# Supplementary material for: PyRMD Studio: A Unified Suite for Next-Generation, AI-Powered Virtual Screening
Source: J Chem Inf Model. 2026 May 19;66(11):6197–203. doi: 10.1021/acs.jcim.6c00648 (PMC13250901; doi:10.1021/acs.jcim.6c00648)
Supplement: Supplementary file 1 [file ci6c00648_si_001.zip › DATA/drd3_chembl.csv]

Molecule ChEMBL ID	Molecule Name	Molecule Max Phase	Molecular Weight	#RO5 Violations	AlogP	Compound Key	Smiles	Standard Type	Standard Relation	Standard Value	Standard Units	pChEMBL Value	Data Validity Comment	Comment	Uo Units	Ligand Efficiency BEI	Ligand Efficiency LE	Ligand Efficiency LLE	Ligand Efficiency SEI	Potential Duplicate	Assay ChEMBL ID	Assay Description	Assay Type	BAO Format ID	BAO Label	Assay Organism	Assay Tissue ChEMBL ID	Assay Tissue Name	Assay Cell Type	Assay Subcellular Fraction	Target ChEMBL ID	Target Name	Target Organism	Target Type	Document ChEMBL ID	Source ID	Source Description	Document Journal	Document Year	Cell ChEMBL ID
CHEMBL168357		0	456.42	1	5.48	5a	O=C(NCCCCN1CCN(c2cccc(Cl)c2Cl)CC1)c1cccc2ccccc12	Activity	'='	40.0	%				UO_0000187					False	CHEMBL858653	Intrinsic activity against dopamine receptor D3 by Eu-GTP binding assay	F	BAO_0000019	assay format	Homo sapiens	None	None	None	None	CHEMBL234	Dopamine D3 receptor	Homo sapiens	SINGLE PROTEIN	CHEMBL1140426	1	Scientific Literature	J. Med. Chem.	2005	None
CHEMBL336930		0	407.52	0	2.68	2c	COc1ccccc1N1CCN(CCCCNC(=O)c2ccc3ccnn3c2)CC1	Ki	'='	4.3	nM	8.37			UO_0000065	20.53	0.38	5.69	13.47	False	CHEMBL674519	Binding affinity for human Dopamine receptor D3 by [3H]- spiperone displacement.	B	BAO_0000357	single protein format	None	None	None	None	None	CHEMBL234	Dopamine D3 receptor	Homo sapiens	SINGLE PROTEIN	CHEMBL1135974	1	Scientific Literature	J. Med. Chem.	2002	None
CHEMBL484204		0	352.52	0	4.99	16b	CCCN(CCC)CCCCNC(=O)c1ccc(-c2ccccc2)cc1	Ki	'='	950.0	nM	6.02			UO_0000065	17.08	0.32	1.03	18.62	False	CHEMBL995089	Displacement of [3H]spiperone from human D3 receptor expressed in CHO cells	B	BAO_0000219	cell-based format	Homo sapiens	None	None	CHO	None	CHEMBL234	Dopamine D3 receptor	Homo sapiens	SINGLE PROTEIN	CHEMBL1142495	1	Scientific Literature	J. Med. Chem.	2008	CHEMBL3308072
CHEMBL484358		0	414.59	1	5.69	4c, FAUC 460	C#CC1=CCC(N(CCC)CCCCNC(=O)c2ccc(-c3ccccc3)cc2)CC1	EC50	'='	1.6	nM	8.80			UO_0000065	21.22	0.39	3.11	27.20	False	CHEMBL995102	Intrinsic activity at human D3 receptor expressed in CHO dhfr- cells by [3H]thymidine incorporation assay	B	BAO_0000219	cell-based format	Homo sapiens	None	None	CHO	None	CHEMBL234	Dopamine D3 receptor	Homo sapiens	SINGLE PROTEIN	CHEMBL1142495	1	Scientific Literature	J. Med. Chem.	2008	CHEMBL3308072
CHEMBL484202		0	438.62	1	6.22	5c	C#CC1=CCC(N(CCC)CCCCn2cc(-c3ccc(-c4ccccc4)cc3)nn2)CC1	EC50	'='	2.6	nM	8.59			UO_0000065	19.57	0.36	2.37	25.29	False	CHEMBL995102	Intrinsic activity at human D3 receptor expressed in CHO dhfr- cells by [3H]thymidine incorporation assay	B	BAO_0000219	cell-based format	Homo sapiens	None	None	CHO	None	CHEMBL234	Dopamine D3 receptor	Homo sapiens	SINGLE PROTEIN	CHEMBL1142495	1	Scientific Literature	J. Med. Chem.	2008	CHEMBL3308072
CHEMBL59	DOPAMINE	4	153.18	0	0.60	dopamine	NCCc1ccc(O)c(O)c1	Ki	'='	72.0	nM	7.14			UO_0000065	46.63	0.89	6.54	10.74	False	CHEMBL981820	Displacement of [3H]spiperone from human wild type D3 receptor expressed in human HEK293 cells	B	BAO_0000219	cell-based format	Homo sapiens	None	None	HEK293	None	CHEMBL234	Dopamine D3 receptor	Homo sapiens	SINGLE PROTEIN	CHEMBL1142495	1	Scientific Literature	J. Med. Chem.	2008	CHEMBL3307715
CHEMBL484202		0	438.62	1	6.22	5c	C#CC1=CCC(N(CCC)CCCCn2cc(-c3ccc(-c4ccccc4)cc3)nn2)CC1	Ki	'='	2.5	nM	8.60			UO_0000065	19.61	0.36	2.38	25.34	False	CHEMBL981820	Displacement of [3H]spiperone from human wild type D3 receptor expressed in human HEK293 cells	B	BAO_0000219	cell-based format	Homo sapiens	None	None	HEK293	None	CHEMBL234	Dopamine D3 receptor	Homo sapiens	SINGLE PROTEIN	CHEMBL1142495	1	Scientific Literature	J. Med. Chem.	2008	CHEMBL3307715
CHEMBL484358		0	414.59	1	5.69	4c, FAUC 460	C#CC1=CCC(N(CCC)CCCCNC(=O)c2ccc(-c3ccccc3)cc2)CC1	Ki	'='	870.0	nM	6.06			UO_0000065	14.62	0.27	0.37	18.74	False	CHEMBL981821	Displacement of [3H]spiperone from human D3 D3.32E mutant receptor expressed in human HEK293 cells	B	BAO_0000219	cell-based format	Homo sapiens	None	None	HEK293	None	CHEMBL234	Dopamine D3 receptor	Homo sapiens	SINGLE PROTEIN	CHEMBL1142495	1	Scientific Literature	J. Med. Chem.	2008	CHEMBL3307715
CHEMBL285755		0	247.38	0	3.37	7-OH-DPAT	CCCN(CCC)C1CCc2ccc(O)cc2C1	Ki	'='	1400.0	nM	5.85			UO_0000065	23.66	0.44	2.48	24.94	False	CHEMBL981821	Displacement of [3H]spiperone from human D3 D3.32E mutant receptor expressed in human HEK293 cells	B	BAO_0000219	cell-based format	Homo sapiens	None	None	HEK293	None	CHEMBL234	Dopamine D3 receptor	Homo sapiens	SINGLE PROTEIN	CHEMBL1142495	1	Scientific Literature	J. Med. Chem.	2008	CHEMBL3307715
CHEMBL59	DOPAMINE	4	153.18	0	0.60	dopamine	NCCc1ccc(O)c(O)c1	Ki	'>'	80000.0	nM				UO_0000065					False	CHEMBL981823	Displacement of [3H]spiperone from human D3 F6.51W mutant receptor expressed in human HEK293 cells	B	BAO_0000219	cell-based format	Homo sapiens	None	None	HEK293	None	CHEMBL234	Dopamine D3 receptor	Homo sapiens	SINGLE PROTEIN	CHEMBL1142495	1	Scientific Literature	J. Med. Chem.	2008	CHEMBL3307715
CHEMBL132884		0	305.80	0	3.78	11	Clc1ccc(OCCNCCCOc2ccccc2)cc1	Ki	'='	31.0	nM	7.51			UO_0000065	24.55	0.49	3.73	24.63	True	CHEMBL673442	Binding affinity against cloned human dopamine receptor D3 expressed in Chinese hamster ovary (CHO) K-1 cells by displacement of [3H]spiperone.	B	BAO_0000219	cell-based format	None	None	None	CHO-K1	None	CHEMBL234	Dopamine D3 receptor	Homo sapiens	SINGLE PROTEIN	CHEMBL1130257	1	Scientific Literature	J. Med. Chem.	1997	CHEMBL3307512
CHEMBL401157		0	239.29	0	2.31	29	CCCN1CCOC(c2ccc(F)c(O)c2)C1	EC50	'='	35.0	nM	7.46			UO_0000065					False	CHEMBL942048	Agonist activity at human recombinant dopamine D3 receptor expressed in CHO cells assessed as inhibition of forskolin-stimulated cAMP accumulation	F	BAO_0000219	cell-based format	Homo sapiens	None	None	CHO	None	CHEMBL234	Dopamine D3 receptor	Homo sapiens	SINGLE PROTEIN	CHEMBL1140586	1	Scientific Literature	Bioorg. Med. Chem. Lett.	2007	CHEMBL3308072
CHEMBL404888		0	378.88	0	4.02	7e	COc1cc(CN2CCN(c3ccc(Cl)cc3)CC2)ccc1OCCF	Ki	'='	4900.0	nM	5.31			UO_0000065	14.01	0.28	1.29	21.29	False	CHEMBL931955	Binding affinity to human D3 receptor	B	BAO_0000357	single protein format	Homo sapiens	None	None	None	None	CHEMBL234	Dopamine D3 receptor	Homo sapiens	SINGLE PROTEIN	CHEMBL1143133	1	Scientific Literature	Bioorg. Med. Chem. Lett.	2008	None
CHEMBL59	DOPAMINE	4	153.18	0	0.60	dopamine	NCCc1ccc(O)c(O)c1	Ki	'='	240.0	nM	6.62			UO_0000065	43.22	0.82	6.02	9.96	False	CHEMBL995089	Displacement of [3H]spiperone from human D3 receptor expressed in CHO cells	B	BAO_0000219	cell-based format	Homo sapiens	None	None	CHO	None	CHEMBL234	Dopamine D3 receptor	Homo sapiens	SINGLE PROTEIN	CHEMBL1142495	1	Scientific Literature	J. Med. Chem.	2008	CHEMBL3308072
CHEMBL484202		0	438.62	1	6.22	5c	C#CC1=CCC(N(CCC)CCCCn2cc(-c3ccc(-c4ccccc4)cc3)nn2)CC1	Ki	'='	1.3	nM	8.89			UO_0000065	20.26	0.37	2.67	26.17	False	CHEMBL995089	Displacement of [3H]spiperone from human D3 receptor expressed in CHO cells	B	BAO_0000219	cell-based format	Homo sapiens	None	None	CHO	None	CHEMBL234	Dopamine D3 receptor	Homo sapiens	SINGLE PROTEIN	CHEMBL1142495	1	Scientific Literature	J. Med. Chem.	2008	CHEMBL3308072
CHEMBL484203		0	314.48	0	3.58	11	CC#CC1=CCC(N(CCC)CCCCn2cc(C)nn2)CC1	Ki	'='	280.0	nM	6.55			UO_0000065	20.84	0.39	2.97	19.30	False	CHEMBL995089	Displacement of [3H]spiperone from human D3 receptor expressed in CHO cells	B	BAO_0000219	cell-based format	Homo sapiens	None	None	CHO	None	CHEMBL234	Dopamine D3 receptor	Homo sapiens	SINGLE PROTEIN	CHEMBL1142495	1	Scientific Literature	J. Med. Chem.	2008	CHEMBL3308072
CHEMBL293341		0	380.92	1	5.73	35	Cc1c(-c2ccc(Cl)cc2)noc1C1CCN(CCc2ccccc2)CC1	Ki	'='	480.0	nM	6.32			UO_0000065	16.59	0.32	0.59	21.59	False	CHEMBL678864	Ability to displace [3H]spiperone from human dopamine receptor D3 (hD3) receptor stably expressed in HEK293 cells.	B	BAO_0000219	cell-based format	None	None	None	HEK293	None	CHEMBL234	Dopamine D3 receptor	Homo sapiens	SINGLE PROTEIN	CHEMBL1130098	1	Scientific Literature	J. Med. Chem.	1997	CHEMBL3307715
CHEMBL367129		0	574.62	2	5.35	12	CC(=O)c1ccc(-c2ccc(C(=O)NCCCCN3CCc4ccc(OS(=O)(=O)C(F)(F)F)cc4C3)cc2)cc1	Ki	'='	2.512	nM	8.60			UO_0000065	14.97	0.29	3.25	9.27	False	CHEMBL679229	Displacement of [125I]iodosulpiride from human Dopamine receptor D3 expressed in CHO cells	B	BAO_0000219	cell-based format	None	None	None	CHO	None	CHEMBL234	Dopamine D3 receptor	Homo sapiens	SINGLE PROTEIN	CHEMBL1132014	1	Scientific Literature	Bioorg. Med. Chem. Lett.	1999	CHEMBL3308072
CHEMBL101910		0	344.43	0	2.43	14	CS(=O)(=O)Nc1cc(OCCNCc2cccs2)ccc1F	Ki	'>'	400.0	nM				UO_0000065					False	CHEMBL669163	Binding affinity towards human cloned dopamine (hD3) receptor expressed in CHO cells using [3H]spiperone as radioligand	B	BAO_0000219	cell-based format	None	None	None	CHO	None	CHEMBL234	Dopamine D3 receptor	Homo sapiens	SINGLE PROTEIN	CHEMBL1131356	1	Scientific Literature	Bioorg. Med. Chem. Lett.	1998	CHEMBL3308072
CHEMBL267044	LEVOSULPIRIDE	2	341.43	0	0.56	(S)-Sulpiride	CCN1CCC[C@H]1CNC(=O)c1cc(S(N)(=O)=O)ccc1OC	Ki	'='	88.0	nM	7.06			UO_0000065	20.66	0.42	6.50	6.94	True	CHEMBL666965	Binding affinity towards human dopamine D3 receptor by [3H]spiperone displacement.	B	BAO_0000357	single protein format	None	None	None	None	None	CHEMBL234	Dopamine D3 receptor	Homo sapiens	SINGLE PROTEIN	CHEMBL1132075	1	Scientific Literature	Bioorg. Med. Chem. Lett.	1999	None
CHEMBL303519		0	342.45	0	3.37	8c	c1cnc(N2CCN(Cc3cccc4c3Cc3ccccc3-4)CC2)nc1	IC50	'='	5600.0	nM	5.25			UO_0000065	15.34	0.28	1.88	16.28	False	CHEMBL670427	Binding affinity to cloned human Dopamine receptor D3 expressed in CHO cells by [3H]spiperone displacement.	B	BAO_0000219	cell-based format	None	None	None	CHO	None	CHEMBL234	Dopamine D3 receptor	Homo sapiens	SINGLE PROTEIN	CHEMBL1130912	1	Scientific Literature	Bioorg. Med. Chem. Lett.	1998	CHEMBL3308072
CHEMBL304692		0	342.45	0	3.37	8e	c1cnc(N2CCN(Cc3cccc4c3-c3ccccc3C4)CC2)nc1	IC50	'='	4000.0	nM	5.40			UO_0000065	15.76	0.28	2.03	16.73	False	CHEMBL670427	Binding affinity to cloned human Dopamine receptor D3 expressed in CHO cells by [3H]spiperone displacement.	B	BAO_0000219	cell-based format	None	None	None	CHO	None	CHEMBL234	Dopamine D3 receptor	Homo sapiens	SINGLE PROTEIN	CHEMBL1130912	1	Scientific Literature	Bioorg. Med. Chem. Lett.	1998	CHEMBL3308072
CHEMBL243901		0	425.60	0	4.48	26	Cc1cc(-c2ccc3c(c2)CCN(CCCSc2nnc(C(C)C)n2C)CC3)no1	Ki	'='	10.0	nM	8.00			UO_0000065					False	CHEMBL895461	Displacement of [35S]GTP-gamma-S from human cloned dopamine D3 receptor expressed in CHO cells after 30 mins	F	BAO_0000219	cell-based format	Homo sapiens	None	None	CHO	None	CHEMBL234	Dopamine D3 receptor	Homo sapiens	SINGLE PROTEIN	CHEMBL1148818	1	Scientific Literature	J. Med. Chem.	2007	CHEMBL3308072
CHEMBL243900		0	451.52	0	4.38	25	Cc1cc(-c2ccc3c(c2)CCN(CCCSc2nnc(C(F)(F)F)n2C)CC3)no1	Ki	'='	10.0	nM	8.00			UO_0000065					False	CHEMBL895461	Displacement of [35S]GTP-gamma-S from human cloned dopamine D3 receptor expressed in CHO cells after 30 mins	F	BAO_0000219	cell-based format	Homo sapiens	None	None	CHO	None	CHEMBL234	Dopamine D3 receptor	Homo sapiens	SINGLE PROTEIN	CHEMBL1148818	1	Scientific Literature	J. Med. Chem.	2007	CHEMBL3308072
CHEMBL397222		0	528.51	2	6.34	22	Cc1cc(-c2ccc3c(c2)CCN(CCCSc2nnc(-c4ccc(Cl)c(Cl)c4)n2C)CC3)no1	Ki	'='	1.0	nM	9.00			UO_0000065					False	CHEMBL895461	Displacement of [35S]GTP-gamma-S from human cloned dopamine D3 receptor expressed in CHO cells after 30 mins	F	BAO_0000219	cell-based format	Homo sapiens	None	None	CHO	None	CHEMBL234	Dopamine D3 receptor	Homo sapiens	SINGLE PROTEIN	CHEMBL1148818	1	Scientific Literature	J. Med. Chem.	2007	CHEMBL3308072
CHEMBL311539		0	325.84	0	4.14	11	Clc1ccc2[nH]ccc2c1N1CCN(Cc2ccccc2)CC1	Ki	'='	95.3	nM	7.02			UO_0000065	21.55	0.42	2.88	31.53	False	CHEMBL674412	Affinity towards human Dopamine receptor D3 expressed in CHO cells using [3H]spiperone	B	BAO_0000219	cell-based format	Homo sapiens	None	None	CHO	None	CHEMBL234	Dopamine D3 receptor	Homo sapiens	SINGLE PROTEIN	CHEMBL1130595	1	Scientific Literature	Bioorg. Med. Chem. Lett.	1998	CHEMBL3308072
CHEMBL21280		0	348.47	0	3.08	7	CCS(=O)(=O)c1ccc(OC)c(-c2ccc(CN3CCCC3)[nH]2)c1	Ki	'='	63.1	nM	7.20			UO_0000065	20.66	0.41	4.12	11.54	False	CHEMBL673122	Binding affinity towards human Dopamine receptor D3 expressed in CHO cells by [125I]iodosulpiride displacement.	B	BAO_0000219	cell-based format	None	None	None	CHO	None	CHEMBL234	Dopamine D3 receptor	Homo sapiens	SINGLE PROTEIN	CHEMBL1152020	1	Scientific Literature	Bioorg. Med. Chem. Lett.	1996	CHEMBL3308072
CHEMBL29182		0	496.45	0	4.78	7	COc1c(C(=O)NCCN2CCN(c3cccc(C)c3C)CC2)cc(Br)c2ccccc12	EC50	'='	68.0	nM	7.17			UO_0000065					False	CHEMBL670420	Stimulation of mitogenesis in Dopamine receptor D3 transfected CHO p-5 cells	F	BAO_0000219	cell-based format	None	None	None	CHO	None	CHEMBL234	Dopamine D3 receptor	Homo sapiens	SINGLE PROTEIN	CHEMBL1129096	1	Scientific Literature	Bioorg. Med. Chem. Lett.	1996	CHEMBL3308072
CHEMBL60518		0	418.28	0	3.49	12	Ic1ccc(N2CCN(Cc3c[nH]c4ncccc34)CC2)cc1	Ki	'>'	4500.0	nM				UO_0000065					False	CHEMBL675896	Binding affinity towards cloned human Dopamine receptor D3 stably expressed in CHO cells was evaluated using [3H]spiperone as radioligand	B	BAO_0000219	cell-based format	Homo sapiens	None	None	CHO	None	CHEMBL234	Dopamine D3 receptor	Homo sapiens	SINGLE PROTEIN	CHEMBL1129306	1	Scientific Literature	J. Med. Chem.	1996	CHEMBL3308072
CHEMBL92939		0	238.33	0	2.85	53	C=CCN1CCC2c3cccc(C#N)c3CCC21	Ki	'>'	455.0	nM				UO_0000065					False	CHEMBL673301	Tested for in vitro binding affinity against cloned mammalian dopamine D3 receptor, expressed in CHO-K1 cells, using [3H]spiperone as radioligand	B	BAO_0000219	cell-based format	None	None	None	CHO-K1	None	CHEMBL234	Dopamine D3 receptor	Homo sapiens	SINGLE PROTEIN	CHEMBL1127438	1	Scientific Literature	J. Med. Chem.	1994	CHEMBL3307512
CHEMBL243012		0	535.64	2	5.66	(R)-(+)-1	COc1ccc(C2=NO[C@H](CCCN3CCN(C(c4ccc(F)cc4)c4ccc(F)cc4)CC3)C2)cc1OC	Ki	'='	2.1	nM	8.68			UO_0000065	16.20	0.30	3.02	18.65	False	CHEMBL892633	Displacement of [3H]YM-09151-2 from human cloned dopamine D3 receptor expressed in CHO cells	B	BAO_0000219	cell-based format	Homo sapiens	None	None	CHO	None	CHEMBL234	Dopamine D3 receptor	Homo sapiens	SINGLE PROTEIN	CHEMBL1147208	1	Scientific Literature	Eur. J. Med. Chem.	2007	CHEMBL3308072
CHEMBL54	HALOPERIDOL	4	375.87	0	4.43	Haloperidol	O=C(CCCN1CCC(O)(c2ccc(Cl)cc2)CC1)c1ccc(F)cc1	Ki	'='	6.4	nM	8.19			UO_0000065	21.80	0.43	3.76	20.21	True	CHEMBL892633	Displacement of [3H]YM-09151-2 from human cloned dopamine D3 receptor expressed in CHO cells	B	BAO_0000219	cell-based format	Homo sapiens	None	None	CHO	None	CHEMBL234	Dopamine D3 receptor	Homo sapiens	SINGLE PROTEIN	CHEMBL1147208	1	Scientific Literature	Eur. J. Med. Chem.	2007	CHEMBL3308072
CHEMBL93254		0	350.41	0	3.54	12	CCCN1CCC[C@@H](c2cccc(NS(=O)(=O)C(F)(F)F)c2)C1	Ki	'>'	2000.0	nM				UO_0000065					False	CHEMBL673301	Tested for in vitro binding affinity against cloned mammalian dopamine D3 receptor, expressed in CHO-K1 cells, using [3H]spiperone as radioligand	B	BAO_0000219	cell-based format	None	None	None	CHO-K1	None	CHEMBL234	Dopamine D3 receptor	Homo sapiens	SINGLE PROTEIN	CHEMBL1127438	1	Scientific Literature	J. Med. Chem.	1994	CHEMBL3307512
CHEMBL335545	CI-1007	0	329.49	1	5.66	23	C1=C(c2ccccc2)CCN(C[C@@H]2CCC=C(c3ccccc3)C2)C1	Ki	'='	16.6	nM	7.78			UO_0000065	23.61	0.43	2.12	240.12	False	CHEMBL675052	Compound was measured for its ability to compete with [3H]spiperone binding to the human Dopamine receptor D3 transfected in CHO cells	B	BAO_0000219	cell-based format	None	None	None	CHO	None	CHEMBL234	Dopamine D3 receptor	Homo sapiens	SINGLE PROTEIN	CHEMBL1145120	1	Scientific Literature	J. Med. Chem.	2003	CHEMBL3308072
CHEMBL136906		0	280.46	0	3.54	42	CCCCN1CSC(=S)N(Cc2ccccc2)C1	Ki	'='	10000.0	nM	5.00			UO_0000065	17.83	0.38	1.46	77.16	False	CHEMBL675051	Ability to compete with [3H]YM-09151-2 binding to the human dopamine receptor D3 transfected in CHO cells	B	BAO_0000219	cell-based format	None	None	None	CHO	None	CHEMBL234	Dopamine D3 receptor	Homo sapiens	SINGLE PROTEIN	CHEMBL1145120	1	Scientific Literature	J. Med. Chem.	2003	CHEMBL3308072
CHEMBL419706		0	454.61	1	5.76	2i	O=C(NCCCCN1CCC[C@@H]2c3cccc(O)c3CC[C@H]21)c1ccc(-c2ccccc2)cc1	Ki	'='	630.96	nM	6.20			UO_0000065	13.64	0.25	0.44	11.79	False	CHEMBL673116	Binding affinity at Dopamine receptor D3 expressed in CHO cells by [125I]iodosulpiride displacement.	B	BAO_0000219	cell-based format	None	None	None	CHO	None	CHEMBL234	Dopamine D3 receptor	Homo sapiens	SINGLE PROTEIN	CHEMBL1130629	1	Scientific Literature	Bioorg. Med. Chem. Lett.	1998	CHEMBL3308072
CHEMBL42	CLOZAPINE	4	326.83	0	3.72	clozapine	CN1CCN(C2=Nc3cc(Cl)ccc3Nc3ccccc32)CC1	Ki	'='	200.0	nM	6.70			UO_0000065	20.50	0.40	2.98	21.70	True	CHEMBL675896	Binding affinity towards cloned human Dopamine receptor D3 stably expressed in CHO cells was evaluated using [3H]spiperone as radioligand	B	BAO_0000219	cell-based format	Homo sapiens	None	None	CHO	None	CHEMBL234	Dopamine D3 receptor	Homo sapiens	SINGLE PROTEIN	CHEMBL1129306	1	Scientific Literature	J. Med. Chem.	1996	CHEMBL3308072
CHEMBL311469	2-ACETYLAMINOFLUORENE	0	223.27	0	3.22	2-ACETYLAMINOFLUORENE	CC(=O)Nc1ccc2c(c1)Cc1ccccc1-2	IC50						Not Active (inhibition < 50% @ 10 uM and thus dose-reponse curve not measured)						False	CHEMBL1909141	DRUGMATRIX: Dopamine D3 radioligand binding (ligand: [3H] Spiperone)	B	BAO_0000249	cell membrane format	None	None	None	CHO	Membrane	CHEMBL234	Dopamine D3 receptor	Homo sapiens	SINGLE PROTEIN	CHEMBL1909046	15	DrugMatrix			CHEMBL3308072
CHEMBL93234		0	217.36	0	3.58	21	CCCN1CCC[C@@H](c2cccc(C)c2)C1	Ki	'='	573.0	nM	6.24			UO_0000065	28.72	0.53	2.66	192.65	False	CHEMBL676300	Tested for in vitro binding affinity against cloned mammalian dopamine autoreceptor (DA) receptors expressed in CHO-K1 cells [3H]-spiperone as radioligand	B	BAO_0000219	cell-based format	None	None	None	CHO-K1	None	CHEMBL234	Dopamine D3 receptor	Homo sapiens	SINGLE PROTEIN	CHEMBL1127438	1	Scientific Literature	J. Med. Chem.	1994	CHEMBL3307512
CHEMBL68860		0	480.44	1	5.43	46	O=C(NCCCN1CCN(c2cccc(Cl)c2Cl)CC1)C1c2ccccc2-c2ccccc21	Ki	'='	24.0	nM	7.62			UO_0000065	15.86	0.32	2.19	21.42	False	CHEMBL673446	Binding affinity at dopamine receptor D3	B	BAO_0000357	single protein format	None	None	None	None	None	CHEMBL234	Dopamine D3 receptor	Homo sapiens	SINGLE PROTEIN	CHEMBL1134599	1	Scientific Literature	J. Med. Chem.	2001	None
CHEMBL93101		0	233.35	0	2.77	8	CCCN1CCC[C@@H](c2cccc(CO)c2)C1	Ki	'='	1461.0	nM	5.83			UO_0000065	25.01	0.47	3.07	24.86	False	CHEMBL673301	Tested for in vitro binding affinity against cloned mammalian dopamine D3 receptor, expressed in CHO-K1 cells, using [3H]spiperone as radioligand	B	BAO_0000219	cell-based format	None	None	None	CHO-K1	None	CHEMBL234	Dopamine D3 receptor	Homo sapiens	SINGLE PROTEIN	CHEMBL1127438	1	Scientific Literature	J. Med. Chem.	1994	CHEMBL3307512
CHEMBL25236	BP-897	0	417.55	0	4.18	2b	COc1ccccc1N1CCN(CCCCNC(=O)c2ccc3ccccc3c2)CC1	Ki	'='	4.6	nM	8.34			UO_0000065	19.97	0.37	4.16	18.61	False	CHEMBL859710	Displacement of [3H]spiroperidol from cloned human dopamine receptor D3 in CHO cell membrane	B	BAO_0000219	cell-based format	Homo sapiens	None	None	CHO	None	CHEMBL234	Dopamine D3 receptor	Homo sapiens	SINGLE PROTEIN	CHEMBL1140426	1	Scientific Literature	J. Med. Chem.	2005	CHEMBL3308072
CHEMBL426414		0	449.64	0	4.69	trans-6b	COc1ccccc1N1CCN(CCCCNC(=O)[C@H]2CC[C@H](c3ccccc3)CC2)CC1	Ki	'='	3.4	nM	8.47			UO_0000065	18.83	0.35	3.78	18.90	False	CHEMBL859710	Displacement of [3H]spiroperidol from cloned human dopamine receptor D3 in CHO cell membrane	B	BAO_0000219	cell-based format	Homo sapiens	None	None	CHO	None	CHEMBL234	Dopamine D3 receptor	Homo sapiens	SINGLE PROTEIN	CHEMBL1140426	1	Scientific Literature	J. Med. Chem.	2005	CHEMBL3308072
CHEMBL157138	LISURIDE	4	338.46	0	2.84	1 (Lisuride)	CCN(CC)C(=O)N[C@H]1C=C2c3cccc4[nH]cc(c34)C[C@H]2N(C)C1	Ki	'='	0.1413	nM	9.85			UO_0000065	29.10	0.54	7.01	19.17	False	CHEMBL840215	Inhibition constant against [3H]-spiperone binding to human Dopamine receptor D3 expressed in CHO cells	B	BAO_0000219	cell-based format	Homo sapiens	None	None	CHO	None	CHEMBL234	Dopamine D3 receptor	Homo sapiens	SINGLE PROTEIN	CHEMBL1143571	1	Scientific Literature	J. Med. Chem.	2005	CHEMBL3308072
CHEMBL301559		0	247.38	0	3.37	22	CCCN(CCC)[C@@H]1CCc2ccc(O)cc2C1	Ki	'='	0.7943	nM	9.10			UO_0000065	36.79	0.69	5.73	38.77	False	CHEMBL840215	Inhibition constant against [3H]-spiperone binding to human Dopamine receptor D3 expressed in CHO cells	B	BAO_0000219	cell-based format	Homo sapiens	None	None	CHO	None	CHEMBL234	Dopamine D3 receptor	Homo sapiens	SINGLE PROTEIN	CHEMBL1143571	1	Scientific Literature	J. Med. Chem.	2005	CHEMBL3308072
CHEMBL2111566		0	361.39	0	3.21	50	C=CCN1CC[C@@H]2c3cccc(OS(=O)(=O)C(F)(F)F)c3CC[C@@H]21	Ki	'>'	500.0	nM				UO_0000065					False	CHEMBL676300	Tested for in vitro binding affinity against cloned mammalian dopamine autoreceptor (DA) receptors expressed in CHO-K1 cells [3H]-spiperone as radioligand	B	BAO_0000219	cell-based format	None	None	None	CHO-K1	None	CHEMBL234	Dopamine D3 receptor	Homo sapiens	SINGLE PROTEIN	CHEMBL1127438	1	Scientific Literature	J. Med. Chem.	1994	CHEMBL3307512
CHEMBL540612		0	454.01	0	4.18	BP897	COc1ccccc1N1CCN(CCCCNC(=O)c2ccc3ccccc3c2)CC1.Cl	Ki	'='	1.3	nM	8.89			UO_0000065	21.28	0.39	4.71	19.83	False	CHEMBL829037	Inhibition of [3H]spiperone binding to human dopamine receptor D3 expressed in Chinese hamster ovary cells	B	BAO_0000219	cell-based format	Homo sapiens	None	None	ovary	None	CHEMBL234	Dopamine D3 receptor	Homo sapiens	SINGLE PROTEIN	CHEMBL1139523	1	Scientific Literature	J. Med. Chem.	2005	None
CHEMBL1270121		0	365.44	0	1.51	7	COc1cccc(C(=O)NCCN2CCN(c3ncccc3C#N)CC2)c1	Activity	'='	5.1	%				UO_0000187					False	CHEMBL1274014	Displacement of [3H]MSP from human dopamine D3 receptor expressed in CHO-K1 cells at 1 uM after 90 mins by scintillation counting	B	BAO_0000219	cell-based format	Homo sapiens	None	None	CHO-K1	None	CHEMBL234	Dopamine D3 receptor	Homo sapiens	SINGLE PROTEIN	CHEMBL1268908	1	Scientific Literature	J. Med. Chem.	2010	CHEMBL3307512
CHEMBL366904		0	444.36	0	4.85	22 (trans)	O=C(NC/C=C/CN1CCN(c2cccc(Cl)c2Cl)CC1)c1cc2ccccc2o1	Ki	'='	7.11	nM	8.15			UO_0000065	18.34	0.37	3.30	16.72	False	CHEMBL828011	Inhibition of [3H]YM-09151-2 binding to human Dopamine D3 receptor expressed in CHO cells	B	BAO_0000219	cell-based format	Homo sapiens	None	None	CHO	None	CHEMBL234	Dopamine D3 receptor	Homo sapiens	SINGLE PROTEIN	CHEMBL1139520	1	Scientific Literature	J. Med. Chem.	2005	CHEMBL3308072
CHEMBL175734		0	460.43	1	5.32	23 (trans)	O=C(NC/C=C/CN1CCN(c2cccc(Cl)c2Cl)CC1)c1cc2ccccc2s1	Ki	'='	3.3	nM	8.48			UO_0000065	18.42	0.39	3.16	23.84	False	CHEMBL828011	Inhibition of [3H]YM-09151-2 binding to human Dopamine D3 receptor expressed in CHO cells	B	BAO_0000219	cell-based format	Homo sapiens	None	None	CHO	None	CHEMBL234	Dopamine D3 receptor	Homo sapiens	SINGLE PROTEIN	CHEMBL1139520	1	Scientific Literature	J. Med. Chem.	2005	CHEMBL3308072
CHEMBL175734		0	460.43	1	5.32	23 (trans)	O=C(NC/C=C/CN1CCN(c2cccc(Cl)c2Cl)CC1)c1cc2ccccc2s1	IC50	'='	9.62	nM	8.02			UO_0000065					True	CHEMBL827420	Mitogenic stimulation or antagonism of 30 nM quinpirole-stimulated mitogenesis in CHO cells expressing human dopamine D3 receptor	F	BAO_0000219	cell-based format	Homo sapiens	None	None	CHO	None	CHEMBL234	Dopamine D3 receptor	Homo sapiens	SINGLE PROTEIN	CHEMBL1139520	1	Scientific Literature	J. Med. Chem.	2005	CHEMBL3308072
CHEMBL305362		0	482.46	1	5.99	3a	O=C(NCCCCN1CCN(c2cccc(Cl)c2Cl)CC1)c1ccc(-c2ccccc2)cc1	Kd	'='	1.122	nM	8.95			UO_0000065					False	CHEMBL858653	Intrinsic activity against dopamine receptor D3 by Eu-GTP binding assay	F	BAO_0000019	assay format	Homo sapiens	None	None	None	None	CHEMBL234	Dopamine D3 receptor	Homo sapiens	SINGLE PROTEIN	CHEMBL1140426	1	Scientific Literature	J. Med. Chem.	2005	None
CHEMBL271514		0	312.41	0	3.03	1n	COc1cccc(CN2CCN(c3cccc(OC)c3)CC2)c1	Activity	'='	9.0	%				UO_0000187					False	CHEMBL930847	Displacement of [3H]spiperone from human cloned dopamine D3 receptor at 100 uM	B	BAO_0000357	single protein format	Homo sapiens	None	None	None	None	CHEMBL234	Dopamine D3 receptor	Homo sapiens	SINGLE PROTEIN	CHEMBL1143133	1	Scientific Literature	Bioorg. Med. Chem. Lett.	2008	None
CHEMBL270408		0	344.43	0	3.37	7c	COc1ccccc1N1CCN(Cc2cccc(OCCF)c2)CC1	Ki	'='	270.0	nM	6.57			UO_0000065	19.07	0.36	3.20	26.34	False	CHEMBL931955	Binding affinity to human D3 receptor	B	BAO_0000357	single protein format	Homo sapiens	None	None	None	None	CHEMBL234	Dopamine D3 receptor	Homo sapiens	SINGLE PROTEIN	CHEMBL1143133	1	Scientific Literature	Bioorg. Med. Chem. Lett.	2008	None
CHEMBL328739		0	361.49	0	4.00	13	Cc1c(-c2ccccc2)n(C)c(=O)n1C1CCN(Cc2ccccc2)CC1	Ki	'='	140.0	nM	6.85			UO_0000065	18.96	0.35	2.85	22.72	False	CHEMBL674993	Affinity to displace [3H]spiperone from cloned human Dopamine receptor D3 (hD3) stably expressed in HEK393 cell lines	B	BAO_0000219	cell-based format	None	None	None	HEK393	None	CHEMBL234	Dopamine D3 receptor	Homo sapiens	SINGLE PROTEIN	CHEMBL1132306	1	Scientific Literature	J. Med. Chem.	1999	None
CHEMBL419505		0	480.44	1	5.97	58a	O=C(NCCCCN1CCN(c2cccc(Cl)c2Cl)CC1)c1ccc2c(c1)-c1ccccc1-2	Ki	'='	0.9	nM	9.05			UO_0000065	18.83	0.37	3.08	25.42	False	CHEMBL673446	Binding affinity at dopamine receptor D3	B	BAO_0000357	single protein format	None	None	None	None	None	CHEMBL234	Dopamine D3 receptor	Homo sapiens	SINGLE PROTEIN	CHEMBL1134599	1	Scientific Literature	J. Med. Chem.	2001	None
CHEMBL203403		0	245.37	0	3.44	4r	CCCC(C(=O)c1ccccc1C)N1CCCC1	IC50	'>'	10000.0	nM				UO_0000065					False	CHEMBL859255	Inhibitory activity against dopamine D3	B	BAO_0000357	single protein format	Homo sapiens	None	None	None	None	CHEMBL234	Dopamine D3 receptor	Homo sapiens	SINGLE PROTEIN	CHEMBL1138144	1	Scientific Literature	J. Med. Chem.	2006	None
CHEMBL327263		0	377.43	0	3.82	46	CCCN1CCCC2c3cccc(OS(=O)(=O)C(F)(F)F)c3CCC21	Ki	'='	22.0	nM	7.66			UO_0000065	20.29	0.42	3.84	16.43	False	CHEMBL676300	Tested for in vitro binding affinity against cloned mammalian dopamine autoreceptor (DA) receptors expressed in CHO-K1 cells [3H]-spiperone as radioligand	B	BAO_0000219	cell-based format	None	None	None	CHO-K1	None	CHEMBL234	Dopamine D3 receptor	Homo sapiens	SINGLE PROTEIN	CHEMBL1127438	1	Scientific Literature	J. Med. Chem.	1994	CHEMBL3307512
CHEMBL93646		0	290.41	0	3.98	35	N#Cc1cccc([C@@H]2CCCN(CCc3ccccc3)C2)c1	Ki	'='	59.0	nM	7.23			UO_0000065	24.89	0.45	3.25	26.74	False	CHEMBL673301	Tested for in vitro binding affinity against cloned mammalian dopamine D3 receptor, expressed in CHO-K1 cells, using [3H]spiperone as radioligand	B	BAO_0000219	cell-based format	None	None	None	CHO-K1	None	CHEMBL234	Dopamine D3 receptor	Homo sapiens	SINGLE PROTEIN	CHEMBL1127438	1	Scientific Literature	J. Med. Chem.	1994	CHEMBL3307512
CHEMBL292943		0	360.46	0	3.47	5c	COc1ccc(-c2cccc(CN3CCN(c4ncccn4)CC3)c2)cc1	IC50	'='	72.0	nM	7.14			UO_0000065	19.82	0.36	3.67	17.22	False	CHEMBL670427	Binding affinity to cloned human Dopamine receptor D3 expressed in CHO cells by [3H]spiperone displacement.	B	BAO_0000219	cell-based format	None	None	None	CHO	None	CHEMBL234	Dopamine D3 receptor	Homo sapiens	SINGLE PROTEIN	CHEMBL1130912	1	Scientific Literature	Bioorg. Med. Chem. Lett.	1998	CHEMBL3308072
CHEMBL328051		0	291.40	0	3.49	9	c1ccc(CN2CCN(c3cccc4[nH]ccc34)CC2)cc1	Ki	'='	35.4	nM	7.45			UO_0000065	25.57	0.46	3.96	33.46	False	CHEMBL674412	Affinity towards human Dopamine receptor D3 expressed in CHO cells using [3H]spiperone	B	BAO_0000219	cell-based format	Homo sapiens	None	None	CHO	None	CHEMBL234	Dopamine D3 receptor	Homo sapiens	SINGLE PROTEIN	CHEMBL1130595	1	Scientific Literature	Bioorg. Med. Chem. Lett.	1998	CHEMBL3308072
CHEMBL271844		0	484.63	1	5.06	25	Cc1ccc2c(-c3nnc(SCCCN4CCc5cc6ncoc6cc5CC4)n3C)cccc2n1	Ki	'='	50.12	nM	7.30			UO_0000065					False	CHEMBL948180	Antagonist activity at human dopamine D3 receptor by cell based GTPgammaS binding assay	F	BAO_0000219	cell-based format	Homo sapiens	None	None	None	None	CHEMBL234	Dopamine D3 receptor	Homo sapiens	SINGLE PROTEIN	CHEMBL1142271	1	Scientific Literature	Bioorg. Med. Chem. Lett.	2008	None
CHEMBL440120		0	317.40	0	2.77	12a	N#CC(C#N)=Cc1[nH]ccc1CN1CCN(c2ccccc2)CC1	Ki	'='	6950.0	nM	5.16			UO_0000065	16.25	0.29	2.39	7.38	False	CHEMBL669159	Ability to displace [3H]spiperone from the cloned human D3 dopamine receptor stably expressed in Chinese hamster ovary (CHO) cells was determined.	B	BAO_0000219	cell-based format	None	None	None	CHO	None	CHEMBL234	Dopamine D3 receptor	Homo sapiens	SINGLE PROTEIN	CHEMBL1131791	1	Scientific Literature	Bioorg. Med. Chem. Lett.	1999	CHEMBL3308072
CHEMBL61444		0	510.72	2	6.92	3j	CCCN(CCCCNC(=O)c1ccc(-c2ccccc2)cc1)C1CCc2c(cccc2OCC2CC2)C1	Selectivity	'='	320.0										False	CHEMBL840972	Selectivity against human Dopamine D3 receptor	B	BAO_0000357	single protein format	Homo sapiens	None	None	None	None	CHEMBL234	Dopamine D3 receptor	Homo sapiens	SINGLE PROTEIN	CHEMBL1153677	1	Scientific Literature	Bioorg. Med. Chem. Lett.	1997	None
CHEMBL42	CLOZAPINE	4	326.83	0	3.72	1	CN1CCN(C2=Nc3cc(Cl)ccc3Nc3ccccc32)CC1	Ki	'='	960.0	nM	6.02			UO_0000065	18.41	0.36	2.30	19.49	True	CHEMBL669159	Ability to displace [3H]spiperone from the cloned human D3 dopamine receptor stably expressed in Chinese hamster ovary (CHO) cells was determined.	B	BAO_0000219	cell-based format	None	None	None	CHO	None	CHEMBL234	Dopamine D3 receptor	Homo sapiens	SINGLE PROTEIN	CHEMBL1131791	1	Scientific Literature	Bioorg. Med. Chem. Lett.	1999	CHEMBL3308072
CHEMBL272702		0	542.71	1	4.67	16	CC(=O)N1CCOc2cc3c(cc21)CCN(CCCSc1nnc(-c2cccc4nc(C)ccc24)n1C)CC3	Ki	'='	158.49	nM	6.80			UO_0000065					False	CHEMBL948180	Antagonist activity at human dopamine D3 receptor by cell based GTPgammaS binding assay	F	BAO_0000219	cell-based format	Homo sapiens	None	None	None	None	CHEMBL234	Dopamine D3 receptor	Homo sapiens	SINGLE PROTEIN	CHEMBL1142271	1	Scientific Literature	Bioorg. Med. Chem. Lett.	2008	None
CHEMBL402016		0	552.63	2	6.08	41	Cc1ccc2c(-c3nnc(SCCCN4CCc5cc6nc(C(F)(F)F)oc6cc5CC4)n3C)cccc2n1	Ki	'='	50.12	nM	7.30			UO_0000065					False	CHEMBL948180	Antagonist activity at human dopamine D3 receptor by cell based GTPgammaS binding assay	F	BAO_0000219	cell-based format	Homo sapiens	None	None	None	None	CHEMBL234	Dopamine D3 receptor	Homo sapiens	SINGLE PROTEIN	CHEMBL1142271	1	Scientific Literature	Bioorg. Med. Chem. Lett.	2008	None
CHEMBL272302		0	448.60	0	4.16	38	CCc1nc2cc3c(cc2o1)CCN(CCCSc1nnc(-c2cccnc2)n1C)CC3	Ki	'='	100.0	nM	7.00			UO_0000065					False	CHEMBL948180	Antagonist activity at human dopamine D3 receptor by cell based GTPgammaS binding assay	F	BAO_0000219	cell-based format	Homo sapiens	None	None	None	None	CHEMBL234	Dopamine D3 receptor	Homo sapiens	SINGLE PROTEIN	CHEMBL1142271	1	Scientific Literature	Bioorg. Med. Chem. Lett.	2008	None
CHEMBL256652		0	528.68	1	4.28	13	Cc1ccc2c(-c3nnc(SCCCN4CCc5cc6c(cc5CC4)N(C)C(=O)CO6)n3C)cccc2n1	Ki	'='	39.81	nM	7.40			UO_0000065					False	CHEMBL948180	Antagonist activity at human dopamine D3 receptor by cell based GTPgammaS binding assay	F	BAO_0000219	cell-based format	Homo sapiens	None	None	None	None	CHEMBL234	Dopamine D3 receptor	Homo sapiens	SINGLE PROTEIN	CHEMBL1142271	1	Scientific Literature	Bioorg. Med. Chem. Lett.	2008	None
CHEMBL318924		0	220.36	0	2.92	13	CCCN(CCC)[C@@H]1CCn2cccc2C1	Ki	'='	560.0	nM	6.25			UO_0000065	28.37	0.53	3.33	76.52	False	CHEMBL675215	In vitro ability to displace [3H]spiperone from human cloned Dopamine receptor D3 stably expressed in CHO cells.	B	BAO_0000219	cell-based format	None	None	None	CHO	None	CHEMBL234	Dopamine D3 receptor	Homo sapiens	SINGLE PROTEIN	CHEMBL1133833	1	Scientific Literature	Bioorg. Med. Chem. Lett.	2001	CHEMBL3308072
CHEMBL113524		0	452.62	1	5.38	11	CCN(Cc1ccc(-c2cc(S(=O)(=O)CC)ccc2OC)[nH]1)C1CCCc2ccccc21	Ki	'='	5.012	nM	8.30			UO_0000065	18.34	0.35	2.92	13.30	False	CHEMBL674276	Binding affinity, displacement of [125I]iodosulpiride from human Dopamine receptor D3 expressed in CHO cells	B	BAO_0000219	cell-based format	None	None	None	CHO	None	CHEMBL234	Dopamine D3 receptor	Homo sapiens	SINGLE PROTEIN	CHEMBL1129831	1	Scientific Literature	Bioorg. Med. Chem. Lett.	1997	CHEMBL3308072
CHEMBL270209		0	441.60	0	3.74	37	Cc1nc2cc3c(cc2o1)CCN(CCCSc1nnc(C2CCOCC2)n1C)CC3	Ki	'='	100.0	nM	7.00			UO_0000065					False	CHEMBL948180	Antagonist activity at human dopamine D3 receptor by cell based GTPgammaS binding assay	F	BAO_0000219	cell-based format	Homo sapiens	None	None	None	None	CHEMBL234	Dopamine D3 receptor	Homo sapiens	SINGLE PROTEIN	CHEMBL1142271	1	Scientific Literature	Bioorg. Med. Chem. Lett.	2008	None
CHEMBL256653		0	434.57	0	3.91	34	Cc1nc2cc3c(cc2o1)CCN(CCCSc1nnc(-c2cccnc2)n1C)CC3	Ki	'='	125.89	nM	6.90			UO_0000065					False	CHEMBL948180	Antagonist activity at human dopamine D3 receptor by cell based GTPgammaS binding assay	F	BAO_0000219	cell-based format	Homo sapiens	None	None	None	None	CHEMBL234	Dopamine D3 receptor	Homo sapiens	SINGLE PROTEIN	CHEMBL1142271	1	Scientific Literature	Bioorg. Med. Chem. Lett.	2008	None
CHEMBL429132		0	540.74	2	6.36	33	Cc1ccc2c(-c3nnc(SCCCN4CCc5cc6nc(C(C)(C)C)oc6cc5CC4)n3C)cccc2n1	Ki	'='	0.7943	nM	9.10			UO_0000065					False	CHEMBL948180	Antagonist activity at human dopamine D3 receptor by cell based GTPgammaS binding assay	F	BAO_0000219	cell-based format	Homo sapiens	None	None	None	None	CHEMBL234	Dopamine D3 receptor	Homo sapiens	SINGLE PROTEIN	CHEMBL1142271	1	Scientific Literature	Bioorg. Med. Chem. Lett.	2008	None
CHEMBL348285		0	187.25	0	1.18	(R)-4	CN[C@@H]1Cc2cccc3ncn(c23)C1	Ki	'='	2459.0	nM	5.61			UO_0000065	29.96	0.55	4.43	18.79	False	CHEMBL673828	Binding affinity towards Dopamine receptor D3 by displacement of [3H](+)-7-OH-DPAT.	B	BAO_0000357	single protein format	Homo sapiens	None	None	None	None	CHEMBL234	Dopamine D3 receptor	Homo sapiens	SINGLE PROTEIN	CHEMBL1130416	1	Scientific Literature	J. Med. Chem.	1997	None
CHEMBL298166		0	343.86	0	3.16	5	Cc1cccc(C(=O)NCN2CCN(c3ccccc3Cl)CC2)c1	Ki	'='	464.0	nM	6.33			UO_0000065	18.42	0.36	3.17	17.80	False	CHEMBL673449	Binding affinity for human Dopamine receptor D3 expressed in CHO K1 transfected cells using [3H]spiperone as radioligand	B	BAO_0000219	cell-based format	None	None	None	CHO	None	CHEMBL234	Dopamine D3 receptor	Homo sapiens	SINGLE PROTEIN	CHEMBL1130052	1	Scientific Literature	J. Med. Chem.	1997	CHEMBL3308072
CHEMBL92183		0	228.34	0	3.15	10	CCCN1CCC[C@@H](c2cccc(C#N)c2)C1	Ki	'='	249.0	nM	6.60			UO_0000065	28.92	0.53	3.45	24.43	False	CHEMBL673301	Tested for in vitro binding affinity against cloned mammalian dopamine D3 receptor, expressed in CHO-K1 cells, using [3H]spiperone as radioligand	B	BAO_0000219	cell-based format	None	None	None	CHO-K1	None	CHEMBL234	Dopamine D3 receptor	Homo sapiens	SINGLE PROTEIN	CHEMBL1127438	1	Scientific Literature	J. Med. Chem.	1994	CHEMBL3307512
CHEMBL54	HALOPERIDOL	4	375.87	0	4.43	Haloperidol	O=C(CCCN1CCC(O)(c2ccc(Cl)cc2)CC1)c1ccc(F)cc1	Log Ki	'='	8.34	nM				UO_0000065					False	CHEMBL671515	Displacement of [3H]7-OH-DPAT from human Dopamine receptor D3	B	BAO_0000357	single protein format	Homo sapiens	None	None	None	None	CHEMBL234	Dopamine D3 receptor	Homo sapiens	SINGLE PROTEIN	CHEMBL1148442	1	Scientific Literature	J. Med. Chem.	2004	None
CHEMBL99876		0	518.68	2	5.01	2o	CS(=O)(=O)Oc1cccc2c1CC[C@H]1[C@H]2CCN1CCCCNC(=O)c1ccc(-c2ccccc2)cc1	Ki	'='	5.012	nM	8.30			UO_0000065	16.00	0.31	3.29	10.96	False	CHEMBL673116	Binding affinity at Dopamine receptor D3 expressed in CHO cells by [125I]iodosulpiride displacement.	B	BAO_0000219	cell-based format	None	None	None	CHO	None	CHEMBL234	Dopamine D3 receptor	Homo sapiens	SINGLE PROTEIN	CHEMBL1130629	1	Scientific Literature	Bioorg. Med. Chem. Lett.	1998	CHEMBL3308072
CHEMBL326263		0	503.59	2	5.75	2	N#Cc1ccc(CCOC(=O)N2CCN(CCCC(c3ccc(F)cc3)c3ccc(F)cc3)CC2)cc1	IC50	'='	195.0	nM	6.71			UO_0000065	13.32	0.25	0.96	11.86	False	CHEMBL670426	Inhibition of human dopamine receptor D3	B	BAO_0000357	single protein format	Homo sapiens	None	None	None	None	CHEMBL234	Dopamine D3 receptor	Homo sapiens	SINGLE PROTEIN	CHEMBL1134625	1	Scientific Literature	J. Med. Chem.	2001	None
CHEMBL367169		0	585.77	2	5.90	20d	CCn1nc(Cc2ccc(C#N)cc2)cc1C1CCN(C[C@H]2CN([C@@H](C(=O)O)C(C)(C)C)C[C@@H]2c2cccc(F)c2)CC1	IC50	'='	4000.0	nM	5.40			UO_0000065	9.22	0.17	-0.50	6.32	False	CHEMBL670579	Inhibitory activity against human dopamine receptor D3 at 10 uM	B	BAO_0000357	single protein format	None	None	None	None	None	CHEMBL234	Dopamine D3 receptor	Homo sapiens	SINGLE PROTEIN	CHEMBL1147446	1	Scientific Literature	Bioorg. Med. Chem. Lett.	2004	None
CHEMBL201177		0	304.44	0	4.57	7d	CN1CCCC(c2ccccc2)c2[nH]c3ccccc3c2CC1	Ki						Not Determined						False	CHEMBL858785	Inhibition of binding to human D3 receptor expressed in HEK 293 cells by radioligand binding assay	B	BAO_0000219	cell-based format	Homo sapiens	None	None	HEK293	None	CHEMBL234	Dopamine D3 receptor	Homo sapiens	SINGLE PROTEIN	CHEMBL1147728	1	Scientific Literature	J. Med. Chem.	2006	CHEMBL3307715
CHEMBL90374		0	326.83	0	3.31	1	Clc1ccc(N2CCN(Cc3cccn4nccc34)CC2)cc1	Ki	'='	12000.0	nM	4.92			UO_0000065	15.06	0.29	1.61	20.69	False	CHEMBL673444	Binding affinity against dopamine receptor D3 using radioligand [3H]spiperone	B	BAO_0000357	single protein format	None	None	None	None	None	CHEMBL234	Dopamine D3 receptor	Homo sapiens	SINGLE PROTEIN	CHEMBL1134560	1	Scientific Literature	J. Med. Chem.	2001	None
CHEMBL271449		0	492.53	0	4.52	14	Cc1ncoc1-c1nnc(SCCCN2CCc3ccc4oc(C(F)(F)F)nc4c3CC2)n1C	Ki	'='	1.585	nM	8.80			UO_0000065					False	CHEMBL931094	Antagonist activity at dopamine D3 receptor by GTPgammaS binding assay	F	BAO_0000019	assay format	None	None	None	None	None	CHEMBL234	Dopamine D3 receptor	Homo sapiens	SINGLE PROTEIN	CHEMBL1143157	1	Scientific Literature	Bioorg. Med. Chem. Lett.	2008	None
CHEMBL442456		0	512.68	2	5.63	11	CCc1nc2c3c(ccc2o1)CCN(CCCSc1nnc(-c2cccc4nc(C)ccc24)n1C)CC3	Ki	'='	7.943	nM	8.10			UO_0000065					False	CHEMBL931094	Antagonist activity at dopamine D3 receptor by GTPgammaS binding assay	F	BAO_0000019	assay format	None	None	None	None	None	CHEMBL234	Dopamine D3 receptor	Homo sapiens	SINGLE PROTEIN	CHEMBL1143157	1	Scientific Literature	Bioorg. Med. Chem. Lett.	2008	None
CHEMBL304605		0	492.45	1	5.67	5, JJC 2-071	O=C(NC/C=C/CN1CCN(c2cccc(Cl)c2Cl)CC1)c1ccc2c(c1)Cc1ccccc1-2	EC50	'='	173.0	nM	6.76			UO_0000065					False	CHEMBL895654	Agonist activity at human dopamine D3 receptor expressed in HEK293 cells by mitogenesis assay	F	BAO_0000219	cell-based format	Homo sapiens	None	None	HEK293	None	CHEMBL234	Dopamine D3 receptor	Homo sapiens	SINGLE PROTEIN	CHEMBL1148745	1	Scientific Literature	J. Med. Chem.	2007	CHEMBL3307715
CHEMBL393492		0	379.50	0	3.25	12d	COc1ccccc1N1CCN(CCCCN2Cc3ccccc3C2=O)CC1	Activity	'='	98.0	%				UO_0000187					False	CHEMBL898614	Displacement of [3H]spiperone from human Dopamine D3 receptor expressed in CHO cells at 10 uM	B	BAO_0000219	cell-based format	Homo sapiens	None	None	CHO	None	CHEMBL234	Dopamine D3 receptor	Homo sapiens	SINGLE PROTEIN	CHEMBL1149628	1	Scientific Literature	Bioorg. Med. Chem.	2007	CHEMBL3308072
CHEMBL563274		0	389.97	0	4.73	26	CN(CCN1CCN(c2cccc(Cl)c2)C1=O)C[C@]12CC[C@H](CC1)C2(C)C	Ki	'='	6.31	nM	8.20			UO_0000065					True	CHEMBL1059863	Antagonist activity at human D3 receptor expressed in CHO cells by [35S]GTPgammaS binding assay	F	BAO_0000219	cell-based format	Homo sapiens	None	None	CHO	None	CHEMBL234	Dopamine D3 receptor	Homo sapiens	SINGLE PROTEIN	CHEMBL1153053	1	Scientific Literature	Bioorg. Med. Chem. Lett.	2009	CHEMBL3308072
CHEMBL231079		0	495.45	1	6.21	17b	Cc1ccn2cc(-c3ccc(OCCCN4CCN(c5cccc(Cl)c5Cl)CC4)cc3)nc2c1	Ki	'='	8.0	nM	8.10			UO_0000065	16.34	0.33	1.89	24.53	False	CHEMBL895393	Displacement of [3H]spiroperidol from human cloned dopamine D3 receptor	B	BAO_0000357	single protein format	Homo sapiens	None	None	None	None	CHEMBL234	Dopamine D3 receptor	Homo sapiens	SINGLE PROTEIN	CHEMBL1148812	1	Scientific Literature	J. Med. Chem.	2007	None
CHEMBL231078		0	456.59	0	4.91	17a	COc1ccccc1N1CCN(CCCOc2ccc(-c3cn4ccc(C)cc4n3)cc2)CC1	Ki	'='	71.0	nM	7.15			UO_0000065	15.66	0.29	2.24	16.92	False	CHEMBL895393	Displacement of [3H]spiroperidol from human cloned dopamine D3 receptor	B	BAO_0000357	single protein format	Homo sapiens	None	None	None	None	CHEMBL234	Dopamine D3 receptor	Homo sapiens	SINGLE PROTEIN	CHEMBL1148812	1	Scientific Literature	J. Med. Chem.	2007	None
CHEMBL393775		0	496.63	1	5.46	15b	O=C1Cc2ccccc2C(=C2CCN(CCCCN3C(=O)c4ccccc4C3=O)CC2)c2ccsc21	Ki	'='	99.1	nM	7.00			UO_0000065	14.10	0.27	1.54	12.14	False	CHEMBL897620	Displacement of [3H]spiperone from human D3 receptor expressed in CHO cells	B	BAO_0000219	cell-based format	Homo sapiens	None	None	CHO	None	CHEMBL234	Dopamine D3 receptor	Homo sapiens	SINGLE PROTEIN	CHEMBL1137479	1	Scientific Literature	Bioorg. Med. Chem.	2007	CHEMBL3308072
CHEMBL379662		0	281.40	0	3.32	3l	COc1cccc2c1Cc1ccccc1CCN(C)CC2	Ki	'='	1833.0	nM	5.74			UO_0000065	20.39	0.37	2.42	46.01	False	CHEMBL861437	Binding affinity to D3 dopamine receptor by radioligand binding assay	B	BAO_0000357	single protein format	Homo sapiens	None	None	None	None	CHEMBL234	Dopamine D3 receptor	Homo sapiens	SINGLE PROTEIN	CHEMBL1138197	1	Scientific Literature	J. Med. Chem.	2006	None
CHEMBL1079980		0	413.52	0	3.67	61, single enantiomer	Cc1ncoc1-c1nnc(SCCCN2CC3CC3(c3cccc(F)c3)C2)n1C	Ki	'='	398.11	nM	6.40			UO_0000065					False	CHEMBL1107667	Antagonist activity at human Dopamine D3 receptor expressed in CHO cell by GTPgammaS binding assay	F	BAO_0000219	cell-based format	Homo sapiens	None	None	CHO	None	CHEMBL234	Dopamine D3 receptor	Homo sapiens	SINGLE PROTEIN	CHEMBL1153718	1	Scientific Literature	J. Med. Chem.	2010	CHEMBL3308072
CHEMBL90005		0	353.49	0	4.46	21	Cc1c(-c2cccs2)nc(O)n1C1CCN(Cc2ccccc2)CC1	Ki	'='	38.0	nM	7.42			UO_0000065	20.99	0.41	2.96	17.97	False	CHEMBL674993	Affinity to displace [3H]spiperone from cloned human Dopamine receptor D3 (hD3) stably expressed in HEK393 cell lines	B	BAO_0000219	cell-based format	None	None	None	HEK393	None	CHEMBL234	Dopamine D3 receptor	Homo sapiens	SINGLE PROTEIN	CHEMBL1132306	1	Scientific Literature	J. Med. Chem.	1999	None
CHEMBL270151		0	462.59	0	4.51	6	COC(=O)Nc1ccc2c(c1)C[C@@H](CN1CC[C@@H](n3c(C)nc4cc(C)ccc43)[C@H](OC)C1)C2	Inhibition	'='	28.0	%				UO_0000187					False	CHEMBL948283	Inhibition of dopamine D3 receptor at 10 uM	B	BAO_0000357	single protein format	None	None	None	None	None	CHEMBL234	Dopamine D3 receptor	Homo sapiens	SINGLE PROTEIN	CHEMBL1141625	1	Scientific Literature	Bioorg. Med. Chem. Lett.	2008	None
CHEMBL430522		0	453.38	0	4.86	3d	COc1c(C(=O)N[C@H]2CN(Cc3ccccc3)C[C@@H]2C)cc(Br)c2ccccc12	Ki	'='	740.0	nM	6.13			UO_0000065	13.52	0.29	1.27	14.75	False	CHEMBL674986	Displacement of [3H]spiperone [0.5 nM (Kd=0.1 nM)] from recombinant human dopamine receptor D3 expressed in CHO cells at 0.5 nM concentration	B	BAO_0000219	cell-based format	None	None	None	CHO	None	CHEMBL234	Dopamine D3 receptor	Homo sapiens	SINGLE PROTEIN	CHEMBL1136241	1	Scientific Literature	Bioorg. Med. Chem. Lett.	2003	CHEMBL3308072
CHEMBL29649		0	482.42	0	4.55	8	CCOc1c(C(=O)NCCN2CCN(c3ccccc3)CC2)cc(Br)c2ccccc12	Ki	'='	251.19	nM	6.60			UO_0000065	13.68	0.29	2.05	14.73	False	CHEMBL858764	Competitive inhibition of [3H]spiperone binding to the human dopamine receptor D3 expressed in CHO cells, expressed as 10log Ki	B	BAO_0000219	cell-based format	None	None	None	CHO	None	CHEMBL234	Dopamine D3 receptor	Homo sapiens	SINGLE PROTEIN	CHEMBL1129965	1	Scientific Literature	J. Med. Chem.	1997	CHEMBL3308072
CHEMBL322802		0	387.91	0	3.57	ent3a (Optical antipode)	COc1cc(N)c(Cl)cc1C(=O)N[C@H]1CCN(Cc2ccccc2)C[C@@H]1C	Ki	'='	20.0	nM	7.70			UO_0000065	19.85	0.39	4.13	11.39	False	CHEMBL674986	Displacement of [3H]spiperone [0.5 nM (Kd=0.1 nM)] from recombinant human dopamine receptor D3 expressed in CHO cells at 0.5 nM concentration	B	BAO_0000219	cell-based format	None	None	None	CHO	None	CHEMBL234	Dopamine D3 receptor	Homo sapiens	SINGLE PROTEIN	CHEMBL1136241	1	Scientific Literature	Bioorg. Med. Chem. Lett.	2003	CHEMBL3308072
CHEMBL270853		0	526.71	1	4.90	86	Cc1ccc2c(-c3nnc(SCCCCN4CCc5cc6c(cc5CC4)C(=O)N(C)C6)n3C)cccc2n1	Ki	'='	251.19	nM	6.60			UO_0000065					False	CHEMBL948180	Antagonist activity at human dopamine D3 receptor by cell based GTPgammaS binding assay	F	BAO_0000219	cell-based format	Homo sapiens	None	None	None	None	CHEMBL234	Dopamine D3 receptor	Homo sapiens	SINGLE PROTEIN	CHEMBL1142271	1	Scientific Literature	Bioorg. Med. Chem. Lett.	2008	None
CHEMBL99291		0	250.39	0	2.42	(R) -1g	CCCN(CCC)[C@@H]1CCn2c(CO)ccc2C1	Ki	'='	7400.0	nM	5.13			UO_0000065	20.49	0.39	2.71	18.07	False	CHEMBL675215	In vitro ability to displace [3H]spiperone from human cloned Dopamine receptor D3 stably expressed in CHO cells.	B	BAO_0000219	cell-based format	None	None	None	CHO	None	CHEMBL234	Dopamine D3 receptor	Homo sapiens	SINGLE PROTEIN	CHEMBL1133833	1	Scientific Literature	Bioorg. Med. Chem. Lett.	2001	CHEMBL3308072
CHEMBL425064		0	311.36	0	2.19	3j	Fc1ccc(N2CCN(Cc3cn4cccnc4n3)CC2)cc1	Ki	'='	60000.0	nM	4.22			UO_0000065	13.56	0.25	2.03	11.51	False	CHEMBL866801	Displacement of [3H]spiperone from human dopamine receptor D3 in CHO cell membrane	B	BAO_0000219	cell-based format	Homo sapiens	None	None	CHO	None	CHEMBL234	Dopamine D3 receptor	Homo sapiens	SINGLE PROTEIN	CHEMBL1138042	1	Scientific Literature	J. Med. Chem.	2006	CHEMBL3308072
CHEMBL231431		0	444.96	0	4.98	13	CN1CCc2ccc(NS(=O)(=O)c3ccc(-c4ccc(F)c(Cl)c4)cc3)cc2CC1	Ki	'='	3.981	nM	8.40			UO_0000065	18.88	0.38	3.42	17.00	False	CHEMBL905980	Displacement of [125I]iodosulpiride from human recombinant dopamine D3 receptor expressed in CHO cells	B	BAO_0000219	cell-based format	Homo sapiens	None	None	CHO	None	CHEMBL234	Dopamine D3 receptor	Homo sapiens	SINGLE PROTEIN	CHEMBL1143778	1	Scientific Literature	Bioorg. Med. Chem. Lett.	2007	CHEMBL3308072
CHEMBL266018		0	358.51	0	3.52	10	CCCCc1ccc(S(=O)(=O)Nc2ccc3c(c2)CCNCC3)cc1	Ki	'='	15.85	nM	7.80			UO_0000065	21.76	0.43	4.28	13.40	False	CHEMBL905980	Displacement of [125I]iodosulpiride from human recombinant dopamine D3 receptor expressed in CHO cells	B	BAO_0000219	cell-based format	Homo sapiens	None	None	CHO	None	CHEMBL234	Dopamine D3 receptor	Homo sapiens	SINGLE PROTEIN	CHEMBL1143778	1	Scientific Literature	Bioorg. Med. Chem. Lett.	2007	CHEMBL3308072
CHEMBL1744044		0	421.57	0	3.31	57	COc1ccccc1N1CCN(CC2CN=C3c4ccccc4N=C(SC)N32)CC1	Ki	'>'	50.0	nM				UO_0000065					False	CHEMBL675675	Compound is evaluated for binding affinity towards recombinant human Dopamine receptor D3 using [3H]spiperone in CHO cells at 10 uM	B	BAO_0000219	cell-based format	None	None	None	CHO	None	CHEMBL234	Dopamine D3 receptor	Homo sapiens	SINGLE PROTEIN	CHEMBL1131058	1	Scientific Literature	J. Med. Chem.	1998	CHEMBL3308072
CHEMBL255158		0	502.57	1	4.93	20	Cc1ncccc1-c1nnc(SCCCN2CCc3ccc4oc(C(F)(F)F)nc4c3CC2)n1C	Ki	'='	15.85	nM	7.80			UO_0000065					False	CHEMBL931094	Antagonist activity at dopamine D3 receptor by GTPgammaS binding assay	F	BAO_0000019	assay format	None	None	None	None	None	CHEMBL234	Dopamine D3 receptor	Homo sapiens	SINGLE PROTEIN	CHEMBL1143157	1	Scientific Literature	Bioorg. Med. Chem. Lett.	2008	None
CHEMBL272150		0	552.63	2	6.08	13	Cc1ccc2c(-c3nnc(SCCCN4CCc5ccc6oc(C(F)(F)F)nc6c5CC4)n3C)cccc2n1	Ki	'='	3.981	nM	8.40			UO_0000065					True	CHEMBL931094	Antagonist activity at dopamine D3 receptor by GTPgammaS binding assay	F	BAO_0000019	assay format	None	None	None	None	None	CHEMBL234	Dopamine D3 receptor	Homo sapiens	SINGLE PROTEIN	CHEMBL1143157	1	Scientific Literature	Bioorg. Med. Chem. Lett.	2008	None
CHEMBL24809		0	331.46	0	4.70	5	Cc1cc(-c2ccccc2)n(C2CCN(Cc3ccccc3)CC2)n1	Ki	'='	3000.0	nM	5.52			UO_0000065	16.66	0.30	0.82	26.22	False	CHEMBL674989	Displacement of [3H]spiperone from human Dopamine receptor D3 expressed in HEK293 cells	B	BAO_0000219	cell-based format	None	None	None	HEK293	None	CHEMBL234	Dopamine D3 receptor	Homo sapiens	SINGLE PROTEIN	CHEMBL1132043	1	Scientific Literature	Bioorg. Med. Chem. Lett.	1999	CHEMBL3307715
CHEMBL255112		0	460.62	0	4.90	4	CO[C@H]1CN(CCCc2cccc(NC(=O)C3CC3)c2)CC[C@@H]1n1c(C)nc2cc(C)ccc21	Inhibition	'='	52.0	%				UO_0000187					False	CHEMBL948283	Inhibition of dopamine D3 receptor at 10 uM	B	BAO_0000357	single protein format	None	None	None	None	None	CHEMBL234	Dopamine D3 receptor	Homo sapiens	SINGLE PROTEIN	CHEMBL1141625	1	Scientific Literature	Bioorg. Med. Chem. Lett.	2008	None
CHEMBL241641		0	506.48	2	5.73	2j, A3B1C2	O=C(NCCCCN1CCN(c2cccc(Cl)c2Cl)CC1)c1ccc(C#Cc2ccccc2)cc1	Activity	'='	100.0	%				UO_0000187					False	CHEMBL898773	Displacement of [3H]spiperone from human cloned dopamine D3 receptor expressed in CHO cell membranes at 100 nM	B	BAO_0000219	cell-based format	Homo sapiens	None	None	CHO	None	CHEMBL234	Dopamine D3 receptor	Homo sapiens	SINGLE PROTEIN	CHEMBL1137491	1	Scientific Literature	Bioorg. Med. Chem.	2007	CHEMBL3308072
CHEMBL241424		0	467.61	0	4.43	2f, A2B1C2	COc1ccccc1N1CCN(CCCCNC(=O)c2ccc(C#Cc3ccccc3)cc2)CC1	Activity	'='	66.0	%				UO_0000187					False	CHEMBL898773	Displacement of [3H]spiperone from human cloned dopamine D3 receptor expressed in CHO cell membranes at 100 nM	B	BAO_0000219	cell-based format	Homo sapiens	None	None	CHO	None	CHEMBL234	Dopamine D3 receptor	Homo sapiens	SINGLE PROTEIN	CHEMBL1137491	1	Scientific Literature	Bioorg. Med. Chem.	2007	CHEMBL3308072
CHEMBL339103		0	521.61	0	4.11	27	COc1ccccc1N1CCN(CCCCNC(=O)Cc2ccc3ccccc3c2)CC1.O=C(O)C(=O)O	Ki	'='	32.0	nM	7.50			UO_0000065	17.37	0.32	3.38	16.73	False	CHEMBL675894	Binding affinity for human dopamine receptor D3 by displacing [125I]iodosulpiride expressed in CHO cells	B	BAO_0000219	cell-based format	None	None	None	CHO	None	CHEMBL234	Dopamine D3 receptor	Homo sapiens	SINGLE PROTEIN	CHEMBL1144878	1	Scientific Literature	J. Med. Chem.	2003	CHEMBL3308072
CHEMBL279247		0	331.46	0	4.70	4	Cc1nn(C2CCN(Cc3ccccc3)CC2)cc1-c1ccccc1	Ki	'='	28.0	nM	7.55			UO_0000065	22.79	0.41	2.85	35.86	True	CHEMBL674989	Displacement of [3H]spiperone from human Dopamine receptor D3 expressed in HEK293 cells	B	BAO_0000219	cell-based format	None	None	None	HEK293	None	CHEMBL234	Dopamine D3 receptor	Homo sapiens	SINGLE PROTEIN	CHEMBL1132043	1	Scientific Literature	Bioorg. Med. Chem. Lett.	1999	CHEMBL3307715
CHEMBL326877		0	240.35	0	3.33	8	c1ccc(CN2CCC(n3cccc3)CC2)cc1	Ki	'='	15000.0	nM	4.82			UO_0000065	20.07	0.37	1.49	59.04	False	CHEMBL675054	Displacement of [3H]spiperone from human Dopamine receptor D3 expressed in CHO cells	B	BAO_0000219	cell-based format	Homo sapiens	None	None	CHO	None	CHEMBL234	Dopamine D3 receptor	Homo sapiens	SINGLE PROTEIN	CHEMBL1131871	1	Scientific Literature	Bioorg. Med. Chem. Lett.	1999	CHEMBL3308072
CHEMBL65280		0	451.57	0	4.84	4x	N#Cc1ccc2c(c1)[C@H]1CN(CCCCNC(=O)c3ccc(-c4ccccc4)cc3)C[C@@H]1CO2	Ki	'='	0.3162	nM	9.50			UO_0000065	21.04	0.38	4.66	14.53	False	CHEMBL666970	Ability to displace [125I]iodosulpiride from human dopamine D3 (hD3) receptor transfected into CHO cells.	B	BAO_0000219	cell-based format	None	None	None	CHO	None	CHEMBL234	Dopamine D3 receptor	Homo sapiens	SINGLE PROTEIN	CHEMBL1131803	1	Scientific Literature	Bioorg. Med. Chem. Lett.	1999	CHEMBL3308072
CHEMBL271083		0	542.53	2	5.16	51	Cc1ncoc1-c1nnc(SCCCN2CCc3cc4nc(C(F)(F)C(F)(F)F)oc4cc3CC2)n1C	Ki	'='	3.162	nM	8.50			UO_0000065					False	CHEMBL948180	Antagonist activity at human dopamine D3 receptor by cell based GTPgammaS binding assay	F	BAO_0000219	cell-based format	Homo sapiens	None	None	None	None	CHEMBL234	Dopamine D3 receptor	Homo sapiens	SINGLE PROTEIN	CHEMBL1142271	1	Scientific Literature	Bioorg. Med. Chem. Lett.	2008	None
CHEMBL410414	DIRLOTAPIDE	1	674.72	2	8.25	3	CN(Cc1ccccc1)C(=O)[C@@H](NC(=O)c1cc2cc(NC(=O)c3ccccc3-c3ccc(C(F)(F)F)cc3)ccc2n1C)c1ccccc1	Activity						Not Active						False	CHEMBL897223	Inhibition of dopamine D3 receptor at 1 uM	B	BAO_0000357	single protein format	Homo sapiens	None	None	None	None	CHEMBL234	Dopamine D3 receptor	Homo sapiens	SINGLE PROTEIN	CHEMBL1148857	1	Scientific Literature	Bioorg. Med. Chem. Lett.	2007	None
CHEMBL303979		0	283.35	0	3.43	4c (trans)	Fc1ccc2c(c1)C1CN(Cc3ccccc3)CC1CO2	Ki	'='	7.943	nM	8.10			UO_0000065	28.59	0.53	4.67	64.96	False	CHEMBL666970	Ability to displace [125I]iodosulpiride from human dopamine D3 (hD3) receptor transfected into CHO cells.	B	BAO_0000219	cell-based format	None	None	None	CHO	None	CHEMBL234	Dopamine D3 receptor	Homo sapiens	SINGLE PROTEIN	CHEMBL1131803	1	Scientific Literature	Bioorg. Med. Chem. Lett.	1999	CHEMBL3308072
CHEMBL553591		0	434.97	0	4.01	14	Cl.N#Cc1ccc2c(c1)CN(CCCCNC(=O)/C=C/c1c[nH]c3ccccc13)CC2	Ki	'='	12.59	nM	7.90			UO_0000065	19.82	0.36	3.89	10.98	False	CHEMBL679078	Binding affinity for human Dopamine receptor D3 expressed in CHO cells	B	BAO_0000219	cell-based format	Homo sapiens	None	None	CHO	None	CHEMBL234	Dopamine D3 receptor	Homo sapiens	SINGLE PROTEIN	CHEMBL1132939	1	Scientific Literature	J. Med. Chem.	2000	CHEMBL3308072
CHEMBL29846		0	466.03	0	4.42	2	COc1ccc(NS(=O)(=O)c2sc3ccc(Cl)cc3c2C)cc1N1CCN(C)CC1	Ki	'='	199.53	nM	6.70			UO_0000065	14.38	0.31	2.28	10.83	True	CHEMBL674274	Compound was tested for its binding affinity against Dopamine receptor D3 in human cloned receptors in CHO cells using [125 I]iodosulpride	B	BAO_0000219	cell-based format	None	None	None	CHO	None	CHEMBL234	Dopamine D3 receptor	Homo sapiens	SINGLE PROTEIN	CHEMBL1132410	1	Scientific Literature	J. Med. Chem.	1999	CHEMBL3308072
CHEMBL239708		0	467.61	1	5.23	15c	O=C1c2ccccc2C(=O)N1CCCCN1CCC(N(Cc2ccccc2)c2ccccc2)CC1	Ki	'>'	1000.0	nM				UO_0000065					False	CHEMBL897620	Displacement of [3H]spiperone from human D3 receptor expressed in CHO cells	B	BAO_0000219	cell-based format	Homo sapiens	None	None	CHO	None	CHEMBL234	Dopamine D3 receptor	Homo sapiens	SINGLE PROTEIN	CHEMBL1137479	1	Scientific Literature	Bioorg. Med. Chem.	2007	CHEMBL3308072
CHEMBL240588		0	477.65	1	5.76	6a	O=C(NCCCCN1CCN(C(c2ccccc2)c2ccccc2)CC1)c1ccc2ccccc2c1	Ki	'='	11.1	nM	7.96			UO_0000065	16.65	0.30	2.19	22.36	False	CHEMBL897620	Displacement of [3H]spiperone from human D3 receptor expressed in CHO cells	B	BAO_0000219	cell-based format	Homo sapiens	None	None	CHO	None	CHEMBL234	Dopamine D3 receptor	Homo sapiens	SINGLE PROTEIN	CHEMBL1137479	1	Scientific Literature	Bioorg. Med. Chem.	2007	CHEMBL3308072
CHEMBL134571		0	205.30	0	2.20	23	CCN(C)C1CCc2ccc(O)cc2C1	Ki	'='	0.71	nM	9.15			UO_0000065	44.56	0.83	6.95	38.98	False	CHEMBL675667	Binding affinity was evaluated by calculating competition for [3H]spiperone binding on Dopamine receptor D3 expressed on CHO K-1 cells.	B	BAO_0000219	cell-based format	None	None	None	CHO	None	CHEMBL234	Dopamine D3 receptor	Homo sapiens	SINGLE PROTEIN	CHEMBL1129692	1	Scientific Literature	J. Med. Chem.	1996	CHEMBL3308072
CHEMBL250552		0	393.58	0	3.78	(-)-25	CCCN(CCN1CCN(c2ccccc2)CC1)C1CCc2c(O)cccc2C1	Ki	'='	0.82	nM	9.09			UO_0000065	23.09	0.43	5.31	30.34	False	CHEMBL926380	Displacement of [3H]spiperone from human cloned dopamine D3 receptor expressed in HEK293 cells	B	BAO_0000219	cell-based format	Homo sapiens	None	None	HEK293	None	CHEMBL234	Dopamine D3 receptor	Homo sapiens	SINGLE PROTEIN	CHEMBL1140704	1	Scientific Literature	J. Med. Chem.	2008	CHEMBL3307715
CHEMBL239700		0	392.50	0	3.01	10d	COc1ccccc1N1CCN(CCCCn2cnc3ccccc3c2=O)CC1	Ki	'='	306.0	nM	6.51			UO_0000065	16.60	0.31	3.50	12.87	False	CHEMBL898620	Displacement of [3H]spiperone from human Dopamine D3 receptor expressed in CHO cells	B	BAO_0000219	cell-based format	Homo sapiens	None	None	CHO	None	CHEMBL234	Dopamine D3 receptor	Homo sapiens	SINGLE PROTEIN	CHEMBL1149628	1	Scientific Literature	Bioorg. Med. Chem.	2007	CHEMBL3308072
CHEMBL155826		0	421.63	0	4.56	(-)-13	CCCN(CCCCN1CCN(c2ccccc2)CC1)C1CCc2ccc(O)cc2C1	Ki	'='	1.22	nM	8.91			UO_0000065	21.14	0.39	4.35	29.76	False	CHEMBL926380	Displacement of [3H]spiperone from human cloned dopamine D3 receptor expressed in HEK293 cells	B	BAO_0000219	cell-based format	Homo sapiens	None	None	HEK293	None	CHEMBL234	Dopamine D3 receptor	Homo sapiens	SINGLE PROTEIN	CHEMBL1140704	1	Scientific Literature	J. Med. Chem.	2008	CHEMBL3307715
CHEMBL71	CHLORPROMAZINE	4	318.87	0	4.89	11	CN(C)CCCN1c2ccccc2Sc2ccc(Cl)cc21	Ki	'='	3.0	nM	8.52			UO_0000065	26.73	0.55	3.63	131.53	False	CHEMBL675050	Displacement of [125I]iodosulpiride from human Dopamine receptor D3 expressed in CHO cells	B	BAO_0000219	cell-based format	Homo sapiens	None	None	CHO	None	CHEMBL234	Dopamine D3 receptor	Homo sapiens	SINGLE PROTEIN	CHEMBL1145120	1	Scientific Literature	J. Med. Chem.	2003	CHEMBL3308072
CHEMBL189118		0	472.51	1	5.09	39	Cc1cc(N(C)CCN(C)C)nc2ccc(NC(=O)/C=C/c3ccc(OC(F)(F)F)cc3)cc12	IC50	'='	2300.0	nM	5.64			UO_0000065	11.93	0.23	0.55	9.77	False	CHEMBL881882	Inhibitory concentration against dopamine receptor D3	B	BAO_0000357	single protein format	None	None	None	None	None	CHEMBL234	Dopamine D3 receptor	Homo sapiens	SINGLE PROTEIN	CHEMBL1140405	1	Scientific Literature	J. Med. Chem.	2005	None
CHEMBL239923		0	491.68	1	6.52	19a	O=C(NCCCCN1CCC(N(Cc2ccccc2)c2ccccc2)CC1)c1ccc2ccccc2c1	Ki	'='	0.3	nM	9.52			UO_0000065	19.37	0.35	3.00	26.76	False	CHEMBL897620	Displacement of [3H]spiperone from human D3 receptor expressed in CHO cells	B	BAO_0000219	cell-based format	Homo sapiens	None	None	CHO	None	CHEMBL234	Dopamine D3 receptor	Homo sapiens	SINGLE PROTEIN	CHEMBL1137479	1	Scientific Literature	Bioorg. Med. Chem.	2007	CHEMBL3308072
CHEMBL239067		0	431.62	0	4.93	16e	O=C(NCCCCN1CCN2c3ccccc3Cc3ccccc3C2C1)C1CCCCC1	Ki	'>'	1000.0	nM				UO_0000065					False	CHEMBL897620	Displacement of [3H]spiperone from human D3 receptor expressed in CHO cells	B	BAO_0000219	cell-based format	Homo sapiens	None	None	CHO	None	CHEMBL234	Dopamine D3 receptor	Homo sapiens	SINGLE PROTEIN	CHEMBL1137479	1	Scientific Literature	Bioorg. Med. Chem.	2007	CHEMBL3308072
CHEMBL238858		0	451.57	0	4.53	15a	O=C1c2ccccc2C(=O)N1CCCCN1CCN2c3ccccc3Cc3ccccc3C2C1	Ki	'='	500.0	nM	6.30			UO_0000065	13.95	0.25	1.77	14.37	False	CHEMBL897620	Displacement of [3H]spiperone from human D3 receptor expressed in CHO cells	B	BAO_0000219	cell-based format	Homo sapiens	None	None	CHO	None	CHEMBL234	Dopamine D3 receptor	Homo sapiens	SINGLE PROTEIN	CHEMBL1137479	1	Scientific Literature	Bioorg. Med. Chem.	2007	CHEMBL3308072
CHEMBL429462		0	433.64	0	4.87	6e	O=C(NCCCCN1CCN(C(c2ccccc2)c2ccccc2)CC1)C1CCCCC1	Ki	'='	30.2	nM	7.52			UO_0000065	17.34	0.32	2.65	21.14	False	CHEMBL897620	Displacement of [3H]spiperone from human D3 receptor expressed in CHO cells	B	BAO_0000219	cell-based format	Homo sapiens	None	None	CHO	None	CHEMBL234	Dopamine D3 receptor	Homo sapiens	SINGLE PROTEIN	CHEMBL1137479	1	Scientific Literature	Bioorg. Med. Chem.	2007	CHEMBL3308072
CHEMBL715	OLANZAPINE	4	312.44	0	3.44	7	Cc1cc2c(s1)Nc1ccccc1N=C2N1CCN(C)CC1	Ki	'='	19.95	nM	7.70			UO_0000065	24.64	0.48	4.26	24.94	False	CHEMBL895619	Displacement of [3H]spiperone from human dopamine D3 receptor expressed in CHO cells	B	BAO_0000219	cell-based format	Homo sapiens	None	None	CHO	None	CHEMBL234	Dopamine D3 receptor	Homo sapiens	SINGLE PROTEIN	CHEMBL1148822	1	Scientific Literature	J. Med. Chem.	2007	CHEMBL3308072
CHEMBL71	CHLORPROMAZINE	4	318.87	0	4.89	chlorpromazine	CN(C)CCCN1c2ccccc2Sc2ccc(Cl)cc21	Ki	'='	1.585	nM	8.80			UO_0000065	27.60	0.57	3.91	135.80	False	CHEMBL895619	Displacement of [3H]spiperone from human dopamine D3 receptor expressed in CHO cells	B	BAO_0000219	cell-based format	Homo sapiens	None	None	CHO	None	CHEMBL234	Dopamine D3 receptor	Homo sapiens	SINGLE PROTEIN	CHEMBL1148822	1	Scientific Literature	J. Med. Chem.	2007	CHEMBL3308072
CHEMBL196514		0	422.50	0	3.78	3, SLV314	C[C@H]1Oc2c(cccc2N2CCN(CCCc3c[nH]c4ccc(F)cc34)CC2)NC1=O	Ki	'='	0.5012	nM	9.30			UO_0000065	22.01	0.41	5.52	15.35	False	CHEMBL895619	Displacement of [3H]spiperone from human dopamine D3 receptor expressed in CHO cells	B	BAO_0000219	cell-based format	Homo sapiens	None	None	CHO	None	CHEMBL234	Dopamine D3 receptor	Homo sapiens	SINGLE PROTEIN	CHEMBL1148822	1	Scientific Literature	J. Med. Chem.	2007	CHEMBL3308072
CHEMBL430439		0	460.45	1	5.49	8b	O=C(N[C@H]1CC[C@H](CCN2CCN(c3cccc(Cl)c3Cl)CC2)CC1)c1ccccc1	Ki	'='	4.7	nM	8.33			UO_0000065	18.09	0.37	2.84	23.41	False	CHEMBL669160	Ability to displace radioligand [3H]spiperone from human dopamine D3 receptor transfected chinese hamster ovary cell membranes.	B	BAO_0000219	cell-based format	None	None	None	ovary	None	CHEMBL234	Dopamine D3 receptor	Homo sapiens	SINGLE PROTEIN	CHEMBL1151542	1	Scientific Literature	Bioorg. Med. Chem. Lett.	1997	None
CHEMBL442214		0	410.99	1	6.43	35	CCN(CC)CCCN(C)Cc1c(-c2ccccc2)oc(-c2ccccc2)c1Cl	Ki	'='	1381.0	nM	5.86			UO_0000065	14.26	0.28	-0.57	29.87	False	CHEMBL675051	Ability to compete with [3H]YM-09151-2 binding to the human dopamine receptor D3 transfected in CHO cells	B	BAO_0000219	cell-based format	None	None	None	CHO	None	CHEMBL234	Dopamine D3 receptor	Homo sapiens	SINGLE PROTEIN	CHEMBL1145120	1	Scientific Literature	J. Med. Chem.	2003	CHEMBL3308072
CHEMBL169090		0	418.34	0	3.01	1	COc1ccc(Br)cc1C(=O)NCCN1CCN(c2ccccc2)CC1	Ki	'='	316.23	nM	6.50			UO_0000065	15.54	0.34	3.49	14.51	False	CHEMBL858764	Competitive inhibition of [3H]spiperone binding to the human dopamine receptor D3 expressed in CHO cells, expressed as 10log Ki	B	BAO_0000219	cell-based format	None	None	None	CHO	None	CHEMBL234	Dopamine D3 receptor	Homo sapiens	SINGLE PROTEIN	CHEMBL1129965	1	Scientific Literature	J. Med. Chem.	1997	CHEMBL3308072
CHEMBL309727		0	466.48	1	5.56	8g	O=C(N[C@H]1CC[C@H](CCN2CCN(c3cccc(Cl)c3Cl)CC2)CC1)c1ccsc1	Ki	'='	4.7	nM	8.33			UO_0000065	17.85	0.38	2.77	23.41	False	CHEMBL669160	Ability to displace radioligand [3H]spiperone from human dopamine D3 receptor transfected chinese hamster ovary cell membranes.	B	BAO_0000219	cell-based format	None	None	None	ovary	None	CHEMBL234	Dopamine D3 receptor	Homo sapiens	SINGLE PROTEIN	CHEMBL1151542	1	Scientific Literature	Bioorg. Med. Chem. Lett.	1997	None
CHEMBL268558		0	376.89	0	4.46	15	Clc1ccc(N2CCN(Cc3cnn4ccc5ccccc5c34)CC2)cc1	Ki	'='	5200.0	nM	5.28			UO_0000065	14.02	0.27	0.82	22.22	False	CHEMBL673448	Binding affinity evaluated for the displacement of [3H]-spiperone against human dopamine receptor D3	B	BAO_0000357	single protein format	None	None	None	None	None	CHEMBL234	Dopamine D3 receptor	Homo sapiens	SINGLE PROTEIN	CHEMBL1131703	1	Scientific Literature	Bioorg. Med. Chem. Lett.	1999	None
CHEMBL156639		0	393.58	0	3.78	2, D-74	CCCN(CCN1CCN(c2ccccc2)CC1)C1CCc2ccc(O)cc2C1	Ki	'='	1.56	nM	8.81			UO_0000065	22.38	0.41	5.03	29.41	False	CHEMBL926380	Displacement of [3H]spiperone from human cloned dopamine D3 receptor expressed in HEK293 cells	B	BAO_0000219	cell-based format	Homo sapiens	None	None	HEK293	None	CHEMBL234	Dopamine D3 receptor	Homo sapiens	SINGLE PROTEIN	CHEMBL1140704	1	Scientific Literature	J. Med. Chem.	2008	CHEMBL3307715
CHEMBL398813		0	430.47	0	4.02	10c	O=c1c2ccccc2ncn1CCCCN1CCN(c2cccc(C(F)(F)F)c2)CC1	Activity	'='	98.0	%				UO_0000187					False	CHEMBL898614	Displacement of [3H]spiperone from human Dopamine D3 receptor expressed in CHO cells at 10 uM	B	BAO_0000219	cell-based format	Homo sapiens	None	None	CHO	None	CHEMBL234	Dopamine D3 receptor	Homo sapiens	SINGLE PROTEIN	CHEMBL1149628	1	Scientific Literature	Bioorg. Med. Chem.	2007	CHEMBL3308072
CHEMBL440511		0	320.40	0	2.19	3e	c1ccc(-c2nc(CN3CCN(c4cnccn4)CC3)c[nH]2)cc1	Ki	'>'	6665.0	nM				UO_0000065					False	CHEMBL675668	Binding affinity on human Dopamine receptor D3 expressed in CHO cells using radioligand [3H]-YM 09151	B	BAO_0000219	cell-based format	Homo sapiens	None	None	CHO	None	CHEMBL234	Dopamine D3 receptor	Homo sapiens	SINGLE PROTEIN	CHEMBL1130009	1	Scientific Literature	J. Med. Chem.	1997	CHEMBL3308072
CHEMBL97158		0	473.02	0	4.62	2, SB-331711	Cc1c(S(=O)(=O)Nc2ccc3nccc(N4CCNCC4)c3c2)sc2ccc(Cl)cc12	Ki	'<'	1584.89	nM				UO_0000065					False	CHEMBL679230	Binding affinity to human cloned Dopamine receptor D3 in CHO cells using [125I]- iodosulpride as radioligand	B	BAO_0000219	cell-based format	Homo sapiens	None	None	CHO	None	CHEMBL234	Dopamine D3 receptor	Homo sapiens	SINGLE PROTEIN	CHEMBL1134724	1	Scientific Literature	Bioorg. Med. Chem. Lett.	2001	CHEMBL3308072
CHEMBL97596		0	452.97	0	4.25	6f	O=S(=O)(Nc1ccc2nccc(N3CCNCC3)c2c1)c1ccc2c(Cl)cccc2c1	Ki	'='	2511.89	nM	5.60			UO_0000065	12.36	0.25	1.35	7.53	False	CHEMBL679230	Binding affinity to human cloned Dopamine receptor D3 in CHO cells using [125I]- iodosulpride as radioligand	B	BAO_0000219	cell-based format	Homo sapiens	None	None	CHO	None	CHEMBL234	Dopamine D3 receptor	Homo sapiens	SINGLE PROTEIN	CHEMBL1134724	1	Scientific Literature	Bioorg. Med. Chem. Lett.	2001	CHEMBL3308072
CHEMBL325818		0	453.38	0	4.86	3k	COc1c(C(=O)NC[C@@H]2CCN(Cc3ccccc3)C2)cc(Br)c2ccccc12	Ki	'='	410.0	nM	6.39			UO_0000065	14.09	0.30	1.53	15.36	False	CHEMBL674986	Displacement of [3H]spiperone [0.5 nM (Kd=0.1 nM)] from recombinant human dopamine receptor D3 expressed in CHO cells at 0.5 nM concentration	B	BAO_0000219	cell-based format	None	None	None	CHO	None	CHEMBL234	Dopamine D3 receptor	Homo sapiens	SINGLE PROTEIN	CHEMBL1136241	1	Scientific Literature	Bioorg. Med. Chem. Lett.	2003	CHEMBL3308072
CHEMBL80833		0	351.88	1	5.11	20	Clc1ccc(-c2cc(C3CCCN(Cc4ccccc4)C3)[nH]n2)cc1	Ki	'='	240.0	nM	6.62			UO_0000065	18.81	0.36	1.51	20.74	False	CHEMBL678864	Ability to displace [3H]spiperone from human dopamine receptor D3 (hD3) receptor stably expressed in HEK293 cells.	B	BAO_0000219	cell-based format	None	None	None	HEK293	None	CHEMBL234	Dopamine D3 receptor	Homo sapiens	SINGLE PROTEIN	CHEMBL1130098	1	Scientific Literature	J. Med. Chem.	1997	CHEMBL3307715
CHEMBL67750		0	480.44	1	5.51	43b	O=C(NCCCN1CCN(c2cccc(Cl)c2Cl)CC1)c1ccc2c(c1)Cc1ccccc1-2	Ki	'='	110.0	nM	6.96			UO_0000065	14.48	0.29	1.45	19.56	False	CHEMBL673446	Binding affinity at dopamine receptor D3	B	BAO_0000357	single protein format	None	None	None	None	None	CHEMBL234	Dopamine D3 receptor	Homo sapiens	SINGLE PROTEIN	CHEMBL1134599	1	Scientific Literature	J. Med. Chem.	2001	None
CHEMBL232990		0	574.62	2	10.02	13	FC(F)(F)c1ccc2c(c1)N(CCCN1c3ccccc3Sc3ccc(C(F)(F)F)cc31)c1ccccc1S2	Activity	'='	94.0	%				UO_0000187					False	CHEMBL893926	Displacement of [3H]YM091512 from dopamine D3 receptor at 10 uM	B	BAO_0000357	single protein format	Homo sapiens	None	None	None	None	CHEMBL234	Dopamine D3 receptor	Homo sapiens	SINGLE PROTEIN	CHEMBL1147957	1	Scientific Literature	Bioorg. Med. Chem. Lett.	2007	None
CHEMBL400027		0	422.52	1	5.81	9d	CC1CN(CCCN2c3ccccc3Sc3ccc(C(F)(F)F)cc32)CC(C)O1	Activity	'='	35.0	%				UO_0000187					False	CHEMBL893926	Displacement of [3H]YM091512 from dopamine D3 receptor at 10 uM	B	BAO_0000357	single protein format	Homo sapiens	None	None	None	None	CHEMBL234	Dopamine D3 receptor	Homo sapiens	SINGLE PROTEIN	CHEMBL1147957	1	Scientific Literature	Bioorg. Med. Chem. Lett.	2007	None
CHEMBL233841		0	324.49	0	4.94	5k	Cc1ccc2c(c1)Sc1ccccc1N2CC1CCCN(C)C1	Activity	'='	63.0	%				UO_0000187					False	CHEMBL893926	Displacement of [3H]YM091512 from dopamine D3 receptor at 10 uM	B	BAO_0000357	single protein format	Homo sapiens	None	None	None	None	CHEMBL234	Dopamine D3 receptor	Homo sapiens	SINGLE PROTEIN	CHEMBL1147957	1	Scientific Literature	Bioorg. Med. Chem. Lett.	2007	None
CHEMBL233840		0	311.45	0	4.03	5i	CN1CCCC(CN2c3ccccc3Sc3cccnc32)C1	Activity	'='	59.0	%				UO_0000187					False	CHEMBL893926	Displacement of [3H]YM091512 from dopamine D3 receptor at 10 uM	B	BAO_0000357	single protein format	Homo sapiens	None	None	None	None	CHEMBL234	Dopamine D3 receptor	Homo sapiens	SINGLE PROTEIN	CHEMBL1147957	1	Scientific Literature	Bioorg. Med. Chem. Lett.	2007	None
CHEMBL393774		0	481.67	1	5.88	16c	O=C(NCCCCN1CCN2c3ccccc3Cc3ccccc3C2C1)c1cc2ccccc2s1	Ki	'>'	1000.0	nM				UO_0000065					False	CHEMBL897620	Displacement of [3H]spiperone from human D3 receptor expressed in CHO cells	B	BAO_0000219	cell-based format	Homo sapiens	None	None	CHO	None	CHEMBL234	Dopamine D3 receptor	Homo sapiens	SINGLE PROTEIN	CHEMBL1137479	1	Scientific Literature	Bioorg. Med. Chem.	2007	CHEMBL3308072
CHEMBL240378		0	488.03	1	5.12	4b	O=C1c2ccccc2C(=O)N1CCCCN1CCN(C(c2ccccc2)c2ccc(Cl)cc2)CC1	Ki	'='	28.0	nM	7.55			UO_0000065	15.48	0.29	2.43	17.22	False	CHEMBL897620	Displacement of [3H]spiperone from human D3 receptor expressed in CHO cells	B	BAO_0000219	cell-based format	Homo sapiens	None	None	CHO	None	CHEMBL234	Dopamine D3 receptor	Homo sapiens	SINGLE PROTEIN	CHEMBL1137479	1	Scientific Literature	Bioorg. Med. Chem.	2007	CHEMBL3308072
CHEMBL268371		0	417.48	0	4.20	11c	O=C1Cc2ccccc2N1CCCCN1CCN(c2cccc(C(F)(F)F)c2)CC1	Ki	'='	247.0	nM	6.61			UO_0000065	15.83	0.30	2.41	24.66	False	CHEMBL898620	Displacement of [3H]spiperone from human Dopamine D3 receptor expressed in CHO cells	B	BAO_0000219	cell-based format	Homo sapiens	None	None	CHO	None	CHEMBL234	Dopamine D3 receptor	Homo sapiens	SINGLE PROTEIN	CHEMBL1149628	1	Scientific Literature	Bioorg. Med. Chem.	2007	CHEMBL3308072
CHEMBL59	DOPAMINE	4	153.18	0	0.60	Dopamine	NCCc1ccc(O)c(O)c1	EC50	'='	8.53	nM	8.07			UO_0000065					True	CHEMBL926384	Agonist activity at human cloned dopamine D3 receptor expressed in AtT-20 cells assessed as stimulation of [35S]GTP-gamma-S binding	F	BAO_0000219	cell-based format	Homo sapiens	None	None	AtT20	None	CHEMBL234	Dopamine D3 receptor	Homo sapiens	SINGLE PROTEIN	CHEMBL1140704	1	Scientific Literature	J. Med. Chem.	2008	CHEMBL3307387
CHEMBL549438		0	348.83	0	3.01	22	Cc1cc(CN(C)CCN2CCN(c3cccc(Cl)c3)C2=O)on1	Ki	'='	125.89	nM	6.90			UO_0000065					True	CHEMBL1059863	Antagonist activity at human D3 receptor expressed in CHO cells by [35S]GTPgammaS binding assay	F	BAO_0000219	cell-based format	Homo sapiens	None	None	CHO	None	CHEMBL234	Dopamine D3 receptor	Homo sapiens	SINGLE PROTEIN	CHEMBL1153053	1	Scientific Literature	Bioorg. Med. Chem. Lett.	2009	CHEMBL3308072
CHEMBL64668		0	470.41	1	5.07	4t	COc1ccc(Br)cc1-c1nc(CN(C)C[C@@H]2CCN(Cc3ccccc3)C2)co1	Ki	'='	1200.0	nM	5.92			UO_0000065	12.59	0.27	0.85	14.18	False	CHEMBL674413	In vitro displacement of [3H]spiperone from the cloned human dopamine receptor D3 stably expressed in CHO cells	B	BAO_0000219	cell-based format	None	None	None	CHO	None	CHEMBL234	Dopamine D3 receptor	Homo sapiens	SINGLE PROTEIN	CHEMBL1133305	1	Scientific Literature	Bioorg. Med. Chem. Lett.	2000	CHEMBL3308072
CHEMBL560270		0	369.55	0	4.39	30	Cc1cccc(N2CCN(CCN(C)C[C@]34CC[C@H](CC3)C4(C)C)C2=O)c1	Ki	'='	19.95	nM	7.70			UO_0000065					True	CHEMBL1059863	Antagonist activity at human D3 receptor expressed in CHO cells by [35S]GTPgammaS binding assay	F	BAO_0000219	cell-based format	Homo sapiens	None	None	CHO	None	CHEMBL234	Dopamine D3 receptor	Homo sapiens	SINGLE PROTEIN	CHEMBL1153053	1	Scientific Literature	Bioorg. Med. Chem. Lett.	2009	CHEMBL3308072
CHEMBL562948		0	355.53	0	4.08	31	CN(CCN1CCN(c2ccccc2)C1=O)C[C@]12CC[C@H](CC1)C2(C)C	Ki	'='	10.0	nM	8.00			UO_0000065					True	CHEMBL1059863	Antagonist activity at human D3 receptor expressed in CHO cells by [35S]GTPgammaS binding assay	F	BAO_0000219	cell-based format	Homo sapiens	None	None	CHO	None	CHEMBL234	Dopamine D3 receptor	Homo sapiens	SINGLE PROTEIN	CHEMBL1153053	1	Scientific Literature	Bioorg. Med. Chem. Lett.	2009	CHEMBL3308072
CHEMBL29610		0	482.42	0	4.47	17	COc1c(C(=O)NCCN2CCN(c3ccc(C)cc3)CC2)cc(Br)c2ccccc12	Ki	'='	251.19	nM	6.60			UO_0000065	13.68	0.29	2.13	14.73	False	CHEMBL858764	Competitive inhibition of [3H]spiperone binding to the human dopamine receptor D3 expressed in CHO cells, expressed as 10log Ki	B	BAO_0000219	cell-based format	None	None	None	CHO	None	CHEMBL234	Dopamine D3 receptor	Homo sapiens	SINGLE PROTEIN	CHEMBL1129965	1	Scientific Literature	J. Med. Chem.	1997	CHEMBL3308072
CHEMBL78860		0	508.58	2	6.88	21b	CCCN(C(=O)C1CCCCC1)[C@H]1CC[C@H](CCN2CCN(c3cccc(Cl)c3Cl)CC2)CC1	Ki	'='	85.0	nM	7.07			UO_0000065	13.90	0.28	0.19	26.39	False	CHEMBL669160	Ability to displace radioligand [3H]spiperone from human dopamine D3 receptor transfected chinese hamster ovary cell membranes.	B	BAO_0000219	cell-based format	None	None	None	ovary	None	CHEMBL234	Dopamine D3 receptor	Homo sapiens	SINGLE PROTEIN	CHEMBL1151542	1	Scientific Literature	Bioorg. Med. Chem. Lett.	1997	None
CHEMBL346805		0	354.84	0	3.12	14b	O=Cc1cccc2c(CN3CCN(c4ccc(Cl)cc4)CC3)cnn12	Ki	'='	5900.0	nM	5.23			UO_0000065	14.74	0.29	2.11	12.80	False	CHEMBL872879	In vitro binding affinity at human cloned dopamine receptor D3 stably expressed in CHO cells by [3H]spiperone displacement.	B	BAO_0000219	cell-based format	None	None	None	CHO	None	CHEMBL234	Dopamine D3 receptor	Homo sapiens	SINGLE PROTEIN	CHEMBL1135071	1	Scientific Literature	Bioorg. Med. Chem. Lett.	2002	CHEMBL3308072
CHEMBL377200		0	332.45	0	3.50	3j	Cc1c(CN2CCN(c3ccccc3)CC2)cnn1-c1ccccc1	Ki	'='	320.0	nM	6.50			UO_0000065	19.54	0.35	2.99	26.73	True	CHEMBL853172	Displacement of [3H]spiperone from human cloned dopamine D3 receptor expressed in CHO cells	B	BAO_0000219	cell-based format	Homo sapiens	None	None	CHO	None	CHEMBL234	Dopamine D3 receptor	Homo sapiens	SINGLE PROTEIN	CHEMBL1147793	1	Scientific Literature	Bioorg. Med. Chem. Lett.	2006	CHEMBL3308072
CHEMBL93383		0	228.34	0	3.15	29	CC(C)N1CCC[C@@H](c2cccc(C#N)c2)C1	Ki	'='	268.0	nM	6.57			UO_0000065	28.78	0.53	3.42	24.31	False	CHEMBL673301	Tested for in vitro binding affinity against cloned mammalian dopamine D3 receptor, expressed in CHO-K1 cells, using [3H]spiperone as radioligand	B	BAO_0000219	cell-based format	None	None	None	CHO-K1	None	CHEMBL234	Dopamine D3 receptor	Homo sapiens	SINGLE PROTEIN	CHEMBL1127438	1	Scientific Literature	J. Med. Chem.	1994	CHEMBL3307512
CHEMBL306672		0	446.38	0	4.58	37	O=C1c2ccccc2C(=O)N1CCCCCN1CCN(c2cccc(Cl)c2Cl)CC1	Ki	'='	7.8	nM	8.11			UO_0000065	18.16	0.37	3.53	18.49	False	CHEMBL673446	Binding affinity at dopamine receptor D3	B	BAO_0000357	single protein format	None	None	None	None	None	CHEMBL234	Dopamine D3 receptor	Homo sapiens	SINGLE PROTEIN	CHEMBL1134599	1	Scientific Literature	J. Med. Chem.	2001	None
CHEMBL285755		0	247.38	0	3.37	7-OH-DPAT	CCCN(CCC)C1CCc2ccc(O)cc2C1	Ki	'='	2.9	nM	8.54			UO_0000065	34.51	0.65	5.17	36.38	False	CHEMBL673840	Tested for the inhibitory activity against Dopamine D3 receptor in infected Sf9 cells	B	BAO_0000219	cell-based format	None	None	None	Sf9	None	CHEMBL234	Dopamine D3 receptor	Homo sapiens	SINGLE PROTEIN	CHEMBL1127788	1	Scientific Literature	J. Med. Chem.	1994	CHEMBL3308860
CHEMBL90897		0	485.68	0	4.99	6e	CCCN(CCCCNC(=O)c1ccc(-c2ccccc2)cc1)C1CCc2nc(N(C)C)ncc2C1	Ki	'='	25.12	nM	7.60			UO_0000065	15.65	0.29	2.61	12.39	False	CHEMBL679079	Tested for the ability to displace [125I]iodosulpiride from human cloned Dopamine receptor D3, expressed in CHO cells	B	BAO_0000219	cell-based format	None	None	None	CHO	None	CHEMBL234	Dopamine D3 receptor	Homo sapiens	SINGLE PROTEIN	CHEMBL1131981	1	Scientific Literature	Bioorg. Med. Chem. Lett.	1999	CHEMBL3308072
CHEMBL209034		0	396.71	0	4.01	3f	Clc1ccc2nc(CN3CCN(c4ccc(Cl)c(Cl)c4)CC3)cn2n1	Ki	'='	1500.0	nM	5.82			UO_0000065	14.68	0.32	1.81	15.88	False	CHEMBL866801	Displacement of [3H]spiperone from human dopamine receptor D3 in CHO cell membrane	B	BAO_0000219	cell-based format	Homo sapiens	None	None	CHO	None	CHEMBL234	Dopamine D3 receptor	Homo sapiens	SINGLE PROTEIN	CHEMBL1138042	1	Scientific Literature	J. Med. Chem.	2006	CHEMBL3308072
CHEMBL110365		0	455.60	0	4.60	1b	COc1ccccc1N1CCN(CCCCNC(=O)c2ccc3c(c2)Cc2ccccc2-3)CC1	Ki	'='	0.52	nM	9.28			UO_0000065	20.38	0.37	4.68	20.72	False	CHEMBL859710	Displacement of [3H]spiroperidol from cloned human dopamine receptor D3 in CHO cell membrane	B	BAO_0000219	cell-based format	Homo sapiens	None	None	CHO	None	CHEMBL234	Dopamine D3 receptor	Homo sapiens	SINGLE PROTEIN	CHEMBL1140426	1	Scientific Literature	J. Med. Chem.	2005	CHEMBL3308072
CHEMBL142020		0	407.52	0	2.68	3a	COc1ccccc1N1CCN(CCCCNC(=O)c2cc3ccccn3n2)CC1	Ki	'='	7.6	nM	8.12			UO_0000065	19.92	0.37	5.44	13.07	False	CHEMBL1031104	Displacement of [3H]spiperone from human cloned dopamine D3 receptor H6.55A mutant expressed in HEK293 cells	B	BAO_0000219	cell-based format	Homo sapiens	None	None	HEK293	None	CHEMBL234	Dopamine D3 receptor	Homo sapiens	SINGLE PROTEIN	CHEMBL1158482	1	Scientific Literature	J. Med. Chem.	2009	CHEMBL3307715
CHEMBL310843		0	326.83	0	3.31	1a	Clc1ccc(N2CCN(Cc3cc4ccccn4n3)CC2)cc1	Ki	'='	46.0	nM	7.34			UO_0000065	22.45	0.44	4.03	30.85	False	CHEMBL1031104	Displacement of [3H]spiperone from human cloned dopamine D3 receptor H6.55A mutant expressed in HEK293 cells	B	BAO_0000219	cell-based format	Homo sapiens	None	None	HEK293	None	CHEMBL234	Dopamine D3 receptor	Homo sapiens	SINGLE PROTEIN	CHEMBL1158482	1	Scientific Literature	J. Med. Chem.	2009	CHEMBL3307715
CHEMBL561763		0	409.56	0	3.00	2b	CSc1ccccc1N1CCN(CCCNC(=O)c2cnn3ccccc23)CC1	Ki	'='	320.0	nM	6.50			UO_0000065	15.86	0.31	3.49	12.28	False	CHEMBL1031102	Displacement of [3H]spiperone from human cloned dopamine D3 receptor V2.61F/FV3.28,3.29LM mutant expressed in HEK293 cells	B	BAO_0000219	cell-based format	Homo sapiens	None	None	HEK293	None	CHEMBL234	Dopamine D3 receptor	Homo sapiens	SINGLE PROTEIN	CHEMBL1158482	1	Scientific Literature	J. Med. Chem.	2009	CHEMBL3307715
CHEMBL550222		0	423.59	0	3.39	3b	CSc1ccccc1N1CCN(CCCCNC(=O)c2cc3ccccn3n2)CC1	Ki	'='	33.0	nM	7.48			UO_0000065	17.66	0.34	4.09	14.15	False	CHEMBL1031101	Displacement of [3H]spiperone from human cloned dopamine D3 receptor FV3.28,3.29LM mutant expressed in HEK293 cells	B	BAO_0000219	cell-based format	Homo sapiens	None	None	HEK293	None	CHEMBL234	Dopamine D3 receptor	Homo sapiens	SINGLE PROTEIN	CHEMBL1158482	1	Scientific Literature	J. Med. Chem.	2009	CHEMBL3307715
CHEMBL561622		0	382.94	0	4.52	1b	Clc1ccc(N2CCN(CCCCCc3cc4ccccn4n3)CC2)cc1	Ki	'='	530.0	nM	6.28			UO_0000065	16.39	0.32	1.76	26.39	False	CHEMBL1031101	Displacement of [3H]spiperone from human cloned dopamine D3 receptor FV3.28,3.29LM mutant expressed in HEK293 cells	B	BAO_0000219	cell-based format	Homo sapiens	None	None	HEK293	None	CHEMBL234	Dopamine D3 receptor	Homo sapiens	SINGLE PROTEIN	CHEMBL1158482	1	Scientific Literature	J. Med. Chem.	2009	CHEMBL3307715
CHEMBL561763		0	409.56	0	3.00	2b	CSc1ccccc1N1CCN(CCCNC(=O)c2cnn3ccccc23)CC1	Ki	'='	650.0	nM	6.19			UO_0000065	15.11	0.29	3.19	11.70	False	CHEMBL1031099	Displacement of [3H]spiperone from human cloned dopamine D3 receptor V2.61F mutant expressed in HEK293 cells	B	BAO_0000219	cell-based format	Homo sapiens	None	None	HEK293	None	CHEMBL234	Dopamine D3 receptor	Homo sapiens	SINGLE PROTEIN	CHEMBL1158482	1	Scientific Literature	J. Med. Chem.	2009	CHEMBL3307715
CHEMBL140612		0	393.49	0	2.29	2a	COc1ccccc1N1CCN(CCCNC(=O)c2cnn3ccccc23)CC1	Ki	'='	390.0	nM	6.41			UO_0000065	16.29	0.30	4.12	10.32	False	CHEMBL1031099	Displacement of [3H]spiperone from human cloned dopamine D3 receptor V2.61F mutant expressed in HEK293 cells	B	BAO_0000219	cell-based format	Homo sapiens	None	None	HEK293	None	CHEMBL234	Dopamine D3 receptor	Homo sapiens	SINGLE PROTEIN	CHEMBL1158482	1	Scientific Literature	J. Med. Chem.	2009	CHEMBL3307715
CHEMBL140612		0	393.49	0	2.29	2a	COc1ccccc1N1CCN(CCCNC(=O)c2cnn3ccccc23)CC1	Ki	'='	69.0	nM	7.16			UO_0000065	18.20	0.34	4.87	11.53	False	CHEMBL1031097	Displacement of [3H]spiperone from wild type human cloned dopamine D3 receptor expressed in HEK293 cells	B	BAO_0000219	cell-based format	Homo sapiens	None	None	HEK293	None	CHEMBL234	Dopamine D3 receptor	Homo sapiens	SINGLE PROTEIN	CHEMBL1158482	1	Scientific Literature	J. Med. Chem.	2009	CHEMBL3307715
CHEMBL561622		0	382.94	0	4.52	1b	Clc1ccc(N2CCN(CCCCCc3cc4ccccn4n3)CC2)cc1	Ki	'='	220.0	nM	6.66			UO_0000065	17.39	0.34	2.14	28.00	False	CHEMBL1031097	Displacement of [3H]spiperone from wild type human cloned dopamine D3 receptor expressed in HEK293 cells	B	BAO_0000219	cell-based format	Homo sapiens	None	None	HEK293	None	CHEMBL234	Dopamine D3 receptor	Homo sapiens	SINGLE PROTEIN	CHEMBL1158482	1	Scientific Literature	J. Med. Chem.	2009	CHEMBL3307715
CHEMBL133085		0	373.23	0	3.36	6	CCCN(C/C=C/I)C1COc2c(O)cccc2C1	Ki	'='	6.69	nM	8.18			UO_0000065	21.90	0.59	4.81	25.00	False	CHEMBL673840	Tested for the inhibitory activity against Dopamine D3 receptor in infected Sf9 cells	B	BAO_0000219	cell-based format	None	None	None	Sf9	None	CHEMBL234	Dopamine D3 receptor	Homo sapiens	SINGLE PROTEIN	CHEMBL1127788	1	Scientific Literature	J. Med. Chem.	1994	CHEMBL3308860
CHEMBL309106		0	585.71	1	3.25	24	CC(C)Oc1ccccc1N1CCN(C[C@@H](O)CNC(=O)c2ccc3c(c2)C(=O)N(c2ccc(N(C)C)cc2)C3=O)CC1	Ki	'='	62.0	nM	7.21			UO_0000065	12.31	0.23	3.96	6.82	False	CHEMBL675666	Binding affinity towards recombinant human Dopamine receptor D3 was determined using [3H]spiperone as radioligand	B	BAO_0000357	single protein format	None	None	None	None	None	CHEMBL234	Dopamine D3 receptor	Homo sapiens	SINGLE PROTEIN	CHEMBL1133729	1	Scientific Literature	J. Med. Chem.	2000	None
CHEMBL128276		0	301.39	0	3.13	9	COc1ccc(OCCNCCCOc2ccccc2)cc1	Ki	'='	369.0	nM	6.43			UO_0000065	21.34	0.40	3.30	16.20	True	CHEMBL673442	Binding affinity against cloned human dopamine receptor D3 expressed in Chinese hamster ovary (CHO) K-1 cells by displacement of [3H]spiperone.	B	BAO_0000219	cell-based format	None	None	None	CHO-K1	None	CHEMBL234	Dopamine D3 receptor	Homo sapiens	SINGLE PROTEIN	CHEMBL1130257	1	Scientific Literature	J. Med. Chem.	1997	CHEMBL3307512
CHEMBL431298		0	452.00	0	4.08	3, SB-271046	COc1ccc(NS(=O)(=O)c2sc3ccc(Cl)cc3c2C)cc1N1CCNCC1	Ki	'='	1330.0	nM	5.88			UO_0000065	13.00	0.28	1.80	8.31	False	CHEMBL927709	Displacement of [3H]spiperone from human cloned dopamine D3 receptor	B	BAO_0000357	single protein format	Homo sapiens	None	None	None	None	CHEMBL234	Dopamine D3 receptor	Homo sapiens	SINGLE PROTEIN	CHEMBL1140794	1	Scientific Literature	Bioorg. Med. Chem. Lett.	2008	None
CHEMBL169459		0	334.47	0	2.62	2a	c1ccc(C2=NCC[C@@H](CN3CCN(c4ccccc4)CC3)N2)cc1	Ki	'='	13000.0	nM	4.89			UO_0000065	14.61	0.27	2.27	15.83	False	CHEMBL674830	In vitro binding affinity to displace [3H]spiperone from the cloned human dopamine receptor D3 in CHO cells	B	BAO_0000219	cell-based format	None	None	None	CHO	None	CHEMBL234	Dopamine D3 receptor	Homo sapiens	SINGLE PROTEIN	CHEMBL1136617	1	Scientific Literature	Bioorg. Med. Chem. Lett.	2003	CHEMBL3308072
CHEMBL110821		0	351.39	0	3.50	(+)-4 (R)	CCCN1CCC[C@H](c2cccc(OS(=O)(=O)C(F)(F)F)c2)C1	Ki	'>'	1623.0	nM				UO_0000065					False	CHEMBL673838	Binding towards Dopamine receptor D3 expressed in CHO-K1 cells using [3H]spiperone	B	BAO_0000219	cell-based format	Homo sapiens	None	None	CHO-K1	None	CHEMBL234	Dopamine D3 receptor	Homo sapiens	SINGLE PROTEIN	CHEMBL1126862	1	Scientific Literature	J. Med. Chem.	1993	CHEMBL3307512
CHEMBL92439		0	498.72	1	6.22	6g	CCCN(CCCCNC(=O)c1ccc(-c2ccccc2)cc1)C1CCc2nc(C(C)(C)C)ncc2C1	Function						Antagonist						False	CHEMBL670424	Tested for the functional activity in vitro using microphysiometry at Dopamine receptor D3; antagonist	F	BAO_0000019	assay format	None	None	None	None	None	CHEMBL234	Dopamine D3 receptor	Homo sapiens	SINGLE PROTEIN	CHEMBL1131981	1	Scientific Literature	Bioorg. Med. Chem. Lett.	1999	None
CHEMBL61440		0	455.60	0	5.00	2	CC(C)Oc1ccccc1N1CCN(Cc2cccc(C(=O)N3CCc4ccccc43)c2)CC1	Inhibition						Not Determined						False	CHEMBL670713	Compound was measured in vivo for its inhibition of Dopamine receptor D3 at a concentration of 100 nM using [3H]YM-09151-2 as radioligand; Not determined	B	BAO_0000218	organism-based format	None	None	None	None	None	CHEMBL234	Dopamine D3 receptor	Homo sapiens	SINGLE PROTEIN	CHEMBL1129884	1	Scientific Literature	Bioorg. Med. Chem. Lett.	1997	None
CHEMBL60815		0	317.44	0	4.00	1a	c1ccc(-c2c[nH]c(CN3CCN(c4ccccc4)CC3)c2)cc1	Ki	'='	540.0	nM	6.27			UO_0000065	19.74	0.36	2.27	28.14	False	CHEMBL674984	Ability to displace [3H]spiperone radioligand from cloned human Dopamine receptor D3 in CHO cells	B	BAO_0000219	cell-based format	None	None	None	CHO	None	CHEMBL234	Dopamine D3 receptor	Homo sapiens	SINGLE PROTEIN	CHEMBL1135184	1	Scientific Literature	Bioorg. Med. Chem. Lett.	2002	CHEMBL3308072
CHEMBL135932		0	191.27	0	1.81	22	CN(C)C1CCc2ccc(O)cc2C1	Ki	'='	1.41	nM	8.85			UO_0000065	46.27	0.86	7.04	37.71	False	CHEMBL675667	Binding affinity was evaluated by calculating competition for [3H]spiperone binding on Dopamine receptor D3 expressed on CHO K-1 cells.	B	BAO_0000219	cell-based format	None	None	None	CHO	None	CHEMBL234	Dopamine D3 receptor	Homo sapiens	SINGLE PROTEIN	CHEMBL1129692	1	Scientific Literature	J. Med. Chem.	1996	CHEMBL3308072
CHEMBL330100		0	351.40	0	3.37	7	COc1ccc2c3c(c(=O)oc2c1OC)CN(Cc1ccccc1)CC3	Ki	'='	1300.0	nM	5.89			UO_0000065	16.75	0.31	2.52	11.34	False	CHEMBL674987	Ability to displace [3H]spiperone from human cloned Dopamine receptor D3 expressed in CHO K-1 cells in vitro.	B	BAO_0000219	cell-based format	None	None	None	CHO	None	CHEMBL234	Dopamine D3 receptor	Homo sapiens	SINGLE PROTEIN	CHEMBL1130121	1	Scientific Literature	J. Med. Chem.	1997	CHEMBL3308072
CHEMBL328925		0	356.86	0	2.80	18	OCc1cnn2cccc(CN3CCN(c4ccc(Cl)cc4)CC3)c12	Ki	'='	23000.0	nM	4.64			UO_0000065	13.00	0.25	1.84	10.54	False	CHEMBL673444	Binding affinity against dopamine receptor D3 using radioligand [3H]spiperone	B	BAO_0000357	single protein format	None	None	None	None	None	CHEMBL234	Dopamine D3 receptor	Homo sapiens	SINGLE PROTEIN	CHEMBL1134560	1	Scientific Literature	J. Med. Chem.	2001	None
CHEMBL294394		0	241.34	0	2.34	1e	c1ccc(N2CCN(Cc3ccc[nH]3)CC2)cc1	Ki	'='	570.0	nM	6.24			UO_0000065	25.87	0.47	3.90	28.04	False	CHEMBL674984	Ability to displace [3H]spiperone radioligand from cloned human Dopamine receptor D3 in CHO cells	B	BAO_0000219	cell-based format	None	None	None	CHO	None	CHEMBL234	Dopamine D3 receptor	Homo sapiens	SINGLE PROTEIN	CHEMBL1135184	1	Scientific Literature	Bioorg. Med. Chem. Lett.	2002	CHEMBL3308072
CHEMBL169766		0	417.55	0	4.18	5b	COc1ccccc1N1CCN(CCCCNC(=O)c2cccc3ccccc23)CC1	Ki	'='	32.6	nM	7.49			UO_0000065	17.93	0.33	3.31	16.71	False	CHEMBL859710	Displacement of [3H]spiroperidol from cloned human dopamine receptor D3 in CHO cell membrane	B	BAO_0000219	cell-based format	Homo sapiens	None	None	CHO	None	CHEMBL234	Dopamine D3 receptor	Homo sapiens	SINGLE PROTEIN	CHEMBL1140426	1	Scientific Literature	J. Med. Chem.	2005	CHEMBL3308072
CHEMBL277301		0	449.64	0	4.69	cis-6b	COc1ccccc1N1CCN(CCCCNC(=O)[C@H]2CC[C@@H](c3ccccc3)CC2)CC1	Ki	'='	20.6	nM	7.69			UO_0000065	17.09	0.32	3.00	17.15	False	CHEMBL859710	Displacement of [3H]spiroperidol from cloned human dopamine receptor D3 in CHO cell membrane	B	BAO_0000219	cell-based format	Homo sapiens	None	None	CHO	None	CHEMBL234	Dopamine D3 receptor	Homo sapiens	SINGLE PROTEIN	CHEMBL1140426	1	Scientific Literature	J. Med. Chem.	2005	CHEMBL3308072
CHEMBL432059		0	326.83	0	3.31	6	Clc1ccc(N2CCN(Cc3ccc4ccnn4c3)CC2)cc1	Ki	'='	4900.0	nM	5.31			UO_0000065	16.25	0.32	2.00	22.33	False	CHEMBL673444	Binding affinity against dopamine receptor D3 using radioligand [3H]spiperone	B	BAO_0000357	single protein format	None	None	None	None	None	CHEMBL234	Dopamine D3 receptor	Homo sapiens	SINGLE PROTEIN	CHEMBL1134560	1	Scientific Literature	J. Med. Chem.	2001	None
CHEMBL91498		0	361.49	0	4.66	11	CCc1c(-c2ccccc2)nc(O)n1C1CCN(Cc2ccccc2)CC1	Ki	'='	130.0	nM	6.89			UO_0000065	19.05	0.35	2.23	16.68	False	CHEMBL674994	Affinity to displace [3H]spiperone from cloned human Dopamine receptor D3 stably expressed in HEK393 cell lines	B	BAO_0000219	cell-based format	None	None	None	HEK393	None	CHEMBL234	Dopamine D3 receptor	Homo sapiens	SINGLE PROTEIN	CHEMBL1132306	1	Scientific Literature	J. Med. Chem.	1999	None
CHEMBL91229		0	361.49	0	4.44	25	Cc1c(-c2ccccc2)nc(O)n1C1CCN(CCc2ccccc2)CC1	Ki	'>'	3200.0	nM				UO_0000065					False	CHEMBL674993	Affinity to displace [3H]spiperone from cloned human Dopamine receptor D3 (hD3) stably expressed in HEK393 cell lines	B	BAO_0000219	cell-based format	None	None	None	HEK393	None	CHEMBL234	Dopamine D3 receptor	Homo sapiens	SINGLE PROTEIN	CHEMBL1132306	1	Scientific Literature	J. Med. Chem.	1999	None
CHEMBL296506		0	339.44	0	2.51	4	COc1ccccc1N1CCN(CNC(=O)c2cccc(C)c2)CC1	Ki	'='	2480.0	nM	5.61			UO_0000065	16.51	0.31	3.10	12.51	False	CHEMBL673449	Binding affinity for human Dopamine receptor D3 expressed in CHO K1 transfected cells using [3H]spiperone as radioligand	B	BAO_0000219	cell-based format	None	None	None	CHO	None	CHEMBL234	Dopamine D3 receptor	Homo sapiens	SINGLE PROTEIN	CHEMBL1130052	1	Scientific Literature	J. Med. Chem.	1997	CHEMBL3308072
CHEMBL54	HALOPERIDOL	4	375.87	0	4.43	5	O=C(CCCN1CCC(O)(c2ccc(Cl)cc2)CC1)c1ccc(F)cc1	IC50	'='	10.0	nM	8.00			UO_0000065	21.28	0.42	3.57	19.73	False	CHEMBL670577	Binding affinity towards human Dopamine receptor D3	B	BAO_0000357	single protein format	None	None	None	None	None	CHEMBL234	Dopamine D3 receptor	Homo sapiens	SINGLE PROTEIN	CHEMBL1132638	1	Scientific Literature	J. Med. Chem.	1999	None
CHEMBL611207		0	386.59	0	4.90	2	CN1CCCC[C@@H]1CCN1c2ccccc2Sc2ccc([S+](C)[O-])cc21	Ki	'='	26.0	nM	7.58			UO_0000065	19.62	0.40	2.69	32.21	False	CHEMBL840080	Binding affinity towards human D3 dopamine receptor was determined by using [3H]YM-09151-2 as radioligand	B	BAO_0000357	single protein format	Homo sapiens	None	None	None	None	CHEMBL234	Dopamine D3 receptor	Homo sapiens	SINGLE PROTEIN	CHEMBL1137093	1	Scientific Literature	Bioorg. Med. Chem. Lett.	2004	None
CHEMBL543040		0	494.10	1	6.13	6bb	Cl.c1ccc(C(c2ccccc2)N2CCN(CCCCc3cc(-c4cccs4)no3)CC2)cc1	Ki	'='	52.0	nM	7.28			UO_0000065	15.92	0.30	1.15	22.41	False	CHEMBL674409	Displacement of the radioligand [3H]YM-09151-2 from cloned human Dopamine receptor D3 expressed in CHO cells	B	BAO_0000219	cell-based format	None	None	None	CHO	None	CHEMBL234	Dopamine D3 receptor	Homo sapiens	SINGLE PROTEIN	CHEMBL1135103	1	Scientific Literature	Bioorg. Med. Chem. Lett.	2002	CHEMBL3308072
CHEMBL542324		0	403.98	0	4.55	6e	Cl.c1ccc(N2CCN(CCCCc3cc(-c4cccs4)no3)CC2)cc1	Ki	'='	15.0	nM	7.82			UO_0000065	21.29	0.41	3.27	24.07	False	CHEMBL674409	Displacement of the radioligand [3H]YM-09151-2 from cloned human Dopamine receptor D3 expressed in CHO cells	B	BAO_0000219	cell-based format	None	None	None	CHO	None	CHEMBL234	Dopamine D3 receptor	Homo sapiens	SINGLE PROTEIN	CHEMBL1135103	1	Scientific Literature	Bioorg. Med. Chem. Lett.	2002	CHEMBL3308072
CHEMBL589	ROPINIROLE	4	260.38	0	2.85	ropinerole	CCCN(CCC)CCc1cccc2c1CC(=O)N2	EC50	'='	4.0	nM	8.40			UO_0000065					False	CHEMBL942048	Agonist activity at human recombinant dopamine D3 receptor expressed in CHO cells assessed as inhibition of forskolin-stimulated cAMP accumulation	F	BAO_0000219	cell-based format	Homo sapiens	None	None	CHO	None	CHEMBL234	Dopamine D3 receptor	Homo sapiens	SINGLE PROTEIN	CHEMBL1140586	1	Scientific Literature	Bioorg. Med. Chem. Lett.	2007	CHEMBL3308072
CHEMBL251216		0	292.38	0	1.68	4	CC(=O)NCCCCN1CCOC(c2cccc(O)c2)C1	EC50	'>'	10000.0	nM				UO_0000065					False	CHEMBL942048	Agonist activity at human recombinant dopamine D3 receptor expressed in CHO cells assessed as inhibition of forskolin-stimulated cAMP accumulation	F	BAO_0000219	cell-based format	Homo sapiens	None	None	CHO	None	CHEMBL234	Dopamine D3 receptor	Homo sapiens	SINGLE PROTEIN	CHEMBL1140586	1	Scientific Literature	Bioorg. Med. Chem. Lett.	2007	CHEMBL3308072
CHEMBL398480		0	219.28	0	1.95	3	C=CCN1CCOC(c2cccc(O)c2)C1	EC50	'='	1312.0	nM	5.88			UO_0000065					False	CHEMBL942048	Agonist activity at human recombinant dopamine D3 receptor expressed in CHO cells assessed as inhibition of forskolin-stimulated cAMP accumulation	F	BAO_0000219	cell-based format	Homo sapiens	None	None	CHO	None	CHEMBL234	Dopamine D3 receptor	Homo sapiens	SINGLE PROTEIN	CHEMBL1140586	1	Scientific Literature	Bioorg. Med. Chem. Lett.	2007	CHEMBL3308072
CHEMBL400987		0	220.32	0	2.05	22	CCCN1CCOC(c2cccc(N)c2)C1	EC50	'>'	1000.0	nM				UO_0000065					False	CHEMBL942048	Agonist activity at human recombinant dopamine D3 receptor expressed in CHO cells assessed as inhibition of forskolin-stimulated cAMP accumulation	F	BAO_0000219	cell-based format	Homo sapiens	None	None	CHO	None	CHEMBL234	Dopamine D3 receptor	Homo sapiens	SINGLE PROTEIN	CHEMBL1140586	1	Scientific Literature	Bioorg. Med. Chem. Lett.	2007	CHEMBL3308072
CHEMBL398696		0	289.30	0	3.37	14	CCCN1CCOC(c2cccc(OC(F)(F)F)c2)C1	EC50	'>'	1000.0	nM				UO_0000065					False	CHEMBL942048	Agonist activity at human recombinant dopamine D3 receptor expressed in CHO cells assessed as inhibition of forskolin-stimulated cAMP accumulation	F	BAO_0000219	cell-based format	Homo sapiens	None	None	CHO	None	CHEMBL234	Dopamine D3 receptor	Homo sapiens	SINGLE PROTEIN	CHEMBL1140586	1	Scientific Literature	Bioorg. Med. Chem. Lett.	2007	CHEMBL3308072
CHEMBL352925		0	334.47	0	2.62	ent2a	c1ccc(C2=NCC[C@H](CN3CCN(c4ccccc4)CC3)N2)cc1	Ki	'='	13000.0	nM	4.89			UO_0000065	14.61	0.27	2.27	15.83	False	CHEMBL675214	In vitro ability to displace [3H]spiperone from cloned human dopamine D3 receptor expressed in CHO cells	B	BAO_0000219	cell-based format	None	None	None	CHO	None	CHEMBL234	Dopamine D3 receptor	Homo sapiens	SINGLE PROTEIN	CHEMBL1136617	1	Scientific Literature	Bioorg. Med. Chem. Lett.	2003	CHEMBL3308072
CHEMBL87192		0	335.33	0	3.75	13	FC(F)(F)c1nc2c(OCCNCc3ccccc3)cccc2[nH]1	Ki	'='	1.15	nM	8.94			UO_0000065	26.66	0.51	5.19	17.90	False	CHEMBL674832	Inhibition of [3H]spiperone binding to human Dopamine receptor D3 in CHO cell membranes	B	BAO_0000219	cell-based format	Homo sapiens	None	None	CHO	None	CHEMBL234	Dopamine D3 receptor	Homo sapiens	SINGLE PROTEIN	CHEMBL1132669	1	Scientific Literature	Bioorg. Med. Chem. Lett.	1999	CHEMBL3308072
CHEMBL388674		0	433.00	0	4.90	16	CN1CCc2ccc(NS(=O)(=O)c3ccc(-c4ccc(Cl)cc4)s3)cc2CC1	Ki	'='	39.81	nM	7.40			UO_0000065	17.09	0.36	2.50	14.98	False	CHEMBL905980	Displacement of [125I]iodosulpiride from human recombinant dopamine D3 receptor expressed in CHO cells	B	BAO_0000219	cell-based format	Homo sapiens	None	None	CHO	None	CHEMBL234	Dopamine D3 receptor	Homo sapiens	SINGLE PROTEIN	CHEMBL1143778	1	Scientific Literature	Bioorg. Med. Chem. Lett.	2007	CHEMBL3308072
CHEMBL543277		0	423.99	0	4.99	6g	C(=C/c1cc(CCCCN2CCN(c3ccccc3)CC2)on1)\c1ccccc1.Cl	Ki	'='	27.0	nM	7.57			UO_0000065	19.53	0.36	2.58	23.28	False	CHEMBL674409	Displacement of the radioligand [3H]YM-09151-2 from cloned human Dopamine receptor D3 expressed in CHO cells	B	BAO_0000219	cell-based format	None	None	None	CHO	None	CHEMBL234	Dopamine D3 receptor	Homo sapiens	SINGLE PROTEIN	CHEMBL1135103	1	Scientific Literature	Bioorg. Med. Chem. Lett.	2002	CHEMBL3308072
CHEMBL80711		0	496.56	0	2.92	1j	COc1ccccc1N1CCN(CCCNC2=Nc3ccccc3OC2)CC1.O=C(O)/C=C/C(=O)O	Ki	'>'	1000.0	nM				UO_0000065					False	CHEMBL666968	Binding affinity at cloned human D3 dopamine receptor in CHO cells using [3H]-YM 09151 as radioligand	B	BAO_0000219	cell-based format	Homo sapiens	None	None	CHO	None	CHEMBL234	Dopamine D3 receptor	Homo sapiens	SINGLE PROTEIN	CHEMBL1130531	1	Scientific Literature	Bioorg. Med. Chem. Lett.	1997	CHEMBL3308072
CHEMBL46187		0	431.56	0	4.32	4a	O=S(=O)(c1cccc2ccccc12)n1ccc2ccc(N3CCN4CCCC4C3)cc21	Inhibition	'='	22.0	%				UO_0000187					False	CHEMBL674982	In vitro binding affinity against human Dopamine receptor D3 at a concentration of 100 (nM)	B	BAO_0000357	single protein format	None	None	None	None	None	CHEMBL234	Dopamine D3 receptor	Homo sapiens	SINGLE PROTEIN	CHEMBL1133256	1	Scientific Literature	Bioorg. Med. Chem. Lett.	2000	None
CHEMBL330108		0	341.84	0	3.16	6	O=C1Cc2c(ccc(Cl)c2N2CCN(Cc3ccccc3)CC2)N1	Ki	'='	591.3	nM	6.23			UO_0000065	18.22	0.35	3.07	17.50	True	CHEMBL674412	Affinity towards human Dopamine receptor D3 expressed in CHO cells using [3H]spiperone	B	BAO_0000219	cell-based format	Homo sapiens	None	None	CHO	None	CHEMBL234	Dopamine D3 receptor	Homo sapiens	SINGLE PROTEIN	CHEMBL1130595	1	Scientific Literature	Bioorg. Med. Chem. Lett.	1998	CHEMBL3308072
CHEMBL310712		0	440.45	0	3.30	9c	CN1CCN(C2=Nc3cc(OS(=O)(=O)C(F)(F)F)ccc3Nc3ccccc32)CC1	IC50						Not Determined						False	CHEMBL670578	Binding affinity towards human Dopamine receptor D3; Not tested	B	BAO_0000357	single protein format	None	None	None	None	None	CHEMBL234	Dopamine D3 receptor	Homo sapiens	SINGLE PROTEIN	CHEMBL1132638	1	Scientific Literature	J. Med. Chem.	1999	None
CHEMBL97149		0	468.64	1	6.07	2h	COc1cccc2c1CC[C@@H]1[C@@H]2CCCN1CCCCNC(=O)c1ccc(-c2ccccc2)cc1	Ki	'='	794.33	nM	6.10			UO_0000065	13.02	0.24	0.03	14.67	False	CHEMBL673116	Binding affinity at Dopamine receptor D3 expressed in CHO cells by [125I]iodosulpiride displacement.	B	BAO_0000219	cell-based format	None	None	None	CHO	None	CHEMBL234	Dopamine D3 receptor	Homo sapiens	SINGLE PROTEIN	CHEMBL1130629	1	Scientific Literature	Bioorg. Med. Chem. Lett.	1998	CHEMBL3308072
CHEMBL312803		0	427.61	0	4.26	8r	COc1ccc(N2CCN(CC[C@H]3CC[C@H](NC(=O)c4cccs4)CC3)CC2)cc1	Ki	'='	12.4	nM	7.91			UO_0000065	18.49	0.36	3.65	17.64	False	CHEMBL669160	Ability to displace radioligand [3H]spiperone from human dopamine D3 receptor transfected chinese hamster ovary cell membranes.	B	BAO_0000219	cell-based format	None	None	None	ovary	None	CHEMBL234	Dopamine D3 receptor	Homo sapiens	SINGLE PROTEIN	CHEMBL1151542	1	Scientific Literature	Bioorg. Med. Chem. Lett.	1997	None
CHEMBL163087		0	277.53	None	None	1a	CCCN(CCC)C1CC=C(C#C[Si](C)(C)C)CC1	Ki	'='	-0.74	nM		Outside typical range		UO_0000065					False	CHEMBL675059	Dissociation constant on two binding sites of Dopamine receptor D3	B	BAO_0000357	single protein format	None	None	None	None	None	CHEMBL234	Dopamine D3 receptor	Homo sapiens	SINGLE PROTEIN	CHEMBL1133710	1	Scientific Literature	J. Med. Chem.	2000	None
CHEMBL388247		0	344.48	0	3.48	8	CCCCc1ccc(S(=O)(=O)Nc2ccc3c(c2)CNCC3)cc1	Ki	'='	10.0	nM	8.00			UO_0000065	23.22	0.46	4.52	13.75	False	CHEMBL905980	Displacement of [125I]iodosulpiride from human recombinant dopamine D3 receptor expressed in CHO cells	B	BAO_0000219	cell-based format	Homo sapiens	None	None	CHO	None	CHEMBL234	Dopamine D3 receptor	Homo sapiens	SINGLE PROTEIN	CHEMBL1143778	1	Scientific Literature	Bioorg. Med. Chem. Lett.	2007	CHEMBL3308072
CHEMBL1210552		0	521.58	2	6.19	rac-6	Cc1ncoc1-c1nnc(SCCCN2CC3CC3(c3ccc(S(F)(F)(F)(F)F)cc3)C2)n1C	Ki	'='	12.59	nM	7.90			UO_0000065					False	CHEMBL1211613	Antagonist activity at dopamine D3 receptor assessed as inhibition of dopamine-induced [35S]GTPgammaS binding by FLIPR assay	F	BAO_0000019	assay format	None	None	None	None	None	CHEMBL234	Dopamine D3 receptor	Homo sapiens	SINGLE PROTEIN	CHEMBL1208692	1	Scientific Literature	Bioorg. Med. Chem. Lett.	2010	None
CHEMBL103772		0	320.40	0	2.19	3g	c1ccc(-c2nc(CN3CCN(c4ncccn4)CC3)c[nH]2)cc1	Ki	'>'	8000.0	nM				UO_0000065					False	CHEMBL675668	Binding affinity on human Dopamine receptor D3 expressed in CHO cells using radioligand [3H]-YM 09151	B	BAO_0000219	cell-based format	Homo sapiens	None	None	CHO	None	CHEMBL234	Dopamine D3 receptor	Homo sapiens	SINGLE PROTEIN	CHEMBL1130009	1	Scientific Literature	J. Med. Chem.	1997	CHEMBL3308072
CHEMBL184073		0	372.51	0	4.48	13	c1ccc(Cc2ccccc2OCCN2CCN(c3ccccc3)CC2)cc1	Ki	'='	2860.0	nM	5.54			UO_0000065	14.88	0.27	1.06	35.29	False	CHEMBL839545	Binding affinity for human recombinant dopamine receptor D3	B	BAO_0000357	single protein format	Homo sapiens	None	None	None	None	CHEMBL234	Dopamine D3 receptor	Homo sapiens	SINGLE PROTEIN	CHEMBL1138672	1	Scientific Literature	J. Med. Chem.	2004	None
CHEMBL78287		0	386.33	1	5.76	7	Clc1ccc(-c2cc(C3CCN(Cc4cccc(Cl)c4)CC3)[nH]n2)cc1	Ki	'='	4300.0	nM	5.37			UO_0000065	13.89	0.28	-0.39	16.81	False	CHEMBL678864	Ability to displace [3H]spiperone from human dopamine receptor D3 (hD3) receptor stably expressed in HEK293 cells.	B	BAO_0000219	cell-based format	None	None	None	HEK293	None	CHEMBL234	Dopamine D3 receptor	Homo sapiens	SINGLE PROTEIN	CHEMBL1130098	1	Scientific Literature	J. Med. Chem.	1997	CHEMBL3307715
CHEMBL291380		0	348.42	0	3.60	5b	Fc1ccccc1-c1cccc(CN2CCN(c3ncccn3)CC2)c1	IC50	'='	320.0	nM	6.50			UO_0000065	18.64	0.34	2.89	20.13	False	CHEMBL670427	Binding affinity to cloned human Dopamine receptor D3 expressed in CHO cells by [3H]spiperone displacement.	B	BAO_0000219	cell-based format	None	None	None	CHO	None	CHEMBL234	Dopamine D3 receptor	Homo sapiens	SINGLE PROTEIN	CHEMBL1130912	1	Scientific Literature	Bioorg. Med. Chem. Lett.	1998	CHEMBL3308072
CHEMBL76399		0	211.33	0	1.58	5	CCCNC1CCc2nc(N)sc2C1	Ki	'='	10.0	nM	8.00			UO_0000065	37.86	0.78	6.42	15.70	False	CHEMBL679079	Tested for the ability to displace [125I]iodosulpiride from human cloned Dopamine receptor D3, expressed in CHO cells	B	BAO_0000219	cell-based format	None	None	None	CHO	None	CHEMBL234	Dopamine D3 receptor	Homo sapiens	SINGLE PROTEIN	CHEMBL1131981	1	Scientific Literature	Bioorg. Med. Chem. Lett.	1999	CHEMBL3308072
CHEMBL314952		0	307.40	0	2.50	5	O=C1Cc2c(cccc2N2CCN(Cc3ccccc3)CC2)N1	Ki	'='	5.4	nM	8.27			UO_0000065	26.90	0.49	5.77	23.24	True	CHEMBL674412	Affinity towards human Dopamine receptor D3 expressed in CHO cells using [3H]spiperone	B	BAO_0000219	cell-based format	Homo sapiens	None	None	CHO	None	CHEMBL234	Dopamine D3 receptor	Homo sapiens	SINGLE PROTEIN	CHEMBL1130595	1	Scientific Literature	Bioorg. Med. Chem. Lett.	1998	CHEMBL3308072
CHEMBL93794		0	472.63	0	4.93	6i	CCCN(CCCCNC(=O)c1ccc(-c2ccccc2)cc1)C1CCc2ncnc(OC)c2C1	Ki	'='	3.162	nM	8.50			UO_0000065	17.98	0.33	3.57	12.62	False	CHEMBL679079	Tested for the ability to displace [125I]iodosulpiride from human cloned Dopamine receptor D3, expressed in CHO cells	B	BAO_0000219	cell-based format	None	None	None	CHO	None	CHEMBL234	Dopamine D3 receptor	Homo sapiens	SINGLE PROTEIN	CHEMBL1131981	1	Scientific Literature	Bioorg. Med. Chem. Lett.	1999	CHEMBL3308072
CHEMBL253096		0	426.30	1	5.67	12m	CC1(c2cccc(OCc3ccccc3)c2)C(=O)Nc2cc(Cl)cc(Cl)c2C1=O	Ki	'>'	10000.0	nM				UO_0000065					False	CHEMBL927709	Displacement of [3H]spiperone from human cloned dopamine D3 receptor	B	BAO_0000357	single protein format	Homo sapiens	None	None	None	None	CHEMBL234	Dopamine D3 receptor	Homo sapiens	SINGLE PROTEIN	CHEMBL1140794	1	Scientific Literature	Bioorg. Med. Chem. Lett.	2008	None
CHEMBL402853		0	578.75	2	5.77	24	Cc1ccc2c(-c3nnc(SCCCN4CCc5ccc6oc(-c7cc(C)nn7C)nc6c5CC4)n3C)cccc2n1	Ki	'='	3.981	nM	8.40			UO_0000065					False	CHEMBL931094	Antagonist activity at dopamine D3 receptor by GTPgammaS binding assay	F	BAO_0000019	assay format	None	None	None	None	None	CHEMBL234	Dopamine D3 receptor	Homo sapiens	SINGLE PROTEIN	CHEMBL1143157	1	Scientific Literature	Bioorg. Med. Chem. Lett.	2008	None
CHEMBL351722		0	424.55	0	4.80	2	N#Cc1ccc2c(c1)CN(CC[C@H]1CC[C@H](NC(=O)c3ccnc4ccccc34)CC1)C2	Ki	'='	63.1	nM	7.20			UO_0000065	16.96	0.31	2.40	10.43	False	CHEMBL679227	Displacement of [125I]iodosulpiride from human Dopamine receptor D3 expressed in CHO cells	B	BAO_0000219	cell-based format	Homo sapiens	None	None	CHO	None	CHEMBL234	Dopamine D3 receptor	Homo sapiens	SINGLE PROTEIN	CHEMBL1134827	1	Scientific Literature	Bioorg. Med. Chem. Lett.	2001	CHEMBL3308072
CHEMBL271511		0	491.54	0	4.03	42	Cc1ncoc1-c1nnc(SCCCN2CCc3nc4ccc(C(F)(F)F)cn4c3CC2)n1C	Ki	'='	398.11	nM	6.40			UO_0000065					False	CHEMBL931094	Antagonist activity at dopamine D3 receptor by GTPgammaS binding assay	F	BAO_0000019	assay format	None	None	None	None	None	CHEMBL234	Dopamine D3 receptor	Homo sapiens	SINGLE PROTEIN	CHEMBL1143157	1	Scientific Literature	Bioorg. Med. Chem. Lett.	2008	None
CHEMBL140006		0	385.30	0	4.67	3h	N#Cc1ccc2[nH]c(CN3CCN(c4ccc(Cl)c(Cl)c4)CC3)cc2c1	Ki	'='	20000.0	nM	4.70			UO_0000065	12.20	0.25	0.03	10.20	False	CHEMBL675671	Displacement of [3H]spiperone from human Dopamine receptor D3 expressed in CHO cells	B	BAO_0000219	cell-based format	Homo sapiens	None	None	CHO	None	CHEMBL234	Dopamine D3 receptor	Homo sapiens	SINGLE PROTEIN	CHEMBL1133533	1	Scientific Literature	J. Med. Chem.	2000	CHEMBL3308072
CHEMBL92938		0	249.42	0	4.00	15	CCCN1CCC[C@@H](c2cccc(SC)c2)C1	Ki	'='	139.0	nM	6.86			UO_0000065	27.49	0.55	2.86	211.64	False	CHEMBL676300	Tested for in vitro binding affinity against cloned mammalian dopamine autoreceptor (DA) receptors expressed in CHO-K1 cells [3H]-spiperone as radioligand	B	BAO_0000219	cell-based format	None	None	None	CHO-K1	None	CHEMBL234	Dopamine D3 receptor	Homo sapiens	SINGLE PROTEIN	CHEMBL1127438	1	Scientific Literature	J. Med. Chem.	1994	CHEMBL3307512
CHEMBL91362		0	398.89	0	3.49	17	CCOC(=O)c1cnn2cccc(CN3CCN(c4ccc(Cl)cc4)CC3)c12	Ki	'='	12000.0	nM	4.92			UO_0000065	12.34	0.24	1.43	9.83	False	CHEMBL673444	Binding affinity against dopamine receptor D3 using radioligand [3H]spiperone	B	BAO_0000357	single protein format	None	None	None	None	None	CHEMBL234	Dopamine D3 receptor	Homo sapiens	SINGLE PROTEIN	CHEMBL1134560	1	Scientific Literature	J. Med. Chem.	2001	None
CHEMBL161126		0	460.52	1	5.94	16	O=C(/C=C/c1ccc(F)cc1)N[C@H]1CC[C@H](CCN2Cc3ccc(C(F)(F)F)cc3C2)CC1	Ki	'='	10.0	nM	8.00			UO_0000065	17.37	0.33	2.06	24.74	False	CHEMBL679227	Displacement of [125I]iodosulpiride from human Dopamine receptor D3 expressed in CHO cells	B	BAO_0000219	cell-based format	Homo sapiens	None	None	CHO	None	CHEMBL234	Dopamine D3 receptor	Homo sapiens	SINGLE PROTEIN	CHEMBL1134827	1	Scientific Literature	Bioorg. Med. Chem. Lett.	2001	CHEMBL3308072
CHEMBL312877		0	442.56	0	4.83	6	COc1ccc(N2CCN(CCCOc3ccc(-c4nc5ccccc5[nH]4)cc3)CC2)cc1	Ki	'='	130.0	nM	6.89			UO_0000065	15.56	0.28	2.06	12.84	True	CHEMBL666891	Binding affinity towards cloned human Dopamine D3 receptor in CHO cells using [3H]spiperone as radioligand	B	BAO_0000219	cell-based format	Homo sapiens	None	None	CHO	None	CHEMBL234	Dopamine D3 receptor	Homo sapiens	SINGLE PROTEIN	CHEMBL1149936	1	Scientific Literature	Bioorg. Med. Chem. Lett.	1995	CHEMBL3308072
CHEMBL244945		0	490.63	0	4.43	34	COc1ccc(-c2nnc(SCCCN3CCc4ccc(-c5cc(C)on5)cc4CC3)n2C)cn1	Ki	'='	2.512	nM	8.60			UO_0000065					False	CHEMBL895461	Displacement of [35S]GTP-gamma-S from human cloned dopamine D3 receptor expressed in CHO cells after 30 mins	F	BAO_0000219	cell-based format	Homo sapiens	None	None	CHO	None	CHEMBL234	Dopamine D3 receptor	Homo sapiens	SINGLE PROTEIN	CHEMBL1148818	1	Scientific Literature	J. Med. Chem.	2007	CHEMBL3308072
CHEMBL243709		0	459.62	1	5.03	11	Cc1cc(-c2ccc3c(c2)CCN(CCCSc2nnc(-c4ccccc4)n2C)CC3)no1	Ki	'='	1.585	nM	8.80			UO_0000065					False	CHEMBL895461	Displacement of [35S]GTP-gamma-S from human cloned dopamine D3 receptor expressed in CHO cells after 30 mins	F	BAO_0000219	cell-based format	Homo sapiens	None	None	CHO	None	CHEMBL234	Dopamine D3 receptor	Homo sapiens	SINGLE PROTEIN	CHEMBL1148818	1	Scientific Literature	J. Med. Chem.	2007	CHEMBL3308072
CHEMBL135954		0	315.48	0	4.27	26	CCCN(CCc1cccs1)C1CCc2ccc(O)cc2C1	Ki	'='	0.75	nM	9.12			UO_0000065	28.92	0.57	4.85	38.88	False	CHEMBL675667	Binding affinity was evaluated by calculating competition for [3H]spiperone binding on Dopamine receptor D3 expressed on CHO K-1 cells.	B	BAO_0000219	cell-based format	None	None	None	CHO	None	CHEMBL234	Dopamine D3 receptor	Homo sapiens	SINGLE PROTEIN	CHEMBL1129692	1	Scientific Literature	J. Med. Chem.	1996	CHEMBL3308072
CHEMBL97424		0	249.31	0	1.94	7	CCCN1CCO[C@H]2c3cc(O)ccc3OC[C@@H]21	Ki	'>'	10000.0	nM				UO_0000065					False	CHEMBL673332	Tested for antagonist binding affinity by measuring displacement of [3H]spiperone from Human Dopamine receptor D3 expressed in CHO K-1 cells	B	BAO_0000219	cell-based format	Homo sapiens	None	None	CHO	None	CHEMBL234	Dopamine D3 receptor	Homo sapiens	SINGLE PROTEIN	CHEMBL1133458	1	Scientific Literature	J. Med. Chem.	2000	CHEMBL3308072
CHEMBL541524		0	488.08	1	6.07	6cc	Cl.c1ccc(-c2cc(CCCCN3CCN(C(c4ccccc4)c4ccccc4)CC3)on2)cc1	Ki	'='	15.0	nM	7.82			UO_0000065	17.32	0.31	1.75	24.07	False	CHEMBL674409	Displacement of the radioligand [3H]YM-09151-2 from cloned human Dopamine receptor D3 expressed in CHO cells	B	BAO_0000219	cell-based format	None	None	None	CHO	None	CHEMBL234	Dopamine D3 receptor	Homo sapiens	SINGLE PROTEIN	CHEMBL1135103	1	Scientific Literature	Bioorg. Med. Chem. Lett.	2002	CHEMBL3308072
CHEMBL7806		0	315.48	0	4.27	14	CCCN(CCc1ccsc1)C1CCc2c(O)cccc2C1	Ki	'='	1.82	nM	8.74			UO_0000065	27.70	0.54	4.47	37.24	False	CHEMBL675667	Binding affinity was evaluated by calculating competition for [3H]spiperone binding on Dopamine receptor D3 expressed on CHO K-1 cells.	B	BAO_0000219	cell-based format	None	None	None	CHO	None	CHEMBL234	Dopamine D3 receptor	Homo sapiens	SINGLE PROTEIN	CHEMBL1129692	1	Scientific Literature	J. Med. Chem.	1996	CHEMBL3308072
CHEMBL1632206		0	388.51	0	3.87	12	CC(=O)Nc1cccc(CCN2CCN(c3cccc4nc(C)ccc34)CC2)c1	Ki	'='	158.49	nM	6.80			UO_0000065	17.50	0.32	2.93	14.03	False	CHEMBL1635456	Binding affinity to human recombinant dopamine D3 receptor by radioligand displacement assay	B	BAO_0000357	single protein format	Homo sapiens	None	None	None	None	CHEMBL234	Dopamine D3 receptor	Homo sapiens	SINGLE PROTEIN	CHEMBL1629528	1	Scientific Literature	J. Med. Chem.	2010	None
CHEMBL252539		0	462.47	1	5.09	(+/-)-25b	CCCN(CCN1CCN(c2cccc(Cl)c2Cl)CC1)C1CCc2c(O)cccc2C1	Ki	'='	0.45	nM	9.35			UO_0000065	20.21	0.41	4.26	31.21	False	CHEMBL926380	Displacement of [3H]spiperone from human cloned dopamine D3 receptor expressed in HEK293 cells	B	BAO_0000219	cell-based format	Homo sapiens	None	None	HEK293	None	CHEMBL234	Dopamine D3 receptor	Homo sapiens	SINGLE PROTEIN	CHEMBL1140704	1	Scientific Literature	J. Med. Chem.	2008	CHEMBL3307715
CHEMBL254203		0	437.63	0	4.27	6f	CCCN(CCCCN1CCN(c2ccccc2)CC1)C1CCc2cc(O)c(O)cc2C1	Ki	'='	2.89	nM	8.54			UO_0000065	19.51	0.36	4.27	17.02	False	CHEMBL926380	Displacement of [3H]spiperone from human cloned dopamine D3 receptor expressed in HEK293 cells	B	BAO_0000219	cell-based format	Homo sapiens	None	None	HEK293	None	CHEMBL234	Dopamine D3 receptor	Homo sapiens	SINGLE PROTEIN	CHEMBL1140704	1	Scientific Literature	J. Med. Chem.	2008	CHEMBL3307715
CHEMBL149721		0	389.90	0	4.47	5	O=C(CCCN1CCC(CO)(c2ccc(Cl)cc2)CC1)c1ccc(F)cc1	Log Ki	'='	6.96	nM				UO_0000065					False	CHEMBL671515	Displacement of [3H]7-OH-DPAT from human Dopamine receptor D3	B	BAO_0000357	single protein format	Homo sapiens	None	None	None	None	CHEMBL234	Dopamine D3 receptor	Homo sapiens	SINGLE PROTEIN	CHEMBL1148442	1	Scientific Literature	J. Med. Chem.	2004	None
CHEMBL107492		0	228.34	0	3.15	(-)-5	CCCN1CCCC(c2cccc(C#N)c2)C1	Ki	'='	249.0	nM	6.60			UO_0000065	28.92	0.53	3.45	24.43	True	CHEMBL673838	Binding towards Dopamine receptor D3 expressed in CHO-K1 cells using [3H]spiperone	B	BAO_0000219	cell-based format	Homo sapiens	None	None	CHO-K1	None	CHEMBL234	Dopamine D3 receptor	Homo sapiens	SINGLE PROTEIN	CHEMBL1126862	1	Scientific Literature	J. Med. Chem.	1993	CHEMBL3307512
CHEMBL248970		0	246.31	0	2.05	33	CCCN1CCOC(c2cc(O)cc(C#N)c2)C1	EC50	'>'	10000.0	nM				UO_0000065					False	CHEMBL942048	Agonist activity at human recombinant dopamine D3 receptor expressed in CHO cells assessed as inhibition of forskolin-stimulated cAMP accumulation	F	BAO_0000219	cell-based format	Homo sapiens	None	None	CHO	None	CHEMBL234	Dopamine D3 receptor	Homo sapiens	SINGLE PROTEIN	CHEMBL1140586	1	Scientific Literature	Bioorg. Med. Chem. Lett.	2007	CHEMBL3308072
CHEMBL250003		0	237.30	0	1.88	46	CCCN1CCO[C@H](c2cc(O)cc(O)c2)C1	EC50	'='	32.0	nM	7.50			UO_0000065					False	CHEMBL942048	Agonist activity at human recombinant dopamine D3 receptor expressed in CHO cells assessed as inhibition of forskolin-stimulated cAMP accumulation	F	BAO_0000219	cell-based format	Homo sapiens	None	None	CHO	None	CHEMBL234	Dopamine D3 receptor	Homo sapiens	SINGLE PROTEIN	CHEMBL1140586	1	Scientific Literature	Bioorg. Med. Chem. Lett.	2007	CHEMBL3308072
CHEMBL28964		0	482.42	0	4.47	15	COc1c(C(=O)NCCN2CCN(c3ccccc3C)CC2)cc(Br)c2ccccc12	Ki	'='	63.1	nM	7.20			UO_0000065	14.92	0.32	2.73	16.07	False	CHEMBL858764	Competitive inhibition of [3H]spiperone binding to the human dopamine receptor D3 expressed in CHO cells, expressed as 10log Ki	B	BAO_0000219	cell-based format	None	None	None	CHO	None	CHEMBL234	Dopamine D3 receptor	Homo sapiens	SINGLE PROTEIN	CHEMBL1129965	1	Scientific Literature	J. Med. Chem.	1997	CHEMBL3308072
CHEMBL2367896		0	438.59	1	5.38	8	CCN1[C@H](c2ccccc2)CC[C@@H]1c1ccc(-c2cc(S(=O)(=O)CC)ccc2OC)[nH]1	Ki	'='	100.0	nM	7.00			UO_0000065	15.96	0.31	1.62	11.22	False	CHEMBL674276	Binding affinity, displacement of [125I]iodosulpiride from human Dopamine receptor D3 expressed in CHO cells	B	BAO_0000219	cell-based format	None	None	None	CHO	None	CHEMBL234	Dopamine D3 receptor	Homo sapiens	SINGLE PROTEIN	CHEMBL1129831	1	Scientific Literature	Bioorg. Med. Chem. Lett.	1997	CHEMBL3308072
CHEMBL139926		0	446.38	1	5.07	3b	O=C(NCCCCN1CCN(c2cccc(Cl)c2Cl)CC1)c1cc2ccccc2o1	Effect						Not Active						False	CHEMBL671354	Rate of [3H]thymidine uptake compared to quinpirole (100%) in Dopamine receptor D3 expressing CHO cells; No effect	F	BAO_0000219	cell-based format	Cricetulus griseus	None	None	CHO	None	CHEMBL234	Dopamine D3 receptor	Homo sapiens	SINGLE PROTEIN	CHEMBL1135974	1	Scientific Literature	J. Med. Chem.	2002	CHEMBL3308072
CHEMBL163087		0	277.53	None	None	1a	CCCN(CCC)C1CC=C(C#C[Si](C)(C)C)CC1	Ki	'='	1900.0	nM	5.72			UO_0000065	20.61	None	None	None	False	CHEMBL674995	Binding Affinity was determined in the presence of 100 micro M Gpp(NH)p for decoupling of the ternary complex of Compound to Dopamine receptor D3	B	BAO_0000357	single protein format	None	None	None	None	None	CHEMBL234	Dopamine D3 receptor	Homo sapiens	SINGLE PROTEIN	CHEMBL1133710	1	Scientific Literature	J. Med. Chem.	2000	None
CHEMBL25236	BP-897	0	417.55	0	4.18	BP-897	COc1ccccc1N1CCN(CCCCNC(=O)c2ccc3ccccc3c2)CC1	Effect	'='	56.0	%				UO_0000187					False	CHEMBL671353	Rate of [3H]thymidine uptake compared to quinpirole (100%) in Dopamine receptor D3 expressing CHO cells	F	BAO_0000219	cell-based format	Cricetulus griseus	None	None	CHO	None	CHEMBL234	Dopamine D3 receptor	Homo sapiens	SINGLE PROTEIN	CHEMBL1135974	1	Scientific Literature	J. Med. Chem.	2002	CHEMBL3308072
CHEMBL7508		0	418.28	0	3.26	4	Ic1ccc(N2CCN(Cc3cnn4ccccc34)CC2)cc1	Ki	'='	6700.0	nM	5.17			UO_0000065	12.37	0.31	1.91	21.76	False	CHEMBL673448	Binding affinity evaluated for the displacement of [3H]-spiperone against human dopamine receptor D3	B	BAO_0000357	single protein format	None	None	None	None	None	CHEMBL234	Dopamine D3 receptor	Homo sapiens	SINGLE PROTEIN	CHEMBL1131703	1	Scientific Literature	Bioorg. Med. Chem. Lett.	1999	None
CHEMBL301475		0	521.56	1	4.36	31	O=C(/C=C/c1c[nH]c2ccccc12)NCCCCN1CCc2ccc(OS(=O)(=O)C(F)(F)F)cc2C1	Ki	'='	3.981	nM	8.40			UO_0000065	16.11	0.32	4.04	9.18	False	CHEMBL679229	Displacement of [125I]iodosulpiride from human Dopamine receptor D3 expressed in CHO cells	B	BAO_0000219	cell-based format	None	None	None	CHO	None	CHEMBL234	Dopamine D3 receptor	Homo sapiens	SINGLE PROTEIN	CHEMBL1132014	1	Scientific Literature	Bioorg. Med. Chem. Lett.	1999	CHEMBL3308072
CHEMBL301475		0	521.56	1	4.36	31	O=C(/C=C/c1c[nH]c2ccccc12)NCCCCN1CCc2ccc(OS(=O)(=O)C(F)(F)F)cc2C1	pKb	'='	8.9										False	CHEMBL679226	In vitro functional antagonist effect by its affinity to bind to Dopamine receptor D3	F	BAO_0000019	assay format	None	None	None	None	None	CHEMBL234	Dopamine D3 receptor	Homo sapiens	SINGLE PROTEIN	CHEMBL1132014	1	Scientific Literature	Bioorg. Med. Chem. Lett.	1999	None
CHEMBL169450		0	483.41	0	3.95	27	CCOc1c(C(=O)NCCN2CCN(c3ccccn3)CC2)cc(Br)c2ccccc12	Ki	'='	79.43	nM	7.10			UO_0000065	14.69	0.31	3.15	12.31	False	CHEMBL858764	Competitive inhibition of [3H]spiperone binding to the human dopamine receptor D3 expressed in CHO cells, expressed as 10log Ki	B	BAO_0000219	cell-based format	None	None	None	CHO	None	CHEMBL234	Dopamine D3 receptor	Homo sapiens	SINGLE PROTEIN	CHEMBL1129965	1	Scientific Literature	J. Med. Chem.	1997	CHEMBL3308072
CHEMBL71327		0	404.34	0	4.10	31 (trans)	O=C(NC/C=C/CN1CCN(c2cccc(Cl)c2Cl)CC1)c1ccccc1	EC50	'>'	10000.0	nM				UO_0000065					False	CHEMBL671359	Agonistic activity of quinpirole stimulation of mitogenesis in human Dopamine receptor D3 transfected CHO cells	F	BAO_0000219	cell-based format	None	None	None	CHO	None	CHEMBL234	Dopamine D3 receptor	Homo sapiens	SINGLE PROTEIN	CHEMBL1136084	1	Scientific Literature	Bioorg. Med. Chem. Lett.	2003	CHEMBL3308072
CHEMBL423890		0	361.35	0	2.32	S-(-)-78	O=C(O)C(=O)O.Oc1ccc2c(c1)O[C@@H](CNCc1ccccc1)CO2	Ki	'='	1.1	nM	8.96			UO_0000065	33.02	0.61	6.64	17.66	False	CHEMBL673447	Binding affinity at human Dopamine receptor D3 (hD3) using [3H]spiperone radioligand.	B	BAO_0000357	single protein format	None	None	None	None	None	CHEMBL234	Dopamine D3 receptor	Homo sapiens	SINGLE PROTEIN	CHEMBL1130268	1	Scientific Literature	J. Med. Chem.	1997	None
CHEMBL140968		0	421.55	0	3.07	25	COc1ccccc1N1CCN(CCCCCNC(=O)c2cc3ccccn3n2)CC1	Ki	'='	51.29	nM	7.29			UO_0000065	17.29	0.32	4.22	11.74	False	CHEMBL912015	Displacement of [3H]spiperone from human dopamine D3 expressed in CHO cell membrane	B	BAO_0000219	cell-based format	Homo sapiens	None	None	CHO	None	CHEMBL234	Dopamine D3 receptor	Homo sapiens	SINGLE PROTEIN	CHEMBL1141401	1	Scientific Literature	J. Med. Chem.	2007	CHEMBL3308072
CHEMBL112833		0	384.48	0	3.83	3i	C#Cc1cc(C(=O)N[C@@H]2CCN(Cc3ccccc3)C2)c(OC)c2ccccc12	Ki	'='	86.0	nM	7.07			UO_0000065	18.38	0.33	3.24	17.00	False	CHEMBL674986	Displacement of [3H]spiperone [0.5 nM (Kd=0.1 nM)] from recombinant human dopamine receptor D3 expressed in CHO cells at 0.5 nM concentration	B	BAO_0000219	cell-based format	None	None	None	CHO	None	CHEMBL234	Dopamine D3 receptor	Homo sapiens	SINGLE PROTEIN	CHEMBL1136241	1	Scientific Literature	Bioorg. Med. Chem. Lett.	2003	CHEMBL3308072
CHEMBL134343		0	393.82	0	3.53	S-(+)-41c	O=C(O)C(=O)O.Oc1cc2c(cc1Cl)CC[C@@H](CNCc1ccccc1)O2	Ki	'='	19.7	nM	7.71			UO_0000065	25.36	0.50	4.18	18.57	False	CHEMBL673447	Binding affinity at human Dopamine receptor D3 (hD3) using [3H]spiperone radioligand.	B	BAO_0000357	single protein format	None	None	None	None	None	CHEMBL234	Dopamine D3 receptor	Homo sapiens	SINGLE PROTEIN	CHEMBL1130268	1	Scientific Literature	J. Med. Chem.	1997	None
CHEMBL1807053		0	399.41	0	4.97	59, NGD 98-2	CCC(CC)Nc1nc(C)c(-c2ccc(OC(F)(F)F)cc2OC)nc1OC	Inhibition	'>'	16.0	%				UO_0000187					False	CHEMBL1809618	Inhibition of dopamine D3 receptor at 4 uM	B	BAO_0000357	single protein format	None	None	None	None	None	CHEMBL234	Dopamine D3 receptor	Homo sapiens	SINGLE PROTEIN	CHEMBL1806459	1	Scientific Literature	J. Med. Chem.	2011	None
CHEMBL267014	L-745870	0	326.83	0	3.54	47 L-745870	Clc1ccc(N2CCN(Cc3c[nH]c4ncccc34)CC2)cc1	Ki	'='	2300.0	nM	5.64			UO_0000065	17.25	0.33	2.10	16.04	True	CHEMBL675896	Binding affinity towards cloned human Dopamine receptor D3 stably expressed in CHO cells was evaluated using [3H]spiperone as radioligand	B	BAO_0000219	cell-based format	Homo sapiens	None	None	CHO	None	CHEMBL234	Dopamine D3 receptor	Homo sapiens	SINGLE PROTEIN	CHEMBL1129306	1	Scientific Literature	J. Med. Chem.	1996	CHEMBL3308072
CHEMBL266393		0	458.63	0	2.76	11d(R)	COc1nsnc1N1CCN(C[C@@H](Cc2cccnc2)NC(=O)C2(C)CCCCC2)CC1	IC50	'='	489.0	nM	6.31			UO_0000065	13.76	0.27	3.55	7.56	False	CHEMBL664744	Percent inhibition towards dopamine D3 receptor	B	BAO_0000357	single protein format	None	None	None	None	None	CHEMBL234	Dopamine D3 receptor	Homo sapiens	SINGLE PROTEIN	CHEMBL1134028	1	Scientific Literature	Bioorg. Med. Chem. Lett.	2001	None
CHEMBL285755		0	247.38	0	3.37	3	CCCN(CCC)C1CCc2ccc(O)cc2C1	Ki	'='	1.4	nM	8.85	Potential transcription error		UO_0000065					True	CHEMBL673998	Tested in vitro for the inhibition of [3H]U-86170 binding to Dopamine receptor D3, expressed in cloned CHO cells	B	BAO_0000219	cell-based format	Homo sapiens	None	None	CHO	None	CHEMBL234	Dopamine D3 receptor	Homo sapiens	SINGLE PROTEIN	CHEMBL1129215	1	Scientific Literature	Bioorg. Med. Chem. Lett.	1997	CHEMBL3308072
CHEMBL111749		0	387.91	0	3.64	3c	CNc1cc(OC)c(C(=O)N[C@H]2CN(Cc3ccccc3)C[C@@H]2C)cc1Cl	Ki	'='	220.0	nM	6.66			UO_0000065	17.16	0.34	3.02	12.42	False	CHEMBL674986	Displacement of [3H]spiperone [0.5 nM (Kd=0.1 nM)] from recombinant human dopamine receptor D3 expressed in CHO cells at 0.5 nM concentration	B	BAO_0000219	cell-based format	None	None	None	CHO	None	CHEMBL234	Dopamine D3 receptor	Homo sapiens	SINGLE PROTEIN	CHEMBL1136241	1	Scientific Literature	Bioorg. Med. Chem. Lett.	2003	CHEMBL3308072
CHEMBL391895		0	537.70	2	5.77	11a	COc1ccccc1C(c1ccccc1OC)N1CCN(CCCCNC(=O)c2ccc3ccccc3c2)CC1	Ki	'='	15.2	nM	7.82			UO_0000065	14.54	0.27	2.05	14.47	False	CHEMBL897620	Displacement of [3H]spiperone from human D3 receptor expressed in CHO cells	B	BAO_0000219	cell-based format	Homo sapiens	None	None	CHO	None	CHEMBL234	Dopamine D3 receptor	Homo sapiens	SINGLE PROTEIN	CHEMBL1137479	1	Scientific Literature	Bioorg. Med. Chem.	2007	CHEMBL3308072
CHEMBL391042		0	405.54	0	3.40	2m, A4B1C1	C#Cc1ccc(C(=O)NCCCCCN2CCN(c3ccccc3OC)CC2)cc1	Activity	'='	70.0	%				UO_0000187					False	CHEMBL898773	Displacement of [3H]spiperone from human cloned dopamine D3 receptor expressed in CHO cell membranes at 100 nM	B	BAO_0000219	cell-based format	Homo sapiens	None	None	CHO	None	CHEMBL234	Dopamine D3 receptor	Homo sapiens	SINGLE PROTEIN	CHEMBL1137491	1	Scientific Literature	Bioorg. Med. Chem.	2007	CHEMBL3308072
CHEMBL241210		0	478.42	0	4.95	2b, A1B1C2	O=C(NCCN1CCN(c2cccc(Cl)c2Cl)CC1)c1ccc(C#Cc2ccccc2)cc1	Activity	'='	61.0	%				UO_0000187					False	CHEMBL898773	Displacement of [3H]spiperone from human cloned dopamine D3 receptor expressed in CHO cell membranes at 100 nM	B	BAO_0000219	cell-based format	Homo sapiens	None	None	CHO	None	CHEMBL234	Dopamine D3 receptor	Homo sapiens	SINGLE PROTEIN	CHEMBL1137491	1	Scientific Literature	Bioorg. Med. Chem.	2007	CHEMBL3308072
CHEMBL221640		0	461.57	0	4.23	[18F]79	COc1ccccc1N1CCN(CCCCNC(=O)c2ccc(-c3ccc([18F])nc3)cc2)CC1	Ki	'='	0.45	nM	9.35			UO_0000065	20.21	0.38	5.12	16.20	False	CHEMBL912015	Displacement of [3H]spiperone from human dopamine D3 expressed in CHO cell membrane	B	BAO_0000219	cell-based format	Homo sapiens	None	None	CHO	None	CHEMBL234	Dopamine D3 receptor	Homo sapiens	SINGLE PROTEIN	CHEMBL1141401	1	Scientific Literature	J. Med. Chem.	2007	CHEMBL3308072
CHEMBL218638		0	431.54	0	3.38	19	COc1ccccc1N1CCN(CCCCNC(=O)c2cc3ccc(C#N)cc3[nH]2)CC1	Ki	'='	0.2512	nM	9.60			UO_0000065	22.25	0.41	6.22	11.38	False	CHEMBL912015	Displacement of [3H]spiperone from human dopamine D3 expressed in CHO cell membrane	B	BAO_0000219	cell-based format	Homo sapiens	None	None	CHO	None	CHEMBL234	Dopamine D3 receptor	Homo sapiens	SINGLE PROTEIN	CHEMBL1141401	1	Scientific Literature	J. Med. Chem.	2007	CHEMBL3308072
CHEMBL218318		0	448.59	0	4.11	9	COc1ccccc1N1CCN(CCCCNC(=O)c2cc3cc(C#N)ccc3s2)CC1	Ki	'='	0.4571	nM	9.34			UO_0000065	20.82	0.40	5.23	13.62	False	CHEMBL912015	Displacement of [3H]spiperone from human dopamine D3 expressed in CHO cell membrane	B	BAO_0000219	cell-based format	Homo sapiens	None	None	CHO	None	CHEMBL234	Dopamine D3 receptor	Homo sapiens	SINGLE PROTEIN	CHEMBL1141401	1	Scientific Literature	J. Med. Chem.	2007	CHEMBL3308072
CHEMBL221397		0	447.60	0	4.22	8	C#Cc1ccc2sc(C(=O)NCCCCN3CCN(c4ccccc4OC)CC3)cc2c1	Ki	'='	0.389	nM	9.41			UO_0000065	21.02	0.40	5.19	21.00	False	CHEMBL912015	Displacement of [3H]spiperone from human dopamine D3 expressed in CHO cell membrane	B	BAO_0000219	cell-based format	Homo sapiens	None	None	CHO	None	CHEMBL234	Dopamine D3 receptor	Homo sapiens	SINGLE PROTEIN	CHEMBL1141401	1	Scientific Literature	J. Med. Chem.	2007	CHEMBL3308072
CHEMBL139600		0	421.55	0	3.07	27	COc1ccccc1N1CCN(CCCCCNC(=O)c2cnn3ccccc23)CC1	Ki	'='	64.57	nM	7.19			UO_0000065	17.06	0.32	4.12	11.58	False	CHEMBL912015	Displacement of [3H]spiperone from human dopamine D3 expressed in CHO cell membrane	B	BAO_0000219	cell-based format	Homo sapiens	None	None	CHO	None	CHEMBL234	Dopamine D3 receptor	Homo sapiens	SINGLE PROTEIN	CHEMBL1141401	1	Scientific Literature	J. Med. Chem.	2007	CHEMBL3308072
CHEMBL42	CLOZAPINE	4	326.83	0	3.72	Clozapine	CN1CCN(C2=Nc3cc(Cl)ccc3Nc3ccccc32)CC1	Ki	'='	960.0	nM	6.02			UO_0000065	18.41	0.36	2.30	19.49	True	CHEMBL674413	In vitro displacement of [3H]spiperone from the cloned human dopamine receptor D3 stably expressed in CHO cells	B	BAO_0000219	cell-based format	None	None	None	CHO	None	CHEMBL234	Dopamine D3 receptor	Homo sapiens	SINGLE PROTEIN	CHEMBL1133305	1	Scientific Literature	Bioorg. Med. Chem. Lett.	2000	CHEMBL3308072
CHEMBL64157		0	308.36	0	3.31	4l	N#Cc1ccc2c(c1)[C@H]1CN(Cc3ccc(F)cc3)C[C@@H]1CO2	Ki	'='	6.31	nM	8.20			UO_0000065	26.59	0.49	4.89	22.61	False	CHEMBL666970	Ability to displace [125I]iodosulpiride from human dopamine D3 (hD3) receptor transfected into CHO cells.	B	BAO_0000219	cell-based format	None	None	None	CHO	None	CHEMBL234	Dopamine D3 receptor	Homo sapiens	SINGLE PROTEIN	CHEMBL1131803	1	Scientific Literature	Bioorg. Med. Chem. Lett.	1999	CHEMBL3308072
CHEMBL310311		0	467.53	0	2.31	1g	O=C(O)/C=C/C(=O)O.c1ccc(N2CCN(CCCNC3=Nc4ccccc4OC3)CC2)nc1	Ki	'>'	7900.0	nM				UO_0000065					False	CHEMBL666968	Binding affinity at cloned human D3 dopamine receptor in CHO cells using [3H]-YM 09151 as radioligand	B	BAO_0000219	cell-based format	Homo sapiens	None	None	CHO	None	CHEMBL234	Dopamine D3 receptor	Homo sapiens	SINGLE PROTEIN	CHEMBL1130531	1	Scientific Literature	Bioorg. Med. Chem. Lett.	1997	CHEMBL3308072
CHEMBL138792		0	165.21	0	1.64	9	N[C@@H]1CCc2c(F)cccc2C1	Ki	'='	150.0	nM	6.82			UO_0000065	41.30	0.78	5.18	26.23	False	CHEMBL674410	Displacement of [3H]raclopride from Dopamine receptor D3	B	BAO_0000357	single protein format	Homo sapiens	None	None	None	None	CHEMBL234	Dopamine D3 receptor	Homo sapiens	SINGLE PROTEIN	CHEMBL1129381	1	Scientific Literature	J. Med. Chem.	1996	None
CHEMBL109472		0	460.58	1	5.25	3j	COc1c(C(=O)N[C@@H]2CCN(Cc3ccccc3)C2)cc(C#Cc2ccccc2)c2ccccc12	Ki	'='	1000.0	nM	6.00			UO_0000065	13.03	0.23	0.75	14.43	False	CHEMBL674986	Displacement of [3H]spiperone [0.5 nM (Kd=0.1 nM)] from recombinant human dopamine receptor D3 expressed in CHO cells at 0.5 nM concentration	B	BAO_0000219	cell-based format	None	None	None	CHO	None	CHEMBL234	Dopamine D3 receptor	Homo sapiens	SINGLE PROTEIN	CHEMBL1136241	1	Scientific Literature	Bioorg. Med. Chem. Lett.	2003	CHEMBL3308072
CHEMBL80207		0	365.91	1	5.28	27	CC1(c2cc(-c3ccc(Cl)cc3)[nH]n2)CCN(Cc2ccccc2)CC1	Ki	'='	1300.0	nM	5.89			UO_0000065	16.09	0.31	0.61	18.44	False	CHEMBL678864	Ability to displace [3H]spiperone from human dopamine receptor D3 (hD3) receptor stably expressed in HEK293 cells.	B	BAO_0000219	cell-based format	None	None	None	HEK293	None	CHEMBL234	Dopamine D3 receptor	Homo sapiens	SINGLE PROTEIN	CHEMBL1130098	1	Scientific Literature	J. Med. Chem.	1997	CHEMBL3307715
CHEMBL150181		0	351.45	0	2.96	20	Cc1ccc(N2CCN(Cc3ccc4c(c3)NC(=O)CO4)CC2)cc1C	Ki	'='	864.0	nM	6.06			UO_0000065	17.25	0.32	3.10	13.53	False	CHEMBL674990	Binding affinity at Dopamine receptor D3 in CHO cells by radioligand displacement.	B	BAO_0000219	cell-based format	None	None	None	CHO	None	CHEMBL234	Dopamine D3 receptor	Homo sapiens	SINGLE PROTEIN	CHEMBL1132537	1	Scientific Literature	J. Med. Chem.	1999	CHEMBL3308072
CHEMBL244774		0	497.43	0	4.40	12	O=C(NC/C=C/CN1CCN(c2cccc(Cl)c2Cl)CC1)c1ccc(-c2cccc[n+]2[O-])cc1	Ki	'='	1.1	nM	8.96			UO_0000065	18.01	0.36	4.56	14.33	True	CHEMBL894567	Displacement of [125I]IABN from human dopamine D3 receptor expressed in HEK293 cells	B	BAO_0000219	cell-based format	Homo sapiens	None	None	HEK293	None	CHEMBL234	Dopamine D3 receptor	Homo sapiens	SINGLE PROTEIN	CHEMBL1148745	1	Scientific Literature	J. Med. Chem.	2007	CHEMBL3307715
CHEMBL15146		0	247.38	0	3.37	(R)-(+)-12	CCCN(CCC)[C@@H]1CCc2c(O)cccc2C1	Ki	'='	76.0	nM	7.12			UO_0000065	28.78	0.54	3.75	30.33	False	CHEMBL675667	Binding affinity was evaluated by calculating competition for [3H]spiperone binding on Dopamine receptor D3 expressed on CHO K-1 cells.	B	BAO_0000219	cell-based format	None	None	None	CHO	None	CHEMBL234	Dopamine D3 receptor	Homo sapiens	SINGLE PROTEIN	CHEMBL1129692	1	Scientific Literature	J. Med. Chem.	1996	CHEMBL3308072
CHEMBL213987		0	461.39	1	5.30	7a	COc1ccc(N2CC=C(c3ccc(Cl)c(Cl)c3)C2=O)cc1OCCN1CCCCC1	Ki	'='	457.09	nM	6.34			UO_0000065	13.74	0.28	1.04	15.09	False	CHEMBL866700	Binding affinity to human dopamine D3 receptor	B	BAO_0000357	single protein format	Homo sapiens	None	None	None	None	CHEMBL234	Dopamine D3 receptor	Homo sapiens	SINGLE PROTEIN	CHEMBL1146011	1	Scientific Literature	Bioorg. Med. Chem. Lett.	2006	None
CHEMBL247058		0	382.53	0	4.38	2b	COc1ccc2[nH]cc(CN3CCC(O)(c4ccc(SC)cc4)CC3)c2c1	Ki	'='	580.0	nM	6.24			UO_0000065	16.30	0.32	1.86	12.86	False	CHEMBL902494	Displacement of [125I]IABN from human dopamine D3 receptor expressed in HEK293 cells	B	BAO_0000219	cell-based format	Homo sapiens	None	None	HEK293	None	CHEMBL234	Dopamine D3 receptor	Homo sapiens	SINGLE PROTEIN	CHEMBL1138415	1	Scientific Literature	Bioorg. Med. Chem. Lett.	2007	CHEMBL3307715
CHEMBL398368		0	406.57	1	5.61	13	CCCCCCOc1ccc(C2(O)CCN(Cc3c[nH]c4ccccc34)CC2)cc1	Ki	'='	1950.0	nM	5.71			UO_0000065	14.04	0.26	0.10	11.78	False	CHEMBL902494	Displacement of [125I]IABN from human dopamine D3 receptor expressed in HEK293 cells	B	BAO_0000219	cell-based format	Homo sapiens	None	None	HEK293	None	CHEMBL234	Dopamine D3 receptor	Homo sapiens	SINGLE PROTEIN	CHEMBL1138415	1	Scientific Literature	Bioorg. Med. Chem. Lett.	2007	CHEMBL3307715
CHEMBL396092		0	340.85	0	4.30	7	OC1(c2cccc(Cl)c2)CCN(Cc2c[nH]c3ccccc23)CC1	Ki	'='	450.0	nM	6.35			UO_0000065	18.62	0.36	2.05	16.17	False	CHEMBL902494	Displacement of [125I]IABN from human dopamine D3 receptor expressed in HEK293 cells	B	BAO_0000219	cell-based format	Homo sapiens	None	None	HEK293	None	CHEMBL234	Dopamine D3 receptor	Homo sapiens	SINGLE PROTEIN	CHEMBL1138415	1	Scientific Literature	Bioorg. Med. Chem. Lett.	2007	CHEMBL3307715
CHEMBL246854		0	353.49	0	4.64	35	CSc1ccc(C2(O)CCN(Cc3coc4ccccc34)CC2)cc1	EC50						Not Determined						False	CHEMBL902500	Antagonist activity at human dopamine D3 receptor expressed in CHO cells assessed as inhibition of quinpirole stimulated mitogenesis	F	BAO_0000219	cell-based format	Homo sapiens	None	None	CHO	None	CHEMBL234	Dopamine D3 receptor	Homo sapiens	SINGLE PROTEIN	CHEMBL1138415	1	Scientific Literature	Bioorg. Med. Chem. Lett.	2007	CHEMBL3308072
CHEMBL54	HALOPERIDOL	4	375.87	0	4.43	1 (Haloperidol)	O=C(CCCN1CCC(O)(c2ccc(Cl)cc2)CC1)c1ccc(F)cc1	Ki	'='	4.6	nM	8.34			UO_0000065	22.18	0.44	3.91	20.57	True	CHEMBL675216	In vitro ability to inhibit the binding of [3H]7-OH-DPAT to cloned human Dopamine receptor D3 using apomorphine induced climbing test in male Swiss mice	B	BAO_0000357	single protein format	None	None	None	None	None	CHEMBL234	Dopamine D3 receptor	Homo sapiens	SINGLE PROTEIN	CHEMBL1136328	1	Scientific Literature	Bioorg. Med. Chem. Lett.	2003	None
CHEMBL105623		0	279.47	0	4.31	4	CCCN(CCc1ccsc1)CCc1ccsc1	Ki	'='	108.0	nM	6.97			UO_0000065	24.93	0.53	2.66	215.02	False	CHEMBL872893	In vitro binding affinity at human Dopamine receptor D3 expressed in CHO K1 cells was measured by its ability to displace [3H]spiperone	B	BAO_0000219	cell-based format	None	None	None	CHO	None	CHEMBL234	Dopamine D3 receptor	Homo sapiens	SINGLE PROTEIN	CHEMBL1135499	1	Scientific Literature	J. Med. Chem.	2002	CHEMBL3308072
CHEMBL399601		0	395.93	0	4.49	26	CC(=O)NCC1(c2ccc(Cl)cc2)CCN(Cc2c[nH]c3ccccc23)CC1	EC50						Not Determined						False	CHEMBL902500	Antagonist activity at human dopamine D3 receptor expressed in CHO cells assessed as inhibition of quinpirole stimulated mitogenesis	F	BAO_0000219	cell-based format	Homo sapiens	None	None	CHO	None	CHEMBL234	Dopamine D3 receptor	Homo sapiens	SINGLE PROTEIN	CHEMBL1138415	1	Scientific Literature	Bioorg. Med. Chem. Lett.	2007	CHEMBL3308072
CHEMBL394066		0	341.84	0	3.70	32	OC1(c2ccc(Cl)cc2)CCN(Cc2n[nH]c3ccccc23)CC1	Ki	'='	440.0	nM	6.36			UO_0000065	18.60	0.36	2.66	12.19	False	CHEMBL902494	Displacement of [125I]IABN from human dopamine D3 receptor expressed in HEK293 cells	B	BAO_0000219	cell-based format	Homo sapiens	None	None	HEK293	None	CHEMBL234	Dopamine D3 receptor	Homo sapiens	SINGLE PROTEIN	CHEMBL1138415	1	Scientific Literature	Bioorg. Med. Chem. Lett.	2007	CHEMBL3307715
CHEMBL245614		0	336.44	0	3.66	12	COc1ccc(C2(O)CCN(Cc3c[nH]c4ccccc34)CC2)cc1	EC50						Not Determined						False	CHEMBL902500	Antagonist activity at human dopamine D3 receptor expressed in CHO cells assessed as inhibition of quinpirole stimulated mitogenesis	F	BAO_0000219	cell-based format	Homo sapiens	None	None	CHO	None	CHEMBL234	Dopamine D3 receptor	Homo sapiens	SINGLE PROTEIN	CHEMBL1138415	1	Scientific Literature	Bioorg. Med. Chem. Lett.	2007	CHEMBL3308072
CHEMBL68720		0	522.48	2	5.93	52	O=C(NCCCCCN1CCN(c2cccc(Cl)c2Cl)CC1)c1cccc2c1-c1ccccc1C2=O	Ki	'='	28.0	nM	7.55			UO_0000065	14.46	0.29	1.62	14.35	False	CHEMBL673446	Binding affinity at dopamine receptor D3	B	BAO_0000357	single protein format	None	None	None	None	None	CHEMBL234	Dopamine D3 receptor	Homo sapiens	SINGLE PROTEIN	CHEMBL1134599	1	Scientific Literature	J. Med. Chem.	2001	None
CHEMBL106660		0	446.03	1	7.07	22	Clc1cccc(C(OC2CC3CCC(C2)N3CCCc2ccccc2)c2ccccc2)c1	Ki	'='	72.7	nM	7.14			UO_0000065	16.00	0.30	0.07	57.25	False	CHEMBL673446	Binding affinity at dopamine receptor D3	B	BAO_0000357	single protein format	None	None	None	None	None	CHEMBL234	Dopamine D3 receptor	Homo sapiens	SINGLE PROTEIN	CHEMBL1134599	1	Scientific Literature	J. Med. Chem.	2001	None
CHEMBL315137		0	755.06	2	10.76	8	CCCN(CCC)CCCOc1ccc(-c2nc3ccccc3n2C/C=C/Cn2c(-c3ccc(OCCCN(CCC)CCC)cc3)nc3ccccc32)cc1	Ki	'='	5.0	nM	8.30			UO_0000065	10.99	0.20	-2.46	13.70	False	CHEMBL666892	Binding affinity towards human cloned Dopamine D3 receptor in CHO cells by [3H]spiperone displacement.	B	BAO_0000219	cell-based format	None	None	None	CHO	None	CHEMBL234	Dopamine D3 receptor	Homo sapiens	SINGLE PROTEIN	CHEMBL1128063	1	Scientific Literature	Bioorg. Med. Chem. Lett.	1995	CHEMBL3308072
CHEMBL326454		0	387.91	0	3.64	3e	CNc1cc(OC)c(C(=O)N[C@H]2CN(Cc3ccccc3)C[C@H]2C)cc1Cl	Ki	'='	100.0	nM	7.00			UO_0000065	18.05	0.35	3.36	13.06	False	CHEMBL674986	Displacement of [3H]spiperone [0.5 nM (Kd=0.1 nM)] from recombinant human dopamine receptor D3 expressed in CHO cells at 0.5 nM concentration	B	BAO_0000219	cell-based format	None	None	None	CHO	None	CHEMBL234	Dopamine D3 receptor	Homo sapiens	SINGLE PROTEIN	CHEMBL1136241	1	Scientific Literature	Bioorg. Med. Chem. Lett.	2003	CHEMBL3308072
CHEMBL218444		0	485.43	0	4.27	18	COc1ccccc1N1CCN(CCCCNC(=O)c2cc3cc(Br)ccc3[nH]2)CC1	Ki	'='	0.2455	nM	9.61			UO_0000065	19.80	0.42	5.34	15.86	False	CHEMBL912015	Displacement of [3H]spiperone from human dopamine D3 expressed in CHO cell membrane	B	BAO_0000219	cell-based format	Homo sapiens	None	None	CHO	None	CHEMBL234	Dopamine D3 receptor	Homo sapiens	SINGLE PROTEIN	CHEMBL1141401	1	Scientific Literature	J. Med. Chem.	2007	CHEMBL3308072
CHEMBL220700		0	431.54	0	3.38	17	COc1ccccc1N1CCN(CCCCNC(=O)c2cc3cc(C#N)ccc3[nH]2)CC1	Ki	'='	0.5754	nM	9.24			UO_0000065	21.41	0.39	5.86	10.95	False	CHEMBL912015	Displacement of [3H]spiperone from human dopamine D3 expressed in CHO cell membrane	B	BAO_0000219	cell-based format	Homo sapiens	None	None	CHO	None	CHEMBL234	Dopamine D3 receptor	Homo sapiens	SINGLE PROTEIN	CHEMBL1141401	1	Scientific Literature	J. Med. Chem.	2007	CHEMBL3308072
CHEMBL346692		0	445.39	0	4.81	16	O=C(NCCCCN1CCN(c2cccc(Cl)c2Cl)CC1)c1cc2ccccc2[nH]1	Ki	'='	0.6607	nM	9.18			UO_0000065	20.61	0.42	4.37	17.87	False	CHEMBL912015	Displacement of [3H]spiperone from human dopamine D3 expressed in CHO cell membrane	B	BAO_0000219	cell-based format	Homo sapiens	None	None	CHO	None	CHEMBL234	Dopamine D3 receptor	Homo sapiens	SINGLE PROTEIN	CHEMBL1141401	1	Scientific Literature	J. Med. Chem.	2007	CHEMBL3308072
CHEMBL256446		0	345.28	0	4.08	1r	Cc1ccc(N2CCN(Cc3ccccc3Br)CC2)cc1	Activity	'='	16.0	%				UO_0000187					False	CHEMBL930847	Displacement of [3H]spiperone from human cloned dopamine D3 receptor at 100 uM	B	BAO_0000357	single protein format	Homo sapiens	None	None	None	None	CHEMBL234	Dopamine D3 receptor	Homo sapiens	SINGLE PROTEIN	CHEMBL1143133	1	Scientific Literature	Bioorg. Med. Chem. Lett.	2008	None
CHEMBL256663		0	296.41	0	3.33	1q	COc1cccc(CN2CCN(c3ccc(C)cc3)CC2)c1	Activity	'='	39.0	%				UO_0000187					False	CHEMBL930847	Displacement of [3H]spiperone from human cloned dopamine D3 receptor at 100 uM	B	BAO_0000357	single protein format	Homo sapiens	None	None	None	None	CHEMBL234	Dopamine D3 receptor	Homo sapiens	SINGLE PROTEIN	CHEMBL1143133	1	Scientific Literature	Bioorg. Med. Chem. Lett.	2008	None
CHEMBL405971		0	351.28	0	4.32	1e	COc1cccc(CN2CCN(c3ccc(Cl)c(Cl)c3)CC2)c1	Activity	'='	2.0	%				UO_0000187					False	CHEMBL930847	Displacement of [3H]spiperone from human cloned dopamine D3 receptor at 100 uM	B	BAO_0000357	single protein format	Homo sapiens	None	None	None	None	CHEMBL234	Dopamine D3 receptor	Homo sapiens	SINGLE PROTEIN	CHEMBL1143133	1	Scientific Literature	Bioorg. Med. Chem. Lett.	2008	None
CHEMBL271513		0	344.43	0	3.37	7b	COc1ccccc1N1CCN(Cc2ccc(OCCF)cc2)CC1	Ki	'='	77.0	nM	7.11			UO_0000065	20.65	0.39	3.74	28.52	False	CHEMBL931955	Binding affinity to human D3 receptor	B	BAO_0000357	single protein format	Homo sapiens	None	None	None	None	CHEMBL234	Dopamine D3 receptor	Homo sapiens	SINGLE PROTEIN	CHEMBL1143133	1	Scientific Literature	Bioorg. Med. Chem. Lett.	2008	None
CHEMBL196370		0	439.56	0	2.81	1	COc1ccc(NC(=O)N2CCN(c3ccccc3OC)CC2)cc1N1CCN(C)CC1	Ki	'>'	10000.0	nM				UO_0000065					False	CHEMBL884722	Affinity towards cloned Dopamine receptor D3	B	BAO_0000357	single protein format	Homo sapiens	None	None	None	None	CHEMBL234	Dopamine D3 receptor	Homo sapiens	SINGLE PROTEIN	CHEMBL1143467	1	Scientific Literature	Bioorg. Med. Chem. Lett.	2005	None
CHEMBL255619		0	478.62	0	4.46	47	Cc1ncoc1-c1nnc(SCCCN2CCc3cc4nc(CC5CC5)oc4cc3CC2)n1C	Ki	'='	39.81	nM	7.40			UO_0000065					False	CHEMBL948180	Antagonist activity at human dopamine D3 receptor by cell based GTPgammaS binding assay	F	BAO_0000219	cell-based format	Homo sapiens	None	None	None	None	CHEMBL234	Dopamine D3 receptor	Homo sapiens	SINGLE PROTEIN	CHEMBL1142271	1	Scientific Literature	Bioorg. Med. Chem. Lett.	2008	None
CHEMBL439065		0	501.58	2	5.53	35	Cc1nc2cc3c(cc2o1)CCN(CCCSc1nnc(-c2ccc(C(F)(F)F)cc2)n1C)CC3	Ki	'='	25.12	nM	7.60			UO_0000065					False	CHEMBL948180	Antagonist activity at human dopamine D3 receptor by cell based GTPgammaS binding assay	F	BAO_0000219	cell-based format	Homo sapiens	None	None	None	None	CHEMBL234	Dopamine D3 receptor	Homo sapiens	SINGLE PROTEIN	CHEMBL1142271	1	Scientific Literature	Bioorg. Med. Chem. Lett.	2008	None
CHEMBL257525		0	580.68	2	6.78	76	Cc1ccc2c(-c3nnc(SCCC(C)N4CCc5cc6nc(C(F)(F)F)oc6c(C)c5CC4)n3C)cccc2n1	Ki	'='	79.43	nM	7.10			UO_0000065					False	CHEMBL948180	Antagonist activity at human dopamine D3 receptor by cell based GTPgammaS binding assay	F	BAO_0000219	cell-based format	Homo sapiens	None	None	None	None	CHEMBL234	Dopamine D3 receptor	Homo sapiens	SINGLE PROTEIN	CHEMBL1142271	1	Scientific Literature	Bioorg. Med. Chem. Lett.	2008	None
CHEMBL408208		0	617.50	2	6.45	70	Cc1ccc2c(-c3nnc(SCCN4CCc5cc6nc(C(F)(F)F)oc6c(Br)c5CC4)n3C)cccc2n1	Ki	'='	316.23	nM	6.50			UO_0000065					False	CHEMBL948180	Antagonist activity at human dopamine D3 receptor by cell based GTPgammaS binding assay	F	BAO_0000219	cell-based format	Homo sapiens	None	None	None	None	CHEMBL234	Dopamine D3 receptor	Homo sapiens	SINGLE PROTEIN	CHEMBL1142271	1	Scientific Literature	Bioorg. Med. Chem. Lett.	2008	None
CHEMBL257369		0	645.55	2	7.23	63	Cc1ccc2c(-c3nnc(SCCCCN4CCc5cc6nc(C(F)(F)F)oc6c(Br)c5CC4)n3C)cccc2n1	Ki	'='	19.95	nM	7.70			UO_0000065					False	CHEMBL948180	Antagonist activity at human dopamine D3 receptor by cell based GTPgammaS binding assay	F	BAO_0000219	cell-based format	Homo sapiens	None	None	None	None	CHEMBL234	Dopamine D3 receptor	Homo sapiens	SINGLE PROTEIN	CHEMBL1142271	1	Scientific Literature	Bioorg. Med. Chem. Lett.	2008	None
CHEMBL402087		0	554.76	2	6.67	59	Cc1ccc2c(-c3nnc(SCCCN4CCc5cc6nc(C(C)(C)C)oc6c(C)c5CC4)n3C)cccc2n1	Ki	'='	39.81	nM	7.40			UO_0000065					False	CHEMBL948180	Antagonist activity at human dopamine D3 receptor by cell based GTPgammaS binding assay	F	BAO_0000219	cell-based format	Homo sapiens	None	None	None	None	CHEMBL234	Dopamine D3 receptor	Homo sapiens	SINGLE PROTEIN	CHEMBL1142271	1	Scientific Literature	Bioorg. Med. Chem. Lett.	2008	None
CHEMBL2113357		0	572.17	1	4.83	56	Cc1cnc(-c2cccc(C(=O)N[C@H]3CC[C@H](CCN4CCc5ccc(S(C)(=O)=O)cc5CC4)CC3)c2)o1.Cl	Ki	'='	7.943	nM	8.10			UO_0000065	15.12	0.29	3.27	8.76	False	CHEMBL674272	Binding affinity against human Dopamine receptor D3 expressed in CHO cells by using [125I]iodosulpiride as radioligand	B	BAO_0000219	cell-based format	None	None	None	CHO	None	CHEMBL234	Dopamine D3 receptor	Homo sapiens	SINGLE PROTEIN	CHEMBL1145891	1	Scientific Literature	J. Med. Chem.	2003	CHEMBL3308072
CHEMBL346398		0	336.44	0	3.71	17	Cc1ccc(C2CCN(Cc3ccc4c(c3)NC(=O)CO4)CC2)cc1	Ki	'>'	3030.0	nM				UO_0000065					False	CHEMBL674990	Binding affinity at Dopamine receptor D3 in CHO cells by radioligand displacement.	B	BAO_0000219	cell-based format	None	None	None	CHO	None	CHEMBL234	Dopamine D3 receptor	Homo sapiens	SINGLE PROTEIN	CHEMBL1132537	1	Scientific Literature	J. Med. Chem.	1999	CHEMBL3308072
CHEMBL234029		0	340.49	0	4.64	5l	COc1ccc2c(c1)Sc1ccccc1N2CC1CCCN(C)C1	Activity	'='	54.0	%				UO_0000187					False	CHEMBL893926	Displacement of [3H]YM091512 from dopamine D3 receptor at 10 uM	B	BAO_0000357	single protein format	Homo sapiens	None	None	None	None	CHEMBL234	Dopamine D3 receptor	Homo sapiens	SINGLE PROTEIN	CHEMBL1147957	1	Scientific Literature	Bioorg. Med. Chem. Lett.	2007	None
CHEMBL402826		0	526.71	2	6.02	28	CCCc1nc2cc3c(cc2o1)CCN(CCCSc1nnc(-c2cccc4nc(C)ccc24)n1C)CC3	Ki	'='	3.981	nM	8.40			UO_0000065					False	CHEMBL948180	Antagonist activity at human dopamine D3 receptor by cell based GTPgammaS binding assay	F	BAO_0000219	cell-based format	Homo sapiens	None	None	None	None	CHEMBL234	Dopamine D3 receptor	Homo sapiens	SINGLE PROTEIN	CHEMBL1142271	1	Scientific Literature	Bioorg. Med. Chem. Lett.	2008	None
CHEMBL1940409		0	364.92	0	4.78	13	Fc1ccc(SCCCN2CCN(c3ccc(Cl)cc3)CC2)cc1	Ki	'='	422.0	nM	6.38			UO_0000065	17.47	0.36	1.59	98.37	True	CHEMBL1944111	Displacement of [3H]N-methylspiperone from human dopamine D3 receptor by liquid scintillation counting	B	BAO_0000357	single protein format	Homo sapiens	None	None	None	None	CHEMBL234	Dopamine D3 receptor	Homo sapiens	SINGLE PROTEIN	CHEMBL1938349	1	Scientific Literature	Bioorg. Med. Chem.	2012	None
CHEMBL246856		0	340.85	0	4.30	38	OC1(c2ccc(Cl)cc2)CCN(Cc2cc3ccccc3[nH]2)CC1	Ki						Not Determined						False	CHEMBL902494	Displacement of [125I]IABN from human dopamine D3 receptor expressed in HEK293 cells	B	BAO_0000219	cell-based format	Homo sapiens	None	None	HEK293	None	CHEMBL234	Dopamine D3 receptor	Homo sapiens	SINGLE PROTEIN	CHEMBL1138415	1	Scientific Literature	Bioorg. Med. Chem. Lett.	2007	CHEMBL3307715
CHEMBL244946		0	537.74	2	5.63	35	Cc1ccc2c(-c3nnc(SCCCN4CCc5ccc(-c6cc(C)nn6C)cc5CC4)n3C)cccc2n1	Ki	'='	10.23	nM	7.99			UO_0000065	14.86	0.28	2.36	12.36	False	CHEMBL895484	Displacement of [3H]FLB457 from human recombinant dopamine D3 receptor expressed in CHO cells after 45 mins	B	BAO_0000219	cell-based format	Homo sapiens	None	None	CHO	None	CHEMBL234	Dopamine D3 receptor	Homo sapiens	SINGLE PROTEIN	CHEMBL1148818	1	Scientific Literature	J. Med. Chem.	2007	CHEMBL3308072
CHEMBL231640		0	417.53	0	4.06	14	CN1CCc2ccc(NS(=O)(=O)c3ccc(-c4ccc(C#N)cc4)cc3)cc2CC1	Ki	'='	15.85	nM	7.80			UO_0000065	18.68	0.36	3.74	10.66	False	CHEMBL905980	Displacement of [125I]iodosulpiride from human recombinant dopamine D3 receptor expressed in CHO cells	B	BAO_0000219	cell-based format	Homo sapiens	None	None	CHO	None	CHEMBL234	Dopamine D3 receptor	Homo sapiens	SINGLE PROTEIN	CHEMBL1143778	1	Scientific Literature	Bioorg. Med. Chem. Lett.	2007	CHEMBL3308072
CHEMBL202175		0	494.61	0	4.25	12	CC(C)(C)c1ccn(CCCCN2CCN(c3cc(C(F)(F)F)nc(C(C)(C)C)n3)CC2)c(=O)n1	Ki	'='	2.6	nM	8.59			UO_0000065	17.36	0.33	4.34	12.78	False	CHEMBL862890	Binding affinity to human cloned dopamine D3 receptor	B	BAO_0000357	single protein format	Homo sapiens	None	None	None	None	CHEMBL234	Dopamine D3 receptor	Homo sapiens	SINGLE PROTEIN	CHEMBL1149389	1	Scientific Literature	Bioorg. Med. Chem. Lett.	2006	None
CHEMBL30206		0	502.84	1	4.82	8	COc1c(C(=O)NCCN2CCN(c3ccccc3Cl)CC2)cc(Br)c2ccccc12	Max effect	'='	57.0	%				UO_0000187					False	CHEMBL676638	Stimulation of mitogenesis in Dopamine receptor D3 transfected CHO p-5 cells compared to that of the full DA agonist quinpirole	F	BAO_0000219	cell-based format	None	None	None	CHO	None	CHEMBL234	Dopamine D3 receptor	Homo sapiens	SINGLE PROTEIN	CHEMBL1129096	1	Scientific Literature	Bioorg. Med. Chem. Lett.	1996	CHEMBL3308072
CHEMBL45245		0	195.22	0	2.68	6(5H)-PHENANTHRIDINONE	O=c1[nH]c2ccccc2c2ccccc12	IC50						Not Active (inhibition < 50% @ 10 uM and thus dose-reponse curve not measured)						False	CHEMBL1909141	DRUGMATRIX: Dopamine D3 radioligand binding (ligand: [3H] Spiperone)	B	BAO_0000249	cell membrane format	None	None	None	CHO	Membrane	CHEMBL234	Dopamine D3 receptor	Homo sapiens	SINGLE PROTEIN	CHEMBL1909046	15	DrugMatrix			CHEMBL3308072
CHEMBL140099		0	316.41	0	3.36	3f	N#Cc1ccc2[nH]c(CN3CCN(c4ccccc4)CC3)cc2c1	Ki	'='	1700.0	nM	5.77			UO_0000065	18.23	0.33	2.41	12.53	True	CHEMBL675671	Displacement of [3H]spiperone from human Dopamine receptor D3 expressed in CHO cells	B	BAO_0000219	cell-based format	Homo sapiens	None	None	CHO	None	CHEMBL234	Dopamine D3 receptor	Homo sapiens	SINGLE PROTEIN	CHEMBL1133533	1	Scientific Literature	J. Med. Chem.	2000	CHEMBL3308072
CHEMBL945	AMILORIDE	4	229.63	0	-1.08	AMILORIDE	N=C(N)NC(=O)c1nc(Cl)c(N)nc1N	Ki						Not Active (inhibition < 50% @ 10 uM and thus dose-reponse curve not measured)						False	CHEMBL1909141	DRUGMATRIX: Dopamine D3 radioligand binding (ligand: [3H] Spiperone)	B	BAO_0000249	cell membrane format	None	None	None	CHO	Membrane	CHEMBL234	Dopamine D3 receptor	Homo sapiens	SINGLE PROTEIN	CHEMBL1909046	15	DrugMatrix			CHEMBL3308072
CHEMBL629	AMITRIPTYLINE	4	277.41	0	4.17	AMITRIPTYLINE	CN(C)CCC=C1c2ccccc2CCc2ccccc21	Ki	'='	62.0	nM	7.21			UO_0000065	25.98	0.47	3.04	222.46	False	CHEMBL1909141	DRUGMATRIX: Dopamine D3 radioligand binding (ligand: [3H] Spiperone)	B	BAO_0000249	cell membrane format	None	None	None	CHO	Membrane	CHEMBL234	Dopamine D3 receptor	Homo sapiens	SINGLE PROTEIN	CHEMBL1909046	15	DrugMatrix			CHEMBL3308072
CHEMBL1366	AURANOFIN	4	678.49	None	None	AURANOFIN		Ki	'='	224.0	nM	6.65			UO_0000065	9.80	None	None	None	False	CHEMBL1909141	DRUGMATRIX: Dopamine D3 radioligand binding (ligand: [3H] Spiperone)	B	BAO_0000249	cell membrane format	None	None	None	CHO	Membrane	CHEMBL234	Dopamine D3 receptor	Homo sapiens	SINGLE PROTEIN	CHEMBL1909046	15	DrugMatrix			CHEMBL3308072
CHEMBL323356		0	286.36	0	3.59	2	Cc1cc(NC(=O)Nc2ccc3c(ccn3C)c2)sn1	Ki	'<'	31622.78	nM				UO_0000065					False	CHEMBL679080	The binding affinity (pKi) measured against Dopamine receptor D3 (cloned human receptors in CHO cells) using [125I]iodosulpiride as radioligand	B	BAO_0000219	cell-based format	None	None	None	CHO	None	CHEMBL234	Dopamine D3 receptor	Homo sapiens	SINGLE PROTEIN	CHEMBL1128263	1	Scientific Literature	J. Med. Chem.	1995	CHEMBL3308072
CHEMBL231055		0	471.60	0	3.57	23	COc1ccccc1N1CCN(CCC(O)CNC(=O)c2ccc3c(c2)Cc2ccccc2-3)CC1	Ki	'='	1.3	nM	8.89			UO_0000065	18.84	0.35	5.32	13.66	True	CHEMBL894567	Displacement of [125I]IABN from human dopamine D3 receptor expressed in HEK293 cells	B	BAO_0000219	cell-based format	Homo sapiens	None	None	HEK293	None	CHEMBL234	Dopamine D3 receptor	Homo sapiens	SINGLE PROTEIN	CHEMBL1148745	1	Scientific Literature	J. Med. Chem.	2007	CHEMBL3307715
CHEMBL242218		0	471.60	0	3.57	19	COc1ccccc1N1CCN(CC(O)CCNC(=O)c2ccc3c(c2)Cc2ccccc2-3)CC1	Ki	'='	1.8	nM	8.74			UO_0000065	18.54	0.34	5.17	13.45	True	CHEMBL894567	Displacement of [125I]IABN from human dopamine D3 receptor expressed in HEK293 cells	B	BAO_0000219	cell-based format	Homo sapiens	None	None	HEK293	None	CHEMBL234	Dopamine D3 receptor	Homo sapiens	SINGLE PROTEIN	CHEMBL1148745	1	Scientific Literature	J. Med. Chem.	2007	CHEMBL3307715
CHEMBL244990		0	499.44	0	4.36	16	O=C(NCCC(O)CN1CCN(c2cccc(Cl)c2Cl)CC1)c1ccc(-c2ccccn2)cc1	Ki	'='	3.0	nM	8.52			UO_0000065	17.06	0.34	4.16	12.41	True	CHEMBL894567	Displacement of [125I]IABN from human dopamine D3 receptor expressed in HEK293 cells	B	BAO_0000219	cell-based format	Homo sapiens	None	None	HEK293	None	CHEMBL234	Dopamine D3 receptor	Homo sapiens	SINGLE PROTEIN	CHEMBL1148745	1	Scientific Literature	J. Med. Chem.	2007	CHEMBL3307715
CHEMBL394541		0	442.56	0	3.87	14	COc1ccccc1N1CCN(C/C=C/CNC(=O)c2ccc(-c3ccccn3)cc2)CC1	Ki	'='	2.9	nM	8.54			UO_0000065	19.29	0.35	4.67	14.80	True	CHEMBL894567	Displacement of [125I]IABN from human dopamine D3 receptor expressed in HEK293 cells	B	BAO_0000219	cell-based format	Homo sapiens	None	None	HEK293	None	CHEMBL234	Dopamine D3 receptor	Homo sapiens	SINGLE PROTEIN	CHEMBL1148745	1	Scientific Literature	J. Med. Chem.	2007	CHEMBL3307715
CHEMBL244773		0	495.45	1	5.47	11	Cc1cccnc1-c1ccc(C(=O)NC/C=C/CN2CCN(c3cccc(Cl)c3Cl)CC2)cc1	Ki	'='	1.6	nM	8.80			UO_0000065	17.75	0.35	3.33	18.15	True	CHEMBL894567	Displacement of [125I]IABN from human dopamine D3 receptor expressed in HEK293 cells	B	BAO_0000219	cell-based format	Homo sapiens	None	None	HEK293	None	CHEMBL234	Dopamine D3 receptor	Homo sapiens	SINGLE PROTEIN	CHEMBL1148745	1	Scientific Literature	J. Med. Chem.	2007	CHEMBL3307715
CHEMBL242434		0	541.48	1	4.93	20	CC(=O)OC(CCNC(=O)c1ccc(-c2ccccn2)cc1)CN1CCN(c2cccc(Cl)c2Cl)CC1	EC50	'='	3.9	nM	8.41			UO_0000065					False	CHEMBL895654	Agonist activity at human dopamine D3 receptor expressed in HEK293 cells by mitogenesis assay	F	BAO_0000219	cell-based format	Homo sapiens	None	None	HEK293	None	CHEMBL234	Dopamine D3 receptor	Homo sapiens	SINGLE PROTEIN	CHEMBL1148745	1	Scientific Literature	J. Med. Chem.	2007	CHEMBL3307715
CHEMBL397534		0	356.56	1	5.35	5h	CSc1ccc2c(c1)Sc1ccccc1N2CC1CCCN(C)C1	Activity						Not Determined						False	CHEMBL893926	Displacement of [3H]YM091512 from dopamine D3 receptor at 10 uM	B	BAO_0000357	single protein format	Homo sapiens	None	None	None	None	CHEMBL234	Dopamine D3 receptor	Homo sapiens	SINGLE PROTEIN	CHEMBL1147957	1	Scientific Literature	Bioorg. Med. Chem. Lett.	2007	None
CHEMBL246438		0	354.88	0	4.96	28	COC1(c2ccc(Cl)cc2)CCN(Cc2c[nH]c3ccccc23)CC1	Ki	'='	262.0	nM	6.58			UO_0000065	18.55	0.36	1.62	23.29	False	CHEMBL902494	Displacement of [125I]IABN from human dopamine D3 receptor expressed in HEK293 cells	B	BAO_0000219	cell-based format	Homo sapiens	None	None	HEK293	None	CHEMBL234	Dopamine D3 receptor	Homo sapiens	SINGLE PROTEIN	CHEMBL1138415	1	Scientific Literature	Bioorg. Med. Chem. Lett.	2007	CHEMBL3307715
CHEMBL244990		0	499.44	0	4.36	16	O=C(NCCC(O)CN1CCN(c2cccc(Cl)c2Cl)CC1)c1ccc(-c2ccccn2)cc1	Activity	'='	48.0	%				UO_0000187					False	CHEMBL895654	Agonist activity at human dopamine D3 receptor expressed in HEK293 cells by mitogenesis assay	F	BAO_0000219	cell-based format	Homo sapiens	None	None	HEK293	None	CHEMBL234	Dopamine D3 receptor	Homo sapiens	SINGLE PROTEIN	CHEMBL1148745	1	Scientific Literature	J. Med. Chem.	2007	CHEMBL3307715
CHEMBL381472		0	320.39	0	3.49	32	O=C(CCC(=O)c1ccccc1)NCCc1c[nH]c2ccccc12	Ki						Not Determined						False	CHEMBL858785	Inhibition of binding to human D3 receptor expressed in HEK 293 cells by radioligand binding assay	B	BAO_0000219	cell-based format	Homo sapiens	None	None	HEK293	None	CHEMBL234	Dopamine D3 receptor	Homo sapiens	SINGLE PROTEIN	CHEMBL1147728	1	Scientific Literature	J. Med. Chem.	2006	CHEMBL3307715
CHEMBL1940407		0	379.93	0	4.86	10	[O-][S+](CCCN1CCC(c2ccc(Cl)cc2)CC1)c1ccc(F)cc1	Ki	'='	243.0	nM	6.61			UO_0000065	17.41	0.36	1.75	32.57	False	CHEMBL1944111	Displacement of [3H]N-methylspiperone from human dopamine D3 receptor by liquid scintillation counting	B	BAO_0000357	single protein format	Homo sapiens	None	None	None	None	CHEMBL234	Dopamine D3 receptor	Homo sapiens	SINGLE PROTEIN	CHEMBL1938349	1	Scientific Literature	Bioorg. Med. Chem.	2012	None
CHEMBL1940410		0	398.47	1	5.15	14	Fc1ccc(SCCCN2CCN(c3ccc(C(F)(F)F)cc3)CC2)cc1	Ki	'='	544.0	nM	6.26			UO_0000065	15.72	0.32	1.11	96.67	False	CHEMBL1944111	Displacement of [3H]N-methylspiperone from human dopamine D3 receptor by liquid scintillation counting	B	BAO_0000357	single protein format	Homo sapiens	None	None	None	None	CHEMBL234	Dopamine D3 receptor	Homo sapiens	SINGLE PROTEIN	CHEMBL1938349	1	Scientific Literature	Bioorg. Med. Chem.	2012	None
CHEMBL1940412		0	314.40	0	3.42	16	Fc1ccc(OCCCN2CCN(c3ccccc3)CC2)cc1	Ki	'='	207.0	nM	6.68			UO_0000065	21.26	0.40	3.26	42.55	False	CHEMBL1944111	Displacement of [3H]N-methylspiperone from human dopamine D3 receptor by liquid scintillation counting	B	BAO_0000357	single protein format	Homo sapiens	None	None	None	None	CHEMBL234	Dopamine D3 receptor	Homo sapiens	SINGLE PROTEIN	CHEMBL1938349	1	Scientific Literature	Bioorg. Med. Chem.	2012	None
CHEMBL221587		0	476.63	0	3.37	53	COc1ccccc1N1CCN(CCCCCNC(=O)c2nnn(Cc3ccccc3)c2C)CC1	Ki	'='	15.85	nM	7.80			UO_0000065	16.36	0.30	4.43	10.33	False	CHEMBL912015	Displacement of [3H]spiperone from human dopamine D3 expressed in CHO cell membrane	B	BAO_0000219	cell-based format	Homo sapiens	None	None	CHO	None	CHEMBL234	Dopamine D3 receptor	Homo sapiens	SINGLE PROTEIN	CHEMBL1141401	1	Scientific Literature	J. Med. Chem.	2007	CHEMBL3308072
CHEMBL424458		0	433.56	1	6.48	7	CCCN(CCC)[C@@H]1CCc2c(ccc(CCc3ccc(C(F)(F)F)cc3)c2OC)C1	Ki	'='	6.31	nM	8.20			UO_0000065	18.91	0.36	1.72	65.76	False	CHEMBL673120	Binding affinity against human Dopamine receptor D3 in Chinese hamster ovary cells using [3H]spiperone.	B	BAO_0000219	cell-based format	None	None	None	ovary	None	CHEMBL234	Dopamine D3 receptor	Homo sapiens	SINGLE PROTEIN	CHEMBL1129777	1	Scientific Literature	Bioorg. Med. Chem. Lett.	1996	None
CHEMBL37169		0	371.48	0	3.84	10c	O=C1NC(CCN2CCN(c3ccc4ccccc4c3)CC2)c2ccccc21	Ki	'>'	3000.0	nM				UO_0000065					False	CHEMBL675669	Displacement of [3H]spiperone from human Dopamine receptor D3 expressed in CHO cells	B	BAO_0000219	cell-based format	Homo sapiens	None	None	CHO	None	CHEMBL234	Dopamine D3 receptor	Homo sapiens	SINGLE PROTEIN	CHEMBL1131363	1	Scientific Literature	Bioorg. Med. Chem. Lett.	1998	CHEMBL3308072
CHEMBL3950254		0	516.59	1	4.36	71a; single enantiomer 1	Cn1c(SCCCN2CC[C@]3(C[C@@H]3c3ccc(C(F)(F)F)cc3)C2)nnc1-c1ccc(C(N)=O)nc1	Ki	'='	0.5248	nM	9.28			UO_0000065	17.96	0.35	4.92	10.32	False	CHEMBL3855275	Antagonist activity at human dopamine D3 receptor expressed in CHO cell membranes after 90 mins in presence of quinelorane by [35S]-GTPgammaS binding assay	B	BAO_0000219	cell-based format	Homo sapiens	None	None	CHO	None	CHEMBL234	Dopamine D3 receptor	Homo sapiens	SINGLE PROTEIN	CHEMBL3853329	1	Scientific Literature	J Med Chem	2016	CHEMBL3308072
CHEMBL3936812		0	463.53	0	4.77	12	Cc1ncoc1-c1nnc(SCCN2CC[C@]3(C[C@@H]3c3ccc(C(F)(F)F)cc3)C2)n1C	Ki	'='	95.5	nM	7.02			UO_0000065	15.14	0.30	2.25	11.70	False	CHEMBL3855277	Displacement of [3H]-spiperone from human dopamine D3 receptor expressed in CHO-K1 cell membranes after 90 mins by liquid scintillation counting	B	BAO_0000219	cell-based format	Homo sapiens	None	None	CHO-K1	None	CHEMBL234	Dopamine D3 receptor	Homo sapiens	SINGLE PROTEIN	CHEMBL3853329	1	Scientific Literature	J Med Chem	2016	CHEMBL3307512
CHEMBL3954568		0	463.53	0	4.77	11	Cc1ncoc1-c1nnc(SCCN2CC[C@]3(C[C@H]3c3ccc(C(F)(F)F)cc3)C2)n1C	Ki	'='	27.54	nM	7.56			UO_0000065	16.31	0.32	2.79	12.60	False	CHEMBL3855277	Displacement of [3H]-spiperone from human dopamine D3 receptor expressed in CHO-K1 cell membranes after 90 mins by liquid scintillation counting	B	BAO_0000219	cell-based format	Homo sapiens	None	None	CHO-K1	None	CHEMBL234	Dopamine D3 receptor	Homo sapiens	SINGLE PROTEIN	CHEMBL3853329	1	Scientific Literature	J Med Chem	2016	CHEMBL3307512
CHEMBL3899336		0	478.45	1	5.45	26	Cc1ncoc1-c1nnc(SCCCN2CC[C@]3(C[C@@H]3c3cc(Cl)cc(Cl)c3)C2)n1C	Ki	'='	0.9772	nM	9.01			UO_0000065	18.83	0.40	3.56	15.02	False	CHEMBL3855277	Displacement of [3H]-spiperone from human dopamine D3 receptor expressed in CHO-K1 cell membranes after 90 mins by liquid scintillation counting	B	BAO_0000219	cell-based format	Homo sapiens	None	None	CHO-K1	None	CHEMBL234	Dopamine D3 receptor	Homo sapiens	SINGLE PROTEIN	CHEMBL3853329	1	Scientific Literature	J Med Chem	2016	CHEMBL3307512
CHEMBL3955608		0	474.56	0	4.65	56	Cn1c(SCCCN2CC[C@]3(C[C@@H]3c3ccc(C(F)(F)F)cc3)C2)nnc1-c1cnccn1	Ki	'='	1.259	nM	8.90			UO_0000065	18.75	0.37	4.25	14.90	False	CHEMBL3855277	Displacement of [3H]-spiperone from human dopamine D3 receptor expressed in CHO-K1 cell membranes after 90 mins by liquid scintillation counting	B	BAO_0000219	cell-based format	Homo sapiens	None	None	CHO-K1	None	CHEMBL234	Dopamine D3 receptor	Homo sapiens	SINGLE PROTEIN	CHEMBL3853329	1	Scientific Literature	J Med Chem	2016	CHEMBL3307512
CHEMBL240106		0	383.29	0	2.85	29, NaBrE	C=CCN1CCC[C@H]1CNC(=O)c1cc(Br)cc(OC)c1OC	Ki	'='	0.6	nM	9.22			UO_0000065	24.06	0.55	6.37	18.15	False	CHEMBL941851	Displacement of [3H]spiperone from dopamine D3 receptor in CHO cells	B	BAO_0000219	cell-based format	None	None	None	CHO	None	CHEMBL234	Dopamine D3 receptor	Homo sapiens	SINGLE PROTEIN	CHEMBL1139804	1	Scientific Literature	Bioorg. Med. Chem.	2007	CHEMBL3308072
CHEMBL3971383		0	427.83	1	5.98	1g	Cl.Clc1ccc2sc(CCCCN3CCc4c(Cl)cccc4C3)nc2c1	Ki	'='	91.0	nM	7.04			UO_0000065	17.99	0.38	1.06	43.65	False	CHEMBL3863656	Displacement of [3H]-N-methylspiperone from human dopamine D3 receptor by liquid scintillation counting method	B	BAO_0000357	single protein format	Homo sapiens	None	None	None	None	CHEMBL234	Dopamine D3 receptor	Homo sapiens	SINGLE PROTEIN	CHEMBL3862017	1	Scientific Literature	Bioorg Med Chem	2016	None
CHEMBL3941795		0	399.43	1	5.78	1h	Cl.Clc1ccc2sc(CCCCN3CCC4CCCCC4C3)nc2c1	Ki	'='	524.81	nM	6.28			UO_0000065	17.30	0.36	0.50	38.93	False	CHEMBL3863656	Displacement of [3H]-N-methylspiperone from human dopamine D3 receptor by liquid scintillation counting method	B	BAO_0000357	single protein format	Homo sapiens	None	None	None	None	CHEMBL234	Dopamine D3 receptor	Homo sapiens	SINGLE PROTEIN	CHEMBL3862017	1	Scientific Literature	Bioorg Med Chem	2016	None
CHEMBL3115580		0	449.48	0	4.00	12b	O=C(O)C(=O)O.Oc1ccc2c(c1)O[C@@H](CNCc1ccccc1OCCCCF)CC2	Ki	'='	33.0	nM	7.48			UO_0000065	20.81	0.39	3.48	14.75	False	CHEMBL3117736	Displacement of [3H]spiperone from human dopamine D3 receptor transfected in HEK293 cells after 2 hrs by scintillation counting analysis	B	BAO_0000219	cell-based format	Homo sapiens	None	None	HEK293	None	CHEMBL234	Dopamine D3 receptor	Homo sapiens	SINGLE PROTEIN	CHEMBL3112461	1	Scientific Literature	J. Med. Chem.	2014	CHEMBL3307715
CHEMBL3115577		0	540.35	0	3.51	11d	O=C(O)C(=O)O.Oc1ccc2c(c1)O[C@@H](CN1CCN(c3ccc(I)cc3)CC1)CC2	Ki	'='	23.99	nM	7.62			UO_0000065	16.92	0.42	4.11	21.20	False	CHEMBL3117736	Displacement of [3H]spiperone from human dopamine D3 receptor transfected in HEK293 cells after 2 hrs by scintillation counting analysis	B	BAO_0000219	cell-based format	Homo sapiens	None	None	HEK293	None	CHEMBL234	Dopamine D3 receptor	Homo sapiens	SINGLE PROTEIN	CHEMBL3112461	1	Scientific Literature	J. Med. Chem.	2014	CHEMBL3307715
CHEMBL93958		0	333.44	0	4.09	10	Oc1nc(-c2ccccc2)cn1C1CCN(Cc2ccccc2)CC1	Ki	'='	630.0	nM	6.20			UO_0000065	18.60	0.34	2.11	15.02	False	CHEMBL674994	Affinity to displace [3H]spiperone from cloned human Dopamine receptor D3 stably expressed in HEK393 cell lines	B	BAO_0000219	cell-based format	None	None	None	HEK393	None	CHEMBL234	Dopamine D3 receptor	Homo sapiens	SINGLE PROTEIN	CHEMBL1132306	1	Scientific Literature	J. Med. Chem.	1999	None
CHEMBL59	DOPAMINE	4	153.18	0	0.60	DA	NCCc1ccc(O)c(O)c1	Ki	'='	290.0	nM	6.54			UO_0000065	42.68	0.81	5.94	9.83	False	CHEMBL674995	Binding Affinity was determined in the presence of 100 micro M Gpp(NH)p for decoupling of the ternary complex of Compound to Dopamine receptor D3	B	BAO_0000357	single protein format	None	None	None	None	None	CHEMBL234	Dopamine D3 receptor	Homo sapiens	SINGLE PROTEIN	CHEMBL1133710	1	Scientific Literature	J. Med. Chem.	2000	None
CHEMBL85700		0	350.47	0	3.25	4	CN1CCN(CCCOc2ccc(-c3nc4ccccc4[nH]3)cc2)CC1	Ki	'='	2000.0	nM	5.70			UO_0000065	16.26	0.30	2.45	12.84	True	CHEMBL666891	Binding affinity towards cloned human Dopamine D3 receptor in CHO cells using [3H]spiperone as radioligand	B	BAO_0000219	cell-based format	Homo sapiens	None	None	CHO	None	CHEMBL234	Dopamine D3 receptor	Homo sapiens	SINGLE PROTEIN	CHEMBL1149936	1	Scientific Literature	Bioorg. Med. Chem. Lett.	1995	CHEMBL3308072
CHEMBL1537	AZLOCILLIN	4	461.50	0	0.09	AZLOCILLIN	CC1(C)S[C@@H]2[C@H](NC(=O)[C@H](NC(=O)N3CCNC3=O)c3ccccc3)C(=O)N2[C@H]1C(=O)O	IC50						Not Active (inhibition < 50% @ 10 uM and thus dose-reponse curve not measured)						False	CHEMBL1909141	DRUGMATRIX: Dopamine D3 radioligand binding (ligand: [3H] Spiperone)	B	BAO_0000249	cell membrane format	None	None	None	CHO	Membrane	CHEMBL234	Dopamine D3 receptor	Homo sapiens	SINGLE PROTEIN	CHEMBL1909046	15	DrugMatrix			CHEMBL3308072
CHEMBL1688990		0	410.56	0	3.09	WC 10	COc1ccccc1N1CCN(CCCCNC(=O)c2ccc(N(C)C)cc2)CC1	Ki	'='	0.8	nM	9.10			UO_0000065	22.16	0.41	6.01	18.93	False	CHEMBL3374188	Displacement of of [125I]-IABN from human D3 receptor expressed in HEK293 cell membranes after 60 mins by filtration binding assay	B	BAO_0000219	cell-based format	Homo sapiens	None	None	HEK293	None	CHEMBL234	Dopamine D3 receptor	Homo sapiens	SINGLE PROTEIN	CHEMBL3352598	1	Scientific Literature	Bioorg. Med. Chem. Lett.	2015	CHEMBL3307715
CHEMBL508102	CARBIMAZOLE	4	186.24	0	1.56	CARBIMAZOLE	CCOC(=O)n1ccn(C)c1=S	IC50						Not Active (inhibition < 50% @ 10 uM and thus dose-reponse curve not measured)						False	CHEMBL1909141	DRUGMATRIX: Dopamine D3 radioligand binding (ligand: [3H] Spiperone)	B	BAO_0000249	cell membrane format	None	None	None	CHO	Membrane	CHEMBL234	Dopamine D3 receptor	Homo sapiens	SINGLE PROTEIN	CHEMBL1909046	15	DrugMatrix			CHEMBL3308072
CHEMBL435505		0	281.40	0	3.75	9	c1ccc(Cc2ccccc2OCCN2CCCC2)cc1	Ki	'='	1818.0	nM	5.74			UO_0000065	20.40	0.37	1.99	46.03	False	CHEMBL839545	Binding affinity for human recombinant dopamine receptor D3	B	BAO_0000357	single protein format	Homo sapiens	None	None	None	None	CHEMBL234	Dopamine D3 receptor	Homo sapiens	SINGLE PROTEIN	CHEMBL1138672	1	Scientific Literature	J. Med. Chem.	2004	None
CHEMBL1016	CANDESARTAN	3	440.46	0	4.03	CANDESARTAN	CCOc1nc2cccc(C(=O)O)c2n1Cc1ccc(-c2ccccc2-c2nnn[nH]2)cc1	Ki						Not Active (inhibition < 50% @ 10 uM and thus dose-reponse curve not measured)						False	CHEMBL1909141	DRUGMATRIX: Dopamine D3 radioligand binding (ligand: [3H] Spiperone)	B	BAO_0000249	cell membrane format	None	None	None	CHO	Membrane	CHEMBL234	Dopamine D3 receptor	Homo sapiens	SINGLE PROTEIN	CHEMBL1909046	15	DrugMatrix			CHEMBL3308072
CHEMBL541791		0	472.03	0	4.81	6h	COc1ccc(-c2cc(CCCCN3CCN(c4ccccc4C)CC3)on2)cc1OC.Cl	Ki	'='	38.0	nM	7.42			UO_0000065	17.04	0.32	2.61	14.56	False	CHEMBL674409	Displacement of the radioligand [3H]YM-09151-2 from cloned human Dopamine receptor D3 expressed in CHO cells	B	BAO_0000219	cell-based format	None	None	None	CHO	None	CHEMBL234	Dopamine D3 receptor	Homo sapiens	SINGLE PROTEIN	CHEMBL1135103	1	Scientific Literature	Bioorg. Med. Chem. Lett.	2002	CHEMBL3308072
CHEMBL72	DESIPRAMINE	4	266.39	0	3.53	101 (table SI)	CNCCCN1c2ccccc2CCc2ccccc21	IC50						Not Active (inhibition < 50% @ 10 uM and thus dose-reponse curve not measured)						False	CHEMBL1909141	DRUGMATRIX: Dopamine D3 radioligand binding (ligand: [3H] Spiperone)	B	BAO_0000249	cell membrane format	None	None	None	CHO	Membrane	CHEMBL234	Dopamine D3 receptor	Homo sapiens	SINGLE PROTEIN	CHEMBL1909046	15	DrugMatrix			CHEMBL3308072
CHEMBL132769		0	400.01	1	6.11	6	CCCN(CCC)[C@@H]1CCc2c(ccc(CCc3ccc(Cl)cc3)c2OC)C1	Ki	'='	5.012	nM	8.30			UO_0000065	20.75	0.40	2.19	66.56	False	CHEMBL673120	Binding affinity against human Dopamine receptor D3 in Chinese hamster ovary cells using [3H]spiperone.	B	BAO_0000219	cell-based format	None	None	None	ovary	None	CHEMBL234	Dopamine D3 receptor	Homo sapiens	SINGLE PROTEIN	CHEMBL1129777	1	Scientific Literature	Bioorg. Med. Chem. Lett.	1996	None
CHEMBL42	CLOZAPINE	4	326.83	0	3.72	1	CN1CCN(C2=Nc3cc(Cl)ccc3Nc3ccccc32)CC1	IC50	'='	450.0	nM	6.35			UO_0000065	19.42	0.38	2.63	20.56	False	CHEMBL670577	Binding affinity towards human Dopamine receptor D3	B	BAO_0000357	single protein format	None	None	None	None	None	CHEMBL234	Dopamine D3 receptor	Homo sapiens	SINGLE PROTEIN	CHEMBL1132638	1	Scientific Literature	J. Med. Chem.	1999	None
CHEMBL267723	IOLOPRIDE	0	404.25	0	2.22	3, IBZM	CCN1CCC[C@H]1CNC(=O)c1c(OC)ccc(I)c1O	Ki	'='	4.2	nM	8.38			UO_0000065	20.72	0.54	6.16	13.55	False	CHEMBL941851	Displacement of [3H]spiperone from dopamine D3 receptor in CHO cells	B	BAO_0000219	cell-based format	None	None	None	CHO	None	CHEMBL234	Dopamine D3 receptor	Homo sapiens	SINGLE PROTEIN	CHEMBL1139804	1	Scientific Literature	Bioorg. Med. Chem.	2007	CHEMBL3308072
CHEMBL118	CELECOXIB	4	381.38	0	3.51	Celecoxib	Cc1ccc(-c2cc(C(F)(F)F)nn2-c2ccc(S(N)(=O)=O)cc2)cc1	Ki						Not Active (inhibition < 50% @ 10 uM and thus dose-reponse curve not measured)						False	CHEMBL1909141	DRUGMATRIX: Dopamine D3 radioligand binding (ligand: [3H] Spiperone)	B	BAO_0000249	cell membrane format	None	None	None	CHO	Membrane	CHEMBL234	Dopamine D3 receptor	Homo sapiens	SINGLE PROTEIN	CHEMBL1909046	15	DrugMatrix			CHEMBL3308072
CHEMBL221652		0	461.57	0	4.23	[18F]78	COc1ccccc1N1CCN(CCCCNC(=O)c2ccc(-c3cccc([18F])n3)cc2)CC1	Ki	'='	0.37	nM	9.43			UO_0000065	20.39	0.38	5.20	16.35	False	CHEMBL912015	Displacement of [3H]spiperone from human dopamine D3 expressed in CHO cell membrane	B	BAO_0000219	cell-based format	Homo sapiens	None	None	CHO	None	CHEMBL234	Dopamine D3 receptor	Homo sapiens	SINGLE PROTEIN	CHEMBL1141401	1	Scientific Literature	J. Med. Chem.	2007	CHEMBL3308072
CHEMBL1753	CLINDAMYCIN	4	424.99	0	0.39	Clindamycin	CCC[C@@H]1C[C@@H](C(=O)N[C@H]([C@H](C)Cl)[C@H]2O[C@H](SC)[C@H](O)[C@@H](O)[C@H]2O)N(C)C1	IC50						Not Active (inhibition < 50% @ 10 uM and thus dose-reponse curve not measured)						False	CHEMBL1909141	DRUGMATRIX: Dopamine D3 radioligand binding (ligand: [3H] Spiperone)	B	BAO_0000249	cell membrane format	None	None	None	CHO	Membrane	CHEMBL234	Dopamine D3 receptor	Homo sapiens	SINGLE PROTEIN	CHEMBL1909046	15	DrugMatrix			CHEMBL3308072
CHEMBL139926		0	446.38	1	5.07	12	O=C(NCCCCN1CCN(c2cccc(Cl)c2Cl)CC1)c1cc2ccccc2o1	Ki	'='	1.122	nM	8.95			UO_0000065	20.05	0.41	3.88	18.37	False	CHEMBL912015	Displacement of [3H]spiperone from human dopamine D3 expressed in CHO cell membrane	B	BAO_0000219	cell-based format	Homo sapiens	None	None	CHO	None	CHEMBL234	Dopamine D3 receptor	Homo sapiens	SINGLE PROTEIN	CHEMBL1141401	1	Scientific Literature	J. Med. Chem.	2007	CHEMBL3308072
CHEMBL218787		0	452.73	0	3.91	33	Clc1ccc(N2CCN(Cc3cnn4c(I)cccc34)CC2)cc1	Ki	'='	2691.53	nM	5.57			UO_0000065	12.30	0.32	1.66	23.42	False	CHEMBL912015	Displacement of [3H]spiperone from human dopamine D3 expressed in CHO cell membrane	B	BAO_0000219	cell-based format	Homo sapiens	None	None	CHO	None	CHEMBL234	Dopamine D3 receptor	Homo sapiens	SINGLE PROTEIN	CHEMBL1141401	1	Scientific Literature	J. Med. Chem.	2007	CHEMBL3308072
CHEMBL195247		0	460.40	0	4.01	8h	O=S(=O)(NCCCCN1CCN(c2cccc(Cl)c2Cl)CC1)c1ccc(F)cc1	Ki	'='	16.0	nM	7.80			UO_0000065	16.93	0.37	3.79	14.81	False	CHEMBL884779	Binding affinity towards Dopamine receptor D3 using CHO cell line and [3H]-spiperone as radioligand	B	BAO_0000219	cell-based format	Homo sapiens	None	None	CHO	None	CHEMBL234	Dopamine D3 receptor	Homo sapiens	SINGLE PROTEIN	CHEMBL1143473	1	Scientific Literature	Bioorg. Med. Chem. Lett.	2005	CHEMBL3308072
CHEMBL262724		0	458.39	0	4.27	25	O=C(NCCCCN1CCN(c2cccc(Cl)c2Cl)CC1)c1cnc2ccccc2n1	IC50	'='	26.9	nM	7.57			UO_0000065					True	CHEMBL670425	Antagonistic activity of quinpirole stimulation of mitogenesis in human Dopamine receptor D3 transfected CHO cells	F	BAO_0000219	cell-based format	None	None	None	CHO	None	CHEMBL234	Dopamine D3 receptor	Homo sapiens	SINGLE PROTEIN	CHEMBL1136084	1	Scientific Literature	Bioorg. Med. Chem. Lett.	2003	CHEMBL3308072
CHEMBL69451		0	483.44	1	5.39	26	O=C(NCCCCN1CCN(c2cccc(Cl)c2Cl)CC1)c1ccc(-c2ccccn2)cc1	Max stimulation	'='	29.7	%				UO_0000187					False	CHEMBL676640	Stimulation of quinpirole stimulation of mitogenesis in human Dopamine receptor D3 transfected CHO cells	F	BAO_0000219	cell-based format	None	None	None	CHO	None	CHEMBL234	Dopamine D3 receptor	Homo sapiens	SINGLE PROTEIN	CHEMBL1136084	1	Scientific Literature	Bioorg. Med. Chem. Lett.	2003	CHEMBL3308072
CHEMBL542325		0	434.01	0	4.56	6o	COc1ccccc1N1CCN(CCCCc2cc(-c3cccs3)no2)CC1.Cl	Ki	'='	4.7	nM	8.33			UO_0000065	20.95	0.41	3.77	19.95	False	CHEMBL674409	Displacement of the radioligand [3H]YM-09151-2 from cloned human Dopamine receptor D3 expressed in CHO cells	B	BAO_0000219	cell-based format	None	None	None	CHO	None	CHEMBL234	Dopamine D3 receptor	Homo sapiens	SINGLE PROTEIN	CHEMBL1135103	1	Scientific Literature	Bioorg. Med. Chem. Lett.	2002	CHEMBL3308072
CHEMBL218351		0	520.68	1	3.63	59	CCCc1c(C(=O)NCCCCN2CCN(c3ccccc3OC)CC2)nnn1Cc1ccc(OC)cc1	Ki	'='	12.88	nM	7.89			UO_0000065	15.15	0.28	4.26	9.31	False	CHEMBL912015	Displacement of [3H]spiperone from human dopamine D3 expressed in CHO cell membrane	B	BAO_0000219	cell-based format	Homo sapiens	None	None	CHO	None	CHEMBL234	Dopamine D3 receptor	Homo sapiens	SINGLE PROTEIN	CHEMBL1141401	1	Scientific Literature	J. Med. Chem.	2007	CHEMBL3308072
CHEMBL221866		0	545.52	1	4.67	57	COc1ccc(Cn2nnc(C(=O)NCCCCCN3CCN(c4cccc(Cl)c4Cl)CC3)c2C)cc1	Ki	'='	33.88	nM	7.47			UO_0000065	13.69	0.28	2.80	9.89	False	CHEMBL912015	Displacement of [3H]spiperone from human dopamine D3 expressed in CHO cell membrane	B	BAO_0000219	cell-based format	Homo sapiens	None	None	CHO	None	CHEMBL234	Dopamine D3 receptor	Homo sapiens	SINGLE PROTEIN	CHEMBL1141401	1	Scientific Literature	J. Med. Chem.	2007	CHEMBL3308072
CHEMBL221814		0	318.42	0	3.65	46	c1ccc(C2CCN(Cc3cn(-c4ccccc4)nn3)CC2)cc1	Ki	'='	93.33	nM	7.03			UO_0000065	22.08	0.40	3.38	20.71	False	CHEMBL912015	Displacement of [3H]spiperone from human dopamine D3 expressed in CHO cell membrane	B	BAO_0000219	cell-based format	Homo sapiens	None	None	CHO	None	CHEMBL234	Dopamine D3 receptor	Homo sapiens	SINGLE PROTEIN	CHEMBL1141401	1	Scientific Literature	J. Med. Chem.	2007	CHEMBL3308072
CHEMBL64566		0	455.40	0	4.46	4s	COc1ccc(Br)cc1-c1nc(CNC[C@@H]2CCN(Cc3ccccc3)C2)c[nH]1	Ki	'='	1300.0	nM	5.89			UO_0000065	12.93	0.28	1.43	11.07	False	CHEMBL674413	In vitro displacement of [3H]spiperone from the cloned human dopamine receptor D3 stably expressed in CHO cells	B	BAO_0000219	cell-based format	None	None	None	CHO	None	CHEMBL234	Dopamine D3 receptor	Homo sapiens	SINGLE PROTEIN	CHEMBL1133305	1	Scientific Literature	Bioorg. Med. Chem. Lett.	2000	CHEMBL3308072
CHEMBL1371	CHLORZOXAZONE	4	169.57	0	1.77	CHLORZOXAZONE	O=c1[nH]c2cc(Cl)ccc2o1	IC50						Not Active (inhibition < 50% @ 10 uM and thus dose-reponse curve not measured)						False	CHEMBL1909141	DRUGMATRIX: Dopamine D3 radioligand binding (ligand: [3H] Spiperone)	B	BAO_0000249	cell membrane format	None	None	None	CHO	Membrane	CHEMBL234	Dopamine D3 receptor	Homo sapiens	SINGLE PROTEIN	CHEMBL1909046	15	DrugMatrix			CHEMBL3308072
CHEMBL614	PYRAZINAMIDE	4	123.11	0	-0.42	PYRAZINAMIDE	NC(=O)c1cnccn1	Ki						Not Active (inhibition < 50% @ 10 uM and thus dose-reponse curve not measured)						False	CHEMBL1909141	DRUGMATRIX: Dopamine D3 radioligand binding (ligand: [3H] Spiperone)	B	BAO_0000249	cell membrane format	None	None	None	CHO	Membrane	CHEMBL234	Dopamine D3 receptor	Homo sapiens	SINGLE PROTEIN	CHEMBL1909046	15	DrugMatrix			CHEMBL3308072
CHEMBL757	NANDROLONE	3	274.40	0	3.49	NANDROLONE	C[C@]12CC[C@@H]3[C@H]4CCC(=O)C=C4CC[C@H]3[C@@H]1CC[C@@H]2O	Ki						Not Active (inhibition < 50% @ 10 uM and thus dose-reponse curve not measured)						False	CHEMBL1909141	DRUGMATRIX: Dopamine D3 radioligand binding (ligand: [3H] Spiperone)	B	BAO_0000249	cell membrane format	None	None	None	CHO	Membrane	CHEMBL234	Dopamine D3 receptor	Homo sapiens	SINGLE PROTEIN	CHEMBL1909046	15	DrugMatrix			CHEMBL3308072
CHEMBL30560		0	177.25	0	1.51	1	COc1cccc2c1CCC(N)C2	Ki	'='	683.0	nM	6.17			UO_0000065	34.78	0.65	4.66	17.49	False	CHEMBL675667	Binding affinity was evaluated by calculating competition for [3H]spiperone binding on Dopamine receptor D3 expressed on CHO K-1 cells.	B	BAO_0000219	cell-based format	None	None	None	CHO	None	CHEMBL234	Dopamine D3 receptor	Homo sapiens	SINGLE PROTEIN	CHEMBL1129692	1	Scientific Literature	J. Med. Chem.	1996	CHEMBL3308072
CHEMBL143761		0	334.40	0	3.50	3j	N#Cc1ccc2[nH]c(CN3CCN(c4ccc(F)cc4)CC3)cc2c1	Ki	'='	15000.0	nM	4.82			UO_0000065	14.43	0.26	1.32	10.47	True	CHEMBL675671	Displacement of [3H]spiperone from human Dopamine receptor D3 expressed in CHO cells	B	BAO_0000219	cell-based format	Homo sapiens	None	None	CHO	None	CHEMBL234	Dopamine D3 receptor	Homo sapiens	SINGLE PROTEIN	CHEMBL1133533	1	Scientific Literature	J. Med. Chem.	2000	CHEMBL3308072
CHEMBL3183075	NIZATIDINE	4	331.47	0	1.32	NIZATIDINE	CNC(=C[N+](=O)[O-])NCCSCc1csc(CN(C)C)n1	IC50						Not Active (inhibition < 50% @ 10 uM and thus dose-reponse curve not measured)						False	CHEMBL1909141	DRUGMATRIX: Dopamine D3 radioligand binding (ligand: [3H] Spiperone)	B	BAO_0000249	cell membrane format	None	None	None	CHO	Membrane	CHEMBL234	Dopamine D3 receptor	Homo sapiens	SINGLE PROTEIN	CHEMBL1909046	15	DrugMatrix			CHEMBL3308072
CHEMBL278172	BENZOCAINE	4	165.19	0	1.45	BENZOCAINE	CCOC(=O)c1ccc(N)cc1	Ki						Not Active (inhibition < 50% @ 10 uM and thus dose-reponse curve not measured)						False	CHEMBL1909141	DRUGMATRIX: Dopamine D3 radioligand binding (ligand: [3H] Spiperone)	B	BAO_0000249	cell membrane format	None	None	None	CHO	Membrane	CHEMBL234	Dopamine D3 receptor	Homo sapiens	SINGLE PROTEIN	CHEMBL1909046	15	DrugMatrix			CHEMBL3308072
CHEMBL334255	CETYLPYRIDINIUM BROMIDE	0	384.45	1	6.46	CETYLPYRIDINIUM BROMIDE	CCCCCCCCCCCCCCCC[n+]1ccccc1.[Br-]	IC50						Not Active (inhibition < 50% @ 10 uM and thus dose-reponse curve not measured)						False	CHEMBL1909141	DRUGMATRIX: Dopamine D3 radioligand binding (ligand: [3H] Spiperone)	B	BAO_0000249	cell membrane format	None	None	None	CHO	Membrane	CHEMBL234	Dopamine D3 receptor	Homo sapiens	SINGLE PROTEIN	CHEMBL1909046	15	DrugMatrix			CHEMBL3308072
CHEMBL197408		0	485.63	0	4.47	6e	COc1ccc(NC(=O)N2CCN(c3ccc(-c4ccccc4)cc3)CC2)cc1N1CCN(C)CC1	Ki	'>'	10000.0	nM				UO_0000065					False	CHEMBL884722	Affinity towards cloned Dopamine receptor D3	B	BAO_0000357	single protein format	Homo sapiens	None	None	None	None	CHEMBL234	Dopamine D3 receptor	Homo sapiens	SINGLE PROTEIN	CHEMBL1143467	1	Scientific Literature	Bioorg. Med. Chem. Lett.	2005	None
CHEMBL15928	GR-127935	0	497.60	1	5.03	GR-127935	COc1ccc(NC(=O)c2ccc(-c3ccc(-c4noc(C)n4)cc3C)cc2)cc1N1CCN(C)CC1	Ki	'>'	10000.0	nM				UO_0000065					False	CHEMBL884722	Affinity towards cloned Dopamine receptor D3	B	BAO_0000357	single protein format	Homo sapiens	None	None	None	None	CHEMBL234	Dopamine D3 receptor	Homo sapiens	SINGLE PROTEIN	CHEMBL1143467	1	Scientific Literature	Bioorg. Med. Chem. Lett.	2005	None
CHEMBL1200709	CROTAMITON	4	203.28	0	2.92	AZ72	C/C=C/C(=O)N(CC)c1ccccc1C	Ki						Not Active (inhibition < 50% @ 10 uM and thus dose-reponse curve not measured)						False	CHEMBL1909141	DRUGMATRIX: Dopamine D3 radioligand binding (ligand: [3H] Spiperone)	B	BAO_0000249	cell membrane format	None	None	None	CHO	Membrane	CHEMBL234	Dopamine D3 receptor	Homo sapiens	SINGLE PROTEIN	CHEMBL1909046	15	DrugMatrix			CHEMBL3308072
CHEMBL485028		0	380.49	0	4.05	14	CCCN1CCO[C@@H]2c3cc(C(=O)Nc4ccc(OC)cc4)ccc3CC[C@H]21	Ki	'='	2754.23	nM	5.56			UO_0000065	14.61	0.27	1.51	10.94	False	CHEMBL981460	Displacement of [3H]spiperone form human cloned dopamine D3 receptor expressed in CHO cells	B	BAO_0000219	cell-based format	Homo sapiens	None	None	CHO	None	CHEMBL234	Dopamine D3 receptor	Homo sapiens	SINGLE PROTEIN	CHEMBL1154395	1	Scientific Literature	Bioorg. Med. Chem. Lett.	2009	CHEMBL3308072
CHEMBL485353		0	289.38	0	2.57	5	CCCN1CCO[C@@H]2c3cc(C(=O)OC)ccc3CC[C@H]21	Ki	'>'	10000.0	nM				UO_0000065					False	CHEMBL981460	Displacement of [3H]spiperone form human cloned dopamine D3 receptor expressed in CHO cells	B	BAO_0000219	cell-based format	Homo sapiens	None	None	CHO	None	CHEMBL234	Dopamine D3 receptor	Homo sapiens	SINGLE PROTEIN	CHEMBL1154395	1	Scientific Literature	Bioorg. Med. Chem. Lett.	2009	CHEMBL3308072
CHEMBL484598		0	286.38	0	2.03	(R,R)-15	CCCN1CCO[C@@H]2c3cc4c(cc3CC[C@H]21)CNC4=O	Emax	'='	74.2	%				UO_0000187					False	CHEMBL982352	Activation of human dopamine D3 receptor expressed in CHO cells assessed as [35S]GTPgammaS binding by scintillation proximity assay relative to dopamine	F	BAO_0000219	cell-based format	Homo sapiens	None	None	CHO	None	CHEMBL234	Dopamine D3 receptor	Homo sapiens	SINGLE PROTEIN	CHEMBL1154395	1	Scientific Literature	Bioorg. Med. Chem. Lett.	2009	CHEMBL3308072
CHEMBL484732		0	300.40	0	2.07	(R,R)-19	CCCN1CCO[C@@H]2c3cc4c(cc3CC[C@H]21)CCNC4=O	Emax	'='	34.0	%				UO_0000187					False	CHEMBL982352	Activation of human dopamine D3 receptor expressed in CHO cells assessed as [35S]GTPgammaS binding by scintillation proximity assay relative to dopamine	F	BAO_0000219	cell-based format	Homo sapiens	None	None	CHO	None	CHEMBL234	Dopamine D3 receptor	Homo sapiens	SINGLE PROTEIN	CHEMBL1154395	1	Scientific Literature	Bioorg. Med. Chem. Lett.	2009	CHEMBL3308072
CHEMBL441092		0	163.22	0	1.21	10	NC1CCc2c(O)cccc2C1	Ki	'='	343.0	nM	6.46			UO_0000065	39.61	0.74	5.25	13.98	False	CHEMBL675667	Binding affinity was evaluated by calculating competition for [3H]spiperone binding on Dopamine receptor D3 expressed on CHO K-1 cells.	B	BAO_0000219	cell-based format	None	None	None	CHO	None	CHEMBL234	Dopamine D3 receptor	Homo sapiens	SINGLE PROTEIN	CHEMBL1129692	1	Scientific Literature	J. Med. Chem.	1996	CHEMBL3308072
CHEMBL93970		0	381.91	1	5.05	27	Cc1c(-c2ccccc2)nc(O)n1C1CCN(Cc2ccccc2Cl)CC1	Ki	'>'	4000.0	nM				UO_0000065					False	CHEMBL674993	Affinity to displace [3H]spiperone from cloned human Dopamine receptor D3 (hD3) stably expressed in HEK393 cell lines	B	BAO_0000219	cell-based format	None	None	None	HEK393	None	CHEMBL234	Dopamine D3 receptor	Homo sapiens	SINGLE PROTEIN	CHEMBL1132306	1	Scientific Literature	J. Med. Chem.	1999	None
CHEMBL37706		0	351.45	0	2.69	10i	COc1ccc(N2CCN(CCC3NC(=O)c4ccccc43)CC2)cc1	Ki	'>'	3000.0	nM				UO_0000065					False	CHEMBL675669	Displacement of [3H]spiperone from human Dopamine receptor D3 expressed in CHO cells	B	BAO_0000219	cell-based format	Homo sapiens	None	None	CHO	None	CHEMBL234	Dopamine D3 receptor	Homo sapiens	SINGLE PROTEIN	CHEMBL1131363	1	Scientific Literature	Bioorg. Med. Chem. Lett.	1998	CHEMBL3308072
CHEMBL366900		0	422.33	0	4.24	9	O=C(NC/C=C/CN1CCN(c2cccc(Cl)c2Cl)CC1)c1ccc(F)cc1	Ki	'='	1.0	nM	9.00			UO_0000065	21.31	0.44	4.76	25.30	False	CHEMBL838684	Binding affinity for human dopamine D3 receptor	B	BAO_0000357	single protein format	Homo sapiens	None	None	None	None	CHEMBL234	Dopamine D3 receptor	Homo sapiens	SINGLE PROTEIN	CHEMBL1145183	1	Scientific Literature	J. Med. Chem.	2005	None
CHEMBL544451		0	418.01	0	4.86	6i	Cc1ccccc1N1CCN(CCCCc2cc(-c3cccs3)no2)CC1.Cl	Ki	'='	163.0	nM	6.79			UO_0000065	17.79	0.34	1.93	20.88	False	CHEMBL674409	Displacement of the radioligand [3H]YM-09151-2 from cloned human Dopamine receptor D3 expressed in CHO cells	B	BAO_0000219	cell-based format	None	None	None	CHO	None	CHEMBL234	Dopamine D3 receptor	Homo sapiens	SINGLE PROTEIN	CHEMBL1135103	1	Scientific Literature	Bioorg. Med. Chem. Lett.	2002	CHEMBL3308072
CHEMBL90997		0	218.28	0	1.93	3	Fc1ccc2c(c1)CC(CC1CN=CN1)C2	Ki						Not Determined						False	CHEMBL839641	Inhibition of [125I]iodosulpiride binding to Dopamine receptor D3; not tested	B	BAO_0000357	single protein format	Homo sapiens	None	None	None	None	CHEMBL234	Dopamine D3 receptor	Homo sapiens	SINGLE PROTEIN	CHEMBL1142735	1	Scientific Literature	J. Med. Chem.	2005	None
CHEMBL355566		0	401.94	0	3.89	1f (cis)	CNc1cc(OC)c(C(=O)NC[C@@H]2CN(Cc3ccccc3)C[C@@H]2C)cc1Cl	Ki	'='	570.0	nM	6.24			UO_0000065	15.53	0.30	2.35	11.65	False	CHEMBL666965	Binding affinity towards human dopamine D3 receptor by [3H]spiperone displacement.	B	BAO_0000357	single protein format	None	None	None	None	None	CHEMBL234	Dopamine D3 receptor	Homo sapiens	SINGLE PROTEIN	CHEMBL1132075	1	Scientific Literature	Bioorg. Med. Chem. Lett.	1999	None
CHEMBL3917887		0	445.54	0	4.42	19	Cc1ncoc1-c1nnc(SCCCN2CC[C@]3(C[C@@H]3c3ccc(F)cc3F)C2)n1C	Ki	'='	1.995	nM	8.70			UO_0000065	19.53	0.38	4.28	14.50	False	CHEMBL3855277	Displacement of [3H]-spiperone from human dopamine D3 receptor expressed in CHO-K1 cell membranes after 90 mins by liquid scintillation counting	B	BAO_0000219	cell-based format	Homo sapiens	None	None	CHO-K1	None	CHEMBL234	Dopamine D3 receptor	Homo sapiens	SINGLE PROTEIN	CHEMBL3853329	1	Scientific Literature	J Med Chem	2016	CHEMBL3307512
CHEMBL304605		0	492.45	1	5.67	16 (trans)	O=C(NC/C=C/CN1CCN(c2cccc(Cl)c2Cl)CC1)c1ccc2c(c1)Cc1ccccc1-2	Ki	'='	5.0	nM	8.30			UO_0000065	16.86	0.33	2.63	23.33	False	CHEMBL828011	Inhibition of [3H]YM-09151-2 binding to human Dopamine D3 receptor expressed in CHO cells	B	BAO_0000219	cell-based format	Homo sapiens	None	None	CHO	None	CHEMBL234	Dopamine D3 receptor	Homo sapiens	SINGLE PROTEIN	CHEMBL1139520	1	Scientific Literature	J. Med. Chem.	2005	CHEMBL3308072
CHEMBL423632		0	373.50	0	4.35	5	O=C(c1cccc(CN2CCc3c([nH]c4ccccc34)C2)c1)N1CCCCC1	Inhibition	'='	27.0	%				UO_0000187					False	CHEMBL670712	Compound was measured in vivo for its inhibition of Dopamine receptor D3 at a concentration of 100 nM	B	BAO_0000218	organism-based format	None	None	None	None	None	CHEMBL234	Dopamine D3 receptor	Homo sapiens	SINGLE PROTEIN	CHEMBL1129884	1	Scientific Literature	Bioorg. Med. Chem. Lett.	1997	None
CHEMBL195057		0	420.34	0	3.81	21 (trans)	O=C(NC/C=C/CN1CCN(c2cccc(Cl)c2Cl)CC1)c1ccc(O)cc1	Ki	'='	1.72	nM	8.76			UO_0000065	20.85	0.43	4.95	15.70	False	CHEMBL828011	Inhibition of [3H]YM-09151-2 binding to human Dopamine D3 receptor expressed in CHO cells	B	BAO_0000219	cell-based format	Homo sapiens	None	None	CHO	None	CHEMBL234	Dopamine D3 receptor	Homo sapiens	SINGLE PROTEIN	CHEMBL1139520	1	Scientific Literature	J. Med. Chem.	2005	CHEMBL3308072
CHEMBL244279		0	494.06	1	5.68	21	Cc1cc(-c2ccc3c(c2)CCN(CCCSc2nnc(-c4ccc(Cl)cc4)n2C)CC3)no1	Ki	'='	0.631	nM	9.20			UO_0000065					False	CHEMBL895461	Displacement of [35S]GTP-gamma-S from human cloned dopamine D3 receptor expressed in CHO cells after 30 mins	F	BAO_0000219	cell-based format	Homo sapiens	None	None	CHO	None	CHEMBL234	Dopamine D3 receptor	Homo sapiens	SINGLE PROTEIN	CHEMBL1148818	1	Scientific Literature	J. Med. Chem.	2007	CHEMBL3308072
CHEMBL395743		0	462.62	0	4.37	18	Cc1cc(-c2ccc3c(c2)CCN(CCCSc2nnc(-c4cccn4C)n2C)CC3)no1	Ki	'='	0.7943	nM	9.10			UO_0000065					False	CHEMBL895461	Displacement of [35S]GTP-gamma-S from human cloned dopamine D3 receptor expressed in CHO cells after 30 mins	F	BAO_0000219	cell-based format	Homo sapiens	None	None	CHO	None	CHEMBL234	Dopamine D3 receptor	Homo sapiens	SINGLE PROTEIN	CHEMBL1148818	1	Scientific Literature	J. Med. Chem.	2007	CHEMBL3308072
CHEMBL244086		0	465.65	1	5.09	17	Cc1cc(-c2ccc3c(c2)CCN(CCCSc2nnc(-c4cccs4)n2C)CC3)no1	Ki	'='	1.259	nM	8.90			UO_0000065					False	CHEMBL895461	Displacement of [35S]GTP-gamma-S from human cloned dopamine D3 receptor expressed in CHO cells after 30 mins	F	BAO_0000219	cell-based format	Homo sapiens	None	None	CHO	None	CHEMBL234	Dopamine D3 receptor	Homo sapiens	SINGLE PROTEIN	CHEMBL1148818	1	Scientific Literature	J. Med. Chem.	2007	CHEMBL3308072
CHEMBL316983		0	248.37	0	2.74	(S)-9	CCCN(CCC)[C@H]1CCn2c(C=O)ccc2C1	Intrinsic activity	'='	86.0	%				UO_0000187					False	CHEMBL831955	Intrinsic activity to stimulate human Dopamine receptor D3 mediated [3H]thymidine incorporation into growing cells using mitogenesis assay	B	BAO_0000019	assay format	Homo sapiens	None	None	None	None	CHEMBL234	Dopamine D3 receptor	Homo sapiens	SINGLE PROTEIN	CHEMBL1143571	1	Scientific Literature	J. Med. Chem.	2005	None
CHEMBL139926		0	446.38	1	5.07	7	O=C(NCCCCN1CCN(c2cccc(Cl)c2Cl)CC1)c1cc2ccccc2o1	Ki	'='	0.8	nM	9.10			UO_0000065	20.38	0.41	4.03	18.67	True	CHEMBL828012	Inhibition of [125I]IABN binding to human Dopamine D3 receptor expressed in HEK 293 cells	B	BAO_0000219	cell-based format	Homo sapiens	None	None	HEK293	None	CHEMBL234	Dopamine D3 receptor	Homo sapiens	SINGLE PROTEIN	CHEMBL1139520	1	Scientific Literature	J. Med. Chem.	2005	CHEMBL3307715
CHEMBL245571		0	306.41	0	3.49	3d	CN1CCc2cc(O)ccc2Cc2[nH]c3ccccc3c2CC1	Ki	'='	2070.0	nM	5.68			UO_0000065	18.55	0.34	2.19	14.48	False	CHEMBL885888	Binding affinity to human cloned dopamine D3 receptor expressed in CHO cells	B	BAO_0000219	cell-based format	Homo sapiens	None	None	CHO	None	CHEMBL234	Dopamine D3 receptor	Homo sapiens	SINGLE PROTEIN	CHEMBL1139077	1	Scientific Literature	Bioorg. Med. Chem. Lett.	2007	CHEMBL3308072
CHEMBL401031		0	352.50	0	4.37	2a	CSc1ccc(C2(O)CCN(Cc3c[nH]c4ccccc34)CC2)cc1	EC50						Not Determined						False	CHEMBL902500	Antagonist activity at human dopamine D3 receptor expressed in CHO cells assessed as inhibition of quinpirole stimulated mitogenesis	F	BAO_0000219	cell-based format	Homo sapiens	None	None	CHO	None	CHEMBL234	Dopamine D3 receptor	Homo sapiens	SINGLE PROTEIN	CHEMBL1138415	1	Scientific Literature	Bioorg. Med. Chem. Lett.	2007	CHEMBL3308072
CHEMBL246231		0	382.89	0	4.53	23	COC(=O)C1(c2ccc(Cl)cc2)CCN(Cc2c[nH]c3ccccc23)CC1	EC50						Not Determined						False	CHEMBL902500	Antagonist activity at human dopamine D3 receptor expressed in CHO cells assessed as inhibition of quinpirole stimulated mitogenesis	F	BAO_0000219	cell-based format	Homo sapiens	None	None	CHO	None	CHEMBL234	Dopamine D3 receptor	Homo sapiens	SINGLE PROTEIN	CHEMBL1138415	1	Scientific Literature	Bioorg. Med. Chem. Lett.	2007	CHEMBL3308072
CHEMBL430198		0	339.87	0	4.27	19	NC1(c2ccc(Cl)cc2)CCN(Cc2c[nH]c3ccccc23)CC1	EC50						Not Determined						False	CHEMBL902500	Antagonist activity at human dopamine D3 receptor expressed in CHO cells assessed as inhibition of quinpirole stimulated mitogenesis	F	BAO_0000219	cell-based format	Homo sapiens	None	None	CHO	None	CHEMBL234	Dopamine D3 receptor	Homo sapiens	SINGLE PROTEIN	CHEMBL1138415	1	Scientific Literature	Bioorg. Med. Chem. Lett.	2007	CHEMBL3308072
CHEMBL1078491		0	453.57	0	2.64	27	CN1CCOc2cc(S(=O)(=O)Nc3ccc4c(c3)CCN(Cc3cc[nH]n3)CC4)ccc21	Ki	'='	630.96	nM	6.20			UO_0000065					False	CHEMBL1108514	Agonist activity at dopamine D3 receptor	F	BAO_0000019	assay format	None	None	None	None	None	CHEMBL234	Dopamine D3 receptor	Homo sapiens	SINGLE PROTEIN	CHEMBL1154336	1	Scientific Literature	Bioorg. Med. Chem. Lett.	2009	None
CHEMBL1078208		0	440.57	0	3.60	25	CC(C)Oc1ccc(S(=O)(=O)Nc2ccc3c(c2)CCN(Cc2cc[nH]n2)CC3)cc1	Ki	'='	19.95	nM	7.70			UO_0000065					False	CHEMBL1108514	Agonist activity at dopamine D3 receptor	F	BAO_0000019	assay format	None	None	None	None	None	CHEMBL234	Dopamine D3 receptor	Homo sapiens	SINGLE PROTEIN	CHEMBL1154336	1	Scientific Literature	Bioorg. Med. Chem. Lett.	2009	None
CHEMBL3099899		0	494.38	1	6.06	18	COc1ccc(CNC(=O)c2cc(-c3cc(Cl)cc(Cl)c3)cnc2-c2cccnc2)cc1OC	Inhibition	'='	5.0	%				UO_0000187					False	CHEMBL3100445	Inhibition of human dopamine D3 receptor at 10 nM relative to control	B	BAO_0000357	single protein format	Homo sapiens	None	None	None	None	CHEMBL234	Dopamine D3 receptor	Homo sapiens	SINGLE PROTEIN	CHEMBL3098111	1	Scientific Literature	Bioorg. Med. Chem. Lett.	2013	None
CHEMBL1078207		0	458.59	0	4.48	24	O=S(=O)(Nc1ccc2c(c1)CCN(Cc1cc[nH]n1)CC2)c1ccc(-c2ccccc2)cc1	Ki	'='	31.62	nM	7.50			UO_0000065					False	CHEMBL1108514	Agonist activity at dopamine D3 receptor	F	BAO_0000019	assay format	None	None	None	None	None	CHEMBL234	Dopamine D3 receptor	Homo sapiens	SINGLE PROTEIN	CHEMBL1154336	1	Scientific Literature	Bioorg. Med. Chem. Lett.	2009	None
CHEMBL329702		0	518.68	2	5.01	2s	CS(=O)(=O)Oc1ccc2c(c1)CC[C@H]1[C@H]2CCN1CCCCNC(=O)c1ccc(-c2ccccc2)cc1	Ki	'='	50.12	nM	7.30			UO_0000065	14.07	0.27	2.29	9.64	False	CHEMBL673116	Binding affinity at Dopamine receptor D3 expressed in CHO cells by [125I]iodosulpiride displacement.	B	BAO_0000219	cell-based format	None	None	None	CHO	None	CHEMBL234	Dopamine D3 receptor	Homo sapiens	SINGLE PROTEIN	CHEMBL1130629	1	Scientific Literature	Bioorg. Med. Chem. Lett.	1998	CHEMBL3308072
CHEMBL396561		0	320.44	0	3.80	3c	COc1ccc2c(c1)CCN(C)CCc1c([nH]c3ccccc13)C2	Ki	'='	1135.0	nM	5.95			UO_0000065	18.55	0.34	2.15	21.04	False	CHEMBL885888	Binding affinity to human cloned dopamine D3 receptor expressed in CHO cells	B	BAO_0000219	cell-based format	Homo sapiens	None	None	CHO	None	CHEMBL234	Dopamine D3 receptor	Homo sapiens	SINGLE PROTEIN	CHEMBL1139077	1	Scientific Literature	Bioorg. Med. Chem. Lett.	2007	CHEMBL3308072
CHEMBL161853		0	429.56	0	4.66	15	COc1cccc(/C=C/C(=O)N[C@H]2CC[C@H](CCN3Cc4ccc(C#N)cc4C3)CC2)c1	Ki	'='	10.0	nM	8.00			UO_0000065	18.62	0.34	3.34	12.24	False	CHEMBL679227	Displacement of [125I]iodosulpiride from human Dopamine receptor D3 expressed in CHO cells	B	BAO_0000219	cell-based format	Homo sapiens	None	None	CHO	None	CHEMBL234	Dopamine D3 receptor	Homo sapiens	SINGLE PROTEIN	CHEMBL1134827	1	Scientific Literature	Bioorg. Med. Chem. Lett.	2001	CHEMBL3308072
CHEMBL132574		0	430.03	1	6.17	1	CCCN(CCC)[C@@H]1CCc2c(ccc(C(O)Cc3ccc(Cl)cc3)c2OC)[C@@H]1C	Ki	'='	25.12	nM	7.60			UO_0000065	17.67	0.35	1.43	23.24	False	CHEMBL673120	Binding affinity against human Dopamine receptor D3 in Chinese hamster ovary cells using [3H]spiperone.	B	BAO_0000219	cell-based format	None	None	None	ovary	None	CHEMBL234	Dopamine D3 receptor	Homo sapiens	SINGLE PROTEIN	CHEMBL1129777	1	Scientific Literature	Bioorg. Med. Chem. Lett.	1996	None
CHEMBL559386		0	365.48	0	3.73	9	CC(C)Oc1cccc(N2CCN(CCN3Cc4ccccc4C3)C2=O)c1	Ki	'='	39.81	nM	7.40			UO_0000065					False	CHEMBL1057874	Antagonist activity at human dopamine D3 receptor expressed in CHO cells by [35S]GTP-gamma-S-based scintillation spectrometry	F	BAO_0000219	cell-based format	Homo sapiens	None	None	CHO	None	CHEMBL234	Dopamine D3 receptor	Homo sapiens	SINGLE PROTEIN	CHEMBL1152393	1	Scientific Literature	Bioorg. Med. Chem. Lett.	2009	CHEMBL3308072
CHEMBL563247		0	363.49	0	4.16	17	O=C1N(CCN2Cc3ccccc3C2)CCN1c1csc2ccccc12	Ki	'='	125.89	nM	6.90			UO_0000065					False	CHEMBL1057874	Antagonist activity at human dopamine D3 receptor expressed in CHO cells by [35S]GTP-gamma-S-based scintillation spectrometry	F	BAO_0000219	cell-based format	Homo sapiens	None	None	CHO	None	CHEMBL234	Dopamine D3 receptor	Homo sapiens	SINGLE PROTEIN	CHEMBL1152393	1	Scientific Literature	Bioorg. Med. Chem. Lett.	2009	CHEMBL3308072
CHEMBL549759		0	388.47	0	3.56	19	CC(=O)n1ccc2cc(N3CCN(CCN4Cc5ccccc5C4)C3=O)ccc21	Ki	'='	501.19	nM	6.30			UO_0000065					False	CHEMBL1057874	Antagonist activity at human dopamine D3 receptor expressed in CHO cells by [35S]GTP-gamma-S-based scintillation spectrometry	F	BAO_0000219	cell-based format	Homo sapiens	None	None	CHO	None	CHEMBL234	Dopamine D3 receptor	Homo sapiens	SINGLE PROTEIN	CHEMBL1152393	1	Scientific Literature	Bioorg. Med. Chem. Lett.	2009	CHEMBL3308072
CHEMBL551914		0	321.85	0	3.31	32	CC1CCN(CCN2CCN(c3cccc(Cl)c3)C2=O)CC1	Ki	'='	2.512	nM	8.60			UO_0000065					False	CHEMBL1057874	Antagonist activity at human dopamine D3 receptor expressed in CHO cells by [35S]GTP-gamma-S-based scintillation spectrometry	F	BAO_0000219	cell-based format	Homo sapiens	None	None	CHO	None	CHEMBL234	Dopamine D3 receptor	Homo sapiens	SINGLE PROTEIN	CHEMBL1152393	1	Scientific Literature	Bioorg. Med. Chem. Lett.	2009	CHEMBL3308072
CHEMBL569846		0	357.38	0	2.91	33	O=C1N(CCN2CCC(C(F)(F)F)CC2)CCN1c1cccc(O)c1	Ki	'='	1.259	nM	8.90			UO_0000065					False	CHEMBL1057874	Antagonist activity at human dopamine D3 receptor expressed in CHO cells by [35S]GTP-gamma-S-based scintillation spectrometry	F	BAO_0000219	cell-based format	Homo sapiens	None	None	CHO	None	CHEMBL234	Dopamine D3 receptor	Homo sapiens	SINGLE PROTEIN	CHEMBL1152393	1	Scientific Literature	Bioorg. Med. Chem. Lett.	2009	CHEMBL3308072
CHEMBL130423		0	381.56	0	4.95	3	CCCN(CCC)[C@@H]1CCc2c(ccc(C(O)Cc3ccccc3)c2OC)C1	Ki	'='	63.1	nM	7.20			UO_0000065	18.87	0.35	2.25	22.02	False	CHEMBL673120	Binding affinity against human Dopamine receptor D3 in Chinese hamster ovary cells using [3H]spiperone.	B	BAO_0000219	cell-based format	None	None	None	ovary	None	CHEMBL234	Dopamine D3 receptor	Homo sapiens	SINGLE PROTEIN	CHEMBL1129777	1	Scientific Literature	Bioorg. Med. Chem. Lett.	1996	None
CHEMBL571456		0	341.46	0	1.83	41	CC(C)N1CCN(CCN2CCN(c3cccc(C#N)c3)C2=O)CC1	Ki	'='	3.981	nM	8.40			UO_0000065					False	CHEMBL1057874	Antagonist activity at human dopamine D3 receptor expressed in CHO cells by [35S]GTP-gamma-S-based scintillation spectrometry	F	BAO_0000219	cell-based format	Homo sapiens	None	None	CHO	None	CHEMBL234	Dopamine D3 receptor	Homo sapiens	SINGLE PROTEIN	CHEMBL1152393	1	Scientific Literature	Bioorg. Med. Chem. Lett.	2009	CHEMBL3308072
CHEMBL549894		0	400.45	0	2.85	42	CC(C)N1CCN(CCN2CCN(c3cccc(OC(F)(F)F)c3)C2=O)CC1	Ki	'='	3.162	nM	8.50			UO_0000065					False	CHEMBL1057874	Antagonist activity at human dopamine D3 receptor expressed in CHO cells by [35S]GTP-gamma-S-based scintillation spectrometry	F	BAO_0000219	cell-based format	Homo sapiens	None	None	CHO	None	CHEMBL234	Dopamine D3 receptor	Homo sapiens	SINGLE PROTEIN	CHEMBL1152393	1	Scientific Literature	Bioorg. Med. Chem. Lett.	2009	CHEMBL3308072
CHEMBL298875		0	439.35	0	4.62	3g	COc1c(C(=O)N[C@@H]2CCN(Cc3ccccc3)C2)cc(Br)c2ccccc12	Ki	'='	250.0	nM	6.60			UO_0000065	15.03	0.32	1.98	15.88	False	CHEMBL674986	Displacement of [3H]spiperone [0.5 nM (Kd=0.1 nM)] from recombinant human dopamine receptor D3 expressed in CHO cells at 0.5 nM concentration	B	BAO_0000219	cell-based format	None	None	None	CHO	None	CHEMBL234	Dopamine D3 receptor	Homo sapiens	SINGLE PROTEIN	CHEMBL1136241	1	Scientific Literature	Bioorg. Med. Chem. Lett.	2003	CHEMBL3308072
CHEMBL59725		0	462.45	1	5.54	6	O=C(NCCCCN1CCN(c2cccc(Cl)c2Cl)CC1)c1cc2ccccc2s1	Ki	'='	0.5	nM	9.30			UO_0000065	20.11	0.42	3.76	26.14	True	CHEMBL830251	Inhibition of [3H]spiperone binding to human Dopamine D3 receptor expressed in CHO cells	B	BAO_0000219	cell-based format	Homo sapiens	None	None	CHO	None	CHEMBL234	Dopamine D3 receptor	Homo sapiens	SINGLE PROTEIN	CHEMBL1139520	1	Scientific Literature	J. Med. Chem.	2005	CHEMBL3308072
CHEMBL65847		0	297.42	0	4.60	10	CCCN(Cc1ccccc1)[C@@H]1CCc2c(F)cccc2C1	Activity	'='	-12.2	%				UO_0000187					False	CHEMBL679219	Inhibition of [35 S] GTP gamma S binding to cell membranes expressing Dopamine receptor D3	F	BAO_0000019	assay format	Homo sapiens	None	None	None	None	CHEMBL234	Dopamine D3 receptor	Homo sapiens	SINGLE PROTEIN	CHEMBL1129381	1	Scientific Literature	J. Med. Chem.	1996	None
CHEMBL231158		0	470.62	1	5.30	21a	COc1ccccc1N1CCN(CCCCOc2ccc(-c3cn4ccc(C)cc4n3)cc2)CC1	Ki	'='	40.0	nM	7.40			UO_0000065	15.72	0.29	2.10	17.51	False	CHEMBL895393	Displacement of [3H]spiroperidol from human cloned dopamine D3 receptor	B	BAO_0000357	single protein format	Homo sapiens	None	None	None	None	CHEMBL234	Dopamine D3 receptor	Homo sapiens	SINGLE PROTEIN	CHEMBL1148812	1	Scientific Literature	J. Med. Chem.	2007	None
CHEMBL3955505		0	495.55	1	5.30	21b; single enantiomer 2	Cc1ncoc1-c1nnc(SCCCN2CC[C@@]3(C[C@H]3c3ccc(C(F)(F)F)cc3F)C2)n1C	Ki	'='	0.4169	nM	9.38			UO_0000065	18.93	0.38	4.08	15.64	False	CHEMBL3855277	Displacement of [3H]-spiperone from human dopamine D3 receptor expressed in CHO-K1 cell membranes after 90 mins by liquid scintillation counting	B	BAO_0000219	cell-based format	Homo sapiens	None	None	CHO-K1	None	CHEMBL234	Dopamine D3 receptor	Homo sapiens	SINGLE PROTEIN	CHEMBL3853329	1	Scientific Literature	J Med Chem	2016	CHEMBL3307512
CHEMBL3949662		0	491.56	1	5.40	64b; single enantiomer 2	Cn1c(SCCCN2CC[C@]3(C[C@@H]3c3ccc(C(F)(F)F)cc3F)C2)nnc1-c1cccnc1	Ki	'='	1.2	nM	8.92			UO_0000065	18.15	0.36	3.52	19.05	False	CHEMBL3855275	Antagonist activity at human dopamine D3 receptor expressed in CHO cell membranes after 90 mins in presence of quinelorane by [35S]-GTPgammaS binding assay	B	BAO_0000219	cell-based format	Homo sapiens	None	None	CHO	None	CHEMBL234	Dopamine D3 receptor	Homo sapiens	SINGLE PROTEIN	CHEMBL3853329	1	Scientific Literature	J Med Chem	2016	CHEMBL3308072
CHEMBL3939830		0	474.56	0	4.65	61	Cn1c(SCCCN2CC[C@]3(C[C@H]3c3ccc(C(F)(F)F)cc3)C2)nnc1-c1ccnnc1	Ki	'='	35.48	nM	7.45			UO_0000065	15.70	0.31	2.80	12.47	False	CHEMBL3855277	Displacement of [3H]-spiperone from human dopamine D3 receptor expressed in CHO-K1 cell membranes after 90 mins by liquid scintillation counting	B	BAO_0000219	cell-based format	Homo sapiens	None	None	CHO-K1	None	CHEMBL234	Dopamine D3 receptor	Homo sapiens	SINGLE PROTEIN	CHEMBL3853329	1	Scientific Literature	J Med Chem	2016	CHEMBL3307512
CHEMBL246439		0	354.88	0	4.61	30	Cc1[nH]c2ccccc2c1CN1CCC(O)(c2ccc(Cl)cc2)CC1	EC50	'='	20.2	nM	7.70			UO_0000065					False	CHEMBL902500	Antagonist activity at human dopamine D3 receptor expressed in CHO cells assessed as inhibition of quinpirole stimulated mitogenesis	F	BAO_0000219	cell-based format	Homo sapiens	None	None	CHO	None	CHEMBL234	Dopamine D3 receptor	Homo sapiens	SINGLE PROTEIN	CHEMBL1138415	1	Scientific Literature	Bioorg. Med. Chem. Lett.	2007	CHEMBL3308072
CHEMBL107492		0	228.34	0	3.15	7	CCCN1CCCC(c2cccc(C#N)c2)C1	Ki	'='	249.0	nM	6.60			UO_0000065	28.92	0.53	3.45	24.43	False	CHEMBL675052	Compound was measured for its ability to compete with [3H]spiperone binding to the human Dopamine receptor D3 transfected in CHO cells	B	BAO_0000219	cell-based format	None	None	None	CHO	None	CHEMBL234	Dopamine D3 receptor	Homo sapiens	SINGLE PROTEIN	CHEMBL1145120	1	Scientific Literature	J. Med. Chem.	2003	CHEMBL3308072
CHEMBL3115575		0	485.27	0	3.48	11b	O=C(O)C(=O)O.Oc1ccc2c(c1)O[C@@H](CNCc1cccc(I)c1)CC2	Ki	'='	7.87	nM	8.10			UO_0000065	20.50	0.53	4.62	19.53	False	CHEMBL3117736	Displacement of [3H]spiperone from human dopamine D3 receptor transfected in HEK293 cells after 2 hrs by scintillation counting analysis	B	BAO_0000219	cell-based format	Homo sapiens	None	None	HEK293	None	CHEMBL234	Dopamine D3 receptor	Homo sapiens	SINGLE PROTEIN	CHEMBL3112461	1	Scientific Literature	J. Med. Chem.	2014	CHEMBL3307715
CHEMBL3115577		0	540.35	0	3.51	11d	O=C(O)C(=O)O.Oc1ccc2c(c1)O[C@@H](CN1CCN(c3ccc(I)cc3)CC1)CC2	Ki	'='	24.2	nM	7.62			UO_0000065	16.91	0.42	4.11	21.19	False	CHEMBL3117736	Displacement of [3H]spiperone from human dopamine D3 receptor transfected in HEK293 cells after 2 hrs by scintillation counting analysis	B	BAO_0000219	cell-based format	Homo sapiens	None	None	HEK293	None	CHEMBL234	Dopamine D3 receptor	Homo sapiens	SINGLE PROTEIN	CHEMBL3112461	1	Scientific Literature	J. Med. Chem.	2014	CHEMBL3307715
CHEMBL193077		0	262.40	0	3.13	(R)-11	CCCN(CCC)[C@@H]1CCn2c(ccc2C(C)=O)C1	Ki	'='	2818.38	nM	5.55			UO_0000065	21.15	0.40	2.42	21.99	False	CHEMBL840215	Inhibition constant against [3H]-spiperone binding to human Dopamine receptor D3 expressed in CHO cells	B	BAO_0000219	cell-based format	Homo sapiens	None	None	CHO	None	CHEMBL234	Dopamine D3 receptor	Homo sapiens	SINGLE PROTEIN	CHEMBL1143571	1	Scientific Literature	J. Med. Chem.	2005	CHEMBL3308072
CHEMBL70565		0	249.31	0	1.94	24	CCCN1CCO[C@@H]2c3cc(O)ccc3OC[C@H]21	Ki	'='	1.413	nM	8.85			UO_0000065	35.50	0.67	6.91	21.11	False	CHEMBL840215	Inhibition constant against [3H]-spiperone binding to human Dopamine receptor D3 expressed in CHO cells	B	BAO_0000219	cell-based format	Homo sapiens	None	None	CHO	None	CHEMBL234	Dopamine D3 receptor	Homo sapiens	SINGLE PROTEIN	CHEMBL1143571	1	Scientific Literature	J. Med. Chem.	2005	CHEMBL3308072
CHEMBL246020		0	338.88	1	5.38	18	CC1(c2ccc(Cl)cc2)CCN(Cc2c[nH]c3ccccc23)CC1	EC50	'='	347.0	nM	6.46			UO_0000065					False	CHEMBL902500	Antagonist activity at human dopamine D3 receptor expressed in CHO cells assessed as inhibition of quinpirole stimulated mitogenesis	F	BAO_0000219	cell-based format	Homo sapiens	None	None	CHO	None	CHEMBL234	Dopamine D3 receptor	Homo sapiens	SINGLE PROTEIN	CHEMBL1138415	1	Scientific Literature	Bioorg. Med. Chem. Lett.	2007	CHEMBL3308072
CHEMBL1082106		0	474.43	0	4.30	rac-41	Cc1ncoc1-c1nnc(SCCCN2CC3CC3(c3ccc(Br)cc3)C2)n1C	Ki	'='	1.995	nM	8.70			UO_0000065					False	CHEMBL1107667	Antagonist activity at human Dopamine D3 receptor expressed in CHO cell by GTPgammaS binding assay	F	BAO_0000219	cell-based format	Homo sapiens	None	None	CHO	None	CHEMBL234	Dopamine D3 receptor	Homo sapiens	SINGLE PROTEIN	CHEMBL1153718	1	Scientific Literature	J. Med. Chem.	2010	CHEMBL3308072
CHEMBL170976		0	271.40	0	3.53	5	CCCN1CCC[C@@H]2c3cc4c(cc3CC[C@H]21)CCO4	Ki	'='	25.12	nM	7.60			UO_0000065	28.00	0.52	4.07	60.95	False	CHEMBL673115	Inhibition of [125 I]iodosulpiride binding to human Dopamine receptor D3 expressed in CHO cell membranes	B	BAO_0000219	cell-based format	Homo sapiens	None	None	CHO	None	CHEMBL234	Dopamine D3 receptor	Homo sapiens	SINGLE PROTEIN	CHEMBL1129892	1	Scientific Literature	Bioorg. Med. Chem. Lett.	1997	CHEMBL3308072
CHEMBL129022		0	508.58	0	3.58	20	COc1ccccc1N1CCN(CCCCNC(=O)c2cc3ccccc3cn2)CC1.O=C(O)C(=O)O	Ki	'='	1.48	nM	8.83			UO_0000065	21.10	0.39	5.25	15.30	False	CHEMBL675894	Binding affinity for human dopamine receptor D3 by displacing [125I]iodosulpiride expressed in CHO cells	B	BAO_0000219	cell-based format	None	None	None	CHO	None	CHEMBL234	Dopamine D3 receptor	Homo sapiens	SINGLE PROTEIN	CHEMBL1144878	1	Scientific Literature	J. Med. Chem.	2003	CHEMBL3308072
CHEMBL716	QUETIAPINE	4	383.52	0	2.86	22, Quetiapine	OCCOCCN1CCN(C2=Nc3ccccc3Sc3ccccc32)CC1	Ki	'='	340.0	nM	6.47			UO_0000065	16.87	0.33	3.61	13.39	False	CHEMBL675670	Binding affinity towards human dopamine receptor D3	B	BAO_0000357	single protein format	None	None	None	None	None	CHEMBL234	Dopamine D3 receptor	Homo sapiens	SINGLE PROTEIN	CHEMBL1134342	1	Scientific Literature	J. Med. Chem.	2001	None
CHEMBL316125		0	353.51	0	4.78	24	Cc1c(-c2ccccc2)nc(O)n1C1CCN(CC2CCCCC2)CC1	Ki	'='	1100.0	nM	5.96			UO_0000065	16.86	0.31	1.18	14.43	False	CHEMBL674993	Affinity to displace [3H]spiperone from cloned human Dopamine receptor D3 (hD3) stably expressed in HEK393 cell lines	B	BAO_0000219	cell-based format	None	None	None	HEK393	None	CHEMBL234	Dopamine D3 receptor	Homo sapiens	SINGLE PROTEIN	CHEMBL1132306	1	Scientific Literature	J. Med. Chem.	1999	None
CHEMBL3929083		0	473.57	1	5.26	50	Cn1c(SCCCN2CC[C@]3(C[C@@H]3c3ccc(C(F)(F)F)cc3)C2)nnc1-c1ccncc1	Ki	'='	1.096	nM	8.96			UO_0000065	18.92	0.37	3.70	19.13	False	CHEMBL3855277	Displacement of [3H]-spiperone from human dopamine D3 receptor expressed in CHO-K1 cell membranes after 90 mins by liquid scintillation counting	B	BAO_0000219	cell-based format	Homo sapiens	None	None	CHO-K1	None	CHEMBL234	Dopamine D3 receptor	Homo sapiens	SINGLE PROTEIN	CHEMBL3853329	1	Scientific Literature	J Med Chem	2016	CHEMBL3307512
CHEMBL3959209		0	364.32	0	3.55	1d	Cl.Cl.c1ccc2c(c1)CCN(CCCc1nc3ccccc3[nH]1)C2	Ki	'='	2176.0	nM	5.66			UO_0000065	19.43	0.35	2.11	17.74	False	CHEMBL3863656	Displacement of [3H]-N-methylspiperone from human dopamine D3 receptor by liquid scintillation counting method	B	BAO_0000357	single protein format	Homo sapiens	None	None	None	None	CHEMBL234	Dopamine D3 receptor	Homo sapiens	SINGLE PROTEIN	CHEMBL3862017	1	Scientific Literature	Bioorg Med Chem	2016	None
CHEMBL3899099		0	393.38	1	5.33	1e	Cl.Clc1cccc2c1CN(CCCCc1nc3ccccc3s1)CC2	Ki	'='	30.2	nM	7.52			UO_0000065	21.07	0.43	2.19	46.62	False	CHEMBL3863656	Displacement of [3H]-N-methylspiperone from human dopamine D3 receptor by liquid scintillation counting method	B	BAO_0000357	single protein format	Homo sapiens	None	None	None	None	CHEMBL234	Dopamine D3 receptor	Homo sapiens	SINGLE PROTEIN	CHEMBL3862017	1	Scientific Literature	Bioorg Med Chem	2016	None
CHEMBL53351		0	525.59	1	3.95	20	CN(C)c1ccc(/C=C/C(=O)NCCCCN2CCc3ccc(OS(=O)(=O)C(F)(F)F)cc3C2)cc1	Ki	'='	3.981	nM	8.40			UO_0000065	15.98	0.32	4.45	10.64	False	CHEMBL679229	Displacement of [125I]iodosulpiride from human Dopamine receptor D3 expressed in CHO cells	B	BAO_0000219	cell-based format	None	None	None	CHO	None	CHEMBL234	Dopamine D3 receptor	Homo sapiens	SINGLE PROTEIN	CHEMBL1132014	1	Scientific Literature	Bioorg. Med. Chem. Lett.	1999	CHEMBL3308072
CHEMBL12713	SERTINDOLE	4	440.95	0	4.63	sertindole	O=C1NCCN1CCN1CCC(c2cn(-c3ccc(F)cc3)c3ccc(Cl)cc23)CC1	Ki	'='	8.2	nM	8.09			UO_0000065	18.34	0.36	3.46	19.96	False	CHEMBL673837	Binding affinity towards human Dopamine receptor D3	B	BAO_0000357	single protein format	None	None	None	None	None	CHEMBL234	Dopamine D3 receptor	Homo sapiens	SINGLE PROTEIN	CHEMBL1149193	1	Scientific Literature	J. Med. Chem.	2004	None
CHEMBL312430		0	450.41	1	5.09	8f	O=C(N[C@H]1CC[C@H](CCN2CCN(c3cccc(Cl)c3Cl)CC2)CC1)c1ccco1	Ki	'='	1.4	nM	8.85			UO_0000065	19.66	0.40	3.76	18.17	False	CHEMBL669160	Ability to displace radioligand [3H]spiperone from human dopamine D3 receptor transfected chinese hamster ovary cell membranes.	B	BAO_0000219	cell-based format	None	None	None	ovary	None	CHEMBL234	Dopamine D3 receptor	Homo sapiens	SINGLE PROTEIN	CHEMBL1151542	1	Scientific Literature	Bioorg. Med. Chem. Lett.	1997	None
CHEMBL423671		0	521.68	1	4.10	5	COc1ccccc1N1CCN(CCCCNC(=O)c2ccc(-c3ccc(S(C)(=O)=O)cc3)cc2)CC1	Ki	'='	0.3162	nM	9.50			UO_0000065	18.21	0.35	5.40	12.03	False	CHEMBL666971	Binding affinity towards Chinese hamster ovary cells transfected with human D3 receptor using [3H]spiperone	B	BAO_0000219	cell-based format	None	None	None	ovary	None	CHEMBL234	Dopamine D3 receptor	Homo sapiens	SINGLE PROTEIN	CHEMBL1128113	1	Scientific Literature	Bioorg. Med. Chem. Lett.	1995	None
CHEMBL166557		0	512.45	1	4.56	10	CCOc1c(C(=O)NCCN2CCN(c3ccccc3OC)CC2)cc(Br)c2ccccc12	Ki	'='	79.43	nM	7.10			UO_0000065	13.86	0.29	2.54	13.14	False	CHEMBL858764	Competitive inhibition of [3H]spiperone binding to the human dopamine receptor D3 expressed in CHO cells, expressed as 10log Ki	B	BAO_0000219	cell-based format	None	None	None	CHO	None	CHEMBL234	Dopamine D3 receptor	Homo sapiens	SINGLE PROTEIN	CHEMBL1129965	1	Scientific Literature	J. Med. Chem.	1997	CHEMBL3308072
CHEMBL231156		0	495.45	1	5.24	33	O=C(NC[C@H]1C[C@@H]1CN1CCN(c2cccc(Cl)c2Cl)CC1)c1ccc(-c2ccccn2)cc1	IC50	'='	14.3	nM	7.84			UO_0000065					False	CHEMBL895652	Antagonist activity at human dopamine D3 receptor expressed in HEK293 cells by mitogenesis assay	F	BAO_0000219	cell-based format	Homo sapiens	None	None	HEK293	None	CHEMBL234	Dopamine D3 receptor	Homo sapiens	SINGLE PROTEIN	CHEMBL1148745	1	Scientific Literature	J. Med. Chem.	2007	CHEMBL3307715
CHEMBL231070		0	281.40	0	3.40	7	CN1CCCc2ccccc2Cc2ccc(O)cc2CC1	Ki	'='	100.0	nM	7.00			UO_0000065	24.88	0.46	3.60	29.83	False	CHEMBL895725	Displacement of [3H]spiperone from human dopamine D3 receptor expressed in CHO cells	B	BAO_0000219	cell-based format	Homo sapiens	None	None	CHO	None	CHEMBL234	Dopamine D3 receptor	Homo sapiens	SINGLE PROTEIN	CHEMBL1148752	1	Scientific Literature	J. Med. Chem.	2007	CHEMBL3308072
CHEMBL599760		0	425.56	0	2.58	16, RO-85	CC(=O)N1CCN(C[C@@H](C)NC(=O)c2cc3c(-c4ccccc4)nn(C)c3s2)CC1	Activity	'>'	50.0	%				UO_0000187					False	CHEMBL1068183	Displacement of [3H]methyl-spiperone from human recombinant dopamine D3 receptor expressed in CHO cells at 10 uM after 60 mins by scintillation counting	B	BAO_0000219	cell-based format	Homo sapiens	None	None	CHO	None	CHEMBL234	Dopamine D3 receptor	Homo sapiens	SINGLE PROTEIN	CHEMBL1159093	1	Scientific Literature	Bioorg. Med. Chem. Lett.	2010	CHEMBL3308072
CHEMBL3323662		0	384.50	0	3.56	26	Cc1ccc([C@H]2CCC[C@H]2NC[C@H](O)c2ccc(O)c3[nH]c(=O)sc23)cc1	Ki	'='	502.0	nM	6.30			UO_0000065	16.38	0.32	2.74	7.38	False	CHEMBL3378139	Displacement of [125I]7-HO-PIPAT from human D3R expressed in HEK cells	B	BAO_0000219	cell-based format	Homo sapiens	None	None	HEK293	None	CHEMBL234	Dopamine D3 receptor	Homo sapiens	SINGLE PROTEIN	CHEMBL3352631	1	Scientific Literature	Bioorg. Med. Chem. Lett.	2014	CHEMBL3307715
CHEMBL203302		0	452.60	0	2.86	33	COc1ccccc1N1CCN(CCCCNC(=O)c2ccc(N3CCOCC3)cc2)CC1	Ki	'='	23.9	nM	7.62			UO_0000065	16.84	0.32	4.76	13.31	False	CHEMBL861745	Displacement of [3H]spiroperidol from cloned human dopamine receptor D3 expressed in CHO cells	B	BAO_0000219	cell-based format	Homo sapiens	None	None	CHO	None	CHEMBL234	Dopamine D3 receptor	Homo sapiens	SINGLE PROTEIN	CHEMBL1148573	1	Scientific Literature	J. Med. Chem.	2006	CHEMBL3308072
CHEMBL55276		0	482.52	0	3.88	17	O=C(/C=C/c1ccccc1)NCCCCN1CCc2ccc(OS(=O)(=O)C(F)(F)F)cc2C1	Ki	'='	5.012	nM	8.30			UO_0000065	17.20	0.34	4.42	10.96	False	CHEMBL679229	Displacement of [125I]iodosulpiride from human Dopamine receptor D3 expressed in CHO cells	B	BAO_0000219	cell-based format	None	None	None	CHO	None	CHEMBL234	Dopamine D3 receptor	Homo sapiens	SINGLE PROTEIN	CHEMBL1132014	1	Scientific Literature	Bioorg. Med. Chem. Lett.	1999	CHEMBL3308072
CHEMBL7505		0	230.31	0	1.08	10a	CN1CCN(Cc2cnn3ccccc23)CC1	Ki	'='	34000.0	nM	4.47			UO_0000065	19.40	0.36	3.39	18.79	False	CHEMBL673448	Binding affinity evaluated for the displacement of [3H]-spiperone against human dopamine receptor D3	B	BAO_0000357	single protein format	None	None	None	None	None	CHEMBL234	Dopamine D3 receptor	Homo sapiens	SINGLE PROTEIN	CHEMBL1131703	1	Scientific Literature	Bioorg. Med. Chem. Lett.	1999	None
CHEMBL345087		0	249.37	0	3.80	15	CCCN(C(C)C)[C@@H]1CCc2c(F)cccc2C1	Activity	'='	20.5	%				UO_0000187					False	CHEMBL679220	Inhibition of [35 S] GTP gamma S binding to cell membranes expressing Dopamine receptor D3 with dopamine	F	BAO_0000019	assay format	Homo sapiens	None	None	None	None	CHEMBL234	Dopamine D3 receptor	Homo sapiens	SINGLE PROTEIN	CHEMBL1129381	1	Scientific Literature	J. Med. Chem.	1996	None
CHEMBL342630		0	207.29	0	2.68	13	CC(C)N[C@@H]1CCc2c(F)cccc2C1	nH	'='	0.9										False	CHEMBL679221	Hill coefficient for [3H]raclopride binding where high-and low-affinity agonist states for Dopamine receptor D3	B	BAO_0000357	single protein format	Homo sapiens	None	None	None	None	CHEMBL234	Dopamine D3 receptor	Homo sapiens	SINGLE PROTEIN	CHEMBL1129381	1	Scientific Literature	J. Med. Chem.	1996	None
CHEMBL64043		0	349.50	0	4.13	4h	c1ccc(CN2CCN(Cc3csc(-c4ccccc4)n3)CC2)cc1	Ki	'='	5250.0	nM	5.28			UO_0000065	15.11	0.29	1.15	27.26	False	CHEMBL674413	In vitro displacement of [3H]spiperone from the cloned human dopamine receptor D3 stably expressed in CHO cells	B	BAO_0000219	cell-based format	None	None	None	CHO	None	CHEMBL234	Dopamine D3 receptor	Homo sapiens	SINGLE PROTEIN	CHEMBL1133305	1	Scientific Literature	Bioorg. Med. Chem. Lett.	2000	CHEMBL3308072
CHEMBL267044	LEVOSULPIRIDE	2	341.43	0	0.56	(S)-Sulpiride	CCN1CCC[C@H]1CNC(=O)c1cc(S(N)(=O)=O)ccc1OC	Ki	'='	88.0	nM	7.06			UO_0000065	20.66	0.42	6.50	6.94	False	CHEMBL674413	In vitro displacement of [3H]spiperone from the cloned human dopamine receptor D3 stably expressed in CHO cells	B	BAO_0000219	cell-based format	None	None	None	CHO	None	CHEMBL234	Dopamine D3 receptor	Homo sapiens	SINGLE PROTEIN	CHEMBL1133305	1	Scientific Literature	Bioorg. Med. Chem. Lett.	2000	CHEMBL3308072
CHEMBL141511		0	221.32	0	3.07	14	CCCCN[C@@H]1CCc2c(F)cccc2C1	nH	'='	0.79										False	CHEMBL679221	Hill coefficient for [3H]raclopride binding where high-and low-affinity agonist states for Dopamine receptor D3	B	BAO_0000357	single protein format	Homo sapiens	None	None	None	None	CHEMBL234	Dopamine D3 receptor	Homo sapiens	SINGLE PROTEIN	CHEMBL1129381	1	Scientific Literature	J. Med. Chem.	1996	None
CHEMBL94984		0	386.56	0	4.11	(R)-10	CC1CCN(CC[C@H]2CCCN2S(=O)(=O)c2cccc3ccccc23)CC1	Ki	'='	1258.93	nM	5.90			UO_0000065	15.26	0.30	1.79	14.52	False	CHEMBL858402	Binding affinity towards Dopamine receptor D3 (human cloned receptor) in CHO cells using [125I]iodosulpiride radioligand.	B	BAO_0000219	cell-based format	None	None	None	CHO	None	CHEMBL234	Dopamine D3 receptor	Homo sapiens	SINGLE PROTEIN	CHEMBL1133573	1	Scientific Literature	J. Med. Chem.	2000	CHEMBL3308072
CHEMBL257946		0	498.66	1	5.37	18	Cc1ccc2c(-c3nnc(SCCCN4CCc5cc6onc(C)c6cc5CC4)n3C)cccc2n1	Ki	'='	19.95	nM	7.70			UO_0000065					False	CHEMBL948180	Antagonist activity at human dopamine D3 receptor by cell based GTPgammaS binding assay	F	BAO_0000219	cell-based format	Homo sapiens	None	None	None	None	CHEMBL234	Dopamine D3 receptor	Homo sapiens	SINGLE PROTEIN	CHEMBL1142271	1	Scientific Literature	Bioorg. Med. Chem. Lett.	2008	None
CHEMBL256472		0	528.68	2	5.21	45	COCc1nc2cc3c(cc2o1)CCN(CCCSc1nnc(-c2cccc4nc(C)ccc24)n1C)CC3	Ki	'='	251.19	nM	6.60			UO_0000065					False	CHEMBL948180	Antagonist activity at human dopamine D3 receptor by cell based GTPgammaS binding assay	F	BAO_0000219	cell-based format	Homo sapiens	None	None	None	None	CHEMBL234	Dopamine D3 receptor	Homo sapiens	SINGLE PROTEIN	CHEMBL1142271	1	Scientific Literature	Bioorg. Med. Chem. Lett.	2008	None
CHEMBL256473		0	548.66	2	6.17	43	Cc1ccc2c(-c3nnc(SCCCN4CCc5cc6nc(C(C)(F)F)oc6cc5CC4)n3C)cccc2n1	Ki	'='	6.31	nM	8.20			UO_0000065					False	CHEMBL948180	Antagonist activity at human dopamine D3 receptor by cell based GTPgammaS binding assay	F	BAO_0000219	cell-based format	Homo sapiens	None	None	None	None	CHEMBL234	Dopamine D3 receptor	Homo sapiens	SINGLE PROTEIN	CHEMBL1142271	1	Scientific Literature	Bioorg. Med. Chem. Lett.	2008	None
CHEMBL393365		0	444.41	0	4.70	2q, A5B1C1	C#Cc1ccc(C(=O)NCCCCCN2CCN(c3cccc(Cl)c3Cl)CC2)cc1	Activity	'='	80.0	%				UO_0000187					False	CHEMBL898773	Displacement of [3H]spiperone from human cloned dopamine D3 receptor expressed in CHO cell membranes at 100 nM	B	BAO_0000219	cell-based format	Homo sapiens	None	None	CHO	None	CHEMBL234	Dopamine D3 receptor	Homo sapiens	SINGLE PROTEIN	CHEMBL1137491	1	Scientific Literature	Bioorg. Med. Chem.	2007	CHEMBL3308072
CHEMBL256015		0	526.71	2	6.19	29	Cc1ccc2c(-c3nnc(SCCCN4CCc5cc6nc(C(C)C)oc6cc5CC4)n3C)cccc2n1	Ki	'='	3.162	nM	8.50			UO_0000065					False	CHEMBL948180	Antagonist activity at human dopamine D3 receptor by cell based GTPgammaS binding assay	F	BAO_0000219	cell-based format	Homo sapiens	None	None	None	None	CHEMBL234	Dopamine D3 receptor	Homo sapiens	SINGLE PROTEIN	CHEMBL1142271	1	Scientific Literature	Bioorg. Med. Chem. Lett.	2008	None
CHEMBL269959		0	498.66	1	5.37	22	Cc1ccc2c(-c3nnc(SCCCN4CCc5cc6nc(C)oc6cc5CC4)n3C)cccc2n1	Ki	'='	63.1	nM	7.20			UO_0000065					True	CHEMBL948180	Antagonist activity at human dopamine D3 receptor by cell based GTPgammaS binding assay	F	BAO_0000219	cell-based format	Homo sapiens	None	None	None	None	CHEMBL234	Dopamine D3 receptor	Homo sapiens	SINGLE PROTEIN	CHEMBL1142271	1	Scientific Literature	Bioorg. Med. Chem. Lett.	2008	None
CHEMBL271097		0	580.68	2	6.78	66	Cc1ccc2c(-c3nnc(SCCCCN4CCc5cc6nc(C(F)(F)F)oc6c(C)c5CC4)n3C)cccc2n1	Ki	'='	63.1	nM	7.20			UO_0000065					False	CHEMBL948180	Antagonist activity at human dopamine D3 receptor by cell based GTPgammaS binding assay	F	BAO_0000219	cell-based format	Homo sapiens	None	None	None	None	CHEMBL234	Dopamine D3 receptor	Homo sapiens	SINGLE PROTEIN	CHEMBL1142271	1	Scientific Literature	Bioorg. Med. Chem. Lett.	2008	None
CHEMBL271631		0	528.75	2	6.09	82	CCc1nc2cc3c(cc2s1)CCN(CCCSc1nnc(-c2cccc4nc(C)ccc24)n1C)CC3	Ki	'='	2.512	nM	8.60			UO_0000065					False	CHEMBL948180	Antagonist activity at human dopamine D3 receptor by cell based GTPgammaS binding assay	F	BAO_0000219	cell-based format	Homo sapiens	None	None	None	None	CHEMBL234	Dopamine D3 receptor	Homo sapiens	SINGLE PROTEIN	CHEMBL1142271	1	Scientific Literature	Bioorg. Med. Chem. Lett.	2008	None
CHEMBL256477		0	525.73	2	5.37	90	CCc1nn(C)c2cc3c(cc12)CCN(CCCSc1nnc(-c2cccc4nc(C)ccc24)n1C)CC3	Ki	'='	2.512	nM	8.60			UO_0000065					False	CHEMBL948180	Antagonist activity at human dopamine D3 receptor by cell based GTPgammaS binding assay	F	BAO_0000219	cell-based format	Homo sapiens	None	None	None	None	CHEMBL234	Dopamine D3 receptor	Homo sapiens	SINGLE PROTEIN	CHEMBL1142271	1	Scientific Literature	Bioorg. Med. Chem. Lett.	2008	None
CHEMBL138998		0	428.59	0	4.88	18	CCCN(CCCCN1C(=O)CC2(CCCC2)CC1=O)[C@@H]1CCc2c(F)cccc2C1	Activity	'='	3.1	%				UO_0000187					False	CHEMBL679219	Inhibition of [35 S] GTP gamma S binding to cell membranes expressing Dopamine receptor D3	F	BAO_0000019	assay format	Homo sapiens	None	None	None	None	CHEMBL234	Dopamine D3 receptor	Homo sapiens	SINGLE PROTEIN	CHEMBL1129381	1	Scientific Literature	J. Med. Chem.	1996	None
CHEMBL301265	PRAMIPEXOLE	4	211.33	0	1.58	25	CCCN[C@H]1CCc2nc(N)sc2C1	Ki	'='	38.0	nM	7.42			UO_0000065	35.11	0.72	5.84	14.57	False	CHEMBL829675	Low inhibition constant against [3H]spiperone binding to human Dopamine receptor D3 expressed in CHO cells	B	BAO_0000219	cell-based format	Homo sapiens	None	None	CHO	None	CHEMBL234	Dopamine D3 receptor	Homo sapiens	SINGLE PROTEIN	CHEMBL1143571	1	Scientific Literature	J. Med. Chem.	2005	CHEMBL3308072
CHEMBL190542		0	277.46	0	2.99	(S)-30	CCCN(CCC)[C@H]1CCn2c(ccc2CN(C)C)C1	Ki	'='	3630.78	nM	5.44			UO_0000065	19.61	0.37	2.45	47.68	False	CHEMBL840215	Inhibition constant against [3H]-spiperone binding to human Dopamine receptor D3 expressed in CHO cells	B	BAO_0000219	cell-based format	Homo sapiens	None	None	CHO	None	CHEMBL234	Dopamine D3 receptor	Homo sapiens	SINGLE PROTEIN	CHEMBL1143571	1	Scientific Literature	J. Med. Chem.	2005	CHEMBL3308072
CHEMBL3642761		0	453.59	0	2.74	BDBM106495	Cc1cc(CC(=O)N[C@H]2CC[C@H](CCN3CCN(c4nccc5c4CCO5)CC3)CC2)on1	Ki	'='	4.01	nM	8.40		225106	UO_0000065	18.51	0.35	5.66	10.03	False	CHEMBL3707834	Radioligand Binding Assay: The ability of the compounds to bind to the 5-HT2A, D3 and D2 receptors was determined using radioligand binding to cloned receptors selectively expressed in HEK-293 EBNA cells.	B	BAO_0000219	cell-based format	Homo sapiens	None	None	EBNA	None	CHEMBL234	Dopamine D3 receptor	Homo sapiens	SINGLE PROTEIN	CHEMBL3639183	37	BindingDB Database		2013	None
CHEMBL3697966		0	441.49	0	3.55	BDBM121469	O=C(CC(F)(F)F)N[C@H]1CC[C@H](CCN2CCN(c3cccc4c3OCO4)CC2)CC1	Ki	'='	1.57	nM	8.80		249881	UO_0000065	19.94	0.39	5.25	16.29	False	CHEMBL3705361	Radioligand Binding Assay: Aliquots of membrane preparations were thawed at RT, resupended in assay buffer (D2, D3: 50 mM Tris-HCl, 120 mM NaCl, 5 mM MgCl2, 1 mM EDTA, 5 mM KCl, 1.5 mM CaCl2, pH=7.4; 5-HT2A: 50 mM Tris-HCl, 10 mM MgCl2, 1 mM EGTA, pH=7.4), homogenized with a Polytron for 20-30 sec at 12.000 rpm and adjusted to a final concentration of approximately 7.5 μg protein/well (D2, D3) an…	B	BAO_0000019	assay format	Homo sapiens	None	None	None	None	CHEMBL234	Dopamine D3 receptor	Homo sapiens	SINGLE PROTEIN	CHEMBL3639169	37	BindingDB Database		2014	None
CHEMBL381102		0	176.21	0	2.45	21	O=C1CCCC(c2ccccc2)O1	Ki						Not Determined						False	CHEMBL858785	Inhibition of binding to human D3 receptor expressed in HEK 293 cells by radioligand binding assay	B	BAO_0000219	cell-based format	Homo sapiens	None	None	HEK293	None	CHEMBL234	Dopamine D3 receptor	Homo sapiens	SINGLE PROTEIN	CHEMBL1147728	1	Scientific Literature	J. Med. Chem.	2006	CHEMBL3307715
CHEMBL3818478		0	402.54	0	3.92	11	O=C1NCN(c2ccccc2)C12CCN(CCCCc1c[nH]c3ccccc13)CC2	Ki	'='	31.0	nM	7.51			UO_0000065	18.65	0.34	3.59	14.62	False	CHEMBL3820049	Displacement of [3H]N-methylspiperone from human recombinant dopamine D3 receptor incubated for 1.5 hrs by microbeta scintillation counting method	B	BAO_0000357	single protein format	Homo sapiens	None	None	None	None	CHEMBL234	Dopamine D3 receptor	Homo sapiens	SINGLE PROTEIN	CHEMBL3817845	1	Scientific Literature	Bioorg. Med. Chem.	2016	None
CHEMBL220808	SARIZOTAN	3	348.42	0	4.37	2	Fc1ccc(-c2cncc(CNC[C@H]3CCc4ccccc4O3)c2)cc1	IC50	'<'	6.0	nM				UO_0000065					False	CHEMBL945906	Binding affinity to human dopaminergic D3 receptor	B	BAO_0000357	single protein format	Homo sapiens	None	None	None	None	CHEMBL234	Dopamine D3 receptor	Homo sapiens	SINGLE PROTEIN	CHEMBL1141467	1	Scientific Literature	J. Med. Chem.	2008	None
CHEMBL3819153		0	424.93	0	4.78	14	O=c1[nH]c2cc(Cl)ccc2n1C1CCN(CCCCc2nc3ccccc3o2)CC1	Ki	'='	109.0	nM	6.96			UO_0000065	16.39	0.32	2.18	10.38	False	CHEMBL3820049	Displacement of [3H]N-methylspiperone from human recombinant dopamine D3 receptor incubated for 1.5 hrs by microbeta scintillation counting method	B	BAO_0000357	single protein format	Homo sapiens	None	None	None	None	CHEMBL234	Dopamine D3 receptor	Homo sapiens	SINGLE PROTEIN	CHEMBL3817845	1	Scientific Literature	Bioorg. Med. Chem.	2016	None
CHEMBL3818799		0	477.62	1	6.30	16	Fc1ccc(C(c2ccc(F)cc2)N2CCN(CCCCc3nc4ccccc4s3)CC2)cc1	Ki	'='	31.62	nM	7.50			UO_0000065	15.70	0.30	1.20	38.72	False	CHEMBL3820049	Displacement of [3H]N-methylspiperone from human recombinant dopamine D3 receptor incubated for 1.5 hrs by microbeta scintillation counting method	B	BAO_0000357	single protein format	Homo sapiens	None	None	None	None	CHEMBL234	Dopamine D3 receptor	Homo sapiens	SINGLE PROTEIN	CHEMBL3817845	1	Scientific Literature	Bioorg. Med. Chem.	2016	None
CHEMBL3819403		0	505.63	2	6.33	17	O=C(CCCCN1CCN(C(c2ccc(F)cc2)c2ccc(F)cc2)CC1)c1nc2ccccc2s1	Ki	'='	251.19	nM	6.60			UO_0000065	13.05	0.25	0.27	18.11	False	CHEMBL3820049	Displacement of [3H]N-methylspiperone from human recombinant dopamine D3 receptor incubated for 1.5 hrs by microbeta scintillation counting method	B	BAO_0000357	single protein format	Homo sapiens	None	None	None	None	CHEMBL234	Dopamine D3 receptor	Homo sapiens	SINGLE PROTEIN	CHEMBL3817845	1	Scientific Literature	Bioorg. Med. Chem.	2016	None
CHEMBL2037432		0	400.98	1	5.26	19	OC1(c2ccc(Cl)cc2)CCN(CCCCc2nc3ccccc3s2)CC1	Ki	'='	288.4	nM	6.54			UO_0000065	16.31	0.33	1.28	17.99	False	CHEMBL3820049	Displacement of [3H]N-methylspiperone from human recombinant dopamine D3 receptor incubated for 1.5 hrs by microbeta scintillation counting method	B	BAO_0000357	single protein format	Homo sapiens	None	None	None	None	CHEMBL234	Dopamine D3 receptor	Homo sapiens	SINGLE PROTEIN	CHEMBL3817845	1	Scientific Literature	Bioorg. Med. Chem.	2016	None
CHEMBL210567		0	497.68	0	4.91	(R)-6a	COc1ccccc1N1CCN(CCCCNC(=O)c2cc3ccc2CCc2ccc(cc2)CC3)CC1	Activity	'='	0.0	%				UO_0000187					False	CHEMBL860513	Agonist activity at human D3 receptor expressed in CHO dhfr- cells assessed as rate of [3H]thymidine incorporation relative to quinpirole by mitogenesis assay	F	BAO_0000219	cell-based format	Homo sapiens	None	None	CHO	None	CHEMBL234	Dopamine D3 receptor	Homo sapiens	SINGLE PROTEIN	CHEMBL1148643	1	Scientific Literature	J. Med. Chem.	2006	CHEMBL3308072
CHEMBL25236	BP-897	0	417.55	0	4.18	3a	COc1ccccc1N1CCN(CCCCNC(=O)c2ccc3ccccc3c2)CC1	Activity	'='	56.0	%				UO_0000187					False	CHEMBL860513	Agonist activity at human D3 receptor expressed in CHO dhfr- cells assessed as rate of [3H]thymidine incorporation relative to quinpirole by mitogenesis assay	F	BAO_0000219	cell-based format	Homo sapiens	None	None	CHO	None	CHEMBL234	Dopamine D3 receptor	Homo sapiens	SINGLE PROTEIN	CHEMBL1148643	1	Scientific Literature	J. Med. Chem.	2006	CHEMBL3308072
CHEMBL240773	QUINPIROLE	0	219.33	0	2.00	quinpirole	CCCN1CCC[C@@H]2Cc3[nH]ncc3C[C@H]21	Activity	'='	100.0	%				UO_0000187					False	CHEMBL860513	Agonist activity at human D3 receptor expressed in CHO dhfr- cells assessed as rate of [3H]thymidine incorporation relative to quinpirole by mitogenesis assay	F	BAO_0000219	cell-based format	Homo sapiens	None	None	CHO	None	CHEMBL234	Dopamine D3 receptor	Homo sapiens	SINGLE PROTEIN	CHEMBL1148643	1	Scientific Literature	J. Med. Chem.	2006	CHEMBL3308072
CHEMBL208847		0	537.70	2	5.66	4	COc1ccccc1N1CCN(CCCCNC(=O)c2cc3c4ccc(c3o2)CCc2ccc(cc2)CC4)CC1	EC50						Not Determined						False	CHEMBL860514	Intrinsic activity at human D3 receptor expressed in CHO dhfr- cells assessed as rate of [3H]thymidine incorporation by mitogenesis assay	F	BAO_0000219	cell-based format	Homo sapiens	None	None	CHO	None	CHEMBL234	Dopamine D3 receptor	Homo sapiens	SINGLE PROTEIN	CHEMBL1148643	1	Scientific Literature	J. Med. Chem.	2006	CHEMBL3308072
CHEMBL25236	BP-897	0	417.55	0	4.18	3a	COc1ccccc1N1CCN(CCCCNC(=O)c2ccc3ccccc3c2)CC1	Kb						Not Determined						False	CHEMBL860514	Intrinsic activity at human D3 receptor expressed in CHO dhfr- cells assessed as rate of [3H]thymidine incorporation by mitogenesis assay	F	BAO_0000219	cell-based format	Homo sapiens	None	None	CHO	None	CHEMBL234	Dopamine D3 receptor	Homo sapiens	SINGLE PROTEIN	CHEMBL1148643	1	Scientific Literature	J. Med. Chem.	2006	CHEMBL3308072
CHEMBL97319		0	248.37	0	2.74	(R)-8	CCCN(CCC)[C@@H]1CCn2ccc(C=O)c2C1	Ki	'='	501.19	nM	6.30			UO_0000065	25.37	0.48	3.56	24.96	False	CHEMBL840215	Inhibition constant against [3H]-spiperone binding to human Dopamine receptor D3 expressed in CHO cells	B	BAO_0000219	cell-based format	Homo sapiens	None	None	CHO	None	CHEMBL234	Dopamine D3 receptor	Homo sapiens	SINGLE PROTEIN	CHEMBL1143571	1	Scientific Literature	J. Med. Chem.	2005	CHEMBL3308072
CHEMBL201288		0	290.41	0	4.14	2b	CCN1CCc2c([nH]c3ccccc23)Cc2ccccc2C1	Ki						Not Determined						False	CHEMBL858785	Inhibition of binding to human D3 receptor expressed in HEK 293 cells by radioligand binding assay	B	BAO_0000219	cell-based format	Homo sapiens	None	None	HEK293	None	CHEMBL234	Dopamine D3 receptor	Homo sapiens	SINGLE PROTEIN	CHEMBL1147728	1	Scientific Literature	J. Med. Chem.	2006	CHEMBL3307715
CHEMBL1631535		0	424.57	0	3.28	10	Cc1ccc2c(N3CCN(CCc4cccc(NS(C)(=O)=O)c4)CC3)cccc2n1	Ki	'='	199.53	nM	6.70			UO_0000065	15.78	0.31	3.42	10.22	False	CHEMBL1635456	Binding affinity to human recombinant dopamine D3 receptor by radioligand displacement assay	B	BAO_0000357	single protein format	Homo sapiens	None	None	None	None	CHEMBL234	Dopamine D3 receptor	Homo sapiens	SINGLE PROTEIN	CHEMBL1629528	1	Scientific Literature	J. Med. Chem.	2010	None
CHEMBL708	ZIPRASIDONE	4	412.95	0	3.81	11	O=C1Cc2cc(CCN3CCN(c4nsc5ccccc45)CC3)c(Cl)cc2N1	Ki	'='	6.31	nM	8.20			UO_0000065	19.86	0.40	4.39	16.92	False	CHEMBL895619	Displacement of [3H]spiperone from human dopamine D3 receptor expressed in CHO cells	B	BAO_0000219	cell-based format	Homo sapiens	None	None	CHO	None	CHEMBL234	Dopamine D3 receptor	Homo sapiens	SINGLE PROTEIN	CHEMBL1148822	1	Scientific Literature	J. Med. Chem.	2007	CHEMBL3308072
CHEMBL245118		0	508.64	2	5.05	36	Cc1cc(-c2ccc3c(c2)CCN(CCCSc2nnc(-c4ccc(F)c(F)c4)n2C)CC3)n(C)n1	Ki	'='	1.585	nM	8.80			UO_0000065					False	CHEMBL895461	Displacement of [35S]GTP-gamma-S from human cloned dopamine D3 receptor expressed in CHO cells after 30 mins	F	BAO_0000219	cell-based format	Homo sapiens	None	None	CHO	None	CHEMBL234	Dopamine D3 receptor	Homo sapiens	SINGLE PROTEIN	CHEMBL1148818	1	Scientific Literature	J. Med. Chem.	2007	CHEMBL3308072
CHEMBL242601		0	474.64	0	3.48	40	Cc1cnc(-c2nnc(SCCN3CCc4ccc(-c5cc(C)nn5C)cc4CC3)n2C)cn1	Ki	'='	5.012	nM	8.30			UO_0000065					False	CHEMBL895461	Displacement of [35S]GTP-gamma-S from human cloned dopamine D3 receptor expressed in CHO cells after 30 mins	F	BAO_0000219	cell-based format	Homo sapiens	None	None	CHO	None	CHEMBL234	Dopamine D3 receptor	Homo sapiens	SINGLE PROTEIN	CHEMBL1148818	1	Scientific Literature	J. Med. Chem.	2007	CHEMBL3308072
CHEMBL54	HALOPERIDOL	4	375.87	0	4.43	25	O=C(CCCN1CCC(O)(c2ccc(Cl)cc2)CC1)c1ccc(F)cc1	Ki	'='	1.585	nM	8.80			UO_0000065	23.41	0.46	4.37	21.71	False	CHEMBL895619	Displacement of [3H]spiperone from human dopamine D3 receptor expressed in CHO cells	B	BAO_0000219	cell-based format	Homo sapiens	None	None	CHO	None	CHEMBL234	Dopamine D3 receptor	Homo sapiens	SINGLE PROTEIN	CHEMBL1148822	1	Scientific Literature	J. Med. Chem.	2007	CHEMBL3308072
CHEMBL42	CLOZAPINE	4	326.83	0	3.72	clozapine	CN1CCN(C2=Nc3cc(Cl)ccc3Nc3ccccc32)CC1	Ki	'='	200.0	nM	6.70			UO_0000065	20.50	0.40	2.98	21.70	True	CHEMBL676635	compound was tested for its affinity to displace [3H]spiperone cloned human Dopamine receptor D3 stably expressed in HEK393 cell lines	B	BAO_0000219	cell-based format	None	None	None	HEK393	None	CHEMBL234	Dopamine D3 receptor	Homo sapiens	SINGLE PROTEIN	CHEMBL1132306	1	Scientific Literature	J. Med. Chem.	1999	None
CHEMBL91821		0	347.46	0	4.40	9	Cc1nc(O)n(C2CCN(Cc3ccccc3)CC2)c1-c1ccccc1	Ki	'='	3600.0	nM	5.44			UO_0000065	15.67	0.29	1.04	13.18	False	CHEMBL674994	Affinity to displace [3H]spiperone from cloned human Dopamine receptor D3 stably expressed in HEK393 cell lines	B	BAO_0000219	cell-based format	None	None	None	HEK393	None	CHEMBL234	Dopamine D3 receptor	Homo sapiens	SINGLE PROTEIN	CHEMBL1132306	1	Scientific Literature	J. Med. Chem.	1999	None
CHEMBL231546		0	505.87	2	5.60	21	CN1CCc2cc(Br)c(NS(=O)(=O)c3ccc(-c4ccc(Cl)cc4)cc3)cc2CC1	Ki	'='	5.012	nM	8.30			UO_0000065	16.41	0.38	2.70	16.80	False	CHEMBL905980	Displacement of [125I]iodosulpiride from human recombinant dopamine D3 receptor expressed in CHO cells	B	BAO_0000219	cell-based format	Homo sapiens	None	None	CHO	None	CHEMBL234	Dopamine D3 receptor	Homo sapiens	SINGLE PROTEIN	CHEMBL1143778	1	Scientific Literature	Bioorg. Med. Chem. Lett.	2007	CHEMBL3308072
CHEMBL231350		0	484.07	1	5.66	25	CC(C)Nc1cc2c(cc1NS(=O)(=O)c1ccc(-c3ccc(Cl)cc3)cc1)CCN(C)CC2	EC50	'<'	10000.0	nM				UO_0000065					False	CHEMBL905990	Agonist activity at human dopamine D3 receptor by [35S]GTP-gamma-S binding assay	F	BAO_0000019	assay format	Homo sapiens	None	None	None	None	CHEMBL234	Dopamine D3 receptor	Homo sapiens	SINGLE PROTEIN	CHEMBL1143778	1	Scientific Literature	Bioorg. Med. Chem. Lett.	2007	None
CHEMBL187367		0	295.43	0	4.14	14	c1ccc(Cc2ccccc2OCCCN2CCCC2)cc1	Ki	'='	2923.0	nM	5.53			UO_0000065	18.73	0.34	1.39	44.38	False	CHEMBL839545	Binding affinity for human recombinant dopamine receptor D3	B	BAO_0000357	single protein format	Homo sapiens	None	None	None	None	CHEMBL234	Dopamine D3 receptor	Homo sapiens	SINGLE PROTEIN	CHEMBL1138672	1	Scientific Literature	J. Med. Chem.	2004	None
CHEMBL381912		0	302.42	0	4.99	25	c1ccc(C2CCCC3c4[nH]c5ccccc5c4CCN23)cc1	Ki						Not Determined						False	CHEMBL858785	Inhibition of binding to human D3 receptor expressed in HEK 293 cells by radioligand binding assay	B	BAO_0000219	cell-based format	Homo sapiens	None	None	HEK293	None	CHEMBL234	Dopamine D3 receptor	Homo sapiens	SINGLE PROTEIN	CHEMBL1147728	1	Scientific Literature	J. Med. Chem.	2006	CHEMBL3307715
CHEMBL201575		0	285.18	0	3.51	27	CCOC(=O)C(CCCBr)c1ccccc1	Ki						Not Determined						False	CHEMBL858785	Inhibition of binding to human D3 receptor expressed in HEK 293 cells by radioligand binding assay	B	BAO_0000219	cell-based format	Homo sapiens	None	None	HEK293	None	CHEMBL234	Dopamine D3 receptor	Homo sapiens	SINGLE PROTEIN	CHEMBL1147728	1	Scientific Literature	J. Med. Chem.	2006	CHEMBL3307715
CHEMBL379450		0	380.54	1	5.40	1c	c1ccc(CCN2CCc3ccccc3Cc3[nH]c4ccccc4c3CC2)cc1	Ki						Not Determined						False	CHEMBL858785	Inhibition of binding to human D3 receptor expressed in HEK 293 cells by radioligand binding assay	B	BAO_0000219	cell-based format	Homo sapiens	None	None	HEK293	None	CHEMBL234	Dopamine D3 receptor	Homo sapiens	SINGLE PROTEIN	CHEMBL1147728	1	Scientific Literature	J. Med. Chem.	2006	CHEMBL3307715
CHEMBL379673		0	228.34	0	2.98	6	CN1CCCCc2[nH]c3ccccc3c2CC1	Ki						Not Determined						False	CHEMBL858785	Inhibition of binding to human D3 receptor expressed in HEK 293 cells by radioligand binding assay	B	BAO_0000219	cell-based format	Homo sapiens	None	None	HEK293	None	CHEMBL234	Dopamine D3 receptor	Homo sapiens	SINGLE PROTEIN	CHEMBL1147728	1	Scientific Literature	J. Med. Chem.	2006	CHEMBL3307715
CHEMBL424667		0	409.49	0	2.56	32	COc1ccccc1N1CCN(CCCCNC(=O)c2ccc3nonc3c2)CC1	Ki	'='	58.5	nM	7.23			UO_0000065	17.66	0.33	4.67	8.64	False	CHEMBL861745	Displacement of [3H]spiroperidol from cloned human dopamine receptor D3 expressed in CHO cells	B	BAO_0000219	cell-based format	Homo sapiens	None	None	CHO	None	CHEMBL234	Dopamine D3 receptor	Homo sapiens	SINGLE PROTEIN	CHEMBL1148573	1	Scientific Literature	J. Med. Chem.	2006	CHEMBL3308072
CHEMBL435939		0	474.57	0	3.35	28	COc1ccc2onc(N3CCN(CCCCNC(=O)c4cccc(-n5ccnc5)c4)CC3)c2c1	Ki	'='	5539.0	nM	5.26			UO_0000065	11.08	0.21	1.91	5.93	False	CHEMBL861745	Displacement of [3H]spiroperidol from cloned human dopamine receptor D3 expressed in CHO cells	B	BAO_0000219	cell-based format	Homo sapiens	None	None	CHO	None	CHEMBL234	Dopamine D3 receptor	Homo sapiens	SINGLE PROTEIN	CHEMBL1148573	1	Scientific Literature	J. Med. Chem.	2006	CHEMBL3308072
CHEMBL201326		0	459.55	0	3.72	15	COc1cccc2cc(C(=O)NCCCCN3CCN(c4cccc5nccnc45)CC3)oc12	Ki	'='	262.0	nM	6.58			UO_0000065	14.32	0.26	2.86	7.86	False	CHEMBL861745	Displacement of [3H]spiroperidol from cloned human dopamine receptor D3 expressed in CHO cells	B	BAO_0000219	cell-based format	Homo sapiens	None	None	CHO	None	CHEMBL234	Dopamine D3 receptor	Homo sapiens	SINGLE PROTEIN	CHEMBL1148573	1	Scientific Literature	J. Med. Chem.	2006	CHEMBL3308072
CHEMBL231183		0	509.48	2	6.60	20b	Cc1ccc2nc(-c3ccc(OCCCCN4CCN(c5cccc(Cl)c5Cl)CC4)cc3)cn2c1	Ki	'='	8.0	nM	8.10			UO_0000065	15.89	0.32	1.50	24.53	False	CHEMBL895393	Displacement of [3H]spiroperidol from human cloned dopamine D3 receptor	B	BAO_0000357	single protein format	Homo sapiens	None	None	None	None	CHEMBL234	Dopamine D3 receptor	Homo sapiens	SINGLE PROTEIN	CHEMBL1148812	1	Scientific Literature	J. Med. Chem.	2007	None
CHEMBL240773	QUINPIROLE	0	219.33	0	2.00	quinpirole	CCCN1CCC[C@@H]2Cc3[nH]ncc3C[C@H]21	EC50	'='	3.4	nM	8.47			UO_0000065					True	CHEMBL859992	Intrinsic activity against dopamine D3 receptor assessed as [3H]thymidine uptake in CHO cells by mitogenesis assay	F	BAO_0000219	cell-based format	Homo sapiens	None	None	CHO	None	CHEMBL234	Dopamine D3 receptor	Homo sapiens	SINGLE PROTEIN	CHEMBL1147793	1	Scientific Literature	Bioorg. Med. Chem. Lett.	2006	CHEMBL3308072
CHEMBL3953365		0	463.53	0	4.77	11b; single enantiomer 2	Cc1ncoc1-c1nnc(SCCN2CC[C@@]3(C[C@@H]3c3ccc(C(F)(F)F)cc3)C2)n1C	Ki	'='	22.39	nM	7.65			UO_0000065	16.50	0.33	2.88	12.75	False	CHEMBL3855277	Displacement of [3H]-spiperone from human dopamine D3 receptor expressed in CHO-K1 cell membranes after 90 mins by liquid scintillation counting	B	BAO_0000219	cell-based format	Homo sapiens	None	None	CHO-K1	None	CHEMBL234	Dopamine D3 receptor	Homo sapiens	SINGLE PROTEIN	CHEMBL3853329	1	Scientific Literature	J Med Chem	2016	CHEMBL3307512
CHEMBL3983121		0	478.45	1	5.45	25	Cc1ncoc1-c1nnc(SCCCN2CC[C@]3(C[C@H]3c3cc(Cl)cc(Cl)c3)C2)n1C	Ki	'='	0.4169	nM	9.38			UO_0000065	19.60	0.41	3.93	15.64	False	CHEMBL3855277	Displacement of [3H]-spiperone from human dopamine D3 receptor expressed in CHO-K1 cell membranes after 90 mins by liquid scintillation counting	B	BAO_0000219	cell-based format	Homo sapiens	None	None	CHO-K1	None	CHEMBL234	Dopamine D3 receptor	Homo sapiens	SINGLE PROTEIN	CHEMBL3853329	1	Scientific Literature	J Med Chem	2016	CHEMBL3307512
CHEMBL3967806		0	462.54	1	5.46	35	Cn1c(SCCCN2CC[C@]3(C[C@@H]3c3ccc(C(F)(F)F)cc3)C2)nnc1-c1ccco1	Ki	'='	1.38	nM	8.86			UO_0000065	19.16	0.38	3.40	18.82	False	CHEMBL3855277	Displacement of [3H]-spiperone from human dopamine D3 receptor expressed in CHO-K1 cell membranes after 90 mins by liquid scintillation counting	B	BAO_0000219	cell-based format	Homo sapiens	None	None	CHO-K1	None	CHEMBL234	Dopamine D3 receptor	Homo sapiens	SINGLE PROTEIN	CHEMBL3853329	1	Scientific Literature	J Med Chem	2016	CHEMBL3307512
CHEMBL3938107		0	473.57	1	5.26	52	Cn1c(SCCCN2CC[C@]3(C[C@@H]3c3ccc(C(F)(F)F)cc3)C2)nnc1-c1cccnc1	Ki	'='	1.82	nM	8.74			UO_0000065	18.46	0.36	3.48	18.66	False	CHEMBL3855277	Displacement of [3H]-spiperone from human dopamine D3 receptor expressed in CHO-K1 cell membranes after 90 mins by liquid scintillation counting	B	BAO_0000219	cell-based format	Homo sapiens	None	None	CHO-K1	None	CHEMBL234	Dopamine D3 receptor	Homo sapiens	SINGLE PROTEIN	CHEMBL3853329	1	Scientific Literature	J Med Chem	2016	CHEMBL3307512
CHEMBL3930825		0	474.56	0	4.65	59	Cn1c(SCCCN2CC[C@]3(C[C@H]3c3ccc(C(F)(F)F)cc3)C2)nnc1-c1cccnn1	Ki	'='	97.72	nM	7.01			UO_0000065	14.77	0.29	2.36	11.74	False	CHEMBL3855277	Displacement of [3H]-spiperone from human dopamine D3 receptor expressed in CHO-K1 cell membranes after 90 mins by liquid scintillation counting	B	BAO_0000219	cell-based format	Homo sapiens	None	None	CHO-K1	None	CHEMBL234	Dopamine D3 receptor	Homo sapiens	SINGLE PROTEIN	CHEMBL3853329	1	Scientific Literature	J Med Chem	2016	CHEMBL3307512
CHEMBL3912897		0	405.57	0	4.24	63	Cn1c(SCCCN2CC[C@]3(C[C@@H]3c3ccccc3)C2)nnc1-c1cccnc1	Ki	'='	29.51	nM	7.53			UO_0000065	18.57	0.35	3.29	16.08	False	CHEMBL3855277	Displacement of [3H]-spiperone from human dopamine D3 receptor expressed in CHO-K1 cell membranes after 90 mins by liquid scintillation counting	B	BAO_0000219	cell-based format	Homo sapiens	None	None	CHO-K1	None	CHEMBL234	Dopamine D3 receptor	Homo sapiens	SINGLE PROTEIN	CHEMBL3853329	1	Scientific Literature	J Med Chem	2016	CHEMBL3307512
CHEMBL200024		0	452.51	0	2.90	19	COc1ccc2onc(N3CCN(CCCCNC(=O)c4ccc5c(c4)OCO5)CC3)c2c1	Ki	'='	118.0	nM	6.93			UO_0000065	15.31	0.29	4.03	7.76	False	CHEMBL861745	Displacement of [3H]spiroperidol from cloned human dopamine receptor D3 expressed in CHO cells	B	BAO_0000219	cell-based format	Homo sapiens	None	None	CHO	None	CHEMBL234	Dopamine D3 receptor	Homo sapiens	SINGLE PROTEIN	CHEMBL1148573	1	Scientific Literature	J. Med. Chem.	2006	CHEMBL3308072
CHEMBL198404		0	478.55	0	3.92	13	COc1ccc2onc(N3CCN(CCCCNC(=O)c4cc5cccc(OC)c5o4)CC3)c2c1	Ki	'='	98.0	nM	7.01			UO_0000065	14.65	0.27	3.09	7.52	False	CHEMBL861745	Displacement of [3H]spiroperidol from cloned human dopamine receptor D3 expressed in CHO cells	B	BAO_0000219	cell-based format	Homo sapiens	None	None	CHO	None	CHEMBL234	Dopamine D3 receptor	Homo sapiens	SINGLE PROTEIN	CHEMBL1148573	1	Scientific Literature	J. Med. Chem.	2006	CHEMBL3308072
CHEMBL107529		0	307.40	0	3.98	7	c1ccc(CN2CCC(n3ccc(-c4cnco4)c3)CC2)cc1	Ki	'='	6800.0	nM	5.17			UO_0000065	16.81	0.31	1.19	15.11	False	CHEMBL675054	Displacement of [3H]spiperone from human Dopamine receptor D3 expressed in CHO cells	B	BAO_0000219	cell-based format	Homo sapiens	None	None	CHO	None	CHEMBL234	Dopamine D3 receptor	Homo sapiens	SINGLE PROTEIN	CHEMBL1131871	1	Scientific Literature	Bioorg. Med. Chem. Lett.	1999	CHEMBL3308072
CHEMBL69271	NAXAGOLIDE	0	247.34	0	2.49	6	CCCN1CCO[C@@H]2c3cc(O)ccc3CC[C@H]21	Ki	'='	0.21	nM	9.68			UO_0000065	39.13	0.73	7.19	29.60	False	CHEMBL673332	Tested for antagonist binding affinity by measuring displacement of [3H]spiperone from Human Dopamine receptor D3 expressed in CHO K-1 cells	B	BAO_0000219	cell-based format	Homo sapiens	None	None	CHO	None	CHEMBL234	Dopamine D3 receptor	Homo sapiens	SINGLE PROTEIN	CHEMBL1133458	1	Scientific Literature	J. Med. Chem.	2000	CHEMBL3308072
CHEMBL395742		0	473.65	1	5.34	14	Cc1ccc(-c2nnc(SCCCN3CCc4ccc(-c5cc(C)on5)cc4CC3)n2C)cc1	Ki	'='	1.585	nM	8.80			UO_0000065					False	CHEMBL895461	Displacement of [35S]GTP-gamma-S from human cloned dopamine D3 receptor expressed in CHO cells after 30 mins	F	BAO_0000219	cell-based format	Homo sapiens	None	None	CHO	None	CHEMBL234	Dopamine D3 receptor	Homo sapiens	SINGLE PROTEIN	CHEMBL1148818	1	Scientific Literature	J. Med. Chem.	2007	CHEMBL3308072
CHEMBL243708		0	539.71	2	5.59	10	Cc1cc(-c2ccc3c(c2)CCN(CCCSc2nnc(-c4ccc5nc(C)c(C)nc5c4)n2C)CC3)no1	Ki	'='	6.31	nM	8.20			UO_0000065					False	CHEMBL895461	Displacement of [35S]GTP-gamma-S from human cloned dopamine D3 receptor expressed in CHO cells after 30 mins	F	BAO_0000219	cell-based format	Homo sapiens	None	None	CHO	None	CHEMBL234	Dopamine D3 receptor	Homo sapiens	SINGLE PROTEIN	CHEMBL1148818	1	Scientific Literature	J. Med. Chem.	2007	CHEMBL3308072
CHEMBL397429		0	498.66	1	5.51	5	Cc1cnc(-c2ccc3c(c2)CCN(CCCSc2nnc(-c4cc5ccccc5[nH]4)n2C)CC3)o1	Ki	'='	1.259	nM	8.90			UO_0000065					False	CHEMBL895461	Displacement of [35S]GTP-gamma-S from human cloned dopamine D3 receptor expressed in CHO cells after 30 mins	F	BAO_0000219	cell-based format	Homo sapiens	None	None	CHO	None	CHEMBL234	Dopamine D3 receptor	Homo sapiens	SINGLE PROTEIN	CHEMBL1148818	1	Scientific Literature	J. Med. Chem.	2007	CHEMBL3308072
CHEMBL109912		0	401.94	0	4.03	3b	CNc1cc(OC)c(C(=O)N[C@H]2CCN(Cc3ccccc3)C[C@@H]2C)cc1Cl	Ki	'='	510.0	nM	6.29			UO_0000065	15.66	0.31	2.26	11.74	False	CHEMBL674986	Displacement of [3H]spiperone [0.5 nM (Kd=0.1 nM)] from recombinant human dopamine receptor D3 expressed in CHO cells at 0.5 nM concentration	B	BAO_0000219	cell-based format	None	None	None	CHO	None	CHEMBL234	Dopamine D3 receptor	Homo sapiens	SINGLE PROTEIN	CHEMBL1136241	1	Scientific Literature	Bioorg. Med. Chem. Lett.	2003	CHEMBL3308072
CHEMBL336962		0	219.33	0	2.55	(S)-(-)-17	CCCN[C@H]1CCc2ccc(OC)cc2C1	Ki	'='	3055.0	nM	5.51			UO_0000065	25.14	0.47	2.96	25.94	False	CHEMBL675667	Binding affinity was evaluated by calculating competition for [3H]spiperone binding on Dopamine receptor D3 expressed on CHO K-1 cells.	B	BAO_0000219	cell-based format	None	None	None	CHO	None	CHEMBL234	Dopamine D3 receptor	Homo sapiens	SINGLE PROTEIN	CHEMBL1129692	1	Scientific Literature	J. Med. Chem.	1996	CHEMBL3308072
CHEMBL301265	PRAMIPEXOLE	4	211.33	0	1.58	pramipexole	CCCN[C@H]1CCc2nc(N)sc2C1	EC50	'='	1.0	nM	9.00			UO_0000065					False	CHEMBL942048	Agonist activity at human recombinant dopamine D3 receptor expressed in CHO cells assessed as inhibition of forskolin-stimulated cAMP accumulation	F	BAO_0000219	cell-based format	Homo sapiens	None	None	CHO	None	CHEMBL234	Dopamine D3 receptor	Homo sapiens	SINGLE PROTEIN	CHEMBL1140586	1	Scientific Literature	Bioorg. Med. Chem. Lett.	2007	CHEMBL3308072
CHEMBL250829		0	230.31	0	2.34	20	CCCN1CCOC(c2cccc(C#N)c2)C1	EC50	'>'	1000.0	nM				UO_0000065					False	CHEMBL942048	Agonist activity at human recombinant dopamine D3 receptor expressed in CHO cells assessed as inhibition of forskolin-stimulated cAMP accumulation	F	BAO_0000219	cell-based format	Homo sapiens	None	None	CHO	None	CHEMBL234	Dopamine D3 receptor	Homo sapiens	SINGLE PROTEIN	CHEMBL1140586	1	Scientific Literature	Bioorg. Med. Chem. Lett.	2007	CHEMBL3308072
CHEMBL400766		0	251.39	0	3.19	15	CCCN1CCOC(c2cccc(SC)c2)C1	EC50	'>'	1000.0	nM				UO_0000065					False	CHEMBL942048	Agonist activity at human recombinant dopamine D3 receptor expressed in CHO cells assessed as inhibition of forskolin-stimulated cAMP accumulation	F	BAO_0000219	cell-based format	Homo sapiens	None	None	CHO	None	CHEMBL234	Dopamine D3 receptor	Homo sapiens	SINGLE PROTEIN	CHEMBL1140586	1	Scientific Literature	Bioorg. Med. Chem. Lett.	2007	CHEMBL3308072
CHEMBL250632		0	205.30	0	2.47	11	CCCN1CCOC(c2ccccc2)C1	EC50	'>'	1000.0	nM				UO_0000065					False	CHEMBL942048	Agonist activity at human recombinant dopamine D3 receptor expressed in CHO cells assessed as inhibition of forskolin-stimulated cAMP accumulation	F	BAO_0000219	cell-based format	Homo sapiens	None	None	CHO	None	CHEMBL234	Dopamine D3 receptor	Homo sapiens	SINGLE PROTEIN	CHEMBL1140586	1	Scientific Literature	Bioorg. Med. Chem. Lett.	2007	CHEMBL3308072
CHEMBL271073		0	452.58	0	4.20	60	Cc1nc2cc3c(cc2o1)CCN(CCCCSc1nnc(-c2ocnc2C)n1C)CC3	Ki	'='	316.23	nM	6.50			UO_0000065					False	CHEMBL948180	Antagonist activity at human dopamine D3 receptor by cell based GTPgammaS binding assay	F	BAO_0000219	cell-based format	Homo sapiens	None	None	None	None	CHEMBL234	Dopamine D3 receptor	Homo sapiens	SINGLE PROTEIN	CHEMBL1142271	1	Scientific Literature	Bioorg. Med. Chem. Lett.	2008	None
CHEMBL271632		0	514.72	2	5.84	80	Cc1ccc2c(-c3nnc(SCCCN4CCc5cc6nc(C)sc6cc5CC4)n3C)cccc2n1	Ki	'='	19.95	nM	7.70			UO_0000065					False	CHEMBL948180	Antagonist activity at human dopamine D3 receptor by cell based GTPgammaS binding assay	F	BAO_0000219	cell-based format	Homo sapiens	None	None	None	None	CHEMBL234	Dopamine D3 receptor	Homo sapiens	SINGLE PROTEIN	CHEMBL1142271	1	Scientific Literature	Bioorg. Med. Chem. Lett.	2008	None
CHEMBL314663		0	694.92	2	8.71	11	C(=C/Cn1c(-c2ccc(OCCCN3CCCC3)cc2)nc2ccccc21)\Cn1c(-c2ccc(OCCCN3CCCC3)cc2)nc2ccccc21	Ki	'='	9.0	nM	8.05			UO_0000065	11.58	0.21	-0.66	13.28	False	CHEMBL666892	Binding affinity towards human cloned Dopamine D3 receptor in CHO cells by [3H]spiperone displacement.	B	BAO_0000219	cell-based format	None	None	None	CHO	None	CHEMBL234	Dopamine D3 receptor	Homo sapiens	SINGLE PROTEIN	CHEMBL1128063	1	Scientific Literature	Bioorg. Med. Chem. Lett.	1995	CHEMBL3308072
CHEMBL272480		0	512.68	1	4.51	84	Cc1ccc2c(-c3nnc(SCCCN4CCc5cc6c(cc5CC4)C(=O)N(C)C6)n3C)cccc2n1	Ki	'='	630.96	nM	6.20			UO_0000065					False	CHEMBL948180	Antagonist activity at human dopamine D3 receptor by cell based GTPgammaS binding assay	F	BAO_0000219	cell-based format	Homo sapiens	None	None	None	None	CHEMBL234	Dopamine D3 receptor	Homo sapiens	SINGLE PROTEIN	CHEMBL1142271	1	Scientific Literature	Bioorg. Med. Chem. Lett.	2008	None
CHEMBL273199		0	537.74	2	5.63	2	Cc1cc2c(-c3nnc(SCCCN4CCc5ccc(-c6cc(C)nn6C)cc5CC4)n3C)cccc2cn1	Ki	'='	1.585	nM	8.80			UO_0000065					False	CHEMBL948180	Antagonist activity at human dopamine D3 receptor by cell based GTPgammaS binding assay	F	BAO_0000219	cell-based format	Homo sapiens	None	None	None	None	CHEMBL234	Dopamine D3 receptor	Homo sapiens	SINGLE PROTEIN	CHEMBL1142271	1	Scientific Literature	Bioorg. Med. Chem. Lett.	2008	None
CHEMBL58296		0	387.31	1	6.03	12	Clc1ccc(CN2CCC(c3cc(-c4ccc(Cl)cc4)on3)CC2)cc1	Ki	'='	430.0	nM	6.37			UO_0000065	16.44	0.33	0.34	21.75	True	CHEMBL674988	Displacement of [3H]spiperone from human Dopamine receptor D3 expressed in CHO cells	B	BAO_0000219	cell-based format	Homo sapiens	None	None	CHO	None	CHEMBL234	Dopamine D3 receptor	Homo sapiens	SINGLE PROTEIN	CHEMBL1129307	1	Scientific Literature	J. Med. Chem.	1996	CHEMBL3308072
CHEMBL257534		0	468.58	0	2.72	14	Cc1ncoc1-c1nnc(SCCCN2CCc3cc4c(cc3CC2)N(C)C(=O)CO4)n1C	Ki	'='	63.1	nM	7.20			UO_0000065					False	CHEMBL948180	Antagonist activity at human dopamine D3 receptor by cell based GTPgammaS binding assay	F	BAO_0000219	cell-based format	Homo sapiens	None	None	None	None	CHEMBL234	Dopamine D3 receptor	Homo sapiens	SINGLE PROTEIN	CHEMBL1142271	1	Scientific Literature	Bioorg. Med. Chem. Lett.	2008	None
CHEMBL258090		0	566.65	2	6.17	42	Cc1ccc2c(-c3nnc(SCCCN4CCc5cc6nc(CC(F)(F)F)oc6cc5CC4)n3C)cccc2n1	Ki	'='	39.81	nM	7.40			UO_0000065					False	CHEMBL948180	Antagonist activity at human dopamine D3 receptor by cell based GTPgammaS binding assay	F	BAO_0000219	cell-based format	Homo sapiens	None	None	None	None	CHEMBL234	Dopamine D3 receptor	Homo sapiens	SINGLE PROTEIN	CHEMBL1142271	1	Scientific Literature	Bioorg. Med. Chem. Lett.	2008	None
CHEMBL129237		0	377.89	0	4.28	(S)-(-)-3a	O[C@@H](CCCN1CCC(O)(c2ccc(Cl)cc2)CC1)c1ccc(F)cc1	Ki	'='	330.0	nM	6.48			UO_0000065	17.15	0.34	2.20	14.83	False	CHEMBL651365	Displacement of [3H]-spiperone from CHO-K1 cell membranes expressing human dopamine 3 receptors	B	BAO_0000219	cell-based format	Homo sapiens	None	None	CHO-K1	None	CHEMBL234	Dopamine D3 receptor	Homo sapiens	SINGLE PROTEIN	CHEMBL1126960	1	Scientific Literature	J. Med. Chem.	1993	CHEMBL3307512
CHEMBL58296		0	387.31	1	6.03	29	Clc1ccc(CN2CCC(c3cc(-c4ccc(Cl)cc4)on3)CC2)cc1	Ki	'='	430.0	nM	6.37			UO_0000065	16.44	0.33	0.34	21.75	False	CHEMBL678864	Ability to displace [3H]spiperone from human dopamine receptor D3 (hD3) receptor stably expressed in HEK293 cells.	B	BAO_0000219	cell-based format	None	None	None	HEK293	None	CHEMBL234	Dopamine D3 receptor	Homo sapiens	SINGLE PROTEIN	CHEMBL1130098	1	Scientific Literature	J. Med. Chem.	1997	CHEMBL3307715
CHEMBL135725		0	385.42	0	3.14	(+)-48c	O=C(O)C(=O)O.Oc1ccc2c(c1)O[C@H](CN1CCc3ccccc3C1)CC2	Ki	'='	1.0	nM	9.00			UO_0000065	30.47	0.56	5.86	27.52	False	CHEMBL673447	Binding affinity at human Dopamine receptor D3 (hD3) using [3H]spiperone radioligand.	B	BAO_0000357	single protein format	None	None	None	None	None	CHEMBL234	Dopamine D3 receptor	Homo sapiens	SINGLE PROTEIN	CHEMBL1130268	1	Scientific Literature	J. Med. Chem.	1997	None
CHEMBL87716		0	811.17	2	12.32	9	CCCCN(CCCC)CCCOc1ccc(-c2nc3ccccc3n2C/C=C/Cn2c(-c3ccc(OCCCN(CCCC)CCCC)cc3)nc3ccccc32)cc1	Ki	'='	8.0	nM	8.10			UO_0000065	9.98	0.18	-4.22	13.37	False	CHEMBL666892	Binding affinity towards human cloned Dopamine D3 receptor in CHO cells by [3H]spiperone displacement.	B	BAO_0000219	cell-based format	None	None	None	CHO	None	CHEMBL234	Dopamine D3 receptor	Homo sapiens	SINGLE PROTEIN	CHEMBL1128063	1	Scientific Literature	Bioorg. Med. Chem. Lett.	1995	CHEMBL3308072
CHEMBL160266		0	501.08	1	4.63	10a	Clc1ccc(N2CCN(Cc3cnn4c(N5CCN(Cc6ccccc6)CC5)cccc34)CC2)cc1	Ki	'='	410.0	nM	6.39			UO_0000065	12.75	0.24	1.76	21.11	False	CHEMBL872879	In vitro binding affinity at human cloned dopamine receptor D3 stably expressed in CHO cells by [3H]spiperone displacement.	B	BAO_0000219	cell-based format	None	None	None	CHO	None	CHEMBL234	Dopamine D3 receptor	Homo sapiens	SINGLE PROTEIN	CHEMBL1135071	1	Scientific Literature	Bioorg. Med. Chem. Lett.	2002	CHEMBL3308072
CHEMBL422788		0	378.47	0	3.69	1c	Cc1cc2ccc(OCCCN3CCN(c4ccccc4)CC3)cc2oc1=O	Ki	'='	18.9	nM	7.72			UO_0000065	20.41	0.38	4.03	16.82	False	CHEMBL675053	Compound was measured for the binding affinity in chinese hamster ovary (CHO) cells transfected with human Dopamine receptor D3 using [3H]raclopride as radioligand	B	BAO_0000219	cell-based format	None	None	None	CHO	None	CHEMBL234	Dopamine D3 receptor	Homo sapiens	SINGLE PROTEIN	CHEMBL1130712	1	Scientific Literature	Bioorg. Med. Chem. Lett.	1998	CHEMBL3308072
CHEMBL250830		0	248.33	0	1.57	21	CCCN1CCOC(c2cccc(C(N)=O)c2)C1	EC50	'>'	1000.0	nM				UO_0000065					False	CHEMBL942048	Agonist activity at human recombinant dopamine D3 receptor expressed in CHO cells assessed as inhibition of forskolin-stimulated cAMP accumulation	F	BAO_0000219	cell-based format	Homo sapiens	None	None	CHO	None	CHEMBL234	Dopamine D3 receptor	Homo sapiens	SINGLE PROTEIN	CHEMBL1140586	1	Scientific Literature	Bioorg. Med. Chem. Lett.	2007	CHEMBL3308072
CHEMBL249794		0	314.41	0	1.55	42	CCCN1CCOC(c2ccc(O)c(NS(C)(=O)=O)c2)C1	EC50	'>'	1000.0	nM				UO_0000065					False	CHEMBL942048	Agonist activity at human recombinant dopamine D3 receptor expressed in CHO cells assessed as inhibition of forskolin-stimulated cAMP accumulation	F	BAO_0000219	cell-based format	Homo sapiens	None	None	CHO	None	CHEMBL234	Dopamine D3 receptor	Homo sapiens	SINGLE PROTEIN	CHEMBL1140586	1	Scientific Literature	Bioorg. Med. Chem. Lett.	2007	CHEMBL3308072
CHEMBL314439		0	726.92	2	7.18	12	C(=C/Cn1c(-c2ccc(OCCCN3CCOCC3)cc2)nc2ccccc21)\Cn1c(-c2ccc(OCCCN3CCOCC3)cc2)nc2ccccc21	Ki	'>'	2040.0	nM				UO_0000065					False	CHEMBL666892	Binding affinity towards human cloned Dopamine D3 receptor in CHO cells by [3H]spiperone displacement.	B	BAO_0000219	cell-based format	None	None	None	CHO	None	CHEMBL234	Dopamine D3 receptor	Homo sapiens	SINGLE PROTEIN	CHEMBL1128063	1	Scientific Literature	Bioorg. Med. Chem. Lett.	1995	CHEMBL3308072
CHEMBL571229		0	355.87	0	3.59	23	O=C1N(CCN2Cc3ccccc3C2)CCN1Cc1cccc(Cl)c1	Ki	'='	125.89	nM	6.90			UO_0000065					False	CHEMBL1057874	Antagonist activity at human dopamine D3 receptor expressed in CHO cells by [35S]GTP-gamma-S-based scintillation spectrometry	F	BAO_0000219	cell-based format	Homo sapiens	None	None	CHO	None	CHEMBL234	Dopamine D3 receptor	Homo sapiens	SINGLE PROTEIN	CHEMBL1152393	1	Scientific Literature	Bioorg. Med. Chem. Lett.	2009	CHEMBL3308072
CHEMBL564741		0	403.45	0	4.52	29	CC(c1cccc(C(F)(F)F)c1)N1CCN(CCN2Cc3ccccc3C2)C1=O	Ki	'='	501.19	nM	6.30			UO_0000065					False	CHEMBL1057874	Antagonist activity at human dopamine D3 receptor expressed in CHO cells by [35S]GTP-gamma-S-based scintillation spectrometry	F	BAO_0000219	cell-based format	Homo sapiens	None	None	CHO	None	CHEMBL234	Dopamine D3 receptor	Homo sapiens	SINGLE PROTEIN	CHEMBL1152393	1	Scientific Literature	Bioorg. Med. Chem. Lett.	2009	CHEMBL3308072
CHEMBL249792		0	251.33	0	1.67	40	CCCN1CCOC(c2ccc(O)c(CO)c2)C1	EC50	'>'	1000.0	nM				UO_0000065					False	CHEMBL942048	Agonist activity at human recombinant dopamine D3 receptor expressed in CHO cells assessed as inhibition of forskolin-stimulated cAMP accumulation	F	BAO_0000219	cell-based format	Homo sapiens	None	None	CHO	None	CHEMBL234	Dopamine D3 receptor	Homo sapiens	SINGLE PROTEIN	CHEMBL1140586	1	Scientific Literature	Bioorg. Med. Chem. Lett.	2007	CHEMBL3308072
CHEMBL250403		0	221.30	0	2.18	26	CCCN1CCO[C@H](c2cccc(O)c2)C1	Emax	'>'	90.0	%				UO_0000187					False	CHEMBL942048	Agonist activity at human recombinant dopamine D3 receptor expressed in CHO cells assessed as inhibition of forskolin-stimulated cAMP accumulation	F	BAO_0000219	cell-based format	Homo sapiens	None	None	CHO	None	CHEMBL234	Dopamine D3 receptor	Homo sapiens	SINGLE PROTEIN	CHEMBL1140586	1	Scientific Literature	Bioorg. Med. Chem. Lett.	2007	CHEMBL3308072
CHEMBL272511		0	498.66	1	5.37	4	Cc1ccc2c(-c3nnc(SCCCN4CCc5ccc6oc(C)nc6c5CC4)n3C)cccc2n1	Ki	'='	63.1	nM	7.20			UO_0000065					True	CHEMBL1059863	Antagonist activity at human D3 receptor expressed in CHO cells by [35S]GTPgammaS binding assay	F	BAO_0000219	cell-based format	Homo sapiens	None	None	CHO	None	CHEMBL234	Dopamine D3 receptor	Homo sapiens	SINGLE PROTEIN	CHEMBL1153053	1	Scientific Literature	Bioorg. Med. Chem. Lett.	2009	CHEMBL3308072
CHEMBL555744		0	309.80	0	2.61	6	COC[C@@H]1CCCN1N1CCN(c2cccc(Cl)c2)C1=O	Ki	'='	79.43	nM	7.10			UO_0000065					True	CHEMBL1059863	Antagonist activity at human D3 receptor expressed in CHO cells by [35S]GTPgammaS binding assay	F	BAO_0000219	cell-based format	Homo sapiens	None	None	CHO	None	CHEMBL234	Dopamine D3 receptor	Homo sapiens	SINGLE PROTEIN	CHEMBL1153053	1	Scientific Literature	Bioorg. Med. Chem. Lett.	2009	CHEMBL3308072
CHEMBL561128		0	418.37	1	5.12	17	O=C1N(CCN2CCC(c3ccc(Cl)cc3)CC2)CCN1c1cccc(Cl)c1	Ki	'='	50.12	nM	7.30			UO_0000065					True	CHEMBL1059863	Antagonist activity at human D3 receptor expressed in CHO cells by [35S]GTPgammaS binding assay	F	BAO_0000219	cell-based format	Homo sapiens	None	None	CHO	None	CHEMBL234	Dopamine D3 receptor	Homo sapiens	SINGLE PROTEIN	CHEMBL1153053	1	Scientific Literature	Bioorg. Med. Chem. Lett.	2009	CHEMBL3308072
CHEMBL561262		0	351.45	0	2.68	28d	COc1ccccc1N1CCN(Cc2c(C)nc3cc(C)ncn23)CC1	Ki	'='	67000.0	nM	4.17			UO_0000065	11.88	0.22	1.49	9.09	False	CHEMBL1061434	Displacement of [3H]spiroperidol from human cloned dopamine D3 receptor expressed in CHO cells	B	BAO_0000219	cell-based format	Homo sapiens	None	None	CHO	None	CHEMBL234	Dopamine D3 receptor	Homo sapiens	SINGLE PROTEIN	CHEMBL1152959	1	Scientific Literature	Bioorg. Med. Chem.	2009	CHEMBL3308072
CHEMBL54	HALOPERIDOL	4	375.87	0	4.43	1 (Haloperidol)	O=C(CCCN1CCC(O)(c2ccc(Cl)cc2)CC1)c1ccc(F)cc1	Ki	'='	2.0	nM	8.70			UO_0000065	23.14	0.46	4.27	21.46	True	CHEMBL675896	Binding affinity towards cloned human Dopamine receptor D3 stably expressed in CHO cells was evaluated using [3H]spiperone as radioligand	B	BAO_0000219	cell-based format	Homo sapiens	None	None	CHO	None	CHEMBL234	Dopamine D3 receptor	Homo sapiens	SINGLE PROTEIN	CHEMBL1129306	1	Scientific Literature	J. Med. Chem.	1996	CHEMBL3308072
CHEMBL403730		0	432.61	1	5.52	3	Cc1ccc2c(c1)nc(C)n2C1CCN(CCCc2cccc(NC(=O)C(C)C)c2)CC1	Inhibition	'='	46.0	%				UO_0000187					False	CHEMBL948283	Inhibition of dopamine D3 receptor at 10 uM	B	BAO_0000357	single protein format	None	None	None	None	None	CHEMBL234	Dopamine D3 receptor	Homo sapiens	SINGLE PROTEIN	CHEMBL1141625	1	Scientific Literature	Bioorg. Med. Chem. Lett.	2008	None
CHEMBL257905		0	389.54	0	4.33	8	CO[C@@H]1CN(CC2Cc3ccccc3C2)CC[C@H]1n1c(C)nc2cc(C)ccc21	Inhibition	'='	40.0	%				UO_0000187					False	CHEMBL948283	Inhibition of dopamine D3 receptor at 10 uM	B	BAO_0000357	single protein format	None	None	None	None	None	CHEMBL234	Dopamine D3 receptor	Homo sapiens	SINGLE PROTEIN	CHEMBL1141625	1	Scientific Literature	Bioorg. Med. Chem. Lett.	2008	None
CHEMBL387569		0	456.59	0	4.91	18a	COc1ccccc1N1CCN(CCCOc2ccc(-c3cn4cccc(C)c4n3)cc2)CC1	Ki	'='	50.0	nM	7.30			UO_0000065	15.99	0.29	2.39	17.28	False	CHEMBL895393	Displacement of [3H]spiroperidol from human cloned dopamine D3 receptor	B	BAO_0000357	single protein format	Homo sapiens	None	None	None	None	CHEMBL234	Dopamine D3 receptor	Homo sapiens	SINGLE PROTEIN	CHEMBL1148812	1	Scientific Literature	J. Med. Chem.	2007	None
CHEMBL3819434		0	463.47	1	5.79	21	Cl.OC1(c2ccc(Cl)cc2)CC2CCC(C1)N2CCCCc1nc2ccccc2s1	Ki	'='	13.0	nM	7.89			UO_0000065	18.47	0.37	2.10	21.69	False	CHEMBL3820049	Displacement of [3H]N-methylspiperone from human recombinant dopamine D3 receptor incubated for 1.5 hrs by microbeta scintillation counting method	B	BAO_0000357	single protein format	Homo sapiens	None	None	None	None	CHEMBL234	Dopamine D3 receptor	Homo sapiens	SINGLE PROTEIN	CHEMBL3817845	1	Scientific Literature	Bioorg. Med. Chem.	2016	None
CHEMBL294747		0	485.63	0	4.90	4	COc1ccccc1N1CCN(CCCCNC(=O)c2ccc(-c3ccc(C(C)=O)cc3)cc2)CC1	Ki	'='	0.3162	nM	9.50			UO_0000065	19.56	0.36	4.60	15.35	True	CHEMBL679228	Displacement of [125I]iodosulpiride from human Dopamine receptor D3 expressed in CHO cells	B	BAO_0000219	cell-based format	Homo sapiens	None	None	CHO	None	CHEMBL234	Dopamine D3 receptor	Homo sapiens	SINGLE PROTEIN	CHEMBL1153677	1	Scientific Literature	Bioorg. Med. Chem. Lett.	1997	CHEMBL3308072
CHEMBL562620		0	322.41	0	2.67	1c	COc1ccccc1N1CCN(Cc2cc3ccccn3n2)CC1	Ki	'='	51.0	nM	7.29			UO_0000065	22.62	0.41	4.62	22.09	False	CHEMBL1031102	Displacement of [3H]spiperone from human cloned dopamine D3 receptor V2.61F/FV3.28,3.29LM mutant expressed in HEK293 cells	B	BAO_0000219	cell-based format	Homo sapiens	None	None	HEK293	None	CHEMBL234	Dopamine D3 receptor	Homo sapiens	SINGLE PROTEIN	CHEMBL1158482	1	Scientific Literature	J. Med. Chem.	2009	CHEMBL3307715
CHEMBL56	8-OH-DPAT	0	247.38	0	3.37	8-OH-DPAT	CCCN(CCC)C1CCc2cccc(O)c2C1	Ki	'='	14600.0	nM	4.84			UO_0000065	19.55	0.37	1.47	20.60	False	CHEMBL671350	Inhibition of [3H]spiperone binding to Dopamine receptor D3 in bovine cortex	B	BAO_0000221	tissue-based format	Bos taurus	CHEMBL3638219	Cortex	None	None	CHEMBL234	Dopamine D3 receptor	Homo sapiens	SINGLE PROTEIN	CHEMBL1129976	1	Scientific Literature	J. Med. Chem.	1997	None
CHEMBL142020		0	407.52	0	2.68	3a	COc1ccccc1N1CCN(CCCCNC(=O)c2cc3ccccn3n2)CC1	Ki	'='	290.0	nM	6.54			UO_0000065	16.04	0.30	3.86	10.53	False	CHEMBL1031101	Displacement of [3H]spiperone from human cloned dopamine D3 receptor FV3.28,3.29LM mutant expressed in HEK293 cells	B	BAO_0000219	cell-based format	Homo sapiens	None	None	HEK293	None	CHEMBL234	Dopamine D3 receptor	Homo sapiens	SINGLE PROTEIN	CHEMBL1158482	1	Scientific Literature	J. Med. Chem.	2009	CHEMBL3307715
CHEMBL562620		0	322.41	0	2.67	1c	COc1ccccc1N1CCN(Cc2cc3ccccn3n2)CC1	Ki	'='	44.0	nM	7.36			UO_0000065	22.82	0.42	4.69	22.29	False	CHEMBL1031101	Displacement of [3H]spiperone from human cloned dopamine D3 receptor FV3.28,3.29LM mutant expressed in HEK293 cells	B	BAO_0000219	cell-based format	Homo sapiens	None	None	HEK293	None	CHEMBL234	Dopamine D3 receptor	Homo sapiens	SINGLE PROTEIN	CHEMBL1158482	1	Scientific Literature	J. Med. Chem.	2009	CHEMBL3307715
CHEMBL562620		0	322.41	0	2.67	1c	COc1ccccc1N1CCN(Cc2cc3ccccn3n2)CC1	Ki	'='	680.0	nM	6.17			UO_0000065	19.13	0.35	3.50	18.68	False	CHEMBL1031098	Displacement of [3H]spiperone from human cloned dopamine D3 receptor D3.32E mutant expressed in HEK293 cells	B	BAO_0000219	cell-based format	Homo sapiens	None	None	HEK293	None	CHEMBL234	Dopamine D3 receptor	Homo sapiens	SINGLE PROTEIN	CHEMBL1158482	1	Scientific Literature	J. Med. Chem.	2009	CHEMBL3307715
CHEMBL550222		0	423.59	0	3.39	3b	CSc1ccccc1N1CCN(CCCCNC(=O)c2cc3ccccn3n2)CC1	Ki	'='	160.0	nM	6.80			UO_0000065	16.04	0.31	3.41	12.85	False	CHEMBL1031097	Displacement of [3H]spiperone from wild type human cloned dopamine D3 receptor expressed in HEK293 cells	B	BAO_0000219	cell-based format	Homo sapiens	None	None	HEK293	None	CHEMBL234	Dopamine D3 receptor	Homo sapiens	SINGLE PROTEIN	CHEMBL1158482	1	Scientific Literature	J. Med. Chem.	2009	CHEMBL3307715
CHEMBL78933		0	379.94	1	5.67	33	CCc1c(C2CCN(Cc3ccccc3)CC2)n[nH]c1-c1ccc(Cl)cc1	Ki	'='	46.0	nM	7.34			UO_0000065	19.31	0.37	1.67	22.99	False	CHEMBL678864	Ability to displace [3H]spiperone from human dopamine receptor D3 (hD3) receptor stably expressed in HEK293 cells.	B	BAO_0000219	cell-based format	None	None	None	HEK293	None	CHEMBL234	Dopamine D3 receptor	Homo sapiens	SINGLE PROTEIN	CHEMBL1130098	1	Scientific Literature	J. Med. Chem.	1997	CHEMBL3307715
CHEMBL138015		0	373.23	0	3.36	5	CCCN(C/C=C/I)C1COc2ccc(O)cc2C1	Ki	'='	31.4	nM	7.50			UO_0000065	20.10	0.54	4.14	22.95	False	CHEMBL673840	Tested for the inhibitory activity against Dopamine D3 receptor in infected Sf9 cells	B	BAO_0000219	cell-based format	None	None	None	Sf9	None	CHEMBL234	Dopamine D3 receptor	Homo sapiens	SINGLE PROTEIN	CHEMBL1127788	1	Scientific Literature	J. Med. Chem.	1994	CHEMBL3308860
CHEMBL3818989		0	279.38	0	3.71	11	O=C(CCCN1CCc2ccccc2C1)c1ccccc1	Ki	'='	161.0	nM	6.79			UO_0000065	24.32	0.44	3.08	33.45	False	CHEMBL3821453	Displacement of [3H]N-methylspiperone from human D3 receptor expressed in cell membranes after 1 hr by liquid scintillation counting	B	BAO_0000219	cell-based format	Homo sapiens	None	None	None	None	CHEMBL234	Dopamine D3 receptor	Homo sapiens	SINGLE PROTEIN	CHEMBL3817758	1	Scientific Literature	Bioorg. Med. Chem.	2016	None
CHEMBL3818200		0	304.39	0	3.58	12	N#Cc1ccc(C(=O)CCCN2CCc3ccccc3C2)cc1	Ki	'='	336.0	nM	6.47			UO_0000065	21.27	0.38	2.89	14.68	False	CHEMBL3821453	Displacement of [3H]N-methylspiperone from human D3 receptor expressed in cell membranes after 1 hr by liquid scintillation counting	B	BAO_0000219	cell-based format	Homo sapiens	None	None	None	None	CHEMBL234	Dopamine D3 receptor	Homo sapiens	SINGLE PROTEIN	CHEMBL3817758	1	Scientific Literature	Bioorg. Med. Chem.	2016	None
CHEMBL556478		0	363.49	0	4.16	14	O=C1N(CCN2Cc3ccccc3C2)CCN1c1ccc2sccc2c1	Ki	'='	63.1	nM	7.20			UO_0000065					False	CHEMBL1057874	Antagonist activity at human dopamine D3 receptor expressed in CHO cells by [35S]GTP-gamma-S-based scintillation spectrometry	F	BAO_0000219	cell-based format	Homo sapiens	None	None	CHO	None	CHEMBL234	Dopamine D3 receptor	Homo sapiens	SINGLE PROTEIN	CHEMBL1152393	1	Scientific Literature	Bioorg. Med. Chem. Lett.	2009	CHEMBL3308072
CHEMBL1112	ARIPIPRAZOLE	4	448.39	0	4.86	Aripiprazole	O=C1CCc2ccc(OCCCCN3CCN(c4cccc(Cl)c4Cl)CC3)cc2N1	Ki	'='	9.7	nM	8.01			UO_0000065	17.87	0.36	3.15	17.88	False	CHEMBL3821453	Displacement of [3H]N-methylspiperone from human D3 receptor expressed in cell membranes after 1 hr by liquid scintillation counting	B	BAO_0000219	cell-based format	Homo sapiens	None	None	None	None	CHEMBL234	Dopamine D3 receptor	Homo sapiens	SINGLE PROTEIN	CHEMBL3817758	1	Scientific Literature	Bioorg. Med. Chem.	2016	None
CHEMBL129768		0	348.40	0	2.39	(R)-(+)-3c	O[C@H](CCCN1CCN(c2ncc(F)cn2)CC1)c1ccc(F)cc1	Ki	'>'	2000.0	nM				UO_0000065					False	CHEMBL651365	Displacement of [3H]-spiperone from CHO-K1 cell membranes expressing human dopamine 3 receptors	B	BAO_0000219	cell-based format	Homo sapiens	None	None	CHO-K1	None	CHEMBL234	Dopamine D3 receptor	Homo sapiens	SINGLE PROTEIN	CHEMBL1126960	1	Scientific Literature	J. Med. Chem.	1993	CHEMBL3307512
CHEMBL414628		0	499.37	0	2.46	34	COc1ccc(S(=O)(=O)N2CCc3ccc(I)cc32)cc1N1CCNCC1	Ki	'='	1000.0	nM	6.00			UO_0000065	12.02	0.30	3.54	9.70	False	CHEMBL673119	Compound was evaluated for binding affinity against Dopamine receptor D3 in CHO cells using [125I]iodosulpiride as the radioligand	B	BAO_0000219	cell-based format	None	None	None	CHO	None	CHEMBL234	Dopamine D3 receptor	Homo sapiens	SINGLE PROTEIN	CHEMBL1134050	1	Scientific Literature	Bioorg. Med. Chem. Lett.	2001	CHEMBL3308072
CHEMBL244773		0	495.45	1	5.47	11	Cc1cccnc1-c1ccc(C(=O)NC/C=C/CN2CCN(c3cccc(Cl)c3Cl)CC2)cc1	IC50	'='	25.6	nM	7.59			UO_0000065					True	CHEMBL895652	Antagonist activity at human dopamine D3 receptor expressed in HEK293 cells by mitogenesis assay	F	BAO_0000219	cell-based format	Homo sapiens	None	None	HEK293	None	CHEMBL234	Dopamine D3 receptor	Homo sapiens	SINGLE PROTEIN	CHEMBL1148745	1	Scientific Literature	J. Med. Chem.	2007	CHEMBL3307715
CHEMBL3797209		0	315.46	0	3.26	15	CCCN(CCC)[C@@H]1Cc2cccc3c2n(c(=O)n3CCC)C1	EC50	'='	3.7	nM	8.43			UO_0000065	26.73	0.50	5.17	27.95	False	CHEMBL3801674	Agonist activity at recombinant human D3 receptor expressing in CHOp cells assessed as receptor mediated stimulation of mitogenesis measured as [3H]thymidine incorporation after 24 hrs by scintillation spectrometry	B	BAO_0000219	cell-based format	Homo sapiens	None	None	CHOp	None	CHEMBL234	Dopamine D3 receptor	Homo sapiens	SINGLE PROTEIN	CHEMBL3797097	1	Scientific Literature	J. Med. Chem.	2016	None
CHEMBL3798803		0	259.35	0	1.75	18b	CCCCn1c(=O)n2c3c(cccc31)C[C@@H](NC)C2	EC50	'='	22.0	nM	7.66			UO_0000065	29.53	0.55	5.91	19.65	False	CHEMBL3801674	Agonist activity at recombinant human D3 receptor expressing in CHOp cells assessed as receptor mediated stimulation of mitogenesis measured as [3H]thymidine incorporation after 24 hrs by scintillation spectrometry	B	BAO_0000219	cell-based format	Homo sapiens	None	None	CHOp	None	CHEMBL234	Dopamine D3 receptor	Homo sapiens	SINGLE PROTEIN	CHEMBL3797097	1	Scientific Literature	J. Med. Chem.	2016	None
CHEMBL396024		0	510.47	1	4.87	17	O=C(NCCC(O)CN1CCN(c2cccc(Cl)c2Cl)CC1)c1ccc2c(c1)Cc1ccccc1-2	Ki	'='	1.8	nM	8.74			UO_0000065	17.13	0.34	3.87	15.67	True	CHEMBL894567	Displacement of [125I]IABN from human dopamine D3 receptor expressed in HEK293 cells	B	BAO_0000219	cell-based format	Homo sapiens	None	None	HEK293	None	CHEMBL234	Dopamine D3 receptor	Homo sapiens	SINGLE PROTEIN	CHEMBL1148745	1	Scientific Literature	J. Med. Chem.	2007	CHEMBL3307715
CHEMBL241973		0	444.58	0	4.09	8	COc1ccccc1N1CCN(CCCCNC(=O)c2ccc(-c3ccccn3)cc2)CC1	Ki	'='	0.4	nM	9.40			UO_0000065	21.14	0.39	5.31	16.29	False	CHEMBL894567	Displacement of [125I]IABN from human dopamine D3 receptor expressed in HEK293 cells	B	BAO_0000219	cell-based format	Homo sapiens	None	None	HEK293	None	CHEMBL234	Dopamine D3 receptor	Homo sapiens	SINGLE PROTEIN	CHEMBL1148745	1	Scientific Literature	J. Med. Chem.	2007	CHEMBL3307715
CHEMBL94283		0	381.91	1	5.05	16	Cc1c(-c2cccc(Cl)c2)nc(O)n1C1CCN(Cc2ccccc2)CC1	Ki	'='	250.0	nM	6.60			UO_0000065	17.29	0.33	1.55	15.99	False	CHEMBL674993	Affinity to displace [3H]spiperone from cloned human Dopamine receptor D3 (hD3) stably expressed in HEK393 cell lines	B	BAO_0000219	cell-based format	None	None	None	HEK393	None	CHEMBL234	Dopamine D3 receptor	Homo sapiens	SINGLE PROTEIN	CHEMBL1132306	1	Scientific Literature	J. Med. Chem.	1999	None
CHEMBL398175		0	495.45	1	5.47	10	Cc1cccc(-c2ccc(C(=O)NC/C=C/CN3CCN(c4cccc(Cl)c4Cl)CC3)cc2)n1	IC50	'='	6.7	nM	8.17			UO_0000065					True	CHEMBL895652	Antagonist activity at human dopamine D3 receptor expressed in HEK293 cells by mitogenesis assay	F	BAO_0000219	cell-based format	Homo sapiens	None	None	HEK293	None	CHEMBL234	Dopamine D3 receptor	Homo sapiens	SINGLE PROTEIN	CHEMBL1148745	1	Scientific Literature	J. Med. Chem.	2007	CHEMBL3307715
CHEMBL242644		0	460.58	0	3.06	18	COc1ccccc1N1CCN(CC(O)CCNC(=O)c2ccc(-c3ccccn3)cc2)CC1	Ki	'='	2.8	nM	8.55			UO_0000065	18.57	0.34	5.49	10.98	True	CHEMBL894567	Displacement of [125I]IABN from human dopamine D3 receptor expressed in HEK293 cells	B	BAO_0000219	cell-based format	Homo sapiens	None	None	HEK293	None	CHEMBL234	Dopamine D3 receptor	Homo sapiens	SINGLE PROTEIN	CHEMBL1148745	1	Scientific Literature	J. Med. Chem.	2007	CHEMBL3307715
CHEMBL521179	SR-3677	0	408.46	0	2.80	5, SR-3677	CN(C)CCOc1cc(-c2cn[nH]c2)ccc1NC(=O)C1COc2ccccc2O1	Inhibition	'='	15.0	%				UO_0000187					False	CHEMBL1031401	Inhibition of human dopamine D3 receptor at 3 uM	B	BAO_0000357	single protein format	Homo sapiens	None	None	None	None	CHEMBL234	Dopamine D3 receptor	Homo sapiens	SINGLE PROTEIN	CHEMBL1142492	1	Scientific Literature	J. Med. Chem.	2008	None
CHEMBL187928		0	651.73	2	7.32	3	O=C(/C=C/c1ccccc1)N(Cc1ccc(-c2ccc(CNCCc3ccccc3)cc2)cc1)Cc1cccnc1.O=C(O)C(F)(F)F	Ki	'='	1584.89	nM	5.80			UO_0000065	10.79	0.19	-1.52	12.82	False	CHEMBL840227	Binding affinity towards human dopamine receptor D3 expressed in CHO cells using the radioligand [125I]iodosulpiride	B	BAO_0000219	cell-based format	Homo sapiens	None	None	CHO	None	CHEMBL234	Dopamine D3 receptor	Homo sapiens	SINGLE PROTEIN	CHEMBL1142810	1	Scientific Literature	Bioorg. Med. Chem. Lett.	2005	CHEMBL3308072
CHEMBL3894329		0	448.36	0	4.70	20f	CCC(C)Oc1c(O)cc(Br)c2c1CN1CCc3cc(OC)c(O)cc3[C@@H]1C2	Inhibition	'>'	50.0	%				UO_0000187					False	CHEMBL3877882	Displacement of [3H]N-methylspiperone from human D3 receptor expressed in HEKT cell membranes at 10 uM after 90 mins by microbeta scintillation counting method relative to control	B	BAO_0000219	cell-based format	Homo sapiens	None	None	HEKT	None	CHEMBL234	Dopamine D3 receptor	Homo sapiens	SINGLE PROTEIN	CHEMBL3877260	1	Scientific Literature	Eur J Med Chem	2017	None
CHEMBL209876		0	532.13	2	5.56	6c	COc1c(Cl)cccc1N1CCN(CCCCNC(=O)c2cc3ccc2CCc2ccc(cc2)CC3)CC1	Ki	'='	0.46	nM	9.34			UO_0000065	17.55	0.34	3.78	20.84	False	CHEMBL860508	Displacement of [3H]spiperone from human D3 receptor expressed in CHO cells	B	BAO_0000219	cell-based format	Homo sapiens	None	None	CHO	None	CHEMBL234	Dopamine D3 receptor	Homo sapiens	SINGLE PROTEIN	CHEMBL1148643	1	Scientific Literature	J. Med. Chem.	2006	CHEMBL3308072
CHEMBL210567		0	497.68	0	4.91	(R)-6a	COc1ccccc1N1CCN(CCCCNC(=O)c2cc3ccc2CCc2ccc(cc2)CC3)CC1	Ki	'='	3.0	nM	8.52			UO_0000065	17.13	0.31	3.61	19.02	False	CHEMBL860508	Displacement of [3H]spiperone from human D3 receptor expressed in CHO cells	B	BAO_0000219	cell-based format	Homo sapiens	None	None	CHO	None	CHEMBL234	Dopamine D3 receptor	Homo sapiens	SINGLE PROTEIN	CHEMBL1148643	1	Scientific Literature	J. Med. Chem.	2006	CHEMBL3308072
CHEMBL194755		0	421.54	0	2.71	8g	COc1ccccc1N1CCN(CCCCNS(=O)(=O)c2ccc(F)cc2)CC1	Ki	'='	210.0	nM	6.68			UO_0000065	15.84	0.31	3.97	10.79	False	CHEMBL884779	Binding affinity towards Dopamine receptor D3 using CHO cell line and [3H]-spiperone as radioligand	B	BAO_0000219	cell-based format	Homo sapiens	None	None	CHO	None	CHEMBL234	Dopamine D3 receptor	Homo sapiens	SINGLE PROTEIN	CHEMBL1143473	1	Scientific Literature	Bioorg. Med. Chem. Lett.	2005	CHEMBL3308072
CHEMBL354845		0	275.35	0	2.17	4 (cis)	CCCN1CCO[C@H]2c3cc4c(cc3OC[C@H]21)CCO4	Ki	'<'	10000.0	nM				UO_0000065					False	CHEMBL673115	Inhibition of [125 I]iodosulpiride binding to human Dopamine receptor D3 expressed in CHO cell membranes	B	BAO_0000219	cell-based format	Homo sapiens	None	None	CHO	None	CHEMBL234	Dopamine D3 receptor	Homo sapiens	SINGLE PROTEIN	CHEMBL1129892	1	Scientific Literature	Bioorg. Med. Chem. Lett.	1997	CHEMBL3308072
CHEMBL147830		0	359.87	1	5.32	2	O=C(CCCN1CCC(c2ccc(Cl)cc2)CC1)c1ccc(F)cc1	Log Ki	'='	7.34	nM				UO_0000065					False	CHEMBL671515	Displacement of [3H]7-OH-DPAT from human Dopamine receptor D3	B	BAO_0000357	single protein format	Homo sapiens	None	None	None	None	CHEMBL234	Dopamine D3 receptor	Homo sapiens	SINGLE PROTEIN	CHEMBL1148442	1	Scientific Literature	J. Med. Chem.	2004	None
CHEMBL3323656		0	376.52	0	3.67	20	O=c1[nH]c2c(O)ccc([C@@H](O)CN[C@H]3CCC[C@H]3C3CCCCC3)c2s1	Ki	'='	64.0	nM	7.19			UO_0000065	19.11	0.38	3.52	8.43	False	CHEMBL3378139	Displacement of [125I]7-HO-PIPAT from human D3R expressed in HEK cells	B	BAO_0000219	cell-based format	Homo sapiens	None	None	HEK293	None	CHEMBL234	Dopamine D3 receptor	Homo sapiens	SINGLE PROTEIN	CHEMBL3352631	1	Scientific Literature	Bioorg. Med. Chem. Lett.	2014	CHEMBL3307715
CHEMBL392705		0	476.57	1	7.80	12h	FC(F)(F)c1ccc2c(c1)N(Cc1ccc(CNCc3ccccc3)cc1)c1ccccc1S2	Activity	'='	0.0	%				UO_0000187					False	CHEMBL893926	Displacement of [3H]YM091512 from dopamine D3 receptor at 10 uM	B	BAO_0000357	single protein format	Homo sapiens	None	None	None	None	CHEMBL234	Dopamine D3 receptor	Homo sapiens	SINGLE PROTEIN	CHEMBL1147957	1	Scientific Literature	Bioorg. Med. Chem. Lett.	2007	None
CHEMBL234459		0	414.50	1	6.49	9h	FC(F)(F)c1ccc2c(c1)N(CCCNCc1ccccc1)c1ccccc1S2	Activity	'='	100.0	%				UO_0000187					False	CHEMBL893926	Displacement of [3H]YM091512 from dopamine D3 receptor at 10 uM	B	BAO_0000357	single protein format	Homo sapiens	None	None	None	None	CHEMBL234	Dopamine D3 receptor	Homo sapiens	SINGLE PROTEIN	CHEMBL1147957	1	Scientific Literature	Bioorg. Med. Chem. Lett.	2007	None
CHEMBL397536		0	380.48	1	6.04	9a	CCN(CC)CCCN1c2ccccc2Sc2ccc(C(F)(F)F)cc21	Activity	'='	100.0	%				UO_0000187					False	CHEMBL893926	Displacement of [3H]YM091512 from dopamine D3 receptor at 10 uM	B	BAO_0000357	single protein format	Homo sapiens	None	None	None	None	CHEMBL234	Dopamine D3 receptor	Homo sapiens	SINGLE PROTEIN	CHEMBL1147957	1	Scientific Literature	Bioorg. Med. Chem. Lett.	2007	None
CHEMBL395112		0	328.46	0	4.77	5f	CN1CCCC(CN2c3ccccc3Sc3cc(F)ccc32)C1	Activity	'='	70.0	%				UO_0000187					False	CHEMBL893926	Displacement of [3H]YM091512 from dopamine D3 receptor at 10 uM	B	BAO_0000357	single protein format	Homo sapiens	None	None	None	None	CHEMBL234	Dopamine D3 receptor	Homo sapiens	SINGLE PROTEIN	CHEMBL1147957	1	Scientific Literature	Bioorg. Med. Chem. Lett.	2007	None
CHEMBL395110	MEPAZINE	4	310.47	0	4.63	5a	CN1CCCC(CN2c3ccccc3Sc3ccccc32)C1	Activity	'='	64.0	%				UO_0000187					False	CHEMBL893926	Displacement of [3H]YM091512 from dopamine D3 receptor at 10 uM	B	BAO_0000357	single protein format	Homo sapiens	None	None	None	None	CHEMBL234	Dopamine D3 receptor	Homo sapiens	SINGLE PROTEIN	CHEMBL1147957	1	Scientific Literature	Bioorg. Med. Chem. Lett.	2007	None
CHEMBL1095777	INDACATEROL	4	392.50	0	3.15	Indacaterol	CCc1cc2c(cc1CC)CC(NC[C@H](O)c1ccc(O)c3[nH]c(=O)ccc13)C2	Ki	'='	1048.0	nM	5.98			UO_0000065	15.23	0.28	2.83	7.01	False	CHEMBL3378139	Displacement of [125I]7-HO-PIPAT from human D3R expressed in HEK cells	B	BAO_0000219	cell-based format	Homo sapiens	None	None	HEK293	None	CHEMBL234	Dopamine D3 receptor	Homo sapiens	SINGLE PROTEIN	CHEMBL3352631	1	Scientific Literature	Bioorg. Med. Chem. Lett.	2014	CHEMBL3307715
CHEMBL394777		0	313.83	0	4.24	30	COc1cc2c(cc1Cl)CCN1CCCc3ccccc3C21	Ki	'>'	10000.0	nM				UO_0000065					False	CHEMBL895725	Displacement of [3H]spiperone from human dopamine D3 receptor expressed in CHO cells	B	BAO_0000219	cell-based format	Homo sapiens	None	None	CHO	None	CHEMBL234	Dopamine D3 receptor	Homo sapiens	SINGLE PROTEIN	CHEMBL1148752	1	Scientific Literature	J. Med. Chem.	2007	CHEMBL3308072
CHEMBL141419		0	519.12	None	None	3e	COc1ccccc1N1CCN(CCCCNC(=O)c2cc3ccccc3[te]2)CC1	Ki	'='	0.68	nM	9.17			UO_0000065	17.66	None	None	None	False	CHEMBL674519	Binding affinity for human Dopamine receptor D3 by [3H]- spiperone displacement.	B	BAO_0000357	single protein format	None	None	None	None	None	CHEMBL234	Dopamine D3 receptor	Homo sapiens	SINGLE PROTEIN	CHEMBL1135974	1	Scientific Literature	J. Med. Chem.	2002	None
CHEMBL447476		0	387.91	0	3.78	ent5b (Optical antipode)	CNc1cc(OC)c(C(=O)N[C@H]2CCCN(Cc3ccccc3)C2)cc1Cl	Ki	'='	1500.0	nM	5.82			UO_0000065	15.01	0.29	2.04	10.87	False	CHEMBL674986	Displacement of [3H]spiperone [0.5 nM (Kd=0.1 nM)] from recombinant human dopamine receptor D3 expressed in CHO cells at 0.5 nM concentration	B	BAO_0000219	cell-based format	None	None	None	CHO	None	CHEMBL234	Dopamine D3 receptor	Homo sapiens	SINGLE PROTEIN	CHEMBL1136241	1	Scientific Literature	Bioorg. Med. Chem. Lett.	2003	CHEMBL3308072
CHEMBL240376		0	405.54	0	3.40	2o, A4B2C1	C#Cc1cccc(C(=O)NCCCCCN2CCN(c3ccccc3OC)CC2)c1	Activity	'='	35.0	%				UO_0000187					False	CHEMBL898773	Displacement of [3H]spiperone from human cloned dopamine D3 receptor expressed in CHO cell membranes at 100 nM	B	BAO_0000219	cell-based format	Homo sapiens	None	None	CHO	None	CHEMBL234	Dopamine D3 receptor	Homo sapiens	SINGLE PROTEIN	CHEMBL1137491	1	Scientific Literature	Bioorg. Med. Chem.	2007	CHEMBL3308072
CHEMBL392437		0	430.38	0	4.31	2k, A3B2C1	C#Cc1cccc(C(=O)NCCCCN2CCN(c3cccc(Cl)c3Cl)CC2)c1	Activity	'='	97.0	%				UO_0000187					False	CHEMBL898773	Displacement of [3H]spiperone from human cloned dopamine D3 receptor expressed in CHO cell membranes at 100 nM	B	BAO_0000219	cell-based format	Homo sapiens	None	None	CHO	None	CHEMBL234	Dopamine D3 receptor	Homo sapiens	SINGLE PROTEIN	CHEMBL1137491	1	Scientific Literature	Bioorg. Med. Chem.	2007	CHEMBL3308072
CHEMBL240773	QUINPIROLE	0	219.33	0	2.00	Quinpirole	CCCN1CCC[C@@H]2Cc3[nH]ncc3C[C@H]21	Intrinsic activity	'='	100.0	%				UO_0000187					False	CHEMBL898782	Intrinsic activity at human dopamine D3 receptor expressed in CHO dhfr mutant cells assessed as rate of incorporation of [3H]thymidine relative to quinpirole	B	BAO_0000219	cell-based format	Homo sapiens	None	None	CHO	None	CHEMBL234	Dopamine D3 receptor	Homo sapiens	SINGLE PROTEIN	CHEMBL1137491	1	Scientific Literature	Bioorg. Med. Chem.	2007	CHEMBL3308072
CHEMBL66080		0	451.57	0	4.84	4y	N#Cc1ccc2c(c1)[C@@H]1CN(CCCCNC(=O)c3ccc(-c4ccccc4)cc3)C[C@H]1CO2	Ki	'='	0.631	nM	9.20			UO_0000065	20.37	0.37	4.36	14.08	False	CHEMBL666970	Ability to displace [125I]iodosulpiride from human dopamine D3 (hD3) receptor transfected into CHO cells.	B	BAO_0000219	cell-based format	None	None	None	CHO	None	CHEMBL234	Dopamine D3 receptor	Homo sapiens	SINGLE PROTEIN	CHEMBL1131803	1	Scientific Literature	Bioorg. Med. Chem. Lett.	1999	CHEMBL3308072
CHEMBL141845		0	379.46	0	1.89	1e	COc1ccccc1N1CCN(CCNC(=O)c2cnn3ccccc23)CC1	Ki	'='	360.0	nM	6.44			UO_0000065	16.98	0.31	4.55	10.37	True	CHEMBL674519	Binding affinity for human Dopamine receptor D3 by [3H]- spiperone displacement.	B	BAO_0000357	single protein format	None	None	None	None	None	CHEMBL234	Dopamine D3 receptor	Homo sapiens	SINGLE PROTEIN	CHEMBL1135974	1	Scientific Literature	J. Med. Chem.	2002	None
CHEMBL127311		0	423.56	0	3.44	43	COc1ccc(/C=C/C(=O)NCCCCN2CCN(c3ccccc3OC)CC2)cc1	Ki	'='	0.38	nM	9.42			UO_0000065	22.24	0.42	5.98	17.43	False	CHEMBL675894	Binding affinity for human dopamine receptor D3 by displacing [125I]iodosulpiride expressed in CHO cells	B	BAO_0000219	cell-based format	None	None	None	CHO	None	CHEMBL234	Dopamine D3 receptor	Homo sapiens	SINGLE PROTEIN	CHEMBL1144878	1	Scientific Literature	J. Med. Chem.	2003	CHEMBL3308072
CHEMBL134808		0	385.42	0	3.14	48c	O=C(O)C(=O)O.Oc1ccc2c(c1)OC(CN1CCc3ccccc3C1)CC2	Ki	'='	0.5	nM	9.30			UO_0000065	31.49	0.58	6.16	28.44	False	CHEMBL675055	Compound was tested to inhibit Dopa accumulation in Dopamine receptor D3 at 10 mg/kg, sc	B	BAO_0000218	organism-based format	None	None	None	None	None	CHEMBL234	Dopamine D3 receptor	Homo sapiens	SINGLE PROTEIN	CHEMBL1130268	1	Scientific Literature	J. Med. Chem.	1997	None
CHEMBL390429		0	489.65	1	5.04	31	COc1ccccc1-c1nnc(SCCCN2CCc3ccc(-c4cc(C)on4)cc3CC2)n1C	Ki	'='	3.162	nM	8.50			UO_0000065					False	CHEMBL895461	Displacement of [35S]GTP-gamma-S from human cloned dopamine D3 receptor expressed in CHO cells after 30 mins	F	BAO_0000219	cell-based format	Homo sapiens	None	None	CHO	None	CHEMBL234	Dopamine D3 receptor	Homo sapiens	SINGLE PROTEIN	CHEMBL1148818	1	Scientific Literature	J. Med. Chem.	2007	CHEMBL3308072
CHEMBL59	DOPAMINE	4	153.18	0	0.60	DA	NCCc1ccc(O)c(O)c1	Ratio	'='	31.3										False	CHEMBL3745230	Ratio of Ki for human D3 receptor to EC50 for human D3 receptor	B	BAO_0000357	single protein format	Homo sapiens	None	None	None	None	CHEMBL234	Dopamine D3 receptor	Homo sapiens	SINGLE PROTEIN	CHEMBL3739358	1	Scientific Literature	J. Med. Chem.	2015	None
CHEMBL208847		0	537.70	2	5.66	4	COc1ccccc1N1CCN(CCCCNC(=O)c2cc3c4ccc(c3o2)CCc2ccc(cc2)CC4)CC1	Kb						Not Determined						False	CHEMBL860514	Intrinsic activity at human D3 receptor expressed in CHO dhfr- cells assessed as rate of [3H]thymidine incorporation by mitogenesis assay	F	BAO_0000219	cell-based format	Homo sapiens	None	None	CHO	None	CHEMBL234	Dopamine D3 receptor	Homo sapiens	SINGLE PROTEIN	CHEMBL1148643	1	Scientific Literature	J. Med. Chem.	2006	CHEMBL3308072
CHEMBL78195		0	480.52	1	6.15	8n	O=C(N[C@H]1CC[C@H](CCN2CCN(c3cccc(Cl)c3Cl)CC2)CC1)C1CCCCCC1	Ki	'='	4.8	nM	8.32			UO_0000065	17.31	0.36	2.17	23.38	False	CHEMBL669160	Ability to displace radioligand [3H]spiperone from human dopamine D3 receptor transfected chinese hamster ovary cell membranes.	B	BAO_0000219	cell-based format	None	None	None	ovary	None	CHEMBL234	Dopamine D3 receptor	Homo sapiens	SINGLE PROTEIN	CHEMBL1151542	1	Scientific Literature	Bioorg. Med. Chem. Lett.	1997	None
CHEMBL240773	QUINPIROLE	0	219.33	0	2.00	quinpirole	CCCN1CCC[C@@H]2Cc3[nH]ncc3C[C@H]21	Kb						Not Determined						False	CHEMBL860514	Intrinsic activity at human D3 receptor expressed in CHO dhfr- cells assessed as rate of [3H]thymidine incorporation by mitogenesis assay	F	BAO_0000219	cell-based format	Homo sapiens	None	None	CHO	None	CHEMBL234	Dopamine D3 receptor	Homo sapiens	SINGLE PROTEIN	CHEMBL1148643	1	Scientific Literature	J. Med. Chem.	2006	CHEMBL3308072
CHEMBL147829		0	389.90	0	4.51	3	O=C(CCCN1CCC(O)(Cc2ccc(Cl)cc2)CC1)c1ccc(F)cc1	Log Ki	'='	8.05	nM				UO_0000065					False	CHEMBL671515	Displacement of [3H]7-OH-DPAT from human Dopamine receptor D3	B	BAO_0000357	single protein format	Homo sapiens	None	None	None	None	CHEMBL234	Dopamine D3 receptor	Homo sapiens	SINGLE PROTEIN	CHEMBL1148442	1	Scientific Literature	J. Med. Chem.	2004	None
CHEMBL127654		0	518.01	0	4.08	54	COc1ccccc1N1CCN(CCCCNC(=O)/C=C/c2ccccc2Cl)CC1.O=C(O)C(=O)O	Ki	'='	0.52	nM	9.28			UO_0000065	21.69	0.42	5.20	20.72	False	CHEMBL675894	Binding affinity for human dopamine receptor D3 by displacing [125I]iodosulpiride expressed in CHO cells	B	BAO_0000219	cell-based format	None	None	None	CHO	None	CHEMBL234	Dopamine D3 receptor	Homo sapiens	SINGLE PROTEIN	CHEMBL1144878	1	Scientific Literature	J. Med. Chem.	2003	CHEMBL3308072
CHEMBL286252	NAFADOTRIDE	0	365.48	0	3.71	36	CCCCN1CCCC1CNC(=O)c1cc(C#N)c2ccccc2c1OC	Ki	'='	0.11	nM	9.96			UO_0000065	27.25	0.50	6.25	15.24	False	CHEMBL673835	Binding affinity against Dopamine receptor D3	B	BAO_0000357	single protein format	None	None	None	None	None	CHEMBL234	Dopamine D3 receptor	Homo sapiens	SINGLE PROTEIN	CHEMBL1149193	1	Scientific Literature	J. Med. Chem.	2004	None
CHEMBL26	SULPIRIDE	4	341.43	0	0.56	Sulpiride	CCN1CCCC1CNC(=O)c1cc(S(N)(=O)=O)ccc1OC	Ki	'='	120.0	nM	6.92			UO_0000065	20.27	0.41	6.36	6.80	False	CHEMBL827141	Binding affinity for human dopamine receptor D3	B	BAO_0000357	single protein format	Homo sapiens	None	None	None	None	CHEMBL234	Dopamine D3 receptor	Homo sapiens	SINGLE PROTEIN	CHEMBL1141881	1	Scientific Literature	J. Med. Chem.	2005	None
CHEMBL304605		0	492.45	1	5.67	38	O=C(NC/C=C/CN1CCN(c2cccc(Cl)c2Cl)CC1)c1ccc2c(c1)Cc1ccccc1-2	Ki	'='	1.5	nM	8.82			UO_0000065	17.92	0.35	3.15	24.80	True	CHEMBL838684	Binding affinity for human dopamine D3 receptor	B	BAO_0000357	single protein format	Homo sapiens	None	None	None	None	CHEMBL234	Dopamine D3 receptor	Homo sapiens	SINGLE PROTEIN	CHEMBL1145183	1	Scientific Literature	J. Med. Chem.	2005	None
CHEMBL269004		0	247.38	0	3.37	(S)-(-)-12c	CCCN(CCC)[C@H]1CCc2c(O)cccc2C1	Ki	'='	0.54	nM	9.27			UO_0000065	37.46	0.70	5.90	39.49	False	CHEMBL675667	Binding affinity was evaluated by calculating competition for [3H]spiperone binding on Dopamine receptor D3 expressed on CHO K-1 cells.	B	BAO_0000219	cell-based format	None	None	None	CHO	None	CHEMBL234	Dopamine D3 receptor	Homo sapiens	SINGLE PROTEIN	CHEMBL1129692	1	Scientific Literature	J. Med. Chem.	1996	CHEMBL3308072
CHEMBL59	DOPAMINE	4	153.18	0	0.60	DA	NCCc1ccc(O)c(O)c1	%max	'='	106.0	%				UO_0000187					False	CHEMBL3801892	Agonist activity at recombinant human D3 receptor expressing in CHOp cells assessed as receptor mediated stimulation of mitogenesis measured as [3H]thymidine incorporation after 24 hrs by scintillation spectrometry relative to dopamine	B	BAO_0000219	cell-based format	Homo sapiens	None	None	CHOp	None	CHEMBL234	Dopamine D3 receptor	Homo sapiens	SINGLE PROTEIN	CHEMBL3797097	1	Scientific Literature	J. Med. Chem.	2016	None
CHEMBL78923		0	378.91	0	4.76	31	Nc1nc(-c2ccc(Cl)cc2)cc(C2CCN(Cc3ccccc3)CC2)n1	Ki	'='	140.0	nM	6.85			UO_0000065	18.09	0.35	2.09	12.45	False	CHEMBL678864	Ability to displace [3H]spiperone from human dopamine receptor D3 (hD3) receptor stably expressed in HEK293 cells.	B	BAO_0000219	cell-based format	None	None	None	HEK293	None	CHEMBL234	Dopamine D3 receptor	Homo sapiens	SINGLE PROTEIN	CHEMBL1130098	1	Scientific Literature	J. Med. Chem.	1997	CHEMBL3307715
CHEMBL231374		0	295.43	0	3.71	32	COc1ccc2c(c1)Cc1ccccc1CCCN(C)CC2	Ki	'='	23903.0	nM	4.62			UO_0000065	15.64	0.29	0.91	37.06	False	CHEMBL895725	Displacement of [3H]spiperone from human dopamine D3 receptor expressed in CHO cells	B	BAO_0000219	cell-based format	Homo sapiens	None	None	CHO	None	CHEMBL234	Dopamine D3 receptor	Homo sapiens	SINGLE PROTEIN	CHEMBL1148752	1	Scientific Literature	J. Med. Chem.	2007	CHEMBL3308072
CHEMBL3800633		0	418.50	0	3.14	22a	CN(CCCCNC(=O)c1cc2ccccc2o1)[C@@H]1Cc2cccc3[nH]c(=O)n(c23)C1	EC50	'='	19.6	nM	7.71			UO_0000065	18.42	0.34	4.57	9.26	False	CHEMBL3801674	Agonist activity at recombinant human D3 receptor expressing in CHOp cells assessed as receptor mediated stimulation of mitogenesis measured as [3H]thymidine incorporation after 24 hrs by scintillation spectrometry	B	BAO_0000219	cell-based format	Homo sapiens	None	None	CHOp	None	CHEMBL234	Dopamine D3 receptor	Homo sapiens	SINGLE PROTEIN	CHEMBL3797097	1	Scientific Literature	J. Med. Chem.	2016	None
CHEMBL708	ZIPRASIDONE	4	412.95	0	3.81	Ziprasidone	O=C1Cc2cc(CCN3CCN(c4nsc5ccccc45)CC3)c(Cl)cc2N1	Ki	'='	7.2	nM	8.14			UO_0000065	19.72	0.40	4.33	16.80	True	CHEMBL992744	Binding affinity to human cloned dopamine D3 receptor	B	BAO_0000357	single protein format	Homo sapiens	None	None	None	None	CHEMBL234	Dopamine D3 receptor	Homo sapiens	SINGLE PROTEIN	CHEMBL1155799	1	Scientific Literature	Bioorg. Med. Chem.	2008	None
CHEMBL476933		0	352.45	0	4.14	10	O=C(CCCN1CC2CCC(C1)N2c1ccccc1)c1ccc(F)cc1	Ki	'='	600.0	nM	6.22			UO_0000065	17.65	0.33	2.08	26.42	False	CHEMBL992744	Binding affinity to human cloned dopamine D3 receptor	B	BAO_0000357	single protein format	Homo sapiens	None	None	None	None	CHEMBL234	Dopamine D3 receptor	Homo sapiens	SINGLE PROTEIN	CHEMBL1155799	1	Scientific Literature	Bioorg. Med. Chem.	2008	None
CHEMBL250403		0	221.30	0	2.18	26	CCCN1CCO[C@H](c2cccc(O)c2)C1	EC50	'='	8.0	nM	8.10			UO_0000065					False	CHEMBL942048	Agonist activity at human recombinant dopamine D3 receptor expressed in CHO cells assessed as inhibition of forskolin-stimulated cAMP accumulation	F	BAO_0000219	cell-based format	Homo sapiens	None	None	CHO	None	CHEMBL234	Dopamine D3 receptor	Homo sapiens	SINGLE PROTEIN	CHEMBL1140586	1	Scientific Literature	Bioorg. Med. Chem. Lett.	2007	CHEMBL3308072
CHEMBL398694		0	237.30	0	1.41	5	COCCN1CCOC(c2cccc(O)c2)C1	EC50	'>'	3000.0	nM				UO_0000065					False	CHEMBL942048	Agonist activity at human recombinant dopamine D3 receptor expressed in CHO cells assessed as inhibition of forskolin-stimulated cAMP accumulation	F	BAO_0000219	cell-based format	Homo sapiens	None	None	CHO	None	CHEMBL234	Dopamine D3 receptor	Homo sapiens	SINGLE PROTEIN	CHEMBL1140586	1	Scientific Literature	Bioorg. Med. Chem. Lett.	2007	CHEMBL3308072
CHEMBL249587		0	246.31	0	2.05	37	CCCN1CCOC(c2ccc(O)c(C#N)c2)C1	EC50	'>'	1000.0	nM				UO_0000065					False	CHEMBL942048	Agonist activity at human recombinant dopamine D3 receptor expressed in CHO cells assessed as inhibition of forskolin-stimulated cAMP accumulation	F	BAO_0000219	cell-based format	Homo sapiens	None	None	CHO	None	CHEMBL234	Dopamine D3 receptor	Homo sapiens	SINGLE PROTEIN	CHEMBL1140586	1	Scientific Literature	Bioorg. Med. Chem. Lett.	2007	CHEMBL3308072
CHEMBL251040		0	255.74	0	2.83	30	CCCN1CCOC(c2ccc(Cl)c(O)c2)C1	EC50	'>'	688.0	nM				UO_0000065					False	CHEMBL942048	Agonist activity at human recombinant dopamine D3 receptor expressed in CHO cells assessed as inhibition of forskolin-stimulated cAMP accumulation	F	BAO_0000219	cell-based format	Homo sapiens	None	None	CHO	None	CHEMBL234	Dopamine D3 receptor	Homo sapiens	SINGLE PROTEIN	CHEMBL1140586	1	Scientific Literature	Bioorg. Med. Chem. Lett.	2007	CHEMBL3308072
CHEMBL135357		0	393.82	0	3.53	R-(-)-41c	O=C(O)C(=O)O.Oc1cc2c(cc1Cl)CC[C@H](CNCc1ccccc1)O2	Ki	'='	3.4	nM	8.47			UO_0000065	27.88	0.55	4.94	20.41	False	CHEMBL673447	Binding affinity at human Dopamine receptor D3 (hD3) using [3H]spiperone radioligand.	B	BAO_0000357	single protein format	None	None	None	None	None	CHEMBL234	Dopamine D3 receptor	Homo sapiens	SINGLE PROTEIN	CHEMBL1130268	1	Scientific Literature	J. Med. Chem.	1997	None
CHEMBL250612		0	221.30	0	2.18	36	CCCN1CCOC(c2ccc(O)cc2)C1	EC50	'>'	1000.0	nM				UO_0000065					False	CHEMBL942048	Agonist activity at human recombinant dopamine D3 receptor expressed in CHO cells assessed as inhibition of forskolin-stimulated cAMP accumulation	F	BAO_0000219	cell-based format	Homo sapiens	None	None	CHO	None	CHEMBL234	Dopamine D3 receptor	Homo sapiens	SINGLE PROTEIN	CHEMBL1140586	1	Scientific Literature	Bioorg. Med. Chem. Lett.	2007	CHEMBL3308072
CHEMBL251025		0	235.33	0	2.48	28	CCCN1CCOC(c2cccc(O)c2C)C1	EC50	'>'	1000.0	nM				UO_0000065					False	CHEMBL942048	Agonist activity at human recombinant dopamine D3 receptor expressed in CHO cells assessed as inhibition of forskolin-stimulated cAMP accumulation	F	BAO_0000219	cell-based format	Homo sapiens	None	None	CHO	None	CHEMBL234	Dopamine D3 receptor	Homo sapiens	SINGLE PROTEIN	CHEMBL1140586	1	Scientific Literature	Bioorg. Med. Chem. Lett.	2007	CHEMBL3308072
CHEMBL399967		0	235.33	0	1.96	19	CCCN1CCOC(c2cccc(CO)c2)C1	EC50	'>'	1000.0	nM				UO_0000065					False	CHEMBL942048	Agonist activity at human recombinant dopamine D3 receptor expressed in CHO cells assessed as inhibition of forskolin-stimulated cAMP accumulation	F	BAO_0000219	cell-based format	Homo sapiens	None	None	CHO	None	CHEMBL234	Dopamine D3 receptor	Homo sapiens	SINGLE PROTEIN	CHEMBL1140586	1	Scientific Literature	Bioorg. Med. Chem. Lett.	2007	CHEMBL3308072
CHEMBL77015		0	255.37	0	3.10	12	Cc1cc(C2CCN(Cc3ccccc3)CC2)[nH]n1	Ki	'='	3400.0	nM	5.47			UO_0000065	21.41	0.39	2.37	17.13	False	CHEMBL678864	Ability to displace [3H]spiperone from human dopamine receptor D3 (hD3) receptor stably expressed in HEK293 cells.	B	BAO_0000219	cell-based format	None	None	None	HEK293	None	CHEMBL234	Dopamine D3 receptor	Homo sapiens	SINGLE PROTEIN	CHEMBL1130098	1	Scientific Literature	J. Med. Chem.	1997	CHEMBL3307715
CHEMBL91669		0	347.46	0	3.69	12	Cn1c(-c2ccccc2)cn(C2CCN(Cc3ccccc3)CC2)c1=O	Ki	'='	150.0	nM	6.82			UO_0000065	19.64	0.36	3.13	22.62	False	CHEMBL674994	Affinity to displace [3H]spiperone from cloned human Dopamine receptor D3 stably expressed in HEK393 cell lines	B	BAO_0000219	cell-based format	None	None	None	HEK393	None	CHEMBL234	Dopamine D3 receptor	Homo sapiens	SINGLE PROTEIN	CHEMBL1132306	1	Scientific Literature	J. Med. Chem.	1999	None
CHEMBL395933		0	349.48	0	3.18	11a	O=C1Cc2ccccc2N1CCCCN1CCN(c2ccccc2)CC1	Ki	'='	80.0	nM	7.10			UO_0000065	20.31	0.37	3.92	26.49	False	CHEMBL898620	Displacement of [3H]spiperone from human Dopamine D3 receptor expressed in CHO cells	B	BAO_0000219	cell-based format	Homo sapiens	None	None	CHO	None	CHEMBL234	Dopamine D3 receptor	Homo sapiens	SINGLE PROTEIN	CHEMBL1149628	1	Scientific Literature	Bioorg. Med. Chem.	2007	CHEMBL3308072
CHEMBL59	DOPAMINE	4	153.18	0	0.60	DA	NCCc1ccc(O)c(O)c1	Ki	'='	1600.0	nM	5.80			UO_0000065	37.84	0.72	5.20	8.72	False	CHEMBL674996	Binding Affinity was tested on low Affinity Site of Dopamine receptor D3	B	BAO_0000357	single protein format	None	None	None	None	None	CHEMBL234	Dopamine D3 receptor	Homo sapiens	SINGLE PROTEIN	CHEMBL1133710	1	Scientific Literature	J. Med. Chem.	2000	None
CHEMBL25887		0	332.45	0	4.09	8	Cc1nnn(C2CCN(Cc3ccccc3)CC2)c1-c1ccccc1	Ki	'='	2200.0	nM	5.66			UO_0000065	17.02	0.31	1.57	16.66	False	CHEMBL674989	Displacement of [3H]spiperone from human Dopamine receptor D3 expressed in HEK293 cells	B	BAO_0000219	cell-based format	None	None	None	HEK293	None	CHEMBL234	Dopamine D3 receptor	Homo sapiens	SINGLE PROTEIN	CHEMBL1132043	1	Scientific Literature	Bioorg. Med. Chem. Lett.	1999	CHEMBL3307715
CHEMBL6416		0	365.91	1	5.15	10	Clc1ccc(-c2cc(C3CCN(CCc4ccccc4)CC3)[nH]n2)cc1	Ki	'>'	4000.0	nM				UO_0000065					False	CHEMBL678864	Ability to displace [3H]spiperone from human dopamine receptor D3 (hD3) receptor stably expressed in HEK293 cells.	B	BAO_0000219	cell-based format	None	None	None	HEK293	None	CHEMBL234	Dopamine D3 receptor	Homo sapiens	SINGLE PROTEIN	CHEMBL1130098	1	Scientific Literature	J. Med. Chem.	1997	CHEMBL3307715
CHEMBL368961		0	482.42	0	4.56	32	O=C(NC/C=C/CN1CCN(c2cccc(Cl)c2Cl)CC1)c1ccc(-c2ncccn2)cc1	Ki	'='	1.3	nM	8.89			UO_0000065	18.42	0.37	4.33	14.48	False	CHEMBL838684	Binding affinity for human dopamine D3 receptor	B	BAO_0000357	single protein format	Homo sapiens	None	None	None	None	CHEMBL234	Dopamine D3 receptor	Homo sapiens	SINGLE PROTEIN	CHEMBL1145183	1	Scientific Literature	J. Med. Chem.	2005	None
CHEMBL69451		0	483.44	1	5.39	41	O=C(NCCCCN1CCN(c2cccc(Cl)c2Cl)CC1)c1ccc(-c2ccccn2)cc1	Ki	'='	0.5	nM	9.30			UO_0000065	19.24	0.38	3.91	19.19	False	CHEMBL827888	Binding affinity for human dopamine D3 receptor	B	BAO_0000357	single protein format	Homo sapiens	None	None	None	None	CHEMBL234	Dopamine D3 receptor	Homo sapiens	SINGLE PROTEIN	CHEMBL1145183	1	Scientific Literature	J. Med. Chem.	2005	None
CHEMBL414839		0	434.37	0	4.11	16	COc1ccccc1C(=O)NC/C=C/CN1CCN(c2cccc(Cl)c2Cl)CC1	Ki	'='	0.6	nM	9.22			UO_0000065	21.23	0.43	5.11	20.58	False	CHEMBL838684	Binding affinity for human dopamine D3 receptor	B	BAO_0000357	single protein format	Homo sapiens	None	None	None	None	CHEMBL234	Dopamine D3 receptor	Homo sapiens	SINGLE PROTEIN	CHEMBL1145183	1	Scientific Literature	J. Med. Chem.	2005	None
CHEMBL175875		0	434.37	0	4.11	17	COc1cccc(C(=O)NC/C=C/CN2CCN(c3cccc(Cl)c3Cl)CC2)c1	Ki	'='	3.0	nM	8.52			UO_0000065	19.62	0.40	4.41	19.02	False	CHEMBL838684	Binding affinity for human dopamine D3 receptor	B	BAO_0000357	single protein format	Homo sapiens	None	None	None	None	CHEMBL234	Dopamine D3 receptor	Homo sapiens	SINGLE PROTEIN	CHEMBL1145183	1	Scientific Literature	J. Med. Chem.	2005	None
CHEMBL93186		0	271.40	0	4.41	6	CCCN(CCC)C1CCc2ccc3ccoc3c2C1	Ki	'='	16.2	nM	7.79			UO_0000065	28.70	0.53	3.38	47.56	False	CHEMBL673998	Tested in vitro for the inhibition of [3H]U-86170 binding to Dopamine receptor D3, expressed in cloned CHO cells	B	BAO_0000219	cell-based format	Homo sapiens	None	None	CHO	None	CHEMBL234	Dopamine D3 receptor	Homo sapiens	SINGLE PROTEIN	CHEMBL1129215	1	Scientific Literature	Bioorg. Med. Chem. Lett.	1997	CHEMBL3308072
CHEMBL139926		0	446.38	1	5.07	3b	O=C(NCCCCN1CCN(c2cccc(Cl)c2Cl)CC1)c1cc2ccccc2o1	Ki	'='	1.5	nM	8.82			UO_0000065	19.77	0.40	3.75	18.11	True	CHEMBL674519	Binding affinity for human Dopamine receptor D3 by [3H]- spiperone displacement.	B	BAO_0000357	single protein format	None	None	None	None	None	CHEMBL234	Dopamine D3 receptor	Homo sapiens	SINGLE PROTEIN	CHEMBL1135974	1	Scientific Literature	J. Med. Chem.	2002	None
CHEMBL7549	PRECLAMOL	0	219.33	0	2.98	(-)-3PPP	CCCN1CCC[C@@H](c2cccc(O)c2)C1	EC50	'='	51.9	nM	7.29			UO_0000065	33.21	0.62	4.30	31.04	False	CHEMBL3745238	Agonist activity at human D3 receptor expressed in CHO cells by [35S]GTPgammaS binding assay	B	BAO_0000219	cell-based format	Homo sapiens	None	None	CHO	None	CHEMBL234	Dopamine D3 receptor	Homo sapiens	SINGLE PROTEIN	CHEMBL3739358	1	Scientific Literature	J. Med. Chem.	2015	CHEMBL3308072
CHEMBL312752		0	480.51	1	5.86	8k	Cc1csc(C(=O)N[C@H]2CC[C@H](CCN3CCN(c4cccc(Cl)c4Cl)CC3)CC2)c1	Ki	'='	32.0	nM	7.50			UO_0000065	15.60	0.33	1.63	21.06	False	CHEMBL669160	Ability to displace radioligand [3H]spiperone from human dopamine D3 receptor transfected chinese hamster ovary cell membranes.	B	BAO_0000219	cell-based format	None	None	None	ovary	None	CHEMBL234	Dopamine D3 receptor	Homo sapiens	SINGLE PROTEIN	CHEMBL1151542	1	Scientific Literature	Bioorg. Med. Chem. Lett.	1997	None
CHEMBL430332		0	231.34	0	2.91	Cis-(3aR)-(-)-2	CCCN1CC[C@H]2c3c(O)cccc3CC[C@H]21	Ki	'>'	4762.0	nM				UO_0000065					False	CHEMBL673998	Tested in vitro for the inhibition of [3H]U-86170 binding to Dopamine receptor D3, expressed in cloned CHO cells	B	BAO_0000219	cell-based format	Homo sapiens	None	None	CHO	None	CHEMBL234	Dopamine D3 receptor	Homo sapiens	SINGLE PROTEIN	CHEMBL1129215	1	Scientific Literature	Bioorg. Med. Chem. Lett.	1997	CHEMBL3308072
CHEMBL297784		0	292.34	0	3.17	11, SB-206553	Cn1ccc2cc3c(cc21)CCN3C(=O)Nc1cccnc1	Ki	'<'	10000.0	nM				UO_0000065					False	CHEMBL673117	Binding affinity human Dopamine receptor D3 expressed in CHO cells using [125I]iodosulpiride	B	BAO_0000219	cell-based format	Homo sapiens	None	None	CHO	None	CHEMBL234	Dopamine D3 receptor	Homo sapiens	SINGLE PROTEIN	CHEMBL1128425	1	Scientific Literature	J. Med. Chem.	1995	CHEMBL3308072
CHEMBL94015		0	249.31	0	1.94	(+)-28, PD-128907	CCCN1COC[C@@H]2c3cc(O)ccc3OC[C@H]21	Ki	'='	1.1	nM	8.96			UO_0000065	35.93	0.68	7.02	21.37	False	CHEMBL675667	Binding affinity was evaluated by calculating competition for [3H]spiperone binding on Dopamine receptor D3 expressed on CHO K-1 cells.	B	BAO_0000219	cell-based format	None	None	None	CHO	None	CHEMBL234	Dopamine D3 receptor	Homo sapiens	SINGLE PROTEIN	CHEMBL1129692	1	Scientific Literature	J. Med. Chem.	1996	CHEMBL3308072
CHEMBL423198		0	509.67	1	4.83	10	COc1ccc(S(=O)(=O)N2CCOCC2)cc1-c1ccc(CN2CCCCCC2c2ccccc2)[nH]1	Ki	'='	1.585	nM	8.80			UO_0000065	17.27	0.33	3.97	11.75	False	CHEMBL673121	Ability to displace [125I]-sulpiride from human Dopamine receptor D3, expressed in CHO cells	B	BAO_0000219	cell-based format	None	None	None	CHO	None	CHEMBL234	Dopamine D3 receptor	Homo sapiens	SINGLE PROTEIN	CHEMBL1129847	1	Scientific Literature	Bioorg. Med. Chem. Lett.	1997	CHEMBL3308072
CHEMBL1171630		0	578.60	0	3.83	29	O=C(O)C(=O)O.O=C1N(Cc2cn(CCF)nn2)CN(c2ccccc2)C12CCN(Cc1coc3ccccc13)CC2	Ki	'='	0.9	nM	9.05			UO_0000065	18.51	0.34	5.22	12.81	False	CHEMBL1176479	Displacement of [125I]ABN from human dopamine D3 receptor expressed in HEK293 cells after 60 mins by gamma counting	B	BAO_0000219	cell-based format	Homo sapiens	None	None	HEK293	None	CHEMBL234	Dopamine D3 receptor	Homo sapiens	SINGLE PROTEIN	CHEMBL1177670	1	Scientific Literature	Bioorg. Med. Chem.	2010	CHEMBL3307715
CHEMBL1169728		0	481.57	0	4.17	27	CN1CN(c2ccccc2)C2(CCN(Cc3csc4ccccc34)CC2)C1=O.O=C(O)C(=O)O	Ki	'='	60.1	nM	7.22			UO_0000065	18.44	0.35	3.05	26.95	False	CHEMBL1176479	Displacement of [125I]ABN from human dopamine D3 receptor expressed in HEK293 cells after 60 mins by gamma counting	B	BAO_0000219	cell-based format	Homo sapiens	None	None	HEK293	None	CHEMBL234	Dopamine D3 receptor	Homo sapiens	SINGLE PROTEIN	CHEMBL1177670	1	Scientific Literature	Bioorg. Med. Chem.	2010	CHEMBL3307715
CHEMBL3742140		0	584.07	0	3.37	(-)-36; D-635	N#CCN(CCN1CCN(c2ccc3cc[nH]c3c2Cl)CC1)[C@H]1CCc2nc(N)sc2C1.O=C(O)C(F)(F)F	EC50	'='	0.84	nM	9.08			UO_0000065	19.31	0.39	5.71	10.29	False	CHEMBL3745238	Agonist activity at human D3 receptor expressed in CHO cells by [35S]GTPgammaS binding assay	B	BAO_0000219	cell-based format	Homo sapiens	None	None	CHO	None	CHEMBL234	Dopamine D3 receptor	Homo sapiens	SINGLE PROTEIN	CHEMBL3739358	1	Scientific Literature	J. Med. Chem.	2015	CHEMBL3308072
CHEMBL347155		0	340.86	0	3.53	4a	Clc1ccc(N2CCN(CCc3cc4ccc[nH]c-4n3)CC2)cc1	Ki	'='	50.0	nM	7.30			UO_0000065	21.42	0.42	3.77	20.77	False	CHEMBL669161	Ability to displace [3H]-spiperone from cloned human dopamine D3 receptor stably expressed in CHO cells	B	BAO_0000219	cell-based format	Homo sapiens	None	None	CHO	None	CHEMBL234	Dopamine D3 receptor	Homo sapiens	SINGLE PROTEIN	CHEMBL1132519	1	Scientific Literature	Bioorg. Med. Chem. Lett.	1999	CHEMBL3308072
CHEMBL91510		0	471.65	0	4.96	6d	CCCN(CCCCNC(=O)c1ccc(-c2ccccc2)cc1)C1CCc2nc(NC)ncc2C1	Ki	'='	15.85	nM	7.80			UO_0000065	16.54	0.30	2.84	11.12	False	CHEMBL679079	Tested for the ability to displace [125I]iodosulpiride from human cloned Dopamine receptor D3, expressed in CHO cells	B	BAO_0000219	cell-based format	None	None	None	CHO	None	CHEMBL234	Dopamine D3 receptor	Homo sapiens	SINGLE PROTEIN	CHEMBL1131981	1	Scientific Literature	Bioorg. Med. Chem. Lett.	1999	CHEMBL3308072
CHEMBL169322		0	287.40	0	2.97	2e	CC(C)CN1CCO[C@@H]2c3cc4c(cc3CC[C@H]21)CCO4	Ki	'='	125.89	nM	6.90			UO_0000065	24.01	0.45	3.93	31.80	False	CHEMBL673115	Inhibition of [125 I]iodosulpiride binding to human Dopamine receptor D3 expressed in CHO cell membranes	B	BAO_0000219	cell-based format	Homo sapiens	None	None	CHO	None	CHEMBL234	Dopamine D3 receptor	Homo sapiens	SINGLE PROTEIN	CHEMBL1129892	1	Scientific Literature	Bioorg. Med. Chem. Lett.	1997	CHEMBL3308072
CHEMBL286494	HYPERICIN	3	504.45	3	5.08	1	Cc1cc(O)c2c(=O)c3c(O)cc(O)c4c5c(O)cc(O)c6c(=O)c7c(O)cc(C)c8c1c2c(c34)c(c78)c65	Ki	'='	34.5	nM	7.46			UO_0000065	14.79	0.27	2.38	4.80	False	CHEMBL1120961	Binding affinity to dopamine D3 receptor	B	BAO_0000357	single protein format	None	None	None	None	None	CHEMBL234	Dopamine D3 receptor	Homo sapiens	SINGLE PROTEIN	CHEMBL1157752	1	Scientific Literature	J. Nat. Prod.	2010	None
CHEMBL149497		0	352.43	0	3.41	29	COc1ccc(C2CCN(Cc3ccc4c(c3)OCC(=O)N4)CC2)cc1	Ki	'='	428.0	nM	6.37			UO_0000065	18.07	0.33	2.96	12.54	False	CHEMBL674990	Binding affinity at Dopamine receptor D3 in CHO cells by radioligand displacement.	B	BAO_0000219	cell-based format	None	None	None	CHO	None	CHEMBL234	Dopamine D3 receptor	Homo sapiens	SINGLE PROTEIN	CHEMBL1132537	1	Scientific Literature	J. Med. Chem.	1999	CHEMBL3308072
CHEMBL1788258		0	452.62	1	5.60	(R)-2	CCS(=O)(=O)c1ccc(OC)c(-c2ccc(CN3CCCCC[C@@H]3c3ccccc3)[nH]2)c1	Ki	'='	0.7943	nM	9.10			UO_0000065	20.11	0.39	3.50	14.58	False	CHEMBL673121	Ability to displace [125I]-sulpiride from human Dopamine receptor D3, expressed in CHO cells	B	BAO_0000219	cell-based format	None	None	None	CHO	None	CHEMBL234	Dopamine D3 receptor	Homo sapiens	SINGLE PROTEIN	CHEMBL1129847	1	Scientific Literature	Bioorg. Med. Chem. Lett.	1997	CHEMBL3308072
CHEMBL126342		0	575.66	1	5.22	53	COc1ccccc1N1CCN(CCCCNC(=O)/C=C/c2cccc(Oc3ccccc3)c2)CC1.O=C(O)C(=O)O	Ki	'='	19.5	nM	7.71			UO_0000065	15.88	0.29	2.49	14.27	False	CHEMBL675894	Binding affinity for human dopamine receptor D3 by displacing [125I]iodosulpiride expressed in CHO cells	B	BAO_0000219	cell-based format	None	None	None	CHO	None	CHEMBL234	Dopamine D3 receptor	Homo sapiens	SINGLE PROTEIN	CHEMBL1144878	1	Scientific Literature	J. Med. Chem.	2003	CHEMBL3308072
CHEMBL93832		0	381.91	1	5.05	28	Cc1c(-c2ccccc2)nc(O)n1C1CCN(Cc2cccc(Cl)c2)CC1	Ki	'>'	4700.0	nM				UO_0000065					False	CHEMBL674993	Affinity to displace [3H]spiperone from cloned human Dopamine receptor D3 (hD3) stably expressed in HEK393 cell lines	B	BAO_0000219	cell-based format	None	None	None	HEK393	None	CHEMBL234	Dopamine D3 receptor	Homo sapiens	SINGLE PROTEIN	CHEMBL1132306	1	Scientific Literature	J. Med. Chem.	1999	None
CHEMBL1079837		0	425.56	0	3.54	46, single enantiomer	COc1ccc(C23CC2CN(CCCSc2nnc(-c4ocnc4C)n2C)C3)cc1	Ki	'='	100.0	nM	7.00			UO_0000065					False	CHEMBL1107667	Antagonist activity at human Dopamine D3 receptor expressed in CHO cell by GTPgammaS binding assay	F	BAO_0000219	cell-based format	Homo sapiens	None	None	CHO	None	CHEMBL234	Dopamine D3 receptor	Homo sapiens	SINGLE PROTEIN	CHEMBL1153718	1	Scientific Literature	J. Med. Chem.	2010	CHEMBL3308072
CHEMBL406678		0	483.65	0	4.57	38	Cc1ccc2c(-c3nnc(SCCCN4CCc5nc6ccccn6c5CC4)n3C)cccc2n1	Ki	'<'	251.19	nM				UO_0000065					False	CHEMBL931094	Antagonist activity at dopamine D3 receptor by GTPgammaS binding assay	F	BAO_0000019	assay format	None	None	None	None	None	CHEMBL234	Dopamine D3 receptor	Homo sapiens	SINGLE PROTEIN	CHEMBL1143157	1	Scientific Literature	Bioorg. Med. Chem. Lett.	2008	None
CHEMBL256442		0	528.75	2	6.09	33	CCc1nc2ccc3c(c2s1)CCN(CCCSc1nnc(-c2cccc4nc(C)ccc24)n1C)CC3	Ki	'='	1.995	nM	8.70			UO_0000065					False	CHEMBL931094	Antagonist activity at dopamine D3 receptor by GTPgammaS binding assay	F	BAO_0000019	assay format	None	None	None	None	None	CHEMBL234	Dopamine D3 receptor	Homo sapiens	SINGLE PROTEIN	CHEMBL1143157	1	Scientific Literature	Bioorg. Med. Chem. Lett.	2008	None
CHEMBL60713		0	440.63	1	6.13	3e	CCCN(CCCCNC(=O)c1ccc(-c2ccccc2)cc1)C1CCc2ccccc2C1	Selectivity	'='	200.0										False	CHEMBL840972	Selectivity against human Dopamine D3 receptor	B	BAO_0000357	single protein format	Homo sapiens	None	None	None	None	CHEMBL234	Dopamine D3 receptor	Homo sapiens	SINGLE PROTEIN	CHEMBL1153677	1	Scientific Literature	Bioorg. Med. Chem. Lett.	1997	None
CHEMBL139345		0	207.29	0	2.68	12	CCCN[C@@H]1CCc2c(F)cccc2C1	nH	'='	0.92										False	CHEMBL679221	Hill coefficient for [3H]raclopride binding where high-and low-affinity agonist states for Dopamine receptor D3	B	BAO_0000357	single protein format	Homo sapiens	None	None	None	None	CHEMBL234	Dopamine D3 receptor	Homo sapiens	SINGLE PROTEIN	CHEMBL1129381	1	Scientific Literature	J. Med. Chem.	1996	None
CHEMBL139089		0	386.51	0	3.76	17	O=C1CC2(CCCC2)CC(=O)N1CCCCN[C@@H]1CCc2c(F)cccc2C1	Activity	'='	9.0	%				UO_0000187					False	CHEMBL679220	Inhibition of [35 S] GTP gamma S binding to cell membranes expressing Dopamine receptor D3 with dopamine	F	BAO_0000019	assay format	Homo sapiens	None	None	None	None	CHEMBL234	Dopamine D3 receptor	Homo sapiens	SINGLE PROTEIN	CHEMBL1129381	1	Scientific Literature	J. Med. Chem.	1996	None
CHEMBL272153		0	311.82	0	3.53	1g	N#Cc1ccc(CN2CCN(c3ccccc3Cl)CC2)cc1	Activity	'='	2.0	%				UO_0000187					False	CHEMBL930847	Displacement of [3H]spiperone from human cloned dopamine D3 receptor at 100 uM	B	BAO_0000357	single protein format	Homo sapiens	None	None	None	None	CHEMBL234	Dopamine D3 receptor	Homo sapiens	SINGLE PROTEIN	CHEMBL1143133	1	Scientific Literature	Bioorg. Med. Chem. Lett.	2008	None
CHEMBL565075		0	347.89	0	3.70	11	O=C1N(CCN2C[C@H]3CC[C@H](CC3)C2)CCN1c1cccc(Cl)c1	Ki	'='	3.162	nM	8.50			UO_0000065	24.43	0.48	4.80	31.73	False	CHEMBL1044429	Binding affinity to human DRD3 receptor by GTPgammaS binding assay	B	BAO_0000357	single protein format	Homo sapiens	None	None	None	None	CHEMBL234	Dopamine D3 receptor	Homo sapiens	SINGLE PROTEIN	CHEMBL1155321	1	Scientific Literature	Bioorg. Med. Chem. Lett.	2009	None
CHEMBL563580		0	333.86	0	3.60	14	O=C1N(CCN2[C@H]3CCC[C@@H]2CC3)CCN1c1cccc(Cl)c1	Ki	'='	1.259	nM	8.90			UO_0000065	26.66	0.53	5.30	33.22	False	CHEMBL1044429	Binding affinity to human DRD3 receptor by GTPgammaS binding assay	B	BAO_0000357	single protein format	Homo sapiens	None	None	None	None	CHEMBL234	Dopamine D3 receptor	Homo sapiens	SINGLE PROTEIN	CHEMBL1155321	1	Scientific Literature	Bioorg. Med. Chem. Lett.	2009	None
CHEMBL310843		0	326.83	0	3.31	FAUC 213	Clc1ccc(N2CCN(Cc3cc4ccccn4n3)CC2)cc1	Ki	'='	5300.0	nM	5.28			UO_0000065	16.14	0.31	1.97	22.19	True	CHEMBL931955	Binding affinity to human D3 receptor	B	BAO_0000357	single protein format	Homo sapiens	None	None	None	None	CHEMBL234	Dopamine D3 receptor	Homo sapiens	SINGLE PROTEIN	CHEMBL1143133	1	Scientific Literature	Bioorg. Med. Chem. Lett.	2008	None
CHEMBL139089		0	386.51	0	3.76	17	O=C1CC2(CCCC2)CC(=O)N1CCCCN[C@@H]1CCc2c(F)cccc2C1	nH	'='	0.88										False	CHEMBL679221	Hill coefficient for [3H]raclopride binding where high-and low-affinity agonist states for Dopamine receptor D3	B	BAO_0000357	single protein format	Homo sapiens	None	None	None	None	CHEMBL234	Dopamine D3 receptor	Homo sapiens	SINGLE PROTEIN	CHEMBL1129381	1	Scientific Literature	J. Med. Chem.	1996	None
CHEMBL457974		0	433.56	0	3.21	12a	COc1ccc(N2CCN(CCCCNC(=O)c3ccc(-n4ccnc4)cc3)CC2)cc1	Ki	'='	211.0	nM	6.68			UO_0000065	15.40	0.28	3.47	10.66	False	CHEMBL938624	Displacement of [3H]spiroperidol from human cloned dopamine D3 receptor by liquid scintillation counting	B	BAO_0000357	single protein format	Homo sapiens	None	None	None	None	CHEMBL234	Dopamine D3 receptor	Homo sapiens	SINGLE PROTEIN	CHEMBL1140855	1	Scientific Literature	Bioorg. Med. Chem.	2009	None
CHEMBL458759		0	441.51	0	2.90	14b	O=C(NCCCCN1CCN(c2cccc(OCCF)c2)CC1)c1ccc2nonc2c1	Ki	'='	226.0	nM	6.65			UO_0000065	15.05	0.28	3.75	7.94	False	CHEMBL938624	Displacement of [3H]spiroperidol from human cloned dopamine D3 receptor by liquid scintillation counting	B	BAO_0000357	single protein format	Homo sapiens	None	None	None	None	CHEMBL234	Dopamine D3 receptor	Homo sapiens	SINGLE PROTEIN	CHEMBL1140855	1	Scientific Literature	Bioorg. Med. Chem.	2009	None
CHEMBL65847		0	297.42	0	4.60	10	CCCN(Cc1ccccc1)[C@@H]1CCc2c(F)cccc2C1	Activity	'='	-6.0	%				UO_0000187					False	CHEMBL679220	Inhibition of [35 S] GTP gamma S binding to cell membranes expressing Dopamine receptor D3 with dopamine	F	BAO_0000019	assay format	Homo sapiens	None	None	None	None	CHEMBL234	Dopamine D3 receptor	Homo sapiens	SINGLE PROTEIN	CHEMBL1129381	1	Scientific Literature	J. Med. Chem.	1996	None
CHEMBL464395		0	464.64	0	4.61	7, RGH-1756	COc1ccccc1N1CCN(CCCCOc2ccc(C3CN4C=CSC4=N3)cc2)CC1	Ki	'='	0.12	nM	9.92			UO_0000065	21.35	0.41	5.31	24.47	False	CHEMBL938624	Displacement of [3H]spiroperidol from human cloned dopamine D3 receptor by liquid scintillation counting	B	BAO_0000357	single protein format	Homo sapiens	None	None	None	None	CHEMBL234	Dopamine D3 receptor	Homo sapiens	SINGLE PROTEIN	CHEMBL1140855	1	Scientific Literature	Bioorg. Med. Chem.	2009	None
CHEMBL424294		0	423.58	0	4.24	4, FAUC 346	COc1ccccc1N1CCN(CCCCNC(=O)c2cc3ccccc3s2)CC1	Ki	'='	0.23	nM	9.64			UO_0000065	22.75	0.44	5.40	21.51	False	CHEMBL938624	Displacement of [3H]spiroperidol from human cloned dopamine D3 receptor by liquid scintillation counting	B	BAO_0000357	single protein format	Homo sapiens	None	None	None	None	CHEMBL234	Dopamine D3 receptor	Homo sapiens	SINGLE PROTEIN	CHEMBL1140855	1	Scientific Literature	Bioorg. Med. Chem.	2009	None
CHEMBL356359	PIBOSEROD	2	369.51	0	3.67	11	CCCCN1CCC(CNC(=O)c2c3n(c4ccccc24)CCCO3)CC1	Ki	'<'	1000.0	nM				UO_0000065					False	CHEMBL673114	Binding affinity was determined against Dopamine receptor D3 determined using cloned human receptors expressed in CHO cells radiolabeled with [125I]- iodosulpride	B	BAO_0000219	cell-based format	None	None	None	CHO	None	CHEMBL234	Dopamine D3 receptor	Homo sapiens	SINGLE PROTEIN	CHEMBL1128720	1	Scientific Literature	J. Med. Chem.	1995	CHEMBL3308072
CHEMBL478688		0	393.53	0	3.30	11h	COc1cccc(N2CCN(CCCCN3CCc4ccccc4C3=O)CC2)c1	Ki	'='	40.74	nM	7.39			UO_0000065	18.78	0.35	4.09	20.52	False	CHEMBL993533	Displacement of [3H]spiperone from human dopamine D3 receptor	B	BAO_0000357	single protein format	Homo sapiens	None	None	None	None	CHEMBL234	Dopamine D3 receptor	Homo sapiens	SINGLE PROTEIN	CHEMBL1153914	1	Scientific Literature	Bioorg. Med. Chem. Lett.	2009	None
CHEMBL102599		0	320.40	0	2.19	3f	c1ccc(-c2nc(CN3CCN(c4ccncn4)CC3)c[nH]2)cc1	Ki	'>'	8000.0	nM				UO_0000065					False	CHEMBL675668	Binding affinity on human Dopamine receptor D3 expressed in CHO cells using radioligand [3H]-YM 09151	B	BAO_0000219	cell-based format	Homo sapiens	None	None	CHO	None	CHEMBL234	Dopamine D3 receptor	Homo sapiens	SINGLE PROTEIN	CHEMBL1130009	1	Scientific Literature	J. Med. Chem.	1997	CHEMBL3308072
CHEMBL76237		0	358.46	0	2.99	6	COc1ccc2c(c1)c(CCN(C)C)cn2S(=O)(=O)c1ccccc1	Ki	'='	80.0	nM	7.10			UO_0000065	19.80	0.39	4.11	13.77	False	CHEMBL673443	Binding affinity against dopamine receptor D3 in HEK 293 cells using [3H]spiperone radioligand	B	BAO_0000219	cell-based format	None	None	None	HEK293	None	CHEMBL234	Dopamine D3 receptor	Homo sapiens	SINGLE PROTEIN	CHEMBL1134783	1	Scientific Literature	J. Med. Chem.	2001	CHEMBL3307715
CHEMBL42	CLOZAPINE	4	326.83	0	3.72	clozapine	CN1CCN(C2=Nc3cc(Cl)ccc3Nc3ccccc32)CC1	Ki	'='	239.88	nM	6.62			UO_0000065	20.26	0.39	2.90	21.44	False	CHEMBL673118	Cataleptogenic effect against cloned human Dopamine receptor D3 in male Sprague-Dawley rats in a bar test	B	BAO_0000357	single protein format	None	None	None	None	None	CHEMBL234	Dopamine D3 receptor	Homo sapiens	SINGLE PROTEIN	CHEMBL1136328	1	Scientific Literature	Bioorg. Med. Chem. Lett.	2003	None
CHEMBL210567		0	497.68	0	4.91	6a	COc1ccccc1N1CCN(CCCCNC(=O)c2cc3ccc2CCc2ccc(cc2)CC3)CC1	Kb	'='	8.5	nM				UO_0000065					False	CHEMBL860514	Intrinsic activity at human D3 receptor expressed in CHO dhfr- cells assessed as rate of [3H]thymidine incorporation by mitogenesis assay	F	BAO_0000219	cell-based format	Homo sapiens	None	None	CHO	None	CHEMBL234	Dopamine D3 receptor	Homo sapiens	SINGLE PROTEIN	CHEMBL1148643	1	Scientific Literature	J. Med. Chem.	2006	CHEMBL3308072
CHEMBL244946		0	537.74	2	5.63	35	Cc1ccc2c(-c3nnc(SCCCN4CCc5ccc(-c6cc(C)nn6C)cc5CC4)n3C)cccc2n1	Ki	'='	1.585	nM	8.80			UO_0000065					True	CHEMBL895461	Displacement of [35S]GTP-gamma-S from human cloned dopamine D3 receptor expressed in CHO cells after 30 mins	F	BAO_0000219	cell-based format	Homo sapiens	None	None	CHO	None	CHEMBL234	Dopamine D3 receptor	Homo sapiens	SINGLE PROTEIN	CHEMBL1148818	1	Scientific Literature	J. Med. Chem.	2007	CHEMBL3308072
CHEMBL249791		0	264.32	0	1.27	34	CCCN1CCOC(c2cc(O)cc(C(N)=O)c2)C1	EC50	'>'	10000.0	nM				UO_0000065					False	CHEMBL942048	Agonist activity at human recombinant dopamine D3 receptor expressed in CHO cells assessed as inhibition of forskolin-stimulated cAMP accumulation	F	BAO_0000219	cell-based format	Homo sapiens	None	None	CHO	None	CHEMBL234	Dopamine D3 receptor	Homo sapiens	SINGLE PROTEIN	CHEMBL1140586	1	Scientific Literature	Bioorg. Med. Chem. Lett.	2007	CHEMBL3308072
CHEMBL401126		0	237.30	0	1.88	47	CCCN1CCO[C@@H](c2cc(O)cc(O)c2)C1	EC50	'>'	10000.0	nM				UO_0000065					False	CHEMBL942048	Agonist activity at human recombinant dopamine D3 receptor expressed in CHO cells assessed as inhibition of forskolin-stimulated cAMP accumulation	F	BAO_0000219	cell-based format	Homo sapiens	None	None	CHO	None	CHEMBL234	Dopamine D3 receptor	Homo sapiens	SINGLE PROTEIN	CHEMBL1140586	1	Scientific Literature	Bioorg. Med. Chem. Lett.	2007	CHEMBL3308072
CHEMBL1085673		0	293.80	0	2.58	23	O=C1N(CC2CCCNC2)CCN1c1cccc(Cl)c1	Ki	'>'	630.96	nM				UO_0000065					False	CHEMBL1106076	Antagonist activity at human dopamine D3 receptor expressed in CHO cells assessed as inhibition of quinperol-induced [35S]GTPgamma binding by scintillation proximity affinity assay	F	BAO_0000219	cell-based format	Homo sapiens	None	None	CHO	None	CHEMBL234	Dopamine D3 receptor	Homo sapiens	SINGLE PROTEIN	CHEMBL1155385	1	Scientific Literature	Bioorg. Med. Chem. Lett.	2010	CHEMBL3308072
CHEMBL246231		0	382.89	0	4.53	23	COC(=O)C1(c2ccc(Cl)cc2)CCN(Cc2c[nH]c3ccccc23)CC1	Ki	'='	544.0	nM	6.26			UO_0000065	16.36	0.32	1.73	13.82	False	CHEMBL902494	Displacement of [125I]IABN from human dopamine D3 receptor expressed in HEK293 cells	B	BAO_0000219	cell-based format	Homo sapiens	None	None	HEK293	None	CHEMBL234	Dopamine D3 receptor	Homo sapiens	SINGLE PROTEIN	CHEMBL1138415	1	Scientific Literature	Bioorg. Med. Chem. Lett.	2007	CHEMBL3307715
CHEMBL246848		0	374.41	0	4.67	9	OC1(c2cccc(C(F)(F)F)c2)CCN(Cc2c[nH]c3ccccc23)CC1	Ki	'='	570.0	nM	6.24			UO_0000065	16.68	0.32	1.57	15.90	False	CHEMBL902494	Displacement of [125I]IABN from human dopamine D3 receptor expressed in HEK293 cells	B	BAO_0000219	cell-based format	Homo sapiens	None	None	HEK293	None	CHEMBL234	Dopamine D3 receptor	Homo sapiens	SINGLE PROTEIN	CHEMBL1138415	1	Scientific Literature	Bioorg. Med. Chem. Lett.	2007	CHEMBL3307715
CHEMBL239733		0	444.41	0	4.70	2s, A5B2C1	C#Cc1cccc(C(=O)NCCCCCN2CCN(c3cccc(Cl)c3Cl)CC2)c1	Ki	'='	5.6	nM	8.25			UO_0000065	18.57	0.38	3.55	23.19	False	CHEMBL898787	Displacement of [3H]spiperone from human cloned dopamine D3 receptor expressed in CHO cell membranes	B	BAO_0000219	cell-based format	Homo sapiens	None	None	CHO	None	CHEMBL234	Dopamine D3 receptor	Homo sapiens	SINGLE PROTEIN	CHEMBL1137491	1	Scientific Literature	Bioorg. Med. Chem.	2007	CHEMBL3308072
CHEMBL241210		0	478.42	0	4.95	2b, A1B1C2	O=C(NCCN1CCN(c2cccc(Cl)c2Cl)CC1)c1ccc(C#Cc2ccccc2)cc1	Ki	'='	29.0	nM	7.54			UO_0000065	15.76	0.31	2.59	21.18	False	CHEMBL898787	Displacement of [3H]spiperone from human cloned dopamine D3 receptor expressed in CHO cell membranes	B	BAO_0000219	cell-based format	Homo sapiens	None	None	CHO	None	CHEMBL234	Dopamine D3 receptor	Homo sapiens	SINGLE PROTEIN	CHEMBL1137491	1	Scientific Literature	Bioorg. Med. Chem.	2007	CHEMBL3308072
CHEMBL241212		0	391.52	0	3.01	2e, A2B1C1	C#Cc1ccc(C(=O)NCCCCN2CCN(c3ccccc3OC)CC2)cc1	EC50	'='	2.1	nM	8.68			UO_0000065					False	CHEMBL898780	Agonist activity at human dopamine D3 receptor expressed in CHO dhfr mutant cells assessed as stimulation of mitogenesis after 4 hrs	F	BAO_0000219	cell-based format	Homo sapiens	None	None	CHO	None	CHEMBL234	Dopamine D3 receptor	Homo sapiens	SINGLE PROTEIN	CHEMBL1137491	1	Scientific Literature	Bioorg. Med. Chem.	2007	CHEMBL3308072
CHEMBL240773	QUINPIROLE	0	219.33	0	2.00	quinpirole	CCCN1CCC[C@@H]2Cc3[nH]ncc3C[C@H]21	EC50	'='	5.2	nM	8.28			UO_0000065					False	CHEMBL898780	Agonist activity at human dopamine D3 receptor expressed in CHO dhfr mutant cells assessed as stimulation of mitogenesis after 4 hrs	F	BAO_0000219	cell-based format	Homo sapiens	None	None	CHO	None	CHEMBL234	Dopamine D3 receptor	Homo sapiens	SINGLE PROTEIN	CHEMBL1137491	1	Scientific Literature	Bioorg. Med. Chem.	2007	CHEMBL3308072
CHEMBL540241		0	349.48	0	4.07	3	CC(C)c1cccc(N2CCN(CCN3Cc4ccccc4C3)C2=O)c1	Ki	'='	6.31	nM	8.20			UO_0000065					False	CHEMBL1057874	Antagonist activity at human dopamine D3 receptor expressed in CHO cells by [35S]GTP-gamma-S-based scintillation spectrometry	F	BAO_0000219	cell-based format	Homo sapiens	None	None	CHO	None	CHEMBL234	Dopamine D3 receptor	Homo sapiens	SINGLE PROTEIN	CHEMBL1152393	1	Scientific Literature	Bioorg. Med. Chem. Lett.	2009	CHEMBL3308072
CHEMBL560650		0	390.31	0	4.25	25	O=C1N(CCN2Cc3ccccc3C2)CCN1Cc1ccc(Cl)c(Cl)c1	Ki	'='	79.43	nM	7.10			UO_0000065					False	CHEMBL1057874	Antagonist activity at human dopamine D3 receptor expressed in CHO cells by [35S]GTP-gamma-S-based scintillation spectrometry	F	BAO_0000219	cell-based format	Homo sapiens	None	None	CHO	None	CHEMBL234	Dopamine D3 receptor	Homo sapiens	SINGLE PROTEIN	CHEMBL1152393	1	Scientific Literature	Bioorg. Med. Chem. Lett.	2009	CHEMBL3308072
CHEMBL552367		0	390.31	0	4.25	26	O=C1N(CCN2Cc3ccccc3C2)CCN1Cc1cc(Cl)ccc1Cl	Ki	'='	158.49	nM	6.80			UO_0000065					False	CHEMBL1057874	Antagonist activity at human dopamine D3 receptor expressed in CHO cells by [35S]GTP-gamma-S-based scintillation spectrometry	F	BAO_0000219	cell-based format	Homo sapiens	None	None	CHO	None	CHEMBL234	Dopamine D3 receptor	Homo sapiens	SINGLE PROTEIN	CHEMBL1152393	1	Scientific Literature	Bioorg. Med. Chem. Lett.	2009	CHEMBL3308072
CHEMBL314050		0	445.58	0	4.88	14	N#Cc1ccc2c(c1)CCN(CC[C@H]1CC[C@H](NC(=O)/C=C/c3ccc(F)cc3)CC1)CC2	Ki	'='	6.31	nM	8.20			UO_0000065	18.40	0.34	3.32	14.61	False	CHEMBL673113	Binding affinity towards human Dopamine receptor D3 by displacement of [125I]iodosulpiride expressed in CHO cells	B	BAO_0000219	cell-based format	None	None	None	CHO	None	CHEMBL234	Dopamine D3 receptor	Homo sapiens	SINGLE PROTEIN	CHEMBL1133070	1	Scientific Literature	Bioorg. Med. Chem. Lett.	2000	CHEMBL3308072
CHEMBL84931		0	312.39	0	3.54	3s	CN(C)CC1CC2c3ccccc3Cc3ccc(F)cc3N2O1	IC50	'='	14.13	nM	7.85			UO_0000065	25.13	0.47	4.31	49.97	False	CHEMBL679223	Binding affinity for human cloned Dopamine receptor D3	B	BAO_0000357	single protein format	None	None	None	None	None	CHEMBL234	Dopamine D3 receptor	Homo sapiens	SINGLE PROTEIN	CHEMBL1135381	1	Scientific Literature	Bioorg. Med. Chem. Lett.	2002	None
CHEMBL391661		0	483.97	1	5.00	35	Cc1ccc2c(OCCN3CCC(Cc4cc5c(cc4F)OCC(=O)N5)CC3)cc(Cl)cc2n1	Ki	'='	1995.26	nM	5.70			UO_0000065	11.78	0.23	0.70	8.95	False	CHEMBL885604	Displacement of [125I]iodosulpiride from human cloned D3 receptor expressed in CHO cells	B	BAO_0000219	cell-based format	Homo sapiens	None	None	CHO	None	CHEMBL234	Dopamine D3 receptor	Homo sapiens	SINGLE PROTEIN	CHEMBL1139046	1	Scientific Literature	Bioorg. Med. Chem. Lett.	2007	CHEMBL3308072
CHEMBL2093000		0	452.62	1	5.60	(S)-2	CCS(=O)(=O)c1ccc(OC)c(-c2ccc(CN3CCCCC[C@H]3c3ccccc3)[nH]2)c1	Ki	'='	3.981	nM	8.40			UO_0000065	18.56	0.36	2.80	13.46	False	CHEMBL673121	Ability to displace [125I]-sulpiride from human Dopamine receptor D3, expressed in CHO cells	B	BAO_0000219	cell-based format	None	None	None	CHO	None	CHEMBL234	Dopamine D3 receptor	Homo sapiens	SINGLE PROTEIN	CHEMBL1129847	1	Scientific Literature	Bioorg. Med. Chem. Lett.	1997	CHEMBL3308072
CHEMBL400988		0	271.36	0	2.86	25	CCCN1CCOC(c2cccc(-c3ncc[nH]3)c2)C1	EC50	'>'	1000.0	nM				UO_0000065					False	CHEMBL942048	Agonist activity at human recombinant dopamine D3 receptor expressed in CHO cells assessed as inhibition of forskolin-stimulated cAMP accumulation	F	BAO_0000219	cell-based format	Homo sapiens	None	None	CHO	None	CHEMBL234	Dopamine D3 receptor	Homo sapiens	SINGLE PROTEIN	CHEMBL1140586	1	Scientific Literature	Bioorg. Med. Chem. Lett.	2007	CHEMBL3308072
CHEMBL1258843		0	390.49	0	3.44	11	C#CCOc1ccc(-c2nn3c(C)cc(C)nc3c2CC(=O)N(CC)CC)cc1	Inhibition	'<'	50.0	%				UO_0000187					False	CHEMBL1259319	Inhibition of D3 dopamine receptor at 10 uM	B	BAO_0000357	single protein format	None	None	None	None	None	CHEMBL234	Dopamine D3 receptor	Homo sapiens	SINGLE PROTEIN	CHEMBL1255512	1	Scientific Literature	Bioorg. Med. Chem. Lett.	2010	None
CHEMBL301265	PRAMIPEXOLE	4	211.33	0	1.58	3 (Pramipexole, PPX)	CCCN[C@H]1CCc2nc(N)sc2C1	Ki	'='	2.78	nM	8.56			UO_0000065	40.49	0.83	6.98	16.80	False	CHEMBL676637	in vitro low binding affinity was determined on human Dopamine receptor D3 expressed in chinese hamster ovary(CHO) K-1 cells using [3H]spiperone as radioligand.	B	BAO_0000219	cell-based format	None	None	None	CHO-K1	None	CHEMBL234	Dopamine D3 receptor	Homo sapiens	SINGLE PROTEIN	CHEMBL1133651	1	Scientific Literature	J. Med. Chem.	2000	CHEMBL3307512
CHEMBL1684127		0	394.56	0	3.96	(+/-)-14	CCCN1CCc2cccc3c2C1Cc1cccc(OCCCNCCCO)c1-3	Ki	'='	4514.0	nM	5.34			UO_0000065	13.55	0.25	1.39	11.95	False	CHEMBL1686530	Displacement of [3H]spiperone from dopamine D3 receptor expressed in human HEK293 cells by liquid scintillation counter	B	BAO_0000219	cell-based format	None	None	None	HEK293	None	CHEMBL234	Dopamine D3 receptor	Homo sapiens	SINGLE PROTEIN	CHEMBL1681760	1	Scientific Literature	Bioorg. Med. Chem.	2011	CHEMBL3307715
CHEMBL91553		0	348.45	0	3.80	22	Cc1c(-c2ccccn2)nc(O)n1C1CCN(Cc2ccccc2)CC1	Ki	'='	1200.0	nM	5.92			UO_0000065	16.99	0.31	2.12	10.93	False	CHEMBL674993	Affinity to displace [3H]spiperone from cloned human Dopamine receptor D3 (hD3) stably expressed in HEK393 cell lines	B	BAO_0000219	cell-based format	None	None	None	HEK393	None	CHEMBL234	Dopamine D3 receptor	Homo sapiens	SINGLE PROTEIN	CHEMBL1132306	1	Scientific Literature	J. Med. Chem.	1999	None
CHEMBL318018		0	473.02	0	4.62	6l	Cc1sc2ccc(Cl)cc2c1S(=O)(=O)Nc1ccc2nccc(N3CCNCC3)c2c1	Ki	'<'	1584.89	nM				UO_0000065					False	CHEMBL679230	Binding affinity to human cloned Dopamine receptor D3 in CHO cells using [125I]- iodosulpride as radioligand	B	BAO_0000219	cell-based format	Homo sapiens	None	None	CHO	None	CHEMBL234	Dopamine D3 receptor	Homo sapiens	SINGLE PROTEIN	CHEMBL1134724	1	Scientific Literature	Bioorg. Med. Chem. Lett.	2001	CHEMBL3308072
CHEMBL293225		0	456.38	0	4.87	4k	COc1ccc(Br)cc1-c1nc(CNC2CCN(Cc3ccccc3)CC2)co1	Ki	'='	580.0	nM	6.24			UO_0000065	13.67	0.29	1.37	12.34	False	CHEMBL674413	In vitro displacement of [3H]spiperone from the cloned human dopamine receptor D3 stably expressed in CHO cells	B	BAO_0000219	cell-based format	None	None	None	CHO	None	CHEMBL234	Dopamine D3 receptor	Homo sapiens	SINGLE PROTEIN	CHEMBL1133305	1	Scientific Literature	Bioorg. Med. Chem. Lett.	2000	CHEMBL3308072
CHEMBL140184		0	273.42	0	3.60	1	CCCN(CCC)C1CCc2cc3c(cc2C1)OCC3	Ki	'='	12.59	nM	7.90			UO_0000065	28.89	0.54	4.30	63.35	False	CHEMBL673115	Inhibition of [125 I]iodosulpiride binding to human Dopamine receptor D3 expressed in CHO cell membranes	B	BAO_0000219	cell-based format	Homo sapiens	None	None	CHO	None	CHEMBL234	Dopamine D3 receptor	Homo sapiens	SINGLE PROTEIN	CHEMBL1129892	1	Scientific Literature	Bioorg. Med. Chem. Lett.	1997	CHEMBL3308072
CHEMBL244946		0	537.74	2	5.63	35	Cc1ccc2c(-c3nnc(SCCCN4CCc5ccc(-c6cc(C)nn6C)cc5CC4)n3C)cccc2n1	Inhibition	'='	99.0	%				UO_0000187					False	CHEMBL895536	Inhibition of human Dopamine D3 receptor at 1 uM	B	BAO_0000357	single protein format	Homo sapiens	None	None	None	None	CHEMBL234	Dopamine D3 receptor	Homo sapiens	SINGLE PROTEIN	CHEMBL1148818	1	Scientific Literature	J. Med. Chem.	2007	None
CHEMBL342630		0	207.29	0	2.68	13	CC(C)N[C@@H]1CCc2c(F)cccc2C1	Activity	'='	19.7	%				UO_0000187					False	CHEMBL679220	Inhibition of [35 S] GTP gamma S binding to cell membranes expressing Dopamine receptor D3 with dopamine	F	BAO_0000019	assay format	Homo sapiens	None	None	None	None	CHEMBL234	Dopamine D3 receptor	Homo sapiens	SINGLE PROTEIN	CHEMBL1129381	1	Scientific Literature	J. Med. Chem.	1996	None
CHEMBL392498		0	456.53	1	6.07	12e	OC1CCN(Cc2ccc(CN3c4ccccc4Sc4ccc(C(F)(F)F)cc43)cc2)C1	Activity	'='	88.0	%				UO_0000187					False	CHEMBL893926	Displacement of [3H]YM091512 from dopamine D3 receptor at 10 uM	B	BAO_0000357	single protein format	Homo sapiens	None	None	None	None	CHEMBL234	Dopamine D3 receptor	Homo sapiens	SINGLE PROTEIN	CHEMBL1147957	1	Scientific Literature	Bioorg. Med. Chem. Lett.	2007	None
CHEMBL393380		0	492.57	1	8.60	9j	FC(F)(F)c1ccc2c(c1)N(CCCNc1cccc(Oc3ccccc3)c1)c1ccccc1S2	Activity	'='	52.0	%				UO_0000187					False	CHEMBL893926	Displacement of [3H]YM091512 from dopamine D3 receptor at 10 uM	B	BAO_0000357	single protein format	Homo sapiens	None	None	None	None	CHEMBL234	Dopamine D3 receptor	Homo sapiens	SINGLE PROTEIN	CHEMBL1147957	1	Scientific Literature	Bioorg. Med. Chem. Lett.	2007	None
CHEMBL234030		0	395.57	0	4.47	5m	CN1CCCC(CN2c3ccccc3Sc3cc(N4CCOCC4)ccc32)C1	Activity	'='	1.0	%				UO_0000187					False	CHEMBL893926	Displacement of [3H]YM091512 from dopamine D3 receptor at 10 uM	B	BAO_0000357	single protein format	Homo sapiens	None	None	None	None	CHEMBL234	Dopamine D3 receptor	Homo sapiens	SINGLE PROTEIN	CHEMBL1147957	1	Scientific Literature	Bioorg. Med. Chem. Lett.	2007	None
CHEMBL234219		0	386.56	1	6.30	5d	CN1CCCC(CN2c3ccccc3Sc3ccc(-c4ccccc4)cc32)C1	Activity	'='	96.0	%				UO_0000187					False	CHEMBL893926	Displacement of [3H]YM091512 from dopamine D3 receptor at 10 uM	B	BAO_0000357	single protein format	Homo sapiens	None	None	None	None	CHEMBL234	Dopamine D3 receptor	Homo sapiens	SINGLE PROTEIN	CHEMBL1147957	1	Scientific Literature	Bioorg. Med. Chem. Lett.	2007	None
CHEMBL138016		0	359.38	0	2.88	S-(+)-35c	O=C(O)C(=O)O.Oc1ccc2c(c1)O[C@H](CNCc1ccccc1)CC2	Ki	'='	27.6	nM	7.56			UO_0000065	28.07	0.52	4.68	18.22	False	CHEMBL673447	Binding affinity at human Dopamine receptor D3 (hD3) using [3H]spiperone radioligand.	B	BAO_0000357	single protein format	None	None	None	None	None	CHEMBL234	Dopamine D3 receptor	Homo sapiens	SINGLE PROTEIN	CHEMBL1130268	1	Scientific Literature	J. Med. Chem.	1997	None
CHEMBL160626		0	351.84	0	3.18	11a	N#Cc1cccc2c(CN3CCN(c4ccc(Cl)cc4)CC3)cnn12	Ki	'='	26000.0	nM	4.58			UO_0000065	13.03	0.25	1.41	9.64	False	CHEMBL872879	In vitro binding affinity at human cloned dopamine receptor D3 stably expressed in CHO cells by [3H]spiperone displacement.	B	BAO_0000219	cell-based format	None	None	None	CHO	None	CHEMBL234	Dopamine D3 receptor	Homo sapiens	SINGLE PROTEIN	CHEMBL1135071	1	Scientific Literature	Bioorg. Med. Chem. Lett.	2002	CHEMBL3308072
CHEMBL98071		0	250.39	0	2.42	(R) -1c	CCCN(CCC)[C@@H]1CCn2cc(CO)cc2C1	Ki	'='	1400.0	nM	5.85			UO_0000065	23.38	0.44	3.43	20.61	True	CHEMBL675215	In vitro ability to displace [3H]spiperone from human cloned Dopamine receptor D3 stably expressed in CHO cells.	B	BAO_0000219	cell-based format	None	None	None	CHO	None	CHEMBL234	Dopamine D3 receptor	Homo sapiens	SINGLE PROTEIN	CHEMBL1133833	1	Scientific Literature	Bioorg. Med. Chem. Lett.	2001	CHEMBL3308072
CHEMBL3084503		0	401.34	1	5.49	32	O[C@]1(c2ccc(Cl)c(Cl)c2)C[C@@H]2CC[C@H](C1)N2Cc1c[nH]c2ccccc12	Ki	'='	6.35	nM	8.20			UO_0000065	20.42	0.41	2.71	20.88	False	CHEMBL1033059	Displacement of [125I]IABN from human dopamine D3 receptor expressed in HEK293 cells	B	BAO_0000219	cell-based format	Homo sapiens	None	None	HEK293	None	CHEMBL234	Dopamine D3 receptor	Homo sapiens	SINGLE PROTEIN	CHEMBL1140093	1	Scientific Literature	J. Med. Chem.	2008	CHEMBL3307715
CHEMBL240773	QUINPIROLE	0	219.33	0	2.00	quinpirole	CCCN1CCC[C@@H]2Cc3[nH]ncc3C[C@H]21	EC50	'='	1.7	nM	8.77			UO_0000065	39.98	0.75	6.77	27.47	False	CHEMBL670422	Effective concentration was determined as thymidine uptake in CHO-L6 cells transfected with the rat Dopamine receptor D3 by mitogenesis assay (intrinsic activity)	B	BAO_0000219	cell-based format	None	None	None	CHO-L6	None	CHEMBL234	Dopamine D3 receptor	Homo sapiens	SINGLE PROTEIN	CHEMBL1133651	1	Scientific Literature	J. Med. Chem.	2000	None
CHEMBL572867		0	545.52	1	4.62	2p, A2B2C4	COc1ccc(-n2cc(CCCC(=O)NCCCCN3CCN(c4cccc(Cl)c4Cl)CC3)nn2)cc1	Activity	'='	71.0	%				UO_0000187					False	CHEMBL1044856	Displacement of [3H]spiperone from human cloned dopamine D3 expressed in CHO cells	B	BAO_0000219	cell-based format	Homo sapiens	None	None	CHO	None	CHEMBL234	Dopamine D3 receptor	Homo sapiens	SINGLE PROTEIN	CHEMBL1154112	1	Scientific Literature	Bioorg. Med. Chem.	2009	CHEMBL3308072
CHEMBL147059		0	350.46	0	4.01	25	Cc1ccc(C2CCN(Cc3ccc4c(c3)OCC(=O)N4)CC2)cc1C	Ki	'='	859.0	nM	6.07			UO_0000065	17.31	0.32	2.06	14.59	False	CHEMBL674990	Binding affinity at Dopamine receptor D3 in CHO cells by radioligand displacement.	B	BAO_0000219	cell-based format	None	None	None	CHO	None	CHEMBL234	Dopamine D3 receptor	Homo sapiens	SINGLE PROTEIN	CHEMBL1132537	1	Scientific Literature	J. Med. Chem.	1999	CHEMBL3308072
CHEMBL321513		0	319.41	0	2.79	3c	c1ccc(-c2nc(CN3CCN(c4cccnc4)CC3)c[nH]2)cc1	Ki	'='	289.0	nM	6.54			UO_0000065	20.47	0.37	3.75	13.61	False	CHEMBL675668	Binding affinity on human Dopamine receptor D3 expressed in CHO cells using radioligand [3H]-YM 09151	B	BAO_0000219	cell-based format	Homo sapiens	None	None	CHO	None	CHEMBL234	Dopamine D3 receptor	Homo sapiens	SINGLE PROTEIN	CHEMBL1130009	1	Scientific Literature	J. Med. Chem.	1997	CHEMBL3308072
CHEMBL414838		0	481.43	1	5.16	30	O=C(NC/C=C/CN1CCN(c2cccc(Cl)c2Cl)CC1)c1ccc(-c2cccnc2)cc1	EC50	'='	2.9			Non standard unit for type							False	CHEMBL838014	Inhibition of quinpirole stimulation of mitogenesis at human dopamine D3 receptors expressed in Chinese hamster ovary cells	F	BAO_0000219	cell-based format	Homo sapiens	None	None	ovary	None	CHEMBL234	Dopamine D3 receptor	Homo sapiens	SINGLE PROTEIN	CHEMBL1145183	1	Scientific Literature	J. Med. Chem.	2005	None
CHEMBL1085672		0	293.80	0	2.72	22	O=C1N(CC2CCCCN2)CCN1c1cccc(Cl)c1	EC50	'>'	3162.28	nM				UO_0000065					False	CHEMBL1106076	Antagonist activity at human dopamine D3 receptor expressed in CHO cells assessed as inhibition of quinperol-induced [35S]GTPgamma binding by scintillation proximity affinity assay	F	BAO_0000219	cell-based format	Homo sapiens	None	None	CHO	None	CHEMBL234	Dopamine D3 receptor	Homo sapiens	SINGLE PROTEIN	CHEMBL1155385	1	Scientific Literature	Bioorg. Med. Chem. Lett.	2010	CHEMBL3308072
CHEMBL1081309		0	356.30	0	4.11	7	O=C1N(CCN2CCCCCC2)CCN1c1cc(Cl)cc(Cl)c1	Ki	'='	1.585	nM	8.80			UO_0000065					False	CHEMBL1106076	Antagonist activity at human dopamine D3 receptor expressed in CHO cells assessed as inhibition of quinperol-induced [35S]GTPgamma binding by scintillation proximity affinity assay	F	BAO_0000219	cell-based format	Homo sapiens	None	None	CHO	None	CHEMBL234	Dopamine D3 receptor	Homo sapiens	SINGLE PROTEIN	CHEMBL1155385	1	Scientific Literature	Bioorg. Med. Chem. Lett.	2010	CHEMBL3308072
CHEMBL180010		0	481.43	1	5.16	29	O=C(NC/C=C/CN1CCN(c2cccc(Cl)c2Cl)CC1)c1ccc(-c2ccccn2)cc1	EC50	'='	3.0			Non standard unit for type							False	CHEMBL838014	Inhibition of quinpirole stimulation of mitogenesis at human dopamine D3 receptors expressed in Chinese hamster ovary cells	F	BAO_0000219	cell-based format	Homo sapiens	None	None	ovary	None	CHEMBL234	Dopamine D3 receptor	Homo sapiens	SINGLE PROTEIN	CHEMBL1145183	1	Scientific Literature	J. Med. Chem.	2005	None
CHEMBL42	CLOZAPINE	4	326.83	0	3.72	32 (clozapine)	CN1CCN(C2=Nc3cc(Cl)ccc3Nc3ccccc32)CC1	Ki	'='	372.3	nM	6.43			UO_0000065	19.67	0.38	2.71	20.83	False	CHEMBL1120961	Binding affinity to dopamine D3 receptor	B	BAO_0000357	single protein format	None	None	None	None	None	CHEMBL234	Dopamine D3 receptor	Homo sapiens	SINGLE PROTEIN	CHEMBL1157752	1	Scientific Literature	J. Nat. Prod.	2010	None
CHEMBL313320		0	430.35	0	3.43	ent4c	COc1ccc(Br)cc1C1=N[C@@H](CN2CCN(c3ccccc3)CC2)CO1	Ki	'='	1000.0	nM	6.00			UO_0000065	13.94	0.30	2.57	16.09	False	CHEMBL675221	Displacement of [3H]spiperone from human Dopamine receptor D3 expressed in CHO cells	B	BAO_0000219	cell-based format	Homo sapiens	None	None	CHO	None	CHEMBL234	Dopamine D3 receptor	Homo sapiens	SINGLE PROTEIN	CHEMBL1134812	1	Scientific Literature	Bioorg. Med. Chem. Lett.	2001	CHEMBL3308072
CHEMBL61079		0	379.94	1	5.46	34	Cc1c(C2CCN(CCc3ccccc3)CC2)n[nH]c1-c1ccc(Cl)cc1	Ki	'='	1200.0	nM	5.92			UO_0000065	15.58	0.30	0.46	18.55	False	CHEMBL678864	Ability to displace [3H]spiperone from human dopamine receptor D3 (hD3) receptor stably expressed in HEK293 cells.	B	BAO_0000219	cell-based format	None	None	None	HEK293	None	CHEMBL234	Dopamine D3 receptor	Homo sapiens	SINGLE PROTEIN	CHEMBL1130098	1	Scientific Literature	J. Med. Chem.	1997	CHEMBL3307715
CHEMBL1689002		0	532.61	0	3.43	20a	CN(C)c1ccc(C(=O)NCCCCN2CCN(c3ccccc3OCCF)CC2)cc1.O=C(O)C(=O)O	Ki	'='	0.65	nM	9.19			UO_0000065	20.76	0.39	5.76	19.12	False	CHEMBL1694506	Displacement of [125I]-IABN from human D3 receptor transfected in human HEK 293 cells by gamma-counting	B	BAO_0000219	cell-based format	Homo sapiens	None	None	HEK293	None	CHEMBL234	Dopamine D3 receptor	Homo sapiens	SINGLE PROTEIN	CHEMBL1687933	1	Scientific Literature	J. Med. Chem.	2011	CHEMBL3307715
CHEMBL1688998		0	531.58	0	3.46	19d	COc1ccccc1N1CCN(C/C=C/CNC(=O)c2cc(C)ccc2OCCF)CC1.O=C(O)C(=O)O	Ki	'='	18.5	nM	7.73			UO_0000065	17.51	0.33	4.27	14.31	False	CHEMBL1694506	Displacement of [125I]-IABN from human D3 receptor transfected in human HEK 293 cells by gamma-counting	B	BAO_0000219	cell-based format	Homo sapiens	None	None	HEK293	None	CHEMBL234	Dopamine D3 receptor	Homo sapiens	SINGLE PROTEIN	CHEMBL1687933	1	Scientific Literature	J. Med. Chem.	2011	CHEMBL3307715
CHEMBL238730		0	467.52	0	4.49	36	Cc1ccc2c(OCCN3CCC(Cc4cc(F)c5c(c4)NC(=O)CO5)CC3)cc(F)cc2n1	Ki	'='	3981.07	nM	5.40			UO_0000065	11.55	0.22	0.91	8.48	False	CHEMBL885604	Displacement of [125I]iodosulpiride from human cloned D3 receptor expressed in CHO cells	B	BAO_0000219	cell-based format	Homo sapiens	None	None	CHO	None	CHEMBL234	Dopamine D3 receptor	Homo sapiens	SINGLE PROTEIN	CHEMBL1139046	1	Scientific Literature	Bioorg. Med. Chem. Lett.	2007	CHEMBL3308072
CHEMBL183460		0	431.54	0	4.21	1	Cc1ccc2c(OCCN3CCC(Cc4ccc5c(c4)NC(=O)CO5)CC3)cccc2n1	Ki	'='	630.96	nM	6.20			UO_0000065	14.37	0.26	1.99	9.73	False	CHEMBL885604	Displacement of [125I]iodosulpiride from human cloned D3 receptor expressed in CHO cells	B	BAO_0000219	cell-based format	Homo sapiens	None	None	CHO	None	CHEMBL234	Dopamine D3 receptor	Homo sapiens	SINGLE PROTEIN	CHEMBL1139046	1	Scientific Literature	Bioorg. Med. Chem. Lett.	2007	CHEMBL3308072
CHEMBL22022		0	390.55	0	4.42	13	CCS(=O)(=O)c1ccc(OC)c(-c2ccc(C(C)N3CCCCCC3)[nH]2)c1	Ki	'='	19.95	nM	7.70			UO_0000065	19.72	0.39	3.28	12.34	False	CHEMBL673122	Binding affinity towards human Dopamine receptor D3 expressed in CHO cells by [125I]iodosulpiride displacement.	B	BAO_0000219	cell-based format	None	None	None	CHO	None	CHEMBL234	Dopamine D3 receptor	Homo sapiens	SINGLE PROTEIN	CHEMBL1152020	1	Scientific Literature	Bioorg. Med. Chem. Lett.	1996	CHEMBL3308072
CHEMBL97319		0	248.37	0	2.74	(R) -1f	CCCN(CCC)[C@@H]1CCn2ccc(C=O)c2C1	Ki	'='	510.0	nM	6.29			UO_0000065	25.33	0.48	3.55	24.93	True	CHEMBL675215	In vitro ability to displace [3H]spiperone from human cloned Dopamine receptor D3 stably expressed in CHO cells.	B	BAO_0000219	cell-based format	None	None	None	CHO	None	CHEMBL234	Dopamine D3 receptor	Homo sapiens	SINGLE PROTEIN	CHEMBL1133833	1	Scientific Literature	Bioorg. Med. Chem. Lett.	2001	CHEMBL3308072
CHEMBL351550		0	416.96	1	5.29	8b	Cc1nn2c(-c3ccccc3)cccc2c1CN1CCN(c2ccc(Cl)cc2)CC1	Ki	'='	3100.0	nM	5.51			UO_0000065	13.21	0.25	0.22	23.17	False	CHEMBL872879	In vitro binding affinity at human cloned dopamine receptor D3 stably expressed in CHO cells by [3H]spiperone displacement.	B	BAO_0000219	cell-based format	None	None	None	CHO	None	CHEMBL234	Dopamine D3 receptor	Homo sapiens	SINGLE PROTEIN	CHEMBL1135071	1	Scientific Literature	Bioorg. Med. Chem. Lett.	2002	CHEMBL3308072
CHEMBL87625		0	642.85	2	7.64	7	CN(C)CCCOc1ccc(-c2nc3ccccc3n2C/C=C/Cn2c(-c3ccc(OCCCN(C)C)cc3)nc3ccccc32)cc1	Ki	'='	144.0	nM	6.84			UO_0000065	10.64	0.19	-0.80	11.29	False	CHEMBL666892	Binding affinity towards human cloned Dopamine D3 receptor in CHO cells by [3H]spiperone displacement.	B	BAO_0000219	cell-based format	None	None	None	CHO	None	CHEMBL234	Dopamine D3 receptor	Homo sapiens	SINGLE PROTEIN	CHEMBL1128063	1	Scientific Literature	Bioorg. Med. Chem. Lett.	1995	CHEMBL3308072
CHEMBL343536		0	356.43	0	1.18	40	N#CCCN(CCCN1CCOCC1)CN1C(=O)c2ccccc2C1=O	Ki	'='	10000.0	nM	5.00			UO_0000065	14.03	0.26	3.82	6.50	False	CHEMBL675051	Ability to compete with [3H]YM-09151-2 binding to the human dopamine receptor D3 transfected in CHO cells	B	BAO_0000219	cell-based format	None	None	None	CHO	None	CHEMBL234	Dopamine D3 receptor	Homo sapiens	SINGLE PROTEIN	CHEMBL1145120	1	Scientific Literature	J. Med. Chem.	2003	CHEMBL3308072
CHEMBL136543		0	260.34	0	2.36	53	CCCN(CCC)CN1C(=O)c2ccccc2C1=O	Ki	'='	10000.0	nM	5.00			UO_0000065	19.21	0.36	2.64	12.31	False	CHEMBL675051	Ability to compete with [3H]YM-09151-2 binding to the human dopamine receptor D3 transfected in CHO cells	B	BAO_0000219	cell-based format	None	None	None	CHO	None	CHEMBL234	Dopamine D3 receptor	Homo sapiens	SINGLE PROTEIN	CHEMBL1145120	1	Scientific Literature	J. Med. Chem.	2003	CHEMBL3308072
CHEMBL139926		0	446.38	1	5.07	44	O=C(NCCCCN1CCN(c2cccc(Cl)c2Cl)CC1)c1cc2ccccc2o1	EC50	'='	9.0			Non standard unit for type							False	CHEMBL838014	Inhibition of quinpirole stimulation of mitogenesis at human dopamine D3 receptors expressed in Chinese hamster ovary cells	F	BAO_0000219	cell-based format	Homo sapiens	None	None	ovary	None	CHEMBL234	Dopamine D3 receptor	Homo sapiens	SINGLE PROTEIN	CHEMBL1145183	1	Scientific Literature	J. Med. Chem.	2005	None
CHEMBL405260		0	354.43	0	3.00	3g	FCCOc1ccccc1N1CCN(Cc2cc3ccccn3n2)CC1	Ki	'='	940.0	nM	6.03			UO_0000065	17.00	0.32	3.03	18.26	False	CHEMBL934520	Displacement of [3H]spiperone from cloned human dopamine D3 receptor expressed in CHO cells	B	BAO_0000219	cell-based format	Homo sapiens	None	None	CHO	None	CHEMBL234	Dopamine D3 receptor	Homo sapiens	SINGLE PROTEIN	CHEMBL1143102	1	Scientific Literature	J. Med. Chem.	2008	CHEMBL3308072
CHEMBL392791		0	407.51	0	3.65	24	COc1ccccc1NC1CCN(CCCCN2C(=O)c3ccccc3C2=O)CC1	Ki	'>'	1000.0	nM				UO_0000065					False	CHEMBL897620	Displacement of [3H]spiperone from human D3 receptor expressed in CHO cells	B	BAO_0000219	cell-based format	Homo sapiens	None	None	CHO	None	CHEMBL234	Dopamine D3 receptor	Homo sapiens	SINGLE PROTEIN	CHEMBL1137479	1	Scientific Literature	Bioorg. Med. Chem.	2007	CHEMBL3308072
CHEMBL200028		0	514.60	1	4.62	10a	CC(C)(C)c1nc(N2CCN(CCCCn3ccc(-c4ccccc4)nc3=O)CC2)cc(C(F)(F)F)n1	Emax	'<'	10.0	%				UO_0000187					False	CHEMBL862326	Antagonist activity against human dopamine D3 receptor by GTPgammaS binding assay	F	BAO_0000019	assay format	Homo sapiens	None	None	None	None	CHEMBL234	Dopamine D3 receptor	Homo sapiens	SINGLE PROTEIN	CHEMBL1146925	1	Scientific Literature	Bioorg. Med. Chem. Lett.	2006	None
CHEMBL610449		0	295.38	0	3.50	(+)-12a	CN1CCCc2cc3c(cc2-c2ccccc2CC1)OCO3	Ki	'>'	10000.0	nM				UO_0000065					False	CHEMBL1038854	Displacement of [3H]spiperone from human dopamine D3 receptor expressed in CHO cells by scintillation counting	B	BAO_0000219	cell-based format	Homo sapiens	None	None	CHO	None	CHEMBL234	Dopamine D3 receptor	Homo sapiens	SINGLE PROTEIN	CHEMBL1152600	1	Scientific Literature	Bioorg. Med. Chem.	2009	CHEMBL3308072
CHEMBL276500		0	219.33	0	2.98	4	CCCN1CCCC(c2cccc(O)c2)C1	Ki	'='	132.0	nM	6.88			UO_0000065	31.37	0.59	3.90	29.31	False	CHEMBL675052	Compound was measured for its ability to compete with [3H]spiperone binding to the human Dopamine receptor D3 transfected in CHO cells	B	BAO_0000219	cell-based format	None	None	None	CHO	None	CHEMBL234	Dopamine D3 receptor	Homo sapiens	SINGLE PROTEIN	CHEMBL1145120	1	Scientific Literature	J. Med. Chem.	2003	CHEMBL3308072
CHEMBL416508		0	465.64	1	6.00	3h	CCCN(CCCCNC(=O)c1ccc(-c2ccccc2)cc1)C1CCc2c(C#N)cccc2C1	Selectivity	'='	200.0										False	CHEMBL840972	Selectivity against human Dopamine D3 receptor	B	BAO_0000357	single protein format	Homo sapiens	None	None	None	None	CHEMBL234	Dopamine D3 receptor	Homo sapiens	SINGLE PROTEIN	CHEMBL1153677	1	Scientific Literature	Bioorg. Med. Chem. Lett.	1997	None
CHEMBL524153		0	488.59	0	3.45	13	O=C(NCCN1CCCN(C[C@H]2COc3ccccc3O2)CC1)c1cccnc1Oc1ccccc1	Activity	'='	75.0	nM				UO_0000065					False	CHEMBL984480	Binding affinity to human dopamine D3 receptor	B	BAO_0000357	single protein format	Homo sapiens	None	None	None	None	CHEMBL234	Dopamine D3 receptor	Homo sapiens	SINGLE PROTEIN	CHEMBL1144238	1	Scientific Literature	Bioorg. Med. Chem. Lett.	2008	None
CHEMBL21731	MAPROTILINE	4	277.41	0	4.21	2	CNCCCC12CCC(c3ccccc31)c1ccccc12	Ki	'='	504.0	nM	6.30			UO_0000065	22.70	0.41	2.09	52.35	False	CHEMBL1030601	Displacement of [3H]spiperone from human dopamine D3 receptor expressed in CHO cells	B	BAO_0000219	cell-based format	Homo sapiens	None	None	CHO	None	CHEMBL234	Dopamine D3 receptor	Homo sapiens	SINGLE PROTEIN	CHEMBL1149085	1	Scientific Literature	Bioorg. Med. Chem. Lett.	2009	CHEMBL3308072
CHEMBL325859		0	482.65	1	5.61	25	CCS(=O)(=O)c1ccc(OC)c(-c2ccc(CN3CCCCCC3c3ccc(OC)cc3)[nH]2)c1	Ki	'='	1.585	nM	8.80			UO_0000065	18.23	0.35	3.19	12.29	False	CHEMBL674276	Binding affinity, displacement of [125I]iodosulpiride from human Dopamine receptor D3 expressed in CHO cells	B	BAO_0000219	cell-based format	None	None	None	CHO	None	CHEMBL234	Dopamine D3 receptor	Homo sapiens	SINGLE PROTEIN	CHEMBL1129831	1	Scientific Literature	Bioorg. Med. Chem. Lett.	1997	CHEMBL3308072
CHEMBL1689002		0	532.61	0	3.43	20a	CN(C)c1ccc(C(=O)NCCCCN2CCN(c3ccccc3OCCF)CC2)cc1.O=C(O)C(=O)O	Inhibition	'='	64.5	%				UO_0000187					False	CHEMBL1694515	Intrinsic activity at human D3 receptor expressed in human HEK293 cells assessed as inhibition of forskolin-dependent accumulation of [3H]-cyclic AMP at 10 times Ki by spectrophotometric analysis	F	BAO_0000219	cell-based format	Homo sapiens	None	None	HEK293	None	CHEMBL234	Dopamine D3 receptor	Homo sapiens	SINGLE PROTEIN	CHEMBL1687933	1	Scientific Literature	J. Med. Chem.	2011	CHEMBL3307715
CHEMBL302374		0	532.25	1	4.93	11	O=C(NCCCCN1CCN(c2cccc(Cl)c2Cl)CC1)c1ccc(I)cc1	Ki	'='	1.6	nM	8.80			UO_0000065	16.53	0.43	3.87	24.72	True	CHEMBL828012	Inhibition of [125I]IABN binding to human Dopamine D3 receptor expressed in HEK 293 cells	B	BAO_0000219	cell-based format	Homo sapiens	None	None	HEK293	None	CHEMBL234	Dopamine D3 receptor	Homo sapiens	SINGLE PROTEIN	CHEMBL1139520	1	Scientific Literature	J. Med. Chem.	2005	CHEMBL3307715
CHEMBL69451		0	483.44	1	5.39	13	O=C(NCCCCN1CCN(c2cccc(Cl)c2Cl)CC1)c1ccc(-c2ccccn2)cc1	Ki	'='	0.5	nM	9.30			UO_0000065	19.24	0.38	3.91	19.19	True	CHEMBL828012	Inhibition of [125I]IABN binding to human Dopamine D3 receptor expressed in HEK 293 cells	B	BAO_0000219	cell-based format	Homo sapiens	None	None	HEK293	None	CHEMBL234	Dopamine D3 receptor	Homo sapiens	SINGLE PROTEIN	CHEMBL1139520	1	Scientific Literature	J. Med. Chem.	2005	CHEMBL3307715
CHEMBL71327		0	404.34	0	4.10	14 (trans)	O=C(NC/C=C/CN1CCN(c2cccc(Cl)c2Cl)CC1)c1ccccc1	Ki	'='	0.8	nM	9.10			UO_0000065	22.50	0.46	5.00	25.57	True	CHEMBL828012	Inhibition of [125I]IABN binding to human Dopamine D3 receptor expressed in HEK 293 cells	B	BAO_0000219	cell-based format	Homo sapiens	None	None	HEK293	None	CHEMBL234	Dopamine D3 receptor	Homo sapiens	SINGLE PROTEIN	CHEMBL1139520	1	Scientific Literature	J. Med. Chem.	2005	CHEMBL3307715
CHEMBL179025		0	405.33	0	3.50	26	O=C(NC/C=C/CN1CCN(c2cccc(Cl)c2Cl)CC1)c1ccccn1	Ki	'='	2.6	nM	8.59			UO_0000065	21.18	0.43	5.09	17.71	False	CHEMBL838684	Binding affinity for human dopamine D3 receptor	B	BAO_0000357	single protein format	Homo sapiens	None	None	None	None	CHEMBL234	Dopamine D3 receptor	Homo sapiens	SINGLE PROTEIN	CHEMBL1145183	1	Scientific Literature	J. Med. Chem.	2005	None
CHEMBL179557		0	313.83	0	3.25	5b	CN1CCN(C2=Cc3cc(Cl)ccc3Cn3cccc32)CC1	Ki	'='	24.2	nM	7.62			UO_0000065	24.27	0.47	4.37	66.75	False	CHEMBL827210	Inhibition of [3H]7-OH-DPAT binding to Dopamine D3 receptor expressed in Sf9 cells	B	BAO_0000219	cell-based format	Spodoptera frugiperda	None	None	Sf9	None	CHEMBL234	Dopamine D3 receptor	Homo sapiens	SINGLE PROTEIN	CHEMBL1144408	1	Scientific Literature	J. Med. Chem.	2005	CHEMBL3308860
CHEMBL59	DOPAMINE	4	153.18	0	0.60	Dopamine	NCCc1ccc(O)c(O)c1	EC50	'='	8.53	nM	8.07			UO_0000065					True	CHEMBL1032031	Activity at human dopamine D3 receptor expressed in AtT cells assessed as stimulation of [35S]GTPgammaS binding	F	BAO_0000219	cell-based format	Homo sapiens	None	None	AtT	None	CHEMBL234	Dopamine D3 receptor	Homo sapiens	SINGLE PROTEIN	CHEMBL1151921	1	Scientific Literature	Bioorg. Med. Chem.	2009	None
CHEMBL268258		0	349.47	1	5.04	2	COc1cccc2c1CCC[C@H]2CN(C)CCc1ccc2ccoc2c1	Ki						Not Determined						False	CHEMBL839641	Inhibition of [125I]iodosulpiride binding to Dopamine receptor D3; not tested	B	BAO_0000357	single protein format	Homo sapiens	None	None	None	None	CHEMBL234	Dopamine D3 receptor	Homo sapiens	SINGLE PROTEIN	CHEMBL1142735	1	Scientific Literature	J. Med. Chem.	2005	None
CHEMBL393492		0	379.50	0	3.25	12d	COc1ccccc1N1CCN(CCCCN2Cc3ccccc3C2=O)CC1	Ki	'='	30.0	nM	7.52			UO_0000065	19.82	0.37	4.27	20.89	False	CHEMBL898620	Displacement of [3H]spiperone from human Dopamine D3 receptor expressed in CHO cells	B	BAO_0000219	cell-based format	Homo sapiens	None	None	CHO	None	CHEMBL234	Dopamine D3 receptor	Homo sapiens	SINGLE PROTEIN	CHEMBL1149628	1	Scientific Literature	Bioorg. Med. Chem.	2007	CHEMBL3308072
CHEMBL136530		0	295.43	0	4.18	44	CCn1c2ccccc2c2cc(NCCCN(C)C)ccc21	Ki	'='	10000.0	nM	5.00			UO_0000065	16.92	0.31	0.82	24.75	False	CHEMBL675051	Ability to compete with [3H]YM-09151-2 binding to the human dopamine receptor D3 transfected in CHO cells	B	BAO_0000219	cell-based format	None	None	None	CHO	None	CHEMBL234	Dopamine D3 receptor	Homo sapiens	SINGLE PROTEIN	CHEMBL1145120	1	Scientific Literature	J. Med. Chem.	2003	CHEMBL3308072
CHEMBL301242		0	508.45	2	5.54	5	O=C(NCCCCN1CCN(c2cccc(Cl)c2Cl)CC1)c1cccc2c1-c1ccccc1C2=O	Ki	'='	4.9	nM	8.31			UO_0000065	16.34	0.32	2.77	15.78	False	CHEMBL828011	Inhibition of [3H]YM-09151-2 binding to human Dopamine D3 receptor expressed in CHO cells	B	BAO_0000219	cell-based format	Homo sapiens	None	None	CHO	None	CHEMBL234	Dopamine D3 receptor	Homo sapiens	SINGLE PROTEIN	CHEMBL1139520	1	Scientific Literature	J. Med. Chem.	2005	CHEMBL3308072
CHEMBL514747		0	338.84	0	3.68	11	Clc1ccc(N2CC3CC2CN3Cc2c[nH]c3ncccc23)cc1	Ki	'='	11.0	nM	7.96			UO_0000065	23.49	0.45	4.28	22.64	False	CHEMBL1033196	Displacement of [3H]N-methylspiperone from human dopamine D3 receptor by liquid scintillation counting	B	BAO_0000357	single protein format	Homo sapiens	None	None	None	None	CHEMBL234	Dopamine D3 receptor	Homo sapiens	SINGLE PROTEIN	CHEMBL1152692	1	Scientific Literature	Bioorg. Med. Chem.	2009	None
CHEMBL291545		0	521.56	1	4.36	30	O=C(/C=C/c1ccc2[nH]ccc2c1)NCCCCN1CCc2ccc(OS(=O)(=O)C(F)(F)F)cc2C1	Ki	'='	1.995	nM	8.70			UO_0000065	16.68	0.33	4.34	9.51	False	CHEMBL679229	Displacement of [125I]iodosulpiride from human Dopamine receptor D3 expressed in CHO cells	B	BAO_0000219	cell-based format	None	None	None	CHO	None	CHEMBL234	Dopamine D3 receptor	Homo sapiens	SINGLE PROTEIN	CHEMBL1132014	1	Scientific Literature	Bioorg. Med. Chem. Lett.	1999	CHEMBL3308072
CHEMBL59725		0	462.45	1	5.54	6	O=C(NCCCCN1CCN(c2cccc(Cl)c2Cl)CC1)c1cc2ccccc2s1	IC50	'='	4.94	nM	8.31			UO_0000065					True	CHEMBL827420	Mitogenic stimulation or antagonism of 30 nM quinpirole-stimulated mitogenesis in CHO cells expressing human dopamine D3 receptor	F	BAO_0000219	cell-based format	Homo sapiens	None	None	CHO	None	CHEMBL234	Dopamine D3 receptor	Homo sapiens	SINGLE PROTEIN	CHEMBL1139520	1	Scientific Literature	J. Med. Chem.	2005	CHEMBL3308072
CHEMBL91938		0	389.37	0	4.38	24	COc1ccc2c3c(c(=O)oc2c1)CN(Cc1ccc(C(F)(F)F)cc1)CC3	Ki	'='	966.0	nM	6.01			UO_0000065	15.45	0.29	1.64	14.09	False	CHEMBL674987	Ability to displace [3H]spiperone from human cloned Dopamine receptor D3 expressed in CHO K-1 cells in vitro.	B	BAO_0000219	cell-based format	None	None	None	CHO	None	CHEMBL234	Dopamine D3 receptor	Homo sapiens	SINGLE PROTEIN	CHEMBL1130121	1	Scientific Literature	J. Med. Chem.	1997	CHEMBL3308072
CHEMBL77743		0	337.49	0	4.56	16	c1ccc(CCN2CCC(c3cc(-c4cccs4)[nH]n3)CC2)cc1	Ki	'='	1100.0	nM	5.96			UO_0000065	17.66	0.34	1.40	18.67	False	CHEMBL678864	Ability to displace [3H]spiperone from human dopamine receptor D3 (hD3) receptor stably expressed in HEK293 cells.	B	BAO_0000219	cell-based format	None	None	None	HEK293	None	CHEMBL234	Dopamine D3 receptor	Homo sapiens	SINGLE PROTEIN	CHEMBL1130098	1	Scientific Literature	J. Med. Chem.	1997	CHEMBL3307715
CHEMBL139345		0	207.29	0	2.68	12	CCCN[C@@H]1CCc2c(F)cccc2C1	Activity	'='	-9.0	%				UO_0000187					False	CHEMBL679219	Inhibition of [35 S] GTP gamma S binding to cell membranes expressing Dopamine receptor D3	F	BAO_0000019	assay format	Homo sapiens	None	None	None	None	CHEMBL234	Dopamine D3 receptor	Homo sapiens	SINGLE PROTEIN	CHEMBL1129381	1	Scientific Literature	J. Med. Chem.	1996	None
CHEMBL164979		0	338.50	0	4.01	36	CN(CCc1ccccc1)CC[C@H]1CC[C@H](Nc2ncccn2)CC1	Ki						Not Determined						False	CHEMBL674836	The binding affinity by measuring its ability to displace [3H]spiperone radioligand in CHO-K1 cells on Cloned Human Dopamine receptor D3; ND=not determined	B	BAO_0000219	cell-based format	None	None	None	CHO-K1	None	CHEMBL234	Dopamine D3 receptor	Homo sapiens	SINGLE PROTEIN	CHEMBL1131565	1	Scientific Literature	J. Med. Chem.	1998	CHEMBL3307512
CHEMBL294747		0	485.63	0	4.90	4	COc1ccccc1N1CCN(CCCCNC(=O)c2ccc(-c3ccc(C(C)=O)cc3)cc2)CC1	Ki	'='	0.3162	nM	9.50			UO_0000065	19.56	0.36	4.60	15.35	True	CHEMBL666971	Binding affinity towards Chinese hamster ovary cells transfected with human D3 receptor using [3H]spiperone	B	BAO_0000219	cell-based format	None	None	None	ovary	None	CHEMBL234	Dopamine D3 receptor	Homo sapiens	SINGLE PROTEIN	CHEMBL1128113	1	Scientific Literature	Bioorg. Med. Chem. Lett.	1995	None
CHEMBL272396		0	372.27	0	2.81	3d	Brc1cccc(N2CCN(Cc3cc4ccccn4n3)CC2)n1	Ki	'='	930.0	nM	6.03			UO_0000065	16.20	0.36	3.22	16.45	False	CHEMBL934520	Displacement of [3H]spiperone from cloned human dopamine D3 receptor expressed in CHO cells	B	BAO_0000219	cell-based format	Homo sapiens	None	None	CHO	None	CHEMBL234	Dopamine D3 receptor	Homo sapiens	SINGLE PROTEIN	CHEMBL1143102	1	Scientific Literature	J. Med. Chem.	2008	CHEMBL3308072
CHEMBL2113352		0	528.12	0	4.10	20	CS(=O)(=O)c1cccc(/C=C/C(=O)N[C@H]2CC[C@H](CCN3CCc4cc(C#N)ccc4C3)CC2)c1.Cl	Ki	'='	5.012	nM	8.30			UO_0000065	16.88	0.32	4.20	9.19	False	CHEMBL679078	Binding affinity for human Dopamine receptor D3 expressed in CHO cells	B	BAO_0000219	cell-based format	Homo sapiens	None	None	CHO	None	CHEMBL234	Dopamine D3 receptor	Homo sapiens	SINGLE PROTEIN	CHEMBL1132939	1	Scientific Literature	J. Med. Chem.	2000	CHEMBL3308072
CHEMBL26188		0	367.49	0	3.03	4b	COc1ccccc1N1CCN(CCCCNC(=O)c2ccccc2)CC1	EC50	'='	154.88	nM	6.81			UO_0000065					False	CHEMBL858653	Intrinsic activity against dopamine receptor D3 by Eu-GTP binding assay	F	BAO_0000019	assay format	Homo sapiens	None	None	None	None	CHEMBL234	Dopamine D3 receptor	Homo sapiens	SINGLE PROTEIN	CHEMBL1140426	1	Scientific Literature	J. Med. Chem.	2005	None
CHEMBL198174		0	249.36	0	2.13	15	CCCN(CCC)C1CCn2ncc(C=O)c2C1	Ki	'='	12000.0	nM	4.92			UO_0000065	19.73	0.37	2.79	12.91	False	CHEMBL885369	Binding affinity towards human dopamine receptor 3 expressed in Chinese hamster ovary cells using [3H]spiperone (0.5 nM) as radioligand	B	BAO_0000219	cell-based format	Homo sapiens	None	None	ovary	None	CHEMBL234	Dopamine D3 receptor	Homo sapiens	SINGLE PROTEIN	CHEMBL1141074	1	Scientific Literature	J. Med. Chem.	2005	None
CHEMBL353087		0	415.92	0	3.56	ent1c	COc1cc(NC(C)=O)c(Cl)cc1C(=O)NC[C@@H]1CCN(Cc2ccccc2)C1	Ki	'='	2700.0	nM	5.57			UO_0000065	13.39	0.26	2.01	7.88	False	CHEMBL666965	Binding affinity towards human dopamine D3 receptor by [3H]spiperone displacement.	B	BAO_0000357	single protein format	None	None	None	None	None	CHEMBL234	Dopamine D3 receptor	Homo sapiens	SINGLE PROTEIN	CHEMBL1132075	1	Scientific Literature	Bioorg. Med. Chem. Lett.	1999	None
CHEMBL240774		0	349.48	0	3.24	12a	O=C1c2ccccc2CN1CCCCN1CCN(c2ccccc2)CC1	Ki	'='	35.8	nM	7.45			UO_0000065	21.31	0.39	4.21	27.79	False	CHEMBL898620	Displacement of [3H]spiperone from human Dopamine D3 receptor expressed in CHO cells	B	BAO_0000219	cell-based format	Homo sapiens	None	None	CHO	None	CHEMBL234	Dopamine D3 receptor	Homo sapiens	SINGLE PROTEIN	CHEMBL1149628	1	Scientific Literature	Bioorg. Med. Chem.	2007	CHEMBL3308072
CHEMBL383805		0	237.30	0	0.98	12	CCCNC1CCn2ncc(C(=O)OC)c2C1	Ki	'='	12000.0	nM	4.92			UO_0000065	20.74	0.40	3.94	8.76	False	CHEMBL885369	Binding affinity towards human dopamine receptor 3 expressed in Chinese hamster ovary cells using [3H]spiperone (0.5 nM) as radioligand	B	BAO_0000219	cell-based format	Homo sapiens	None	None	ovary	None	CHEMBL234	Dopamine D3 receptor	Homo sapiens	SINGLE PROTEIN	CHEMBL1141074	1	Scientific Literature	J. Med. Chem.	2005	None
CHEMBL301265	PRAMIPEXOLE	4	211.33	0	1.58	Pramipexole	CCCN[C@H]1CCc2nc(N)sc2C1	Efficacy	'='	93.0	%				UO_0000187					False	CHEMBL872328	Ligand efficacy towards dopamine D3 receptor	B	BAO_0000357	single protein format	Homo sapiens	None	None	None	None	CHEMBL234	Dopamine D3 receptor	Homo sapiens	SINGLE PROTEIN	CHEMBL1141074	1	Scientific Literature	J. Med. Chem.	2005	None
CHEMBL240773	QUINPIROLE	0	219.33	0	2.00	Quinpirole	CCCN1CCC[C@@H]2Cc3[nH]ncc3C[C@H]21	EC50	'='	2.6	nM	8.59			UO_0000065	39.14	0.73	6.59	26.90	True	CHEMBL829020	Effective concentration to stimulate human Dopamine receptor D3 mediated [3H]-thymidine incorporation into growing cells using mitogenesis assay	B	BAO_0000019	assay format	Homo sapiens	None	None	None	None	CHEMBL234	Dopamine D3 receptor	Homo sapiens	SINGLE PROTEIN	CHEMBL1143571	1	Scientific Literature	J. Med. Chem.	2005	None
CHEMBL192795		0	248.37	0	2.51	(S)-31	CCCN(CCC)[C@H]1CCc2c(ccn2C=O)C1	Ki	'='	38.9	nM	7.41			UO_0000065	29.83	0.56	4.90	29.36	False	CHEMBL840215	Inhibition constant against [3H]-spiperone binding to human Dopamine receptor D3 expressed in CHO cells	B	BAO_0000219	cell-based format	Homo sapiens	None	None	CHO	None	CHEMBL234	Dopamine D3 receptor	Homo sapiens	SINGLE PROTEIN	CHEMBL1143571	1	Scientific Literature	J. Med. Chem.	2005	CHEMBL3308072
CHEMBL316983		0	248.37	0	2.74	FAUC 54	CCCN(CCC)[C@H]1CCn2c(C=O)ccc2C1	EC50	'='	1.1	nM	8.96			UO_0000065	36.07	0.68	6.22	35.49	True	CHEMBL883696	Effective concentration against dopamine D3 receptor	B	BAO_0000357	single protein format	Homo sapiens	None	None	None	None	CHEMBL234	Dopamine D3 receptor	Homo sapiens	SINGLE PROTEIN	CHEMBL1141074	1	Scientific Literature	J. Med. Chem.	2005	None
CHEMBL597	PHENTOLAMINE	4	281.36	0	2.84	4	Cc1ccc(N(CC2=NCCN2)c2cccc(O)c2)cc1	NT						Not Determined						False	CHEMBL676642	Ability to displace [3H]spiperone (0.3 nM) from CHO cells of human Dopamine receptor D3; NT=not tested	B	BAO_0000219	cell-based format	None	None	None	CHO	None	CHEMBL234	Dopamine D3 receptor	Homo sapiens	SINGLE PROTEIN	CHEMBL1145103	1	Scientific Literature	J. Med. Chem.	2003	CHEMBL3308072
CHEMBL368061		0	381.50	0	3.25	(+)-33	O=C(NCCN1CCN(C2CCCc3ccccc32)CC1)c1ccc(F)cc1	Ki	'='	1570.0	nM	5.80			UO_0000065	15.21	0.28	2.55	16.31	False	CHEMBL671350	Inhibition of [3H]spiperone binding to Dopamine receptor D3 in bovine cortex	B	BAO_0000221	tissue-based format	Bos taurus	CHEMBL3638219	Cortex	None	None	CHEMBL234	Dopamine D3 receptor	Homo sapiens	SINGLE PROTEIN	CHEMBL1129976	1	Scientific Literature	J. Med. Chem.	1997	None
CHEMBL370713		0	434.37	0	4.11	19 (trans)	COc1ccc(C(=O)NC/C=C/CN2CCN(c3cccc(Cl)c3Cl)CC2)cc1	Ki	'='	1.2	nM	8.92			UO_0000065	20.54	0.42	4.81	19.91	True	CHEMBL828012	Inhibition of [125I]IABN binding to human Dopamine D3 receptor expressed in HEK 293 cells	B	BAO_0000219	cell-based format	Homo sapiens	None	None	HEK293	None	CHEMBL234	Dopamine D3 receptor	Homo sapiens	SINGLE PROTEIN	CHEMBL1139520	1	Scientific Literature	J. Med. Chem.	2005	CHEMBL3307715
CHEMBL1303	ROTIGOTINE	4	315.48	0	4.27	(+/-)-N-0437(7)	CCCN(CCc1cccs1)[C@H]1CCc2c(O)cccc2C1	Ki	'='	4.0	nM	8.40			UO_0000065	26.62	0.52	4.13	35.78	False	CHEMBL872893	In vitro binding affinity at human Dopamine receptor D3 expressed in CHO K1 cells was measured by its ability to displace [3H]spiperone	B	BAO_0000219	cell-based format	None	None	None	CHO	None	CHEMBL234	Dopamine D3 receptor	Homo sapiens	SINGLE PROTEIN	CHEMBL1135499	1	Scientific Literature	J. Med. Chem.	2002	CHEMBL3308072
CHEMBL327527		0	487.58	0	3.77	15a	Cn1cnc(-c2ccc3c(c2)c(C2CCN(CCN4CCNC4=O)CC2)cn3-c2ccc(F)cc2)n1	Ki	'='	2900.0	nM	5.54			UO_0000065	11.36	0.21	1.77	7.78	False	CHEMBL674985	Ability to displace [3H]spiperone (0.3 nM) from CHO cells of human Dopamine receptor D3	B	BAO_0000219	cell-based format	None	None	None	CHO	None	CHEMBL234	Dopamine D3 receptor	Homo sapiens	SINGLE PROTEIN	CHEMBL1145103	1	Scientific Literature	J. Med. Chem.	2003	CHEMBL3308072
CHEMBL27441		0	233.35	0	3.11	(+)-1	CCCN[C@@H]1CCc2c(OC)cccc2[C@@H]1C	Ki	'='	26.0	nM	7.58			UO_0000065	32.50	0.61	4.48	35.68	True	CHEMBL673838	Binding towards Dopamine receptor D3 expressed in CHO-K1 cells using [3H]spiperone	B	BAO_0000219	cell-based format	Homo sapiens	None	None	CHO-K1	None	CHEMBL234	Dopamine D3 receptor	Homo sapiens	SINGLE PROTEIN	CHEMBL1126862	1	Scientific Literature	J. Med. Chem.	1993	CHEMBL3307512
CHEMBL195083	N-{4-[4-(3-chloro-2-methoxyphenyl)piperazin-1-yl]butyl}-1-ferra-1,1'-spirobi[pentacyclo[2.2.0.0^{1,3}.0^{1,5}.0^{2,6}]hexane]-2,2',4,4'-tetraene-6-carboxamide	0	501.80	None	None	1e		Ki	'='	3.5	nM	8.46			UO_0000065	16.85	None	None	None	False	CHEMBL829037	Inhibition of [3H]spiperone binding to human dopamine receptor D3 expressed in Chinese hamster ovary cells	B	BAO_0000219	cell-based format	Homo sapiens	None	None	ovary	None	CHEMBL234	Dopamine D3 receptor	Homo sapiens	SINGLE PROTEIN	CHEMBL1139523	1	Scientific Literature	J. Med. Chem.	2005	None
CHEMBL96998		0	250.39	0	2.42	(S)-5	CCCN(CCC)[C@H]1CCn2ccc(CO)c2C1	Ki	'='	9772.37	nM	5.01			UO_0000065	20.01	0.38	2.59	17.64	False	CHEMBL840215	Inhibition constant against [3H]-spiperone binding to human Dopamine receptor D3 expressed in CHO cells	B	BAO_0000219	cell-based format	Homo sapiens	None	None	CHO	None	CHEMBL234	Dopamine D3 receptor	Homo sapiens	SINGLE PROTEIN	CHEMBL1143571	1	Scientific Literature	J. Med. Chem.	2005	CHEMBL3308072
CHEMBL195083	N-{4-[4-(3-chloro-2-methoxyphenyl)piperazin-1-yl]butyl}-1-ferra-1,1'-spirobi[pentacyclo[2.2.0.0^{1,3}.0^{1,5}.0^{2,6}]hexane]-2,2',4,4'-tetraene-6-carboxamide	0	501.80	None	None	1e		Agonist	'='	38.0	%				UO_0000187					False	CHEMBL834268	Agonist activity in [3H]thymidine uptake assay in CHO dhfr- mutant cells expressing human D3 receptor; relative to quinpirole	F	BAO_0000219	cell-based format	Homo sapiens	None	None	CHO	None	CHEMBL234	Dopamine D3 receptor	Homo sapiens	SINGLE PROTEIN	CHEMBL1139523	1	Scientific Literature	J. Med. Chem.	2005	CHEMBL3308072
CHEMBL316983		0	248.37	0	2.74	(S) 1e	CCCN(CCC)[C@H]1CCn2c(C=O)ccc2C1	Ki	'='	150.0	nM	6.82			UO_0000065	27.47	0.52	4.08	27.04	True	CHEMBL675215	In vitro ability to displace [3H]spiperone from human cloned Dopamine receptor D3 stably expressed in CHO cells.	B	BAO_0000219	cell-based format	None	None	None	CHO	None	CHEMBL234	Dopamine D3 receptor	Homo sapiens	SINGLE PROTEIN	CHEMBL1133833	1	Scientific Literature	Bioorg. Med. Chem. Lett.	2001	CHEMBL3308072
CHEMBL353220		0	443.39	0	3.39	2b	COc1ccc(Br)cc1C1=NCC[C@@H](CN2CCN(c3ccccc3)CC2)N1	Ki	'='	1900.0	nM	5.72			UO_0000065	12.90	0.28	2.33	14.27	False	CHEMBL675219	In vitro binding affinity to displace [3H]spiperone from the cloned human dopamine receptor D3 in CHO cells	B	BAO_0000219	cell-based format	None	None	None	CHO	None	CHEMBL234	Dopamine D3 receptor	Homo sapiens	SINGLE PROTEIN	CHEMBL1136617	1	Scientific Literature	Bioorg. Med. Chem. Lett.	2003	CHEMBL3308072
CHEMBL60713		0	440.63	1	6.13	3e	CCCN(CCCCNC(=O)c1ccc(-c2ccccc2)cc1)C1CCc2ccccc2C1	Ki	'='	1.585	nM	8.80			UO_0000065	19.97	0.36	2.67	27.21	False	CHEMBL679228	Displacement of [125I]iodosulpiride from human Dopamine receptor D3 expressed in CHO cells	B	BAO_0000219	cell-based format	Homo sapiens	None	None	CHO	None	CHEMBL234	Dopamine D3 receptor	Homo sapiens	SINGLE PROTEIN	CHEMBL1153677	1	Scientific Literature	Bioorg. Med. Chem. Lett.	1997	CHEMBL3308072
CHEMBL205733		0	505.51	1	4.58	9b	CC(C)(C)c1nc(N2CCN(CCCCn3ccc(C(F)(F)F)cc3=O)CC2)cc(C(F)(F)F)n1	Ki	'='	11.4	nM	7.94			UO_0000065	15.71	0.31	3.36	14.64	False	CHEMBL862318	Binding affinity to cloned human dopamine D3 receptor	B	BAO_0000357	single protein format	Homo sapiens	None	None	None	None	CHEMBL234	Dopamine D3 receptor	Homo sapiens	SINGLE PROTEIN	CHEMBL1146925	1	Scientific Literature	Bioorg. Med. Chem. Lett.	2006	None
CHEMBL202704		0	533.64	2	5.07	19	COc1cccc2c1CCCC(=O)N2CCCCN1CCN(c2cc(C(F)(F)F)nc(C(C)(C)C)n2)CC1	Ki	'='	10.1	nM	8.00			UO_0000065	14.98	0.29	2.93	12.94	False	CHEMBL853593	Binding affinity to human cloned dopamine D3 receptor	B	BAO_0000357	single protein format	Homo sapiens	None	None	None	None	CHEMBL234	Dopamine D3 receptor	Homo sapiens	SINGLE PROTEIN	CHEMBL1149426	1	Scientific Literature	Bioorg. Med. Chem. Lett.	2006	None
CHEMBL201743		0	487.57	0	4.71	8	CC(C)(C)c1nc(N2CCN(CCCCn3c(=O)ccc4ccccc43)CC2)cc(C(F)(F)F)n1	Ki	'='	11.2	nM	7.95			UO_0000065	16.31	0.31	3.24	14.65	False	CHEMBL853593	Binding affinity to human cloned dopamine D3 receptor	B	BAO_0000357	single protein format	Homo sapiens	None	None	None	None	CHEMBL234	Dopamine D3 receptor	Homo sapiens	SINGLE PROTEIN	CHEMBL1149426	1	Scientific Literature	Bioorg. Med. Chem. Lett.	2006	None
CHEMBL198949		0	429.92	0	4.18	A1B1	CC(=O)Nc1cc(Cl)ccc1/C=C/C(=O)N1CCN(Cc2ccc(F)cc2)C[C@H]1C	IC50	'>'	1000.0	nM				UO_0000065					False	CHEMBL869387	Inhibition of human dopamine receptor D3	B	BAO_0000357	single protein format	Homo sapiens	None	None	None	None	CHEMBL234	Dopamine D3 receptor	Homo sapiens	SINGLE PROTEIN	CHEMBL1141202	1	Scientific Literature	Bioorg. Med. Chem. Lett.	2005	None
CHEMBL130680		0	458.67	0	4.83	9	CCCN(CCC)[C@@H]1CCc2c(ccc(CCc3ccc(NS(C)(=O)=O)cc3)c2OC)C1	Ki	'='	501.19	nM	6.30			UO_0000065	13.74	0.27	1.47	10.74	False	CHEMBL673120	Binding affinity against human Dopamine receptor D3 in Chinese hamster ovary cells using [3H]spiperone.	B	BAO_0000219	cell-based format	None	None	None	ovary	None	CHEMBL234	Dopamine D3 receptor	Homo sapiens	SINGLE PROTEIN	CHEMBL1129777	1	Scientific Literature	Bioorg. Med. Chem. Lett.	1996	None
CHEMBL97840		0	438.62	1	6.06	2b	O=C(NCCCCN1CCC[C@@H]2c3ccccc3CC[C@@H]21)c1ccc(-c2ccccc2)cc1	Ki	'='	251.19	nM	6.60			UO_0000065	15.05	0.27	0.54	20.41	False	CHEMBL673116	Binding affinity at Dopamine receptor D3 expressed in CHO cells by [125I]iodosulpiride displacement.	B	BAO_0000219	cell-based format	None	None	None	CHO	None	CHEMBL234	Dopamine D3 receptor	Homo sapiens	SINGLE PROTEIN	CHEMBL1130629	1	Scientific Literature	Bioorg. Med. Chem. Lett.	1998	CHEMBL3308072
CHEMBL315772		0	328.84	0	4.06	1b	CN(C)CC1CC2c3ccccc3Cc3ccc(Cl)cc3N2O1	IC50	'='	0.5495	nM	9.26			UO_0000065	28.16	0.55	5.20	58.94	False	CHEMBL679224	Binding affinity against Dopamine receptor D3	B	BAO_0000357	single protein format	None	None	None	None	None	CHEMBL234	Dopamine D3 receptor	Homo sapiens	SINGLE PROTEIN	CHEMBL1135009	1	Scientific Literature	Bioorg. Med. Chem. Lett.	2002	None
CHEMBL1627323		0	443.38	0	4.58	17	O=C(NC/C=C/CN1CCN(c2cccc(Cl)c2Cl)CC1)c1cc2ccccc2[nH]1	IC50	'='	7.0	nM	8.15			UO_0000065					False	CHEMBL961820	Antagonist activity at human D3 receptor expressed in HEK293 cells assessed as inhibition of quinpirole-stimulated mitogenesis	F	BAO_0000219	cell-based format	Homo sapiens	None	None	HEK293	None	CHEMBL234	Dopamine D3 receptor	Homo sapiens	SINGLE PROTEIN	CHEMBL1153455	1	Scientific Literature	J. Med. Chem.	2009	CHEMBL3307715
CHEMBL168678		0	467.41	1	5.22	29	COc1c(C(=O)NCCN2CCC(c3ccccc3)CC2)cc(Br)c2ccccc12	Ki	'='	79.43	nM	7.10			UO_0000065	15.19	0.32	1.88	17.08	False	CHEMBL858764	Competitive inhibition of [3H]spiperone binding to the human dopamine receptor D3 expressed in CHO cells, expressed as 10log Ki	B	BAO_0000219	cell-based format	None	None	None	CHO	None	CHEMBL234	Dopamine D3 receptor	Homo sapiens	SINGLE PROTEIN	CHEMBL1129965	1	Scientific Literature	J. Med. Chem.	1997	CHEMBL3308072
CHEMBL78655		0	466.48	1	5.56	7a	O=C(NC1CCC(CCN2CCN(c3cccc(Cl)c3Cl)CC2)CC1)c1cccs1	Ki	'='	1.8	nM	8.74			UO_0000065	18.75	0.40	3.18	24.58	False	CHEMBL669160	Ability to displace radioligand [3H]spiperone from human dopamine D3 receptor transfected chinese hamster ovary cell membranes.	B	BAO_0000219	cell-based format	None	None	None	ovary	None	CHEMBL234	Dopamine D3 receptor	Homo sapiens	SINGLE PROTEIN	CHEMBL1151542	1	Scientific Literature	Bioorg. Med. Chem. Lett.	1997	None
CHEMBL309459		0	432.03	0	4.90	8u	O=C(N[C@H]1CC[C@H](CCN2CCN(c3ccc(Cl)cc3)CC2)CC1)c1cccs1	Ki	'='	8.0	nM	8.10			UO_0000065	18.74	0.38	3.20	22.76	False	CHEMBL669160	Ability to displace radioligand [3H]spiperone from human dopamine D3 receptor transfected chinese hamster ovary cell membranes.	B	BAO_0000219	cell-based format	None	None	None	ovary	None	CHEMBL234	Dopamine D3 receptor	Homo sapiens	SINGLE PROTEIN	CHEMBL1151542	1	Scientific Literature	Bioorg. Med. Chem. Lett.	1997	None
CHEMBL30146		0	498.42	0	4.17	9	COc1ccccc1N1CCN(CCNC(=O)c2cc(Br)c3ccccc3c2OC)CC1	Ki	'='	79.43	nM	7.10			UO_0000065	14.25	0.30	2.93	13.14	False	CHEMBL858764	Competitive inhibition of [3H]spiperone binding to the human dopamine receptor D3 expressed in CHO cells, expressed as 10log Ki	B	BAO_0000219	cell-based format	None	None	None	CHO	None	CHEMBL234	Dopamine D3 receptor	Homo sapiens	SINGLE PROTEIN	CHEMBL1129965	1	Scientific Literature	J. Med. Chem.	1997	CHEMBL3308072
CHEMBL131299		0	285.39	0	3.43	19	Cc1ccc(OCCCNCCOc2ccccc2)cc1	Ki	'='	66.0	nM	7.18			UO_0000065	25.16	0.47	3.75	23.55	True	CHEMBL673442	Binding affinity against cloned human dopamine receptor D3 expressed in Chinese hamster ovary (CHO) K-1 cells by displacement of [3H]spiperone.	B	BAO_0000219	cell-based format	None	None	None	CHO-K1	None	CHEMBL234	Dopamine D3 receptor	Homo sapiens	SINGLE PROTEIN	CHEMBL1130257	1	Scientific Literature	J. Med. Chem.	1997	CHEMBL3307512
CHEMBL157293		0	417.60	0	3.79	(+)-10	C#CCN(CCCCN1CCN(c2ccccc2)CC1)C1CCc2ccc(O)cc2C1	Ki	'='	0.76	nM	9.12			UO_0000065	21.84	0.40	5.33	30.45	False	CHEMBL926380	Displacement of [3H]spiperone from human cloned dopamine D3 receptor expressed in HEK293 cells	B	BAO_0000219	cell-based format	Homo sapiens	None	None	HEK293	None	CHEMBL234	Dopamine D3 receptor	Homo sapiens	SINGLE PROTEIN	CHEMBL1140704	1	Scientific Literature	J. Med. Chem.	2008	CHEMBL3307715
CHEMBL2021538		0	371.85	0	2.98	S-(-)-12	CCCN[C@H]1CCc2c(cccc2CS(=O)(=O)C(F)(F)F)C1.Cl	Ki	'='	15.0	nM	7.82			UO_0000065	23.33	0.49	4.84	16.95	False	CHEMBL673839	In vitro binding affinity towards Dopamine receptor D3 by using [3H]spiperone as radioligand	B	BAO_0000357	single protein format	None	None	None	None	None	CHEMBL234	Dopamine D3 receptor	Homo sapiens	SINGLE PROTEIN	CHEMBL1128298	1	Scientific Literature	J. Med. Chem.	1995	None
CHEMBL270602		0	503.55	1	4.32	18	Cc1cnc(-c2nnc(SCCCN3CCc4ccc5oc(C(F)(F)F)nc5c4CC3)n2C)cn1	Ki	'='	6.31	nM	8.20			UO_0000065					False	CHEMBL931094	Antagonist activity at dopamine D3 receptor by GTPgammaS binding assay	F	BAO_0000019	assay format	None	None	None	None	None	CHEMBL234	Dopamine D3 receptor	Homo sapiens	SINGLE PROTEIN	CHEMBL1143157	1	Scientific Literature	Bioorg. Med. Chem. Lett.	2008	None
CHEMBL403804		0	468.65	0	4.53	34	CCc1nc2ccc3c(c2s1)CCN(CCCSc1nnc(-c2ocnc2C)n1C)CC3	Ki	'='	6.31	nM	8.20			UO_0000065					False	CHEMBL931094	Antagonist activity at dopamine D3 receptor by GTPgammaS binding assay	F	BAO_0000019	assay format	None	None	None	None	None	CHEMBL234	Dopamine D3 receptor	Homo sapiens	SINGLE PROTEIN	CHEMBL1143157	1	Scientific Literature	Bioorg. Med. Chem. Lett.	2008	None
CHEMBL272775		0	488.56	0	4.61	29	Cc1ncoc1-c1nnc(SCCCN2CCc3ccc4nc(C(C)(F)F)oc4c3CC2)n1C	Ki	'='	2.512	nM	8.60			UO_0000065					False	CHEMBL931094	Antagonist activity at dopamine D3 receptor by GTPgammaS binding assay	F	BAO_0000019	assay format	None	None	None	None	None	CHEMBL234	Dopamine D3 receptor	Homo sapiens	SINGLE PROTEIN	CHEMBL1143157	1	Scientific Literature	Bioorg. Med. Chem. Lett.	2008	None
CHEMBL114012		0	400.59	0	4.51	(RS)-5	CC1CCN(CCC2CCCCN2S(=O)(=O)c2cccc3ccccc23)CC1	Log Ki						Not Determined						False	CHEMBL679935	Binding affinity towards Dopamine receptor D3 (human cloned receptor) in CHO cells using [125I]-iodosulpiride; ND means no data.	B	BAO_0000219	cell-based format	None	None	None	CHO	None	CHEMBL234	Dopamine D3 receptor	Homo sapiens	SINGLE PROTEIN	CHEMBL1133573	1	Scientific Literature	J. Med. Chem.	2000	CHEMBL3308072
CHEMBL157138	LISURIDE	4	338.46	0	2.84	Lisuride	CCN(CC)C(=O)N[C@H]1C=C2c3cccc4[nH]cc(c34)C[C@H]2N(C)C1	Ki	'='	1.7	nM	8.77			UO_0000065	25.91	0.48	5.93	17.07	False	CHEMBL673828	Binding affinity towards Dopamine receptor D3 by displacement of [3H](+)-7-OH-DPAT.	B	BAO_0000357	single protein format	Homo sapiens	None	None	None	None	CHEMBL234	Dopamine D3 receptor	Homo sapiens	SINGLE PROTEIN	CHEMBL1130416	1	Scientific Literature	J. Med. Chem.	1997	None
CHEMBL142020		0	407.52	0	2.68	3a	COc1ccccc1N1CCN(CCCCNC(=O)c2cc3ccccn3n2)CC1	Ki	'='	4.3	nM	8.37			UO_0000065	20.53	0.38	5.69	13.47	False	CHEMBL1031083	Displacement of [3H]spiperone from human cloned dopamine D3 receptor expressed in CHO cells	B	BAO_0000219	cell-based format	Homo sapiens	None	None	CHO	None	CHEMBL234	Dopamine D3 receptor	Homo sapiens	SINGLE PROTEIN	CHEMBL1158482	1	Scientific Literature	J. Med. Chem.	2009	CHEMBL3308072
CHEMBL562620		0	322.41	0	2.67	1c	COc1ccccc1N1CCN(Cc2cc3ccccn3n2)CC1	Ki	'='	1200.0	nM	5.92			UO_0000065	18.36	0.34	3.25	17.94	False	CHEMBL1031083	Displacement of [3H]spiperone from human cloned dopamine D3 receptor expressed in CHO cells	B	BAO_0000219	cell-based format	Homo sapiens	None	None	CHO	None	CHEMBL234	Dopamine D3 receptor	Homo sapiens	SINGLE PROTEIN	CHEMBL1158482	1	Scientific Literature	J. Med. Chem.	2009	CHEMBL3308072
CHEMBL112833		0	384.48	0	3.83	ent3i (Optical antipode)	C#Cc1cc(C(=O)N[C@@H]2CCN(Cc3ccccc3)C2)c(OC)c2ccccc12	Ki	'='	79.0	nM	7.10			UO_0000065	18.47	0.33	3.27	17.09	False	CHEMBL674986	Displacement of [3H]spiperone [0.5 nM (Kd=0.1 nM)] from recombinant human dopamine receptor D3 expressed in CHO cells at 0.5 nM concentration	B	BAO_0000219	cell-based format	None	None	None	CHO	None	CHEMBL234	Dopamine D3 receptor	Homo sapiens	SINGLE PROTEIN	CHEMBL1136241	1	Scientific Literature	Bioorg. Med. Chem. Lett.	2003	CHEMBL3308072
CHEMBL99355		0	281.38	0	1.67	11	CCCN1CCOC2c3cc(O)ccc3[S+]([O-])CC21	Ki	'='	29.0	nM	7.54			UO_0000065	26.79	0.54	5.87	15.14	False	CHEMBL673332	Tested for antagonist binding affinity by measuring displacement of [3H]spiperone from Human Dopamine receptor D3 expressed in CHO K-1 cells	B	BAO_0000219	cell-based format	Homo sapiens	None	None	CHO	None	CHEMBL234	Dopamine D3 receptor	Homo sapiens	SINGLE PROTEIN	CHEMBL1133458	1	Scientific Literature	J. Med. Chem.	2000	CHEMBL3308072
CHEMBL372308		0	450.50	0	2.70	21	COc1ccc2onc(N3CCN(CCCCNC(=O)c4ccc5nonc5c4)CC3)c2c1	Ki	'='	85.0	nM	7.07			UO_0000065	15.69	0.29	4.37	6.44	False	CHEMBL861745	Displacement of [3H]spiroperidol from cloned human dopamine receptor D3 expressed in CHO cells	B	BAO_0000219	cell-based format	Homo sapiens	None	None	CHO	None	CHEMBL234	Dopamine D3 receptor	Homo sapiens	SINGLE PROTEIN	CHEMBL1148573	1	Scientific Literature	J. Med. Chem.	2006	CHEMBL3308072
CHEMBL200243		0	447.54	0	3.65	12	COc1cccc2cc(C(=O)NCCCCN3CCN(c4nc5ccccc5[nH]4)CC3)oc12	Ki	'>'	8500.0	nM				UO_0000065					False	CHEMBL861745	Displacement of [3H]spiroperidol from cloned human dopamine receptor D3 expressed in CHO cells	B	BAO_0000219	cell-based format	Homo sapiens	None	None	CHO	None	CHEMBL234	Dopamine D3 receptor	Homo sapiens	SINGLE PROTEIN	CHEMBL1148573	1	Scientific Literature	J. Med. Chem.	2006	CHEMBL3308072
CHEMBL330216		0	265.38	0	2.65	9	CCCN1CCOC2c3cc(O)ccc3SCC21	Ki	'='	1.56	nM	8.81			UO_0000065	33.19	0.67	6.16	26.93	False	CHEMBL673332	Tested for antagonist binding affinity by measuring displacement of [3H]spiperone from Human Dopamine receptor D3 expressed in CHO K-1 cells	B	BAO_0000219	cell-based format	Homo sapiens	None	None	CHO	None	CHEMBL234	Dopamine D3 receptor	Homo sapiens	SINGLE PROTEIN	CHEMBL1133458	1	Scientific Literature	J. Med. Chem.	2000	CHEMBL3308072
CHEMBL321244		0	426.58	1	5.07	7	CCN(Cc1ccc(-c2cc(S(=O)(=O)CC)ccc2OC)[nH]1)[C@@H](C)c1ccccc1	Ki	'='	2.512	nM	8.60			UO_0000065	20.16	0.39	3.53	13.78	False	CHEMBL674276	Binding affinity, displacement of [125I]iodosulpiride from human Dopamine receptor D3 expressed in CHO cells	B	BAO_0000219	cell-based format	None	None	None	CHO	None	CHEMBL234	Dopamine D3 receptor	Homo sapiens	SINGLE PROTEIN	CHEMBL1129831	1	Scientific Literature	Bioorg. Med. Chem. Lett.	1997	CHEMBL3308072
CHEMBL285802	ZOTEPINE	4	331.87	0	4.88	25, Zotepine	CN(C)CCOC1=Cc2ccccc2Sc2ccc(Cl)cc21	Ki	'='	6.4	nM	8.19			UO_0000065	24.69	0.51	3.31	65.71	False	CHEMBL675670	Binding affinity towards human dopamine receptor D3	B	BAO_0000357	single protein format	None	None	None	None	None	CHEMBL234	Dopamine D3 receptor	Homo sapiens	SINGLE PROTEIN	CHEMBL1134342	1	Scientific Literature	J. Med. Chem.	2001	None
CHEMBL459373		0	536.19	2	7.72	14	CN(CCCN1c2ccccc2Sc2ccc(Cl)cc21)Cc1ccc(OCCCN2CCCCC2)cc1	Ki	'='	50.0	nM	7.30			UO_0000065	13.62	0.27	-0.42	38.53	False	CHEMBL1030601	Displacement of [3H]spiperone from human dopamine D3 receptor expressed in CHO cells	B	BAO_0000219	cell-based format	Homo sapiens	None	None	CHO	None	CHEMBL234	Dopamine D3 receptor	Homo sapiens	SINGLE PROTEIN	CHEMBL1149085	1	Scientific Literature	Bioorg. Med. Chem. Lett.	2009	CHEMBL3308072
CHEMBL455288		0	682.85	2	7.43	17	O=C(OCCN1CCN(CCCN2c3ccccc3Sc3ccc(C(F)(F)F)cc32)CC1)c1ccc(OCCCN2CCCCC2)cc1	Ki	'='	15.0	nM	7.82			UO_0000065	11.46	0.22	0.39	16.14	False	CHEMBL1030601	Displacement of [3H]spiperone from human dopamine D3 receptor expressed in CHO cells	B	BAO_0000219	cell-based format	Homo sapiens	None	None	CHO	None	CHEMBL234	Dopamine D3 receptor	Homo sapiens	SINGLE PROTEIN	CHEMBL1149085	1	Scientific Literature	Bioorg. Med. Chem. Lett.	2009	CHEMBL3308072
CHEMBL1627304		0	421.57	0	4.02	21	COc1ccccc1N1CCN(C/C=C/CNC(=O)c2cc3ccccc3s2)CC1	Ki	'='	2.61	nM	8.58			UO_0000065	20.36	0.39	4.56	19.16	False	CHEMBL961810	Displacement of [125]IABN from human D3 receptor expressed in HEK293 cells	B	BAO_0000219	cell-based format	Homo sapiens	None	None	HEK293	None	CHEMBL234	Dopamine D3 receptor	Homo sapiens	SINGLE PROTEIN	CHEMBL1153455	1	Scientific Literature	J. Med. Chem.	2009	CHEMBL3307715
CHEMBL124444		0	407.51	0	3.77	12	COc1ccccc1N1CCN(CCCCNC(=O)c2cc3ccccc3o2)CC1	Ki	'='	0.92	nM	9.04			UO_0000065	22.17	0.41	5.27	15.59	False	CHEMBL961810	Displacement of [125]IABN from human D3 receptor expressed in HEK293 cells	B	BAO_0000219	cell-based format	Homo sapiens	None	None	HEK293	None	CHEMBL234	Dopamine D3 receptor	Homo sapiens	SINGLE PROTEIN	CHEMBL1153455	1	Scientific Literature	J. Med. Chem.	2009	CHEMBL3307715
CHEMBL318235		0	481.57	0	3.68	cis-(+)-5, R-226161	COc1cc2c(cc1OC)C1=NO[C@@H](CN3CCN(C/C(C)=C/c4ccc(F)cc4)CC3)[C@@H]1CO2	Ki	'='	375.0	nM	6.43			UO_0000065	13.34	0.25	2.75	11.52	False	CHEMBL905534	Displacement of [125I]iodosulpiride from human cloned dopamine D3 receptor	B	BAO_0000357	single protein format	Homo sapiens	None	None	None	None	CHEMBL234	Dopamine D3 receptor	Homo sapiens	SINGLE PROTEIN	CHEMBL1143045	1	Scientific Literature	Bioorg. Med. Chem.	2007	None
CHEMBL168566		0	373.88	0	3.18	1a	COc1cc(N)c(Cl)cc1C(=O)NC[C@H]1CCN(Cc2ccccc2)C1	Ki	'='	2200.0	nM	5.66			UO_0000065	15.13	0.30	2.48	8.37	False	CHEMBL666965	Binding affinity towards human dopamine D3 receptor by [3H]spiperone displacement.	B	BAO_0000357	single protein format	None	None	None	None	None	CHEMBL234	Dopamine D3 receptor	Homo sapiens	SINGLE PROTEIN	CHEMBL1132075	1	Scientific Literature	Bioorg. Med. Chem. Lett.	1999	None
CHEMBL59725		0	462.45	1	5.54	15	O=C(NCCCCN1CCN(c2cccc(Cl)c2Cl)CC1)c1cc2ccccc2s1	Ki	'='	0.81	nM	9.09			UO_0000065	19.66	0.41	3.55	25.55	False	CHEMBL961810	Displacement of [125]IABN from human D3 receptor expressed in HEK293 cells	B	BAO_0000219	cell-based format	Homo sapiens	None	None	HEK293	None	CHEMBL234	Dopamine D3 receptor	Homo sapiens	SINGLE PROTEIN	CHEMBL1153455	1	Scientific Literature	J. Med. Chem.	2009	CHEMBL3307715
CHEMBL99291		0	250.39	0	2.42	(R)-7	CCCN(CCC)[C@@H]1CCn2c(CO)ccc2C1	Ki	'='	724.44	nM	6.14			UO_0000065	24.52	0.47	3.72	21.62	False	CHEMBL840215	Inhibition constant against [3H]-spiperone binding to human Dopamine receptor D3 expressed in CHO cells	B	BAO_0000219	cell-based format	Homo sapiens	None	None	CHO	None	CHEMBL234	Dopamine D3 receptor	Homo sapiens	SINGLE PROTEIN	CHEMBL1143571	1	Scientific Literature	J. Med. Chem.	2005	CHEMBL3308072
CHEMBL97242		0	489.56	0	3.59	12b	Cn1nnc(-c2ccc3c(c2)c(C2CCN(CCN4CCOC4=O)CC2)cn3-c2ccc(F)cc2)n1	Ki	'='	1400.0	nM	5.85			UO_0000065	11.96	0.22	2.26	7.20	False	CHEMBL674985	Ability to displace [3H]spiperone (0.3 nM) from CHO cells of human Dopamine receptor D3	B	BAO_0000219	cell-based format	None	None	None	CHO	None	CHEMBL234	Dopamine D3 receptor	Homo sapiens	SINGLE PROTEIN	CHEMBL1145103	1	Scientific Literature	J. Med. Chem.	2003	CHEMBL3308072
CHEMBL476278		0	379.50	0	2.91	5b	COc1ccc(N2CCN(CCCN3CCc4ccccc4C3=O)CC2)cc1	Ki	'='	10000.0	nM	5.00			UO_0000065	13.18	0.24	2.09	13.88	False	CHEMBL993533	Displacement of [3H]spiperone from human dopamine D3 receptor	B	BAO_0000357	single protein format	Homo sapiens	None	None	None	None	CHEMBL234	Dopamine D3 receptor	Homo sapiens	SINGLE PROTEIN	CHEMBL1153914	1	Scientific Literature	Bioorg. Med. Chem. Lett.	2009	None
CHEMBL550222		0	423.59	0	3.39	3b	CSc1ccccc1N1CCN(CCCCNC(=O)c2cc3ccccn3n2)CC1	Ki	'='	18.0	nM	7.75			UO_0000065	18.28	0.35	4.35	14.65	False	CHEMBL1031102	Displacement of [3H]spiperone from human cloned dopamine D3 receptor V2.61F/FV3.28,3.29LM mutant expressed in HEK293 cells	B	BAO_0000219	cell-based format	Homo sapiens	None	None	HEK293	None	CHEMBL234	Dopamine D3 receptor	Homo sapiens	SINGLE PROTEIN	CHEMBL1158482	1	Scientific Literature	J. Med. Chem.	2009	CHEMBL3307715
CHEMBL142020		0	407.52	0	2.68	3a	COc1ccccc1N1CCN(CCCCNC(=O)c2cc3ccccn3n2)CC1	Ki	'='	500.0	nM	6.30			UO_0000065	15.46	0.29	3.62	10.14	False	CHEMBL1031100	Displacement of [3H]spiperone from human cloned dopamine D3 receptor L2.64F mutant expressed in HEK293 cells	B	BAO_0000219	cell-based format	Homo sapiens	None	None	HEK293	None	CHEMBL234	Dopamine D3 receptor	Homo sapiens	SINGLE PROTEIN	CHEMBL1158482	1	Scientific Literature	J. Med. Chem.	2009	CHEMBL3307715
CHEMBL561622		0	382.94	0	4.52	1b	Clc1ccc(N2CCN(CCCCCc3cc4ccccn4n3)CC2)cc1	Ki	'='	1900.0	nM	5.72			UO_0000065	14.94	0.29	1.20	24.06	False	CHEMBL1031099	Displacement of [3H]spiperone from human cloned dopamine D3 receptor V2.61F mutant expressed in HEK293 cells	B	BAO_0000219	cell-based format	Homo sapiens	None	None	HEK293	None	CHEMBL234	Dopamine D3 receptor	Homo sapiens	SINGLE PROTEIN	CHEMBL1158482	1	Scientific Literature	J. Med. Chem.	2009	CHEMBL3307715
CHEMBL310843		0	326.83	0	3.31	1a	Clc1ccc(N2CCN(Cc3cc4ccccn4n3)CC2)cc1	Ki	'='	9200.0	nM	5.04			UO_0000065	15.41	0.30	1.73	21.18	False	CHEMBL1031099	Displacement of [3H]spiperone from human cloned dopamine D3 receptor V2.61F mutant expressed in HEK293 cells	B	BAO_0000219	cell-based format	Homo sapiens	None	None	HEK293	None	CHEMBL234	Dopamine D3 receptor	Homo sapiens	SINGLE PROTEIN	CHEMBL1158482	1	Scientific Literature	J. Med. Chem.	2009	CHEMBL3307715
CHEMBL156732		0	319.45	0	4.36	3a	c1ccc(CCC2CCN(Cc3cc4ccc[nH]c-4n3)CC2)cc1	Ki	'='	250.0	nM	6.60			UO_0000065	20.67	0.38	2.24	20.68	False	CHEMBL669161	Ability to displace [3H]-spiperone from cloned human dopamine D3 receptor stably expressed in CHO cells	B	BAO_0000219	cell-based format	Homo sapiens	None	None	CHO	None	CHEMBL234	Dopamine D3 receptor	Homo sapiens	SINGLE PROTEIN	CHEMBL1132519	1	Scientific Literature	Bioorg. Med. Chem. Lett.	1999	CHEMBL3308072
CHEMBL562620		0	322.41	0	2.67	1c	COc1ccccc1N1CCN(Cc2cc3ccccn3n2)CC1	Ki	'='	720.0	nM	6.14			UO_0000065	19.05	0.35	3.47	18.61	False	CHEMBL1031100	Displacement of [3H]spiperone from human cloned dopamine D3 receptor L2.64F mutant expressed in HEK293 cells	B	BAO_0000219	cell-based format	Homo sapiens	None	None	HEK293	None	CHEMBL234	Dopamine D3 receptor	Homo sapiens	SINGLE PROTEIN	CHEMBL1158482	1	Scientific Literature	J. Med. Chem.	2009	CHEMBL3307715
CHEMBL440143		0	234.39	0	3.23	(R)-4	CCCN(CCC)[C@@H]1CCn2c(C)ccc2C1	Ki	'='	616.6	nM	6.21			UO_0000065	26.49	0.50	2.98	76.01	False	CHEMBL840215	Inhibition constant against [3H]-spiperone binding to human Dopamine receptor D3 expressed in CHO cells	B	BAO_0000219	cell-based format	Homo sapiens	None	None	CHO	None	CHEMBL234	Dopamine D3 receptor	Homo sapiens	SINGLE PROTEIN	CHEMBL1143571	1	Scientific Literature	J. Med. Chem.	2005	CHEMBL3308072
CHEMBL301265	PRAMIPEXOLE	4	211.33	0	1.58	25	CCCN[C@H]1CCc2nc(N)sc2C1	Ki	'='	0.88	nM	9.06			UO_0000065	42.85	0.88	7.48	17.78	False	CHEMBL829818	High inhibition constant against [3H]spiperone binding to human Dopamine receptor D3 expressed in CHO cells	B	BAO_0000219	cell-based format	Homo sapiens	None	None	CHO	None	CHEMBL234	Dopamine D3 receptor	Homo sapiens	SINGLE PROTEIN	CHEMBL1143571	1	Scientific Literature	J. Med. Chem.	2005	CHEMBL3308072
CHEMBL240773	QUINPIROLE	0	219.33	0	2.00	27	CCCN1CCC[C@@H]2Cc3[nH]ncc3C[C@H]21	Ki	'='	420.0	nM	6.38			UO_0000065	29.07	0.54	4.38	19.98	False	CHEMBL829675	Low inhibition constant against [3H]spiperone binding to human Dopamine receptor D3 expressed in CHO cells	B	BAO_0000219	cell-based format	Homo sapiens	None	None	CHO	None	CHEMBL234	Dopamine D3 receptor	Homo sapiens	SINGLE PROTEIN	CHEMBL1143571	1	Scientific Literature	J. Med. Chem.	2005	CHEMBL3308072
CHEMBL562620		0	322.41	0	2.67	1c	COc1ccccc1N1CCN(Cc2cc3ccccn3n2)CC1	Ki	'='	340.0	nM	6.47			UO_0000065	20.06	0.37	3.80	19.60	False	CHEMBL1031103	Displacement of [3H]spiperone from human cloned dopamine D3 receptor V180E/S182I mutant expressed in HEK293 cells	B	BAO_0000219	cell-based format	Homo sapiens	None	None	HEK293	None	CHEMBL234	Dopamine D3 receptor	Homo sapiens	SINGLE PROTEIN	CHEMBL1158482	1	Scientific Literature	J. Med. Chem.	2009	CHEMBL3307715
CHEMBL132930		0	365.56	1	5.46	8	CCCN(CCC)[C@@H]1CCc2c(ccc(CCc3ccccc3)c2OC)C1	Ki	'='	19.95	nM	7.70			UO_0000065	21.06	0.39	2.24	61.75	False	CHEMBL673120	Binding affinity against human Dopamine receptor D3 in Chinese hamster ovary cells using [3H]spiperone.	B	BAO_0000219	cell-based format	None	None	None	ovary	None	CHEMBL234	Dopamine D3 receptor	Homo sapiens	SINGLE PROTEIN	CHEMBL1129777	1	Scientific Literature	Bioorg. Med. Chem. Lett.	1996	None
CHEMBL1627319		0	549.41	1	3.35	34	COc1ccccc1N1CCN(CC(O)CCNC(=O)c2cc3cc(I)ccc3o2)CC1	IC50	'='	14.5	nM	7.84			UO_0000065					False	CHEMBL961820	Antagonist activity at human D3 receptor expressed in HEK293 cells assessed as inhibition of quinpirole-stimulated mitogenesis	F	BAO_0000219	cell-based format	Homo sapiens	None	None	HEK293	None	CHEMBL234	Dopamine D3 receptor	Homo sapiens	SINGLE PROTEIN	CHEMBL1153455	1	Scientific Literature	J. Med. Chem.	2009	CHEMBL3307715
CHEMBL1627307		0	461.39	0	3.78	S-22	O=C(NCC[C@H](O)CN1CCN(c2cccc(Cl)c2Cl)CC1)c1cc2ccccc2[nH]1	IC50	'='	6.6	nM	8.18			UO_0000065					False	CHEMBL961820	Antagonist activity at human D3 receptor expressed in HEK293 cells assessed as inhibition of quinpirole-stimulated mitogenesis	F	BAO_0000219	cell-based format	Homo sapiens	None	None	HEK293	None	CHEMBL234	Dopamine D3 receptor	Homo sapiens	SINGLE PROTEIN	CHEMBL1153455	1	Scientific Literature	J. Med. Chem.	2009	CHEMBL3307715
CHEMBL242599		0	489.65	1	5.04	32	COc1cccc(-c2nnc(SCCCN3CCc4ccc(-c5cc(C)on5)cc4CC3)n2C)c1	Ki	'='	0.7943	nM	9.10			UO_0000065					False	CHEMBL895461	Displacement of [35S]GTP-gamma-S from human cloned dopamine D3 receptor expressed in CHO cells after 30 mins	F	BAO_0000219	cell-based format	Homo sapiens	None	None	CHO	None	CHEMBL234	Dopamine D3 receptor	Homo sapiens	SINGLE PROTEIN	CHEMBL1148818	1	Scientific Literature	J. Med. Chem.	2007	CHEMBL3308072
CHEMBL230971		0	481.43	1	5.90	15b	Clc1cccc(N2CCN(CCCOc3ccc(-c4cn5ccccc5n4)cc3)CC2)c1Cl	Ki	'='	156.0	nM	6.81			UO_0000065	14.14	0.28	0.91	20.62	False	CHEMBL895393	Displacement of [3H]spiroperidol from human cloned dopamine D3 receptor	B	BAO_0000357	single protein format	Homo sapiens	None	None	None	None	CHEMBL234	Dopamine D3 receptor	Homo sapiens	SINGLE PROTEIN	CHEMBL1148812	1	Scientific Literature	J. Med. Chem.	2007	None
CHEMBL54	HALOPERIDOL	4	375.87	0	4.43	haloperidol	O=C(CCCN1CCC(O)(c2ccc(Cl)cc2)CC1)c1ccc(F)cc1	Ki	'='	6.4	nM	8.19			UO_0000065	21.80	0.43	3.76	20.21	True	CHEMBL673838	Binding towards Dopamine receptor D3 expressed in CHO-K1 cells using [3H]spiperone	B	BAO_0000219	cell-based format	Homo sapiens	None	None	CHO-K1	None	CHEMBL234	Dopamine D3 receptor	Homo sapiens	SINGLE PROTEIN	CHEMBL1126862	1	Scientific Literature	J. Med. Chem.	1993	CHEMBL3307512
CHEMBL42	CLOZAPINE	4	326.83	0	3.72	1 (clozapine)	CN1CCN(C2=Nc3cc(Cl)ccc3Nc3ccccc32)CC1	Ki	'='	100.0	nM	7.00			UO_0000065	21.42	0.42	3.28	22.68	False	CHEMBL895619	Displacement of [3H]spiperone from human dopamine D3 receptor expressed in CHO cells	B	BAO_0000219	cell-based format	Homo sapiens	None	None	CHO	None	CHEMBL234	Dopamine D3 receptor	Homo sapiens	SINGLE PROTEIN	CHEMBL1148822	1	Scientific Literature	J. Med. Chem.	2007	CHEMBL3308072
CHEMBL244087		0	494.06	1	5.68	19	Cc1cc(-c2ccc3c(c2)CCN(CCCSc2nnc(-c4ccccc4Cl)n2C)CC3)no1	Ki	'='	2.512	nM	8.60			UO_0000065					False	CHEMBL895461	Displacement of [35S]GTP-gamma-S from human cloned dopamine D3 receptor expressed in CHO cells after 30 mins	F	BAO_0000219	cell-based format	Homo sapiens	None	None	CHO	None	CHEMBL234	Dopamine D3 receptor	Homo sapiens	SINGLE PROTEIN	CHEMBL1148818	1	Scientific Literature	J. Med. Chem.	2007	CHEMBL3308072
CHEMBL244277		0	462.62	0	4.37	7	Cc1cnc(-c2ccc3c(c2)CCN(CCCSc2nnc(-c4cccn4C)n2C)CC3)o1	Ki	'='	1.585	nM	8.80			UO_0000065					False	CHEMBL895461	Displacement of [35S]GTP-gamma-S from human cloned dopamine D3 receptor expressed in CHO cells after 30 mins	F	BAO_0000219	cell-based format	Homo sapiens	None	None	CHO	None	CHEMBL234	Dopamine D3 receptor	Homo sapiens	SINGLE PROTEIN	CHEMBL1148818	1	Scientific Literature	J. Med. Chem.	2007	CHEMBL3308072
CHEMBL243224		0	453.58	0	4.20	(R)-(+)-2	CCOc1ccccc1N1CCN(CCC[C@@H]2CC(c3ccc(OC)c(OC)c3)=NO2)CC1	Ki	'='	2.1	nM	8.68			UO_0000065	19.13	0.36	4.48	15.56	False	CHEMBL892633	Displacement of [3H]YM-09151-2 from human cloned dopamine D3 receptor expressed in CHO cells	B	BAO_0000219	cell-based format	Homo sapiens	None	None	CHO	None	CHEMBL234	Dopamine D3 receptor	Homo sapiens	SINGLE PROTEIN	CHEMBL1147208	1	Scientific Literature	Eur. J. Med. Chem.	2007	CHEMBL3308072
CHEMBL476394		0	446.42	0	4.98	12f	O=C1c2ccccc2CCCN1CCCCN1CCN(c2cccc(Cl)c2Cl)CC1	Ki	'='	14.45	nM	7.84			UO_0000065	17.56	0.36	2.86	29.27	False	CHEMBL993533	Displacement of [3H]spiperone from human dopamine D3 receptor	B	BAO_0000357	single protein format	Homo sapiens	None	None	None	None	CHEMBL234	Dopamine D3 receptor	Homo sapiens	SINGLE PROTEIN	CHEMBL1153914	1	Scientific Literature	Bioorg. Med. Chem. Lett.	2009	None
CHEMBL115222		0	470.96	0	2.46	33	CNC(=O)CN1CN(c2ccccc2)C2(CCN(Cc3cc4c(cc3Cl)OCO4)CC2)C1=O	IC50	'='	1930.0	nM	5.71			UO_0000065	12.13	0.24	3.25	7.69	False	CHEMBL670426	Inhibition of human dopamine receptor D3	B	BAO_0000357	single protein format	Homo sapiens	None	None	None	None	CHEMBL234	Dopamine D3 receptor	Homo sapiens	SINGLE PROTEIN	CHEMBL1134625	1	Scientific Literature	J. Med. Chem.	2001	None
CHEMBL168571		0	348.45	0	2.14	ent3	O=C1C[C@H](CN2CCN(c3ccccc3)CC2)N=C(c2ccccc2)N1	Ki	'='	12000.0	nM	4.92			UO_0000065	14.12	0.26	2.78	10.26	False	CHEMBL675219	In vitro binding affinity to displace [3H]spiperone from the cloned human dopamine receptor D3 in CHO cells	B	BAO_0000219	cell-based format	None	None	None	CHO	None	CHEMBL234	Dopamine D3 receptor	Homo sapiens	SINGLE PROTEIN	CHEMBL1136617	1	Scientific Literature	Bioorg. Med. Chem. Lett.	2003	CHEMBL3308072
CHEMBL244275		0	465.65	1	5.09	4	Cc1cnc(-c2ccc3c(c2)CCN(CCCSc2nnc(-c4cccs4)n2C)CC3)o1	Ki	'='	3.162	nM	8.50			UO_0000065					False	CHEMBL895461	Displacement of [35S]GTP-gamma-S from human cloned dopamine D3 receptor expressed in CHO cells after 30 mins	F	BAO_0000219	cell-based format	Homo sapiens	None	None	CHO	None	CHEMBL234	Dopamine D3 receptor	Homo sapiens	SINGLE PROTEIN	CHEMBL1148818	1	Scientific Literature	J. Med. Chem.	2007	CHEMBL3308072
CHEMBL477446		0	431.50	0	4.31	6e	O=C1c2ccccc2CCCN1CCCN1CCN(c2cccc(C(F)(F)F)c2)CC1	Ki	'='	1047.13	nM	5.98			UO_0000065	13.86	0.26	1.67	22.32	False	CHEMBL993533	Displacement of [3H]spiperone from human dopamine D3 receptor	B	BAO_0000357	single protein format	Homo sapiens	None	None	None	None	CHEMBL234	Dopamine D3 receptor	Homo sapiens	SINGLE PROTEIN	CHEMBL1153914	1	Scientific Literature	Bioorg. Med. Chem. Lett.	2009	None
CHEMBL432579		0	218.32	0	3.24	4	Cc1sc(C)c2c1CCCc1c[nH]nc1-2	Ki	'>'	10000.0	nM				UO_0000065					False	CHEMBL675897	Binding affinity towards cloned human Dopamine receptor D3 was determined	B	BAO_0000357	single protein format	None	None	None	None	None	CHEMBL234	Dopamine D3 receptor	Homo sapiens	SINGLE PROTEIN	CHEMBL1136188	1	Scientific Literature	Bioorg. Med. Chem. Lett.	2003	None
CHEMBL368061		0	381.50	0	3.25	(+)-33	O=C(NCCN1CCN(C2CCCc3ccccc32)CC1)c1ccc(F)cc1	Ki	'='	2610.0	nM	5.58			UO_0000065	14.64	0.27	2.33	15.69	False	CHEMBL671350	Inhibition of [3H]spiperone binding to Dopamine receptor D3 in bovine cortex	B	BAO_0000221	tissue-based format	Bos taurus	CHEMBL3638219	Cortex	None	None	CHEMBL234	Dopamine D3 receptor	Homo sapiens	SINGLE PROTEIN	CHEMBL1129976	1	Scientific Literature	J. Med. Chem.	1997	None
CHEMBL100461		0	243.31	0	2.56	7	Oc1ccc(OCCNCc2ccccc2)cc1	Ki	'>'	5000.0	nM				UO_0000065					False	CHEMBL669163	Binding affinity towards human cloned dopamine (hD3) receptor expressed in CHO cells using [3H]spiperone as radioligand	B	BAO_0000219	cell-based format	None	None	None	CHO	None	CHEMBL234	Dopamine D3 receptor	Homo sapiens	SINGLE PROTEIN	CHEMBL1131356	1	Scientific Literature	Bioorg. Med. Chem. Lett.	1998	CHEMBL3308072
CHEMBL160536		0	515.11	1	4.94	10b	Cc1nn2c(N3CCN(Cc4ccccc4)CC3)cccc2c1CN1CCN(c2ccc(Cl)cc2)CC1	Ki	'='	270.0	nM	6.57			UO_0000065	12.75	0.24	1.63	21.71	False	CHEMBL872879	In vitro binding affinity at human cloned dopamine receptor D3 stably expressed in CHO cells by [3H]spiperone displacement.	B	BAO_0000219	cell-based format	None	None	None	CHO	None	CHEMBL234	Dopamine D3 receptor	Homo sapiens	SINGLE PROTEIN	CHEMBL1135071	1	Scientific Literature	Bioorg. Med. Chem. Lett.	2002	CHEMBL3308072
CHEMBL216439		0	304.44	0	4.18	2, LE-CE-580	CN1CCCc2c([nH]c3ccccc23)Cc2ccccc2CC1	Ki	'='	521.0	nM	6.28			UO_0000065	20.64	0.37	2.10	33.02	False	CHEMBL912401	Displacement of [3H]spiperone from human D3 receptor expressed in CHO cells	B	BAO_0000219	cell-based format	Homo sapiens	None	None	CHO	None	CHEMBL234	Dopamine D3 receptor	Homo sapiens	SINGLE PROTEIN	CHEMBL1137400	1	Scientific Literature	J. Med. Chem.	2006	CHEMBL3308072
CHEMBL42	CLOZAPINE	4	326.83	0	3.72	12	CN1CCN(C2=Nc3cc(Cl)ccc3Nc3ccccc32)CC1	Ki	'='	88.0	nM	7.06			UO_0000065	21.59	0.42	3.34	22.86	False	CHEMBL675050	Displacement of [125I]iodosulpiride from human Dopamine receptor D3 expressed in CHO cells	B	BAO_0000219	cell-based format	Homo sapiens	None	None	CHO	None	CHEMBL234	Dopamine D3 receptor	Homo sapiens	SINGLE PROTEIN	CHEMBL1145120	1	Scientific Literature	J. Med. Chem.	2003	CHEMBL3308072
CHEMBL1223599		0	328.44	0	2.37	15	CN(c1ccc([C@]23CNC[C@H]2C3)cc1)S(=O)(=O)c1ccccc1	Ki	'='	79.43	nM	7.10			UO_0000065					False	CHEMBL1225697	Antagonist activity at dopamine D3 receptor by GTPgammaS binding assay	F	BAO_0000019	assay format	None	None	None	None	None	CHEMBL234	Dopamine D3 receptor	Homo sapiens	SINGLE PROTEIN	CHEMBL1221332	1	Scientific Literature	Bioorg. Med. Chem. Lett.	2010	None
CHEMBL1223657		0	356.49	0	3.47	20, enantiomer-2	CC(C)c1ccc(S(=O)(=O)Nc2ccc(C34CNCC3C4)cc2)cc1	Ki	'='	3.981	nM	8.40			UO_0000065					False	CHEMBL1225697	Antagonist activity at dopamine D3 receptor by GTPgammaS binding assay	F	BAO_0000019	assay format	None	None	None	None	None	CHEMBL234	Dopamine D3 receptor	Homo sapiens	SINGLE PROTEIN	CHEMBL1221332	1	Scientific Literature	Bioorg. Med. Chem. Lett.	2010	None
CHEMBL428705		0	427.93	0	3.70	42	COc1cc(NC(=O)C2CC2)c(Cl)cc1C(=O)NC1CCN(Cc2ccccc2)C1	Ki	'='	21.0	nM	7.68			UO_0000065	17.94	0.35	3.98	10.86	False	CHEMBL673835	Binding affinity against Dopamine receptor D3	B	BAO_0000357	single protein format	None	None	None	None	None	CHEMBL234	Dopamine D3 receptor	Homo sapiens	SINGLE PROTEIN	CHEMBL1149193	1	Scientific Literature	J. Med. Chem.	2004	None
CHEMBL1223800		0	455.43	1	6.07	5b	Clc1cccc(N2CCN(CCCCNc3ccc(-c4ccccc4)cn3)CC2)c1Cl	Ki	'='	41.0	nM	7.39			UO_0000065	16.22	0.33	1.32	23.53	False	CHEMBL1225822	Displacement of [3H]spiperone from human dopamine D3 receptor expressed in CHO cells	B	BAO_0000219	cell-based format	Homo sapiens	None	None	CHO	None	CHEMBL234	Dopamine D3 receptor	Homo sapiens	SINGLE PROTEIN	CHEMBL1221353	1	Scientific Literature	Bioorg. Med. Chem. Lett.	2010	CHEMBL3308072
CHEMBL304856		0	265.36	0	3.29	4a (trans)	c1ccc(CN2CC3COc4ccccc4C3C2)cc1	Ki	'='	125.89	nM	6.90			UO_0000065	26.00	0.47	3.61	55.33	False	CHEMBL666970	Ability to displace [125I]iodosulpiride from human dopamine D3 (hD3) receptor transfected into CHO cells.	B	BAO_0000219	cell-based format	None	None	None	CHO	None	CHEMBL234	Dopamine D3 receptor	Homo sapiens	SINGLE PROTEIN	CHEMBL1131803	1	Scientific Literature	Bioorg. Med. Chem. Lett.	1999	CHEMBL3308072
CHEMBL7506		0	326.83	0	3.31	10f	Clc1ccccc1N1CCN(Cc2cnn3ccccc23)CC1	Ki	'='	230.0	nM	6.64			UO_0000065	20.31	0.39	3.33	27.92	False	CHEMBL673448	Binding affinity evaluated for the displacement of [3H]-spiperone against human dopamine receptor D3	B	BAO_0000357	single protein format	None	None	None	None	None	CHEMBL234	Dopamine D3 receptor	Homo sapiens	SINGLE PROTEIN	CHEMBL1131703	1	Scientific Literature	Bioorg. Med. Chem. Lett.	1999	None
CHEMBL148627		0	345.85	0	4.93	8	O=C(CCCN1CCC(c2ccc(Cl)cc2)C1)c1ccc(F)cc1	Log Ki	'='	8.0	nM				UO_0000065					False	CHEMBL671515	Displacement of [3H]7-OH-DPAT from human Dopamine receptor D3	B	BAO_0000357	single protein format	Homo sapiens	None	None	None	None	CHEMBL234	Dopamine D3 receptor	Homo sapiens	SINGLE PROTEIN	CHEMBL1148442	1	Scientific Literature	J. Med. Chem.	2004	None
CHEMBL173803		0	273.38	0	2.72	2h(cis)	CCCN1CCO[C@H]2c3cc4c(cc3CC[C@H]21)CCO4	Ki	'<'	10000.0	nM				UO_0000065					False	CHEMBL673115	Inhibition of [125 I]iodosulpiride binding to human Dopamine receptor D3 expressed in CHO cell membranes	B	BAO_0000219	cell-based format	Homo sapiens	None	None	CHO	None	CHEMBL234	Dopamine D3 receptor	Homo sapiens	SINGLE PROTEIN	CHEMBL1129892	1	Scientific Literature	Bioorg. Med. Chem. Lett.	1997	CHEMBL3308072
CHEMBL1079481		0	463.53	0	4.55	rac-34	Cc1ncoc1-c1nnc(SCCCN2CC3CC3(c3ccc(C(F)(F)F)cc3)C2)n1C	Ki	'='	0.5012	nM	9.30			UO_0000065					True	CHEMBL1225697	Antagonist activity at dopamine D3 receptor by GTPgammaS binding assay	F	BAO_0000019	assay format	None	None	None	None	None	CHEMBL234	Dopamine D3 receptor	Homo sapiens	SINGLE PROTEIN	CHEMBL1221332	1	Scientific Literature	Bioorg. Med. Chem. Lett.	2010	None
CHEMBL278751		0	275.44	0	4.24	Cis-1S-2R-(+)-5	CCCN(CCC)[C@@H]1CCc2c(OC)cccc2[C@@H]1C	Ki	'='	4.2	nM	8.38			UO_0000065	30.41	0.57	4.14	67.18	False	CHEMBL673998	Tested in vitro for the inhibition of [3H]U-86170 binding to Dopamine receptor D3, expressed in cloned CHO cells	B	BAO_0000219	cell-based format	Homo sapiens	None	None	CHO	None	CHEMBL234	Dopamine D3 receptor	Homo sapiens	SINGLE PROTEIN	CHEMBL1129215	1	Scientific Literature	Bioorg. Med. Chem. Lett.	1997	CHEMBL3308072
CHEMBL366265	ETOLOXAMINE	0	283.42	0	4.00	8	CCN(CC)CCOc1ccccc1Cc1ccccc1	Ki	'='	4667.0	nM	5.33			UO_0000065	18.81	0.35	1.33	42.75	False	CHEMBL839545	Binding affinity for human recombinant dopamine receptor D3	B	BAO_0000357	single protein format	Homo sapiens	None	None	None	None	CHEMBL234	Dopamine D3 receptor	Homo sapiens	SINGLE PROTEIN	CHEMBL1138672	1	Scientific Literature	J. Med. Chem.	2004	None
CHEMBL318924		0	220.36	0	2.92	(R)-1	CCCN(CCC)[C@@H]1CCn2cccc2C1	Ki	'='	1659.59	nM	5.78			UO_0000065	26.23	0.49	2.86	70.75	False	CHEMBL840215	Inhibition constant against [3H]-spiperone binding to human Dopamine receptor D3 expressed in CHO cells	B	BAO_0000219	cell-based format	Homo sapiens	None	None	CHO	None	CHEMBL234	Dopamine D3 receptor	Homo sapiens	SINGLE PROTEIN	CHEMBL1143571	1	Scientific Literature	J. Med. Chem.	2005	CHEMBL3308072
CHEMBL193304		0	296.46	0	4.59	(R)-28	CCCN(CCC)[C@@H]1CCn2c(ccc2-c2ccccc2)C1	Ki	'='	2398.83	nM	5.62			UO_0000065	18.96	0.35	1.03	68.79	False	CHEMBL840215	Inhibition constant against [3H]-spiperone binding to human Dopamine receptor D3 expressed in CHO cells	B	BAO_0000219	cell-based format	Homo sapiens	None	None	CHO	None	CHEMBL234	Dopamine D3 receptor	Homo sapiens	SINGLE PROTEIN	CHEMBL1143571	1	Scientific Literature	J. Med. Chem.	2005	CHEMBL3308072
CHEMBL80919		0	466.48	1	5.56	8a	O=C(N[C@H]1CC[C@H](CCN2CCN(c3cccc(Cl)c3Cl)CC2)CC1)c1cccs1	Ki	'='	0.02	nM	10.70			UO_0000065	22.94	0.49	5.14	30.07	False	CHEMBL669160	Ability to displace radioligand [3H]spiperone from human dopamine D3 receptor transfected chinese hamster ovary cell membranes.	B	BAO_0000219	cell-based format	None	None	None	ovary	None	CHEMBL234	Dopamine D3 receptor	Homo sapiens	SINGLE PROTEIN	CHEMBL1151542	1	Scientific Literature	Bioorg. Med. Chem. Lett.	1997	None
CHEMBL192906		0	324.47	0	4.16	(S)-12	CCCN(CCC)[C@H]1CCn2c(ccc2C(=O)c2ccccc2)C1	Ki	'='	1905.46	nM	5.72			UO_0000065	17.63	0.33	1.56	22.66	False	CHEMBL840215	Inhibition constant against [3H]-spiperone binding to human Dopamine receptor D3 expressed in CHO cells	B	BAO_0000219	cell-based format	Homo sapiens	None	None	CHO	None	CHEMBL234	Dopamine D3 receptor	Homo sapiens	SINGLE PROTEIN	CHEMBL1143571	1	Scientific Literature	J. Med. Chem.	2005	CHEMBL3308072
[truncated: 9,322 more rows]
