# Supplementary material for: PyRMD Studio: A Unified Suite for Next-Generation, AI-Powered Virtual Screening
Source: J Chem Inf Model. 2026 May 19;66(11):6197–203. doi: 10.1021/acs.jcim.6c00648 (PMC13250901; doi:10.1021/acs.jcim.6c00648)
Supplement: Supplementary file 1 [file ci6c00648_si_001.zip › DATA/dyr_chembl.csv]

Molecule ChEMBL ID	Molecule Name	Molecule Max Phase	Molecular Weight	#RO5 Violations	AlogP	Compound Key	Smiles	Standard Type	Standard Relation	Standard Value	Standard Units	pChEMBL Value	Data Validity Comment	Comment	Uo Units	Ligand Efficiency BEI	Ligand Efficiency LE	Ligand Efficiency LLE	Ligand Efficiency SEI	Potential Duplicate	Assay ChEMBL ID	Assay Description	Assay Type	BAO Format ID	BAO Label	Assay Organism	Assay Tissue ChEMBL ID	Assay Tissue Name	Assay Cell Type	Assay Subcellular Fraction	Target ChEMBL ID	Target Name	Target Organism	Target Type	Document ChEMBL ID	Source ID	Source Description	Document Journal	Document Year	Cell ChEMBL ID
CHEMBL23713		0	324.39	0	2.43	4	COc1ccc(C)c(NCc2cnc3nc(N)nc(N)c3c2C)c1	IC50	'='	150.0	nM	6.82			UO_0000065	21.04	0.39	4.39	6.09	False	CHEMBL669986	Antimycobacterial activity against human dihydrofolate reductase (hDHFR)	B	BAO_0000357	single protein format	None	None	None	None	None	CHEMBL202	Dihydrofolate reductase	Homo sapiens	SINGLE PROTEIN	CHEMBL1135401	1	Scientific Literature	J. Med. Chem.	2002	None
CHEMBL146968		0	346.80	0	3.21	17	Cc1cc(NCc2cnc3nc(N)nc(N)c3c2C)c(Cl)cc1F	Activity scale	'<'	100.0	nM				UO_0000065					False	CHEMBL667182	Antimycobacterial activity scale found to be highly active against human dihydrofolate reductase.	B	BAO_0000357	single protein format	None	None	None	None	None	CHEMBL202	Dihydrofolate reductase	Homo sapiens	SINGLE PROTEIN	CHEMBL1135401	1	Scientific Literature	J. Med. Chem.	2002	None
CHEMBL23569		0	340.39	0	2.13	20	COc1cc(NCc2cnc3nc(N)nc(N)c3c2C)cc(OC)c1	IC50	'='	15.0	nM	7.82			UO_0000065	22.99	0.43	5.69	6.46	False	CHEMBL669985	Antimycobacterial activity against Human dihydrofolatereductase (hDHFR)	B	BAO_0000357	single protein format	None	None	None	None	None	CHEMBL202	Dihydrofolate reductase	Homo sapiens	SINGLE PROTEIN	CHEMBL1135401	1	Scientific Literature	J. Med. Chem.	2002	None
CHEMBL388878		0	553.54	3	-1.29	4b	NC1=NC(=O)C2N=C(CNc3ccc(C(=O)N[C@@H](CCC(=O)N4CCC[C@H]4C(=O)NO)C(=O)O)cc3)C=NC2=N1	Activity						Not Evaluated						False	CHEMBL891322	Inhibition of DHFR using folic acid substrate up to 100 uM	B	BAO_0000357	single protein format	None	None	None	None	None	CHEMBL202	Dihydrofolate reductase	Homo sapiens	SINGLE PROTEIN	CHEMBL1146314	1	Scientific Literature	Bioorg. Med. Chem.	2007	None
CHEMBL3127918		0	374.45	0	3.25	30	Cc1cc2nc(C3CCOC3)n(-c3ccc4c(N)nc(N)nc4c3)c2cc1C	Ki	'>'	5000.0	nM				UO_0000065					False	CHEMBL3130225	Inhibition of human DHFR using dihydrofolate as substrate preincubated for 10 mins followed by substrate addition by spectrophotometric analysis in presence of NADPH	B	BAO_0000357	single protein format	Homo sapiens	None	None	None	None	CHEMBL202	Dihydrofolate reductase	Homo sapiens	SINGLE PROTEIN	CHEMBL3124778	1	Scientific Literature	J. Med. Chem.	2014	None
CHEMBL267603		0	603.60	3	0.10	3b	Nc1nc2ncc(CNc3ccc(C(=O)N[C@@H](CCC(=O)N[C@@H](Cc4ccccc4)C(=O)NO)C(=O)O)cc3)nc2c(=O)[nH]1	Activity						Not Evaluated						False	CHEMBL891322	Inhibition of DHFR using folic acid substrate up to 100 uM	B	BAO_0000357	single protein format	None	None	None	None	None	CHEMBL202	Dihydrofolate reductase	Homo sapiens	SINGLE PROTEIN	CHEMBL1146314	1	Scientific Literature	Bioorg. Med. Chem.	2007	None
CHEMBL65711		0	452.43	1	0.41	4	C=C(CC(NC(=O)c1ccc(NCc2cnc3nc(N)nc(N)c3n2)cc1)C(=O)O)C(=O)O	IC50	'='	88.0	nM	7.06			UO_0000065	15.59	0.29	6.65	3.22	False	CHEMBL669448	Ability to inhibit purified Dihydrofolate reductase from human leukemic lymphoblasts was determined spectrophotometrically at 340 nM.	B	BAO_0000357	single protein format	None	None	None	None	None	CHEMBL202	Dihydrofolate reductase	Homo sapiens	SINGLE PROTEIN	CHEMBL1125723	1	Scientific Literature	J. Med. Chem.	1991	None
CHEMBL172131		0	401.51	0	2.50	24	COc1cc(Cc2cnc(N)nc2N)cc(OC)c1OCCCN1CCCCC1	Ratio	'='	30.0										False	CHEMBL843770	Minimum inhibitory concentration of compound versus trimethoprim against Escherichia coli CN 314	F	BAO_0000019	assay format	None	None	None	None	None	CHEMBL202	Dihydrofolate reductase	Homo sapiens	SINGLE PROTEIN	CHEMBL1121680	1	Scientific Literature	J. Med. Chem.	1981	None
CHEMBL172131		0	401.51	0	2.50	24	COc1cc(Cc2cnc(N)nc2N)cc(OC)c1OCCCN1CCCCC1	Ratio	'='	10.0										False	CHEMBL843775	Minimum inhibitory concentration of compound versus trimethoprim against Shigella dysentariae CN 1513	F	BAO_0000019	assay format	None	None	None	None	None	CHEMBL202	Dihydrofolate reductase	Homo sapiens	SINGLE PROTEIN	CHEMBL1121680	1	Scientific Literature	J. Med. Chem.	1981	None
CHEMBL173641		0	411.42	0	2.74	30	COc1cc(Cc2cnc(N)nc2N)cc(OC)c1OCc1ccc([N+](=O)[O-])cc1	Ratio	'='	30.0										False	CHEMBL843775	Minimum inhibitory concentration of compound versus trimethoprim against Shigella dysentariae CN 1513	F	BAO_0000019	assay format	None	None	None	None	None	CHEMBL202	Dihydrofolate reductase	Homo sapiens	SINGLE PROTEIN	CHEMBL1121680	1	Scientific Literature	J. Med. Chem.	1981	None
CHEMBL145947		0	415.45	0	1.25	6 (LY-298207)	Nc1ncc(CCCCc2ccc(C(=O)N[C@@H](CCC(=O)O)C(=O)O)cc2)c(N)n1	Ki	'='	0.005	nM		Outside typical range		UO_0000065					False	CHEMBL669871	Binding affinity against Recombinant human dihydrofolate reductase (DHFR)	B	BAO_0000357	single protein format	None	None	None	None	None	CHEMBL202	Dihydrofolate reductase	Homo sapiens	SINGLE PROTEIN	CHEMBL1152109	1	Scientific Literature	Bioorg. Med. Chem. Lett.	1996	None
CHEMBL244883		0	469.46	2	-0.31	2a	CN(Cc1cnc2nc(N)nc(N)c2n1)c1ccc(C(=O)N[C@@H](CCC(=O)NO)C(=O)O)cc1	IC50	'='	70.0	nM	7.16			UO_0000065	15.24	0.29	7.46	3.21	False	CHEMBL891311	Inhibition of DHFR using dihydrofolic acid substrate	B	BAO_0000357	single protein format	None	None	None	None	None	CHEMBL202	Dihydrofolate reductase	Homo sapiens	SINGLE PROTEIN	CHEMBL1146314	1	Scientific Literature	Bioorg. Med. Chem.	2007	None
CHEMBL34259	METHOTREXATE	4	454.45	0	0.27	MTX (methotreaxte)	CN(Cc1cnc2nc(N)nc(N)c2n1)c1ccc(C(=O)N[C@@H](CCC(=O)O)C(=O)O)cc1	IC50	'='	1.2	nM	8.92			UO_0000065	19.63	0.37	8.65	4.24	True	CHEMBL663135	Concentration required for 50% inhibition against dihydrofolate reductase of Streptococcus faecium	B	BAO_0000357	single protein format	Enterococcus faecium	None	None	None	None	CHEMBL202	Dihydrofolate reductase	Homo sapiens	SINGLE PROTEIN	CHEMBL1122470	1	Scientific Literature	J. Med. Chem.	1983	None
CHEMBL34259	METHOTREXATE	4	454.45	0	0.27	MTX	CN(Cc1cnc2nc(N)nc(N)c2n1)c1ccc(C(=O)N[C@@H](CCC(=O)O)C(=O)O)cc1	IC50	'='	0.82	nM	9.09			UO_0000065	19.99	0.38	8.82	4.32	False	CHEMBL668277	Inhibitory concentration against dihydrofolate reductase (DHFR) enzyme isolated from CCRF-CEM human leukemia cells.	B	BAO_0000219	cell-based format	None	None	None	CCRF-CEM	None	CHEMBL202	Dihydrofolate reductase	Homo sapiens	SINGLE PROTEIN	CHEMBL1129353	1	Scientific Literature	J. Med. Chem.	1996	CHEMBL3307641
CHEMBL443763		0	401.42	0	0.86	5 (LY-316373)	Nc1ncc(CCCc2ccc(C(=O)N[C@@H](CCC(=O)O)C(=O)O)cc2)c(N)n1	Ki	'='	0.12	nM	9.92			UO_0000065	24.71	0.47	9.06	5.47	False	CHEMBL669871	Binding affinity against Recombinant human dihydrofolate reductase (DHFR)	B	BAO_0000357	single protein format	None	None	None	None	None	CHEMBL202	Dihydrofolate reductase	Homo sapiens	SINGLE PROTEIN	CHEMBL1152109	1	Scientific Literature	Bioorg. Med. Chem. Lett.	1996	None
CHEMBL171839		0	319.37	0	0.59	16	COc1cc(Cc2cnc(N)nc2N)cc(OC)c1OCCN	Ratio	'='	100.0										False	CHEMBL665861	Minimum inhibitory concentration versus trimethoprim against Dihydrofolate Reductase of Shigella dysentariae CN 1513	B	BAO_0000357	single protein format	Shigella dysenteriae	None	None	None	None	CHEMBL202	Dihydrofolate reductase	Homo sapiens	SINGLE PROTEIN	CHEMBL1121680	1	Scientific Literature	J. Med. Chem.	1981	None
CHEMBL367218		0	338.80	0	1.87	14	COc1cc(Cc2cnc(N)nc2N)cc(OC)c1OCCCl	Ratio	'='	10.0										False	CHEMBL665860	Minimum inhibitory concentration versus trimethoprim against Dihydrofolate Reductase of Salmonella typhi CN 512	B	BAO_0000357	single protein format	Salmonella enterica subsp. enterica serovar Typhi	None	None	None	None	CHEMBL202	Dihydrofolate reductase	Homo sapiens	SINGLE PROTEIN	CHEMBL1121680	1	Scientific Literature	J. Med. Chem.	1981	None
CHEMBL172131		0	401.51	0	2.50	24	COc1cc(Cc2cnc(N)nc2N)cc(OC)c1OCCCN1CCCCC1	Ratio	'='	30.0										False	CHEMBL843773	Minimum inhibitory concentration of compound versus trimethoprim against Proteus vulgaris CN 329	F	BAO_0000019	assay format	None	None	None	None	None	CHEMBL202	Dihydrofolate reductase	Homo sapiens	SINGLE PROTEIN	CHEMBL1121680	1	Scientific Literature	J. Med. Chem.	1981	None
CHEMBL173641		0	411.42	0	2.74	30	COc1cc(Cc2cnc(N)nc2N)cc(OC)c1OCc1ccc([N+](=O)[O-])cc1	Ratio	'='	10.0										False	CHEMBL843776	Minimum inhibitory concentration of compound versus trimethoprim against Staphylococcus aureus CN 491	F	BAO_0000019	assay format	None	None	None	None	None	CHEMBL202	Dihydrofolate reductase	Homo sapiens	SINGLE PROTEIN	CHEMBL1121680	1	Scientific Literature	J. Med. Chem.	1981	None
CHEMBL308279		0	479.50	0	1.53	5	C=C(CC(NC(=O)c1ccc(C(CC)Cc2cnc3nc(N)nc(N)c3n2)cc1)C(=O)O)C(=O)O	IC50	'='	5.8	nM	8.24			UO_0000065	17.18	0.32	6.71	3.97	False	CHEMBL668094	Compound was tested for its inhibitory activity on Recombinant Human Dihydrofolate Reductase.	B	BAO_0000357	single protein format	None	None	None	None	None	CHEMBL202	Dihydrofolate reductase	Homo sapiens	SINGLE PROTEIN	CHEMBL1125907	1	Scientific Literature	J. Med. Chem.	1991	None
CHEMBL1090933		0	372.49	1	5.05	15	Cc1ccc2nc(SCc3ccccc3)n(Cc3ccccc3)c(=O)c2c1	IC50						Not Determined						False	CHEMBL1113554	Inhibition of human DHFR after 2 mins	B	BAO_0000357	single protein format	Homo sapiens	None	None	None	None	CHEMBL202	Dihydrofolate reductase	Homo sapiens	SINGLE PROTEIN	CHEMBL1156232	1	Scientific Literature	Bioorg. Med. Chem.	2010	None
CHEMBL269059		0	335.39	0	3.24	19	Nc1nc(O)c2cc([S+]([O-])c3ccc4ccccc4c3)ccc2n1	Delta G	'='	-8.2	kCal									False	CHEMBL663137	Binding energy against Streptococcus faecium dihydrofolate reductase	B	BAO_0000357	single protein format	Enterococcus faecium	None	None	None	None	CHEMBL202	Dihydrofolate reductase	Homo sapiens	SINGLE PROTEIN	CHEMBL1121631	1	Scientific Literature	J. Med. Chem.	1980	None
CHEMBL6991		0	319.39	0	4.22	34	Nc1nc(O)c2cc(Sc3ccc4ccccc4c3)ccc2n1	Delta G	'='	-10.2	kCal									False	CHEMBL663137	Binding energy against Streptococcus faecium dihydrofolate reductase	B	BAO_0000357	single protein format	Enterococcus faecium	None	None	None	None	CHEMBL202	Dihydrofolate reductase	Homo sapiens	SINGLE PROTEIN	CHEMBL1121631	1	Scientific Literature	J. Med. Chem.	1980	None
CHEMBL135905		0	220.28	0	0.31	7 (6-methyl-8-propyl)	CCCN1C=C(C)C=C2C(=O)NC(N)N=C21	Ratio	'='	5.5										False	CHEMBL848246	Ratio of Kd for binary complex with no NADPH chicken DHFR to that of ternary complex with no NADPH chicken DHFR	B	BAO_0000357	single protein format	Lactobacillus casei	None	None	None	None	CHEMBL202	Dihydrofolate reductase	Homo sapiens	SINGLE PROTEIN	CHEMBL1127798	1	Scientific Literature	J. Med. Chem.	1994	None
CHEMBL140448		0	467.44	0	1.13	32	Nc1nc(O)c2cc(CN(C=O)c3ccc(C(=O)NC(CCC(=O)O)C(=O)O)cc3)ccc2n1	Delta G	'='	-9.9	kCal									False	CHEMBL663137	Binding energy against Streptococcus faecium dihydrofolate reductase	B	BAO_0000357	single protein format	Enterococcus faecium	None	None	None	None	CHEMBL202	Dihydrofolate reductase	Homo sapiens	SINGLE PROTEIN	CHEMBL1121631	1	Scientific Literature	J. Med. Chem.	1980	None
CHEMBL6905		0	319.39	0	4.22	9	Nc1nc(O)nc2ccc(Sc3ccc4ccccc4c3)cc12	Delta G	'='	-6.9	kCal									False	CHEMBL663137	Binding energy against Streptococcus faecium dihydrofolate reductase	B	BAO_0000357	single protein format	Enterococcus faecium	None	None	None	None	CHEMBL202	Dihydrofolate reductase	Homo sapiens	SINGLE PROTEIN	CHEMBL1121631	1	Scientific Literature	J. Med. Chem.	1980	None
CHEMBL134383		0	206.25	0	-0.08	6 (6-methyl-8-ethyl)	CCN1C=C(C)C=C2C(=O)NC(N)N=C21	Kd	'='	60000.0	nM	4.22			UO_0000065	20.47	0.38	4.30	5.97	False	CHEMBL663690	Apparent dissociation constant at pH 6.6 for Chicken dihydrofolate reductase in the absence of cofactor NADPH	B	BAO_0000357	single protein format	Lactobacillus casei	None	None	None	None	CHEMBL202	Dihydrofolate reductase	Homo sapiens	SINGLE PROTEIN	CHEMBL1127798	1	Scientific Literature	J. Med. Chem.	1994	None
CHEMBL134383		0	206.25	0	-0.08	6 (6-methyl-8-ethyl)	CCN1C=C(C)C=C2C(=O)NC(N)N=C21	Kd	'='	74000.0	nM	4.13			UO_0000065	20.03	0.38	4.21	5.84	False	CHEMBL663691	Apparent dissociation constant at pH 6.6 for Chicken dihydrofolate reductase in the presence of cofactor NADPH	B	BAO_0000357	single protein format	Lactobacillus casei	None	None	None	None	CHEMBL202	Dihydrofolate reductase	Homo sapiens	SINGLE PROTEIN	CHEMBL1127798	1	Scientific Literature	J. Med. Chem.	1994	None
CHEMBL135936		0	248.33	0	0.95	16 (5-methyl-8-isoamyl)	CC1=C2C(=O)NC(N)N=C2N(CCC(C)C)C=C1	Ratio	'='	0.7										False	CHEMBL848246	Ratio of Kd for binary complex with no NADPH chicken DHFR to that of ternary complex with no NADPH chicken DHFR	B	BAO_0000357	single protein format	Lactobacillus casei	None	None	None	None	CHEMBL202	Dihydrofolate reductase	Homo sapiens	SINGLE PROTEIN	CHEMBL1127798	1	Scientific Literature	J. Med. Chem.	1994	None
CHEMBL1093994		0	555.75	2	7.96	45	C=CCSc1nc2ccc(N(C/C=C/c3ccccc3)C/C=C/c3ccccc3)cc2c(=O)n1Cc1ccccc1	IC50	'='	700.0	nM	6.16			UO_0000065	11.07	0.21	-1.81	16.14	False	CHEMBL1113554	Inhibition of human DHFR after 2 mins	B	BAO_0000357	single protein format	Homo sapiens	None	None	None	None	CHEMBL202	Dihydrofolate reductase	Homo sapiens	SINGLE PROTEIN	CHEMBL1156232	1	Scientific Literature	Bioorg. Med. Chem.	2010	None
CHEMBL1090563		0	529.71	2	7.40	43	CSc1nc2ccc(N(C/C=C/c3ccccc3)C/C=C/c3ccccc3)cc2c(=O)n1Cc1ccccc1	IC50	'='	800.0	nM	6.10			UO_0000065	11.51	0.21	-1.30	15.99	False	CHEMBL1113554	Inhibition of human DHFR after 2 mins	B	BAO_0000357	single protein format	Homo sapiens	None	None	None	None	CHEMBL202	Dihydrofolate reductase	Homo sapiens	SINGLE PROTEIN	CHEMBL1156232	1	Scientific Literature	Bioorg. Med. Chem.	2010	None
CHEMBL308758		0	372.48	0	3.41	14	CC1c2ccc3c4ccccc4n(C)c3c2CCN1Cc1cnc(N)nc1N	MIC	'='	8.0	ug.mL-1				UO_0000274					False	CHEMBL666328	Inhibitory activity against TMP-Resistance Dihydrofolate reductase from Staphylococcus pneumoniae 1/1	B	BAO_0000357	single protein format	Staphylococcus	None	None	None	None	CHEMBL202	Dihydrofolate reductase	Homo sapiens	SINGLE PROTEIN	CHEMBL1145982	1	Scientific Literature	J. Med. Chem.	2003	None
CHEMBL308758		0	372.48	0	3.41	14	CC1c2ccc3c4ccccc4n(C)c3c2CCN1Cc1cnc(N)nc1N	MIC	'='	8.0	ug.mL-1				UO_0000274					False	CHEMBL858496	Inhibitory activity against TMP-Resistance Dihydrofolate reductase from human	B	BAO_0000357	single protein format	Homo sapiens	None	None	None	None	CHEMBL202	Dihydrofolate reductase	Homo sapiens	SINGLE PROTEIN	CHEMBL1145982	1	Scientific Literature	J. Med. Chem.	2003	None
CHEMBL35427		0	554.56	3	1.28	18	Nc1nc(N)c2nc(CN(CCCCCC(=O)O)c3ccc(C(=O)NC(CCC(=O)O)C(=O)O)cc3)cnc2n1	Ki	'='	0.183	nM	9.74			UO_0000065	17.56	0.33	8.46	3.93	False	CHEMBL664356	Inhibitory activity against Trypanosoma cruzi dihydrofolate reductase	B	BAO_0000357	single protein format	Trypanosoma cruzi	None	None	None	None	CHEMBL202	Dihydrofolate reductase	Homo sapiens	SINGLE PROTEIN	CHEMBL1131724	1	Scientific Literature	Bioorg. Med. Chem. Lett.	1999	None
CHEMBL1093243		0	453.57	1	5.37	33	C=CC(=O)Nc1ccc2nc(SC/C=C/c3ccccc3)n(Cc3ccccc3)c(=O)c2c1	IC50	'='	2000.0	nM	5.70			UO_0000065	12.56	0.24	0.33	8.91	False	CHEMBL1113554	Inhibition of human DHFR after 2 mins	B	BAO_0000357	single protein format	Homo sapiens	None	None	None	None	CHEMBL202	Dihydrofolate reductase	Homo sapiens	SINGLE PROTEIN	CHEMBL1156232	1	Scientific Literature	Bioorg. Med. Chem.	2010	None
CHEMBL34641		0	406.44	0	3.03	24 (Z-isomer)	COc1ccc(/C=C/COc2ccccc2C(=O)O)cc1Cc1cnc(N)nc1N	SI	'='	2.6										False	CHEMBL881268	Ratio of DHFR inhibition of rat liver to that of Toxoplasma gondii	B	BAO_0000019	assay format	Pneumocystis carinii	None	None	None	None	CHEMBL202	Dihydrofolate reductase	Homo sapiens	SINGLE PROTEIN	CHEMBL1149100	1	Scientific Literature	J. Med. Chem.	2004	None
CHEMBL388121		0	315.40	0	2.84	12	CCc1c(Sc2ccc(OC)cc2)[nH]c2nc(N)nc(N)c12	IC50	'='	2900.0	nM	5.54			UO_0000065	17.56	0.34	2.70	5.38	False	CHEMBL889604	Inhibition of human DHFR	B	BAO_0000357	single protein format	Homo sapiens	None	None	None	None	CHEMBL202	Dihydrofolate reductase	Homo sapiens	SINGLE PROTEIN	CHEMBL1145401	1	Scientific Literature	J. Med. Chem.	2007	None
CHEMBL308758		0	372.48	0	3.41	14	CC1c2ccc3c4ccccc4n(C)c3c2CCN1Cc1cnc(N)nc1N	IC50	'='	4.0	nM	8.40			UO_0000065	22.55	0.41	4.99	9.77	False	CHEMBL665665	Antibacterial activity of TMP-susceptible Dihydrofolate reductase against Staphylococcus pneumoniae ATCC 49619	B	BAO_0000357	single protein format	Staphylococcus	None	None	None	None	CHEMBL202	Dihydrofolate reductase	Homo sapiens	SINGLE PROTEIN	CHEMBL1145982	1	Scientific Literature	J. Med. Chem.	2003	None
CHEMBL334307		0	302.79	0	3.60	8y	Nc1nc(N)c2c(Sc3ccccc3Cl)cccc2n1	IC50	'='	92.0	nM	7.04			UO_0000065	23.24	0.48	3.44	9.04	False	CHEMBL669279	In vitro inhibition of human dihydrofolate reductase	B	BAO_0000357	single protein format	None	None	None	None	None	CHEMBL202	Dihydrofolate reductase	Homo sapiens	SINGLE PROTEIN	CHEMBL1128547	1	Scientific Literature	J. Med. Chem.	1995	None
CHEMBL369211		0	360.46	0	3.21	10	CCCCCCOc1c(OC)cc(Cc2cnc(N)nc2N)cc1OC	Ratio	'='	30.0										False	CHEMBL665861	Minimum inhibitory concentration versus trimethoprim against Dihydrofolate Reductase of Shigella dysentariae CN 1513	B	BAO_0000357	single protein format	Shigella dysenteriae	None	None	None	None	CHEMBL202	Dihydrofolate reductase	Homo sapiens	SINGLE PROTEIN	CHEMBL1121680	1	Scientific Literature	J. Med. Chem.	1981	None
CHEMBL172495		0	332.40	0	2.43	8	CCC(C)Oc1c(OC)cc(Cc2cnc(N)nc2N)cc1OC	Ratio	'='	30.0										False	CHEMBL876592	Minimum inhibitory concentration versus trimethoprim against Dihydrofolate Reductase of Proteus vulgaris CN 329	B	BAO_0000357	single protein format	Proteus vulgaris	None	None	None	None	CHEMBL202	Dihydrofolate reductase	Homo sapiens	SINGLE PROTEIN	CHEMBL1121680	1	Scientific Literature	J. Med. Chem.	1981	None
CHEMBL172131		0	401.51	0	2.50	24	COc1cc(Cc2cnc(N)nc2N)cc(OC)c1OCCCN1CCCCC1	Ratio	'='	10.0										False	CHEMBL843774	Minimum inhibitory concentration of compound versus trimethoprim against Salmonella typhi CN 512	F	BAO_0000019	assay format	None	None	None	None	None	CHEMBL202	Dihydrofolate reductase	Homo sapiens	SINGLE PROTEIN	CHEMBL1121680	1	Scientific Literature	J. Med. Chem.	1981	None
CHEMBL174404		0	332.40	0	2.28	7	COc1cc(Cc2cnc(N)nc2N)cc(OC)c1OCC(C)C	Ratio	'='	30.0										False	CHEMBL667199	Minimum inhibitory concentration versus trimethoprim against Dihydrofolate Reductase of Klebsiella pneumoniae CN 3632	B	BAO_0000357	single protein format	Klebsiella pneumoniae	None	None	None	None	CHEMBL202	Dihydrofolate reductase	Homo sapiens	SINGLE PROTEIN	CHEMBL1121680	1	Scientific Literature	J. Med. Chem.	1981	None
CHEMBL172805		0	334.38	0	1.01	20	COc1cc(Cc2cnc(N)nc2N)cc(OC)c1OCCCO	Ratio	'='	10.0										False	CHEMBL665860	Minimum inhibitory concentration versus trimethoprim against Dihydrofolate Reductase of Salmonella typhi CN 512	B	BAO_0000357	single protein format	Salmonella enterica subsp. enterica serovar Typhi	None	None	None	None	CHEMBL202	Dihydrofolate reductase	Homo sapiens	SINGLE PROTEIN	CHEMBL1121680	1	Scientific Literature	J. Med. Chem.	1981	None
CHEMBL422159		0	310.31	0	2.23	23	Nc1nc(O)c2cc(CNc3ccc(C(=O)O)cc3)ccc2n1	Delta G	'='	-8.8	kCal									False	CHEMBL663137	Binding energy against Streptococcus faecium dihydrofolate reductase	B	BAO_0000357	single protein format	Enterococcus faecium	None	None	None	None	CHEMBL202	Dihydrofolate reductase	Homo sapiens	SINGLE PROTEIN	CHEMBL1121631	1	Scientific Literature	J. Med. Chem.	1980	None
CHEMBL424647		0	192.22	0	-0.47	11 (5,8-dimethyl)	CC1=C2C(=O)NC(N)N=C2N(C)C=C1	Kd	'='	11000.0	nM	4.96			UO_0000065	25.80	0.48	5.43	7.01	False	CHEMBL663691	Apparent dissociation constant at pH 6.6 for Chicken dihydrofolate reductase in the presence of cofactor NADPH	B	BAO_0000357	single protein format	Lactobacillus casei	None	None	None	None	CHEMBL202	Dihydrofolate reductase	Homo sapiens	SINGLE PROTEIN	CHEMBL1127798	1	Scientific Literature	J. Med. Chem.	1994	None
CHEMBL32439		0	423.48	1	1.33	7	NCCCC(NC(=O)c1ccc(NCc2ccc3nc(N)nc(N)c3c2)cc1)C(=O)O	IC50	'='	35.0	nM	7.46			UO_0000065	17.61	0.33	6.13	4.09	False	CHEMBL668433	Inhibition of dihydrofolate reductase(DHFR) enzyme from human leukemic lymphoblasts.	B	BAO_0000357	single protein format	None	None	None	None	None	CHEMBL202	Dihydrofolate reductase	Homo sapiens	SINGLE PROTEIN	CHEMBL1125675	1	Scientific Literature	J. Med. Chem.	1991	None
CHEMBL77582		0	315.38	0	1.22	4	COc1cc2c(cc1OC)CN(Cc1cnc(N)nc1N)CC2	IC50	'='	30000.0	nM	4.52			UO_0000065	14.34	0.27	3.30	4.54	False	CHEMBL669450	Antibacterial activity against TMP-Resistance Dihydrofolate reductase from Staphylococcus pneumoniae 1/1	B	BAO_0000357	single protein format	None	None	None	None	None	CHEMBL202	Dihydrofolate reductase	Homo sapiens	SINGLE PROTEIN	CHEMBL1145982	1	Scientific Literature	J. Med. Chem.	2003	None
CHEMBL226252		0	345.19	0	1.00	10d	Nc1nc(N)c(-c2ccc(Cl)c(Cl)c2)c([C@H](O)[C@H](O)CO)n1	IZ	'='	8.0	mm				UO_0000016					False	CHEMBL905733	Inhibition of human DHFR expressed in Saccharomyces cerevisiae TB5 assessed as yeast growth inhibition after 3 days by radial spoke assay	B	BAO_0000019	assay format	Homo sapiens	None	None	None	None	CHEMBL202	Dihydrofolate reductase	Homo sapiens	SINGLE PROTEIN	CHEMBL1143059	1	Scientific Literature	Bioorg. Med. Chem.	2007	None
CHEMBL226199		0	373.24	0	1.26	7d	Nc1nc(N)c(-c2ccc(Cl)c(Cl)c2)c(CC[C@@H](O)[C@@H](O)CO)n1	IZ	'='	8.0	mm				UO_0000016					False	CHEMBL905733	Inhibition of human DHFR expressed in Saccharomyces cerevisiae TB5 assessed as yeast growth inhibition after 3 days by radial spoke assay	B	BAO_0000019	assay format	Homo sapiens	None	None	None	None	CHEMBL202	Dihydrofolate reductase	Homo sapiens	SINGLE PROTEIN	CHEMBL1143059	1	Scientific Literature	Bioorg. Med. Chem.	2007	None
CHEMBL36739		0	439.43	1	1.17	1a	Nc1nc(=O)c2cc(NCc3ccc(C(=O)NC(CCC(=O)O)C(=O)O)cc3)ccc2[nH]1	IC50	'='	110.0	nM	6.96			UO_0000065	15.84	0.30	5.79	3.71	True	CHEMBL669446	Inhibitory activity against dihydrofolate reductase (DHFR) obtained from human WIL2 cells	B	BAO_0000219	cell-based format	None	None	None	WIL2	None	CHEMBL202	Dihydrofolate reductase	Homo sapiens	SINGLE PROTEIN	CHEMBL1124218	1	Scientific Literature	J. Med. Chem.	1988	CHEMBL3308011
CHEMBL32691		0	497.52	2	-0.14	8	CN(Cc1cnc2nc(N)nc(N)c2n1)c1ccc(C(=O)NC(CCCNCC(=O)O)C(=O)O)cc1	IC50	'='	50.0	nM	7.30			UO_0000065	14.67	0.28	7.44	3.28	False	CHEMBL668433	Inhibition of dihydrofolate reductase(DHFR) enzyme from human leukemic lymphoblasts.	B	BAO_0000357	single protein format	None	None	None	None	None	CHEMBL202	Dihydrofolate reductase	Homo sapiens	SINGLE PROTEIN	CHEMBL1125675	1	Scientific Literature	J. Med. Chem.	1991	None
CHEMBL35807		0	424.46	1	1.45	4	NCCCC(NC(=O)c1ccc(NCc2ccc3nc(N)nc(O)c3c2)cc1)C(=O)O	IC50	'='	750.0	nM	6.12			UO_0000065	14.43	0.27	4.67	3.47	False	CHEMBL668433	Inhibition of dihydrofolate reductase(DHFR) enzyme from human leukemic lymphoblasts.	B	BAO_0000357	single protein format	None	None	None	None	None	CHEMBL202	Dihydrofolate reductase	Homo sapiens	SINGLE PROTEIN	CHEMBL1125675	1	Scientific Literature	J. Med. Chem.	1991	None
CHEMBL269059		0	335.39	0	3.24	19	Nc1nc(O)c2cc([S+]([O-])c3ccc4ccccc4c3)ccc2n1	-Delta G	'='	8.2	kCal mol-1									False	CHEMBL663133	Binding energy to Streptococcus faecium dihydrofolate reductase	B	BAO_0000357	single protein format	Enterococcus faecium	None	None	None	None	CHEMBL202	Dihydrofolate reductase	Homo sapiens	SINGLE PROTEIN	CHEMBL1122106	1	Scientific Literature	J. Med. Chem.	1982	None
CHEMBL124304		0	310.43	0	4.07	8c	CC(C)c1ccc(Sc2cccc3nc(N)nc(N)c23)cc1	IC50	'='	2400.0	nM	5.62			UO_0000065	18.10	0.35	1.55	7.22	False	CHEMBL669279	In vitro inhibition of human dihydrofolate reductase	B	BAO_0000357	single protein format	None	None	None	None	None	CHEMBL202	Dihydrofolate reductase	Homo sapiens	SINGLE PROTEIN	CHEMBL1128547	1	Scientific Literature	J. Med. Chem.	1995	None
CHEMBL225180		0	445.46	1	1.34	1	Cc1[nH]c2nc(N)[nH]c(=O)c2c1Sc1ccc(C(=O)N[C@@H](CCC(=O)O)C(=O)O)cc1	IC50	'='	2100.0	nM	5.68			UO_0000065	12.75	0.25	4.34	2.97	True	CHEMBL916823	Inhibition of human DHFR	B	BAO_0000357	single protein format	Homo sapiens	None	None	None	None	CHEMBL202	Dihydrofolate reductase	Homo sapiens	SINGLE PROTEIN	CHEMBL1149301	1	Scientific Literature	J. Med. Chem.	2004	None
CHEMBL22	TRIMETHOPRIM	4	290.32	0	1.26	TMP	COc1cc(Cc2cnc(N)nc2N)cc(OC)c1OC	IC50	'='	680000.0	nM		Outside typical range		UO_0000065					True	CHEMBL983757	Inhibition of human dihydrofolate reductase	B	BAO_0000357	single protein format	Homo sapiens	None	None	None	None	CHEMBL202	Dihydrofolate reductase	Homo sapiens	SINGLE PROTEIN	CHEMBL1155823	1	Scientific Literature	J. Med. Chem.	2008	None
CHEMBL477789		0	327.46	0	3.84	12	CCCc1c(Sc2c(C)cccc2C)[nH]c2nc(N)nc(N)c12	IC50	'='	3000.0	nM	5.52			UO_0000065	16.87	0.33	1.68	5.90	False	CHEMBL983757	Inhibition of human dihydrofolate reductase	B	BAO_0000357	single protein format	Homo sapiens	None	None	None	None	CHEMBL202	Dihydrofolate reductase	Homo sapiens	SINGLE PROTEIN	CHEMBL1155823	1	Scientific Literature	J. Med. Chem.	2008	None
CHEMBL478191		0	368.29	0	4.70	19	CC(C)c1c(Sc2c(Cl)cccc2Cl)[nH]c2nc(N)nc(N)c12	Inhibition	'='	37.0	%				UO_0000187					False	CHEMBL983760	Inhibition of human dihydrofolate reductase at >26 uM	B	BAO_0000357	single protein format	Homo sapiens	None	None	None	None	CHEMBL202	Dihydrofolate reductase	Homo sapiens	SINGLE PROTEIN	CHEMBL1155823	1	Scientific Literature	J. Med. Chem.	2008	None
CHEMBL1093475		0	414.53	1	5.09	29	Cc1ccc2c(c1)c(=O)n(Cc1ccccc1)c(=S)n2C(O)/C=C/c1ccccc1	IC50	'='	3000.0	nM	5.52			UO_0000065	13.32	0.25	0.43	11.71	False	CHEMBL1113554	Inhibition of human DHFR after 2 mins	B	BAO_0000357	single protein format	Homo sapiens	None	None	None	None	CHEMBL202	Dihydrofolate reductase	Homo sapiens	SINGLE PROTEIN	CHEMBL1156232	1	Scientific Literature	Bioorg. Med. Chem.	2010	None
CHEMBL1093024		0	387.42	0	2.15	28	O=c1c2cc([N+](=O)[O-])ccc2nc(SCCC(O)O)n1Cc1ccccc1	IC50						Not Determined						False	CHEMBL1113554	Inhibition of human DHFR after 2 mins	B	BAO_0000357	single protein format	Homo sapiens	None	None	None	None	CHEMBL202	Dihydrofolate reductase	Homo sapiens	SINGLE PROTEIN	CHEMBL1156232	1	Scientific Literature	Bioorg. Med. Chem.	2010	None
CHEMBL174404		0	332.40	0	2.28	7	COc1cc(Cc2cnc(N)nc2N)cc(OC)c1OCC(C)C	Ratio	'='	30.0										False	CHEMBL876592	Minimum inhibitory concentration versus trimethoprim against Dihydrofolate Reductase of Proteus vulgaris CN 329	B	BAO_0000357	single protein format	Proteus vulgaris	None	None	None	None	CHEMBL202	Dihydrofolate reductase	Homo sapiens	SINGLE PROTEIN	CHEMBL1121680	1	Scientific Literature	J. Med. Chem.	1981	None
CHEMBL225180		0	445.46	1	1.34	1	Cc1[nH]c2nc(N)[nH]c(=O)c2c1Sc1ccc(C(=O)N[C@@H](CCC(=O)O)C(=O)O)cc1	IC50	'='	2100.0	nM	5.68			UO_0000065	12.75	0.25	4.34	2.97	True	CHEMBL926353	Inhibition of human recombinant DHFR	B	BAO_0000357	single protein format	Homo sapiens	None	None	None	None	CHEMBL202	Dihydrofolate reductase	Homo sapiens	SINGLE PROTEIN	CHEMBL1140703	1	Scientific Literature	J. Med. Chem.	2008	None
CHEMBL253581		0	284.32	0	1.67	11	COc1ccc(Cn2c(C)cc3nc(N)[nH]c(=O)c32)cc1	IC50	'>'	35000.0	nM				UO_0000065					False	CHEMBL926353	Inhibition of human recombinant DHFR	B	BAO_0000357	single protein format	Homo sapiens	None	None	None	None	CHEMBL202	Dihydrofolate reductase	Homo sapiens	SINGLE PROTEIN	CHEMBL1140703	1	Scientific Literature	J. Med. Chem.	2008	None
CHEMBL37061		0	472.89	1	2.11	2f	Nc1nc(N)c2c(Cl)c(CNc3ccc(C(=O)NC(CCC(=O)O)C(=O)O)cc3)ccc2n1	IC50	'='	3.8	nM	8.42			UO_0000065	17.81	0.35	6.31	4.35	False	CHEMBL669445	Inhibition of human dihydrofolate reductase	B	BAO_0000357	single protein format	Homo sapiens	None	None	None	None	CHEMBL202	Dihydrofolate reductase	Homo sapiens	SINGLE PROTEIN	CHEMBL1124621	1	Scientific Literature	J. Med. Chem.	1989	None
CHEMBL396294		0	456.42	1	-0.62	2b	Nc1nc2ncc(CNc3ccc(C(=O)N[C@@H](CCC(=O)NO)C(=O)O)cc3)nc2c(=O)[nH]1	Activity						Not Evaluated						False	CHEMBL891322	Inhibition of DHFR using folic acid substrate up to 100 uM	B	BAO_0000357	single protein format	None	None	None	None	None	CHEMBL202	Dihydrofolate reductase	Homo sapiens	SINGLE PROTEIN	CHEMBL1146314	1	Scientific Literature	Bioorg. Med. Chem.	2007	None
CHEMBL446714		0	272.28	0	1.80	7	Cc1cc2nc(N)[nH]c(=O)c2n1Cc1ccc(F)cc1	IC50	'>'	37000.0	nM				UO_0000065					False	CHEMBL926353	Inhibition of human recombinant DHFR	B	BAO_0000357	single protein format	Homo sapiens	None	None	None	None	CHEMBL202	Dihydrofolate reductase	Homo sapiens	SINGLE PROTEIN	CHEMBL1140703	1	Scientific Literature	J. Med. Chem.	2008	None
CHEMBL400304		0	254.29	0	1.66	5	Cc1cc2nc(N)[nH]c(=O)c2n1Cc1ccccc1	IC50	'>'	39000.0	nM				UO_0000065					False	CHEMBL926353	Inhibition of human recombinant DHFR	B	BAO_0000357	single protein format	Homo sapiens	None	None	None	None	CHEMBL202	Dihydrofolate reductase	Homo sapiens	SINGLE PROTEIN	CHEMBL1140703	1	Scientific Literature	J. Med. Chem.	2008	None
CHEMBL252132		0	427.42	0	0.71	4	Cc1cc2nc(N)[nH]c(=O)c2n1Cc1ccc(C(=O)N[C@@H](CCC(=O)O)C(=O)O)cc1	IC50	'='	120.0	nM	6.92			UO_0000065	16.19	0.30	6.21	3.84	False	CHEMBL926353	Inhibition of human recombinant DHFR	B	BAO_0000357	single protein format	Homo sapiens	None	None	None	None	CHEMBL202	Dihydrofolate reductase	Homo sapiens	SINGLE PROTEIN	CHEMBL1140703	1	Scientific Literature	J. Med. Chem.	2008	None
CHEMBL401074		0	323.18	0	2.97	13	Cc1cc2nc(N)[nH]c(=O)c2n1Cc1cc(Cl)cc(Cl)c1	Inhibition	'='	0.0	%				UO_0000187					False	CHEMBL926367	Inhibition of human recombinant DHFR at >31 uM	B	BAO_0000357	single protein format	Homo sapiens	None	None	None	None	CHEMBL202	Dihydrofolate reductase	Homo sapiens	SINGLE PROTEIN	CHEMBL1140703	1	Scientific Literature	J. Med. Chem.	2008	None
CHEMBL77608		0	343.39	0	1.50	9	COc1cc2c(c3c1OCO3)C(C)N(Cc1cnc(N)nc1N)CC2	IC50	'='	24.0	nM	7.62			UO_0000065	22.19	0.42	6.12	7.01	False	CHEMBL665670	Inhibitory activity against TMP-susceptible Dihydrofolate reductase from Staphylococcus pneumoniae ATCC 49619	B	BAO_0000357	single protein format	Staphylococcus	None	None	None	None	CHEMBL202	Dihydrofolate reductase	Homo sapiens	SINGLE PROTEIN	CHEMBL1145982	1	Scientific Literature	J. Med. Chem.	2003	None
CHEMBL147504		0	386.46	0	3.79	14	COc1cc(-c2ccccc2)ccc1NCc1cnc2nc(N)nc(N)c2c1C	Activity scale	'<'	100.0	nM				UO_0000065					False	CHEMBL667182	Antimycobacterial activity scale found to be highly active against human dihydrofolate reductase.	B	BAO_0000357	single protein format	None	None	None	None	None	CHEMBL202	Dihydrofolate reductase	Homo sapiens	SINGLE PROTEIN	CHEMBL1135401	1	Scientific Literature	J. Med. Chem.	2002	None
CHEMBL279679		0	368.44	0	2.91	2e	CCOc1ccc(OCC)c(NCc2cnc3nc(N)nc(N)c3c2C)c1	Activity scale	'>'	1000.0	nM				UO_0000065					False	CHEMBL667184	Antimycobacterial activity scale was evaluated and found to be inactive against human Dihydrofolate reductase	B	BAO_0000357	single protein format	None	None	None	None	None	CHEMBL202	Dihydrofolate reductase	Homo sapiens	SINGLE PROTEIN	CHEMBL1135401	1	Scientific Literature	J. Med. Chem.	2002	None
CHEMBL425048		0	445.95	1	5.29	8a	Nc1nc(N)c(-c2ccc(NCc3ccc(Cl)cc3)cc2)c(COCc2ccccc2)n1	Inhibition	'='	90.0	%				UO_0000187					False	CHEMBL865633	Inhibition of DHFR at 1 uM	B	BAO_0000357	single protein format	Homo sapiens	None	None	None	None	CHEMBL202	Dihydrofolate reductase	Homo sapiens	SINGLE PROTEIN	CHEMBL1146071	1	Scientific Literature	J. Med. Chem.	2006	None
CHEMBL225072	PEMETREXED	4	427.42	1	0.67	LY-231514	Nc1nc(=O)c2c(CCc3ccc(C(=O)N[C@@H](CCC(=O)O)C(=O)O)cc3)c[nH]c2[nH]1	IC50	'='	2300.0	nM	5.64			UO_0000065	13.19	0.25	4.97	2.95	True	CHEMBL668441	Inhibitory activity against human dihydrofolate reductase	B	BAO_0000357	single protein format	Homo sapiens	None	None	None	None	CHEMBL202	Dihydrofolate reductase	Homo sapiens	SINGLE PROTEIN	CHEMBL1134503	1	Scientific Literature	J. Med. Chem.	2001	None
CHEMBL383411		0	488.62	0	3.96	8i	CN(Cc1nc(N)nc(N)c1-c1ccc(NCc2ccc(S(C)(=O)=O)cc2)cc1)c1ccccc1	Inhibition	'='	42.0	%				UO_0000187					False	CHEMBL859714	Inhibition of human DHFR receptor at 1 uM	B	BAO_0000357	single protein format	Homo sapiens	None	None	None	None	CHEMBL202	Dihydrofolate reductase	Homo sapiens	SINGLE PROTEIN	CHEMBL1146136	1	Scientific Literature	Bioorg. Med. Chem. Lett.	2006	None
CHEMBL383073		0	461.59	0	4.00	4o	CS(=O)(=O)c1ccc(CNc2ccc(-c3c(N)nc(N)nc3[C@@H]3CC4C=CC3C4)cc2)cc1	Inhibition						Not Determined						False	CHEMBL859714	Inhibition of human DHFR receptor at 1 uM	B	BAO_0000357	single protein format	Homo sapiens	None	None	None	None	CHEMBL202	Dihydrofolate reductase	Homo sapiens	SINGLE PROTEIN	CHEMBL1146136	1	Scientific Literature	Bioorg. Med. Chem. Lett.	2006	None
CHEMBL205294		0	451.60	0	4.37	4l	CS(=O)(=O)c1ccc(CNc2ccc(-c3c(N)nc(N)nc3C3CCCCC3)cc2)cc1	Inhibition	'='	16.0	%				UO_0000187					False	CHEMBL859714	Inhibition of human DHFR receptor at 1 uM	B	BAO_0000357	single protein format	Homo sapiens	None	None	None	None	CHEMBL202	Dihydrofolate reductase	Homo sapiens	SINGLE PROTEIN	CHEMBL1146136	1	Scientific Literature	Bioorg. Med. Chem. Lett.	2006	None
CHEMBL204897		0	437.57	0	3.98	4k	CS(=O)(=O)c1ccc(CNc2ccc(-c3c(N)nc(N)nc3C3CCCC3)cc2)cc1	Inhibition	'='	97.0	%				UO_0000187					False	CHEMBL859715	Inhibition of human DHFR receptor at 10 uM	B	BAO_0000357	single protein format	Homo sapiens	None	None	None	None	CHEMBL202	Dihydrofolate reductase	Homo sapiens	SINGLE PROTEIN	CHEMBL1146136	1	Scientific Literature	Bioorg. Med. Chem. Lett.	2006	None
CHEMBL22623		0	354.41	0	2.15	30	COc1cc(OC)cc(N(C)Cc2cnc3nc(N)nc(N)c3c2C)c1	IC50	'='	8.7	nM	8.06			UO_0000065	22.74	0.42	5.91	7.17	False	CHEMBL669986	Antimycobacterial activity against human dihydrofolate reductase (hDHFR)	B	BAO_0000357	single protein format	None	None	None	None	None	CHEMBL202	Dihydrofolate reductase	Homo sapiens	SINGLE PROTEIN	CHEMBL1135401	1	Scientific Literature	J. Med. Chem.	2002	None
CHEMBL22623		0	354.41	0	2.15	30	COc1cc(OC)cc(N(C)Cc2cnc3nc(N)nc(N)c3c2C)c1	Activity scale	'<'	100.0	nM				UO_0000065					False	CHEMBL667182	Antimycobacterial activity scale found to be highly active against human dihydrofolate reductase.	B	BAO_0000357	single protein format	None	None	None	None	None	CHEMBL202	Dihydrofolate reductase	Homo sapiens	SINGLE PROTEIN	CHEMBL1135401	1	Scientific Literature	J. Med. Chem.	2002	None
CHEMBL280378	EPIROPRIM	0	353.43	0	2.82	Epiroprim	CCOc1cc(Cc2cnc(N)nc2N)cc(OCC)c1-n1cccc1	Ki	'='	58.88	nM	7.23			UO_0000065	20.46	0.38	4.41	7.14	False	CHEMBL858267	Inhibition of human dihydrofolate reductase (DHFR) enzyme	B	BAO_0000357	single protein format	None	None	None	None	None	CHEMBL202	Dihydrofolate reductase	Homo sapiens	SINGLE PROTEIN	CHEMBL1128273	1	Scientific Literature	J. Med. Chem.	1995	None
CHEMBL347974		0	328.81	0	3.07	35	Cc1ccc(NCc2cnc3nc(N)nc(N)c3c2C)cc1Cl	IC50	'='	6.7	nM	8.17			UO_0000065	24.86	0.49	5.10	7.96	False	CHEMBL669986	Antimycobacterial activity against human dihydrofolate reductase (hDHFR)	B	BAO_0000357	single protein format	None	None	None	None	None	CHEMBL202	Dihydrofolate reductase	Homo sapiens	SINGLE PROTEIN	CHEMBL1135401	1	Scientific Literature	J. Med. Chem.	2002	None
CHEMBL559830		0	536.59	1	3.42	E2	COc1cc(Cc2cnc(N)nc2N)cc(/C=C/C(=O)N2N=Cc3ccccc3C2c2ccc(CO)cc2)c1O	IC50	'>'	24000.0	nM				UO_0000065					False	CHEMBL1031974	Inhibition of human recombinant DHFR	B	BAO_0000357	single protein format	Homo sapiens	None	None	None	None	CHEMBL202	Dihydrofolate reductase	Homo sapiens	SINGLE PROTEIN	CHEMBL1151424	1	Scientific Literature	Antimicrob. Agents Chemother.	2007	None
CHEMBL347974		0	328.81	0	3.07	35	Cc1ccc(NCc2cnc3nc(N)nc(N)c3c2C)cc1Cl	Activity scale	'<'	100.0	nM				UO_0000065					False	CHEMBL667182	Antimycobacterial activity scale found to be highly active against human dihydrofolate reductase.	B	BAO_0000357	single protein format	None	None	None	None	None	CHEMBL202	Dihydrofolate reductase	Homo sapiens	SINGLE PROTEIN	CHEMBL1135401	1	Scientific Literature	J. Med. Chem.	2002	None
CHEMBL412362		0	524.44	2	5.03	13l	Nc1nc(N)c(-c2ccc(NC(=O)Cc3ccsc3Br)cc2)c(COCc2ccccc2)n1	IC50	'>'	10000.0	nM				UO_0000065					False	CHEMBL869067	Inhibition of human recombinant DHFR assessed as rate of depletion of NADPH	B	BAO_0000357	single protein format	Homo sapiens	None	None	None	None	CHEMBL202	Dihydrofolate reductase	Homo sapiens	SINGLE PROTEIN	CHEMBL1138039	1	Scientific Literature	J. Med. Chem.	2006	None
CHEMBL34627		0	366.43	0	1.55	32	CC1(C)N=C(N)N=C(N)N1c1ccc(OCc2ccc(C(N)=O)cc2)cc1	Log 1/Ki app	'='	7.23										False	CHEMBL669981	Inhibitory activity against human lymphoblastoid cell (WIL2) dihydrofolate reductase (DHFR)	B	BAO_0000357	single protein format	None	None	None	None	None	CHEMBL202	Dihydrofolate reductase	Homo sapiens	SINGLE PROTEIN	CHEMBL1122559	1	Scientific Literature	J. Med. Chem.	1984	None
CHEMBL325434		0	339.40	0	2.45	11	COc1ccc(OC)c(CN(C)c2ccc3nc(N)nc(N)c3c2)c1	IC50	'='	26.0	nM	7.58			UO_0000065	22.35	0.41	5.14	7.62	False	CHEMBL668436	Inhibitory activity against Dihydrofolate reductase from recombinant human (hDHFR)	B	BAO_0000357	single protein format	None	None	None	None	None	CHEMBL202	Dihydrofolate reductase	Homo sapiens	SINGLE PROTEIN	CHEMBL1131583	1	Scientific Literature	J. Med. Chem.	1998	None
CHEMBL346666		0	331.38	0	2.66	64	Cc1c(CNc2cccc3cnccc23)cnc2nc(N)nc(N)c12	IC50	'='	4.0	nM	8.40			UO_0000065	25.34	0.46	5.74	7.26	False	CHEMBL669986	Antimycobacterial activity against human dihydrofolate reductase (hDHFR)	B	BAO_0000357	single protein format	None	None	None	None	None	CHEMBL202	Dihydrofolate reductase	Homo sapiens	SINGLE PROTEIN	CHEMBL1135401	1	Scientific Literature	J. Med. Chem.	2002	None
CHEMBL436184		0	192.22	0	-0.47	5 (6,8-dimethyl)	CC1=CN(C)C2=NC(N)NC(=O)C2=C1	Kd	'='	31000.0	nM	4.51			UO_0000065	23.46	0.44	4.98	6.38	False	CHEMBL669262	Apparent dissociation constant at pH 6.6 for human dihydrofolate reductase in the absence of cofactor NADPH	B	BAO_0000357	single protein format	None	None	None	None	None	CHEMBL202	Dihydrofolate reductase	Homo sapiens	SINGLE PROTEIN	CHEMBL1127798	1	Scientific Literature	J. Med. Chem.	1994	None
CHEMBL135937		0	234.30	0	0.56	15 (5-methyl-8-isobutyl)	CC1=C2C(=O)NC(N)N=C2N(CC(C)C)C=C1	Kd	'='	1600.0	nM	5.80			UO_0000065	24.74	0.47	5.24	8.20	False	CHEMBL663691	Apparent dissociation constant at pH 6.6 for Chicken dihydrofolate reductase in the presence of cofactor NADPH	B	BAO_0000357	single protein format	Lactobacillus casei	None	None	None	None	CHEMBL202	Dihydrofolate reductase	Homo sapiens	SINGLE PROTEIN	CHEMBL1127798	1	Scientific Literature	J. Med. Chem.	1994	None
CHEMBL135937		0	234.30	0	0.56	15 (5-methyl-8-isobutyl)	CC1=C2C(=O)NC(N)N=C2N(CC(C)C)C=C1	Kd	'='	0.2	nM	9.70			UO_0000065	41.40	0.78	9.14	13.71	False	CHEMBL669265	Tested for the apparent dissociation constant for binding of compound to binary NADPH complex with human dihydrofolate reductase using equation 4	B	BAO_0000357	single protein format	None	None	None	None	None	CHEMBL202	Dihydrofolate reductase	Homo sapiens	SINGLE PROTEIN	CHEMBL1127798	1	Scientific Literature	J. Med. Chem.	1994	None
CHEMBL265510		0	477.48	0	1.61	PDDF	C#CCN(Cc1ccc2nc(N)nc(O)c2c1)c1ccc(C(=O)N[C@H](CCC(=O)O)C(=O)O)cc1	IC50						Not Determined						False	CHEMBL829560	Concentration required to inhibit recombinant human dihydrofolate reductase by 50%; ND is not determined	B	BAO_0000357	single protein format	Homo sapiens	None	None	None	None	CHEMBL202	Dihydrofolate reductase	Homo sapiens	SINGLE PROTEIN	CHEMBL1141150	1	Scientific Literature	J. Med. Chem.	2005	None
CHEMBL583912	(-)-EPICATECHIN	2	290.27	0	1.55	EC	Oc1cc(O)c2c(c1)O[C@H](c1ccc(O)c(O)c1)[C@H](O)C2	Activity						Not Active						False	CHEMBL930269	Inhibition of human recombinant DHFR at 100 uM	B	BAO_0000357	single protein format	Homo sapiens	None	None	None	None	CHEMBL202	Dihydrofolate reductase	Homo sapiens	SINGLE PROTEIN	CHEMBL1142382	1	Scientific Literature	J. Med. Chem.	2008	None
CHEMBL155141		0	343.77	0	2.76	55	Nc1nc(N)c2c(Cl)c(CNc3ccc(C(=O)O)cc3)ccc2n1	Delta G	'='	-12.3	kCal									False	CHEMBL663137	Binding energy against Streptococcus faecium dihydrofolate reductase	B	BAO_0000357	single protein format	Enterococcus faecium	None	None	None	None	CHEMBL202	Dihydrofolate reductase	Homo sapiens	SINGLE PROTEIN	CHEMBL1121631	1	Scientific Literature	J. Med. Chem.	1980	None
CHEMBL135905		0	220.28	0	0.31	7 (6-methyl-8-propyl)	CCCN1C=C(C)C=C2C(=O)NC(N)N=C21	Ratio	'='	23.5										False	CHEMBL848247	Ratio of Kd for binary complex with no NADPH chicken DHFR to that of ternary complex with no NADPH human DHFR	B	BAO_0000357	single protein format	Lactobacillus casei	None	None	None	None	CHEMBL202	Dihydrofolate reductase	Homo sapiens	SINGLE PROTEIN	CHEMBL1127798	1	Scientific Literature	J. Med. Chem.	1994	None
CHEMBL172131		0	401.51	0	2.50	24	COc1cc(Cc2cnc(N)nc2N)cc(OC)c1OCCCN1CCCCC1	Ratio	'='	10.0										False	CHEMBL843771	Minimum inhibitory concentration of compound versus trimethoprim against Klebsiella pneumoniae CN 3632	F	BAO_0000019	assay format	None	None	None	None	None	CHEMBL202	Dihydrofolate reductase	Homo sapiens	SINGLE PROTEIN	CHEMBL1121680	1	Scientific Literature	J. Med. Chem.	1981	None
CHEMBL279455		0	300.41	0	2.76	33	CCCc1cc(Cc2cnc(N)nc2N)cc(CC)c1OC	IC50	'='	44.0	nM	7.36			UO_0000065	24.49	0.46	4.60	8.45	False	CHEMBL879983	Inhibition of Neisseria gonorrhoeae Dihydrofolate reductase(DHFR)	B	BAO_0000357	single protein format	Neisseria gonorrhoeae	None	None	None	None	CHEMBL202	Dihydrofolate reductase	Homo sapiens	SINGLE PROTEIN	CHEMBL1124217	1	Scientific Literature	J. Med. Chem.	1988	None
CHEMBL34259	METHOTREXATE	4	454.45	0	0.27	1	CN(Cc1cnc2nc(N)nc(N)c2n1)c1ccc(C(=O)N[C@@H](CCC(=O)O)C(=O)O)cc1	IC50	'='	25.0	nM	7.60			UO_0000065	16.73	0.31	7.33	3.61	False	CHEMBL669448	Ability to inhibit purified Dihydrofolate reductase from human leukemic lymphoblasts was determined spectrophotometrically at 340 nM.	B	BAO_0000357	single protein format	None	None	None	None	None	CHEMBL202	Dihydrofolate reductase	Homo sapiens	SINGLE PROTEIN	CHEMBL1125723	1	Scientific Literature	J. Med. Chem.	1991	None
CHEMBL138230		0	328.46	0	3.89	18	CCCCCCCOc1cccc(Cc2c(C)nc(N)nc2N)c1	Ki	'='	1500.0	nM	5.82			UO_0000065	17.73	0.33	1.93	6.69	False	CHEMBL664357	Inhibition of recombinant Dihydrofolate reductase from Trypanosoma cruzi.	B	BAO_0000357	single protein format	Trypanosoma cruzi	None	None	None	None	CHEMBL202	Dihydrofolate reductase	Homo sapiens	SINGLE PROTEIN	CHEMBL1132445	1	Scientific Literature	J. Med. Chem.	1999	None
CHEMBL283916		0	353.50	0	3.47	36	Cc1cccc(SCc2ccc(N3C(N)=NC(N)=NC3(C)C)cc2)c1	Log 1/Ki app	'='	7.22										False	CHEMBL669981	Inhibitory activity against human lymphoblastoid cell (WIL2) dihydrofolate reductase (DHFR)	B	BAO_0000357	single protein format	None	None	None	None	None	CHEMBL202	Dihydrofolate reductase	Homo sapiens	SINGLE PROTEIN	CHEMBL1122559	1	Scientific Literature	J. Med. Chem.	1984	None
CHEMBL19227		0	458.41	1	0.38	2'-fluroaminopterin	Nc1nc(N)c2nc(CNc3ccc(C(=O)NC(CCC(=O)O)C(=O)O)c(F)c3)cnc2n1	Ki						Not Determined						False	CHEMBL880700	Inhibition constant (Ki) was determined in HeLa cells towards dihydrofolate reductase; ND is defined as no data	B	BAO_0000219	cell-based format	None	None	None	HeLa	None	CHEMBL202	Dihydrofolate reductase	Homo sapiens	SINGLE PROTEIN	CHEMBL1122445	1	Scientific Literature	J. Med. Chem.	1983	CHEMBL3308376
CHEMBL310468		0	343.39	0	1.50	9 (R)	COc1cc2c(c3c1OCO3)[C@@H](C)N(Cc1cnc(N)nc1N)CC2	IC50	'='	2.8	nM	8.55			UO_0000065	24.91	0.47	7.05	7.86	False	CHEMBL665670	Inhibitory activity against TMP-susceptible Dihydrofolate reductase from Staphylococcus pneumoniae ATCC 49619	B	BAO_0000357	single protein format	Staphylococcus	None	None	None	None	CHEMBL202	Dihydrofolate reductase	Homo sapiens	SINGLE PROTEIN	CHEMBL1145982	1	Scientific Literature	J. Med. Chem.	2003	None
CHEMBL310468		0	343.39	0	1.50	9 (R)	COc1cc2c(c3c1OCO3)[C@@H](C)N(Cc1cnc(N)nc1N)CC2	MIC	'='	0.125	ug.mL-1				UO_0000274					False	CHEMBL666328	Inhibitory activity against TMP-Resistance Dihydrofolate reductase from Staphylococcus pneumoniae 1/1	B	BAO_0000357	single protein format	Staphylococcus	None	None	None	None	CHEMBL202	Dihydrofolate reductase	Homo sapiens	SINGLE PROTEIN	CHEMBL1145982	1	Scientific Literature	J. Med. Chem.	2003	None
CHEMBL346734		0	371.83	0	3.24	51	CCOC(=O)c1ccc(CNc2ccc3nc(N)nc(N)c3c2Cl)cc1	-Delta G	'='	12.2	kCal mol-1									False	CHEMBL663133	Binding energy to Streptococcus faecium dihydrofolate reductase	B	BAO_0000357	single protein format	Enterococcus faecium	None	None	None	None	CHEMBL202	Dihydrofolate reductase	Homo sapiens	SINGLE PROTEIN	CHEMBL1122106	1	Scientific Literature	J. Med. Chem.	1982	None
CHEMBL170758		0	283.38	0	3.42	5o	CCC(CC)n1c(C)cc2c3c(N)nc(N)nc3ccc21	Ki	'='	0.3	nM	9.52	Potential transcription error		UO_0000065					True	CHEMBL669873	Inhibition of human recombinant Dihydrofolate reductase enzyme	B	BAO_0000357	single protein format	None	None	None	None	None	CHEMBL202	Dihydrofolate reductase	Homo sapiens	SINGLE PROTEIN	CHEMBL1129493	1	Scientific Literature	J. Med. Chem.	1996	None
CHEMBL160699		0	490.43	0	0.51	DL-F2MTX	CN(Cc1cnc2nc(N)nc(N)c2n1)c1ccc(C(=O)NC(C(=O)O)C(F)(F)CC(=O)O)cc1	IC50	'='	1.34	nM	8.87			UO_0000065	18.09	0.35	8.36	4.21	False	CHEMBL668272	Inhibitory activity against Dihydrofolate reductase (DHFR) isolated from CCRF-CEM human leukemia cells in experiment 2	B	BAO_0000219	cell-based format	None	None	None	CCRF-CEM	None	CHEMBL202	Dihydrofolate reductase	Homo sapiens	SINGLE PROTEIN	CHEMBL1129679	1	Scientific Literature	J. Med. Chem.	1996	CHEMBL3307641
CHEMBL747	CYCLOGUANIL	4	251.72	0	1.53	13	CC1(C)N=C(N)N=C(N)N1c1ccc(Cl)cc1	Log 1/Ki app	'='	6.2										False	CHEMBL669981	Inhibitory activity against human lymphoblastoid cell (WIL2) dihydrofolate reductase (DHFR)	B	BAO_0000357	single protein format	None	None	None	None	None	CHEMBL202	Dihydrofolate reductase	Homo sapiens	SINGLE PROTEIN	CHEMBL1122559	1	Scientific Literature	J. Med. Chem.	1984	None
CHEMBL123061		0	338.48	0	4.63	8e	CCC(C)(C)c1ccc(Sc2cccc3nc(N)nc(N)c23)cc1	IC50	'='	3900.0	nM	5.41			UO_0000065	15.98	0.31	0.78	6.95	False	CHEMBL669279	In vitro inhibition of human dihydrofolate reductase	B	BAO_0000357	single protein format	None	None	None	None	None	CHEMBL202	Dihydrofolate reductase	Homo sapiens	SINGLE PROTEIN	CHEMBL1128547	1	Scientific Literature	J. Med. Chem.	1995	None
CHEMBL346666		0	331.38	0	2.66	64	Cc1c(CNc2cccc3cnccc23)cnc2nc(N)nc(N)c12	Activity scale						Not Determined						False	CHEMBL668060	Antimycobacterial activity scale against human Dihydrofolate reductase; ND is No Data	B	BAO_0000357	single protein format	Homo sapiens	None	None	None	None	CHEMBL202	Dihydrofolate reductase	Homo sapiens	SINGLE PROTEIN	CHEMBL1135401	1	Scientific Literature	J. Med. Chem.	2002	None
CHEMBL10592		0	471.50	0	0.97	1 (11-Thiohomoaminopterin)	Nc1nc(N)c2nc(CCSc3ccc(C(=O)NC(CCC(=O)O)C(=O)O)cc3)cnc2n1	IC50	'='	25000.0	nM	4.60			UO_0000065	9.76	0.19	3.63	2.22	False	CHEMBL669273	Ability to inhibit human HeLa cell dihydrofolate reductase in vitro was determined	B	BAO_0000219	cell-based format	None	None	None	HeLa	None	CHEMBL202	Dihydrofolate reductase	Homo sapiens	SINGLE PROTEIN	CHEMBL1121493	1	Scientific Literature	J. Med. Chem.	1980	CHEMBL3308376
CHEMBL22	TRIMETHOPRIM	4	290.32	0	1.26	1	COc1cc(Cc2cnc(N)nc2N)cc(OC)c1OC	IC50	'='	2000.0	nM	5.70			UO_0000065	19.63	0.37	4.44	5.40	False	CHEMBL668105	Inhibitory concentration against dihydrofolate reductace enzyme of Cryptosporidium parvum of bovine origin	B	BAO_0000357	single protein format	Cryptosporidium parvum	None	None	None	None	CHEMBL202	Dihydrofolate reductase	Homo sapiens	SINGLE PROTEIN	CHEMBL1149100	1	Scientific Literature	J. Med. Chem.	2004	None
CHEMBL105006		0	390.44	0	2.27	36	COc1cc(Cc2cnc(N)nc2N)cc(OC)c1OCCCCCC(=O)O	Ratio	'='	100.0										False	CHEMBL843771	Minimum inhibitory concentration of compound versus trimethoprim against Klebsiella pneumoniae CN 3632	F	BAO_0000019	assay format	None	None	None	None	None	CHEMBL202	Dihydrofolate reductase	Homo sapiens	SINGLE PROTEIN	CHEMBL1121680	1	Scientific Literature	J. Med. Chem.	1981	None
CHEMBL343140		0	453.46	0	1.60	5b	CN(Cc1ccc2nc(N)nc(O)c2c1)c1ccc(C(=O)NC(CCC(=O)O)C(=O)O)cc1	IC50	'='	83.0	nM	7.08			UO_0000065	15.62	0.29	5.48	3.96	False	CHEMBL669446	Inhibitory activity against dihydrofolate reductase (DHFR) obtained from human WIL2 cells	B	BAO_0000219	cell-based format	None	None	None	WIL2	None	CHEMBL202	Dihydrofolate reductase	Homo sapiens	SINGLE PROTEIN	CHEMBL1124218	1	Scientific Literature	J. Med. Chem.	1988	CHEMBL3308011
CHEMBL287532		0	424.47	1	0.72	5	NCCCC(NC(=O)c1ccc(NCc2cnc3nc(N)nc(N)c3c2)cc1)C(=O)O	IC50	'='	27000.0	nM	4.57			UO_0000065	10.76	0.20	3.85	2.34	False	CHEMBL668433	Inhibition of dihydrofolate reductase(DHFR) enzyme from human leukemic lymphoblasts.	B	BAO_0000357	single protein format	None	None	None	None	None	CHEMBL202	Dihydrofolate reductase	Homo sapiens	SINGLE PROTEIN	CHEMBL1125675	1	Scientific Literature	J. Med. Chem.	1991	None
CHEMBL6836		0	275.31	0	0.66	6	COC(=O)c1ccc(N2C(N)=NC(N)=NC2(C)C)cc1	Log 1/Ki app	'='	3.85										False	CHEMBL669981	Inhibitory activity against human lymphoblastoid cell (WIL2) dihydrofolate reductase (DHFR)	B	BAO_0000357	single protein format	None	None	None	None	None	CHEMBL202	Dihydrofolate reductase	Homo sapiens	SINGLE PROTEIN	CHEMBL1122559	1	Scientific Literature	J. Med. Chem.	1984	None
CHEMBL150382		0	373.26	0	3.18	37	Cc1cc(NCc2cnc3nc(N)nc(N)c3c2C)ccc1Br	IC50	'='	6.1	nM	8.21			UO_0000065	22.01	0.49	5.03	8.00	False	CHEMBL669986	Antimycobacterial activity against human dihydrofolate reductase (hDHFR)	B	BAO_0000357	single protein format	None	None	None	None	None	CHEMBL202	Dihydrofolate reductase	Homo sapiens	SINGLE PROTEIN	CHEMBL1135401	1	Scientific Literature	J. Med. Chem.	2002	None
CHEMBL81820		0	349.23	0	3.42	44	Cc1c(CNc2ccc(Cl)c(Cl)c2)cnc2nc(N)nc(N)c12	IC50	'='	5.0	nM	8.30			UO_0000065	23.77	0.49	4.88	8.08	False	CHEMBL669986	Antimycobacterial activity against human dihydrofolate reductase (hDHFR)	B	BAO_0000357	single protein format	None	None	None	None	None	CHEMBL202	Dihydrofolate reductase	Homo sapiens	SINGLE PROTEIN	CHEMBL1135401	1	Scientific Literature	J. Med. Chem.	2002	None
CHEMBL23383		0	308.39	0	2.73	15	Cc1ccc(C)c(NCc2cnc3nc(N)nc(N)c3c2C)c1	Activity scale	'<'	100.0	nM				UO_0000065					False	CHEMBL667182	Antimycobacterial activity scale found to be highly active against human dihydrofolate reductase.	B	BAO_0000357	single protein format	None	None	None	None	None	CHEMBL202	Dihydrofolate reductase	Homo sapiens	SINGLE PROTEIN	CHEMBL1135401	1	Scientific Literature	J. Med. Chem.	2002	None
CHEMBL225072	PEMETREXED	4	427.42	1	0.67	LY-231514	Nc1nc(=O)c2c(CCc3ccc(C(=O)N[C@@H](CCC(=O)O)C(=O)O)cc3)c[nH]c2[nH]1	IC50	'='	6600.0	nM	5.18			UO_0000065	12.12	0.23	4.51	2.71	True	CHEMBL916823	Inhibition of human DHFR	B	BAO_0000357	single protein format	Homo sapiens	None	None	None	None	CHEMBL202	Dihydrofolate reductase	Homo sapiens	SINGLE PROTEIN	CHEMBL1149301	1	Scientific Literature	J. Med. Chem.	2004	None
CHEMBL58366		0	338.42	0	2.16	53	COc1cc(Cc2cnc(N)nc2N)cc2c(N(C)C)cc(C)nc12	IC50	'='	140.0	nM	6.85			UO_0000065	20.25	0.37	4.69	6.64	False	CHEMBL667603	Inhibitory activity against Dihydrofolate reductase in Neisseria gonorrhoeae	B	BAO_0000357	single protein format	Neisseria gonorrhoeae	None	None	None	None	CHEMBL202	Dihydrofolate reductase	Homo sapiens	SINGLE PROTEIN	CHEMBL1124567	1	Scientific Literature	J. Med. Chem.	1989	None
CHEMBL334695		0	356.51	0	4.75	12	CCCCCCCCCCOc1cccc(Cc2cnc(N)nc2N)c1	Ki	'='	3110.0	nM	5.51			UO_0000065	15.45	0.29	0.76	6.33	False	CHEMBL664357	Inhibition of recombinant Dihydrofolate reductase from Trypanosoma cruzi.	B	BAO_0000357	single protein format	Trypanosoma cruzi	None	None	None	None	CHEMBL202	Dihydrofolate reductase	Homo sapiens	SINGLE PROTEIN	CHEMBL1132445	1	Scientific Literature	J. Med. Chem.	1999	None
CHEMBL388340		0	463.45	1	1.48	4	Cc1[nH]c2nc(N)[nH]c(=O)c2c1Sc1ccc(C(=O)N[C@@H](CCC(=O)O)C(=O)O)c(F)c1	IC50	'='	2100.0	nM	5.68			UO_0000065	12.25	0.24	4.20	2.97	False	CHEMBL916823	Inhibition of human DHFR	B	BAO_0000357	single protein format	Homo sapiens	None	None	None	None	CHEMBL202	Dihydrofolate reductase	Homo sapiens	SINGLE PROTEIN	CHEMBL1149301	1	Scientific Literature	J. Med. Chem.	2004	None
CHEMBL165955		0	355.40	0	2.43	7	COc1cc(NCc2cccc3nc(N)nc(N)c23)cc(OC)c1OC	Ki	'='	310.0	nM	6.51			UO_0000065	18.31	0.34	4.08	5.54	False	CHEMBL666806	Inhibitory activity against Leu22-Phe mutant human Dihydrofolate reductase	B	BAO_0000357	single protein format	None	None	None	None	None	CHEMBL202	Dihydrofolate reductase	Homo sapiens	SINGLE PROTEIN	CHEMBL1128249	1	Scientific Literature	J. Med. Chem.	1995	None
CHEMBL427445		0	275.36	0	3.51	20	Nc1ncc(-c2ccccc2)c(CCc2ccccc2)n1	IZ	'='	5.0	mm				UO_0000016					False	CHEMBL905733	Inhibition of human DHFR expressed in Saccharomyces cerevisiae TB5 assessed as yeast growth inhibition after 3 days by radial spoke assay	B	BAO_0000019	assay format	Homo sapiens	None	None	None	None	CHEMBL202	Dihydrofolate reductase	Homo sapiens	SINGLE PROTEIN	CHEMBL1143059	1	Scientific Literature	Bioorg. Med. Chem.	2007	None
CHEMBL226312		0	310.74	0	0.35	10b	Nc1nc(N)c(-c2ccc(Cl)cc2)c([C@H](O)[C@H](O)CO)n1	IZ	'='	5.0	mm				UO_0000016					False	CHEMBL905733	Inhibition of human DHFR expressed in Saccharomyces cerevisiae TB5 assessed as yeast growth inhibition after 3 days by radial spoke assay	B	BAO_0000019	assay format	Homo sapiens	None	None	None	None	CHEMBL202	Dihydrofolate reductase	Homo sapiens	SINGLE PROTEIN	CHEMBL1143059	1	Scientific Literature	Bioorg. Med. Chem.	2007	None
CHEMBL174309		0	346.43	0	2.82	9	CCCCCOc1c(OC)cc(Cc2cnc(N)nc2N)cc1OC	Ratio	'='	100.0										False	CHEMBL876592	Minimum inhibitory concentration versus trimethoprim against Dihydrofolate Reductase of Proteus vulgaris CN 329	B	BAO_0000357	single protein format	Proteus vulgaris	None	None	None	None	CHEMBL202	Dihydrofolate reductase	Homo sapiens	SINGLE PROTEIN	CHEMBL1121680	1	Scientific Literature	J. Med. Chem.	1981	None
CHEMBL116815		0	325.37	0	2.42	4	COc1cc(CNc2ccc3nc(N)nc(N)c3c2)cc(OC)c1	IC50	'='	28000.0	nM	4.55			UO_0000065	13.99	0.26	2.13	4.20	False	CHEMBL668436	Inhibitory activity against Dihydrofolate reductase from recombinant human (hDHFR)	B	BAO_0000357	single protein format	None	None	None	None	None	CHEMBL202	Dihydrofolate reductase	Homo sapiens	SINGLE PROTEIN	CHEMBL1131583	1	Scientific Literature	J. Med. Chem.	1998	None
CHEMBL135935		0	342.49	0	4.14	19	CCCCCCCOc1cccc(Cc2c(N)nc(N)nc2CC)c1	Ki	'='	710.0	nM	6.15			UO_0000065	17.95	0.34	2.01	7.06	False	CHEMBL664357	Inhibition of recombinant Dihydrofolate reductase from Trypanosoma cruzi.	B	BAO_0000357	single protein format	Trypanosoma cruzi	None	None	None	None	CHEMBL202	Dihydrofolate reductase	Homo sapiens	SINGLE PROTEIN	CHEMBL1132445	1	Scientific Literature	J. Med. Chem.	1999	None
CHEMBL307486		0	451.44	0	0.58	4	C=C(CC(NC(=O)c1ccc(CCc2cnc3nc(N)nc(N)c3n2)cc1)C(=O)O)C(=O)O	IC50	'='	8.8	nM	8.06			UO_0000065	17.84	0.33	7.48	3.89	False	CHEMBL668094	Compound was tested for its inhibitory activity on Recombinant Human Dihydrofolate Reductase.	B	BAO_0000357	single protein format	None	None	None	None	None	CHEMBL202	Dihydrofolate reductase	Homo sapiens	SINGLE PROTEIN	CHEMBL1125907	1	Scientific Literature	J. Med. Chem.	1991	None
CHEMBL355151		0	260.30	0	2.19	16	Nc1nc(N)c2c(C#Cc3ccccc3)cccc2n1	Ki	'>'	500.0	nM				UO_0000065					False	CHEMBL821382	Inhibitory activity against Wild-type human DHFR	B	BAO_0000357	single protein format	None	None	None	None	None	CHEMBL202	Dihydrofolate reductase	Homo sapiens	SINGLE PROTEIN	CHEMBL1128249	1	Scientific Literature	J. Med. Chem.	1995	None
CHEMBL31547		0	300.41	0	3.19	8	CCCCCCOc1cccc(Cc2cnc(N)nc2N)c1	Ki	'='	9.8	nM	8.01			UO_0000065	26.66	0.50	4.82	9.20	False	CHEMBL665621	Inhibition of recombinant Dihydrofolate reductase from humans.	B	BAO_0000357	single protein format	Trypanosoma brucei	None	None	None	None	CHEMBL202	Dihydrofolate reductase	Homo sapiens	SINGLE PROTEIN	CHEMBL1132445	1	Scientific Literature	J. Med. Chem.	1999	None
CHEMBL285209		0	314.43	0	3.58	9	CCCCCCCOc1cccc(Cc2cnc(N)nc2N)c1	Ki	'='	221.0	nM	6.66			UO_0000065	21.17	0.40	3.08	7.65	False	CHEMBL665356	Inhibition of recombinant Dihydrofolate reductase from Leishmania major.	B	BAO_0000357	single protein format	Leishmania major	None	None	None	None	CHEMBL202	Dihydrofolate reductase	Homo sapiens	SINGLE PROTEIN	CHEMBL1132445	1	Scientific Literature	J. Med. Chem.	1999	None
CHEMBL34259	METHOTREXATE	4	454.45	0	0.27	MTX	CN(Cc1cnc2nc(N)nc(N)c2n1)c1ccc(C(=O)N[C@@H](CCC(=O)O)C(=O)O)cc1	IC50	'='	22.0	nM	7.66			UO_0000065	16.85	0.32	7.39	3.64	True	CHEMBL867007	Inhibition of recombinant human DHFR	B	BAO_0000357	single protein format	Homo sapiens	None	None	None	None	CHEMBL202	Dihydrofolate reductase	Homo sapiens	SINGLE PROTEIN	CHEMBL1149399	1	Scientific Literature	J. Med. Chem.	2006	None
CHEMBL441298		0	354.41	0	2.61	11	COc1cc(CCc2cccc3nc(N)nc(N)c23)cc(OC)c1OC	Selectivity	'='	0.06										False	CHEMBL852242	Selectivity ratio of Ki value against mutant DHFR and Wild-type DHFR	B	BAO_0000357	single protein format	Homo sapiens	None	None	None	None	CHEMBL202	Dihydrofolate reductase	Homo sapiens	SINGLE PROTEIN	CHEMBL1128249	1	Scientific Literature	J. Med. Chem.	1995	None
CHEMBL34259	METHOTREXATE	4	454.45	0	0.27	MTX	CN(Cc1cnc2nc(N)nc(N)c2n1)c1ccc(C(=O)N[C@@H](CCC(=O)O)C(=O)O)cc1	IC50	'='	22.0	nM	7.66			UO_0000065	16.85	0.32	7.39	3.64	True	CHEMBL918699	Inhibition of human recombinant DHFR	B	BAO_0000357	single protein format	Homo sapiens	None	None	None	None	CHEMBL202	Dihydrofolate reductase	Homo sapiens	SINGLE PROTEIN	CHEMBL1149313	1	Scientific Literature	J. Med. Chem.	2004	None
CHEMBL61356		0	298.39	0	2.51	29	CCCc1cc(Cc2cnc(N)nc2N)cc2c1OC(C)C2	IC50	'='	66.0	nM	7.18			UO_0000065	24.06	0.45	4.67	8.25	False	CHEMBL667004	In vitro inhibition of dihydrofolate reductase of Neisseria gonorrhoeae	B	BAO_0000357	single protein format	Neisseria gonorrhoeae	None	None	None	None	CHEMBL202	Dihydrofolate reductase	Homo sapiens	SINGLE PROTEIN	CHEMBL1124568	1	Scientific Literature	J. Med. Chem.	1989	None
CHEMBL121669		0	396.56	1	5.28	13d	CC(C)COc1ccc2nc(N)nc(N)c2c1Sc1ccc(C(C)(C)C)cc1	IC50	'='	30.0	nM	7.52			UO_0000065	18.97	0.37	2.24	8.64	False	CHEMBL669279	In vitro inhibition of human dihydrofolate reductase	B	BAO_0000357	single protein format	None	None	None	None	None	CHEMBL202	Dihydrofolate reductase	Homo sapiens	SINGLE PROTEIN	CHEMBL1128547	1	Scientific Literature	J. Med. Chem.	1995	None
CHEMBL171639		0	488.34	0	3.37	28	COc1cc(Cc2cnc(N)nc2N)cc(OC)c1Oc1ccc(NC(=O)CBr)cc1	Ratio	'='	300.0										False	CHEMBL665861	Minimum inhibitory concentration versus trimethoprim against Dihydrofolate Reductase of Shigella dysentariae CN 1513	B	BAO_0000357	single protein format	Shigella dysenteriae	None	None	None	None	CHEMBL202	Dihydrofolate reductase	Homo sapiens	SINGLE PROTEIN	CHEMBL1121680	1	Scientific Literature	J. Med. Chem.	1981	None
CHEMBL3121454		0	477.49	1	5.97	28	C#CCN(Cc1nc2cc(C(F)(F)F)ccc2nc1-c1ccccc1)c1ccc(OC)c(OC)c1	Ki	'='	3000.0	nM	5.52			UO_0000065	11.57	0.22	-0.45	11.63	False	CHEMBL3122687	Competitive inhibition of human dihydrofolate reductase by spectrophotometry	B	BAO_0000357	single protein format	Homo sapiens	None	None	None	None	CHEMBL202	Dihydrofolate reductase	Homo sapiens	SINGLE PROTEIN	CHEMBL3120154	1	Scientific Literature	Eur. J. Med. Chem.	2014	None
CHEMBL428478		0	296.36	0	-0.48	2	CC1(C)N=C(N)N=C(N)N1c1ccc(S(N)(=O)=O)cc1	Log 1/Ki app	'='	3.81										False	CHEMBL669981	Inhibitory activity against human lymphoblastoid cell (WIL2) dihydrofolate reductase (DHFR)	B	BAO_0000357	single protein format	None	None	None	None	None	CHEMBL202	Dihydrofolate reductase	Homo sapiens	SINGLE PROTEIN	CHEMBL1122559	1	Scientific Literature	J. Med. Chem.	1984	None
CHEMBL154801		0	480.53	0	2.02	46	CCOC(=O)CC(NC(=O)c1ccc(NCc2ccc3nc(N)nc(N)c3c2)cc1)C(=O)OCC	Delta G	'='	-11.6	kCal									False	CHEMBL663137	Binding energy against Streptococcus faecium dihydrofolate reductase	B	BAO_0000357	single protein format	Enterococcus faecium	None	None	None	None	CHEMBL202	Dihydrofolate reductase	Homo sapiens	SINGLE PROTEIN	CHEMBL1121631	1	Scientific Literature	J. Med. Chem.	1980	None
CHEMBL33499		0	232.29	0	0.45	9	CC1(C)N=C(N)N=C(N)N1c1ccc(N)cc1	Log 1/Ki app	'='	4.65										False	CHEMBL669981	Inhibitory activity against human lymphoblastoid cell (WIL2) dihydrofolate reductase (DHFR)	B	BAO_0000357	single protein format	None	None	None	None	None	CHEMBL202	Dihydrofolate reductase	Homo sapiens	SINGLE PROTEIN	CHEMBL1122559	1	Scientific Literature	J. Med. Chem.	1984	None
CHEMBL206638		0	425.56	0	3.62	4d	CC(C)(C)c1nc(N)nc(N)c1-c1ccc(NCc2ccc(S(C)(=O)=O)cc2)cc1	Inhibition	'='	47.0	%				UO_0000187					False	CHEMBL859714	Inhibition of human DHFR receptor at 1 uM	B	BAO_0000357	single protein format	Homo sapiens	None	None	None	None	CHEMBL202	Dihydrofolate reductase	Homo sapiens	SINGLE PROTEIN	CHEMBL1146136	1	Scientific Literature	Bioorg. Med. Chem. Lett.	2006	None
CHEMBL204835		0	411.53	0	3.35	14a	CCc1nc(N)nc(NC)c1-c1ccc(NCc2ccc(S(C)(=O)=O)cc2)cc1	Inhibition	'='	82.0	%				UO_0000187					False	CHEMBL859715	Inhibition of human DHFR receptor at 10 uM	B	BAO_0000357	single protein format	Homo sapiens	None	None	None	None	CHEMBL202	Dihydrofolate reductase	Homo sapiens	SINGLE PROTEIN	CHEMBL1146136	1	Scientific Literature	Bioorg. Med. Chem. Lett.	2006	None
CHEMBL379887		0	514.66	1	3.88	8p	CS(=O)(=O)c1ccc(CNc2ccc(-c3c(N)nc(N)nc3CN3CCc4ccccc4C3)cc2)cc1	Inhibition	'='	58.0	%				UO_0000187					False	CHEMBL859715	Inhibition of human DHFR receptor at 10 uM	B	BAO_0000357	single protein format	Homo sapiens	None	None	None	None	CHEMBL202	Dihydrofolate reductase	Homo sapiens	SINGLE PROTEIN	CHEMBL1146136	1	Scientific Literature	Bioorg. Med. Chem. Lett.	2006	None
CHEMBL227009		0	345.43	0	2.85	13	CCc1c(Sc2cc(OC)ccc2OC)[nH]c2nc(N)nc(N)c12	IC50	'='	5800.0	nM	5.24			UO_0000065	15.16	0.30	2.39	4.67	False	CHEMBL889604	Inhibition of human DHFR	B	BAO_0000357	single protein format	Homo sapiens	None	None	None	None	CHEMBL202	Dihydrofolate reductase	Homo sapiens	SINGLE PROTEIN	CHEMBL1145401	1	Scientific Literature	J. Med. Chem.	2007	None
CHEMBL376180	AMINOPTERIN	2	440.42	1	0.24	Aminopterin	Nc1nc(N)c2nc(CNc3ccc(C(=O)N[C@@H](CCC(=O)O)C(=O)O)cc3)cnc2n1	IC50	'='	25.0	nM	7.60			UO_0000065	17.26	0.32	7.36	3.47	True	CHEMBL668093	Compound was evaluated for Dihydrofolate Reductase (DHFR) inhibition	B	BAO_0000357	single protein format	None	None	None	None	None	CHEMBL202	Dihydrofolate reductase	Homo sapiens	SINGLE PROTEIN	CHEMBL1125867	1	Scientific Literature	J. Med. Chem.	1991	None
CHEMBL114354		0	333.44	0	3.31	15	CN(Cc1cccc2c1CCCC2)c1ccc2nc(N)nc(N)c2c1	IC50	'='	27.0	nM	7.57			UO_0000065	22.70	0.41	4.26	9.34	False	CHEMBL668436	Inhibitory activity against Dihydrofolate reductase from recombinant human (hDHFR)	B	BAO_0000357	single protein format	None	None	None	None	None	CHEMBL202	Dihydrofolate reductase	Homo sapiens	SINGLE PROTEIN	CHEMBL1131583	1	Scientific Literature	J. Med. Chem.	1998	None
CHEMBL323565		0	427.42	0	1.22	1	Nc1nc(N)c2c(CCc3ccc(C(=O)N[C@@H](CCC(=O)O)C(=O)O)cc3)coc2n1	IC50	'='	1000.0	nM	6.00			UO_0000065	14.04	0.26	4.78	3.08	True	CHEMBL668083	Inhibitory concentration against recombinant human DHFR(Dihydro folate reductase).	B	BAO_0000357	single protein format	None	None	None	None	None	CHEMBL202	Dihydrofolate reductase	Homo sapiens	SINGLE PROTEIN	CHEMBL1128558	1	Scientific Literature	J. Med. Chem.	1995	None
CHEMBL10804		0	441.40	0	0.21	10-Oxaaminopterin	Nc1nc(N)c2nc(COc3ccc(C(=O)NC(CCC(=O)O)C(=O)O)cc3)cnc2n1	IC50	'='	740.0	nM	6.13			UO_0000065	13.89	0.26	5.92	2.83	False	CHEMBL669274	Ability to inhibit human HeLa cell dihydrofolate reductase in vitro was determined	B	BAO_0000357	single protein format	None	None	None	HeLa	None	CHEMBL202	Dihydrofolate reductase	Homo sapiens	SINGLE PROTEIN	CHEMBL1121493	1	Scientific Literature	J. Med. Chem.	1980	CHEMBL3308376
CHEMBL32039	TETROXOPRIM	0	334.38	0	1.27	13	COCCOc1c(OC)cc(Cc2cnc(N)nc2N)cc1OC	Ratio	'='	10.0										False	CHEMBL667199	Minimum inhibitory concentration versus trimethoprim against Dihydrofolate Reductase of Klebsiella pneumoniae CN 3632	B	BAO_0000357	single protein format	Klebsiella pneumoniae	None	None	None	None	CHEMBL202	Dihydrofolate reductase	Homo sapiens	SINGLE PROTEIN	CHEMBL1121680	1	Scientific Literature	J. Med. Chem.	1981	None
CHEMBL550842		0	304.40	0	2.68	2h	CCc1sc2nc(N)[nH]c(=O)c2c1Sc1ccncc1	IC50	'='	350.0	nM	6.46			UO_0000065	21.21	0.44	3.78	7.63	False	CHEMBL1062969	Inhibition of human recombinant dihydrofolate reductase	B	BAO_0000357	single protein format	Homo sapiens	None	None	None	None	CHEMBL202	Dihydrofolate reductase	Homo sapiens	SINGLE PROTEIN	CHEMBL1151945	1	Scientific Literature	J. Med. Chem.	2009	None
CHEMBL1160188		0	721.68	3	0.26	PDDP-G3	C#CN(Cc1ccc2nc(N)nc(O)c2c1)c1ccc(C(=O)NC(CCC(=O)NC(CCC(=O)NC(CCC(=O)O)C(=O)O)C(=O)O)C(=O)O)cc1	IC50	'='	370.0	nM	6.43			UO_0000065	8.91	0.17	6.17	2.06	False	CHEMBL662239	Inhibitory activity against dihydrofolate reductase of Streptococcus faecium	B	BAO_0000357	single protein format	Enterococcus faecium	None	None	None	None	CHEMBL202	Dihydrofolate reductase	Homo sapiens	SINGLE PROTEIN	CHEMBL1123439	1	Scientific Literature	J. Med. Chem.	1986	None
CHEMBL3912587		0	444.33	0	0.85	A4	Br.COc1ccc(OCCCON2C(N)=NC(N)=NC23CCOCC3)cc1	IC50	'='	11.07	nM	7.96			UO_0000065	21.89	0.42	7.11	6.80	False	CHEMBL3878855	Inhibition of recombinant human DHFR using DHF as substrate measured every 5 sec over 6 mins in presence of NADPH by UV-Visible spectrophotometric method relative to control	B	BAO_0000357	single protein format	Homo sapiens	None	None	None	None	CHEMBL202	Dihydrofolate reductase	Homo sapiens	SINGLE PROTEIN	CHEMBL3877300	1	Scientific Literature	Eur J Med Chem	2017	None
CHEMBL3957080		0	432.29	0	0.98	A3	Br.NC1=NC2(CCOCC2)N(OCCCOc2ccc(F)cc2)C(N)=N1	Inhibition						Not Determined						False	CHEMBL3878853	Inhibition of recombinant human DHFR at 50 uM using DHF as substrate measured every 5 sec over 6 mins in presence of NADPH by UV-Visible spectrophotometric method relative to control	B	BAO_0000357	single protein format	Homo sapiens	None	None	None	None	CHEMBL202	Dihydrofolate reductase	Homo sapiens	SINGLE PROTEIN	CHEMBL3877300	1	Scientific Literature	Eur J Med Chem	2017	None
CHEMBL226954		0	364.27	0	3.60	6	CCc1c(Sc2ccc(Br)cc2)[nH]c2nc(N)nc(N)c12	IC50	'='	2700.0	nM	5.57			UO_0000065	15.29	0.36	1.97	5.95	False	CHEMBL889604	Inhibition of human DHFR	B	BAO_0000357	single protein format	Homo sapiens	None	None	None	None	CHEMBL202	Dihydrofolate reductase	Homo sapiens	SINGLE PROTEIN	CHEMBL1145401	1	Scientific Literature	J. Med. Chem.	2007	None
CHEMBL44919		0	587.60	3	1.68	6	Nc1nc(N)c2nc(CNc3ccc(C(=O)NC(CCCCNC(=O)c4ccccc4C(=O)O)C(=O)O)cc3)cnc2n1	IC50	'='	11.4	nM	7.94			UO_0000065	13.52	0.25	6.26	3.20	False	CHEMBL669255	rested for inhibitory concentration against human dihydrofolate reductase(DHFR)	B	BAO_0000357	single protein format	None	None	None	None	None	CHEMBL202	Dihydrofolate reductase	Homo sapiens	SINGLE PROTEIN	CHEMBL1127804	1	Scientific Literature	J. Med. Chem.	1994	None
CHEMBL132142		0	489.49	1	2.00	23b	Nc1nc(N)c2cc(CNc3ccc(C(=O)NC(CCC(=O)O)C(=O)O)c4ccccc34)cnc2n1	IC50	'='	0.0021	nM		Outside typical range		UO_0000065					False	CHEMBL665699	Tested for inhibition against Dihydrofolate reductase from Pneumocystis carinii	B	BAO_0000357	single protein format	Toxoplasma gondii	None	None	None	None	CHEMBL202	Dihydrofolate reductase	Homo sapiens	SINGLE PROTEIN	CHEMBL1126566	1	Scientific Literature	J. Med. Chem.	1993	None
CHEMBL17383		0	428.41	1	1.05	1	Nc1nc(N)c2c(CNc3ccc(C(=O)NC(CCC(=O)O)C(=O)O)cc3)coc2n1	IC50	'='	450.0	nM	6.35			UO_0000065	14.81	0.28	5.30	3.07	False	CHEMBL668084	Inhibitory concentration for DHFR in recombinant human	B	BAO_0000357	single protein format	None	None	None	None	None	CHEMBL202	Dihydrofolate reductase	Homo sapiens	SINGLE PROTEIN	CHEMBL1127819	1	Scientific Literature	J. Med. Chem.	1994	None
CHEMBL18155		0	573.57	3	1.29	PT523	Nc1nc(N)c2nc(CNc3ccc(C(=O)NC(CCCNC(=O)c4ccccc4C(=O)O)C(=O)O)cc3)cnc2n1	IC50	'='	12.2	nM	7.91			UO_0000065	13.80	0.26	6.62	3.19	False	CHEMBL668671	Tested for inhibitory concentration against human dihydrofolate reductase(DHFR)	B	BAO_0000357	single protein format	None	None	None	None	None	CHEMBL202	Dihydrofolate reductase	Homo sapiens	SINGLE PROTEIN	CHEMBL1127804	1	Scientific Literature	J. Med. Chem.	1994	None
CHEMBL376180	AMINOPTERIN	2	440.42	1	0.24	AMT	Nc1nc(N)c2nc(CNc3ccc(C(=O)N[C@@H](CCC(=O)O)C(=O)O)cc3)cnc2n1	Relative activity	'='	37.0										False	CHEMBL880684	Tested in vitro for relative activity against CCRF-CEM human Leukemic lymphoblast by using DHFR as primary target	B	BAO_0000219	cell-based format	None	None	None	CCRF-CEM	None	CHEMBL202	Dihydrofolate reductase	Homo sapiens	SINGLE PROTEIN	CHEMBL1127804	1	Scientific Literature	J. Med. Chem.	1994	CHEMBL3307641
CHEMBL253976		0	314.78	0	3.59	(S)-7a	C[C@H](Oc1cccc2nc(N)nc(N)c12)c1cccc(Cl)c1	IC50	'='	25.0	nM	7.60			UO_0000065	24.15	0.47	4.01	8.73	False	CHEMBL944098	Inhibition of human recombinant DHFR	B	BAO_0000357	single protein format	Homo sapiens	None	None	None	None	CHEMBL202	Dihydrofolate reductase	Homo sapiens	SINGLE PROTEIN	CHEMBL1140748	1	Scientific Literature	J. Med. Chem.	2008	None
CHEMBL251906		0	284.29	0	2.51	10d	Nc1nc(N)c2c(COc3ccccc3F)cccc2n1	IC50	'='	39.0	nM	7.41			UO_0000065	26.06	0.48	4.90	8.51	False	CHEMBL944098	Inhibition of human recombinant DHFR	B	BAO_0000357	single protein format	Homo sapiens	None	None	None	None	CHEMBL202	Dihydrofolate reductase	Homo sapiens	SINGLE PROTEIN	CHEMBL1140748	1	Scientific Literature	J. Med. Chem.	2008	None
CHEMBL251430		0	397.91	0	3.74	11b	Nc1nc(N)c2c(OCC3CCN(Cc4cccc(Cl)c4)CC3)cccc2n1	IC50	'='	55200.0	nM	4.26			UO_0000065	10.70	0.21	0.52	4.72	False	CHEMBL944098	Inhibition of human recombinant DHFR	B	BAO_0000357	single protein format	Homo sapiens	None	None	None	None	CHEMBL202	Dihydrofolate reductase	Homo sapiens	SINGLE PROTEIN	CHEMBL1140748	1	Scientific Literature	J. Med. Chem.	2008	None
CHEMBL154935		0	453.50	0	2.20	4	CCc1[nH]c(N)nc2nc(C)c(CCc3ccc(C(=O)N[C@@H](CCC(=O)O)C(=O)O)cc3)c1-2	Inhibition	'='	14.0	%				UO_0000187					False	CHEMBL669257	Compound was evaluated as inhibitor of human Dihydrofolate reductase	B	BAO_0000357	single protein format	None	None	None	None	None	CHEMBL202	Dihydrofolate reductase	Homo sapiens	SINGLE PROTEIN	CHEMBL1145967	1	Scientific Literature	J. Med. Chem.	2003	None
CHEMBL283173		0	339.47	0	3.16	37	CC1(C)N=C(N)N=C(N)N1c1ccc(SCc2ccccc2)cc1	Log 1/Ki app	'='	7.01										False	CHEMBL669981	Inhibitory activity against human lymphoblastoid cell (WIL2) dihydrofolate reductase (DHFR)	B	BAO_0000357	single protein format	None	None	None	None	None	CHEMBL202	Dihydrofolate reductase	Homo sapiens	SINGLE PROTEIN	CHEMBL1122559	1	Scientific Literature	J. Med. Chem.	1984	None
CHEMBL135581		0	220.28	0	0.31	10 (7-methyl-8-propyl)	CCCN1C(C)=CC=C2C(=O)NC(N)N=C21	Kd	'='	3400.0	nM	5.47			UO_0000065	24.83	0.47	5.16	7.73	False	CHEMBL669262	Apparent dissociation constant at pH 6.6 for human dihydrofolate reductase in the absence of cofactor NADPH	B	BAO_0000357	single protein format	None	None	None	None	None	CHEMBL202	Dihydrofolate reductase	Homo sapiens	SINGLE PROTEIN	CHEMBL1127798	1	Scientific Literature	J. Med. Chem.	1994	None
CHEMBL135581		0	220.28	0	0.31	10 (7-methyl-8-propyl)	CCCN1C(C)=CC=C2C(=O)NC(N)N=C21	Kd	'='	2000.0	nM	5.70			UO_0000065	25.87	0.49	5.39	8.06	False	CHEMBL669263	Apparent dissociation constant at pH 6.6 for human dihydrofolate reductase in the presence of cofactor NADPH	B	BAO_0000357	single protein format	None	None	None	None	None	CHEMBL202	Dihydrofolate reductase	Homo sapiens	SINGLE PROTEIN	CHEMBL1127798	1	Scientific Literature	J. Med. Chem.	1994	None
CHEMBL34259	METHOTREXATE	4	454.45	0	0.27	MTX	CN(Cc1cnc2nc(N)nc(N)c2n1)c1ccc(C(=O)N[C@@H](CCC(=O)O)C(=O)O)cc1	I / E100	'='	1.0										False	CHEMBL669272	Molar ratio of inhibitor to Dihydrofolate reductase from WIL2 for 100% inhibition	B	BAO_0000357	single protein format	None	None	None	None	None	CHEMBL202	Dihydrofolate reductase	Homo sapiens	SINGLE PROTEIN	CHEMBL1122446	1	Scientific Literature	J. Med. Chem.	1983	None
CHEMBL376180	AMINOPTERIN	2	440.42	1	0.24	2	Nc1nc(N)c2nc(CNc3ccc(C(=O)N[C@@H](CCC(=O)O)C(=O)O)cc3)cnc2n1	Ki	'='	0.21	nM	9.68			UO_0000065	21.97	0.41	9.44	4.41	False	CHEMBL666806	Inhibitory activity against Leu22-Phe mutant human Dihydrofolate reductase	B	BAO_0000357	single protein format	None	None	None	None	None	CHEMBL202	Dihydrofolate reductase	Homo sapiens	SINGLE PROTEIN	CHEMBL1128249	1	Scientific Literature	J. Med. Chem.	1995	None
CHEMBL322861		0	374.47	0	2.98	8	COc1cc(CCc2sc3nc(N)nc(N)c3c2C)cc(OC)c1OC	IC50	'>'	10000.0	nM				UO_0000065					False	CHEMBL668085	Tested for inhibitory activity against dihydrofolate reductase in human	B	BAO_0000357	single protein format	None	None	None	None	None	CHEMBL202	Dihydrofolate reductase	Homo sapiens	SINGLE PROTEIN	CHEMBL1126852	1	Scientific Literature	J. Med. Chem.	1993	None
CHEMBL34259	METHOTREXATE	4	454.45	0	0.27	MTX	CN(Cc1cnc2nc(N)nc(N)c2n1)c1ccc(C(=O)N[C@@H](CCC(=O)O)C(=O)O)cc1	IC50	'='	1.18	nM	8.93			UO_0000065	19.65	0.37	8.66	4.24	False	CHEMBL668271	Inhibitory activity against Dihydrofolate reductase (DHFR) isolated from CCRF-CEM human leukemia cells in experiment 1	B	BAO_0000219	cell-based format	None	None	None	CCRF-CEM	None	CHEMBL202	Dihydrofolate reductase	Homo sapiens	SINGLE PROTEIN	CHEMBL1129679	1	Scientific Literature	J. Med. Chem.	1996	CHEMBL3307641
CHEMBL164845		0	262.32	0	2.96	17	Nc1nc(N)c2c(/C=C/c3ccccc3)cccc2n1	Ki	'='	1.8	nM	8.74			UO_0000065	33.34	0.60	5.78	11.24	False	CHEMBL666806	Inhibitory activity against Leu22-Phe mutant human Dihydrofolate reductase	B	BAO_0000357	single protein format	None	None	None	None	None	CHEMBL202	Dihydrofolate reductase	Homo sapiens	SINGLE PROTEIN	CHEMBL1128249	1	Scientific Literature	J. Med. Chem.	1995	None
CHEMBL81119		0	314.78	0	2.76	11	Cc1c(CNc2ccccc2Cl)cnc2nc(N)nc(N)c12	Activity scale	'>'	1000.0	nM				UO_0000065					False	CHEMBL667183	Antimycobacterial activity scale was evaluated and found to be highly active against human Dihydrofolate reductase ranges from 100-1000	B	BAO_0000357	single protein format	None	None	None	None	None	CHEMBL202	Dihydrofolate reductase	Homo sapiens	SINGLE PROTEIN	CHEMBL1135401	1	Scientific Literature	J. Med. Chem.	2002	None
CHEMBL36327	EPICATECHIN GALLATE	0	442.38	1	2.53	ECG	O=C(O[C@@H]1Cc2c(O)cc(O)cc2O[C@@H]1c1ccc(O)c(O)c1)c1cc(O)c(O)c(O)c1	Activity	'='	1.78	uM				UO_0000064					False	CHEMBL930269	Inhibition of human recombinant DHFR at 100 uM	B	BAO_0000357	single protein format	Homo sapiens	None	None	None	None	CHEMBL202	Dihydrofolate reductase	Homo sapiens	SINGLE PROTEIN	CHEMBL1142382	1	Scientific Literature	J. Med. Chem.	2008	None
CHEMBL285209		0	314.43	0	3.58	9	CCCCCCCOc1cccc(Cc2cnc(N)nc2N)c1	Ki	'='	131.0	nM	6.88			UO_0000065	21.89	0.41	3.30	7.91	False	CHEMBL665621	Inhibition of recombinant Dihydrofolate reductase from humans.	B	BAO_0000357	single protein format	Trypanosoma brucei	None	None	None	None	CHEMBL202	Dihydrofolate reductase	Homo sapiens	SINGLE PROTEIN	CHEMBL1132445	1	Scientific Literature	J. Med. Chem.	1999	None
CHEMBL263732		0	274.32	0	1.56	46a	COc1cc(Cc2cnc(N)nc2N)cc(OC)c1C	Ratio	'='	3.0										False	CHEMBL665861	Minimum inhibitory concentration versus trimethoprim against Dihydrofolate Reductase of Shigella dysentariae CN 1513	B	BAO_0000357	single protein format	Shigella dysenteriae	None	None	None	None	CHEMBL202	Dihydrofolate reductase	Homo sapiens	SINGLE PROTEIN	CHEMBL1121680	1	Scientific Literature	J. Med. Chem.	1981	None
CHEMBL137305		0	286.38	0	2.80	7	CCCCCOc1cccc(Cc2cnc(N)nc2N)c1	Ki	'='	140.0	nM	6.85			UO_0000065	23.93	0.45	4.05	7.87	False	CHEMBL665356	Inhibition of recombinant Dihydrofolate reductase from Leishmania major.	B	BAO_0000357	single protein format	Leishmania major	None	None	None	None	CHEMBL202	Dihydrofolate reductase	Homo sapiens	SINGLE PROTEIN	CHEMBL1132445	1	Scientific Literature	J. Med. Chem.	1999	None
CHEMBL23584		0	347.45	0	3.94	75	Cc1c(CSc2cccc3ccccc23)cnc2nc(N)nc(N)c12	Activity scale						Not Determined						False	CHEMBL668060	Antimycobacterial activity scale against human Dihydrofolate reductase; ND is No Data	B	BAO_0000357	single protein format	Homo sapiens	None	None	None	None	CHEMBL202	Dihydrofolate reductase	Homo sapiens	SINGLE PROTEIN	CHEMBL1135401	1	Scientific Literature	J. Med. Chem.	2002	None
CHEMBL122628		0	349.46	0	4.11	13b	CC(C)(C)c1ccc(Sc2c(C#N)ccc3nc(N)nc(N)c23)cc1	IC50	'='	9100.0	nM	5.04			UO_0000065	14.42	0.28	0.93	4.96	False	CHEMBL669279	In vitro inhibition of human dihydrofolate reductase	B	BAO_0000357	single protein format	None	None	None	None	None	CHEMBL202	Dihydrofolate reductase	Homo sapiens	SINGLE PROTEIN	CHEMBL1128547	1	Scientific Literature	J. Med. Chem.	1995	None
CHEMBL255019		0	300.75	0	3.03	10a	Nc1nc(N)c2c(COc3cccc(Cl)c3)cccc2n1	IC50	'='	8400.0	nM	5.08			UO_0000065	16.88	0.33	2.05	5.83	False	CHEMBL944098	Inhibition of human recombinant DHFR	B	BAO_0000357	single protein format	Homo sapiens	None	None	None	None	CHEMBL202	Dihydrofolate reductase	Homo sapiens	SINGLE PROTEIN	CHEMBL1140748	1	Scientific Literature	J. Med. Chem.	2008	None
CHEMBL60486		0	309.37	0	2.41	37	COc1cc(C)c2cc(Cc3cnc(N)nc3N)cc(C)c2n1	IC50	'='	1800.0	nM	5.75			UO_0000065	18.57	0.34	3.33	5.75	False	CHEMBL667603	Inhibitory activity against Dihydrofolate reductase in Neisseria gonorrhoeae	B	BAO_0000357	single protein format	Neisseria gonorrhoeae	None	None	None	None	CHEMBL202	Dihydrofolate reductase	Homo sapiens	SINGLE PROTEIN	CHEMBL1124567	1	Scientific Literature	J. Med. Chem.	1989	None
CHEMBL318078		0	404.47	0	2.36	35	COC(=O)CCCCCOc1c(OC)cc(Cc2cnc(N)nc2N)cc1OC	Ratio	'='	300.0										False	CHEMBL843774	Minimum inhibitory concentration of compound versus trimethoprim against Salmonella typhi CN 512	F	BAO_0000019	assay format	None	None	None	None	None	CHEMBL202	Dihydrofolate reductase	Homo sapiens	SINGLE PROTEIN	CHEMBL1121680	1	Scientific Literature	J. Med. Chem.	1981	None
CHEMBL318078		0	404.47	0	2.36	35	COC(=O)CCCCCOc1c(OC)cc(Cc2cnc(N)nc2N)cc1OC	Ratio	'='	1000.0										False	CHEMBL843775	Minimum inhibitory concentration of compound versus trimethoprim against Shigella dysentariae CN 1513	F	BAO_0000019	assay format	None	None	None	None	None	CHEMBL202	Dihydrofolate reductase	Homo sapiens	SINGLE PROTEIN	CHEMBL1121680	1	Scientific Literature	J. Med. Chem.	1981	None
CHEMBL304397		0	452.47	0	1.48	6g	CN(Cc1ccc2nc(N)nc(N)c2c1)c1ccc(C(=O)NC(CCC(=O)O)C(=O)O)cc1	IC50	'='	3.9	nM	8.41			UO_0000065	18.58	0.35	6.93	4.55	False	CHEMBL669446	Inhibitory activity against dihydrofolate reductase (DHFR) obtained from human WIL2 cells	B	BAO_0000219	cell-based format	None	None	None	WIL2	None	CHEMBL202	Dihydrofolate reductase	Homo sapiens	SINGLE PROTEIN	CHEMBL1124218	1	Scientific Literature	J. Med. Chem.	1988	CHEMBL3308011
CHEMBL157504		0	495.54	0	2.53	17	CCOC(=O)CCC(NC(=O)c1ccc(NCc2ccc3nc(N)nc(O)c3c2)cc1)C(=O)OCC	Delta G	'='	-7.9	kCal									False	CHEMBL663137	Binding energy against Streptococcus faecium dihydrofolate reductase	B	BAO_0000357	single protein format	Enterococcus faecium	None	None	None	None	CHEMBL202	Dihydrofolate reductase	Homo sapiens	SINGLE PROTEIN	CHEMBL1121631	1	Scientific Literature	J. Med. Chem.	1980	None
CHEMBL81119		0	314.78	0	2.76	11	Cc1c(CNc2ccccc2Cl)cnc2nc(N)nc(N)c12	IC50	'='	120.0	nM	6.92			UO_0000065	21.99	0.43	4.16	6.74	False	CHEMBL669986	Antimycobacterial activity against human dihydrofolate reductase (hDHFR)	B	BAO_0000357	single protein format	None	None	None	None	None	CHEMBL202	Dihydrofolate reductase	Homo sapiens	SINGLE PROTEIN	CHEMBL1135401	1	Scientific Literature	J. Med. Chem.	2002	None
CHEMBL422395		0	477.48	0	1.19	1	C#CCN(Cc1ccc2[nH]c(N)nc(=O)c2c1)c1ccc(C(=O)NC(CCC(=O)O)C(=O)O)cc1	IC50	'='	7200.0	nM	5.14			UO_0000065	10.77	0.20	3.95	2.88	False	CHEMBL669254	Tested for 50% inhibition of WI-L2 Dihydrofolate reductase	B	BAO_0000357	single protein format	None	None	None	None	None	CHEMBL202	Dihydrofolate reductase	Homo sapiens	SINGLE PROTEIN	CHEMBL1125094	1	Scientific Literature	J. Med. Chem.	1990	None
CHEMBL62599		0	346.39	0	2.76	10b	C#CCN(Cc1ccc2nc(N)nc(O)c2c1)c1ccc(C(C)=O)cc1	IC50	'='	37300.0	nM	4.43			UO_0000065	12.78	0.23	1.67	4.80	False	CHEMBL669254	Tested for 50% inhibition of WI-L2 Dihydrofolate reductase	B	BAO_0000357	single protein format	None	None	None	None	None	CHEMBL202	Dihydrofolate reductase	Homo sapiens	SINGLE PROTEIN	CHEMBL1125094	1	Scientific Literature	J. Med. Chem.	1990	None
CHEMBL134613		0	254.29	0	0.71	14 (8-benzyl)	NC1N=C2C(=CC=CN2Cc2ccccc2)C(=O)N1	Ratio	'='	2.4										False	CHEMBL848247	Ratio of Kd for binary complex with no NADPH chicken DHFR to that of ternary complex with no NADPH human DHFR	B	BAO_0000357	single protein format	Lactobacillus casei	None	None	None	None	CHEMBL202	Dihydrofolate reductase	Homo sapiens	SINGLE PROTEIN	CHEMBL1127798	1	Scientific Literature	J. Med. Chem.	1994	None
CHEMBL353764		0	199.22	0	1.28	5a	Nc1nc(N)c2c(ccc3[nH]ccc32)n1	Ki	'='	1000.0	nM	6.00	Potential transcription error		UO_0000065					True	CHEMBL669873	Inhibition of human recombinant Dihydrofolate reductase enzyme	B	BAO_0000357	single protein format	None	None	None	None	None	CHEMBL202	Dihydrofolate reductase	Homo sapiens	SINGLE PROTEIN	CHEMBL1129493	1	Scientific Literature	J. Med. Chem.	1996	None
CHEMBL343140		0	453.46	0	1.60	31	CN(Cc1ccc2nc(N)nc(O)c2c1)c1ccc(C(=O)NC(CCC(=O)O)C(=O)O)cc1	Delta G	'='	-9.7	kCal									False	CHEMBL663137	Binding energy against Streptococcus faecium dihydrofolate reductase	B	BAO_0000357	single protein format	Enterococcus faecium	None	None	None	None	CHEMBL202	Dihydrofolate reductase	Homo sapiens	SINGLE PROTEIN	CHEMBL1121631	1	Scientific Literature	J. Med. Chem.	1980	None
CHEMBL343140		0	453.46	0	1.60	31	CN(Cc1ccc2nc(N)nc(O)c2c1)c1ccc(C(=O)NC(CCC(=O)O)C(=O)O)cc1	-Delta G	'='	9.7	kCal mol-1									False	CHEMBL663133	Binding energy to Streptococcus faecium dihydrofolate reductase	B	BAO_0000357	single protein format	Enterococcus faecium	None	None	None	None	CHEMBL202	Dihydrofolate reductase	Homo sapiens	SINGLE PROTEIN	CHEMBL1122106	1	Scientific Literature	J. Med. Chem.	1982	None
CHEMBL19633	DIAVERIDINE	0	260.30	0	1.25	19	COc1ccc(Cc2cnc(N)nc2N)cc1OC	IC50	'='	530.0	nM	6.28			UO_0000065	24.11	0.45	5.03	6.52	False	CHEMBL667604	Inhibitory activity against dihydrofolate reductase (DHFR) enzyme from Neisseria gonorrhoeae	B	BAO_0000357	single protein format	Neisseria gonorrhoeae	None	None	None	None	CHEMBL202	Dihydrofolate reductase	Homo sapiens	SINGLE PROTEIN	CHEMBL1123638	1	Scientific Literature	J. Med. Chem.	1987	None
CHEMBL364453		0	340.33	0	3.72	13	Cc1[nH]c2nc(N)nc(O)c2c1Sc1ccc(C(F)(F)F)cc1	Inhibition	'='	0.0	%				UO_0000187					False	CHEMBL831287	Percent inhibition of human dihydrofolate reductase activity (a)	B	BAO_0000357	single protein format	Homo sapiens	None	None	None	None	CHEMBL202	Dihydrofolate reductase	Homo sapiens	SINGLE PROTEIN	CHEMBL1144372	1	Scientific Literature	Bioorg. Med. Chem. Lett.	2005	None
CHEMBL3894617		0	517.64	0	2.80	A8	Br.NC1=NC2(CCOCC2)N(OCCCOc2cc(Cl)c(Cl)cc2Cl)C(N)=N1	Inhibition	'>'	90.0	%				UO_0000187					False	CHEMBL3878854	Inhibition of recombinant human DHFR at 5 uM using DHF as substrate measured every 5 sec over 6 mins in presence of NADPH by UV-Visible spectrophotometric method relative to control	B	BAO_0000357	single protein format	Homo sapiens	None	None	None	None	CHEMBL202	Dihydrofolate reductase	Homo sapiens	SINGLE PROTEIN	CHEMBL3877300	1	Scientific Literature	Eur J Med Chem	2017	None
CHEMBL3920457		0	483.19	0	2.15	A11	Br.NC1=NC2(CCOCC2)N(OCCCOc2cccc(Cl)c2Cl)C(N)=N1	Inhibition	'='	89.8	%				UO_0000187					False	CHEMBL3878853	Inhibition of recombinant human DHFR at 50 uM using DHF as substrate measured every 5 sec over 6 mins in presence of NADPH by UV-Visible spectrophotometric method relative to control	B	BAO_0000357	single protein format	Homo sapiens	None	None	None	None	CHEMBL202	Dihydrofolate reductase	Homo sapiens	SINGLE PROTEIN	CHEMBL3877300	1	Scientific Literature	Eur J Med Chem	2017	None
CHEMBL3942590		0	448.75	0	1.49	A14	Br.NC1=NC2(CCOCC2)N(OCCCOc2cccc(Cl)c2)C(N)=N1	Inhibition	'='	83.2	%				UO_0000187					False	CHEMBL3878854	Inhibition of recombinant human DHFR at 5 uM using DHF as substrate measured every 5 sec over 6 mins in presence of NADPH by UV-Visible spectrophotometric method relative to control	B	BAO_0000357	single protein format	Homo sapiens	None	None	None	None	CHEMBL202	Dihydrofolate reductase	Homo sapiens	SINGLE PROTEIN	CHEMBL3877300	1	Scientific Literature	Eur J Med Chem	2017	None
CHEMBL3942590		0	448.75	0	1.49	A14	Br.NC1=NC2(CCOCC2)N(OCCCOc2cccc(Cl)c2)C(N)=N1	IC50						Not Determined						False	CHEMBL3878855	Inhibition of recombinant human DHFR using DHF as substrate measured every 5 sec over 6 mins in presence of NADPH by UV-Visible spectrophotometric method relative to control	B	BAO_0000357	single protein format	Homo sapiens	None	None	None	None	CHEMBL202	Dihydrofolate reductase	Homo sapiens	SINGLE PROTEIN	CHEMBL3877300	1	Scientific Literature	Eur J Med Chem	2017	None
CHEMBL3933620		0	493.20	0	1.60	A16	Br.NC1=NC2(CCOCC2)N(OCCCOc2cccc(Br)c2)C(N)=N1	Inhibition	'='	86.7	%				UO_0000187					False	CHEMBL3878854	Inhibition of recombinant human DHFR at 5 uM using DHF as substrate measured every 5 sec over 6 mins in presence of NADPH by UV-Visible spectrophotometric method relative to control	B	BAO_0000357	single protein format	Homo sapiens	None	None	None	None	CHEMBL202	Dihydrofolate reductase	Homo sapiens	SINGLE PROTEIN	CHEMBL3877300	1	Scientific Literature	Eur J Med Chem	2017	None
CHEMBL3943671		0	454.81	0	2.86	B3	Cl.NC1=NC2(CCSCC2)N(OCCCOc2ccc(Cl)cc2Cl)C(N)=N1	Inhibition						Not Determined						False	CHEMBL3878853	Inhibition of recombinant human DHFR at 50 uM using DHF as substrate measured every 5 sec over 6 mins in presence of NADPH by UV-Visible spectrophotometric method relative to control	B	BAO_0000357	single protein format	Homo sapiens	None	None	None	None	CHEMBL202	Dihydrofolate reductase	Homo sapiens	SINGLE PROTEIN	CHEMBL3877300	1	Scientific Literature	Eur J Med Chem	2017	None
CHEMBL3902387		0	464.82	0	2.32	B8	Cl.NC1=NC2(CCSCC2)N(OCCCOc2ccccc2Br)C(N)=N1	Inhibition	'='	89.6	%				UO_0000187					False	CHEMBL3878853	Inhibition of recombinant human DHFR at 50 uM using DHF as substrate measured every 5 sec over 6 mins in presence of NADPH by UV-Visible spectrophotometric method relative to control	B	BAO_0000357	single protein format	Homo sapiens	None	None	None	None	CHEMBL202	Dihydrofolate reductase	Homo sapiens	SINGLE PROTEIN	CHEMBL3877300	1	Scientific Literature	Eur J Med Chem	2017	None
CHEMBL3902387		0	464.82	0	2.32	B8	Cl.NC1=NC2(CCSCC2)N(OCCCOc2ccccc2Br)C(N)=N1	Inhibition	'='	88.7	%				UO_0000187					False	CHEMBL3878854	Inhibition of recombinant human DHFR at 5 uM using DHF as substrate measured every 5 sec over 6 mins in presence of NADPH by UV-Visible spectrophotometric method relative to control	B	BAO_0000357	single protein format	Homo sapiens	None	None	None	None	CHEMBL202	Dihydrofolate reductase	Homo sapiens	SINGLE PROTEIN	CHEMBL3877300	1	Scientific Literature	Eur J Med Chem	2017	None
CHEMBL1800948		0	402.33	0	2.65	M0	Cl.NC1=NC2(CCCCC2)N(OCCCOc2ccc(Cl)cc2)C(N)=N1	Inhibition	'='	87.6	%				UO_0000187					False	CHEMBL3878853	Inhibition of recombinant human DHFR at 50 uM using DHF as substrate measured every 5 sec over 6 mins in presence of NADPH by UV-Visible spectrophotometric method relative to control	B	BAO_0000357	single protein format	Homo sapiens	None	None	None	None	CHEMBL202	Dihydrofolate reductase	Homo sapiens	SINGLE PROTEIN	CHEMBL3877300	1	Scientific Literature	Eur J Med Chem	2017	None
CHEMBL34259	METHOTREXATE	4	454.45	0	0.27	MTX	CN(Cc1cnc2nc(N)nc(N)c2n1)c1ccc(C(=O)N[C@@H](CCC(=O)O)C(=O)O)cc1	IC50	'='	40.0	nM	7.40			UO_0000065	16.28	0.31	7.13	3.51	False	CHEMBL668083	Inhibitory concentration against recombinant human DHFR(Dihydro folate reductase).	B	BAO_0000357	single protein format	None	None	None	None	None	CHEMBL202	Dihydrofolate reductase	Homo sapiens	SINGLE PROTEIN	CHEMBL1128558	1	Scientific Literature	J. Med. Chem.	1995	None
CHEMBL286700		0	266.31	0	1.80	9	Nc1nc(N)c2cc(NCc3ccccc3)cnc2n1	IC50	'='	6200.0	nM	5.21			UO_0000065	19.55	0.36	3.41	5.07	False	CHEMBL668274	Inhibitory activity against recombinant human dihydrofolate reductase(in 50 uM dihydrofolic acid)	B	BAO_0000357	single protein format	Homo sapiens	None	None	None	None	CHEMBL202	Dihydrofolate reductase	Homo sapiens	SINGLE PROTEIN	CHEMBL1129539	1	Scientific Literature	J. Med. Chem.	1996	None
CHEMBL23713		0	324.39	0	2.43	4	COc1ccc(C)c(NCc2cnc3nc(N)nc(N)c3c2C)c1	Activity scale	'>'	1000.0	nM				UO_0000065					False	CHEMBL669636	Antimycobacterial activity scale was evaluated and found to be moderately active against human Dihydrofolate reductase ranges from 100-1000.	B	BAO_0000357	single protein format	None	None	None	None	None	CHEMBL202	Dihydrofolate reductase	Homo sapiens	SINGLE PROTEIN	CHEMBL1135401	1	Scientific Literature	J. Med. Chem.	2002	None
CHEMBL23383		0	308.39	0	2.73	15	Cc1ccc(C)c(NCc2cnc3nc(N)nc(N)c3c2C)c1	IC50	'='	57.0	nM	7.24			UO_0000065	23.49	0.43	4.51	7.05	False	CHEMBL669986	Antimycobacterial activity against human dihydrofolate reductase (hDHFR)	B	BAO_0000357	single protein format	None	None	None	None	None	CHEMBL202	Dihydrofolate reductase	Homo sapiens	SINGLE PROTEIN	CHEMBL1135401	1	Scientific Literature	J. Med. Chem.	2002	None
CHEMBL431359		0	453.46	0	0.98	13a	CC(Cc1ccc(C(=O)NC(CCC(=O)O)C(=O)O)cc1)c1cnc2nc(N)nc(N)c2n1	IC50	'='	40.0	nM	7.40			UO_0000065	16.31	0.31	6.42	3.57	False	CHEMBL668275	Inhibitory activity towards dihydrofolate reductase derived from human manca leukemia cells	B	BAO_0000019	assay format	None	None	None	None	None	CHEMBL202	Dihydrofolate reductase	Homo sapiens	SINGLE PROTEIN	CHEMBL1124936	1	Scientific Literature	J. Med. Chem.	1990	None
CHEMBL204835		0	411.53	0	3.35	14a	CCc1nc(N)nc(NC)c1-c1ccc(NCc2ccc(S(C)(=O)=O)cc2)cc1	Inhibition	'='	41.0	%				UO_0000187					False	CHEMBL859714	Inhibition of human DHFR receptor at 1 uM	B	BAO_0000357	single protein format	Homo sapiens	None	None	None	None	CHEMBL202	Dihydrofolate reductase	Homo sapiens	SINGLE PROTEIN	CHEMBL1146136	1	Scientific Literature	Bioorg. Med. Chem. Lett.	2006	None
CHEMBL383073		0	461.59	0	4.00	4o	CS(=O)(=O)c1ccc(CNc2ccc(-c3c(N)nc(N)nc3[C@@H]3CC4C=CC3C4)cc2)cc1	Inhibition	'='	45.0	%				UO_0000187					False	CHEMBL859715	Inhibition of human DHFR receptor at 10 uM	B	BAO_0000357	single protein format	Homo sapiens	None	None	None	None	CHEMBL202	Dihydrofolate reductase	Homo sapiens	SINGLE PROTEIN	CHEMBL1146136	1	Scientific Literature	Bioorg. Med. Chem. Lett.	2006	None
CHEMBL205294		0	451.60	0	4.37	4l	CS(=O)(=O)c1ccc(CNc2ccc(-c3c(N)nc(N)nc3C3CCCCC3)cc2)cc1	Inhibition	'='	50.0	%				UO_0000187					False	CHEMBL859715	Inhibition of human DHFR receptor at 10 uM	B	BAO_0000357	single protein format	Homo sapiens	None	None	None	None	CHEMBL202	Dihydrofolate reductase	Homo sapiens	SINGLE PROTEIN	CHEMBL1146136	1	Scientific Literature	Bioorg. Med. Chem. Lett.	2006	None
CHEMBL41161		0	441.51	0	2.13	3b	NCCCC(NC(=O)c1ccc(SCc2ccc3nc(N)nc(O)c3c2)cc1)C(=O)O	IC50	'='	1500.0	nM	5.82			UO_0000065	13.19	0.26	3.69	3.54	False	CHEMBL669445	Inhibition of human dihydrofolate reductase	B	BAO_0000357	single protein format	Homo sapiens	None	None	None	None	CHEMBL202	Dihydrofolate reductase	Homo sapiens	SINGLE PROTEIN	CHEMBL1124621	1	Scientific Literature	J. Med. Chem.	1989	None
CHEMBL36	PYRIMETHAMINE	4	248.72	0	2.52	PYR	CCc1nc(N)nc(N)c1-c1ccc(Cl)cc1	Ki	'='	11.0	nM	7.96			UO_0000065	32.00	0.64	5.44	10.23	False	CHEMBL665621	Inhibition of recombinant Dihydrofolate reductase from humans.	B	BAO_0000357	single protein format	Trypanosoma brucei	None	None	None	None	CHEMBL202	Dihydrofolate reductase	Homo sapiens	SINGLE PROTEIN	CHEMBL1132445	1	Scientific Literature	J. Med. Chem.	1999	None
CHEMBL119	TRIMETREXATE	4	369.43	0	2.74	TMX	COc1cc(NCc2ccc3nc(N)nc(N)c3c2C)cc(OC)c1OC	IC50	'<'	1.0	nM				UO_0000065					False	CHEMBL669279	In vitro inhibition of human dihydrofolate reductase	B	BAO_0000357	single protein format	None	None	None	None	None	CHEMBL202	Dihydrofolate reductase	Homo sapiens	SINGLE PROTEIN	CHEMBL1128547	1	Scientific Literature	J. Med. Chem.	1995	None
CHEMBL38561		0	473.87	1	2.23	2e	Nc1nc(O)c2c(Cl)c(CNc3ccc(C(=O)NC(CCC(=O)O)C(=O)O)cc3)ccc2n1	IC50	'='	100.0	nM	7.00			UO_0000065	14.77	0.29	4.77	3.73	False	CHEMBL669445	Inhibition of human dihydrofolate reductase	B	BAO_0000357	single protein format	Homo sapiens	None	None	None	None	CHEMBL202	Dihydrofolate reductase	Homo sapiens	SINGLE PROTEIN	CHEMBL1124621	1	Scientific Literature	J. Med. Chem.	1989	None
CHEMBL122647		0	328.40	0	2.96	8t	COc1ccc(Sc2cccc3nc(N)nc(N)c23)cc1OC	IC50	'='	4100.0	nM	5.39			UO_0000065	16.40	0.32	2.43	5.60	False	CHEMBL669279	In vitro inhibition of human dihydrofolate reductase	B	BAO_0000357	single protein format	None	None	None	None	None	CHEMBL202	Dihydrofolate reductase	Homo sapiens	SINGLE PROTEIN	CHEMBL1128547	1	Scientific Literature	J. Med. Chem.	1995	None
CHEMBL217227		0	438.81	1	5.64	18	O=C1OC(c2ccc(O)c(F)c2)(c2ccc(O)c(F)c2)c2ccc(Cl)c3cccc1c23	Ki	'='	12000.0	nM	4.92			UO_0000065	11.21	0.22	-0.72	7.37	False	CHEMBL912375	Inhibition of human dihydrofolate reductase	B	BAO_0000357	single protein format	Homo sapiens	None	None	None	None	CHEMBL202	Dihydrofolate reductase	Homo sapiens	SINGLE PROTEIN	CHEMBL1137378	1	Scientific Literature	J. Med. Chem.	2006	None
CHEMBL387007		0	526.18	2	6.24	14	O=C1OC(c2ccc(O)c(Br)c2)(c2ccc(O)c(Br)c2)c2cccc3cccc1c23	Ki	'='	15000.0	nM	4.82			UO_0000065	9.17	0.22	-1.42	7.23	False	CHEMBL912375	Inhibition of human dihydrofolate reductase	B	BAO_0000357	single protein format	Homo sapiens	None	None	None	None	CHEMBL202	Dihydrofolate reductase	Homo sapiens	SINGLE PROTEIN	CHEMBL1137378	1	Scientific Literature	J. Med. Chem.	2006	None
CHEMBL385296		0	620.18	2	5.92	9	O=C1OC(c2ccc(O)c(I)c2)(c2ccc(O)c(I)c2)c2cccc3cccc1c23	Ki	'='	94000.0	nM	4.03			UO_0000065	6.49	0.18	-1.89	6.03	False	CHEMBL912375	Inhibition of human dihydrofolate reductase	B	BAO_0000357	single protein format	Homo sapiens	None	None	None	None	CHEMBL202	Dihydrofolate reductase	Homo sapiens	SINGLE PROTEIN	CHEMBL1137378	1	Scientific Literature	J. Med. Chem.	2006	None
CHEMBL386442		0	368.39	0	4.71	2	O=C1OC(c2ccc(O)cc2)(c2ccc(O)cc2)c2ccc3ccccc3c21	Ki	'='	35000.0	nM	4.46			UO_0000065	12.10	0.22	-0.25	6.67	False	CHEMBL912375	Inhibition of human dihydrofolate reductase	B	BAO_0000357	single protein format	Homo sapiens	None	None	None	None	CHEMBL202	Dihydrofolate reductase	Homo sapiens	SINGLE PROTEIN	CHEMBL1137378	1	Scientific Literature	J. Med. Chem.	2006	None
CHEMBL322001		0	362.39	0	1.19	18	CCOC(=O)COc1c(OC)cc(Cc2cnc(N)nc2N)cc1OC	Ratio	'>'	30.0										False	CHEMBL843772	Minimum inhibitory concentration of compound versus trimethoprim against Proteus mirabilis S 2409	F	BAO_0000019	assay format	None	None	None	None	None	CHEMBL202	Dihydrofolate reductase	Homo sapiens	SINGLE PROTEIN	CHEMBL1121680	1	Scientific Literature	J. Med. Chem.	1981	None
CHEMBL278847		0	248.72	0	2.52	3	CCc1nc(N)nc(N)c1-c1cccc(Cl)c1	IZ	'='	6.0	mm				UO_0000016					False	CHEMBL905733	Inhibition of human DHFR expressed in Saccharomyces cerevisiae TB5 assessed as yeast growth inhibition after 3 days by radial spoke assay	B	BAO_0000019	assay format	Homo sapiens	None	None	None	None	CHEMBL202	Dihydrofolate reductase	Homo sapiens	SINGLE PROTEIN	CHEMBL1143059	1	Scientific Literature	Bioorg. Med. Chem.	2007	None
CHEMBL65620		0	479.46	1	0.02	5	CN(Cc1cnc2nc(N)nc(N)c2n1)c1ccc(C(=O)NC(CC(C#N)C(=O)O)C(=O)O)cc1	IC50	'='	57.0	nM	7.24			UO_0000065	15.11	0.28	7.22	3.09	False	CHEMBL669448	Ability to inhibit purified Dihydrofolate reductase from human leukemic lymphoblasts was determined spectrophotometrically at 340 nM.	B	BAO_0000357	single protein format	None	None	None	None	None	CHEMBL202	Dihydrofolate reductase	Homo sapiens	SINGLE PROTEIN	CHEMBL1125723	1	Scientific Literature	J. Med. Chem.	1991	None
CHEMBL148814		0	373.26	0	3.18	41	Cc1ccc(NCc2cnc3nc(N)nc(N)c3c2C)cc1Br	Activity scale						Not Determined						False	CHEMBL668060	Antimycobacterial activity scale against human Dihydrofolate reductase; ND is No Data	B	BAO_0000357	single protein format	Homo sapiens	None	None	None	None	CHEMBL202	Dihydrofolate reductase	Homo sapiens	SINGLE PROTEIN	CHEMBL1135401	1	Scientific Literature	J. Med. Chem.	2002	None
CHEMBL417696		0	480.50	1	-0.08	17	Nc1nc(O)c2c(n1)NCC(CNc1ccc(C(=O)NC(CCS(=O)(=O)O)C(=O)O)cc1)C2	IC50	'='	12000.0	nM	4.92			UO_0000065	10.24	0.20	5.00	2.27	False	CHEMBL884437	In vitro inhibition of human dihydrofolate reductase (DHFR)	B	BAO_0000357	single protein format	None	None	None	None	None	CHEMBL202	Dihydrofolate reductase	Homo sapiens	SINGLE PROTEIN	CHEMBL1125453	1	Scientific Literature	J. Med. Chem.	1992	None
CHEMBL135811		0	206.25	0	-0.08	3 (8-propyl)	CCCN1C=CC=C2C(=O)NC(N)N=C21	Kd	'='	5800.0	nM	5.24			UO_0000065	25.39	0.48	5.32	7.40	False	CHEMBL669266	Tested for the apparent dissociation constant for binding of compound to binary NADPH complex with human dihydrofolate reductase using equations 11 and 12	B	BAO_0000357	single protein format	None	None	None	None	None	CHEMBL202	Dihydrofolate reductase	Homo sapiens	SINGLE PROTEIN	CHEMBL1127798	1	Scientific Literature	J. Med. Chem.	1994	None
CHEMBL147131		0	438.13	0	3.63	39	Cc1c(CNc2cc(Br)ccc2Br)cnc2nc(N)nc(N)c12	Activity scale	'<'	100.0	nM				UO_0000065					False	CHEMBL667182	Antimycobacterial activity scale found to be highly active against human dihydrofolate reductase.	B	BAO_0000357	single protein format	None	None	None	None	None	CHEMBL202	Dihydrofolate reductase	Homo sapiens	SINGLE PROTEIN	CHEMBL1135401	1	Scientific Literature	J. Med. Chem.	2002	None
CHEMBL34259	METHOTREXATE	4	454.45	0	0.27	MTX	CN(Cc1cnc2nc(N)nc(N)c2n1)c1ccc(C(=O)N[C@@H](CCC(=O)O)C(=O)O)cc1	IC50	'='	7.9	nM	8.10			UO_0000065	17.83	0.34	7.83	3.85	True	CHEMBL669275	Ability to inhibit human leukemia cell dihydrofolate reductase in vitro was determined	B	BAO_0000357	single protein format	None	None	None	None	None	CHEMBL202	Dihydrofolate reductase	Homo sapiens	SINGLE PROTEIN	CHEMBL1121493	1	Scientific Literature	J. Med. Chem.	1980	None
CHEMBL147257		0	349.23	0	3.42	33	Cc1c(CNc2cc(Cl)ccc2Cl)cnc2nc(N)nc(N)c12	IC50	'='	8.0	nM	8.10			UO_0000065	23.19	0.48	4.68	7.88	False	CHEMBL669986	Antimycobacterial activity against human dihydrofolate reductase (hDHFR)	B	BAO_0000357	single protein format	None	None	None	None	None	CHEMBL202	Dihydrofolate reductase	Homo sapiens	SINGLE PROTEIN	CHEMBL1135401	1	Scientific Literature	J. Med. Chem.	2002	None
CHEMBL423123		0	438.44	1	1.45	6a	Nc1nc(N)c2cc(NCc3ccc(C(=O)NC(CCC(=O)O)C(=O)O)cc3)ccc2n1	IC50	'='	8.6	nM	8.07			UO_0000065	18.40	0.34	6.62	4.17	False	CHEMBL669446	Inhibitory activity against dihydrofolate reductase (DHFR) obtained from human WIL2 cells	B	BAO_0000219	cell-based format	None	None	None	WIL2	None	CHEMBL202	Dihydrofolate reductase	Homo sapiens	SINGLE PROTEIN	CHEMBL1124218	1	Scientific Literature	J. Med. Chem.	1988	CHEMBL3308011
CHEMBL226200		0	338.80	0	0.61	8b	Nc1nc(N)c(-c2ccc(Cl)cc2)c(CC[C@H](O)[C@@H](O)CO)n1	IZ	'='	7.0	mm				UO_0000016					False	CHEMBL905733	Inhibition of human DHFR expressed in Saccharomyces cerevisiae TB5 assessed as yeast growth inhibition after 3 days by radial spoke assay	B	BAO_0000019	assay format	Homo sapiens	None	None	None	None	CHEMBL202	Dihydrofolate reductase	Homo sapiens	SINGLE PROTEIN	CHEMBL1143059	1	Scientific Literature	Bioorg. Med. Chem.	2007	None
CHEMBL350033		0	454.44	0	2.00	11b	COc1nc(O)c2cc(CNc3ccc(C(=O)NC(CCC(=O)O)C(=O)O)cc3)ccc2n1	Ki	'~'	600.0	nM				UO_0000065					False	CHEMBL666228	Effect against dihydrofolate reductase (DHFR)	B	BAO_0000357	single protein format	None	None	None	None	None	CHEMBL202	Dihydrofolate reductase	Homo sapiens	SINGLE PROTEIN	CHEMBL1124413	1	Scientific Literature	J. Med. Chem.	1989	None
CHEMBL366869		0	463.49	0	2.31	22	COc1cc(Cc2cnc(N)nc2N)cc(OC)c1OCCCN1C(=O)c2ccccc2C1=O	Ratio	'='	1.0										False	CHEMBL843776	Minimum inhibitory concentration of compound versus trimethoprim against Staphylococcus aureus CN 491	F	BAO_0000019	assay format	None	None	None	None	None	CHEMBL202	Dihydrofolate reductase	Homo sapiens	SINGLE PROTEIN	CHEMBL1121680	1	Scientific Literature	J. Med. Chem.	1981	None
CHEMBL366869		0	463.49	0	2.31	22	COc1cc(Cc2cnc(N)nc2N)cc(OC)c1OCCCN1C(=O)c2ccccc2C1=O	Ratio	'>'	100.0										False	CHEMBL843773	Minimum inhibitory concentration of compound versus trimethoprim against Proteus vulgaris CN 329	F	BAO_0000019	assay format	None	None	None	None	None	CHEMBL202	Dihydrofolate reductase	Homo sapiens	SINGLE PROTEIN	CHEMBL1121680	1	Scientific Literature	J. Med. Chem.	1981	None
CHEMBL280378	EPIROPRIM	0	353.43	0	2.82	19 (epiroprim)	CCOc1cc(Cc2cnc(N)nc2N)cc(OCC)c1-n1cccc1	IC50	'='	600000.0	nM		Outside typical range		UO_0000065					False	CHEMBL668429	Concentration required to inhibit the human Dihydrofolate reductase by 50% was determined (reported by Hoffman-LaRoche group)	B	BAO_0000357	single protein format	None	None	None	None	None	CHEMBL202	Dihydrofolate reductase	Homo sapiens	SINGLE PROTEIN	CHEMBL1149188	1	Scientific Literature	J. Med. Chem.	2004	None
CHEMBL169376		0	424.41	0	2.00	2b	O=C(O)CCC(NC(=O)c1ccc(CNc2ccc3ncnc(O)c3c2)cc1)C(=O)O	IC50	'='	320.0	nM	6.50			UO_0000065	15.30	0.29	4.49	4.02	False	CHEMBL669444	Inhibition of human WIL2/dihydrofolate reductase activity	B	BAO_0000357	single protein format	None	None	None	None	None	CHEMBL202	Dihydrofolate reductase	Homo sapiens	SINGLE PROTEIN	CHEMBL1124448	1	Scientific Literature	J. Med. Chem.	1989	None
CHEMBL389686		0	285.38	0	2.84	15	CCc1c(Sc2ccccc2)[nH]c2nc(N)nc(N)c12	IC50	'='	18000.0	nM	4.75			UO_0000065	16.63	0.32	1.90	5.07	False	CHEMBL889604	Inhibition of human DHFR	B	BAO_0000357	single protein format	Homo sapiens	None	None	None	None	CHEMBL202	Dihydrofolate reductase	Homo sapiens	SINGLE PROTEIN	CHEMBL1145401	1	Scientific Literature	J. Med. Chem.	2007	None
CHEMBL334271		0	411.68	0	3.62	6c	Cc1c(CN(C=O)c2cc(Cl)c(Cl)c(Cl)c2)cnc2nc(N)nc(N)c12	IC50	'='	18200.0	nM	4.74			UO_0000065					False	CHEMBL710926	Inhibitory concentration required to decrease cell viability in cell growth culture against breast carcinoma cells MCF-7	F	BAO_0000219	cell-based format	Homo sapiens	None	None	None	None	CHEMBL202	Dihydrofolate reductase	Homo sapiens	SINGLE PROTEIN	CHEMBL1126886	1	Scientific Literature	J. Med. Chem.	1993	None
CHEMBL13659		0	432.44	1	0.44	5-DACTHF	Nc1nc(N)c(CCCNc2ccc(C(=O)N[C@@H](CCC(=O)O)C(=O)O)cc2)c(O)n1	IC50	'>'	100000.0	nM				UO_0000065					False	CHEMBL879985	Inhibition of dihydrofolate reductase (DHFR) in WIL2 cells	B	BAO_0000219	cell-based format	None	None	None	WIL2	None	CHEMBL202	Dihydrofolate reductase	Homo sapiens	SINGLE PROTEIN	CHEMBL1125239	1	Scientific Literature	J. Med. Chem.	1991	CHEMBL3308011
CHEMBL23963		0	378.36	0	3.14	42	COc1cc(NCc2cnc3nc(N)nc(N)c3c2C)cc(C(F)(F)F)c1	Activity scale	'<'	100.0	nM				UO_0000065					False	CHEMBL667182	Antimycobacterial activity scale found to be highly active against human dihydrofolate reductase.	B	BAO_0000357	single protein format	None	None	None	None	None	CHEMBL202	Dihydrofolate reductase	Homo sapiens	SINGLE PROTEIN	CHEMBL1135401	1	Scientific Literature	J. Med. Chem.	2002	None
CHEMBL269511		0	351.39	0	2.90	25	Nc1nc(O)c2c(S(=O)(=O)c3ccc4ccccc4c3)cccc2n1	-Delta G	'='	9.0	kCal mol-1									False	CHEMBL663133	Binding energy to Streptococcus faecium dihydrofolate reductase	B	BAO_0000357	single protein format	Enterococcus faecium	None	None	None	None	CHEMBL202	Dihydrofolate reductase	Homo sapiens	SINGLE PROTEIN	CHEMBL1122106	1	Scientific Literature	J. Med. Chem.	1982	None
CHEMBL336628		0	220.28	0	0.17	13 (8-isobutyl)	CC(C)CN1C=CC=C2C(=O)NC(N)N=C21	Ratio	'='	1.1										False	CHEMBL848246	Ratio of Kd for binary complex with no NADPH chicken DHFR to that of ternary complex with no NADPH chicken DHFR	B	BAO_0000357	single protein format	Lactobacillus casei	None	None	None	None	CHEMBL202	Dihydrofolate reductase	Homo sapiens	SINGLE PROTEIN	CHEMBL1127798	1	Scientific Literature	J. Med. Chem.	1994	None
CHEMBL353318		0	496.52	1	1.10	3	COC(=O)N[C@H](C(=O)OC)[C@H](O)[C@@H](C)c1c(C)nc2n(C)c3ncn(Cc4ccccc4)c3c(=O)n12	Inhibition	'='	16.0	%				UO_0000187					False	CHEMBL669259	Percent inhibition of compound against recombinant human dihydrofolate reductase at a concentration of 100 uM	B	BAO_0000357	single protein format	None	None	None	None	None	CHEMBL202	Dihydrofolate reductase	Homo sapiens	SINGLE PROTEIN	CHEMBL1134037	1	Scientific Literature	Bioorg. Med. Chem. Lett.	2001	None
CHEMBL77758		0	424.55	0	4.28	11	CC1c2cc(Cc3ccccc3)c(-c3ccccc3)n2CCN1Cc1cnc(N)nc1N	IC50	'='	550.0	nM	6.26			UO_0000065	14.74	0.27	1.98	7.28	False	CHEMBL665670	Inhibitory activity against TMP-susceptible Dihydrofolate reductase from Staphylococcus pneumoniae ATCC 49619	B	BAO_0000357	single protein format	Staphylococcus	None	None	None	None	CHEMBL202	Dihydrofolate reductase	Homo sapiens	SINGLE PROTEIN	CHEMBL1145982	1	Scientific Literature	J. Med. Chem.	2003	None
CHEMBL77758		0	424.55	0	4.28	11	CC1c2cc(Cc3ccccc3)c(-c3ccccc3)n2CCN1Cc1cnc(N)nc1N	IC50	'='	18000.0	nM	4.75			UO_0000065	11.18	0.20	0.46	5.52	False	CHEMBL669450	Antibacterial activity against TMP-Resistance Dihydrofolate reductase from Staphylococcus pneumoniae 1/1	B	BAO_0000357	single protein format	None	None	None	None	None	CHEMBL202	Dihydrofolate reductase	Homo sapiens	SINGLE PROTEIN	CHEMBL1145982	1	Scientific Literature	J. Med. Chem.	2003	None
CHEMBL22	TRIMETHOPRIM	4	290.32	0	1.26	23, Trimethoprim	COc1cc(Cc2cnc(N)nc2N)cc(OC)c1OC	IC50	'='	900000.0	nM		Outside typical range		UO_0000065					True	CHEMBL668273	Inhibitory activity against TMP-Resistance DHFR from human	B	BAO_0000357	single protein format	None	None	None	None	None	CHEMBL202	Dihydrofolate reductase	Homo sapiens	SINGLE PROTEIN	CHEMBL1145982	1	Scientific Literature	J. Med. Chem.	2003	None
CHEMBL22	TRIMETHOPRIM	4	290.32	0	1.26	23, Trimethoprim	COc1cc(Cc2cnc(N)nc2N)cc(OC)c1OC	MIC	'='	2.0	ug.mL-1				UO_0000274					False	CHEMBL665673	Antibacterial activity against TMP-Resistance Dihydrofolate reductase from Staphylococcus pneumoniae 1/1	B	BAO_0000357	single protein format	Staphylococcus	None	None	None	None	CHEMBL202	Dihydrofolate reductase	Homo sapiens	SINGLE PROTEIN	CHEMBL1145982	1	Scientific Literature	J. Med. Chem.	2003	None
CHEMBL106628		0	428.41	1	1.05	2	Nc1nc(N)c2c(CNc3ccc(C(=O)N[C@@H](CCC(=O)O)C(=O)O)cc3)coc2n1	IC50	'='	450.0	nM	6.35			UO_0000065	14.81	0.28	5.30	3.07	True	CHEMBL668081	Inhibitory concentration against recombinant human (rh) Dihydrofolate reductase	B	BAO_0000357	single protein format	None	None	None	None	None	CHEMBL202	Dihydrofolate reductase	Homo sapiens	SINGLE PROTEIN	CHEMBL1133617	1	Scientific Literature	J. Med. Chem.	2000	None
CHEMBL32039	TETROXOPRIM	0	334.38	0	1.27	2	COCCOc1c(OC)cc(Cc2cnc(N)nc2N)cc1OC	Ratio	'='	10.0										False	CHEMBL665860	Minimum inhibitory concentration versus trimethoprim against Dihydrofolate Reductase of Salmonella typhi CN 512	B	BAO_0000357	single protein format	Salmonella enterica subsp. enterica serovar Typhi	None	None	None	None	CHEMBL202	Dihydrofolate reductase	Homo sapiens	SINGLE PROTEIN	CHEMBL1121680	1	Scientific Literature	J. Med. Chem.	1981	None
CHEMBL430872		0	441.44	0	1.78	5	CC(Cc1coc2nc(N)nc(N)c12)c1ccc(C(=O)N[C@@H](CCC(=O)O)C(=O)O)cc1	IC50	'='	420.0	nM	6.38			UO_0000065	14.45	0.27	4.60	3.28	False	CHEMBL668081	Inhibitory concentration against recombinant human (rh) Dihydrofolate reductase	B	BAO_0000357	single protein format	None	None	None	None	None	CHEMBL202	Dihydrofolate reductase	Homo sapiens	SINGLE PROTEIN	CHEMBL1133617	1	Scientific Literature	J. Med. Chem.	2000	None
CHEMBL296545		0	571.59	2	2.50	1 (PT523)	Nc1cc(N)c2nc(CNc3ccc(C(=O)NC(CCCNC(=O)c4ccccc4C(=O)O)C(=O)O)cc3)cnc2c1	Ki	'='	0.00033	nM		Outside typical range		UO_0000065					False	CHEMBL666804	Inhibitory activity against human recombinant Dihydrofolate reductase	B	BAO_0000357	single protein format	None	None	None	None	None	CHEMBL202	Dihydrofolate reductase	Homo sapiens	SINGLE PROTEIN	CHEMBL1135920	1	Scientific Literature	J. Med. Chem.	2002	None
CHEMBL7104		0	335.39	0	3.20	1	Nc1ncnc2ccc(S(=O)(=O)c3ccc4ccccc4c3)cc12	Delta G	'='	-5.8	kCal									False	CHEMBL663137	Binding energy against Streptococcus faecium dihydrofolate reductase	B	BAO_0000357	single protein format	Enterococcus faecium	None	None	None	None	CHEMBL202	Dihydrofolate reductase	Homo sapiens	SINGLE PROTEIN	CHEMBL1121631	1	Scientific Literature	J. Med. Chem.	1980	None
CHEMBL6823		0	312.38	0	4.12	36	Nc1nc(N)c2c(/C=C/c3ccc4ccccc4c3)cccc2n1	Delta G	'='	-10.7	kCal									False	CHEMBL663137	Binding energy against Streptococcus faecium dihydrofolate reductase	B	BAO_0000357	single protein format	Enterococcus faecium	None	None	None	None	CHEMBL202	Dihydrofolate reductase	Homo sapiens	SINGLE PROTEIN	CHEMBL1121631	1	Scientific Literature	J. Med. Chem.	1980	None
CHEMBL398416		0	314.78	0	3.59	(RS)-7a	CC(Oc1cccc2nc(N)nc(N)c12)c1cccc(Cl)c1	IC50	'='	34.0	nM	7.47			UO_0000065	23.73	0.46	3.88	8.58	False	CHEMBL944098	Inhibition of human recombinant DHFR	B	BAO_0000357	single protein format	Homo sapiens	None	None	None	None	CHEMBL202	Dihydrofolate reductase	Homo sapiens	SINGLE PROTEIN	CHEMBL1140748	1	Scientific Literature	J. Med. Chem.	2008	None
CHEMBL156551		0	454.44	0	1.00	3b	CN(Cc1ccc(C(=O)NC(CCC(=O)O)C(=O)O)cc1)c1cnc2nc(N)nc(O)c2c1	IC50	'='	250.0	nM	6.60			UO_0000065	14.53	0.27	5.60	3.44	False	CHEMBL879985	Inhibition of dihydrofolate reductase (DHFR) in WIL2 cells	B	BAO_0000219	cell-based format	None	None	None	WIL2	None	CHEMBL202	Dihydrofolate reductase	Homo sapiens	SINGLE PROTEIN	CHEMBL1125239	1	Scientific Literature	J. Med. Chem.	1991	CHEMBL3308011
CHEMBL149273		0	328.81	0	3.07	16	Cc1ccc(Cl)c(NCc2cnc3nc(N)nc(N)c3c2C)c1	Activity scale	'<'	100.0	nM				UO_0000065					False	CHEMBL667182	Antimycobacterial activity scale found to be highly active against human dihydrofolate reductase.	B	BAO_0000357	single protein format	None	None	None	None	None	CHEMBL202	Dihydrofolate reductase	Homo sapiens	SINGLE PROTEIN	CHEMBL1135401	1	Scientific Literature	J. Med. Chem.	2002	None
CHEMBL22	TRIMETHOPRIM	4	290.32	0	1.26	TMP	COc1cc(Cc2cnc(N)nc2N)cc(OC)c1OC	IC50	'='	34000.0	nM	4.47			UO_0000065	15.39	0.29	3.21	4.24	False	CHEMBL665670	Inhibitory activity against TMP-susceptible Dihydrofolate reductase from Staphylococcus pneumoniae ATCC 49619	B	BAO_0000357	single protein format	Staphylococcus	None	None	None	None	CHEMBL202	Dihydrofolate reductase	Homo sapiens	SINGLE PROTEIN	CHEMBL1145982	1	Scientific Literature	J. Med. Chem.	2003	None
CHEMBL266266		0	320.37	0	3.52	8	O=c1[nH]c(=O)c2cc(Sc3ccc4ccccc4c3)ccc2[nH]1	-Delta G	'='	6.9	kCal mol-1									False	CHEMBL663133	Binding energy to Streptococcus faecium dihydrofolate reductase	B	BAO_0000357	single protein format	Enterococcus faecium	None	None	None	None	CHEMBL202	Dihydrofolate reductase	Homo sapiens	SINGLE PROTEIN	CHEMBL1122106	1	Scientific Literature	J. Med. Chem.	1982	None
CHEMBL244883		0	469.46	2	-0.31	2a	CN(Cc1cnc2nc(N)nc(N)c2n1)c1ccc(C(=O)N[C@@H](CCC(=O)NO)C(=O)O)cc1	IC50	'='	170.0	nM	6.77			UO_0000065	14.42	0.27	7.08	3.04	False	CHEMBL891310	Inhibition of DHFR using folic acid substrate	B	BAO_0000357	single protein format	None	None	None	None	None	CHEMBL202	Dihydrofolate reductase	Homo sapiens	SINGLE PROTEIN	CHEMBL1146314	1	Scientific Literature	Bioorg. Med. Chem.	2007	None
CHEMBL173641		0	411.42	0	2.74	30	COc1cc(Cc2cnc(N)nc2N)cc(OC)c1OCc1ccc([N+](=O)[O-])cc1	Ratio	'='	30.0										False	CHEMBL843774	Minimum inhibitory concentration of compound versus trimethoprim against Salmonella typhi CN 512	F	BAO_0000019	assay format	None	None	None	None	None	CHEMBL202	Dihydrofolate reductase	Homo sapiens	SINGLE PROTEIN	CHEMBL1121680	1	Scientific Literature	J. Med. Chem.	1981	None
CHEMBL173641		0	411.42	0	2.74	30	COc1cc(Cc2cnc(N)nc2N)cc(OC)c1OCc1ccc([N+](=O)[O-])cc1	Ratio	'='	30.0										False	CHEMBL843773	Minimum inhibitory concentration of compound versus trimethoprim against Proteus vulgaris CN 329	F	BAO_0000019	assay format	None	None	None	None	None	CHEMBL202	Dihydrofolate reductase	Homo sapiens	SINGLE PROTEIN	CHEMBL1121680	1	Scientific Literature	J. Med. Chem.	1981	None
CHEMBL156039		0	509.56	1	2.56	21	CCOC(=O)CCC(NC(=O)c1ccc(N(C)Cc2ccc3nc(N)nc(O)c3c2)cc1)C(=O)OCC	-Delta G	'='	8.3	kCal mol-1									False	CHEMBL663133	Binding energy to Streptococcus faecium dihydrofolate reductase	B	BAO_0000357	single protein format	Enterococcus faecium	None	None	None	None	CHEMBL202	Dihydrofolate reductase	Homo sapiens	SINGLE PROTEIN	CHEMBL1122106	1	Scientific Literature	J. Med. Chem.	1982	None
CHEMBL23963		0	378.36	0	3.14	42	COc1cc(NCc2cnc3nc(N)nc(N)c3c2C)cc(C(F)(F)F)c1	IC50	'='	5.5	nM	8.26			UO_0000065	21.83	0.42	5.12	7.38	False	CHEMBL669986	Antimycobacterial activity against human dihydrofolate reductase (hDHFR)	B	BAO_0000357	single protein format	None	None	None	None	None	CHEMBL202	Dihydrofolate reductase	Homo sapiens	SINGLE PROTEIN	CHEMBL1135401	1	Scientific Literature	J. Med. Chem.	2002	None
CHEMBL521055		0	284.32	0	1.25	rac-13	COc1ccc(OC)c(CC#Cc2cnc(N)nc2N)c1	IC50	'='	3200.0	nM	5.50			UO_0000065	19.33	0.36	4.24	5.71	False	CHEMBL1044822	Inhibition of human DHFR assessed as rate of NADPH consumption using dihydrofolate as substrate	B	BAO_0000357	single protein format	Homo sapiens	None	None	None	None	CHEMBL202	Dihydrofolate reductase	Homo sapiens	SINGLE PROTEIN	CHEMBL1154109	1	Scientific Literature	Bioorg. Med. Chem.	2009	None
CHEMBL22	TRIMETHOPRIM	4	290.32	0	1.26	TMP	COc1cc(Cc2cnc(N)nc2N)cc(OC)c1OC	IC50	'='	198000.0	nM		Outside typical range		UO_0000065					False	CHEMBL1044822	Inhibition of human DHFR assessed as rate of NADPH consumption using dihydrofolate as substrate	B	BAO_0000357	single protein format	Homo sapiens	None	None	None	None	CHEMBL202	Dihydrofolate reductase	Homo sapiens	SINGLE PROTEIN	CHEMBL1154109	1	Scientific Literature	Bioorg. Med. Chem.	2009	None
CHEMBL222461		0	342.40	0	2.13	rac-8	COc1cc(C(C)C#Cc2c(C)nc(N)nc2N)cc(OC)c1OC	IC50	'='	1380.0	nM	5.86			UO_0000065	17.11	0.32	3.73	5.55	False	CHEMBL1044822	Inhibition of human DHFR assessed as rate of NADPH consumption using dihydrofolate as substrate	B	BAO_0000357	single protein format	Homo sapiens	None	None	None	None	CHEMBL202	Dihydrofolate reductase	Homo sapiens	SINGLE PROTEIN	CHEMBL1154109	1	Scientific Literature	Bioorg. Med. Chem.	2009	None
CHEMBL318078		0	404.47	0	2.36	35	COC(=O)CCCCCOc1c(OC)cc(Cc2cnc(N)nc2N)cc1OC	Ratio	'='	1000.0										False	CHEMBL843770	Minimum inhibitory concentration of compound versus trimethoprim against Escherichia coli CN 314	F	BAO_0000019	assay format	None	None	None	None	None	CHEMBL202	Dihydrofolate reductase	Homo sapiens	SINGLE PROTEIN	CHEMBL1121680	1	Scientific Literature	J. Med. Chem.	1981	None
CHEMBL318078		0	404.47	0	2.36	35	COC(=O)CCCCCOc1c(OC)cc(Cc2cnc(N)nc2N)cc1OC	Ratio	'>'	100.0										False	CHEMBL843772	Minimum inhibitory concentration of compound versus trimethoprim against Proteus mirabilis S 2409	F	BAO_0000019	assay format	None	None	None	None	None	CHEMBL202	Dihydrofolate reductase	Homo sapiens	SINGLE PROTEIN	CHEMBL1121680	1	Scientific Literature	J. Med. Chem.	1981	None
CHEMBL1237205		0	878.86	None	None	7	C/C(=C/c1coc2nc(N)nc(N)c12)c1ccc(C(=O)N[C@@H](CCC(=O)O)C(=O)O)cc1.C/C(=C\c1coc2nc(N)nc(N)c12)c1ccc(C(=O)N[C@@H](CCC(=O)O)C(=O)O)cc1	IC50	'='	2200.0	nM	5.66			UO_0000065	6.44	None	None	None	False	CHEMBL668081	Inhibitory concentration against recombinant human (rh) Dihydrofolate reductase	B	BAO_0000357	single protein format	None	None	None	None	None	CHEMBL202	Dihydrofolate reductase	Homo sapiens	SINGLE PROTEIN	CHEMBL1133617	1	Scientific Literature	J. Med. Chem.	2000	None
CHEMBL81820		0	349.23	0	3.42	44	Cc1c(CNc2ccc(Cl)c(Cl)c2)cnc2nc(N)nc(N)c12	Activity scale	'<'	100.0	nM				UO_0000065					False	CHEMBL667182	Antimycobacterial activity scale found to be highly active against human dihydrofolate reductase.	B	BAO_0000357	single protein format	None	None	None	None	None	CHEMBL202	Dihydrofolate reductase	Homo sapiens	SINGLE PROTEIN	CHEMBL1135401	1	Scientific Literature	J. Med. Chem.	2002	None
CHEMBL150470		0	328.81	0	3.07	28	Cc1cc(Cl)ccc1NCc1cnc2nc(N)nc(N)c2c1C	Activity scale	'<'	100.0	nM				UO_0000065					False	CHEMBL667182	Antimycobacterial activity scale found to be highly active against human dihydrofolate reductase.	B	BAO_0000357	single protein format	None	None	None	None	None	CHEMBL202	Dihydrofolate reductase	Homo sapiens	SINGLE PROTEIN	CHEMBL1135401	1	Scientific Literature	J. Med. Chem.	2002	None
CHEMBL279679		0	368.44	0	2.91	1	CCOc1ccc(OCC)c(NCc2cnc3nc(N)nc(N)c3c2C)c1	IC50	'='	2300.0	nM	5.64			UO_0000065	15.30	0.29	2.73	4.65	False	CHEMBL669986	Antimycobacterial activity against human dihydrofolate reductase (hDHFR)	B	BAO_0000357	single protein format	None	None	None	None	None	CHEMBL202	Dihydrofolate reductase	Homo sapiens	SINGLE PROTEIN	CHEMBL1135401	1	Scientific Literature	J. Med. Chem.	2002	None
CHEMBL151543		0	339.40	0	2.30	68	COc1cc(CCc2cnc3nc(N)nc(N)c3c2C)cc(OC)c1	Activity scale						Not Determined						False	CHEMBL668060	Antimycobacterial activity scale against human Dihydrofolate reductase; ND is No Data	B	BAO_0000357	single protein format	Homo sapiens	None	None	None	None	CHEMBL202	Dihydrofolate reductase	Homo sapiens	SINGLE PROTEIN	CHEMBL1135401	1	Scientific Literature	J. Med. Chem.	2002	None
CHEMBL150247		0	357.44	0	2.81	73	COc1ccc(OC)c(SCc2cnc3nc(N)nc(N)c3c2C)c1	Activity scale	'>'	1000.0	nM				UO_0000065					False	CHEMBL667184	Antimycobacterial activity scale was evaluated and found to be inactive against human Dihydrofolate reductase	B	BAO_0000357	single protein format	None	None	None	None	None	CHEMBL202	Dihydrofolate reductase	Homo sapiens	SINGLE PROTEIN	CHEMBL1135401	1	Scientific Literature	J. Med. Chem.	2002	None
CHEMBL157652		0	318.41	0	4.10	38	Nc1nc(N)c2c(Sc3ccc4ccccc4c3)cccc2n1	Delta G	'='	-10.9	kCal									False	CHEMBL663137	Binding energy against Streptococcus faecium dihydrofolate reductase	B	BAO_0000357	single protein format	Enterococcus faecium	None	None	None	None	CHEMBL202	Dihydrofolate reductase	Homo sapiens	SINGLE PROTEIN	CHEMBL1121631	1	Scientific Literature	J. Med. Chem.	1980	None
CHEMBL376180	AMINOPTERIN	2	440.42	1	0.24	aminopterin	Nc1nc(N)c2nc(CNc3ccc(C(=O)N[C@@H](CCC(=O)O)C(=O)O)cc3)cnc2n1	IC50	'='	25.0	nM	7.60			UO_0000065	17.26	0.32	7.36	3.47	False	CHEMBL668432	Inhibition of dihydrofolate reductase (DHFR) from human cells (WI-L2/M4).	B	BAO_0000219	cell-based format	None	None	None	WI-L2	None	CHEMBL202	Dihydrofolate reductase	Homo sapiens	SINGLE PROTEIN	CHEMBL1125236	1	Scientific Literature	J. Med. Chem.	1991	None
CHEMBL224946		0	466.46	0	0.49	10	CN(Cc1cnc2nc(N)nc(N)c2n1)c1ccc2c(c1)CN([C@@H](CCC(=O)O)C(=O)O)C2=O	Ki	'='	2.1	nM	8.68			UO_0000065	18.60	0.35	8.19	4.30	False	CHEMBL919631	Inhibition of human DHFR	B	BAO_0000357	single protein format	Homo sapiens	None	None	None	None	CHEMBL202	Dihydrofolate reductase	Homo sapiens	SINGLE PROTEIN	CHEMBL1149317	1	Scientific Literature	J. Med. Chem.	2004	None
CHEMBL6975		0	332.43	0	4.24	42	Nc1nc(N)c2c(CSc3ccc4ccccc4c3)cccc2n1	Delta G	'='	-11.3	kCal									False	CHEMBL663137	Binding energy against Streptococcus faecium dihydrofolate reductase	B	BAO_0000357	single protein format	Enterococcus faecium	None	None	None	None	CHEMBL202	Dihydrofolate reductase	Homo sapiens	SINGLE PROTEIN	CHEMBL1121631	1	Scientific Literature	J. Med. Chem.	1980	None
CHEMBL225071	RALTITREXED	4	458.50	0	1.98	ZD-1694, Tomudex	Cc1nc(=O)c2cc(CN(C)c3ccc(C(=O)N[C@@H](CCC(=O)O)C(=O)O)s3)ccc2[nH]1	IC50	'='	21000.0	nM	4.68			UO_0000065	10.20	0.20	2.70	3.06	False	CHEMBL1073056	Inhibition of human DHFR at 30 degC under pH 7.4 by spectrophotometry	B	BAO_0000357	single protein format	Homo sapiens	None	None	None	None	CHEMBL202	Dihydrofolate reductase	Homo sapiens	SINGLE PROTEIN	CHEMBL1159120	1	Scientific Literature	Bioorg. Med. Chem.	2010	None
CHEMBL77758		0	424.55	0	4.28	11	CC1c2cc(Cc3ccccc3)c(-c3ccccc3)n2CCN1Cc1cnc(N)nc1N	MIC	'='	32.0	ug.mL-1				UO_0000274					False	CHEMBL666328	Inhibitory activity against TMP-Resistance Dihydrofolate reductase from Staphylococcus pneumoniae 1/1	B	BAO_0000357	single protein format	Staphylococcus	None	None	None	None	CHEMBL202	Dihydrofolate reductase	Homo sapiens	SINGLE PROTEIN	CHEMBL1145982	1	Scientific Literature	J. Med. Chem.	2003	None
CHEMBL125982		0	438.44	0	1.02	6a	Nc1nc(N)c2nc(CCc3ccc(C(=O)NC(CCC(=O)O)C(=O)O)cc3)ccc2n1	Inhibition	'='	1E-9	%				UO_0000187					False	CHEMBL663136	Compound was evaluated for 50% inhibition of the enzyme Dihydrofolate reductase (DHFR) from Streptococcus faecium	B	BAO_0000357	single protein format	Enterococcus faecium	None	None	None	None	CHEMBL202	Dihydrofolate reductase	Homo sapiens	SINGLE PROTEIN	CHEMBL1122786	1	Scientific Literature	J. Med. Chem.	1984	None
CHEMBL151109		0	316.31	0	2.39	13	Cc1c(CNc2cc(F)ccc2F)cnc2nc(N)nc(N)c12	Activity scale	'<'	100.0	nM				UO_0000065					False	CHEMBL667182	Antimycobacterial activity scale found to be highly active against human dihydrofolate reductase.	B	BAO_0000357	single protein format	None	None	None	None	None	CHEMBL202	Dihydrofolate reductase	Homo sapiens	SINGLE PROTEIN	CHEMBL1135401	1	Scientific Literature	J. Med. Chem.	2002	None
CHEMBL23244		0	357.44	0	2.81	69	COc1ccc(SCc2cnc3nc(N)nc(N)c3c2C)cc1OC	IC50	'='	440.0	nM	6.36			UO_0000065	17.78	0.35	3.55	5.82	False	CHEMBL669986	Antimycobacterial activity against human dihydrofolate reductase (hDHFR)	B	BAO_0000357	single protein format	None	None	None	None	None	CHEMBL202	Dihydrofolate reductase	Homo sapiens	SINGLE PROTEIN	CHEMBL1135401	1	Scientific Literature	J. Med. Chem.	2002	None
CHEMBL133360		0	206.25	0	-0.08	4 (8-isopropyl)	CC(C)N1C=CC=C2C(=O)NC(N)N=C21	Kd	'='	10000.0	nM	5.00			UO_0000065	24.24	0.46	5.08	7.07	False	CHEMBL663691	Apparent dissociation constant at pH 6.6 for Chicken dihydrofolate reductase in the presence of cofactor NADPH	B	BAO_0000357	single protein format	Lactobacillus casei	None	None	None	None	CHEMBL202	Dihydrofolate reductase	Homo sapiens	SINGLE PROTEIN	CHEMBL1127798	1	Scientific Literature	J. Med. Chem.	1994	None
CHEMBL135581		0	220.28	0	0.31	10 (7-methyl-8-propyl)	CCCN1C(C)=CC=C2C(=O)NC(N)N=C21	Kd	'='	0.5	nM	9.30			UO_0000065	42.22	0.79	8.99	13.15	False	CHEMBL669265	Tested for the apparent dissociation constant for binding of compound to binary NADPH complex with human dihydrofolate reductase using equation 4	B	BAO_0000357	single protein format	None	None	None	None	None	CHEMBL202	Dihydrofolate reductase	Homo sapiens	SINGLE PROTEIN	CHEMBL1127798	1	Scientific Literature	J. Med. Chem.	1994	None
CHEMBL597885		0	302.36	0	2.86	11	COc1ccc(Sc2oc3nc(N)nc(N)c3c2C)cc1	IC50	'>'	200000.0	nM		Outside typical range		UO_0000065					False	CHEMBL1073056	Inhibition of human DHFR at 30 degC under pH 7.4 by spectrophotometry	B	BAO_0000357	single protein format	Homo sapiens	None	None	None	None	CHEMBL202	Dihydrofolate reductase	Homo sapiens	SINGLE PROTEIN	CHEMBL1159120	1	Scientific Literature	Bioorg. Med. Chem.	2010	None
CHEMBL596680		0	341.22	0	4.15	9	Cc1c(Sc2c(Cl)cccc2Cl)oc2nc(N)nc(N)c12	IC50	'>'	200000.0	nM		Outside typical range		UO_0000065					False	CHEMBL1073056	Inhibition of human DHFR at 30 degC under pH 7.4 by spectrophotometry	B	BAO_0000357	single protein format	Homo sapiens	None	None	None	None	CHEMBL202	Dihydrofolate reductase	Homo sapiens	SINGLE PROTEIN	CHEMBL1159120	1	Scientific Literature	Bioorg. Med. Chem.	2010	None
CHEMBL104829	FURO[2,3D]PYRIMIDINE ANTIFOLATE	0	442.43	0	1.07	2	CN(Cc1coc2nc(N)nc(N)c12)c1ccc(C(=O)N[C@@H](CCC(=O)O)C(=O)O)cc1	IC50	'='	220.0	nM	6.66			UO_0000065	15.05	0.28	5.59	3.36	False	CHEMBL1073056	Inhibition of human DHFR at 30 degC under pH 7.4 by spectrophotometry	B	BAO_0000357	single protein format	Homo sapiens	None	None	None	None	CHEMBL202	Dihydrofolate reductase	Homo sapiens	SINGLE PROTEIN	CHEMBL1159120	1	Scientific Literature	Bioorg. Med. Chem.	2010	None
CHEMBL485961		0	312.37	0	1.81	17	CCc1nc(N)nc(N)c1C#CCc1cc(OC)ccc1OC	IC50	'='	1280.0	nM	5.89			UO_0000065	18.86	0.35	4.08	6.12	True	CHEMBL999460	Inhibition of human DHFR assessed as rate of enzyme-dependent NADPH oxidation	B	BAO_0000357	single protein format	Homo sapiens	None	None	None	None	CHEMBL202	Dihydrofolate reductase	Homo sapiens	SINGLE PROTEIN	CHEMBL1140220	1	Scientific Literature	J. Med. Chem.	2008	None
CHEMBL565020		0	520.59	1	4.23	BAL-16700	COc1cc(Cc2cnc(N)nc2N)cc(/C=C/C(=O)N2N=Cc3ccccc3C2c2ccccc2)c1OC	IC50	'>'	16000.0	nM				UO_0000065					False	CHEMBL1031974	Inhibition of human recombinant DHFR	B	BAO_0000357	single protein format	Homo sapiens	None	None	None	None	CHEMBL202	Dihydrofolate reductase	Homo sapiens	SINGLE PROTEIN	CHEMBL1151424	1	Scientific Literature	Antimicrob. Agents Chemother.	2007	None
CHEMBL565059		0	544.61	1	3.38	BAL-16796	COC(=O)C(C)(C)C1c2ccccc2C=NN1C(=O)/C=C/c1cc(Cc2cnc(N)nc2N)cc(OC)c1OC	IC50	'='	813000.0	nM		Outside typical range		UO_0000065					False	CHEMBL1031974	Inhibition of human recombinant DHFR	B	BAO_0000357	single protein format	Homo sapiens	None	None	None	None	CHEMBL202	Dihydrofolate reductase	Homo sapiens	SINGLE PROTEIN	CHEMBL1151424	1	Scientific Literature	Antimicrob. Agents Chemother.	2007	None
CHEMBL556091		0	372.30	0	4.59	2e	CCc1sc2nc(N)[nH]c(=O)c2c1Sc1ccc(Cl)c(Cl)c1	IC50	'='	290.0	nM	6.54			UO_0000065	17.56	0.41	1.95	9.11	False	CHEMBL1062969	Inhibition of human recombinant dihydrofolate reductase	B	BAO_0000357	single protein format	Homo sapiens	None	None	None	None	CHEMBL202	Dihydrofolate reductase	Homo sapiens	SINGLE PROTEIN	CHEMBL1151945	1	Scientific Literature	J. Med. Chem.	2009	None
CHEMBL150607		0	586.61	2	2.20	11	Cc1c(CNc2ccc(C(=O)NC(CCCNC(=O)c3ccccc3C(=O)O)C(=O)O)cc2)cnc2nc(N)nc(N)c12	Ki	'='	0.0004	nM		Outside typical range		UO_0000065					False	CHEMBL669872	Compound was evaluated for the inhibition of Dihydrofolate reductase at concentration ranged from 0.15-0.50 uM	B	BAO_0000357	single protein format	None	None	None	None	None	CHEMBL202	Dihydrofolate reductase	Homo sapiens	SINGLE PROTEIN	CHEMBL1131440	1	Scientific Literature	J. Med. Chem.	1998	None
CHEMBL598293		0	332.39	0	2.86	15	COc1ccc(Sc2oc3nc(N)nc(N)c3c2C)cc1OC	IC50	'>'	200000.0	nM		Outside typical range		UO_0000065					False	CHEMBL1073056	Inhibition of human DHFR at 30 degC under pH 7.4 by spectrophotometry	B	BAO_0000357	single protein format	Homo sapiens	None	None	None	None	CHEMBL202	Dihydrofolate reductase	Homo sapiens	SINGLE PROTEIN	CHEMBL1159120	1	Scientific Literature	Bioorg. Med. Chem.	2010	None
CHEMBL134613		0	254.29	0	0.71	14 (8-benzyl)	NC1N=C2C(=CC=CN2Cc2ccccc2)C(=O)N1	Kd	'='	700.0	nM	6.16			UO_0000065	24.20	0.44	5.44	8.70	False	CHEMBL669263	Apparent dissociation constant at pH 6.6 for human dihydrofolate reductase in the presence of cofactor NADPH	B	BAO_0000357	single protein format	None	None	None	None	None	CHEMBL202	Dihydrofolate reductase	Homo sapiens	SINGLE PROTEIN	CHEMBL1127798	1	Scientific Literature	J. Med. Chem.	1994	None
CHEMBL135811		0	206.25	0	-0.08	3 (8-propyl)	CCCN1C=CC=C2C(=O)NC(N)N=C21	Kd	'='	4000.0	nM	5.40			UO_0000065	26.17	0.49	5.48	7.63	False	CHEMBL669263	Apparent dissociation constant at pH 6.6 for human dihydrofolate reductase in the presence of cofactor NADPH	B	BAO_0000357	single protein format	None	None	None	None	None	CHEMBL202	Dihydrofolate reductase	Homo sapiens	SINGLE PROTEIN	CHEMBL1127798	1	Scientific Literature	J. Med. Chem.	1994	None
CHEMBL250231		0	300.75	0	3.03	5b	Nc1nc(N)c2c(OCc3cccc(Cl)c3)cccc2n1	IC50	'='	98000.0	nM	4.01			UO_0000065	13.33	0.26	0.98	4.61	False	CHEMBL944098	Inhibition of human recombinant DHFR	B	BAO_0000357	single protein format	Homo sapiens	None	None	None	None	CHEMBL202	Dihydrofolate reductase	Homo sapiens	SINGLE PROTEIN	CHEMBL1140748	1	Scientific Literature	J. Med. Chem.	2008	None
CHEMBL251428		0	302.28	0	2.65	10i	Nc1nc(N)c2c(COc3ccc(F)cc3F)cccc2n1	IC50	'='	10700.0	nM	4.97			UO_0000065	16.44	0.31	2.32	5.71	False	CHEMBL944098	Inhibition of human recombinant DHFR	B	BAO_0000357	single protein format	Homo sapiens	None	None	None	None	CHEMBL202	Dihydrofolate reductase	Homo sapiens	SINGLE PROTEIN	CHEMBL1140748	1	Scientific Literature	J. Med. Chem.	2008	None
CHEMBL413990		0	411.89	0	3.38	12b	Nc1nc(N)c2c(OCC3CCN(C(=O)c4cccc(Cl)c4)CC3)cccc2n1	IC50	'>'	125000.0	nM		Outside typical range		UO_0000065					False	CHEMBL944098	Inhibition of human recombinant DHFR	B	BAO_0000357	single protein format	Homo sapiens	None	None	None	None	CHEMBL202	Dihydrofolate reductase	Homo sapiens	SINGLE PROTEIN	CHEMBL1140748	1	Scientific Literature	J. Med. Chem.	2008	None
CHEMBL148591		0	334.43	0	2.66	56	Cc1c(CNC2CCCc3ccccc32)cnc2nc(N)nc(N)c12	Activity scale	'>'	1000.0	nM				UO_0000065					False	CHEMBL667184	Antimycobacterial activity scale was evaluated and found to be inactive against human Dihydrofolate reductase	B	BAO_0000357	single protein format	None	None	None	None	None	CHEMBL202	Dihydrofolate reductase	Homo sapiens	SINGLE PROTEIN	CHEMBL1135401	1	Scientific Literature	J. Med. Chem.	2002	None
CHEMBL358884		0	366.32	0	3.27	46	Cc1c(CNc2cc(C(F)(F)F)ccc2F)cnc2nc(N)nc(N)c12	IC50	'='	4.1	nM	8.39			UO_0000065	22.90	0.44	5.12	8.16	False	CHEMBL669986	Antimycobacterial activity against human dihydrofolate reductase (hDHFR)	B	BAO_0000357	single protein format	None	None	None	None	None	CHEMBL202	Dihydrofolate reductase	Homo sapiens	SINGLE PROTEIN	CHEMBL1135401	1	Scientific Literature	J. Med. Chem.	2002	None
CHEMBL421959		0	306.37	0	1.75	4	Nc1nc(N)c2cc3c(nc2n1)CCN(Cc1ccccc1)C3	IC50	'='	32000.0	nM	4.50			UO_0000065	14.67	0.27	2.74	4.78	False	CHEMBL668440	Inhibitory activity against recombinant human Dihydrofolate reductase	B	BAO_0000357	single protein format	None	None	None	None	None	CHEMBL202	Dihydrofolate reductase	Homo sapiens	SINGLE PROTEIN	CHEMBL1135650	1	Scientific Literature	J. Med. Chem.	2002	None
CHEMBL151673		0	400.44	0	1.97	50	COCc1c(CNc2cc(OC)c(OC)c(OC)c2)cnc2nc(N)nc(N)c12	Activity scale	'>'	1000.0	nM				UO_0000065					False	CHEMBL667184	Antimycobacterial activity scale was evaluated and found to be inactive against human Dihydrofolate reductase	B	BAO_0000357	single protein format	None	None	None	None	None	CHEMBL202	Dihydrofolate reductase	Homo sapiens	SINGLE PROTEIN	CHEMBL1135401	1	Scientific Literature	J. Med. Chem.	2002	None
CHEMBL23569		0	340.39	0	2.13	20	COc1cc(NCc2cnc3nc(N)nc(N)c3c2C)cc(OC)c1	Activity scale						Not Determined						False	CHEMBL668058	Antimycobacterial activity scale was evaluated and found to be active against human Dihydrofolate reductase; ND is No Data	B	BAO_0000357	single protein format	None	None	None	None	None	CHEMBL202	Dihydrofolate reductase	Homo sapiens	SINGLE PROTEIN	CHEMBL1135401	1	Scientific Literature	J. Med. Chem.	2002	None
CHEMBL333769		0	283.36	0	2.53	8q	Nc1ccc(Sc2cccc3nc(N)nc(N)c23)cc1	IC50	'='	320.0	nM	6.50			UO_0000065	22.92	0.44	3.96	6.25	False	CHEMBL669279	In vitro inhibition of human dihydrofolate reductase	B	BAO_0000357	single protein format	None	None	None	None	None	CHEMBL202	Dihydrofolate reductase	Homo sapiens	SINGLE PROTEIN	CHEMBL1128547	1	Scientific Literature	J. Med. Chem.	1995	None
CHEMBL134383		0	206.25	0	-0.08	6 (6-methyl-8-ethyl)	CCN1C=C(C)C=C2C(=O)NC(N)N=C21	Ratio	'='	0.8										False	CHEMBL848246	Ratio of Kd for binary complex with no NADPH chicken DHFR to that of ternary complex with no NADPH chicken DHFR	B	BAO_0000357	single protein format	Lactobacillus casei	None	None	None	None	CHEMBL202	Dihydrofolate reductase	Homo sapiens	SINGLE PROTEIN	CHEMBL1127798	1	Scientific Literature	J. Med. Chem.	1994	None
CHEMBL336628		0	220.28	0	0.17	13 (8-isobutyl)	CC(C)CN1C=CC=C2C(=O)NC(N)N=C21	Kd	'='	600.0	nM	6.22			UO_0000065	28.25	0.53	6.05	8.80	False	CHEMBL669263	Apparent dissociation constant at pH 6.6 for human dihydrofolate reductase in the presence of cofactor NADPH	B	BAO_0000357	single protein format	None	None	None	None	None	CHEMBL202	Dihydrofolate reductase	Homo sapiens	SINGLE PROTEIN	CHEMBL1127798	1	Scientific Literature	J. Med. Chem.	1994	None
CHEMBL560912		0	372.30	0	4.59	2f	CCc1sc2nc(N)[nH]c(=O)c2c1Sc1cc(Cl)cc(Cl)c1	IC50	'='	280.0	nM	6.55			UO_0000065	17.60	0.41	1.96	9.13	False	CHEMBL1062969	Inhibition of human recombinant dihydrofolate reductase	B	BAO_0000357	single protein format	Homo sapiens	None	None	None	None	CHEMBL202	Dihydrofolate reductase	Homo sapiens	SINGLE PROTEIN	CHEMBL1151945	1	Scientific Literature	J. Med. Chem.	2009	None
CHEMBL563212		0	363.46	0	3.30	2l	CCc1sc2nc(N)[nH]c(=O)c2c1Sc1cc(OC)cc(OC)c1	IC50	'='	540.0	nM	6.27			UO_0000065	17.24	0.36	2.97	6.95	False	CHEMBL1062969	Inhibition of human recombinant dihydrofolate reductase	B	BAO_0000357	single protein format	Homo sapiens	None	None	None	None	CHEMBL202	Dihydrofolate reductase	Homo sapiens	SINGLE PROTEIN	CHEMBL1151945	1	Scientific Literature	J. Med. Chem.	2009	None
CHEMBL225072	PEMETREXED	4	427.42	1	0.67	LY-231514	Nc1nc(=O)c2c(CCc3ccc(C(=O)N[C@@H](CCC(=O)O)C(=O)O)cc3)c[nH]c2[nH]1	IC50	'='	6600.0	nM	5.18			UO_0000065	12.12	0.23	4.51	2.71	True	CHEMBL668080	Inhibitory concentration against isolated human Dihydrofolate reductase	B	BAO_0000357	single protein format	None	None	None	None	None	CHEMBL202	Dihydrofolate reductase	Homo sapiens	SINGLE PROTEIN	CHEMBL1133086	1	Scientific Literature	J. Med. Chem.	2000	None
CHEMBL573880		0	314.35	0	1.05	rac-17	COc1ccc(OC)c(C(O)C#Cc2c(C)nc(N)nc2N)c1	IC50	'='	1200.0	nM	5.92			UO_0000065	18.84	0.35	4.87	5.08	False	CHEMBL1044822	Inhibition of human DHFR assessed as rate of NADPH consumption using dihydrofolate as substrate	B	BAO_0000357	single protein format	Homo sapiens	None	None	None	None	CHEMBL202	Dihydrofolate reductase	Homo sapiens	SINGLE PROTEIN	CHEMBL1154109	1	Scientific Literature	Bioorg. Med. Chem.	2009	None
CHEMBL564277		0	337.86	0	3.93	2b	CCc1sc2nc(N)[nH]c(=O)c2c1Sc1ccc(Cl)cc1	IC50	'='	300.0	nM	6.52			UO_0000065	19.31	0.42	2.59	9.09	False	CHEMBL1062969	Inhibition of human recombinant dihydrofolate reductase	B	BAO_0000357	single protein format	Homo sapiens	None	None	None	None	CHEMBL202	Dihydrofolate reductase	Homo sapiens	SINGLE PROTEIN	CHEMBL1151945	1	Scientific Literature	J. Med. Chem.	2009	None
CHEMBL104829	FURO[2,3D]PYRIMIDINE ANTIFOLATE	0	442.43	0	1.07	1b	CN(Cc1coc2nc(N)nc(N)c12)c1ccc(C(=O)N[C@@H](CCC(=O)O)C(=O)O)cc1	IC50	'='	220.0	nM	6.66			UO_0000065	15.05	0.28	5.59	3.36	True	CHEMBL668281	Inhibitory concentration against human dihydrofolate reductase (DHFR)	B	BAO_0000357	single protein format	None	None	None	None	None	CHEMBL202	Dihydrofolate reductase	Homo sapiens	SINGLE PROTEIN	CHEMBL1133086	1	Scientific Literature	J. Med. Chem.	2000	None
CHEMBL80135		0	467.48	0	1.91	1e	Cc1c(N(C)Cc2ccc(C(=O)NC(CCC(=O)O)C(=O)O)cc2)ccc2nc(N)nc(O)c12	IC50	'='	3200.0	nM	5.50			UO_0000065	11.75	0.22	3.58	3.07	False	CHEMBL669446	Inhibitory activity against dihydrofolate reductase (DHFR) obtained from human WIL2 cells	B	BAO_0000219	cell-based format	None	None	None	WIL2	None	CHEMBL202	Dihydrofolate reductase	Homo sapiens	SINGLE PROTEIN	CHEMBL1124218	1	Scientific Literature	J. Med. Chem.	1988	CHEMBL3308011
CHEMBL7341		0	343.17	0	1.48	15	CC1(C)N=C(N)N=C(N)N1c1ccc(I)cc1	Log 1/Ki app	'='	5.51										False	CHEMBL669981	Inhibitory activity against human lymphoblastoid cell (WIL2) dihydrofolate reductase (DHFR)	B	BAO_0000357	single protein format	None	None	None	None	None	CHEMBL202	Dihydrofolate reductase	Homo sapiens	SINGLE PROTEIN	CHEMBL1122559	1	Scientific Literature	J. Med. Chem.	1984	None
CHEMBL35552		0	624.70	2	2.33	14	CCOC(=O)CCCCN(Cc1cnc2nc(N)nc(N)c2n1)c1ccc(C(=O)NC(CCC(=O)OCC)C(=O)OCC)cc1	Ki	'='	46.2	nM	7.33			UO_0000065	11.74	0.22	5.01	3.41	False	CHEMBL664356	Inhibitory activity against Trypanosoma cruzi dihydrofolate reductase	B	BAO_0000357	single protein format	Trypanosoma cruzi	None	None	None	None	CHEMBL202	Dihydrofolate reductase	Homo sapiens	SINGLE PROTEIN	CHEMBL1131724	1	Scientific Literature	Bioorg. Med. Chem. Lett.	1999	None
CHEMBL326200		0	346.41	0	2.86	6	COc1cc(-c2sc3nc(N)nc(N)c3c2C)cc(OC)c1OC	IC50	'>'	10000.0	nM				UO_0000065					False	CHEMBL668085	Tested for inhibitory activity against dihydrofolate reductase in human	B	BAO_0000357	single protein format	None	None	None	None	None	CHEMBL202	Dihydrofolate reductase	Homo sapiens	SINGLE PROTEIN	CHEMBL1126852	1	Scientific Literature	J. Med. Chem.	1993	None
CHEMBL377514		0	558.71	1	4.19	4u	Cc1cc(C)cc(CNC(=O)CCc2nc(N)nc(N)c2-c2ccc(NCc3ccc(S(C)(=O)=O)cc3)cc2)c1	Inhibition	'='	82.0	%				UO_0000187					False	CHEMBL859714	Inhibition of human DHFR receptor at 1 uM	B	BAO_0000357	single protein format	Homo sapiens	None	None	None	None	CHEMBL202	Dihydrofolate reductase	Homo sapiens	SINGLE PROTEIN	CHEMBL1146136	1	Scientific Literature	Bioorg. Med. Chem. Lett.	2006	None
CHEMBL34259	METHOTREXATE	4	454.45	0	0.27	MTX	CN(Cc1cnc2nc(N)nc(N)c2n1)c1ccc(C(=O)N[C@@H](CCC(=O)O)C(=O)O)cc1	IC50	'='	22.0	nM	7.66			UO_0000065	16.85	0.32	7.39	3.64	True	CHEMBL1115358	Inhibition of human DHFR	B	BAO_0000357	single protein format	Homo sapiens	None	None	None	None	CHEMBL202	Dihydrofolate reductase	Homo sapiens	SINGLE PROTEIN	CHEMBL1156263	1	Scientific Literature	J. Med. Chem.	2010	None
CHEMBL157571		0	365.44	0	3.36	41	CCCCOC(=O)c1ccc(NCc2ccc3nc(N)nc(N)c3c2)cc1	Delta G	'='	-11.2	kCal									False	CHEMBL663137	Binding energy against Streptococcus faecium dihydrofolate reductase	B	BAO_0000357	single protein format	Enterococcus faecium	None	None	None	None	CHEMBL202	Dihydrofolate reductase	Homo sapiens	SINGLE PROTEIN	CHEMBL1121631	1	Scientific Literature	J. Med. Chem.	1980	None
CHEMBL171639		0	488.34	0	3.37	28	COc1cc(Cc2cnc(N)nc2N)cc(OC)c1Oc1ccc(NC(=O)CBr)cc1	Ratio	'>'	30.0										False	CHEMBL876592	Minimum inhibitory concentration versus trimethoprim against Dihydrofolate Reductase of Proteus vulgaris CN 329	B	BAO_0000357	single protein format	Proteus vulgaris	None	None	None	None	CHEMBL202	Dihydrofolate reductase	Homo sapiens	SINGLE PROTEIN	CHEMBL1121680	1	Scientific Literature	J. Med. Chem.	1981	None
CHEMBL328827		0	353.45	0	2.78	8j	Nc1nc(N)c2c(Sc3ccc(N4CCOCC4)cc3)cccc2n1	IC50	'='	70000.0	nM	4.16			UO_0000065	11.76	0.23	1.37	4.60	True	CHEMBL669279	In vitro inhibition of human dihydrofolate reductase	B	BAO_0000357	single protein format	None	None	None	None	None	CHEMBL202	Dihydrofolate reductase	Homo sapiens	SINGLE PROTEIN	CHEMBL1128547	1	Scientific Literature	J. Med. Chem.	1995	None
CHEMBL338742		0	302.79	0	3.60	8x	Nc1nc(N)c2c(Sc3cccc(Cl)c3)cccc2n1	IC50	'='	270.0	nM	6.57			UO_0000065	21.69	0.45	2.97	8.44	False	CHEMBL669279	In vitro inhibition of human dihydrofolate reductase	B	BAO_0000357	single protein format	None	None	None	None	None	CHEMBL202	Dihydrofolate reductase	Homo sapiens	SINGLE PROTEIN	CHEMBL1128547	1	Scientific Literature	J. Med. Chem.	1995	None
CHEMBL18155		0	573.57	3	1.29	3	Nc1nc(N)c2nc(CNc3ccc(C(=O)NC(CCCNC(=O)c4ccccc4C(=O)O)C(=O)O)cc3)cnc2n1	Ki	'='	0.00035	nM		Outside typical range		UO_0000065					False	CHEMBL669872	Compound was evaluated for the inhibition of Dihydrofolate reductase at concentration ranged from 0.15-0.50 uM	B	BAO_0000357	single protein format	None	None	None	None	None	CHEMBL202	Dihydrofolate reductase	Homo sapiens	SINGLE PROTEIN	CHEMBL1131440	1	Scientific Literature	J. Med. Chem.	1998	None
CHEMBL173641		0	411.42	0	2.74	30	COc1cc(Cc2cnc(N)nc2N)cc(OC)c1OCc1ccc([N+](=O)[O-])cc1	Ratio	'='	30.0										False	CHEMBL843770	Minimum inhibitory concentration of compound versus trimethoprim against Escherichia coli CN 314	F	BAO_0000019	assay format	None	None	None	None	None	CHEMBL202	Dihydrofolate reductase	Homo sapiens	SINGLE PROTEIN	CHEMBL1121680	1	Scientific Literature	J. Med. Chem.	1981	None
CHEMBL173641		0	411.42	0	2.74	30	COc1cc(Cc2cnc(N)nc2N)cc(OC)c1OCc1ccc([N+](=O)[O-])cc1	Ratio	'='	30.0										False	CHEMBL843769	Minimum inhibitory concentration of compound versus trimethoprim against Enterobacter aerogenes 2200/86	F	BAO_0000019	assay format	None	None	None	None	None	CHEMBL202	Dihydrofolate reductase	Homo sapiens	SINGLE PROTEIN	CHEMBL1121680	1	Scientific Literature	J. Med. Chem.	1981	None
CHEMBL36866		0	452.47	1	1.76	6b	Cc1c(NCc2ccc(C(=O)NC(CCC(=O)O)C(=O)O)cc2)ccc2nc(N)nc(N)c12	IC50	'='	4.1	nM	8.39			UO_0000065	18.54	0.35	6.63	4.33	False	CHEMBL669446	Inhibitory activity against dihydrofolate reductase (DHFR) obtained from human WIL2 cells	B	BAO_0000219	cell-based format	None	None	None	WIL2	None	CHEMBL202	Dihydrofolate reductase	Homo sapiens	SINGLE PROTEIN	CHEMBL1124218	1	Scientific Literature	J. Med. Chem.	1988	CHEMBL3308011
CHEMBL366869		0	463.49	0	2.31	22	COc1cc(Cc2cnc(N)nc2N)cc(OC)c1OCCCN1C(=O)c2ccccc2C1=O	Ratio	'='	300.0										False	CHEMBL843769	Minimum inhibitory concentration of compound versus trimethoprim against Enterobacter aerogenes 2200/86	F	BAO_0000019	assay format	None	None	None	None	None	CHEMBL202	Dihydrofolate reductase	Homo sapiens	SINGLE PROTEIN	CHEMBL1121680	1	Scientific Literature	J. Med. Chem.	1981	None
CHEMBL368393		0	333.39	0	0.98	23	COc1cc(Cc2cnc(N)nc2N)cc(OC)c1OCCCN	Ratio	'='	10.0										False	CHEMBL667199	Minimum inhibitory concentration versus trimethoprim against Dihydrofolate Reductase of Klebsiella pneumoniae CN 3632	B	BAO_0000357	single protein format	Klebsiella pneumoniae	None	None	None	None	CHEMBL202	Dihydrofolate reductase	Homo sapiens	SINGLE PROTEIN	CHEMBL1121680	1	Scientific Literature	J. Med. Chem.	1981	None
CHEMBL167304		0	446.46	1	0.89	LY-335738	C[C@](CCC(=O)O)(NC(=O)c1ccc(CCC2CNc3nc(N)nc(N)c3C2)o1)C(=O)O	Ki	'='	9.87	nM	8.01			UO_0000065	17.93	0.34	7.12	3.87	False	CHEMBL666805	Inhibitory activity against recombinant human dihydrofolate reductase (DHFR)	B	BAO_0000357	single protein format	None	None	None	None	None	CHEMBL202	Dihydrofolate reductase	Homo sapiens	SINGLE PROTEIN	CHEMBL1132123	1	Scientific Literature	Bioorg. Med. Chem. Lett.	1999	None
CHEMBL574335		0	356.43	0	2.52	rac-9	CCC(C#Cc1c(C)nc(N)nc1N)c1cc(OC)c(OC)c(OC)c1	IC50	'='	200.0	nM	6.70			UO_0000065	18.79	0.35	4.18	6.35	False	CHEMBL1044822	Inhibition of human DHFR assessed as rate of NADPH consumption using dihydrofolate as substrate	B	BAO_0000357	single protein format	Homo sapiens	None	None	None	None	CHEMBL202	Dihydrofolate reductase	Homo sapiens	SINGLE PROTEIN	CHEMBL1154109	1	Scientific Literature	Bioorg. Med. Chem.	2009	None
CHEMBL575223		0	356.43	0	2.38	rac-12	CCc1nc(N)nc(N)c1C#CC(C)c1cc(OC)c(OC)c(OC)c1	IC50	'='	88.0	nM	7.06			UO_0000065	19.79	0.37	4.68	6.69	False	CHEMBL1044822	Inhibition of human DHFR assessed as rate of NADPH consumption using dihydrofolate as substrate	B	BAO_0000357	single protein format	Homo sapiens	None	None	None	None	CHEMBL202	Dihydrofolate reductase	Homo sapiens	SINGLE PROTEIN	CHEMBL1154109	1	Scientific Literature	Bioorg. Med. Chem.	2009	None
CHEMBL485960		0	298.35	0	1.56	rac-14	COc1ccc(OC)c(CC#Cc2c(C)nc(N)nc2N)c1	IC50	'='	1300.0	nM	5.89			UO_0000065	19.73	0.37	4.33	6.11	False	CHEMBL1044822	Inhibition of human DHFR assessed as rate of NADPH consumption using dihydrofolate as substrate	B	BAO_0000357	single protein format	Homo sapiens	None	None	None	None	CHEMBL202	Dihydrofolate reductase	Homo sapiens	SINGLE PROTEIN	CHEMBL1154109	1	Scientific Literature	Bioorg. Med. Chem.	2009	None
CHEMBL584390		0	328.37	0	1.71	rac-18	COc1ccc(OC)c(C(C#Cc2c(C)nc(N)nc2N)OC)c1	IC50	'='	60.0	nM	7.22			UO_0000065	21.99	0.41	5.51	6.84	False	CHEMBL1044822	Inhibition of human DHFR assessed as rate of NADPH consumption using dihydrofolate as substrate	B	BAO_0000357	single protein format	Homo sapiens	None	None	None	None	CHEMBL202	Dihydrofolate reductase	Homo sapiens	SINGLE PROTEIN	CHEMBL1154109	1	Scientific Literature	Bioorg. Med. Chem.	2009	None
CHEMBL574329		0	312.37	0	2.12	rac-19	COc1ccc(OC)c(C(C)C#Cc2c(C)nc(N)nc2N)c1	IC50	'='	400.0	nM	6.40			UO_0000065	20.48	0.38	4.28	6.65	False	CHEMBL1044822	Inhibition of human DHFR assessed as rate of NADPH consumption using dihydrofolate as substrate	B	BAO_0000357	single protein format	Homo sapiens	None	None	None	None	CHEMBL202	Dihydrofolate reductase	Homo sapiens	SINGLE PROTEIN	CHEMBL1154109	1	Scientific Literature	Bioorg. Med. Chem.	2009	None
CHEMBL401073		0	299.29	0	1.57	10	Cc1cc2nc(N)[nH]c(=O)c2n1Cc1ccc([N+](=O)[O-])cc1	IC50	'='	33000.0	nM	4.48			UO_0000065	14.97	0.28	2.91	3.74	False	CHEMBL926353	Inhibition of human recombinant DHFR	B	BAO_0000357	single protein format	Homo sapiens	None	None	None	None	CHEMBL202	Dihydrofolate reductase	Homo sapiens	SINGLE PROTEIN	CHEMBL1140703	1	Scientific Literature	J. Med. Chem.	2008	None
CHEMBL423985		0	490.43	0	0.51	2	CN(Cc1cnc2nc(N)nc(N)c2n1)c1ccc(C(=O)NC(CC(F)(F)C(=O)O)C(=O)O)cc1	IC50	'='	1530.0	nM	5.82			UO_0000065	11.86	0.23	5.31	2.76	False	CHEMBL668439	Inhibitory activity against purified human dihydrofolate reductase (DHFR) in human leukemia cells (CCRF-CEM)	B	BAO_0000219	cell-based format	None	None	None	CCRF-CEM	None	CHEMBL202	Dihydrofolate reductase	Homo sapiens	SINGLE PROTEIN	CHEMBL1129301	1	Scientific Literature	J. Med. Chem.	1996	CHEMBL3307641
CHEMBL154418		0	438.44	1	1.37	60	Cc1c(CNc2ccc(C(=O)NC(CC(=O)O)C(=O)O)cc2)ccc2nc(N)nc(N)c12	-Delta G	'='	12.7	kCal mol-1									False	CHEMBL663133	Binding energy to Streptococcus faecium dihydrofolate reductase	B	BAO_0000357	single protein format	Enterococcus faecium	None	None	None	None	CHEMBL202	Dihydrofolate reductase	Homo sapiens	SINGLE PROTEIN	CHEMBL1122106	1	Scientific Literature	J. Med. Chem.	1982	None
CHEMBL318078		0	404.47	0	2.36	35	COC(=O)CCCCCOc1c(OC)cc(Cc2cnc(N)nc2N)cc1OC	Ratio	'='	10.0										False	CHEMBL843776	Minimum inhibitory concentration of compound versus trimethoprim against Staphylococcus aureus CN 491	F	BAO_0000019	assay format	None	None	None	None	None	CHEMBL202	Dihydrofolate reductase	Homo sapiens	SINGLE PROTEIN	CHEMBL1121680	1	Scientific Literature	J. Med. Chem.	1981	None
CHEMBL305253		0	452.47	0	1.48	6d	CN(Cc1ccc(C(=O)NC(CCC(=O)O)C(=O)O)cc1)c1ccc2nc(N)nc(N)c2c1	IC50	'='	4.6	nM	8.34			UO_0000065	18.43	0.35	6.86	4.51	False	CHEMBL669446	Inhibitory activity against dihydrofolate reductase (DHFR) obtained from human WIL2 cells	B	BAO_0000219	cell-based format	None	None	None	WIL2	None	CHEMBL202	Dihydrofolate reductase	Homo sapiens	SINGLE PROTEIN	CHEMBL1124218	1	Scientific Literature	J. Med. Chem.	1988	CHEMBL3308011
CHEMBL429694	CONGO RED	0	696.68	2	8.15	A (Congo Red)	Nc1c(/N=N/c2ccc(-c3ccc(/N=N/c4cc(S(=O)(=O)[O-])c5ccccc5c4N)cc3)cc2)cc(S(=O)(=O)[O-])c2ccccc12.[Na+].[Na+]	Concentration	'='	0.4	uM				UO_0000064					False	CHEMBL666224	Concentration required for the inhibition of dihydrofolate reductase	B	BAO_0000357	single protein format	None	None	None	None	None	CHEMBL202	Dihydrofolate reductase	Homo sapiens	SINGLE PROTEIN	CHEMBL1145818	1	Scientific Literature	J. Med. Chem.	2003	None
CHEMBL21408		0	200.25	0	1.62	12	Cc1nc(N)nc(N)c1-c1ccccc1	IZ	'='	8.0	mm				UO_0000016					False	CHEMBL905733	Inhibition of human DHFR expressed in Saccharomyces cerevisiae TB5 assessed as yeast growth inhibition after 3 days by radial spoke assay	B	BAO_0000019	assay format	Homo sapiens	None	None	None	None	CHEMBL202	Dihydrofolate reductase	Homo sapiens	SINGLE PROTEIN	CHEMBL1143059	1	Scientific Literature	Bioorg. Med. Chem.	2007	None
CHEMBL226249		0	272.35	0	2.01	9a	Nc1nc(N)c(-c2ccccc2)c(CCCCCO)n1	IZ	'='	7.0	mm				UO_0000016					False	CHEMBL905733	Inhibition of human DHFR expressed in Saccharomyces cerevisiae TB5 assessed as yeast growth inhibition after 3 days by radial spoke assay	B	BAO_0000019	assay format	Homo sapiens	None	None	None	None	CHEMBL202	Dihydrofolate reductase	Homo sapiens	SINGLE PROTEIN	CHEMBL1143059	1	Scientific Literature	Bioorg. Med. Chem.	2007	None
CHEMBL39107		0	410.43	0	1.84	3c	NCCCC(NC(=O)c1ccc(OCc2ccc3ncnc(O)c3c2)cc1)C(=O)O	IC50	'='	3800.0	nM	5.42			UO_0000065	13.21	0.25	3.58	3.67	False	CHEMBL669445	Inhibition of human dihydrofolate reductase	B	BAO_0000357	single protein format	Homo sapiens	None	None	None	None	CHEMBL202	Dihydrofolate reductase	Homo sapiens	SINGLE PROTEIN	CHEMBL1124621	1	Scientific Literature	J. Med. Chem.	1989	None
CHEMBL3115730		0	432.52	1	5.36	262	COc1ccc(/C=C2\CCCc3c2nc(C)nc3-c2ccc(OC)c(OC)c2)cc1OC	IC50	'='	100.0	nM	7.00			UO_0000065	16.18	0.30	1.64	11.16	False	CHEMBL3399404	Inhibition of DHFR (unknown origin)	B	BAO_0000357	single protein format	Homo sapiens	None	None	None	None	CHEMBL202	Dihydrofolate reductase	Homo sapiens	SINGLE PROTEIN	CHEMBL3396974	1	Scientific Literature	Eur. J. Med. Chem.	2015	None
CHEMBL23532		0	370.41	0	2.14	43	COc1cc(NCc2cnc3nc(N)nc(N)c3c2C)cc(OC)c1OC	Activity scale						Not Determined						False	CHEMBL668060	Antimycobacterial activity scale against human Dihydrofolate reductase; ND is No Data	B	BAO_0000357	single protein format	Homo sapiens	None	None	None	None	CHEMBL202	Dihydrofolate reductase	Homo sapiens	SINGLE PROTEIN	CHEMBL1135401	1	Scientific Literature	J. Med. Chem.	2002	None
CHEMBL365307		0	455.47	1	1.45	6	Nc1nc2[nH]c(CCCCc3ccc(C(=O)N[C@@H](CCC(=O)O)C(=O)O)cc3)cc2c(=O)[nH]1	IC50	'>'	20000.0	nM				UO_0000065					False	CHEMBL829464	Inhibition of human dihydrofolate reductase at 37 degree C pH 7.4	B	BAO_0000357	single protein format	Homo sapiens	None	None	None	None	CHEMBL202	Dihydrofolate reductase	Homo sapiens	SINGLE PROTEIN	CHEMBL1141150	1	Scientific Literature	J. Med. Chem.	2005	None
CHEMBL162270		0	369.43	0	2.46	9	COc1cc(N(C)Cc2cccc3nc(N)nc(N)c23)cc(OC)c1OC	Selectivity	'<'	0.1										False	CHEMBL852242	Selectivity ratio of Ki value against mutant DHFR and Wild-type DHFR	B	BAO_0000357	single protein format	Homo sapiens	None	None	None	None	CHEMBL202	Dihydrofolate reductase	Homo sapiens	SINGLE PROTEIN	CHEMBL1128249	1	Scientific Literature	J. Med. Chem.	1995	None
CHEMBL185319		0	484.46	0	3.44	TMECG	COc1cc(C(=O)O[C@@H]2Cc3c(O)cc(O)cc3O[C@@H]2c2ccc(O)c(O)c2)cc(OC)c1OC	Activity	'='	2.1	uM				UO_0000064					False	CHEMBL930269	Inhibition of human recombinant DHFR at 100 uM	B	BAO_0000357	single protein format	Homo sapiens	None	None	None	None	CHEMBL202	Dihydrofolate reductase	Homo sapiens	SINGLE PROTEIN	CHEMBL1142382	1	Scientific Literature	J. Med. Chem.	2008	None
CHEMBL47386	EPIGALLOCATECHIN	0	306.27	1	1.25	EGC	Oc1cc(O)c2c(c1)O[C@H](c1cc(O)c(O)c(O)c1)[C@H](O)C2	Activity						Not Active						False	CHEMBL930269	Inhibition of human recombinant DHFR at 100 uM	B	BAO_0000357	single protein format	Homo sapiens	None	None	None	None	CHEMBL202	Dihydrofolate reductase	Homo sapiens	SINGLE PROTEIN	CHEMBL1142382	1	Scientific Literature	J. Med. Chem.	2008	None
CHEMBL216675		0	560.62	2	6.89	16	O=C1OC(c2ccc(O)c(Br)c2)(c2ccc(O)c(Br)c2)c2ccc(Cl)c3cccc1c23	Ki	'='	13000.0	nM	4.89			UO_0000065	8.72	0.22	-2.00	7.32	False	CHEMBL912375	Inhibition of human dihydrofolate reductase	B	BAO_0000357	single protein format	Homo sapiens	None	None	None	None	CHEMBL202	Dihydrofolate reductase	Homo sapiens	SINGLE PROTEIN	CHEMBL1137378	1	Scientific Literature	J. Med. Chem.	2006	None
CHEMBL217760		0	437.28	1	6.02	7	O=C1OC(c2ccc(O)c(Cl)c2)(c2ccc(O)c(Cl)c2)c2ccc3ccccc3c21	Ki	'='	35000.0	nM	4.46			UO_0000065	10.19	0.20	-1.56	6.67	False	CHEMBL912375	Inhibition of human dihydrofolate reductase	B	BAO_0000357	single protein format	Homo sapiens	None	None	None	None	CHEMBL202	Dihydrofolate reductase	Homo sapiens	SINGLE PROTEIN	CHEMBL1137378	1	Scientific Literature	J. Med. Chem.	2006	None
CHEMBL297088		0	571.59	2	2.50	25	Nc1nc(N)c2cc(CNc3ccc(C(=O)NC(CCCNC(=O)c4ccccc4C(=O)O)C(=O)O)cc3)ccc2n1	Ki	'='	0.000014	nM		Outside typical range		UO_0000065					False	CHEMBL666804	Inhibitory activity against human recombinant Dihydrofolate reductase	B	BAO_0000357	single protein format	None	None	None	None	None	CHEMBL202	Dihydrofolate reductase	Homo sapiens	SINGLE PROTEIN	CHEMBL1135920	1	Scientific Literature	J. Med. Chem.	2002	None
CHEMBL135905		0	220.28	0	0.31	7 (6-methyl-8-propyl)	CCCN1C=C(C)C=C2C(=O)NC(N)N=C21	Kd	'='	138000.0	nM		Outside typical range		UO_0000065					False	CHEMBL663690	Apparent dissociation constant at pH 6.6 for Chicken dihydrofolate reductase in the absence of cofactor NADPH	B	BAO_0000357	single protein format	Lactobacillus casei	None	None	None	None	CHEMBL202	Dihydrofolate reductase	Homo sapiens	SINGLE PROTEIN	CHEMBL1127798	1	Scientific Literature	J. Med. Chem.	1994	None
CHEMBL136042		0	220.28	0	0.31	8 (6-methyl-8-isopropyl)	CC1=CN(C(C)C)C2=NC(N)NC(=O)C2=C1	Ratio	'='	3.3										False	CHEMBL848247	Ratio of Kd for binary complex with no NADPH chicken DHFR to that of ternary complex with no NADPH human DHFR	B	BAO_0000357	single protein format	Lactobacillus casei	None	None	None	None	CHEMBL202	Dihydrofolate reductase	Homo sapiens	SINGLE PROTEIN	CHEMBL1127798	1	Scientific Literature	J. Med. Chem.	1994	None
CHEMBL560502		0	472.55	0	3.68	BAL-17662	CCCC1c2ccccc2C=NN1C(=O)/C=C/c1cc(Cc2cnc(N)nc2N)cc(O)c1OC	IC50	'='	110000.0	nM		Outside typical range		UO_0000065					True	CHEMBL1031974	Inhibition of human recombinant DHFR	B	BAO_0000357	single protein format	Homo sapiens	None	None	None	None	CHEMBL202	Dihydrofolate reductase	Homo sapiens	SINGLE PROTEIN	CHEMBL1151424	1	Scientific Literature	Antimicrob. Agents Chemother.	2007	None
CHEMBL560702		0	472.55	0	3.59	B2	CCC1c2ccccc2C=NN1C(=O)/C=C/c1cc(Cc2cnc(N)nc2N)cc(OC)c1OC	IC50	'>'	27000.0	nM				UO_0000065					False	CHEMBL1031974	Inhibition of human recombinant DHFR	B	BAO_0000357	single protein format	Homo sapiens	None	None	None	None	CHEMBL202	Dihydrofolate reductase	Homo sapiens	SINGLE PROTEIN	CHEMBL1151424	1	Scientific Literature	Antimicrob. Agents Chemother.	2007	None
CHEMBL148577		0	392.39	0	3.39	48	CCc1c(CNc2cc(C(F)(F)F)ccc2OC)cnc2nc(N)nc(N)c12	Activity scale	'<'	100.0	nM				UO_0000065					False	CHEMBL667182	Antimycobacterial activity scale found to be highly active against human dihydrofolate reductase.	B	BAO_0000357	single protein format	None	None	None	None	None	CHEMBL202	Dihydrofolate reductase	Homo sapiens	SINGLE PROTEIN	CHEMBL1135401	1	Scientific Literature	J. Med. Chem.	2002	None
CHEMBL420755		0	343.39	0	1.50	9 (S)	COc1cc2c(c3c1OCO3)[C@H](C)N(Cc1cnc(N)nc1N)CC2	IC50	'='	21.0	nM	7.68			UO_0000065	22.36	0.42	6.18	7.06	False	CHEMBL665666	Antibacterial activity against TMP-susceptible Dihydrofolate reductase from Staphylococcus pneumoniae ATCC 49619	B	BAO_0000357	single protein format	Staphylococcus	None	None	None	None	CHEMBL202	Dihydrofolate reductase	Homo sapiens	SINGLE PROTEIN	CHEMBL1145982	1	Scientific Literature	J. Med. Chem.	2003	None
CHEMBL16950		0	345.36	0	2.03	3	COc1cc(NCc2coc3nc(N)nc(N)c23)cc(OC)c1OC	IC50	'>'	26000.0	nM				UO_0000065					False	CHEMBL668084	Inhibitory concentration for DHFR in recombinant human	B	BAO_0000357	single protein format	None	None	None	None	None	CHEMBL202	Dihydrofolate reductase	Homo sapiens	SINGLE PROTEIN	CHEMBL1127819	1	Scientific Literature	J. Med. Chem.	1994	None
CHEMBL1650287		0	239.32	0	2.00	21b	Nc1nnc(CCC(=O)c2cccs2)s1	IC50	'='	300000.0	nM		Outside typical range		UO_0000065					False	CHEMBL1655373	Inhibition of human DHFR	B	BAO_0000357	single protein format	Homo sapiens	None	None	None	None	CHEMBL202	Dihydrofolate reductase	Homo sapiens	SINGLE PROTEIN	CHEMBL1649070	1	Scientific Literature	J. Med. Chem.	2011	None
CHEMBL116200		0	325.37	0	2.42	5	COc1ccc(CNc2ccc3nc(N)nc(N)c3c2)c(OC)c1	IC50	'='	26000.0	nM	4.58			UO_0000065	14.09	0.26	2.17	4.23	False	CHEMBL668436	Inhibitory activity against Dihydrofolate reductase from recombinant human (hDHFR)	B	BAO_0000357	single protein format	None	None	None	None	None	CHEMBL202	Dihydrofolate reductase	Homo sapiens	SINGLE PROTEIN	CHEMBL1131583	1	Scientific Literature	J. Med. Chem.	1998	None
CHEMBL420755		0	343.39	0	1.50	9 (S)	COc1cc2c(c3c1OCO3)[C@H](C)N(Cc1cnc(N)nc1N)CC2	MIC	'='	1.0	ug.mL-1				UO_0000274					False	CHEMBL666328	Inhibitory activity against TMP-Resistance Dihydrofolate reductase from Staphylococcus pneumoniae 1/1	B	BAO_0000357	single protein format	Staphylococcus	None	None	None	None	CHEMBL202	Dihydrofolate reductase	Homo sapiens	SINGLE PROTEIN	CHEMBL1145982	1	Scientific Literature	J. Med. Chem.	2003	None
CHEMBL225072	PEMETREXED	4	427.42	1	0.67	Premetrexed	Nc1nc(=O)c2c(CCc3ccc(C(=O)N[C@@H](CCC(=O)O)C(=O)O)cc3)c[nH]c2[nH]1	Ki	'='	7.0	nM	8.15			UO_0000065	19.08	0.36	7.48	4.26	True	CHEMBL830408	Inhibition of recombinant human dihydrofolate reductase done at 37 degree C in pH 7.4 with compound	B	BAO_0000357	single protein format	Homo sapiens	None	None	None	None	CHEMBL202	Dihydrofolate reductase	Homo sapiens	SINGLE PROTEIN	CHEMBL1141150	1	Scientific Literature	J. Med. Chem.	2005	None
CHEMBL369211		0	360.46	0	3.21	10	CCCCCCOc1c(OC)cc(Cc2cnc(N)nc2N)cc1OC	Ratio	'='	100.0										False	CHEMBL665860	Minimum inhibitory concentration versus trimethoprim against Dihydrofolate Reductase of Salmonella typhi CN 512	B	BAO_0000357	single protein format	Salmonella enterica subsp. enterica serovar Typhi	None	None	None	None	CHEMBL202	Dihydrofolate reductase	Homo sapiens	SINGLE PROTEIN	CHEMBL1121680	1	Scientific Literature	J. Med. Chem.	1981	None
CHEMBL60639		0	440.46	0	2.39	1	CC(Cc1coc2nc(N)cc(N)c12)c1ccc(C(=O)NC(CCC(=O)O)C(=O)O)cc1	IC50	'='	420.0	nM	6.38			UO_0000065	14.48	0.27	3.99	3.51	False	CHEMBL668435	Inhibition of rh dihydrofolate reductase (DHFR)	B	BAO_0000357	single protein format	None	None	None	None	None	CHEMBL202	Dihydrofolate reductase	Homo sapiens	SINGLE PROTEIN	CHEMBL1135938	1	Scientific Literature	J. Med. Chem.	2002	None
CHEMBL154935		0	453.50	0	2.20	4	CCc1[nH]c(N)nc2nc(C)c(CCc3ccc(C(=O)N[C@@H](CCC(=O)O)C(=O)O)cc3)c1-2	IC50	'='	22000.0	nM	4.66			UO_0000065	10.27	0.19	2.46	2.72	False	CHEMBL669988	Compound was evaluated as inhibitor of human Dihydrofolate reductase	B	BAO_0000357	single protein format	None	None	None	None	None	CHEMBL202	Dihydrofolate reductase	Homo sapiens	SINGLE PROTEIN	CHEMBL1145967	1	Scientific Literature	J. Med. Chem.	2003	None
CHEMBL284544		0	339.40	0	2.30	76	COc1ccc(OC)c(CCc2cnc3nc(N)nc(N)c3c2C)c1	IC50	'='	2700.0	nM	5.57			UO_0000065	16.41	0.30	3.27	5.10	False	CHEMBL669986	Antimycobacterial activity against human dihydrofolate reductase (hDHFR)	B	BAO_0000357	single protein format	None	None	None	None	None	CHEMBL202	Dihydrofolate reductase	Homo sapiens	SINGLE PROTEIN	CHEMBL1135401	1	Scientific Literature	J. Med. Chem.	2002	None
CHEMBL151312		0	396.50	0	3.69	78	CCCOc1ccc(OCCC)c(NCc2cnc3nc(N)nc(N)c3c2C)c1	IC50	'='	7300.0	nM	5.14			UO_0000065	12.96	0.24	1.45	4.24	False	CHEMBL669986	Antimycobacterial activity against human dihydrofolate reductase (hDHFR)	B	BAO_0000357	single protein format	None	None	None	None	None	CHEMBL202	Dihydrofolate reductase	Homo sapiens	SINGLE PROTEIN	CHEMBL1135401	1	Scientific Literature	J. Med. Chem.	2002	None
CHEMBL476745		0	359.46	0	3.24	16	CCCc1c(Sc2ccc(OC)c(OC)c2)[nH]c2nc(N)nc(N)c12	Inhibition	'='	35.0	%				UO_0000187					False	CHEMBL983760	Inhibition of human dihydrofolate reductase at >26 uM	B	BAO_0000357	single protein format	Homo sapiens	None	None	None	None	CHEMBL202	Dihydrofolate reductase	Homo sapiens	SINGLE PROTEIN	CHEMBL1155823	1	Scientific Literature	J. Med. Chem.	2008	None
CHEMBL154258		0	351.41	0	2.89	64	CCOC(=O)c1ccc(CNc2ccc3nc(N)nc(N)c3c2C)cc1	-Delta G	'='	13.1	kCal mol-1									False	CHEMBL663133	Binding energy to Streptococcus faecium dihydrofolate reductase	B	BAO_0000357	single protein format	Enterococcus faecium	None	None	None	None	CHEMBL202	Dihydrofolate reductase	Homo sapiens	SINGLE PROTEIN	CHEMBL1122106	1	Scientific Literature	J. Med. Chem.	1982	None
CHEMBL347061		0	312.35	0	2.56	21	Cc1ccc(F)cc1NCc1cnc2nc(N)nc(N)c2c1C	Activity scale	'<'	100.0	nM				UO_0000065					False	CHEMBL667182	Antimycobacterial activity scale found to be highly active against human dihydrofolate reductase.	B	BAO_0000357	single protein format	None	None	None	None	None	CHEMBL202	Dihydrofolate reductase	Homo sapiens	SINGLE PROTEIN	CHEMBL1135401	1	Scientific Literature	J. Med. Chem.	2002	None
CHEMBL171790		0	441.47	0	2.68	2a	O=C(O)CCC(NC(=O)c1ccc(SCc2ccc3ncnc(O)c3c2)cc1)C(=O)O	IC50	'='	650.0	nM	6.19			UO_0000065	14.01	0.27	3.51	4.13	False	CHEMBL669445	Inhibition of human dihydrofolate reductase	B	BAO_0000357	single protein format	Homo sapiens	None	None	None	None	CHEMBL202	Dihydrofolate reductase	Homo sapiens	SINGLE PROTEIN	CHEMBL1124621	1	Scientific Literature	J. Med. Chem.	1989	None
CHEMBL146968		0	346.80	0	3.21	17	Cc1cc(NCc2cnc3nc(N)nc(N)c3c2C)c(Cl)cc1F	IC50	'='	33.0	nM	7.48			UO_0000065	21.57	0.43	4.27	7.28	False	CHEMBL669986	Antimycobacterial activity against human dihydrofolate reductase (hDHFR)	B	BAO_0000357	single protein format	None	None	None	None	None	CHEMBL202	Dihydrofolate reductase	Homo sapiens	SINGLE PROTEIN	CHEMBL1135401	1	Scientific Literature	J. Med. Chem.	2002	None
CHEMBL442217		0	479.49	0	2.16	4c	C=CCN(Cc1ccc(C(=O)NC(CCC(=O)O)C(=O)O)cc1)c1ccc2nc(N)nc(O)c2c1	IC50	'='	1400.0	nM	5.85			UO_0000065	12.21	0.23	3.69	3.27	False	CHEMBL669446	Inhibitory activity against dihydrofolate reductase (DHFR) obtained from human WIL2 cells	B	BAO_0000219	cell-based format	None	None	None	WIL2	None	CHEMBL202	Dihydrofolate reductase	Homo sapiens	SINGLE PROTEIN	CHEMBL1124218	1	Scientific Literature	J. Med. Chem.	1988	CHEMBL3308011
CHEMBL605413		0	326.40	0	3.52	8	CCCC(Cc1coc2nc(N)nc(N)c12)c1ccccc1OC	Ki	'='	2500.0	nM	5.60			UO_0000065	17.16	0.32	2.08	5.59	False	CHEMBL1038911	Inhibition of human DHFR in presence of variable DHFA level by enzyme kinetics assay	B	BAO_0000357	single protein format	Homo sapiens	None	None	None	None	CHEMBL202	Dihydrofolate reductase	Homo sapiens	SINGLE PROTEIN	CHEMBL1152608	1	Scientific Literature	Bioorg. Med. Chem.	2009	None
CHEMBL32652		0	295.37	0	0.28	3	CC1(C)N=C(N)N=C(N)N1c1ccc(S(C)(=O)=O)cc1	Log 1/Ki app	'='	4.08										False	CHEMBL669981	Inhibitory activity against human lymphoblastoid cell (WIL2) dihydrofolate reductase (DHFR)	B	BAO_0000357	single protein format	None	None	None	None	None	CHEMBL202	Dihydrofolate reductase	Homo sapiens	SINGLE PROTEIN	CHEMBL1122559	1	Scientific Literature	J. Med. Chem.	1984	None
CHEMBL33045		0	438.45	1	0.25	29	Nc1nc(N)c2cc(NCc3ccc(C(=O)NC(=O)[C@H](N)CCC(=O)O)cc3)cnc2n1	IC50	'='	320.0	nM	6.50			UO_0000065	14.81	0.28	6.24	3.06	False	CHEMBL668274	Inhibitory activity against recombinant human dihydrofolate reductase(in 50 uM dihydrofolic acid)	B	BAO_0000357	single protein format	Homo sapiens	None	None	None	None	CHEMBL202	Dihydrofolate reductase	Homo sapiens	SINGLE PROTEIN	CHEMBL1129539	1	Scientific Literature	J. Med. Chem.	1996	None
CHEMBL3127916		0	344.42	0	3.63	BDBM50448749	Cc1cc2nc(C3CC3)n(-c3ccc4c(N)nc(N)nc4c3)c2cc1C	Ki	'='	1164.0	nM	5.93		264138	UO_0000065	17.23	0.31	2.30	6.20	True	CHEMBL3705472	Inhibition Assay: Antibacterial activity as measured by the minimal inhibitory concentrations (MIC) and minimal bactericidal concentrations of compounds are well known (see., e.g., National Committee for Clinical Laboratory Standards 2000 Performance standards for antimicrobial disk susceptibility tests: approved standard, 7th ed. M2-A7, vol. 20, no. 1, Committee for Clinical Laboratory Standards…	B	BAO_0000357	single protein format	Homo sapiens	None	None	None	None	CHEMBL202	Dihydrofolate reductase	Homo sapiens	SINGLE PROTEIN	CHEMBL3638993	37	BindingDB Database		2014	None
CHEMBL33038		0	280.33	0	1.83	10	CN(Cc1ccccc1)c1cnc2nc(N)nc(N)c2c1	IC50	'='	700.0	nM	6.16			UO_0000065	21.96	0.40	4.32	6.55	False	CHEMBL668274	Inhibitory activity against recombinant human dihydrofolate reductase(in 50 uM dihydrofolic acid)	B	BAO_0000357	single protein format	Homo sapiens	None	None	None	None	CHEMBL202	Dihydrofolate reductase	Homo sapiens	SINGLE PROTEIN	CHEMBL1129539	1	Scientific Literature	J. Med. Chem.	1996	None
CHEMBL550769		0	303.41	0	3.28	2a	CCc1sc2nc(N)[nH]c(=O)c2c1Sc1ccccc1	IC50	'='	2600.0	nM	5.58			UO_0000065	18.41	0.38	2.31	7.78	False	CHEMBL1062969	Inhibition of human recombinant dihydrofolate reductase	B	BAO_0000357	single protein format	Homo sapiens	None	None	None	None	CHEMBL202	Dihydrofolate reductase	Homo sapiens	SINGLE PROTEIN	CHEMBL1151945	1	Scientific Literature	J. Med. Chem.	2009	None
CHEMBL565179		0	382.31	0	4.04	2j	CCc1sc2nc(N)[nH]c(=O)c2c1Sc1ccc(Br)cc1	IC50	'='	260.0	nM	6.58			UO_0000065	17.22	0.43	2.55	9.18	False	CHEMBL1062969	Inhibition of human recombinant dihydrofolate reductase	B	BAO_0000357	single protein format	Homo sapiens	None	None	None	None	CHEMBL202	Dihydrofolate reductase	Homo sapiens	SINGLE PROTEIN	CHEMBL1151945	1	Scientific Literature	J. Med. Chem.	2009	None
CHEMBL135581		0	220.28	0	0.31	10 (7-methyl-8-propyl)	CCCN1C(C)=CC=C2C(=O)NC(N)N=C21	Kd	'='	1000.0	nM	6.00			UO_0000065	27.24	0.51	5.69	8.48	False	CHEMBL669269	Tested for the apparent dissociation constant for binding of compound to ternary NADPH complex with human dihydrofolate reductase using equations 15 and 16	B	BAO_0000357	single protein format	None	None	None	None	None	CHEMBL202	Dihydrofolate reductase	Homo sapiens	SINGLE PROTEIN	CHEMBL1127798	1	Scientific Literature	J. Med. Chem.	1994	None
CHEMBL135581		0	220.28	0	0.31	10 (7-methyl-8-propyl)	CCCN1C(C)=CC=C2C(=O)NC(N)N=C21	Kd	'='	0.6	nM	9.22			UO_0000065	41.86	0.79	8.91	13.04	False	CHEMBL669268	Tested for the apparent dissociation constant for binding of compound to ternary NADPH complex with human dihydrofolate reductase using equation 4	B	BAO_0000357	single protein format	None	None	None	None	None	CHEMBL202	Dihydrofolate reductase	Homo sapiens	SINGLE PROTEIN	CHEMBL1127798	1	Scientific Literature	J. Med. Chem.	1994	None
CHEMBL225071	RALTITREXED	4	458.50	0	1.98	ZD-1694	Cc1nc(=O)c2cc(CN(C)c3ccc(C(=O)N[C@@H](CCC(=O)O)C(=O)O)s3)ccc2[nH]1	IC50						Not Determined						False	CHEMBL916823	Inhibition of human DHFR	B	BAO_0000357	single protein format	Homo sapiens	None	None	None	None	CHEMBL202	Dihydrofolate reductase	Homo sapiens	SINGLE PROTEIN	CHEMBL1149301	1	Scientific Literature	J. Med. Chem.	2004	None
CHEMBL575217		0	386.50	0	4.40	BDBM50298801	COc1cc(-c2cc(C)cc(C)c2)cc(C(C)C#Cc2c(C)nc(N)nc2N)c1	IC50	'='	750.0	nM	6.12		267783	UO_0000065	15.85	0.29	1.72	7.04	False	CHEMBL3707851	Enzyme Inhibition Assay: Heterocyclic analogs of propargyl-linked inhibitors of the third generation analogs were evaluated in enzyme inhibition assays, assessed for S. aureus and S. pyogenes inhibition, and evaluated for mammalian cell toxicity.	B	BAO_0000357	single protein format	Homo sapiens	None	None	None	None	CHEMBL202	Dihydrofolate reductase	Homo sapiens	SINGLE PROTEIN	CHEMBL3639084	37	BindingDB Database		2014	None
CHEMBL439973		0	425.45	0	1.68	1	Cc1nc(N)nc2[nH]cc(CCc3ccc(C(=O)N[C@@H](CCC(=O)O)C(=O)O)cc3)c12	IC50	'='	1200.0	nM	5.92			UO_0000065	13.92	0.26	4.24	3.46	False	CHEMBL669988	Compound was evaluated as inhibitor of human Dihydrofolate reductase	B	BAO_0000357	single protein format	None	None	None	None	None	CHEMBL202	Dihydrofolate reductase	Homo sapiens	SINGLE PROTEIN	CHEMBL1145967	1	Scientific Literature	J. Med. Chem.	2003	None
CHEMBL1818110		0	265.32	0	2.35	BDBM50351190	Cc1cc2c(N)nc(N)nc2cc1-c1ccc(N)cc1	Ki	'='	138.0	nM	6.86		264128	UO_0000065	25.86	0.47	4.51	6.61	False	CHEMBL3705472	Inhibition Assay: Antibacterial activity as measured by the minimal inhibitory concentrations (MIC) and minimal bactericidal concentrations of compounds are well known (see., e.g., National Committee for Clinical Laboratory Standards 2000 Performance standards for antimicrobial disk susceptibility tests: approved standard, 7th ed. M2-A7, vol. 20, no. 1, Committee for Clinical Laboratory Standards…	B	BAO_0000357	single protein format	Homo sapiens	None	None	None	None	CHEMBL202	Dihydrofolate reductase	Homo sapiens	SINGLE PROTEIN	CHEMBL3638993	37	BindingDB Database		2014	None
CHEMBL6933		0	303.39	0	4.52	5	Nc1ncnc2ccc(Sc3ccc4ccccc4c3)cc12	-Delta G	'='	6.5	kCal mol-1									False	CHEMBL663133	Binding energy to Streptococcus faecium dihydrofolate reductase	B	BAO_0000357	single protein format	Enterococcus faecium	None	None	None	None	CHEMBL202	Dihydrofolate reductase	Homo sapiens	SINGLE PROTEIN	CHEMBL1122106	1	Scientific Literature	J. Med. Chem.	1982	None
CHEMBL173709		0	320.35	0	0.62	12	COc1cc(Cc2cnc(N)nc2N)cc(OC)c1OCCO	Ratio	'='	10.0										False	CHEMBL876592	Minimum inhibitory concentration versus trimethoprim against Dihydrofolate Reductase of Proteus vulgaris CN 329	B	BAO_0000357	single protein format	Proteus vulgaris	None	None	None	None	CHEMBL202	Dihydrofolate reductase	Homo sapiens	SINGLE PROTEIN	CHEMBL1121680	1	Scientific Literature	J. Med. Chem.	1981	None
CHEMBL336628		0	220.28	0	0.17	13 (8-isobutyl)	CC(C)CN1C=CC=C2C(=O)NC(N)N=C21	Kd	'='	2200.0	nM	5.66			UO_0000065	25.68	0.48	5.49	8.00	False	CHEMBL669262	Apparent dissociation constant at pH 6.6 for human dihydrofolate reductase in the absence of cofactor NADPH	B	BAO_0000357	single protein format	None	None	None	None	None	CHEMBL202	Dihydrofolate reductase	Homo sapiens	SINGLE PROTEIN	CHEMBL1127798	1	Scientific Literature	J. Med. Chem.	1994	None
CHEMBL139551		0	440.41	0	1.54	2d	Nc1nc(O)c2cc(COc3ccc(C(=O)NC(CCC(=O)O)C(=O)O)cc3)ccc2n1	IC50	'='	170.0	nM	6.77			UO_0000065	15.37	0.29	5.23	3.66	False	CHEMBL669445	Inhibition of human dihydrofolate reductase	B	BAO_0000357	single protein format	Homo sapiens	None	None	None	None	CHEMBL202	Dihydrofolate reductase	Homo sapiens	SINGLE PROTEIN	CHEMBL1124621	1	Scientific Literature	J. Med. Chem.	1989	None
CHEMBL173265		0	332.36	0	1.03	38	COc1cc(Cc2cnc(N)nc2N)cc(OC)c1OCC1CO1	Ratio	'='	30.0										False	CHEMBL665860	Minimum inhibitory concentration versus trimethoprim against Dihydrofolate Reductase of Salmonella typhi CN 512	B	BAO_0000357	single protein format	Salmonella enterica subsp. enterica serovar Typhi	None	None	None	None	CHEMBL202	Dihydrofolate reductase	Homo sapiens	SINGLE PROTEIN	CHEMBL1121680	1	Scientific Literature	J. Med. Chem.	1981	None
CHEMBL173265		0	332.36	0	1.03	38	COc1cc(Cc2cnc(N)nc2N)cc(OC)c1OCC1CO1	Ratio	'='	30.0										False	CHEMBL876592	Minimum inhibitory concentration versus trimethoprim against Dihydrofolate Reductase of Proteus vulgaris CN 329	B	BAO_0000357	single protein format	Proteus vulgaris	None	None	None	None	CHEMBL202	Dihydrofolate reductase	Homo sapiens	SINGLE PROTEIN	CHEMBL1121680	1	Scientific Literature	J. Med. Chem.	1981	None
CHEMBL2178603		0	464.53	0	1.78	5e	CCc1ccc(NCc2cnc3nc(N)nc(N)c3n2)cc1C(=O)N1CCC(C(=O)OC)CC1	Ki	'='	4680.0	nM	5.33			UO_0000065	11.47	0.21	3.55	3.29	False	CHEMBL2185821	Inhibition of human DHFR by spectrophotometric analysis	B	BAO_0000357	single protein format	Homo sapiens	None	None	None	None	CHEMBL202	Dihydrofolate reductase	Homo sapiens	SINGLE PROTEIN	CHEMBL2176920	1	Scientific Literature	J. Med. Chem.	2012	None
CHEMBL1165306		0	459.51	0	3.78	6d	COC(=O)c1ccc(COc2cc(NCc3ccc4nc(N)nc(N)c4c3)ccc2OC)cc1	Ki	'='	24.5	nM	7.61			UO_0000065	16.56	0.31	3.83	5.65	False	CHEMBL1167427	Inhibition of human DHFR by spectrophotometric assay	B	BAO_0000357	single protein format	Homo sapiens	None	None	None	None	CHEMBL202	Dihydrofolate reductase	Homo sapiens	SINGLE PROTEIN	CHEMBL1165926	1	Scientific Literature	Bioorg. Med. Chem.	2010	None
CHEMBL106699		0	442.43	1	0.72	4	Nc1nc(N)c2c(CNCc3ccc(C(=O)N[C@@H](CCC(=O)O)C(=O)O)cc3)coc2n1	IC50	'='	10000.0	nM	5.00			UO_0000065	11.30	0.21	4.28	2.42	False	CHEMBL666225	Inhibitory activity against Dihydrofolate reductase	B	BAO_0000357	single protein format	None	None	None	None	None	CHEMBL202	Dihydrofolate reductase	Homo sapiens	SINGLE PROTEIN	CHEMBL1133617	1	Scientific Literature	J. Med. Chem.	2000	None
CHEMBL138870		0	456.48	0	1.85	5d	Nc1nc(=O)c2cc(CSc3ccc(C(=O)NC(CCC(=O)O)C(=O)O)cc3)ccc2[nH]1	IC50	'='	330.0	nM	6.48			UO_0000065	14.20	0.28	4.63	3.69	True	CHEMBL669444	Inhibition of human WIL2/dihydrofolate reductase activity	B	BAO_0000357	single protein format	None	None	None	None	None	CHEMBL202	Dihydrofolate reductase	Homo sapiens	SINGLE PROTEIN	CHEMBL1124448	1	Scientific Literature	J. Med. Chem.	1989	None
CHEMBL47689		0	570.61	2	2.67	26	Nc1cc(N)c2nc(CCc3ccc(C(=O)NC(CCCNC(=O)c4ccccc4C(=O)O)C(=O)O)cc3)cnc2c1	Ki	'='	0.00035	nM		Outside typical range		UO_0000065					False	CHEMBL666804	Inhibitory activity against human recombinant Dihydrofolate reductase	B	BAO_0000357	single protein format	None	None	None	None	None	CHEMBL202	Dihydrofolate reductase	Homo sapiens	SINGLE PROTEIN	CHEMBL1135920	1	Scientific Literature	J. Med. Chem.	2002	None
CHEMBL387509		0	304.35	0	-0.05	8a	Nc1nc(N)c(-c2ccccc2)c(CC[C@H](O)[C@@H](O)CO)n1	IZ	'='	8.0	mm				UO_0000016					False	CHEMBL905733	Inhibition of human DHFR expressed in Saccharomyces cerevisiae TB5 assessed as yeast growth inhibition after 3 days by radial spoke assay	B	BAO_0000019	assay format	Homo sapiens	None	None	None	None	CHEMBL202	Dihydrofolate reductase	Homo sapiens	SINGLE PROTEIN	CHEMBL1143059	1	Scientific Literature	Bioorg. Med. Chem.	2007	None
CHEMBL318721		0	269.35	0	3.11	5i	CCC(CC)n1ccc2c3c(N)nc(N)nc3ccc21	Ki	'='	4.5	nM	8.35			UO_0000065	30.99	0.57	5.24	10.09	False	CHEMBL669873	Inhibition of human recombinant Dihydrofolate reductase enzyme	B	BAO_0000357	single protein format	None	None	None	None	None	CHEMBL202	Dihydrofolate reductase	Homo sapiens	SINGLE PROTEIN	CHEMBL1129493	1	Scientific Literature	J. Med. Chem.	1996	None
CHEMBL459177		0	358.45	0	3.78	R-10a	COc1cc(-c2ccccc2)cc([C@@H](C)C#Cc2c(C)nc(N)nc2N)c1	IC50	'='	1360.0	nM	5.87			UO_0000065	16.37	0.30	2.09	6.74	True	CHEMBL995078	Inhibition of human dihydrofolate reductase by spectrophotometry	B	BAO_0000357	single protein format	Homo sapiens	None	None	None	None	CHEMBL202	Dihydrofolate reductase	Homo sapiens	SINGLE PROTEIN	CHEMBL1142493	1	Scientific Literature	J. Med. Chem.	2008	None
CHEMBL323565		0	427.42	0	1.22	1	Nc1nc(N)c2c(CCc3ccc(C(=O)N[C@@H](CCC(=O)O)C(=O)O)cc3)coc2n1	IC50	'='	1000.0	nM	6.00			UO_0000065	14.04	0.26	4.78	3.08	True	CHEMBL668081	Inhibitory concentration against recombinant human (rh) Dihydrofolate reductase	B	BAO_0000357	single protein format	None	None	None	None	None	CHEMBL202	Dihydrofolate reductase	Homo sapiens	SINGLE PROTEIN	CHEMBL1133617	1	Scientific Literature	J. Med. Chem.	2000	None
CHEMBL358195		0	354.41	0	2.52	24	CCOc1ccc(NCc2cnc3nc(N)nc(N)c3c2C)cc1OC	Activity scale	'<'	100.0	nM				UO_0000065					False	CHEMBL667182	Antimycobacterial activity scale found to be highly active against human dihydrofolate reductase.	B	BAO_0000357	single protein format	None	None	None	None	None	CHEMBL202	Dihydrofolate reductase	Homo sapiens	SINGLE PROTEIN	CHEMBL1135401	1	Scientific Literature	J. Med. Chem.	2002	None
CHEMBL24007		0	331.83	0	3.44	74	Cc1c(CSc2cccc(Cl)c2)cnc2nc(N)nc(N)c12	IC50	'='	420.0	nM	6.38			UO_0000065	19.22	0.40	2.94	7.03	False	CHEMBL669986	Antimycobacterial activity against human dihydrofolate reductase (hDHFR)	B	BAO_0000357	single protein format	None	None	None	None	None	CHEMBL202	Dihydrofolate reductase	Homo sapiens	SINGLE PROTEIN	CHEMBL1135401	1	Scientific Literature	J. Med. Chem.	2002	None
CHEMBL148577		0	392.39	0	3.39	48	CCc1c(CNc2cc(C(F)(F)F)ccc2OC)cnc2nc(N)nc(N)c12	IC50	'='	3.6	nM	8.44			UO_0000065	21.52	0.41	5.05	7.54	False	CHEMBL669986	Antimycobacterial activity against human dihydrofolate reductase (hDHFR)	B	BAO_0000357	single protein format	None	None	None	None	None	CHEMBL202	Dihydrofolate reductase	Homo sapiens	SINGLE PROTEIN	CHEMBL1135401	1	Scientific Literature	J. Med. Chem.	2002	None
CHEMBL22	TRIMETHOPRIM	4	290.32	0	1.26	TMP	COc1cc(Cc2cnc(N)nc2N)cc(OC)c1OC	MIC	'='	2.0	ug.mL-1				UO_0000274					False	CHEMBL666480	Tested for inhibition of TMP-Resistant Dihydrofolate reductase from Staphylococcus pneumoniae 1/1.	B	BAO_0000357	single protein format	Staphylococcus	None	None	None	None	CHEMBL202	Dihydrofolate reductase	Homo sapiens	SINGLE PROTEIN	CHEMBL1145982	1	Scientific Literature	J. Med. Chem.	2003	None
CHEMBL22	TRIMETHOPRIM	4	290.32	0	1.26	TMP	COc1cc(Cc2cnc(N)nc2N)cc(OC)c1OC	IC50	'='	75.0	nM	7.12			UO_0000065	24.54	0.46	5.86	6.75	True	CHEMBL665669	Inhibitory activity against TMP-susceptible DHFR from Staphylococcus pneumoniae ATCC 49619	B	BAO_0000357	single protein format	Staphylococcus	None	None	None	None	CHEMBL202	Dihydrofolate reductase	Homo sapiens	SINGLE PROTEIN	CHEMBL1145982	1	Scientific Literature	J. Med. Chem.	2003	None
CHEMBL435847		0	399.88	0	4.02	44	CCCCOC(=O)c1ccc(NCc2ccc3nc(N)nc(N)c3c2Cl)cc1	-Delta G	'='	11.4	kCal mol-1									False	CHEMBL663133	Binding energy to Streptococcus faecium dihydrofolate reductase	B	BAO_0000357	single protein format	Enterococcus faecium	None	None	None	None	CHEMBL202	Dihydrofolate reductase	Homo sapiens	SINGLE PROTEIN	CHEMBL1122106	1	Scientific Literature	J. Med. Chem.	1982	None
CHEMBL120588		0	339.47	0	3.83	13a	CC(C)(C)c1ccc(Sc2c(N)ccc3nc(N)nc(N)c23)cc1	IC50	'='	4300.0	nM	5.37			UO_0000065	15.81	0.31	1.54	5.17	False	CHEMBL669279	In vitro inhibition of human dihydrofolate reductase	B	BAO_0000357	single protein format	None	None	None	None	None	CHEMBL202	Dihydrofolate reductase	Homo sapiens	SINGLE PROTEIN	CHEMBL1128547	1	Scientific Literature	J. Med. Chem.	1995	None
CHEMBL353929		0	227.27	0	1.59	5c	Cc1cc2c3c(N)nc(N)nc3ccc2n1C	Ki	'='	87.0	nM	7.06			UO_0000065	31.07	0.57	5.47	8.53	False	CHEMBL669873	Inhibition of human recombinant Dihydrofolate reductase enzyme	B	BAO_0000357	single protein format	None	None	None	None	None	CHEMBL202	Dihydrofolate reductase	Homo sapiens	SINGLE PROTEIN	CHEMBL1129493	1	Scientific Literature	J. Med. Chem.	1996	None
CHEMBL34259	METHOTREXATE	4	454.45	0	0.27	Methotrexate	CN(Cc1cnc2nc(N)nc(N)c2n1)c1ccc(C(=O)N[C@@H](CCC(=O)O)C(=O)O)cc1	IC50	'='	0.7	nM	9.15			UO_0000065	20.15	0.38	8.88	4.35	True	CHEMBL668082	Inhibitory concentration against CCRF-CEM leukemic cell DHFR(Dihydro folate reductase).	B	BAO_0000219	cell-based format	None	None	None	CCRF-CEM	None	CHEMBL202	Dihydrofolate reductase	Homo sapiens	SINGLE PROTEIN	CHEMBL1128558	1	Scientific Literature	J. Med. Chem.	1995	CHEMBL3307641
CHEMBL78104		0	406.45	0	2.71	10	COc1ccc2c(c1)CN(Cc1cnc(N)nc1N)CC2c1cccc([N+](=O)[O-])c1	IC50	'='	56.0	nM	7.25			UO_0000065	17.84	0.33	4.54	5.43	False	CHEMBL665670	Inhibitory activity against TMP-susceptible Dihydrofolate reductase from Staphylococcus pneumoniae ATCC 49619	B	BAO_0000357	single protein format	Staphylococcus	None	None	None	None	CHEMBL202	Dihydrofolate reductase	Homo sapiens	SINGLE PROTEIN	CHEMBL1145982	1	Scientific Literature	J. Med. Chem.	2003	None
CHEMBL77582		0	315.38	0	1.22	4	COc1cc2c(cc1OC)CN(Cc1cnc(N)nc1N)CC2	MIC	'='	4.0	ug.mL-1				UO_0000274					False	CHEMBL665674	Antibacterial activity against TMP-Resistant Dihydrofolate reductase from Staphylococcus aureus 157/4696	B	BAO_0000357	single protein format	Staphylococcus	None	None	None	None	CHEMBL202	Dihydrofolate reductase	Homo sapiens	SINGLE PROTEIN	CHEMBL1145982	1	Scientific Literature	J. Med. Chem.	2003	None
CHEMBL74592		0	374.90	0	2.99	12	CSc1c2n(c3cc(Cl)ccc13)CCN(Cc1cnc(N)nc1N)C2	MIC	'='	2.0	ug.mL-1				UO_0000274					False	CHEMBL666328	Inhibitory activity against TMP-Resistance Dihydrofolate reductase from Staphylococcus pneumoniae 1/1	B	BAO_0000357	single protein format	Staphylococcus	None	None	None	None	CHEMBL202	Dihydrofolate reductase	Homo sapiens	SINGLE PROTEIN	CHEMBL1145982	1	Scientific Literature	J. Med. Chem.	2003	None
CHEMBL323565		0	427.42	0	1.22	3	Nc1nc(N)c2c(CCc3ccc(C(=O)N[C@@H](CCC(=O)O)C(=O)O)cc3)coc2n1	IC50	'='	250.0	nM	6.60			UO_0000065	15.45	0.29	5.38	3.39	False	CHEMBL668082	Inhibitory concentration against CCRF-CEM leukemic cell DHFR(Dihydro folate reductase).	B	BAO_0000219	cell-based format	None	None	None	CCRF-CEM	None	CHEMBL202	Dihydrofolate reductase	Homo sapiens	SINGLE PROTEIN	CHEMBL1128558	1	Scientific Literature	J. Med. Chem.	1995	CHEMBL3307641
CHEMBL420755		0	343.39	0	1.50	9 (S)	COc1cc2c(c3c1OCO3)[C@H](C)N(Cc1cnc(N)nc1N)CC2	MIC	'='	2.0	ug.mL-1				UO_0000274					False	CHEMBL858496	Inhibitory activity against TMP-Resistance Dihydrofolate reductase from human	B	BAO_0000357	single protein format	Homo sapiens	None	None	None	None	CHEMBL202	Dihydrofolate reductase	Homo sapiens	SINGLE PROTEIN	CHEMBL1145982	1	Scientific Literature	J. Med. Chem.	2003	None
CHEMBL177872		0	339.40	0	4.09	4	CCn1ncc2c1n/c(=N\c1ccccc1)n1ccc3ccccc3c21	Inhibition	'='	28.0	%				UO_0000187					False	CHEMBL665357	Percent inhibition of compound against recombinant Leishmanial major dihydrofolate reductase at a concentration of 100 uM	B	BAO_0000357	single protein format	Leishmania major	None	None	None	None	CHEMBL202	Dihydrofolate reductase	Homo sapiens	SINGLE PROTEIN	CHEMBL1134037	1	Scientific Literature	Bioorg. Med. Chem. Lett.	2001	None
CHEMBL225072	PEMETREXED	4	427.42	1	0.67	pemetrexed	Nc1nc(=O)c2c(CCc3ccc(C(=O)N[C@@H](CCC(=O)O)C(=O)O)cc3)c[nH]c2[nH]1	IC50	'='	1500.0	nM	5.82			UO_0000065	13.63	0.26	5.15	3.05	False	CHEMBL983757	Inhibition of human dihydrofolate reductase	B	BAO_0000357	single protein format	Homo sapiens	None	None	None	None	CHEMBL202	Dihydrofolate reductase	Homo sapiens	SINGLE PROTEIN	CHEMBL1155823	1	Scientific Literature	J. Med. Chem.	2008	None
CHEMBL476745		0	359.46	0	3.24	16	CCCc1c(Sc2ccc(OC)c(OC)c2)[nH]c2nc(N)nc(N)c12	IC50	'>'	26000.0	nM				UO_0000065					False	CHEMBL983757	Inhibition of human dihydrofolate reductase	B	BAO_0000357	single protein format	Homo sapiens	None	None	None	None	CHEMBL202	Dihydrofolate reductase	Homo sapiens	SINGLE PROTEIN	CHEMBL1155823	1	Scientific Literature	J. Med. Chem.	2008	None
CHEMBL476744		0	359.46	0	3.24	15	CCCc1c(Sc2cc(OC)ccc2OC)[nH]c2nc(N)nc(N)c12	Inhibition	'='	13.0	%				UO_0000187					False	CHEMBL983759	Inhibition of human dihydrofolate reductase at >28 uM	B	BAO_0000357	single protein format	Homo sapiens	None	None	None	None	CHEMBL202	Dihydrofolate reductase	Homo sapiens	SINGLE PROTEIN	CHEMBL1155823	1	Scientific Literature	J. Med. Chem.	2008	None
CHEMBL436184		0	192.22	0	-0.47	5 (6,8-dimethyl)	CC1=CN(C)C2=NC(N)NC(=O)C2=C1	Kd	'='	1100.0	nM	5.96			UO_0000065	31.00	0.58	6.43	8.43	False	CHEMBL663691	Apparent dissociation constant at pH 6.6 for Chicken dihydrofolate reductase in the presence of cofactor NADPH	B	BAO_0000357	single protein format	Lactobacillus casei	None	None	None	None	CHEMBL202	Dihydrofolate reductase	Homo sapiens	SINGLE PROTEIN	CHEMBL1127798	1	Scientific Literature	J. Med. Chem.	1994	None
CHEMBL436184		0	192.22	0	-0.47	5 (6,8-dimethyl)	CC1=CN(C)C2=NC(N)NC(=O)C2=C1	Kd	'='	500.0	nM	6.30			UO_0000065	32.78	0.61	6.77	8.91	False	CHEMBL669263	Apparent dissociation constant at pH 6.6 for human dihydrofolate reductase in the presence of cofactor NADPH	B	BAO_0000357	single protein format	None	None	None	None	None	CHEMBL202	Dihydrofolate reductase	Homo sapiens	SINGLE PROTEIN	CHEMBL1127798	1	Scientific Literature	J. Med. Chem.	1994	None
CHEMBL341200		0	192.22	0	-0.47	9 (7,8-dimethyl)	CC1=CC=C2C(=O)NC(N)N=C2N1C	Kd	'='	11000.0	nM	4.96			UO_0000065	25.80	0.48	5.43	7.01	False	CHEMBL663690	Apparent dissociation constant at pH 6.6 for Chicken dihydrofolate reductase in the absence of cofactor NADPH	B	BAO_0000357	single protein format	Lactobacillus casei	None	None	None	None	CHEMBL202	Dihydrofolate reductase	Homo sapiens	SINGLE PROTEIN	CHEMBL1127798	1	Scientific Literature	J. Med. Chem.	1994	None
CHEMBL156261		0	494.55	0	2.33	54	CCOC(=O)CC(NC(=O)c1ccc(NCc2ccc3nc(N)nc(N)c3c2C)cc1)C(=O)OCC	-Delta G	'='	12.2	kCal mol-1									False	CHEMBL663133	Binding energy to Streptococcus faecium dihydrofolate reductase	B	BAO_0000357	single protein format	Enterococcus faecium	None	None	None	None	CHEMBL202	Dihydrofolate reductase	Homo sapiens	SINGLE PROTEIN	CHEMBL1122106	1	Scientific Literature	J. Med. Chem.	1982	None
CHEMBL203280		0	397.50	0	2.89	7b	CCc1nc(N)nc(N)c1-c1ccc(NCc2ccc(S(C)(=O)=O)cc2)cc1	Inhibition	'>'	99.0	%				UO_0000187					False	CHEMBL859715	Inhibition of human DHFR receptor at 10 uM	B	BAO_0000357	single protein format	Homo sapiens	None	None	None	None	CHEMBL202	Dihydrofolate reductase	Homo sapiens	SINGLE PROTEIN	CHEMBL1146136	1	Scientific Literature	Bioorg. Med. Chem. Lett.	2006	None
CHEMBL203158		0	439.54	0	3.18	4p	CS(=O)(=O)c1ccc(CNc2ccc(-c3c(N)nc(N)nc3[C@@H]3CCCO3)cc2)cc1	Inhibition						Not Determined						False	CHEMBL859714	Inhibition of human DHFR receptor at 1 uM	B	BAO_0000357	single protein format	Homo sapiens	None	None	None	None	CHEMBL202	Dihydrofolate reductase	Homo sapiens	SINGLE PROTEIN	CHEMBL1146136	1	Scientific Literature	Bioorg. Med. Chem. Lett.	2006	None
CHEMBL204897		0	437.57	0	3.98	4k	CS(=O)(=O)c1ccc(CNc2ccc(-c3c(N)nc(N)nc3C3CCCC3)cc2)cc1	Inhibition	'='	73.0	%				UO_0000187					False	CHEMBL859714	Inhibition of human DHFR receptor at 1 uM	B	BAO_0000357	single protein format	Homo sapiens	None	None	None	None	CHEMBL202	Dihydrofolate reductase	Homo sapiens	SINGLE PROTEIN	CHEMBL1146136	1	Scientific Literature	Bioorg. Med. Chem. Lett.	2006	None
CHEMBL203158		0	439.54	0	3.18	4p	CS(=O)(=O)c1ccc(CNc2ccc(-c3c(N)nc(N)nc3[C@@H]3CCCO3)cc2)cc1	Inhibition	'='	38.0	%				UO_0000187					False	CHEMBL859716	Inhibition of human DHFR receptor at 30 uM	B	BAO_0000357	single protein format	Homo sapiens	None	None	None	None	CHEMBL202	Dihydrofolate reductase	Homo sapiens	SINGLE PROTEIN	CHEMBL1146136	1	Scientific Literature	Bioorg. Med. Chem. Lett.	2006	None
CHEMBL117750		0	369.43	0	2.46	14	COc1ccc(CN(C)c2ccc3nc(N)nc(N)c3c2)c(OC)c1OC	IC50	'='	140.0	nM	6.85			UO_0000065	18.55	0.35	4.39	6.30	False	CHEMBL668436	Inhibitory activity against Dihydrofolate reductase from recombinant human (hDHFR)	B	BAO_0000357	single protein format	None	None	None	None	None	CHEMBL202	Dihydrofolate reductase	Homo sapiens	SINGLE PROTEIN	CHEMBL1131583	1	Scientific Literature	J. Med. Chem.	1998	None
CHEMBL269158		0	167.60	0	1.80	4	Nc1nc2ccc(Cl)cc2[nH]1	Activity						Not Active						False	CHEMBL1020738	Inhibition of human DHFR-mediated reduction of cytochrome c at upto 500 uM	B	BAO_0000357	single protein format	Homo sapiens	None	None	None	None	CHEMBL202	Dihydrofolate reductase	Homo sapiens	SINGLE PROTEIN	CHEMBL1137778	1	Scientific Literature	J. Med. Chem.	2009	None
CHEMBL369057		0	375.47	0	2.15	34	COc1cc(Cc2cnc(N)nc2N)cc(OC)c1OCCCCCCN	Ratio	'='	30.0										False	CHEMBL665861	Minimum inhibitory concentration versus trimethoprim against Dihydrofolate Reductase of Shigella dysentariae CN 1513	B	BAO_0000357	single protein format	Shigella dysenteriae	None	None	None	None	CHEMBL202	Dihydrofolate reductase	Homo sapiens	SINGLE PROTEIN	CHEMBL1121680	1	Scientific Literature	J. Med. Chem.	1981	None
CHEMBL492839		0	358.27	0	4.33	10	Cc1sc2nc(N)[nH]c(=O)c2c1Sc1cc(Cl)cc(Cl)c1	IC50	'='	5600.0	nM	5.25			UO_0000065	14.66	0.34	0.92	7.32	False	CHEMBL1034981	Inhibition of human recombinant DHFR	B	BAO_0000357	single protein format	Homo sapiens	None	None	None	None	CHEMBL202	Dihydrofolate reductase	Homo sapiens	SINGLE PROTEIN	CHEMBL1140135	1	Scientific Literature	J. Med. Chem.	2008	None
CHEMBL422395		0	477.48	0	1.19	2	C#CCN(Cc1ccc2[nH]c(N)nc(=O)c2c1)c1ccc(C(=O)NC(CCC(=O)O)C(=O)O)cc1	IC50	'='	22000.0	nM	4.66			UO_0000065	9.75	0.18	3.47	2.61	False	CHEMBL663134	Concentration required for 50% inhibition against dihydrofolate reductase of Lactobacillus casei	B	BAO_0000357	single protein format	Enterococcus faecium	None	None	None	None	CHEMBL202	Dihydrofolate reductase	Homo sapiens	SINGLE PROTEIN	CHEMBL1122470	1	Scientific Literature	J. Med. Chem.	1983	None
CHEMBL147131		0	438.13	0	3.63	39	Cc1c(CNc2cc(Br)ccc2Br)cnc2nc(N)nc(N)c12	IC50	'='	4.6	nM	8.34			UO_0000065	19.03	0.50	4.71	8.11	False	CHEMBL669986	Antimycobacterial activity against human dihydrofolate reductase (hDHFR)	B	BAO_0000357	single protein format	None	None	None	None	None	CHEMBL202	Dihydrofolate reductase	Homo sapiens	SINGLE PROTEIN	CHEMBL1135401	1	Scientific Literature	J. Med. Chem.	2002	None
CHEMBL23021		0	340.39	0	2.13	2	COc1ccc(OC)c(NCc2cnc3nc(N)nc(N)c3c2C)c1	Activity scale	'>'	1000.0	nM				UO_0000065					False	CHEMBL669636	Antimycobacterial activity scale was evaluated and found to be moderately active against human Dihydrofolate reductase ranges from 100-1000.	B	BAO_0000357	single protein format	None	None	None	None	None	CHEMBL202	Dihydrofolate reductase	Homo sapiens	SINGLE PROTEIN	CHEMBL1135401	1	Scientific Literature	J. Med. Chem.	2002	None
CHEMBL121057		0	368.46	0	3.50	8h	Nc1nc(N)c2c(Sc3ccc(OC4CCOCC4)cc3)cccc2n1	IC50	'='	200.0	nM	6.70			UO_0000065	18.18	0.35	3.20	6.96	False	CHEMBL669279	In vitro inhibition of human dihydrofolate reductase	B	BAO_0000357	single protein format	None	None	None	None	None	CHEMBL202	Dihydrofolate reductase	Homo sapiens	SINGLE PROTEIN	CHEMBL1128547	1	Scientific Literature	J. Med. Chem.	1995	None
CHEMBL135622		0	178.19	0	-0.86	1 (8-methyl)	CN1C=CC=C2C(=O)NC(N)N=C21	Kd	'='	21000.0	nM	4.68			UO_0000065	26.25	0.49	5.54	6.61	False	CHEMBL669263	Apparent dissociation constant at pH 6.6 for human dihydrofolate reductase in the presence of cofactor NADPH	B	BAO_0000357	single protein format	None	None	None	None	None	CHEMBL202	Dihydrofolate reductase	Homo sapiens	SINGLE PROTEIN	CHEMBL1127798	1	Scientific Literature	J. Med. Chem.	1994	None
CHEMBL1160200		0	447.45	0	1.68	PDDP-GI	C#CN(Cc1ccc2nc(N)nc(O)c2c1)c1ccc(C(=O)NC(CCC=O)C(=O)O)cc1	IC50	'='	640.0	nM	6.19			UO_0000065	13.84	0.26	4.51	3.90	False	CHEMBL662239	Inhibitory activity against dihydrofolate reductase of Streptococcus faecium	B	BAO_0000357	single protein format	Enterococcus faecium	None	None	None	None	CHEMBL202	Dihydrofolate reductase	Homo sapiens	SINGLE PROTEIN	CHEMBL1123439	1	Scientific Literature	J. Med. Chem.	1986	None
CHEMBL56325		0	350.43	0	1.93	36	Cc1cc(N2CCOCC2)nc2cc(Cc3cnc(N)nc3N)ccc12	IC50	'='	630.0	nM	6.20			UO_0000065	17.69	0.33	4.27	6.01	False	CHEMBL667603	Inhibitory activity against Dihydrofolate reductase in Neisseria gonorrhoeae	B	BAO_0000357	single protein format	Neisseria gonorrhoeae	None	None	None	None	CHEMBL202	Dihydrofolate reductase	Homo sapiens	SINGLE PROTEIN	CHEMBL1124567	1	Scientific Literature	J. Med. Chem.	1989	None
CHEMBL224868		0	479.90	1	1.99	5	Cc1[nH]c2nc(N)[nH]c(=O)c2c1Sc1ccc(C(=O)N[C@@H](CCC(=O)O)C(=O)O)c(Cl)c1	IC50	'='	11000.0	nM	4.96			UO_0000065	10.33	0.21	2.97	2.59	False	CHEMBL916823	Inhibition of human DHFR	B	BAO_0000357	single protein format	Homo sapiens	None	None	None	None	CHEMBL202	Dihydrofolate reductase	Homo sapiens	SINGLE PROTEIN	CHEMBL1149301	1	Scientific Literature	J. Med. Chem.	2004	None
CHEMBL274278		0	324.17	0	3.31	5	Nc1nc(N)c2c(CNc3ccc(Cl)c(Cl)c3)coc2n1	IC50	'>'	15000.0	nM				UO_0000065					False	CHEMBL668084	Inhibitory concentration for DHFR in recombinant human	B	BAO_0000357	single protein format	None	None	None	None	None	CHEMBL202	Dihydrofolate reductase	Homo sapiens	SINGLE PROTEIN	CHEMBL1127819	1	Scientific Literature	J. Med. Chem.	1994	None
CHEMBL22677		0	331.83	0	3.44	72	Cc1c(CSc2ccc(Cl)cc2)cnc2nc(N)nc(N)c12	IC50	'='	590.0	nM	6.23			UO_0000065	18.77	0.39	2.79	6.87	False	CHEMBL669986	Antimycobacterial activity against human dihydrofolate reductase (hDHFR)	B	BAO_0000357	single protein format	None	None	None	None	None	CHEMBL202	Dihydrofolate reductase	Homo sapiens	SINGLE PROTEIN	CHEMBL1135401	1	Scientific Literature	J. Med. Chem.	2002	None
CHEMBL3244858		0	508.58	1	2.72	82	CCOC(=O)CC[C@H](NC(=O)c1ccc(CNc2ccc3nc(N)nc(N)c3c2C)cc1)C(=O)OCC	log(1/C)	'='	7.7										False	CHEMBL3280748	Inhibition of liver dihydrofolate reductase (unknown origin)	B	BAO_0000019	assay format	Homo sapiens	None	None	None	None	CHEMBL202	Dihydrofolate reductase	Homo sapiens	SINGLE PROTEIN	CHEMBL3272031	1	Scientific Literature	J. Med. Chem.	1976	None
CHEMBL266875		0	316.82	0	3.74	83	Nc1nc(N)c2c(CSc3ccc(Cl)cc3)cccc2n1	log(1/C)	'='	7.7										False	CHEMBL3280748	Inhibition of liver dihydrofolate reductase (unknown origin)	B	BAO_0000019	assay format	Homo sapiens	None	None	None	None	CHEMBL202	Dihydrofolate reductase	Homo sapiens	SINGLE PROTEIN	CHEMBL3272031	1	Scientific Literature	J. Med. Chem.	1976	None
CHEMBL7134		0	314.39	0	3.73	84	Nc1nc(N)c2c(CCc3ccc4ccccc4c3)cccc2n1	log(1/C)	'='	7.7										False	CHEMBL3280748	Inhibition of liver dihydrofolate reductase (unknown origin)	B	BAO_0000019	assay format	Homo sapiens	None	None	None	None	CHEMBL202	Dihydrofolate reductase	Homo sapiens	SINGLE PROTEIN	CHEMBL3272031	1	Scientific Literature	J. Med. Chem.	1976	None
CHEMBL6841		0	406.67	0	3.39	90	Nc1nc(N)c2c(Cl)c(NC(=O)Cc3ccc(Br)cc3)ccc2n1	log(1/C)	'='	7.89										False	CHEMBL3280748	Inhibition of liver dihydrofolate reductase (unknown origin)	B	BAO_0000019	assay format	Homo sapiens	None	None	None	None	CHEMBL202	Dihydrofolate reductase	Homo sapiens	SINGLE PROTEIN	CHEMBL3272031	1	Scientific Literature	J. Med. Chem.	1976	None
CHEMBL6877		0	337.24	0	4.25	92	Nc1nc(N)c2cc(Sc3ccc(Cl)c(Cl)c3)ccc2n1	log(1/C)	'='	7.96										False	CHEMBL3280748	Inhibition of liver dihydrofolate reductase (unknown origin)	B	BAO_0000019	assay format	Homo sapiens	None	None	None	None	CHEMBL202	Dihydrofolate reductase	Homo sapiens	SINGLE PROTEIN	CHEMBL3272031	1	Scientific Literature	J. Med. Chem.	1976	None
CHEMBL7050		0	318.41	0	4.10	97	Nc1nc(N)c2cc(Sc3ccc4ccccc4c3)ccc2n1	log(1/C)	'='	8.15										False	CHEMBL3280748	Inhibition of liver dihydrofolate reductase (unknown origin)	B	BAO_0000019	assay format	Homo sapiens	None	None	None	None	CHEMBL202	Dihydrofolate reductase	Homo sapiens	SINGLE PROTEIN	CHEMBL3272031	1	Scientific Literature	J. Med. Chem.	1976	None
CHEMBL7176		0	377.83	0	3.78	102	Nc1nc(N)c2c(Cl)c(NC(=O)Cc3ccc4ccccc4c3)ccc2n1	log(1/C)	'='	8.3										False	CHEMBL3280748	Inhibition of liver dihydrofolate reductase (unknown origin)	B	BAO_0000019	assay format	Homo sapiens	None	None	None	None	CHEMBL202	Dihydrofolate reductase	Homo sapiens	SINGLE PROTEIN	CHEMBL3272031	1	Scientific Literature	J. Med. Chem.	1976	None
CHEMBL7049		0	357.42	0	3.44	103	Cc1c(NC(=O)Cc2ccc3ccccc3c2)ccc2nc(N)nc(N)c12	log(1/C)	'='	8.38										False	CHEMBL3280748	Inhibition of liver dihydrofolate reductase (unknown origin)	B	BAO_0000019	assay format	Homo sapiens	None	None	None	None	CHEMBL202	Dihydrofolate reductase	Homo sapiens	SINGLE PROTEIN	CHEMBL3272031	1	Scientific Literature	J. Med. Chem.	1976	None
CHEMBL3127914		0	381.44	0	3.81	26	Cc1cc2nc(-c3ccncc3)n(-c3ccc4c(N)nc(N)nc4c3)c2cc1C	Ki	'='	437.0	nM	6.36			UO_0000065	16.67	0.30	2.55	5.86	False	CHEMBL3130225	Inhibition of human DHFR using dihydrofolate as substrate preincubated for 10 mins followed by substrate addition by spectrophotometric analysis in presence of NADPH	B	BAO_0000357	single protein format	Homo sapiens	None	None	None	None	CHEMBL202	Dihydrofolate reductase	Homo sapiens	SINGLE PROTEIN	CHEMBL3124778	1	Scientific Literature	J. Med. Chem.	2014	None
CHEMBL3127913		0	381.44	0	3.81	25	Cc1cc2nc(-c3cccnc3)n(-c3ccc4c(N)nc(N)nc4c3)c2cc1C	Ki	'='	1564.0	nM	5.81			UO_0000065	15.22	0.27	2.00	5.35	False	CHEMBL3130225	Inhibition of human DHFR using dihydrofolate as substrate preincubated for 10 mins followed by substrate addition by spectrophotometric analysis in presence of NADPH	B	BAO_0000357	single protein format	Homo sapiens	None	None	None	None	CHEMBL202	Dihydrofolate reductase	Homo sapiens	SINGLE PROTEIN	CHEMBL3124778	1	Scientific Literature	J. Med. Chem.	2014	None
CHEMBL369211		0	360.46	0	3.21	10	CCCCCCOc1c(OC)cc(Cc2cnc(N)nc2N)cc1OC	Ratio	'='	10.0										False	CHEMBL667199	Minimum inhibitory concentration versus trimethoprim against Dihydrofolate Reductase of Klebsiella pneumoniae CN 3632	B	BAO_0000357	single protein format	Klebsiella pneumoniae	None	None	None	None	CHEMBL202	Dihydrofolate reductase	Homo sapiens	SINGLE PROTEIN	CHEMBL1121680	1	Scientific Literature	J. Med. Chem.	1981	None
CHEMBL22139		0	454.53	0	3.63	52	CCCOc1cc(Cc2cnc(N)nc2N)ccc1OCc1cc(OC)c(OC)c(OC)c1	NI						Not Active						False	CHEMBL668062	Cytotoxicity by selective inhibition against human dihydrofolate reductase (DHFR);NA is no inhibition	B	BAO_0000357	single protein format	None	None	None	None	None	CHEMBL202	Dihydrofolate reductase	Homo sapiens	SINGLE PROTEIN	CHEMBL1135602	1	Scientific Literature	J. Med. Chem.	2002	None
CHEMBL378909		0	422.51	0	2.67	7	CCc1nc(N)nc(N)c1-c1ccc2c(c1)ncn2Cc1ccc(S(C)(=O)=O)cc1	Inhibition	'='	78.0	%				UO_0000187					False	CHEMBL869068	Inhibition of human recombinant DHFR assessed as rate of depletion of NADPH at 1 uM	B	BAO_0000357	single protein format	Homo sapiens	None	None	None	None	CHEMBL202	Dihydrofolate reductase	Homo sapiens	SINGLE PROTEIN	CHEMBL1138039	1	Scientific Literature	J. Med. Chem.	2006	None
CHEMBL203280		0	397.50	0	2.89	4c	CCc1nc(N)nc(N)c1-c1ccc(NCc2ccc(S(C)(=O)=O)cc2)cc1	IC50	'<'	10.0	nM				UO_0000065					False	CHEMBL869067	Inhibition of human recombinant DHFR assessed as rate of depletion of NADPH	B	BAO_0000357	single protein format	Homo sapiens	None	None	None	None	CHEMBL202	Dihydrofolate reductase	Homo sapiens	SINGLE PROTEIN	CHEMBL1138039	1	Scientific Literature	J. Med. Chem.	2006	None
CHEMBL6877		0	337.24	0	4.25	53	Nc1nc(N)c2cc(Sc3ccc(Cl)c(Cl)c3)ccc2n1	Delta G	'='	-12.2	kCal									False	CHEMBL663137	Binding energy against Streptococcus faecium dihydrofolate reductase	B	BAO_0000357	single protein format	Enterococcus faecium	None	None	None	None	CHEMBL202	Dihydrofolate reductase	Homo sapiens	SINGLE PROTEIN	CHEMBL1121631	1	Scientific Literature	J. Med. Chem.	1980	None
CHEMBL1800948		0	402.33	0	2.65	M0	Cl.NC1=NC2(CCCCC2)N(OCCCOc2ccc(Cl)cc2)C(N)=N1	Inhibition	'='	86.4	%				UO_0000187					False	CHEMBL3878854	Inhibition of recombinant human DHFR at 5 uM using DHF as substrate measured every 5 sec over 6 mins in presence of NADPH by UV-Visible spectrophotometric method relative to control	B	BAO_0000357	single protein format	Homo sapiens	None	None	None	None	CHEMBL202	Dihydrofolate reductase	Homo sapiens	SINGLE PROTEIN	CHEMBL3877300	1	Scientific Literature	Eur J Med Chem	2017	None
CHEMBL34259	METHOTREXATE	4	454.45	0	0.27	MTX	CN(Cc1cnc2nc(N)nc(N)c2n1)c1ccc(C(=O)N[C@@H](CCC(=O)O)C(=O)O)cc1	Inhibition	'='	89.7	%				UO_0000187					False	CHEMBL3878853	Inhibition of recombinant human DHFR at 50 uM using DHF as substrate measured every 5 sec over 6 mins in presence of NADPH by UV-Visible spectrophotometric method relative to control	B	BAO_0000357	single protein format	Homo sapiens	None	None	None	None	CHEMBL202	Dihydrofolate reductase	Homo sapiens	SINGLE PROTEIN	CHEMBL3877300	1	Scientific Literature	Eur J Med Chem	2017	None
CHEMBL3965991		0	428.33	0	1.15	A7	Br.Cc1ccc(OCCCON2C(N)=NC(N)=NC23CCOCC3)cc1	Inhibition	'>'	90.0	%				UO_0000187					False	CHEMBL3878854	Inhibition of recombinant human DHFR at 5 uM using DHF as substrate measured every 5 sec over 6 mins in presence of NADPH by UV-Visible spectrophotometric method relative to control	B	BAO_0000357	single protein format	Homo sapiens	None	None	None	None	CHEMBL202	Dihydrofolate reductase	Homo sapiens	SINGLE PROTEIN	CHEMBL3877300	1	Scientific Literature	Eur J Med Chem	2017	None
CHEMBL3931887		0	483.19	0	2.15	A2	Br.NC1=NC2(CCOCC2)N(OCCCOc2ccc(Cl)cc2Cl)C(N)=N1	Inhibition						Not Determined						False	CHEMBL3878853	Inhibition of recombinant human DHFR at 50 uM using DHF as substrate measured every 5 sec over 6 mins in presence of NADPH by UV-Visible spectrophotometric method relative to control	B	BAO_0000357	single protein format	Homo sapiens	None	None	None	None	CHEMBL202	Dihydrofolate reductase	Homo sapiens	SINGLE PROTEIN	CHEMBL3877300	1	Scientific Literature	Eur J Med Chem	2017	None
CHEMBL3920457		0	483.19	0	2.15	A11	Br.NC1=NC2(CCOCC2)N(OCCCOc2cccc(Cl)c2Cl)C(N)=N1	IC50						Not Determined						False	CHEMBL3878855	Inhibition of recombinant human DHFR using DHF as substrate measured every 5 sec over 6 mins in presence of NADPH by UV-Visible spectrophotometric method relative to control	B	BAO_0000357	single protein format	Homo sapiens	None	None	None	None	CHEMBL202	Dihydrofolate reductase	Homo sapiens	SINGLE PROTEIN	CHEMBL3877300	1	Scientific Literature	Eur J Med Chem	2017	None
CHEMBL176987		0	329.49	0	3.78	12n	CCCCCCCCc1ccc(N2C(N)=NC(N)=NC2(C)C)cc1	Ki	'='	977.24	nM	6.01			UO_0000065	18.24	0.34	2.23	7.51	False	CHEMBL858267	Inhibition of human dihydrofolate reductase (DHFR) enzyme	B	BAO_0000357	single protein format	None	None	None	None	None	CHEMBL202	Dihydrofolate reductase	Homo sapiens	SINGLE PROTEIN	CHEMBL1128273	1	Scientific Literature	J. Med. Chem.	1995	None
CHEMBL150082		0	368.44	0	3.68	59	Cc1c(CNc2ccc3c(c2)Cc2ccccc2-3)cnc2nc(N)nc(N)c12	Activity scale	'<'	100.0	nM				UO_0000065					False	CHEMBL667182	Antimycobacterial activity scale found to be highly active against human dihydrofolate reductase.	B	BAO_0000357	single protein format	None	None	None	None	None	CHEMBL202	Dihydrofolate reductase	Homo sapiens	SINGLE PROTEIN	CHEMBL1135401	1	Scientific Literature	J. Med. Chem.	2002	None
CHEMBL3972872		0	492.93	0	4.21	12	Nc1ncc(CN2CCN(c3cc(Cl)ccc3OCc3cccc(C(F)(F)F)c3)CC2)c(N)n1	IC50	'>'	75000.0	nM				UO_0000065					False	CHEMBL3867373	Inhibition of recombinant human DHFR expressed in Escherichia coli preincubated for 15 mins followed by addition of DHF as substrate and NADPH measured after 60 mins by resazurin/diaphorase coupled assay	A	BAO_0000019	assay format	Homo sapiens	None	None	None	None	CHEMBL202	Dihydrofolate reductase	Homo sapiens	SINGLE PROTEIN	CHEMBL3865850	1	Scientific Literature	ACS Med Chem Lett	2016	None
CHEMBL34259	METHOTREXATE	4	454.45	0	0.27	MTX	CN(Cc1cnc2nc(N)nc(N)c2n1)c1ccc(C(=O)N[C@@H](CCC(=O)O)C(=O)O)cc1	IC50	'='	22.0	nM	7.66			UO_0000065	16.85	0.32	7.39	3.64	True	CHEMBL914524	Inhibition of human DHFR	B	BAO_0000357	single protein format	Homo sapiens	None	None	None	None	CHEMBL202	Dihydrofolate reductase	Homo sapiens	SINGLE PROTEIN	CHEMBL1139472	1	Scientific Literature	J. Med. Chem.	2005	None
CHEMBL388120		0	354.27	0	4.14	10	CCc1c(Sc2ccc(Cl)cc2Cl)[nH]c2nc(N)nc(N)c12	IC50	'='	1400.0	nM	5.85			UO_0000065	16.52	0.36	1.71	6.25	False	CHEMBL889604	Inhibition of human DHFR	B	BAO_0000357	single protein format	Homo sapiens	None	None	None	None	CHEMBL202	Dihydrofolate reductase	Homo sapiens	SINGLE PROTEIN	CHEMBL1145401	1	Scientific Literature	J. Med. Chem.	2007	None
CHEMBL3681413		0	340.38	0	2.80	BDBM131851	COc1cc(-c2cc3nc(N)nc(N)c3cc2C)cc(OC)c1OC	Ki	'='	47.1	nM	7.33		264156	UO_0000065	21.53	0.40	4.53	6.94	False	CHEMBL3705472	Inhibition Assay: Antibacterial activity as measured by the minimal inhibitory concentrations (MIC) and minimal bactericidal concentrations of compounds are well known (see., e.g., National Committee for Clinical Laboratory Standards 2000 Performance standards for antimicrobial disk susceptibility tests: approved standard, 7th ed. M2-A7, vol. 20, no. 1, Committee for Clinical Laboratory Standards…	B	BAO_0000357	single protein format	Homo sapiens	None	None	None	None	CHEMBL202	Dihydrofolate reductase	Homo sapiens	SINGLE PROTEIN	CHEMBL3638993	37	BindingDB Database		2014	None
CHEMBL484827		0	326.61	0	4.63	10	Nc1nc2cccc(Cl)c2n1Cc1ccc(Cl)c(Cl)c1	Inhibition						Not Active						False	CHEMBL1020737	Inhibition of human DHFR-mediated reduction of cytochrome c at upto 30 uM	B	BAO_0000357	single protein format	Homo sapiens	None	None	None	None	CHEMBL202	Dihydrofolate reductase	Homo sapiens	SINGLE PROTEIN	CHEMBL1137778	1	Scientific Literature	J. Med. Chem.	2009	None
CHEMBL225071	RALTITREXED	4	458.50	0	1.98	2 (ZD-1694)	Cc1nc(=O)c2cc(CN(C)c3ccc(C(=O)N[C@@H](CCC(=O)O)C(=O)O)s3)ccc2[nH]1	IC50						Not Determined						False	CHEMBL867007	Inhibition of recombinant human DHFR	B	BAO_0000357	single protein format	Homo sapiens	None	None	None	None	CHEMBL202	Dihydrofolate reductase	Homo sapiens	SINGLE PROTEIN	CHEMBL1149399	1	Scientific Literature	J. Med. Chem.	2006	None
CHEMBL49651		0	493.52	0	2.38	3	Nc1nc(O)c2cc(CN(CC3CC3)c3ccc(C(=O)N[C@@H](CCC(=O)O)C(=O)O)cc3)ccc2n1	IC50						Not Determined						False	CHEMBL884349	Inhibitory activity against dihydrofolate reductase of Streptococcus faecium; No data	B	BAO_0000357	single protein format	Enterococcus faecium	None	None	None	None	CHEMBL202	Dihydrofolate reductase	Homo sapiens	SINGLE PROTEIN	CHEMBL1123439	1	Scientific Literature	J. Med. Chem.	1986	None
CHEMBL213704		0	439.52	0	4.21	13m	Nc1nc(N)c(-c2ccc(NC(=O)Cc3ccccc3)cc2)c(COCc2ccccc2)n1	IC50	'>'	10000.0	nM				UO_0000065					False	CHEMBL869067	Inhibition of human recombinant DHFR assessed as rate of depletion of NADPH	B	BAO_0000357	single protein format	Homo sapiens	None	None	None	None	CHEMBL202	Dihydrofolate reductase	Homo sapiens	SINGLE PROTEIN	CHEMBL1138039	1	Scientific Literature	J. Med. Chem.	2006	None
CHEMBL302669		0	411.49	0	1.81	10g	C#CCN(Cc1ccc2nc(N)nc(O)c2c1)c1ccc(S(=O)(=O)N(C)C)cc1	IC50	'='	20300.0	nM	4.69			UO_0000065	11.40	0.22	2.88	4.17	False	CHEMBL669254	Tested for 50% inhibition of WI-L2 Dihydrofolate reductase	B	BAO_0000357	single protein format	None	None	None	None	None	CHEMBL202	Dihydrofolate reductase	Homo sapiens	SINGLE PROTEIN	CHEMBL1125094	1	Scientific Literature	J. Med. Chem.	1990	None
CHEMBL22	TRIMETHOPRIM	4	290.32	0	1.26	TMP	COc1cc(Cc2cnc(N)nc2N)cc(OC)c1OC	IC50	'='	680000.0	nM		Outside typical range		UO_0000065					True	CHEMBL889604	Inhibition of human DHFR	B	BAO_0000357	single protein format	Homo sapiens	None	None	None	None	CHEMBL202	Dihydrofolate reductase	Homo sapiens	SINGLE PROTEIN	CHEMBL1145401	1	Scientific Literature	J. Med. Chem.	2007	None
CHEMBL226952		0	335.44	0	3.99	3	CCc1c(Sc2cccc3ccccc23)[nH]c2nc(N)nc(N)c12	IC50	'='	2900.0	nM	5.54			UO_0000065	16.51	0.32	1.55	5.92	False	CHEMBL889604	Inhibition of human DHFR	B	BAO_0000357	single protein format	Homo sapiens	None	None	None	None	CHEMBL202	Dihydrofolate reductase	Homo sapiens	SINGLE PROTEIN	CHEMBL1145401	1	Scientific Literature	J. Med. Chem.	2007	None
CHEMBL438664		0	458.50	1	1.88	2	CCc1c(Sc2ccc(C(=O)N[C@@H](CCC(=O)O)C(=O)O)cc2)[nH]c2nc(N)nc(N)c12	IC50	'='	66.0	nM	7.18			UO_0000065	15.66	0.31	5.30	3.64	False	CHEMBL889604	Inhibition of human DHFR	B	BAO_0000357	single protein format	Homo sapiens	None	None	None	None	CHEMBL202	Dihydrofolate reductase	Homo sapiens	SINGLE PROTEIN	CHEMBL1145401	1	Scientific Literature	J. Med. Chem.	2007	None
CHEMBL387901		0	319.82	0	3.49	7	CCc1c(Sc2cccc(Cl)c2)[nH]c2nc(N)nc(N)c12	Inhibition	'='	30.0	%				UO_0000187					False	CHEMBL888391	Inhibition of human DHFR relative to control	B	BAO_0000357	single protein format	Homo sapiens	None	None	None	None	CHEMBL202	Dihydrofolate reductase	Homo sapiens	SINGLE PROTEIN	CHEMBL1145401	1	Scientific Literature	J. Med. Chem.	2007	None
CHEMBL227010		0	315.40	0	2.84	14	CCc1c(Sc2cccc(OC)c2)[nH]c2nc(N)nc(N)c12	Inhibition	'='	35.0	%				UO_0000187					False	CHEMBL888391	Inhibition of human DHFR relative to control	B	BAO_0000357	single protein format	Homo sapiens	None	None	None	None	CHEMBL202	Dihydrofolate reductase	Homo sapiens	SINGLE PROTEIN	CHEMBL1145401	1	Scientific Literature	J. Med. Chem.	2007	None
CHEMBL2323386		0	407.83	1	5.27	9B	O=C(Nc1cc2c3c(cccc3c1)C(=O)OC2=O)c1sc2ccccc2c1Cl	Inhibition						Not Active						False	CHEMBL2329001	Inhibition of human DHFR at 20 uM	B	BAO_0000357	single protein format	Homo sapiens	None	None	None	None	CHEMBL202	Dihydrofolate reductase	Homo sapiens	SINGLE PROTEIN	CHEMBL2321847	1	Scientific Literature	Bioorg. Med. Chem. Lett.	2013	None
CHEMBL539445		0	582.62	2	3.04	B3	COc1ncc(C2c3ccccc3C=NN2C(=O)/C=C/c2cc(Cc3cnc(N)nc3N)cc(OC)c2OC)c(OC)n1	IC50	'>'	22000.0	nM				UO_0000065					False	CHEMBL1031974	Inhibition of human recombinant DHFR	B	BAO_0000357	single protein format	Homo sapiens	None	None	None	None	CHEMBL202	Dihydrofolate reductase	Homo sapiens	SINGLE PROTEIN	CHEMBL1151424	1	Scientific Literature	Antimicrob. Agents Chemother.	2007	None
CHEMBL225072	PEMETREXED	4	427.42	1	0.67	LY-231514, alimta	Nc1nc(=O)c2c(CCc3ccc(C(=O)N[C@@H](CCC(=O)O)C(=O)O)cc3)c[nH]c2[nH]1	IC50	'='	2300.0	nM	5.64			UO_0000065	13.19	0.25	4.97	2.95	True	CHEMBL918699	Inhibition of human recombinant DHFR	B	BAO_0000357	single protein format	Homo sapiens	None	None	None	None	CHEMBL202	Dihydrofolate reductase	Homo sapiens	SINGLE PROTEIN	CHEMBL1149313	1	Scientific Literature	J. Med. Chem.	2004	None
CHEMBL374172		0	441.44	1	1.06	5	Nc1nc2[nH]cc(CCCc3ccc(C(=O)N[C@@H](CCC(=O)O)C(=O)O)cc3)c2c(=O)[nH]1	IC50	'>'	21000.0	nM				UO_0000065					False	CHEMBL918699	Inhibition of human recombinant DHFR	B	BAO_0000357	single protein format	Homo sapiens	None	None	None	None	CHEMBL202	Dihydrofolate reductase	Homo sapiens	SINGLE PROTEIN	CHEMBL1149313	1	Scientific Literature	J. Med. Chem.	2004	None
CHEMBL223279		0	441.44	0	1.61	4	Nc1nc(N)c2c(CCCc3ccc(C(=O)N[C@@H](CCC(=O)O)C(=O)O)cc3)coc2n1	IC50	'='	9000.0	nM	5.05			UO_0000065	11.43	0.22	3.44	2.59	True	CHEMBL918699	Inhibition of human recombinant DHFR	B	BAO_0000357	single protein format	Homo sapiens	None	None	None	None	CHEMBL202	Dihydrofolate reductase	Homo sapiens	SINGLE PROTEIN	CHEMBL1149313	1	Scientific Literature	J. Med. Chem.	2004	None
CHEMBL22	TRIMETHOPRIM	4	290.32	0	1.26	TMP	COc1cc(Cc2cnc(N)nc2N)cc(OC)c1OC	IC50	'>'	340000.0	nM		Outside typical range		UO_0000065					True	CHEMBL1062969	Inhibition of human recombinant dihydrofolate reductase	B	BAO_0000357	single protein format	Homo sapiens	None	None	None	None	CHEMBL202	Dihydrofolate reductase	Homo sapiens	SINGLE PROTEIN	CHEMBL1151945	1	Scientific Literature	J. Med. Chem.	2009	None
CHEMBL6823		0	312.38	0	4.12	36	Nc1nc(N)c2c(/C=C/c3ccc4ccccc4c3)cccc2n1	-Delta G	'='	10.7	kCal mol-1									False	CHEMBL663133	Binding energy to Streptococcus faecium dihydrofolate reductase	B	BAO_0000357	single protein format	Enterococcus faecium	None	None	None	None	CHEMBL202	Dihydrofolate reductase	Homo sapiens	SINGLE PROTEIN	CHEMBL1122106	1	Scientific Literature	J. Med. Chem.	1982	None
CHEMBL6726		0	334.40	0	3.11	10	Nc1nc(N)c2c([S+]([O-])c3ccc4ccccc4c3)cccc2n1	-Delta G	'='	6.9	kCal mol-1									False	CHEMBL663133	Binding energy to Streptococcus faecium dihydrofolate reductase	B	BAO_0000357	single protein format	Enterococcus faecium	None	None	None	None	CHEMBL202	Dihydrofolate reductase	Homo sapiens	SINGLE PROTEIN	CHEMBL1122106	1	Scientific Literature	J. Med. Chem.	1982	None
CHEMBL74781		0	329.40	0	1.78	7	COc1cc2c(cc1OC)C(C)N(Cc1cnc(N)nc1N)CC2	IC50	'='	53.0	nM	7.28			UO_0000065	22.09	0.41	5.50	7.31	False	CHEMBL665670	Inhibitory activity against TMP-susceptible Dihydrofolate reductase from Staphylococcus pneumoniae ATCC 49619	B	BAO_0000357	single protein format	Staphylococcus	None	None	None	None	CHEMBL202	Dihydrofolate reductase	Homo sapiens	SINGLE PROTEIN	CHEMBL1145982	1	Scientific Literature	J. Med. Chem.	2003	None
CHEMBL346513		0	514.97	1	2.67	58	CCOC(=O)CC(NC(=O)c1ccc(NCc2ccc3nc(N)nc(N)c3c2Cl)cc1)C(=O)OCC	-Delta G	'='	12.5	kCal mol-1									False	CHEMBL663133	Binding energy to Streptococcus faecium dihydrofolate reductase	B	BAO_0000357	single protein format	Enterococcus faecium	None	None	None	None	CHEMBL202	Dihydrofolate reductase	Homo sapiens	SINGLE PROTEIN	CHEMBL1122106	1	Scientific Literature	J. Med. Chem.	1982	None
CHEMBL75944		0	294.36	0	1.68	13	Nc1ncc(CN2CCc3c([nH]c4ccccc34)C2)c(N)n1	IC50	'='	4.0	nM	8.40			UO_0000065	28.53	0.52	6.72	8.67	False	CHEMBL665665	Antibacterial activity of TMP-susceptible Dihydrofolate reductase against Staphylococcus pneumoniae ATCC 49619	B	BAO_0000357	single protein format	Staphylococcus	None	None	None	None	CHEMBL202	Dihydrofolate reductase	Homo sapiens	SINGLE PROTEIN	CHEMBL1145982	1	Scientific Literature	J. Med. Chem.	2003	None
CHEMBL75944		0	294.36	0	1.68	13	Nc1ncc(CN2CCc3c([nH]c4ccccc34)C2)c(N)n1	MIC	'='	1.0	ug.mL-1				UO_0000274					False	CHEMBL666328	Inhibitory activity against TMP-Resistance Dihydrofolate reductase from Staphylococcus pneumoniae 1/1	B	BAO_0000357	single protein format	Staphylococcus	None	None	None	None	CHEMBL202	Dihydrofolate reductase	Homo sapiens	SINGLE PROTEIN	CHEMBL1145982	1	Scientific Literature	J. Med. Chem.	2003	None
CHEMBL157504		0	495.54	0	2.53	17	CCOC(=O)CCC(NC(=O)c1ccc(NCc2ccc3nc(N)nc(O)c3c2)cc1)C(=O)OCC	-Delta G	'='	7.9	kCal mol-1									False	CHEMBL663133	Binding energy to Streptococcus faecium dihydrofolate reductase	B	BAO_0000357	single protein format	Enterococcus faecium	None	None	None	None	CHEMBL202	Dihydrofolate reductase	Homo sapiens	SINGLE PROTEIN	CHEMBL1122106	1	Scientific Literature	J. Med. Chem.	1982	None
CHEMBL74782		0	255.32	0	1.20	3	Nc1ncc(CN2CCc3ccccc3C2)c(N)n1	MIC	'='	32.0	ug.mL-1				UO_0000274					False	CHEMBL858496	Inhibitory activity against TMP-Resistance Dihydrofolate reductase from human	B	BAO_0000357	single protein format	Homo sapiens	None	None	None	None	CHEMBL202	Dihydrofolate reductase	Homo sapiens	SINGLE PROTEIN	CHEMBL1145982	1	Scientific Literature	J. Med. Chem.	2003	None
CHEMBL74781		0	329.40	0	1.78	7	COc1cc2c(cc1OC)C(C)N(Cc1cnc(N)nc1N)CC2	MIC	'='	4.0	ug.mL-1				UO_0000274					False	CHEMBL858496	Inhibitory activity against TMP-Resistance Dihydrofolate reductase from human	B	BAO_0000357	single protein format	Homo sapiens	None	None	None	None	CHEMBL202	Dihydrofolate reductase	Homo sapiens	SINGLE PROTEIN	CHEMBL1145982	1	Scientific Literature	J. Med. Chem.	2003	None
CHEMBL307137		0	439.43	0	0.97	4	Cc1nc(N)c2nc(CNc3ccc(C(=O)NC(CCC(=O)O)C(=O)O)cc3)cnc2n1	IC50	'>'	50000.0	nM				UO_0000065					True	CHEMBL668427	Compound was tested for its inhibitory activity against dihydrofolate reductase (DHFR), isolated from MTX-resistant WI-L2 cells	B	BAO_0000219	cell-based format	None	None	None	WI-L2	None	CHEMBL202	Dihydrofolate reductase	Homo sapiens	SINGLE PROTEIN	CHEMBL1124406	1	Scientific Literature	J. Med. Chem.	1989	None
CHEMBL151674		0	427.23	0	3.89	49	Cc1c(CNc2cc(C(F)(F)F)ccc2Br)cnc2nc(N)nc(N)c12	Activity scale	'<'	100.0	nM				UO_0000065					False	CHEMBL667182	Antimycobacterial activity scale found to be highly active against human dihydrofolate reductase.	B	BAO_0000357	single protein format	None	None	None	None	None	CHEMBL202	Dihydrofolate reductase	Homo sapiens	SINGLE PROTEIN	CHEMBL1135401	1	Scientific Literature	J. Med. Chem.	2002	None
CHEMBL147469		0	331.38	0	2.66	60	Cc1c(CNc2ccc3ncccc3c2)cnc2nc(N)nc(N)c12	Activity scale	'<'	100.0	nM				UO_0000065					False	CHEMBL667182	Antimycobacterial activity scale found to be highly active against human dihydrofolate reductase.	B	BAO_0000357	single protein format	None	None	None	None	None	CHEMBL202	Dihydrofolate reductase	Homo sapiens	SINGLE PROTEIN	CHEMBL1135401	1	Scientific Literature	J. Med. Chem.	2002	None
CHEMBL148877		0	373.26	0	3.18	38	Cc1cc(Br)ccc1NCc1cnc2nc(N)nc(N)c2c1C	IC50	'='	5.9	nM	8.23			UO_0000065	22.05	0.49	5.05	8.01	False	CHEMBL669986	Antimycobacterial activity against human dihydrofolate reductase (hDHFR)	B	BAO_0000357	single protein format	None	None	None	None	None	CHEMBL202	Dihydrofolate reductase	Homo sapiens	SINGLE PROTEIN	CHEMBL1135401	1	Scientific Literature	J. Med. Chem.	2002	None
CHEMBL422395		0	477.48	0	1.19	1a	C#CCN(Cc1ccc2[nH]c(N)nc(=O)c2c1)c1ccc(C(=O)NC(CCC(=O)O)C(=O)O)cc1	IC50	'='	910.0	nM	6.04			UO_0000065	12.65	0.24	4.85	3.38	False	CHEMBL669444	Inhibition of human WIL2/dihydrofolate reductase activity	B	BAO_0000357	single protein format	None	None	None	None	None	CHEMBL202	Dihydrofolate reductase	Homo sapiens	SINGLE PROTEIN	CHEMBL1124448	1	Scientific Literature	J. Med. Chem.	1989	None
CHEMBL74422		0	439.43	0	0.69	5	CN(Cc1cnc2ncnc(N)c2n1)c1ccc(C(=O)NC(CCC(=O)O)C(=O)O)cc1	IC50	'='	6000.0	nM	5.22			UO_0000065	11.88	0.22	4.53	2.83	False	CHEMBL668093	Compound was evaluated for Dihydrofolate Reductase (DHFR) inhibition	B	BAO_0000357	single protein format	None	None	None	None	None	CHEMBL202	Dihydrofolate reductase	Homo sapiens	SINGLE PROTEIN	CHEMBL1125867	1	Scientific Literature	J. Med. Chem.	1991	None
CHEMBL22	TRIMETHOPRIM	4	290.32	0	1.26	TMP	COc1cc(Cc2cnc(N)nc2N)cc(OC)c1OC	Ki	'='	1380.0	nM	5.86			UO_0000065	20.19	0.38	4.60	5.55	False	CHEMBL666807	Inhibition of recombinant Dihydrofolate reductase from humans.	B	BAO_0000357	single protein format	None	None	None	None	None	CHEMBL202	Dihydrofolate reductase	Homo sapiens	SINGLE PROTEIN	CHEMBL1132445	1	Scientific Literature	J. Med. Chem.	1999	None
CHEMBL39674		0	472.89	1	2.11	6c	Nc1nc(N)c2c(Cl)c(NCc3ccc(C(=O)NC(CCC(=O)O)C(=O)O)cc3)ccc2n1	IC50						Not Determined						False	CHEMBL669447	Inhibitory activity against dihydrofolate reductase (DHFR) obtained from human WIL2 cells; ND means not determined	B	BAO_0000219	cell-based format	None	None	None	WIL2	None	CHEMBL202	Dihydrofolate reductase	Homo sapiens	SINGLE PROTEIN	CHEMBL1124218	1	Scientific Literature	J. Med. Chem.	1988	CHEMBL3308011
CHEMBL336487		0	447.47	1	0.05	5	CC1=C(Sc2ccc(C(=O)NC(CCC(=O)O)C(=O)O)cc2)C2C(=O)NC(N)=NC2N1	IC50	'='	124.0	nM	6.91			UO_0000065	15.43	0.30	6.86	3.77	False	CHEMBL668437	Inhibitory activity against dihydro folate reductase from human CCRF-CEM leukemic cell line	B	BAO_0000219	cell-based format	None	None	None	CCRF-CEM	None	CHEMBL202	Dihydrofolate reductase	Homo sapiens	SINGLE PROTEIN	CHEMBL1128698	1	Scientific Literature	J. Med. Chem.	1995	CHEMBL3307641
CHEMBL267666		0	336.44	0	4.89	7	O=c1[nH]c(=S)c2cc(Sc3ccc4ccccc4c3)ccc2[nH]1	-Delta G	'='	6.8	kCal mol-1									False	CHEMBL663133	Binding energy to Streptococcus faecium dihydrofolate reductase	B	BAO_0000357	single protein format	Enterococcus faecium	None	None	None	None	CHEMBL202	Dihydrofolate reductase	Homo sapiens	SINGLE PROTEIN	CHEMBL1122106	1	Scientific Literature	J. Med. Chem.	1982	None
CHEMBL303654		0	466.45	0	1.00	66	Nc1nc(N)c2cc(CN(C=O)c3ccc(C(=O)NC(CCC(=O)O)C(=O)O)cc3)ccc2n1	-Delta G	'='	13.3	kCal mol-1									False	CHEMBL663133	Binding energy to Streptococcus faecium dihydrofolate reductase	B	BAO_0000357	single protein format	Enterococcus faecium	None	None	None	None	CHEMBL202	Dihydrofolate reductase	Homo sapiens	SINGLE PROTEIN	CHEMBL1122106	1	Scientific Literature	J. Med. Chem.	1982	None
CHEMBL23977	DIDEAZAFOLATE	0	439.43	1	1.58	24	Nc1nc(O)c2cc(CNc3ccc(C(=O)NC(CCC(=O)O)C(=O)O)cc3)ccc2n1	-Delta G	'='	8.9	kCal mol-1									False	CHEMBL663133	Binding energy to Streptococcus faecium dihydrofolate reductase	B	BAO_0000357	single protein format	Enterococcus faecium	None	None	None	None	CHEMBL202	Dihydrofolate reductase	Homo sapiens	SINGLE PROTEIN	CHEMBL1122106	1	Scientific Literature	J. Med. Chem.	1982	None
CHEMBL338329		0	480.53	0	2.36	6d	CCCC(Cc1ccc2nc(N)nc(N)c2n1)c1ccc(C(=O)NC(CCC(=O)O)C(=O)O)cc1	Inhibition	'='	1.3E-9	%				UO_0000187					False	CHEMBL663136	Compound was evaluated for 50% inhibition of the enzyme Dihydrofolate reductase (DHFR) from Streptococcus faecium	B	BAO_0000357	single protein format	Enterococcus faecium	None	None	None	None	CHEMBL202	Dihydrofolate reductase	Homo sapiens	SINGLE PROTEIN	CHEMBL1122786	1	Scientific Literature	J. Med. Chem.	1984	None
CHEMBL225072	PEMETREXED	4	427.42	1	0.67	pemetrexed, alimta, LY-231514	Nc1nc(=O)c2c(CCc3ccc(C(=O)N[C@@H](CCC(=O)O)C(=O)O)cc3)c[nH]c2[nH]1	IC50	'='	6600.0	nM	5.18			UO_0000065	12.12	0.23	4.51	2.71	True	CHEMBL926353	Inhibition of human recombinant DHFR	B	BAO_0000357	single protein format	Homo sapiens	None	None	None	None	CHEMBL202	Dihydrofolate reductase	Homo sapiens	SINGLE PROTEIN	CHEMBL1140703	1	Scientific Literature	J. Med. Chem.	2008	None
CHEMBL33571		0	242.29	0	0.74	16	CC1(C)N=C(N)N=C(N)N1c1ccc(C#N)cc1	Log 1/Ki app	'='	3.69										False	CHEMBL669981	Inhibitory activity against human lymphoblastoid cell (WIL2) dihydrofolate reductase (DHFR)	B	BAO_0000357	single protein format	None	None	None	None	None	CHEMBL202	Dihydrofolate reductase	Homo sapiens	SINGLE PROTEIN	CHEMBL1122559	1	Scientific Literature	J. Med. Chem.	1984	None
CHEMBL357122		0	338.37	0	2.71	22	CCOC(=O)c1ccc(CNc2ccc3nc(N)nc(O)c3c2)cc1	Delta G	'='	-8.6	kCal									False	CHEMBL663137	Binding energy against Streptococcus faecium dihydrofolate reductase	B	BAO_0000357	single protein format	Enterococcus faecium	None	None	None	None	CHEMBL202	Dihydrofolate reductase	Homo sapiens	SINGLE PROTEIN	CHEMBL1121631	1	Scientific Literature	J. Med. Chem.	1980	None
CHEMBL6962		0	273.38	0	2.21	20	CCCCc1ccc(N2C(N)=NC(N)=NC2(C)C)cc1	Log 1/Ki app	'='	6.27										False	CHEMBL669981	Inhibitory activity against human lymphoblastoid cell (WIL2) dihydrofolate reductase (DHFR)	B	BAO_0000357	single protein format	None	None	None	None	None	CHEMBL202	Dihydrofolate reductase	Homo sapiens	SINGLE PROTEIN	CHEMBL1122559	1	Scientific Literature	J. Med. Chem.	1984	None
CHEMBL148591		0	334.43	0	2.66	56	Cc1c(CNC2CCCc3ccccc32)cnc2nc(N)nc(N)c12	IC50	'='	3400.0	nM	5.47			UO_0000065	16.35	0.30	2.81	5.32	False	CHEMBL669986	Antimycobacterial activity against human dihydrofolate reductase (hDHFR)	B	BAO_0000357	single protein format	None	None	None	None	None	CHEMBL202	Dihydrofolate reductase	Homo sapiens	SINGLE PROTEIN	CHEMBL1135401	1	Scientific Literature	J. Med. Chem.	2002	None
CHEMBL23272		0	311.41	0	3.10	77	Cc1cccc(SCc2cnc3nc(N)nc(N)c3c2C)c1	IC50	'='	850.0	nM	6.07			UO_0000065	19.49	0.38	2.97	6.69	False	CHEMBL669986	Antimycobacterial activity against human dihydrofolate reductase (hDHFR)	B	BAO_0000357	single protein format	None	None	None	None	None	CHEMBL202	Dihydrofolate reductase	Homo sapiens	SINGLE PROTEIN	CHEMBL1135401	1	Scientific Literature	J. Med. Chem.	2002	None
CHEMBL224974		0	445.46	1	1.34	4	Cc1c(Sc2ccc(C(=O)N[C@@H](CCC(=O)O)C(=O)O)cc2)[nH]c2nc(N)[nH]c(=O)c12	IC50	'>'	240000.0	nM		Outside typical range		UO_0000065					False	CHEMBL914524	Inhibition of human DHFR	B	BAO_0000357	single protein format	Homo sapiens	None	None	None	None	CHEMBL202	Dihydrofolate reductase	Homo sapiens	SINGLE PROTEIN	CHEMBL1139472	1	Scientific Literature	J. Med. Chem.	2005	None
CHEMBL6552		0	369.23	0	2.93	26	Nc1nc(N)c2c(S(=O)(=O)c3ccc(Cl)c(Cl)c3)cccc2n1	-Delta G	'='	9.0	kCal mol-1									False	CHEMBL663133	Binding energy to Streptococcus faecium dihydrofolate reductase	B	BAO_0000357	single protein format	Enterococcus faecium	None	None	None	None	CHEMBL202	Dihydrofolate reductase	Homo sapiens	SINGLE PROTEIN	CHEMBL1122106	1	Scientific Literature	J. Med. Chem.	1982	None
CHEMBL427305		0	316.36	0	1.81	6	C=CCOc1c(OC)cc(Cc2cnc(N)nc2N)cc1OC	Ratio	'='	3.0										False	CHEMBL667199	Minimum inhibitory concentration versus trimethoprim against Dihydrofolate Reductase of Klebsiella pneumoniae CN 3632	B	BAO_0000357	single protein format	Klebsiella pneumoniae	None	None	None	None	CHEMBL202	Dihydrofolate reductase	Homo sapiens	SINGLE PROTEIN	CHEMBL1121680	1	Scientific Literature	J. Med. Chem.	1981	None
CHEMBL114839		0	319.41	0	3.29	10	Nc1nc(N)c2cc(NCc3cccc4c3CCCC4)ccc2n1	IC50	'='	600.0	nM	6.22			UO_0000065	19.48	0.35	2.93	6.92	False	CHEMBL668436	Inhibitory activity against Dihydrofolate reductase from recombinant human (hDHFR)	B	BAO_0000357	single protein format	None	None	None	None	None	CHEMBL202	Dihydrofolate reductase	Homo sapiens	SINGLE PROTEIN	CHEMBL1131583	1	Scientific Literature	J. Med. Chem.	1998	None
CHEMBL176489		0	352.82	0	2.26	21	COc1cc(Cc2cnc(N)nc2N)cc(OC)c1OCCCCl	Ratio	'='	3.0										False	CHEMBL665861	Minimum inhibitory concentration versus trimethoprim against Dihydrofolate Reductase of Shigella dysentariae CN 1513	B	BAO_0000357	single protein format	Shigella dysenteriae	None	None	None	None	CHEMBL202	Dihydrofolate reductase	Homo sapiens	SINGLE PROTEIN	CHEMBL1121680	1	Scientific Literature	J. Med. Chem.	1981	None
CHEMBL423434		0	367.41	0	2.62	27	COc1cc(Cc2cnc(N)nc2N)cc(OC)c1Oc1ccc(N)cc1	Ratio	'='	30.0										False	CHEMBL667199	Minimum inhibitory concentration versus trimethoprim against Dihydrofolate Reductase of Klebsiella pneumoniae CN 3632	B	BAO_0000357	single protein format	Klebsiella pneumoniae	None	None	None	None	CHEMBL202	Dihydrofolate reductase	Homo sapiens	SINGLE PROTEIN	CHEMBL1121680	1	Scientific Literature	J. Med. Chem.	1981	None
CHEMBL279509		0	366.42	0	2.83	29	COc1cc(Cc2cnc(N)nc2N)cc(OC)c1OCc1ccccc1	Ratio	'='	100.0										False	CHEMBL665861	Minimum inhibitory concentration versus trimethoprim against Dihydrofolate Reductase of Shigella dysentariae CN 1513	B	BAO_0000357	single protein format	Shigella dysenteriae	None	None	None	None	CHEMBL202	Dihydrofolate reductase	Homo sapiens	SINGLE PROTEIN	CHEMBL1121680	1	Scientific Literature	J. Med. Chem.	1981	None
CHEMBL36245		0	340.39	0	1.84	1d	COc1cc(CN(C)c2cnc3nc(N)nc(N)c3c2)cc(OC)c1	IC50	'='	2900.0	nM	5.54			UO_0000065	16.27	0.30	3.70	4.93	False	CHEMBL668436	Inhibitory activity against Dihydrofolate reductase from recombinant human (hDHFR)	B	BAO_0000357	single protein format	None	None	None	None	None	CHEMBL202	Dihydrofolate reductase	Homo sapiens	SINGLE PROTEIN	CHEMBL1131583	1	Scientific Literature	J. Med. Chem.	1998	None
CHEMBL174309		0	346.43	0	2.82	9	CCCCCOc1c(OC)cc(Cc2cnc(N)nc2N)cc1OC	Ratio	'='	30.0										False	CHEMBL667199	Minimum inhibitory concentration versus trimethoprim against Dihydrofolate Reductase of Klebsiella pneumoniae CN 3632	B	BAO_0000357	single protein format	Klebsiella pneumoniae	None	None	None	None	CHEMBL202	Dihydrofolate reductase	Homo sapiens	SINGLE PROTEIN	CHEMBL1121680	1	Scientific Literature	J. Med. Chem.	1981	None
CHEMBL174309		0	346.43	0	2.82	9	CCCCCOc1c(OC)cc(Cc2cnc(N)nc2N)cc1OC	Ratio	'='	30.0										False	CHEMBL665861	Minimum inhibitory concentration versus trimethoprim against Dihydrofolate Reductase of Shigella dysentariae CN 1513	B	BAO_0000357	single protein format	Shigella dysenteriae	None	None	None	None	CHEMBL202	Dihydrofolate reductase	Homo sapiens	SINGLE PROTEIN	CHEMBL1121680	1	Scientific Literature	J. Med. Chem.	1981	None
CHEMBL138500		0	275.34	0	0.40	6	CC1=C(Sc2ccncc2)C2C(=O)NC(N)=NC2N1	IC50	'>'	69000.0	nM				UO_0000065					False	CHEMBL668438	Inhibitory activity against dihydro folate reductase from human recombinant sources	B	BAO_0000357	single protein format	None	None	None	None	None	CHEMBL202	Dihydrofolate reductase	Homo sapiens	SINGLE PROTEIN	CHEMBL1128698	1	Scientific Literature	J. Med. Chem.	1995	None
CHEMBL22924		0	316.37	0	2.95	58	Nc1nc(N)c2cc(CNc3cccc4ccccc34)cnc2n1	IC50	'='	820.0	nM	6.09			UO_0000065	19.24	0.35	3.14	5.92	False	CHEMBL669986	Antimycobacterial activity against human dihydrofolate reductase (hDHFR)	B	BAO_0000357	single protein format	None	None	None	None	None	CHEMBL202	Dihydrofolate reductase	Homo sapiens	SINGLE PROTEIN	CHEMBL1135401	1	Scientific Literature	J. Med. Chem.	2002	None
CHEMBL35364		0	526.51	3	0.50	16	Nc1nc(N)c2nc(CN(CCCC(=O)O)c3ccc(C(=O)NC(CCC(=O)O)C(=O)O)cc3)cnc2n1	Ki	'='	0.107	nM	9.97			UO_0000065	18.94	0.36	9.47	4.02	False	CHEMBL664356	Inhibitory activity against Trypanosoma cruzi dihydrofolate reductase	B	BAO_0000357	single protein format	Trypanosoma cruzi	None	None	None	None	CHEMBL202	Dihydrofolate reductase	Homo sapiens	SINGLE PROTEIN	CHEMBL1131724	1	Scientific Literature	Bioorg. Med. Chem. Lett.	1999	None
CHEMBL356620		0	328.35	0	2.26	27	COc1ccc(NCc2cnc3nc(N)nc(N)c3c2C)cc1F	IC50	'='	14.0	nM	7.85			UO_0000065	23.92	0.45	5.59	7.01	False	CHEMBL669986	Antimycobacterial activity against human dihydrofolate reductase (hDHFR)	B	BAO_0000357	single protein format	None	None	None	None	None	CHEMBL202	Dihydrofolate reductase	Homo sapiens	SINGLE PROTEIN	CHEMBL1135401	1	Scientific Literature	J. Med. Chem.	2002	None
CHEMBL156308		0	458.48	1	0.28	4b	CN(Cc1ccc(C(=O)NC(CCC(=O)O)C(=O)O)cc1)C1CNc2nc(N)nc(O)c2C1	IC50	'>'	1000000.0	nM		Outside typical range		UO_0000065					False	CHEMBL879985	Inhibition of dihydrofolate reductase (DHFR) in WIL2 cells	B	BAO_0000219	cell-based format	None	None	None	WIL2	None	CHEMBL202	Dihydrofolate reductase	Homo sapiens	SINGLE PROTEIN	CHEMBL1125239	1	Scientific Literature	J. Med. Chem.	1991	CHEMBL3308011
CHEMBL310759		0	302.79	0	3.60	8k	Nc1nc(N)c2c(Sc3ccc(Cl)cc3)cccc2n1	IC50	'='	2100.0	nM	5.68			UO_0000065	18.75	0.39	2.08	7.30	False	CHEMBL669279	In vitro inhibition of human dihydrofolate reductase	B	BAO_0000357	single protein format	None	None	None	None	None	CHEMBL202	Dihydrofolate reductase	Homo sapiens	SINGLE PROTEIN	CHEMBL1128547	1	Scientific Literature	J. Med. Chem.	1995	None
CHEMBL277217		0	327.41	0	2.80	71	COc1cccc(SCc2cnc3nc(N)nc(N)c3c2C)c1	Activity scale	'>'	1000.0	nM				UO_0000065					False	CHEMBL669634	Antimycobacterial activity scale was evaluated and found to be moderately active against human Dihydrofolate reductase Ranges from 100-1000	B	BAO_0000357	single protein format	None	None	None	None	None	CHEMBL202	Dihydrofolate reductase	Homo sapiens	SINGLE PROTEIN	CHEMBL1135401	1	Scientific Literature	J. Med. Chem.	2002	None
CHEMBL147006		0	387.29	0	3.49	5	Cc1cc(Br)cc(C)c1NCc1cnc2nc(N)nc(N)c2c1C	IC50	'='	1900.0	nM	5.72			UO_0000065	14.77	0.33	2.23	5.57	False	CHEMBL669986	Antimycobacterial activity against human dihydrofolate reductase (hDHFR)	B	BAO_0000357	single protein format	None	None	None	None	None	CHEMBL202	Dihydrofolate reductase	Homo sapiens	SINGLE PROTEIN	CHEMBL1135401	1	Scientific Literature	J. Med. Chem.	2002	None
CHEMBL65616		0	466.46	0	0.43	3	C=C(CC(NC(=O)c1ccc(N(C)Cc2cnc3nc(N)nc(N)c3n2)cc1)C(=O)O)C(=O)O	IC50	'='	44.0	nM	7.36			UO_0000065	15.77	0.30	6.93	3.49	False	CHEMBL669448	Ability to inhibit purified Dihydrofolate reductase from human leukemic lymphoblasts was determined spectrophotometrically at 340 nM.	B	BAO_0000357	single protein format	None	None	None	None	None	CHEMBL202	Dihydrofolate reductase	Homo sapiens	SINGLE PROTEIN	CHEMBL1125723	1	Scientific Literature	J. Med. Chem.	1991	None
CHEMBL1679	LEUCOVORIN	4	473.45	1	-0.73	leucovorin	Nc1nc(=O)c2c([nH]1)NCC(CNc1ccc(C(=O)N[C@@H](CCC(=O)O)C(=O)O)cc1)N2C=O	Ki	'='	2370.0	nM	5.62			UO_0000065	11.88	0.23	6.36	2.56	False	CHEMBL651328	Tested for the inhibition of [14C]-DDATHF influx in CCRF-CEM cells of human leukemic lymphoblast	B	BAO_0000219	cell-based format	None	None	None	CCRF-CEM	None	CHEMBL202	Dihydrofolate reductase	Homo sapiens	SINGLE PROTEIN	CHEMBL1127804	1	Scientific Literature	J. Med. Chem.	1994	CHEMBL3307641
CHEMBL400485		0	341.22	0	3.60	3	Cc1[nH]c2nc(N)[nH]c(=O)c2c1Sc1ccc(Cl)c(Cl)c1	IC50	'>'	62000.0	nM				UO_0000065					False	CHEMBL926353	Inhibition of human recombinant DHFR	B	BAO_0000357	single protein format	Homo sapiens	None	None	None	None	CHEMBL202	Dihydrofolate reductase	Homo sapiens	SINGLE PROTEIN	CHEMBL1140703	1	Scientific Literature	J. Med. Chem.	2008	None
CHEMBL253796		0	412.08	0	3.19	14	Cc1cc2nc(N)[nH]c(=O)c2n1Cc1cc(Br)cc(Br)c1	Inhibition	'='	0.0	%				UO_0000187					False	CHEMBL926368	Inhibition of human recombinant DHFR at >24 uM	B	BAO_0000357	single protein format	Homo sapiens	None	None	None	None	CHEMBL202	Dihydrofolate reductase	Homo sapiens	SINGLE PROTEIN	CHEMBL1140703	1	Scientific Literature	J. Med. Chem.	2008	None
CHEMBL252338		0	333.19	0	2.43	9	Cc1cc2nc(N)[nH]c(=O)c2n1Cc1ccc(Br)cc1	IC50	'>'	35000.0	nM				UO_0000065					False	CHEMBL926353	Inhibition of human recombinant DHFR	B	BAO_0000357	single protein format	Homo sapiens	None	None	None	None	CHEMBL202	Dihydrofolate reductase	Homo sapiens	SINGLE PROTEIN	CHEMBL1140703	1	Scientific Literature	J. Med. Chem.	2008	None
CHEMBL464844		0	387.44	0	4.22	2b	COc1cc(Nc2nc3cc(N)cc(N)c3nc2-c2ccccc2)cc(OC)c1	Ki	'='	600.0	nM	6.22			UO_0000065	16.06	0.29	2.00	5.74	False	CHEMBL969384	Inhibition of human dihydrofolate reductase	B	BAO_0000357	single protein format	Homo sapiens	None	None	None	None	CHEMBL202	Dihydrofolate reductase	Homo sapiens	SINGLE PROTEIN	CHEMBL1149774	1	Scientific Literature	Eur. J. Med. Chem.	2008	None
CHEMBL419087		0	453.46	0	0.99	6	Cc1nc(N)c2nc(CN(C)c3ccc(C(=O)NC(CCC(=O)O)C(=O)O)cc3)cnc2n1	IC50	'>'	20000.0	nM				UO_0000065					False	CHEMBL668093	Compound was evaluated for Dihydrofolate Reductase (DHFR) inhibition	B	BAO_0000357	single protein format	None	None	None	None	None	CHEMBL202	Dihydrofolate reductase	Homo sapiens	SINGLE PROTEIN	CHEMBL1125867	1	Scientific Literature	J. Med. Chem.	1991	None
CHEMBL34641		0	406.44	0	3.03	24 (Z-isomer)	COc1ccc(/C=C/COc2ccccc2C(=O)O)cc1Cc1cnc(N)nc1N	SI	'='	17.0										False	CHEMBL840711	Ratio of DHFR inhibition of rat liver to that of Mycobacterium avium	B	BAO_0000019	assay format	Toxoplasma gondii	None	None	None	None	CHEMBL202	Dihydrofolate reductase	Homo sapiens	SINGLE PROTEIN	CHEMBL1149100	1	Scientific Literature	J. Med. Chem.	2004	None
CHEMBL293013		0	256.35	0	2.36	10	CCc1ccc(Cc2cnc(N)nc2N)cc1CC	IC50	'='	1110.0	nM	5.96			UO_0000065	23.23	0.43	3.59	7.65	False	CHEMBL667604	Inhibitory activity against dihydrofolate reductase (DHFR) enzyme from Neisseria gonorrhoeae	B	BAO_0000357	single protein format	Neisseria gonorrhoeae	None	None	None	None	CHEMBL202	Dihydrofolate reductase	Homo sapiens	SINGLE PROTEIN	CHEMBL1123638	1	Scientific Literature	J. Med. Chem.	1987	None
CHEMBL170760		0	283.38	0	3.28	5n	CCc1cc2c3c(N)nc(N)nc3ccc2n1C(C)CC	Ki	'='	0.1	nM	10.00			UO_0000065	35.29	0.65	6.72	12.08	False	CHEMBL669873	Inhibition of human recombinant Dihydrofolate reductase enzyme	B	BAO_0000357	single protein format	None	None	None	None	None	CHEMBL202	Dihydrofolate reductase	Homo sapiens	SINGLE PROTEIN	CHEMBL1129493	1	Scientific Literature	J. Med. Chem.	1996	None
CHEMBL121303		0	298.37	0	2.95	8w	COc1ccccc1Sc1cccc2nc(N)nc(N)c12	IC50	'='	400.0	nM	6.40			UO_0000065	21.44	0.42	3.45	7.35	False	CHEMBL669279	In vitro inhibition of human dihydrofolate reductase	B	BAO_0000357	single protein format	None	None	None	None	None	CHEMBL202	Dihydrofolate reductase	Homo sapiens	SINGLE PROTEIN	CHEMBL1128547	1	Scientific Literature	J. Med. Chem.	1995	None
CHEMBL423434		0	367.41	0	2.62	27	COc1cc(Cc2cnc(N)nc2N)cc(OC)c1Oc1ccc(N)cc1	Ratio	'='	30.0										False	CHEMBL665860	Minimum inhibitory concentration versus trimethoprim against Dihydrofolate Reductase of Salmonella typhi CN 512	B	BAO_0000357	single protein format	Salmonella enterica subsp. enterica serovar Typhi	None	None	None	None	CHEMBL202	Dihydrofolate reductase	Homo sapiens	SINGLE PROTEIN	CHEMBL1121680	1	Scientific Literature	J. Med. Chem.	1981	None
CHEMBL423434		0	367.41	0	2.62	27	COc1cc(Cc2cnc(N)nc2N)cc(OC)c1Oc1ccc(N)cc1	Ratio	'='	3.0										False	CHEMBL876592	Minimum inhibitory concentration versus trimethoprim against Dihydrofolate Reductase of Proteus vulgaris CN 329	B	BAO_0000357	single protein format	Proteus vulgaris	None	None	None	None	CHEMBL202	Dihydrofolate reductase	Homo sapiens	SINGLE PROTEIN	CHEMBL1121680	1	Scientific Literature	J. Med. Chem.	1981	None
CHEMBL279509		0	366.42	0	2.83	29	COc1cc(Cc2cnc(N)nc2N)cc(OC)c1OCc1ccccc1	Ratio	'='	100.0										False	CHEMBL667199	Minimum inhibitory concentration versus trimethoprim against Dihydrofolate Reductase of Klebsiella pneumoniae CN 3632	B	BAO_0000357	single protein format	Klebsiella pneumoniae	None	None	None	None	CHEMBL202	Dihydrofolate reductase	Homo sapiens	SINGLE PROTEIN	CHEMBL1121680	1	Scientific Literature	J. Med. Chem.	1981	None
CHEMBL279509		0	366.42	0	2.83	29	COc1cc(Cc2cnc(N)nc2N)cc(OC)c1OCc1ccccc1	Ratio	'='	100.0										False	CHEMBL665860	Minimum inhibitory concentration versus trimethoprim against Dihydrofolate Reductase of Salmonella typhi CN 512	B	BAO_0000357	single protein format	Salmonella enterica subsp. enterica serovar Typhi	None	None	None	None	CHEMBL202	Dihydrofolate reductase	Homo sapiens	SINGLE PROTEIN	CHEMBL1121680	1	Scientific Literature	J. Med. Chem.	1981	None
CHEMBL129788		0	394.69	0	3.03	WR-99210	CC1(C)N=C(N)N=C(N)N1OCCCOc1cc(Cl)c(Cl)cc1Cl	Ki	'='	7.7	nM	8.11			UO_0000065	20.56	0.46	5.08	8.24	False	CHEMBL1260235	Binding affinity to human recombinant DHFR expressed in Escherichia coli BL21(DE3) by competitive binding assay	B	BAO_0000019	assay format	Homo sapiens	None	None	None	None	CHEMBL202	Dihydrofolate reductase	Homo sapiens	SINGLE PROTEIN	CHEMBL1255487	1	Scientific Literature	Antimicrob. Agents Chemother.	2010	None
CHEMBL57444		0	426.43	0	1.83	2	Nc1cc(N)c2c(CCc3ccc(C(=O)NC(CCC(=O)O)C(=O)O)cc3)coc2n1	IC50	'='	1000.0	nM	6.00			UO_0000065	14.07	0.26	4.17	3.30	False	CHEMBL668435	Inhibition of rh dihydrofolate reductase (DHFR)	B	BAO_0000357	single protein format	None	None	None	None	None	CHEMBL202	Dihydrofolate reductase	Homo sapiens	SINGLE PROTEIN	CHEMBL1135938	1	Scientific Literature	J. Med. Chem.	2002	None
CHEMBL369258		0	283.38	0	3.07	5l	CCc1cc2c3c(N)nc(N)nc3ccc2n1C(C)(C)C	Ki	'='	0.1	nM	10.00			UO_0000065	35.29	0.65	6.93	12.08	False	CHEMBL669873	Inhibition of human recombinant Dihydrofolate reductase enzyme	B	BAO_0000357	single protein format	None	None	None	None	None	CHEMBL202	Dihydrofolate reductase	Homo sapiens	SINGLE PROTEIN	CHEMBL1129493	1	Scientific Literature	J. Med. Chem.	1996	None
CHEMBL345708		0	346.34	0	2.71	23	Cc1c(CNc2ccc(OC(F)F)cc2)cnc2nc(N)nc(N)c12	Activity scale						Not Determined						False	CHEMBL668058	Antimycobacterial activity scale was evaluated and found to be active against human Dihydrofolate reductase; ND is No Data	B	BAO_0000357	single protein format	None	None	None	None	None	CHEMBL202	Dihydrofolate reductase	Homo sapiens	SINGLE PROTEIN	CHEMBL1135401	1	Scientific Literature	J. Med. Chem.	2002	None
CHEMBL7035		0	392.29	0	3.76	30	CC1(C)N=C(N)N=C(N)N1c1ccc(OCc2ccc(Cl)c(Cl)c2)cc1	Log 1/Ki app	'='	6.46										False	CHEMBL669981	Inhibitory activity against human lymphoblastoid cell (WIL2) dihydrofolate reductase (DHFR)	B	BAO_0000357	single protein format	None	None	None	None	None	CHEMBL202	Dihydrofolate reductase	Homo sapiens	SINGLE PROTEIN	CHEMBL1122559	1	Scientific Literature	J. Med. Chem.	1984	None
CHEMBL57582		0	284.41	0	2.92	2	CCc1cc(Cc2cnc(N)nc2N)cc(CC)c1CC	IC50	'='	230.0	nM	6.64			UO_0000065	23.34	0.43	3.72	8.53	False	CHEMBL667604	Inhibitory activity against dihydrofolate reductase (DHFR) enzyme from Neisseria gonorrhoeae	B	BAO_0000357	single protein format	Neisseria gonorrhoeae	None	None	None	None	CHEMBL202	Dihydrofolate reductase	Homo sapiens	SINGLE PROTEIN	CHEMBL1123638	1	Scientific Literature	J. Med. Chem.	1987	None
CHEMBL3228305		0	438.44	0	1.09	27	CN(Cc1ccc2nc(N)nc(N)c2c1)c1ccc(C(=O)NC(CC(=O)O)C(=O)O)cc1	log(1/I50)	'='	8.69										False	CHEMBL3231106	Inhibition of dihydrofolate reductase in human acute lymphocytic leukemia cells	B	BAO_0000019	assay format	Homo sapiens	None	None	None	None	CHEMBL202	Dihydrofolate reductase	Homo sapiens	SINGLE PROTEIN	CHEMBL3227974	1	Scientific Literature	J. Med. Chem.	1979	None
CHEMBL23977	DIDEAZAFOLATE	0	439.43	1	1.58	24	Nc1nc(O)c2cc(CNc3ccc(C(=O)NC(CCC(=O)O)C(=O)O)cc3)ccc2n1	Delta G	'='	-8.9	kCal									False	CHEMBL663137	Binding energy against Streptococcus faecium dihydrofolate reductase	B	BAO_0000357	single protein format	Enterococcus faecium	None	None	None	None	CHEMBL202	Dihydrofolate reductase	Homo sapiens	SINGLE PROTEIN	CHEMBL1121631	1	Scientific Literature	J. Med. Chem.	1980	None
CHEMBL7000		0	370.22	0	3.06	20	Nc1nc(O)c2cc(S(=O)(=O)c3ccc(Cl)c(Cl)c3)ccc2n1	Delta G	'='	-8.2	kCal									False	CHEMBL663137	Binding energy against Streptococcus faecium dihydrofolate reductase	B	BAO_0000357	single protein format	Enterococcus faecium	None	None	None	None	CHEMBL202	Dihydrofolate reductase	Homo sapiens	SINGLE PROTEIN	CHEMBL1121631	1	Scientific Literature	J. Med. Chem.	1980	None
CHEMBL267928		0	312.38	0	4.12	40	Nc1nc(N)c2c(/C=C\c3ccc4ccccc4c3)cccc2n1	-Delta G	'='	11.1	kCal mol-1									False	CHEMBL663133	Binding energy to Streptococcus faecium dihydrofolate reductase	B	BAO_0000357	single protein format	Enterococcus faecium	None	None	None	None	CHEMBL202	Dihydrofolate reductase	Homo sapiens	SINGLE PROTEIN	CHEMBL1122106	1	Scientific Literature	J. Med. Chem.	1982	None
CHEMBL172782		0	290.32	0	3.33	1	COC(=O)/C(C#N)=C/c1ccc(/C=C/c2ccccn2)cc1	Inhibition	'='	21.0	%				UO_0000187					False	CHEMBL669260	Percent inhibition of compound against recombinant human dihydrofolate reductase at a concentration of 15 uM	B	BAO_0000357	single protein format	None	None	None	None	None	CHEMBL202	Dihydrofolate reductase	Homo sapiens	SINGLE PROTEIN	CHEMBL1134037	1	Scientific Literature	Bioorg. Med. Chem. Lett.	2001	None
CHEMBL366869		0	463.49	0	2.31	22	COc1cc(Cc2cnc(N)nc2N)cc(OC)c1OCCCN1C(=O)c2ccccc2C1=O	Ratio	'='	300.0										False	CHEMBL843775	Minimum inhibitory concentration of compound versus trimethoprim against Shigella dysentariae CN 1513	F	BAO_0000019	assay format	None	None	None	None	None	CHEMBL202	Dihydrofolate reductase	Homo sapiens	SINGLE PROTEIN	CHEMBL1121680	1	Scientific Literature	J. Med. Chem.	1981	None
CHEMBL347693		0	338.37	0	2.71	35	CCOC(=O)c1ccc(NCc2ccc3nc(N)nc(O)c3c2)cc1	Delta G	'='	-10.6	kCal									False	CHEMBL663137	Binding energy against Streptococcus faecium dihydrofolate reductase	B	BAO_0000357	single protein format	Enterococcus faecium	None	None	None	None	CHEMBL202	Dihydrofolate reductase	Homo sapiens	SINGLE PROTEIN	CHEMBL1121631	1	Scientific Literature	J. Med. Chem.	1980	None
CHEMBL220159		0	328.37	0	1.57	4	COc1cc(CC#Cc2c(C)nc(N)nc2N)cc(OC)c1OC	IC50	'='	400.0	nM	6.40			UO_0000065	19.48	0.36	4.83	6.06	True	CHEMBL999460	Inhibition of human DHFR assessed as rate of enzyme-dependent NADPH oxidation	B	BAO_0000357	single protein format	Homo sapiens	None	None	None	None	CHEMBL202	Dihydrofolate reductase	Homo sapiens	SINGLE PROTEIN	CHEMBL1140220	1	Scientific Literature	J. Med. Chem.	2008	None
CHEMBL219889		0	328.37	0	1.82	5	COc1cc(C(C)C#Cc2cnc(N)nc2N)cc(OC)c1OC	IC50	'='	1460.0	nM	5.84			UO_0000065	17.77	0.33	4.02	5.53	True	CHEMBL999460	Inhibition of human DHFR assessed as rate of enzyme-dependent NADPH oxidation	B	BAO_0000357	single protein format	Homo sapiens	None	None	None	None	CHEMBL202	Dihydrofolate reductase	Homo sapiens	SINGLE PROTEIN	CHEMBL1140220	1	Scientific Literature	J. Med. Chem.	2008	None
CHEMBL173709		0	320.35	0	0.62	12	COc1cc(Cc2cnc(N)nc2N)cc(OC)c1OCCO	Ratio	'='	3.0										False	CHEMBL665861	Minimum inhibitory concentration versus trimethoprim against Dihydrofolate Reductase of Shigella dysentariae CN 1513	B	BAO_0000357	single protein format	Shigella dysenteriae	None	None	None	None	CHEMBL202	Dihydrofolate reductase	Homo sapiens	SINGLE PROTEIN	CHEMBL1121680	1	Scientific Literature	J. Med. Chem.	1981	None
CHEMBL366561		0	389.46	0	0.96	17	COc1cc(Cc2cnc(N)nc2N)cc(OC)c1OCCN1CCOCC1	Ratio	'='	10.0										False	CHEMBL843774	Minimum inhibitory concentration of compound versus trimethoprim against Salmonella typhi CN 512	F	BAO_0000019	assay format	None	None	None	None	None	CHEMBL202	Dihydrofolate reductase	Homo sapiens	SINGLE PROTEIN	CHEMBL1121680	1	Scientific Literature	J. Med. Chem.	1981	None
CHEMBL551985		0	337.86	0	3.93	2k	CCc1sc2nc(N)[nH]c(=O)c2c1Sc1cccc(Cl)c1	IC50	'='	300.0	nM	6.52			UO_0000065	19.31	0.42	2.59	9.09	False	CHEMBL1062969	Inhibition of human recombinant dihydrofolate reductase	B	BAO_0000357	single protein format	Homo sapiens	None	None	None	None	CHEMBL202	Dihydrofolate reductase	Homo sapiens	SINGLE PROTEIN	CHEMBL1151945	1	Scientific Literature	J. Med. Chem.	2009	None
CHEMBL348209		0	312.35	0	2.56	9	Cc1ccc(F)c(NCc2cnc3nc(N)nc(N)c3c2C)c1	Activity scale	'>'	1000.0	nM				UO_0000065					False	CHEMBL667183	Antimycobacterial activity scale was evaluated and found to be highly active against human Dihydrofolate reductase ranges from 100-1000	B	BAO_0000357	single protein format	None	None	None	None	None	CHEMBL202	Dihydrofolate reductase	Homo sapiens	SINGLE PROTEIN	CHEMBL1135401	1	Scientific Literature	J. Med. Chem.	2002	None
CHEMBL151673		0	400.44	0	1.97	50	COCc1c(CNc2cc(OC)c(OC)c(OC)c2)cnc2nc(N)nc(N)c12	IC50	'='	1300.0	nM	5.89			UO_0000065	14.70	0.28	3.92	4.21	False	CHEMBL669986	Antimycobacterial activity against human dihydrofolate reductase (hDHFR)	B	BAO_0000357	single protein format	None	None	None	None	None	CHEMBL202	Dihydrofolate reductase	Homo sapiens	SINGLE PROTEIN	CHEMBL1135401	1	Scientific Literature	J. Med. Chem.	2002	None
CHEMBL151958		0	331.38	0	2.66	65	Cc1c(CNc2cccc3ncccc23)cnc2nc(N)nc(N)c12	Activity scale	'<'	100.0	nM				UO_0000065					False	CHEMBL667182	Antimycobacterial activity scale found to be highly active against human dihydrofolate reductase.	B	BAO_0000357	single protein format	None	None	None	None	None	CHEMBL202	Dihydrofolate reductase	Homo sapiens	SINGLE PROTEIN	CHEMBL1135401	1	Scientific Literature	J. Med. Chem.	2002	None
CHEMBL1277418		0	407.26	1	6.04	21	Clc1ccc(Oc2nc3ccccc3n3c(-c4ccc(Cl)cc4)nnc23)cc1	Inhibition						Not Active						False	CHEMBL1285687	Inhibition of human DHFR expressed in Escherichia coli BL21 at 100 uM	B	BAO_0000019	assay format	Homo sapiens	None	None	None	None	CHEMBL202	Dihydrofolate reductase	Homo sapiens	SINGLE PROTEIN	CHEMBL1275374	1	Scientific Literature	Bioorg. Med. Chem.	2010	None
CHEMBL134466		0	192.22	0	-0.47	2 (8-ethyl)	CCN1C=CC=C2C(=O)NC(N)N=C21	Kd	'='	32000.0	nM	4.50			UO_0000065	23.38	0.44	4.96	6.36	False	CHEMBL663691	Apparent dissociation constant at pH 6.6 for Chicken dihydrofolate reductase in the presence of cofactor NADPH	B	BAO_0000357	single protein format	Lactobacillus casei	None	None	None	None	CHEMBL202	Dihydrofolate reductase	Homo sapiens	SINGLE PROTEIN	CHEMBL1127798	1	Scientific Literature	J. Med. Chem.	1994	None
CHEMBL154731		0	323.36	0	2.41	47	Cc1c(CNc2ccc(C(=O)O)cc2)ccc2nc(N)nc(N)c12	Delta G	'='	-11.8	kCal									False	CHEMBL663137	Binding energy against Streptococcus faecium dihydrofolate reductase	B	BAO_0000357	single protein format	Enterococcus faecium	None	None	None	None	CHEMBL202	Dihydrofolate reductase	Homo sapiens	SINGLE PROTEIN	CHEMBL1121631	1	Scientific Literature	J. Med. Chem.	1980	None
CHEMBL265757		0	638.73	2	2.72	15	CCOC(=O)CCCCCN(Cc1cnc2nc(N)nc(N)c2n1)c1ccc(C(=O)NC(CCC(=O)OCC)C(=O)OCC)cc1	Ki	'='	55.7	nM	7.25			UO_0000065	11.36	0.22	4.53	3.38	False	CHEMBL664356	Inhibitory activity against Trypanosoma cruzi dihydrofolate reductase	B	BAO_0000357	single protein format	Trypanosoma cruzi	None	None	None	None	CHEMBL202	Dihydrofolate reductase	Homo sapiens	SINGLE PROTEIN	CHEMBL1131724	1	Scientific Literature	Bioorg. Med. Chem. Lett.	1999	None
CHEMBL136042		0	220.28	0	0.31	8 (6-methyl-8-isopropyl)	CC1=CN(C(C)C)C2=NC(N)NC(=O)C2=C1	Kd	'='	23000.0	nM	4.64			UO_0000065	21.06	0.40	4.33	6.56	False	CHEMBL663691	Apparent dissociation constant at pH 6.6 for Chicken dihydrofolate reductase in the presence of cofactor NADPH	B	BAO_0000357	single protein format	Lactobacillus casei	None	None	None	None	CHEMBL202	Dihydrofolate reductase	Homo sapiens	SINGLE PROTEIN	CHEMBL1127798	1	Scientific Literature	J. Med. Chem.	1994	None
CHEMBL136042		0	220.28	0	0.31	8 (6-methyl-8-isopropyl)	CC1=CN(C(C)C)C2=NC(N)NC(=O)C2=C1	Kd	'='	60000.0	nM	4.22			UO_0000065	19.17	0.36	3.91	5.97	False	CHEMBL669262	Apparent dissociation constant at pH 6.6 for human dihydrofolate reductase in the absence of cofactor NADPH	B	BAO_0000357	single protein format	None	None	None	None	None	CHEMBL202	Dihydrofolate reductase	Homo sapiens	SINGLE PROTEIN	CHEMBL1127798	1	Scientific Literature	J. Med. Chem.	1994	None
CHEMBL540217		0	619.73	1	3.93	G2	COc1cc(Cc2cnc(N)nc2N)cc(/C=C/C(=O)N2N=Cc3ccccc3C2c2ccccc2)c1OCCN1CCOCC1	IC50	'>'	21000.0	nM				UO_0000065					False	CHEMBL1031974	Inhibition of human recombinant DHFR	B	BAO_0000357	single protein format	Homo sapiens	None	None	None	None	CHEMBL202	Dihydrofolate reductase	Homo sapiens	SINGLE PROTEIN	CHEMBL1151424	1	Scientific Literature	Antimicrob. Agents Chemother.	2007	None
CHEMBL122959		0	243.27	0	1.42	4	Cc1c2cnc3nc(N)nc(O)c3c2c(C)n1C	IC50	'>'	95000.0	nM				UO_0000065					False	CHEMBL668425	Compound was evaluated for the inhibition of recombinant human Dihydrofolate reductase (DHFR); no inhibition	B	BAO_0000357	single protein format	None	None	None	None	None	CHEMBL202	Dihydrofolate reductase	Homo sapiens	SINGLE PROTEIN	CHEMBL1125306	1	Scientific Literature	J. Med. Chem.	1992	None
CHEMBL34259	METHOTREXATE	4	454.45	0	0.27	MTX	CN(Cc1cnc2nc(N)nc(N)c2n1)c1ccc(C(=O)N[C@@H](CCC(=O)O)C(=O)O)cc1	IC50	'='	0.6	nM	9.22			UO_0000065	20.29	0.38	8.95	4.38	False	CHEMBL668272	Inhibitory activity against Dihydrofolate reductase (DHFR) isolated from CCRF-CEM human leukemia cells in experiment 2	B	BAO_0000219	cell-based format	None	None	None	CCRF-CEM	None	CHEMBL202	Dihydrofolate reductase	Homo sapiens	SINGLE PROTEIN	CHEMBL1129679	1	Scientific Literature	J. Med. Chem.	1996	CHEMBL3307641
CHEMBL170900		0	241.30	0	1.85	5d	CCc1cc2c3c(N)nc(N)nc3ccc2n1C	Ki	'='	29.0	nM	7.54			UO_0000065	31.24	0.57	5.69	9.11	False	CHEMBL669873	Inhibition of human recombinant Dihydrofolate reductase enzyme	B	BAO_0000357	single protein format	None	None	None	None	None	CHEMBL202	Dihydrofolate reductase	Homo sapiens	SINGLE PROTEIN	CHEMBL1129493	1	Scientific Literature	J. Med. Chem.	1996	None
CHEMBL1181	4-HYDROXYTRIMETHOPRIM	0	276.30	0	0.95	2	COc1cc(Cc2cnc(N)nc2N)cc(OC)c1O	Ratio	'='	1.0										False	CHEMBL665860	Minimum inhibitory concentration versus trimethoprim against Dihydrofolate Reductase of Salmonella typhi CN 512	B	BAO_0000357	single protein format	Salmonella enterica subsp. enterica serovar Typhi	None	None	None	None	CHEMBL202	Dihydrofolate reductase	Homo sapiens	SINGLE PROTEIN	CHEMBL1121680	1	Scientific Literature	J. Med. Chem.	1981	None
CHEMBL1181	4-HYDROXYTRIMETHOPRIM	0	276.30	0	0.95	2	COc1cc(Cc2cnc(N)nc2N)cc(OC)c1O	Ratio	'='	1.0										False	CHEMBL876592	Minimum inhibitory concentration versus trimethoprim against Dihydrofolate Reductase of Proteus vulgaris CN 329	B	BAO_0000357	single protein format	Proteus vulgaris	None	None	None	None	CHEMBL202	Dihydrofolate reductase	Homo sapiens	SINGLE PROTEIN	CHEMBL1121680	1	Scientific Literature	J. Med. Chem.	1981	None
CHEMBL495125		0	290.37	0	2.42	12	Cc1sc2nc(N)[nH]c(=O)c2c1Sc1ccncc1	IC50	'='	2500.0	nM	5.60			UO_0000065	19.29	0.40	3.18	6.62	False	CHEMBL1034981	Inhibition of human recombinant DHFR	B	BAO_0000357	single protein format	Homo sapiens	None	None	None	None	CHEMBL202	Dihydrofolate reductase	Homo sapiens	SINGLE PROTEIN	CHEMBL1140135	1	Scientific Literature	J. Med. Chem.	2008	None
CHEMBL494067		0	289.38	0	3.03	5	Cc1sc2nc(N)[nH]c(=O)c2c1Sc1ccccc1	IC50	'='	3500.0	nM	5.46			UO_0000065	18.85	0.39	2.43	7.60	False	CHEMBL1034981	Inhibition of human recombinant DHFR	B	BAO_0000357	single protein format	Homo sapiens	None	None	None	None	CHEMBL202	Dihydrofolate reductase	Homo sapiens	SINGLE PROTEIN	CHEMBL1140135	1	Scientific Literature	J. Med. Chem.	2008	None
CHEMBL458817		0	386.50	0	4.40	(+/-)-17c	COc1cc(C(C)C#Cc2c(C)nc(N)nc2N)ccc1-c1c(C)cccc1C	IC50	'='	3370.0	nM	5.47			UO_0000065	14.16	0.26	1.07	6.29	True	CHEMBL995078	Inhibition of human dihydrofolate reductase by spectrophotometry	B	BAO_0000357	single protein format	Homo sapiens	None	None	None	None	CHEMBL202	Dihydrofolate reductase	Homo sapiens	SINGLE PROTEIN	CHEMBL1142493	1	Scientific Literature	J. Med. Chem.	2008	None
CHEMBL492837		0	332.39	0	2.31	8	COc1ccc(OC)c(Sc2c(C)[nH]c3nc(N)[nH]c(=O)c23)c1	IC50	'='	22000.0	nM	4.66			UO_0000065	14.01	0.28	2.35	4.39	False	CHEMBL1034981	Inhibition of human recombinant DHFR	B	BAO_0000357	single protein format	Homo sapiens	None	None	None	None	CHEMBL202	Dihydrofolate reductase	Homo sapiens	SINGLE PROTEIN	CHEMBL1140135	1	Scientific Literature	J. Med. Chem.	2008	None
CHEMBL522517		0	323.83	0	3.68	6	Cc1sc2nc(N)[nH]c(=O)c2c1Sc1ccc(Cl)cc1	IC50	'='	1500.0	nM	5.82			UO_0000065	17.98	0.40	2.14	8.11	False	CHEMBL1034981	Inhibition of human recombinant DHFR	B	BAO_0000357	single protein format	Homo sapiens	None	None	None	None	CHEMBL202	Dihydrofolate reductase	Homo sapiens	SINGLE PROTEIN	CHEMBL1140135	1	Scientific Literature	J. Med. Chem.	2008	None
CHEMBL366869		0	463.49	0	2.31	22	COc1cc(Cc2cnc(N)nc2N)cc(OC)c1OCCCN1C(=O)c2ccccc2C1=O	Ratio	'='	100.0										False	CHEMBL843774	Minimum inhibitory concentration of compound versus trimethoprim against Salmonella typhi CN 512	F	BAO_0000019	assay format	None	None	None	None	None	CHEMBL202	Dihydrofolate reductase	Homo sapiens	SINGLE PROTEIN	CHEMBL1121680	1	Scientific Literature	J. Med. Chem.	1981	None
CHEMBL105006		0	390.44	0	2.27	36	COc1cc(Cc2cnc(N)nc2N)cc(OC)c1OCCCCCC(=O)O	Ratio	'='	30.0										False	CHEMBL843775	Minimum inhibitory concentration of compound versus trimethoprim against Shigella dysentariae CN 1513	F	BAO_0000019	assay format	None	None	None	None	None	CHEMBL202	Dihydrofolate reductase	Homo sapiens	SINGLE PROTEIN	CHEMBL1121680	1	Scientific Literature	J. Med. Chem.	1981	None
CHEMBL367061		0	397.39	0	2.95	26	COc1cc(Cc2cnc(N)nc2N)cc(OC)c1Oc1ccc([N+](=O)[O-])cc1	Ratio	'='	300.0										False	CHEMBL665860	Minimum inhibitory concentration versus trimethoprim against Dihydrofolate Reductase of Salmonella typhi CN 512	B	BAO_0000357	single protein format	Salmonella enterica subsp. enterica serovar Typhi	None	None	None	None	CHEMBL202	Dihydrofolate reductase	Homo sapiens	SINGLE PROTEIN	CHEMBL1121680	1	Scientific Literature	J. Med. Chem.	1981	None
CHEMBL287241		0	260.30	0	1.25	47	COc1cc(Cc2cnc(N)nc2N)cc(OC)c1	Ratio	'='	10.0										False	CHEMBL667199	Minimum inhibitory concentration versus trimethoprim against Dihydrofolate Reductase of Klebsiella pneumoniae CN 3632	B	BAO_0000357	single protein format	Klebsiella pneumoniae	None	None	None	None	CHEMBL202	Dihydrofolate reductase	Homo sapiens	SINGLE PROTEIN	CHEMBL1121680	1	Scientific Literature	J. Med. Chem.	1981	None
CHEMBL516128		0	359.46	0	3.41	23	COc1ccc(OC)c(Sc2[nH]c3nc(N)nc(N)c3c2C(C)C)c1	Inhibition	'='	0.0	%				UO_0000187					False	CHEMBL983759	Inhibition of human dihydrofolate reductase at >28 uM	B	BAO_0000357	single protein format	Homo sapiens	None	None	None	None	CHEMBL202	Dihydrofolate reductase	Homo sapiens	SINGLE PROTEIN	CHEMBL1155823	1	Scientific Literature	J. Med. Chem.	2008	None
CHEMBL476945		0	349.46	0	4.55	25	CC(C)c1c(Sc2cccc3ccccc23)[nH]c2nc(N)nc(N)c12	Inhibition	'='	27.0	%				UO_0000187					False	CHEMBL983761	Inhibition of human dihydrofolate reductase at >29 uM	B	BAO_0000357	single protein format	Homo sapiens	None	None	None	None	CHEMBL202	Dihydrofolate reductase	Homo sapiens	SINGLE PROTEIN	CHEMBL1155823	1	Scientific Literature	J. Med. Chem.	2008	None
CHEMBL77758		0	424.55	0	4.28	11	CC1c2cc(Cc3ccccc3)c(-c3ccccc3)n2CCN1Cc1cnc(N)nc1N	IC50	'='	450.0	nM	6.35			UO_0000065	14.95	0.27	2.07	7.38	False	CHEMBL665665	Antibacterial activity of TMP-susceptible Dihydrofolate reductase against Staphylococcus pneumoniae ATCC 49619	B	BAO_0000357	single protein format	Staphylococcus	None	None	None	None	CHEMBL202	Dihydrofolate reductase	Homo sapiens	SINGLE PROTEIN	CHEMBL1145982	1	Scientific Literature	J. Med. Chem.	2003	None
CHEMBL155141		0	343.77	0	2.76	55	Nc1nc(N)c2c(Cl)c(CNc3ccc(C(=O)O)cc3)ccc2n1	-Delta G	'='	12.3	kCal mol-1									False	CHEMBL663133	Binding energy to Streptococcus faecium dihydrofolate reductase	B	BAO_0000357	single protein format	Enterococcus faecium	None	None	None	None	CHEMBL202	Dihydrofolate reductase	Homo sapiens	SINGLE PROTEIN	CHEMBL1122106	1	Scientific Literature	J. Med. Chem.	1982	None
CHEMBL7316		0	352.51	1	5.51	2	Sc1nc(S)c2cc(Sc3ccc4ccccc4c3)ccc2n1	-Delta G	'='	6.0	kCal mol-1									False	CHEMBL663133	Binding energy to Streptococcus faecium dihydrofolate reductase	B	BAO_0000357	single protein format	Enterococcus faecium	None	None	None	None	CHEMBL202	Dihydrofolate reductase	Homo sapiens	SINGLE PROTEIN	CHEMBL1122106	1	Scientific Literature	J. Med. Chem.	1982	None
CHEMBL376180	AMINOPTERIN	2	440.42	1	0.24	2	Nc1nc(N)c2nc(CNc3ccc(C(=O)N[C@@H](CCC(=O)O)C(=O)O)cc3)cnc2n1	IC50	'='	25.0	nM	7.60			UO_0000065	17.26	0.32	7.36	3.47	True	CHEMBL669448	Ability to inhibit purified Dihydrofolate reductase from human leukemic lymphoblasts was determined spectrophotometrically at 340 nM.	B	BAO_0000357	single protein format	None	None	None	None	None	CHEMBL202	Dihydrofolate reductase	Homo sapiens	SINGLE PROTEIN	CHEMBL1125723	1	Scientific Literature	J. Med. Chem.	1991	None
CHEMBL154801		0	480.53	0	2.02	46	CCOC(=O)CC(NC(=O)c1ccc(NCc2ccc3nc(N)nc(N)c3c2)cc1)C(=O)OCC	-Delta G	'='	11.6	kCal mol-1									False	CHEMBL663133	Binding energy to Streptococcus faecium dihydrofolate reductase	B	BAO_0000357	single protein format	Enterococcus faecium	None	None	None	None	CHEMBL202	Dihydrofolate reductase	Homo sapiens	SINGLE PROTEIN	CHEMBL1122106	1	Scientific Literature	J. Med. Chem.	1982	None
CHEMBL156249		0	351.41	0	2.89	56	CCOC(=O)c1ccc(NCc2ccc3nc(N)nc(N)c3c2C)cc1	-Delta G	'='	12.3	kCal mol-1									False	CHEMBL663133	Binding energy to Streptococcus faecium dihydrofolate reductase	B	BAO_0000357	single protein format	Enterococcus faecium	None	None	None	None	CHEMBL202	Dihydrofolate reductase	Homo sapiens	SINGLE PROTEIN	CHEMBL1122106	1	Scientific Literature	J. Med. Chem.	1982	None
CHEMBL3143659		0	432.44	0	1.45	5	O=c1[nH]c(=O)n([C@H]2C[C@H](O)[C@@H](CO)O2)c2nc(-c3ccccc3)c(-c3ccccc3)nc12	Inhibition	'='	37.0	%				UO_0000187					False	CHEMBL669261	Percent inhibition of compound against recombinant human dihydrofolate reductase at a concentration of 50 uM	B	BAO_0000357	single protein format	None	None	None	None	None	CHEMBL202	Dihydrofolate reductase	Homo sapiens	SINGLE PROTEIN	CHEMBL1134037	1	Scientific Literature	Bioorg. Med. Chem. Lett.	2001	None
CHEMBL177872		0	339.40	0	4.09	4	CCn1ncc2c1n/c(=N\c1ccccc1)n1ccc3ccccc3c21	Inhibition	'='	10.0	%				UO_0000187					False	CHEMBL669259	Percent inhibition of compound against recombinant human dihydrofolate reductase at a concentration of 100 uM	B	BAO_0000357	single protein format	None	None	None	None	None	CHEMBL202	Dihydrofolate reductase	Homo sapiens	SINGLE PROTEIN	CHEMBL1134037	1	Scientific Literature	Bioorg. Med. Chem. Lett.	2001	None
CHEMBL157652		0	318.41	0	4.10	38	Nc1nc(N)c2c(Sc3ccc4ccccc4c3)cccc2n1	-Delta G	'='	10.9	kCal mol-1									False	CHEMBL663133	Binding energy to Streptococcus faecium dihydrofolate reductase	B	BAO_0000357	single protein format	Enterococcus faecium	None	None	None	None	CHEMBL202	Dihydrofolate reductase	Homo sapiens	SINGLE PROTEIN	CHEMBL1122106	1	Scientific Literature	J. Med. Chem.	1982	None
CHEMBL34259	METHOTREXATE	4	454.45	0	0.27	methotrexate	CN(Cc1cnc2nc(N)nc(N)c2n1)c1ccc(C(=O)N[C@@H](CCC(=O)O)C(=O)O)cc1	IC50	'='	20.0	nM	7.70			UO_0000065	16.94	0.32	7.43	3.66	True	CHEMBL888665	Inhibition of human recombinant DHFR	B	BAO_0000357	single protein format	Homo sapiens	None	None	None	None	CHEMBL202	Dihydrofolate reductase	Homo sapiens	SINGLE PROTEIN	CHEMBL1145424	1	Scientific Literature	J. Med. Chem.	2007	None
CHEMBL36739		0	439.43	1	1.17	1b	Nc1nc(=O)c2cc(NCc3ccc(C(=O)NC(CCC(=O)O)C(=O)O)cc3)ccc2[nH]1	IC50	'='	110.0	nM	6.96			UO_0000065	15.84	0.30	5.79	3.71	False	CHEMBL669444	Inhibition of human WIL2/dihydrofolate reductase activity	B	BAO_0000357	single protein format	None	None	None	None	None	CHEMBL202	Dihydrofolate reductase	Homo sapiens	SINGLE PROTEIN	CHEMBL1124448	1	Scientific Literature	J. Med. Chem.	1989	None
CHEMBL24007		0	331.83	0	3.44	74	Cc1c(CSc2cccc(Cl)c2)cnc2nc(N)nc(N)c12	Activity scale	'>'	1000.0	nM				UO_0000065					False	CHEMBL669635	Antimycobacterial activity scale was evaluated and found to be moderately active against human Dihydrofolate reductase ranges from 100-1000	B	BAO_0000357	single protein format	None	None	None	None	None	CHEMBL202	Dihydrofolate reductase	Homo sapiens	SINGLE PROTEIN	CHEMBL1135401	1	Scientific Literature	J. Med. Chem.	2002	None
CHEMBL3228297		0	437.46	1	0.85	5	NC(=O)CCC(NC(=O)c1ccc(NCc2ccc3nc(N)nc(N)c3c2)cc1)C(=O)O	log(1/I50)	'='	10.05										False	CHEMBL3231106	Inhibition of dihydrofolate reductase in human acute lymphocytic leukemia cells	B	BAO_0000019	assay format	Homo sapiens	None	None	None	None	CHEMBL202	Dihydrofolate reductase	Homo sapiens	SINGLE PROTEIN	CHEMBL3227974	1	Scientific Literature	J. Med. Chem.	1979	None
CHEMBL209394		0	498.61	0	4.34	8b	CCc1nc(N)nc(N)c1-c1ccc2c(c1)nc(-c1ccccc1)n2Cc1ccc(S(C)(=O)=O)cc1	IC50	'='	2300.0	nM	5.64			UO_0000065	11.31	0.21	1.30	4.34	False	CHEMBL869067	Inhibition of human recombinant DHFR assessed as rate of depletion of NADPH	B	BAO_0000357	single protein format	Homo sapiens	None	None	None	None	CHEMBL202	Dihydrofolate reductase	Homo sapiens	SINGLE PROTEIN	CHEMBL1138039	1	Scientific Literature	J. Med. Chem.	2006	None
CHEMBL6741		0	296.17	0	1.63	14	CC1(C)N=C(N)N=C(N)N1c1ccc(Br)cc1	Log 1/Ki app	'='	5.76										False	CHEMBL669981	Inhibitory activity against human lymphoblastoid cell (WIL2) dihydrofolate reductase (DHFR)	B	BAO_0000357	single protein format	None	None	None	None	None	CHEMBL202	Dihydrofolate reductase	Homo sapiens	SINGLE PROTEIN	CHEMBL1122559	1	Scientific Literature	J. Med. Chem.	1984	None
CHEMBL343271		0	244.30	0	1.63	16	CCOc1ccc(Cc2cnc(N)nc2N)cc1	Ki	'='	210.0	nM	6.68			UO_0000065	27.33	0.51	5.05	7.67	False	CHEMBL664357	Inhibition of recombinant Dihydrofolate reductase from Trypanosoma cruzi.	B	BAO_0000357	single protein format	Trypanosoma cruzi	None	None	None	None	CHEMBL202	Dihydrofolate reductase	Homo sapiens	SINGLE PROTEIN	CHEMBL1132445	1	Scientific Literature	J. Med. Chem.	1999	None
CHEMBL268354		0	160.18	0	0.79	18	Nc1nc(N)c2ccccc2n1	log(1/C)	'='	4.66										False	CHEMBL3280748	Inhibition of liver dihydrofolate reductase (unknown origin)	B	BAO_0000019	assay format	Homo sapiens	None	None	None	None	CHEMBL202	Dihydrofolate reductase	Homo sapiens	SINGLE PROTEIN	CHEMBL3272031	1	Scientific Literature	J. Med. Chem.	1976	None
CHEMBL6962		0	273.38	0	2.21	V	CCCCc1ccc(N2C(N)=NC(N)=NC2(C)C)cc1	Activity	'='	55.0	10'-8M									False	CHEMBL3280530	Inhibition of human liver dihydrofolate reductase	B	BAO_0000019	assay format	Homo sapiens	None	None	None	None	CHEMBL202	Dihydrofolate reductase	Homo sapiens	SINGLE PROTEIN	CHEMBL3272349	1	Scientific Literature	J. Med. Chem.	1977	None
CHEMBL211265		0	389.46	0	3.37	13d	Nc1nc(N)c(-c2ccc(NC(=O)C3CC3)cc2)c(COCc2ccccc2)n1	IC50	'='	28000.0	nM	4.55			UO_0000065	11.69	0.21	1.18	3.92	False	CHEMBL869067	Inhibition of human recombinant DHFR assessed as rate of depletion of NADPH	B	BAO_0000357	single protein format	Homo sapiens	None	None	None	None	CHEMBL202	Dihydrofolate reductase	Homo sapiens	SINGLE PROTEIN	CHEMBL1138039	1	Scientific Literature	J. Med. Chem.	2006	None
CHEMBL211454		0	468.56	0	4.39	14g	Nc1nc(N)c(-c2ccc(NC(=O)NCCc3ccccc3)cc2)c(COCc2ccccc2)n1	IC50	'>'	10000.0	nM				UO_0000065					False	CHEMBL869067	Inhibition of human recombinant DHFR assessed as rate of depletion of NADPH	B	BAO_0000357	single protein format	Homo sapiens	None	None	None	None	CHEMBL202	Dihydrofolate reductase	Homo sapiens	SINGLE PROTEIN	CHEMBL1138039	1	Scientific Literature	J. Med. Chem.	2006	None
CHEMBL34259	METHOTREXATE	4	454.45	0	0.27	MTX	CN(Cc1cnc2nc(N)nc(N)c2n1)c1ccc(C(=O)N[C@@H](CCC(=O)O)C(=O)O)cc1	IC50	'='	20.0	nM	7.70			UO_0000065	16.94	0.32	7.43	3.66	True	CHEMBL1034981	Inhibition of human recombinant DHFR	B	BAO_0000357	single protein format	Homo sapiens	None	None	None	None	CHEMBL202	Dihydrofolate reductase	Homo sapiens	SINGLE PROTEIN	CHEMBL1140135	1	Scientific Literature	J. Med. Chem.	2008	None
CHEMBL1235617		0	486.58	0	3.98	RAB1	CCC[C@H]1c2ccccc2C=NN1C(=O)/C=C/c1cc(Cc2cnc(N)nc2N)cc(OC)c1OC	IC50	'='	110000.0	nM		Outside typical range		UO_0000065					False	CHEMBL1653326	Inhibition of human DHFR	B	BAO_0000357	single protein format	Homo sapiens	None	None	None	None	CHEMBL202	Dihydrofolate reductase	Homo sapiens	SINGLE PROTEIN	CHEMBL1649473	1	Scientific Literature	Antimicrob. Agents Chemother.	2009	None
CHEMBL518405		0	357.42	0	4.21	2a	COc1ccc(Nc2nc3cc(N)cc(N)c3nc2-c2ccccc2)cc1	Ki	'='	1800.0	nM	5.75			UO_0000065	16.07	0.29	1.53	5.80	False	CHEMBL969384	Inhibition of human dihydrofolate reductase	B	BAO_0000357	single protein format	Homo sapiens	None	None	None	None	CHEMBL202	Dihydrofolate reductase	Homo sapiens	SINGLE PROTEIN	CHEMBL1149774	1	Scientific Literature	Eur. J. Med. Chem.	2008	None
CHEMBL492836		0	334.38	0	2.93	7	Cc1sc2nc(N)[nH]c(=O)c2c1Sc1ccc([N+](=O)[O-])cc1	IC50	'='	560.0	nM	6.25			UO_0000065	18.70	0.39	3.32	5.44	False	CHEMBL1034981	Inhibition of human recombinant DHFR	B	BAO_0000357	single protein format	Homo sapiens	None	None	None	None	CHEMBL202	Dihydrofolate reductase	Homo sapiens	SINGLE PROTEIN	CHEMBL1140135	1	Scientific Literature	J. Med. Chem.	2008	None
CHEMBL305656		0	460.37	0	4.11	8	COc1cc2c(cc1OC)C(c1ccc(Cl)cc1Cl)CN(Cc1cnc(N)nc1N)C2	IC50	'='	7.0	nM	8.15			UO_0000065	17.71	0.36	4.04	8.19	False	CHEMBL665666	Antibacterial activity against TMP-susceptible Dihydrofolate reductase from Staphylococcus pneumoniae ATCC 49619	B	BAO_0000357	single protein format	Staphylococcus	None	None	None	None	CHEMBL202	Dihydrofolate reductase	Homo sapiens	SINGLE PROTEIN	CHEMBL1145982	1	Scientific Literature	J. Med. Chem.	2003	None
CHEMBL419783		0	483.44	1	-0.08	8b	Nc1nc(N)c2nc(COC(=O)Cc3ccc(C(=O)N[C@@H](CCC(=O)O)C(=O)O)cc3)cnc2n1	NA						Not Determined						False	CHEMBL668057	Ability to inhibit recombinant human dihydrofolate reductase; Not available	B	BAO_0000357	single protein format	None	None	None	None	None	CHEMBL202	Dihydrofolate reductase	Homo sapiens	SINGLE PROTEIN	CHEMBL1133691	1	Scientific Literature	J. Med. Chem.	2000	None
CHEMBL594790		0	340.43	0	3.91	11	CCCCC(Cc1coc2nc(N)nc(N)c12)c1ccccc1OC	IC50	'='	93900.0	nM	4.03			UO_0000065	11.83	0.22	0.12	4.02	False	CHEMBL1038903	Inhibition of human DHFR in presence of saturating levels of NADPH and DHFA	B	BAO_0000357	single protein format	Homo sapiens	None	None	None	None	CHEMBL202	Dihydrofolate reductase	Homo sapiens	SINGLE PROTEIN	CHEMBL1152608	1	Scientific Literature	Bioorg. Med. Chem.	2009	None
CHEMBL34259	METHOTREXATE	4	454.45	0	0.27	Methotrexate	CN(Cc1cnc2nc(N)nc(N)c2n1)c1ccc(C(=O)N[C@@H](CCC(=O)O)C(=O)O)cc1	IC50	'='	22.0	nM	7.66			UO_0000065	16.85	0.32	7.39	3.64	True	CHEMBL668435	Inhibition of rh dihydrofolate reductase (DHFR)	B	BAO_0000357	single protein format	None	None	None	None	None	CHEMBL202	Dihydrofolate reductase	Homo sapiens	SINGLE PROTEIN	CHEMBL1135938	1	Scientific Literature	J. Med. Chem.	2002	None
CHEMBL38937		0	457.92	1	1.98	3f	NCCCC(NC(=O)c1ccc(NCc2ccc3nc(N)nc(N)c3c2Cl)cc1)C(=O)O	IC50	'='	3.0	nM	8.52			UO_0000065	18.61	0.36	6.54	4.68	False	CHEMBL669445	Inhibition of human dihydrofolate reductase	B	BAO_0000357	single protein format	Homo sapiens	None	None	None	None	CHEMBL202	Dihydrofolate reductase	Homo sapiens	SINGLE PROTEIN	CHEMBL1124621	1	Scientific Literature	J. Med. Chem.	1989	None
CHEMBL476401		0	483.53	1	1.11	11, (8-deaza-N5-allyl-5,6,7,8-tetrahydroaminopterin)	C=CCN1c2c(N)nc(N)nc2CCC1CNc1ccc(C(=O)NC(CCC(=O)O)C(=O)O)cc1	IC50	'='	1408.0	nM	5.85			UO_0000065	12.10	0.23	4.74	2.97	False	CHEMBL957672	Inhibition of human recombinant DHFR by spectrophotometry	B	BAO_0000357	single protein format	Homo sapiens	None	None	None	None	CHEMBL202	Dihydrofolate reductase	Homo sapiens	SINGLE PROTEIN	CHEMBL1153868	1	Scientific Literature	Eur. J. Med. Chem.	2009	None
CHEMBL477640		0	562.43	2	1.87	13	C=CCN1c2c(N)nc(N)nc2CCC1CNc1ccc(C(=O)NC(CCC(=O)O)C(=O)O)cc1Br	IC50	'='	2370.0	nM	5.62			UO_0000065	10.00	0.21	3.76	2.86	False	CHEMBL957672	Inhibition of human recombinant DHFR by spectrophotometry	B	BAO_0000357	single protein format	Homo sapiens	None	None	None	None	CHEMBL202	Dihydrofolate reductase	Homo sapiens	SINGLE PROTEIN	CHEMBL1153868	1	Scientific Literature	Eur. J. Med. Chem.	2009	None
CHEMBL329985		0	324.45	0	4.24	8d	CC(C)(C)c1ccc(Sc2cccc3nc(N)nc(N)c23)cc1	IC50	'='	2000.0	nM	5.70			UO_0000065	17.57	0.34	1.46	7.32	True	CHEMBL669279	In vitro inhibition of human dihydrofolate reductase	B	BAO_0000357	single protein format	None	None	None	None	None	CHEMBL202	Dihydrofolate reductase	Homo sapiens	SINGLE PROTEIN	CHEMBL1128547	1	Scientific Literature	J. Med. Chem.	1995	None
CHEMBL22	TRIMETHOPRIM	4	290.32	0	1.26	TMP	COc1cc(Cc2cnc(N)nc2N)cc(OC)c1OC	IC50	'='	490000.0	nM		Outside typical range		UO_0000065					False	CHEMBL669279	In vitro inhibition of human dihydrofolate reductase	B	BAO_0000357	single protein format	None	None	None	None	None	CHEMBL202	Dihydrofolate reductase	Homo sapiens	SINGLE PROTEIN	CHEMBL1128547	1	Scientific Literature	J. Med. Chem.	1995	None
CHEMBL74782		0	255.32	0	1.20	3	Nc1ncc(CN2CCc3ccccc3C2)c(N)n1	IC50	'>'	100000.0	nM				UO_0000065					False	CHEMBL669450	Antibacterial activity against TMP-Resistance Dihydrofolate reductase from Staphylococcus pneumoniae 1/1	B	BAO_0000357	single protein format	None	None	None	None	None	CHEMBL202	Dihydrofolate reductase	Homo sapiens	SINGLE PROTEIN	CHEMBL1145982	1	Scientific Literature	J. Med. Chem.	2003	None
CHEMBL162476		0	438.44	1	1.45	5	Nc1nc(N)c2c(CNc3ccc(C(=O)NC(CCC(=O)O)C(=O)O)cc3)cccc2n1	Ki	'='	0.54	nM	9.27			UO_0000065	21.14	0.40	7.82	4.79	False	CHEMBL821382	Inhibitory activity against Wild-type human DHFR	B	BAO_0000357	single protein format	None	None	None	None	None	CHEMBL202	Dihydrofolate reductase	Homo sapiens	SINGLE PROTEIN	CHEMBL1128249	1	Scientific Literature	J. Med. Chem.	1995	None
CHEMBL138230		0	328.46	0	3.89	18	CCCCCCCOc1cccc(Cc2c(C)nc(N)nc2N)c1	Ki	'='	75.0	nM	7.12			UO_0000065	21.69	0.41	3.23	8.18	False	CHEMBL665621	Inhibition of recombinant Dihydrofolate reductase from humans.	B	BAO_0000357	single protein format	Trypanosoma brucei	None	None	None	None	CHEMBL202	Dihydrofolate reductase	Homo sapiens	SINGLE PROTEIN	CHEMBL1132445	1	Scientific Literature	J. Med. Chem.	1999	None
CHEMBL274031		0	306.37	0	2.81	14	Nc1ncc(Cc2cccc(OCc3ccccc3)c2)c(N)n1	Ki	'='	200.0	nM	6.70			UO_0000065	21.87	0.40	3.89	7.70	False	CHEMBL664357	Inhibition of recombinant Dihydrofolate reductase from Trypanosoma cruzi.	B	BAO_0000357	single protein format	Trypanosoma cruzi	None	None	None	None	CHEMBL202	Dihydrofolate reductase	Homo sapiens	SINGLE PROTEIN	CHEMBL1132445	1	Scientific Literature	J. Med. Chem.	1999	None
CHEMBL35020		0	374.40	0	2.34	28	COc1ccc(C#Cc2cccc(C(=O)O)c2)cc1Cc1cnc(N)nc1N	SI	'='	28.0										False	CHEMBL826026	Ratio of DHFR inhibition of rat liver to that of Pneumocystis carinii	B	BAO_0000019	assay format	Cryptosporidium parvum	None	None	None	None	CHEMBL202	Dihydrofolate reductase	Homo sapiens	SINGLE PROTEIN	CHEMBL1149100	1	Scientific Literature	J. Med. Chem.	2004	None
CHEMBL465891		0	345.38	0	4.34	2f	Nc1cc(N)c2nc(-c3ccccc3)c(Nc3ccc(F)cc3)nc2c1	Activity						Not Active						False	CHEMBL969385	Inhibition of human dihydrofolate reductase at 10 uM	B	BAO_0000357	single protein format	Homo sapiens	None	None	None	None	CHEMBL202	Dihydrofolate reductase	Homo sapiens	SINGLE PROTEIN	CHEMBL1149774	1	Scientific Literature	Eur. J. Med. Chem.	2008	None
CHEMBL173709		0	320.35	0	0.62	12	COc1cc(Cc2cnc(N)nc2N)cc(OC)c1OCCO	Ratio	'='	3.0										False	CHEMBL665860	Minimum inhibitory concentration versus trimethoprim against Dihydrofolate Reductase of Salmonella typhi CN 512	B	BAO_0000357	single protein format	Salmonella enterica subsp. enterica serovar Typhi	None	None	None	None	CHEMBL202	Dihydrofolate reductase	Homo sapiens	SINGLE PROTEIN	CHEMBL1121680	1	Scientific Literature	J. Med. Chem.	1981	None
CHEMBL366561		0	389.46	0	0.96	17	COc1cc(Cc2cnc(N)nc2N)cc(OC)c1OCCN1CCOCC1	Ratio	'='	3.0										False	CHEMBL843771	Minimum inhibitory concentration of compound versus trimethoprim against Klebsiella pneumoniae CN 3632	F	BAO_0000019	assay format	None	None	None	None	None	CHEMBL202	Dihydrofolate reductase	Homo sapiens	SINGLE PROTEIN	CHEMBL1121680	1	Scientific Literature	J. Med. Chem.	1981	None
CHEMBL423434		0	367.41	0	2.62	27	COc1cc(Cc2cnc(N)nc2N)cc(OC)c1Oc1ccc(N)cc1	Ratio	'='	100.0										False	CHEMBL665861	Minimum inhibitory concentration versus trimethoprim against Dihydrofolate Reductase of Shigella dysentariae CN 1513	B	BAO_0000357	single protein format	Shigella dysenteriae	None	None	None	None	CHEMBL202	Dihydrofolate reductase	Homo sapiens	SINGLE PROTEIN	CHEMBL1121680	1	Scientific Literature	J. Med. Chem.	1981	None
CHEMBL105006		0	390.44	0	2.27	36	COc1cc(Cc2cnc(N)nc2N)cc(OC)c1OCCCCCC(=O)O	Ratio	'='	100.0										False	CHEMBL843774	Minimum inhibitory concentration of compound versus trimethoprim against Salmonella typhi CN 512	F	BAO_0000019	assay format	None	None	None	None	None	CHEMBL202	Dihydrofolate reductase	Homo sapiens	SINGLE PROTEIN	CHEMBL1121680	1	Scientific Literature	J. Med. Chem.	1981	None
CHEMBL141576		0	478.51	0	2.03	4e	C=CCN(Cc1ccc(C(=O)NC(CCC(=O)O)C(=O)O)cc1)c1ccc2nc(N)nc(N)c2c1	IC50	'='	5.4	nM	8.27			UO_0000065	17.28	0.32	6.24	4.47	False	CHEMBL669446	Inhibitory activity against dihydrofolate reductase (DHFR) obtained from human WIL2 cells	B	BAO_0000219	cell-based format	None	None	None	WIL2	None	CHEMBL202	Dihydrofolate reductase	Homo sapiens	SINGLE PROTEIN	CHEMBL1124218	1	Scientific Literature	J. Med. Chem.	1988	CHEMBL3308011
CHEMBL34823		0	326.36	0	1.46	14	COc1ccc(C#CCCC(=O)O)cc1Cc1cnc(N)nc1N	IC50	'='	5000.0	nM	5.30			UO_0000065	16.24	0.30	3.84	4.26	False	CHEMBL668103	Inhibitory concentration against dihydrofolate reductace enzyme of Cryptosporidium parvum of bovine origin	B	BAO_0000357	single protein format	Cryptosporidium parvum	None	None	None	None	CHEMBL202	Dihydrofolate reductase	Homo sapiens	SINGLE PROTEIN	CHEMBL1149100	1	Scientific Literature	J. Med. Chem.	2004	None
CHEMBL43288		0	426.50	0	2.55	3a	NCCCC(NC(=O)c1ccc(SCc2ccc3ncnc(O)c3c2)cc1)C(=O)O	IC50	'='	3800.0	nM	5.42			UO_0000065	12.71	0.25	2.87	3.92	False	CHEMBL669445	Inhibition of human dihydrofolate reductase	B	BAO_0000357	single protein format	Homo sapiens	None	None	None	None	CHEMBL202	Dihydrofolate reductase	Homo sapiens	SINGLE PROTEIN	CHEMBL1124621	1	Scientific Literature	J. Med. Chem.	1989	None
CHEMBL154418		0	438.44	1	1.37	19	Cc1c(CNc2ccc(C(=O)NC(CC(=O)O)C(=O)O)cc2)ccc2nc(N)nc(N)c12	log(1/I50)	'='	8.9										False	CHEMBL3231106	Inhibition of dihydrofolate reductase in human acute lymphocytic leukemia cells	B	BAO_0000019	assay format	Homo sapiens	None	None	None	None	CHEMBL202	Dihydrofolate reductase	Homo sapiens	SINGLE PROTEIN	CHEMBL3227974	1	Scientific Literature	J. Med. Chem.	1979	None
CHEMBL174194		0	358.24	0	3.48	24	Cc1c(CNc2cccc(Br)c2)ccc2nc(N)nc(N)c12	log(1/I50)	'='	8.82										False	CHEMBL3231106	Inhibition of dihydrofolate reductase in human acute lymphocytic leukemia cells	B	BAO_0000019	assay format	Homo sapiens	None	None	None	None	CHEMBL202	Dihydrofolate reductase	Homo sapiens	SINGLE PROTEIN	CHEMBL3227974	1	Scientific Literature	J. Med. Chem.	1979	None
CHEMBL3228298		0	458.86	1	1.72	6	Nc1nc(N)c2cc(CNc3ccc(C(=O)NC(CC(=O)O)C(=O)O)cc3Cl)ccc2n1	log(1/I50)	'='	8.82										False	CHEMBL3231106	Inhibition of dihydrofolate reductase in human acute lymphocytic leukemia cells	B	BAO_0000019	assay format	Homo sapiens	None	None	None	None	CHEMBL202	Dihydrofolate reductase	Homo sapiens	SINGLE PROTEIN	CHEMBL3227974	1	Scientific Literature	J. Med. Chem.	1979	None
CHEMBL3228311		0	438.44	0	1.75	41	Nc1nc(O)c2cc(CCc3ccc(C(=O)NC(CCC(=O)O)C(=O)O)cc3)ccc2n1	log(1/I50)	'='	6.31										False	CHEMBL3231106	Inhibition of dihydrofolate reductase in human acute lymphocytic leukemia cells	B	BAO_0000019	assay format	Homo sapiens	None	None	None	None	CHEMBL202	Dihydrofolate reductase	Homo sapiens	SINGLE PROTEIN	CHEMBL3227974	1	Scientific Literature	J. Med. Chem.	1979	None
CHEMBL357122		0	338.37	0	2.71	48	CCOC(=O)c1ccc(CNc2ccc3nc(N)nc(O)c3c2)cc1	log(1/I50)	'='	5.49										False	CHEMBL3231106	Inhibition of dihydrofolate reductase in human acute lymphocytic leukemia cells	B	BAO_0000019	assay format	Homo sapiens	None	None	None	None	CHEMBL202	Dihydrofolate reductase	Homo sapiens	SINGLE PROTEIN	CHEMBL3227974	1	Scientific Literature	J. Med. Chem.	1979	None
CHEMBL149164		0	572.58	2	1.89	12	Nc1nc(N)c2nc(CNc3ccc(C(=O)NC(CCCNC(=O)c4ccccc4C(=O)O)C(=O)O)cc3)ccc2n1	Ki	'='	0.00019	nM		Outside typical range		UO_0000065					False	CHEMBL669872	Compound was evaluated for the inhibition of Dihydrofolate reductase at concentration ranged from 0.15-0.50 uM	B	BAO_0000357	single protein format	None	None	None	None	None	CHEMBL202	Dihydrofolate reductase	Homo sapiens	SINGLE PROTEIN	CHEMBL1131440	1	Scientific Literature	J. Med. Chem.	1998	None
CHEMBL147741	3-FORMYLINDOLE	0	145.16	0	1.98	28a	O=Cc1c[nH]c2ccccc12	Inhibition						Not Active						False	CHEMBL1655374	Inhibition of human DHFR at 500 uM	B	BAO_0000357	single protein format	Homo sapiens	None	None	None	None	CHEMBL202	Dihydrofolate reductase	Homo sapiens	SINGLE PROTEIN	CHEMBL1649070	1	Scientific Literature	J. Med. Chem.	2011	None
CHEMBL318275		0	195.20	0	1.79	3c	Nc1nc2ccc([N+](=O)[O-])cc2s1	Inhibition						Not Active						False	CHEMBL1655373	Inhibition of human DHFR	B	BAO_0000357	single protein format	Homo sapiens	None	None	None	None	CHEMBL202	Dihydrofolate reductase	Homo sapiens	SINGLE PROTEIN	CHEMBL1649070	1	Scientific Literature	J. Med. Chem.	2011	None
CHEMBL137641		0	342.49	0	4.36	11	CCCCCCCCCOc1cccc(Cc2cnc(N)nc2N)c1	Ki	'='	36.0	nM	7.44			UO_0000065	21.73	0.41	3.08	8.55	False	CHEMBL665621	Inhibition of recombinant Dihydrofolate reductase from humans.	B	BAO_0000357	single protein format	Trypanosoma brucei	None	None	None	None	CHEMBL202	Dihydrofolate reductase	Homo sapiens	SINGLE PROTEIN	CHEMBL1132445	1	Scientific Literature	J. Med. Chem.	1999	None
CHEMBL284839		0	408.46	0	2.95	26	COc1ccc(CCCOc2cccc(C(=O)O)c2)cc1Cc1cnc(N)nc1N	SI	'='	19.0										False	CHEMBL881268	Ratio of DHFR inhibition of rat liver to that of Toxoplasma gondii	B	BAO_0000019	assay format	Pneumocystis carinii	None	None	None	None	CHEMBL202	Dihydrofolate reductase	Homo sapiens	SINGLE PROTEIN	CHEMBL1149100	1	Scientific Literature	J. Med. Chem.	2004	None
CHEMBL36	PYRIMETHAMINE	4	248.72	0	2.52	PYR	CCc1nc(N)nc(N)c1-c1ccc(Cl)cc1	Ki	'='	98.0	nM	7.01			UO_0000065	28.18	0.56	4.49	9.01	False	CHEMBL664357	Inhibition of recombinant Dihydrofolate reductase from Trypanosoma cruzi.	B	BAO_0000357	single protein format	Trypanosoma cruzi	None	None	None	None	CHEMBL202	Dihydrofolate reductase	Homo sapiens	SINGLE PROTEIN	CHEMBL1132445	1	Scientific Literature	J. Med. Chem.	1999	None
CHEMBL22	TRIMETHOPRIM	4	290.32	0	1.26	TMP	COc1cc(Cc2cnc(N)nc2N)cc(OC)c1OC	Ki	'='	120.0	nM	6.92			UO_0000065	23.84	0.45	5.66	6.56	False	CHEMBL665356	Inhibition of recombinant Dihydrofolate reductase from Leishmania major.	B	BAO_0000357	single protein format	Leishmania major	None	None	None	None	CHEMBL202	Dihydrofolate reductase	Homo sapiens	SINGLE PROTEIN	CHEMBL1132445	1	Scientific Literature	J. Med. Chem.	1999	None
CHEMBL297088		0	571.59	2	2.50	13	Nc1nc(N)c2cc(CNc3ccc(C(=O)NC(CCCNC(=O)c4ccccc4C(=O)O)C(=O)O)cc3)ccc2n1	Ki	'='	0.00009	nM		Outside typical range		UO_0000065					False	CHEMBL669872	Compound was evaluated for the inhibition of Dihydrofolate reductase at concentration ranged from 0.15-0.50 uM	B	BAO_0000357	single protein format	None	None	None	None	None	CHEMBL202	Dihydrofolate reductase	Homo sapiens	SINGLE PROTEIN	CHEMBL1131440	1	Scientific Literature	J. Med. Chem.	1998	None
CHEMBL23609		0	304.35	0	1.65	41	CCOc1cc(Cc2cnc(N)nc2N)cc(OC)c1OC	IC50	'='	170.0	nM	6.77			UO_0000065	22.24	0.42	5.12	6.42	False	CHEMBL879983	Inhibition of Neisseria gonorrhoeae Dihydrofolate reductase(DHFR)	B	BAO_0000357	single protein format	Neisseria gonorrhoeae	None	None	None	None	CHEMBL202	Dihydrofolate reductase	Homo sapiens	SINGLE PROTEIN	CHEMBL1124217	1	Scientific Literature	J. Med. Chem.	1988	None
CHEMBL34794		0	387.57	0	4.78	27	CCCCCCCCCCCOc1ccc(N2C(N)=NC(N)=NC2(C)C)cc1	Log 1/Ki app	'='	5.68										False	CHEMBL669981	Inhibitory activity against human lymphoblastoid cell (WIL2) dihydrofolate reductase (DHFR)	B	BAO_0000357	single protein format	None	None	None	None	None	CHEMBL202	Dihydrofolate reductase	Homo sapiens	SINGLE PROTEIN	CHEMBL1122559	1	Scientific Literature	J. Med. Chem.	1984	None
CHEMBL172131		0	401.51	0	2.50	24	COc1cc(Cc2cnc(N)nc2N)cc(OC)c1OCCCN1CCCCC1	Ratio	'='	30.0										False	CHEMBL843769	Minimum inhibitory concentration of compound versus trimethoprim against Enterobacter aerogenes 2200/86	F	BAO_0000019	assay format	None	None	None	None	None	CHEMBL202	Dihydrofolate reductase	Homo sapiens	SINGLE PROTEIN	CHEMBL1121680	1	Scientific Literature	J. Med. Chem.	1981	None
CHEMBL172131		0	401.51	0	2.50	24	COc1cc(Cc2cnc(N)nc2N)cc(OC)c1OCCCN1CCCCC1	Ratio	'='	30.0										False	CHEMBL843772	Minimum inhibitory concentration of compound versus trimethoprim against Proteus mirabilis S 2409	F	BAO_0000019	assay format	None	None	None	None	None	CHEMBL202	Dihydrofolate reductase	Homo sapiens	SINGLE PROTEIN	CHEMBL1121680	1	Scientific Literature	J. Med. Chem.	1981	None
CHEMBL170172		0	304.35	0	1.65	3	CCOc1c(OC)cc(Cc2cnc(N)nc2N)cc1OC	Ratio	'='	10.0										False	CHEMBL665861	Minimum inhibitory concentration versus trimethoprim against Dihydrofolate Reductase of Shigella dysentariae CN 1513	B	BAO_0000357	single protein format	Shigella dysenteriae	None	None	None	None	CHEMBL202	Dihydrofolate reductase	Homo sapiens	SINGLE PROTEIN	CHEMBL1121680	1	Scientific Literature	J. Med. Chem.	1981	None
CHEMBL174433		0	288.35	0	1.81	46b	CCc1c(OC)cc(Cc2cnc(N)nc2N)cc1OC	Ratio	'='	3.0										False	CHEMBL665861	Minimum inhibitory concentration versus trimethoprim against Dihydrofolate Reductase of Shigella dysentariae CN 1513	B	BAO_0000357	single protein format	Shigella dysenteriae	None	None	None	None	CHEMBL202	Dihydrofolate reductase	Homo sapiens	SINGLE PROTEIN	CHEMBL1121680	1	Scientific Literature	J. Med. Chem.	1981	None
CHEMBL174433		0	288.35	0	1.81	46b	CCc1c(OC)cc(Cc2cnc(N)nc2N)cc1OC	Ratio	'='	3.0										False	CHEMBL876592	Minimum inhibitory concentration versus trimethoprim against Dihydrofolate Reductase of Proteus vulgaris CN 329	B	BAO_0000357	single protein format	Proteus vulgaris	None	None	None	None	CHEMBL202	Dihydrofolate reductase	Homo sapiens	SINGLE PROTEIN	CHEMBL1121680	1	Scientific Literature	J. Med. Chem.	1981	None
CHEMBL173641		0	411.42	0	2.74	30	COc1cc(Cc2cnc(N)nc2N)cc(OC)c1OCc1ccc([N+](=O)[O-])cc1	Ratio	'='	30.0										False	CHEMBL843771	Minimum inhibitory concentration of compound versus trimethoprim against Klebsiella pneumoniae CN 3632	F	BAO_0000019	assay format	None	None	None	None	None	CHEMBL202	Dihydrofolate reductase	Homo sapiens	SINGLE PROTEIN	CHEMBL1121680	1	Scientific Literature	J. Med. Chem.	1981	None
CHEMBL1093519		0	453.57	1	5.37	35	C=CCSc1nc2ccc(NC(=O)/C=C/c3ccccc3)cc2c(=O)n1Cc1ccccc1	IC50	'='	500.0	nM	6.30			UO_0000065	13.89	0.26	0.93	9.85	False	CHEMBL1113554	Inhibition of human DHFR after 2 mins	B	BAO_0000357	single protein format	Homo sapiens	None	None	None	None	CHEMBL202	Dihydrofolate reductase	Homo sapiens	SINGLE PROTEIN	CHEMBL1156232	1	Scientific Literature	Bioorg. Med. Chem.	2010	None
CHEMBL411871		0	404.37	0	4.99	8	O=C1OC(c2ccc(O)c(F)c2)(c2ccc(O)c(F)c2)c2ccc3ccccc3c21	Ki	'='	109000.0	nM		Outside typical range		UO_0000065					False	CHEMBL912375	Inhibition of human dihydrofolate reductase	B	BAO_0000357	single protein format	Homo sapiens	None	None	None	None	CHEMBL202	Dihydrofolate reductase	Homo sapiens	SINGLE PROTEIN	CHEMBL1137378	1	Scientific Literature	J. Med. Chem.	2006	None
CHEMBL414689		0	480.60	1	7.58	6	Cc1cc(O)c(C(C)C)cc1C1(c2cc(C(C)C)c(O)cc2C)OC(=O)c2ccc3ccccc3c21	Ki	'='	13000.0	nM	4.89			UO_0000065	10.17	0.19	-2.69	7.32	False	CHEMBL912375	Inhibition of human dihydrofolate reductase	B	BAO_0000357	single protein format	Homo sapiens	None	None	None	None	CHEMBL202	Dihydrofolate reductase	Homo sapiens	SINGLE PROTEIN	CHEMBL1137378	1	Scientific Literature	J. Med. Chem.	2006	None
CHEMBL22	TRIMETHOPRIM	4	290.32	0	1.26	SID11113621	COc1cc(Cc2cnc(N)nc2N)cc(OC)c1OC	IC50	'>'	320000.0	nM		Outside typical range		UO_0000065					False	CHEMBL1034981	Inhibition of human recombinant DHFR	B	BAO_0000357	single protein format	Homo sapiens	None	None	None	None	CHEMBL202	Dihydrofolate reductase	Homo sapiens	SINGLE PROTEIN	CHEMBL1140135	1	Scientific Literature	J. Med. Chem.	2008	None
CHEMBL215133		0	526.18	2	6.24	4	O=C1OC(c2ccc(O)c(Br)c2)(c2ccc(O)c(Br)c2)c2c1ccc1ccccc21	Ki	'='	33000.0	nM	4.48			UO_0000065	8.52	0.20	-1.76	6.71	False	CHEMBL912375	Inhibition of human dihydrofolate reductase	B	BAO_0000357	single protein format	Homo sapiens	None	None	None	None	CHEMBL202	Dihydrofolate reductase	Homo sapiens	SINGLE PROTEIN	CHEMBL1137378	1	Scientific Literature	J. Med. Chem.	2006	None
CHEMBL1818119		0	278.31	0	2.66	18	CC(=O)c1cccc(-c2ccc3c(N)nc(N)nc3c2)c1	Ki	'='	323.0	nM	6.49			UO_0000065	23.32	0.42	3.83	6.84	True	CHEMBL1821392	Inhibition of human DHFR assessed as oxidation of NADPH using dihydrofolate as substrate pre-incubated for 10 mins before substrate addition by spectrophotometry	B	BAO_0000357	single protein format	Homo sapiens	None	None	None	None	CHEMBL202	Dihydrofolate reductase	Homo sapiens	SINGLE PROTEIN	CHEMBL1817628	1	Scientific Literature	Bioorg. Med. Chem. Lett.	2011	None
CHEMBL303171		0	404.37	0	4.99	17	O=C1OC(c2ccc(O)c(F)c2)(c2ccc(O)c(F)c2)c2cccc3cccc1c23	Ki	'='	42000.0	nM	4.38			UO_0000065	10.82	0.20	-0.61	6.56	False	CHEMBL912375	Inhibition of human dihydrofolate reductase	B	BAO_0000357	single protein format	Homo sapiens	None	None	None	None	CHEMBL202	Dihydrofolate reductase	Homo sapiens	SINGLE PROTEIN	CHEMBL1137378	1	Scientific Literature	J. Med. Chem.	2006	None
CHEMBL67116		0	437.28	1	6.02	10, alpha156	O=C1OC(c2ccc(O)c(Cl)c2)(c2ccc(O)c(Cl)c2)c2cccc3cccc1c23	Ki	'='	5200.0	nM	5.28			UO_0000065	12.08	0.24	-0.74	7.91	False	CHEMBL912375	Inhibition of human dihydrofolate reductase	B	BAO_0000357	single protein format	Homo sapiens	None	None	None	None	CHEMBL202	Dihydrofolate reductase	Homo sapiens	SINGLE PROTEIN	CHEMBL1137378	1	Scientific Literature	J. Med. Chem.	2006	None
CHEMBL214872		0	683.97	2	7.76	5	O=C1OC(c2cc(Br)c(O)c(Br)c2)(c2cc(Br)c(O)c(Br)c2)c2c1ccc1ccccc21	Ki	'='	69000.0	nM	4.16			UO_0000065	6.08	0.18	-3.60	6.23	False	CHEMBL912375	Inhibition of human dihydrofolate reductase	B	BAO_0000357	single protein format	Homo sapiens	None	None	None	None	CHEMBL202	Dihydrofolate reductase	Homo sapiens	SINGLE PROTEIN	CHEMBL1137378	1	Scientific Literature	J. Med. Chem.	2006	None
CHEMBL170101		0	443.46	1	1.03	DDATHF	Nc1nc(O)c2c(n1)NCC(CCc1ccc(C(=O)NC(CCC(=O)O)C(=O)O)cc1)C2	IC50	'>'	100000.0	nM				UO_0000065					False	CHEMBL879985	Inhibition of dihydrofolate reductase (DHFR) in WIL2 cells	B	BAO_0000219	cell-based format	None	None	None	WIL2	None	CHEMBL202	Dihydrofolate reductase	Homo sapiens	SINGLE PROTEIN	CHEMBL1125239	1	Scientific Literature	J. Med. Chem.	1991	CHEMBL3308011
CHEMBL457726		0	442.61	1	6.03	(+/-)-10d	COc1cc(-c2c(C(C)C)cccc2C(C)C)cc(C(C)C#Cc2c(C)nc(N)nc2N)c1	IC50	'='	7200.0	nM	5.14			UO_0000065	11.62	0.21	-0.89	5.91	True	CHEMBL995078	Inhibition of human dihydrofolate reductase by spectrophotometry	B	BAO_0000357	single protein format	Homo sapiens	None	None	None	None	CHEMBL202	Dihydrofolate reductase	Homo sapiens	SINGLE PROTEIN	CHEMBL1142493	1	Scientific Literature	J. Med. Chem.	2008	None
CHEMBL2012916		0	467.42	1	0.82	28	Nc1ncc(COCc2cn(-c3nc4c(cc3F)c(=O)c(C(=O)O)cn4C3CC3)nn2)c(N)n1	IC50	'>'	250000.0	nM		Outside typical range		UO_0000065					False	CHEMBL2016367	Inhibition of DHFR using dihydrofolate as substrate following 3 mins substrate preincubation measured after 3 mins by spectrophotometric analysis	B	BAO_0000357	single protein format	None	None	None	None	None	CHEMBL202	Dihydrofolate reductase	Homo sapiens	SINGLE PROTEIN	CHEMBL2010671	1	Scientific Literature	Bioorg. Med. Chem. Lett.	2012	None
CHEMBL31004		0	339.47	0	3.16	34	CC1(C)N=C(N)N=C(N)N1c1ccc(CSc2ccccc2)cc1	Log 1/Ki app	'='	7.33										False	CHEMBL669981	Inhibitory activity against human lymphoblastoid cell (WIL2) dihydrofolate reductase (DHFR)	B	BAO_0000357	single protein format	None	None	None	None	None	CHEMBL202	Dihydrofolate reductase	Homo sapiens	SINGLE PROTEIN	CHEMBL1122559	1	Scientific Literature	J. Med. Chem.	1984	None
CHEMBL34293		0	374.40	0	2.34	29	COc1ccc(C#Cc2ccc(C(=O)O)cc2)cc1Cc1cnc(N)nc1N	SI	'='	6.3										False	CHEMBL826026	Ratio of DHFR inhibition of rat liver to that of Pneumocystis carinii	B	BAO_0000019	assay format	Cryptosporidium parvum	None	None	None	None	CHEMBL202	Dihydrofolate reductase	Homo sapiens	SINGLE PROTEIN	CHEMBL1149100	1	Scientific Literature	J. Med. Chem.	2004	None
CHEMBL301030		0	310.40	0	3.31	8	C/C=C/c1cc(Cc2cnc(N)nc2N)cc(/C=C/C)c1OC	Ki	'='	0.8	nM	9.10			UO_0000065	29.31	0.54	5.79	10.45	False	CHEMBL665868	Antibacterial activity against Escherichia coli	B	BAO_0000357	single protein format	Staphylococcus aureus	None	None	None	None	CHEMBL202	Dihydrofolate reductase	Homo sapiens	SINGLE PROTEIN	CHEMBL1124568	1	Scientific Literature	J. Med. Chem.	1989	None
CHEMBL1093230		0	403.55	0	4.90	40	C=CCSc1nc2ccc(N(CC=C)CC=C)cc2c(=O)n1Cc1ccccc1	IC50	'='	900.0	nM	6.05			UO_0000065	14.98	0.28	1.15	15.86	False	CHEMBL1113554	Inhibition of human DHFR after 2 mins	B	BAO_0000357	single protein format	Homo sapiens	None	None	None	None	CHEMBL202	Dihydrofolate reductase	Homo sapiens	SINGLE PROTEIN	CHEMBL1156232	1	Scientific Literature	Bioorg. Med. Chem.	2010	None
CHEMBL1093215		0	403.46	0	4.65	16	O=c1c2cc([N+](=O)[O-])ccc2nc(SCc2ccccc2)n1Cc1ccccc1	IC50						Not Determined						False	CHEMBL1113554	Inhibition of human DHFR after 2 mins	B	BAO_0000357	single protein format	Homo sapiens	None	None	None	None	CHEMBL202	Dihydrofolate reductase	Homo sapiens	SINGLE PROTEIN	CHEMBL1156232	1	Scientific Literature	Bioorg. Med. Chem.	2010	None
CHEMBL341703		0	264.33	0	2.58	18	Nc1nc(N)c2c(CCc3ccccc3)cccc2n1	Ki	'='	2.9	nM	8.54			UO_0000065	32.30	0.58	5.96	10.97	False	CHEMBL666806	Inhibitory activity against Leu22-Phe mutant human Dihydrofolate reductase	B	BAO_0000357	single protein format	None	None	None	None	None	CHEMBL202	Dihydrofolate reductase	Homo sapiens	SINGLE PROTEIN	CHEMBL1128249	1	Scientific Literature	J. Med. Chem.	1995	None
CHEMBL376180	AMINOPTERIN	2	440.42	1	0.24	AMT	Nc1nc(N)c2nc(CNc3ccc(C(=O)N[C@@H](CCC(=O)O)C(=O)O)cc3)cnc2n1	Ki	'='	0.0037	nM		Outside typical range		UO_0000065					False	CHEMBL669872	Compound was evaluated for the inhibition of Dihydrofolate reductase at concentration ranged from 0.15-0.50 uM	B	BAO_0000357	single protein format	None	None	None	None	None	CHEMBL202	Dihydrofolate reductase	Homo sapiens	SINGLE PROTEIN	CHEMBL1131440	1	Scientific Literature	J. Med. Chem.	1998	None
CHEMBL477790		0	329.43	0	3.23	14	CCCc1c(Sc2ccc(OC)cc2)[nH]c2nc(N)nc(N)c12	Inhibition	'='	15.0	%				UO_0000187					False	CHEMBL983758	Inhibition of human dihydrofolate reductase at >30 uM	B	BAO_0000357	single protein format	Homo sapiens	None	None	None	None	CHEMBL202	Dihydrofolate reductase	Homo sapiens	SINGLE PROTEIN	CHEMBL1155823	1	Scientific Literature	J. Med. Chem.	2008	None
CHEMBL30734		0	216.24	0	0.94	2	Nc1ncc(Cc2cccc(O)c2)c(N)n1	Ki	'='	750.0	nM	6.12			UO_0000065	28.32	0.52	5.18	6.25	False	CHEMBL665356	Inhibition of recombinant Dihydrofolate reductase from Leishmania major.	B	BAO_0000357	single protein format	Leishmania major	None	None	None	None	CHEMBL202	Dihydrofolate reductase	Homo sapiens	SINGLE PROTEIN	CHEMBL1132445	1	Scientific Literature	J. Med. Chem.	1999	None
CHEMBL334919		0	258.32	0	2.02	13	CC(C)Oc1cccc(Cc2cnc(N)nc2N)c1	Ki	'='	23.0	nM	7.64			UO_0000065	29.57	0.55	5.62	8.77	False	CHEMBL664357	Inhibition of recombinant Dihydrofolate reductase from Trypanosoma cruzi.	B	BAO_0000357	single protein format	Trypanosoma cruzi	None	None	None	None	CHEMBL202	Dihydrofolate reductase	Homo sapiens	SINGLE PROTEIN	CHEMBL1132445	1	Scientific Literature	J. Med. Chem.	1999	None
CHEMBL288647		0	380.40	0	2.52	20	COc1ccc(OCc2cccc(C(=O)O)c2)cc1Cc1cnc(N)nc1N	SI	'='	21.0										False	CHEMBL826026	Ratio of DHFR inhibition of rat liver to that of Pneumocystis carinii	B	BAO_0000019	assay format	Cryptosporidium parvum	None	None	None	None	CHEMBL202	Dihydrofolate reductase	Homo sapiens	SINGLE PROTEIN	CHEMBL1149100	1	Scientific Literature	J. Med. Chem.	2004	None
CHEMBL289923		0	429.48	1	0.38	3	NCCCC(NC(=O)c1ccc(NCC2CNc3nc(N)nc(O)c3C2)cc1)C(=O)O	IC50	'='	2000.0	nM	5.70			UO_0000065	13.27	0.25	5.32	3.02	False	CHEMBL669278	Compound was evaluated for the inhibition of dihydrofolate reductase obtained from human	B	BAO_0000357	single protein format	None	None	None	None	None	CHEMBL202	Dihydrofolate reductase	Homo sapiens	SINGLE PROTEIN	CHEMBL1126177	1	Scientific Literature	J. Med. Chem.	1992	None
CHEMBL150470		0	328.81	0	3.07	28	Cc1cc(Cl)ccc1NCc1cnc2nc(N)nc(N)c2c1C	IC50	'='	2.8	nM	8.55			UO_0000065	26.01	0.51	5.48	8.32	False	CHEMBL669986	Antimycobacterial activity against human dihydrofolate reductase (hDHFR)	B	BAO_0000357	single protein format	None	None	None	None	None	CHEMBL202	Dihydrofolate reductase	Homo sapiens	SINGLE PROTEIN	CHEMBL1135401	1	Scientific Literature	J. Med. Chem.	2002	None
CHEMBL359144		0	404.48	1	5.01	66	Cc1c(CNc2ccc3ccc4cccc5ccc2c3c45)cnc2nc(N)nc(N)c12	IC50	'='	3.8	nM	8.42			UO_0000065	20.82	0.37	3.41	8.20	False	CHEMBL669986	Antimycobacterial activity against human dihydrofolate reductase (hDHFR)	B	BAO_0000357	single protein format	None	None	None	None	None	CHEMBL202	Dihydrofolate reductase	Homo sapiens	SINGLE PROTEIN	CHEMBL1135401	1	Scientific Literature	J. Med. Chem.	2002	None
CHEMBL1090604		0	310.42	0	3.87	13	CCSc1nc2ccc(C)cc2c(=O)n1Cc1ccccc1	IC50						Not Determined						False	CHEMBL1113554	Inhibition of human DHFR after 2 mins	B	BAO_0000357	single protein format	Homo sapiens	None	None	None	None	CHEMBL202	Dihydrofolate reductase	Homo sapiens	SINGLE PROTEIN	CHEMBL1156232	1	Scientific Literature	Bioorg. Med. Chem.	2010	None
CHEMBL22	TRIMETHOPRIM	4	290.32	0	1.26	TMP	COc1cc(Cc2cnc(N)nc2N)cc(OC)c1OC	IC50	'='	340000.0	nM		Outside typical range		UO_0000065					False	CHEMBL668440	Inhibitory activity against recombinant human Dihydrofolate reductase	B	BAO_0000357	single protein format	None	None	None	None	None	CHEMBL202	Dihydrofolate reductase	Homo sapiens	SINGLE PROTEIN	CHEMBL1135650	1	Scientific Literature	J. Med. Chem.	2002	None
CHEMBL285474		0	610.67	2	1.94	13	CCOC(=O)CCCN(Cc1cnc2nc(N)nc(N)c2n1)c1ccc(C(=O)NC(CCC(=O)OCC)C(=O)OCC)cc1	Ki	'='	133.0	nM	6.88			UO_0000065	11.26	0.21	4.94	3.20	False	CHEMBL666803	Inhibitory activity against dihydrofolate reductase in humans	B	BAO_0000357	single protein format	None	None	None	None	None	CHEMBL202	Dihydrofolate reductase	Homo sapiens	SINGLE PROTEIN	CHEMBL1131724	1	Scientific Literature	Bioorg. Med. Chem. Lett.	1999	None
CHEMBL7134		0	314.39	0	3.73	48	Nc1nc(N)c2c(CCc3ccc4ccccc4c3)cccc2n1	Delta G	'='	-11.9	kCal									False	CHEMBL663137	Binding energy against Streptococcus faecium dihydrofolate reductase	B	BAO_0000357	single protein format	Enterococcus faecium	None	None	None	None	CHEMBL202	Dihydrofolate reductase	Homo sapiens	SINGLE PROTEIN	CHEMBL1121631	1	Scientific Literature	J. Med. Chem.	1980	None
CHEMBL22	TRIMETHOPRIM	4	290.32	0	1.26	21	COc1cc(Cc2cnc(N)nc2N)cc(OC)c1OC	IC50	'='	300000.0	nM		Outside typical range		UO_0000065					False	CHEMBL668276	Inhibitory concentration against dihydrofolate reductace enzyme of human	B	BAO_0000357	single protein format	None	None	None	None	None	CHEMBL202	Dihydrofolate reductase	Homo sapiens	SINGLE PROTEIN	CHEMBL1149100	1	Scientific Literature	J. Med. Chem.	2004	None
CHEMBL1824535		0	335.88	0	2.49	7w	Cc1ccc(CN2C(N)=NC(N)=NC23CCCCCC3)cc1.Cl	IC50	'>'	100000.0	nM				UO_0000065					False	CHEMBL1826162	Inhibition of human DHFR assessed as NADPH consumption for conversion of dihydrofolic acid to tetrahydrofolic acid after 6 mins every 5 sec by UV-Visible Spectrophotometer method	B	BAO_0000357	single protein format	Homo sapiens	None	None	None	None	CHEMBL202	Dihydrofolate reductase	Homo sapiens	SINGLE PROTEIN	CHEMBL1821611	1	Scientific Literature	Bioorg. Med. Chem. Lett.	2011	None
CHEMBL478213		0	349.46	0	4.38	18	CCCc1c(Sc2ccc3ccccc3c2)[nH]c2nc(N)nc(N)c12	IC50	'>'	15000.0	nM				UO_0000065					False	CHEMBL983757	Inhibition of human dihydrofolate reductase	B	BAO_0000357	single protein format	Homo sapiens	None	None	None	None	CHEMBL202	Dihydrofolate reductase	Homo sapiens	SINGLE PROTEIN	CHEMBL1155823	1	Scientific Literature	J. Med. Chem.	2008	None
CHEMBL514219		0	368.29	0	4.53	11	CCCc1c(Sc2c(Cl)cccc2Cl)[nH]c2nc(N)nc(N)c12	IC50	'='	2600.0	nM	5.58			UO_0000065	15.16	0.33	1.06	5.97	False	CHEMBL983757	Inhibition of human dihydrofolate reductase	B	BAO_0000357	single protein format	Homo sapiens	None	None	None	None	CHEMBL202	Dihydrofolate reductase	Homo sapiens	SINGLE PROTEIN	CHEMBL1155823	1	Scientific Literature	J. Med. Chem.	2008	None
CHEMBL550083		0	534.62	1	4.54	A3	COc1cc(Cc2cnc(N)nc2N)cc(/C=C/C(=O)N2N=Cc3ccccc3C2c2ccc(C)cc2)c1OC	IC50	'>'	19000.0	nM				UO_0000065					False	CHEMBL1031974	Inhibition of human recombinant DHFR	B	BAO_0000357	single protein format	Homo sapiens	None	None	None	None	CHEMBL202	Dihydrofolate reductase	Homo sapiens	SINGLE PROTEIN	CHEMBL1151424	1	Scientific Literature	Antimicrob. Agents Chemother.	2007	None
CHEMBL441298		0	354.41	0	2.61	11	COc1cc(CCc2cccc3nc(N)nc(N)c23)cc(OC)c1OC	Ki	'='	4.3	nM	8.37			UO_0000065	23.61	0.44	5.76	7.93	False	CHEMBL666806	Inhibitory activity against Leu22-Phe mutant human Dihydrofolate reductase	B	BAO_0000357	single protein format	None	None	None	None	None	CHEMBL202	Dihydrofolate reductase	Homo sapiens	SINGLE PROTEIN	CHEMBL1128249	1	Scientific Literature	J. Med. Chem.	1995	None
CHEMBL47919		0	608.65	2	3.24	6	C#CCC(Cc1cnc2cc(N)cc(N)c2n1)c1ccc(C(=O)NC(CCCNC(=O)c2ccccc2C(=O)O)C(=O)O)cc1	Ki	'='	0.0006	nM		Outside typical range		UO_0000065					False	CHEMBL666804	Inhibitory activity against human recombinant Dihydrofolate reductase	B	BAO_0000357	single protein format	None	None	None	None	None	CHEMBL202	Dihydrofolate reductase	Homo sapiens	SINGLE PROTEIN	CHEMBL1135920	1	Scientific Literature	J. Med. Chem.	2002	None
CHEMBL334695		0	356.51	0	4.75	12	CCCCCCCCCCOc1cccc(Cc2cnc(N)nc2N)c1	Ki	'='	2220.0	nM	5.65			UO_0000065	15.86	0.30	0.90	6.49	False	CHEMBL666807	Inhibition of recombinant Dihydrofolate reductase from humans.	B	BAO_0000357	single protein format	None	None	None	None	None	CHEMBL202	Dihydrofolate reductase	Homo sapiens	SINGLE PROTEIN	CHEMBL1132445	1	Scientific Literature	J. Med. Chem.	1999	None
CHEMBL37520		0	346.39	0	1.87	9	COc1ccc(OCCCCC(=O)O)cc1Cc1cnc(N)nc1N	IC50	'='	5000.0	nM	5.30			UO_0000065	15.30	0.29	3.43	3.97	False	CHEMBL668096	Inhibitory concentration against dihydrofolate reductace enzyme of Cryptosporidium parvum of bovine origin	B	BAO_0000357	single protein format	Cryptosporidium parvum	None	None	None	None	CHEMBL202	Dihydrofolate reductase	Homo sapiens	SINGLE PROTEIN	CHEMBL1149100	1	Scientific Literature	J. Med. Chem.	2004	None
CHEMBL7492	PIRITREXIM	2	325.37	0	2.11	2, PTX	COc1ccc(OC)c(Cc2cnc3nc(N)nc(N)c3c2C)c1	SI	'='	0.26										False	CHEMBL826026	Ratio of DHFR inhibition of rat liver to that of Pneumocystis carinii	B	BAO_0000019	assay format	Cryptosporidium parvum	None	None	None	None	CHEMBL202	Dihydrofolate reductase	Homo sapiens	SINGLE PROTEIN	CHEMBL1149100	1	Scientific Literature	J. Med. Chem.	2004	None
CHEMBL7492	PIRITREXIM	2	325.37	0	2.11	2, PTX	COc1ccc(OC)c(Cc2cnc3nc(N)nc(N)c3c2C)c1	SI	'='	5.4										False	CHEMBL840711	Ratio of DHFR inhibition of rat liver to that of Mycobacterium avium	B	BAO_0000019	assay format	Toxoplasma gondii	None	None	None	None	CHEMBL202	Dihydrofolate reductase	Homo sapiens	SINGLE PROTEIN	CHEMBL1149100	1	Scientific Literature	J. Med. Chem.	2004	None
CHEMBL35020		0	374.40	0	2.34	28	COc1ccc(C#Cc2cccc(C(=O)O)c2)cc1Cc1cnc(N)nc1N	SI	'='	430.0										False	CHEMBL840711	Ratio of DHFR inhibition of rat liver to that of Mycobacterium avium	B	BAO_0000019	assay format	Toxoplasma gondii	None	None	None	None	CHEMBL202	Dihydrofolate reductase	Homo sapiens	SINGLE PROTEIN	CHEMBL1149100	1	Scientific Literature	J. Med. Chem.	2004	None
CHEMBL2387104		0	440.60	0	3.14	8f	COc1ccc(N2CCN(C(=S)SCc3ccc4nc(N)nc(N)c4c3)CC2)cc1	IC50	'='	5960.0	nM	5.22			UO_0000065	11.86	0.24	2.08	5.59	False	CHEMBL2388428	Inhibition of human dihydrofolate reductase by spectrophotometric analysis	B	BAO_0000357	single protein format	Homo sapiens	None	None	None	None	CHEMBL202	Dihydrofolate reductase	Homo sapiens	SINGLE PROTEIN	CHEMBL2385040	1	Scientific Literature	Eur. J. Med. Chem.	2013	None
CHEMBL334919		0	258.32	0	2.02	13	CC(C)Oc1cccc(Cc2cnc(N)nc2N)c1	Ki	'='	1400.0	nM	5.85			UO_0000065	22.66	0.42	3.83	6.72	False	CHEMBL666807	Inhibition of recombinant Dihydrofolate reductase from humans.	B	BAO_0000357	single protein format	None	None	None	None	None	CHEMBL202	Dihydrofolate reductase	Homo sapiens	SINGLE PROTEIN	CHEMBL1132445	1	Scientific Literature	J. Med. Chem.	1999	None
CHEMBL137305		0	286.38	0	2.80	7	CCCCCOc1cccc(Cc2cnc(N)nc2N)c1	Ki	'='	7.1	nM	8.15			UO_0000065	28.45	0.53	5.35	9.36	False	CHEMBL665621	Inhibition of recombinant Dihydrofolate reductase from humans.	B	BAO_0000357	single protein format	Trypanosoma brucei	None	None	None	None	CHEMBL202	Dihydrofolate reductase	Homo sapiens	SINGLE PROTEIN	CHEMBL1132445	1	Scientific Literature	J. Med. Chem.	1999	None
CHEMBL334695		0	356.51	0	4.75	12	CCCCCCCCCCOc1cccc(Cc2cnc(N)nc2N)c1	Ki	'='	52.0	nM	7.28			UO_0000065	20.43	0.38	2.53	8.37	False	CHEMBL665621	Inhibition of recombinant Dihydrofolate reductase from humans.	B	BAO_0000357	single protein format	Trypanosoma brucei	None	None	None	None	CHEMBL202	Dihydrofolate reductase	Homo sapiens	SINGLE PROTEIN	CHEMBL1132445	1	Scientific Literature	J. Med. Chem.	1999	None
CHEMBL1818109		0	251.29	0	2.04	7	Nc1ccc(-c2ccc3c(N)nc(N)nc3c2)cc1	Ki	'='	702.0	nM	6.15			UO_0000065	24.49	0.44	4.11	5.93	True	CHEMBL1821392	Inhibition of human DHFR assessed as oxidation of NADPH using dihydrofolate as substrate pre-incubated for 10 mins before substrate addition by spectrophotometry	B	BAO_0000357	single protein format	Homo sapiens	None	None	None	None	CHEMBL202	Dihydrofolate reductase	Homo sapiens	SINGLE PROTEIN	CHEMBL1817628	1	Scientific Literature	Bioorg. Med. Chem. Lett.	2011	None
CHEMBL401074		0	323.18	0	2.97	13	Cc1cc2nc(N)[nH]c(=O)c2n1Cc1cc(Cl)cc(Cl)c1	IC50	'>'	31000.0	nM				UO_0000065					False	CHEMBL926353	Inhibition of human recombinant DHFR	B	BAO_0000357	single protein format	Homo sapiens	None	None	None	None	CHEMBL202	Dihydrofolate reductase	Homo sapiens	SINGLE PROTEIN	CHEMBL1140703	1	Scientific Literature	J. Med. Chem.	2008	None
CHEMBL252134		0	288.74	0	2.32	8	Cc1cc2nc(N)[nH]c(=O)c2n1Cc1ccc(Cl)cc1	Inhibition	'='	32.0	%				UO_0000187					False	CHEMBL926366	Inhibition of human recombinant DHFR at >35 uM	B	BAO_0000357	single protein format	Homo sapiens	None	None	None	None	CHEMBL202	Dihydrofolate reductase	Homo sapiens	SINGLE PROTEIN	CHEMBL1140703	1	Scientific Literature	J. Med. Chem.	2008	None
CHEMBL20975		0	339.47	0	3.16	40	CC1(C)N=C(N)N=C(N)N1c1cccc(SCc2ccccc2)c1	Ki	'='	42.66	nM	7.37			UO_0000065	21.71	0.42	4.21	9.21	False	CHEMBL666808	Inhibition of human dihydrofolate reductase (DHFR)	B	BAO_0000357	single protein format	None	None	None	None	None	CHEMBL202	Dihydrofolate reductase	Homo sapiens	SINGLE PROTEIN	CHEMBL1128273	1	Scientific Literature	J. Med. Chem.	1995	None
CHEMBL387901		0	319.82	0	3.49	7	CCc1c(Sc2cccc(Cl)c2)[nH]c2nc(N)nc(N)c12	IC50	'>'	31000.0	nM				UO_0000065					False	CHEMBL889604	Inhibition of human DHFR	B	BAO_0000357	single protein format	Homo sapiens	None	None	None	None	CHEMBL202	Dihydrofolate reductase	Homo sapiens	SINGLE PROTEIN	CHEMBL1145401	1	Scientific Literature	J. Med. Chem.	2007	None
CHEMBL289908		0	408.46	0	2.95	25	COc1ccc(CCCOc2ccccc2C(=O)O)cc1Cc1cnc(N)nc1N	SI	'='	81.0										False	CHEMBL840711	Ratio of DHFR inhibition of rat liver to that of Mycobacterium avium	B	BAO_0000019	assay format	Toxoplasma gondii	None	None	None	None	CHEMBL202	Dihydrofolate reductase	Homo sapiens	SINGLE PROTEIN	CHEMBL1149100	1	Scientific Literature	J. Med. Chem.	2004	None
CHEMBL22	TRIMETHOPRIM	4	290.32	0	1.26	Trimethoprim	COc1cc(Cc2cnc(N)nc2N)cc(OC)c1OC	SI	'='	610.0										False	CHEMBL840711	Ratio of DHFR inhibition of rat liver to that of Mycobacterium avium	B	BAO_0000019	assay format	Toxoplasma gondii	None	None	None	None	CHEMBL202	Dihydrofolate reductase	Homo sapiens	SINGLE PROTEIN	CHEMBL1149100	1	Scientific Literature	J. Med. Chem.	2004	None
CHEMBL609896		0	300.39	0	3.46	8	Cc1cccc(C)c1Sc1oc2nc(N)nc(N)c2c1C	IC50	'>'	200000.0	nM		Outside typical range		UO_0000065					False	CHEMBL1073056	Inhibition of human DHFR at 30 degC under pH 7.4 by spectrophotometry	B	BAO_0000357	single protein format	Homo sapiens	None	None	None	None	CHEMBL202	Dihydrofolate reductase	Homo sapiens	SINGLE PROTEIN	CHEMBL1159120	1	Scientific Literature	Bioorg. Med. Chem.	2010	None
CHEMBL220159		0	328.37	0	1.57	rac-7	COc1cc(CC#Cc2c(C)nc(N)nc2N)cc(OC)c1OC	IC50	'='	400.0	nM	6.40			UO_0000065	19.48	0.36	4.83	6.06	False	CHEMBL1044822	Inhibition of human DHFR assessed as rate of NADPH consumption using dihydrofolate as substrate	B	BAO_0000357	single protein format	Homo sapiens	None	None	None	None	CHEMBL202	Dihydrofolate reductase	Homo sapiens	SINGLE PROTEIN	CHEMBL1154109	1	Scientific Literature	Bioorg. Med. Chem.	2009	None
CHEMBL459178		0	358.45	0	3.78	(S)-20	COc1cc(-c2ccccc2)cc([C@H](C)C#Cc2c(C)nc(N)nc2N)c1	IC50	'='	1380.0	nM	5.86			UO_0000065	16.35	0.30	2.08	6.73	True	CHEMBL1044822	Inhibition of human DHFR assessed as rate of NADPH consumption using dihydrofolate as substrate	B	BAO_0000357	single protein format	Homo sapiens	None	None	None	None	CHEMBL202	Dihydrofolate reductase	Homo sapiens	SINGLE PROTEIN	CHEMBL1154109	1	Scientific Literature	Bioorg. Med. Chem.	2009	None
CHEMBL434097		0	339.40	0	2.45	8	COc1ccc(OC)c(N(C)Cc2cccc3nc(N)nc(N)c23)c1	Ki	'='	250.0	nM	6.60			UO_0000065	19.45	0.36	4.15	6.63	False	CHEMBL666806	Inhibitory activity against Leu22-Phe mutant human Dihydrofolate reductase	B	BAO_0000357	single protein format	None	None	None	None	None	CHEMBL202	Dihydrofolate reductase	Homo sapiens	SINGLE PROTEIN	CHEMBL1128249	1	Scientific Literature	J. Med. Chem.	1995	None
CHEMBL350730		0	325.37	0	2.42	6	COc1ccc(OC)c(NCc2cccc3nc(N)nc(N)c23)c1	Ki	'='	33.0	nM	7.48			UO_0000065	22.99	0.43	5.06	6.91	False	CHEMBL666806	Inhibitory activity against Leu22-Phe mutant human Dihydrofolate reductase	B	BAO_0000357	single protein format	None	None	None	None	None	CHEMBL202	Dihydrofolate reductase	Homo sapiens	SINGLE PROTEIN	CHEMBL1128249	1	Scientific Literature	J. Med. Chem.	1995	None
CHEMBL343127		0	258.32	0	2.02	5	CCCOc1cccc(Cc2cnc(N)nc2N)c1	Ki	'='	2400.0	nM	5.62			UO_0000065	21.76	0.40	3.60	6.46	False	CHEMBL666807	Inhibition of recombinant Dihydrofolate reductase from humans.	B	BAO_0000357	single protein format	None	None	None	None	None	CHEMBL202	Dihydrofolate reductase	Homo sapiens	SINGLE PROTEIN	CHEMBL1132445	1	Scientific Literature	J. Med. Chem.	1999	None
CHEMBL281618		0	381.52	0	3.47	25	CC1(C)N=C(N)N=C(N)N1c1cccc(OCC23CC4CC(CC(C4)C2)C3)c1	Ki	'='	776.25	nM	6.11			UO_0000065	16.01	0.30	2.64	6.85	False	CHEMBL858267	Inhibition of human dihydrofolate reductase (DHFR) enzyme	B	BAO_0000357	single protein format	None	None	None	None	None	CHEMBL202	Dihydrofolate reductase	Homo sapiens	SINGLE PROTEIN	CHEMBL1128273	1	Scientific Literature	J. Med. Chem.	1995	None
CHEMBL35080		0	404.43	0	2.37	23	COc1ccc(C#CCOc2cccc(C(=O)O)c2)cc1Cc1cnc(N)nc1N	SI	'='	2.4										False	CHEMBL826026	Ratio of DHFR inhibition of rat liver to that of Pneumocystis carinii	B	BAO_0000019	assay format	Cryptosporidium parvum	None	None	None	None	CHEMBL202	Dihydrofolate reductase	Homo sapiens	SINGLE PROTEIN	CHEMBL1149100	1	Scientific Literature	J. Med. Chem.	2004	None
CHEMBL3234319		0	415.54	0	4.10	35	CCc1nc(N)nc(N)c1C#CC(C)c1ccc(-c2ccc(N(C)C)cc2)cc1OC	IC50	'='	147.0	nM	6.83			UO_0000065	16.44	0.30	2.73	7.57	False	CHEMBL3239992	Inhibition of human DHFR using dihydrofolate as substrate preincubated for 5 mins followed by substrate addition in presence of NADPH	B	BAO_0000357	single protein format	Homo sapiens	None	None	None	None	CHEMBL202	Dihydrofolate reductase	Homo sapiens	SINGLE PROTEIN	CHEMBL3232887	1	Scientific Literature	J. Med. Chem.	2014	None
CHEMBL3234321		0	342.45	0	4.03	37	CCc1nc(N)nc(N)c1C#CC(C)c1ccc(-c2ccccc2)cc1	IC50	'='	174.0	nM	6.76			UO_0000065	19.74	0.36	2.73	8.69	False	CHEMBL3239992	Inhibition of human DHFR using dihydrofolate as substrate preincubated for 5 mins followed by substrate addition in presence of NADPH	B	BAO_0000357	single protein format	Homo sapiens	None	None	None	None	CHEMBL202	Dihydrofolate reductase	Homo sapiens	SINGLE PROTEIN	CHEMBL3232887	1	Scientific Literature	J. Med. Chem.	2014	None
CHEMBL23021		0	340.39	0	2.13	2	COc1ccc(OC)c(NCc2cnc3nc(N)nc(N)c3c2C)c1	IC50	'='	1000.0	nM	6.00			UO_0000065	17.63	0.33	3.87	4.95	False	CHEMBL669986	Antimycobacterial activity against human dihydrofolate reductase (hDHFR)	B	BAO_0000357	single protein format	None	None	None	None	None	CHEMBL202	Dihydrofolate reductase	Homo sapiens	SINGLE PROTEIN	CHEMBL1135401	1	Scientific Literature	J. Med. Chem.	2002	None
CHEMBL366869		0	463.49	0	2.31	22	COc1cc(Cc2cnc(N)nc2N)cc(OC)c1OCCCN1C(=O)c2ccccc2C1=O	Ratio	'>'	100.0										False	CHEMBL843771	Minimum inhibitory concentration of compound versus trimethoprim against Klebsiella pneumoniae CN 3632	F	BAO_0000019	assay format	None	None	None	None	None	CHEMBL202	Dihydrofolate reductase	Homo sapiens	SINGLE PROTEIN	CHEMBL1121680	1	Scientific Literature	J. Med. Chem.	1981	None
CHEMBL366869		0	463.49	0	2.31	22	COc1cc(Cc2cnc(N)nc2N)cc(OC)c1OCCCN1C(=O)c2ccccc2C1=O	Ratio	'>'	30.0										False	CHEMBL843772	Minimum inhibitory concentration of compound versus trimethoprim against Proteus mirabilis S 2409	F	BAO_0000019	assay format	None	None	None	None	None	CHEMBL202	Dihydrofolate reductase	Homo sapiens	SINGLE PROTEIN	CHEMBL1121680	1	Scientific Literature	J. Med. Chem.	1981	None
CHEMBL32708		0	326.36	0	1.82	1a	COc1ccc(OC)c(CNc2cnc3nc(N)nc(N)c3c2)c1	IC50	'='	13000.0	nM	4.89			UO_0000065	14.97	0.28	3.07	4.03	False	CHEMBL668436	Inhibitory activity against Dihydrofolate reductase from recombinant human (hDHFR)	B	BAO_0000357	single protein format	None	None	None	None	None	CHEMBL202	Dihydrofolate reductase	Homo sapiens	SINGLE PROTEIN	CHEMBL1131583	1	Scientific Literature	J. Med. Chem.	1998	None
CHEMBL1163286		0	325.37	0	2.42	6a	COc1ccc(NCc2ccc3nc(N)nc(N)c3c2)cc1OC	Ki	'='	11.8	nM	7.93			UO_0000065	24.37	0.45	5.51	7.32	False	CHEMBL1167427	Inhibition of human DHFR by spectrophotometric assay	B	BAO_0000357	single protein format	Homo sapiens	None	None	None	None	CHEMBL202	Dihydrofolate reductase	Homo sapiens	SINGLE PROTEIN	CHEMBL1165926	1	Scientific Literature	Bioorg. Med. Chem.	2010	None
CHEMBL334017		0	350.49	0	4.99	8g	Nc1nc(N)c2c(Sc3ccc(C4CCCCC4)cc3)cccc2n1	IC50	'>'	10000.0	nM				UO_0000065					False	CHEMBL669279	In vitro inhibition of human dihydrofolate reductase	B	BAO_0000357	single protein format	None	None	None	None	None	CHEMBL202	Dihydrofolate reductase	Homo sapiens	SINGLE PROTEIN	CHEMBL1128547	1	Scientific Literature	J. Med. Chem.	1995	None
CHEMBL170144		0	255.32	0	2.33	5g	CCc1cc2c3c(N)nc(N)nc3ccc2n1CC	Ki	'='	10.0	nM	8.00			UO_0000065	31.33	0.58	5.67	9.67	False	CHEMBL669873	Inhibition of human recombinant Dihydrofolate reductase enzyme	B	BAO_0000357	single protein format	None	None	None	None	None	CHEMBL202	Dihydrofolate reductase	Homo sapiens	SINGLE PROTEIN	CHEMBL1129493	1	Scientific Literature	J. Med. Chem.	1996	None
CHEMBL353763		0	269.35	0	2.72	5k	CCCc1cc2c3c(N)nc(N)nc3ccc2n1CC	Ki	'='	24.0	nM	7.62			UO_0000065	28.29	0.52	4.90	9.21	False	CHEMBL669873	Inhibition of human recombinant Dihydrofolate reductase enzyme	B	BAO_0000357	single protein format	None	None	None	None	None	CHEMBL202	Dihydrofolate reductase	Homo sapiens	SINGLE PROTEIN	CHEMBL1129493	1	Scientific Literature	J. Med. Chem.	1996	None
CHEMBL171765		0	311.43	0	4.23	5t	CCC(CC)n1c(C(C)C)cc2c3c(N)nc(N)nc3ccc21	Ki	'='	0.1	nM	10.00			UO_0000065	32.11	0.59	5.77	12.08	False	CHEMBL669873	Inhibition of human recombinant Dihydrofolate reductase enzyme	B	BAO_0000357	single protein format	None	None	None	None	None	CHEMBL202	Dihydrofolate reductase	Homo sapiens	SINGLE PROTEIN	CHEMBL1129493	1	Scientific Literature	J. Med. Chem.	1996	None
CHEMBL34259	METHOTREXATE	4	454.45	0	0.27	MTX	CN(Cc1cnc2nc(N)nc(N)c2n1)c1ccc(C(=O)N[C@@H](CCC(=O)O)C(=O)O)cc1	IC50	'='	2.7	nM	8.57			UO_0000065	18.85	0.35	8.30	4.07	True	CHEMBL662239	Inhibitory activity against dihydrofolate reductase of Streptococcus faecium	B	BAO_0000357	single protein format	Enterococcus faecium	None	None	None	None	CHEMBL202	Dihydrofolate reductase	Homo sapiens	SINGLE PROTEIN	CHEMBL1123439	1	Scientific Literature	J. Med. Chem.	1986	None
CHEMBL35936		0	453.46	1	1.89	1b	Cc1c(NCc2ccc(C(=O)NC(CCC(=O)O)C(=O)O)cc2)ccc2nc(N)nc(O)c12	IC50	'='	460.0	nM	6.34			UO_0000065	13.98	0.26	4.45	3.38	False	CHEMBL669446	Inhibitory activity against dihydrofolate reductase (DHFR) obtained from human WIL2 cells	B	BAO_0000219	cell-based format	None	None	None	WIL2	None	CHEMBL202	Dihydrofolate reductase	Homo sapiens	SINGLE PROTEIN	CHEMBL1124218	1	Scientific Literature	J. Med. Chem.	1988	CHEMBL3308011
CHEMBL171639		0	488.34	0	3.37	28	COc1cc(Cc2cnc(N)nc2N)cc(OC)c1Oc1ccc(NC(=O)CBr)cc1	Ratio	'='	100.0										False	CHEMBL667199	Minimum inhibitory concentration versus trimethoprim against Dihydrofolate Reductase of Klebsiella pneumoniae CN 3632	B	BAO_0000357	single protein format	Klebsiella pneumoniae	None	None	None	None	CHEMBL202	Dihydrofolate reductase	Homo sapiens	SINGLE PROTEIN	CHEMBL1121680	1	Scientific Literature	J. Med. Chem.	1981	None
CHEMBL22	TRIMETHOPRIM	4	290.32	0	1.26	Trimethoprim (TMP)	COc1cc(Cc2cnc(N)nc2N)cc(OC)c1OC	IC50	'='	450.0	nM	6.35			UO_0000065	21.86	0.41	5.09	6.02	True	CHEMBL667603	Inhibitory activity against Dihydrofolate reductase in Neisseria gonorrhoeae	B	BAO_0000357	single protein format	Neisseria gonorrhoeae	None	None	None	None	CHEMBL202	Dihydrofolate reductase	Homo sapiens	SINGLE PROTEIN	CHEMBL1124567	1	Scientific Literature	J. Med. Chem.	1989	None
CHEMBL23288		0	356.39	0	1.83	26	COc1cc(NCc2cnc3nc(N)nc(N)c3c2)cc(OC)c1OC	IC50	'='	3900.0	nM	5.41			UO_0000065	15.18	0.28	3.58	4.15	False	CHEMBL669986	Antimycobacterial activity against human dihydrofolate reductase (hDHFR)	B	BAO_0000357	single protein format	None	None	None	None	None	CHEMBL202	Dihydrofolate reductase	Homo sapiens	SINGLE PROTEIN	CHEMBL1135401	1	Scientific Literature	J. Med. Chem.	2002	None
CHEMBL23288		0	356.39	0	1.83	26	COc1cc(NCc2cnc3nc(N)nc(N)c3c2)cc(OC)c1OC	Activity scale						Not Determined						False	CHEMBL668060	Antimycobacterial activity scale against human Dihydrofolate reductase; ND is No Data	B	BAO_0000357	single protein format	Homo sapiens	None	None	None	None	CHEMBL202	Dihydrofolate reductase	Homo sapiens	SINGLE PROTEIN	CHEMBL1135401	1	Scientific Literature	J. Med. Chem.	2002	None
CHEMBL23867		0	330.39	0	3.26	62	Cc1c(CNc2cccc3ccccc23)cnc2nc(N)nc(N)c12	IC50	'<'	100.0	nM				UO_0000065					False	CHEMBL883657	Antimycobacterial activity scale was evaluated and found to be highly active against human Dihydrofolate reductase	B	BAO_0000357	single protein format	None	None	None	None	None	CHEMBL202	Dihydrofolate reductase	Homo sapiens	SINGLE PROTEIN	CHEMBL1135401	1	Scientific Literature	J. Med. Chem.	2002	None
CHEMBL305177		0	438.44	1	1.45	65	Nc1nc(N)c2cc(CNc3ccc(C(=O)NC(CCC(=O)O)C(=O)O)cc3)ccc2n1	Delta G	'='	-13.1	kCal									False	CHEMBL663137	Binding energy against Streptococcus faecium dihydrofolate reductase	B	BAO_0000357	single protein format	Enterococcus faecium	None	None	None	None	CHEMBL202	Dihydrofolate reductase	Homo sapiens	SINGLE PROTEIN	CHEMBL1121631	1	Scientific Literature	J. Med. Chem.	1980	None
CHEMBL340269		0	220.28	0	0.31	12 (5-methyl-8-propyl)	CCCN1C=CC(C)=C2C(=O)NC(N)N=C21	Ratio	'='	1.4										False	CHEMBL848246	Ratio of Kd for binary complex with no NADPH chicken DHFR to that of ternary complex with no NADPH chicken DHFR	B	BAO_0000357	single protein format	Lactobacillus casei	None	None	None	None	CHEMBL202	Dihydrofolate reductase	Homo sapiens	SINGLE PROTEIN	CHEMBL1127798	1	Scientific Literature	J. Med. Chem.	1994	None
CHEMBL347088		0	346.34	0	2.71	8	Cc1c(CNc2ccccc2OC(F)F)cnc2nc(N)nc(N)c12	IC50	'='	277.0	nM	6.56			UO_0000065	18.93	0.36	3.85	5.86	False	CHEMBL669986	Antimycobacterial activity against human dihydrofolate reductase (hDHFR)	B	BAO_0000357	single protein format	None	None	None	None	None	CHEMBL202	Dihydrofolate reductase	Homo sapiens	SINGLE PROTEIN	CHEMBL1135401	1	Scientific Literature	J. Med. Chem.	2002	None
CHEMBL150382		0	373.26	0	3.18	37	Cc1cc(NCc2cnc3nc(N)nc(N)c3c2C)ccc1Br	Activity scale	'<'	100.0	nM				UO_0000065					False	CHEMBL667182	Antimycobacterial activity scale found to be highly active against human dihydrofolate reductase.	B	BAO_0000357	single protein format	None	None	None	None	None	CHEMBL202	Dihydrofolate reductase	Homo sapiens	SINGLE PROTEIN	CHEMBL1135401	1	Scientific Literature	J. Med. Chem.	2002	None
CHEMBL424647		0	192.22	0	-0.47	11 (5,8-dimethyl)	CC1=C2C(=O)NC(N)N=C2N(C)C=C1	Kd	'='	21000.0	nM	4.68			UO_0000065	24.34	0.46	5.15	6.61	False	CHEMBL669262	Apparent dissociation constant at pH 6.6 for human dihydrofolate reductase in the absence of cofactor NADPH	B	BAO_0000357	single protein format	None	None	None	None	None	CHEMBL202	Dihydrofolate reductase	Homo sapiens	SINGLE PROTEIN	CHEMBL1127798	1	Scientific Literature	J. Med. Chem.	1994	None
CHEMBL135937		0	234.30	0	0.56	15 (5-methyl-8-isobutyl)	CC1=C2C(=O)NC(N)N=C2N(CC(C)C)C=C1	Kd	'='	57.0	nM	7.24			UO_0000065	30.92	0.58	6.68	10.24	False	CHEMBL669269	Tested for the apparent dissociation constant for binding of compound to ternary NADPH complex with human dihydrofolate reductase using equations 15 and 16	B	BAO_0000357	single protein format	None	None	None	None	None	CHEMBL202	Dihydrofolate reductase	Homo sapiens	SINGLE PROTEIN	CHEMBL1127798	1	Scientific Literature	J. Med. Chem.	1994	None
CHEMBL606039		0	296.33	0	2.96	1b	COc1ccccc1/C(C)=C\c1coc2nc(N)nc(N)c12	IC50	'='	1900.0	nM	5.72			UO_0000065	19.31	0.36	2.76	5.71	False	CHEMBL1038903	Inhibition of human DHFR in presence of saturating levels of NADPH and DHFA	B	BAO_0000357	single protein format	Homo sapiens	None	None	None	None	CHEMBL202	Dihydrofolate reductase	Homo sapiens	SINGLE PROTEIN	CHEMBL1152608	1	Scientific Literature	Bioorg. Med. Chem.	2009	None
CHEMBL42819		0	559.54	3	0.90	7	Nc1nc(N)c2nc(CNc3ccc(C(=O)NC(CCNC(=O)c4ccccc4C(=O)O)C(=O)O)cc3)cnc2n1	IC50	'='	11.6	nM	7.94			UO_0000065	14.18	0.26	7.04	3.19	False	CHEMBL668671	Tested for inhibitory concentration against human dihydrofolate reductase(DHFR)	B	BAO_0000357	single protein format	None	None	None	None	None	CHEMBL202	Dihydrofolate reductase	Homo sapiens	SINGLE PROTEIN	CHEMBL1127804	1	Scientific Literature	J. Med. Chem.	1994	None
CHEMBL24374		0	342.49	0	3.84	37	COc1c(C(C)(C)C)cc(Cc2cnc(N)nc2N)cc1C(C)(C)C	IC50	'='	58.0	nM	7.24			UO_0000065	21.13	0.40	3.40	8.31	False	CHEMBL879983	Inhibition of Neisseria gonorrhoeae Dihydrofolate reductase(DHFR)	B	BAO_0000357	single protein format	Neisseria gonorrhoeae	None	None	None	None	CHEMBL202	Dihydrofolate reductase	Homo sapiens	SINGLE PROTEIN	CHEMBL1124217	1	Scientific Literature	J. Med. Chem.	1988	None
CHEMBL31235		0	328.46	0	3.97	10	CCCCCCCCOc1cccc(Cc2cnc(N)nc2N)c1	Ki	'='	1130.0	nM	5.95			UO_0000065	18.11	0.34	1.98	6.83	False	CHEMBL664357	Inhibition of recombinant Dihydrofolate reductase from Trypanosoma cruzi.	B	BAO_0000357	single protein format	Trypanosoma cruzi	None	None	None	None	CHEMBL202	Dihydrofolate reductase	Homo sapiens	SINGLE PROTEIN	CHEMBL1132445	1	Scientific Literature	J. Med. Chem.	1999	None
CHEMBL267928		0	312.38	0	4.12	40	Nc1nc(N)c2c(/C=C\c3ccc4ccccc4c3)cccc2n1	Delta G	'='	-11.1	kCal									False	CHEMBL663137	Binding energy against Streptococcus faecium dihydrofolate reductase	B	BAO_0000357	single protein format	Enterococcus faecium	None	None	None	None	CHEMBL202	Dihydrofolate reductase	Homo sapiens	SINGLE PROTEIN	CHEMBL1121631	1	Scientific Literature	J. Med. Chem.	1980	None
CHEMBL156358		0	458.86	1	1.72	59	Nc1nc(N)c2c(Cl)c(CNc3ccc(C(=O)NC(CC(=O)O)C(=O)O)cc3)ccc2n1	Delta G	'='	-12.6	kCal									False	CHEMBL663137	Binding energy against Streptococcus faecium dihydrofolate reductase	B	BAO_0000357	single protein format	Enterococcus faecium	None	None	None	None	CHEMBL202	Dihydrofolate reductase	Homo sapiens	SINGLE PROTEIN	CHEMBL1121631	1	Scientific Literature	J. Med. Chem.	1980	None
CHEMBL135936		0	248.33	0	0.95	16 (5-methyl-8-isoamyl)	CC1=C2C(=O)NC(N)N=C2N(CCC(C)C)C=C1	Kd	'='	3300.0	nM	5.48			UO_0000065	22.07	0.42	4.53	7.75	False	CHEMBL663690	Apparent dissociation constant at pH 6.6 for Chicken dihydrofolate reductase in the absence of cofactor NADPH	B	BAO_0000357	single protein format	Lactobacillus casei	None	None	None	None	CHEMBL202	Dihydrofolate reductase	Homo sapiens	SINGLE PROTEIN	CHEMBL1127798	1	Scientific Literature	J. Med. Chem.	1994	None
CHEMBL135936		0	248.33	0	0.95	16 (5-methyl-8-isoamyl)	CC1=C2C(=O)NC(N)N=C2N(CCC(C)C)C=C1	Kd	'='	4500.0	nM	5.35			UO_0000065	21.53	0.41	4.40	7.56	False	CHEMBL663691	Apparent dissociation constant at pH 6.6 for Chicken dihydrofolate reductase in the presence of cofactor NADPH	B	BAO_0000357	single protein format	Lactobacillus casei	None	None	None	None	CHEMBL202	Dihydrofolate reductase	Homo sapiens	SINGLE PROTEIN	CHEMBL1127798	1	Scientific Literature	J. Med. Chem.	1994	None
CHEMBL6815		0	338.22	0	4.38	27	Nc1nc(O)c2cc(Sc3ccc(Cl)c(Cl)c3)ccc2n1	Delta G	'='	-9.1	kCal									False	CHEMBL663137	Binding energy against Streptococcus faecium dihydrofolate reductase	B	BAO_0000357	single protein format	Enterococcus faecium	None	None	None	None	CHEMBL202	Dihydrofolate reductase	Homo sapiens	SINGLE PROTEIN	CHEMBL1121631	1	Scientific Literature	J. Med. Chem.	1980	None
CHEMBL135937		0	234.30	0	0.56	15 (5-methyl-8-isobutyl)	CC1=C2C(=O)NC(N)N=C2N(CC(C)C)C=C1	Kd	'='	2400.0	nM	5.62			UO_0000065	23.99	0.45	5.06	7.95	False	CHEMBL669262	Apparent dissociation constant at pH 6.6 for human dihydrofolate reductase in the absence of cofactor NADPH	B	BAO_0000357	single protein format	None	None	None	None	None	CHEMBL202	Dihydrofolate reductase	Homo sapiens	SINGLE PROTEIN	CHEMBL1127798	1	Scientific Literature	J. Med. Chem.	1994	None
CHEMBL32039	TETROXOPRIM	0	334.38	0	1.27	13	COCCOc1c(OC)cc(Cc2cnc(N)nc2N)cc1OC	Ratio	'='	10.0										False	CHEMBL876592	Minimum inhibitory concentration versus trimethoprim against Dihydrofolate Reductase of Proteus vulgaris CN 329	B	BAO_0000357	single protein format	Proteus vulgaris	None	None	None	None	CHEMBL202	Dihydrofolate reductase	Homo sapiens	SINGLE PROTEIN	CHEMBL1121680	1	Scientific Literature	J. Med. Chem.	1981	None
CHEMBL105006		0	390.44	0	2.27	36	COc1cc(Cc2cnc(N)nc2N)cc(OC)c1OCCCCCC(=O)O	Ratio	'='	30.0										False	CHEMBL843770	Minimum inhibitory concentration of compound versus trimethoprim against Escherichia coli CN 314	F	BAO_0000019	assay format	None	None	None	None	None	CHEMBL202	Dihydrofolate reductase	Homo sapiens	SINGLE PROTEIN	CHEMBL1121680	1	Scientific Literature	J. Med. Chem.	1981	None
CHEMBL151611		0	368.44	0	3.36	54	Cc1c(CNC2c3ccccc3-c3ccccc32)cnc2nc(N)nc(N)c12	IC50	'='	5300.0	nM	5.28			UO_0000065	14.32	0.26	1.92	5.14	False	CHEMBL669986	Antimycobacterial activity against human dihydrofolate reductase (hDHFR)	B	BAO_0000357	single protein format	None	None	None	None	None	CHEMBL202	Dihydrofolate reductase	Homo sapiens	SINGLE PROTEIN	CHEMBL1135401	1	Scientific Literature	J. Med. Chem.	2002	None
CHEMBL105006		0	390.44	0	2.27	36	COc1cc(Cc2cnc(N)nc2N)cc(OC)c1OCCCCCC(=O)O	Ratio	'='	30.0										False	CHEMBL843772	Minimum inhibitory concentration of compound versus trimethoprim against Proteus mirabilis S 2409	F	BAO_0000019	assay format	None	None	None	None	None	CHEMBL202	Dihydrofolate reductase	Homo sapiens	SINGLE PROTEIN	CHEMBL1121680	1	Scientific Literature	J. Med. Chem.	1981	None
CHEMBL266128	4-AMINOQUINAZOLINE	0	145.16	0	1.21	2	Nc1ncnc2ccccc12	log(1/C)	'='	3.09										False	CHEMBL3280748	Inhibition of liver dihydrofolate reductase (unknown origin)	B	BAO_0000019	assay format	Homo sapiens	None	None	None	None	CHEMBL202	Dihydrofolate reductase	Homo sapiens	SINGLE PROTEIN	CHEMBL3272031	1	Scientific Literature	J. Med. Chem.	1976	None
CHEMBL404320		0	161.16	0	0.92	7	Nc1nc(O)nc2ccccc12	log(1/C)	'='	4.02										False	CHEMBL3280748	Inhibition of liver dihydrofolate reductase (unknown origin)	B	BAO_0000019	assay format	Homo sapiens	None	None	None	None	CHEMBL202	Dihydrofolate reductase	Homo sapiens	SINGLE PROTEIN	CHEMBL3272031	1	Scientific Literature	J. Med. Chem.	1976	None
CHEMBL7416		0	175.19	0	1.23	21	Cc1cccc2nc(N)nc(O)c12	log(1/C)	'='	4.8										False	CHEMBL3280748	Inhibition of liver dihydrofolate reductase (unknown origin)	B	BAO_0000019	assay format	Homo sapiens	None	None	None	None	CHEMBL202	Dihydrofolate reductase	Homo sapiens	SINGLE PROTEIN	CHEMBL3272031	1	Scientific Literature	J. Med. Chem.	1976	None
CHEMBL6686		0	335.46	0	4.81	29	Nc1nc(S)c2cc(Sc3ccc4ccccc4c3)ccc2n1	Delta G	'='	-9.3	kCal									False	CHEMBL663137	Binding energy against Streptococcus faecium dihydrofolate reductase	B	BAO_0000357	single protein format	Enterococcus faecium	None	None	None	None	CHEMBL202	Dihydrofolate reductase	Homo sapiens	SINGLE PROTEIN	CHEMBL1121631	1	Scientific Literature	J. Med. Chem.	1980	None
CHEMBL134383		0	206.25	0	-0.08	6 (6-methyl-8-ethyl)	CCN1C=C(C)C=C2C(=O)NC(N)N=C21	Ratio	'='	8.1										False	CHEMBL848247	Ratio of Kd for binary complex with no NADPH chicken DHFR to that of ternary complex with no NADPH human DHFR	B	BAO_0000357	single protein format	Lactobacillus casei	None	None	None	None	CHEMBL202	Dihydrofolate reductase	Homo sapiens	SINGLE PROTEIN	CHEMBL1127798	1	Scientific Literature	J. Med. Chem.	1994	None
CHEMBL341200		0	192.22	0	-0.47	9 (7,8-dimethyl)	CC1=CC=C2C(=O)NC(N)N=C2N1C	Kd	'='	21000.0	nM	4.68			UO_0000065	24.34	0.46	5.15	6.61	False	CHEMBL669262	Apparent dissociation constant at pH 6.6 for human dihydrofolate reductase in the absence of cofactor NADPH	B	BAO_0000357	single protein format	None	None	None	None	None	CHEMBL202	Dihydrofolate reductase	Homo sapiens	SINGLE PROTEIN	CHEMBL1127798	1	Scientific Literature	J. Med. Chem.	1994	None
CHEMBL205833		0	429.95	1	5.36	9	Nc1nc(N)c(-c2ccc(NCc3ccc(Cl)cc3)cc2)c(CCc2ccccc2)n1	Inhibition	'='	75.0	%				UO_0000187					False	CHEMBL865633	Inhibition of DHFR at 1 uM	B	BAO_0000357	single protein format	Homo sapiens	None	None	None	None	CHEMBL202	Dihydrofolate reductase	Homo sapiens	SINGLE PROTEIN	CHEMBL1146071	1	Scientific Literature	J. Med. Chem.	2006	None
CHEMBL17235		0	358.62	0	3.96	4	Nc1nc(N)c2c(CNc3cc(Cl)c(Cl)c(Cl)c3)coc2n1	IC50	'>'	25000.0	nM				UO_0000065					False	CHEMBL668084	Inhibitory concentration for DHFR in recombinant human	B	BAO_0000357	single protein format	None	None	None	None	None	CHEMBL202	Dihydrofolate reductase	Homo sapiens	SINGLE PROTEIN	CHEMBL1127819	1	Scientific Literature	J. Med. Chem.	1994	None
CHEMBL6933		0	303.39	0	4.52	5	Nc1ncnc2ccc(Sc3ccc4ccccc4c3)cc12	Delta G	'='	-6.5	kCal									False	CHEMBL663137	Binding energy against Streptococcus faecium dihydrofolate reductase	B	BAO_0000357	single protein format	Enterococcus faecium	None	None	None	None	CHEMBL202	Dihydrofolate reductase	Homo sapiens	SINGLE PROTEIN	CHEMBL1121631	1	Scientific Literature	J. Med. Chem.	1980	None
CHEMBL22	TRIMETHOPRIM	4	290.32	0	1.26	TMP	COc1cc(Cc2cnc(N)nc2N)cc(OC)c1OC	Ki	'='	1000.0	nM	6.00			UO_0000065	20.67	0.39	4.74	5.69	False	CHEMBL664357	Inhibition of recombinant Dihydrofolate reductase from Trypanosoma cruzi.	B	BAO_0000357	single protein format	Trypanosoma cruzi	None	None	None	None	CHEMBL202	Dihydrofolate reductase	Homo sapiens	SINGLE PROTEIN	CHEMBL1132445	1	Scientific Literature	J. Med. Chem.	1999	None
CHEMBL429308		0	323.18	0	2.97	15	Cc1cc2nc(N)[nH]c(=O)c2n1Cc1ccc(Cl)c(Cl)c1	IC50	'>'	32000.0	nM				UO_0000065					False	CHEMBL926353	Inhibition of human recombinant DHFR	B	BAO_0000357	single protein format	Homo sapiens	None	None	None	None	CHEMBL202	Dihydrofolate reductase	Homo sapiens	SINGLE PROTEIN	CHEMBL1140703	1	Scientific Literature	J. Med. Chem.	2008	None
CHEMBL3228462		0	270.29	0	1.86	1h	Nc1nc(O)c2c(n1)OCC(CCc1ccccc1)=N2	IC50	'='	3000.0	nM	5.52			UO_0000065	20.43	0.38	3.66	5.90	False	CHEMBL3231540	Inhibition of dihydrofolate reductase (unknown origin) using dihydrofolic acid as substrate by spectrophotometry	B	BAO_0000357	single protein format	Homo sapiens	None	None	None	None	CHEMBL202	Dihydrofolate reductase	Homo sapiens	SINGLE PROTEIN	CHEMBL3227969	1	Scientific Literature	J. Med. Chem.	1979	None
CHEMBL323565		0	427.42	0	1.22	1	Nc1nc(N)c2c(CCc3ccc(C(=O)N[C@@H](CCC(=O)O)C(=O)O)cc3)coc2n1	IC50	'='	1000.0	nM	6.00			UO_0000065	14.04	0.26	4.78	3.08	True	CHEMBL918699	Inhibition of human recombinant DHFR	B	BAO_0000357	single protein format	Homo sapiens	None	None	None	None	CHEMBL202	Dihydrofolate reductase	Homo sapiens	SINGLE PROTEIN	CHEMBL1149313	1	Scientific Literature	J. Med. Chem.	2004	None
CHEMBL77582		0	315.38	0	1.22	4	COc1cc2c(cc1OC)CN(Cc1cnc(N)nc1N)CC2	MIC	'='	0.5	ug.mL-1				UO_0000274					False	CHEMBL665671	Antibacterial activity of TMP-susceptible DHFR against Staphylococcus pneumoniae ATCC 49619	B	BAO_0000357	single protein format	Staphylococcus	None	None	None	None	CHEMBL202	Dihydrofolate reductase	Homo sapiens	SINGLE PROTEIN	CHEMBL1145982	1	Scientific Literature	J. Med. Chem.	2003	None
CHEMBL287241		0	260.30	0	1.25	47	COc1cc(Cc2cnc(N)nc2N)cc(OC)c1	Ratio	'='	3.0										False	CHEMBL665861	Minimum inhibitory concentration versus trimethoprim against Dihydrofolate Reductase of Shigella dysentariae CN 1513	B	BAO_0000357	single protein format	Shigella dysenteriae	None	None	None	None	CHEMBL202	Dihydrofolate reductase	Homo sapiens	SINGLE PROTEIN	CHEMBL1121680	1	Scientific Literature	J. Med. Chem.	1981	None
CHEMBL148938		0	387.47	0	2.82	70	COc1cc(SCc2cnc3nc(N)nc(N)c3c2C)cc(OC)c1OC	IC50	'='	1200.0	nM	5.92			UO_0000065	15.28	0.30	3.10	5.00	False	CHEMBL669986	Antimycobacterial activity against human dihydrofolate reductase (hDHFR)	B	BAO_0000357	single protein format	None	None	None	None	None	CHEMBL202	Dihydrofolate reductase	Homo sapiens	SINGLE PROTEIN	CHEMBL1135401	1	Scientific Literature	J. Med. Chem.	2002	None
CHEMBL148938		0	387.47	0	2.82	70	COc1cc(SCc2cnc3nc(N)nc(N)c3c2C)cc(OC)c1OC	Activity scale	'>'	1000.0	nM				UO_0000065					False	CHEMBL667184	Antimycobacterial activity scale was evaluated and found to be inactive against human Dihydrofolate reductase	B	BAO_0000357	single protein format	None	None	None	None	None	CHEMBL202	Dihydrofolate reductase	Homo sapiens	SINGLE PROTEIN	CHEMBL1135401	1	Scientific Literature	J. Med. Chem.	2002	None
CHEMBL151611		0	368.44	0	3.36	54	Cc1c(CNC2c3ccccc3-c3ccccc32)cnc2nc(N)nc(N)c12	Activity scale	'>'	1000.0	nM				UO_0000065					False	CHEMBL667184	Antimycobacterial activity scale was evaluated and found to be inactive against human Dihydrofolate reductase	B	BAO_0000357	single protein format	None	None	None	None	None	CHEMBL202	Dihydrofolate reductase	Homo sapiens	SINGLE PROTEIN	CHEMBL1135401	1	Scientific Literature	J. Med. Chem.	2002	None
CHEMBL23076		0	392.39	0	3.16	19	COc1ccc(C(F)(F)F)cc1N(C)Cc1cnc2nc(N)nc(N)c2c1C	Activity scale	'<'	100.0	nM				UO_0000065					False	CHEMBL667182	Antimycobacterial activity scale found to be highly active against human dihydrofolate reductase.	B	BAO_0000357	single protein format	None	None	None	None	None	CHEMBL202	Dihydrofolate reductase	Homo sapiens	SINGLE PROTEIN	CHEMBL1135401	1	Scientific Literature	J. Med. Chem.	2002	None
CHEMBL430797		0	425.41	0	0.66	3	Nc1ncnc2ncc(CNc3ccc(C(=O)NC(CCC(=O)O)C(=O)O)cc3)nc12	IC50	'='	19000.0	nM	4.72			UO_0000065	11.10	0.21	4.06	2.44	False	CHEMBL668093	Compound was evaluated for Dihydrofolate Reductase (DHFR) inhibition	B	BAO_0000357	single protein format	None	None	None	None	None	CHEMBL202	Dihydrofolate reductase	Homo sapiens	SINGLE PROTEIN	CHEMBL1125867	1	Scientific Literature	J. Med. Chem.	1991	None
CHEMBL35437		0	404.43	0	2.37	22	COc1ccc(C#CCOc2ccccc2C(=O)O)cc1Cc1cnc(N)nc1N	SI	'='	170.0										False	CHEMBL840711	Ratio of DHFR inhibition of rat liver to that of Mycobacterium avium	B	BAO_0000019	assay format	Toxoplasma gondii	None	None	None	None	CHEMBL202	Dihydrofolate reductase	Homo sapiens	SINGLE PROTEIN	CHEMBL1149100	1	Scientific Literature	J. Med. Chem.	2004	None
CHEMBL344592		0	300.36	0	2.14	15	Nc1ncc(Cc2cccc(OC3CCCCO3)c2)c(N)n1	Ki	'='	1300.0	nM	5.89			UO_0000065	19.60	0.37	3.75	6.11	False	CHEMBL666807	Inhibition of recombinant Dihydrofolate reductase from humans.	B	BAO_0000357	single protein format	None	None	None	None	None	CHEMBL202	Dihydrofolate reductase	Homo sapiens	SINGLE PROTEIN	CHEMBL1132445	1	Scientific Literature	J. Med. Chem.	1999	None
CHEMBL22	TRIMETHOPRIM	4	290.32	0	1.26	Trimethoprim (TMP)	COc1cc(Cc2cnc(N)nc2N)cc(OC)c1OC	IC50	'>'	300000.0	nM		Outside typical range		UO_0000065					False	CHEMBL668431	Inhibition of Human dihydrofolate reductase (DHFR) enzyme by Iclaprim	B	BAO_0000357	single protein format	None	None	None	None	None	CHEMBL202	Dihydrofolate reductase	Homo sapiens	SINGLE PROTEIN	CHEMBL1136461	1	Scientific Literature	Bioorg. Med. Chem. Lett.	2003	None
CHEMBL168069		0	462.53	1	1.36	LY-335580	C[C@](CCC(=O)O)(NC(=O)c1ccc(CCC2CNc3nc(N)nc(N)c3C2)s1)C(=O)O	Ki	'='	0.69	nM	9.16			UO_0000065	19.81	0.39	7.80	4.73	False	CHEMBL666805	Inhibitory activity against recombinant human dihydrofolate reductase (DHFR)	B	BAO_0000357	single protein format	None	None	None	None	None	CHEMBL202	Dihydrofolate reductase	Homo sapiens	SINGLE PROTEIN	CHEMBL1132123	1	Scientific Literature	Bioorg. Med. Chem. Lett.	1999	None
CHEMBL350730		0	325.37	0	2.42	6	COc1ccc(OC)c(NCc2cccc3nc(N)nc(N)c23)c1	Selectivity	'='	0.17										False	CHEMBL852243	Selectivity ratio of Ki value against mutant DHFR and Wild-type DHFR.	B	BAO_0000357	single protein format	Homo sapiens	None	None	None	None	CHEMBL202	Dihydrofolate reductase	Homo sapiens	SINGLE PROTEIN	CHEMBL1128249	1	Scientific Literature	J. Med. Chem.	1995	None
CHEMBL156039		0	509.56	1	2.56	21	CCOC(=O)CCC(NC(=O)c1ccc(N(C)Cc2ccc3nc(N)nc(O)c3c2)cc1)C(=O)OCC	Delta G	'='	-8.3	kCal									False	CHEMBL663137	Binding energy against Streptococcus faecium dihydrofolate reductase	B	BAO_0000357	single protein format	Enterococcus faecium	None	None	None	None	CHEMBL202	Dihydrofolate reductase	Homo sapiens	SINGLE PROTEIN	CHEMBL1121631	1	Scientific Literature	J. Med. Chem.	1980	None
CHEMBL164845		0	262.32	0	2.96	17	Nc1nc(N)c2c(/C=C/c3ccccc3)cccc2n1	Selectivity	'='	0.33										False	CHEMBL852243	Selectivity ratio of Ki value against mutant DHFR and Wild-type DHFR.	B	BAO_0000357	single protein format	Homo sapiens	None	None	None	None	CHEMBL202	Dihydrofolate reductase	Homo sapiens	SINGLE PROTEIN	CHEMBL1128249	1	Scientific Literature	J. Med. Chem.	1995	None
CHEMBL288142		0	458.91	1	2.10	2	NCCCC(NC(=O)c1ccc(NCc2ccc3nc(N)nc(O)c3c2Cl)cc1)C(=O)O	IC50	'='	430.0	nM	6.37			UO_0000065	13.87	0.27	4.27	3.61	False	CHEMBL669277	Compound was evaluated for its inhibitory activity against human Dihydrofolate reductase	B	BAO_0000357	single protein format	None	None	None	None	None	CHEMBL202	Dihydrofolate reductase	Homo sapiens	SINGLE PROTEIN	CHEMBL1126177	1	Scientific Literature	J. Med. Chem.	1992	None
CHEMBL334695		0	356.51	0	4.75	12	CCCCCCCCCCOc1cccc(Cc2cnc(N)nc2N)c1	Ki	'='	750.0	nM	6.12			UO_0000065	17.18	0.32	1.37	7.04	False	CHEMBL665356	Inhibition of recombinant Dihydrofolate reductase from Leishmania major.	B	BAO_0000357	single protein format	Leishmania major	None	None	None	None	CHEMBL202	Dihydrofolate reductase	Homo sapiens	SINGLE PROTEIN	CHEMBL1132445	1	Scientific Literature	J. Med. Chem.	1999	None
CHEMBL220936		0	344.37	0	1.41	rac-2	COc1cc(C(C#Cc2cnc(N)nc2N)OC)cc(OC)c1OC	IC50	'='	1160.0	nM	5.94			UO_0000065	17.24	0.32	4.53	5.17	False	CHEMBL1044822	Inhibition of human DHFR assessed as rate of NADPH consumption using dihydrofolate as substrate	B	BAO_0000357	single protein format	Homo sapiens	None	None	None	None	CHEMBL202	Dihydrofolate reductase	Homo sapiens	SINGLE PROTEIN	CHEMBL1154109	1	Scientific Literature	Bioorg. Med. Chem.	2009	None
CHEMBL149962		0	572.58	2	1.89	10	Nc1nc(N)c2cc(CNc3ccc(C(=O)NC(CCCNC(=O)c4ccccc4C(=O)O)C(=O)O)cc3)cnc2n1	Ki	'='	0.00041	nM		Outside typical range		UO_0000065					False	CHEMBL669872	Compound was evaluated for the inhibition of Dihydrofolate reductase at concentration ranged from 0.15-0.50 uM	B	BAO_0000357	single protein format	None	None	None	None	None	CHEMBL202	Dihydrofolate reductase	Homo sapiens	SINGLE PROTEIN	CHEMBL1131440	1	Scientific Literature	J. Med. Chem.	1998	None
CHEMBL6759		0	336.44	0	4.93	27	Oc1nc(S)nc2ccc(Sc3ccc4ccccc4c3)cc12	log(1/C)	'='	5.0										False	CHEMBL3280748	Inhibition of liver dihydrofolate reductase (unknown origin)	B	BAO_0000019	assay format	Homo sapiens	None	None	None	None	CHEMBL202	Dihydrofolate reductase	Homo sapiens	SINGLE PROTEIN	CHEMBL3272031	1	Scientific Literature	J. Med. Chem.	1976	None
CHEMBL267002		0	194.62	0	1.45	34	Nc1nc(N)c2cc(Cl)ccc2n1	log(1/C)	'='	5.4										False	CHEMBL3280748	Inhibition of liver dihydrofolate reductase (unknown origin)	B	BAO_0000019	assay format	Homo sapiens	None	None	None	None	CHEMBL202	Dihydrofolate reductase	Homo sapiens	SINGLE PROTEIN	CHEMBL3272031	1	Scientific Literature	J. Med. Chem.	1976	None
CHEMBL267617		0	376.25	0	2.96	42	Nc1nc(N)c2cc(CNC(=O)Cc3ccc(Cl)c(Cl)c3)ccc2n1	log(1/C)	'='	5.82										False	CHEMBL3280748	Inhibition of liver dihydrofolate reductase (unknown origin)	B	BAO_0000019	assay format	Homo sapiens	None	None	None	None	CHEMBL202	Dihydrofolate reductase	Homo sapiens	SINGLE PROTEIN	CHEMBL3272031	1	Scientific Literature	J. Med. Chem.	1976	None
CHEMBL6949		0	341.80	0	2.94	71	Cc1c(NC(=O)Cc2ccc(Cl)cc2)ccc2nc(N)nc(N)c12	log(1/C)	'='	7.48										False	CHEMBL3280748	Inhibition of liver dihydrofolate reductase (unknown origin)	B	BAO_0000019	assay format	Homo sapiens	None	None	None	None	CHEMBL202	Dihydrofolate reductase	Homo sapiens	SINGLE PROTEIN	CHEMBL3272031	1	Scientific Literature	J. Med. Chem.	1976	None
CHEMBL34259	METHOTREXATE	4	454.45	0	0.27	MTX	CN(Cc1cnc2nc(N)nc(N)c2n1)c1ccc(C(=O)N[C@@H](CCC(=O)O)C(=O)O)cc1	IC50	'='	22.0	nM	7.66			UO_0000065	16.85	0.32	7.39	3.64	True	CHEMBL889604	Inhibition of human DHFR	B	BAO_0000357	single protein format	Homo sapiens	None	None	None	None	CHEMBL202	Dihydrofolate reductase	Homo sapiens	SINGLE PROTEIN	CHEMBL1145401	1	Scientific Literature	J. Med. Chem.	2007	None
CHEMBL227064		0	313.43	0	3.45	17	CCc1c(Sc2c(C)cccc2C)[nH]c2nc(N)nc(N)c12	IC50	'='	32000.0	nM	4.50			UO_0000065	14.34	0.28	1.04	4.80	False	CHEMBL889604	Inhibition of human DHFR	B	BAO_0000357	single protein format	Homo sapiens	None	None	None	None	CHEMBL202	Dihydrofolate reductase	Homo sapiens	SINGLE PROTEIN	CHEMBL1145401	1	Scientific Literature	J. Med. Chem.	2007	None
CHEMBL226955		0	319.82	0	3.49	8	CCc1c(Sc2ccc(Cl)cc2)[nH]c2nc(N)nc(N)c12	IC50	'>'	31000.0	nM				UO_0000065					False	CHEMBL889604	Inhibition of human DHFR	B	BAO_0000357	single protein format	Homo sapiens	None	None	None	None	CHEMBL202	Dihydrofolate reductase	Homo sapiens	SINGLE PROTEIN	CHEMBL1145401	1	Scientific Literature	J. Med. Chem.	2007	None
CHEMBL227008		0	354.27	0	4.14	11	CCc1c(Sc2c(Cl)cccc2Cl)[nH]c2nc(N)nc(N)c12	Inhibition	'='	30.0	%				UO_0000187					False	CHEMBL888391	Inhibition of human DHFR relative to control	B	BAO_0000357	single protein format	Homo sapiens	None	None	None	None	CHEMBL202	Dihydrofolate reductase	Homo sapiens	SINGLE PROTEIN	CHEMBL1145401	1	Scientific Literature	J. Med. Chem.	2007	None
CHEMBL464503		0	387.44	0	4.22	2c	COc1ccc(Nc2nc3cc(N)cc(N)c3nc2-c2ccccc2)cc1OC	Activity						Not Active						False	CHEMBL969385	Inhibition of human dihydrofolate reductase at 10 uM	B	BAO_0000357	single protein format	Homo sapiens	None	None	None	None	CHEMBL202	Dihydrofolate reductase	Homo sapiens	SINGLE PROTEIN	CHEMBL1149774	1	Scientific Literature	Eur. J. Med. Chem.	2008	None
CHEMBL196706		0	308.31	0	2.98	21	Cc1[nH]c2nc(N)nc(O)c2c1Sc1cc(F)cc(F)c1	IC50	'>'	32000.0	nM				UO_0000065					False	CHEMBL829335	Inhibitory concentration against human dihydrofolate reductase	B	BAO_0000357	single protein format	Homo sapiens	None	None	None	None	CHEMBL202	Dihydrofolate reductase	Homo sapiens	SINGLE PROTEIN	CHEMBL1144372	1	Scientific Literature	Bioorg. Med. Chem. Lett.	2005	None
CHEMBL219624		0	314.35	0	1.26	3	COc1cc(CC#Cc2cnc(N)nc2N)cc(OC)c1OC	IC50	'='	1460.0	nM	5.84			UO_0000065	18.56	0.35	4.58	5.53	True	CHEMBL999460	Inhibition of human DHFR assessed as rate of enzyme-dependent NADPH oxidation	B	BAO_0000357	single protein format	Homo sapiens	None	None	None	None	CHEMBL202	Dihydrofolate reductase	Homo sapiens	SINGLE PROTEIN	CHEMBL1140220	1	Scientific Literature	J. Med. Chem.	2008	None
CHEMBL485959		0	342.40	0	1.82	20	CCc1nc(N)nc(N)c1C#CCc1cc(OC)c(OC)c(OC)c1	IC50	'='	57.0	nM	7.24			UO_0000065	21.16	0.40	5.42	6.87	True	CHEMBL999460	Inhibition of human DHFR assessed as rate of enzyme-dependent NADPH oxidation	B	BAO_0000357	single protein format	Homo sapiens	None	None	None	None	CHEMBL202	Dihydrofolate reductase	Homo sapiens	SINGLE PROTEIN	CHEMBL1140220	1	Scientific Literature	J. Med. Chem.	2008	None
CHEMBL458829		0	442.61	1	6.03	rac-33	COc1cc(C(C)C#Cc2c(C)nc(N)nc2N)ccc1-c1c(C(C)C)cccc1C(C)C	IC50	'='	4200.0	nM	5.38			UO_0000065	12.15	0.22	-0.65	6.18	False	CHEMBL1044822	Inhibition of human DHFR assessed as rate of NADPH consumption using dihydrofolate as substrate	B	BAO_0000357	single protein format	Homo sapiens	None	None	None	None	CHEMBL202	Dihydrofolate reductase	Homo sapiens	SINGLE PROTEIN	CHEMBL1154109	1	Scientific Literature	Bioorg. Med. Chem.	2009	None
CHEMBL457906		0	372.47	0	4.09	rac-31	COc1cc(C(C)C#Cc2c(C)nc(N)nc2N)ccc1-c1ccccc1C	IC50	'='	2770.0	nM	5.56			UO_0000065	14.92	0.27	1.47	6.38	False	CHEMBL1044822	Inhibition of human DHFR assessed as rate of NADPH consumption using dihydrofolate as substrate	B	BAO_0000357	single protein format	Homo sapiens	None	None	None	None	CHEMBL202	Dihydrofolate reductase	Homo sapiens	SINGLE PROTEIN	CHEMBL1154109	1	Scientific Literature	Bioorg. Med. Chem.	2009	None
CHEMBL606362		0	340.43	0	3.77	12	COc1ccccc1C(Cc1coc2nc(N)nc(N)c12)CC(C)C	Ki	'='	5300.0	nM	5.28			UO_0000065	15.50	0.29	1.51	5.27	False	CHEMBL1038911	Inhibition of human DHFR in presence of variable DHFA level by enzyme kinetics assay	B	BAO_0000357	single protein format	Homo sapiens	None	None	None	None	CHEMBL202	Dihydrofolate reductase	Homo sapiens	SINGLE PROTEIN	CHEMBL1152608	1	Scientific Literature	Bioorg. Med. Chem.	2009	None
CHEMBL58908		0	288.31	0	1.36	42	CCOc1cc(Cc2cnc(N)nc2N)cc2c1OCO2	IC50	'='	140.0	nM	6.85			UO_0000065	23.77	0.45	5.49	6.50	False	CHEMBL667004	In vitro inhibition of dihydrofolate reductase of Neisseria gonorrhoeae	B	BAO_0000357	single protein format	Neisseria gonorrhoeae	None	None	None	None	CHEMBL202	Dihydrofolate reductase	Homo sapiens	SINGLE PROTEIN	CHEMBL1124568	1	Scientific Literature	J. Med. Chem.	1989	None
CHEMBL603198		0	324.38	0	3.13	10	COc1ccccc1C(Cc1coc2nc(N)nc(N)c12)C1CC1	IC50	'='	5010.0	nM	5.30			UO_0000065	16.34	0.30	2.17	5.29	False	CHEMBL1038903	Inhibition of human DHFR in presence of saturating levels of NADPH and DHFA	B	BAO_0000357	single protein format	Homo sapiens	None	None	None	None	CHEMBL202	Dihydrofolate reductase	Homo sapiens	SINGLE PROTEIN	CHEMBL1152608	1	Scientific Literature	Bioorg. Med. Chem.	2009	None
CHEMBL610181		0	296.33	0	2.96	1a	COc1ccccc1/C(C)=C/c1coc2nc(N)nc(N)c12	IC50	'='	16400.0	nM	4.79			UO_0000065	16.15	0.30	1.83	4.78	False	CHEMBL1038903	Inhibition of human DHFR in presence of saturating levels of NADPH and DHFA	B	BAO_0000357	single protein format	Homo sapiens	None	None	None	None	CHEMBL202	Dihydrofolate reductase	Homo sapiens	SINGLE PROTEIN	CHEMBL1152608	1	Scientific Literature	Bioorg. Med. Chem.	2009	None
CHEMBL605413		0	326.40	0	3.52	8	CCCC(Cc1coc2nc(N)nc(N)c12)c1ccccc1OC	IC50	'='	25900.0	nM	4.59			UO_0000065	14.05	0.26	1.07	4.58	False	CHEMBL1038903	Inhibition of human DHFR in presence of saturating levels of NADPH and DHFA	B	BAO_0000357	single protein format	Homo sapiens	None	None	None	None	CHEMBL202	Dihydrofolate reductase	Homo sapiens	SINGLE PROTEIN	CHEMBL1152608	1	Scientific Literature	Bioorg. Med. Chem.	2009	None
CHEMBL606362		0	340.43	0	3.77	12	COc1ccccc1C(Cc1coc2nc(N)nc(N)c12)CC(C)C	IC50	'='	62700.0	nM	4.20			UO_0000065	12.35	0.23	0.43	4.19	False	CHEMBL1038903	Inhibition of human DHFR in presence of saturating levels of NADPH and DHFA	B	BAO_0000357	single protein format	Homo sapiens	None	None	None	None	CHEMBL202	Dihydrofolate reductase	Homo sapiens	SINGLE PROTEIN	CHEMBL1152608	1	Scientific Literature	Bioorg. Med. Chem.	2009	None
CHEMBL593154		0	338.41	0	3.81	6	COc1ccccc1C(=Cc1coc2nc(=N)[nH]c(N)c12)CC(C)C	IC50	'='	86500.0	nM	4.06			UO_0000065	12.01	0.22	0.25	4.03	False	CHEMBL1038903	Inhibition of human DHFR in presence of saturating levels of NADPH and DHFA	B	BAO_0000357	single protein format	Homo sapiens	None	None	None	None	CHEMBL202	Dihydrofolate reductase	Homo sapiens	SINGLE PROTEIN	CHEMBL1152608	1	Scientific Literature	Bioorg. Med. Chem.	2009	None
CHEMBL439816		0	375.26	0	3.05	8	Nc1nc(N)c2cc3c(nc2n1)CCN(Cc1ccc(Cl)c(Cl)c1)C3	IC50	'>'	26000.0	nM				UO_0000065					False	CHEMBL668440	Inhibitory activity against recombinant human Dihydrofolate reductase	B	BAO_0000357	single protein format	None	None	None	None	None	CHEMBL202	Dihydrofolate reductase	Homo sapiens	SINGLE PROTEIN	CHEMBL1135650	1	Scientific Literature	J. Med. Chem.	2002	None
CHEMBL598090		0	302.36	0	2.86	13	COc1ccccc1Sc1oc2nc(N)nc(N)c2c1C	IC50	'>'	200000.0	nM		Outside typical range		UO_0000065					False	CHEMBL1073056	Inhibition of human DHFR at 30 degC under pH 7.4 by spectrophotometry	B	BAO_0000357	single protein format	Homo sapiens	None	None	None	None	CHEMBL202	Dihydrofolate reductase	Homo sapiens	SINGLE PROTEIN	CHEMBL1159120	1	Scientific Literature	Bioorg. Med. Chem.	2010	None
CHEMBL596681		0	332.39	0	2.86	10	COc1ccc(OC)c(Sc2oc3nc(N)nc(N)c3c2C)c1	IC50	'>'	200000.0	nM		Outside typical range		UO_0000065					False	CHEMBL1073056	Inhibition of human DHFR at 30 degC under pH 7.4 by spectrophotometry	B	BAO_0000357	single protein format	Homo sapiens	None	None	None	None	CHEMBL202	Dihydrofolate reductase	Homo sapiens	SINGLE PROTEIN	CHEMBL1159120	1	Scientific Literature	Bioorg. Med. Chem.	2010	None
CHEMBL596673		0	322.39	0	4.00	7	Cc1c(Sc2ccc3ccccc3c2)oc2nc(N)nc(N)c12	IC50	'>'	200000.0	nM		Outside typical range		UO_0000065					False	CHEMBL1073056	Inhibition of human DHFR at 30 degC under pH 7.4 by spectrophotometry	B	BAO_0000357	single protein format	Homo sapiens	None	None	None	None	CHEMBL202	Dihydrofolate reductase	Homo sapiens	SINGLE PROTEIN	CHEMBL1159120	1	Scientific Literature	Bioorg. Med. Chem.	2010	None
CHEMBL22	TRIMETHOPRIM	4	290.32	0	1.26	Trimethoprim	COc1cc(Cc2cnc(N)nc2N)cc(OC)c1OC	IC50	'='	3400.0	nM	5.47			UO_0000065	18.84	0.36	4.21	5.18	False	CHEMBL669988	Compound was evaluated as inhibitor of human Dihydrofolate reductase	B	BAO_0000357	single protein format	None	None	None	None	None	CHEMBL202	Dihydrofolate reductase	Homo sapiens	SINGLE PROTEIN	CHEMBL1145967	1	Scientific Literature	J. Med. Chem.	2003	None
CHEMBL594810		0	324.38	0	3.42	3	COc1ccccc1C(=Cc1coc2nc(=N)[nH]c(N)c12)C(C)C	Ki	'='	830.0	nM	6.08			UO_0000065	18.75	0.35	2.66	6.03	False	CHEMBL1038911	Inhibition of human DHFR in presence of variable DHFA level by enzyme kinetics assay	B	BAO_0000357	single protein format	Homo sapiens	None	None	None	None	CHEMBL202	Dihydrofolate reductase	Homo sapiens	SINGLE PROTEIN	CHEMBL1152608	1	Scientific Literature	Bioorg. Med. Chem.	2009	None
CHEMBL463667		0	556.62	1	4.21	2g	CCOC(=O)CCC(NC(=O)c1ccc(Nc2nc3cc(N)cc(N)c3nc2-c2ccccc2)cc1)C(=O)OCC	Activity						Not Active						False	CHEMBL969385	Inhibition of human dihydrofolate reductase at 10 uM	B	BAO_0000357	single protein format	Homo sapiens	None	None	None	None	CHEMBL202	Dihydrofolate reductase	Homo sapiens	SINGLE PROTEIN	CHEMBL1149774	1	Scientific Literature	Eur. J. Med. Chem.	2008	None
CHEMBL301629		0	312.42	0	2.90	31	CCCc1cc(Cc2cnc(N)nc2N)cc2c1OC(C)(C)C2	IC50	'='	46.0	nM	7.34			UO_0000065	23.49	0.44	4.44	8.43	False	CHEMBL667004	In vitro inhibition of dihydrofolate reductase of Neisseria gonorrhoeae	B	BAO_0000357	single protein format	Neisseria gonorrhoeae	None	None	None	None	CHEMBL202	Dihydrofolate reductase	Homo sapiens	SINGLE PROTEIN	CHEMBL1124568	1	Scientific Literature	J. Med. Chem.	1989	None
CHEMBL343271		0	244.30	0	1.63	16	CCOc1ccc(Cc2cnc(N)nc2N)cc1	Ki	'='	9.8	nM	8.01			UO_0000065	32.78	0.61	6.38	9.20	False	CHEMBL665621	Inhibition of recombinant Dihydrofolate reductase from humans.	B	BAO_0000357	single protein format	Trypanosoma brucei	None	None	None	None	CHEMBL202	Dihydrofolate reductase	Homo sapiens	SINGLE PROTEIN	CHEMBL1132445	1	Scientific Literature	J. Med. Chem.	1999	None
CHEMBL349149		0	324.38	0	2.60	10	COc1ccc(OC)c(CCc2cccc3nc(N)nc(N)c23)c1	Selectivity	'='	0.1										False	CHEMBL852243	Selectivity ratio of Ki value against mutant DHFR and Wild-type DHFR.	B	BAO_0000357	single protein format	Homo sapiens	None	None	None	None	CHEMBL202	Dihydrofolate reductase	Homo sapiens	SINGLE PROTEIN	CHEMBL1128249	1	Scientific Literature	J. Med. Chem.	1995	None
CHEMBL137448		0	244.30	0	1.63	4	CCOc1cccc(Cc2cnc(N)nc2N)c1	Ki	'='	156.0	nM	6.81			UO_0000065	27.86	0.52	5.18	7.82	False	CHEMBL665356	Inhibition of recombinant Dihydrofolate reductase from Leishmania major.	B	BAO_0000357	single protein format	Leishmania major	None	None	None	None	CHEMBL202	Dihydrofolate reductase	Homo sapiens	SINGLE PROTEIN	CHEMBL1132445	1	Scientific Literature	J. Med. Chem.	1999	None
CHEMBL22	TRIMETHOPRIM	4	290.32	0	1.26	TMP	COc1cc(Cc2cnc(N)nc2N)cc(OC)c1OC	IC50	'='	680000.0	nM		Outside typical range		UO_0000065					True	CHEMBL1115358	Inhibition of human DHFR	B	BAO_0000357	single protein format	Homo sapiens	None	None	None	None	CHEMBL202	Dihydrofolate reductase	Homo sapiens	SINGLE PROTEIN	CHEMBL1156263	1	Scientific Literature	J. Med. Chem.	2010	None
CHEMBL274031		0	306.37	0	2.81	14	Nc1ncc(Cc2cccc(OCc3ccccc3)c2)c(N)n1	Ki	'='	65.0	nM	7.19			UO_0000065	23.46	0.43	4.38	8.26	False	CHEMBL665356	Inhibition of recombinant Dihydrofolate reductase from Leishmania major.	B	BAO_0000357	single protein format	Leishmania major	None	None	None	None	CHEMBL202	Dihydrofolate reductase	Homo sapiens	SINGLE PROTEIN	CHEMBL1132445	1	Scientific Literature	J. Med. Chem.	1999	None
CHEMBL274031		0	306.37	0	2.81	14	Nc1ncc(Cc2cccc(OCc3ccccc3)c2)c(N)n1	Ki	'='	1000.0	nM	6.00			UO_0000065	19.58	0.36	3.19	6.89	False	CHEMBL666807	Inhibition of recombinant Dihydrofolate reductase from humans.	B	BAO_0000357	single protein format	None	None	None	None	None	CHEMBL202	Dihydrofolate reductase	Homo sapiens	SINGLE PROTEIN	CHEMBL1132445	1	Scientific Literature	J. Med. Chem.	1999	None
CHEMBL279705		0	324.39	0	2.43	7	COc1ccc(C)cc1NCc1cnc2nc(N)nc(N)c2c1C	Activity scale	'>'	1000.0	nM				UO_0000065					False	CHEMBL667183	Antimycobacterial activity scale was evaluated and found to be highly active against human Dihydrofolate reductase ranges from 100-1000	B	BAO_0000357	single protein format	None	None	None	None	None	CHEMBL202	Dihydrofolate reductase	Homo sapiens	SINGLE PROTEIN	CHEMBL1135401	1	Scientific Literature	J. Med. Chem.	2002	None
CHEMBL341200		0	192.22	0	-0.47	9 (7,8-dimethyl)	CC1=CC=C2C(=O)NC(N)N=C2N1C	Kd	'='	2900.0	nM	5.54			UO_0000065	28.81	0.54	6.01	7.83	False	CHEMBL669263	Apparent dissociation constant at pH 6.6 for human dihydrofolate reductase in the presence of cofactor NADPH	B	BAO_0000357	single protein format	None	None	None	None	None	CHEMBL202	Dihydrofolate reductase	Homo sapiens	SINGLE PROTEIN	CHEMBL1127798	1	Scientific Literature	J. Med. Chem.	1994	None
CHEMBL135622		0	178.19	0	-0.86	1 (8-methyl)	CN1C=CC=C2C(=O)NC(N)N=C21	Kd	'='	58000.0	nM	4.24			UO_0000065	23.78	0.45	5.10	5.99	False	CHEMBL663690	Apparent dissociation constant at pH 6.6 for Chicken dihydrofolate reductase in the absence of cofactor NADPH	B	BAO_0000357	single protein format	Lactobacillus casei	None	None	None	None	CHEMBL202	Dihydrofolate reductase	Homo sapiens	SINGLE PROTEIN	CHEMBL1127798	1	Scientific Literature	J. Med. Chem.	1994	None
CHEMBL603849		0	338.41	0	3.81	7	CCC(C)C(=Cc1coc2nc(=N)[nH]c(N)c12)c1ccccc1OC	Ki	'='	1100.0	nM	5.96			UO_0000065	17.61	0.33	2.15	5.90	False	CHEMBL1038911	Inhibition of human DHFR in presence of variable DHFA level by enzyme kinetics assay	B	BAO_0000357	single protein format	Homo sapiens	None	None	None	None	CHEMBL202	Dihydrofolate reductase	Homo sapiens	SINGLE PROTEIN	CHEMBL1152608	1	Scientific Literature	Bioorg. Med. Chem.	2009	None
CHEMBL595497		0	324.38	0	3.57	2	CCCC(=Cc1coc2nc(=N)[nH]c(N)c12)c1ccccc1OC	Ki	'='	1600.0	nM	5.80			UO_0000065	17.87	0.33	2.23	5.74	False	CHEMBL1038911	Inhibition of human DHFR in presence of variable DHFA level by enzyme kinetics assay	B	BAO_0000357	single protein format	Homo sapiens	None	None	None	None	CHEMBL202	Dihydrofolate reductase	Homo sapiens	SINGLE PROTEIN	CHEMBL1152608	1	Scientific Literature	Bioorg. Med. Chem.	2009	None
CHEMBL227063		0	336.42	0	3.38	16	CCc1c(Sc2cccc3cccnc23)[nH]c2nc(N)nc(N)c12	IC50	'='	1400.0	nM	5.85			UO_0000065	17.40	0.33	2.47	5.50	False	CHEMBL889604	Inhibition of human DHFR	B	BAO_0000357	single protein format	Homo sapiens	None	None	None	None	CHEMBL202	Dihydrofolate reductase	Homo sapiens	SINGLE PROTEIN	CHEMBL1145401	1	Scientific Literature	J. Med. Chem.	2007	None
CHEMBL386282		0	506.17	2	7.33	12	O=C1OC(c2cc(Cl)c(O)c(Cl)c2)(c2cc(Cl)c(O)c(Cl)c2)c2cccc3cccc1c23	Ki	'='	28000.0	nM	4.55			UO_0000065	8.99	0.19	-2.78	6.82	False	CHEMBL912375	Inhibition of human dihydrofolate reductase	B	BAO_0000357	single protein format	Homo sapiens	None	None	None	None	CHEMBL202	Dihydrofolate reductase	Homo sapiens	SINGLE PROTEIN	CHEMBL1137378	1	Scientific Literature	J. Med. Chem.	2006	None
CHEMBL6642		0	353.23	0	3.27	14	Nc1nc(N)c2c([S+]([O-])c3ccc(Cl)c(Cl)c3)cccc2n1	-Delta G	'='	7.3	kCal mol-1									False	CHEMBL663133	Binding energy to Streptococcus faecium dihydrofolate reductase	B	BAO_0000357	single protein format	Enterococcus faecium	None	None	None	None	CHEMBL202	Dihydrofolate reductase	Homo sapiens	SINGLE PROTEIN	CHEMBL1122106	1	Scientific Literature	J. Med. Chem.	1982	None
CHEMBL396296		0	616.64	3	0.42	3a	CN(Cc1cnc2nc(N)nc(N)c2n1)c1ccc(C(=O)N[C@@H](CCC(=O)N[C@@H](Cc2ccccc2)C(=O)NO)C(=O)O)cc1	IC50	'='	170.0	nM	6.77			UO_0000065	10.98	0.21	6.35	2.69	False	CHEMBL891311	Inhibition of DHFR using dihydrofolic acid substrate	B	BAO_0000357	single protein format	None	None	None	None	None	CHEMBL202	Dihydrofolate reductase	Homo sapiens	SINGLE PROTEIN	CHEMBL1146314	1	Scientific Literature	Bioorg. Med. Chem.	2007	None
CHEMBL6975		0	332.43	0	4.24	42	Nc1nc(N)c2c(CSc3ccc4ccccc4c3)cccc2n1	-Delta G	'='	11.3	kCal mol-1									False	CHEMBL663133	Binding energy to Streptococcus faecium dihydrofolate reductase	B	BAO_0000357	single protein format	Enterococcus faecium	None	None	None	None	CHEMBL202	Dihydrofolate reductase	Homo sapiens	SINGLE PROTEIN	CHEMBL1122106	1	Scientific Literature	J. Med. Chem.	1982	None
CHEMBL135811		0	206.25	0	-0.08	3 (8-propyl)	CCCN1C=CC=C2C(=O)NC(N)N=C21	Ratio	'='	3.0										False	CHEMBL848247	Ratio of Kd for binary complex with no NADPH chicken DHFR to that of ternary complex with no NADPH human DHFR	B	BAO_0000357	single protein format	Lactobacillus casei	None	None	None	None	CHEMBL202	Dihydrofolate reductase	Homo sapiens	SINGLE PROTEIN	CHEMBL1127798	1	Scientific Literature	J. Med. Chem.	1994	None
CHEMBL35231		0	425.45	1	0.85	3	NCCCC(NC(=O)c1ccc(NCc2cnc3nc(N)nc(O)c3c2)cc1)C(=O)O	IC50	'='	8500.0	nM	5.07			UO_0000065	11.92	0.22	4.22	2.68	False	CHEMBL668433	Inhibition of dihydrofolate reductase(DHFR) enzyme from human leukemic lymphoblasts.	B	BAO_0000357	single protein format	None	None	None	None	None	CHEMBL202	Dihydrofolate reductase	Homo sapiens	SINGLE PROTEIN	CHEMBL1125675	1	Scientific Literature	J. Med. Chem.	1991	None
CHEMBL36083		0	439.48	0	0.14	9	CN(Cc1cnc2nc(N)nc(N)c2n1)c1ccc(C(=O)NC(CCCN)C(=O)O)cc1	IC50	'='	160.0	nM	6.80			UO_0000065	15.46	0.29	6.66	3.41	False	CHEMBL668433	Inhibition of dihydrofolate reductase(DHFR) enzyme from human leukemic lymphoblasts.	B	BAO_0000357	single protein format	None	None	None	None	None	CHEMBL202	Dihydrofolate reductase	Homo sapiens	SINGLE PROTEIN	CHEMBL1125675	1	Scientific Literature	J. Med. Chem.	1991	None
CHEMBL476945		0	349.46	0	4.55	25	CC(C)c1c(Sc2cccc3ccccc23)[nH]c2nc(N)nc(N)c12	IC50	'>'	29000.0	nM				UO_0000065					False	CHEMBL983757	Inhibition of human dihydrofolate reductase	B	BAO_0000357	single protein format	Homo sapiens	None	None	None	None	CHEMBL202	Dihydrofolate reductase	Homo sapiens	SINGLE PROTEIN	CHEMBL1155823	1	Scientific Literature	J. Med. Chem.	2008	None
CHEMBL34158		0	233.28	0	0.58	8	CC1(C)N=C(N)N=C(N)N1c1ccc(O)cc1	Log 1/Ki app	'='	4.57										False	CHEMBL669981	Inhibitory activity against human lymphoblastoid cell (WIL2) dihydrofolate reductase (DHFR)	B	BAO_0000357	single protein format	None	None	None	None	None	CHEMBL202	Dihydrofolate reductase	Homo sapiens	SINGLE PROTEIN	CHEMBL1122559	1	Scientific Literature	J. Med. Chem.	1984	None
CHEMBL225072	PEMETREXED	4	427.42	1	0.67	pemetrexed	Nc1nc(=O)c2c(CCc3ccc(C(=O)N[C@@H](CCC(=O)O)C(=O)O)cc3)c[nH]c2[nH]1	IC50	'='	1500.0	nM	5.82			UO_0000065	13.63	0.26	5.15	3.05	True	CHEMBL914524	Inhibition of human DHFR	B	BAO_0000357	single protein format	Homo sapiens	None	None	None	None	CHEMBL202	Dihydrofolate reductase	Homo sapiens	SINGLE PROTEIN	CHEMBL1139472	1	Scientific Literature	J. Med. Chem.	2005	None
CHEMBL422395		0	477.48	0	1.19	PDDF	C#CCN(Cc1ccc2[nH]c(N)nc(=O)c2c1)c1ccc(C(=O)NC(CCC(=O)O)C(=O)O)cc1	IC50	'='	1900.0	nM	5.72			UO_0000065	11.98	0.22	4.53	3.20	True	CHEMBL914524	Inhibition of human DHFR	B	BAO_0000357	single protein format	Homo sapiens	None	None	None	None	CHEMBL202	Dihydrofolate reductase	Homo sapiens	SINGLE PROTEIN	CHEMBL1139472	1	Scientific Literature	J. Med. Chem.	2005	None
CHEMBL418165		0	453.51	0	0.53	4	CN(Cc1cnc2nc(N)nc(N)c2n1)c1ccc(C(=O)NC(CCCCN)C(=O)O)cc1	I / E100	'='	1.0										False	CHEMBL669272	Molar ratio of inhibitor to Dihydrofolate reductase from WIL2 for 100% inhibition	B	BAO_0000357	single protein format	None	None	None	None	None	CHEMBL202	Dihydrofolate reductase	Homo sapiens	SINGLE PROTEIN	CHEMBL1122446	1	Scientific Literature	J. Med. Chem.	1983	None
CHEMBL34293		0	374.40	0	2.34	29	COc1ccc(C#Cc2ccc(C(=O)O)cc2)cc1Cc1cnc(N)nc1N	SI	'='	2200.0										False	CHEMBL840711	Ratio of DHFR inhibition of rat liver to that of Mycobacterium avium	B	BAO_0000019	assay format	Toxoplasma gondii	None	None	None	None	CHEMBL202	Dihydrofolate reductase	Homo sapiens	SINGLE PROTEIN	CHEMBL1149100	1	Scientific Literature	J. Med. Chem.	2004	None
CHEMBL282022		0	300.36	0	1.98	40	C=CCc1cc(Cc2cnc(N)nc2N)cc(OC)c1OC	IC50	'='	110.0	nM	6.96			UO_0000065	23.17	0.43	4.98	7.23	False	CHEMBL879983	Inhibition of Neisseria gonorrhoeae Dihydrofolate reductase(DHFR)	B	BAO_0000357	single protein format	Neisseria gonorrhoeae	None	None	None	None	CHEMBL202	Dihydrofolate reductase	Homo sapiens	SINGLE PROTEIN	CHEMBL1124217	1	Scientific Literature	J. Med. Chem.	1988	None
CHEMBL22	TRIMETHOPRIM	4	290.32	0	1.26	28	COc1cc(Cc2cnc(N)nc2N)cc(OC)c1OC	IC50	'='	200000.0	nM		Outside typical range		UO_0000065					False	CHEMBL668441	Inhibitory activity against human dihydrofolate reductase	B	BAO_0000357	single protein format	Homo sapiens	None	None	None	None	CHEMBL202	Dihydrofolate reductase	Homo sapiens	SINGLE PROTEIN	CHEMBL1134503	1	Scientific Literature	J. Med. Chem.	2001	None
CHEMBL274031		0	306.37	0	2.81	14	Nc1ncc(Cc2cccc(OCc3ccccc3)c2)c(N)n1	Ki	'='	11.0	nM	7.96			UO_0000065	25.98	0.47	5.15	9.14	False	CHEMBL665621	Inhibition of recombinant Dihydrofolate reductase from humans.	B	BAO_0000357	single protein format	Trypanosoma brucei	None	None	None	None	CHEMBL202	Dihydrofolate reductase	Homo sapiens	SINGLE PROTEIN	CHEMBL1132445	1	Scientific Literature	J. Med. Chem.	1999	None
CHEMBL162312		0	320.35	0	2.21	19	COc1ccc(OC)c(C#Cc2cccc3nc(N)nc(N)c23)c1	Selectivity	'<'	0.28										False	CHEMBL852243	Selectivity ratio of Ki value against mutant DHFR and Wild-type DHFR.	B	BAO_0000357	single protein format	Homo sapiens	None	None	None	None	CHEMBL202	Dihydrofolate reductase	Homo sapiens	SINGLE PROTEIN	CHEMBL1128249	1	Scientific Literature	J. Med. Chem.	1995	None
CHEMBL22	TRIMETHOPRIM	4	290.32	0	1.26	TMP	COc1cc(Cc2cnc(N)nc2N)cc(OC)c1OC	Ki	'='	4900.0	nM	5.31			UO_0000065	18.29	0.35	4.05	5.03	False	CHEMBL1038911	Inhibition of human DHFR in presence of variable DHFA level by enzyme kinetics assay	B	BAO_0000357	single protein format	Homo sapiens	None	None	None	None	CHEMBL202	Dihydrofolate reductase	Homo sapiens	SINGLE PROTEIN	CHEMBL1152608	1	Scientific Literature	Bioorg. Med. Chem.	2009	None
CHEMBL2012915		0	289.23	0	2.51	26	[N-]=[N+]=Nc1nc2c(cc1F)c(=O)c(C(=O)O)cn2C1CC1	IC50						Not Determined						False	CHEMBL2016367	Inhibition of DHFR using dihydrofolate as substrate following 3 mins substrate preincubation measured after 3 mins by spectrophotometric analysis	B	BAO_0000357	single protein format	None	None	None	None	None	CHEMBL202	Dihydrofolate reductase	Homo sapiens	SINGLE PROTEIN	CHEMBL2010671	1	Scientific Literature	Bioorg. Med. Chem. Lett.	2012	None
CHEMBL2012914		0	301.28	0	1.61	22	C#CCNc1nc2c(cc1F)c(=O)c(C(=O)O)cn2C1CC1	IC50	'>'	250000.0	nM		Outside typical range		UO_0000065					False	CHEMBL2016367	Inhibition of DHFR using dihydrofolate as substrate following 3 mins substrate preincubation measured after 3 mins by spectrophotometric analysis	B	BAO_0000357	single protein format	None	None	None	None	None	CHEMBL202	Dihydrofolate reductase	Homo sapiens	SINGLE PROTEIN	CHEMBL2010671	1	Scientific Literature	Bioorg. Med. Chem. Lett.	2012	None
CHEMBL22	TRIMETHOPRIM	4	290.32	0	1.26	trimethoprim	COc1cc(Cc2cnc(N)nc2N)cc(OC)c1OC	Inhibition	'='	22.0	%				UO_0000187					True	CHEMBL926370	Inhibition of human recombinant DHFR at >340 uM	B	BAO_0000357	single protein format	Homo sapiens	None	None	None	None	CHEMBL202	Dihydrofolate reductase	Homo sapiens	SINGLE PROTEIN	CHEMBL1140703	1	Scientific Literature	J. Med. Chem.	2008	None
CHEMBL134613		0	254.29	0	0.71	14 (8-benzyl)	NC1N=C2C(=CC=CN2Cc2ccccc2)C(=O)N1	Kd	'='	7300.0	nM	5.14			UO_0000065	20.20	0.37	4.43	7.26	False	CHEMBL663691	Apparent dissociation constant at pH 6.6 for Chicken dihydrofolate reductase in the presence of cofactor NADPH	B	BAO_0000357	single protein format	Lactobacillus casei	None	None	None	None	CHEMBL202	Dihydrofolate reductase	Homo sapiens	SINGLE PROTEIN	CHEMBL1127798	1	Scientific Literature	J. Med. Chem.	1994	None
CHEMBL30370		0	360.42	0	0.11	17	CC1(C)N=C(N)N=C(N)N1c1ccc(OCC(=O)N2CCOCC2)cc1	Log 1/Ki app	'='	5.66										False	CHEMBL669981	Inhibitory activity against human lymphoblastoid cell (WIL2) dihydrofolate reductase (DHFR)	B	BAO_0000357	single protein format	None	None	None	None	None	CHEMBL202	Dihydrofolate reductase	Homo sapiens	SINGLE PROTEIN	CHEMBL1122559	1	Scientific Literature	J. Med. Chem.	1984	None
CHEMBL396296		0	616.64	3	0.42	3a	CN(Cc1cnc2nc(N)nc(N)c2n1)c1ccc(C(=O)N[C@@H](CCC(=O)N[C@@H](Cc2ccccc2)C(=O)NO)C(=O)O)cc1	IC50	'='	250.0	nM	6.60			UO_0000065	10.71	0.20	6.18	2.62	False	CHEMBL891310	Inhibition of DHFR using folic acid substrate	B	BAO_0000357	single protein format	None	None	None	None	None	CHEMBL202	Dihydrofolate reductase	Homo sapiens	SINGLE PROTEIN	CHEMBL1146314	1	Scientific Literature	Bioorg. Med. Chem.	2007	None
CHEMBL2153712		0	513.51	1	0.02	12b	CC(=O)N(CC1CCc2nc(N)nc(N)c2N1C=O)c1ccc(C(=O)N[C@@H](CCC(=O)O)C(=O)O)cc1	IC50	'>'	100000.0	nM				UO_0000065					False	CHEMBL2153943	Inhibition of human recombinant DHFR using dihydrofolate as substrate by spectrophotometric analysis	B	BAO_0000357	single protein format	Homo sapiens	None	None	None	None	CHEMBL202	Dihydrofolate reductase	Homo sapiens	SINGLE PROTEIN	CHEMBL2150940	1	Scientific Literature	Eur. J. Med. Chem.	2012	None
CHEMBL381723		0	304.35	0	3.10	7	CCc1[nH]c2nc(N)nc(O)c2c1Sc1ccc(F)cc1	Inhibition	'='	0.0	%				UO_0000187					False	CHEMBL867010	Inhibition of recombinant human DHFR at >32 uM	B	BAO_0000357	single protein format	Homo sapiens	None	None	None	None	CHEMBL202	Dihydrofolate reductase	Homo sapiens	SINGLE PROTEIN	CHEMBL1149399	1	Scientific Literature	J. Med. Chem.	2006	None
CHEMBL305177		0	438.44	1	1.45	3	Nc1nc(N)c2cc(CNc3ccc(C(=O)NC(CCC(=O)O)C(=O)O)cc3)ccc2n1	Selectivity	'='	11.0										False	CHEMBL852242	Selectivity ratio of Ki value against mutant DHFR and Wild-type DHFR	B	BAO_0000357	single protein format	Homo sapiens	None	None	None	None	CHEMBL202	Dihydrofolate reductase	Homo sapiens	SINGLE PROTEIN	CHEMBL1128249	1	Scientific Literature	J. Med. Chem.	1995	None
CHEMBL2335418		0	359.43	0	3.18	4	COc1cc(-c2ccncc2)cc(C(C)C#Cc2c(C)nc(N)nc2N)c1	IC50	'='	1500.0	nM	5.82			UO_0000065	16.20	0.29	2.64	5.83	True	CHEMBL2340616	Inhibition of human DHFR	B	BAO_0000357	single protein format	Homo sapiens	None	None	None	None	CHEMBL202	Dihydrofolate reductase	Homo sapiens	SINGLE PROTEIN	CHEMBL2331301	1	Scientific Literature	Bioorg. Med. Chem. Lett.	2013	None
CHEMBL227007		0	353.28	0	4.87	9	CCc1c(Sc2ccc(Cl)c(Cl)c2)[nH]c2nc(C)nc(N)c12	IC50	'='	2800.0	nM	5.55			UO_0000065	15.72	0.34	0.68	8.22	False	CHEMBL889604	Inhibition of human DHFR	B	BAO_0000357	single protein format	Homo sapiens	None	None	None	None	CHEMBL202	Dihydrofolate reductase	Homo sapiens	SINGLE PROTEIN	CHEMBL1145401	1	Scientific Literature	J. Med. Chem.	2007	None
CHEMBL389887		0	330.37	0	2.74	5	CCc1c(Sc2ccc([N+](=O)[O-])cc2)[nH]c2nc(N)nc(N)c12	IC50	'='	5800.0	nM	5.24			UO_0000065	15.85	0.31	2.50	3.83	False	CHEMBL889604	Inhibition of human DHFR	B	BAO_0000357	single protein format	Homo sapiens	None	None	None	None	CHEMBL202	Dihydrofolate reductase	Homo sapiens	SINGLE PROTEIN	CHEMBL1145401	1	Scientific Literature	J. Med. Chem.	2007	None
CHEMBL278345		0	302.38	0	2.20	38	CCCc1cc(Cc2cnc(N)nc2N)cc(OC)c1OC	IC50	'='	67.0	nM	7.17			UO_0000065	23.72	0.45	4.97	7.45	False	CHEMBL879983	Inhibition of Neisseria gonorrhoeae Dihydrofolate reductase(DHFR)	B	BAO_0000357	single protein format	Neisseria gonorrhoeae	None	None	None	None	CHEMBL202	Dihydrofolate reductase	Homo sapiens	SINGLE PROTEIN	CHEMBL1124217	1	Scientific Literature	J. Med. Chem.	1988	None
CHEMBL420755		0	343.39	0	1.50	9 (S)	COc1cc2c(c3c1OCO3)[C@H](C)N(Cc1cnc(N)nc1N)CC2	IC50	'='	29.0	nM	7.54			UO_0000065	21.95	0.41	6.04	6.93	False	CHEMBL665670	Inhibitory activity against TMP-susceptible Dihydrofolate reductase from Staphylococcus pneumoniae ATCC 49619	B	BAO_0000357	single protein format	Staphylococcus	None	None	None	None	CHEMBL202	Dihydrofolate reductase	Homo sapiens	SINGLE PROTEIN	CHEMBL1145982	1	Scientific Literature	J. Med. Chem.	2003	None
CHEMBL135935		0	342.49	0	4.14	19	CCCCCCCOc1cccc(Cc2c(N)nc(N)nc2CC)c1	Ki	'='	48.0	nM	7.32			UO_0000065	21.37	0.40	3.18	8.41	False	CHEMBL665356	Inhibition of recombinant Dihydrofolate reductase from Leishmania major.	B	BAO_0000357	single protein format	Leishmania major	None	None	None	None	CHEMBL202	Dihydrofolate reductase	Homo sapiens	SINGLE PROTEIN	CHEMBL1132445	1	Scientific Literature	J. Med. Chem.	1999	None
CHEMBL156237		0	424.42	1	1.06	52	Nc1nc(N)c2cc(CNc3ccc(C(=O)NC(CC(=O)O)C(=O)O)cc3)ccc2n1	-Delta G	'='	12.2	kCal mol-1									False	CHEMBL663133	Binding energy to Streptococcus faecium dihydrofolate reductase	B	BAO_0000357	single protein format	Enterococcus faecium	None	None	None	None	CHEMBL202	Dihydrofolate reductase	Homo sapiens	SINGLE PROTEIN	CHEMBL1122106	1	Scientific Literature	J. Med. Chem.	1982	None
CHEMBL7000		0	370.22	0	3.06	20	Nc1nc(O)c2cc(S(=O)(=O)c3ccc(Cl)c(Cl)c3)ccc2n1	-Delta G	'='	8.2	kCal mol-1									False	CHEMBL663133	Binding energy to Streptococcus faecium dihydrofolate reductase	B	BAO_0000357	single protein format	Enterococcus faecium	None	None	None	None	CHEMBL202	Dihydrofolate reductase	Homo sapiens	SINGLE PROTEIN	CHEMBL1122106	1	Scientific Literature	J. Med. Chem.	1982	None
CHEMBL2323402		0	450.81	1	5.16	15B	Cc1onc(-c2c(F)cccc2Cl)c1C(=O)Nc1cc2c3c(cccc3c1)C(=O)OC2=O	Inhibition						Not Active						False	CHEMBL2328999	Inhibition of human DHFR at 120 uM	B	BAO_0000357	single protein format	Homo sapiens	None	None	None	None	CHEMBL202	Dihydrofolate reductase	Homo sapiens	SINGLE PROTEIN	CHEMBL2321847	1	Scientific Literature	Bioorg. Med. Chem. Lett.	2013	None
CHEMBL485962		0	326.40	0	2.20	18	CCCc1nc(N)nc(N)c1C#CCc1cc(OC)ccc1OC	IC50	'='	1180.0	nM	5.93			UO_0000065	18.16	0.34	3.73	6.16	True	CHEMBL999460	Inhibition of human DHFR assessed as rate of enzyme-dependent NADPH oxidation	B	BAO_0000357	single protein format	Homo sapiens	None	None	None	None	CHEMBL202	Dihydrofolate reductase	Homo sapiens	SINGLE PROTEIN	CHEMBL1140220	1	Scientific Literature	J. Med. Chem.	2008	None
CHEMBL280378	EPIROPRIM	0	353.43	0	2.82	6	CCOc1cc(Cc2cnc(N)nc2N)cc(OCC)c1-n1cccc1	Selectivity	'='	28.0										False	CHEMBL851992	Ratio for IC50 of mammalian DHFR to IC50 of rat liver DHFR	B	BAO_0000019	assay format	None	None	None	None	None	CHEMBL202	Dihydrofolate reductase	Homo sapiens	SINGLE PROTEIN	CHEMBL1128198	1	Scientific Literature	J. Med. Chem.	1995	None
CHEMBL345708		0	346.34	0	2.71	23	Cc1c(CNc2ccc(OC(F)F)cc2)cnc2nc(N)nc(N)c12	IC50	'='	20.0	nM	7.70			UO_0000065	22.23	0.42	4.99	6.88	False	CHEMBL669986	Antimycobacterial activity against human dihydrofolate reductase (hDHFR)	B	BAO_0000357	single protein format	None	None	None	None	None	CHEMBL202	Dihydrofolate reductase	Homo sapiens	SINGLE PROTEIN	CHEMBL1135401	1	Scientific Literature	J. Med. Chem.	2002	None
CHEMBL147256		0	328.81	0	3.07	34	Cc1ccc(Cl)cc1NCc1cnc2nc(N)nc(N)c2c1C	IC50	'='	6.1	nM	8.21			UO_0000065	24.98	0.49	5.14	8.00	False	CHEMBL669986	Antimycobacterial activity against human dihydrofolate reductase (hDHFR)	B	BAO_0000357	single protein format	None	None	None	None	None	CHEMBL202	Dihydrofolate reductase	Homo sapiens	SINGLE PROTEIN	CHEMBL1135401	1	Scientific Literature	J. Med. Chem.	2002	None
CHEMBL345757		0	344.81	0	2.60	51	COCc1c(CNc2ccc(Cl)cc2)cnc2nc(N)nc(N)c12	Activity scale						Not Determined						False	CHEMBL668060	Antimycobacterial activity scale against human Dihydrofolate reductase; ND is No Data	B	BAO_0000357	single protein format	Homo sapiens	None	None	None	None	CHEMBL202	Dihydrofolate reductase	Homo sapiens	SINGLE PROTEIN	CHEMBL1135401	1	Scientific Literature	J. Med. Chem.	2002	None
CHEMBL477566		0	359.46	0	3.41	24	COc1ccc(Sc2[nH]c3nc(N)nc(N)c3c2C(C)C)cc1OC	IC50	'='	27000.0	nM	4.57			UO_0000065	12.71	0.25	1.16	4.08	False	CHEMBL983757	Inhibition of human dihydrofolate reductase	B	BAO_0000357	single protein format	Homo sapiens	None	None	None	None	CHEMBL202	Dihydrofolate reductase	Homo sapiens	SINGLE PROTEIN	CHEMBL1155823	1	Scientific Literature	J. Med. Chem.	2008	None
CHEMBL38158		0	378.43	0	2.72	30	COc1ccc(CCc2ccc(C(=O)O)cc2)cc1Cc1cnc(N)nc1N	SI	'='	520.0										False	CHEMBL840711	Ratio of DHFR inhibition of rat liver to that of Mycobacterium avium	B	BAO_0000019	assay format	Toxoplasma gondii	None	None	None	None	CHEMBL202	Dihydrofolate reductase	Homo sapiens	SINGLE PROTEIN	CHEMBL1149100	1	Scientific Literature	J. Med. Chem.	2004	None
CHEMBL291540		0	284.36	0	2.25	41	Cc1cc(Cc2cnc(N)nc2N)cc2c1OC(C)(C)C2	IC50	'='	190.0	nM	6.72			UO_0000065	23.64	0.44	4.47	7.72	False	CHEMBL667004	In vitro inhibition of dihydrofolate reductase of Neisseria gonorrhoeae	B	BAO_0000357	single protein format	Neisseria gonorrhoeae	None	None	None	None	CHEMBL202	Dihydrofolate reductase	Homo sapiens	SINGLE PROTEIN	CHEMBL1124568	1	Scientific Literature	J. Med. Chem.	1989	None
CHEMBL34259	METHOTREXATE	4	454.45	0	0.27	MTX	CN(Cc1cnc2nc(N)nc(N)c2n1)c1ccc(C(=O)N[C@@H](CCC(=O)O)C(=O)O)cc1	IC50	'='	9.0	nM	8.05			UO_0000065	17.70	0.33	7.78	3.82	True	CHEMBL916823	Inhibition of human DHFR	B	BAO_0000357	single protein format	Homo sapiens	None	None	None	None	CHEMBL202	Dihydrofolate reductase	Homo sapiens	SINGLE PROTEIN	CHEMBL1149301	1	Scientific Literature	J. Med. Chem.	2004	None
CHEMBL389051		0	477.48	0	1.19	PDDF	C#CCN(Cc1ccc2[nH]c(N)nc(=O)c2c1)c1ccc(C(=O)N[C@@H](CCC(=O)O)C(=O)O)cc1	IC50						Not Determined						False	CHEMBL918699	Inhibition of human recombinant DHFR	B	BAO_0000357	single protein format	Homo sapiens	None	None	None	None	CHEMBL202	Dihydrofolate reductase	Homo sapiens	SINGLE PROTEIN	CHEMBL1149313	1	Scientific Literature	J. Med. Chem.	2004	None
CHEMBL211211		0	440.51	0	4.67	14d	Nc1nc(N)c(-c2ccc(NC(=O)Nc3ccccc3)cc2)c(COCc2ccccc2)n1	IC50	'>'	10000.0	nM				UO_0000065					False	CHEMBL869067	Inhibition of human recombinant DHFR assessed as rate of depletion of NADPH	B	BAO_0000357	single protein format	Homo sapiens	None	None	None	None	CHEMBL202	Dihydrofolate reductase	Homo sapiens	SINGLE PROTEIN	CHEMBL1138039	1	Scientific Literature	J. Med. Chem.	2006	None
CHEMBL6693		0	350.40	0	2.78	22	Nc1nc(N)c2c(S(=O)(=O)c3ccc4ccccc4c3)cccc2n1	log(1/C)	'='	4.82										False	CHEMBL3280748	Inhibition of liver dihydrofolate reductase (unknown origin)	B	BAO_0000019	assay format	Homo sapiens	None	None	None	None	CHEMBL202	Dihydrofolate reductase	Homo sapiens	SINGLE PROTEIN	CHEMBL3272031	1	Scientific Literature	J. Med. Chem.	1976	None
CHEMBL304407		0	400.36	0	3.30	10i	C#CCN(Cc1ccc2nc(N)nc(O)c2c1)c1ccc(C(=O)C(F)(F)F)cc1	IC50	'='	10200.0	nM	4.99			UO_0000065	12.47	0.24	1.69	5.41	False	CHEMBL669254	Tested for 50% inhibition of WI-L2 Dihydrofolate reductase	B	BAO_0000357	single protein format	None	None	None	None	None	CHEMBL202	Dihydrofolate reductase	Homo sapiens	SINGLE PROTEIN	CHEMBL1125094	1	Scientific Literature	J. Med. Chem.	1990	None
CHEMBL23338		0	300.36	0	2.28	39	C/C=C/c1cc(Cc2cnc(N)nc2N)cc(OC)c1OC	IC50	'='	93.0	nM	7.03			UO_0000065	23.41	0.44	4.75	7.30	False	CHEMBL879983	Inhibition of Neisseria gonorrhoeae Dihydrofolate reductase(DHFR)	B	BAO_0000357	single protein format	Neisseria gonorrhoeae	None	None	None	None	CHEMBL202	Dihydrofolate reductase	Homo sapiens	SINGLE PROTEIN	CHEMBL1124217	1	Scientific Literature	J. Med. Chem.	1988	None
CHEMBL747	CYCLOGUANIL	4	251.72	0	1.53	CLG	CC1(C)N=C(N)N=C(N)N1c1ccc(Cl)cc1	Ki	'='	55.6	nM	7.25			UO_0000065	28.82	0.58	5.72	9.07	False	CHEMBL1260235	Binding affinity to human recombinant DHFR expressed in Escherichia coli BL21(DE3) by competitive binding assay	B	BAO_0000019	assay format	Homo sapiens	None	None	None	None	CHEMBL202	Dihydrofolate reductase	Homo sapiens	SINGLE PROTEIN	CHEMBL1255487	1	Scientific Literature	Antimicrob. Agents Chemother.	2010	None
CHEMBL36	PYRIMETHAMINE	4	248.72	0	2.52	PM	CCc1nc(N)nc(N)c1-c1ccc(Cl)cc1	Ki	'='	30.8	nM	7.51			UO_0000065	30.20	0.60	4.99	9.65	False	CHEMBL1260235	Binding affinity to human recombinant DHFR expressed in Escherichia coli BL21(DE3) by competitive binding assay	B	BAO_0000019	assay format	Homo sapiens	None	None	None	None	CHEMBL202	Dihydrofolate reductase	Homo sapiens	SINGLE PROTEIN	CHEMBL1255487	1	Scientific Literature	Antimicrob. Agents Chemother.	2010	None
CHEMBL1164234		0	467.57	0	3.94	8	CCCN(Cc1ccc2nc(N)nc(N)c2c1)c1ccc(OC)c(OCCCCC(=O)OC)c1	Ki	'='	188.0	nM	6.73			UO_0000065	14.38	0.27	2.79	5.35	False	CHEMBL1167427	Inhibition of human DHFR by spectrophotometric assay	B	BAO_0000357	single protein format	Homo sapiens	None	None	None	None	CHEMBL202	Dihydrofolate reductase	Homo sapiens	SINGLE PROTEIN	CHEMBL1165926	1	Scientific Literature	Bioorg. Med. Chem.	2010	None
CHEMBL515312		0	349.46	0	4.38	17	CCCc1c(Sc2cccc3ccccc23)[nH]c2nc(N)nc(N)c12	IC50	'>'	29000.0	nM				UO_0000065					False	CHEMBL983757	Inhibition of human dihydrofolate reductase	B	BAO_0000357	single protein format	Homo sapiens	None	None	None	None	CHEMBL202	Dihydrofolate reductase	Homo sapiens	SINGLE PROTEIN	CHEMBL1155823	1	Scientific Literature	J. Med. Chem.	2008	None
CHEMBL477790		0	329.43	0	3.23	14	CCCc1c(Sc2ccc(OC)cc2)[nH]c2nc(N)nc(N)c12	IC50	'>'	30000.0	nM				UO_0000065					False	CHEMBL983757	Inhibition of human dihydrofolate reductase	B	BAO_0000357	single protein format	Homo sapiens	None	None	None	None	CHEMBL202	Dihydrofolate reductase	Homo sapiens	SINGLE PROTEIN	CHEMBL1155823	1	Scientific Literature	J. Med. Chem.	2008	None
CHEMBL516891		0	299.40	0	3.23	13	CCCc1c(Sc2ccccc2)[nH]c2nc(N)nc(N)c12	IC50	'='	33000.0	nM	4.48			UO_0000065	14.97	0.29	1.25	4.79	False	CHEMBL983757	Inhibition of human dihydrofolate reductase	B	BAO_0000357	single protein format	Homo sapiens	None	None	None	None	CHEMBL202	Dihydrofolate reductase	Homo sapiens	SINGLE PROTEIN	CHEMBL1155823	1	Scientific Literature	J. Med. Chem.	2008	None
CHEMBL477150		0	349.46	0	4.55	26	CC(C)c1c(Sc2ccc3ccccc3c2)[nH]c2nc(N)nc(N)c12	Inhibition	'='	36.0	%				UO_0000187					False	CHEMBL983761	Inhibition of human dihydrofolate reductase at >29 uM	B	BAO_0000357	single protein format	Homo sapiens	None	None	None	None	CHEMBL202	Dihydrofolate reductase	Homo sapiens	SINGLE PROTEIN	CHEMBL1155823	1	Scientific Literature	J. Med. Chem.	2008	None
CHEMBL212354		0	406.49	0	3.55	14a	CC(C)NC(=O)Nc1ccc(-c2c(N)nc(N)nc2COCc2ccccc2)cc1	IC50	'>'	10000.0	nM				UO_0000065					False	CHEMBL869067	Inhibition of human recombinant DHFR assessed as rate of depletion of NADPH	B	BAO_0000357	single protein format	Homo sapiens	None	None	None	None	CHEMBL202	Dihydrofolate reductase	Homo sapiens	SINGLE PROTEIN	CHEMBL1138039	1	Scientific Literature	J. Med. Chem.	2006	None
CHEMBL430797		0	425.41	0	0.66	3	Nc1ncnc2ncc(CNc3ccc(C(=O)NC(CCC(=O)O)C(=O)O)cc3)nc12	IC50	'='	19000.0	nM	4.72			UO_0000065	11.10	0.21	4.06	2.44	True	CHEMBL668427	Compound was tested for its inhibitory activity against dihydrofolate reductase (DHFR), isolated from MTX-resistant WI-L2 cells	B	BAO_0000219	cell-based format	None	None	None	WI-L2	None	CHEMBL202	Dihydrofolate reductase	Homo sapiens	SINGLE PROTEIN	CHEMBL1124406	1	Scientific Literature	J. Med. Chem.	1989	None
CHEMBL1650263		0	147.18	0	1.16	35a	Cn1ncc2cc(N)ccc21	Inhibition						Not Active						False	CHEMBL1655377	Inhibition of human DHFR at 100 uM	B	BAO_0000357	single protein format	Homo sapiens	None	None	None	None	CHEMBL202	Dihydrofolate reductase	Homo sapiens	SINGLE PROTEIN	CHEMBL1649070	1	Scientific Literature	J. Med. Chem.	2011	None
CHEMBL374172		0	441.44	1	1.06	5	Nc1nc2[nH]cc(CCCc3ccc(C(=O)N[C@@H](CCC(=O)O)C(=O)O)cc3)c2c(=O)[nH]1	Inhibition	'='	16.0	%				UO_0000187					False	CHEMBL918699	Inhibition of human recombinant DHFR	B	BAO_0000357	single protein format	Homo sapiens	None	None	None	None	CHEMBL202	Dihydrofolate reductase	Homo sapiens	SINGLE PROTEIN	CHEMBL1149313	1	Scientific Literature	J. Med. Chem.	2004	None
CHEMBL388501		0	452.43	0	0.47	rac-9	Nc1nc(N)c2nc(CNc3ccc4c(c3)CN(C(CCC(=O)O)C(=O)O)C4=O)cnc2n1	Ki	'='	0.077	nM	10.11			UO_0000065	22.35	0.42	9.64	4.80	False	CHEMBL919631	Inhibition of human DHFR	B	BAO_0000357	single protein format	Homo sapiens	None	None	None	None	CHEMBL202	Dihydrofolate reductase	Homo sapiens	SINGLE PROTEIN	CHEMBL1149317	1	Scientific Literature	J. Med. Chem.	2004	None
CHEMBL83644		0	475.46	0	0.39	4	CN(Cc1cnc2nc(N)nc(N)c2n1)c1ccc(C(=O)NC(CC(F)(F)CN)C(=O)O)cc1	IC50	'='	1.3	nM	8.89			UO_0000065	18.69	0.36	8.50	4.46	False	CHEMBL668278	Inhibitory concentration against dihydrofolate reductase enzyme (DHFR) enzyme isolated from CCRF-CEM human leukemia cells.	B	BAO_0000219	cell-based format	None	None	None	CCRF-CEM	None	CHEMBL202	Dihydrofolate reductase	Homo sapiens	SINGLE PROTEIN	CHEMBL1129353	1	Scientific Literature	J. Med. Chem.	1996	CHEMBL3307641
CHEMBL135811		0	206.25	0	-0.08	3 (8-propyl)	CCCN1C=CC=C2C(=O)NC(N)N=C21	Kd	'='	18000.0	nM	4.75			UO_0000065	23.00	0.43	4.82	6.71	False	CHEMBL663690	Apparent dissociation constant at pH 6.6 for Chicken dihydrofolate reductase in the absence of cofactor NADPH	B	BAO_0000357	single protein format	Lactobacillus casei	None	None	None	None	CHEMBL202	Dihydrofolate reductase	Homo sapiens	SINGLE PROTEIN	CHEMBL1127798	1	Scientific Literature	J. Med. Chem.	1994	None
CHEMBL34259	METHOTREXATE	4	454.45	0	0.27	methotrexate	CN(Cc1cnc2nc(N)nc(N)c2n1)c1ccc(C(=O)N[C@@H](CCC(=O)O)C(=O)O)cc1	IC50	'='	20.0	nM	7.70			UO_0000065	16.94	0.32	7.43	3.66	True	CHEMBL668427	Compound was tested for its inhibitory activity against dihydrofolate reductase (DHFR), isolated from MTX-resistant WI-L2 cells	B	BAO_0000219	cell-based format	None	None	None	WI-L2	None	CHEMBL202	Dihydrofolate reductase	Homo sapiens	SINGLE PROTEIN	CHEMBL1124406	1	Scientific Literature	J. Med. Chem.	1989	None
CHEMBL133360		0	206.25	0	-0.08	4 (8-isopropyl)	CC(C)N1C=CC=C2C(=O)NC(N)N=C21	Kd	'='	1900.0	nM	5.72			UO_0000065	27.74	0.52	5.80	8.09	False	CHEMBL669263	Apparent dissociation constant at pH 6.6 for human dihydrofolate reductase in the presence of cofactor NADPH	B	BAO_0000357	single protein format	None	None	None	None	None	CHEMBL202	Dihydrofolate reductase	Homo sapiens	SINGLE PROTEIN	CHEMBL1127798	1	Scientific Literature	J. Med. Chem.	1994	None
CHEMBL34259	METHOTREXATE	4	454.45	0	0.27	Methotrexate(MTX)	CN(Cc1cnc2nc(N)nc(N)c2n1)c1ccc(C(=O)N[C@@H](CCC(=O)O)C(=O)O)cc1	Ki	'='	0.00519	nM		Outside typical range		UO_0000065					False	CHEMBL669872	Compound was evaluated for the inhibition of Dihydrofolate reductase at concentration ranged from 0.15-0.50 uM	B	BAO_0000357	single protein format	None	None	None	None	None	CHEMBL202	Dihydrofolate reductase	Homo sapiens	SINGLE PROTEIN	CHEMBL1131440	1	Scientific Literature	J. Med. Chem.	1998	None
CHEMBL3747446		0	523.62	1	4.96	7	Cc1nc2cc(Nc3nc(Nc4ccc(F)cc4)nc(N4CCN(C)CC4)n3)ccc2n1Cc1ccccc1	IC50	'='	310.0	nM	6.51			UO_0000065	12.43	0.23	1.55	7.48	False	CHEMBL3750438	Inhibition of human recombinant DHFR expressed in Escherichia coli by spectrophotometric analysis	B	BAO_0000019	assay format	Homo sapiens	None	None	None	None	CHEMBL202	Dihydrofolate reductase	Homo sapiens	SINGLE PROTEIN	CHEMBL3745645	1	Scientific Literature	Bioorg. Med. Chem. Lett.	2016	None
CHEMBL1818128		0	344.42	0	4.32	BDBM50351174	CCOc1ccc2ccccc2c1-c1cc2nc(N)nc(N)c2cc1C	Ki	'='	4.5	nM	8.35		264154	UO_0000065	24.23	0.44	4.03	9.59	False	CHEMBL3705472	Inhibition Assay: Antibacterial activity as measured by the minimal inhibitory concentrations (MIC) and minimal bactericidal concentrations of compounds are well known (see., e.g., National Committee for Clinical Laboratory Standards 2000 Performance standards for antimicrobial disk susceptibility tests: approved standard, 7th ed. M2-A7, vol. 20, no. 1, Committee for Clinical Laboratory Standards…	B	BAO_0000357	single protein format	Homo sapiens	None	None	None	None	CHEMBL202	Dihydrofolate reductase	Homo sapiens	SINGLE PROTEIN	CHEMBL3638993	37	BindingDB Database		2014	None
CHEMBL154757		0	310.31	0	2.23	12	Nc1nc(O)c2cc(NCc3ccc(C(=O)O)cc3)ccc2n1	-Delta G	'='	7.2	kCal mol-1									False	CHEMBL663133	Binding energy to Streptococcus faecium dihydrofolate reductase	B	BAO_0000357	single protein format	Enterococcus faecium	None	None	None	None	CHEMBL202	Dihydrofolate reductase	Homo sapiens	SINGLE PROTEIN	CHEMBL1122106	1	Scientific Literature	J. Med. Chem.	1982	None
CHEMBL135581		0	220.28	0	0.31	10 (7-methyl-8-propyl)	CCCN1C(C)=CC=C2C(=O)NC(N)N=C21	Ratio	'='	0.6										False	CHEMBL848246	Ratio of Kd for binary complex with no NADPH chicken DHFR to that of ternary complex with no NADPH chicken DHFR	B	BAO_0000357	single protein format	Lactobacillus casei	None	None	None	None	CHEMBL202	Dihydrofolate reductase	Homo sapiens	SINGLE PROTEIN	CHEMBL1127798	1	Scientific Literature	J. Med. Chem.	1994	None
CHEMBL217765		0	447.28	1	5.48	13	O=C1OC(c2ccc(O)cc2)(c2ccc(O)c(Br)c2)c2cccc3cccc1c23	Ki	'='	3400.0	nM	5.47			UO_0000065	12.23	0.26	-0.01	8.19	False	CHEMBL912375	Inhibition of human dihydrofolate reductase	B	BAO_0000357	single protein format	Homo sapiens	None	None	None	None	CHEMBL202	Dihydrofolate reductase	Homo sapiens	SINGLE PROTEIN	CHEMBL1137378	1	Scientific Literature	J. Med. Chem.	2006	None
CHEMBL34918		0	478.47	0	1.50	3	N#CCN(Cc1ccc2nc(N)nc(O)c2c1)c1ccc(C(=O)NC(CCC(=O)O)C(=O)O)cc1	IC50	'='	460.0	nM	6.34			UO_0000065	13.24	0.25	4.84	3.13	False	CHEMBL663135	Concentration required for 50% inhibition against dihydrofolate reductase of Streptococcus faecium	B	BAO_0000357	single protein format	Enterococcus faecium	None	None	None	None	CHEMBL202	Dihydrofolate reductase	Homo sapiens	SINGLE PROTEIN	CHEMBL1122470	1	Scientific Literature	J. Med. Chem.	1983	None
CHEMBL309160		0	642.46	3	2.59	8	Nc1nc(N)c2nc(CNc3c(Cl)cc(C(=O)NC(CCCNC(=O)c4ccccc4C(=O)O)C(=O)O)cc3Cl)cnc2n1	IC50	'='	10.2	nM	7.99			UO_0000065	12.44	0.25	5.40	3.22	False	CHEMBL668671	Tested for inhibitory concentration against human dihydrofolate reductase(DHFR)	B	BAO_0000357	single protein format	None	None	None	None	None	CHEMBL202	Dihydrofolate reductase	Homo sapiens	SINGLE PROTEIN	CHEMBL1127804	1	Scientific Literature	J. Med. Chem.	1994	None
CHEMBL478191		0	368.29	0	4.70	19	CC(C)c1c(Sc2c(Cl)cccc2Cl)[nH]c2nc(N)nc(N)c12	IC50	'>'	26000.0	nM				UO_0000065					False	CHEMBL983757	Inhibition of human dihydrofolate reductase	B	BAO_0000357	single protein format	Homo sapiens	None	None	None	None	CHEMBL202	Dihydrofolate reductase	Homo sapiens	SINGLE PROTEIN	CHEMBL1155823	1	Scientific Literature	J. Med. Chem.	2008	None
CHEMBL18155		0	573.57	3	1.29	PT523	Nc1nc(N)c2nc(CNc3ccc(C(=O)NC(CCCNC(=O)c4ccccc4C(=O)O)C(=O)O)cc3)cnc2n1	IC50	'='	1.1	nM	8.96			UO_0000065	15.62	0.29	7.67	3.61	False	CHEMBL669252	Tested in vitro for inhibitory concentration against CCRF-CEM human Leukemic lymphoblast by using DHFR as primary target	B	BAO_0000219	cell-based format	None	None	None	CCRF-CEM	None	CHEMBL202	Dihydrofolate reductase	Homo sapiens	SINGLE PROTEIN	CHEMBL1127804	1	Scientific Literature	J. Med. Chem.	1994	CHEMBL3307641
CHEMBL36245		0	340.39	0	1.84	20	COc1cc(CN(C)c2cnc3nc(N)nc(N)c3c2)cc(OC)c1	IC50	'='	2900.0	nM	5.54			UO_0000065	16.27	0.30	3.70	4.93	True	CHEMBL668274	Inhibitory activity against recombinant human dihydrofolate reductase(in 50 uM dihydrofolic acid)	B	BAO_0000357	single protein format	Homo sapiens	None	None	None	None	CHEMBL202	Dihydrofolate reductase	Homo sapiens	SINGLE PROTEIN	CHEMBL1129539	1	Scientific Literature	J. Med. Chem.	1996	None
CHEMBL421973		0	559.54	3	1.50	2	Nc1nc(N)c2nc(CNc3ccc(C(=O)NC(CCC(=O)Nc4cccc(C(=O)O)c4)C(=O)O)cc3)cnc2n1	IC50	'='	32.0	nM	7.50			UO_0000065	13.39	0.25	5.99	3.02	False	CHEMBL668432	Inhibition of dihydrofolate reductase (DHFR) from human cells (WI-L2/M4).	B	BAO_0000219	cell-based format	None	None	None	WI-L2	None	CHEMBL202	Dihydrofolate reductase	Homo sapiens	SINGLE PROTEIN	CHEMBL1125236	1	Scientific Literature	J. Med. Chem.	1991	None
CHEMBL23977	DIDEAZAFOLATE	0	439.43	1	1.58	5a	Nc1nc(O)c2cc(CNc3ccc(C(=O)NC(CCC(=O)O)C(=O)O)cc3)ccc2n1	IC50	'='	34.0	nM	7.47			UO_0000065	17.00	0.32	5.89	3.98	False	CHEMBL669446	Inhibitory activity against dihydrofolate reductase (DHFR) obtained from human WIL2 cells	B	BAO_0000219	cell-based format	None	None	None	WIL2	None	CHEMBL202	Dihydrofolate reductase	Homo sapiens	SINGLE PROTEIN	CHEMBL1124218	1	Scientific Literature	J. Med. Chem.	1988	CHEMBL3308011
CHEMBL1650288		0	267.74	0	2.59	22b	Nc1nnc(CCC(=O)c2ccc(Cl)cc2)s1	Inhibition						Not Active						False	CHEMBL1655376	Inhibition of human DHFR at 50 uM	B	BAO_0000357	single protein format	Homo sapiens	None	None	None	None	CHEMBL202	Dihydrofolate reductase	Homo sapiens	SINGLE PROTEIN	CHEMBL1649070	1	Scientific Literature	J. Med. Chem.	2011	None
CHEMBL1650237		0	101.13	0	0.12	4a	Nc1nncs1	Inhibition						Not Active						False	CHEMBL1655375	Inhibition of human DHFR at 1 mM	B	BAO_0000357	single protein format	Homo sapiens	None	None	None	None	CHEMBL202	Dihydrofolate reductase	Homo sapiens	SINGLE PROTEIN	CHEMBL1649070	1	Scientific Literature	J. Med. Chem.	2011	None
CHEMBL1650466		0	447.43	0	1.57	29b	O=C(CN1C(=O)c2ccccc2C1=O)Nc1nnc(CN2C(=O)c3ccccc3C2=O)s1	Inhibition						Not Active						False	CHEMBL1655374	Inhibition of human DHFR at 500 uM	B	BAO_0000357	single protein format	Homo sapiens	None	None	None	None	CHEMBL202	Dihydrofolate reductase	Homo sapiens	SINGLE PROTEIN	CHEMBL1649070	1	Scientific Literature	J. Med. Chem.	2011	None
CHEMBL124706	PHTHALAZINONE	0	146.15	0	1.34	7	Oc1nncc2ccccc12	Activity	'='	97.0	%				UO_0000187					False	CHEMBL2045598	Inhibition of human chromosomal DHFR expressed in Escherichia coli BL21 using DHF as substrate assessed as remaining activity at 30 mM by spectrophotometry relative to control	B	BAO_0000019	assay format	Homo sapiens	None	None	None	None	CHEMBL202	Dihydrofolate reductase	Homo sapiens	SINGLE PROTEIN	CHEMBL2040719	1	Scientific Literature	J. Med. Chem.	2012	None
CHEMBL22	TRIMETHOPRIM	4	290.32	0	1.26	TMP	COc1cc(Cc2cnc(N)nc2N)cc(OC)c1OC	Ki	'='	10.0	nM	8.00			UO_0000065	27.56	0.52	6.74	7.58	False	CHEMBL665621	Inhibition of recombinant Dihydrofolate reductase from humans.	B	BAO_0000357	single protein format	Trypanosoma brucei	None	None	None	None	CHEMBL202	Dihydrofolate reductase	Homo sapiens	SINGLE PROTEIN	CHEMBL1132445	1	Scientific Literature	J. Med. Chem.	1999	None
CHEMBL116637		0	355.40	0	2.43	7	COc1ccc(CNc2ccc3nc(N)nc(N)c3c2)c(OC)c1OC	IC50	'='	27000.0	nM	4.57			UO_0000065	12.85	0.24	2.14	3.89	False	CHEMBL668436	Inhibitory activity against Dihydrofolate reductase from recombinant human (hDHFR)	B	BAO_0000357	single protein format	None	None	None	None	None	CHEMBL202	Dihydrofolate reductase	Homo sapiens	SINGLE PROTEIN	CHEMBL1131583	1	Scientific Literature	J. Med. Chem.	1998	None
CHEMBL23844		0	382.47	0	2.93	3	CCOc1ccc(OCC)c(N(C)Cc2cnc3nc(N)nc(N)c3c2C)c1	IC50	'='	1000.0	nM	6.00			UO_0000065	15.69	0.29	3.07	5.34	False	CHEMBL669986	Antimycobacterial activity against human dihydrofolate reductase (hDHFR)	B	BAO_0000357	single protein format	None	None	None	None	None	CHEMBL202	Dihydrofolate reductase	Homo sapiens	SINGLE PROTEIN	CHEMBL1135401	1	Scientific Literature	J. Med. Chem.	2002	None
CHEMBL80066		0	314.78	0	2.76	22	Cc1c(CNc2cccc(Cl)c2)cnc2nc(N)nc(N)c12	Activity scale	'<'	100.0	nM				UO_0000065					False	CHEMBL667182	Antimycobacterial activity scale found to be highly active against human dihydrofolate reductase.	B	BAO_0000357	single protein format	None	None	None	None	None	CHEMBL202	Dihydrofolate reductase	Homo sapiens	SINGLE PROTEIN	CHEMBL1135401	1	Scientific Literature	J. Med. Chem.	2002	None
CHEMBL345258		0	358.83	0	3.08	31	COc1cc(Cl)c(C)cc1NCc1cnc2nc(N)nc(N)c2c1C	Activity scale	'<'	100.0	nM				UO_0000065					False	CHEMBL667182	Antimycobacterial activity scale found to be highly active against human dihydrofolate reductase.	B	BAO_0000357	single protein format	None	None	None	None	None	CHEMBL202	Dihydrofolate reductase	Homo sapiens	SINGLE PROTEIN	CHEMBL1135401	1	Scientific Literature	J. Med. Chem.	2002	None
CHEMBL455456		0	276.36	0	2.04	3e	CCOC(=O)C1=C(C)NC(=S)NC1c1ccccc1	IC50	'='	580.0	nM	6.24			UO_0000065	22.57	0.45	4.20	12.38	False	CHEMBL3056824	Inhibition of Homo sapiens (human) dihydrofolate reductase using dihydrofolate as substrate incubated for 5 min prior to substrate addition by spectrophotometric assay	B	BAO_0000357	single protein format	Homo sapiens	None	None	None	None	CHEMBL202	Dihydrofolate reductase	Homo sapiens	SINGLE PROTEIN	CHEMBL3045961	1	Scientific Literature	Med Chem Res	2008	None
CHEMBL34259	METHOTREXATE	4	454.45	0	0.27	MTX	CN(Cc1cnc2nc(N)nc(N)c2n1)c1ccc(C(=O)N[C@@H](CCC(=O)O)C(=O)O)cc1	IC50	'='	22.0	nM	7.66			UO_0000065	16.85	0.32	7.39	3.64	True	CHEMBL668081	Inhibitory concentration against recombinant human (rh) Dihydrofolate reductase	B	BAO_0000357	single protein format	None	None	None	None	None	CHEMBL202	Dihydrofolate reductase	Homo sapiens	SINGLE PROTEIN	CHEMBL1133617	1	Scientific Literature	J. Med. Chem.	2000	None
CHEMBL151947		0	368.44	0	2.91	25	CCCOc1ccc(NCc2cnc3nc(N)nc(N)c3c2C)cc1OC	IC50	'='	15.0	nM	7.82			UO_0000065	21.24	0.40	4.91	6.46	False	CHEMBL669986	Antimycobacterial activity against human dihydrofolate reductase (hDHFR)	B	BAO_0000357	single protein format	None	None	None	None	None	CHEMBL202	Dihydrofolate reductase	Homo sapiens	SINGLE PROTEIN	CHEMBL1135401	1	Scientific Literature	J. Med. Chem.	2002	None
CHEMBL151129		0	370.41	0	1.96	45	COCc1c(CNc2ccc(OC)c(OC)c2)cnc2nc(N)nc(N)c12	Activity scale						Not Determined						False	CHEMBL668060	Antimycobacterial activity scale against human Dihydrofolate reductase; ND is No Data	B	BAO_0000357	single protein format	Homo sapiens	None	None	None	None	CHEMBL202	Dihydrofolate reductase	Homo sapiens	SINGLE PROTEIN	CHEMBL1135401	1	Scientific Literature	J. Med. Chem.	2002	None
CHEMBL147469		0	331.38	0	2.66	60	Cc1c(CNc2ccc3ncccc3c2)cnc2nc(N)nc(N)c12	IC50	'='	7.1	nM	8.15			UO_0000065	24.59	0.45	5.49	7.05	False	CHEMBL669986	Antimycobacterial activity against human dihydrofolate reductase (hDHFR)	B	BAO_0000357	single protein format	None	None	None	None	None	CHEMBL202	Dihydrofolate reductase	Homo sapiens	SINGLE PROTEIN	CHEMBL1135401	1	Scientific Literature	J. Med. Chem.	2002	None
CHEMBL173617		0	255.32	0	2.64	5h	Cc1cc2c3c(N)nc(N)nc3ccc2n1C(C)C	Ki	'='	6.4	nM	8.19			UO_0000065	32.09	0.59	5.55	9.90	False	CHEMBL669873	Inhibition of human recombinant Dihydrofolate reductase enzyme	B	BAO_0000357	single protein format	None	None	None	None	None	CHEMBL202	Dihydrofolate reductase	Homo sapiens	SINGLE PROTEIN	CHEMBL1129493	1	Scientific Literature	J. Med. Chem.	1996	None
CHEMBL387508		0	338.80	0	0.61	7b	Nc1nc(N)c(-c2ccc(Cl)cc2)c(CC[C@@H](O)[C@@H](O)CO)n1	IZ	'='	7.0	mm				UO_0000016					False	CHEMBL905733	Inhibition of human DHFR expressed in Saccharomyces cerevisiae TB5 assessed as yeast growth inhibition after 3 days by radial spoke assay	B	BAO_0000019	assay format	Homo sapiens	None	None	None	None	CHEMBL202	Dihydrofolate reductase	Homo sapiens	SINGLE PROTEIN	CHEMBL1143059	1	Scientific Literature	Bioorg. Med. Chem.	2007	None
CHEMBL2042171		0	576.61	2	6.80	8	O=C(O)c1ccc2[nH]c(-c3ccc(OCCCCCOc4ccc(-c5nc6cc(C(=O)O)ccc6[nH]5)cc4)cc3)nc2c1	Activity	'='	95.0	%				UO_0000187					False	CHEMBL2045675	Inhibition of human chromosomal DHFR expressed in Escherichia coli BL21 using DHF as substrate assessed as remaining activity at 400 mM by spectrophotometry relative to control	B	BAO_0000019	assay format	Homo sapiens	None	None	None	None	CHEMBL202	Dihydrofolate reductase	Homo sapiens	SINGLE PROTEIN	CHEMBL2040719	1	Scientific Literature	J. Med. Chem.	2012	None
CHEMBL424170		0	283.38	0	3.20	5m	CCC(C)(C)n1c(C)cc2c3c(N)nc(N)nc3ccc21	Ki	'='	0.4	nM	9.40			UO_0000065	33.16	0.61	6.20	11.36	False	CHEMBL669873	Inhibition of human recombinant Dihydrofolate reductase enzyme	B	BAO_0000357	single protein format	None	None	None	None	None	CHEMBL202	Dihydrofolate reductase	Homo sapiens	SINGLE PROTEIN	CHEMBL1129493	1	Scientific Literature	J. Med. Chem.	1996	None
CHEMBL251427		0	284.29	0	2.51	5g	Nc1nc(N)c2c(OCc3ccccc3F)cccc2n1	IC50	'='	0.39	nM	9.41			UO_0000065	33.10	0.61	6.90	10.81	False	CHEMBL944098	Inhibition of human recombinant DHFR	B	BAO_0000357	single protein format	Homo sapiens	None	None	None	None	CHEMBL202	Dihydrofolate reductase	Homo sapiens	SINGLE PROTEIN	CHEMBL1140748	1	Scientific Literature	J. Med. Chem.	2008	None
CHEMBL353318		0	496.52	1	1.10	3	COC(=O)N[C@H](C(=O)OC)[C@H](O)[C@@H](C)c1c(C)nc2n(C)c3ncn(Cc4ccccc4)c3c(=O)n12	Inhibition	'='	24.0	%				UO_0000187					False	CHEMBL665357	Percent inhibition of compound against recombinant Leishmanial major dihydrofolate reductase at a concentration of 100 uM	B	BAO_0000357	single protein format	Leishmania major	None	None	None	None	CHEMBL202	Dihydrofolate reductase	Homo sapiens	SINGLE PROTEIN	CHEMBL1134037	1	Scientific Literature	Bioorg. Med. Chem. Lett.	2001	None
CHEMBL532909		0	253.74	0	0.87	T1	CC1(C)N=C(N)N=C(N)N1c1ccccc1.Cl	IC50	'='	9400.0	nM	5.03			UO_0000065	23.14	0.43	4.16	6.28	False	CHEMBL3788092	Inhibition of human recombinant dihydrofolate reductase using dihydrofolate as substrate measured every 30 secs over 6 mins by UV/visible spectrophotometer in presence of NADPH	B	BAO_0000357	single protein format	Homo sapiens	None	None	None	None	CHEMBL202	Dihydrofolate reductase	Homo sapiens	SINGLE PROTEIN	CHEMBL3784942	1	Scientific Literature	Eur. J. Med. Chem.	2016	None
CHEMBL483965		0	261.35	0	2.50	3	Nc1nc2ccc(C(=O)N3CCCCC3)cc2s1	Inhibition						Not Active						False	CHEMBL1020738	Inhibition of human DHFR-mediated reduction of cytochrome c at upto 500 uM	B	BAO_0000357	single protein format	Homo sapiens	None	None	None	None	CHEMBL202	Dihydrofolate reductase	Homo sapiens	SINGLE PROTEIN	CHEMBL1137778	1	Scientific Literature	J. Med. Chem.	2009	None
CHEMBL227010		0	315.40	0	2.84	14	CCc1c(Sc2cccc(OC)c2)[nH]c2nc(N)nc(N)c12	IC50	'>'	32000.0	nM				UO_0000065					False	CHEMBL889604	Inhibition of human DHFR	B	BAO_0000357	single protein format	Homo sapiens	None	None	None	None	CHEMBL202	Dihydrofolate reductase	Homo sapiens	SINGLE PROTEIN	CHEMBL1145401	1	Scientific Literature	J. Med. Chem.	2007	None
CHEMBL226955		0	319.82	0	3.49	8	CCc1c(Sc2ccc(Cl)cc2)[nH]c2nc(N)nc(N)c12	Inhibition	'='	36.0	%				UO_0000187					False	CHEMBL888391	Inhibition of human DHFR relative to control	B	BAO_0000357	single protein format	Homo sapiens	None	None	None	None	CHEMBL202	Dihydrofolate reductase	Homo sapiens	SINGLE PROTEIN	CHEMBL1145401	1	Scientific Literature	J. Med. Chem.	2007	None
CHEMBL3785463		0	666.65	2	6.46	3	O=C1Nc2ccc([N+](=O)[O-])cc2/C1=C/c1cn(CC(O)Cn2cc(/C=C3\C(=O)Nc4ccc([N+](=O)[O-])cc43)c3ccccc32)c2ccccc12	IC50	'='	700.0	nM	6.16			UO_0000065	9.23	0.17	-0.31	3.53	False	CHEMBL3789540	Inhibition of human DHFR assessed as conversion of dihydrofolic acid to tetrahydrfolic acid by enzyme immunoassay in presence of NADPH	B	BAO_0000357	single protein format	Homo sapiens	None	None	None	None	CHEMBL202	Dihydrofolate reductase	Homo sapiens	SINGLE PROTEIN	CHEMBL3785084	1	Scientific Literature	Bioorg. Med. Chem. Lett.	2016	None
CHEMBL478213		0	349.46	0	4.38	18	CCCc1c(Sc2ccc3ccccc3c2)[nH]c2nc(N)nc(N)c12	Inhibition	'='	30.0	%				UO_0000187					False	CHEMBL983762	Inhibition of human dihydrofolate reductase at >15 uM	B	BAO_0000357	single protein format	Homo sapiens	None	None	None	None	CHEMBL202	Dihydrofolate reductase	Homo sapiens	SINGLE PROTEIN	CHEMBL1155823	1	Scientific Literature	J. Med. Chem.	2008	None
CHEMBL303654		0	466.45	0	1.00	6i	Nc1nc(N)c2cc(CN(C=O)c3ccc(C(=O)NC(CCC(=O)O)C(=O)O)cc3)ccc2n1	IC50	'='	5.8	nM	8.24			UO_0000065	17.66	0.33	7.24	4.08	False	CHEMBL669446	Inhibitory activity against dihydrofolate reductase (DHFR) obtained from human WIL2 cells	B	BAO_0000219	cell-based format	None	None	None	WIL2	None	CHEMBL202	Dihydrofolate reductase	Homo sapiens	SINGLE PROTEIN	CHEMBL1124218	1	Scientific Literature	J. Med. Chem.	1988	CHEMBL3308011
CHEMBL3228461		0	256.26	0	1.47	1g	Nc1nc(O)c2c(n1)OCC(Cc1ccccc1)=N2	IC50	'='	28000.0	nM	4.55			UO_0000065	17.77	0.33	3.08	4.86	False	CHEMBL3231540	Inhibition of dihydrofolate reductase (unknown origin) using dihydrofolic acid as substrate by spectrophotometry	B	BAO_0000357	single protein format	Homo sapiens	None	None	None	None	CHEMBL202	Dihydrofolate reductase	Homo sapiens	SINGLE PROTEIN	CHEMBL3227969	1	Scientific Literature	J. Med. Chem.	1979	None
CHEMBL303654		0	466.45	0	1.00	66	Nc1nc(N)c2cc(CN(C=O)c3ccc(C(=O)NC(CCC(=O)O)C(=O)O)cc3)ccc2n1	Delta G	'='	-13.3	kCal									False	CHEMBL663137	Binding energy against Streptococcus faecium dihydrofolate reductase	B	BAO_0000357	single protein format	Enterococcus faecium	None	None	None	None	CHEMBL202	Dihydrofolate reductase	Homo sapiens	SINGLE PROTEIN	CHEMBL1121631	1	Scientific Literature	J. Med. Chem.	1980	None
CHEMBL346011		0	371.83	0	3.24	61	CCOC(=O)c1ccc(NCc2ccc3nc(N)nc(N)c3c2Cl)cc1	Delta G	'='	-12.8	kCal									False	CHEMBL663137	Binding energy against Streptococcus faecium dihydrofolate reductase	B	BAO_0000357	single protein format	Enterococcus faecium	None	None	None	None	CHEMBL202	Dihydrofolate reductase	Homo sapiens	SINGLE PROTEIN	CHEMBL1121631	1	Scientific Literature	J. Med. Chem.	1980	None
CHEMBL333976		0	339.47	0	3.79	8i	CCN(CC)c1ccc(Sc2cccc3nc(N)nc(N)c23)cc1	IC50	'='	4300.0	nM	5.37			UO_0000065	15.81	0.31	1.58	6.62	False	CHEMBL669279	In vitro inhibition of human dihydrofolate reductase	B	BAO_0000357	single protein format	None	None	None	None	None	CHEMBL202	Dihydrofolate reductase	Homo sapiens	SINGLE PROTEIN	CHEMBL1128547	1	Scientific Literature	J. Med. Chem.	1995	None
CHEMBL106628		0	428.41	1	1.05	1a	Nc1nc(N)c2c(CNc3ccc(C(=O)N[C@@H](CCC(=O)O)C(=O)O)cc3)coc2n1	IC50	'='	450.0	nM	6.35			UO_0000065	14.81	0.28	5.30	3.07	False	CHEMBL668282	Inhibitory concentration against human dihydrofolate reductase (DHFR),	B	BAO_0000357	single protein format	None	None	None	None	None	CHEMBL202	Dihydrofolate reductase	Homo sapiens	SINGLE PROTEIN	CHEMBL1133086	1	Scientific Literature	J. Med. Chem.	2000	None
[truncated: 1,839 more rows]
