# Supplementary material for: PyRMD Studio: A Unified Suite for Next-Generation, AI-Powered Virtual Screening
Source: J Chem Inf Model. 2026 May 19;66(11):6197–203. doi: 10.1021/acs.jcim.6c00648 (PMC13250901; doi:10.1021/acs.jcim.6c00648)
Supplement: Supplementary file 1 [file ci6c00648_si_001.zip › DATA/egfr_chembl.csv]

Molecule ChEMBL ID	Molecule Name	Molecule Max Phase	Molecular Weight	#RO5 Violations	AlogP	Compound Key	Smiles	Standard Type	Standard Relation	Standard Value	Standard Units	pChEMBL Value	Data Validity Comment	Comment	Uo Units	Ligand Efficiency BEI	Ligand Efficiency LE	Ligand Efficiency LLE	Ligand Efficiency SEI	Potential Duplicate	Assay ChEMBL ID	Assay Description	Assay Type	BAO Format ID	BAO Label	Assay Organism	Assay Tissue ChEMBL ID	Assay Tissue Name	Assay Cell Type	Assay Subcellular Fraction	Target ChEMBL ID	Target Name	Target Organism	Target Type	Document ChEMBL ID	Source ID	Source Description	Document Journal	Document Year	Cell ChEMBL ID
CHEMBL77814		0	185.19	0	1.74	69	N#CC(C#N)=CNc1ccc(O)cc1	IC50	'='	350000.0	nM		Outside typical range		UO_0000065					False	CHEMBL674643	Inhibitory concentration of EGF dependent autophosphorylation of epidermal growth factor receptor kinase	B	BAO_0000357	single protein format	None	None	None	None	None	CHEMBL203	Epidermal growth factor receptor erbB1	Homo sapiens	SINGLE PROTEIN	CHEMBL1124610	1	Scientific Literature	J. Med. Chem.	1989	None
CHEMBL520331		0	506.65	1	4.22	CER-0262469	CN(C)c1ccc(C(=O)N2CCN(c3ncnc4c3CN(Cc3ccccc3)CC4)CC2)c2ccccc12	Inhibition	'='	0.0	%				UO_0000187					False	CHEMBL953372	Inhibition of EGFR at 10 uM by HTRF assay relative to control	B	BAO_0000357	single protein format	None	None	None	None	None	CHEMBL203	Epidermal growth factor receptor erbB1	Homo sapiens	SINGLE PROTEIN	CHEMBL1150387	1	Scientific Literature	J. Med. Chem.	2008	None
CHEMBL125577		0	386.46	1	5.23	3j	CCOc1cc2ncnc(Nc3cccc(-c4cccnc4)c3)c2cc1OCC	Inhibition	'='	97.0	%				UO_0000187					False	CHEMBL677532	In vitro inhibition against epidermal growth factor receptor (EGFR) tyrosine kinase.	B	BAO_0000357	single protein format	None	None	None	None	None	CHEMBL203	Epidermal growth factor receptor erbB1	Homo sapiens	SINGLE PROTEIN	CHEMBL1135760	1	Scientific Literature	J. Med. Chem.	2002	None
CHEMBL113356		0	411.29	0	4.91	27	Cn1c(=O)c(-c2c(Cl)cccc2Cl)cc2cnc(NCc3ccccc3)nc21	IC50	'>'	50000.0	nM				UO_0000065					False	CHEMBL680019	Inhibitory concentration was evaluated against epidermal growth factor receptor (EGFr) tyrosine kinase	B	BAO_0000357	single protein format	None	None	None	None	None	CHEMBL203	Epidermal growth factor receptor erbB1	Homo sapiens	SINGLE PROTEIN	CHEMBL1131066	1	Scientific Literature	J. Med. Chem.	1998	None
CHEMBL60200		0	590.77	2	8.59	10i	Cc1ccc2c(c1)c(C(=O)Nc1ccccc1)c(SSc1c(C(=O)Nc3ccccc3)c3cc(C)ccc3n1C)n2C	IC50	'>'	100000.0	nM				UO_0000065					False	CHEMBL677391	Inhibition of tyrosine phosphorylation activity of the epidermal growth factor receptor (EGFR) tyrosine kinase from human A-431 carcinoma cell-shed membrane vesicles	B	BAO_0000019	assay format	None	None	None	None	None	CHEMBL203	Epidermal growth factor receptor erbB1	Homo sapiens	SINGLE PROTEIN	CHEMBL1127560	1	Scientific Literature	J. Med. Chem.	1994	None
CHEMBL497804		0	494.98	0	4.88	15a	O[C@H]1CN[C@H](C#Cc2cc3ncnc(Nc4ccc(OCc5cccc(F)c5)c(Cl)c4)c3s2)C1	Activity						Not Determined						False	CHEMBL950402	Induction of EGFR covalent modification after 3 hrs	B	BAO_0000357	single protein format	None	None	None	None	None	CHEMBL203	Epidermal growth factor receptor erbB1	Homo sapiens	SINGLE PROTEIN	CHEMBL1143444	1	Scientific Literature	Bioorg. Med. Chem. Lett.	2008	None
CHEMBL501705		0	586.11	1	4.83	15k	CCS(=O)(=O)N[C@H]1CN[C@H](C#Cc2cc3ncnc(Nc4ccc(OCc5cccc(F)c5)c(Cl)c4)c3s2)C1	Activity	'='	26.0	%				UO_0000187					False	CHEMBL950402	Induction of EGFR covalent modification after 3 hrs	B	BAO_0000357	single protein format	None	None	None	None	None	CHEMBL203	Epidermal growth factor receptor erbB1	Homo sapiens	SINGLE PROTEIN	CHEMBL1143444	1	Scientific Literature	Bioorg. Med. Chem. Lett.	2008	None
CHEMBL3125727		0	406.51	0	4.75	19	COc1ccc(-c2nc3cc(-c4csc(C(=O)NCC(C)C)c4)cnc3[nH]2)cc1	Activity	'='	102.0	%				UO_0000187					False	CHEMBL3130691	Inhibition of human EGFR assessed as residual activity at 1 uM relative to control	B	BAO_0000357	single protein format	Homo sapiens	None	None	None	None	CHEMBL203	Epidermal growth factor receptor erbB1	Homo sapiens	SINGLE PROTEIN	CHEMBL3124838	1	Scientific Literature	Bioorg. Med. Chem. Lett.	2014	None
CHEMBL242541		0	288.71	0	3.75	5	Nc1ccc2ncnc(Nc3ccc(F)c(Cl)c3)c2c1	Inhibition	'='	95.0	%				UO_0000187					False	CHEMBL893389	Inhibition of EGFR autophosphorylation in human A431 cells at 1 uM	B	BAO_0000219	cell-based format	Homo sapiens	None	None	A-431	None	CHEMBL203	Epidermal growth factor receptor erbB1	Homo sapiens	SINGLE PROTEIN	CHEMBL1148017	1	Scientific Literature	Bioorg. Med. Chem.	2007	CHEMBL3307523
CHEMBL323699		0	426.31	0	4.35	36	Cn1c(=O)c(-c2c(Cl)cccc2Cl)cc2cnc(NCCc3ccccn3)nc21	IC50	'>'	5000.0	nM				UO_0000065					False	CHEMBL680019	Inhibitory concentration was evaluated against epidermal growth factor receptor (EGFr) tyrosine kinase	B	BAO_0000357	single protein format	None	None	None	None	None	CHEMBL203	Epidermal growth factor receptor erbB1	Homo sapiens	SINGLE PROTEIN	CHEMBL1131066	1	Scientific Literature	J. Med. Chem.	1998	None
CHEMBL324030		0	349.44	0	2.13	35	COc1cc(/C=C(\C#N)C(N)=O)cc(CSC2=NCCS2)c1O	IC50	'='	8709.64	nM	5.06			UO_0000065	14.48	0.30	2.93	4.66	False	CHEMBL676067	Inhibitory activity against epidermal growth factor receptor (EGFR)	B	BAO_0000357	single protein format	None	None	None	None	None	CHEMBL203	Epidermal growth factor receptor erbB1	Homo sapiens	SINGLE PROTEIN	CHEMBL1136802	1	Scientific Literature	J. Med. Chem.	2003	None
CHEMBL124816		0	406.51	1	5.60	6d	CCCOc1cc2ncnc(Nc3cccc(-c4csc(C)n4)c3)c2cc1OC	Inhibition						No data						False	CHEMBL677534	Concentration required for 50% inhibition against epidermal growth factor receptor (EGFR) tyrosine kinase.	B	BAO_0000357	single protein format	None	None	None	None	None	CHEMBL203	Epidermal growth factor receptor erbB1	Homo sapiens	SINGLE PROTEIN	CHEMBL1135760	1	Scientific Literature	J. Med. Chem.	2002	None
CHEMBL488171		0	471.19	0	3.84	11f	COC(=O)[C@@H]1C[C@@]2(Br)c3cc(Br)ccc3N3C(=N)[C@H](C(C)(C)C)N1[C@H]32	Inhibition	'='	0.0	%				UO_0000187					False	CHEMBL1002061	Inhibition of EGFR expressed in human HeLa cells at 10 ug/mL by AP1-luciferase reporter gene assay relative to control	B	BAO_0000219	cell-based format	None	None	None	HeLa	None	CHEMBL203	Epidermal growth factor receptor erbB1	Homo sapiens	SINGLE PROTEIN	CHEMBL1152234	1	Scientific Literature	Bioorg. Med. Chem.	2008	CHEMBL3308376
CHEMBL479800		0	451.91	1	7.07	17	Fc1cccc(COc2ccc(Nc3ncnc4cc(-c5ccco5)sc34)cc2Cl)c1	IC50	'='	10.0	nM	8.00			UO_0000065	17.70	0.35	0.93	13.29	False	CHEMBL1028080	Inhibition of EGFR	B	BAO_0000357	single protein format	None	None	None	None	None	CHEMBL203	Epidermal growth factor receptor erbB1	Homo sapiens	SINGLE PROTEIN	CHEMBL1143296	1	Scientific Literature	Bioorg. Med. Chem. Lett.	2009	None
CHEMBL242349		0	491.50	0	3.22	32	COCCOc1cc2ncnc(NC3=CC(=O)C(OCc4cccc(OC)c4)=CC3=O)c2cc1OC	IC50	'>'	10000.0	nM				UO_0000065					False	CHEMBL892954	Inhibition of human EGFR in presence of 1 mM ATP	B	BAO_0000357	single protein format	Homo sapiens	None	None	None	None	CHEMBL203	Epidermal growth factor receptor erbB1	Homo sapiens	SINGLE PROTEIN	CHEMBL1147965	1	Scientific Literature	Bioorg. Med. Chem.	2007	None
CHEMBL24828	VANDETANIB	4	475.36	1	5.00	31, ZD-6474	COc1cc2c(Nc3ccc(Br)cc3F)ncnc2cc1OCC1CCN(C)CC1	IC50	'>'	10000.0	nM				UO_0000065					False	CHEMBL892954	Inhibition of human EGFR in presence of 1 mM ATP	B	BAO_0000357	single protein format	Homo sapiens	None	None	None	None	CHEMBL203	Epidermal growth factor receptor erbB1	Homo sapiens	SINGLE PROTEIN	CHEMBL1147965	1	Scientific Literature	Bioorg. Med. Chem.	2007	None
CHEMBL242131		0	444.31	0	4.33	27	CN(C)C/C=C/C(=O)Nc1ccc2ncnc(Nc3ccc(Br)cc3F)c2c1	IC50	'='	704.0	nM	6.15			UO_0000065	13.85	0.30	1.82	8.77	False	CHEMBL892954	Inhibition of human EGFR in presence of 1 mM ATP	B	BAO_0000357	single protein format	Homo sapiens	None	None	None	None	CHEMBL203	Epidermal growth factor receptor erbB1	Homo sapiens	SINGLE PROTEIN	CHEMBL1147965	1	Scientific Literature	Bioorg. Med. Chem.	2007	None
CHEMBL243628		0	563.56	1	3.91	18	CCOc1cc2ncnc(NC3=CC(=O)C(OCc4ccc(F)c(F)c4)=CC3=O)c2cc1NC(=O)/C=C/CN(C)C	IC50	'='	894.3	nM	6.05			UO_0000065	10.73	0.20	2.14	4.93	False	CHEMBL892954	Inhibition of human EGFR in presence of 1 mM ATP	B	BAO_0000357	single protein format	Homo sapiens	None	None	None	None	CHEMBL203	Epidermal growth factor receptor erbB1	Homo sapiens	SINGLE PROTEIN	CHEMBL1147965	1	Scientific Literature	Bioorg. Med. Chem.	2007	None
CHEMBL29197		0	360.21	0	4.15	28, PD-153035	COc1cc2ncnc(Nc3cccc(Br)c3)c2cc1OC	Ratio	'>'	38.7										False	CHEMBL892957	Ratio of IC50 for EGFR in presence of 1 mM ATP to IC50 for EGFR in presence of 1 uM ATP	B	BAO_0000357	single protein format	Homo sapiens	None	None	None	None	CHEMBL203	Epidermal growth factor receptor erbB1	Homo sapiens	SINGLE PROTEIN	CHEMBL1147965	1	Scientific Literature	Bioorg. Med. Chem.	2007	None
CHEMBL1173457		0	388.33	0	4.46	C3	Cc1ccc(C2=NN(C(N)=S)C(c3ccc(Br)cc3)C2)cc1C	IC50	'='	2170.0	nM	5.66			UO_0000065	14.58	0.34	1.20	13.61	False	CHEMBL1177399	Inhibition of histidine-tagged recombinant EGFR autophosphorylation expressed in Sf9 cells by solid-phase ELISA	B	BAO_0000219	cell-based format	None	None	None	Sf9	None	CHEMBL203	Epidermal growth factor receptor erbB1	Homo sapiens	SINGLE PROTEIN	CHEMBL1177661	1	Scientific Literature	Bioorg. Med. Chem.	2010	CHEMBL3308860
CHEMBL142831		0	334.37	0	4.70	15	COCOc1cc(-c2ccccc2)ccc1-c1ccc(C(=O)O)cc1	IC50	'='	10000.0	nM	5.00			UO_0000065					False	CHEMBL678922	In vitro inhibition of EGF-stimulated DNA synthesis of ER 22 cells by following the incorporation of methyl-[3H]thymidine.	F	BAO_0000219	cell-based format	None	None	None	ER 22	None	CHEMBL203	Epidermal growth factor receptor erbB1	Homo sapiens	SINGLE PROTEIN	CHEMBL1128699	1	Scientific Literature	J. Med. Chem.	1995	None
CHEMBL358092		0	304.35	0	4.51	16	COC(=O)c1ccc(-c2ccc(-c3ccccc3)cc2O)cc1	Inhibition	'='	41.0	%				UO_0000187					False	CHEMBL678924	Inhibition of EGF-stimulated DNA synthesis in ER22 (EGF-receptor expressing) cells at 1.25 uM	F	BAO_0000019	assay format	None	None	None	None	None	CHEMBL203	Epidermal growth factor receptor erbB1	Homo sapiens	SINGLE PROTEIN	CHEMBL1128699	1	Scientific Literature	J. Med. Chem.	1995	None
CHEMBL142985		0	304.35	0	4.51	23	COC(=O)c1ccc(-c2cccc(-c3ccccc3)c2O)cc1	IC50	'>'	20000.0	nM				UO_0000065					False	CHEMBL677207	In vitro inhibition of intrinsic tyrosine protein kinase activity of the Epidermal growth factor receptor using tripeptide RR-Src	B	BAO_0000357	single protein format	None	None	None	None	None	CHEMBL203	Epidermal growth factor receptor erbB1	Homo sapiens	SINGLE PROTEIN	CHEMBL1128699	1	Scientific Literature	J. Med. Chem.	1995	None
CHEMBL243839		0	533.61	1	3.69	22	CCOc1cc2ncnc(NC3=CC(=O)C(OCc4cccs4)=CC3=O)c2cc1NC(=O)/C=C/CN(C)C	IC50	'='	47.5	nM	7.32			UO_0000065	13.72	0.26	3.63	5.97	False	CHEMBL892951	Inhibition of human EGFR in presence of 1 uM ATP	B	BAO_0000357	single protein format	Homo sapiens	None	None	None	None	CHEMBL203	Epidermal growth factor receptor erbB1	Homo sapiens	SINGLE PROTEIN	CHEMBL1147965	1	Scientific Literature	Bioorg. Med. Chem.	2007	None
CHEMBL517021		0	445.45	1	6.11	27	FC(F)(F)c1cccc(-n2cc(-c3ccccc3NCc3ccnc4ccccc34)nn2)c1	Inhibition	'<'	30.0	%				UO_0000187					False	CHEMBL960820	Inhibition of EGFR at 10 uM	B	BAO_0000357	single protein format	None	None	None	None	None	CHEMBL203	Epidermal growth factor receptor erbB1	Homo sapiens	SINGLE PROTEIN	CHEMBL1153264	1	Scientific Literature	Bioorg. Med. Chem. Lett.	2009	None
CHEMBL522304		0	395.39	0	4.96	11	FC(F)(F)c1ccc(-n2cc(-c3ccccc3NCc3ccncc3)nn2)cc1	Inhibition	'<'	30.0	%				UO_0000187					False	CHEMBL960820	Inhibition of EGFR at 10 uM	B	BAO_0000357	single protein format	None	None	None	None	None	CHEMBL203	Epidermal growth factor receptor erbB1	Homo sapiens	SINGLE PROTEIN	CHEMBL1153264	1	Scientific Literature	Bioorg. Med. Chem. Lett.	2009	None
CHEMBL523133		0	395.39	0	4.96	8	FC(F)(F)c1cccc(-n2cc(-c3ccccc3NCc3ccccn3)nn2)c1	Inhibition	'<'	30.0	%				UO_0000187					False	CHEMBL960820	Inhibition of EGFR at 10 uM	B	BAO_0000357	single protein format	None	None	None	None	None	CHEMBL203	Epidermal growth factor receptor erbB1	Homo sapiens	SINGLE PROTEIN	CHEMBL1153264	1	Scientific Literature	Bioorg. Med. Chem. Lett.	2009	None
CHEMBL158328		0	205.28	0	2.14	10v	CC(=O)C1C(=S)N(C)c2ccccc21	FC50	'>'	100.0	uM				UO_0000064					False	CHEMBL677469	Inhibition of EFGR tyrosine kinase from A431 cells	B	BAO_0000219	cell-based format	Homo sapiens	None	None	A-431	None	CHEMBL203	Epidermal growth factor receptor erbB1	Homo sapiens	SINGLE PROTEIN	CHEMBL1128344	1	Scientific Literature	J. Med. Chem.	1995	CHEMBL3307523
CHEMBL552860		0	335.83	0	3.11	14	CN(C)CCC(=O)c1ccc(OCc2ccccc2)c(O)c1.Cl	IC50	'='	360.0	nM	6.44			UO_0000065	21.52	0.40	3.33	12.95	False	CHEMBL677209	In vitro inhibition of the Epidermal growth factor receptor activity in A431 membranes	B	BAO_0000249	cell membrane format	None	None	None	None	None	CHEMBL203	Epidermal growth factor receptor erbB1	Homo sapiens	SINGLE PROTEIN	CHEMBL1128740	1	Scientific Literature	J. Med. Chem.	1995	None
CHEMBL180022	NERATINIB	4	557.05	2	5.93	2, HKI-272	CCOc1cc2ncc(C#N)c(Nc3ccc(OCc4ccccn4)c(Cl)c3)c2cc1NC(=O)/C=C/CN(C)C	IC50	'='	0.08	nM	10.10			UO_0000065	18.13	0.34	4.17	8.98	False	CHEMBL892951	Inhibition of human EGFR in presence of 1 uM ATP	B	BAO_0000357	single protein format	Homo sapiens	None	None	None	None	CHEMBL203	Epidermal growth factor receptor erbB1	Homo sapiens	SINGLE PROTEIN	CHEMBL1147965	1	Scientific Literature	Bioorg. Med. Chem.	2007	None
CHEMBL101253	VATALANIB	3	346.82	1	5.01	1	Clc1ccc(Nc2nnc(Cc3ccncc3)c3ccccc23)cc1	IC50	'>'	10000.0	nM				UO_0000065					False	CHEMBL892954	Inhibition of human EGFR in presence of 1 mM ATP	B	BAO_0000357	single protein format	Homo sapiens	None	None	None	None	CHEMBL203	Epidermal growth factor receptor erbB1	Homo sapiens	SINGLE PROTEIN	CHEMBL1147965	1	Scientific Literature	Bioorg. Med. Chem.	2007	None
CHEMBL396472		0	479.46	0	3.35	34	COCCOc1cc2ncnc(NC3=CC(=O)C(OCc4cccc(F)c4)=CC3=O)c2cc1OC	Ratio	'>'	1.0										False	CHEMBL892957	Ratio of IC50 for EGFR in presence of 1 mM ATP to IC50 for EGFR in presence of 1 uM ATP	B	BAO_0000357	single protein format	Homo sapiens	None	None	None	None	CHEMBL203	Epidermal growth factor receptor erbB1	Homo sapiens	SINGLE PROTEIN	CHEMBL1147965	1	Scientific Literature	Bioorg. Med. Chem.	2007	None
CHEMBL1095761		0	463.17	1	5.94	7	Nc1nc(Nc2cccc(Br)c2)c2cc(Cc3ccc(Cl)cc3Cl)[nH]c2n1	IC50	'='	200.0	nM	6.70			UO_0000065	14.46	0.34	0.76	8.41	False	CHEMBL1112818	Inhibition of EGFR phosphorylation in human A431 cells after 10 mins by FLISA	B	BAO_0000219	cell-based format	Homo sapiens	None	None	A-431	None	CHEMBL203	Epidermal growth factor receptor erbB1	Homo sapiens	SINGLE PROTEIN	CHEMBL1157126	1	Scientific Literature	Bioorg. Med. Chem.	2010	CHEMBL3307523
CHEMBL109372		0	357.77	0	4.66	10	COc1cc2ncc(C#N)c(Nc3ccc(F)c(Cl)c3)c2cc1OC	IC50	'='	5170.0	nM	5.29			UO_0000065	14.78	0.29	0.63	7.87	False	CHEMBL675388	Inhibition of epidermal growth factor receptor (EGFR)	B	BAO_0000357	single protein format	None	None	None	None	None	CHEMBL203	Epidermal growth factor receptor erbB1	Homo sapiens	SINGLE PROTEIN	CHEMBL1136058	1	Scientific Literature	Bioorg. Med. Chem. Lett.	2002	None
CHEMBL113185		0	396.45	0	2.68	10	COc1cc(Nc2nccc(-c3ccc(NCCN)nc3)n2)cc(OC)c1OC	IC50	'='	5100.0	nM	5.29			UO_0000065	13.35	0.25	2.61	4.55	False	CHEMBL674700	Inhibition of Epidermal growth factor receptor (EGFr)	B	BAO_0000357	single protein format	None	None	None	None	None	CHEMBL203	Epidermal growth factor receptor erbB1	Homo sapiens	SINGLE PROTEIN	CHEMBL1131898	1	Scientific Literature	Bioorg. Med. Chem. Lett.	1999	None
CHEMBL76587		0	172.19	0	1.60	63	N#CC(C#N)Cc1ccc(O)cc1	Ki						Not Determined						False	CHEMBL675641	Inhibition of EGF-dependent epidermal growth factor receptor autophosphorylation	B	BAO_0000357	single protein format	Homo sapiens	None	None	None	None	CHEMBL203	Epidermal growth factor receptor erbB1	Homo sapiens	SINGLE PROTEIN	CHEMBL1124610	1	Scientific Literature	J. Med. Chem.	1989	None
CHEMBL78150	TYRPHOSTIN A9	0	282.39	0	4.42	9	CC(C)(C)c1cc(C=C(C#N)C#N)cc(C(C)(C)C)c1O	Ki	'='	155000.0	nM		Outside typical range		UO_0000065					False	CHEMBL675636	Inhibitory concentration of EGF dependent autophosphorylation of epidermal growth factor receptor kinase	B	BAO_0000357	single protein format	None	None	None	None	None	CHEMBL203	Epidermal growth factor receptor erbB1	Homo sapiens	SINGLE PROTEIN	CHEMBL1124610	1	Scientific Literature	J. Med. Chem.	1989	None
CHEMBL308048		0	188.19	0	0.78	39	N#C/C(=C\c1ccc(O)cc1)C(N)=O	IC50	'='	800000.0	nM		Outside typical range		UO_0000065					True	CHEMBL674643	Inhibitory concentration of EGF dependent autophosphorylation of epidermal growth factor receptor kinase	B	BAO_0000357	single protein format	None	None	None	None	None	CHEMBL203	Epidermal growth factor receptor erbB1	Homo sapiens	SINGLE PROTEIN	CHEMBL1124610	1	Scientific Literature	J. Med. Chem.	1989	None
CHEMBL78150	TYRPHOSTIN A9	0	282.39	0	4.42	9	CC(C)(C)c1cc(C=C(C#N)C#N)cc(C(C)(C)C)c1O	IC50	'='	460000.0	nM		Outside typical range		UO_0000065					False	CHEMBL674643	Inhibitory concentration of EGF dependent autophosphorylation of epidermal growth factor receptor kinase	B	BAO_0000357	single protein format	None	None	None	None	None	CHEMBL203	Epidermal growth factor receptor erbB1	Homo sapiens	SINGLE PROTEIN	CHEMBL1124610	1	Scientific Literature	J. Med. Chem.	1989	None
CHEMBL126062		0	319.29	0	3.24	8h	Nc1cc2ncnc(NCc3ccccc3C(F)(F)F)c2cn1	IC50	'='	10000.0	nM	5.00			UO_0000065					False	CHEMBL674641	Inhibition of tyrosine phosphorylation by full length Epidermal growth factor receptor from human A431 carcinoma cells.	F	BAO_0000219	cell-based format	None	None	None	A-431	None	CHEMBL203	Epidermal growth factor receptor erbB1	Homo sapiens	SINGLE PROTEIN	CHEMBL1128730	1	Scientific Literature	J. Med. Chem.	1995	CHEMBL3307523
CHEMBL254760	MGCD-265	0	517.61	2	5.68	10a	Cn1cnc(-c2cc3nccc(Oc4ccc(NC(=S)NC(=O)Cc5ccccc5)cc4F)c3s2)c1	Inhibition	'<'	5.0	%				UO_0000187					False	CHEMBL927965	Inhibition of EGFR at 100 nM	B	BAO_0000357	single protein format	None	None	None	None	None	CHEMBL203	Epidermal growth factor receptor erbB1	Homo sapiens	SINGLE PROTEIN	CHEMBL1145636	1	Scientific Literature	Bioorg. Med. Chem. Lett.	2008	None
CHEMBL432903		0	526.02	1	4.52	26c	CCN(CC)CCNC(=O)c1c(C)[nH]c(/C=C2\C(=O)Nc3ncnc(Nc4ccc(F)c(Cl)c4)c32)c1C	IC50	'='	200.0	nM	6.70			UO_0000065	12.74	0.25	2.18	5.82	False	CHEMBL674637	Inhibitory activity towards tyrosine phosphorylation for the epidermal growth factor-receptor kinase	B	BAO_0000357	single protein format	None	None	None	None	None	CHEMBL203	Epidermal growth factor receptor erbB1	Homo sapiens	SINGLE PROTEIN	CHEMBL1134862	1	Scientific Literature	Bioorg. Med. Chem. Lett.	2002	None
CHEMBL39337		0	340.18	0	4.01	2a	Brc1cccc(Nc2ncnc3cc4[nH]ncc4cc23)c1	IC50	'='	0.44	nM	9.36			UO_0000065	27.50	0.61	5.35	14.07	True	CHEMBL676158	Inhibition of Epidermal growth factor receptor from human A431 carcinoma cell membranes	B	BAO_0000019	assay format	Homo sapiens	None	None	None	None	CHEMBL203	Epidermal growth factor receptor erbB1	Homo sapiens	SINGLE PROTEIN	CHEMBL1130030	1	Scientific Literature	J. Med. Chem.	1997	None
CHEMBL305194		0	413.80	0	3.84	26f	Cc1cc(C(=O)O)[nH]c1/C=C1\C(=O)Nc2ncnc(Nc3ccc(F)c(Cl)c3)c21	IC50	'>'	5000.0	nM				UO_0000065					False	CHEMBL621151	Inhibition of autophosphorylation of human epidermal growth factor-receptor (EGF-R) expressed in A431 cells	F	BAO_0000219	cell-based format	Homo sapiens	None	None	A-431	None	CHEMBL203	Epidermal growth factor receptor erbB1	Homo sapiens	SINGLE PROTEIN	CHEMBL1134862	1	Scientific Literature	Bioorg. Med. Chem. Lett.	2002	CHEMBL3307523
CHEMBL332938		0	265.32	0	3.25	31	COc1ccc2ncnc(NCc3ccccc3)c2c1	IC50	'='	200.0	nM	6.70			UO_0000065	25.25	0.46	3.45	14.24	False	CHEMBL677204	Evaluation of inhibitory activity against phospholipase C-gamma1 phosphorylation by Epidermal growth factor receptor enzyme isolated from A431 cells.	B	BAO_0000219	cell-based format	None	None	None	A-431	None	CHEMBL203	Epidermal growth factor receptor erbB1	Homo sapiens	SINGLE PROTEIN	CHEMBL1128536	1	Scientific Literature	J. Med. Chem.	1995	CHEMBL3307523
CHEMBL443523		0	369.22	0	4.26	3a	C=CC(=O)Nc1ccc2c(Nc3cccc(Br)c3)ncnc2c1	IC50	'='	14.0	nM	7.85			UO_0000065	21.27	0.47	3.59	11.74	False	CHEMBL674017	Inhibition of EGF-stimulated autophosphorylation of epidermal growth factor receptor (EGFR) in A431 cells	B	BAO_0000219	cell-based format	Homo sapiens	None	None	A-431	None	CHEMBL203	Epidermal growth factor receptor erbB1	Homo sapiens	SINGLE PROTEIN	CHEMBL1132213	1	Scientific Literature	J. Med. Chem.	1999	CHEMBL3307523
CHEMBL443523		0	369.22	0	4.26	3a	C=CC(=O)Nc1ccc2c(Nc3cccc(Br)c3)ncnc2c1	Inhibition						Active						False	CHEMBL621158	Irreversible inhibition of ATP binding site of EGFR (lack of phosphorylated EGFR) in A431 cells 8 hour after washing cells free of the inhibitor)	F	BAO_0000219	cell-based format	None	None	None	A-431	None	CHEMBL203	Epidermal growth factor receptor erbB1	Homo sapiens	SINGLE PROTEIN	CHEMBL1132213	1	Scientific Literature	J. Med. Chem.	1999	CHEMBL3307523
CHEMBL69129		0	386.45	0	4.56	8	Nc1ncnc2c1c(-c1ccc(Oc3ccccc3)cc1)cn2C1CCC(O)C1	IC50						Not Determined						False	CHEMBL679675	Inhibition of Epidermal growth factor receptor (not tested)	B	BAO_0000357	single protein format	None	None	None	None	None	CHEMBL203	Epidermal growth factor receptor erbB1	Homo sapiens	SINGLE PROTEIN	CHEMBL1132739	1	Scientific Literature	Bioorg. Med. Chem. Lett.	2000	None
CHEMBL285063		0	369.22	0	4.26	1	C=CC(=O)Nc1ccc2ncnc(Nc3cccc(Br)c3)c2c1	IC50	'='	0.08	nM	10.10			UO_0000065	27.35	0.60	5.84	15.09	False	CHEMBL978648	Inhibition of EGFR	B	BAO_0000357	single protein format	None	None	None	None	None	CHEMBL203	Epidermal growth factor receptor erbB1	Homo sapiens	SINGLE PROTEIN	CHEMBL1157167	1	Scientific Literature	Bioorg. Med. Chem.	2008	None
CHEMBL521887		0	450.59	1	5.21	14d	Cc1ccc(NC(=O)c2ccc(CN3CCN(C)CC3)cc2)cc1-c1ccc2ccncc2c1	IC50	'='	700.0	nM	6.16			UO_0000065	13.66	0.25	0.94	12.70	False	CHEMBL998566	Inhibition of EGFR	B	BAO_0000357	single protein format	None	None	None	None	None	CHEMBL203	Epidermal growth factor receptor erbB1	Homo sapiens	SINGLE PROTEIN	CHEMBL1141712	1	Scientific Literature	Bioorg. Med. Chem. Lett.	2008	None
CHEMBL316764		0	273.24	0	2.25	5	O=C(O)c1cc(/N=C/c2cc(O)ccc2O)ccc1O	IC50	'>'	100000.0	nM				UO_0000065					False	CHEMBL676146	Inhibition of EGF-dependent DNA synthesis in ER 22 cells incubated with [3H]TdR	F	BAO_0000219	cell-based format	None	None	None	ER 22	None	CHEMBL203	Epidermal growth factor receptor erbB1	Homo sapiens	SINGLE PROTEIN	CHEMBL1127084	1	Scientific Literature	J. Med. Chem.	1993	None
CHEMBL77595		0	173.17	0	1.68	26	N#C/C(=C\c1ccccc1)C(=O)O	IC50	'='	850000.0	nM		Outside typical range		UO_0000065					False	CHEMBL674643	Inhibitory concentration of EGF dependent autophosphorylation of epidermal growth factor receptor kinase	B	BAO_0000357	single protein format	None	None	None	None	None	CHEMBL203	Epidermal growth factor receptor erbB1	Homo sapiens	SINGLE PROTEIN	CHEMBL1124610	1	Scientific Literature	J. Med. Chem.	1989	None
CHEMBL1173713		0	331.33	0	2.36	3f	COc1ccc(/C=C/C(=O)OCCn2c([N+](=O)[O-])cnc2C)cc1	IC50	'='	10850.0	nM	4.96			UO_0000065	14.98	0.28	2.60	5.15	False	CHEMBL1177207	Inhibition of human recombinant His6x-tagged EGFR autophosphorylation expressed in Sf9 cells after 1 hr by ELISA	B	BAO_0000219	cell-based format	Homo sapiens	None	None	Sf9	None	CHEMBL203	Epidermal growth factor receptor erbB1	Homo sapiens	SINGLE PROTEIN	CHEMBL1177684	1	Scientific Literature	Bioorg. Med. Chem.	2010	CHEMBL3308860
CHEMBL139307		0	496.41	0	4.38	23	C=CC(=O)N(CCCN1CCOCC1)c1ccc2ncnc(Nc3cccc(Br)c3)c2c1	IC50	'='	194.0	nM	6.71			UO_0000065	13.52	0.29	2.33	9.51	False	CHEMBL677216	Inhibition of autophosphorylation of EGFR in A431 cells	B	BAO_0000219	cell-based format	None	None	None	A-431	None	CHEMBL203	Epidermal growth factor receptor erbB1	Homo sapiens	SINGLE PROTEIN	CHEMBL1134843	1	Scientific Literature	J. Med. Chem.	2001	CHEMBL3307523
CHEMBL305782		0	455.88	0	4.47	26b	Cc1[nH]c(/C=C2\C(=O)Nc3ncnc(Nc4ccc(F)c(Cl)c4)c32)c(C)c1CCC(=O)O	IC50	'='	180.0	nM	6.75			UO_0000065	14.79	0.29	2.27	5.62	False	CHEMBL674637	Inhibitory activity towards tyrosine phosphorylation for the epidermal growth factor-receptor kinase	B	BAO_0000357	single protein format	None	None	None	None	None	CHEMBL203	Epidermal growth factor receptor erbB1	Homo sapiens	SINGLE PROTEIN	CHEMBL1134862	1	Scientific Literature	Bioorg. Med. Chem. Lett.	2002	None
CHEMBL308672		0	511.99	1	4.21	26t	CCN(CC)CCNC(=O)c1cc(C)c(/C=C2\C(=O)Nc3ncnc(Nc4ccc(Cl)cc4F)c32)[nH]1	IC50	'='	450.0	nM	6.35			UO_0000065	12.40	0.24	2.14	5.52	False	CHEMBL674637	Inhibitory activity towards tyrosine phosphorylation for the epidermal growth factor-receptor kinase	B	BAO_0000357	single protein format	None	None	None	None	None	CHEMBL203	Epidermal growth factor receptor erbB1	Homo sapiens	SINGLE PROTEIN	CHEMBL1134862	1	Scientific Literature	Bioorg. Med. Chem. Lett.	2002	None
CHEMBL310400		0	170.17	0	1.82	13	N#CC(C#N)=Cc1cccc(O)c1	Ki	'='	123000.0	nM		Outside typical range		UO_0000065					False	CHEMBL675636	Inhibitory concentration of EGF dependent autophosphorylation of epidermal growth factor receptor kinase	B	BAO_0000357	single protein format	None	None	None	None	None	CHEMBL203	Epidermal growth factor receptor erbB1	Homo sapiens	SINGLE PROTEIN	CHEMBL1124610	1	Scientific Literature	J. Med. Chem.	1989	None
CHEMBL287007		0	396.29	0	4.68	5	CN(C)Cc1c[nH]c2cc3ncnc(Nc4cccc(Br)c4)c3cc12	IC50	'='	9.7	nM	8.01			UO_0000065	20.22	0.44	3.33	14.10	True	CHEMBL676156	Inhibition of autophosphorylation of epidermal growth factor receptor prepared from human A431 carcinoma cells.	B	BAO_0000219	cell-based format	None	None	None	A-431	None	CHEMBL203	Epidermal growth factor receptor erbB1	Homo sapiens	SINGLE PROTEIN	CHEMBL1130030	1	Scientific Literature	J. Med. Chem.	1997	CHEMBL3307523
CHEMBL155761		0	584.10	2	6.32	6	CS(=O)(=O)CCNc1nc(-c2ccc3ncnc(Nc4ccc(OCc5cccc(F)c5)c(Cl)c4)c3c2)cs1	IC50	'='	80.0	nM	7.10			UO_0000065					False	CHEMBL879468	Inhibition of EGFR overexpressing HN5 (Head and neck) tumor cell proliferation	F	BAO_0000019	assay format	Homo sapiens	None	None	None	None	CHEMBL203	Epidermal growth factor receptor erbB1	Homo sapiens	SINGLE PROTEIN	CHEMBL1136583	1	Scientific Literature	Bioorg. Med. Chem. Lett.	2003	None
CHEMBL472383		0	475.94	1	5.30	8i	COc1ccc(NC(=O)c2c(N)ncnc2Nc2ccc(OCc3ccccc3)c(Cl)c2)cc1	Inhibition	'='	36.5	%				UO_0000187					False	CHEMBL971641	Inhibition of EGFR at 2 uM	B	BAO_0000357	single protein format	None	None	None	None	None	CHEMBL203	Epidermal growth factor receptor erbB1	Homo sapiens	SINGLE PROTEIN	CHEMBL1156722	1	Scientific Literature	Bioorg. Med. Chem. Lett.	2008	None
CHEMBL188502		0	416.92	1	5.38	56	Clc1cccc(Nc2cncc(-c3cncc(NCCCc4cccnc4)c3)n2)c1	IC50	'>'	10000.0	nM				UO_0000065					False	CHEMBL829568	Inhibition of epidermal growth factor receptor; not determined	B	BAO_0000357	single protein format	None	None	None	None	None	CHEMBL203	Epidermal growth factor receptor erbB1	Homo sapiens	SINGLE PROTEIN	CHEMBL1140334	1	Scientific Literature	J. Med. Chem.	2005	None
CHEMBL193232		0	396.45	0	4.31	20	O=C(O)C1COc2cc3nc(-c4cccs4)c(-c4cccs4)nc3cc2O1	Inhibition	'='	39.0	%				UO_0000187					False	CHEMBL834121	In vitro percent inhibition of Epidermal growth factor receptor at 10 uM concentration of compound dissolved in 100% DMSO using 5''-[gamma-33P]-triphosphate	B	BAO_0000357	single protein format	None	None	None	None	None	CHEMBL203	Epidermal growth factor receptor erbB1	Homo sapiens	SINGLE PROTEIN	CHEMBL1140238	1	Scientific Literature	Bioorg. Med. Chem. Lett.	2005	None
CHEMBL116547		0	447.51	1	5.04	1	COc1cc(/C=C(\C#N)C(=O)c2ccc(O)c(O)c2)cc(CSCc2ccccc2)c1O	IC50	'='	4500.0	nM	5.35			UO_0000065	11.95	0.23	0.31	4.83	False	CHEMBL677393	Inhibitory concentration against EGF receptor by autophosphorylation	B	BAO_0000357	single protein format	None	None	None	None	None	CHEMBL203	Epidermal growth factor receptor erbB1	Homo sapiens	SINGLE PROTEIN	CHEMBL1126897	1	Scientific Literature	J. Med. Chem.	1993	None
CHEMBL324030		0	349.44	0	2.13	14	COc1cc(/C=C(\C#N)C(N)=O)cc(CSC2=NCCS2)c1O	IC50	'='	16300.0	nM	4.79			UO_0000065	13.70	0.28	2.66	4.40	False	CHEMBL677392	Inhibitory concentration against EGF receptor by polyGAT phosphorylation	B	BAO_0000357	single protein format	None	None	None	None	None	CHEMBL203	Epidermal growth factor receptor erbB1	Homo sapiens	SINGLE PROTEIN	CHEMBL1126897	1	Scientific Literature	J. Med. Chem.	1993	None
CHEMBL418906		0	491.52	0	2.96	18	CC(C)(C)OC(=O)NCCNC(=O)c1ccc(S(=O)(=O)Oc2ccc(/C=C/[N+](=O)[O-])cc2)cc1	IC50	'='	1400.0	nM	5.85			UO_0000065	11.91	0.24	2.89	3.80	False	CHEMBL674640	Inhibition of the epidermal growth factor receptor expressed in A431 cell line	B	BAO_0000219	cell-based format	None	None	None	A-431	None	CHEMBL203	Epidermal growth factor receptor erbB1	Homo sapiens	SINGLE PROTEIN	CHEMBL1125600	1	Scientific Literature	J. Med. Chem.	1991	CHEMBL3307523
CHEMBL242349		0	491.50	0	3.22	32	COCCOc1cc2ncnc(NC3=CC(=O)C(OCc4cccc(OC)c4)=CC3=O)c2cc1OC	Inhibition	'='	-13.0	%		Outside typical range		UO_0000187					False	CHEMBL892955	Inhibition of human EGFR in presence of 1 mM ATP at <10000 nM	B	BAO_0000357	single protein format	Homo sapiens	None	None	None	None	CHEMBL203	Epidermal growth factor receptor erbB1	Homo sapiens	SINGLE PROTEIN	CHEMBL1147965	1	Scientific Literature	Bioorg. Med. Chem.	2007	None
CHEMBL24828	VANDETANIB	4	475.36	1	5.00	31, ZD-6474	COc1cc2c(Nc3ccc(Br)cc3F)ncnc2cc1OCC1CCN(C)CC1	Inhibition	'='	18.0	%				UO_0000187					False	CHEMBL892955	Inhibition of human EGFR in presence of 1 mM ATP at <10000 nM	B	BAO_0000357	single protein format	Homo sapiens	None	None	None	None	CHEMBL203	Epidermal growth factor receptor erbB1	Homo sapiens	SINGLE PROTEIN	CHEMBL1147965	1	Scientific Literature	Bioorg. Med. Chem.	2007	None
CHEMBL12856	INAMRINONE	4	187.20	0	1.02	AMRINONE	Nc1cc(-c2ccncc2)c[nH]c1=O	IC50						Not Active (inhibition < 50% @ 10 uM and thus dose-reponse curve not measured)						False	CHEMBL1909203	DRUGMATRIX: Protein Tyrosine Kinase, EGF Receptor enzyme inhibition (substrate: Poly(Glu:Tyr))	B	BAO_0000219	cell-based format	None	None	None	Insect cells	None	CHEMBL203	Epidermal growth factor receptor erbB1	Homo sapiens	SINGLE PROTEIN	CHEMBL1909046	15	DrugMatrix			None
CHEMBL242349		0	491.50	0	3.22	32	COCCOc1cc2ncnc(NC3=CC(=O)C(OCc4cccc(OC)c4)=CC3=O)c2cc1OC	Ratio	'>'	1.3										False	CHEMBL892957	Ratio of IC50 for EGFR in presence of 1 mM ATP to IC50 for EGFR in presence of 1 uM ATP	B	BAO_0000357	single protein format	Homo sapiens	None	None	None	None	CHEMBL203	Epidermal growth factor receptor erbB1	Homo sapiens	SINGLE PROTEIN	CHEMBL1147965	1	Scientific Literature	Bioorg. Med. Chem.	2007	None
CHEMBL1928311		0	438.87	1	5.65	45	O=C(c1cc2cc(O)ccc2[nH]1)c1cc2c(Nc3ccc(F)c(Cl)c3)ncnc2s1	IC50	'='	24.0	nM	7.62			UO_0000065	17.36	0.35	1.97	8.38	False	CHEMBL1930721	Inhibition of EGFR using poly(Glu,Tyr)4:1 as substrate and [gamma33P]ATP after 60 mins by scintillation counting	B	BAO_0000357	single protein format	None	None	None	None	None	CHEMBL203	Epidermal growth factor receptor erbB1	Homo sapiens	SINGLE PROTEIN	CHEMBL1926681	1	Scientific Literature	Bioorg. Med. Chem.	2012	None
CHEMBL1098119		0	479.06	1	5.88	1	Cl.NCCc1cn(CCCCCc2ccccc2)c2ccc(OCCc3ccc(O)cc3)cc12	IC50	'='	1630.0	nM	5.79			UO_0000065	13.08	0.24	-0.09	9.58	False	CHEMBL1105615	Inhibition of EGFR after 30 mins by chemiluminescence ELISA	B	BAO_0000357	single protein format	None	None	None	None	None	CHEMBL203	Epidermal growth factor receptor erbB1	Homo sapiens	SINGLE PROTEIN	CHEMBL1157833	1	Scientific Literature	Bioorg. Med. Chem.	2010	None
CHEMBL1095957		0	332.83	0	3.00	10	Cl.NCCc1c[nH]c2ccc(OCCc3ccc(O)cc3)cc12	IC50	'='	2070.0	nM	5.68			UO_0000065	19.18	0.35	2.68	7.98	False	CHEMBL1105615	Inhibition of EGFR after 30 mins by chemiluminescence ELISA	B	BAO_0000357	single protein format	None	None	None	None	None	CHEMBL203	Epidermal growth factor receptor erbB1	Homo sapiens	SINGLE PROTEIN	CHEMBL1157833	1	Scientific Literature	Bioorg. Med. Chem.	2010	None
CHEMBL1097189		0	477.05	1	5.42	24	Cl.NC1CCc2c(c3cc(OCCc4ccc(O)cc4)ccc3n2CCCc2ccccc2)C1	IC50	'='	2500.0	nM	5.60			UO_0000065	12.71	0.23	0.18	9.27	False	CHEMBL1105615	Inhibition of EGFR after 30 mins by chemiluminescence ELISA	B	BAO_0000357	single protein format	None	None	None	None	None	CHEMBL203	Epidermal growth factor receptor erbB1	Homo sapiens	SINGLE PROTEIN	CHEMBL1157833	1	Scientific Literature	Bioorg. Med. Chem.	2010	None
CHEMBL1098120		0	505.10	1	6.20	2	Cl.NC1CCc2c(c3cc(OCCc4ccc(O)cc4)ccc3n2CCCCCc2ccccc2)C1	IC50	'='	1000.0	nM	6.00			UO_0000065	12.80	0.23	-0.20	9.93	False	CHEMBL1111024	Noncompetitive inhibition of EGFR after 30 mins by chemiluminescence ELISA in presence of 250 uM ATP	B	BAO_0000357	single protein format	None	None	None	None	None	CHEMBL203	Epidermal growth factor receptor erbB1	Homo sapiens	SINGLE PROTEIN	CHEMBL1157833	1	Scientific Literature	Bioorg. Med. Chem.	2010	None
CHEMBL1094195		0	567.05	2	7.20	7	Cl.NCCc1cn(Cc2ccc(-c3cccc(C(F)(F)F)c3)cc2)c2ccc(OCCc3ccc(O)cc3)cc12	IC50	'='	1060.0	nM	5.97			UO_0000065	11.26	0.21	-1.23	9.89	False	CHEMBL1111024	Noncompetitive inhibition of EGFR after 30 mins by chemiluminescence ELISA in presence of 250 uM ATP	B	BAO_0000357	single protein format	None	None	None	None	None	CHEMBL203	Epidermal growth factor receptor erbB1	Homo sapiens	SINGLE PROTEIN	CHEMBL1157833	1	Scientific Literature	Bioorg. Med. Chem.	2010	None
CHEMBL424625		0	336.37	0	1.50	22	COc1cc(/C=C(\C#N)C(N)=O)cc(CSCCC(=O)O)c1O	IC50	'>'	50000.0	nM				UO_0000065					False	CHEMBL677393	Inhibitory concentration against EGF receptor by autophosphorylation	B	BAO_0000357	single protein format	None	None	None	None	None	CHEMBL203	Epidermal growth factor receptor erbB1	Homo sapiens	SINGLE PROTEIN	CHEMBL1126897	1	Scientific Literature	J. Med. Chem.	1993	None
CHEMBL119987		0	384.41	0	2.78	18	COc1cc(/C=C(\C#N)C(N)=O)cc(CSc2ccccc2C(=O)O)c1O	IC50	'='	37000.0	nM	4.43			UO_0000065	11.53	0.22	1.65	3.32	False	CHEMBL677392	Inhibitory concentration against EGF receptor by polyGAT phosphorylation	B	BAO_0000357	single protein format	None	None	None	None	None	CHEMBL203	Epidermal growth factor receptor erbB1	Homo sapiens	SINGLE PROTEIN	CHEMBL1126897	1	Scientific Literature	J. Med. Chem.	1993	None
CHEMBL119987		0	384.41	0	2.78	18	COc1cc(/C=C(\C#N)C(N)=O)cc(CSc2ccccc2C(=O)O)c1O	IC50	'>'	50000.0	nM				UO_0000065					False	CHEMBL689290	Inhibition of HER-14 (human EGFR overexpressing NIH3T3) cell proliferation	F	BAO_0000219	cell-based format	None	None	None	NIH3T3	None	CHEMBL203	Epidermal growth factor receptor erbB1	Homo sapiens	SINGLE PROTEIN	CHEMBL1126897	1	Scientific Literature	J. Med. Chem.	1993	CHEMBL3307716
CHEMBL310514		0	143.15	0	1.45	55	N#CC(C#N)=Cc1ccc[nH]1	IC50	'='	260000.0	nM		Outside typical range		UO_0000065					False	CHEMBL674643	Inhibitory concentration of EGF dependent autophosphorylation of epidermal growth factor receptor kinase	B	BAO_0000357	single protein format	None	None	None	None	None	CHEMBL203	Epidermal growth factor receptor erbB1	Homo sapiens	SINGLE PROTEIN	CHEMBL1124610	1	Scientific Literature	J. Med. Chem.	1989	None
CHEMBL122522		0	322.39	0	4.12	23	COc1cc(C=C(C#N)C#N)cc(CSc2ccccc2)c1O	IC50	'='	6700.0	nM	5.17			UO_0000065	16.05	0.31	1.05	6.72	True	CHEMBL677393	Inhibitory concentration against EGF receptor by autophosphorylation	B	BAO_0000357	single protein format	None	None	None	None	None	CHEMBL203	Epidermal growth factor receptor erbB1	Homo sapiens	SINGLE PROTEIN	CHEMBL1126897	1	Scientific Literature	J. Med. Chem.	1993	None
CHEMBL553	ERLOTINIB	4	393.44	0	3.41	1	C#Cc1cccc(Nc2ncnc3cc(OCCOC)c(OCCOC)cc23)c1	IC50	'='	1200.0	nM	5.92	Potential transcription error		UO_0000065					True	CHEMBL1932339	Inhibition of EGFR tyrosine kinase activity in EGF-stimulated human A431 cells after 60 mins by ELISA	B	BAO_0000219	cell-based format	Homo sapiens	None	None	A-431	None	CHEMBL203	Epidermal growth factor receptor erbB1	Homo sapiens	SINGLE PROTEIN	CHEMBL1926631	1	Scientific Literature	Bioorg. Med. Chem.	2012	CHEMBL3307523
CHEMBL265629		0	470.51	0	2.94	1n	O=C1CN(Cc2ccn3ncnc(Nc4ccc5c(cnn5Cc5cccc(F)c5)c4)c23)CCN1	IC50	'='	350.0	nM	6.46			UO_0000065	13.72	0.25	3.52	6.99	False	CHEMBL893470	Inhibition of human EGFR	B	BAO_0000357	single protein format	Homo sapiens	None	None	None	None	CHEMBL203	Epidermal growth factor receptor erbB1	Homo sapiens	SINGLE PROTEIN	CHEMBL1147910	1	Scientific Literature	Bioorg. Med. Chem. Lett.	2007	None
CHEMBL1096972		0	338.41	0	4.47	20	C#Cc1cccc(Nc2ncnc3[nH]c(CCc4ccccc4)cc23)c1	IC50	'>'	200000.0	nM		Outside typical range		UO_0000065					False	CHEMBL1115598	Inhibition of EGFR	B	BAO_0000357	single protein format	None	None	None	None	None	CHEMBL203	Epidermal growth factor receptor erbB1	Homo sapiens	SINGLE PROTEIN	CHEMBL1157122	1	Scientific Literature	Bioorg. Med. Chem. Lett.	2010	None
CHEMBL279329		0	470.67	0	4.93	7	O=C(CCI)Nc1ccc2ncnc(Nc3ccc(F)c(Cl)c3)c2c1	Inhibition	'='	100.0	%				UO_0000187					False	CHEMBL893389	Inhibition of EGFR autophosphorylation in human A431 cells at 1 uM	B	BAO_0000219	cell-based format	Homo sapiens	None	None	A-431	None	CHEMBL203	Epidermal growth factor receptor erbB1	Homo sapiens	SINGLE PROTEIN	CHEMBL1148017	1	Scientific Literature	Bioorg. Med. Chem.	2007	CHEMBL3307523
CHEMBL191	LOSARTAN	4	422.92	0	4.27	LOSARTAN	CCCCc1nc(Cl)c(CO)n1Cc1ccc(-c2ccccc2-c2nnn[nH]2)cc1	Ki						Not Active (inhibition < 50% @ 10 uM and thus dose-reponse curve not measured)						False	CHEMBL1909203	DRUGMATRIX: Protein Tyrosine Kinase, EGF Receptor enzyme inhibition (substrate: Poly(Glu:Tyr))	B	BAO_0000219	cell-based format	None	None	None	Insect cells	None	CHEMBL203	Epidermal growth factor receptor erbB1	Homo sapiens	SINGLE PROTEIN	CHEMBL1909046	15	DrugMatrix			None
CHEMBL27577	SALICYLAMIDE	0	137.14	0	0.49	SALICYLAMIDE	NC(=O)c1ccccc1O	IC50						Not Active (inhibition < 50% @ 10 uM and thus dose-reponse curve not measured)						False	CHEMBL1909203	DRUGMATRIX: Protein Tyrosine Kinase, EGF Receptor enzyme inhibition (substrate: Poly(Glu:Tyr))	B	BAO_0000219	cell-based format	None	None	None	Insect cells	None	CHEMBL203	Epidermal growth factor receptor erbB1	Homo sapiens	SINGLE PROTEIN	CHEMBL1909046	15	DrugMatrix			None
CHEMBL27577	SALICYLAMIDE	0	137.14	0	0.49	SALICYLAMIDE	NC(=O)c1ccccc1O	Ki						Not Active (inhibition < 50% @ 10 uM and thus dose-reponse curve not measured)						False	CHEMBL1909203	DRUGMATRIX: Protein Tyrosine Kinase, EGF Receptor enzyme inhibition (substrate: Poly(Glu:Tyr))	B	BAO_0000219	cell-based format	None	None	None	Insect cells	None	CHEMBL203	Epidermal growth factor receptor erbB1	Homo sapiens	SINGLE PROTEIN	CHEMBL1909046	15	DrugMatrix			None
CHEMBL447	SECOBARBITAL	4	238.29	0	1.35	SECOBARBITAL	C=CCC1(C(C)CCC)C(=O)NC(=O)NC1=O	IC50						Not Active (inhibition < 50% @ 10 uM and thus dose-reponse curve not measured)						False	CHEMBL1909203	DRUGMATRIX: Protein Tyrosine Kinase, EGF Receptor enzyme inhibition (substrate: Poly(Glu:Tyr))	B	BAO_0000219	cell-based format	None	None	None	Insect cells	None	CHEMBL203	Epidermal growth factor receptor erbB1	Homo sapiens	SINGLE PROTEIN	CHEMBL1909046	15	DrugMatrix			None
CHEMBL38	TRETINOIN	4	300.44	1	5.60	1; RA	CC1=C(/C=C/C(C)=C/C=C/C(C)=C/C(=O)O)C(C)(C)CCC1	Ki						Not Active (inhibition < 50% @ 10 uM and thus dose-reponse curve not measured)						False	CHEMBL1909203	DRUGMATRIX: Protein Tyrosine Kinase, EGF Receptor enzyme inhibition (substrate: Poly(Glu:Tyr))	B	BAO_0000219	cell-based format	None	None	None	Insect cells	None	CHEMBL203	Epidermal growth factor receptor erbB1	Homo sapiens	SINGLE PROTEIN	CHEMBL1909046	15	DrugMatrix			None
CHEMBL1172803		0	335.75	0	3.01	3b	Cc1ncc([N+](=O)[O-])n1CCOC(=O)/C=C/c1ccc(Cl)cc1	IC50	'='	3620.0	nM	5.44			UO_0000065	16.21	0.32	2.43	6.24	False	CHEMBL1177207	Inhibition of human recombinant His6x-tagged EGFR autophosphorylation expressed in Sf9 cells after 1 hr by ELISA	B	BAO_0000219	cell-based format	Homo sapiens	None	None	Sf9	None	CHEMBL203	Epidermal growth factor receptor erbB1	Homo sapiens	SINGLE PROTEIN	CHEMBL1177684	1	Scientific Literature	Bioorg. Med. Chem.	2010	CHEMBL3308860
CHEMBL1173783		0	407.43	0	3.94	3i	Cc1ncc([N+](=O)[O-])n1CCOC(=O)/C=C/c1ccc(OCc2ccccc2)cc1	IC50	'='	1270.0	nM	5.90			UO_0000065	14.47	0.27	1.96	6.11	False	CHEMBL1177207	Inhibition of human recombinant His6x-tagged EGFR autophosphorylation expressed in Sf9 cells after 1 hr by ELISA	B	BAO_0000219	cell-based format	Homo sapiens	None	None	Sf9	None	CHEMBL203	Epidermal growth factor receptor erbB1	Homo sapiens	SINGLE PROTEIN	CHEMBL1177684	1	Scientific Literature	Bioorg. Med. Chem.	2010	CHEMBL3308860
CHEMBL1172947		0	380.20	0	3.12	3l	Cc1ncc([N+](=O)[O-])n1CCOC(=O)/C=C/c1ccccc1Br	IC50	'='	24320.0	nM	4.61			UO_0000065	12.14	0.27	1.49	5.29	False	CHEMBL1177207	Inhibition of human recombinant His6x-tagged EGFR autophosphorylation expressed in Sf9 cells after 1 hr by ELISA	B	BAO_0000219	cell-based format	Homo sapiens	None	None	Sf9	None	CHEMBL203	Epidermal growth factor receptor erbB1	Homo sapiens	SINGLE PROTEIN	CHEMBL1177684	1	Scientific Literature	Bioorg. Med. Chem.	2010	CHEMBL3308860
CHEMBL1909376		0	378.82	0	0.13	SB-759335-B	CCn1c(-c2nonc2N)nc2cncc(C(=O)N3CCNCC3)c21.Cl	Inhibition	'='	0.98	%				UO_0000187					False	CHEMBL1962266	GSK_PKIS: EGFR (T790M-L858R mutant) mean inhibition at 0.1 uM [Nanosyn]	B	BAO_0000357	single protein format	None	None	None	None	None	CHEMBL203	Epidermal growth factor receptor erbB1	Homo sapiens	SINGLE PROTEIN	CHEMBL1961873	16	GSK Published Kinase Inhibitor Set			None
CHEMBL572881	MOTESANIB	3	373.46	0	4.04	AMG-706	CC1(C)CNc2cc(NC(=O)c3cccnc3NCc3ccncc3)ccc21	Kd	'='	960.0	nM	6.02			UO_0000065	16.11	0.29	1.98	7.62	False	CHEMBL1908697	Binding constant for EGFR(L747-E749del, A750P) kinase domain	B	BAO_0000357	single protein format	None	None	None	None	None	CHEMBL203	Epidermal growth factor receptor erbB1	Homo sapiens	SINGLE PROTEIN	CHEMBL1908390	1	Scientific Literature	Nat. Biotechnol.	2011	None
CHEMBL572881	MOTESANIB	3	373.46	0	4.04	AMG-706	CC1(C)CNc2cc(NC(=O)c3cccnc3NCc3ccncc3)ccc21	Kd	'='	2600.0	nM	5.58			UO_0000065	14.95	0.27	1.55	7.08	False	CHEMBL1908699	Binding constant for EGFR(L747-T751del,Sins) kinase domain	B	BAO_0000357	single protein format	None	None	None	None	None	CHEMBL203	Epidermal growth factor receptor erbB1	Homo sapiens	SINGLE PROTEIN	CHEMBL1908390	1	Scientific Literature	Nat. Biotechnol.	2011	None
CHEMBL139307		0	496.41	0	4.38	23	C=CC(=O)N(CCCN1CCOCC1)c1ccc2ncnc(Nc3cccc(Br)c3)c2c1	IC50	'='	3.3	nM	8.48			UO_0000065	17.09	0.36	4.10	12.02	False	CHEMBL673925	Inhibition of phosphorylation of a polyglutamic acid/tyrosine random copolymer by EGFR enzyme (from human A431 carcinoma cell vesicles)	B	BAO_0000357	single protein format	None	None	None	None	None	CHEMBL203	Epidermal growth factor receptor erbB1	Homo sapiens	SINGLE PROTEIN	CHEMBL1134843	1	Scientific Literature	J. Med. Chem.	2001	None
CHEMBL129930		0	303.31	0	2.51	23	COC(=O)c1cc(NCc2cc(O)ccc2O)ccc1OC	IC50	'='	9500.0	nM	5.02			UO_0000065					False	CHEMBL676146	Inhibition of EGF-dependent DNA synthesis in ER 22 cells incubated with [3H]TdR	F	BAO_0000219	cell-based format	None	None	None	ER 22	None	CHEMBL203	Epidermal growth factor receptor erbB1	Homo sapiens	SINGLE PROTEIN	CHEMBL1127084	1	Scientific Literature	J. Med. Chem.	1993	None
CHEMBL7929		0	481.56	1	7.39	11	O=C1NC(=O)c2cc(Nc3ccc(-c4ccccc4)cc3)c(Nc3ccc(-c4ccccc4)cc3)cc21	IC50	'>'	100000.0	nM				UO_0000065					False	CHEMBL621149	Inhibition of EGF-dependent autophosphorylation of EGF-R in human A431 cells	F	BAO_0000219	cell-based format	Homo sapiens	None	None	A-431	None	CHEMBL203	Epidermal growth factor receptor erbB1	Homo sapiens	SINGLE PROTEIN	CHEMBL1127678	1	Scientific Literature	J. Med. Chem.	1994	CHEMBL3307523
CHEMBL44	GENISTEIN	2	270.24	0	2.58	1	O=c1c(-c2ccc(O)cc2)coc2cc(O)cc(O)c12	IC50	'='	1000.0	nM	6.00			UO_0000065	22.20	0.41	3.42	6.60	True	CHEMBL679549	Inhibitory activity against recombinant tyrosine kinase EGF-R (EGF-R ICD)	B	BAO_0000357	single protein format	None	None	None	None	None	CHEMBL203	Epidermal growth factor receptor erbB1	Homo sapiens	SINGLE PROTEIN	CHEMBL1127678	1	Scientific Literature	J. Med. Chem.	1994	None
CHEMBL130117		0	271.27	0	2.64	4	COC(=O)c1cc(/N=C/c2ccc(O)cc2)ccc1O	IC50	'>'	10000.0	nM				UO_0000065					False	CHEMBL676147	Inhibition of EGF-dependent DNA synthesis in EGF-receptor expressing ER22 cells	F	BAO_0000219	cell-based format	None	None	None	ER22	None	CHEMBL203	Epidermal growth factor receptor erbB1	Homo sapiens	SINGLE PROTEIN	CHEMBL1127084	1	Scientific Literature	J. Med. Chem.	1993	CHEMBL3308448
CHEMBL379601		0	403.85	0	3.09	19	COc1cc2ncnc(Nc3cccc(Cl)c3F)c2cc1CN(C)CC(N)=O	IC50	'='	20.0	nM	7.70			UO_0000065	19.06	0.38	4.61	8.25	False	CHEMBL853149	Inhibition of EGFR in presence of 2 uM ATP	B	BAO_0000357	single protein format	Homo sapiens	None	None	None	None	CHEMBL203	Epidermal growth factor receptor erbB1	Homo sapiens	SINGLE PROTEIN	CHEMBL1147701	1	Scientific Literature	Bioorg. Med. Chem. Lett.	2006	None
CHEMBL207037		0	415.86	0	3.09	17	COc1cc2ncnc(Nc3cccc(Cl)c3F)c2cc1CN1CC(C(N)=O)C1	IC50	'='	50.0	nM	7.30			UO_0000065	17.56	0.34	4.21	7.82	False	CHEMBL853149	Inhibition of EGFR in presence of 2 uM ATP	B	BAO_0000357	single protein format	Homo sapiens	None	None	None	None	CHEMBL203	Epidermal growth factor receptor erbB1	Homo sapiens	SINGLE PROTEIN	CHEMBL1147701	1	Scientific Literature	Bioorg. Med. Chem. Lett.	2006	None
CHEMBL206783		0	443.91	0	4.01	14	COc1cc2ncnc(Nc3cccc(Cl)c3F)c2cc1CN1CCCC[C@@H]1C(N)=O	IC50	'='	8.0	nM	8.10			UO_0000065	18.24	0.36	4.09	8.67	False	CHEMBL853149	Inhibition of EGFR in presence of 2 uM ATP	B	BAO_0000357	single protein format	Homo sapiens	None	None	None	None	CHEMBL203	Epidermal growth factor receptor erbB1	Homo sapiens	SINGLE PROTEIN	CHEMBL1147701	1	Scientific Literature	Bioorg. Med. Chem. Lett.	2006	None
CHEMBL383246		0	515.03	1	4.33	33	COc1cc2ncnc(Nc3cccc(Cl)c3F)c2cc1CN(C)C1(C(N)=O)CCN(C(C)C)CC1	IC50	'='	95.0	nM	7.02			UO_0000065					False	CHEMBL853150	Antiproliferative activity against EGF-stimulated human KB cell line	F	BAO_0000219	cell-based format	Homo sapiens	None	None	KB	None	CHEMBL203	Epidermal growth factor receptor erbB1	Homo sapiens	SINGLE PROTEIN	CHEMBL1147701	1	Scientific Literature	Bioorg. Med. Chem. Lett.	2006	CHEMBL3307959
CHEMBL380889		0	460.94	0	3.02	31	COc1cc2ncnc(Nc3cccc(Cl)c3F)c2cc1CN(C)[C@@H](CN(C)C)C(N)=O	IC50	'='	75.0	nM	7.12			UO_0000065					False	CHEMBL853150	Antiproliferative activity against EGF-stimulated human KB cell line	F	BAO_0000219	cell-based format	Homo sapiens	None	None	KB	None	CHEMBL203	Epidermal growth factor receptor erbB1	Homo sapiens	SINGLE PROTEIN	CHEMBL1147701	1	Scientific Literature	Bioorg. Med. Chem. Lett.	2006	CHEMBL3307959
CHEMBL208048		0	445.93	0	4.26	25	COc1cc2ncnc(Nc3cccc(Cl)c3F)c2cc1CN(C(C)C)[C@@H](C)C(N)=O	IC50	'='	50.0	nM	7.30			UO_0000065					False	CHEMBL853150	Antiproliferative activity against EGF-stimulated human KB cell line	F	BAO_0000219	cell-based format	Homo sapiens	None	None	KB	None	CHEMBL203	Epidermal growth factor receptor erbB1	Homo sapiens	SINGLE PROTEIN	CHEMBL1147701	1	Scientific Literature	Bioorg. Med. Chem. Lett.	2006	CHEMBL3307959
CHEMBL382638		0	429.88	0	3.62	5	COc1cc2ncnc(Nc3ccc(F)c(Cl)c3)c2cc1CN1CCC[C@H]1C(N)=O	IC50	'='	90.0	nM	7.05			UO_0000065					False	CHEMBL853150	Antiproliferative activity against EGF-stimulated human KB cell line	F	BAO_0000219	cell-based format	Homo sapiens	None	None	KB	None	CHEMBL203	Epidermal growth factor receptor erbB1	Homo sapiens	SINGLE PROTEIN	CHEMBL1147701	1	Scientific Literature	Bioorg. Med. Chem. Lett.	2006	CHEMBL3307959
CHEMBL88462		0	370.45	1	5.06	4h	COc1ccccc1-c1ccc2c(c1)NC(=O)/C2=C\c1cc2c([nH]1)CCCC2	IC50	'>'	100000.0	nM				UO_0000065					False	CHEMBL679949	Evaluated for inhibitory activity towards tyrosine kinase Epidermal growth factor receptor	B	BAO_0000357	single protein format	None	None	None	None	None	CHEMBL203	Epidermal growth factor receptor erbB1	Homo sapiens	SINGLE PROTEIN	CHEMBL1133768	1	Scientific Literature	J. Med. Chem.	2000	None
CHEMBL210032		0	252.28	0	2.16	24	CC(=O)Nc1cc(N)c(C#N)c(-c2ccccc2)n1	Ki	'>'	1800.0	nM				UO_0000065					False	CHEMBL860206	Inhibition of EGFR	B	BAO_0000357	single protein format	Homo sapiens	None	None	None	None	CHEMBL203	Epidermal growth factor receptor erbB1	Homo sapiens	SINGLE PROTEIN	CHEMBL1148638	1	Scientific Literature	J. Med. Chem.	2006	None
CHEMBL378627		0	448.50	0	1.92	18b	COc1cc(S(C)(=O)=O)c(OC)cc1CC(=O)Nc1cc(N)c(C#N)c(OC(C)C)n1	Ki	'>'	1800.0	nM				UO_0000065					False	CHEMBL860206	Inhibition of EGFR	B	BAO_0000357	single protein format	Homo sapiens	None	None	None	None	CHEMBL203	Epidermal growth factor receptor erbB1	Homo sapiens	SINGLE PROTEIN	CHEMBL1148638	1	Scientific Literature	J. Med. Chem.	2006	None
CHEMBL1090362		0	614.78	2	6.59	28	CCN1CCN(c2ccc(Nc3nccc(-c4c(-c5cccc(NC(=O)Cc6ccccc6)c5)nc5sccn45)n3)cc2)CC1	IC50	'='	350.0	nM	6.46			UO_0000065	10.50	0.20	-0.13	7.12	False	CHEMBL1108835	Inhibition of EGFR intracellular phosphorylation in human A431 cells by ELISA	B	BAO_0000219	cell-based format	Homo sapiens	None	None	A-431	None	CHEMBL203	Epidermal growth factor receptor erbB1	Homo sapiens	SINGLE PROTEIN	CHEMBL1156213	1	Scientific Literature	Bioorg. Med. Chem. Lett.	2010	CHEMBL3307523
CHEMBL1090357		0	595.68	2	6.90	23	CN(C)CCc1ccc(Nc2nccc(-c3c(-c4cccc(NC(=O)c5c(F)cccc5F)c4)nc4sccn34)n2)cc1	IC50	'='	220.0	nM	6.66			UO_0000065	11.18	0.21	-0.24	7.61	False	CHEMBL1108835	Inhibition of EGFR intracellular phosphorylation in human A431 cells by ELISA	B	BAO_0000219	cell-based format	Homo sapiens	None	None	A-431	None	CHEMBL203	Epidermal growth factor receptor erbB1	Homo sapiens	SINGLE PROTEIN	CHEMBL1156213	1	Scientific Literature	Bioorg. Med. Chem. Lett.	2010	CHEMBL3307523
CHEMBL131715		0	605.09	2	6.56	26	CO[C@H]1[C@@H](N(C)C(=O)c2ccc(Cl)cc2)C[C@@H]2O[C@@]1(C)n1c3ccccc3c3c4c(c5c6ccccc6n2c5c31)C(=O)NC4	IC50	'='	7000.0	nM	5.16			UO_0000065	8.52	0.16	-1.41	6.63	False	CHEMBL677890	Inhibitory activity against protein tyrosine kinase of Epidermal growth factor receptor was determined	B	BAO_0000357	single protein format	None	None	None	None	None	CHEMBL203	Epidermal growth factor receptor erbB1	Homo sapiens	SINGLE PROTEIN	CHEMBL1127758	1	Scientific Literature	Bioorg. Med. Chem. Lett.	1994	None
CHEMBL77456	TYRPHOSTIN 1	0	184.20	0	2.13	1	COc1ccc(C=C(C#N)C#N)cc1	Ki	'>'	400000.0	nM		Outside typical range		UO_0000065					False	CHEMBL676064	Inhibition of EGF-dependent epidermal growth factor receptor autophosphorylation	B	BAO_0000357	single protein format	Homo sapiens	None	None	None	None	CHEMBL203	Epidermal growth factor receptor erbB1	Homo sapiens	SINGLE PROTEIN	CHEMBL1124610	1	Scientific Literature	J. Med. Chem.	1989	None
CHEMBL206003		0	459.91	0	4.85	8u	NCc1cccc(C#Cc2cncnc2Nc2ccc(OCc3cccc(F)c3)c(Cl)c2)n1	IC50	'='	21.0	nM	7.68			UO_0000065	16.69	0.32	2.83	8.93	False	CHEMBL861550	Inhibition of EGFR	B	BAO_0000357	single protein format	Homo sapiens	None	None	None	None	CHEMBL203	Epidermal growth factor receptor erbB1	Homo sapiens	SINGLE PROTEIN	CHEMBL1147004	1	Scientific Literature	Bioorg. Med. Chem. Lett.	2006	None
CHEMBL381604	GW799251X	0	446.87	0	4.36	8p	Nc1nccc(C#Cc2cncnc2Nc2ccc(OCc3cccc(F)c3)c(Cl)c2)n1	IC50	'='	32.0	nM	7.50			UO_0000065	16.77	0.32	3.13	7.58	False	CHEMBL861550	Inhibition of EGFR	B	BAO_0000357	single protein format	Homo sapiens	None	None	None	None	CHEMBL203	Epidermal growth factor receptor erbB1	Homo sapiens	SINGLE PROTEIN	CHEMBL1147004	1	Scientific Literature	Bioorg. Med. Chem. Lett.	2006	None
CHEMBL208358		0	522.99	2	5.36	8g	CS(=O)(=O)Nc1cccc(C#Cc2cncnc2Nc2ccc(OCc3cccc(F)c3)c(Cl)c2)c1	IC50	'='	110.0	nM	6.96			UO_0000065	13.31	0.26	1.60	7.47	False	CHEMBL861550	Inhibition of EGFR	B	BAO_0000357	single protein format	Homo sapiens	None	None	None	None	CHEMBL203	Epidermal growth factor receptor erbB1	Homo sapiens	SINGLE PROTEIN	CHEMBL1147004	1	Scientific Literature	Bioorg. Med. Chem. Lett.	2006	None
CHEMBL308133		0	208.17	0	0.94	61	O=C(O)C(=Cc1ccc(O)cc1)C(=O)O	IC50	'='	1500000.0	nM		Outside typical range		UO_0000065					False	CHEMBL674643	Inhibitory concentration of EGF dependent autophosphorylation of epidermal growth factor receptor kinase	B	BAO_0000357	single protein format	None	None	None	None	None	CHEMBL203	Epidermal growth factor receptor erbB1	Homo sapiens	SINGLE PROTEIN	CHEMBL1124610	1	Scientific Literature	J. Med. Chem.	1989	None
CHEMBL1081849		0	566.08	1	4.75	7b	Cc1c(C(=O)NCCCN2CCN(C)CC2)[nH]c2cnnc(Nc3ccc(OCc4cccc(F)c4)c(Cl)c3)c12	IC50	'='	980.0	nM	6.01			UO_0000065	10.61	0.21	1.26	6.11	False	CHEMBL1116652	Inhibition of EGFR in human A431 cells by HTRF assay	B	BAO_0000219	cell-based format	Homo sapiens	None	None	A-431	None	CHEMBL203	Epidermal growth factor receptor erbB1	Homo sapiens	SINGLE PROTEIN	CHEMBL1154343	1	Scientific Literature	Bioorg. Med. Chem. Lett.	2009	CHEMBL3307523
CHEMBL103014		0	305.41	1	5.02	in table 3, page 3036	C[C@@H](Nc1ncnc2c1sc1ccccc12)c1ccccc1	IC50	'='	538.0	nM	6.27			UO_0000065					False	CHEMBL884002	Inhibition of EGF-induced Tyrosine phosphorylation in A431 cells expressing EGF-R	F	BAO_0000219	cell-based format	Homo sapiens	None	None	A-431	None	CHEMBL203	Epidermal growth factor receptor erbB1	Homo sapiens	SINGLE PROTEIN	CHEMBL1134586	1	Scientific Literature	J. Med. Chem.	2001	CHEMBL3307523
CHEMBL1089524		0	427.35	1	5.02	3e	CN(C)CCCC(=O)Nc1ccc2nccc(Nc3cccc(Br)c3)c2c1	Activity						Dose-dependent effect						False	CHEMBL1107919	Inhibition of 746-750 sequence deleted EGFR autophosphorylation in human PC9 cells after 24 hrs by immunoblotting	B	BAO_0000219	cell-based format	Homo sapiens	None	None	PC-9	None	CHEMBL203	Epidermal growth factor receptor erbB1	Homo sapiens	SINGLE PROTEIN	CHEMBL1156950	1	Scientific Literature	J. Med. Chem.	2010	CHEMBL3307867
CHEMBL78184		0	191.16	0	1.82	28	N#C/C(=C\c1ccc(F)cc1)C(=O)O	IC50	'='	833000.0	nM		Outside typical range		UO_0000065					False	CHEMBL674643	Inhibitory concentration of EGF dependent autophosphorylation of epidermal growth factor receptor kinase	B	BAO_0000357	single protein format	None	None	None	None	None	CHEMBL203	Epidermal growth factor receptor erbB1	Homo sapiens	SINGLE PROTEIN	CHEMBL1124610	1	Scientific Literature	J. Med. Chem.	1989	None
CHEMBL1204360		0	335.77	0	3.53	17a	COc1cc2ncnc(Nc3ccccc3F)c2cc1OC.Cl	IC50	'='	32.2	nM	7.49			UO_0000065	25.03	0.47	3.96	13.31	False	CHEMBL916319	Displacement of [125I]4-(3-iodoanilino)-6,7-dimethoxyquinazoline from EGFR tyrosine kinase in human A431 cell membranes	B	BAO_0000219	cell-based format	Homo sapiens	None	None	A-431	None	CHEMBL203	Epidermal growth factor receptor erbB1	Homo sapiens	SINGLE PROTEIN	CHEMBL1140296	1	Scientific Literature	J. Med. Chem.	2005	CHEMBL3307523
CHEMBL305194		0	413.80	0	3.84	26f	Cc1cc(C(=O)O)[nH]c1/C=C1\C(=O)Nc2ncnc(Nc3ccc(F)c(Cl)c3)c21	IC50	'='	29.0	nM	7.54			UO_0000065	18.22	0.35	3.70	6.28	False	CHEMBL674637	Inhibitory activity towards tyrosine phosphorylation for the epidermal growth factor-receptor kinase	B	BAO_0000357	single protein format	None	None	None	None	None	CHEMBL203	Epidermal growth factor receptor erbB1	Homo sapiens	SINGLE PROTEIN	CHEMBL1134862	1	Scientific Literature	Bioorg. Med. Chem. Lett.	2002	None
CHEMBL1082012		0	552.05	1	4.36	7c	Cc1c(C(=O)NCCN2CCN(C)CC2)[nH]c2cnnc(Nc3ccc(OCc4cccc(F)c4)c(Cl)c3)c12	IC50	'='	257.0	nM	6.59			UO_0000065	11.94	0.23	2.23	6.70	False	CHEMBL1116652	Inhibition of EGFR in human A431 cells by HTRF assay	B	BAO_0000219	cell-based format	Homo sapiens	None	None	A-431	None	CHEMBL203	Epidermal growth factor receptor erbB1	Homo sapiens	SINGLE PROTEIN	CHEMBL1154343	1	Scientific Literature	Bioorg. Med. Chem. Lett.	2009	CHEMBL3307523
CHEMBL1080506		0	539.01	1	4.44	7d	Cc1c(C(=O)NCCN2CCOCC2)[nH]c2cnnc(Nc3ccc(OCc4cccc(F)c4)c(Cl)c3)c12	IC50	'='	12650.0	nM	4.90			UO_0000065	9.09	0.18	0.46	4.69	False	CHEMBL1116652	Inhibition of EGFR in human A431 cells by HTRF assay	B	BAO_0000219	cell-based format	Homo sapiens	None	None	A-431	None	CHEMBL203	Epidermal growth factor receptor erbB1	Homo sapiens	SINGLE PROTEIN	CHEMBL1154343	1	Scientific Literature	Bioorg. Med. Chem. Lett.	2009	CHEMBL3307523
CHEMBL335012		0	571.64	2	5.30	22	CO[C@H]1[C@@H](N(C)C(=O)c2cccnc2)C[C@@H]2O[C@@]1(C)n1c3ccccc3c3c4c(c5c6ccccc6n2c5c31)C(=O)NC4	IC50	'='	8180.0	nM	5.09			UO_0000065	8.90	0.16	-0.21	5.61	False	CHEMBL677890	Inhibitory activity against protein tyrosine kinase of Epidermal growth factor receptor was determined	B	BAO_0000357	single protein format	None	None	None	None	None	CHEMBL203	Epidermal growth factor receptor erbB1	Homo sapiens	SINGLE PROTEIN	CHEMBL1127758	1	Scientific Literature	Bioorg. Med. Chem. Lett.	1994	None
CHEMBL56142		0	430.91	1	5.04	26	COc1cc2ncnc(Nc3ccc(F)c(Cl)c3)c2cc1OCCN1CCCCC1	IC50	'='	98.0	nM	7.01			UO_0000065	16.27	0.32	1.97	11.78	False	CHEMBL677210	In vitro inhibitory activity against Epidermal growth factor receptor (EGFR-TK) from A431 vulval squamous carcinoma cells using TKI assay	B	BAO_0000219	cell-based format	None	None	None	A-431	None	CHEMBL203	Epidermal growth factor receptor erbB1	Homo sapiens	SINGLE PROTEIN	CHEMBL1134804	1	Scientific Literature	Bioorg. Med. Chem. Lett.	2001	CHEMBL3307523
CHEMBL301483		0	504.47	2	5.67	6d	CCNC(=O)Nc1nc2nc(NCCCCN(CC)CC)ncc2cc1-c1c(Cl)cccc1Cl	IC50	'='	1260.0	nM	5.90			UO_0000065	11.69	0.24	0.23	6.21	False	CHEMBL675521	Inhibition of Epidermal growth factor receptor (EGFr) tyrosine kinase	B	BAO_0000357	single protein format	None	None	None	None	None	CHEMBL203	Epidermal growth factor receptor erbB1	Homo sapiens	SINGLE PROTEIN	CHEMBL1130094	1	Scientific Literature	J. Med. Chem.	1997	None
CHEMBL125995		0	281.32	0	2.23	8m	COc1ccc(CNc2ncnc3cc(N)ncc23)cc1	IC50	'>'	100000.0	nM				UO_0000065					False	CHEMBL674641	Inhibition of tyrosine phosphorylation by full length Epidermal growth factor receptor from human A431 carcinoma cells.	F	BAO_0000219	cell-based format	None	None	None	A-431	None	CHEMBL203	Epidermal growth factor receptor erbB1	Homo sapiens	SINGLE PROTEIN	CHEMBL1128730	1	Scientific Literature	J. Med. Chem.	1995	CHEMBL3307523
CHEMBL138363		0	384.24	0	4.05	8	C=C(C)C(=O)Nc1cc2c(Nc3cccc(Br)c3)ncnc2cn1	IC50	'='	44.0	nM	7.36			UO_0000065	19.15	0.42	3.31	9.22	False	CHEMBL677216	Inhibition of autophosphorylation of EGFR in A431 cells	B	BAO_0000219	cell-based format	None	None	None	A-431	None	CHEMBL203	Epidermal growth factor receptor erbB1	Homo sapiens	SINGLE PROTEIN	CHEMBL1134843	1	Scientific Literature	J. Med. Chem.	2001	CHEMBL3307523
CHEMBL511337		0	296.31	0	3.06	16	NC(=O)c1ccc(Nc2cc(-c3ccc(F)cc3)[nH]n2)cc1	Activity						Not Evaluated						False	CHEMBL1024902	Binding affinity to human EGFR at 10 uM relative to control	B	BAO_0000357	single protein format	Homo sapiens	None	None	None	None	CHEMBL203	Epidermal growth factor receptor erbB1	Homo sapiens	SINGLE PROTEIN	CHEMBL1151712	1	Scientific Literature	J. Med. Chem.	2008	None
CHEMBL53711		0	344.22	0	3.60	Table 2 C-NMe2	CN(C)c1cc2c(Nc3cccc(Br)c3)ncnc2cn1	IC50	'='	12.0	nM	7.92			UO_0000065					False	CHEMBL680031	Tested for inhibition of autophosphorylation in Epidermal growth factor receptor stimulated A431 cells	F	BAO_0000219	cell-based format	None	None	None	A-431	None	CHEMBL203	Epidermal growth factor receptor erbB1	Homo sapiens	SINGLE PROTEIN	CHEMBL1130057	1	Scientific Literature	J. Med. Chem.	1997	CHEMBL3307523
CHEMBL76599		0	336.40	0	3.19	4a	CC(C)(C)NC(=O)Nc1nc2nc(N)ncc2cc1-c1ccccc1	IC50	'='	5530.0	nM	5.26			UO_0000065	15.63	0.29	2.07	4.97	False	CHEMBL675380	Inhibition of epidermal growth factor receptor (EGFr) tyrosine kinase	B	BAO_0000357	single protein format	None	None	None	None	None	CHEMBL203	Epidermal growth factor receptor erbB1	Homo sapiens	SINGLE PROTEIN	CHEMBL1130094	1	Scientific Literature	J. Med. Chem.	1997	None
CHEMBL333454		0	354.43	0	3.39	24	COc1cc(/C=C(\C#N)C(N)=O)cc(CSc2ccc(C)cc2)c1O	IC50	'='	1737.8	nM	5.76			UO_0000065	16.25	0.31	2.37	5.98	False	CHEMBL676067	Inhibitory activity against epidermal growth factor receptor (EGFR)	B	BAO_0000357	single protein format	None	None	None	None	None	CHEMBL203	Epidermal growth factor receptor erbB1	Homo sapiens	SINGLE PROTEIN	CHEMBL1136802	1	Scientific Literature	J. Med. Chem.	2003	None
CHEMBL44227		0	243.29	0	3.37	3i	Oc1ccc(-c2nc3ccc(O)cc3s2)cc1	Inhibition	'='	42.0	%				UO_0000187					False	CHEMBL675514	Inhibition of epidermal growth factor (EGF) receptor from A431 cell membranes at 150 uM	F	BAO_0000219	cell-based format	Homo sapiens	None	None	A-431	None	CHEMBL203	Epidermal growth factor receptor erbB1	Homo sapiens	SINGLE PROTEIN	CHEMBL1127530	1	Scientific Literature	J. Med. Chem.	1994	CHEMBL3307523
CHEMBL116595		0	340.40	0	3.09	31	COc1cc(/C=C(\C#N)C(N)=O)cc(CSc2ccccc2)c1O	IC50	'='	398.11	nM	6.40			UO_0000065	18.80	0.36	3.31	6.64	False	CHEMBL676067	Inhibitory activity against epidermal growth factor receptor (EGFR)	B	BAO_0000357	single protein format	None	None	None	None	None	CHEMBL203	Epidermal growth factor receptor erbB1	Homo sapiens	SINGLE PROTEIN	CHEMBL1136802	1	Scientific Literature	J. Med. Chem.	2003	None
CHEMBL60472		0	622.77	2	7.99	10r	COc1ccc2c(C(=O)Nc3ccccc3)c(SSc3c(C(=O)Nc4ccccc4)c4ccc(OC)cc4n3C)n(C)c2c1	IC50	'='	3600.0	nM	5.44			UO_0000065	8.74	0.17	-2.55	6.29	False	CHEMBL677391	Inhibition of tyrosine phosphorylation activity of the epidermal growth factor receptor (EGFR) tyrosine kinase from human A-431 carcinoma cell-shed membrane vesicles	B	BAO_0000019	assay format	None	None	None	None	None	CHEMBL203	Epidermal growth factor receptor erbB1	Homo sapiens	SINGLE PROTEIN	CHEMBL1127560	1	Scientific Literature	J. Med. Chem.	1994	None
CHEMBL153843		0	371.36	0	4.96	AAL 993	O=C(Nc1cccc(C(F)(F)F)c1)c1ccccc1NCc1ccncc1	Inhibition	'='	30.0	%				UO_0000187					True	CHEMBL927435	Inhibition of EGFR at 1 uM	B	BAO_0000357	single protein format	None	None	None	None	None	CHEMBL203	Epidermal growth factor receptor erbB1	Homo sapiens	SINGLE PROTEIN	CHEMBL1140772	1	Scientific Literature	Bioorg. Med. Chem. Lett.	2008	None
CHEMBL254913		0	427.42	1	3.93	9b	Nc1ccc(NC(=O)Nc2cccc3c2C(=O)c2c-3n[nH]c2-c2ccc(O)c(O)c2)cc1	Inhibition	'='	50.0	%				UO_0000187					False	CHEMBL927435	Inhibition of EGFR at 1 uM	B	BAO_0000357	single protein format	None	None	None	None	None	CHEMBL203	Epidermal growth factor receptor erbB1	Homo sapiens	SINGLE PROTEIN	CHEMBL1140772	1	Scientific Literature	Bioorg. Med. Chem. Lett.	2008	None
CHEMBL122397		0	358.44	0	3.73	6b	CCCCCCNC(=O)c1cc(NCc2cc(O)ccc2O)ccc1O	IC50	'='	900.0	nM	6.05			UO_0000065	16.87	0.32	2.32	5.94	False	CHEMBL677211	Displacement of [gamma-32P]-ATP from Epidermal growth factor receptor in A431 cell-free extracts	B	BAO_0000219	cell-based format	Homo sapiens	None	None	A-431	None	CHEMBL203	Epidermal growth factor receptor erbB1	Homo sapiens	SINGLE PROTEIN	CHEMBL1159167	1	Scientific Literature	Bioorg. Med. Chem. Lett.	1997	CHEMBL3307523
CHEMBL553	ERLOTINIB	4	393.44	0	3.41	2 (Tarceva)	C#Cc1cccc(Nc2ncnc3cc(OCCOC)c(OCCOC)cc23)c1	IC50	'='	1450.0	nM	5.84			UO_0000065	14.84	0.27	2.43	7.81	False	CHEMBL683041	Inhibition of Epidermal Growth Factor Receptor (EGFR) autophosphorylation	B	BAO_0000357	single protein format	Homo sapiens	None	None	None	None	CHEMBL203	Epidermal growth factor receptor erbB1	Homo sapiens	SINGLE PROTEIN	CHEMBL1135208	1	Scientific Literature	Bioorg. Med. Chem. Lett.	2002	None
CHEMBL138691		0	441.33	0	3.61	21	C=CC(=O)N(CCN(C)C)c1cc2c(Nc3cccc(Br)c3)ncnc2cn1	IC50	'='	2282.0	nM	5.64			UO_0000065	12.78	0.28	2.03	7.60	False	CHEMBL677216	Inhibition of autophosphorylation of EGFR in A431 cells	B	BAO_0000219	cell-based format	None	None	None	A-431	None	CHEMBL203	Epidermal growth factor receptor erbB1	Homo sapiens	SINGLE PROTEIN	CHEMBL1134843	1	Scientific Literature	J. Med. Chem.	2001	CHEMBL3307523
CHEMBL304971		0	495.95	0	3.53	26n	Cc1c(C(=O)N2CCN(C)CC2)c[nH]c1/C=C1\C(=O)Nc2ncnc(Nc3ccc(F)c(Cl)c3)c21	IC50	'='	410.0	nM	6.39			UO_0000065	12.88	0.25	2.86	6.01	False	CHEMBL674637	Inhibitory activity towards tyrosine phosphorylation for the epidermal growth factor-receptor kinase	B	BAO_0000357	single protein format	None	None	None	None	None	CHEMBL203	Epidermal growth factor receptor erbB1	Homo sapiens	SINGLE PROTEIN	CHEMBL1134862	1	Scientific Literature	Bioorg. Med. Chem. Lett.	2002	None
CHEMBL266969		0	341.46	0	4.06	19	O=C1NC(=O)c2cc(NC3CCCCC3)c(NC3CCCCC3)cc21	IC50	'>'	50000.0	nM				UO_0000065					False	CHEMBL679549	Inhibitory activity against recombinant tyrosine kinase EGF-R (EGF-R ICD)	B	BAO_0000357	single protein format	None	None	None	None	None	CHEMBL203	Epidermal growth factor receptor erbB1	Homo sapiens	SINGLE PROTEIN	CHEMBL1127678	1	Scientific Literature	J. Med. Chem.	1994	None
CHEMBL90780		0	236.27	0	3.31	7	COc1ccc2ncc(-c3ccncc3)cc2c1	IC50						Not Determined						False	CHEMBL676155	Inhibition of Epidermal growth factor receptor tyrosine kinase (Not determined)	B	BAO_0000357	single protein format	Homo sapiens	None	None	None	None	CHEMBL203	Epidermal growth factor receptor erbB1	Homo sapiens	SINGLE PROTEIN	CHEMBL1127615	1	Scientific Literature	J. Med. Chem.	1994	None
CHEMBL86664		0	240.69	0	3.95	13	Clc1ccc2cc(-c3ccncc3)cnc2c1	IC50	'>'	10000.0	nM				UO_0000065					False	CHEMBL676154	Inhibition of Epidermal growth factor receptor tyrosine kinase	B	BAO_0000357	single protein format	Homo sapiens	None	None	None	None	CHEMBL203	Epidermal growth factor receptor erbB1	Homo sapiens	SINGLE PROTEIN	CHEMBL1127615	1	Scientific Literature	J. Med. Chem.	1994	None
CHEMBL249719		0	294.38	0	3.96	20a	CNc1nc2cc(-c3ccccc3)sc2n2c(C)cnc12	Activity						Not Active						False	CHEMBL888339	Inhibition of Her1	B	BAO_0000357	single protein format	None	None	None	None	None	CHEMBL203	Epidermal growth factor receptor erbB1	Homo sapiens	SINGLE PROTEIN	CHEMBL1140018	1	Scientific Literature	Bioorg. Med. Chem. Lett.	2007	None
CHEMBL220037		0	392.82	0	4.98	2	N#Cc1cnc2ccc(NCc3c[nH]cn3)cc2c1Nc1ccc(F)c(Cl)c1	IC50	'='	30.0	nM	7.52			UO_0000065					True	CHEMBL896194	Inhibition of P-EGFR expressed in A431 cells	F	BAO_0000219	cell-based format	Homo sapiens	None	None	A-431	None	CHEMBL203	Epidermal growth factor receptor erbB1	Homo sapiens	SINGLE PROTEIN	CHEMBL1148782	1	Scientific Literature	J. Med. Chem.	2007	CHEMBL3307523
CHEMBL395573		0	454.29	1	5.54	33	N#Cc1cnc2c(Cl)cc(NCc3cccc[n+]3[O-])cc2c1Nc1ccc(F)c(Cl)c1	IC50	'='	2900.0	nM	5.54			UO_0000065					False	CHEMBL896194	Inhibition of P-EGFR expressed in A431 cells	F	BAO_0000219	cell-based format	Homo sapiens	None	None	A-431	None	CHEMBL203	Epidermal growth factor receptor erbB1	Homo sapiens	SINGLE PROTEIN	CHEMBL1148782	1	Scientific Literature	J. Med. Chem.	2007	CHEMBL3307523
CHEMBL418909		0	455.59	1	5.41	37	CC(=O)NCCNCc1ccc(-c2cc3nccc(Nc4ccc5[nH]ccc5c4)c3s2)cc1	IC50	'='	2.0	nM	8.70			UO_0000065	19.09	0.36	3.29	10.63	False	CHEMBL674107	Inhibitory activity against epidermal growth factor receptor	B	BAO_0000357	single protein format	None	None	None	None	None	CHEMBL203	Epidermal growth factor receptor erbB1	Homo sapiens	SINGLE PROTEIN	CHEMBL1146693	1	Scientific Literature	Bioorg. Med. Chem. Lett.	2004	None
CHEMBL355891		0	381.44	0	2.11	4n	COC(=O)CN1CCC(n2cc(-c3cccc(OC)c3)c3c(N)ncnc32)C1	IC50	'='	830.0	nM	6.08			UO_0000065	15.94	0.30	3.97	6.37	False	CHEMBL677878	Concentration required for inhibition of epidermal growth factor receptor (EGF-R) by tyrosine kinase enzyme activity	B	BAO_0000357	single protein format	None	None	None	None	None	CHEMBL203	Epidermal growth factor receptor erbB1	Homo sapiens	SINGLE PROTEIN	CHEMBL1134003	1	Scientific Literature	Bioorg. Med. Chem. Lett.	2001	None
CHEMBL144402		0	574.64	2	1.65	20	N#C/C(=C\c1ccc(O)c(O)c1)C(=O)NCCCN1CCN(CCCNC(=O)/C(C#N)=C/c2ccc(O)c(O)c2)CC1	IC50						Not Determined						False	CHEMBL677831	Inhibition of epidermal growth factor receptor (EGFR) phosphorylation of the exogenous substrate poly(Glu6, Ala3,Tyr) (polyGAT)	B	BAO_0000357	single protein format	None	None	None	None	None	CHEMBL203	Epidermal growth factor receptor erbB1	Homo sapiens	SINGLE PROTEIN	CHEMBL1129590	1	Scientific Literature	J. Med. Chem.	1996	None
CHEMBL591708		0	367.28	1	5.53	16a	CCCCN(Cc1cc(Cl)cc(Cl)c1O)C(=O)Nc1ccccc1	IC50	'>'	50000.0	nM				UO_0000065					False	CHEMBL1064829	Inhibition of cloned EGFR autophosphorylation expressed in baculovirus-infected Sf9 cells by solid-phase ELISA	B	BAO_0000219	cell-based format	None	None	None	Sf9	None	CHEMBL203	Epidermal growth factor receptor erbB1	Homo sapiens	SINGLE PROTEIN	CHEMBL1157668	1	Scientific Literature	Bioorg. Med. Chem.	2010	CHEMBL3308860
CHEMBL589590		0	472.25	1	5.92	17b	CCCCN(Cc1cc(Br)cc(Br)c1O)C(=S)Nc1ccccc1	IC50	'='	31940.0	nM	4.50			UO_0000065	9.52	0.26	-1.42	12.66	False	CHEMBL1064829	Inhibition of cloned EGFR autophosphorylation expressed in baculovirus-infected Sf9 cells by solid-phase ELISA	B	BAO_0000219	cell-based format	None	None	None	Sf9	None	CHEMBL203	Epidermal growth factor receptor erbB1	Homo sapiens	SINGLE PROTEIN	CHEMBL1157668	1	Scientific Literature	Bioorg. Med. Chem.	2010	CHEMBL3308860
CHEMBL939	GEFITINIB	4	446.91	0	4.28	gefitinib	COc1cc2ncnc(Nc3ccc(F)c(Cl)c3)c2cc1OCCCN1CCOCC1	Kd	'='	35.3	nM	7.45			UO_0000065	16.68	0.33	3.17	10.84	False	CHEMBL1015946	Binding affinity to wild type EGFR	B	BAO_0000357	single protein format	None	None	None	None	None	CHEMBL203	Epidermal growth factor receptor erbB1	Homo sapiens	SINGLE PROTEIN	CHEMBL1152780	1	Scientific Literature	J. Med. Chem.	2009	None
CHEMBL591038		0	385.83	1	5.37	7d	C=C=CCCCOc1cc2c(Nc3ccc(F)c(Cl)c3)ncnc2cc1O	Inhibition						Active						False	CHEMBL1071047	Inhibition of EGF-induced EGFR phosphorylation in human A431 cells pretreated for 5 hrs followed by media washout and EGF-stimulation by immunoblot analysis	B	BAO_0000219	cell-based format	Homo sapiens	None	None	A-431	None	CHEMBL203	Epidermal growth factor receptor erbB1	Homo sapiens	SINGLE PROTEIN	CHEMBL1157709	1	Scientific Literature	Bioorg. Med. Chem.	2010	CHEMBL3307523
CHEMBL236206		0	376.34	0	3.67	21	O=C(Nc1cccc(OC(F)(F)F)c1)c1ccnn1CCc1ccncc1	Activity	'='	30.0	%				UO_0000187					False	CHEMBL897515	Inhibition of ErbB1 at 10 uM	B	BAO_0000357	single protein format	None	None	None	None	None	CHEMBL203	Epidermal growth factor receptor erbB1	Homo sapiens	SINGLE PROTEIN	CHEMBL1148870	1	Scientific Literature	Bioorg. Med. Chem. Lett.	2007	None
CHEMBL392934		0	360.34	0	3.79	18	O=C(Nc1ccc(C(F)(F)F)cc1)c1ccnn1CCc1ccncc1	Activity	'='	30.0	%				UO_0000187					False	CHEMBL897515	Inhibition of ErbB1 at 10 uM	B	BAO_0000357	single protein format	None	None	None	None	None	CHEMBL203	Epidermal growth factor receptor erbB1	Homo sapiens	SINGLE PROTEIN	CHEMBL1148870	1	Scientific Literature	Bioorg. Med. Chem. Lett.	2007	None
CHEMBL232802		0	316.75	0	3.02	15	O=C(Nc1ccc(Cl)cc1)c1ccnn1CCc1cnoc1	Activity	'='	30.0	%				UO_0000187					False	CHEMBL897515	Inhibition of ErbB1 at 10 uM	B	BAO_0000357	single protein format	None	None	None	None	None	CHEMBL203	Epidermal growth factor receptor erbB1	Homo sapiens	SINGLE PROTEIN	CHEMBL1148870	1	Scientific Literature	Bioorg. Med. Chem. Lett.	2007	None
CHEMBL257872		0	475.55	0	3.74	12f	Cc1ccc(Oc2ccc(Nc3ncnc4[nH]nc(OCCN5CCC(O)CC5)c34)cc2C)cn1	IC50	'='	216.0	nM	6.67			UO_0000065	14.02	0.26	2.93	5.49	False	CHEMBL947896	Inhibition of EGFR	B	BAO_0000357	single protein format	None	None	None	None	None	CHEMBL203	Epidermal growth factor receptor erbB1	Homo sapiens	SINGLE PROTEIN	CHEMBL1143160	1	Scientific Literature	Bioorg. Med. Chem. Lett.	2008	None
CHEMBL130694		0	257.25	0	2.55	1	O=C(O)c1cc(/N=C/c2ccccc2O)ccc1O	IC50	'>'	20000.0	nM				UO_0000065					False	CHEMBL676146	Inhibition of EGF-dependent DNA synthesis in ER 22 cells incubated with [3H]TdR	F	BAO_0000219	cell-based format	None	None	None	ER 22	None	CHEMBL203	Epidermal growth factor receptor erbB1	Homo sapiens	SINGLE PROTEIN	CHEMBL1127084	1	Scientific Literature	J. Med. Chem.	1993	None
CHEMBL145266		0	580.51	2	2.46	11	COc1cc(/C=C(\C#N)C(=O)NCCCCNC(=O)/C(C#N)=C/c2cc(OC)c(O)c([N+](=O)[O-])c2)cc([N+](=O)[O-])c1O	IC50	'='	19000.0	nM	4.72			UO_0000065	8.13	0.15	2.26	1.88	False	CHEMBL679672	Inhibitory activity of compound against Epidermal growth factor receptor autophosphorylation	B	BAO_0000357	single protein format	None	None	None	None	None	CHEMBL203	Epidermal growth factor receptor erbB1	Homo sapiens	SINGLE PROTEIN	CHEMBL1129590	1	Scientific Literature	J. Med. Chem.	1996	None
CHEMBL381575		0	254.29	0	2.68	47	Nc1[nH]nc2nc(-c3ccco3)c3c(c12)CCCC3	Activity						Not Active						False	CHEMBL863779	Inhibition of EGFR kinase activity at 10 uM	B	BAO_0000357	single protein format	Homo sapiens	None	None	None	None	CHEMBL203	Epidermal growth factor receptor erbB1	Homo sapiens	SINGLE PROTEIN	CHEMBL1146933	1	Scientific Literature	Bioorg. Med. Chem. Lett.	2006	None
CHEMBL92006		0	346.75	0	4.85	8 (b)	COc1cc2ncnc(/N=N/c3ccc(F)c(Cl)c3)c2cc1OC	IC50	'='	3930.0	nM	5.41			UO_0000065					False	CHEMBL705978	Inhibition of EGF-stimulated proliferation of KB cells in culture	F	BAO_0000219	cell-based format	Homo sapiens	None	None	KB	None	CHEMBL203	Epidermal growth factor receptor erbB1	Homo sapiens	SINGLE PROTEIN	CHEMBL1129210	1	Scientific Literature	Bioorg. Med. Chem. Lett.	1997	CHEMBL3307959
CHEMBL39337		0	340.18	0	4.01	7c	Brc1cccc(Nc2ncnc3cc4[nH]ncc4cc23)c1	IC50	'='	0.44	nM	9.36			UO_0000065	27.50	0.61	5.35	14.07	True	CHEMBL679944	Concentration needed to inhibit the phosphorylation of a 14-residue fragment of phospholipase C-gamma1 by Epidermal growth factor receptor (prepared from human A431 carcinoma cell vesicles by immunoaffinity chromatography)	B	BAO_0000357	single protein format	None	None	None	None	None	CHEMBL203	Epidermal growth factor receptor erbB1	Homo sapiens	SINGLE PROTEIN	CHEMBL1132555	1	Scientific Literature	J. Med. Chem.	1999	None
CHEMBL525725		0	467.51	1	5.10	14	COc1ccc(/N=C/c2c(N)ncnc2Nc2ccc3c(cnn3Cc3cccc(F)c3)c2)cc1	IC50	'='	49.0	nM	7.31			UO_0000065	15.64	0.29	2.21	7.08	False	CHEMBL1007322	Inhibition of human EGFR expressed in SF9 cells	B	BAO_0000219	cell-based format	Homo sapiens	None	None	Sf9	None	CHEMBL203	Epidermal growth factor receptor erbB1	Homo sapiens	SINGLE PROTEIN	CHEMBL1155952	1	Scientific Literature	Bioorg. Med. Chem. Lett.	2008	CHEMBL3308860
CHEMBL168921		0	395.46	0	3.57	4g	CC(C)(C)OC(=O)N1CCC(n2cc(-c3cccc(O)c3)c3c(N)ncnc32)C1	IC50	'>'	10000.0	nM				UO_0000065					False	CHEMBL677884	Inhibition of autophosphorylation of epidermal growth factor receptor (EGF-R) in a cellular assay	F	BAO_0000019	assay format	None	None	None	None	None	CHEMBL203	Epidermal growth factor receptor erbB1	Homo sapiens	SINGLE PROTEIN	CHEMBL1134003	1	Scientific Literature	Bioorg. Med. Chem. Lett.	2001	None
CHEMBL438440		0	430.87	1	5.39	8l	Fc1cccc(COc2ccc(Nc3ncncc3C#Cc3cccnc3)cc2Cl)c1	IC50	'='	74.0	nM	7.13			UO_0000065	16.55	0.31	1.74	11.90	False	CHEMBL861550	Inhibition of EGFR	B	BAO_0000357	single protein format	Homo sapiens	None	None	None	None	CHEMBL203	Epidermal growth factor receptor erbB1	Homo sapiens	SINGLE PROTEIN	CHEMBL1147004	1	Scientific Literature	Bioorg. Med. Chem. Lett.	2006	None
CHEMBL343352		0	270.72	0	3.61	4a	Nc1ccc2ncnc(Nc3cccc(Cl)c3)c2c1	IC50	'='	200.0	nM	6.70			UO_0000065	24.75	0.48	3.09	10.50	True	CHEMBL904734	Inhibition of EGFR tyrosine kinase expressed in A431 cells	B	BAO_0000219	cell-based format	Homo sapiens	None	None	A-431	None	CHEMBL203	Epidermal growth factor receptor erbB1	Homo sapiens	SINGLE PROTEIN	CHEMBL1143067	1	Scientific Literature	J. Med. Chem.	2007	CHEMBL3307523
CHEMBL225928		0	418.33	0	4.79	6a	CN(CCCl)CCN/N=N/c1ccc2ncnc(Nc3cccc(Cl)c3)c2c1	IC50	'='	4.4	nM	8.36			UO_0000065	19.98	0.41	3.57	10.74	False	CHEMBL904734	Inhibition of EGFR tyrosine kinase expressed in A431 cells	B	BAO_0000219	cell-based format	Homo sapiens	None	None	A-431	None	CHEMBL203	Epidermal growth factor receptor erbB1	Homo sapiens	SINGLE PROTEIN	CHEMBL1143067	1	Scientific Literature	J. Med. Chem.	2007	CHEMBL3307523
CHEMBL272935		0	509.01	1	3.74	16c	CN1CCN(CCCOc2n[nH]c3ncnc(Nc4ccc(OCc5ccccn5)c(Cl)c4)c23)CC1	IC50	'='	14.0	nM	7.85			UO_0000065	15.43	0.30	4.11	7.53	False	CHEMBL947896	Inhibition of EGFR	B	BAO_0000357	single protein format	None	None	None	None	None	CHEMBL203	Epidermal growth factor receptor erbB1	Homo sapiens	SINGLE PROTEIN	CHEMBL1143160	1	Scientific Literature	Bioorg. Med. Chem. Lett.	2008	None
CHEMBL257859		0	495.97	0	3.83	16a	Clc1cc(Nc2ncnc3[nH]nc(OCCCN4CCOCC4)c23)ccc1OCc1ccccn1	IC50	'='	16.0	nM	7.80			UO_0000065	15.72	0.30	3.97	7.07	False	CHEMBL947896	Inhibition of EGFR	B	BAO_0000357	single protein format	None	None	None	None	None	CHEMBL203	Epidermal growth factor receptor erbB1	Homo sapiens	SINGLE PROTEIN	CHEMBL1143160	1	Scientific Literature	Bioorg. Med. Chem. Lett.	2008	None
CHEMBL257873		0	479.52	0	3.57	12g	Cc1ccc(Oc2ccc(Nc3ncnc4[nH]nc(OCCN5CCC(O)CC5)c34)cc2F)cn1	IC50	'='	1430.0	nM	5.84			UO_0000065	12.19	0.23	2.27	4.82	False	CHEMBL947896	Inhibition of EGFR	B	BAO_0000357	single protein format	None	None	None	None	None	CHEMBL203	Epidermal growth factor receptor erbB1	Homo sapiens	SINGLE PROTEIN	CHEMBL1143160	1	Scientific Literature	Bioorg. Med. Chem. Lett.	2008	None
CHEMBL293991		0	459.45	1	5.43	9	NCCCn1ccc2c(-c3ccnc(Nc4cccc(OC(F)(F)C(F)F)c4)n3)cccc21	IC50	'='	530.0	nM	6.28			UO_0000065	13.66	0.26	0.85	8.05	False	CHEMBL675386	Inhibition of the epidermal growth factor receptor.	B	BAO_0000357	single protein format	None	None	None	None	None	CHEMBL203	Epidermal growth factor receptor erbB1	Homo sapiens	SINGLE PROTEIN	CHEMBL1130562	1	Scientific Literature	Bioorg. Med. Chem. Lett.	1997	None
CHEMBL431001		0	282.30	0	3.02	18	Cc1[nH]c2ncnc(Nc3cccc(C(=O)O)c3)c2c1C	IC50	'='	16300.0	nM	4.79			UO_0000065	16.96	0.31	1.77	5.27	False	CHEMBL677880	In vitro inhibitory activity against epidermal growth factor receptor	B	BAO_0000357	single protein format	None	None	None	None	None	CHEMBL203	Epidermal growth factor receptor erbB1	Homo sapiens	SINGLE PROTEIN	CHEMBL1129072	1	Scientific Literature	J. Med. Chem.	1996	None
CHEMBL1095445		0	452.27	1	6.20	11	Nc1nc(Nc2cccc(C(F)(F)F)c2)c2cc(Cc3ccc(Cl)cc3Cl)[nH]c2n1	IC50	'='	27200.0	nM	4.57			UO_0000065	10.09	0.21	-1.63	5.73	False	CHEMBL1112818	Inhibition of EGFR phosphorylation in human A431 cells after 10 mins by FLISA	B	BAO_0000219	cell-based format	Homo sapiens	None	None	A-431	None	CHEMBL203	Epidermal growth factor receptor erbB1	Homo sapiens	SINGLE PROTEIN	CHEMBL1157126	1	Scientific Literature	Bioorg. Med. Chem.	2010	CHEMBL3307523
CHEMBL29197		0	360.21	0	4.15	49, PD-153035	COc1cc2ncnc(Nc3cccc(Br)c3)c2cc1OC	IC50	'='	200.0	nM	6.70			UO_0000065	18.60	0.42	2.55	11.91	True	CHEMBL1112818	Inhibition of EGFR phosphorylation in human A431 cells after 10 mins by FLISA	B	BAO_0000219	cell-based format	Homo sapiens	None	None	A-431	None	CHEMBL203	Epidermal growth factor receptor erbB1	Homo sapiens	SINGLE PROTEIN	CHEMBL1157126	1	Scientific Literature	Bioorg. Med. Chem.	2010	CHEMBL3307523
CHEMBL233001	GW620972X	0	332.43	0	4.90	5a	N#Cc1c(NC(=O)c2cccc3ccccc23)sc2c1CCCC2	IC50	'>'	10000.0	nM				UO_0000065					False	CHEMBL897075	Inhibition of EGFR	B	BAO_0000357	single protein format	None	None	None	None	None	CHEMBL203	Epidermal growth factor receptor erbB1	Homo sapiens	SINGLE PROTEIN	CHEMBL1148840	1	Scientific Literature	Bioorg. Med. Chem. Lett.	2007	None
CHEMBL117696		0	280.29	0	3.15	35	O=[N+]([O-])c1cccc2c(NCc3ccccc3)ncnc12	IC50	'>'	10000.0	nM				UO_0000065					False	CHEMBL677205	Inhibition of Epidermal growth factor receptor from A431 cells	B	BAO_0000219	cell-based format	Homo sapiens	None	None	A-431	None	CHEMBL203	Epidermal growth factor receptor erbB1	Homo sapiens	SINGLE PROTEIN	CHEMBL1128536	1	Scientific Literature	J. Med. Chem.	1995	CHEMBL3307523
CHEMBL238561		0	474.82	1	6.03	20	CSc1nc(Nc2cccc(Br)c2)c2cnn(CC(Cl)c3ccccc3)c2n1	Inhibition	'='	17.0	%				UO_0000187					False	CHEMBL898748	Inhibition of HER1 at 10 uM	B	BAO_0000357	single protein format	None	None	None	None	None	CHEMBL203	Epidermal growth factor receptor erbB1	Homo sapiens	SINGLE PROTEIN	CHEMBL1137614	1	Scientific Literature	J. Med. Chem.	2007	None
CHEMBL340114		0	434.57	1	6.25	2d	CCCc1nc(-c2cccc(Nc3ncnc4cc(OCC)c(OCC)cc34)c2)cs1	Inhibition						No data						False	CHEMBL677534	Concentration required for 50% inhibition against epidermal growth factor receptor (EGFR) tyrosine kinase.	B	BAO_0000357	single protein format	None	None	None	None	None	CHEMBL203	Epidermal growth factor receptor erbB1	Homo sapiens	SINGLE PROTEIN	CHEMBL1135760	1	Scientific Literature	J. Med. Chem.	2002	None
CHEMBL86943		0	310.35	0	3.30	48	CCOC(=O)c1c(C)[nH]c(/C=C2\C(=O)Nc3ccccc32)c1C	IC50	'>'	100000.0	nM				UO_0000065					True	CHEMBL676159	Concentration required to achieve 50% inhibition of tyrosine phosphorylation on human Epidermal growth factor receptor (EGF RTK).	B	BAO_0000357	single protein format	None	None	None	None	None	CHEMBL203	Epidermal growth factor receptor erbB1	Homo sapiens	SINGLE PROTEIN	CHEMBL1131018	1	Scientific Literature	J. Med. Chem.	1998	None
CHEMBL601674		0	382.22	0	4.33	9c	Cl.Fc1ccc(Nc2ncnc3cc4c(cc23)OCCCO4)cc1Cl	Activity						Active						False	CHEMBL1071502	Inhibition of EGF-induced EGFR phosphorylation in human A431 cells at 1 uM pretreated 30 mins before EGF challenge	B	BAO_0000219	cell-based format	Homo sapiens	None	None	A-431	None	CHEMBL203	Epidermal growth factor receptor erbB1	Homo sapiens	SINGLE PROTEIN	CHEMBL1156886	1	Scientific Literature	J. Med. Chem.	2010	CHEMBL3307523
CHEMBL602692		0	380.63	0	3.86	6a	Brc1cccc(Nc2ncnc3cc4c(cc23)OCO4)c1.Cl	Activity						Active						False	CHEMBL1071504	Inhibition of exogenous EGF-induced EGFR phosphorylation in human A431 cells at 0.1 uM pretreated for 24 hrs measured after 72 hrs of drug removel by ELISA	B	BAO_0000219	cell-based format	Homo sapiens	None	None	A-431	None	CHEMBL203	Epidermal growth factor receptor erbB1	Homo sapiens	SINGLE PROTEIN	CHEMBL1156886	1	Scientific Literature	J. Med. Chem.	2010	CHEMBL3307523
CHEMBL101581		0	360.21	0	4.81	7j	COc1cc2nccc(Oc3cccc(Br)c3)c2cc1OC	IC50	'='	2500.0	nM	5.60			UO_0000065					False	CHEMBL621024	Inhibition of epidermal growth factor receptor (EGF-R) autophosphorylation in A431 cells	F	BAO_0000219	cell-based format	Homo sapiens	None	None	A-431	None	CHEMBL203	Epidermal growth factor receptor erbB1	Homo sapiens	SINGLE PROTEIN	CHEMBL1152084	1	Scientific Literature	Bioorg. Med. Chem. Lett.	1997	CHEMBL3307523
CHEMBL297968		0	304.35	0	3.81	3c	C=CC(=O)Nc1ccc2c(Nc3cccc(C)c3)ncnc2c1	IC50	'='	1.6	nM	8.80			UO_0000065	28.90	0.52	4.99	13.15	False	CHEMBL856168	Inhibition of phosphorylation of glutamic acid/tyrosine random copolymer by isolated epidermal growth factor receptor (EGFR)	B	BAO_0000357	single protein format	None	None	None	None	None	CHEMBL203	Epidermal growth factor receptor erbB1	Homo sapiens	SINGLE PROTEIN	CHEMBL1132213	1	Scientific Literature	J. Med. Chem.	1999	None
CHEMBL420385		0	239.28	0	1.95	6	N#CC(C#N)=Cc1ccc(N2CCOCC2)cc1	Ki	'>'	250000.0	nM		Outside typical range		UO_0000065					False	CHEMBL675636	Inhibitory concentration of EGF dependent autophosphorylation of epidermal growth factor receptor kinase	B	BAO_0000357	single protein format	None	None	None	None	None	CHEMBL203	Epidermal growth factor receptor erbB1	Homo sapiens	SINGLE PROTEIN	CHEMBL1124610	1	Scientific Literature	J. Med. Chem.	1989	None
CHEMBL263528		0	366.43	0	1.51	5b	NC(=O)CN1CCC(n2cc(-c3cccc(O)c3)c3c(N)ncnc32)CC1	IC50	'='	170.0	nM	6.77			UO_0000065	18.47	0.34	5.26	5.49	False	CHEMBL677878	Concentration required for inhibition of epidermal growth factor receptor (EGF-R) by tyrosine kinase enzyme activity	B	BAO_0000357	single protein format	None	None	None	None	None	CHEMBL203	Epidermal growth factor receptor erbB1	Homo sapiens	SINGLE PROTEIN	CHEMBL1134003	1	Scientific Literature	Bioorg. Med. Chem. Lett.	2001	None
CHEMBL393787		0	486.56	0	2.78	1u	O[C@@H]1CNCCN(Cc2ccn3ncnc(Nc4ccc5c(cnn5Cc5cccc(F)c5)c4)c23)C1	IC50	'='	200.0	nM	6.70			UO_0000065	13.77	0.25	3.92	7.01	False	CHEMBL893470	Inhibition of human EGFR	B	BAO_0000357	single protein format	Homo sapiens	None	None	None	None	CHEMBL203	Epidermal growth factor receptor erbB1	Homo sapiens	SINGLE PROTEIN	CHEMBL1147910	1	Scientific Literature	Bioorg. Med. Chem. Lett.	2007	None
CHEMBL76985		0	201.18	0	1.49	35	N#C/C(=C\c1ccc(C=O)cc1)C(=O)O	Ki	'='	140000.0	nM		Outside typical range		UO_0000065					False	CHEMBL675636	Inhibitory concentration of EGF dependent autophosphorylation of epidermal growth factor receptor kinase	B	BAO_0000357	single protein format	None	None	None	None	None	CHEMBL203	Epidermal growth factor receptor erbB1	Homo sapiens	SINGLE PROTEIN	CHEMBL1124610	1	Scientific Literature	J. Med. Chem.	1989	None
CHEMBL21162		0	415.88	1	5.50	19	Cc1ccc(NC(=O)c2ccc(Cl)cc2)cc1Nc1nccc(-c2cccnc2)n1	IC50	'>'	100000.0	nM				UO_0000065					False	CHEMBL675386	Inhibition of the epidermal growth factor receptor.	B	BAO_0000357	single protein format	None	None	None	None	None	CHEMBL203	Epidermal growth factor receptor erbB1	Homo sapiens	SINGLE PROTEIN	CHEMBL1130562	1	Scientific Literature	Bioorg. Med. Chem. Lett.	1997	None
CHEMBL1087640	NAKIJIQUINONE M	0	413.60	1	5.66	4	CC(C)CCNC1=CC(=O)C(O)=C(C[C@]2(C)[C@@H](C)CC=C3[C@H]2CCCC3(C)C)C1=O	Inhibition						Not Active						False	CHEMBL1112388	Inhibition of EGFR at 1 mM	B	BAO_0000357	single protein format	None	None	None	None	None	CHEMBL203	Epidermal growth factor receptor erbB1	Homo sapiens	SINGLE PROTEIN	CHEMBL1154843	1	Scientific Literature	J. Nat. Prod.	2010	None
CHEMBL263788		0	480.37	0	4.68	31	COc1cc2ncc(C#N)c(Nc3cccc(Br)c3)c2cc1NC(=O)/C=C/CN(C)C	IC50	'='	790.0	nM	6.10			UO_0000065					True	CHEMBL680027	Concentration required to inhibit autophosphorylation of cytoplasmic domain of epidermal growth factor receptor (EGFR)	F	BAO_0000019	assay format	None	None	None	None	None	CHEMBL203	Epidermal growth factor receptor erbB1	Homo sapiens	SINGLE PROTEIN	CHEMBL1147456	1	Scientific Literature	Bioorg. Med. Chem. Lett.	2004	None
CHEMBL213818		0	546.62	2	5.49	3	CS(=O)(=O)CCNCc1ccc(-c2ccc3ncnc(Nc4ccc(OCc5cccc(F)c5)cc4)c3c2)o1	IC50	'='	24.0	nM	7.62			UO_0000065	13.94	0.27	2.13	7.16	False	CHEMBL910357	Inhibition of ErbB1	B	BAO_0000357	single protein format	Homo sapiens	None	None	None	None	CHEMBL203	Epidermal growth factor receptor erbB1	Homo sapiens	SINGLE PROTEIN	CHEMBL1149340	1	Scientific Literature	Bioorg. Med. Chem. Lett.	2006	None
CHEMBL333082		0	315.17	0	3.72	51	Nc1cccc2c(Nc3cccc(Br)c3)ncnc12	IC50	'='	105.0	nM	6.98			UO_0000065	22.14	0.50	3.26	10.93	False	CHEMBL677204	Evaluation of inhibitory activity against phospholipase C-gamma1 phosphorylation by Epidermal growth factor receptor enzyme isolated from A431 cells.	B	BAO_0000219	cell-based format	None	None	None	A-431	None	CHEMBL203	Epidermal growth factor receptor erbB1	Homo sapiens	SINGLE PROTEIN	CHEMBL1128536	1	Scientific Literature	J. Med. Chem.	1995	CHEMBL3307523
CHEMBL355461		0	303.31	0	2.13	II2	COC(=O)Cc1cc(NCc2cc(O)ccc2O)ccc1O	IC50	'='	12000.0	nM	4.92			UO_0000065					False	CHEMBL674009	Inhibition of EGF-stimulated DNA synthesis in ER22 cells, by measuring [3H]Me-dT incorporation into ER 22 cells	F	BAO_0000219	cell-based format	Cricetulus griseus	None	None	ER22	None	CHEMBL203	Epidermal growth factor receptor erbB1	Homo sapiens	SINGLE PROTEIN	CHEMBL1127676	1	Scientific Literature	J. Med. Chem.	1994	CHEMBL3308448
CHEMBL171727		0	317.34	0	2.52	II3	CCOC(=O)Cc1cc(NCc2cc(O)ccc2O)ccc1O	IC50	'='	11000.0	nM	4.96			UO_0000065					False	CHEMBL674009	Inhibition of EGF-stimulated DNA synthesis in ER22 cells, by measuring [3H]Me-dT incorporation into ER 22 cells	F	BAO_0000219	cell-based format	Cricetulus griseus	None	None	ER22	None	CHEMBL203	Epidermal growth factor receptor erbB1	Homo sapiens	SINGLE PROTEIN	CHEMBL1127676	1	Scientific Literature	J. Med. Chem.	1994	CHEMBL3308448
CHEMBL166255		0	417.31	0	2.87	5l	CN(CCO)CCNc1cc2c(Nc3cccc(Br)c3)ncnc2cn1	IC50	'='	1.7	nM	8.77			UO_0000065	21.01	0.46	5.90	10.17	False	CHEMBL674648	Inhibit of phosphorylation of a tyrosine/glutamic acid copolymer by epidermal growth factor receptor prepared from human A431 carcinoma cell vesicles by immunoaffinity chromatography.	B	BAO_0000357	single protein format	None	None	None	None	None	CHEMBL203	Epidermal growth factor receptor erbB1	Homo sapiens	SINGLE PROTEIN	CHEMBL1131301	1	Scientific Literature	J. Med. Chem.	1998	None
CHEMBL165630		0	447.34	0	2.23	5q	OCCN(CCO)CCNc1cc2c(Nc3cccc(Br)c3)ncnc2cn1	IC50	'='	71.0	nM	7.15			UO_0000065					False	CHEMBL621853	Inhibition of autophosphorylation of epidermal growth factor receptor in A431 cells in culture	F	BAO_0000219	cell-based format	Homo sapiens	None	None	A-431	None	CHEMBL203	Epidermal growth factor receptor erbB1	Homo sapiens	SINGLE PROTEIN	CHEMBL1131301	1	Scientific Literature	J. Med. Chem.	1998	CHEMBL3307523
CHEMBL352591		0	392.41	0	3.34	I5	O=C(Cc1cc(/N=C/c2cc(O)ccc2O)ccc1O)NOCc1ccccc1	IC50	'='	61000.0	nM	4.21			UO_0000065					False	CHEMBL674006	Inhibition of EGF-stimulated DNA synthesis in ER 22 (EGF-receptor expressing) cells	F	BAO_0000019	assay format	None	None	None	None	None	CHEMBL203	Epidermal growth factor receptor erbB1	Homo sapiens	SINGLE PROTEIN	CHEMBL1127676	1	Scientific Literature	J. Med. Chem.	1994	None
CHEMBL1087133	NAKIJIQUINONE N	0	413.60	1	5.66	5	CC1=CCC[C@@H]2[C@]1(C)CC[C@H](C)[C@@]2(C)CC1=C(O)C(=O)C=C(NCCC(C)C)C1=O	Inhibition						Not Active						False	CHEMBL1112388	Inhibition of EGFR at 1 mM	B	BAO_0000357	single protein format	None	None	None	None	None	CHEMBL203	Epidermal growth factor receptor erbB1	Homo sapiens	SINGLE PROTEIN	CHEMBL1154843	1	Scientific Literature	J. Nat. Prod.	2010	None
CHEMBL200381		0	404.84	1	5.04	1b	N#Cc1cnc2cnc(NCc3cccnc3)cc2c1Nc1ccc(F)c(Cl)c1	IC50	'<'	5000.0	nM				UO_0000065					False	CHEMBL898017	Inhibition of EGFR kinase autophosphorylation in A431 cells	B	BAO_0000219	cell-based format	Homo sapiens	None	None	A-431	None	CHEMBL203	Epidermal growth factor receptor erbB1	Homo sapiens	SINGLE PROTEIN	CHEMBL1149691	1	Scientific Literature	Bioorg. Med. Chem.	2007	CHEMBL3307523
CHEMBL238273		0	346.44	0	4.11	59	CCC(C)(C)Nc1c(C#N)cnc2cnc(NCc3cccnc3)cc12	IC50	'>'	40000.0	nM				UO_0000065					False	CHEMBL898017	Inhibition of EGFR kinase autophosphorylation in A431 cells	B	BAO_0000219	cell-based format	Homo sapiens	None	None	A-431	None	CHEMBL203	Epidermal growth factor receptor erbB1	Homo sapiens	SINGLE PROTEIN	CHEMBL1149691	1	Scientific Literature	Bioorg. Med. Chem.	2007	CHEMBL3307523
CHEMBL427314		0	521.62	2	5.88	8r (table 3)	CCOc1cc2ncc(C#N)c(Nc3cccc(OCc4ccccc4)c3)c2cc1NC(=O)/C=C/CN(C)C	IC50	'='	13000.0	nM	4.89			UO_0000065					False	CHEMBL873338	Inhibition of human epidermal growth factor receptor (EGFR) autophosphorylation	F	BAO_0000019	assay format	Homo sapiens	None	None	None	None	CHEMBL203	Epidermal growth factor receptor erbB1	Homo sapiens	SINGLE PROTEIN	CHEMBL1142663	1	Scientific Literature	J. Med. Chem.	2005	None
CHEMBL178290		0	592.05	2	6.82	25i (table 3)	CCOc1cc2ncc(C#N)c(Nc3ccc(OCc4cc(F)cc(F)c4)c(Cl)c3)c2cc1NC(=O)/C=C/CN(C)C	IC50	'='	140.0	nM	6.85			UO_0000065					False	CHEMBL873338	Inhibition of human epidermal growth factor receptor (EGFR) autophosphorylation	F	BAO_0000019	assay format	Homo sapiens	None	None	None	None	CHEMBL203	Epidermal growth factor receptor erbB1	Homo sapiens	SINGLE PROTEIN	CHEMBL1142663	1	Scientific Literature	J. Med. Chem.	2005	None
CHEMBL352308		0	501.63	2	6.04	15e	COc1cc2c(Oc3ccc(Nc4ccc(C(C)(C)C)cc4)cc3)ccnc2cc1OCCNCCO	Activity						Not Active						False	CHEMBL674027	Inhibition of EGF-receptor autophosphorylation in intact cells at 10 uM (inactive)	B	BAO_0000219	cell-based format	None	None	None	None	None	CHEMBL203	Epidermal growth factor receptor erbB1	Homo sapiens	SINGLE PROTEIN	CHEMBL1146677	1	Scientific Literature	Bioorg. Med. Chem. Lett.	2004	None
CHEMBL54400		0	330.19	0	3.57	5f	CNc1cc2ncnc(Nc3cccc(Br)c3)c2cn1	IC50	'='	16.0	nM	7.80			UO_0000065	23.61	0.53	4.23	12.43	True	CHEMBL677215	Inhibition of Epidermal growth factor receptor autophosphorylation in A431 human epidermoid carcinoma cells	B	BAO_0000219	cell-based format	Homo sapiens	None	None	A-431	None	CHEMBL203	Epidermal growth factor receptor erbB1	Homo sapiens	SINGLE PROTEIN	CHEMBL1129564	1	Scientific Literature	J. Med. Chem.	1996	CHEMBL3307523
CHEMBL355461		0	303.31	0	2.13	II2	COC(=O)Cc1cc(NCc2cc(O)ccc2O)ccc1O	IC50	'='	3000.0	nM	5.52			UO_0000065					False	CHEMBL680022	Inhibitory potency against protein tyrosine kinase activity associated with EGFR was evaluated using ER 22 cell membrane	F	BAO_0000219	cell-based format	Homo sapiens	None	None	ER 22	None	CHEMBL203	Epidermal growth factor receptor erbB1	Homo sapiens	SINGLE PROTEIN	CHEMBL1127676	1	Scientific Literature	J. Med. Chem.	1994	None
CHEMBL253292		0	489.41	1	5.89	1	CCN(CC)CCOc1ccc(Nc2cc(NC(=O)Nc3c(Cl)cccc3Cl)ncn2)cc1	IC50	'='	380.0	nM	6.42			UO_0000065	13.12	0.27	0.53	7.02	False	CHEMBL929547	Inhibition of EGFR	B	BAO_0000357	single protein format	None	None	None	None	None	CHEMBL203	Epidermal growth factor receptor erbB1	Homo sapiens	SINGLE PROTEIN	CHEMBL1141507	1	Scientific Literature	Bioorg. Med. Chem. Lett.	2008	None
CHEMBL328216		0	330.19	0	3.30	54	Nc1cc2ncnc(Nc3cccc(Br)c3)c2cc1N	IC50	'='	0.12	nM	9.92			UO_0000065	30.05	0.68	6.62	11.04	True	CHEMBL677204	Evaluation of inhibitory activity against phospholipase C-gamma1 phosphorylation by Epidermal growth factor receptor enzyme isolated from A431 cells.	B	BAO_0000219	cell-based format	None	None	None	A-431	None	CHEMBL203	Epidermal growth factor receptor erbB1	Homo sapiens	SINGLE PROTEIN	CHEMBL1128536	1	Scientific Literature	J. Med. Chem.	1995	CHEMBL3307523
CHEMBL1203938		0	349.79	0	3.40	15	COc1cc2ncnc(NCc3ccc(F)cc3)c2cc1OC.Cl	IC50	'='	47.7	nM	7.32			UO_0000065	23.37	0.43	3.92	13.01	False	CHEMBL916319	Displacement of [125I]4-(3-iodoanilino)-6,7-dimethoxyquinazoline from EGFR tyrosine kinase in human A431 cell membranes	B	BAO_0000219	cell-based format	Homo sapiens	None	None	A-431	None	CHEMBL203	Epidermal growth factor receptor erbB1	Homo sapiens	SINGLE PROTEIN	CHEMBL1140296	1	Scientific Literature	J. Med. Chem.	2005	CHEMBL3307523
CHEMBL540068		0	352.22	0	4.04	11b	COc1cc2ncnc(Nc3cccc(Cl)c3)c2cc1OC.Cl	IC50	'='	1.26	nM	8.90			UO_0000065	28.18	0.55	4.86	15.82	False	CHEMBL916319	Displacement of [125I]4-(3-iodoanilino)-6,7-dimethoxyquinazoline from EGFR tyrosine kinase in human A431 cell membranes	B	BAO_0000219	cell-based format	Homo sapiens	None	None	A-431	None	CHEMBL203	Epidermal growth factor receptor erbB1	Homo sapiens	SINGLE PROTEIN	CHEMBL1140296	1	Scientific Literature	J. Med. Chem.	2005	CHEMBL3307523
CHEMBL1203935		0	431.82	1	5.33	12	CCOc1cc2ncnc(Nc3cc(F)cc(C(F)(F)F)c3)c2cc1OCC.Cl	IC50	'>'	50.0	nM				UO_0000065					False	CHEMBL916320	Inhibition of human EGFR tyrosine kinase phosphorylation expressed in mouse BaF3 cells	F	BAO_0000219	cell-based format	Homo sapiens	None	None	BaF3	None	CHEMBL203	Epidermal growth factor receptor erbB1	Homo sapiens	SINGLE PROTEIN	CHEMBL1140296	1	Scientific Literature	J. Med. Chem.	2005	CHEMBL3307634
CHEMBL1203939		0	363.82	0	4.31	16a	CCOc1cc2ncnc(Nc3ccccc3F)c2cc1OCC.Cl	IC50	'='	141.0	nM	6.85			UO_0000065					False	CHEMBL916323	Inhibition of DNA synthesis in EGF-dependent human MCF10A cells assessed as [3H]thymidine incorporation	F	BAO_0000219	cell-based format	Homo sapiens	None	None	MCF-10A	None	CHEMBL203	Epidermal growth factor receptor erbB1	Homo sapiens	SINGLE PROTEIN	CHEMBL1140296	1	Scientific Literature	J. Med. Chem.	2005	CHEMBL3307364
CHEMBL541586		0	335.77	0	3.53	11a	COc1cc2ncnc(Nc3cccc(F)c3)c2cc1OC.Cl	IC50	'='	59.0	nM	7.23			UO_0000065					False	CHEMBL916323	Inhibition of DNA synthesis in EGF-dependent human MCF10A cells assessed as [3H]thymidine incorporation	F	BAO_0000219	cell-based format	Homo sapiens	None	None	MCF-10A	None	CHEMBL203	Epidermal growth factor receptor erbB1	Homo sapiens	SINGLE PROTEIN	CHEMBL1140296	1	Scientific Literature	J. Med. Chem.	2005	CHEMBL3307364
CHEMBL1204360		0	335.77	0	3.53	17a	COc1cc2ncnc(Nc3ccccc3F)c2cc1OC.Cl	Ratio IC50	'='	10.9										False	CHEMBL916325	Ratio of IC50 for human MCF7 cells to IC50 for human MCF10A cells	F	BAO_0000219	cell-based format	Homo sapiens	None	None	MCF7	None	CHEMBL203	Epidermal growth factor receptor erbB1	Homo sapiens	SINGLE PROTEIN	CHEMBL1140296	1	Scientific Literature	J. Med. Chem.	2005	CHEMBL3308403
CHEMBL125861		0	386.46	1	5.23	3i	CCOc1cc2ncnc(Nc3cccc(-c4ccccn4)c3)c2cc1OCC	Inhibition	'='	100.0	%				UO_0000187					False	CHEMBL677532	In vitro inhibition against epidermal growth factor receptor (EGFR) tyrosine kinase.	B	BAO_0000357	single protein format	None	None	None	None	None	CHEMBL203	Epidermal growth factor receptor erbB1	Homo sapiens	SINGLE PROTEIN	CHEMBL1135760	1	Scientific Literature	J. Med. Chem.	2002	None
CHEMBL324371		0	235.29	0	3.40	11	CN(c1ccccc1)c1ncnc2ccccc12	IC50	'='	100000.0	nM	4.00			UO_0000065	17.00	0.30	0.60	13.78	False	CHEMBL677204	Evaluation of inhibitory activity against phospholipase C-gamma1 phosphorylation by Epidermal growth factor receptor enzyme isolated from A431 cells.	B	BAO_0000219	cell-based format	None	None	None	A-431	None	CHEMBL203	Epidermal growth factor receptor erbB1	Homo sapiens	SINGLE PROTEIN	CHEMBL1128536	1	Scientific Literature	J. Med. Chem.	1995	CHEMBL3307523
CHEMBL63009		0	296.39	0	3.36	11	CN1C(=S)C(C)(C(=O)Nc2ccccc2)c2ccccc21	IC50	'>'	100000.0	nM				UO_0000065					False	CHEMBL677391	Inhibition of tyrosine phosphorylation activity of the epidermal growth factor receptor (EGFR) tyrosine kinase from human A-431 carcinoma cell-shed membrane vesicles	B	BAO_0000019	assay format	None	None	None	None	None	CHEMBL203	Epidermal growth factor receptor erbB1	Homo sapiens	SINGLE PROTEIN	CHEMBL1127560	1	Scientific Literature	J. Med. Chem.	1994	None
CHEMBL245800		0	390.49	1	5.20	33	N#Cc1cnc2ccc(-c3ccc(CN)cc3)cc2c1N[C@@H]1C[C@H]1c1ccccc1	Ki	'='	40.0	nM	7.40			UO_0000065	18.95	0.34	2.20	9.90	False	CHEMBL923921	Inhibition of human recombinant EGFR by fluorescence polarization assay	B	BAO_0000357	single protein format	Homo sapiens	None	None	None	None	CHEMBL203	Epidermal growth factor receptor erbB1	Homo sapiens	SINGLE PROTEIN	CHEMBL1140464	1	Scientific Literature	Bioorg. Med. Chem. Lett.	2007	None
CHEMBL248393		0	471.61	0	4.10	30	COc1cc2c(N[C@@H]3C[C@H]3c3ccccc3)c(C#N)cnc2cc1OCCCN1CCN(C)CC1	Ki	'='	3.0	nM	8.52			UO_0000065	18.07	0.33	4.42	11.57	False	CHEMBL923921	Inhibition of human recombinant EGFR by fluorescence polarization assay	B	BAO_0000357	single protein format	Homo sapiens	None	None	None	None	CHEMBL203	Epidermal growth factor receptor erbB1	Homo sapiens	SINGLE PROTEIN	CHEMBL1140464	1	Scientific Literature	Bioorg. Med. Chem. Lett.	2007	None
CHEMBL401054		0	444.54	0	3.79	24	COc1cc2ncc(C#N)c(N[C@@H]3C[C@H]3c3ccccc3)c2cc1OCCN1CCOCC1	Ki	'='	64.0	nM	7.19			UO_0000065	16.18	0.30	3.40	9.03	False	CHEMBL923921	Inhibition of human recombinant EGFR by fluorescence polarization assay	B	BAO_0000357	single protein format	Homo sapiens	None	None	None	None	CHEMBL203	Epidermal growth factor receptor erbB1	Homo sapiens	SINGLE PROTEIN	CHEMBL1140464	1	Scientific Literature	Bioorg. Med. Chem. Lett.	2007	None
CHEMBL234580		0	484.54	0	2.98	1v	O=C1CNCCN(Cc2ccn3ncnc(Nc4ccc5c(cnn5Cc5cccc(F)c5)c4)c23)C1	IC50	'='	780.0	nM	6.11			UO_0000065	12.61	0.23	3.13	6.61	False	CHEMBL893470	Inhibition of human EGFR	B	BAO_0000357	single protein format	Homo sapiens	None	None	None	None	CHEMBL203	Epidermal growth factor receptor erbB1	Homo sapiens	SINGLE PROTEIN	CHEMBL1147910	1	Scientific Literature	Bioorg. Med. Chem. Lett.	2007	None
CHEMBL113023		0	441.32	1	5.36	53	COc1ccc(Nc2ncc3cc(-c4c(Cl)cccc4Cl)c(=O)n(C)c3n2)cc1C	IC50	'='	250.0	nM	6.60			UO_0000065	14.96	0.30	1.24	9.56	False	CHEMBL680019	Inhibitory concentration was evaluated against epidermal growth factor receptor (EGFr) tyrosine kinase	B	BAO_0000357	single protein format	None	None	None	None	None	CHEMBL203	Epidermal growth factor receptor erbB1	Homo sapiens	SINGLE PROTEIN	CHEMBL1131066	1	Scientific Literature	J. Med. Chem.	1998	None
CHEMBL422292		0	442.27	0	3.59	20	CCOC(=O)/C=C/C(=O)Nc1cc2c(Nc3cccc(Br)c3)ncnc2cn1	IC50	'='	51.0	nM	7.29			UO_0000065	16.49	0.36	3.70	6.87	False	CHEMBL677216	Inhibition of autophosphorylation of EGFR in A431 cells	B	BAO_0000219	cell-based format	None	None	None	A-431	None	CHEMBL203	Epidermal growth factor receptor erbB1	Homo sapiens	SINGLE PROTEIN	CHEMBL1134843	1	Scientific Literature	J. Med. Chem.	2001	CHEMBL3307523
CHEMBL311119		0	182.18	0	1.93	21	N#CC(C#N)=Cc1ccc(C=O)cc1	Ki	'='	20000.0	nM	4.70			UO_0000065	25.79	0.46	2.77	7.27	False	CHEMBL675636	Inhibitory concentration of EGF dependent autophosphorylation of epidermal growth factor receptor kinase	B	BAO_0000357	single protein format	None	None	None	None	None	CHEMBL203	Epidermal growth factor receptor erbB1	Homo sapiens	SINGLE PROTEIN	CHEMBL1124610	1	Scientific Literature	J. Med. Chem.	1989	None
CHEMBL307248		0	269.26	0	1.92	5	N#CC(C#N)=Cc1ccc(NC(=O)CCC(=O)O)cc1	IC50	'='	640000.0	nM		Outside typical range		UO_0000065					False	CHEMBL674643	Inhibitory concentration of EGF dependent autophosphorylation of epidermal growth factor receptor kinase	B	BAO_0000357	single protein format	None	None	None	None	None	CHEMBL203	Epidermal growth factor receptor erbB1	Homo sapiens	SINGLE PROTEIN	CHEMBL1124610	1	Scientific Literature	J. Med. Chem.	1989	None
CHEMBL53062		0	331.17	0	3.54	7h	COc1cc2c(Nc3cccc(Br)c3)ncnc2cn1	IC50	'='	2.6	nM	8.59			UO_0000065	25.92	0.59	5.05	14.33	True	CHEMBL680021	Inhibitory potency against isolated epidermal growth factor receptor (EGFR) from human A431 carcinoma cells	B	BAO_0000219	cell-based format	None	None	None	A-431	None	CHEMBL203	Epidermal growth factor receptor erbB1	Homo sapiens	SINGLE PROTEIN	CHEMBL1129564	1	Scientific Literature	J. Med. Chem.	1996	CHEMBL3307523
CHEMBL90277		0	320.39	0	3.32	20	Cc1cccc2c1/C(=C/c1ccc(N3CCOCC3)cc1)C(=O)N2	IC50	'>'	100000.0	nM				UO_0000065					False	CHEMBL676159	Concentration required to achieve 50% inhibition of tyrosine phosphorylation on human Epidermal growth factor receptor (EGF RTK).	B	BAO_0000357	single protein format	None	None	None	None	None	CHEMBL203	Epidermal growth factor receptor erbB1	Homo sapiens	SINGLE PROTEIN	CHEMBL1131018	1	Scientific Literature	J. Med. Chem.	1998	None
CHEMBL69629		0	525.97	1	3.20	26h	Cc1cc(C(=O)NCCN2CCOCC2)[nH]c1/C=C1\C(=O)Nc2ncnc(Nc3ccc(F)c(Cl)c3)c21	IC50	'='	2050.0	nM	5.69			UO_0000065					False	CHEMBL615325	Inhibition of ligand-induced proliferation in human EGF-R Kinase expressing 3T3 cells	F	BAO_0000219	cell-based format	Homo sapiens	None	None	NIH3T3	None	CHEMBL203	Epidermal growth factor receptor erbB1	Homo sapiens	SINGLE PROTEIN	CHEMBL1134862	1	Scientific Literature	Bioorg. Med. Chem. Lett.	2002	CHEMBL3307716
CHEMBL93386		0	466.34	0	3.41	10h	O=C(C#CCN1CCOCC1)Nc1ccc2ncnc(Nc3cccc(Br)c3)c2c1	IC50	'='	20.0	nM	7.70			UO_0000065	16.51	0.35	4.29	9.70	False	CHEMBL680018	Inhibition of epidermal growth factor receptor using enzyme assay	B	BAO_0000357	single protein format	None	None	None	None	None	CHEMBL203	Epidermal growth factor receptor erbB1	Homo sapiens	SINGLE PROTEIN	CHEMBL1134561	1	Scientific Literature	J. Med. Chem.	2001	None
CHEMBL1203935		0	431.82	1	5.33	12	CCOc1cc2ncnc(Nc3cc(F)cc(C(F)(F)F)c3)c2cc1OCC.Cl	IC50	'='	8.95	nM	8.05			UO_0000065	20.36	0.39	2.72	14.30	False	CHEMBL916319	Displacement of [125I]4-(3-iodoanilino)-6,7-dimethoxyquinazoline from EGFR tyrosine kinase in human A431 cell membranes	B	BAO_0000219	cell-based format	Homo sapiens	None	None	A-431	None	CHEMBL203	Epidermal growth factor receptor erbB1	Homo sapiens	SINGLE PROTEIN	CHEMBL1140296	1	Scientific Literature	J. Med. Chem.	2005	CHEMBL3307523
CHEMBL541586		0	335.77	0	3.53	11a	COc1cc2ncnc(Nc3cccc(F)c3)c2cc1OC.Cl	IC50	'='	31.9	nM	7.50			UO_0000065	25.04	0.47	3.97	13.32	False	CHEMBL916319	Displacement of [125I]4-(3-iodoanilino)-6,7-dimethoxyquinazoline from EGFR tyrosine kinase in human A431 cell membranes	B	BAO_0000219	cell-based format	Homo sapiens	None	None	A-431	None	CHEMBL203	Epidermal growth factor receptor erbB1	Homo sapiens	SINGLE PROTEIN	CHEMBL1140296	1	Scientific Literature	J. Med. Chem.	2005	CHEMBL3307523
CHEMBL1203940		0	363.82	0	4.31	16b	CCOc1cc2ncnc(Nc3ccc(F)cc3)c2cc1OCC.Cl	IC50	'='	622.0	nM	6.21			UO_0000065					False	CHEMBL916323	Inhibition of DNA synthesis in EGF-dependent human MCF10A cells assessed as [3H]thymidine incorporation	F	BAO_0000219	cell-based format	Homo sapiens	None	None	MCF-10A	None	CHEMBL203	Epidermal growth factor receptor erbB1	Homo sapiens	SINGLE PROTEIN	CHEMBL1140296	1	Scientific Literature	J. Med. Chem.	2005	CHEMBL3307364
CHEMBL122260		0	288.30	0	1.78	6a	CNC(=O)c1cc(NCc2cc(O)ccc2O)ccc1O	IC50	'='	9700.0	nM	5.01			UO_0000065	17.39	0.33	3.23	4.92	False	CHEMBL677211	Displacement of [gamma-32P]-ATP from Epidermal growth factor receptor in A431 cell-free extracts	B	BAO_0000219	cell-based format	Homo sapiens	None	None	A-431	None	CHEMBL203	Epidermal growth factor receptor erbB1	Homo sapiens	SINGLE PROTEIN	CHEMBL1159167	1	Scientific Literature	Bioorg. Med. Chem. Lett.	1997	CHEMBL3307523
CHEMBL134371		0	413.23	0	3.72	18	O=C(O)/C=C/C(=O)Nc1ccc2ncnc(Nc3cccc(Br)c3)c2c1	IC50	'='	0.37	nM	9.43			UO_0000065	22.82	0.50	5.71	9.05	False	CHEMBL673925	Inhibition of phosphorylation of a polyglutamic acid/tyrosine random copolymer by EGFR enzyme (from human A431 carcinoma cell vesicles)	B	BAO_0000357	single protein format	None	None	None	None	None	CHEMBL203	Epidermal growth factor receptor erbB1	Homo sapiens	SINGLE PROTEIN	CHEMBL1134843	1	Scientific Literature	J. Med. Chem.	2001	None
CHEMBL109372		0	357.77	0	4.66	10	COc1cc2ncc(C#N)c(Nc3ccc(F)c(Cl)c3)c2cc1OC	IC50	'='	1030.0	nM	5.99			UO_0000065					False	CHEMBL621154	Inhibition of EGFR overexpressing A431 cell proliferation	F	BAO_0000219	cell-based format	Homo sapiens	None	None	A-431	None	CHEMBL203	Epidermal growth factor receptor erbB1	Homo sapiens	SINGLE PROTEIN	CHEMBL1136058	1	Scientific Literature	Bioorg. Med. Chem. Lett.	2002	CHEMBL3307523
CHEMBL326041		0	412.28	0	4.31	34	Cn1c(=O)c(-c2c(Cl)cccc2Cl)cc2cnc(NCc3ccccn3)nc21	IC50	'>'	5000.0	nM				UO_0000065					False	CHEMBL680019	Inhibitory concentration was evaluated against epidermal growth factor receptor (EGFr) tyrosine kinase	B	BAO_0000357	single protein format	None	None	None	None	None	CHEMBL203	Epidermal growth factor receptor erbB1	Homo sapiens	SINGLE PROTEIN	CHEMBL1131066	1	Scientific Literature	J. Med. Chem.	1998	None
CHEMBL382823		0	461.93	0	3.50	26	COCCN(Cc1cc2c(Nc3cccc(Cl)c3F)ncnc2cc1OC)[C@@H](C)C(N)=O	IC50	'='	10.0	nM	8.00			UO_0000065	17.32	0.34	4.50	7.80	False	CHEMBL853149	Inhibition of EGFR in presence of 2 uM ATP	B	BAO_0000357	single protein format	Homo sapiens	None	None	None	None	CHEMBL203	Epidermal growth factor receptor erbB1	Homo sapiens	SINGLE PROTEIN	CHEMBL1147701	1	Scientific Literature	Bioorg. Med. Chem. Lett.	2006	None
CHEMBL380386		0	403.85	0	3.14	18	COc1cc2ncnc(Nc3cccc(Cl)c3F)c2cc1CN[C@H](C)C(N)=O	IC50	'='	150.0	nM	6.82			UO_0000065	16.90	0.33	3.68	6.68	False	CHEMBL853149	Inhibition of EGFR in presence of 2 uM ATP	B	BAO_0000357	single protein format	Homo sapiens	None	None	None	None	CHEMBL203	Epidermal growth factor receptor erbB1	Homo sapiens	SINGLE PROTEIN	CHEMBL1147701	1	Scientific Literature	Bioorg. Med. Chem. Lett.	2006	None
CHEMBL207130		0	486.98	0	3.56	32	COc1cc2ncnc(Nc3cccc(Cl)c3F)c2cc1CN(C)C1(C(N)=O)CCN(C)CC1	IC50	'='	40.0	nM	7.40			UO_0000065					False	CHEMBL853150	Antiproliferative activity against EGF-stimulated human KB cell line	F	BAO_0000219	cell-based format	Homo sapiens	None	None	KB	None	CHEMBL203	Epidermal growth factor receptor erbB1	Homo sapiens	SINGLE PROTEIN	CHEMBL1147701	1	Scientific Literature	Bioorg. Med. Chem. Lett.	2006	CHEMBL3307959
CHEMBL207674		0	445.88	0	2.86	15	COc1cc2ncnc(Nc3cccc(Cl)c3F)c2cc1CN1CCOCC1C(N)=O	IC50	'='	90.0	nM	7.05			UO_0000065					False	CHEMBL853150	Antiproliferative activity against EGF-stimulated human KB cell line	F	BAO_0000219	cell-based format	Homo sapiens	None	None	KB	None	CHEMBL203	Epidermal growth factor receptor erbB1	Homo sapiens	SINGLE PROTEIN	CHEMBL1147701	1	Scientific Literature	Bioorg. Med. Chem. Lett.	2006	CHEMBL3307959
CHEMBL319620	LAVENDUSTIN C	0	275.26	0	2.11	17	O=C(O)c1cc(NCc2cc(O)ccc2O)ccc1O	IC50	'='	92000.0	nM	4.04			UO_0000065					True	CHEMBL676146	Inhibition of EGF-dependent DNA synthesis in ER 22 cells incubated with [3H]TdR	F	BAO_0000219	cell-based format	None	None	None	ER 22	None	CHEMBL203	Epidermal growth factor receptor erbB1	Homo sapiens	SINGLE PROTEIN	CHEMBL1127084	1	Scientific Literature	J. Med. Chem.	1993	None
CHEMBL591053		0	211.29	0	1.53	26	O=C1CSC(NN=C2CCCCC2)=N1	IC50	'='	41000.0	nM	4.39			UO_0000065	20.76	0.43	2.86	8.15	False	CHEMBL1064820	Inhibition of cloned EGFR autophosphorylation expressed in baculovirus-infected Sf9 cells by solid-phase ELISA	B	BAO_0000219	cell-based format	None	None	None	Sf9	None	CHEMBL203	Epidermal growth factor receptor erbB1	Homo sapiens	SINGLE PROTEIN	CHEMBL1157666	1	Scientific Literature	Bioorg. Med. Chem.	2010	CHEMBL3308860
CHEMBL597200		0	467.30	1	5.29	8	O=C(COc1ccc(F)cc1)Nc1ccc2ncnc(Nc3cccc(Br)c3)c2c1	Inhibition	'='	97.4	%				UO_0000187					False	CHEMBL1072158	Inhibition of EGFR autophosphorylation in human A431 cells at 1 uM after 1 hr by Western blot	B	BAO_0000219	cell-based format	Homo sapiens	None	None	A-431	None	CHEMBL203	Epidermal growth factor receptor erbB1	Homo sapiens	SINGLE PROTEIN	CHEMBL1157583	1	Scientific Literature	J. Med. Chem.	2010	CHEMBL3307523
CHEMBL597200		0	467.30	1	5.29	8	O=C(COc1ccc(F)cc1)Nc1ccc2ncnc(Nc3cccc(Br)c3)c2c1	IC50	'='	291.0	nM	6.54			UO_0000065	13.99	0.30	1.25	8.58	False	CHEMBL1072161	Inhibition of EGFR autophosphorylation in human A431 cells after 8 hrs by Western blot	B	BAO_0000219	cell-based format	Homo sapiens	None	None	A-431	None	CHEMBL203	Epidermal growth factor receptor erbB1	Homo sapiens	SINGLE PROTEIN	CHEMBL1157583	1	Scientific Literature	J. Med. Chem.	2010	CHEMBL3307523
CHEMBL24693		0	228.32	0	1.60	41	CCn1c(=O)sn(C2CCCCC2)c1=O	Inhibition	'<'	10.0	%				UO_0000187					False	CHEMBL920552	Inhibition of EGF tyrosine kinase at 10 uM	B	BAO_0000357	single protein format	Homo sapiens	None	None	None	None	CHEMBL203	Epidermal growth factor receptor erbB1	Homo sapiens	SINGLE PROTEIN	CHEMBL1139464	1	Scientific Literature	J. Med. Chem.	2005	None
CHEMBL284861		0	222.27	0	0.66	43	Cn1sc(=O)n(Cc2ccccc2)c1=O	Inhibition	'='	25.0	%				UO_0000187					False	CHEMBL920552	Inhibition of EGF tyrosine kinase at 10 uM	B	BAO_0000357	single protein format	Homo sapiens	None	None	None	None	CHEMBL203	Epidermal growth factor receptor erbB1	Homo sapiens	SINGLE PROTEIN	CHEMBL1139464	1	Scientific Literature	J. Med. Chem.	2005	None
CHEMBL205875		0	414.21	1	5.44	30	Oc1[nH]c2ccc(I)cc2c1/N=N/c1cccc2cccnc12	Activity	'='	50.0	%				UO_0000187					False	CHEMBL863781	Inhibition of EGFR kinase activity at 100 uM in presence of 2.5 uM ATP	B	BAO_0000357	single protein format	Homo sapiens	None	None	None	None	CHEMBL203	Epidermal growth factor receptor erbB1	Homo sapiens	SINGLE PROTEIN	CHEMBL1146933	1	Scientific Literature	Bioorg. Med. Chem. Lett.	2006	None
CHEMBL206483		0	359.39	0	3.46	39	Cc1cccc(-n2ncc3c(NCc4ccc5c(c4)OCO5)ncnc32)c1	Activity	'='	40.0	%				UO_0000187					False	CHEMBL863779	Inhibition of EGFR kinase activity at 10 uM	B	BAO_0000357	single protein format	Homo sapiens	None	None	None	None	CHEMBL203	Epidermal growth factor receptor erbB1	Homo sapiens	SINGLE PROTEIN	CHEMBL1146933	1	Scientific Literature	Bioorg. Med. Chem. Lett.	2006	None
CHEMBL383126		0	437.51	0	4.81	31	Cn1cnc(NCc2ccncc2)c1-c1nnc(Nc2ccc(Cc3ccccc3)cc2)o1	Activity	'<'	30.0	%				UO_0000187					False	CHEMBL866549	Protective index against ErbB1 at 10 uM by HTRF method	B	BAO_0000357	single protein format	Homo sapiens	None	None	None	None	CHEMBL203	Epidermal growth factor receptor erbB1	Homo sapiens	SINGLE PROTEIN	CHEMBL1139649	1	Scientific Literature	Bioorg. Med. Chem. Lett.	2006	None
CHEMBL202650		0	435.87	0	4.10	2ab	CS(=O)(=O)Nc1ccc2c(c1)CNc1c(Nc3ccc(F)c(Cl)c3)ncnc1O2	IC50	'>'	10000.0	nM				UO_0000065					False	CHEMBL867748	Inhibition of EGFR	B	BAO_0000357	single protein format	Homo sapiens	None	None	None	None	CHEMBL203	Epidermal growth factor receptor erbB1	Homo sapiens	SINGLE PROTEIN	CHEMBL1139019	1	Scientific Literature	Bioorg. Med. Chem. Lett.	2006	None
CHEMBL205148		0	413.23	0	4.40	2w	O=C(O)c1ccc2c(c1)CNc1c(Nc3cccc(Br)c3)ncnc1O2	IC50	'='	1000.0	nM	6.00			UO_0000065	14.52	0.32	1.60	6.23	False	CHEMBL867748	Inhibition of EGFR	B	BAO_0000357	single protein format	Homo sapiens	None	None	None	None	CHEMBL203	Epidermal growth factor receptor erbB1	Homo sapiens	SINGLE PROTEIN	CHEMBL1139019	1	Scientific Literature	Bioorg. Med. Chem. Lett.	2006	None
CHEMBL203664		0	453.22	1	5.60	2v	FC(F)(F)Oc1ccc2c(c1)CNc1c(Nc3cccc(Br)c3)ncnc1O2	IC50	'>'	10000.0	nM				UO_0000065					False	CHEMBL867748	Inhibition of EGFR	B	BAO_0000357	single protein format	Homo sapiens	None	None	None	None	CHEMBL203	Epidermal growth factor receptor erbB1	Homo sapiens	SINGLE PROTEIN	CHEMBL1139019	1	Scientific Literature	Bioorg. Med. Chem. Lett.	2006	None
CHEMBL206320		0	384.41	1	5.74	2s	Fc1ccc2c(c1)CNc1c(Nc3cccc(-c4ccccc4)c3)ncnc1O2	IC50	'='	2000.0	nM	5.70			UO_0000065	14.83	0.27	-0.04	9.65	False	CHEMBL867748	Inhibition of EGFR	B	BAO_0000357	single protein format	Homo sapiens	None	None	None	None	CHEMBL203	Epidermal growth factor receptor erbB1	Homo sapiens	SINGLE PROTEIN	CHEMBL1139019	1	Scientific Literature	Bioorg. Med. Chem. Lett.	2006	None
CHEMBL204335		0	334.38	0	3.82	2c	COc1ccc2c(c1)CNc1c(NCc3ccccc3)ncnc1O2	IC50	'='	2000.0	nM	5.70			UO_0000065	17.04	0.31	1.88	8.34	False	CHEMBL867748	Inhibition of EGFR	B	BAO_0000357	single protein format	Homo sapiens	None	None	None	None	CHEMBL203	Epidermal growth factor receptor erbB1	Homo sapiens	SINGLE PROTEIN	CHEMBL1139019	1	Scientific Literature	Bioorg. Med. Chem. Lett.	2006	None
CHEMBL203219		0	369.22	0	4.70	2ae	Brc1cccc(Nc2ncnc3c2NCc2ccccc2O3)c1	IC50	'='	8100.0	nM	5.09			UO_0000065	13.79	0.30	0.39	8.62	False	CHEMBL867749	Inhibition of EGFR autophosphorylation in DiFi cells	B	BAO_0000219	cell-based format	Homo sapiens	None	None	DiFi	None	CHEMBL203	Epidermal growth factor receptor erbB1	Homo sapiens	SINGLE PROTEIN	CHEMBL1139019	1	Scientific Literature	Bioorg. Med. Chem. Lett.	2006	None
CHEMBL206197		0	357.78	0	4.31	2z	Nc1ccc2c(c1)CNc1c(Nc3ccc(F)c(Cl)c3)ncnc1O2	IC50	'='	9100.0	nM	5.04			UO_0000065	14.09	0.28	0.73	5.92	False	CHEMBL867749	Inhibition of EGFR autophosphorylation in DiFi cells	B	BAO_0000219	cell-based format	Homo sapiens	None	None	DiFi	None	CHEMBL203	Epidermal growth factor receptor erbB1	Homo sapiens	SINGLE PROTEIN	CHEMBL1139019	1	Scientific Literature	Bioorg. Med. Chem. Lett.	2006	None
CHEMBL203132		0	384.24	0	4.28	2y	Nc1ccc2c(c1)CNc1c(Nc3cccc(Br)c3)ncnc1O2	IC50	'>'	30000.0	nM				UO_0000065					False	CHEMBL867749	Inhibition of EGFR autophosphorylation in DiFi cells	B	BAO_0000219	cell-based format	Homo sapiens	None	None	DiFi	None	CHEMBL203	Epidermal growth factor receptor erbB1	Homo sapiens	SINGLE PROTEIN	CHEMBL1139019	1	Scientific Literature	Bioorg. Med. Chem. Lett.	2006	None
CHEMBL206320		0	384.41	1	5.74	2s	Fc1ccc2c(c1)CNc1c(Nc3cccc(-c4ccccc4)c3)ncnc1O2	IC50	'='	9900.0	nM	5.00			UO_0000065	13.02	0.24	-0.74	8.47	False	CHEMBL867749	Inhibition of EGFR autophosphorylation in DiFi cells	B	BAO_0000219	cell-based format	Homo sapiens	None	None	DiFi	None	CHEMBL203	Epidermal growth factor receptor erbB1	Homo sapiens	SINGLE PROTEIN	CHEMBL1139019	1	Scientific Literature	Bioorg. Med. Chem. Lett.	2006	None
CHEMBL205676		0	377.21	1	5.38	2o	Fc1ccc(Nc2ncnc3c2NCc2cc(Cl)ccc2O3)cc1Cl	IC50	'='	4300.0	nM	5.37			UO_0000065	14.23	0.29	-0.01	9.09	False	CHEMBL867749	Inhibition of EGFR autophosphorylation in DiFi cells	B	BAO_0000219	cell-based format	Homo sapiens	None	None	DiFi	None	CHEMBL203	Epidermal growth factor receptor erbB1	Homo sapiens	SINGLE PROTEIN	CHEMBL1139019	1	Scientific Literature	Bioorg. Med. Chem. Lett.	2006	None
CHEMBL204965		0	387.21	0	4.84	2k	Fc1ccc2c(c1)CNc1c(Nc3cccc(Br)c3)ncnc1O2	IC50	'='	6900.0	nM	5.16			UO_0000065	13.33	0.29	0.32	8.74	False	CHEMBL867749	Inhibition of EGFR autophosphorylation in DiFi cells	B	BAO_0000219	cell-based format	Homo sapiens	None	None	DiFi	None	CHEMBL203	Epidermal growth factor receptor erbB1	Homo sapiens	SINGLE PROTEIN	CHEMBL1139019	1	Scientific Literature	Bioorg. Med. Chem. Lett.	2006	None
CHEMBL205454		0	354.80	0	4.60	2h	COc1ccc2c(c1)CNc1c(Nc3ccc(Cl)cc3)ncnc1O2	IC50						Not Determined						False	CHEMBL867749	Inhibition of EGFR autophosphorylation in DiFi cells	B	BAO_0000219	cell-based format	Homo sapiens	None	None	DiFi	None	CHEMBL203	Epidermal growth factor receptor erbB1	Homo sapiens	SINGLE PROTEIN	CHEMBL1139019	1	Scientific Literature	Bioorg. Med. Chem. Lett.	2006	None
CHEMBL382862		0	369.22	0	4.70	2d	Brc1ccc2c(c1)CNc1c(Nc3ccccc3)ncnc1O2	IC50						Not Determined						False	CHEMBL867749	Inhibition of EGFR autophosphorylation in DiFi cells	B	BAO_0000219	cell-based format	Homo sapiens	None	None	DiFi	None	CHEMBL203	Epidermal growth factor receptor erbB1	Homo sapiens	SINGLE PROTEIN	CHEMBL1139019	1	Scientific Literature	Bioorg. Med. Chem. Lett.	2006	None
CHEMBL379041		0	322.34	0	3.95	2b	Fc1ccc2c(c1)CNc1c(NCc3ccccc3)ncnc1O2	IC50	'>'	30000.0	nM				UO_0000065					False	CHEMBL867749	Inhibition of EGFR autophosphorylation in DiFi cells	B	BAO_0000219	cell-based format	Homo sapiens	None	None	DiFi	None	CHEMBL203	Epidermal growth factor receptor erbB1	Homo sapiens	SINGLE PROTEIN	CHEMBL1139019	1	Scientific Literature	Bioorg. Med. Chem. Lett.	2006	None
CHEMBL347161		0	650.74	2	7.37	7n	Cn1c(SSc2c(C(=O)Nc3ccc(C(=O)O)cc3)c3ccccc3n2C)c(C(=O)Nc2ccc(C(=O)O)cc2)c2ccccc21	IC50	'='	16900.0	nM	4.77			UO_0000065	7.33	0.14	-2.60	3.35	False	CHEMBL677470	Inhibitory concentration compound against EFGR tyrosine kinase obtained from plasma membrane vesicles from cultured A431 cells	B	BAO_0000366	cell-free format	None	CHEMBL3559721	Plasma	A-431	None	CHEMBL203	Epidermal growth factor receptor erbB1	Homo sapiens	SINGLE PROTEIN	CHEMBL1128344	1	Scientific Literature	J. Med. Chem.	1995	CHEMBL3307523
CHEMBL383030		0	457.48	0	4.48	9	COC(=O)c1c(OCCCN(C)C)c2ccccc2c2oc3c(c12)C(=O)c1ccccc1C3=O	Inhibition	'='	72.4	%				UO_0000187					False	CHEMBL858796	Inhibitory activity against EGFR kinase at 20 uM	B	BAO_0000357	single protein format	Homo sapiens	None	None	None	None	CHEMBL203	Epidermal growth factor receptor erbB1	Homo sapiens	SINGLE PROTEIN	CHEMBL1149378	1	Scientific Literature	Bioorg. Med. Chem. Lett.	2006	None
CHEMBL352010		0	564.70	2	6.76	7s	Cn1c(SSc2c(C(=O)Nc3cccnc3)c3ccccc3n2C)c(C(=O)Nc2cccnc2)c2ccccc21	IC50	'>'	100000.0	nM				UO_0000065					False	CHEMBL677470	Inhibitory concentration compound against EFGR tyrosine kinase obtained from plasma membrane vesicles from cultured A431 cells	B	BAO_0000366	cell-free format	None	CHEMBL3559721	Plasma	A-431	None	CHEMBL203	Epidermal growth factor receptor erbB1	Homo sapiens	SINGLE PROTEIN	CHEMBL1128344	1	Scientific Literature	J. Med. Chem.	1995	CHEMBL3307523
CHEMBL116748		0	280.29	0	3.15	32	O=[N+]([O-])c1ccc2c(NCc3ccccc3)ncnc2c1	IC50	'='	5900.0	nM	5.23			UO_0000065	18.66	0.34	2.08	6.46	False	CHEMBL677204	Evaluation of inhibitory activity against phospholipase C-gamma1 phosphorylation by Epidermal growth factor receptor enzyme isolated from A431 cells.	B	BAO_0000219	cell-based format	None	None	None	A-431	None	CHEMBL203	Epidermal growth factor receptor erbB1	Homo sapiens	SINGLE PROTEIN	CHEMBL1128536	1	Scientific Literature	J. Med. Chem.	1995	CHEMBL3307523
CHEMBL37346		0	299.17	0	4.74	20	Brc1cccc(Nc2ccnc3ccccc23)c1	IC50	'='	5500.0	nM	5.26			UO_0000065	17.58	0.40	0.52	21.11	True	CHEMBL677204	Evaluation of inhibitory activity against phospholipase C-gamma1 phosphorylation by Epidermal growth factor receptor enzyme isolated from A431 cells.	B	BAO_0000219	cell-based format	None	None	None	A-431	None	CHEMBL203	Epidermal growth factor receptor erbB1	Homo sapiens	SINGLE PROTEIN	CHEMBL1128536	1	Scientific Literature	J. Med. Chem.	1995	CHEMBL3307523
CHEMBL372076		0	279.30	0	2.26	7	COc1ccc(C2=C(c3ccccc3)C(=O)NC2=O)cc1	Inhibition	'='	122.0	%				UO_0000187					False	CHEMBL865900	Inhibition of human EGFR expressed in Sf9 cells at 10 uM	B	BAO_0000219	cell-based format	Homo sapiens	None	None	Sf9	None	CHEMBL203	Epidermal growth factor receptor erbB1	Homo sapiens	SINGLE PROTEIN	CHEMBL1149451	1	Scientific Literature	J. Med. Chem.	2006	CHEMBL3308860
CHEMBL202378		0	390.40	0	3.39	17a	COc1cc2c3c(c4c5ccccc5n(C)c4c2c(OC)c1OC)C(=O)NC3=O	Inhibition	'='	19.0	%				UO_0000187					False	CHEMBL865266	Inhibition of human EGFR expressed in Sf9 cells at 100 uM	B	BAO_0000219	cell-based format	Homo sapiens	None	None	Sf9	None	CHEMBL203	Epidermal growth factor receptor erbB1	Homo sapiens	SINGLE PROTEIN	CHEMBL1149451	1	Scientific Literature	J. Med. Chem.	2006	CHEMBL3308860
CHEMBL76602	alpha-CYANO-4-HYDROXYCINNAMIC ACID	0	189.17	0	1.38	34	N#C/C(=C\c1ccc(O)cc1)C(=O)O	Ki	'='	308000.0	nM		Outside typical range		UO_0000065					False	CHEMBL675636	Inhibitory concentration of EGF dependent autophosphorylation of epidermal growth factor receptor kinase	B	BAO_0000357	single protein format	None	None	None	None	None	CHEMBL203	Epidermal growth factor receptor erbB1	Homo sapiens	SINGLE PROTEIN	CHEMBL1124610	1	Scientific Literature	J. Med. Chem.	1989	None
CHEMBL424255		0	265.32	0	3.25	37	COc1cccc2c(NCc3ccccc3)ncnc12	IC50	'>'	10000.0	nM				UO_0000065					False	CHEMBL677204	Evaluation of inhibitory activity against phospholipase C-gamma1 phosphorylation by Epidermal growth factor receptor enzyme isolated from A431 cells.	B	BAO_0000219	cell-based format	None	None	None	A-431	None	CHEMBL203	Epidermal growth factor receptor erbB1	Homo sapiens	SINGLE PROTEIN	CHEMBL1128536	1	Scientific Literature	J. Med. Chem.	1995	CHEMBL3307523
CHEMBL168227		0	323.24	0	2.23	I7	O=P(O)(O)Cc1cc(/N=C/c2cc(O)ccc2O)ccc1O	IC50						Not Determined						False	CHEMBL674007	Inhibition of EGF-stimulated DNA synthesis in ER 22 (EGF-receptor expressing) cells (Not prepared)	F	BAO_0000019	assay format	None	None	None	None	None	CHEMBL203	Epidermal growth factor receptor erbB1	Homo sapiens	SINGLE PROTEIN	CHEMBL1127676	1	Scientific Literature	J. Med. Chem.	1994	None
CHEMBL102651		0	288.35	0	4.24	in table 3, page 3036	C[C@@H](Nc1[nH]cnc2c3ccccc3nc1-2)c1ccccc1	IC50	'='	419.0	nM	6.38			UO_0000065					False	CHEMBL884002	Inhibition of EGF-induced Tyrosine phosphorylation in A431 cells expressing EGF-R	F	BAO_0000219	cell-based format	Homo sapiens	None	None	A-431	None	CHEMBL203	Epidermal growth factor receptor erbB1	Homo sapiens	SINGLE PROTEIN	CHEMBL1134586	1	Scientific Literature	J. Med. Chem.	2001	CHEMBL3307523
CHEMBL258015		0	455.56	0	4.56	35	CO/N=C(\C)c1ccc2c(c1)c1c3c(c4c(c1n2CC(C)C)CCc1nn(C)cc1-4)C(=O)NC3	IC50	'>'	1000.0	nM				UO_0000065					False	CHEMBL929885	Inhibition of EGFR	B	BAO_0000357	single protein format	None	None	None	None	None	CHEMBL203	Epidermal growth factor receptor erbB1	Homo sapiens	SINGLE PROTEIN	CHEMBL1141537	1	Scientific Literature	Bioorg. Med. Chem. Lett.	2008	None
CHEMBL57758		0	416.88	0	4.65	24	COc1cc2ncnc(Nc3ccc(F)c(Cl)c3)c2cc1OCCN1CCCC1	IC50	'='	87.0	nM	7.06			UO_0000065	16.94	0.33	2.41	11.86	False	CHEMBL677210	In vitro inhibitory activity against Epidermal growth factor receptor (EGFR-TK) from A431 vulval squamous carcinoma cells using TKI assay	B	BAO_0000219	cell-based format	None	None	None	A-431	None	CHEMBL203	Epidermal growth factor receptor erbB1	Homo sapiens	SINGLE PROTEIN	CHEMBL1134804	1	Scientific Literature	Bioorg. Med. Chem. Lett.	2001	CHEMBL3307523
CHEMBL57759		0	390.85	0	4.11	18	COc1cc2ncnc(Nc3ccc(F)c(Cl)c3)c2cc1OCCN(C)C	IC50	'='	7.0	nM	8.15			UO_0000065	20.86	0.41	4.04	13.70	False	CHEMBL677210	In vitro inhibitory activity against Epidermal growth factor receptor (EGFR-TK) from A431 vulval squamous carcinoma cells using TKI assay	B	BAO_0000219	cell-based format	None	None	None	A-431	None	CHEMBL203	Epidermal growth factor receptor erbB1	Homo sapiens	SINGLE PROTEIN	CHEMBL1134804	1	Scientific Literature	Bioorg. Med. Chem. Lett.	2001	CHEMBL3307523
CHEMBL356324		0	384.37	0	2.35	22	N#C/C(=C\c1ccc(O)c(O)c1)S(=O)(=O)/C(C#N)=C/c1ccc(O)c(O)c1	IC50	'='	2000.0	nM	5.70			UO_0000065					False	CHEMBL689298	Antiproliferative activity determined by measuring the ability to block [3H]- thymidine uptake in HER-14 cells stimulated by EGF	F	BAO_0000219	cell-based format	None	None	None	HER-14	None	CHEMBL203	Epidermal growth factor receptor erbB1	Homo sapiens	SINGLE PROTEIN	CHEMBL1129590	1	Scientific Literature	J. Med. Chem.	1996	None
CHEMBL545315	CANERTINIB DIHYDROCHLORIDE	3	558.87	0	4.39	9	C=CC(=O)Nc1cc2c(Nc3ccc(F)c(Cl)c3)ncnc2cc1OCCCN1CCOCC1.Cl.Cl	IC50	'='	1.7	nM	8.77			UO_0000065					False	CHEMBL862515	Inhibition of EGF stimulated human erbB1 autophosphorylation in NIH3T3 cells	F	BAO_0000219	cell-based format	Homo sapiens	None	None	NIH3T3	None	CHEMBL203	Epidermal growth factor receptor erbB1	Homo sapiens	SINGLE PROTEIN	CHEMBL1138126	1	Scientific Literature	J. Med. Chem.	2006	CHEMBL3307716
CHEMBL327127		0	427.29	0	4.54	52	Cn1c(=O)c(-c2c(Cl)cccc2Cl)cc2cnc(Nc3cccc(CO)c3)nc21	IC50	'='	90.0	nM	7.05			UO_0000065	16.49	0.33	2.51	8.80	False	CHEMBL680019	Inhibitory concentration was evaluated against epidermal growth factor receptor (EGFr) tyrosine kinase	B	BAO_0000357	single protein format	None	None	None	None	None	CHEMBL203	Epidermal growth factor receptor erbB1	Homo sapiens	SINGLE PROTEIN	CHEMBL1131066	1	Scientific Literature	J. Med. Chem.	1998	None
CHEMBL88405		0	412.29	0	3.22	18	O=CN1CCN(c2ccc(/C=C3\C(=O)Nc4ccc(Br)cc43)cc2)CC1	IC50	'>'	50000.0	nM				UO_0000065					False	CHEMBL676159	Concentration required to achieve 50% inhibition of tyrosine phosphorylation on human Epidermal growth factor receptor (EGF RTK).	B	BAO_0000357	single protein format	None	None	None	None	None	CHEMBL203	Epidermal growth factor receptor erbB1	Homo sapiens	SINGLE PROTEIN	CHEMBL1131018	1	Scientific Literature	J. Med. Chem.	1998	None
CHEMBL138940		0	513.96	1	2.89	31	O=C(/C=C/C(=O)Nc1cc2c(Nc3ccc(F)c(Cl)c3)ncnc2cn1)NCCCN1CCOCC1	IC50	'='	14.0	nM	7.85			UO_0000065	15.28	0.30	4.96	6.47	False	CHEMBL677213	Inhibition of EGF-stimulated autophosphorylation of EGFR in A431 cells	B	BAO_0000219	cell-based format	Homo sapiens	None	None	A-431	None	CHEMBL203	Epidermal growth factor receptor erbB1	Homo sapiens	SINGLE PROTEIN	CHEMBL1134843	1	Scientific Literature	J. Med. Chem.	2001	CHEMBL3307523
CHEMBL122721		0	470.65	1	6.85	6c	CCCCCCCCCCCCCCNC(=O)c1cc(NCc2cc(O)ccc2O)ccc1O	IC50	'='	27200.0	nM	4.57			UO_0000065	9.70	0.18	-2.28	4.48	False	CHEMBL677211	Displacement of [gamma-32P]-ATP from Epidermal growth factor receptor in A431 cell-free extracts	B	BAO_0000219	cell-based format	Homo sapiens	None	None	A-431	None	CHEMBL203	Epidermal growth factor receptor erbB1	Homo sapiens	SINGLE PROTEIN	CHEMBL1159167	1	Scientific Literature	Bioorg. Med. Chem. Lett.	1997	CHEMBL3307523
CHEMBL299881		0	365.44	0	2.22	6g	Cc1cccc(Nc2ncnc3cnc(NCCN4CCOCC4)nc23)c1	IC50	'='	2.3	nM	8.64			UO_0000065					True	CHEMBL679947	Inhibition of phosphorylation of phospholipase C gamma1 by Epidermal growth factor receptor, from human A431 carcinoma cell vesicles	F	BAO_0000019	assay format	None	None	None	None	None	CHEMBL203	Epidermal growth factor receptor erbB1	Homo sapiens	SINGLE PROTEIN	CHEMBL1130057	1	Scientific Literature	J. Med. Chem.	1997	None
CHEMBL205765	GW794726X	0	487.92	1	5.34	8q	CC(=O)Nc1cccc(C#Cc2cncnc2Nc2ccc(OCc3cccc(F)c3)c(Cl)c2)n1	IC50	'='	91.0	nM	7.04			UO_0000065	14.43	0.27	1.70	7.91	False	CHEMBL861550	Inhibition of EGFR	B	BAO_0000357	single protein format	Homo sapiens	None	None	None	None	CHEMBL203	Epidermal growth factor receptor erbB1	Homo sapiens	SINGLE PROTEIN	CHEMBL1147004	1	Scientific Literature	Bioorg. Med. Chem. Lett.	2006	None
CHEMBL316020		0	238.29	0	3.12	41	Cc1c[nH]c(/C=C2\C(=O)Nc3ccccc32)c1C	IC50	'>'	100000.0	nM				UO_0000065					False	CHEMBL676159	Concentration required to achieve 50% inhibition of tyrosine phosphorylation on human Epidermal growth factor receptor (EGF RTK).	B	BAO_0000357	single protein format	None	None	None	None	None	CHEMBL203	Epidermal growth factor receptor erbB1	Homo sapiens	SINGLE PROTEIN	CHEMBL1131018	1	Scientific Literature	J. Med. Chem.	1998	None
CHEMBL128027		0	420.54	1	5.91	5a	CCOc1cc2nc(C)nc(Nc3cccc(-c4csc(C)n4)c3)c2cc1OCC	IC50	'='	9000.0	nM	5.05			UO_0000065	12.00	0.23	-0.86	7.30	False	CHEMBL678292	Inhibition of (EGFR) epidermal growth factor receptor tyrosine kinase	B	BAO_0000357	single protein format	Homo sapiens	None	None	None	None	CHEMBL203	Epidermal growth factor receptor erbB1	Homo sapiens	SINGLE PROTEIN	CHEMBL1135760	1	Scientific Literature	J. Med. Chem.	2002	None
CHEMBL69358		0	511.99	1	4.21	26p	CCN(CC)CCNC(=O)c1cc(C)c(/C=C2\C(=O)Nc3ncnc(Nc4ccc(F)c(Cl)c4)c32)[nH]1	IC50	'='	1.2	nM	8.92			UO_0000065	17.42	0.34	4.71	7.75	False	CHEMBL674637	Inhibitory activity towards tyrosine phosphorylation for the epidermal growth factor-receptor kinase	B	BAO_0000357	single protein format	None	None	None	None	None	CHEMBL203	Epidermal growth factor receptor erbB1	Homo sapiens	SINGLE PROTEIN	CHEMBL1134862	1	Scientific Literature	Bioorg. Med. Chem. Lett.	2002	None
CHEMBL285063		0	369.22	0	4.26	4	C=CC(=O)Nc1ccc2ncnc(Nc3cccc(Br)c3)c2c1	IC50	'='	0.7	nM	9.15			UO_0000065	24.80	0.54	4.89	13.68	True	CHEMBL673925	Inhibition of phosphorylation of a polyglutamic acid/tyrosine random copolymer by EGFR enzyme (from human A431 carcinoma cell vesicles)	B	BAO_0000357	single protein format	None	None	None	None	None	CHEMBL203	Epidermal growth factor receptor erbB1	Homo sapiens	SINGLE PROTEIN	CHEMBL1134843	1	Scientific Literature	J. Med. Chem.	2001	None
CHEMBL136404		0	384.24	0	4.05	10	C/C=C/C(=O)Nc1cc2c(Nc3cccc(Br)c3)ncnc2cn1	Inhibition	'='	80.0	%				UO_0000187					False	CHEMBL623728	Irreversible inhibition of formation of phosphorylated EGFR in A431 cells 8 hr after washing cells free of compound	F	BAO_0000219	cell-based format	None	None	None	A-431	None	CHEMBL203	Epidermal growth factor receptor erbB1	Homo sapiens	SINGLE PROTEIN	CHEMBL1134843	1	Scientific Literature	J. Med. Chem.	2001	CHEMBL3307523
CHEMBL202398		0	482.00	1	6.01	24	CCCCN(CC#CC(=O)Nc1ccc2ncnc(Nc3ccc(F)c(Cl)c3)c2c1)CCCC	IC50	'='	40.0	nM	7.40			UO_0000065	15.35	0.30	1.39	10.55	False	CHEMBL862512	Inhibition of erbB1 fusion protein expressed in baculovirus by ELISA	B	BAO_0000019	assay format	Homo sapiens	None	None	None	None	CHEMBL203	Epidermal growth factor receptor erbB1	Homo sapiens	SINGLE PROTEIN	CHEMBL1138126	1	Scientific Literature	J. Med. Chem.	2006	None
CHEMBL381080		0	579.05	2	5.36	8j	CS(=O)(=O)CCC(=O)Nc1cccc(C#Cc2cncnc2Nc2ccc(OCc3cccc(F)c3)c(Cl)c2)c1	IC50	'='	50.0	nM	7.30			UO_0000065	12.61	0.25	1.94	6.62	False	CHEMBL861550	Inhibition of EGFR	B	BAO_0000357	single protein format	Homo sapiens	None	None	None	None	CHEMBL203	Epidermal growth factor receptor erbB1	Homo sapiens	SINGLE PROTEIN	CHEMBL1147004	1	Scientific Literature	Bioorg. Med. Chem. Lett.	2006	None
CHEMBL336409		0	742.64	None	None	34	N[C@@H](Cc1c([Se][Se]c2[nH]c3ccccc3c2C[C@@H](N)C(=O)NCc2ccccc2)[nH]c2ccccc12)C(=O)NCc1ccccc1	Ki	'='	5600.0	nM	5.25			UO_0000065	7.07	None	None	None	False	CHEMBL674575	Inhibition of epidermal growth factor receptor (EGFr) using peptide substrate	B	BAO_0000357	single protein format	Homo sapiens	None	None	None	None	CHEMBL203	Epidermal growth factor receptor erbB1	Homo sapiens	SINGLE PROTEIN	CHEMBL1129933	1	Scientific Literature	J. Med. Chem.	1997	None
CHEMBL202621		0	439.88	0	3.44	25	O=C(C#CCN1CCOCC1)Nc1ccc2ncnc(Nc3ccc(F)c(Cl)c3)c2c1	IC50	'='	86.0	nM	7.07			UO_0000065	16.06	0.31	3.63	8.90	False	CHEMBL862512	Inhibition of erbB1 fusion protein expressed in baculovirus by ELISA	B	BAO_0000019	assay format	Homo sapiens	None	None	None	None	CHEMBL203	Epidermal growth factor receptor erbB1	Homo sapiens	SINGLE PROTEIN	CHEMBL1138126	1	Scientific Literature	J. Med. Chem.	2006	None
CHEMBL336264		0	391.25	0	3.45	35	C=CS(=O)(=O)c1cc2c(Nc3cccc(Br)c3)ncnc2cn1	IC50	'='	0.43	nM	9.37			UO_0000065	23.94	0.56	5.92	11.04	True	CHEMBL673925	Inhibition of phosphorylation of a polyglutamic acid/tyrosine random copolymer by EGFR enzyme (from human A431 carcinoma cell vesicles)	B	BAO_0000357	single protein format	None	None	None	None	None	CHEMBL203	Epidermal growth factor receptor erbB1	Homo sapiens	SINGLE PROTEIN	CHEMBL1134843	1	Scientific Literature	J. Med. Chem.	2001	None
CHEMBL114593		0	435.28	0	4.20	19	COCC#CC(=O)Nc1ccc2ncc(C#N)c(Nc3cccc(Br)c3)c2c1	IC50	'='	960.0	nM	6.02			UO_0000065	13.82	0.29	1.82	6.91	True	CHEMBL680028	Inhibition of autophosphorylation of cytoplasmic domain of epidermal growth factor receptor	B	BAO_0000357	single protein format	None	None	None	None	None	CHEMBL203	Epidermal growth factor receptor erbB1	Homo sapiens	SINGLE PROTEIN	CHEMBL1145020	1	Scientific Literature	J. Med. Chem.	2003	None
CHEMBL326280		0	465.31	0	4.21	27	COCC#CC(=O)Nc1cc2c(Nc3cccc(Br)c3)c(C#N)cnc2cc1OC	IC50	'='	790.0	nM	6.10			UO_0000065	13.11	0.28	1.89	6.34	True	CHEMBL680028	Inhibition of autophosphorylation of cytoplasmic domain of epidermal growth factor receptor	B	BAO_0000357	single protein format	None	None	None	None	None	CHEMBL203	Epidermal growth factor receptor erbB1	Homo sapiens	SINGLE PROTEIN	CHEMBL1145020	1	Scientific Literature	J. Med. Chem.	2003	None
CHEMBL140561		0	498.38	0	4.13	24	CN(C)CCCOC(=O)/C=C/C(=O)Nc1ccc2ncnc(Nc3cccc(Br)c3)c2c1	Inhibition	'>'	80.0	%				UO_0000187					False	CHEMBL623728	Irreversible inhibition of formation of phosphorylated EGFR in A431 cells 8 hr after washing cells free of compound	F	BAO_0000219	cell-based format	None	None	None	A-431	None	CHEMBL203	Epidermal growth factor receptor erbB1	Homo sapiens	SINGLE PROTEIN	CHEMBL1134843	1	Scientific Literature	J. Med. Chem.	2001	CHEMBL3307523
CHEMBL2448065		0	467.37	0	4.90	15	COc1cc2c(Nc3ccc(Cl)cc3F)ncnc2cc1OCC1CCN(C)CC1.Cl	IC50	'='	100.0	nM	7.00			UO_0000065					False	CHEMBL691873	Inhibition of human endothelial cell growth stimulate by endothelial growth factor	F	BAO_0000219	cell-based format	Homo sapiens	None	None	Endothelial cell	None	CHEMBL203	Epidermal growth factor receptor erbB1	Homo sapiens	SINGLE PROTEIN	CHEMBL1135889	1	Scientific Literature	J. Med. Chem.	2002	None
CHEMBL304310		0	211.29	0	3.96	15x	c1ccc2ncc(-c3ccsc3)cc2c1	IC50	'>'	20000.0	nM				UO_0000065					False	CHEMBL679946	Concentration required to inhibit phosphorylation of isolated human epidermal growth factor tyrosine kinase receptor by 50%	B	BAO_0000357	single protein format	None	None	None	None	None	CHEMBL203	Epidermal growth factor receptor erbB1	Homo sapiens	SINGLE PROTEIN	CHEMBL1127568	1	Scientific Literature	J. Med. Chem.	1994	None
CHEMBL335074		0	271.27	0	2.64	2	COC(=O)c1cc(/N=C/c2ccccc2O)ccc1O	IC50	'>'	10000.0	nM				UO_0000065					False	CHEMBL676146	Inhibition of EGF-dependent DNA synthesis in ER 22 cells incubated with [3H]TdR	F	BAO_0000219	cell-based format	None	None	None	ER 22	None	CHEMBL203	Epidermal growth factor receptor erbB1	Homo sapiens	SINGLE PROTEIN	CHEMBL1127084	1	Scientific Literature	J. Med. Chem.	1993	None
CHEMBL61278		0	698.71	2	10.01	10m	Cn1c(SSc2c(C(=O)Nc3ccccc3)c3cc(C(F)(F)F)ccc3n2C)c(C(=O)Nc2ccccc2)c2cc(C(F)(F)F)ccc21	IC50	'>'	100000.0	nM				UO_0000065					True	CHEMBL677391	Inhibition of tyrosine phosphorylation activity of the epidermal growth factor receptor (EGFR) tyrosine kinase from human A-431 carcinoma cell-shed membrane vesicles	B	BAO_0000019	assay format	None	None	None	None	None	CHEMBL203	Epidermal growth factor receptor erbB1	Homo sapiens	SINGLE PROTEIN	CHEMBL1127560	1	Scientific Literature	J. Med. Chem.	1994	None
CHEMBL28418		0	343.75	0	3.69	20	C=CC(=O)Nc1ccc2ncnc(Nc3ccc(F)c(Cl)c3)c2n1	IC50	'='	0.75	nM	9.12			UO_0000065	26.55	0.52	5.43	11.43	False	CHEMBL674020	Inhibition of phosphorylation of a polyglutamic acid/tyrosine random copolymer by EGFR enzyme prepared from human A431 carcinoma cell vesicles by immunoaffinity chromatography	B	BAO_0000357	single protein format	None	None	None	None	None	CHEMBL203	Epidermal growth factor receptor erbB1	Homo sapiens	SINGLE PROTEIN	CHEMBL1133162	1	Scientific Literature	J. Med. Chem.	2000	None
CHEMBL65038		0	375.18	0	4.05	52	COc1cc2ncnc(Nc3cccc(Br)c3)c2cc1[N+](=O)[O-]	IC50	'='	15.0	nM	7.82			UO_0000065	20.85	0.46	3.77	8.68	True	CHEMBL680017	Concentration required to inhibit the phosphorylation of a 14-residue fragment of phospholipase C gamma 1 by Epidermal growth factor receptor from A431 cell vesicles	B	BAO_0000219	cell-based format	None	None	None	A-431	None	CHEMBL203	Epidermal growth factor receptor erbB1	Homo sapiens	SINGLE PROTEIN	CHEMBL1129291	1	Scientific Literature	J. Med. Chem.	1996	CHEMBL3307523
CHEMBL96065		0	407.21	0	4.00	33	COc1cc2ncnc(Nc3cccc(I)c3)c2cc1OC	IC50	'='	0.89	nM	9.05			UO_0000065	22.23	0.56	5.05	16.08	True	CHEMBL680017	Concentration required to inhibit the phosphorylation of a 14-residue fragment of phospholipase C gamma 1 by Epidermal growth factor receptor from A431 cell vesicles	B	BAO_0000219	cell-based format	None	None	None	A-431	None	CHEMBL203	Epidermal growth factor receptor erbB1	Homo sapiens	SINGLE PROTEIN	CHEMBL1129291	1	Scientific Literature	J. Med. Chem.	1996	CHEMBL3307523
CHEMBL127058		0	461.36	0	2.62	3w	OCCN(CCO)CCCNc1cc2ncnc(Nc3cccc(Br)c3)c2cn1	IC50	'='	1.2	nM	8.92			UO_0000065	19.34	0.42	6.30	8.38	True	CHEMBL677387	Inhibition of phosphorylation of polyglutamic acid/tyrosine random copolymer by epidermal growth factor receptor.	B	BAO_0000357	single protein format	None	None	None	None	None	CHEMBL203	Epidermal growth factor receptor erbB1	Homo sapiens	SINGLE PROTEIN	CHEMBL1130246	1	Scientific Literature	J. Med. Chem.	1997	None
CHEMBL100473	U-0126	0	380.50	0	3.12	SID11113946	N#CC(=C(/N)Sc1ccccc1N)/C(C#N)=C(/N)Sc1ccccc1N	Potency	'='	44668.4	nM	4.35		Inconclusive	UO_0000065					False	CHEMBL1614386	PUBCHEM_BIOASSAY: Assay for Inhibitors of the ERK Signaling Pathway using a Homogeneous Screening Assay: EGFR T790M Kinase Inhibition. (Class of assay: confirmatory) [Related pubchem assays: 1454, 995 ]	F	BAO_0000019	assay format	Homo sapiens	None	None	None	None	CHEMBL203	Epidermal growth factor receptor erbB1	Homo sapiens	SINGLE PROTEIN	CHEMBL1201862	7	PubChem BioAssays			None
CHEMBL83390		0	249.34	0	2.80	14	CN1C(=S)C(CCCC(=O)O)c2ccccc21	IC50	'>'	100000.0	nM				UO_0000065					False	CHEMBL674029	Inhibition of EGF-stimulated EGFR tyrosine kinase activity using plasma membrane vesicles shed from cultured human A431 carcinoma cells	F	BAO_0000219	cell-based format	None	None	None	A-431	None	CHEMBL203	Epidermal growth factor receptor erbB1	Homo sapiens	SINGLE PROTEIN	CHEMBL1127050	1	Scientific Literature	J. Med. Chem.	1993	CHEMBL3307523
CHEMBL80001		0	235.31	0	2.11	8	COC(=O)CC1C(=S)N(C)c2ccccc21	IC50	'>'	100000.0	nM				UO_0000065					False	CHEMBL674029	Inhibition of EGF-stimulated EGFR tyrosine kinase activity using plasma membrane vesicles shed from cultured human A431 carcinoma cells	F	BAO_0000219	cell-based format	None	None	None	A-431	None	CHEMBL203	Epidermal growth factor receptor erbB1	Homo sapiens	SINGLE PROTEIN	CHEMBL1127050	1	Scientific Literature	J. Med. Chem.	1993	CHEMBL3307523
CHEMBL268441		0	371.40	0	4.00	16	CC(=O)N(c1ccccc1)c1cc2c(cc1Nc1ccccc1)C(=O)NC2=O	IC50	'>'	50000.0	nM				UO_0000065					False	CHEMBL621149	Inhibition of EGF-dependent autophosphorylation of EGF-R in human A431 cells	F	BAO_0000219	cell-based format	Homo sapiens	None	None	A-431	None	CHEMBL203	Epidermal growth factor receptor erbB1	Homo sapiens	SINGLE PROTEIN	CHEMBL1127678	1	Scientific Literature	J. Med. Chem.	1994	CHEMBL3307523
CHEMBL334801		0	498.39	0	3.09	26	CN(C)CCCNC(=O)/C=C/C(=O)Nc1cc2c(Nc3cccc(Br)c3)ncnc2cn1	IC50	'='	57.0	nM	7.24			UO_0000065	14.54	0.31	4.15	6.46	False	CHEMBL677216	Inhibition of autophosphorylation of EGFR in A431 cells	B	BAO_0000219	cell-based format	None	None	None	A-431	None	CHEMBL203	Epidermal growth factor receptor erbB1	Homo sapiens	SINGLE PROTEIN	CHEMBL1134843	1	Scientific Literature	J. Med. Chem.	2001	CHEMBL3307523
CHEMBL336409		0	742.64	None	None	34	N[C@@H](Cc1c([Se][Se]c2[nH]c3ccccc3c2C[C@@H](N)C(=O)NCc2ccccc2)[nH]c2ccccc12)C(=O)NCc1ccccc1	IC50	'='	1300.0	nM	5.89			UO_0000065	7.93	None	None	None	False	CHEMBL677206	Inhibition of epidermal growth factor receptor (EGFr)	B	BAO_0000357	single protein format	Homo sapiens	None	None	None	None	CHEMBL203	Epidermal growth factor receptor erbB1	Homo sapiens	SINGLE PROTEIN	CHEMBL1129933	1	Scientific Literature	J. Med. Chem.	1997	None
CHEMBL336409		0	742.64	None	None	34	N[C@@H](Cc1c([Se][Se]c2[nH]c3ccccc3c2C[C@@H](N)C(=O)NCc2ccccc2)[nH]c2ccccc12)C(=O)NCc1ccccc1	Ki	'='	2700.0	nM	5.57			UO_0000065	7.50	None	None	None	False	CHEMBL674574	Inhibition of epidermal growth factor receptor (EGFr) using ATP substrate	B	BAO_0000357	single protein format	Homo sapiens	None	None	None	None	CHEMBL203	Epidermal growth factor receptor erbB1	Homo sapiens	SINGLE PROTEIN	CHEMBL1129933	1	Scientific Literature	J. Med. Chem.	1997	None
CHEMBL7917	TYRPHOSTIN AG-1478	0	315.76	0	4.04	4	COc1cc2ncnc(Nc3cccc(Cl)c3)c2cc1OC	IC50	'='	120.0	nM	6.92			UO_0000065	21.92	0.43	2.88	12.30	False	CHEMBL677889	Inhibition of Epidermal growth factor receptor-dependent phosphorylation	B	BAO_0000357	single protein format	None	None	None	None	None	CHEMBL203	Epidermal growth factor receptor erbB1	Homo sapiens	SINGLE PROTEIN	CHEMBL1132606	1	Scientific Literature	J. Med. Chem.	1999	None
CHEMBL7801		0	255.70	0	4.26	17	Oc1c(-c2cccc(Cl)c2)cnc2ccccc12	IC50	'>'	100000.0	nM				UO_0000065					False	CHEMBL677887	Inhibition of Epidermal growth factor receptor	B	BAO_0000357	single protein format	None	None	None	None	None	CHEMBL203	Epidermal growth factor receptor erbB1	Homo sapiens	SINGLE PROTEIN	CHEMBL1132606	1	Scientific Literature	J. Med. Chem.	1999	None
CHEMBL1744347		0	496.41	0	4.19	4	COc1cc2c(Nc3ccc(Cl)cc3F)ncnc2cc1OCCCN1CCN(C)CC1.Cl	IC50	'='	100.0	nM	7.00			UO_0000065					False	CHEMBL691873	Inhibition of human endothelial cell growth stimulate by endothelial growth factor	F	BAO_0000219	cell-based format	Homo sapiens	None	None	Endothelial cell	None	CHEMBL203	Epidermal growth factor receptor erbB1	Homo sapiens	SINGLE PROTEIN	CHEMBL1135889	1	Scientific Literature	J. Med. Chem.	2002	None
CHEMBL77436		0	216.24	0	1.74	29	CN(C)c1ccc(/C=C(\C#N)C(=O)O)cc1	IC50						Not Determined						False	CHEMBL674644	Inhibition of EGF-dependent epidermal growth factor receptor autophosphorylation	B	BAO_0000357	single protein format	Homo sapiens	None	None	None	None	CHEMBL203	Epidermal growth factor receptor erbB1	Homo sapiens	SINGLE PROTEIN	CHEMBL1124610	1	Scientific Literature	J. Med. Chem.	1989	None
CHEMBL441343	PARABEN	0	138.12	0	1.09	58	O=C(O)c1ccc(O)cc1	IC50						Not Active						False	CHEMBL674646	Inhibition of EGF-dependent epidermal growth factor receptor autophosphorylation (inactive)	B	BAO_0000357	single protein format	Homo sapiens	None	None	None	None	CHEMBL203	Epidermal growth factor receptor erbB1	Homo sapiens	SINGLE PROTEIN	CHEMBL1124610	1	Scientific Literature	J. Med. Chem.	1989	None
CHEMBL77724		0	214.22	0	2.13	2	COc1cc(C=C(C#N)C#N)cc(OC)c1	IC50	'>'	1250000.0	nM		Outside typical range		UO_0000065					False	CHEMBL674643	Inhibitory concentration of EGF dependent autophosphorylation of epidermal growth factor receptor kinase	B	BAO_0000357	single protein format	None	None	None	None	None	CHEMBL203	Epidermal growth factor receptor erbB1	Homo sapiens	SINGLE PROTEIN	CHEMBL1124610	1	Scientific Literature	J. Med. Chem.	1989	None
CHEMBL307179		0	245.19	0	1.74	17	COc1cc(C=C(C#N)C#N)cc([N+](=O)[O-])c1O	Ki	'='	55000.0	nM	4.26			UO_0000065	17.37	0.32	2.52	3.54	False	CHEMBL675636	Inhibitory concentration of EGF dependent autophosphorylation of epidermal growth factor receptor kinase	B	BAO_0000357	single protein format	None	None	None	None	None	CHEMBL203	Epidermal growth factor receptor erbB1	Homo sapiens	SINGLE PROTEIN	CHEMBL1124610	1	Scientific Literature	J. Med. Chem.	1989	None
CHEMBL54088		0	305.34	0	3.20	6c	C=CC(=O)Nc1cc2c(Nc3cccc(C)c3)ncnc2cn1	IC50	'='	8.3	nM	8.08			UO_0000065	26.47	0.48	4.88	10.13	False	CHEMBL674017	Inhibition of EGF-stimulated autophosphorylation of epidermal growth factor receptor (EGFR) in A431 cells	B	BAO_0000219	cell-based format	Homo sapiens	None	None	A-431	None	CHEMBL203	Epidermal growth factor receptor erbB1	Homo sapiens	SINGLE PROTEIN	CHEMBL1132213	1	Scientific Literature	J. Med. Chem.	1999	CHEMBL3307523
CHEMBL65848		0	470.53	0	3.31	28a	Cc1cc(C(=O)N2CCOCC2)[nH]c1/C=C1\C(=O)Nc2ncnc(Nc3ccc4c(c3)CCC4)c21	IC50	'='	4320.0	nM	5.37			UO_0000065					False	CHEMBL615325	Inhibition of ligand-induced proliferation in human EGF-R Kinase expressing 3T3 cells	F	BAO_0000219	cell-based format	Homo sapiens	None	None	NIH3T3	None	CHEMBL203	Epidermal growth factor receptor erbB1	Homo sapiens	SINGLE PROTEIN	CHEMBL1134862	1	Scientific Literature	Bioorg. Med. Chem. Lett.	2002	CHEMBL3307716
CHEMBL430571		0	396.45	1	5.08	5h	C=CC(=O)Nc1ccc2ncnc(Nc3ccc(OCc4ccccc4)cc3)c2c1	IC50	'='	3.6	nM	8.44			UO_0000065	21.30	0.38	3.36	11.09	False	CHEMBL856168	Inhibition of phosphorylation of glutamic acid/tyrosine random copolymer by isolated epidermal growth factor receptor (EGFR)	B	BAO_0000357	single protein format	None	None	None	None	None	CHEMBL203	Epidermal growth factor receptor erbB1	Homo sapiens	SINGLE PROTEIN	CHEMBL1132213	1	Scientific Literature	J. Med. Chem.	1999	None
CHEMBL320339		0	528.44	2	5.78	66	CC[N+]([O-])(CC)CCOc1ccc(Nc2ncc3cc(-c4c(Cl)cccc4Cl)c(=O)n(C)c3n2)cc1	IC50						Not Determined						False	CHEMBL680020	Inhibition of epidermal growth factor receptor (EGFr) tyrosine kinase activity	B	BAO_0000357	single protein format	None	None	None	None	None	CHEMBL203	Epidermal growth factor receptor erbB1	Homo sapiens	SINGLE PROTEIN	CHEMBL1131066	1	Scientific Literature	J. Med. Chem.	1998	None
CHEMBL270448		0	495.97	0	4.52	12o	Clc1cc(Nc2ncnc3[nH]nc(OCCN4CCCCCO4)c23)ccc1OCc1ccccn1	IC50	'<'	1.0	nM				UO_0000065					False	CHEMBL947896	Inhibition of EGFR	B	BAO_0000357	single protein format	None	None	None	None	None	CHEMBL203	Epidermal growth factor receptor erbB1	Homo sapiens	SINGLE PROTEIN	CHEMBL1143160	1	Scientific Literature	Bioorg. Med. Chem. Lett.	2008	None
CHEMBL64781		0	390.53	1	6.23	13	Cn1c(SSc2ccccc2)c(C(=O)Nc2ccccc2)c2ccccc21	IC50	'>'	100000.0	nM				UO_0000065					False	CHEMBL677391	Inhibition of tyrosine phosphorylation activity of the epidermal growth factor receptor (EGFR) tyrosine kinase from human A-431 carcinoma cell-shed membrane vesicles	B	BAO_0000019	assay format	None	None	None	None	None	CHEMBL203	Epidermal growth factor receptor erbB1	Homo sapiens	SINGLE PROTEIN	CHEMBL1127560	1	Scientific Literature	J. Med. Chem.	1994	None
CHEMBL344486		0	441.29	0	4.19	19	CCOC(=O)/C=C/C(=O)Nc1ccc2ncnc(Nc3cccc(Br)c3)c2c1	IC50	'='	2.7	nM	8.57			UO_0000065	19.42	0.42	4.38	9.19	False	CHEMBL673925	Inhibition of phosphorylation of a polyglutamic acid/tyrosine random copolymer by EGFR enzyme (from human A431 carcinoma cell vesicles)	B	BAO_0000357	single protein format	None	None	None	None	None	CHEMBL203	Epidermal growth factor receptor erbB1	Homo sapiens	SINGLE PROTEIN	CHEMBL1134843	1	Scientific Literature	J. Med. Chem.	2001	None
CHEMBL344486		0	441.29	0	4.19	19	CCOC(=O)/C=C/C(=O)Nc1ccc2ncnc(Nc3cccc(Br)c3)c2c1	Inhibition	'='	80.0	%				UO_0000187					False	CHEMBL623728	Irreversible inhibition of formation of phosphorylated EGFR in A431 cells 8 hr after washing cells free of compound	F	BAO_0000219	cell-based format	None	None	None	A-431	None	CHEMBL203	Epidermal growth factor receptor erbB1	Homo sapiens	SINGLE PROTEIN	CHEMBL1134843	1	Scientific Literature	J. Med. Chem.	2001	CHEMBL3307523
CHEMBL136102		0	512.41	1	3.12	30	CN(C)CCCNC(=O)/C=C/C(=O)N(C)c1cc2c(Nc3cccc(Br)c3)ncnc2cn1	Inhibition	'='	80.0	%				UO_0000187					False	CHEMBL623728	Irreversible inhibition of formation of phosphorylated EGFR in A431 cells 8 hr after washing cells free of compound	F	BAO_0000219	cell-based format	None	None	None	A-431	None	CHEMBL203	Epidermal growth factor receptor erbB1	Homo sapiens	SINGLE PROTEIN	CHEMBL1134843	1	Scientific Literature	J. Med. Chem.	2001	CHEMBL3307523
CHEMBL266487	RO-316233	0	327.34	0	3.22	Diindolylmaleimide	O=C1NC(=O)C(c2c[nH]c3ccccc23)=C1c1c[nH]c2ccccc12	IC50	'>'	50000.0	nM				UO_0000065					False	CHEMBL679549	Inhibitory activity against recombinant tyrosine kinase EGF-R (EGF-R ICD)	B	BAO_0000357	single protein format	None	None	None	None	None	CHEMBL203	Epidermal growth factor receptor erbB1	Homo sapiens	SINGLE PROTEIN	CHEMBL1127678	1	Scientific Literature	J. Med. Chem.	1994	None
CHEMBL293261		0	618.83	2	7.95	6	O=C(CCc1c(SSc2[nH]c3ccccc3c2CCC(=O)NCc2ccccc2)[nH]c2ccccc12)NCc1ccccc1	IC50	'='	850.0	nM	6.07			UO_0000065	9.81	0.19	-1.88	6.76	True	CHEMBL677390	Inhibition of human epidermal growth factor receptor (EGFR)	B	BAO_0000357	single protein format	Homo sapiens	None	None	None	None	CHEMBL203	Epidermal growth factor receptor erbB1	Homo sapiens	SINGLE PROTEIN	CHEMBL1127560	1	Scientific Literature	J. Med. Chem.	1994	None
CHEMBL138940		0	513.96	1	2.89	31	O=C(/C=C/C(=O)Nc1cc2c(Nc3ccc(F)c(Cl)c3)ncnc2cn1)NCCCN1CCOCC1	Inhibition	'>'	80.0	%				UO_0000187					False	CHEMBL623728	Irreversible inhibition of formation of phosphorylated EGFR in A431 cells 8 hr after washing cells free of compound	F	BAO_0000219	cell-based format	None	None	None	A-431	None	CHEMBL203	Epidermal growth factor receptor erbB1	Homo sapiens	SINGLE PROTEIN	CHEMBL1134843	1	Scientific Literature	J. Med. Chem.	2001	CHEMBL3307523
CHEMBL293749		0	308.34	0	2.36	52	N#C/C(=C\c1ccc(O)c(O)c1)C(=O)NCCc1ccccc1	IC50	'<'	625.0	nM				UO_0000065					False	CHEMBL674104	Inhibition of Epidermal growth factor receptor autophosphorylation	B	BAO_0000357	single protein format	None	None	None	None	None	CHEMBL203	Epidermal growth factor receptor erbB1	Homo sapiens	SINGLE PROTEIN	CHEMBL1132364	1	Scientific Literature	J. Med. Chem.	1999	None
CHEMBL255376		0	512.97	1	4.30	12a	OC1CCN(CCOc2n[nH]c3ncnc(Nc4ccc(OCc5cccc(F)c5)c(Cl)c4)c23)CC1	IC50	'<'	1.0	nM				UO_0000065					False	CHEMBL947896	Inhibition of EGFR	B	BAO_0000357	single protein format	None	None	None	None	None	CHEMBL203	Epidermal growth factor receptor erbB1	Homo sapiens	SINGLE PROTEIN	CHEMBL1143160	1	Scientific Literature	Bioorg. Med. Chem. Lett.	2008	None
CHEMBL258270		0	523.00	1	3.27	12l	CC(=O)N1CCN(CCOc2n[nH]c3ncnc(Nc4ccc(OCc5ccccn5)c(Cl)c4)c23)CC1	IC50	'='	3.0	nM	8.52			UO_0000065	16.30	0.31	5.25	7.02	False	CHEMBL947896	Inhibition of EGFR	B	BAO_0000357	single protein format	None	None	None	None	None	CHEMBL203	Epidermal growth factor receptor erbB1	Homo sapiens	SINGLE PROTEIN	CHEMBL1143160	1	Scientific Literature	Bioorg. Med. Chem. Lett.	2008	None
CHEMBL173453		0	359.43	0	2.75	1q	Nc1ncnc2c1c(-c1ccccc1)cn2-c1ccc(CNCCO)cc1	IC50						Not Determined						False	CHEMBL674013	Inhibition of EGF-receptor tyrosine kinase (Not determined)	B	BAO_0000357	single protein format	None	None	None	None	None	CHEMBL203	Epidermal growth factor receptor erbB1	Homo sapiens	SINGLE PROTEIN	CHEMBL1133080	1	Scientific Literature	Bioorg. Med. Chem. Lett.	2000	None
CHEMBL76751		0	348.46	1	5.64	40	c1csc(-c2cc3ncnc(Nc4ccc5[nH]ccc5c4)c3s2)c1	IC50	'='	39.0	nM	7.41			UO_0000065	21.26	0.42	1.77	13.82	False	CHEMBL674107	Inhibitory activity against epidermal growth factor receptor	B	BAO_0000357	single protein format	None	None	None	None	None	CHEMBL203	Epidermal growth factor receptor erbB1	Homo sapiens	SINGLE PROTEIN	CHEMBL1146693	1	Scientific Literature	Bioorg. Med. Chem. Lett.	2004	None
CHEMBL225928		0	418.33	0	4.79	6a	CN(CCCl)CCN/N=N/c1ccc2ncnc(Nc3cccc(Cl)c3)c2c1	Activity						Dose-dependent effect						False	CHEMBL904738	Inhibition of EGF-stimulated EGFR phosphorylation in serum-starved human DU145 cells after 2 hrs pre-incubation	B	BAO_0000219	cell-based format	Homo sapiens	None	None	DU-145	None	CHEMBL203	Epidermal growth factor receptor erbB1	Homo sapiens	SINGLE PROTEIN	CHEMBL1143067	1	Scientific Literature	J. Med. Chem.	2007	CHEMBL3308034
CHEMBL91250		0	294.35	0	3.39	4e	COc1ccc2c(c1)NC(=O)/C2=C\c1cc2c([nH]1)CCCC2	IC50	'>'	100000.0	nM				UO_0000065					False	CHEMBL679949	Evaluated for inhibitory activity towards tyrosine kinase Epidermal growth factor receptor	B	BAO_0000357	single protein format	None	None	None	None	None	CHEMBL203	Epidermal growth factor receptor erbB1	Homo sapiens	SINGLE PROTEIN	CHEMBL1133768	1	Scientific Literature	J. Med. Chem.	2000	None
CHEMBL420609		0	366.42	0	3.41	9e	COc1ccc2c(c1)NC(=O)/C2=C\c1[nH]c2c(c1CCC(=O)O)CCCC2	IC50	'>'	100000.0	nM				UO_0000065					False	CHEMBL679949	Evaluated for inhibitory activity towards tyrosine kinase Epidermal growth factor receptor	B	BAO_0000357	single protein format	None	None	None	None	None	CHEMBL203	Epidermal growth factor receptor erbB1	Homo sapiens	SINGLE PROTEIN	CHEMBL1133768	1	Scientific Literature	J. Med. Chem.	2000	None
CHEMBL343352		0	270.72	0	3.61	6	Nc1ccc2ncnc(Nc3cccc(Cl)c3)c2c1	IC50	'='	200.0	nM	6.70			UO_0000065	24.75	0.48	3.09	10.50	True	CHEMBL677833	In vitro inhibition of Epidermal growth factor receptor tyrosine kinase isolated from A431 (human carcinoma).	B	BAO_0000357	single protein format	None	None	None	None	None	CHEMBL203	Epidermal growth factor receptor erbB1	Homo sapiens	SINGLE PROTEIN	CHEMBL1145114	1	Scientific Literature	J. Med. Chem.	2003	None
CHEMBL8036		0	343.39	0	4.40	18	CN1C(=O)c2cc(Nc3ccccc3)c(Nc3ccccc3)cc2C1=O	IC50	'>'	50000.0	nM				UO_0000065					False	CHEMBL621149	Inhibition of EGF-dependent autophosphorylation of EGF-R in human A431 cells	F	BAO_0000219	cell-based format	Homo sapiens	None	None	A-431	None	CHEMBL203	Epidermal growth factor receptor erbB1	Homo sapiens	SINGLE PROTEIN	CHEMBL1127678	1	Scientific Literature	J. Med. Chem.	1994	CHEMBL3307523
CHEMBL331366		0	456.33	0	4.38	58	Cn1c(=O)c(-c2c(Cl)cccc2Cl)cc2cnc(Nc3ccc(OCCN)cc3)nc21	IC50						Not Determined						False	CHEMBL680020	Inhibition of epidermal growth factor receptor (EGFr) tyrosine kinase activity	B	BAO_0000357	single protein format	None	None	None	None	None	CHEMBL203	Epidermal growth factor receptor erbB1	Homo sapiens	SINGLE PROTEIN	CHEMBL1131066	1	Scientific Literature	J. Med. Chem.	1998	None
CHEMBL343722		0	381.23	0	4.42	15	C=C=CC(=O)Nc1ccc2ncnc(Nc3cccc(Br)c3)c2c1	Inhibition	'='	80.0	%				UO_0000187					False	CHEMBL623728	Irreversible inhibition of formation of phosphorylated EGFR in A431 cells 8 hr after washing cells free of compound	F	BAO_0000219	cell-based format	None	None	None	A-431	None	CHEMBL203	Epidermal growth factor receptor erbB1	Homo sapiens	SINGLE PROTEIN	CHEMBL1134843	1	Scientific Literature	J. Med. Chem.	2001	CHEMBL3307523
CHEMBL269620		0	599.66	2	6.55	4	CS(=O)(=O)CCNc1nc(-c2ccc3ncnc(Nc4ccc(OCc5cccc(C(F)(F)F)c5)cc4)c3c2)cs1	IC50	'='	540.0	nM	6.27			UO_0000065	10.45	0.21	-0.28	5.91	False	CHEMBL680015	Inhibition of EGFR	B	BAO_0000357	single protein format	Homo sapiens	None	None	None	None	CHEMBL203	Epidermal growth factor receptor erbB1	Homo sapiens	SINGLE PROTEIN	CHEMBL1136583	1	Scientific Literature	Bioorg. Med. Chem. Lett.	2003	None
CHEMBL343722		0	381.23	0	4.42	15	C=C=CC(=O)Nc1ccc2ncnc(Nc3cccc(Br)c3)c2c1	IC50	'='	120.0	nM	6.92			UO_0000065	18.15	0.39	2.50	10.34	False	CHEMBL677216	Inhibition of autophosphorylation of EGFR in A431 cells	B	BAO_0000219	cell-based format	None	None	None	A-431	None	CHEMBL203	Epidermal growth factor receptor erbB1	Homo sapiens	SINGLE PROTEIN	CHEMBL1134843	1	Scientific Literature	J. Med. Chem.	2001	CHEMBL3307523
CHEMBL283201		0	426.32	0	4.32	5	C=CC(=O)Nc1ccc2ncnc(Nc3ccc(CN(C)C)c(Br)c3)c2c1	Inhibition	'>'	80.0	%				UO_0000187					False	CHEMBL674021	Irreversible inhibition of formation of phosphorylated EGFR enzyme in A431 cells 8 hr after washing cells free of the inhibitor	F	BAO_0000219	cell-based format	None	None	None	A-431	None	CHEMBL203	Epidermal growth factor receptor erbB1	Homo sapiens	SINGLE PROTEIN	CHEMBL1133162	1	Scientific Literature	J. Med. Chem.	2000	CHEMBL3307523
CHEMBL220037		0	392.82	0	4.98	2a	N#Cc1cnc2ccc(NCc3c[nH]cn3)cc2c1Nc1ccc(F)c(Cl)c1	IC50	'='	30.0	nM	7.52			UO_0000065	19.15	0.37	2.54	8.41	True	CHEMBL898017	Inhibition of EGFR kinase autophosphorylation in A431 cells	B	BAO_0000219	cell-based format	Homo sapiens	None	None	A-431	None	CHEMBL203	Epidermal growth factor receptor erbB1	Homo sapiens	SINGLE PROTEIN	CHEMBL1149691	1	Scientific Literature	Bioorg. Med. Chem.	2007	CHEMBL3307523
CHEMBL1828865		0	293.32	0	1.87	20	O=C(Cc1ccc(F)cc1)NS(=O)(=O)c1ccccc1	IC50	'='	6740.0	nM	5.17			UO_0000065	17.63	0.35	3.30	8.18	False	CHEMBL1831700	Inhibition of human recombinant (His)6-tagged EGFR autophosphorylation pre-incubated for 10 mins by DELFIA/Time-resolved fluorimetry	B	BAO_0000357	single protein format	Homo sapiens	None	None	None	None	CHEMBL203	Epidermal growth factor receptor erbB1	Homo sapiens	SINGLE PROTEIN	CHEMBL1828525	1	Scientific Literature	Bioorg. Med. Chem.	2011	None
CHEMBL1828870		0	309.77	0	2.39	25	O=C(Cc1ccc(Cl)cc1)NS(=O)(=O)c1ccccc1	IC50	'='	11910.0	nM	4.92			UO_0000065	15.90	0.34	2.53	7.79	False	CHEMBL1831700	Inhibition of human recombinant (His)6-tagged EGFR autophosphorylation pre-incubated for 10 mins by DELFIA/Time-resolved fluorimetry	B	BAO_0000357	single protein format	Homo sapiens	None	None	None	None	CHEMBL203	Epidermal growth factor receptor erbB1	Homo sapiens	SINGLE PROTEIN	CHEMBL1828525	1	Scientific Literature	Bioorg. Med. Chem.	2011	None
CHEMBL1828879		0	433.12	0	3.26	34	O=C(Cc1ccc(Br)cc1)NS(=O)(=O)c1ccc(Br)cc1	IC50	'='	17260.0	nM	4.76			UO_0000065	11.00	0.31	1.50	7.53	False	CHEMBL1831700	Inhibition of human recombinant (His)6-tagged EGFR autophosphorylation pre-incubated for 10 mins by DELFIA/Time-resolved fluorimetry	B	BAO_0000357	single protein format	Homo sapiens	None	None	None	None	CHEMBL203	Epidermal growth factor receptor erbB1	Homo sapiens	SINGLE PROTEIN	CHEMBL1828525	1	Scientific Literature	Bioorg. Med. Chem.	2011	None
CHEMBL1173718		0	377.40	0	4.02	3h	Cc1ncc([N+](=O)[O-])n1CCOC(=O)/C=C/c1ccc(-c2ccccc2)cc1	IC50	'='	620.0	nM	6.21			UO_0000065	16.45	0.30	2.19	7.11	False	CHEMBL1831702	Inhibition of EGFR	B	BAO_0000357	single protein format	None	None	None	None	None	CHEMBL203	Epidermal growth factor receptor erbB1	Homo sapiens	SINGLE PROTEIN	CHEMBL1828525	1	Scientific Literature	Bioorg. Med. Chem.	2011	None
CHEMBL251124		0	383.45	0	4.82	8n	CCOc1cc2ncnc(C#Cc3[nH]ccc3-c3ccccc3)c2cc1OCC	IC50	'='	10.0	nM	8.00			UO_0000065	20.86	0.38	3.18	13.33	False	CHEMBL925198	Inhibition of partially purified EGFR tyrosine kinase from human A431 cells	B	BAO_0000219	cell-based format	Homo sapiens	None	None	A-431	None	CHEMBL203	Epidermal growth factor receptor erbB1	Homo sapiens	SINGLE PROTEIN	CHEMBL1140492	1	Scientific Literature	Bioorg. Med. Chem. Lett.	2007	CHEMBL3307523
CHEMBL67170		0	340.34	0	3.84	15k	COc1cc2cc(-c3ccc(OC)c([N+](=O)[O-])c3)cnc2cc1OC	IC50	'>'	20000.0	nM				UO_0000065					False	CHEMBL679946	Concentration required to inhibit phosphorylation of isolated human epidermal growth factor tyrosine kinase receptor by 50%	B	BAO_0000357	single protein format	None	None	None	None	None	CHEMBL203	Epidermal growth factor receptor erbB1	Homo sapiens	SINGLE PROTEIN	CHEMBL1127568	1	Scientific Literature	J. Med. Chem.	1994	None
CHEMBL238322		0	352.40	0	4.25	25	N#Cc1cnc2cnc(NCc3cccnc3)cc2c1Nc1ccccc1	IC50	'<'	5000.0	nM				UO_0000065					False	CHEMBL898017	Inhibition of EGFR kinase autophosphorylation in A431 cells	B	BAO_0000219	cell-based format	Homo sapiens	None	None	A-431	None	CHEMBL203	Epidermal growth factor receptor erbB1	Homo sapiens	SINGLE PROTEIN	CHEMBL1149691	1	Scientific Literature	Bioorg. Med. Chem.	2007	CHEMBL3307523
CHEMBL348116		0	374.49	1	5.58	10b	N#CCc1c(SSc2[nH]c3ccccc3c2CC#N)[nH]c2ccccc12	IC50	'='	32000.0	nM	4.50			UO_0000065	12.00	0.24	-1.09	5.68	False	CHEMBL673450	Inhibition of the tyrosine kinase activity of the human epidermal growth factor receptor (EGFR)	B	BAO_0000357	single protein format	None	None	None	None	None	CHEMBL203	Epidermal growth factor receptor erbB1	Homo sapiens	SINGLE PROTEIN	CHEMBL1127622	1	Scientific Literature	J. Med. Chem.	1994	None
CHEMBL112422		0	267.29	0	2.21	10g	Nc1ccc(-c2cc(=O)c3cc(N)cc(N)c3o2)cc1	IC50	'>'	100000.0	nM				UO_0000065					False	CHEMBL674638	Inhibition of in vitro activity of EGFr enzyme from A431 cells in presence of 5 uM ATP	B	BAO_0000219	cell-based format	None	None	None	A-431	None	CHEMBL203	Epidermal growth factor receptor erbB1	Homo sapiens	SINGLE PROTEIN	CHEMBL1127357	1	Scientific Literature	J. Med. Chem.	1994	CHEMBL3307523
CHEMBL56236		0	392.51	0	4.43	19	Cc1cc(C)c(C)c(-c2cc3cnc(N)nc3nc2NC(=O)NC(C)(C)C)c1C	IC50	'='	6680.0	nM	5.17			UO_0000065	13.18	0.24	0.75	4.89	False	CHEMBL674011	Inhibition of EGF-receptor	B	BAO_0000357	single protein format	None	None	None	None	None	CHEMBL203	Epidermal growth factor receptor erbB1	Homo sapiens	SINGLE PROTEIN	CHEMBL1130533	1	Scientific Literature	Bioorg. Med. Chem. Lett.	1997	None
CHEMBL284326		0	499.98	0	3.70	27	C=CC(=O)Nc1nc2c(Nc3ccc(F)c(Cl)c3)ncnc2cc1OCCCN1CCN(C)CC1	IC50	'='	264.0	nM	6.58			UO_0000065	13.16	0.26	2.88	6.89	False	CHEMBL674019	Inhibition of EGF-stimulated autophosphorylation of EGFR enzyme in A431 cells detected by immunoblotting	B	BAO_0000219	cell-based format	None	None	None	A-431	None	CHEMBL203	Epidermal growth factor receptor erbB1	Homo sapiens	SINGLE PROTEIN	CHEMBL1133162	1	Scientific Literature	J. Med. Chem.	2000	CHEMBL3307523
CHEMBL1203937		0	377.85	0	4.18	14	CCOc1cc2ncnc(NCc3ccc(F)cc3)c2cc1OCC.Cl	IC50	'='	6.6	nM	8.18			UO_0000065					False	CHEMBL916320	Inhibition of human EGFR tyrosine kinase phosphorylation expressed in mouse BaF3 cells	F	BAO_0000219	cell-based format	Homo sapiens	None	None	BaF3	None	CHEMBL203	Epidermal growth factor receptor erbB1	Homo sapiens	SINGLE PROTEIN	CHEMBL1140296	1	Scientific Literature	J. Med. Chem.	2005	CHEMBL3307634
CHEMBL1204199		0	424.73	0	4.93	10c	CCOc1cc2ncnc(Nc3cccc(Br)c3)c2cc1OCC.Cl	Ratio IC50	'='	21.7										False	CHEMBL916325	Ratio of IC50 for human MCF7 cells to IC50 for human MCF10A cells	F	BAO_0000219	cell-based format	Homo sapiens	None	None	MCF7	None	CHEMBL203	Epidermal growth factor receptor erbB1	Homo sapiens	SINGLE PROTEIN	CHEMBL1140296	1	Scientific Literature	J. Med. Chem.	2005	CHEMBL3308403
CHEMBL283201		0	426.32	0	4.32	5	C=CC(=O)Nc1ccc2ncnc(Nc3ccc(CN(C)C)c(Br)c3)c2c1	IC50	'='	45.0	nM	7.35			UO_0000065	17.23	0.37	3.03	10.47	False	CHEMBL674020	Inhibition of phosphorylation of a polyglutamic acid/tyrosine random copolymer by EGFR enzyme prepared from human A431 carcinoma cell vesicles by immunoaffinity chromatography	B	BAO_0000357	single protein format	None	None	None	None	None	CHEMBL203	Epidermal growth factor receptor erbB1	Homo sapiens	SINGLE PROTEIN	CHEMBL1133162	1	Scientific Literature	J. Med. Chem.	2000	None
CHEMBL540068		0	352.22	0	4.04	11b	COc1cc2ncnc(Nc3cccc(Cl)c3)c2cc1OC.Cl	Ratio IC50	'='	11.5										False	CHEMBL916325	Ratio of IC50 for human MCF7 cells to IC50 for human MCF10A cells	F	BAO_0000219	cell-based format	Homo sapiens	None	None	MCF7	None	CHEMBL203	Epidermal growth factor receptor erbB1	Homo sapiens	SINGLE PROTEIN	CHEMBL1140296	1	Scientific Literature	J. Med. Chem.	2005	CHEMBL3308403
CHEMBL146694		0	416.48	0	4.82	16h	COc1ccccc1-c1ccc2c(c1)NC(=O)/C2=C\c1[nH]c(C)c(CCC(=O)O)c1C	IC50	'='	31300.0	nM	4.50			UO_0000065					False	CHEMBL880174	Inhibitory activity against ligand-dependent EGF cell proliferation	F	BAO_0000019	assay format	None	None	None	None	None	CHEMBL203	Epidermal growth factor receptor erbB1	Homo sapiens	SINGLE PROTEIN	CHEMBL1132535	1	Scientific Literature	J. Med. Chem.	1999	None
CHEMBL340700		0	404.27	0	2.32	3g	CN(CC(O)CO)c1cc2ncnc(Nc3cccc(Br)c3)c2cn1	IC50	'='	3.2	nM	8.49			UO_0000065	21.01	0.46	6.17	9.00	True	CHEMBL677387	Inhibition of phosphorylation of polyglutamic acid/tyrosine random copolymer by epidermal growth factor receptor.	B	BAO_0000357	single protein format	None	None	None	None	None	CHEMBL203	Epidermal growth factor receptor erbB1	Homo sapiens	SINGLE PROTEIN	CHEMBL1130246	1	Scientific Literature	J. Med. Chem.	1997	None
CHEMBL114578		0	268.27	0	2.33	10d	Nc1ccc(-c2cc(=O)c3c(O)ccc(N)c3o2)cc1	IC50	'>'	100000.0	nM				UO_0000065					False	CHEMBL674638	Inhibition of in vitro activity of EGFr enzyme from A431 cells in presence of 5 uM ATP	B	BAO_0000219	cell-based format	None	None	None	A-431	None	CHEMBL203	Epidermal growth factor receptor erbB1	Homo sapiens	SINGLE PROTEIN	CHEMBL1127357	1	Scientific Literature	J. Med. Chem.	1994	CHEMBL3307523
CHEMBL287022		0	379.78	0	4.00	11	CC#CC(=O)Nc1cnc2ncc(C#N)c(Nc3ccc(F)c(Cl)c3)c2c1	IC50	'='	3762.4	nM	5.42			UO_0000065	14.28	0.27	1.42	5.98	False	CHEMBL677385	Inhibition of peptide substrate phosphorylation by epidermal growth factor receptor	B	BAO_0000357	single protein format	Homo sapiens	None	None	None	None	CHEMBL203	Epidermal growth factor receptor erbB1	Homo sapiens	SINGLE PROTEIN	CHEMBL1147619	1	Scientific Literature	Bioorg. Med. Chem. Lett.	2004	None
CHEMBL1203940		0	363.82	0	4.31	16b	CCOc1cc2ncnc(Nc3ccc(F)cc3)c2cc1OCC.Cl	IC50	'='	23.1	nM	7.64			UO_0000065					False	CHEMBL916320	Inhibition of human EGFR tyrosine kinase phosphorylation expressed in mouse BaF3 cells	F	BAO_0000219	cell-based format	Homo sapiens	None	None	BaF3	None	CHEMBL203	Epidermal growth factor receptor erbB1	Homo sapiens	SINGLE PROTEIN	CHEMBL1140296	1	Scientific Literature	J. Med. Chem.	2005	CHEMBL3307634
CHEMBL342929		0	438.58	0	4.19	3	CNC(=O)c1c(SSc2c(C(=O)NC)c3ccccc3n2C)n(C)c2ccccc12	IC50	'='	6900.0	nM	5.16			UO_0000065	11.77	0.23	0.97	7.58	False	CHEMBL677206	Inhibition of epidermal growth factor receptor (EGFr)	B	BAO_0000357	single protein format	Homo sapiens	None	None	None	None	CHEMBL203	Epidermal growth factor receptor erbB1	Homo sapiens	SINGLE PROTEIN	CHEMBL1129933	1	Scientific Literature	J. Med. Chem.	1997	None
CHEMBL2447950		0	380.28	0	4.82	10b	CCOc1cc2ncnc(Nc3cccc(Cl)c3)c2cc1OCC.Cl	IC50	'='	1.2	nM	8.92			UO_0000065					False	CHEMBL916320	Inhibition of human EGFR tyrosine kinase phosphorylation expressed in mouse BaF3 cells	F	BAO_0000219	cell-based format	Homo sapiens	None	None	BaF3	None	CHEMBL203	Epidermal growth factor receptor erbB1	Homo sapiens	SINGLE PROTEIN	CHEMBL1140296	1	Scientific Literature	J. Med. Chem.	2005	CHEMBL3307634
CHEMBL146694		0	416.48	0	4.82	16h	COc1ccccc1-c1ccc2c(c1)NC(=O)/C2=C\c1[nH]c(C)c(CCC(=O)O)c1C	IC50	'>'	100000.0	nM				UO_0000065					False	CHEMBL677830	Inhibitory activity against Epidermal growth factor receptor	B	BAO_0000357	single protein format	None	None	None	None	None	CHEMBL203	Epidermal growth factor receptor erbB1	Homo sapiens	SINGLE PROTEIN	CHEMBL1132535	1	Scientific Literature	J. Med. Chem.	1999	None
CHEMBL347854		0	604.80	2	7.73	6cc	Cc1ccc(S(=O)(=O)c2c(SSc3[nH]c4ccccc4c3S(=O)(=O)c3ccc(C)cc3)[nH]c3ccccc23)cc1	IC50	'='	28700.0	nM	4.54			UO_0000065	7.51	0.16	-3.19	4.55	False	CHEMBL677470	Inhibitory concentration compound against EFGR tyrosine kinase obtained from plasma membrane vesicles from cultured A431 cells	B	BAO_0000366	cell-free format	None	CHEMBL3559721	Plasma	A-431	None	CHEMBL203	Epidermal growth factor receptor erbB1	Homo sapiens	SINGLE PROTEIN	CHEMBL1128344	1	Scientific Literature	J. Med. Chem.	1995	CHEMBL3307523
CHEMBL289959		0	221.26	0	3.37	10	c1ccc(Nc2ncnc3ccccc23)cc1	IC50	'='	344.0	nM	6.46			UO_0000065	29.21	0.52	3.09	17.09	True	CHEMBL677204	Evaluation of inhibitory activity against phospholipase C-gamma1 phosphorylation by Epidermal growth factor receptor enzyme isolated from A431 cells.	B	BAO_0000219	cell-based format	None	None	None	A-431	None	CHEMBL203	Epidermal growth factor receptor erbB1	Homo sapiens	SINGLE PROTEIN	CHEMBL1128536	1	Scientific Literature	J. Med. Chem.	1995	CHEMBL3307523
CHEMBL53753		0	330.19	0	3.57	5b	CNc1cc2c(Nc3cccc(Br)c3)ncnc2cn1	IC50	'='	0.008	nM		Outside typical range		UO_0000065					True	CHEMBL676074	Inhibition of tyrosine/glutamic acid copolymer phosphorylation by epidermal growth factor receptor prepared of human A431	B	BAO_0000357	single protein format	Homo sapiens	None	None	None	None	CHEMBL203	Epidermal growth factor receptor erbB1	Homo sapiens	SINGLE PROTEIN	CHEMBL1131301	1	Scientific Literature	J. Med. Chem.	1998	None
CHEMBL483715		0	459.51	0	3.31	CER-0264311	COc1ccc(-c2noc(CN3CCN(c4cc(Nc5cccc(O)c5)ncn4)CC3)n2)cc1	Inhibition	'='	17.0	%				UO_0000187					False	CHEMBL953372	Inhibition of EGFR at 10 uM by HTRF assay relative to control	B	BAO_0000357	single protein format	None	None	None	None	None	CHEMBL203	Epidermal growth factor receptor erbB1	Homo sapiens	SINGLE PROTEIN	CHEMBL1150387	1	Scientific Literature	J. Med. Chem.	2008	None
CHEMBL116919		0	265.32	0	3.25	9	COc1ccc(CNc2ncnc3ccccc23)cc1	IC50	'='	10000.0	nM	5.00			UO_0000065	18.85	0.34	1.75	10.63	False	CHEMBL677204	Evaluation of inhibitory activity against phospholipase C-gamma1 phosphorylation by Epidermal growth factor receptor enzyme isolated from A431 cells.	B	BAO_0000219	cell-based format	None	None	None	A-431	None	CHEMBL203	Epidermal growth factor receptor erbB1	Homo sapiens	SINGLE PROTEIN	CHEMBL1128536	1	Scientific Literature	J. Med. Chem.	1995	CHEMBL3307523
CHEMBL86326		0	341.84	1	5.14	32	COc1ccc(/C=C2\C(=O)Nc3ccc(Cl)cc32)cc1C(C)(C)C	IC50	'='	19300.0	nM	4.71			UO_0000065	13.79	0.27	-0.43	12.30	False	CHEMBL676159	Concentration required to achieve 50% inhibition of tyrosine phosphorylation on human Epidermal growth factor receptor (EGF RTK).	B	BAO_0000357	single protein format	None	None	None	None	None	CHEMBL203	Epidermal growth factor receptor erbB1	Homo sapiens	SINGLE PROTEIN	CHEMBL1131018	1	Scientific Literature	J. Med. Chem.	1998	None
CHEMBL52913		0	324.77	0	4.15	3b	C=CC(=O)Nc1ccc2c(Nc3cccc(Cl)c3)ncnc2c1	IC50	'='	0.25	nM	9.60			UO_0000065	29.57	0.57	5.45	14.35	False	CHEMBL856168	Inhibition of phosphorylation of glutamic acid/tyrosine random copolymer by isolated epidermal growth factor receptor (EGFR)	B	BAO_0000357	single protein format	None	None	None	None	None	CHEMBL203	Epidermal growth factor receptor erbB1	Homo sapiens	SINGLE PROTEIN	CHEMBL1132213	1	Scientific Literature	J. Med. Chem.	1999	None
CHEMBL52913		0	324.77	0	4.15	3b	C=CC(=O)Nc1ccc2c(Nc3cccc(Cl)c3)ncnc2c1	IC50	'='	53.0	nM	7.28			UO_0000065	22.40	0.43	3.13	10.87	False	CHEMBL679551	Inhibition of EGF-stimulated autophosphorylation of epidermal growth factor receptor in A431 cells	B	BAO_0000219	cell-based format	Homo sapiens	None	None	A-431	None	CHEMBL203	Epidermal growth factor receptor erbB1	Homo sapiens	SINGLE PROTEIN	CHEMBL1132213	1	Scientific Literature	J. Med. Chem.	1999	CHEMBL3307523
CHEMBL420411		0	266.34	0	3.69	47	CCc1c(C)[nH]c(/C=C2\C(=O)Nc3ccccc32)c1C	IC50	'>'	100000.0	nM				UO_0000065					False	CHEMBL676159	Concentration required to achieve 50% inhibition of tyrosine phosphorylation on human Epidermal growth factor receptor (EGF RTK).	B	BAO_0000357	single protein format	None	None	None	None	None	CHEMBL203	Epidermal growth factor receptor erbB1	Homo sapiens	SINGLE PROTEIN	CHEMBL1131018	1	Scientific Literature	J. Med. Chem.	1998	None
CHEMBL366580		0	340.18	0	4.01	19	Brc1cccc(Nc2ncnc3cc4c[nH]nc4cc23)c1	IC50	'='	0.34	nM	9.47			UO_0000065	27.83	0.62	5.46	14.24	False	CHEMBL679548	Inhibition of tyrosine kinase activity of Epidermal growth factor receptor from human A431 cells	B	BAO_0000219	cell-based format	Homo sapiens	None	None	A-431	None	CHEMBL203	Epidermal growth factor receptor erbB1	Homo sapiens	SINGLE PROTEIN	CHEMBL1129035	1	Scientific Literature	J. Med. Chem.	1996	CHEMBL3307523
CHEMBL93295		0	375.23	0	3.74	62	COc1cc2nc(N)nc(Nc3cccc(Br)c3)c2cc1OC	IC50	'='	463.0	nM	6.33			UO_0000065	16.88	0.38	2.59	7.70	False	CHEMBL680017	Concentration required to inhibit the phosphorylation of a 14-residue fragment of phospholipase C gamma 1 by Epidermal growth factor receptor from A431 cell vesicles	B	BAO_0000219	cell-based format	None	None	None	A-431	None	CHEMBL203	Epidermal growth factor receptor erbB1	Homo sapiens	SINGLE PROTEIN	CHEMBL1129291	1	Scientific Literature	J. Med. Chem.	1996	CHEMBL3307523
CHEMBL398606		0	414.51	1	5.40	10a	CC(C)NCc1ccc(Nc2cc(-c3ccc(-c4ccc(O)cc4O)cc3)[nH]n2)cc1	IC50	'>'	30000.0	nM				UO_0000065					False	CHEMBL898069	Inhibition of EGFR	B	BAO_0000357	single protein format	None	None	None	None	None	CHEMBL203	Epidermal growth factor receptor erbB1	Homo sapiens	SINGLE PROTEIN	CHEMBL1137531	1	Scientific Literature	J. Med. Chem.	2007	None
CHEMBL1821863		0	444.00	1	7.44	5	Cc1ccc(C2=NN(c3nc(-c4ccccc4)cs3)C(c3ccc(Cl)cc3)C2)cc1C	IC50	'='	2360.0	nM	5.63			UO_0000065	12.67	0.25	-1.81	19.75	False	CHEMBL1827038	Inhibition of recombinant (His)6-tagged EGFR cytoplasmic domain (645-1186) autophosphorylation pre-incubated for 10 mins measured after 1 hrs by DELFIA based time-resolved fluorimetry assay	B	BAO_0000357	single protein format	None	None	None	None	None	CHEMBL203	Epidermal growth factor receptor erbB1	Homo sapiens	SINGLE PROTEIN	CHEMBL1821709	1	Scientific Literature	Bioorg. Med. Chem. Lett.	2011	None
CHEMBL1821871		0	522.90	2	8.20	13	Cc1ccc(C2=NN(c3nc(-c4ccc(Cl)cc4)cs3)C(c3ccc(Br)cc3)C2)cc1C	IC50	'='	370.0	nM	6.43			UO_0000065	12.30	0.27	-1.77	22.58	False	CHEMBL1827038	Inhibition of recombinant (His)6-tagged EGFR cytoplasmic domain (645-1186) autophosphorylation pre-incubated for 10 mins measured after 1 hrs by DELFIA based time-resolved fluorimetry assay	B	BAO_0000357	single protein format	None	None	None	None	None	CHEMBL203	Epidermal growth factor receptor erbB1	Homo sapiens	SINGLE PROTEIN	CHEMBL1821709	1	Scientific Literature	Bioorg. Med. Chem. Lett.	2011	None
CHEMBL1821873		0	474.03	1	7.44	15	COc1ccc(C2CC(c3ccc(C)c(C)c3)=NN2c2nc(-c3ccc(Cl)cc3)cs2)cc1	IC50	'='	820.0	nM	6.09			UO_0000065	12.84	0.25	-1.35	16.14	False	CHEMBL1827038	Inhibition of recombinant (His)6-tagged EGFR cytoplasmic domain (645-1186) autophosphorylation pre-incubated for 10 mins measured after 1 hrs by DELFIA based time-resolved fluorimetry assay	B	BAO_0000357	single protein format	None	None	None	None	None	CHEMBL203	Epidermal growth factor receptor erbB1	Homo sapiens	SINGLE PROTEIN	CHEMBL1821709	1	Scientific Literature	Bioorg. Med. Chem. Lett.	2011	None
CHEMBL1821878		0	539.30	2	7.69	20	Brc1ccc(C2=NN(c3nc(-c4ccccc4)cs3)C(c3ccc(Br)cc3)C2)cc1	IC50	'='	8950.0	nM	5.05			UO_0000065	9.36	0.23	-2.64	17.72	False	CHEMBL1827038	Inhibition of recombinant (His)6-tagged EGFR cytoplasmic domain (645-1186) autophosphorylation pre-incubated for 10 mins measured after 1 hrs by DELFIA based time-resolved fluorimetry assay	B	BAO_0000357	single protein format	None	None	None	None	None	CHEMBL203	Epidermal growth factor receptor erbB1	Homo sapiens	SINGLE PROTEIN	CHEMBL1821709	1	Scientific Literature	Bioorg. Med. Chem. Lett.	2011	None
CHEMBL14326		0	283.31	0	-1.04	2'-thioadenosine	Nc1ncnc2c1ncn2[C@@H]1O[C@H](CO)[C@@H](O)[C@H]1S	Kd	'='	1000.0	nM	6.00			UO_0000065	21.18	0.43	7.04	5.03	False	CHEMBL673785	Rate constant for inactivation of erbB-1 receptor of A431 human epidermoid carcinoma cells	B	BAO_0000219	cell-based format	Homo sapiens	None	None	A-431	None	CHEMBL203	Epidermal growth factor receptor erbB1	Homo sapiens	SINGLE PROTEIN	CHEMBL1130008	1	Scientific Literature	J. Med. Chem.	1997	CHEMBL3307523
CHEMBL555321		0	292.17	0	4.03	3	Cl.Clc1cccc(Nc2ncnc3ccccc23)c1	IC50	'='	50.0	nM	7.30			UO_0000065	28.55	0.55	3.27	19.31	False	CHEMBL676161	Inhibition of Epidermal growth factor receptor autophosphorylation, 0.05-0.10	B	BAO_0000357	single protein format	Homo sapiens	None	None	None	None	CHEMBL203	Epidermal growth factor receptor erbB1	Homo sapiens	SINGLE PROTEIN	CHEMBL1129839	1	Scientific Literature	Bioorg. Med. Chem. Lett.	1997	None
CHEMBL31588		0	484.40	0	4.98	9	C=CC(=O)Nc1cc2c(Nc3cccc(Br)c3)ncnc2cc1OCCCCN(C)C	IC50	'='	7.9	nM	8.10			UO_0000065	16.73	0.36	3.12	10.21	False	CHEMBL674019	Inhibition of EGF-stimulated autophosphorylation of EGFR enzyme in A431 cells detected by immunoblotting	B	BAO_0000219	cell-based format	None	None	None	A-431	None	CHEMBL203	Epidermal growth factor receptor erbB1	Homo sapiens	SINGLE PROTEIN	CHEMBL1133162	1	Scientific Literature	J. Med. Chem.	2000	CHEMBL3307523
CHEMBL31656		0	486.94	0	3.79	25	C=CC(=O)Nc1nc2c(Nc3ccc(F)c(Cl)c3)ncnc2cc1OCCCN1CCOCC1	Inhibition	'>'	80.0	%				UO_0000187					False	CHEMBL674021	Irreversible inhibition of formation of phosphorylated EGFR enzyme in A431 cells 8 hr after washing cells free of the inhibitor	F	BAO_0000219	cell-based format	None	None	None	A-431	None	CHEMBL203	Epidermal growth factor receptor erbB1	Homo sapiens	SINGLE PROTEIN	CHEMBL1133162	1	Scientific Literature	J. Med. Chem.	2000	CHEMBL3307523
CHEMBL310923		0	266.35	0	3.88	25	CCc1ccccc1Nc1ncnc2[nH]c(C)c(C)c12	IC50	'>'	100000.0	nM				UO_0000065					False	CHEMBL677880	In vitro inhibitory activity against epidermal growth factor receptor	B	BAO_0000357	single protein format	None	None	None	None	None	CHEMBL203	Epidermal growth factor receptor erbB1	Homo sapiens	SINGLE PROTEIN	CHEMBL1129072	1	Scientific Literature	J. Med. Chem.	1996	None
CHEMBL311811		0	436.53	0	4.25	24	COC(=O)Cc1c(Sc2c(CC(=O)OC)c3ccccc3n2C)n(C)c2ccccc12	IC50	'>'	100000.0	nM				UO_0000065					False	CHEMBL674029	Inhibition of EGF-stimulated EGFR tyrosine kinase activity using plasma membrane vesicles shed from cultured human A431 carcinoma cells	F	BAO_0000219	cell-based format	None	None	None	A-431	None	CHEMBL203	Epidermal growth factor receptor erbB1	Homo sapiens	SINGLE PROTEIN	CHEMBL1127050	1	Scientific Literature	J. Med. Chem.	1993	CHEMBL3307523
CHEMBL50415		0	280.28	0	2.90	2b	O=C(Nc1ccccc1)c1cc2cc(O)c(O)cc2cn1	IC50	'='	5600.0	nM	5.25			UO_0000065	18.74	0.34	2.35	6.37	False	CHEMBL873595	Inhibition of epidermal growth factor receptor (EGFR)	B	BAO_0000357	single protein format	None	None	None	None	None	CHEMBL203	Epidermal growth factor receptor erbB1	Homo sapiens	SINGLE PROTEIN	CHEMBL1126211	1	Scientific Literature	Bioorg. Med. Chem. Lett.	1992	None
CHEMBL340508		0	331.18	0	2.82	3x	NNc1cc2ncnc(Nc3cccc(Br)c3)c2cn1	IC50	'='	7.1	nM	8.15			UO_0000065	24.61	0.56	5.33	9.18	True	CHEMBL677387	Inhibition of phosphorylation of polyglutamic acid/tyrosine random copolymer by epidermal growth factor receptor.	B	BAO_0000357	single protein format	None	None	None	None	None	CHEMBL203	Epidermal growth factor receptor erbB1	Homo sapiens	SINGLE PROTEIN	CHEMBL1130246	1	Scientific Literature	J. Med. Chem.	1997	None
CHEMBL1821883		0	512.84	2	7.72	25	Fc1ccc(C2CC(c3ccc(Br)cc3)=NN2c2nc(-c3ccc(Cl)cc3)cs2)cc1	IC50	'='	24160.0	nM	4.62			UO_0000065	9.00	0.20	-3.10	16.21	False	CHEMBL1827038	Inhibition of recombinant (His)6-tagged EGFR cytoplasmic domain (645-1186) autophosphorylation pre-incubated for 10 mins measured after 1 hrs by DELFIA based time-resolved fluorimetry assay	B	BAO_0000357	single protein format	None	None	None	None	None	CHEMBL203	Epidermal growth factor receptor erbB1	Homo sapiens	SINGLE PROTEIN	CHEMBL1821709	1	Scientific Literature	Bioorg. Med. Chem. Lett.	2011	None
CHEMBL66718		0	280.18	1	5.27	15r	Clc1cc2cc(-c3ccsc3)cnc2cc1Cl	IC50	'>'	20000.0	nM				UO_0000065					False	CHEMBL679946	Concentration required to inhibit phosphorylation of isolated human epidermal growth factor tyrosine kinase receptor by 50%	B	BAO_0000357	single protein format	None	None	None	None	None	CHEMBL203	Epidermal growth factor receptor erbB1	Homo sapiens	SINGLE PROTEIN	CHEMBL1127568	1	Scientific Literature	J. Med. Chem.	1994	None
CHEMBL56132		0	265.27	0	2.89	3	N#C/C(=C\c1ccc(O)c(O)c1)C(=O)c1ccccc1	IC50	'='	14125.38	nM	4.85			UO_0000065	18.28	0.33	1.96	5.96	False	CHEMBL676067	Inhibitory activity against epidermal growth factor receptor (EGFR)	B	BAO_0000357	single protein format	None	None	None	None	None	CHEMBL203	Epidermal growth factor receptor erbB1	Homo sapiens	SINGLE PROTEIN	CHEMBL1136802	1	Scientific Literature	J. Med. Chem.	2003	None
CHEMBL1744086		0	462.91	0	3.25	2-S-37	COc1cc2ncnc(Nc3ccc(F)c(Cl)c3)c2cc1OC[C@@H](O)CN1CCOCC1	IC50	'='	95.0	nM	7.02			UO_0000065	15.17	0.30	3.77	7.89	False	CHEMBL677210	In vitro inhibitory activity against Epidermal growth factor receptor (EGFR-TK) from A431 vulval squamous carcinoma cells using TKI assay	B	BAO_0000219	cell-based format	None	None	None	A-431	None	CHEMBL203	Epidermal growth factor receptor erbB1	Homo sapiens	SINGLE PROTEIN	CHEMBL1134804	1	Scientific Literature	Bioorg. Med. Chem. Lett.	2001	CHEMBL3307523
CHEMBL1202473		0	462.95	0	4.26	18	COc1cc2c(Nc3cc(O)c(C)cc3F)ncnc2cc1OCC1CCN(C)CC1.Cl	IC50	'='	300.0	nM	6.52			UO_0000065	15.29	0.29	2.26	8.18	False	CHEMBL677388	Inhibition of epidermal growth factor receptor kinase activity at a concentration of 2 uM of ATP	B	BAO_0000357	single protein format	None	None	None	None	None	CHEMBL203	Epidermal growth factor receptor erbB1	Homo sapiens	SINGLE PROTEIN	CHEMBL1135889	1	Scientific Literature	J. Med. Chem.	2002	None
CHEMBL326100		0	388.88	0	3.88	4	COc1cc(/C=C(\C#N)C(N)=O)cc(CSCc2ccccc2Cl)c1O	IC50	'='	2500.0	nM	5.60			UO_0000065	14.41	0.29	1.72	5.81	False	CHEMBL677392	Inhibitory concentration against EGF receptor by polyGAT phosphorylation	B	BAO_0000357	single protein format	None	None	None	None	None	CHEMBL203	Epidermal growth factor receptor erbB1	Homo sapiens	SINGLE PROTEIN	CHEMBL1126897	1	Scientific Literature	J. Med. Chem.	1993	None
CHEMBL286343		0	493.37	0	4.93	10	C=CC(=O)Nc1cc2c(Nc3cccc(Br)c3)ncnc2cc1OCCCn1ccnc1	Inhibition	'>'	80.0	%				UO_0000187					False	CHEMBL674021	Irreversible inhibition of formation of phosphorylated EGFR enzyme in A431 cells 8 hr after washing cells free of the inhibitor	F	BAO_0000219	cell-based format	None	None	None	A-431	None	CHEMBL203	Epidermal growth factor receptor erbB1	Homo sapiens	SINGLE PROTEIN	CHEMBL1133162	1	Scientific Literature	J. Med. Chem.	2000	CHEMBL3307523
CHEMBL31965	CANERTINIB	3	485.95	0	4.39	18	C=CC(=O)Nc1cc2c(Nc3ccc(F)c(Cl)c3)ncnc2cc1OCCCN1CCOCC1	IC50	'='	1.5	nM	8.82			UO_0000065	18.16	0.35	4.43	9.96	True	CHEMBL674020	Inhibition of phosphorylation of a polyglutamic acid/tyrosine random copolymer by EGFR enzyme prepared from human A431 carcinoma cell vesicles by immunoaffinity chromatography	B	BAO_0000357	single protein format	None	None	None	None	None	CHEMBL203	Epidermal growth factor receptor erbB1	Homo sapiens	SINGLE PROTEIN	CHEMBL1133162	1	Scientific Literature	J. Med. Chem.	2000	None
CHEMBL162821		0	265.32	0	3.12	9b	CNc1cc2c(Nc3cccc(C)c3)ncnc2cn1	IC50	'='	0.45	nM	9.35			UO_0000065	35.23	0.64	6.23	14.90	False	CHEMBL676233	Inhibition of tyrosine/glutamic acid copolymer phosphorylation by epidermal growth factor receptor prepared of human A431	B	BAO_0000357	single protein format	Homo sapiens	None	None	None	None	CHEMBL203	Epidermal growth factor receptor erbB1	Homo sapiens	SINGLE PROTEIN	CHEMBL1131301	1	Scientific Literature	J. Med. Chem.	1998	None
CHEMBL330321		0	252.32	0	3.43	52	Cc1cc(C)c(/C=C2\C(=O)Nc3cccc(C)c32)[nH]1	IC50	'>'	100000.0	nM				UO_0000065					False	CHEMBL676159	Concentration required to achieve 50% inhibition of tyrosine phosphorylation on human Epidermal growth factor receptor (EGF RTK).	B	BAO_0000357	single protein format	None	None	None	None	None	CHEMBL203	Epidermal growth factor receptor erbB1	Homo sapiens	SINGLE PROTEIN	CHEMBL1131018	1	Scientific Literature	J. Med. Chem.	1998	None
CHEMBL162034		0	387.29	0	3.50	5h	CN(C)CCNc1cc2c(Nc3cccc(Br)c3)ncnc2cn1	IC50	'='	1.1	nM	8.96			UO_0000065	23.13	0.51	5.46	13.58	False	CHEMBL673924	Inhibition of tyrosine/glutamic acid copolymer phosphorylation by epidermal growth factor receptor prepared of human A431	B	BAO_0000357	single protein format	Homo sapiens	None	None	None	None	CHEMBL203	Epidermal growth factor receptor erbB1	Homo sapiens	SINGLE PROTEIN	CHEMBL1131301	1	Scientific Literature	J. Med. Chem.	1998	None
CHEMBL225930		0	514.85	2	7.01	6d	ClCCN(CCN/N=N/c1ccc2ncnc(Nc3cccc(Cl)c3)c2c1)c1ccc(Cl)cc1	IC50	'='	2200.0	nM	5.66			UO_0000065	10.99	0.23	-1.35	7.27	False	CHEMBL904734	Inhibition of EGFR tyrosine kinase expressed in A431 cells	B	BAO_0000219	cell-based format	Homo sapiens	None	None	A-431	None	CHEMBL203	Epidermal growth factor receptor erbB1	Homo sapiens	SINGLE PROTEIN	CHEMBL1143067	1	Scientific Literature	J. Med. Chem.	2007	CHEMBL3307523
CHEMBL432428		0	340.40	0	2.92	2	N#C/C(=C\c1cc(O)c(O)c(CSCc2ccccc2)c1)C(N)=O	IC50	'='	640.0	nM	6.19			UO_0000065	18.20	0.35	3.27	5.77	True	CHEMBL677393	Inhibitory concentration against EGF receptor by autophosphorylation	B	BAO_0000357	single protein format	None	None	None	None	None	CHEMBL203	Epidermal growth factor receptor erbB1	Homo sapiens	SINGLE PROTEIN	CHEMBL1126897	1	Scientific Literature	J. Med. Chem.	1993	None
CHEMBL55979		0	308.34	0	2.88	44	CC(NC(=O)/C(C#N)=C/c1ccc(O)c(O)c1)c1ccccc1	IC50	'='	3500.0	nM	5.46			UO_0000065					False	CHEMBL701406	Inhibition of HER14 (human EGFR overexpressing) cell proliferation.	F	BAO_0000019	assay format	None	None	None	None	None	CHEMBL203	Epidermal growth factor receptor erbB1	Homo sapiens	SINGLE PROTEIN	CHEMBL1125266	1	Scientific Literature	J. Med. Chem.	1991	None
CHEMBL72976		0	310.36	0	3.50	19	CCOC(=O)c1cccc(Nc2ncnc3[nH]c(C)c(C)c23)c1	IC50	'>'	100000.0	nM				UO_0000065					False	CHEMBL677880	In vitro inhibitory activity against epidermal growth factor receptor	B	BAO_0000357	single protein format	None	None	None	None	None	CHEMBL203	Epidermal growth factor receptor erbB1	Homo sapiens	SINGLE PROTEIN	CHEMBL1129072	1	Scientific Literature	J. Med. Chem.	1996	None
CHEMBL306315		0	294.75	0	4.51	44	Clc1cccc(Nc2ncnc3[nH]c4ccccc4c23)c1	ED50	'='	2.0	mg.kg-1				UO_0000308					False	CHEMBL621018	In vivo efficacy following oral administration in nude mouse tumor model, xenograft A431 cells expressing EGF-R	F	BAO_0000218	organism-based format	Homo sapiens	None	None	A-431	None	CHEMBL203	Epidermal growth factor receptor erbB1	Homo sapiens	SINGLE PROTEIN	CHEMBL1129072	1	Scientific Literature	J. Med. Chem.	1996	CHEMBL3307523
CHEMBL55683		0	293.29	0	3.19	36	O=[N+]([O-])c1cccc(Nc2nccc(-c3ccncc3)n2)c1	IC50	'>'	100000.0	nM				UO_0000065					False	CHEMBL675386	Inhibition of the epidermal growth factor receptor.	B	BAO_0000357	single protein format	None	None	None	None	None	CHEMBL203	Epidermal growth factor receptor erbB1	Homo sapiens	SINGLE PROTEIN	CHEMBL1130562	1	Scientific Literature	Bioorg. Med. Chem. Lett.	1997	None
CHEMBL404115		0	381.48	1	5.29	2	CC[C@@H](C)Nc1nc2ccc(-c3c(-c4ccccc4F)n[nH]c3N)cc2s1	Inhibition	'<='	20.0	%				UO_0000187					False	CHEMBL928807	Inhibition of EGFR at 10 uM	B	BAO_0000357	single protein format	None	None	None	None	None	CHEMBL203	Epidermal growth factor receptor erbB1	Homo sapiens	SINGLE PROTEIN	CHEMBL1141535	1	Scientific Literature	Bioorg. Med. Chem. Lett.	2008	None
CHEMBL21096		0	576.56	3	1.32	5o	CCCNN1C(=O)c2c(c3c4cccc(O)c4n(C4OC(CO)C(O)C(O)C4O)c3c3[nH]c4c(O)cccc4c23)C1=O	IC50	'='	59000.0	nM	4.23			UO_0000065	7.34	0.14	2.91	2.11	False	CHEMBL675381	In vitro activity against Epidermal growth factor receptor (using poly(Glu4Tyr1) as a substrate)	B	BAO_0000357	single protein format	None	None	None	None	None	CHEMBL203	Epidermal growth factor receptor erbB1	Homo sapiens	SINGLE PROTEIN	CHEMBL1131686	1	Scientific Literature	Bioorg. Med. Chem. Lett.	1999	None
CHEMBL254704		0	411.42	0	4.22	9a	Nc1ccc(NC(=O)Nc2cccc3c2C(=O)c2c-3n[nH]c2-c2ccc(O)cc2)cc1	Inhibition	'='	65.0	%				UO_0000187					False	CHEMBL927435	Inhibition of EGFR at 1 uM	B	BAO_0000357	single protein format	None	None	None	None	None	CHEMBL203	Epidermal growth factor receptor erbB1	Homo sapiens	SINGLE PROTEIN	CHEMBL1140772	1	Scientific Literature	Bioorg. Med. Chem. Lett.	2008	None
CHEMBL31369		0	456.34	0	4.20	6	C=CC(=O)Nc1ccc2ncnc(Nc3ccc(OCCN(C)C)c(Br)c3)c2c1	Inhibition	'>'	80.0	%				UO_0000187					False	CHEMBL674021	Irreversible inhibition of formation of phosphorylated EGFR enzyme in A431 cells 8 hr after washing cells free of the inhibitor	F	BAO_0000219	cell-based format	None	None	None	A-431	None	CHEMBL203	Epidermal growth factor receptor erbB1	Homo sapiens	SINGLE PROTEIN	CHEMBL1133162	1	Scientific Literature	J. Med. Chem.	2000	CHEMBL3307523
CHEMBL120067		0	393.39	1	5.13	19b	COc1cc2[nH]c(C)nc2cc1C(=O)c1ccc(Nc2ccc(F)cc2F)cc1	Inhibition	'='	-10.0	%				UO_0000187					False	CHEMBL689295	Inhibition of human Epidermal growth factor receptor at 10 uM	B	BAO_0000357	single protein format	Homo sapiens	None	None	None	None	CHEMBL203	Epidermal growth factor receptor erbB1	Homo sapiens	SINGLE PROTEIN	CHEMBL1147484	1	Scientific Literature	Bioorg. Med. Chem. Lett.	2004	None
CHEMBL31326		0	514.49	2	6.08	11	C=CC(=O)Nc1cc2c(Nc3cccc(Br)c3)ncnc2cc1SCCCN(CC)CC	Inhibition	'>'	80.0	%				UO_0000187					False	CHEMBL674021	Irreversible inhibition of formation of phosphorylated EGFR enzyme in A431 cells 8 hr after washing cells free of the inhibitor	F	BAO_0000219	cell-based format	None	None	None	A-431	None	CHEMBL203	Epidermal growth factor receptor erbB1	Homo sapiens	SINGLE PROTEIN	CHEMBL1133162	1	Scientific Literature	J. Med. Chem.	2000	CHEMBL3307523
CHEMBL31815		0	304.35	0	3.81	12	C=CC(=O)Nc1ccc2ncnc(Nc3cccc(C)c3)c2c1	IC50	'='	4.7	nM	8.33			UO_0000065	27.36	0.49	4.52	12.45	False	CHEMBL674019	Inhibition of EGF-stimulated autophosphorylation of EGFR enzyme in A431 cells detected by immunoblotting	B	BAO_0000219	cell-based format	None	None	None	A-431	None	CHEMBL203	Epidermal growth factor receptor erbB1	Homo sapiens	SINGLE PROTEIN	CHEMBL1133162	1	Scientific Literature	J. Med. Chem.	2000	CHEMBL3307523
CHEMBL89363		0	296.33	0	2.83	2	Cc1c[nH]c(/C=C2\C(=O)Nc3ccccc32)c1CCC(=O)O	IC50	'>'	100000.0	nM				UO_0000065					False	CHEMBL679949	Evaluated for inhibitory activity towards tyrosine kinase Epidermal growth factor receptor	B	BAO_0000357	single protein format	None	None	None	None	None	CHEMBL203	Epidermal growth factor receptor erbB1	Homo sapiens	SINGLE PROTEIN	CHEMBL1133768	1	Scientific Literature	J. Med. Chem.	2000	None
CHEMBL155100		0	340.18	0	4.01	9	Brc1cccc(Nc2ncnc3c2ccc2[nH]cnc23)c1	IC50	'='	272.0	nM	6.57			UO_0000065	19.30	0.43	2.56	9.87	False	CHEMBL679944	Concentration needed to inhibit the phosphorylation of a 14-residue fragment of phospholipase C-gamma1 by Epidermal growth factor receptor (prepared from human A431 carcinoma cell vesicles by immunoaffinity chromatography)	B	BAO_0000357	single protein format	None	None	None	None	None	CHEMBL203	Epidermal growth factor receptor erbB1	Homo sapiens	SINGLE PROTEIN	CHEMBL1132555	1	Scientific Literature	J. Med. Chem.	1999	None
CHEMBL2094036		0	324.82	0	4.24	39	C[C@@H](Nc1[nH]cnc2c3ccccc3nc1-2)c1ccccc1.Cl	IC50	'>'	100000.0	nM				UO_0000065					False	CHEMBL679944	Concentration needed to inhibit the phosphorylation of a 14-residue fragment of phospholipase C-gamma1 by Epidermal growth factor receptor (prepared from human A431 carcinoma cell vesicles by immunoaffinity chromatography)	B	BAO_0000357	single protein format	None	None	None	None	None	CHEMBL203	Epidermal growth factor receptor erbB1	Homo sapiens	SINGLE PROTEIN	CHEMBL1132555	1	Scientific Literature	J. Med. Chem.	1999	None
CHEMBL553	ERLOTINIB	4	393.44	0	3.41	erlotinib	C#Cc1cccc(Nc2ncnc3cc(OCCOC)c(OCCOC)cc23)c1	Kd	'='	1.4	nM	8.85			UO_0000065	22.50	0.42	5.44	11.85	False	CHEMBL859867	Average Binding Constant for EGFR; NA=Not Active at 10 uM	B	BAO_0000357	single protein format	Homo sapiens	None	None	None	None	CHEMBL203	Epidermal growth factor receptor erbB1	Homo sapiens	SINGLE PROTEIN	CHEMBL1144455	1	Scientific Literature	Nat. Biotechnol.	2005	None
CHEMBL31656		0	486.94	0	3.79	25	C=CC(=O)Nc1nc2c(Nc3ccc(F)c(Cl)c3)ncnc2cc1OCCCN1CCOCC1	IC50	'='	1.5	nM	8.82			UO_0000065	18.12	0.35	5.03	8.69	False	CHEMBL674020	Inhibition of phosphorylation of a polyglutamic acid/tyrosine random copolymer by EGFR enzyme prepared from human A431 carcinoma cell vesicles by immunoaffinity chromatography	B	BAO_0000357	single protein format	None	None	None	None	None	CHEMBL203	Epidermal growth factor receptor erbB1	Homo sapiens	SINGLE PROTEIN	CHEMBL1133162	1	Scientific Literature	J. Med. Chem.	2000	None
CHEMBL221536		0	328.40	0	4.93	20	O=C1NCc2c1c1c3ccccc3sc1c1[nH]c3ccccc3c21	Inhibition	'<'	30.0	%				UO_0000187					False	CHEMBL911988	Inhibition of EGFR at 1 uM	B	BAO_0000357	single protein format	Homo sapiens	None	None	None	None	CHEMBL203	Epidermal growth factor receptor erbB1	Homo sapiens	SINGLE PROTEIN	CHEMBL1141396	1	Scientific Literature	J. Med. Chem.	2007	None
CHEMBL57712		0	171.16	0	0.75	9	N#CC(C#N)=Cc1cc[n+]([O-])cc1	IC50	'='	1300000.0	nM		Outside typical range		UO_0000065					False	CHEMBL763200	Inhibition of polyGAT phosphorylation	B	BAO_0000357	single protein format	Homo sapiens	None	None	None	None	CHEMBL203	Epidermal growth factor receptor erbB1	Homo sapiens	SINGLE PROTEIN	CHEMBL1125266	1	Scientific Literature	J. Med. Chem.	1991	None
CHEMBL535	SUNITINIB	4	398.48	0	3.33	SU-11248	CCN(CC)CCNC(=O)c1c(C)[nH]c(/C=C2\C(=O)Nc3ccc(F)cc32)c1C	Kd						Not Active						False	CHEMBL859867	Average Binding Constant for EGFR; NA=Not Active at 10 uM	B	BAO_0000357	single protein format	Homo sapiens	None	None	None	None	CHEMBL203	Epidermal growth factor receptor erbB1	Homo sapiens	SINGLE PROTEIN	CHEMBL1144455	1	Scientific Literature	Nat. Biotechnol.	2005	None
CHEMBL91829	RUBOXISTAURIN	3	468.56	0	3.51	LY-333531	CN(C)C[C@@H]1CCn2cc(c3ccccc32)C2=C(C(=O)NC2=O)c2cn(c3ccccc23)CCO1	Kd						Not Active						False	CHEMBL859867	Average Binding Constant for EGFR; NA=Not Active at 10 uM	B	BAO_0000357	single protein format	Homo sapiens	None	None	None	None	CHEMBL203	Epidermal growth factor receptor erbB1	Homo sapiens	SINGLE PROTEIN	CHEMBL1144455	1	Scientific Literature	Nat. Biotechnol.	2005	None
CHEMBL203644		0	355.76	0	3.52	29	CC#CC(=O)Nc1cc2c(Nc3ccc(F)c(Cl)c3)ncnc2cn1	IC50	'='	2.5	nM	8.60			UO_0000065					False	CHEMBL862515	Inhibition of EGF stimulated human erbB1 autophosphorylation in NIH3T3 cells	F	BAO_0000219	cell-based format	Homo sapiens	None	None	NIH3T3	None	CHEMBL203	Epidermal growth factor receptor erbB1	Homo sapiens	SINGLE PROTEIN	CHEMBL1138126	1	Scientific Literature	J. Med. Chem.	2006	CHEMBL3307716
CHEMBL2414909		0	447.54	1	5.28	4a	CCNc1nc(/C=C/c2ccc(OC)c(OC)c2)cc(/C=C/c2ccc(OC)c(OC)c2)n1	Inhibition						Not Active						False	CHEMBL2416722	Inhibition of EGFR signaling in human HCT116 cells assessed as inhibition of Rb expression at 20 uM after 24 hrs by Western blot analysis	B	BAO_0000219	cell-based format	Homo sapiens	None	None	HCT-116	None	CHEMBL203	Epidermal growth factor receptor erbB1	Homo sapiens	SINGLE PROTEIN	CHEMBL2413001	1	Scientific Literature	Bioorg. Med. Chem.	2013	CHEMBL3308372
CHEMBL64165		0	590.77	2	8.59	10v	Cc1cccc2c(C(=O)Nc3ccccc3)c(SSc3c(C(=O)Nc4ccccc4)c4cccc(C)c4n3C)n(C)c12	IC50	'>'	100000.0	nM				UO_0000065					False	CHEMBL677391	Inhibition of tyrosine phosphorylation activity of the epidermal growth factor receptor (EGFR) tyrosine kinase from human A-431 carcinoma cell-shed membrane vesicles	B	BAO_0000019	assay format	None	None	None	None	None	CHEMBL203	Epidermal growth factor receptor erbB1	Homo sapiens	SINGLE PROTEIN	CHEMBL1127560	1	Scientific Literature	J. Med. Chem.	1994	None
CHEMBL130116		0	257.25	0	2.55	8	O=C(O)c1cccc(/N=C/c2cc(O)ccc2O)c1	IC50	'>'	20000.0	nM				UO_0000065					False	CHEMBL676146	Inhibition of EGF-dependent DNA synthesis in ER 22 cells incubated with [3H]TdR	F	BAO_0000219	cell-based format	None	None	None	ER 22	None	CHEMBL203	Epidermal growth factor receptor erbB1	Homo sapiens	SINGLE PROTEIN	CHEMBL1127084	1	Scientific Literature	J. Med. Chem.	1993	None
CHEMBL1095699	AZASERINE	0	173.13	0	-1.76	AZASERINE	[N-]=[N+]=CC(=O)OC[C@H](N)C(=O)O	Ki						Not Active (inhibition < 50% @ 10 uM and thus dose-reponse curve not measured)						False	CHEMBL1909203	DRUGMATRIX: Protein Tyrosine Kinase, EGF Receptor enzyme inhibition (substrate: Poly(Glu:Tyr))	B	BAO_0000219	cell-based format	None	None	None	Insect cells	None	CHEMBL203	Epidermal growth factor receptor erbB1	Homo sapiens	SINGLE PROTEIN	CHEMBL1909046	15	DrugMatrix			None
CHEMBL280074	OLOMOUCINE	0	298.35	0	1.38	Olomoucine	Cn1cnc2c(NCc3ccccc3)nc(NCCO)nc21	IC50	'='	440000.0	nM		Outside typical range		UO_0000065					False	CHEMBL873605	Inhibition of Epidermal growth factor receptor	B	BAO_0000357	single protein format	None	None	None	None	None	CHEMBL203	Epidermal growth factor receptor erbB1	Homo sapiens	SINGLE PROTEIN	CHEMBL1133502	1	Scientific Literature	J. Med. Chem.	2000	None
CHEMBL341459		0	303.31	0	2.72	4	COc1ccc(OC)c(CNc2ccc(O)c(C(=O)O)c2)c1	IC50	'>'	100000.0	nM				UO_0000065					False	CHEMBL674642	Inhibition of EGF-R Tyrosine kinase (TK)	B	BAO_0000357	single protein format	Homo sapiens	None	None	None	None	CHEMBL203	Epidermal growth factor receptor erbB1	Homo sapiens	SINGLE PROTEIN	CHEMBL1127418	1	Scientific Literature	J. Med. Chem.	1994	None
CHEMBL399373		0	487.60	0	4.58	(R)-8g	CCOc1cc2ncnc(C#C[C@@](C)(Cc3ccccc3)N3CCC(C(=O)O)CC3)c2cc1OCC	IC50	'='	4.2	nM	8.38			UO_0000065	17.18	0.32	3.80	9.88	False	CHEMBL925198	Inhibition of partially purified EGFR tyrosine kinase from human A431 cells	B	BAO_0000219	cell-based format	Homo sapiens	None	None	A-431	None	CHEMBL203	Epidermal growth factor receptor erbB1	Homo sapiens	SINGLE PROTEIN	CHEMBL1140492	1	Scientific Literature	Bioorg. Med. Chem. Lett.	2007	CHEMBL3307523
CHEMBL251314		0	487.60	0	4.58	rac-8g	CCOc1cc2ncnc(C#CC(C)(Cc3ccccc3)N3CCC(C(=O)O)CC3)c2cc1OCC	IC50	'='	11.7	nM	7.93			UO_0000065	16.27	0.30	3.35	9.36	False	CHEMBL925198	Inhibition of partially purified EGFR tyrosine kinase from human A431 cells	B	BAO_0000219	cell-based format	Homo sapiens	None	None	A-431	None	CHEMBL203	Epidermal growth factor receptor erbB1	Homo sapiens	SINGLE PROTEIN	CHEMBL1140492	1	Scientific Literature	Bioorg. Med. Chem. Lett.	2007	CHEMBL3307523
CHEMBL3085380		0	409.57	1	5.07	2l	CCN(CC)[C@@](C)(C#Cc1ncnc2cc(OC)c(OC)cc12)CC1CCCCC1	IC50	'='	1100.0	nM	5.96			UO_0000065	14.55	0.27	0.89	12.55	False	CHEMBL925198	Inhibition of partially purified EGFR tyrosine kinase from human A431 cells	B	BAO_0000219	cell-based format	Homo sapiens	None	None	A-431	None	CHEMBL203	Epidermal growth factor receptor erbB1	Homo sapiens	SINGLE PROTEIN	CHEMBL1140492	1	Scientific Literature	Bioorg. Med. Chem. Lett.	2007	CHEMBL3307523
CHEMBL250318		0	318.38	0	3.63	2b	COc1cc2ncnc(C#CCCc3ccccc3)c2cc1OC	IC50	'='	14.0	nM	7.85			UO_0000065	24.67	0.45	4.22	17.75	False	CHEMBL925198	Inhibition of partially purified EGFR tyrosine kinase from human A431 cells	B	BAO_0000219	cell-based format	Homo sapiens	None	None	A-431	None	CHEMBL203	Epidermal growth factor receptor erbB1	Homo sapiens	SINGLE PROTEIN	CHEMBL1140492	1	Scientific Literature	Bioorg. Med. Chem. Lett.	2007	CHEMBL3307523
CHEMBL130523		0	287.27	0	2.34	12	COC(=O)c1cc(/N=C/c2ccc(O)cc2O)ccc1O	Inhibition	'='	65.0	%				UO_0000187					False	CHEMBL676149	Inhibition of EGF-dependent DNA synthesis in EGF-receptor expressing ER22 cells at 20 uM	F	BAO_0000219	cell-based format	None	None	None	ER22	None	CHEMBL203	Epidermal growth factor receptor erbB1	Homo sapiens	SINGLE PROTEIN	CHEMBL1127084	1	Scientific Literature	J. Med. Chem.	1993	CHEMBL3308448
CHEMBL130337		0	273.29	0	2.50	16	COC(=O)c1cc(NCc2ccc(O)cc2)ccc1O	IC50	'>'	10000.0	nM				UO_0000065					False	CHEMBL676146	Inhibition of EGF-dependent DNA synthesis in ER 22 cells incubated with [3H]TdR	F	BAO_0000219	cell-based format	None	None	None	ER 22	None	CHEMBL203	Epidermal growth factor receptor erbB1	Homo sapiens	SINGLE PROTEIN	CHEMBL1127084	1	Scientific Literature	J. Med. Chem.	1993	None
CHEMBL335440		0	409.26	0	2.30	34	O=S(=O)(CCO)c1cc2c(Nc3cccc(Br)c3)ncnc2cn1	Inhibition	'<'	80.0	%				UO_0000187					False	CHEMBL623728	Irreversible inhibition of formation of phosphorylated EGFR in A431 cells 8 hr after washing cells free of compound	F	BAO_0000219	cell-based format	None	None	None	A-431	None	CHEMBL203	Epidermal growth factor receptor erbB1	Homo sapiens	SINGLE PROTEIN	CHEMBL1134843	1	Scientific Literature	J. Med. Chem.	2001	CHEMBL3307523
CHEMBL7352		0	389.41	0	4.07	6	COc1ccc(Nc2cc3c(cc2Nc2ccc(OC)cc2)C(=O)NC3=O)cc1	IC50	'>'	100000.0	nM				UO_0000065					False	CHEMBL621149	Inhibition of EGF-dependent autophosphorylation of EGF-R in human A431 cells	F	BAO_0000219	cell-based format	Homo sapiens	None	None	A-431	None	CHEMBL203	Epidermal growth factor receptor erbB1	Homo sapiens	SINGLE PROTEIN	CHEMBL1127678	1	Scientific Literature	J. Med. Chem.	1994	CHEMBL3307523
CHEMBL1289926	AXITINIB	4	386.48	0	4.64	AG-013736	CNC(=O)c1ccccc1Sc1ccc2c(/C=C/c3ccccn3)n[nH]c2c1	Kd	'>'	10000.0	nM				UO_0000065					False	CHEMBL1908701	Binding constant for EGFR(L858R,T790M) kinase domain	B	BAO_0000357	single protein format	None	None	None	None	None	CHEMBL203	Epidermal growth factor receptor erbB1	Homo sapiens	SINGLE PROTEIN	CHEMBL1908390	1	Scientific Literature	Nat. Biotechnol.	2011	None
CHEMBL1909412		0	413.31	0	4.62	SB-476429-A	Cl.NCc1ccc(-c2nc(-c3ccc(Cl)c(O)c3)c(-c3ccncc3)[nH]2)cc1	Inhibition	'='	4.77	%				UO_0000187					False	CHEMBL1962258	GSK_PKIS: EGFR mean inhibition at 0.1 uM [Nanosyn]	B	BAO_0000357	single protein format	None	None	None	None	None	CHEMBL203	Epidermal growth factor receptor erbB1	Homo sapiens	SINGLE PROTEIN	CHEMBL1961873	16	GSK Published Kinase Inhibitor Set			None
CHEMBL482326	GSK-1030062A	0	505.52	2	5.40	GSK1030062A	COc1cc2ncn(-c3cc(OCc4ccccc4C(F)(F)F)c(C(=O)N(C)C)s3)c2cc1OC	Inhibition	'='	-1.92	%				UO_0000187					False	CHEMBL1962263	GSK_PKIS: EGFR (L861Q mutant) mean inhibition at 1 uM [Nanosyn]	B	BAO_0000357	single protein format	None	None	None	None	None	CHEMBL203	Epidermal growth factor receptor erbB1	Homo sapiens	SINGLE PROTEIN	CHEMBL1961873	16	GSK Published Kinase Inhibitor Set			None
CHEMBL408564		0	347.17	0	3.33	SB-739452	O=C(Nc1n[nH]c2nc(-c3ccco3)c(Br)cc12)C1CC1	Inhibition	'='	1.89	%				UO_0000187					False	CHEMBL1962263	GSK_PKIS: EGFR (L861Q mutant) mean inhibition at 1 uM [Nanosyn]	B	BAO_0000357	single protein format	None	None	None	None	None	CHEMBL203	Epidermal growth factor receptor erbB1	Homo sapiens	SINGLE PROTEIN	CHEMBL1961873	16	GSK Published Kinase Inhibitor Set			None
CHEMBL206544	GW682841X	0	340.43	1	5.32	GW682841X	CC(C)c1ccc(-c2cc(-c3c[nH]nc3-c3ccccn3)ccn2)cc1	Inhibition	'='	-2.79	%				UO_0000187					False	CHEMBL1962267	GSK_PKIS: EGFR (T790M-L858R mutant) mean inhibition at 1 uM [Nanosyn]	B	BAO_0000357	single protein format	None	None	None	None	None	CHEMBL203	Epidermal growth factor receptor erbB1	Homo sapiens	SINGLE PROTEIN	CHEMBL1961873	16	GSK Published Kinase Inhibitor Set			None
CHEMBL513897	GSK-994854A	0	481.60	1	5.35	GSK994854A	CCCN1CCC=C(c2ccc(Nc3nc(Nc4ccccc4C(N)=O)c4cc[nH]c4n3)c(C)c2)C1	Inhibition	'='	7.32	%				UO_0000187					False	CHEMBL1962266	GSK_PKIS: EGFR (T790M-L858R mutant) mean inhibition at 0.1 uM [Nanosyn]	B	BAO_0000357	single protein format	None	None	None	None	None	CHEMBL203	Epidermal growth factor receptor erbB1	Homo sapiens	SINGLE PROTEIN	CHEMBL1961873	16	GSK Published Kinase Inhibitor Set			None
CHEMBL362155	GW827102X	0	490.45	1	5.39	GW827102X	FC(F)(F)c1cccc(-c2nn3ncccc3c2-c2ccnc(Nc3ccc4c(c3)OCCO4)n2)c1	Inhibition	'='	55.7	%				UO_0000187					False	CHEMBL1962261	GSK_PKIS: EGFR (L858R mutant) mean inhibition at 1 uM [Nanosyn]	B	BAO_0000357	single protein format	None	None	None	None	None	CHEMBL203	Epidermal growth factor receptor erbB1	Homo sapiens	SINGLE PROTEIN	CHEMBL1961873	16	GSK Published Kinase Inhibitor Set			None
CHEMBL13341	NIMETAZEPAM	0	295.30	0	2.41	NIMETAZEPAM	CN1C(=O)CN=C(c2ccccc2)c2cc([N+](=O)[O-])ccc21	Ki						Not Active (inhibition < 50% @ 10 uM and thus dose-reponse curve not measured)						False	CHEMBL1909203	DRUGMATRIX: Protein Tyrosine Kinase, EGF Receptor enzyme inhibition (substrate: Poly(Glu:Tyr))	B	BAO_0000219	cell-based format	None	None	None	Insect cells	None	CHEMBL203	Epidermal growth factor receptor erbB1	Homo sapiens	SINGLE PROTEIN	CHEMBL1909046	15	DrugMatrix			None
CHEMBL1105	6-METHOXY-2-NAPHTHYLACETIC ACID	0	216.24	0	2.48	6-METHOXY-2-NAPHTHYLACETIC ACID	COc1ccc2cc(CC(=O)O)ccc2c1	IC50						Not Active (inhibition < 50% @ 10 uM and thus dose-reponse curve not measured)						False	CHEMBL1909203	DRUGMATRIX: Protein Tyrosine Kinase, EGF Receptor enzyme inhibition (substrate: Poly(Glu:Tyr))	B	BAO_0000219	cell-based format	None	None	None	Insect cells	None	CHEMBL203	Epidermal growth factor receptor erbB1	Homo sapiens	SINGLE PROTEIN	CHEMBL1909046	15	DrugMatrix			None
CHEMBL1601669	ALFACALCIDOL	4	400.65	1	6.59	ALFACALCIDOL	C=C1/C(=C\C=C2/CCC[C@@]3(C)[C@H]2CC[C@@H]3[C@H](C)CCCC(C)C)C[C@@H](O)C[C@@H]1O	IC50						Not Active (inhibition < 50% @ 10 uM and thus dose-reponse curve not measured)						False	CHEMBL1909203	DRUGMATRIX: Protein Tyrosine Kinase, EGF Receptor enzyme inhibition (substrate: Poly(Glu:Tyr))	B	BAO_0000219	cell-based format	None	None	None	Insect cells	None	CHEMBL203	Epidermal growth factor receptor erbB1	Homo sapiens	SINGLE PROTEIN	CHEMBL1909046	15	DrugMatrix			None
CHEMBL131456		0	642.71	2	5.79	33	COC(=O)CN1Cc2c(c3c4ccccc4n4c3c3c2c2ccccc2n3[C@]2(C)O[C@H]4C[C@H](N(C)C(=O)c3ccccc3)[C@@H]2OC)C1=O	IC50	'>'	100000.0	nM				UO_0000065					False	CHEMBL677890	Inhibitory activity against protein tyrosine kinase of Epidermal growth factor receptor was determined	B	BAO_0000357	single protein format	None	None	None	None	None	CHEMBL203	Epidermal growth factor receptor erbB1	Homo sapiens	SINGLE PROTEIN	CHEMBL1127758	1	Scientific Literature	Bioorg. Med. Chem. Lett.	1994	None
CHEMBL54400		0	330.19	0	3.57	3b	CNc1cc2ncnc(Nc3cccc(Br)c3)c2cn1	IC50	'='	0.13	nM	9.89			UO_0000065	29.94	0.68	6.32	15.76	True	CHEMBL677387	Inhibition of phosphorylation of polyglutamic acid/tyrosine random copolymer by epidermal growth factor receptor.	B	BAO_0000357	single protein format	None	None	None	None	None	CHEMBL203	Epidermal growth factor receptor erbB1	Homo sapiens	SINGLE PROTEIN	CHEMBL1130246	1	Scientific Literature	J. Med. Chem.	1997	None
CHEMBL421047		0	507.88	2	5.60	42	CN(C)C/C=C/C(=O)Nc1cc2c(Nc3ccc(F)c(Cl)c3)c(C#N)cnc2cc1OC(F)(F)F	IC50	'='	2640.0	nM	5.58			UO_0000065	10.98	0.22	-0.02	6.18	True	CHEMBL680028	Inhibition of autophosphorylation of cytoplasmic domain of epidermal growth factor receptor	B	BAO_0000357	single protein format	None	None	None	None	None	CHEMBL203	Epidermal growth factor receptor erbB1	Homo sapiens	SINGLE PROTEIN	CHEMBL1145020	1	Scientific Literature	J. Med. Chem.	2003	None
CHEMBL281300		0	393.24	0	4.74	47	C=CC(=O)Nc1ccc2ncc(C#N)c(Nc3cccc(Br)c3)c2c1	IC50	'='	590.0	nM	6.23			UO_0000065	15.84	0.34	1.49	8.01	True	CHEMBL680028	Inhibition of autophosphorylation of cytoplasmic domain of epidermal growth factor receptor	B	BAO_0000357	single protein format	None	None	None	None	None	CHEMBL203	Epidermal growth factor receptor erbB1	Homo sapiens	SINGLE PROTEIN	CHEMBL1145020	1	Scientific Literature	J. Med. Chem.	2003	None
CHEMBL1366	AURANOFIN	4	678.49	None	None	AURANOFIN		IC50						Not Active (inhibition < 50% @ 10 uM and thus dose-reponse curve not measured)						False	CHEMBL1909203	DRUGMATRIX: Protein Tyrosine Kinase, EGF Receptor enzyme inhibition (substrate: Poly(Glu:Tyr))	B	BAO_0000219	cell-based format	None	None	None	Insect cells	None	CHEMBL203	Epidermal growth factor receptor erbB1	Homo sapiens	SINGLE PROTEIN	CHEMBL1909046	15	DrugMatrix			None
CHEMBL135861		0	504.31	None	None	25	CNC(=O)c1c([Se][Se]c2[nH]c3ccccc3c2C(=O)NC)[nH]c2ccccc12	IC50	'='	13000.0	nM	4.89			UO_0000065	9.69	None	None	None	False	CHEMBL677206	Inhibition of epidermal growth factor receptor (EGFr)	B	BAO_0000357	single protein format	Homo sapiens	None	None	None	None	CHEMBL203	Epidermal growth factor receptor erbB1	Homo sapiens	SINGLE PROTEIN	CHEMBL1129933	1	Scientific Literature	J. Med. Chem.	1997	None
CHEMBL661	ALPRAZOLAM	4	308.77	0	3.58	ALPRAZOLAM	Cc1nnc2n1-c1ccc(Cl)cc1C(c1ccccc1)=NC2	IC50						Not Active (inhibition < 50% @ 10 uM and thus dose-reponse curve not measured)						False	CHEMBL1909203	DRUGMATRIX: Protein Tyrosine Kinase, EGF Receptor enzyme inhibition (substrate: Poly(Glu:Tyr))	B	BAO_0000219	cell-based format	None	None	None	Insect cells	None	CHEMBL203	Epidermal growth factor receptor erbB1	Homo sapiens	SINGLE PROTEIN	CHEMBL1909046	15	DrugMatrix			None
CHEMBL421326		0	458.59	1	5.29	48	OCCOCCNCc1ccc(-c2cc3nccc(Nc4ccc5[nH]ccc5c4)c3s2)cc1	IC50	'='	4.0	nM	8.40			UO_0000065	18.31	0.35	3.11	10.22	False	CHEMBL674107	Inhibitory activity against epidermal growth factor receptor	B	BAO_0000357	single protein format	None	None	None	None	None	CHEMBL203	Epidermal growth factor receptor erbB1	Homo sapiens	SINGLE PROTEIN	CHEMBL1146693	1	Scientific Literature	Bioorg. Med. Chem. Lett.	2004	None
CHEMBL79215		0	465.59	1	6.10	26	c1ccc(NCCN(c2cc3ncnc(Nc4ccc5[nH]ccc5c4)c3s2)n2cccc2)cc1	IC50	'='	1.0	nM	9.00			UO_0000065	19.33	0.36	2.90	12.20	False	CHEMBL674107	Inhibitory activity against epidermal growth factor receptor	B	BAO_0000357	single protein format	None	None	None	None	None	CHEMBL203	Epidermal growth factor receptor erbB1	Homo sapiens	SINGLE PROTEIN	CHEMBL1146693	1	Scientific Literature	Bioorg. Med. Chem. Lett.	2004	None
CHEMBL442749		0	266.33	0	3.92	19	c1nc(Nc2ccc3[nH]ccc3c2)c2sccc2n1	IC50	'='	600.0	nM	6.22			UO_0000065	23.36	0.45	2.30	11.61	False	CHEMBL674107	Inhibitory activity against epidermal growth factor receptor	B	BAO_0000357	single protein format	None	None	None	None	None	CHEMBL203	Epidermal growth factor receptor erbB1	Homo sapiens	SINGLE PROTEIN	CHEMBL1146693	1	Scientific Literature	Bioorg. Med. Chem. Lett.	2004	None
CHEMBL188381	GW806742X	0	573.56	2	5.18	GW806742X	CN(c1ccc(NC(=O)Nc2ccc(OC(F)(F)F)cc2)cc1)c1ccnc(Nc2cccc(S(N)(=O)=O)c2)n1	Inhibition	'='	1.81	%				UO_0000187					False	CHEMBL1962264	GSK_PKIS: EGFR (T790M mutant) mean inhibition at 0.1 uM [Nanosyn]	B	BAO_0000357	single protein format	None	None	None	None	None	CHEMBL203	Epidermal growth factor receptor erbB1	Homo sapiens	SINGLE PROTEIN	CHEMBL1961873	16	GSK Published Kinase Inhibitor Set			None
CHEMBL458438	GSK-1511931A	0	508.63	2	5.53	GSK1511931A	COc1cc(N2CCN(C(C)C)CC2)ccc1Nc1nc(Nc2cccc3ncccc23)c2cc[nH]c2n1	Inhibition	'='	35.19	%				UO_0000187					False	CHEMBL1962267	GSK_PKIS: EGFR (T790M-L858R mutant) mean inhibition at 1 uM [Nanosyn]	B	BAO_0000357	single protein format	None	None	None	None	None	CHEMBL203	Epidermal growth factor receptor erbB1	Homo sapiens	SINGLE PROTEIN	CHEMBL1961873	16	GSK Published Kinase Inhibitor Set			None
CHEMBL246492		0	487.54	0	3.52	26	Fc1cccc(Cn2ncc3cc(Nc4ncnn5ccc(COC[C@@H]6COCCN6)c45)ccc32)c1	IC50	'='	640.0	nM	6.19			UO_0000065	12.70	0.23	2.67	6.84	False	CHEMBL903494	Inhibition of EGFR	B	BAO_0000357	single protein format	None	None	None	None	None	CHEMBL203	Epidermal growth factor receptor erbB1	Homo sapiens	SINGLE PROTEIN	CHEMBL1139130	1	Scientific Literature	Bioorg. Med. Chem. Lett.	2007	None
CHEMBL246489		0	446.49	0	4.17	13	COCCOCc1ccn2ncnc(Nc3ccc4c(cnn4Cc4cccc(F)c4)c3)c12	IC50	'='	490.0	nM	6.31			UO_0000065	14.13	0.26	2.14	8.04	False	CHEMBL903494	Inhibition of EGFR	B	BAO_0000357	single protein format	None	None	None	None	None	CHEMBL203	Epidermal growth factor receptor erbB1	Homo sapiens	SINGLE PROTEIN	CHEMBL1139130	1	Scientific Literature	Bioorg. Med. Chem. Lett.	2007	None
CHEMBL521589	BAMBUTEROL	3	367.45	0	2.23	BAMBUTEROL	CN(C)C(=O)Oc1cc(OC(=O)N(C)C)cc(C(O)CNC(C)(C)C)c1	Ki						Not Active (inhibition < 50% @ 10 uM and thus dose-reponse curve not measured)						False	CHEMBL1909203	DRUGMATRIX: Protein Tyrosine Kinase, EGF Receptor enzyme inhibition (substrate: Poly(Glu:Tyr))	B	BAO_0000219	cell-based format	None	None	None	Insect cells	None	CHEMBL203	Epidermal growth factor receptor erbB1	Homo sapiens	SINGLE PROTEIN	CHEMBL1909046	15	DrugMatrix			None
CHEMBL499815	ATRACTYLOSIDE	0	803.00	2	1.67	ATRACTYLOSIDE	C=C1[C@@H]2CCC3[C@]4(C)C[C@H](O[C@@H]5O[C@H](CO)[C@@H](OS(=O)(=O)[O-])[C@H](OS(=O)(=O)[O-])[C@H]5OC(=O)CC(C)C)C[C@@H](C(=O)O)[C@H]4CC[C@]3(C2)[C@@H]1O.[K+].[K+]	IC50						Not Active (inhibition < 50% @ 10 uM and thus dose-reponse curve not measured)						False	CHEMBL1909203	DRUGMATRIX: Protein Tyrosine Kinase, EGF Receptor enzyme inhibition (substrate: Poly(Glu:Tyr))	B	BAO_0000219	cell-based format	None	None	None	Insect cells	None	CHEMBL203	Epidermal growth factor receptor erbB1	Homo sapiens	SINGLE PROTEIN	CHEMBL1909046	15	DrugMatrix			None
CHEMBL1515611	BROMISOVALUM	0	223.07	0	0.60	BROMISOVALUM	CC(C)C(Br)C(=O)NC(N)=O	Ki						Not Active (inhibition < 50% @ 10 uM and thus dose-reponse curve not measured)						False	CHEMBL1909203	DRUGMATRIX: Protein Tyrosine Kinase, EGF Receptor enzyme inhibition (substrate: Poly(Glu:Tyr))	B	BAO_0000219	cell-based format	None	None	None	Insect cells	None	CHEMBL203	Epidermal growth factor receptor erbB1	Homo sapiens	SINGLE PROTEIN	CHEMBL1909046	15	DrugMatrix			None
CHEMBL2448067		0	467.37	1	5.04	9	COc1cc2c(Nc3ccc(Cl)cc3F)ncnc2cc1OCCCN1CCCC1.Cl	IC50	'='	100.0	nM	7.00			UO_0000065					False	CHEMBL691873	Inhibition of human endothelial cell growth stimulate by endothelial growth factor	F	BAO_0000219	cell-based format	Homo sapiens	None	None	Endothelial cell	None	CHEMBL203	Epidermal growth factor receptor erbB1	Homo sapiens	SINGLE PROTEIN	CHEMBL1135889	1	Scientific Literature	J. Med. Chem.	2002	None
CHEMBL247512		0	512.59	1	4.11	1l	CC(=O)NC1CCN(Cc2ccn3ncnc(Nc4ccc5c(cnn5Cc5cccc(F)c5)c4)c23)CC1	IC50	'='	380.0	nM	6.42			UO_0000065	12.53	0.23	2.31	6.95	False	CHEMBL923201	Inhibition of human recombinant EGFR expressed in insect Sf9 cells	B	BAO_0000219	cell-based format	Homo sapiens	None	None	Sf9	None	CHEMBL203	Epidermal growth factor receptor erbB1	Homo sapiens	SINGLE PROTEIN	CHEMBL1140690	1	Scientific Literature	Bioorg. Med. Chem. Lett.	2007	CHEMBL3308860
CHEMBL1762110		0	402.50	0	3.87	3c	CC(=O)NC[C@H]1CC[C@H](c2nc(-c3cc4ccccc4[nH]3)c3c(N)nccn32)CC1	IC50	'='	3580.0	nM	5.45			UO_0000065	13.53	0.25	1.58	5.39	False	CHEMBL1762895	Inhibition of EGFR	B	BAO_0000357	single protein format	None	None	None	None	None	CHEMBL203	Epidermal growth factor receptor erbB1	Homo sapiens	SINGLE PROTEIN	CHEMBL1759853	1	Scientific Literature	Bioorg. Med. Chem. Lett.	2011	None
CHEMBL1395	METHYLTESTOSTERONE	4	302.46	0	4.27	17-METHYLTESTOSTERONE	C[C@]1(O)CC[C@H]2[C@@H]3CCC4=CC(=O)CC[C@]4(C)[C@H]3CC[C@@]21C	IC50						Not Active (inhibition < 50% @ 10 uM and thus dose-reponse curve not measured)						False	CHEMBL1909203	DRUGMATRIX: Protein Tyrosine Kinase, EGF Receptor enzyme inhibition (substrate: Poly(Glu:Tyr))	B	BAO_0000219	cell-based format	None	None	None	Insect cells	None	CHEMBL203	Epidermal growth factor receptor erbB1	Homo sapiens	SINGLE PROTEIN	CHEMBL1909046	15	DrugMatrix			None
CHEMBL55993		0	307.35	0	3.81	6	Cc1cc(C)c(C(=O)/C(C#N)=C/c2ccc(O)c(O)c2)c(C)c1	IC50	'='	19054.61	nM	4.72			UO_0000065	15.36	0.28	0.91	5.80	False	CHEMBL676067	Inhibitory activity against epidermal growth factor receptor (EGFR)	B	BAO_0000357	single protein format	None	None	None	None	None	CHEMBL203	Epidermal growth factor receptor erbB1	Homo sapiens	SINGLE PROTEIN	CHEMBL1136802	1	Scientific Literature	J. Med. Chem.	2003	None
CHEMBL146697		0	375.41	0	1.48	11c	Cc1c(CCC(=O)O)c[nH]c1/C=C1\C(=O)Nc2ccc(S(N)(=O)=O)cc21	IC50	'>'	100000.0	nM				UO_0000065					False	CHEMBL677830	Inhibitory activity against Epidermal growth factor receptor	B	BAO_0000357	single protein format	None	None	None	None	None	CHEMBL203	Epidermal growth factor receptor erbB1	Homo sapiens	SINGLE PROTEIN	CHEMBL1132535	1	Scientific Literature	J. Med. Chem.	1999	None
CHEMBL3973028		0	350.42	0	4.16	27	CCC(=O)Nc1cc2c(N[C@H](C)c3ccccc3)ncnc2cc1OC	IC50	'='	86.0	nM	7.07			UO_0000065	20.16	0.37	2.91	9.28	False	CHEMBL3854863	Irreversible inhibition of GST-tagged ERBB1 (unknown origin) (Met-668 to Ala-1211 residues) expressed in baculovirus infected Sf9 insect cells assessed as reduction in Glu/Tyr copolymer phosphorylation after 6 mins by ELISA	B	BAO_0000219	cell-based format	Homo sapiens	None	None	Sf9	None	CHEMBL203	Epidermal growth factor receptor erbB1	Homo sapiens	SINGLE PROTEIN	CHEMBL3853319	1	Scientific Literature	J Med Chem	2016	CHEMBL3308860
CHEMBL3980622		0	413.48	0	4.72	32	CCC(=O)Nc1cc2c(Nc3ccc(Cc4ccccn4)cc3)ncnc2cc1OC	IC50	'='	205.0	nM	6.69			UO_0000065	16.18	0.29	1.97	7.51	False	CHEMBL3854863	Irreversible inhibition of GST-tagged ERBB1 (unknown origin) (Met-668 to Ala-1211 residues) expressed in baculovirus infected Sf9 insect cells assessed as reduction in Glu/Tyr copolymer phosphorylation after 6 mins by ELISA	B	BAO_0000219	cell-based format	Homo sapiens	None	None	Sf9	None	CHEMBL203	Epidermal growth factor receptor erbB1	Homo sapiens	SINGLE PROTEIN	CHEMBL3853319	1	Scientific Literature	J Med Chem	2016	CHEMBL3308860
CHEMBL3932176		0	521.63	2	5.23	44	CCOc1cc2ncnc(Nc3ccc4c(cnn4Cc4ccccc4)c3)c2cc1NC(=O)/C=C/CN(C)C	IC50	'='	6.0	nM	8.22			UO_0000065	15.76	0.29	2.99	8.46	False	CHEMBL3854863	Irreversible inhibition of GST-tagged ERBB1 (unknown origin) (Met-668 to Ala-1211 residues) expressed in baculovirus infected Sf9 insect cells assessed as reduction in Glu/Tyr copolymer phosphorylation after 6 mins by ELISA	B	BAO_0000219	cell-based format	Homo sapiens	None	None	Sf9	None	CHEMBL203	Epidermal growth factor receptor erbB1	Homo sapiens	SINGLE PROTEIN	CHEMBL3853319	1	Scientific Literature	J Med Chem	2016	CHEMBL3308860
CHEMBL3986103		0	572.69	2	5.16	67	CCOc1cc2ncnc(Nc3ccc(NS(=O)(=O)c4ccccc4)cc3)c2cc1NC(=O)/C=C/CN1CCCC1	IC50	'='	21.0	nM	7.68			UO_0000065	13.41	0.26	2.52	6.12	False	CHEMBL3854863	Irreversible inhibition of GST-tagged ERBB1 (unknown origin) (Met-668 to Ala-1211 residues) expressed in baculovirus infected Sf9 insect cells assessed as reduction in Glu/Tyr copolymer phosphorylation after 6 mins by ELISA	B	BAO_0000219	cell-based format	Homo sapiens	None	None	Sf9	None	CHEMBL203	Epidermal growth factor receptor erbB1	Homo sapiens	SINGLE PROTEIN	CHEMBL3853319	1	Scientific Literature	J Med Chem	2016	CHEMBL3308860
CHEMBL1203936		0	403.76	0	4.55	13	COc1cc2ncnc(Nc3cc(F)cc(C(F)(F)F)c3)c2cc1OC.Cl	IC50	'='	20.0	nM	7.70			UO_0000065	20.96	0.40	3.15	13.68	False	CHEMBL916319	Displacement of [125I]4-(3-iodoanilino)-6,7-dimethoxyquinazoline from EGFR tyrosine kinase in human A431 cell membranes	B	BAO_0000219	cell-based format	Homo sapiens	None	None	A-431	None	CHEMBL203	Epidermal growth factor receptor erbB1	Homo sapiens	SINGLE PROTEIN	CHEMBL1140296	1	Scientific Literature	J. Med. Chem.	2005	CHEMBL3307523
CHEMBL1203939		0	363.82	0	4.31	16a	CCOc1cc2ncnc(Nc3ccccc3F)c2cc1OCC.Cl	IC50	'='	15.8	nM	7.80			UO_0000065					False	CHEMBL916320	Inhibition of human EGFR tyrosine kinase phosphorylation expressed in mouse BaF3 cells	F	BAO_0000219	cell-based format	Homo sapiens	None	None	BaF3	None	CHEMBL203	Epidermal growth factor receptor erbB1	Homo sapiens	SINGLE PROTEIN	CHEMBL1140296	1	Scientific Literature	J. Med. Chem.	2005	CHEMBL3307634
CHEMBL1204168		0	396.67	0	4.15	11c	COc1cc2ncnc(Nc3cccc(Br)c3)c2cc1OC.Cl	IC50	'='	2.6	nM	8.59			UO_0000065					False	CHEMBL916320	Inhibition of human EGFR tyrosine kinase phosphorylation expressed in mouse BaF3 cells	F	BAO_0000219	cell-based format	Homo sapiens	None	None	BaF3	None	CHEMBL203	Epidermal growth factor receptor erbB1	Homo sapiens	SINGLE PROTEIN	CHEMBL1140296	1	Scientific Literature	J. Med. Chem.	2005	CHEMBL3307634
CHEMBL541586		0	335.77	0	3.53	11a	COc1cc2ncnc(Nc3cccc(F)c3)c2cc1OC.Cl	IC50	'='	6.3	nM	8.20			UO_0000065					False	CHEMBL916320	Inhibition of human EGFR tyrosine kinase phosphorylation expressed in mouse BaF3 cells	F	BAO_0000219	cell-based format	Homo sapiens	None	None	BaF3	None	CHEMBL203	Epidermal growth factor receptor erbB1	Homo sapiens	SINGLE PROTEIN	CHEMBL1140296	1	Scientific Literature	J. Med. Chem.	2005	CHEMBL3307634
CHEMBL1203934		0	335.77	0	3.53	17b	COc1cc2ncnc(Nc3ccc(F)cc3)c2cc1OC.Cl	Ratio IC50	'='	5.5										False	CHEMBL916325	Ratio of IC50 for human MCF7 cells to IC50 for human MCF10A cells	F	BAO_0000219	cell-based format	Homo sapiens	None	None	MCF7	None	CHEMBL203	Epidermal growth factor receptor erbB1	Homo sapiens	SINGLE PROTEIN	CHEMBL1140296	1	Scientific Literature	J. Med. Chem.	2005	CHEMBL3308403
CHEMBL1204168		0	396.67	0	4.15	11c	COc1cc2ncnc(Nc3cccc(Br)c3)c2cc1OC.Cl	Ratio IC50	'='	7.6										False	CHEMBL916325	Ratio of IC50 for human MCF7 cells to IC50 for human MCF10A cells	F	BAO_0000219	cell-based format	Homo sapiens	None	None	MCF7	None	CHEMBL203	Epidermal growth factor receptor erbB1	Homo sapiens	SINGLE PROTEIN	CHEMBL1140296	1	Scientific Literature	J. Med. Chem.	2005	CHEMBL3308403
CHEMBL3942228		0	561.69	2	6.15	47	CCOc1cc2ncnc(Nc3ccc4c(cnn4Cc4ccccc4)c3)c2cc1NC(=O)/C=C/CN1CCCCC1	IC50	'='	8.0	nM	8.10			UO_0000065	14.42	0.26	1.95	8.33	False	CHEMBL3854863	Irreversible inhibition of GST-tagged ERBB1 (unknown origin) (Met-668 to Ala-1211 residues) expressed in baculovirus infected Sf9 insect cells assessed as reduction in Glu/Tyr copolymer phosphorylation after 6 mins by ELISA	B	BAO_0000219	cell-based format	Homo sapiens	None	None	Sf9	None	CHEMBL203	Epidermal growth factor receptor erbB1	Homo sapiens	SINGLE PROTEIN	CHEMBL3853319	1	Scientific Literature	J Med Chem	2016	CHEMBL3308860
CHEMBL347786		0	256.35	0	3.85	33	CC(C)(C)c1cc(O)cc(-c2ccc(CO)cc2)c1	Inhibition	'='	21.0	%				UO_0000187					False	CHEMBL678925	Inhibition of EGF-stimulated DNA synthesis in ER22 (EGF-receptor expressing) cells at 10 uM	F	BAO_0000019	assay format	None	None	None	None	None	CHEMBL203	Epidermal growth factor receptor erbB1	Homo sapiens	SINGLE PROTEIN	CHEMBL1128699	1	Scientific Literature	J. Med. Chem.	1995	None
CHEMBL3950966		0	577.73	2	6.78	45	CCOc1cc2ncnc(Nc3ccc4c(cnn4Cc4ccccc4)c3)c2cc1NC(=O)/C=C/CN(C(C)C)C(C)C	IC50	'='	15.0	nM	7.82			UO_0000065	13.54	0.25	1.04	8.05	False	CHEMBL3854863	Irreversible inhibition of GST-tagged ERBB1 (unknown origin) (Met-668 to Ala-1211 residues) expressed in baculovirus infected Sf9 insect cells assessed as reduction in Glu/Tyr copolymer phosphorylation after 6 mins by ELISA	B	BAO_0000219	cell-based format	Homo sapiens	None	None	Sf9	None	CHEMBL203	Epidermal growth factor receptor erbB1	Homo sapiens	SINGLE PROTEIN	CHEMBL3853319	1	Scientific Literature	J Med Chem	2016	CHEMBL3308860
CHEMBL1817966		0	414.59	1	6.02	3, PM-060054	C/C=C(\C)C(O)C(C)/C=C(C)/C=C/CC(C)/C=C/c1oc(OC)c(CC)c(=O)c1C	Inhibition						Not Active						False	CHEMBL1820124	Inhibition of EGFR autophosphorylation in human HeLa cells preincubated for 30 mins prior to EGF stimulation by Western blotting	B	BAO_0000219	cell-based format	Homo sapiens	None	None	HeLa	None	CHEMBL203	Epidermal growth factor receptor erbB1	Homo sapiens	SINGLE PROTEIN	CHEMBL1817613	1	Scientific Literature	J. Nat. Prod.	2011	CHEMBL3308376
CHEMBL162223		0	421.30	0	4.58	5t	Brc1cccc(Nc2ncnc3cnc(NCCc4ccccn4)cc23)c1	IC50	'='	8.1	nM	8.09			UO_0000065					False	CHEMBL621853	Inhibition of autophosphorylation of epidermal growth factor receptor in A431 cells in culture	F	BAO_0000219	cell-based format	Homo sapiens	None	None	A-431	None	CHEMBL203	Epidermal growth factor receptor erbB1	Homo sapiens	SINGLE PROTEIN	CHEMBL1131301	1	Scientific Literature	J. Med. Chem.	1998	CHEMBL3307523
CHEMBL337026		0	480.52	0	3.99	35	CN[C@H]1C[C@@H]2O[C@](C)([C@H]1OC)n1c3ccccc3c3c4c(c5c6ccccc6n2c5c31)C(=O)NC4=O	IC50	'='	200.0	nM	6.70			UO_0000065	13.94	0.25	2.71	7.74	False	CHEMBL677890	Inhibitory activity against protein tyrosine kinase of Epidermal growth factor receptor was determined	B	BAO_0000357	single protein format	None	None	None	None	None	CHEMBL203	Epidermal growth factor receptor erbB1	Homo sapiens	SINGLE PROTEIN	CHEMBL1127758	1	Scientific Literature	Bioorg. Med. Chem. Lett.	1994	None
CHEMBL165228		0	443.35	0	3.58	10n	Cc1nc(Nc2cccc(Br)c2)c2cc(NCCN3CCOCC3)ncc2n1	IC50	'='	117.0	nM	6.93			UO_0000065	15.64	0.34	3.35	9.22	False	CHEMBL674648	Inhibit of phosphorylation of a tyrosine/glutamic acid copolymer by epidermal growth factor receptor prepared from human A431 carcinoma cell vesicles by immunoaffinity chromatography.	B	BAO_0000357	single protein format	None	None	None	None	None	CHEMBL203	Epidermal growth factor receptor erbB1	Homo sapiens	SINGLE PROTEIN	CHEMBL1131301	1	Scientific Literature	J. Med. Chem.	1998	None
CHEMBL143108		0	462.51	0	3.79	21	N#C/C(=C\c1ccc2[nH]ccc2c1)C(=O)NCCCNC(=O)/C(C#N)=C/c1ccc2[nH]ccc2c1	IC50	'>'	100000.0	nM				UO_0000065					False	CHEMBL679672	Inhibitory activity of compound against Epidermal growth factor receptor autophosphorylation	B	BAO_0000357	single protein format	None	None	None	None	None	CHEMBL203	Epidermal growth factor receptor erbB1	Homo sapiens	SINGLE PROTEIN	CHEMBL1129590	1	Scientific Literature	J. Med. Chem.	1996	None
CHEMBL172514		0	424.55	0	2.56	5k	COCCNCCN1CCC(n2cc(-c3cccc(OC)c3)c3c(N)ncnc32)CC1	IC50	'>'	10000.0	nM				UO_0000065					False	CHEMBL677884	Inhibition of autophosphorylation of epidermal growth factor receptor (EGF-R) in a cellular assay	F	BAO_0000019	assay format	None	None	None	None	None	CHEMBL203	Epidermal growth factor receptor erbB1	Homo sapiens	SINGLE PROTEIN	CHEMBL1134003	1	Scientific Literature	Bioorg. Med. Chem. Lett.	2001	None
CHEMBL343887		0	503.52	1	1.28	14	N#C/C(=C\c1ccc(O)c(O)c1)C(=O)NCCN1CCN(C(=O)/C(C#N)=C/c2ccc(O)c(O)c2)CC1	IC50	'='	2200.0	nM	5.66			UO_0000065	11.24	0.21	4.38	3.12	False	CHEMBL677831	Inhibition of epidermal growth factor receptor (EGFR) phosphorylation of the exogenous substrate poly(Glu6, Ala3,Tyr) (polyGAT)	B	BAO_0000357	single protein format	None	None	None	None	None	CHEMBL203	Epidermal growth factor receptor erbB1	Homo sapiens	SINGLE PROTEIN	CHEMBL1129590	1	Scientific Literature	J. Med. Chem.	1996	None
CHEMBL67424		0	301.29	0	4.20	15m	COc1cc2cc(-c3ccc(F)c(F)c3)cnc2cc1OC	IC50	'>'	20000.0	nM				UO_0000065					False	CHEMBL679946	Concentration required to inhibit phosphorylation of isolated human epidermal growth factor tyrosine kinase receptor by 50%	B	BAO_0000357	single protein format	None	None	None	None	None	CHEMBL203	Epidermal growth factor receptor erbB1	Homo sapiens	SINGLE PROTEIN	CHEMBL1127568	1	Scientific Literature	J. Med. Chem.	1994	None
CHEMBL305178		0	506.58	2	6.20	39	C[C@H](Nc1nccc(-c2c(-c3cccc(C(F)(F)F)c3)nc(C3CCNCC3)n2C)n1)c1ccccc1	IC50	'>'	10000.0	nM				UO_0000065					False	CHEMBL672267	Inhibition of EGF receptor kinase	B	BAO_0000357	single protein format	None	None	None	None	None	CHEMBL203	Epidermal growth factor receptor erbB1	Homo sapiens	SINGLE PROTEIN	CHEMBL1132637	1	Scientific Literature	J. Med. Chem.	1999	None
CHEMBL166765		0	280.33	0	3.11	13h	Nc1ncnc2c1c(-c1ccc(O)cc1)cn2C1CCC1	IC50	'='	600.0	nM	6.22			UO_0000065	22.19	0.40	3.11	8.08	False	CHEMBL674693	Inhibition of Epidermal growth factor receptor (EGF-R) tyrosine kinase activity	B	BAO_0000357	single protein format	None	None	None	None	None	CHEMBL203	Epidermal growth factor receptor erbB1	Homo sapiens	SINGLE PROTEIN	CHEMBL1134829	1	Scientific Literature	Bioorg. Med. Chem. Lett.	2001	None
CHEMBL204164		0	411.82	0	4.86	2ad	C=CC(=O)Nc1ccc2c(c1)CNc1c(Nc3ccc(F)c(Cl)c3)ncnc1O2	IC50	'='	4900.0	nM	5.31			UO_0000065	12.89	0.25	0.45	6.02	False	CHEMBL867748	Inhibition of EGFR	B	BAO_0000357	single protein format	Homo sapiens	None	None	None	None	CHEMBL203	Epidermal growth factor receptor erbB1	Homo sapiens	SINGLE PROTEIN	CHEMBL1139019	1	Scientific Literature	Bioorg. Med. Chem. Lett.	2006	None
CHEMBL381541		0	438.29	0	4.83	2ac	C=CC(=O)Nc1ccc2c(c1)CNc1c(Nc3cccc(Br)c3)ncnc1O2	IC50	'='	5700.0	nM	5.24			UO_0000065	11.96	0.26	0.41	5.95	False	CHEMBL867748	Inhibition of EGFR	B	BAO_0000357	single protein format	Homo sapiens	None	None	None	None	CHEMBL203	Epidermal growth factor receptor erbB1	Homo sapiens	SINGLE PROTEIN	CHEMBL1139019	1	Scientific Literature	Bioorg. Med. Chem. Lett.	2006	None
CHEMBL206848		0	386.77	0	4.43	2x	O=C(O)c1ccc2c(c1)CNc1c(Nc3ccc(F)c(Cl)c3)ncnc1O2	IC50	'='	4400.0	nM	5.36			UO_0000065	13.85	0.27	0.93	5.56	False	CHEMBL867748	Inhibition of EGFR	B	BAO_0000357	single protein format	Homo sapiens	None	None	None	None	CHEMBL203	Epidermal growth factor receptor erbB1	Homo sapiens	SINGLE PROTEIN	CHEMBL1139019	1	Scientific Literature	Bioorg. Med. Chem. Lett.	2006	None
CHEMBL204164		0	411.82	0	4.86	2ad	C=CC(=O)Nc1ccc2c(c1)CNc1c(Nc3ccc(F)c(Cl)c3)ncnc1O2	IC50	'='	8900.0	nM	5.05			UO_0000065	12.26	0.24	0.19	5.73	False	CHEMBL867749	Inhibition of EGFR autophosphorylation in DiFi cells	B	BAO_0000219	cell-based format	Homo sapiens	None	None	DiFi	None	CHEMBL203	Epidermal growth factor receptor erbB1	Homo sapiens	SINGLE PROTEIN	CHEMBL1139019	1	Scientific Literature	Bioorg. Med. Chem. Lett.	2006	None
CHEMBL205148		0	413.23	0	4.40	2w	O=C(O)c1ccc2c(c1)CNc1c(Nc3cccc(Br)c3)ncnc1O2	IC50	'>'	30000.0	nM				UO_0000065					False	CHEMBL867749	Inhibition of EGFR autophosphorylation in DiFi cells	B	BAO_0000219	cell-based format	Homo sapiens	None	None	DiFi	None	CHEMBL203	Epidermal growth factor receptor erbB1	Homo sapiens	SINGLE PROTEIN	CHEMBL1139019	1	Scientific Literature	Bioorg. Med. Chem. Lett.	2006	None
CHEMBL206370		0	396.45	1	5.61	2t	COc1ccc2c(c1)CNc1c(Nc3cccc(-c4ccccc4)c3)ncnc1O2	IC50	'='	9800.0	nM	5.01			UO_0000065	12.63	0.23	-0.60	7.33	False	CHEMBL867749	Inhibition of EGFR autophosphorylation in DiFi cells	B	BAO_0000219	cell-based format	Homo sapiens	None	None	DiFi	None	CHEMBL203	Epidermal growth factor receptor erbB1	Homo sapiens	SINGLE PROTEIN	CHEMBL1139019	1	Scientific Literature	Bioorg. Med. Chem. Lett.	2006	None
CHEMBL426124		0	372.79	0	4.74	2r	COc1ccc2c(c1)CNc1c(Nc3ccc(F)c(Cl)c3)ncnc1O2	IC50	'='	2400.0	nM	5.62			UO_0000065	15.07	0.30	0.88	8.23	False	CHEMBL867749	Inhibition of EGFR autophosphorylation in DiFi cells	B	BAO_0000219	cell-based format	Homo sapiens	None	None	DiFi	None	CHEMBL203	Epidermal growth factor receptor erbB1	Homo sapiens	SINGLE PROTEIN	CHEMBL1139019	1	Scientific Literature	Bioorg. Med. Chem. Lett.	2006	None
CHEMBL383121		0	320.35	0	3.95	2f	COc1ccc2c(c1)CNc1c(Nc3ccccc3)ncnc1O2	IC50						Not Determined						False	CHEMBL867749	Inhibition of EGFR autophosphorylation in DiFi cells	B	BAO_0000219	cell-based format	Homo sapiens	None	None	DiFi	None	CHEMBL203	Epidermal growth factor receptor erbB1	Homo sapiens	SINGLE PROTEIN	CHEMBL1139019	1	Scientific Literature	Bioorg. Med. Chem. Lett.	2006	None
CHEMBL165788		0	319.29	0	3.83	8b	CNc1cc2c(Nc3cccc(C(F)(F)F)c3)ncnc2cn1	IC50	'='	1.1	nM	8.96			UO_0000065	28.06	0.53	5.13	14.28	False	CHEMBL674648	Inhibit of phosphorylation of a tyrosine/glutamic acid copolymer by epidermal growth factor receptor prepared from human A431 carcinoma cell vesicles by immunoaffinity chromatography.	B	BAO_0000357	single protein format	None	None	None	None	None	CHEMBL203	Epidermal growth factor receptor erbB1	Homo sapiens	SINGLE PROTEIN	CHEMBL1131301	1	Scientific Literature	J. Med. Chem.	1998	None
CHEMBL377277		0	361.80	0	4.96	15	COc1cc(OC(C)C)c2c(Nc3ccc(F)c(Cl)c3)ncnc2c1	IC50	'='	8068.0	nM	5.09			UO_0000065	14.08	0.28	0.13	9.05	False	CHEMBL868329	Inhibitory activity against EGFR	B	BAO_0000357	single protein format	Homo sapiens	None	None	None	None	CHEMBL203	Epidermal growth factor receptor erbB1	Homo sapiens	SINGLE PROTEIN	CHEMBL1146052	1	Scientific Literature	Bioorg. Med. Chem. Lett.	2006	None
CHEMBL3356290		0	395.89	0	3.46	9b	O=C1Nc2ccccc2/C1=C/c1ccc(N2CCN(C(=O)CCCl)CC2)cc1	Inhibition	'='	24.3	%				UO_0000187					False	CHEMBL3383541	Inhibition of recombinant EGFR (unknown origin) at 10 uM after 1 hr by microfluidic assay	B	BAO_0000357	single protein format	Homo sapiens	None	None	None	None	CHEMBL203	Epidermal growth factor receptor erbB1	Homo sapiens	SINGLE PROTEIN	CHEMBL3352626	1	Scientific Literature	Bioorg. Med. Chem.	2014	None
CHEMBL3356290		0	395.89	0	3.46	9b	O=C1Nc2ccccc2/C1=C/c1ccc(N2CCN(C(=O)CCCl)CC2)cc1	Inhibition	'='	19.1	%				UO_0000187					False	CHEMBL3383553	Inhibition of recombinant EGFR (unknown origin) at 0.1 uM after 1 hr by microfluidic assay	B	BAO_0000357	single protein format	Homo sapiens	None	None	None	None	CHEMBL203	Epidermal growth factor receptor erbB1	Homo sapiens	SINGLE PROTEIN	CHEMBL3352626	1	Scientific Literature	Bioorg. Med. Chem.	2014	None
CHEMBL62176		0	282.37	0	3.19	10j	CN1C(=S)C(C(=O)Nc2ccccc2)c2ccccc21	FC50	'='	1.0	uM				UO_0000064					False	CHEMBL677469	Inhibition of EFGR tyrosine kinase from A431 cells	B	BAO_0000219	cell-based format	Homo sapiens	None	None	A-431	None	CHEMBL203	Epidermal growth factor receptor erbB1	Homo sapiens	SINGLE PROTEIN	CHEMBL1128344	1	Scientific Literature	J. Med. Chem.	1995	CHEMBL3307523
CHEMBL185853		0	240.27	0	2.49	13	Cc1ccc(Nc2ncnn3cccc23)cc1O	IC50	'='	510.0	nM	6.29			UO_0000065	26.19	0.48	3.80	10.08	False	CHEMBL832893	In vitro inhibition of Epidermal growth factor receptor	B	BAO_0000357	single protein format	Homo sapiens	None	None	None	None	CHEMBL203	Epidermal growth factor receptor erbB1	Homo sapiens	SINGLE PROTEIN	CHEMBL1138664	1	Scientific Literature	J. Med. Chem.	2004	None
CHEMBL65	CAMPTOTHECIN	0	348.36	0	2.08	SID399733	CC[C@@]1(O)C(=O)OCc2c1cc1n(c2=O)Cc2cc3ccccc3nc2-1	Ki						Not Active (inhibition < 50% @ 10 uM and thus dose-reponse curve not measured)						False	CHEMBL1909203	DRUGMATRIX: Protein Tyrosine Kinase, EGF Receptor enzyme inhibition (substrate: Poly(Glu:Tyr))	B	BAO_0000219	cell-based format	None	None	None	Insect cells	None	CHEMBL203	Epidermal growth factor receptor erbB1	Homo sapiens	SINGLE PROTEIN	CHEMBL1909046	15	DrugMatrix			None
CHEMBL648	CYCLIZINE	4	266.39	0	3.02	CYCLIZINE	CN1CCN(C(c2ccccc2)c2ccccc2)CC1	IC50						Not Active (inhibition < 50% @ 10 uM and thus dose-reponse curve not measured)						False	CHEMBL1909203	DRUGMATRIX: Protein Tyrosine Kinase, EGF Receptor enzyme inhibition (substrate: Poly(Glu:Tyr))	B	BAO_0000219	cell-based format	None	None	None	Insect cells	None	CHEMBL203	Epidermal growth factor receptor erbB1	Homo sapiens	SINGLE PROTEIN	CHEMBL1909046	15	DrugMatrix			None
CHEMBL133498		0	417.85	0	3.43	18	CN1CC[C@H](c2c(O)cc(O)c3c(=O)cc(Oc4ccccc4Cl)oc23)[C@H](O)C1	IC50	'>'	50000.0	nM				UO_0000065					False	CHEMBL873605	Inhibition of Epidermal growth factor receptor	B	BAO_0000357	single protein format	None	None	None	None	None	CHEMBL203	Epidermal growth factor receptor erbB1	Homo sapiens	SINGLE PROTEIN	CHEMBL1133502	1	Scientific Literature	J. Med. Chem.	2000	None
CHEMBL828	PHENOTHIAZINE	0	199.28	0	3.89	PHENOTHIAZINE	c1ccc2c(c1)Nc1ccccc1S2	IC50						Not Active (inhibition < 50% @ 10 uM and thus dose-reponse curve not measured)						False	CHEMBL1909203	DRUGMATRIX: Protein Tyrosine Kinase, EGF Receptor enzyme inhibition (substrate: Poly(Glu:Tyr))	B	BAO_0000219	cell-based format	None	None	None	Insect cells	None	CHEMBL203	Epidermal growth factor receptor erbB1	Homo sapiens	SINGLE PROTEIN	CHEMBL1909046	15	DrugMatrix			None
CHEMBL59099		0	348.41	0	2.36	13	NCCCNC(=O)c1cccc(Nc2nccc(-c3cccnc3)n2)c1	IC50	'='	45000.0	nM	4.35			UO_0000065	12.48	0.23	1.99	4.11	False	CHEMBL675386	Inhibition of the epidermal growth factor receptor.	B	BAO_0000357	single protein format	None	None	None	None	None	CHEMBL203	Epidermal growth factor receptor erbB1	Homo sapiens	SINGLE PROTEIN	CHEMBL1130562	1	Scientific Literature	Bioorg. Med. Chem. Lett.	1997	None
CHEMBL3926128		0	758.87	2	8.51	4	COc1cc(N2CCC(N3CCCCC3)CC2)ccc1Nc1nccc(-c2c(-c3ccc(OC)c(C(=O)Nc4c(F)cccc4F)c3)nc3cc(C)ccn23)n1	IC50	'<'	1000.0	nM				UO_0000065					False	CHEMBL3882759	Inhibition of recombinant human full length EGFR expressed in baculovirus expression system assessed as decrease in transfer of gamma-phosphate from ATP onto tyrosine residue of biotinylated peptide substrate preincubated for 1 hr followed by substrate addition measured after 90 mins by HTRF method	B	BAO_0000019	assay format	Homo sapiens	None	None	None	None	CHEMBL203	Epidermal growth factor receptor erbB1	Homo sapiens	SINGLE PROTEIN	CHEMBL3882727	38	Patent Bioactivity Data		2008	None
CHEMBL3976855		0	744.85	2	8.20	23	COc1cc(N2CCC(N3CCCCC3)CC2)ccc1Nc1nccc(-c2c(-c3ccc(OC)c(C(=O)Nc4c(F)cccc4F)c3)nc3ccccn23)n1	IC50	'<'	1000.0	nM				UO_0000065					False	CHEMBL3882759	Inhibition of recombinant human full length EGFR expressed in baculovirus expression system assessed as decrease in transfer of gamma-phosphate from ATP onto tyrosine residue of biotinylated peptide substrate preincubated for 1 hr followed by substrate addition measured after 90 mins by HTRF method	B	BAO_0000019	assay format	Homo sapiens	None	None	None	None	CHEMBL203	Epidermal growth factor receptor erbB1	Homo sapiens	SINGLE PROTEIN	CHEMBL3882727	38	Patent Bioactivity Data		2008	None
CHEMBL382862		0	369.22	0	4.70	2d	Brc1ccc2c(c1)CNc1c(Nc3ccccc3)ncnc1O2	IC50	'='	10000.0	nM	5.00			UO_0000065	13.54	0.30	0.30	8.46	False	CHEMBL867748	Inhibition of EGFR	B	BAO_0000357	single protein format	Homo sapiens	None	None	None	None	CHEMBL203	Epidermal growth factor receptor erbB1	Homo sapiens	SINGLE PROTEIN	CHEMBL1139019	1	Scientific Literature	Bioorg. Med. Chem. Lett.	2006	None
CHEMBL2437224		0	737.28	2	6.47	L-2, selatinib	C[S+]([O-])CCNCc1ccc(-c2ccc3ncnc(Nc4ccc(OCc5cccc(F)c5)c(Cl)c4)c3c2)o1.Cc1ccc(S(=O)(=O)O)cc1	IC50	'='	13.0	nM	7.89			UO_0000065	13.96	0.28	1.42	8.83	False	CHEMBL2439214	Inhibition of EGFR (unknown origin) using poly-(Glu4-Tyr) as substrate after 1 hr by ELISA-based spectrophotometry	B	BAO_0000357	single protein format	Homo sapiens	None	None	None	None	CHEMBL203	Epidermal growth factor receptor erbB1	Homo sapiens	SINGLE PROTEIN	CHEMBL2434871	1	Scientific Literature	Eur. J. Med. Chem.	2013	None
CHEMBL2437469		0	512.57	1	2.80	3x	C=CC(=O)Nc1cccc(-n2c(=O)cnc3cnc(Nc4ccc(N5CCN(C)CC5)cc4OC)nc32)c1	Inhibition	'<'	10.0	%				UO_0000187					False	CHEMBL2439331	Inhibition of EGFR (unknown origin) at 1 uM after 1 hr relative to control	B	BAO_0000357	single protein format	Homo sapiens	None	None	None	None	CHEMBL203	Epidermal growth factor receptor erbB1	Homo sapiens	SINGLE PROTEIN	CHEMBL2434822	1	Scientific Literature	J. Med. Chem.	2013	None
CHEMBL79704		0	440.55	1	5.48	6	O=C(O)CCc1c(SSc2[nH]c3ccccc3c2CCC(=O)O)[nH]c2ccccc12	IC50	'='	4800.0	nM	5.32			UO_0000065	12.07	0.24	-0.16	5.01	False	CHEMBL673450	Inhibition of the tyrosine kinase activity of the human epidermal growth factor receptor (EGFR)	B	BAO_0000357	single protein format	None	None	None	None	None	CHEMBL203	Epidermal growth factor receptor erbB1	Homo sapiens	SINGLE PROTEIN	CHEMBL1127622	1	Scientific Literature	J. Med. Chem.	1994	None
CHEMBL248674		0	349.39	0	3.12	6e	COc1cc2ncnc(Nc3cccc(C#CCCO)c3)c2cc1OC	IC50	'='	402.1	nM	6.40			UO_0000065	18.31	0.34	3.28	8.36	False	CHEMBL924351	Inhibition of EGFR	B	BAO_0000357	single protein format	None	None	None	None	None	CHEMBL203	Epidermal growth factor receptor erbB1	Homo sapiens	SINGLE PROTEIN	CHEMBL1140520	1	Scientific Literature	Bioorg. Med. Chem. Lett.	2007	None
CHEMBL2437299		0	317.41	0	1.86	4c	Cc1ccc(-c2csc(=N)n2CC(=O)N2CCOCC2)cc1	Ki	'='	22940.0	nM	4.64			UO_0000065	14.62	0.29	2.78	7.96	False	CHEMBL2439370	Inhibition of human EGFR	B	BAO_0000357	single protein format	Homo sapiens	None	None	None	None	CHEMBL203	Epidermal growth factor receptor erbB1	Homo sapiens	SINGLE PROTEIN	CHEMBL2434944	1	Scientific Literature	Eur. J. Med. Chem.	2013	None
CHEMBL2437302		0	337.83	0	2.21	4b	N=c1scc(-c2ccc(Cl)cc2)n1CC(=O)N1CCOCC1	Ki	'='	6640.0	nM	5.18			UO_0000065	15.33	0.32	2.97	8.88	False	CHEMBL2439370	Inhibition of human EGFR	B	BAO_0000357	single protein format	Homo sapiens	None	None	None	None	CHEMBL203	Epidermal growth factor receptor erbB1	Homo sapiens	SINGLE PROTEIN	CHEMBL2434944	1	Scientific Literature	Eur. J. Med. Chem.	2013	None
CHEMBL422347		0	531.66	2	5.53	2	CS(=O)(=O)CCNc1nc(-c2ccc3ncnc(Nc4ccc(OCc5ccccc5)cc4)c3c2)cs1	IC50	'='	1600.0	nM	5.80			UO_0000065					False	CHEMBL879468	Inhibition of EGFR overexpressing HN5 (Head and neck) tumor cell proliferation	F	BAO_0000019	assay format	Homo sapiens	None	None	None	None	CHEMBL203	Epidermal growth factor receptor erbB1	Homo sapiens	SINGLE PROTEIN	CHEMBL1136583	1	Scientific Literature	Bioorg. Med. Chem. Lett.	2003	None
CHEMBL373025		0	398.47	0	3.93	10	CCc1c(CO)cn2ncnc(Nc3ccc4c(cnn4Cc4ccccc4)c3)c12	IC50	'='	490.0	nM	6.31			UO_0000065	15.84	0.29	2.38	7.86	False	CHEMBL881943	In vitro inhibitory concentration against EGFR cytoplasmic sequence expressed in Sf9 cells	B	BAO_0000219	cell-based format	Homo sapiens	None	None	Sf9	None	CHEMBL203	Epidermal growth factor receptor erbB1	Homo sapiens	SINGLE PROTEIN	CHEMBL1140398	1	Scientific Literature	Bioorg. Med. Chem. Lett.	2005	CHEMBL3308860
CHEMBL369967		0	425.54	0	4.54	11	CCNCc1cn2ncnc(Nc3ccc4c(cnn4Cc4ccccc4)c3)c2c1CC	IC50	'='	7400.0	nM	5.13			UO_0000065	12.06	0.22	0.59	7.12	False	CHEMBL881943	In vitro inhibitory concentration against EGFR cytoplasmic sequence expressed in Sf9 cells	B	BAO_0000219	cell-based format	Homo sapiens	None	None	Sf9	None	CHEMBL203	Epidermal growth factor receptor erbB1	Homo sapiens	SINGLE PROTEIN	CHEMBL1140398	1	Scientific Literature	Bioorg. Med. Chem. Lett.	2005	CHEMBL3308860
CHEMBL412367		0	521.59	1	4.88	9b	CCc1c(NC(=O)OCCn2ccnc2)cn2ncnc(Nc3ccc4c(cnn4Cc4ccccc4)c3)c12	IC50	'='	40.0	nM	7.40			UO_0000065	14.18	0.26	2.52	6.37	False	CHEMBL881943	In vitro inhibitory concentration against EGFR cytoplasmic sequence expressed in Sf9 cells	B	BAO_0000219	cell-based format	Homo sapiens	None	None	Sf9	None	CHEMBL203	Epidermal growth factor receptor erbB1	Homo sapiens	SINGLE PROTEIN	CHEMBL1140398	1	Scientific Literature	Bioorg. Med. Chem. Lett.	2005	CHEMBL3308860
CHEMBL204718		0	431.89	1	5.03	11	Cn1cnc(NCc2ccc3ccccc3n2)c1-c1nnc(Nc2ccc(Cl)cc2)o1	Activity	'<'	30.0	%				UO_0000187					False	CHEMBL866549	Protective index against ErbB1 at 10 uM by HTRF method	B	BAO_0000357	single protein format	Homo sapiens	None	None	None	None	CHEMBL203	Epidermal growth factor receptor erbB1	Homo sapiens	SINGLE PROTEIN	CHEMBL1139649	1	Scientific Literature	Bioorg. Med. Chem. Lett.	2006	None
CHEMBL1077739		0	444.88	0	3.71	32	O=C(Nc1ccccc1Cl)c1cnc2ccc(C3CCNCC3)cn12.O=C(O)C(=O)O	Inhibition	'='	93.0	%				UO_0000187					False	CHEMBL1107595	Inhibition of EGFR at 5 uM	B	BAO_0000357	single protein format	None	None	None	None	None	CHEMBL203	Epidermal growth factor receptor erbB1	Homo sapiens	SINGLE PROTEIN	CHEMBL1154316	1	Scientific Literature	Bioorg. Med. Chem. Lett.	2009	None
CHEMBL2437460		0	469.51	0	2.88	3o	C=CC(=O)Nc1cccc(-n2c(=O)cnc3cnc(Nc4ccc(N5CCOCC5)cc4)nc32)c1	IC50	'='	6.95	nM	8.16			UO_0000065	17.38	0.32	5.28	7.14	False	CHEMBL2439336	Inhibition of wild type EGFR (unknown origin) using Tyr 4 peptide as substrate after 1.5 hrs by FRET-based Z'-LYTE assay	B	BAO_0000357	single protein format	Homo sapiens	None	None	None	None	CHEMBL203	Epidermal growth factor receptor erbB1	Homo sapiens	SINGLE PROTEIN	CHEMBL2434822	1	Scientific Literature	J. Med. Chem.	2013	None
CHEMBL2437459		0	469.51	0	2.88	3n	C=CC(=O)Nc1ccc(-n2c(=O)cnc3cnc(Nc4ccc(N5CCOCC5)cc4)nc32)cc1	IC50	'='	5585.0	nM	5.25			UO_0000065	11.19	0.20	2.37	4.60	False	CHEMBL2439336	Inhibition of wild type EGFR (unknown origin) using Tyr 4 peptide as substrate after 1.5 hrs by FRET-based Z'-LYTE assay	B	BAO_0000357	single protein format	Homo sapiens	None	None	None	None	CHEMBL203	Epidermal growth factor receptor erbB1	Homo sapiens	SINGLE PROTEIN	CHEMBL2434822	1	Scientific Literature	J. Med. Chem.	2013	None
CHEMBL2437474		0	360.38	0	2.51	2c	COc1ccc(-n2c(=O)cnc3cnc(Nc4cccc(N)c4)nc32)cc1	IC50	'='	18280.0	nM	4.74			UO_0000065	13.15	0.24	2.23	4.39	False	CHEMBL2439336	Inhibition of wild type EGFR (unknown origin) using Tyr 4 peptide as substrate after 1.5 hrs by FRET-based Z'-LYTE assay	B	BAO_0000357	single protein format	Homo sapiens	None	None	None	None	CHEMBL203	Epidermal growth factor receptor erbB1	Homo sapiens	SINGLE PROTEIN	CHEMBL2434822	1	Scientific Literature	J. Med. Chem.	2013	None
CHEMBL2437473		0	360.38	0	2.51	2b	COc1ccc(Nc2ncc3ncc(=O)n(-c4cccc(N)c4)c3n2)cc1	IC50						Not Active						False	CHEMBL2439336	Inhibition of wild type EGFR (unknown origin) using Tyr 4 peptide as substrate after 1.5 hrs by FRET-based Z'-LYTE assay	B	BAO_0000357	single protein format	Homo sapiens	None	None	None	None	CHEMBL203	Epidermal growth factor receptor erbB1	Homo sapiens	SINGLE PROTEIN	CHEMBL2434822	1	Scientific Literature	J. Med. Chem.	2013	None
CHEMBL47986	ERBSTATIN	0	179.18	0	0.81	1a	O=CN/C=C/c1cc(O)ccc1O	IC50	'='	3000.0	nM	5.52			UO_0000065	30.82	0.58	4.71	7.94	False	CHEMBL674699	Inhibition of Epidermal growth factor receptor	B	BAO_0000357	single protein format	None	None	None	None	None	CHEMBL203	Epidermal growth factor receptor erbB1	Homo sapiens	SINGLE PROTEIN	CHEMBL1153680	1	Scientific Literature	Bioorg. Med. Chem. Lett.	1991	None
CHEMBL131653		0	289.29	0	2.20	II13	COC(=O)c1cc(NCc2cc(O)ccc2O)ccc1O	IC50	'='	1000.0	nM	6.00			UO_0000065					False	CHEMBL674647	Inhibition of EGFR(epidermal growth factor receptor) autophosphorylation in ER22 cell membranes	F	BAO_0000219	cell-based format	None	None	None	ER22	None	CHEMBL203	Epidermal growth factor receptor erbB1	Homo sapiens	SINGLE PROTEIN	CHEMBL1127676	1	Scientific Literature	J. Med. Chem.	1994	CHEMBL3308448
CHEMBL172211		0	399.40	0	4.93	I36	O=C(Oc1ccc2ccccc2c1)c1cc(/N=C/c2cc(O)ccc2O)ccc1O	IC50						Not Determined						False	CHEMBL680024	Inhibition of EGF-Receptor in ER 22 cell membrane (Not isolated)	F	BAO_0000219	cell-based format	None	None	None	ER 22	None	CHEMBL203	Epidermal growth factor receptor erbB1	Homo sapiens	SINGLE PROTEIN	CHEMBL1127676	1	Scientific Literature	J. Med. Chem.	1994	None
CHEMBL360780		0	590.51	2	7.19	25d (table 3)	CCOc1cc2ncc(C#N)c(Nc3cc(Cl)c(OCc4ccccc4)c(Cl)c3)c2cc1NC(=O)/C=C/CN(C)C	IC50	'='	163.0	nM	6.79			UO_0000065					False	CHEMBL873338	Inhibition of human epidermal growth factor receptor (EGFR) autophosphorylation	F	BAO_0000019	assay format	Homo sapiens	None	None	None	None	CHEMBL203	Epidermal growth factor receptor erbB1	Homo sapiens	SINGLE PROTEIN	CHEMBL1142663	1	Scientific Literature	J. Med. Chem.	2005	None
CHEMBL118000		0	465.92	0	4.47	38	N#Cc1cnc2ccc(NC(=O)/C=C/CN3CCOCC3)cc2c1Nc1ccc(F)c(Cl)c1	IC50	'='	2290.0	nM	5.64			UO_0000065	12.11	0.23	1.17	6.25	True	CHEMBL680028	Inhibition of autophosphorylation of cytoplasmic domain of epidermal growth factor receptor	B	BAO_0000357	single protein format	None	None	None	None	None	CHEMBL203	Epidermal growth factor receptor erbB1	Homo sapiens	SINGLE PROTEIN	CHEMBL1145020	1	Scientific Literature	J. Med. Chem.	2003	None
CHEMBL180415		0	590.51	2	7.19	25j (table 3)	CCOc1cc2ncc(C#N)c(Nc3ccc(OCc4ccc(Cl)cc4)c(Cl)c3)c2cc1NC(=O)/C=C/CN(C)C	IC50	'='	51.0	nM	7.29			UO_0000065					False	CHEMBL873338	Inhibition of human epidermal growth factor receptor (EGFR) autophosphorylation	F	BAO_0000019	assay format	Homo sapiens	None	None	None	None	CHEMBL203	Epidermal growth factor receptor erbB1	Homo sapiens	SINGLE PROTEIN	CHEMBL1142663	1	Scientific Literature	J. Med. Chem.	2005	None
CHEMBL3943489		0	765.89	2	8.09	221	CCOc1cc(N2CCC(CCS(C)(=O)=O)CC2)c(C)cc1Nc1nccc(-c2c(-c3cccc(C(=O)Nc4c(F)cccc4F)c3)nc3ccccn23)n1	IC50	'='	1000.0	nM	6.00			UO_0000065	7.83	0.15	-2.09	4.59	False	CHEMBL3882759	Inhibition of recombinant human full length EGFR expressed in baculovirus expression system assessed as decrease in transfer of gamma-phosphate from ATP onto tyrosine residue of biotinylated peptide substrate preincubated for 1 hr followed by substrate addition measured after 90 mins by HTRF method	B	BAO_0000019	assay format	Homo sapiens	None	None	None	None	CHEMBL203	Epidermal growth factor receptor erbB1	Homo sapiens	SINGLE PROTEIN	CHEMBL3882727	38	Patent Bioactivity Data		2008	None
CHEMBL360754		0	582.10	2	7.02	8q (table 3)	CCOc1cc2ncc(C#N)c(Nc3ccc(O[C@H]4CCc5ccccc54)c(Cl)c3)c2cc1NC(=O)/C=C/CN(C)C	IC50	'='	400.0	nM	6.40			UO_0000065					False	CHEMBL873338	Inhibition of human epidermal growth factor receptor (EGFR) autophosphorylation	F	BAO_0000019	assay format	Homo sapiens	None	None	None	None	CHEMBL203	Epidermal growth factor receptor erbB1	Homo sapiens	SINGLE PROTEIN	CHEMBL1142663	1	Scientific Literature	J. Med. Chem.	2005	None
CHEMBL127086		0	388.23	0	3.42	3bb	O=C(O)CCNc1cc2ncnc(Nc3cccc(Br)c3)c2cn1	IC50	'='	11400.0	nM	4.94			UO_0000065	12.73	0.28	1.52	4.94	False	CHEMBL673451	Inhibition of epidermal growth factor receptor (EGFR) autophosphorylation in A431 cells	B	BAO_0000219	cell-based format	Homo sapiens	None	None	A-431	None	CHEMBL203	Epidermal growth factor receptor erbB1	Homo sapiens	SINGLE PROTEIN	CHEMBL1130246	1	Scientific Literature	J. Med. Chem.	1997	CHEMBL3307523
CHEMBL121405		0	436.53	0	4.86	32	OC1(c2nc(-c3ccc(F)cc3)c(-c3ccnc(NC4CCCCC4)c3)o2)CCNCC1	IC50	'='	1100.0	nM	5.96			UO_0000065	13.65	0.25	1.10	7.16	False	CHEMBL683039	Inhibition of human epidermal growth factor receptor	B	BAO_0000357	single protein format	Homo sapiens	None	None	None	None	CHEMBL203	Epidermal growth factor receptor erbB1	Homo sapiens	SINGLE PROTEIN	CHEMBL1147483	1	Scientific Literature	Bioorg. Med. Chem. Lett.	2004	None
CHEMBL142831		0	334.37	0	4.70	15	COCOc1cc(-c2ccccc2)ccc1-c1ccc(C(=O)O)cc1	Inhibition	'='	8.0	%				UO_0000187					False	CHEMBL673927	Inhibition of Epidermal growth factor receptor activity against tripeptide RR-Src at 10 uM	B	BAO_0000357	single protein format	Homo sapiens	None	None	None	None	CHEMBL203	Epidermal growth factor receptor erbB1	Homo sapiens	SINGLE PROTEIN	CHEMBL1128699	1	Scientific Literature	J. Med. Chem.	1995	None
CHEMBL53428		0	344.22	0	3.60	5g	CN(C)c1cc2ncnc(Nc3cccc(Br)c3)c2cn1	IC50	'='	0.091	nM	10.04			UO_0000065	29.17	0.65	6.44	18.62	True	CHEMBL680021	Inhibitory potency against isolated epidermal growth factor receptor (EGFR) from human A431 carcinoma cells	B	BAO_0000219	cell-based format	None	None	None	A-431	None	CHEMBL203	Epidermal growth factor receptor erbB1	Homo sapiens	SINGLE PROTEIN	CHEMBL1129564	1	Scientific Literature	J. Med. Chem.	1996	CHEMBL3307523
CHEMBL53121		0	319.14	0	3.67	7e	Fc1cc2c(Nc3cccc(Br)c3)ncnc2cn1	IC50	'='	124.0	nM	6.91			UO_0000065	21.64	0.50	3.24	13.62	True	CHEMBL680021	Inhibitory potency against isolated epidermal growth factor receptor (EGFR) from human A431 carcinoma cells	B	BAO_0000219	cell-based format	None	None	None	A-431	None	CHEMBL203	Epidermal growth factor receptor erbB1	Homo sapiens	SINGLE PROTEIN	CHEMBL1129564	1	Scientific Literature	J. Med. Chem.	1996	CHEMBL3307523
CHEMBL129579		0	480.32	1	0.38	3j	OCC(O)C(O)C(O)C(O)CNc1cc2ncnc(Nc3cccc(Br)c3)c2cn1	IC50	'='	4.8	nM	8.32			UO_0000065	17.32	0.38	7.94	5.08	True	CHEMBL677387	Inhibition of phosphorylation of polyglutamic acid/tyrosine random copolymer by epidermal growth factor receptor.	B	BAO_0000357	single protein format	None	None	None	None	None	CHEMBL203	Epidermal growth factor receptor erbB1	Homo sapiens	SINGLE PROTEIN	CHEMBL1130246	1	Scientific Literature	J. Med. Chem.	1997	None
CHEMBL1086865	NAKIJIQUINONE J	0	413.60	1	5.66	1	CC[C@H](C)CNC1=CC(=O)C(O)=C(C[C@]2(C)[C@@H](C)CC=C3[C@H]2CCCC3(C)C)C1=O	Inhibition						Not Active						False	CHEMBL1112388	Inhibition of EGFR at 1 mM	B	BAO_0000357	single protein format	None	None	None	None	None	CHEMBL203	Epidermal growth factor receptor erbB1	Homo sapiens	SINGLE PROTEIN	CHEMBL1154843	1	Scientific Literature	J. Nat. Prod.	2010	None
CHEMBL3916644		0	458.47	1	5.25	30	CCC(=O)Nc1cc2c(Nc3ccc(Oc4ccc5c(c4)OCO5)cc3)ncnc2cc1OC	IC50	'='	509.0	nM	6.29			UO_0000065	13.73	0.25	1.04	6.06	False	CHEMBL3854863	Irreversible inhibition of GST-tagged ERBB1 (unknown origin) (Met-668 to Ala-1211 residues) expressed in baculovirus infected Sf9 insect cells assessed as reduction in Glu/Tyr copolymer phosphorylation after 6 mins by ELISA	B	BAO_0000219	cell-based format	Homo sapiens	None	None	Sf9	None	CHEMBL203	Epidermal growth factor receptor erbB1	Homo sapiens	SINGLE PROTEIN	CHEMBL3853319	1	Scientific Literature	J Med Chem	2016	CHEMBL3308860
CHEMBL3934034		0	428.49	1	5.31	35	CCC(=O)Nc1cc2c(Nc3ccc(OCc4ccccc4)cc3)ncnc2cc1OC	IC50	'='	36.0	nM	7.44			UO_0000065	17.37	0.32	2.13	8.72	False	CHEMBL3854863	Irreversible inhibition of GST-tagged ERBB1 (unknown origin) (Met-668 to Ala-1211 residues) expressed in baculovirus infected Sf9 insect cells assessed as reduction in Glu/Tyr copolymer phosphorylation after 6 mins by ELISA	B	BAO_0000219	cell-based format	Homo sapiens	None	None	Sf9	None	CHEMBL203	Epidermal growth factor receptor erbB1	Homo sapiens	SINGLE PROTEIN	CHEMBL3853319	1	Scientific Literature	J Med Chem	2016	CHEMBL3308860
CHEMBL79970		0	444.56	1	5.35	25	O=C(O)Cc1c(SSSc2[nH]c3ccccc3c2CC(=O)O)[nH]c2ccccc12	IC50	'='	9300.0	nM	5.03			UO_0000065					False	CHEMBL674029	Inhibition of EGF-stimulated EGFR tyrosine kinase activity using plasma membrane vesicles shed from cultured human A431 carcinoma cells	F	BAO_0000219	cell-based format	None	None	None	A-431	None	CHEMBL203	Epidermal growth factor receptor erbB1	Homo sapiens	SINGLE PROTEIN	CHEMBL1127050	1	Scientific Literature	J. Med. Chem.	1993	CHEMBL3307523
CHEMBL355982		0	306.19	0	4.20	4	Brc1cccc(Nc2ncnc3sccc23)c1	IC50	'='	35.0	nM	7.46			UO_0000065	24.35	0.60	3.26	19.72	False	CHEMBL679944	Concentration needed to inhibit the phosphorylation of a 14-residue fragment of phospholipase C-gamma1 by Epidermal growth factor receptor (prepared from human A431 carcinoma cell vesicles by immunoaffinity chromatography)	B	BAO_0000357	single protein format	None	None	None	None	None	CHEMBL203	Epidermal growth factor receptor erbB1	Homo sapiens	SINGLE PROTEIN	CHEMBL1132555	1	Scientific Literature	J. Med. Chem.	1999	None
CHEMBL283088		0	445.93	0	3.80	6	COc1cc2c(Nc3ccc(Cl)cc3F)ncnc2cc1OCCN1CCN(C)CC1	IC50	'='	200.0	nM	6.70			UO_0000065					False	CHEMBL691873	Inhibition of human endothelial cell growth stimulate by endothelial growth factor	F	BAO_0000219	cell-based format	Homo sapiens	None	None	Endothelial cell	None	CHEMBL203	Epidermal growth factor receptor erbB1	Homo sapiens	SINGLE PROTEIN	CHEMBL1135889	1	Scientific Literature	J. Med. Chem.	2002	None
CHEMBL334026		0	372.21	1	5.20	31	Clc1cccc(Nc2[nH]nc3ncnc(Oc4cccc(Cl)c4)c23)c1	IC50	'>'	100000.0	nM				UO_0000065					False	CHEMBL621022	Inhibition of EGF-stimulated tyrosine phosphorylation in A431 cells.	F	BAO_0000219	cell-based format	None	None	None	A-431	None	CHEMBL203	Epidermal growth factor receptor erbB1	Homo sapiens	SINGLE PROTEIN	CHEMBL1130217	1	Scientific Literature	J. Med. Chem.	1997	CHEMBL3307523
CHEMBL155278		0	306.39	0	4.48	59	Cc1cccc(Nc2ncnc3c2sc2ccc(N)cc23)c1	IC50	'='	98.0	nM	7.01			UO_0000065	22.88	0.44	2.53	10.98	False	CHEMBL677214	Inhibition of Epidermal growth factor receptor autophosphorylation in A431 cells	B	BAO_0000219	cell-based format	None	None	None	A-431	None	CHEMBL203	Epidermal growth factor receptor erbB1	Homo sapiens	SINGLE PROTEIN	CHEMBL1132555	1	Scientific Literature	J. Med. Chem.	1999	CHEMBL3307523
CHEMBL52076		0	316.16	0	3.11	5b	Nc1cc2ncnc(Nc3cccc(Br)c3)c2cn1	IC50	'='	110.0	nM	6.96			UO_0000065	22.01	0.50	3.85	9.07	True	CHEMBL677215	Inhibition of Epidermal growth factor receptor autophosphorylation in A431 human epidermoid carcinoma cells	B	BAO_0000219	cell-based format	Homo sapiens	None	None	A-431	None	CHEMBL203	Epidermal growth factor receptor erbB1	Homo sapiens	SINGLE PROTEIN	CHEMBL1129564	1	Scientific Literature	J. Med. Chem.	1996	CHEMBL3307523
CHEMBL132348		0	524.58	1	4.15	8	CO[C@H]1[C@@H](N(C)CC(=O)O)C[C@@H]2O[C@@]1(C)n1c3ccccc3c3c4c(c5c6ccccc6n2c5c31)C(=O)NC4	IC50	'='	31.0	nM	7.51			UO_0000065	14.31	0.26	3.36	7.67	False	CHEMBL677890	Inhibitory activity against protein tyrosine kinase of Epidermal growth factor receptor was determined	B	BAO_0000357	single protein format	None	None	None	None	None	CHEMBL203	Epidermal growth factor receptor erbB1	Homo sapiens	SINGLE PROTEIN	CHEMBL1127758	1	Scientific Literature	Bioorg. Med. Chem. Lett.	1994	None
CHEMBL3972981		0	359.43	1	5.46	10a	CC[C@@H](Nc1ncnc2oc(-c3ccc(OC)cc3)cc12)c1ccccc1	IC50	'='	22.0	nM	7.66			UO_0000065	21.30	0.39	2.20	12.72	False	CHEMBL3857034	Inhibition of recombinant human GST-tagged EGFR cytoplasmic domain (668 to 1210 residues) expressed in baculovirus by Z'-LYTE assay	B	BAO_0000019	assay format	Homo sapiens	None	None	None	None	CHEMBL203	Epidermal growth factor receptor erbB1	Homo sapiens	SINGLE PROTEIN	CHEMBL3856204	1	Scientific Literature	Eur J Med Chem	2016	None
CHEMBL67991		0	325.36	0	3.94	17f	COc1ccc(-c2cnc3cc(OC)c(OC)cc3c2)c(OC)c1	IC50	'>'	20000.0	nM				UO_0000065					False	CHEMBL679946	Concentration required to inhibit phosphorylation of isolated human epidermal growth factor tyrosine kinase receptor by 50%	B	BAO_0000357	single protein format	None	None	None	None	None	CHEMBL203	Epidermal growth factor receptor erbB1	Homo sapiens	SINGLE PROTEIN	CHEMBL1127568	1	Scientific Literature	J. Med. Chem.	1994	None
CHEMBL248116		0	463.97	0	4.02	8h	NC1CCN(Cc2ccn3ncnc(Nc4ccc(OCc5ccccn5)c(Cl)c4)c23)CC1	IC50	'='	36.0	nM	7.44			UO_0000065	16.04	0.31	3.42	7.95	False	CHEMBL923201	Inhibition of human recombinant EGFR expressed in insect Sf9 cells	B	BAO_0000219	cell-based format	Homo sapiens	None	None	Sf9	None	CHEMBL203	Epidermal growth factor receptor erbB1	Homo sapiens	SINGLE PROTEIN	CHEMBL1140690	1	Scientific Literature	Bioorg. Med. Chem. Lett.	2007	CHEMBL3308860
CHEMBL358934		0	431.36	1	5.39	67	CCO.CNc1ccc2sc3c(Nc4cccc(Br)c4)ncnc3c2c1	IC50	'='	1.1	nM	8.96			UO_0000065	23.25	0.53	3.57	17.97	False	CHEMBL679944	Concentration needed to inhibit the phosphorylation of a 14-residue fragment of phospholipase C-gamma1 by Epidermal growth factor receptor (prepared from human A431 carcinoma cell vesicles by immunoaffinity chromatography)	B	BAO_0000357	single protein format	None	None	None	None	None	CHEMBL203	Epidermal growth factor receptor erbB1	Homo sapiens	SINGLE PROTEIN	CHEMBL1132555	1	Scientific Literature	J. Med. Chem.	1999	None
CHEMBL192909		0	460.54	1	5.49	6b	O=C(O)Cc1csc(-c2nc3cc4ccccc4cc3nc2-c2cc(CC(=O)O)cs2)c1	Inhibition	'='	54.0	%				UO_0000187					False	CHEMBL834121	In vitro percent inhibition of Epidermal growth factor receptor at 10 uM concentration of compound dissolved in 100% DMSO using 5''-[gamma-33P]-triphosphate	B	BAO_0000357	single protein format	None	None	None	None	None	CHEMBL203	Epidermal growth factor receptor erbB1	Homo sapiens	SINGLE PROTEIN	CHEMBL1140238	1	Scientific Literature	Bioorg. Med. Chem. Lett.	2005	None
CHEMBL3909929		0	729.75	3	7.40	28	COc1cc(-c2nnc(CN3CCCC3)o2)ccc1Nc1nccc(-c2c(-c3ccc(OC)c(C(=O)Nc4c(F)cccc4F)c3)nc3ccccn23)n1	IC50	'<'	1000.0	nM				UO_0000065					False	CHEMBL3882759	Inhibition of recombinant human full length EGFR expressed in baculovirus expression system assessed as decrease in transfer of gamma-phosphate from ATP onto tyrosine residue of biotinylated peptide substrate preincubated for 1 hr followed by substrate addition measured after 90 mins by HTRF method	B	BAO_0000019	assay format	Homo sapiens	None	None	None	None	CHEMBL203	Epidermal growth factor receptor erbB1	Homo sapiens	SINGLE PROTEIN	CHEMBL3882727	38	Patent Bioactivity Data		2008	None
CHEMBL3954571		0	714.82	2	8.20	30	COc1ccc(N2CCC(N3CCCCC3)CC2)cc1Nc1nccc(-c2c(-c3cccc(C(=O)Nc4c(F)cccc4F)c3)nc3ccccn23)n1	IC50	'='	1000.0	nM	6.00			UO_0000065	8.39	0.15	-2.20	6.00	False	CHEMBL3882759	Inhibition of recombinant human full length EGFR expressed in baculovirus expression system assessed as decrease in transfer of gamma-phosphate from ATP onto tyrosine residue of biotinylated peptide substrate preincubated for 1 hr followed by substrate addition measured after 90 mins by HTRF method	B	BAO_0000019	assay format	Homo sapiens	None	None	None	None	CHEMBL203	Epidermal growth factor receptor erbB1	Homo sapiens	SINGLE PROTEIN	CHEMBL3882727	38	Patent Bioactivity Data		2008	None
CHEMBL3951967		0	728.85	2	8.59	34	CCOc1cc(N2CCC(N3CCCCC3)CC2)ccc1Nc1nccc(-c2c(-c3cccc(C(=O)Nc4c(F)cccc4F)c3)nc3ccccn23)n1	IC50	'<'	100.0	nM				UO_0000065					False	CHEMBL3882759	Inhibition of recombinant human full length EGFR expressed in baculovirus expression system assessed as decrease in transfer of gamma-phosphate from ATP onto tyrosine residue of biotinylated peptide substrate preincubated for 1 hr followed by substrate addition measured after 90 mins by HTRF method	B	BAO_0000019	assay format	Homo sapiens	None	None	None	None	CHEMBL203	Epidermal growth factor receptor erbB1	Homo sapiens	SINGLE PROTEIN	CHEMBL3882727	38	Patent Bioactivity Data		2008	None
CHEMBL3973006		0	728.85	2	8.44	36	COc1cc(N2CCC(CN3CCCCC3)CC2)ccc1Nc1nccc(-c2c(-c3cccc(C(=O)Nc4c(F)cccc4F)c3)nc3ccccn23)n1	IC50	'<'	100.0	nM				UO_0000065					False	CHEMBL3882759	Inhibition of recombinant human full length EGFR expressed in baculovirus expression system assessed as decrease in transfer of gamma-phosphate from ATP onto tyrosine residue of biotinylated peptide substrate preincubated for 1 hr followed by substrate addition measured after 90 mins by HTRF method	B	BAO_0000019	assay format	Homo sapiens	None	None	None	None	CHEMBL203	Epidermal growth factor receptor erbB1	Homo sapiens	SINGLE PROTEIN	CHEMBL3882727	38	Patent Bioactivity Data		2008	None
CHEMBL3915209		0	743.86	2	7.35	64	CCN1CCN(C2CCN(c3ccc(Nc4nccc(-c5c(-c6cccc(C(=O)Nc7c(F)cccc7F)c6)nc6ccccn56)n4)c(OC)c3)CC2)CC1	IC50	'<'	100.0	nM				UO_0000065					False	CHEMBL3882759	Inhibition of recombinant human full length EGFR expressed in baculovirus expression system assessed as decrease in transfer of gamma-phosphate from ATP onto tyrosine residue of biotinylated peptide substrate preincubated for 1 hr followed by substrate addition measured after 90 mins by HTRF method	B	BAO_0000019	assay format	Homo sapiens	None	None	None	None	CHEMBL203	Epidermal growth factor receptor erbB1	Homo sapiens	SINGLE PROTEIN	CHEMBL3882727	38	Patent Bioactivity Data		2008	None
CHEMBL502198		0	700.79	2	7.81	78	COc1cc(N2CCC(N3CCCC3)CC2)ccc1Nc1nccc(-c2c(-c3cccc(C(=O)Nc4c(F)cccc4F)c3)nc3ccccn23)n1	IC50	'<'	100.0	nM				UO_0000065					False	CHEMBL3882759	Inhibition of recombinant human full length EGFR expressed in baculovirus expression system assessed as decrease in transfer of gamma-phosphate from ATP onto tyrosine residue of biotinylated peptide substrate preincubated for 1 hr followed by substrate addition measured after 90 mins by HTRF method	B	BAO_0000019	assay format	Homo sapiens	None	None	None	None	CHEMBL203	Epidermal growth factor receptor erbB1	Homo sapiens	SINGLE PROTEIN	CHEMBL3882727	38	Patent Bioactivity Data		2008	None
CHEMBL453438		0	684.79	2	8.19	82	O=C(Nc1c(F)cccc1F)c1cccc(-c2nc3ccccn3c2-c2ccnc(Nc3ccc(N4CCC(N5CCCCC5)CC4)cc3)n2)c1	IC50	'<'	100.0	nM				UO_0000065					False	CHEMBL3882759	Inhibition of recombinant human full length EGFR expressed in baculovirus expression system assessed as decrease in transfer of gamma-phosphate from ATP onto tyrosine residue of biotinylated peptide substrate preincubated for 1 hr followed by substrate addition measured after 90 mins by HTRF method	B	BAO_0000019	assay format	Homo sapiens	None	None	None	None	CHEMBL203	Epidermal growth factor receptor erbB1	Homo sapiens	SINGLE PROTEIN	CHEMBL3882727	38	Patent Bioactivity Data		2008	None
CHEMBL3918769		0	775.88	2	7.69	91	CCOc1cc(N2CCN(C3CCN(CCF)CC3)CC2)ccc1Nc1nccc(-c2c(-c3cccc(C(=O)Nc4c(F)cccc4F)c3)nc3ccccn23)n1	IC50	'<'	100.0	nM				UO_0000065					False	CHEMBL3882759	Inhibition of recombinant human full length EGFR expressed in baculovirus expression system assessed as decrease in transfer of gamma-phosphate from ATP onto tyrosine residue of biotinylated peptide substrate preincubated for 1 hr followed by substrate addition measured after 90 mins by HTRF method	B	BAO_0000019	assay format	Homo sapiens	None	None	None	None	CHEMBL203	Epidermal growth factor receptor erbB1	Homo sapiens	SINGLE PROTEIN	CHEMBL3882727	38	Patent Bioactivity Data		2008	None
CHEMBL247710		0	480.98	0	4.77	8a	NC1CCN(Cc2ccn3ncnc(Nc4ccc(OCc5cccc(F)c5)c(Cl)c4)c23)CC1	IC50	'='	38.0	nM	7.42			UO_0000065	15.43	0.30	2.65	9.19	False	CHEMBL923201	Inhibition of human recombinant EGFR expressed in insect Sf9 cells	B	BAO_0000219	cell-based format	Homo sapiens	None	None	Sf9	None	CHEMBL203	Epidermal growth factor receptor erbB1	Homo sapiens	SINGLE PROTEIN	CHEMBL1140690	1	Scientific Literature	Bioorg. Med. Chem. Lett.	2007	CHEMBL3308860
CHEMBL247309		0	498.61	0	4.54	1k	CN(C)C1CCN(Cc2ccn3ncnc(Nc4ccc5c(cnn5Cc5cccc(F)c5)c4)c23)CC1	IC50	'='	100.0	nM	7.00			UO_0000065	14.04	0.26	2.46	10.52	False	CHEMBL923201	Inhibition of human recombinant EGFR expressed in insect Sf9 cells	B	BAO_0000219	cell-based format	Homo sapiens	None	None	Sf9	None	CHEMBL203	Epidermal growth factor receptor erbB1	Homo sapiens	SINGLE PROTEIN	CHEMBL1140690	1	Scientific Literature	Bioorg. Med. Chem. Lett.	2007	CHEMBL3308860
CHEMBL345988		0	354.21	0	4.20	48	Nc1nc(Nc2cccc(Br)c2)c2c(n1)[nH]c1ccccc12	IC50	'='	147.0	nM	6.83			UO_0000065	19.29	0.42	2.63	8.58	False	CHEMBL679944	Concentration needed to inhibit the phosphorylation of a 14-residue fragment of phospholipase C-gamma1 by Epidermal growth factor receptor (prepared from human A431 carcinoma cell vesicles by immunoaffinity chromatography)	B	BAO_0000357	single protein format	None	None	None	None	None	CHEMBL203	Epidermal growth factor receptor erbB1	Homo sapiens	SINGLE PROTEIN	CHEMBL1132555	1	Scientific Literature	J. Med. Chem.	1999	None
CHEMBL299026		0	518.49	2	6.06	6a	CCN(CC)CCCNc1ncc2cc(-c3c(Cl)cccc3Cl)c(NC(=O)NC(C)(C)C)nc2n1	IC50	'='	6200.0	nM	5.21			UO_0000065	10.04	0.20	-0.85	5.48	False	CHEMBL675521	Inhibition of Epidermal growth factor receptor (EGFr) tyrosine kinase	B	BAO_0000357	single protein format	None	None	None	None	None	CHEMBL203	Epidermal growth factor receptor erbB1	Homo sapiens	SINGLE PROTEIN	CHEMBL1130094	1	Scientific Literature	J. Med. Chem.	1997	None
CHEMBL31815		0	304.35	0	3.81	12	C=CC(=O)Nc1ccc2ncnc(Nc3cccc(C)c3)c2c1	IC50	'='	0.42	nM	9.38			UO_0000065	30.81	0.56	5.57	14.01	False	CHEMBL674020	Inhibition of phosphorylation of a polyglutamic acid/tyrosine random copolymer by EGFR enzyme prepared from human A431 carcinoma cell vesicles by immunoaffinity chromatography	B	BAO_0000357	single protein format	None	None	None	None	None	CHEMBL203	Epidermal growth factor receptor erbB1	Homo sapiens	SINGLE PROTEIN	CHEMBL1133162	1	Scientific Literature	J. Med. Chem.	2000	None
CHEMBL332333		0	302.34	0	3.79	7	c1ccc(Nc2nc[nH]c3nnc(Nc4ccccc4)c2-3)cc1	IC50	'='	12000.0	nM	4.92			UO_0000065					False	CHEMBL621022	Inhibition of EGF-stimulated tyrosine phosphorylation in A431 cells.	F	BAO_0000219	cell-based format	None	None	None	A-431	None	CHEMBL203	Epidermal growth factor receptor erbB1	Homo sapiens	SINGLE PROTEIN	CHEMBL1130217	1	Scientific Literature	J. Med. Chem.	1997	CHEMBL3307523
CHEMBL155278		0	306.39	0	4.48	59	Cc1cccc(Nc2ncnc3c2sc2ccc(N)cc23)c1	IC50	'='	2.1	nM	8.68			UO_0000065	28.32	0.54	4.20	13.60	False	CHEMBL679944	Concentration needed to inhibit the phosphorylation of a 14-residue fragment of phospholipase C-gamma1 by Epidermal growth factor receptor (prepared from human A431 carcinoma cell vesicles by immunoaffinity chromatography)	B	BAO_0000357	single protein format	None	None	None	None	None	CHEMBL203	Epidermal growth factor receptor erbB1	Homo sapiens	SINGLE PROTEIN	CHEMBL1132555	1	Scientific Literature	J. Med. Chem.	1999	None
CHEMBL558752	RAF-265	2	518.42	2	6.93	CHIR-265/RAF-265	Cn1c(Nc2ccc(C(F)(F)F)cc2)nc2cc(Oc3ccnc(-c4ncc(C(F)(F)F)[nH]4)c3)ccc21	Kd	'>'	10000.0	nM				UO_0000065					True	CHEMBL1060182	Binding constant for EGFR kinase domain	B	BAO_0000357	single protein format	Homo sapiens	None	None	None	None	CHEMBL203	Epidermal growth factor receptor erbB1	Homo sapiens	SINGLE PROTEIN	CHEMBL1150977	1	Scientific Literature	Nat. Biotechnol.	2008	None
CHEMBL261849	GW632580X	0	366.42	0	2.83	GW-2580	COc1ccc(COc2ccc(Cc3cnc(N)nc3N)cc2OC)cc1	Kd	'>'	10000.0	nM				UO_0000065					True	CHEMBL1060182	Binding constant for EGFR kinase domain	B	BAO_0000357	single protein format	Homo sapiens	None	None	None	None	CHEMBL203	Epidermal growth factor receptor erbB1	Homo sapiens	SINGLE PROTEIN	CHEMBL1150977	1	Scientific Literature	Nat. Biotechnol.	2008	None
CHEMBL574738	AST-487	1	529.57	2	5.11	AST-487	CCN1CCN(Cc2ccc(NC(=O)Nc3ccc(Oc4cc(NC)ncn4)cc3)cc2C(F)(F)F)CC1	Kd	'='	220.0	nM	6.66			UO_0000065	12.57	0.24	1.55	7.03	True	CHEMBL1061068	Binding constant for EGFR(G719C) kinase domain	B	BAO_0000357	single protein format	Homo sapiens	None	None	None	None	CHEMBL203	Epidermal growth factor receptor erbB1	Homo sapiens	SINGLE PROTEIN	CHEMBL1150977	1	Scientific Literature	Nat. Biotechnol.	2008	None
CHEMBL574738	AST-487	1	529.57	2	5.11	AST-487	CCN1CCN(Cc2ccc(NC(=O)Nc3ccc(Oc4cc(NC)ncn4)cc3)cc2C(F)(F)F)CC1	Kd	'='	220.0	nM	6.66			UO_0000065	12.57	0.24	1.55	7.03	True	CHEMBL1063796	Binding constant for EGFR(L747-E749del, A750P) kinase domain	B	BAO_0000357	single protein format	Homo sapiens	None	None	None	None	CHEMBL203	Epidermal growth factor receptor erbB1	Homo sapiens	SINGLE PROTEIN	CHEMBL1150977	1	Scientific Literature	Nat. Biotechnol.	2008	None
CHEMBL394462		0	355.41	0	3.57	8	Cc1ccn2ncnc(Nc3ccc4c(cnn4Cc4ccccn4)c3)c12	IC50	'='	200.0	nM	6.70			UO_0000065	18.85	0.34	3.13	9.19	False	CHEMBL903494	Inhibition of EGFR	B	BAO_0000357	single protein format	None	None	None	None	None	CHEMBL203	Epidermal growth factor receptor erbB1	Homo sapiens	SINGLE PROTEIN	CHEMBL1139130	1	Scientific Literature	Bioorg. Med. Chem. Lett.	2007	None
CHEMBL247101		0	382.83	1	5.15	6	Cc1ccn2ncnc(Nc3ccc(OCc4cccc(F)c4)c(Cl)c3)c12	IC50	'='	250.0	nM	6.60			UO_0000065	17.25	0.33	1.45	12.83	False	CHEMBL903494	Inhibition of EGFR	B	BAO_0000357	single protein format	None	None	None	None	None	CHEMBL203	Epidermal growth factor receptor erbB1	Homo sapiens	SINGLE PROTEIN	CHEMBL1139130	1	Scientific Literature	Bioorg. Med. Chem. Lett.	2007	None
CHEMBL247127		0	470.54	0	2.77	34	c1cncc(Cn2ncc3cc(Nc4ncnn5ccc(COC[C@@H]6CNCCO6)c45)ccc32)c1	IC50	'='	810.0	nM	6.09			UO_0000065	12.95	0.24	3.32	5.89	False	CHEMBL903494	Inhibition of EGFR	B	BAO_0000357	single protein format	None	None	None	None	None	CHEMBL203	Epidermal growth factor receptor erbB1	Homo sapiens	SINGLE PROTEIN	CHEMBL1139130	1	Scientific Literature	Bioorg. Med. Chem. Lett.	2007	None
CHEMBL3099673		0	264.24	0	1.45	14	O=C1Nc2ncccc2/C1=C1/Nc2ncccc2C1=O	Activity	'='	95.0	%				UO_0000187					False	CHEMBL3102536	Inhibition of EGF-R (unknown origin) assessed as residual activity at 10 uM relative to control	B	BAO_0000357	single protein format	Homo sapiens	None	None	None	None	CHEMBL203	Epidermal growth factor receptor erbB1	Homo sapiens	SINGLE PROTEIN	CHEMBL3098105	1	Scientific Literature	Bioorg. Med. Chem.	2014	None
CHEMBL375671		0	526.64	2	5.48	21e	Cc1cc(Nc2ncnc3cnc(N4CCOCC4)cc23)ccc1Oc1ccc(C(=O)NCC(C)(C)C)cc1	Activity	'>'	10.0	uM				UO_0000064					False	CHEMBL887675	Inhibition of EGFR	B	BAO_0000357	single protein format	Homo sapiens	None	None	None	None	CHEMBL203	Epidermal growth factor receptor erbB1	Homo sapiens	SINGLE PROTEIN	CHEMBL1144645	1	Scientific Literature	Bioorg. Med. Chem. Lett.	2007	None
CHEMBL120185		0	472.57	0	4.12	59	CN1CCN(c2ccc3c(n2)nc(-c2ccc(F)cc2)n3-c2ccnc(NC3CCCC3)n2)CC1	IC50	'>'	10000.0	nM				UO_0000065					False	CHEMBL683037	Inhibition of human Epidermal growth factor receptor, HER-1	B	BAO_0000357	single protein format	Homo sapiens	None	None	None	None	CHEMBL203	Epidermal growth factor receptor erbB1	Homo sapiens	SINGLE PROTEIN	CHEMBL1147483	1	Scientific Literature	Bioorg. Med. Chem. Lett.	2004	None
CHEMBL193160		0	438.66	0	4.16	4c	O=C(CCl)Nc1ccc2ncnc(Nc3cccc(I)c3)c2c1	IC50	'='	10.0	nM	8.00			UO_0000065	18.24	0.48	3.84	11.96	False	CHEMBL828301	Inhibition of EGF Receptor autophosphorylation in A431 cell lysate; Range = 4-10 nM	B	BAO_0000219	cell-based format	Homo sapiens	None	None	A-431	None	CHEMBL203	Epidermal growth factor receptor erbB1	Homo sapiens	SINGLE PROTEIN	CHEMBL1141151	1	Scientific Literature	J. Med. Chem.	2005	CHEMBL3307523
CHEMBL3913719		0	493.39	0	4.41	Table 6, R205C2	COCCOc1cc2c(Nc3ccc(Cl)c(Cl)c3)ncnc2cc1OCC1CN(C)CCO1	IC50	'<'	50.0	nM				UO_0000065					False	CHEMBL3883067	Inhibition of recombinant human N-terminal GST His6-tagged thrombin cleavage site-fused EGFR (H672 to A1210 residues) expressed in baculovirus using poly-EY as substrate after 210 mins by luciferase coupled chemiluminescence assay	B	BAO_0000019	assay format	Homo sapiens	None	None	None	None	CHEMBL203	Epidermal growth factor receptor erbB1	Homo sapiens	SINGLE PROTEIN	CHEMBL3882729	38	Patent Bioactivity Data		2009	None
CHEMBL3916953		0	577.51	2	6.87	Table 6, R225C2	COc1cc2c(Nc3ccc(Cl)c(Cl)c3)ncnc2cc1OCCC1CN(C(=O)OC(C)(C)C)C(C)(C)CO1	IC50	'<'	50.0	nM				UO_0000065					False	CHEMBL3883067	Inhibition of recombinant human N-terminal GST His6-tagged thrombin cleavage site-fused EGFR (H672 to A1210 residues) expressed in baculovirus using poly-EY as substrate after 210 mins by luciferase coupled chemiluminescence assay	B	BAO_0000019	assay format	Homo sapiens	None	None	None	None	CHEMBL203	Epidermal growth factor receptor erbB1	Homo sapiens	SINGLE PROTEIN	CHEMBL3882729	38	Patent Bioactivity Data		2009	None
CHEMBL3977503		0	528.23	2	5.16	Table 6, R227C2	COc1cc2c(Nc3ccc(Br)c(Cl)c3Cl)ncnc2cc1OCC1CN(C)CCO1	IC50	'<'	50.0	nM				UO_0000065					False	CHEMBL3883067	Inhibition of recombinant human N-terminal GST His6-tagged thrombin cleavage site-fused EGFR (H672 to A1210 residues) expressed in baculovirus using poly-EY as substrate after 210 mins by luciferase coupled chemiluminescence assay	B	BAO_0000019	assay format	Homo sapiens	None	None	None	None	CHEMBL203	Epidermal growth factor receptor erbB1	Homo sapiens	SINGLE PROTEIN	CHEMBL3882729	38	Patent Bioactivity Data		2009	None
CHEMBL3941947		0	495.32	0	4.13	Table 6, R230C2	COc1cc2c(Nc3ccc(Br)c(F)c3F)ncnc2cc1OCC1CN(C)CCO1	IC50	'<'	50.0	nM				UO_0000065					False	CHEMBL3883067	Inhibition of recombinant human N-terminal GST His6-tagged thrombin cleavage site-fused EGFR (H672 to A1210 residues) expressed in baculovirus using poly-EY as substrate after 210 mins by luciferase coupled chemiluminescence assay	B	BAO_0000019	assay format	Homo sapiens	None	None	None	None	CHEMBL203	Epidermal growth factor receptor erbB1	Homo sapiens	SINGLE PROTEIN	CHEMBL3882729	38	Patent Bioactivity Data		2009	None
CHEMBL371169		0	405.89	0	4.63	57	Clc1cccc(Nc2cncc(-c3cncc(NCCCn4cccn4)c3)n2)c1	IC50						Not Determined						False	CHEMBL833554	Inhibition of epidermal growth factor receptor	B	BAO_0000357	single protein format	None	None	None	None	None	CHEMBL203	Epidermal growth factor receptor erbB1	Homo sapiens	SINGLE PROTEIN	CHEMBL1140334	1	Scientific Literature	J. Med. Chem.	2005	None
CHEMBL595373		0	512.64	2	6.57	25	COc1cc2c(Oc3ccc(-c4nc5ccccc5s4)cc3)ncnc2cc1OCCCN1CCCC1	Residual activity	'='	67.0	%				UO_0000187					False	CHEMBL1044297	Residual activity of wild type EGF-R at 10 uM by microplate scintillation counting	B	BAO_0000357	single protein format	None	None	None	None	None	CHEMBL203	Epidermal growth factor receptor erbB1	Homo sapiens	SINGLE PROTEIN	CHEMBL1152560	1	Scientific Literature	Bioorg. Med. Chem.	2009	None
CHEMBL3098319		0	358.83	0	4.11	8i	COc1cc2nc(Cl)nc(Nc3ccc(N(C)C)cc3)c2cc1OC	IC50	'='	36000.0	nM	4.44			UO_0000065	12.38	0.24	0.33	7.47	False	CHEMBL3101602	Inhibition of wild type EGFR (unknown origin) assessed as inhibition of 33[Pi] incorporation after 60 mins by scintillation counting	B	BAO_0000357	single protein format	Homo sapiens	None	None	None	None	CHEMBL203	Epidermal growth factor receptor erbB1	Homo sapiens	SINGLE PROTEIN	CHEMBL3098085	1	Scientific Literature	Eur. J. Med. Chem.	2014	None
CHEMBL295316	PLUMBAGIN	0	188.18	0	1.72	13	CC1=CC(=O)c2c(O)cccc2C1=O	Inhibition						Active						False	CHEMBL3100586	Inhibition of EGFR autophosphorylation at Y1068 in human MCF7 cells expressing pcDNA3 at 10 uM after 2 hrs by Western blotting	B	BAO_0000219	cell-based format	Homo sapiens	None	None	MCF7	None	CHEMBL203	Epidermal growth factor receptor erbB1	Homo sapiens	SINGLE PROTEIN	CHEMBL3098113	1	Scientific Literature	Bioorg. Med. Chem. Lett.	2014	CHEMBL3308403
CHEMBL308498		0	443.58	1	5.44	44	CC(C)(CO)NCc1ccc(-c2cc3ncnc(Nc4ccc5[nH]ccc5c4)c3s2)cc1	IC50	'='	8.0	nM	8.10			UO_0000065	18.25	0.35	2.66	9.43	False	CHEMBL674107	Inhibitory activity against epidermal growth factor receptor	B	BAO_0000357	single protein format	None	None	None	None	None	CHEMBL203	Epidermal growth factor receptor erbB1	Homo sapiens	SINGLE PROTEIN	CHEMBL1146693	1	Scientific Literature	Bioorg. Med. Chem. Lett.	2004	None
CHEMBL190651		0	395.22	0	4.40	3a	COCC(=O)Nc1ccc2ncnc(Nc3cc(Cl)c(Cl)cc3F)c2c1	IC50	'='	252.0	nM	6.60			UO_0000065	16.70	0.35	2.20	8.67	False	CHEMBL832761	Inhibition of EGF Receptor autophosphorylation in A431 cell lysate	B	BAO_0000219	cell-based format	Homo sapiens	None	None	A-431	None	CHEMBL203	Epidermal growth factor receptor erbB1	Homo sapiens	SINGLE PROTEIN	CHEMBL1141151	1	Scientific Literature	J. Med. Chem.	2005	CHEMBL3307523
CHEMBL190567		0	434.24	0	3.56	3c	COCC(=O)Nc1ccc2ncnc(Nc3cccc(I)c3)c2c1	IC50	'='	50000.0	nM	4.30			UO_0000065	9.90	0.24	0.74	5.65	False	CHEMBL833025	Inhibition of EGF Receptor autophosphorylation in A431 cell lysate	B	BAO_0000219	cell-based format	Homo sapiens	None	None	A-431	None	CHEMBL203	Epidermal growth factor receptor erbB1	Homo sapiens	SINGLE PROTEIN	CHEMBL1141151	1	Scientific Literature	J. Med. Chem.	2005	CHEMBL3307523
CHEMBL213874		0	430.91	0	4.90	12	COc1cc2ncnc(Nc3cccc(Cl)c3F)c2cc1OCC1CCN(C)CC1	IC50	'='	2.0	nM	8.70			UO_0000065	20.19	0.40	3.80	14.62	False	CHEMBL856356	Inhibition of EGFR	B	BAO_0000357	single protein format	Homo sapiens	None	None	None	None	CHEMBL203	Epidermal growth factor receptor erbB1	Homo sapiens	SINGLE PROTEIN	CHEMBL1149481	1	Scientific Literature	Bioorg. Med. Chem. Lett.	2006	None
CHEMBL376089		0	415.86	0	4.57	4b	COc1cc2c(cc1OC)Nc1ncnc(NCc3ccc(F)c(Cl)c3)c1NC2	IC50	'='	300.0	nM	6.52			UO_0000065					False	CHEMBL906925	Inhibition of EGFR measured as pGAT-biotin peptide phosphorylation in presence of 2.0 uM ATP by HTRF assay	F	BAO_0000019	assay format	Homo sapiens	None	None	None	None	CHEMBL203	Epidermal growth factor receptor erbB1	Homo sapiens	SINGLE PROTEIN	CHEMBL1149491	1	Scientific Literature	Bioorg. Med. Chem. Lett.	2006	None
CHEMBL215055		0	428.29	0	4.67	4a	COc1cc2c(cc1OC)Nc1ncnc(Nc3cccc(Br)c3)c1NC2	IC50	'='	1500.0	nM	5.82			UO_0000065					False	CHEMBL906925	Inhibition of EGFR measured as pGAT-biotin peptide phosphorylation in presence of 2.0 uM ATP by HTRF assay	F	BAO_0000019	assay format	Homo sapiens	None	None	None	None	CHEMBL203	Epidermal growth factor receptor erbB1	Homo sapiens	SINGLE PROTEIN	CHEMBL1149491	1	Scientific Literature	Bioorg. Med. Chem. Lett.	2006	None
CHEMBL214753		0	402.81	0	4.75	2g	COc1cc2c(cc1OC)Oc1ncnc(Nc3cc(Cl)ccc3F)c1NC2	IC50	'='	1100.0	nM	5.96			UO_0000065					False	CHEMBL906925	Inhibition of EGFR measured as pGAT-biotin peptide phosphorylation in presence of 2.0 uM ATP by HTRF assay	F	BAO_0000019	assay format	Homo sapiens	None	None	None	None	CHEMBL203	Epidermal growth factor receptor erbB1	Homo sapiens	SINGLE PROTEIN	CHEMBL1149491	1	Scientific Literature	Bioorg. Med. Chem. Lett.	2006	None
CHEMBL214753		0	402.81	0	4.75	2g	COc1cc2c(cc1OC)Oc1ncnc(Nc3cc(Cl)ccc3F)c1NC2	IC50	'='	3900.0	nM	5.41			UO_0000065					False	CHEMBL906926	Inhibition of EGFR autophosphorylation in DiFi cells by ELISA	F	BAO_0000219	cell-based format	Homo sapiens	None	None	DiFi	None	CHEMBL203	Epidermal growth factor receptor erbB1	Homo sapiens	SINGLE PROTEIN	CHEMBL1149491	1	Scientific Literature	Bioorg. Med. Chem. Lett.	2006	None
CHEMBL312818		0	465.59	1	6.02	27	c1ccc(CCCN(c2cc3ncnc(Nc4ccc5[nH]ccc5c4)c3s2)n2ccnc2)cc1	IC50	'='	1.0	nM	9.00			UO_0000065	19.33	0.36	2.98	12.05	False	CHEMBL674107	Inhibitory activity against epidermal growth factor receptor	B	BAO_0000357	single protein format	None	None	None	None	None	CHEMBL203	Epidermal growth factor receptor erbB1	Homo sapiens	SINGLE PROTEIN	CHEMBL1146693	1	Scientific Literature	Bioorg. Med. Chem. Lett.	2004	None
CHEMBL424302		0	546.62	2	4.38	8	N#C/C(=C\c1ccc(O)c(O)c1)C(=O)NCCCCCCCCCCNC(=O)/C(C#N)=C/c1ccc(O)c(O)c1	IC50	'='	1300.0	nM	5.89			UO_0000065	10.77	0.20	1.51	3.15	False	CHEMBL677831	Inhibition of epidermal growth factor receptor (EGFR) phosphorylation of the exogenous substrate poly(Glu6, Ala3,Tyr) (polyGAT)	B	BAO_0000357	single protein format	None	None	None	None	None	CHEMBL203	Epidermal growth factor receptor erbB1	Homo sapiens	SINGLE PROTEIN	CHEMBL1129590	1	Scientific Literature	J. Med. Chem.	1996	None
CHEMBL153573		0	389.25	1	5.07	64	Nc1cc2sc3c(Nc4cccc(Br)c4)ncnc3c2cc1F	IC50	'='	1.0	nM	9.00			UO_0000065	23.12	0.53	3.93	14.10	False	CHEMBL679944	Concentration needed to inhibit the phosphorylation of a 14-residue fragment of phospholipase C-gamma1 by Epidermal growth factor receptor (prepared from human A431 carcinoma cell vesicles by immunoaffinity chromatography)	B	BAO_0000357	single protein format	None	None	None	None	None	CHEMBL203	Epidermal growth factor receptor erbB1	Homo sapiens	SINGLE PROTEIN	CHEMBL1132555	1	Scientific Literature	J. Med. Chem.	1999	None
CHEMBL357570		0	463.38	1	5.92	65	CCNc1cc2sc3c(Nc4cccc(Br)c4)ncnc3c2cc1F.CCO	IC50	'='	7.9	nM	8.10			UO_0000065	19.42	0.44	2.18	16.26	False	CHEMBL679944	Concentration needed to inhibit the phosphorylation of a 14-residue fragment of phospholipase C-gamma1 by Epidermal growth factor receptor (prepared from human A431 carcinoma cell vesicles by immunoaffinity chromatography)	B	BAO_0000357	single protein format	None	None	None	None	None	CHEMBL203	Epidermal growth factor receptor erbB1	Homo sapiens	SINGLE PROTEIN	CHEMBL1132555	1	Scientific Literature	J. Med. Chem.	1999	None
CHEMBL384558		0	402.81	0	4.75	2h	COc1cc2c(cc1OC)Oc1ncnc(Nc3ccc(F)cc3Cl)c1NC2	IC50	'>'	100000.0	nM				UO_0000065					False	CHEMBL906926	Inhibition of EGFR autophosphorylation in DiFi cells by ELISA	F	BAO_0000219	cell-based format	Homo sapiens	None	None	DiFi	None	CHEMBL203	Epidermal growth factor receptor erbB1	Homo sapiens	SINGLE PROTEIN	CHEMBL1149491	1	Scientific Literature	Bioorg. Med. Chem. Lett.	2006	None
CHEMBL7572		0	318.33	0	3.81	50	CC(=O)Oc1ccc2[nH]c(C(=O)c3cc4ccccc4[nH]3)cc2c1	IC50	'>'	10000.0	nM				UO_0000065					False	CHEMBL678295	Inhibition of Epidermal growth factor receptor autophosphorylation in A431 cells	B	BAO_0000219	cell-based format	Homo sapiens	None	None	A-431	None	CHEMBL203	Epidermal growth factor receptor erbB1	Homo sapiens	SINGLE PROTEIN	CHEMBL1135728	1	Scientific Literature	J. Med. Chem.	2002	CHEMBL3307523
CHEMBL3950966		0	577.73	2	6.78	45	CCOc1cc2ncnc(Nc3ccc4c(cnn4Cc4ccccc4)c3)c2cc1NC(=O)/C=C/CN(C(C)C)C(C)C	IC50	'='	7.0	nM	8.15			UO_0000065	14.12	0.26	1.37	8.39	False	CHEMBL3854867	Irreversible inhibition of full length human ERBB1 autophosphorylation transfected in EGF-stimulated mouse NIH/3T3 cells incubated for 2 hrs followed by stimulation with EGF for 10 mins	B	BAO_0000219	cell-based format	Homo sapiens	None	None	NIH/3T3	None	CHEMBL203	Epidermal growth factor receptor erbB1	Homo sapiens	SINGLE PROTEIN	CHEMBL3853319	1	Scientific Literature	J Med Chem	2016	None
CHEMBL3968417		0	400.85	0	3.62	70	CN(C)C/C=C/C(=O)Nc1cc2c(Nc3ccc(F)c(Cl)c3)ncnc2cn1	IC50	'='	1.0	nM	9.00			UO_0000065	22.45	0.44	5.38	10.84	False	CHEMBL3854867	Irreversible inhibition of full length human ERBB1 autophosphorylation transfected in EGF-stimulated mouse NIH/3T3 cells incubated for 2 hrs followed by stimulation with EGF for 10 mins	B	BAO_0000219	cell-based format	Homo sapiens	None	None	NIH/3T3	None	CHEMBL203	Epidermal growth factor receptor erbB1	Homo sapiens	SINGLE PROTEIN	CHEMBL3853319	1	Scientific Literature	J Med Chem	2016	None
CHEMBL213874		0	430.91	0	4.90	12	COc1cc2ncnc(Nc3cccc(Cl)c3F)c2cc1OCC1CCN(C)CC1	IC50	'='	15.0	nM	7.82			UO_0000065					False	CHEMBL856357	Antiproliferative activity against EGF-stimulated KB cells	F	BAO_0000219	cell-based format	Homo sapiens	None	None	KB	None	CHEMBL203	Epidermal growth factor receptor erbB1	Homo sapiens	SINGLE PROTEIN	CHEMBL1149481	1	Scientific Literature	Bioorg. Med. Chem. Lett.	2006	CHEMBL3307959
CHEMBL276154		0	416.88	0	4.65	15	COc1cc2ncnc(Nc3ccc(F)c(Cl)c3)c2cc1OC1CCN(C)CC1	IC50	'='	10.0	nM	8.00			UO_0000065	19.19	0.38	3.35	13.44	False	CHEMBL856356	Inhibition of EGFR	B	BAO_0000357	single protein format	Homo sapiens	None	None	None	None	CHEMBL203	Epidermal growth factor receptor erbB1	Homo sapiens	SINGLE PROTEIN	CHEMBL1149481	1	Scientific Literature	Bioorg. Med. Chem. Lett.	2006	None
CHEMBL215786		0	430.91	0	4.90	14	COc1cc2ncnc(Nc3ccc(F)c(Cl)c3)c2cc1OCC1CCN(C)CC1	IC50	'='	18.0	nM	7.75			UO_0000065					False	CHEMBL856357	Antiproliferative activity against EGF-stimulated KB cells	F	BAO_0000219	cell-based format	Homo sapiens	None	None	KB	None	CHEMBL203	Epidermal growth factor receptor erbB1	Homo sapiens	SINGLE PROTEIN	CHEMBL1149481	1	Scientific Literature	Bioorg. Med. Chem. Lett.	2006	CHEMBL3307959
CHEMBL214853		0	446.33	1	5.13	2r	COc1cc2c(cc1OC)Oc1ncnc(Sc3cccc(Br)c3)c1NC2	IC50	'='	1300.0	nM	5.89			UO_0000065					False	CHEMBL906925	Inhibition of EGFR measured as pGAT-biotin peptide phosphorylation in presence of 2.0 uM ATP by HTRF assay	F	BAO_0000019	assay format	Homo sapiens	None	None	None	None	CHEMBL203	Epidermal growth factor receptor erbB1	Homo sapiens	SINGLE PROTEIN	CHEMBL1149491	1	Scientific Literature	Bioorg. Med. Chem. Lett.	2006	None
CHEMBL202970		0	402.81	0	4.75	2e	COc1cc2c(cc1OC)Oc1ncnc(Nc3ccc(F)c(Cl)c3)c1NC2	IC50	'='	1200.0	nM	5.92			UO_0000065					True	CHEMBL906925	Inhibition of EGFR measured as pGAT-biotin peptide phosphorylation in presence of 2.0 uM ATP by HTRF assay	F	BAO_0000019	assay format	Homo sapiens	None	None	None	None	CHEMBL203	Epidermal growth factor receptor erbB1	Homo sapiens	SINGLE PROTEIN	CHEMBL1149491	1	Scientific Literature	Bioorg. Med. Chem. Lett.	2006	None
CHEMBL376089		0	415.86	0	4.57	4b	COc1cc2c(cc1OC)Nc1ncnc(NCc3ccc(F)c(Cl)c3)c1NC2	IC50	'='	1600.0	nM	5.80			UO_0000065					False	CHEMBL906926	Inhibition of EGFR autophosphorylation in DiFi cells by ELISA	F	BAO_0000219	cell-based format	Homo sapiens	None	None	DiFi	None	CHEMBL203	Epidermal growth factor receptor erbB1	Homo sapiens	SINGLE PROTEIN	CHEMBL1149491	1	Scientific Literature	Bioorg. Med. Chem. Lett.	2006	None
CHEMBL214853		0	446.33	1	5.13	2r	COc1cc2c(cc1OC)Oc1ncnc(Sc3cccc(Br)c3)c1NC2	IC50	'='	1200.0	nM	5.92			UO_0000065					False	CHEMBL906926	Inhibition of EGFR autophosphorylation in DiFi cells by ELISA	F	BAO_0000219	cell-based format	Homo sapiens	None	None	DiFi	None	CHEMBL203	Epidermal growth factor receptor erbB1	Homo sapiens	SINGLE PROTEIN	CHEMBL1149491	1	Scientific Literature	Bioorg. Med. Chem. Lett.	2006	None
CHEMBL215488		0	390.40	0	3.83	2i	COc1cc2c(cc1OC)Oc1ncnc(Nc3ccc4c[nH]nc4c3)c1NC2	IC50						Not Determined						False	CHEMBL906926	Inhibition of EGFR autophosphorylation in DiFi cells by ELISA	F	BAO_0000219	cell-based format	Homo sapiens	None	None	DiFi	None	CHEMBL203	Epidermal growth factor receptor erbB1	Homo sapiens	SINGLE PROTEIN	CHEMBL1149491	1	Scientific Literature	Bioorg. Med. Chem. Lett.	2006	None
CHEMBL3098770		0	232.19	0	1.25	10	CC(=O)Oc1ccc(O)c2c1C(=O)C=CC2=O	Inhibition						Not Active						False	CHEMBL3100585	Inhibition of EGFR autophosphorylation at Y1068 in human MCF7 cells expressing HER2 at 10 uM after 2 hrs by Western blotting	B	BAO_0000219	cell-based format	Homo sapiens	None	None	MCF7	None	CHEMBL203	Epidermal growth factor receptor erbB1	Homo sapiens	SINGLE PROTEIN	CHEMBL3098113	1	Scientific Literature	Bioorg. Med. Chem. Lett.	2014	CHEMBL3308403
CHEMBL3099673		0	264.24	0	1.45	14	O=C1Nc2ncccc2/C1=C1/Nc2ncccc2C1=O	Activity	'='	120.0	%				UO_0000187					False	CHEMBL3101915	Inhibition of human EGFR assessed as residual activity at 1 uM relative to control	B	BAO_0000357	single protein format	Homo sapiens	None	None	None	None	CHEMBL203	Epidermal growth factor receptor erbB1	Homo sapiens	SINGLE PROTEIN	CHEMBL3098105	1	Scientific Literature	Bioorg. Med. Chem.	2014	None
CHEMBL201511	MALEIMIDE	0	378.38	0	2.76	1	COc1cc(C2=C(c3c[nH]c4ccccc34)C(=O)NC2=O)cc(OC)c1OC	IC50	'='	32000.0	nM	4.50			UO_0000065	11.88	0.22	1.73	5.01	False	CHEMBL912717	Inhibition of human EGFR	B	BAO_0000357	single protein format	Homo sapiens	None	None	None	None	CHEMBL203	Epidermal growth factor receptor erbB1	Homo sapiens	SINGLE PROTEIN	CHEMBL1137241	1	Scientific Literature	J. Med. Chem.	2006	None
CHEMBL132605		0	358.42	0	3.82	18	COc1ccc(Sc2ncnc3cc(OC)c(OC)cc23)cc1OC	IC50	'>'	50000.0	nM				UO_0000065					False	CHEMBL676160	Inhibition of Epidermal growth factor receptor autophosphorylation.	B	BAO_0000357	single protein format	None	None	None	None	None	CHEMBL203	Epidermal growth factor receptor erbB1	Homo sapiens	SINGLE PROTEIN	CHEMBL1129839	1	Scientific Literature	Bioorg. Med. Chem. Lett.	1997	None
CHEMBL309016		0	195.17	0	1.65	3	COc1cc(/C=C/[N+](=O)[O-])ccc1O	IC50	'='	7900.0	nM	5.10			UO_0000065	26.14	0.50	3.45	7.03	False	CHEMBL674640	Inhibition of the epidermal growth factor receptor expressed in A431 cell line	B	BAO_0000219	cell-based format	None	None	None	A-431	None	CHEMBL203	Epidermal growth factor receptor erbB1	Homo sapiens	SINGLE PROTEIN	CHEMBL1125600	1	Scientific Literature	J. Med. Chem.	1991	CHEMBL3307523
CHEMBL3897865		0	468.55	0	4.65	Table 1-B, 83	COc1ccc([C@@H](C)Nc2ncnc3cc(OC)c(OCCCCCCC(=O)NO)cc23)cc1	IC50	'>='	10000.0	nM				UO_0000065					False	CHEMBL3881964	Inhibition of N-terminal GST-fused human EGFR (His672 to Ala1210 residues) expressed in baculovirus expression system using biotinylated PTP1B at Tyr66 as substrate preincubated for 5 mins followed by substrate addition measured after 30 mins by DELFIA	B	BAO_0000019	assay format	Homo sapiens	None	None	None	None	CHEMBL203	Epidermal growth factor receptor erbB1	Homo sapiens	SINGLE PROTEIN	CHEMBL3881527	38	Patent Bioactivity Data		2008	None
CHEMBL3914607		0	460.48	0	4.36	Table 1-B, 87	COc1cc2ncnc(NCc3ccc(F)c(F)c3)c2cc1OCCCCCCC(=O)NO	IC50	'='	100.0	nM	7.00			UO_0000065	15.20	0.29	2.64	6.63	False	CHEMBL3881964	Inhibition of N-terminal GST-fused human EGFR (His672 to Ala1210 residues) expressed in baculovirus expression system using biotinylated PTP1B at Tyr66 as substrate preincubated for 5 mins followed by substrate addition measured after 30 mins by DELFIA	B	BAO_0000019	assay format	Homo sapiens	None	None	None	None	CHEMBL203	Epidermal growth factor receptor erbB1	Homo sapiens	SINGLE PROTEIN	CHEMBL3881527	38	Patent Bioactivity Data		2008	None
CHEMBL3930003		0	613.09	2	6.60	Table 1-B, 200	COCCOc1cc2ncnc(Nc3ccc(OCc4cccc(F)c4)c(Cl)c3)c2cc1OCCCCCCC(=O)NO	IC50	'<='	100.0	nM				UO_0000065					False	CHEMBL3881964	Inhibition of N-terminal GST-fused human EGFR (His672 to Ala1210 residues) expressed in baculovirus expression system using biotinylated PTP1B at Tyr66 as substrate preincubated for 5 mins followed by substrate addition measured after 30 mins by DELFIA	B	BAO_0000019	assay format	Homo sapiens	None	None	None	None	CHEMBL203	Epidermal growth factor receptor erbB1	Homo sapiens	SINGLE PROTEIN	CHEMBL3881527	38	Patent Bioactivity Data		2008	None
CHEMBL207247	GW807930X	0	500.96	2	5.63	8i	CC(=O)NCc1cccc(C#Cc2cncnc2Nc2ccc(OCc3cccc(F)c3)c(Cl)c2)c1	IC50	'='	60.0	nM	7.22			UO_0000065	14.42	0.27	1.59	9.48	False	CHEMBL861550	Inhibition of EGFR	B	BAO_0000357	single protein format	Homo sapiens	None	None	None	None	CHEMBL203	Epidermal growth factor receptor erbB1	Homo sapiens	SINGLE PROTEIN	CHEMBL1147004	1	Scientific Literature	Bioorg. Med. Chem. Lett.	2006	None
CHEMBL168446		0	365.34	0	3.48	I33	O=C(Oc1cccc(O)c1)c1cc(/N=C/c2cc(O)ccc2O)ccc1O	IC50						Not Determined						False	CHEMBL674010	Inhibition of EGF-stimulated DNA synthesis in ER 22 (EGF-receptor expressing) cells (Not isolated)	F	BAO_0000019	assay format	None	None	None	None	None	CHEMBL203	Epidermal growth factor receptor erbB1	Homo sapiens	SINGLE PROTEIN	CHEMBL1127676	1	Scientific Literature	J. Med. Chem.	1994	None
CHEMBL3355873		0	458.84	0	4.36	15a	COc1cc2ncnc(Nc3ccc(F)c(Cl)c3)c2cc1OCCn1ccnc1[N+](=O)[O-]	IC50	'='	3.05	nM	8.52			UO_0000065	18.56	0.36	4.16	7.26	False	CHEMBL3372999	Inhibition of wild type EGFR (unknown origin) by Z'-Lyte kinase assay	B	BAO_0000357	single protein format	Homo sapiens	None	None	None	None	CHEMBL203	Epidermal growth factor receptor erbB1	Homo sapiens	SINGLE PROTEIN	CHEMBL3351739	1	Scientific Literature	Eur. J. Med. Chem.	2015	None
CHEMBL3355874		0	472.86	0	4.75	15b	COc1cc2ncnc(Nc3ccc(F)c(Cl)c3)c2cc1OCCCn1ccnc1[N+](=O)[O-]	IC50	'='	0.89	nM	9.05			UO_0000065	19.14	0.37	4.30	7.72	False	CHEMBL3372999	Inhibition of wild type EGFR (unknown origin) by Z'-Lyte kinase assay	B	BAO_0000357	single protein format	Homo sapiens	None	None	None	None	CHEMBL203	Epidermal growth factor receptor erbB1	Homo sapiens	SINGLE PROTEIN	CHEMBL3351739	1	Scientific Literature	Eur. J. Med. Chem.	2015	None
CHEMBL3360612		0	578.99	2	6.33	19k	COc1cc2c(Nc3ccc(OCc4cccc(F)c4)c(Cl)c3)ncnc2cc1OCCCn1ccnc1[N+](=O)[O-]	IC50	'='	30.5	nM	7.52			UO_0000065	12.98	0.25	1.19	5.94	False	CHEMBL3375345	Inhibition of wild type EGFR (unknown origin) by Z'-Lyte kinase assay	B	BAO_0000357	single protein format	Homo sapiens	None	None	None	None	CHEMBL203	Epidermal growth factor receptor erbB1	Homo sapiens	SINGLE PROTEIN	CHEMBL3352011	1	Scientific Literature	Bioorg. Med. Chem.	2014	None
CHEMBL165864		0	360.22	0	2.94	5d	OCCNc1cc2c(Nc3cccc(Br)c3)ncnc2cn1	IC50	'='	0.19	nM	9.72			UO_0000065	26.99	0.60	6.78	11.72	False	CHEMBL674648	Inhibit of phosphorylation of a tyrosine/glutamic acid copolymer by epidermal growth factor receptor prepared from human A431 carcinoma cell vesicles by immunoaffinity chromatography.	B	BAO_0000357	single protein format	None	None	None	None	None	CHEMBL203	Epidermal growth factor receptor erbB1	Homo sapiens	SINGLE PROTEIN	CHEMBL1131301	1	Scientific Literature	J. Med. Chem.	1998	None
CHEMBL176815		0	346.39	0	3.17	1n	COc1cccc(-c2cn(-c3cccc(CO)c3)c3ncnc(N)c23)c1	IC50	'='	800.0	nM	6.10			UO_0000065	17.60	0.32	2.93	7.07	False	CHEMBL674015	Tested in vitro for inhibition of EGF-receptor tyrosine kinase	B	BAO_0000357	single protein format	None	None	None	None	None	CHEMBL203	Epidermal growth factor receptor erbB1	Homo sapiens	SINGLE PROTEIN	CHEMBL1133080	1	Scientific Literature	Bioorg. Med. Chem. Lett.	2000	None
CHEMBL520803		0	353.43	0	4.05	16	C#Cc1cccc(Nc2nc(N)nc3[nH]c(CCc4ccccc4)cc23)c1	IC50	'>'	200000.0	nM		Outside typical range		UO_0000065					True	CHEMBL957461	Inhibition of EGFR expressed in human tumor cells	B	BAO_0000219	cell-based format	None	None	None	None	None	CHEMBL203	Epidermal growth factor receptor erbB1	Homo sapiens	SINGLE PROTEIN	CHEMBL1150356	1	Scientific Literature	Bioorg. Med. Chem.	2008	None
CHEMBL168555		0	404.47	0	3.47	7h	COc1ccc(CC(CO)n2cc(-c3cccc(OC)c3)c3c(N)ncnc32)cc1	IC50	'='	9700.0	nM	5.01			UO_0000065	12.39	0.23	1.54	5.25	False	CHEMBL674693	Inhibition of Epidermal growth factor receptor (EGF-R) tyrosine kinase activity	B	BAO_0000357	single protein format	None	None	None	None	None	CHEMBL203	Epidermal growth factor receptor erbB1	Homo sapiens	SINGLE PROTEIN	CHEMBL1134829	1	Scientific Literature	Bioorg. Med. Chem. Lett.	2001	None
CHEMBL475067		0	308.22	0	2.89	171	CC(C)C[C@H](NC(=O)OC(C)(C)C)C(=O)CBr	Inhibition	'='	69.0	%				UO_0000187					False	CHEMBL941413	Inhibition of EGFR in human A431 cells at 400 nmol/mg protein in presence of EGF	B	BAO_0000219	cell-based format	Homo sapiens	None	None	A-431	None	CHEMBL203	Epidermal growth factor receptor erbB1	Homo sapiens	SINGLE PROTEIN	CHEMBL1150213	1	Scientific Literature	J. Nat. Prod.	1992	CHEMBL3307523
CHEMBL56543		0	294.31	0	2.32	42	N#C/C(=C\c1ccc(O)c(O)c1)C(=O)NCc1ccccc1	IC50	'='	100.0	nM	7.00			UO_0000065	23.78	0.43	4.68	7.50	True	CHEMBL676152	In vitro inhibition of HER1 autophosphorylation.	B	BAO_0000357	single protein format	None	None	None	None	None	CHEMBL203	Epidermal growth factor receptor erbB1	Homo sapiens	SINGLE PROTEIN	CHEMBL1125266	1	Scientific Literature	J. Med. Chem.	1991	None
CHEMBL39320		0	354.21	0	4.02	151, SI,Table 1	Cn1ncc2cc3c(Nc4cccc(Br)c4)ncnc3cc21	IC50	'='	0.3715	nM	9.43			UO_0000065	26.62	0.59	5.41	16.95	False	CHEMBL944276	Inhibition of human recombinant EGFR	B	BAO_0000357	single protein format	Homo sapiens	None	None	None	None	CHEMBL203	Epidermal growth factor receptor erbB1	Homo sapiens	SINGLE PROTEIN	CHEMBL1140899	1	Scientific Literature	J. Med. Chem.	2009	None
CHEMBL287832		0	411.31	0	4.05	153, SI,Table 1	CN(C)CCn1ncc2cc3c(Nc4cccc(Br)c4)ncnc3cc21	IC50	'='	39.81	nM	7.40			UO_0000065	17.99	0.39	3.35	12.57	False	CHEMBL944276	Inhibition of human recombinant EGFR	B	BAO_0000357	single protein format	Homo sapiens	None	None	None	None	CHEMBL203	Epidermal growth factor receptor erbB1	Homo sapiens	SINGLE PROTEIN	CHEMBL1140899	1	Scientific Literature	J. Med. Chem.	2009	None
CHEMBL474341		0	481.35	0	3.73	154, SI,Table 1	O=C(CCn1ncc2cc3c(Nc4cccc(Br)c4)ncnc3cc21)N1CCOCC1	IC50	'='	3.715	nM	8.43			UO_0000065	17.51	0.37	4.70	9.90	False	CHEMBL944276	Inhibition of human recombinant EGFR	B	BAO_0000357	single protein format	Homo sapiens	None	None	None	None	CHEMBL203	Epidermal growth factor receptor erbB1	Homo sapiens	SINGLE PROTEIN	CHEMBL1140899	1	Scientific Literature	J. Med. Chem.	2009	None
CHEMBL433520		0	445.37	0	3.65	5k	CCN(CC)CC(O)CNc1cc2c(Nc3cccc(Br)c3)ncnc2cn1	IC50	'='	4.6	nM	8.34			UO_0000065	18.72	0.41	4.69	9.67	False	CHEMBL673924	Inhibition of tyrosine/glutamic acid copolymer phosphorylation by epidermal growth factor receptor prepared of human A431	B	BAO_0000357	single protein format	Homo sapiens	None	None	None	None	CHEMBL203	Epidermal growth factor receptor erbB1	Homo sapiens	SINGLE PROTEIN	CHEMBL1131301	1	Scientific Literature	J. Med. Chem.	1998	None
CHEMBL510597		0	496.41	0	4.48	119, SI,Table 1	C=CC(=O)C(CCCN1CCOCC1)c1cc2c(Nc3cccc(Br)c3)ncnc2cn1	IC50	'='	2.692	nM	8.57			UO_0000065	17.26	0.37	4.09	10.68	False	CHEMBL944276	Inhibition of human recombinant EGFR	B	BAO_0000357	single protein format	Homo sapiens	None	None	None	None	CHEMBL203	Epidermal growth factor receptor erbB1	Homo sapiens	SINGLE PROTEIN	CHEMBL1140899	1	Scientific Literature	J. Med. Chem.	2009	None
CHEMBL511874		0	383.25	0	4.65	135, SI,Table 1	C/C=C/C(=O)Nc1ccc2c(Nc3cccc(Br)c3)ncnc2c1	IC50	'='	0.6761	nM	9.17			UO_0000065	23.93	0.52	4.52	13.70	False	CHEMBL944276	Inhibition of human recombinant EGFR	B	BAO_0000357	single protein format	Homo sapiens	None	None	None	None	CHEMBL203	Epidermal growth factor receptor erbB1	Homo sapiens	SINGLE PROTEIN	CHEMBL1140899	1	Scientific Literature	J. Med. Chem.	2009	None
CHEMBL205047		0	466.93	0	4.94	8r	OCc1nc(C#Cc2cncnc2Nc2ccc(OCc3cccc(F)c3)c(Cl)c2)cs1	IC50	'='	76.0	nM	7.12			UO_0000065	15.25	0.30	2.18	8.88	False	CHEMBL861550	Inhibition of EGFR	B	BAO_0000357	single protein format	Homo sapiens	None	None	None	None	CHEMBL203	Epidermal growth factor receptor erbB1	Homo sapiens	SINGLE PROTEIN	CHEMBL1147004	1	Scientific Literature	Bioorg. Med. Chem. Lett.	2006	None
CHEMBL553137		0	389.68	0	4.63	36	Cl.Cn1c2ccccc2c2ncnc(Nc3cccc(Br)c3)c21	IC50	'='	132.0	nM	6.88			UO_0000065	19.48	0.43	2.25	16.10	False	CHEMBL679944	Concentration needed to inhibit the phosphorylation of a 14-residue fragment of phospholipase C-gamma1 by Epidermal growth factor receptor (prepared from human A431 carcinoma cell vesicles by immunoaffinity chromatography)	B	BAO_0000357	single protein format	None	None	None	None	None	CHEMBL203	Epidermal growth factor receptor erbB1	Homo sapiens	SINGLE PROTEIN	CHEMBL1132555	1	Scientific Literature	J. Med. Chem.	1999	None
CHEMBL153518		0	468.40	1	5.44	50	CCN(CC)CCn1c2ccc(OC)cc2c2c(Nc3cccc(Br)c3)ncnc21	IC50	'='	4270.0	nM	5.37			UO_0000065	11.46	0.24	-0.07	9.73	False	CHEMBL679944	Concentration needed to inhibit the phosphorylation of a 14-residue fragment of phospholipase C-gamma1 by Epidermal growth factor receptor (prepared from human A431 carcinoma cell vesicles by immunoaffinity chromatography)	B	BAO_0000357	single protein format	None	None	None	None	None	CHEMBL203	Epidermal growth factor receptor erbB1	Homo sapiens	SINGLE PROTEIN	CHEMBL1132555	1	Scientific Literature	J. Med. Chem.	1999	None
CHEMBL55748		0	211.18	0	1.15	135	N#CC(C#N)=C1C(=O)Nc2ccc(O)cc21	IC50	'='	10000.0	nM	5.00			UO_0000065	23.68	0.43	3.85	5.16	False	CHEMBL941412	Inhibition of EGFR	B	BAO_0000357	single protein format	None	None	None	None	None	CHEMBL203	Epidermal growth factor receptor erbB1	Homo sapiens	SINGLE PROTEIN	CHEMBL1150213	1	Scientific Literature	J. Nat. Prod.	1992	None
CHEMBL453504		0	195.17	0	0.52	90	O=CN/C=C/c1ccc(O)c(O)c1O	IC50	'='	0.9	ug.mL-1				UO_0000274					False	CHEMBL941412	Inhibition of EGFR	B	BAO_0000357	single protein format	None	None	None	None	None	CHEMBL203	Epidermal growth factor receptor erbB1	Homo sapiens	SINGLE PROTEIN	CHEMBL1150213	1	Scientific Literature	J. Nat. Prod.	1992	None
CHEMBL49120	PD-0166285	1	512.44	2	5.77	1	CCN(CC)CCOc1ccc(Nc2ncc3cc(-c4c(Cl)cccc4Cl)c(=O)n(C)c3n2)cc1	IC50	'='	44000.0	nM	4.36			UO_0000065	8.50	0.17	-1.41	6.03	False	CHEMBL830975	Inhibition of Epidermal growth factor receptor	B	BAO_0000357	single protein format	None	None	None	None	None	CHEMBL203	Epidermal growth factor receptor erbB1	Homo sapiens	SINGLE PROTEIN	CHEMBL1143513	1	Scientific Literature	Bioorg. Med. Chem. Lett.	2005	None
CHEMBL191993		0	468.96	1	6.21	45	CCS(=O)(=O)c1ccc(OC)c(Nc2ncc(-c3cccc(-c4ccccc4Cl)c3)o2)c1	Selectivity						Not Determined						False	CHEMBL832154	Selectivity for Epidermal growth factor receptor by scintillation proximity assay; No data	B	BAO_0000357	single protein format	None	None	None	None	None	CHEMBL203	Epidermal growth factor receptor erbB1	Homo sapiens	SINGLE PROTEIN	CHEMBL1142709	1	Scientific Literature	J. Med. Chem.	2005	None
CHEMBL128987		0	429.32	0	3.28	3q	Brc1cccc(Nc2ncnc3cc(NCCN4CCOCC4)ncc23)c1	IC50	'='	36.0	nM	7.44			UO_0000065	17.34	0.38	4.16	9.90	False	CHEMBL673451	Inhibition of epidermal growth factor receptor (EGFR) autophosphorylation in A431 cells	B	BAO_0000219	cell-based format	Homo sapiens	None	None	A-431	None	CHEMBL203	Epidermal growth factor receptor erbB1	Homo sapiens	SINGLE PROTEIN	CHEMBL1130246	1	Scientific Literature	J. Med. Chem.	1997	CHEMBL3307523
CHEMBL435993		0	447.34	0	2.23	3v	OCCN(CCO)CCNc1cc2ncnc(Nc3cccc(Br)c3)c2cn1	IC50	'='	9.2	nM	8.04			UO_0000065	17.96	0.39	5.81	7.55	True	CHEMBL677387	Inhibition of phosphorylation of polyglutamic acid/tyrosine random copolymer by epidermal growth factor receptor.	B	BAO_0000357	single protein format	None	None	None	None	None	CHEMBL203	Epidermal growth factor receptor erbB1	Homo sapiens	SINGLE PROTEIN	CHEMBL1130246	1	Scientific Literature	J. Med. Chem.	1997	None
CHEMBL340898		0	359.44	0	3.78	4y	Cc1cccc(Nc2ncnc3cc(NCCCn4ccnc4)ncc23)c1	IC50	'='	3.5	nM	8.46			UO_0000065	23.53	0.43	4.68	10.50	True	CHEMBL677386	Inhibition of epidermal growth factor receptor (EGFR) from human A431 carcinoma cells	B	BAO_0000219	cell-based format	Homo sapiens	None	None	A-431	None	CHEMBL203	Epidermal growth factor receptor erbB1	Homo sapiens	SINGLE PROTEIN	CHEMBL1130246	1	Scientific Literature	J. Med. Chem.	1997	CHEMBL3307523
CHEMBL402293		0	419.46	0	4.10	34	CC(C)O/N=C/c1c(N)ncnc1Nc1ccc2c(cnn2Cc2cccc(F)c2)c1	IC50	'='	14.0	nM	7.85			UO_0000065	18.72	0.35	3.75	7.61	False	CHEMBL934832	Inhibition of EGFR	B	BAO_0000357	single protein format	None	None	None	None	None	CHEMBL203	Epidermal growth factor receptor erbB1	Homo sapiens	SINGLE PROTEIN	CHEMBL1145585	1	Scientific Literature	Bioorg. Med. Chem. Lett.	2008	None
CHEMBL257814		0	392.44	0	3.48	27	CO/N=C/c1c(N)ncnc1Nc1ccc2c(c1)CCN2Cc1cccc(F)c1	IC50	'='	57.0	nM	7.24			UO_0000065	18.46	0.34	3.76	8.17	False	CHEMBL934832	Inhibition of EGFR	B	BAO_0000357	single protein format	None	None	None	None	None	CHEMBL203	Epidermal growth factor receptor erbB1	Homo sapiens	SINGLE PROTEIN	CHEMBL1145585	1	Scientific Literature	Bioorg. Med. Chem. Lett.	2008	None
CHEMBL255865		0	398.43	0	3.05	21	CO/N=C/c1c(N)ncnc1Nc1ccc2c(cnn2Cc2cccc(C#N)c2)c1	IC50	'='	20.0	nM	7.70			UO_0000065	19.32	0.35	4.65	6.06	False	CHEMBL934832	Inhibition of EGFR	B	BAO_0000357	single protein format	None	None	None	None	None	CHEMBL203	Epidermal growth factor receptor erbB1	Homo sapiens	SINGLE PROTEIN	CHEMBL1145585	1	Scientific Literature	Bioorg. Med. Chem. Lett.	2008	None
CHEMBL193159		0	391.66	0	4.31	4b	O=C(CCl)Nc1ccc2ncnc(Nc3cccc(Br)c3)c2c1	IC50	'<'	5.0	nM				UO_0000065					False	CHEMBL831153	Inhibition of EGF Receptor autophosphorylation in A431 cell lysate	B	BAO_0000219	cell-based format	Homo sapiens	None	None	A-431	None	CHEMBL203	Epidermal growth factor receptor erbB1	Homo sapiens	SINGLE PROTEIN	CHEMBL1141151	1	Scientific Literature	J. Med. Chem.	2005	CHEMBL3307523
CHEMBL365805		0	467.37	0	4.01	9b	C=CC(=O)Nc1cc2c(Nc3cccc(Br)c3)ncnc2cc1N1CCN(C)CC1	IC50	'='	13000.0	nM	4.89			UO_0000065	10.45	0.22	0.88	6.66	False	CHEMBL832761	Inhibition of EGF Receptor autophosphorylation in A431 cell lysate	B	BAO_0000219	cell-based format	Homo sapiens	None	None	A-431	None	CHEMBL203	Epidermal growth factor receptor erbB1	Homo sapiens	SINGLE PROTEIN	CHEMBL1141151	1	Scientific Literature	J. Med. Chem.	2005	CHEMBL3307523
CHEMBL363815		0	377.21	0	4.94	MLo3	C=CC(=O)Nc1ccc2ncnc(Nc3cc(Cl)c(Cl)cc3F)c2c1	IC50	'='	20.0	nM	7.70			UO_0000065	20.41	0.42	2.76	11.51	False	CHEMBL832922	Inhibition of EGF Receptor autophosphorylation in A431 cell lysate; Range = 6.7-20 nM	B	BAO_0000219	cell-based format	Homo sapiens	None	None	A-431	None	CHEMBL203	Epidermal growth factor receptor erbB1	Homo sapiens	SINGLE PROTEIN	CHEMBL1141151	1	Scientific Literature	J. Med. Chem.	2005	CHEMBL3307523
CHEMBL204312		0	377.41	0	3.23	21	COc1ccccc1Nc1nnc(-c2c(NCc3ccncc3)ncn2C)o1	Activity	'<'	30.0	%				UO_0000187					False	CHEMBL866549	Protective index against ErbB1 at 10 uM by HTRF method	B	BAO_0000357	single protein format	Homo sapiens	None	None	None	None	CHEMBL203	Epidermal growth factor receptor erbB1	Homo sapiens	SINGLE PROTEIN	CHEMBL1139649	1	Scientific Literature	Bioorg. Med. Chem. Lett.	2006	None
CHEMBL357097		0	274.33	0	3.67	37	c1ccc(CNc2[nH]cnc3c4ccccc4nc2-3)cc1	IC50	'='	460.0	nM	6.34			UO_0000065	23.10	0.41	2.67	11.82	False	CHEMBL679944	Concentration needed to inhibit the phosphorylation of a 14-residue fragment of phospholipase C-gamma1 by Epidermal growth factor receptor (prepared from human A431 carcinoma cell vesicles by immunoaffinity chromatography)	B	BAO_0000357	single protein format	None	None	None	None	None	CHEMBL203	Epidermal growth factor receptor erbB1	Homo sapiens	SINGLE PROTEIN	CHEMBL1132555	1	Scientific Literature	J. Med. Chem.	1999	None
CHEMBL206267		0	439.48	1	5.01	30	Cn1cnc(NCc2ccncc2)c1-c1nnc(Nc2ccc(Oc3ccccc3)cc2)o1	Activity	'<'	30.0	%				UO_0000187					False	CHEMBL866549	Protective index against ErbB1 at 10 uM by HTRF method	B	BAO_0000357	single protein format	Homo sapiens	None	None	None	None	CHEMBL203	Epidermal growth factor receptor erbB1	Homo sapiens	SINGLE PROTEIN	CHEMBL1139649	1	Scientific Literature	Bioorg. Med. Chem. Lett.	2006	None
CHEMBL205884		0	447.83	0	4.39	15	Cn1cnc(NCc2ccncc2)c1-c1nnc(Nc2ccc(OC(F)(F)Cl)cc2)o1	Activity	'<'	30.0	%				UO_0000187					False	CHEMBL866549	Protective index against ErbB1 at 10 uM by HTRF method	B	BAO_0000357	single protein format	Homo sapiens	None	None	None	None	CHEMBL203	Epidermal growth factor receptor erbB1	Homo sapiens	SINGLE PROTEIN	CHEMBL1139649	1	Scientific Literature	Bioorg. Med. Chem. Lett.	2006	None
CHEMBL378165		0	431.89	1	5.03	12	Cn1cnc(NCc2cccc3ncccc23)c1-c1nnc(Nc2ccc(Cl)cc2)o1	Activity	'<'	30.0	%				UO_0000187					False	CHEMBL866549	Protective index against ErbB1 at 10 uM by HTRF method	B	BAO_0000357	single protein format	Homo sapiens	None	None	None	None	CHEMBL203	Epidermal growth factor receptor erbB1	Homo sapiens	SINGLE PROTEIN	CHEMBL1139649	1	Scientific Literature	Bioorg. Med. Chem. Lett.	2006	None
CHEMBL204330		0	444.89	0	4.56	21	COc1cc(OC2CCN(C(C)=O)CC2)c2c(Nc3ccc(F)c(Cl)c3)ncnc2c1	IC50	'='	873.0	nM	6.06			UO_0000065	13.62	0.27	1.50	7.91	False	CHEMBL868329	Inhibitory activity against EGFR	B	BAO_0000357	single protein format	Homo sapiens	None	None	None	None	CHEMBL203	Epidermal growth factor receptor erbB1	Homo sapiens	SINGLE PROTEIN	CHEMBL1146052	1	Scientific Literature	Bioorg. Med. Chem. Lett.	2006	None
CHEMBL184682		0	477.95	1	5.36	3m	COc1cc2ncnc(Nc3ccc(Cl)c(NC(=O)c4cccc(N(C)C)c4)c3)c2cc1OC	IC50	'='	1000.0	nM	6.00			UO_0000065	12.55	0.24	0.64	6.77	False	CHEMBL832673	Inhibitory concentration against Epidermal growth factor receptor tyrosine kinase activity	B	BAO_0000357	single protein format	Homo sapiens	None	None	None	None	CHEMBL203	Epidermal growth factor receptor erbB1	Homo sapiens	SINGLE PROTEIN	CHEMBL1138000	1	Scientific Literature	Bioorg. Med. Chem. Lett.	2004	None
CHEMBL56393		0	297.27	0	2.30	24	N#C/C(=C\c1ccc(O)c(O)c1)C(=O)c1ccc(O)c(O)c1	IC50	'>'	8000.0	nM				UO_0000065					False	CHEMBL701406	Inhibition of HER14 (human EGFR overexpressing) cell proliferation.	F	BAO_0000019	assay format	None	None	None	None	None	CHEMBL203	Epidermal growth factor receptor erbB1	Homo sapiens	SINGLE PROTEIN	CHEMBL1125266	1	Scientific Literature	J. Med. Chem.	1991	None
CHEMBL358513		0	382.54	1	6.59	7	CC(COC(=O)c1ccc(-c2ccc(C(C)(C)C)cc2O)cc1)CC(C)(C)C	Inhibition	'='	3.0	%				UO_0000187					False	CHEMBL673926	Inhibition of Epidermal growth factor receptor activity against tripeptide RR-Src at 10 uM	B	BAO_0000357	single protein format	Homo sapiens	None	None	None	None	CHEMBL203	Epidermal growth factor receptor erbB1	Homo sapiens	SINGLE PROTEIN	CHEMBL1128699	1	Scientific Literature	J. Med. Chem.	1995	None
CHEMBL76958		0	349.32	0	2.40	5	O=C(O)c1ccc(S(=O)(=O)Oc2ccc(/C=C/[N+](=O)[O-])cc2)cc1	IC50	'='	1000.0	nM	6.00			UO_0000065	17.18	0.34	3.60	4.85	True	CHEMBL674640	Inhibition of the epidermal growth factor receptor expressed in A431 cell line	B	BAO_0000219	cell-based format	None	None	None	A-431	None	CHEMBL203	Epidermal growth factor receptor erbB1	Homo sapiens	SINGLE PROTEIN	CHEMBL1125600	1	Scientific Literature	J. Med. Chem.	1991	CHEMBL3307523
CHEMBL345019		0	379.46	1	5.66	18	O=C(NCc1ccccc1)c1ccc(-c2ccc(-c3ccccc3)cc2O)cc1	IC50	'='	1400.0	nM	5.85			UO_0000065					False	CHEMBL678922	In vitro inhibition of EGF-stimulated DNA synthesis of ER 22 cells by following the incorporation of methyl-[3H]thymidine.	F	BAO_0000219	cell-based format	None	None	None	ER 22	None	CHEMBL203	Epidermal growth factor receptor erbB1	Homo sapiens	SINGLE PROTEIN	CHEMBL1128699	1	Scientific Literature	J. Med. Chem.	1995	None
CHEMBL449093		0	365.32	0	2.11	7	O=C(O)c1ccc(S(=O)(=O)Oc2ccc(/C=C/[N+](=O)[O-])cc2)cc1O	IC50	'='	54.0	nM	7.27			UO_0000065	19.89	0.40	5.16	5.05	False	CHEMBL674640	Inhibition of the epidermal growth factor receptor expressed in A431 cell line	B	BAO_0000219	cell-based format	None	None	None	A-431	None	CHEMBL203	Epidermal growth factor receptor erbB1	Homo sapiens	SINGLE PROTEIN	CHEMBL1125600	1	Scientific Literature	J. Med. Chem.	1991	CHEMBL3307523
CHEMBL179451		0	333.22	0	4.68	7	ClCCNc1ccc2ncnc(Nc3cccc(Cl)c3)c2c1	IC50	'='	26.0	nM	7.58			UO_0000065	22.76	0.47	2.91	15.22	False	CHEMBL828723	Inhibition of poly(L-glutamic acid-L-tyrosine) phosphorylation by EGFR tyrosine kinase of A431 carcinoma cells	B	BAO_0000219	cell-based format	Homo sapiens	None	None	A-431	None	CHEMBL203	Epidermal growth factor receptor erbB1	Homo sapiens	SINGLE PROTEIN	CHEMBL1141895	1	Scientific Literature	Bioorg. Med. Chem. Lett.	2005	CHEMBL3307523
CHEMBL338114		0	410.28	0	3.91	3z	Brc1cccc(Nc2ncnc3cc(NCCc4c[nH]cn4)ncc23)c1	IC50	'='	0.91	nM	9.04			UO_0000065	22.04	0.47	5.13	9.89	True	CHEMBL677386	Inhibition of epidermal growth factor receptor (EGFR) from human A431 carcinoma cells	B	BAO_0000219	cell-based format	Homo sapiens	None	None	A-431	None	CHEMBL203	Epidermal growth factor receptor erbB1	Homo sapiens	SINGLE PROTEIN	CHEMBL1130246	1	Scientific Literature	J. Med. Chem.	1997	CHEMBL3307523
CHEMBL3798501		0	534.64	1	4.54	2b	C=CC(=O)Nc1cccc(Oc2nc(Nc3ccc(N4CCN(C(C)=O)CC4)cc3OC)ncc2SC)c1	IC50	'='	87.5	nM	7.06			UO_0000065	13.20	0.25	2.52	6.48	False	CHEMBL3804024	Inhibition of wild-type EGFR (unknown origin) expressed in baculovirus expression system after 1 hr by ELISA	B	BAO_0000019	assay format	Homo sapiens	None	None	None	None	CHEMBL203	Epidermal growth factor receptor erbB1	Homo sapiens	SINGLE PROTEIN	CHEMBL3797107	1	Scientific Literature	Bioorg. Med. Chem.	2016	None
CHEMBL3800597		0	548.67	1	4.93	2f	C=CC(=O)Nc1cccc(Oc2nc(Nc3ccc(N4CCN(C(=O)CC)CC4)cc3OC)ncc2SC)c1	Inhibition						Dose-dependent effect						False	CHEMBL3804039	Inhibition of wild-type EGFR phosphorylation in EGF-stimulated human A431 cells preincubated for 2 hrs followed by EGF addition for 10 mins by western blot analysis	B	BAO_0000219	cell-based format	Homo sapiens	None	None	A-431	None	CHEMBL203	Epidermal growth factor receptor erbB1	Homo sapiens	SINGLE PROTEIN	CHEMBL3797107	1	Scientific Literature	Bioorg. Med. Chem.	2016	CHEMBL3307523
CHEMBL360662		0	570.09	2	7.10	25v (table 3)	CCOc1cc2ncc(C#N)c(Nc3ccc(O[C@H](C)c4ccccc4)c(Cl)c3)c2cc1NC(=O)/C=C/CN(C)C	IC50	'='	100.0	nM	7.00			UO_0000065					False	CHEMBL873338	Inhibition of human epidermal growth factor receptor (EGFR) autophosphorylation	F	BAO_0000019	assay format	Homo sapiens	None	None	None	None	CHEMBL203	Epidermal growth factor receptor erbB1	Homo sapiens	SINGLE PROTEIN	CHEMBL1142663	1	Scientific Literature	J. Med. Chem.	2005	None
CHEMBL175621		0	607.11	2	7.09	25s (table 3)	CCOc1cc2ncc(C#N)c(Nc3ccc(OCc4ccnc5ccccc45)c(Cl)c3)c2cc1NC(=O)/C=C/CN(C)C	IC50	'='	238.0	nM	6.62			UO_0000065					False	CHEMBL873338	Inhibition of human epidermal growth factor receptor (EGFR) autophosphorylation	F	BAO_0000019	assay format	Homo sapiens	None	None	None	None	CHEMBL203	Epidermal growth factor receptor erbB1	Homo sapiens	SINGLE PROTEIN	CHEMBL1142663	1	Scientific Literature	J. Med. Chem.	2005	None
CHEMBL427315		0	570.09	2	7.10	25w (table 3)	CCOc1cc2ncc(C#N)c(Nc3ccc(O[C@@H](C)c4ccccc4)c(Cl)c3)c2cc1NC(=O)/C=C/CN(C)C	IC50	'='	770.0	nM	6.11			UO_0000065					False	CHEMBL873338	Inhibition of human epidermal growth factor receptor (EGFR) autophosphorylation	F	BAO_0000019	assay format	Homo sapiens	None	None	None	None	CHEMBL203	Epidermal growth factor receptor erbB1	Homo sapiens	SINGLE PROTEIN	CHEMBL1142663	1	Scientific Literature	J. Med. Chem.	2005	None
CHEMBL155761		0	584.10	2	6.32	6	CS(=O)(=O)CCNc1nc(-c2ccc3ncnc(Nc4ccc(OCc5cccc(F)c5)c(Cl)c4)c3c2)cs1	IC50	'='	10.0	nM	8.00			UO_0000065	13.70	0.28	1.68	7.54	False	CHEMBL680015	Inhibition of EGFR	B	BAO_0000357	single protein format	Homo sapiens	None	None	None	None	CHEMBL203	Epidermal growth factor receptor erbB1	Homo sapiens	SINGLE PROTEIN	CHEMBL1136583	1	Scientific Literature	Bioorg. Med. Chem. Lett.	2003	None
CHEMBL31369		0	456.34	0	4.20	6	C=CC(=O)Nc1ccc2ncnc(Nc3ccc(OCCN(C)C)c(Br)c3)c2c1	IC50	'='	27.0	nM	7.57			UO_0000065	16.59	0.36	3.37	9.53	False	CHEMBL674020	Inhibition of phosphorylation of a polyglutamic acid/tyrosine random copolymer by EGFR enzyme prepared from human A431 carcinoma cell vesicles by immunoaffinity chromatography	B	BAO_0000357	single protein format	None	None	None	None	None	CHEMBL203	Epidermal growth factor receptor erbB1	Homo sapiens	SINGLE PROTEIN	CHEMBL1133162	1	Scientific Literature	J. Med. Chem.	2000	None
CHEMBL424625		0	336.37	0	1.50	22	COc1cc(/C=C(\C#N)C(N)=O)cc(CSCCC(=O)O)c1O	IC50	'='	125000.0	nM		Outside typical range		UO_0000065					False	CHEMBL689289	Inhibition of polyGAT phosphorylation by EGF receptor	B	BAO_0000357	single protein format	Homo sapiens	None	None	None	None	CHEMBL203	Epidermal growth factor receptor erbB1	Homo sapiens	SINGLE PROTEIN	CHEMBL1126897	1	Scientific Literature	J. Med. Chem.	1993	None
CHEMBL450944		0	461.41	1	5.62	6	O=C(CC1CCSS1)Nc1ccc2ncnc(Nc3cccc(Br)c3)c2c1	IC50	'>'	3000.0	nM				UO_0000065					False	CHEMBL908277	Inhibition of EGFR tyrosine kinase activity	B	BAO_0000357	single protein format	Homo sapiens	None	None	None	None	CHEMBL203	Epidermal growth factor receptor erbB1	Homo sapiens	SINGLE PROTEIN	CHEMBL1137325	1	Scientific Literature	J. Med. Chem.	2006	None
CHEMBL212201		0	653.20	2	8.21	21	O=S(=O)(CCCCNCc1ccc(-c2ccc3ncnc(Nc4ccc(OCc5ccccc5)c(Cl)c4)c3c2)o1)c1ccccc1	IC50	'='	50.0	nM	7.30			UO_0000065	11.18	0.22	-0.91	6.87	False	CHEMBL910357	Inhibition of ErbB1	B	BAO_0000357	single protein format	Homo sapiens	None	None	None	None	CHEMBL203	Epidermal growth factor receptor erbB1	Homo sapiens	SINGLE PROTEIN	CHEMBL1149340	1	Scientific Literature	Bioorg. Med. Chem. Lett.	2006	None
CHEMBL213342		0	528.63	2	5.35	2	CS(=O)(=O)CCNCc1ccc(-c2ccc3ncnc(Nc4ccc(OCc5ccccc5)cc4)c3c2)o1	IC50	'='	27.0	nM	7.57			UO_0000065	14.32	0.27	2.22	7.12	False	CHEMBL910357	Inhibition of ErbB1	B	BAO_0000357	single protein format	Homo sapiens	None	None	None	None	CHEMBL203	Epidermal growth factor receptor erbB1	Homo sapiens	SINGLE PROTEIN	CHEMBL1149340	1	Scientific Literature	Bioorg. Med. Chem. Lett.	2006	None
CHEMBL27685		0	530.40	1	4.50	16	C=CC(=O)Nc1cc2c(Nc3ccc(F)c(Br)c3)ncnc2cc1OCCCN1CCOCC1	IC50	'='	4.7	nM	8.33			UO_0000065	15.70	0.33	3.83	9.40	False	CHEMBL674019	Inhibition of EGF-stimulated autophosphorylation of EGFR enzyme in A431 cells detected by immunoblotting	B	BAO_0000219	cell-based format	None	None	None	A-431	None	CHEMBL203	Epidermal growth factor receptor erbB1	Homo sapiens	SINGLE PROTEIN	CHEMBL1133162	1	Scientific Literature	J. Med. Chem.	2000	CHEMBL3307523
CHEMBL31630		0	500.96	1	3.81	26	C=CC(=O)N(C)c1nc2c(Nc3ccc(F)c(Cl)c3)ncnc2cc1OCCCN1CCOCC1	Inhibition	'>'	80.0	%				UO_0000187					False	CHEMBL674021	Irreversible inhibition of formation of phosphorylated EGFR enzyme in A431 cells 8 hr after washing cells free of the inhibitor	F	BAO_0000219	cell-based format	None	None	None	A-431	None	CHEMBL203	Epidermal growth factor receptor erbB1	Homo sapiens	SINGLE PROTEIN	CHEMBL1133162	1	Scientific Literature	J. Med. Chem.	2000	CHEMBL3307523
CHEMBL3930270		0	593.35	2	6.53	12c	O=C(CCl)OCCn1c(=O)oc2cc3ncnc(Nc4ccc(Oc5cccc(C(F)(F)F)c5)c(Cl)c4)c3cc21	IC50	'='	510.0	nM	6.29			UO_0000065	10.60	0.21	-0.24	5.80	False	CHEMBL3854309	Inhibition of GST-tagged wild type recombinant human EGFR (668 to 1210 residues) expressed in baculovirus after 1 hr by Z-lyte assay	B	BAO_0000019	assay format	Homo sapiens	None	None	None	None	CHEMBL203	Epidermal growth factor receptor erbB1	Homo sapiens	SINGLE PROTEIN	CHEMBL3853296	1	Scientific Literature	Eur J Med Chem	2016	None
CHEMBL3906330		0	479.24	0	3.50	11i	O=C(CBr)OCCn1c(=O)oc2cc3ncnc(Nc4ccc(F)c(F)c4)c3cc21	IC50	'='	300.0	nM	6.52			UO_0000065	13.61	0.30	3.02	6.57	False	CHEMBL3854309	Inhibition of GST-tagged wild type recombinant human EGFR (668 to 1210 residues) expressed in baculovirus after 1 hr by Z-lyte assay	B	BAO_0000019	assay format	Homo sapiens	None	None	None	None	CHEMBL203	Epidermal growth factor receptor erbB1	Homo sapiens	SINGLE PROTEIN	CHEMBL3853296	1	Scientific Literature	Eur J Med Chem	2016	None
CHEMBL3981210		0	579.41	1	4.81	11m	COc1ccc(COc2ccc(Nc3ncnc4cc5oc(=O)n(CCOC(=O)CBr)c5cc34)cc2)cc1	IC50	'>'	10000.0	nM				UO_0000065					False	CHEMBL3854309	Inhibition of GST-tagged wild type recombinant human EGFR (668 to 1210 residues) expressed in baculovirus after 1 hr by Z-lyte assay	B	BAO_0000019	assay format	Homo sapiens	None	None	None	None	CHEMBL203	Epidermal growth factor receptor erbB1	Homo sapiens	SINGLE PROTEIN	CHEMBL3853296	1	Scientific Literature	Eur J Med Chem	2016	None
CHEMBL280757		0	387.21	0	4.40	15	C=CC(=O)Nc1ccc2ncnc(Nc3ccc(F)c(Br)c3)c2c1	IC50	'='	2.7	nM	8.57			UO_0000065	22.13	0.49	4.17	12.81	False	CHEMBL674019	Inhibition of EGF-stimulated autophosphorylation of EGFR enzyme in A431 cells detected by immunoblotting	B	BAO_0000219	cell-based format	None	None	None	A-431	None	CHEMBL203	Epidermal growth factor receptor erbB1	Homo sapiens	SINGLE PROTEIN	CHEMBL1133162	1	Scientific Literature	J. Med. Chem.	2000	CHEMBL3307523
CHEMBL1173411		0	432.44	0	4.17	35	COc1ccc(NC(=O)Nc2ccc3c(c2)NC(=O)/C3=C\c2[nH]cc(C(=O)O)c2C)cc1	Inhibition	'='	1.9	%				UO_0000187					False	CHEMBL1176700	Inhibition of EGFR at 10 uM	B	BAO_0000357	single protein format	None	None	None	None	None	CHEMBL203	Epidermal growth factor receptor erbB1	Homo sapiens	SINGLE PROTEIN	CHEMBL1177651	1	Scientific Literature	Bioorg. Med. Chem.	2010	None
CHEMBL94275		0	345.16	0	4.04	47	O=[N+]([O-])c1ccc2c(Nc3cccc(Br)c3)ncnc2c1	IC50	'='	1000.0	nM	6.00			UO_0000065	17.38	0.39	1.96	7.41	True	CHEMBL677204	Evaluation of inhibitory activity against phospholipase C-gamma1 phosphorylation by Epidermal growth factor receptor enzyme isolated from A431 cells.	B	BAO_0000219	cell-based format	None	None	None	A-431	None	CHEMBL203	Epidermal growth factor receptor erbB1	Homo sapiens	SINGLE PROTEIN	CHEMBL1128536	1	Scientific Literature	J. Med. Chem.	1995	CHEMBL3307523
CHEMBL388978	STAUROSPORINE	0	466.54	0	4.35	Staur	CN[C@@H]1C[C@H]2O[C@@](C)([C@@H]1OC)n1c3ccccc3c3c4c(c5c6ccccc6n2c5c31)C(=O)NC4	IC50	'='	102.4	nM	6.99			UO_0000065	14.98	0.27	2.64	10.06	False	CHEMBL1211280	Inhibition of EGFR	B	BAO_0000357	single protein format	None	None	None	None	None	CHEMBL203	Epidermal growth factor receptor erbB1	Homo sapiens	SINGLE PROTEIN	CHEMBL1208672	1	Scientific Literature	Eur. J. Med. Chem.	2010	None
CHEMBL168661		0	424.55	0	2.25	5i	COc1cccc(-c2cn(C3CCN(CCN(C)CCO)CC3)c3ncnc(N)c23)c1	IC50	'='	295.0	nM	6.53			UO_0000065	15.38	0.29	4.28	7.05	False	CHEMBL677878	Concentration required for inhibition of epidermal growth factor receptor (EGF-R) by tyrosine kinase enzyme activity	B	BAO_0000357	single protein format	None	None	None	None	None	CHEMBL203	Epidermal growth factor receptor erbB1	Homo sapiens	SINGLE PROTEIN	CHEMBL1134003	1	Scientific Literature	Bioorg. Med. Chem. Lett.	2001	None
CHEMBL331026		0	380.43	0	2.96	20	COc1cc(/C=C(\C#N)C(N)=O)cc(CSc2nc3ccccc3[nH]2)c1O	IC50	'='	75000.0	nM	4.12			UO_0000065	10.84	0.21	1.16	3.30	False	CHEMBL677392	Inhibitory concentration against EGF receptor by polyGAT phosphorylation	B	BAO_0000357	single protein format	None	None	None	None	None	CHEMBL203	Epidermal growth factor receptor erbB1	Homo sapiens	SINGLE PROTEIN	CHEMBL1126897	1	Scientific Literature	J. Med. Chem.	1993	None
CHEMBL331026		0	380.43	0	2.96	20	COc1cc(/C=C(\C#N)C(N)=O)cc(CSc2nc3ccccc3[nH]2)c1O	IC50	'='	14500.0	nM	4.84			UO_0000065	12.72	0.24	1.88	3.87	True	CHEMBL677393	Inhibitory concentration against EGF receptor by autophosphorylation	B	BAO_0000357	single protein format	None	None	None	None	None	CHEMBL203	Epidermal growth factor receptor erbB1	Homo sapiens	SINGLE PROTEIN	CHEMBL1126897	1	Scientific Literature	J. Med. Chem.	1993	None
CHEMBL3912361		0	516.39	1	4.71	12g	O=C(CCl)OCCn1c(=O)oc2cc3ncnc(Nc4ccc(N5CCCCC5)c(Cl)c4)c3cc21	IC50	'='	240.0	nM	6.62			UO_0000065	12.82	0.26	1.91	6.46	False	CHEMBL3854309	Inhibition of GST-tagged wild type recombinant human EGFR (668 to 1210 residues) expressed in baculovirus after 1 hr by Z-lyte assay	B	BAO_0000019	assay format	Homo sapiens	None	None	None	None	CHEMBL203	Epidermal growth factor receptor erbB1	Homo sapiens	SINGLE PROTEIN	CHEMBL3853296	1	Scientific Literature	Eur J Med Chem	2016	None
CHEMBL93181		0	330.19	0	4.14	49	COc1ccc2c(Nc3cccc(Br)c3)ncnc2c1	IC50	'='	10.0	nM	8.00			UO_0000065	24.23	0.55	3.86	17.01	True	CHEMBL677204	Evaluation of inhibitory activity against phospholipase C-gamma1 phosphorylation by Epidermal growth factor receptor enzyme isolated from A431 cells.	B	BAO_0000219	cell-based format	None	None	None	A-431	None	CHEMBL203	Epidermal growth factor receptor erbB1	Homo sapiens	SINGLE PROTEIN	CHEMBL1128536	1	Scientific Literature	J. Med. Chem.	1995	CHEMBL3307523
CHEMBL103055		0	512.61	1	3.53	5a	CCN1CCOCCn2cc(c3ccccc32)C2=C(C(=O)NC2=O)c2cn(c3ccccc23)CCOCC1	IC50	'>'	100000.0	nM				UO_0000065					False	CHEMBL674696	Inhibition of Epidermal growth factor receptor	B	BAO_0000357	single protein format	None	None	None	None	None	CHEMBL203	Epidermal growth factor receptor erbB1	Homo sapiens	SINGLE PROTEIN	CHEMBL1136205	1	Scientific Literature	Bioorg. Med. Chem. Lett.	2003	None
CHEMBL338103		0	436.54	1	5.61	4h	CCOc1cc2ncnc(Nc3cc(-c4csc(C)n4)ccc3OC)c2cc1OCC	Inhibition						No data						False	CHEMBL677534	Concentration required for 50% inhibition against epidermal growth factor receptor (EGFR) tyrosine kinase.	B	BAO_0000357	single protein format	None	None	None	None	None	CHEMBL203	Epidermal growth factor receptor erbB1	Homo sapiens	SINGLE PROTEIN	CHEMBL1135760	1	Scientific Literature	J. Med. Chem.	2002	None
CHEMBL144159		0	510.51	2	2.96	9	N#C/C(=C\c1ccc(O)c(O)c1)C(=O)NCc1cccc(CNC(=O)/C(C#N)=C/c2ccc(O)c(O)c2)c1	IC50	'='	1600.0	nM	5.80			UO_0000065	11.35	0.21	2.84	3.10	False	CHEMBL677831	Inhibition of epidermal growth factor receptor (EGFR) phosphorylation of the exogenous substrate poly(Glu6, Ala3,Tyr) (polyGAT)	B	BAO_0000357	single protein format	None	None	None	None	None	CHEMBL203	Epidermal growth factor receptor erbB1	Homo sapiens	SINGLE PROTEIN	CHEMBL1129590	1	Scientific Literature	J. Med. Chem.	1996	None
CHEMBL1173652		0	301.30	0	2.36	3d	Cc1ncc([N+](=O)[O-])n1CCOC(=O)/C=C/c1ccccc1	IC50	'='	7830.0	nM	5.11			UO_0000065	16.95	0.32	2.75	5.85	False	CHEMBL1177207	Inhibition of human recombinant His6x-tagged EGFR autophosphorylation expressed in Sf9 cells after 1 hr by ELISA	B	BAO_0000219	cell-based format	Homo sapiens	None	None	Sf9	None	CHEMBL203	Epidermal growth factor receptor erbB1	Homo sapiens	SINGLE PROTEIN	CHEMBL1177684	1	Scientific Literature	Bioorg. Med. Chem.	2010	CHEMBL3308860
CHEMBL1173653		0	315.33	0	2.66	3e	Cc1ccc(/C=C/C(=O)OCCn2c([N+](=O)[O-])cnc2C)cc1	IC50	'='	8110.0	nM	5.09			UO_0000065	16.14	0.30	2.43	5.83	False	CHEMBL1177207	Inhibition of human recombinant His6x-tagged EGFR autophosphorylation expressed in Sf9 cells after 1 hr by ELISA	B	BAO_0000219	cell-based format	Homo sapiens	None	None	Sf9	None	CHEMBL203	Epidermal growth factor receptor erbB1	Homo sapiens	SINGLE PROTEIN	CHEMBL1177684	1	Scientific Literature	Bioorg. Med. Chem.	2010	CHEMBL3308860
CHEMBL431025		0	244.68	0	3.16	39	O=C1Nc2ccc(Cl)cc2/C1=C/c1ccc[nH]1	IC50	'>'	100000.0	nM				UO_0000065					False	CHEMBL676159	Concentration required to achieve 50% inhibition of tyrosine phosphorylation on human Epidermal growth factor receptor (EGF RTK).	B	BAO_0000357	single protein format	None	None	None	None	None	CHEMBL203	Epidermal growth factor receptor erbB1	Homo sapiens	SINGLE PROTEIN	CHEMBL1131018	1	Scientific Literature	J. Med. Chem.	1998	None
CHEMBL141238		0	322.36	0	3.57	42	Cc1cc(C)c(NC(=O)/C(C#N)=C/c2ccc(O)c(O)c2)c(C)c1	IC50	'='	19054.61	nM	4.72			UO_0000065	14.64	0.27	1.15	5.06	False	CHEMBL676067	Inhibitory activity against epidermal growth factor receptor (EGFR)	B	BAO_0000357	single protein format	None	None	None	None	None	CHEMBL203	Epidermal growth factor receptor erbB1	Homo sapiens	SINGLE PROTEIN	CHEMBL1136802	1	Scientific Literature	J. Med. Chem.	2003	None
CHEMBL66612		0	296.33	0	3.32	15o	COc1ccc(-c2cnc3cc(OC)c(OC)cc3c2)cn1	IC50	'>'	20000.0	nM				UO_0000065					False	CHEMBL679946	Concentration required to inhibit phosphorylation of isolated human epidermal growth factor tyrosine kinase receptor by 50%	B	BAO_0000357	single protein format	None	None	None	None	None	CHEMBL203	Epidermal growth factor receptor erbB1	Homo sapiens	SINGLE PROTEIN	CHEMBL1127568	1	Scientific Literature	J. Med. Chem.	1994	None
CHEMBL144842		0	476.49	1	2.43	6	N#C/C(=C\c1ccc(O)c(O)c1)C(=O)NCCCCCNC(=O)/C(C#N)=C/c1ccc(O)c(O)c1	IC50	'='	9000.0	nM	5.05			UO_0000065					False	CHEMBL689298	Antiproliferative activity determined by measuring the ability to block [3H]- thymidine uptake in HER-14 cells stimulated by EGF	F	BAO_0000219	cell-based format	None	None	None	HER-14	None	CHEMBL203	Epidermal growth factor receptor erbB1	Homo sapiens	SINGLE PROTEIN	CHEMBL1129590	1	Scientific Literature	J. Med. Chem.	1996	None
CHEMBL3937373		0	417.43	1	5.09	27	Cc1cccc2nc(NC(=O)c3cccc(C(F)(F)F)c3)n([C@H]3CC[C@H](O)CC3)c12	IC50	'='	5270.0	nM	5.28			UO_0000065					False	CHEMBL3860365	Inhibition of N-terminal 6x-HIS-tagged wild type human recombinant EGFR (696 to 1022 residues) expressed in Sf9 cells pre-incubated for 90 mins followed by 10 uM ATP addition by HTRF assay	A	BAO_0000219	cell-based format	Homo sapiens	None	None	Sf9	None	CHEMBL203	Epidermal growth factor receptor erbB1	Homo sapiens	SINGLE PROTEIN	CHEMBL3860038	1	Scientific Literature	J Med Chem	2016	CHEMBL3308860
CHEMBL137422		0	532.36	None	None	23	CNC(=O)c1c([Se][Se]c2c(C(=O)NC)c3ccccc3n2C)n(C)c2ccccc12	IC50	'='	6100.0	nM	5.21			UO_0000065	9.80	None	None	None	False	CHEMBL677206	Inhibition of epidermal growth factor receptor (EGFr)	B	BAO_0000357	single protein format	Homo sapiens	None	None	None	None	CHEMBL203	Epidermal growth factor receptor erbB1	Homo sapiens	SINGLE PROTEIN	CHEMBL1129933	1	Scientific Literature	J. Med. Chem.	1997	None
CHEMBL483312		0	397.40	1	5.09	15	Nc1nc(Nc2cccc(C(F)(F)F)c2)c2cc(CCc3ccccc3)[nH]c2n1	IC50	'>'	200000.0	nM		Outside typical range		UO_0000065					True	CHEMBL957461	Inhibition of EGFR expressed in human tumor cells	B	BAO_0000219	cell-based format	None	None	None	None	None	CHEMBL203	Epidermal growth factor receptor erbB1	Homo sapiens	SINGLE PROTEIN	CHEMBL1150356	1	Scientific Literature	Bioorg. Med. Chem.	2008	None
CHEMBL246419		0	363.39	0	4.23	43	COc1cc2ncc(C#N)c(N[C@@H]3C[C@H]3c3ccccc3F)c2cc1OC	Ki	'='	36.0	nM	7.44			UO_0000065	20.48	0.38	3.21	11.08	False	CHEMBL923921	Inhibition of human recombinant EGFR by fluorescence polarization assay	B	BAO_0000357	single protein format	Homo sapiens	None	None	None	None	CHEMBL203	Epidermal growth factor receptor erbB1	Homo sapiens	SINGLE PROTEIN	CHEMBL1140464	1	Scientific Literature	Bioorg. Med. Chem. Lett.	2007	None
CHEMBL248222		0	450.54	1	5.49	26	COc1cc2ncc(C#N)c(N[C@@H]3C[C@H]3c3ccccc3)c2cc1OCCCc1cccnc1	Ki	'='	68.0	nM	7.17			UO_0000065	15.91	0.29	1.68	8.95	False	CHEMBL923921	Inhibition of human recombinant EGFR by fluorescence polarization assay	B	BAO_0000357	single protein format	Homo sapiens	None	None	None	None	CHEMBL203	Epidermal growth factor receptor erbB1	Homo sapiens	SINGLE PROTEIN	CHEMBL1140464	1	Scientific Literature	Bioorg. Med. Chem. Lett.	2007	None
CHEMBL489308		0	385.22	0	3.54	163, SI,Table 1	O=C(O)CN1Cc2cc3c(Nc4cccc(Br)c4)ncnc3cc21	IC50	'='	5.129	nM	8.29			UO_0000065	21.52	0.47	4.75	10.58	False	CHEMBL944276	Inhibition of human recombinant EGFR	B	BAO_0000357	single protein format	Homo sapiens	None	None	None	None	CHEMBL203	Epidermal growth factor receptor erbB1	Homo sapiens	SINGLE PROTEIN	CHEMBL1140899	1	Scientific Literature	J. Med. Chem.	2009	None
CHEMBL340484		0	456.39	0	3.58	190, SI,Table 1	CN1CCN(CCCNc2cc3ncnc(Nc4cccc(Br)c4)c3cn2)CC1	IC50	'='	4.898	nM	8.31			UO_0000065	18.21	0.39	4.73	12.01	False	CHEMBL944276	Inhibition of human recombinant EGFR	B	BAO_0000357	single protein format	Homo sapiens	None	None	None	None	CHEMBL203	Epidermal growth factor receptor erbB1	Homo sapiens	SINGLE PROTEIN	CHEMBL1140899	1	Scientific Literature	J. Med. Chem.	2009	None
CHEMBL127058		0	461.36	0	2.62	192, SI,Table 1	OCCN(CCO)CCCNc1cc2ncnc(Nc3cccc(Br)c3)c2cn1	IC50	'='	1.202	nM	8.92			UO_0000065	19.33	0.42	6.30	8.38	False	CHEMBL944276	Inhibition of human recombinant EGFR	B	BAO_0000357	single protein format	Homo sapiens	None	None	None	None	CHEMBL203	Epidermal growth factor receptor erbB1	Homo sapiens	SINGLE PROTEIN	CHEMBL1140899	1	Scientific Literature	J. Med. Chem.	2009	None
CHEMBL326596		0	265.32	0	3.25	34	COc1ccc2c(NCc3ccccc3)ncnc2c1	IC50	'='	58.0	nM	7.24			UO_0000065	27.27	0.49	3.99	15.38	False	CHEMBL677204	Evaluation of inhibitory activity against phospholipase C-gamma1 phosphorylation by Epidermal growth factor receptor enzyme isolated from A431 cells.	B	BAO_0000219	cell-based format	None	None	None	A-431	None	CHEMBL203	Epidermal growth factor receptor erbB1	Homo sapiens	SINGLE PROTEIN	CHEMBL1128536	1	Scientific Literature	J. Med. Chem.	1995	CHEMBL3307523
CHEMBL126791		0	424.31	0	4.23	194, SI,Table 1	Brc1cccc(Nc2ncnc3cc(NCCCn4ccnc4)ncc23)c1	IC50	'='	0.5129	nM	9.29			UO_0000065	21.89	0.47	5.06	11.53	False	CHEMBL944276	Inhibition of human recombinant EGFR	B	BAO_0000357	single protein format	Homo sapiens	None	None	None	None	CHEMBL203	Epidermal growth factor receptor erbB1	Homo sapiens	SINGLE PROTEIN	CHEMBL1140899	1	Scientific Literature	J. Med. Chem.	2009	None
CHEMBL285063		0	369.22	0	4.26	48, SI,Table 2	C=CC(=O)Nc1ccc2ncnc(Nc3cccc(Br)c3)c2c1	IC50	'='	2.0	nM	8.70			UO_0000065	23.56	0.52	4.44	13.00	False	CHEMBL944276	Inhibition of human recombinant EGFR	B	BAO_0000357	single protein format	Homo sapiens	None	None	None	None	CHEMBL203	Epidermal growth factor receptor erbB1	Homo sapiens	SINGLE PROTEIN	CHEMBL1140899	1	Scientific Literature	J. Med. Chem.	2009	None
CHEMBL56802		0	295.34	0	3.70	GK-03474	COc1cc2ncnc(Nc3cccc(C)c3)c2cc1OC	Inhibition	'='	100.0	%				UO_0000187					False	CHEMBL944274	Inhibition of human recombinant EGFR at 100 uM	B	BAO_0000357	single protein format	Homo sapiens	None	None	None	None	CHEMBL203	Epidermal growth factor receptor erbB1	Homo sapiens	SINGLE PROTEIN	CHEMBL1140899	1	Scientific Literature	J. Med. Chem.	2009	None
CHEMBL460914		0	535.57	1	4.72	HTS-02876	O=c1[nH]nc(SCCS(=O)(=O)c2cccc(C(F)(F)F)c2)n1-c1ccc(OCc2ccccc2)cc1	Inhibition	'='	53.0	%				UO_0000187					False	CHEMBL944274	Inhibition of human recombinant EGFR at 100 uM	B	BAO_0000357	single protein format	Homo sapiens	None	None	None	None	CHEMBL203	Epidermal growth factor receptor erbB1	Homo sapiens	SINGLE PROTEIN	CHEMBL1140899	1	Scientific Literature	J. Med. Chem.	2009	None
CHEMBL461961		0	298.30	0	1.14	HTS-07491	CC1=NNC2OC(N)=C(C#N)C(c3ccc4c(c3)OCO4)C12	Inhibition	'='	44.0	%				UO_0000187					False	CHEMBL944274	Inhibition of human recombinant EGFR at 100 uM	B	BAO_0000357	single protein format	Homo sapiens	None	None	None	None	CHEMBL203	Epidermal growth factor receptor erbB1	Homo sapiens	SINGLE PROTEIN	CHEMBL1140899	1	Scientific Literature	J. Med. Chem.	2009	None
CHEMBL280757		0	387.21	0	4.40	15	C=CC(=O)Nc1ccc2ncnc(Nc3ccc(F)c(Br)c3)c2c1	IC50	'='	0.69	nM	9.16			UO_0000065	23.66	0.52	4.76	13.69	False	CHEMBL674020	Inhibition of phosphorylation of a polyglutamic acid/tyrosine random copolymer by EGFR enzyme prepared from human A431 carcinoma cell vesicles by immunoaffinity chromatography	B	BAO_0000357	single protein format	None	None	None	None	None	CHEMBL203	Epidermal growth factor receptor erbB1	Homo sapiens	SINGLE PROTEIN	CHEMBL1133162	1	Scientific Literature	J. Med. Chem.	2000	None
CHEMBL254494		0	440.42	0	4.37	8d	O=C(Nc1ccc(O)cc1)Nc1cccc2c1C(=O)c1c-2n[nH]c1-c1ccc2c(c1)OCO2	Inhibition	'='	4.0	%				UO_0000187					False	CHEMBL927435	Inhibition of EGFR at 1 uM	B	BAO_0000357	single protein format	None	None	None	None	None	CHEMBL203	Epidermal growth factor receptor erbB1	Homo sapiens	SINGLE PROTEIN	CHEMBL1140772	1	Scientific Literature	Bioorg. Med. Chem. Lett.	2008	None
CHEMBL225929		0	494.43	1	6.36	6b	ClCCN(CCN/N=N/c1ccc2ncnc(Nc3cccc(Cl)c3)c2c1)Cc1ccccc1	IC50	'='	71.0	nM	7.15			UO_0000065	14.46	0.29	0.79	9.19	False	CHEMBL904734	Inhibition of EGFR tyrosine kinase expressed in A431 cells	B	BAO_0000219	cell-based format	Homo sapiens	None	None	A-431	None	CHEMBL203	Epidermal growth factor receptor erbB1	Homo sapiens	SINGLE PROTEIN	CHEMBL1143067	1	Scientific Literature	J. Med. Chem.	2007	CHEMBL3307523
CHEMBL266995		0	287.70	0	3.67	12	Oc1cc(O)c2c(O)c(-c3cccc(Cl)c3)cnc2c1	IC50	'='	8.0	nM	8.10			UO_0000065	28.14	0.55	4.43	11.00	False	CHEMBL677887	Inhibition of Epidermal growth factor receptor	B	BAO_0000357	single protein format	None	None	None	None	None	CHEMBL203	Epidermal growth factor receptor erbB1	Homo sapiens	SINGLE PROTEIN	CHEMBL1132606	1	Scientific Literature	J. Med. Chem.	1999	None
CHEMBL119923		0	388.88	0	3.88	13	COc1cc(/C=C(\C#N)C(N)=O)cc(CSCc2ccc(Cl)cc2)c1O	IC50	'='	16000.0	nM	4.80			UO_0000065	12.33	0.25	0.92	4.98	False	CHEMBL677393	Inhibitory concentration against EGF receptor by autophosphorylation	B	BAO_0000357	single protein format	None	None	None	None	None	CHEMBL203	Epidermal growth factor receptor erbB1	Homo sapiens	SINGLE PROTEIN	CHEMBL1126897	1	Scientific Literature	J. Med. Chem.	1993	None
CHEMBL333553		0	383.45	0	3.39	9	N#C/C(=C\c1cc(O)c(O)c(CSc2nc3ccccc3s2)c1)C(N)=O	IC50	'='	6500.0	nM	5.19			UO_0000065	13.53	0.27	1.80	4.31	False	CHEMBL677392	Inhibitory concentration against EGF receptor by polyGAT phosphorylation	B	BAO_0000357	single protein format	None	None	None	None	None	CHEMBL203	Epidermal growth factor receptor erbB1	Homo sapiens	SINGLE PROTEIN	CHEMBL1126897	1	Scientific Literature	J. Med. Chem.	1993	None
CHEMBL3814021		0	549.05	2	6.35	6f	O=C(NCCN1CCCCC1)Nc1ccc2ncnc(Nc3ccc(OCc4cccc(F)c4)c(Cl)c3)c2c1	Inhibition						Active						False	CHEMBL3815450	Inhibition of EGFR phosphorylation in human PC9 cells at 10 uM after 6 hrs by Western blot analysis	B	BAO_0000219	cell-based format	Homo sapiens	None	None	PC-9	None	CHEMBL203	Epidermal growth factor receptor erbB1	Homo sapiens	SINGLE PROTEIN	CHEMBL3813636	1	Scientific Literature	Bioorg. Med. Chem.	2016	CHEMBL3307867
CHEMBL329393		0	306.33	0	2.99	5 (a)	COc1cc2ncnc(-n3cnc4ccccc43)c2cc1OC	Inhibition	'='	0.0	%				UO_0000187					False	CHEMBL674573	Tested for inhibition of Epidermal growth factor receptor from A431 vulval squamous carcinoma cells at >>1 uM	B	BAO_0000219	cell-based format	None	None	None	A-431	None	CHEMBL203	Epidermal growth factor receptor erbB1	Homo sapiens	SINGLE PROTEIN	CHEMBL1129210	1	Scientific Literature	Bioorg. Med. Chem. Lett.	1997	CHEMBL3307523
CHEMBL155293		0	706.85	3	7.34	10l	O=C(CCc1c(SSc2[nH]c3ccccc3c2CCC(=O)NCc2ccc(C(=O)O)cc2)[nH]c2ccccc12)NCc1ccc(C(=O)O)cc1	IC50	'='	7400.0	nM	5.13			UO_0000065	7.26	0.14	-2.21	3.12	False	CHEMBL673450	Inhibition of the tyrosine kinase activity of the human epidermal growth factor receptor (EGFR)	B	BAO_0000357	single protein format	None	None	None	None	None	CHEMBL203	Epidermal growth factor receptor erbB1	Homo sapiens	SINGLE PROTEIN	CHEMBL1127622	1	Scientific Literature	J. Med. Chem.	1994	None
CHEMBL267004		0	185.19	0	1.77	7	Oc1[nH]cnc2nc3ccccc3c1-2	IC50						Not Determined						False	CHEMBL843058	Inhibition of epidermal growth factor (EGFR) receptor (Not determined)	B	BAO_0000357	single protein format	None	None	None	None	None	CHEMBL203	Epidermal growth factor receptor erbB1	Homo sapiens	SINGLE PROTEIN	CHEMBL1128884	1	Scientific Literature	Bioorg. Med. Chem. Lett.	1995	None
CHEMBL401443		0	471.54	0	3.97	1h	OC1CCN(Cc2ccn3ncnc(Nc4ccc5c(cnn5Cc5cccc(F)c5)c4)c23)CC1	IC50	'='	68.0	nM	7.17			UO_0000065	15.20	0.28	3.20	8.58	False	CHEMBL893470	Inhibition of human EGFR	B	BAO_0000357	single protein format	Homo sapiens	None	None	None	None	CHEMBL203	Epidermal growth factor receptor erbB1	Homo sapiens	SINGLE PROTEIN	CHEMBL1147910	1	Scientific Literature	Bioorg. Med. Chem. Lett.	2007	None
CHEMBL391675		0	441.51	0	4.61	1g	Fc1cccc(Cn2ncc3cc(Nc4ncnn5ccc(CN6CCCC6)c45)ccc32)c1	IC50	'='	500.0	nM	6.30			UO_0000065	14.27	0.26	1.69	9.96	False	CHEMBL893470	Inhibition of human EGFR	B	BAO_0000357	single protein format	Homo sapiens	None	None	None	None	CHEMBL203	Epidermal growth factor receptor erbB1	Homo sapiens	SINGLE PROTEIN	CHEMBL1147910	1	Scientific Literature	Bioorg. Med. Chem. Lett.	2007	None
CHEMBL180022	NERATINIB	4	557.05	2	5.93	25o (table 3)	CCOc1cc2ncc(C#N)c(Nc3ccc(OCc4ccccn4)c(Cl)c3)c2cc1NC(=O)/C=C/CN(C)C	IC50	'='	92.0	nM	7.04			UO_0000065					True	CHEMBL873338	Inhibition of human epidermal growth factor receptor (EGFR) autophosphorylation	F	BAO_0000019	assay format	Homo sapiens	None	None	None	None	CHEMBL203	Epidermal growth factor receptor erbB1	Homo sapiens	SINGLE PROTEIN	CHEMBL1142663	1	Scientific Literature	J. Med. Chem.	2005	None
CHEMBL368891		0	185.19	0	0.86	4	Nc1ncnc2nn3ccccc3c12	IC50	'>'	10000.0	nM				UO_0000065					False	CHEMBL832627	Inhibitory concentration against EGFR by using [gamma-33P]-ATP as radioligand in pH 7.5	B	BAO_0000357	single protein format	Homo sapiens	None	None	None	None	CHEMBL203	Epidermal growth factor receptor erbB1	Homo sapiens	SINGLE PROTEIN	CHEMBL1142784	1	Scientific Literature	Bioorg. Med. Chem. Lett.	2005	None
CHEMBL3815124		0	547.62	1	4.24	27	C=CC(=O)Nc1cccc(-n2c(-c3nc(-c4cnn(C5CCN(C(C)=O)CC5)c4)cnc3N)nc3ccccc32)c1	EC50	'='	3510.0	nM	5.46			UO_0000065	9.96	0.18	1.21	3.99	False	CHEMBL3817139	Inhibition of wild-type EGFR autophosphorylation in human LoVo cells incubated for 2 hrs followed by EGF-stiumlation for 10 mins by ELISA	B	BAO_0000219	cell-based format	Homo sapiens	None	None	LoVo	None	CHEMBL203	Epidermal growth factor receptor erbB1	Homo sapiens	SINGLE PROTEIN	CHEMBL3813644	1	Scientific Literature	ACS Med. Chem. Lett.	2016	CHEMBL3307691
CHEMBL309937		0	266.35	0	3.88	22	CCc1ccc(Nc2ncnc3[nH]c(C)c(C)c23)cc1	IC50	'='	77500.0	nM	4.11			UO_0000065	15.43	0.28	0.23	7.67	False	CHEMBL677880	In vitro inhibitory activity against epidermal growth factor receptor	B	BAO_0000357	single protein format	None	None	None	None	None	CHEMBL203	Epidermal growth factor receptor erbB1	Homo sapiens	SINGLE PROTEIN	CHEMBL1129072	1	Scientific Literature	J. Med. Chem.	1996	None
CHEMBL72984		0	292.39	0	4.14	43	CCc1ccc(Nc2ncnc3[nH]c4c(c23)CCCC4)cc1	IC50	'>'	50000.0	nM				UO_0000065					False	CHEMBL677880	In vitro inhibitory activity against epidermal growth factor receptor	B	BAO_0000357	single protein format	None	None	None	None	None	CHEMBL203	Epidermal growth factor receptor erbB1	Homo sapiens	SINGLE PROTEIN	CHEMBL1129072	1	Scientific Literature	J. Med. Chem.	1996	None
CHEMBL3819120		0	528.97	1	4.08	9q	O=C1N[C@H](C(=O)Nc2cc3c(Nc4ccc(F)c(Cl)c4)ncnc3cc2OCCN2CCCCC2)CO1	IC50	'='	25.53	nM	7.59			UO_0000065	14.35	0.28	3.51	6.45	False	CHEMBL3820192	Inhibition of wild type human EGFR preincubated for 5 mins followed by ATP addition for 30 mins by HTRF assay	B	BAO_0000357	single protein format	Homo sapiens	None	None	None	None	CHEMBL203	Epidermal growth factor receptor erbB1	Homo sapiens	SINGLE PROTEIN	CHEMBL3817746	1	Scientific Literature	Bioorg. Med. Chem.	2016	None
CHEMBL141435		0	379.46	1	5.66	24	O=C(NCc1ccccc1)c1ccc(-c2cccc(-c3ccccc3)c2O)cc1	IC50	'>'	5000.0	nM				UO_0000065					False	CHEMBL677207	In vitro inhibition of intrinsic tyrosine protein kinase activity of the Epidermal growth factor receptor using tripeptide RR-Src	B	BAO_0000357	single protein format	None	None	None	None	None	CHEMBL203	Epidermal growth factor receptor erbB1	Homo sapiens	SINGLE PROTEIN	CHEMBL1128699	1	Scientific Literature	J. Med. Chem.	1995	None
CHEMBL3814694		0	458.99	0	4.94	7b	Fc1ccc(Nc2ncnc3ccc(NC(=S)NCCN4CCCCC4)cc23)cc1Cl	IC50	'='	3.7	nM	8.43			UO_0000065	18.37	0.37	3.49	12.95	False	CHEMBL3815405	Inhibition of recombinant human EGFR expressed in baculovirus by fluorescence based assay	B	BAO_0000019	assay format	Homo sapiens	None	None	None	None	CHEMBL203	Epidermal growth factor receptor erbB1	Homo sapiens	SINGLE PROTEIN	CHEMBL3813636	1	Scientific Literature	Bioorg. Med. Chem.	2016	None
CHEMBL93461		0	357.21	0	4.09	39	CC(=O)Nc1ccc2c(Nc3cccc(Br)c3)ncnc2c1	IC50	'='	40.0	nM	7.40			UO_0000065	20.71	0.46	3.31	11.06	True	CHEMBL680017	Concentration required to inhibit the phosphorylation of a 14-residue fragment of phospholipase C gamma 1 by Epidermal growth factor receptor from A431 cell vesicles	B	BAO_0000219	cell-based format	None	None	None	A-431	None	CHEMBL203	Epidermal growth factor receptor erbB1	Homo sapiens	SINGLE PROTEIN	CHEMBL1129291	1	Scientific Literature	J. Med. Chem.	1996	CHEMBL3307523
CHEMBL3952877		0	345.40	0	4.69	9b	COC[C@@H](Nc1ncnc2oc(-c3ccccc3)cc12)c1ccccc1	IC50	'='	28.0	nM	7.55			UO_0000065	21.87	0.40	2.86	12.55	False	CHEMBL3857034	Inhibition of recombinant human GST-tagged EGFR cytoplasmic domain (668 to 1210 residues) expressed in baculovirus by Z'-LYTE assay	B	BAO_0000019	assay format	Homo sapiens	None	None	None	None	CHEMBL203	Epidermal growth factor receptor erbB1	Homo sapiens	SINGLE PROTEIN	CHEMBL3856204	1	Scientific Literature	Eur J Med Chem	2016	None
CHEMBL321511		0	334.26	0	4.30	14	O=[N+]([O-])c1ccc2ncnc(Nc3cccc(C(F)(F)F)c3)c2c1	IC50	'>'	10000.0	nM				UO_0000065					False	CHEMBL680017	Concentration required to inhibit the phosphorylation of a 14-residue fragment of phospholipase C gamma 1 by Epidermal growth factor receptor from A431 cell vesicles	B	BAO_0000219	cell-based format	None	None	None	A-431	None	CHEMBL203	Epidermal growth factor receptor erbB1	Homo sapiens	SINGLE PROTEIN	CHEMBL1129291	1	Scientific Literature	J. Med. Chem.	1996	CHEMBL3307523
CHEMBL214095		0	396.88	0	4.80	5f	COc1cc(NCc2ccncc2)c(C(=N)Nc2ccccc2Cl)cc1OC	Activity						Not Active						False	CHEMBL906916	Inhibition of EGFR at 10 uM	B	BAO_0000357	single protein format	Homo sapiens	None	None	None	None	CHEMBL203	Epidermal growth factor receptor erbB1	Homo sapiens	SINGLE PROTEIN	CHEMBL1149489	1	Scientific Literature	Bioorg. Med. Chem. Lett.	2006	None
CHEMBL3907533		0	563.66	1	5.00	49	CCOc1cc2ncnc(Nc3ccc4c(cnn4Cc4ccccc4)c3)c2cc1NC(=O)/C=C/CN1CCOCC1	TIME	'='	0.01667	hr				UO_0000032					False	CHEMBL3854871	Irreversible inhibition of ERBB1 autophosphorylation in EGF-stimulated human A431 cells assessed as length of drug exposure time required to provide 100% inhibition treated with compound followed by stimulation with EGF by sandwich ELISA	B	BAO_0000219	cell-based format	Homo sapiens	None	None	A-431	None	CHEMBL203	Epidermal growth factor receptor erbB1	Homo sapiens	SINGLE PROTEIN	CHEMBL3853319	1	Scientific Literature	J Med Chem	2016	CHEMBL3307523
CHEMBL3930506		0	440.91	0	4.54	71	O=C(/C=C/CN1CCCCC1)Nc1cc2c(Nc3ccc(F)c(Cl)c3)ncnc2cn1	TIME	'='	0.01667	hr				UO_0000032					False	CHEMBL3854871	Irreversible inhibition of ERBB1 autophosphorylation in EGF-stimulated human A431 cells assessed as length of drug exposure time required to provide 100% inhibition treated with compound followed by stimulation with EGF by sandwich ELISA	B	BAO_0000219	cell-based format	Homo sapiens	None	None	A-431	None	CHEMBL203	Epidermal growth factor receptor erbB1	Homo sapiens	SINGLE PROTEIN	CHEMBL3853319	1	Scientific Literature	J Med Chem	2016	CHEMBL3307523
CHEMBL190057		0	516.64	2	7.05	6d	O=C(O)CCCc1ccc(-c2nc3cc4ccccc4cc3nc2-c2ccc(CCCC(=O)O)s2)s1	Inhibition	'='	32.0	%				UO_0000187					False	CHEMBL834121	In vitro percent inhibition of Epidermal growth factor receptor at 10 uM concentration of compound dissolved in 100% DMSO using 5''-[gamma-33P]-triphosphate	B	BAO_0000357	single protein format	None	None	None	None	None	CHEMBL203	Epidermal growth factor receptor erbB1	Homo sapiens	SINGLE PROTEIN	CHEMBL1140238	1	Scientific Literature	Bioorg. Med. Chem. Lett.	2005	None
CHEMBL366185		0	432.48	1	5.64	7	O=C(O)c1ccc(-c2nc3cc4ccccc4cc3nc2-c2ccc(C(=O)O)s2)s1	Inhibition	'='	49.0	%				UO_0000187					False	CHEMBL834121	In vitro percent inhibition of Epidermal growth factor receptor at 10 uM concentration of compound dissolved in 100% DMSO using 5''-[gamma-33P]-triphosphate	B	BAO_0000357	single protein format	None	None	None	None	None	CHEMBL203	Epidermal growth factor receptor erbB1	Homo sapiens	SINGLE PROTEIN	CHEMBL1140238	1	Scientific Literature	Bioorg. Med. Chem. Lett.	2005	None
CHEMBL106966		0	418.46	0	2.87	26	COc1cc2ncnc(N3CCN(C(=O)Nc4ccc(C#N)cc4)CC3)c2cc1OC	IC50	'>'	100000.0	nM				UO_0000065					False	CHEMBL678297	Inhibition of Epidermal growth factor receptor	B	BAO_0000357	single protein format	None	None	None	None	None	CHEMBL203	Epidermal growth factor receptor erbB1	Homo sapiens	SINGLE PROTEIN	CHEMBL1135502	1	Scientific Literature	J. Med. Chem.	2002	None
CHEMBL210660		0	449.70	0	4.89	21	O=NN(CCCl)C(=O)Nc1ccc2ncnc(Nc3cccc(Br)c3)c2c1	IC50	'='	47.0	nM	7.33			UO_0000065	16.30	0.37	2.44	7.36	False	CHEMBL870841	Inhibition of EGFR tyrosine kinase	B	BAO_0000357	single protein format	Homo sapiens	None	None	None	None	CHEMBL203	Epidermal growth factor receptor erbB1	Homo sapiens	SINGLE PROTEIN	CHEMBL1148637	1	Scientific Literature	J. Med. Chem.	2006	None
CHEMBL488646		0	450.54	0	4.48	24	COc1cc(C2=C(c3cn(COC(C)(C)C)c4ccccc34)CNC2=O)cc(OC)c1OC	IC50	'='	9000.0	nM	5.05			UO_0000065	11.20	0.21	0.57	7.11	False	CHEMBL957972	Inhibition of human recombinant EGFR	B	BAO_0000357	single protein format	Homo sapiens	None	None	None	None	CHEMBL203	Epidermal growth factor receptor erbB1	Homo sapiens	SINGLE PROTEIN	CHEMBL1157465	1	Scientific Literature	J. Med. Chem.	2008	None
CHEMBL257167		0	279.30	0	2.14	3	NC(=O)Nc1sc(-c2ccc(F)cc2)cc1C(N)=O	Activity						Not Evaluated						False	CHEMBL1024902	Binding affinity to human EGFR at 10 uM relative to control	B	BAO_0000357	single protein format	Homo sapiens	None	None	None	None	CHEMBL203	Epidermal growth factor receptor erbB1	Homo sapiens	SINGLE PROTEIN	CHEMBL1151712	1	Scientific Literature	J. Med. Chem.	2008	None
CHEMBL456559		0	174.63	0	0.02	14	Cl.Nc1cc(N)c(N)cc1N	Activity						Not Active						False	CHEMBL939569	Inhibition of recombinant EGFR at 1 uM	B	BAO_0000357	single protein format	None	None	None	None	None	CHEMBL203	Epidermal growth factor receptor erbB1	Homo sapiens	SINGLE PROTEIN	CHEMBL1140207	1	Scientific Literature	J. Med. Chem.	2008	None
CHEMBL191410		0	366.47	1	5.25	19	c1csc(-c2nc3cc4c(cc3nc2-c2cccs2)OCCCO4)c1	Inhibition	'='	26.0	%				UO_0000187					False	CHEMBL834121	In vitro percent inhibition of Epidermal growth factor receptor at 10 uM concentration of compound dissolved in 100% DMSO using 5''-[gamma-33P]-triphosphate	B	BAO_0000357	single protein format	None	None	None	None	None	CHEMBL203	Epidermal growth factor receptor erbB1	Homo sapiens	SINGLE PROTEIN	CHEMBL1140238	1	Scientific Literature	Bioorg. Med. Chem. Lett.	2005	None
CHEMBL514436		0	573.09	2	5.54	18, SI,Table 1	CS(=O)(=O)CCNCCCCOc1ccc2ncnc(Nc3ccc(OCc4cccc(F)c4)c(Cl)c3)c2c1	IC50	'='	26.92	nM	7.57			UO_0000065	13.21	0.27	2.03	7.39	False	CHEMBL944276	Inhibition of human recombinant EGFR	B	BAO_0000357	single protein format	Homo sapiens	None	None	None	None	CHEMBL203	Epidermal growth factor receptor erbB1	Homo sapiens	SINGLE PROTEIN	CHEMBL1140899	1	Scientific Literature	J. Med. Chem.	2009	None
CHEMBL182254		0	419.85	1	5.39	22, SI,Table 1	Fc1cccc(COc2ccc(Nc3ncnc4nn5ccccc5c34)cc2Cl)c1	IC50	'='	31.62	nM	7.50			UO_0000065	17.86	0.34	2.11	11.66	False	CHEMBL944276	Inhibition of human recombinant EGFR	B	BAO_0000357	single protein format	Homo sapiens	None	None	None	None	CHEMBL203	Epidermal growth factor receptor erbB1	Homo sapiens	SINGLE PROTEIN	CHEMBL1140899	1	Scientific Literature	J. Med. Chem.	2009	None
CHEMBL181029		0	349.31	0	2.83	27, SI,Table 1	O=C(Nc1cccc([N+](=O)[O-])c1)Nc1ncnc2nn3ccccc3c12	IC50	'='	10000.0	nM	5.00			UO_0000065	14.31	0.26	2.17	3.93	False	CHEMBL944276	Inhibition of human recombinant EGFR	B	BAO_0000357	single protein format	Homo sapiens	None	None	None	None	CHEMBL203	Epidermal growth factor receptor erbB1	Homo sapiens	SINGLE PROTEIN	CHEMBL1140899	1	Scientific Literature	J. Med. Chem.	2009	None
CHEMBL490093		0	499.97	0	3.66	101, SI,Table 1	C=CC(=O)N(C)c1nc2c(Cc3ccc(F)c(Cl)c3)ncnc2cc1OCCCN1CCOCC1	IC50	'='	19.95	nM	7.70			UO_0000065	15.40	0.30	4.04	9.54	False	CHEMBL944276	Inhibition of human recombinant EGFR	B	BAO_0000357	single protein format	Homo sapiens	None	None	None	None	CHEMBL203	Epidermal growth factor receptor erbB1	Homo sapiens	SINGLE PROTEIN	CHEMBL1140899	1	Scientific Literature	J. Med. Chem.	2009	None
CHEMBL448172		0	498.00	1	5.03	102, SI,Table 1	C=CC(=O)Nc1nc2c(Cc3ccc(F)c(Cl)c3)ncnc2cc1OCCCN1CCC(C)CC1	IC50	'='	6.607	nM	8.18			UO_0000065	16.43	0.32	3.15	10.19	False	CHEMBL944276	Inhibition of human recombinant EGFR	B	BAO_0000357	single protein format	Homo sapiens	None	None	None	None	CHEMBL203	Epidermal growth factor receptor erbB1	Homo sapiens	SINGLE PROTEIN	CHEMBL1140899	1	Scientific Literature	J. Med. Chem.	2009	None
CHEMBL190984		0	368.87	0	3.91	41	CN(C)CCNc1cncc(-c2cncc(Nc3cccc(Cl)c3)n2)c1	IC50	'>'	10000.0	nM				UO_0000065					False	CHEMBL833554	Inhibition of epidermal growth factor receptor	B	BAO_0000357	single protein format	None	None	None	None	None	CHEMBL203	Epidermal growth factor receptor erbB1	Homo sapiens	SINGLE PROTEIN	CHEMBL1140334	1	Scientific Literature	J. Med. Chem.	2005	None
CHEMBL286343		0	493.37	0	4.93	10	C=CC(=O)Nc1cc2c(Nc3cccc(Br)c3)ncnc2cc1OCCCn1ccnc1	IC50	'='	3.0	nM	8.52			UO_0000065	17.27	0.36	3.59	9.07	False	CHEMBL674020	Inhibition of phosphorylation of a polyglutamic acid/tyrosine random copolymer by EGFR enzyme prepared from human A431 carcinoma cell vesicles by immunoaffinity chromatography	B	BAO_0000357	single protein format	None	None	None	None	None	CHEMBL203	Epidermal growth factor receptor erbB1	Homo sapiens	SINGLE PROTEIN	CHEMBL1133162	1	Scientific Literature	J. Med. Chem.	2000	None
CHEMBL178306		0	372.31	0	3.94	26, SI,Table 1	O=C(Nc1cccc(C(F)(F)F)c1)Nc1ncnc2nn3ccccc3c12	IC50	'='	10000.0	nM	5.00			UO_0000065	13.43	0.25	1.06	5.94	False	CHEMBL944276	Inhibition of human recombinant EGFR	B	BAO_0000357	single protein format	Homo sapiens	None	None	None	None	CHEMBL203	Epidermal growth factor receptor erbB1	Homo sapiens	SINGLE PROTEIN	CHEMBL1140899	1	Scientific Literature	J. Med. Chem.	2009	None
CHEMBL489107		0	529.41	1	4.35	91, SI,Table 1	C=CC(=O)Nc1cc2c(Cc3ccc(F)c(Br)c3)ncnc2cc1OCCCN1CCOCC1	IC50	'='	1.82	nM	8.74			UO_0000065	16.51	0.35	4.39	11.41	False	CHEMBL944276	Inhibition of human recombinant EGFR	B	BAO_0000357	single protein format	Homo sapiens	None	None	None	None	CHEMBL203	Epidermal growth factor receptor erbB1	Homo sapiens	SINGLE PROTEIN	CHEMBL1140899	1	Scientific Literature	J. Med. Chem.	2009	None
CHEMBL489897		0	485.95	0	3.63	100, SI,Table 1	C=CC(=O)Nc1nc2c(Cc3ccc(F)c(Cl)c3)ncnc2cc1OCCCN1CCOCC1	IC50	'='	1.514	nM	8.82			UO_0000065	18.15	0.35	5.19	9.86	False	CHEMBL944276	Inhibition of human recombinant EGFR	B	BAO_0000357	single protein format	Homo sapiens	None	None	None	None	CHEMBL203	Epidermal growth factor receptor erbB1	Homo sapiens	SINGLE PROTEIN	CHEMBL1140899	1	Scientific Literature	J. Med. Chem.	2009	None
CHEMBL3355878		0	499.33	0	4.72	15f	COc1cc2ncnc(Nc3cccc(Br)c3)c2cc1OCCCn1ccnc1[N+](=O)[O-]	IC50	'='	0.66	nM	9.18			UO_0000065	18.39	0.39	4.46	7.83	False	CHEMBL3372999	Inhibition of wild type EGFR (unknown origin) by Z'-Lyte kinase assay	B	BAO_0000357	single protein format	Homo sapiens	None	None	None	None	CHEMBL203	Epidermal growth factor receptor erbB1	Homo sapiens	SINGLE PROTEIN	CHEMBL3351739	1	Scientific Literature	Eur. J. Med. Chem.	2015	None
CHEMBL3355890		0	513.35	2	5.03	15r	COc1cc2ncnc(Nc3cccc(Br)c3)c2cc1OCCCn1c([N+](=O)[O-])cnc1C	IC50	'='	1.18	nM	8.93			UO_0000065	17.39	0.37	3.90	7.62	False	CHEMBL3372999	Inhibition of wild type EGFR (unknown origin) by Z'-Lyte kinase assay	B	BAO_0000357	single protein format	Homo sapiens	None	None	None	None	CHEMBL203	Epidermal growth factor receptor erbB1	Homo sapiens	SINGLE PROTEIN	CHEMBL3351739	1	Scientific Literature	Eur. J. Med. Chem.	2015	None
CHEMBL32844		0	525.45	1	4.28	7	C=CC(=O)Nc1cc2c(Nc3cccc(Br)c3)ncnc2cc1OCCCN1CCN(C)CC1	IC50	'='	1.7	nM	8.77			UO_0000065	16.69	0.35	4.49	10.61	False	CHEMBL674020	Inhibition of phosphorylation of a polyglutamic acid/tyrosine random copolymer by EGFR enzyme prepared from human A431 carcinoma cell vesicles by immunoaffinity chromatography	B	BAO_0000357	single protein format	None	None	None	None	None	CHEMBL203	Epidermal growth factor receptor erbB1	Homo sapiens	SINGLE PROTEIN	CHEMBL1133162	1	Scientific Literature	J. Med. Chem.	2000	None
CHEMBL282436		0	562.49	3	0.07	3b (NB-506)	O=CNN1C(=O)c2c(c3c4cccc(O)c4n(C4OC(CO)C(O)C(O)C4O)c3c3[nH]c4c(O)cccc4c23)C1=O	IC50	'>'	200000.0	nM		Outside typical range		UO_0000065					False	CHEMBL675381	In vitro activity against Epidermal growth factor receptor (using poly(Glu4Tyr1) as a substrate)	B	BAO_0000357	single protein format	None	None	None	None	None	CHEMBL203	Epidermal growth factor receptor erbB1	Homo sapiens	SINGLE PROTEIN	CHEMBL1131686	1	Scientific Literature	Bioorg. Med. Chem. Lett.	1999	None
CHEMBL3356484		0	482.60	1	5.67	5d, MND	CCN(CC)CCO/N=C(\c1ccc(SC)cc1)c1cccc2ccccc12.O=C(O)C(=O)O	Inhibition						Active						False	CHEMBL3390040	Inhibition of EGF-induced EGFR phosphorylation at Tyr992 in human MDA-MB-231 cells at 1 uM by ELISA	B	BAO_0000219	cell-based format	Homo sapiens	None	None	MDA-MB-231	None	CHEMBL203	Epidermal growth factor receptor erbB1	Homo sapiens	SINGLE PROTEIN	CHEMBL3352791	1	Scientific Literature	J. Med. Chem.	2014	CHEMBL3307960
CHEMBL3356484		0	482.60	1	5.67	5d, MND	CCN(CC)CCO/N=C(\c1ccc(SC)cc1)c1cccc2ccccc12.O=C(O)C(=O)O	Inhibition						Active						False	CHEMBL3381597	Inhibition of EGF-induced EGFR phosphorylation at Tyr1173 in human MCF7 cells at 0.1 uM by ELISA	B	BAO_0000219	cell-based format	Homo sapiens	None	None	MCF7	None	CHEMBL203	Epidermal growth factor receptor erbB1	Homo sapiens	SINGLE PROTEIN	CHEMBL3352791	1	Scientific Literature	J. Med. Chem.	2014	CHEMBL3308403
CHEMBL352589		0	394.43	0	3.21	II5	O=C(Cc1cc(NCc2cc(O)ccc2O)ccc1O)NOCc1ccccc1	IC50	'='	1000.0	nM	6.00			UO_0000065					False	CHEMBL680022	Inhibitory potency against protein tyrosine kinase activity associated with EGFR was evaluated using ER 22 cell membrane	F	BAO_0000219	cell-based format	Homo sapiens	None	None	ER 22	None	CHEMBL203	Epidermal growth factor receptor erbB1	Homo sapiens	SINGLE PROTEIN	CHEMBL1127676	1	Scientific Literature	J. Med. Chem.	1994	None
CHEMBL539807		0	399.80	0	4.43	7	COc1cc2ncnc(N(C)c3cccc(C(F)(F)F)c3)c2cc1OC.Cl	IC50	'='	30000.0	nM	4.52			UO_0000065					False	CHEMBL873587	Antagonism towards Epidermal growth factor receptor	F	BAO_0000019	assay format	None	None	None	None	None	CHEMBL203	Epidermal growth factor receptor erbB1	Homo sapiens	SINGLE PROTEIN	CHEMBL1129840	1	Scientific Literature	Bioorg. Med. Chem. Lett.	1997	None
CHEMBL3355880		0	458.48	0	4.33	15h	C#Cc1cccc(Nc2ncnc3cc(OC)c(OCCCCn4ccnc4[N+](=O)[O-])cc23)c1	IC50	'='	0.56	nM	9.25			UO_0000065	20.18	0.37	4.92	7.89	False	CHEMBL3372999	Inhibition of wild type EGFR (unknown origin) by Z'-Lyte kinase assay	B	BAO_0000357	single protein format	Homo sapiens	None	None	None	None	CHEMBL203	Epidermal growth factor receptor erbB1	Homo sapiens	SINGLE PROTEIN	CHEMBL3351739	1	Scientific Literature	Eur. J. Med. Chem.	2015	None
CHEMBL584714		0	524.63	1	4.11	9	CCC1=C2C(Nc3ccc4c(cnn4Cc4ccccc4)c3)=NC=NC2N=C1NC(=O)OCC1CCCNC1	IC50	'='	38.0	nM	7.42			UO_0000065	14.14	0.26	3.31	6.33	False	CHEMBL1052827	Inhibition of human recombinant HER1 expressed in Sf9 cells by liquid scintillation counting	B	BAO_0000219	cell-based format	Homo sapiens	None	None	Sf9	None	CHEMBL203	Epidermal growth factor receptor erbB1	Homo sapiens	SINGLE PROTEIN	CHEMBL1154610	1	Scientific Literature	J. Med. Chem.	2009	CHEMBL3308860
CHEMBL578044		0	538.66	1	4.50	7	CCC1=C2C(Nc3ccc4c(cnn4Cc4ccccc4)c3)=NC=NC2N=C1NC(=O)OCCC1CCNCC1	IC50	'='	44.0	nM	7.36			UO_0000065	13.66	0.25	2.86	6.27	False	CHEMBL1052827	Inhibition of human recombinant HER1 expressed in Sf9 cells by liquid scintillation counting	B	BAO_0000219	cell-based format	Homo sapiens	None	None	Sf9	None	CHEMBL203	Epidermal growth factor receptor erbB1	Homo sapiens	SINGLE PROTEIN	CHEMBL1154610	1	Scientific Literature	J. Med. Chem.	2009	CHEMBL3308860
CHEMBL566559		0	524.63	1	4.25	10	CCC1=C2C(Nc3ccc4c(cnn4Cc4ccccc4)c3)=NC=NC2N=C1NC(=O)OCC1CCCCN1	IC50	'='	45.0	nM	7.35			UO_0000065	14.00	0.26	3.10	6.26	False	CHEMBL1052827	Inhibition of human recombinant HER1 expressed in Sf9 cells by liquid scintillation counting	B	BAO_0000219	cell-based format	Homo sapiens	None	None	Sf9	None	CHEMBL203	Epidermal growth factor receptor erbB1	Homo sapiens	SINGLE PROTEIN	CHEMBL1154610	1	Scientific Literature	J. Med. Chem.	2009	CHEMBL3308860
CHEMBL574588		0	336.41	1	5.41	(S)-9b	Cc1ccc(-c2ccc3occ(-c4ccc([S@+](C)[O-])cc4)c3c2)o1	IC50	'>'	10000.0	nM				UO_0000065					False	CHEMBL1041535	Inhibition of N-terminal peptide-tagged EGFR cytoplasmic domain by [gamma-33-P]ATP based assay	B	BAO_0000357	single protein format	None	None	None	None	None	CHEMBL203	Epidermal growth factor receptor erbB1	Homo sapiens	SINGLE PROTEIN	CHEMBL1154165	1	Scientific Literature	J. Med. Chem.	2009	None
CHEMBL3747570		0	475.51	0	4.04	6a	CC(=O)N1N=C(c2ccccc2)CC1c1ccc(C(=O)OC(C)Cn2c([N+](=O)[O-])cnc2C)cc1	IC50	'='	12246.16	nM	4.91			UO_0000065	10.33	0.19	0.87	4.10	False	CHEMBL3750872	Inhibition of His-tagged EGFR cytoplasmic domain (645-1186 aa) (unknown origin) assessed as inhibition of autophosphorylation by TR-fluorometry	B	BAO_0000357	single protein format	Homo sapiens	None	None	None	None	CHEMBL203	Epidermal growth factor receptor erbB1	Homo sapiens	SINGLE PROTEIN	CHEMBL3745647	1	Scientific Literature	Bioorg. Med. Chem. Lett.	2016	None
CHEMBL3747281		0	479.47	0	3.79	5h	CC(=O)N1N=C(c2ccc(F)cc2)CC1c1ccc(C(=O)OCCn2c([N+](=O)[O-])cnc2C)cc1	IC50	'='	5023.43	nM	5.30			UO_0000065	11.05	0.21	1.51	4.42	False	CHEMBL3750872	Inhibition of His-tagged EGFR cytoplasmic domain (645-1186 aa) (unknown origin) assessed as inhibition of autophosphorylation by TR-fluorometry	B	BAO_0000357	single protein format	Homo sapiens	None	None	None	None	CHEMBL203	Epidermal growth factor receptor erbB1	Homo sapiens	SINGLE PROTEIN	CHEMBL3745647	1	Scientific Literature	Bioorg. Med. Chem. Lett.	2016	None
CHEMBL3746711		0	587.37	1	4.26	5i	CC(=O)N1N=C(c2ccc(I)cc2)CC1c1ccc(C(=O)OCCn2c([N+](=O)[O-])cnc2C)cc1	IC50	'='	1261.83	nM	5.90			UO_0000065	10.04	0.23	1.64	4.92	False	CHEMBL3750872	Inhibition of His-tagged EGFR cytoplasmic domain (645-1186 aa) (unknown origin) assessed as inhibition of autophosphorylation by TR-fluorometry	B	BAO_0000357	single protein format	Homo sapiens	None	None	None	None	CHEMBL203	Epidermal growth factor receptor erbB1	Homo sapiens	SINGLE PROTEIN	CHEMBL3745647	1	Scientific Literature	Bioorg. Med. Chem. Lett.	2016	None
CHEMBL293889		0	631.61	2	9.28	4	Cn1c(SSc2c(C(=O)Nc3ccccc3)c3cc(Cl)ccc3n2C)c(C(=O)Nc2ccccc2)c2cc(Cl)ccc21	IC50	'='	4300.0	nM	5.37			UO_0000065	8.50	0.17	-3.91	7.89	False	CHEMBL677470	Inhibitory concentration compound against EFGR tyrosine kinase obtained from plasma membrane vesicles from cultured A431 cells	B	BAO_0000366	cell-free format	None	CHEMBL3559721	Plasma	A-431	None	CHEMBL203	Epidermal growth factor receptor erbB1	Homo sapiens	SINGLE PROTEIN	CHEMBL1128344	1	Scientific Literature	J. Med. Chem.	1995	CHEMBL3307523
CHEMBL346029		0	177.27	0	2.57	10aa	CC1C(=S)N(C)c2ccccc21	FC50	'>'	100.0	uM				UO_0000064					False	CHEMBL677469	Inhibition of EFGR tyrosine kinase from A431 cells	B	BAO_0000219	cell-based format	Homo sapiens	None	None	A-431	None	CHEMBL203	Epidermal growth factor receptor erbB1	Homo sapiens	SINGLE PROTEIN	CHEMBL1128344	1	Scientific Literature	J. Med. Chem.	1995	CHEMBL3307523
CHEMBL3746387		0	505.53	1	4.05	6d	COc1ccc(C2=NN(C(C)=O)C(c3ccc(C(=O)OC(C)Cn4c([N+](=O)[O-])cnc4C)cc3)C2)cc1	IC50	'='	21310.0	nM	4.67			UO_0000065	9.24	0.17	0.62	3.62	False	CHEMBL3750872	Inhibition of His-tagged EGFR cytoplasmic domain (645-1186 aa) (unknown origin) assessed as inhibition of autophosphorylation by TR-fluorometry	B	BAO_0000357	single protein format	Homo sapiens	None	None	None	None	CHEMBL203	Epidermal growth factor receptor erbB1	Homo sapiens	SINGLE PROTEIN	CHEMBL3745647	1	Scientific Literature	Bioorg. Med. Chem. Lett.	2016	None
CHEMBL3747277		0	495.92	0	4.31	5g	CC(=O)N1N=C(c2ccc(Cl)cc2)CC1c1ccc(C(=O)OCCn2c([N+](=O)[O-])cnc2C)cc1	IC50	'='	7379.04	nM	5.13			UO_0000065	10.35	0.20	0.82	4.28	False	CHEMBL3750872	Inhibition of His-tagged EGFR cytoplasmic domain (645-1186 aa) (unknown origin) assessed as inhibition of autophosphorylation by TR-fluorometry	B	BAO_0000357	single protein format	Homo sapiens	None	None	None	None	CHEMBL203	Epidermal growth factor receptor erbB1	Homo sapiens	SINGLE PROTEIN	CHEMBL3745647	1	Scientific Literature	Bioorg. Med. Chem. Lett.	2016	None
CHEMBL379047		0	434.73	0	4.84	18	CN(CCCl)C(=O)Nc1ccc2ncnc(Nc3cccc(Br)c3)c2c1	IC50	'='	156.0	nM	6.81			UO_0000065	15.66	0.36	1.97	9.70	False	CHEMBL870841	Inhibition of EGFR tyrosine kinase	B	BAO_0000357	single protein format	Homo sapiens	None	None	None	None	CHEMBL203	Epidermal growth factor receptor erbB1	Homo sapiens	SINGLE PROTEIN	CHEMBL1148637	1	Scientific Literature	J. Med. Chem.	2006	None
CHEMBL3740930		0	522.61	2	7.33	7g	Cc1[nH]c(-c2ccccc2)c(-c2ccccc2)c1C(=O)c1cn(-c2ccccc2)nc1C(=O)Nc1ccccc1	IC50	'='	3560.0	nM	5.45			UO_0000065	10.43	0.19	-1.88	6.83	False	CHEMBL3744325	Inhibition of EGFR (unknown origin) by microfluidic assay relative to control	B	BAO_0000357	single protein format	Homo sapiens	None	None	None	None	CHEMBL203	Epidermal growth factor receptor erbB1	Homo sapiens	SINGLE PROTEIN	CHEMBL3739348	1	Scientific Literature	MedChemComm	2015	None
CHEMBL27688		0	447.54	0	3.91	14	C=CC(=O)Nc1cc2c(Nc3cccc(C)c3)ncnc2cc1OCCCN1CCOCC1	IC50	'='	1.5	nM	8.82			UO_0000065	19.72	0.37	4.91	9.96	False	CHEMBL674020	Inhibition of phosphorylation of a polyglutamic acid/tyrosine random copolymer by EGFR enzyme prepared from human A431 carcinoma cell vesicles by immunoaffinity chromatography	B	BAO_0000357	single protein format	None	None	None	None	None	CHEMBL203	Epidermal growth factor receptor erbB1	Homo sapiens	SINGLE PROTEIN	CHEMBL1133162	1	Scientific Literature	J. Med. Chem.	2000	None
CHEMBL540068		0	352.22	0	4.04	4	COc1cc2ncnc(Nc3cccc(Cl)c3)c2cc1OC.Cl	IC50	'='	30.0	nM	7.52			UO_0000065	23.82	0.47	3.48	13.37	False	CHEMBL676160	Inhibition of Epidermal growth factor receptor autophosphorylation.	B	BAO_0000357	single protein format	None	None	None	None	None	CHEMBL203	Epidermal growth factor receptor erbB1	Homo sapiens	SINGLE PROTEIN	CHEMBL1129839	1	Scientific Literature	Bioorg. Med. Chem. Lett.	1997	None
CHEMBL123189		0	380.84	0	4.37	21	COc1cccc(CNc2[nH]nc3ncnc(Nc4cccc(Cl)c4)c23)c1	IC50	'='	8.0	nM	8.10			UO_0000065	21.26	0.41	3.73	9.23	False	CHEMBL677832	Inhibitory activity against epidermal growth factor receptor tyrosine kinase.	B	BAO_0000357	single protein format	None	None	None	None	None	CHEMBL203	Epidermal growth factor receptor erbB1	Homo sapiens	SINGLE PROTEIN	CHEMBL1130217	1	Scientific Literature	J. Med. Chem.	1997	None
CHEMBL123189		0	380.84	0	4.37	21	COc1cccc(CNc2[nH]nc3ncnc(Nc4cccc(Cl)c4)c23)c1	IC50	'='	200.0	nM	6.70			UO_0000065					False	CHEMBL621022	Inhibition of EGF-stimulated tyrosine phosphorylation in A431 cells.	F	BAO_0000219	cell-based format	None	None	None	A-431	None	CHEMBL203	Epidermal growth factor receptor erbB1	Homo sapiens	SINGLE PROTEIN	CHEMBL1130217	1	Scientific Literature	J. Med. Chem.	1997	CHEMBL3307523
CHEMBL60816		0	293.29	0	3.19	22	O=[N+]([O-])c1cccc(Nc2nccc(-c3ccccn3)n2)c1	IC50	'>'	100000.0	nM				UO_0000065					False	CHEMBL675386	Inhibition of the epidermal growth factor receptor.	B	BAO_0000357	single protein format	None	None	None	None	None	CHEMBL203	Epidermal growth factor receptor erbB1	Homo sapiens	SINGLE PROTEIN	CHEMBL1130562	1	Scientific Literature	Bioorg. Med. Chem. Lett.	1997	None
CHEMBL417478		0	482.95	0	4.42	21	C=CC(=O)Nc1nc2c(Nc3ccc(F)c(Cl)c3)ncnc2cc1/C=C/CCN1CCOCC1	IC50	'='	0.16	nM	9.80			UO_0000065	20.28	0.39	5.38	10.62	False	CHEMBL674020	Inhibition of phosphorylation of a polyglutamic acid/tyrosine random copolymer by EGFR enzyme prepared from human A431 carcinoma cell vesicles by immunoaffinity chromatography	B	BAO_0000357	single protein format	None	None	None	None	None	CHEMBL203	Epidermal growth factor receptor erbB1	Homo sapiens	SINGLE PROTEIN	CHEMBL1133162	1	Scientific Literature	J. Med. Chem.	2000	None
CHEMBL425067		0	309.37	0	2.77	2h	Cc1cc(C)c(/C=C2\C(=O)NC(=O)N2CCc2ccccc2)[nH]1	Inhibition	'='	30.4	%				UO_0000187					False	CHEMBL866711	Antiproliferative activity against human A431 cell line overexpressing EGFR at 20 uM	F	BAO_0000219	cell-based format	Homo sapiens	None	None	A-431	None	CHEMBL203	Epidermal growth factor receptor erbB1	Homo sapiens	SINGLE PROTEIN	CHEMBL1146012	1	Scientific Literature	Bioorg. Med. Chem. Lett.	2006	CHEMBL3307523
CHEMBL380303		0	292.34	0	2.82	2b	O=C1NC(=O)N(CCc2ccccc2)/C1=C\c1ccccc1	Inhibition	'='	14.9	%				UO_0000187					False	CHEMBL866711	Antiproliferative activity against human A431 cell line overexpressing EGFR at 20 uM	F	BAO_0000219	cell-based format	Homo sapiens	None	None	A-431	None	CHEMBL203	Epidermal growth factor receptor erbB1	Homo sapiens	SINGLE PROTEIN	CHEMBL1146012	1	Scientific Literature	Bioorg. Med. Chem. Lett.	2006	CHEMBL3307523
CHEMBL212079		0	371.36	1	5.12	6a	N=C(Nc1ccccc1C(F)(F)F)c1ccccc1OCc1ccncc1	Activity						Not Active						False	CHEMBL906916	Inhibition of EGFR at 10 uM	B	BAO_0000357	single protein format	Homo sapiens	None	None	None	None	CHEMBL203	Epidermal growth factor receptor erbB1	Homo sapiens	SINGLE PROTEIN	CHEMBL1149489	1	Scientific Literature	Bioorg. Med. Chem. Lett.	2006	None
CHEMBL215954		0	366.38	0	2.72	4g	COc1cc(OCc2ccncc2)c(C(=O)Nc2cnccn2)cc1OC	Activity						Not Active						False	CHEMBL906916	Inhibition of EGFR at 10 uM	B	BAO_0000357	single protein format	Homo sapiens	None	None	None	None	CHEMBL203	Epidermal growth factor receptor erbB1	Homo sapiens	SINGLE PROTEIN	CHEMBL1149489	1	Scientific Literature	Bioorg. Med. Chem. Lett.	2006	None
CHEMBL214973		0	398.85	0	4.58	4e	COc1cc(OCc2ccncc2)c(C(=O)Nc2ccc(Cl)cc2)cc1OC	Activity						Not Active						False	CHEMBL906916	Inhibition of EGFR at 10 uM	B	BAO_0000357	single protein format	Homo sapiens	None	None	None	None	CHEMBL203	Epidermal growth factor receptor erbB1	Homo sapiens	SINGLE PROTEIN	CHEMBL1149489	1	Scientific Literature	Bioorg. Med. Chem. Lett.	2006	None
CHEMBL296468	BMS-387032	1	380.54	0	3.66	BMS-387032/SNS-032	CC(C)(C)c1cnc(CSc2cnc(NC(=O)C3CCNCC3)s2)o1	Kd	'>'	10000.0	nM				UO_0000065					True	CHEMBL1060182	Binding constant for EGFR kinase domain	B	BAO_0000357	single protein format	Homo sapiens	None	None	None	None	CHEMBL203	Epidermal growth factor receptor erbB1	Homo sapiens	SINGLE PROTEIN	CHEMBL1150977	1	Scientific Literature	Nat. Biotechnol.	2008	None
CHEMBL191003	JNJ-7706621	0	394.36	0	1.22	JNJ-7706621	Nc1nc(Nc2ccc(S(N)(=O)=O)cc2)nn1C(=O)c1c(F)cccc1F	Kd	'>'	10000.0	nM				UO_0000065					False	CHEMBL1060182	Binding constant for EGFR kinase domain	B	BAO_0000357	single protein format	Homo sapiens	None	None	None	None	CHEMBL203	Epidermal growth factor receptor erbB1	Homo sapiens	SINGLE PROTEIN	CHEMBL1150977	1	Scientific Literature	Nat. Biotechnol.	2008	None
CHEMBL261849	GW632580X	0	366.42	0	2.83	GW-2580	COc1ccc(COc2ccc(Cc3cnc(N)nc3N)cc2OC)cc1	Kd	'>'	10000.0	nM				UO_0000065					True	CHEMBL1061068	Binding constant for EGFR(G719C) kinase domain	B	BAO_0000357	single protein format	Homo sapiens	None	None	None	None	CHEMBL203	Epidermal growth factor receptor erbB1	Homo sapiens	SINGLE PROTEIN	CHEMBL1150977	1	Scientific Literature	Nat. Biotechnol.	2008	None
CHEMBL440084	SB-431542	0	384.40	0	3.63	SB-431542	NC(=O)c1ccc(-c2nc(-c3ccccn3)c(-c3ccc4c(c3)OCO4)[nH]2)cc1	Kd	'>'	10000.0	nM				UO_0000065					False	CHEMBL1051285	Binding constant for EGFR(L747-T751del,Sins) kinase domain	B	BAO_0000357	single protein format	Homo sapiens	None	None	None	None	CHEMBL203	Epidermal growth factor receptor erbB1	Homo sapiens	SINGLE PROTEIN	CHEMBL1150977	1	Scientific Literature	Nat. Biotechnol.	2008	None
CHEMBL538528		0	337.77	0	2.07	26	COc1cc(Nc2[nH]cnc3ncnc2-3)cc(OC)c1OC.Cl	IC50						Not Determined						False	CHEMBL676162	Inhibition of Epidermal growth factor receptor autophosphorylation (Not tested)	B	BAO_0000357	single protein format	Homo sapiens	None	None	None	None	CHEMBL203	Epidermal growth factor receptor erbB1	Homo sapiens	SINGLE PROTEIN	CHEMBL1129839	1	Scientific Literature	Bioorg. Med. Chem. Lett.	1997	None
CHEMBL330351		0	476.97	0	4.50	20c	COc1cc(Nc2c(C#N)cnc3cc4c(cc23)ncn4CCN2CCOCC2)c(C)cc1Cl	IC50	'>'	1000.0	nM				UO_0000065					False	CHEMBL677886	Inhibition of Epidermal growth factor receptor kinase	B	BAO_0000357	single protein format	None	None	None	None	None	CHEMBL203	Epidermal growth factor receptor erbB1	Homo sapiens	SINGLE PROTEIN	CHEMBL1135352	1	Scientific Literature	Bioorg. Med. Chem. Lett.	2002	None
CHEMBL200976		0	483.52	1	5.01	11	COC(=O)c1c(OCCN2CCCCC2)c2ccccc2c2oc3c(c12)C(=O)c1ccccc1C3=O	IC50	'='	2800.0	nM	5.55			UO_0000065	11.48	0.21	0.54	6.45	False	CHEMBL862242	Inhibitory activity against EGFR kinase	B	BAO_0000357	single protein format	Homo sapiens	None	None	None	None	CHEMBL203	Epidermal growth factor receptor erbB1	Homo sapiens	SINGLE PROTEIN	CHEMBL1149378	1	Scientific Literature	Bioorg. Med. Chem. Lett.	2006	None
CHEMBL353028		0	359.42	0	4.01	II16	CC(C)(C)CCOC(=O)c1cc(NCc2cc(O)ccc2O)ccc1O	IC50	'='	7000.0	nM	5.16			UO_0000065					False	CHEMBL674009	Inhibition of EGF-stimulated DNA synthesis in ER22 cells, by measuring [3H]Me-dT incorporation into ER 22 cells	F	BAO_0000219	cell-based format	Cricetulus griseus	None	None	ER22	None	CHEMBL203	Epidermal growth factor receptor erbB1	Homo sapiens	SINGLE PROTEIN	CHEMBL1127676	1	Scientific Literature	J. Med. Chem.	1994	CHEMBL3308448
CHEMBL54475		0	301.15	0	3.53	9a	Brc1cccc(Nc2ncnc3ncccc23)c1	IC50	'='	688.0	nM	6.16			UO_0000065	20.46	0.47	2.63	12.15	True	CHEMBL680021	Inhibitory potency against isolated epidermal growth factor receptor (EGFR) from human A431 carcinoma cells	B	BAO_0000219	cell-based format	None	None	None	A-431	None	CHEMBL203	Epidermal growth factor receptor erbB1	Homo sapiens	SINGLE PROTEIN	CHEMBL1129564	1	Scientific Literature	J. Med. Chem.	1996	CHEMBL3307523
CHEMBL116595		0	340.40	0	3.09	6	COc1cc(/C=C(\C#N)C(N)=O)cc(CSc2ccccc2)c1O	IC50	'='	12500.0	nM	4.90			UO_0000065					False	CHEMBL689290	Inhibition of HER-14 (human EGFR overexpressing NIH3T3) cell proliferation	F	BAO_0000219	cell-based format	None	None	None	NIH3T3	None	CHEMBL203	Epidermal growth factor receptor erbB1	Homo sapiens	SINGLE PROTEIN	CHEMBL1126897	1	Scientific Literature	J. Med. Chem.	1993	CHEMBL3307716
CHEMBL1336	SORAFENIB	4	464.83	1	5.55	Sorafenib	CNC(=O)c1cc(Oc2ccc(NC(=O)Nc3ccc(Cl)c(C(F)(F)F)c3)cc2)ccn1	Kd	'>'	10000.0	nM				UO_0000065					True	CHEMBL1061143	Binding constant for EGFR(E746-A750del) kinase domain	B	BAO_0000357	single protein format	Homo sapiens	None	None	None	None	CHEMBL203	Epidermal growth factor receptor erbB1	Homo sapiens	SINGLE PROTEIN	CHEMBL1150977	1	Scientific Literature	Nat. Biotechnol.	2008	None
CHEMBL1421	DASATINIB	4	488.02	0	3.31	Dasatinib	Cc1nc(Nc2ncc(C(=O)Nc3c(C)cccc3Cl)s2)cc(N2CCN(CCO)CC2)n1	Kd	'='	170.0	nM	6.77			UO_0000065	13.87	0.28	3.46	6.36	True	CHEMBL1061068	Binding constant for EGFR(G719C) kinase domain	B	BAO_0000357	single protein format	Homo sapiens	None	None	None	None	CHEMBL203	Epidermal growth factor receptor erbB1	Homo sapiens	SINGLE PROTEIN	CHEMBL1150977	1	Scientific Literature	Nat. Biotechnol.	2008	None
CHEMBL124660	TANDUTINIB	2	562.72	2	5.03	MLN-518	COc1cc2c(N3CCN(C(=O)Nc4ccc(OC(C)C)cc4)CC3)ncnc2cc1OCCCN1CCCCC1	Kd	'='	230.0	nM	6.64			UO_0000065	11.80	0.22	1.61	7.19	True	CHEMBL1060190	Binding constant for EGFR(G719S) kinase domain	B	BAO_0000357	single protein format	Homo sapiens	None	None	None	None	CHEMBL203	Epidermal growth factor receptor erbB1	Homo sapiens	SINGLE PROTEIN	CHEMBL1150977	1	Scientific Literature	Nat. Biotechnol.	2008	None
CHEMBL388978	STAUROSPORINE	0	466.54	0	4.35	Staurosporine	CN[C@@H]1C[C@H]2O[C@@](C)([C@@H]1OC)n1c3ccccc3c3c4c(c5c6ccccc6n2c5c31)C(=O)NC4	Kd	'='	1100.0	nM	5.96			UO_0000065	12.77	0.23	1.61	8.58	True	CHEMBL1060190	Binding constant for EGFR(G719S) kinase domain	B	BAO_0000357	single protein format	Homo sapiens	None	None	None	None	CHEMBL203	Epidermal growth factor receptor erbB1	Homo sapiens	SINGLE PROTEIN	CHEMBL1150977	1	Scientific Literature	Nat. Biotechnol.	2008	None
CHEMBL428690	ALVOCIDIB	3	401.85	0	3.30	Flavopiridol	CN1CC[C@H](c2c(O)cc(O)c3c(=O)cc(-c4ccccc4Cl)oc23)[C@H](O)C1	Kd	'='	2300.0	nM	5.64			UO_0000065	14.03	0.28	2.34	5.99	True	CHEMBL1063796	Binding constant for EGFR(L747-E749del, A750P) kinase domain	B	BAO_0000357	single protein format	Homo sapiens	None	None	None	None	CHEMBL203	Epidermal growth factor receptor erbB1	Homo sapiens	SINGLE PROTEIN	CHEMBL1150977	1	Scientific Literature	Nat. Biotechnol.	2008	None
CHEMBL1421	DASATINIB	4	488.02	0	3.31	Dasatinib	Cc1nc(Nc2ncc(C(=O)Nc3c(C)cccc3Cl)s2)cc(N2CCN(CCO)CC2)n1	Kd	'='	320.0	nM	6.50			UO_0000065	13.31	0.27	3.18	6.10	True	CHEMBL1063797	Binding constant for EGFR(L747-S752del, P753S) kinase domain	B	BAO_0000357	single protein format	Homo sapiens	None	None	None	None	CHEMBL203	Epidermal growth factor receptor erbB1	Homo sapiens	SINGLE PROTEIN	CHEMBL1150977	1	Scientific Literature	Nat. Biotechnol.	2008	None
CHEMBL388978	STAUROSPORINE	0	466.54	0	4.35	Staurosporine	CN[C@@H]1C[C@H]2O[C@@](C)([C@@H]1OC)n1c3ccccc3c3c4c(c5c6ccccc6n2c5c31)C(=O)NC4	Kd	'='	300.0	nM	6.52			UO_0000065	13.98	0.25	2.17	9.39	True	CHEMBL1063797	Binding constant for EGFR(L747-S752del, P753S) kinase domain	B	BAO_0000357	single protein format	Homo sapiens	None	None	None	None	CHEMBL203	Epidermal growth factor receptor erbB1	Homo sapiens	SINGLE PROTEIN	CHEMBL1150977	1	Scientific Literature	Nat. Biotechnol.	2008	None
CHEMBL608533	MIDOSTAURIN	4	570.65	2	5.91	PKC-412	CO[C@@H]1[C@H](N(C)C(=O)c2ccccc2)C[C@H]2O[C@]1(C)n1c3ccccc3c3c4c(c5c6ccccc6n2c5c31)C(=O)NC4	Kd	'='	1900.0	nM	5.72			UO_0000065	10.03	0.18	-0.19	7.36	True	CHEMBL1051285	Binding constant for EGFR(L747-T751del,Sins) kinase domain	B	BAO_0000357	single protein format	Homo sapiens	None	None	None	None	CHEMBL203	Epidermal growth factor receptor erbB1	Homo sapiens	SINGLE PROTEIN	CHEMBL1150977	1	Scientific Literature	Nat. Biotechnol.	2008	None
CHEMBL1721885	SU-014813	2	442.49	0	1.69	SU-14813	Cc1[nH]c(/C=C2\C(=O)Nc3ccc(F)cc32)c(C)c1C(=O)NC[C@H](O)CN1CCOCC1	Kd	'>'	10000.0	nM				UO_0000065					True	CHEMBL1051285	Binding constant for EGFR(L747-T751del,Sins) kinase domain	B	BAO_0000357	single protein format	Homo sapiens	None	None	None	None	CHEMBL203	Epidermal growth factor receptor erbB1	Homo sapiens	SINGLE PROTEIN	CHEMBL1150977	1	Scientific Literature	Nat. Biotechnol.	2008	None
CHEMBL572878	TOZASERTIB	2	464.60	0	3.50	VX-680/MK-0457	Cc1cc(Nc2cc(N3CCN(C)CC3)nc(Sc3ccc(NC(=O)C4CC4)cc3)n2)n[nH]1	Kd	'>'	10000.0	nM				UO_0000065					True	CHEMBL1051285	Binding constant for EGFR(L747-T751del,Sins) kinase domain	B	BAO_0000357	single protein format	Homo sapiens	None	None	None	None	CHEMBL203	Epidermal growth factor receptor erbB1	Homo sapiens	SINGLE PROTEIN	CHEMBL1150977	1	Scientific Literature	Nat. Biotechnol.	2008	None
CHEMBL56983		0	552.51	2	7.18	35	CCN(CC)CCCCNc1ncc2cc(-c3c(Cl)cccc3Cl)c(NC(=O)Nc3ccccc3)nc2n1	IC50	'='	1000.0	nM	6.00			UO_0000065	10.86	0.22	-1.18	6.31	False	CHEMBL677382	Inhibition of epidermal growth factor receptor	B	BAO_0000357	single protein format	Homo sapiens	None	None	None	None	CHEMBL203	Epidermal growth factor receptor erbB1	Homo sapiens	SINGLE PROTEIN	CHEMBL1134497	1	Scientific Literature	J. Med. Chem.	2001	None
CHEMBL324030		0	349.44	0	2.13	14	COc1cc(/C=C(\C#N)C(N)=O)cc(CSC2=NCCS2)c1O	IC50	'='	8800.0	nM	5.06			UO_0000065	14.47	0.30	2.93	4.65	True	CHEMBL677393	Inhibitory concentration against EGF receptor by autophosphorylation	B	BAO_0000357	single protein format	None	None	None	None	None	CHEMBL203	Epidermal growth factor receptor erbB1	Homo sapiens	SINGLE PROTEIN	CHEMBL1126897	1	Scientific Literature	J. Med. Chem.	1993	None
CHEMBL169064		0	380.45	0	1.81	5f	COc1cccc(-c2cn(C3CCN(CC(N)=O)CC3)c3ncnc(N)c23)c1	IC50	'='	350.0	nM	6.46			UO_0000065	16.97	0.31	4.65	5.75	False	CHEMBL677878	Concentration required for inhibition of epidermal growth factor receptor (EGF-R) by tyrosine kinase enzyme activity	B	BAO_0000357	single protein format	None	None	None	None	None	CHEMBL203	Epidermal growth factor receptor erbB1	Homo sapiens	SINGLE PROTEIN	CHEMBL1134003	1	Scientific Literature	Bioorg. Med. Chem. Lett.	2001	None
CHEMBL366359		0	364.43	0	3.57	3	CN(Cc1ccccc1)c1nc(O)nc(Nc2ccc3scnc3c2)n1	IC50						Not Determined						False	CHEMBL827767	Inhibition of human Epidermal growth factor receptor expressed in A431; Not measured	B	BAO_0000019	assay format	Homo sapiens	None	None	None	None	CHEMBL203	Epidermal growth factor receptor erbB1	Homo sapiens	SINGLE PROTEIN	CHEMBL1142716	1	Scientific Literature	J. Med. Chem.	2005	None
CHEMBL179164		0	594.70	2	5.50	21c (table 2)	CCOc1cc2ncc(C#N)c(Nc3ccc4c(ccn4S(=O)(=O)c4ccccc4)c3)c2cc1NC(=O)/C=C/CN(C)C	IC50	'='	82.0	nM	7.09			UO_0000065					False	CHEMBL873338	Inhibition of human epidermal growth factor receptor (EGFR) autophosphorylation	F	BAO_0000019	assay format	Homo sapiens	None	None	None	None	CHEMBL203	Epidermal growth factor receptor erbB1	Homo sapiens	SINGLE PROTEIN	CHEMBL1142663	1	Scientific Literature	J. Med. Chem.	2005	None
CHEMBL251700		0	394.88	1	5.00	7b	Fc1ccc(Nc2ncnc3ccc(C#CCN4CCCCC4)cc23)cc1Cl	IC50	'='	88.7	nM	7.05			UO_0000065	17.86	0.34	2.05	17.18	False	CHEMBL924351	Inhibition of EGFR	B	BAO_0000357	single protein format	None	None	None	None	None	CHEMBL203	Epidermal growth factor receptor erbB1	Homo sapiens	SINGLE PROTEIN	CHEMBL1140520	1	Scientific Literature	Bioorg. Med. Chem. Lett.	2007	None
CHEMBL249511		0	373.82	1	5.57	5c	Fc1ccc(Nc2ncnc3ccc(C#Cc4ccccc4)cc23)cc1Cl	IC50	'='	331.0	nM	6.48			UO_0000065	17.34	0.33	0.91	17.14	False	CHEMBL924351	Inhibition of EGFR	B	BAO_0000357	single protein format	None	None	None	None	None	CHEMBL203	Epidermal growth factor receptor erbB1	Homo sapiens	SINGLE PROTEIN	CHEMBL1140520	1	Scientific Literature	Bioorg. Med. Chem. Lett.	2007	None
CHEMBL3787614		0	433.56	0	3.90	1	Nc1ncnc2c1c(-c1cccc(OC[C@@H]3CCCO3)c1)cn2[C@H]1C[C@@H](CN2CCC2)C1	IC50	'>'	10000.0	nM				UO_0000065					False	CHEMBL3789991	Inhibition of HER1 (unknown origin) in presence of [gamma33P]ATP	B	BAO_0000357	single protein format	Homo sapiens	None	None	None	None	CHEMBL203	Epidermal growth factor receptor erbB1	Homo sapiens	SINGLE PROTEIN	CHEMBL3785066	1	Scientific Literature	Bioorg. Med. Chem. Lett.	2016	None
CHEMBL14326		0	283.31	0	-1.04	2'-thioadenosine	Nc1ncnc2c1ncn2[C@@H]1O[C@H](CO)[C@@H](O)[C@H]1S	KS	'~'	1.0	uM				UO_0000064					False	CHEMBL673786	Saturation rate constant for complex formation with human erbB-1 receptor	B	BAO_0000357	single protein format	Homo sapiens	None	None	None	None	CHEMBL203	Epidermal growth factor receptor erbB1	Homo sapiens	SINGLE PROTEIN	CHEMBL1130008	1	Scientific Literature	J. Med. Chem.	1997	None
CHEMBL144402		0	574.64	2	1.65	20	N#C/C(=C\c1ccc(O)c(O)c1)C(=O)NCCCN1CCN(CCCNC(=O)/C(C#N)=C/c2ccc(O)c(O)c2)CC1	IC50	'>'	167000.0	nM		Outside typical range		UO_0000065					False	CHEMBL679672	Inhibitory activity of compound against Epidermal growth factor receptor autophosphorylation	B	BAO_0000357	single protein format	None	None	None	None	None	CHEMBL203	Epidermal growth factor receptor erbB1	Homo sapiens	SINGLE PROTEIN	CHEMBL1129590	1	Scientific Literature	J. Med. Chem.	1996	None
CHEMBL233829		0	396.76	0	3.24	53	O=C(Nc1ccc(C(F)(F)F)c(Cl)c1)c1nnnn1CCc1ccncc1	Activity	'='	30.0	%				UO_0000187					False	CHEMBL897515	Inhibition of ErbB1 at 10 uM	B	BAO_0000357	single protein format	None	None	None	None	None	CHEMBL203	Epidermal growth factor receptor erbB1	Homo sapiens	SINGLE PROTEIN	CHEMBL1148870	1	Scientific Literature	Bioorg. Med. Chem. Lett.	2007	None
CHEMBL233827		0	378.31	0	2.46	51	O=C(Nc1ccc(OC(F)(F)F)cc1)c1nnnn1CCc1ccncc1	Activity	'='	30.0	%				UO_0000187					False	CHEMBL897515	Inhibition of ErbB1 at 10 uM	B	BAO_0000357	single protein format	None	None	None	None	None	CHEMBL203	Epidermal growth factor receptor erbB1	Homo sapiens	SINGLE PROTEIN	CHEMBL1148870	1	Scientific Literature	Bioorg. Med. Chem. Lett.	2007	None
CHEMBL233824		0	348.45	0	4.07	44	CC(C)(C)c1ccc(NC(=O)c2nccn2CCc2ccncc2)cc1	Activity	'='	30.0	%				UO_0000187					False	CHEMBL897515	Inhibition of ErbB1 at 10 uM	B	BAO_0000357	single protein format	None	None	None	None	None	CHEMBL203	Epidermal growth factor receptor erbB1	Homo sapiens	SINGLE PROTEIN	CHEMBL1148870	1	Scientific Literature	Bioorg. Med. Chem. Lett.	2007	None
CHEMBL391103		0	425.41	1	5.43	40	O=C(Nc1ccc(OC(F)(F)F)cc1)c1cc2ccccc2n1CCc1ccncc1	Activity	'='	30.0	%				UO_0000187					False	CHEMBL897515	Inhibition of ErbB1 at 10 uM	B	BAO_0000357	single protein format	None	None	None	None	None	CHEMBL203	Epidermal growth factor receptor erbB1	Homo sapiens	SINGLE PROTEIN	CHEMBL1148870	1	Scientific Literature	Bioorg. Med. Chem. Lett.	2007	None
CHEMBL234201		0	375.86	1	5.18	39	O=C(Nc1ccc(Cl)cc1)c1cc2ccccc2n1CCc1ccncc1	Activity	'='	30.0	%				UO_0000187					False	CHEMBL897515	Inhibition of ErbB1 at 10 uM	B	BAO_0000357	single protein format	None	None	None	None	None	CHEMBL203	Epidermal growth factor receptor erbB1	Homo sapiens	SINGLE PROTEIN	CHEMBL1148870	1	Scientific Literature	Bioorg. Med. Chem. Lett.	2007	None
CHEMBL233821		0	332.37	0	2.65	29	O=C(Nc1ccc2[nH]ncc2c1)c1ccnn1CCc1ccncc1	Activity	'='	30.0	%				UO_0000187					False	CHEMBL897515	Inhibition of ErbB1 at 10 uM	B	BAO_0000357	single protein format	None	None	None	None	None	CHEMBL203	Epidermal growth factor receptor erbB1	Homo sapiens	SINGLE PROTEIN	CHEMBL1148870	1	Scientific Literature	Bioorg. Med. Chem. Lett.	2007	None
CHEMBL391069		0	343.39	0	3.32	28	O=C(Nc1cnc2ccccc2c1)c1ccnn1CCc1ccncc1	Activity	'='	30.0	%				UO_0000187					False	CHEMBL897515	Inhibition of ErbB1 at 10 uM	B	BAO_0000357	single protein format	None	None	None	None	None	CHEMBL203	Epidermal growth factor receptor erbB1	Homo sapiens	SINGLE PROTEIN	CHEMBL1148870	1	Scientific Literature	Bioorg. Med. Chem. Lett.	2007	None
CHEMBL236420		0	334.42	0	3.90	24	CC(C)c1ccc(NC(=O)c2ccnn2CCc2ccncc2)cc1	Activity	'='	30.0	%				UO_0000187					False	CHEMBL897515	Inhibition of ErbB1 at 10 uM	B	BAO_0000357	single protein format	None	None	None	None	None	CHEMBL203	Epidermal growth factor receptor erbB1	Homo sapiens	SINGLE PROTEIN	CHEMBL1148870	1	Scientific Literature	Bioorg. Med. Chem. Lett.	2007	None
CHEMBL392935		0	320.40	0	3.34	19	CCc1ccc(NC(=O)c2ccnn2CCc2ccncc2)cc1	Activity	'='	30.0	%				UO_0000187					False	CHEMBL897515	Inhibition of ErbB1 at 10 uM	B	BAO_0000357	single protein format	None	None	None	None	None	CHEMBL203	Epidermal growth factor receptor erbB1	Homo sapiens	SINGLE PROTEIN	CHEMBL1148870	1	Scientific Literature	Bioorg. Med. Chem. Lett.	2007	None
CHEMBL397322		0	326.79	0	3.43	10	O=C(Nc1ccc(Cl)cc1)c1ccnn1CCc1cccnc1	Activity	'='	30.0	%				UO_0000187					False	CHEMBL897515	Inhibition of ErbB1 at 10 uM	B	BAO_0000357	single protein format	None	None	None	None	None	CHEMBL203	Epidermal growth factor receptor erbB1	Homo sapiens	SINGLE PROTEIN	CHEMBL1148870	1	Scientific Literature	Bioorg. Med. Chem. Lett.	2007	None
CHEMBL3794032		0	370.41	0	3.88	7	O=c1c2cc3c(cc2ncn1Cc1ccc(-c2ccccc2)cc1)OCCO3	Inhibition	'='	29.0	%				UO_0000187					False	CHEMBL3796154	Inhibition of human EGFR using poly[Glu:Tyr] (4:1) as substrate at 1 uM measured after 20 mins at 30 degC by liquid scintillation counting method in presence of [gamma-32P]-ATP	B	BAO_0000357	single protein format	Homo sapiens	None	None	None	None	CHEMBL203	Epidermal growth factor receptor erbB1	Homo sapiens	SINGLE PROTEIN	CHEMBL3792341	1	Scientific Literature	Eur. J. Med. Chem.	2016	None
CHEMBL156797		0	590.77	2	8.59	10i	O=C(CCc1c(SSc2[nH]c3ccccc3c2CCC(=O)Nc2ccccc2)[nH]c2ccccc12)Nc1ccccc1	IC50	'='	25000.0	nM	4.60			UO_0000065	7.79	0.15	-3.99	5.13	False	CHEMBL673450	Inhibition of the tyrosine kinase activity of the human epidermal growth factor receptor (EGFR)	B	BAO_0000357	single protein format	None	None	None	None	None	CHEMBL203	Epidermal growth factor receptor erbB1	Homo sapiens	SINGLE PROTEIN	CHEMBL1127622	1	Scientific Literature	J. Med. Chem.	1994	None
CHEMBL248425		0	424.30	0	4.85	42	COc1cc2ncc(C#N)c(N[C@@H]3C[C@H]3c3cccc(Br)c3)c2cc1OC	Ki	'='	52.0	nM	7.28			UO_0000065	17.17	0.37	2.43	10.84	False	CHEMBL923921	Inhibition of human recombinant EGFR by fluorescence polarization assay	B	BAO_0000357	single protein format	Homo sapiens	None	None	None	None	CHEMBL203	Epidermal growth factor receptor erbB1	Homo sapiens	SINGLE PROTEIN	CHEMBL1140464	1	Scientific Literature	Bioorg. Med. Chem. Lett.	2007	None
CHEMBL400742		0	424.30	0	4.85	40	COc1cc2ncc(C#N)c(N[C@@H]3C[C@H]3c3ccc(Br)cc3)c2cc1OC	Ki	'='	220.0	nM	6.66			UO_0000065	15.69	0.34	1.81	9.91	False	CHEMBL923921	Inhibition of human recombinant EGFR by fluorescence polarization assay	B	BAO_0000357	single protein format	Homo sapiens	None	None	None	None	CHEMBL203	Epidermal growth factor receptor erbB1	Homo sapiens	SINGLE PROTEIN	CHEMBL1140464	1	Scientific Literature	Bioorg. Med. Chem. Lett.	2007	None
CHEMBL247196		0	379.85	0	4.75	36	COc1cc2ncc(C#N)c(N[C@@H]3C[C@H]3c3ccc(Cl)cc3)c2cc1OC	Ki	'='	44.0	nM	7.36			UO_0000065	19.37	0.37	2.61	10.95	False	CHEMBL923921	Inhibition of human recombinant EGFR by fluorescence polarization assay	B	BAO_0000357	single protein format	Homo sapiens	None	None	None	None	CHEMBL203	Epidermal growth factor receptor erbB1	Homo sapiens	SINGLE PROTEIN	CHEMBL1140464	1	Scientific Literature	Bioorg. Med. Chem. Lett.	2007	None
CHEMBL399438		0	460.58	1	5.57	35	N#Cc1cnc2cc(-c3ccc(CN4CCOCC4)cc3)ccc2c1N[C@@H]1C[C@H]1c1ccccc1	Ki	'='	80.0	nM	7.10			UO_0000065	15.41	0.28	1.53	11.60	False	CHEMBL923921	Inhibition of human recombinant EGFR by fluorescence polarization assay	B	BAO_0000357	single protein format	Homo sapiens	None	None	None	None	CHEMBL203	Epidermal growth factor receptor erbB1	Homo sapiens	SINGLE PROTEIN	CHEMBL1140464	1	Scientific Literature	Bioorg. Med. Chem. Lett.	2007	None
CHEMBL248045		0	315.38	0	4.08	21	COc1ccc2c(N[C@@H]3C[C@H]3c3ccccc3)c(C#N)cnc2c1	Ki	'='	180.0	nM	6.75			UO_0000065	21.39	0.38	2.66	11.64	False	CHEMBL923921	Inhibition of human recombinant EGFR by fluorescence polarization assay	B	BAO_0000357	single protein format	Homo sapiens	None	None	None	None	CHEMBL203	Epidermal growth factor receptor erbB1	Homo sapiens	SINGLE PROTEIN	CHEMBL1140464	1	Scientific Literature	Bioorg. Med. Chem. Lett.	2007	None
CHEMBL401251		0	389.46	0	4.11	28	COCCOc1cc2ncc(C#N)c(N[C@@H]3C[C@H]3c3ccccc3)c2cc1OC	IC50	'='	52.8	nM	7.28			UO_0000065	18.69	0.34	3.17	9.53	False	CHEMBL923922	Inhibition of human EGFR autophosphorylation in A431 cells	B	BAO_0000219	cell-based format	Homo sapiens	None	None	A-431	None	CHEMBL203	Epidermal growth factor receptor erbB1	Homo sapiens	SINGLE PROTEIN	CHEMBL1140464	1	Scientific Literature	Bioorg. Med. Chem. Lett.	2007	CHEMBL3307523
CHEMBL413987		0	507.98	1	4.22	11b	C[C@@H](CN(C)C(=O)CO)Oc1cccc2ncnc(Nc3ccc(OCc4ccccn4)c(Cl)c3)c12	IC50	'='	191.0	nM	6.72			UO_0000065	13.23	0.25	2.50	6.12	False	CHEMBL924156	Inhibition of EGFR	B	BAO_0000357	single protein format	None	None	None	None	None	CHEMBL203	Epidermal growth factor receptor erbB1	Homo sapiens	SINGLE PROTEIN	CHEMBL1140495	1	Scientific Literature	Bioorg. Med. Chem. Lett.	2007	None
CHEMBL3741526		0	509.99	2	6.90	7f	CCOC(=O)c1nn(-c2ccc(Cl)cc2)cc1C(=O)c1c(C)[nH]c(-c2ccccc2)c1-c1ccccc1	IC50	'='	3200.0	nM	5.50			UO_0000065	10.77	0.20	-1.41	7.14	False	CHEMBL3744325	Inhibition of EGFR (unknown origin) by microfluidic assay relative to control	B	BAO_0000357	single protein format	Homo sapiens	None	None	None	None	CHEMBL203	Epidermal growth factor receptor erbB1	Homo sapiens	SINGLE PROTEIN	CHEMBL3739348	1	Scientific Literature	MedChemComm	2015	None
CHEMBL94019		0	321.38	0	3.75	14 (d)	COc1cc2ncnc(NC3CCc4ccccc43)c2cc1OC	IC50	'='	1730.0	nM	5.76			UO_0000065					False	CHEMBL705978	Inhibition of EGF-stimulated proliferation of KB cells in culture	F	BAO_0000219	cell-based format	Homo sapiens	None	None	KB	None	CHEMBL203	Epidermal growth factor receptor erbB1	Homo sapiens	SINGLE PROTEIN	CHEMBL1129210	1	Scientific Literature	Bioorg. Med. Chem. Lett.	1997	CHEMBL3307959
CHEMBL338164		0	435.55	1	5.36	2k	CCOc1cc2ncnc(Nc3cccc(-c4csc(N(C)C)n4)c3)c2cc1OCC	Inhibition						No data						False	CHEMBL677534	Concentration required for 50% inhibition against epidermal growth factor receptor (EGFR) tyrosine kinase.	B	BAO_0000357	single protein format	None	None	None	None	None	CHEMBL203	Epidermal growth factor receptor erbB1	Homo sapiens	SINGLE PROTEIN	CHEMBL1135760	1	Scientific Literature	J. Med. Chem.	2002	None
CHEMBL419047		0	356.40	0	2.79	5	COc1cc(/C=C(\C#N)C(N)=O)cc(CSc2ccc(O)cc2)c1O	IC50	'='	2000.0	nM	5.70			UO_0000065					False	CHEMBL689290	Inhibition of HER-14 (human EGFR overexpressing NIH3T3) cell proliferation	F	BAO_0000219	cell-based format	None	None	None	NIH3T3	None	CHEMBL203	Epidermal growth factor receptor erbB1	Homo sapiens	SINGLE PROTEIN	CHEMBL1126897	1	Scientific Literature	J. Med. Chem.	1993	CHEMBL3307716
CHEMBL333553		0	383.45	0	3.39	9	N#C/C(=C\c1cc(O)c(O)c(CSc2nc3ccccc3s2)c1)C(N)=O	IC50	'='	3200.0	nM	5.50			UO_0000065	14.33	0.29	2.10	4.57	False	CHEMBL677393	Inhibitory concentration against EGF receptor by autophosphorylation	B	BAO_0000357	single protein format	None	None	None	None	None	CHEMBL203	Epidermal growth factor receptor erbB1	Homo sapiens	SINGLE PROTEIN	CHEMBL1126897	1	Scientific Literature	J. Med. Chem.	1993	None
CHEMBL89809		0	278.36	0	3.55	14	Cc1cccc2c1/C(=C/c1ccc(N(C)C)cc1)C(=O)N2	IC50	'>'	100000.0	nM				UO_0000065					False	CHEMBL676159	Concentration required to achieve 50% inhibition of tyrosine phosphorylation on human Epidermal growth factor receptor (EGF RTK).	B	BAO_0000357	single protein format	None	None	None	None	None	CHEMBL203	Epidermal growth factor receptor erbB1	Homo sapiens	SINGLE PROTEIN	CHEMBL1131018	1	Scientific Literature	J. Med. Chem.	1998	None
CHEMBL605413		0	326.40	0	3.52	8	CCCC(Cc1coc2nc(N)nc(N)c12)c1ccccc1OC	IC50	'='	2200.0	nM	5.66			UO_0000065	17.33	0.32	2.14	5.65	False	CHEMBL1038898	Inhibition of EGFR in human A431 cells by phosphotyrosine ELISA	B	BAO_0000219	cell-based format	Homo sapiens	None	None	A-431	None	CHEMBL203	Epidermal growth factor receptor erbB1	Homo sapiens	SINGLE PROTEIN	CHEMBL1152608	1	Scientific Literature	Bioorg. Med. Chem.	2009	CHEMBL3307523
CHEMBL122534		0	237.27	0	2.35	7a	Nc1cc2ncnc(Nc3ccccc3)c2cn1	IC50	'='	250.0	nM	6.60			UO_0000065					False	CHEMBL674641	Inhibition of tyrosine phosphorylation by full length Epidermal growth factor receptor from human A431 carcinoma cells.	F	BAO_0000219	cell-based format	None	None	None	A-431	None	CHEMBL203	Epidermal growth factor receptor erbB1	Homo sapiens	SINGLE PROTEIN	CHEMBL1128730	1	Scientific Literature	J. Med. Chem.	1995	CHEMBL3307523
CHEMBL3739750		0	445.52	1	6.28	7a	CC(=O)c1nn(-c2ccccc2)cc1C(=O)c1c(C)[nH]c(-c2ccccc2)c1-c1ccccc1	IC50	'='	4670.0	nM	5.33			UO_0000065	11.97	0.21	-0.95	7.87	False	CHEMBL3744325	Inhibition of EGFR (unknown origin) by microfluidic assay relative to control	B	BAO_0000357	single protein format	Homo sapiens	None	None	None	None	CHEMBL203	Epidermal growth factor receptor erbB1	Homo sapiens	SINGLE PROTEIN	CHEMBL3739348	1	Scientific Literature	MedChemComm	2015	None
CHEMBL248321		0	464.96	0	3.42	8i	NC1CCN(Cc2ccn3ncnc(Nc4ccc(OCc5cnccn5)c(Cl)c4)c23)CC1	IC50	'='	32.0	nM	7.50			UO_0000065	16.12	0.31	4.07	7.04	False	CHEMBL923201	Inhibition of human recombinant EGFR expressed in insect Sf9 cells	B	BAO_0000219	cell-based format	Homo sapiens	None	None	Sf9	None	CHEMBL203	Epidermal growth factor receptor erbB1	Homo sapiens	SINGLE PROTEIN	CHEMBL1140690	1	Scientific Literature	Bioorg. Med. Chem. Lett.	2007	CHEMBL3308860
CHEMBL393264		0	484.58	0	4.32	1n	CC1(N)CCN(Cc2ccn3ncnc(Nc4ccc5c(cnn5Cc5cccc(F)c5)c4)c23)CC1	IC50	'='	50.0	nM	7.30			UO_0000065	15.07	0.28	2.98	8.18	False	CHEMBL923201	Inhibition of human recombinant EGFR expressed in insect Sf9 cells	B	BAO_0000219	cell-based format	Homo sapiens	None	None	Sf9	None	CHEMBL203	Epidermal growth factor receptor erbB1	Homo sapiens	SINGLE PROTEIN	CHEMBL1140690	1	Scientific Literature	Bioorg. Med. Chem. Lett.	2007	CHEMBL3308860
CHEMBL392664		0	470.56	0	3.85	1d	Fc1cccc(Cn2ncc3cc(Nc4ncnn5ccc(CNC6CCNCC6)c45)ccc32)c1	IC50	'='	110.0	nM	6.96			UO_0000065	14.79	0.27	3.11	8.27	False	CHEMBL923201	Inhibition of human recombinant EGFR expressed in insect Sf9 cells	B	BAO_0000219	cell-based format	Homo sapiens	None	None	Sf9	None	CHEMBL203	Epidermal growth factor receptor erbB1	Homo sapiens	SINGLE PROTEIN	CHEMBL1140690	1	Scientific Literature	Bioorg. Med. Chem. Lett.	2007	CHEMBL3308860
CHEMBL3425663		0	586.06	1	4.70	5i	COc1cc(N2CCN(C)CC2)ccc1Nc1ncc(Cl)c(Oc2cccc(NC(=O)/C(C#N)=C/c3cnc[nH]3)c2)n1	IC50	'>'	10000.0	nM				UO_0000065					False	CHEMBL3430219	Inhibition of wild type N-terminal His6-tagged human EGFR kinase domain (702 to 1016 residues) expressed in Sf9 cells pre-incubated for 30 mins before ATP and substrate addition by homogeneous time-resolved FRET assay	B	BAO_0000219	cell-based format	Homo sapiens	None	None	Sf9	None	CHEMBL203	Epidermal growth factor receptor erbB1	Homo sapiens	SINGLE PROTEIN	CHEMBL3425413	1	Scientific Literature	Bioorg. Med. Chem.	2015	CHEMBL3308860
CHEMBL431818		0	342.35	0	3.46	9a	COc1ccc(Oc2ncnc3cc(OC)c(OC)cc23)cc1OC	IC50	'>'	100000.0	nM				UO_0000065					False	CHEMBL621024	Inhibition of epidermal growth factor receptor (EGF-R) autophosphorylation in A431 cells	F	BAO_0000219	cell-based format	Homo sapiens	None	None	A-431	None	CHEMBL203	Epidermal growth factor receptor erbB1	Homo sapiens	SINGLE PROTEIN	CHEMBL1152084	1	Scientific Literature	Bioorg. Med. Chem. Lett.	1997	CHEMBL3307523
CHEMBL357326		0	343.43	0	2.04	42	CCOC(C)=O.CN(C)CCNc1[nH]cnc2nc3ccccc3c1-2	IC50	'>'	10000.0	nM				UO_0000065					False	CHEMBL679944	Concentration needed to inhibit the phosphorylation of a 14-residue fragment of phospholipase C-gamma1 by Epidermal growth factor receptor (prepared from human A431 carcinoma cell vesicles by immunoaffinity chromatography)	B	BAO_0000357	single protein format	None	None	None	None	None	CHEMBL203	Epidermal growth factor receptor erbB1	Homo sapiens	SINGLE PROTEIN	CHEMBL1132555	1	Scientific Literature	J. Med. Chem.	1999	None
CHEMBL7137		0	257.25	0	1.90	4b	COc1cc2cc3c(O)ncnc3nc2cc1OC	IC50						Not Determined						False	CHEMBL843058	Inhibition of epidermal growth factor (EGFR) receptor (Not determined)	B	BAO_0000357	single protein format	None	None	None	None	None	CHEMBL203	Epidermal growth factor receptor erbB1	Homo sapiens	SINGLE PROTEIN	CHEMBL1128884	1	Scientific Literature	Bioorg. Med. Chem. Lett.	1995	None
CHEMBL326318		0	354.43	0	3.23	3	COc1cc(/C=C(\C#N)C(N)=O)cc(CSCc2ccccc2)c1O	IC50	'='	1950.0	nM	5.71			UO_0000065	16.11	0.31	2.48	5.93	False	CHEMBL677392	Inhibitory concentration against EGF receptor by polyGAT phosphorylation	B	BAO_0000357	single protein format	None	None	None	None	None	CHEMBL203	Epidermal growth factor receptor erbB1	Homo sapiens	SINGLE PROTEIN	CHEMBL1126897	1	Scientific Literature	J. Med. Chem.	1993	None
CHEMBL293749		0	308.34	0	2.36	52	N#C/C(=C\c1ccc(O)c(O)c1)C(=O)NCCc1ccccc1	IC50	'='	930.0	nM	6.03			UO_0000065	19.56	0.36	3.67	6.46	False	CHEMBL763200	Inhibition of polyGAT phosphorylation	B	BAO_0000357	single protein format	Homo sapiens	None	None	None	None	CHEMBL203	Epidermal growth factor receptor erbB1	Homo sapiens	SINGLE PROTEIN	CHEMBL1125266	1	Scientific Literature	J. Med. Chem.	1991	None
CHEMBL1164526		0	479.54	0	3.66	7a	CN1CCN(c2ccc(NC(=O)c3ccc4c(c3)/C(=C3/Nc5ccccc5C3=O)C(=O)N4)cc2)CC1	Activity	'='	99.0	%				UO_0000187					False	CHEMBL1168101	Inhibition of EGFR assessed as residual activity at 1 uM after 80 mins by microplate scintillation counting	B	BAO_0000357	single protein format	None	None	None	None	None	CHEMBL203	Epidermal growth factor receptor erbB1	Homo sapiens	SINGLE PROTEIN	CHEMBL1165969	1	Scientific Literature	Bioorg. Med. Chem.	2010	None
CHEMBL145209		0	489.49	0	1.24	19	N#C/C(=C\c1ccc(O)c(O)c1)C(=O)NCN1CCN(C(=O)/C(C#N)=C/c2ccc(O)c(O)c2)CC1	IC50						Not Determined						False	CHEMBL677831	Inhibition of epidermal growth factor receptor (EGFR) phosphorylation of the exogenous substrate poly(Glu6, Ala3,Tyr) (polyGAT)	B	BAO_0000357	single protein format	None	None	None	None	None	CHEMBL203	Epidermal growth factor receptor erbB1	Homo sapiens	SINGLE PROTEIN	CHEMBL1129590	1	Scientific Literature	J. Med. Chem.	1996	None
CHEMBL120979		0	366.81	0	4.50	14	COc1cccc(Nc2[nH]nc3ncnc(Nc4cccc(Cl)c4)c23)c1	IC50	'='	800.0	nM	6.10			UO_0000065					False	CHEMBL621022	Inhibition of EGF-stimulated tyrosine phosphorylation in A431 cells.	F	BAO_0000219	cell-based format	None	None	None	A-431	None	CHEMBL203	Epidermal growth factor receptor erbB1	Homo sapiens	SINGLE PROTEIN	CHEMBL1130217	1	Scientific Literature	J. Med. Chem.	1997	CHEMBL3307523
CHEMBL50344		0	329.20	0	4.18	12	CNc1ccc2ncnc(Nc3cccc(Br)c3)c2c1	IC50	'='	5.0	nM	8.30			UO_0000065	25.22	0.57	4.12	16.66	False	CHEMBL870841	Inhibition of EGFR tyrosine kinase	B	BAO_0000357	single protein format	Homo sapiens	None	None	None	None	CHEMBL203	Epidermal growth factor receptor erbB1	Homo sapiens	SINGLE PROTEIN	CHEMBL1148637	1	Scientific Literature	J. Med. Chem.	2006	None
[truncated: 23,524 more rows]
