# Supplementary material for: PyRMD Studio: A Unified Suite for Next-Generation, AI-Powered Virtual Screening
Source: J Chem Inf Model. 2026 May 19;66(11):6197–203. doi: 10.1021/acs.jcim.6c00648 (PMC13250901; doi:10.1021/acs.jcim.6c00648)
Supplement: Supplementary file 1 [file ci6c00648_si_001.zip › DATA/era1_chembl.csv]

Molecule ChEMBL ID	Molecule Name	Molecule Max Phase	Molecular Weight	#RO5 Violations	AlogP	Compound Key	Smiles	Standard Type	Standard Relation	Standard Value	Standard Units	pChEMBL Value	Data Validity Comment	Comment	Uo Units	Ligand Efficiency BEI	Ligand Efficiency LE	Ligand Efficiency LLE	Ligand Efficiency SEI	Potential Duplicate	Assay ChEMBL ID	Assay Description	Assay Type	BAO Format ID	BAO Label	Assay Organism	Assay Tissue ChEMBL ID	Assay Tissue Name	Assay Cell Type	Assay Subcellular Fraction	Target ChEMBL ID	Target Name	Target Organism	Target Type	Document ChEMBL ID	Source ID	Source Description	Document Journal	Document Year	Cell ChEMBL ID
CHEMBL135	ESTRADIOL	4	272.39	0	3.61	17-beta-estradiol	C[C@]12CC[C@@H]3c4ccc(O)cc4CC[C@H]3[C@@H]1CC[C@@H]2O	EC50	'='	0.047	nM	10.33			UO_0000065	37.92	0.71	6.72	25.53	True	CHEMBL999258	Estrogenic activity at estrogen receptor in human Ishikawa Var-1 cells assessed as stimulation of alkaline phosphatase activity measured by metabolism of p-nitrophenol phosphatase after 72 hrs	B	BAO_0000219	cell-based format	Homo sapiens	None	None	Ishikawa	None	CHEMBL206	Estrogen receptor alpha	Homo sapiens	SINGLE PROTEIN	CHEMBL1148943	1	Scientific Literature	J. Nat. Prod.	2004	CHEMBL3307675
CHEMBL379977		0	616.73	2	9.82	19g	C[C@]1(c2ccc(O)cc2)CSc2cc(O)ccc2[C@H]1CCCCCCCCCC(CCCC(F)(F)C(F)(F)F)C(=O)O	RBA	'='	0.9	%				UO_0000187					False	CHEMBL866738	Displacement of [3H]estradiol from human recombinant ERalpha relative to estradiol	B	BAO_0000357	single protein format	Homo sapiens	None	None	None	None	CHEMBL206	Estrogen receptor alpha	Homo sapiens	SINGLE PROTEIN	CHEMBL1146841	1	Scientific Literature	Bioorg. Med. Chem. Lett.	2006	None
CHEMBL49780		0	268.23	0	3.57	39	OCc1ccc(-c2ccc(O)cc2)c(C(F)(F)F)c1	Activity	'='	33.0	%				UO_0000187					False	CHEMBL676804	Binding affinity for human estrogen receptor alpha after 3 hr at 0C	B	BAO_0000357	single protein format	Homo sapiens	None	None	None	None	CHEMBL206	Estrogen receptor alpha	Homo sapiens	SINGLE PROTEIN	CHEMBL1134802	1	Scientific Literature	Bioorg. Med. Chem. Lett.	2001	None
CHEMBL236495		0	408.63	0	4.29	21	COC(=O)C(N)CC1(C)CC2CCC1CC2C(C)(C)CCNC(=O)CCC(C)C	Ki	'='	32000.0	nM	4.50			UO_0000065	11.00	0.21	0.20	5.52	False	CHEMBL896664	Displacement of iodoacetamide-fluorescein-labeled SRC3 from ERalpha by TR-FRET assay	B	BAO_0000357	single protein format	Homo sapiens	None	None	None	None	CHEMBL206	Estrogen receptor alpha	Homo sapiens	SINGLE PROTEIN	CHEMBL1149553	1	Scientific Literature	Bioorg. Med. Chem. Lett.	2007	None
CHEMBL527082		0	370.40	1	5.36	5g	COc1ccc(-c2cc(-c3ccccc3)c(-c3ccc(O)cc3)c(=O)o2)cc1	Activity						Not Active						False	CHEMBL1035938	Transactivation of ERalpha expressed in african green monkey COS7 cells at 5 uM after 24 hrs by luciferase reporter gene assay	B	BAO_0000219	cell-based format	None	None	None	COS-7	None	CHEMBL206	Estrogen receptor alpha	Homo sapiens	SINGLE PROTEIN	CHEMBL1137766	1	Scientific Literature	Bioorg. Med. Chem.	2009	CHEMBL3307648
CHEMBL502833		0	379.50	1	5.47	18	CCC/C=C(\CCC)[C@@H](NC(=O)c1ccccc1)c1ccc(C(=O)OC)cc1	Activity	'='	52.0	%				UO_0000187					False	CHEMBL1023358	Displacement of fluorescein-labeled estradiol from human recombinant ERalpha at 1 uM by fluorescence polarization assay	B	BAO_0000357	single protein format	Homo sapiens	None	None	None	None	CHEMBL206	Estrogen receptor alpha	Homo sapiens	SINGLE PROTEIN	CHEMBL1137758	1	Scientific Literature	Bioorg. Med. Chem. Lett.	2009	None
CHEMBL498546		0	389.46	1	6.70	24	CCC/C=C(\CCC)[C@@H](NC(=O)c1ccc(C(F)(F)F)cc1)c1ccccc1	Activity	'='	59.0	%				UO_0000187					False	CHEMBL1023358	Displacement of fluorescein-labeled estradiol from human recombinant ERalpha at 1 uM by fluorescence polarization assay	B	BAO_0000357	single protein format	Homo sapiens	None	None	None	None	CHEMBL206	Estrogen receptor alpha	Homo sapiens	SINGLE PROTEIN	CHEMBL1137758	1	Scientific Literature	Bioorg. Med. Chem. Lett.	2009	None
CHEMBL497068		0	412.58	1	7.14	39	CCCCCC/C=C(\C)[C@@H](NC(=O)c1cccnc1)c1ccc(-c2ccccc2)cc1	Activity	'='	44.0	%				UO_0000187					False	CHEMBL1023358	Displacement of fluorescein-labeled estradiol from human recombinant ERalpha at 1 uM by fluorescence polarization assay	B	BAO_0000357	single protein format	Homo sapiens	None	None	None	None	CHEMBL206	Estrogen receptor alpha	Homo sapiens	SINGLE PROTEIN	CHEMBL1137758	1	Scientific Literature	Bioorg. Med. Chem. Lett.	2009	None
CHEMBL441499		0	550.64	2	5.88	2g	O=C(c1ccc(N2CCN(C(=O)c3cccc(O)c3)CC2)cc1)c1c(-c2ccc(O)cc2)sc2cc(O)ccc12	IC50	'='	1.39	nM	8.86			UO_0000065	16.08	0.30	2.98	8.74	False	CHEMBL833547	Inhibition of estrogen receptor alpha	B	BAO_0000357	single protein format	Homo sapiens	None	None	None	None	CHEMBL206	Estrogen receptor alpha	Homo sapiens	SINGLE PROTEIN	CHEMBL1141904	1	Scientific Literature	Bioorg. Med. Chem. Lett.	2005	None
CHEMBL491433		0	438.52	1	7.45	10e	CCCCc1cc2ccccc2c(Oc2ccc(/C=C/C(=O)O)cc2)c1-c1ccc(O)cc1	Ki	'='	52.0	nM	7.28			UO_0000065	16.61	0.30	-0.17	10.91	False	CHEMBL983675	Displacement of [3H]estradiol from full length biotinylated human ERalpha by scintillation proximity assay	B	BAO_0000357	single protein format	Homo sapiens	None	None	None	None	CHEMBL206	Estrogen receptor alpha	Homo sapiens	SINGLE PROTEIN	CHEMBL1144155	1	Scientific Literature	Bioorg. Med. Chem. Lett.	2008	None
CHEMBL489584		0	438.52	1	7.30	11c	CC(C)Cc1cc2cc(O)ccc2c(Oc2ccc(/C=C/C(=O)O)cc2)c1-c1ccccc1	Ki	'='	28.0	nM	7.55			UO_0000065	17.22	0.31	0.25	11.31	False	CHEMBL983675	Displacement of [3H]estradiol from full length biotinylated human ERalpha by scintillation proximity assay	B	BAO_0000357	single protein format	Homo sapiens	None	None	None	None	CHEMBL206	Estrogen receptor alpha	Homo sapiens	SINGLE PROTEIN	CHEMBL1144155	1	Scientific Literature	Bioorg. Med. Chem. Lett.	2008	None
CHEMBL135	ESTRADIOL	4	272.39	0	3.61	E2	C[C@]12CC[C@@H]3c4ccc(O)cc4CC[C@H]3[C@@H]1CC[C@@H]2O	IC50	'='	1.6	nM	8.80			UO_0000065	32.29	0.60	5.19	21.74	False	CHEMBL867419	Binding affinity to human ER alpha	B	BAO_0000357	single protein format	Homo sapiens	None	None	None	None	CHEMBL206	Estrogen receptor alpha	Homo sapiens	SINGLE PROTEIN	CHEMBL1149487	1	Scientific Literature	J. Med. Chem.	2006	None
CHEMBL450521		0	281.36	0	3.71	3b, enantiomer	Oc1ccc(CCC2=NOC(Cc3ccccc3)C2)cc1	Activity	'='	24.3	%				UO_0000187					False	CHEMBL1114726	Agonist activity at ERalpha expressed in HEK293 cells at 10 uM after 24 hrs by luciferase reporter gene assay relative to 3,17-beta-estradiol	F	BAO_0000219	cell-based format	None	None	None	HEK293	None	CHEMBL206	Estrogen receptor alpha	Homo sapiens	SINGLE PROTEIN	CHEMBL1157808	1	Scientific Literature	Bioorg. Med. Chem.	2010	CHEMBL3307715
CHEMBL135597		0	253.30	0	3.26	16h	Cc1cc(O)ccc1C(C#N)Cc1ccc(O)cc1	REP	'='	0.11	%				UO_0000187					False	CHEMBL841904	Relative estrogenic potency at Human estrogen receptor alpha (EC50 (Estradiol) / EC50 (ligand))	B	BAO_0000357	single protein format	None	None	None	None	None	CHEMBL206	Estrogen receptor alpha	Homo sapiens	SINGLE PROTEIN	CHEMBL1134292	1	Scientific Literature	J. Med. Chem.	2001	None
CHEMBL222453		0	286.76	0	4.47	11c	CCCn1nc(-c2ccc(O)cc2)c2cccc(Cl)c21	Efficacy	'='	34.0	%				UO_0000187					False	CHEMBL916266	Activity at human ERalpha expressed in HAECT1 cells assessed as stimulation of creatine kinase activity at 10 uM relative to 17-beta-estradiol	B	BAO_0000219	cell-based format	Homo sapiens	None	None	HAECT1	None	CHEMBL206	Estrogen receptor alpha	Homo sapiens	SINGLE PROTEIN	CHEMBL1149265	1	Scientific Literature	J. Med. Chem.	2004	None
CHEMBL1431555		0	337.42	0	2.65	SID14743710	CC(=O)c1ccc(NCC(=O)N2CCN(c3ccccc3)CC2)cc1	IC50	'='	5018.36	nM	5.30		Active	UO_0000065	15.71	0.29	2.65	10.07	False	CHEMBL1614199	PUBCHEM_BIOASSAY: Estrogen Receptor-alpha Coactivator Binding Inhibitors Dose Response Confirmation. (Class of assay: confirmatory) [Related pubchem assays: 629 (Primary screen preceding this dose response confirmation assay.)]	B	BAO_0000357	single protein format	Homo sapiens	None	None	None	None	CHEMBL206	Estrogen receptor alpha	Homo sapiens	SINGLE PROTEIN	CHEMBL1201862	7	PubChem BioAssays			None
CHEMBL1608989		0	370.43	1	5.96	SID14746091	O=C(Nc1ccc2oc(-c3ccc4ccccc4c3)nc2c1)c1cccs1	IC50	'='	27735.78	nM	4.56		Active	UO_0000065	12.30	0.23	-1.40	8.27	False	CHEMBL1614199	PUBCHEM_BIOASSAY: Estrogen Receptor-alpha Coactivator Binding Inhibitors Dose Response Confirmation. (Class of assay: confirmatory) [Related pubchem assays: 629 (Primary screen preceding this dose response confirmation assay.)]	B	BAO_0000357	single protein format	Homo sapiens	None	None	None	None	CHEMBL206	Estrogen receptor alpha	Homo sapiens	SINGLE PROTEIN	CHEMBL1201862	7	PubChem BioAssays			None
CHEMBL1352844		0	449.92	1	5.64	SID865160	Cc1ccc(-c2nn3c(C)nnc3s2)cc1NC(=O)c1ccc(-c2cccc(Cl)c2)o1	IC50	'>'	50000.0	nM			Not Active	UO_0000065					False	CHEMBL1614199	PUBCHEM_BIOASSAY: Estrogen Receptor-alpha Coactivator Binding Inhibitors Dose Response Confirmation. (Class of assay: confirmatory) [Related pubchem assays: 629 (Primary screen preceding this dose response confirmation assay.)]	B	BAO_0000357	single protein format	Homo sapiens	None	None	None	None	CHEMBL206	Estrogen receptor alpha	Homo sapiens	SINGLE PROTEIN	CHEMBL1201862	7	PubChem BioAssays			None
CHEMBL1353351		0	475.49	1	5.25	SID14724169	CC(NC(=O)CCSc1nc(-c2ccc3c(c2)OCO3)cc(C(F)(F)F)n1)c1ccccc1	IC50	'>'	50000.0	nM			Not Active	UO_0000065					False	CHEMBL1614199	PUBCHEM_BIOASSAY: Estrogen Receptor-alpha Coactivator Binding Inhibitors Dose Response Confirmation. (Class of assay: confirmatory) [Related pubchem assays: 629 (Primary screen preceding this dose response confirmation assay.)]	B	BAO_0000357	single protein format	Homo sapiens	None	None	None	None	CHEMBL206	Estrogen receptor alpha	Homo sapiens	SINGLE PROTEIN	CHEMBL1201862	7	PubChem BioAssays			None
CHEMBL1531555		0	373.46	0	4.09	SID14723836	COc1ccccc1C(=O)Nc1nc(-c2cccs2)c(NC(C)=O)s1	IC50	'='	19018.03	nM	4.72		Active	UO_0000065	12.64	0.26	0.63	5.88	False	CHEMBL1614199	PUBCHEM_BIOASSAY: Estrogen Receptor-alpha Coactivator Binding Inhibitors Dose Response Confirmation. (Class of assay: confirmatory) [Related pubchem assays: 629 (Primary screen preceding this dose response confirmation assay.)]	B	BAO_0000357	single protein format	Homo sapiens	None	None	None	None	CHEMBL206	Estrogen receptor alpha	Homo sapiens	SINGLE PROTEIN	CHEMBL1201862	7	PubChem BioAssays			None
CHEMBL1393976		0	348.45	0	4.29	SID3716941	COC(=O)c1ccc(CSc2nc(C)nc3sc(C)c(C)c23)o1	IC50	'='	48895.72	nM	4.31		Not Active	UO_0000065	12.37	0.26	0.02	6.61	False	CHEMBL1614199	PUBCHEM_BIOASSAY: Estrogen Receptor-alpha Coactivator Binding Inhibitors Dose Response Confirmation. (Class of assay: confirmatory) [Related pubchem assays: 629 (Primary screen preceding this dose response confirmation assay.)]	B	BAO_0000357	single protein format	Homo sapiens	None	None	None	None	CHEMBL206	Estrogen receptor alpha	Homo sapiens	SINGLE PROTEIN	CHEMBL1201862	7	PubChem BioAssays			None
CHEMBL43246		0	322.42	1	5.93	9	Oc1ccc(C(=C2C3CCCC2CCC3)c2ccc(F)cc2)cc1	Efficacy	'='	58.0	%				UO_0000187					False	CHEMBL689468	Transcriptional agonistic efficacy against ER alpha at 10e-8 M by cotransfection in HEC-1 cells	F	BAO_0000219	cell-based format	Homo sapiens	None	None	HEC-1	None	CHEMBL206	Estrogen receptor alpha	Homo sapiens	SINGLE PROTEIN	CHEMBL1136773	1	Scientific Literature	J. Med. Chem.	2003	CHEMBL3308740
CHEMBL220609		0	550.50	2	6.67	12c	Oc1ccc(-c2c(-c3ccc(OCCN4CCCCC4)cc3)nn3c(C(F)(F)F)cc(C(F)(F)F)nc23)cc1	Ki	'='	266.0	nM	6.58			UO_0000065	11.94	0.23	-0.09	10.45	False	CHEMBL912467	Binding affinity to ERalpha	B	BAO_0000357	single protein format	Homo sapiens	None	None	None	None	CHEMBL206	Estrogen receptor alpha	Homo sapiens	SINGLE PROTEIN	CHEMBL1139848	1	Scientific Literature	J. Med. Chem.	2007	None
CHEMBL126812		0	358.39	1	5.71	15a	Cc1c(-c2ccc(O)cc2)oc(-c2ccc(O)cc2)c1-c1ccc(O)cc1	RBA	'='	2.9										False	CHEMBL677948	Relative binding affinity (RBA) for ER alpha using lamb uterine cytosol determined by a competitive radiometric binding assay using 10 nM [3H]estradiol as the radioligand	B	BAO_0000357	single protein format	Ovis aries	None	None	None	None	CHEMBL206	Estrogen receptor alpha	Homo sapiens	SINGLE PROTEIN	CHEMBL1134677	1	Scientific Literature	J. Med. Chem.	2001	None
CHEMBL411	DIETHYLSTILBESTROL	4	268.36	0	4.83	diethylstilbestrol	CC/C(=C(/CC)c1ccc(O)cc1)c1ccc(O)cc1	EC50	'='	0.06	nM	10.22			UO_0000065	38.09	0.70	5.39	25.26	False	CHEMBL883442	Activation of estrogen response element in HeLa cells stably transfected with human Estrogen receptor alpha.	B	BAO_0000219	cell-based format	None	None	None	HeLa	None	CHEMBL206	Estrogen receptor alpha	Homo sapiens	SINGLE PROTEIN	CHEMBL1135900	1	Scientific Literature	J. Med. Chem.	2002	CHEMBL3308376
CHEMBL115092		0	282.30	0	3.56	3b	CCOc1ccc2c(=O)c(-c3ccc(O)cc3)coc2c1	Activity	'='	79.0	%				UO_0000187					False	CHEMBL1219555	Estrogenic activity at ER in human MCF7 cells assessed as increase of estradiol-induced transcriptional activity at 25 uM by luciferase reporter gene assay relative to estradiol	B	BAO_0000219	cell-based format	Homo sapiens	None	None	MCF7	None	CHEMBL206	Estrogen receptor alpha	Homo sapiens	SINGLE PROTEIN	CHEMBL1212895	1	Scientific Literature	J. Med. Chem.	2010	CHEMBL3308403
CHEMBL1214836		0	320.34	0	4.35	2	CC1(C)C=Cc2c(ccc3c(=O)c(-c4ccc(O)cc4)coc23)O1	Inhibition	'='	100.0	%				UO_0000187					False	CHEMBL1219558	Antiestrogenic activity at ER in human MCF7 cells assessed as inhibition of estradiol-induced transcriptional activity at 25 uM by luciferase reporter gene assay relative to estradiol	B	BAO_0000219	cell-based format	Homo sapiens	None	None	MCF7	None	CHEMBL206	Estrogen receptor alpha	Homo sapiens	SINGLE PROTEIN	CHEMBL1212895	1	Scientific Literature	J. Med. Chem.	2010	CHEMBL3308403
CHEMBL453280	ISOFORMONENTIN	0	268.27	0	3.17	3a	COc1ccc2c(=O)c(-c3ccc(O)cc3)coc2c1	Inhibition	'='	33.2	%				UO_0000187					False	CHEMBL1219558	Antiestrogenic activity at ER in human MCF7 cells assessed as inhibition of estradiol-induced transcriptional activity at 25 uM by luciferase reporter gene assay relative to estradiol	B	BAO_0000219	cell-based format	Homo sapiens	None	None	MCF7	None	CHEMBL206	Estrogen receptor alpha	Homo sapiens	SINGLE PROTEIN	CHEMBL1212895	1	Scientific Literature	J. Med. Chem.	2010	CHEMBL3308403
CHEMBL280645		0	276.29	0	3.82	12	Oc1cc(O)c2cc(-c3ccc(O)c(F)c3)sc2c1	EC50	'>'	10000.0	nM				UO_0000065					False	CHEMBL676811	Inhibition of [3H]17-beta-estradiol binding to human recombinant Estrogen receptor alpha.	B	BAO_0000357	single protein format	None	None	None	None	None	CHEMBL206	Estrogen receptor alpha	Homo sapiens	SINGLE PROTEIN	CHEMBL1135900	1	Scientific Literature	J. Med. Chem.	2002	None
CHEMBL26105		0	457.60	1	6.62	115b	Oc1ccc2c(c1)OC(c1ccc(OCCN3CCCCC3)cc1)c1c-2sc2ccccc12	RBA	'='	0.03										False	CHEMBL2027030	Relative binding affinity to estrogen receptor	B	BAO_0000357	single protein format	None	None	None	None	None	CHEMBL206	Estrogen receptor alpha	Homo sapiens	SINGLE PROTEIN	CHEMBL2021840	1	Scientific Literature	Eur. J. Med. Chem.	2012	None
CHEMBL1405	ESTRONE	4	270.37	0	3.82	Estrone	C[C@]12CC[C@@H]3c4ccc(O)cc4CC[C@H]3[C@@H]1CCC2=O	EC50	'='	480.0	nM	6.32			UO_0000065	23.37	0.43	2.50	16.94	False	CHEMBL676811	Inhibition of [3H]17-beta-estradiol binding to human recombinant Estrogen receptor alpha.	B	BAO_0000357	single protein format	None	None	None	None	None	CHEMBL206	Estrogen receptor alpha	Homo sapiens	SINGLE PROTEIN	CHEMBL1135900	1	Scientific Literature	J. Med. Chem.	2002	None
CHEMBL396946		0	271.23	0	1.60	9	O=C1c2ccc(O)cc2C(=O)N1c1cc(O)cc(O)c1	IC50	'>'	5000.0	nM				UO_0000065					False	CHEMBL888711	Inhibition of human LBD of of ERalpha	B	BAO_0000357	single protein format	Homo sapiens	None	None	None	None	CHEMBL206	Estrogen receptor alpha	Homo sapiens	SINGLE PROTEIN	CHEMBL1146264	1	Scientific Literature	Bioorg. Med. Chem. Lett.	2007	None
CHEMBL388474		0	239.23	0	2.19	5	O=C1c2ccccc2C(=O)N1c1ccc(O)cc1	IC50	'>'	10000.0	nM				UO_0000065					False	CHEMBL888711	Inhibition of human LBD of of ERalpha	B	BAO_0000357	single protein format	Homo sapiens	None	None	None	None	CHEMBL206	Estrogen receptor alpha	Homo sapiens	SINGLE PROTEIN	CHEMBL1146264	1	Scientific Literature	Bioorg. Med. Chem. Lett.	2007	None
CHEMBL56166		0	472.59	1	5.30	7c	O=C(c1ccc(OCCN2CCCCC2)cc1)N1c2ccc(O)cc2CCC1c1ccc(O)cc1	Ki	'='	88.0	nM	7.06			UO_0000065	14.93	0.28	1.76	9.63	False	CHEMBL682298	Binding affinity for estrogen receptor alpha	B	BAO_0000357	single protein format	Homo sapiens	None	None	None	None	CHEMBL206	Estrogen receptor alpha	Homo sapiens	SINGLE PROTEIN	CHEMBL1136521	1	Scientific Literature	Bioorg. Med. Chem. Lett.	2003	None
CHEMBL2111906		0	237.26	0	3.16	(E)-37	N#C/C(=C/c1ccc(O)cc1)c1ccc(O)cc1	EC50	'='	400.0	nM	6.40			UO_0000065	26.97	0.49	3.24	9.96	False	CHEMBL841902	Transcriptional potency (EC50) at Human estrogen receptor alpha	B	BAO_0000357	single protein format	None	None	None	None	None	CHEMBL206	Estrogen receptor alpha	Homo sapiens	SINGLE PROTEIN	CHEMBL1134292	1	Scientific Literature	J. Med. Chem.	2001	None
CHEMBL363177		0	306.69	0	4.85	26	Oc1cc(F)c(-c2ccc3c(Cl)c(O)ccc3c2)cc1F	IC50	'='	118.0	nM	6.93			UO_0000065	22.59	0.45	2.08	17.12	False	CHEMBL831155	Inhibition of [3H]17-beta-estradiol binding to human estrogen receptor alpha expressed in Escherichia coli	B	BAO_0000019	assay format	Homo sapiens	None	None	None	None	CHEMBL206	Estrogen receptor alpha	Homo sapiens	SINGLE PROTEIN	CHEMBL1139538	1	Scientific Literature	J. Med. Chem.	2005	None
CHEMBL184431		0	493.63	1	5.15	8	OCC1CCN(CCOc2ccc([C@@H]3Oc4ccc(O)cc4S[C@@H]3c3ccc(O)cc3)cc2)CC1	IC50	'='	2.2	nM	8.66			UO_0000065	17.54	0.34	3.51	10.51	False	CHEMBL831072	Binding potency for human ER alpha	B	BAO_0000357	single protein format	Homo sapiens	None	None	None	None	CHEMBL206	Estrogen receptor alpha	Homo sapiens	SINGLE PROTEIN	CHEMBL1137199	1	Scientific Literature	Bioorg. Med. Chem. Lett.	2004	None
CHEMBL103650		0	319.38	0	4.68	59	Oc1ccc2c(c1)CCN(c1ccccc1)C2c1ccc(F)cc1	IC50	'='	285.0	nM	6.54			UO_0000065	20.49	0.37	1.87	27.89	False	CHEMBL831528	Inhibition of [3H]estradiol binding to human estrogen receptor alpha expressed in HeLa cells	B	BAO_0000219	cell-based format	Homo sapiens	None	None	HeLa	None	CHEMBL206	Estrogen receptor alpha	Homo sapiens	SINGLE PROTEIN	CHEMBL1141171	1	Scientific Literature	J. Med. Chem.	2005	CHEMBL3308376
CHEMBL101382		0	428.58	1	5.41	60	Oc1ccc2c(c1)CCN(c1ccccc1)C2c1ccc(OCCN2CCCCC2)cc1	IC50	'='	19.0	nM	7.72			UO_0000065	18.02	0.33	2.31	21.48	True	CHEMBL831528	Inhibition of [3H]estradiol binding to human estrogen receptor alpha expressed in HeLa cells	B	BAO_0000219	cell-based format	Homo sapiens	None	None	HeLa	None	CHEMBL206	Estrogen receptor alpha	Homo sapiens	SINGLE PROTEIN	CHEMBL1141171	1	Scientific Literature	J. Med. Chem.	2005	CHEMBL3308376
CHEMBL135	ESTRADIOL	4	272.39	0	3.61	1	C[C@]12CC[C@@H]3c4ccc(O)cc4CC[C@H]3[C@@H]1CC[C@@H]2O	IC50						Not Determined						False	CHEMBL828693	Inhibition of 17-beta-estradiol mediated luciferase transcription in HeLa cells expressing human estrogen receptor alpha; ERE assay, not determined	B	BAO_0000219	cell-based format	Homo sapiens	None	None	HeLa	None	CHEMBL206	Estrogen receptor alpha	Homo sapiens	SINGLE PROTEIN	CHEMBL1141171	1	Scientific Literature	J. Med. Chem.	2005	CHEMBL3308376
CHEMBL127225		0	344.44	1	6.16	17b	Oc1ccc(-c2cc(-c3ccc(O)cc3)c(-c3ccccc3)s2)cc1	RBA	'='				Potential missing data							False	CHEMBL681154	Relative binding affinity (RBA) for ER alpha (Estrogen receptor alpha) determined by a competitive radiometric binding assay using 10 nM [3H]estradiol as the radioligand	B	BAO_0000357	single protein format	None	None	None	None	None	CHEMBL206	Estrogen receptor alpha	Homo sapiens	SINGLE PROTEIN	CHEMBL1134677	1	Scientific Literature	J. Med. Chem.	2001	None
CHEMBL1096975		0	532.68	2	5.35	3a	CCOC(=O)C1(C(=O)OCC)Cc2ccc([C@]3(O)CC[C@H]4[C@@H]5CCc6cc(O)ccc6[C@H]5CC[C@@]43C)cc2C1	IC50	'='	492.04	nM	6.31			UO_0000065	11.84	0.22	0.96	6.78	False	CHEMBL1120810	Binding affinity to ERalpha by fluorescence polarization-based competitive binding assay	B	BAO_0000357	single protein format	None	None	None	None	None	CHEMBL206	Estrogen receptor alpha	Homo sapiens	SINGLE PROTEIN	CHEMBL1157750	1	Scientific Literature	J. Med. Chem.	2010	None
CHEMBL1098710		0	485.62	1	5.31	3d	CCOC(=O)C1(C#N)Cc2ccc([C@]3(O)CC[C@H]4[C@@H]5CCc6cc(O)ccc6[C@H]5CC[C@@]43C)cc2C1	Ratio IC50	'='	21.2										False	CHEMBL1120812	Ratio of 17-beta-estradiol IC50 to compound IC50 for ERalpha	B	BAO_0000357	single protein format	None	None	None	None	None	CHEMBL206	Estrogen receptor alpha	Homo sapiens	SINGLE PROTEIN	CHEMBL1157750	1	Scientific Literature	J. Med. Chem.	2010	None
CHEMBL686	MEFENAMIC ACID	4	241.29	0	3.75	MEFENAMIC ACID	Cc1cccc(Nc2ccccc2C(=O)O)c1C	IC50						Not Active (inhibition < 50% @ 10 uM and thus dose-reponse curve not measured)						False	CHEMBL1909145	DRUGMATRIX: Estrogen ERalpha radioligand binding (ligand: [3H] Estradiol)	B	BAO_0000219	cell-based format	None	None	None	Sf9	None	CHEMBL206	Estrogen receptor alpha	Homo sapiens	SINGLE PROTEIN	CHEMBL1909046	15	DrugMatrix			CHEMBL3308860
CHEMBL1200629	VECURONIUM BROMIDE	4	637.74	2	5.97	VECURONIUM BROMIDE	CC(=O)O[C@H]1C[C@@H]2CC[C@@H]3[C@H](CC[C@@]4(C)[C@H]3C[C@H]([N+]3(C)CCCCC3)[C@@H]4OC(C)=O)[C@@]2(C)C[C@@H]1N1CCCCC1.[Br-]	IC50						Not Active (inhibition < 50% @ 10 uM and thus dose-reponse curve not measured)						False	CHEMBL1909145	DRUGMATRIX: Estrogen ERalpha radioligand binding (ligand: [3H] Estradiol)	B	BAO_0000219	cell-based format	None	None	None	Sf9	None	CHEMBL206	Estrogen receptor alpha	Homo sapiens	SINGLE PROTEIN	CHEMBL1909046	15	DrugMatrix			CHEMBL3308860
CHEMBL1200391	TROMETHAMINE	4	121.14	0	-2.34	TROMETHAMINE	NC(CO)(CO)CO	Ki						Not Active (inhibition < 50% @ 10 uM and thus dose-reponse curve not measured)						False	CHEMBL1909145	DRUGMATRIX: Estrogen ERalpha radioligand binding (ligand: [3H] Estradiol)	B	BAO_0000219	cell-based format	None	None	None	Sf9	None	CHEMBL206	Estrogen receptor alpha	Homo sapiens	SINGLE PROTEIN	CHEMBL1909046	15	DrugMatrix			CHEMBL3308860
CHEMBL1630578	TIRILAZAD	3	624.87	2	5.46	TIRILAZAD	C[C@@H]1C[C@H]2[C@@H]3CCC4=CC(=O)C=C[C@]4(C)C3=CC[C@]2(C)[C@H]1C(=O)CN1CCN(c2cc(N3CCCC3)nc(N3CCCC3)n2)CC1	Ki						Not Active (inhibition < 50% @ 10 uM and thus dose-reponse curve not measured)						False	CHEMBL1909145	DRUGMATRIX: Estrogen ERalpha radioligand binding (ligand: [3H] Estradiol)	B	BAO_0000219	cell-based format	None	None	None	Sf9	None	CHEMBL206	Estrogen receptor alpha	Homo sapiens	SINGLE PROTEIN	CHEMBL1909046	15	DrugMatrix			CHEMBL3308860
CHEMBL1148	TORSEMIDE	4	348.43	0	2.53	TORSEMIDE	Cc1cccc(Nc2ccncc2S(=O)(=O)NC(=O)NC(C)C)c1	IC50						Not Active (inhibition < 50% @ 10 uM and thus dose-reponse curve not measured)						False	CHEMBL1909145	DRUGMATRIX: Estrogen ERalpha radioligand binding (ligand: [3H] Estradiol)	B	BAO_0000219	cell-based format	None	None	None	Sf9	None	CHEMBL206	Estrogen receptor alpha	Homo sapiens	SINGLE PROTEIN	CHEMBL1909046	15	DrugMatrix			CHEMBL3308860
CHEMBL178404		0	339.23	0	3.56	13 (Racemic)	CC1=CC[C@@]2(CO)CO[C@@H](c3ccc(O)c(Br)c3)[C@@H]1C2	EC50	'='	336.0	nM	6.47			UO_0000065					False	CHEMBL834422	In vitro agonist activity for estrogen receptor alpha expressed in COS-1 cells	F	BAO_0000219	cell-based format	Homo sapiens	None	None	COS-1	None	CHEMBL206	Estrogen receptor alpha	Homo sapiens	SINGLE PROTEIN	CHEMBL1142017	1	Scientific Literature	Bioorg. Med. Chem. Lett.	2005	CHEMBL3308351
CHEMBL379234		0	277.35	0	2.61	4a	CCN(c1ccccc1)S(=O)(=O)c1ccc(O)cc1	IC50	'='	404.0	nM	6.39			UO_0000065					False	CHEMBL865275	Inhibition of binding to ER in Ad5-wt-ER-infected HAECT1 cells by NF-kappaB-mediated luciferase reporter	F	BAO_0000219	cell-based format	Homo sapiens	None	None	HAECT1	None	CHEMBL206	Estrogen receptor alpha	Homo sapiens	SINGLE PROTEIN	CHEMBL1149456	1	Scientific Literature	Bioorg. Med. Chem. Lett.	2006	None
CHEMBL203515		0	319.43	0	3.63	4m	CC(C)(C)CN(c1ccccc1)S(=O)(=O)c1ccc(O)cc1	IC50	'='	1371.0	nM	5.86			UO_0000065					False	CHEMBL865275	Inhibition of binding to ER in Ad5-wt-ER-infected HAECT1 cells by NF-kappaB-mediated luciferase reporter	F	BAO_0000219	cell-based format	Homo sapiens	None	None	HAECT1	None	CHEMBL206	Estrogen receptor alpha	Homo sapiens	SINGLE PROTEIN	CHEMBL1149456	1	Scientific Literature	Bioorg. Med. Chem. Lett.	2006	None
CHEMBL204434		0	381.50	0	4.97	10i	CCCN(c1ccccc1-c1ccccc1)S(=O)(=O)c1ccc(O)c(C)c1	IC50	'='	253.0	nM	6.60			UO_0000065					False	CHEMBL865275	Inhibition of binding to ER in Ad5-wt-ER-infected HAECT1 cells by NF-kappaB-mediated luciferase reporter	F	BAO_0000219	cell-based format	Homo sapiens	None	None	HAECT1	None	CHEMBL206	Estrogen receptor alpha	Homo sapiens	SINGLE PROTEIN	CHEMBL1149456	1	Scientific Literature	Bioorg. Med. Chem. Lett.	2006	None
CHEMBL381976		0	319.43	0	3.61	10d	CCCN(c1ccccc1C)S(=O)(=O)c1ccc(O)c(C)c1	Efficacy	'='	115.0	%				UO_0000187					False	CHEMBL864087	Effect on binding to ER in Ad5-wt-ER-infected HAECT1 cells by NF-kappaB luciferase reporter at 10 uM relative to estradiol	F	BAO_0000219	cell-based format	Homo sapiens	None	None	HAECT1	None	CHEMBL206	Estrogen receptor alpha	Homo sapiens	SINGLE PROTEIN	CHEMBL1149456	1	Scientific Literature	Bioorg. Med. Chem. Lett.	2006	None
CHEMBL134938		0	253.30	0	3.51	29a	C[C@H](c1ccc(O)cc1)[C@@H](C#N)c1ccc(O)cc1	EC50	'='	5.2	nM	8.28			UO_0000065	32.70	0.60	4.77	12.89	False	CHEMBL841902	Transcriptional potency (EC50) at Human estrogen receptor alpha	B	BAO_0000357	single protein format	None	None	None	None	None	CHEMBL206	Estrogen receptor alpha	Homo sapiens	SINGLE PROTEIN	CHEMBL1134292	1	Scientific Literature	J. Med. Chem.	2001	None
CHEMBL1091535		0	370.45	1	5.86	4, GW-7604	CCC(=C(c1ccc(O)cc1)c1ccc(/C=C/C(=O)O)cc1)c1ccccc1	Activity						Active						False	CHEMBL1109611	Effect on ERalpha-mediated transcriptional activity in human MCF7 cells assessed as reduction of estradiol-induced activation of pS2 mRNA expression at 1 uM treated 16 hrs before estradiol challenge measured after 4 hrs by RT-PCR analysis	B	BAO_0000219	cell-based format	Homo sapiens	None	None	MCF7	None	CHEMBL206	Estrogen receptor alpha	Homo sapiens	SINGLE PROTEIN	CHEMBL1156191	1	Scientific Literature	J. Med. Chem.	2010	CHEMBL3308403
CHEMBL1091137		0	370.45	1	5.86	4', GW-7604	CC/C(=C(/c1ccc(O)cc1)c1ccc(/C=C/C(=O)O)cc1)c1ccccc1	RBA	'='	3.6										False	CHEMBL1106124	Displacement of [3H]estradiol from full-length human estrogen receptor alpha assessed as relative binding affinity by radiometric assay relative to estradiol	B	BAO_0000357	single protein format	Homo sapiens	None	None	None	None	CHEMBL206	Estrogen receptor alpha	Homo sapiens	SINGLE PROTEIN	CHEMBL1156191	1	Scientific Literature	J. Med. Chem.	2010	None
CHEMBL1090150		0	420.55	1	6.43	33	O=C(O)CCCCOc1ccc(C(=C2C3CCCC2CCC3)c2ccc(O)cc2)cc1	RBA	'='	18.3										False	CHEMBL1106124	Displacement of [3H]estradiol from full-length human estrogen receptor alpha assessed as relative binding affinity by radiometric assay relative to estradiol	B	BAO_0000357	single protein format	Homo sapiens	None	None	None	None	CHEMBL206	Estrogen receptor alpha	Homo sapiens	SINGLE PROTEIN	CHEMBL1156191	1	Scientific Literature	J. Med. Chem.	2010	None
CHEMBL1091528		0	452.49	1	6.02	11	O=S(=O)(Oc1ccc(C(=C2C3CCCC2CCC3)c2ccc(O)cc2)cc1)C(F)(F)F	RBA	'='	4.2										False	CHEMBL1106124	Displacement of [3H]estradiol from full-length human estrogen receptor alpha assessed as relative binding affinity by radiometric assay relative to estradiol	B	BAO_0000357	single protein format	Homo sapiens	None	None	None	None	CHEMBL206	Estrogen receptor alpha	Homo sapiens	SINGLE PROTEIN	CHEMBL1156191	1	Scientific Literature	J. Med. Chem.	2010	None
CHEMBL1092851		0	462.63	1	7.30	29	CCOC(=O)CCCCCOc1ccc(C(=C2C3CCCC2CCC3)c2ccc(O)cc2)cc1	RBA	'='	15.2										False	CHEMBL1106124	Displacement of [3H]estradiol from full-length human estrogen receptor alpha assessed as relative binding affinity by radiometric assay relative to estradiol	B	BAO_0000357	single protein format	Homo sapiens	None	None	None	None	CHEMBL206	Estrogen receptor alpha	Homo sapiens	SINGLE PROTEIN	CHEMBL1156191	1	Scientific Literature	J. Med. Chem.	2010	None
CHEMBL212885		0	330.43	1	5.49	9	CNc1c(/C=N/O)ccc(-c2ccc(C)cc2)c1-c1ccc(C)cc1	RBA	'='	0.95										False	CHEMBL869146	Displacement of [3H]estradiol from human ERalpha relative to estradiol	B	BAO_0000357	single protein format	Homo sapiens	None	None	None	None	CHEMBL206	Estrogen receptor alpha	Homo sapiens	SINGLE PROTEIN	CHEMBL1145331	1	Scientific Literature	J. Med. Chem.	2006	None
CHEMBL1091535		0	370.45	1	5.86	4, GW-7604	CCC(=C(c1ccc(O)cc1)c1ccc(/C=C/C(=O)O)cc1)c1ccccc1	Activity						Active						False	CHEMBL1109615	Effect on ERalpha-mediated transcriptional activity in human MCF7 cells assessed as reduction of estradiol-induced repression of ENC1 mRNA expression at 1 uM treated 16 hrs before estradiol challenge measured after 4 hrs by RT-PCR analysis	B	BAO_0000219	cell-based format	Homo sapiens	None	None	MCF7	None	CHEMBL206	Estrogen receptor alpha	Homo sapiens	SINGLE PROTEIN	CHEMBL1156191	1	Scientific Literature	J. Med. Chem.	2010	CHEMBL3308403
CHEMBL46306		0	338.02	1	5.17	55	OCc1ccc(-c2c(Cl)c(Cl)c(O)c(Cl)c2Cl)cc1	Activity	'='	0.0	%				UO_0000187					False	CHEMBL677752	Receptor binding affinity (RBA) to human recombinant estrogen receptor alpha (REH) after 24 hours at 0 degree Centigrade	B	BAO_0000357	single protein format	None	None	None	None	None	CHEMBL206	Estrogen receptor alpha	Homo sapiens	SINGLE PROTEIN	CHEMBL1134802	1	Scientific Literature	Bioorg. Med. Chem. Lett.	2001	None
CHEMBL480612		0	243.26	0	2.88	6	COc1ccc(-c2ccc(O)c(/C=N/O)c2)cc1	Activity	'='	0.003	%				UO_0000187					False	CHEMBL993942	Displacement of [3H]estradiol from full-length human estrogen receptor alpha by radiometric assay relative to estradiol	B	BAO_0000357	single protein format	Homo sapiens	None	None	None	None	CHEMBL206	Estrogen receptor alpha	Homo sapiens	SINGLE PROTEIN	CHEMBL1143352	1	Scientific Literature	J. Med. Chem.	2009	None
CHEMBL30235		0	345.40	0	4.78	5	Cc1c(-c2ccc(O)cc2)n(Cc2ccc(O)cc2)c2ccc(O)cc12	RBA	'='	10.0										False	CHEMBL1029824	Relative binding affinity to ERalpha by radiometric binding assay relative to estradiol	B	BAO_0000357	single protein format	None	None	None	None	None	CHEMBL206	Estrogen receptor alpha	Homo sapiens	SINGLE PROTEIN	CHEMBL1154527	1	Scientific Literature	Bioorg. Med. Chem. Lett.	2009	None
CHEMBL1627517		0	399.53	1	5.56	5c	C[C@]12CC[C@@H]3c4ccc(O)cc4CC[C@H]3[C@@H]1CC[C@@]2(O)/C=C/c1ccc(C#N)cc1	RBA	'='	9.0	%				UO_0000187					False	CHEMBL677860	Percent relative binding affinity for estrogen receptor ligand binding domain expressed in BL21 cells at 2C	B	BAO_0000219	cell-based format	Escherichia coli	None	None	BL21	None	CHEMBL206	Estrogen receptor alpha	Homo sapiens	SINGLE PROTEIN	CHEMBL1145825	1	Scientific Literature	J. Med. Chem.	2003	None
CHEMBL1627517		0	399.53	1	5.56	5c	C[C@]12CC[C@@H]3c4ccc(O)cc4CC[C@H]3[C@@H]1CC[C@@]2(O)/C=C/c1ccc(C#N)cc1	RBA	'='	27.0	%				UO_0000187					False	CHEMBL677861	Percent relative binding affinity for estrogen receptor ligand binding domain expressed in BL21 cells at 25 degree C	B	BAO_0000219	cell-based format	Escherichia coli	None	None	BL21	None	CHEMBL206	Estrogen receptor alpha	Homo sapiens	SINGLE PROTEIN	CHEMBL1145825	1	Scientific Literature	J. Med. Chem.	2003	None
CHEMBL1093141		0	435.35	1	6.97	21, MDG169	O=C1CC(c2ccccc2)CC2=C1C(c1cc(Cl)ccc1Cl)Nc1ccccc1N2	Activity						Not Active						False	CHEMBL1106119	Displacement of fluoromone from human recombinant ERalpha assessed as reduction of maximum polarization by fluorescence polarization assay	B	BAO_0000357	single protein format	Homo sapiens	None	None	None	None	CHEMBL206	Estrogen receptor alpha	Homo sapiens	SINGLE PROTEIN	CHEMBL1156190	1	Scientific Literature	J. Med. Chem.	2010	None
CHEMBL2324683		0	323.42	0	4.70	15a	COc1cccc(N(C)C(=O)c2ccc(-c3ccccc3)s2)c1	RBA	'<'	0.1	%				UO_0000187					False	CHEMBL2328439	Displacement of [3H]E2 from human recombinant ERalpha after 1 hr by scintillation counting analysis relative to E2	B	BAO_0000357	single protein format	Homo sapiens	None	None	None	None	CHEMBL206	Estrogen receptor alpha	Homo sapiens	SINGLE PROTEIN	CHEMBL2321834	1	Scientific Literature	J. Med. Chem.	2013	None
CHEMBL515345		0	487.60	0	4.72	11	CC(=O)NCCNCc1ccc(OCCCn2c(-c3ccc(O)cc3)c(C)c3cc(O)ccc32)cc1	RBA	'='	2.17										False	CHEMBL1029824	Relative binding affinity to ERalpha by radiometric binding assay relative to estradiol	B	BAO_0000357	single protein format	None	None	None	None	None	CHEMBL206	Estrogen receptor alpha	Homo sapiens	SINGLE PROTEIN	CHEMBL1154527	1	Scientific Literature	Bioorg. Med. Chem. Lett.	2009	None
CHEMBL135	ESTRADIOL	4	272.39	0	3.61	Estradiol	C[C@]12CC[C@@H]3c4ccc(O)cc4CC[C@H]3[C@@H]1CC[C@@H]2O	IC50	'='	1.35	nM	8.87			UO_0000065	32.56	0.61	5.26	21.92	True	CHEMBL865582	Binding affinity to ERalpha	B	BAO_0000357	single protein format	Homo sapiens	None	None	None	None	CHEMBL206	Estrogen receptor alpha	Homo sapiens	SINGLE PROTEIN	CHEMBL1139663	1	Scientific Literature	Bioorg. Med. Chem. Lett.	2006	None
CHEMBL380838		0	266.30	0	3.91	23	C=Cc1cc(C)cc2c(=O)oc3c(C)c(O)ccc3c12	IC50	'='	10000.0	nM	5.00			UO_0000065	18.78	0.34	1.09	9.91	False	CHEMBL865582	Binding affinity to ERalpha	B	BAO_0000357	single protein format	Homo sapiens	None	None	None	None	CHEMBL206	Estrogen receptor alpha	Homo sapiens	SINGLE PROTEIN	CHEMBL1139663	1	Scientific Literature	Bioorg. Med. Chem. Lett.	2006	None
CHEMBL380844		0	255.27	0	2.85	12	Cc1c(O)ccc2c1oc(=O)c1c(C)c(N)ccc12	IC50	'='	14300.0	nM	4.84			UO_0000065	18.98	0.35	1.99	6.34	False	CHEMBL865582	Binding affinity to ERalpha	B	BAO_0000357	single protein format	Homo sapiens	None	None	None	None	CHEMBL206	Estrogen receptor alpha	Homo sapiens	SINGLE PROTEIN	CHEMBL1139663	1	Scientific Literature	Bioorg. Med. Chem. Lett.	2006	None
CHEMBL205614		0	270.28	0	3.28	11	COc1ccc2c(c1C)c(=O)oc1c(C)c(O)ccc12	IC50	'='	1000.0	nM	6.00			UO_0000065	22.20	0.41	2.72	10.06	False	CHEMBL865582	Binding affinity to ERalpha	B	BAO_0000357	single protein format	Homo sapiens	None	None	None	None	CHEMBL206	Estrogen receptor alpha	Homo sapiens	SINGLE PROTEIN	CHEMBL1139663	1	Scientific Literature	Bioorg. Med. Chem. Lett.	2006	None
CHEMBL206131		0	304.69	0	2.16	1ah	O=c1c2c(O)cc(O)cc2ncn1-c1ccc(O)cc1Cl	IC50	'='	6247.0	nM	5.20			UO_0000065	17.08	0.34	3.04	5.44	False	CHEMBL860989	Displacement of [3H]estrone from ER alpha	B	BAO_0000357	single protein format	Homo sapiens	None	None	None	None	CHEMBL206	Estrogen receptor alpha	Homo sapiens	SINGLE PROTEIN	CHEMBL1146098	1	Scientific Literature	J. Med. Chem.	2006	None
CHEMBL203370		0	254.25	0	1.80	1as	O=c1c2ccc(O)cc2ncn1-c1ccc(O)cc1	IC50	'='	53640.0	nM	4.27			UO_0000065	16.80	0.31	2.47	5.67	False	CHEMBL860989	Displacement of [3H]estrone from ER alpha	B	BAO_0000357	single protein format	Homo sapiens	None	None	None	None	CHEMBL206	Estrogen receptor alpha	Homo sapiens	SINGLE PROTEIN	CHEMBL1146098	1	Scientific Literature	J. Med. Chem.	2006	None
CHEMBL203442		0	312.32	0	2.46	1aq	CCCc1c(O)cc2ncn(-c3ccc(O)cc3)c(=O)c2c1O	IC50	'='	10649.0	nM	4.97			UO_0000065	15.92	0.30	2.51	5.20	False	CHEMBL860989	Displacement of [3H]estrone from ER alpha	B	BAO_0000357	single protein format	Homo sapiens	None	None	None	None	CHEMBL206	Estrogen receptor alpha	Homo sapiens	SINGLE PROTEIN	CHEMBL1146098	1	Scientific Literature	J. Med. Chem.	2006	None
CHEMBL136663		0	377.46	0	2.82	2j	NS(=O)(=O)Oc1ccc2c(c1)C(=O)CC(C13CC4CC(CC(C4)C1)C3)O2	ED50	'='	13.0	uM		Non standard unit for type		UO_0000064					False	CHEMBL676812	Affinity of compound towards human estrogen receptor alpha	B	BAO_0000357	single protein format	None	None	None	None	None	CHEMBL206	Estrogen receptor alpha	Homo sapiens	SINGLE PROTEIN	CHEMBL1145899	1	Scientific Literature	J. Med. Chem.	2003	None
CHEMBL1209173		0	592.40	2	7.85	22	CN(Cc1ccc(C(=O)O)cc1)c1ccc(OCc2c(-c3c(Cl)cccc3Cl)noc2C2CC2)nc1C(F)(F)F	EC50	'>'	10000.0	nM				UO_0000065					False	CHEMBL1211269	Agonist activity at ERalpha-LBD expressed in HEK293 cells assessed as Gal4-DBD interaction by cellular mammalian one hybrid assay	F	BAO_0000219	cell-based format	None	None	None	HEK293	None	CHEMBL206	Estrogen receptor alpha	Homo sapiens	SINGLE PROTEIN	CHEMBL1208782	1	Scientific Literature	Bioorg. Med. Chem. Lett.	2010	CHEMBL3307715
CHEMBL483489		0	315.84	0	4.40	16b, enantiomer	Cl.c1ccc(CCCC2=NOC(Cc3ccccc3)C2)cc1	Activity	'='	28.1	%				UO_0000187					False	CHEMBL961424	Activation of human estrogen receptor alpha expressed in HEK293 cells at 10 uM by beta-galactosidase reporter gene assay relative to 3,17 beta-estradiol	B	BAO_0000219	cell-based format	Homo sapiens	None	None	HEK293	None	CHEMBL206	Estrogen receptor alpha	Homo sapiens	SINGLE PROTEIN	CHEMBL1150775	1	Scientific Literature	J. Med. Chem.	2008	CHEMBL3307715
CHEMBL158017		0	394.52	1	5.49	3b	c1ccc(CCc2cc(NCc3ccccc3)nc(NCc3ccccc3)n2)cc1	Ki	'>'	1000000.0	nM		Outside typical range		UO_0000065					False	CHEMBL1028192	Binding affinity to ERalpha assessed as inhibition of fluorescein-labeled nuclear receptor domain of steroid receptor coactivator 3 by TR-FRET assay	B	BAO_0000357	single protein format	None	None	None	None	None	CHEMBL206	Estrogen receptor alpha	Homo sapiens	SINGLE PROTEIN	CHEMBL1140106	1	Scientific Literature	J. Med. Chem.	2008	None
CHEMBL1214836		0	320.34	0	4.35	2	CC1(C)C=Cc2c(ccc3c(=O)c(-c4ccc(O)cc4)coc23)O1	Activity	'='	17.7	%				UO_0000187					False	CHEMBL1219554	Estrogenic activity at ER in human MCF7 cells assessed as increase of estradiol-induced transcriptional activity at 10 uM by luciferase reporter gene assay relative to estradiol	B	BAO_0000219	cell-based format	Homo sapiens	None	None	MCF7	None	CHEMBL206	Estrogen receptor alpha	Homo sapiens	SINGLE PROTEIN	CHEMBL1212895	1	Scientific Literature	J. Med. Chem.	2010	CHEMBL3308403
CHEMBL1214837		0	296.32	0	3.95	3c	CCCOc1ccc2c(=O)c(-c3ccc(O)cc3)coc2c1	Activity	'='	33.4	%				UO_0000187					False	CHEMBL1219554	Estrogenic activity at ER in human MCF7 cells assessed as increase of estradiol-induced transcriptional activity at 10 uM by luciferase reporter gene assay relative to estradiol	B	BAO_0000219	cell-based format	Homo sapiens	None	None	MCF7	None	CHEMBL206	Estrogen receptor alpha	Homo sapiens	SINGLE PROTEIN	CHEMBL1212895	1	Scientific Literature	J. Med. Chem.	2010	CHEMBL3308403
CHEMBL523837		0	389.50	1	6.43	23e	C(=C/c1cc(/C=C/c2ccccc2)nc(NCc2ccccc2)n1)\c1ccccc1	IC50	'>'	1000000.0	nM		Outside typical range		UO_0000065					False	CHEMBL1028198	Antagonist activity at ERalpha in human HEC1 cells assessed as inhibition of estrogen-induced transcriptional activity after 24 hrs by reporter gene assay	F	BAO_0000219	cell-based format	Homo sapiens	None	None	HEC-1	None	CHEMBL206	Estrogen receptor alpha	Homo sapiens	SINGLE PROTEIN	CHEMBL1140106	1	Scientific Literature	J. Med. Chem.	2008	CHEMBL3308740
CHEMBL523707		0	410.57	1	6.44	18e	CC(C)CCc1cc(NCc2ccccc2)nc(NCc2cccc3ccccc23)n1	IC50	'>'	1000000.0	nM		Outside typical range		UO_0000065					False	CHEMBL1028198	Antagonist activity at ERalpha in human HEC1 cells assessed as inhibition of estrogen-induced transcriptional activity after 24 hrs by reporter gene assay	F	BAO_0000219	cell-based format	Homo sapiens	None	None	HEC-1	None	CHEMBL206	Estrogen receptor alpha	Homo sapiens	SINGLE PROTEIN	CHEMBL1140106	1	Scientific Literature	J. Med. Chem.	2008	CHEMBL3308740
CHEMBL492453		0	376.55	1	5.90	21d	CC(C)CCc1nc(NCc2cccc3ccccc23)cc(NCC(C)C)n1	IC50	'>'	1000000.0	nM		Outside typical range		UO_0000065					False	CHEMBL1028198	Antagonist activity at ERalpha in human HEC1 cells assessed as inhibition of estrogen-induced transcriptional activity after 24 hrs by reporter gene assay	F	BAO_0000219	cell-based format	Homo sapiens	None	None	HEC-1	None	CHEMBL206	Estrogen receptor alpha	Homo sapiens	SINGLE PROTEIN	CHEMBL1140106	1	Scientific Literature	J. Med. Chem.	2008	CHEMBL3308740
CHEMBL492494		0	476.67	1	6.88	17g	CC(C)CNc1nc(CCc2cccc3ccccc23)cc(N(CC(C)C)C(=O)OC(C)(C)C)n1	IC50	'>'	1000000.0	nM		Outside typical range		UO_0000065					False	CHEMBL1028198	Antagonist activity at ERalpha in human HEC1 cells assessed as inhibition of estrogen-induced transcriptional activity after 24 hrs by reporter gene assay	F	BAO_0000219	cell-based format	Homo sapiens	None	None	HEC-1	None	CHEMBL206	Estrogen receptor alpha	Homo sapiens	SINGLE PROTEIN	CHEMBL1140106	1	Scientific Literature	J. Med. Chem.	2008	CHEMBL3308740
CHEMBL1095870	1-HYDROXY-6-(4-HYDROXY-PHENYL)-1-PHENYL-HEXAN-3-ONE (ENANTIOMERIC MIX)	0	284.35	0	3.41	50a, enantiomer	O=C(CCCc1ccc(O)cc1)CC(O)c1ccccc1	RBA	'='	217.8	%				UO_0000187					False	CHEMBL1114725	Displacement of [3H]estradiol from human ERalpha expressed in african green monkey COS1 cells assessed as relative binding affinity after 2 hrs by liquid scintillation counting relative to estradiol	B	BAO_0000219	cell-based format	Homo sapiens	None	None	COS-1	None	CHEMBL206	Estrogen receptor alpha	Homo sapiens	SINGLE PROTEIN	CHEMBL1157808	1	Scientific Literature	Bioorg. Med. Chem.	2010	CHEMBL3308351
CHEMBL487120		0	265.36	0	4.53	43b, enantiomer	c1ccc(CCCC2=NOC(c3ccccc3)C2)cc1	RBA	'='	0.04	%				UO_0000187					False	CHEMBL1114725	Displacement of [3H]estradiol from human ERalpha expressed in african green monkey COS1 cells assessed as relative binding affinity after 2 hrs by liquid scintillation counting relative to estradiol	B	BAO_0000219	cell-based format	Homo sapiens	None	None	COS-1	None	CHEMBL206	Estrogen receptor alpha	Homo sapiens	SINGLE PROTEIN	CHEMBL1157808	1	Scientific Literature	Bioorg. Med. Chem.	2010	CHEMBL3308351
CHEMBL1098710		0	485.62	1	5.31	3d	CCOC(=O)C1(C#N)Cc2ccc([C@]3(O)CC[C@H]4[C@@H]5CCc6cc(O)ccc6[C@H]5CC[C@@]43C)cc2C1	EC50	'='	6.92	nM	8.16			UO_0000065	16.80	0.31	2.85	9.01	False	CHEMBL1120814	Transactivation of human ERalpha expressed in HEK293 cells after 18 hrs by luciferase reporter gene assay	B	BAO_0000219	cell-based format	Homo sapiens	None	None	HEK293	None	CHEMBL206	Estrogen receptor alpha	Homo sapiens	SINGLE PROTEIN	CHEMBL1157750	1	Scientific Literature	J. Med. Chem.	2010	CHEMBL3307715
CHEMBL1094797		0	361.45	0	4.34	12	CCCC1=C(C(=O)OCC)[C@H](c2ccnc3ccccc23)C(C#N)=C(C)N1	IC50	'>'	10000.0	nM				UO_0000065					False	CHEMBL1120990	Inhibition of estrogen receptor	B	BAO_0000357	single protein format	None	None	None	None	None	CHEMBL206	Estrogen receptor alpha	Homo sapiens	SINGLE PROTEIN	CHEMBL1157753	1	Scientific Literature	J. Med. Chem.	2010	None
CHEMBL1099083		0	388.42	0	3.34	3	COC(=O)C1=C(C)NC(C)=C(C(=O)OC(C)(C)C)[C@@H]1c1cccc([N+](=O)[O-])c1	IC50						Not Determined						False	CHEMBL1120990	Inhibition of estrogen receptor	B	BAO_0000357	single protein format	None	None	None	None	None	CHEMBL206	Estrogen receptor alpha	Homo sapiens	SINGLE PROTEIN	CHEMBL1157753	1	Scientific Literature	J. Med. Chem.	2010	None
CHEMBL150879		0	567.14	1	3.16	47	CN(C)C(=O)CN1CCN(c2nc(NCCc3ccc(O)cc3)nc(N(C)CCCc3ccc(Cl)cc3)n2)CC1	Ki	'='	3000.0	nM	5.52			UO_0000065	9.74	0.19	2.36	5.47	False	CHEMBL682301	In vitro binding affinity towards human Estrogen receptor alpha using [3H]17-beta-estradiol as radioligand	B	BAO_0000357	single protein format	None	None	None	None	None	CHEMBL206	Estrogen receptor alpha	Homo sapiens	SINGLE PROTEIN	CHEMBL1135674	1	Scientific Literature	J. Med. Chem.	2002	None
CHEMBL221515		0	336.32	0	3.95	4h	Oc1ccc(-c2nn(-c3cccc(F)c3)c3cc(O)ccc23)c(O)c1	IC50	'='	39.0	nM	7.41			UO_0000065	22.03	0.40	3.46	9.44	False	CHEMBL916819	Activity at human ERalpha expressed in HAECT1 cells assessed as inhibition of NF-kappaB transcription	B	BAO_0000219	cell-based format	Homo sapiens	None	None	HAECT1	None	CHEMBL206	Estrogen receptor alpha	Homo sapiens	SINGLE PROTEIN	CHEMBL1149265	1	Scientific Literature	J. Med. Chem.	2004	None
CHEMBL389393		0	324.38	0	4.33	4f	Oc1ccc(-c2nn(C3CCCCC3)c3cc(O)ccc23)c(O)c1	IC50	'='	443.0	nM	6.35			UO_0000065	19.59	0.36	2.02	8.09	False	CHEMBL916819	Activity at human ERalpha expressed in HAECT1 cells assessed as inhibition of NF-kappaB transcription	B	BAO_0000219	cell-based format	Homo sapiens	None	None	HAECT1	None	CHEMBL206	Estrogen receptor alpha	Homo sapiens	SINGLE PROTEIN	CHEMBL1149265	1	Scientific Literature	J. Med. Chem.	2004	None
CHEMBL225404		0	324.26	0	3.38	4c	Oc1ccc(-c2nn(CC(F)(F)F)c3cc(O)ccc23)c(O)c1	IC50	'='	165.0	nM	6.78			UO_0000065	20.92	0.40	3.40	8.64	False	CHEMBL916819	Activity at human ERalpha expressed in HAECT1 cells assessed as inhibition of NF-kappaB transcription	B	BAO_0000219	cell-based format	Homo sapiens	None	None	HAECT1	None	CHEMBL206	Estrogen receptor alpha	Homo sapiens	SINGLE PROTEIN	CHEMBL1149265	1	Scientific Literature	J. Med. Chem.	2004	None
CHEMBL373743		0	296.35	0	4.66	11f	Oc1ccc(-c2nn(C3CCCC3)c3c(F)cccc23)cc1	Efficacy	'='	80.0	%				UO_0000187					False	CHEMBL916820	Activity at human ERalpha expressed in HAECT1 cells assessed as inhibition of NF-kappaB transcription at 10 uM relative to 17-beta-estradiol	B	BAO_0000219	cell-based format	Homo sapiens	None	None	HAECT1	None	CHEMBL206	Estrogen receptor alpha	Homo sapiens	SINGLE PROTEIN	CHEMBL1149265	1	Scientific Literature	J. Med. Chem.	2004	None
CHEMBL222434		0	312.80	1	5.18	11e	Oc1ccc(-c2nn(C3CCCC3)c3c(Cl)cccc23)cc1	Efficacy	'='	94.0	%				UO_0000187					False	CHEMBL916820	Activity at human ERalpha expressed in HAECT1 cells assessed as inhibition of NF-kappaB transcription at 10 uM relative to 17-beta-estradiol	B	BAO_0000219	cell-based format	Homo sapiens	None	None	HAECT1	None	CHEMBL206	Estrogen receptor alpha	Homo sapiens	SINGLE PROTEIN	CHEMBL1149265	1	Scientific Literature	J. Med. Chem.	2004	None
CHEMBL222454		0	326.83	1	5.57	11d	Oc1ccc(-c2nn(C3CCCCC3)c3c(Cl)cccc23)cc1	Activity	'='	105.0	%				UO_0000187					False	CHEMBL916820	Activity at human ERalpha expressed in HAECT1 cells assessed as inhibition of NF-kappaB transcription at 10 uM relative to 17-beta-estradiol	B	BAO_0000219	cell-based format	Homo sapiens	None	None	HAECT1	None	CHEMBL206	Estrogen receptor alpha	Homo sapiens	SINGLE PROTEIN	CHEMBL1149265	1	Scientific Literature	J. Med. Chem.	2004	None
CHEMBL225349		0	270.29	0	2.84	4b	CCn1nc(-c2ccc(O)cc2O)c2ccc(O)cc21	Efficacy	'='	97.0	%				UO_0000187					False	CHEMBL916266	Activity at human ERalpha expressed in HAECT1 cells assessed as stimulation of creatine kinase activity at 10 uM relative to 17-beta-estradiol	B	BAO_0000219	cell-based format	Homo sapiens	None	None	HAECT1	None	CHEMBL206	Estrogen receptor alpha	Homo sapiens	SINGLE PROTEIN	CHEMBL1149265	1	Scientific Literature	J. Med. Chem.	2004	None
CHEMBL135	ESTRADIOL	4	272.39	0	3.61	estradiol	C[C@]12CC[C@@H]3c4ccc(O)cc4CC[C@H]3[C@@H]1CC[C@@H]2O	Activity						Not Active						False	CHEMBL911511	Activity at ERalpha L384M/M421G/G521R mutant in HeLa cells assessed as activation of SEAP reporter gene upto 10 uM	F	BAO_0000219	cell-based format	Homo sapiens	None	None	HeLa	None	CHEMBL206	Estrogen receptor alpha	Homo sapiens	SINGLE PROTEIN	CHEMBL1149487	1	Scientific Literature	J. Med. Chem.	2006	CHEMBL3308376
CHEMBL234637		0	266.34	0	4.41	4i	Oc1ccc([C@H]2Oc3ccccc3[C@H]3CCC[C@H]32)cc1	Ki	'='	40.0	nM	7.40			UO_0000065	27.78	0.51	2.99	25.11	False	CHEMBL896315	Binding affinity to human ERalpha	B	BAO_0000357	single protein format	Homo sapiens	None	None	None	None	CHEMBL206	Estrogen receptor alpha	Homo sapiens	SINGLE PROTEIN	CHEMBL1148875	1	Scientific Literature	Bioorg. Med. Chem. Lett.	2007	None
CHEMBL316003		0	483.61	1	7.12	9b	CCc1c(-c2ccc(O)cc2)oc(-c2ccc(O)cc2)c1-c1ccc(OCCN2CCCCC2)cc1	IC50	'='	65.0	nM	7.19			UO_0000065	14.86	0.27	0.07	10.88	False	CHEMBL679894	Inhibitory activity against Estrogen receptor alpha	B	BAO_0000357	single protein format	Homo sapiens	None	None	None	None	CHEMBL206	Estrogen receptor alpha	Homo sapiens	SINGLE PROTEIN	CHEMBL1133963	1	Scientific Literature	Bioorg. Med. Chem. Lett.	2001	None
CHEMBL1627407		0	258.36	0	3.22	E2	Oc1ccc2c(c1)CC[C@@H]1[C@@H]2CCC2[C@@H](O)CC[C@H]21	RBA	'='	100.0										False	CHEMBL673845	Inhibition of [3H]estradiol binding to human estrogen receptor alpha LBD expressed in Escherichia coli	B	BAO_0000019	assay format	Homo sapiens	None	None	None	None	CHEMBL206	Estrogen receptor alpha	Homo sapiens	SINGLE PROTEIN	CHEMBL1134490	1	Scientific Literature	J. Med. Chem.	2001	None
CHEMBL127426		0	356.42	1	6.25	15h	CCc1c(-c2ccc(O)cc2)oc(-c2ccc(O)cc2)c1-c1ccccc1	RBA	'='	0.7										False	CHEMBL677948	Relative binding affinity (RBA) for ER alpha using lamb uterine cytosol determined by a competitive radiometric binding assay using 10 nM [3H]estradiol as the radioligand	B	BAO_0000357	single protein format	Ovis aries	None	None	None	None	CHEMBL206	Estrogen receptor alpha	Homo sapiens	SINGLE PROTEIN	CHEMBL1134677	1	Scientific Literature	J. Med. Chem.	2001	None
CHEMBL155044		0	573.15	1	4.67	42	CN(CCCc1ccc(Cl)cc1)c1nc(NCCc2ccc(O)cc2)nc(N2CCN(Cc3ccncc3)CC2)n1	Ki	'='	810.0	nM	6.09			UO_0000065	10.63	0.20	1.42	6.51	False	CHEMBL682301	In vitro binding affinity towards human Estrogen receptor alpha using [3H]17-beta-estradiol as radioligand	B	BAO_0000357	single protein format	None	None	None	None	None	CHEMBL206	Estrogen receptor alpha	Homo sapiens	SINGLE PROTEIN	CHEMBL1135674	1	Scientific Literature	J. Med. Chem.	2002	None
CHEMBL92335		0	477.63	1	6.24	8	Cc1cc2c(cc1O)O[C@H](c1ccc(OCCN3CCCCC3)cc1)[C@H](c1ccc(O)cc1)S2	IC50						Not Determined						False	CHEMBL679887	Agonist effect in transcriptional activation in HEK293 cells expressing human estrogen receptor alpha; ND denotes not determined	F	BAO_0000219	cell-based format	Homo sapiens	None	None	HEK293	None	CHEMBL206	Estrogen receptor alpha	Homo sapiens	SINGLE PROTEIN	CHEMBL1146754	1	Scientific Literature	Bioorg. Med. Chem. Lett.	2004	CHEMBL3307715
CHEMBL398456		0	298.47	1	5.03	4	C=C[C@]12CCC(C)=CC1=CC[C@@H]1[C@@H]2CC[C@]2(C)[C@@H](O)CC[C@@H]12	IC50	'='	1440.0	nM	5.84			UO_0000065	19.57	0.36	0.81	28.88	False	CHEMBL925467	Binding affinity at human recombinant ERalpha	B	BAO_0000357	single protein format	Homo sapiens	None	None	None	None	CHEMBL206	Estrogen receptor alpha	Homo sapiens	SINGLE PROTEIN	CHEMBL1140529	1	Scientific Literature	Bioorg. Med. Chem. Lett.	2007	None
CHEMBL440283	ANDROSTENEDIOL	0	290.45	0	3.67	12	C[C@]12CC[C@H]3[C@@H](CC=C4C[C@@H](O)CC[C@@]43C)[C@@H]1CC[C@@H]2O	Activity	'='	91.0	%				UO_0000187					False	CHEMBL925469	Agonist activity at ERalpha expressed in HEK293 cells by transactivation assay	F	BAO_0000219	cell-based format	Homo sapiens	None	None	HEK293	None	CHEMBL206	Estrogen receptor alpha	Homo sapiens	SINGLE PROTEIN	CHEMBL1140529	1	Scientific Literature	Bioorg. Med. Chem. Lett.	2007	CHEMBL3307715
CHEMBL249904		0	322.49	1	5.04	9	C#C[C@]1(O)CC[C@H]2[C@@H]3CC=C4C=C(C)CC[C@]4(C=C)[C@H]3CC[C@@]21C	Activity	'='	15.0	%				UO_0000187					False	CHEMBL925469	Agonist activity at ERalpha expressed in HEK293 cells by transactivation assay	F	BAO_0000219	cell-based format	Homo sapiens	None	None	HEK293	None	CHEMBL206	Estrogen receptor alpha	Homo sapiens	SINGLE PROTEIN	CHEMBL1140529	1	Scientific Literature	Bioorg. Med. Chem. Lett.	2007	CHEMBL3307715
CHEMBL430395		0	318.89	1	5.21	7	C=C[C@]12CCC(Cl)=CC1=CC[C@@H]1[C@@H]2CC[C@]2(C)[C@@H](O)CC[C@@H]12	EC50	'='	820.0	nM	6.09			UO_0000065					False	CHEMBL925469	Agonist activity at ERalpha expressed in HEK293 cells by transactivation assay	F	BAO_0000219	cell-based format	Homo sapiens	None	None	HEK293	None	CHEMBL206	Estrogen receptor alpha	Homo sapiens	SINGLE PROTEIN	CHEMBL1140529	1	Scientific Literature	Bioorg. Med. Chem. Lett.	2007	CHEMBL3307715
CHEMBL398455		0	316.49	0	4.23	2	C=C[C@]12CC[C@](C)(O)CC1=CC[C@@H]1[C@@H]2CC[C@]2(C)[C@@H](O)CC[C@@H]12	Activity	'='	28.0	%				UO_0000187					False	CHEMBL925469	Agonist activity at ERalpha expressed in HEK293 cells by transactivation assay	F	BAO_0000219	cell-based format	Homo sapiens	None	None	HEK293	None	CHEMBL206	Estrogen receptor alpha	Homo sapiens	SINGLE PROTEIN	CHEMBL1140529	1	Scientific Literature	Bioorg. Med. Chem. Lett.	2007	CHEMBL3307715
CHEMBL178476		0	313.40	0	2.91	DY131	CCN(CC)C1=CCC(/C=N/NC(=O)c2ccc(O)cc2)C=C1	Activity	'='	0.9										False	CHEMBL836588	Fold activation of estrogen receptor alpha at 30 uM in cell-based reporter gene assay	F	BAO_0000219	cell-based format	None	None	None	None	None	CHEMBL206	Estrogen receptor alpha	Homo sapiens	SINGLE PROTEIN	CHEMBL1141994	1	Scientific Literature	Bioorg. Med. Chem. Lett.	2005	None
CHEMBL1628000		0	348.46	0	3.82	54	C[C@]12C[C@H](COCCF)[C@@H]3c4ccc(O)cc4CC[C@H]3[C@@H]1CC[C@@H]2O	RBA	'='	27.0	%				UO_0000187					False	CHEMBL840195	Inhibition of [3H]E2 binding to human Estrogen receptor-alpha ligand binding domain (LBD) expressed in Escherichia coli lysates	B	BAO_0000019	assay format	Homo sapiens	None	None	None	None	CHEMBL206	Estrogen receptor alpha	Homo sapiens	SINGLE PROTEIN	CHEMBL1142700	1	Scientific Literature	J. Med. Chem.	2005	None
CHEMBL180538		0	459.59	1	5.98	1	C[C@H]1c2ccc(O)cc2O[C@@H](c2ccc(OCCN3CCCCC3)cc2)[C@H]1c1ccc(O)cc1	IC50	'='	45.0	nM	7.35			UO_0000065	15.99	0.30	1.37	11.82	False	CHEMBL831077	Inhibition of estrogen receptor alpha	B	BAO_0000357	single protein format	Homo sapiens	None	None	None	None	CHEMBL206	Estrogen receptor alpha	Homo sapiens	SINGLE PROTEIN	CHEMBL1142044	1	Scientific Literature	Bioorg. Med. Chem. Lett.	2005	None
CHEMBL180253		0	459.59	1	5.98	2	C[C@H]1c2cc(O)ccc2O[C@@H](c2ccc(OCCN3CCCCC3)cc2)[C@H]1c1ccc(O)cc1	IC50	'='	38.0	nM	7.42			UO_0000065	16.15	0.30	1.44	11.94	False	CHEMBL831077	Inhibition of estrogen receptor alpha	B	BAO_0000357	single protein format	Homo sapiens	None	None	None	None	CHEMBL206	Estrogen receptor alpha	Homo sapiens	SINGLE PROTEIN	CHEMBL1142044	1	Scientific Literature	Bioorg. Med. Chem. Lett.	2005	None
CHEMBL181936		0	445.56	1	5.59	4	C[C@@H]1c2cc(O)ccc2O[C@@H](c2ccc(OCCN3CCCC3)cc2)[C@H]1c1ccc(O)cc1	IC50	'='	1.5	nM	8.82			UO_0000065	19.80	0.37	3.23	14.20	False	CHEMBL831077	Inhibition of estrogen receptor alpha	B	BAO_0000357	single protein format	Homo sapiens	None	None	None	None	CHEMBL206	Estrogen receptor alpha	Homo sapiens	SINGLE PROTEIN	CHEMBL1142044	1	Scientific Literature	Bioorg. Med. Chem. Lett.	2005	None
CHEMBL1627404		0	298.43	0	4.00	6	C[C@]12CC[C@@H]3c4ccc(O)cc4CC[C@H]3[C@@]13CC[C@H](C3)[C@H]2O	RBA	'='	125.0										False	CHEMBL673847	Relative binding affinity for human estrogen receptor alpha	B	BAO_0000357	single protein format	Homo sapiens	None	None	None	None	CHEMBL206	Estrogen receptor alpha	Homo sapiens	SINGLE PROTEIN	CHEMBL1131638	1	Scientific Literature	J. Med. Chem.	1998	None
CHEMBL44	GENISTEIN	2	270.24	0	2.58	genistein	O=c1c(-c2ccc(O)cc2)coc2cc(O)cc(O)c12	EC50	'='	810.0	nM	6.09			UO_0000065					False	CHEMBL898606	Agonist activity at human ERalpha expressed in yeast AH109 by yeast two hybrid assay	F	BAO_0000019	assay format	Homo sapiens	None	None	None	None	CHEMBL206	Estrogen receptor alpha	Homo sapiens	SINGLE PROTEIN	CHEMBL1149626	1	Scientific Literature	Bioorg. Med. Chem.	2007	None
CHEMBL330029		0	337.30	0	3.13	9e	O=C(N1CCc2cc(O)ccc2[C@@H]1c1ccc(O)cc1)C(F)(F)F	IC50	'>'	3200.0	nM				UO_0000065					False	CHEMBL679891	In vitro concentration required to inhibit [3H]estradiol binding to human estrogen receptor alpha expressed in 293T cells	B	BAO_0000219	cell-based format	None	None	None	293T	None	CHEMBL206	Estrogen receptor alpha	Homo sapiens	SINGLE PROTEIN	CHEMBL1146753	1	Scientific Literature	Bioorg. Med. Chem. Lett.	2004	None
CHEMBL575708		0	324.23	0	4.32	2d	O=c1c(-c2ccc(F)cc2)c(C(F)(F)F)oc2cc(O)ccc12	EC50	'='	331.0	nM	6.48			UO_0000065					False	CHEMBL1119434	Agonist activity at ERalpha expressed in yeast assessed as alpha-galactosidase activity	F	BAO_0000019	assay format	None	None	None	None	None	CHEMBL206	Estrogen receptor alpha	Homo sapiens	SINGLE PROTEIN	CHEMBL1155450	1	Scientific Literature	J. Med. Chem.	2010	None
CHEMBL1084441		0	323.37	0	4.72	2k	Oc1ccc(NCc2ccccc2OCc2ccccc2F)cc1	EC50	'='	12800.0	nM	4.89			UO_0000065					False	CHEMBL1119434	Agonist activity at ERalpha expressed in yeast assessed as alpha-galactosidase activity	F	BAO_0000019	assay format	None	None	None	None	None	CHEMBL206	Estrogen receptor alpha	Homo sapiens	SINGLE PROTEIN	CHEMBL1155450	1	Scientific Literature	J. Med. Chem.	2010	None
CHEMBL137119		0	345.38	0	2.16	3d	NS(=O)(=O)Oc1ccc2oc(CCc3ccccc3)cc(=O)c2c1	ED50	'>'	100.0	uM		Non standard unit for type		UO_0000064					False	CHEMBL676813	Affinity of sulfamate compound for human estrogen receptor alpha	B	BAO_0000357	single protein format	Homo sapiens	None	None	None	None	CHEMBL206	Estrogen receptor alpha	Homo sapiens	SINGLE PROTEIN	CHEMBL1145899	1	Scientific Literature	J. Med. Chem.	2003	None
CHEMBL1215127		0	393.87	1	5.08	R-15g	N#Cc1ccc(N2N=C(c3ccc(C(=O)O)cc3)C[C@@H]2C2CCCC2)cc1Cl	IC50						Not Determined						False	CHEMBL1219666	Antagonist activity at estrogen receptor	F	BAO_0000019	assay format	None	None	None	None	None	CHEMBL206	Estrogen receptor alpha	Homo sapiens	SINGLE PROTEIN	CHEMBL1212897	1	Scientific Literature	J. Med. Chem.	2010	None
CHEMBL149791		0	316.40	1	5.47	15	CCC(=C(c1ccc(O)cc1)c1ccc(O)cc1)c1ccccc1	Activity						Active						False	CHEMBL1106114	Estrogenic activity at wild type ER alpha D351G mutant expressed in T47D:C:4:2 cells coexpressing estrogen response element by duel luciferase reporter gene assay	B	BAO_0000219	cell-based format	Homo sapiens	None	None	T47D:C:4:2	None	CHEMBL206	Estrogen receptor alpha	Homo sapiens	SINGLE PROTEIN	CHEMBL1156189	1	Scientific Literature	J. Med. Chem.	2010	None
CHEMBL1097457		0	298.38	0	3.28	rac-30ab	O=C(CCCc1ccc(O)cc1)CC(O)Cc1ccccc1	RBA	'='	1.9	%				UO_0000187					False	CHEMBL1114725	Displacement of [3H]estradiol from human ERalpha expressed in african green monkey COS1 cells assessed as relative binding affinity after 2 hrs by liquid scintillation counting relative to estradiol	B	BAO_0000219	cell-based format	Homo sapiens	None	None	COS-1	None	CHEMBL206	Estrogen receptor alpha	Homo sapiens	SINGLE PROTEIN	CHEMBL1157808	1	Scientific Literature	Bioorg. Med. Chem.	2010	CHEMBL3308351
CHEMBL369991		0	330.51	0	4.62	14	CC/C=C\[C@]12CC[C@H](O)CC1=CCC1C3CC[C@H](O)[C@@]3(C)CCC12	EC50	'='	719.0	nM	6.14			UO_0000065					False	CHEMBL859110	Effect on transactivation of ALP gene expression in HEK293 cells transfected with hERalpha	F	BAO_0000219	cell-based format	Homo sapiens	None	None	HEK293	None	CHEMBL206	Estrogen receptor alpha	Homo sapiens	SINGLE PROTEIN	CHEMBL1149417	1	Scientific Literature	Bioorg. Med. Chem. Lett.	2006	CHEMBL3307715
CHEMBL206450		0	298.30	0	2.11	1aj	COc1ccc(-n2cnc3cc(OC)cc(O)c3c2=O)cc1	Activity	'='	35.0	%				UO_0000187					False	CHEMBL860996	Inhibition of ER alpha-mediated transactivation of ERE in HeLa cell luciferase assay at 10 uM	F	BAO_0000219	cell-based format	Homo sapiens	None	None	HeLa	None	CHEMBL206	Estrogen receptor alpha	Homo sapiens	SINGLE PROTEIN	CHEMBL1146098	1	Scientific Literature	J. Med. Chem.	2006	CHEMBL3308376
CHEMBL147999		0	218.25	0	2.80	3d	CC(C)(C)c1cc(=O)c2cc(O)ccc2o1	ED50	'='	64.0	uM		Non standard unit for type		UO_0000064					False	CHEMBL676812	Affinity of compound towards human estrogen receptor alpha	B	BAO_0000357	single protein format	None	None	None	None	None	CHEMBL206	Estrogen receptor alpha	Homo sapiens	SINGLE PROTEIN	CHEMBL1145899	1	Scientific Literature	J. Med. Chem.	2003	None
CHEMBL378807		0	402.31	0	2.03	1aam	O=c1c2c(OS(=O)(=O)C(F)(F)F)cc(O)cc2ncn1-c1ccc(O)cc1	Activity	'='	42.0	%				UO_0000187					False	CHEMBL860996	Inhibition of ER alpha-mediated transactivation of ERE in HeLa cell luciferase assay at 10 uM	F	BAO_0000219	cell-based format	Homo sapiens	None	None	HeLa	None	CHEMBL206	Estrogen receptor alpha	Homo sapiens	SINGLE PROTEIN	CHEMBL1146098	1	Scientific Literature	J. Med. Chem.	2006	CHEMBL3308376
CHEMBL426115		0	284.27	0	1.81	1aak	COc1cc(O)cc2ncn(-c3ccc(O)cc3)c(=O)c12	Activity	'='	36.0	%				UO_0000187					False	CHEMBL860996	Inhibition of ER alpha-mediated transactivation of ERE in HeLa cell luciferase assay at 10 uM	F	BAO_0000219	cell-based format	Homo sapiens	None	None	HeLa	None	CHEMBL206	Estrogen receptor alpha	Homo sapiens	SINGLE PROTEIN	CHEMBL1146098	1	Scientific Literature	J. Med. Chem.	2006	CHEMBL3308376
CHEMBL383253		0	316.49	0	4.23	12	C/C=C\[C@]12CC[C@H](O)CC1=CCC1C3CC[C@H](O)[C@@]3(C)CCC12	EC50	'='	344.0	nM	6.46			UO_0000065					False	CHEMBL859110	Effect on transactivation of ALP gene expression in HEK293 cells transfected with hERalpha	F	BAO_0000219	cell-based format	Homo sapiens	None	None	HEK293	None	CHEMBL206	Estrogen receptor alpha	Homo sapiens	SINGLE PROTEIN	CHEMBL1149417	1	Scientific Literature	Bioorg. Med. Chem. Lett.	2006	CHEMBL3307715
CHEMBL205717		0	279.25	0	1.67	1aal	N#Cc1cc(O)cc2ncn(-c3ccc(O)cc3)c(=O)c12	Inhibition	'='	13.0	%				UO_0000187					False	CHEMBL860990	Inhibition of [3H]estrone binding to ER alpha at 100 uM	B	BAO_0000357	single protein format	Homo sapiens	None	None	None	None	CHEMBL206	Estrogen receptor alpha	Homo sapiens	SINGLE PROTEIN	CHEMBL1146098	1	Scientific Literature	J. Med. Chem.	2006	None
CHEMBL378572		0	254.25	0	1.80	1au	O=c1c2c(O)cc(O)cc2ncn1-c1ccccc1	Activity	'='	17.0	%				UO_0000187					False	CHEMBL860996	Inhibition of ER alpha-mediated transactivation of ERE in HeLa cell luciferase assay at 10 uM	F	BAO_0000219	cell-based format	Homo sapiens	None	None	HeLa	None	CHEMBL206	Estrogen receptor alpha	Homo sapiens	SINGLE PROTEIN	CHEMBL1146098	1	Scientific Literature	J. Med. Chem.	2006	CHEMBL3308376
CHEMBL499927		0	365.17	0	3.55	13	N#CC(Cc1ccc(O)c(I)c1)c1ccc(O)cc1	RBA	'='	0.021	%				UO_0000187					False	CHEMBL972480	Displacement of [3H]estradiol from full-length human estrogen receptor alpha assessed as relative binding affinity by radiometric assay relative to estradiol	B	BAO_0000357	single protein format	Homo sapiens	None	None	None	None	CHEMBL206	Estrogen receptor alpha	Homo sapiens	SINGLE PROTEIN	CHEMBL1138623	1	Scientific Literature	Bioorg. Med. Chem.	2009	None
CHEMBL100763		0	463.02	1	5.85	19d	CC1(c2ccc(OCCN3CCCC3)cc2)c2ccc(O)cc2CCN1c1ccc(Cl)cc1	IC50	'='	27.0	nM	7.57			UO_0000065	16.35	0.31	1.72	21.06	True	CHEMBL682290	Inhibitory concentration against estrogen receptor alpha using radioligand binding assay.	B	BAO_0000357	single protein format	None	None	None	None	None	CHEMBL206	Estrogen receptor alpha	Homo sapiens	SINGLE PROTEIN	CHEMBL1145829	1	Scientific Literature	J. Med. Chem.	2003	None
CHEMBL476302		0	532.42	2	8.87	1b, GSK-8062	CC(C)c1onc(-c2c(Cl)cccc2Cl)c1COc1ccc(-c2ccc3c(C(=O)O)cccc3c2)cc1	XC50	'>'	20000.0	nM				UO_0000065					False	CHEMBL984656	Agonist activity at ERalpha by fluorescence polarization assay	F	BAO_0000019	assay format	None	None	None	None	None	CHEMBL206	Estrogen receptor alpha	Homo sapiens	SINGLE PROTEIN	CHEMBL1155854	1	Scientific Literature	Bioorg. Med. Chem. Lett.	2008	None
CHEMBL206727		0	274.25	0	3.06	39	CCc1c(O)ccc2c1c(=O)oc1c(F)c(O)ccc12	IC50	'='	228.0	nM	6.64			UO_0000065	24.22	0.45	3.58	9.40	False	CHEMBL865582	Binding affinity to ERalpha	B	BAO_0000357	single protein format	Homo sapiens	None	None	None	None	CHEMBL206	Estrogen receptor alpha	Homo sapiens	SINGLE PROTEIN	CHEMBL1139663	1	Scientific Literature	Bioorg. Med. Chem. Lett.	2006	None
CHEMBL204902		0	270.28	0	3.23	36	CCc1c(O)ccc2c1c(=O)oc1c(C)c(O)ccc12	IC50	'='	484.0	nM	6.32			UO_0000065	23.37	0.43	3.09	8.94	False	CHEMBL865582	Binding affinity to ERalpha	B	BAO_0000357	single protein format	Homo sapiens	None	None	None	None	CHEMBL206	Estrogen receptor alpha	Homo sapiens	SINGLE PROTEIN	CHEMBL1139663	1	Scientific Literature	Bioorg. Med. Chem. Lett.	2006	None
CHEMBL206600		0	242.23	0	2.67	30	Cc1c(O)ccc2c1oc(=O)c1cc(O)ccc12	IC50	'='	654.0	nM	6.18			UO_0000065	25.53	0.47	3.51	8.75	False	CHEMBL865582	Binding affinity to ERalpha	B	BAO_0000357	single protein format	Homo sapiens	None	None	None	None	CHEMBL206	Estrogen receptor alpha	Homo sapiens	SINGLE PROTEIN	CHEMBL1139663	1	Scientific Literature	Bioorg. Med. Chem. Lett.	2006	None
CHEMBL204922		0	256.26	0	2.97	29	Cc1c(O)ccc2c1oc(=O)c1c(C)c(O)ccc12	IC50	'='	159.0	nM	6.80			UO_0000065	26.53	0.49	3.83	9.62	False	CHEMBL865582	Binding affinity to ERalpha	B	BAO_0000357	single protein format	Homo sapiens	None	None	None	None	CHEMBL206	Estrogen receptor alpha	Homo sapiens	SINGLE PROTEIN	CHEMBL1139663	1	Scientific Literature	Bioorg. Med. Chem. Lett.	2006	None
CHEMBL202896		0	284.31	0	3.53	24	CCc1cc(OC)cc2c(=O)oc3c(C)c(O)ccc3c12	IC50	'='	9830.0	nM	5.01			UO_0000065	17.61	0.33	1.48	8.39	False	CHEMBL865582	Binding affinity to ERalpha	B	BAO_0000357	single protein format	Homo sapiens	None	None	None	None	CHEMBL206	Estrogen receptor alpha	Homo sapiens	SINGLE PROTEIN	CHEMBL1139663	1	Scientific Literature	Bioorg. Med. Chem. Lett.	2006	None
CHEMBL438977		0	305.13	0	3.72	3	Cc1c(O)ccc2c1oc(=O)c1cc(Br)ccc12	IC50	'>'	10000.0	nM				UO_0000065					False	CHEMBL865582	Binding affinity to ERalpha	B	BAO_0000357	single protein format	Homo sapiens	None	None	None	None	CHEMBL206	Estrogen receptor alpha	Homo sapiens	SINGLE PROTEIN	CHEMBL1139663	1	Scientific Literature	Bioorg. Med. Chem. Lett.	2006	None
CHEMBL3189964		0	335.36	0	4.06	SID4247973	CC(=O)Nc1ccc(/N=C/c2nc(-c3ccc(C)cc3)oc2O)cc1	IC50	'='	8195.18	nM	5.09		Active	UO_0000065	15.17	0.28	1.03	5.80	False	CHEMBL1614199	PUBCHEM_BIOASSAY: Estrogen Receptor-alpha Coactivator Binding Inhibitors Dose Response Confirmation. (Class of assay: confirmatory) [Related pubchem assays: 629 (Primary screen preceding this dose response confirmation assay.)]	B	BAO_0000357	single protein format	Homo sapiens	None	None	None	None	CHEMBL206	Estrogen receptor alpha	Homo sapiens	SINGLE PROTEIN	CHEMBL1201862	7	PubChem BioAssays			None
CHEMBL1388271		0	414.51	0	3.45	SID3715082	CCSc1nnc(NC(=O)C2Cc3ccccc3CN2C(=O)c2ccco2)s1	IC50	'='	7467.87	nM	5.13		Active	UO_0000065	12.37	0.25	1.68	5.80	False	CHEMBL1614199	PUBCHEM_BIOASSAY: Estrogen Receptor-alpha Coactivator Binding Inhibitors Dose Response Confirmation. (Class of assay: confirmatory) [Related pubchem assays: 629 (Primary screen preceding this dose response confirmation assay.)]	B	BAO_0000357	single protein format	Homo sapiens	None	None	None	None	CHEMBL206	Estrogen receptor alpha	Homo sapiens	SINGLE PROTEIN	CHEMBL1201862	7	PubChem BioAssays			None
CHEMBL1496108		0	251.28	0	1.84	SID4264395	CCOCC(=O)Nc1cccc(C(=O)OCC)c1	IC50	'>'	50000.0	nM			Not Active	UO_0000065					False	CHEMBL1614199	PUBCHEM_BIOASSAY: Estrogen Receptor-alpha Coactivator Binding Inhibitors Dose Response Confirmation. (Class of assay: confirmatory) [Related pubchem assays: 629 (Primary screen preceding this dose response confirmation assay.)]	B	BAO_0000357	single protein format	Homo sapiens	None	None	None	None	CHEMBL206	Estrogen receptor alpha	Homo sapiens	SINGLE PROTEIN	CHEMBL1201862	7	PubChem BioAssays			None
CHEMBL1417890		0	356.47	1	5.06	SID14730995	O=C(Nc1ccc(N2CCCC2)cc1)C(c1ccccc1)c1ccccc1	IC50	'='	7092.12	nM	5.15		Active	UO_0000065	14.45	0.26	0.09	15.92	False	CHEMBL1614199	PUBCHEM_BIOASSAY: Estrogen Receptor-alpha Coactivator Binding Inhibitors Dose Response Confirmation. (Class of assay: confirmatory) [Related pubchem assays: 629 (Primary screen preceding this dose response confirmation assay.)]	B	BAO_0000357	single protein format	Homo sapiens	None	None	None	None	CHEMBL206	Estrogen receptor alpha	Homo sapiens	SINGLE PROTEIN	CHEMBL1201862	7	PubChem BioAssays			None
CHEMBL1349227		0	350.42	0	2.91	SID4247361	Cc1ccc2c(c1)N(CC(=O)NC1CCCc3ccccc31)C(=O)CO2	IC50	'>'	50000.0	nM			Not Active	UO_0000065					False	CHEMBL1614199	PUBCHEM_BIOASSAY: Estrogen Receptor-alpha Coactivator Binding Inhibitors Dose Response Confirmation. (Class of assay: confirmatory) [Related pubchem assays: 629 (Primary screen preceding this dose response confirmation assay.)]	B	BAO_0000357	single protein format	Homo sapiens	None	None	None	None	CHEMBL206	Estrogen receptor alpha	Homo sapiens	SINGLE PROTEIN	CHEMBL1201862	7	PubChem BioAssays			None
CHEMBL1349449		0	391.45	0	3.66	SID3712594	O=C(CSc1nc(-c2ccc(F)cc2)cs1)NC(=O)NCc1ccco1	IC50	'>'	50000.0	nM			Not Active	UO_0000065					False	CHEMBL1614199	PUBCHEM_BIOASSAY: Estrogen Receptor-alpha Coactivator Binding Inhibitors Dose Response Confirmation. (Class of assay: confirmatory) [Related pubchem assays: 629 (Primary screen preceding this dose response confirmation assay.)]	B	BAO_0000357	single protein format	Homo sapiens	None	None	None	None	CHEMBL206	Estrogen receptor alpha	Homo sapiens	SINGLE PROTEIN	CHEMBL1201862	7	PubChem BioAssays			None
CHEMBL1326483		0	296.33	0	2.36	SID865973	NC(=O)c1ccccc1OCC1CC(c2ccccc2)=NO1	IC50	'='	29932.4	nM	4.52		Active	UO_0000065	15.27	0.28	2.16	6.12	False	CHEMBL1614199	PUBCHEM_BIOASSAY: Estrogen Receptor-alpha Coactivator Binding Inhibitors Dose Response Confirmation. (Class of assay: confirmatory) [Related pubchem assays: 629 (Primary screen preceding this dose response confirmation assay.)]	B	BAO_0000357	single protein format	Homo sapiens	None	None	None	None	CHEMBL206	Estrogen receptor alpha	Homo sapiens	SINGLE PROTEIN	CHEMBL1201862	7	PubChem BioAssays			None
CHEMBL1468124		0	311.22	0	2.79	SID4262065	COC(=O)c1cnn2c(C(F)(F)F)cc(-c3ccco3)nc12	IC50	'='	42406.58	nM	4.37		Not Active	UO_0000065	14.05	0.27	1.58	6.28	False	CHEMBL1614199	PUBCHEM_BIOASSAY: Estrogen Receptor-alpha Coactivator Binding Inhibitors Dose Response Confirmation. (Class of assay: confirmatory) [Related pubchem assays: 629 (Primary screen preceding this dose response confirmation assay.)]	B	BAO_0000357	single protein format	Homo sapiens	None	None	None	None	CHEMBL206	Estrogen receptor alpha	Homo sapiens	SINGLE PROTEIN	CHEMBL1201862	7	PubChem BioAssays			None
CHEMBL1484998		0	326.74	0	4.16	SID4246164	O=C(NCc1ccco1)c1cc2cc3ccc(Cl)cc3nc2o1	IC50	'='	17703.91	nM	4.75		Active	UO_0000065	14.54	0.28	0.59	6.96	False	CHEMBL1614199	PUBCHEM_BIOASSAY: Estrogen Receptor-alpha Coactivator Binding Inhibitors Dose Response Confirmation. (Class of assay: confirmatory) [Related pubchem assays: 629 (Primary screen preceding this dose response confirmation assay.)]	B	BAO_0000357	single protein format	Homo sapiens	None	None	None	None	CHEMBL206	Estrogen receptor alpha	Homo sapiens	SINGLE PROTEIN	CHEMBL1201862	7	PubChem BioAssays			None
CHEMBL1350069		0	379.42	0	3.98	SID3717046	CC(C)CC(=O)Nc1ccc(C(=O)COc2ccc(-c3nnco3)cc2)cc1	IC50	'='	22258.06	nM	4.65		Active	UO_0000065	12.26	0.23	0.67	4.93	False	CHEMBL1614199	PUBCHEM_BIOASSAY: Estrogen Receptor-alpha Coactivator Binding Inhibitors Dose Response Confirmation. (Class of assay: confirmatory) [Related pubchem assays: 629 (Primary screen preceding this dose response confirmation assay.)]	B	BAO_0000357	single protein format	Homo sapiens	None	None	None	None	CHEMBL206	Estrogen receptor alpha	Homo sapiens	SINGLE PROTEIN	CHEMBL1201862	7	PubChem BioAssays			None
CHEMBL3212870		0	351.84	0	4.81	SID14728081	CCC/C(=N/Nc1ccc(Cl)cc1)c1cnnc(-c2ccccc2)n1	IC50	'='	3852.88	nM	5.41		Active	UO_0000065	15.39	0.30	0.60	8.59	False	CHEMBL1614199	PUBCHEM_BIOASSAY: Estrogen Receptor-alpha Coactivator Binding Inhibitors Dose Response Confirmation. (Class of assay: confirmatory) [Related pubchem assays: 629 (Primary screen preceding this dose response confirmation assay.)]	B	BAO_0000357	single protein format	Homo sapiens	None	None	None	None	CHEMBL206	Estrogen receptor alpha	Homo sapiens	SINGLE PROTEIN	CHEMBL1201862	7	PubChem BioAssays			None
CHEMBL1367559		0	223.23	0	0.77	SID7976495	CC(=O)NCCOC(=O)Nc1ccncc1	IC50	'>'	50000.0	nM			Not Active	UO_0000065					False	CHEMBL1614199	PUBCHEM_BIOASSAY: Estrogen Receptor-alpha Coactivator Binding Inhibitors Dose Response Confirmation. (Class of assay: confirmatory) [Related pubchem assays: 629 (Primary screen preceding this dose response confirmation assay.)]	B	BAO_0000357	single protein format	Homo sapiens	None	None	None	None	CHEMBL206	Estrogen receptor alpha	Homo sapiens	SINGLE PROTEIN	CHEMBL1201862	7	PubChem BioAssays			None
CHEMBL1548361		0	432.25	0	2.23	SID14729545	O=C(c1cccc(F)c1)N1CCN(C(=O)c2cc3ncc(Br)cn3n2)CC1	IC50	'='	33362.98	nM	4.48		Not Active	UO_0000065	10.36	0.23	2.25	6.32	False	CHEMBL1614199	PUBCHEM_BIOASSAY: Estrogen Receptor-alpha Coactivator Binding Inhibitors Dose Response Confirmation. (Class of assay: confirmatory) [Related pubchem assays: 629 (Primary screen preceding this dose response confirmation assay.)]	B	BAO_0000357	single protein format	Homo sapiens	None	None	None	None	CHEMBL206	Estrogen receptor alpha	Homo sapiens	SINGLE PROTEIN	CHEMBL1201862	7	PubChem BioAssays			None
CHEMBL1509933		0	403.49	0	3.30	SID3713051	Cc1ccccc1Nc1nnc(SCC(=O)NC(=O)NCc2ccco2)s1	IC50	'='	17285.09	nM	4.76		Active	UO_0000065	11.80	0.24	1.46	4.36	False	CHEMBL1614199	PUBCHEM_BIOASSAY: Estrogen Receptor-alpha Coactivator Binding Inhibitors Dose Response Confirmation. (Class of assay: confirmatory) [Related pubchem assays: 629 (Primary screen preceding this dose response confirmation assay.)]	B	BAO_0000357	single protein format	Homo sapiens	None	None	None	None	CHEMBL206	Estrogen receptor alpha	Homo sapiens	SINGLE PROTEIN	CHEMBL1201862	7	PubChem BioAssays			None
CHEMBL1386091		0	350.33	0	3.26	SID14746384	O=C(Nc1ccccc1[N+](=O)[O-])C1=C(O)CCn2c1nc1ccccc12	IC50	'='	18587.7	nM	4.73		Active	UO_0000065	13.50	0.25	1.47	4.29	False	CHEMBL1614199	PUBCHEM_BIOASSAY: Estrogen Receptor-alpha Coactivator Binding Inhibitors Dose Response Confirmation. (Class of assay: confirmatory) [Related pubchem assays: 629 (Primary screen preceding this dose response confirmation assay.)]	B	BAO_0000357	single protein format	Homo sapiens	None	None	None	None	CHEMBL206	Estrogen receptor alpha	Homo sapiens	SINGLE PROTEIN	CHEMBL1201862	7	PubChem BioAssays			None
CHEMBL1393680		0	421.50	0	4.89	SID14735678	Cc1ccc(NC(=O)/C(=C/c2cccc([N+](=O)[O-])c2)NC(=O)C2CCCCC2)c(C)c1	IC50	'>'	50000.0	nM			Not Active	UO_0000065					False	CHEMBL1614199	PUBCHEM_BIOASSAY: Estrogen Receptor-alpha Coactivator Binding Inhibitors Dose Response Confirmation. (Class of assay: confirmatory) [Related pubchem assays: 629 (Primary screen preceding this dose response confirmation assay.)]	B	BAO_0000357	single protein format	Homo sapiens	None	None	None	None	CHEMBL206	Estrogen receptor alpha	Homo sapiens	SINGLE PROTEIN	CHEMBL1201862	7	PubChem BioAssays			None
CHEMBL1433062		0	386.79	0	2.65	SID864036	COc1ccc(OC)c(N2C(=O)[C@H]3ON=C(c4ccccc4Cl)[C@H]3C2=O)c1	IC50	'='	9784.89	nM	5.01		Active	UO_0000065	12.95	0.25	2.36	6.47	False	CHEMBL1614199	PUBCHEM_BIOASSAY: Estrogen Receptor-alpha Coactivator Binding Inhibitors Dose Response Confirmation. (Class of assay: confirmatory) [Related pubchem assays: 629 (Primary screen preceding this dose response confirmation assay.)]	B	BAO_0000357	single protein format	Homo sapiens	None	None	None	None	CHEMBL206	Estrogen receptor alpha	Homo sapiens	SINGLE PROTEIN	CHEMBL1201862	7	PubChem BioAssays			None
CHEMBL1453259		0	334.42	0	2.93	SID4265215	CC(=O)OC1CC(C)(C)N(OC(=O)c2ccc(N)cc2)C(C)(C)C1	IC50	'='	26347.17	nM	4.58		Active	UO_0000065	13.69	0.26	1.65	5.59	False	CHEMBL1614199	PUBCHEM_BIOASSAY: Estrogen Receptor-alpha Coactivator Binding Inhibitors Dose Response Confirmation. (Class of assay: confirmatory) [Related pubchem assays: 629 (Primary screen preceding this dose response confirmation assay.)]	B	BAO_0000357	single protein format	Homo sapiens	None	None	None	None	CHEMBL206	Estrogen receptor alpha	Homo sapiens	SINGLE PROTEIN	CHEMBL1201862	7	PubChem BioAssays			None
CHEMBL1526157		0	499.64	0	3.63	SID863318	COc1ccc(-n2c(SCC(=O)Nc3nccs3)nc3sc4c(c3c2=O)CCN(C)C4)cc1	IC50	'='	8475.25	nM	5.07		Active	UO_0000065	10.15	0.21	1.44	5.68	False	CHEMBL1614199	PUBCHEM_BIOASSAY: Estrogen Receptor-alpha Coactivator Binding Inhibitors Dose Response Confirmation. (Class of assay: confirmatory) [Related pubchem assays: 629 (Primary screen preceding this dose response confirmation assay.)]	B	BAO_0000357	single protein format	Homo sapiens	None	None	None	None	CHEMBL206	Estrogen receptor alpha	Homo sapiens	SINGLE PROTEIN	CHEMBL1201862	7	PubChem BioAssays			None
CHEMBL1324290		0	404.46	0	4.17	SID842142	COc1ccc2[nH]c3nc(SCc4nnc(-c5ccc(C)cc5)o4)nnc3c2c1	IC50	'='	6840.09	nM	5.17		Active	UO_0000065	12.77	0.24	0.99	5.03	False	CHEMBL1614199	PUBCHEM_BIOASSAY: Estrogen Receptor-alpha Coactivator Binding Inhibitors Dose Response Confirmation. (Class of assay: confirmatory) [Related pubchem assays: 629 (Primary screen preceding this dose response confirmation assay.)]	B	BAO_0000357	single protein format	Homo sapiens	None	None	None	None	CHEMBL206	Estrogen receptor alpha	Homo sapiens	SINGLE PROTEIN	CHEMBL1201862	7	PubChem BioAssays			None
CHEMBL58741		0	396.49	1	5.51	2	CN(CCc1ccccc1)c1cc(-c2ccc(O)cc2)cc(-c2ccc(O)cc2)n1	Ki	'>'	3000.0	nM				UO_0000065					False	CHEMBL682296	Ability to displace [3H]17-beta-estradiol from Estrogen receptor alpha by scintillation proximity assay.	B	BAO_0000357	single protein format	None	None	None	None	None	CHEMBL206	Estrogen receptor alpha	Homo sapiens	SINGLE PROTEIN	CHEMBL1133877	1	Scientific Literature	Bioorg. Med. Chem. Lett.	2001	None
CHEMBL113712		0	455.55	1	6.09	17	O=c1oc2cc(O)ccc2c(-c2cccc(OCCCN3CCCCC3)c2)c1-c1ccccc1	RBA	'='	45.0										False	CHEMBL673862	Binding affinity against estrogen receptor alpha relative to E2	B	BAO_0000357	single protein format	None	None	None	None	None	CHEMBL206	Estrogen receptor alpha	Homo sapiens	SINGLE PROTEIN	CHEMBL1147458	1	Scientific Literature	Bioorg. Med. Chem. Lett.	2004	None
CHEMBL334949		0	535.03	2	5.68	24	C/C(=C\Cc1c(O)c(C=O)c(C)c(Cl)c1OC(=O)CCCC(=O)O)CC/C=C(\C)[C@@H]1CC(=O)C(C)(C)O1	IC50						Not Active						False	CHEMBL677872	Minimum effective concentration required to inhibit Estrogen receptor 1 (ER alpha); Not detected	B	BAO_0000357	single protein format	None	None	None	None	None	CHEMBL206	Estrogen receptor alpha	Homo sapiens	SINGLE PROTEIN	CHEMBL1145088	1	Scientific Literature	J. Med. Chem.	2003	None
CHEMBL308162		0	362.42	0	3.69	7a	CCN1CCN[C@H](c2ccc(OC)cc2F)[C@@H]1c1ccc(OC)cc1F	Relative activation	'='	3.0	%				UO_0000187					False	CHEMBL677235	Activation of the estrogen receptors of MCF-7-2a cells at 10e-6 M.	B	BAO_0000019	assay format	None	None	None	None	None	CHEMBL206	Estrogen receptor alpha	Homo sapiens	SINGLE PROTEIN	CHEMBL1136050	1	Scientific Literature	J. Med. Chem.	2002	None
CHEMBL130579		0	496.05	1	7.34	10	COc1c(C=O)c(C)c(Cl)c(Oc2cccnc2)c1C/C=C(C)/C=C/[C@@]1(C)[C@H](C)CCC(=O)[C@@H]1C	IC50						Not Active						False	CHEMBL677872	Minimum effective concentration required to inhibit Estrogen receptor 1 (ER alpha); Not detected	B	BAO_0000357	single protein format	None	None	None	None	None	CHEMBL206	Estrogen receptor alpha	Homo sapiens	SINGLE PROTEIN	CHEMBL1145088	1	Scientific Literature	J. Med. Chem.	2003	None
CHEMBL181862		0	461.58	1	5.54	9	Oc1ccc([C@H]2Sc3cc(O)ccc3O[C@H]2c2ccc(OCCN3CC[C@@H]4C[C@@H]43)cc2)cc1	IC50	'='	0.5	nM	9.30			UO_0000065	20.15	0.38	3.76	14.96	False	CHEMBL831071	Binding potency for human ER alpha	B	BAO_0000357	single protein format	Homo sapiens	None	None	None	None	CHEMBL206	Estrogen receptor alpha	Homo sapiens	SINGLE PROTEIN	CHEMBL1137846	1	Scientific Literature	Bioorg. Med. Chem. Lett.	2004	None
CHEMBL174154		0	337.21	0	4.21	5b	CC1=N[C@H](c2ccc(O)cc2Cl)[C@H](c2ccc(O)cc2Cl)N1	Relative activation	'='	0.0	%				UO_0000187					False	CHEMBL712015	Activation of luciferase expression in MCF-7-2a cells relative to estradiol (E2)	F	BAO_0000219	cell-based format	Homo sapiens	None	None	None	None	CHEMBL206	Estrogen receptor alpha	Homo sapiens	SINGLE PROTEIN	CHEMBL1148415	1	Scientific Literature	J. Med. Chem.	2004	None
CHEMBL202624		0	370.27	0	3.76	10b	CCCN(c1ccccc1Br)S(=O)(=O)c1ccc(O)cc1	Efficacy	'='	35.0	%				UO_0000187					False	CHEMBL864089	Effect on binding to ER in Ad5-wt-ER-infected HAECT1 cells by creatine kinase expression at 10 uM relative to estradiol	F	BAO_0000219	cell-based format	Homo sapiens	None	None	HAECT1	None	CHEMBL206	Estrogen receptor alpha	Homo sapiens	SINGLE PROTEIN	CHEMBL1149456	1	Scientific Literature	Bioorg. Med. Chem. Lett.	2006	None
CHEMBL202624		0	370.27	0	3.76	10b	CCCN(c1ccccc1Br)S(=O)(=O)c1ccc(O)cc1	Efficacy	'='	2.8	%				UO_0000187					False	CHEMBL864090	Selectivity for NF-kappaB expression over creatine kinase expression in Ad5-wt-ER-infected HAECT1 cells	F	BAO_0000219	cell-based format	Homo sapiens	None	None	HAECT1	None	CHEMBL206	Estrogen receptor alpha	Homo sapiens	SINGLE PROTEIN	CHEMBL1149456	1	Scientific Literature	Bioorg. Med. Chem. Lett.	2006	None
CHEMBL313941		0	477.63	1	5.80	c	Oc1ccc(C[C@H]2Sc3cc(O)ccc3O[C@H]2c2ccc(OCCN3CCCCC3)cc2)cc1	IC50	'='	2.7	nM	8.57			UO_0000065	17.94	0.34	2.77	13.78	False	CHEMBL679321	Binding affinity towards human estrogen receptor alpha	B	BAO_0000357	single protein format	None	None	None	None	None	CHEMBL206	Estrogen receptor alpha	Homo sapiens	SINGLE PROTEIN	CHEMBL1146734	1	Scientific Literature	Bioorg. Med. Chem. Lett.	2004	None
CHEMBL203061		0	325.39	0	3.92	4j	O=S(=O)(c1ccc(O)cc1)N(c1ccccc1)c1ccccc1	EC50	'='	1543.0	nM	5.81			UO_0000065					False	CHEMBL864088	Effect on binding to ER in Ad5-wt-ER-infected HAECT1 cells by creatine kinase expression	F	BAO_0000219	cell-based format	Homo sapiens	None	None	HAECT1	None	CHEMBL206	Estrogen receptor alpha	Homo sapiens	SINGLE PROTEIN	CHEMBL1149456	1	Scientific Literature	Bioorg. Med. Chem. Lett.	2006	None
CHEMBL205070		0	291.37	0	3.00	4f	CCCN(c1ccccc1)S(=O)(=O)c1ccc(O)cc1	Efficacy	'='	0.77	%				UO_0000187					False	CHEMBL864090	Selectivity for NF-kappaB expression over creatine kinase expression in Ad5-wt-ER-infected HAECT1 cells	F	BAO_0000219	cell-based format	Homo sapiens	None	None	HAECT1	None	CHEMBL206	Estrogen receptor alpha	Homo sapiens	SINGLE PROTEIN	CHEMBL1149456	1	Scientific Literature	Bioorg. Med. Chem. Lett.	2006	None
CHEMBL184974		0	517.69	2	7.10	14	Oc1ccc([C@H]2Sc3cc(O)ccc3O[C@H]2c2ccc(OCCN3CCC4(CCCC4)CC3)cc2)cc1	IC50	'='	1.2	nM	8.92			UO_0000065	17.23	0.33	1.82	14.35	False	CHEMBL831071	Binding potency for human ER alpha	B	BAO_0000357	single protein format	Homo sapiens	None	None	None	None	CHEMBL206	Estrogen receptor alpha	Homo sapiens	SINGLE PROTEIN	CHEMBL1137846	1	Scientific Literature	Bioorg. Med. Chem. Lett.	2004	None
CHEMBL81	RALOXIFENE	4	473.59	1	6.08	Raloxifene	O=C(c1ccc(OCCN2CCCCC2)cc1)c1c(-c2ccc(O)cc2)sc2cc(O)ccc12	IC50	'='	1.8	nM	8.74			UO_0000065	18.46	0.35	2.66	12.49	True	CHEMBL831072	Binding potency for human ER alpha	B	BAO_0000357	single protein format	Homo sapiens	None	None	None	None	CHEMBL206	Estrogen receptor alpha	Homo sapiens	SINGLE PROTEIN	CHEMBL1137199	1	Scientific Literature	Bioorg. Med. Chem. Lett.	2004	None
CHEMBL188957		0	269.30	0	3.86	109	CCCc1cc(O)cc2nc(-c3ccc(O)cc3)oc12	IC50	'='	390.0	nM	6.41			UO_0000065	23.80	0.44	2.55	9.64	False	CHEMBL829540	Inhibitory concentration against human ER alpha expressed in Escherichia coli was determined using [3H]17-beta-estradiol as radio ligand	B	BAO_0000019	assay format	Homo sapiens	None	None	None	None	CHEMBL206	Estrogen receptor alpha	Homo sapiens	SINGLE PROTEIN	CHEMBL1138773	1	Scientific Literature	J. Med. Chem.	2004	None
CHEMBL184003		0	283.33	0	4.25	111	CCCCc1cc(O)cc2nc(-c3ccc(O)cc3)oc12	IC50	'='	498.0	nM	6.30			UO_0000065	22.25	0.41	2.05	9.48	False	CHEMBL829540	Inhibitory concentration against human ER alpha expressed in Escherichia coli was determined using [3H]17-beta-estradiol as radio ligand	B	BAO_0000019	assay format	Homo sapiens	None	None	None	None	CHEMBL206	Estrogen receptor alpha	Homo sapiens	SINGLE PROTEIN	CHEMBL1138773	1	Scientific Literature	J. Med. Chem.	2004	None
CHEMBL188049		0	267.28	0	3.63	113	C=CCc1cc(O)cc2nc(-c3ccc(O)cc3)oc12	IC50	'='	727.0	nM	6.14			UO_0000065	22.97	0.42	2.51	9.23	False	CHEMBL829540	Inhibitory concentration against human ER alpha expressed in Escherichia coli was determined using [3H]17-beta-estradiol as radio ligand	B	BAO_0000019	assay format	Homo sapiens	None	None	None	None	CHEMBL206	Estrogen receptor alpha	Homo sapiens	SINGLE PROTEIN	CHEMBL1138773	1	Scientific Literature	J. Med. Chem.	2004	None
CHEMBL363955		0	253.26	0	3.55	116	C=Cc1cc(O)cc2nc(-c3ccc(O)cc3)oc12	IC50	'='	447.0	nM	6.35			UO_0000065	25.07	0.46	2.80	9.55	False	CHEMBL829540	Inhibitory concentration against human ER alpha expressed in Escherichia coli was determined using [3H]17-beta-estradiol as radio ligand	B	BAO_0000019	assay format	Homo sapiens	None	None	None	None	CHEMBL206	Estrogen receptor alpha	Homo sapiens	SINGLE PROTEIN	CHEMBL1138773	1	Scientific Literature	J. Med. Chem.	2004	None
CHEMBL450940	PRINABEREL	2	271.25	0	3.69	117	C=Cc1cc(O)cc2nc(-c3ccc(O)c(F)c3)oc12	IC50	'='	1216.0	nM	5.92			UO_0000065	21.81	0.40	2.23	8.90	False	CHEMBL829540	Inhibitory concentration against human ER alpha expressed in Escherichia coli was determined using [3H]17-beta-estradiol as radio ligand	B	BAO_0000019	assay format	Homo sapiens	None	None	None	None	CHEMBL206	Estrogen receptor alpha	Homo sapiens	SINGLE PROTEIN	CHEMBL1138773	1	Scientific Literature	J. Med. Chem.	2004	None
CHEMBL188900		0	332.15	0	4.27	120	Oc1ccc(-c2nc3cc(O)cc(/C=C\Br)c3o2)cc1	IC50	'='	4652.0	nM	5.33			UO_0000065	16.05	0.36	1.06	8.02	False	CHEMBL829540	Inhibitory concentration against human ER alpha expressed in Escherichia coli was determined using [3H]17-beta-estradiol as radio ligand	B	BAO_0000019	assay format	Homo sapiens	None	None	None	None	CHEMBL206	Estrogen receptor alpha	Homo sapiens	SINGLE PROTEIN	CHEMBL1138773	1	Scientific Literature	J. Med. Chem.	2004	None
CHEMBL361272		0	350.14	0	4.41	121	Oc1ccc(-c2nc3cc(O)cc(/C=C\Br)c3o2)c(F)c1	IC50	'='	196.0	nM	6.71			UO_0000065	19.16	0.44	2.30	10.09	False	CHEMBL829540	Inhibitory concentration against human ER alpha expressed in Escherichia coli was determined using [3H]17-beta-estradiol as radio ligand	B	BAO_0000019	assay format	Homo sapiens	None	None	None	None	CHEMBL206	Estrogen receptor alpha	Homo sapiens	SINGLE PROTEIN	CHEMBL1138773	1	Scientific Literature	J. Med. Chem.	2004	None
CHEMBL188846		0	271.25	0	3.69	123	C=Cc1cc(O)cc2nc(-c3ccc(O)cc3F)oc12	IC50	'='	227.0	nM	6.64			UO_0000065	24.49	0.45	2.95	9.99	False	CHEMBL829540	Inhibitory concentration against human ER alpha expressed in Escherichia coli was determined using [3H]17-beta-estradiol as radio ligand	B	BAO_0000019	assay format	Homo sapiens	None	None	None	None	CHEMBL206	Estrogen receptor alpha	Homo sapiens	SINGLE PROTEIN	CHEMBL1138773	1	Scientific Literature	J. Med. Chem.	2004	None
CHEMBL400480		0	298.47	1	5.03	13	C=C[C@]12CCC(=C)C=C1CC[C@@H]1[C@@H]2CC[C@]2(C)[C@@H](O)CC[C@@H]12	IC50	'>'	10000.0	nM				UO_0000065					False	CHEMBL925467	Binding affinity at human recombinant ERalpha	B	BAO_0000357	single protein format	Homo sapiens	None	None	None	None	CHEMBL206	Estrogen receptor alpha	Homo sapiens	SINGLE PROTEIN	CHEMBL1140529	1	Scientific Literature	Bioorg. Med. Chem. Lett.	2007	None
CHEMBL430395		0	318.89	1	5.21	7	C=C[C@]12CCC(Cl)=CC1=CC[C@@H]1[C@@H]2CC[C@]2(C)[C@@H](O)CC[C@@H]12	IC50	'='	5740.0	nM	5.24			UO_0000065	16.44	0.33	0.03	25.91	False	CHEMBL925467	Binding affinity at human recombinant ERalpha	B	BAO_0000357	single protein format	Homo sapiens	None	None	None	None	CHEMBL206	Estrogen receptor alpha	Homo sapiens	SINGLE PROTEIN	CHEMBL1140529	1	Scientific Literature	Bioorg. Med. Chem. Lett.	2007	None
CHEMBL246138		0	302.46	0	3.84	1	C=C[C@]12CC[C@H](O)CC1=CC[C@@H]1[C@@H]2CC[C@]2(C)[C@@H](O)CC[C@@H]12	EC50	'='	980.0	nM	6.01			UO_0000065					False	CHEMBL925469	Agonist activity at ERalpha expressed in HEK293 cells by transactivation assay	F	BAO_0000219	cell-based format	Homo sapiens	None	None	HEK293	None	CHEMBL206	Estrogen receptor alpha	Homo sapiens	SINGLE PROTEIN	CHEMBL1140529	1	Scientific Literature	Bioorg. Med. Chem. Lett.	2007	CHEMBL3307715
CHEMBL249903		0	312.50	1	5.42	5	C=C[C@]12CCC(CC)=CC1=CC[C@@H]1[C@@H]2CC[C@]2(C)[C@@H](O)CC[C@@H]12	Activity	'='	3.0	%				UO_0000187					False	CHEMBL925469	Agonist activity at ERalpha expressed in HEK293 cells by transactivation assay	F	BAO_0000219	cell-based format	Homo sapiens	None	None	HEK293	None	CHEMBL206	Estrogen receptor alpha	Homo sapiens	SINGLE PROTEIN	CHEMBL1140529	1	Scientific Literature	Bioorg. Med. Chem. Lett.	2007	CHEMBL3307715
CHEMBL2113027		0	477.63	1	6.18	9	CC[C@H]1CCN(CCOc2ccc([C@@H]3Oc4ccc(O)cc4S[C@@H]3c3ccc(O)cc3)cc2)C1	IC50	'='	1.1	nM	8.96			UO_0000065	18.76	0.36	2.78	14.41	False	CHEMBL832667	Inhibition of bindign to recombinant human estrogen receptor alpha	B	BAO_0000357	single protein format	Homo sapiens	None	None	None	None	CHEMBL206	Estrogen receptor alpha	Homo sapiens	SINGLE PROTEIN	CHEMBL1144457	1	Scientific Literature	Bioorg. Med. Chem. Lett.	2005	None
CHEMBL280118		0	266.34	0	3.86	12 (cis)	Oc1ccc2c(c1)CC[C@@H]1c3ccc(O)cc3CC[C@H]21	RBA	'='	11.0	%				UO_0000187					False	CHEMBL673846	Relative binding affinity for human Estrogen receptor alpha compared to estradiol (E2)	B	BAO_0000357	single protein format	Homo sapiens	None	None	None	None	CHEMBL206	Estrogen receptor alpha	Homo sapiens	SINGLE PROTEIN	CHEMBL1134060	1	Scientific Literature	Bioorg. Med. Chem. Lett.	2001	None
CHEMBL135	ESTRADIOL	4	272.39	0	3.61	estradiol	C[C@]12CC[C@@H]3c4ccc(O)cc4CC[C@H]3[C@@H]1CC[C@@H]2O	Response	'='	100.0	%				UO_0000187					False	CHEMBL686393	Transcriptional activation in human endometrial carcinoma (HEC-1) cells expressing estrogen receptor alpha in presence of 1 nM estradiol	F	BAO_0000019	assay format	Homo sapiens	None	None	None	None	CHEMBL206	Estrogen receptor alpha	Homo sapiens	SINGLE PROTEIN	CHEMBL1134060	1	Scientific Literature	Bioorg. Med. Chem. Lett.	2001	None
CHEMBL368449		0	473.61	1	6.23	8	C[C@@H]1c2cc(O)ccc2O[C@@H](c2ccc(OC[C@H](C)N3CC[C@@H](C)C3)cc2)[C@H]1c1ccc(O)cc1	IC50	'='	1.3	nM	8.89			UO_0000065	18.76	0.35	2.66	14.30	False	CHEMBL831077	Inhibition of estrogen receptor alpha	B	BAO_0000357	single protein format	Homo sapiens	None	None	None	None	CHEMBL206	Estrogen receptor alpha	Homo sapiens	SINGLE PROTEIN	CHEMBL1142044	1	Scientific Literature	Bioorg. Med. Chem. Lett.	2005	None
CHEMBL183344		0	463.60	1	5.93	7	C[C@H]1CCCN1CCOc1ccc([C@@H]2Oc3ccc(O)cc3S[C@@H]2c2ccc(O)cc2)cc1	IC50	'='	0.8	nM	9.10			UO_0000065	19.62	0.38	3.17	14.63	False	CHEMBL832667	Inhibition of bindign to recombinant human estrogen receptor alpha	B	BAO_0000357	single protein format	Homo sapiens	None	None	None	None	CHEMBL206	Estrogen receptor alpha	Homo sapiens	SINGLE PROTEIN	CHEMBL1144457	1	Scientific Literature	Bioorg. Med. Chem. Lett.	2005	None
CHEMBL185126		0	258.25	0	3.96	20	Cc1cc(O)cc2cc(-c3ccc(O)c(F)c3)oc12	IC50	'='	109.0	nM	6.96			UO_0000065	26.96	0.50	3.00	12.99	False	CHEMBL832786	Binding affinity for human Estrogen receptor alpha	B	BAO_0000357	single protein format	Homo sapiens	None	None	None	None	CHEMBL206	Estrogen receptor alpha	Homo sapiens	SINGLE PROTEIN	CHEMBL1137038	1	Scientific Literature	Bioorg. Med. Chem. Lett.	2004	None
CHEMBL103294		0	477.05	1	6.24	11	CC1(c2ccc(OCCN3CCCCC3)cc2)c2ccc(O)cc2CCN1c1ccc(Cl)cc1	IC50	'='	3.097	nM	8.51			UO_0000065	17.84	0.34	2.27	23.68	False	CHEMBL831663	Inhibition of transcriptional activation by human estrogen receptor alpha	B	BAO_0000357	single protein format	Homo sapiens	None	None	None	None	CHEMBL206	Estrogen receptor alpha	Homo sapiens	SINGLE PROTEIN	CHEMBL1141983	1	Scientific Literature	Bioorg. Med. Chem. Lett.	2005	None
CHEMBL364368		0	443.59	0	4.93	3	C#C[C@]1(O)CC[C@H]2[C@@H]3CCC4=CC(=O)CCC4=C3[C@@H](c3ccc(N(C)C(C)=O)cc3)C[C@@]21C	Ki	'='	34.0	nM	7.47			UO_0000065	16.84	0.31	2.54	12.96	False	CHEMBL839531	Inhibition of human Estrogen receptor alpha	B	BAO_0000357	single protein format	Homo sapiens	None	None	None	None	CHEMBL206	Estrogen receptor alpha	Homo sapiens	SINGLE PROTEIN	CHEMBL1138676	1	Scientific Literature	J. Med. Chem.	2004	None
CHEMBL334096		0	417.53	1	5.44	5	Oc1ccc([C@H]2Sc3cc(O)ccc3O[C@H]2c2ccc(C3=CCNCC3)cc2)cc1	IC50	'='	1.4	nM	8.85			UO_0000065	21.21	0.40	3.41	14.35	False	CHEMBL677477	Binding affinity for human estrogen receptor alpha	B	BAO_0000357	single protein format	Homo sapiens	None	None	None	None	CHEMBL206	Estrogen receptor alpha	Homo sapiens	SINGLE PROTEIN	CHEMBL1148423	1	Scientific Literature	Bioorg. Med. Chem. Lett.	2004	None
CHEMBL178857		0	524.60	2	5.77	2c	O=C(c1ccc(N2CCN(C(=O)c3ccco3)CC2)cc1)c1c(-c2ccc(O)cc2)sc2cc(O)ccc12	IC50	'='	2.65	nM	8.58			UO_0000065	16.35	0.31	2.81	9.10	False	CHEMBL833547	Inhibition of estrogen receptor alpha	B	BAO_0000357	single protein format	Homo sapiens	None	None	None	None	CHEMBL206	Estrogen receptor alpha	Homo sapiens	SINGLE PROTEIN	CHEMBL1141904	1	Scientific Literature	Bioorg. Med. Chem. Lett.	2005	None
CHEMBL180707		0	569.08	2	6.83	2f	O=C(c1ccc(N2CCN(C(=O)c3ccc(Cl)cc3)CC2)cc1)c1c(-c2ccc(O)cc2)sc2cc(O)ccc12	IC50	'='	0.78	nM	9.11			UO_0000065	16.00	0.31	2.28	11.23	False	CHEMBL833547	Inhibition of estrogen receptor alpha	B	BAO_0000357	single protein format	Homo sapiens	None	None	None	None	CHEMBL206	Estrogen receptor alpha	Homo sapiens	SINGLE PROTEIN	CHEMBL1141904	1	Scientific Literature	Bioorg. Med. Chem. Lett.	2005	None
CHEMBL25228		0	354.36	0	3.97	22	O=C1c2ccccc2C(=O)C12C(c1ccc(O)cc1)=Cc1cc(O)ccc12	IC50	'='	91.0	nM	7.04			UO_0000065	19.87	0.36	3.07	9.44	False	CHEMBL679322	Binding affinity for estrogen receptor alpha	B	BAO_0000357	single protein format	Homo sapiens	None	None	None	None	CHEMBL206	Estrogen receptor alpha	Homo sapiens	SINGLE PROTEIN	CHEMBL1147609	1	Scientific Literature	Bioorg. Med. Chem. Lett.	2004	None
CHEMBL327515		0	442.60	1	5.50	19b	Cc1ccc(N2CCc3cc(O)ccc3C2(C)c2ccc(OCCN3CCCC3)cc2)cc1	IC50	'='	31.0	nM	7.51			UO_0000065	16.96	0.31	2.01	20.89	True	CHEMBL682290	Inhibitory concentration against estrogen receptor alpha using radioligand binding assay.	B	BAO_0000357	single protein format	None	None	None	None	None	CHEMBL206	Estrogen receptor alpha	Homo sapiens	SINGLE PROTEIN	CHEMBL1145829	1	Scientific Literature	J. Med. Chem.	2003	None
CHEMBL125024		0	344.44	1	6.16	17a	Oc1ccc(-c2cc(-c3ccccc3)c(-c3ccc(O)cc3)s2)cc1	RBA	'='	0.03										False	CHEMBL677948	Relative binding affinity (RBA) for ER alpha using lamb uterine cytosol determined by a competitive radiometric binding assay using 10 nM [3H]estradiol as the radioligand	B	BAO_0000357	single protein format	Ovis aries	None	None	None	None	CHEMBL206	Estrogen receptor alpha	Homo sapiens	SINGLE PROTEIN	CHEMBL1134677	1	Scientific Literature	J. Med. Chem.	2001	None
CHEMBL315761		0	437.56	1	5.82	g	Oc1ccc2c(c1)S[C@H](c1ccco1)[C@H](c1ccc(OCCN3CCCCC3)cc1)O2	IC50	'='	35.0	nM	7.46			UO_0000065	17.04	0.33	1.64	13.54	False	CHEMBL679321	Binding affinity towards human estrogen receptor alpha	B	BAO_0000357	single protein format	None	None	None	None	None	CHEMBL206	Estrogen receptor alpha	Homo sapiens	SINGLE PROTEIN	CHEMBL1146734	1	Scientific Literature	Bioorg. Med. Chem. Lett.	2004	None
CHEMBL315271		0	453.65	1	6.43	n	Oc1ccc2c(c1)S[C@H](CC1CCCC1)[C@H](c1ccc(OCCN3CCCCC3)cc1)O2	IC50	'='	3.0	nM	8.52			UO_0000065	18.79	0.36	2.09	20.33	False	CHEMBL679321	Binding affinity towards human estrogen receptor alpha	B	BAO_0000357	single protein format	None	None	None	None	None	CHEMBL206	Estrogen receptor alpha	Homo sapiens	SINGLE PROTEIN	CHEMBL1146734	1	Scientific Literature	Bioorg. Med. Chem. Lett.	2004	None
CHEMBL59552		0	332.45	1	5.21	5	CC(C)CN(C)c1cc(-c2ccccc2)cc(-c2ccc(O)cc2)n1	Ki	'='	620.0	nM	6.21			UO_0000065	18.67	0.34	1.00	17.07	False	CHEMBL682296	Ability to displace [3H]17-beta-estradiol from Estrogen receptor alpha by scintillation proximity assay.	B	BAO_0000357	single protein format	None	None	None	None	None	CHEMBL206	Estrogen receptor alpha	Homo sapiens	SINGLE PROTEIN	CHEMBL1133877	1	Scientific Literature	Bioorg. Med. Chem. Lett.	2001	None
CHEMBL78704		0	414.59	1	5.72	RU-43044	CC#C[C@]1(O)CCC2C3CCC4=CC(=O)CC[C@]4(Cc4ccc(C)cc4)C3=CC[C@@]21C	Ki	'>'	10000.0	nM				UO_0000065					False	CHEMBL682299	Displacement of radioligand from human Estrogen receptor alpha	B	BAO_0000357	single protein format	Homo sapiens	None	None	None	None	CHEMBL206	Estrogen receptor alpha	Homo sapiens	SINGLE PROTEIN	CHEMBL1135457	1	Scientific Literature	J. Med. Chem.	2002	None
CHEMBL58714		0	434.58	1	6.89	19	Cc1cc(-c2cc(-c3ccccc3)cc(N3CCC(Cc4ccccc4)CC3)n2)ccc1O	Ki	'='	20.0	nM	7.70			UO_0000065	17.72	0.32	0.81	21.17	False	CHEMBL682296	Ability to displace [3H]17-beta-estradiol from Estrogen receptor alpha by scintillation proximity assay.	B	BAO_0000357	single protein format	None	None	None	None	None	CHEMBL206	Estrogen receptor alpha	Homo sapiens	SINGLE PROTEIN	CHEMBL1133877	1	Scientific Literature	Bioorg. Med. Chem. Lett.	2001	None
CHEMBL127941		0	355.44	1	5.78	19	CCc1c(-c2ccc(O)cc2)cc(-c2ccccc2)n1-c1ccc(O)cc1	RBA	'='				Potential missing data							False	CHEMBL681154	Relative binding affinity (RBA) for ER alpha (Estrogen receptor alpha) determined by a competitive radiometric binding assay using 10 nM [3H]estradiol as the radioligand	B	BAO_0000357	single protein format	None	None	None	None	None	CHEMBL206	Estrogen receptor alpha	Homo sapiens	SINGLE PROTEIN	CHEMBL1134677	1	Scientific Literature	J. Med. Chem.	2001	None
CHEMBL174021		0	268.32	0	2.90	5a	CC1=N[C@H](c2ccc(O)cc2)[C@H](c2ccc(O)cc2)N1	Relative activation	'='	2.0	%				UO_0000187					False	CHEMBL712015	Activation of luciferase expression in MCF-7-2a cells relative to estradiol (E2)	F	BAO_0000219	cell-based format	Homo sapiens	None	None	None	None	CHEMBL206	Estrogen receptor alpha	Homo sapiens	SINGLE PROTEIN	CHEMBL1148415	1	Scientific Literature	J. Med. Chem.	2004	None
CHEMBL1214837		0	296.32	0	3.95	3c	CCCOc1ccc2c(=O)c(-c3ccc(O)cc3)coc2c1	Activity	'='	44.9	%				UO_0000187					False	CHEMBL1219559	Displacement of fluorescent labeled ES2 from recombinant ERalpha relative to estradiol	B	BAO_0000357	single protein format	None	None	None	None	None	CHEMBL206	Estrogen receptor alpha	Homo sapiens	SINGLE PROTEIN	CHEMBL1212895	1	Scientific Literature	J. Med. Chem.	2010	None
CHEMBL278703	ERTEBEREL	2	282.34	0	4.12	1	Oc1ccc([C@@H]2Oc3ccc(O)cc3[C@@H]3CCC[C@@H]32)cc1	Ki	'='	2.29	nM	8.64			UO_0000065	30.60	0.56	4.52	17.39	False	CHEMBL897997	Displacement of [3H]estradiol from human recombinant ERalpha	B	BAO_0000357	single protein format	Homo sapiens	None	None	None	None	CHEMBL206	Estrogen receptor alpha	Homo sapiens	SINGLE PROTEIN	CHEMBL1149686	1	Scientific Literature	Bioorg. Med. Chem. Lett.	2007	None
CHEMBL236045		0	296.37	0	4.36	2e	C[C@@H]1C[C@H]2[C@@H](C1)c1cc(O)ccc1O[C@H]2c1ccc(O)cc1	Ki	'='	3.3	nM	8.48			UO_0000065	28.62	0.53	4.12	17.07	False	CHEMBL897773	Binding affinity to human ERalpha	B	BAO_0000357	single protein format	Homo sapiens	None	None	None	None	CHEMBL206	Estrogen receptor alpha	Homo sapiens	SINGLE PROTEIN	CHEMBL1149651	1	Scientific Literature	Bioorg. Med. Chem. Lett.	2007	None
CHEMBL240369		0	309.37	0	3.18	10e	O=C(C1CC1)N1CC(c2ccc(O)cc2)Cc2ccc(O)cc21	Activity						Not Active						False	CHEMBL898603	Displacement of [3H]17beta-estradiol from recombinant human ERalpha	B	BAO_0000357	single protein format	Homo sapiens	None	None	None	None	CHEMBL206	Estrogen receptor alpha	Homo sapiens	SINGLE PROTEIN	CHEMBL1149626	1	Scientific Literature	Bioorg. Med. Chem.	2007	None
CHEMBL224240		0	420.49	0	4.25	endo 12p	O=S(=O)(Oc1ccc(O)cc1)[C@H]1CC2OC1C(c1ccccc1)=C2c1ccccc1	RBA	'='	0.025	%				UO_0000187					False	CHEMBL915470	Displacement of [3H]estradiol from human ERalpha relative to estradiol	B	BAO_0000357	single protein format	Homo sapiens	None	None	None	None	CHEMBL206	Estrogen receptor alpha	Homo sapiens	SINGLE PROTEIN	CHEMBL1139477	1	Scientific Literature	J. Med. Chem.	2005	None
CHEMBL460834		0	260.38	0	3.75	9c	Cc1cc([C@H]2CC[C@]3(C)[C@@H](O)CC[C@H]3C2)ccc1O	RBA						Not Determined						False	CHEMBL1026549	Displacement of [3H]estradiol form ERalpha assessed as relative binding affinity relative to estradiol	B	BAO_0000357	single protein format	None	None	None	None	None	CHEMBL206	Estrogen receptor alpha	Homo sapiens	SINGLE PROTEIN	CHEMBL1152708	1	Scientific Literature	Bioorg. Med. Chem. Lett.	2009	None
CHEMBL459990		0	282.33	0	3.72	9l	C[C@]12CC[C@H](c3cc(F)c(O)c(F)c3)C[C@@H]1CC[C@@H]2O	RBA	'='	0.04	%				UO_0000187					False	CHEMBL1026549	Displacement of [3H]estradiol form ERalpha assessed as relative binding affinity relative to estradiol	B	BAO_0000357	single protein format	None	None	None	None	None	CHEMBL206	Estrogen receptor alpha	Homo sapiens	SINGLE PROTEIN	CHEMBL1152708	1	Scientific Literature	Bioorg. Med. Chem. Lett.	2009	None
CHEMBL223065		0	436.49	0	3.96	exo 12a	O=S(=O)(Oc1ccccc1)[C@H]1CC2OC1C(c1ccc(O)cc1)=C2c1ccc(O)cc1	Activity						Active						False	CHEMBL915473	Activity at ERalpha in human HEC1 cells assessed as antagonism of estradiol-activated transcription activation relative to estradiol	F	BAO_0000219	cell-based format	Homo sapiens	None	None	HEC-1	None	CHEMBL206	Estrogen receptor alpha	Homo sapiens	SINGLE PROTEIN	CHEMBL1139477	1	Scientific Literature	J. Med. Chem.	2005	CHEMBL3308740
CHEMBL569147		0	257.33	0	3.79	31a	CC[C@H](c1ccc(O)cn1)[C@H](C)c1ccc(O)cc1	EC50						Not Determined						False	CHEMBL1052737	Activity at human ERalpha expressed in HEC1 cells co-transfected with 2ERE-pS2-Luc assessed as relative transcriptional potency by luciferase reporter assay	B	BAO_0000219	cell-based format	Homo sapiens	None	None	HEC-1	None	CHEMBL206	Estrogen receptor alpha	Homo sapiens	SINGLE PROTEIN	CHEMBL1153603	1	Scientific Literature	Eur. J. Med. Chem.	2009	CHEMBL3308740
CHEMBL1627401		0	348.41	0	2.96	E16-1,2F1	O=C(OCCF)[C@@H]1C[C@@H]2C(CC[C@@H]3c4ccc(O)cc4CC[C@H]32)[C@H]1O	RBA	'='	16.0										False	CHEMBL673845	Inhibition of [3H]estradiol binding to human estrogen receptor alpha LBD expressed in Escherichia coli	B	BAO_0000019	assay format	Homo sapiens	None	None	None	None	CHEMBL206	Estrogen receptor alpha	Homo sapiens	SINGLE PROTEIN	CHEMBL1134490	1	Scientific Literature	J. Med. Chem.	2001	None
CHEMBL154988		0	496.06	0	3.71	34	CN1CCN(c2nc(NCCc3ccc(O)cc3)nc(N(C)CCCc3ccc(Cl)cc3)n2)CC1	Ki	'='	145.0	nM	6.84			UO_0000065	13.79	0.27	3.13	8.48	False	CHEMBL682301	In vitro binding affinity towards human Estrogen receptor alpha using [3H]17-beta-estradiol as radioligand	B	BAO_0000357	single protein format	None	None	None	None	None	CHEMBL206	Estrogen receptor alpha	Homo sapiens	SINGLE PROTEIN	CHEMBL1135674	1	Scientific Literature	J. Med. Chem.	2002	None
CHEMBL1784258	TEPHROCANDIDIN A	0	354.40	0	3.89	1, Tephrocandidin A	COc1cc(O)c(/C=C\C(C)(C)O)c2c1C(=O)C[C@@H](c1ccccc1)O2	Inhibition	'='	70.1	%				UO_0000187					False	CHEMBL1786579	Inhibition of fluorescence-labeled 17beta-estradiol binding to ERalpha receptor at 5 mM after 2 hrs by fluorometric analysis	B	BAO_0000357	single protein format	None	None	None	None	None	CHEMBL206	Estrogen receptor alpha	Homo sapiens	SINGLE PROTEIN	CHEMBL1781994	1	Scientific Literature	J. Nat. Prod.	2011	None
CHEMBL1784261		0	254.37	0	1.86	4	C=C1CC[C@@H](O)[C@]2(C)CC[C@@](O)(C(C)C)[C@H](O)[C@@H]12	IC50	'='	2800000.0	nM		Outside typical range		UO_0000065					False	CHEMBL1786581	Inhibition of fluorescence-labeled 17beta-estradiol binding to ERalpha receptor after 2 hrs by fluorometric analysis	B	BAO_0000357	single protein format	None	None	None	None	None	CHEMBL206	Estrogen receptor alpha	Homo sapiens	SINGLE PROTEIN	CHEMBL1781994	1	Scientific Literature	J. Nat. Prod.	2011	None
CHEMBL1784261		0	254.37	0	1.86	4	C=C1CC[C@@H](O)[C@]2(C)CC[C@@](O)(C(C)C)[C@H](O)[C@@H]12	Inhibition	'='	67.3	%				UO_0000187					False	CHEMBL1786579	Inhibition of fluorescence-labeled 17beta-estradiol binding to ERalpha receptor at 5 mM after 2 hrs by fluorometric analysis	B	BAO_0000357	single protein format	None	None	None	None	None	CHEMBL206	Estrogen receptor alpha	Homo sapiens	SINGLE PROTEIN	CHEMBL1781994	1	Scientific Literature	J. Nat. Prod.	2011	None
CHEMBL213481		0	281.36	0	3.44	25	CCC1=C2c3ccc4[nH]nnc4c3CC2(CC)CCC1=O	IC50	'='	1322.0	nM	5.88			UO_0000065	20.89	0.38	2.44	10.03	False	CHEMBL855873	Binding affinity to human recombinant ERalpha by scintillation proximity assay	B	BAO_0000357	single protein format	Homo sapiens	None	None	None	None	CHEMBL206	Estrogen receptor alpha	Homo sapiens	SINGLE PROTEIN	CHEMBL1146919	1	Scientific Literature	Bioorg. Med. Chem. Lett.	2006	None
CHEMBL216355		0	282.34	0	4.12	1b	Oc1ccc([C@H]2Oc3ccc(O)cc3[C@H]3CCC[C@H]32)cc1	Ki	'='	14.5	nM	7.84			UO_0000065	27.76	0.51	3.72	15.78	False	CHEMBL899643	Binding affinity at ERalpha	B	BAO_0000357	single protein format	None	None	None	None	None	CHEMBL206	Estrogen receptor alpha	Homo sapiens	SINGLE PROTEIN	CHEMBL1137461	1	Scientific Literature	Bioorg. Med. Chem. Lett.	2007	None
CHEMBL236086		0	326.39	0	4.26	2a	COCc1cc(O)cc2c1O[C@@H](c1ccc(O)cc1)[C@H]1CCC[C@@H]21	Ki	'='	11.9	nM	7.92			UO_0000065	24.28	0.45	3.66	13.45	False	CHEMBL899643	Binding affinity at ERalpha	B	BAO_0000357	single protein format	None	None	None	None	None	CHEMBL206	Estrogen receptor alpha	Homo sapiens	SINGLE PROTEIN	CHEMBL1137461	1	Scientific Literature	Bioorg. Med. Chem. Lett.	2007	None
CHEMBL138671		0	216.32	0	4.08	20	Oc1ccc(C2C3CCCC2CCC3)cc1	RBA	'='	0.13										False	CHEMBL681153	Affinity for estrogen receptor alpha (ER-alpha) relative to estradiol	B	BAO_0000357	single protein format	None	None	None	None	None	CHEMBL206	Estrogen receptor alpha	Homo sapiens	SINGLE PROTEIN	CHEMBL1144864	1	Scientific Literature	Bioorg. Med. Chem. Lett.	2003	None
CHEMBL214692		0	363.49	1	5.03	47	CCCC[C@@]12CCC(=O)C(c3cccs3)=C1c1ccc3[nH]nnc3c1C2	IC50	'='	34.0	nM	7.47			UO_0000065	20.55	0.39	2.44	12.74	False	CHEMBL855873	Binding affinity to human recombinant ERalpha by scintillation proximity assay	B	BAO_0000357	single protein format	Homo sapiens	None	None	None	None	CHEMBL206	Estrogen receptor alpha	Homo sapiens	SINGLE PROTEIN	CHEMBL1146919	1	Scientific Literature	Bioorg. Med. Chem. Lett.	2006	None
CHEMBL1526738		0	347.42	0	3.49	SID7971443	CCOC(=O)c1sc(NC(=O)c2ccc3ncsc3c2)nc1C	EC50	'='	9999000.0	nM		Outside typical range	Active	UO_0000065					False	CHEMBL1614527	PUBCHEM_BIOASSAY: Estrogen Receptor-alpha Coactivator Binding Potentiators Dose Response Confirmation. (Class of assay: confirmatory) [Related pubchem assays: 639 (Primary screen preceding this dose response confirmation assay.)]	B	BAO_0000357	single protein format	Homo sapiens	None	None	None	None	CHEMBL206	Estrogen receptor alpha	Homo sapiens	SINGLE PROTEIN	CHEMBL1201862	7	PubChem BioAssays			None
CHEMBL1382890		0	329.40	0	2.82	SID3714436	CC(C)CCNC(=O)COc1ccc2c3c(c(=O)oc2c1)CCC3	EC50	'='	13336.53	nM	4.88		Not Active	UO_0000065	14.80	0.28	2.05	7.11	False	CHEMBL1614527	PUBCHEM_BIOASSAY: Estrogen Receptor-alpha Coactivator Binding Potentiators Dose Response Confirmation. (Class of assay: confirmatory) [Related pubchem assays: 639 (Primary screen preceding this dose response confirmation assay.)]	B	BAO_0000357	single protein format	Homo sapiens	None	None	None	None	CHEMBL206	Estrogen receptor alpha	Homo sapiens	SINGLE PROTEIN	CHEMBL1201862	7	PubChem BioAssays			None
CHEMBL1453481		0	421.47	0	2.84	SID14744966	COC(=O)c1ccc(COC(=O)c2ccc(S(=O)(=O)N3CCC(C)CC3)cc2)o1	EC50	'='	12643.12	nM	4.90		Not Active	UO_0000065	11.62	0.23	2.06	4.75	False	CHEMBL1614527	PUBCHEM_BIOASSAY: Estrogen Receptor-alpha Coactivator Binding Potentiators Dose Response Confirmation. (Class of assay: confirmatory) [Related pubchem assays: 639 (Primary screen preceding this dose response confirmation assay.)]	B	BAO_0000357	single protein format	Homo sapiens	None	None	None	None	CHEMBL206	Estrogen receptor alpha	Homo sapiens	SINGLE PROTEIN	CHEMBL1201862	7	PubChem BioAssays			None
CHEMBL1559853		0	342.38	0	3.75	SID4261785	COC(=O)c1c(-c2ccncc2)csc1NC(=O)c1ccoc1C	EC50	'='	23055.73	nM	4.64		Active	UO_0000065	13.54	0.26	0.89	5.69	False	CHEMBL1614527	PUBCHEM_BIOASSAY: Estrogen Receptor-alpha Coactivator Binding Potentiators Dose Response Confirmation. (Class of assay: confirmatory) [Related pubchem assays: 639 (Primary screen preceding this dose response confirmation assay.)]	B	BAO_0000357	single protein format	Homo sapiens	None	None	None	None	CHEMBL206	Estrogen receptor alpha	Homo sapiens	SINGLE PROTEIN	CHEMBL1201862	7	PubChem BioAssays			None
CHEMBL1521144		0	396.86	0	4.15	SID4251608	O=C(CSc1nc(O)c2cnn(-c3ccccc3)c2n1)c1ccc(Cl)cc1	EC50	'='	9918.18	nM	5.00		Active	UO_0000065	12.61	0.25	0.85	6.18	False	CHEMBL1614527	PUBCHEM_BIOASSAY: Estrogen Receptor-alpha Coactivator Binding Potentiators Dose Response Confirmation. (Class of assay: confirmatory) [Related pubchem assays: 639 (Primary screen preceding this dose response confirmation assay.)]	B	BAO_0000357	single protein format	Homo sapiens	None	None	None	None	CHEMBL206	Estrogen receptor alpha	Homo sapiens	SINGLE PROTEIN	CHEMBL1201862	7	PubChem BioAssays			None
CHEMBL1528686		0	328.32	0	1.92	SID7972106	O=C(COC(=O)C(O)c1ccccc1)c1ccc2c(c1)OCCO2	EC50	'='	9999000.0	nM		Outside typical range	Not Active	UO_0000065					False	CHEMBL1614527	PUBCHEM_BIOASSAY: Estrogen Receptor-alpha Coactivator Binding Potentiators Dose Response Confirmation. (Class of assay: confirmatory) [Related pubchem assays: 639 (Primary screen preceding this dose response confirmation assay.)]	B	BAO_0000357	single protein format	Homo sapiens	None	None	None	None	CHEMBL206	Estrogen receptor alpha	Homo sapiens	SINGLE PROTEIN	CHEMBL1201862	7	PubChem BioAssays			None
CHEMBL1543264		0	370.46	0	3.77	SID7975883	CSc1nnc2c(n1)OC(c1ccsc1)N(C(C)=O)c1ccccc1-2	EC50	'='	22565.27	nM	4.65		Not Active	UO_0000065	12.54	0.25	0.88	6.81	False	CHEMBL1614527	PUBCHEM_BIOASSAY: Estrogen Receptor-alpha Coactivator Binding Potentiators Dose Response Confirmation. (Class of assay: confirmatory) [Related pubchem assays: 639 (Primary screen preceding this dose response confirmation assay.)]	B	BAO_0000357	single protein format	Homo sapiens	None	None	None	None	CHEMBL206	Estrogen receptor alpha	Homo sapiens	SINGLE PROTEIN	CHEMBL1201862	7	PubChem BioAssays			None
CHEMBL1307769		0	379.49	0	4.37	SID861129	CCN(CC)c1ccc(-c2nn3c(-c4ccccc4OC)nnc3s2)cc1	EC50	'='	18160.55	nM	4.74		Active	UO_0000065	12.49	0.24	0.37	8.53	False	CHEMBL1614527	PUBCHEM_BIOASSAY: Estrogen Receptor-alpha Coactivator Binding Potentiators Dose Response Confirmation. (Class of assay: confirmatory) [Related pubchem assays: 639 (Primary screen preceding this dose response confirmation assay.)]	B	BAO_0000357	single protein format	Homo sapiens	None	None	None	None	CHEMBL206	Estrogen receptor alpha	Homo sapiens	SINGLE PROTEIN	CHEMBL1201862	7	PubChem BioAssays			None
CHEMBL1456029		0	431.58	0	3.43	SID7969473	COc1ccccc1-n1c(SCC(=O)NC2CCCCC2)nc2c(c1=O)SCC2	EC50	'='	6624.37	nM	5.18		Not Active	UO_0000065	12.00	0.24	1.75	7.07	False	CHEMBL1614527	PUBCHEM_BIOASSAY: Estrogen Receptor-alpha Coactivator Binding Potentiators Dose Response Confirmation. (Class of assay: confirmatory) [Related pubchem assays: 639 (Primary screen preceding this dose response confirmation assay.)]	B	BAO_0000357	single protein format	Homo sapiens	None	None	None	None	CHEMBL206	Estrogen receptor alpha	Homo sapiens	SINGLE PROTEIN	CHEMBL1201862	7	PubChem BioAssays			None
CHEMBL1446466		0	416.46	0	3.75	SID846695	COc1ccc(OC)c(C(=O)CSc2nnc(-c3ccc(OC)c(OC)c3)o2)c1	EC50	'='	9999000.0	nM		Outside typical range	Active	UO_0000065					False	CHEMBL1614527	PUBCHEM_BIOASSAY: Estrogen Receptor-alpha Coactivator Binding Potentiators Dose Response Confirmation. (Class of assay: confirmatory) [Related pubchem assays: 639 (Primary screen preceding this dose response confirmation assay.)]	B	BAO_0000357	single protein format	Homo sapiens	None	None	None	None	CHEMBL206	Estrogen receptor alpha	Homo sapiens	SINGLE PROTEIN	CHEMBL1201862	7	PubChem BioAssays			None
CHEMBL1564765		0	365.41	0	4.29	SID848407	O=C(c1cc2ccccc2oc1=O)N(Cc1ccco1)Cc1cccs1	EC50	'='	9999000.0	nM		Outside typical range	Not Active	UO_0000065					False	CHEMBL1614527	PUBCHEM_BIOASSAY: Estrogen Receptor-alpha Coactivator Binding Potentiators Dose Response Confirmation. (Class of assay: confirmatory) [Related pubchem assays: 639 (Primary screen preceding this dose response confirmation assay.)]	B	BAO_0000357	single protein format	Homo sapiens	None	None	None	None	CHEMBL206	Estrogen receptor alpha	Homo sapiens	SINGLE PROTEIN	CHEMBL1201862	7	PubChem BioAssays			None
CHEMBL1408465		0	345.36	0	4.56	SID4257409	Cc1ccc(-c2nnc(-c3ccc(NC(=O)c4ccco4)cc3)o2)cc1	EC50	'='	10404.85	nM	4.98		Active	UO_0000065	14.43	0.26	0.42	6.14	False	CHEMBL1614527	PUBCHEM_BIOASSAY: Estrogen Receptor-alpha Coactivator Binding Potentiators Dose Response Confirmation. (Class of assay: confirmatory) [Related pubchem assays: 639 (Primary screen preceding this dose response confirmation assay.)]	B	BAO_0000357	single protein format	Homo sapiens	None	None	None	None	CHEMBL206	Estrogen receptor alpha	Homo sapiens	SINGLE PROTEIN	CHEMBL1201862	7	PubChem BioAssays			None
CHEMBL380188		0	323.44	0	4.61	43	CCCCC12CCC(=O)C(CCC)=C1c1ccc3[nH]nnc3c1C2	IC50	'='	1249.0	nM	5.90			UO_0000065	18.25	0.34	1.29	10.07	False	CHEMBL855873	Binding affinity to human recombinant ERalpha by scintillation proximity assay	B	BAO_0000357	single protein format	Homo sapiens	None	None	None	None	CHEMBL206	Estrogen receptor alpha	Homo sapiens	SINGLE PROTEIN	CHEMBL1146919	1	Scientific Literature	Bioorg. Med. Chem. Lett.	2006	None
CHEMBL215428		0	345.40	0	3.89	44	CCC12CCC(=O)C(c3ccc(O)cc3)=C1c1ccc3[nH]nnc3c1C2	IC50	'='	81.0	nM	7.09			UO_0000065	20.53	0.37	3.20	8.99	False	CHEMBL855873	Binding affinity to human recombinant ERalpha by scintillation proximity assay	B	BAO_0000357	single protein format	Homo sapiens	None	None	None	None	CHEMBL206	Estrogen receptor alpha	Homo sapiens	SINGLE PROTEIN	CHEMBL1146919	1	Scientific Literature	Bioorg. Med. Chem. Lett.	2006	None
CHEMBL377166		0	281.36	0	3.44	(R)-25	CCC1=C2c3ccc4[nH]nnc4c3C[C@@]2(CC)CCC1=O	IC50	'>'	10000.0	nM				UO_0000065					False	CHEMBL855873	Binding affinity to human recombinant ERalpha by scintillation proximity assay	B	BAO_0000357	single protein format	Homo sapiens	None	None	None	None	CHEMBL206	Estrogen receptor alpha	Homo sapiens	SINGLE PROTEIN	CHEMBL1146919	1	Scientific Literature	Bioorg. Med. Chem. Lett.	2006	None
CHEMBL212392		0	281.36	0	3.44	26	CCCC12CCC(=O)C(C)=C1c1ccc3[nH]nnc3c1C2	IC50	'='	6173.0	nM	5.21			UO_0000065	18.52	0.34	1.77	8.88	False	CHEMBL855873	Binding affinity to human recombinant ERalpha by scintillation proximity assay	B	BAO_0000357	single protein format	Homo sapiens	None	None	None	None	CHEMBL206	Estrogen receptor alpha	Homo sapiens	SINGLE PROTEIN	CHEMBL1146919	1	Scientific Literature	Bioorg. Med. Chem. Lett.	2006	None
CHEMBL213051		0	309.41	0	4.22	45	CCCCC1=C2c3ccc4[nH]nnc4c3CC2(CC)CCC1=O	IC50	'='	1127.0	nM	5.95			UO_0000065	19.22	0.35	1.73	10.14	False	CHEMBL855873	Binding affinity to human recombinant ERalpha by scintillation proximity assay	B	BAO_0000357	single protein format	Homo sapiens	None	None	None	None	CHEMBL206	Estrogen receptor alpha	Homo sapiens	SINGLE PROTEIN	CHEMBL1146919	1	Scientific Literature	Bioorg. Med. Chem. Lett.	2006	None
CHEMBL378883		0	295.39	0	3.83	41	CCCC1=C2c3ccc4[nH]nnc4c3CC2(CC)CCC1=O	IC50	'='	352.0	nM	6.45			UO_0000065	21.85	0.40	2.62	11.01	False	CHEMBL855873	Binding affinity to human recombinant ERalpha by scintillation proximity assay	B	BAO_0000357	single protein format	Homo sapiens	None	None	None	None	CHEMBL206	Estrogen receptor alpha	Homo sapiens	SINGLE PROTEIN	CHEMBL1146919	1	Scientific Literature	Bioorg. Med. Chem. Lett.	2006	None
CHEMBL214692		0	363.49	1	5.03	47	CCCC[C@@]12CCC(=O)C(c3cccs3)=C1c1ccc3[nH]nnc3c1C2	EC50	'='	79.0	nM	7.10			UO_0000065					False	CHEMBL855876	Agonist activity at human recombinant ERalpha expressed in HEK293 cells by alkaline phosphatase reporter gene transactivation assay	F	BAO_0000219	cell-based format	Homo sapiens	None	None	HEK293	None	CHEMBL206	Estrogen receptor alpha	Homo sapiens	SINGLE PROTEIN	CHEMBL1146919	1	Scientific Literature	Bioorg. Med. Chem. Lett.	2006	CHEMBL3307715
CHEMBL385028		0	332.20	0	3.38	36	CCC12CCC(=O)C(Br)=C1c1ccc3[nH]nnc3c1C2	EC50	'='	1267.0	nM	5.90			UO_0000065					False	CHEMBL855876	Agonist activity at human recombinant ERalpha expressed in HEK293 cells by alkaline phosphatase reporter gene transactivation assay	F	BAO_0000219	cell-based format	Homo sapiens	None	None	HEK293	None	CHEMBL206	Estrogen receptor alpha	Homo sapiens	SINGLE PROTEIN	CHEMBL1146919	1	Scientific Literature	Bioorg. Med. Chem. Lett.	2006	CHEMBL3307715
CHEMBL214693		0	360.25	0	4.16	1	CCCCC12CCC(=O)C(Br)=C1c1ccc3[nH]nnc3c1C2	Activity	'='	68.0	%				UO_0000187					False	CHEMBL855878	Agonist activity at human recombinant ERalpha expressed in HEK293 cells relative to estradiol by alkaline phosphatase reporter gene transactivation assay	F	BAO_0000219	cell-based format	Homo sapiens	None	None	HEK293	None	CHEMBL206	Estrogen receptor alpha	Homo sapiens	SINGLE PROTEIN	CHEMBL1146919	1	Scientific Literature	Bioorg. Med. Chem. Lett.	2006	CHEMBL3307715
CHEMBL115303		0	483.61	1	6.40	15	O=c1oc2cc(O)ccc2c(Cc2ccc(OCCCCN3CCCCC3)cc2)c1-c1ccccc1	RBA	'='	139.0										False	CHEMBL673862	Binding affinity against estrogen receptor alpha relative to E2	B	BAO_0000357	single protein format	None	None	None	None	None	CHEMBL206	Estrogen receptor alpha	Homo sapiens	SINGLE PROTEIN	CHEMBL1147458	1	Scientific Literature	Bioorg. Med. Chem. Lett.	2004	None
CHEMBL213070		0	346.23	0	3.77	37	CCCC12CCC(=O)C(Br)=C1c1ccc3[nH]nnc3c1C2	EC50	'='	561.0	nM	6.25			UO_0000065					False	CHEMBL855876	Agonist activity at human recombinant ERalpha expressed in HEK293 cells by alkaline phosphatase reporter gene transactivation assay	F	BAO_0000219	cell-based format	Homo sapiens	None	None	HEK293	None	CHEMBL206	Estrogen receptor alpha	Homo sapiens	SINGLE PROTEIN	CHEMBL1146919	1	Scientific Literature	Bioorg. Med. Chem. Lett.	2006	CHEMBL3307715
CHEMBL385949		0	281.36	0	3.44	(S)-25	CCC1=C2c3ccc4[nH]nnc4c3C[C@]2(CC)CCC1=O	EC50	'='	140.0	nM	6.85			UO_0000065					False	CHEMBL855876	Agonist activity at human recombinant ERalpha expressed in HEK293 cells by alkaline phosphatase reporter gene transactivation assay	F	BAO_0000219	cell-based format	Homo sapiens	None	None	HEK293	None	CHEMBL206	Estrogen receptor alpha	Homo sapiens	SINGLE PROTEIN	CHEMBL1146919	1	Scientific Literature	Bioorg. Med. Chem. Lett.	2006	CHEMBL3307715
CHEMBL377046		0	309.41	0	4.22	(R)-29	CCCC[C@]12CCC(=O)C(CC)=C1c1ccc3[nH]nnc3c1C2	Activity	'='	29.0	%				UO_0000187					False	CHEMBL855878	Agonist activity at human recombinant ERalpha expressed in HEK293 cells relative to estradiol by alkaline phosphatase reporter gene transactivation assay	F	BAO_0000219	cell-based format	Homo sapiens	None	None	HEK293	None	CHEMBL206	Estrogen receptor alpha	Homo sapiens	SINGLE PROTEIN	CHEMBL1146919	1	Scientific Literature	Bioorg. Med. Chem. Lett.	2006	CHEMBL3307715
CHEMBL132694		0	264.28	0	2.63	35	N#CC(C#N)(Cc1ccc(O)cc1)c1ccc(O)cc1	REP	'='	0.055	%				UO_0000187					False	CHEMBL841904	Relative estrogenic potency at Human estrogen receptor alpha (EC50 (Estradiol) / EC50 (ligand))	B	BAO_0000357	single protein format	None	None	None	None	None	CHEMBL206	Estrogen receptor alpha	Homo sapiens	SINGLE PROTEIN	CHEMBL1134292	1	Scientific Literature	J. Med. Chem.	2001	None
CHEMBL209390		0	318.38	0	4.58	4	CNc1c(/C=N/O)ccc(-c2ccccc2)c1-c1ccc(O)cc1	RBA	'='	1.17										False	CHEMBL869146	Displacement of [3H]estradiol from human ERalpha relative to estradiol	B	BAO_0000357	single protein format	Homo sapiens	None	None	None	None	CHEMBL206	Estrogen receptor alpha	Homo sapiens	SINGLE PROTEIN	CHEMBL1145331	1	Scientific Literature	J. Med. Chem.	2006	None
CHEMBL449038		0	537.08	2	7.11	16	O=C(CCl)Nc1ccc(-c2sc3cc(O)ccc3c2Oc2ccc(OCCN3CCCCC3)cc2)cc1	IC50	'='	666.0	nM	6.18			UO_0000065	11.50	0.23	-0.93	8.70	False	CHEMBL904964	Displacement of [3H]estradiol from human recombinant ERalpha	B	BAO_0000357	single protein format	Homo sapiens	None	None	None	None	CHEMBL206	Estrogen receptor alpha	Homo sapiens	SINGLE PROTEIN	CHEMBL1143673	1	Scientific Literature	J. Med. Chem.	2007	None
CHEMBL226267	ARZOXIFENE	3	475.61	1	6.94	1, arzoxifene	COc1ccc(-c2sc3cc(O)ccc3c2Oc2ccc(OCCN3CCCCC3)cc2)cc1	IC50	'='	21.5	nM	7.67			UO_0000065	16.12	0.31	0.73	14.99	False	CHEMBL904964	Displacement of [3H]estradiol from human recombinant ERalpha	B	BAO_0000357	single protein format	Homo sapiens	None	None	None	None	CHEMBL206	Estrogen receptor alpha	Homo sapiens	SINGLE PROTEIN	CHEMBL1143673	1	Scientific Literature	J. Med. Chem.	2007	None
CHEMBL137083		0	274.32	0	4.54	3	O=Cc1ccc(-c2ccccc2)c(-c2ccccc2)c1O	Kd	'='	0.0084			Non standard unit for type							False	CHEMBL844242	Relative binding affinity for human estrogen receptor alpha by displacement of [3H]-estradiol	B	BAO_0000357	single protein format	Homo sapiens	None	None	None	None	CHEMBL206	Estrogen receptor alpha	Homo sapiens	SINGLE PROTEIN	CHEMBL1134296	1	Scientific Literature	J. Med. Chem.	2001	None
CHEMBL375334		0	256.26	0	2.36	4a	Cn1nc(-c2ccc(O)cc2O)c2ccc(O)cc21	EC50	'='	3715.0	nM	5.43			UO_0000065	21.19	0.39	3.07	6.92	False	CHEMBL916265	Activity at human ERalpha expressed in HAECT1 cells assessed as stimulation of creatine kinase activity	B	BAO_0000219	cell-based format	Homo sapiens	None	None	HAECT1	None	CHEMBL206	Estrogen receptor alpha	Homo sapiens	SINGLE PROTEIN	CHEMBL1149265	1	Scientific Literature	J. Med. Chem.	2004	None
CHEMBL246140		0	300.44	0	4.05	4	C=C[C@]12CCC(=O)C=C1CC[C@@H]1[C@@H]2CC[C@]2(C)[C@@H](O)CC[C@@H]12	IC50	'>'	10000.0	nM				UO_0000065					True	CHEMBL886321	Binding affinity to human recombinant ERalpha by scintillation proximity assay	B	BAO_0000357	single protein format	Homo sapiens	None	None	None	None	CHEMBL206	Estrogen receptor alpha	Homo sapiens	SINGLE PROTEIN	CHEMBL1139947	1	Scientific Literature	Bioorg. Med. Chem. Lett.	2007	None
CHEMBL245576		0	316.44	0	2.85	21	C[C@]12CC[C@H]3[C@@H](CC=C4[C@@H]5C(=O)CC[C@@]43C[C@H]5O)[C@@H]1CC[C@@H]2O	IC50	'>'	10000.0	nM				UO_0000065					False	CHEMBL886321	Binding affinity to human recombinant ERalpha by scintillation proximity assay	B	BAO_0000357	single protein format	Homo sapiens	None	None	None	None	CHEMBL206	Estrogen receptor alpha	Homo sapiens	SINGLE PROTEIN	CHEMBL1139947	1	Scientific Literature	Bioorg. Med. Chem. Lett.	2007	None
CHEMBL397343		0	302.46	0	4.08	13	C[C@]12CC[C@H]3[C@@H](CC=C4C[C@@H]5CC[C@@]43CCO5)[C@@H]1CC[C@@H]2O	IC50	'>'	10000.0	nM				UO_0000065					False	CHEMBL886321	Binding affinity to human recombinant ERalpha by scintillation proximity assay	B	BAO_0000357	single protein format	Homo sapiens	None	None	None	None	CHEMBL206	Estrogen receptor alpha	Homo sapiens	SINGLE PROTEIN	CHEMBL1139947	1	Scientific Literature	Bioorg. Med. Chem. Lett.	2007	None
CHEMBL245576		0	316.44	0	2.85	21	C[C@]12CC[C@H]3[C@@H](CC=C4[C@@H]5C(=O)CC[C@@]43C[C@H]5O)[C@@H]1CC[C@@H]2O	EC50	'>'	1000.0	nM				UO_0000065					False	CHEMBL886324	Agonist activity at human recombinant ERalpha expressed in HEK293 cells by transactivation assay	F	BAO_0000219	cell-based format	Homo sapiens	None	None	HEK293	None	CHEMBL206	Estrogen receptor alpha	Homo sapiens	SINGLE PROTEIN	CHEMBL1139947	1	Scientific Literature	Bioorg. Med. Chem. Lett.	2007	CHEMBL3307715
CHEMBL34679		0	493.99	1	5.72	16	O=C1c2c(Cl)cc(O)cc2O[C@H](c2ccc(OCCN3CCCCC3)cc2)[C@@H]1c1ccc(O)cc1	IC50	'='	58.0	nM	7.24			UO_0000065	14.65	0.28	1.52	9.13	False	CHEMBL676818	Binding affinity against human estrogen receptor alpha in competitive binding assay	B	BAO_0000357	single protein format	None	None	None	None	None	CHEMBL206	Estrogen receptor alpha	Homo sapiens	SINGLE PROTEIN	CHEMBL1147620	1	Scientific Literature	Bioorg. Med. Chem. Lett.	2004	None
CHEMBL225022		0	298.34	0	3.62	4e	CCCCn1nc(-c2ccc(O)cc2O)c2ccc(O)cc21	EC50	'='	549.0	nM	6.26			UO_0000065	20.98	0.39	2.64	7.97	False	CHEMBL916265	Activity at human ERalpha expressed in HAECT1 cells assessed as stimulation of creatine kinase activity	B	BAO_0000219	cell-based format	Homo sapiens	None	None	HAECT1	None	CHEMBL206	Estrogen receptor alpha	Homo sapiens	SINGLE PROTEIN	CHEMBL1149265	1	Scientific Literature	J. Med. Chem.	2004	None
CHEMBL222454		0	326.83	1	5.57	11d	Oc1ccc(-c2nn(C3CCCCC3)c3c(Cl)cccc23)cc1	Activity						Not Active						False	CHEMBL916265	Activity at human ERalpha expressed in HAECT1 cells assessed as stimulation of creatine kinase activity	B	BAO_0000219	cell-based format	Homo sapiens	None	None	HAECT1	None	CHEMBL206	Estrogen receptor alpha	Homo sapiens	SINGLE PROTEIN	CHEMBL1149265	1	Scientific Literature	J. Med. Chem.	2004	None
CHEMBL222501		0	334.30	0	4.32	11g, WAY-169916	C=CCn1nc(-c2ccc(O)cc2O)c2cccc(C(F)(F)F)c21	IC50	'='	1300.0	nM	5.89			UO_0000065	17.61	0.33	1.57	10.10	False	CHEMBL917701	Displacement of [3H]E2 from ERalpha ligand binding domain	B	BAO_0000357	single protein format	Homo sapiens	None	None	None	None	CHEMBL206	Estrogen receptor alpha	Homo sapiens	SINGLE PROTEIN	CHEMBL1149265	1	Scientific Literature	J. Med. Chem.	2004	None
CHEMBL61810		0	357.62	0	4.47	3c	Oc1ccc([C@H]2N=CN[C@H]2c2c(Cl)cc(O)cc2Cl)c(Cl)c1	RTP	'='	0.123	%				UO_0000187					False	CHEMBL712014	Relative transcriptional potency required to activate luciferase expression in MCF-7-2a cells relative to estradiol (E2)	F	BAO_0000219	cell-based format	Homo sapiens	None	None	None	None	CHEMBL206	Estrogen receptor alpha	Homo sapiens	SINGLE PROTEIN	CHEMBL1148415	1	Scientific Literature	J. Med. Chem.	2004	None
CHEMBL126812		0	358.39	1	5.71	15a	Cc1c(-c2ccc(O)cc2)oc(-c2ccc(O)cc2)c1-c1ccc(O)cc1	RBA	'='	40.0										False	CHEMBL681154	Relative binding affinity (RBA) for ER alpha (Estrogen receptor alpha) determined by a competitive radiometric binding assay using 10 nM [3H]estradiol as the radioligand	B	BAO_0000357	single protein format	None	None	None	None	None	CHEMBL206	Estrogen receptor alpha	Homo sapiens	SINGLE PROTEIN	CHEMBL1134677	1	Scientific Literature	J. Med. Chem.	2001	None
CHEMBL241304		0	539.72	2	6.48	11g	C[C@H](CCc1ccc(O)cc1)NC(=O)Cc1c(-c2ccccc2)[nH]c2cc(OCCCN3CCCCC3)ccc12	IC50	'='	13.0	nM	7.89			UO_0000065	14.61	0.27	1.41	10.16	False	CHEMBL886514	Displacement of [3H]estradiol from full length human recombinant ERalpha after 3 hrs by scintillation proximity assay	B	BAO_0000357	single protein format	Homo sapiens	None	None	None	None	CHEMBL206	Estrogen receptor alpha	Homo sapiens	SINGLE PROTEIN	CHEMBL1139144	1	Scientific Literature	Bioorg. Med. Chem. Lett.	2007	None
CHEMBL396119		0	643.87	2	8.39	12h	C[C@H](CCc1ccc(O)cc1)NC(=O)Cc1c(-c2ccccc2)n(Cc2ccc(OCCCCN3CCCCC3)cc2)c2ccccc12	IC50	'='	4.9	nM	8.31			UO_0000065	12.91	0.24	-0.08	12.45	False	CHEMBL886514	Displacement of [3H]estradiol from full length human recombinant ERalpha after 3 hrs by scintillation proximity assay	B	BAO_0000357	single protein format	Homo sapiens	None	None	None	None	CHEMBL206	Estrogen receptor alpha	Homo sapiens	SINGLE PROTEIN	CHEMBL1139144	1	Scientific Literature	Bioorg. Med. Chem. Lett.	2007	None
CHEMBL241485		0	511.67	2	5.70	11i	C[C@H](CCc1ccc(O)cc1)NC(=O)Cc1c(-c2ccccc2)[nH]c2cc(OCCN3CCCC3)ccc12	IC50	'='	22.0	nM	7.66			UO_0000065	14.97	0.28	1.96	9.87	False	CHEMBL886514	Displacement of [3H]estradiol from full length human recombinant ERalpha after 3 hrs by scintillation proximity assay	B	BAO_0000357	single protein format	Homo sapiens	None	None	None	None	CHEMBL206	Estrogen receptor alpha	Homo sapiens	SINGLE PROTEIN	CHEMBL1139144	1	Scientific Literature	Bioorg. Med. Chem. Lett.	2007	None
CHEMBL326964		0	254.29	0	2.51	3a	Oc1ccc([C@@H]2NC=N[C@@H]2c2ccc(O)cc2)cc1	Relative activation	'='	0.0	%				UO_0000187					False	CHEMBL712015	Activation of luciferase expression in MCF-7-2a cells relative to estradiol (E2)	F	BAO_0000219	cell-based format	Homo sapiens	None	None	None	None	CHEMBL206	Estrogen receptor alpha	Homo sapiens	SINGLE PROTEIN	CHEMBL1148415	1	Scientific Literature	J. Med. Chem.	2004	None
CHEMBL135	ESTRADIOL	4	272.39	0	3.61	ES	C[C@]12CC[C@@H]3c4ccc(O)cc4CC[C@H]3[C@@H]1CC[C@@H]2O	IC50	'='	2.0	nM	8.70			UO_0000065	31.94	0.59	5.09	21.50	False	CHEMBL679888	In vitro binding affinity for estrogen receptor alpha	B	BAO_0000357	single protein format	Homo sapiens	None	None	None	None	CHEMBL206	Estrogen receptor alpha	Homo sapiens	SINGLE PROTEIN	CHEMBL1136523	1	Scientific Literature	Bioorg. Med. Chem. Lett.	2003	None
CHEMBL198410		0	289.69	0	4.11	11b	Oc1ccc2nc(-c3ccc(O)c(F)c3)cc(Cl)c2c1	IC50	'='	246.0	nM	6.61			UO_0000065	22.81	0.45	2.50	12.39	False	CHEMBL881884	Binding affinity for human Estrogen receptor alpha	B	BAO_0000357	single protein format	Homo sapiens	None	None	None	None	CHEMBL206	Estrogen receptor alpha	Homo sapiens	SINGLE PROTEIN	CHEMBL1140390	1	Scientific Literature	Bioorg. Med. Chem. Lett.	2005	None
CHEMBL1358	FULVESTRANT	4	606.78	2	8.68	ICI-182780	C[C@]12CC[C@@H]3c4ccc(O)cc4C[C@@H](CCCCCCCCC[S+]([O-])CCCC(F)(F)C(F)(F)F)[C@H]3[C@@H]1CC[C@@H]2O	RBA	'='	138.0	%				UO_0000187					True	CHEMBL866738	Displacement of [3H]estradiol from human recombinant ERalpha relative to estradiol	B	BAO_0000357	single protein format	Homo sapiens	None	None	None	None	CHEMBL206	Estrogen receptor alpha	Homo sapiens	SINGLE PROTEIN	CHEMBL1146841	1	Scientific Literature	Bioorg. Med. Chem. Lett.	2006	None
CHEMBL2170758		0	286.31	0	2.96	B	O=C(Nc1nc2ccc(O)cc2s1)c1cccc(O)c1	RBA	'<'	0.1	%				UO_0000187					False	CHEMBL2173701	Displacement of [2,4,6,7-3H]estradiol from recombinant human ERalpha after 1 hr by liquid scintillation counter relative to estradiol	B	BAO_0000357	single protein format	Homo sapiens	None	None	None	None	CHEMBL206	Estrogen receptor alpha	Homo sapiens	SINGLE PROTEIN	CHEMBL2169876	1	Scientific Literature	J. Med. Chem.	2012	None
CHEMBL2170755		0	287.30	0	2.64	7	O=C(c1nc2ccc(O)cc2s1)c1cc(O)ccc1O	RBA	'<'	0.1	%				UO_0000187					False	CHEMBL2173701	Displacement of [2,4,6,7-3H]estradiol from recombinant human ERalpha after 1 hr by liquid scintillation counter relative to estradiol	B	BAO_0000357	single protein format	Homo sapiens	None	None	None	None	CHEMBL206	Estrogen receptor alpha	Homo sapiens	SINGLE PROTEIN	CHEMBL2169876	1	Scientific Literature	J. Med. Chem.	2012	None
CHEMBL2170762		0	289.29	0	3.08	1	O=C(c1nc2ccc(O)cc2s1)c1cccc(O)c1F	RBA	'='	0.1	%				UO_0000187					False	CHEMBL2173701	Displacement of [2,4,6,7-3H]estradiol from recombinant human ERalpha after 1 hr by liquid scintillation counter relative to estradiol	B	BAO_0000357	single protein format	Homo sapiens	None	None	None	None	CHEMBL206	Estrogen receptor alpha	Homo sapiens	SINGLE PROTEIN	CHEMBL2169876	1	Scientific Literature	J. Med. Chem.	2012	None
CHEMBL326087		0	300.44	0	4.57	3	COc1ccc2c(c1)CC[C@@H]1[C@@H]2CC[C@]2(C)[C@@H](OC)CC[C@@H]12	HTS data	'='	0.0										False	CHEMBL877291	Percent change in 17-beta-estradiol mediated transcriptional activation in CHO cells expressing human estrogen receptor alpha at 10e-7 M	F	BAO_0000219	cell-based format	Homo sapiens	None	None	CHO	None	CHEMBL206	Estrogen receptor alpha	Homo sapiens	SINGLE PROTEIN	CHEMBL1145862	1	Scientific Literature	J. Med. Chem.	2003	CHEMBL3308072
CHEMBL214692		0	363.49	1	5.03	47	CCCC[C@@]12CCC(=O)C(c3cccs3)=C1c1ccc3[nH]nnc3c1C2	Activity	'='	23.0	%				UO_0000187					False	CHEMBL855878	Agonist activity at human recombinant ERalpha expressed in HEK293 cells relative to estradiol by alkaline phosphatase reporter gene transactivation assay	F	BAO_0000219	cell-based format	Homo sapiens	None	None	HEK293	None	CHEMBL206	Estrogen receptor alpha	Homo sapiens	SINGLE PROTEIN	CHEMBL1146919	1	Scientific Literature	Bioorg. Med. Chem. Lett.	2006	CHEMBL3307715
CHEMBL379314		0	267.33	0	3.05	24	CCC12CCC(=O)C(C)=C1c1ccc3[nH]nnc3c1C2	Activity	'='	62.0	%				UO_0000187					False	CHEMBL855878	Agonist activity at human recombinant ERalpha expressed in HEK293 cells relative to estradiol by alkaline phosphatase reporter gene transactivation assay	F	BAO_0000219	cell-based format	Homo sapiens	None	None	HEK293	None	CHEMBL206	Estrogen receptor alpha	Homo sapiens	SINGLE PROTEIN	CHEMBL1146919	1	Scientific Literature	Bioorg. Med. Chem. Lett.	2006	CHEMBL3307715
CHEMBL438256		0	378.48	1	5.64	7e	CC1=C2c3ccc4[nH]ncc4c3CC2(Cc2ccc3ccccc3c2)CCC1=O	IC50						Not Determined						False	CHEMBL867419	Binding affinity to human ER alpha	B	BAO_0000357	single protein format	Homo sapiens	None	None	None	None	CHEMBL206	Estrogen receptor alpha	Homo sapiens	SINGLE PROTEIN	CHEMBL1149487	1	Scientific Literature	J. Med. Chem.	2006	None
CHEMBL66511		0	290.36	1	5.04	5	COc1ccc(-c2cccc(-c3ccc(OC)cc3)c2)cc1	HTS data	'='	7.0										False	CHEMBL658318	Percent change in 17-beta-estradiol mediated transcriptional activation in CHO cells expressing human estrogen receptor alpha at 10e-6 M	F	BAO_0000219	cell-based format	Homo sapiens	None	None	CHO	None	CHEMBL206	Estrogen receptor alpha	Homo sapiens	SINGLE PROTEIN	CHEMBL1145862	1	Scientific Literature	J. Med. Chem.	2003	CHEMBL3308072
CHEMBL45245		0	195.22	0	2.68	6(5H)-PHENANTHRIDINONE	O=c1[nH]c2ccccc2c2ccccc12	IC50						Not Active (inhibition < 50% @ 10 uM and thus dose-reponse curve not measured)						False	CHEMBL1909145	DRUGMATRIX: Estrogen ERalpha radioligand binding (ligand: [3H] Estradiol)	B	BAO_0000219	cell-based format	None	None	None	Sf9	None	CHEMBL206	Estrogen receptor alpha	Homo sapiens	SINGLE PROTEIN	CHEMBL1909046	15	DrugMatrix			CHEMBL3308860
CHEMBL45245		0	195.22	0	2.68	6(5H)-PHENANTHRIDINONE	O=c1[nH]c2ccccc2c2ccccc12	Ki						Not Active (inhibition < 50% @ 10 uM and thus dose-reponse curve not measured)						False	CHEMBL1909145	DRUGMATRIX: Estrogen ERalpha radioligand binding (ligand: [3H] Estradiol)	B	BAO_0000219	cell-based format	None	None	None	Sf9	None	CHEMBL206	Estrogen receptor alpha	Homo sapiens	SINGLE PROTEIN	CHEMBL1909046	15	DrugMatrix			CHEMBL3308860
CHEMBL61026		0	395.51	1	5.85	16	CCN(Cc1ccncc1)c1cc(-c2ccccc2)cc(-c2ccc(O)c(C)c2)n1	Ki	'='	830.0	nM	6.08			UO_0000065	15.37	0.28	0.23	12.35	False	CHEMBL682296	Ability to displace [3H]17-beta-estradiol from Estrogen receptor alpha by scintillation proximity assay.	B	BAO_0000357	single protein format	None	None	None	None	None	CHEMBL206	Estrogen receptor alpha	Homo sapiens	SINGLE PROTEIN	CHEMBL1133877	1	Scientific Literature	Bioorg. Med. Chem. Lett.	2001	None
CHEMBL197595		0	471.41	1	5.12	33a	C[C@H]1CN(C(=O)Nc2ccc(C(F)(F)F)nc2)[C@H](C)CN1c1ccc(C#N)c(C(F)(F)F)c1	Ki	'>'	100000.0	nM				UO_0000065					False	CHEMBL858794	Inhibition of human ERalpha	B	BAO_0000357	single protein format	Homo sapiens	None	None	None	None	CHEMBL206	Estrogen receptor alpha	Homo sapiens	SINGLE PROTEIN	CHEMBL1147729	1	Scientific Literature	J. Med. Chem.	2006	None
CHEMBL202248		0	356.24	0	3.37	4s	CCN(c1ccccc1Br)S(=O)(=O)c1ccc(O)cc1	Efficacy	'='	98.0	%				UO_0000187					False	CHEMBL864087	Effect on binding to ER in Ad5-wt-ER-infected HAECT1 cells by NF-kappaB luciferase reporter at 10 uM relative to estradiol	F	BAO_0000219	cell-based format	Homo sapiens	None	None	HAECT1	None	CHEMBL206	Estrogen receptor alpha	Homo sapiens	SINGLE PROTEIN	CHEMBL1149456	1	Scientific Literature	Bioorg. Med. Chem. Lett.	2006	None
CHEMBL203515		0	319.43	0	3.63	4m	CC(C)(C)CN(c1ccccc1)S(=O)(=O)c1ccc(O)cc1	Efficacy	'='	92.0	%				UO_0000187					False	CHEMBL864087	Effect on binding to ER in Ad5-wt-ER-infected HAECT1 cells by NF-kappaB luciferase reporter at 10 uM relative to estradiol	F	BAO_0000219	cell-based format	Homo sapiens	None	None	HAECT1	None	CHEMBL206	Estrogen receptor alpha	Homo sapiens	SINGLE PROTEIN	CHEMBL1149456	1	Scientific Literature	Bioorg. Med. Chem. Lett.	2006	None
CHEMBL204185		0	339.84	0	3.96	10g	CCCN(c1ccccc1Cl)S(=O)(=O)c1ccc(O)c(C)c1	EC50	'='	650.0	nM	6.19			UO_0000065					False	CHEMBL864088	Effect on binding to ER in Ad5-wt-ER-infected HAECT1 cells by creatine kinase expression	F	BAO_0000219	cell-based format	Homo sapiens	None	None	HAECT1	None	CHEMBL206	Estrogen receptor alpha	Homo sapiens	SINGLE PROTEIN	CHEMBL1149456	1	Scientific Literature	Bioorg. Med. Chem. Lett.	2006	None
CHEMBL517712	ATROPINE	4	289.37	0	1.93	ATROPINE	CN1[C@H]2CC[C@@H]1C[C@H](OC(=O)C(CO)c1ccccc1)C2	Ki						Not Active (inhibition < 50% @ 10 uM and thus dose-reponse curve not measured)						False	CHEMBL1909145	DRUGMATRIX: Estrogen ERalpha radioligand binding (ligand: [3H] Estradiol)	B	BAO_0000219	cell-based format	None	None	None	Sf9	None	CHEMBL206	Estrogen receptor alpha	Homo sapiens	SINGLE PROTEIN	CHEMBL1909046	15	DrugMatrix			CHEMBL3308860
CHEMBL211667		0	335.24	0	4.59	46	CCCC[C@]12CCC(=O)C(Br)=C1c1ccc(O)cc1C2	IC50	'='	4023.0	nM	5.39			UO_0000065	16.09	0.37	0.81	14.47	False	CHEMBL852960	Binding affinity to ERalpha by scintillation proximity assay	B	BAO_0000357	single protein format	Homo sapiens	None	None	None	None	CHEMBL206	Estrogen receptor alpha	Homo sapiens	SINGLE PROTEIN	CHEMBL1138102	1	Scientific Literature	Bioorg. Med. Chem. Lett.	2006	None
CHEMBL209269		0	270.37	0	4.26	43	CCCC[C@@]12CCC(=O)C(C)=C1c1ccc(O)cc1C2	IC50	'='	567.0	nM	6.25			UO_0000065	23.10	0.43	1.99	16.75	True	CHEMBL852960	Binding affinity to ERalpha by scintillation proximity assay	B	BAO_0000357	single protein format	Homo sapiens	None	None	None	None	CHEMBL206	Estrogen receptor alpha	Homo sapiens	SINGLE PROTEIN	CHEMBL1138102	1	Scientific Literature	Bioorg. Med. Chem. Lett.	2006	None
CHEMBL434502		0	593.20	2	5.04	43	Cc1nc(CN2CCN(c3nc(NCCc4ccc(O)cc4)nc(N(C)CCCc4ccc(Cl)cc4)n3)CC2)cs1	Ki	'='	650.0	nM	6.19			UO_0000065	10.43	0.21	1.15	6.61	False	CHEMBL682301	In vitro binding affinity towards human Estrogen receptor alpha using [3H]17-beta-estradiol as radioligand	B	BAO_0000357	single protein format	None	None	None	None	None	CHEMBL206	Estrogen receptor alpha	Homo sapiens	SINGLE PROTEIN	CHEMBL1135674	1	Scientific Literature	J. Med. Chem.	2002	None
CHEMBL434502		0	593.20	2	5.04	43	Cc1nc(CN2CCN(c3nc(NCCc4ccc(O)cc4)nc(N(C)CCCc4ccc(Cl)cc4)n3)CC2)cs1	IC50	'='	150.0	nM	6.82			UO_0000065	11.50	0.23	1.78	7.30	False	CHEMBL679892	In vitro inhibition of transcriptional activation induced by 1 nM 17-beta estradiol in T47D cells expressing estrogen receptor alpha	B	BAO_0000219	cell-based format	Homo sapiens	None	None	T47D	None	CHEMBL206	Estrogen receptor alpha	Homo sapiens	SINGLE PROTEIN	CHEMBL1135674	1	Scientific Literature	J. Med. Chem.	2002	CHEMBL3307606
CHEMBL239723		0	255.32	0	2.87	8a	CN1CC(c2ccc(O)cc2)Cc2ccc(O)cc21	EC50	'='	15200.0	nM	4.82			UO_0000065					False	CHEMBL898606	Agonist activity at human ERalpha expressed in yeast AH109 by yeast two hybrid assay	F	BAO_0000019	assay format	Homo sapiens	None	None	None	None	CHEMBL206	Estrogen receptor alpha	Homo sapiens	SINGLE PROTEIN	CHEMBL1149626	1	Scientific Literature	Bioorg. Med. Chem.	2007	None
CHEMBL1940835		0	375.51	1	5.09	2b	C[C@]12CC[C@@H]3c4ccc(O)cc4CC[C@H]3[C@@H]1CC[C@@]2(O)/C=C/c1ccccn1	RBA	'='	1.5										False	CHEMBL1943778	Displacement of [3H]-estradiol from human ERRalpha LBD expressed in Escherichia coli at 1 uM to 1 pM relative to estradiol	B	BAO_0000019	assay format	Homo sapiens	None	None	None	None	CHEMBL206	Estrogen receptor alpha	Homo sapiens	SINGLE PROTEIN	CHEMBL1938377	1	Scientific Literature	Bioorg. Med. Chem. Lett.	2012	None
CHEMBL428926		0	495.64	1	5.49	4m	O=S1(=O)CCC(c2ccc3cc(O)ccc3c2Oc2ccc(OCCN3CCCCC3)cc2)CC1	Ki	'='	1.89	nM	8.72			UO_0000065	17.60	0.34	3.23	11.47	False	CHEMBL889118	Displacement of [3H]estradiol from human recombinant ERalpha	B	BAO_0000357	single protein format	Homo sapiens	None	None	None	None	CHEMBL206	Estrogen receptor alpha	Homo sapiens	SINGLE PROTEIN	CHEMBL1145362	1	Scientific Literature	Bioorg. Med. Chem. Lett.	2007	None
CHEMBL566534	ARTEMETHER	4	298.38	0	2.84	ARTEMETHER	CO[C@H]1O[C@@H]2O[C@@]3(C)CC[C@H]4[C@H](C)CC[C@@H]([C@H]1C)[C@]42OO3	IC50						Not Active (inhibition < 50% @ 10 uM and thus dose-reponse curve not measured)						False	CHEMBL1909145	DRUGMATRIX: Estrogen ERalpha radioligand binding (ligand: [3H] Estradiol)	B	BAO_0000219	cell-based format	None	None	None	Sf9	None	CHEMBL206	Estrogen receptor alpha	Homo sapiens	SINGLE PROTEIN	CHEMBL1909046	15	DrugMatrix			CHEMBL3308860
CHEMBL101083		0	460.59	1	5.72	20c	CC1(c2ccc(OCCN3CCCCC3)cc2)c2ccc(O)cc2CCN1c1ccc(F)cc1	IC50	'='	38.0	nM	7.42			UO_0000065	16.11	0.30	1.70	20.65	True	CHEMBL682290	Inhibitory concentration against estrogen receptor alpha using radioligand binding assay.	B	BAO_0000357	single protein format	None	None	None	None	None	CHEMBL206	Estrogen receptor alpha	Homo sapiens	SINGLE PROTEIN	CHEMBL1145829	1	Scientific Literature	J. Med. Chem.	2003	None
CHEMBL288955		0	292.38	0	4.72	16	Oc1ccc(C(=C2CC3CCC2C3)c2ccc(O)cc2)cc1	RBA	'='	47.0	%				UO_0000187					False	CHEMBL673843	Binding affinity for purified human Estrogen receptor alpha was determined using a competitive radiometric binding assay with [3H]estradiol	B	BAO_0000357	single protein format	None	None	None	None	None	CHEMBL206	Estrogen receptor alpha	Homo sapiens	SINGLE PROTEIN	CHEMBL1136773	1	Scientific Literature	J. Med. Chem.	2003	None
CHEMBL288955		0	292.38	0	4.72	16	Oc1ccc(C(=C2CC3CCC2C3)c2ccc(O)cc2)cc1	Efficacy	'='	25.0	%				UO_0000187					False	CHEMBL689468	Transcriptional agonistic efficacy against ER alpha at 10e-8 M by cotransfection in HEC-1 cells	F	BAO_0000219	cell-based format	Homo sapiens	None	None	HEC-1	None	CHEMBL206	Estrogen receptor alpha	Homo sapiens	SINGLE PROTEIN	CHEMBL1136773	1	Scientific Literature	J. Med. Chem.	2003	CHEMBL3308740
CHEMBL41128		0	320.43	1	5.50	8	Oc1ccc(C(=C2C3CCCC2CCC3)c2ccc(O)cc2)cc1	RBA	'='	513.0	%				UO_0000187					False	CHEMBL673843	Binding affinity for purified human Estrogen receptor alpha was determined using a competitive radiometric binding assay with [3H]estradiol	B	BAO_0000357	single protein format	None	None	None	None	None	CHEMBL206	Estrogen receptor alpha	Homo sapiens	SINGLE PROTEIN	CHEMBL1136773	1	Scientific Literature	J. Med. Chem.	2003	None
CHEMBL1627355		0	515.47	2	6.35	19	CC(=O)O[C@H]1CC[C@H]2[C@@H]3[C@H](Sc4ccc(Br)cc4)C(=O)c4cc(O)ccc4[C@H]3CC[C@]12C	IC50						Not Active						False	CHEMBL679883	Antagonist effect on transcriptional activation in MCF-7 cells expressing estrogen receptor alpha; Not active means no effect at < 1000 nM	F	BAO_0000219	cell-based format	Homo sapiens	None	None	MCF7	None	CHEMBL206	Estrogen receptor alpha	Homo sapiens	SINGLE PROTEIN	CHEMBL1132758	1	Scientific Literature	Bioorg. Med. Chem. Lett.	2000	CHEMBL3308403
CHEMBL135	ESTRADIOL	4	272.39	0	3.61	17-beta-estradiol	C[C@]12CC[C@@H]3c4ccc(O)cc4CC[C@H]3[C@@H]1CC[C@@H]2O	EC50	'='	0.007	nM		Outside typical range		UO_0000065					False	CHEMBL676808	Agonist effect on transcriptional activation in MCF-7 cells expressing estrogen receptor alpha	F	BAO_0000219	cell-based format	Homo sapiens	None	None	MCF7	None	CHEMBL206	Estrogen receptor alpha	Homo sapiens	SINGLE PROTEIN	CHEMBL1132758	1	Scientific Literature	Bioorg. Med. Chem. Lett.	2000	CHEMBL3308403
CHEMBL249904		0	322.49	1	5.04	9	C#C[C@]1(O)CC[C@H]2[C@@H]3CC=C4C=C(C)CC[C@]4(C=C)[C@H]3CC[C@@]21C	IC50	'='	1850.0	nM	5.73			UO_0000065	17.78	0.33	0.69	28.34	False	CHEMBL925467	Binding affinity at human recombinant ERalpha	B	BAO_0000357	single protein format	Homo sapiens	None	None	None	None	CHEMBL206	Estrogen receptor alpha	Homo sapiens	SINGLE PROTEIN	CHEMBL1140529	1	Scientific Literature	Bioorg. Med. Chem. Lett.	2007	None
CHEMBL398840		0	360.54	1	6.17	6	C=C[C@]12CCC(c3ccccc3)=CC1=CC[C@@H]1[C@@H]2CC[C@]2(C)[C@@H](O)CC[C@@H]12	IC50	'>'	10000.0	nM				UO_0000065					False	CHEMBL925467	Binding affinity at human recombinant ERalpha	B	BAO_0000357	single protein format	Homo sapiens	None	None	None	None	CHEMBL206	Estrogen receptor alpha	Homo sapiens	SINGLE PROTEIN	CHEMBL1140529	1	Scientific Literature	Bioorg. Med. Chem. Lett.	2007	None
CHEMBL251515		0	316.49	0	4.23	3	C=C[C@]12CC[C@@](C)(O)CC1=CC[C@@H]1[C@@H]2CC[C@]2(C)[C@@H](O)CC[C@@H]12	IC50	'>'	10000.0	nM				UO_0000065					False	CHEMBL925467	Binding affinity at human recombinant ERalpha	B	BAO_0000357	single protein format	Homo sapiens	None	None	None	None	CHEMBL206	Estrogen receptor alpha	Homo sapiens	SINGLE PROTEIN	CHEMBL1140529	1	Scientific Literature	Bioorg. Med. Chem. Lett.	2007	None
CHEMBL251515		0	316.49	0	4.23	3	C=C[C@]12CC[C@@](C)(O)CC1=CC[C@@H]1[C@@H]2CC[C@]2(C)[C@@H](O)CC[C@@H]12	Activity	'='	27.0	%				UO_0000187					False	CHEMBL925469	Agonist activity at ERalpha expressed in HEK293 cells by transactivation assay	F	BAO_0000219	cell-based format	Homo sapiens	None	None	HEK293	None	CHEMBL206	Estrogen receptor alpha	Homo sapiens	SINGLE PROTEIN	CHEMBL1140529	1	Scientific Literature	Bioorg. Med. Chem. Lett.	2007	CHEMBL3307715
CHEMBL101807		0	442.60	1	5.58	20a	CC1(c2ccc(OCCN3CCCCC3)cc2)c2ccc(O)cc2CCN1c1ccccc1	IC50	'='	29.0	nM	7.54			UO_0000065	17.03	0.31	1.96	20.97	True	CHEMBL682290	Inhibitory concentration against estrogen receptor alpha using radioligand binding assay.	B	BAO_0000357	single protein format	None	None	None	None	None	CHEMBL206	Estrogen receptor alpha	Homo sapiens	SINGLE PROTEIN	CHEMBL1145829	1	Scientific Literature	J. Med. Chem.	2003	None
CHEMBL221047		0	504.50	2	3.54	1	O=C(Nc1ccc2c(O)cc(S(=O)(=O)O)cc2c1)Nc1ccc2c(O)cc(S(=O)(=O)O)cc2c1	Activity						Active						False	CHEMBL915131	Inhibition of estradiol-mediated ERalpha activation in MCF-7-2a cells at 150 uM	B	BAO_0000219	cell-based format	Homo sapiens	None	None	None	None	CHEMBL206	Estrogen receptor alpha	Homo sapiens	SINGLE PROTEIN	CHEMBL1139857	1	Scientific Literature	J. Med. Chem.	2007	None
CHEMBL1371125	BENZO[E]PYRENE	0	252.32	1	5.74	BENZO[E]PYRENE	c1ccc2c(c1)c1cccc3ccc4cccc2c4c31	IC50						Not Active (inhibition < 50% @ 10 uM and thus dose-reponse curve not measured)						False	CHEMBL1909145	DRUGMATRIX: Estrogen ERalpha radioligand binding (ligand: [3H] Estradiol)	B	BAO_0000219	cell-based format	None	None	None	Sf9	None	CHEMBL206	Estrogen receptor alpha	Homo sapiens	SINGLE PROTEIN	CHEMBL1909046	15	DrugMatrix			CHEMBL3308860
CHEMBL508102	CARBIMAZOLE	4	186.24	0	1.56	CARBIMAZOLE	CCOC(=O)n1ccn(C)c1=S	IC50						Not Active (inhibition < 50% @ 10 uM and thus dose-reponse curve not measured)						False	CHEMBL1909145	DRUGMATRIX: Estrogen ERalpha radioligand binding (ligand: [3H] Estradiol)	B	BAO_0000219	cell-based format	None	None	None	Sf9	None	CHEMBL206	Estrogen receptor alpha	Homo sapiens	SINGLE PROTEIN	CHEMBL1909046	15	DrugMatrix			CHEMBL3308860
CHEMBL202733		0	298.30	0	2.20	1aah	CCOc1cc(O)cc2ncn(-c3ccc(O)cc3)c(=O)c12	Activity	'='	12.0	%				UO_0000187					False	CHEMBL860996	Inhibition of ER alpha-mediated transactivation of ERE in HeLa cell luciferase assay at 10 uM	F	BAO_0000219	cell-based format	Homo sapiens	None	None	HeLa	None	CHEMBL206	Estrogen receptor alpha	Homo sapiens	SINGLE PROTEIN	CHEMBL1146098	1	Scientific Literature	J. Med. Chem.	2006	CHEMBL3308376
CHEMBL1405	ESTRONE	4	270.37	0	3.82	estrone	C[C@]12CC[C@@H]3c4ccc(O)cc4CC[C@H]3[C@@H]1CCC2=O	IC50	'='	29.0	nM	7.54			UO_0000065	27.88	0.51	3.72	20.21	False	CHEMBL860989	Displacement of [3H]estrone from ER alpha	B	BAO_0000357	single protein format	Homo sapiens	None	None	None	None	CHEMBL206	Estrogen receptor alpha	Homo sapiens	SINGLE PROTEIN	CHEMBL1146098	1	Scientific Literature	J. Med. Chem.	2006	None
CHEMBL203724		0	287.30	0	2.27	1bf	Oc1ccc(-n2cnc3cc(O)cc(O)c3c2=S)nc1	IC50	'='	27569.0	nM	4.56			UO_0000065	15.87	0.31	2.29	4.99	False	CHEMBL860989	Displacement of [3H]estrone from ER alpha	B	BAO_0000357	single protein format	Homo sapiens	None	None	None	None	CHEMBL206	Estrogen receptor alpha	Homo sapiens	SINGLE PROTEIN	CHEMBL1146098	1	Scientific Literature	J. Med. Chem.	2006	None
CHEMBL208378		0	314.37	0	3.48	1bi	COc1ccc(-n2cnc3cc(OC)cc(O)c3c2=S)cc1	Inhibition	'='	9.0	%				UO_0000187					False	CHEMBL860990	Inhibition of [3H]estrone binding to ER alpha at 100 uM	B	BAO_0000357	single protein format	Homo sapiens	None	None	None	None	CHEMBL206	Estrogen receptor alpha	Homo sapiens	SINGLE PROTEIN	CHEMBL1146098	1	Scientific Literature	J. Med. Chem.	2006	None
CHEMBL799	CILOSTAZOL	4	369.47	0	3.46	CILOSTAZOL	O=C1CCc2cc(OCCCCc3nnnn3C3CCCCC3)ccc2N1	IC50						Not Active (inhibition < 50% @ 10 uM and thus dose-reponse curve not measured)						False	CHEMBL1909145	DRUGMATRIX: Estrogen ERalpha radioligand binding (ligand: [3H] Estradiol)	B	BAO_0000219	cell-based format	None	None	None	Sf9	None	CHEMBL206	Estrogen receptor alpha	Homo sapiens	SINGLE PROTEIN	CHEMBL1909046	15	DrugMatrix			CHEMBL3308860
CHEMBL71	CHLORPROMAZINE	4	318.87	0	4.89	Chlorpromazine	CN(C)CCCN1c2ccccc2Sc2ccc(Cl)cc21	IC50						Not Active (inhibition < 50% @ 10 uM and thus dose-reponse curve not measured)						False	CHEMBL1909145	DRUGMATRIX: Estrogen ERalpha radioligand binding (ligand: [3H] Estradiol)	B	BAO_0000219	cell-based format	None	None	None	Sf9	None	CHEMBL206	Estrogen receptor alpha	Homo sapiens	SINGLE PROTEIN	CHEMBL1909046	15	DrugMatrix			CHEMBL3308860
CHEMBL296018		0	304.43	1	5.79	10	Oc1ccc(C(=C2C3CCCC2CCC3)c2ccccc2)cc1	Efficacy	'='	83.0	%				UO_0000187					False	CHEMBL689470	Transcriptional antagonistic efficacy agains ER alpha at 10e-6 M by cotransfection in HEC-1 cells	F	BAO_0000219	cell-based format	Homo sapiens	None	None	HEC-1	None	CHEMBL206	Estrogen receptor alpha	Homo sapiens	SINGLE PROTEIN	CHEMBL1136773	1	Scientific Literature	J. Med. Chem.	2003	CHEMBL3308740
CHEMBL398456		0	298.47	1	5.03	4	C=C[C@]12CCC(C)=CC1=CC[C@@H]1[C@@H]2CC[C@]2(C)[C@@H](O)CC[C@@H]12	Activity	'='	4.0	%				UO_0000187					False	CHEMBL925469	Agonist activity at ERalpha expressed in HEK293 cells by transactivation assay	F	BAO_0000219	cell-based format	Homo sapiens	None	None	HEK293	None	CHEMBL206	Estrogen receptor alpha	Homo sapiens	SINGLE PROTEIN	CHEMBL1140529	1	Scientific Literature	Bioorg. Med. Chem. Lett.	2007	CHEMBL3307715
CHEMBL70927	DEFERIPRONE	4	139.15	0	0.40	DEFERIPRONE	Cc1c(O)c(=O)ccn1C	IC50						Not Active (inhibition < 50% @ 10 uM and thus dose-reponse curve not measured)						False	CHEMBL1909145	DRUGMATRIX: Estrogen ERalpha radioligand binding (ligand: [3H] Estradiol)	B	BAO_0000219	cell-based format	None	None	None	Sf9	None	CHEMBL206	Estrogen receptor alpha	Homo sapiens	SINGLE PROTEIN	CHEMBL1909046	15	DrugMatrix			CHEMBL3308860
CHEMBL1466	DICUMAROL	4	336.30	0	2.90	DICUMAROL	O=c1oc2ccccc2c(O)c1Cc1c(O)c2ccccc2oc1=O	IC50						Not Active (inhibition < 50% @ 10 uM and thus dose-reponse curve not measured)						False	CHEMBL1909145	DRUGMATRIX: Estrogen ERalpha radioligand binding (ligand: [3H] Estradiol)	B	BAO_0000219	cell-based format	None	None	None	Sf9	None	CHEMBL206	Estrogen receptor alpha	Homo sapiens	SINGLE PROTEIN	CHEMBL1909046	15	DrugMatrix			CHEMBL3308860
CHEMBL398634		0	312.50	1	5.42	8	C=C[C@]12CCC(C)=CC1=CC[C@@H]1[C@@H]2CC[C@@]2(C)[C@H]1CC[C@]2(C)O	EC50	'>'	1000.0	nM				UO_0000065					False	CHEMBL925469	Agonist activity at ERalpha expressed in HEK293 cells by transactivation assay	F	BAO_0000219	cell-based format	Homo sapiens	None	None	HEK293	None	CHEMBL206	Estrogen receptor alpha	Homo sapiens	SINGLE PROTEIN	CHEMBL1140529	1	Scientific Literature	Bioorg. Med. Chem. Lett.	2007	CHEMBL3307715
CHEMBL75435	DEXKETOPROFEN	4	254.29	0	3.11	DEXKETOPROFEN	C[C@H](C(=O)O)c1cccc(C(=O)c2ccccc2)c1	IC50						Not Active (inhibition < 50% @ 10 uM and thus dose-reponse curve not measured)						False	CHEMBL1909145	DRUGMATRIX: Estrogen ERalpha radioligand binding (ligand: [3H] Estradiol)	B	BAO_0000219	cell-based format	None	None	None	Sf9	None	CHEMBL206	Estrogen receptor alpha	Homo sapiens	SINGLE PROTEIN	CHEMBL1909046	15	DrugMatrix			CHEMBL3308860
CHEMBL440283	ANDROSTENEDIOL	0	290.45	0	3.67	12	C[C@]12CC[C@H]3[C@@H](CC=C4C[C@@H](O)CC[C@@]43C)[C@@H]1CC[C@@H]2O	EC50	'='	26.0	nM	7.58			UO_0000065					False	CHEMBL925469	Agonist activity at ERalpha expressed in HEK293 cells by transactivation assay	F	BAO_0000219	cell-based format	Homo sapiens	None	None	HEK293	None	CHEMBL206	Estrogen receptor alpha	Homo sapiens	SINGLE PROTEIN	CHEMBL1140529	1	Scientific Literature	Bioorg. Med. Chem. Lett.	2007	CHEMBL3307715
CHEMBL380469		0	332.44	1	5.40	25	CCCCC12CCC(=O)C(c3ccccc3)=C1c1ccc(O)cc1C2	IC50	'='	41.0	nM	7.39			UO_0000065	22.22	0.40	1.99	19.80	False	CHEMBL852960	Binding affinity to ERalpha by scintillation proximity assay	B	BAO_0000357	single protein format	Homo sapiens	None	None	None	None	CHEMBL206	Estrogen receptor alpha	Homo sapiens	SINGLE PROTEIN	CHEMBL1138102	1	Scientific Literature	Bioorg. Med. Chem. Lett.	2006	None
CHEMBL267796		0	334.38	0	4.28	5	CNc1c(/C=N/O)ccc(-c2ccc(O)cc2)c1-c1ccc(O)cc1	RBA	'='	1.96										False	CHEMBL869146	Displacement of [3H]estradiol from human ERalpha relative to estradiol	B	BAO_0000357	single protein format	Homo sapiens	None	None	None	None	CHEMBL206	Estrogen receptor alpha	Homo sapiens	SINGLE PROTEIN	CHEMBL1145331	1	Scientific Literature	J. Med. Chem.	2006	None
CHEMBL371624		0	261.28	0	3.79	46	N#Cc1cc(-c2ccc(O)cc2)cc2ccc(O)cc12	IC50	'='	105.0	nM	6.98			UO_0000065	26.71	0.48	3.19	10.86	False	CHEMBL831155	Inhibition of [3H]17-beta-estradiol binding to human estrogen receptor alpha expressed in Escherichia coli	B	BAO_0000019	assay format	Homo sapiens	None	None	None	None	CHEMBL206	Estrogen receptor alpha	Homo sapiens	SINGLE PROTEIN	CHEMBL1139538	1	Scientific Literature	J. Med. Chem.	2005	None
CHEMBL192154		0	279.27	0	3.93	47	N#Cc1cc(-c2ccc(O)c(F)c2)cc2ccc(O)cc12	IC50	'='	210.0	nM	6.68			UO_0000065	23.91	0.43	2.75	10.39	False	CHEMBL831155	Inhibition of [3H]17-beta-estradiol binding to human estrogen receptor alpha expressed in Escherichia coli	B	BAO_0000019	assay format	Homo sapiens	None	None	None	None	CHEMBL206	Estrogen receptor alpha	Homo sapiens	SINGLE PROTEIN	CHEMBL1139538	1	Scientific Literature	J. Med. Chem.	2005	None
CHEMBL280998	CATECHOL	0	110.11	0	1.10	CATECHOL	Oc1ccccc1O	IC50						Not Active (inhibition < 50% @ 10 uM and thus dose-reponse curve not measured)						False	CHEMBL1909145	DRUGMATRIX: Estrogen ERalpha radioligand binding (ligand: [3H] Estradiol)	B	BAO_0000219	cell-based format	None	None	None	Sf9	None	CHEMBL206	Estrogen receptor alpha	Homo sapiens	SINGLE PROTEIN	CHEMBL1909046	15	DrugMatrix			CHEMBL3308860
CHEMBL191901		0	306.69	0	4.85	43	Oc1ccc(-c2cc(F)c3c(Cl)c(O)ccc3c2)cc1F	IC50	'='	125.0	nM	6.90			UO_0000065	22.51	0.45	2.05	17.06	False	CHEMBL831155	Inhibition of [3H]17-beta-estradiol binding to human estrogen receptor alpha expressed in Escherichia coli	B	BAO_0000019	assay format	Homo sapiens	None	None	None	None	CHEMBL206	Estrogen receptor alpha	Homo sapiens	SINGLE PROTEIN	CHEMBL1139538	1	Scientific Literature	J. Med. Chem.	2005	None
CHEMBL1332402		0	490.54	1	5.25	SID14746279	Cc1ccc(NC(=O)CN2C(=O)S/C(=C/c3ccc(-c4cc(C(=O)O)ccc4C)o3)C2=O)cc1C	IC50	'='	18183.48	nM	4.74		Active	UO_0000065	9.66	0.18	-0.51	4.05	False	CHEMBL1614199	PUBCHEM_BIOASSAY: Estrogen Receptor-alpha Coactivator Binding Inhibitors Dose Response Confirmation. (Class of assay: confirmatory) [Related pubchem assays: 629 (Primary screen preceding this dose response confirmation assay.)]	B	BAO_0000357	single protein format	Homo sapiens	None	None	None	None	CHEMBL206	Estrogen receptor alpha	Homo sapiens	SINGLE PROTEIN	CHEMBL1201862	7	PubChem BioAssays			None
CHEMBL1543038		0	449.53	0	4.63	SID14737063	COc1cc(/C=C2/C(=N)N3C=CSC3=NC2=O)ccc1OCCCOc1ccccc1C	IC50	'>'	50000.0	nM			Not Active	UO_0000065					False	CHEMBL1614199	PUBCHEM_BIOASSAY: Estrogen Receptor-alpha Coactivator Binding Inhibitors Dose Response Confirmation. (Class of assay: confirmatory) [Related pubchem assays: 629 (Primary screen preceding this dose response confirmation assay.)]	B	BAO_0000357	single protein format	Homo sapiens	None	None	None	None	CHEMBL206	Estrogen receptor alpha	Homo sapiens	SINGLE PROTEIN	CHEMBL1201862	7	PubChem BioAssays			None
CHEMBL1464457		0	369.38	0	1.39	SID3715212	CN(CC(=O)NC(=O)NCc1ccco1)Cc1nc(O)c2ccccc2n1	IC50	'='	13740.82	nM	4.86		Active	UO_0000065	13.16	0.25	3.47	4.03	False	CHEMBL1614199	PUBCHEM_BIOASSAY: Estrogen Receptor-alpha Coactivator Binding Inhibitors Dose Response Confirmation. (Class of assay: confirmatory) [Related pubchem assays: 629 (Primary screen preceding this dose response confirmation assay.)]	B	BAO_0000357	single protein format	Homo sapiens	None	None	None	None	CHEMBL206	Estrogen receptor alpha	Homo sapiens	SINGLE PROTEIN	CHEMBL1201862	7	PubChem BioAssays			None
CHEMBL1464700		0	155.20	0	0.73	SID846951	CCC(C)n1[nH]c(=O)cc1N	IC50	'>'	50000.0	nM			Not Active	UO_0000065					False	CHEMBL1614199	PUBCHEM_BIOASSAY: Estrogen Receptor-alpha Coactivator Binding Inhibitors Dose Response Confirmation. (Class of assay: confirmatory) [Related pubchem assays: 629 (Primary screen preceding this dose response confirmation assay.)]	B	BAO_0000357	single protein format	Homo sapiens	None	None	None	None	CHEMBL206	Estrogen receptor alpha	Homo sapiens	SINGLE PROTEIN	CHEMBL1201862	7	PubChem BioAssays			None
CHEMBL328190	LASOFOXIFENE	4	413.56	1	5.73	4	Oc1ccc2c(c1)CC[C@H](c1ccccc1)[C@@H]2c1ccc(OCCN2CCCC2)cc1	IC50	'='	4.0	nM	8.40			UO_0000065	20.31	0.37	2.67	25.68	False	CHEMBL831528	Inhibition of [3H]estradiol binding to human estrogen receptor alpha expressed in HeLa cells	B	BAO_0000219	cell-based format	Homo sapiens	None	None	HeLa	None	CHEMBL206	Estrogen receptor alpha	Homo sapiens	SINGLE PROTEIN	CHEMBL1141171	1	Scientific Literature	J. Med. Chem.	2005	CHEMBL3308376
CHEMBL196509		0	340.40	0	3.88	5	C[C@]12Cc3cnn(-c4ccc(F)cc4)c3C=C1CCCC21OCCO1	IC50	'>'	10000.0	nM				UO_0000065					False	CHEMBL827859	Binding affinity for human estrogen receptor alpha	B	BAO_0000357	single protein format	Homo sapiens	None	None	None	None	CHEMBL206	Estrogen receptor alpha	Homo sapiens	SINGLE PROTEIN	CHEMBL1139605	1	Scientific Literature	Bioorg. Med. Chem. Lett.	2005	None
CHEMBL370282		0	474.58	1	5.18	7b	Oc1ccc2c(c1)sc1c3cc(O)ccc3n(Cc3ccc(OCCN4CCOCC4)cc3)c21	IC50	'='	10.0	nM	8.00			UO_0000065	16.86	0.32	2.82	11.92	False	CHEMBL829466	Inhibition of [3H]17-beta-estradiol binding to human estrogen receptor alpha	B	BAO_0000357	single protein format	Homo sapiens	None	None	None	None	CHEMBL206	Estrogen receptor alpha	Homo sapiens	SINGLE PROTEIN	CHEMBL1139599	1	Scientific Literature	Bioorg. Med. Chem. Lett.	2005	None
CHEMBL264216		0	486.64	1	6.72	4b	Oc1ccc2c(c1)sc1c3cc(O)ccc3n(Cc3ccc(OCCN4CCCCCC4)cc3)c21	IC50	'='	3.34	nM	8.48			UO_0000065	17.42	0.33	1.76	14.65	False	CHEMBL829466	Inhibition of [3H]17-beta-estradiol binding to human estrogen receptor alpha	B	BAO_0000357	single protein format	Homo sapiens	None	None	None	None	CHEMBL206	Estrogen receptor alpha	Homo sapiens	SINGLE PROTEIN	CHEMBL1139599	1	Scientific Literature	Bioorg. Med. Chem. Lett.	2005	None
CHEMBL1627361		0	521.77	2	6.55	9	COc1ccc2c(c1)C[C@@H](Sc1ccc(OCCN3CCCCC3)cc1)[C@@H]1[C@@H]2CC[C@]2(C)[C@@H](O)CC[C@@H]12	IC50						Not Active						False	CHEMBL873597	Displacement of [3H]17-beta-estradiol from human Estrogen receptor alpha; Not active means no effect at <1000 nM	B	BAO_0000357	single protein format	Homo sapiens	None	None	None	None	CHEMBL206	Estrogen receptor alpha	Homo sapiens	SINGLE PROTEIN	CHEMBL1132758	1	Scientific Literature	Bioorg. Med. Chem. Lett.	2000	None
CHEMBL49916		0	325.23	0	4.04	46	CSc1cc(CO)cc(Br)c1-c1ccc(O)cc1	Activity	'='	4.5	%				UO_0000187					False	CHEMBL677752	Receptor binding affinity (RBA) to human recombinant estrogen receptor alpha (REH) after 24 hours at 0 degree Centigrade	B	BAO_0000357	single protein format	None	None	None	None	None	CHEMBL206	Estrogen receptor alpha	Homo sapiens	SINGLE PROTEIN	CHEMBL1134802	1	Scientific Literature	Bioorg. Med. Chem. Lett.	2001	None
CHEMBL203072		0	284.36	0	4.53	56	CCC1Oc2c(ccc(O)c2C)-c2c(C)cc(O)c(C)c21	IC50	'='	129.0	nM	6.89			UO_0000065	24.23	0.45	2.36	13.86	False	CHEMBL865582	Binding affinity to ERalpha	B	BAO_0000357	single protein format	Homo sapiens	None	None	None	None	CHEMBL206	Estrogen receptor alpha	Homo sapiens	SINGLE PROTEIN	CHEMBL1139663	1	Scientific Literature	Bioorg. Med. Chem. Lett.	2006	None
CHEMBL30707	COUMESTROL	0	268.22	0	3.10	Coumestrol	O=c1oc2cc(O)ccc2c2oc3cc(O)ccc3c12	IC50	'='	11.0	nM	7.96			UO_0000065	29.67	0.54	4.86	9.50	False	CHEMBL676818	Binding affinity against human estrogen receptor alpha in competitive binding assay	B	BAO_0000357	single protein format	None	None	None	None	None	CHEMBL206	Estrogen receptor alpha	Homo sapiens	SINGLE PROTEIN	CHEMBL1147620	1	Scientific Literature	Bioorg. Med. Chem. Lett.	2004	None
CHEMBL218274		0	None	None	None	2b		Ki	'='	0.1	nM	10.00			UO_0000065					False	CHEMBL682302	In vitro inhibition of [6,7-3H]-17beta-estradiol binding to human estrogen receptor alpha	B	BAO_0000357	single protein format	Homo sapiens	None	None	None	None	CHEMBL206	Estrogen receptor alpha	Homo sapiens	SINGLE PROTEIN	CHEMBL1132714	1	Scientific Literature	J. Med. Chem.	1999	None
CHEMBL385992		0	None	None	None	2d		Ki	'='	0.65	nM	9.19			UO_0000065					False	CHEMBL682302	In vitro inhibition of [6,7-3H]-17beta-estradiol binding to human estrogen receptor alpha	B	BAO_0000357	single protein format	Homo sapiens	None	None	None	None	CHEMBL206	Estrogen receptor alpha	Homo sapiens	SINGLE PROTEIN	CHEMBL1132714	1	Scientific Literature	J. Med. Chem.	1999	None
CHEMBL1627715		0	386.58	1	5.43	76	CC(C)(C)OCCC[C@H]1C[C@]2(C)[C@@H](O)CC[C@H]2[C@@H]2CCc3cc(O)ccc3[C@@H]12	RBA	'='	128.0	%				UO_0000187					False	CHEMBL840195	Inhibition of [3H]E2 binding to human Estrogen receptor-alpha ligand binding domain (LBD) expressed in Escherichia coli lysates	B	BAO_0000019	assay format	Homo sapiens	None	None	None	None	CHEMBL206	Estrogen receptor alpha	Homo sapiens	SINGLE PROTEIN	CHEMBL1142700	1	Scientific Literature	J. Med. Chem.	2005	None
CHEMBL1627720		0	358.52	0	4.65	62	CC(C)OCC[C@H]1C[C@]2(C)[C@@H](O)CC[C@H]2[C@@H]2CCc3cc(O)ccc3[C@H]21	RBA	'='	45.0	%				UO_0000187					False	CHEMBL840195	Inhibition of [3H]E2 binding to human Estrogen receptor-alpha ligand binding domain (LBD) expressed in Escherichia coli lysates	B	BAO_0000019	assay format	Homo sapiens	None	None	None	None	CHEMBL206	Estrogen receptor alpha	Homo sapiens	SINGLE PROTEIN	CHEMBL1142700	1	Scientific Literature	J. Med. Chem.	2005	None
CHEMBL539927		0	463.60	1	5.93	11L	Oc1ccc([C@@H]2Sc3cc(O)ccc3O[C@@H]2c2ccc(OCCN3CCCCC3)cc2)cc1	IC50	'='	3.0	nM	8.52			UO_0000065	18.38	0.35	2.59	13.71	True	CHEMBL873603	Displacement of [3H]17-beta-estradiol from full length human estrogen receptor alpha	B	BAO_0000357	single protein format	None	None	None	None	None	CHEMBL206	Estrogen receptor alpha	Homo sapiens	SINGLE PROTEIN	CHEMBL1146754	1	Scientific Literature	Bioorg. Med. Chem. Lett.	2004	None
CHEMBL393222	WIGHTEONE	0	338.36	0	4.09	6	CC(C)=CCc1c(O)cc2occ(-c3ccc(O)cc3)c(=O)c2c1O	RBA	'='	0.31	%				UO_0000187					False	CHEMBL1106813	Displacement of fluorescent estrogen ES2 from human recombinant ERalpha by fluorescence polarization assay relative to 17-beta-estradiol	B	BAO_0000357	single protein format	Homo sapiens	None	None	None	None	CHEMBL206	Estrogen receptor alpha	Homo sapiens	SINGLE PROTEIN	CHEMBL1154244	1	Scientific Literature	J. Nat. Prod.	2009	None
CHEMBL8145	DAIDZEIN	2	254.24	0	2.87	5	O=c1c(-c2ccc(O)cc2)coc2cc(O)ccc12	IC50		1000000.0	nM		Outside typical range	Not Active	UO_0000065					False	CHEMBL832956	Binding affinity for human Estrogen receptor Alpha; NC= Nonconvergence with an IC50>1 mM	B	BAO_0000357	single protein format	Homo sapiens	None	None	None	None	CHEMBL206	Estrogen receptor alpha	Homo sapiens	SINGLE PROTEIN	CHEMBL1144341	1	Scientific Literature	J. Med. Chem.	2005	None
CHEMBL30707	COUMESTROL	0	268.22	0	3.10	1	O=c1oc2cc(O)ccc2c2oc3cc(O)ccc3c12	IC50	'='	75.7	nM	7.12			UO_0000065	26.55	0.49	4.02	8.50	True	CHEMBL827788	Binding affinity for human Estrogen receptor Alpha	B	BAO_0000357	single protein format	Homo sapiens	None	None	None	None	CHEMBL206	Estrogen receptor alpha	Homo sapiens	SINGLE PROTEIN	CHEMBL1144341	1	Scientific Literature	J. Med. Chem.	2005	None
CHEMBL191238		0	313.71	0	4.58	50	N#Cc1cc(-c2ccc(O)c(F)c2)cc2ccc(O)c(Cl)c12	IC50	'='	299.0	nM	6.52			UO_0000065	20.80	0.41	1.94	10.15	False	CHEMBL831155	Inhibition of [3H]17-beta-estradiol binding to human estrogen receptor alpha expressed in Escherichia coli	B	BAO_0000019	assay format	Homo sapiens	None	None	None	None	CHEMBL206	Estrogen receptor alpha	Homo sapiens	SINGLE PROTEIN	CHEMBL1139538	1	Scientific Literature	J. Med. Chem.	2005	None
CHEMBL1627721		0	376.51	0	4.60	78	C[C@]12C[C@H](CCCOCCF)[C@@H]3c4ccc(O)cc4CC[C@H]3[C@@H]1CC[C@@H]2O	RBA	'='	96.0	%				UO_0000187					False	CHEMBL840195	Inhibition of [3H]E2 binding to human Estrogen receptor-alpha ligand binding domain (LBD) expressed in Escherichia coli lysates	B	BAO_0000019	assay format	Homo sapiens	None	None	None	None	CHEMBL206	Estrogen receptor alpha	Homo sapiens	SINGLE PROTEIN	CHEMBL1142700	1	Scientific Literature	J. Med. Chem.	2005	None
CHEMBL3828422		0	484.55	0	4.55	20a	COc1ccc2c(c1)C(=O)c1c-2n(-c2ccc(OCCCN(C)C)cc2)c(=O)c2cc(OC)ccc12	IC50	'='	39400.0	nM	4.41			UO_0000065	9.09	0.17	-0.15	6.29	False	CHEMBL3829134	Displacement of fluorescein-labeled estrogen ligand from recombinant ER-alpha (unknown origin) incubated for 2 hrs by fluorescence polarization assay	B	BAO_0000357	single protein format	Homo sapiens	None	None	None	None	CHEMBL206	Estrogen receptor alpha	Homo sapiens	SINGLE PROTEIN	CHEMBL3826943	1	Scientific Literature	Eur. J. Med. Chem.	2016	None
CHEMBL221047		0	504.50	2	3.54	1	O=C(Nc1ccc2c(O)cc(S(=O)(=O)O)cc2c1)Nc1ccc2c(O)cc(S(=O)(=O)O)cc2c1	Activity						Active						False	CHEMBL915129	Inhibition of ERalpha activation in MCF-7-2a cells by reporter gene assay	B	BAO_0000219	cell-based format	Homo sapiens	None	None	None	None	CHEMBL206	Estrogen receptor alpha	Homo sapiens	SINGLE PROTEIN	CHEMBL1139857	1	Scientific Literature	J. Med. Chem.	2007	None
CHEMBL411185		0	893.18	2	8.11	16 a-Alpha	C#C[C@]1(O)CC[C@H]2[C@@H]3CCC4=CC(=O)CCC4=C3[C@@H](c3ccc(N(C)C(=O)CNC(=O)OC4CC[C@]5(C)[C@H]6C[C@H](O)[C@@]7(C)[C@@H](CC[C@@H]7[C@H](C)CCC(=O)O)[C@@H]6[C@H](O)C[C@@H]5C4)cc3)C[C@@]21C	Ki	'='	11.0	nM	7.96			UO_0000065	8.91	0.17	-0.15	4.58	False	CHEMBL839531	Inhibition of human Estrogen receptor alpha	B	BAO_0000357	single protein format	Homo sapiens	None	None	None	None	CHEMBL206	Estrogen receptor alpha	Homo sapiens	SINGLE PROTEIN	CHEMBL1138676	1	Scientific Literature	J. Med. Chem.	2004	None
CHEMBL363963		0	289.24	0	3.83	124	C=Cc1cc(O)cc2nc(-c3ccc(O)c(F)c3F)oc12	IC50	'='	474.0	nM	6.32			UO_0000065	21.86	0.41	2.49	9.51	False	CHEMBL829540	Inhibitory concentration against human ER alpha expressed in Escherichia coli was determined using [3H]17-beta-estradiol as radio ligand	B	BAO_0000019	assay format	Homo sapiens	None	None	None	None	CHEMBL206	Estrogen receptor alpha	Homo sapiens	SINGLE PROTEIN	CHEMBL1138773	1	Scientific Literature	J. Med. Chem.	2004	None
CHEMBL1627748		0	374.52	1	5.69	6a	C[C@]12CC[C@@H]3c4ccc(O)cc4CC[C@H]3[C@@H]1CC[C@@]2(O)/C=C\c1ccccc1	RBA	'='	57.0	%				UO_0000187					False	CHEMBL840189	Relative binding affinity of Z isomers to human ERalpha-HBD at 4C compared to [3H]estradiol	B	BAO_0000357	single protein format	Homo sapiens	None	None	None	None	CHEMBL206	Estrogen receptor alpha	Homo sapiens	SINGLE PROTEIN	CHEMBL1140290	1	Scientific Literature	J. Med. Chem.	2005	None
CHEMBL45878		0	344.21	0	4.10	44	OCc1cc(Br)c(-c2ccc(O)cc2)c(-n2cccc2)c1	Activity	'='	2.0	%				UO_0000187					False	CHEMBL677752	Receptor binding affinity (RBA) to human recombinant estrogen receptor alpha (REH) after 24 hours at 0 degree Centigrade	B	BAO_0000357	single protein format	None	None	None	None	None	CHEMBL206	Estrogen receptor alpha	Homo sapiens	SINGLE PROTEIN	CHEMBL1134802	1	Scientific Literature	Bioorg. Med. Chem. Lett.	2001	None
CHEMBL192877	DAVIDIGENIN	0	258.27	0	2.62	9	O=C(CCc1ccc(O)cc1)c1ccc(O)cc1O	IC50		1000000.0	nM		Outside typical range	Not Active	UO_0000065					False	CHEMBL832956	Binding affinity for human Estrogen receptor Alpha; NC= Nonconvergence with an IC50>1 mM	B	BAO_0000357	single protein format	Homo sapiens	None	None	None	None	CHEMBL206	Estrogen receptor alpha	Homo sapiens	SINGLE PROTEIN	CHEMBL1144341	1	Scientific Literature	J. Med. Chem.	2005	None
CHEMBL193518		0	362.81	1	5.41	3	O=c1oc2cc(O)ccc2c(Cc2ccccc2)c1-c1ccc(Cl)cc1	IC50	'='	120.0	nM	6.92			UO_0000065	19.08	0.36	1.51	13.72	False	CHEMBL827788	Binding affinity for human Estrogen receptor Alpha	B	BAO_0000357	single protein format	Homo sapiens	None	None	None	None	CHEMBL206	Estrogen receptor alpha	Homo sapiens	SINGLE PROTEIN	CHEMBL1144341	1	Scientific Literature	J. Med. Chem.	2005	None
CHEMBL396020		0	391.47	0	3.05	32	COc1cccc(C2CCN(c3[nH]c(=O)[nH]c(=O)c3Cc3ccccc3)CC2)c1	Activity						Not Active						False	CHEMBL890433	Displacement of [3H]estradiol from estrogen receptor	B	BAO_0000357	single protein format	None	None	None	None	None	CHEMBL206	Estrogen receptor alpha	Homo sapiens	SINGLE PROTEIN	CHEMBL1146208	1	Scientific Literature	Bioorg. Med. Chem. Lett.	2007	None
CHEMBL22486		0	697.78	2	8.88	probe 5	CC/C(=C(/CC)c1ccc(OCCCC(=O)NCc2ccc(-c3c4ccc(=O)cc-4oc4cc(O)ccc34)c(C(=O)O)c2)cc1)c1ccc(O)cc1	Kd	'='	5.8	nM	8.24			UO_0000065	11.80	0.22	-0.64	5.63	False	CHEMBL673860	Binding constant for Estrogen receptor alpha	B	BAO_0000357	single protein format	Homo sapiens	None	None	None	None	CHEMBL206	Estrogen receptor alpha	Homo sapiens	SINGLE PROTEIN	CHEMBL1135566	1	Scientific Literature	Bioorg. Med. Chem. Lett.	2002	None
CHEMBL219004		0	None	None	None	1		I/IC50	'='	0.229										False	CHEMBL677869	log(I/IC50) against estrogen receptor alpha	B	BAO_0000357	single protein format	Homo sapiens	None	None	None	None	CHEMBL206	Estrogen receptor alpha	Homo sapiens	SINGLE PROTEIN	CHEMBL1136444	1	Scientific Literature	Bioorg. Med. Chem. Lett.	2003	None
CHEMBL8145	DAIDZEIN	2	254.24	0	2.87	Daidzein	O=c1c(-c2ccc(O)cc2)coc2cc(O)ccc12	IC50	'='	2160.0	nM	5.67			UO_0000065	22.28	0.41	2.80	8.02	False	CHEMBL676818	Binding affinity against human estrogen receptor alpha in competitive binding assay	B	BAO_0000357	single protein format	None	None	None	None	None	CHEMBL206	Estrogen receptor alpha	Homo sapiens	SINGLE PROTEIN	CHEMBL1147620	1	Scientific Literature	Bioorg. Med. Chem. Lett.	2004	None
CHEMBL399142		0	764.94	2	10.10	12	Cc1ccc(S(=O)(=O)Oc2ccc3c(C#C[C@]4(O)CC[C@H]5[C@@H]6CCc7cc(O)ccc7[C@H]6CC[C@@]54C)c(-c4ccc(OCc5ccccc5)cc4)oc3c2)cc1	Ki	'='	332.0	nM	6.48			UO_0000065	8.47	0.16	-3.62	6.10	False	CHEMBL887185	Binding affinity to ERalpha	B	BAO_0000357	single protein format	None	None	None	None	None	CHEMBL206	Estrogen receptor alpha	Homo sapiens	SINGLE PROTEIN	CHEMBL1139896	1	Scientific Literature	Bioorg. Med. Chem. Lett.	2007	None
CHEMBL225081		0	322.29	0	3.42	8e	OCCn1nc(-c2ccc(O)cc2)c2cccc(C(F)(F)F)c21	Efficacy	'='	69.0	%				UO_0000187					False	CHEMBL916820	Activity at human ERalpha expressed in HAECT1 cells assessed as inhibition of NF-kappaB transcription at 10 uM relative to 17-beta-estradiol	B	BAO_0000219	cell-based format	Homo sapiens	None	None	HAECT1	None	CHEMBL206	Estrogen receptor alpha	Homo sapiens	SINGLE PROTEIN	CHEMBL1149265	1	Scientific Literature	J. Med. Chem.	2004	None
CHEMBL222501		0	334.30	0	4.32	11g, WAY-169916	C=CCn1nc(-c2ccc(O)cc2O)c2cccc(C(F)(F)F)c21	Activity						Not Active						False	CHEMBL916265	Activity at human ERalpha expressed in HAECT1 cells assessed as stimulation of creatine kinase activity	B	BAO_0000219	cell-based format	Homo sapiens	None	None	HAECT1	None	CHEMBL206	Estrogen receptor alpha	Homo sapiens	SINGLE PROTEIN	CHEMBL1149265	1	Scientific Literature	J. Med. Chem.	2004	None
CHEMBL33808		0	487.60	1	5.63	12	CCc1cc(O)cc2c1C(=O)[C@@H](c1ccc(O)cc1)[C@@H](c1ccc(OCCN3CCCCC3)cc1)O2	IC50	'='	68.0	nM	7.17			UO_0000065	14.70	0.27	1.54	9.05	False	CHEMBL676818	Binding affinity against human estrogen receptor alpha in competitive binding assay	B	BAO_0000357	single protein format	None	None	None	None	None	CHEMBL206	Estrogen receptor alpha	Homo sapiens	SINGLE PROTEIN	CHEMBL1147620	1	Scientific Literature	Bioorg. Med. Chem. Lett.	2004	None
CHEMBL1627986		0	392.51	1	5.83	6b	C[C@]12CC[C@@H]3c4ccc(O)cc4CC[C@H]3[C@@H]1CC[C@@]2(O)/C=C\c1ccc(F)cc1	RBA	'='	43.0	%				UO_0000187					False	CHEMBL840189	Relative binding affinity of Z isomers to human ERalpha-HBD at 4C compared to [3H]estradiol	B	BAO_0000357	single protein format	Homo sapiens	None	None	None	None	CHEMBL206	Estrogen receptor alpha	Homo sapiens	SINGLE PROTEIN	CHEMBL1140290	1	Scientific Literature	J. Med. Chem.	2005	None
CHEMBL2137046	AFIMOXIFENE	3	387.52	1	5.70	OH-Tam Z	CCC(=C(c1ccc(O)cc1)c1ccc(OCCN(C)C)cc1)c1ccccc1	Ki	'='	0.25	nM	9.60			UO_0000065	24.78	0.45	3.90	29.36	False	CHEMBL681151	In vitro displacement of 0.5 nM [3H]17-beta-estradiol from human Estrogen receptor alpha	B	BAO_0000357	single protein format	Homo sapiens	None	None	None	None	CHEMBL206	Estrogen receptor alpha	Homo sapiens	SINGLE PROTEIN	CHEMBL1136756	1	Scientific Literature	J. Med. Chem.	2003	None
CHEMBL426073		0	439.32	1	5.51	24c	Oc1ccc(-c2nn3c(C(F)(F)F)cc(C(F)(F)F)nc3c2-c2ccc(O)cc2)cc1	Binding affinity	'='	1.9										False	CHEMBL830569	Relative binding affinity for human estrogen receptor 1 compared to [3H]estradiol (100%)	B	BAO_0000357	single protein format	Homo sapiens	None	None	None	None	CHEMBL206	Estrogen receptor alpha	Homo sapiens	SINGLE PROTEIN	CHEMBL1138843	1	Scientific Literature	J. Med. Chem.	2004	None
CHEMBL191092		0	371.48	1	6.02	25a	CC(C)c1cc(C(C)C)n2nc(-c3ccc(O)cc3)c(-c3ccccc3)c2n1	Binding affinity	'='	0.14										False	CHEMBL830569	Relative binding affinity for human estrogen receptor 1 compared to [3H]estradiol (100%)	B	BAO_0000357	single protein format	Homo sapiens	None	None	None	None	CHEMBL206	Estrogen receptor alpha	Homo sapiens	SINGLE PROTEIN	CHEMBL1138843	1	Scientific Literature	J. Med. Chem.	2004	None
CHEMBL372686		0	329.40	0	4.69	26a	Cc1nc2c(-c3ccccc3)c(-c3ccc(O)cc3)nn2c(C)c1C	Binding affinity	'='	0.01										False	CHEMBL830569	Relative binding affinity for human estrogen receptor 1 compared to [3H]estradiol (100%)	B	BAO_0000357	single protein format	Homo sapiens	None	None	None	None	CHEMBL206	Estrogen receptor alpha	Homo sapiens	SINGLE PROTEIN	CHEMBL1138843	1	Scientific Literature	J. Med. Chem.	2004	None
CHEMBL361943		0	413.57	1	6.67	27b	Cc1c(C(C)(C)C)nc2c(-c3ccc(O)cc3)c(-c3ccccc3)nn2c1C(C)(C)C	Binding affinity	'<'	0.01										False	CHEMBL830569	Relative binding affinity for human estrogen receptor 1 compared to [3H]estradiol (100%)	B	BAO_0000357	single protein format	Homo sapiens	None	None	None	None	CHEMBL206	Estrogen receptor alpha	Homo sapiens	SINGLE PROTEIN	CHEMBL1138843	1	Scientific Literature	J. Med. Chem.	2004	None
CHEMBL365329		0	429.56	1	6.38	27d	Cc1c(C(C)(C)C)nc2c(-c3cccc(O)c3)c(-c3ccc(O)cc3)nn2c1C(C)(C)C	Binding affinity	'='	0.02										False	CHEMBL830569	Relative binding affinity for human estrogen receptor 1 compared to [3H]estradiol (100%)	B	BAO_0000357	single protein format	Homo sapiens	None	None	None	None	CHEMBL206	Estrogen receptor alpha	Homo sapiens	SINGLE PROTEIN	CHEMBL1138843	1	Scientific Literature	J. Med. Chem.	2004	None
CHEMBL361940		0	455.52	1	6.81	28e	Oc1ccc(-c2c(-c3cccc(O)c3)nn3c(-c4ccccc4)cc(-c4ccccc4)nc23)cc1	Binding affinity	'<'	0.01										False	CHEMBL830569	Relative binding affinity for human estrogen receptor 1 compared to [3H]estradiol (100%)	B	BAO_0000357	single protein format	Homo sapiens	None	None	None	None	CHEMBL206	Estrogen receptor alpha	Homo sapiens	SINGLE PROTEIN	CHEMBL1138843	1	Scientific Literature	J. Med. Chem.	2004	None
CHEMBL6615	HEXESTROL	0	270.37	0	4.79	rac-7	CCC(c1ccc(O)cc1)C(CC)c1ccc(O)cc1	EC50						Not Determined						False	CHEMBL1043961	Agonist activity at ERalpha expressed in human HEC1 cells assessed as transcriptional potency after 24 hrs by luciferase-beta galactosidase reporter gene assay	F	BAO_0000219	cell-based format	None	None	None	HEC-1	None	CHEMBL206	Estrogen receptor alpha	Homo sapiens	SINGLE PROTEIN	CHEMBL1154151	1	Scientific Literature	Eur. J. Med. Chem.	2009	CHEMBL3308740
CHEMBL571691		0	643.32	2	6.58	7	O=C(NCCc1ccc2c(c1)[C@@H]1C=CC[C@@H]1[C@H](c1cc3c(cc1Br)OCO3)N2)c1ccc(I)cc1	Activity	'<'	10.0	%				UO_0000187					False	CHEMBL1049722	Agonist activity at GFP-tagged ERalpha expressed in COS7 cells assessed as PI3K activation at 10 uM by PIP3 localization based PH-RFP reporter gene assay relative to 10 nM estradiol	F	BAO_0000219	cell-based format	None	None	None	COS-7	None	CHEMBL206	Estrogen receptor alpha	Homo sapiens	SINGLE PROTEIN	CHEMBL1156808	1	Scientific Literature	J. Med. Chem.	2010	CHEMBL3307648
CHEMBL1627805		0	702.74	2	10.30	11b	C[C@]12CC[C@@H]3c4ccc(O)cc4C[C@@H](CCCCCCCC[C@@H](CCCC(F)(F)C(F)(F)C(F)(F)C(F)(F)F)C(=O)O)[C@H]3[C@@H]1CC[C@@H]2O	RBA	'='	1.1	%				UO_0000187					False	CHEMBL908635	Displacement of [3H]estradiol from recombinant ERalpha relative to estradiol	B	BAO_0000357	single protein format	Homo sapiens	None	None	None	None	CHEMBL206	Estrogen receptor alpha	Homo sapiens	SINGLE PROTEIN	CHEMBL1149495	1	Scientific Literature	Bioorg. Med. Chem. Lett.	2006	None
CHEMBL1627552		0	702.74	2	10.30	11a	C[C@]12CC[C@@H]3c4ccc(O)cc4C[C@@H](CCCCCCCC[C@H](CCCC(F)(F)C(F)(F)C(F)(F)C(F)(F)F)C(=O)O)[C@H]3[C@@H]1CC[C@@H]2O	RBA	'='	1.0	%				UO_0000187					False	CHEMBL908635	Displacement of [3H]estradiol from recombinant ERalpha relative to estradiol	B	BAO_0000357	single protein format	Homo sapiens	None	None	None	None	CHEMBL206	Estrogen receptor alpha	Homo sapiens	SINGLE PROTEIN	CHEMBL1149495	1	Scientific Literature	Bioorg. Med. Chem. Lett.	2006	None
CHEMBL1627807		0	702.74	2	10.30	10b	C[C@]12CC[C@@H]3c4ccc(O)cc4C[C@@H](CCCCCCCCC(CCCC(F)(F)C(F)(F)C(F)(F)C(F)(F)F)C(=O)O)[C@H]3[C@@H]1CC[C@@H]2O	RBA	'='	1.4	%				UO_0000187					False	CHEMBL908635	Displacement of [3H]estradiol from recombinant ERalpha relative to estradiol	B	BAO_0000357	single protein format	Homo sapiens	None	None	None	None	CHEMBL206	Estrogen receptor alpha	Homo sapiens	SINGLE PROTEIN	CHEMBL1149495	1	Scientific Literature	Bioorg. Med. Chem. Lett.	2006	None
CHEMBL465265	FERUTIDIN	0	372.51	0	4.76	1e, ferutidin	COc1ccc(C(=O)O[C@H]2CC(C)=CC[C@@]3(C)CC[C@@](O)(C(C)C)[C@H]23)cc1	Activity	'<'	0.0001	%				UO_0000187					False	CHEMBL1004750	Binding affinity to human ERalpha expressed in yeast relative to estradiol	B	BAO_0000019	assay format	Homo sapiens	None	None	None	None	CHEMBL206	Estrogen receptor alpha	Homo sapiens	SINGLE PROTEIN	CHEMBL1150129	1	Scientific Literature	J. Nat. Prod.	2002	None
CHEMBL40964		0	282.38	0	4.81	37	Oc1ccc(C(c2ccc(O)cc2)C2CCCCC2)cc1	RBA	'='	3.2	%				UO_0000187					False	CHEMBL673843	Binding affinity for purified human Estrogen receptor alpha was determined using a competitive radiometric binding assay with [3H]estradiol	B	BAO_0000357	single protein format	None	None	None	None	None	CHEMBL206	Estrogen receptor alpha	Homo sapiens	SINGLE PROTEIN	CHEMBL1136773	1	Scientific Literature	J. Med. Chem.	2003	None
CHEMBL133203		0	310.27	0	3.56	69	O=C(C(Cc1ccc(O)cc1)c1ccc(O)cc1)C(F)(F)F	RBA	'='	0.11	%				UO_0000187					True	CHEMBL841903	Relative binding affinity (RBA) at Human estrogen receptor alpha (radiometric binding assay with [3H]estradiol using full-length human ER alpha)	B	BAO_0000357	single protein format	None	None	None	None	None	CHEMBL206	Estrogen receptor alpha	Homo sapiens	SINGLE PROTEIN	CHEMBL1134292	1	Scientific Literature	J. Med. Chem.	2001	None
CHEMBL491588	AGRANDOL	0	354.40	0	4.32	3	COc1c(O)c(CC=C(C)C)c2c(c1O)C(=O)C[C@@H](c1ccccc1)O2	Activity	'='	20.0	%				UO_0000187					False	CHEMBL965152	Agonist activity at ERalpha expressed in human HEK293 cells assessed as induction of estrogenic response at 10 to 100 ug/mL by luciferase reporter gene assay relative to 17beta estradiol	F	BAO_0000219	cell-based format	None	None	None	HEK293	None	CHEMBL206	Estrogen receptor alpha	Homo sapiens	SINGLE PROTEIN	CHEMBL1150643	1	Scientific Literature	J. Nat. Prod.	2002	CHEMBL3307715
CHEMBL214091		0	304.39	0	4.31	20a	CC1=C2c3ccc(O)cc3CC2(Cc2ccccc2)CCC1=O	IC50	'='	1500.0	nM	5.82			UO_0000065	19.13	0.35	1.51	15.61	False	CHEMBL867419	Binding affinity to human ER alpha	B	BAO_0000357	single protein format	Homo sapiens	None	None	None	None	CHEMBL206	Estrogen receptor alpha	Homo sapiens	SINGLE PROTEIN	CHEMBL1149487	1	Scientific Literature	J. Med. Chem.	2006	None
CHEMBL216024		0	338.83	0	4.97	20b	CC1=C2c3ccc(O)cc3CC2(Cc2ccc(Cl)cc2)CCC1=O	IC50	'='	6800.0	nM	5.17			UO_0000065	15.25	0.29	0.20	13.85	False	CHEMBL867420	Binding affinity to wild type ERalpha	B	BAO_0000357	single protein format	Homo sapiens	None	None	None	None	CHEMBL206	Estrogen receptor alpha	Homo sapiens	SINGLE PROTEIN	CHEMBL1149487	1	Scientific Literature	J. Med. Chem.	2006	None
CHEMBL206227		0	256.26	0	2.97	32	Cc1c(O)cc(C)c2c1oc(=O)c1cc(O)ccc12	IC50	'='	488.0	nM	6.31			UO_0000065	24.63	0.45	3.34	8.93	False	CHEMBL865582	Binding affinity to ERalpha	B	BAO_0000357	single protein format	Homo sapiens	None	None	None	None	CHEMBL206	Estrogen receptor alpha	Homo sapiens	SINGLE PROTEIN	CHEMBL1139663	1	Scientific Literature	Bioorg. Med. Chem. Lett.	2006	None
CHEMBL438443		0	335.15	0	3.73	18	COc1cc2c(=O)oc3c(C)c(O)ccc3c2cc1Br	IC50	'='	10000.0	nM	5.00			UO_0000065	14.92	0.34	1.27	8.38	False	CHEMBL865582	Binding affinity to ERalpha	B	BAO_0000357	single protein format	Homo sapiens	None	None	None	None	CHEMBL206	Estrogen receptor alpha	Homo sapiens	SINGLE PROTEIN	CHEMBL1139663	1	Scientific Literature	Bioorg. Med. Chem. Lett.	2006	None
CHEMBL202781		0	319.15	0	4.03	17	Cc1cc2c(cc1Br)c(=O)oc1c(C)c(O)ccc12	IC50	'='	6850.0	nM	5.16			UO_0000065	16.18	0.37	1.13	10.24	False	CHEMBL865582	Binding affinity to ERalpha	B	BAO_0000357	single protein format	Homo sapiens	None	None	None	None	CHEMBL206	Estrogen receptor alpha	Homo sapiens	SINGLE PROTEIN	CHEMBL1139663	1	Scientific Literature	Bioorg. Med. Chem. Lett.	2006	None
CHEMBL244206		0	475.54	1	7.15	4k	Oc1ccc2c(Oc3ccc(OCCN4CCCCC4)cc3)c(-c3ccc(F)c(F)c3)ccc2c1	Ki	'='	0.2	nM	9.70			UO_0000065	20.40	0.38	2.55	23.13	False	CHEMBL889118	Displacement of [3H]estradiol from human recombinant ERalpha	B	BAO_0000357	single protein format	Homo sapiens	None	None	None	None	CHEMBL206	Estrogen receptor alpha	Homo sapiens	SINGLE PROTEIN	CHEMBL1145362	1	Scientific Literature	Bioorg. Med. Chem. Lett.	2007	None
CHEMBL244001		0	510.63	2	6.57	4h	CN(C)C(=O)c1ccc(-c2ccc3cc(O)ccc3c2Oc2ccc(OCCN3CCCCC3)cc2)cc1	Ki	'='	0.57	nM	9.24			UO_0000065	18.10	0.33	2.67	14.85	False	CHEMBL889118	Displacement of [3H]estradiol from human recombinant ERalpha	B	BAO_0000357	single protein format	Homo sapiens	None	None	None	None	CHEMBL206	Estrogen receptor alpha	Homo sapiens	SINGLE PROTEIN	CHEMBL1145362	1	Scientific Literature	Bioorg. Med. Chem. Lett.	2007	None
CHEMBL225349		0	270.29	0	2.84	4b	CCn1nc(-c2ccc(O)cc2O)c2ccc(O)cc21	EC50	'='	3070.0	nM	5.51			UO_0000065	20.40	0.38	2.67	7.02	False	CHEMBL916265	Activity at human ERalpha expressed in HAECT1 cells assessed as stimulation of creatine kinase activity	B	BAO_0000219	cell-based format	Homo sapiens	None	None	HAECT1	None	CHEMBL206	Estrogen receptor alpha	Homo sapiens	SINGLE PROTEIN	CHEMBL1149265	1	Scientific Literature	J. Med. Chem.	2004	None
CHEMBL1358	FULVESTRANT	4	606.78	2	8.68	ICI-182780	C[C@]12CC[C@@H]3c4ccc(O)cc4C[C@@H](CCCCCCCCC[S+]([O-])CCCC(F)(F)C(F)(F)F)[C@H]3[C@@H]1CC[C@@H]2O	Activity						Active						False	CHEMBL886876	Agonist activity at human ERalpha in T47D cells assessed as enhancement of AP1-driven transactivation at 5 uM by luciferase reporter assay relative to DMSO	F	BAO_0000219	cell-based format	Homo sapiens	None	None	T47D	None	CHEMBL206	Estrogen receptor alpha	Homo sapiens	SINGLE PROTEIN	CHEMBL1139184	1	Scientific Literature	Bioorg. Med. Chem. Lett.	2007	CHEMBL3307606
CHEMBL213218		0	362.43	0	4.89	7	CNc1c(/C=N/O)ccc(-c2ccc(OC)cc2)c1-c1ccc(OC)cc1	RBA	'='	2.33										False	CHEMBL869146	Displacement of [3H]estradiol from human ERalpha relative to estradiol	B	BAO_0000357	single protein format	Homo sapiens	None	None	None	None	CHEMBL206	Estrogen receptor alpha	Homo sapiens	SINGLE PROTEIN	CHEMBL1145331	1	Scientific Literature	J. Med. Chem.	2006	None
CHEMBL380876		0	332.48	0	3.81	10	CO/C=C\[C@]12CC[C@H](O)CC1=CCC1C3CC[C@H](O)[C@@]3(C)CCC12	EC50	'='	3237.0	nM	5.49			UO_0000065					False	CHEMBL859110	Effect on transactivation of ALP gene expression in HEK293 cells transfected with hERalpha	F	BAO_0000219	cell-based format	Homo sapiens	None	None	HEK293	None	CHEMBL206	Estrogen receptor alpha	Homo sapiens	SINGLE PROTEIN	CHEMBL1149417	1	Scientific Literature	Bioorg. Med. Chem. Lett.	2006	CHEMBL3307715
CHEMBL370236		0	336.90	0	4.40	7	C[C@]12CCC3C(CC=C4C[C@@H](O)CC[C@@]43/C=C/Cl)C1CC[C@@H]2O	IC50	'='	5600.0	nM	5.25			UO_0000065	15.59	0.31	0.85	12.98	False	CHEMBL865276	Binding affinity to human ERalpha	B	BAO_0000357	single protein format	Homo sapiens	None	None	None	None	CHEMBL206	Estrogen receptor alpha	Homo sapiens	SINGLE PROTEIN	CHEMBL1149417	1	Scientific Literature	Bioorg. Med. Chem. Lett.	2006	None
CHEMBL214207		0	453.58	1	5.39	20g	CN(C)CCOc1ccc(C2=C3c4ccc(O)cc4CC3(Cc3ccccc3)CCC2=O)cc1	IC50	'='	1200.0	nM	5.92			UO_0000065	13.05	0.24	0.53	11.90	False	CHEMBL867419	Binding affinity to human ER alpha	B	BAO_0000357	single protein format	Homo sapiens	None	None	None	None	CHEMBL206	Estrogen receptor alpha	Homo sapiens	SINGLE PROTEIN	CHEMBL1149487	1	Scientific Literature	J. Med. Chem.	2006	None
CHEMBL206582		0	242.27	0	3.27	49	Cc1cc(O)cc2c1-c1ccc(O)c(C)c1OC2	IC50	'='	1030.0	nM	5.99			UO_0000065	24.71	0.45	2.72	12.05	False	CHEMBL865582	Binding affinity to ERalpha	B	BAO_0000357	single protein format	Homo sapiens	None	None	None	None	CHEMBL206	Estrogen receptor alpha	Homo sapiens	SINGLE PROTEIN	CHEMBL1139663	1	Scientific Literature	Bioorg. Med. Chem. Lett.	2006	None
CHEMBL83	TAMOXIFEN	4	371.52	1	6.00	tamoxifen	CC/C(=C(\c1ccccc1)c1ccc(OCCN(C)C)cc1)c1ccccc1	RBA	'='	0.69										False	CHEMBL968171	Displacement of [3H]estradiol from estrogen receptor relative to estradiol	B	BAO_0000357	single protein format	None	None	None	None	None	CHEMBL206	Estrogen receptor alpha	Homo sapiens	SINGLE PROTEIN	CHEMBL1155648	1	Scientific Literature	J. Nat. Prod.	2000	None
CHEMBL135649		0	256.30	0	3.01	71	CC(=O)C(Cc1ccc(O)cc1)c1ccc(O)cc1	RBA	'='	0.24	%				UO_0000187					True	CHEMBL841903	Relative binding affinity (RBA) at Human estrogen receptor alpha (radiometric binding assay with [3H]estradiol using full-length human ER alpha)	B	BAO_0000357	single protein format	None	None	None	None	None	CHEMBL206	Estrogen receptor alpha	Homo sapiens	SINGLE PROTEIN	CHEMBL1134292	1	Scientific Literature	J. Med. Chem.	2001	None
CHEMBL379778		0	636.72	2	7.05	15	C[C@]1(c2ccc(O)cc2)COc2cc(O)ccc2[C@H]1CCCCCCCCCNS(=O)(=O)NCCCC(F)(F)C(F)(F)F	RBA	'='	42.0	%				UO_0000187					False	CHEMBL866738	Displacement of [3H]estradiol from human recombinant ERalpha relative to estradiol	B	BAO_0000357	single protein format	Homo sapiens	None	None	None	None	CHEMBL206	Estrogen receptor alpha	Homo sapiens	SINGLE PROTEIN	CHEMBL1146841	1	Scientific Literature	Bioorg. Med. Chem. Lett.	2006	None
CHEMBL174502		0	456.63	1	5.89	20b	Cc1ccc(N2CCc3cc(O)ccc3C2(C)c2ccc(OCCN3CCCCC3)cc2)cc1	IC50	'='	2.9	nM	8.54			UO_0000065	18.70	0.34	2.65	23.76	True	CHEMBL682289	Inhibitory concentration against estrogen receptor alpha using estrogen response element (ERE) assay.	B	BAO_0000357	single protein format	None	None	None	None	None	CHEMBL206	Estrogen receptor alpha	Homo sapiens	SINGLE PROTEIN	CHEMBL1145829	1	Scientific Literature	J. Med. Chem.	2003	None
CHEMBL392906		0	451.65	0	4.75	18	COC(=O)C(CC1(C)CC2CCC1CC2C(C)(C)CCNC(=O)CCC(C)C)C(=O)OC	Ki	'='	7100.0	nM	5.15			UO_0000065	11.40	0.22	0.40	6.30	False	CHEMBL896664	Displacement of iodoacetamide-fluorescein-labeled SRC3 from ERalpha by TR-FRET assay	B	BAO_0000357	single protein format	Homo sapiens	None	None	None	None	CHEMBL206	Estrogen receptor alpha	Homo sapiens	SINGLE PROTEIN	CHEMBL1149553	1	Scientific Literature	Bioorg. Med. Chem. Lett.	2007	None
CHEMBL234633		0	282.34	0	4.12	4g	Oc1cccc([C@H]2Oc3ccc(O)cc3[C@H]3CCC[C@H]32)c1	Ki	'='	65.0	nM	7.19			UO_0000065	25.46	0.47	3.07	14.46	False	CHEMBL896315	Binding affinity to human ERalpha	B	BAO_0000357	single protein format	Homo sapiens	None	None	None	None	CHEMBL206	Estrogen receptor alpha	Homo sapiens	SINGLE PROTEIN	CHEMBL1148875	1	Scientific Literature	Bioorg. Med. Chem. Lett.	2007	None
CHEMBL1098480	3-[3-(4-HYDROXY-PHENYL)-PROPYL]-5-PHENYL-4,5-DIHYDRO-ISOXAZOLE (ENANTIOMERIC MIX)	0	281.36	0	4.23	45a, enantiomer	Oc1ccc(CCCC2=NOC(c3ccccc3)C2)cc1	Inhibition	'='	32.0	%				UO_0000187					False	CHEMBL1114733	Agonist activity at ERalpha in human MCF7 cells assessed as decrease in 3,17-beta-estradiol-induced pS2 gene expression at 1 uM after 24 hrs by real-time quantitative PCR analysis	F	BAO_0000219	cell-based format	Homo sapiens	None	None	MCF7	None	CHEMBL206	Estrogen receptor alpha	Homo sapiens	SINGLE PROTEIN	CHEMBL1157808	1	Scientific Literature	Bioorg. Med. Chem.	2010	CHEMBL3308403
CHEMBL382097		0	304.47	0	4.06	17	CC[C@]12CC[C@H](O)CC1=CCC1C3CC[C@H](O)[C@@]3(C)CCC12	IC50	'='	2329.0	nM	5.63			UO_0000065	18.50	0.35	1.57	13.92	False	CHEMBL865276	Binding affinity to human ERalpha	B	BAO_0000357	single protein format	Homo sapiens	None	None	None	None	CHEMBL206	Estrogen receptor alpha	Homo sapiens	SINGLE PROTEIN	CHEMBL1149417	1	Scientific Literature	Bioorg. Med. Chem. Lett.	2006	None
CHEMBL445588		0	268.36	0	3.91	32	COC(CCc1ccccc1)CC(=O)c1ccccc1	Activity	'='	38.1	%				UO_0000187					False	CHEMBL961424	Activation of human estrogen receptor alpha expressed in HEK293 cells at 10 uM by beta-galactosidase reporter gene assay relative to 3,17 beta-estradiol	B	BAO_0000219	cell-based format	Homo sapiens	None	None	HEK293	None	CHEMBL206	Estrogen receptor alpha	Homo sapiens	SINGLE PROTEIN	CHEMBL1150775	1	Scientific Literature	J. Med. Chem.	2008	CHEMBL3307715
CHEMBL30769		0	397.47	0	3.92	8	C[C@@H]1C(=O)c2c(O)cc(O)cc2O[C@@H]1c1ccc(OCCN2CCCCC2)cc1	IC50	'='	551.0	nM	6.26			UO_0000065	15.75	0.29	2.34	7.90	False	CHEMBL676818	Binding affinity against human estrogen receptor alpha in competitive binding assay	B	BAO_0000357	single protein format	None	None	None	None	None	CHEMBL206	Estrogen receptor alpha	Homo sapiens	SINGLE PROTEIN	CHEMBL1147620	1	Scientific Literature	Bioorg. Med. Chem. Lett.	2004	None
CHEMBL359014		0	340.43	1	5.47	7a	CCc1c(-c2ccccc2)nn(-c2ccc(O)cc2)c1-c1ccccc1	RBA	'='	3.1										False	CHEMBL681156	Relative binding affinity was determined for Estrogen receptor 1 using 10 nM [3H]-E2 as tracer (estradiol 100%)	B	BAO_0000357	single protein format	None	None	None	None	None	CHEMBL206	Estrogen receptor alpha	Homo sapiens	SINGLE PROTEIN	CHEMBL1133562	1	Scientific Literature	J. Med. Chem.	2000	None
CHEMBL493695		0	494.64	1	7.79	18k	c1ccc(CNc2cc(CCc3cccc4ccccc34)nc(NCc3cccc4ccccc34)n2)cc1	Ki	'>'	1000000.0	nM		Outside typical range		UO_0000065					False	CHEMBL1028192	Binding affinity to ERalpha assessed as inhibition of fluorescein-labeled nuclear receptor domain of steroid receptor coactivator 3 by TR-FRET assay	B	BAO_0000357	single protein format	None	None	None	None	None	CHEMBL206	Estrogen receptor alpha	Homo sapiens	SINGLE PROTEIN	CHEMBL1140106	1	Scientific Literature	J. Med. Chem.	2008	None
CHEMBL448651		0	248.72	0	2.05	ERI-5	N=C(N)N/N=C/C1=C(Cl)c2ccccc2CC1	IC50	'='	5500.0	nM	5.26			UO_0000065	21.15	0.42	3.21	7.08	False	CHEMBL1028197	Binding affinity to ERalpha assessed as inhibition of steroid receptor coactivator interaction in african green monkey COS7 cells by mammalian 2 hybrid assay	B	BAO_0000219	cell-based format	None	None	None	COS-7	None	CHEMBL206	Estrogen receptor alpha	Homo sapiens	SINGLE PROTEIN	CHEMBL1140106	1	Scientific Literature	J. Med. Chem.	2008	CHEMBL3307648
CHEMBL234463		0	310.39	0	4.90	4d	Oc1ccc([C@H]2Oc3ccc(O)cc3[C@H]3CCCCC[C@H]32)cc1	Ki	'='	6.11	nM	8.21			UO_0000065	26.46	0.49	3.31	16.53	False	CHEMBL896315	Binding affinity to human ERalpha	B	BAO_0000357	single protein format	Homo sapiens	None	None	None	None	CHEMBL206	Estrogen receptor alpha	Homo sapiens	SINGLE PROTEIN	CHEMBL1148875	1	Scientific Literature	Bioorg. Med. Chem. Lett.	2007	None
CHEMBL93546		0	465.59	1	6.36	20	Oc1ccc2c(c1)SC(c1ccc(F)cc1)C(c1ccc(OCCN3CCCCC3)cc1)O2	IC50	'='	3.8	nM	8.42			UO_0000065	18.09	0.35	2.06	20.08	False	CHEMBL873603	Displacement of [3H]17-beta-estradiol from full length human estrogen receptor alpha	B	BAO_0000357	single protein format	None	None	None	None	None	CHEMBL206	Estrogen receptor alpha	Homo sapiens	SINGLE PROTEIN	CHEMBL1146754	1	Scientific Literature	Bioorg. Med. Chem. Lett.	2004	None
CHEMBL206814		0	326.35	0	2.85	1ay	CCCCc1nc2cc(O)cc(O)c2c(=O)n1-c1ccc(O)cc1	Activity	'='	17.0	%				UO_0000187					False	CHEMBL860996	Inhibition of ER alpha-mediated transactivation of ERE in HeLa cell luciferase assay at 10 uM	F	BAO_0000219	cell-based format	Homo sapiens	None	None	HeLa	None	CHEMBL206	Estrogen receptor alpha	Homo sapiens	SINGLE PROTEIN	CHEMBL1146098	1	Scientific Literature	J. Med. Chem.	2006	CHEMBL3308376
CHEMBL379213		0	284.27	0	1.81	1af	COc1cc(O)c2c(=O)n(-c3ccc(O)cc3)cnc2c1	Inhibition	'='	10.0	%				UO_0000187					False	CHEMBL860990	Inhibition of [3H]estrone binding to ER alpha at 100 uM	B	BAO_0000357	single protein format	Homo sapiens	None	None	None	None	CHEMBL206	Estrogen receptor alpha	Homo sapiens	SINGLE PROTEIN	CHEMBL1146098	1	Scientific Literature	J. Med. Chem.	2006	None
CHEMBL202996	THIOGENISTEIN	0	286.31	0	3.95	13	Oc1ccc(-c2coc3cc(O)cc(O)c3c2=S)cc1	IC50	'='	55883.0	nM	4.25			UO_0000065	14.85	0.29	0.30	5.76	False	CHEMBL860989	Displacement of [3H]estrone from ER alpha	B	BAO_0000357	single protein format	Homo sapiens	None	None	None	None	CHEMBL206	Estrogen receptor alpha	Homo sapiens	SINGLE PROTEIN	CHEMBL1146098	1	Scientific Literature	J. Med. Chem.	2006	None
CHEMBL371126		0	293.30	0	4.24	65	Cc1c(O)cc(C#N)c2cc(-c3ccc(O)c(F)c3)ccc12	IC50	'='	406.0	nM	6.39			UO_0000065	21.79	0.40	2.15	9.95	False	CHEMBL831155	Inhibition of [3H]17-beta-estradiol binding to human estrogen receptor alpha expressed in Escherichia coli	B	BAO_0000019	assay format	Homo sapiens	None	None	None	None	CHEMBL206	Estrogen receptor alpha	Homo sapiens	SINGLE PROTEIN	CHEMBL1139538	1	Scientific Literature	J. Med. Chem.	2005	None
CHEMBL183467		0	477.63	1	6.03	16	C[C@@H]1CN(CCOc2ccc([C@@H]3Oc4ccc(O)cc4S[C@@H]3c3ccc(O)cc3)cc2)C[C@H]1C	IC50	'='	0.4	nM	9.40			UO_0000065	19.68	0.38	3.37	15.12	True	CHEMBL832667	Inhibition of bindign to recombinant human estrogen receptor alpha	B	BAO_0000357	single protein format	Homo sapiens	None	None	None	None	CHEMBL206	Estrogen receptor alpha	Homo sapiens	SINGLE PROTEIN	CHEMBL1144457	1	Scientific Literature	Bioorg. Med. Chem. Lett.	2005	None
CHEMBL1627399		0	366.40	0	3.25	E16-1.2F2	O=C(OCC(F)F)[C@@H]1C[C@@H]2C(CC[C@@H]3c4ccc(O)cc4CC[C@H]32)C1O	RBA	'='	13.0										False	CHEMBL673845	Inhibition of [3H]estradiol binding to human estrogen receptor alpha LBD expressed in Escherichia coli	B	BAO_0000019	assay format	Homo sapiens	None	None	None	None	CHEMBL206	Estrogen receptor alpha	Homo sapiens	SINGLE PROTEIN	CHEMBL1134490	1	Scientific Literature	J. Med. Chem.	2001	None
CHEMBL187046		0	287.32	0	3.77	21b	Oc1ccc(-c2c(-c3ccccc3)nn3cccnc23)cc1	Binding affinity	'='	0.01										False	CHEMBL830569	Relative binding affinity for human estrogen receptor 1 compared to [3H]estradiol (100%)	B	BAO_0000357	single protein format	Homo sapiens	None	None	None	None	CHEMBL206	Estrogen receptor alpha	Homo sapiens	SINGLE PROTEIN	CHEMBL1138843	1	Scientific Literature	J. Med. Chem.	2004	None
CHEMBL178470		0	459.59	1	5.98	3	C[C@@H]1c2cc(O)ccc2O[C@@H](c2ccc(OCCN3CCCCC3)cc2)[C@H]1c1ccc(O)cc1	IC50	'='	1.4	nM	8.85			UO_0000065	19.26	0.36	2.87	14.24	False	CHEMBL831077	Inhibition of estrogen receptor alpha	B	BAO_0000357	single protein format	Homo sapiens	None	None	None	None	CHEMBL206	Estrogen receptor alpha	Homo sapiens	SINGLE PROTEIN	CHEMBL1142044	1	Scientific Literature	Bioorg. Med. Chem. Lett.	2005	None
CHEMBL382240		0	412.42	0	3.39	1bg	COC(=O)c1cc(OC(C)=O)cc2ncn(-c3ccc(OC(C)=O)cc3)c(=S)c12	Inhibition	'='	11.0	%				UO_0000187					False	CHEMBL860990	Inhibition of [3H]estrone binding to ER alpha at 100 uM	B	BAO_0000357	single protein format	Homo sapiens	None	None	None	None	CHEMBL206	Estrogen receptor alpha	Homo sapiens	SINGLE PROTEIN	CHEMBL1146098	1	Scientific Literature	J. Med. Chem.	2006	None
CHEMBL208281		0	446.43	0	4.00	1bh	COc1ccc(-n2cnc3cc(OC)cc(OS(=O)(=O)C(F)(F)F)c3c2=S)cc1	Activity	'='	23.0	%				UO_0000187					False	CHEMBL860993	Inhibition of ER alpha-mediated transactivation of ERE in HeLa cell luciferase assay	F	BAO_0000219	cell-based format	Homo sapiens	None	None	HeLa	None	CHEMBL206	Estrogen receptor alpha	Homo sapiens	SINGLE PROTEIN	CHEMBL1146098	1	Scientific Literature	J. Med. Chem.	2006	CHEMBL3308376
CHEMBL206764		0	288.23	0	1.64	1ae	O=c1c2c(O)cc(O)cc2ncn1-c1ccc(O)c(F)c1	IC50	'='	44175.0	nM	4.36			UO_0000065	15.11	0.28	2.71	4.56	False	CHEMBL860989	Displacement of [3H]estrone from ER alpha	B	BAO_0000357	single protein format	Homo sapiens	None	None	None	None	CHEMBL206	Estrogen receptor alpha	Homo sapiens	SINGLE PROTEIN	CHEMBL1146098	1	Scientific Literature	J. Med. Chem.	2006	None
CHEMBL181191		0	292.35	0	3.47	42 (Racemic)	CC1=CC[C@]2(O)C[C@H]1[C@H](c1ccc(O)c(F)c1)OC2(C)C	EC50	'='	0.6	nM	9.22			UO_0000065					False	CHEMBL834422	In vitro agonist activity for estrogen receptor alpha expressed in COS-1 cells	F	BAO_0000219	cell-based format	Homo sapiens	None	None	COS-1	None	CHEMBL206	Estrogen receptor alpha	Homo sapiens	SINGLE PROTEIN	CHEMBL1142017	1	Scientific Literature	Bioorg. Med. Chem. Lett.	2005	CHEMBL3308351
CHEMBL178734		0	258.36	0	4.21	(+)-31	CC1=CC[C@@H]2C[C@H]1[C@H](c1ccc(O)cc1)OC2(C)C	EC50	'='	203.0	nM	6.69			UO_0000065					False	CHEMBL834422	In vitro agonist activity for estrogen receptor alpha expressed in COS-1 cells	F	BAO_0000219	cell-based format	Homo sapiens	None	None	COS-1	None	CHEMBL206	Estrogen receptor alpha	Homo sapiens	SINGLE PROTEIN	CHEMBL1142017	1	Scientific Literature	Bioorg. Med. Chem. Lett.	2005	CHEMBL3308351
CHEMBL178342		0	272.39	0	4.52	(-)-34 (enantiomer)	CC1=CC[C@@H]2C[C@H]1[C@H](c1ccc(O)c(C)c1)OC2(C)C	EC50	'='	218.0	nM	6.66			UO_0000065					False	CHEMBL834422	In vitro agonist activity for estrogen receptor alpha expressed in COS-1 cells	F	BAO_0000219	cell-based format	Homo sapiens	None	None	COS-1	None	CHEMBL206	Estrogen receptor alpha	Homo sapiens	SINGLE PROTEIN	CHEMBL1142017	1	Scientific Literature	Bioorg. Med. Chem. Lett.	2005	CHEMBL3308351
CHEMBL364092		0	270.71	0	4.57	15	Oc1ccc(-c2ccc3c(Cl)c(O)ccc3c2)cc1	IC50	'='	91.0	nM	7.04			UO_0000065	26.01	0.51	2.47	17.40	False	CHEMBL831155	Inhibition of [3H]17-beta-estradiol binding to human estrogen receptor alpha expressed in Escherichia coli	B	BAO_0000019	assay format	Homo sapiens	None	None	None	None	CHEMBL206	Estrogen receptor alpha	Homo sapiens	SINGLE PROTEIN	CHEMBL1139538	1	Scientific Literature	J. Med. Chem.	2005	None
CHEMBL178679		0	541.07	2	7.19	2n	O=C(c1ccc(N2CCN(c3ccc(Cl)cc3)CC2)cc1)c1c(-c2ccc(O)cc2)sc2cc(O)ccc12	IC50	'='	0.22	nM	9.66			UO_0000065	17.85	0.35	2.47	15.09	False	CHEMBL833547	Inhibition of estrogen receptor alpha	B	BAO_0000357	single protein format	Homo sapiens	None	None	None	None	CHEMBL206	Estrogen receptor alpha	Homo sapiens	SINGLE PROTEIN	CHEMBL1141904	1	Scientific Literature	Bioorg. Med. Chem. Lett.	2005	None
CHEMBL554507		0	228.29	0	3.44	6	CC(Cc1ccc(O)cc1)c1ccc(O)cc1	RBA	'='	0.71	%				UO_0000187					True	CHEMBL1052731	Displacement of [3H]estradiol form human ERalpha receptor assessed as relative binding affinity by competitive radiometric binding assay relative to estradiol	B	BAO_0000357	single protein format	Homo sapiens	None	None	None	None	CHEMBL206	Estrogen receptor alpha	Homo sapiens	SINGLE PROTEIN	CHEMBL1153603	1	Scientific Literature	Eur. J. Med. Chem.	2009	None
CHEMBL556652		0	255.36	0	4.47	8	CC[C@H](c1ccccc1)[C@H](CC)c1ccc(O)cn1	RBA	'='	0.01	%				UO_0000187					False	CHEMBL1052731	Displacement of [3H]estradiol form human ERalpha receptor assessed as relative binding affinity by competitive radiometric binding assay relative to estradiol	B	BAO_0000357	single protein format	Homo sapiens	None	None	None	None	CHEMBL206	Estrogen receptor alpha	Homo sapiens	SINGLE PROTEIN	CHEMBL1153603	1	Scientific Literature	Eur. J. Med. Chem.	2009	None
CHEMBL556307		0	229.28	0	2.84	18	CC(Cc1ccc(O)cc1)c1ccc(O)cn1	Activity	'='	0.03	%				UO_0000187					False	CHEMBL1052734	Activity at human ERalpha expressed in HEC1 cells co-transfected with 2ERE-pS2-Luc assessed as relative transcriptional potency by luciferase reporter assay relative to estradiol	B	BAO_0000219	cell-based format	Homo sapiens	None	None	HEC-1	None	CHEMBL206	Estrogen receptor alpha	Homo sapiens	SINGLE PROTEIN	CHEMBL1153603	1	Scientific Literature	Eur. J. Med. Chem.	2009	CHEMBL3308740
CHEMBL554507		0	228.29	0	3.44	6	CC(Cc1ccc(O)cc1)c1ccc(O)cc1	Activity	'='	1.5	%				UO_0000187					False	CHEMBL1052734	Activity at human ERalpha expressed in HEC1 cells co-transfected with 2ERE-pS2-Luc assessed as relative transcriptional potency by luciferase reporter assay relative to estradiol	B	BAO_0000219	cell-based format	Homo sapiens	None	None	HEC-1	None	CHEMBL206	Estrogen receptor alpha	Homo sapiens	SINGLE PROTEIN	CHEMBL1153603	1	Scientific Literature	Eur. J. Med. Chem.	2009	CHEMBL3308740
CHEMBL538148		0	257.33	0	3.79	31b	CC[C@H](c1ccc(O)cn1)[C@@H](C)c1ccc(O)cc1	EC50	'='	0.11	nM	9.96			UO_0000065	38.70	0.72	6.17	18.67	False	CHEMBL1052737	Activity at human ERalpha expressed in HEC1 cells co-transfected with 2ERE-pS2-Luc assessed as relative transcriptional potency by luciferase reporter assay	B	BAO_0000219	cell-based format	Homo sapiens	None	None	HEC-1	None	CHEMBL206	Estrogen receptor alpha	Homo sapiens	SINGLE PROTEIN	CHEMBL1153603	1	Scientific Literature	Eur. J. Med. Chem.	2009	CHEMBL3308740
CHEMBL554507		0	228.29	0	3.44	6	CC(Cc1ccc(O)cc1)c1ccc(O)cc1	EC50	'='	6.5	nM	8.19			UO_0000065	35.86	0.66	4.75	20.24	True	CHEMBL1052737	Activity at human ERalpha expressed in HEC1 cells co-transfected with 2ERE-pS2-Luc assessed as relative transcriptional potency by luciferase reporter assay	B	BAO_0000219	cell-based format	Homo sapiens	None	None	HEC-1	None	CHEMBL206	Estrogen receptor alpha	Homo sapiens	SINGLE PROTEIN	CHEMBL1153603	1	Scientific Literature	Eur. J. Med. Chem.	2009	CHEMBL3308740
CHEMBL327515		0	442.60	1	5.50	6	Cc1ccc(N2CCc3cc(O)ccc3C2(C)c2ccc(OCCN3CCCC3)cc2)cc1	IC50	'='	30.97	nM	7.51			UO_0000065	16.97	0.31	2.01	20.89	False	CHEMBL831661	Inhibition of binding to human estrogen receptor alpha	B	BAO_0000357	single protein format	Homo sapiens	None	None	None	None	CHEMBL206	Estrogen receptor alpha	Homo sapiens	SINGLE PROTEIN	CHEMBL1141983	1	Scientific Literature	Bioorg. Med. Chem. Lett.	2005	None
CHEMBL195465		0	413.57	0	4.68	30	CC1CN(c2ccc(C3c4ccc(O)cc4CCN3c3ccccc3)cc2)CCN1C	IC50	'='	34.9	nM	7.46			UO_0000065	18.03	0.33	2.78	24.90	False	CHEMBL831007	Inhibition of 17-beta-estradiol mediated luciferase transcription in HeLa cells expressing human estrogen receptor alpha; ERE assay	B	BAO_0000219	cell-based format	Homo sapiens	None	None	HeLa	None	CHEMBL206	Estrogen receptor alpha	Homo sapiens	SINGLE PROTEIN	CHEMBL1141171	1	Scientific Literature	J. Med. Chem.	2005	CHEMBL3308376
CHEMBL426461		0	398.55	1	5.35	38a	CN1CCC(c2ccc(C3c4ccc(O)cc4CCN3c3ccccc3)cc2)CC1	IC50	'='	106.0	nM	6.97			UO_0000065	17.50	0.32	1.62	26.11	False	CHEMBL831528	Inhibition of [3H]estradiol binding to human estrogen receptor alpha expressed in HeLa cells	B	BAO_0000219	cell-based format	Homo sapiens	None	None	HeLa	None	CHEMBL206	Estrogen receptor alpha	Homo sapiens	SINGLE PROTEIN	CHEMBL1141171	1	Scientific Literature	J. Med. Chem.	2005	CHEMBL3308376
CHEMBL360385		0	344.16	0	4.34	23	N#CCc1cc(O)c(Br)c2cc(-c3ccc(O)cc3)oc12	IC50	'='	209.0	nM	6.68			UO_0000065	19.41	0.43	2.34	8.63	False	CHEMBL832786	Binding affinity for human Estrogen receptor alpha	B	BAO_0000357	single protein format	Homo sapiens	None	None	None	None	CHEMBL206	Estrogen receptor alpha	Homo sapiens	SINGLE PROTEIN	CHEMBL1137038	1	Scientific Literature	Bioorg. Med. Chem. Lett.	2004	None
CHEMBL433769		0	489.64	1	6.18	12	Oc1ccc([C@H]2Sc3cc(O)ccc3O[C@H]2c2ccc(OCCN3C[C@H]4CCC[C@H]4C3)cc2)cc1	IC50	'='	0.3	nM	9.52			UO_0000065	19.45	0.37	3.34	15.32	False	CHEMBL831071	Binding potency for human ER alpha	B	BAO_0000357	single protein format	Homo sapiens	None	None	None	None	CHEMBL206	Estrogen receptor alpha	Homo sapiens	SINGLE PROTEIN	CHEMBL1137846	1	Scientific Literature	Bioorg. Med. Chem. Lett.	2004	None
CHEMBL101997		0	446.57	1	5.33	8	CC1(c2ccc(OCCN3CCCC3)cc2)c2ccc(O)cc2CCN1c1ccc(F)cc1	IC50	'='	1.6	nM	8.80			UO_0000065	19.70	0.36	3.47	24.47	False	CHEMBL831663	Inhibition of transcriptional activation by human estrogen receptor alpha	B	BAO_0000357	single protein format	Homo sapiens	None	None	None	None	CHEMBL206	Estrogen receptor alpha	Homo sapiens	SINGLE PROTEIN	CHEMBL1141983	1	Scientific Literature	Bioorg. Med. Chem. Lett.	2005	None
CHEMBL1095869		0	282.38	0	3.88	rac-49ab	CC(O)(CC(=O)CCCc1ccccc1)c1ccccc1	Activity	'='	83.3	%				UO_0000187					False	CHEMBL1114726	Agonist activity at ERalpha expressed in HEK293 cells at 10 uM after 24 hrs by luciferase reporter gene assay relative to 3,17-beta-estradiol	F	BAO_0000219	cell-based format	None	None	None	HEK293	None	CHEMBL206	Estrogen receptor alpha	Homo sapiens	SINGLE PROTEIN	CHEMBL1157808	1	Scientific Literature	Bioorg. Med. Chem.	2010	CHEMBL3307715
CHEMBL1095870	1-HYDROXY-6-(4-HYDROXY-PHENYL)-1-PHENYL-HEXAN-3-ONE (ENANTIOMERIC MIX)	0	284.35	0	3.41	50b, enantiomer	O=C(CCCc1ccc(O)cc1)CC(O)c1ccccc1	Activity	'='	140.0	%				UO_0000187					False	CHEMBL1114726	Agonist activity at ERalpha expressed in HEK293 cells at 10 uM after 24 hrs by luciferase reporter gene assay relative to 3,17-beta-estradiol	F	BAO_0000219	cell-based format	None	None	None	HEK293	None	CHEMBL206	Estrogen receptor alpha	Homo sapiens	SINGLE PROTEIN	CHEMBL1157808	1	Scientific Literature	Bioorg. Med. Chem.	2010	CHEMBL3307715
CHEMBL359512		0	308.81	0	3.98	40 (Racemic)	CC1=CC[C@]2(O)C[C@H]1[C@H](c1ccc(O)cc1Cl)OC2(C)C	EC50	'='	1.0	nM	9.00			UO_0000065					False	CHEMBL834422	In vitro agonist activity for estrogen receptor alpha expressed in COS-1 cells	F	BAO_0000219	cell-based format	Homo sapiens	None	None	COS-1	None	CHEMBL206	Estrogen receptor alpha	Homo sapiens	SINGLE PROTEIN	CHEMBL1142017	1	Scientific Literature	Bioorg. Med. Chem. Lett.	2005	CHEMBL3308351
CHEMBL135	ESTRADIOL	4	272.39	0	3.61	estradiol	C[C@]12CC[C@@H]3c4ccc(O)cc4CC[C@H]3[C@@H]1CC[C@@H]2O	Activity	'='	5.2										False	CHEMBL836670	Fold activation of estrogen receptor alpha at 100 nM in cell-based reporter gene assay	F	BAO_0000219	cell-based format	None	None	None	None	None	CHEMBL206	Estrogen receptor alpha	Homo sapiens	SINGLE PROTEIN	CHEMBL1141994	1	Scientific Literature	Bioorg. Med. Chem. Lett.	2005	None
CHEMBL1098480	3-[3-(4-HYDROXY-PHENYL)-PROPYL]-5-PHENYL-4,5-DIHYDRO-ISOXAZOLE (ENANTIOMERIC MIX)	0	281.36	0	4.23	45a, enantiomer	Oc1ccc(CCCC2=NOC(c3ccccc3)C2)cc1	FC	'='	1.8										False	CHEMBL1114732	Induction of ERalpha-mediated pS2 gene expression in human MCF7 cells at 10 nM after 6 hrs by real-time quantitative PCR analysis relative to control	B	BAO_0000219	cell-based format	Homo sapiens	None	None	MCF7	None	CHEMBL206	Estrogen receptor alpha	Homo sapiens	SINGLE PROTEIN	CHEMBL1157808	1	Scientific Literature	Bioorg. Med. Chem.	2010	CHEMBL3308403
CHEMBL175493		0	384.24	1	6.91	5e	FC(F)(F)c1ccc(/C=C\c2cc(C(F)(F)F)cc(C(F)(F)F)c2)cc1	Ki	'>'	100000.0	nM				UO_0000065					False	CHEMBL829781	Binding affinity for estrogen receptor (ER) alpha of MCF-7 cell cytosol incubated with 2 nM [3H]estradiol	B	BAO_0000219	cell-based format	Homo sapiens	None	None	MCF-7	None	CHEMBL206	Estrogen receptor alpha	Homo sapiens	SINGLE PROTEIN	CHEMBL1139491	1	Scientific Literature	J. Med. Chem.	2005	None
CHEMBL513192		0	283.28	0	2.32	3b	Cn1cc(-c2ccc(O)cc2)c(=O)c2c(O)cc(O)cc21	%max	'='	35.6	%				UO_0000187					False	CHEMBL3361492	Displacement of [3H]-E2 from recombinant human ERalpha at 20 uM after 9 hrs by competitive binding assay relative to control	B	BAO_0000357	single protein format	Homo sapiens	None	None	None	None	CHEMBL206	Estrogen receptor alpha	Homo sapiens	SINGLE PROTEIN	CHEMBL3351677	1	Scientific Literature	Eur. J. Med. Chem.	2014	None
CHEMBL182980		0	477.63	1	6.03	15	C[C@H]1CN(CCOc2ccc([C@@H]3Oc4ccc(O)cc4S[C@@H]3c3ccc(O)cc3)cc2)C[C@@H]1C	IC50	'='	0.5	nM	9.30			UO_0000065	19.47	0.37	3.27	14.96	True	CHEMBL832667	Inhibition of bindign to recombinant human estrogen receptor alpha	B	BAO_0000357	single protein format	Homo sapiens	None	None	None	None	CHEMBL206	Estrogen receptor alpha	Homo sapiens	SINGLE PROTEIN	CHEMBL1144457	1	Scientific Literature	Bioorg. Med. Chem. Lett.	2005	None
CHEMBL207362		0	639.79	2	7.89	1-(R)	CC(C)(C)C(=O)Oc1ccc2c(c1)O[C@H](c1ccc(OCCN3CCCCC3)cc1)C1=C2COc2cc(OC(=O)C(C)(C)C)ccc21	IC50	'>'	10000.0	nM				UO_0000065					False	CHEMBL867524	Binding affinity to ERalpha	B	BAO_0000357	single protein format	Homo sapiens	None	None	None	None	CHEMBL206	Estrogen receptor alpha	Homo sapiens	SINGLE PROTEIN	CHEMBL1147723	1	Scientific Literature	J. Med. Chem.	2006	None
CHEMBL266656		0	893.18	2	8.11	20-Alpha	C#C[C@]1(O)CC[C@H]2[C@@H]3CCC4=CC(=O)CCC4=C3[C@@H](c3ccc(N(C)C(=O)CNC(=O)O[C@H]4C[C@H]5[C@H]([C@@H]6CC[C@H]([C@H](C)CCC(=O)O)[C@@]46C)[C@H](O)C[C@@H]4C[C@H](O)CC[C@@]45C)cc3)C[C@@]21C	Ki						Not Determined						False	CHEMBL839531	Inhibition of human Estrogen receptor alpha	B	BAO_0000357	single protein format	Homo sapiens	None	None	None	None	CHEMBL206	Estrogen receptor alpha	Homo sapiens	SINGLE PROTEIN	CHEMBL1138676	1	Scientific Literature	J. Med. Chem.	2004	None
CHEMBL360315		0	459.59	1	5.98	7	C[C@@H]1c2cc(O)ccc2O[C@@H](c2ccc(OC[C@H](C)N3CCCC3)cc2)[C@H]1c1ccc(O)cc1	IC50	'='	1.4	nM	8.85			UO_0000065	19.26	0.36	2.87	14.24	False	CHEMBL831077	Inhibition of estrogen receptor alpha	B	BAO_0000357	single protein format	Homo sapiens	None	None	None	None	CHEMBL206	Estrogen receptor alpha	Homo sapiens	SINGLE PROTEIN	CHEMBL1142044	1	Scientific Literature	Bioorg. Med. Chem. Lett.	2005	None
CHEMBL1276308	MIFEPRISTONE	4	429.60	1	5.41	1	CC#C[C@]1(O)CC[C@H]2[C@@H]3CCC4=CC(=O)CCC4=C3[C@@H](c3ccc(N(C)C)cc3)C[C@@]21C	Ki	'>'	200.0	nM				UO_0000065					False	CHEMBL839531	Inhibition of human Estrogen receptor alpha	B	BAO_0000357	single protein format	Homo sapiens	None	None	None	None	CHEMBL206	Estrogen receptor alpha	Homo sapiens	SINGLE PROTEIN	CHEMBL1138676	1	Scientific Literature	J. Med. Chem.	2004	None
CHEMBL134938		0	253.30	0	3.51	29a	C[C@H](c1ccc(O)cc1)[C@@H](C#N)c1ccc(O)cc1	RBA	'='	1.7	%				UO_0000187					True	CHEMBL841903	Relative binding affinity (RBA) at Human estrogen receptor alpha (radiometric binding assay with [3H]estradiol using full-length human ER alpha)	B	BAO_0000357	single protein format	None	None	None	None	None	CHEMBL206	Estrogen receptor alpha	Homo sapiens	SINGLE PROTEIN	CHEMBL1134292	1	Scientific Literature	J. Med. Chem.	2001	None
CHEMBL415621		0	850.19	2	9.26	16 g-Beta	C#C[C@]1(O)CC[C@H]2[C@@H]3CCC4=CC(=O)CCC4=C3[C@@H](c3ccc(N(C)CCCOC4CC[C@]5(C)[C@H]6C[C@H](O)[C@@]7(C)[C@@H](CC[C@@H]7[C@H](C)CCC(=O)O)[C@@H]6[C@H](O)C[C@@H]5C4)cc3)C[C@@]21C	Ki	'='	8.8	nM	8.06			UO_0000065	9.47	0.18	-1.20	6.32	False	CHEMBL839531	Inhibition of human Estrogen receptor alpha	B	BAO_0000357	single protein format	Homo sapiens	None	None	None	None	CHEMBL206	Estrogen receptor alpha	Homo sapiens	SINGLE PROTEIN	CHEMBL1138676	1	Scientific Literature	J. Med. Chem.	2004	None
CHEMBL135649		0	256.30	0	3.01	71	CC(=O)C(Cc1ccc(O)cc1)c1ccc(O)cc1	REP	'='	0.1	%				UO_0000187					False	CHEMBL841904	Relative estrogenic potency at Human estrogen receptor alpha (EC50 (Estradiol) / EC50 (ligand))	B	BAO_0000357	single protein format	None	None	None	None	None	CHEMBL206	Estrogen receptor alpha	Homo sapiens	SINGLE PROTEIN	CHEMBL1134292	1	Scientific Literature	J. Med. Chem.	2001	None
CHEMBL457242		0	300.40	0	2.51	36	CC#C[C@@]1(O)C[C@@H](O)[C@@]2(CC)c3ccc(O)cc3CC[C@@H]2C1	IC50	'>'	10000.0	nM				UO_0000065					False	CHEMBL1022145	Binding affinity to human ERalpha	B	BAO_0000357	single protein format	Homo sapiens	None	None	None	None	CHEMBL206	Estrogen receptor alpha	Homo sapiens	SINGLE PROTEIN	CHEMBL1152783	1	Scientific Literature	J. Med. Chem.	2009	None
CHEMBL471746		0	265.31	0	3.39	1c	CCn1cc(-c2ccc(O)cc2)c(=O)c2ccccc21	%max	'<'	10.0	%				UO_0000187					False	CHEMBL3361492	Displacement of [3H]-E2 from recombinant human ERalpha at 20 uM after 9 hrs by competitive binding assay relative to control	B	BAO_0000357	single protein format	Homo sapiens	None	None	None	None	CHEMBL206	Estrogen receptor alpha	Homo sapiens	SINGLE PROTEIN	CHEMBL3351677	1	Scientific Literature	Eur. J. Med. Chem.	2014	None
CHEMBL264349		0	328.42	0	4.48	7a	CC1=C2c3ccc4[nH]ncc4c3CC2(Cc2ccccc2)CCC1=O	Activity						Not Active						False	CHEMBL911512	Activity at ERalpha L384M/M421G/G521R mutant in HeLa cells assessed as activation of SEAP reporter gene upto 2 uM	F	BAO_0000219	cell-based format	Homo sapiens	None	None	HeLa	None	CHEMBL206	Estrogen receptor alpha	Homo sapiens	SINGLE PROTEIN	CHEMBL1149487	1	Scientific Literature	J. Med. Chem.	2006	CHEMBL3308376
CHEMBL199766		0	285.35	1	5.21	15	Oc1ccc(-c2[nH]c3ccccc3c2-c2ccccc2)cc1	IC50	'='	8310.0	nM	5.08			UO_0000065	17.80	0.32	-0.13	14.10	False	CHEMBL863381	Displacement of [3H]17beta-estradiol from recombinant human ERalpha expressed in 293T cells	B	BAO_0000219	cell-based format	Homo sapiens	None	None	293T	None	CHEMBL206	Estrogen receptor alpha	Homo sapiens	SINGLE PROTEIN	CHEMBL1141242	1	Scientific Literature	Bioorg. Med. Chem. Lett.	2005	None
CHEMBL33899		0	354.45	1	6.15	7a	CC/C(=C(\c1ccccc1)c1ccc(/C=C/C(=O)O)cc1)c1ccccc1	IC50	'='	39.0	nM	7.41			UO_0000065	20.90	0.37	1.26	19.86	False	CHEMBL679325	Displacement of [3H]17-beta-estradiol from human Estrogen receptor alpha	B	BAO_0000357	single protein format	Homo sapiens	None	None	None	None	CHEMBL206	Estrogen receptor alpha	Homo sapiens	SINGLE PROTEIN	CHEMBL1132758	1	Scientific Literature	Bioorg. Med. Chem. Lett.	2000	None
CHEMBL431698	RALOXIFENE CORE	0	242.30	0	3.98	3	Oc1ccc(-c2cc3ccc(O)cc3s2)cc1	EC50	'='	1410.0	nM	5.85			UO_0000065	24.15	0.47	1.87	14.46	False	CHEMBL676811	Inhibition of [3H]17-beta-estradiol binding to human recombinant Estrogen receptor alpha.	B	BAO_0000357	single protein format	None	None	None	None	None	CHEMBL206	Estrogen receptor alpha	Homo sapiens	SINGLE PROTEIN	CHEMBL1135900	1	Scientific Literature	J. Med. Chem.	2002	None
CHEMBL434422		0	280.37	0	4.59	16	C[C@@H]1c2ccc(O)cc2C2CC1c1cc(O)ccc1[C@H]2C	RBA	'='	0.007										False	CHEMBL681153	Affinity for estrogen receptor alpha (ER-alpha) relative to estradiol	B	BAO_0000357	single protein format	None	None	None	None	None	CHEMBL206	Estrogen receptor alpha	Homo sapiens	SINGLE PROTEIN	CHEMBL1144864	1	Scientific Literature	Bioorg. Med. Chem. Lett.	2003	None
CHEMBL78646		0	304.39	0	4.11	1Rb	O=C1C=C2CCc3cc(O)ccc3[C@]2(Cc2ccccc2)CC1	Inhibition	'='	70.0	%				UO_0000187					False	CHEMBL682294	Displacement of radioligand from human Estrogen receptor alpha, percent inhibition at 10 uM	B	BAO_0000357	single protein format	Homo sapiens	None	None	None	None	CHEMBL206	Estrogen receptor alpha	Homo sapiens	SINGLE PROTEIN	CHEMBL1135457	1	Scientific Literature	J. Med. Chem.	2002	None
CHEMBL527656		0	254.33	0	3.31	23a, enantiomer	O=C(CCc1ccccc1)CC(O)c1ccccc1	Activity	'='	78.8	%				UO_0000187					True	CHEMBL961424	Activation of human estrogen receptor alpha expressed in HEK293 cells at 10 uM by beta-galactosidase reporter gene assay relative to 3,17 beta-estradiol	B	BAO_0000219	cell-based format	Homo sapiens	None	None	HEK293	None	CHEMBL206	Estrogen receptor alpha	Homo sapiens	SINGLE PROTEIN	CHEMBL1150775	1	Scientific Literature	J. Med. Chem.	2008	CHEMBL3307715
CHEMBL1627351		0	573.88	2	7.58	18	CCCCN(C)C(=O)CCCCCCCCCCS[C@@H]1[C@H](O)c2cc(O)ccc2[C@H]2CC[C@]3(C)[C@@H](O)CC[C@H]3[C@@H]21	IC50	'='	32.0	nM	7.50			UO_0000065	13.06	0.26	-0.09	9.25	False	CHEMBL679325	Displacement of [3H]17-beta-estradiol from human Estrogen receptor alpha	B	BAO_0000357	single protein format	Homo sapiens	None	None	None	None	CHEMBL206	Estrogen receptor alpha	Homo sapiens	SINGLE PROTEIN	CHEMBL1132758	1	Scientific Literature	Bioorg. Med. Chem. Lett.	2000	None
CHEMBL488124		0	282.38	0	3.57	29	O=C(CCc1ccccc1)CC(O)CCc1ccccc1	Activity	'='	16.2	%				UO_0000187					True	CHEMBL961424	Activation of human estrogen receptor alpha expressed in HEK293 cells at 10 uM by beta-galactosidase reporter gene assay relative to 3,17 beta-estradiol	B	BAO_0000219	cell-based format	Homo sapiens	None	None	HEK293	None	CHEMBL206	Estrogen receptor alpha	Homo sapiens	SINGLE PROTEIN	CHEMBL1150775	1	Scientific Literature	J. Med. Chem.	2008	CHEMBL3307715
CHEMBL492454		0	325.50	1	5.27	23b	CC(C)CCc1cc(CCC(C)C)nc(NCc2ccccc2)n1	Ki	'>'	1000000.0	nM		Outside typical range		UO_0000065					False	CHEMBL1028192	Binding affinity to ERalpha assessed as inhibition of fluorescein-labeled nuclear receptor domain of steroid receptor coactivator 3 by TR-FRET assay	B	BAO_0000357	single protein format	None	None	None	None	None	CHEMBL206	Estrogen receptor alpha	Homo sapiens	SINGLE PROTEIN	CHEMBL1140106	1	Scientific Literature	J. Med. Chem.	2008	None
CHEMBL523687		0	396.49	1	5.42	5a	c1ccc(CCc2cc(OCc3ccccc3)nc(OCc3ccccc3)n2)cc1	IC50	'>'	1000000.0	nM		Outside typical range		UO_0000065					False	CHEMBL1028198	Antagonist activity at ERalpha in human HEC1 cells assessed as inhibition of estrogen-induced transcriptional activity after 24 hrs by reporter gene assay	F	BAO_0000219	cell-based format	Homo sapiens	None	None	HEC-1	None	CHEMBL206	Estrogen receptor alpha	Homo sapiens	SINGLE PROTEIN	CHEMBL1140106	1	Scientific Literature	J. Med. Chem.	2008	CHEMBL3308740
CHEMBL467726		0	253.30	0	3.51	1b	CC(c1ccc(O)cc1)C(C#N)c1ccc(O)cc1	RBA	'='	1.7	%				UO_0000187					True	CHEMBL972480	Displacement of [3H]estradiol from full-length human estrogen receptor alpha assessed as relative binding affinity by radiometric assay relative to estradiol	B	BAO_0000357	single protein format	Homo sapiens	None	None	None	None	CHEMBL206	Estrogen receptor alpha	Homo sapiens	SINGLE PROTEIN	CHEMBL1138623	1	Scientific Literature	Bioorg. Med. Chem.	2009	None
CHEMBL1627861		0	298.43	0	4.00	5	C[C@]12CC[C@@H]3c4ccc(O)cc4CC[C@H]3[C@@]13CC[C@H](C3)[C@@H]2O	RBA	'='	111.1										False	CHEMBL673847	Relative binding affinity for human estrogen receptor alpha	B	BAO_0000357	single protein format	Homo sapiens	None	None	None	None	CHEMBL206	Estrogen receptor alpha	Homo sapiens	SINGLE PROTEIN	CHEMBL1131638	1	Scientific Literature	J. Med. Chem.	1998	None
CHEMBL358009		0	459.60	0	2.94	5	CN1CCN(c2nc(NCCCc3ccccc3)nc(N3CCc4cc(O)ccc4C3)n2)CC1	Ki	'>'	10000.0	nM				UO_0000065					False	CHEMBL682301	In vitro binding affinity towards human Estrogen receptor alpha using [3H]17-beta-estradiol as radioligand	B	BAO_0000357	single protein format	None	None	None	None	None	CHEMBL206	Estrogen receptor alpha	Homo sapiens	SINGLE PROTEIN	CHEMBL1135674	1	Scientific Literature	J. Med. Chem.	2002	None
CHEMBL153405		0	482.03	0	3.36	17	CN(CCCc1ccc(Cl)cc1)c1nc(NCCc2ccc(O)cc2)nc(N2CCNCC2)n1	Ki	'='	300.0	nM	6.52			UO_0000065	13.53	0.26	3.16	7.29	False	CHEMBL682301	In vitro binding affinity towards human Estrogen receptor alpha using [3H]17-beta-estradiol as radioligand	B	BAO_0000357	single protein format	None	None	None	None	None	CHEMBL206	Estrogen receptor alpha	Homo sapiens	SINGLE PROTEIN	CHEMBL1135674	1	Scientific Literature	J. Med. Chem.	2002	None
CHEMBL341998		0	230.35	0	4.25	21	CC1(c2ccc(O)cc2)C2CCCC1CCC2	RBA	'='	0.32										False	CHEMBL681153	Affinity for estrogen receptor alpha (ER-alpha) relative to estradiol	B	BAO_0000357	single protein format	None	None	None	None	None	CHEMBL206	Estrogen receptor alpha	Homo sapiens	SINGLE PROTEIN	CHEMBL1144864	1	Scientific Literature	Bioorg. Med. Chem. Lett.	2003	None
CHEMBL1306474		0	392.41	0	2.70	SID860463	COc1ccc(N(CN2C(=O)C3C4C=CC(C4)C3C2=O)C(=O)c2ccco2)cc1	IC50	'>'	50000.0	nM			Not Active	UO_0000065					False	CHEMBL1614199	PUBCHEM_BIOASSAY: Estrogen Receptor-alpha Coactivator Binding Inhibitors Dose Response Confirmation. (Class of assay: confirmatory) [Related pubchem assays: 629 (Primary screen preceding this dose response confirmation assay.)]	B	BAO_0000357	single protein format	Homo sapiens	None	None	None	None	CHEMBL206	Estrogen receptor alpha	Homo sapiens	SINGLE PROTEIN	CHEMBL1201862	7	PubChem BioAssays			None
CHEMBL1544241		0	353.38	0	3.36	SID865483	COc1ccc(OC)c(NC(=O)c2cc(-c3ccc(C)cc3O)[nH]n2)c1	IC50	'='	22118.11	nM	4.66		Active	UO_0000065	13.17	0.24	1.30	4.83	False	CHEMBL1614199	PUBCHEM_BIOASSAY: Estrogen Receptor-alpha Coactivator Binding Inhibitors Dose Response Confirmation. (Class of assay: confirmatory) [Related pubchem assays: 629 (Primary screen preceding this dose response confirmation assay.)]	B	BAO_0000357	single protein format	Homo sapiens	None	None	None	None	CHEMBL206	Estrogen receptor alpha	Homo sapiens	SINGLE PROTEIN	CHEMBL1201862	7	PubChem BioAssays			None
CHEMBL1404523		0	339.78	1	5.01	SID14746156	CCOc1ccc(Nc2oc(-c3ccccc3Cl)nc2C#N)cc1	IC50	'='	9540.57	nM	5.02		Active	UO_0000065	14.78	0.29	0.01	7.06	False	CHEMBL1614199	PUBCHEM_BIOASSAY: Estrogen Receptor-alpha Coactivator Binding Inhibitors Dose Response Confirmation. (Class of assay: confirmatory) [Related pubchem assays: 629 (Primary screen preceding this dose response confirmation assay.)]	B	BAO_0000357	single protein format	Homo sapiens	None	None	None	None	CHEMBL206	Estrogen receptor alpha	Homo sapiens	SINGLE PROTEIN	CHEMBL1201862	7	PubChem BioAssays			None
CHEMBL1465900		0	325.37	0	0.88	SID863775	Cn1c(=O)[nH]c(=O)c2c1nc1n2CCCN1CCc1ccccc1	IC50	'>'	50000.0	nM			Not Active	UO_0000065					False	CHEMBL1614199	PUBCHEM_BIOASSAY: Estrogen Receptor-alpha Coactivator Binding Inhibitors Dose Response Confirmation. (Class of assay: confirmatory) [Related pubchem assays: 629 (Primary screen preceding this dose response confirmation assay.)]	B	BAO_0000357	single protein format	Homo sapiens	None	None	None	None	CHEMBL206	Estrogen receptor alpha	Homo sapiens	SINGLE PROTEIN	CHEMBL1201862	7	PubChem BioAssays			None
CHEMBL482116		0	289.32	0	2.73	SID14732945	Cc1ccc(C(=O)N/N=C/c2ccc([N+](=O)[O-])s2)cc1	IC50	'='	21142.53	nM	4.67		Active	UO_0000065	16.16	0.32	1.94	5.53	False	CHEMBL1614199	PUBCHEM_BIOASSAY: Estrogen Receptor-alpha Coactivator Binding Inhibitors Dose Response Confirmation. (Class of assay: confirmatory) [Related pubchem assays: 629 (Primary screen preceding this dose response confirmation assay.)]	B	BAO_0000357	single protein format	Homo sapiens	None	None	None	None	CHEMBL206	Estrogen receptor alpha	Homo sapiens	SINGLE PROTEIN	CHEMBL1201862	7	PubChem BioAssays			None
CHEMBL315474		0	483.61	1	7.12	13	CCc1c(-c2ccc(OCCN3CCCCC3)cc2)oc(-c2ccc(O)cc2)c1-c1ccc(O)cc1	Ki	'='	0.36	nM	9.44			UO_0000065	19.53	0.36	2.32	14.29	False	CHEMBL872900	Displacement of [3H]estradiol from Estrogen receptor alpha	B	BAO_0000357	single protein format	Homo sapiens	None	None	None	None	CHEMBL206	Estrogen receptor alpha	Homo sapiens	SINGLE PROTEIN	CHEMBL1133963	1	Scientific Literature	Bioorg. Med. Chem. Lett.	2001	None
CHEMBL135695		0	253.30	0	3.26	16g	Cc1cc(O)ccc1CC(C#N)c1ccc(O)cc1	EC50	'='	6.7	nM	8.17			UO_0000065	32.27	0.59	4.91	12.72	False	CHEMBL841902	Transcriptional potency (EC50) at Human estrogen receptor alpha	B	BAO_0000357	single protein format	None	None	None	None	None	CHEMBL206	Estrogen receptor alpha	Homo sapiens	SINGLE PROTEIN	CHEMBL1134292	1	Scientific Literature	J. Med. Chem.	2001	None
CHEMBL329630		0	321.30	0	3.43	9b	O=C(N1CCc2cc(O)ccc2C1c1ccccc1)C(F)(F)F	IC50	'='	235.0	nM	6.63			UO_0000065	20.63	0.39	3.20	16.35	False	CHEMBL679891	In vitro concentration required to inhibit [3H]estradiol binding to human estrogen receptor alpha expressed in 293T cells	B	BAO_0000219	cell-based format	None	None	None	293T	None	CHEMBL206	Estrogen receptor alpha	Homo sapiens	SINGLE PROTEIN	CHEMBL1146753	1	Scientific Literature	Bioorg. Med. Chem. Lett.	2004	None
CHEMBL3805170		0	517.69	2	7.54	7; RC8	CCCCCCCCNCCOc1ccc(C(=O)c2c(-c3ccc(O)cc3)sc3cc(O)ccc23)cc1	Activity						Not Active						False	CHEMBL3806889	Down regulation of ERalpha in human MCF7 cells at 10 uM after 6 hrs by Western blot analysis	B	BAO_0000219	cell-based format	Homo sapiens	None	None	MCF7	None	CHEMBL206	Estrogen receptor alpha	Homo sapiens	SINGLE PROTEIN	CHEMBL3804822	1	Scientific Literature	Bioorg. Med. Chem.	2016	CHEMBL3308403
CHEMBL3806167		0	545.75	2	8.32	8; RC10	CCCCCCCCCCNCCOc1ccc(C(=O)c2c(-c3ccc(O)cc3)sc3cc(O)ccc23)cc1	Activity						Active						False	CHEMBL3806889	Down regulation of ERalpha in human MCF7 cells at 10 uM after 6 hrs by Western blot analysis	B	BAO_0000219	cell-based format	Homo sapiens	None	None	MCF7	None	CHEMBL206	Estrogen receptor alpha	Homo sapiens	SINGLE PROTEIN	CHEMBL3804822	1	Scientific Literature	Bioorg. Med. Chem.	2016	CHEMBL3308403
CHEMBL442037		0	261.66	0	3.56	78	Oc1ccc(-c2nc3cc(Cl)c(O)cc3o2)cc1	IC50	'='	2765.0	nM	5.56			UO_0000065	21.24	0.42	2.00	8.36	False	CHEMBL829540	Inhibitory concentration against human ER alpha expressed in Escherichia coli was determined using [3H]17-beta-estradiol as radio ligand	B	BAO_0000019	assay format	Homo sapiens	None	None	None	None	CHEMBL206	Estrogen receptor alpha	Homo sapiens	SINGLE PROTEIN	CHEMBL1138773	1	Scientific Literature	J. Med. Chem.	2004	None
CHEMBL390448		0	521.68	2	6.18	4n	CS(=O)(=O)C1CC=C(c2ccc3cc(O)ccc3c2Oc2ccc(OCCN3CCCCC3)cc2)CC1	Ki	'='	1.09	nM	8.96			UO_0000065	17.18	0.33	2.78	11.78	False	CHEMBL889118	Displacement of [3H]estradiol from human recombinant ERalpha	B	BAO_0000357	single protein format	Homo sapiens	None	None	None	None	CHEMBL206	Estrogen receptor alpha	Homo sapiens	SINGLE PROTEIN	CHEMBL1145362	1	Scientific Literature	Bioorg. Med. Chem. Lett.	2007	None
CHEMBL243790		0	531.67	2	6.66	4c	CCS(=O)(=O)c1ccc(-c2ccc3cc(O)ccc3c2Oc2ccc(OCCN3CCCCC3)cc2)cc1	Ki	'='	1.22	nM	8.91			UO_0000065	16.77	0.32	2.25	11.72	False	CHEMBL889118	Displacement of [3H]estradiol from human recombinant ERalpha	B	BAO_0000357	single protein format	Homo sapiens	None	None	None	None	CHEMBL206	Estrogen receptor alpha	Homo sapiens	SINGLE PROTEIN	CHEMBL1145362	1	Scientific Literature	Bioorg. Med. Chem. Lett.	2007	None
CHEMBL243970		0	487.67	1	8.05	3a	CC(C)c1ccc(-c2sc3cc(O)ccc3c2Oc2ccc(OCCN3CCCCC3)cc2)cc1	Ki	'='	0.091	nM	10.04			UO_0000065	20.59	0.39	1.99	23.95	False	CHEMBL889118	Displacement of [3H]estradiol from human recombinant ERalpha	B	BAO_0000357	single protein format	Homo sapiens	None	None	None	None	CHEMBL206	Estrogen receptor alpha	Homo sapiens	SINGLE PROTEIN	CHEMBL1145362	1	Scientific Literature	Bioorg. Med. Chem. Lett.	2007	None
CHEMBL188517		0	289.24	0	3.83	125	C=Cc1cc(O)cc2nc(-c3c(F)cc(O)cc3F)oc12	IC50	'='	249.0	nM	6.60			UO_0000065	22.83	0.43	2.77	9.93	False	CHEMBL829540	Inhibitory concentration against human ER alpha expressed in Escherichia coli was determined using [3H]17-beta-estradiol as radio ligand	B	BAO_0000019	assay format	Homo sapiens	None	None	None	None	CHEMBL206	Estrogen receptor alpha	Homo sapiens	SINGLE PROTEIN	CHEMBL1138773	1	Scientific Literature	J. Med. Chem.	2004	None
CHEMBL236718		0	318.32	0	4.36	3a	Oc1ccc([C@@H]2Oc3ccc(O)cc3[C@@H]3CC(F)(F)C[C@@H]32)cc1	Ki	'='	8.4	nM	8.08			UO_0000065	25.37	0.48	3.72	16.25	False	CHEMBL899643	Binding affinity at ERalpha	B	BAO_0000357	single protein format	None	None	None	None	None	CHEMBL206	Estrogen receptor alpha	Homo sapiens	SINGLE PROTEIN	CHEMBL1137461	1	Scientific Literature	Bioorg. Med. Chem. Lett.	2007	None
CHEMBL81	RALOXIFENE	4	473.59	1	6.08	Raloxifene	O=C(c1ccc(OCCN2CCCCC2)cc1)c1c(-c2ccc(O)cc2)sc2cc(O)ccc12	IC50	'='	0.47	nM	9.33			UO_0000065	19.70	0.37	3.25	13.33	False	CHEMBL3807011	Displacement of Fluormone ES2 from human recombinant full length untagged-ERalpha by fluorescence polarization competition binding assay	B	BAO_0000357	single protein format	Homo sapiens	None	None	None	None	CHEMBL206	Estrogen receptor alpha	Homo sapiens	SINGLE PROTEIN	CHEMBL3804822	1	Scientific Literature	Bioorg. Med. Chem.	2016	None
CHEMBL135	ESTRADIOL	4	272.39	0	3.61	estradiol (E2) (table 2)	C[C@]12CC[C@@H]3c4ccc(O)cc4CC[C@H]3[C@@H]1CC[C@@H]2O	IC50	'='	4.7	nM	8.33			UO_0000065	30.57	0.57	4.72	20.58	True	CHEMBL895878	Binding affinity to human ERalpha	B	BAO_0000357	single protein format	Homo sapiens	None	None	None	None	CHEMBL206	Estrogen receptor alpha	Homo sapiens	SINGLE PROTEIN	CHEMBL1148765	1	Scientific Literature	J. Med. Chem.	2007	None
CHEMBL1628029		0	496.82	1	9.27	2	CC(C)CCC[C@@H](C)CCC[C@@H](C)CCC[C@@H]1Cc2cc(O)ccc2[C@H]2CC[C@]3(C)[C@@H](O)CC[C@H]3[C@@H]21	IC50	'='	193.0	nM	6.71			UO_0000065	13.51	0.25	-2.56	16.60	False	CHEMBL895878	Binding affinity to human ERalpha	B	BAO_0000357	single protein format	Homo sapiens	None	None	None	None	CHEMBL206	Estrogen receptor alpha	Homo sapiens	SINGLE PROTEIN	CHEMBL1148765	1	Scientific Literature	J. Med. Chem.	2007	None
CHEMBL522032		0	328.46	0	4.33	3c	CC(C)COc1cc(CCc2ccccc2)nc(OCC(C)C)n1	IC50	'>'	1000000.0	nM		Outside typical range		UO_0000065					False	CHEMBL1028198	Antagonist activity at ERalpha in human HEC1 cells assessed as inhibition of estrogen-induced transcriptional activity after 24 hrs by reporter gene assay	F	BAO_0000219	cell-based format	Homo sapiens	None	None	HEC-1	None	CHEMBL206	Estrogen receptor alpha	Homo sapiens	SINGLE PROTEIN	CHEMBL1140106	1	Scientific Literature	J. Med. Chem.	2008	CHEMBL3308740
CHEMBL208451		0	304.69	0	2.16	1aad	O=c1c2c(O)cc(O)cc2nc(Cl)n1-c1ccc(O)cc1	Activity	'='	18.0	%				UO_0000187					False	CHEMBL860996	Inhibition of ER alpha-mediated transactivation of ERE in HeLa cell luciferase assay at 10 uM	F	BAO_0000219	cell-based format	Homo sapiens	None	None	HeLa	None	CHEMBL206	Estrogen receptor alpha	Homo sapiens	SINGLE PROTEIN	CHEMBL1146098	1	Scientific Literature	J. Med. Chem.	2006	CHEMBL3308376
CHEMBL206426		0	271.23	0	0.90	1al	O=c1c2c(O)cc(O)cc2ncn1-c1ccc(O)nc1	Activity	'='	26.0	%				UO_0000187					False	CHEMBL860996	Inhibition of ER alpha-mediated transactivation of ERE in HeLa cell luciferase assay at 10 uM	F	BAO_0000219	cell-based format	Homo sapiens	None	None	HeLa	None	CHEMBL206	Estrogen receptor alpha	Homo sapiens	SINGLE PROTEIN	CHEMBL1146098	1	Scientific Literature	J. Med. Chem.	2006	CHEMBL3308376
CHEMBL426115		0	284.27	0	1.81	1aak	COc1cc(O)cc2ncn(-c3ccc(O)cc3)c(=O)c12	Inhibition	'='	10.0	%				UO_0000187					False	CHEMBL860990	Inhibition of [3H]estrone binding to ER alpha at 100 uM	B	BAO_0000357	single protein format	Homo sapiens	None	None	None	None	CHEMBL206	Estrogen receptor alpha	Homo sapiens	SINGLE PROTEIN	CHEMBL1146098	1	Scientific Literature	J. Med. Chem.	2006	None
CHEMBL24950		0	326.40	0	4.69	32	Oc1cccc(C2=Cc3cc(O)ccc3C23Cc2ccccc2C3)c1	IC50	'='	35.0	nM	7.46			UO_0000065	22.84	0.41	2.77	18.43	False	CHEMBL679322	Binding affinity for estrogen receptor alpha	B	BAO_0000357	single protein format	Homo sapiens	None	None	None	None	CHEMBL206	Estrogen receptor alpha	Homo sapiens	SINGLE PROTEIN	CHEMBL1147609	1	Scientific Literature	Bioorg. Med. Chem. Lett.	2004	None
CHEMBL190682		0	330.34	0	3.96	27	O=C1C(c2ccc(O)cc2)=C(c2ccccc2)c2c(O)cc(O)cc21	IC50	'='	47.0	nM	7.33			UO_0000065	22.18	0.40	3.37	9.42	False	CHEMBL829337	Inhibition of human estrogen receptor alpha	B	BAO_0000357	single protein format	Homo sapiens	None	None	None	None	CHEMBL206	Estrogen receptor alpha	Homo sapiens	SINGLE PROTEIN	CHEMBL1139570	1	Scientific Literature	Bioorg. Med. Chem. Lett.	2005	None
CHEMBL31089		0	455.60	1	6.59	15	Cc1cc(O)cc2cc(-c3ccc(OCCN4CCCCC4)cc3)c3cc(C(C)O)ccc3c12	Ki	'='	120.0	nM	6.92			UO_0000065	15.19	0.28	0.33	13.08	False	CHEMBL681151	In vitro displacement of 0.5 nM [3H]17-beta-estradiol from human Estrogen receptor alpha	B	BAO_0000357	single protein format	Homo sapiens	None	None	None	None	CHEMBL206	Estrogen receptor alpha	Homo sapiens	SINGLE PROTEIN	CHEMBL1136756	1	Scientific Literature	J. Med. Chem.	2003	None
CHEMBL226003		0	433.64	1	8.03	8c	CCCCCCCCCCCCNc1c(Cc2ccccc2C)c(=O)oc2ccccc12	Activity	'='	260.0	%				UO_0000187					False	CHEMBL904064	Activity at ER assessed as enhancement of estrogen response element-driven gene transactivation in MVLN cells at 1 uM after 24 hrs by luciferase reporter gene assay relative to control	F	BAO_0000219	cell-based format	None	None	None	MVLN	None	CHEMBL206	Estrogen receptor alpha	Homo sapiens	SINGLE PROTEIN	CHEMBL1142915	1	Scientific Literature	Bioorg. Med. Chem.	2007	CHEMBL3307321
CHEMBL205137		0	312.28	0	1.58	1aap	COC(=O)c1cc(O)cc2ncn(-c3ccc(O)cc3)c(=O)c12	IC50	'='	81324.0	nM	4.09			UO_0000065	13.10	0.24	2.51	4.02	False	CHEMBL860989	Displacement of [3H]estrone from ER alpha	B	BAO_0000357	single protein format	Homo sapiens	None	None	None	None	CHEMBL206	Estrogen receptor alpha	Homo sapiens	SINGLE PROTEIN	CHEMBL1146098	1	Scientific Literature	J. Med. Chem.	2006	None
CHEMBL203351		0	282.30	0	2.36	1aan	CCc1cc(O)cc2ncn(-c3ccc(O)cc3)c(=O)c12	IC50	'='	13240.0	nM	4.88			UO_0000065	17.28	0.32	2.52	6.47	False	CHEMBL860989	Displacement of [3H]estrone from ER alpha	B	BAO_0000357	single protein format	Homo sapiens	None	None	None	None	CHEMBL206	Estrogen receptor alpha	Homo sapiens	SINGLE PROTEIN	CHEMBL1146098	1	Scientific Literature	J. Med. Chem.	2006	None
CHEMBL81	RALOXIFENE	4	473.59	1	6.08	Raloxifene	O=C(c1ccc(OCCN2CCCCC2)cc1)c1c(-c2ccc(O)cc2)sc2cc(O)ccc12	IC50	'='	1.8	nM	8.74			UO_0000065	18.46	0.35	2.66	12.49	True	CHEMBL832667	Inhibition of bindign to recombinant human estrogen receptor alpha	B	BAO_0000357	single protein format	Homo sapiens	None	None	None	None	CHEMBL206	Estrogen receptor alpha	Homo sapiens	SINGLE PROTEIN	CHEMBL1144457	1	Scientific Literature	Bioorg. Med. Chem. Lett.	2005	None
CHEMBL465264		0	384.52	0	4.86	1d	CC1=CC[C@@]2(C)CC[C@@](O)(C(C)C)[C@@H]2[C@@H](OC(=O)/C=C/c2ccc(O)cc2)C1	Activity	'<'	0.0001	%				UO_0000187					False	CHEMBL1004750	Binding affinity to human ERalpha expressed in yeast relative to estradiol	B	BAO_0000019	assay format	Homo sapiens	None	None	None	None	CHEMBL206	Estrogen receptor alpha	Homo sapiens	SINGLE PROTEIN	CHEMBL1150129	1	Scientific Literature	J. Nat. Prod.	2002	None
CHEMBL434346		0	471.65	1	5.48	21	CN(C)c1cccc(N2CCc3cc(O)ccc3C2c2ccc(OCCN3CCCCC3)cc2)c1	IC50	'='	19.82	nM	7.70			UO_0000065	16.33	0.30	2.22	19.66	False	CHEMBL831663	Inhibition of transcriptional activation by human estrogen receptor alpha	B	BAO_0000357	single protein format	Homo sapiens	None	None	None	None	CHEMBL206	Estrogen receptor alpha	Homo sapiens	SINGLE PROTEIN	CHEMBL1141983	1	Scientific Literature	Bioorg. Med. Chem. Lett.	2005	None
CHEMBL100595		0	484.68	1	6.71	19	CC(C)c1cccc(N2CCc3cc(O)ccc3C2(C)c2ccc(OCCN3CCCCC3)cc2)c1	IC50	'='	16.11	nM	7.79			UO_0000065	16.08	0.30	1.08	21.68	False	CHEMBL831663	Inhibition of transcriptional activation by human estrogen receptor alpha	B	BAO_0000357	single protein format	Homo sapiens	None	None	None	None	CHEMBL206	Estrogen receptor alpha	Homo sapiens	SINGLE PROTEIN	CHEMBL1141983	1	Scientific Literature	Bioorg. Med. Chem. Lett.	2005	None
CHEMBL465040	FERUTININ	0	358.48	0	4.46	1a	CC1=CC[C@@]2(C)CC[C@@](O)(C(C)C)[C@@H]2[C@@H](OC(=O)c2ccc(O)cc2)C1	Activity	'='	0.5	%				UO_0000187					False	CHEMBL1004750	Binding affinity to human ERalpha expressed in yeast relative to estradiol	B	BAO_0000019	assay format	Homo sapiens	None	None	None	None	CHEMBL206	Estrogen receptor alpha	Homo sapiens	SINGLE PROTEIN	CHEMBL1150129	1	Scientific Literature	J. Nat. Prod.	2002	None
CHEMBL61810		0	357.62	0	4.47	3	Oc1ccc([C@H]2N=CN[C@H]2c2c(Cl)cc(O)cc2Cl)c(Cl)c1	Activation	'='	112.0	%				UO_0000187					False	CHEMBL712017	Transcriptional activation in MCF-7-2a cells expressing estrogen receptor alpha at 10e-6 M	F	BAO_0000219	cell-based format	Homo sapiens	None	None	None	None	CHEMBL206	Estrogen receptor alpha	Homo sapiens	SINGLE PROTEIN	CHEMBL1134500	1	Scientific Literature	J. Med. Chem.	2001	None
CHEMBL1359354		0	294.31	0	3.13	SID4242283	O=C(c1cc(-c2ccco2)on1)N1CCc2ccccc2C1	IC50	'='	32511.45	nM	4.49		Not Active	UO_0000065	15.25	0.28	1.36	7.55	False	CHEMBL1614199	PUBCHEM_BIOASSAY: Estrogen Receptor-alpha Coactivator Binding Inhibitors Dose Response Confirmation. (Class of assay: confirmatory) [Related pubchem assays: 629 (Primary screen preceding this dose response confirmation assay.)]	B	BAO_0000357	single protein format	Homo sapiens	None	None	None	None	CHEMBL206	Estrogen receptor alpha	Homo sapiens	SINGLE PROTEIN	CHEMBL1201862	7	PubChem BioAssays			None
CHEMBL1516948		0	363.44	0	3.73	SID7974344	Cc1cccc(NC2=NC(=O)/C(=C3/C(=O)N(C)c4ccccc43)S2)c1C	IC50	'='	32901.38	nM	4.48		Not Active	UO_0000065	12.33	0.24	0.75	7.26	False	CHEMBL1614199	PUBCHEM_BIOASSAY: Estrogen Receptor-alpha Coactivator Binding Inhibitors Dose Response Confirmation. (Class of assay: confirmatory) [Related pubchem assays: 629 (Primary screen preceding this dose response confirmation assay.)]	B	BAO_0000357	single protein format	Homo sapiens	None	None	None	None	CHEMBL206	Estrogen receptor alpha	Homo sapiens	SINGLE PROTEIN	CHEMBL1201862	7	PubChem BioAssays			None
CHEMBL3191473		0	293.67	0	2.55	SID14742202	O=C(/C=C(/NCCO)C(F)(F)F)c1ccc(Cl)cc1	IC50	'>'	50000.0	nM			Not Active	UO_0000065					False	CHEMBL1614199	PUBCHEM_BIOASSAY: Estrogen Receptor-alpha Coactivator Binding Inhibitors Dose Response Confirmation. (Class of assay: confirmatory) [Related pubchem assays: 629 (Primary screen preceding this dose response confirmation assay.)]	B	BAO_0000357	single protein format	Homo sapiens	None	None	None	None	CHEMBL206	Estrogen receptor alpha	Homo sapiens	SINGLE PROTEIN	CHEMBL1201862	7	PubChem BioAssays			None
CHEMBL1408468		0	459.31	0	4.74	SID14730621	O=C1NN(c2ccc(Cl)c(Cl)c2)C(=O)/C1=C/c1cccc(OC(=O)c2cccs2)c1	IC50	'>'	50000.0	nM			Not Active	UO_0000065					False	CHEMBL1614199	PUBCHEM_BIOASSAY: Estrogen Receptor-alpha Coactivator Binding Inhibitors Dose Response Confirmation. (Class of assay: confirmatory) [Related pubchem assays: 629 (Primary screen preceding this dose response confirmation assay.)]	B	BAO_0000357	single protein format	Homo sapiens	None	None	None	None	CHEMBL206	Estrogen receptor alpha	Homo sapiens	SINGLE PROTEIN	CHEMBL1201862	7	PubChem BioAssays			None
CHEMBL1300662		0	278.27	0	1.07	SID4244583	C=CCn1c(=O)c(C#N)cc2c(=O)n3ccccc3nc21	IC50	'='	44689.26	nM	4.35		Not Active	UO_0000065	15.63	0.28	3.28	5.43	False	CHEMBL1614199	PUBCHEM_BIOASSAY: Estrogen Receptor-alpha Coactivator Binding Inhibitors Dose Response Confirmation. (Class of assay: confirmatory) [Related pubchem assays: 629 (Primary screen preceding this dose response confirmation assay.)]	B	BAO_0000357	single protein format	Homo sapiens	None	None	None	None	CHEMBL206	Estrogen receptor alpha	Homo sapiens	SINGLE PROTEIN	CHEMBL1201862	7	PubChem BioAssays			None
CHEMBL1359893		0	266.68	0	2.90	SID4240845	COc1ccc(Cl)cc1NC(=O)c1ocnc1C	IC50	'='	24949.8	nM	4.60		Active	UO_0000065	17.26	0.35	1.70	7.15	False	CHEMBL1614199	PUBCHEM_BIOASSAY: Estrogen Receptor-alpha Coactivator Binding Inhibitors Dose Response Confirmation. (Class of assay: confirmatory) [Related pubchem assays: 629 (Primary screen preceding this dose response confirmation assay.)]	B	BAO_0000357	single protein format	Homo sapiens	None	None	None	None	CHEMBL206	Estrogen receptor alpha	Homo sapiens	SINGLE PROTEIN	CHEMBL1201862	7	PubChem BioAssays			None
CHEMBL1302802		0	432.53	0	2.92	SID3712242	C=CCn1c(SCC(=O)NC(=O)NCc2ccco2)nc2sc(CC)cc2c1=O	IC50	'='	10088.75	nM	5.00		Active	UO_0000065	11.55	0.24	2.08	4.70	False	CHEMBL1614199	PUBCHEM_BIOASSAY: Estrogen Receptor-alpha Coactivator Binding Inhibitors Dose Response Confirmation. (Class of assay: confirmatory) [Related pubchem assays: 629 (Primary screen preceding this dose response confirmation assay.)]	B	BAO_0000357	single protein format	Homo sapiens	None	None	None	None	CHEMBL206	Estrogen receptor alpha	Homo sapiens	SINGLE PROTEIN	CHEMBL1201862	7	PubChem BioAssays			None
CHEMBL1322601		0	459.46	0	2.41	SID46501013	COc1ccc(Cn2c(=O)[nH]c3cc(C(=O)NCc4ccc5c(c4)OCO5)ccc3c2=O)cc1	IC50	'='	18879.08	nM	4.72		Active	UO_0000065	10.28	0.19	2.31	4.23	False	CHEMBL1614199	PUBCHEM_BIOASSAY: Estrogen Receptor-alpha Coactivator Binding Inhibitors Dose Response Confirmation. (Class of assay: confirmatory) [Related pubchem assays: 629 (Primary screen preceding this dose response confirmation assay.)]	B	BAO_0000357	single protein format	Homo sapiens	None	None	None	None	CHEMBL206	Estrogen receptor alpha	Homo sapiens	SINGLE PROTEIN	CHEMBL1201862	7	PubChem BioAssays			None
CHEMBL1580036		0	280.30	0	2.26	SID14737647	Cc1ccc(S(=O)(=O)Cc2ccc(C(=O)O)o2)cc1	IC50	'='	18120.82	nM	4.74		Active	UO_0000065	16.92	0.34	2.48	5.61	False	CHEMBL1614199	PUBCHEM_BIOASSAY: Estrogen Receptor-alpha Coactivator Binding Inhibitors Dose Response Confirmation. (Class of assay: confirmatory) [Related pubchem assays: 629 (Primary screen preceding this dose response confirmation assay.)]	B	BAO_0000357	single protein format	Homo sapiens	None	None	None	None	CHEMBL206	Estrogen receptor alpha	Homo sapiens	SINGLE PROTEIN	CHEMBL1201862	7	PubChem BioAssays			None
CHEMBL1480843		0	366.44	0	3.85	SID7972219	Cc1ccc(C(=O)CSC2=C(C#N)C(c3ccco3)CC(=O)N2)c(C)c1	IC50	'='	26539.63	nM	4.58		Active	UO_0000065	12.49	0.24	0.73	5.51	False	CHEMBL1614199	PUBCHEM_BIOASSAY: Estrogen Receptor-alpha Coactivator Binding Inhibitors Dose Response Confirmation. (Class of assay: confirmatory) [Related pubchem assays: 629 (Primary screen preceding this dose response confirmation assay.)]	B	BAO_0000357	single protein format	Homo sapiens	None	None	None	None	CHEMBL206	Estrogen receptor alpha	Homo sapiens	SINGLE PROTEIN	CHEMBL1201862	7	PubChem BioAssays			None
CHEMBL1597933		0	353.27	0	4.24	SID14730466	Cc1snc2sc(C(=O)c3ccc(Br)cc3)c(N)c12	IC50	'='	28223.33	nM	4.55		Active	UO_0000065	12.88	0.33	0.31	8.13	False	CHEMBL1614199	PUBCHEM_BIOASSAY: Estrogen Receptor-alpha Coactivator Binding Inhibitors Dose Response Confirmation. (Class of assay: confirmatory) [Related pubchem assays: 629 (Primary screen preceding this dose response confirmation assay.)]	B	BAO_0000357	single protein format	Homo sapiens	None	None	None	None	CHEMBL206	Estrogen receptor alpha	Homo sapiens	SINGLE PROTEIN	CHEMBL1201862	7	PubChem BioAssays			None
CHEMBL174502		0	456.63	1	5.89	20b	Cc1ccc(N2CCc3cc(O)ccc3C2(C)c2ccc(OCCN3CCCCC3)cc2)cc1	IC50	'='	28.0	nM	7.55			UO_0000065	16.54	0.30	1.66	21.02	True	CHEMBL682290	Inhibitory concentration against estrogen receptor alpha using radioligand binding assay.	B	BAO_0000357	single protein format	None	None	None	None	None	CHEMBL206	Estrogen receptor alpha	Homo sapiens	SINGLE PROTEIN	CHEMBL1145829	1	Scientific Literature	J. Med. Chem.	2003	None
CHEMBL1541552		0	353.47	0	3.41	SID3712683	CCOC(=O)c1c(Nc2nc(C)c(C(=O)NC)s2)sc(C)c1C	IC50	'='	42306.76	nM	4.37		Not Active	UO_0000065	12.37	0.26	0.96	5.45	False	CHEMBL1614199	PUBCHEM_BIOASSAY: Estrogen Receptor-alpha Coactivator Binding Inhibitors Dose Response Confirmation. (Class of assay: confirmatory) [Related pubchem assays: 629 (Primary screen preceding this dose response confirmation assay.)]	B	BAO_0000357	single protein format	Homo sapiens	None	None	None	None	CHEMBL206	Estrogen receptor alpha	Homo sapiens	SINGLE PROTEIN	CHEMBL1201862	7	PubChem BioAssays			None
CHEMBL1599210		0	387.46	0	2.18	SID14745863	COc1ccc(Cc2nc3cc(S(=O)(=O)N4CCOCC4)ccc3[nH]2)cc1	IC50	'>'	50000.0	nM			Not Active	UO_0000065					False	CHEMBL1614199	PUBCHEM_BIOASSAY: Estrogen Receptor-alpha Coactivator Binding Inhibitors Dose Response Confirmation. (Class of assay: confirmatory) [Related pubchem assays: 629 (Primary screen preceding this dose response confirmation assay.)]	B	BAO_0000357	single protein format	Homo sapiens	None	None	None	None	CHEMBL206	Estrogen receptor alpha	Homo sapiens	SINGLE PROTEIN	CHEMBL1201862	7	PubChem BioAssays			None
CHEMBL264862		0	271.27	0	2.71	Enantiomer B	CC1Oc2cc(O)cc(O)c2N=C1c1ccc(O)cc1	IC50	'='	6300.0	nM	5.20			UO_0000065	19.17	0.36	2.49	6.32	False	CHEMBL676819	Binding affinity towards estrogen receptor alpha by [3H]17-beta-estradiol displacement.	B	BAO_0000357	single protein format	None	None	None	None	None	CHEMBL206	Estrogen receptor alpha	Homo sapiens	SINGLE PROTEIN	CHEMBL1148236	1	Scientific Literature	Bioorg. Med. Chem. Lett.	2004	None
CHEMBL135	ESTRADIOL	4	272.39	0	3.61	estradiol	C[C@]12CC[C@@H]3c4ccc(O)cc4CC[C@H]3[C@@H]1CC[C@@H]2O	REP	'='	100.0	%				UO_0000187					False	CHEMBL841904	Relative estrogenic potency at Human estrogen receptor alpha (EC50 (Estradiol) / EC50 (ligand))	B	BAO_0000357	single protein format	None	None	None	None	None	CHEMBL206	Estrogen receptor alpha	Homo sapiens	SINGLE PROTEIN	CHEMBL1134292	1	Scientific Literature	J. Med. Chem.	2001	None
CHEMBL134646		0	253.30	0	3.12	27	CC(C#N)(Cc1ccc(O)cc1)c1ccc(O)cc1	EC50	'='	23.0	nM	7.64			UO_0000065	30.16	0.55	4.52	11.89	False	CHEMBL841902	Transcriptional potency (EC50) at Human estrogen receptor alpha	B	BAO_0000357	single protein format	None	None	None	None	None	CHEMBL206	Estrogen receptor alpha	Homo sapiens	SINGLE PROTEIN	CHEMBL1134292	1	Scientific Literature	J. Med. Chem.	2001	None
CHEMBL327755		0	320.43	1	5.17	3b	CC[C@H]1Cc2cc(O)ccc2C2=C1c1ccc(O)cc1C[C@H]2CC	Relative binding affinity	'='	221.0										False	CHEMBL673850	Binding affinity for human Estrogen receptor alpha	B	BAO_0000357	single protein format	Homo sapiens	None	None	None	None	CHEMBL206	Estrogen receptor alpha	Homo sapiens	SINGLE PROTEIN	CHEMBL1132262	1	Scientific Literature	J. Med. Chem.	1999	None
CHEMBL484716		0	404.94	1	5.75	64b, enantiomer	COC(CC(=O)Cc1cccc2ccccc12)Cc1cccc2ccccc12.Cl	Activity	'='	1.1	%				UO_0000187					False	CHEMBL961419	Activation of human estrogen receptor alpha expressed in HEK293 cells at 10 uM in presence of ICI-182780 beta-galactosidase reporter gene assay relative to control	B	BAO_0000219	cell-based format	Homo sapiens	None	None	HEK293	None	CHEMBL206	Estrogen receptor alpha	Homo sapiens	SINGLE PROTEIN	CHEMBL1150775	1	Scientific Literature	J. Med. Chem.	2008	CHEMBL3307715
CHEMBL116164		0	318.32	0	3.40	OCH3 derivative	COc1ccc([C@@H]2NC=N[C@@H]2c2ccc(OC)cc2F)c(F)c1	RA	'='	-2.0	%				UO_0000187					False	CHEMBL879816	Percent relative activation of luciferase expression in MCF-7-2a cells at a concentration of 1 uM	F	BAO_0000219	cell-based format	Homo sapiens	None	None	None	None	CHEMBL206	Estrogen receptor alpha	Homo sapiens	SINGLE PROTEIN	CHEMBL1135523	1	Scientific Literature	J. Med. Chem.	2002	None
CHEMBL152972		0	648.23	2	5.08	55	CN(CCCc1ccc(Cl)cc1)c1nc(NCCc2ccc(O)cc2)nc(N2CCN(S(=O)(=O)/C=C/c3ccccc3)CC2)n1	Ki	'='	1300.0	nM	5.89			UO_0000065	9.08	0.18	0.81	5.13	False	CHEMBL682301	In vitro binding affinity towards human Estrogen receptor alpha using [3H]17-beta-estradiol as radioligand	B	BAO_0000357	single protein format	None	None	None	None	None	CHEMBL206	Estrogen receptor alpha	Homo sapiens	SINGLE PROTEIN	CHEMBL1135674	1	Scientific Literature	J. Med. Chem.	2002	None
CHEMBL115948		0	282.34	0	3.12	OCH3 derivative	COc1ccc([C@@H]2NC=N[C@@H]2c2ccc(OC)cc2)cc1	RA	'='	9.0	%				UO_0000187					False	CHEMBL879816	Percent relative activation of luciferase expression in MCF-7-2a cells at a concentration of 1 uM	F	BAO_0000219	cell-based format	Homo sapiens	None	None	None	None	CHEMBL206	Estrogen receptor alpha	Homo sapiens	SINGLE PROTEIN	CHEMBL1135523	1	Scientific Literature	J. Med. Chem.	2002	None
CHEMBL208324		0	286.31	0	2.87	1ba	Oc1ccc(-n2cnc3cc(O)cc(O)c3c2=S)cc1	IC50	'='	2636.0	nM	5.58			UO_0000065	19.49	0.38	2.71	7.11	False	CHEMBL860989	Displacement of [3H]estrone from ER alpha	B	BAO_0000357	single protein format	Homo sapiens	None	None	None	None	CHEMBL206	Estrogen receptor alpha	Homo sapiens	SINGLE PROTEIN	CHEMBL1146098	1	Scientific Literature	J. Med. Chem.	2006	None
CHEMBL226379		0	523.10	2	7.58	18	Oc1ccc2c(Oc3ccc(OCCN4CCCCC4)cc3)c(-c3ccc(NCCCl)cc3)sc2c1	RBA	'='	0.56										False	CHEMBL904961	Displacement of [3H]estradiol from human recombinant ERalpha relative to estradiol	B	BAO_0000357	single protein format	Homo sapiens	None	None	None	None	CHEMBL206	Estrogen receptor alpha	Homo sapiens	SINGLE PROTEIN	CHEMBL1143673	1	Scientific Literature	J. Med. Chem.	2007	None
CHEMBL203122		0	312.32	0	2.63	1az	CC(C)c1nc2cc(O)cc(O)c2c(=O)n1-c1ccc(O)cc1	IC50	'='	70399.0	nM	4.15			UO_0000065	13.30	0.25	1.52	4.34	False	CHEMBL860989	Displacement of [3H]estrone from ER alpha	B	BAO_0000357	single protein format	Homo sapiens	None	None	None	None	CHEMBL206	Estrogen receptor alpha	Homo sapiens	SINGLE PROTEIN	CHEMBL1146098	1	Scientific Literature	J. Med. Chem.	2006	None
CHEMBL212418		0	256.34	0	3.87	10	CCCC12CCC(=O)C(C)=C1c1ccc(O)cc1C2	IC50	'='	455.0	nM	6.34			UO_0000065	24.74	0.46	2.47	17.00	False	CHEMBL852960	Binding affinity to ERalpha by scintillation proximity assay	B	BAO_0000357	single protein format	Homo sapiens	None	None	None	None	CHEMBL206	Estrogen receptor alpha	Homo sapiens	SINGLE PROTEIN	CHEMBL1138102	1	Scientific Literature	Bioorg. Med. Chem. Lett.	2006	None
CHEMBL1533166		0	349.39	0	4.19	SID7966076	Cc1c(C(=O)OCc2ccccc2)[nH]c2c1C(=O)CC(c1ccco1)C2	IC50	'='	22957.22	nM	4.64		Active	UO_0000065	13.28	0.24	0.45	6.42	False	CHEMBL1614199	PUBCHEM_BIOASSAY: Estrogen Receptor-alpha Coactivator Binding Inhibitors Dose Response Confirmation. (Class of assay: confirmatory) [Related pubchem assays: 629 (Primary screen preceding this dose response confirmation assay.)]	B	BAO_0000357	single protein format	Homo sapiens	None	None	None	None	CHEMBL206	Estrogen receptor alpha	Homo sapiens	SINGLE PROTEIN	CHEMBL1201862	7	PubChem BioAssays			None
CHEMBL1324414		0	379.46	0	2.00	SID7971328	Cc1csc2nc(CCNS(=O)(=O)c3ccc4c(c3)OCCO4)cn12	IC50	'='	17060.6	nM	4.77		Active	UO_0000065	12.57	0.26	2.77	5.82	False	CHEMBL1614199	PUBCHEM_BIOASSAY: Estrogen Receptor-alpha Coactivator Binding Inhibitors Dose Response Confirmation. (Class of assay: confirmatory) [Related pubchem assays: 629 (Primary screen preceding this dose response confirmation assay.)]	B	BAO_0000357	single protein format	Homo sapiens	None	None	None	None	CHEMBL206	Estrogen receptor alpha	Homo sapiens	SINGLE PROTEIN	CHEMBL1201862	7	PubChem BioAssays			None
CHEMBL1582458		0	373.43	0	1.88	SID7976798	COc1nnc(-c2ccc(C)c(S(=O)(=O)NCCO)c2)c2ccccc12	IC50	'>'	50000.0	nM			Not Active	UO_0000065					False	CHEMBL1614199	PUBCHEM_BIOASSAY: Estrogen Receptor-alpha Coactivator Binding Inhibitors Dose Response Confirmation. (Class of assay: confirmatory) [Related pubchem assays: 629 (Primary screen preceding this dose response confirmation assay.)]	B	BAO_0000357	single protein format	Homo sapiens	None	None	None	None	CHEMBL206	Estrogen receptor alpha	Homo sapiens	SINGLE PROTEIN	CHEMBL1201862	7	PubChem BioAssays			None
CHEMBL1426947		0	283.28	0	2.55	SID7969281	COc1ccc(N2Cc3cccc(C(=O)O)c3C2=O)cc1	IC50	'='	11982.99	nM	4.92		Active	UO_0000065	17.37	0.32	2.37	7.36	False	CHEMBL1614199	PUBCHEM_BIOASSAY: Estrogen Receptor-alpha Coactivator Binding Inhibitors Dose Response Confirmation. (Class of assay: confirmatory) [Related pubchem assays: 629 (Primary screen preceding this dose response confirmation assay.)]	B	BAO_0000357	single protein format	Homo sapiens	None	None	None	None	CHEMBL206	Estrogen receptor alpha	Homo sapiens	SINGLE PROTEIN	CHEMBL1201862	7	PubChem BioAssays			None
CHEMBL219763		0	None	None	None	4		I/IC50	'='	-0.981										False	CHEMBL677869	log(I/IC50) against estrogen receptor alpha	B	BAO_0000357	single protein format	Homo sapiens	None	None	None	None	CHEMBL206	Estrogen receptor alpha	Homo sapiens	SINGLE PROTEIN	CHEMBL1136444	1	Scientific Literature	Bioorg. Med. Chem. Lett.	2003	None
CHEMBL211953		0	280.37	0	4.04	9	CCC1=C2c3ccc4[nH]ncc4c3CC2(CC)CCC1=O	Activity	'='	67.0	%				UO_0000187					False	CHEMBL867407	Agonist activity at human ERalpha transfected in HEK293 cells assessed as transactivation of alkaline phosphatase reporter gene relative to 17-beta-estradiol	F	BAO_0000219	cell-based format	Homo sapiens	None	None	HEK293	None	CHEMBL206	Estrogen receptor alpha	Homo sapiens	SINGLE PROTEIN	CHEMBL1146005	1	Scientific Literature	Bioorg. Med. Chem. Lett.	2006	CHEMBL3307715
CHEMBL425246		0	286.76	0	3.83	11	CC[C@@]12CCC(=O)C(Cl)=C1c1ccc3[nH]ncc3c1C2	Activity	'='	42.0	%				UO_0000187					False	CHEMBL867407	Agonist activity at human ERalpha transfected in HEK293 cells assessed as transactivation of alkaline phosphatase reporter gene relative to 17-beta-estradiol	F	BAO_0000219	cell-based format	Homo sapiens	None	None	HEK293	None	CHEMBL206	Estrogen receptor alpha	Homo sapiens	SINGLE PROTEIN	CHEMBL1146005	1	Scientific Literature	Bioorg. Med. Chem. Lett.	2006	CHEMBL3307715
CHEMBL214034		0	331.21	0	3.98	13	CC[C@@]12CCC(=O)C(Br)=C1c1ccc3[nH]ncc3c1C2	Activity	'='	50.0	%				UO_0000187					False	CHEMBL867407	Agonist activity at human ERalpha transfected in HEK293 cells assessed as transactivation of alkaline phosphatase reporter gene relative to 17-beta-estradiol	F	BAO_0000219	cell-based format	Homo sapiens	None	None	HEK293	None	CHEMBL206	Estrogen receptor alpha	Homo sapiens	SINGLE PROTEIN	CHEMBL1146005	1	Scientific Literature	Bioorg. Med. Chem. Lett.	2006	CHEMBL3307715
CHEMBL209623		0	292.38	0	4.04	21	CC[C@@]12CCC(=O)C(C3CC3)=C1c1ccc3[nH]ncc3c1C2	Activity	'='	13.0	%				UO_0000187					False	CHEMBL867407	Agonist activity at human ERalpha transfected in HEK293 cells assessed as transactivation of alkaline phosphatase reporter gene relative to 17-beta-estradiol	F	BAO_0000219	cell-based format	Homo sapiens	None	None	HEK293	None	CHEMBL206	Estrogen receptor alpha	Homo sapiens	SINGLE PROTEIN	CHEMBL1146005	1	Scientific Literature	Bioorg. Med. Chem. Lett.	2006	CHEMBL3307715
CHEMBL379567		0	280.33	0	3.29	26	CCC12CCC(=O)C(C)=C1c1ccc3[nH]ncc3c1C2=O	IC50	'='	624.0	nM	6.21			UO_0000065	22.13	0.40	2.91	9.88	False	CHEMBL868001	Binding affinity to human ERalpha	B	BAO_0000357	single protein format	Homo sapiens	None	None	None	None	CHEMBL206	Estrogen receptor alpha	Homo sapiens	SINGLE PROTEIN	CHEMBL1146005	1	Scientific Literature	Bioorg. Med. Chem. Lett.	2006	None
CHEMBL153211		0	433.56	0	2.99	3	CN1CCN(c2nc(NCCCc3ccccc3)nc(NCc3ccc(O)cc3)n2)CC1	Ki	'='	5130.0	nM	5.29			UO_0000065	12.20	0.23	2.30	5.91	False	CHEMBL682301	In vitro binding affinity towards human Estrogen receptor alpha using [3H]17-beta-estradiol as radioligand	B	BAO_0000357	single protein format	None	None	None	None	None	CHEMBL206	Estrogen receptor alpha	Homo sapiens	SINGLE PROTEIN	CHEMBL1135674	1	Scientific Literature	J. Med. Chem.	2002	None
CHEMBL356693		0	344.45	1	6.25	3f	CCCCC(=C(c1ccc(O)cc1)c1ccc(O)cc1)c1ccccc1	Estrogenic effect	'='	0.0	%				UO_0000187					False	CHEMBL679348	Estrogenic activity in MCF-7-2a cells as percent activation of 10e-8 M estradiol	F	BAO_0000219	cell-based format	Homo sapiens	None	None	None	None	CHEMBL206	Estrogen receptor alpha	Homo sapiens	SINGLE PROTEIN	CHEMBL1135829	1	Scientific Literature	J. Med. Chem.	2002	None
CHEMBL369247		0	337.21	0	4.16	7a	CN1C=N[C@@H](c2ccc(O)cc2Cl)[C@H]1c1ccc(O)cc1Cl	EC50	'='	300.0	nM	6.52			UO_0000065					False	CHEMBL712013	Concentration required to activate luciferase expression in MCF-7-2a cells	F	BAO_0000219	cell-based format	Homo sapiens	None	None	None	None	CHEMBL206	Estrogen receptor alpha	Homo sapiens	SINGLE PROTEIN	CHEMBL1148415	1	Scientific Literature	J. Med. Chem.	2004	None
CHEMBL135	ESTRADIOL	4	272.39	0	3.61	1	C[C@]12CC[C@@H]3c4ccc(O)cc4CC[C@H]3[C@@H]1CC[C@@H]2O	ED50	'='	0.00456	nM		Non standard unit for type		UO_0000065					False	CHEMBL676814	Functional ERalpha receptor activity in transcriptional activation assay in MCF-7 cells	B	BAO_0000219	cell-based format	Homo sapiens	None	None	MCF7	None	CHEMBL206	Estrogen receptor alpha	Homo sapiens	SINGLE PROTEIN	CHEMBL1136115	1	Scientific Literature	Bioorg. Med. Chem. Lett.	2003	CHEMBL3308403
CHEMBL134892		0	253.30	0	3.34	25	N#CC[C@H](Cc1ccc(O)cc1)c1ccc(O)cc1	EC50	'='	130.0	nM	6.89			UO_0000065	27.19	0.49	3.55	10.72	False	CHEMBL841902	Transcriptional potency (EC50) at Human estrogen receptor alpha	B	BAO_0000357	single protein format	None	None	None	None	None	CHEMBL206	Estrogen receptor alpha	Homo sapiens	SINGLE PROTEIN	CHEMBL1134292	1	Scientific Literature	J. Med. Chem.	2001	None
CHEMBL1627723		0	344.50	0	4.26	58	CCOCC[C@H]1C[C@]2(C)[C@@H](O)CC[C@H]2[C@@H]2CCc3cc(O)ccc3[C@H]21	RBA	'='	49.0	%				UO_0000187					False	CHEMBL840195	Inhibition of [3H]E2 binding to human Estrogen receptor-alpha ligand binding domain (LBD) expressed in Escherichia coli lysates	B	BAO_0000019	assay format	Homo sapiens	None	None	None	None	CHEMBL206	Estrogen receptor alpha	Homo sapiens	SINGLE PROTEIN	CHEMBL1142700	1	Scientific Literature	J. Med. Chem.	2005	None
CHEMBL1627712		0	362.49	0	4.21	66	C[C@]12C[C@H](CCOCCF)[C@@H]3c4ccc(O)cc4CC[C@H]3[C@@H]1CC[C@@H]2O	RBA	'='	112.0	%				UO_0000187					False	CHEMBL840195	Inhibition of [3H]E2 binding to human Estrogen receptor-alpha ligand binding domain (LBD) expressed in Escherichia coli lysates	B	BAO_0000019	assay format	Homo sapiens	None	None	None	None	CHEMBL206	Estrogen receptor alpha	Homo sapiens	SINGLE PROTEIN	CHEMBL1142700	1	Scientific Literature	J. Med. Chem.	2005	None
CHEMBL6619		0	280.37	0	4.86	36	Oc1ccc(C(=C2CCCCC2)c2ccc(O)cc2)cc1	Efficacy	'='	9.0	%				UO_0000187					False	CHEMBL689468	Transcriptional agonistic efficacy against ER alpha at 10e-8 M by cotransfection in HEC-1 cells	F	BAO_0000219	cell-based format	Homo sapiens	None	None	HEC-1	None	CHEMBL206	Estrogen receptor alpha	Homo sapiens	SINGLE PROTEIN	CHEMBL1136773	1	Scientific Literature	J. Med. Chem.	2003	CHEMBL3308740
CHEMBL222522		0	332.32	0	4.92	11h	C=CCn1nc(-c2ccc(O)cc2C)c2cccc(C(F)(F)F)c21	Efficacy	'='	86.0	%				UO_0000187					False	CHEMBL916820	Activity at human ERalpha expressed in HAECT1 cells assessed as inhibition of NF-kappaB transcription at 10 uM relative to 17-beta-estradiol	B	BAO_0000219	cell-based format	Homo sapiens	None	None	HAECT1	None	CHEMBL206	Estrogen receptor alpha	Homo sapiens	SINGLE PROTEIN	CHEMBL1149265	1	Scientific Literature	J. Med. Chem.	2004	None
CHEMBL135	ESTRADIOL	4	272.39	0	3.61	2	C[C@]12CC[C@@H]3c4ccc(O)cc4CC[C@H]3[C@@H]1CC[C@@H]2O	IC50	'='	3.2	nM	8.49			UO_0000065	31.19	0.58	4.88	21.00	True	CHEMBL891640	Inhibition of human ERalpha by radioligand binding assay	B	BAO_0000357	single protein format	Homo sapiens	None	None	None	None	CHEMBL206	Estrogen receptor alpha	Homo sapiens	SINGLE PROTEIN	CHEMBL1146346	1	Scientific Literature	Bioorg. Med. Chem. Lett.	2007	None
CHEMBL241042		0	541.18	2	7.35	1j	CCCCNC(=O)CCCCCCCCCCOC[C@@H]1Cc2ccccc2CN1C(=O)c1cccc(Cl)c1	RBA	'='	0.156										False	CHEMBL885749	Displacement of ES2 ligand from human recombinant ERalpha relative to tamoxifen	B	BAO_0000357	single protein format	Homo sapiens	None	None	None	None	CHEMBL206	Estrogen receptor alpha	Homo sapiens	SINGLE PROTEIN	CHEMBL1139184	1	Scientific Literature	Bioorg. Med. Chem. Lett.	2007	None
CHEMBL3797265		0	250.34	0	3.50	27a	c1ccc([C@H]2Nc3ccccc3[C@H]3NCC[C@@H]23)cc1	Inhibition						Not Active						False	CHEMBL3803234	Antagonist activity at human GST-tagged estrogen receptor alpha ligand binding domain assessed as inhibition of biotinylated coactivator peptide recruitment at 10 to 100 uM after 30 mins by Alphascreen assay	B	BAO_0000357	single protein format	Homo sapiens	None	None	None	None	CHEMBL206	Estrogen receptor alpha	Homo sapiens	SINGLE PROTEIN	CHEMBL3797169	1	Scientific Literature	MedChemComm	2016	None
CHEMBL3798808		0	251.33	0	3.93	4a	c1ccc([C@H]2Nc3ccccc3[C@H]3OCC[C@@H]23)cc1	Efficacy	'>'	100.0	uM				UO_0000064					False	CHEMBL3802989	Agonist activity at human GST-tagged estrogen receptor alpha ligand binding domain assessed as induction of biotinylated coactivator peptide recruitment after 30 mins by Alphascreen assay	B	BAO_0000357	single protein format	Homo sapiens	None	None	None	None	CHEMBL206	Estrogen receptor alpha	Homo sapiens	SINGLE PROTEIN	CHEMBL3797169	1	Scientific Literature	MedChemComm	2016	None
CHEMBL135739		0	267.33	0	3.90	29b	CC[C@H](c1ccc(O)cc1)[C@@H](C#N)c1ccc(O)cc1	EC50	'='	0.064	nM	10.19			UO_0000065	38.13	0.70	6.29	15.87	False	CHEMBL841902	Transcriptional potency (EC50) at Human estrogen receptor alpha	B	BAO_0000357	single protein format	None	None	None	None	None	CHEMBL206	Estrogen receptor alpha	Homo sapiens	SINGLE PROTEIN	CHEMBL1134292	1	Scientific Literature	J. Med. Chem.	2001	None
CHEMBL1627671		0	492.06	1	5.05	29	CN(CC#Cc1ccc([C@H]2C[C@]3(C)[C@@H](O)CC[C@H]3[C@@H]3CCc4cc(O)ccc4[C@@H]23)cc1)C(=O)CCl	Covalent binding						Not Active						False	CHEMBL673857	Irreversible inhibition of [3H]estradiol binding to Estrogen receptor alpha; '+' indicates increase in estradiol binding	B	BAO_0000357	single protein format	Ovis aries	None	None	None	None	CHEMBL206	Estrogen receptor alpha	Homo sapiens	SINGLE PROTEIN	CHEMBL1133702	1	Scientific Literature	J. Med. Chem.	2000	None
CHEMBL391619		0	283.37	0	3.65	8c	CCCN1CC(c2ccc(O)cc2)Cc2ccc(O)cc21	IC50	'='	2470.0	nM	5.61			UO_0000065	19.79	0.36	1.96	12.83	False	CHEMBL898603	Displacement of [3H]17beta-estradiol from recombinant human ERalpha	B	BAO_0000357	single protein format	Homo sapiens	None	None	None	None	CHEMBL206	Estrogen receptor alpha	Homo sapiens	SINGLE PROTEIN	CHEMBL1149626	1	Scientific Literature	Bioorg. Med. Chem.	2007	None
CHEMBL135	ESTRADIOL	4	272.39	0	3.61	estradiol (E2)	C[C@]12CC[C@@H]3c4ccc(O)cc4CC[C@H]3[C@@H]1CC[C@@H]2O	EC50	'='	0.08	nM	10.10			UO_0000065					False	CHEMBL712013	Concentration required to activate luciferase expression in MCF-7-2a cells	F	BAO_0000219	cell-based format	Homo sapiens	None	None	None	None	CHEMBL206	Estrogen receptor alpha	Homo sapiens	SINGLE PROTEIN	CHEMBL1148415	1	Scientific Literature	J. Med. Chem.	2004	None
CHEMBL61810		0	357.62	0	4.47	3c	Oc1ccc([C@H]2N=CN[C@H]2c2c(Cl)cc(O)cc2Cl)c(Cl)c1	EC50	'='	65.0	nM	7.19			UO_0000065					False	CHEMBL712013	Concentration required to activate luciferase expression in MCF-7-2a cells	F	BAO_0000219	cell-based format	Homo sapiens	None	None	None	None	CHEMBL206	Estrogen receptor alpha	Homo sapiens	SINGLE PROTEIN	CHEMBL1148415	1	Scientific Literature	J. Med. Chem.	2004	None
CHEMBL2112470		0	418.53	1	6.14	14	CC[C@](C)(c1ccccc1)[C@@H](c1ccc(O)cc1)c1ccc(OCCCC(=O)O)cc1	IC50	'='	6000.0	nM	5.22			UO_0000065	12.48	0.23	-0.92	7.82	False	CHEMBL682292	Displacement of [3H]17-beta-estradiol from human estrogen receptor alpha	B	BAO_0000357	single protein format	Homo sapiens	None	None	None	None	CHEMBL206	Estrogen receptor alpha	Homo sapiens	SINGLE PROTEIN	CHEMBL1132343	1	Scientific Literature	J. Med. Chem.	1999	None
CHEMBL219390		0	None	None	None	6		I/IC50	'='	-1.855										False	CHEMBL677869	log(I/IC50) against estrogen receptor alpha	B	BAO_0000357	single protein format	Homo sapiens	None	None	None	None	CHEMBL206	Estrogen receptor alpha	Homo sapiens	SINGLE PROTEIN	CHEMBL1136444	1	Scientific Literature	Bioorg. Med. Chem. Lett.	2003	None
CHEMBL81	RALOXIFENE	4	473.59	1	6.08	1 (Raloxifene)	O=C(c1ccc(OCCN2CCCCC2)cc1)c1c(-c2ccc(O)cc2)sc2cc(O)ccc12	IC50	'='	7.0	nM	8.15			UO_0000065	17.22	0.33	2.07	11.65	False	CHEMBL679888	In vitro binding affinity for estrogen receptor alpha	B	BAO_0000357	single protein format	Homo sapiens	None	None	None	None	CHEMBL206	Estrogen receptor alpha	Homo sapiens	SINGLE PROTEIN	CHEMBL1136523	1	Scientific Literature	Bioorg. Med. Chem. Lett.	2003	None
CHEMBL319211		0	446.57	1	5.33	19g	CC1(c2ccc(OCCN3CCCC3)cc2)c2ccc(O)cc2CCN1c1cccc(F)c1	IC50	'='	39.0	nM	7.41			UO_0000065	16.59	0.31	2.08	20.61	True	CHEMBL682290	Inhibitory concentration against estrogen receptor alpha using radioligand binding assay.	B	BAO_0000357	single protein format	None	None	None	None	None	CHEMBL206	Estrogen receptor alpha	Homo sapiens	SINGLE PROTEIN	CHEMBL1145829	1	Scientific Literature	J. Med. Chem.	2003	None
CHEMBL1627714		0	330.47	0	3.87	56	COCC[C@H]1C[C@]2(C)[C@@H](O)CC[C@H]2[C@@H]2CCc3cc(O)ccc3[C@H]21	RBA	'='	67.0	%				UO_0000187					False	CHEMBL840195	Inhibition of [3H]E2 binding to human Estrogen receptor-alpha ligand binding domain (LBD) expressed in Escherichia coli lysates	B	BAO_0000019	assay format	Homo sapiens	None	None	None	None	CHEMBL206	Estrogen receptor alpha	Homo sapiens	SINGLE PROTEIN	CHEMBL1142700	1	Scientific Literature	J. Med. Chem.	2005	None
CHEMBL245575		0	302.46	0	3.67	12	C[C@]12CC[C@H]3[C@@H](CC=C4[C@H]5CC[C@]43CC[C@H]5O)[C@@H]1CC[C@@H]2O	EC50	'='	435.0	nM	6.36			UO_0000065					False	CHEMBL886324	Agonist activity at human recombinant ERalpha expressed in HEK293 cells by transactivation assay	F	BAO_0000219	cell-based format	Homo sapiens	None	None	HEK293	None	CHEMBL206	Estrogen receptor alpha	Homo sapiens	SINGLE PROTEIN	CHEMBL1139947	1	Scientific Literature	Bioorg. Med. Chem. Lett.	2007	CHEMBL3307715
CHEMBL246140		0	300.44	0	4.05	4	C=C[C@]12CCC(=O)C=C1CC[C@@H]1[C@@H]2CC[C@]2(C)[C@@H](O)CC[C@@H]12	EC50	'>'	1000.0	nM				UO_0000065					True	CHEMBL886324	Agonist activity at human recombinant ERalpha expressed in HEK293 cells by transactivation assay	F	BAO_0000219	cell-based format	Homo sapiens	None	None	HEK293	None	CHEMBL206	Estrogen receptor alpha	Homo sapiens	SINGLE PROTEIN	CHEMBL1139947	1	Scientific Literature	Bioorg. Med. Chem. Lett.	2007	CHEMBL3307715
CHEMBL215409		0	334.30	0	3.83	29	CC[C@@]12CCC(=O)C(C(F)(F)F)=C1c1ccc3[nH]ncc3c1C2=O	Activity	'='	90.0	%				UO_0000187					False	CHEMBL867407	Agonist activity at human ERalpha transfected in HEK293 cells assessed as transactivation of alkaline phosphatase reporter gene relative to 17-beta-estradiol	F	BAO_0000219	cell-based format	Homo sapiens	None	None	HEK293	None	CHEMBL206	Estrogen receptor alpha	Homo sapiens	SINGLE PROTEIN	CHEMBL1146005	1	Scientific Literature	Bioorg. Med. Chem. Lett.	2006	CHEMBL3307715
CHEMBL379827		0	266.34	0	3.65	6	CC[C@]12CCC(=O)C(C)=C1c1ccc3[nH]ncc3c1C2	IC50	'>'	10000.0	nM				UO_0000065					False	CHEMBL868001	Binding affinity to human ERalpha	B	BAO_0000357	single protein format	Homo sapiens	None	None	None	None	CHEMBL206	Estrogen receptor alpha	Homo sapiens	SINGLE PROTEIN	CHEMBL1146005	1	Scientific Literature	Bioorg. Med. Chem. Lett.	2006	None
CHEMBL214034		0	331.21	0	3.98	13	CC[C@@]12CCC(=O)C(Br)=C1c1ccc3[nH]ncc3c1C2	IC50	'='	249.0	nM	6.60			UO_0000065	19.94	0.45	2.62	14.43	False	CHEMBL868001	Binding affinity to human ERalpha	B	BAO_0000357	single protein format	Homo sapiens	None	None	None	None	CHEMBL206	Estrogen receptor alpha	Homo sapiens	SINGLE PROTEIN	CHEMBL1146005	1	Scientific Literature	Bioorg. Med. Chem. Lett.	2006	None
CHEMBL211887		0	304.75	0	3.97	33	CC[C@@]12CCC(=O)C(Cl)=C1c1ccc3[nH]nc(F)c3c1C2	IC50	'='	82.0	nM	7.09			UO_0000065	23.25	0.46	3.12	15.49	False	CHEMBL868001	Binding affinity to human ERalpha	B	BAO_0000357	single protein format	Homo sapiens	None	None	None	None	CHEMBL206	Estrogen receptor alpha	Homo sapiens	SINGLE PROTEIN	CHEMBL1146005	1	Scientific Literature	Bioorg. Med. Chem. Lett.	2006	None
CHEMBL83	TAMOXIFEN	4	371.52	1	6.00	2a, Tamoxifen	CC/C(=C(\c1ccccc1)c1ccc(OCCN(C)C)cc1)c1ccccc1	Activity						Active						False	CHEMBL869781	Agonist activity at ERalpha assessed as inhibition of E2-induced luciferase gene transactivation in MCF7 cells at >10 uM	F	BAO_0000219	cell-based format	Homo sapiens	None	None	MCF7	None	CHEMBL206	Estrogen receptor alpha	Homo sapiens	SINGLE PROTEIN	CHEMBL1138968	1	Scientific Literature	Bioorg. Med. Chem. Lett.	2006	CHEMBL3308403
CHEMBL377046		0	309.41	0	4.22	(R)-29	CCCC[C@]12CCC(=O)C(CC)=C1c1ccc3[nH]nnc3c1C2	IC50	'='	4753.0	nM	5.32			UO_0000065	17.20	0.32	1.10	9.08	False	CHEMBL855873	Binding affinity to human recombinant ERalpha by scintillation proximity assay	B	BAO_0000357	single protein format	Homo sapiens	None	None	None	None	CHEMBL206	Estrogen receptor alpha	Homo sapiens	SINGLE PROTEIN	CHEMBL1146919	1	Scientific Literature	Bioorg. Med. Chem. Lett.	2006	None
CHEMBL212391		0	321.30	0	3.59	(S)-39	CC[C@@]12CCC(=O)C(C(F)(F)F)=C1c1ccc3[nH]nnc3c1C2	IC50	'='	1678.0	nM	5.78			UO_0000065	17.97	0.34	2.19	9.85	False	CHEMBL855873	Binding affinity to human recombinant ERalpha by scintillation proximity assay	B	BAO_0000357	single protein format	Homo sapiens	None	None	None	None	CHEMBL206	Estrogen receptor alpha	Homo sapiens	SINGLE PROTEIN	CHEMBL1146919	1	Scientific Literature	Bioorg. Med. Chem. Lett.	2006	None
CHEMBL384709		0	349.36	0	4.37	40	CCCC[C@@]12CCC(=O)C(C(F)(F)F)=C1c1ccc3[nH]nnc3c1C2	EC50	'='	169.0	nM	6.77			UO_0000065					False	CHEMBL855876	Agonist activity at human recombinant ERalpha expressed in HEK293 cells by alkaline phosphatase reporter gene transactivation assay	F	BAO_0000219	cell-based format	Homo sapiens	None	None	HEK293	None	CHEMBL206	Estrogen receptor alpha	Homo sapiens	SINGLE PROTEIN	CHEMBL1146919	1	Scientific Literature	Bioorg. Med. Chem. Lett.	2006	CHEMBL3307715
CHEMBL380188		0	323.44	0	4.61	43	CCCCC12CCC(=O)C(CCC)=C1c1ccc3[nH]nnc3c1C2	EC50	'='	1178.0	nM	5.93			UO_0000065					False	CHEMBL855876	Agonist activity at human recombinant ERalpha expressed in HEK293 cells by alkaline phosphatase reporter gene transactivation assay	F	BAO_0000219	cell-based format	Homo sapiens	None	None	HEK293	None	CHEMBL206	Estrogen receptor alpha	Homo sapiens	SINGLE PROTEIN	CHEMBL1146919	1	Scientific Literature	Bioorg. Med. Chem. Lett.	2006	CHEMBL3307715
CHEMBL384709		0	349.36	0	4.37	40	CCCC[C@@]12CCC(=O)C(C(F)(F)F)=C1c1ccc3[nH]nnc3c1C2	Activity	'='	81.0	%				UO_0000187					False	CHEMBL855878	Agonist activity at human recombinant ERalpha expressed in HEK293 cells relative to estradiol by alkaline phosphatase reporter gene transactivation assay	F	BAO_0000219	cell-based format	Homo sapiens	None	None	HEK293	None	CHEMBL206	Estrogen receptor alpha	Homo sapiens	SINGLE PROTEIN	CHEMBL1146919	1	Scientific Literature	Bioorg. Med. Chem. Lett.	2006	CHEMBL3307715
CHEMBL213070		0	346.23	0	3.77	37	CCCC12CCC(=O)C(Br)=C1c1ccc3[nH]nnc3c1C2	Activity	'='	93.0	%				UO_0000187					False	CHEMBL855878	Agonist activity at human recombinant ERalpha expressed in HEK293 cells relative to estradiol by alkaline phosphatase reporter gene transactivation assay	F	BAO_0000219	cell-based format	Homo sapiens	None	None	HEK293	None	CHEMBL206	Estrogen receptor alpha	Homo sapiens	SINGLE PROTEIN	CHEMBL1146919	1	Scientific Literature	Bioorg. Med. Chem. Lett.	2006	CHEMBL3307715
CHEMBL213529		0	295.39	0	3.83	27	CCCC12CCC(=O)C(CC)=C1c1ccc3[nH]nnc3c1C2	Activity	'='	74.0	%				UO_0000187					False	CHEMBL855878	Agonist activity at human recombinant ERalpha expressed in HEK293 cells relative to estradiol by alkaline phosphatase reporter gene transactivation assay	F	BAO_0000219	cell-based format	Homo sapiens	None	None	HEK293	None	CHEMBL206	Estrogen receptor alpha	Homo sapiens	SINGLE PROTEIN	CHEMBL1146919	1	Scientific Literature	Bioorg. Med. Chem. Lett.	2006	CHEMBL3307715
CHEMBL347927		0	292.47	0	4.20	13b	CC(C)CCc1cc(NCC(C)C)nc(NCC(C)C)n1	RBA	'<'	0.001	%				UO_0000187					False	CHEMBL1028200	Displacement of [3H]estradiol from full length purified human ERalpha relative to estradiol	B	BAO_0000357	single protein format	Homo sapiens	None	None	None	None	CHEMBL206	Estrogen receptor alpha	Homo sapiens	SINGLE PROTEIN	CHEMBL1140106	1	Scientific Literature	J. Med. Chem.	2008	None
CHEMBL499809		0	344.62	1	5.72	25e	CC(C)CSc1cc(SCC(C)C)nc(SCC(C)C)n1	Ki	'>'	1000000.0	nM		Outside typical range		UO_0000065					False	CHEMBL1028192	Binding affinity to ERalpha assessed as inhibition of fluorescein-labeled nuclear receptor domain of steroid receptor coactivator 3 by TR-FRET assay	B	BAO_0000357	single protein format	None	None	None	None	None	CHEMBL206	Estrogen receptor alpha	Homo sapiens	SINGLE PROTEIN	CHEMBL1140106	1	Scientific Literature	J. Med. Chem.	2008	None
CHEMBL1084260		0	278.31	0	4.07	3e	Cc1ccc(C(=O)Oc2cccc3c(O)cccc23)cc1	IC50	'='	31600.0	nM	4.50			UO_0000065					False	CHEMBL1119433	Antagonist activity at ERalpha expressed in yeast assessed as inhibition of E2-induced alpha-galactosidase activity	F	BAO_0000019	assay format	None	None	None	None	None	CHEMBL206	Estrogen receptor alpha	Homo sapiens	SINGLE PROTEIN	CHEMBL1155450	1	Scientific Literature	J. Med. Chem.	2010	None
CHEMBL1084441		0	323.37	0	4.72	2k	Oc1ccc(NCc2ccccc2OCc2ccccc2F)cc1	Activity	'='	7.0	uM				UO_0000064					False	CHEMBL1119435	Agonist activity at ERalpha expressed in yeast assessed as alpha-galactosidase activity relative to E2	F	BAO_0000019	assay format	None	None	None	None	None	CHEMBL206	Estrogen receptor alpha	Homo sapiens	SINGLE PROTEIN	CHEMBL1155450	1	Scientific Literature	J. Med. Chem.	2010	None
CHEMBL219763		0	None	None	None	4		IC50	'='	9.57	nM	8.02			UO_0000065					False	CHEMBL677870	Binding affinity for estrogen receptor alpha	B	BAO_0000357	single protein format	Homo sapiens	None	None	None	None	CHEMBL206	Estrogen receptor alpha	Homo sapiens	SINGLE PROTEIN	CHEMBL1136444	1	Scientific Literature	Bioorg. Med. Chem. Lett.	2003	None
CHEMBL1076438	LECANINDOLE D	0	353.51	0	4.31	4	CC1(C)[C@H](O)CC[C@]2(C)[C@@]3(C)c4[nH]c5ccccc5c4C[C@@H]3CC[C@@]12O	Activity	'='	35.0	%				UO_0000187					False	CHEMBL1111222	Agonist activity at estrogen receptor alpha ligand binding domain expressed in african green monkey COS7 cells co-transfected with Gal4-LBD by luciferase reporter gene assay relative to control	B	BAO_0000219	cell-based format	None	None	None	COS-7	None	CHEMBL206	Estrogen receptor alpha	Homo sapiens	SINGLE PROTEIN	CHEMBL1154793	1	Scientific Literature	J. Nat. Prod.	2009	CHEMBL3307648
CHEMBL1091638		0	316.40	1	5.47	6	CC/C(=C(/c1ccccc1)c1ccc(O)cc1)c1ccc(O)cc1	Activity						Active						False	CHEMBL1106114	Estrogenic activity at wild type ER alpha D351G mutant expressed in T47D:C:4:2 cells coexpressing estrogen response element by duel luciferase reporter gene assay	B	BAO_0000219	cell-based format	Homo sapiens	None	None	T47D:C:4:2	None	CHEMBL206	Estrogen receptor alpha	Homo sapiens	SINGLE PROTEIN	CHEMBL1156189	1	Scientific Literature	J. Med. Chem.	2010	None
CHEMBL1090490		0	374.48	1	5.89	17	O=C(O)/C=C/c1ccc(C(=C2C3CCCC2CCC3)c2ccc(O)cc2)cc1	Activity						Active						False	CHEMBL1109612	Effect on ERalpha-mediated transcriptional activity in human MCF7 cells assessed as reduction of estradiol-induced activation of progesterone receptor mRNA expression at 1 uM treated 16 hrs before estradiol challenge measured after 4 hrs by RT-PCR analysis	B	BAO_0000219	cell-based format	Homo sapiens	None	None	MCF7	None	CHEMBL206	Estrogen receptor alpha	Homo sapiens	SINGLE PROTEIN	CHEMBL1156191	1	Scientific Literature	J. Med. Chem.	2010	CHEMBL3308403
CHEMBL289277	EMODIN	0	270.24	0	1.89	1	Cc1cc(O)c2c(c1)C(=O)c1cc(O)cc(O)c1C2=O	Ki	'='	770.0	nM	6.11			UO_0000065	22.62	0.42	4.22	6.45	False	CHEMBL682303	Inhibition of binding of 17 beta-estradiol to human Estrogen receptor alpha	B	BAO_0000357	single protein format	None	None	None	None	None	CHEMBL206	Estrogen receptor alpha	Homo sapiens	SINGLE PROTEIN	CHEMBL1134138	1	Scientific Literature	Bioorg. Med. Chem. Lett.	2001	None
CHEMBL74758		0	269.30	0	3.39	4c	CCC1Oc2cc(O)ccc2N=C1c1ccc(O)cc1	IC50	'='	850.0	nM	6.07			UO_0000065	22.54	0.41	2.68	9.78	False	CHEMBL676819	Binding affinity towards estrogen receptor alpha by [3H]17-beta-estradiol displacement.	B	BAO_0000357	single protein format	None	None	None	None	None	CHEMBL206	Estrogen receptor alpha	Homo sapiens	SINGLE PROTEIN	CHEMBL1148236	1	Scientific Literature	Bioorg. Med. Chem. Lett.	2004	None
CHEMBL464360	FUCOSYLTRANSFERASE V	0	432.38	1	-0.64	2	Cc1cc(O)c2c(c1)C(=O)c1cc(O)cc(O[C@@H]3O[C@H](CO)[C@@H](O)[C@H](O)[C@H]3O)c1C2=O	Ki	'='	5700.0	nM	5.24			UO_0000065	12.13	0.23	5.88	3.01	False	CHEMBL682303	Inhibition of binding of 17 beta-estradiol to human Estrogen receptor alpha	B	BAO_0000357	single protein format	None	None	None	None	None	CHEMBL206	Estrogen receptor alpha	Homo sapiens	SINGLE PROTEIN	CHEMBL1134138	1	Scientific Literature	Bioorg. Med. Chem. Lett.	2001	None
CHEMBL1080646		0	332.48	0	3.44	27	C[C@]12CC[C@H]3[C@@H](CC=C4C[C@@H](O)CC[C@@]43C)[C@@H]1CC[C@]21O[C@@H]1CO	Activity						Not Active						False	CHEMBL1100409	Antagonist activity at ERalpha in human MCF7:D5L cells assessed as inhibition of ERE-dependent luciferase expression at 1 uM relative to ICI-182780	F	BAO_0000219	cell-based format	Homo sapiens	None	None	None	None	CHEMBL206	Estrogen receptor alpha	Homo sapiens	SINGLE PROTEIN	CHEMBL1154375	1	Scientific Literature	J. Med. Chem.	2009	None
CHEMBL1088337		0	499.52	0	4.45	1i-(S)	O=C1CCC(=O)N1CCOc1ccc([C@@H]2Oc3cc(O)ccc3C3=C2c2ccc(O)cc2OCC3)cc1	IC50	'>'	10000.0	nM				UO_0000065					False	CHEMBL1114101	Antagonist activity at estrogen receptor in human Ishikawa cells assessed as 17-beta-estradiol-induced alkaline phosphatase activity after 3 days by chemiluminescence assay	F	BAO_0000219	cell-based format	Homo sapiens	None	None	Ishikawa	None	CHEMBL206	Estrogen receptor alpha	Homo sapiens	SINGLE PROTEIN	CHEMBL1153760	1	Scientific Literature	J. Med. Chem.	2009	CHEMBL3307675
CHEMBL1083179		0	503.62	2	5.35	1g-(S)	Oc1ccc2c(c1)O[C@@H](c1ccc(OCCN3CCSCC3)cc1)C1=C2CCOc2cc(O)ccc21	IC50	'>'	10000.0	nM				UO_0000065					False	CHEMBL1114102	Antagonist activity at estrogen receptor in human MCF7 cells assessed as 17-beta-estradiol-induced cell proliferation after 24 hrs by [14C]thymidine incorporation assay	F	BAO_0000219	cell-based format	Homo sapiens	None	None	MCF7	None	CHEMBL206	Estrogen receptor alpha	Homo sapiens	SINGLE PROTEIN	CHEMBL1153760	1	Scientific Literature	J. Med. Chem.	2009	CHEMBL3308403
CHEMBL1087290		0	503.62	2	5.35	2c-(S)	Oc1ccc2c(c1)O[C@@H](c1cccc(OCCN3CCSCC3)c1)C1=C2CCOc2cc(O)ccc21	IC50	'>'	1000.0	nM				UO_0000065					False	CHEMBL1114100	Displacement of radiolabeled estrogen from estrogen receptor alpha by scintillation counting	B	BAO_0000357	single protein format	None	None	None	None	None	CHEMBL206	Estrogen receptor alpha	Homo sapiens	SINGLE PROTEIN	CHEMBL1153760	1	Scientific Literature	J. Med. Chem.	2009	None
CHEMBL420068		0	491.65	1	6.49	10	CCc1c(O)ccc2c1O[C@H](c1ccc(OCCN3CCCCC3)cc1)[C@H](c1ccc(O)cc1)S2	IC50						Not Determined						False	CHEMBL679887	Agonist effect in transcriptional activation in HEK293 cells expressing human estrogen receptor alpha; ND denotes not determined	F	BAO_0000219	cell-based format	Homo sapiens	None	None	HEK293	None	CHEMBL206	Estrogen receptor alpha	Homo sapiens	SINGLE PROTEIN	CHEMBL1146754	1	Scientific Literature	Bioorg. Med. Chem. Lett.	2004	CHEMBL3307715
CHEMBL264862		0	271.27	0	2.71	4i	CC1Oc2cc(O)cc(O)c2N=C1c1ccc(O)cc1	IC50	'='	2900.0	nM	5.54			UO_0000065	20.41	0.38	2.83	6.73	False	CHEMBL676819	Binding affinity towards estrogen receptor alpha by [3H]17-beta-estradiol displacement.	B	BAO_0000357	single protein format	None	None	None	None	None	CHEMBL206	Estrogen receptor alpha	Homo sapiens	SINGLE PROTEIN	CHEMBL1148236	1	Scientific Literature	Bioorg. Med. Chem. Lett.	2004	None
CHEMBL1097284		0	543.73	2	6.15	3e	Cc1ccc(S(=O)(=O)N2Cc3ccc([C@]4(O)CC[C@H]5[C@@H]6CCc7cc(O)ccc7[C@H]6CC[C@@]54C)cc3C2)cc1	IC50	'='	341.19	nM	6.47			UO_0000065	11.89	0.23	0.32	8.31	False	CHEMBL1120810	Binding affinity to ERalpha by fluorescence polarization-based competitive binding assay	B	BAO_0000357	single protein format	None	None	None	None	None	CHEMBL206	Estrogen receptor alpha	Homo sapiens	SINGLE PROTEIN	CHEMBL1157750	1	Scientific Literature	J. Med. Chem.	2010	None
CHEMBL46903		0	392.54	1	5.68	5, ZK-119010	Cc1c(-c2ccc(O)cc2)n(CCCCCCN2CCCC2)c2ccc(O)cc12	IC50	'='	25.0	nM	7.60			UO_0000065	19.37	0.36	1.92	15.63	False	CHEMBL681157	In vitro inhibition of [3H]17-beta-estradiol binding to human estrogen receptor alpha	B	BAO_0000357	single protein format	Homo sapiens	None	None	None	None	CHEMBL206	Estrogen receptor alpha	Homo sapiens	SINGLE PROTEIN	CHEMBL1134479	1	Scientific Literature	J. Med. Chem.	2001	None
CHEMBL46903		0	392.54	1	5.68	5, ZK-119010	Cc1c(-c2ccc(O)cc2)n(CCCCCCN2CCCC2)c2ccc(O)cc12	IC50	'='	69.0	nM	7.16			UO_0000065					False	CHEMBL710408	In vitro antagonist effect on estrogen receptor alpha transcriptional activation in MCF-7 cells against 10 pM 17-beta-estradiol	F	BAO_0000219	cell-based format	Homo sapiens	None	None	MCF7	None	CHEMBL206	Estrogen receptor alpha	Homo sapiens	SINGLE PROTEIN	CHEMBL1134479	1	Scientific Literature	J. Med. Chem.	2001	CHEMBL3308403
CHEMBL1094732		0	472.63	1	5.40	3b	CC(=O)C1(C(C)=O)Cc2ccc([C@]3(O)CC[C@H]4[C@@H]5CCc6cc(O)ccc6[C@H]5CC[C@@]43C)cc2C1	Ratio EC50	'='	0.02										False	CHEMBL1120819	Ratio of 17-beta-estradiol EC50 to compound EC50 for transactivation of human ERalpha	B	BAO_0000357	single protein format	Homo sapiens	None	None	None	None	CHEMBL206	Estrogen receptor alpha	Homo sapiens	SINGLE PROTEIN	CHEMBL1157750	1	Scientific Literature	J. Med. Chem.	2010	None
CHEMBL1098709		0	502.65	2	5.37	3c	CCOC(=O)C1(C(C)=O)Cc2ccc([C@]3(O)CC[C@H]4[C@@H]5CCc6cc(O)ccc6[C@H]5CC[C@@]43C)cc2C1	Efficacy	'='	64.5	%				UO_0000187					False	CHEMBL1120816	Transactivation of human ERalpha expressed in HEK293 cells after 18 hrs by luciferase reporter gene assay relative to 17-beta-estradiol	B	BAO_0000219	cell-based format	Homo sapiens	None	None	HEK293	None	CHEMBL206	Estrogen receptor alpha	Homo sapiens	SINGLE PROTEIN	CHEMBL1157750	1	Scientific Literature	J. Med. Chem.	2010	CHEMBL3307715
CHEMBL1098709		0	502.65	2	5.37	3c	CCOC(=O)C1(C(C)=O)Cc2ccc([C@]3(O)CC[C@H]4[C@@H]5CCc6cc(O)ccc6[C@H]5CC[C@@]43C)cc2C1	Ratio IC50	'='	4.13										False	CHEMBL1120812	Ratio of 17-beta-estradiol IC50 to compound IC50 for ERalpha	B	BAO_0000357	single protein format	None	None	None	None	None	CHEMBL206	Estrogen receptor alpha	Homo sapiens	SINGLE PROTEIN	CHEMBL1157750	1	Scientific Literature	J. Med. Chem.	2010	None
CHEMBL1097751		0	362.83	0	4.58	7	CC1=C(C#N)[C@@H](c2ccc(F)cc2Cl)C(C(=O)OC(C)(C)C)=C(C)N1	IC50	'>'	10000.0	nM				UO_0000065					False	CHEMBL1120990	Inhibition of estrogen receptor	B	BAO_0000357	single protein format	None	None	None	None	None	CHEMBL206	Estrogen receptor alpha	Homo sapiens	SINGLE PROTEIN	CHEMBL1157753	1	Scientific Literature	J. Med. Chem.	2010	None
CHEMBL1098709		0	502.65	2	5.37	3c	CCOC(=O)C1(C(C)=O)Cc2ccc([C@]3(O)CC[C@H]4[C@@H]5CCc6cc(O)ccc6[C@H]5CC[C@@]43C)cc2C1	Ratio EC50	'='	0.39										False	CHEMBL1120819	Ratio of 17-beta-estradiol EC50 to compound EC50 for transactivation of human ERalpha	B	BAO_0000357	single protein format	Homo sapiens	None	None	None	None	CHEMBL206	Estrogen receptor alpha	Homo sapiens	SINGLE PROTEIN	CHEMBL1157750	1	Scientific Literature	J. Med. Chem.	2010	None
CHEMBL1098709		0	502.65	2	5.37	3c	CCOC(=O)C1(C(C)=O)Cc2ccc([C@]3(O)CC[C@H]4[C@@H]5CCc6cc(O)ccc6[C@H]5CC[C@@]43C)cc2C1	IC50	'='	245.47	nM	6.61			UO_0000065	13.15	0.24	1.24	7.89	False	CHEMBL1120810	Binding affinity to ERalpha by fluorescence polarization-based competitive binding assay	B	BAO_0000357	single protein format	None	None	None	None	None	CHEMBL206	Estrogen receptor alpha	Homo sapiens	SINGLE PROTEIN	CHEMBL1157750	1	Scientific Literature	J. Med. Chem.	2010	None
CHEMBL115489		0	483.61	1	6.87	19	O=c1oc2cc(O)ccc2c(-c2cccc(OCCCCCN3CCCCC3)c2)c1-c1ccccc1	RBA	'='	105.0										False	CHEMBL673862	Binding affinity against estrogen receptor alpha relative to E2	B	BAO_0000357	single protein format	None	None	None	None	None	CHEMBL206	Estrogen receptor alpha	Homo sapiens	SINGLE PROTEIN	CHEMBL1147458	1	Scientific Literature	Bioorg. Med. Chem. Lett.	2004	None
CHEMBL457977		0	388.34	1	6.05	13, WAY-214950	Fc1ccc(-c2c3cccc(C(F)(F)F)c3nn2Cc2ccccc2F)cc1	Activity						Not Active						False	CHEMBL947314	Displacement of radiolabeled estradiol from human estrogen receptor alpha by scintillation proximity assay	B	BAO_0000357	single protein format	Homo sapiens	None	None	None	None	CHEMBL206	Estrogen receptor alpha	Homo sapiens	SINGLE PROTEIN	CHEMBL1152299	1	Scientific Literature	J. Med. Chem.	2008	None
CHEMBL1080646		0	332.48	0	3.44	27	C[C@]12CC[C@H]3[C@@H](CC=C4C[C@@H](O)CC[C@@]43C)[C@@H]1CC[C@]21O[C@@H]1CO	Activity	'='	24.0	%				UO_0000187					False	CHEMBL1100416	Antagonist activity at estrogen receptor in human Ishikawa cells assessed as inhibition of ERE-dependent alkaline phosphatase levels at 1 uM relative to ICI-182780	F	BAO_0000219	cell-based format	Homo sapiens	None	None	Ishikawa	None	CHEMBL206	Estrogen receptor alpha	Homo sapiens	SINGLE PROTEIN	CHEMBL1154375	1	Scientific Literature	J. Med. Chem.	2009	CHEMBL3307675
CHEMBL377560		0	270.37	0	4.26	44	CCCC[C@]12CCC(=O)C(C)=C1c1ccc(O)cc1C2	IC50	'>'	10000.0	nM				UO_0000065					False	CHEMBL852960	Binding affinity to ERalpha by scintillation proximity assay	B	BAO_0000357	single protein format	Homo sapiens	None	None	None	None	CHEMBL206	Estrogen receptor alpha	Homo sapiens	SINGLE PROTEIN	CHEMBL1138102	1	Scientific Literature	Bioorg. Med. Chem. Lett.	2006	None
CHEMBL365484		0	507.65	2	5.54	9	OCCC1CCN(CCOc2ccc([C@@H]3Oc4ccc(O)cc4S[C@@H]3c3ccc(O)cc3)cc2)CC1	IC50	'='	7.3	nM	8.14			UO_0000065	16.03	0.31	2.60	9.88	False	CHEMBL831072	Binding potency for human ER alpha	B	BAO_0000357	single protein format	Homo sapiens	None	None	None	None	CHEMBL206	Estrogen receptor alpha	Homo sapiens	SINGLE PROTEIN	CHEMBL1137199	1	Scientific Literature	Bioorg. Med. Chem. Lett.	2004	None
CHEMBL189658		0	270.22	0	2.92	99	N#Cc1cc(O)cc2nc(-c3ccc(O)cc3F)oc12	IC50	'='	138.0	nM	6.86			UO_0000065	25.39	0.47	3.94	7.60	False	CHEMBL829540	Inhibitory concentration against human ER alpha expressed in Escherichia coli was determined using [3H]17-beta-estradiol as radio ligand	B	BAO_0000019	assay format	Homo sapiens	None	None	None	None	CHEMBL206	Estrogen receptor alpha	Homo sapiens	SINGLE PROTEIN	CHEMBL1138773	1	Scientific Literature	J. Med. Chem.	2004	None
CHEMBL135	ESTRADIOL	4	272.39	0	3.61	estradiol	C[C@]12CC[C@@H]3c4ccc(O)cc4CC[C@H]3[C@@H]1CC[C@@H]2O	IC50	'='	1.4	nM	8.85			UO_0000065	32.50	0.60	5.24	21.88	False	CHEMBL925467	Binding affinity at human recombinant ERalpha	B	BAO_0000357	single protein format	Homo sapiens	None	None	None	None	CHEMBL206	Estrogen receptor alpha	Homo sapiens	SINGLE PROTEIN	CHEMBL1140529	1	Scientific Literature	Bioorg. Med. Chem. Lett.	2007	None
CHEMBL2096708		0	880.22	2	8.89	16 h-Beta	C#C[C@]1(O)CC[C@H]2[C@@H]3CCC4=CC(=O)CCC4=C3[C@@H](c3ccc(N(C)CCOCCO[C@H]4CC[C@]5(C)[C@H]6C[C@H](O)[C@@]7(C)[C@@H](CC[C@@H]7[C@H](C)CCC(=O)O)[C@@H]6[C@H](O)C[C@@H]5C4)cc3)C[C@@]21C	Ki	'='	14.0	nM	7.85			UO_0000065	8.92	0.17	-1.04	5.74	False	CHEMBL839531	Inhibition of human Estrogen receptor alpha	B	BAO_0000357	single protein format	Homo sapiens	None	None	None	None	CHEMBL206	Estrogen receptor alpha	Homo sapiens	SINGLE PROTEIN	CHEMBL1138676	1	Scientific Literature	J. Med. Chem.	2004	None
CHEMBL334773	DIARYLPROPIONITRILE	0	239.27	0	2.95	DPN	N#CC(Cc1ccc(O)cc1)c1ccc(O)cc1	RBA	'='	0.32	%				UO_0000187					False	CHEMBL1106813	Displacement of fluorescent estrogen ES2 from human recombinant ERalpha by fluorescence polarization assay relative to 17-beta-estradiol	B	BAO_0000357	single protein format	Homo sapiens	None	None	None	None	CHEMBL206	Estrogen receptor alpha	Homo sapiens	SINGLE PROTEIN	CHEMBL1154244	1	Scientific Literature	J. Nat. Prod.	2009	None
CHEMBL249700		0	286.46	0	4.87	14	C=C1C=C2CC[C@H]3[C@@H]4CC[C@H](O)[C@@]4(C)CC[C@@H]3[C@@]2(C)CC1	EC50	'>'	1000.0	nM				UO_0000065					False	CHEMBL925469	Agonist activity at ERalpha expressed in HEK293 cells by transactivation assay	F	BAO_0000219	cell-based format	Homo sapiens	None	None	HEK293	None	CHEMBL206	Estrogen receptor alpha	Homo sapiens	SINGLE PROTEIN	CHEMBL1140529	1	Scientific Literature	Bioorg. Med. Chem. Lett.	2007	CHEMBL3307715
CHEMBL386948		0	None	None	None	3		I/IC50	'='	-0.556										False	CHEMBL677869	log(I/IC50) against estrogen receptor alpha	B	BAO_0000357	single protein format	Homo sapiens	None	None	None	None	CHEMBL206	Estrogen receptor alpha	Homo sapiens	SINGLE PROTEIN	CHEMBL1136444	1	Scientific Literature	Bioorg. Med. Chem. Lett.	2003	None
CHEMBL276030		0	239.23	0	2.19	6	O=C1c2ccc(O)cc2C(=O)N1c1ccccc1	IC50	'='	2700.0	nM	5.57			UO_0000065	23.28	0.42	3.38	9.67	False	CHEMBL888711	Inhibition of human LBD of of ERalpha	B	BAO_0000357	single protein format	Homo sapiens	None	None	None	None	CHEMBL206	Estrogen receptor alpha	Homo sapiens	SINGLE PROTEIN	CHEMBL1146264	1	Scientific Literature	Bioorg. Med. Chem. Lett.	2007	None
CHEMBL133046	ASCOFURANONE	0	420.93	1	5.22	20	C/C(=C\Cc1c(O)c(Cl)c(C)c(C=O)c1O)CC/C=C(\C)[C@@H]1CC(=O)C(C)(C)O1	IC50						Not Active						False	CHEMBL677872	Minimum effective concentration required to inhibit Estrogen receptor 1 (ER alpha); Not detected	B	BAO_0000357	single protein format	None	None	None	None	None	CHEMBL206	Estrogen receptor alpha	Homo sapiens	SINGLE PROTEIN	CHEMBL1145088	1	Scientific Literature	J. Med. Chem.	2003	None
CHEMBL137289		0	407.53	0	4.76	2f	NS(=O)(=O)Oc1ccc2oc(C3CCCCCCCCCCC3)cc(=O)c2c1	ED50	'>'	10.0	uM		Non standard unit for type		UO_0000064					False	CHEMBL676812	Affinity of compound towards human estrogen receptor alpha	B	BAO_0000357	single protein format	None	None	None	None	None	CHEMBL206	Estrogen receptor alpha	Homo sapiens	SINGLE PROTEIN	CHEMBL1145899	1	Scientific Literature	J. Med. Chem.	2003	None
CHEMBL467888	LGD-2941	1	394.31	0	3.83	6a	C[C@@H]1CC[C@H]([C@@H](O)C(F)(F)F)N1c1ccc2[nH]c(=O)cc(C(F)(F)F)c2c1	Ki	'>'	10000.0	nM				UO_0000065					False	CHEMBL896871	Binding affinity to ERalpha	B	BAO_0000357	single protein format	None	None	None	None	None	CHEMBL206	Estrogen receptor alpha	Homo sapiens	SINGLE PROTEIN	CHEMBL1148826	1	Scientific Literature	J. Med. Chem.	2007	None
CHEMBL1627713		0	330.47	0	3.87	45	CCOC[C@H]1C[C@]2(C)[C@@H](O)CC[C@H]2[C@@H]2CCc3cc(O)ccc3[C@@H]12	RBA	'='	70.0	%				UO_0000187					False	CHEMBL840195	Inhibition of [3H]E2 binding to human Estrogen receptor-alpha ligand binding domain (LBD) expressed in Escherichia coli lysates	B	BAO_0000019	assay format	Homo sapiens	None	None	None	None	CHEMBL206	Estrogen receptor alpha	Homo sapiens	SINGLE PROTEIN	CHEMBL1142700	1	Scientific Literature	J. Med. Chem.	2005	None
CHEMBL488751		0	253.26	0	2.35	8	Oc1ccc(-c2cn(-c3cccc(O)c3)nn2)cc1	RBA	'='	0.01	%				UO_0000187					False	CHEMBL958059	Displacement of [2,4,6,7-3H]17beta-estradiol from human recombinant ERalpha receptor relative to 17-beta-estradiol	B	BAO_0000357	single protein format	Homo sapiens	None	None	None	None	CHEMBL206	Estrogen receptor alpha	Homo sapiens	SINGLE PROTEIN	CHEMBL1150770	1	Scientific Literature	Bioorg. Med. Chem.	2008	None
CHEMBL104416		0	374.44	1	5.22	8	CC/C(=C(/c1ccc(OCC(=O)O)cc1)c1cccc(O)c1)c1ccccc1	IC50	'='	1440.0	nM	5.84			UO_0000065	15.60	0.28	0.62	8.75	False	CHEMBL682292	Displacement of [3H]17-beta-estradiol from human estrogen receptor alpha	B	BAO_0000357	single protein format	Homo sapiens	None	None	None	None	CHEMBL206	Estrogen receptor alpha	Homo sapiens	SINGLE PROTEIN	CHEMBL1132343	1	Scientific Literature	J. Med. Chem.	1999	None
CHEMBL33053		0	489.57	1	5.07	17	COc1cc(O)ccc1[C@@H]1C(=O)c2ccc(O)cc2O[C@@H]1c1ccc(OCCN2CCCCC2)cc1	IC50	'='	149.0	nM	6.83			UO_0000065	13.94	0.26	1.76	7.72	False	CHEMBL676818	Binding affinity against human estrogen receptor alpha in competitive binding assay	B	BAO_0000357	single protein format	None	None	None	None	None	CHEMBL206	Estrogen receptor alpha	Homo sapiens	SINGLE PROTEIN	CHEMBL1147620	1	Scientific Literature	Bioorg. Med. Chem. Lett.	2004	None
CHEMBL193865		0	478.59	1	6.99	1e	CCc1nc2cc(O)ccc2c(Oc2ccc(/C=C/C(=O)N3CCCCC3)cc2)c1-c1ccccc1	Ki	'='	25.12	nM	7.60			UO_0000065	15.88	0.29	0.61	12.13	False	CHEMBL840199	Binding affinity for human estrogen receptor alpha	B	BAO_0000357	single protein format	Homo sapiens	None	None	None	None	CHEMBL206	Estrogen receptor alpha	Homo sapiens	SINGLE PROTEIN	CHEMBL1145207	1	Scientific Literature	J. Med. Chem.	2005	None
CHEMBL192025		0	479.45	1	7.08	1g	CCc1nc2cc(O)ccc2c(Oc2ccc(/C=C/C(=O)O)cc2)c1-c1cccc(C(F)(F)F)c1	MFI	'='	1590.0										False	CHEMBL828339	Mean fluorescence intensity corrected to basal for GW-5638 selective peptide binding to human estrogen receptor alpha	B	BAO_0000357	single protein format	Homo sapiens	None	None	None	None	CHEMBL206	Estrogen receptor alpha	Homo sapiens	SINGLE PROTEIN	CHEMBL1145207	1	Scientific Literature	J. Med. Chem.	2005	None
CHEMBL112355		0	506.08	1	3.72	5	Oc1ccc([C@@H]2NC=N[C@@H]2c2ccc(O)cc2I)c(I)c1	RTP	'='	0.03	%				UO_0000187					False	CHEMBL712012	Relative transcriptional potency (RTP) in MCF-7-2a cells	F	BAO_0000219	cell-based format	Homo sapiens	None	None	None	None	CHEMBL206	Estrogen receptor alpha	Homo sapiens	SINGLE PROTEIN	CHEMBL1135523	1	Scientific Literature	J. Med. Chem.	2002	None
CHEMBL245132		0	348.15	0	2.96	17	COc1cc(Br)c2c(c1)C(=O)N(c1ccc(O)cc1)C2=O	IC50	'>'	5000.0	nM				UO_0000065					False	CHEMBL888711	Inhibition of human LBD of of ERalpha	B	BAO_0000357	single protein format	Homo sapiens	None	None	None	None	CHEMBL206	Estrogen receptor alpha	Homo sapiens	SINGLE PROTEIN	CHEMBL1146264	1	Scientific Literature	Bioorg. Med. Chem. Lett.	2007	None
CHEMBL396947		0	305.29	0	3.05	11	O=C1c2ccc(O)cc2C(=O)N1c1cccc2c(O)cccc12	IC50	'='	802.0	nM	6.10			UO_0000065	19.97	0.36	3.05	7.83	False	CHEMBL888711	Inhibition of human LBD of of ERalpha	B	BAO_0000357	single protein format	Homo sapiens	None	None	None	None	CHEMBL206	Estrogen receptor alpha	Homo sapiens	SINGLE PROTEIN	CHEMBL1146264	1	Scientific Literature	Bioorg. Med. Chem. Lett.	2007	None
CHEMBL296018		0	304.43	1	5.79	10	Oc1ccc(C(=C2C3CCCC2CCC3)c2ccccc2)cc1	Efficacy	'='	71.0	%				UO_0000187					False	CHEMBL689468	Transcriptional agonistic efficacy against ER alpha at 10e-8 M by cotransfection in HEC-1 cells	F	BAO_0000219	cell-based format	Homo sapiens	None	None	HEC-1	None	CHEMBL206	Estrogen receptor alpha	Homo sapiens	SINGLE PROTEIN	CHEMBL1136773	1	Scientific Literature	J. Med. Chem.	2003	CHEMBL3308740
CHEMBL366636		0	371.65	0	4.86	5c	CC1=N[C@H](c2ccc(O)cc2Cl)[C@H](c2c(Cl)cc(O)cc2Cl)N1	EC50	'='	5000.0	nM	5.30			UO_0000065					False	CHEMBL712013	Concentration required to activate luciferase expression in MCF-7-2a cells	F	BAO_0000219	cell-based format	Homo sapiens	None	None	None	None	CHEMBL206	Estrogen receptor alpha	Homo sapiens	SINGLE PROTEIN	CHEMBL1148415	1	Scientific Literature	J. Med. Chem.	2004	None
CHEMBL74757		0	255.27	0	3.00	4b	CC1Oc2cc(O)ccc2N=C1c1ccc(O)cc1	IC50	'='	1700.0	nM	5.77			UO_0000065	22.60	0.41	2.77	9.30	False	CHEMBL676819	Binding affinity towards estrogen receptor alpha by [3H]17-beta-estradiol displacement.	B	BAO_0000357	single protein format	None	None	None	None	None	CHEMBL206	Estrogen receptor alpha	Homo sapiens	SINGLE PROTEIN	CHEMBL1148236	1	Scientific Literature	Bioorg. Med. Chem. Lett.	2004	None
CHEMBL216024		0	338.83	0	4.97	20b	CC1=C2c3ccc(O)cc3CC2(Cc2ccc(Cl)cc2)CCC1=O	IC50	'='	22.0	nM	7.66			UO_0000065	22.60	0.44	2.69	20.53	False	CHEMBL866167	Binding affinity to ERalpha L384M/M421G mutant	B	BAO_0000357	single protein format	Homo sapiens	None	None	None	None	CHEMBL206	Estrogen receptor alpha	Homo sapiens	SINGLE PROTEIN	CHEMBL1149487	1	Scientific Literature	J. Med. Chem.	2006	None
CHEMBL216355		0	282.34	0	4.12	4b	Oc1ccc([C@H]2Oc3ccc(O)cc3[C@H]3CCC[C@H]32)cc1	Ki	'='	4.34	nM	8.36			UO_0000065	29.62	0.54	4.24	16.83	False	CHEMBL896315	Binding affinity to human ERalpha	B	BAO_0000357	single protein format	Homo sapiens	None	None	None	None	CHEMBL206	Estrogen receptor alpha	Homo sapiens	SINGLE PROTEIN	CHEMBL1148875	1	Scientific Literature	Bioorg. Med. Chem. Lett.	2007	None
CHEMBL114159		0	323.18	0	3.82	Im-HH	Oc1ccc([C@@H]2N=CN[C@@H]2c2ccc(O)cc2Cl)c(Cl)c1	EC50	'='	380.0	nM	6.42			UO_0000065	19.87	0.42	2.60	9.90	False	CHEMBL946255	Transactivation of ERalpha in human MCF7-2a cells assessed as luciferase reporter gene expression	B	BAO_0000219	cell-based format	Homo sapiens	None	None	MCF7-2A	None	CHEMBL206	Estrogen receptor alpha	Homo sapiens	SINGLE PROTEIN	CHEMBL1152270	1	Scientific Literature	J. Med. Chem.	2008	CHEMBL3307366
CHEMBL326146		0	469.58	1	6.01	14	O=c1oc2cc(O)ccc2c(Cc2ccc(OCCCN3CCCCC3)cc2)c1-c1ccccc1	RBA	'='	90.0										False	CHEMBL673862	Binding affinity against estrogen receptor alpha relative to E2	B	BAO_0000357	single protein format	None	None	None	None	None	CHEMBL206	Estrogen receptor alpha	Homo sapiens	SINGLE PROTEIN	CHEMBL1147458	1	Scientific Literature	Bioorg. Med. Chem. Lett.	2004	None
CHEMBL131163		0	288.35	0	4.41	5a	Nc1c(/C=N/O)ccc(-c2ccccc2)c1-c1ccccc1	Ki	'='	2.2	nM	8.66			UO_0000065	30.02	0.54	4.25	14.77	False	CHEMBL677876	Relative binding affinity for human estrogen receptor alpha compared to [3H]estradiol	B	BAO_0000357	single protein format	Homo sapiens	None	None	None	None	CHEMBL206	Estrogen receptor alpha	Homo sapiens	SINGLE PROTEIN	CHEMBL1145083	1	Scientific Literature	J. Med. Chem.	2003	None
CHEMBL573879	EBENFURAN V	0	386.40	0	3.74	2	COc1cc2oc(-c3ccc(O)cc3O)c(C=O)c2c(O)c1CCC(C)(C)O	RBA	'='	0.23										False	CHEMBL1037696	Binding affinity to recombinant ERalpha by fluorescence polarization assay relative to 17-beta-estradiol	B	BAO_0000357	single protein format	None	None	None	None	None	CHEMBL206	Estrogen receptor alpha	Homo sapiens	SINGLE PROTEIN	CHEMBL1154125	1	Scientific Literature	J. Nat. Prod.	2008	None
CHEMBL1087298		0	469.58	1	6.08	3d-(R)	Oc1ccc2c(c1)OCCC1=C2[C@@H](c2ccc(OCCN3CCCCC3)cc2)Oc2ccccc21	IC50	'='	5.8	nM	8.24			UO_0000065	17.54	0.32	2.16	16.10	False	CHEMBL1114100	Displacement of radiolabeled estrogen from estrogen receptor alpha by scintillation counting	B	BAO_0000357	single protein format	None	None	None	None	None	CHEMBL206	Estrogen receptor alpha	Homo sapiens	SINGLE PROTEIN	CHEMBL1153760	1	Scientific Literature	J. Med. Chem.	2009	None
CHEMBL1087812		0	487.55	0	4.64	1f-(S)	Oc1ccc2c(c1)O[C@@H](c1ccc(OCCN3CCOCC3)cc1)C1=C2CCOc2cc(O)ccc21	IC50	'='	10.0	nM	8.00			UO_0000065	16.41	0.30	3.36	9.92	False	CHEMBL1114100	Displacement of radiolabeled estrogen from estrogen receptor alpha by scintillation counting	B	BAO_0000357	single protein format	None	None	None	None	None	CHEMBL206	Estrogen receptor alpha	Homo sapiens	SINGLE PROTEIN	CHEMBL1153760	1	Scientific Literature	J. Med. Chem.	2009	None
CHEMBL1085668		0	445.52	0	4.87	1b-(S)	CN(C)CCOc1ccc([C@@H]2Oc3cc(O)ccc3C3=C2c2ccc(O)cc2OCC3)cc1	IC50	'='	405.0	nM	6.39			UO_0000065					False	CHEMBL1114101	Antagonist activity at estrogen receptor in human Ishikawa cells assessed as 17-beta-estradiol-induced alkaline phosphatase activity after 3 days by chemiluminescence assay	F	BAO_0000219	cell-based format	Homo sapiens	None	None	Ishikawa	None	CHEMBL206	Estrogen receptor alpha	Homo sapiens	SINGLE PROTEIN	CHEMBL1153760	1	Scientific Literature	J. Med. Chem.	2009	CHEMBL3307675
CHEMBL1083194		0	499.52	0	4.45	1i-(R)	O=C1CCC(=O)N1CCOc1ccc([C@H]2Oc3cc(O)ccc3C3=C2c2ccc(O)cc2OCC3)cc1	IC50	'>'	10000.0	nM				UO_0000065					False	CHEMBL1114101	Antagonist activity at estrogen receptor in human Ishikawa cells assessed as 17-beta-estradiol-induced alkaline phosphatase activity after 3 days by chemiluminescence assay	F	BAO_0000219	cell-based format	Homo sapiens	None	None	Ishikawa	None	CHEMBL206	Estrogen receptor alpha	Homo sapiens	SINGLE PROTEIN	CHEMBL1153760	1	Scientific Literature	J. Med. Chem.	2009	CHEMBL3307675
CHEMBL1077871		0	384.38	0	2.95	5	COc1cc(O)c2c(=O)c(-c3cc4c(cc3O)OC(C)(C)C(O)C4)coc2c1	RBA	'='	0.31	%				UO_0000187					False	CHEMBL1106813	Displacement of fluorescent estrogen ES2 from human recombinant ERalpha by fluorescence polarization assay relative to 17-beta-estradiol	B	BAO_0000357	single protein format	Homo sapiens	None	None	None	None	CHEMBL206	Estrogen receptor alpha	Homo sapiens	SINGLE PROTEIN	CHEMBL1154244	1	Scientific Literature	J. Nat. Prod.	2009	None
CHEMBL267385		0	453.58	1	5.55	2	Oc1ccc(C2=Cc3cc(O)ccc3C23Cc2ccc(OCCN4CCCCC4)cc2C3)cc1	IC50	'='	1.0	nM	9.00			UO_0000065	19.84	0.36	3.45	17.00	True	CHEMBL677871	Binding affinity for Human Estrogen receptor-alpha	B	BAO_0000357	single protein format	Homo sapiens	None	None	None	None	CHEMBL206	Estrogen receptor alpha	Homo sapiens	SINGLE PROTEIN	CHEMBL1136557	1	Scientific Literature	Bioorg. Med. Chem. Lett.	2003	None
CHEMBL1094732		0	472.63	1	5.40	3b	CC(=O)C1(C(C)=O)Cc2ccc([C@]3(O)CC[C@H]4[C@@H]5CCc6cc(O)ccc6[C@H]5CC[C@@]43C)cc2C1	Efficacy	'='	92.8	%				UO_0000187					False	CHEMBL1120816	Transactivation of human ERalpha expressed in HEK293 cells after 18 hrs by luciferase reporter gene assay relative to 17-beta-estradiol	B	BAO_0000219	cell-based format	Homo sapiens	None	None	HEK293	None	CHEMBL206	Estrogen receptor alpha	Homo sapiens	SINGLE PROTEIN	CHEMBL1157750	1	Scientific Literature	J. Med. Chem.	2010	CHEMBL3307715
CHEMBL1097284		0	543.73	2	6.15	3e	Cc1ccc(S(=O)(=O)N2Cc3ccc([C@]4(O)CC[C@H]5[C@@H]6CCc7cc(O)ccc7[C@H]6CC[C@@]54C)cc3C2)cc1	Ratio IC50	'='	2.97										False	CHEMBL1120812	Ratio of 17-beta-estradiol IC50 to compound IC50 for ERalpha	B	BAO_0000357	single protein format	None	None	None	None	None	CHEMBL206	Estrogen receptor alpha	Homo sapiens	SINGLE PROTEIN	CHEMBL1157750	1	Scientific Literature	J. Med. Chem.	2010	None
CHEMBL178917		0	234.22	0	4.27	5d	Fc1ccc(/C=C\c2cc(F)cc(F)c2)cc1	Ki	'>'	100000.0	nM				UO_0000065					False	CHEMBL829781	Binding affinity for estrogen receptor (ER) alpha of MCF-7 cell cytosol incubated with 2 nM [3H]estradiol	B	BAO_0000219	cell-based format	Homo sapiens	None	None	MCF-7	None	CHEMBL206	Estrogen receptor alpha	Homo sapiens	SINGLE PROTEIN	CHEMBL1139491	1	Scientific Literature	J. Med. Chem.	2005	None
CHEMBL104367		0	374.44	1	5.22	9	CC/C(=C(/c1ccc(O)cc1)c1cccc(OCC(=O)O)c1)c1ccccc1	IC50	'>'	11.0	nM				UO_0000065					False	CHEMBL682292	Displacement of [3H]17-beta-estradiol from human estrogen receptor alpha	B	BAO_0000357	single protein format	Homo sapiens	None	None	None	None	CHEMBL206	Estrogen receptor alpha	Homo sapiens	SINGLE PROTEIN	CHEMBL1132343	1	Scientific Literature	J. Med. Chem.	1999	None
CHEMBL175525		0	284.36	0	4.27	4g	CCOc1ccc(/C=C/c2cc(OC)cc(OC)c2)cc1	Ki	'='	380.8	nM	6.42			UO_0000065	22.57	0.42	2.15	23.18	False	CHEMBL829990	Binding affinity for estrogen receptor (ER) alpha of MCF-7 cell cytosol incubated with 2 nM [3H]estradiol; Agonist	B	BAO_0000219	cell-based format	Homo sapiens	None	None	MCF-7	None	CHEMBL206	Estrogen receptor alpha	Homo sapiens	SINGLE PROTEIN	CHEMBL1139491	1	Scientific Literature	J. Med. Chem.	2005	None
CHEMBL218613		0	620.82	1	3.12	6	C[C@@H]1C[C@H]2O[C@@]3(O[C@@H]2C(C)(C)O)[C@H](O)[C@@]2(C)[C@@H]4CC[C@H]5C(C)(C)[C@@H](O[C@@H]6OC[C@@H](O)[C@H](O)[C@H]6O)CC[C@@]56C[C@@]46CC[C@]2(C)[C@@H]13	Activity						Not Active						False	CHEMBL911660	Activity against human ERalpha expressed in recombinant yeast cells upto 500 ug/mL	B	BAO_0000219	cell-based format	Homo sapiens	None	None	None	None	CHEMBL206	Estrogen receptor alpha	Homo sapiens	SINGLE PROTEIN	CHEMBL1139210	1	Scientific Literature	J. Nat. Prod.	2007	None
CHEMBL1095870	1-HYDROXY-6-(4-HYDROXY-PHENYL)-1-PHENYL-HEXAN-3-ONE (ENANTIOMERIC MIX)	0	284.35	0	3.41	50a, enantiomer	O=C(CCCc1ccc(O)cc1)CC(O)c1ccccc1	Inhibition	'='	23.0	%				UO_0000187					False	CHEMBL1114733	Agonist activity at ERalpha in human MCF7 cells assessed as decrease in 3,17-beta-estradiol-induced pS2 gene expression at 1 uM after 24 hrs by real-time quantitative PCR analysis	F	BAO_0000219	cell-based format	Homo sapiens	None	None	MCF7	None	CHEMBL206	Estrogen receptor alpha	Homo sapiens	SINGLE PROTEIN	CHEMBL1157808	1	Scientific Literature	Bioorg. Med. Chem.	2010	CHEMBL3308403
CHEMBL1097837		0	298.38	0	3.28	rac-21ab	O=C(CCc1cccc(O)c1)CC(O)CCc1ccccc1	RBA	'='	10.6	%				UO_0000187					False	CHEMBL1114725	Displacement of [3H]estradiol from human ERalpha expressed in african green monkey COS1 cells assessed as relative binding affinity after 2 hrs by liquid scintillation counting relative to estradiol	B	BAO_0000219	cell-based format	Homo sapiens	None	None	COS-1	None	CHEMBL206	Estrogen receptor alpha	Homo sapiens	SINGLE PROTEIN	CHEMBL1157808	1	Scientific Literature	Bioorg. Med. Chem.	2010	CHEMBL3308351
CHEMBL373625		0	None	None	None	5		I/IC50	'='	-0.838										False	CHEMBL677869	log(I/IC50) against estrogen receptor alpha	B	BAO_0000357	single protein format	Homo sapiens	None	None	None	None	CHEMBL206	Estrogen receptor alpha	Homo sapiens	SINGLE PROTEIN	CHEMBL1136444	1	Scientific Literature	Bioorg. Med. Chem. Lett.	2003	None
CHEMBL2111906		0	237.26	0	3.16	(E)-37	N#C/C(=C/c1ccc(O)cc1)c1ccc(O)cc1	REP	'='	0.0055	%				UO_0000187					False	CHEMBL841904	Relative estrogenic potency at Human estrogen receptor alpha (EC50 (Estradiol) / EC50 (ligand))	B	BAO_0000357	single protein format	None	None	None	None	None	CHEMBL206	Estrogen receptor alpha	Homo sapiens	SINGLE PROTEIN	CHEMBL1134292	1	Scientific Literature	J. Med. Chem.	2001	None
CHEMBL179526		0	305.13	0	3.20	12e (table 1)	Oc1ccc(-n2nc3ccc(O)cc3c2Br)cc1	Efficacy	'='	0.03	%				UO_0000187					False	CHEMBL826085	Transcriptional efficacy against human estrogen receptor alpha at 10e-8 M	F	BAO_0000019	assay format	Homo sapiens	None	None	None	None	CHEMBL206	Estrogen receptor alpha	Homo sapiens	SINGLE PROTEIN	CHEMBL1145187	1	Scientific Literature	J. Med. Chem.	2005	None
CHEMBL311636	8Z-3,4',5-TRIMETHOXYSTILBENE	0	270.33	0	3.88	5a	COc1ccc(/C=C\c2cc(OC)cc(OC)c2)cc1	Ki	'='	132.0	nM	6.88			UO_0000065	25.45	0.47	3.00	24.84	False	CHEMBL829990	Binding affinity for estrogen receptor (ER) alpha of MCF-7 cell cytosol incubated with 2 nM [3H]estradiol; Agonist	B	BAO_0000219	cell-based format	Homo sapiens	None	None	MCF-7	None	CHEMBL206	Estrogen receptor alpha	Homo sapiens	SINGLE PROTEIN	CHEMBL1139491	1	Scientific Literature	J. Med. Chem.	2005	None
CHEMBL267431	ASOPRISNIL	3	449.59	1	5.43	5, asoprisnil	COC[C@]1(OC)CC[C@H]2[C@@H]3CCC4=CC(=O)CCC4=C3[C@@H](c3ccc(/C=N/O)cc3)C[C@@]21C	IC50	'='	1900.0	nM	5.72			UO_0000065	12.73	0.24	0.29	8.40	False	CHEMBL935185	Antagonist activity at human ER ligand binding domain expressed in african green monkey COS7 cells in presence of 17-beta-estradiol by Gal4 hybrid assay	B	BAO_0000219	cell-based format	Homo sapiens	None	None	COS-7	None	CHEMBL206	Estrogen receptor alpha	Homo sapiens	SINGLE PROTEIN	CHEMBL1144664	1	Scientific Literature	J. Med. Chem.	2008	CHEMBL3307648
CHEMBL375334		0	256.26	0	2.36	4a	Cn1nc(-c2ccc(O)cc2O)c2ccc(O)cc21	Efficacy	'='	64.0	%				UO_0000187					False	CHEMBL916820	Activity at human ERalpha expressed in HAECT1 cells assessed as inhibition of NF-kappaB transcription at 10 uM relative to 17-beta-estradiol	B	BAO_0000219	cell-based format	Homo sapiens	None	None	HAECT1	None	CHEMBL206	Estrogen receptor alpha	Homo sapiens	SINGLE PROTEIN	CHEMBL1149265	1	Scientific Literature	J. Med. Chem.	2004	None
CHEMBL335412		0	272.30	0	2.60	66	COC(=O)C(Cc1ccc(O)cc1)c1ccc(O)cc1	RBA	'='	0.76	%				UO_0000187					True	CHEMBL841903	Relative binding affinity (RBA) at Human estrogen receptor alpha (radiometric binding assay with [3H]estradiol using full-length human ER alpha)	B	BAO_0000357	single protein format	None	None	None	None	None	CHEMBL206	Estrogen receptor alpha	Homo sapiens	SINGLE PROTEIN	CHEMBL1134292	1	Scientific Literature	J. Med. Chem.	2001	None
CHEMBL434577		0	352.78	0	4.46	4i	Oc1ccc(-c2nn(-c3cccc(Cl)c3)c3cc(O)ccc23)c(O)c1	Efficacy	'='	73.0	%				UO_0000187					False	CHEMBL916820	Activity at human ERalpha expressed in HAECT1 cells assessed as inhibition of NF-kappaB transcription at 10 uM relative to 17-beta-estradiol	B	BAO_0000219	cell-based format	Homo sapiens	None	None	HAECT1	None	CHEMBL206	Estrogen receptor alpha	Homo sapiens	SINGLE PROTEIN	CHEMBL1149265	1	Scientific Literature	J. Med. Chem.	2004	None
CHEMBL225404		0	324.26	0	3.38	4c	Oc1ccc(-c2nn(CC(F)(F)F)c3cc(O)ccc23)c(O)c1	Efficacy	'='	71.0	%				UO_0000187					False	CHEMBL916820	Activity at human ERalpha expressed in HAECT1 cells assessed as inhibition of NF-kappaB transcription at 10 uM relative to 17-beta-estradiol	B	BAO_0000219	cell-based format	Homo sapiens	None	None	HAECT1	None	CHEMBL206	Estrogen receptor alpha	Homo sapiens	SINGLE PROTEIN	CHEMBL1149265	1	Scientific Literature	J. Med. Chem.	2004	None
CHEMBL134597		0	303.36	0	4.71	2	CO/N=C/c1ccc(-c2ccccc2)c(-c2ccccc2)c1O	Kd	'='	0.012			Non standard unit for type							False	CHEMBL844242	Relative binding affinity for human estrogen receptor alpha by displacement of [3H]-estradiol	B	BAO_0000357	single protein format	Homo sapiens	None	None	None	None	CHEMBL206	Estrogen receptor alpha	Homo sapiens	SINGLE PROTEIN	CHEMBL1134296	1	Scientific Literature	J. Med. Chem.	2001	None
CHEMBL281400		0	284.27	0	2.86	10	COc1cc2c(cc1O)oc(=O)c1cc(C(C)=O)ccc12	Binding	'='	90.0	%				UO_0000187					False	CHEMBL677863	In vitro displacement of 0.5 nM [3H]E2 from human Estrogen receptor alpha at 10 uM	B	BAO_0000357	single protein format	Homo sapiens	None	None	None	None	CHEMBL206	Estrogen receptor alpha	Homo sapiens	SINGLE PROTEIN	CHEMBL1136750	1	Scientific Literature	J. Med. Chem.	2003	None
CHEMBL359633		0	477.58	1	6.12	7F	C[C@@H]1c2c(ccc(O)c2F)O[C@@H](c2ccc(OC[C@H](C)N3CCCC3)cc2)[C@H]1c1ccc(O)cc1	IC50	'='	0.5	nM	9.30			UO_0000065	19.48	0.36	3.18	14.96	False	CHEMBL831077	Inhibition of estrogen receptor alpha	B	BAO_0000357	single protein format	Homo sapiens	None	None	None	None	CHEMBL206	Estrogen receptor alpha	Homo sapiens	SINGLE PROTEIN	CHEMBL1142044	1	Scientific Literature	Bioorg. Med. Chem. Lett.	2005	None
CHEMBL319678		0	463.02	1	5.85	17	CC1(c2ccc(OCCN3CCCC3)cc2)c2ccc(O)cc2CCN1c1cccc(Cl)c1	IC50	'='	2.897	nM	8.54			UO_0000065	18.44	0.35	2.69	23.76	False	CHEMBL831663	Inhibition of transcriptional activation by human estrogen receptor alpha	B	BAO_0000357	single protein format	Homo sapiens	None	None	None	None	CHEMBL206	Estrogen receptor alpha	Homo sapiens	SINGLE PROTEIN	CHEMBL1141983	1	Scientific Literature	Bioorg. Med. Chem. Lett.	2005	None
CHEMBL381976		0	319.43	0	3.61	10d	CCCN(c1ccccc1C)S(=O)(=O)c1ccc(O)c(C)c1	Efficacy	'='	2.7	%				UO_0000187					False	CHEMBL864090	Selectivity for NF-kappaB expression over creatine kinase expression in Ad5-wt-ER-infected HAECT1 cells	F	BAO_0000219	cell-based format	Homo sapiens	None	None	HAECT1	None	CHEMBL206	Estrogen receptor alpha	Homo sapiens	SINGLE PROTEIN	CHEMBL1149456	1	Scientific Literature	Bioorg. Med. Chem. Lett.	2006	None
CHEMBL371305		0	297.29	0	3.65	20b	CC(=O)c1cc(-c2ccc(O)c(F)c2)nc2ccc(O)cc12	IC50	'='	3370.0	nM	5.47			UO_0000065	18.41	0.34	1.82	7.77	False	CHEMBL881884	Binding affinity for human Estrogen receptor alpha	B	BAO_0000357	single protein format	Homo sapiens	None	None	None	None	CHEMBL206	Estrogen receptor alpha	Homo sapiens	SINGLE PROTEIN	CHEMBL1140390	1	Scientific Literature	Bioorg. Med. Chem. Lett.	2005	None
CHEMBL196742		0	331.35	1	5.12	19	Oc1ccc2nc(-c3ccc(O)c(F)c3)cc(-c3ccccc3)c2c1	IC50	'='	1815.0	nM	5.74			UO_0000065	17.33	0.31	0.62	10.76	False	CHEMBL881884	Binding affinity for human Estrogen receptor alpha	B	BAO_0000357	single protein format	Homo sapiens	None	None	None	None	CHEMBL206	Estrogen receptor alpha	Homo sapiens	SINGLE PROTEIN	CHEMBL1140390	1	Scientific Literature	Bioorg. Med. Chem. Lett.	2005	None
CHEMBL2137046	AFIMOXIFENE	3	387.52	1	5.70	3	CCC(=C(c1ccc(O)cc1)c1ccc(OCCN(C)C)cc1)c1ccccc1	RBA	'='	48.0										False	CHEMBL673862	Binding affinity against estrogen receptor alpha relative to E2	B	BAO_0000357	single protein format	None	None	None	None	None	CHEMBL206	Estrogen receptor alpha	Homo sapiens	SINGLE PROTEIN	CHEMBL1147458	1	Scientific Literature	Bioorg. Med. Chem. Lett.	2004	None
CHEMBL35204		0	362.34	0	4.37	8b	O=c1c(-c2ccc(O)cc2)c(Oc2ccc(O)cc2)oc2cc(O)ccc12	RBA	'='	0.22										False	CHEMBL681155	Relative binding affinity for Estrogen receptor alpha compared to estradiol	B	BAO_0000357	single protein format	Homo sapiens	None	None	None	None	CHEMBL206	Estrogen receptor alpha	Homo sapiens	SINGLE PROTEIN	CHEMBL1136709	1	Scientific Literature	Bioorg. Med. Chem. Lett.	2003	None
CHEMBL1097014		0	286.78	1	5.44	12	Oc1cccc(-c2cccc(-c3ccc(Cl)s3)c2)c1	RBA	'<'	0.01	%				UO_0000187					False	CHEMBL1106453	Displacement of [3H]estradiol from human recombinant ERalpha assessed as relative binding affinity by liquid scintillation counting relative to estradiol	B	BAO_0000357	single protein format	Homo sapiens	None	None	None	None	CHEMBL206	Estrogen receptor alpha	Homo sapiens	SINGLE PROTEIN	CHEMBL1157771	1	Scientific Literature	Bioorg. Med. Chem.	2010	None
CHEMBL1099312		0	286.78	1	5.44	10	Oc1cccc(-c2ccc(-c3ccc(Cl)s3)cc2)c1	RBA	'='	0.01	%				UO_0000187					False	CHEMBL1106453	Displacement of [3H]estradiol from human recombinant ERalpha assessed as relative binding affinity by liquid scintillation counting relative to estradiol	B	BAO_0000357	single protein format	Homo sapiens	None	None	None	None	CHEMBL206	Estrogen receptor alpha	Homo sapiens	SINGLE PROTEIN	CHEMBL1157771	1	Scientific Literature	Bioorg. Med. Chem.	2010	None
CHEMBL43246		0	322.42	1	5.93	9	Oc1ccc(C(=C2C3CCCC2CCC3)c2ccc(F)cc2)cc1	Efficacy	'='	63.0	%				UO_0000187					False	CHEMBL689466	Transcriptional agonistic efficacy against ER alpha at 10e-6 M by cotransfection in HEC-1 cells	F	BAO_0000219	cell-based format	Homo sapiens	None	None	HEC-1	None	CHEMBL206	Estrogen receptor alpha	Homo sapiens	SINGLE PROTEIN	CHEMBL1136773	1	Scientific Literature	J. Med. Chem.	2003	CHEMBL3308740
CHEMBL487787		0	389.28	0	4.77	1	C#CCN1C=NC(c2ccc(OC)cc2Cl)C1c1ccc(OC)cc1Cl	Activity	'='	13.0	%				UO_0000187					False	CHEMBL946257	Transactivation of ERalpha in human MCF7-2a cells assessed as luciferase reporter gene expression at 1 uM relative to estradiol	B	BAO_0000219	cell-based format	Homo sapiens	None	None	MCF7-2A	None	CHEMBL206	Estrogen receptor alpha	Homo sapiens	SINGLE PROTEIN	CHEMBL1152270	1	Scientific Literature	J. Med. Chem.	2008	CHEMBL3307366
CHEMBL1358	FULVESTRANT	4	606.78	2	8.68	2, ICI-182780	C[C@]12CC[C@@H]3c4ccc(O)cc4C[C@@H](CCCCCCCCC[S+]([O-])CCCC(F)(F)C(F)(F)F)[C@H]3[C@@H]1CC[C@@H]2O	RBA	'='	10.0										False	CHEMBL986880	Displacement of [3H]estradiol from human recombinant estrogen receptor alpha by radiometric assay relative to estradiol	B	BAO_0000357	single protein format	Homo sapiens	None	None	None	None	CHEMBL206	Estrogen receptor alpha	Homo sapiens	SINGLE PROTEIN	CHEMBL1143370	1	Scientific Literature	J. Med. Chem.	2009	None
CHEMBL454138	TUROFEXORATE ISOPROPYL	1	438.47	1	5.17	6m XL-335, WAY-362450, FXR-450	CC(C)OC(=O)C1=CN(C(=O)c2ccc(F)c(F)c2)CC(C)(C)c2c1[nH]c1ccccc21	Activity						Not Active						False	CHEMBL944631	Agonist activity at gal-ERalpha expressed in african green monkey CV1 cells co-expressing MH100 by luciferase reporter gene assay	F	BAO_0000219	cell-based format	None	None	None	CV-1	None	CHEMBL206	Estrogen receptor alpha	Homo sapiens	SINGLE PROTEIN	CHEMBL1140941	1	Scientific Literature	J. Med. Chem.	2009	CHEMBL3308033
CHEMBL179457		0	226.24	0	2.44	10d (table 1)	Oc1ccc(-n2cc3ccc(O)cc3n2)cc1	Efficacy	'='	0.18	%				UO_0000187					False	CHEMBL826084	Transcriptional efficacy against human estrogen receptor alpha at 10e-6 M	F	BAO_0000019	assay format	Homo sapiens	None	None	None	None	CHEMBL206	Estrogen receptor alpha	Homo sapiens	SINGLE PROTEIN	CHEMBL1145187	1	Scientific Literature	J. Med. Chem.	2005	None
CHEMBL389394		0	387.22	1	5.12	4j	Oc1ccc(-c2nn(-c3cc(Cl)ccc3Cl)c3cc(O)ccc23)c(O)c1	IC50	'='	15.0	nM	7.82			UO_0000065	20.21	0.41	2.70	9.97	False	CHEMBL916819	Activity at human ERalpha expressed in HAECT1 cells assessed as inhibition of NF-kappaB transcription	B	BAO_0000219	cell-based format	Homo sapiens	None	None	HAECT1	None	CHEMBL206	Estrogen receptor alpha	Homo sapiens	SINGLE PROTEIN	CHEMBL1149265	1	Scientific Literature	J. Med. Chem.	2004	None
CHEMBL362609		0	352.13	0	3.04	12f (table 1)	Oc1ccc(-n2nc3ccc(O)cc3c2I)cc1	Efficacy	'='	0.01	%				UO_0000187					False	CHEMBL826085	Transcriptional efficacy against human estrogen receptor alpha at 10e-8 M	F	BAO_0000019	assay format	Homo sapiens	None	None	None	None	CHEMBL206	Estrogen receptor alpha	Homo sapiens	SINGLE PROTEIN	CHEMBL1145187	1	Scientific Literature	J. Med. Chem.	2005	None
CHEMBL369262		0	258.29	0	4.01	5f	COc1cc(/C=C\c2ccc(F)cc2)cc(OC)c1	Ki	'>'	100000.0	nM				UO_0000065					False	CHEMBL829781	Binding affinity for estrogen receptor (ER) alpha of MCF-7 cell cytosol incubated with 2 nM [3H]estradiol	B	BAO_0000219	cell-based format	Homo sapiens	None	None	MCF-7	None	CHEMBL206	Estrogen receptor alpha	Homo sapiens	SINGLE PROTEIN	CHEMBL1139491	1	Scientific Literature	J. Med. Chem.	2005	None
CHEMBL103	PROGESTERONE	4	314.47	0	4.72	Progesteron	CC(=O)[C@H]1CC[C@H]2[C@@H]3CCC4=CC(=O)CC[C@]4(C)[C@H]3CC[C@]12C	IC50	'>'	1000.0	nM				UO_0000065					False	CHEMBL827788	Binding affinity for human Estrogen receptor Alpha	B	BAO_0000357	single protein format	Homo sapiens	None	None	None	None	CHEMBL206	Estrogen receptor alpha	Homo sapiens	SINGLE PROTEIN	CHEMBL1144341	1	Scientific Literature	J. Med. Chem.	2005	None
CHEMBL30707	COUMESTROL	0	268.22	0	3.10	1	O=c1oc2cc(O)ccc2c2oc3cc(O)ccc3c12	IC50	'='	75.7	nM	7.12			UO_0000065	26.55	0.49	4.02	8.50	True	CHEMBL827788	Binding affinity for human Estrogen receptor Alpha	B	BAO_0000357	single protein format	Homo sapiens	None	None	None	None	CHEMBL206	Estrogen receptor alpha	Homo sapiens	SINGLE PROTEIN	CHEMBL1144341	1	Scientific Literature	J. Med. Chem.	2005	None
CHEMBL222453		0	286.76	0	4.47	11c	CCCn1nc(-c2ccc(O)cc2)c2cccc(Cl)c21	EC50	'='	138.0	nM	6.86			UO_0000065	23.92	0.47	2.39	18.03	False	CHEMBL916265	Activity at human ERalpha expressed in HAECT1 cells assessed as stimulation of creatine kinase activity	B	BAO_0000219	cell-based format	Homo sapiens	None	None	HAECT1	None	CHEMBL206	Estrogen receptor alpha	Homo sapiens	SINGLE PROTEIN	CHEMBL1149265	1	Scientific Literature	J. Med. Chem.	2004	None
CHEMBL426897		0	332.36	0	4.12	4g	Cc1ccc(-n2nc(-c3ccc(O)cc3O)c3ccc(O)cc32)cc1	Efficacy	'='	69.0	%				UO_0000187					False	CHEMBL916266	Activity at human ERalpha expressed in HAECT1 cells assessed as stimulation of creatine kinase activity at 10 uM relative to 17-beta-estradiol	B	BAO_0000219	cell-based format	Homo sapiens	None	None	HAECT1	None	CHEMBL206	Estrogen receptor alpha	Homo sapiens	SINGLE PROTEIN	CHEMBL1149265	1	Scientific Literature	J. Med. Chem.	2004	None
CHEMBL221626		0	334.81	1	5.11	8b	Oc1ccc(-c2nn(Cc3ccccc3)c3c(Cl)cccc23)cc1	Efficacy	'='	47.0	%				UO_0000187					False	CHEMBL916266	Activity at human ERalpha expressed in HAECT1 cells assessed as stimulation of creatine kinase activity at 10 uM relative to 17-beta-estradiol	B	BAO_0000219	cell-based format	Homo sapiens	None	None	HAECT1	None	CHEMBL206	Estrogen receptor alpha	Homo sapiens	SINGLE PROTEIN	CHEMBL1149265	1	Scientific Literature	J. Med. Chem.	2004	None
CHEMBL359532		0	210.24	0	2.73	10a (table 1)	Oc1ccc(-n2cc3ccccc3n2)cc1	Relative binding affinity	'='	0.02										False	CHEMBL836278	Relative binding affinity for human estrogen receptor alpha	B	BAO_0000357	single protein format	Homo sapiens	None	None	None	None	CHEMBL206	Estrogen receptor alpha	Homo sapiens	SINGLE PROTEIN	CHEMBL1145187	1	Scientific Literature	J. Med. Chem.	2005	None
CHEMBL376142		0	352.80	1	5.25	8a	Oc1ccc(-c2nn(Cc3ccccc3)c3cc(Cl)c(F)cc23)cc1	Inhibition	'='	19.0	%				UO_0000187					False	CHEMBL916267	Activity at human ERalpha expressed in HAECT1 cells assessed as inhibition of NF-kappaB transcription at 10 uM	B	BAO_0000219	cell-based format	Homo sapiens	None	None	HAECT1	None	CHEMBL206	Estrogen receptor alpha	Homo sapiens	SINGLE PROTEIN	CHEMBL1149265	1	Scientific Literature	J. Med. Chem.	2004	None
CHEMBL361541		0	317.14	1	6.18	4k	FC(F)(F)c1cccc(/C=C/c2cc(Cl)cc(Cl)c2)c1	Ki	'>'	100000.0	nM				UO_0000065					False	CHEMBL829781	Binding affinity for estrogen receptor (ER) alpha of MCF-7 cell cytosol incubated with 2 nM [3H]estradiol	B	BAO_0000219	cell-based format	Homo sapiens	None	None	MCF-7	None	CHEMBL206	Estrogen receptor alpha	Homo sapiens	SINGLE PROTEIN	CHEMBL1139491	1	Scientific Literature	J. Med. Chem.	2005	None
CHEMBL91052		0	301.39	0	4.54	6a	Oc1ccc2c(c1)CCN(c1ccccc1)C2c1ccccc1	IC50	'='	30.7	nM	7.51			UO_0000065	24.93	0.45	2.97	32.01	False	CHEMBL679891	In vitro concentration required to inhibit [3H]estradiol binding to human estrogen receptor alpha expressed in 293T cells	B	BAO_0000219	cell-based format	None	None	None	293T	None	CHEMBL206	Estrogen receptor alpha	Homo sapiens	SINGLE PROTEIN	CHEMBL1146753	1	Scientific Literature	Bioorg. Med. Chem. Lett.	2004	None
CHEMBL59311		0	472.59	1	5.30	7b	O=C(c1ccc(OCCN2CCCCC2)cc1)N1c2ccc(O)cc2CCC1c1cccc(O)c1	Ki	'='	37.0	nM	7.43			UO_0000065	15.73	0.29	2.13	10.15	False	CHEMBL682298	Binding affinity for estrogen receptor alpha	B	BAO_0000357	single protein format	Homo sapiens	None	None	None	None	CHEMBL206	Estrogen receptor alpha	Homo sapiens	SINGLE PROTEIN	CHEMBL1136521	1	Scientific Literature	Bioorg. Med. Chem. Lett.	2003	None
CHEMBL447054		0	606.78	2	8.68	3	C[C@]12C[C@H](CCCCCCCCC[S+]([O-])CCCC(F)(F)C(F)(F)F)[C@@H]3c4ccc(O)cc4CC[C@H]3[C@@H]1CC[C@@H]2O	Activity						Active						False	CHEMBL985066	Antiestrogenic activity at human recombinant estrogen receptor alpha assessed as inhibition of recruitment of LxxLL-containing coactivators after 30 mins by ELISA in presence of estradiol	B	BAO_0000357	single protein format	Homo sapiens	None	None	None	None	CHEMBL206	Estrogen receptor alpha	Homo sapiens	SINGLE PROTEIN	CHEMBL1143370	1	Scientific Literature	J. Med. Chem.	2009	None
CHEMBL101807		0	442.60	1	5.58	20a	CC1(c2ccc(OCCN3CCCCC3)cc2)c2ccc(O)cc2CCN1c1ccccc1	IC50	'='	2.6	nM	8.59			UO_0000065	19.40	0.36	3.01	23.89	True	CHEMBL682289	Inhibitory concentration against estrogen receptor alpha using estrogen response element (ERE) assay.	B	BAO_0000357	single protein format	None	None	None	None	None	CHEMBL206	Estrogen receptor alpha	Homo sapiens	SINGLE PROTEIN	CHEMBL1145829	1	Scientific Literature	J. Med. Chem.	2003	None
CHEMBL491885	(+/-)-FUROWANIN B	0	438.48	0	4.16	rac-3	CC(C)=CCc1c2c(c3occ(-c4ccc(O)c(O)c4)c(=O)c3c1O)CC(C(C)(C)O)O2	IC50	'='	13000.0	nM	4.89			UO_0000065	11.14	0.21	0.73	4.06	False	CHEMBL980129	Antiestrogenic activity at estrogen receptor alpha expressed in yeast cells assessed as inhibition of 17-beta-estradiol-induced beta-galactosidase activity by two hybrid assay	B	BAO_0000219	cell-based format	None	None	None	None	None	CHEMBL206	Estrogen receptor alpha	Homo sapiens	SINGLE PROTEIN	CHEMBL1157234	1	Scientific Literature	J. Nat. Prod.	2006	None
CHEMBL1042	CHOLECALCIFEROL	4	384.65	1	7.62	4	C=C1CC[C@H](O)C/C1=C/C=C1\CCC[C@@]2(C)[C@H]1CC[C@@H]2[C@H](C)CCCC(C)C	Activity						Not Active						False	CHEMBL999944	Activity at human estrogen receptor expressed in transgenic Arabidopsis plant at 400 uM by pER8-GFP reporter assay	B	BAO_0000019	assay format	Homo sapiens	None	None	None	None	CHEMBL206	Estrogen receptor alpha	Homo sapiens	SINGLE PROTEIN	CHEMBL1158799	1	Scientific Literature	J. Nat. Prod.	2005	None
CHEMBL44	GENISTEIN	2	270.24	0	2.58	Genistein	O=c1c(-c2ccc(O)cc2)coc2cc(O)cc(O)c12	Activity						Active						False	CHEMBL999946	Activity at human estrogen receptor expressed in transgenic Arabidopsis plant at 5 uM by pER8-GFP reporter assay	B	BAO_0000019	assay format	Homo sapiens	None	None	None	None	CHEMBL206	Estrogen receptor alpha	Homo sapiens	SINGLE PROTEIN	CHEMBL1158799	1	Scientific Literature	J. Nat. Prod.	2005	None
CHEMBL1627845		0	344.45	0	3.40	E7-alpha-1,2 (9)	CCOC(=O)[C@@H]1Cc2cc(O)ccc2[C@H]2CC[C@]3(C)[C@@H](O)CC[C@H]3[C@@H]21	Activity	'='	11.0										False	CHEMBL677862	Binding of [3H]E2 alkyl ester to human estrogen receptor alpha ligand binding domain expressed in Escherichia coli	B	BAO_0000019	assay format	Homo sapiens	None	None	None	None	CHEMBL206	Estrogen receptor alpha	Homo sapiens	SINGLE PROTEIN	CHEMBL1145034	1	Scientific Literature	J. Med. Chem.	2003	None
CHEMBL558943		0	1047.43	None	None	20	C[C@]12CC[C@@H]3c4ccc(O)cc4CC[C@H]3[C@@H]1CC[C@@]2(O)C#Cc1ccc(OCCCCOCCCCOCCCCOCCCCOc2ccc(C#C[C@]3(O)CC[C@H]4[C@@H]5CCc6cc(O)ccc6[C@H]5CC[C@@]43C)cc2)cc1	RBA	'='	2.6	%				UO_0000187					False	CHEMBL1057727	Displacement of [3H]estradiol from full-length human estrogen receptor alpha by radiometric assay relative to estradiol	B	BAO_0000357	single protein format	Homo sapiens	None	None	None	None	CHEMBL206	Estrogen receptor alpha	Homo sapiens	SINGLE PROTEIN	CHEMBL1151900	1	Scientific Literature	Bioorg. Med. Chem.	2009	None
CHEMBL98470		0	470.66	1	6.32	19e	CC(C)c1ccc(N2CCc3cc(O)ccc3C2(C)c2ccc(OCCN3CCCC3)cc2)cc1	IC50	'='	44.0	nM	7.36			UO_0000065	15.63	0.29	1.04	20.47	True	CHEMBL682290	Inhibitory concentration against estrogen receptor alpha using radioligand binding assay.	B	BAO_0000357	single protein format	None	None	None	None	None	CHEMBL206	Estrogen receptor alpha	Homo sapiens	SINGLE PROTEIN	CHEMBL1145829	1	Scientific Literature	J. Med. Chem.	2003	None
CHEMBL215802		0	360.25	0	4.16	38	CCCC[C@@]12CCC(=O)C(Br)=C1c1ccc3[nH]nnc3c1C2	EC50	'='	519.0	nM	6.29			UO_0000065					False	CHEMBL855876	Agonist activity at human recombinant ERalpha expressed in HEK293 cells by alkaline phosphatase reporter gene transactivation assay	F	BAO_0000219	cell-based format	Homo sapiens	None	None	HEK293	None	CHEMBL206	Estrogen receptor alpha	Homo sapiens	SINGLE PROTEIN	CHEMBL1146919	1	Scientific Literature	Bioorg. Med. Chem. Lett.	2006	CHEMBL3307715
CHEMBL210063		0	493.65	1	6.32	20c	O=C1CCC2(Cc3ccccc3)Cc3cc(O)ccc3C2=C1c1ccc(OCCN2CCCCC2)cc1	IC50	'='	380.0	nM	6.42			UO_0000065	13.01	0.24	0.10	12.90	False	CHEMBL867419	Binding affinity to human ER alpha	B	BAO_0000357	single protein format	Homo sapiens	None	None	None	None	CHEMBL206	Estrogen receptor alpha	Homo sapiens	SINGLE PROTEIN	CHEMBL1149487	1	Scientific Literature	J. Med. Chem.	2006	None
CHEMBL562860		0	256.35	0	4.01	rac-37b	CCC(C)(Cc1ccc(O)cc1)c1ccc(O)cc1	EC50	'='	10.7	nM	7.97			UO_0000065					False	CHEMBL1043961	Agonist activity at ERalpha expressed in human HEC1 cells assessed as transcriptional potency after 24 hrs by luciferase-beta galactosidase reporter gene assay	F	BAO_0000219	cell-based format	None	None	None	HEC-1	None	CHEMBL206	Estrogen receptor alpha	Homo sapiens	SINGLE PROTEIN	CHEMBL1154151	1	Scientific Literature	Eur. J. Med. Chem.	2009	CHEMBL3308740
CHEMBL385358		0	346.41	0	4.62	7b	CC1=C2c3ccc4[nH]ncc4c3CC2(Cc2ccc(F)cc2)CCC1=O	IC50	'='	82.0	nM	7.09			UO_0000065	20.46	0.37	2.47	15.49	False	CHEMBL866167	Binding affinity to ERalpha L384M/M421G mutant	B	BAO_0000357	single protein format	Homo sapiens	None	None	None	None	CHEMBL206	Estrogen receptor alpha	Homo sapiens	SINGLE PROTEIN	CHEMBL1149487	1	Scientific Literature	J. Med. Chem.	2006	None
CHEMBL378473		0	329.40	0	3.88	15a	CC1=C2c3ccc4[nH]nnc4c3CC2(Cc2ccccc2)CCC1=O	IC50	'='	1200.0	nM	5.92			UO_0000065	17.97	0.32	2.04	10.10	False	CHEMBL866167	Binding affinity to ERalpha L384M/M421G mutant	B	BAO_0000357	single protein format	Homo sapiens	None	None	None	None	CHEMBL206	Estrogen receptor alpha	Homo sapiens	SINGLE PROTEIN	CHEMBL1149487	1	Scientific Literature	J. Med. Chem.	2006	None
CHEMBL388518		0	363.37	0	2.02	12f	CN1C(=O)C2C3OC(C(c4ccc(O)cc4)=C3c3ccc(O)cc3)C2C1=O	RBA	'='	0.02	%				UO_0000187					False	CHEMBL915470	Displacement of [3H]estradiol from human ERalpha relative to estradiol	B	BAO_0000357	single protein format	Homo sapiens	None	None	None	None	CHEMBL206	Estrogen receptor alpha	Homo sapiens	SINGLE PROTEIN	CHEMBL1139477	1	Scientific Literature	J. Med. Chem.	2005	None
CHEMBL364442		0	334.80	1	5.27	NC-12	Oc1ccc(C2=C(c3ccc(Cl)cc3)c3ccc(O)cc3C2)cc1	Relative binding affinity	'='	20.0	%				UO_0000187					False	CHEMBL884294	Binding affinity towards human estrogen receptor alpha in a competitive binding assay using fluorescently labelled estradiol; relative to 4-hydroxytamoxifen	B	BAO_0000357	single protein format	Homo sapiens	None	None	None	None	CHEMBL206	Estrogen receptor alpha	Homo sapiens	SINGLE PROTEIN	CHEMBL1141087	1	Scientific Literature	J. Med. Chem.	2005	None
CHEMBL364442		0	334.80	1	5.27	NC-12	Oc1ccc(C2=C(c3ccc(Cl)cc3)c3ccc(O)cc3C2)cc1	Ki	'='	24.0	nM	7.62			UO_0000065					False	CHEMBL881238	Antagonistic activity against estrogen receptor alpha in presence of 0.1 nM estradiol	F	BAO_0000019	assay format	Homo sapiens	None	None	None	None	CHEMBL206	Estrogen receptor alpha	Homo sapiens	SINGLE PROTEIN	CHEMBL1141087	1	Scientific Literature	J. Med. Chem.	2005	None
CHEMBL197080		0	368.35	1	5.63	NC-15	Oc1ccc(C2=C(c3ccc(C(F)(F)F)cc3)c3ccc(O)cc3C2)cc1	Relative binding affinity	'='	7.0	%				UO_0000187					False	CHEMBL884294	Binding affinity towards human estrogen receptor alpha in a competitive binding assay using fluorescently labelled estradiol; relative to 4-hydroxytamoxifen	B	BAO_0000357	single protein format	Homo sapiens	None	None	None	None	CHEMBL206	Estrogen receptor alpha	Homo sapiens	SINGLE PROTEIN	CHEMBL1141087	1	Scientific Literature	J. Med. Chem.	2005	None
CHEMBL197080		0	368.35	1	5.63	NC-15	Oc1ccc(C2=C(c3ccc(C(F)(F)F)cc3)c3ccc(O)cc3C2)cc1	Ki	'='	2.1	nM	8.68			UO_0000065					False	CHEMBL881238	Antagonistic activity against estrogen receptor alpha in presence of 0.1 nM estradiol	F	BAO_0000019	assay format	Homo sapiens	None	None	None	None	CHEMBL206	Estrogen receptor alpha	Homo sapiens	SINGLE PROTEIN	CHEMBL1141087	1	Scientific Literature	J. Med. Chem.	2005	None
CHEMBL370403		0	342.39	0	4.82	NC-20	CC(=O)c1ccc(C2=C(c3ccc(O)cc3)Cc3cc(O)ccc32)cc1	Ki	'='	7.3	nM	8.14			UO_0000065					False	CHEMBL881238	Antagonistic activity against estrogen receptor alpha in presence of 0.1 nM estradiol	F	BAO_0000019	assay format	Homo sapiens	None	None	None	None	CHEMBL206	Estrogen receptor alpha	Homo sapiens	SINGLE PROTEIN	CHEMBL1141087	1	Scientific Literature	J. Med. Chem.	2005	None
CHEMBL239938		0	269.34	0	3.26	8b	CCN1CC(c2ccc(O)cc2)Cc2ccc(O)cc21	EC50	'='	24330.0	nM	4.61			UO_0000065					False	CHEMBL898606	Agonist activity at human ERalpha expressed in yeast AH109 by yeast two hybrid assay	F	BAO_0000019	assay format	Homo sapiens	None	None	None	None	CHEMBL206	Estrogen receptor alpha	Homo sapiens	SINGLE PROTEIN	CHEMBL1149626	1	Scientific Literature	Bioorg. Med. Chem.	2007	None
CHEMBL106773		0	374.44	1	5.22	4	CC/C(=C(\c1ccc(O)cc1)c1ccc(OCC(=O)O)cc1)c1ccccc1	RBA	'='	1.2										False	CHEMBL673848	Relative binding affinity for human estrogen receptor alpha compared to 17-beta-estradiol	B	BAO_0000357	single protein format	Homo sapiens	None	None	None	None	CHEMBL206	Estrogen receptor alpha	Homo sapiens	SINGLE PROTEIN	CHEMBL1132343	1	Scientific Literature	J. Med. Chem.	1999	None
CHEMBL114159		0	323.18	0	3.82	3b	Oc1ccc([C@@H]2N=CN[C@@H]2c2ccc(O)cc2Cl)c(Cl)c1	EC50	'='	380.0	nM	6.42			UO_0000065					True	CHEMBL712013	Concentration required to activate luciferase expression in MCF-7-2a cells	F	BAO_0000219	cell-based format	Homo sapiens	None	None	None	None	CHEMBL206	Estrogen receptor alpha	Homo sapiens	SINGLE PROTEIN	CHEMBL1148415	1	Scientific Literature	J. Med. Chem.	2004	None
CHEMBL584605		0	256.30	0	3.47	rac-30b	CCC(C(=O)c1ccc(O)cc1)c1ccc(O)cc1	EC50						Not Determined						False	CHEMBL1043961	Agonist activity at ERalpha expressed in human HEC1 cells assessed as transcriptional potency after 24 hrs by luciferase-beta galactosidase reporter gene assay	F	BAO_0000219	cell-based format	None	None	None	HEC-1	None	CHEMBL206	Estrogen receptor alpha	Homo sapiens	SINGLE PROTEIN	CHEMBL1154151	1	Scientific Literature	Eur. J. Med. Chem.	2009	CHEMBL3308740
CHEMBL569766		0	412.28	1	5.21	1	CC(=O)c1ccc2c(c1)[C@@H]1C=CC[C@@H]1[C@H](c1cc3c(cc1Br)OCO3)N2	Activity	'<'	10.0	%				UO_0000187					False	CHEMBL1049722	Agonist activity at GFP-tagged ERalpha expressed in COS7 cells assessed as PI3K activation at 10 uM by PIP3 localization based PH-RFP reporter gene assay relative to 10 nM estradiol	F	BAO_0000219	cell-based format	None	None	None	COS-7	None	CHEMBL206	Estrogen receptor alpha	Homo sapiens	SINGLE PROTEIN	CHEMBL1156808	1	Scientific Literature	J. Med. Chem.	2010	CHEMBL3307648
CHEMBL375438		0	436.49	0	3.96	12h	O=S(=O)(Oc1ccccc1)C1CC2OC1C(c1cccc(O)c1)=C2c1ccc(O)cc1	RBA	'='	0.9	%				UO_0000187					False	CHEMBL915470	Displacement of [3H]estradiol from human ERalpha relative to estradiol	B	BAO_0000357	single protein format	Homo sapiens	None	None	None	None	CHEMBL206	Estrogen receptor alpha	Homo sapiens	SINGLE PROTEIN	CHEMBL1139477	1	Scientific Literature	J. Med. Chem.	2005	None
CHEMBL264349		0	328.42	0	4.48	7a	CC1=C2c3ccc4[nH]ncc4c3CC2(Cc2ccccc2)CCC1=O	IC50	'='	160.0	nM	6.80			UO_0000065	20.69	0.37	2.32	14.85	False	CHEMBL866167	Binding affinity to ERalpha L384M/M421G mutant	B	BAO_0000357	single protein format	Homo sapiens	None	None	None	None	CHEMBL206	Estrogen receptor alpha	Homo sapiens	SINGLE PROTEIN	CHEMBL1149487	1	Scientific Literature	J. Med. Chem.	2006	None
CHEMBL1627812		0	700.72	2	10.50	12b, CH4893237	C[C@]12CC[C@@H]3c4ccc(O)cc4C[C@@H](CCCCCCCC[C@@H](CCCC(F)(F)C(F)(F)C(F)(F)C(F)(F)F)C(=O)O)[C@H]3[C@@H]1CCC2=O	RBA	'='	1.0	%				UO_0000187					False	CHEMBL908635	Displacement of [3H]estradiol from recombinant ERalpha relative to estradiol	B	BAO_0000357	single protein format	Homo sapiens	None	None	None	None	CHEMBL206	Estrogen receptor alpha	Homo sapiens	SINGLE PROTEIN	CHEMBL1149495	1	Scientific Literature	Bioorg. Med. Chem. Lett.	2006	None
CHEMBL380400		0	602.71	2	9.43	3	C[C@]1(c2ccc(O)cc2)CSc2cc(O)ccc2[C@H]1CCCCCCCCC(CCCC(F)(F)C(F)(F)F)C(=O)O	RBA	'='	0.8	%				UO_0000187					False	CHEMBL908635	Displacement of [3H]estradiol from recombinant ERalpha relative to estradiol	B	BAO_0000357	single protein format	Homo sapiens	None	None	None	None	CHEMBL206	Estrogen receptor alpha	Homo sapiens	SINGLE PROTEIN	CHEMBL1149495	1	Scientific Literature	Bioorg. Med. Chem. Lett.	2006	None
CHEMBL209429		0	338.47	1	5.46	24	CCCCC12CCC(=O)C(c3cccs3)=C1c1ccc(O)cc1C2	IC50	'='	70.5	nM	7.15			UO_0000065	21.13	0.41	1.69	19.17	False	CHEMBL852960	Binding affinity to ERalpha by scintillation proximity assay	B	BAO_0000357	single protein format	Homo sapiens	None	None	None	None	CHEMBL206	Estrogen receptor alpha	Homo sapiens	SINGLE PROTEIN	CHEMBL1138102	1	Scientific Literature	Bioorg. Med. Chem. Lett.	2006	None
CHEMBL1097377		0	390.52	1	5.17	3f	C[C@]12CC[C@@H]3c4ccc(O)cc4CC[C@H]3[C@@H]1CC[C@@]2(O)c1ccc2c(c1)COC2	Efficacy	'='	82.2	%				UO_0000187					False	CHEMBL1120816	Transactivation of human ERalpha expressed in HEK293 cells after 18 hrs by luciferase reporter gene assay relative to 17-beta-estradiol	B	BAO_0000219	cell-based format	Homo sapiens	None	None	HEK293	None	CHEMBL206	Estrogen receptor alpha	Homo sapiens	SINGLE PROTEIN	CHEMBL1157750	1	Scientific Literature	J. Med. Chem.	2010	CHEMBL3307715
CHEMBL1097284		0	543.73	2	6.15	3e	Cc1ccc(S(=O)(=O)N2Cc3ccc([C@]4(O)CC[C@H]5[C@@H]6CCc7cc(O)ccc7[C@H]6CC[C@@]54C)cc3C2)cc1	EC50	'='	92.04	nM	7.04			UO_0000065	12.94	0.25	0.89	9.04	False	CHEMBL1120814	Transactivation of human ERalpha expressed in HEK293 cells after 18 hrs by luciferase reporter gene assay	B	BAO_0000219	cell-based format	Homo sapiens	None	None	HEK293	None	CHEMBL206	Estrogen receptor alpha	Homo sapiens	SINGLE PROTEIN	CHEMBL1157750	1	Scientific Literature	J. Med. Chem.	2010	CHEMBL3307715
CHEMBL280538		0	381.47	0	4.21	4	C[C@@H]1C(=O)c2ccc(O)cc2O[C@@H]1c1ccc(OCCN2CCCCC2)cc1	IC50	'='	3563.0	nM	5.45			UO_0000065	14.28	0.27	1.24	9.23	False	CHEMBL676818	Binding affinity against human estrogen receptor alpha in competitive binding assay	B	BAO_0000357	single protein format	None	None	None	None	None	CHEMBL206	Estrogen receptor alpha	Homo sapiens	SINGLE PROTEIN	CHEMBL1147620	1	Scientific Literature	Bioorg. Med. Chem. Lett.	2004	None
CHEMBL44	GENISTEIN	2	270.24	0	2.58	genistein	O=c1c(-c2ccc(O)cc2)coc2cc(O)cc(O)c12	RBA	'='	0.7	%				UO_0000187					False	CHEMBL841903	Relative binding affinity (RBA) at Human estrogen receptor alpha (radiometric binding assay with [3H]estradiol using full-length human ER alpha)	B	BAO_0000357	single protein format	None	None	None	None	None	CHEMBL206	Estrogen receptor alpha	Homo sapiens	SINGLE PROTEIN	CHEMBL1134292	1	Scientific Literature	J. Med. Chem.	2001	None
CHEMBL2137046	AFIMOXIFENE	3	387.52	1	5.70	4-OHT	CCC(=C(c1ccc(O)cc1)c1ccc(OCCN(C)C)cc1)c1ccccc1	RBA	'='	38.5										False	CHEMBL840171	Relative binding affinity for Estrogen receptor alpha	B	BAO_0000357	single protein format	None	None	None	None	None	CHEMBL206	Estrogen receptor alpha	Homo sapiens	SINGLE PROTEIN	CHEMBL1143594	1	Scientific Literature	J. Med. Chem.	2005	None
CHEMBL1082423		0	356.23	0	4.15	2h	O=c1c(Oc2ccc(F)cc2)c(C(F)(F)F)oc2c(O)c(O)ccc12	Activity	'='	25.0	uM				UO_0000064					False	CHEMBL1119435	Agonist activity at ERalpha expressed in yeast assessed as alpha-galactosidase activity relative to E2	F	BAO_0000019	assay format	None	None	None	None	None	CHEMBL206	Estrogen receptor alpha	Homo sapiens	SINGLE PROTEIN	CHEMBL1155450	1	Scientific Literature	J. Med. Chem.	2010	None
CHEMBL418212		0	284.34	0	4.18	10	CC(=O)c1cc(-c2cc3ccc(O)cc3s2)ccc1O	EC50	'>'	1000.0	nM				UO_0000065					False	CHEMBL883442	Activation of estrogen response element in HeLa cells stably transfected with human Estrogen receptor alpha.	B	BAO_0000219	cell-based format	None	None	None	HeLa	None	CHEMBL206	Estrogen receptor alpha	Homo sapiens	SINGLE PROTEIN	CHEMBL1135900	1	Scientific Literature	J. Med. Chem.	2002	CHEMBL3308376
CHEMBL380717		0	270.28	0	3.28	44	Cc1c(O)ccc2c1oc(=O)c1c(C)c(O)cc(C)c12	IC50	'='	716.0	nM	6.14			UO_0000065	22.74	0.42	2.87	8.70	False	CHEMBL865582	Binding affinity to ERalpha	B	BAO_0000357	single protein format	Homo sapiens	None	None	None	None	CHEMBL206	Estrogen receptor alpha	Homo sapiens	SINGLE PROTEIN	CHEMBL1139663	1	Scientific Literature	Bioorg. Med. Chem. Lett.	2006	None
CHEMBL205350		0	321.13	0	3.43	40	Cc1c(O)ccc2c1c(=O)oc1c(Br)c(O)ccc12	IC50	'='	1920.0	nM	5.72			UO_0000065	17.80	0.41	2.29	8.09	False	CHEMBL865582	Binding affinity to ERalpha	B	BAO_0000357	single protein format	Homo sapiens	None	None	None	None	CHEMBL206	Estrogen receptor alpha	Homo sapiens	SINGLE PROTEIN	CHEMBL1139663	1	Scientific Literature	Bioorg. Med. Chem. Lett.	2006	None
CHEMBL178763		0	295.12	0	3.74	12d (table 1)	Oc1ccc2nn(-c3ccc(O)c(Cl)c3)c(Cl)c2c1	Relative binding affinity	'='	0.023										False	CHEMBL836278	Relative binding affinity for human estrogen receptor alpha	B	BAO_0000357	single protein format	Homo sapiens	None	None	None	None	CHEMBL206	Estrogen receptor alpha	Homo sapiens	SINGLE PROTEIN	CHEMBL1145187	1	Scientific Literature	J. Med. Chem.	2005	None
CHEMBL181245		0	278.32	0	2.94	10 (Racemic)	CC1=CC[C@@]2(CO)CO[C@@H](c3ccc(O)c(F)c3)[C@@H]1C2	EC50	'='	4.6	nM	8.34			UO_0000065					False	CHEMBL834422	In vitro agonist activity for estrogen receptor alpha expressed in COS-1 cells	F	BAO_0000219	cell-based format	Homo sapiens	None	None	COS-1	None	CHEMBL206	Estrogen receptor alpha	Homo sapiens	SINGLE PROTEIN	CHEMBL1142017	1	Scientific Literature	Bioorg. Med. Chem. Lett.	2005	CHEMBL3308351
CHEMBL362609		0	352.13	0	3.04	12f (table 1)	Oc1ccc(-n2nc3ccc(O)cc3c2I)cc1	Relative binding affinity	'='	0.17										False	CHEMBL836278	Relative binding affinity for human estrogen receptor alpha	B	BAO_0000357	single protein format	Homo sapiens	None	None	None	None	CHEMBL206	Estrogen receptor alpha	Homo sapiens	SINGLE PROTEIN	CHEMBL1145187	1	Scientific Literature	J. Med. Chem.	2005	None
CHEMBL491705	EBENFURAN II	0	300.27	0	3.04	2, ebenfuran II	COc1cc(O)c2c(C=O)c(-c3ccc(O)cc3O)oc2c1	IC50	'='	43.0	nM	7.37			UO_0000065	24.53	0.46	4.33	7.36	False	CHEMBL968170	Displacement of [3H]estradiol from estrogen receptor	B	BAO_0000357	single protein format	None	None	None	None	None	CHEMBL206	Estrogen receptor alpha	Homo sapiens	SINGLE PROTEIN	CHEMBL1155648	1	Scientific Literature	J. Nat. Prod.	2000	None
CHEMBL264655		0	325.82	0	3.65	10f	CCCN(c1ccccc1Cl)S(=O)(=O)c1ccc(O)cc1	Efficacy	'='	108.0	%				UO_0000187					False	CHEMBL864087	Effect on binding to ER in Ad5-wt-ER-infected HAECT1 cells by NF-kappaB luciferase reporter at 10 uM relative to estradiol	F	BAO_0000219	cell-based format	Homo sapiens	None	None	HAECT1	None	CHEMBL206	Estrogen receptor alpha	Homo sapiens	SINGLE PROTEIN	CHEMBL1149456	1	Scientific Literature	Bioorg. Med. Chem. Lett.	2006	None
CHEMBL203860		0	339.42	0	3.79	4l	O=S(=O)(c1ccc(O)cc1)N(Cc1ccccc1)c1ccccc1	Efficacy	'='	79.0	%				UO_0000187					False	CHEMBL864087	Effect on binding to ER in Ad5-wt-ER-infected HAECT1 cells by NF-kappaB luciferase reporter at 10 uM relative to estradiol	F	BAO_0000219	cell-based format	Homo sapiens	None	None	HAECT1	None	CHEMBL206	Estrogen receptor alpha	Homo sapiens	SINGLE PROTEIN	CHEMBL1149456	1	Scientific Literature	Bioorg. Med. Chem. Lett.	2006	None
CHEMBL203565		0	309.36	0	3.14	10e	CCCN(c1ccccc1F)S(=O)(=O)c1ccc(O)cc1	Efficacy	'='	63.0	%				UO_0000187					False	CHEMBL864089	Effect on binding to ER in Ad5-wt-ER-infected HAECT1 cells by creatine kinase expression at 10 uM relative to estradiol	F	BAO_0000219	cell-based format	Homo sapiens	None	None	HAECT1	None	CHEMBL206	Estrogen receptor alpha	Homo sapiens	SINGLE PROTEIN	CHEMBL1149456	1	Scientific Literature	Bioorg. Med. Chem. Lett.	2006	None
CHEMBL135739		0	267.33	0	3.90	29b	CC[C@H](c1ccc(O)cc1)[C@@H](C#N)c1ccc(O)cc1	RBA	'='	17.0	%				UO_0000187					True	CHEMBL841903	Relative binding affinity (RBA) at Human estrogen receptor alpha (radiometric binding assay with [3H]estradiol using full-length human ER alpha)	B	BAO_0000357	single protein format	None	None	None	None	None	CHEMBL206	Estrogen receptor alpha	Homo sapiens	SINGLE PROTEIN	CHEMBL1134292	1	Scientific Literature	J. Med. Chem.	2001	None
CHEMBL135	ESTRADIOL	4	272.39	0	3.61	1	C[C@]12CC[C@@H]3c4ccc(O)cc4CC[C@H]3[C@@H]1CC[C@@H]2O	IC50	'='	0.75	nM	9.12			UO_0000065	33.50	0.62	5.51	22.55	False	CHEMBL863381	Displacement of [3H]17beta-estradiol from recombinant human ERalpha expressed in 293T cells	B	BAO_0000219	cell-based format	Homo sapiens	None	None	293T	None	CHEMBL206	Estrogen receptor alpha	Homo sapiens	SINGLE PROTEIN	CHEMBL1141242	1	Scientific Literature	Bioorg. Med. Chem. Lett.	2005	None
CHEMBL425399		0	307.37	0	2.62	4p	CCN(c1ccccc1OC)S(=O)(=O)c1ccc(O)cc1	Efficacy	'='	54.0	%				UO_0000187					False	CHEMBL864089	Effect on binding to ER in Ad5-wt-ER-infected HAECT1 cells by creatine kinase expression at 10 uM relative to estradiol	F	BAO_0000219	cell-based format	Homo sapiens	None	None	HAECT1	None	CHEMBL206	Estrogen receptor alpha	Homo sapiens	SINGLE PROTEIN	CHEMBL1149456	1	Scientific Literature	Bioorg. Med. Chem. Lett.	2006	None
CHEMBL1358	FULVESTRANT	4	606.78	2	8.68	ICI-182780	C[C@]12CC[C@@H]3c4ccc(O)cc4C[C@@H](CCCCCCCCC[S+]([O-])CCCC(F)(F)C(F)(F)F)[C@H]3[C@@H]1CC[C@@H]2O	Activity						Active						False	CHEMBL1219996	Antagonist activity at human ERalpha expressed in human HeLa cells coexpressing ERE-E1b-Luc assessed as inhibition of estradiol-induced transcriptional activation at 1 uM after 48 hrs by luciferase reporter gene assay	F	BAO_0000219	cell-based format	Homo sapiens	None	None	HeLa	None	CHEMBL206	Estrogen receptor alpha	Homo sapiens	SINGLE PROTEIN	CHEMBL1212848	1	Scientific Literature	Bioorg. Med. Chem.	2010	CHEMBL3308376
CHEMBL135	ESTRADIOL	4	272.39	0	3.61	estradiol	C[C@]12CC[C@@H]3c4ccc(O)cc4CC[C@H]3[C@@H]1CC[C@@H]2O	EC50	'='	0.49	nM	9.31			UO_0000065					True	CHEMBL712011	Agonist activity in transcriptional activation assay in MCF-7-2a cells compared to estradiol E2	F	BAO_0000219	cell-based format	Homo sapiens	None	None	None	None	CHEMBL206	Estrogen receptor alpha	Homo sapiens	SINGLE PROTEIN	CHEMBL1135523	1	Scientific Literature	J. Med. Chem.	2002	None
CHEMBL479581		0	318.38	0	3.80	31, DEPIQ-4CN	CCC1(CC)C(=O)N(c2ccc(C#N)cc2)C(=O)c2ccccc21	Activity						Not Active						False	CHEMBL990112	Displacement of [3H]estradiol from estrogen receptor expressed in human T47D cells	B	BAO_0000219	cell-based format	Homo sapiens	None	None	T47D	None	CHEMBL206	Estrogen receptor alpha	Homo sapiens	SINGLE PROTEIN	CHEMBL1155106	1	Scientific Literature	Bioorg. Med. Chem.	2008	CHEMBL3307606
CHEMBL358468		0	473.63	0	3.34	8	CN1CCN(c2nc(NCCCc3ccccc3)nc(NC3CCc4ccc(O)cc4C3)n2)CC1	Ki	'>'	10000.0	nM				UO_0000065					False	CHEMBL682301	In vitro binding affinity towards human Estrogen receptor alpha using [3H]17-beta-estradiol as radioligand	B	BAO_0000357	single protein format	None	None	None	None	None	CHEMBL206	Estrogen receptor alpha	Homo sapiens	SINGLE PROTEIN	CHEMBL1135674	1	Scientific Literature	J. Med. Chem.	2002	None
CHEMBL2112892		0	494.04	0	3.50	33	CN(CCCc1ccc(Cl)cc1)c1nc(NCCc2ccc(O)cc2)nc(N2C[C@@H]3C[C@H]2CN3)n1	Ki	'='	2275.0	nM	5.64			UO_0000065	11.42	0.22	2.14	6.31	False	CHEMBL682301	In vitro binding affinity towards human Estrogen receptor alpha using [3H]17-beta-estradiol as radioligand	B	BAO_0000357	single protein format	None	None	None	None	None	CHEMBL206	Estrogen receptor alpha	Homo sapiens	SINGLE PROTEIN	CHEMBL1135674	1	Scientific Literature	J. Med. Chem.	2002	None
CHEMBL1099199		0	298.38	0	3.58	rac-51ab	CC(O)(CC(=O)CCCc1ccc(O)cc1)c1ccccc1	RBA	'='	0.32	%				UO_0000187					False	CHEMBL1114725	Displacement of [3H]estradiol from human ERalpha expressed in african green monkey COS1 cells assessed as relative binding affinity after 2 hrs by liquid scintillation counting relative to estradiol	B	BAO_0000219	cell-based format	Homo sapiens	None	None	COS-1	None	CHEMBL206	Estrogen receptor alpha	Homo sapiens	SINGLE PROTEIN	CHEMBL1157808	1	Scientific Literature	Bioorg. Med. Chem.	2010	CHEMBL3308351
CHEMBL1094861	3-[2-(3-HYDROXY-PHENYL)-ETHYL]-5-METHYL-5-PHENYL-4,5-DIHYDRO-ISOXAZOLE (ENANTIOMERIC MIX)	0	281.36	0	4.02	38b, enantiomer	CC1(c2ccccc2)CC(CCc2cccc(O)c2)=NO1	Activity	'='	7.1	%				UO_0000187					False	CHEMBL1114726	Agonist activity at ERalpha expressed in HEK293 cells at 10 uM after 24 hrs by luciferase reporter gene assay relative to 3,17-beta-estradiol	F	BAO_0000219	cell-based format	None	None	None	HEK293	None	CHEMBL206	Estrogen receptor alpha	Homo sapiens	SINGLE PROTEIN	CHEMBL1157808	1	Scientific Literature	Bioorg. Med. Chem.	2010	CHEMBL3307715
CHEMBL150290		0	614.19	2	5.24	49	CN(CCCc1ccc(Cl)cc1)c1nc(NCCc2ccc(O)cc2)nc(N2CCN(C(=O)CCc3ccccc3)CC2)n1	Ki	'='	1050.0	nM	5.98			UO_0000065	9.73	0.19	0.74	6.12	False	CHEMBL682301	In vitro binding affinity towards human Estrogen receptor alpha using [3H]17-beta-estradiol as radioligand	B	BAO_0000357	single protein format	None	None	None	None	None	CHEMBL206	Estrogen receptor alpha	Homo sapiens	SINGLE PROTEIN	CHEMBL1135674	1	Scientific Literature	J. Med. Chem.	2002	None
CHEMBL150593		0	588.18	1	3.81	54	CC(C)S(=O)(=O)N1CCN(c2nc(NCCc3ccc(O)cc3)nc(N(C)CCCc3ccc(Cl)cc3)n2)CC1	Ki	'>'	10000.0	nM				UO_0000065					False	CHEMBL682301	In vitro binding affinity towards human Estrogen receptor alpha using [3H]17-beta-estradiol as radioligand	B	BAO_0000357	single protein format	None	None	None	None	None	CHEMBL206	Estrogen receptor alpha	Homo sapiens	SINGLE PROTEIN	CHEMBL1135674	1	Scientific Literature	J. Med. Chem.	2002	None
CHEMBL1097874	2-HYDROXY-1,7-DI-(4-HYDROXY-PHENYL)-HEPTAN-4-ONE (ENANTIOMERIC MIX)	0	314.38	0	2.98	32a, enantiomer	O=C(CCCc1ccc(O)cc1)CC(O)Cc1ccc(O)cc1	Activity	'='	87.4	%				UO_0000187					False	CHEMBL1114726	Agonist activity at ERalpha expressed in HEK293 cells at 10 uM after 24 hrs by luciferase reporter gene assay relative to 3,17-beta-estradiol	F	BAO_0000219	cell-based format	None	None	None	HEK293	None	CHEMBL206	Estrogen receptor alpha	Homo sapiens	SINGLE PROTEIN	CHEMBL1157808	1	Scientific Literature	Bioorg. Med. Chem.	2010	CHEMBL3307715
CHEMBL3350289		0	292.38	0	4.39	2a(S,S)	C[C@H]1Cc2cc(O)ccc2C2=C1c1ccc(O)cc1C[C@@H]2C	Relative binding affinity	'='	9.3										False	CHEMBL673850	Binding affinity for human Estrogen receptor alpha	B	BAO_0000357	single protein format	Homo sapiens	None	None	None	None	CHEMBL206	Estrogen receptor alpha	Homo sapiens	SINGLE PROTEIN	CHEMBL1132262	1	Scientific Literature	J. Med. Chem.	1999	None
CHEMBL1097516	5-BENZYL-3-[3-(3,4-DIHYDROXY-PHENYL)-PROPYL]-4,5-DIHYDRO-ISOXAZOLE (ENANTIOMERIC MIX)	0	311.38	0	3.81	27b, enantiomer	Oc1ccc(CCCC2=NOC(Cc3ccccc3)C2)cc1O	Activity	'='	2.1	%				UO_0000187					False	CHEMBL1114726	Agonist activity at ERalpha expressed in HEK293 cells at 10 uM after 24 hrs by luciferase reporter gene assay relative to 3,17-beta-estradiol	F	BAO_0000219	cell-based format	None	None	None	HEK293	None	CHEMBL206	Estrogen receptor alpha	Homo sapiens	SINGLE PROTEIN	CHEMBL1157808	1	Scientific Literature	Bioorg. Med. Chem.	2010	CHEMBL3307715
CHEMBL1098480	3-[3-(4-HYDROXY-PHENYL)-PROPYL]-5-PHENYL-4,5-DIHYDRO-ISOXAZOLE (ENANTIOMERIC MIX)	0	281.36	0	4.23	45b, enantiomer	Oc1ccc(CCCC2=NOC(c3ccccc3)C2)cc1	Activity	'='	65.0	%				UO_0000187					False	CHEMBL1114726	Agonist activity at ERalpha expressed in HEK293 cells at 10 uM after 24 hrs by luciferase reporter gene assay relative to 3,17-beta-estradiol	F	BAO_0000219	cell-based format	None	None	None	HEK293	None	CHEMBL206	Estrogen receptor alpha	Homo sapiens	SINGLE PROTEIN	CHEMBL1157808	1	Scientific Literature	Bioorg. Med. Chem.	2010	CHEMBL3307715
CHEMBL343218		0	372.42	0	4.89	4f	CCc1c(-c2ccc(O)cc2)nn(-c2ccc(O)cc2)c1-c1ccc(O)cc1	RBA	'='	36.0										False	CHEMBL681156	Relative binding affinity was determined for Estrogen receptor 1 using 10 nM [3H]-E2 as tracer (estradiol 100%)	B	BAO_0000357	single protein format	None	None	None	None	None	CHEMBL206	Estrogen receptor alpha	Homo sapiens	SINGLE PROTEIN	CHEMBL1133562	1	Scientific Literature	J. Med. Chem.	2000	None
CHEMBL509531		0	1229.32	None	None	SID17389047	C[C@H]1[C@H]2[C@@H](O[C@]13CC[C@@H](C)CO3)[C@@H](O)[C@H]1[C@@H]3CC[C@H]4C[C@@H](O[C@@H]5O[C@H](CO)[C@H](O[C@@H]6O[C@H](CO)[C@@H](O)[C@H](O[C@@H]7OC[C@@H](O)[C@H](O)[C@H]7O)[C@H]6O[C@@H]6O[C@H](CO)[C@@H](O)[C@H](O[C@@H]7O[C@H](CO)[C@@H](O)[C@H](O)[C@H]7O)[C@H]6O)[C@H](O)[C@H]5O)[C@H](O)C[C@]4(C)[C@H]3CC[C@@]12C	Potency		31622.8	nM			inconclusive	UO_0000065					False	CHEMBL1794364	PUBCHEM_BIOASSAY: qHTS assay for small molecule agonists of estrogen receptor alpha signaling. (Class of assay: confirmatory)	F	BAO_0000019	assay format	None	None	None	None	None	CHEMBL206	Estrogen receptor alpha	Homo sapiens	SINGLE PROTEIN	CHEMBL1201862	7	PubChem BioAssays			None
CHEMBL1428964		0	287.23	0	3.41	SID17389197	O=C(O)c1cc(/N=N/c2ccc([N+](=O)[O-])cc2)ccc1O	Potency		28183.8	nM			inconclusive	UO_0000065					False	CHEMBL1794364	PUBCHEM_BIOASSAY: qHTS assay for small molecule agonists of estrogen receptor alpha signaling. (Class of assay: confirmatory)	F	BAO_0000019	assay format	None	None	None	None	None	CHEMBL206	Estrogen receptor alpha	Homo sapiens	SINGLE PROTEIN	CHEMBL1201862	7	PubChem BioAssays			None
CHEMBL2114182		0	292.38	0	4.39	2a(R,R)	C[C@@H]1Cc2cc(O)ccc2C2=C1c1ccc(O)cc1C[C@H]2C	Relative binding affinity	'='	24.0										False	CHEMBL673850	Binding affinity for human Estrogen receptor alpha	B	BAO_0000357	single protein format	Homo sapiens	None	None	None	None	CHEMBL206	Estrogen receptor alpha	Homo sapiens	SINGLE PROTEIN	CHEMBL1132262	1	Scientific Literature	J. Med. Chem.	1999	None
CHEMBL1358	FULVESTRANT	4	606.78	2	8.68	ICI-182780	C[C@]12CC[C@@H]3c4ccc(O)cc4C[C@@H](CCCCCCCCC[S+]([O-])CCCC(F)(F)C(F)(F)F)[C@H]3[C@@H]1CC[C@@H]2O	Ki	'='	1.04	nM	8.98			UO_0000065	14.80	0.30	0.30	15.61	False	CHEMBL681151	In vitro displacement of 0.5 nM [3H]17-beta-estradiol from human Estrogen receptor alpha	B	BAO_0000357	single protein format	Homo sapiens	None	None	None	None	CHEMBL206	Estrogen receptor alpha	Homo sapiens	SINGLE PROTEIN	CHEMBL1136756	1	Scientific Literature	J. Med. Chem.	2003	None
CHEMBL2111532		0	463.60	1	5.93	4 [(+/-)-cis]	Oc1ccc([C@@H]2Sc3cc(O)ccc3O[C@H]2c2ccc(OCCN3CCCCC3)cc2)cc1	IC50	'='	9.6	nM	8.02			UO_0000065	17.29	0.33	2.09	12.90	False	CHEMBL679889	In vitro binding affinity for Estrogen receptor alpha in HEK 293 cells	B	BAO_0000219	cell-based format	Homo sapiens	None	None	HEK293	None	CHEMBL206	Estrogen receptor alpha	Homo sapiens	SINGLE PROTEIN	CHEMBL1149328	1	Scientific Literature	J. Med. Chem.	2004	CHEMBL3307715
CHEMBL293452		0	409.51	0	4.83	19e	COc1cccc2c1-c1ccc(NS(C)(=O)=O)cc1C(c1cc(C)cc(C)c1)O2	IC50						Not Determined						False	CHEMBL674662	Displacement of [3H]estradiol from human estrogen receptor alpha; ND means Not determined	B	BAO_0000357	single protein format	Homo sapiens	None	None	None	None	CHEMBL206	Estrogen receptor alpha	Homo sapiens	SINGLE PROTEIN	CHEMBL1147539	1	Scientific Literature	Bioorg. Med. Chem. Lett.	2004	None
CHEMBL293599		0	241.29	0	3.20	5	Oc1ccc(C2CCc3cc(O)ccc3N2)cc1	Ki	'='	170.0	nM	6.77			UO_0000065	28.06	0.51	3.57	12.90	False	CHEMBL682298	Binding affinity for estrogen receptor alpha	B	BAO_0000357	single protein format	Homo sapiens	None	None	None	None	CHEMBL206	Estrogen receptor alpha	Homo sapiens	SINGLE PROTEIN	CHEMBL1136521	1	Scientific Literature	Bioorg. Med. Chem. Lett.	2003	None
CHEMBL2112471		0	402.49	1	5.70	12	O=C(O)CCCOc1ccc(/C(=C/CCc2ccccc2)c2cccc(O)c2)cc1	IC50	'='	1700.0	nM	5.77			UO_0000065	14.33	0.26	0.07	8.64	False	CHEMBL682292	Displacement of [3H]17-beta-estradiol from human estrogen receptor alpha	B	BAO_0000357	single protein format	Homo sapiens	None	None	None	None	CHEMBL206	Estrogen receptor alpha	Homo sapiens	SINGLE PROTEIN	CHEMBL1132343	1	Scientific Literature	J. Med. Chem.	1999	None
CHEMBL334773	DIARYLPROPIONITRILE	0	239.27	0	2.95	rac-5	N#CC(Cc1ccc(O)cc1)c1ccc(O)cc1	EC50	'='	66.0	nM	7.18			UO_0000065					False	CHEMBL1043961	Agonist activity at ERalpha expressed in human HEC1 cells assessed as transcriptional potency after 24 hrs by luciferase-beta galactosidase reporter gene assay	F	BAO_0000219	cell-based format	None	None	None	HEC-1	None	CHEMBL206	Estrogen receptor alpha	Homo sapiens	SINGLE PROTEIN	CHEMBL1154151	1	Scientific Literature	Eur. J. Med. Chem.	2009	CHEMBL3308740
CHEMBL576580		0	242.32	0	3.62	36b	CC(C)(Cc1ccc(O)cc1)c1ccc(O)cc1	RBA	'='	0.132	%				UO_0000187					False	CHEMBL1043955	Displacement of [3H]estradiol from human full length ERalpha assessed as relative binding affinity by competitive radiometric binding assay relative to estradiol	B	BAO_0000357	single protein format	Homo sapiens	None	None	None	None	CHEMBL206	Estrogen receptor alpha	Homo sapiens	SINGLE PROTEIN	CHEMBL1154151	1	Scientific Literature	Eur. J. Med. Chem.	2009	None
CHEMBL577241		0	214.26	0	2.88	25	Oc1ccc(CCc2ccc(O)cc2)cc1	Activity	'='	0.13	%				UO_0000187					False	CHEMBL1043958	Agonist activity at ERalpha expressed in human HEC1 cells assessed as relative transcriptional potency after 24 hrs by luciferase-beta galactosidase reporter gene assay relative to estradiol	F	BAO_0000219	cell-based format	None	None	None	HEC-1	None	CHEMBL206	Estrogen receptor alpha	Homo sapiens	SINGLE PROTEIN	CHEMBL1154151	1	Scientific Literature	Eur. J. Med. Chem.	2009	CHEMBL3308740
CHEMBL497144		0	255.32	0	3.65	4d	Oc1ccc(N(CC2CC2)c2ccc(O)cc2)cc1	RBA	'='	0.054										False	CHEMBL1005364	Displacement of [2,4,6,7-3H]17beta-estradiol from human recombinant ERalpha receptor by liquid scintillation counter relative to 17-beta-estradiol	B	BAO_0000357	single protein format	Homo sapiens	None	None	None	None	CHEMBL206	Estrogen receptor alpha	Homo sapiens	SINGLE PROTEIN	CHEMBL1141697	1	Scientific Literature	Bioorg. Med. Chem. Lett.	2008	None
CHEMBL329849		0	477.63	1	6.24	9	Cc1c(O)ccc2c1O[C@H](c1ccc(OCCN3CCCCC3)cc1)[C@H](c1ccc(O)cc1)S2	IC50	'='	9.3	nM	8.03			UO_0000065					False	CHEMBL679886	Potency in cellular transactivation assay utilizing HEK293 cells stably co-transfected with human estrogen receptor alpha and the alkaline phosphatase reporter gene.	F	BAO_0000219	cell-based format	None	None	None	HEK293	None	CHEMBL206	Estrogen receptor alpha	Homo sapiens	SINGLE PROTEIN	CHEMBL1146754	1	Scientific Literature	Bioorg. Med. Chem. Lett.	2004	CHEMBL3307715
CHEMBL171008		0	282.34	0	3.29	5e	CCC1=N[C@H](c2ccc(O)cc2)[C@H](c2ccc(O)cc2)N1	Relative activation	'='	6.0	%				UO_0000187					False	CHEMBL712015	Activation of luciferase expression in MCF-7-2a cells relative to estradiol (E2)	F	BAO_0000219	cell-based format	Homo sapiens	None	None	None	None	CHEMBL206	Estrogen receptor alpha	Homo sapiens	SINGLE PROTEIN	CHEMBL1148415	1	Scientific Literature	J. Med. Chem.	2004	None
CHEMBL355432		0	352.24	0	3.80	9a	CN1C=[N+](C)[C@@H](c2ccc(O)cc2Cl)[C@H]1c1ccc(O)cc1Cl	Relative activation	'='	54.0	%				UO_0000187					False	CHEMBL712015	Activation of luciferase expression in MCF-7-2a cells relative to estradiol (E2)	F	BAO_0000219	cell-based format	Homo sapiens	None	None	None	None	CHEMBL206	Estrogen receptor alpha	Homo sapiens	SINGLE PROTEIN	CHEMBL1148415	1	Scientific Literature	J. Med. Chem.	2004	None
CHEMBL10560		0	284.40	0	3.54	18	CC#C[C@@]1(O)CC[C@@]2(CC)c3ccc(O)cc3CC[C@@H]2C1	IC50	'='	89.0	nM	7.05			UO_0000065	24.79	0.46	3.51	17.43	False	CHEMBL1022145	Binding affinity to human ERalpha	B	BAO_0000357	single protein format	Homo sapiens	None	None	None	None	CHEMBL206	Estrogen receptor alpha	Homo sapiens	SINGLE PROTEIN	CHEMBL1152783	1	Scientific Literature	J. Med. Chem.	2009	None
CHEMBL335884		0	274.38	0	3.80	16	C[C@@]12CCc3c(sc4cc(O)ccc34)[C@H]1CC[C@H]2O	Ki	'='	13.0	nM	7.89			UO_0000065	28.74	0.57	4.09	19.49	False	CHEMBL677874	Binding affinity against human estrogen receptor alpha	B	BAO_0000357	single protein format	Homo sapiens	None	None	None	None	CHEMBL206	Estrogen receptor alpha	Homo sapiens	SINGLE PROTEIN	CHEMBL1136468	1	Scientific Literature	Bioorg. Med. Chem. Lett.	2003	None
CHEMBL179243		0	284.36	0	4.27	5g	CCOc1ccc(/C=C\c2cc(OC)cc(OC)c2)cc1	Ki	'='	136.0	nM	6.87			UO_0000065	24.15	0.45	2.60	24.80	False	CHEMBL829990	Binding affinity for estrogen receptor (ER) alpha of MCF-7 cell cytosol incubated with 2 nM [3H]estradiol; Agonist	B	BAO_0000219	cell-based format	Homo sapiens	None	None	MCF-7	None	CHEMBL206	Estrogen receptor alpha	Homo sapiens	SINGLE PROTEIN	CHEMBL1139491	1	Scientific Literature	J. Med. Chem.	2005	None
CHEMBL437065		0	300.44	0	3.28	19	C#C[C@]12CC[C@H](O)CC1=CCC1C2CC[C@@]2(C)C1CC[C@@H]2O	IC50	'='	425.0	nM	6.37			UO_0000065	21.21	0.40	3.09	15.75	False	CHEMBL865276	Binding affinity to human ERalpha	B	BAO_0000357	single protein format	Homo sapiens	None	None	None	None	CHEMBL206	Estrogen receptor alpha	Homo sapiens	SINGLE PROTEIN	CHEMBL1149417	1	Scientific Literature	Bioorg. Med. Chem. Lett.	2006	None
CHEMBL178688		0	260.68	0	3.09	30 (table 1)	Oc1ccc(-n2nc3cc(O)ccc3c2Cl)cc1	Relative binding affinity	'='	0.08										False	CHEMBL836278	Relative binding affinity for human estrogen receptor alpha	B	BAO_0000357	single protein format	Homo sapiens	None	None	None	None	CHEMBL206	Estrogen receptor alpha	Homo sapiens	SINGLE PROTEIN	CHEMBL1145187	1	Scientific Literature	J. Med. Chem.	2005	None
CHEMBL179457		0	226.24	0	2.44	10d (table 1)	Oc1ccc(-n2cc3ccc(O)cc3n2)cc1	Relative binding affinity	'='	0.008										False	CHEMBL836278	Relative binding affinity for human estrogen receptor alpha	B	BAO_0000357	single protein format	Homo sapiens	None	None	None	None	CHEMBL206	Estrogen receptor alpha	Homo sapiens	SINGLE PROTEIN	CHEMBL1145187	1	Scientific Literature	J. Med. Chem.	2005	None
CHEMBL179481		0	234.22	0	4.27	4d	Fc1ccc(/C=C/c2cc(F)cc(F)c2)cc1	Ki	'>'	100000.0	nM				UO_0000065					False	CHEMBL829781	Binding affinity for estrogen receptor (ER) alpha of MCF-7 cell cytosol incubated with 2 nM [3H]estradiol	B	BAO_0000219	cell-based format	Homo sapiens	None	None	MCF-7	None	CHEMBL206	Estrogen receptor alpha	Homo sapiens	SINGLE PROTEIN	CHEMBL1139491	1	Scientific Literature	J. Med. Chem.	2005	None
CHEMBL1257168		0	494.49	1	7.06	10b	COc1ccc2c(c1)CC[C@@H]1[C@@H]2CC[C@@]2(C)[C@H]1CC[C@@]2(O)/C=C/CC(F)(F)C(F)(F)C(F)(F)F	EC50	'='	4027.17	nM	5.39			UO_0000065					False	CHEMBL1259724	Agonist activity at ERalpha-LBD in human U2OS cells transfected with Gal4-DBD assessed as increase of transactivation activity after 18 hrs by luciferase reporter gene assay	F	BAO_0000219	cell-based format	Homo sapiens	None	None	U2OS	None	CHEMBL206	Estrogen receptor alpha	Homo sapiens	SINGLE PROTEIN	CHEMBL1255573	1	Scientific Literature	J. Med. Chem.	2010	CHEMBL3307757
CHEMBL138539		0	296.37	1	5.88	8	Oc1ccc2c(-c3ccccc3)c(-c3ccccc3)ccc2c1	Kd	'='	116.0			Non standard unit for type							False	CHEMBL844242	Relative binding affinity for human estrogen receptor alpha by displacement of [3H]-estradiol	B	BAO_0000357	single protein format	Homo sapiens	None	None	None	None	CHEMBL206	Estrogen receptor alpha	Homo sapiens	SINGLE PROTEIN	CHEMBL1134296	1	Scientific Literature	J. Med. Chem.	2001	None
CHEMBL128654		0	289.33	0	4.53	1	O/N=C/c1ccc(-c2ccccc2)c(-c2ccccc2)c1O	Ki	'='	1.1	nM	8.96			UO_0000065	30.96	0.56	4.43	16.96	False	CHEMBL677876	Relative binding affinity for human estrogen receptor alpha compared to [3H]estradiol	B	BAO_0000357	single protein format	Homo sapiens	None	None	None	None	CHEMBL206	Estrogen receptor alpha	Homo sapiens	SINGLE PROTEIN	CHEMBL1145083	1	Scientific Literature	J. Med. Chem.	2003	None
CHEMBL135	ESTRADIOL	4	272.39	0	3.61	17 beta-estradiol	C[C@]12CC[C@@H]3c4ccc(O)cc4CC[C@H]3[C@@H]1CC[C@@H]2O	IC50	'='	5.9	nM	8.23			UO_0000065	30.21	0.56	4.62	20.34	True	CHEMBL682292	Displacement of [3H]17-beta-estradiol from human estrogen receptor alpha	B	BAO_0000357	single protein format	Homo sapiens	None	None	None	None	CHEMBL206	Estrogen receptor alpha	Homo sapiens	SINGLE PROTEIN	CHEMBL1132343	1	Scientific Literature	J. Med. Chem.	1999	None
CHEMBL300384		0	373.67	0	4.03	2	Oc1ccc([C@H]2NCCN[C@H]2c2c(Cl)cc(O)cc2Cl)c(Cl)c1	Activation	'='	20.0	%				UO_0000187					False	CHEMBL712017	Transcriptional activation in MCF-7-2a cells expressing estrogen receptor alpha at 10e-6 M	F	BAO_0000219	cell-based format	Homo sapiens	None	None	None	None	CHEMBL206	Estrogen receptor alpha	Homo sapiens	SINGLE PROTEIN	CHEMBL1134500	1	Scientific Literature	J. Med. Chem.	2001	None
CHEMBL135236		0	268.36	0	3.74	4	C[C@]12CCc3c(ccc4cc(O)ccc34)[C@@H]1CC[C@H]2O	Ki	'='	8.0	nM	8.10			UO_0000065	30.17	0.55	4.36	20.01	False	CHEMBL677874	Binding affinity against human estrogen receptor alpha	B	BAO_0000357	single protein format	Homo sapiens	None	None	None	None	CHEMBL206	Estrogen receptor alpha	Homo sapiens	SINGLE PROTEIN	CHEMBL1136468	1	Scientific Literature	Bioorg. Med. Chem. Lett.	2003	None
CHEMBL569277		0	459.28	1	5.05	3	CC(=O)c1ccc2c(c1)[C@@H]1C=CC[C@@H]1[C@H](c1cc3c(cc1I)OCO3)N2	Activity	'<'	10.0	%				UO_0000187					False	CHEMBL1049722	Agonist activity at GFP-tagged ERalpha expressed in COS7 cells assessed as PI3K activation at 10 uM by PIP3 localization based PH-RFP reporter gene assay relative to 10 nM estradiol	F	BAO_0000219	cell-based format	None	None	None	COS-7	None	CHEMBL206	Estrogen receptor alpha	Homo sapiens	SINGLE PROTEIN	CHEMBL1156808	1	Scientific Literature	J. Med. Chem.	2010	CHEMBL3307648
CHEMBL570596		0	282.36	0	4.80	21	Cc1cc(-c2ccc(-c3cccc(O)c3)s2)ccc1O	Activity						Not Active						False	CHEMBL1036982	Agonist activity at ER in human T47D cells assessed as stimulation of cell proliferation	F	BAO_0000219	cell-based format	Homo sapiens	None	None	T47D	None	CHEMBL206	Estrogen receptor alpha	Homo sapiens	SINGLE PROTEIN	CHEMBL1154625	1	Scientific Literature	J. Med. Chem.	2009	CHEMBL3307606
CHEMBL1087545		0	499.61	1	6.18	1d-(R)	Oc1ccc2c(c1)O[C@H](c1ccc(OCCN3CCCCCC3)cc1)C1=C2CCOc2cc(O)ccc21	IC50	'='	2.2	nM	8.66			UO_0000065	17.33	0.32	2.48	12.13	False	CHEMBL1114100	Displacement of radiolabeled estrogen from estrogen receptor alpha by scintillation counting	B	BAO_0000357	single protein format	None	None	None	None	None	CHEMBL206	Estrogen receptor alpha	Homo sapiens	SINGLE PROTEIN	CHEMBL1153760	1	Scientific Literature	J. Med. Chem.	2009	None
CHEMBL1085899		0	501.62	2	6.42	1c-(S)	CC(C)N(CCOc1ccc([C@@H]2Oc3cc(O)ccc3C3=C2c2ccc(O)cc2OCC3)cc1)C(C)C	IC50	'='	5.6	nM	8.25			UO_0000065	16.45	0.30	1.83	11.56	False	CHEMBL1114100	Displacement of radiolabeled estrogen from estrogen receptor alpha by scintillation counting	B	BAO_0000357	single protein format	None	None	None	None	None	CHEMBL206	Estrogen receptor alpha	Homo sapiens	SINGLE PROTEIN	CHEMBL1153760	1	Scientific Literature	J. Med. Chem.	2009	None
CHEMBL1094732		0	472.63	1	5.40	3b	CC(=O)C1(C(C)=O)Cc2ccc([C@]3(O)CC[C@H]4[C@@H]5CCc6cc(O)ccc6[C@H]5CC[C@@]43C)cc2C1	EC50	'='	335.74	nM	6.47			UO_0000065	13.70	0.25	1.07	8.68	False	CHEMBL1120814	Transactivation of human ERalpha expressed in HEK293 cells after 18 hrs by luciferase reporter gene assay	B	BAO_0000219	cell-based format	Homo sapiens	None	None	HEK293	None	CHEMBL206	Estrogen receptor alpha	Homo sapiens	SINGLE PROTEIN	CHEMBL1157750	1	Scientific Literature	J. Med. Chem.	2010	CHEMBL3307715
CHEMBL135	ESTRADIOL	4	272.39	0	3.61	17-beta-estradiol	C[C@]12CC[C@@H]3c4ccc(O)cc4CC[C@H]3[C@@H]1CC[C@@H]2O	RBA	'='	100.0	%				UO_0000187					True	CHEMBL677860	Percent relative binding affinity for estrogen receptor ligand binding domain expressed in BL21 cells at 2C	B	BAO_0000219	cell-based format	Escherichia coli	None	None	BL21	None	CHEMBL206	Estrogen receptor alpha	Homo sapiens	SINGLE PROTEIN	CHEMBL1145825	1	Scientific Literature	J. Med. Chem.	2003	None
CHEMBL153407		0	515.58	1	3.73	22	CN(CCCc1ccc(C(F)(F)F)cc1)c1nc(NCCc2ccc(O)cc2)nc(N2CCNCC2)n1	Ki	'='	480.0	nM	6.32			UO_0000065	12.26	0.23	2.59	7.06	False	CHEMBL682301	In vitro binding affinity towards human Estrogen receptor alpha using [3H]17-beta-estradiol as radioligand	B	BAO_0000357	single protein format	None	None	None	None	None	CHEMBL206	Estrogen receptor alpha	Homo sapiens	SINGLE PROTEIN	CHEMBL1135674	1	Scientific Literature	J. Med. Chem.	2002	None
CHEMBL1091638		0	316.40	1	5.47	6	CC/C(=C(/c1ccccc1)c1ccc(O)cc1)c1ccc(O)cc1	Activity						Active						False	CHEMBL1106113	Estrogenic activity at wild type ER alpha expressed in T47D:C:4:2 cells coexpressing estrogen response element by duel luciferase reporter gene assay	B	BAO_0000219	cell-based format	None	None	None	T47D:C:4:2	None	CHEMBL206	Estrogen receptor alpha	Homo sapiens	SINGLE PROTEIN	CHEMBL1156189	1	Scientific Literature	J. Med. Chem.	2010	None
CHEMBL1093253		0	316.40	1	5.47	7	CC/C(=C(\c1ccccc1)c1ccc(O)cc1)c1ccc(O)cc1	Activity						Active						False	CHEMBL1106113	Estrogenic activity at wild type ER alpha expressed in T47D:C:4:2 cells coexpressing estrogen response element by duel luciferase reporter gene assay	B	BAO_0000219	cell-based format	None	None	None	T47D:C:4:2	None	CHEMBL206	Estrogen receptor alpha	Homo sapiens	SINGLE PROTEIN	CHEMBL1156189	1	Scientific Literature	J. Med. Chem.	2010	None
CHEMBL135	ESTRADIOL	4	272.39	0	3.61	estradiol	C[C@]12CC[C@@H]3c4ccc(O)cc4CC[C@H]3[C@@H]1CC[C@@H]2O	IA						Not Active						False	CHEMBL676817	In vitro inhibition of 1 nM 17-beta-estradiol induced transcriptional activation in T47D cells expressing estrogen receptor alpha; Inactive at 10e-4 M	B	BAO_0000219	cell-based format	Homo sapiens	None	None	T47D	None	CHEMBL206	Estrogen receptor alpha	Homo sapiens	SINGLE PROTEIN	CHEMBL1135674	1	Scientific Literature	J. Med. Chem.	2002	CHEMBL3307606
CHEMBL1405	ESTRONE	4	270.37	0	3.82	estrone	C[C@]12CC[C@@H]3c4ccc(O)cc4CC[C@H]3[C@@H]1CCC2=O	EC50	'='	7.0	nM	8.15			UO_0000065	30.16	0.56	4.33	21.86	False	CHEMBL1045063	Activity at human recombinant ERalpha by fluorescence polarization assay	B	BAO_0000357	single protein format	Homo sapiens	None	None	None	None	CHEMBL206	Estrogen receptor alpha	Homo sapiens	SINGLE PROTEIN	CHEMBL1154617	1	Scientific Literature	J. Med. Chem.	2009	None
CHEMBL358938		0	600.17	1	4.96	44	CN(CCCc1ccc(Cl)cc1)c1nc(NCCc2ccc(O)cc2)nc(N2CCN(CC(=O)c3ccccc3)CC2)n1	Ki	'='	2040.0	nM	5.69			UO_0000065	9.48	0.18	0.73	5.82	False	CHEMBL682301	In vitro binding affinity towards human Estrogen receptor alpha using [3H]17-beta-estradiol as radioligand	B	BAO_0000357	single protein format	None	None	None	None	None	CHEMBL206	Estrogen receptor alpha	Homo sapiens	SINGLE PROTEIN	CHEMBL1135674	1	Scientific Literature	J. Med. Chem.	2002	None
CHEMBL2068430	Platinum complex	0	794.50	None	None	8-PtI2		RA	'='	81.0	%				UO_0000187					False	CHEMBL879816	Percent relative activation of luciferase expression in MCF-7-2a cells at a concentration of 1 uM	F	BAO_0000219	cell-based format	Homo sapiens	None	None	None	None	CHEMBL206	Estrogen receptor alpha	Homo sapiens	SINGLE PROTEIN	CHEMBL1135523	1	Scientific Literature	J. Med. Chem.	2002	None
CHEMBL1079393		0	332.48	0	3.44	23	C[C@]12CC[C@H]3[C@@H](CC=C4C[C@@H](O)CC[C@@]43C)[C@@H]1CC[C@]21O[C@H]1CO	Activity						Not Active						False	CHEMBL1100409	Antagonist activity at ERalpha in human MCF7:D5L cells assessed as inhibition of ERE-dependent luciferase expression at 1 uM relative to ICI-182780	F	BAO_0000219	cell-based format	Homo sapiens	None	None	None	None	CHEMBL206	Estrogen receptor alpha	Homo sapiens	SINGLE PROTEIN	CHEMBL1154375	1	Scientific Literature	J. Med. Chem.	2009	None
CHEMBL234527		0	269.26	0	2.20	7	COc1ccc(N2C(=O)c3ccc(O)cc3C2=O)cc1	IC50	'='	3300.0	nM	5.48			UO_0000065	20.36	0.37	3.28	8.20	False	CHEMBL888711	Inhibition of human LBD of of ERalpha	B	BAO_0000357	single protein format	Homo sapiens	None	None	None	None	CHEMBL206	Estrogen receptor alpha	Homo sapiens	SINGLE PROTEIN	CHEMBL1146264	1	Scientific Literature	Bioorg. Med. Chem. Lett.	2007	None
CHEMBL135639		0	223.28	0	3.24	16e	N#CC(Cc1ccc(O)cc1)c1ccccc1	RBA	'='	0.005	%				UO_0000187					True	CHEMBL841903	Relative binding affinity (RBA) at Human estrogen receptor alpha (radiometric binding assay with [3H]estradiol using full-length human ER alpha)	B	BAO_0000357	single protein format	None	None	None	None	None	CHEMBL206	Estrogen receptor alpha	Homo sapiens	SINGLE PROTEIN	CHEMBL1134292	1	Scientific Literature	J. Med. Chem.	2001	None
CHEMBL1627672		0	486.63	0	4.36	6	C[C@]12C[C@H](c3ccc(OCCOS(C)(=O)=O)cc3)[C@@H]3c4ccc(O)cc4CC[C@H]3[C@@H]1CC[C@@H]2O	Covalent binding						Active						False	CHEMBL673856	Irreversible inhibition of [3H]estradiol binding to Estrogen receptor alpha; '-' indicates decrease in estradiol binding	B	BAO_0000357	single protein format	Ovis aries	None	None	None	None	CHEMBL206	Estrogen receptor alpha	Homo sapiens	SINGLE PROTEIN	CHEMBL1133702	1	Scientific Literature	J. Med. Chem.	2000	None
CHEMBL137392		0	297.33	0	1.67	2d	CC(C)(C)c1cc(=O)c2cc(OS(N)(=O)=O)ccc2o1	ED50	'>'	100.0	uM		Non standard unit for type		UO_0000064					False	CHEMBL676812	Affinity of compound towards human estrogen receptor alpha	B	BAO_0000357	single protein format	None	None	None	None	None	CHEMBL206	Estrogen receptor alpha	Homo sapiens	SINGLE PROTEIN	CHEMBL1145899	1	Scientific Literature	J. Med. Chem.	2003	None
CHEMBL378675		0	322.40	0	4.99	23	CCCCC12CCC(=O)C(c3ccco3)=C1c1ccc(O)cc1C2	IC50	'='	196.0	nM	6.71			UO_0000065	20.81	0.38	1.72	13.30	False	CHEMBL852960	Binding affinity to ERalpha by scintillation proximity assay	B	BAO_0000357	single protein format	Homo sapiens	None	None	None	None	CHEMBL206	Estrogen receptor alpha	Homo sapiens	SINGLE PROTEIN	CHEMBL1138102	1	Scientific Literature	Bioorg. Med. Chem. Lett.	2006	None
CHEMBL464467	TEFERIN	0	388.50	0	4.47	1i	COc1cc(C(=O)O[C@H]2CC(C)=CC[C@@]3(C)CC[C@@](O)(C(C)C)[C@H]23)ccc1O	Activity						Not Active						False	CHEMBL1004750	Binding affinity to human ERalpha expressed in yeast relative to estradiol	B	BAO_0000019	assay format	Homo sapiens	None	None	None	None	CHEMBL206	Estrogen receptor alpha	Homo sapiens	SINGLE PROTEIN	CHEMBL1150129	1	Scientific Literature	J. Nat. Prod.	2002	None
CHEMBL463042	JAESCHKEANADIOL FERULATE	0	414.54	0	4.87	1n	COc1cc(/C=C/C(=O)O[C@H]2CC(C)=CC[C@@]3(C)CC[C@@](O)(C(C)C)[C@H]23)ccc1O	Activity						Not Active						False	CHEMBL1004750	Binding affinity to human ERalpha expressed in yeast relative to estradiol	B	BAO_0000019	assay format	Homo sapiens	None	None	None	None	CHEMBL206	Estrogen receptor alpha	Homo sapiens	SINGLE PROTEIN	CHEMBL1150129	1	Scientific Literature	J. Nat. Prod.	2002	None
CHEMBL86206		0	497.64	1	7.51	9c	CCCc1c(-c2ccc(O)cc2)oc(-c2ccc(O)cc2)c1-c1ccc(OCCN2CCCCC2)cc1	Ki	'='	34.0	nM	7.47			UO_0000065	15.01	0.28	-0.04	11.30	False	CHEMBL872900	Displacement of [3H]estradiol from Estrogen receptor alpha	B	BAO_0000357	single protein format	Homo sapiens	None	None	None	None	CHEMBL206	Estrogen receptor alpha	Homo sapiens	SINGLE PROTEIN	CHEMBL1133963	1	Scientific Literature	Bioorg. Med. Chem. Lett.	2001	None
CHEMBL150461		0	302.37	1	5.08	3b	CC(=C(c1ccc(O)cc1)c1ccc(O)cc1)c1ccccc1	Estrogenic effect	'='	10.0	%				UO_0000187					False	CHEMBL679348	Estrogenic activity in MCF-7-2a cells as percent activation of 10e-8 M estradiol	F	BAO_0000219	cell-based format	Homo sapiens	None	None	None	None	CHEMBL206	Estrogen receptor alpha	Homo sapiens	SINGLE PROTEIN	CHEMBL1135829	1	Scientific Literature	J. Med. Chem.	2002	None
CHEMBL278703	ERTEBEREL	2	282.34	0	4.12	7a, SERBA-1	Oc1ccc([C@@H]2Oc3ccc(O)cc3[C@@H]3CCC[C@@H]32)cc1	Ki	'='	2.68	nM	8.57			UO_0000065	30.36	0.56	4.45	17.25	True	CHEMBL855028	Displacement of [3H]estradiol from human recombinant ERalpha	B	BAO_0000357	single protein format	Homo sapiens	None	None	None	None	CHEMBL206	Estrogen receptor alpha	Homo sapiens	SINGLE PROTEIN	CHEMBL1137384	1	Scientific Literature	J. Med. Chem.	2006	None
CHEMBL497070		0	301.47	1	5.42	41	CCC/C=C(\CCC)[C@@H](NC(=O)CC(C)C)c1ccccc1	Activity	'='	69.0	%				UO_0000187					False	CHEMBL1023357	Displacement of fluorescein-labeled estradiol from human recombinant ERalpha at 0.2 uM by fluorescence polarization assay	B	BAO_0000357	single protein format	Homo sapiens	None	None	None	None	CHEMBL206	Estrogen receptor alpha	Homo sapiens	SINGLE PROTEIN	CHEMBL1137758	1	Scientific Literature	Bioorg. Med. Chem. Lett.	2009	None
CHEMBL2305288		0	381.46	1	6.06	61	CCCC[C@@H]1C[C@H]1[C@H](NC(=O)c1cccs1)c1ccc(C(F)(F)F)cc1	Activity	'='	50.0	%				UO_0000187					False	CHEMBL1023357	Displacement of fluorescein-labeled estradiol from human recombinant ERalpha at 0.2 uM by fluorescence polarization assay	B	BAO_0000357	single protein format	Homo sapiens	None	None	None	None	CHEMBL206	Estrogen receptor alpha	Homo sapiens	SINGLE PROTEIN	CHEMBL1137758	1	Scientific Literature	Bioorg. Med. Chem. Lett.	2009	None
CHEMBL497905		0	351.45	0	4.69	33	C=C(CCCC)[C@@H](NC(=O)c1ccc(C(=O)OC)cc1)c1ccccc1	Activity	'='	37.0	%				UO_0000187					False	CHEMBL1023359	Displacement of fluorescein-labeled estradiol from human recombinant ERalpha at 5 uM by fluorescence polarization assay	B	BAO_0000357	single protein format	Homo sapiens	None	None	None	None	CHEMBL206	Estrogen receptor alpha	Homo sapiens	SINGLE PROTEIN	CHEMBL1137758	1	Scientific Literature	Bioorg. Med. Chem. Lett.	2009	None
CHEMBL499078		0	425.52	1	6.25	51	CCC/C=C(\CCC)[C@@H](NS(=O)(=O)c1ccc(C(F)(F)F)cc1)c1ccccc1	Activity	'='	90.0	%				UO_0000187					False	CHEMBL1023359	Displacement of fluorescein-labeled estradiol from human recombinant ERalpha at 5 uM by fluorescence polarization assay	B	BAO_0000357	single protein format	Homo sapiens	None	None	None	None	CHEMBL206	Estrogen receptor alpha	Homo sapiens	SINGLE PROTEIN	CHEMBL1137758	1	Scientific Literature	Bioorg. Med. Chem. Lett.	2009	None
CHEMBL502027		0	421.58	1	5.08	53	CCC/C=C(\CCC)[C@@H](NS(=O)(=O)c1cccs1)c1ccc(C(=O)OC)cc1	Activity	'='	33.0	%				UO_0000187					False	CHEMBL1023358	Displacement of fluorescein-labeled estradiol from human recombinant ERalpha at 1 uM by fluorescence polarization assay	B	BAO_0000357	single protein format	Homo sapiens	None	None	None	None	CHEMBL206	Estrogen receptor alpha	Homo sapiens	SINGLE PROTEIN	CHEMBL1137758	1	Scientific Literature	Bioorg. Med. Chem. Lett.	2009	None
CHEMBL507511		0	361.41	1	5.92	32	C=C(CCCC)[C@@H](NC(=O)c1ccc(C(F)(F)F)cc1)c1ccccc1	Activity	'='	27.0	%				UO_0000187					False	CHEMBL1023359	Displacement of fluorescein-labeled estradiol from human recombinant ERalpha at 5 uM by fluorescence polarization assay	B	BAO_0000357	single protein format	Homo sapiens	None	None	None	None	CHEMBL206	Estrogen receptor alpha	Homo sapiens	SINGLE PROTEIN	CHEMBL1137758	1	Scientific Literature	Bioorg. Med. Chem. Lett.	2009	None
CHEMBL498741		0	384.52	1	6.05	64	CCCC[C@@H]1C[C@H]1[C@@H](NC(=O)c1cccnc1)c1ccc(-c2ccccc2)cc1	Activity	'='	53.0	%				UO_0000187					False	CHEMBL1023359	Displacement of fluorescein-labeled estradiol from human recombinant ERalpha at 5 uM by fluorescence polarization assay	B	BAO_0000357	single protein format	Homo sapiens	None	None	None	None	CHEMBL206	Estrogen receptor alpha	Homo sapiens	SINGLE PROTEIN	CHEMBL1137758	1	Scientific Literature	Bioorg. Med. Chem. Lett.	2009	None
CHEMBL497941		0	466.01	1	7.51	14	CCC[C@@H]1C[C@@]1(CCC)[C@@H](NP(=O)(c1ccccc1)c1ccccc1)c1ccc(Cl)cc1	Activity	'='	-44.0	%				UO_0000187					False	CHEMBL1023359	Displacement of fluorescein-labeled estradiol from human recombinant ERalpha at 5 uM by fluorescence polarization assay	B	BAO_0000357	single protein format	Homo sapiens	None	None	None	None	CHEMBL206	Estrogen receptor alpha	Homo sapiens	SINGLE PROTEIN	CHEMBL1137758	1	Scientific Literature	Bioorg. Med. Chem. Lett.	2009	None
CHEMBL400466		0	338.50	0	4.81	31b	CC(C)CNc1cc(/C=C/c2ccccc2)nc(N(C)CC(C)C)n1	Ki	'>'	1000000.0	nM		Outside typical range		UO_0000065					False	CHEMBL1028192	Binding affinity to ERalpha assessed as inhibition of fluorescein-labeled nuclear receptor domain of steroid receptor coactivator 3 by TR-FRET assay	B	BAO_0000357	single protein format	None	None	None	None	None	CHEMBL206	Estrogen receptor alpha	Homo sapiens	SINGLE PROTEIN	CHEMBL1140106	1	Scientific Literature	J. Med. Chem.	2008	None
CHEMBL569766		0	412.28	1	5.21	1, G-1	CC(=O)c1ccc2c(c1)[C@@H]1C=CC[C@@H]1[C@H](c1cc3c(cc1Br)OCO3)N2	Activity						Not Active						False	CHEMBL1226406	Binding affinity to GFP-tagged ERalpha expressed in COS7 cells coexpressing mRFP1-tagged GPR30 assessed as inhibition of E2-Alexa633 binding in nucleus at 1 uM by FACS	B	BAO_0000219	cell-based format	None	None	None	COS-7	None	CHEMBL206	Estrogen receptor alpha	Homo sapiens	SINGLE PROTEIN	CHEMBL1221181	1	Scientific Literature	Nat. Chem. Biol.	2006	CHEMBL3307648
CHEMBL147219		0	342.40	0	4.93	4a	Cc1c(-c2ccc(O)cc2)nn(-c2ccccc2)c1-c1ccc(O)cc1	RBA	'='	0.76										False	CHEMBL681156	Relative binding affinity was determined for Estrogen receptor 1 using 10 nM [3H]-E2 as tracer (estradiol 100%)	B	BAO_0000357	single protein format	None	None	None	None	None	CHEMBL206	Estrogen receptor alpha	Homo sapiens	SINGLE PROTEIN	CHEMBL1133562	1	Scientific Literature	J. Med. Chem.	2000	None
CHEMBL41472		0	332.44	1	5.36	14	Oc1ccc(C(=C2C3CC4CC(C3)CC2C4)c2ccc(O)cc2)cc1	Efficacy	'='	20.0	%				UO_0000187					False	CHEMBL689466	Transcriptional agonistic efficacy against ER alpha at 10e-6 M by cotransfection in HEC-1 cells	F	BAO_0000219	cell-based format	Homo sapiens	None	None	HEC-1	None	CHEMBL206	Estrogen receptor alpha	Homo sapiens	SINGLE PROTEIN	CHEMBL1136773	1	Scientific Literature	J. Med. Chem.	2003	CHEMBL3308740
CHEMBL6619		0	280.37	0	4.86	36	Oc1ccc(C(=C2CCCCC2)c2ccc(O)cc2)cc1	Efficacy	'='	12.0	%				UO_0000187					False	CHEMBL689466	Transcriptional agonistic efficacy against ER alpha at 10e-6 M by cotransfection in HEC-1 cells	F	BAO_0000219	cell-based format	Homo sapiens	None	None	HEC-1	None	CHEMBL206	Estrogen receptor alpha	Homo sapiens	SINGLE PROTEIN	CHEMBL1136773	1	Scientific Literature	J. Med. Chem.	2003	CHEMBL3308740
CHEMBL495135		0	360.51	0	4.94	11a	CC(C)CNc1cc(CCc2ccccc2)nc(NCc2ccccc2)n1	IC50	'='	4500.0	nM	5.35			UO_0000065					False	CHEMBL1028198	Antagonist activity at ERalpha in human HEC1 cells assessed as inhibition of estrogen-induced transcriptional activity after 24 hrs by reporter gene assay	F	BAO_0000219	cell-based format	Homo sapiens	None	None	HEC-1	None	CHEMBL206	Estrogen receptor alpha	Homo sapiens	SINGLE PROTEIN	CHEMBL1140106	1	Scientific Literature	J. Med. Chem.	2008	CHEMBL3308740
CHEMBL356852		0	447.59	0	3.03	2	CN1CCN(c2nc(NCCCc3ccccc3)nc(NCCc3ccc(O)cc3)n2)CC1	Ki	'='	3240.0	nM	5.49			UO_0000065	12.26	0.23	2.46	6.14	False	CHEMBL682301	In vitro binding affinity towards human Estrogen receptor alpha using [3H]17-beta-estradiol as radioligand	B	BAO_0000357	single protein format	None	None	None	None	None	CHEMBL206	Estrogen receptor alpha	Homo sapiens	SINGLE PROTEIN	CHEMBL1135674	1	Scientific Literature	J. Med. Chem.	2002	None
CHEMBL522341		0	446.67	1	7.35	25f	c1ccc(CSc2cc(SCc3ccccc3)nc(SCc3ccccc3)n2)cc1	Ki	'>'	1000000.0	nM		Outside typical range		UO_0000065					False	CHEMBL1028192	Binding affinity to ERalpha assessed as inhibition of fluorescein-labeled nuclear receptor domain of steroid receptor coactivator 3 by TR-FRET assay	B	BAO_0000357	single protein format	None	None	None	None	None	CHEMBL206	Estrogen receptor alpha	Homo sapiens	SINGLE PROTEIN	CHEMBL1140106	1	Scientific Literature	J. Med. Chem.	2008	None
CHEMBL494704		0	375.56	1	6.42	23c	CC(C)CCc1cc(CCC(C)C)nc(NCc2cccc3ccccc23)n1	Ki	'>'	1000000.0	nM		Outside typical range		UO_0000065					False	CHEMBL1028192	Binding affinity to ERalpha assessed as inhibition of fluorescein-labeled nuclear receptor domain of steroid receptor coactivator 3 by TR-FRET assay	B	BAO_0000357	single protein format	None	None	None	None	None	CHEMBL206	Estrogen receptor alpha	Homo sapiens	SINGLE PROTEIN	CHEMBL1140106	1	Scientific Literature	J. Med. Chem.	2008	None
CHEMBL498951		0	560.74	2	8.58	17l	CC(C)CNc1nc(CCc2cccc3ccccc23)cc(N(Cc2cccc3ccccc23)C(=O)OC(C)(C)C)n1	Ki	'>'	1000000.0	nM		Outside typical range		UO_0000065					False	CHEMBL1028192	Binding affinity to ERalpha assessed as inhibition of fluorescein-labeled nuclear receptor domain of steroid receptor coactivator 3 by TR-FRET assay	B	BAO_0000357	single protein format	None	None	None	None	None	CHEMBL206	Estrogen receptor alpha	Homo sapiens	SINGLE PROTEIN	CHEMBL1140106	1	Scientific Literature	J. Med. Chem.	2008	None
CHEMBL494716		0	394.47	1	5.81	2d	C(=C/c1cc(OCc2ccccc2)nc(OCc2ccccc2)n1)\c1ccccc1	Ki	'>'	1000000.0	nM		Outside typical range		UO_0000065					False	CHEMBL1028192	Binding affinity to ERalpha assessed as inhibition of fluorescein-labeled nuclear receptor domain of steroid receptor coactivator 3 by TR-FRET assay	B	BAO_0000357	single protein format	None	None	None	None	None	CHEMBL206	Estrogen receptor alpha	Homo sapiens	SINGLE PROTEIN	CHEMBL1140106	1	Scientific Literature	J. Med. Chem.	2008	None
CHEMBL523514		0	355.49	1	5.89	23d	CC(C)CNc1nc(/C=C/c2ccccc2)cc(/C=C/c2ccccc2)n1	Ki	'>'	1000000.0	nM		Outside typical range		UO_0000065					False	CHEMBL1028192	Binding affinity to ERalpha assessed as inhibition of fluorescein-labeled nuclear receptor domain of steroid receptor coactivator 3 by TR-FRET assay	B	BAO_0000357	single protein format	None	None	None	None	None	CHEMBL206	Estrogen receptor alpha	Homo sapiens	SINGLE PROTEIN	CHEMBL1140106	1	Scientific Literature	J. Med. Chem.	2008	None
CHEMBL523707		0	410.57	1	6.44	18e	CC(C)CCc1cc(NCc2ccccc2)nc(NCc2cccc3ccccc23)n1	Ki	'>'	1000000.0	nM		Outside typical range		UO_0000065					False	CHEMBL1028192	Binding affinity to ERalpha assessed as inhibition of fluorescein-labeled nuclear receptor domain of steroid receptor coactivator 3 by TR-FRET assay	B	BAO_0000357	single protein format	None	None	None	None	None	CHEMBL206	Estrogen receptor alpha	Homo sapiens	SINGLE PROTEIN	CHEMBL1140106	1	Scientific Literature	J. Med. Chem.	2008	None
CHEMBL290759		0	308.42	0	4.98	25	Oc1ccc(C2(c3ccc(O)cc3)C3CCCC2CCC3)cc1	RBA	'='	0.31										False	CHEMBL681153	Affinity for estrogen receptor alpha (ER-alpha) relative to estradiol	B	BAO_0000357	single protein format	None	None	None	None	None	CHEMBL206	Estrogen receptor alpha	Homo sapiens	SINGLE PROTEIN	CHEMBL1144864	1	Scientific Literature	Bioorg. Med. Chem. Lett.	2003	None
CHEMBL521813		0	390.57	0	2.92	14a	CC(C)CCc1cc(S(=O)(=O)CC(C)C)nc(S(=O)(=O)CC(C)C)n1	Ki	'>'	1000000.0	nM		Outside typical range		UO_0000065					False	CHEMBL1028192	Binding affinity to ERalpha assessed as inhibition of fluorescein-labeled nuclear receptor domain of steroid receptor coactivator 3 by TR-FRET assay	B	BAO_0000357	single protein format	None	None	None	None	None	CHEMBL206	Estrogen receptor alpha	Homo sapiens	SINGLE PROTEIN	CHEMBL1140106	1	Scientific Literature	J. Med. Chem.	2008	None
CHEMBL246138		0	302.46	0	3.84	1	C=C[C@]12CC[C@H](O)CC1=CC[C@@H]1[C@@H]2CC[C@]2(C)[C@@H](O)CC[C@@H]12	EC50	'='	980.0	nM	6.01			UO_0000065					True	CHEMBL886324	Agonist activity at human recombinant ERalpha expressed in HEK293 cells by transactivation assay	F	BAO_0000219	cell-based format	Homo sapiens	None	None	HEK293	None	CHEMBL206	Estrogen receptor alpha	Homo sapiens	SINGLE PROTEIN	CHEMBL1139947	1	Scientific Literature	Bioorg. Med. Chem. Lett.	2007	CHEMBL3307715
CHEMBL246341		0	314.47	0	3.84	8	C[C@]12CC[C@H]3[C@@H](CC=C4[C@H]5CC=C[C@]43CC[C@@H]5O)[C@@H]1CC[C@@H]2O	EC50	'='	4893.0	nM	5.31			UO_0000065					False	CHEMBL886324	Agonist activity at human recombinant ERalpha expressed in HEK293 cells by transactivation assay	F	BAO_0000219	cell-based format	Homo sapiens	None	None	HEK293	None	CHEMBL206	Estrogen receptor alpha	Homo sapiens	SINGLE PROTEIN	CHEMBL1139947	1	Scientific Literature	Bioorg. Med. Chem. Lett.	2007	CHEMBL3307715
CHEMBL245577		0	316.44	0	2.85	22	C[C@]12CC[C@H]3[C@@H](CC=C4[C@@H]5C(=O)CC[C@@]43C[C@@H]5O)[C@@H]1CC[C@@H]2O	IC50	'>'	10000.0	nM				UO_0000065					False	CHEMBL886321	Binding affinity to human recombinant ERalpha by scintillation proximity assay	B	BAO_0000357	single protein format	Homo sapiens	None	None	None	None	CHEMBL206	Estrogen receptor alpha	Homo sapiens	SINGLE PROTEIN	CHEMBL1139947	1	Scientific Literature	Bioorg. Med. Chem. Lett.	2007	None
CHEMBL399339		0	845.07	2	11.66	15	Cc1ccc(S(=O)(=O)Oc2ccc3c(C#CCCCCC#C[C@]4(O)CC[C@H]5[C@@H]6CCc7cc(O)ccc7[C@H]6CC[C@@]54C)c(-c4ccc(OCc5ccccc5)cc4)oc3c2)cc1	RBA	'='	0.01										False	CHEMBL887184	Relative binding affinity for ERalpha by competitive [3H]estradiol binding assay relative to estradiol	B	BAO_0000357	single protein format	None	None	None	None	None	CHEMBL206	Estrogen receptor alpha	Homo sapiens	SINGLE PROTEIN	CHEMBL1139896	1	Scientific Literature	Bioorg. Med. Chem. Lett.	2007	None
CHEMBL290759		0	308.42	0	4.98	35	Oc1ccc(C2(c3ccc(O)cc3)C3CCCC2CCC3)cc1	Efficacy	'='	6.0	%				UO_0000187					False	CHEMBL689466	Transcriptional agonistic efficacy against ER alpha at 10e-6 M by cotransfection in HEC-1 cells	F	BAO_0000219	cell-based format	Homo sapiens	None	None	HEC-1	None	CHEMBL206	Estrogen receptor alpha	Homo sapiens	SINGLE PROTEIN	CHEMBL1136773	1	Scientific Literature	J. Med. Chem.	2003	CHEMBL3308740
CHEMBL290759		0	308.42	0	4.98	35	Oc1ccc(C2(c3ccc(O)cc3)C3CCCC2CCC3)cc1	Efficacy	'='	43.0	%				UO_0000187					False	CHEMBL689470	Transcriptional antagonistic efficacy agains ER alpha at 10e-6 M by cotransfection in HEC-1 cells	F	BAO_0000219	cell-based format	Homo sapiens	None	None	HEC-1	None	CHEMBL206	Estrogen receptor alpha	Homo sapiens	SINGLE PROTEIN	CHEMBL1136773	1	Scientific Literature	J. Med. Chem.	2003	CHEMBL3308740
CHEMBL186180		0	228.29	0	2.81	11	CCN(Cc1ccccc1)c1ccc(O)cn1	RBA	'='	0.02										False	CHEMBL839294	Inhibition of [3H]estradiol binding to human estrogen receptor alpha	B	BAO_0000357	single protein format	Homo sapiens	None	None	None	None	CHEMBL206	Estrogen receptor alpha	Homo sapiens	SINGLE PROTEIN	CHEMBL1138654	1	Scientific Literature	Bioorg. Med. Chem. Lett.	2004	None
CHEMBL483694		0	301.82	0	4.53	13b, enantiomer	Cl.c1ccc(CCCC2=NOC(c3ccccc3)C2)cc1	Activity	'='	11.5	%				UO_0000187					False	CHEMBL961424	Activation of human estrogen receptor alpha expressed in HEK293 cells at 10 uM by beta-galactosidase reporter gene assay relative to 3,17 beta-estradiol	B	BAO_0000219	cell-based format	Homo sapiens	None	None	HEK293	None	CHEMBL206	Estrogen receptor alpha	Homo sapiens	SINGLE PROTEIN	CHEMBL1150775	1	Scientific Literature	J. Med. Chem.	2008	CHEMBL3307715
CHEMBL520224		0	251.33	0	4.14	12a, enantiomer	c1ccc(CCC2=NOC(c3ccccc3)C2)cc1	Activity	'='	16.4	%				UO_0000187					True	CHEMBL961424	Activation of human estrogen receptor alpha expressed in HEK293 cells at 10 uM by beta-galactosidase reporter gene assay relative to 3,17 beta-estradiol	B	BAO_0000219	cell-based format	Homo sapiens	None	None	HEK293	None	CHEMBL206	Estrogen receptor alpha	Homo sapiens	SINGLE PROTEIN	CHEMBL1150775	1	Scientific Literature	J. Med. Chem.	2008	CHEMBL3307715
CHEMBL503023		0	252.31	0	3.00	4	O=C(CC(=O)Cc1ccccc1)Cc1ccccc1	Activity	'='	4.3	%				UO_0000187					False	CHEMBL961424	Activation of human estrogen receptor alpha expressed in HEK293 cells at 10 uM by beta-galactosidase reporter gene assay relative to 3,17 beta-estradiol	B	BAO_0000219	cell-based format	Homo sapiens	None	None	HEK293	None	CHEMBL206	Estrogen receptor alpha	Homo sapiens	SINGLE PROTEIN	CHEMBL1150775	1	Scientific Literature	J. Med. Chem.	2008	CHEMBL3307715
CHEMBL44565		0	334.46	1	5.75	32	CC12CCC(CC1=C(c1ccc(O)cc1)c1ccc(O)cc1)C2(C)C	RBA	'='	57.0	%				UO_0000187					False	CHEMBL673843	Binding affinity for purified human Estrogen receptor alpha was determined using a competitive radiometric binding assay with [3H]estradiol	B	BAO_0000357	single protein format	None	None	None	None	None	CHEMBL206	Estrogen receptor alpha	Homo sapiens	SINGLE PROTEIN	CHEMBL1136773	1	Scientific Literature	J. Med. Chem.	2003	None
CHEMBL44565		0	334.46	1	5.75	32	CC12CCC(CC1=C(c1ccc(O)cc1)c1ccc(O)cc1)C2(C)C	Efficacy	'='	24.0	%				UO_0000187					False	CHEMBL689468	Transcriptional agonistic efficacy against ER alpha at 10e-8 M by cotransfection in HEC-1 cells	F	BAO_0000219	cell-based format	Homo sapiens	None	None	HEC-1	None	CHEMBL206	Estrogen receptor alpha	Homo sapiens	SINGLE PROTEIN	CHEMBL1136773	1	Scientific Literature	J. Med. Chem.	2003	CHEMBL3308740
CHEMBL414318		0	893.22	2	7.99	21 a-Beta	C#C[C@]1(O)CC[C@H]2[C@@H]3CCC4=CC(=O)CCC4=C3[C@@H](c3ccc(N(C)CCOC4CC[C@]5(C)[C@H]6C[C@H](O)[C@@]7(C)[C@@H](CC[C@@H]7[C@H](C)CCC(=O)NCC(=O)O)[C@@H]6[C@H](O)C[C@@H]5C4)cc3)C[C@@]21C	Ki						Not Determined						False	CHEMBL839531	Inhibition of human Estrogen receptor alpha	B	BAO_0000357	single protein format	Homo sapiens	None	None	None	None	CHEMBL206	Estrogen receptor alpha	Homo sapiens	SINGLE PROTEIN	CHEMBL1138676	1	Scientific Literature	J. Med. Chem.	2004	None
CHEMBL357283		0	370.37	1	6.01	3d	Oc1ccc(C(=C(CC(F)(F)F)c2ccccc2)c2ccc(O)cc2)cc1	IC50	'='	9.0	nM	8.05			UO_0000065					False	CHEMBL679352	Antiestrogenic activity in MCF-7-2a cells as concentration required to reduce estradiol effect by 50%	F	BAO_0000219	cell-based format	Homo sapiens	None	None	None	None	CHEMBL206	Estrogen receptor alpha	Homo sapiens	SINGLE PROTEIN	CHEMBL1135829	1	Scientific Literature	J. Med. Chem.	2002	None
CHEMBL147782		0	356.43	1	5.18	8b	CCc1c(-c2ccc(O)cc2)nn(-c2ccc(O)cc2)c1-c1ccccc1	RBA	'='	8.9										False	CHEMBL681156	Relative binding affinity was determined for Estrogen receptor 1 using 10 nM [3H]-E2 as tracer (estradiol 100%)	B	BAO_0000357	single protein format	None	None	None	None	None	CHEMBL206	Estrogen receptor alpha	Homo sapiens	SINGLE PROTEIN	CHEMBL1133562	1	Scientific Literature	J. Med. Chem.	2000	None
CHEMBL40512		0	322.45	1	5.45	34	Oc1ccc(C(c2ccc(O)cc2)C2C3CCCC2CCC3)cc1	Efficacy	'='	16.0	%				UO_0000187					False	CHEMBL689468	Transcriptional agonistic efficacy against ER alpha at 10e-8 M by cotransfection in HEC-1 cells	F	BAO_0000219	cell-based format	Homo sapiens	None	None	HEC-1	None	CHEMBL206	Estrogen receptor alpha	Homo sapiens	SINGLE PROTEIN	CHEMBL1136773	1	Scientific Literature	J. Med. Chem.	2003	CHEMBL3308740
CHEMBL306878		0	280.37	0	4.93	NC-1(Et indenestrol A)	CCC1=C(c2ccc(O)cc2)C(CC)c2cc(O)ccc21	Relative binding affinity	'='	28.0	%				UO_0000187					False	CHEMBL884294	Binding affinity towards human estrogen receptor alpha in a competitive binding assay using fluorescently labelled estradiol; relative to 4-hydroxytamoxifen	B	BAO_0000357	single protein format	Homo sapiens	None	None	None	None	CHEMBL206	Estrogen receptor alpha	Homo sapiens	SINGLE PROTEIN	CHEMBL1141087	1	Scientific Literature	J. Med. Chem.	2005	None
CHEMBL371236		0	318.35	0	4.75	NC-11	Oc1ccc(C2=C(c3ccc(F)cc3)c3ccc(O)cc3C2)cc1	EC50	'='	3.9	nM	8.41			UO_0000065	26.41	0.48	3.66	20.78	False	CHEMBL884979	Transcriptional activation of estrogen receptor alpha in U2OS cell using estrogen-regulated luciferase reporter gene plasmid upon incubation for 20-30 mins at RT	B	BAO_0000219	cell-based format	Homo sapiens	None	None	U2OS	None	CHEMBL206	Estrogen receptor alpha	Homo sapiens	SINGLE PROTEIN	CHEMBL1141087	1	Scientific Literature	J. Med. Chem.	2005	CHEMBL3307757
CHEMBL364442		0	334.80	1	5.27	NC-12	Oc1ccc(C2=C(c3ccc(Cl)cc3)c3ccc(O)cc3C2)cc1	EC50	'='	17.0	nM	7.77			UO_0000065	23.21	0.44	2.50	19.20	False	CHEMBL884979	Transcriptional activation of estrogen receptor alpha in U2OS cell using estrogen-regulated luciferase reporter gene plasmid upon incubation for 20-30 mins at RT	B	BAO_0000219	cell-based format	Homo sapiens	None	None	U2OS	None	CHEMBL206	Estrogen receptor alpha	Homo sapiens	SINGLE PROTEIN	CHEMBL1141087	1	Scientific Literature	J. Med. Chem.	2005	CHEMBL3307757
CHEMBL364442		0	334.80	1	5.27	NC-12	Oc1ccc(C2=C(c3ccc(Cl)cc3)c3ccc(O)cc3C2)cc1	Efficacy	'='	57.0	%				UO_0000187					False	CHEMBL881856	Transcriptional activation of estrogen receptor alpha in U2OS cell using estrogen-regulated luciferase reporter gene plasmid upon incubation for 20-30 mins at RT	B	BAO_0000219	cell-based format	Homo sapiens	None	None	U2OS	None	CHEMBL206	Estrogen receptor alpha	Homo sapiens	SINGLE PROTEIN	CHEMBL1141087	1	Scientific Literature	J. Med. Chem.	2005	CHEMBL3307757
CHEMBL380565		0	315.37	0	4.20	NC-16	Nc1ccc(C2=C(c3ccc(O)cc3)Cc3cc(O)ccc32)cc1	EC50	'='	6.7	nM	8.17			UO_0000065	25.92	0.47	3.97	12.30	False	CHEMBL884979	Transcriptional activation of estrogen receptor alpha in U2OS cell using estrogen-regulated luciferase reporter gene plasmid upon incubation for 20-30 mins at RT	B	BAO_0000219	cell-based format	Homo sapiens	None	None	U2OS	None	CHEMBL206	Estrogen receptor alpha	Homo sapiens	SINGLE PROTEIN	CHEMBL1141087	1	Scientific Literature	J. Med. Chem.	2005	CHEMBL3307757
CHEMBL372526		0	393.28	1	5.51	NC-18	Oc1ccc(C2=C(c3ccc(CBr)cc3)c3ccc(O)cc3C2)cc1	Relative binding affinity	'='	2.0	%				UO_0000187					False	CHEMBL884294	Binding affinity towards human estrogen receptor alpha in a competitive binding assay using fluorescently labelled estradiol; relative to 4-hydroxytamoxifen	B	BAO_0000357	single protein format	Homo sapiens	None	None	None	None	CHEMBL206	Estrogen receptor alpha	Homo sapiens	SINGLE PROTEIN	CHEMBL1141087	1	Scientific Literature	J. Med. Chem.	2005	None
CHEMBL81	RALOXIFENE	4	473.59	1	6.08	Raloxifene	O=C(c1ccc(OCCN2CCCCC2)cc1)c1c(-c2ccc(O)cc2)sc2cc(O)ccc12	Ki	'='	0.03	nM	10.52			UO_0000065					False	CHEMBL881238	Antagonistic activity against estrogen receptor alpha in presence of 0.1 nM estradiol	F	BAO_0000019	assay format	Homo sapiens	None	None	None	None	CHEMBL206	Estrogen receptor alpha	Homo sapiens	SINGLE PROTEIN	CHEMBL1141087	1	Scientific Literature	J. Med. Chem.	2005	None
CHEMBL147271		0	370.45	1	5.57	4c	CCCc1c(-c2ccc(O)cc2)nn(-c2ccccc2)c1-c1ccc(O)cc1	RBA	'='	16.8										False	CHEMBL681156	Relative binding affinity was determined for Estrogen receptor 1 using 10 nM [3H]-E2 as tracer (estradiol 100%)	B	BAO_0000357	single protein format	None	None	None	None	None	CHEMBL206	Estrogen receptor alpha	Homo sapiens	SINGLE PROTEIN	CHEMBL1133562	1	Scientific Literature	J. Med. Chem.	2000	None
CHEMBL372011		0	416.54	1	5.49	38c	CN1CCC(c2ccc(C3c4ccc(O)cc4CCN3c3cccc(F)c3)cc2)CC1	IC50	'='	163.0	nM	6.79			UO_0000065	16.30	0.30	1.30	25.41	False	CHEMBL831528	Inhibition of [3H]estradiol binding to human estrogen receptor alpha expressed in HeLa cells	B	BAO_0000219	cell-based format	Homo sapiens	None	None	HeLa	None	CHEMBL206	Estrogen receptor alpha	Homo sapiens	SINGLE PROTEIN	CHEMBL1141171	1	Scientific Literature	J. Med. Chem.	2005	CHEMBL3308376
CHEMBL194334		0	415.54	0	4.00	45	CN1CCN(c2ccc(C3c4ccc(O)cc4CCN3c3cccc(O)c3)cc2)CC1	IC50	'='	169.0	nM	6.77			UO_0000065	16.30	0.30	2.77	13.50	False	CHEMBL831528	Inhibition of [3H]estradiol binding to human estrogen receptor alpha expressed in HeLa cells	B	BAO_0000219	cell-based format	Homo sapiens	None	None	HeLa	None	CHEMBL206	Estrogen receptor alpha	Homo sapiens	SINGLE PROTEIN	CHEMBL1141171	1	Scientific Literature	J. Med. Chem.	2005	CHEMBL3308376
CHEMBL194334		0	415.54	0	4.00	45	CN1CCN(c2ccc(C3c4ccc(O)cc4CCN3c3cccc(O)c3)cc2)CC1	IC50	'='	18.2	nM	7.74			UO_0000065	18.63	0.34	3.74	15.42	False	CHEMBL831007	Inhibition of 17-beta-estradiol mediated luciferase transcription in HeLa cells expressing human estrogen receptor alpha; ERE assay	B	BAO_0000219	cell-based format	Homo sapiens	None	None	HeLa	None	CHEMBL206	Estrogen receptor alpha	Homo sapiens	SINGLE PROTEIN	CHEMBL1141171	1	Scientific Literature	J. Med. Chem.	2005	CHEMBL3308376
CHEMBL135	ESTRADIOL	4	272.39	0	3.61	31	C[C@]12CC[C@@H]3c4ccc(O)cc4CC[C@H]3[C@@H]1CC[C@@H]2O	IC50	'='	1.3	nM	8.89			UO_0000065	32.62	0.61	5.28	21.96	True	CHEMBL676818	Binding affinity against human estrogen receptor alpha in competitive binding assay	B	BAO_0000357	single protein format	None	None	None	None	None	CHEMBL206	Estrogen receptor alpha	Homo sapiens	SINGLE PROTEIN	CHEMBL1147620	1	Scientific Literature	Bioorg. Med. Chem. Lett.	2004	None
CHEMBL371308		0	442.58	1	6.24	3a	Oc1ccc2c(c1)sc1c3ccccc3n(Cc3ccc(OCCN4CCCC4)cc3)c21	IC50	'='	27.2	nM	7.57			UO_0000065	17.09	0.32	1.33	20.10	False	CHEMBL829466	Inhibition of [3H]17-beta-estradiol binding to human estrogen receptor alpha	B	BAO_0000357	single protein format	Homo sapiens	None	None	None	None	CHEMBL206	Estrogen receptor alpha	Homo sapiens	SINGLE PROTEIN	CHEMBL1139599	1	Scientific Literature	Bioorg. Med. Chem. Lett.	2005	None
CHEMBL363630		0	410.47	1	5.46	1b	CCc1nc2cc(O)ccc2c(Oc2ccc(/C=C/C(N)=O)cc2)c1-c1ccccc1	Ki	'='	15.85	nM	7.80			UO_0000065	19.00	0.34	2.34	9.13	False	CHEMBL840199	Binding affinity for human estrogen receptor alpha	B	BAO_0000357	single protein format	Homo sapiens	None	None	None	None	CHEMBL206	Estrogen receptor alpha	Homo sapiens	SINGLE PROTEIN	CHEMBL1145207	1	Scientific Literature	J. Med. Chem.	2005	None
CHEMBL363630		0	410.47	1	5.46	1b	CCc1nc2cc(O)ccc2c(Oc2ccc(/C=C/C(N)=O)cc2)c1-c1ccccc1	MFI	'='	540.0										False	CHEMBL828339	Mean fluorescence intensity corrected to basal for GW-5638 selective peptide binding to human estrogen receptor alpha	B	BAO_0000357	single protein format	Homo sapiens	None	None	None	None	CHEMBL206	Estrogen receptor alpha	Homo sapiens	SINGLE PROTEIN	CHEMBL1145207	1	Scientific Literature	J. Med. Chem.	2005	None
CHEMBL132919		0	262.31	0	3.23	22	C#CC(c1ccc(O)cc1)C(C#C)c1ccc(O)cc1	RBA	'='	0.48	%				UO_0000187					False	CHEMBL3061168	Displacement of [3H]estradiol from full-length Homo sapiens (human) ERalpha relative to estradiol	B	BAO_0000357	single protein format	Homo sapiens	None	None	None	None	CHEMBL206	Estrogen receptor alpha	Homo sapiens	SINGLE PROTEIN	CHEMBL3045314	1	Scientific Literature	Med Chem Res	2012	None
CHEMBL143338		0	356.43	1	5.18	8a	CCc1c(-c2ccccc2)nn(-c2ccc(O)cc2)c1-c1ccc(O)cc1	RBA	'='	7.0										False	CHEMBL681156	Relative binding affinity was determined for Estrogen receptor 1 using 10 nM [3H]-E2 as tracer (estradiol 100%)	B	BAO_0000357	single protein format	None	None	None	None	None	CHEMBL206	Estrogen receptor alpha	Homo sapiens	SINGLE PROTEIN	CHEMBL1133562	1	Scientific Literature	J. Med. Chem.	2000	None
CHEMBL493490		0	324.47	0	4.78	2a	CC(C)CNc1cc(/C=C/c2ccccc2)nc(NCC(C)C)n1	RBA	'<'	0.01	%				UO_0000187					False	CHEMBL1028200	Displacement of [3H]estradiol from full length purified human ERalpha relative to estradiol	B	BAO_0000357	single protein format	Homo sapiens	None	None	None	None	CHEMBL206	Estrogen receptor alpha	Homo sapiens	SINGLE PROTEIN	CHEMBL1140106	1	Scientific Literature	J. Med. Chem.	2008	None
CHEMBL494491		0	326.49	0	4.75	18b	CC(C)CCc1cc(NCC(C)C)nc(NCc2ccccc2)n1	RBA	'<'	0.001	%				UO_0000187					False	CHEMBL1028200	Displacement of [3H]estradiol from full length purified human ERalpha relative to estradiol	B	BAO_0000357	single protein format	Homo sapiens	None	None	None	None	CHEMBL206	Estrogen receptor alpha	Homo sapiens	SINGLE PROTEIN	CHEMBL1140106	1	Scientific Literature	J. Med. Chem.	2008	None
CHEMBL352024		0	250.39	0	3.46	13a	CCCCc1cc(NCCC)nc(NCCC)n1	RBA	'='	0.005	%				UO_0000187					False	CHEMBL1028200	Displacement of [3H]estradiol from full length purified human ERalpha relative to estradiol	B	BAO_0000357	single protein format	Homo sapiens	None	None	None	None	CHEMBL206	Estrogen receptor alpha	Homo sapiens	SINGLE PROTEIN	CHEMBL1140106	1	Scientific Literature	J. Med. Chem.	2008	None
CHEMBL484451		0	250.39	0	3.17	18a	CCc1cc(NCC(C)C)nc(NCC(C)C)n1	IC50	'='	7300.0	nM	5.14			UO_0000065					False	CHEMBL1028198	Antagonist activity at ERalpha in human HEC1 cells assessed as inhibition of estrogen-induced transcriptional activity after 24 hrs by reporter gene assay	F	BAO_0000219	cell-based format	Homo sapiens	None	None	HEC-1	None	CHEMBL206	Estrogen receptor alpha	Homo sapiens	SINGLE PROTEIN	CHEMBL1140106	1	Scientific Literature	J. Med. Chem.	2008	CHEMBL3308740
CHEMBL493903		0	294.44	0	3.65	27b	CC(C)CNc1cc(OCC(C)C)nc(NCC(C)C)n1	Ki	'>'	1000000.0	nM		Outside typical range		UO_0000065					False	CHEMBL1028192	Binding affinity to ERalpha assessed as inhibition of fluorescein-labeled nuclear receptor domain of steroid receptor coactivator 3 by TR-FRET assay	B	BAO_0000357	single protein format	None	None	None	None	None	CHEMBL206	Estrogen receptor alpha	Homo sapiens	SINGLE PROTEIN	CHEMBL1140106	1	Scientific Literature	J. Med. Chem.	2008	None
[truncated: 11,682 more rows]
