# Supplementary material for: PyRMD Studio: A Unified Suite for Next-Generation, AI-Powered Virtual Screening
Source: J Chem Inf Model. 2026 May 19;66(11):6197–203. doi: 10.1021/acs.jcim.6c00648 (PMC13250901; doi:10.1021/acs.jcim.6c00648)
Supplement: Supplementary file 1 [file ci6c00648_si_001.zip › DATA/erb1_chembl.csv]

Molecule ChEMBL ID	Molecule Name	Molecule Max Phase	Molecular Weight	#RO5 Violations	AlogP	Compound Key	Smiles	Standard Type	Standard Relation	Standard Value	Standard Units	pChEMBL Value	Data Validity Comment	Comment	Uo Units	Ligand Efficiency BEI	Ligand Efficiency LE	Ligand Efficiency LLE	Ligand Efficiency SEI	Potential Duplicate	Assay ChEMBL ID	Assay Description	Assay Type	BAO Format ID	BAO Label	Assay Organism	Assay Tissue ChEMBL ID	Assay Tissue Name	Assay Cell Type	Assay Subcellular Fraction	Target ChEMBL ID	Target Name	Target Organism	Target Type	Document ChEMBL ID	Source ID	Source Description	Document Journal	Document Year	Cell ChEMBL ID
CHEMBL396309		0	237.26	0	3.31	12	Oc1ccc(-c2cnc3cc(O)ccc3c2)cc1	EC50	'='	37500.0	nM	4.43			UO_0000065					False	CHEMBL898607	Agonist activity at human ERbeta expressed in yeast AH109 by yeast two hybrid assay	F	BAO_0000019	assay format	Homo sapiens	None	None	None	None	CHEMBL242	Estrogen receptor beta	Homo sapiens	SINGLE PROTEIN	CHEMBL1149626	1	Scientific Literature	Bioorg. Med. Chem.	2007	None
CHEMBL379384		0	258.32	0	2.45	14	CC1=C2c3ccc(O)cc3CC2(CCO)CCC1=O	IC50	'>'	10000.0	nM				UO_0000065					False	CHEMBL852961	Binding affinity to ERbeta by scintillation proximity assay	B	BAO_0000357	single protein format	Homo sapiens	None	None	None	None	CHEMBL242	Estrogen receptor beta	Homo sapiens	SINGLE PROTEIN	CHEMBL1138102	1	Scientific Literature	Bioorg. Med. Chem. Lett.	2006	None
CHEMBL497035		0	313.83	1	5.17	42	C=C(CCC)[C@@H](NC(=O)c1ccccc1Cl)c1ccccc1	Activity	'='	7.0	%				UO_0000187					False	CHEMBL1024254	Displacement of fluorescein-labeled estradiol from human recombinant ERbeta at 5 uM by fluorescence polarization assay	B	BAO_0000357	single protein format	Homo sapiens	None	None	None	None	CHEMBL242	Estrogen receptor beta	Homo sapiens	SINGLE PROTEIN	CHEMBL1137758	1	Scientific Literature	Bioorg. Med. Chem. Lett.	2009	None
CHEMBL517306		0	498.69	1	7.53	82	CCC[C@@H]1C[C@@]1(CCC)[C@@H](NS(=O)(=O)c1cccc2cccnc12)c1ccc(-c2ccccc2)cc1	Activity	'='	29.0	%				UO_0000187					False	CHEMBL1024254	Displacement of fluorescein-labeled estradiol from human recombinant ERbeta at 5 uM by fluorescence polarization assay	B	BAO_0000357	single protein format	Homo sapiens	None	None	None	None	CHEMBL242	Estrogen receptor beta	Homo sapiens	SINGLE PROTEIN	CHEMBL1137758	1	Scientific Literature	Bioorg. Med. Chem. Lett.	2009	None
CHEMBL1358	FULVESTRANT	4	606.78	2	8.68	ICI-182780	C[C@]12CC[C@@H]3c4ccc(O)cc4C[C@@H](CCCCCCCCC[S+]([O-])CCCC(F)(F)C(F)(F)F)[C@H]3[C@@H]1CC[C@@H]2O	Ki	'='	1.39	nM	8.86			UO_0000065	14.60	0.30	0.18	15.40	False	CHEMBL678663	In vitro displacement of 0.5 nM [3H]17-beta-estradiol from human Estrogen receptor beta	B	BAO_0000357	single protein format	Homo sapiens	None	None	None	None	CHEMBL242	Estrogen receptor beta	Homo sapiens	SINGLE PROTEIN	CHEMBL1136756	1	Scientific Literature	J. Med. Chem.	2003	None
CHEMBL77466		0	364.20	0	3.86	4k	CCC1Oc2cc(O)cc(O)c2N=C1c1ccc(O)c(Br)c1	EC50	'='	180.0	nM	6.75			UO_0000065					False	CHEMBL673864	Ability to activate estrogen receptor 2-mediated transcription.	F	BAO_0000019	assay format	None	None	None	None	None	CHEMBL242	Estrogen receptor beta	Homo sapiens	SINGLE PROTEIN	CHEMBL1148236	1	Scientific Literature	Bioorg. Med. Chem. Lett.	2004	None
CHEMBL497035		0	313.83	1	5.17	42	C=C(CCC)[C@@H](NC(=O)c1ccccc1Cl)c1ccccc1	Activity	'='	11.0	%				UO_0000187					False	CHEMBL1034372	Displacement of fluorescein-labeled estradiol from human recombinant ERbeta at 0.2 uM by fluorescence polarization assay	B	BAO_0000357	single protein format	Homo sapiens	None	None	None	None	CHEMBL242	Estrogen receptor beta	Homo sapiens	SINGLE PROTEIN	CHEMBL1137758	1	Scientific Literature	Bioorg. Med. Chem. Lett.	2009	None
CHEMBL2305288		0	381.46	1	6.06	61	CCCC[C@@H]1C[C@H]1[C@H](NC(=O)c1cccs1)c1ccc(C(F)(F)F)cc1	Activity	'='	8.0	%				UO_0000187					False	CHEMBL1034372	Displacement of fluorescein-labeled estradiol from human recombinant ERbeta at 0.2 uM by fluorescence polarization assay	B	BAO_0000357	single protein format	Homo sapiens	None	None	None	None	CHEMBL242	Estrogen receptor beta	Homo sapiens	SINGLE PROTEIN	CHEMBL1137758	1	Scientific Literature	Bioorg. Med. Chem. Lett.	2009	None
CHEMBL496688		0	433.47	1	5.79	67	CCCC[C@@H]1C[C@H]1[C@@H](NC(=O)c1ccc(C(F)(F)F)cc1)c1ccc(C(=O)OC)cc1	Activity	'='	-2.0	%				UO_0000187					False	CHEMBL1034372	Displacement of fluorescein-labeled estradiol from human recombinant ERbeta at 0.2 uM by fluorescence polarization assay	B	BAO_0000357	single protein format	Homo sapiens	None	None	None	None	CHEMBL242	Estrogen receptor beta	Homo sapiens	SINGLE PROTEIN	CHEMBL1137758	1	Scientific Literature	Bioorg. Med. Chem. Lett.	2009	None
CHEMBL498109		0	425.52	1	6.25	47	CCC/C=C(\CCC)[C@@H](NS(=O)(=O)c1ccccc1)c1ccc(C(F)(F)F)cc1	Activity	'='	10.0	%				UO_0000187					False	CHEMBL1034373	Displacement of fluorescein-labeled estradiol from human recombinant ERbeta at 1 uM by fluorescence polarization assay	B	BAO_0000357	single protein format	Homo sapiens	None	None	None	None	CHEMBL242	Estrogen receptor beta	Homo sapiens	SINGLE PROTEIN	CHEMBL1137758	1	Scientific Literature	Bioorg. Med. Chem. Lett.	2009	None
CHEMBL498808		0	501.61	2	7.92	49	CCC/C=C(\CCC)[C@@H](NS(=O)(=O)c1ccc(C(F)(F)F)cc1)c1ccc(-c2ccccc2)cc1	Activity	'='	8.0	%				UO_0000187					False	CHEMBL1034373	Displacement of fluorescein-labeled estradiol from human recombinant ERbeta at 1 uM by fluorescence polarization assay	B	BAO_0000357	single protein format	Homo sapiens	None	None	None	None	CHEMBL242	Estrogen receptor beta	Homo sapiens	SINGLE PROTEIN	CHEMBL1137758	1	Scientific Literature	Bioorg. Med. Chem. Lett.	2009	None
CHEMBL92720		0	477.63	1	6.23	19	COc1ccc(C2Sc3cc(O)ccc3OC2c2ccc(OCCN3CCCCC3)cc2)cc1	IC50	'>'	1000.0	nM				UO_0000065					False	CHEMBL673659	Potency in cellular transactivation assay utilizing HEK293 cells stably co-transfected with human estrogen receptor beta and the alkaline phosphatase reporter gene	F	BAO_0000219	cell-based format	None	None	None	HEK293	None	CHEMBL242	Estrogen receptor beta	Homo sapiens	SINGLE PROTEIN	CHEMBL1146754	1	Scientific Literature	Bioorg. Med. Chem. Lett.	2004	CHEMBL3307715
CHEMBL334949		0	535.03	2	5.68	24	C/C(=C\Cc1c(O)c(C=O)c(C)c(Cl)c1OC(=O)CCCC(=O)O)CC/C=C(\C)[C@@H]1CC(=O)C(C)(C)O1	IC50						Not Active						False	CHEMBL678132	Minimum effective concentration required to inhibit Estrogen receptor 2 (ER beta); Not detected	B	BAO_0000357	single protein format	None	None	None	None	None	CHEMBL242	Estrogen receptor beta	Homo sapiens	SINGLE PROTEIN	CHEMBL1145088	1	Scientific Literature	J. Med. Chem.	2003	None
CHEMBL1082421		0	336.27	0	4.62	2e	Cc1cccc(Oc2c(C(F)(F)F)oc3cc(O)ccc3c2=O)c1	EC50	'='	71.0	nM	7.15			UO_0000065					False	CHEMBL1119431	Agonist activity at ERbeta expressed in yeast assessed as alpha-galactosidase activity	F	BAO_0000019	assay format	None	None	None	None	None	CHEMBL242	Estrogen receptor beta	Homo sapiens	SINGLE PROTEIN	CHEMBL1155450	1	Scientific Literature	J. Med. Chem.	2010	None
CHEMBL484088		0	283.35	0	4.15	4b, enantiomer	Fc1ccc(CC2CC(CCc3ccccc3)=NO2)cc1	Activity	'='	11.2	%				UO_0000187					False	CHEMBL1114724	Agonist activity at ERbeta expressed in HEK293 cells at 10 uM after 24 hrs by luciferase reporter gene assay relative to 3,17-beta-estradiol	F	BAO_0000219	cell-based format	None	None	None	HEK293	None	CHEMBL242	Estrogen receptor beta	Homo sapiens	SINGLE PROTEIN	CHEMBL1157808	1	Scientific Literature	Bioorg. Med. Chem.	2010	CHEMBL3307715
CHEMBL484088		0	283.35	0	4.15	4b, enantiomer	Fc1ccc(CC2CC(CCc3ccccc3)=NO2)cc1	Activity	'='	7.4	%				UO_0000187					False	CHEMBL1114724	Agonist activity at ERbeta expressed in HEK293 cells at 10 uM after 24 hrs by luciferase reporter gene assay relative to 3,17-beta-estradiol	F	BAO_0000219	cell-based format	None	None	None	HEK293	None	CHEMBL242	Estrogen receptor beta	Homo sapiens	SINGLE PROTEIN	CHEMBL1157808	1	Scientific Literature	Bioorg. Med. Chem.	2010	CHEMBL3307715
CHEMBL77794		0	241.25	0	2.61	4a	Oc1ccc(C2=Nc3ccc(O)cc3OC2)cc1	IC50	'='	2900.0	nM	5.54			UO_0000065	22.95	0.42	2.93	8.92	False	CHEMBL682169	Binding affinity towards estrogen receptor beta by [3H]17-beta-estradiol displacement.	B	BAO_0000357	single protein format	None	None	None	None	None	CHEMBL242	Estrogen receptor beta	Homo sapiens	SINGLE PROTEIN	CHEMBL1148236	1	Scientific Literature	Bioorg. Med. Chem. Lett.	2004	None
CHEMBL1083326		0	394.51	1	5.89	4	CC(C)=CCc1c([C@H]2CCc3ccc(O)cc3O2)cc(O)c(O)c1CC=C(C)C	RBA	'='	0.007	%				UO_0000187					False	CHEMBL1120286	Displacement of [3H]17-beta-estradiol from human recombinant full length ERbeta relative to estradiol	B	BAO_0000357	single protein format	Homo sapiens	None	None	None	None	CHEMBL242	Estrogen receptor beta	Homo sapiens	SINGLE PROTEIN	CHEMBL1158617	1	Scientific Literature	Bioorg. Med. Chem. Lett.	2010	None
CHEMBL575708		0	324.23	0	4.32	2d	O=c1c(-c2ccc(F)cc2)c(C(F)(F)F)oc2cc(O)ccc12	EC50	'='	67.2	nM	7.17			UO_0000065					False	CHEMBL1119431	Agonist activity at ERbeta expressed in yeast assessed as alpha-galactosidase activity	F	BAO_0000019	assay format	None	None	None	None	None	CHEMBL242	Estrogen receptor beta	Homo sapiens	SINGLE PROTEIN	CHEMBL1155450	1	Scientific Literature	J. Med. Chem.	2010	None
CHEMBL2137046	AFIMOXIFENE	3	387.52	1	5.70	1b	CCC(=C(c1ccc(O)cc1)c1ccc(OCCN(C)C)cc1)c1ccccc1	IC50	'='	20.0	nM	7.70			UO_0000065	19.87	0.36	2.00	23.54	False	CHEMBL940316	Displacement of fluorescein labeled estradiol from human recombinant ERbeta expressed in baculovirus infected insect cells by fluorescence polarization assay	B	BAO_0000219	cell-based format	Homo sapiens	None	None	None	None	CHEMBL242	Estrogen receptor beta	Homo sapiens	SINGLE PROTEIN	CHEMBL1152252	1	Scientific Literature	Bioorg. Med. Chem.	2008	None
CHEMBL22758		0	469.63	1	6.12	27	Oc1ccc2c(c1)C[C@H](c1ccc(OCCN3CCCCC3)cc1)[C@@H]1c3ccc(O)cc3CC[C@H]21	Response	'~'	104.0	%				UO_0000187					False	CHEMBL686400	Antagonistic effect on 1 nM estradiol induced transcriptional activation in HEC-1 cells expressing estrogen receptor beta at 10e-7 M	F	BAO_0000219	cell-based format	Homo sapiens	None	None	HEC-1	None	CHEMBL242	Estrogen receptor beta	Homo sapiens	SINGLE PROTEIN	CHEMBL1134060	1	Scientific Literature	Bioorg. Med. Chem. Lett.	2001	CHEMBL3308740
CHEMBL135739		0	267.33	0	3.90	29b	CC[C@H](c1ccc(O)cc1)[C@@H](C#N)c1ccc(O)cc1	REP	'='	73.0	%				UO_0000187					False	CHEMBL677744	Relative estrogenic potency at Human estrogen receptor Beta (EC50 (Estradiol) / EC50 (ligand))	B	BAO_0000357	single protein format	None	None	None	None	None	CHEMBL242	Estrogen receptor beta	Homo sapiens	SINGLE PROTEIN	CHEMBL1134292	1	Scientific Literature	J. Med. Chem.	2001	None
CHEMBL83060		0	448.59	1	5.62	e	Oc1ccc2c(c1)S[C@H](c1cccnc1)[C@H](c1ccc(OCCN3CCCCC3)cc1)O2	IC50	'='	8254.0	nM	5.08			UO_0000065	11.33	0.22	-0.54	9.27	False	CHEMBL678093	Binding affinity towards human estrogen receptor beta (ERbeta)	B	BAO_0000357	single protein format	None	None	None	None	None	CHEMBL242	Estrogen receptor beta	Homo sapiens	SINGLE PROTEIN	CHEMBL1146734	1	Scientific Literature	Bioorg. Med. Chem. Lett.	2004	None
CHEMBL1627860		0	358.48	0	3.79	E11-2,2 (34)	CCOC(=O)C[C@H]1C[C@]2(C)[C@@H](O)CC[C@H]2[C@@H]2CCc3cc(O)ccc3[C@H]21	Activity	'='	70.0										False	CHEMBL677950	Binding of [3H]E2 alkyl ester to human estrogen receptor beta ligand binding domain expressed in Escherichia coli	B	BAO_0000019	assay format	Homo sapiens	None	None	None	None	CHEMBL242	Estrogen receptor beta	Homo sapiens	SINGLE PROTEIN	CHEMBL1145034	1	Scientific Literature	J. Med. Chem.	2003	None
CHEMBL552019		0	271.36	0	4.18	32a	CC[C@H](c1ccc(O)cc1)[C@H](CC)c1ccc(O)cn1	EC50	'='	26.0	nM	7.58			UO_0000065	27.95	0.52	3.41	14.22	False	CHEMBL1052738	Activity at human ERbeta expressed in HEC1 cells co-transfected with 2ERE-pS2-Luc assessed as relative transcriptional potency by luciferase reporter assay	B	BAO_0000219	cell-based format	Homo sapiens	None	None	HEC-1	None	CHEMBL242	Estrogen receptor beta	Homo sapiens	SINGLE PROTEIN	CHEMBL1153603	1	Scientific Literature	Eur. J. Med. Chem.	2009	CHEMBL3308740
CHEMBL191066		0	423.32	1	5.81	2a	Oc1ccc(-c2c(-c3ccccc3)nn3c(C(F)(F)F)cc(C(F)(F)F)nc23)cc1	RBA	'='	0.36	%				UO_0000187					False	CHEMBL910651	Binding affinity to ERbeta relative to estradiol	B	BAO_0000357	single protein format	Homo sapiens	None	None	None	None	CHEMBL242	Estrogen receptor beta	Homo sapiens	SINGLE PROTEIN	CHEMBL1139848	1	Scientific Literature	J. Med. Chem.	2007	None
CHEMBL460647	SOPHORAFLAVANONE B	0	340.38	0	4.02	8-PN	CC(C)=CCc1c(O)cc(O)c2c1OC(c1ccc(O)cc1)CC2=O	IC50	'='	68.0	nM	7.17			UO_0000065	21.06	0.39	3.15	8.24	False	CHEMBL909844	Displacement of [3H]E2 from human recombinant ERbeta LBD by SPA	B	BAO_0000357	single protein format	Homo sapiens	None	None	None	None	CHEMBL242	Estrogen receptor beta	Homo sapiens	SINGLE PROTEIN	CHEMBL1137296	1	Scientific Literature	J. Med. Chem.	2006	None
CHEMBL216279		0	342.39	0	4.10	8g	CC(C)CCc1c(O)cc(O)c2c1O[C@H](c1ccc(O)cc1)CC2=O	Activity						Partial agonist						False	CHEMBL908817	Agonist activity on ERbeta-mediated transcription of ERE-luciferase reporter gene in human Huh7 cells	F	BAO_0000219	cell-based format	Homo sapiens	None	None	Huh-7	None	CHEMBL242	Estrogen receptor beta	Homo sapiens	SINGLE PROTEIN	CHEMBL1137296	1	Scientific Literature	J. Med. Chem.	2006	CHEMBL3307515
CHEMBL2111906		0	237.26	0	3.16	(E)-37	N#C/C(=C/c1ccc(O)cc1)c1ccc(O)cc1	RBA	'='	82.0	%				UO_0000187					False	CHEMBL678669	Relative binding affinity (RBA) at human estrogen receptor beta (radiometric binding assay with [3H]estradiol using full-length human ER Beta)	B	BAO_0000357	single protein format	None	None	None	None	None	CHEMBL242	Estrogen receptor beta	Homo sapiens	SINGLE PROTEIN	CHEMBL1134292	1	Scientific Literature	J. Med. Chem.	2001	None
CHEMBL2111906		0	237.26	0	3.16	(E)-37	N#C/C(=C/c1ccc(O)cc1)c1ccc(O)cc1	REP	'='	0.05	%				UO_0000187					False	CHEMBL677744	Relative estrogenic potency at Human estrogen receptor Beta (EC50 (Estradiol) / EC50 (ligand))	B	BAO_0000357	single protein format	None	None	None	None	None	CHEMBL242	Estrogen receptor beta	Homo sapiens	SINGLE PROTEIN	CHEMBL1134292	1	Scientific Literature	J. Med. Chem.	2001	None
CHEMBL363177		0	306.69	0	4.85	26	Oc1cc(F)c(-c2ccc3c(Cl)c(O)ccc3c2)cc1F	IC50	'='	8.5	nM	8.07			UO_0000065	26.32	0.52	3.22	19.95	False	CHEMBL831137	Inhibition of [3H]17-beta-estradiol binding to human estrogen receptor beta expressed in Escherichia coli	B	BAO_0000019	assay format	Homo sapiens	None	None	None	None	CHEMBL242	Estrogen receptor beta	Homo sapiens	SINGLE PROTEIN	CHEMBL1139538	1	Scientific Literature	J. Med. Chem.	2005	None
CHEMBL135649		0	256.30	0	3.01	71	CC(=O)C(Cc1ccc(O)cc1)c1ccc(O)cc1	EC50	'='	35.0	nM	7.46			UO_0000065	29.09	0.54	4.45	12.96	False	CHEMBL677954	Transcriptional potency (EC50) at Human estrogen receptor Beta	B	BAO_0000357	single protein format	None	None	None	None	None	CHEMBL242	Estrogen receptor beta	Homo sapiens	SINGLE PROTEIN	CHEMBL1134292	1	Scientific Literature	J. Med. Chem.	2001	None
CHEMBL373119		0	365.48	0	3.67	1b	Oc1ccc([C@@H]2N=CN[C@@H]2c2ccc(OCCN3CCCCC3)cc2)cc1	Inhibition	'='	12.0	%				UO_0000187					False	CHEMBL831602	Percent inhibition of 0.30 nM estradiol activity on estrogen receptor beta in MCF-7-2a cells at 10 uM	B	BAO_0000219	cell-based format	Homo sapiens	None	None	None	None	CHEMBL242	Estrogen receptor beta	Homo sapiens	SINGLE PROTEIN	CHEMBL1145175	1	Scientific Literature	J. Med. Chem.	2005	None
CHEMBL1084746	KAZINOL U	0	326.39	0	4.38	3	CC(C)=CCc1c([C@H]2CCc3ccc(O)cc3O2)ccc(O)c1O	RBA	'='	0.017	%				UO_0000187					False	CHEMBL1120286	Displacement of [3H]17-beta-estradiol from human recombinant full length ERbeta relative to estradiol	B	BAO_0000357	single protein format	Homo sapiens	None	None	None	None	CHEMBL242	Estrogen receptor beta	Homo sapiens	SINGLE PROTEIN	CHEMBL1158617	1	Scientific Literature	Bioorg. Med. Chem. Lett.	2010	None
CHEMBL192539		0	393.53	0	4.45	2a	CCC1=N[C@H](c2ccc(OCCN3CCCCC3)cc2)[C@H](c2ccc(O)cc2)N1	EC50	'='	500.0	nM	6.30			UO_0000065	16.01	0.30	1.85	11.04	False	CHEMBL830006	Effective concentration against estrogen receptor beta of MCF-7-2a cells	B	BAO_0000019	assay format	Homo sapiens	None	None	None	None	CHEMBL242	Estrogen receptor beta	Homo sapiens	SINGLE PROTEIN	CHEMBL1145175	1	Scientific Literature	J. Med. Chem.	2005	None
CHEMBL192539		0	393.53	0	4.45	2a	CCC1=N[C@H](c2ccc(OCCN3CCCCC3)cc2)[C@H](c2ccc(O)cc2)N1	Inhibition	'='	57.0	%				UO_0000187					False	CHEMBL831602	Percent inhibition of 0.30 nM estradiol activity on estrogen receptor beta in MCF-7-2a cells at 10 uM	B	BAO_0000219	cell-based format	Homo sapiens	None	None	None	None	CHEMBL242	Estrogen receptor beta	Homo sapiens	SINGLE PROTEIN	CHEMBL1145175	1	Scientific Literature	J. Med. Chem.	2005	None
CHEMBL101382		0	428.58	1	5.41	60	Oc1ccc2c(c1)CCN(c1ccccc1)C2c1ccc(OCCN2CCCCC2)cc1	IC50	'='	289.0	nM	6.54			UO_0000065	15.26	0.28	1.13	18.19	True	CHEMBL832383	Inhibition of 17-beta-estradiol mediated luciferase transcription in HeLa cells expressing human estrogen receptor beta; ERE assay	B	BAO_0000219	cell-based format	Homo sapiens	None	None	HeLa	None	CHEMBL242	Estrogen receptor beta	Homo sapiens	SINGLE PROTEIN	CHEMBL1141171	1	Scientific Literature	J. Med. Chem.	2005	CHEMBL3308376
CHEMBL83623		0	453.63	1	6.29	f	Oc1ccc2c(c1)S[C@H](c1cccs1)[C@H](c1ccc(OCCN3CCCCC3)cc1)O2	IC50	'='	162.0	nM	6.79			UO_0000065	14.97	0.30	0.50	16.19	False	CHEMBL678093	Binding affinity towards human estrogen receptor beta (ERbeta)	B	BAO_0000357	single protein format	None	None	None	None	None	CHEMBL242	Estrogen receptor beta	Homo sapiens	SINGLE PROTEIN	CHEMBL1146734	1	Scientific Literature	Bioorg. Med. Chem. Lett.	2004	None
CHEMBL1097284		0	543.73	2	6.15	3e	Cc1ccc(S(=O)(=O)N2Cc3ccc([C@]4(O)CC[C@H]5[C@@H]6CCc7cc(O)ccc7[C@H]6CC[C@@]54C)cc3C2)cc1	IC50	'='	500.03	nM	6.30			UO_0000065	11.59	0.22	0.15	8.09	False	CHEMBL1120811	Binding affinity to ERbeta by fluorescence polarization-based competitive binding assay	B	BAO_0000357	single protein format	None	None	None	None	None	CHEMBL242	Estrogen receptor beta	Homo sapiens	SINGLE PROTEIN	CHEMBL1157750	1	Scientific Literature	J. Med. Chem.	2010	None
CHEMBL135	ESTRADIOL	4	272.39	0	3.61	E2	C[C@]12CC[C@@H]3c4ccc(O)cc4CC[C@H]3[C@@H]1CC[C@@H]2O	EC50	'='	0.06166	nM	10.21			UO_0000065	37.48	0.70	6.60	25.23	False	CHEMBL1120815	Transactivation of human ERbeta expressed in HEK293 cells after 18 hrs by luciferase reporter gene assay	B	BAO_0000219	cell-based format	Homo sapiens	None	None	HEK293	None	CHEMBL242	Estrogen receptor beta	Homo sapiens	SINGLE PROTEIN	CHEMBL1157750	1	Scientific Literature	J. Med. Chem.	2010	CHEMBL3307715
CHEMBL1276308	MIFEPRISTONE	4	429.60	1	5.41	MIFEPRISTONE	CC#C[C@]1(O)CC[C@H]2[C@@H]3CCC4=CC(=O)CCC4=C3[C@@H](c3ccc(N(C)C)cc3)C[C@@]21C	IC50						Not Active (inhibition < 50% @ 10 uM and thus dose-reponse curve not measured)						False	CHEMBL1909146	DRUGMATRIX: Estrogen ERbeta radioligand binding (ligand: [3H] Estradiol)	B	BAO_0000219	cell-based format	None	None	None	Sf9	None	CHEMBL242	Estrogen receptor beta	Homo sapiens	SINGLE PROTEIN	CHEMBL1909046	15	DrugMatrix			CHEMBL3308860
CHEMBL293297		0	444.58	1	5.79	13	Oc1ccc(C2CCc3cc(O)ccc3N2c2ccc(OCCN3CCCCC3)cc2)cc1	Ki	'='	8.0	nM	8.10			UO_0000065	18.21	0.34	2.31	14.42	False	CHEMBL677221	Binding affinity for estrogen receptor beta	B	BAO_0000357	single protein format	Homo sapiens	None	None	None	None	CHEMBL242	Estrogen receptor beta	Homo sapiens	SINGLE PROTEIN	CHEMBL1136521	1	Scientific Literature	Bioorg. Med. Chem. Lett.	2003	None
CHEMBL468	THALIDOMIDE	4	258.23	0	0.09	THALIDOMIDE	O=C1CCC(N2C(=O)c3ccccc3C2=O)C(=O)N1	Ki						Not Active (inhibition < 50% @ 10 uM and thus dose-reponse curve not measured)						False	CHEMBL1909146	DRUGMATRIX: Estrogen ERbeta radioligand binding (ligand: [3H] Estradiol)	B	BAO_0000219	cell-based format	None	None	None	Sf9	None	CHEMBL242	Estrogen receptor beta	Homo sapiens	SINGLE PROTEIN	CHEMBL1909046	15	DrugMatrix			CHEMBL3308860
CHEMBL91	MICONAZOLE	4	416.14	1	6.45	MICONAZOLE	Clc1ccc(COC(Cn2ccnc2)c2ccc(Cl)cc2Cl)c(Cl)c1	Ki						Not Active (inhibition < 50% @ 10 uM and thus dose-reponse curve not measured)						False	CHEMBL1909146	DRUGMATRIX: Estrogen ERbeta radioligand binding (ligand: [3H] Estradiol)	B	BAO_0000219	cell-based format	None	None	None	Sf9	None	CHEMBL242	Estrogen receptor beta	Homo sapiens	SINGLE PROTEIN	CHEMBL1909046	15	DrugMatrix			CHEMBL3308860
CHEMBL15770	SULINDAC	4	356.42	0	4.37	SULINDAC	CC1=C(CC(=O)O)c2cc(F)ccc2/C1=C\c1ccc([S+](C)[O-])cc1	Ki						Not Active (inhibition < 50% @ 10 uM and thus dose-reponse curve not measured)						False	CHEMBL1909146	DRUGMATRIX: Estrogen ERbeta radioligand binding (ligand: [3H] Estradiol)	B	BAO_0000219	cell-based format	None	None	None	Sf9	None	CHEMBL242	Estrogen receptor beta	Homo sapiens	SINGLE PROTEIN	CHEMBL1909046	15	DrugMatrix			CHEMBL3308860
CHEMBL47244	PICROTOXININ	0	292.29	0	-0.06	COCCULIN	C=C(C)[C@H]1[C@@H]2C(=O)O[C@H]1[C@H]1OC(=O)[C@@]34O[C@@H]3C[C@]2(O)[C@@]14C	Ki						Not Active (inhibition < 50% @ 10 uM and thus dose-reponse curve not measured)						False	CHEMBL1909146	DRUGMATRIX: Estrogen ERbeta radioligand binding (ligand: [3H] Estradiol)	B	BAO_0000219	cell-based format	None	None	None	Sf9	None	CHEMBL242	Estrogen receptor beta	Homo sapiens	SINGLE PROTEIN	CHEMBL1909046	15	DrugMatrix			CHEMBL3308860
CHEMBL1605393		0	394.43	0	4.27	SID14720807	CCc1ccc2nc(O)c(C3C(C#N)=C(N)Oc4c3ccc3cccnc43)cc2c1	IC50	'='	2787.5	nM	5.55		Not Active	UO_0000065	14.08	0.25	1.28	5.29	False	CHEMBL1614377	PUBCHEM_BIOASSAY: Estrogen Receptor-beta Coactivator Binding Inhibitors ELISA Secondary Assay. (Class of assay: confirmatory) [Related pubchem assays: 633 (Primary screen preceding this ELISA dose response confirmation assay.), 733 (Primary dose response assay preceding this ELISA dose response confirmation assay.)]	B	BAO_0000357	single protein format	Homo sapiens	None	None	None	None	CHEMBL242	Estrogen receptor beta	Homo sapiens	SINGLE PROTEIN	CHEMBL1201862	7	PubChem BioAssays			None
CHEMBL1502852		0	375.48	0	2.85	SID4260698	CCOC(=O)c1cnn(-c2nc(SC)nc3sc4c(c23)CCC4)c1N	IC50	'='	69.03	nM	7.16		Not Active	UO_0000065	19.07	0.39	4.31	7.47	False	CHEMBL1614377	PUBCHEM_BIOASSAY: Estrogen Receptor-beta Coactivator Binding Inhibitors ELISA Secondary Assay. (Class of assay: confirmatory) [Related pubchem assays: 633 (Primary screen preceding this ELISA dose response confirmation assay.), 733 (Primary dose response assay preceding this ELISA dose response confirmation assay.)]	B	BAO_0000357	single protein format	Homo sapiens	None	None	None	None	CHEMBL242	Estrogen receptor beta	Homo sapiens	SINGLE PROTEIN	CHEMBL1201862	7	PubChem BioAssays			None
CHEMBL1323006		0	463.49	0	3.79	SID14746975	Cc1noc(C)c1COc1ccc(C(=O)OCC(=O)N2c3ccccc3NC(=O)C2(C)C)cc1	IC50	'='	3982.73	nM	5.40		Not Active	UO_0000065	11.65	0.22	1.61	4.87	False	CHEMBL1614377	PUBCHEM_BIOASSAY: Estrogen Receptor-beta Coactivator Binding Inhibitors ELISA Secondary Assay. (Class of assay: confirmatory) [Related pubchem assays: 633 (Primary screen preceding this ELISA dose response confirmation assay.), 733 (Primary dose response assay preceding this ELISA dose response confirmation assay.)]	B	BAO_0000357	single protein format	Homo sapiens	None	None	None	None	CHEMBL242	Estrogen receptor beta	Homo sapiens	SINGLE PROTEIN	CHEMBL1201862	7	PubChem BioAssays			None
CHEMBL1495411		0	289.40	0	2.53	SID48410375	N#Cc1c(NC(=O)CN2CCCCC2)sc2c1CCC2	IC50	'='	56.11	nM	7.25		Not Active	UO_0000065	25.06	0.50	4.72	12.92	False	CHEMBL1614377	PUBCHEM_BIOASSAY: Estrogen Receptor-beta Coactivator Binding Inhibitors ELISA Secondary Assay. (Class of assay: confirmatory) [Related pubchem assays: 633 (Primary screen preceding this ELISA dose response confirmation assay.), 733 (Primary dose response assay preceding this ELISA dose response confirmation assay.)]	B	BAO_0000357	single protein format	Homo sapiens	None	None	None	None	CHEMBL242	Estrogen receptor beta	Homo sapiens	SINGLE PROTEIN	CHEMBL1201862	7	PubChem BioAssays			None
CHEMBL1403448		0	408.21	0	4.39	SID864048	O=C1c2ccccc2C(=O)N1c1ccc2[nH]c(-c3ccc(Br)o3)nc2c1	IC50	'<'	23.0	nM			Not Active	UO_0000065					False	CHEMBL1614377	PUBCHEM_BIOASSAY: Estrogen Receptor-beta Coactivator Binding Inhibitors ELISA Secondary Assay. (Class of assay: confirmatory) [Related pubchem assays: 633 (Primary screen preceding this ELISA dose response confirmation assay.), 733 (Primary dose response assay preceding this ELISA dose response confirmation assay.)]	B	BAO_0000357	single protein format	Homo sapiens	None	None	None	None	CHEMBL242	Estrogen receptor beta	Homo sapiens	SINGLE PROTEIN	CHEMBL1201862	7	PubChem BioAssays			None
CHEMBL1570659		0	328.37	0	1.70	SID7975783	O=C(O)C1Nc2c(C(=O)N3CCOCC3)cccc2C2C=CCC12	IC50	'='	40.69	nM	7.39		Not Active	UO_0000065	22.51	0.42	5.69	9.37	False	CHEMBL1614377	PUBCHEM_BIOASSAY: Estrogen Receptor-beta Coactivator Binding Inhibitors ELISA Secondary Assay. (Class of assay: confirmatory) [Related pubchem assays: 633 (Primary screen preceding this ELISA dose response confirmation assay.), 733 (Primary dose response assay preceding this ELISA dose response confirmation assay.)]	B	BAO_0000357	single protein format	Homo sapiens	None	None	None	None	CHEMBL242	Estrogen receptor beta	Homo sapiens	SINGLE PROTEIN	CHEMBL1201862	7	PubChem BioAssays			None
CHEMBL1336791		0	361.42	0	2.65	SID48410370	CCCc1cc(O)nc(SCC(=O)Nc2ccc(C(=O)OC)cc2)n1	IC50	'>'	50000.0	nM			Not Active	UO_0000065					False	CHEMBL1614377	PUBCHEM_BIOASSAY: Estrogen Receptor-beta Coactivator Binding Inhibitors ELISA Secondary Assay. (Class of assay: confirmatory) [Related pubchem assays: 633 (Primary screen preceding this ELISA dose response confirmation assay.), 733 (Primary dose response assay preceding this ELISA dose response confirmation assay.)]	B	BAO_0000357	single protein format	Homo sapiens	None	None	None	None	CHEMBL242	Estrogen receptor beta	Homo sapiens	SINGLE PROTEIN	CHEMBL1201862	7	PubChem BioAssays			None
CHEMBL334096		0	417.53	1	5.44	5	Oc1ccc([C@H]2Sc3cc(O)ccc3O[C@H]2c2ccc(C3=CCNCC3)cc2)cc1	IC50	'='	31.0	nM	7.51			UO_0000065	17.98	0.34	2.07	12.17	False	CHEMBL682170	Binding affinity for human estrogen receptor beta	B	BAO_0000357	single protein format	Homo sapiens	None	None	None	None	CHEMBL242	Estrogen receptor beta	Homo sapiens	SINGLE PROTEIN	CHEMBL1148423	1	Scientific Literature	Bioorg. Med. Chem. Lett.	2004	None
CHEMBL447111		0	246.26	0	3.17	SID4259852	Cc1ccc(OCc2ccoc2C(=O)O)cc1C	IC50	'<'	23.0	nM			Not Active	UO_0000065					False	CHEMBL1614377	PUBCHEM_BIOASSAY: Estrogen Receptor-beta Coactivator Binding Inhibitors ELISA Secondary Assay. (Class of assay: confirmatory) [Related pubchem assays: 633 (Primary screen preceding this ELISA dose response confirmation assay.), 733 (Primary dose response assay preceding this ELISA dose response confirmation assay.)]	B	BAO_0000357	single protein format	Homo sapiens	None	None	None	None	CHEMBL242	Estrogen receptor beta	Homo sapiens	SINGLE PROTEIN	CHEMBL1201862	7	PubChem BioAssays			None
CHEMBL1575072		0	356.46	0	1.69	SID842159	Cc1nc2ncnn2c(N2CCN(C(=O)Cc3cccs3)CC2)c1C	IC50	'='	106.77	nM	6.97		Not Active	UO_0000065	19.56	0.38	5.28	10.46	False	CHEMBL1614377	PUBCHEM_BIOASSAY: Estrogen Receptor-beta Coactivator Binding Inhibitors ELISA Secondary Assay. (Class of assay: confirmatory) [Related pubchem assays: 633 (Primary screen preceding this ELISA dose response confirmation assay.), 733 (Primary dose response assay preceding this ELISA dose response confirmation assay.)]	B	BAO_0000357	single protein format	Homo sapiens	None	None	None	None	CHEMBL242	Estrogen receptor beta	Homo sapiens	SINGLE PROTEIN	CHEMBL1201862	7	PubChem BioAssays			None
CHEMBL1443554		0	360.46	0	3.59	SID48410372	Cc1ccccc1Nc1nnc(SCC(=O)NCc2ccco2)s1	IC50	'>'	50000.0	nM			Not Active	UO_0000065					False	CHEMBL1614377	PUBCHEM_BIOASSAY: Estrogen Receptor-beta Coactivator Binding Inhibitors ELISA Secondary Assay. (Class of assay: confirmatory) [Related pubchem assays: 633 (Primary screen preceding this ELISA dose response confirmation assay.), 733 (Primary dose response assay preceding this ELISA dose response confirmation assay.)]	B	BAO_0000357	single protein format	Homo sapiens	None	None	None	None	CHEMBL242	Estrogen receptor beta	Homo sapiens	SINGLE PROTEIN	CHEMBL1201862	7	PubChem BioAssays			None
CHEMBL1627713		0	330.47	0	3.87	45	CCOC[C@H]1C[C@]2(C)[C@@H](O)CC[C@H]2[C@@H]2CCc3cc(O)ccc3[C@@H]12	RBA	'='	73.0	%				UO_0000187					False	CHEMBL840194	Inhibition of [3H]E2 binding to human Estrogen receptor-beta ligand binding domain (LBD) expressed in Escherichia coli lysates	B	BAO_0000019	assay format	Homo sapiens	None	None	None	None	CHEMBL242	Estrogen receptor beta	Homo sapiens	SINGLE PROTEIN	CHEMBL1142700	1	Scientific Literature	J. Med. Chem.	2005	None
CHEMBL1367450		0	347.39	0	2.56	SID4240908	COc1ccc(C2CC(=O)Nc3ccccc3S2(=O)=O)cc1OC	IC50	'<'	23.0	nM			Not Active	UO_0000065					False	CHEMBL1614377	PUBCHEM_BIOASSAY: Estrogen Receptor-beta Coactivator Binding Inhibitors ELISA Secondary Assay. (Class of assay: confirmatory) [Related pubchem assays: 633 (Primary screen preceding this ELISA dose response confirmation assay.), 733 (Primary dose response assay preceding this ELISA dose response confirmation assay.)]	B	BAO_0000357	single protein format	Homo sapiens	None	None	None	None	CHEMBL242	Estrogen receptor beta	Homo sapiens	SINGLE PROTEIN	CHEMBL1201862	7	PubChem BioAssays			None
CHEMBL180146		0	477.58	1	6.12	3F	C[C@@H]1c2c(ccc(O)c2F)O[C@@H](c2ccc(OCCN3CCCCC3)cc2)[C@H]1c1ccc(O)cc1	IC50	'='	18.0	nM	7.75			UO_0000065	16.22	0.30	1.62	12.46	False	CHEMBL830924	Inhibition of estrogen receptor beta	B	BAO_0000357	single protein format	Homo sapiens	None	None	None	None	CHEMBL242	Estrogen receptor beta	Homo sapiens	SINGLE PROTEIN	CHEMBL1142044	1	Scientific Literature	Bioorg. Med. Chem. Lett.	2005	None
CHEMBL127941		0	355.44	1	5.78	19	CCc1c(-c2ccc(O)cc2)cc(-c2ccccc2)n1-c1ccc(O)cc1	RBA	'='				Potential missing data							False	CHEMBL678832	Relative binding affinity towards estrogen receptor 2 determined by a competitive radiometric binding assay using 10 nM [3H]estradiol as the radioligand	B	BAO_0000357	single protein format	None	None	None	None	None	CHEMBL242	Estrogen receptor beta	Homo sapiens	SINGLE PROTEIN	CHEMBL1134677	1	Scientific Literature	J. Med. Chem.	2001	None
CHEMBL1092851		0	462.63	1	7.30	29	CCOC(=O)CCCCCOc1ccc(C(=C2C3CCCC2CCC3)c2ccc(O)cc2)cc1	RBA	'='	30.8										False	CHEMBL1106125	Displacement of [3H]estradiol from full-length human estrogen receptor beta assessed as relative binding affinity by radiometric assay relative to estradiol	B	BAO_0000357	single protein format	Homo sapiens	None	None	None	None	CHEMBL242	Estrogen receptor beta	Homo sapiens	SINGLE PROTEIN	CHEMBL1156191	1	Scientific Literature	J. Med. Chem.	2010	None
CHEMBL213049		0	334.38	0	4.28	6	CNc1c(/C=N/O)ccc(-c2cccc(O)c2)c1-c1cccc(O)c1	RBA	'='	0.05										False	CHEMBL869165	Displacement of [3H]estradiol from human ERbeta relative to estradiol	B	BAO_0000357	single protein format	Homo sapiens	None	None	None	None	CHEMBL242	Estrogen receptor beta	Homo sapiens	SINGLE PROTEIN	CHEMBL1145331	1	Scientific Literature	J. Med. Chem.	2006	None
CHEMBL267796		0	334.38	0	4.28	5	CNc1c(/C=N/O)ccc(-c2ccc(O)cc2)c1-c1ccc(O)cc1	RBA	'='	0.14										False	CHEMBL869165	Displacement of [3H]estradiol from human ERbeta relative to estradiol	B	BAO_0000357	single protein format	Homo sapiens	None	None	None	None	CHEMBL242	Estrogen receptor beta	Homo sapiens	SINGLE PROTEIN	CHEMBL1145331	1	Scientific Literature	J. Med. Chem.	2006	None
CHEMBL1093141		0	435.35	1	6.97	21, MDG169	O=C1CC(c2ccccc2)CC2=C1C(c1cc(Cl)ccc1Cl)Nc1ccccc1N2	Activity						Not Active						False	CHEMBL1106120	Displacement of fluoromone from human recombinant ERbeta assessed as reduction of maximum polarization by fluorescence polarization assay	B	BAO_0000357	single protein format	Homo sapiens	None	None	None	None	CHEMBL242	Estrogen receptor beta	Homo sapiens	SINGLE PROTEIN	CHEMBL1156190	1	Scientific Literature	J. Med. Chem.	2010	None
CHEMBL525423		0	264.34	0	3.58	9b	C[C@]12CC[C@H](c3ccc(O)c(F)c3)C[C@@H]1CC[C@@H]2O	RBA	'='	8.7	%				UO_0000187					False	CHEMBL1026550	Displacement of [3H]estradiol form ERbeta assessed as relative binding affinity relative to estradiol	B	BAO_0000357	single protein format	None	None	None	None	None	CHEMBL242	Estrogen receptor beta	Homo sapiens	SINGLE PROTEIN	CHEMBL1152708	1	Scientific Literature	Bioorg. Med. Chem. Lett.	2009	None
CHEMBL513274		0	260.38	0	3.75	9d	Cc1cc(O)ccc1[C@H]1CC[C@]2(C)[C@@H](O)CC[C@H]2C1	Activity	'='	149.0	%				UO_0000187					False	CHEMBL1026553	Activity at ERbeta expressed in CHO cells co-transfected with ERE plasmid assessed as relative transcriptional activation at 10 nM by luciferase reporter assay relative to estradiol	B	BAO_0000219	cell-based format	None	None	None	CHO	None	CHEMBL242	Estrogen receptor beta	Homo sapiens	SINGLE PROTEIN	CHEMBL1152708	1	Scientific Literature	Bioorg. Med. Chem. Lett.	2009	CHEMBL3308072
CHEMBL209851		0	335.24	0	4.59	19	CCCCC12CCC(=O)C(Br)=C1c1ccc(O)cc1C2	Activity	'='	81.0	%				UO_0000187					False	CHEMBL852972	Agonist activity at human ERbeta transfected in HEK293 cells assessed as transactivation of alkaline phosphatase reporter gene relative to estradiol	F	BAO_0000219	cell-based format	Homo sapiens	None	None	HEK293	None	CHEMBL242	Estrogen receptor beta	Homo sapiens	SINGLE PROTEIN	CHEMBL1138102	1	Scientific Literature	Bioorg. Med. Chem. Lett.	2006	CHEMBL3307715
CHEMBL32511		0	226.30	0	4.27	1	Oc1ccc2cc(-c3ccccc3)sc2c1	EC50	'='	4310.0	nM	5.37			UO_0000065	23.71	0.46	1.10	26.52	False	CHEMBL682162	Inhibition of [3H]17-beta-estradiol binding to human recombinant Estrogen receptor beta.	B	BAO_0000357	single protein format	None	None	None	None	None	CHEMBL242	Estrogen receptor beta	Homo sapiens	SINGLE PROTEIN	CHEMBL1135900	1	Scientific Literature	J. Med. Chem.	2002	None
CHEMBL1076438	LECANINDOLE D	0	353.51	0	4.31	4	CC1(C)[C@H](O)CC[C@]2(C)[C@@]3(C)c4[nH]c5ccccc5c4C[C@@H]3CC[C@@]12O	Activity	'='	64.0	%				UO_0000187					False	CHEMBL1112057	Antagonist activity at estrogen receptor beta ligand binding domain expressed in african green monkey COS7 cells co-transfected with Gal4-LBD by luciferase reporter gene assay relative to control	B	BAO_0000219	cell-based format	None	None	None	COS-7	None	CHEMBL242	Estrogen receptor beta	Homo sapiens	SINGLE PROTEIN	CHEMBL1154793	1	Scientific Literature	J. Nat. Prod.	2009	CHEMBL3307648
CHEMBL44	GENISTEIN	2	270.24	0	2.58	genistein	O=c1c(-c2ccc(O)cc2)coc2cc(O)cc(O)c12	EC50	'='	4.1	nM	8.39			UO_0000065	31.04	0.57	5.81	9.23	False	CHEMBL682160	Activation of estrogen response element in HeLa cells stably transfected with human Estrogen receptor beta.	B	BAO_0000219	cell-based format	None	None	None	HeLa	None	CHEMBL242	Estrogen receptor beta	Homo sapiens	SINGLE PROTEIN	CHEMBL1135900	1	Scientific Literature	J. Med. Chem.	2002	CHEMBL3308376
CHEMBL58786		0	330.43	1	5.03	8	Cc1cc(-c2cc(-c3ccccc3)cc(N3CCCC3)n2)ccc1O	Ki						Not Active						False	CHEMBL677220	Displacement of [3H]17-beta-estradiol from Estrogen receptor beta of bacterial lysate by scintillation proximity assay (SPA) at 10e-5 M; Inactive	B	BAO_0000019	assay format	Homo sapiens	None	None	None	None	CHEMBL242	Estrogen receptor beta	Homo sapiens	SINGLE PROTEIN	CHEMBL1133877	1	Scientific Literature	Bioorg. Med. Chem. Lett.	2001	None
CHEMBL212418		0	256.34	0	3.87	10	CCCC12CCC(=O)C(C)=C1c1ccc(O)cc1C2	IC50	'='	11.0	nM	7.96			UO_0000065	31.05	0.57	4.09	21.34	False	CHEMBL852961	Binding affinity to ERbeta by scintillation proximity assay	B	BAO_0000357	single protein format	Homo sapiens	None	None	None	None	CHEMBL242	Estrogen receptor beta	Homo sapiens	SINGLE PROTEIN	CHEMBL1138102	1	Scientific Literature	Bioorg. Med. Chem. Lett.	2006	None
CHEMBL377342		0	256.34	0	3.87	5	CCCCC12CCC(=O)C=C1c1ccc(O)cc1C2	IC50	'='	188.0	nM	6.73			UO_0000065	26.24	0.48	2.86	18.03	False	CHEMBL852961	Binding affinity to ERbeta by scintillation proximity assay	B	BAO_0000357	single protein format	Homo sapiens	None	None	None	None	CHEMBL242	Estrogen receptor beta	Homo sapiens	SINGLE PROTEIN	CHEMBL1138102	1	Scientific Literature	Bioorg. Med. Chem. Lett.	2006	None
CHEMBL376986		0	281.36	0	3.76	26	CCCCC12CCC(=O)C(C#N)=C1c1ccc(O)cc1C2	EC50	'='	5.0	nM	8.30			UO_0000065					False	CHEMBL852971	Activity at human ERbeta transfected in HEK293 cells assessed as transactivation of alkaline phosphatase reporter gene	F	BAO_0000219	cell-based format	Homo sapiens	None	None	HEK293	None	CHEMBL242	Estrogen receptor beta	Homo sapiens	SINGLE PROTEIN	CHEMBL1138102	1	Scientific Literature	Bioorg. Med. Chem. Lett.	2006	CHEMBL3307715
CHEMBL209429		0	338.47	1	5.46	24	CCCCC12CCC(=O)C(c3cccs3)=C1c1ccc(O)cc1C2	EC50	'='	4.0	nM	8.40			UO_0000065					False	CHEMBL852971	Activity at human ERbeta transfected in HEK293 cells assessed as transactivation of alkaline phosphatase reporter gene	F	BAO_0000219	cell-based format	Homo sapiens	None	None	HEK293	None	CHEMBL242	Estrogen receptor beta	Homo sapiens	SINGLE PROTEIN	CHEMBL1138102	1	Scientific Literature	Bioorg. Med. Chem. Lett.	2006	CHEMBL3307715
CHEMBL209851		0	335.24	0	4.59	19	CCCCC12CCC(=O)C(Br)=C1c1ccc(O)cc1C2	EC50	'='	4.0	nM	8.40			UO_0000065					False	CHEMBL852971	Activity at human ERbeta transfected in HEK293 cells assessed as transactivation of alkaline phosphatase reporter gene	F	BAO_0000219	cell-based format	Homo sapiens	None	None	HEK293	None	CHEMBL242	Estrogen receptor beta	Homo sapiens	SINGLE PROTEIN	CHEMBL1138102	1	Scientific Literature	Bioorg. Med. Chem. Lett.	2006	CHEMBL3307715
CHEMBL203340		0	311.12	0	3.97	46	Cc1c(O)c(Cl)cc2c1c(=O)oc1c(Cl)c(O)ccc12	IC50	'='	19.0	nM	7.72			UO_0000065	24.82	0.53	3.75	10.93	False	CHEMBL865583	Binding affinity to ERbeta	B	BAO_0000357	single protein format	Homo sapiens	None	None	None	None	CHEMBL242	Estrogen receptor beta	Homo sapiens	SINGLE PROTEIN	CHEMBL1139663	1	Scientific Literature	Bioorg. Med. Chem. Lett.	2006	None
CHEMBL383518		0	270.28	0	3.23	41	CCc1cc(O)cc2c(=O)oc3c(C)c(O)ccc3c12	IC50	'='	91.0	nM	7.04			UO_0000065	26.05	0.48	3.81	9.96	False	CHEMBL865583	Binding affinity to ERbeta	B	BAO_0000357	single protein format	Homo sapiens	None	None	None	None	CHEMBL242	Estrogen receptor beta	Homo sapiens	SINGLE PROTEIN	CHEMBL1139663	1	Scientific Literature	Bioorg. Med. Chem. Lett.	2006	None
CHEMBL206120		0	256.26	0	2.97	33	Cc1c(O)ccc2c1c(=O)oc1cc(O)cc(C)c12	IC50	'='	67.0	nM	7.17			UO_0000065	27.99	0.52	4.20	10.15	False	CHEMBL865583	Binding affinity to ERbeta	B	BAO_0000357	single protein format	Homo sapiens	None	None	None	None	CHEMBL242	Estrogen receptor beta	Homo sapiens	SINGLE PROTEIN	CHEMBL1139663	1	Scientific Literature	Bioorg. Med. Chem. Lett.	2006	None
CHEMBL206218		0	333.18	0	4.34	26	Cc1cc2c(=O)oc3c(C)c(O)ccc3c2c(C)c1Br	IC50	'='	57.0	nM	7.24			UO_0000065	21.74	0.49	2.90	14.36	False	CHEMBL865583	Binding affinity to ERbeta	B	BAO_0000357	single protein format	Homo sapiens	None	None	None	None	CHEMBL242	Estrogen receptor beta	Homo sapiens	SINGLE PROTEIN	CHEMBL1139663	1	Scientific Literature	Bioorg. Med. Chem. Lett.	2006	None
CHEMBL204222		0	280.32	0	4.00	22	C=CCc1cc(C)cc2c(=O)oc3c(C)c(O)ccc3c12	IC50	'='	35.0	nM	7.46			UO_0000065	26.60	0.48	3.46	14.78	False	CHEMBL865583	Binding affinity to ERbeta	B	BAO_0000357	single protein format	Homo sapiens	None	None	None	None	CHEMBL242	Estrogen receptor beta	Homo sapiens	SINGLE PROTEIN	CHEMBL1139663	1	Scientific Literature	Bioorg. Med. Chem. Lett.	2006	None
CHEMBL380720		0	240.26	0	3.27	6	Cc1cc(C)c2c(c1)c(=O)oc1cc(O)ccc12	IC50	'='	90.0	nM	7.05			UO_0000065	29.33	0.53	3.78	13.97	False	CHEMBL865583	Binding affinity to ERbeta	B	BAO_0000357	single protein format	Homo sapiens	None	None	None	None	CHEMBL242	Estrogen receptor beta	Homo sapiens	SINGLE PROTEIN	CHEMBL1139663	1	Scientific Literature	Bioorg. Med. Chem. Lett.	2006	None
CHEMBL381337		0	256.30	0	3.84	51	Cc1c(O)ccc2c1OC(C)c1c-2ccc(O)c1C	IC50	'='	8.0	nM	8.10			UO_0000065	31.59	0.58	4.26	16.29	False	CHEMBL865583	Binding affinity to ERbeta	B	BAO_0000357	single protein format	Homo sapiens	None	None	None	None	CHEMBL242	Estrogen receptor beta	Homo sapiens	SINGLE PROTEIN	CHEMBL1139663	1	Scientific Literature	Bioorg. Med. Chem. Lett.	2006	None
CHEMBL206582		0	242.27	0	3.27	49	Cc1cc(O)cc2c1-c1ccc(O)c(C)c1OC2	IC50	'='	74.0	nM	7.13			UO_0000065	29.43	0.54	3.86	14.35	False	CHEMBL865583	Binding affinity to ERbeta	B	BAO_0000357	single protein format	Homo sapiens	None	None	None	None	CHEMBL242	Estrogen receptor beta	Homo sapiens	SINGLE PROTEIN	CHEMBL1139663	1	Scientific Literature	Bioorg. Med. Chem. Lett.	2006	None
CHEMBL379213		0	284.27	0	1.81	1ab	COc1cc(O)c2c(=O)n(-c3ccc(O)cc3)cnc2c1	IC50	'='	9525.0	nM	5.02			UO_0000065	17.66	0.33	3.21	5.94	False	CHEMBL860987	Displacement of [3H]estrone from ER beta	B	BAO_0000357	single protein format	Homo sapiens	None	None	None	None	CHEMBL242	Estrogen receptor beta	Homo sapiens	SINGLE PROTEIN	CHEMBL1146098	1	Scientific Literature	J. Med. Chem.	2006	None
CHEMBL482697		0	384.90	0	4.61	66b, enantiomer	COc1ccccc1CC(=O)CC(Cc1ccc2ccccc2c1)OC.Cl	Activity	'='	-0.5	%				UO_0000187					False	CHEMBL966124	Activation of human estrogen receptor beta expressed in HEK293 cells at 10 uM beta-galactosidase reporter gene assay relative to 3,17-beta-estradiol	B	BAO_0000219	cell-based format	Homo sapiens	None	None	HEK293	None	CHEMBL242	Estrogen receptor beta	Homo sapiens	SINGLE PROTEIN	CHEMBL1150775	1	Scientific Literature	J. Med. Chem.	2008	CHEMBL3307715
CHEMBL487119		0	237.30	0	3.75	11, racemic	c1ccc(CC2=NOC(c3ccccc3)C2)cc1	Activity	'='	34.4	%				UO_0000187					False	CHEMBL966124	Activation of human estrogen receptor beta expressed in HEK293 cells at 10 uM beta-galactosidase reporter gene assay relative to 3,17-beta-estradiol	B	BAO_0000219	cell-based format	Homo sapiens	None	None	HEK293	None	CHEMBL242	Estrogen receptor beta	Homo sapiens	SINGLE PROTEIN	CHEMBL1150775	1	Scientific Literature	J. Med. Chem.	2008	CHEMBL3307715
CHEMBL503023		0	252.31	0	3.00	4	O=C(CC(=O)Cc1ccccc1)Cc1ccccc1	Activity	'='	0.1	%				UO_0000187					False	CHEMBL966124	Activation of human estrogen receptor beta expressed in HEK293 cells at 10 uM beta-galactosidase reporter gene assay relative to 3,17-beta-estradiol	B	BAO_0000219	cell-based format	Homo sapiens	None	None	HEK293	None	CHEMBL242	Estrogen receptor beta	Homo sapiens	SINGLE PROTEIN	CHEMBL1150775	1	Scientific Literature	J. Med. Chem.	2008	CHEMBL3307715
CHEMBL445785		0	306.50	0	4.23	34a	CC(C)CCc1cc(N(C)CC(C)C)nc(NCC(C)C)n1	Ki	'>'	1000000.0	nM		Outside typical range		UO_0000065					False	CHEMBL1028193	Binding affinity to ERbeta assessed as inhibition of fluorescein-labeled nuclear receptor domain of steroid receptor coactivator 3 by TR-FRET assay	B	BAO_0000357	single protein format	None	None	None	None	None	CHEMBL242	Estrogen receptor beta	Homo sapiens	SINGLE PROTEIN	CHEMBL1140106	1	Scientific Literature	J. Med. Chem.	2008	None
CHEMBL470153		0	222.34	0	2.61	27d	CC(C)CNc1cc(NCC(C)C)ncn1	Ki	'>'	1000000.0	nM		Outside typical range		UO_0000065					False	CHEMBL1028193	Binding affinity to ERbeta assessed as inhibition of fluorescein-labeled nuclear receptor domain of steroid receptor coactivator 3 by TR-FRET assay	B	BAO_0000357	single protein format	None	None	None	None	None	CHEMBL242	Estrogen receptor beta	Homo sapiens	SINGLE PROTEIN	CHEMBL1140106	1	Scientific Literature	J. Med. Chem.	2008	None
CHEMBL493703		0	327.48	0	4.22	27a	CC(C)CNc1cc(NCc2ccccc2)nc(NCC(C)C)n1	Ki	'>'	1000000.0	nM		Outside typical range		UO_0000065					False	CHEMBL1028193	Binding affinity to ERbeta assessed as inhibition of fluorescein-labeled nuclear receptor domain of steroid receptor coactivator 3 by TR-FRET assay	B	BAO_0000357	single protein format	None	None	None	None	None	CHEMBL242	Estrogen receptor beta	Homo sapiens	SINGLE PROTEIN	CHEMBL1140106	1	Scientific Literature	J. Med. Chem.	2008	None
CHEMBL494705		0	443.59	1	6.81	24c	c1ccc(CCc2cc(CCc3ccccc3)nc(NCc3cccc4ccccc34)n2)cc1	Ki	'>'	1000000.0	nM		Outside typical range		UO_0000065					False	CHEMBL1028193	Binding affinity to ERbeta assessed as inhibition of fluorescein-labeled nuclear receptor domain of steroid receptor coactivator 3 by TR-FRET assay	B	BAO_0000357	single protein format	None	None	None	None	None	CHEMBL242	Estrogen receptor beta	Homo sapiens	SINGLE PROTEIN	CHEMBL1140106	1	Scientific Literature	J. Med. Chem.	2008	None
CHEMBL523707		0	410.57	1	6.44	18e	CC(C)CCc1cc(NCc2ccccc2)nc(NCc2cccc3ccccc23)n1	Ki	'>'	1000000.0	nM		Outside typical range		UO_0000065					False	CHEMBL1028193	Binding affinity to ERbeta assessed as inhibition of fluorescein-labeled nuclear receptor domain of steroid receptor coactivator 3 by TR-FRET assay	B	BAO_0000357	single protein format	None	None	None	None	None	CHEMBL242	Estrogen receptor beta	Homo sapiens	SINGLE PROTEIN	CHEMBL1140106	1	Scientific Literature	J. Med. Chem.	2008	None
CHEMBL492494		0	476.67	1	6.88	17g	CC(C)CNc1nc(CCc2cccc3ccccc23)cc(N(CC(C)C)C(=O)OC(C)(C)C)n1	Ki	'>'	1000000.0	nM		Outside typical range		UO_0000065					False	CHEMBL1028193	Binding affinity to ERbeta assessed as inhibition of fluorescein-labeled nuclear receptor domain of steroid receptor coactivator 3 by TR-FRET assay	B	BAO_0000357	single protein format	None	None	None	None	None	CHEMBL242	Estrogen receptor beta	Homo sapiens	SINGLE PROTEIN	CHEMBL1140106	1	Scientific Literature	J. Med. Chem.	2008	None
CHEMBL523997		0	426.61	1	6.07	17c	CC(C)CCc1cc(N(Cc2ccccc2)C(=O)OC(C)(C)C)nc(NCC(C)C)n1	Ki	'>'	1000000.0	nM		Outside typical range		UO_0000065					False	CHEMBL1028193	Binding affinity to ERbeta assessed as inhibition of fluorescein-labeled nuclear receptor domain of steroid receptor coactivator 3 by TR-FRET assay	B	BAO_0000357	single protein format	None	None	None	None	None	CHEMBL242	Estrogen receptor beta	Homo sapiens	SINGLE PROTEIN	CHEMBL1140106	1	Scientific Literature	J. Med. Chem.	2008	None
CHEMBL494717		0	326.49	0	4.40	3a	CC(C)CNc1cc(CCc2ccccc2)nc(NCC(C)C)n1	IC50	'>'	1000000.0	nM		Outside typical range		UO_0000065					False	CHEMBL1028199	Antagonist activity at ERbeta in human HEC1 cells assessed as inhibition of estrogen-induced transcriptional activity after 24 hrs by reporter gene assay	F	BAO_0000219	cell-based format	Homo sapiens	None	None	HEC-1	None	CHEMBL242	Estrogen receptor beta	Homo sapiens	SINGLE PROTEIN	CHEMBL1140106	1	Scientific Literature	J. Med. Chem.	2008	CHEMBL3308740
CHEMBL1095870	1-HYDROXY-6-(4-HYDROXY-PHENYL)-1-PHENYL-HEXAN-3-ONE (ENANTIOMERIC MIX)	0	284.35	0	3.41	50a, enantiomer	O=C(CCCc1ccc(O)cc1)CC(O)c1ccccc1	Activity	'='	155.3	%				UO_0000187					False	CHEMBL1114724	Agonist activity at ERbeta expressed in HEK293 cells at 10 uM after 24 hrs by luciferase reporter gene assay relative to 3,17-beta-estradiol	F	BAO_0000219	cell-based format	None	None	None	HEK293	None	CHEMBL242	Estrogen receptor beta	Homo sapiens	SINGLE PROTEIN	CHEMBL1157808	1	Scientific Literature	Bioorg. Med. Chem.	2010	CHEMBL3307715
CHEMBL450521		0	281.36	0	3.71	3b, enantiomer	Oc1ccc(CCC2=NOC(Cc3ccccc3)C2)cc1	RBA	'='	0.18	%				UO_0000187					False	CHEMBL1114727	Displacement of [3H]estradiol from human ERbeta expressed in african green monkey COS1 cells assessed as relative binding affinity after 2 hrs by liquid scintillation counting relative to estradiol	B	BAO_0000219	cell-based format	Homo sapiens	None	None	COS-1	None	CHEMBL242	Estrogen receptor beta	Homo sapiens	SINGLE PROTEIN	CHEMBL1157808	1	Scientific Literature	Bioorg. Med. Chem.	2010	CHEMBL3308351
CHEMBL1098480	3-[3-(4-HYDROXY-PHENYL)-PROPYL]-5-PHENYL-4,5-DIHYDRO-ISOXAZOLE (ENANTIOMERIC MIX)	0	281.36	0	4.23	45a, enantiomer	Oc1ccc(CCCC2=NOC(c3ccccc3)C2)cc1	RBA	'='	0.1	%				UO_0000187					False	CHEMBL1114727	Displacement of [3H]estradiol from human ERbeta expressed in african green monkey COS1 cells assessed as relative binding affinity after 2 hrs by liquid scintillation counting relative to estradiol	B	BAO_0000219	cell-based format	Homo sapiens	None	None	COS-1	None	CHEMBL242	Estrogen receptor beta	Homo sapiens	SINGLE PROTEIN	CHEMBL1157808	1	Scientific Literature	Bioorg. Med. Chem.	2010	CHEMBL3308351
CHEMBL485680		0	268.36	0	3.70	48b, enantiomer	O=C(CCCc1ccccc1)CC(O)c1ccccc1	RBA	'='	0.02	%				UO_0000187					False	CHEMBL1114727	Displacement of [3H]estradiol from human ERbeta expressed in african green monkey COS1 cells assessed as relative binding affinity after 2 hrs by liquid scintillation counting relative to estradiol	B	BAO_0000219	cell-based format	Homo sapiens	None	None	COS-1	None	CHEMBL242	Estrogen receptor beta	Homo sapiens	SINGLE PROTEIN	CHEMBL1157808	1	Scientific Literature	Bioorg. Med. Chem.	2010	CHEMBL3308351
CHEMBL385028		0	332.20	0	3.38	36	CCC12CCC(=O)C(Br)=C1c1ccc3[nH]nnc3c1C2	Activity	'='	90.0	%				UO_0000187					False	CHEMBL855879	Agonist activity at human ERbeta receptor expressed in HEK293 cells relative to estradiol by alkaline phosphatase reporter gene transactivation assay	F	BAO_0000219	cell-based format	Homo sapiens	None	None	HEK293	None	CHEMBL242	Estrogen receptor beta	Homo sapiens	SINGLE PROTEIN	CHEMBL1146919	1	Scientific Literature	Bioorg. Med. Chem. Lett.	2006	CHEMBL3307715
CHEMBL1097284		0	543.73	2	6.15	3e	Cc1ccc(S(=O)(=O)N2Cc3ccc([C@]4(O)CC[C@H]5[C@@H]6CCc7cc(O)ccc7[C@H]6CC[C@@]54C)cc3C2)cc1	EC50	'='	242.1	nM	6.62			UO_0000065	12.17	0.23	0.47	8.50	False	CHEMBL1120815	Transactivation of human ERbeta expressed in HEK293 cells after 18 hrs by luciferase reporter gene assay	B	BAO_0000219	cell-based format	Homo sapiens	None	None	HEK293	None	CHEMBL242	Estrogen receptor beta	Homo sapiens	SINGLE PROTEIN	CHEMBL1157750	1	Scientific Literature	J. Med. Chem.	2010	CHEMBL3307715
CHEMBL1098709		0	502.65	2	5.37	3c	CCOC(=O)C1(C(C)=O)Cc2ccc([C@]3(O)CC[C@H]4[C@@H]5CCc6cc(O)ccc6[C@H]5CC[C@@]43C)cc2C1	EC50	'='	34.59	nM	7.46			UO_0000065	14.84	0.28	2.09	8.90	False	CHEMBL1120815	Transactivation of human ERbeta expressed in HEK293 cells after 18 hrs by luciferase reporter gene assay	B	BAO_0000219	cell-based format	Homo sapiens	None	None	HEK293	None	CHEMBL242	Estrogen receptor beta	Homo sapiens	SINGLE PROTEIN	CHEMBL1157750	1	Scientific Literature	J. Med. Chem.	2010	CHEMBL3307715
CHEMBL1097377		0	390.52	1	5.17	3f	C[C@]12CC[C@@H]3c4ccc(O)cc4CC[C@H]3[C@@H]1CC[C@@]2(O)c1ccc2c(c1)COC2	Efficacy	'='	111.0	%				UO_0000187					False	CHEMBL1120817	Transactivation of human ERbeta expressed in HEK293 cells after 18 hrs by luciferase reporter gene assay relative to 17-beta-estradiol	B	BAO_0000219	cell-based format	Homo sapiens	None	None	HEK293	None	CHEMBL242	Estrogen receptor beta	Homo sapiens	SINGLE PROTEIN	CHEMBL1157750	1	Scientific Literature	J. Med. Chem.	2010	CHEMBL3307715
CHEMBL1098709		0	502.65	2	5.37	3c	CCOC(=O)C1(C(C)=O)Cc2ccc([C@]3(O)CC[C@H]4[C@@H]5CCc6cc(O)ccc6[C@H]5CC[C@@]43C)cc2C1	Efficacy	'='	97.0	%				UO_0000187					False	CHEMBL1120817	Transactivation of human ERbeta expressed in HEK293 cells after 18 hrs by luciferase reporter gene assay relative to 17-beta-estradiol	B	BAO_0000219	cell-based format	Homo sapiens	None	None	HEK293	None	CHEMBL242	Estrogen receptor beta	Homo sapiens	SINGLE PROTEIN	CHEMBL1157750	1	Scientific Literature	J. Med. Chem.	2010	CHEMBL3307715
CHEMBL488131		0	265.36	0	4.01	1b, enantiomer	c1ccc(CCC2=NOC(Cc3ccccc3)C2)cc1	Activity	'='	1.3	%				UO_0000187					False	CHEMBL1114724	Agonist activity at ERbeta expressed in HEK293 cells at 10 uM after 24 hrs by luciferase reporter gene assay relative to 3,17-beta-estradiol	F	BAO_0000219	cell-based format	None	None	None	HEK293	None	CHEMBL242	Estrogen receptor beta	Homo sapiens	SINGLE PROTEIN	CHEMBL1157808	1	Scientific Literature	Bioorg. Med. Chem.	2010	CHEMBL3307715
CHEMBL240370		0	241.29	0	2.85	6	Oc1ccc(C2CNc3cc(O)ccc3C2)cc1	EC50	'='	9700.0	nM	5.01			UO_0000065					False	CHEMBL898607	Agonist activity at human ERbeta expressed in yeast AH109 by yeast two hybrid assay	F	BAO_0000019	assay format	Homo sapiens	None	None	None	None	CHEMBL242	Estrogen receptor beta	Homo sapiens	SINGLE PROTEIN	CHEMBL1149626	1	Scientific Literature	Bioorg. Med. Chem.	2007	None
CHEMBL176750		0	348.45	1	5.17	11b	CCc1c(-c2ccc(O)cc2)nn(-c2ccc(O)cc2)c1C1CCCC1	Affinity	'='	0.23										False	CHEMBL673863	Relative binding affinity (RBA) for human Estrogen receptor beta compared to estradiol	B	BAO_0000357	single protein format	Homo sapiens	None	None	None	None	CHEMBL242	Estrogen receptor beta	Homo sapiens	SINGLE PROTEIN	CHEMBL1135564	1	Scientific Literature	Bioorg. Med. Chem. Lett.	2002	None
CHEMBL1627407		0	258.36	0	3.22	E2	Oc1ccc2c(c1)CC[C@@H]1[C@@H]2CCC2[C@@H](O)CC[C@H]21	RBA	'='	100.0										False	CHEMBL678668	Inhibition of [3H]-estradiol binding to human estrogen receptor beta LBD expressed in Escherichia coli	B	BAO_0000019	assay format	Homo sapiens	None	None	None	None	CHEMBL242	Estrogen receptor beta	Homo sapiens	SINGLE PROTEIN	CHEMBL1134490	1	Scientific Literature	J. Med. Chem.	2001	None
CHEMBL236718		0	318.32	0	4.36	2b	Oc1ccc([C@@H]2Oc3ccc(O)cc3[C@@H]3CC(F)(F)C[C@@H]32)cc1	Ki	'='	0.44	nM	9.36			UO_0000065	29.39	0.56	5.00	18.83	True	CHEMBL897774	Binding affinity to human ERbeta	B	BAO_0000357	single protein format	Homo sapiens	None	None	None	None	CHEMBL242	Estrogen receptor beta	Homo sapiens	SINGLE PROTEIN	CHEMBL1149651	1	Scientific Literature	Bioorg. Med. Chem. Lett.	2007	None
CHEMBL307205		0	269.30	0	3.39	4e	CC1(C)Oc2cc(O)ccc2N=C1c1ccc(O)cc1	EC50	'='	140.0	nM	6.85			UO_0000065					False	CHEMBL673864	Ability to activate estrogen receptor 2-mediated transcription.	F	BAO_0000019	assay format	None	None	None	None	None	CHEMBL242	Estrogen receptor beta	Homo sapiens	SINGLE PROTEIN	CHEMBL1148236	1	Scientific Literature	Bioorg. Med. Chem. Lett.	2004	None
CHEMBL398634		0	312.50	1	5.42	8	C=C[C@]12CCC(C)=CC1=CC[C@@H]1[C@@H]2CC[C@@]2(C)[C@H]1CC[C@]2(C)O	IC50	'='	53.0	nM	7.28			UO_0000065	23.28	0.43	1.86	35.97	False	CHEMBL925468	Binding affinity at human recombinant ERbeta	B	BAO_0000357	single protein format	Homo sapiens	None	None	None	None	CHEMBL242	Estrogen receptor beta	Homo sapiens	SINGLE PROTEIN	CHEMBL1140529	1	Scientific Literature	Bioorg. Med. Chem. Lett.	2007	None
CHEMBL430395		0	318.89	1	5.21	7	C=C[C@]12CCC(Cl)=CC1=CC[C@@H]1[C@@H]2CC[C@]2(C)[C@@H](O)CC[C@@H]12	IC50	'='	64.0	nM	7.19			UO_0000065	22.56	0.45	1.98	35.56	False	CHEMBL925468	Binding affinity at human recombinant ERbeta	B	BAO_0000357	single protein format	Homo sapiens	None	None	None	None	CHEMBL242	Estrogen receptor beta	Homo sapiens	SINGLE PROTEIN	CHEMBL1140529	1	Scientific Literature	Bioorg. Med. Chem. Lett.	2007	None
CHEMBL246138		0	302.46	0	3.84	1	C=C[C@]12CC[C@H](O)CC1=CC[C@@H]1[C@@H]2CC[C@]2(C)[C@@H](O)CC[C@@H]12	EC50	'='	4.1	nM	8.39			UO_0000065					False	CHEMBL925470	Agonist activity at ERbeta expressed in HEK293 cells by transactivation assay	F	BAO_0000219	cell-based format	Homo sapiens	None	None	HEK293	None	CHEMBL242	Estrogen receptor beta	Homo sapiens	SINGLE PROTEIN	CHEMBL1140529	1	Scientific Literature	Bioorg. Med. Chem. Lett.	2007	CHEMBL3307715
CHEMBL400480		0	298.47	1	5.03	13	C=C[C@]12CCC(=C)C=C1CC[C@@H]1[C@@H]2CC[C@]2(C)[C@@H](O)CC[C@@H]12	Activity	'='	59.0	%				UO_0000187					False	CHEMBL925470	Agonist activity at ERbeta expressed in HEK293 cells by transactivation assay	F	BAO_0000219	cell-based format	Homo sapiens	None	None	HEK293	None	CHEMBL242	Estrogen receptor beta	Homo sapiens	SINGLE PROTEIN	CHEMBL1140529	1	Scientific Literature	Bioorg. Med. Chem. Lett.	2007	CHEMBL3307715
CHEMBL398634		0	312.50	1	5.42	8	C=C[C@]12CCC(C)=CC1=CC[C@@H]1[C@@H]2CC[C@@]2(C)[C@H]1CC[C@]2(C)O	EC50	'='	480.0	nM	6.32			UO_0000065					False	CHEMBL925470	Agonist activity at ERbeta expressed in HEK293 cells by transactivation assay	F	BAO_0000219	cell-based format	Homo sapiens	None	None	HEK293	None	CHEMBL242	Estrogen receptor beta	Homo sapiens	SINGLE PROTEIN	CHEMBL1140529	1	Scientific Literature	Bioorg. Med. Chem. Lett.	2007	CHEMBL3307715
CHEMBL398634		0	312.50	1	5.42	8	C=C[C@]12CCC(C)=CC1=CC[C@@H]1[C@@H]2CC[C@@]2(C)[C@H]1CC[C@]2(C)O	Activity	'='	52.0	%				UO_0000187					False	CHEMBL925470	Agonist activity at ERbeta expressed in HEK293 cells by transactivation assay	F	BAO_0000219	cell-based format	Homo sapiens	None	None	HEK293	None	CHEMBL242	Estrogen receptor beta	Homo sapiens	SINGLE PROTEIN	CHEMBL1140529	1	Scientific Literature	Bioorg. Med. Chem. Lett.	2007	CHEMBL3307715
CHEMBL430395		0	318.89	1	5.21	7	C=C[C@]12CCC(Cl)=CC1=CC[C@@H]1[C@@H]2CC[C@]2(C)[C@@H](O)CC[C@@H]12	EC50	'='	170.0	nM	6.77			UO_0000065					False	CHEMBL925470	Agonist activity at ERbeta expressed in HEK293 cells by transactivation assay	F	BAO_0000219	cell-based format	Homo sapiens	None	None	HEK293	None	CHEMBL242	Estrogen receptor beta	Homo sapiens	SINGLE PROTEIN	CHEMBL1140529	1	Scientific Literature	Bioorg. Med. Chem. Lett.	2007	CHEMBL3307715
CHEMBL249903		0	312.50	1	5.42	5	C=C[C@]12CCC(CC)=CC1=CC[C@@H]1[C@@H]2CC[C@]2(C)[C@@H](O)CC[C@@H]12	EC50	'='	565.0	nM	6.25			UO_0000065					False	CHEMBL925470	Agonist activity at ERbeta expressed in HEK293 cells by transactivation assay	F	BAO_0000219	cell-based format	Homo sapiens	None	None	HEK293	None	CHEMBL242	Estrogen receptor beta	Homo sapiens	SINGLE PROTEIN	CHEMBL1140529	1	Scientific Literature	Bioorg. Med. Chem. Lett.	2007	CHEMBL3307715
CHEMBL251515		0	316.49	0	4.23	3	C=C[C@]12CC[C@@](C)(O)CC1=CC[C@@H]1[C@@H]2CC[C@]2(C)[C@@H](O)CC[C@@H]12	EC50	'>'	1000.0	nM				UO_0000065					False	CHEMBL925470	Agonist activity at ERbeta expressed in HEK293 cells by transactivation assay	F	BAO_0000219	cell-based format	Homo sapiens	None	None	HEK293	None	CHEMBL242	Estrogen receptor beta	Homo sapiens	SINGLE PROTEIN	CHEMBL1140529	1	Scientific Literature	Bioorg. Med. Chem. Lett.	2007	CHEMBL3307715
CHEMBL394338		0	312.37	0	3.61	2d	OCc1cc(O)cc2c1O[C@@H](c1ccc(O)cc1)[C@H]1CCC[C@@H]21	Ki	'='	5.97	nM	8.22			UO_0000065	26.33	0.49	4.61	11.76	False	CHEMBL897998	Displacement of [3H]estradiol from human recombinant ERbeta	B	BAO_0000357	single protein format	Homo sapiens	None	None	None	None	CHEMBL242	Estrogen receptor beta	Homo sapiens	SINGLE PROTEIN	CHEMBL1149686	1	Scientific Literature	Bioorg. Med. Chem. Lett.	2007	None
CHEMBL178476		0	313.40	0	2.91	DY131	CCN(CC)C1=CCC(/C=N/NC(=O)c2ccc(O)cc2)C=C1	Activity	'='	1.1										False	CHEMBL836963	Fold activation of estrogen receptor beta at 3 uM in cell-based reporter gene assay	F	BAO_0000219	cell-based format	None	None	None	None	None	CHEMBL242	Estrogen receptor beta	Homo sapiens	SINGLE PROTEIN	CHEMBL1141994	1	Scientific Literature	Bioorg. Med. Chem. Lett.	2005	None
CHEMBL180538		0	459.59	1	5.98	1	C[C@H]1c2ccc(O)cc2O[C@@H](c2ccc(OCCN3CCCCC3)cc2)[C@H]1c1ccc(O)cc1	IC50	'='	179.0	nM	6.75			UO_0000065	14.68	0.27	0.77	10.85	False	CHEMBL830924	Inhibition of estrogen receptor beta	B	BAO_0000357	single protein format	Homo sapiens	None	None	None	None	CHEMBL242	Estrogen receptor beta	Homo sapiens	SINGLE PROTEIN	CHEMBL1142044	1	Scientific Literature	Bioorg. Med. Chem. Lett.	2005	None
CHEMBL360498		0	534.64	2	6.17	2b	O=C(c1ccc(N2CCN(C(=O)c3ccccc3)CC2)cc1)c1c(-c2ccc(O)cc2)sc2cc(O)ccc12	IC50	'='	25.29	nM	7.60			UO_0000065	14.21	0.27	1.43	9.37	False	CHEMBL832843	Inhibition of estrogen receptor beta	B	BAO_0000357	single protein format	Homo sapiens	None	None	None	None	CHEMBL242	Estrogen receptor beta	Homo sapiens	SINGLE PROTEIN	CHEMBL1141904	1	Scientific Literature	Bioorg. Med. Chem. Lett.	2005	None
CHEMBL178857		0	524.60	2	5.77	2c	O=C(c1ccc(N2CCN(C(=O)c3ccco3)CC2)cc1)c1c(-c2ccc(O)cc2)sc2cc(O)ccc12	IC50	'='	20.09	nM	7.70			UO_0000065	14.67	0.28	1.93	8.17	False	CHEMBL832843	Inhibition of estrogen receptor beta	B	BAO_0000357	single protein format	Homo sapiens	None	None	None	None	CHEMBL242	Estrogen receptor beta	Homo sapiens	SINGLE PROTEIN	CHEMBL1141904	1	Scientific Literature	Bioorg. Med. Chem. Lett.	2005	None
CHEMBL178665		0	569.08	2	6.83	2e	O=C(c1ccc(N2CCN(C(=O)c3cccc(Cl)c3)CC2)cc1)c1c(-c2ccc(O)cc2)sc2cc(O)ccc12	IC50	'='	3.7	nM	8.43			UO_0000065	14.82	0.29	1.60	10.40	False	CHEMBL832843	Inhibition of estrogen receptor beta	B	BAO_0000357	single protein format	Homo sapiens	None	None	None	None	CHEMBL242	Estrogen receptor beta	Homo sapiens	SINGLE PROTEIN	CHEMBL1141904	1	Scientific Literature	Bioorg. Med. Chem. Lett.	2005	None
CHEMBL244946		0	537.74	2	5.63	35	Cc1ccc2c(-c3nnc(SCCCN4CCc5ccc(-c6cc(C)nn6C)cc5CC4)n3C)cccc2n1	Inhibition	'='	2.0	%				UO_0000187					False	CHEMBL895550	Inhibition of human Estrogen beta receptor at 1 uM	B	BAO_0000357	single protein format	Homo sapiens	None	None	None	None	CHEMBL242	Estrogen receptor beta	Homo sapiens	SINGLE PROTEIN	CHEMBL1148818	1	Scientific Literature	J. Med. Chem.	2007	None
CHEMBL1082420		0	340.68	0	4.84	2a	O=c1c(-c2ccccc2Cl)c(C(F)(F)F)oc2cc(O)ccc12	Activity	'='	0.0081	uM				UO_0000064					False	CHEMBL1119432	Agonist activity at ERbeta expressed in yeast assessed as alpha-galactosidase activity relative to E2	F	BAO_0000019	assay format	None	None	None	None	None	CHEMBL242	Estrogen receptor beta	Homo sapiens	SINGLE PROTEIN	CHEMBL1155450	1	Scientific Literature	J. Med. Chem.	2010	None
CHEMBL7668		0	303.15	0	4.05	1a	O=C(/C=C/c1ccc(O)cc1)c1ccc(Br)cc1	Activity	'='	1.11	uM				UO_0000064					False	CHEMBL1119432	Agonist activity at ERbeta expressed in yeast assessed as alpha-galactosidase activity relative to E2	F	BAO_0000019	assay format	None	None	None	None	None	CHEMBL242	Estrogen receptor beta	Homo sapiens	SINGLE PROTEIN	CHEMBL1155450	1	Scientific Literature	J. Med. Chem.	2010	None
CHEMBL234633		0	282.34	0	4.12	4g	Oc1cccc([C@H]2Oc3ccc(O)cc3[C@H]3CCC[C@H]32)c1	Ki	'='	18.5	nM	7.73			UO_0000065	27.39	0.50	3.61	15.56	False	CHEMBL896313	Binding affinity to human ERbeta	B	BAO_0000357	single protein format	Homo sapiens	None	None	None	None	CHEMBL242	Estrogen receptor beta	Homo sapiens	SINGLE PROTEIN	CHEMBL1148875	1	Scientific Literature	Bioorg. Med. Chem. Lett.	2007	None
CHEMBL180176		0	551.62	2	6.45	2p	O=C(c1ccc(N2CCN(c3ccc([N+](=O)[O-])cc3)CC2)cc1)c1c(-c2ccc(O)cc2)sc2cc(O)ccc12	IC50	'='	14.22	nM	7.85			UO_0000065	14.23	0.27	1.40	7.32	False	CHEMBL832843	Inhibition of estrogen receptor beta	B	BAO_0000357	single protein format	Homo sapiens	None	None	None	None	CHEMBL242	Estrogen receptor beta	Homo sapiens	SINGLE PROTEIN	CHEMBL1141904	1	Scientific Literature	Bioorg. Med. Chem. Lett.	2005	None
CHEMBL90072		0	498.04	1	6.58	14	Oc1ccc([C@@H]2Sc3cc(O)c(Cl)cc3O[C@@H]2c2ccc(OCCN3CCCCC3)cc2)cc1	IC50	'='	2369.0	nM	5.62			UO_0000065					False	CHEMBL673659	Potency in cellular transactivation assay utilizing HEK293 cells stably co-transfected with human estrogen receptor beta and the alkaline phosphatase reporter gene	F	BAO_0000219	cell-based format	None	None	None	HEK293	None	CHEMBL242	Estrogen receptor beta	Homo sapiens	SINGLE PROTEIN	CHEMBL1146754	1	Scientific Literature	Bioorg. Med. Chem. Lett.	2004	CHEMBL3307715
CHEMBL330029		0	337.30	0	3.13	9e	O=C(N1CCc2cc(O)ccc2[C@@H]1c1ccc(O)cc1)C(F)(F)F	IC50	'>'	3200.0	nM				UO_0000065					False	CHEMBL677050	In vitro concentration required to inhibit [3H]estradiol binding to human estrogen receptor beta expressed in 293T cells	B	BAO_0000219	cell-based format	None	None	None	293T	None	CHEMBL242	Estrogen receptor beta	Homo sapiens	SINGLE PROTEIN	CHEMBL1146753	1	Scientific Literature	Bioorg. Med. Chem. Lett.	2004	None
CHEMBL1084265		0	242.23	0	2.66	2c	COc1cccc2oc3cc(O)ccc3c(=O)c12	EC50	'='	49.8	nM	7.30			UO_0000065					False	CHEMBL1119431	Agonist activity at ERbeta expressed in yeast assessed as alpha-galactosidase activity	F	BAO_0000019	assay format	None	None	None	None	None	CHEMBL242	Estrogen receptor beta	Homo sapiens	SINGLE PROTEIN	CHEMBL1155450	1	Scientific Literature	J. Med. Chem.	2010	None
CHEMBL313849		0	400.19	0	4.19	9c	O=C(N1CCc2cc(O)ccc2C1c1ccc(Br)cc1)C(F)(F)F	IC50	'='	22.0	nM	7.66			UO_0000065	19.13	0.44	3.47	18.89	False	CHEMBL677050	In vitro concentration required to inhibit [3H]estradiol binding to human estrogen receptor beta expressed in 293T cells	B	BAO_0000219	cell-based format	None	None	None	293T	None	CHEMBL242	Estrogen receptor beta	Homo sapiens	SINGLE PROTEIN	CHEMBL1146753	1	Scientific Literature	Bioorg. Med. Chem. Lett.	2004	None
CHEMBL554507		0	228.29	0	3.44	6	CC(Cc1ccc(O)cc1)c1ccc(O)cc1	EC50	'='	1.2	nM	8.92			UO_0000065	39.08	0.72	5.48	22.05	False	CHEMBL1052738	Activity at human ERbeta expressed in HEC1 cells co-transfected with 2ERE-pS2-Luc assessed as relative transcriptional potency by luciferase reporter assay	B	BAO_0000219	cell-based format	Homo sapiens	None	None	HEC-1	None	CHEMBL242	Estrogen receptor beta	Homo sapiens	SINGLE PROTEIN	CHEMBL1153603	1	Scientific Literature	Eur. J. Med. Chem.	2009	CHEMBL3308740
CHEMBL41128		0	320.43	1	5.50	8	Oc1ccc(C(=C2C3CCCC2CCC3)c2ccc(O)cc2)cc1	RBA	'='	301.0	%				UO_0000187					False	CHEMBL677225	Binding affinity for purified human Estrogen receptor beta by displacement of [3H]estradiol	B	BAO_0000357	single protein format	Homo sapiens	None	None	None	None	CHEMBL242	Estrogen receptor beta	Homo sapiens	SINGLE PROTEIN	CHEMBL1136773	1	Scientific Literature	J. Med. Chem.	2003	None
CHEMBL41128		0	320.43	1	5.50	8	Oc1ccc(C(=C2C3CCCC2CCC3)c2ccc(O)cc2)cc1	Efficacy	'='	2.0	%				UO_0000187					False	CHEMBL689471	Transcriptional antagonistic efficacy against ERbeta at 10e-6 M by cotransfectio in HEC-1 cells	F	BAO_0000219	cell-based format	Homo sapiens	None	None	HEC-1	None	CHEMBL242	Estrogen receptor beta	Homo sapiens	SINGLE PROTEIN	CHEMBL1136773	1	Scientific Literature	J. Med. Chem.	2003	CHEMBL3308740
CHEMBL485680		0	268.36	0	3.70	48b, enantiomer	O=C(CCCc1ccccc1)CC(O)c1ccccc1	Activity	'='	28.2	%				UO_0000187					False	CHEMBL1114724	Agonist activity at ERbeta expressed in HEK293 cells at 10 uM after 24 hrs by luciferase reporter gene assay relative to 3,17-beta-estradiol	F	BAO_0000219	cell-based format	None	None	None	HEK293	None	CHEMBL242	Estrogen receptor beta	Homo sapiens	SINGLE PROTEIN	CHEMBL1157808	1	Scientific Literature	Bioorg. Med. Chem.	2010	CHEMBL3307715
CHEMBL304552		0	463.60	1	5.93	11D	Oc1ccc([C@H]2Sc3cc(O)ccc3O[C@H]2c2ccc(OCCN3CCCCC3)cc2)cc1	IC50	'='	45.0	nM	7.35			UO_0000065	15.85	0.30	1.42	11.82	True	CHEMBL682167	Displacement of [3H]17-beta-estradiol from full length human estrogen receptor beta	B	BAO_0000357	single protein format	None	None	None	None	None	CHEMBL242	Estrogen receptor beta	Homo sapiens	SINGLE PROTEIN	CHEMBL1146754	1	Scientific Literature	Bioorg. Med. Chem. Lett.	2004	None
CHEMBL369991		0	330.51	0	4.62	14	CC/C=C\[C@]12CC[C@H](O)CC1=CCC1C3CC[C@H](O)[C@@]3(C)CCC12	EC50	'='	252.0	nM	6.60			UO_0000065					False	CHEMBL859111	Effect on transactivation of ALP gene expression in HEK293 cells transfected with hERbeta	F	BAO_0000219	cell-based format	Homo sapiens	None	None	HEK293	None	CHEMBL242	Estrogen receptor beta	Homo sapiens	SINGLE PROTEIN	CHEMBL1149417	1	Scientific Literature	Bioorg. Med. Chem. Lett.	2006	CHEMBL3307715
CHEMBL204389		0	332.48	0	3.81	11	CO/C=C/[C@]12CC[C@H](O)CC1=CCC1C3CC[C@H](O)[C@@]3(C)CCC12	EC50	'='	827.0	nM	6.08			UO_0000065					False	CHEMBL859111	Effect on transactivation of ALP gene expression in HEK293 cells transfected with hERbeta	F	BAO_0000219	cell-based format	Homo sapiens	None	None	HEK293	None	CHEMBL242	Estrogen receptor beta	Homo sapiens	SINGLE PROTEIN	CHEMBL1149417	1	Scientific Literature	Bioorg. Med. Chem. Lett.	2006	CHEMBL3307715
CHEMBL576580		0	242.32	0	3.62	36b	CC(C)(Cc1ccc(O)cc1)c1ccc(O)cc1	Activity	'='	45.5	%				UO_0000187					False	CHEMBL1043959	Agonist activity at ERbeta expressed in human HEC1 cells assessed as relative transcriptional potency after 24 hrs by luciferase-beta galactosidase reporter gene assay relative to estradiol	F	BAO_0000219	cell-based format	None	None	None	HEC-1	None	CHEMBL242	Estrogen receptor beta	Homo sapiens	SINGLE PROTEIN	CHEMBL1154151	1	Scientific Literature	Eur. J. Med. Chem.	2009	CHEMBL3308740
CHEMBL381720		0	284.27	0	1.81	1ao	Cc1c(O)cc(O)c2c(=O)n(-c3ccc(O)cc3)cnc12	EC50	'='	8870.0	nM	5.05			UO_0000065					False	CHEMBL860992	Inhibition of ER beta-mediated transactivation of ERE in HeLa cell luciferase assay	F	BAO_0000219	cell-based format	Homo sapiens	None	None	HeLa	None	CHEMBL242	Estrogen receptor beta	Homo sapiens	SINGLE PROTEIN	CHEMBL1146098	1	Scientific Literature	J. Med. Chem.	2006	CHEMBL3308376
CHEMBL203330		0	304.69	0	2.16	1ad	O=c1c2c(O)cc(O)cc2ncn1-c1ccc(O)c(Cl)c1	EC50	'='	1181.0	nM	5.93			UO_0000065					False	CHEMBL860992	Inhibition of ER beta-mediated transactivation of ERE in HeLa cell luciferase assay	F	BAO_0000219	cell-based format	Homo sapiens	None	None	HeLa	None	CHEMBL242	Estrogen receptor beta	Homo sapiens	SINGLE PROTEIN	CHEMBL1146098	1	Scientific Literature	J. Med. Chem.	2006	CHEMBL3308376
CHEMBL205249		0	280.28	0	2.44	1aao	C=Cc1cc(O)cc2ncn(-c3ccc(O)cc3)c(=O)c12	EC50	'='	4624.0	nM	5.33			UO_0000065					False	CHEMBL860995	Inhibition of ER beta-mediated transactivation of ERE in HeLa cell luciferase assay at 10 uM	F	BAO_0000219	cell-based format	Homo sapiens	None	None	HeLa	None	CHEMBL242	Estrogen receptor beta	Homo sapiens	SINGLE PROTEIN	CHEMBL1146098	1	Scientific Literature	J. Med. Chem.	2006	CHEMBL3308376
CHEMBL379109		0	290.79	0	4.44	28	CCCCC12CCC(=O)C(Cl)=C1c1ccc(O)cc1C2	EC50	'='	11.0	nM	7.96			UO_0000065					False	CHEMBL852971	Activity at human ERbeta transfected in HEK293 cells assessed as transactivation of alkaline phosphatase reporter gene	F	BAO_0000219	cell-based format	Homo sapiens	None	None	HEK293	None	CHEMBL242	Estrogen receptor beta	Homo sapiens	SINGLE PROTEIN	CHEMBL1138102	1	Scientific Literature	Bioorg. Med. Chem. Lett.	2006	CHEMBL3307715
CHEMBL206131		0	304.69	0	2.16	1ah	O=c1c2c(O)cc(O)cc2ncn1-c1ccc(O)cc1Cl	EC50	'='	1427.0	nM	5.85			UO_0000065					False	CHEMBL860995	Inhibition of ER beta-mediated transactivation of ERE in HeLa cell luciferase assay at 10 uM	F	BAO_0000219	cell-based format	Homo sapiens	None	None	HeLa	None	CHEMBL242	Estrogen receptor beta	Homo sapiens	SINGLE PROTEIN	CHEMBL1146098	1	Scientific Literature	J. Med. Chem.	2006	CHEMBL3308376
CHEMBL206764		0	288.23	0	1.64	1ae	O=c1c2c(O)cc(O)cc2ncn1-c1ccc(O)c(F)c1	EC50	'='	3112.0	nM	5.51			UO_0000065					False	CHEMBL860995	Inhibition of ER beta-mediated transactivation of ERE in HeLa cell luciferase assay at 10 uM	F	BAO_0000219	cell-based format	Homo sapiens	None	None	HeLa	None	CHEMBL242	Estrogen receptor beta	Homo sapiens	SINGLE PROTEIN	CHEMBL1146098	1	Scientific Literature	J. Med. Chem.	2006	CHEMBL3308376
CHEMBL135695		0	253.30	0	3.26	1e	Cc1cc(O)ccc1CC(C#N)c1ccc(O)cc1	RBA	'='	60.0	%				UO_0000187					True	CHEMBL972479	Displacement of [3H]estradiol from full-length human estrogen receptor beta assessed as relative binding affinity by radiometric assay relative to estradiol	B	BAO_0000357	single protein format	Homo sapiens	None	None	None	None	CHEMBL242	Estrogen receptor beta	Homo sapiens	SINGLE PROTEIN	CHEMBL1138623	1	Scientific Literature	Bioorg. Med. Chem.	2009	None
CHEMBL467940		0	257.26	0	3.09	6d	N#CC(Cc1ccc(O)c(F)c1)c1ccc(O)cc1	RBA	'='	6.25	%				UO_0000187					False	CHEMBL972479	Displacement of [3H]estradiol from full-length human estrogen receptor beta assessed as relative binding affinity by radiometric assay relative to estradiol	B	BAO_0000357	single protein format	Homo sapiens	None	None	None	None	CHEMBL242	Estrogen receptor beta	Homo sapiens	SINGLE PROTEIN	CHEMBL1138623	1	Scientific Literature	Bioorg. Med. Chem.	2009	None
CHEMBL206137		0	300.34	0	3.18	1bc	Cc1cc(-n2cnc3cc(O)cc(O)c3c2=S)ccc1O	IC50	'='	658.0	nM	6.18			UO_0000065	20.58	0.40	3.00	7.87	False	CHEMBL860987	Displacement of [3H]estrone from ER beta	B	BAO_0000357	single protein format	Homo sapiens	None	None	None	None	CHEMBL242	Estrogen receptor beta	Homo sapiens	SINGLE PROTEIN	CHEMBL1146098	1	Scientific Literature	J. Med. Chem.	2006	None
CHEMBL208281		0	446.43	0	4.00	1bh	COc1ccc(-n2cnc3cc(OC)cc(OS(=O)(=O)C(F)(F)F)c3c2=S)cc1	Inhibition	'='	26.0	%				UO_0000187					False	CHEMBL860988	Inhibition of [3H]estrone binding to ER beta at 100 uM	B	BAO_0000357	single protein format	Homo sapiens	None	None	None	None	CHEMBL242	Estrogen receptor beta	Homo sapiens	SINGLE PROTEIN	CHEMBL1146098	1	Scientific Literature	J. Med. Chem.	2006	None
CHEMBL388418		0	266.30	0	3.45	51	Cc1c(/C=N/O)c2ccccc2n1-c1ccc(O)cc1	IC50	'='	12.0	nM	7.92			UO_0000065	29.74	0.54	4.47	13.72	False	CHEMBL891639	Inhibition of human ERbeta by radioligand binding assay	B	BAO_0000357	single protein format	Homo sapiens	None	None	None	None	CHEMBL242	Estrogen receptor beta	Homo sapiens	SINGLE PROTEIN	CHEMBL1146346	1	Scientific Literature	Bioorg. Med. Chem. Lett.	2007	None
CHEMBL231810		0	281.29	0	4.16	12	O/N=C/c1ccc(-c2ccc(O)c(F)c2)c2ccccc12	IC50	'='	4.0	nM	8.40			UO_0000065	29.86	0.55	4.24	15.90	False	CHEMBL891639	Inhibition of human ERbeta by radioligand binding assay	B	BAO_0000357	single protein format	Homo sapiens	None	None	None	None	CHEMBL242	Estrogen receptor beta	Homo sapiens	SINGLE PROTEIN	CHEMBL1146346	1	Scientific Literature	Bioorg. Med. Chem. Lett.	2007	None
CHEMBL395308		0	263.30	0	4.02	11	O/N=C/c1ccc(-c2ccc(O)cc2)c2ccccc12	Activity	'='	50.0	%				UO_0000187					False	CHEMBL891643	Upregulation of ERbeta-mediated human keratin 19 mRNA expression in human LNCaPLN3 cells at 1 uM	B	BAO_0000219	cell-based format	Homo sapiens	None	None	None	None	CHEMBL242	Estrogen receptor beta	Homo sapiens	SINGLE PROTEIN	CHEMBL1146346	1	Scientific Literature	Bioorg. Med. Chem. Lett.	2007	None
CHEMBL135	ESTRADIOL	4	272.39	0	3.61	4, estradiol	C[C@]12CC[C@@H]3c4ccc(O)cc4CC[C@H]3[C@@H]1CC[C@@H]2O	Activity	'='	50.0	%				UO_0000187					False	CHEMBL891643	Upregulation of ERbeta-mediated human keratin 19 mRNA expression in human LNCaPLN3 cells at 1 uM	B	BAO_0000219	cell-based format	Homo sapiens	None	None	None	None	CHEMBL242	Estrogen receptor beta	Homo sapiens	SINGLE PROTEIN	CHEMBL1146346	1	Scientific Literature	Bioorg. Med. Chem. Lett.	2007	None
CHEMBL468138		0	318.17	0	3.71	6f	N#CC(Cc1ccc(O)c(Br)c1)c1ccc(O)cc1	RBA	'='	1.3	%				UO_0000187					False	CHEMBL972479	Displacement of [3H]estradiol from full-length human estrogen receptor beta assessed as relative binding affinity by radiometric assay relative to estradiol	B	BAO_0000357	single protein format	Homo sapiens	None	None	None	None	CHEMBL242	Estrogen receptor beta	Homo sapiens	SINGLE PROTEIN	CHEMBL1138623	1	Scientific Literature	Bioorg. Med. Chem.	2009	None
CHEMBL205119	EFFUSOL	0	252.31	0	3.81	Effusol	C=Cc1cc(O)cc2c1-c1ccc(O)c(C)c1CC2	IC50	'='	12.0	nM	7.92			UO_0000065	31.39	0.57	4.11	19.58	False	CHEMBL865583	Binding affinity to ERbeta	B	BAO_0000357	single protein format	Homo sapiens	None	None	None	None	CHEMBL242	Estrogen receptor beta	Homo sapiens	SINGLE PROTEIN	CHEMBL1139663	1	Scientific Literature	Bioorg. Med. Chem. Lett.	2006	None
CHEMBL204025		0	270.33	0	4.01	58	Cc1c(O)ccc2c1OC(C)(C)c1c-2ccc(O)c1C	IC50	'='	45.0	nM	7.35			UO_0000065	27.18	0.50	3.34	14.79	False	CHEMBL865583	Binding affinity to ERbeta	B	BAO_0000357	single protein format	Homo sapiens	None	None	None	None	CHEMBL242	Estrogen receptor beta	Homo sapiens	SINGLE PROTEIN	CHEMBL1139663	1	Scientific Literature	Bioorg. Med. Chem. Lett.	2006	None
CHEMBL206547		0	270.33	0	4.23	52	CCC1Oc2c(ccc(O)c2C)-c2ccc(O)c(C)c21	IC50	'='	3.2	nM	8.49			UO_0000065	31.42	0.58	4.26	17.10	False	CHEMBL865583	Binding affinity to ERbeta	B	BAO_0000357	single protein format	Homo sapiens	None	None	None	None	CHEMBL242	Estrogen receptor beta	Homo sapiens	SINGLE PROTEIN	CHEMBL1139663	1	Scientific Literature	Bioorg. Med. Chem. Lett.	2006	None
CHEMBL380717		0	270.28	0	3.28	44	Cc1c(O)ccc2c1oc(=O)c1c(C)c(O)cc(C)c12	IC50	'='	5.7	nM	8.24			UO_0000065	30.50	0.56	4.96	11.67	False	CHEMBL865583	Binding affinity to ERbeta	B	BAO_0000357	single protein format	Homo sapiens	None	None	None	None	CHEMBL242	Estrogen receptor beta	Homo sapiens	SINGLE PROTEIN	CHEMBL1139663	1	Scientific Literature	Bioorg. Med. Chem. Lett.	2006	None
CHEMBL380838		0	266.30	0	3.91	23	C=Cc1cc(C)cc2c(=O)oc3c(C)c(O)ccc3c12	IC50	'='	10.0	nM	8.00			UO_0000065	30.04	0.55	4.09	15.86	False	CHEMBL865583	Binding affinity to ERbeta	B	BAO_0000357	single protein format	Homo sapiens	None	None	None	None	CHEMBL242	Estrogen receptor beta	Homo sapiens	SINGLE PROTEIN	CHEMBL1139663	1	Scientific Literature	Bioorg. Med. Chem. Lett.	2006	None
CHEMBL206426		0	271.23	0	0.90	1al	O=c1c2c(O)cc(O)cc2ncn1-c1ccc(O)nc1	EC50	'='	9763.0	nM	5.01			UO_0000065					False	CHEMBL860992	Inhibition of ER beta-mediated transactivation of ERE in HeLa cell luciferase assay	F	BAO_0000219	cell-based format	Homo sapiens	None	None	HeLa	None	CHEMBL242	Estrogen receptor beta	Homo sapiens	SINGLE PROTEIN	CHEMBL1146098	1	Scientific Literature	J. Med. Chem.	2006	CHEMBL3308376
CHEMBL286115		0	459.54	1	5.06	1	O=C1c2ccc(O)cc2O[C@H](c2ccc(OCCN3CCCCC3)cc2)[C@@H]1c1ccc(O)cc1	IC50	'='	2732.0	nM	5.56			UO_0000065	12.11	0.22	0.50	7.02	False	CHEMBL676380	Binding affinity towards human recombinant Estrogen receptor beta was determined	B	BAO_0000357	single protein format	None	None	None	None	None	CHEMBL242	Estrogen receptor beta	Homo sapiens	SINGLE PROTEIN	CHEMBL1149328	1	Scientific Literature	J. Med. Chem.	2004	None
CHEMBL1405	ESTRONE	4	270.37	0	3.82	Estrone	C[C@]12CC[C@@H]3c4ccc(O)cc4CC[C@H]3[C@@H]1CCC2=O	IC50	'='	540.0	nM	6.27			UO_0000065	23.18	0.43	2.45	16.80	False	CHEMBL682169	Binding affinity towards estrogen receptor beta by [3H]17-beta-estradiol displacement.	B	BAO_0000357	single protein format	None	None	None	None	None	CHEMBL242	Estrogen receptor beta	Homo sapiens	SINGLE PROTEIN	CHEMBL1148236	1	Scientific Literature	Bioorg. Med. Chem. Lett.	2004	None
CHEMBL185126		0	258.25	0	3.96	20	Cc1cc(O)cc2cc(-c3ccc(O)c(F)c3)oc12	IC50	'='	4.0	nM	8.40			UO_0000065	32.52	0.60	4.44	15.67	False	CHEMBL832634	Binding affinity for human Estrogen receptor beta	B	BAO_0000357	single protein format	Homo sapiens	None	None	None	None	CHEMBL242	Estrogen receptor beta	Homo sapiens	SINGLE PROTEIN	CHEMBL1137038	1	Scientific Literature	Bioorg. Med. Chem. Lett.	2004	None
CHEMBL98470		0	470.66	1	6.32	12	CC(C)c1ccc(N2CCc3cc(O)ccc3C2(C)c2ccc(OCCN3CCCC3)cc2)cc1	IC50	'='	4977.37	nM	5.30			UO_0000065	11.27	0.21	-1.02	14.76	False	CHEMBL831662	Inhibition of transcriptional activation by human estrogen receptor beta	B	BAO_0000357	single protein format	Homo sapiens	None	None	None	None	CHEMBL242	Estrogen receptor beta	Homo sapiens	SINGLE PROTEIN	CHEMBL1141983	1	Scientific Literature	Bioorg. Med. Chem. Lett.	2005	None
CHEMBL278579		0	455.60	1	5.92	21	Oc1ccc2c(c1)CC[C@@H]1c3ccc(O)cc3[C@H](c3ccc(OCCN4CCCCC4)cc3)[C@H]21	Response	'~'	15.0	%				UO_0000187					False	CHEMBL686400	Antagonistic effect on 1 nM estradiol induced transcriptional activation in HEC-1 cells expressing estrogen receptor beta at 10e-7 M	F	BAO_0000219	cell-based format	Homo sapiens	None	None	HEC-1	None	CHEMBL242	Estrogen receptor beta	Homo sapiens	SINGLE PROTEIN	CHEMBL1134060	1	Scientific Literature	Bioorg. Med. Chem. Lett.	2001	CHEMBL3308740
CHEMBL70117		0	495.60	0	4.61	8	O=S1(=O)c2cc(O)ccc2O[C@H](c2ccc(OCCN3CCCCC3)cc2)[C@@H]1c1ccc(O)cc1	IC50	'='	5950.0	nM	5.22			UO_0000065	10.54	0.20	0.62	5.43	False	CHEMBL676380	Binding affinity towards human recombinant Estrogen receptor beta was determined	B	BAO_0000357	single protein format	None	None	None	None	None	CHEMBL242	Estrogen receptor beta	Homo sapiens	SINGLE PROTEIN	CHEMBL1149328	1	Scientific Literature	J. Med. Chem.	2004	None
CHEMBL93308		0	479.60	1	5.64	4	Oc1ccc([C@@H]2Sc3c(O)cc(O)cc3O[C@@H]2c2ccc(OCCN3CCCCC3)cc2)cc1	IC50						Not Determined						False	CHEMBL677046	Agonist effect in transcriptional activation in HEK293 cells expressing human estrogen receptor beta; ND denotes not determined	F	BAO_0000219	cell-based format	Homo sapiens	None	None	HEK293	None	CHEMBL242	Estrogen receptor beta	Homo sapiens	SINGLE PROTEIN	CHEMBL1146754	1	Scientific Literature	Bioorg. Med. Chem. Lett.	2004	CHEMBL3307715
CHEMBL122708	EMATE	0	349.45	0	2.69	1	C[C@]12CC[C@@H]3c4ccc(OS(N)(=O)=O)cc4CC[C@H]3[C@@H]1CCC2=O	ED50	'='	3.7	uM		Non standard unit for type		UO_0000064					False	CHEMBL682164	Affinity of sulfamate compound for human estrogen receptor beta	B	BAO_0000357	single protein format	Homo sapiens	None	None	None	None	CHEMBL242	Estrogen receptor beta	Homo sapiens	SINGLE PROTEIN	CHEMBL1145899	1	Scientific Literature	J. Med. Chem.	2003	None
CHEMBL434525		0	477.58	0	4.92	5	Oc1ccc([C@H]2Sc3cc(O)ccc3O[C@H]2c2ccc(OCCN3CC4CC3CO4)cc2)cc1	IC50	'='	73.0	nM	7.14			UO_0000065	14.94	0.29	2.22	10.00	False	CHEMBL831070	Binding potency for human ER beta	B	BAO_0000357	single protein format	Homo sapiens	None	None	None	None	CHEMBL242	Estrogen receptor beta	Homo sapiens	SINGLE PROTEIN	CHEMBL1137846	1	Scientific Literature	Bioorg. Med. Chem. Lett.	2004	None
CHEMBL181862		0	461.58	1	5.54	9	Oc1ccc([C@H]2Sc3cc(O)ccc3O[C@H]2c2ccc(OCCN3CC[C@@H]4C[C@@H]43)cc2)cc1	IC50	'='	56.0	nM	7.25			UO_0000065	15.71	0.30	1.71	11.67	False	CHEMBL831070	Binding potency for human ER beta	B	BAO_0000357	single protein format	Homo sapiens	None	None	None	None	CHEMBL242	Estrogen receptor beta	Homo sapiens	SINGLE PROTEIN	CHEMBL1137846	1	Scientific Literature	Bioorg. Med. Chem. Lett.	2004	None
CHEMBL184202		0	461.58	1	5.40	10	Oc1ccc([C@H]2Sc3cc(O)ccc3O[C@H]2c2ccc(OCCN3CC4CC4C3)cc2)cc1	IC50	'='	136.0	nM	6.87			UO_0000065	14.88	0.28	1.47	11.05	True	CHEMBL831070	Binding potency for human ER beta	B	BAO_0000357	single protein format	Homo sapiens	None	None	None	None	CHEMBL242	Estrogen receptor beta	Homo sapiens	SINGLE PROTEIN	CHEMBL1137846	1	Scientific Literature	Bioorg. Med. Chem. Lett.	2004	None
CHEMBL1506123		0	265.29	0	1.81	SID3712480	O=C(COC(=O)c1cccs1)NCc1ccco1	IC50	'='	8953.77	nM	5.05		Not Active	UO_0000065	19.03	0.38	3.24	7.37	False	CHEMBL1614377	PUBCHEM_BIOASSAY: Estrogen Receptor-beta Coactivator Binding Inhibitors ELISA Secondary Assay. (Class of assay: confirmatory) [Related pubchem assays: 633 (Primary screen preceding this ELISA dose response confirmation assay.), 733 (Primary dose response assay preceding this ELISA dose response confirmation assay.)]	B	BAO_0000357	single protein format	Homo sapiens	None	None	None	None	CHEMBL242	Estrogen receptor beta	Homo sapiens	SINGLE PROTEIN	CHEMBL1201862	7	PubChem BioAssays			None
CHEMBL1383746		0	431.45	0	4.13	SID4242061	O=C(c1ccc2nc(-c3ccco3)c(-c3ccco3)nc2c1)N1CCC2(CC1)OCCO2	IC50	'='	8966.89	nM	5.05		Not Active	UO_0000065	11.70	0.22	0.92	5.56	False	CHEMBL1614377	PUBCHEM_BIOASSAY: Estrogen Receptor-beta Coactivator Binding Inhibitors ELISA Secondary Assay. (Class of assay: confirmatory) [Related pubchem assays: 633 (Primary screen preceding this ELISA dose response confirmation assay.), 733 (Primary dose response assay preceding this ELISA dose response confirmation assay.)]	B	BAO_0000357	single protein format	Homo sapiens	None	None	None	None	CHEMBL242	Estrogen receptor beta	Homo sapiens	SINGLE PROTEIN	CHEMBL1201862	7	PubChem BioAssays			None
CHEMBL1540767		0	303.15	0	2.01	SID14746820	Nc1c(Cl)cc(Cl)cc1C(=O)OCC(=O)NC1CC1	IC50	'<'	23.0	nM			Not Active	UO_0000065					False	CHEMBL1614377	PUBCHEM_BIOASSAY: Estrogen Receptor-beta Coactivator Binding Inhibitors ELISA Secondary Assay. (Class of assay: confirmatory) [Related pubchem assays: 633 (Primary screen preceding this ELISA dose response confirmation assay.), 733 (Primary dose response assay preceding this ELISA dose response confirmation assay.)]	B	BAO_0000357	single protein format	Homo sapiens	None	None	None	None	CHEMBL242	Estrogen receptor beta	Homo sapiens	SINGLE PROTEIN	CHEMBL1201862	7	PubChem BioAssays			None
CHEMBL1541353		0	352.35	0	2.72	SID864859	CCc1nc2oc3cc(OC)ccc3c(=O)c2c(=O)n1Cc1ccco1	IC50	'='	58.63	nM	7.23		Not Active	UO_0000065	20.52	0.38	4.51	8.27	False	CHEMBL1614377	PUBCHEM_BIOASSAY: Estrogen Receptor-beta Coactivator Binding Inhibitors ELISA Secondary Assay. (Class of assay: confirmatory) [Related pubchem assays: 633 (Primary screen preceding this ELISA dose response confirmation assay.), 733 (Primary dose response assay preceding this ELISA dose response confirmation assay.)]	B	BAO_0000357	single protein format	Homo sapiens	None	None	None	None	CHEMBL242	Estrogen receptor beta	Homo sapiens	SINGLE PROTEIN	CHEMBL1201862	7	PubChem BioAssays			None
CHEMBL1481077		0	388.38	0	4.05	SID14740573	Cc1ccc(C(=O)O)cc1-c1ccc(/C=C2/NC(=O)N(c3ccccc3)C2=O)o1	IC50	'>'	50000.0	nM			Not Active	UO_0000065					False	CHEMBL1614377	PUBCHEM_BIOASSAY: Estrogen Receptor-beta Coactivator Binding Inhibitors ELISA Secondary Assay. (Class of assay: confirmatory) [Related pubchem assays: 633 (Primary screen preceding this ELISA dose response confirmation assay.), 733 (Primary dose response assay preceding this ELISA dose response confirmation assay.)]	B	BAO_0000357	single protein format	Homo sapiens	None	None	None	None	CHEMBL242	Estrogen receptor beta	Homo sapiens	SINGLE PROTEIN	CHEMBL1201862	7	PubChem BioAssays			None
CHEMBL3189821		0	388.38	1	5.44	SID857522	COc1ccc(OC)c(/C=N/c2oc(-c3ccco3)c(-c3ccco3)c2C#N)c1	IC50	'='	9233.23	nM	5.04		Not Active	UO_0000065	12.96	0.24	-0.41	5.35	False	CHEMBL1614377	PUBCHEM_BIOASSAY: Estrogen Receptor-beta Coactivator Binding Inhibitors ELISA Secondary Assay. (Class of assay: confirmatory) [Related pubchem assays: 633 (Primary screen preceding this ELISA dose response confirmation assay.), 733 (Primary dose response assay preceding this ELISA dose response confirmation assay.)]	B	BAO_0000357	single protein format	Homo sapiens	None	None	None	None	CHEMBL242	Estrogen receptor beta	Homo sapiens	SINGLE PROTEIN	CHEMBL1201862	7	PubChem BioAssays			None
CHEMBL1582403		0	386.46	0	4.19	SID14733010	CCC1=NN2C(=N)/C(=C\c3ccc(SCc4ccco4)o3)C(=O)N=C2S1	IC50	'>'	50000.0	nM			Not Active	UO_0000065					False	CHEMBL1614377	PUBCHEM_BIOASSAY: Estrogen Receptor-beta Coactivator Binding Inhibitors ELISA Secondary Assay. (Class of assay: confirmatory) [Related pubchem assays: 633 (Primary screen preceding this ELISA dose response confirmation assay.), 733 (Primary dose response assay preceding this ELISA dose response confirmation assay.)]	B	BAO_0000357	single protein format	Homo sapiens	None	None	None	None	CHEMBL242	Estrogen receptor beta	Homo sapiens	SINGLE PROTEIN	CHEMBL1201862	7	PubChem BioAssays			None
CHEMBL1440	TETRACYCLINE	4	444.44	1	-0.21	Tetracycline	CN(C)[C@@H]1C(O)=C(C(N)=O)C(=O)[C@@]2(O)C(O)=C3C(=O)c4c(O)cccc4[C@@](C)(O)[C@H]3C[C@@H]12	IC50	'>'	50000.0	nM			Not Active	UO_0000065					False	CHEMBL1614377	PUBCHEM_BIOASSAY: Estrogen Receptor-beta Coactivator Binding Inhibitors ELISA Secondary Assay. (Class of assay: confirmatory) [Related pubchem assays: 633 (Primary screen preceding this ELISA dose response confirmation assay.), 733 (Primary dose response assay preceding this ELISA dose response confirmation assay.)]	B	BAO_0000357	single protein format	Homo sapiens	None	None	None	None	CHEMBL242	Estrogen receptor beta	Homo sapiens	SINGLE PROTEIN	CHEMBL1201862	7	PubChem BioAssays			None
CHEMBL1373720		0	464.64	0	4.42	SID7968041	CC1CCN(Cc2ccc(NC(=O)C3CCN(c4nnc(-n5cccc5)s4)CC3)cc2)CC1	IC50	'='	1103.59	nM	5.96		Not Active	UO_0000065	12.82	0.25	1.54	8.99	False	CHEMBL1614377	PUBCHEM_BIOASSAY: Estrogen Receptor-beta Coactivator Binding Inhibitors ELISA Secondary Assay. (Class of assay: confirmatory) [Related pubchem assays: 633 (Primary screen preceding this ELISA dose response confirmation assay.), 733 (Primary dose response assay preceding this ELISA dose response confirmation assay.)]	B	BAO_0000357	single protein format	Homo sapiens	None	None	None	None	CHEMBL242	Estrogen receptor beta	Homo sapiens	SINGLE PROTEIN	CHEMBL1201862	7	PubChem BioAssays			None
CHEMBL1426947		0	283.28	0	2.55	SID7969281	COc1ccc(N2Cc3cccc(C(=O)O)c3C2=O)cc1	IC50	'='	703.8	nM	6.15		Not Active	UO_0000065	21.72	0.40	3.60	9.20	False	CHEMBL1614377	PUBCHEM_BIOASSAY: Estrogen Receptor-beta Coactivator Binding Inhibitors ELISA Secondary Assay. (Class of assay: confirmatory) [Related pubchem assays: 633 (Primary screen preceding this ELISA dose response confirmation assay.), 733 (Primary dose response assay preceding this ELISA dose response confirmation assay.)]	B	BAO_0000357	single protein format	Homo sapiens	None	None	None	None	CHEMBL242	Estrogen receptor beta	Homo sapiens	SINGLE PROTEIN	CHEMBL1201862	7	PubChem BioAssays			None
CHEMBL1387610		0	267.24	0	2.53	SID4256991	c1ccc(-c2noc(-c3ccc4c(c3)OCO4)n2)nc1	IC50	'>'	109200.5	nM		Outside typical range	Not Active	UO_0000065					False	CHEMBL1614377	PUBCHEM_BIOASSAY: Estrogen Receptor-beta Coactivator Binding Inhibitors ELISA Secondary Assay. (Class of assay: confirmatory) [Related pubchem assays: 633 (Primary screen preceding this ELISA dose response confirmation assay.), 733 (Primary dose response assay preceding this ELISA dose response confirmation assay.)]	B	BAO_0000357	single protein format	Homo sapiens	None	None	None	None	CHEMBL242	Estrogen receptor beta	Homo sapiens	SINGLE PROTEIN	CHEMBL1201862	7	PubChem BioAssays			None
CHEMBL1377510		0	409.37	0	3.87	SID853427	Br.CCN(CC)CCc1c(C)[nH]c(C(=O)OCc2ccccc2)c1C	IC50	'<'	23.0	nM			Not Active	UO_0000065					False	CHEMBL1614377	PUBCHEM_BIOASSAY: Estrogen Receptor-beta Coactivator Binding Inhibitors ELISA Secondary Assay. (Class of assay: confirmatory) [Related pubchem assays: 633 (Primary screen preceding this ELISA dose response confirmation assay.), 733 (Primary dose response assay preceding this ELISA dose response confirmation assay.)]	B	BAO_0000357	single protein format	Homo sapiens	None	None	None	None	CHEMBL242	Estrogen receptor beta	Homo sapiens	SINGLE PROTEIN	CHEMBL1201862	7	PubChem BioAssays			None
CHEMBL1583687		0	310.40	0	2.49	SID7974202	CCOC(=O)Cc1csc(NC(=O)Cc2cccs2)n1	IC50	'='	3220.53	nM	5.49		Not Active	UO_0000065	17.69	0.38	3.00	8.04	False	CHEMBL1614377	PUBCHEM_BIOASSAY: Estrogen Receptor-beta Coactivator Binding Inhibitors ELISA Secondary Assay. (Class of assay: confirmatory) [Related pubchem assays: 633 (Primary screen preceding this ELISA dose response confirmation assay.), 733 (Primary dose response assay preceding this ELISA dose response confirmation assay.)]	B	BAO_0000357	single protein format	Homo sapiens	None	None	None	None	CHEMBL242	Estrogen receptor beta	Homo sapiens	SINGLE PROTEIN	CHEMBL1201862	7	PubChem BioAssays			None
CHEMBL1612543		0	341.37	0	1.74	SID3712105	Cc1cc(C)n2nc(C(=O)OCC(=O)c3cc(C)n(C)c3C)nc2n1	IC50	'>'	50000.0	nM			Not Active	UO_0000065					False	CHEMBL1614377	PUBCHEM_BIOASSAY: Estrogen Receptor-beta Coactivator Binding Inhibitors ELISA Secondary Assay. (Class of assay: confirmatory) [Related pubchem assays: 633 (Primary screen preceding this ELISA dose response confirmation assay.), 733 (Primary dose response assay preceding this ELISA dose response confirmation assay.)]	B	BAO_0000357	single protein format	Homo sapiens	None	None	None	None	CHEMBL242	Estrogen receptor beta	Homo sapiens	SINGLE PROTEIN	CHEMBL1201862	7	PubChem BioAssays			None
CHEMBL315271		0	453.65	1	6.43	n	Oc1ccc2c(c1)S[C@H](CC1CCCC1)[C@H](c1ccc(OCCN3CCCCC3)cc1)O2	IC50	'='	34.0	nM	7.47			UO_0000065	16.46	0.32	1.04	17.81	False	CHEMBL678093	Binding affinity towards human estrogen receptor beta (ERbeta)	B	BAO_0000357	single protein format	None	None	None	None	None	CHEMBL242	Estrogen receptor beta	Homo sapiens	SINGLE PROTEIN	CHEMBL1146734	1	Scientific Literature	Bioorg. Med. Chem. Lett.	2004	None
CHEMBL360338		0	282.30	0	4.10	28	CCC(=O)c1cc(O)cc2cc(-c3ccc(O)cc3)oc12	Activity	'='	100.0	%				UO_0000187					False	CHEMBL838181	Percent effect on estrogen receptor beta mediated-IGFBP4 transcriptional regulation in SAOS-2 cells (human osteosarcoma cells) at 1 uM	F	BAO_0000219	cell-based format	Homo sapiens	None	None	SAOS-2	None	CHEMBL242	Estrogen receptor beta	Homo sapiens	SINGLE PROTEIN	CHEMBL1137038	1	Scientific Literature	Bioorg. Med. Chem. Lett.	2004	CHEMBL3307737
CHEMBL1347387		0	374.45	0	2.52	SID847187	O=C(Cc1cccs1)Nc1ccc(S(=O)(=O)Nc2ncccn2)cc1	IC50	'='	69.88	nM	7.16		Not Active	UO_0000065	19.11	0.39	4.64	7.08	False	CHEMBL1614377	PUBCHEM_BIOASSAY: Estrogen Receptor-beta Coactivator Binding Inhibitors ELISA Secondary Assay. (Class of assay: confirmatory) [Related pubchem assays: 633 (Primary screen preceding this ELISA dose response confirmation assay.), 733 (Primary dose response assay preceding this ELISA dose response confirmation assay.)]	B	BAO_0000357	single protein format	Homo sapiens	None	None	None	None	CHEMBL242	Estrogen receptor beta	Homo sapiens	SINGLE PROTEIN	CHEMBL1201862	7	PubChem BioAssays			None
CHEMBL1544707		0	387.40	0	3.22	SID4245199	O=C(Nc1ccc2c(c1)OCO2)c1cccc2c1C(=O)N(Cc1cccnc1)C2	IC50	'='	3133.78	nM	5.50		Not Active	UO_0000065	14.21	0.26	2.28	6.82	False	CHEMBL1614377	PUBCHEM_BIOASSAY: Estrogen Receptor-beta Coactivator Binding Inhibitors ELISA Secondary Assay. (Class of assay: confirmatory) [Related pubchem assays: 633 (Primary screen preceding this ELISA dose response confirmation assay.), 733 (Primary dose response assay preceding this ELISA dose response confirmation assay.)]	B	BAO_0000357	single protein format	Homo sapiens	None	None	None	None	CHEMBL242	Estrogen receptor beta	Homo sapiens	SINGLE PROTEIN	CHEMBL1201862	7	PubChem BioAssays			None
CHEMBL365293		0	227.22	0	2.91	34	Oc1ccc(-c2noc3ccccc23)c(O)c1	IC50	'='	718.0	nM	6.14			UO_0000065	27.04	0.49	3.23	9.24	True	CHEMBL829091	Inhibitory concentration against human ER beta expressed in Escherichia coli was determined using [3H]17-beta-estradiol as radio ligand	B	BAO_0000019	assay format	Homo sapiens	None	None	None	None	CHEMBL242	Estrogen receptor beta	Homo sapiens	SINGLE PROTEIN	CHEMBL1138773	1	Scientific Literature	J. Med. Chem.	2004	None
CHEMBL361266		0	285.26	0	2.69	104	COC(=O)c1cc(O)cc2nc(-c3ccc(O)cc3)oc12	IC50	'='	356.0	nM	6.45			UO_0000065	22.61	0.42	3.76	6.95	True	CHEMBL829091	Inhibitory concentration against human ER beta expressed in Escherichia coli was determined using [3H]17-beta-estradiol as radio ligand	B	BAO_0000019	assay format	Homo sapiens	None	None	None	None	CHEMBL242	Estrogen receptor beta	Homo sapiens	SINGLE PROTEIN	CHEMBL1138773	1	Scientific Literature	J. Med. Chem.	2004	None
CHEMBL187663		0	269.30	0	4.03	110	CC(C)c1cc(O)cc2nc(-c3ccc(O)cc3)oc12	IC50	'='	82.0	nM	7.09			UO_0000065	26.31	0.48	3.06	10.66	True	CHEMBL829091	Inhibitory concentration against human ER beta expressed in Escherichia coli was determined using [3H]17-beta-estradiol as radio ligand	B	BAO_0000019	assay format	Homo sapiens	None	None	None	None	CHEMBL242	Estrogen receptor beta	Homo sapiens	SINGLE PROTEIN	CHEMBL1138773	1	Scientific Literature	J. Med. Chem.	2004	None
CHEMBL250110		0	286.46	0	4.87	15	CC1=CC2=CC[C@H]3[C@@H]4CC[C@H](O)[C@@]4(C)CC[C@@H]3[C@@]2(C)CC1	EC50	'='	220.0	nM	6.66			UO_0000065					False	CHEMBL925470	Agonist activity at ERbeta expressed in HEK293 cells by transactivation assay	F	BAO_0000219	cell-based format	Homo sapiens	None	None	HEK293	None	CHEMBL242	Estrogen receptor beta	Homo sapiens	SINGLE PROTEIN	CHEMBL1140529	1	Scientific Literature	Bioorg. Med. Chem. Lett.	2007	CHEMBL3307715
CHEMBL398456		0	298.47	1	5.03	4	C=C[C@]12CCC(C)=CC1=CC[C@@H]1[C@@H]2CC[C@]2(C)[C@@H](O)CC[C@@H]12	EC50	'='	69.0	nM	7.16			UO_0000065					False	CHEMBL925470	Agonist activity at ERbeta expressed in HEK293 cells by transactivation assay	F	BAO_0000219	cell-based format	Homo sapiens	None	None	HEK293	None	CHEMBL242	Estrogen receptor beta	Homo sapiens	SINGLE PROTEIN	CHEMBL1140529	1	Scientific Literature	Bioorg. Med. Chem. Lett.	2007	CHEMBL3307715
CHEMBL398455		0	316.49	0	4.23	2	C=C[C@]12CC[C@](C)(O)CC1=CC[C@@H]1[C@@H]2CC[C@]2(C)[C@@H](O)CC[C@@H]12	Activity	'='	57.0	%				UO_0000187					False	CHEMBL925470	Agonist activity at ERbeta expressed in HEK293 cells by transactivation assay	F	BAO_0000219	cell-based format	Homo sapiens	None	None	HEK293	None	CHEMBL242	Estrogen receptor beta	Homo sapiens	SINGLE PROTEIN	CHEMBL1140529	1	Scientific Literature	Bioorg. Med. Chem. Lett.	2007	CHEMBL3307715
CHEMBL411185		0	893.18	2	8.11	16 a-Alpha	C#C[C@]1(O)CC[C@H]2[C@@H]3CCC4=CC(=O)CCC4=C3[C@@H](c3ccc(N(C)C(=O)CNC(=O)OC4CC[C@]5(C)[C@H]6C[C@H](O)[C@@]7(C)[C@@H](CC[C@@H]7[C@H](C)CCC(=O)O)[C@@H]6[C@H](O)C[C@@H]5C4)cc3)C[C@@]21C	Ki	'='	160.0	nM	6.80			UO_0000065	7.61	0.14	-1.31	3.91	False	CHEMBL839524	Inhibition of human Estrogen receptor beta	B	BAO_0000357	single protein format	Homo sapiens	None	None	None	None	CHEMBL242	Estrogen receptor beta	Homo sapiens	SINGLE PROTEIN	CHEMBL1138676	1	Scientific Literature	J. Med. Chem.	2004	None
CHEMBL389907		0	523.68	2	6.33	13	CS(=O)(=O)c1ccc(-c2sc3cc(O)ccc3c2Oc2ccc(OCCN3CCCCC3)cc2)cc1	RBA	'='	0.009										False	CHEMBL904962	Displacement of [3H]estradiol from human recombinant ERbeta relative to estradiol	B	BAO_0000357	single protein format	Homo sapiens	None	None	None	None	CHEMBL242	Estrogen receptor beta	Homo sapiens	SINGLE PROTEIN	CHEMBL1143673	1	Scientific Literature	J. Med. Chem.	2007	None
CHEMBL1334452		0	349.35	0	2.87	SID14727109	O=C(NCCO)c1ccc2nc(-c3ccco3)c(-c3ccco3)nc2c1	IC50	'='	11436.4	nM	4.94		Not Active	UO_0000065	14.15	0.26	2.07	4.87	False	CHEMBL1614377	PUBCHEM_BIOASSAY: Estrogen Receptor-beta Coactivator Binding Inhibitors ELISA Secondary Assay. (Class of assay: confirmatory) [Related pubchem assays: 633 (Primary screen preceding this ELISA dose response confirmation assay.), 733 (Primary dose response assay preceding this ELISA dose response confirmation assay.)]	B	BAO_0000357	single protein format	Homo sapiens	None	None	None	None	CHEMBL242	Estrogen receptor beta	Homo sapiens	SINGLE PROTEIN	CHEMBL1201862	7	PubChem BioAssays			None
CHEMBL98470		0	470.66	1	6.32	12	CC(C)c1ccc(N2CCc3cc(O)ccc3C2(C)c2ccc(OCCN3CCCC3)cc2)cc1	IC50	'='	1972.42	nM	5.71			UO_0000065	12.12	0.22	-0.61	15.87	False	CHEMBL831659	Inhibition of binding to human estrogen receptor beta	B	BAO_0000357	single protein format	Homo sapiens	None	None	None	None	CHEMBL242	Estrogen receptor beta	Homo sapiens	SINGLE PROTEIN	CHEMBL1141983	1	Scientific Literature	Bioorg. Med. Chem. Lett.	2005	None
CHEMBL226267	ARZOXIFENE	3	475.61	1	6.94	1, arzoxifene	COc1ccc(-c2sc3cc(O)ccc3c2Oc2ccc(OCCN3CCCCC3)cc2)cc1	IC50	'='	66.3	nM	7.18			UO_0000065	15.09	0.29	0.24	14.03	False	CHEMBL904965	Displacement of [3H]estradiol from human recombinant ERbeta	B	BAO_0000357	single protein format	Homo sapiens	None	None	None	None	CHEMBL242	Estrogen receptor beta	Homo sapiens	SINGLE PROTEIN	CHEMBL1143673	1	Scientific Literature	J. Med. Chem.	2007	None
CHEMBL185831		0	229.28	0	2.21	16	CCN(Cc1ccccc1)c1ncc(O)cn1	RBA	'='	0.004										False	CHEMBL839293	Inhibition of [3H]estradiol binding to human estrogen receptor beta	B	BAO_0000357	single protein format	Homo sapiens	None	None	None	None	CHEMBL242	Estrogen receptor beta	Homo sapiens	SINGLE PROTEIN	CHEMBL1138654	1	Scientific Literature	Bioorg. Med. Chem. Lett.	2004	None
CHEMBL178476		0	313.40	0	2.91	DY131	CCN(CC)C1=CCC(/C=N/NC(=O)c2ccc(O)cc2)C=C1	Activity	'='	1.0										False	CHEMBL836572	Fold activation of estrogen receptor beta at 10 uM in cell-based reporter gene assay	F	BAO_0000219	cell-based format	None	None	None	None	None	CHEMBL242	Estrogen receptor beta	Homo sapiens	SINGLE PROTEIN	CHEMBL1141994	1	Scientific Literature	Bioorg. Med. Chem. Lett.	2005	None
CHEMBL68549		0	479.60	0	4.95	7	[O-][S+]1c2cc(O)ccc2O[C@H](c2ccc(OCCN3CCCCC3)cc2)[C@@H]1c1ccc(O)cc1	IC50	'>'	100000.0	nM				UO_0000065					False	CHEMBL676380	Binding affinity towards human recombinant Estrogen receptor beta was determined	B	BAO_0000357	single protein format	None	None	None	None	None	CHEMBL242	Estrogen receptor beta	Homo sapiens	SINGLE PROTEIN	CHEMBL1149328	1	Scientific Literature	J. Med. Chem.	2004	None
CHEMBL328716		0	481.59	1	6.07	12	Oc1ccc([C@@H]2Sc3c(ccc(O)c3F)O[C@@H]2c2ccc(OCCN3CCCCC3)cc2)cc1	IC50	'='	177.0	nM	6.75			UO_0000065					False	CHEMBL673659	Potency in cellular transactivation assay utilizing HEK293 cells stably co-transfected with human estrogen receptor beta and the alkaline phosphatase reporter gene	F	BAO_0000219	cell-based format	None	None	None	HEK293	None	CHEMBL242	Estrogen receptor beta	Homo sapiens	SINGLE PROTEIN	CHEMBL1146754	1	Scientific Literature	Bioorg. Med. Chem. Lett.	2004	CHEMBL3307715
CHEMBL77620		0	348.20	0	4.07	4m	Cc1cc(O)cc2c1N=C(c1ccc(O)c(Br)c1)C(C)O2	IC50	'='	90.0	nM	7.05			UO_0000065	20.23	0.46	2.98	11.35	False	CHEMBL682169	Binding affinity towards estrogen receptor beta by [3H]17-beta-estradiol displacement.	B	BAO_0000357	single protein format	None	None	None	None	None	CHEMBL242	Estrogen receptor beta	Homo sapiens	SINGLE PROTEIN	CHEMBL1148236	1	Scientific Literature	Bioorg. Med. Chem. Lett.	2004	None
CHEMBL103305		0	477.05	1	6.24	18	CC1(c2ccc(OCCN3CCCCC3)cc2)c2ccc(O)cc2CCN1c1cccc(Cl)c1	IC50	'='	283.79	nM	6.55			UO_0000065	13.72	0.26	0.31	18.22	False	CHEMBL831659	Inhibition of binding to human estrogen receptor beta	B	BAO_0000357	single protein format	Homo sapiens	None	None	None	None	CHEMBL242	Estrogen receptor beta	Homo sapiens	SINGLE PROTEIN	CHEMBL1141983	1	Scientific Literature	Bioorg. Med. Chem. Lett.	2005	None
CHEMBL124708		0	356.42	1	6.25	15i	CCc1c(-c2ccccc2)oc(-c2ccc(O)cc2)c1-c1ccc(O)cc1	RBA	'='	4.5										False	CHEMBL678832	Relative binding affinity towards estrogen receptor 2 determined by a competitive radiometric binding assay using 10 nM [3H]estradiol as the radioligand	B	BAO_0000357	single protein format	None	None	None	None	None	CHEMBL242	Estrogen receptor beta	Homo sapiens	SINGLE PROTEIN	CHEMBL1134677	1	Scientific Literature	J. Med. Chem.	2001	None
CHEMBL1627354		0	557.89	2	8.09	12	CCCCN(C)C(=O)CCCCCCCCCCS[C@@H]1Cc2cc(O)ccc2[C@H]2CC[C@]3(C)[C@@H](O)CC[C@H]3[C@@H]21	IC50	'='	9.0	nM	8.05			UO_0000065	14.42	0.28	-0.04	13.24	False	CHEMBL673656	Displacement of [3H]17-beta-estradiol from human Estrogen receptor beta	B	BAO_0000357	single protein format	Homo sapiens	None	None	None	None	CHEMBL242	Estrogen receptor beta	Homo sapiens	SINGLE PROTEIN	CHEMBL1132758	1	Scientific Literature	Bioorg. Med. Chem. Lett.	2000	None
CHEMBL338926		0	436.46	1	6.77	15e	Oc1ccc(-c2oc(-c3ccc(O)cc3)c(-c3ccc(O)cc3)c2-c2ccc(O)cc2)cc1	RBA	'='	0.25										False	CHEMBL678832	Relative binding affinity towards estrogen receptor 2 determined by a competitive radiometric binding assay using 10 nM [3H]estradiol as the radioligand	B	BAO_0000357	single protein format	None	None	None	None	None	CHEMBL242	Estrogen receptor beta	Homo sapiens	SINGLE PROTEIN	CHEMBL1134677	1	Scientific Literature	J. Med. Chem.	2001	None
CHEMBL330767		0	372.42	1	5.96	15b	CCc1c(-c2ccc(O)cc2)oc(-c2ccc(O)cc2)c1-c1ccc(O)cc1	RBA	'='	2.9										False	CHEMBL678832	Relative binding affinity towards estrogen receptor 2 determined by a competitive radiometric binding assay using 10 nM [3H]estradiol as the radioligand	B	BAO_0000357	single protein format	None	None	None	None	None	CHEMBL242	Estrogen receptor beta	Homo sapiens	SINGLE PROTEIN	CHEMBL1134677	1	Scientific Literature	J. Med. Chem.	2001	None
CHEMBL125024		0	344.44	1	6.16	17a	Oc1ccc(-c2cc(-c3ccccc3)c(-c3ccc(O)cc3)s2)cc1	RBA	'='				Potential missing data							False	CHEMBL678833	Relative binding affinity for estrogen receptor beta compared to 10 nM [3H]estradiol; Not determined	B	BAO_0000357	single protein format	Homo sapiens	None	None	None	None	CHEMBL242	Estrogen receptor beta	Homo sapiens	SINGLE PROTEIN	CHEMBL1134677	1	Scientific Literature	J. Med. Chem.	2001	None
CHEMBL327471		0	477.63	1	6.24	17	Cc1cc(O)cc2c1O[C@H](c1ccc(OCCN3CCCCC3)cc1)[C@H](c1ccc(O)cc1)S2	IC50	'='	343.3	nM	6.46			UO_0000065	13.53	0.26	0.22	10.40	False	CHEMBL682167	Displacement of [3H]17-beta-estradiol from full length human estrogen receptor beta	B	BAO_0000357	single protein format	None	None	None	None	None	CHEMBL242	Estrogen receptor beta	Homo sapiens	SINGLE PROTEIN	CHEMBL1146754	1	Scientific Literature	Bioorg. Med. Chem. Lett.	2004	None
CHEMBL301430		0	409.53	1	6.24	15	CCCN(Cc1ccccn1)c1cc(-c2ccccc2)cc(-c2ccc(O)cc2C)n1	Ki						Not Active						False	CHEMBL677220	Displacement of [3H]17-beta-estradiol from Estrogen receptor beta of bacterial lysate by scintillation proximity assay (SPA) at 10e-5 M; Inactive	B	BAO_0000019	assay format	Homo sapiens	None	None	None	None	CHEMBL242	Estrogen receptor beta	Homo sapiens	SINGLE PROTEIN	CHEMBL1133877	1	Scientific Literature	Bioorg. Med. Chem. Lett.	2001	None
CHEMBL319211		0	446.57	1	5.33	19g	CC1(c2ccc(OCCN3CCCC3)cc2)c2ccc(O)cc2CCN1c1cccc(F)c1	IC50	'='	123.0	nM	6.91			UO_0000065	15.47	0.29	1.58	19.23	True	CHEMBL678131	Inhibitory concentration against estrogen receptor 2 using radioligand binding assay.	B	BAO_0000357	single protein format	None	None	None	None	None	CHEMBL242	Estrogen receptor beta	Homo sapiens	SINGLE PROTEIN	CHEMBL1145829	1	Scientific Literature	J. Med. Chem.	2003	None
CHEMBL236086		0	326.39	0	4.26	2b	COCc1cc(O)cc2c1O[C@@H](c1ccc(O)cc1)[C@H]1CCC[C@@H]21	Ki	'='	0.28	nM	9.55			UO_0000065	29.27	0.54	5.29	16.21	True	CHEMBL897998	Displacement of [3H]estradiol from human recombinant ERbeta	B	BAO_0000357	single protein format	Homo sapiens	None	None	None	None	CHEMBL242	Estrogen receptor beta	Homo sapiens	SINGLE PROTEIN	CHEMBL1149686	1	Scientific Literature	Bioorg. Med. Chem. Lett.	2007	None
CHEMBL122208		0	385.53	0	4.96	3	Oc1ccc([C@H]2Sc3cc(O)ccc3O[C@H]2CCCN2CCCCC2)cc1	IC50	'='	27.0	nM	7.57			UO_0000065	19.63	0.38	2.61	14.30	False	CHEMBL682170	Binding affinity for human estrogen receptor beta	B	BAO_0000357	single protein format	Homo sapiens	None	None	None	None	CHEMBL242	Estrogen receptor beta	Homo sapiens	SINGLE PROTEIN	CHEMBL1148423	1	Scientific Literature	Bioorg. Med. Chem. Lett.	2004	None
CHEMBL154988		0	496.06	0	3.71	34	CN1CCN(c2nc(NCCc3ccc(O)cc3)nc(N(C)CCCc3ccc(Cl)cc3)n2)CC1	Ki	'='	15.0	nM	7.82			UO_0000065	15.77	0.31	4.11	9.70	False	CHEMBL838887	In vitro binding affinity towards human Estrogen receptor 2 using [3H]17-beta-estradiol as radioligand	B	BAO_0000357	single protein format	None	None	None	None	None	CHEMBL242	Estrogen receptor beta	Homo sapiens	SINGLE PROTEIN	CHEMBL1135674	1	Scientific Literature	J. Med. Chem.	2002	None
CHEMBL561686		0	257.33	0	3.62	20	CCCC(Cc1ccc(O)cc1)c1ccc(O)cn1	RBA	'='	0.101	%				UO_0000187					False	CHEMBL1052732	Displacement of [3H]estradiol form human ERbeta receptor assessed as relative binding affinity by competitive radiometric binding assay relative to estradiol	B	BAO_0000357	single protein format	Homo sapiens	None	None	None	None	CHEMBL242	Estrogen receptor beta	Homo sapiens	SINGLE PROTEIN	CHEMBL1153603	1	Scientific Literature	Eur. J. Med. Chem.	2009	None
CHEMBL569147		0	257.33	0	3.79	31a	CC[C@H](c1ccc(O)cn1)[C@H](C)c1ccc(O)cc1	RBA	'='	0.119	%				UO_0000187					False	CHEMBL1052732	Displacement of [3H]estradiol form human ERbeta receptor assessed as relative binding affinity by competitive radiometric binding assay relative to estradiol	B	BAO_0000357	single protein format	Homo sapiens	None	None	None	None	CHEMBL242	Estrogen receptor beta	Homo sapiens	SINGLE PROTEIN	CHEMBL1153603	1	Scientific Literature	Eur. J. Med. Chem.	2009	None
CHEMBL389013		0	420.49	0	4.02	12b	O=S(=O)(c1ccccc1)C1CC2OC1C(c1ccc(O)cc1)=C2c1ccc(O)cc1	Activity						Active						False	CHEMBL915474	Activity at ERbeta in human HEC1 cells assessed as antagonism of estradiol-activated transcription activation relative to estradiol	F	BAO_0000219	cell-based format	Homo sapiens	None	None	HEC-1	None	CHEMBL242	Estrogen receptor beta	Homo sapiens	SINGLE PROTEIN	CHEMBL1139477	1	Scientific Literature	J. Med. Chem.	2005	CHEMBL3308740
CHEMBL488097		0	298.38	0	3.19	54a, enantiomer	COc1ccc(CC(O)CC(=O)CCc2ccccc2)cc1	Activity	'='	-0.8	%				UO_0000187					False	CHEMBL966124	Activation of human estrogen receptor beta expressed in HEK293 cells at 10 uM beta-galactosidase reporter gene assay relative to 3,17-beta-estradiol	B	BAO_0000219	cell-based format	Homo sapiens	None	None	HEK293	None	CHEMBL242	Estrogen receptor beta	Homo sapiens	SINGLE PROTEIN	CHEMBL1150775	1	Scientific Literature	J. Med. Chem.	2008	CHEMBL3307715
CHEMBL485889		0	293.41	0	4.79	19	c1ccc(CCCC2=NOC(CCc3ccccc3)C2)cc1	Activity	'='	15.5	%				UO_0000187					False	CHEMBL966124	Activation of human estrogen receptor beta expressed in HEK293 cells at 10 uM beta-galactosidase reporter gene assay relative to 3,17-beta-estradiol	B	BAO_0000219	cell-based format	Homo sapiens	None	None	HEK293	None	CHEMBL242	Estrogen receptor beta	Homo sapiens	SINGLE PROTEIN	CHEMBL1150775	1	Scientific Literature	J. Med. Chem.	2008	CHEMBL3307715
CHEMBL135	ESTRADIOL	4	272.39	0	3.61	2	C[C@]12CC[C@@H]3c4ccc(O)cc4CC[C@H]3[C@@H]1CC[C@@H]2O	IC50	'='	1.1	nM	8.96			UO_0000065	32.89	0.61	5.35	22.14	False	CHEMBL855874	Binding affinity to human recombinant ERbeta by scintillation proximity assay	B	BAO_0000357	single protein format	Homo sapiens	None	None	None	None	CHEMBL242	Estrogen receptor beta	Homo sapiens	SINGLE PROTEIN	CHEMBL1146919	1	Scientific Literature	Bioorg. Med. Chem. Lett.	2006	None
CHEMBL278703	ERTEBEREL	2	282.34	0	4.12	1a	Oc1ccc([C@@H]2Oc3ccc(O)cc3[C@@H]3CCC[C@@H]32)cc1	Ki	'='	0.19	nM	9.72			UO_0000065	34.43	0.63	5.60	19.56	False	CHEMBL899642	Binding affinity at ERbeta	B	BAO_0000357	single protein format	None	None	None	None	None	CHEMBL242	Estrogen receptor beta	Homo sapiens	SINGLE PROTEIN	CHEMBL1137461	1	Scientific Literature	Bioorg. Med. Chem. Lett.	2007	None
CHEMBL236086		0	326.39	0	4.26	2a	COCc1cc(O)cc2c1O[C@@H](c1ccc(O)cc1)[C@H]1CCC[C@@H]21	Ki	'='	0.28	nM	9.55			UO_0000065	29.27	0.54	5.29	16.21	False	CHEMBL899642	Binding affinity at ERbeta	B	BAO_0000357	single protein format	None	None	None	None	None	CHEMBL242	Estrogen receptor beta	Homo sapiens	SINGLE PROTEIN	CHEMBL1137461	1	Scientific Literature	Bioorg. Med. Chem. Lett.	2007	None
CHEMBL1782957		0	263.68	0	3.23	2c	O/N=C/c1c(O)ccc(-c2ccc(O)cc2)c1Cl	Emax	'='	100.0	%				UO_0000187					False	CHEMBL1785593	Agonist activity at human full-length ERbeta receptor expressed in human HEC1 cells co-expressing (ERE)2-pS2-luc gene assessed as transcriptional activation after 24 hrs by luciferase reporter gene assay relative to estradiol	F	BAO_0000219	cell-based format	Homo sapiens	None	None	HEC-1	None	CHEMBL242	Estrogen receptor beta	Homo sapiens	SINGLE PROTEIN	CHEMBL1781957	1	Scientific Literature	Eur. J. Med. Chem.	2011	CHEMBL3308740
CHEMBL214200		0	347.42	0	4.56	46	CCCCC12CCC(=O)C(c3ccco3)=C1c1ccc3[nH]nnc3c1C2	IC50	'='	7.4	nM	8.13			UO_0000065	23.40	0.43	3.57	11.33	False	CHEMBL855874	Binding affinity to human recombinant ERbeta by scintillation proximity assay	B	BAO_0000357	single protein format	Homo sapiens	None	None	None	None	CHEMBL242	Estrogen receptor beta	Homo sapiens	SINGLE PROTEIN	CHEMBL1146919	1	Scientific Literature	Bioorg. Med. Chem. Lett.	2006	None
CHEMBL213529		0	295.39	0	3.83	27	CCCC12CCC(=O)C(CC)=C1c1ccc3[nH]nnc3c1C2	IC50	'='	18.0	nM	7.75			UO_0000065	26.22	0.48	3.91	13.21	False	CHEMBL855874	Binding affinity to human recombinant ERbeta by scintillation proximity assay	B	BAO_0000357	single protein format	Homo sapiens	None	None	None	None	CHEMBL242	Estrogen receptor beta	Homo sapiens	SINGLE PROTEIN	CHEMBL1146919	1	Scientific Literature	Bioorg. Med. Chem. Lett.	2006	None
CHEMBL212392		0	281.36	0	3.44	26	CCCC12CCC(=O)C(C)=C1c1ccc3[nH]nnc3c1C2	IC50	'='	81.0	nM	7.09			UO_0000065	25.20	0.46	3.65	12.09	False	CHEMBL855874	Binding affinity to human recombinant ERbeta by scintillation proximity assay	B	BAO_0000357	single protein format	Homo sapiens	None	None	None	None	CHEMBL242	Estrogen receptor beta	Homo sapiens	SINGLE PROTEIN	CHEMBL1146919	1	Scientific Literature	Bioorg. Med. Chem. Lett.	2006	None
CHEMBL385949		0	281.36	0	3.44	(S)-25	CCC1=C2c3ccc4[nH]nnc4c3C[C@]2(CC)CCC1=O	IC50	'='	5.7	nM	8.24			UO_0000065	29.30	0.54	4.80	14.06	False	CHEMBL855874	Binding affinity to human recombinant ERbeta by scintillation proximity assay	B	BAO_0000357	single protein format	Homo sapiens	None	None	None	None	CHEMBL242	Estrogen receptor beta	Homo sapiens	SINGLE PROTEIN	CHEMBL1146919	1	Scientific Literature	Bioorg. Med. Chem. Lett.	2006	None
CHEMBL379314		0	267.33	0	3.05	24	CCC12CCC(=O)C(C)=C1c1ccc3[nH]nnc3c1C2	EC50	'='	20.0	nM	7.70			UO_0000065					False	CHEMBL855877	Agonist activity at human recombinant ERbeta expressed in HEK293 cells by alkaline phosphatase reporter gene transactivation assay	F	BAO_0000219	cell-based format	Homo sapiens	None	None	HEK293	None	CHEMBL242	Estrogen receptor beta	Homo sapiens	SINGLE PROTEIN	CHEMBL1146919	1	Scientific Literature	Bioorg. Med. Chem. Lett.	2006	CHEMBL3307715
CHEMBL441366		0	309.41	0	4.22	(S)-29	CCCC[C@@]12CCC(=O)C(CC)=C1c1ccc3[nH]nnc3c1C2	Activity	'='	91.0	%				UO_0000187					False	CHEMBL855879	Agonist activity at human ERbeta receptor expressed in HEK293 cells relative to estradiol by alkaline phosphatase reporter gene transactivation assay	F	BAO_0000219	cell-based format	Homo sapiens	None	None	HEK293	None	CHEMBL242	Estrogen receptor beta	Homo sapiens	SINGLE PROTEIN	CHEMBL1146919	1	Scientific Literature	Bioorg. Med. Chem. Lett.	2006	CHEMBL3307715
CHEMBL377046		0	309.41	0	4.22	(R)-29	CCCC[C@]12CCC(=O)C(CC)=C1c1ccc3[nH]nnc3c1C2	Activity	'='	88.0	%				UO_0000187					False	CHEMBL855879	Agonist activity at human ERbeta receptor expressed in HEK293 cells relative to estradiol by alkaline phosphatase reporter gene transactivation assay	F	BAO_0000219	cell-based format	Homo sapiens	None	None	HEK293	None	CHEMBL242	Estrogen receptor beta	Homo sapiens	SINGLE PROTEIN	CHEMBL1146919	1	Scientific Literature	Bioorg. Med. Chem. Lett.	2006	CHEMBL3307715
CHEMBL81	RALOXIFENE	4	473.59	1	6.08	Raloxifene	O=C(c1ccc(OCCN2CCCCC2)cc1)c1c(-c2ccc(O)cc2)sc2cc(O)ccc12	Ki	'='	10.0	nM	8.00			UO_0000065	16.89	0.32	1.92	11.43	False	CHEMBL677053	Ability to displace [3H]17-beta-estradiol from Estrogen receptor beta by scintillation proximity assay.	B	BAO_0000357	single protein format	None	None	None	None	None	CHEMBL242	Estrogen receptor beta	Homo sapiens	SINGLE PROTEIN	CHEMBL1133877	1	Scientific Literature	Bioorg. Med. Chem. Lett.	2001	None
CHEMBL215802		0	360.25	0	4.16	38	CCCC[C@@]12CCC(=O)C(Br)=C1c1ccc3[nH]nnc3c1C2	Activity	'='	85.0	%				UO_0000187					False	CHEMBL855879	Agonist activity at human ERbeta receptor expressed in HEK293 cells relative to estradiol by alkaline phosphatase reporter gene transactivation assay	F	BAO_0000219	cell-based format	Homo sapiens	None	None	HEK293	None	CHEMBL242	Estrogen receptor beta	Homo sapiens	SINGLE PROTEIN	CHEMBL1146919	1	Scientific Literature	Bioorg. Med. Chem. Lett.	2006	CHEMBL3307715
CHEMBL212392		0	281.36	0	3.44	26	CCCC12CCC(=O)C(C)=C1c1ccc3[nH]nnc3c1C2	Activity	'='	89.0	%				UO_0000187					False	CHEMBL855879	Agonist activity at human ERbeta receptor expressed in HEK293 cells relative to estradiol by alkaline phosphatase reporter gene transactivation assay	F	BAO_0000219	cell-based format	Homo sapiens	None	None	HEK293	None	CHEMBL242	Estrogen receptor beta	Homo sapiens	SINGLE PROTEIN	CHEMBL1146919	1	Scientific Literature	Bioorg. Med. Chem. Lett.	2006	CHEMBL3307715
CHEMBL212276		0	228.29	0	3.09	3	CCC12CCC(=O)C=C1c1ccc(O)cc1C2	IC50	'='	374.0	nM	6.43			UO_0000065	28.15	0.52	3.34	17.23	False	CHEMBL852961	Binding affinity to ERbeta by scintillation proximity assay	B	BAO_0000357	single protein format	Homo sapiens	None	None	None	None	CHEMBL242	Estrogen receptor beta	Homo sapiens	SINGLE PROTEIN	CHEMBL1138102	1	Scientific Literature	Bioorg. Med. Chem. Lett.	2006	None
CHEMBL319211		0	446.57	1	5.33	16	CC1(c2ccc(OCCN3CCCC3)cc2)c2ccc(O)cc2CCN1c1cccc(F)c1	IC50	'='	198.15	nM	6.70			UO_0000065	15.01	0.28	1.37	18.65	False	CHEMBL831662	Inhibition of transcriptional activation by human estrogen receptor beta	B	BAO_0000357	single protein format	Homo sapiens	None	None	None	None	CHEMBL242	Estrogen receptor beta	Homo sapiens	SINGLE PROTEIN	CHEMBL1141983	1	Scientific Literature	Bioorg. Med. Chem. Lett.	2005	None
CHEMBL425092		0	314.34	0	3.46	8b	CCCc1c(O)cc(O)c2c1O[C@H](c1ccc(O)cc1)CC2=O	IC50	'='	29.0	nM	7.54			UO_0000065	23.98	0.45	4.08	8.66	False	CHEMBL909844	Displacement of [3H]E2 from human recombinant ERbeta LBD by SPA	B	BAO_0000357	single protein format	Homo sapiens	None	None	None	None	CHEMBL242	Estrogen receptor beta	Homo sapiens	SINGLE PROTEIN	CHEMBL1137296	1	Scientific Literature	J. Med. Chem.	2006	None
CHEMBL135	ESTRADIOL	4	272.39	0	3.61	9	C[C@]12CC[C@@H]3c4ccc(O)cc4CC[C@H]3[C@@H]1CC[C@@H]2O	IC50	'='	1.2	nM	8.92			UO_0000065	32.75	0.61	5.31	22.05	True	CHEMBL852961	Binding affinity to ERbeta by scintillation proximity assay	B	BAO_0000357	single protein format	Homo sapiens	None	None	None	None	CHEMBL242	Estrogen receptor beta	Homo sapiens	SINGLE PROTEIN	CHEMBL1138102	1	Scientific Literature	Bioorg. Med. Chem. Lett.	2006	None
CHEMBL393278		0	318.50	0	4.14	9	C[C@]12CC[C@H]3[C@@H](CC[C@H]4[C@H]5CCC[C@]43CC[C@@H]5O)[C@@H]1CC[C@@H]2O	IC50	'='	322.0	nM	6.49			UO_0000065	20.38	0.39	2.35	16.05	False	CHEMBL886322	Binding affinity to human recombinant ERbeta by scintillation proximity assay	B	BAO_0000357	single protein format	Homo sapiens	None	None	None	None	CHEMBL242	Estrogen receptor beta	Homo sapiens	SINGLE PROTEIN	CHEMBL1139947	1	Scientific Literature	Bioorg. Med. Chem. Lett.	2007	None
CHEMBL135	ESTRADIOL	4	272.39	0	3.61	17-beta-estradiol	C[C@]12CC[C@@H]3c4ccc(O)cc4CC[C@H]3[C@@H]1CC[C@@H]2O	EC50	'='	2.1	nM	8.68			UO_0000065					True	CHEMBL886325	Agonist activity at human recombinant ERbeta expressed in HEK293 cells by transactivation assay	F	BAO_0000219	cell-based format	Homo sapiens	None	None	HEK293	None	CHEMBL242	Estrogen receptor beta	Homo sapiens	SINGLE PROTEIN	CHEMBL1139947	1	Scientific Literature	Bioorg. Med. Chem. Lett.	2007	CHEMBL3307715
CHEMBL397344		0	300.44	0	3.88	25	C[C@]12CC[C@H]3[C@@H](CC=C4[C@H]5CC[C@]43CCC5=O)[C@@H]1CC[C@@H]2O	EC50	'='	86.0	nM	7.07			UO_0000065					False	CHEMBL886325	Agonist activity at human recombinant ERbeta expressed in HEK293 cells by transactivation assay	F	BAO_0000219	cell-based format	Homo sapiens	None	None	HEK293	None	CHEMBL242	Estrogen receptor beta	Homo sapiens	SINGLE PROTEIN	CHEMBL1139947	1	Scientific Literature	Bioorg. Med. Chem. Lett.	2007	CHEMBL3307715
CHEMBL393278		0	318.50	0	4.14	9	C[C@]12CC[C@H]3[C@@H](CC[C@H]4[C@H]5CCC[C@]43CC[C@@H]5O)[C@@H]1CC[C@@H]2O	EC50	'='	219.0	nM	6.66			UO_0000065					False	CHEMBL886325	Agonist activity at human recombinant ERbeta expressed in HEK293 cells by transactivation assay	F	BAO_0000219	cell-based format	Homo sapiens	None	None	HEK293	None	CHEMBL242	Estrogen receptor beta	Homo sapiens	SINGLE PROTEIN	CHEMBL1139947	1	Scientific Literature	Bioorg. Med. Chem. Lett.	2007	CHEMBL3307715
CHEMBL438863		0	316.44	0	2.85	23	C[C@]12CC[C@H]3[C@@H](CC4C5=CC(=O)CC[C@@]53C[C@H]4O)[C@@H]1CC[C@@H]2O	EC50	'>'	1000.0	nM				UO_0000065					False	CHEMBL886325	Agonist activity at human recombinant ERbeta expressed in HEK293 cells by transactivation assay	F	BAO_0000219	cell-based format	Homo sapiens	None	None	HEK293	None	CHEMBL242	Estrogen receptor beta	Homo sapiens	SINGLE PROTEIN	CHEMBL1139947	1	Scientific Literature	Bioorg. Med. Chem. Lett.	2007	CHEMBL3307715
CHEMBL240227		0	615.82	2	7.61	12e	C[C@H](CCc1ccc(O)cc1)NC(=O)Cc1c(-c2ccccc2)n(Cc2ccc(OCCN3CCCCC3)cc2)c2ccccc12	IC50	'='	606.0	nM	6.22			UO_0000065	10.10	0.18	-1.39	9.32	False	CHEMBL886515	Displacement of [3H]estradiol from full length human recombinant ERbeta after 3 hrs by scintillation proximity assay	B	BAO_0000357	single protein format	Homo sapiens	None	None	None	None	CHEMBL242	Estrogen receptor beta	Homo sapiens	SINGLE PROTEIN	CHEMBL1139144	1	Scientific Literature	Bioorg. Med. Chem. Lett.	2007	None
CHEMBL219126		0	362.38	0	4.10	8j	O=C1C[C@@H](c2ccc(O)cc2)Oc2c(Cc3ccccc3)c(O)cc(O)c21	IC50	'='	244.0	nM	6.61			UO_0000065	18.25	0.33	2.51	7.60	False	CHEMBL909844	Displacement of [3H]E2 from human recombinant ERbeta LBD by SPA	B	BAO_0000357	single protein format	Homo sapiens	None	None	None	None	CHEMBL242	Estrogen receptor beta	Homo sapiens	SINGLE PROTEIN	CHEMBL1137296	1	Scientific Literature	J. Med. Chem.	2006	None
CHEMBL245576		0	316.44	0	2.85	21	C[C@]12CC[C@H]3[C@@H](CC=C4[C@@H]5C(=O)CC[C@@]43C[C@H]5O)[C@@H]1CC[C@@H]2O	IC50	'>'	10000.0	nM				UO_0000065					False	CHEMBL886322	Binding affinity to human recombinant ERbeta by scintillation proximity assay	B	BAO_0000357	single protein format	Homo sapiens	None	None	None	None	CHEMBL242	Estrogen receptor beta	Homo sapiens	SINGLE PROTEIN	CHEMBL1139947	1	Scientific Literature	Bioorg. Med. Chem. Lett.	2007	None
CHEMBL82483		0	268.22	0	3.10	21	O=c1c2cc(O)ccc2oc2c1oc1cc(O)ccc12	Fold selectivity	'='	8.0										False	CHEMBL876871	Fold selectivity for estrogen receptor beta(ERbeta)	B	BAO_0000357	single protein format	None	None	None	None	None	CHEMBL242	Estrogen receptor beta	Homo sapiens	SINGLE PROTEIN	CHEMBL1136115	1	Scientific Literature	Bioorg. Med. Chem. Lett.	2003	None
CHEMBL135	ESTRADIOL	4	272.39	0	3.61	17-beta-estradiol	C[C@]12CC[C@@H]3c4ccc(O)cc4CC[C@H]3[C@@H]1CC[C@@H]2O	IC50	'='	3.6	nM	8.44			UO_0000065	31.00	0.58	4.83	20.87	True	CHEMBL880931	Binding affinity for human Estrogen receptor beta	B	BAO_0000357	single protein format	Homo sapiens	None	None	None	None	CHEMBL242	Estrogen receptor beta	Homo sapiens	SINGLE PROTEIN	CHEMBL1140390	1	Scientific Literature	Bioorg. Med. Chem. Lett.	2005	None
CHEMBL191974		0	236.27	0	3.92	3	Oc1ccc(-c2ccc3cc(O)ccc3c2)cc1	IC50	'='	16.0	nM	7.80			UO_0000065	33.00	0.59	3.88	19.27	False	CHEMBL880931	Binding affinity for human Estrogen receptor beta	B	BAO_0000357	single protein format	Homo sapiens	None	None	None	None	CHEMBL242	Estrogen receptor beta	Homo sapiens	SINGLE PROTEIN	CHEMBL1140390	1	Scientific Literature	Bioorg. Med. Chem. Lett.	2005	None
CHEMBL196530		0	271.70	0	3.97	7	Oc1ccc(-c2ccc3c(Cl)c(O)ccc3n2)cc1	IC50	'='	30.0	nM	7.52			UO_0000065	27.69	0.54	3.55	14.10	False	CHEMBL880931	Binding affinity for human Estrogen receptor beta	B	BAO_0000357	single protein format	Homo sapiens	None	None	None	None	CHEMBL242	Estrogen receptor beta	Homo sapiens	SINGLE PROTEIN	CHEMBL1140390	1	Scientific Literature	Bioorg. Med. Chem. Lett.	2005	None
CHEMBL198411		0	316.15	0	4.08	13a	Oc1ccc(-c2cc(Br)c3cc(O)ccc3n2)cc1	IC50	'='	4.3	nM	8.37			UO_0000065	26.46	0.60	4.29	15.68	False	CHEMBL880931	Binding affinity for human Estrogen receptor beta	B	BAO_0000357	single protein format	Homo sapiens	None	None	None	None	CHEMBL242	Estrogen receptor beta	Homo sapiens	SINGLE PROTEIN	CHEMBL1140390	1	Scientific Literature	Bioorg. Med. Chem. Lett.	2005	None
CHEMBL377475		0	293.16	0	3.42	16	CC12CCC(=O)C(Br)=C1c1ccc(O)cc1C2	IC50	'='	13.4	nM	7.87			UO_0000065	26.86	0.63	4.45	21.11	False	CHEMBL852961	Binding affinity to ERbeta by scintillation proximity assay	B	BAO_0000357	single protein format	Homo sapiens	None	None	None	None	CHEMBL242	Estrogen receptor beta	Homo sapiens	SINGLE PROTEIN	CHEMBL1138102	1	Scientific Literature	Bioorg. Med. Chem. Lett.	2006	None
CHEMBL1201346	BALSALAZIDE	4	357.32	0	2.71	BALSALAZIDE	O=C(O)CCNC(=O)c1ccc(/N=N/c2ccc(O)c(C(=O)O)c2)cc1	Ki						Not Active (inhibition < 50% @ 10 uM and thus dose-reponse curve not measured)						False	CHEMBL1909146	DRUGMATRIX: Estrogen ERbeta radioligand binding (ligand: [3H] Estradiol)	B	BAO_0000219	cell-based format	None	None	None	Sf9	None	CHEMBL242	Estrogen receptor beta	Homo sapiens	SINGLE PROTEIN	CHEMBL1909046	15	DrugMatrix			CHEMBL3308860
CHEMBL31184	BENZO[DEF]CHRYSENE	0	252.32	1	5.74	BENZO[A]PYRENE	c1ccc2c(c1)cc1ccc3cccc4ccc2c1c34	Ki						Not Active (inhibition < 50% @ 10 uM and thus dose-reponse curve not measured)						False	CHEMBL1909146	DRUGMATRIX: Estrogen ERbeta radioligand binding (ligand: [3H] Estradiol)	B	BAO_0000219	cell-based format	None	None	None	Sf9	None	CHEMBL242	Estrogen receptor beta	Homo sapiens	SINGLE PROTEIN	CHEMBL1909046	15	DrugMatrix			CHEMBL3308860
CHEMBL424725		0	517.67	2	6.49	7f	O=C1CCC2(Cc3ccccc3)Cc3c(ccc4[nH]ncc34)C2=C1c1ccc(OCCN2CCCCC2)cc1	IC50	'='	130.0	nM	6.89			UO_0000065	13.30	0.24	0.40	11.83	False	CHEMBL867421	Binding affinity to human ER beta	B	BAO_0000357	single protein format	Homo sapiens	None	None	None	None	CHEMBL242	Estrogen receptor beta	Homo sapiens	SINGLE PROTEIN	CHEMBL1149487	1	Scientific Literature	J. Med. Chem.	2006	None
CHEMBL236720		0	362.37	0	4.51	4a	COCc1cc(O)cc2c1O[C@@H](c1ccc(O)cc1)[C@H]1CC(F)(F)C[C@@H]21	Ki	'='	0.53	nM	9.28			UO_0000065	25.60	0.49	4.77	15.74	False	CHEMBL899642	Binding affinity at ERbeta	B	BAO_0000357	single protein format	None	None	None	None	None	CHEMBL242	Estrogen receptor beta	Homo sapiens	SINGLE PROTEIN	CHEMBL1137461	1	Scientific Literature	Bioorg. Med. Chem. Lett.	2007	None
CHEMBL57875		0	380.49	1	5.80	1	CN(CCc1ccccc1)c1cc(-c2ccccc2)cc(-c2ccc(O)cc2)n1	Ki	'='	1050.0	nM	5.98			UO_0000065	15.71	0.28	0.18	16.44	False	CHEMBL677053	Ability to displace [3H]17-beta-estradiol from Estrogen receptor beta by scintillation proximity assay.	B	BAO_0000357	single protein format	None	None	None	None	None	CHEMBL242	Estrogen receptor beta	Homo sapiens	SINGLE PROTEIN	CHEMBL1133877	1	Scientific Literature	Bioorg. Med. Chem. Lett.	2001	None
CHEMBL113	CAFFEINE	4	194.19	0	-1.03	CAFFEINE	Cn1c(=O)c2c(ncn2C)n(C)c1=O	Ki						Not Active (inhibition < 50% @ 10 uM and thus dose-reponse curve not measured)						False	CHEMBL1909146	DRUGMATRIX: Estrogen ERbeta radioligand binding (ligand: [3H] Estradiol)	B	BAO_0000219	cell-based format	None	None	None	Sf9	None	CHEMBL242	Estrogen receptor beta	Homo sapiens	SINGLE PROTEIN	CHEMBL1909046	15	DrugMatrix			CHEMBL3308860
CHEMBL517712	ATROPINE	4	289.37	0	1.93	ATROPINE	CN1[C@H]2CC[C@@H]1C[C@H](OC(=O)C(CO)c1ccccc1)C2	IC50						Not Active (inhibition < 50% @ 10 uM and thus dose-reponse curve not measured)						False	CHEMBL1909146	DRUGMATRIX: Estrogen ERbeta radioligand binding (ligand: [3H] Estradiol)	B	BAO_0000219	cell-based format	None	None	None	Sf9	None	CHEMBL242	Estrogen receptor beta	Homo sapiens	SINGLE PROTEIN	CHEMBL1909046	15	DrugMatrix			CHEMBL3308860
CHEMBL391619		0	283.37	0	3.65	8c	CCCN1CC(c2ccc(O)cc2)Cc2ccc(O)cc21	IC50	'='	140.0	nM	6.85			UO_0000065	24.19	0.45	3.20	15.68	False	CHEMBL898604	Displacement of [3H]17beta-estradiol from recombinant human ERbeta	B	BAO_0000357	single protein format	Homo sapiens	None	None	None	None	CHEMBL242	Estrogen receptor beta	Homo sapiens	SINGLE PROTEIN	CHEMBL1149626	1	Scientific Literature	Bioorg. Med. Chem.	2007	None
CHEMBL41128		0	320.43	1	5.50	8	Oc1ccc(C(=C2C3CCCC2CCC3)c2ccc(O)cc2)cc1	Efficacy	'='	2.0	%				UO_0000187					False	CHEMBL689469	Transcriptional agonistic efficacy against ER beta at 10e-8 M by cotransfection in HEC-1 cells	F	BAO_0000219	cell-based format	Homo sapiens	None	None	HEC-1	None	CHEMBL242	Estrogen receptor beta	Homo sapiens	SINGLE PROTEIN	CHEMBL1136773	1	Scientific Literature	J. Med. Chem.	2003	CHEMBL3308740
CHEMBL41128		0	320.43	1	5.50	8	Oc1ccc(C(=C2C3CCCC2CCC3)c2ccc(O)cc2)cc1	Efficacy	'='	2.0	%				UO_0000187					False	CHEMBL689467	Transcriptional agonistic efficacy against ER beta at 10e-6 M was determined by cotransfection in HEC-1 cells	F	BAO_0000219	cell-based format	Homo sapiens	None	None	HEC-1	None	CHEMBL242	Estrogen receptor beta	Homo sapiens	SINGLE PROTEIN	CHEMBL1136773	1	Scientific Literature	J. Med. Chem.	2003	CHEMBL3308740
CHEMBL398840		0	360.54	1	6.17	6	C=C[C@]12CCC(c3ccccc3)=CC1=CC[C@@H]1[C@@H]2CC[C@]2(C)[C@@H](O)CC[C@@H]12	IC50	'='	1760.0	nM	5.75			UO_0000065	15.96	0.29	-0.42	28.45	False	CHEMBL925468	Binding affinity at human recombinant ERbeta	B	BAO_0000357	single protein format	Homo sapiens	None	None	None	None	CHEMBL242	Estrogen receptor beta	Homo sapiens	SINGLE PROTEIN	CHEMBL1140529	1	Scientific Literature	Bioorg. Med. Chem. Lett.	2007	None
CHEMBL250110		0	286.46	0	4.87	15	CC1=CC2=CC[C@H]3[C@@H]4CC[C@H](O)[C@@]4(C)CC[C@@H]3[C@@]2(C)CC1	Activity	'='	59.0	%				UO_0000187					False	CHEMBL925470	Agonist activity at ERbeta expressed in HEK293 cells by transactivation assay	F	BAO_0000219	cell-based format	Homo sapiens	None	None	HEK293	None	CHEMBL242	Estrogen receptor beta	Homo sapiens	SINGLE PROTEIN	CHEMBL1140529	1	Scientific Literature	Bioorg. Med. Chem. Lett.	2007	CHEMBL3307715
CHEMBL58449		0	430.55	1	7.22	10	Cc1cc(-c2cc(-c3ccccc3)cc(N(C)Cc3cccc4ccccc34)n2)ccc1O	Ki	'='	1410.0	nM	5.85			UO_0000065	13.59	0.24	-1.37	16.09	False	CHEMBL677053	Ability to displace [3H]17-beta-estradiol from Estrogen receptor beta by scintillation proximity assay.	B	BAO_0000357	single protein format	None	None	None	None	None	CHEMBL242	Estrogen receptor beta	Homo sapiens	SINGLE PROTEIN	CHEMBL1133877	1	Scientific Literature	Bioorg. Med. Chem. Lett.	2001	None
CHEMBL1276308	MIFEPRISTONE	4	429.60	1	5.41	Mifepristone	CC#C[C@]1(O)CC[C@H]2[C@@H]3CCC4=CC(=O)CCC4=C3[C@@H](c3ccc(N(C)C)cc3)C[C@@]21C	Inhibition	'='	92.0	%				UO_0000187					False	CHEMBL676602	Displacement of radioligand from human Estrogen receptor beta, percent inhibition at 10 uM	B	BAO_0000357	single protein format	Homo sapiens	None	None	None	None	CHEMBL242	Estrogen receptor beta	Homo sapiens	SINGLE PROTEIN	CHEMBL1135457	1	Scientific Literature	J. Med. Chem.	2002	None
CHEMBL1627839		0	344.45	0	3.40	E16-1,2	CCOC(=O)[C@@H]1C[C@H]2[C@@H]3CCc4cc(O)ccc4[C@H]3CC[C@]2(C)[C@H]1O	Activity	'='	0.3										False	CHEMBL677950	Binding of [3H]E2 alkyl ester to human estrogen receptor beta ligand binding domain expressed in Escherichia coli	B	BAO_0000019	assay format	Homo sapiens	None	None	None	None	CHEMBL242	Estrogen receptor beta	Homo sapiens	SINGLE PROTEIN	CHEMBL1145034	1	Scientific Literature	J. Med. Chem.	2003	None
CHEMBL40350		0	334.46	1	5.75	33	CC12CCC(C1)C(C)(C)C2=C(c1ccc(O)cc1)c1ccc(O)cc1	RBA	'='	8.0	%				UO_0000187					False	CHEMBL677226	Binding affinity for purified human Estrogen receptor beta was determined using a competitive radiometric binding assay with estradiol	B	BAO_0000357	single protein format	None	None	None	None	None	CHEMBL242	Estrogen receptor beta	Homo sapiens	SINGLE PROTEIN	CHEMBL1136773	1	Scientific Literature	J. Med. Chem.	2003	None
CHEMBL296018		0	304.43	1	5.79	10	Oc1ccc(C(=C2C3CCCC2CCC3)c2ccccc2)cc1	RBA	'='	35.0	%				UO_0000187					False	CHEMBL677226	Binding affinity for purified human Estrogen receptor beta was determined using a competitive radiometric binding assay with estradiol	B	BAO_0000357	single protein format	None	None	None	None	None	CHEMBL242	Estrogen receptor beta	Homo sapiens	SINGLE PROTEIN	CHEMBL1136773	1	Scientific Literature	J. Med. Chem.	2003	None
CHEMBL203724		0	287.30	0	2.27	1bf	Oc1ccc(-n2cnc3cc(O)cc(O)c3c2=S)nc1	IC50	'='	515.0	nM	6.29			UO_0000065	21.89	0.43	4.02	6.88	False	CHEMBL860987	Displacement of [3H]estrone from ER beta	B	BAO_0000357	single protein format	Homo sapiens	None	None	None	None	CHEMBL242	Estrogen receptor beta	Homo sapiens	SINGLE PROTEIN	CHEMBL1146098	1	Scientific Literature	J. Med. Chem.	2006	None
CHEMBL202996	THIOGENISTEIN	0	286.31	0	3.95	13	Oc1ccc(-c2coc3cc(O)cc(O)c3c2=S)cc1	EC50	'='	1125.0	nM	5.95			UO_0000065					False	CHEMBL860995	Inhibition of ER beta-mediated transactivation of ERE in HeLa cell luciferase assay at 10 uM	F	BAO_0000219	cell-based format	Homo sapiens	None	None	HeLa	None	CHEMBL242	Estrogen receptor beta	Homo sapiens	SINGLE PROTEIN	CHEMBL1146098	1	Scientific Literature	J. Med. Chem.	2006	CHEMBL3308376
CHEMBL278172	BENZOCAINE	4	165.19	0	1.45	BENZOCAINE	CCOC(=O)c1ccc(N)cc1	Ki						Not Active (inhibition < 50% @ 10 uM and thus dose-reponse curve not measured)						False	CHEMBL1909146	DRUGMATRIX: Estrogen ERbeta radioligand binding (ligand: [3H] Estradiol)	B	BAO_0000219	cell-based format	None	None	None	Sf9	None	CHEMBL242	Estrogen receptor beta	Homo sapiens	SINGLE PROTEIN	CHEMBL1909046	15	DrugMatrix			CHEMBL3308860
CHEMBL250109		0	316.49	0	4.23	10	C=C[C@]12CC[C@H](O)CC1=CC[C@@H]1[C@@H]2CC[C@@]2(C)[C@H]1CC[C@]2(C)O	Activity	'='	65.0	%				UO_0000187					False	CHEMBL925470	Agonist activity at ERbeta expressed in HEK293 cells by transactivation assay	F	BAO_0000219	cell-based format	Homo sapiens	None	None	HEK293	None	CHEMBL242	Estrogen receptor beta	Homo sapiens	SINGLE PROTEIN	CHEMBL1140529	1	Scientific Literature	Bioorg. Med. Chem. Lett.	2007	CHEMBL3307715
CHEMBL1231107	CYROMAZINE	0	166.19	0	-0.39	CYROMAZINE	Nc1nc(N)nc(NC2CC2)n1	Ki						Not Active (inhibition < 50% @ 10 uM and thus dose-reponse curve not measured)						False	CHEMBL1909146	DRUGMATRIX: Estrogen ERbeta radioligand binding (ligand: [3H] Estradiol)	B	BAO_0000219	cell-based format	None	None	None	Sf9	None	CHEMBL242	Estrogen receptor beta	Homo sapiens	SINGLE PROTEIN	CHEMBL1909046	15	DrugMatrix			CHEMBL3308860
CHEMBL246140		0	300.44	0	4.05	16	C=C[C@]12CCC(=O)C=C1CC[C@@H]1[C@@H]2CC[C@]2(C)[C@@H](O)CC[C@@H]12	IC50	'='	780.0	nM	6.11			UO_0000065	20.33	0.38	2.06	16.38	False	CHEMBL925468	Binding affinity at human recombinant ERbeta	B	BAO_0000357	single protein format	Homo sapiens	None	None	None	None	CHEMBL242	Estrogen receptor beta	Homo sapiens	SINGLE PROTEIN	CHEMBL1140529	1	Scientific Literature	Bioorg. Med. Chem. Lett.	2007	None
CHEMBL398456		0	298.47	1	5.03	4	C=C[C@]12CCC(C)=CC1=CC[C@@H]1[C@@H]2CC[C@]2(C)[C@@H](O)CC[C@@H]12	IC50	'='	9.0	nM	8.05			UO_0000065	26.96	0.50	3.02	39.77	False	CHEMBL925468	Binding affinity at human recombinant ERbeta	B	BAO_0000357	single protein format	Homo sapiens	None	None	None	None	CHEMBL242	Estrogen receptor beta	Homo sapiens	SINGLE PROTEIN	CHEMBL1140529	1	Scientific Literature	Bioorg. Med. Chem. Lett.	2007	None
CHEMBL135	ESTRADIOL	4	272.39	0	3.61	17Beta-esradiol (E2)	C[C@]12CC[C@@H]3c4ccc(O)cc4CC[C@H]3[C@@H]1CC[C@@H]2O	EC50	'='	2.1	nM	8.68			UO_0000065					False	CHEMBL925470	Agonist activity at ERbeta expressed in HEK293 cells by transactivation assay	F	BAO_0000219	cell-based format	Homo sapiens	None	None	HEK293	None	CHEMBL242	Estrogen receptor beta	Homo sapiens	SINGLE PROTEIN	CHEMBL1140529	1	Scientific Literature	Bioorg. Med. Chem. Lett.	2007	CHEMBL3307715
CHEMBL249700		0	286.46	0	4.87	14	C=C1C=C2CC[C@H]3[C@@H]4CC[C@H](O)[C@@]4(C)CC[C@@H]3[C@@]2(C)CC1	Activity	'='	67.0	%				UO_0000187					False	CHEMBL925470	Agonist activity at ERbeta expressed in HEK293 cells by transactivation assay	F	BAO_0000219	cell-based format	Homo sapiens	None	None	HEK293	None	CHEMBL242	Estrogen receptor beta	Homo sapiens	SINGLE PROTEIN	CHEMBL1140529	1	Scientific Literature	Bioorg. Med. Chem. Lett.	2007	CHEMBL3307715
CHEMBL377560		0	270.37	0	4.26	44	CCCC[C@]12CCC(=O)C(C)=C1c1ccc(O)cc1C2	IC50	'='	1810.0	nM	5.74			UO_0000065	21.24	0.39	1.48	15.39	False	CHEMBL852961	Binding affinity to ERbeta by scintillation proximity assay	B	BAO_0000357	single protein format	Homo sapiens	None	None	None	None	CHEMBL242	Estrogen receptor beta	Homo sapiens	SINGLE PROTEIN	CHEMBL1138102	1	Scientific Literature	Bioorg. Med. Chem. Lett.	2006	None
CHEMBL380469		0	332.44	1	5.40	25	CCCCC12CCC(=O)C(c3ccccc3)=C1c1ccc(O)cc1C2	Activity	'='	41.0	%				UO_0000187					False	CHEMBL852972	Agonist activity at human ERbeta transfected in HEK293 cells assessed as transactivation of alkaline phosphatase reporter gene relative to estradiol	F	BAO_0000219	cell-based format	Homo sapiens	None	None	HEK293	None	CHEMBL242	Estrogen receptor beta	Homo sapiens	SINGLE PROTEIN	CHEMBL1138102	1	Scientific Literature	Bioorg. Med. Chem. Lett.	2006	CHEMBL3307715
CHEMBL209429		0	338.47	1	5.46	24	CCCCC12CCC(=O)C(c3cccs3)=C1c1ccc(O)cc1C2	Activity	'='	52.0	%				UO_0000187					False	CHEMBL852972	Agonist activity at human ERbeta transfected in HEK293 cells assessed as transactivation of alkaline phosphatase reporter gene relative to estradiol	F	BAO_0000219	cell-based format	Homo sapiens	None	None	HEK293	None	CHEMBL242	Estrogen receptor beta	Homo sapiens	SINGLE PROTEIN	CHEMBL1138102	1	Scientific Literature	Bioorg. Med. Chem. Lett.	2006	CHEMBL3307715
CHEMBL209402		0	298.43	1	5.04	21	CCCCC12CCC(=O)C(CCC)=C1c1ccc(O)cc1C2	IC50	'='	1.5	nM	8.82			UO_0000065	29.57	0.55	3.78	23.66	False	CHEMBL852961	Binding affinity to ERbeta by scintillation proximity assay	B	BAO_0000357	single protein format	Homo sapiens	None	None	None	None	CHEMBL242	Estrogen receptor beta	Homo sapiens	SINGLE PROTEIN	CHEMBL1138102	1	Scientific Literature	Bioorg. Med. Chem. Lett.	2006	None
CHEMBL195878		0	254.26	0	4.06	23	Oc1ccc(-c2ccc3cc(O)ccc3c2)c(F)c1	IC50	'='	2.0	nM	8.70			UO_0000065	34.21	0.63	4.64	21.50	False	CHEMBL831137	Inhibition of [3H]17-beta-estradiol binding to human estrogen receptor beta expressed in Escherichia coli	B	BAO_0000019	assay format	Homo sapiens	None	None	None	None	CHEMBL242	Estrogen receptor beta	Homo sapiens	SINGLE PROTEIN	CHEMBL1139538	1	Scientific Literature	J. Med. Chem.	2005	None
CHEMBL191901		0	306.69	0	4.85	43	Oc1ccc(-c2cc(F)c3c(Cl)c(O)ccc3c2)cc1F	IC50	'='	2.5	nM	8.60			UO_0000065	28.05	0.56	3.75	21.26	False	CHEMBL831137	Inhibition of [3H]17-beta-estradiol binding to human estrogen receptor beta expressed in Escherichia coli	B	BAO_0000019	assay format	Homo sapiens	None	None	None	None	CHEMBL242	Estrogen receptor beta	Homo sapiens	SINGLE PROTEIN	CHEMBL1139538	1	Scientific Literature	J. Med. Chem.	2005	None
CHEMBL201569		0	336.90	0	4.40	6	C[C@]12CCC3C(CC=C4C[C@@H](O)CC[C@@]43/C=C\Cl)C1CC[C@@H]2O	EC50	'='	91.0	nM	7.04			UO_0000065					False	CHEMBL859111	Effect on transactivation of ALP gene expression in HEK293 cells transfected with hERbeta	F	BAO_0000219	cell-based format	Homo sapiens	None	None	HEK293	None	CHEMBL242	Estrogen receptor beta	Homo sapiens	SINGLE PROTEIN	CHEMBL1149417	1	Scientific Literature	Bioorg. Med. Chem. Lett.	2006	CHEMBL3307715
CHEMBL193146		0	288.70	0	4.71	42	Oc1ccc(-c2cc(F)c3c(Cl)c(O)ccc3c2)cc1	Activity	'='	88.0	%				UO_0000187					False	CHEMBL836770	Regulation of IGFBP-4 transcription in SAOS-2 cells expressing human estrogen receptor beta at 1 uM relative to 10 uM 17-beta-estradiol	F	BAO_0000219	cell-based format	Homo sapiens	None	None	SAOS-2	None	CHEMBL242	Estrogen receptor beta	Homo sapiens	SINGLE PROTEIN	CHEMBL1139538	1	Scientific Literature	J. Med. Chem.	2005	CHEMBL3307737
CHEMBL370282		0	474.58	1	5.18	7b	Oc1ccc2c(c1)sc1c3cc(O)ccc3n(Cc3ccc(OCCN4CCOCC4)cc3)c21	IC50	'='	21.4	nM	7.67			UO_0000065	16.16	0.31	2.49	11.43	False	CHEMBL827967	Inhibition of [3H]17-beta-estradiol binding to human estrogen receptor beta	B	BAO_0000357	single protein format	Homo sapiens	None	None	None	None	CHEMBL242	Estrogen receptor beta	Homo sapiens	SINGLE PROTEIN	CHEMBL1139599	1	Scientific Literature	Bioorg. Med. Chem. Lett.	2005	None
CHEMBL116	AMPRENAVIR	4	505.64	1	2.40	Amprenavir	CC(C)CN(C[C@@H](O)[C@H](Cc1ccccc1)NC(=O)O[C@H]1CCOC1)S(=O)(=O)c1ccc(N)cc1	IC50						Not Active (inhibition < 50% @ 10 uM and thus dose-reponse curve not measured)						False	CHEMBL1909146	DRUGMATRIX: Estrogen ERbeta radioligand binding (ligand: [3H] Estradiol)	B	BAO_0000219	cell-based format	None	None	None	Sf9	None	CHEMBL242	Estrogen receptor beta	Homo sapiens	SINGLE PROTEIN	CHEMBL1909046	15	DrugMatrix			CHEMBL3308860
CHEMBL58504		0	346.47	1	5.67	7	CCCCN(C)c1cc(-c2ccccc2)cc(-c2ccc(O)c(C)c2)n1	Ki	'='	790.0	nM	6.10			UO_0000065	17.61	0.32	0.43	16.78	False	CHEMBL677053	Ability to displace [3H]17-beta-estradiol from Estrogen receptor beta by scintillation proximity assay.	B	BAO_0000357	single protein format	None	None	None	None	None	CHEMBL242	Estrogen receptor beta	Homo sapiens	SINGLE PROTEIN	CHEMBL1133877	1	Scientific Literature	Bioorg. Med. Chem. Lett.	2001	None
CHEMBL564201	6-AZAURIDINE	0	245.19	0	-3.46	AZAURIDINE	O=c1cnn([C@@H]2O[C@H](CO)[C@@H](O)[C@H]2O)c(=O)[nH]1	IC50						Not Active (inhibition < 50% @ 10 uM and thus dose-reponse curve not measured)						False	CHEMBL1909146	DRUGMATRIX: Estrogen ERbeta radioligand binding (ligand: [3H] Estradiol)	B	BAO_0000219	cell-based format	None	None	None	Sf9	None	CHEMBL242	Estrogen receptor beta	Homo sapiens	SINGLE PROTEIN	CHEMBL1909046	15	DrugMatrix			CHEMBL3308860
CHEMBL178734		0	258.36	0	4.21	(+)-31	CC1=CC[C@@H]2C[C@H]1[C@H](c1ccc(O)cc1)OC2(C)C	EC50	'='	418.0	nM	6.38			UO_0000065					False	CHEMBL834417	In vitro agonist activity for estrogen receptor beta expressed in COS-1 cells	F	BAO_0000219	cell-based format	None	None	None	COS-1	None	CHEMBL242	Estrogen receptor beta	Homo sapiens	SINGLE PROTEIN	CHEMBL1142017	1	Scientific Literature	Bioorg. Med. Chem. Lett.	2005	CHEMBL3308351
CHEMBL1086744		0	357.54	0	4.91	2	CC(C)=Cc1cc2c(cc1N)N[C@@H](CC(C)C)C(=O)N(CCC(C)C)C2	Inhibition	'='	56.0	%				UO_0000187					False	CHEMBL1103120	Antagonist activity at human recombinant ERbeta LBD expressed in HEK293 cells assessed as inhibition of 0.3 nM estradiol-induced transcriptional activation at 30 uM after 16 to 18 hrs by GAL4-dependent luciferase reporter gene assay	F	BAO_0000219	cell-based format	Homo sapiens	None	None	HEK293	None	CHEMBL242	Estrogen receptor beta	Homo sapiens	SINGLE PROTEIN	CHEMBL1154969	1	Scientific Literature	Bioorg. Med. Chem. Lett.	2010	CHEMBL3307715
CHEMBL539927		0	463.60	1	5.93	11L	Oc1ccc([C@@H]2Sc3cc(O)ccc3O[C@@H]2c2ccc(OCCN3CCCCC3)cc2)cc1	IC50	'='	287.0	nM	6.54			UO_0000065	14.11	0.27	0.61	10.52	True	CHEMBL682167	Displacement of [3H]17-beta-estradiol from full length human estrogen receptor beta	B	BAO_0000357	single protein format	None	None	None	None	None	CHEMBL242	Estrogen receptor beta	Homo sapiens	SINGLE PROTEIN	CHEMBL1146754	1	Scientific Literature	Bioorg. Med. Chem. Lett.	2004	None
CHEMBL464460	CORYLIN	0	338.36	0	4.09	7	CC(C)=CCc1cc(-c2coc3cc(O)cc(O)c3c2=O)ccc1O	RBA	'='	3.39	%				UO_0000187					False	CHEMBL1106814	Displacement of fluorescent estrogen ES2 from human recombinant ERbeta by fluorescence polarization assay relative to 17-beta-estradiol	B	BAO_0000357	single protein format	Homo sapiens	None	None	None	None	CHEMBL242	Estrogen receptor beta	Homo sapiens	SINGLE PROTEIN	CHEMBL1154244	1	Scientific Literature	J. Nat. Prod.	2009	None
CHEMBL454849	ERYTHRABYSSIN I	0	354.40	0	3.62	11	COc1ccc2c(c1CC=C(C)C)O[C@H]1c3ccc(O)cc3OC[C@@]21O	RBA	'='	1.22	%				UO_0000187					False	CHEMBL1106814	Displacement of fluorescent estrogen ES2 from human recombinant ERbeta by fluorescence polarization assay relative to 17-beta-estradiol	B	BAO_0000357	single protein format	Homo sapiens	None	None	None	None	CHEMBL242	Estrogen receptor beta	Homo sapiens	SINGLE PROTEIN	CHEMBL1154244	1	Scientific Literature	J. Nat. Prod.	2009	None
CHEMBL195560	ISOPHENOXODIOL	3	240.26	0	3.07	2	Oc1ccc(C2=COc3cc(O)ccc3C2)cc1	IC50	'='	680.0	nM	6.17			UO_0000065	25.67	0.47	3.10	12.41	True	CHEMBL828540	Binding affinity for human Estrogen receptor beta	B	BAO_0000357	single protein format	Homo sapiens	None	None	None	None	CHEMBL242	Estrogen receptor beta	Homo sapiens	SINGLE PROTEIN	CHEMBL1144341	1	Scientific Literature	J. Med. Chem.	2005	None
CHEMBL74022		0	257.24	0	2.32	4h	Oc1ccc(C2=Nc3c(O)cc(O)cc3OC2)cc1	EC50	'='	270.0	nM	6.57			UO_0000065					False	CHEMBL673864	Ability to activate estrogen receptor 2-mediated transcription.	F	BAO_0000019	assay format	None	None	None	None	None	CHEMBL242	Estrogen receptor beta	Homo sapiens	SINGLE PROTEIN	CHEMBL1148236	1	Scientific Literature	Bioorg. Med. Chem. Lett.	2004	None
CHEMBL92660		0	498.04	1	6.58	13	Oc1ccc([C@@H]2Sc3c(ccc(O)c3Cl)O[C@@H]2c2ccc(OCCN3CCCCC3)cc2)cc1	IC50	'='	64.0	nM	7.19			UO_0000065					False	CHEMBL673659	Potency in cellular transactivation assay utilizing HEK293 cells stably co-transfected with human estrogen receptor beta and the alkaline phosphatase reporter gene	F	BAO_0000219	cell-based format	None	None	None	HEK293	None	CHEMBL242	Estrogen receptor beta	Homo sapiens	SINGLE PROTEIN	CHEMBL1146754	1	Scientific Literature	Bioorg. Med. Chem. Lett.	2004	CHEMBL3307715
CHEMBL418327		0	461.58	1	5.97	16	Oc1ccc(C2=C(c3ccc(OCCN4CCCCC4)cc3)Oc3ccc(O)cc3S2)cc1	IC50	'='	5.1	nM	8.29			UO_0000065	17.97	0.34	2.32	13.34	False	CHEMBL676380	Binding affinity towards human recombinant Estrogen receptor beta was determined	B	BAO_0000357	single protein format	None	None	None	None	None	CHEMBL242	Estrogen receptor beta	Homo sapiens	SINGLE PROTEIN	CHEMBL1149328	1	Scientific Literature	J. Med. Chem.	2004	None
CHEMBL192548		0	332.31	0	4.27	11	O=C(Oc1ccc2c(-c3ccccc3)cc(=O)oc2c1)c1ccco1	IC50		1000000.0	nM		Outside typical range	Not Active	UO_0000065					False	CHEMBL833490	Binding affinity for human Estrogen receptor beta; NC= Nonconvergence with an IC50>1 mM	B	BAO_0000357	single protein format	Homo sapiens	None	None	None	None	CHEMBL242	Estrogen receptor beta	Homo sapiens	SINGLE PROTEIN	CHEMBL1144341	1	Scientific Literature	J. Med. Chem.	2005	None
CHEMBL193518		0	362.81	1	5.41	3	O=c1oc2cc(O)ccc2c(Cc2ccccc2)c1-c1ccc(Cl)cc1	IC50	'='	250.0	nM	6.60			UO_0000065	18.20	0.35	1.19	13.09	False	CHEMBL828540	Binding affinity for human Estrogen receptor beta	B	BAO_0000357	single protein format	Homo sapiens	None	None	None	None	CHEMBL242	Estrogen receptor beta	Homo sapiens	SINGLE PROTEIN	CHEMBL1144341	1	Scientific Literature	J. Med. Chem.	2005	None
CHEMBL192154		0	279.27	0	3.93	47	N#Cc1cc(-c2ccc(O)c(F)c2)cc2ccc(O)cc12	Activity	'='	120.0	%				UO_0000187					False	CHEMBL836770	Regulation of IGFBP-4 transcription in SAOS-2 cells expressing human estrogen receptor beta at 1 uM relative to 10 uM 17-beta-estradiol	F	BAO_0000219	cell-based format	Homo sapiens	None	None	SAOS-2	None	CHEMBL242	Estrogen receptor beta	Homo sapiens	SINGLE PROTEIN	CHEMBL1139538	1	Scientific Literature	J. Med. Chem.	2005	CHEMBL3307737
CHEMBL238959		0	539.72	2	6.48	11l	C[C@H](CCc1ccc(O)cc1)NC(=O)Cc1c(-c2ccccc2)[nH]c2c(OCCCN3CCCCC3)cccc12	IC50	'='	3250.0	nM	5.49			UO_0000065	10.17	0.19	-0.99	7.07	False	CHEMBL886515	Displacement of [3H]estradiol from full length human recombinant ERbeta after 3 hrs by scintillation proximity assay	B	BAO_0000357	single protein format	Homo sapiens	None	None	None	None	CHEMBL242	Estrogen receptor beta	Homo sapiens	SINGLE PROTEIN	CHEMBL1139144	1	Scientific Literature	Bioorg. Med. Chem. Lett.	2007	None
CHEMBL30950		0	473.57	1	5.37	11	Cc1cc(O)cc2c1C(=O)[C@@H](c1ccc(O)cc1)[C@@H](c1ccc(OCCN3CCCCC3)cc1)O2	IC50	'='	546.0	nM	6.26			UO_0000065	13.22	0.24	0.89	7.90	False	CHEMBL682168	Binding affinity against human estrogen receptor beta (ER beta) in competitive binding assay	B	BAO_0000357	single protein format	None	None	None	None	None	CHEMBL242	Estrogen receptor beta	Homo sapiens	SINGLE PROTEIN	CHEMBL1147620	1	Scientific Literature	Bioorg. Med. Chem. Lett.	2004	None
CHEMBL185479		0	287.32	0	3.77	21a	Oc1ccc(-c2nn3cccnc3c2-c2ccccc2)cc1	Binding affinity	'='	0.02										False	CHEMBL830570	Relative binding affinity for human estrogen receptor 2 compared to [3H]estradiol (100%)	B	BAO_0000357	single protein format	Homo sapiens	None	None	None	None	CHEMBL242	Estrogen receptor beta	Homo sapiens	SINGLE PROTEIN	CHEMBL1138843	1	Scientific Literature	J. Med. Chem.	2004	None
CHEMBL371111		0	413.57	1	6.67	27a	Cc1c(C(C)(C)C)nc2c(-c3ccccc3)c(-c3ccc(O)cc3)nn2c1C(C)(C)C	Binding affinity	'='	0.02										False	CHEMBL830570	Relative binding affinity for human estrogen receptor 2 compared to [3H]estradiol (100%)	B	BAO_0000357	single protein format	Homo sapiens	None	None	None	None	CHEMBL242	Estrogen receptor beta	Homo sapiens	SINGLE PROTEIN	CHEMBL1138843	1	Scientific Literature	J. Med. Chem.	2004	None
CHEMBL573865		0	254.33	0	4.44	28	CCC/C(=C\c1ccc(O)cc1)c1ccc(O)cc1	EC50						Not Determined						False	CHEMBL1044866	Agonist activity at ERbeta expressed in human HEC1 cells assessed as transcriptional potency after 24 hrs by luciferase-beta galactosidase reporter gene assay	F	BAO_0000219	cell-based format	None	None	None	HEC-1	None	CHEMBL242	Estrogen receptor beta	Homo sapiens	SINGLE PROTEIN	CHEMBL1154151	1	Scientific Literature	Eur. J. Med. Chem.	2009	CHEMBL3308740
CHEMBL6615	HEXESTROL	0	270.37	0	4.79	rac-7	CCC(c1ccc(O)cc1)C(CC)c1ccc(O)cc1	EC50						Not Determined						False	CHEMBL1044866	Agonist activity at ERbeta expressed in human HEC1 cells assessed as transcriptional potency after 24 hrs by luciferase-beta galactosidase reporter gene assay	F	BAO_0000219	cell-based format	None	None	None	HEC-1	None	CHEMBL242	Estrogen receptor beta	Homo sapiens	SINGLE PROTEIN	CHEMBL1154151	1	Scientific Literature	Eur. J. Med. Chem.	2009	CHEMBL3308740
CHEMBL78905		0	347.12	0	3.87	15	O=c1c2ccc(O)cc2oc2c1oc1c(Br)cc(O)cc12	Fold selectivity	'>'	2.0										False	CHEMBL876871	Fold selectivity for estrogen receptor beta(ERbeta)	B	BAO_0000357	single protein format	None	None	None	None	None	CHEMBL242	Estrogen receptor beta	Homo sapiens	SINGLE PROTEIN	CHEMBL1136115	1	Scientific Literature	Bioorg. Med. Chem. Lett.	2003	None
CHEMBL101382		0	428.58	1	5.41	18a	Oc1ccc2c(c1)CCN(c1ccccc1)C2c1ccc(OCCN2CCCCC2)cc1	IC50	'='	346.0	nM	6.46			UO_0000065	15.08	0.28	1.05	17.98	True	CHEMBL678131	Inhibitory concentration against estrogen receptor 2 using radioligand binding assay.	B	BAO_0000357	single protein format	None	None	None	None	None	CHEMBL242	Estrogen receptor beta	Homo sapiens	SINGLE PROTEIN	CHEMBL1145829	1	Scientific Literature	J. Med. Chem.	2003	None
CHEMBL335412		0	272.30	0	2.60	66	COC(=O)C(Cc1ccc(O)cc1)c1ccc(O)cc1	RBA	'='	8.3	%				UO_0000187					True	CHEMBL678669	Relative binding affinity (RBA) at human estrogen receptor beta (radiometric binding assay with [3H]estradiol using full-length human ER Beta)	B	BAO_0000357	single protein format	None	None	None	None	None	CHEMBL242	Estrogen receptor beta	Homo sapiens	SINGLE PROTEIN	CHEMBL1134292	1	Scientific Literature	J. Med. Chem.	2001	None
CHEMBL68940		0	447.60	1	6.22	6	Oc1ccc([C@@H]2Sc3ccccc3O[C@@H]2c2ccc(OCCN3CCCCC3)cc2)cc1	IC50	'='	70.0	nM	7.16			UO_0000065	15.99	0.31	0.93	17.06	False	CHEMBL676380	Binding affinity towards human recombinant Estrogen receptor beta was determined	B	BAO_0000357	single protein format	None	None	None	None	None	CHEMBL242	Estrogen receptor beta	Homo sapiens	SINGLE PROTEIN	CHEMBL1149328	1	Scientific Literature	J. Med. Chem.	2004	None
CHEMBL539927		0	463.60	1	5.93	11	Oc1ccc([C@@H]2Sc3cc(O)ccc3O[C@@H]2c2ccc(OCCN3CCCCC3)cc2)cc1	IC50	'='	287.0	nM	6.54			UO_0000065	14.11	0.27	0.61	10.52	False	CHEMBL676380	Binding affinity towards human recombinant Estrogen receptor beta was determined	B	BAO_0000357	single protein format	None	None	None	None	None	CHEMBL242	Estrogen receptor beta	Homo sapiens	SINGLE PROTEIN	CHEMBL1149328	1	Scientific Literature	J. Med. Chem.	2004	None
CHEMBL244207		0	493.63	1	5.40	4l	O=S1(=O)CC=C(c2ccc3cc(O)ccc3c2Oc2ccc(OCCN3CCCCC3)cc2)CC1	Ki	'='	2.1	nM	8.68			UO_0000065	17.58	0.34	3.28	11.41	False	CHEMBL889119	Displacement of [3H]estradiol from human recombinant ERbeta	B	BAO_0000357	single protein format	Homo sapiens	None	None	None	None	CHEMBL242	Estrogen receptor beta	Homo sapiens	SINGLE PROTEIN	CHEMBL1145362	1	Scientific Literature	Bioorg. Med. Chem. Lett.	2007	None
CHEMBL390021		0	457.55	1	7.01	4j	Oc1ccc2c(Oc3ccc(OCCN4CCCCC4)cc3)c(-c3cccc(F)c3)ccc2c1	Ki	'='	0.16	nM	9.80			UO_0000065	21.41	0.39	2.79	23.36	False	CHEMBL889119	Displacement of [3H]estradiol from human recombinant ERbeta	B	BAO_0000357	single protein format	Homo sapiens	None	None	None	None	CHEMBL242	Estrogen receptor beta	Homo sapiens	SINGLE PROTEIN	CHEMBL1145362	1	Scientific Literature	Bioorg. Med. Chem. Lett.	2007	None
CHEMBL244001		0	510.63	2	6.57	4h	CN(C)C(=O)c1ccc(-c2ccc3cc(O)ccc3c2Oc2ccc(OCCN3CCCCC3)cc2)cc1	Ki	'='	1.16	nM	8.94			UO_0000065	17.50	0.32	2.37	14.36	False	CHEMBL889119	Displacement of [3H]estradiol from human recombinant ERbeta	B	BAO_0000357	single protein format	Homo sapiens	None	None	None	None	CHEMBL242	Estrogen receptor beta	Homo sapiens	SINGLE PROTEIN	CHEMBL1145362	1	Scientific Literature	Bioorg. Med. Chem. Lett.	2007	None
CHEMBL390020		0	455.55	1	6.58	4f	Oc1cccc(-c2ccc3cc(O)ccc3c2Oc2ccc(OCCN3CCCCC3)cc2)c1	Ki	'='	0.36	nM	9.44			UO_0000065	20.73	0.38	2.86	15.19	False	CHEMBL889119	Displacement of [3H]estradiol from human recombinant ERbeta	B	BAO_0000357	single protein format	Homo sapiens	None	None	None	None	CHEMBL242	Estrogen receptor beta	Homo sapiens	SINGLE PROTEIN	CHEMBL1145362	1	Scientific Literature	Bioorg. Med. Chem. Lett.	2007	None
CHEMBL335620		0	332.27	0	4.62	64b	Oc1ccc(CC(c2ccc(O)cc2)C(F)(F)C(F)(F)F)cc1	EC50	'='	15.0	nM	7.82			UO_0000065	23.55	0.46	3.20	19.34	False	CHEMBL677954	Transcriptional potency (EC50) at Human estrogen receptor Beta	B	BAO_0000357	single protein format	None	None	None	None	None	CHEMBL242	Estrogen receptor beta	Homo sapiens	SINGLE PROTEIN	CHEMBL1134292	1	Scientific Literature	J. Med. Chem.	2001	None
CHEMBL209530		0	528.09	2	6.97	20h	O=C1CCC2(Cc3ccc(Cl)cc3)Cc3cc(O)ccc3C2=C1c1ccc(OCCN2CCCCC2)cc1	IC50	'='	2200.0	nM	5.66			UO_0000065	10.71	0.20	-1.31	11.37	False	CHEMBL867421	Binding affinity to human ER beta	B	BAO_0000357	single protein format	Homo sapiens	None	None	None	None	CHEMBL242	Estrogen receptor beta	Homo sapiens	SINGLE PROTEIN	CHEMBL1149487	1	Scientific Literature	J. Med. Chem.	2006	None
CHEMBL101807		0	442.60	1	5.58	20a	CC1(c2ccc(OCCN3CCCCC3)cc2)c2ccc(O)cc2CCN1c1ccccc1	IC50	'='	104.0	nM	6.98			UO_0000065	15.78	0.29	1.40	19.43	True	CHEMBL678131	Inhibitory concentration against estrogen receptor 2 using radioligand binding assay.	B	BAO_0000357	single protein format	None	None	None	None	None	CHEMBL242	Estrogen receptor beta	Homo sapiens	SINGLE PROTEIN	CHEMBL1145829	1	Scientific Literature	J. Med. Chem.	2003	None
CHEMBL204317		0	381.35	0	4.56	9	C[C@]12CCC3C(CC=C4C[C@@H](O)CC[C@@]43/C=C/Br)C1CC[C@@H]2O	IC50	'='	210.0	nM	6.68			UO_0000065	17.51	0.40	2.12	16.50	False	CHEMBL859108	Binding affinity to human ERbeta	B	BAO_0000357	single protein format	Homo sapiens	None	None	None	None	CHEMBL242	Estrogen receptor beta	Homo sapiens	SINGLE PROTEIN	CHEMBL1149417	1	Scientific Literature	Bioorg. Med. Chem. Lett.	2006	None
CHEMBL40350		0	334.46	1	5.75	33	CC12CCC(C1)C(C)(C)C2=C(c1ccc(O)cc1)c1ccc(O)cc1	Efficacy	'='	3.0	%				UO_0000187					False	CHEMBL689467	Transcriptional agonistic efficacy against ER beta at 10e-6 M was determined by cotransfection in HEC-1 cells	F	BAO_0000219	cell-based format	Homo sapiens	None	None	HEC-1	None	CHEMBL242	Estrogen receptor beta	Homo sapiens	SINGLE PROTEIN	CHEMBL1136773	1	Scientific Literature	J. Med. Chem.	2003	CHEMBL3308740
CHEMBL127736		0	400.48	1	5.52	4h	CC(C)Cc1c(-c2ccc(O)cc2)nn(-c2ccc(O)cc2)c1-c1ccc(O)cc1	RBA	'='	0.89										True	CHEMBL678834	Relative binding affinity was determined for Estrogen receptor 2 using 10 nM [3H]E2 as tracer (estradiol 100%)	B	BAO_0000357	single protein format	None	None	None	None	None	CHEMBL242	Estrogen receptor beta	Homo sapiens	SINGLE PROTEIN	CHEMBL1133562	1	Scientific Literature	J. Med. Chem.	2000	None
CHEMBL486225		0	289.24	0	3.99	85	Oc1cc(/C=C/F)c2oc(-c3ccc(O)c(F)c3)nc2c1	IC50	'='	3.2	nM	8.49			UO_0000065	29.37	0.55	4.50	12.78	False	CHEMBL973102	Binding affinity to ERbeta	B	BAO_0000357	single protein format	None	None	None	None	None	CHEMBL242	Estrogen receptor beta	Homo sapiens	SINGLE PROTEIN	CHEMBL1157212	1	Scientific Literature	Eur. J. Med. Chem.	2008	None
CHEMBL510754		0	374.11	0	4.69	62	Oc1ccc(-c2nc3cc(O)cc(Br)c3o2)c(C(F)(F)F)c1	IC50	'='	1.4	nM	8.85			UO_0000065	23.67	0.55	4.16	13.32	False	CHEMBL973102	Binding affinity to ERbeta	B	BAO_0000357	single protein format	None	None	None	None	None	CHEMBL242	Estrogen receptor beta	Homo sapiens	SINGLE PROTEIN	CHEMBL1157212	1	Scientific Literature	Eur. J. Med. Chem.	2008	None
CHEMBL77930		0	285.30	0	3.10	4j	CCC1Oc2cc(O)cc(O)c2N=C1c1ccc(O)cc1	IC50	'='	120.0	nM	6.92			UO_0000065	24.26	0.45	3.82	8.41	False	CHEMBL682169	Binding affinity towards estrogen receptor beta by [3H]17-beta-estradiol displacement.	B	BAO_0000357	single protein format	None	None	None	None	None	CHEMBL242	Estrogen receptor beta	Homo sapiens	SINGLE PROTEIN	CHEMBL1148236	1	Scientific Literature	Bioorg. Med. Chem. Lett.	2004	None
CHEMBL93546		0	465.59	1	6.36	20	Oc1ccc2c(c1)SC(c1ccc(F)cc1)C(c1ccc(OCCN3CCCCC3)cc1)O2	IC50	'='	1555.0	nM	5.81			UO_0000065					False	CHEMBL673659	Potency in cellular transactivation assay utilizing HEK293 cells stably co-transfected with human estrogen receptor beta and the alkaline phosphatase reporter gene	F	BAO_0000219	cell-based format	None	None	None	HEK293	None	CHEMBL242	Estrogen receptor beta	Homo sapiens	SINGLE PROTEIN	CHEMBL1146754	1	Scientific Literature	Bioorg. Med. Chem. Lett.	2004	CHEMBL3307715
CHEMBL81	RALOXIFENE	4	473.59	1	6.08	7	O=C(c1ccc(OCCN2CCCCC2)cc1)c1c(-c2ccc(O)cc2)sc2cc(O)ccc12	IC50	'='	341.0	nM	6.47			UO_0000065	13.66	0.26	0.39	9.24	False	CHEMBL832383	Inhibition of 17-beta-estradiol mediated luciferase transcription in HeLa cells expressing human estrogen receptor beta; ERE assay	B	BAO_0000219	cell-based format	Homo sapiens	None	None	HeLa	None	CHEMBL242	Estrogen receptor beta	Homo sapiens	SINGLE PROTEIN	CHEMBL1141171	1	Scientific Literature	J. Med. Chem.	2005	CHEMBL3308376
CHEMBL379889		0	284.34	0	3.47	1bd	Cc1cc(O)cc2ncn(-c3ccc(O)cc3)c(=S)c12	IC50	'='	79.0	nM	7.10			UO_0000065	24.98	0.48	3.63	12.19	True	CHEMBL860987	Displacement of [3H]estrone from ER beta	B	BAO_0000357	single protein format	Homo sapiens	None	None	None	None	CHEMBL242	Estrogen receptor beta	Homo sapiens	SINGLE PROTEIN	CHEMBL1146098	1	Scientific Literature	J. Med. Chem.	2006	None
CHEMBL195290		0	280.30	0	4.70	53	C=Cc1cc(-c2ccc(O)c(F)c2)cc2ccc(O)cc12	IC50	'='	4.4	nM	8.36			UO_0000065	29.81	0.54	3.66	20.65	False	CHEMBL831137	Inhibition of [3H]17-beta-estradiol binding to human estrogen receptor beta expressed in Escherichia coli	B	BAO_0000019	assay format	Homo sapiens	None	None	None	None	CHEMBL242	Estrogen receptor beta	Homo sapiens	SINGLE PROTEIN	CHEMBL1139538	1	Scientific Literature	J. Med. Chem.	2005	None
CHEMBL377849		0	318.38	0	4.58	3	CNc1c(/C=N/O)ccc(-c2ccc(O)cc2)c1-c1ccccc1	RBA	'='	1.11										False	CHEMBL869165	Displacement of [3H]estradiol from human ERbeta relative to estradiol	B	BAO_0000357	single protein format	Homo sapiens	None	None	None	None	CHEMBL242	Estrogen receptor beta	Homo sapiens	SINGLE PROTEIN	CHEMBL1145331	1	Scientific Literature	J. Med. Chem.	2006	None
CHEMBL101807		0	442.60	1	5.58	4	CC1(c2ccc(OCCN3CCCCC3)cc2)c2ccc(O)cc2CCN1c1ccccc1	IC50	'='	103.99	nM	6.98			UO_0000065	15.78	0.29	1.40	19.43	False	CHEMBL831659	Inhibition of binding to human estrogen receptor beta	B	BAO_0000357	single protein format	Homo sapiens	None	None	None	None	CHEMBL242	Estrogen receptor beta	Homo sapiens	SINGLE PROTEIN	CHEMBL1141983	1	Scientific Literature	Bioorg. Med. Chem. Lett.	2005	None
CHEMBL290759		0	308.42	0	4.98	35	Oc1ccc(C2(c3ccc(O)cc3)C3CCCC2CCC3)cc1	RBA	'='	0.25	%				UO_0000187					False	CHEMBL677226	Binding affinity for purified human Estrogen receptor beta was determined using a competitive radiometric binding assay with estradiol	B	BAO_0000357	single protein format	None	None	None	None	None	CHEMBL242	Estrogen receptor beta	Homo sapiens	SINGLE PROTEIN	CHEMBL1136773	1	Scientific Literature	J. Med. Chem.	2003	None
CHEMBL290759		0	308.42	0	4.98	35	Oc1ccc(C2(c3ccc(O)cc3)C3CCCC2CCC3)cc1	Efficacy	'='	2.0	%				UO_0000187					False	CHEMBL689469	Transcriptional agonistic efficacy against ER beta at 10e-8 M by cotransfection in HEC-1 cells	F	BAO_0000219	cell-based format	Homo sapiens	None	None	HEC-1	None	CHEMBL242	Estrogen receptor beta	Homo sapiens	SINGLE PROTEIN	CHEMBL1136773	1	Scientific Literature	J. Med. Chem.	2003	CHEMBL3308740
CHEMBL369337		0	292.35	0	3.47	41 (Racemic)	CC1=CC[C@]2(O)C[C@H]1[C@H](c1ccc(O)cc1F)OC2(C)C	EC50	'='	1.4	nM	8.85			UO_0000065					False	CHEMBL834417	In vitro agonist activity for estrogen receptor beta expressed in COS-1 cells	F	BAO_0000219	cell-based format	None	None	None	COS-1	None	CHEMBL242	Estrogen receptor beta	Homo sapiens	SINGLE PROTEIN	CHEMBL1142017	1	Scientific Literature	Bioorg. Med. Chem. Lett.	2005	CHEMBL3308351
CHEMBL188160		0	303.32	0	3.47	21e	Oc1ccc(-c2c(-c3cccc(O)c3)nn3cccnc23)cc1	Binding affinity	'<'	0.01										False	CHEMBL830570	Relative binding affinity for human estrogen receptor 2 compared to [3H]estradiol (100%)	B	BAO_0000357	single protein format	Homo sapiens	None	None	None	None	CHEMBL242	Estrogen receptor beta	Homo sapiens	SINGLE PROTEIN	CHEMBL1138843	1	Scientific Literature	J. Med. Chem.	2004	None
CHEMBL179852		0	477.63	1	6.32	24	CC(C)(COc1ccc([C@@H]2Oc3ccc(O)cc3S[C@@H]2c2ccc(O)cc2)cc1)N1CCCC1	IC50	'='	44.0	nM	7.36			UO_0000065	15.40	0.30	1.04	11.83	False	CHEMBL831972	Inhibition of binding to recombinant human estrogen receptor beta	B	BAO_0000357	single protein format	Homo sapiens	None	None	None	None	CHEMBL242	Estrogen receptor beta	Homo sapiens	SINGLE PROTEIN	CHEMBL1144457	1	Scientific Literature	Bioorg. Med. Chem. Lett.	2005	None
CHEMBL365110		0	331.38	0	4.09	22c	Cc1cc(C)n2nc(-c3ccc(O)cc3)c(-c3ccc(O)cc3)c2n1	Binding affinity	'='	0.07										False	CHEMBL830570	Relative binding affinity for human estrogen receptor 2 compared to [3H]estradiol (100%)	B	BAO_0000357	single protein format	Homo sapiens	None	None	None	None	CHEMBL242	Estrogen receptor beta	Homo sapiens	SINGLE PROTEIN	CHEMBL1138843	1	Scientific Literature	J. Med. Chem.	2004	None
CHEMBL362428		0	459.59	1	5.98	3a	C[C@@H]1c2ccc(O)cc2O[C@@H](c2ccc(OCCN3CCCCC3)cc2)[C@H]1c1ccc(O)cc1	IC50	'='	13.0	nM	7.89			UO_0000065	17.16	0.32	1.91	12.69	False	CHEMBL830924	Inhibition of estrogen receptor beta	B	BAO_0000357	single protein format	Homo sapiens	None	None	None	None	CHEMBL242	Estrogen receptor beta	Homo sapiens	SINGLE PROTEIN	CHEMBL1142044	1	Scientific Literature	Bioorg. Med. Chem. Lett.	2005	None
CHEMBL205577		0	284.27	0	1.81	1av	Cc1nc2cc(O)cc(O)c2c(=O)n1-c1ccc(O)cc1	IC50	'='	11371.0	nM	4.94			UO_0000065	17.39	0.32	3.13	5.17	False	CHEMBL860987	Displacement of [3H]estrone from ER beta	B	BAO_0000357	single protein format	Homo sapiens	None	None	None	None	CHEMBL242	Estrogen receptor beta	Homo sapiens	SINGLE PROTEIN	CHEMBL1146098	1	Scientific Literature	J. Med. Chem.	2006	None
CHEMBL328388		0	444.58	0	4.90	14	CC1(c2ccc(OCCN3CCCC3)cc2)c2ccc(O)cc2CCN1c1cccc(O)c1	IC50	'='	33.04	nM	7.48			UO_0000065	16.83	0.31	2.58	13.32	False	CHEMBL831662	Inhibition of transcriptional activation by human estrogen receptor beta	B	BAO_0000357	single protein format	Homo sapiens	None	None	None	None	CHEMBL242	Estrogen receptor beta	Homo sapiens	SINGLE PROTEIN	CHEMBL1141983	1	Scientific Literature	Bioorg. Med. Chem. Lett.	2005	None
CHEMBL179295		0	278.32	0	2.94	(+)-29	CC1=CC[C@@]2(CO)CO[C@@H](c3ccc(O)cc3F)[C@@H]1C2	EC50	'='	180.0	nM	6.75			UO_0000065					False	CHEMBL834417	In vitro agonist activity for estrogen receptor beta expressed in COS-1 cells	F	BAO_0000219	cell-based format	None	None	None	COS-1	None	CHEMBL242	Estrogen receptor beta	Homo sapiens	SINGLE PROTEIN	CHEMBL1142017	1	Scientific Literature	Bioorg. Med. Chem. Lett.	2005	CHEMBL3308351
CHEMBL178184		0	274.36	0	3.11	15 (Racemic)	CC1=CC[C@@]2(CO)CO[C@@H](c3ccc(O)cc3C)[C@@H]1C2	EC50	'='	79.0	nM	7.10			UO_0000065					False	CHEMBL834417	In vitro agonist activity for estrogen receptor beta expressed in COS-1 cells	F	BAO_0000219	cell-based format	None	None	None	COS-1	None	CHEMBL242	Estrogen receptor beta	Homo sapiens	SINGLE PROTEIN	CHEMBL1142017	1	Scientific Literature	Bioorg. Med. Chem. Lett.	2005	CHEMBL3308351
CHEMBL441499		0	550.64	2	5.88	2g	O=C(c1ccc(N2CCN(C(=O)c3cccc(O)c3)CC2)cc1)c1c(-c2ccc(O)cc2)sc2cc(O)ccc12	IC50	'='	19.77	nM	7.70			UO_0000065	13.99	0.26	1.82	7.60	False	CHEMBL832843	Inhibition of estrogen receptor beta	B	BAO_0000357	single protein format	Homo sapiens	None	None	None	None	CHEMBL242	Estrogen receptor beta	Homo sapiens	SINGLE PROTEIN	CHEMBL1141904	1	Scientific Literature	Bioorg. Med. Chem. Lett.	2005	None
CHEMBL360978		0	579.63	2	6.08	2o	O=C(c1ccc(N2CCN(C(=O)c3ccccc3[N+](=O)[O-])CC2)cc1)c1c(-c2ccc(O)cc2)sc2cc(O)ccc12	IC50	'='	12.9	nM	7.89			UO_0000065	13.61	0.26	1.81	6.35	False	CHEMBL832843	Inhibition of estrogen receptor beta	B	BAO_0000357	single protein format	Homo sapiens	None	None	None	None	CHEMBL242	Estrogen receptor beta	Homo sapiens	SINGLE PROTEIN	CHEMBL1141904	1	Scientific Literature	Bioorg. Med. Chem. Lett.	2005	None
CHEMBL328190	LASOFOXIFENE	4	413.56	1	5.73	4	Oc1ccc2c(c1)CC[C@H](c1ccccc1)[C@@H]2c1ccc(OCCN2CCCC2)cc1	IC50	'='	24.0	nM	7.62			UO_0000065	18.42	0.34	1.89	23.30	False	CHEMBL832383	Inhibition of 17-beta-estradiol mediated luciferase transcription in HeLa cells expressing human estrogen receptor beta; ERE assay	B	BAO_0000219	cell-based format	Homo sapiens	None	None	HeLa	None	CHEMBL242	Estrogen receptor beta	Homo sapiens	SINGLE PROTEIN	CHEMBL1141171	1	Scientific Literature	J. Med. Chem.	2005	CHEMBL3308376
CHEMBL556652		0	255.36	0	4.47	8	CC[C@H](c1ccccc1)[C@H](CC)c1ccc(O)cn1	RBA	'='	0.023	%				UO_0000187					False	CHEMBL1052732	Displacement of [3H]estradiol form human ERbeta receptor assessed as relative binding affinity by competitive radiometric binding assay relative to estradiol	B	BAO_0000357	single protein format	Homo sapiens	None	None	None	None	CHEMBL242	Estrogen receptor beta	Homo sapiens	SINGLE PROTEIN	CHEMBL1153603	1	Scientific Literature	Eur. J. Med. Chem.	2009	None
CHEMBL560744		0	255.36	0	4.47	9	CC[C@H](c1ccc(O)cn1)[C@@H](CC)c1ccccc1	RBA	'='	0.684	%				UO_0000187					False	CHEMBL1052732	Displacement of [3H]estradiol form human ERbeta receptor assessed as relative binding affinity by competitive radiometric binding assay relative to estradiol	B	BAO_0000357	single protein format	Homo sapiens	None	None	None	None	CHEMBL242	Estrogen receptor beta	Homo sapiens	SINGLE PROTEIN	CHEMBL1153603	1	Scientific Literature	Eur. J. Med. Chem.	2009	None
CHEMBL560744		0	255.36	0	4.47	9	CC[C@H](c1ccc(O)cn1)[C@@H](CC)c1ccccc1	Activity						Not Determined						False	CHEMBL1052735	Activity at human ERbeta expressed in HEC1 cells co-transfected with 2ERE-pS2-Luc assessed as relative transcriptional potency by luciferase reporter assay relative to estradiol	B	BAO_0000219	cell-based format	Homo sapiens	None	None	HEC-1	None	CHEMBL242	Estrogen receptor beta	Homo sapiens	SINGLE PROTEIN	CHEMBL1153603	1	Scientific Literature	Eur. J. Med. Chem.	2009	CHEMBL3308740
CHEMBL180792		0	463.60	1	5.93	19	C[C@H](COc1ccc([C@@H]2Oc3ccc(O)cc3S[C@@H]2c2ccc(O)cc2)cc1)N1CCCC1	IC50	'='	71.0	nM	7.15			UO_0000065	15.42	0.30	1.22	11.50	True	CHEMBL831972	Inhibition of binding to recombinant human estrogen receptor beta	B	BAO_0000357	single protein format	Homo sapiens	None	None	None	None	CHEMBL242	Estrogen receptor beta	Homo sapiens	SINGLE PROTEIN	CHEMBL1144457	1	Scientific Literature	Bioorg. Med. Chem. Lett.	2005	None
CHEMBL206336		0	268.27	0	2.11	1aaj	Cc1cc(O)cc2ncn(-c3ccc(O)cc3)c(=O)c12	EC50	'='	2392.0	nM	5.62			UO_0000065					False	CHEMBL860995	Inhibition of ER beta-mediated transactivation of ERE in HeLa cell luciferase assay at 10 uM	F	BAO_0000219	cell-based format	Homo sapiens	None	None	HeLa	None	CHEMBL242	Estrogen receptor beta	Homo sapiens	SINGLE PROTEIN	CHEMBL1146098	1	Scientific Literature	J. Med. Chem.	2006	CHEMBL3308376
CHEMBL382786		0	326.35	0	2.70	1aaa	CC(C)Cc1nc2cc(O)cc(O)c2c(=O)n1-c1ccc(O)cc1	EC50						Not Determined						False	CHEMBL860995	Inhibition of ER beta-mediated transactivation of ERE in HeLa cell luciferase assay at 10 uM	F	BAO_0000219	cell-based format	Homo sapiens	None	None	HeLa	None	CHEMBL242	Estrogen receptor beta	Homo sapiens	SINGLE PROTEIN	CHEMBL1146098	1	Scientific Literature	J. Med. Chem.	2006	CHEMBL3308376
CHEMBL185012		0	269.23	0	3.52	31	N#Cc1cc(O)cc2cc(-c3ccc(O)c(F)c3)oc12	Activity	'='	90.0	%				UO_0000187					False	CHEMBL838181	Percent effect on estrogen receptor beta mediated-IGFBP4 transcriptional regulation in SAOS-2 cells (human osteosarcoma cells) at 1 uM	F	BAO_0000219	cell-based format	Homo sapiens	None	None	SAOS-2	None	CHEMBL242	Estrogen receptor beta	Homo sapiens	SINGLE PROTEIN	CHEMBL1137038	1	Scientific Literature	Bioorg. Med. Chem. Lett.	2004	CHEMBL3307737
CHEMBL3326301		0	311.34	0	3.20	3d	CCCn1cc(-c2ccc(O)cc2)c(=O)c2c(O)cc(O)cc21	%max	'='	16.7	%				UO_0000187					False	CHEMBL3361491	Transactivation of human ERbeta expressed in CV1 cells assessed as maximum activity at 20 uM after 24 hrs by luciferase reporter gene assay relative to 17beta-estradiol	B	BAO_0000219	cell-based format	Homo sapiens	None	None	CV-1	None	CHEMBL242	Estrogen receptor beta	Homo sapiens	SINGLE PROTEIN	CHEMBL3351677	1	Scientific Literature	Eur. J. Med. Chem.	2014	CHEMBL3308033
CHEMBL311878		0	284.22	0	2.81	6	O=c1c2oc3ccc(O)cc3c2oc2cc(O)cc(O)c12	ED50	'='	18.0	nM		Non standard unit for type		UO_0000065					False	CHEMBL712895	Effective dose in metallothionein-II using metallothionein assay	B	BAO_0000357	single protein format	Homo sapiens	None	None	None	None	CHEMBL242	Estrogen receptor beta	Homo sapiens	SINGLE PROTEIN	CHEMBL1136115	1	Scientific Literature	Bioorg. Med. Chem. Lett.	2003	None
CHEMBL183090		0	495.62	1	6.31	11	C[C@@H](COc1ccc([C@@H]2Oc3ccc(O)c(F)c3S[C@@H]2c2ccc(O)cc2)cc1)N1CC[C@@H](C)C1	IC50	'='	5.3	nM	8.28			UO_0000065	16.70	0.32	1.97	13.31	False	CHEMBL832939	Inhibition of human estrogen receptor 2 using tritiated estradiol incubated for 3 hr	B	BAO_0000357	single protein format	Homo sapiens	None	None	None	None	CHEMBL242	Estrogen receptor beta	Homo sapiens	SINGLE PROTEIN	CHEMBL1142800	1	Scientific Literature	Bioorg. Med. Chem. Lett.	2005	None
CHEMBL100617		0	458.60	1	5.29	20f	CC1(c2ccc(OCCN3CCCCC3)cc2)c2ccc(O)cc2CCN1c1cccc(O)c1	IC50	'='	46.99	nM	7.33			UO_0000065	15.98	0.29	2.04	13.05	False	CHEMBL831662	Inhibition of transcriptional activation by human estrogen receptor beta	B	BAO_0000357	single protein format	Homo sapiens	None	None	None	None	CHEMBL242	Estrogen receptor beta	Homo sapiens	SINGLE PROTEIN	CHEMBL1141983	1	Scientific Literature	Bioorg. Med. Chem. Lett.	2005	None
CHEMBL79021		0	268.22	0	3.10	20	O=c1c2ccc(O)cc2oc2c1oc1ccc(O)cc12	IC50	'='	847.0	nM	6.07			UO_0000065	22.64	0.41	2.97	7.25	False	CHEMBL678095	Binding affinity towards human estrogen receptor beta (ERbeta)	B	BAO_0000357	single protein format	None	None	None	None	None	CHEMBL242	Estrogen receptor beta	Homo sapiens	SINGLE PROTEIN	CHEMBL1136115	1	Scientific Literature	Bioorg. Med. Chem. Lett.	2003	None
CHEMBL179518		0	472.61	1	5.74	2t	CCCN1CCN(c2ccc(C(=O)c3c(-c4ccc(O)cc4)sc4cc(O)ccc34)cc2)CC1	IC50	'='	29.37	nM	7.53			UO_0000065	15.94	0.30	1.79	11.77	False	CHEMBL832843	Inhibition of estrogen receptor beta	B	BAO_0000357	single protein format	Homo sapiens	None	None	None	None	CHEMBL242	Estrogen receptor beta	Homo sapiens	SINGLE PROTEIN	CHEMBL1141904	1	Scientific Literature	Bioorg. Med. Chem. Lett.	2005	None
CHEMBL1097458		0	298.38	0	3.28	rac-31ab	O=C(CCCc1ccccc1)CC(O)Cc1ccc(O)cc1	Activity	'='	2.4	%				UO_0000187					False	CHEMBL1114724	Agonist activity at ERbeta expressed in HEK293 cells at 10 uM after 24 hrs by luciferase reporter gene assay relative to 3,17-beta-estradiol	F	BAO_0000219	cell-based format	None	None	None	HEK293	None	CHEMBL242	Estrogen receptor beta	Homo sapiens	SINGLE PROTEIN	CHEMBL1157808	1	Scientific Literature	Bioorg. Med. Chem.	2010	CHEMBL3307715
CHEMBL1094493	3-(4-HYDROXY-PHENETHYL)-5-PHENETHYL-4,5-DIHYDRO-ISOXAZOLE (ENANTIOMERIC MIX)	0	295.38	0	4.10	18a, enantiomer	Oc1ccc(CCC2=NOC(CCc3ccccc3)C2)cc1	Activity	'='	15.4	%				UO_0000187					False	CHEMBL1114724	Agonist activity at ERbeta expressed in HEK293 cells at 10 uM after 24 hrs by luciferase reporter gene assay relative to 3,17-beta-estradiol	F	BAO_0000219	cell-based format	None	None	None	HEK293	None	CHEMBL242	Estrogen receptor beta	Homo sapiens	SINGLE PROTEIN	CHEMBL1157808	1	Scientific Literature	Bioorg. Med. Chem.	2010	CHEMBL3307715
CHEMBL101997		0	446.57	1	5.33	8	CC1(c2ccc(OCCN3CCCC3)cc2)c2ccc(O)cc2CCN1c1ccc(F)cc1	IC50	'='	82.04	nM	7.09			UO_0000065	15.87	0.29	1.76	19.72	False	CHEMBL831662	Inhibition of transcriptional activation by human estrogen receptor beta	B	BAO_0000357	single protein format	Homo sapiens	None	None	None	None	CHEMBL242	Estrogen receptor beta	Homo sapiens	SINGLE PROTEIN	CHEMBL1141983	1	Scientific Literature	Bioorg. Med. Chem. Lett.	2005	None
CHEMBL1097516	5-BENZYL-3-[3-(3,4-DIHYDROXY-PHENYL)-PROPYL]-4,5-DIHYDRO-ISOXAZOLE (ENANTIOMERIC MIX)	0	311.38	0	3.81	27b, enantiomer	Oc1ccc(CCCC2=NOC(Cc3ccccc3)C2)cc1O	Activity	'='	-1.3	%				UO_0000187					False	CHEMBL1114724	Agonist activity at ERbeta expressed in HEK293 cells at 10 uM after 24 hrs by luciferase reporter gene assay relative to 3,17-beta-estradiol	F	BAO_0000219	cell-based format	None	None	None	HEK293	None	CHEMBL242	Estrogen receptor beta	Homo sapiens	SINGLE PROTEIN	CHEMBL1157808	1	Scientific Literature	Bioorg. Med. Chem.	2010	CHEMBL3307715
CHEMBL1094535	3-[2-(2-HYDROXY-PHENYL)-ETHYL]-5-METHYL-5-PHENYL-4,5-DIHYDRO-ISOXAZOLE (ENANTIOMERIC MIX)	0	281.36	0	4.02	37a, enantiomer	CC1(c2ccccc2)CC(CCc2ccccc2O)=NO1	Activity	'='	-0.4	%				UO_0000187					False	CHEMBL1114724	Agonist activity at ERbeta expressed in HEK293 cells at 10 uM after 24 hrs by luciferase reporter gene assay relative to 3,17-beta-estradiol	F	BAO_0000219	cell-based format	None	None	None	HEK293	None	CHEMBL242	Estrogen receptor beta	Homo sapiens	SINGLE PROTEIN	CHEMBL1157808	1	Scientific Literature	Bioorg. Med. Chem.	2010	CHEMBL3307715
CHEMBL471563		0	339.39	0	3.71	10c	CCn1cc(-c2ccc(OC)cc2)c(=O)c2c(OC)cc(OC)cc21	%max	'='	13.2	%				UO_0000187					False	CHEMBL3361491	Transactivation of human ERbeta expressed in CV1 cells assessed as maximum activity at 20 uM after 24 hrs by luciferase reporter gene assay relative to 17beta-estradiol	B	BAO_0000219	cell-based format	Homo sapiens	None	None	CV-1	None	CHEMBL242	Estrogen receptor beta	Homo sapiens	SINGLE PROTEIN	CHEMBL3351677	1	Scientific Literature	Eur. J. Med. Chem.	2014	CHEMBL3308033
CHEMBL3326294		0	279.34	0	3.78	1d	CCCn1cc(-c2ccc(O)cc2)c(=O)c2ccccc21	%max	'='	23.0	%				UO_0000187					False	CHEMBL3361493	Displacement of [3H]-E2 from recombinant human ERbeta at 20 uM after 9 hrs by competitive binding assay relative to control	B	BAO_0000357	single protein format	Homo sapiens	None	None	None	None	CHEMBL242	Estrogen receptor beta	Homo sapiens	SINGLE PROTEIN	CHEMBL3351677	1	Scientific Literature	Eur. J. Med. Chem.	2014	None
CHEMBL446337	AZAISOFLAVONE	0	297.31	0	2.81	3c	CCn1cc(-c2ccc(O)cc2)c(=O)c2c(O)cc(O)cc21	%max	'='	92.2	%				UO_0000187					False	CHEMBL3361493	Displacement of [3H]-E2 from recombinant human ERbeta at 20 uM after 9 hrs by competitive binding assay relative to control	B	BAO_0000357	single protein format	Homo sapiens	None	None	None	None	CHEMBL242	Estrogen receptor beta	Homo sapiens	SINGLE PROTEIN	CHEMBL3351677	1	Scientific Literature	Eur. J. Med. Chem.	2014	None
CHEMBL3326302		0	295.34	0	3.22	9b	COc1ccc(-c2cn(C)c3cc(OC)ccc3c2=O)cc1	%max	'<'	10.0	%				UO_0000187					False	CHEMBL3361493	Displacement of [3H]-E2 from recombinant human ERbeta at 20 uM after 9 hrs by competitive binding assay relative to control	B	BAO_0000357	single protein format	Homo sapiens	None	None	None	None	CHEMBL242	Estrogen receptor beta	Homo sapiens	SINGLE PROTEIN	CHEMBL3351677	1	Scientific Literature	Eur. J. Med. Chem.	2014	None
CHEMBL3326304		0	325.36	0	3.23	10b	COc1ccc(-c2cn(C)c3cc(OC)cc(OC)c3c2=O)cc1	%max	'<'	10.0	%				UO_0000187					False	CHEMBL3361493	Displacement of [3H]-E2 from recombinant human ERbeta at 20 uM after 9 hrs by competitive binding assay relative to control	B	BAO_0000357	single protein format	Homo sapiens	None	None	None	None	CHEMBL242	Estrogen receptor beta	Homo sapiens	SINGLE PROTEIN	CHEMBL3351677	1	Scientific Literature	Eur. J. Med. Chem.	2014	None
CHEMBL135	ESTRADIOL	4	272.39	0	3.61	17-beta-estradiol	C[C@]12CC[C@@H]3c4ccc(O)cc4CC[C@H]3[C@@H]1CC[C@@H]2O	IC50	'='	4.0	nM	8.40			UO_0000065	30.83	0.57	4.79	20.76	True	CHEMBL673656	Displacement of [3H]17-beta-estradiol from human Estrogen receptor beta	B	BAO_0000357	single protein format	Homo sapiens	None	None	None	None	CHEMBL242	Estrogen receptor beta	Homo sapiens	SINGLE PROTEIN	CHEMBL1132758	1	Scientific Literature	Bioorg. Med. Chem. Lett.	2000	None
CHEMBL361751		0	463.60	1	5.93	17	Oc1ccc([C@H]2Sc3cc(O)ccc3O[C@H]2c2ccc(OCCCN3CCCC3)cc2)cc1	IC50	'='	81.0	nM	7.09			UO_0000065	15.30	0.29	1.16	11.41	False	CHEMBL831972	Inhibition of binding to recombinant human estrogen receptor beta	B	BAO_0000357	single protein format	Homo sapiens	None	None	None	None	CHEMBL242	Estrogen receptor beta	Homo sapiens	SINGLE PROTEIN	CHEMBL1144457	1	Scientific Literature	Bioorg. Med. Chem. Lett.	2005	None
CHEMBL185231		0	503.66	2	6.57	13	Oc1ccc([C@H]2Sc3cc(O)ccc3O[C@H]2c2ccc(OCCN3C[C@H]4CCCC[C@H]4C3)cc2)cc1	IC50	'='	33.0	nM	7.48			UO_0000065	14.85	0.28	0.91	12.04	False	CHEMBL831070	Binding potency for human ER beta	B	BAO_0000357	single protein format	Homo sapiens	None	None	None	None	CHEMBL242	Estrogen receptor beta	Homo sapiens	SINGLE PROTEIN	CHEMBL1137846	1	Scientific Literature	Bioorg. Med. Chem. Lett.	2004	None
CHEMBL513745		0	311.34	0	3.22	10a	COc1ccc(-c2c[nH]c3cc(OC)cc(OC)c3c2=O)cc1	%max	'='	10.9	%				UO_0000187					False	CHEMBL3361491	Transactivation of human ERbeta expressed in CV1 cells assessed as maximum activity at 20 uM after 24 hrs by luciferase reporter gene assay relative to 17beta-estradiol	B	BAO_0000219	cell-based format	Homo sapiens	None	None	CV-1	None	CHEMBL242	Estrogen receptor beta	Homo sapiens	SINGLE PROTEIN	CHEMBL3351677	1	Scientific Literature	Eur. J. Med. Chem.	2014	CHEMBL3308033
CHEMBL691	ETHINYL ESTRADIOL	4	296.41	0	3.61	ethinyl estradiol	C#C[C@]1(O)CC[C@H]2[C@@H]3CCc4cc(O)ccc4[C@H]3CC[C@@]21C	IC50	'='	8.1	nM	8.09			UO_0000065	27.30	0.50	4.48	20.00	False	CHEMBL867525	Binding affinity to ERbeta	B	BAO_0000357	single protein format	Homo sapiens	None	None	None	None	CHEMBL242	Estrogen receptor beta	Homo sapiens	SINGLE PROTEIN	CHEMBL1147723	1	Scientific Literature	J. Med. Chem.	2006	None
CHEMBL101997		0	446.57	1	5.33	8	CC1(c2ccc(OCCN3CCCC3)cc2)c2ccc(O)cc2CCN1c1ccc(F)cc1	IC50	'='	204.17	nM	6.69			UO_0000065	14.98	0.28	1.36	18.61	False	CHEMBL831659	Inhibition of binding to human estrogen receptor beta	B	BAO_0000357	single protein format	Homo sapiens	None	None	None	None	CHEMBL242	Estrogen receptor beta	Homo sapiens	SINGLE PROTEIN	CHEMBL1141983	1	Scientific Literature	Bioorg. Med. Chem. Lett.	2005	None
CHEMBL181248		0	491.60	1	6.51	12F	C[C@@H]1c2c(ccc(O)c2F)O[C@@H](c2ccc(OC[C@H](C)N3CCC[C@H]3C)cc2)[C@H]1c1ccc(O)cc1	IC50	'='	4.1	nM	8.39			UO_0000065	17.06	0.32	1.88	13.49	False	CHEMBL830924	Inhibition of estrogen receptor beta	B	BAO_0000357	single protein format	Homo sapiens	None	None	None	None	CHEMBL242	Estrogen receptor beta	Homo sapiens	SINGLE PROTEIN	CHEMBL1142044	1	Scientific Literature	Bioorg. Med. Chem. Lett.	2005	None
CHEMBL213218		0	362.43	0	4.89	7	CNc1c(/C=N/O)ccc(-c2ccc(OC)cc2)c1-c1ccc(OC)cc1	RBA	'='	0.47										False	CHEMBL869165	Displacement of [3H]estradiol from human ERbeta relative to estradiol	B	BAO_0000357	single protein format	Homo sapiens	None	None	None	None	CHEMBL242	Estrogen receptor beta	Homo sapiens	SINGLE PROTEIN	CHEMBL1145331	1	Scientific Literature	J. Med. Chem.	2006	None
CHEMBL457242		0	300.40	0	2.51	36	CC#C[C@@]1(O)C[C@@H](O)[C@@]2(CC)c3ccc(O)cc3CC[C@@H]2C1	IC50	'>'	10000.0	nM				UO_0000065					False	CHEMBL1022146	Binding affinity to human ERbeta	B	BAO_0000357	single protein format	Homo sapiens	None	None	None	None	CHEMBL242	Estrogen receptor beta	Homo sapiens	SINGLE PROTEIN	CHEMBL1152783	1	Scientific Literature	J. Med. Chem.	2009	None
CHEMBL471746		0	265.31	0	3.39	1c	CCn1cc(-c2ccc(O)cc2)c(=O)c2ccccc21	%max	'<'	10.0	%				UO_0000187					False	CHEMBL3361491	Transactivation of human ERbeta expressed in CV1 cells assessed as maximum activity at 20 uM after 24 hrs by luciferase reporter gene assay relative to 17beta-estradiol	B	BAO_0000219	cell-based format	Homo sapiens	None	None	CV-1	None	CHEMBL242	Estrogen receptor beta	Homo sapiens	SINGLE PROTEIN	CHEMBL3351677	1	Scientific Literature	Eur. J. Med. Chem.	2014	CHEMBL3308033
CHEMBL3326298		0	295.34	0	3.49	2d	CCCn1cc(-c2ccc(O)cc2)c(=O)c2ccc(O)cc21	%max	'='	67.0	%				UO_0000187					False	CHEMBL3361491	Transactivation of human ERbeta expressed in CV1 cells assessed as maximum activity at 20 uM after 24 hrs by luciferase reporter gene assay relative to 17beta-estradiol	B	BAO_0000219	cell-based format	Homo sapiens	None	None	CV-1	None	CHEMBL242	Estrogen receptor beta	Homo sapiens	SINGLE PROTEIN	CHEMBL3351677	1	Scientific Literature	Eur. J. Med. Chem.	2014	CHEMBL3308033
CHEMBL471362		0	237.26	0	2.90	1a	O=c1c(-c2ccc(O)cc2)c[nH]c2ccccc12	%max	'='	10.7	%				UO_0000187					False	CHEMBL3361493	Displacement of [3H]-E2 from recombinant human ERbeta at 20 uM after 9 hrs by competitive binding assay relative to control	B	BAO_0000357	single protein format	Homo sapiens	None	None	None	None	CHEMBL242	Estrogen receptor beta	Homo sapiens	SINGLE PROTEIN	CHEMBL3351677	1	Scientific Literature	Eur. J. Med. Chem.	2014	None
CHEMBL200719		0	269.35	1	5.50	12	c1ccc(-c2[nH]c3ccccc3c2-c2ccccc2)cc1	IC50	'='	171.0	nM	6.77			UO_0000065	25.12	0.44	1.27	42.86	False	CHEMBL868723	Displacement of [3H]17beta-estradiol from recombinant human ERbeta expressed in 293T cells	B	BAO_0000219	cell-based format	Homo sapiens	None	None	293T	None	CHEMBL242	Estrogen receptor beta	Homo sapiens	SINGLE PROTEIN	CHEMBL1141242	1	Scientific Literature	Bioorg. Med. Chem. Lett.	2005	None
CHEMBL347927		0	292.47	0	4.20	13b	CC(C)CCc1cc(NCC(C)C)nc(NCC(C)C)n1	IC50	'>'	1000000.0	nM		Outside typical range		UO_0000065					False	CHEMBL1028199	Antagonist activity at ERbeta in human HEC1 cells assessed as inhibition of estrogen-induced transcriptional activity after 24 hrs by reporter gene assay	F	BAO_0000219	cell-based format	Homo sapiens	None	None	HEC-1	None	CHEMBL242	Estrogen receptor beta	Homo sapiens	SINGLE PROTEIN	CHEMBL1140106	1	Scientific Literature	J. Med. Chem.	2008	CHEMBL3308740
CHEMBL347927		0	292.47	0	4.20	13b	CC(C)CCc1cc(NCC(C)C)nc(NCC(C)C)n1	Ki	'>'	1000000.0	nM		Outside typical range		UO_0000065					False	CHEMBL1028193	Binding affinity to ERbeta assessed as inhibition of fluorescein-labeled nuclear receptor domain of steroid receptor coactivator 3 by TR-FRET assay	B	BAO_0000357	single protein format	None	None	None	None	None	CHEMBL242	Estrogen receptor beta	Homo sapiens	SINGLE PROTEIN	CHEMBL1140106	1	Scientific Literature	J. Med. Chem.	2008	None
CHEMBL226329		0	460.60	1	6.51	15	Nc1ccc(-c2sc3cc(O)ccc3c2Oc2ccc(OCCN3CCCCC3)cc2)cc1	IC50	'='	48.6	nM	7.31			UO_0000065	15.88	0.30	0.80	10.76	False	CHEMBL904965	Displacement of [3H]estradiol from human recombinant ERbeta	B	BAO_0000357	single protein format	Homo sapiens	None	None	None	None	CHEMBL242	Estrogen receptor beta	Homo sapiens	SINGLE PROTEIN	CHEMBL1143673	1	Scientific Literature	J. Med. Chem.	2007	None
CHEMBL226268		0	461.58	1	6.64	2, DMA	Oc1ccc(-c2sc3cc(O)ccc3c2Oc2ccc(OCCN3CCCCC3)cc2)cc1	RBA	'='	1.77										False	CHEMBL904962	Displacement of [3H]estradiol from human recombinant ERbeta relative to estradiol	B	BAO_0000357	single protein format	Homo sapiens	None	None	None	None	CHEMBL242	Estrogen receptor beta	Homo sapiens	SINGLE PROTEIN	CHEMBL1143673	1	Scientific Literature	J. Med. Chem.	2007	None
CHEMBL153405		0	482.03	0	3.36	17	CN(CCCc1ccc(Cl)cc1)c1nc(NCCc2ccc(O)cc2)nc(N2CCNCC2)n1	Inhibition	'='	112.0	%				UO_0000187					False	CHEMBL678133	Percent maximal inhibition of 1 nM 17-beta-estradiol induced transcriptional activation in T47D cells expressing estrogen receptor beta	B	BAO_0000219	cell-based format	Homo sapiens	None	None	T47D	None	CHEMBL242	Estrogen receptor beta	Homo sapiens	SINGLE PROTEIN	CHEMBL1135674	1	Scientific Literature	J. Med. Chem.	2002	CHEMBL3307606
CHEMBL467726		0	253.30	0	3.51	1b	CC(c1ccc(O)cc1)C(C#N)c1ccc(O)cc1	RBA	'='	48.0	%				UO_0000187					True	CHEMBL972479	Displacement of [3H]estradiol from full-length human estrogen receptor beta assessed as relative binding affinity by radiometric assay relative to estradiol	B	BAO_0000357	single protein format	Homo sapiens	None	None	None	None	CHEMBL242	Estrogen receptor beta	Homo sapiens	SINGLE PROTEIN	CHEMBL1138623	1	Scientific Literature	Bioorg. Med. Chem.	2009	None
CHEMBL463767		0	267.33	0	3.90	1c	CCC(c1ccc(O)cc1)C(C#N)c1ccc(O)cc1	RBA	'='	75.0	%				UO_0000187					True	CHEMBL972479	Displacement of [3H]estradiol from full-length human estrogen receptor beta assessed as relative binding affinity by radiometric assay relative to estradiol	B	BAO_0000357	single protein format	Homo sapiens	None	None	None	None	CHEMBL242	Estrogen receptor beta	Homo sapiens	SINGLE PROTEIN	CHEMBL1138623	1	Scientific Literature	Bioorg. Med. Chem.	2009	None
CHEMBL245132		0	348.15	0	2.96	17	COc1cc(Br)c2c(c1)C(=O)N(c1ccc(O)cc1)C2=O	IC50	'>'	5000.0	nM				UO_0000065					False	CHEMBL888712	Inhibition of human LBD of ERbeta	B	BAO_0000357	single protein format	Homo sapiens	None	None	None	None	CHEMBL242	Estrogen receptor beta	Homo sapiens	SINGLE PROTEIN	CHEMBL1146264	1	Scientific Literature	Bioorg. Med. Chem. Lett.	2007	None
CHEMBL390448		0	521.68	2	6.18	4n	CS(=O)(=O)C1CC=C(c2ccc3cc(O)ccc3c2Oc2ccc(OCCN3CCCCC3)cc2)CC1	Ki	'='	2.69	nM	8.57			UO_0000065	16.43	0.32	2.39	11.27	False	CHEMBL889119	Displacement of [3H]estradiol from human recombinant ERbeta	B	BAO_0000357	single protein format	Homo sapiens	None	None	None	None	CHEMBL242	Estrogen receptor beta	Homo sapiens	SINGLE PROTEIN	CHEMBL1145362	1	Scientific Literature	Bioorg. Med. Chem. Lett.	2007	None
CHEMBL243999		0	464.57	1	6.74	4e	N#Cc1cccc(-c2ccc3cc(O)ccc3c2Oc2ccc(OCCN3CCCCC3)cc2)c1	Ki	'='	0.35	nM	9.46			UO_0000065	20.35	0.37	2.72	14.39	False	CHEMBL889119	Displacement of [3H]estradiol from human recombinant ERbeta	B	BAO_0000357	single protein format	Homo sapiens	None	None	None	None	CHEMBL242	Estrogen receptor beta	Homo sapiens	SINGLE PROTEIN	CHEMBL1145362	1	Scientific Literature	Bioorg. Med. Chem. Lett.	2007	None
CHEMBL388474		0	239.23	0	2.19	5	O=C1c2ccccc2C(=O)N1c1ccc(O)cc1	IC50	'>'	10000.0	nM				UO_0000065					False	CHEMBL888712	Inhibition of human LBD of ERbeta	B	BAO_0000357	single protein format	Homo sapiens	None	None	None	None	CHEMBL242	Estrogen receptor beta	Homo sapiens	SINGLE PROTEIN	CHEMBL1146264	1	Scientific Literature	Bioorg. Med. Chem. Lett.	2007	None
CHEMBL138840		0	214.31	0	3.99	30	Oc1ccc(C2=CCC3CCCC2C3)cc1	RBA	'='	1.81										False	CHEMBL678667	Affinity for estrogen receptor beta (ER-beta) relative to estradiol	B	BAO_0000357	single protein format	None	None	None	None	None	CHEMBL242	Estrogen receptor beta	Homo sapiens	SINGLE PROTEIN	CHEMBL1144864	1	Scientific Literature	Bioorg. Med. Chem. Lett.	2003	None
CHEMBL131153		0	418.96	1	5.86	3	COc1c(Cl)c(C)c(C=O)c(O)c1C/C=C(C)/C=C/[C@@]1(C)[C@H](C)CCC(=O)[C@@H]1C	IC50						Not Active						False	CHEMBL678132	Minimum effective concentration required to inhibit Estrogen receptor 2 (ER beta); Not detected	B	BAO_0000357	single protein format	None	None	None	None	None	CHEMBL242	Estrogen receptor beta	Homo sapiens	SINGLE PROTEIN	CHEMBL1145088	1	Scientific Literature	J. Med. Chem.	2003	None
CHEMBL278703	ERTEBEREL	2	282.34	0	4.12	1a	Oc1ccc([C@@H]2Oc3ccc(O)cc3[C@@H]3CCC[C@@H]32)cc1	Ki	'='	0.19	nM	9.72			UO_0000065	34.43	0.63	5.60	19.56	True	CHEMBL897774	Binding affinity to human ERbeta	B	BAO_0000357	single protein format	Homo sapiens	None	None	None	None	CHEMBL242	Estrogen receptor beta	Homo sapiens	SINGLE PROTEIN	CHEMBL1149651	1	Scientific Literature	Bioorg. Med. Chem. Lett.	2007	None
CHEMBL1358	FULVESTRANT	4	606.78	2	8.68	ICI-182780	C[C@]12CC[C@@H]3c4ccc(O)cc4C[C@@H](CCCCCCCCC[S+]([O-])CCCC(F)(F)C(F)(F)F)[C@H]3[C@@H]1CC[C@@H]2O	IC50	'='	44.1	nM	7.36			UO_0000065	12.12	0.25	-1.32	12.79	False	CHEMBL895879	Binding affinity to human ERbeta	B	BAO_0000357	single protein format	Homo sapiens	None	None	None	None	CHEMBL242	Estrogen receptor beta	Homo sapiens	SINGLE PROTEIN	CHEMBL1148765	1	Scientific Literature	J. Med. Chem.	2007	None
CHEMBL140496		0	252.31	0	3.47	13	Oc1ccc2c(c1)CC1CC2Cc2cc(O)ccc21	RBA	'='	0.77										False	CHEMBL678667	Affinity for estrogen receptor beta (ER-beta) relative to estradiol	B	BAO_0000357	single protein format	None	None	None	None	None	CHEMBL242	Estrogen receptor beta	Homo sapiens	SINGLE PROTEIN	CHEMBL1144864	1	Scientific Literature	Bioorg. Med. Chem. Lett.	2003	None
CHEMBL194936		0	315.17	0	4.68	16	Oc1ccc(-c2ccc3c(Br)c(O)ccc3c2)cc1	IC50	'='	13.0	nM	7.89			UO_0000065	25.02	0.57	3.21	19.49	False	CHEMBL831137	Inhibition of [3H]17-beta-estradiol binding to human estrogen receptor beta expressed in Escherichia coli	B	BAO_0000019	assay format	Homo sapiens	None	None	None	None	CHEMBL242	Estrogen receptor beta	Homo sapiens	SINGLE PROTEIN	CHEMBL1139538	1	Scientific Literature	J. Med. Chem.	2005	None
CHEMBL202996	THIOGENISTEIN	0	286.31	0	3.95	13	Oc1ccc(-c2coc3cc(O)cc(O)c3c2=S)cc1	EC50	'='	14.0	nM	7.85			UO_0000065					False	CHEMBL860992	Inhibition of ER beta-mediated transactivation of ERE in HeLa cell luciferase assay	F	BAO_0000219	cell-based format	Homo sapiens	None	None	HeLa	None	CHEMBL242	Estrogen receptor beta	Homo sapiens	SINGLE PROTEIN	CHEMBL1146098	1	Scientific Literature	J. Med. Chem.	2006	CHEMBL3308376
CHEMBL205920		0	298.37	0	3.73	1be	CCc1cc(O)cc2ncn(-c3ccc(O)cc3)c(=S)c12	EC50	'='	53.0	nM	7.28			UO_0000065					False	CHEMBL860992	Inhibition of ER beta-mediated transactivation of ERE in HeLa cell luciferase assay	F	BAO_0000219	cell-based format	Homo sapiens	None	None	HeLa	None	CHEMBL242	Estrogen receptor beta	Homo sapiens	SINGLE PROTEIN	CHEMBL1146098	1	Scientific Literature	J. Med. Chem.	2006	CHEMBL3308376
CHEMBL206137		0	300.34	0	3.18	1bc	Cc1cc(-n2cnc3cc(O)cc(O)c3c2=S)ccc1O	EC50	'='	2406.0	nM	5.62			UO_0000065					False	CHEMBL860995	Inhibition of ER beta-mediated transactivation of ERE in HeLa cell luciferase assay at 10 uM	F	BAO_0000219	cell-based format	Homo sapiens	None	None	HeLa	None	CHEMBL242	Estrogen receptor beta	Homo sapiens	SINGLE PROTEIN	CHEMBL1146098	1	Scientific Literature	J. Med. Chem.	2006	CHEMBL3308376
CHEMBL135	ESTRADIOL	4	272.39	0	3.61	estradiol (E2) (table 2)	C[C@]12CC[C@@H]3c4ccc(O)cc4CC[C@H]3[C@@H]1CC[C@@H]2O	IC50	'='	16.7	nM	7.78			UO_0000065	28.55	0.53	4.17	19.22	False	CHEMBL895879	Binding affinity to human ERbeta	B	BAO_0000357	single protein format	Homo sapiens	None	None	None	None	CHEMBL242	Estrogen receptor beta	Homo sapiens	SINGLE PROTEIN	CHEMBL1148765	1	Scientific Literature	J. Med. Chem.	2007	None
CHEMBL370037		0	252.27	0	3.22	30	CC1=C(c2ccc(O)cc2)C(=O)c2ccc(O)cc21	IC50	'='	2.0	nM	8.70			UO_0000065	34.48	0.63	5.48	15.12	False	CHEMBL827158	Inhibition of human estrogen receptor beta	B	BAO_0000357	single protein format	Homo sapiens	None	None	None	None	CHEMBL242	Estrogen receptor beta	Homo sapiens	SINGLE PROTEIN	CHEMBL1139570	1	Scientific Literature	Bioorg. Med. Chem. Lett.	2005	None
CHEMBL264862		0	271.27	0	2.71	4i	CC1Oc2cc(O)cc(O)c2N=C1c1ccc(O)cc1	IC50	'='	310.0	nM	6.51			UO_0000065	23.99	0.44	3.80	7.91	False	CHEMBL682169	Binding affinity towards estrogen receptor beta by [3H]17-beta-estradiol displacement.	B	BAO_0000357	single protein format	None	None	None	None	None	CHEMBL242	Estrogen receptor beta	Homo sapiens	SINGLE PROTEIN	CHEMBL1148236	1	Scientific Literature	Bioorg. Med. Chem. Lett.	2004	None
CHEMBL426115		0	284.27	0	1.81	1aak	COc1cc(O)cc2ncn(-c3ccc(O)cc3)c(=O)c12	EC50	'='	8506.0	nM	5.07			UO_0000065					False	CHEMBL860992	Inhibition of ER beta-mediated transactivation of ERE in HeLa cell luciferase assay	F	BAO_0000219	cell-based format	Homo sapiens	None	None	HeLa	None	CHEMBL242	Estrogen receptor beta	Homo sapiens	SINGLE PROTEIN	CHEMBL1146098	1	Scientific Literature	J. Med. Chem.	2006	CHEMBL3308376
CHEMBL193108		0	298.36	0	3.92	17	CCSC1=C(c2ccc(O)cc2)C(=O)c2cc(O)ccc21	IC50	'='	8.0	nM	8.10			UO_0000065	27.14	0.53	4.18	14.07	False	CHEMBL827158	Inhibition of human estrogen receptor beta	B	BAO_0000357	single protein format	Homo sapiens	None	None	None	None	CHEMBL242	Estrogen receptor beta	Homo sapiens	SINGLE PROTEIN	CHEMBL1139570	1	Scientific Literature	Bioorg. Med. Chem. Lett.	2005	None
CHEMBL192586		0	314.34	0	4.25	18	O=C1C(c2ccc(O)cc2)=C(c2ccccc2)c2ccc(O)cc21	IC50	'='	9.0	nM	8.05			UO_0000065	25.60	0.46	3.80	13.99	False	CHEMBL827158	Inhibition of human estrogen receptor beta	B	BAO_0000357	single protein format	Homo sapiens	None	None	None	None	CHEMBL242	Estrogen receptor beta	Homo sapiens	SINGLE PROTEIN	CHEMBL1139570	1	Scientific Literature	Bioorg. Med. Chem. Lett.	2005	None
CHEMBL206764		0	288.23	0	1.64	1ae	O=c1c2c(O)cc(O)cc2ncn1-c1ccc(O)c(F)c1	IC50	'='	650.0	nM	6.19			UO_0000065	21.47	0.40	4.55	6.47	False	CHEMBL860987	Displacement of [3H]estrone from ER beta	B	BAO_0000357	single protein format	Homo sapiens	None	None	None	None	CHEMBL242	Estrogen receptor beta	Homo sapiens	SINGLE PROTEIN	CHEMBL1146098	1	Scientific Literature	J. Med. Chem.	2006	None
CHEMBL382698		0	294.31	0	2.83	1aas	C=C(C)c1cc(O)cc2ncn(-c3ccc(O)cc3)c(=O)c12	IC50	'='	2302.0	nM	5.64			UO_0000065	19.16	0.35	2.81	7.48	False	CHEMBL860987	Displacement of [3H]estrone from ER beta	B	BAO_0000357	single protein format	Homo sapiens	None	None	None	None	CHEMBL242	Estrogen receptor beta	Homo sapiens	SINGLE PROTEIN	CHEMBL1146098	1	Scientific Literature	J. Med. Chem.	2006	None
CHEMBL380359		0	284.27	0	1.29	1aar	O=c1c2c(CO)cc(O)cc2ncn1-c1ccc(O)cc1	IC50	'='	24.0	nM	7.62			UO_0000065	26.80	0.50	6.33	7.97	False	CHEMBL860987	Displacement of [3H]estrone from ER beta	B	BAO_0000357	single protein format	Homo sapiens	None	None	None	None	CHEMBL242	Estrogen receptor beta	Homo sapiens	SINGLE PROTEIN	CHEMBL1146098	1	Scientific Literature	J. Med. Chem.	2006	None
CHEMBL304552		0	463.60	1	5.93	(+)I	Oc1ccc([C@H]2Sc3cc(O)ccc3O[C@H]2c2ccc(OCCN3CCCCC3)cc2)cc1	IC50	'='	4.5	nM	8.35			UO_0000065	18.00	0.35	2.42	13.43	False	CHEMBL827808	Binding affinity for human estrogen receptor beta	B	BAO_0000357	single protein format	Homo sapiens	None	None	None	None	CHEMBL242	Estrogen receptor beta	Homo sapiens	SINGLE PROTEIN	CHEMBL1144292	1	Scientific Literature	Bioorg. Med. Chem. Lett.	2005	None
CHEMBL196836		0	458.58	1	5.47	7a	Oc1ccc2c(c1)sc1c3ccccc3n(Cc3ccc(OCCN4CCOCC4)cc3)c21	IC50	'='	215.0	nM	6.67			UO_0000065	14.54	0.28	1.20	14.23	False	CHEMBL827967	Inhibition of [3H]17-beta-estradiol binding to human estrogen receptor beta	B	BAO_0000357	single protein format	Homo sapiens	None	None	None	None	CHEMBL242	Estrogen receptor beta	Homo sapiens	SINGLE PROTEIN	CHEMBL1139599	1	Scientific Literature	Bioorg. Med. Chem. Lett.	2005	None
CHEMBL286115		0	459.54	1	5.06	6	O=C1c2ccc(O)cc2O[C@H](c2ccc(OCCN3CCCCC3)cc2)[C@@H]1c1ccc(O)cc1	IC50	'='	2049.0	nM	5.69			UO_0000065	12.38	0.23	0.63	7.18	False	CHEMBL682168	Binding affinity against human estrogen receptor beta (ER beta) in competitive binding assay	B	BAO_0000357	single protein format	None	None	None	None	None	CHEMBL242	Estrogen receptor beta	Homo sapiens	SINGLE PROTEIN	CHEMBL1147620	1	Scientific Literature	Bioorg. Med. Chem. Lett.	2004	None
CHEMBL192325		0	254.24	0	2.72	20	O=C1C(c2ccc(O)cc2)=C(O)c2ccc(O)cc21	IC50	'='	2625.0	nM	5.58			UO_0000065	21.95	0.40	2.86	7.18	False	CHEMBL827158	Inhibition of human estrogen receptor beta	B	BAO_0000357	single protein format	Homo sapiens	None	None	None	None	CHEMBL242	Estrogen receptor beta	Homo sapiens	SINGLE PROTEIN	CHEMBL1139570	1	Scientific Literature	Bioorg. Med. Chem. Lett.	2005	None
CHEMBL190025		0	314.36	0	3.62	26	CCSC1=C(c2ccc(O)cc2)C(=O)c2cc(O)cc(O)c21	IC50	'='	150.0	nM	6.82			UO_0000065	21.71	0.42	3.20	8.78	False	CHEMBL827158	Inhibition of human estrogen receptor beta	B	BAO_0000357	single protein format	Homo sapiens	None	None	None	None	CHEMBL242	Estrogen receptor beta	Homo sapiens	SINGLE PROTEIN	CHEMBL1139570	1	Scientific Literature	Bioorg. Med. Chem. Lett.	2005	None
CHEMBL44	GENISTEIN	2	270.24	0	2.58	3	O=c1c(-c2ccc(O)cc2)coc2cc(O)cc(O)c12	IC50	'='	9.7	nM	8.01			UO_0000065	29.65	0.55	5.43	8.82	False	CHEMBL891639	Inhibition of human ERbeta by radioligand binding assay	B	BAO_0000357	single protein format	Homo sapiens	None	None	None	None	CHEMBL242	Estrogen receptor beta	Homo sapiens	SINGLE PROTEIN	CHEMBL1146346	1	Scientific Literature	Bioorg. Med. Chem. Lett.	2007	None
CHEMBL231812		0	253.26	0	3.61	38	O/N=C/c1ccc(-c2ccc(O)cc2)c2ccoc12	IC50	'='	10.0	nM	8.00			UO_0000065	31.59	0.58	4.39	12.13	False	CHEMBL891639	Inhibition of human ERbeta by radioligand binding assay	B	BAO_0000357	single protein format	Homo sapiens	None	None	None	None	CHEMBL242	Estrogen receptor beta	Homo sapiens	SINGLE PROTEIN	CHEMBL1146346	1	Scientific Literature	Bioorg. Med. Chem. Lett.	2007	None
CHEMBL182402		0	477.63	1	6.17	10	C[C@@H](COc1ccc([C@@H]2Oc3ccc(O)cc3S[C@@H]2c2ccc(O)cc2)cc1)N1CC[C@@H](C)C1	IC50	'='	52.0	nM	7.28			UO_0000065	15.25	0.29	1.11	11.72	True	CHEMBL832939	Inhibition of human estrogen receptor 2 using tritiated estradiol incubated for 3 hr	B	BAO_0000357	single protein format	Homo sapiens	None	None	None	None	CHEMBL242	Estrogen receptor beta	Homo sapiens	SINGLE PROTEIN	CHEMBL1142800	1	Scientific Literature	Bioorg. Med. Chem. Lett.	2005	None
CHEMBL389683		0	524.48	2	7.69	4	Oc1ccc2c(Oc3ccc(OCCN4CCCCC4)cc3)c(-c3ccc(Br)cc3)sc2c1	RBA	'='	0.25										False	CHEMBL904962	Displacement of [3H]estradiol from human recombinant ERbeta relative to estradiol	B	BAO_0000357	single protein format	Homo sapiens	None	None	None	None	CHEMBL242	Estrogen receptor beta	Homo sapiens	SINGLE PROTEIN	CHEMBL1143673	1	Scientific Literature	J. Med. Chem.	2007	None
CHEMBL488947		0	318.42	0	4.34	57a, enantiomer	O=C(CCc1ccccc1)CC(O)Cc1ccc2ccccc2c1	Activity	'='	6.4	%				UO_0000187					False	CHEMBL966124	Activation of human estrogen receptor beta expressed in HEK293 cells at 10 uM beta-galactosidase reporter gene assay relative to 3,17-beta-estradiol	B	BAO_0000219	cell-based format	Homo sapiens	None	None	HEK293	None	CHEMBL242	Estrogen receptor beta	Homo sapiens	SINGLE PROTEIN	CHEMBL1150775	1	Scientific Literature	J. Med. Chem.	2008	CHEMBL3307715
CHEMBL482468		0	315.42	1	5.16	52a, enantiomer	c1ccc(CCC2=NOC(Cc3cccc4ccccc34)C2)cc1	Activity	'='	10.5	%				UO_0000187					False	CHEMBL966124	Activation of human estrogen receptor beta expressed in HEK293 cells at 10 uM beta-galactosidase reporter gene assay relative to 3,17-beta-estradiol	B	BAO_0000219	cell-based format	Homo sapiens	None	None	HEK293	None	CHEMBL242	Estrogen receptor beta	Homo sapiens	SINGLE PROTEIN	CHEMBL1150775	1	Scientific Literature	J. Med. Chem.	2008	CHEMBL3307715
CHEMBL484088		0	283.35	0	4.15	51a, enantiomer	Fc1ccc(CC2CC(CCc3ccccc3)=NO2)cc1	Activity	'='	11.2	%				UO_0000187					True	CHEMBL966124	Activation of human estrogen receptor beta expressed in HEK293 cells at 10 uM beta-galactosidase reporter gene assay relative to 3,17-beta-estradiol	B	BAO_0000219	cell-based format	Homo sapiens	None	None	HEK293	None	CHEMBL242	Estrogen receptor beta	Homo sapiens	SINGLE PROTEIN	CHEMBL1150775	1	Scientific Literature	J. Med. Chem.	2008	CHEMBL3307715
CHEMBL486618		0	254.33	0	3.58	33	COC(CC(=O)Cc1ccccc1)c1ccccc1	Activity	'='	-1.2	%				UO_0000187					False	CHEMBL966124	Activation of human estrogen receptor beta expressed in HEK293 cells at 10 uM beta-galactosidase reporter gene assay relative to 3,17-beta-estradiol	B	BAO_0000219	cell-based format	Homo sapiens	None	None	HEK293	None	CHEMBL242	Estrogen receptor beta	Homo sapiens	SINGLE PROTEIN	CHEMBL1150775	1	Scientific Literature	J. Med. Chem.	2008	CHEMBL3307715
CHEMBL488346		0	265.36	0	4.01	17	c1ccc(CCC2CC(Cc3ccccc3)=NO2)cc1	Activity	'='	1.2	%				UO_0000187					False	CHEMBL966124	Activation of human estrogen receptor beta expressed in HEK293 cells at 10 uM beta-galactosidase reporter gene assay relative to 3,17-beta-estradiol	B	BAO_0000219	cell-based format	Homo sapiens	None	None	HEK293	None	CHEMBL242	Estrogen receptor beta	Homo sapiens	SINGLE PROTEIN	CHEMBL1150775	1	Scientific Literature	J. Med. Chem.	2008	CHEMBL3307715
CHEMBL488345		0	301.82	0	4.01	15b, enantiomer	Cl.c1ccc(CCC2=NOC(Cc3ccccc3)C2)cc1	Activity	'='	1.3	%				UO_0000187					False	CHEMBL966124	Activation of human estrogen receptor beta expressed in HEK293 cells at 10 uM beta-galactosidase reporter gene assay relative to 3,17-beta-estradiol	B	BAO_0000219	cell-based format	Homo sapiens	None	None	HEK293	None	CHEMBL242	Estrogen receptor beta	Homo sapiens	SINGLE PROTEIN	CHEMBL1150775	1	Scientific Literature	J. Med. Chem.	2008	CHEMBL3307715
CHEMBL488131		0	265.36	0	4.01	15a, enantiomer	c1ccc(CCC2=NOC(Cc3ccccc3)C2)cc1	Activity	'='	1.1	%				UO_0000187					True	CHEMBL966124	Activation of human estrogen receptor beta expressed in HEK293 cells at 10 uM beta-galactosidase reporter gene assay relative to 3,17-beta-estradiol	B	BAO_0000219	cell-based format	Homo sapiens	None	None	HEK293	None	CHEMBL242	Estrogen receptor beta	Homo sapiens	SINGLE PROTEIN	CHEMBL1150775	1	Scientific Literature	J. Med. Chem.	2008	CHEMBL3307715
CHEMBL505244		0	273.76	0	3.42	9b	Cl.c1ccc(CC2CC(c3ccccc3)=NO2)cc1	Activity	'='	12.8	%				UO_0000187					False	CHEMBL966124	Activation of human estrogen receptor beta expressed in HEK293 cells at 10 uM beta-galactosidase reporter gene assay relative to 3,17-beta-estradiol	B	BAO_0000219	cell-based format	Homo sapiens	None	None	HEK293	None	CHEMBL242	Estrogen receptor beta	Homo sapiens	SINGLE PROTEIN	CHEMBL1150775	1	Scientific Literature	J. Med. Chem.	2008	CHEMBL3307715
CHEMBL226329		0	460.60	1	6.51	15	Nc1ccc(-c2sc3cc(O)ccc3c2Oc2ccc(OCCN3CCCCC3)cc2)cc1	RBA	'='	0.34										False	CHEMBL904962	Displacement of [3H]estradiol from human recombinant ERbeta relative to estradiol	B	BAO_0000357	single protein format	Homo sapiens	None	None	None	None	CHEMBL242	Estrogen receptor beta	Homo sapiens	SINGLE PROTEIN	CHEMBL1143673	1	Scientific Literature	J. Med. Chem.	2007	None
CHEMBL81	RALOXIFENE	4	473.59	1	6.08	raloxifene	O=C(c1ccc(OCCN2CCCCC2)cc1)c1c(-c2ccc(O)cc2)sc2cc(O)ccc12	RBA	'='	0.03										False	CHEMBL904962	Displacement of [3H]estradiol from human recombinant ERbeta relative to estradiol	B	BAO_0000357	single protein format	Homo sapiens	None	None	None	None	CHEMBL242	Estrogen receptor beta	Homo sapiens	SINGLE PROTEIN	CHEMBL1143673	1	Scientific Literature	J. Med. Chem.	2007	None
CHEMBL1433062		0	386.79	0	2.65	SID864036	COc1ccc(OC)c(N2C(=O)[C@H]3ON=C(c4ccccc4Cl)[C@H]3C2=O)c1	IC50	'='	2490.5	nM	5.60		Active	UO_0000065	14.49	0.28	2.95	7.24	False	CHEMBL1614359	PUBCHEM_BIOASSAY: Estrogen Receptor-beta Coactivator Binding Inhibitors Dose Response Confirmation. (Class of assay: confirmatory) [Related pubchem assays: 633 (Primary screen preceding this dose response confirmation assay.)]	B	BAO_0000357	single protein format	Homo sapiens	None	None	None	None	CHEMBL242	Estrogen receptor beta	Homo sapiens	SINGLE PROTEIN	CHEMBL1201862	7	PubChem BioAssays			None
CHEMBL86206		0	497.64	1	7.51	9c	CCCc1c(-c2ccc(O)cc2)oc(-c2ccc(O)cc2)c1-c1ccc(OCCN2CCCCC2)cc1	Ki	'='	4.0	nM	8.40			UO_0000065	16.88	0.31	0.89	12.71	False	CHEMBL677222	Displacement of [3H]estradiol from Estrogen receptor beta	B	BAO_0000357	single protein format	Homo sapiens	None	None	None	None	CHEMBL242	Estrogen receptor beta	Homo sapiens	SINGLE PROTEIN	CHEMBL1133963	1	Scientific Literature	Bioorg. Med. Chem. Lett.	2001	None
CHEMBL33890		0	529.68	2	6.80	14	CCCCCc1cc(O)cc2c1C(=O)[C@@H](c1ccc(O)cc1)[C@@H](c1ccc(OCCN3CCCCC3)cc1)O2	IC50	'='	454.0	nM	6.34			UO_0000065	11.98	0.22	-0.46	8.01	False	CHEMBL682168	Binding affinity against human estrogen receptor beta (ER beta) in competitive binding assay	B	BAO_0000357	single protein format	None	None	None	None	None	CHEMBL242	Estrogen receptor beta	Homo sapiens	SINGLE PROTEIN	CHEMBL1147620	1	Scientific Literature	Bioorg. Med. Chem. Lett.	2004	None
CHEMBL33808		0	487.60	1	5.63	12	CCc1cc(O)cc2c1C(=O)[C@@H](c1ccc(O)cc1)[C@@H](c1ccc(OCCN3CCCCC3)cc1)O2	IC50	'='	152.0	nM	6.82			UO_0000065	13.98	0.26	1.19	8.61	False	CHEMBL682168	Binding affinity against human estrogen receptor beta (ER beta) in competitive binding assay	B	BAO_0000357	single protein format	None	None	None	None	None	CHEMBL242	Estrogen receptor beta	Homo sapiens	SINGLE PROTEIN	CHEMBL1147620	1	Scientific Literature	Bioorg. Med. Chem. Lett.	2004	None
CHEMBL381720		0	284.27	0	1.81	1ao	Cc1c(O)cc(O)c2c(=O)n(-c3ccc(O)cc3)cnc12	EC50	'='	9344.0	nM	5.03			UO_0000065					False	CHEMBL860995	Inhibition of ER beta-mediated transactivation of ERE in HeLa cell luciferase assay at 10 uM	F	BAO_0000219	cell-based format	Homo sapiens	None	None	HeLa	None	CHEMBL242	Estrogen receptor beta	Homo sapiens	SINGLE PROTEIN	CHEMBL1146098	1	Scientific Literature	J. Med. Chem.	2006	CHEMBL3308376
CHEMBL208978		0	324.34	0	4.80	27	CCCCC12CCC(=O)C(C(F)(F)F)=C1c1ccc(O)cc1C2	EC50	'='	40.0	nM	7.40			UO_0000065					False	CHEMBL852971	Activity at human ERbeta transfected in HEK293 cells assessed as transactivation of alkaline phosphatase reporter gene	F	BAO_0000219	cell-based format	Homo sapiens	None	None	HEK293	None	CHEMBL242	Estrogen receptor beta	Homo sapiens	SINGLE PROTEIN	CHEMBL1138102	1	Scientific Literature	Bioorg. Med. Chem. Lett.	2006	CHEMBL3307715
CHEMBL210143		0	312.45	1	5.43	22	CCCCC1=C2c3ccc(O)cc3CC2(CCCC)CCC1=O	IC50	'='	40.0	nM	7.40			UO_0000065					False	CHEMBL852971	Activity at human ERbeta transfected in HEK293 cells assessed as transactivation of alkaline phosphatase reporter gene	F	BAO_0000219	cell-based format	Homo sapiens	None	None	HEK293	None	CHEMBL242	Estrogen receptor beta	Homo sapiens	SINGLE PROTEIN	CHEMBL1138102	1	Scientific Literature	Bioorg. Med. Chem. Lett.	2006	CHEMBL3307715
CHEMBL210143		0	312.45	1	5.43	22	CCCCC1=C2c3ccc(O)cc3CC2(CCCC)CCC1=O	EC50	'='	30.0	nM	7.52			UO_0000065					False	CHEMBL852971	Activity at human ERbeta transfected in HEK293 cells assessed as transactivation of alkaline phosphatase reporter gene	F	BAO_0000219	cell-based format	Homo sapiens	None	None	HEK293	None	CHEMBL242	Estrogen receptor beta	Homo sapiens	SINGLE PROTEIN	CHEMBL1138102	1	Scientific Literature	Bioorg. Med. Chem. Lett.	2006	CHEMBL3307715
CHEMBL379595		0	345.20	0	3.62	28	CCC12CCC(=O)C(Br)=C1c1ccc3[nH]ncc3c1C2=O	Activity	'='	85.0	%				UO_0000187					False	CHEMBL868573	Agonist activity at human ERbeta transfected in HEK293 cells assessed as transactivation of alkaline phosphatase reporter gene relative to 17-beta-estradiol	F	BAO_0000219	cell-based format	Homo sapiens	None	None	HEK293	None	CHEMBL242	Estrogen receptor beta	Homo sapiens	SINGLE PROTEIN	CHEMBL1146005	1	Scientific Literature	Bioorg. Med. Chem. Lett.	2006	CHEMBL3307715
CHEMBL425246		0	286.76	0	3.83	11	CC[C@@]12CCC(=O)C(Cl)=C1c1ccc3[nH]ncc3c1C2	EC50	'='	1.5	nM	8.82			UO_0000065					False	CHEMBL867408	Agonist activity at human ERbeta transfected in HEK293 cells assessed as transactivation of alkaline phosphatase reporter gene	F	BAO_0000219	cell-based format	Homo sapiens	None	None	HEK293	None	CHEMBL242	Estrogen receptor beta	Homo sapiens	SINGLE PROTEIN	CHEMBL1146005	1	Scientific Literature	Bioorg. Med. Chem. Lett.	2006	CHEMBL3307715
CHEMBL211349		0	328.42	0	4.79	23	CC[C@@]12CCC(=O)C(c3ccccc3)=C1c1ccc3[nH]ncc3c1C2	EC50	'='	0.8	nM	9.10			UO_0000065					False	CHEMBL867408	Agonist activity at human ERbeta transfected in HEK293 cells assessed as transactivation of alkaline phosphatase reporter gene	F	BAO_0000219	cell-based format	Homo sapiens	None	None	HEK293	None	CHEMBL242	Estrogen receptor beta	Homo sapiens	SINGLE PROTEIN	CHEMBL1146005	1	Scientific Literature	Bioorg. Med. Chem. Lett.	2006	CHEMBL3307715
CHEMBL379314		0	267.33	0	3.05	24	CCC12CCC(=O)C(C)=C1c1ccc3[nH]nnc3c1C2	Activity	'='	86.0	%				UO_0000187					False	CHEMBL855879	Agonist activity at human ERbeta receptor expressed in HEK293 cells relative to estradiol by alkaline phosphatase reporter gene transactivation assay	F	BAO_0000219	cell-based format	Homo sapiens	None	None	HEK293	None	CHEMBL242	Estrogen receptor beta	Homo sapiens	SINGLE PROTEIN	CHEMBL1146919	1	Scientific Literature	Bioorg. Med. Chem. Lett.	2006	CHEMBL3307715
CHEMBL379827		0	266.34	0	3.65	6	CC[C@]12CCC(=O)C(C)=C1c1ccc3[nH]ncc3c1C2	IC50	'='	4460.0	nM	5.35			UO_0000065	20.09	0.37	1.70	11.70	False	CHEMBL868002	Binding affinity to human ERbeta	B	BAO_0000357	single protein format	Homo sapiens	None	None	None	None	CHEMBL242	Estrogen receptor beta	Homo sapiens	SINGLE PROTEIN	CHEMBL1146005	1	Scientific Literature	Bioorg. Med. Chem. Lett.	2006	None
CHEMBL377254		0	300.74	0	3.47	27	CC[C@@]12CCC(=O)C(Cl)=C1c1ccc3[nH]ncc3c1C2=O	IC50	'='	4.1	nM	8.39			UO_0000065	27.89	0.55	4.92	13.35	False	CHEMBL868002	Binding affinity to human ERbeta	B	BAO_0000357	single protein format	Homo sapiens	None	None	None	None	CHEMBL242	Estrogen receptor beta	Homo sapiens	SINGLE PROTEIN	CHEMBL1146005	1	Scientific Literature	Bioorg. Med. Chem. Lett.	2006	None
CHEMBL213829		0	326.42	0	4.96	36	CCCC[C@@]12CCC(=O)C(CC)=C1c1ccc3[nH]nc(F)c3c1C2	IC50	'='	0.3	nM	9.52			UO_0000065	29.17	0.54	4.56	20.82	False	CHEMBL868002	Binding affinity to human ERbeta	B	BAO_0000357	single protein format	Homo sapiens	None	None	None	None	CHEMBL242	Estrogen receptor beta	Homo sapiens	SINGLE PROTEIN	CHEMBL1146005	1	Scientific Literature	Bioorg. Med. Chem. Lett.	2006	None
CHEMBL153115		0	483.57	0	2.99	24	CN(CCCc1ccc(F)c(F)c1)c1nc(NCCc2ccc(O)cc2)nc(N2CCNCC2)n1	Ki	'='	20.0	nM	7.70			UO_0000065	15.92	0.30	4.71	8.61	False	CHEMBL838887	In vitro binding affinity towards human Estrogen receptor 2 using [3H]17-beta-estradiol as radioligand	B	BAO_0000357	single protein format	None	None	None	None	None	CHEMBL242	Estrogen receptor beta	Homo sapiens	SINGLE PROTEIN	CHEMBL1135674	1	Scientific Literature	J. Med. Chem.	2002	None
CHEMBL1547376		0	397.46	0	2.71	SID4261558	COc1cc2c3c(c1)/C(=C1/SC(NC(C)=O)=NC1=O)C(=O)N3C(C)(C)C=C2C	IC50	'='	3365.82	nM	5.47		Active	UO_0000065	13.77	0.27	2.76	6.21	False	CHEMBL1614359	PUBCHEM_BIOASSAY: Estrogen Receptor-beta Coactivator Binding Inhibitors Dose Response Confirmation. (Class of assay: confirmatory) [Related pubchem assays: 633 (Primary screen preceding this dose response confirmation assay.)]	B	BAO_0000357	single protein format	Homo sapiens	None	None	None	None	CHEMBL242	Estrogen receptor beta	Homo sapiens	SINGLE PROTEIN	CHEMBL1201862	7	PubChem BioAssays			None
CHEMBL3189499		0	439.53	0	3.30	SID3712116	CC(C)(C)c1nnc2sc(SC/C(O)=C(\C#N)c3nc4ccccc4[nH]3)nn2c1=O	IC50	'='	4000.21	nM	5.40		Active	UO_0000065	12.28	0.25	2.10	4.06	False	CHEMBL1614359	PUBCHEM_BIOASSAY: Estrogen Receptor-beta Coactivator Binding Inhibitors Dose Response Confirmation. (Class of assay: confirmatory) [Related pubchem assays: 633 (Primary screen preceding this dose response confirmation assay.)]	B	BAO_0000357	single protein format	Homo sapiens	None	None	None	None	CHEMBL242	Estrogen receptor beta	Homo sapiens	SINGLE PROTEIN	CHEMBL1201862	7	PubChem BioAssays			None
CHEMBL1509057		0	408.20	0	2.17	SID3711621	O=C(COC(=O)CN1C(=O)c2ccccc2C1=O)Nc1ncc(Cl)cc1Cl	IC50	'='	11060.13	nM	4.96		Active	UO_0000065	12.14	0.25	2.79	4.69	False	CHEMBL1614359	PUBCHEM_BIOASSAY: Estrogen Receptor-beta Coactivator Binding Inhibitors Dose Response Confirmation. (Class of assay: confirmatory) [Related pubchem assays: 633 (Primary screen preceding this dose response confirmation assay.)]	B	BAO_0000357	single protein format	Homo sapiens	None	None	None	None	CHEMBL242	Estrogen receptor beta	Homo sapiens	SINGLE PROTEIN	CHEMBL1201862	7	PubChem BioAssays			None
CHEMBL309245		0	268.22	0	3.10	22	O=c1c2ccc(O)cc2oc2c1oc1cc(O)ccc12	Fold selectivity	'='	17.0										False	CHEMBL876871	Fold selectivity for estrogen receptor beta(ERbeta)	B	BAO_0000357	single protein format	None	None	None	None	None	CHEMBL242	Estrogen receptor beta	Homo sapiens	SINGLE PROTEIN	CHEMBL1136115	1	Scientific Literature	Bioorg. Med. Chem. Lett.	2003	None
CHEMBL6615	HEXESTROL	0	270.37	0	4.79	rac-7	CCC(c1ccc(O)cc1)C(CC)c1ccc(O)cc1	RBA	'='	697.0	%				UO_0000187					False	CHEMBL1043956	Displacement of [3H]estradiol from human full length ERbeta relative binding affinity by competitive radiometric binding assay relative to estradiol	B	BAO_0000357	single protein format	Homo sapiens	None	None	None	None	CHEMBL242	Estrogen receptor beta	Homo sapiens	SINGLE PROTEIN	CHEMBL1154151	1	Scientific Literature	Eur. J. Med. Chem.	2009	None
CHEMBL394614		0	253.26	0	3.61	39	O/N=C/c1ccc(-c2ccc(O)cc2)c2occc12	IC50	'='	457.0	nM	6.34			UO_0000065	25.03	0.46	2.73	9.61	False	CHEMBL891639	Inhibition of human ERbeta by radioligand binding assay	B	BAO_0000357	single protein format	Homo sapiens	None	None	None	None	CHEMBL242	Estrogen receptor beta	Homo sapiens	SINGLE PROTEIN	CHEMBL1146346	1	Scientific Literature	Bioorg. Med. Chem. Lett.	2007	None
CHEMBL491519	CEDRECOUMARIN A	0	244.25	0	2.68	4	CC1(C)C=Cc2c(c(O)cc3oc(=O)ccc23)O1	Activity	'='	20.0	%				UO_0000187					False	CHEMBL965153	Agonist activity at ERbeta expressed in human HEK293 cells assessed as induction of estrogenic response at 10 to 100 ug/mL by luciferase reporter gene assay relative to 17beta estradiol	F	BAO_0000219	cell-based format	None	None	None	HEK293	None	CHEMBL242	Estrogen receptor beta	Homo sapiens	SINGLE PROTEIN	CHEMBL1150643	1	Scientific Literature	J. Nat. Prod.	2002	CHEMBL3307715
CHEMBL358468		0	473.63	0	3.34	8	CN1CCN(c2nc(NCCCc3ccccc3)nc(NC3CCc4ccc(O)cc4C3)n2)CC1	Ki	'>'	10000.0	nM				UO_0000065					False	CHEMBL838887	In vitro binding affinity towards human Estrogen receptor 2 using [3H]17-beta-estradiol as radioligand	B	BAO_0000357	single protein format	None	None	None	None	None	CHEMBL242	Estrogen receptor beta	Homo sapiens	SINGLE PROTEIN	CHEMBL1135674	1	Scientific Literature	J. Med. Chem.	2002	None
CHEMBL2112892		0	494.04	0	3.50	33	CN(CCCc1ccc(Cl)cc1)c1nc(NCCc2ccc(O)cc2)nc(N2C[C@@H]3C[C@H]2CN3)n1	Ki	'='	105.0	nM	6.98			UO_0000065	14.13	0.27	3.48	7.80	False	CHEMBL838887	In vitro binding affinity towards human Estrogen receptor 2 using [3H]17-beta-estradiol as radioligand	B	BAO_0000357	single protein format	None	None	None	None	None	CHEMBL242	Estrogen receptor beta	Homo sapiens	SINGLE PROTEIN	CHEMBL1135674	1	Scientific Literature	J. Med. Chem.	2002	None
CHEMBL1377973		0	404.22	0	1.68	SID4257568	O=C(c1cc2ncc(Br)cn2n1)N1CCN(C(=O)c2ccco2)CC1	IC50	'='	348.59	nM	6.46		Not Active	UO_0000065	15.98	0.35	4.78	7.69	False	CHEMBL1614377	PUBCHEM_BIOASSAY: Estrogen Receptor-beta Coactivator Binding Inhibitors ELISA Secondary Assay. (Class of assay: confirmatory) [Related pubchem assays: 633 (Primary screen preceding this ELISA dose response confirmation assay.), 733 (Primary dose response assay preceding this ELISA dose response confirmation assay.)]	B	BAO_0000357	single protein format	Homo sapiens	None	None	None	None	CHEMBL242	Estrogen receptor beta	Homo sapiens	SINGLE PROTEIN	CHEMBL1201862	7	PubChem BioAssays			None
CHEMBL1396046		0	317.46	0	3.31	SID48410362	CC1CCCCN1CC(=O)Nc1sc2c(c1C#N)CCCC2	IC50	'='	30.14	nM	7.52		Not Active	UO_0000065	23.69	0.47	4.21	13.40	False	CHEMBL1614377	PUBCHEM_BIOASSAY: Estrogen Receptor-beta Coactivator Binding Inhibitors ELISA Secondary Assay. (Class of assay: confirmatory) [Related pubchem assays: 633 (Primary screen preceding this ELISA dose response confirmation assay.), 733 (Primary dose response assay preceding this ELISA dose response confirmation assay.)]	B	BAO_0000357	single protein format	Homo sapiens	None	None	None	None	CHEMBL242	Estrogen receptor beta	Homo sapiens	SINGLE PROTEIN	CHEMBL1201862	7	PubChem BioAssays			None
CHEMBL1641661		0	254.29	0	3.53	9	Oc1ccc(/C=C/C=C/c2cc(O)cc(O)c2)cc1	RBA	'='	0.78										False	CHEMBL1647194	Displacement of fluorescent estrogen ES2 from human recombinant ERbeta by fluorescence polarization assay relative to estradiol	A	BAO_0000357	single protein format	Homo sapiens	None	None	None	None	CHEMBL242	Estrogen receptor beta	Homo sapiens	SINGLE PROTEIN	CHEMBL1641570	1	Scientific Literature	Bioorg. Med. Chem.	2011	None
CHEMBL1641659		0	310.39	0	4.83	7	CC(C)(C)c1cc(/C=C/C=C/c2cc(O)cc(O)c2)ccc1O	Activity						Not Active						False	CHEMBL1647075	Antagonist activity at human ERbeta receptor expressed in human HEK293 cells co-expressing ERE assessed as inhibition of estradiol-induced of luciferase gene expression at 1 uM after 18 hrs relative to ICI182780	A	BAO_0000219	cell-based format	Homo sapiens	None	None	HEK293	None	CHEMBL242	Estrogen receptor beta	Homo sapiens	SINGLE PROTEIN	CHEMBL1641570	1	Scientific Literature	Bioorg. Med. Chem.	2011	CHEMBL3307715
CHEMBL1981243		0	355.35	0	1.38	SID863170	O=c1nc2s/c(=C\c3ccco3)c(=O)n2nc1Cc1ccc(F)cc1	IC50	'='	986.73	nM	6.01		Not Active	UO_0000065	16.90	0.33	4.63	7.75	False	CHEMBL1614377	PUBCHEM_BIOASSAY: Estrogen Receptor-beta Coactivator Binding Inhibitors ELISA Secondary Assay. (Class of assay: confirmatory) [Related pubchem assays: 633 (Primary screen preceding this ELISA dose response confirmation assay.), 733 (Primary dose response assay preceding this ELISA dose response confirmation assay.)]	B	BAO_0000357	single protein format	Homo sapiens	None	None	None	None	CHEMBL242	Estrogen receptor beta	Homo sapiens	SINGLE PROTEIN	CHEMBL1201862	7	PubChem BioAssays			None
CHEMBL1300662		0	278.27	0	1.07	SID4244583	C=CCn1c(=O)c(C#N)cc2c(=O)n3ccccc3nc21	IC50	'<'	23.0	nM			Not Active	UO_0000065					False	CHEMBL1614377	PUBCHEM_BIOASSAY: Estrogen Receptor-beta Coactivator Binding Inhibitors ELISA Secondary Assay. (Class of assay: confirmatory) [Related pubchem assays: 633 (Primary screen preceding this ELISA dose response confirmation assay.), 733 (Primary dose response assay preceding this ELISA dose response confirmation assay.)]	B	BAO_0000357	single protein format	Homo sapiens	None	None	None	None	CHEMBL242	Estrogen receptor beta	Homo sapiens	SINGLE PROTEIN	CHEMBL1201862	7	PubChem BioAssays			None
CHEMBL1255778	BENSERAZIDE HYDROCHLORIDE	0	293.71	1	-1.76	SID855739	Cl.NC(CO)C(=O)NNCc1ccc(O)c(O)c1O	IC50	'='	3053.97	nM	5.51		Not Active	UO_0000065	21.44	0.42	7.28	3.72	False	CHEMBL1614377	PUBCHEM_BIOASSAY: Estrogen Receptor-beta Coactivator Binding Inhibitors ELISA Secondary Assay. (Class of assay: confirmatory) [Related pubchem assays: 633 (Primary screen preceding this ELISA dose response confirmation assay.), 733 (Primary dose response assay preceding this ELISA dose response confirmation assay.)]	B	BAO_0000357	single protein format	Homo sapiens	None	None	None	None	CHEMBL242	Estrogen receptor beta	Homo sapiens	SINGLE PROTEIN	CHEMBL1201862	7	PubChem BioAssays			None
CHEMBL311878		0	284.22	0	2.81	6	O=c1c2oc3ccc(O)cc3c2oc2cc(O)cc(O)c12	Fold selectivity	'='	42.0										False	CHEMBL876871	Fold selectivity for estrogen receptor beta(ERbeta)	B	BAO_0000357	single protein format	None	None	None	None	None	CHEMBL242	Estrogen receptor beta	Homo sapiens	SINGLE PROTEIN	CHEMBL1136115	1	Scientific Literature	Bioorg. Med. Chem. Lett.	2003	None
CHEMBL1641656		0	340.46	1	5.57	4	CC(C)(C)c1cc(/C=C/c2cc(O)cc(O)c2)cc(C(C)(C)C)c1O	Activity						Not Active						False	CHEMBL1647075	Antagonist activity at human ERbeta receptor expressed in human HEK293 cells co-expressing ERE assessed as inhibition of estradiol-induced of luciferase gene expression at 1 uM after 18 hrs relative to ICI182780	A	BAO_0000219	cell-based format	Homo sapiens	None	None	HEK293	None	CHEMBL242	Estrogen receptor beta	Homo sapiens	SINGLE PROTEIN	CHEMBL1641570	1	Scientific Literature	Bioorg. Med. Chem.	2011	CHEMBL3307715
CHEMBL78905		0	347.12	0	3.87	15	O=c1c2ccc(O)cc2oc2c1oc1c(Br)cc(O)cc12	IC50	'='	1740.0	nM	5.76			UO_0000065	16.59	0.37	1.89	6.87	False	CHEMBL678095	Binding affinity towards human estrogen receptor beta (ERbeta)	B	BAO_0000357	single protein format	None	None	None	None	None	CHEMBL242	Estrogen receptor beta	Homo sapiens	SINGLE PROTEIN	CHEMBL1136115	1	Scientific Literature	Bioorg. Med. Chem. Lett.	2003	None
CHEMBL209429		0	338.47	1	5.46	24	CCCCC12CCC(=O)C(c3cccs3)=C1c1ccc(O)cc1C2	IC50	'='	1.6	nM	8.80			UO_0000065	25.99	0.50	3.34	23.58	False	CHEMBL852961	Binding affinity to ERbeta by scintillation proximity assay	B	BAO_0000357	single protein format	Homo sapiens	None	None	None	None	CHEMBL242	Estrogen receptor beta	Homo sapiens	SINGLE PROTEIN	CHEMBL1138102	1	Scientific Literature	Bioorg. Med. Chem. Lett.	2006	None
CHEMBL1476347		0	417.52	0	4.17	SID859497	N#Cc1ccc(-c2cccnc2)nc1SCC(=O)Nc1sc2c(c1C#N)CCC2	IC50	'='	3694.96	nM	5.43		Not Active	UO_0000065	13.01	0.26	1.26	5.30	False	CHEMBL1614377	PUBCHEM_BIOASSAY: Estrogen Receptor-beta Coactivator Binding Inhibitors ELISA Secondary Assay. (Class of assay: confirmatory) [Related pubchem assays: 633 (Primary screen preceding this ELISA dose response confirmation assay.), 733 (Primary dose response assay preceding this ELISA dose response confirmation assay.)]	B	BAO_0000357	single protein format	Homo sapiens	None	None	None	None	CHEMBL242	Estrogen receptor beta	Homo sapiens	SINGLE PROTEIN	CHEMBL1201862	7	PubChem BioAssays			None
CHEMBL1420184		0	357.46	0	3.46	SID7969724	CNC(=O)c1c(NC(=O)c2nc3ccccc3s2)sc2c1CCC2	IC50	'<'	23.0	nM			Not Active	UO_0000065					False	CHEMBL1614377	PUBCHEM_BIOASSAY: Estrogen Receptor-beta Coactivator Binding Inhibitors ELISA Secondary Assay. (Class of assay: confirmatory) [Related pubchem assays: 633 (Primary screen preceding this ELISA dose response confirmation assay.), 733 (Primary dose response assay preceding this ELISA dose response confirmation assay.)]	B	BAO_0000357	single protein format	Homo sapiens	None	None	None	None	CHEMBL242	Estrogen receptor beta	Homo sapiens	SINGLE PROTEIN	CHEMBL1201862	7	PubChem BioAssays			None
CHEMBL1526851		0	285.32	0	3.59	SID7975962	Oc1ccc(-c2nc(-c3ccc(O)c(O)c3)cs2)cc1	IC50	'='	90657.77	nM	4.04		Not Active	UO_0000065	14.17	0.28	0.45	5.49	False	CHEMBL1614377	PUBCHEM_BIOASSAY: Estrogen Receptor-beta Coactivator Binding Inhibitors ELISA Secondary Assay. (Class of assay: confirmatory) [Related pubchem assays: 633 (Primary screen preceding this ELISA dose response confirmation assay.), 733 (Primary dose response assay preceding this ELISA dose response confirmation assay.)]	B	BAO_0000357	single protein format	Homo sapiens	None	None	None	None	CHEMBL242	Estrogen receptor beta	Homo sapiens	SINGLE PROTEIN	CHEMBL1201862	7	PubChem BioAssays			None
CHEMBL1878162		0	362.37	0	1.05	SID843253	N#CC1=C(N)n2c(s/c(=C\c3ccco3)c2=O)=C(C#N)C1c1ccco1	IC50	'='	1923.98	nM	5.72		Not Active	UO_0000065	15.77	0.30	4.67	4.69	False	CHEMBL1614377	PUBCHEM_BIOASSAY: Estrogen Receptor-beta Coactivator Binding Inhibitors ELISA Secondary Assay. (Class of assay: confirmatory) [Related pubchem assays: 633 (Primary screen preceding this ELISA dose response confirmation assay.), 733 (Primary dose response assay preceding this ELISA dose response confirmation assay.)]	B	BAO_0000357	single protein format	Homo sapiens	None	None	None	None	CHEMBL242	Estrogen receptor beta	Homo sapiens	SINGLE PROTEIN	CHEMBL1201862	7	PubChem BioAssays			None
CHEMBL1421557		0	292.29	0	3.09	SID7964974	COc1cccc2cc3c(=O)n(-c4ccccc4)nc-3oc12	IC50	'>'	50000.0	nM			Not Active	UO_0000065					False	CHEMBL1614377	PUBCHEM_BIOASSAY: Estrogen Receptor-beta Coactivator Binding Inhibitors ELISA Secondary Assay. (Class of assay: confirmatory) [Related pubchem assays: 633 (Primary screen preceding this ELISA dose response confirmation assay.), 733 (Primary dose response assay preceding this ELISA dose response confirmation assay.)]	B	BAO_0000357	single protein format	Homo sapiens	None	None	None	None	CHEMBL242	Estrogen receptor beta	Homo sapiens	SINGLE PROTEIN	CHEMBL1201862	7	PubChem BioAssays			None
CHEMBL1530097		0	321.38	0	2.76	SID3715018	Oc1c(C(c2ccccn2)N2CCOCC2)ccc2cccnc12	IC50	'>'	50000.0	nM			Not Active	UO_0000065					False	CHEMBL1614377	PUBCHEM_BIOASSAY: Estrogen Receptor-beta Coactivator Binding Inhibitors ELISA Secondary Assay. (Class of assay: confirmatory) [Related pubchem assays: 633 (Primary screen preceding this ELISA dose response confirmation assay.), 733 (Primary dose response assay preceding this ELISA dose response confirmation assay.)]	B	BAO_0000357	single protein format	Homo sapiens	None	None	None	None	CHEMBL242	Estrogen receptor beta	Homo sapiens	SINGLE PROTEIN	CHEMBL1201862	7	PubChem BioAssays			None
CHEMBL1448985		0	409.45	1	5.12	SID14738617	O=C(NCCc1ccccc1)c1ccc2nc(-c3ccco3)c(-c3ccco3)nc2c1	IC50	'='	2589.96	nM	5.59		Not Active	UO_0000065	13.64	0.25	0.47	6.88	False	CHEMBL1614377	PUBCHEM_BIOASSAY: Estrogen Receptor-beta Coactivator Binding Inhibitors ELISA Secondary Assay. (Class of assay: confirmatory) [Related pubchem assays: 633 (Primary screen preceding this ELISA dose response confirmation assay.), 733 (Primary dose response assay preceding this ELISA dose response confirmation assay.)]	B	BAO_0000357	single protein format	Homo sapiens	None	None	None	None	CHEMBL242	Estrogen receptor beta	Homo sapiens	SINGLE PROTEIN	CHEMBL1201862	7	PubChem BioAssays			None
CHEMBL334402		0	237.26	0	3.16	(Z)-36	N#C/C(=C\c1ccc(O)cc1)c1ccc(O)cc1	RBA	'='	17.0	%				UO_0000187					True	CHEMBL678669	Relative binding affinity (RBA) at human estrogen receptor beta (radiometric binding assay with [3H]estradiol using full-length human ER Beta)	B	BAO_0000357	single protein format	None	None	None	None	None	CHEMBL242	Estrogen receptor beta	Homo sapiens	SINGLE PROTEIN	CHEMBL1134292	1	Scientific Literature	J. Med. Chem.	2001	None
CHEMBL1627712		0	362.49	0	4.21	66	C[C@]12C[C@H](CCOCCF)[C@@H]3c4ccc(O)cc4CC[C@H]3[C@@H]1CC[C@@H]2O	RBA	'='	34.0	%				UO_0000187					False	CHEMBL840194	Inhibition of [3H]E2 binding to human Estrogen receptor-beta ligand binding domain (LBD) expressed in Escherichia coli lysates	B	BAO_0000019	assay format	Homo sapiens	None	None	None	None	CHEMBL242	Estrogen receptor beta	Homo sapiens	SINGLE PROTEIN	CHEMBL1142700	1	Scientific Literature	J. Med. Chem.	2005	None
CHEMBL183044		0	463.60	1	5.93	26	C[C@H](CN1CCCC1)Oc1ccc([C@@H]2Oc3ccc(O)cc3S[C@@H]2c2ccc(O)cc2)cc1	IC50	'='	363.0	nM	6.44			UO_0000065	13.89	0.27	0.51	10.36	False	CHEMBL831972	Inhibition of binding to recombinant human estrogen receptor beta	B	BAO_0000357	single protein format	Homo sapiens	None	None	None	None	CHEMBL242	Estrogen receptor beta	Homo sapiens	SINGLE PROTEIN	CHEMBL1144457	1	Scientific Literature	Bioorg. Med. Chem. Lett.	2005	None
CHEMBL246341		0	314.47	0	3.84	8	C[C@]12CC[C@H]3[C@@H](CC=C4[C@H]5CC=C[C@]43CC[C@@H]5O)[C@@H]1CC[C@@H]2O	IC50	'='	157.0	nM	6.80			UO_0000065	21.64	0.40	2.96	16.82	False	CHEMBL886322	Binding affinity to human recombinant ERbeta by scintillation proximity assay	B	BAO_0000357	single protein format	Homo sapiens	None	None	None	None	CHEMBL242	Estrogen receptor beta	Homo sapiens	SINGLE PROTEIN	CHEMBL1139947	1	Scientific Literature	Bioorg. Med. Chem. Lett.	2007	None
CHEMBL245378		0	302.46	0	3.67	11	C[C@]12CC[C@H]3[C@@H](CC=C4[C@H]5CC[C@]43CC[C@@H]5O)[C@@H]1CC[C@@H]2O	EC50	'='	28.0	nM	7.55			UO_0000065					False	CHEMBL886325	Agonist activity at human recombinant ERbeta expressed in HEK293 cells by transactivation assay	F	BAO_0000219	cell-based format	Homo sapiens	None	None	HEK293	None	CHEMBL242	Estrogen receptor beta	Homo sapiens	SINGLE PROTEIN	CHEMBL1139947	1	Scientific Literature	Bioorg. Med. Chem. Lett.	2007	CHEMBL3307715
CHEMBL246140		0	300.44	0	4.05	4	C=C[C@]12CCC(=O)C=C1CC[C@@H]1[C@@H]2CC[C@]2(C)[C@@H](O)CC[C@@H]12	EC50	'='	379.0	nM	6.42			UO_0000065					False	CHEMBL886325	Agonist activity at human recombinant ERbeta expressed in HEK293 cells by transactivation assay	F	BAO_0000219	cell-based format	Homo sapiens	None	None	HEK293	None	CHEMBL242	Estrogen receptor beta	Homo sapiens	SINGLE PROTEIN	CHEMBL1139947	1	Scientific Literature	Bioorg. Med. Chem. Lett.	2007	CHEMBL3307715
CHEMBL392000		0	342.52	0	4.64	7	C=CC[C@@H]1C2=CC[C@@H]3[C@H](CC[C@]4(C)[C@@H](O)CC[C@@H]34)[C@@]2(C=C)CC[C@@H]1O	EC50	'>'	1000.0	nM				UO_0000065					False	CHEMBL886325	Agonist activity at human recombinant ERbeta expressed in HEK293 cells by transactivation assay	F	BAO_0000219	cell-based format	Homo sapiens	None	None	HEK293	None	CHEMBL242	Estrogen receptor beta	Homo sapiens	SINGLE PROTEIN	CHEMBL1139947	1	Scientific Literature	Bioorg. Med. Chem. Lett.	2007	CHEMBL3307715
CHEMBL245577		0	316.44	0	2.85	22	C[C@]12CC[C@H]3[C@@H](CC=C4[C@@H]5C(=O)CC[C@@]43C[C@@H]5O)[C@@H]1CC[C@@H]2O	EC50	'>'	1000.0	nM				UO_0000065					False	CHEMBL886325	Agonist activity at human recombinant ERbeta expressed in HEK293 cells by transactivation assay	F	BAO_0000219	cell-based format	Homo sapiens	None	None	HEK293	None	CHEMBL242	Estrogen receptor beta	Homo sapiens	SINGLE PROTEIN	CHEMBL1139947	1	Scientific Literature	Bioorg. Med. Chem. Lett.	2007	CHEMBL3307715
CHEMBL379595		0	345.20	0	3.62	28	CCC12CCC(=O)C(Br)=C1c1ccc3[nH]ncc3c1C2=O	IC50	'='	8.0	nM	8.10			UO_0000065	23.46	0.53	4.48	12.89	False	CHEMBL868002	Binding affinity to human ERbeta	B	BAO_0000357	single protein format	Homo sapiens	None	None	None	None	CHEMBL242	Estrogen receptor beta	Homo sapiens	SINGLE PROTEIN	CHEMBL1146005	1	Scientific Literature	Bioorg. Med. Chem. Lett.	2006	None
CHEMBL187673		0	227.22	0	2.91	40	Oc1ccc(-c2nc3ccc(O)cc3o2)cc1	IC50	'='	50.0	nM	7.30			UO_0000065	32.13	0.59	4.39	10.98	False	CHEMBL973102	Binding affinity to ERbeta	B	BAO_0000357	single protein format	None	None	None	None	None	CHEMBL242	Estrogen receptor beta	Homo sapiens	SINGLE PROTEIN	CHEMBL1157212	1	Scientific Literature	Eur. J. Med. Chem.	2008	None
CHEMBL187313		0	277.28	0	4.06	37	Oc1ccc2cc(-c3nc4cc(O)ccc4o3)ccc2c1	IC50	'='	521.0	nM	6.28			UO_0000065	22.66	0.41	2.22	9.45	False	CHEMBL973102	Binding affinity to ERbeta	B	BAO_0000357	single protein format	None	None	None	None	None	CHEMBL242	Estrogen receptor beta	Homo sapiens	SINGLE PROTEIN	CHEMBL1157212	1	Scientific Literature	Eur. J. Med. Chem.	2008	None
CHEMBL183368		0	291.31	0	4.37	36	Cc1cc(O)c2cccc(-c3nc4ccc(O)cc4o3)c2c1	IC50	'='	6.0	nM	8.22			UO_0000065	28.22	0.51	3.85	12.37	False	CHEMBL973102	Binding affinity to ERbeta	B	BAO_0000357	single protein format	None	None	None	None	None	CHEMBL242	Estrogen receptor beta	Homo sapiens	SINGLE PROTEIN	CHEMBL1157212	1	Scientific Literature	Eur. J. Med. Chem.	2008	None
CHEMBL189073		0	277.28	0	4.06	28	Oc1ccc2c(-c3cccc4ccc(O)cc34)noc2c1	IC50	'='	879.0	nM	6.06			UO_0000065	21.84	0.39	2.00	9.11	False	CHEMBL973102	Binding affinity to ERbeta	B	BAO_0000357	single protein format	None	None	None	None	None	CHEMBL242	Estrogen receptor beta	Homo sapiens	SINGLE PROTEIN	CHEMBL1157212	1	Scientific Literature	Eur. J. Med. Chem.	2008	None
CHEMBL187219		0	277.28	0	4.06	23	Oc1ccc2c(-c3ccc4c(O)cccc4c3)noc2c1	IC50	'='	20.0	nM	7.70			UO_0000065	27.77	0.50	3.64	11.58	False	CHEMBL973102	Binding affinity to ERbeta	B	BAO_0000357	single protein format	None	None	None	None	None	CHEMBL242	Estrogen receptor beta	Homo sapiens	SINGLE PROTEIN	CHEMBL1157212	1	Scientific Literature	Eur. J. Med. Chem.	2008	None
CHEMBL187105		0	277.28	0	4.06	22	Oc1ccc2cc(-c3noc4cc(O)ccc34)ccc2c1	IC50	'='	1.4	nM	8.85			UO_0000065	31.93	0.58	4.79	13.32	False	CHEMBL973102	Binding affinity to ERbeta	B	BAO_0000357	single protein format	None	None	None	None	None	CHEMBL242	Estrogen receptor beta	Homo sapiens	SINGLE PROTEIN	CHEMBL1157212	1	Scientific Literature	Eur. J. Med. Chem.	2008	None
CHEMBL186598		0	297.35	0	4.42	20	CCCc1cc(-c2noc3cc(O)ccc23)c(CC)cc1O	IC50	'='	3.6	nM	8.44			UO_0000065	28.40	0.52	4.02	12.70	False	CHEMBL973102	Binding affinity to ERbeta	B	BAO_0000357	single protein format	None	None	None	None	None	CHEMBL242	Estrogen receptor beta	Homo sapiens	SINGLE PROTEIN	CHEMBL1157212	1	Scientific Literature	Eur. J. Med. Chem.	2008	None
CHEMBL361078		0	322.11	0	3.37	17	Oc1ccc2c(-c3cc(Br)c(O)cc3O)noc2c1	IC50	'='	1.8	nM	8.74			UO_0000065	27.15	0.63	5.37	10.08	False	CHEMBL973102	Binding affinity to ERbeta	B	BAO_0000357	single protein format	None	None	None	None	None	CHEMBL242	Estrogen receptor beta	Homo sapiens	SINGLE PROTEIN	CHEMBL1157212	1	Scientific Literature	Eur. J. Med. Chem.	2008	None
CHEMBL365625		0	266.26	0	2.97	15	N#CCc1cc(O)ccc1-c1noc2cc(O)ccc12	IC50	'='	96.0	nM	7.02			UO_0000065	26.36	0.48	4.05	7.77	False	CHEMBL973102	Binding affinity to ERbeta	B	BAO_0000357	single protein format	None	None	None	None	None	CHEMBL242	Estrogen receptor beta	Homo sapiens	SINGLE PROTEIN	CHEMBL1157212	1	Scientific Literature	Eur. J. Med. Chem.	2008	None
CHEMBL186945		0	241.25	0	3.21	10	Cc1cc(-c2noc3cc(O)ccc23)ccc1O	IC50	'='	31.0	nM	7.51			UO_0000065	31.12	0.57	4.30	11.29	False	CHEMBL973102	Binding affinity to ERbeta	B	BAO_0000357	single protein format	None	None	None	None	None	CHEMBL242	Estrogen receptor beta	Homo sapiens	SINGLE PROTEIN	CHEMBL1157212	1	Scientific Literature	Eur. J. Med. Chem.	2008	None
CHEMBL438616		0	253.31	0	2.66	23	CCC12CCC(=O)C=C1c1ccc3[nH]nnc3c1C2	IC50	'='	3041.0	nM	5.52			UO_0000065	21.78	0.40	2.86	9.41	False	CHEMBL855874	Binding affinity to human recombinant ERbeta by scintillation proximity assay	B	BAO_0000357	single protein format	Homo sapiens	None	None	None	None	CHEMBL242	Estrogen receptor beta	Homo sapiens	SINGLE PROTEIN	CHEMBL1146919	1	Scientific Literature	Bioorg. Med. Chem. Lett.	2006	None
CHEMBL380188		0	323.44	0	4.61	43	CCCCC12CCC(=O)C(CCC)=C1c1ccc3[nH]nnc3c1C2	IC50	'='	58.0	nM	7.24			UO_0000065	22.37	0.41	2.63	12.34	False	CHEMBL855874	Binding affinity to human recombinant ERbeta by scintillation proximity assay	B	BAO_0000357	single protein format	Homo sapiens	None	None	None	None	CHEMBL242	Estrogen receptor beta	Homo sapiens	SINGLE PROTEIN	CHEMBL1146919	1	Scientific Literature	Bioorg. Med. Chem. Lett.	2006	None
CHEMBL215428		0	345.40	0	3.89	44	CCC12CCC(=O)C(c3ccc(O)cc3)=C1c1ccc3[nH]nnc3c1C2	IC50	'='	11.0	nM	7.96			UO_0000065	23.04	0.42	4.07	10.09	False	CHEMBL855874	Binding affinity to human recombinant ERbeta by scintillation proximity assay	B	BAO_0000357	single protein format	Homo sapiens	None	None	None	None	CHEMBL242	Estrogen receptor beta	Homo sapiens	SINGLE PROTEIN	CHEMBL1146919	1	Scientific Literature	Bioorg. Med. Chem. Lett.	2006	None
CHEMBL377166		0	281.36	0	3.44	(R)-25	CCC1=C2c3ccc4[nH]nnc4c3C[C@@]2(CC)CCC1=O	IC50	'='	1524.0	nM	5.82			UO_0000065	20.67	0.38	2.38	9.92	False	CHEMBL855874	Binding affinity to human recombinant ERbeta by scintillation proximity assay	B	BAO_0000357	single protein format	Homo sapiens	None	None	None	None	CHEMBL242	Estrogen receptor beta	Homo sapiens	SINGLE PROTEIN	CHEMBL1146919	1	Scientific Literature	Bioorg. Med. Chem. Lett.	2006	None
CHEMBL385028		0	332.20	0	3.38	36	CCC12CCC(=O)C(Br)=C1c1ccc3[nH]nnc3c1C2	EC50	'='	46.0	nM	7.34			UO_0000065					False	CHEMBL855877	Agonist activity at human recombinant ERbeta expressed in HEK293 cells by alkaline phosphatase reporter gene transactivation assay	F	BAO_0000219	cell-based format	Homo sapiens	None	None	HEK293	None	CHEMBL242	Estrogen receptor beta	Homo sapiens	SINGLE PROTEIN	CHEMBL1146919	1	Scientific Literature	Bioorg. Med. Chem. Lett.	2006	CHEMBL3307715
CHEMBL214693		0	360.25	0	4.16	1	CCCCC12CCC(=O)C(Br)=C1c1ccc3[nH]nnc3c1C2	Activity	'='	81.0	%				UO_0000187					False	CHEMBL855879	Agonist activity at human ERbeta receptor expressed in HEK293 cells relative to estradiol by alkaline phosphatase reporter gene transactivation assay	F	BAO_0000219	cell-based format	Homo sapiens	None	None	HEK293	None	CHEMBL242	Estrogen receptor beta	Homo sapiens	SINGLE PROTEIN	CHEMBL1146919	1	Scientific Literature	Bioorg. Med. Chem. Lett.	2006	CHEMBL3307715
CHEMBL1650939		0	280.80	0	4.09	1d	C[C@]12CC[C@H](c3ccc(O)cc3Cl)C[C@H]1CC[C@@H]2O	RBA	'='	168.0	%				UO_0000187					True	CHEMBL1664695	Displacement of [3H]estradiol from human ERbeta after 18 to 24 hrs relative to estradiol	B	BAO_0000357	single protein format	Homo sapiens	None	None	None	None	CHEMBL242	Estrogen receptor beta	Homo sapiens	SINGLE PROTEIN	CHEMBL1649425	1	Scientific Literature	J. Med. Chem.	2011	None
CHEMBL1650940		0	260.38	0	3.75	1e	Cc1cc(O)ccc1[C@H]1CC[C@]2(C)[C@@H](O)CC[C@@H]2C1	RBA	'='	33.6	%				UO_0000187					False	CHEMBL1664695	Displacement of [3H]estradiol from human ERbeta after 18 to 24 hrs relative to estradiol	B	BAO_0000357	single protein format	Homo sapiens	None	None	None	None	CHEMBL242	Estrogen receptor beta	Homo sapiens	SINGLE PROTEIN	CHEMBL1649425	1	Scientific Literature	J. Med. Chem.	2011	None
CHEMBL1650942		0	282.33	0	3.72	1g	C[C@]12CC[C@H](c3cc(F)c(O)c(F)c3)C[C@H]1CC[C@@H]2O	RBA	'='	0.277	%				UO_0000187					False	CHEMBL1664695	Displacement of [3H]estradiol from human ERbeta after 18 to 24 hrs relative to estradiol	B	BAO_0000357	single protein format	Homo sapiens	None	None	None	None	CHEMBL242	Estrogen receptor beta	Homo sapiens	SINGLE PROTEIN	CHEMBL1649425	1	Scientific Literature	J. Med. Chem.	2011	None
CHEMBL1084534		0	286.31	0	2.40	2i	O=C1/C(=C\c2ccc(O)cc2)S(=O)(=O)c2ccccc21	Activity	'='	2.1	uM				UO_0000064					False	CHEMBL1119432	Agonist activity at ERbeta expressed in yeast assessed as alpha-galactosidase activity relative to E2	F	BAO_0000019	assay format	None	None	None	None	None	CHEMBL242	Estrogen receptor beta	Homo sapiens	SINGLE PROTEIN	CHEMBL1155450	1	Scientific Literature	J. Med. Chem.	2010	None
CHEMBL316119		0	481.59	1	6.07	15	Oc1ccc([C@@H]2Sc3cc(O)c(F)cc3O[C@@H]2c2ccc(OCCN3CCCCC3)cc2)cc1	IC50						Not Determined						False	CHEMBL677046	Agonist effect in transcriptional activation in HEK293 cells expressing human estrogen receptor beta; ND denotes not determined	F	BAO_0000219	cell-based format	Homo sapiens	None	None	HEK293	None	CHEMBL242	Estrogen receptor beta	Homo sapiens	SINGLE PROTEIN	CHEMBL1146754	1	Scientific Literature	Bioorg. Med. Chem. Lett.	2004	CHEMBL3307715
CHEMBL345000		0	294.40	1	5.28	26	C1=C(c2ccccc2)C2(Cc3ccccc3C2)c2ccccc21	IC50	'>'	10000.0	nM				UO_0000065					False	CHEMBL678128	Binding affinity for Human Estrogen receptor-beta	B	BAO_0000357	single protein format	Homo sapiens	None	None	None	None	CHEMBL242	Estrogen receptor beta	Homo sapiens	SINGLE PROTEIN	CHEMBL1136557	1	Scientific Literature	Bioorg. Med. Chem. Lett.	2003	None
CHEMBL74758		0	269.30	0	3.39	4c	CCC1Oc2cc(O)ccc2N=C1c1ccc(O)cc1	IC50	'='	200.0	nM	6.70			UO_0000065	24.88	0.46	3.31	10.80	False	CHEMBL682169	Binding affinity towards estrogen receptor beta by [3H]17-beta-estradiol displacement.	B	BAO_0000357	single protein format	None	None	None	None	None	CHEMBL242	Estrogen receptor beta	Homo sapiens	SINGLE PROTEIN	CHEMBL1148236	1	Scientific Literature	Bioorg. Med. Chem. Lett.	2004	None
CHEMBL1079393		0	332.48	0	3.44	23	C[C@]12CC[C@H]3[C@@H](CC=C4C[C@@H](O)CC[C@@]43C)[C@@H]1CC[C@]21O[C@H]1CO	Activity						Not Active						False	CHEMBL1100414	Antagonist activity at ERbeta in HEK293 cells assessed as inhibition of ERE-dependent luciferase expression at 1 uM relative to ICI-182780	F	BAO_0000219	cell-based format	Homo sapiens	None	None	HEK293	None	CHEMBL242	Estrogen receptor beta	Homo sapiens	SINGLE PROTEIN	CHEMBL1154375	1	Scientific Literature	J. Med. Chem.	2009	CHEMBL3307715
CHEMBL82483		0	268.22	0	3.10	21	O=c1c2cc(O)ccc2oc2c1oc1cc(O)ccc12	IC50	'='	192.0	nM	6.72			UO_0000065	25.04	0.46	3.62	8.01	False	CHEMBL678095	Binding affinity towards human estrogen receptor beta (ERbeta)	B	BAO_0000357	single protein format	None	None	None	None	None	CHEMBL242	Estrogen receptor beta	Homo sapiens	SINGLE PROTEIN	CHEMBL1136115	1	Scientific Literature	Bioorg. Med. Chem. Lett.	2003	None
CHEMBL81	RALOXIFENE	4	473.59	1	6.08	4	O=C(c1ccc(OCCN2CCCCC2)cc1)c1c(-c2ccc(O)cc2)sc2cc(O)ccc12	IC50	'='	12.0	nM	7.92			UO_0000065	16.73	0.32	1.84	11.32	True	CHEMBL678128	Binding affinity for Human Estrogen receptor-beta	B	BAO_0000357	single protein format	Homo sapiens	None	None	None	None	CHEMBL242	Estrogen receptor beta	Homo sapiens	SINGLE PROTEIN	CHEMBL1136557	1	Scientific Literature	Bioorg. Med. Chem. Lett.	2003	None
CHEMBL1096375		0	287.77	0	4.84	19	Oc1cccc(-c2cc(-c3ccc(Cl)s3)ccn2)c1	RBA	'<'	0.01	%				UO_0000187					False	CHEMBL1106460	Displacement of [3H]estradiol from human recombinant ERbeta assessed as relative binding affinity by liquid scintillation counting relative to estradiol	B	BAO_0000357	single protein format	Homo sapiens	None	None	None	None	CHEMBL242	Estrogen receptor beta	Homo sapiens	SINGLE PROTEIN	CHEMBL1157771	1	Scientific Literature	Bioorg. Med. Chem.	2010	None
CHEMBL1096026		0	287.77	0	4.84	17	Oc1cccc(-c2ccnc(-c3ccc(Cl)s3)c2)c1	RBA	'<'	0.01	%				UO_0000187					False	CHEMBL1106460	Displacement of [3H]estradiol from human recombinant ERbeta assessed as relative binding affinity by liquid scintillation counting relative to estradiol	B	BAO_0000357	single protein format	Homo sapiens	None	None	None	None	CHEMBL242	Estrogen receptor beta	Homo sapiens	SINGLE PROTEIN	CHEMBL1157771	1	Scientific Literature	Bioorg. Med. Chem.	2010	None
CHEMBL1097014		0	286.78	1	5.44	12	Oc1cccc(-c2cccc(-c3ccc(Cl)s3)c2)c1	RBA	'<'	0.01	%				UO_0000187					False	CHEMBL1106460	Displacement of [3H]estradiol from human recombinant ERbeta assessed as relative binding affinity by liquid scintillation counting relative to estradiol	B	BAO_0000357	single protein format	Homo sapiens	None	None	None	None	CHEMBL242	Estrogen receptor beta	Homo sapiens	SINGLE PROTEIN	CHEMBL1157771	1	Scientific Literature	Bioorg. Med. Chem.	2010	None
CHEMBL420068		0	491.65	1	6.49	10	CCc1c(O)ccc2c1O[C@H](c1ccc(OCCN3CCCCC3)cc1)[C@H](c1ccc(O)cc1)S2	IC50						Not Determined						False	CHEMBL673659	Potency in cellular transactivation assay utilizing HEK293 cells stably co-transfected with human estrogen receptor beta and the alkaline phosphatase reporter gene	F	BAO_0000219	cell-based format	None	None	None	HEK293	None	CHEMBL242	Estrogen receptor beta	Homo sapiens	SINGLE PROTEIN	CHEMBL1146754	1	Scientific Literature	Bioorg. Med. Chem. Lett.	2004	CHEMBL3307715
CHEMBL98558		0	428.58	1	5.19	19a	CC1(c2ccc(OCCN3CCCC3)cc2)c2ccc(O)cc2CCN1c1ccccc1	IC50	'='	227.0	nM	6.64			UO_0000065	15.50	0.28	1.45	18.49	True	CHEMBL678131	Inhibitory concentration against estrogen receptor 2 using radioligand binding assay.	B	BAO_0000357	single protein format	None	None	None	None	None	CHEMBL242	Estrogen receptor beta	Homo sapiens	SINGLE PROTEIN	CHEMBL1145829	1	Scientific Literature	J. Med. Chem.	2003	None
CHEMBL1098709		0	502.65	2	5.37	3c	CCOC(=O)C1(C(C)=O)Cc2ccc([C@]3(O)CC[C@H]4[C@@H]5CCc6cc(O)ccc6[C@H]5CC[C@@]43C)cc2C1	Ratio EC50	'='	0.18										False	CHEMBL1120820	Ratio of 17-beta-estradiol EC50 to compound EC50 for transactivation of human ERbeta	B	BAO_0000357	single protein format	Homo sapiens	None	None	None	None	CHEMBL242	Estrogen receptor beta	Homo sapiens	SINGLE PROTEIN	CHEMBL1157750	1	Scientific Literature	J. Med. Chem.	2010	None
CHEMBL1098710		0	485.62	1	5.31	3d	CCOC(=O)C1(C#N)Cc2ccc([C@]3(O)CC[C@H]4[C@@H]5CCc6cc(O)ccc6[C@H]5CC[C@@]43C)cc2C1	Efficacy	'='	112.0	%				UO_0000187					False	CHEMBL1120817	Transactivation of human ERbeta expressed in HEK293 cells after 18 hrs by luciferase reporter gene assay relative to 17-beta-estradiol	B	BAO_0000219	cell-based format	Homo sapiens	None	None	HEK293	None	CHEMBL242	Estrogen receptor beta	Homo sapiens	SINGLE PROTEIN	CHEMBL1157750	1	Scientific Literature	J. Med. Chem.	2010	CHEMBL3307715
CHEMBL212923		0	314.39	0	4.09	1a	O=C1C=C2c3ccc4[nH]ncc4c3CC2(Cc2ccccc2)CC1	IC50	'>'	10000.0	nM				UO_0000065					False	CHEMBL867421	Binding affinity to human ER beta	B	BAO_0000357	single protein format	Homo sapiens	None	None	None	None	CHEMBL242	Estrogen receptor beta	Homo sapiens	SINGLE PROTEIN	CHEMBL1149487	1	Scientific Literature	J. Med. Chem.	2006	None
CHEMBL416798		0	416.61	1	7.55	21	CC1(C)[C@H]2CC[C@@]3(C2)C(C)(C)CC(=C(c2ccc(O)cc2)c2ccc(O)cc2)C[C@]13C	Efficacy	'='	15.0	%				UO_0000187					False	CHEMBL689471	Transcriptional antagonistic efficacy against ERbeta at 10e-6 M by cotransfectio in HEC-1 cells	F	BAO_0000219	cell-based format	Homo sapiens	None	None	HEC-1	None	CHEMBL242	Estrogen receptor beta	Homo sapiens	SINGLE PROTEIN	CHEMBL1136773	1	Scientific Literature	J. Med. Chem.	2003	CHEMBL3308740
CHEMBL40512		0	322.45	1	5.45	34	Oc1ccc(C(c2ccc(O)cc2)C2C3CCCC2CCC3)cc1	RBA	'='	13.0	%				UO_0000187					False	CHEMBL677226	Binding affinity for purified human Estrogen receptor beta was determined using a competitive radiometric binding assay with estradiol	B	BAO_0000357	single protein format	None	None	None	None	None	CHEMBL242	Estrogen receptor beta	Homo sapiens	SINGLE PROTEIN	CHEMBL1136773	1	Scientific Literature	J. Med. Chem.	2003	None
CHEMBL10560		0	284.40	0	3.54	18	CC#C[C@@]1(O)CC[C@@]2(CC)c3ccc(O)cc3CC[C@@H]2C1	IC50	'='	580.0	nM	6.24			UO_0000065	21.93	0.41	2.70	15.41	False	CHEMBL1022146	Binding affinity to human ERbeta	B	BAO_0000357	single protein format	Homo sapiens	None	None	None	None	CHEMBL242	Estrogen receptor beta	Homo sapiens	SINGLE PROTEIN	CHEMBL1152783	1	Scientific Literature	J. Med. Chem.	2009	None
CHEMBL1080646		0	332.48	0	3.44	27	C[C@]12CC[C@H]3[C@@H](CC=C4C[C@@H](O)CC[C@@]43C)[C@@H]1CC[C@]21O[C@@H]1CO	Activity						Not Active						False	CHEMBL1100413	Agonist activity at ERbeta in HEK293 cells assessed as induction of ERE-dependent luciferase expression at 1 uM relative to estradiol	F	BAO_0000219	cell-based format	Homo sapiens	None	None	HEK293	None	CHEMBL242	Estrogen receptor beta	Homo sapiens	SINGLE PROTEIN	CHEMBL1154375	1	Scientific Literature	J. Med. Chem.	2009	CHEMBL3307715
CHEMBL85561		0	467.61	1	7.41	9d	CCc1c(-c2ccccc2)oc(-c2ccc(O)cc2)c1-c1ccc(OCCN2CCCCC2)cc1	Ki	'='	20.0	nM	7.70			UO_0000065	16.46	0.30	0.29	16.80	False	CHEMBL677222	Displacement of [3H]estradiol from Estrogen receptor beta	B	BAO_0000357	single protein format	Homo sapiens	None	None	None	None	CHEMBL242	Estrogen receptor beta	Homo sapiens	SINGLE PROTEIN	CHEMBL1133963	1	Scientific Literature	Bioorg. Med. Chem. Lett.	2001	None
CHEMBL379252		0	284.27	0	1.81	1ai	Cc1cc(-n2cnc3cc(O)cc(O)c3c2=O)ccc1O	EC50	'='	4576.0	nM	5.34			UO_0000065					False	CHEMBL860995	Inhibition of ER beta-mediated transactivation of ERE in HeLa cell luciferase assay at 10 uM	F	BAO_0000219	cell-based format	Homo sapiens	None	None	HeLa	None	CHEMBL242	Estrogen receptor beta	Homo sapiens	SINGLE PROTEIN	CHEMBL1146098	1	Scientific Literature	J. Med. Chem.	2006	CHEMBL3308376
CHEMBL246138		0	302.46	0	3.84	1	C=C[C@]12CC[C@H](O)CC1=CC[C@@H]1[C@@H]2CC[C@]2(C)[C@@H](O)CC[C@@H]12	IC50	'='	11.0	nM	7.96			UO_0000065	26.31	0.49	4.12	19.67	False	CHEMBL925468	Binding affinity at human recombinant ERbeta	B	BAO_0000357	single protein format	Homo sapiens	None	None	None	None	CHEMBL242	Estrogen receptor beta	Homo sapiens	SINGLE PROTEIN	CHEMBL1140529	1	Scientific Literature	Bioorg. Med. Chem. Lett.	2007	None
CHEMBL212675		0	242.32	0	3.48	9	CCC12CCC(=O)C(C)=C1c1ccc(O)cc1C2	IC50	'='	28.0	nM	7.55			UO_0000065	31.17	0.57	4.07	20.25	False	CHEMBL852961	Binding affinity to ERbeta by scintillation proximity assay	B	BAO_0000357	single protein format	Homo sapiens	None	None	None	None	CHEMBL242	Estrogen receptor beta	Homo sapiens	SINGLE PROTEIN	CHEMBL1138102	1	Scientific Literature	Bioorg. Med. Chem. Lett.	2006	None
CHEMBL249904		0	322.49	1	5.04	9	C#C[C@]1(O)CC[C@H]2[C@@H]3CC=C4C=C(C)CC[C@]4(C=C)[C@H]3CC[C@@]21C	IC50	'='	72.0	nM	7.14			UO_0000065	22.15	0.41	2.10	35.31	False	CHEMBL925468	Binding affinity at human recombinant ERbeta	B	BAO_0000357	single protein format	Homo sapiens	None	None	None	None	CHEMBL242	Estrogen receptor beta	Homo sapiens	SINGLE PROTEIN	CHEMBL1140529	1	Scientific Literature	Bioorg. Med. Chem. Lett.	2007	None
CHEMBL135	ESTRADIOL	4	272.39	0	3.61	estradiol	C[C@]12CC[C@@H]3c4ccc(O)cc4CC[C@H]3[C@@H]1CC[C@@H]2O	Activity	'='	100.0	%				UO_0000187					True	CHEMBL925470	Agonist activity at ERbeta expressed in HEK293 cells by transactivation assay	F	BAO_0000219	cell-based format	Homo sapiens	None	None	HEK293	None	CHEMBL242	Estrogen receptor beta	Homo sapiens	SINGLE PROTEIN	CHEMBL1140529	1	Scientific Literature	Bioorg. Med. Chem. Lett.	2007	CHEMBL3307715
CHEMBL1173787		0	184.24	0	2.66	SID859018	O=C(O)c1cc2sccc2s1	IC50	'>'	50000.0	nM			Not Active	UO_0000065					False	CHEMBL1614359	PUBCHEM_BIOASSAY: Estrogen Receptor-beta Coactivator Binding Inhibitors Dose Response Confirmation. (Class of assay: confirmatory) [Related pubchem assays: 633 (Primary screen preceding this dose response confirmation assay.)]	B	BAO_0000357	single protein format	Homo sapiens	None	None	None	None	CHEMBL242	Estrogen receptor beta	Homo sapiens	SINGLE PROTEIN	CHEMBL1201862	7	PubChem BioAssays			None
CHEMBL249904		0	322.49	1	5.04	9	C#C[C@]1(O)CC[C@H]2[C@@H]3CC=C4C=C(C)CC[C@]4(C=C)[C@H]3CC[C@@]21C	EC50	'='	31.0	nM	7.51			UO_0000065					False	CHEMBL925470	Agonist activity at ERbeta expressed in HEK293 cells by transactivation assay	F	BAO_0000219	cell-based format	Homo sapiens	None	None	HEK293	None	CHEMBL242	Estrogen receptor beta	Homo sapiens	SINGLE PROTEIN	CHEMBL1140529	1	Scientific Literature	Bioorg. Med. Chem. Lett.	2007	CHEMBL3307715
CHEMBL3192116		0	345.45	0	4.06	SID14743689	CC(=N)/C(C#N)=C(/O)CSc1nnc(Nc2ccccc2C)s1	IC50	'='	12248.87	nM	4.91		Active	UO_0000065	14.22	0.29	0.85	4.65	False	CHEMBL1614359	PUBCHEM_BIOASSAY: Estrogen Receptor-beta Coactivator Binding Inhibitors Dose Response Confirmation. (Class of assay: confirmatory) [Related pubchem assays: 633 (Primary screen preceding this dose response confirmation assay.)]	B	BAO_0000357	single protein format	Homo sapiens	None	None	None	None	CHEMBL242	Estrogen receptor beta	Homo sapiens	SINGLE PROTEIN	CHEMBL1201862	7	PubChem BioAssays			None
CHEMBL1576239		0	279.32	0	1.49	SID3717399	Cc1cc(O)nc(SCC(=O)NCc2ccco2)n1	IC50	'='	6265.57	nM	5.20		Active	UO_0000065	18.63	0.37	3.71	5.90	False	CHEMBL1614359	PUBCHEM_BIOASSAY: Estrogen Receptor-beta Coactivator Binding Inhibitors Dose Response Confirmation. (Class of assay: confirmatory) [Related pubchem assays: 633 (Primary screen preceding this dose response confirmation assay.)]	B	BAO_0000357	single protein format	Homo sapiens	None	None	None	None	CHEMBL242	Estrogen receptor beta	Homo sapiens	SINGLE PROTEIN	CHEMBL1201862	7	PubChem BioAssays			None
CHEMBL1359987		0	265.34	0	1.24	SID4243411	Cc1ccc(CCNS(=O)(=O)c2c[nH]cn2)cc1	IC50	'>'	50000.0	nM			Not Active	UO_0000065					False	CHEMBL1614359	PUBCHEM_BIOASSAY: Estrogen Receptor-beta Coactivator Binding Inhibitors Dose Response Confirmation. (Class of assay: confirmatory) [Related pubchem assays: 633 (Primary screen preceding this dose response confirmation assay.)]	B	BAO_0000357	single protein format	Homo sapiens	None	None	None	None	CHEMBL242	Estrogen receptor beta	Homo sapiens	SINGLE PROTEIN	CHEMBL1201862	7	PubChem BioAssays			None
CHEMBL78831		0	252.22	0	3.40	18	O=c1c2ccccc2oc2c1oc1cc(O)ccc12	IC50	'>'	5000.0	nM				UO_0000065					False	CHEMBL678095	Binding affinity towards human estrogen receptor beta (ERbeta)	B	BAO_0000357	single protein format	None	None	None	None	None	CHEMBL242	Estrogen receptor beta	Homo sapiens	SINGLE PROTEIN	CHEMBL1136115	1	Scientific Literature	Bioorg. Med. Chem. Lett.	2003	None
CHEMBL242818		0	269.26	0	2.21	15	Cc1cc(O)ccc1N1C(=O)c2ccc(O)cc2C1=O	IC50	'='	2810.0	nM	5.55			UO_0000065	20.62	0.38	3.34	7.13	False	CHEMBL888712	Inhibition of human LBD of ERbeta	B	BAO_0000357	single protein format	Homo sapiens	None	None	None	None	CHEMBL242	Estrogen receptor beta	Homo sapiens	SINGLE PROTEIN	CHEMBL1146264	1	Scientific Literature	Bioorg. Med. Chem. Lett.	2007	None
CHEMBL232468		0	261.28	0	1.29	10	O=C1c2ccc(O)cc2C(=O)N1[C@H]1CC[C@H](O)CC1	IC50	'>'	5000.0	nM				UO_0000065					False	CHEMBL888712	Inhibition of human LBD of ERbeta	B	BAO_0000357	single protein format	Homo sapiens	None	None	None	None	CHEMBL242	Estrogen receptor beta	Homo sapiens	SINGLE PROTEIN	CHEMBL1146264	1	Scientific Literature	Bioorg. Med. Chem. Lett.	2007	None
CHEMBL432371		0	467.61	1	7.41	9e	CCc1c(-c2ccc(O)cc2)oc(-c2ccccc2)c1-c1ccc(OCCN2CCCCC2)cc1	Ki	'='	0.43	nM	9.37			UO_0000065	20.03	0.37	1.96	20.43	False	CHEMBL677222	Displacement of [3H]estradiol from Estrogen receptor beta	B	BAO_0000357	single protein format	Homo sapiens	None	None	None	None	CHEMBL242	Estrogen receptor beta	Homo sapiens	SINGLE PROTEIN	CHEMBL1133963	1	Scientific Literature	Bioorg. Med. Chem. Lett.	2001	None
CHEMBL1335170		0	402.44	0	1.77	SID3716812	CCOc1ccccc1-n1nnnc1SCC(=O)NC(=O)NCc1ccco1	IC50	'='	7759.67	nM	5.11		Active	UO_0000065	12.70	0.25	3.34	4.12	False	CHEMBL1614359	PUBCHEM_BIOASSAY: Estrogen Receptor-beta Coactivator Binding Inhibitors Dose Response Confirmation. (Class of assay: confirmatory) [Related pubchem assays: 633 (Primary screen preceding this dose response confirmation assay.)]	B	BAO_0000357	single protein format	Homo sapiens	None	None	None	None	CHEMBL242	Estrogen receptor beta	Homo sapiens	SINGLE PROTEIN	CHEMBL1201862	7	PubChem BioAssays			None
CHEMBL1532659		0	259.33	0	3.51	SID7974714	Cc1sc2ncnc(NCc3ccco3)c2c1C	IC50	'='	29437.36	nM	4.53		Active	UO_0000065	17.47	0.34	1.02	8.89	False	CHEMBL1614359	PUBCHEM_BIOASSAY: Estrogen Receptor-beta Coactivator Binding Inhibitors Dose Response Confirmation. (Class of assay: confirmatory) [Related pubchem assays: 633 (Primary screen preceding this dose response confirmation assay.)]	B	BAO_0000357	single protein format	Homo sapiens	None	None	None	None	CHEMBL242	Estrogen receptor beta	Homo sapiens	SINGLE PROTEIN	CHEMBL1201862	7	PubChem BioAssays			None
CHEMBL1424486		0	232.26	0	3.25	SID3713317	Nc1nc(-c2ccco2)c(-c2ccco2)s1	IC50	'>'	50000.0	nM			Not Active	UO_0000065					False	CHEMBL1614359	PUBCHEM_BIOASSAY: Estrogen Receptor-beta Coactivator Binding Inhibitors Dose Response Confirmation. (Class of assay: confirmatory) [Related pubchem assays: 633 (Primary screen preceding this dose response confirmation assay.)]	B	BAO_0000357	single protein format	Homo sapiens	None	None	None	None	CHEMBL242	Estrogen receptor beta	Homo sapiens	SINGLE PROTEIN	CHEMBL1201862	7	PubChem BioAssays			None
CHEMBL1464018		0	454.62	0	1.86	SID7966901	CN(C1CCCCC1)S(=O)(=O)c1ccc(S(=O)(=O)N2CCN(CCC#N)CC2)cc1	IC50	'>'	50000.0	nM			Not Active	UO_0000065					False	CHEMBL1614359	PUBCHEM_BIOASSAY: Estrogen Receptor-beta Coactivator Binding Inhibitors Dose Response Confirmation. (Class of assay: confirmatory) [Related pubchem assays: 633 (Primary screen preceding this dose response confirmation assay.)]	B	BAO_0000357	single protein format	Homo sapiens	None	None	None	None	CHEMBL242	Estrogen receptor beta	Homo sapiens	SINGLE PROTEIN	CHEMBL1201862	7	PubChem BioAssays			None
CHEMBL1363590		0	310.38	0	1.01	SID14741402	Cc1oc2nc(SCC(=O)NCCCO)nc(N)c2c1C	IC50	'>'	50000.0	nM			Not Active	UO_0000065					False	CHEMBL1614359	PUBCHEM_BIOASSAY: Estrogen Receptor-beta Coactivator Binding Inhibitors Dose Response Confirmation. (Class of assay: confirmatory) [Related pubchem assays: 633 (Primary screen preceding this dose response confirmation assay.)]	B	BAO_0000357	single protein format	Homo sapiens	None	None	None	None	CHEMBL242	Estrogen receptor beta	Homo sapiens	SINGLE PROTEIN	CHEMBL1201862	7	PubChem BioAssays			None
CHEMBL282292		0	409.53	0	4.85	5	CC(C)[C@@H]1C(=O)c2ccc(O)cc2O[C@@H]1c1ccc(OCCN2CCCCC2)cc1	IC50	'='	1200.0	nM	5.92			UO_0000065	14.46	0.27	1.07	10.04	False	CHEMBL682168	Binding affinity against human estrogen receptor beta (ER beta) in competitive binding assay	B	BAO_0000357	single protein format	None	None	None	None	None	CHEMBL242	Estrogen receptor beta	Homo sapiens	SINGLE PROTEIN	CHEMBL1147620	1	Scientific Literature	Bioorg. Med. Chem. Lett.	2004	None
CHEMBL1606497		0	250.25	0	1.47	SID3711496	CCOC(=O)C1=C(C)NC(=O)NC1c1ccco1	IC50	'='	9283.8	nM	5.03		Active	UO_0000065	20.11	0.38	3.56	6.25	False	CHEMBL1614359	PUBCHEM_BIOASSAY: Estrogen Receptor-beta Coactivator Binding Inhibitors Dose Response Confirmation. (Class of assay: confirmatory) [Related pubchem assays: 633 (Primary screen preceding this dose response confirmation assay.)]	B	BAO_0000357	single protein format	Homo sapiens	None	None	None	None	CHEMBL242	Estrogen receptor beta	Homo sapiens	SINGLE PROTEIN	CHEMBL1201862	7	PubChem BioAssays			None
CHEMBL294209		0	309.20	0	3.25	SID859791	O=S(=O)(Nc1nccs1)c1cc(Cl)ccc1Cl	IC50	'>'	50000.0	nM			Not Active	UO_0000065					False	CHEMBL1614359	PUBCHEM_BIOASSAY: Estrogen Receptor-beta Coactivator Binding Inhibitors Dose Response Confirmation. (Class of assay: confirmatory) [Related pubchem assays: 633 (Primary screen preceding this dose response confirmation assay.)]	B	BAO_0000357	single protein format	Homo sapiens	None	None	None	None	CHEMBL242	Estrogen receptor beta	Homo sapiens	SINGLE PROTEIN	CHEMBL1201862	7	PubChem BioAssays			None
CHEMBL1338000		0	343.81	0	3.72	SID3712853	Cc1nn(Cc2ccccc2Cl)c(C)c1C(=O)NCc1ccco1	IC50	'>'	50000.0	nM			Not Active	UO_0000065					False	CHEMBL1614359	PUBCHEM_BIOASSAY: Estrogen Receptor-beta Coactivator Binding Inhibitors Dose Response Confirmation. (Class of assay: confirmatory) [Related pubchem assays: 633 (Primary screen preceding this dose response confirmation assay.)]	B	BAO_0000357	single protein format	Homo sapiens	None	None	None	None	CHEMBL242	Estrogen receptor beta	Homo sapiens	SINGLE PROTEIN	CHEMBL1201862	7	PubChem BioAssays			None
CHEMBL3197284		0	229.19	0	0.01	SID7973327	ON=C1/C(=N\O)CC2(C/C1=N/O)OCCO2	IC50	'='	14134.18	nM	4.85		Active	UO_0000065	21.16	0.41	4.84	4.17	False	CHEMBL1614359	PUBCHEM_BIOASSAY: Estrogen Receptor-beta Coactivator Binding Inhibitors Dose Response Confirmation. (Class of assay: confirmatory) [Related pubchem assays: 633 (Primary screen preceding this dose response confirmation assay.)]	B	BAO_0000357	single protein format	Homo sapiens	None	None	None	None	CHEMBL242	Estrogen receptor beta	Homo sapiens	SINGLE PROTEIN	CHEMBL1201862	7	PubChem BioAssays			None
CHEMBL1319815		0	357.44	0	2.79	SID4251382	CCSc1nnc(Cc2cc(O)nc(O)n2)n1-c1cc(C)ccc1C	IC50	'>'	50000.0	nM			Not Active	UO_0000065					False	CHEMBL1614359	PUBCHEM_BIOASSAY: Estrogen Receptor-beta Coactivator Binding Inhibitors Dose Response Confirmation. (Class of assay: confirmatory) [Related pubchem assays: 633 (Primary screen preceding this dose response confirmation assay.)]	B	BAO_0000357	single protein format	Homo sapiens	None	None	None	None	CHEMBL242	Estrogen receptor beta	Homo sapiens	SINGLE PROTEIN	CHEMBL1201862	7	PubChem BioAssays			None
CHEMBL1577661		0	399.53	0	2.07	SID3714271	CC(C)CN(C(=O)COC(=O)c1cc2c(s1)CCC2)C1CCS(=O)(=O)C1	IC50	'='	1910.93	nM	5.72		Active	UO_0000065	14.31	0.30	3.65	7.08	False	CHEMBL1614359	PUBCHEM_BIOASSAY: Estrogen Receptor-beta Coactivator Binding Inhibitors Dose Response Confirmation. (Class of assay: confirmatory) [Related pubchem assays: 633 (Primary screen preceding this dose response confirmation assay.)]	B	BAO_0000357	single protein format	Homo sapiens	None	None	None	None	CHEMBL242	Estrogen receptor beta	Homo sapiens	SINGLE PROTEIN	CHEMBL1201862	7	PubChem BioAssays			None
CHEMBL1400764		0	335.45	0	3.66	SID843666	COC(=O)c1c(NC(=O)Cc2cccs2)sc2c1CCCC2	IC50	'='	4510.28	nM	5.35		Active	UO_0000065	15.94	0.33	1.69	9.65	False	CHEMBL1614359	PUBCHEM_BIOASSAY: Estrogen Receptor-beta Coactivator Binding Inhibitors Dose Response Confirmation. (Class of assay: confirmatory) [Related pubchem assays: 633 (Primary screen preceding this dose response confirmation assay.)]	B	BAO_0000357	single protein format	Homo sapiens	None	None	None	None	CHEMBL242	Estrogen receptor beta	Homo sapiens	SINGLE PROTEIN	CHEMBL1201862	7	PubChem BioAssays			None
CHEMBL1412483		0	431.48	0	3.79	SID4265233	O=C(CSc1nnc(-c2cccnc2)n1-c1ccccc1)Nc1ccc2c(c1)OCO2	IC50	'>'	50000.0	nM			Not Active	UO_0000065					False	CHEMBL1614359	PUBCHEM_BIOASSAY: Estrogen Receptor-beta Coactivator Binding Inhibitors Dose Response Confirmation. (Class of assay: confirmatory) [Related pubchem assays: 633 (Primary screen preceding this dose response confirmation assay.)]	B	BAO_0000357	single protein format	Homo sapiens	None	None	None	None	CHEMBL242	Estrogen receptor beta	Homo sapiens	SINGLE PROTEIN	CHEMBL1201862	7	PubChem BioAssays			None
CHEMBL1440196		0	446.56	0	4.31	SID3712302	Cc1ccc(-n2c(SCc3cc(=O)n4ccsc4n3)nnc2-c2cccnc2)c(C)c1	IC50	'>'	50000.0	nM			Not Active	UO_0000065					False	CHEMBL1614359	PUBCHEM_BIOASSAY: Estrogen Receptor-beta Coactivator Binding Inhibitors Dose Response Confirmation. (Class of assay: confirmatory) [Related pubchem assays: 633 (Primary screen preceding this dose response confirmation assay.)]	B	BAO_0000357	single protein format	Homo sapiens	None	None	None	None	CHEMBL242	Estrogen receptor beta	Homo sapiens	SINGLE PROTEIN	CHEMBL1201862	7	PubChem BioAssays			None
CHEMBL1500491		0	324.34	0	3.99	SID4264520	Cc1occc1C(=O)Nc1ccccc1NC(=O)c1ccoc1C	IC50	'>'	50000.0	nM			Not Active	UO_0000065					False	CHEMBL1614359	PUBCHEM_BIOASSAY: Estrogen Receptor-beta Coactivator Binding Inhibitors Dose Response Confirmation. (Class of assay: confirmatory) [Related pubchem assays: 633 (Primary screen preceding this dose response confirmation assay.)]	B	BAO_0000357	single protein format	Homo sapiens	None	None	None	None	CHEMBL242	Estrogen receptor beta	Homo sapiens	SINGLE PROTEIN	CHEMBL1201862	7	PubChem BioAssays			None
CHEMBL1578546		0	274.35	0	3.14	SID4244309	CSc1ccccc1NC(=O)c1noc2c1CCC2	IC50	'='	3769.25	nM	5.42		Active	UO_0000065	19.77	0.39	2.28	9.84	False	CHEMBL1614359	PUBCHEM_BIOASSAY: Estrogen Receptor-beta Coactivator Binding Inhibitors Dose Response Confirmation. (Class of assay: confirmatory) [Related pubchem assays: 633 (Primary screen preceding this dose response confirmation assay.)]	B	BAO_0000357	single protein format	Homo sapiens	None	None	None	None	CHEMBL242	Estrogen receptor beta	Homo sapiens	SINGLE PROTEIN	CHEMBL1201862	7	PubChem BioAssays			None
CHEMBL1410021		0	431.52	0	3.86	SID4259661	N#CC1=C(SCC(=O)Nc2cccc3cccnc23)NC(=O)C(C#N)C12CCCCC2	IC50	'>'	50000.0	nM			Not Active	UO_0000065					False	CHEMBL1614359	PUBCHEM_BIOASSAY: Estrogen Receptor-beta Coactivator Binding Inhibitors Dose Response Confirmation. (Class of assay: confirmatory) [Related pubchem assays: 633 (Primary screen preceding this dose response confirmation assay.)]	B	BAO_0000357	single protein format	Homo sapiens	None	None	None	None	CHEMBL242	Estrogen receptor beta	Homo sapiens	SINGLE PROTEIN	CHEMBL1201862	7	PubChem BioAssays			None
CHEMBL1303477		0	424.39	0	3.05	SID3713801	O=C(CSc1nnc(-c2ccc(OC(F)F)cc2)o1)NC(=O)NCc1ccco1	IC50	'='	15917.0	nM	4.80		Active	UO_0000065	11.31	0.23	1.75	4.02	False	CHEMBL1614359	PUBCHEM_BIOASSAY: Estrogen Receptor-beta Coactivator Binding Inhibitors Dose Response Confirmation. (Class of assay: confirmatory) [Related pubchem assays: 633 (Primary screen preceding this dose response confirmation assay.)]	B	BAO_0000357	single protein format	Homo sapiens	None	None	None	None	CHEMBL242	Estrogen receptor beta	Homo sapiens	SINGLE PROTEIN	CHEMBL1201862	7	PubChem BioAssays			None
CHEMBL1574743		0	321.40	0	3.23	SID846051	CC(C)CC(OC(=O)c1cccs1)C(=O)NCc1ccco1	IC50	'>'	50000.0	nM			Not Active	UO_0000065					False	CHEMBL1614359	PUBCHEM_BIOASSAY: Estrogen Receptor-beta Coactivator Binding Inhibitors Dose Response Confirmation. (Class of assay: confirmatory) [Related pubchem assays: 633 (Primary screen preceding this dose response confirmation assay.)]	B	BAO_0000357	single protein format	Homo sapiens	None	None	None	None	CHEMBL242	Estrogen receptor beta	Homo sapiens	SINGLE PROTEIN	CHEMBL1201862	7	PubChem BioAssays			None
CHEMBL1586116		0	304.37	0	3.41	SID3712270	Cc1ccc(C)c(SCC(=O)OCC(=O)c2ccco2)c1	IC50	'='	6740.78	nM	5.17		Active	UO_0000065	16.99	0.34	1.76	9.15	False	CHEMBL1614359	PUBCHEM_BIOASSAY: Estrogen Receptor-beta Coactivator Binding Inhibitors Dose Response Confirmation. (Class of assay: confirmatory) [Related pubchem assays: 633 (Primary screen preceding this dose response confirmation assay.)]	B	BAO_0000357	single protein format	Homo sapiens	None	None	None	None	CHEMBL242	Estrogen receptor beta	Homo sapiens	SINGLE PROTEIN	CHEMBL1201862	7	PubChem BioAssays			None
CHEMBL1530563		0	246.27	0	1.04	SID852870	CCOC(=O)Cc1nn(C)c(=O)c2ccccc12	IC50	'>'	50000.0	nM			Not Active	UO_0000065					False	CHEMBL1614359	PUBCHEM_BIOASSAY: Estrogen Receptor-beta Coactivator Binding Inhibitors Dose Response Confirmation. (Class of assay: confirmatory) [Related pubchem assays: 633 (Primary screen preceding this dose response confirmation assay.)]	B	BAO_0000357	single protein format	Homo sapiens	None	None	None	None	CHEMBL242	Estrogen receptor beta	Homo sapiens	SINGLE PROTEIN	CHEMBL1201862	7	PubChem BioAssays			None
CHEMBL1350944		0	242.23	0	1.33	SID3716768	O=c1[nH]c2ccccc2c(=O)n1Cc1ccco1	IC50	'>'	50000.0	nM			Not Active	UO_0000065					False	CHEMBL1614359	PUBCHEM_BIOASSAY: Estrogen Receptor-beta Coactivator Binding Inhibitors Dose Response Confirmation. (Class of assay: confirmatory) [Related pubchem assays: 633 (Primary screen preceding this dose response confirmation assay.)]	B	BAO_0000357	single protein format	Homo sapiens	None	None	None	None	CHEMBL242	Estrogen receptor beta	Homo sapiens	SINGLE PROTEIN	CHEMBL1201862	7	PubChem BioAssays			None
CHEMBL1602678		0	217.27	0	2.69	SID7972128	O=C(Nc1ccc(O)cc1)C1CC=CCC1	IC50	'='	3200.05	nM	5.50		Active	UO_0000065	25.29	0.47	2.80	11.14	False	CHEMBL1614359	PUBCHEM_BIOASSAY: Estrogen Receptor-beta Coactivator Binding Inhibitors Dose Response Confirmation. (Class of assay: confirmatory) [Related pubchem assays: 633 (Primary screen preceding this dose response confirmation assay.)]	B	BAO_0000357	single protein format	Homo sapiens	None	None	None	None	CHEMBL242	Estrogen receptor beta	Homo sapiens	SINGLE PROTEIN	CHEMBL1201862	7	PubChem BioAssays			None
CHEMBL1334493		0	270.36	0	3.06	SID7978289	Cc1nccn1-c1ncnc2sc3c(c12)CCCC3	IC50	'>'	50000.0	nM			Not Active	UO_0000065					False	CHEMBL1614359	PUBCHEM_BIOASSAY: Estrogen Receptor-beta Coactivator Binding Inhibitors Dose Response Confirmation. (Class of assay: confirmatory) [Related pubchem assays: 633 (Primary screen preceding this dose response confirmation assay.)]	B	BAO_0000357	single protein format	Homo sapiens	None	None	None	None	CHEMBL242	Estrogen receptor beta	Homo sapiens	SINGLE PROTEIN	CHEMBL1201862	7	PubChem BioAssays			None
CHEMBL1511693		0	395.48	0	3.76	SID14733336	Cc1ccc(S(=O)(=O)Cc2ccc(C(=O)N3CCc4ccccc4C3)o2)cc1	IC50	'='	4879.31	nM	5.31		Active	UO_0000065	13.43	0.26	1.55	7.86	False	CHEMBL1614359	PUBCHEM_BIOASSAY: Estrogen Receptor-beta Coactivator Binding Inhibitors Dose Response Confirmation. (Class of assay: confirmatory) [Related pubchem assays: 633 (Primary screen preceding this dose response confirmation assay.)]	B	BAO_0000357	single protein format	Homo sapiens	None	None	None	None	CHEMBL242	Estrogen receptor beta	Homo sapiens	SINGLE PROTEIN	CHEMBL1201862	7	PubChem BioAssays			None
CHEMBL192025		0	479.45	1	7.08	1g	CCc1nc2cc(O)ccc2c(Oc2ccc(/C=C/C(=O)O)cc2)c1-c1cccc(C(F)(F)F)c1	Ki	'='	251.19	nM	6.60			UO_0000065	13.77	0.26	-0.48	8.29	False	CHEMBL840098	Binding affinity for human estrogen receptor beta	B	BAO_0000357	single protein format	Homo sapiens	None	None	None	None	CHEMBL242	Estrogen receptor beta	Homo sapiens	SINGLE PROTEIN	CHEMBL1145207	1	Scientific Literature	J. Med. Chem.	2005	None
CHEMBL77851		0	267.28	0	2.93	4f	Oc1ccc2c(c1)CCC1Oc3cc(O)ccc3N=C21	EC50	'='	240.0	nM	6.62			UO_0000065					False	CHEMBL673864	Ability to activate estrogen receptor 2-mediated transcription.	F	BAO_0000019	assay format	None	None	None	None	None	CHEMBL242	Estrogen receptor beta	Homo sapiens	SINGLE PROTEIN	CHEMBL1148236	1	Scientific Literature	Bioorg. Med. Chem. Lett.	2004	None
CHEMBL1416417		0	352.43	0	3.11	SID858837	O=C1NCCCC2c3cc(O)c4ccccc4c3OC12N1CCCCC1	IC50	'='	13599.64	nM	4.87		Active	UO_0000065	13.81	0.26	1.76	7.87	False	CHEMBL1614359	PUBCHEM_BIOASSAY: Estrogen Receptor-beta Coactivator Binding Inhibitors Dose Response Confirmation. (Class of assay: confirmatory) [Related pubchem assays: 633 (Primary screen preceding this dose response confirmation assay.)]	B	BAO_0000357	single protein format	Homo sapiens	None	None	None	None	CHEMBL242	Estrogen receptor beta	Homo sapiens	SINGLE PROTEIN	CHEMBL1201862	7	PubChem BioAssays			None
CHEMBL1455258		0	378.52	0	3.35	SID14722491	CC1CCN(S(=O)(=O)c2ccc(NC(=O)Cc3cccs3)cc2)CC1	IC50	'='	5516.89	nM	5.26		Active	UO_0000065	13.89	0.29	1.91	7.91	False	CHEMBL1614359	PUBCHEM_BIOASSAY: Estrogen Receptor-beta Coactivator Binding Inhibitors Dose Response Confirmation. (Class of assay: confirmatory) [Related pubchem assays: 633 (Primary screen preceding this dose response confirmation assay.)]	B	BAO_0000357	single protein format	Homo sapiens	None	None	None	None	CHEMBL242	Estrogen receptor beta	Homo sapiens	SINGLE PROTEIN	CHEMBL1201862	7	PubChem BioAssays			None
CHEMBL1426947		0	283.28	0	2.55	SID7969281	COc1ccc(N2Cc3cccc(C(=O)O)c3C2=O)cc1	IC50	'='	2151.52	nM	5.67		Active	UO_0000065	20.01	0.37	3.12	8.48	False	CHEMBL1614359	PUBCHEM_BIOASSAY: Estrogen Receptor-beta Coactivator Binding Inhibitors Dose Response Confirmation. (Class of assay: confirmatory) [Related pubchem assays: 633 (Primary screen preceding this dose response confirmation assay.)]	B	BAO_0000357	single protein format	Homo sapiens	None	None	None	None	CHEMBL242	Estrogen receptor beta	Homo sapiens	SINGLE PROTEIN	CHEMBL1201862	7	PubChem BioAssays			None
CHEMBL1325081		0	399.41	0	3.86	SID857678	N=C(NC(=O)c1ccccc1NC(=O)c1ccccc1)Nc1nc2ccccc2o1	IC50	'>'	50000.0	nM			Not Active	UO_0000065					False	CHEMBL1614359	PUBCHEM_BIOASSAY: Estrogen Receptor-beta Coactivator Binding Inhibitors Dose Response Confirmation. (Class of assay: confirmatory) [Related pubchem assays: 633 (Primary screen preceding this dose response confirmation assay.)]	B	BAO_0000357	single protein format	Homo sapiens	None	None	None	None	CHEMBL242	Estrogen receptor beta	Homo sapiens	SINGLE PROTEIN	CHEMBL1201862	7	PubChem BioAssays			None
CHEMBL1466894		0	428.51	0	1.89	SID14731958	COc1ccc(N2CCN(C(=O)CCCn3c(=O)[nH]c4ccsc4c3=O)CC2)cc1	IC50	'>'	50000.0	nM			Not Active	UO_0000065					False	CHEMBL1614359	PUBCHEM_BIOASSAY: Estrogen Receptor-beta Coactivator Binding Inhibitors Dose Response Confirmation. (Class of assay: confirmatory) [Related pubchem assays: 633 (Primary screen preceding this dose response confirmation assay.)]	B	BAO_0000357	single protein format	Homo sapiens	None	None	None	None	CHEMBL242	Estrogen receptor beta	Homo sapiens	SINGLE PROTEIN	CHEMBL1201862	7	PubChem BioAssays			None
CHEMBL1538135		0	359.43	0	0.69	SID4262037	Cn1c(=O)c2c(ncn2CCCNC2=CC(C)(C)CC(=O)C2)n(C)c1=O	IC50	'>'	50000.0	nM			Not Active	UO_0000065					False	CHEMBL1614359	PUBCHEM_BIOASSAY: Estrogen Receptor-beta Coactivator Binding Inhibitors Dose Response Confirmation. (Class of assay: confirmatory) [Related pubchem assays: 633 (Primary screen preceding this dose response confirmation assay.)]	B	BAO_0000357	single protein format	Homo sapiens	None	None	None	None	CHEMBL242	Estrogen receptor beta	Homo sapiens	SINGLE PROTEIN	CHEMBL1201862	7	PubChem BioAssays			None
CHEMBL153359		0	472.60	0	2.58	27	CN(CCCc1ccc(C#N)cc1)c1nc(NCCc2ccc(O)cc2)nc(N2CCNCC2)n1	Ki	'='	90.0	nM	7.05			UO_0000065	14.91	0.27	4.47	6.22	False	CHEMBL838887	In vitro binding affinity towards human Estrogen receptor 2 using [3H]17-beta-estradiol as radioligand	B	BAO_0000357	single protein format	None	None	None	None	None	CHEMBL242	Estrogen receptor beta	Homo sapiens	SINGLE PROTEIN	CHEMBL1135674	1	Scientific Literature	J. Med. Chem.	2002	None
CHEMBL451496		0	273.22	0	2.04	16	O=C1c2ccc(O)cc2C(=O)N1c1ccc(O)cc1F	IC50	'='	339.0	nM	6.47			UO_0000065	23.68	0.44	4.43	8.31	False	CHEMBL888712	Inhibition of human LBD of ERbeta	B	BAO_0000357	single protein format	Homo sapiens	None	None	None	None	CHEMBL242	Estrogen receptor beta	Homo sapiens	SINGLE PROTEIN	CHEMBL1146264	1	Scientific Literature	Bioorg. Med. Chem. Lett.	2007	None
CHEMBL439806		0	310.40	0	4.98	28	Oc1ccc2c(c1)CC1(C2)C(c2ccccc2)=Cc2ccccc21	IC50	'='	429.0	nM	6.37			UO_0000065	20.51	0.36	1.39	31.48	False	CHEMBL678128	Binding affinity for Human Estrogen receptor-beta	B	BAO_0000357	single protein format	Homo sapiens	None	None	None	None	CHEMBL242	Estrogen receptor beta	Homo sapiens	SINGLE PROTEIN	CHEMBL1136557	1	Scientific Literature	Bioorg. Med. Chem. Lett.	2003	None
CHEMBL43246		0	322.42	1	5.93	9	Oc1ccc(C(=C2C3CCCC2CCC3)c2ccc(F)cc2)cc1	RBA	'='	52.0	%				UO_0000187					False	CHEMBL677225	Binding affinity for purified human Estrogen receptor beta by displacement of [3H]estradiol	B	BAO_0000357	single protein format	Homo sapiens	None	None	None	None	CHEMBL242	Estrogen receptor beta	Homo sapiens	SINGLE PROTEIN	CHEMBL1136773	1	Scientific Literature	J. Med. Chem.	2003	None
CHEMBL329849		0	477.63	1	6.24	9	Cc1c(O)ccc2c1O[C@H](c1ccc(OCCN3CCCCC3)cc1)[C@H](c1ccc(O)cc1)S2	IC50	'='	68.3	nM	7.17			UO_0000065					False	CHEMBL673659	Potency in cellular transactivation assay utilizing HEK293 cells stably co-transfected with human estrogen receptor beta and the alkaline phosphatase reporter gene	F	BAO_0000219	cell-based format	None	None	None	HEK293	None	CHEMBL242	Estrogen receptor beta	Homo sapiens	SINGLE PROTEIN	CHEMBL1146754	1	Scientific Literature	Bioorg. Med. Chem. Lett.	2004	CHEMBL3307715
CHEMBL174246		0	376.50	1	6.09	18a	CCCc1c(-c2ccc(O)cc2)nn(C2CCCCC2)c1-c1ccc(O)cc1	Affinity	'='	13.0										False	CHEMBL673863	Relative binding affinity (RBA) for human Estrogen receptor beta compared to estradiol	B	BAO_0000357	single protein format	Homo sapiens	None	None	None	None	CHEMBL242	Estrogen receptor beta	Homo sapiens	SINGLE PROTEIN	CHEMBL1135564	1	Scientific Literature	Bioorg. Med. Chem. Lett.	2002	None
CHEMBL131163		0	288.35	0	4.41	5a	Nc1c(/C=N/O)ccc(-c2ccccc2)c1-c1ccccc1	Efficacy	'='	23.0	%				UO_0000187					False	CHEMBL677956	Agonist effect on transcriptional activation in HEC-1 cells expressing Estrogen receptor beta at 10e-8 M	F	BAO_0000219	cell-based format	Homo sapiens	None	None	HEC-1	None	CHEMBL242	Estrogen receptor beta	Homo sapiens	SINGLE PROTEIN	CHEMBL1145083	1	Scientific Literature	J. Med. Chem.	2003	CHEMBL3308740
CHEMBL98558		0	428.58	1	5.19	19a	CC1(c2ccc(OCCN3CCCC3)cc2)c2ccc(O)cc2CCN1c1ccccc1	IC50	'='	83.0	nM	7.08			UO_0000065	16.52	0.30	1.89	19.70	True	CHEMBL678130	Inhibitory concentration against estrogen receptor 2 using estrogen response element (ERE) assay.	B	BAO_0000357	single protein format	None	None	None	None	None	CHEMBL242	Estrogen receptor beta	Homo sapiens	SINGLE PROTEIN	CHEMBL1145829	1	Scientific Literature	J. Med. Chem.	2003	None
CHEMBL572900		0	256.35	0	4.08	rac-23	CC(C)C(Cc1ccc(O)cc1)c1ccc(O)cc1	EC50						Not Determined						False	CHEMBL1044866	Agonist activity at ERbeta expressed in human HEC1 cells assessed as transcriptional potency after 24 hrs by luciferase-beta galactosidase reporter gene assay	F	BAO_0000219	cell-based format	None	None	None	HEC-1	None	CHEMBL242	Estrogen receptor beta	Homo sapiens	SINGLE PROTEIN	CHEMBL1154151	1	Scientific Literature	Eur. J. Med. Chem.	2009	CHEMBL3308740
CHEMBL584590		0	256.30	0	3.26	32b	CC(C)(C(=O)c1ccc(O)cc1)c1ccc(O)cc1	Activity						Not Determined						False	CHEMBL1043959	Agonist activity at ERbeta expressed in human HEC1 cells assessed as relative transcriptional potency after 24 hrs by luciferase-beta galactosidase reporter gene assay relative to estradiol	F	BAO_0000219	cell-based format	None	None	None	HEC-1	None	CHEMBL242	Estrogen receptor beta	Homo sapiens	SINGLE PROTEIN	CHEMBL1154151	1	Scientific Literature	Eur. J. Med. Chem.	2009	CHEMBL3308740
CHEMBL1429596		0	354.43	0	4.81	SID14731044	CCOc1ccc(NC2=NC(=O)S/C2=C\c2ccc(OC)cc2)cc1	IC50	'>'	50000.0	nM			Not Active	UO_0000065					False	CHEMBL1614359	PUBCHEM_BIOASSAY: Estrogen Receptor-beta Coactivator Binding Inhibitors Dose Response Confirmation. (Class of assay: confirmatory) [Related pubchem assays: 633 (Primary screen preceding this dose response confirmation assay.)]	B	BAO_0000357	single protein format	Homo sapiens	None	None	None	None	CHEMBL242	Estrogen receptor beta	Homo sapiens	SINGLE PROTEIN	CHEMBL1201862	7	PubChem BioAssays			None
CHEMBL1374573		0	467.57	0	4.09	SID4256985	O=C(CSc1nc2scc(-c3ccco3)c2c(=O)n1-c1ccccc1)NCC1CCCO1	IC50	'='	22103.09	nM	4.66		Active	UO_0000065	9.96	0.20	0.57	5.39	False	CHEMBL1614359	PUBCHEM_BIOASSAY: Estrogen Receptor-beta Coactivator Binding Inhibitors Dose Response Confirmation. (Class of assay: confirmatory) [Related pubchem assays: 633 (Primary screen preceding this dose response confirmation assay.)]	B	BAO_0000357	single protein format	Homo sapiens	None	None	None	None	CHEMBL242	Estrogen receptor beta	Homo sapiens	SINGLE PROTEIN	CHEMBL1201862	7	PubChem BioAssays			None
CHEMBL1087288		0	483.61	1	6.47	4b-(R)	Oc1ccc2c(c1)O[C@H](c1ccc(OCCN3CCCCCC3)cc1)C1=C2CCOc2ccccc21	IC50	'='	140.0	nM	6.85			UO_0000065	14.17	0.26	0.38	13.40	False	CHEMBL1114099	Inhibition of fluormone ES2 binding to estrogen receptor beta after 1 hr by fluorescence polarization assay	B	BAO_0000357	single protein format	None	None	None	None	None	CHEMBL242	Estrogen receptor beta	Homo sapiens	SINGLE PROTEIN	CHEMBL1153760	1	Scientific Literature	J. Med. Chem.	2009	None
CHEMBL1518374		0	459.46	0	3.23	SID14745657	O=C(OCC(=O)N1CCN(C(=O)c2ccco2)CC1)c1cc(-c2ccco2)nc2ccccc12	IC50	'<'	1562.5	nM			Active	UO_0000065					False	CHEMBL1614359	PUBCHEM_BIOASSAY: Estrogen Receptor-beta Coactivator Binding Inhibitors Dose Response Confirmation. (Class of assay: confirmatory) [Related pubchem assays: 633 (Primary screen preceding this dose response confirmation assay.)]	B	BAO_0000357	single protein format	Homo sapiens	None	None	None	None	CHEMBL242	Estrogen receptor beta	Homo sapiens	SINGLE PROTEIN	CHEMBL1201862	7	PubChem BioAssays			None
CHEMBL1321357		0	499.49	0	4.34	SID3715400	O=C(Nc1cc(C(F)(F)F)ccc1N1CCOCC1)C1Cc2ccccc2CN1C(=O)c1ccco1	IC50	'='	5938.49	nM	5.23		Active	UO_0000065	10.46	0.20	0.89	6.97	False	CHEMBL1614359	PUBCHEM_BIOASSAY: Estrogen Receptor-beta Coactivator Binding Inhibitors Dose Response Confirmation. (Class of assay: confirmatory) [Related pubchem assays: 633 (Primary screen preceding this dose response confirmation assay.)]	B	BAO_0000357	single protein format	Homo sapiens	None	None	None	None	CHEMBL242	Estrogen receptor beta	Homo sapiens	SINGLE PROTEIN	CHEMBL1201862	7	PubChem BioAssays			None
CHEMBL1501367		0	201.31	0	2.08	SID14740088	CC(C)CN(CCC(=O)O)CC(C)C	IC50	'>'	50000.0	nM			Not Active	UO_0000065					False	CHEMBL1614359	PUBCHEM_BIOASSAY: Estrogen Receptor-beta Coactivator Binding Inhibitors Dose Response Confirmation. (Class of assay: confirmatory) [Related pubchem assays: 633 (Primary screen preceding this dose response confirmation assay.)]	B	BAO_0000357	single protein format	Homo sapiens	None	None	None	None	CHEMBL242	Estrogen receptor beta	Homo sapiens	SINGLE PROTEIN	CHEMBL1201862	7	PubChem BioAssays			None
CHEMBL1566505		0	323.36	0	2.30	SID14726248	Cc1ccc(NC(=O)COc2ccc(-n3cnnn3)cc2)cc1C	IC50	'>'	50000.0	nM			Not Active	UO_0000065					False	CHEMBL1614359	PUBCHEM_BIOASSAY: Estrogen Receptor-beta Coactivator Binding Inhibitors Dose Response Confirmation. (Class of assay: confirmatory) [Related pubchem assays: 633 (Primary screen preceding this dose response confirmation assay.)]	B	BAO_0000357	single protein format	Homo sapiens	None	None	None	None	CHEMBL242	Estrogen receptor beta	Homo sapiens	SINGLE PROTEIN	CHEMBL1201862	7	PubChem BioAssays			None
CHEMBL1408395		0	316.79	0	2.38	SID14742276	Cc1ccc2c(c1)c(=O)c1c3n2CCN(C(=O)CCl)C3CC1	IC50	'='	8754.33	nM	5.06		Active	UO_0000065	15.97	0.31	2.68	11.95	False	CHEMBL1614359	PUBCHEM_BIOASSAY: Estrogen Receptor-beta Coactivator Binding Inhibitors Dose Response Confirmation. (Class of assay: confirmatory) [Related pubchem assays: 633 (Primary screen preceding this dose response confirmation assay.)]	B	BAO_0000357	single protein format	Homo sapiens	None	None	None	None	CHEMBL242	Estrogen receptor beta	Homo sapiens	SINGLE PROTEIN	CHEMBL1201862	7	PubChem BioAssays			None
CHEMBL1423560		0	416.32	0	4.59	SID7972638	CCN1C2=C(C(=O)CCC2)C(c2ccc(O)c(Br)c2)C2=C1CCCC2=O	IC50	'>'	50000.0	nM			Not Active	UO_0000065					False	CHEMBL1614359	PUBCHEM_BIOASSAY: Estrogen Receptor-beta Coactivator Binding Inhibitors Dose Response Confirmation. (Class of assay: confirmatory) [Related pubchem assays: 633 (Primary screen preceding this dose response confirmation assay.)]	B	BAO_0000357	single protein format	Homo sapiens	None	None	None	None	CHEMBL242	Estrogen receptor beta	Homo sapiens	SINGLE PROTEIN	CHEMBL1201862	7	PubChem BioAssays			None
CHEMBL1441401		0	288.36	0	3.10	SID862070	c1coc(-c2nnc3sc(Cc4cccs4)nn23)c1	IC50	'<'	1562.5	nM			Active	UO_0000065					False	CHEMBL1614359	PUBCHEM_BIOASSAY: Estrogen Receptor-beta Coactivator Binding Inhibitors Dose Response Confirmation. (Class of assay: confirmatory) [Related pubchem assays: 633 (Primary screen preceding this dose response confirmation assay.)]	B	BAO_0000357	single protein format	Homo sapiens	None	None	None	None	CHEMBL242	Estrogen receptor beta	Homo sapiens	SINGLE PROTEIN	CHEMBL1201862	7	PubChem BioAssays			None
CHEMBL1532174		0	294.31	0	-0.39	SID856339	CC1(N2CCOCC2)CC2(O)C(=[N+]1[O-])CCc1nonc12	IC50	'='	11991.8	nM	4.92		Active	UO_0000065	16.72	0.32	5.31	5.04	False	CHEMBL1614359	PUBCHEM_BIOASSAY: Estrogen Receptor-beta Coactivator Binding Inhibitors Dose Response Confirmation. (Class of assay: confirmatory) [Related pubchem assays: 633 (Primary screen preceding this dose response confirmation assay.)]	B	BAO_0000357	single protein format	Homo sapiens	None	None	None	None	CHEMBL242	Estrogen receptor beta	Homo sapiens	SINGLE PROTEIN	CHEMBL1201862	7	PubChem BioAssays			None
CHEMBL1541353		0	352.35	0	2.72	SID864859	CCc1nc2oc3cc(OC)ccc3c(=O)c2c(=O)n1Cc1ccco1	IC50	'='	30681.91	nM	4.51		Not Active	UO_0000065	12.81	0.24	1.79	5.16	False	CHEMBL1614359	PUBCHEM_BIOASSAY: Estrogen Receptor-beta Coactivator Binding Inhibitors Dose Response Confirmation. (Class of assay: confirmatory) [Related pubchem assays: 633 (Primary screen preceding this dose response confirmation assay.)]	B	BAO_0000357	single protein format	Homo sapiens	None	None	None	None	CHEMBL242	Estrogen receptor beta	Homo sapiens	SINGLE PROTEIN	CHEMBL1201862	7	PubChem BioAssays			None
CHEMBL1442453		0	403.51	0	3.65	SID14745825	COc1ccc(Nc2nnc(SCc3cc(=O)n4ccsc4n3)s2)cc1	IC50	'>'	50000.0	nM			Not Active	UO_0000065					False	CHEMBL1614359	PUBCHEM_BIOASSAY: Estrogen Receptor-beta Coactivator Binding Inhibitors Dose Response Confirmation. (Class of assay: confirmatory) [Related pubchem assays: 633 (Primary screen preceding this dose response confirmation assay.)]	B	BAO_0000357	single protein format	Homo sapiens	None	None	None	None	CHEMBL242	Estrogen receptor beta	Homo sapiens	SINGLE PROTEIN	CHEMBL1201862	7	PubChem BioAssays			None
CHEMBL1528726		0	480.52	1	5.12	SID4246057	COc1ccccc1N1CCN(C(=O)c2ccc3nc(-c4ccco4)c(-c4ccco4)nc3c2)CC1	IC50	'='	5963.16	nM	5.22		Active	UO_0000065	10.87	0.20	0.10	6.16	False	CHEMBL1614359	PUBCHEM_BIOASSAY: Estrogen Receptor-beta Coactivator Binding Inhibitors Dose Response Confirmation. (Class of assay: confirmatory) [Related pubchem assays: 633 (Primary screen preceding this dose response confirmation assay.)]	B	BAO_0000357	single protein format	Homo sapiens	None	None	None	None	CHEMBL242	Estrogen receptor beta	Homo sapiens	SINGLE PROTEIN	CHEMBL1201862	7	PubChem BioAssays			None
CHEMBL1495173		0	265.25	0	3.15	SID14733357	O=C(O)c1sccc1Oc1ccccc1[N+](=O)[O-]	IC50	'='	9923.14	nM	5.00		Active	UO_0000065	18.86	0.38	1.85	5.58	False	CHEMBL1614359	PUBCHEM_BIOASSAY: Estrogen Receptor-beta Coactivator Binding Inhibitors Dose Response Confirmation. (Class of assay: confirmatory) [Related pubchem assays: 633 (Primary screen preceding this dose response confirmation assay.)]	B	BAO_0000357	single protein format	Homo sapiens	None	None	None	None	CHEMBL242	Estrogen receptor beta	Homo sapiens	SINGLE PROTEIN	CHEMBL1201862	7	PubChem BioAssays			None
CHEMBL1466145		0	446.48	0	4.17	SID842440	Cc1nn(C)c(C)c1CN(C)C(=O)c1cnn2c1NC(c1ccccc1)CC2C(F)(F)F	IC50	'>'	50000.0	nM			Not Active	UO_0000065					False	CHEMBL1614359	PUBCHEM_BIOASSAY: Estrogen Receptor-beta Coactivator Binding Inhibitors Dose Response Confirmation. (Class of assay: confirmatory) [Related pubchem assays: 633 (Primary screen preceding this dose response confirmation assay.)]	B	BAO_0000357	single protein format	Homo sapiens	None	None	None	None	CHEMBL242	Estrogen receptor beta	Homo sapiens	SINGLE PROTEIN	CHEMBL1201862	7	PubChem BioAssays			None
CHEMBL1404955		0	400.46	0	4.64	SID14726123	CCOc1cc(NC(=O)c2cccs2)c(OCC)cc1NC(=O)c1ccco1	IC50	'>'	50000.0	nM			Not Active	UO_0000065					False	CHEMBL1614359	PUBCHEM_BIOASSAY: Estrogen Receptor-beta Coactivator Binding Inhibitors Dose Response Confirmation. (Class of assay: confirmatory) [Related pubchem assays: 633 (Primary screen preceding this dose response confirmation assay.)]	B	BAO_0000357	single protein format	Homo sapiens	None	None	None	None	CHEMBL242	Estrogen receptor beta	Homo sapiens	SINGLE PROTEIN	CHEMBL1201862	7	PubChem BioAssays			None
CHEMBL1442966		0	303.43	0	2.92	SID3711283	CC1CCCCN1CC(=O)Nc1sc2c(c1C#N)CCC2	IC50	'>'	50000.0	nM			Not Active	UO_0000065					False	CHEMBL1614359	PUBCHEM_BIOASSAY: Estrogen Receptor-beta Coactivator Binding Inhibitors Dose Response Confirmation. (Class of assay: confirmatory) [Related pubchem assays: 633 (Primary screen preceding this dose response confirmation assay.)]	B	BAO_0000357	single protein format	Homo sapiens	None	None	None	None	CHEMBL242	Estrogen receptor beta	Homo sapiens	SINGLE PROTEIN	CHEMBL1201862	7	PubChem BioAssays			None
CHEMBL1517817		0	336.44	0	2.56	SID4244148	Cc1cc(O)nc(SCC(=O)Nc2nc3c(s2)CCCC3)n1	IC50	'>'	50000.0	nM			Not Active	UO_0000065					False	CHEMBL1614359	PUBCHEM_BIOASSAY: Estrogen Receptor-beta Coactivator Binding Inhibitors Dose Response Confirmation. (Class of assay: confirmatory) [Related pubchem assays: 633 (Primary screen preceding this dose response confirmation assay.)]	B	BAO_0000357	single protein format	Homo sapiens	None	None	None	None	CHEMBL242	Estrogen receptor beta	Homo sapiens	SINGLE PROTEIN	CHEMBL1201862	7	PubChem BioAssays			None
CHEMBL80314		0	298.25	0	3.11	12	COc1cc(O)c2c(=O)c3c(oc2c1)oc1cc(O)ccc13	Fold selectivity	'='	21.0										False	CHEMBL876871	Fold selectivity for estrogen receptor beta(ERbeta)	B	BAO_0000357	single protein format	None	None	None	None	None	CHEMBL242	Estrogen receptor beta	Homo sapiens	SINGLE PROTEIN	CHEMBL1136115	1	Scientific Literature	Bioorg. Med. Chem. Lett.	2003	None
CHEMBL30707	COUMESTROL	0	268.22	0	3.10	Coumestrol	O=c1oc2cc(O)ccc2c2oc3cc(O)ccc3c12	IC50	'='	2.0	nM	8.70			UO_0000065	32.43	0.59	5.60	10.38	False	CHEMBL682168	Binding affinity against human estrogen receptor beta (ER beta) in competitive binding assay	B	BAO_0000357	single protein format	None	None	None	None	None	CHEMBL242	Estrogen receptor beta	Homo sapiens	SINGLE PROTEIN	CHEMBL1147620	1	Scientific Literature	Bioorg. Med. Chem. Lett.	2004	None
CHEMBL179526		0	305.13	0	3.20	12e (table 1)	Oc1ccc(-n2nc3ccc(O)cc3c2Br)cc1	Efficacy	'='	66.0	%				UO_0000187					False	CHEMBL826083	Transcriptional efficacy against human estrogen receptor beta at 10e-8 M	F	BAO_0000019	assay format	Homo sapiens	None	None	None	None	CHEMBL242	Estrogen receptor beta	Homo sapiens	SINGLE PROTEIN	CHEMBL1145187	1	Scientific Literature	J. Med. Chem.	2005	None
CHEMBL134646		0	253.30	0	3.12	27	CC(C#N)(Cc1ccc(O)cc1)c1ccc(O)cc1	REP	'='	0.49	%				UO_0000187					False	CHEMBL677744	Relative estrogenic potency at Human estrogen receptor Beta (EC50 (Estradiol) / EC50 (ligand))	B	BAO_0000357	single protein format	None	None	None	None	None	CHEMBL242	Estrogen receptor beta	Homo sapiens	SINGLE PROTEIN	CHEMBL1134292	1	Scientific Literature	J. Med. Chem.	2001	None
CHEMBL1313635		0	437.50	0	3.21	SID7965576	CCOC(=O)N1CCC(NC(=O)c2cccc3c2C(=O)N(c2ccc(OC)cc2)C3)CC1	IC50	'>'	50000.0	nM			Not Active	UO_0000065					False	CHEMBL1614359	PUBCHEM_BIOASSAY: Estrogen Receptor-beta Coactivator Binding Inhibitors Dose Response Confirmation. (Class of assay: confirmatory) [Related pubchem assays: 633 (Primary screen preceding this dose response confirmation assay.)]	B	BAO_0000357	single protein format	Homo sapiens	None	None	None	None	CHEMBL242	Estrogen receptor beta	Homo sapiens	SINGLE PROTEIN	CHEMBL1201862	7	PubChem BioAssays			None
CHEMBL1559680		0	290.32	0	2.55	SID7973541	O=C1C2C3C=CC(C3)C2C(=O)N1c1cccc2cccnc12	IC50	'='	21352.55	nM	4.67		Active	UO_0000065	16.09	0.29	2.12	9.29	False	CHEMBL1614359	PUBCHEM_BIOASSAY: Estrogen Receptor-beta Coactivator Binding Inhibitors Dose Response Confirmation. (Class of assay: confirmatory) [Related pubchem assays: 633 (Primary screen preceding this dose response confirmation assay.)]	B	BAO_0000357	single protein format	Homo sapiens	None	None	None	None	CHEMBL242	Estrogen receptor beta	Homo sapiens	SINGLE PROTEIN	CHEMBL1201862	7	PubChem BioAssays			None
CHEMBL1385771		0	311.17	0	3.00	SID14745339	CCc1ccc(C(=O)Cn2ncc(Cl)c(Cl)c2=O)cc1	IC50	'>'	50000.0	nM			Not Active	UO_0000065					False	CHEMBL1614359	PUBCHEM_BIOASSAY: Estrogen Receptor-beta Coactivator Binding Inhibitors Dose Response Confirmation. (Class of assay: confirmatory) [Related pubchem assays: 633 (Primary screen preceding this dose response confirmation assay.)]	B	BAO_0000357	single protein format	Homo sapiens	None	None	None	None	CHEMBL242	Estrogen receptor beta	Homo sapiens	SINGLE PROTEIN	CHEMBL1201862	7	PubChem BioAssays			None
CHEMBL1581750		0	324.42	0	3.92	SID7974156	Cc1cc(C)cc(OCC(=O)Nc2ccc(N3CCCC3)cc2)c1	IC50	'='	1562.5	nM	5.81		Active	UO_0000065	17.90	0.33	1.89	13.97	False	CHEMBL1614359	PUBCHEM_BIOASSAY: Estrogen Receptor-beta Coactivator Binding Inhibitors Dose Response Confirmation. (Class of assay: confirmatory) [Related pubchem assays: 633 (Primary screen preceding this dose response confirmation assay.)]	B	BAO_0000357	single protein format	Homo sapiens	None	None	None	None	CHEMBL242	Estrogen receptor beta	Homo sapiens	SINGLE PROTEIN	CHEMBL1201862	7	PubChem BioAssays			None
CHEMBL398455		0	316.49	0	4.23	2	C=C[C@]12CC[C@](C)(O)CC1=CC[C@@H]1[C@@H]2CC[C@]2(C)[C@@H](O)CC[C@@H]12	EC50	'='	240.0	nM	6.62			UO_0000065					False	CHEMBL925470	Agonist activity at ERbeta expressed in HEK293 cells by transactivation assay	F	BAO_0000219	cell-based format	Homo sapiens	None	None	HEK293	None	CHEMBL242	Estrogen receptor beta	Homo sapiens	SINGLE PROTEIN	CHEMBL1140529	1	Scientific Literature	Bioorg. Med. Chem. Lett.	2007	CHEMBL3307715
CHEMBL1595235		0	277.37	0	3.73	SID7974348	C=CCSC1=N/C(=C\C=C\c2ccco2)C(=O)S1	IC50	'='	10259.27	nM	4.99		Active	UO_0000065	17.99	0.38	1.26	11.72	False	CHEMBL1614359	PUBCHEM_BIOASSAY: Estrogen Receptor-beta Coactivator Binding Inhibitors Dose Response Confirmation. (Class of assay: confirmatory) [Related pubchem assays: 633 (Primary screen preceding this dose response confirmation assay.)]	B	BAO_0000357	single protein format	Homo sapiens	None	None	None	None	CHEMBL242	Estrogen receptor beta	Homo sapiens	SINGLE PROTEIN	CHEMBL1201862	7	PubChem BioAssays			None
CHEMBL1498999		0	302.42	0	4.16	SID14745750	CCCNC(=O)c1ccc(-c2nc3ccccc3s2)s1	IC50	'>'	50000.0	nM			Not Active	UO_0000065					False	CHEMBL1614359	PUBCHEM_BIOASSAY: Estrogen Receptor-beta Coactivator Binding Inhibitors Dose Response Confirmation. (Class of assay: confirmatory) [Related pubchem assays: 633 (Primary screen preceding this dose response confirmation assay.)]	B	BAO_0000357	single protein format	Homo sapiens	None	None	None	None	CHEMBL242	Estrogen receptor beta	Homo sapiens	SINGLE PROTEIN	CHEMBL1201862	7	PubChem BioAssays			None
CHEMBL1577415		0	327.47	0	4.16	SID3711850	C[C@]12CCC3C(CCC4=CC(=O)CC[C@@]43C)C1CC[C@@]2(O)CC#N	IC50	'>'	50000.0	nM			Not Active	UO_0000065					False	CHEMBL1614359	PUBCHEM_BIOASSAY: Estrogen Receptor-beta Coactivator Binding Inhibitors Dose Response Confirmation. (Class of assay: confirmatory) [Related pubchem assays: 633 (Primary screen preceding this dose response confirmation assay.)]	B	BAO_0000357	single protein format	Homo sapiens	None	None	None	None	CHEMBL242	Estrogen receptor beta	Homo sapiens	SINGLE PROTEIN	CHEMBL1201862	7	PubChem BioAssays			None
CHEMBL1448466		0	256.30	0	2.98	SID14733222	CCc1ccc(NC(=O)c2noc3c2CCC3)cc1	IC50	'='	5502.76	nM	5.26		Active	UO_0000065	20.52	0.38	2.28	9.54	False	CHEMBL1614359	PUBCHEM_BIOASSAY: Estrogen Receptor-beta Coactivator Binding Inhibitors Dose Response Confirmation. (Class of assay: confirmatory) [Related pubchem assays: 633 (Primary screen preceding this dose response confirmation assay.)]	B	BAO_0000357	single protein format	Homo sapiens	None	None	None	None	CHEMBL242	Estrogen receptor beta	Homo sapiens	SINGLE PROTEIN	CHEMBL1201862	7	PubChem BioAssays			None
CHEMBL1342429		0	381.46	0	3.90	SID14743266	CCOc1ccc(N2CSC3=C(C#N)C(c4ccco4)CC(=O)N3C2)cc1	IC50	'>'	50000.0	nM			Not Active	UO_0000065					False	CHEMBL1614359	PUBCHEM_BIOASSAY: Estrogen Receptor-beta Coactivator Binding Inhibitors Dose Response Confirmation. (Class of assay: confirmatory) [Related pubchem assays: 633 (Primary screen preceding this dose response confirmation assay.)]	B	BAO_0000357	single protein format	Homo sapiens	None	None	None	None	CHEMBL242	Estrogen receptor beta	Homo sapiens	SINGLE PROTEIN	CHEMBL1201862	7	PubChem BioAssays			None
CHEMBL1401253		0	275.33	0	3.18	SID846820	CCOC(=O)c1cccc(NC(=O)c2cccs2)c1	IC50	'>'	50000.0	nM			Not Active	UO_0000065					False	CHEMBL1614359	PUBCHEM_BIOASSAY: Estrogen Receptor-beta Coactivator Binding Inhibitors Dose Response Confirmation. (Class of assay: confirmatory) [Related pubchem assays: 633 (Primary screen preceding this dose response confirmation assay.)]	B	BAO_0000357	single protein format	Homo sapiens	None	None	None	None	CHEMBL242	Estrogen receptor beta	Homo sapiens	SINGLE PROTEIN	CHEMBL1201862	7	PubChem BioAssays			None
CHEMBL1374539		0	264.31	0	1.22	SID14733618	O=C(O)CC(Cn1nnnc1S)c1ccccc1	IC50	'>'	50000.0	nM			Not Active	UO_0000065					False	CHEMBL1614359	PUBCHEM_BIOASSAY: Estrogen Receptor-beta Coactivator Binding Inhibitors Dose Response Confirmation. (Class of assay: confirmatory) [Related pubchem assays: 633 (Primary screen preceding this dose response confirmation assay.)]	B	BAO_0000357	single protein format	Homo sapiens	None	None	None	None	CHEMBL242	Estrogen receptor beta	Homo sapiens	SINGLE PROTEIN	CHEMBL1201862	7	PubChem BioAssays			None
CHEMBL1404075		0	438.87	0	4.39	SID14719064	CCCOC(=O)c1cc(-c2ccc(/C=C3/C(=O)N(C)C(=O)C(C#N)=C3C)o2)ccc1Cl	IC50	'>'	50000.0	nM			Not Active	UO_0000065					False	CHEMBL1614359	PUBCHEM_BIOASSAY: Estrogen Receptor-beta Coactivator Binding Inhibitors Dose Response Confirmation. (Class of assay: confirmatory) [Related pubchem assays: 633 (Primary screen preceding this dose response confirmation assay.)]	B	BAO_0000357	single protein format	Homo sapiens	None	None	None	None	CHEMBL242	Estrogen receptor beta	Homo sapiens	SINGLE PROTEIN	CHEMBL1201862	7	PubChem BioAssays			None
CHEMBL1346778		0	354.34	0	1.30	SID4251979	Cc1noc(C)c1S(=O)(=O)N(CC(=O)O)c1ccc2c(c1)OCO2	IC50	'='	9711.51	nM	5.01		Active	UO_0000065	14.15	0.29	3.71	4.21	False	CHEMBL1614359	PUBCHEM_BIOASSAY: Estrogen Receptor-beta Coactivator Binding Inhibitors Dose Response Confirmation. (Class of assay: confirmatory) [Related pubchem assays: 633 (Primary screen preceding this dose response confirmation assay.)]	B	BAO_0000357	single protein format	Homo sapiens	None	None	None	None	CHEMBL242	Estrogen receptor beta	Homo sapiens	SINGLE PROTEIN	CHEMBL1201862	7	PubChem BioAssays			None
CHEMBL1307067		0	264.35	0	2.26	SID4247138	CCOc1ccccc1C(=O)N1CCN=C1SC	IC50	'>'	50000.0	nM			Not Active	UO_0000065					False	CHEMBL1614359	PUBCHEM_BIOASSAY: Estrogen Receptor-beta Coactivator Binding Inhibitors Dose Response Confirmation. (Class of assay: confirmatory) [Related pubchem assays: 633 (Primary screen preceding this dose response confirmation assay.)]	B	BAO_0000357	single protein format	Homo sapiens	None	None	None	None	CHEMBL242	Estrogen receptor beta	Homo sapiens	SINGLE PROTEIN	CHEMBL1201862	7	PubChem BioAssays			None
CHEMBL1495161		0	443.55	0	4.12	SID14724646	O=C(Nc1ccc(Cc2ccncc2)cc1)C1CCC(N2C(=O)C3CC=CCC3C2=O)CC1	IC50	'>'	50000.0	nM			Not Active	UO_0000065					False	CHEMBL1614359	PUBCHEM_BIOASSAY: Estrogen Receptor-beta Coactivator Binding Inhibitors Dose Response Confirmation. (Class of assay: confirmatory) [Related pubchem assays: 633 (Primary screen preceding this dose response confirmation assay.)]	B	BAO_0000357	single protein format	Homo sapiens	None	None	None	None	CHEMBL242	Estrogen receptor beta	Homo sapiens	SINGLE PROTEIN	CHEMBL1201862	7	PubChem BioAssays			None
CHEMBL1522300		0	445.48	0	3.05	SID7965002	COc1ccc(N2Cc3cccc(C(=O)N4CCN(C(=O)c5ccco5)CC4)c3C2=O)cc1	IC50	'='	5993.57	nM	5.22		Active	UO_0000065	11.72	0.22	2.17	6.27	False	CHEMBL1614359	PUBCHEM_BIOASSAY: Estrogen Receptor-beta Coactivator Binding Inhibitors Dose Response Confirmation. (Class of assay: confirmatory) [Related pubchem assays: 633 (Primary screen preceding this dose response confirmation assay.)]	B	BAO_0000357	single protein format	Homo sapiens	None	None	None	None	CHEMBL242	Estrogen receptor beta	Homo sapiens	SINGLE PROTEIN	CHEMBL1201862	7	PubChem BioAssays			None
CHEMBL1583687		0	310.40	0	2.49	SID7974202	CCOC(=O)Cc1csc(NC(=O)Cc2cccs2)n1	IC50	'='	5810.31	nM	5.24		Active	UO_0000065	16.87	0.36	2.75	7.67	False	CHEMBL1614359	PUBCHEM_BIOASSAY: Estrogen Receptor-beta Coactivator Binding Inhibitors Dose Response Confirmation. (Class of assay: confirmatory) [Related pubchem assays: 633 (Primary screen preceding this dose response confirmation assay.)]	B	BAO_0000357	single protein format	Homo sapiens	None	None	None	None	CHEMBL242	Estrogen receptor beta	Homo sapiens	SINGLE PROTEIN	CHEMBL1201862	7	PubChem BioAssays			None
CHEMBL1506716		0	271.34	0	2.83	SID4248371	O=C1Nc2ccccc2SC(c2ccccc2)C1O	IC50	'<'	1562.5	nM			Active	UO_0000065					False	CHEMBL1614359	PUBCHEM_BIOASSAY: Estrogen Receptor-beta Coactivator Binding Inhibitors Dose Response Confirmation. (Class of assay: confirmatory) [Related pubchem assays: 633 (Primary screen preceding this dose response confirmation assay.)]	B	BAO_0000357	single protein format	Homo sapiens	None	None	None	None	CHEMBL242	Estrogen receptor beta	Homo sapiens	SINGLE PROTEIN	CHEMBL1201862	7	PubChem BioAssays			None
CHEMBL1545787		0	281.78	0	3.23	SID4244526	COc1ccc(C(N)CCc2ccc(C)o2)cc1.Cl	IC50	'='	6797.46	nM	5.17		Active	UO_0000065	21.06	0.39	1.94	10.68	False	CHEMBL1614359	PUBCHEM_BIOASSAY: Estrogen Receptor-beta Coactivator Binding Inhibitors Dose Response Confirmation. (Class of assay: confirmatory) [Related pubchem assays: 633 (Primary screen preceding this dose response confirmation assay.)]	B	BAO_0000357	single protein format	Homo sapiens	None	None	None	None	CHEMBL242	Estrogen receptor beta	Homo sapiens	SINGLE PROTEIN	CHEMBL1201862	7	PubChem BioAssays			None
CHEMBL1716742		0	254.25	0	2.50	SID858085	CCOc1[nH]c(/N=C/c2ccco2)c(C#N)c1C#N	IC50	'='	18454.44	nM	4.73		Active	UO_0000065	18.62	0.34	2.23	4.83	False	CHEMBL1614359	PUBCHEM_BIOASSAY: Estrogen Receptor-beta Coactivator Binding Inhibitors Dose Response Confirmation. (Class of assay: confirmatory) [Related pubchem assays: 633 (Primary screen preceding this dose response confirmation assay.)]	B	BAO_0000357	single protein format	Homo sapiens	None	None	None	None	CHEMBL242	Estrogen receptor beta	Homo sapiens	SINGLE PROTEIN	CHEMBL1201862	7	PubChem BioAssays			None
CHEMBL1584730		0	348.36	0	1.91	SID14744898	NC1=C(c2nc3ccccc3[nH]2)C(=O)CN1c1ccc(CC(=O)O)cc1	IC50	'='	25929.39	nM	4.59		Active	UO_0000065	13.17	0.24	2.68	4.08	False	CHEMBL1614359	PUBCHEM_BIOASSAY: Estrogen Receptor-beta Coactivator Binding Inhibitors Dose Response Confirmation. (Class of assay: confirmatory) [Related pubchem assays: 633 (Primary screen preceding this dose response confirmation assay.)]	B	BAO_0000357	single protein format	Homo sapiens	None	None	None	None	CHEMBL242	Estrogen receptor beta	Homo sapiens	SINGLE PROTEIN	CHEMBL1201862	7	PubChem BioAssays			None
CHEMBL1496618		0	223.32	0	2.47	SID7972974	CCN(CC)C1=CC(=O)OC12CCCCC2	IC50	'>'	50000.0	nM			Not Active	UO_0000065					False	CHEMBL1614359	PUBCHEM_BIOASSAY: Estrogen Receptor-beta Coactivator Binding Inhibitors Dose Response Confirmation. (Class of assay: confirmatory) [Related pubchem assays: 633 (Primary screen preceding this dose response confirmation assay.)]	B	BAO_0000357	single protein format	Homo sapiens	None	None	None	None	CHEMBL242	Estrogen receptor beta	Homo sapiens	SINGLE PROTEIN	CHEMBL1201862	7	PubChem BioAssays			None
CHEMBL31127		0	348.35	0	3.90	7	O=C1c2ccc(O)cc2O[C@H](c2ccc(O)cc2)[C@@H]1c1ccc(O)cc1	IC50	'='	598.0	nM	6.22			UO_0000065	17.87	0.33	2.32	7.15	False	CHEMBL682168	Binding affinity against human estrogen receptor beta (ER beta) in competitive binding assay	B	BAO_0000357	single protein format	None	None	None	None	None	CHEMBL242	Estrogen receptor beta	Homo sapiens	SINGLE PROTEIN	CHEMBL1147620	1	Scientific Literature	Bioorg. Med. Chem. Lett.	2004	None
CHEMBL1509500		0	536.12	2	5.73	SID14722208	COCCCn1c(Cc2csc(Nc3cccc(Cl)c3)n2)nnc1SCC(=O)OC1CCCCC1	IC50	'<'	1562.5	nM			Active	UO_0000065					False	CHEMBL1614359	PUBCHEM_BIOASSAY: Estrogen Receptor-beta Coactivator Binding Inhibitors Dose Response Confirmation. (Class of assay: confirmatory) [Related pubchem assays: 633 (Primary screen preceding this dose response confirmation assay.)]	B	BAO_0000357	single protein format	Homo sapiens	None	None	None	None	CHEMBL242	Estrogen receptor beta	Homo sapiens	SINGLE PROTEIN	CHEMBL1201862	7	PubChem BioAssays			None
CHEMBL1559043		0	311.41	0	3.73	SID7968003	Cc1nn(-c2ccccc2)c(C)c1NC(=O)Cc1cccs1	IC50	'='	27057.12	nM	4.57		Active	UO_0000065	14.67	0.28	0.84	9.74	False	CHEMBL1614359	PUBCHEM_BIOASSAY: Estrogen Receptor-beta Coactivator Binding Inhibitors Dose Response Confirmation. (Class of assay: confirmatory) [Related pubchem assays: 633 (Primary screen preceding this dose response confirmation assay.)]	B	BAO_0000357	single protein format	Homo sapiens	None	None	None	None	CHEMBL242	Estrogen receptor beta	Homo sapiens	SINGLE PROTEIN	CHEMBL1201862	7	PubChem BioAssays			None
CHEMBL240331		0	328.35	0	2.72	SID4242102	O=C(CSc1nc(O)c2ccccc2n1)c1ccc(O)c(O)c1	IC50	'='	4622.96	nM	5.33		Active	UO_0000065	16.25	0.32	2.62	5.15	False	CHEMBL1614359	PUBCHEM_BIOASSAY: Estrogen Receptor-beta Coactivator Binding Inhibitors Dose Response Confirmation. (Class of assay: confirmatory) [Related pubchem assays: 633 (Primary screen preceding this dose response confirmation assay.)]	B	BAO_0000357	single protein format	Homo sapiens	None	None	None	None	CHEMBL242	Estrogen receptor beta	Homo sapiens	SINGLE PROTEIN	CHEMBL1201862	7	PubChem BioAssays			None
CHEMBL198089		0	263.30	0	3.96	16a	C=Cc1cc(-c2ccc(O)cc2)nc2ccc(O)cc12	IC50	'='	60.0	nM	7.22			UO_0000065	27.43	0.49	3.26	13.54	False	CHEMBL880931	Binding affinity for human Estrogen receptor beta	B	BAO_0000357	single protein format	Homo sapiens	None	None	None	None	CHEMBL242	Estrogen receptor beta	Homo sapiens	SINGLE PROTEIN	CHEMBL1140390	1	Scientific Literature	Bioorg. Med. Chem. Lett.	2005	None
CHEMBL198204		0	297.26	0	3.57	18c	C#Cc1cc(-c2cc(F)c(O)c(F)c2)nc2ccc(O)cc12	IC50	'='	750.0	nM	6.12			UO_0000065	20.60	0.38	2.55	11.48	False	CHEMBL880931	Binding affinity for human Estrogen receptor beta	B	BAO_0000357	single protein format	Homo sapiens	None	None	None	None	CHEMBL242	Estrogen receptor beta	Homo sapiens	SINGLE PROTEIN	CHEMBL1140390	1	Scientific Literature	Bioorg. Med. Chem. Lett.	2005	None
CHEMBL1308068		0	416.43	0	3.98	SID14746724	COc1ccc(CNC(=O)COC(=O)c2cc(-c3ccco3)nc3ccccc23)cc1	IC50	'<'	1562.5	nM			Active	UO_0000065					False	CHEMBL1614359	PUBCHEM_BIOASSAY: Estrogen Receptor-beta Coactivator Binding Inhibitors Dose Response Confirmation. (Class of assay: confirmatory) [Related pubchem assays: 633 (Primary screen preceding this dose response confirmation assay.)]	B	BAO_0000357	single protein format	Homo sapiens	None	None	None	None	CHEMBL242	Estrogen receptor beta	Homo sapiens	SINGLE PROTEIN	CHEMBL1201862	7	PubChem BioAssays			None
CHEMBL1308226		0	403.43	0	3.01	SID3712418	CCOC(=O)c1c(C)[nH]c(C)c1C(=O)COC(=O)CCOc1ccccc1OC	IC50	'='	35254.52	nM	4.45		Not Active	UO_0000065	11.04	0.21	1.44	4.28	False	CHEMBL1614359	PUBCHEM_BIOASSAY: Estrogen Receptor-beta Coactivator Binding Inhibitors Dose Response Confirmation. (Class of assay: confirmatory) [Related pubchem assays: 633 (Primary screen preceding this dose response confirmation assay.)]	B	BAO_0000357	single protein format	Homo sapiens	None	None	None	None	CHEMBL242	Estrogen receptor beta	Homo sapiens	SINGLE PROTEIN	CHEMBL1201862	7	PubChem BioAssays			None
CHEMBL1309022		0	426.56	0	4.63	SID14731668	CSc1ccccc1NC(=O)c1ccccc1N(Cc1ccccc1)S(C)(=O)=O	IC50	'>'	50000.0	nM			Not Active	UO_0000065					False	CHEMBL1614359	PUBCHEM_BIOASSAY: Estrogen Receptor-beta Coactivator Binding Inhibitors Dose Response Confirmation. (Class of assay: confirmatory) [Related pubchem assays: 633 (Primary screen preceding this dose response confirmation assay.)]	B	BAO_0000357	single protein format	Homo sapiens	None	None	None	None	CHEMBL242	Estrogen receptor beta	Homo sapiens	SINGLE PROTEIN	CHEMBL1201862	7	PubChem BioAssays			None
CHEMBL1099312		0	286.78	1	5.44	10	Oc1cccc(-c2ccc(-c3ccc(Cl)s3)cc2)c1	RBA	'='	0.001	%				UO_0000187					False	CHEMBL1106460	Displacement of [3H]estradiol from human recombinant ERbeta assessed as relative binding affinity by liquid scintillation counting relative to estradiol	B	BAO_0000357	single protein format	Homo sapiens	None	None	None	None	CHEMBL242	Estrogen receptor beta	Homo sapiens	SINGLE PROTEIN	CHEMBL1157771	1	Scientific Literature	Bioorg. Med. Chem.	2010	None
CHEMBL1509453		0	375.38	0	4.81	SID14732345	Cc1ccc(C(=O)ONc2ccc(N=NC(=O)c3ccccc3O)cc2)cc1	IC50	'='	8203.71	nM	5.09		Active	UO_0000065	13.55	0.25	0.28	5.07	False	CHEMBL1614359	PUBCHEM_BIOASSAY: Estrogen Receptor-beta Coactivator Binding Inhibitors Dose Response Confirmation. (Class of assay: confirmatory) [Related pubchem assays: 633 (Primary screen preceding this dose response confirmation assay.)]	B	BAO_0000357	single protein format	Homo sapiens	None	None	None	None	CHEMBL242	Estrogen receptor beta	Homo sapiens	SINGLE PROTEIN	CHEMBL1201862	7	PubChem BioAssays			None
CHEMBL1981243		0	355.35	0	1.38	SID863170	O=c1nc2s/c(=C\c3ccco3)c(=O)n2nc1Cc1ccc(F)cc1	IC50	'='	2346.44	nM	5.63		Active	UO_0000065	15.84	0.31	4.25	7.27	False	CHEMBL1614359	PUBCHEM_BIOASSAY: Estrogen Receptor-beta Coactivator Binding Inhibitors Dose Response Confirmation. (Class of assay: confirmatory) [Related pubchem assays: 633 (Primary screen preceding this dose response confirmation assay.)]	B	BAO_0000357	single protein format	Homo sapiens	None	None	None	None	CHEMBL242	Estrogen receptor beta	Homo sapiens	SINGLE PROTEIN	CHEMBL1201862	7	PubChem BioAssays			None
CHEMBL428926		0	495.64	1	5.49	4m	O=S1(=O)CCC(c2ccc3cc(O)ccc3c2Oc2ccc(OCCN3CCCCC3)cc2)CC1	Ki	'='	4.11	nM	8.39			UO_0000065	16.92	0.33	2.90	11.02	False	CHEMBL889119	Displacement of [3H]estradiol from human recombinant ERbeta	B	BAO_0000357	single protein format	Homo sapiens	None	None	None	None	CHEMBL242	Estrogen receptor beta	Homo sapiens	SINGLE PROTEIN	CHEMBL1145362	1	Scientific Literature	Bioorg. Med. Chem. Lett.	2007	None
CHEMBL1381306		0	381.43	0	3.59	SID4257486	COc1ccc2c(c1)c(=O)oc1cc(OCC(=O)N3CCC(C)CC3)ccc12	IC50	'='	5308.76	nM	5.28		Active	UO_0000065	13.83	0.26	1.69	7.65	False	CHEMBL1614359	PUBCHEM_BIOASSAY: Estrogen Receptor-beta Coactivator Binding Inhibitors Dose Response Confirmation. (Class of assay: confirmatory) [Related pubchem assays: 633 (Primary screen preceding this dose response confirmation assay.)]	B	BAO_0000357	single protein format	Homo sapiens	None	None	None	None	CHEMBL242	Estrogen receptor beta	Homo sapiens	SINGLE PROTEIN	CHEMBL1201862	7	PubChem BioAssays			None
CHEMBL3208784		0	366.35	0	3.81	SID3716275	CC(=N)/C(C#N)=C(/O)CSc1nnc(-c2ccc(OC(F)F)cc2)o1	IC50	'='	9261.57	nM	5.03		Active	UO_0000065	13.74	0.27	1.22	4.34	False	CHEMBL1614359	PUBCHEM_BIOASSAY: Estrogen Receptor-beta Coactivator Binding Inhibitors Dose Response Confirmation. (Class of assay: confirmatory) [Related pubchem assays: 633 (Primary screen preceding this dose response confirmation assay.)]	B	BAO_0000357	single protein format	Homo sapiens	None	None	None	None	CHEMBL242	Estrogen receptor beta	Homo sapiens	SINGLE PROTEIN	CHEMBL1201862	7	PubChem BioAssays			None
CHEMBL1397845		0	388.54	0	3.24	SID4247456	CN1C(=O)CSc2ccc(NC(=O)N3CCC(N4CCCCC4)CC3)cc21	IC50	'='	6242.64	nM	5.21		Active	UO_0000065	13.40	0.26	1.96	9.31	False	CHEMBL1614359	PUBCHEM_BIOASSAY: Estrogen Receptor-beta Coactivator Binding Inhibitors Dose Response Confirmation. (Class of assay: confirmatory) [Related pubchem assays: 633 (Primary screen preceding this dose response confirmation assay.)]	B	BAO_0000357	single protein format	Homo sapiens	None	None	None	None	CHEMBL242	Estrogen receptor beta	Homo sapiens	SINGLE PROTEIN	CHEMBL1201862	7	PubChem BioAssays			None
CHEMBL1518838		0	312.44	0	3.20	SID14745443	O=C(c1cc2c(s1)CCC2)N1CCN(c2ccccc2)CC1	IC50	'='	3873.39	nM	5.41		Active	UO_0000065	17.32	0.34	2.21	22.98	False	CHEMBL1614359	PUBCHEM_BIOASSAY: Estrogen Receptor-beta Coactivator Binding Inhibitors Dose Response Confirmation. (Class of assay: confirmatory) [Related pubchem assays: 633 (Primary screen preceding this dose response confirmation assay.)]	B	BAO_0000357	single protein format	Homo sapiens	None	None	None	None	CHEMBL242	Estrogen receptor beta	Homo sapiens	SINGLE PROTEIN	CHEMBL1201862	7	PubChem BioAssays			None
CHEMBL1377177		0	336.82	0	2.60	SID7977217	CCN1CCN(Cc2c(O)c(Cl)cc3c(C)cc(=O)oc23)CC1	IC50	'='	18007.88	nM	4.75		Active	UO_0000065	14.09	0.28	2.14	8.34	False	CHEMBL1614359	PUBCHEM_BIOASSAY: Estrogen Receptor-beta Coactivator Binding Inhibitors Dose Response Confirmation. (Class of assay: confirmatory) [Related pubchem assays: 633 (Primary screen preceding this dose response confirmation assay.)]	B	BAO_0000357	single protein format	Homo sapiens	None	None	None	None	CHEMBL242	Estrogen receptor beta	Homo sapiens	SINGLE PROTEIN	CHEMBL1201862	7	PubChem BioAssays			None
CHEMBL1505049		0	281.36	0	2.96	SID7976989	C1=C(N2CCOCC2)/C(=C/c2nc3ccccc3[nH]2)CC1	IC50	'='	23755.61	nM	4.62		Active	UO_0000065	16.44	0.30	1.66	11.24	False	CHEMBL1614359	PUBCHEM_BIOASSAY: Estrogen Receptor-beta Coactivator Binding Inhibitors Dose Response Confirmation. (Class of assay: confirmatory) [Related pubchem assays: 633 (Primary screen preceding this dose response confirmation assay.)]	B	BAO_0000357	single protein format	Homo sapiens	None	None	None	None	CHEMBL242	Estrogen receptor beta	Homo sapiens	SINGLE PROTEIN	CHEMBL1201862	7	PubChem BioAssays			None
CHEMBL1337538		0	444.53	1	5.75	SID14746615	CCOC(=O)c1c(C)oc2c1c(C(c1cccnc1)N1CCCCC1)c(O)c1ccccc12	IC50	'>'	50000.0	nM			Not Active	UO_0000065					False	CHEMBL1614359	PUBCHEM_BIOASSAY: Estrogen Receptor-beta Coactivator Binding Inhibitors Dose Response Confirmation. (Class of assay: confirmatory) [Related pubchem assays: 633 (Primary screen preceding this dose response confirmation assay.)]	B	BAO_0000357	single protein format	Homo sapiens	None	None	None	None	CHEMBL242	Estrogen receptor beta	Homo sapiens	SINGLE PROTEIN	CHEMBL1201862	7	PubChem BioAssays			None
CHEMBL1573389		0	287.34	0	3.19	SID14720445	O=C(Nc1sc2c(c1C(=O)O)CCC2)c1ccccc1	IC50	'='	6877.37	nM	5.16		Active	UO_0000065	17.97	0.35	1.97	7.77	False	CHEMBL1614359	PUBCHEM_BIOASSAY: Estrogen Receptor-beta Coactivator Binding Inhibitors Dose Response Confirmation. (Class of assay: confirmatory) [Related pubchem assays: 633 (Primary screen preceding this dose response confirmation assay.)]	B	BAO_0000357	single protein format	Homo sapiens	None	None	None	None	CHEMBL242	Estrogen receptor beta	Homo sapiens	SINGLE PROTEIN	CHEMBL1201862	7	PubChem BioAssays			None
CHEMBL1388279		0	459.52	0	1.14	SID4247547	CCOC(=O)CNC(=O)C(Cc1ccccc1)NS(=O)(=O)c1ccc2c(c1)CCC(=O)N2	IC50	'>'	50000.0	nM			Not Active	UO_0000065					False	CHEMBL1614359	PUBCHEM_BIOASSAY: Estrogen Receptor-beta Coactivator Binding Inhibitors Dose Response Confirmation. (Class of assay: confirmatory) [Related pubchem assays: 633 (Primary screen preceding this dose response confirmation assay.)]	B	BAO_0000357	single protein format	Homo sapiens	None	None	None	None	CHEMBL242	Estrogen receptor beta	Homo sapiens	SINGLE PROTEIN	CHEMBL1201862	7	PubChem BioAssays			None
CHEMBL362609		0	352.13	0	3.04	12f (table 1)	Oc1ccc(-n2nc3ccc(O)cc3c2I)cc1	Efficacy	'='	85.0	%				UO_0000187					False	CHEMBL826083	Transcriptional efficacy against human estrogen receptor beta at 10e-8 M	F	BAO_0000019	assay format	Homo sapiens	None	None	None	None	CHEMBL242	Estrogen receptor beta	Homo sapiens	SINGLE PROTEIN	CHEMBL1145187	1	Scientific Literature	J. Med. Chem.	2005	None
CHEMBL195560	ISOPHENOXODIOL	3	240.26	0	3.07	2	Oc1ccc(C2=COc3cc(O)ccc3C2)cc1	IC50	'='	680.0	nM	6.17			UO_0000065	25.67	0.47	3.10	12.41	True	CHEMBL828540	Binding affinity for human Estrogen receptor beta	B	BAO_0000357	single protein format	Homo sapiens	None	None	None	None	CHEMBL242	Estrogen receptor beta	Homo sapiens	SINGLE PROTEIN	CHEMBL1144341	1	Scientific Literature	J. Med. Chem.	2005	None
CHEMBL195612		0	346.26	0	4.93	4	O=c1c(-c2cc3ccccc3o2)c(C(F)(F)F)oc2cc(O)ccc12	IC50		1000000.0	nM		Outside typical range	Not Active	UO_0000065					False	CHEMBL833490	Binding affinity for human Estrogen receptor beta; NC= Nonconvergence with an IC50>1 mM	B	BAO_0000357	single protein format	Homo sapiens	None	None	None	None	CHEMBL242	Estrogen receptor beta	Homo sapiens	SINGLE PROTEIN	CHEMBL1144341	1	Scientific Literature	J. Med. Chem.	2005	None
CHEMBL424829		0	284.27	0	2.88	8	COc1cc(-c2cc(=O)c3cc(O)ccc3o2)ccc1O	IC50	'='	4480.0	nM	5.35			UO_0000065	18.82	0.35	2.47	6.69	True	CHEMBL828540	Binding affinity for human Estrogen receptor beta	B	BAO_0000357	single protein format	Homo sapiens	None	None	None	None	CHEMBL242	Estrogen receptor beta	Homo sapiens	SINGLE PROTEIN	CHEMBL1144341	1	Scientific Literature	J. Med. Chem.	2005	None
CHEMBL100231		0	484.68	1	6.71	20e	CC(C)c1ccc(N2CCc3cc(O)ccc3C2(C)c2ccc(OCCN3CCCCC3)cc2)cc1	IC50	'='	4776.0	nM	5.32			UO_0000065	10.98	0.20	-1.39	14.81	True	CHEMBL678130	Inhibitory concentration against estrogen receptor 2 using estrogen response element (ERE) assay.	B	BAO_0000357	single protein format	None	None	None	None	None	CHEMBL242	Estrogen receptor beta	Homo sapiens	SINGLE PROTEIN	CHEMBL1145829	1	Scientific Literature	J. Med. Chem.	2003	None
CHEMBL367288		0	260.68	0	3.09	10e (table 1)	Oc1ccc2nn(-c3ccc(O)c(Cl)c3)cc2c1	Relative binding affinity	'='	0.06										False	CHEMBL836277	Relative binding affinity for human estrogen receptor beta	B	BAO_0000357	single protein format	Homo sapiens	None	None	None	None	CHEMBL242	Estrogen receptor beta	Homo sapiens	SINGLE PROTEIN	CHEMBL1145187	1	Scientific Literature	J. Med. Chem.	2005	None
CHEMBL133046	ASCOFURANONE	0	420.93	1	5.22	20	C/C(=C\Cc1c(O)c(Cl)c(C)c(C=O)c1O)CC/C=C(\C)[C@@H]1CC(=O)C(C)(C)O1	IC50						Not Active						False	CHEMBL678132	Minimum effective concentration required to inhibit Estrogen receptor 2 (ER beta); Not detected	B	BAO_0000357	single protein format	None	None	None	None	None	CHEMBL242	Estrogen receptor beta	Homo sapiens	SINGLE PROTEIN	CHEMBL1145088	1	Scientific Literature	J. Med. Chem.	2003	None
CHEMBL239938		0	269.34	0	3.26	8b	CCN1CC(c2ccc(O)cc2)Cc2ccc(O)cc21	IC50	'='	83.0	nM	7.08			UO_0000065	26.29	0.48	3.82	16.20	False	CHEMBL898604	Displacement of [3H]17beta-estradiol from recombinant human ERbeta	B	BAO_0000357	single protein format	Homo sapiens	None	None	None	None	CHEMBL242	Estrogen receptor beta	Homo sapiens	SINGLE PROTEIN	CHEMBL1149626	1	Scientific Literature	Bioorg. Med. Chem.	2007	None
CHEMBL405154		0	263.68	0	3.23	2	O/N=C/c1ccc(-c2ccc(O)cc2)c(Cl)c1O	Activity	'='	4.21	%				UO_0000187					False	CHEMBL993943	Displacement of [3H]estradiol from full-length human estrogen receptor beta by radiometric assay relative to estradiol	B	BAO_0000357	single protein format	Homo sapiens	None	None	None	None	CHEMBL242	Estrogen receptor beta	Homo sapiens	SINGLE PROTEIN	CHEMBL1143352	1	Scientific Literature	J. Med. Chem.	2009	None
CHEMBL479834		0	291.73	0	3.92	10	COc1ccc(-c2ccc(/C(C)=N/O)c(O)c2Cl)cc1	Activity	'='	0.002	%				UO_0000187					False	CHEMBL993943	Displacement of [3H]estradiol from full-length human estrogen receptor beta by radiometric assay relative to estradiol	B	BAO_0000357	single protein format	Homo sapiens	None	None	None	None	CHEMBL242	Estrogen receptor beta	Homo sapiens	SINGLE PROTEIN	CHEMBL1143352	1	Scientific Literature	J. Med. Chem.	2009	None
CHEMBL405154		0	263.68	0	3.23	2	O/N=C/c1ccc(-c2ccc(O)cc2)c(Cl)c1O	EC50	'='	11.0	nM	7.96			UO_0000065					False	CHEMBL993947	Agonist activity at full-length human estrogen receptor beta expressed in human HEC1 cells assessed as transcriptional activation after 24 hrs by luciferase reporter gene assay	F	BAO_0000219	cell-based format	Homo sapiens	None	None	HEC-1	None	CHEMBL242	Estrogen receptor beta	Homo sapiens	SINGLE PROTEIN	CHEMBL1143352	1	Scientific Literature	J. Med. Chem.	2009	CHEMBL3308740
CHEMBL328810		0	456.63	1	5.97	26a	CC1(c2ccc(OCCN3CCCCCC3)cc2)c2ccc(O)cc2CCN1c1ccccc1	IC50	'='	200.0	nM	6.70			UO_0000065	14.67	0.27	0.73	18.64	True	CHEMBL678131	Inhibitory concentration against estrogen receptor 2 using radioligand binding assay.	B	BAO_0000357	single protein format	None	None	None	None	None	CHEMBL242	Estrogen receptor beta	Homo sapiens	SINGLE PROTEIN	CHEMBL1145829	1	Scientific Literature	J. Med. Chem.	2003	None
CHEMBL137392		0	297.33	0	1.67	2d	CC(C)(C)c1cc(=O)c2cc(OS(N)(=O)=O)ccc2o1	ED50	'>'	100.0	uM		Non standard unit for type		UO_0000064					False	CHEMBL682163	Affinity of compound towards human estrogen receptor beta	B	BAO_0000357	single protein format	None	None	None	None	None	CHEMBL242	Estrogen receptor beta	Homo sapiens	SINGLE PROTEIN	CHEMBL1145899	1	Scientific Literature	J. Med. Chem.	2003	None
CHEMBL98470		0	470.66	1	6.32	19e	CC(C)c1ccc(N2CCc3cc(O)ccc3C2(C)c2ccc(OCCN3CCCC3)cc2)cc1	IC50	'='	1974.0	nM	5.71			UO_0000065	12.12	0.22	-0.62	15.87	True	CHEMBL678131	Inhibitory concentration against estrogen receptor 2 using radioligand binding assay.	B	BAO_0000357	single protein format	None	None	None	None	None	CHEMBL242	Estrogen receptor beta	Homo sapiens	SINGLE PROTEIN	CHEMBL1145829	1	Scientific Literature	J. Med. Chem.	2003	None
CHEMBL380188		0	323.44	0	4.61	43	CCCCC12CCC(=O)C(CCC)=C1c1ccc3[nH]nnc3c1C2	EC50	'='	96.0	nM	7.02			UO_0000065					False	CHEMBL855877	Agonist activity at human recombinant ERbeta expressed in HEK293 cells by alkaline phosphatase reporter gene transactivation assay	F	BAO_0000219	cell-based format	Homo sapiens	None	None	HEK293	None	CHEMBL242	Estrogen receptor beta	Homo sapiens	SINGLE PROTEIN	CHEMBL1146919	1	Scientific Literature	Bioorg. Med. Chem. Lett.	2006	CHEMBL3307715
CHEMBL378883		0	295.39	0	3.83	41	CCCC1=C2c3ccc4[nH]nnc4c3CC2(CC)CCC1=O	EC50	'='	14.0	nM	7.85			UO_0000065					False	CHEMBL855877	Agonist activity at human recombinant ERbeta expressed in HEK293 cells by alkaline phosphatase reporter gene transactivation assay	F	BAO_0000219	cell-based format	Homo sapiens	None	None	HEK293	None	CHEMBL242	Estrogen receptor beta	Homo sapiens	SINGLE PROTEIN	CHEMBL1146919	1	Scientific Literature	Bioorg. Med. Chem. Lett.	2006	CHEMBL3307715
CHEMBL385949		0	281.36	0	3.44	(S)-25	CCC1=C2c3ccc4[nH]nnc4c3C[C@]2(CC)CCC1=O	EC50	'='	5.8	nM	8.24			UO_0000065					False	CHEMBL855877	Agonist activity at human recombinant ERbeta expressed in HEK293 cells by alkaline phosphatase reporter gene transactivation assay	F	BAO_0000219	cell-based format	Homo sapiens	None	None	HEK293	None	CHEMBL242	Estrogen receptor beta	Homo sapiens	SINGLE PROTEIN	CHEMBL1146919	1	Scientific Literature	Bioorg. Med. Chem. Lett.	2006	CHEMBL3307715
CHEMBL214200		0	347.42	0	4.56	46	CCCCC12CCC(=O)C(c3ccco3)=C1c1ccc3[nH]nnc3c1C2	Activity	'='	82.0	%				UO_0000187					False	CHEMBL855879	Agonist activity at human ERbeta receptor expressed in HEK293 cells relative to estradiol by alkaline phosphatase reporter gene transactivation assay	F	BAO_0000219	cell-based format	Homo sapiens	None	None	HEK293	None	CHEMBL242	Estrogen receptor beta	Homo sapiens	SINGLE PROTEIN	CHEMBL1146919	1	Scientific Literature	Bioorg. Med. Chem. Lett.	2006	CHEMBL3307715
CHEMBL385949		0	281.36	0	3.44	(S)-25	CCC1=C2c3ccc4[nH]nnc4c3C[C@]2(CC)CCC1=O	Activity	'='	99.0	%				UO_0000187					False	CHEMBL855879	Agonist activity at human ERbeta receptor expressed in HEK293 cells relative to estradiol by alkaline phosphatase reporter gene transactivation assay	F	BAO_0000219	cell-based format	Homo sapiens	None	None	HEK293	None	CHEMBL242	Estrogen receptor beta	Homo sapiens	SINGLE PROTEIN	CHEMBL1146919	1	Scientific Literature	Bioorg. Med. Chem. Lett.	2006	CHEMBL3307715
CHEMBL1405	ESTRONE	4	270.37	0	3.82	Estrone	C[C@]12CC[C@@H]3c4ccc(O)cc4CC[C@H]3[C@@H]1CCC2=O	EC50	'='	120.0	nM	6.92			UO_0000065					False	CHEMBL673864	Ability to activate estrogen receptor 2-mediated transcription.	F	BAO_0000019	assay format	None	None	None	None	None	CHEMBL242	Estrogen receptor beta	Homo sapiens	SINGLE PROTEIN	CHEMBL1148236	1	Scientific Literature	Bioorg. Med. Chem. Lett.	2004	None
CHEMBL90008		0	267.37	0	4.15	6d	CC(C)C1c2ccc(O)cc2CCN1c1ccccc1	IC50	'='	180.0	nM	6.75			UO_0000065	25.23	0.46	2.59	28.74	False	CHEMBL677050	In vitro concentration required to inhibit [3H]estradiol binding to human estrogen receptor beta expressed in 293T cells	B	BAO_0000219	cell-based format	None	None	None	293T	None	CHEMBL242	Estrogen receptor beta	Homo sapiens	SINGLE PROTEIN	CHEMBL1146753	1	Scientific Literature	Bioorg. Med. Chem. Lett.	2004	None
CHEMBL371192		0	458.56	1	5.09	NC-4	CCC1=C(c2ccc(O)cc2)C(C(=O)Nc2ccc(OCCN(C)C)cc2)c2cc(O)ccc21	Efficacy	'='	83.0	%				UO_0000187					False	CHEMBL881855	Transcriptional activation of estrogen receptor beta in U2OS cell using estrogen-regulated luciferase reporter gene plasmid upon incubation for 20-30 mins at RT	B	BAO_0000219	cell-based format	Homo sapiens	None	None	U2OS	None	CHEMBL242	Estrogen receptor beta	Homo sapiens	SINGLE PROTEIN	CHEMBL1141087	1	Scientific Literature	J. Med. Chem.	2005	CHEMBL3307757
CHEMBL48352		0	300.36	0	4.61	NC-8	Oc1ccc(C2=C(c3ccccc3)c3ccc(O)cc3C2)cc1	EC50	'='	54.0	nM	7.27			UO_0000065	24.20	0.43	2.66	17.96	False	CHEMBL881383	Transcriptional activation of estrogen receptor beta in U2OS cell using estrogen-regulated luciferase reporter gene plasmid upon incubation for 20-30 mins at RT	B	BAO_0000219	cell-based format	Homo sapiens	None	None	U2OS	None	CHEMBL242	Estrogen receptor beta	Homo sapiens	SINGLE PROTEIN	CHEMBL1141087	1	Scientific Literature	J. Med. Chem.	2005	CHEMBL3307757
CHEMBL381645		0	427.54	1	5.48	NC-10	Oc1ccc(C2=C(c3ccc(OCCN4CCCCC4)cc3)c3ccc(O)cc3C2)cc1	Relative binding affinity	'='	4.0	%				UO_0000187					False	CHEMBL884293	Binding affinity towards human estrogen receptor beta in a competitive binding assay using fluorescently labelled estradiol; relative to 4-hydroxytamoxifen	B	BAO_0000357	single protein format	Homo sapiens	None	None	None	None	CHEMBL242	Estrogen receptor beta	Homo sapiens	SINGLE PROTEIN	CHEMBL1141087	1	Scientific Literature	J. Med. Chem.	2005	None
CHEMBL197188		0	314.38	0	4.92	NC-13	Cc1ccc(C2=C(c3ccc(O)cc3)Cc3cc(O)ccc32)cc1	Ki	'='	1.3	nM	8.89			UO_0000065					False	CHEMBL881235	Antagonistic activity against estrogen receptor beta in presence of 0.1 nM estradiol	F	BAO_0000019	assay format	Homo sapiens	None	None	None	None	CHEMBL242	Estrogen receptor beta	Homo sapiens	SINGLE PROTEIN	CHEMBL1141087	1	Scientific Literature	J. Med. Chem.	2005	None
CHEMBL44	GENISTEIN	2	270.24	0	2.58	genistein	O=c1c(-c2ccc(O)cc2)coc2cc(O)cc(O)c12	IC50	'='	6.8	nM	8.17			UO_0000065	30.22	0.56	5.59	8.99	False	CHEMBL898604	Displacement of [3H]17beta-estradiol from recombinant human ERbeta	B	BAO_0000357	single protein format	Homo sapiens	None	None	None	None	CHEMBL242	Estrogen receptor beta	Homo sapiens	SINGLE PROTEIN	CHEMBL1149626	1	Scientific Literature	Bioorg. Med. Chem.	2007	None
CHEMBL199140		0	314.38	0	4.81	NC-14	Oc1ccc(C2=C(Cc3ccccc3)c3ccc(O)cc3C2)cc1	Efficacy	'='	64.0	%				UO_0000187					False	CHEMBL881855	Transcriptional activation of estrogen receptor beta in U2OS cell using estrogen-regulated luciferase reporter gene plasmid upon incubation for 20-30 mins at RT	B	BAO_0000219	cell-based format	Homo sapiens	None	None	U2OS	None	CHEMBL242	Estrogen receptor beta	Homo sapiens	SINGLE PROTEIN	CHEMBL1141087	1	Scientific Literature	J. Med. Chem.	2005	CHEMBL3307757
CHEMBL81	RALOXIFENE	4	473.59	1	6.08	2	O=C(c1ccc(OCCN2CCCCC2)cc1)c1c(-c2ccc(O)cc2)sc2cc(O)ccc12	Ki	'='	4.5	nM	8.35			UO_0000065					False	CHEMBL881235	Antagonistic activity against estrogen receptor beta in presence of 0.1 nM estradiol	F	BAO_0000019	assay format	Homo sapiens	None	None	None	None	CHEMBL242	Estrogen receptor beta	Homo sapiens	SINGLE PROTEIN	CHEMBL1141087	1	Scientific Literature	J. Med. Chem.	2005	None
CHEMBL475278		0	247.22	0	2.71	7	O/N=C/c1cc(-c2ccc(O)c(F)c2)ccc1O	Activity	'='	0.97	%				UO_0000187					False	CHEMBL993943	Displacement of [3H]estradiol from full-length human estrogen receptor beta by radiometric assay relative to estradiol	B	BAO_0000357	single protein format	Homo sapiens	None	None	None	None	CHEMBL242	Estrogen receptor beta	Homo sapiens	SINGLE PROTEIN	CHEMBL1143352	1	Scientific Literature	J. Med. Chem.	2009	None
CHEMBL135	ESTRADIOL	4	272.39	0	3.61	estradiol	C[C@]12CC[C@@H]3c4ccc(O)cc4CC[C@H]3[C@@H]1CC[C@@H]2O	EC50	'='	0.13	nM	9.89			UO_0000065					False	CHEMBL993947	Agonist activity at full-length human estrogen receptor beta expressed in human HEC1 cells assessed as transcriptional activation after 24 hrs by luciferase reporter gene assay	F	BAO_0000219	cell-based format	Homo sapiens	None	None	HEC-1	None	CHEMBL242	Estrogen receptor beta	Homo sapiens	SINGLE PROTEIN	CHEMBL1143352	1	Scientific Literature	J. Med. Chem.	2009	CHEMBL3308740
CHEMBL384708		0	282.38	0	4.12	7b	CC[C@H]1CC[C@@H]2C[C@]13Cc1cc(O)ccc1C3=C(C)C2=O	IC50	'='	45.0	nM	7.35			UO_0000065	26.02	0.48	3.23	19.70	False	CHEMBL869284	Binding affinity to human recombinant ERbeta by scintillation proximity assay	B	BAO_0000357	single protein format	Homo sapiens	None	None	None	None	CHEMBL242	Estrogen receptor beta	Homo sapiens	SINGLE PROTEIN	CHEMBL1149514	1	Scientific Literature	Bioorg. Med. Chem. Lett.	2006	None
CHEMBL381298		0	270.37	0	4.12	13	CC1=C2c3ccc(O)cc3CC2(CC(C)C)CCC1=O	IC50	'='	20.0	nM	7.70			UO_0000065	28.48	0.53	3.58	20.64	False	CHEMBL852961	Binding affinity to ERbeta by scintillation proximity assay	B	BAO_0000357	single protein format	Homo sapiens	None	None	None	None	CHEMBL242	Estrogen receptor beta	Homo sapiens	SINGLE PROTEIN	CHEMBL1138102	1	Scientific Literature	Bioorg. Med. Chem. Lett.	2006	None
CHEMBL420244		0	478.61	0	4.20	11d	O=S(=O)(c1ccccc1)N1CCc2cc(O)ccc2C1c1ccc(OCCN2CCCC2)cc1	IC50	'='	18.5	nM	7.73			UO_0000065	16.16	0.31	3.53	11.03	False	CHEMBL677050	In vitro concentration required to inhibit [3H]estradiol binding to human estrogen receptor beta expressed in 293T cells	B	BAO_0000219	cell-based format	None	None	None	293T	None	CHEMBL242	Estrogen receptor beta	Homo sapiens	SINGLE PROTEIN	CHEMBL1146753	1	Scientific Literature	Bioorg. Med. Chem. Lett.	2004	None
CHEMBL134031		0	462.97	1	5.44	22	CC(=O)Oc1c(Cl)c(C)c(C=O)c(O)c1C/C=C(\C)CC/C=C(\C)[C@@H]1CC(=O)C(C)(C)O1	IC50						Not Active						False	CHEMBL678132	Minimum effective concentration required to inhibit Estrogen receptor 2 (ER beta); Not detected	B	BAO_0000357	single protein format	None	None	None	None	None	CHEMBL242	Estrogen receptor beta	Homo sapiens	SINGLE PROTEIN	CHEMBL1145088	1	Scientific Literature	J. Med. Chem.	2003	None
CHEMBL209402		0	298.43	1	5.04	21	CCCCC12CCC(=O)C(CCC)=C1c1ccc(O)cc1C2	Activity	'='	64.0	%				UO_0000187					False	CHEMBL852972	Agonist activity at human ERbeta transfected in HEK293 cells assessed as transactivation of alkaline phosphatase reporter gene relative to estradiol	F	BAO_0000219	cell-based format	Homo sapiens	None	None	HEK293	None	CHEMBL242	Estrogen receptor beta	Homo sapiens	SINGLE PROTEIN	CHEMBL1138102	1	Scientific Literature	Bioorg. Med. Chem. Lett.	2006	CHEMBL3307715
CHEMBL1098709		0	502.65	2	5.37	3c	CCOC(=O)C1(C(C)=O)Cc2ccc([C@]3(O)CC[C@H]4[C@@H]5CCc6cc(O)ccc6[C@H]5CC[C@@]43C)cc2C1	Ratio IC50	'='	3.55										False	CHEMBL1120813	Ratio of 17-beta-estradiol IC50 to compound IC50 for ERbeta	B	BAO_0000357	single protein format	None	None	None	None	None	CHEMBL242	Estrogen receptor beta	Homo sapiens	SINGLE PROTEIN	CHEMBL1157750	1	Scientific Literature	J. Med. Chem.	2010	None
CHEMBL1096975		0	532.68	2	5.35	3a	CCOC(=O)C1(C(=O)OCC)Cc2ccc([C@]3(O)CC[C@H]4[C@@H]5CCc6cc(O)ccc6[C@H]5CC[C@@]43C)cc2C1	EC50	'='	174.0	nM	6.76			UO_0000065	12.69	0.24	1.41	7.26	False	CHEMBL1120815	Transactivation of human ERbeta expressed in HEK293 cells after 18 hrs by luciferase reporter gene assay	B	BAO_0000219	cell-based format	Homo sapiens	None	None	HEK293	None	CHEMBL242	Estrogen receptor beta	Homo sapiens	SINGLE PROTEIN	CHEMBL1157750	1	Scientific Literature	J. Med. Chem.	2010	CHEMBL3307715
CHEMBL31128		0	409.53	0	4.85	2	CC(C)[C@H]1C(=O)c2ccc(O)cc2O[C@@H]1c1ccc(OCCN2CCCCC2)cc1	IC50	'='	930.0	nM	6.03			UO_0000065	14.73	0.27	1.18	10.22	False	CHEMBL682168	Binding affinity against human estrogen receptor beta (ER beta) in competitive binding assay	B	BAO_0000357	single protein format	None	None	None	None	None	CHEMBL242	Estrogen receptor beta	Homo sapiens	SINGLE PROTEIN	CHEMBL1147620	1	Scientific Literature	Bioorg. Med. Chem. Lett.	2004	None
CHEMBL286452	ALFATRADIOL	0	272.39	0	3.61	17-alpha-estradiol	C[C@]12CC[C@@H]3c4ccc(O)cc4CC[C@H]3[C@@H]1CC[C@H]2O	EC50	'='	1230.0	nM	5.91			UO_0000065	21.70	0.40	2.30	14.61	False	CHEMBL682162	Inhibition of [3H]17-beta-estradiol binding to human recombinant Estrogen receptor beta.	B	BAO_0000357	single protein format	None	None	None	None	None	CHEMBL242	Estrogen receptor beta	Homo sapiens	SINGLE PROTEIN	CHEMBL1135900	1	Scientific Literature	J. Med. Chem.	2002	None
CHEMBL135	ESTRADIOL	4	272.39	0	3.61	estradiol (E2)	C[C@]12CC[C@@H]3c4ccc(O)cc4CC[C@H]3[C@@H]1CC[C@@H]2O	RBA	'='	100.0										True	CHEMBL840170	Relative binding affinity for Estrogen receptor beta	B	BAO_0000357	single protein format	None	None	None	None	None	CHEMBL242	Estrogen receptor beta	Homo sapiens	SINGLE PROTEIN	CHEMBL1143594	1	Scientific Literature	J. Med. Chem.	2005	None
CHEMBL189585	Ruthenocene derivative	0	554.70	None	None	4b		RBA	'='	13.0										False	CHEMBL840170	Relative binding affinity for Estrogen receptor beta	B	BAO_0000357	single protein format	None	None	None	None	None	CHEMBL242	Estrogen receptor beta	Homo sapiens	SINGLE PROTEIN	CHEMBL1143594	1	Scientific Literature	J. Med. Chem.	2005	None
CHEMBL178470		0	459.59	1	5.98	3	C[C@@H]1c2cc(O)ccc2O[C@@H](c2ccc(OCCN3CCCCC3)cc2)[C@H]1c1ccc(O)cc1	IC50	'='	39.0	nM	7.41			UO_0000065	16.12	0.30	1.43	11.92	False	CHEMBL830924	Inhibition of estrogen receptor beta	B	BAO_0000357	single protein format	Homo sapiens	None	None	None	None	CHEMBL242	Estrogen receptor beta	Homo sapiens	SINGLE PROTEIN	CHEMBL1142044	1	Scientific Literature	Bioorg. Med. Chem. Lett.	2005	None
CHEMBL180707		0	569.08	2	6.83	2f	O=C(c1ccc(N2CCN(C(=O)c3ccc(Cl)cc3)CC2)cc1)c1c(-c2ccc(O)cc2)sc2cc(O)ccc12	IC50	'='	4.02	nM	8.40			UO_0000065	14.75	0.29	1.57	10.35	False	CHEMBL832843	Inhibition of estrogen receptor beta	B	BAO_0000357	single protein format	Homo sapiens	None	None	None	None	CHEMBL242	Estrogen receptor beta	Homo sapiens	SINGLE PROTEIN	CHEMBL1141904	1	Scientific Literature	Bioorg. Med. Chem. Lett.	2005	None
CHEMBL178476		0	313.40	0	2.91	DY131	CCN(CC)C1=CCC(/C=N/NC(=O)c2ccc(O)cc2)C=C1	Activity	'='	1.2										False	CHEMBL876676	Fold activation of estrogen receptor beta at 30 uM in cell-based reporter gene assay	F	BAO_0000219	cell-based format	None	None	None	None	None	CHEMBL242	Estrogen receptor beta	Homo sapiens	SINGLE PROTEIN	CHEMBL1141994	1	Scientific Literature	Bioorg. Med. Chem. Lett.	2005	None
CHEMBL280645		0	276.29	0	3.82	12	Oc1cc(O)c2cc(-c3ccc(O)c(F)c3)sc2c1	EC50	'='	7470.0	nM	5.13			UO_0000065	18.56	0.37	1.31	8.45	False	CHEMBL682162	Inhibition of [3H]17-beta-estradiol binding to human recombinant Estrogen receptor beta.	B	BAO_0000357	single protein format	None	None	None	None	None	CHEMBL242	Estrogen receptor beta	Homo sapiens	SINGLE PROTEIN	CHEMBL1135900	1	Scientific Literature	J. Med. Chem.	2002	None
CHEMBL197667		0	262.27	0	3.18	15a	N#Cc1cc(-c2ccc(O)cc2)nc2ccc(O)cc12	IC50	'='	28.0	nM	7.55			UO_0000065	28.80	0.52	4.37	9.79	False	CHEMBL880931	Binding affinity for human Estrogen receptor beta	B	BAO_0000357	single protein format	Homo sapiens	None	None	None	None	CHEMBL242	Estrogen receptor beta	Homo sapiens	SINGLE PROTEIN	CHEMBL1140390	1	Scientific Literature	Bioorg. Med. Chem. Lett.	2005	None
CHEMBL197889		0	279.30	0	3.52	20a	CC(=O)c1cc(-c2ccc(O)cc2)nc2ccc(O)cc12	IC50	'='	221.0	nM	6.66			UO_0000065	23.83	0.43	3.14	9.45	False	CHEMBL880931	Binding affinity for human Estrogen receptor beta	B	BAO_0000357	single protein format	Homo sapiens	None	None	None	None	CHEMBL242	Estrogen receptor beta	Homo sapiens	SINGLE PROTEIN	CHEMBL1140390	1	Scientific Literature	Bioorg. Med. Chem. Lett.	2005	None
CHEMBL132919		0	262.31	0	3.23	dl-54	C#CC(c1ccc(O)cc1)C(C#C)c1ccc(O)cc1	RBA	'='	14.0	%				UO_0000187					True	CHEMBL678669	Relative binding affinity (RBA) at human estrogen receptor beta (radiometric binding assay with [3H]estradiol using full-length human ER Beta)	B	BAO_0000357	single protein format	None	None	None	None	None	CHEMBL242	Estrogen receptor beta	Homo sapiens	SINGLE PROTEIN	CHEMBL1134292	1	Scientific Literature	J. Med. Chem.	2001	None
CHEMBL331996		0	479.67	1	6.64	6	Oc1ccc([C@H]2Sc3cc(O)ccc3S[C@H]2c2ccc(OCCN3CCCCC3)cc2)cc1	IC50	'='	326.0	nM	6.49			UO_0000065	13.52	0.27	-0.15	12.26	False	CHEMBL678092	Binding affinity for human estrogen receptor beta	B	BAO_0000357	single protein format	Homo sapiens	None	None	None	None	CHEMBL242	Estrogen receptor beta	Homo sapiens	SINGLE PROTEIN	CHEMBL1146804	1	Scientific Literature	Bioorg. Med. Chem. Lett.	2004	None
CHEMBL583044		0	414.60	1	5.11	6g	O=CC1=C(SC2CCCCC2)c2sc3nc4n(c(=O)c3c2CC1)CCCCC4	EC50	'>'	1000.0	nM				UO_0000065					False	CHEMBL1045064	Activity at human recombinant ERbeta by fluorescence polarization assay	B	BAO_0000357	single protein format	Homo sapiens	None	None	None	None	CHEMBL242	Estrogen receptor beta	Homo sapiens	SINGLE PROTEIN	CHEMBL1154617	1	Scientific Literature	J. Med. Chem.	2009	None
CHEMBL152993		0	464.64	0	3.71	13	CN1CCN(c2nc(NCCc3ccc(O)cc3)nc(SCCCc3ccccc3)n2)CC1	Ki	'='	50.0	nM	7.30			UO_0000065	15.71	0.30	3.59	9.43	False	CHEMBL838887	In vitro binding affinity towards human Estrogen receptor 2 using [3H]17-beta-estradiol as radioligand	B	BAO_0000357	single protein format	None	None	None	None	None	CHEMBL242	Estrogen receptor beta	Homo sapiens	SINGLE PROTEIN	CHEMBL1135674	1	Scientific Literature	J. Med. Chem.	2002	None
CHEMBL1094216		0	279.38	0	4.70	rac-44ab	CC1(c2ccccc2)CC(CCCc2ccccc2)=NO1	RBA	'='	0.02	%				UO_0000187					False	CHEMBL1114727	Displacement of [3H]estradiol from human ERbeta expressed in african green monkey COS1 cells assessed as relative binding affinity after 2 hrs by liquid scintillation counting relative to estradiol	B	BAO_0000219	cell-based format	Homo sapiens	None	None	COS-1	None	CHEMBL242	Estrogen receptor beta	Homo sapiens	SINGLE PROTEIN	CHEMBL1157808	1	Scientific Literature	Bioorg. Med. Chem.	2010	CHEMBL3308351
CHEMBL485680		0	268.36	0	3.70	48a, enantiomer	O=C(CCCc1ccccc1)CC(O)c1ccccc1	RBA	'='	0.18	%				UO_0000187					False	CHEMBL1114727	Displacement of [3H]estradiol from human ERbeta expressed in african green monkey COS1 cells assessed as relative binding affinity after 2 hrs by liquid scintillation counting relative to estradiol	B	BAO_0000219	cell-based format	Homo sapiens	None	None	COS-1	None	CHEMBL242	Estrogen receptor beta	Homo sapiens	SINGLE PROTEIN	CHEMBL1157808	1	Scientific Literature	Bioorg. Med. Chem.	2010	CHEMBL3308351
CHEMBL147782		0	356.43	1	5.18	8b	CCc1c(-c2ccc(O)cc2)nn(-c2ccc(O)cc2)c1-c1ccccc1	RBA	'='	0.32										False	CHEMBL678834	Relative binding affinity was determined for Estrogen receptor 2 using 10 nM [3H]E2 as tracer (estradiol 100%)	B	BAO_0000357	single protein format	None	None	None	None	None	CHEMBL242	Estrogen receptor beta	Homo sapiens	SINGLE PROTEIN	CHEMBL1133562	1	Scientific Literature	J. Med. Chem.	2000	None
CHEMBL520224		0	251.33	0	4.14	35a, enantiomer	c1ccc(CCC2=NOC(c3ccccc3)C2)cc1	Activity	'='	9.8	%				UO_0000187					False	CHEMBL1114724	Agonist activity at ERbeta expressed in HEK293 cells at 10 uM after 24 hrs by luciferase reporter gene assay relative to 3,17-beta-estradiol	F	BAO_0000219	cell-based format	None	None	None	HEK293	None	CHEMBL242	Estrogen receptor beta	Homo sapiens	SINGLE PROTEIN	CHEMBL1157808	1	Scientific Literature	Bioorg. Med. Chem.	2010	CHEMBL3307715
CHEMBL1094862	3-[2-(4-HYDROXY-PHENYL)-ETHYL]-5-METHYL-5-PHENYL-4,5-DIHYDRO-ISOXAZOLE (ENANTIOMERIC MIX)	0	281.36	0	4.02	39a, enantiomer	CC1(c2ccccc2)CC(CCc2ccc(O)cc2)=NO1	Activity	'='	18.0	%				UO_0000187					False	CHEMBL1114724	Agonist activity at ERbeta expressed in HEK293 cells at 10 uM after 24 hrs by luciferase reporter gene assay relative to 3,17-beta-estradiol	F	BAO_0000219	cell-based format	None	None	None	HEK293	None	CHEMBL242	Estrogen receptor beta	Homo sapiens	SINGLE PROTEIN	CHEMBL1157808	1	Scientific Literature	Bioorg. Med. Chem.	2010	CHEMBL3307715
CHEMBL1098123		0	268.36	0	3.49	rac-41ab	CC(O)(CC(=O)CCc1ccccc1)c1ccccc1	Activity	'='	38.4	%				UO_0000187					False	CHEMBL1114724	Agonist activity at ERbeta expressed in HEK293 cells at 10 uM after 24 hrs by luciferase reporter gene assay relative to 3,17-beta-estradiol	F	BAO_0000219	cell-based format	None	None	None	HEK293	None	CHEMBL242	Estrogen receptor beta	Homo sapiens	SINGLE PROTEIN	CHEMBL1157808	1	Scientific Literature	Bioorg. Med. Chem.	2010	CHEMBL3307715
CHEMBL1098481	3-[3-(4-HYDROXY-PHENYL)-PROPYL]-5-METHYL-5-PHENYL-4,5-DIHYDRO-ISOXAZOLE (ENANTIOMERIC MIX)	0	295.38	0	4.41	46a, enantiomer	CC1(c2ccccc2)CC(CCCc2ccc(O)cc2)=NO1	Activity	'='	-0.9	%				UO_0000187					False	CHEMBL1114724	Agonist activity at ERbeta expressed in HEK293 cells at 10 uM after 24 hrs by luciferase reporter gene assay relative to 3,17-beta-estradiol	F	BAO_0000219	cell-based format	None	None	None	HEK293	None	CHEMBL242	Estrogen receptor beta	Homo sapiens	SINGLE PROTEIN	CHEMBL1157808	1	Scientific Literature	Bioorg. Med. Chem.	2010	CHEMBL3307715
CHEMBL356874		0	516.48	1	4.02	28	CN(CCCc1ccc(Cl)cc1Cl)c1nc(NCCc2ccc(O)cc2)nc(N2CCNCC2)n1	Ki	'='	25.0	nM	7.60			UO_0000065	14.72	0.30	3.58	8.50	False	CHEMBL838887	In vitro binding affinity towards human Estrogen receptor 2 using [3H]17-beta-estradiol as radioligand	B	BAO_0000357	single protein format	None	None	None	None	None	CHEMBL242	Estrogen receptor beta	Homo sapiens	SINGLE PROTEIN	CHEMBL1135674	1	Scientific Literature	J. Med. Chem.	2002	None
CHEMBL153407		0	515.58	1	3.73	22	CN(CCCc1ccc(C(F)(F)F)cc1)c1nc(NCCc2ccc(O)cc2)nc(N2CCNCC2)n1	Ki	'='	75.0	nM	7.12			UO_0000065	13.82	0.26	3.39	7.97	False	CHEMBL838887	In vitro binding affinity towards human Estrogen receptor 2 using [3H]17-beta-estradiol as radioligand	B	BAO_0000357	single protein format	None	None	None	None	None	CHEMBL242	Estrogen receptor beta	Homo sapiens	SINGLE PROTEIN	CHEMBL1135674	1	Scientific Literature	J. Med. Chem.	2002	None
CHEMBL1097777	3-(3-HYDROXY-PHENETHYL)-5-PHENETHYL-4,5-DIHYDRO-ISOXAZOLE (ENANTIOMERIC MIX)	0	295.38	0	4.10	17b, enantiomer	Oc1cccc(CCC2=NOC(CCc3ccccc3)C2)c1	Activity	'='	3.6	%				UO_0000187					False	CHEMBL1114724	Agonist activity at ERbeta expressed in HEK293 cells at 10 uM after 24 hrs by luciferase reporter gene assay relative to 3,17-beta-estradiol	F	BAO_0000219	cell-based format	None	None	None	HEK293	None	CHEMBL242	Estrogen receptor beta	Homo sapiens	SINGLE PROTEIN	CHEMBL1157808	1	Scientific Literature	Bioorg. Med. Chem.	2010	CHEMBL3307715
CHEMBL1098360		0	298.38	0	3.28	rac-20ab	O=C(CCc1ccccc1O)CC(O)CCc1ccccc1	Activity	'='	1.1	%				UO_0000187					False	CHEMBL1114724	Agonist activity at ERbeta expressed in HEK293 cells at 10 uM after 24 hrs by luciferase reporter gene assay relative to 3,17-beta-estradiol	F	BAO_0000219	cell-based format	None	None	None	HEK293	None	CHEMBL242	Estrogen receptor beta	Homo sapiens	SINGLE PROTEIN	CHEMBL1157808	1	Scientific Literature	Bioorg. Med. Chem.	2010	CHEMBL3307715
CHEMBL1098361	5-BENZYL-3-[3-(4-HYDROXY-PHENYL)-PROPYL]-4,5-DIHYDROISOXAZOLE (ENANTIOMERIC MIX)	0	295.38	0	4.10	24a, enantiomer	Oc1ccc(CCCC2=NOC(Cc3ccccc3)C2)cc1	Activity	'='	78.2	%				UO_0000187					False	CHEMBL1114724	Agonist activity at ERbeta expressed in HEK293 cells at 10 uM after 24 hrs by luciferase reporter gene assay relative to 3,17-beta-estradiol	F	BAO_0000219	cell-based format	None	None	None	HEK293	None	CHEMBL242	Estrogen receptor beta	Homo sapiens	SINGLE PROTEIN	CHEMBL1157808	1	Scientific Literature	Bioorg. Med. Chem.	2010	CHEMBL3307715
CHEMBL343218		0	372.42	0	4.89	4f	CCc1c(-c2ccc(O)cc2)nn(-c2ccc(O)cc2)c1-c1ccc(O)cc1	RBA	'='	0.15										False	CHEMBL678834	Relative binding affinity was determined for Estrogen receptor 2 using 10 nM [3H]E2 as tracer (estradiol 100%)	B	BAO_0000357	single protein format	None	None	None	None	None	CHEMBL242	Estrogen receptor beta	Homo sapiens	SINGLE PROTEIN	CHEMBL1133562	1	Scientific Literature	J. Med. Chem.	2000	None
CHEMBL289277	EMODIN	0	270.24	0	1.89	1	Cc1cc(O)c2c(c1)C(=O)c1cc(O)cc(O)c1C2=O	IC50	'='	5200.0	nM	5.28			UO_0000065	19.55	0.36	3.39	5.57	False	CHEMBL677051	Inhibition of binding of 17 beta-estradiol to human Estrogen receptor beta	B	BAO_0000357	single protein format	None	None	None	None	None	CHEMBL242	Estrogen receptor beta	Homo sapiens	SINGLE PROTEIN	CHEMBL1134138	1	Scientific Literature	Bioorg. Med. Chem. Lett.	2001	None
CHEMBL2111532		0	463.60	1	5.93	4 [(+/-)-cis]	Oc1ccc([C@@H]2Sc3cc(O)ccc3O[C@H]2c2ccc(OCCN3CCCCC3)cc2)cc1	IC50	'='	143.0	nM	6.84			UO_0000065	14.76	0.28	0.91	11.01	False	CHEMBL676380	Binding affinity towards human recombinant Estrogen receptor beta was determined	B	BAO_0000357	single protein format	None	None	None	None	None	CHEMBL242	Estrogen receptor beta	Homo sapiens	SINGLE PROTEIN	CHEMBL1149328	1	Scientific Literature	J. Med. Chem.	2004	None
CHEMBL328716		0	481.59	1	6.07	12	Oc1ccc([C@@H]2Sc3c(ccc(O)c3F)O[C@@H]2c2ccc(OCCN3CCCCC3)cc2)cc1	IC50	'='	13.2	nM	7.88			UO_0000065	16.36	0.32	1.81	12.68	False	CHEMBL682167	Displacement of [3H]17-beta-estradiol from full length human estrogen receptor beta	B	BAO_0000357	single protein format	None	None	None	None	None	CHEMBL242	Estrogen receptor beta	Homo sapiens	SINGLE PROTEIN	CHEMBL1146754	1	Scientific Literature	Bioorg. Med. Chem. Lett.	2004	None
CHEMBL23528		0	266.30	0	3.11	13	O=C1c2cc(O)ccc2[C@H]2CCc3cc(O)ccc3[C@@H]12	RBA	'='	2.0	%				UO_0000187					False	CHEMBL677228	Relative binding affinity for human Estrogen receptor beta compared to estradiol (E2)	B	BAO_0000357	single protein format	Homo sapiens	None	None	None	None	CHEMBL242	Estrogen receptor beta	Homo sapiens	SINGLE PROTEIN	CHEMBL1134060	1	Scientific Literature	Bioorg. Med. Chem. Lett.	2001	None
CHEMBL334773	DIARYLPROPIONITRILE	0	239.27	0	2.95	rac-5	N#CC(Cc1ccc(O)cc1)c1ccc(O)cc1	Activity	'='	59.0	%				UO_0000187					False	CHEMBL1043959	Agonist activity at ERbeta expressed in human HEC1 cells assessed as relative transcriptional potency after 24 hrs by luciferase-beta galactosidase reporter gene assay relative to estradiol	F	BAO_0000219	cell-based format	None	None	None	HEC-1	None	CHEMBL242	Estrogen receptor beta	Homo sapiens	SINGLE PROTEIN	CHEMBL1154151	1	Scientific Literature	Eur. J. Med. Chem.	2009	CHEMBL3308740
CHEMBL122708	EMATE	0	349.45	0	2.69	EMATE	C[C@]12CC[C@@H]3c4ccc(OS(N)(=O)=O)cc4CC[C@H]3[C@@H]1CCC2=O	EC50	'='	3700.0	nM	5.43			UO_0000065	15.54	0.31	2.74	6.28	False	CHEMBL677952	Affinity for human estrogen receptor beta	B	BAO_0000357	single protein format	Homo sapiens	None	None	None	None	CHEMBL242	Estrogen receptor beta	Homo sapiens	SINGLE PROTEIN	CHEMBL1136473	1	Scientific Literature	Bioorg. Med. Chem. Lett.	2003	None
CHEMBL278579		0	455.60	1	5.92	21	Oc1ccc2c(c1)CC[C@@H]1c3ccc(O)cc3[C@H](c3ccc(OCCN4CCCCC4)cc3)[C@H]21	Response	'~'	30.0	%				UO_0000187					False	CHEMBL686401	Antagonistic effect on 1 nM estradiol induced transcriptional activation in HEC-1 cells expressing estrogen receptor beta at 10e-8 M	F	BAO_0000219	cell-based format	Homo sapiens	None	None	HEC-1	None	CHEMBL242	Estrogen receptor beta	Homo sapiens	SINGLE PROTEIN	CHEMBL1134060	1	Scientific Literature	Bioorg. Med. Chem. Lett.	2001	CHEMBL3308740
CHEMBL278579		0	455.60	1	5.92	21	Oc1ccc2c(c1)CC[C@@H]1c3ccc(O)cc3[C@H](c3ccc(OCCN4CCCCC4)cc3)[C@H]21	Response	'~'	5.0	%				UO_0000187					False	CHEMBL686399	Antagonistic effect on 1 nM estradiol induced transcriptional activation in HEC-1 cells expressing estrogen receptor beta at 10e-6 M	F	BAO_0000219	cell-based format	Homo sapiens	None	None	HEC-1	None	CHEMBL242	Estrogen receptor beta	Homo sapiens	SINGLE PROTEIN	CHEMBL1134060	1	Scientific Literature	Bioorg. Med. Chem. Lett.	2001	CHEMBL3308740
CHEMBL22758		0	469.63	1	6.12	27	Oc1ccc2c(c1)C[C@H](c1ccc(OCCN3CCCCC3)cc1)[C@@H]1c3ccc(O)cc3CC[C@H]21	Response	'~'	105.0	%				UO_0000187					False	CHEMBL686401	Antagonistic effect on 1 nM estradiol induced transcriptional activation in HEC-1 cells expressing estrogen receptor beta at 10e-8 M	F	BAO_0000219	cell-based format	Homo sapiens	None	None	HEC-1	None	CHEMBL242	Estrogen receptor beta	Homo sapiens	SINGLE PROTEIN	CHEMBL1134060	1	Scientific Literature	Bioorg. Med. Chem. Lett.	2001	CHEMBL3308740
CHEMBL470785		0	296.41	0	3.71	2	C=CC[C@@]12CC[C@](O)(C#CC)C[C@H]1CCc1cc(O)ccc12	IC50	'='	250.0	nM	6.60			UO_0000065	22.27	0.41	2.89	16.32	False	CHEMBL1022146	Binding affinity to human ERbeta	B	BAO_0000357	single protein format	Homo sapiens	None	None	None	None	CHEMBL242	Estrogen receptor beta	Homo sapiens	SINGLE PROTEIN	CHEMBL1152783	1	Scientific Literature	J. Med. Chem.	2009	None
CHEMBL178371		0	274.36	0	3.11	8 (Racemic)	CC1=CC[C@@]2(CO)CO[C@@H](c3ccc(O)c(C)c3)[C@@H]1C2	EC50	'='	305.0	nM	6.52			UO_0000065					False	CHEMBL834417	In vitro agonist activity for estrogen receptor beta expressed in COS-1 cells	F	BAO_0000219	cell-based format	None	None	None	COS-1	None	CHEMBL242	Estrogen receptor beta	Homo sapiens	SINGLE PROTEIN	CHEMBL1142017	1	Scientific Literature	Bioorg. Med. Chem. Lett.	2005	CHEMBL3308351
CHEMBL497363		0	279.32	0	2.20	12a	CS(=O)(=O)N(c1ccc(O)cc1)c1ccc(O)cc1	RBA	'<'	0.001										False	CHEMBL1005365	Displacement of [2,4,6,7-3H]17beta-estradiol from human recombinant ERbeta receptor by liquid scintillation counter relative to 17-beta-estradiol	B	BAO_0000357	single protein format	Homo sapiens	None	None	None	None	CHEMBL242	Estrogen receptor beta	Homo sapiens	SINGLE PROTEIN	CHEMBL1141697	1	Scientific Literature	Bioorg. Med. Chem. Lett.	2008	None
CHEMBL369979		0	316.49	0	4.23	16	C=CC[C@]12CC[C@H](O)CC1=CCC1C2CC[C@@]2(C)C1CC[C@@H]2O	IC50	'='	128.0	nM	6.89			UO_0000065	21.78	0.41	2.66	17.04	False	CHEMBL859108	Binding affinity to human ERbeta	B	BAO_0000357	single protein format	Homo sapiens	None	None	None	None	CHEMBL242	Estrogen receptor beta	Homo sapiens	SINGLE PROTEIN	CHEMBL1149417	1	Scientific Literature	Bioorg. Med. Chem. Lett.	2006	None
CHEMBL370236		0	336.90	0	4.40	7	C[C@]12CCC3C(CC=C4C[C@@H](O)CC[C@@]43/C=C/Cl)C1CC[C@@H]2O	IC50	'='	122.0	nM	6.91			UO_0000065	20.52	0.41	2.51	17.09	False	CHEMBL859108	Binding affinity to human ERbeta	B	BAO_0000357	single protein format	Homo sapiens	None	None	None	None	CHEMBL242	Estrogen receptor beta	Homo sapiens	SINGLE PROTEIN	CHEMBL1149417	1	Scientific Literature	Bioorg. Med. Chem. Lett.	2006	None
CHEMBL202400		0	320.45	0	4.13	5	C[C@]12CCC3C(CC=C4C[C@@H](O)CC[C@@]43/C=C/F)C1CC[C@@H]2O	IC50	'='	22.0	nM	7.66			UO_0000065	23.90	0.45	3.53	18.93	False	CHEMBL859108	Binding affinity to human ERbeta	B	BAO_0000357	single protein format	Homo sapiens	None	None	None	None	CHEMBL242	Estrogen receptor beta	Homo sapiens	SINGLE PROTEIN	CHEMBL1149417	1	Scientific Literature	Bioorg. Med. Chem. Lett.	2006	None
CHEMBL569766		0	412.28	1	5.21	1	CC(=O)c1ccc2c(c1)[C@@H]1C=CC[C@@H]1[C@H](c1cc3c(cc1Br)OCO3)N2	Inhibition	'='	11.2	%				UO_0000187					False	CHEMBL1049718	Displacement of estradiol-Alexa 633 from GFP-tagged ERbeta expressed in COS7 cells at 10 uM	B	BAO_0000219	cell-based format	None	None	None	COS-7	None	CHEMBL242	Estrogen receptor beta	Homo sapiens	SINGLE PROTEIN	CHEMBL1156808	1	Scientific Literature	J. Med. Chem.	2010	CHEMBL3307648
CHEMBL1362841		0	218.28	0	2.32	SID4259278	O=C(Cc1cccs1)Nc1ccccn1	IC50	'='	16772.85	nM	4.78		Active	UO_0000065	21.88	0.43	2.46	11.37	False	CHEMBL1614359	PUBCHEM_BIOASSAY: Estrogen Receptor-beta Coactivator Binding Inhibitors Dose Response Confirmation. (Class of assay: confirmatory) [Related pubchem assays: 633 (Primary screen preceding this dose response confirmation assay.)]	B	BAO_0000357	single protein format	Homo sapiens	None	None	None	None	CHEMBL242	Estrogen receptor beta	Homo sapiens	SINGLE PROTEIN	CHEMBL1201862	7	PubChem BioAssays			None
CHEMBL1463692		0	433.46	0	1.21	SID4265702	CCOC(=O)CCC(NC(=O)c1ccc(NCN2C(=O)CCC2=O)cc1)C(=O)OCC	IC50	'>'	50000.0	nM			Not Active	UO_0000065					False	CHEMBL1614359	PUBCHEM_BIOASSAY: Estrogen Receptor-beta Coactivator Binding Inhibitors Dose Response Confirmation. (Class of assay: confirmatory) [Related pubchem assays: 633 (Primary screen preceding this dose response confirmation assay.)]	B	BAO_0000357	single protein format	Homo sapiens	None	None	None	None	CHEMBL242	Estrogen receptor beta	Homo sapiens	SINGLE PROTEIN	CHEMBL1201862	7	PubChem BioAssays			None
CHEMBL1415426		0	315.42	0	3.37	SID14726494	O=C(Cc1cccs1)Nc1nnc(Cc2ccccc2)s1	IC50	'='	1699.18	nM	5.77		Active	UO_0000065	18.29	0.38	2.40	10.51	False	CHEMBL1614359	PUBCHEM_BIOASSAY: Estrogen Receptor-beta Coactivator Binding Inhibitors Dose Response Confirmation. (Class of assay: confirmatory) [Related pubchem assays: 633 (Primary screen preceding this dose response confirmation assay.)]	B	BAO_0000357	single protein format	Homo sapiens	None	None	None	None	CHEMBL242	Estrogen receptor beta	Homo sapiens	SINGLE PROTEIN	CHEMBL1201862	7	PubChem BioAssays			None
CHEMBL1442518		0	243.31	0	2.95	SID7975282	Cc1occc1C(=O)NCCCc1ccccc1	IC50	'>'	50000.0	nM			Not Active	UO_0000065					False	CHEMBL1614359	PUBCHEM_BIOASSAY: Estrogen Receptor-beta Coactivator Binding Inhibitors Dose Response Confirmation. (Class of assay: confirmatory) [Related pubchem assays: 633 (Primary screen preceding this dose response confirmation assay.)]	B	BAO_0000357	single protein format	Homo sapiens	None	None	None	None	CHEMBL242	Estrogen receptor beta	Homo sapiens	SINGLE PROTEIN	CHEMBL1201862	7	PubChem BioAssays			None
CHEMBL178559		0	473.61	1	6.37	3b	CC[C@@H]1c2cc(O)ccc2O[C@@H](c2ccc(OCCN3CCCCC3)cc2)[C@H]1c1ccc(O)cc1	IC50	'='	171.0	nM	6.77			UO_0000065	14.29	0.26	0.40	10.89	False	CHEMBL830924	Inhibition of estrogen receptor beta	B	BAO_0000357	single protein format	Homo sapiens	None	None	None	None	CHEMBL242	Estrogen receptor beta	Homo sapiens	SINGLE PROTEIN	CHEMBL1142044	1	Scientific Literature	Bioorg. Med. Chem. Lett.	2005	None
CHEMBL181245		0	278.32	0	2.94	10 (Racemic)	CC1=CC[C@@]2(CO)CO[C@@H](c3ccc(O)c(F)c3)[C@@H]1C2	EC50	'='	25.0	nM	7.60			UO_0000065					False	CHEMBL834417	In vitro agonist activity for estrogen receptor beta expressed in COS-1 cells	F	BAO_0000219	cell-based format	None	None	None	COS-1	None	CHEMBL242	Estrogen receptor beta	Homo sapiens	SINGLE PROTEIN	CHEMBL1142017	1	Scientific Literature	Bioorg. Med. Chem. Lett.	2005	CHEMBL3308351
CHEMBL1256105		0	658.54	2	9.36	9a	COc1ccc2c(c1)CC[C@@H]1[C@@H]2CC[C@@]2(C)[C@H]1CC[C@@]2(O)C/C=C/CC(F)(F)C(F)(F)C(F)(F)C(F)(F)C(F)(F)C(F)(F)F	IC50	'<'	15848.93	nM				UO_0000065					False	CHEMBL1259732	Antagonist activity at ERbeta-LBD in human U2OS cells transfected with Gal4-DBD assessed as inhibition of transactivation activity after 18 hrs by luciferase reporter gene assay	F	BAO_0000219	cell-based format	Homo sapiens	None	None	U2OS	None	CHEMBL242	Estrogen receptor beta	Homo sapiens	SINGLE PROTEIN	CHEMBL1255573	1	Scientific Literature	J. Med. Chem.	2010	CHEMBL3307757
CHEMBL135	ESTRADIOL	4	272.39	0	3.61	E2	C[C@]12CC[C@@H]3c4ccc(O)cc4CC[C@H]3[C@@H]1CC[C@@H]2O	IC50	'='	10.74	nM	7.97			UO_0000065					False	CHEMBL1259732	Antagonist activity at ERbeta-LBD in human U2OS cells transfected with Gal4-DBD assessed as inhibition of transactivation activity after 18 hrs by luciferase reporter gene assay	F	BAO_0000219	cell-based format	Homo sapiens	None	None	U2OS	None	CHEMBL242	Estrogen receptor beta	Homo sapiens	SINGLE PROTEIN	CHEMBL1255573	1	Scientific Literature	J. Med. Chem.	2010	CHEMBL3307757
CHEMBL359532		0	210.24	0	2.73	10a (table 1)	Oc1ccc(-n2cc3ccccc3n2)cc1	Relative binding affinity	'='	0.02										False	CHEMBL836277	Relative binding affinity for human estrogen receptor beta	B	BAO_0000357	single protein format	Homo sapiens	None	None	None	None	CHEMBL242	Estrogen receptor beta	Homo sapiens	SINGLE PROTEIN	CHEMBL1145187	1	Scientific Literature	J. Med. Chem.	2005	None
CHEMBL179457		0	226.24	0	2.44	10d (table 1)	Oc1ccc(-n2cc3ccc(O)cc3n2)cc1	Efficacy	'='	75.0	%				UO_0000187					False	CHEMBL826082	Transcriptional efficacy against human estrogen receptor beta at 10e-6 M	F	BAO_0000019	assay format	Homo sapiens	None	None	None	None	CHEMBL242	Estrogen receptor beta	Homo sapiens	SINGLE PROTEIN	CHEMBL1145187	1	Scientific Literature	J. Med. Chem.	2005	None
CHEMBL457036		0	389.54	1	5.12	24	CC#C[C@@]1(O)CC[C@@]2(CC)c3ccc(OCc4cccnc4C)cc3CC[C@@H]2C1	IC50	'>'	10000.0	nM				UO_0000065					False	CHEMBL1022146	Binding affinity to human ERbeta	B	BAO_0000357	single protein format	Homo sapiens	None	None	None	None	CHEMBL242	Estrogen receptor beta	Homo sapiens	SINGLE PROTEIN	CHEMBL1152783	1	Scientific Literature	J. Med. Chem.	2009	None
CHEMBL457035		0	375.51	0	4.81	23	CC#C[C@@]1(O)CC[C@@]2(CC)c3ccc(OCc4ccncc4)cc3CC[C@@H]2C1	IC50	'='	3500.0	nM	5.46			UO_0000065	14.53	0.27	0.65	12.88	False	CHEMBL1022146	Binding affinity to human ERbeta	B	BAO_0000357	single protein format	Homo sapiens	None	None	None	None	CHEMBL242	Estrogen receptor beta	Homo sapiens	SINGLE PROTEIN	CHEMBL1152783	1	Scientific Literature	J. Med. Chem.	2009	None
CHEMBL23762		0	266.34	0	3.86	12 (trans)	Oc1ccc2c(c1)CC[C@H]1c3ccc(O)cc3CC[C@@H]21	RBA	'='	130.0	%				UO_0000187					False	CHEMBL677228	Relative binding affinity for human Estrogen receptor beta compared to estradiol (E2)	B	BAO_0000357	single protein format	Homo sapiens	None	None	None	None	CHEMBL242	Estrogen receptor beta	Homo sapiens	SINGLE PROTEIN	CHEMBL1134060	1	Scientific Literature	Bioorg. Med. Chem. Lett.	2001	None
CHEMBL356635		0	581.17	1	4.54	51	CCN(CC)C(=O)N1CCN(c2nc(NCCc3ccc(O)cc3)nc(N(C)CCCc3ccc(Cl)cc3)n2)CC1	Ki	'='	790.0	nM	6.10			UO_0000065	10.50	0.20	1.56	6.04	False	CHEMBL838887	In vitro binding affinity towards human Estrogen receptor 2 using [3H]17-beta-estradiol as radioligand	B	BAO_0000357	single protein format	None	None	None	None	None	CHEMBL242	Estrogen receptor beta	Homo sapiens	SINGLE PROTEIN	CHEMBL1135674	1	Scientific Literature	J. Med. Chem.	2002	None
CHEMBL584524		0	496.14	1	5.61	6	Brc1cc2c(cc1[C@@H]1Nc3ccc(I)cc3[C@@H]3C=CC[C@@H]31)OCO2	Inhibition	'='	24.8	%				UO_0000187					False	CHEMBL1049718	Displacement of estradiol-Alexa 633 from GFP-tagged ERbeta expressed in COS7 cells at 10 uM	B	BAO_0000219	cell-based format	None	None	None	COS-7	None	CHEMBL242	Estrogen receptor beta	Homo sapiens	SINGLE PROTEIN	CHEMBL1156808	1	Scientific Literature	J. Med. Chem.	2010	CHEMBL3307648
CHEMBL261427		0	237.26	0	3.31	20	Oc1cncc(-c2ccc3cc(O)ccc3c2)c1	RBA	'='	1.0	%				UO_0000187					False	CHEMBL929272	Displacement of [3H]estradiol from human recombinant ERbeta relative to estradiol	B	BAO_0000357	single protein format	Homo sapiens	None	None	None	None	CHEMBL242	Estrogen receptor beta	Homo sapiens	SINGLE PROTEIN	CHEMBL1142381	1	Scientific Literature	J. Med. Chem.	2008	None
CHEMBL1097284		0	543.73	2	6.15	3e	Cc1ccc(S(=O)(=O)N2Cc3ccc([C@]4(O)CC[C@H]5[C@@H]6CCc7cc(O)ccc7[C@H]6CC[C@@]54C)cc3C2)cc1	Efficacy	'='	108.0	%				UO_0000187					False	CHEMBL1120817	Transactivation of human ERbeta expressed in HEK293 cells after 18 hrs by luciferase reporter gene assay relative to 17-beta-estradiol	B	BAO_0000219	cell-based format	Homo sapiens	None	None	HEK293	None	CHEMBL242	Estrogen receptor beta	Homo sapiens	SINGLE PROTEIN	CHEMBL1157750	1	Scientific Literature	J. Med. Chem.	2010	CHEMBL3307715
CHEMBL1098710		0	485.62	1	5.31	3d	CCOC(=O)C1(C#N)Cc2ccc([C@]3(O)CC[C@H]4[C@@H]5CCc6cc(O)ccc6[C@H]5CC[C@@]43C)cc2C1	Ratio IC50	'='	21.2										False	CHEMBL1120813	Ratio of 17-beta-estradiol IC50 to compound IC50 for ERbeta	B	BAO_0000357	single protein format	None	None	None	None	None	CHEMBL242	Estrogen receptor beta	Homo sapiens	SINGLE PROTEIN	CHEMBL1157750	1	Scientific Literature	J. Med. Chem.	2010	None
CHEMBL152970		0	595.15	1	3.53	53	CN(CCCc1ccc(Cl)cc1)c1nc(NCCc2ccc(O)cc2)nc(N2CCN(C(=O)N3CCOCC3)CC2)n1	Ki	'='	400.0	nM	6.40			UO_0000065	10.75	0.21	2.87	5.81	False	CHEMBL838887	In vitro binding affinity towards human Estrogen receptor 2 using [3H]17-beta-estradiol as radioligand	B	BAO_0000357	single protein format	None	None	None	None	None	CHEMBL242	Estrogen receptor beta	Homo sapiens	SINGLE PROTEIN	CHEMBL1135674	1	Scientific Literature	J. Med. Chem.	2002	None
CHEMBL487120		0	265.36	0	4.53	43b, enantiomer	c1ccc(CCCC2=NOC(c3ccccc3)C2)cc1	Activity	'='	17.2	%				UO_0000187					False	CHEMBL1114724	Agonist activity at ERbeta expressed in HEK293 cells at 10 uM after 24 hrs by luciferase reporter gene assay relative to 3,17-beta-estradiol	F	BAO_0000219	cell-based format	None	None	None	HEK293	None	CHEMBL242	Estrogen receptor beta	Homo sapiens	SINGLE PROTEIN	CHEMBL1157808	1	Scientific Literature	Bioorg. Med. Chem.	2010	CHEMBL3307715
CHEMBL153245		0	635.60	2	5.96	52	CN(CCCc1ccc(Cl)cc1)c1nc(NCCc2ccc(O)cc2)nc(N2CCN(C(=O)Nc3ccc(Cl)cc3)CC2)n1	Ki	'='	425.0	nM	6.37			UO_0000065	10.02	0.20	0.41	5.81	False	CHEMBL838887	In vitro binding affinity towards human Estrogen receptor 2 using [3H]17-beta-estradiol as radioligand	B	BAO_0000357	single protein format	None	None	None	None	None	CHEMBL242	Estrogen receptor beta	Homo sapiens	SINGLE PROTEIN	CHEMBL1135674	1	Scientific Literature	J. Med. Chem.	2002	None
CHEMBL195217		0	236.27	0	3.92	A	Oc1cccc(-c2ccc3cc(O)ccc3c2)c1	RBA	'='	0.1	%				UO_0000187					False	CHEMBL1664597	Displacement of [3H]E2 from human recombinant ERbeta by liquid scintillation counting relative to estradiol	B	BAO_0000357	single protein format	Homo sapiens	None	None	None	None	CHEMBL242	Estrogen receptor beta	Homo sapiens	SINGLE PROTEIN	CHEMBL1649421	1	Scientific Literature	J. Med. Chem.	2011	None
CHEMBL1651150		0	278.78	0	4.00	4	C[C@]12CCC(c3ccc(O)cc3Cl)=C[C@H]1CC[C@@H]2O	RBA	'='	331.0	%				UO_0000187					False	CHEMBL1664695	Displacement of [3H]estradiol from human ERbeta after 18 to 24 hrs relative to estradiol	B	BAO_0000357	single protein format	Homo sapiens	None	None	None	None	CHEMBL242	Estrogen receptor beta	Homo sapiens	SINGLE PROTEIN	CHEMBL1649425	1	Scientific Literature	J. Med. Chem.	2011	None
CHEMBL1651142		0	315.24	0	4.74	1h	C[C@]12CC[C@H](c3cc(Cl)c(O)c(Cl)c3)C[C@H]1CC[C@@H]2O	Activity	'='	0.0	%				UO_0000187					False	CHEMBL1664698	Activity at human ERbeta expressed in HEK293 cells assessed as relative transcription activation by estrogen response element-lucifease assay relative to estradiol	B	BAO_0000219	cell-based format	Homo sapiens	None	None	HEK293	None	CHEMBL242	Estrogen receptor beta	Homo sapiens	SINGLE PROTEIN	CHEMBL1649425	1	Scientific Literature	J. Med. Chem.	2011	CHEMBL3307715
CHEMBL276030		0	239.23	0	2.19	6	O=C1c2ccc(O)cc2C(=O)N1c1ccccc1	IC50	'>'	5000.0	nM				UO_0000065					False	CHEMBL888712	Inhibition of human LBD of ERbeta	B	BAO_0000357	single protein format	Homo sapiens	None	None	None	None	CHEMBL242	Estrogen receptor beta	Homo sapiens	SINGLE PROTEIN	CHEMBL1146264	1	Scientific Literature	Bioorg. Med. Chem. Lett.	2007	None
CHEMBL236718		0	318.32	0	4.36	3a	Oc1ccc([C@@H]2Oc3ccc(O)cc3[C@@H]3CC(F)(F)C[C@@H]32)cc1	Ki	'='	0.44	nM	9.36			UO_0000065	29.39	0.56	5.00	18.83	False	CHEMBL899642	Binding affinity at ERbeta	B	BAO_0000357	single protein format	None	None	None	None	None	CHEMBL242	Estrogen receptor beta	Homo sapiens	SINGLE PROTEIN	CHEMBL1137461	1	Scientific Literature	Bioorg. Med. Chem. Lett.	2007	None
CHEMBL566312		0	424.55	0	4.54	7f	O=CC1=C(Sc2cccc(O)c2)c2sc3nc4n(c(=O)c3c2CC1)CCCCC4	EC50	'>'	1000.0	nM				UO_0000065					False	CHEMBL1045064	Activity at human recombinant ERbeta by fluorescence polarization assay	B	BAO_0000357	single protein format	Homo sapiens	None	None	None	None	CHEMBL242	Estrogen receptor beta	Homo sapiens	SINGLE PROTEIN	CHEMBL1154617	1	Scientific Literature	J. Med. Chem.	2009	None
CHEMBL1084441		0	323.37	0	4.72	2k	Oc1ccc(NCc2ccccc2OCc2ccccc2F)cc1	Activity	'='	18.0	uM				UO_0000064					False	CHEMBL1119432	Agonist activity at ERbeta expressed in yeast assessed as alpha-galactosidase activity relative to E2	F	BAO_0000019	assay format	None	None	None	None	None	CHEMBL242	Estrogen receptor beta	Homo sapiens	SINGLE PROTEIN	CHEMBL1155450	1	Scientific Literature	J. Med. Chem.	2010	None
CHEMBL393390		0	362.37	0	4.51	4b	COCc1cc(O)cc2c1O[C@H](c1ccc(O)cc1)[C@@H]1CC(F)(F)C[C@H]21	Ki	'='	118.0	nM	6.93			UO_0000065	19.12	0.36	2.42	11.76	False	CHEMBL899642	Binding affinity at ERbeta	B	BAO_0000357	single protein format	None	None	None	None	None	CHEMBL242	Estrogen receptor beta	Homo sapiens	SINGLE PROTEIN	CHEMBL1137461	1	Scientific Literature	Bioorg. Med. Chem. Lett.	2007	None
CHEMBL211614		0	335.24	0	4.59	45	CCCC[C@@]12CCC(=O)C(Br)=C1c1ccc(O)cc1C2	IC50	'='	1.5	nM	8.82			UO_0000065	26.32	0.60	4.23	23.66	False	CHEMBL852961	Binding affinity to ERbeta by scintillation proximity assay	B	BAO_0000357	single protein format	Homo sapiens	None	None	None	None	CHEMBL242	Estrogen receptor beta	Homo sapiens	SINGLE PROTEIN	CHEMBL1138102	1	Scientific Literature	Bioorg. Med. Chem. Lett.	2006	None
CHEMBL380469		0	332.44	1	5.40	25	CCCCC12CCC(=O)C(c3ccccc3)=C1c1ccc(O)cc1C2	IC50	'='	2.0	nM	8.70			UO_0000065					False	CHEMBL852971	Activity at human ERbeta transfected in HEK293 cells assessed as transactivation of alkaline phosphatase reporter gene	F	BAO_0000219	cell-based format	Homo sapiens	None	None	HEK293	None	CHEMBL242	Estrogen receptor beta	Homo sapiens	SINGLE PROTEIN	CHEMBL1138102	1	Scientific Literature	Bioorg. Med. Chem. Lett.	2006	CHEMBL3307715
CHEMBL539927		0	463.60	1	5.93	4-L	Oc1ccc([C@@H]2Sc3cc(O)ccc3O[C@@H]2c2ccc(OCCN3CCCCC3)cc2)cc1	IC50	'='	143.0	nM	6.84			UO_0000065	14.76	0.28	0.91	11.01	False	CHEMBL676380	Binding affinity towards human recombinant Estrogen receptor beta was determined	B	BAO_0000357	single protein format	None	None	None	None	None	CHEMBL242	Estrogen receptor beta	Homo sapiens	SINGLE PROTEIN	CHEMBL1149328	1	Scientific Literature	J. Med. Chem.	2004	None
CHEMBL101083		0	460.59	1	5.72	20c	CC1(c2ccc(OCCN3CCCCC3)cc2)c2ccc(O)cc2CCN1c1ccc(F)cc1	IC50	'='	92.0	nM	7.04			UO_0000065	15.28	0.28	1.32	19.58	True	CHEMBL678130	Inhibitory concentration against estrogen receptor 2 using estrogen response element (ERE) assay.	B	BAO_0000357	single protein format	None	None	None	None	None	CHEMBL242	Estrogen receptor beta	Homo sapiens	SINGLE PROTEIN	CHEMBL1145829	1	Scientific Literature	J. Med. Chem.	2003	None
CHEMBL497076		0	466.60	1	5.57	44	CCC/C=C(\CCC)[C@@H](NS(=O)(=O)c1cccc2cccnc12)c1ccc(C(=O)OC)cc1	Activity	'='	7.0	%				UO_0000187					False	CHEMBL1034372	Displacement of fluorescein-labeled estradiol from human recombinant ERbeta at 0.2 uM by fluorescence polarization assay	B	BAO_0000357	single protein format	Homo sapiens	None	None	None	None	CHEMBL242	Estrogen receptor beta	Homo sapiens	SINGLE PROTEIN	CHEMBL1137758	1	Scientific Literature	Bioorg. Med. Chem. Lett.	2009	None
CHEMBL2305278		0	355.43	0	4.36	55	CCCC[C@@H]1C[C@H]1[C@H](NC(=O)c1ccco1)c1ccc(C(=O)OC)cc1	Activity	'='	8.0	%				UO_0000187					False	CHEMBL1034372	Displacement of fluorescein-labeled estradiol from human recombinant ERbeta at 0.2 uM by fluorescence polarization assay	B	BAO_0000357	single protein format	Homo sapiens	None	None	None	None	CHEMBL242	Estrogen receptor beta	Homo sapiens	SINGLE PROTEIN	CHEMBL1137758	1	Scientific Literature	Bioorg. Med. Chem. Lett.	2009	None
CHEMBL517306		0	498.69	1	7.53	82	CCC[C@@H]1C[C@@]1(CCC)[C@@H](NS(=O)(=O)c1cccc2cccnc12)c1ccc(-c2ccccc2)cc1	Activity	'='	15.0	%				UO_0000187					False	CHEMBL1034372	Displacement of fluorescein-labeled estradiol from human recombinant ERbeta at 0.2 uM by fluorescence polarization assay	B	BAO_0000357	single protein format	Homo sapiens	None	None	None	None	CHEMBL242	Estrogen receptor beta	Homo sapiens	SINGLE PROTEIN	CHEMBL1137758	1	Scientific Literature	Bioorg. Med. Chem. Lett.	2009	None
CHEMBL498056		0	369.51	1	6.57	29	C=C(CCCC)[C@@H](NC(=O)c1ccc(-c2ccccc2)cc1)c1ccccc1	Activity	'='	2.0	%				UO_0000187					False	CHEMBL1034373	Displacement of fluorescein-labeled estradiol from human recombinant ERbeta at 1 uM by fluorescence polarization assay	B	BAO_0000357	single protein format	Homo sapiens	None	None	None	None	CHEMBL242	Estrogen receptor beta	Homo sapiens	SINGLE PROTEIN	CHEMBL1137758	1	Scientific Literature	Bioorg. Med. Chem. Lett.	2009	None
CHEMBL499078		0	425.52	1	6.25	51	CCC/C=C(\CCC)[C@@H](NS(=O)(=O)c1ccc(C(F)(F)F)cc1)c1ccccc1	Activity	'='	10.0	%				UO_0000187					False	CHEMBL1034373	Displacement of fluorescein-labeled estradiol from human recombinant ERbeta at 1 uM by fluorescence polarization assay	B	BAO_0000357	single protein format	Homo sapiens	None	None	None	None	CHEMBL242	Estrogen receptor beta	Homo sapiens	SINGLE PROTEIN	CHEMBL1137758	1	Scientific Literature	Bioorg. Med. Chem. Lett.	2009	None
CHEMBL498549		0	459.63	1	8.32	60	CCCC[C@@H]1C[C@H]1[C@@H](NC(=O)c1ccc(-c2ccccc2)cc1)c1ccc(-c2ccccc2)cc1	Activity	'='	6.0	%				UO_0000187					False	CHEMBL1034373	Displacement of fluorescein-labeled estradiol from human recombinant ERbeta at 1 uM by fluorescence polarization assay	B	BAO_0000357	single protein format	Homo sapiens	None	None	None	None	CHEMBL242	Estrogen receptor beta	Homo sapiens	SINGLE PROTEIN	CHEMBL1137758	1	Scientific Literature	Bioorg. Med. Chem. Lett.	2009	None
CHEMBL2305288		0	381.46	1	6.06	61	CCCC[C@@H]1C[C@H]1[C@H](NC(=O)c1cccs1)c1ccc(C(F)(F)F)cc1	Activity	'='	14.0	%				UO_0000187					False	CHEMBL1034373	Displacement of fluorescein-labeled estradiol from human recombinant ERbeta at 1 uM by fluorescence polarization assay	B	BAO_0000357	single protein format	Homo sapiens	None	None	None	None	CHEMBL242	Estrogen receptor beta	Homo sapiens	SINGLE PROTEIN	CHEMBL1137758	1	Scientific Literature	Bioorg. Med. Chem. Lett.	2009	None
CHEMBL498741		0	384.52	1	6.05	64	CCCC[C@@H]1C[C@H]1[C@@H](NC(=O)c1cccnc1)c1ccc(-c2ccccc2)cc1	Activity	'='	2.0	%				UO_0000187					False	CHEMBL1034373	Displacement of fluorescein-labeled estradiol from human recombinant ERbeta at 1 uM by fluorescence polarization assay	B	BAO_0000357	single protein format	Homo sapiens	None	None	None	None	CHEMBL242	Estrogen receptor beta	Homo sapiens	SINGLE PROTEIN	CHEMBL1137758	1	Scientific Literature	Bioorg. Med. Chem. Lett.	2009	None
CHEMBL463193		0	470.64	1	6.75	80	CCCC[C@@H]1C[C@H]1[C@@H](NS(=O)(=O)c1cccc2cccnc12)c1ccc(-c2ccccc2)cc1	Activity	'='	18.0	%				UO_0000187					False	CHEMBL1034373	Displacement of fluorescein-labeled estradiol from human recombinant ERbeta at 1 uM by fluorescence polarization assay	B	BAO_0000357	single protein format	Homo sapiens	None	None	None	None	CHEMBL242	Estrogen receptor beta	Homo sapiens	SINGLE PROTEIN	CHEMBL1137758	1	Scientific Literature	Bioorg. Med. Chem. Lett.	2009	None
CHEMBL524814		0	485.53	1	7.79	15	CCC/C=C(\CCC)[C@@H](NP(=O)(c1ccccc1)c1ccccc1)c1ccc(C(F)(F)F)cc1	Activity	'='	27.0	%				UO_0000187					False	CHEMBL1024254	Displacement of fluorescein-labeled estradiol from human recombinant ERbeta at 5 uM by fluorescence polarization assay	B	BAO_0000357	single protein format	Homo sapiens	None	None	None	None	CHEMBL242	Estrogen receptor beta	Homo sapiens	SINGLE PROTEIN	CHEMBL1137758	1	Scientific Literature	Bioorg. Med. Chem. Lett.	2009	None
CHEMBL447978		0	321.46	1	5.68	23	CCC/C=C(\CCC)[C@@H](NC(=O)c1ccccc1)c1ccccc1	Activity	'='	17.0	%				UO_0000187					False	CHEMBL1024254	Displacement of fluorescein-labeled estradiol from human recombinant ERbeta at 5 uM by fluorescence polarization assay	B	BAO_0000357	single protein format	Homo sapiens	None	None	None	None	CHEMBL242	Estrogen receptor beta	Homo sapiens	SINGLE PROTEIN	CHEMBL1137758	1	Scientific Literature	Bioorg. Med. Chem. Lett.	2009	None
CHEMBL497876		0	359.51	1	5.20	26	CCC/C=C(\CCC)[C@@H](NC(=O)C(C)(C)C)c1ccc(C(=O)OC)cc1	Activity	'='	10.0	%				UO_0000187					False	CHEMBL1024254	Displacement of fluorescein-labeled estradiol from human recombinant ERbeta at 5 uM by fluorescence polarization assay	B	BAO_0000357	single protein format	Homo sapiens	None	None	None	None	CHEMBL242	Estrogen receptor beta	Homo sapiens	SINGLE PROTEIN	CHEMBL1137758	1	Scientific Literature	Bioorg. Med. Chem. Lett.	2009	None
CHEMBL148862		0	298.38	0	3.94	3j	O=C1CC(C23CC4CC(CC(C4)C2)C3)Oc2ccc(O)cc21	ED50	'='	0.035	uM		Non standard unit for type		UO_0000064					False	CHEMBL682163	Affinity of compound towards human estrogen receptor beta	B	BAO_0000357	single protein format	None	None	None	None	None	CHEMBL242	Estrogen receptor beta	Homo sapiens	SINGLE PROTEIN	CHEMBL1145899	1	Scientific Literature	J. Med. Chem.	2003	None
CHEMBL328675		0	307.42	0	4.61	6b	Oc1ccc2c(c1)CCN(c1ccccc1)C2c1cccs1	IC50	'='	26.3	nM	7.58			UO_0000065	24.66	0.47	2.97	32.30	False	CHEMBL677050	In vitro concentration required to inhibit [3H]estradiol binding to human estrogen receptor beta expressed in 293T cells	B	BAO_0000219	cell-based format	None	None	None	293T	None	CHEMBL242	Estrogen receptor beta	Homo sapiens	SINGLE PROTEIN	CHEMBL1146753	1	Scientific Literature	Bioorg. Med. Chem. Lett.	2004	None
CHEMBL136112		0	360.44	0	3.25	1	NS(=O)(=O)Oc1ccc2nc(C=C3C4CC5CC(C4)CC3C5)oc2c1	EC50	'>'	100000.0	nM				UO_0000065					False	CHEMBL677952	Affinity for human estrogen receptor beta	B	BAO_0000357	single protein format	Homo sapiens	None	None	None	None	CHEMBL242	Estrogen receptor beta	Homo sapiens	SINGLE PROTEIN	CHEMBL1136473	1	Scientific Literature	Bioorg. Med. Chem. Lett.	2003	None
CHEMBL455215		0	231.23	0	3.01	3	O/N=C/c1ccc(-c2ccc(O)cc2)cc1F	IC50	'='	32.3	nM	7.49			UO_0000065	32.40	0.60	4.48	14.18	False	CHEMBL1034371	Displacement of fluorescein-labeled estradiol from human recombinant ERbeta by fluorescence polarization assay	B	BAO_0000357	single protein format	Homo sapiens	None	None	None	None	CHEMBL242	Estrogen receptor beta	Homo sapiens	SINGLE PROTEIN	CHEMBL1137758	1	Scientific Literature	Bioorg. Med. Chem. Lett.	2009	None
CHEMBL441282	PROPYLPYRAZOLETRIOL	0	386.45	1	5.28	PPT	CCCc1c(-c2ccc(O)cc2)nn(-c2ccc(O)cc2)c1-c1ccc(O)cc1	FC	'='	2.47										False	CHEMBL1023371	Activity at ERbeta in human MCF7 cells assessed as change in p27 protein level at 1 uM after 12 hrs by Western blot analysis relative to actin	B	BAO_0000219	cell-based format	Homo sapiens	None	None	MCF7	None	CHEMBL242	Estrogen receptor beta	Homo sapiens	SINGLE PROTEIN	CHEMBL1137758	1	Scientific Literature	Bioorg. Med. Chem. Lett.	2009	CHEMBL3308403
CHEMBL523579		0	373.50	1	6.24	59	CCCC[C@@H]1C[C@H]1[C@@H](NC(=O)c1ccco1)c1ccc(-c2ccccc2)cc1	Activity	'='	-2.0	%				UO_0000187					False	CHEMBL1034372	Displacement of fluorescein-labeled estradiol from human recombinant ERbeta at 0.2 uM by fluorescence polarization assay	B	BAO_0000357	single protein format	Homo sapiens	None	None	None	None	CHEMBL242	Estrogen receptor beta	Homo sapiens	SINGLE PROTEIN	CHEMBL1137758	1	Scientific Literature	Bioorg. Med. Chem. Lett.	2009	None
CHEMBL493702		0	256.78	0	3.27	26	CC(C)CNc1cc(NCC(C)C)nc(Cl)n1	Ki	'>'	1000000.0	nM		Outside typical range		UO_0000065					False	CHEMBL1028193	Binding affinity to ERbeta assessed as inhibition of fluorescein-labeled nuclear receptor domain of steroid receptor coactivator 3 by TR-FRET assay	B	BAO_0000357	single protein format	None	None	None	None	None	CHEMBL242	Estrogen receptor beta	Homo sapiens	SINGLE PROTEIN	CHEMBL1140106	1	Scientific Literature	J. Med. Chem.	2008	None
CHEMBL523041		0	410.57	1	6.44	18g	CC(C)CCc1cc(NCc2cccc3ccccc23)nc(NCc2ccccc2)n1	Ki	'>'	1000000.0	nM		Outside typical range		UO_0000065					False	CHEMBL1028193	Binding affinity to ERbeta assessed as inhibition of fluorescein-labeled nuclear receptor domain of steroid receptor coactivator 3 by TR-FRET assay	B	BAO_0000357	single protein format	None	None	None	None	None	CHEMBL242	Estrogen receptor beta	Homo sapiens	SINGLE PROTEIN	CHEMBL1140106	1	Scientific Literature	J. Med. Chem.	2008	None
CHEMBL494491		0	326.49	0	4.75	18b	CC(C)CCc1cc(NCC(C)C)nc(NCc2ccccc2)n1	Ki	'>'	1000000.0	nM		Outside typical range		UO_0000065					False	CHEMBL1028193	Binding affinity to ERbeta assessed as inhibition of fluorescein-labeled nuclear receptor domain of steroid receptor coactivator 3 by TR-FRET assay	B	BAO_0000357	single protein format	None	None	None	None	None	CHEMBL242	Estrogen receptor beta	Homo sapiens	SINGLE PROTEIN	CHEMBL1140106	1	Scientific Literature	J. Med. Chem.	2008	None
CHEMBL421368		0	381.45	0	3.43	23b	O=S(=O)(c1ccccc1)N1Cc2cc(O)ccc2C(c2ccc(O)cc2)C1	IC50	'='	41.7	nM	7.38			UO_0000065	19.35	0.37	3.95	9.48	False	CHEMBL677050	In vitro concentration required to inhibit [3H]estradiol binding to human estrogen receptor beta expressed in 293T cells	B	BAO_0000219	cell-based format	None	None	None	293T	None	CHEMBL242	Estrogen receptor beta	Homo sapiens	SINGLE PROTEIN	CHEMBL1146753	1	Scientific Literature	Bioorg. Med. Chem. Lett.	2004	None
CHEMBL143338		0	356.43	1	5.18	8a	CCc1c(-c2ccccc2)nn(-c2ccc(O)cc2)c1-c1ccc(O)cc1	RBA	'='	0.8										False	CHEMBL678834	Relative binding affinity was determined for Estrogen receptor 2 using 10 nM [3H]E2 as tracer (estradiol 100%)	B	BAO_0000357	single protein format	None	None	None	None	None	CHEMBL242	Estrogen receptor beta	Homo sapiens	SINGLE PROTEIN	CHEMBL1133562	1	Scientific Literature	J. Med. Chem.	2000	None
CHEMBL494319		0	494.64	1	7.79	11g	c1ccc(CCc2cc(NCc3cccc4ccccc34)nc(NCc3cccc4ccccc34)n2)cc1	Ki	'>'	1000000.0	nM		Outside typical range		UO_0000065					False	CHEMBL1028193	Binding affinity to ERbeta assessed as inhibition of fluorescein-labeled nuclear receptor domain of steroid receptor coactivator 3 by TR-FRET assay	B	BAO_0000357	single protein format	None	None	None	None	None	CHEMBL242	Estrogen receptor beta	Homo sapiens	SINGLE PROTEIN	CHEMBL1140106	1	Scientific Literature	J. Med. Chem.	2008	None
CHEMBL400466		0	338.50	0	4.81	31b	CC(C)CNc1cc(/C=C/c2ccccc2)nc(N(C)CC(C)C)n1	Ki	'>'	1000000.0	nM		Outside typical range		UO_0000065					False	CHEMBL1028193	Binding affinity to ERbeta assessed as inhibition of fluorescein-labeled nuclear receptor domain of steroid receptor coactivator 3 by TR-FRET assay	B	BAO_0000357	single protein format	None	None	None	None	None	CHEMBL242	Estrogen receptor beta	Homo sapiens	SINGLE PROTEIN	CHEMBL1140106	1	Scientific Literature	J. Med. Chem.	2008	None
CHEMBL493904		0	404.60	1	5.60	29c	CC(C)CN(C)c1cc(CCc2cccc3ccccc23)nc(N(C)CC(C)C)n1	Ki	'>'	1000000.0	nM		Outside typical range		UO_0000065					False	CHEMBL1028193	Binding affinity to ERbeta assessed as inhibition of fluorescein-labeled nuclear receptor domain of steroid receptor coactivator 3 by TR-FRET assay	B	BAO_0000357	single protein format	None	None	None	None	None	CHEMBL242	Estrogen receptor beta	Homo sapiens	SINGLE PROTEIN	CHEMBL1140106	1	Scientific Literature	J. Med. Chem.	2008	None
CHEMBL449931		0	320.53	0	4.25	29a	CC(C)CCc1cc(N(C)CC(C)C)nc(N(C)CC(C)C)n1	Ki	'>'	1000000.0	nM		Outside typical range		UO_0000065					False	CHEMBL1028193	Binding affinity to ERbeta assessed as inhibition of fluorescein-labeled nuclear receptor domain of steroid receptor coactivator 3 by TR-FRET assay	B	BAO_0000357	single protein format	None	None	None	None	None	CHEMBL242	Estrogen receptor beta	Homo sapiens	SINGLE PROTEIN	CHEMBL1140106	1	Scientific Literature	J. Med. Chem.	2008	None
CHEMBL499809		0	344.62	1	5.72	25e	CC(C)CSc1cc(SCC(C)C)nc(SCC(C)C)n1	Ki	'>'	1000000.0	nM		Outside typical range		UO_0000065					False	CHEMBL1028193	Binding affinity to ERbeta assessed as inhibition of fluorescein-labeled nuclear receptor domain of steroid receptor coactivator 3 by TR-FRET assay	B	BAO_0000357	single protein format	None	None	None	None	None	CHEMBL242	Estrogen receptor beta	Homo sapiens	SINGLE PROTEIN	CHEMBL1140106	1	Scientific Literature	J. Med. Chem.	2008	None
CHEMBL502155		0	544.70	2	8.95	13k	c1ccc2c(CCc3cc(NCc4cccc5ccccc45)nc(NCc4cccc5ccccc45)n3)cccc2c1	Ki	'>'	1000000.0	nM		Outside typical range		UO_0000065					False	CHEMBL1028193	Binding affinity to ERbeta assessed as inhibition of fluorescein-labeled nuclear receptor domain of steroid receptor coactivator 3 by TR-FRET assay	B	BAO_0000357	single protein format	None	None	None	None	None	CHEMBL242	Estrogen receptor beta	Homo sapiens	SINGLE PROTEIN	CHEMBL1140106	1	Scientific Literature	J. Med. Chem.	2008	None
CHEMBL524173		0	408.55	1	6.48	10b	CC(C)CNc1cc(/C=C/c2ccccc2)nc(NCc2cccc3ccccc23)n1	Ki	'>'	1000000.0	nM		Outside typical range		UO_0000065					False	CHEMBL1028193	Binding affinity to ERbeta assessed as inhibition of fluorescein-labeled nuclear receptor domain of steroid receptor coactivator 3 by TR-FRET assay	B	BAO_0000357	single protein format	None	None	None	None	None	CHEMBL242	Estrogen receptor beta	Homo sapiens	SINGLE PROTEIN	CHEMBL1140106	1	Scientific Literature	J. Med. Chem.	2008	None
CHEMBL290759		0	308.42	0	4.98	25	Oc1ccc(C2(c3ccc(O)cc3)C3CCCC2CCC3)cc1	RBA	'='	0.25										False	CHEMBL678667	Affinity for estrogen receptor beta (ER-beta) relative to estradiol	B	BAO_0000357	single protein format	None	None	None	None	None	CHEMBL242	Estrogen receptor beta	Homo sapiens	SINGLE PROTEIN	CHEMBL1144864	1	Scientific Literature	Bioorg. Med. Chem. Lett.	2003	None
CHEMBL451143		0	306.50	0	4.23	31a	CC(C)CCc1cc(NCC(C)C)nc(N(C)CC(C)C)n1	Ki	'>'	1000000.0	nM		Outside typical range		UO_0000065					False	CHEMBL1028193	Binding affinity to ERbeta assessed as inhibition of fluorescein-labeled nuclear receptor domain of steroid receptor coactivator 3 by TR-FRET assay	B	BAO_0000357	single protein format	None	None	None	None	None	CHEMBL242	Estrogen receptor beta	Homo sapiens	SINGLE PROTEIN	CHEMBL1140106	1	Scientific Literature	J. Med. Chem.	2008	None
CHEMBL397344		0	300.44	0	3.88	25	C[C@]12CC[C@H]3[C@@H](CC=C4[C@H]5CC[C@]43CCC5=O)[C@@H]1CC[C@@H]2O	IC50	'='	1460.0	nM	5.84			UO_0000065	19.42	0.36	1.96	15.65	False	CHEMBL886322	Binding affinity to human recombinant ERbeta by scintillation proximity assay	B	BAO_0000357	single protein format	Homo sapiens	None	None	None	None	CHEMBL242	Estrogen receptor beta	Homo sapiens	SINGLE PROTEIN	CHEMBL1139947	1	Scientific Literature	Bioorg. Med. Chem. Lett.	2007	None
CHEMBL246139		0	316.49	0	4.23	3	C/C=C\[C@]12CC[C@H](O)CC1=CC[C@H]1[C@@H]3CC[C@H](O)[C@@]3(C)CC[C@@H]12	IC50	'='	16.0	nM	7.80			UO_0000065	24.63	0.46	3.57	19.27	False	CHEMBL886322	Binding affinity to human recombinant ERbeta by scintillation proximity assay	B	BAO_0000357	single protein format	Homo sapiens	None	None	None	None	CHEMBL242	Estrogen receptor beta	Homo sapiens	SINGLE PROTEIN	CHEMBL1139947	1	Scientific Literature	Bioorg. Med. Chem. Lett.	2007	None
CHEMBL245575		0	302.46	0	3.67	12	C[C@]12CC[C@H]3[C@@H](CC=C4[C@H]5CC[C@]43CC[C@H]5O)[C@@H]1CC[C@@H]2O	EC50	'='	198.0	nM	6.70			UO_0000065					False	CHEMBL886325	Agonist activity at human recombinant ERbeta expressed in HEK293 cells by transactivation assay	F	BAO_0000219	cell-based format	Homo sapiens	None	None	HEK293	None	CHEMBL242	Estrogen receptor beta	Homo sapiens	SINGLE PROTEIN	CHEMBL1139947	1	Scientific Literature	Bioorg. Med. Chem. Lett.	2007	CHEMBL3307715
CHEMBL438863		0	316.44	0	2.85	23	C[C@]12CC[C@H]3[C@@H](CC4C5=CC(=O)CC[C@@]53C[C@H]4O)[C@@H]1CC[C@@H]2O	IC50	'>'	10000.0	nM				UO_0000065					False	CHEMBL886322	Binding affinity to human recombinant ERbeta by scintillation proximity assay	B	BAO_0000357	single protein format	Homo sapiens	None	None	None	None	CHEMBL242	Estrogen receptor beta	Homo sapiens	SINGLE PROTEIN	CHEMBL1139947	1	Scientific Literature	Bioorg. Med. Chem. Lett.	2007	None
CHEMBL130030		0	302.38	0	4.87	5b	CNc1c(/C=N/O)ccc(-c2ccccc2)c1-c1ccccc1	Ki	'='	5.2	nM	8.28			UO_0000065	27.40	0.49	3.41	18.57	False	CHEMBL678290	Relative binding affinity for human estrogen receptor beta compared to [3H]-estradiol	B	BAO_0000357	single protein format	Homo sapiens	None	None	None	None	CHEMBL242	Estrogen receptor beta	Homo sapiens	SINGLE PROTEIN	CHEMBL1145083	1	Scientific Literature	J. Med. Chem.	2003	None
CHEMBL130030		0	302.38	0	4.87	5b	CNc1c(/C=N/O)ccc(-c2ccccc2)c1-c1ccccc1	Efficacy	'='	22.0	%				UO_0000187					False	CHEMBL677956	Agonist effect on transcriptional activation in HEC-1 cells expressing Estrogen receptor beta at 10e-8 M	F	BAO_0000219	cell-based format	Homo sapiens	None	None	HEC-1	None	CHEMBL242	Estrogen receptor beta	Homo sapiens	SINGLE PROTEIN	CHEMBL1145083	1	Scientific Literature	J. Med. Chem.	2003	CHEMBL3308740
CHEMBL132917		0	223.28	0	3.24	6	N#CC(Cc1ccccc1)c1ccc(O)cc1	RBA	'='	0.071	%				UO_0000187					False	CHEMBL3061167	Displacement of [3H]estradiol from full-length Homo sapiens (human) ERbeta relative to estradiol	B	BAO_0000357	single protein format	Homo sapiens	None	None	None	None	CHEMBL242	Estrogen receptor beta	Homo sapiens	SINGLE PROTEIN	CHEMBL3045314	1	Scientific Literature	Med Chem Res	2012	None
CHEMBL81	RALOXIFENE	4	473.59	1	6.08	Ral	O=C(c1ccc(OCCN2CCCCC2)cc1)c1c(-c2ccc(O)cc2)sc2cc(O)ccc12	IC50	'='	577.0	nM	6.24			UO_0000065					False	CHEMBL1227819	Antagonist activity at human ERbeta E305A mutant expressed in HEK293T cells co-expressing ERE assessed as inhibition of ES8-induced transactivation by luciferase reporter gene assay	F	BAO_0000219	cell-based format	Homo sapiens	None	None	HEK-293T	None	CHEMBL242	Estrogen receptor beta	Homo sapiens	SINGLE PROTEIN	CHEMBL1221256	1	Scientific Literature	Bioorg. Med. Chem. Lett.	2010	CHEMBL3706569
CHEMBL135	ESTRADIOL	4	272.39	0	3.61	17beta-estradiol	C[C@]12CC[C@@H]3c4ccc(O)cc4CC[C@H]3[C@@H]1CC[C@@H]2O	Ki	'='	0.38	nM	9.42			UO_0000065	34.58	0.64	5.81	23.28	False	CHEMBL1226310	Displacement of E2-Alexa633 from GFP-tagged ERbeta expressed in COS7 cells by FACS	B	BAO_0000219	cell-based format	None	None	None	COS-7	None	CHEMBL242	Estrogen receptor beta	Homo sapiens	SINGLE PROTEIN	CHEMBL1221181	1	Scientific Literature	Nat. Chem. Biol.	2006	CHEMBL3307648
CHEMBL497875		0	369.46	1	5.06	25	CCC/C=C(\CCC)[C@@H](NC(=O)c1ccco1)c1ccc(C(=O)OC)cc1	Activity	'='	-4.0	%				UO_0000187					False	CHEMBL1034372	Displacement of fluorescein-labeled estradiol from human recombinant ERbeta at 0.2 uM by fluorescence polarization assay	B	BAO_0000357	single protein format	Homo sapiens	None	None	None	None	CHEMBL242	Estrogen receptor beta	Homo sapiens	SINGLE PROTEIN	CHEMBL1137758	1	Scientific Literature	Bioorg. Med. Chem. Lett.	2009	None
CHEMBL44565		0	334.46	1	5.75	32	CC12CCC(CC1=C(c1ccc(O)cc1)c1ccc(O)cc1)C2(C)C	RBA	'='	189.0	%				UO_0000187					False	CHEMBL677226	Binding affinity for purified human Estrogen receptor beta was determined using a competitive radiometric binding assay with estradiol	B	BAO_0000357	single protein format	None	None	None	None	None	CHEMBL242	Estrogen receptor beta	Homo sapiens	SINGLE PROTEIN	CHEMBL1136773	1	Scientific Literature	J. Med. Chem.	2003	None
CHEMBL69408		0	252.31	0	3.97	NC-3 (indenestrol A)	CCC1=C(c2ccc(O)cc2)Cc2cc(O)ccc21	Efficacy	'='	87.0	%				UO_0000187					False	CHEMBL881855	Transcriptional activation of estrogen receptor beta in U2OS cell using estrogen-regulated luciferase reporter gene plasmid upon incubation for 20-30 mins at RT	B	BAO_0000219	cell-based format	Homo sapiens	None	None	U2OS	None	CHEMBL242	Estrogen receptor beta	Homo sapiens	SINGLE PROTEIN	CHEMBL1141087	1	Scientific Literature	J. Med. Chem.	2005	CHEMBL3307757
CHEMBL370609		0	296.32	0	3.60	NC-7	CCC1=C(c2ccc(O)cc2)C(C(=O)O)c2cc(O)ccc21	Relative binding affinity	'='	8.0	%				UO_0000187					False	CHEMBL884293	Binding affinity towards human estrogen receptor beta in a competitive binding assay using fluorescently labelled estradiol; relative to 4-hydroxytamoxifen	B	BAO_0000357	single protein format	Homo sapiens	None	None	None	None	CHEMBL242	Estrogen receptor beta	Homo sapiens	SINGLE PROTEIN	CHEMBL1141087	1	Scientific Literature	J. Med. Chem.	2005	None
CHEMBL26865		0	316.36	0	4.32	NC-9	Oc1ccc(C2=C(c3ccc(O)cc3)c3ccc(O)cc3C2)cc1	Relative binding affinity	'='	4.0	%				UO_0000187					False	CHEMBL884293	Binding affinity towards human estrogen receptor beta in a competitive binding assay using fluorescently labelled estradiol; relative to 4-hydroxytamoxifen	B	BAO_0000357	single protein format	Homo sapiens	None	None	None	None	CHEMBL242	Estrogen receptor beta	Homo sapiens	SINGLE PROTEIN	CHEMBL1141087	1	Scientific Literature	J. Med. Chem.	2005	None
CHEMBL371236		0	318.35	0	4.75	NC-11	Oc1ccc(C2=C(c3ccc(F)cc3)c3ccc(O)cc3C2)cc1	Efficacy	'='	13.0	%				UO_0000187					False	CHEMBL881855	Transcriptional activation of estrogen receptor beta in U2OS cell using estrogen-regulated luciferase reporter gene plasmid upon incubation for 20-30 mins at RT	B	BAO_0000219	cell-based format	Homo sapiens	None	None	U2OS	None	CHEMBL242	Estrogen receptor beta	Homo sapiens	SINGLE PROTEIN	CHEMBL1141087	1	Scientific Literature	J. Med. Chem.	2005	CHEMBL3307757
CHEMBL197080		0	368.35	1	5.63	NC-15	Oc1ccc(C2=C(c3ccc(C(F)(F)F)cc3)c3ccc(O)cc3C2)cc1	Relative binding affinity	'='	3.0	%				UO_0000187					False	CHEMBL884293	Binding affinity towards human estrogen receptor beta in a competitive binding assay using fluorescently labelled estradiol; relative to 4-hydroxytamoxifen	B	BAO_0000357	single protein format	Homo sapiens	None	None	None	None	CHEMBL242	Estrogen receptor beta	Homo sapiens	SINGLE PROTEIN	CHEMBL1141087	1	Scientific Literature	J. Med. Chem.	2005	None
CHEMBL372526		0	393.28	1	5.51	NC-18	Oc1ccc(C2=C(c3ccc(CBr)cc3)c3ccc(O)cc3C2)cc1	Ki	'='	15.0	nM	7.82			UO_0000065					False	CHEMBL881235	Antagonistic activity against estrogen receptor beta in presence of 0.1 nM estradiol	F	BAO_0000019	assay format	Homo sapiens	None	None	None	None	CHEMBL242	Estrogen receptor beta	Homo sapiens	SINGLE PROTEIN	CHEMBL1141087	1	Scientific Literature	J. Med. Chem.	2005	None
CHEMBL198499		0	343.38	0	3.71	NC-19	NC(=O)c1ccc(C2=C(c3ccc(O)cc3)Cc3cc(O)ccc32)cc1	Relative binding affinity	'='	18.0	%				UO_0000187					False	CHEMBL884293	Binding affinity towards human estrogen receptor beta in a competitive binding assay using fluorescently labelled estradiol; relative to 4-hydroxytamoxifen	B	BAO_0000357	single protein format	Homo sapiens	None	None	None	None	CHEMBL242	Estrogen receptor beta	Homo sapiens	SINGLE PROTEIN	CHEMBL1141087	1	Scientific Literature	J. Med. Chem.	2005	None
CHEMBL135	ESTRADIOL	4	272.39	0	3.61	estradiol	C[C@]12CC[C@@H]3c4ccc(O)cc4CC[C@H]3[C@@H]1CC[C@@H]2O	EC50	'='	0.098	nM	10.01			UO_0000065	36.74	0.68	6.40	24.74	False	CHEMBL881383	Transcriptional activation of estrogen receptor beta in U2OS cell using estrogen-regulated luciferase reporter gene plasmid upon incubation for 20-30 mins at RT	B	BAO_0000219	cell-based format	Homo sapiens	None	None	U2OS	None	CHEMBL242	Estrogen receptor beta	Homo sapiens	SINGLE PROTEIN	CHEMBL1141087	1	Scientific Literature	J. Med. Chem.	2005	CHEMBL3307757
CHEMBL192756		0	420.34	0	4.59	3b	Oc1ccc([C@@H]2N=CN[C@@H]2c2ccc(OCCN3CCCC3)cc2Cl)c(Cl)c1	Inhibition	'='	30.0	%				UO_0000187					False	CHEMBL831602	Percent inhibition of 0.30 nM estradiol activity on estrogen receptor beta in MCF-7-2a cells at 10 uM	B	BAO_0000219	cell-based format	Homo sapiens	None	None	None	None	CHEMBL242	Estrogen receptor beta	Homo sapiens	SINGLE PROTEIN	CHEMBL1145175	1	Scientific Literature	J. Med. Chem.	2005	None
CHEMBL195212		0	439.60	1	5.22	29	Oc1ccc2c(c1)CCN(c1ccccc1)C2c1ccc(N2CCN3CCCCC3C2)cc1	IC50	'='	98.0	nM	7.01			UO_0000065	15.94	0.29	1.79	23.40	False	CHEMBL832383	Inhibition of 17-beta-estradiol mediated luciferase transcription in HeLa cells expressing human estrogen receptor beta; ERE assay	B	BAO_0000219	cell-based format	Homo sapiens	None	None	HeLa	None	CHEMBL242	Estrogen receptor beta	Homo sapiens	SINGLE PROTEIN	CHEMBL1141171	1	Scientific Literature	J. Med. Chem.	2005	CHEMBL3308376
CHEMBL427533		0	399.54	0	4.30	33	CN1CCN(c2ccc(C3c4ccc(O)cc4CCN3c3ccccc3)cc2)CC1	IC50	'='	428.0	nM	6.37			UO_0000065	15.94	0.29	2.07	21.26	False	CHEMBL831372	Inhibition of [3H]estradiol binding to human estrogen receptor beta expressed in HeLa cells	B	BAO_0000219	cell-based format	Homo sapiens	None	None	HeLa	None	CHEMBL242	Estrogen receptor beta	Homo sapiens	SINGLE PROTEIN	CHEMBL1141171	1	Scientific Literature	J. Med. Chem.	2005	CHEMBL3308376
CHEMBL371308		0	442.58	1	6.24	3a	Oc1ccc2c(c1)sc1c3ccccc3n(Cc3ccc(OCCN4CCCC4)cc3)c21	IC50	'='	53.9	nM	7.27			UO_0000065	16.42	0.31	1.03	19.32	False	CHEMBL827967	Inhibition of [3H]17-beta-estradiol binding to human estrogen receptor beta	B	BAO_0000357	single protein format	Homo sapiens	None	None	None	None	CHEMBL242	Estrogen receptor beta	Homo sapiens	SINGLE PROTEIN	CHEMBL1139599	1	Scientific Literature	Bioorg. Med. Chem. Lett.	2005	None
CHEMBL199256		0	264.28	0	3.01	(4)(table 1)	N#C[C@H](c1ccc(O)cc1)[C@@H](C#N)c1ccc(O)cc1	RBA	'='	29.0	%				UO_0000187					False	CHEMBL884935	Relative binding affinity for human estrogen receptor beta using [3H]estradiol upon incubation at 0 degree C for 18-24 h; [RBA E2 = 100]	B	BAO_0000357	single protein format	Homo sapiens	None	None	None	None	CHEMBL242	Estrogen receptor beta	Homo sapiens	SINGLE PROTEIN	CHEMBL1141109	1	Scientific Literature	J. Med. Chem.	2005	None
CHEMBL132918		0	239.27	0	2.95	4	N#CC(Cc1cccc(O)c1)c1cccc(O)c1	RBA	'='	0.14	%				UO_0000187					False	CHEMBL3061167	Displacement of [3H]estradiol from full-length Homo sapiens (human) ERbeta relative to estradiol	B	BAO_0000357	single protein format	Homo sapiens	None	None	None	None	CHEMBL242	Estrogen receptor beta	Homo sapiens	SINGLE PROTEIN	CHEMBL3045314	1	Scientific Literature	Med Chem Res	2012	None
CHEMBL334773	DIARYLPROPIONITRILE	0	239.27	0	2.95	1	N#CC(Cc1ccc(O)cc1)c1ccc(O)cc1	RBA	'='	18.0	%				UO_0000187					False	CHEMBL3061167	Displacement of [3H]estradiol from full-length Homo sapiens (human) ERbeta relative to estradiol	B	BAO_0000357	single protein format	Homo sapiens	None	None	None	None	CHEMBL242	Estrogen receptor beta	Homo sapiens	SINGLE PROTEIN	CHEMBL3045314	1	Scientific Literature	Med Chem Res	2012	None
CHEMBL569766		0	412.28	1	5.21	1, G-1	CC(=O)c1ccc2c(c1)[C@@H]1C=CC[C@@H]1[C@H](c1cc3c(cc1Br)OCO3)N2	Activity						Not Active						False	CHEMBL1226403	Agonist activity at GFP-tagged ERbeta expressed in COS7 cells assessed as PI3K activation at 10 nM by PIP3 nuclear accumulation assay	F	BAO_0000219	cell-based format	None	None	None	COS-7	None	CHEMBL242	Estrogen receptor beta	Homo sapiens	SINGLE PROTEIN	CHEMBL1221181	1	Scientific Literature	Nat. Chem. Biol.	2006	CHEMBL3307648
CHEMBL194012		0	354.43	0	4.27	26	C[C@H]1OC2(CCC3=Cc4c(cnn4-c4ccc(F)cc4)C[C@@]32C)O[C@@H]1C	IC50	'>'	10000.0	nM				UO_0000065					False	CHEMBL828531	Binding affinity for human estrogen receptor beta	B	BAO_0000357	single protein format	Homo sapiens	None	None	None	None	CHEMBL242	Estrogen receptor beta	Homo sapiens	SINGLE PROTEIN	CHEMBL1139605	1	Scientific Literature	Bioorg. Med. Chem. Lett.	2005	None
CHEMBL499809		0	344.62	1	5.72	25e	CC(C)CSc1cc(SCC(C)C)nc(SCC(C)C)n1	RBA	'<'	0.001	%				UO_0000187					False	CHEMBL1028974	Displacement of [3H]estradiol from full length purified human ERbeta relative to estradiol	B	BAO_0000357	single protein format	Homo sapiens	None	None	None	None	CHEMBL242	Estrogen receptor beta	Homo sapiens	SINGLE PROTEIN	CHEMBL1140106	1	Scientific Literature	J. Med. Chem.	2008	None
CHEMBL493501		0	458.61	1	6.66	8b	CC(C)CNc1nc(/C=C/c2ccccc2)cc(N(Cc2ccccc2)C(=O)OC(C)(C)C)n1	RBA	'='	0.005	%				UO_0000187					False	CHEMBL1028974	Displacement of [3H]estradiol from full length purified human ERbeta relative to estradiol	B	BAO_0000357	single protein format	Homo sapiens	None	None	None	None	CHEMBL242	Estrogen receptor beta	Homo sapiens	SINGLE PROTEIN	CHEMBL1140106	1	Scientific Literature	J. Med. Chem.	2008	None
CHEMBL1097417		0	277.32	0	4.13	5	COc1ccc(-c2ccc(-c3cccc(O)c3)cc2)cn1	RBA	'<'	0.01	%				UO_0000187					False	CHEMBL1106460	Displacement of [3H]estradiol from human recombinant ERbeta assessed as relative binding affinity by liquid scintillation counting relative to estradiol	B	BAO_0000357	single protein format	Homo sapiens	None	None	None	None	CHEMBL242	Estrogen receptor beta	Homo sapiens	SINGLE PROTEIN	CHEMBL1157771	1	Scientific Literature	Bioorg. Med. Chem.	2010	None
CHEMBL123025		0	544.54	2	7.02	3	Oc1ccc([C@H]2Sc3cc(O)ccc3S[C@H]2c2ccc(OCCN3CCCC3)c(Br)c2)cc1	IC50	'='	87.0	nM	7.06			UO_0000065	12.97	0.29	0.04	13.34	False	CHEMBL678092	Binding affinity for human estrogen receptor beta	B	BAO_0000357	single protein format	Homo sapiens	None	None	None	None	CHEMBL242	Estrogen receptor beta	Homo sapiens	SINGLE PROTEIN	CHEMBL1146804	1	Scientific Literature	Bioorg. Med. Chem. Lett.	2004	None
CHEMBL539927		0	463.60	1	5.93	11	Oc1ccc([C@@H]2Sc3cc(O)ccc3O[C@@H]2c2ccc(OCCN3CCCCC3)cc2)cc1	IC50	'='	143.0	nM	6.84			UO_0000065	14.76	0.28	0.91	11.01	True	CHEMBL682167	Displacement of [3H]17-beta-estradiol from full length human estrogen receptor beta	B	BAO_0000357	single protein format	None	None	None	None	None	CHEMBL242	Estrogen receptor beta	Homo sapiens	SINGLE PROTEIN	CHEMBL1146754	1	Scientific Literature	Bioorg. Med. Chem. Lett.	2004	None
CHEMBL497941		0	466.01	1	7.51	14	CCC[C@@H]1C[C@@]1(CCC)[C@@H](NP(=O)(c1ccccc1)c1ccccc1)c1ccc(Cl)cc1	Activity	'='	-5.0	%				UO_0000187					False	CHEMBL1024254	Displacement of fluorescein-labeled estradiol from human recombinant ERbeta at 5 uM by fluorescence polarization assay	B	BAO_0000357	single protein format	Homo sapiens	None	None	None	None	CHEMBL242	Estrogen receptor beta	Homo sapiens	SINGLE PROTEIN	CHEMBL1137758	1	Scientific Literature	Bioorg. Med. Chem. Lett.	2009	None
CHEMBL497905		0	351.45	0	4.69	33	C=C(CCCC)[C@@H](NC(=O)c1ccc(C(=O)OC)cc1)c1ccccc1	Activity	'='	-9.0	%				UO_0000187					False	CHEMBL1034372	Displacement of fluorescein-labeled estradiol from human recombinant ERbeta at 0.2 uM by fluorescence polarization assay	B	BAO_0000357	single protein format	Homo sapiens	None	None	None	None	CHEMBL242	Estrogen receptor beta	Homo sapiens	SINGLE PROTEIN	CHEMBL1137758	1	Scientific Literature	Bioorg. Med. Chem. Lett.	2009	None
CHEMBL497911		0	393.53	1	5.40	37	CCC/C=C(\CCC)[C@@H](NC(=O)Cc1ccccc1)c1ccc(C(=O)OC)cc1	Activity	'='	-2.0	%				UO_0000187					False	CHEMBL1034373	Displacement of fluorescein-labeled estradiol from human recombinant ERbeta at 1 uM by fluorescence polarization assay	B	BAO_0000357	single protein format	Homo sapiens	None	None	None	None	CHEMBL242	Estrogen receptor beta	Homo sapiens	SINGLE PROTEIN	CHEMBL1137758	1	Scientific Literature	Bioorg. Med. Chem. Lett.	2009	None
CHEMBL526666		0	365.47	0	4.77	62	CCCC[C@@H]1C[C@H]1[C@@H](NC(=O)c1ccccc1)c1ccc(C(=O)OC)cc1	Activity	'='	-3.0	%				UO_0000187					False	CHEMBL1034372	Displacement of fluorescein-labeled estradiol from human recombinant ERbeta at 0.2 uM by fluorescence polarization assay	B	BAO_0000357	single protein format	Homo sapiens	None	None	None	None	CHEMBL242	Estrogen receptor beta	Homo sapiens	SINGLE PROTEIN	CHEMBL1137758	1	Scientific Literature	Bioorg. Med. Chem. Lett.	2009	None
CHEMBL1088629		0	475.56	1	6.08	3e-(R)	CCN(CC)CCOc1ccc([C@H]2Oc3cc(F)ccc3C3=C2c2ccc(O)cc2OCC3)cc1	IC50	'='	108.0	nM	6.97			UO_0000065	14.65	0.27	0.89	13.62	False	CHEMBL1114099	Inhibition of fluormone ES2 binding to estrogen receptor beta after 1 hr by fluorescence polarization assay	B	BAO_0000357	single protein format	None	None	None	None	None	CHEMBL242	Estrogen receptor beta	Homo sapiens	SINGLE PROTEIN	CHEMBL1153760	1	Scientific Literature	J. Med. Chem.	2009	None
CHEMBL1604803		0	366.45	0	3.67	SID3714091	O=C(CSc1nnc(SCC(=O)c2ccco2)s1)c1ccco1	IC50	'='	6507.92	nM	5.19		Active	UO_0000065	14.15	0.31	1.52	6.02	False	CHEMBL1614359	PUBCHEM_BIOASSAY: Estrogen Receptor-beta Coactivator Binding Inhibitors Dose Response Confirmation. (Class of assay: confirmatory) [Related pubchem assays: 633 (Primary screen preceding this dose response confirmation assay.)]	B	BAO_0000357	single protein format	Homo sapiens	None	None	None	None	CHEMBL242	Estrogen receptor beta	Homo sapiens	SINGLE PROTEIN	CHEMBL1201862	7	PubChem BioAssays			None
CHEMBL1359354		0	294.31	0	3.13	SID4242283	O=C(c1cc(-c2ccco2)on1)N1CCc2ccccc2C1	IC50	'>'	50000.0	nM			Not Active	UO_0000065					False	CHEMBL1614359	PUBCHEM_BIOASSAY: Estrogen Receptor-beta Coactivator Binding Inhibitors Dose Response Confirmation. (Class of assay: confirmatory) [Related pubchem assays: 633 (Primary screen preceding this dose response confirmation assay.)]	B	BAO_0000357	single protein format	Homo sapiens	None	None	None	None	CHEMBL242	Estrogen receptor beta	Homo sapiens	SINGLE PROTEIN	CHEMBL1201862	7	PubChem BioAssays			None
CHEMBL1449660		0	478.53	1	5.22	SID14732927	CCCCOC(=O)c1c(C)oc2ccc(NS(=O)(=O)c3ccc4c5c(cccc35)C(=O)N4)cc12	IC50	'='	13510.57	nM	4.87		Active	UO_0000065	10.18	0.20	-0.35	4.24	False	CHEMBL1614359	PUBCHEM_BIOASSAY: Estrogen Receptor-beta Coactivator Binding Inhibitors Dose Response Confirmation. (Class of assay: confirmatory) [Related pubchem assays: 633 (Primary screen preceding this dose response confirmation assay.)]	B	BAO_0000357	single protein format	Homo sapiens	None	None	None	None	CHEMBL242	Estrogen receptor beta	Homo sapiens	SINGLE PROTEIN	CHEMBL1201862	7	PubChem BioAssays			None
CHEMBL3645263		0	347.41	1	5.03	BDBM102984	CCCc1ccc(C(=O)N(c2ccc(O)cc2)c2ccc(O)cc2)cc1	Ki	'='	81.6	nM	7.09		220635	UO_0000065	20.40	0.37	2.06	11.66	False	CHEMBL3707686	Binding Assay: The ER binding affinity of the compounds was determined using an in vitro competitive radioligand binding assay was [2,4,6,7-3H(N)]-Estradiol ([3H]E2), a natural high affinity ER ligand, and bacterially expressed GST fusion ER-alpha or ER-beta ligand binding domain (LBD) protein.	B	BAO_0000357	single protein format	Homo sapiens	None	None	None	None	CHEMBL242	Estrogen receptor beta	Homo sapiens	SINGLE PROTEIN	CHEMBL3638543	37	BindingDB Database		2013	None
CHEMBL94170		0	491.65	1	6.49	3	CCc1cc(O)cc2c1S[C@@H](c1ccc(O)cc1)[C@@H](c1ccc(OCCN3CCCCC3)cc1)O2	IC50	'='	185.0	nM	6.73			UO_0000065	13.69	0.26	0.24	10.83	False	CHEMBL682167	Displacement of [3H]17-beta-estradiol from full length human estrogen receptor beta	B	BAO_0000357	single protein format	None	None	None	None	None	CHEMBL242	Estrogen receptor beta	Homo sapiens	SINGLE PROTEIN	CHEMBL1146754	1	Scientific Literature	Bioorg. Med. Chem. Lett.	2004	None
CHEMBL402580		0	207.25	0	1.55	SID857208	O=C1Nc2ccccc2C12OCCS2	IC50	'>'	50000.0	nM			Not Active	UO_0000065					False	CHEMBL1614359	PUBCHEM_BIOASSAY: Estrogen Receptor-beta Coactivator Binding Inhibitors Dose Response Confirmation. (Class of assay: confirmatory) [Related pubchem assays: 633 (Primary screen preceding this dose response confirmation assay.)]	B	BAO_0000357	single protein format	Homo sapiens	None	None	None	None	CHEMBL242	Estrogen receptor beta	Homo sapiens	SINGLE PROTEIN	CHEMBL1201862	7	PubChem BioAssays			None
CHEMBL1163598		0	378.40	1	5.47	22	Cc1ccc(C(=O)CC(Nc2ccc([N+](=O)[O-])cc2)c2cccc(F)c2)cc1	Ki	'>'	10000.0	nM				UO_0000065					False	CHEMBL1166109	Displacement of [3H]E2 from human ERbeta after 16 hrs by scintillation counting	B	BAO_0000357	single protein format	Homo sapiens	None	None	None	None	CHEMBL242	Estrogen receptor beta	Homo sapiens	SINGLE PROTEIN	CHEMBL1165993	1	Scientific Literature	Bioorg. Med. Chem.	2010	None
CHEMBL1814628		0	385.36	None	None	Figure 13, R3C1	CCN(B(c1c(C)cc(C)cc1C)c1c(C)cc(C)cc1C)c1ccc(O)cc1	Ratio IC50	'='	1.1										False	CHEMBL1816902	Ratio of estradiol IC50 to compound IC50 for ERbeta receptor by relative binding affinity assay	B	BAO_0000357	single protein format	None	None	None	None	None	CHEMBL242	Estrogen receptor beta	Homo sapiens	SINGLE PROTEIN	CHEMBL1811782	1	Scientific Literature	J. Med. Chem.	2011	None
CHEMBL81074		0	309.23	0	2.68	26	N#Cc1cc(O)cc2c1oc1c(=O)c3c(O)cc(O)cc3oc12	Fold selectivity	'='	1.0										False	CHEMBL876871	Fold selectivity for estrogen receptor beta(ERbeta)	B	BAO_0000357	single protein format	None	None	None	None	None	CHEMBL242	Estrogen receptor beta	Homo sapiens	SINGLE PROTEIN	CHEMBL1136115	1	Scientific Literature	Bioorg. Med. Chem. Lett.	2003	None
CHEMBL80314		0	298.25	0	3.11	12	COc1cc(O)c2c(=O)c3c(oc2c1)oc1cc(O)ccc13	IC50	'='	127.0	nM	6.90			UO_0000065	23.12	0.43	3.79	7.41	False	CHEMBL678095	Binding affinity towards human estrogen receptor beta (ERbeta)	B	BAO_0000357	single protein format	None	None	None	None	None	CHEMBL242	Estrogen receptor beta	Homo sapiens	SINGLE PROTEIN	CHEMBL1136115	1	Scientific Literature	Bioorg. Med. Chem. Lett.	2003	None
[truncated: 7,341 more rows]
