# Supplementary material for: PyRMD Studio: A Unified Suite for Next-Generation, AI-Powered Virtual Screening
Source: J Chem Inf Model. 2026 May 19;66(11):6197–203. doi: 10.1021/acs.jcim.6c00648 (PMC13250901; doi:10.1021/acs.jcim.6c00648)
Supplement: Supplementary file 1 [file ci6c00648_si_001.zip › DATA/fa10_chembl.csv]

Molecule ChEMBL ID	Molecule Name	Molecule Max Phase	Molecular Weight	#RO5 Violations	AlogP	Compound Key	Smiles	Standard Type	Standard Relation	Standard Value	Standard Units	pChEMBL Value	Data Validity Comment	Comment	Uo Units	Ligand Efficiency BEI	Ligand Efficiency LE	Ligand Efficiency LLE	Ligand Efficiency SEI	Potential Duplicate	Assay ChEMBL ID	Assay Description	Assay Type	BAO Format ID	BAO Label	Assay Organism	Assay Tissue ChEMBL ID	Assay Tissue Name	Assay Cell Type	Assay Subcellular Fraction	Target ChEMBL ID	Target Name	Target Organism	Target Type	Document ChEMBL ID	Source ID	Source Description	Document Journal	Document Year	Cell ChEMBL ID
CHEMBL342621		0	439.54	0	2.68	15f	Cc1cc(C(=O)Nc2ccc(-c3ccccc3S(N)(=O)=O)cc2)n(C2CCCNC2)n1	Ki	'='	21000.0	nM	4.68			UO_0000065	10.64	0.21	2.00	3.93	False	CHEMBL661220	Inhibitory activity against Coagulation factor X (FXa)	B	BAO_0000357	single protein format	None	None	None	None	None	CHEMBL244	Coagulation factor X	Homo sapiens	SINGLE PROTEIN	CHEMBL1145122	1	Scientific Literature	J. Med. Chem.	2003	None
CHEMBL124370		0	495.00	1	5.19	9r	Cc1cc(NC(=O)CCc2ccc3[nH]c(-c4ccc(Cl)s4)nc3c2)ccc1N1CCOCC1=O	IC50	'='	8.2	nM	8.09			UO_0000065	16.34	0.32	2.90	9.26	False	CHEMBL662329	Binding affinity of the compoumd to human coagulation factor Xa	B	BAO_0000357	single protein format	None	None	None	None	None	CHEMBL244	Coagulation factor X	Homo sapiens	SINGLE PROTEIN	CHEMBL1146806	1	Scientific Literature	Bioorg. Med. Chem. Lett.	2004	None
CHEMBL2375178		0	518.47	None	None	8	CC1(C)[C@H]2C[C@@H]1[C@]1(C)OB([C@H](CCCCN)NC(=O)Cn3nc(CC#N)nc3Cc3ccccc3)O[C@@H]1C2	Ki	'>'	6000.0	nM				UO_0000065					False	CHEMBL682025	Inhibition against human coagulation factor Xa	B	BAO_0000357	single protein format	None	None	None	None	None	CHEMBL244	Coagulation factor X	Homo sapiens	SINGLE PROTEIN	CHEMBL1130774	1	Scientific Literature	Bioorg. Med. Chem. Lett.	1998	None
CHEMBL251409		0	458.61	0	4.22	1	CN1CCC(C2CCN(C(=O)[C@H](NC(=O)c3ccc4cc[nH]c4c3)c3ccccc3)CC2)CC1	Kapp	'='	450.0	10^6L/mol									False	CHEMBL943033	Binding affinity to human factor10a	B	BAO_0000357	single protein format	Homo sapiens	None	None	None	None	CHEMBL244	Coagulation factor X	Homo sapiens	SINGLE PROTEIN	CHEMBL1140587	1	Scientific Literature	Bioorg. Med. Chem. Lett.	2007	None
CHEMBL403131		0	473.62	0	3.13	3l	CN1CCN(CC2CCN(C(=O)[C@H](NC(=O)c3ccc4cc[nH]c4c3)c3ccccc3)CC2)CC1	Kapp	'='	1.5	10^6L/mol									False	CHEMBL943033	Binding affinity to human factor10a	B	BAO_0000357	single protein format	Homo sapiens	None	None	None	None	CHEMBL244	Coagulation factor X	Homo sapiens	SINGLE PROTEIN	CHEMBL1140587	1	Scientific Literature	Bioorg. Med. Chem. Lett.	2007	None
CHEMBL390266		0	580.69	1	1.57	38	COc1ccc(OC)c(S(=O)(=O)N2CCC(N(C/C=C/c3cccc(C(=N)N)c3)S(=O)(=O)CC(=O)O)CC2)c1	IC50	'='	10.0	nM	8.00			UO_0000065	13.78	0.28	6.43	4.43	False	CHEMBL892965	Inhibition of human factor 10a	B	BAO_0000357	single protein format	Homo sapiens	None	None	None	None	CHEMBL244	Coagulation factor X	Homo sapiens	SINGLE PROTEIN	CHEMBL1147967	1	Scientific Literature	Bioorg. Med. Chem.	2007	None
CHEMBL243805		0	575.57	1	4.11	10u	CS(=O)(=O)N(Cc1ccc2ccc(C(=N)N)cc2c1)C1CCN(S(=O)(=O)c2cc(Cl)sc2Cl)CC1	IC50	'='	100.0	nM	7.00			UO_0000065	12.16	0.27	2.89	5.62	False	CHEMBL892965	Inhibition of human factor 10a	B	BAO_0000357	single protein format	Homo sapiens	None	None	None	None	CHEMBL244	Coagulation factor X	Homo sapiens	SINGLE PROTEIN	CHEMBL1147967	1	Scientific Literature	Bioorg. Med. Chem.	2007	None
CHEMBL397489		0	514.67	1	3.05	10f	Cc1cccc(S(=O)(=O)N2CCC(N(Cc3ccc4ccc(C(=N)N)cc4c3)S(C)(=O)=O)CC2)c1	IC50	'='	250.0	nM	6.60			UO_0000065	12.83	0.26	3.55	5.30	False	CHEMBL892965	Inhibition of human factor 10a	B	BAO_0000357	single protein format	Homo sapiens	None	None	None	None	CHEMBL244	Coagulation factor X	Homo sapiens	SINGLE PROTEIN	CHEMBL1147967	1	Scientific Literature	Bioorg. Med. Chem.	2007	None
CHEMBL242124		0	514.67	1	3.05	10d	Cc1ccccc1S(=O)(=O)N1CCC(N(Cc2ccc3ccc(C(=N)N)cc3c2)S(C)(=O)=O)CC1	IC50	'='	950.0	nM	6.02			UO_0000065	11.70	0.23	2.97	4.83	False	CHEMBL892965	Inhibition of human factor 10a	B	BAO_0000357	single protein format	Homo sapiens	None	None	None	None	CHEMBL244	Coagulation factor X	Homo sapiens	SINGLE PROTEIN	CHEMBL1147967	1	Scientific Literature	Bioorg. Med. Chem.	2007	None
CHEMBL241910		0	438.58	0	1.31	10b	CS(=O)(=O)N1CCC(N(Cc2ccc3ccc(C(=N)N)cc3c2)S(C)(=O)=O)CC1	IC50	'>'	100000.0	nM				UO_0000065					False	CHEMBL892965	Inhibition of human factor 10a	B	BAO_0000357	single protein format	Homo sapiens	None	None	None	None	CHEMBL244	Coagulation factor X	Homo sapiens	SINGLE PROTEIN	CHEMBL1147967	1	Scientific Literature	Bioorg. Med. Chem.	2007	None
CHEMBL461016		0	549.70	1	2.09	20	N=C(N)c1cccc(C[C@H](NS(=O)(=O)c2cccc(-c3ccc(N)nc3)c2)C(=O)N2CCC(CCN)CC2)c1	Ki	'='	250.0	nM	6.60			UO_0000065	12.01	0.23	4.51	3.64	False	CHEMBL1010204	Inhibition of factor 10a	B	BAO_0000357	single protein format	None	None	None	None	None	CHEMBL244	Coagulation factor X	Homo sapiens	SINGLE PROTEIN	CHEMBL1139302	1	Scientific Literature	Bioorg. Med. Chem. Lett.	2009	None
CHEMBL162518		0	494.58	1	-2.34	14	N=C(N)NCCC[C@H](NC(=O)CN1CC(=O)N[C@H](CCCNC(=N)N)C1=O)C(=O)c1nccs1	IC50	'='	21.0	nM	7.68			UO_0000065	15.52	0.31	10.02	3.31	False	CHEMBL682016	In vitro inhibitory activity against factor Xa	B	BAO_0000357	single protein format	None	None	None	None	None	CHEMBL244	Coagulation factor X	Homo sapiens	SINGLE PROTEIN	CHEMBL1136599	1	Scientific Literature	Bioorg. Med. Chem. Lett.	2003	None
CHEMBL162855		0	549.68	1	-0.42	32	CS(=O)(=O)N1CCN(CC(=O)N[C@@H](CCCN=C(N)N)C(=O)c2nccs2)C(=O)[C@@H]1Cc1ccccc1	IC50	'='	459.0	nM	6.34			UO_0000065	11.53	0.23	6.76	3.50	False	CHEMBL682016	In vitro inhibitory activity against factor Xa	B	BAO_0000357	single protein format	None	None	None	None	None	CHEMBL244	Coagulation factor X	Homo sapiens	SINGLE PROTEIN	CHEMBL1136599	1	Scientific Literature	Bioorg. Med. Chem. Lett.	2003	None
CHEMBL43166		0	528.63	1	3.71	3d	N=C(N)c1cccc(OCC(Cc2ccccc2)NC(=O)c2ccc(-c3ccccc3S(N)(=O)=O)cc2)c1	IC50	'='	5.6	nM	8.25			UO_0000065	15.61	0.30	4.54	5.56	False	CHEMBL885070	Tested in vitro for the inhibitory activity against Coagulation factor Xa	B	BAO_0000357	single protein format	None	None	None	None	None	CHEMBL244	Coagulation factor X	Homo sapiens	SINGLE PROTEIN	CHEMBL1135152	1	Scientific Literature	Bioorg. Med. Chem. Lett.	2002	None
CHEMBL309068		0	659.77	1	-1.04	1c	CCOC(=O)CNC(=O)C(=O)[C@H](Cc1ccccc1)NC(=O)CN(C)C(=O)[C@@H](CCCN=C(N)N)NS(=O)(=O)Cc1ccccc1	IC50	'='	6.6	nM	8.18			UO_0000065	12.40	0.24	9.22	3.52	False	CHEMBL661677	Inhibitory activity against Coagulation factor X	B	BAO_0000357	single protein format	None	None	None	None	None	CHEMBL244	Coagulation factor X	Homo sapiens	SINGLE PROTEIN	CHEMBL1132777	1	Scientific Literature	Bioorg. Med. Chem. Lett.	2000	None
CHEMBL75017		0	669.85	1	1.33	1i	CN(CC(=O)N[C@@H](CC1CCCCC1)C(=O)C(=O)NCc1ccccc1)C(=O)[C@@H](CCCN=C(N)N)NS(=O)(=O)Cc1ccccc1	IC50	'='	3.26	nM	8.49			UO_0000065	12.67	0.25	7.16	4.12	False	CHEMBL661677	Inhibitory activity against Coagulation factor X	B	BAO_0000357	single protein format	None	None	None	None	None	CHEMBL244	Coagulation factor X	Homo sapiens	SINGLE PROTEIN	CHEMBL1132777	1	Scientific Literature	Bioorg. Med. Chem. Lett.	2000	None
CHEMBL309810		0	440.48	0	2.01	16	N=C(N)c1ccc(O)c(OCC(=O)Nc2ccc(-c3ccccc3S(N)(=O)=O)cc2)c1	IC50	'='	2.2	nM	8.66			UO_0000065	19.65	0.38	6.65	5.14	False	CHEMBL663503	In vitro inhibitory activity against coagulation factor X	B	BAO_0000357	single protein format	None	None	None	None	None	CHEMBL244	Coagulation factor X	Homo sapiens	SINGLE PROTEIN	CHEMBL1133928	1	Scientific Literature	Bioorg. Med. Chem. Lett.	2001	None
CHEMBL421312		0	438.51	0	2.69	18	N=C(N)c1cccc(OCCC(=O)Nc2ccc(-c3ccccc3S(N)(=O)=O)cc2)c1	IC50	'='	6.4	nM	8.19			UO_0000065	18.69	0.36	5.50	5.52	False	CHEMBL663503	In vitro inhibitory activity against coagulation factor X	B	BAO_0000357	single protein format	None	None	None	None	None	CHEMBL244	Coagulation factor X	Homo sapiens	SINGLE PROTEIN	CHEMBL1133928	1	Scientific Literature	Bioorg. Med. Chem. Lett.	2001	None
CHEMBL17680		0	533.65	1	2.12	23e	Nc1ccc(CNC(=O)[C@@H]2CC[C@H]3CN(S(=O)(=O)CC(c4ccccc4)c4ccccc4)CC(=O)N32)cn1	Ki	'='	35.0	nM	7.46			UO_0000065	13.97	0.27	5.34	5.93	False	CHEMBL815655	Inhibition of amidolytic activity of thrombin	B	BAO_0000357	single protein format	None	None	None	None	None	CHEMBL244	Coagulation factor X	Homo sapiens	SINGLE PROTEIN	CHEMBL1135284	1	Scientific Literature	Bioorg. Med. Chem. Lett.	2002	None
CHEMBL231749		0	434.88	0	3.13	2	O=C(NCCNC(=O)c1ccc2c(Cl)c[nH]c2c1)c1ccc(-n2ccccc2=O)cc1	Ki	'='	13.0	nM	7.89			UO_0000065	18.13	0.35	4.76	8.22	False	CHEMBL898074	Inhibition of human factor 10a	B	BAO_0000357	single protein format	Homo sapiens	None	None	None	None	CHEMBL244	Coagulation factor X	Homo sapiens	SINGLE PROTEIN	CHEMBL1149575	1	Scientific Literature	Bioorg. Med. Chem. Lett.	2007	None
CHEMBL233611		0	409.57	0	3.58	1u, PF-429242	CCN(CC)Cc1ccc(C(=O)N(CCc2ccccc2OC)[C@@H]2CCNC2)cc1	IC50	'='	100000.0	nM	4.00			UO_0000065	9.77	0.18	0.42	8.93	False	CHEMBL896782	Inhibition of factor 10a	B	BAO_0000357	single protein format	None	None	None	None	None	CHEMBL244	Coagulation factor X	Homo sapiens	SINGLE PROTEIN	CHEMBL1149569	1	Scientific Literature	Bioorg. Med. Chem. Lett.	2007	None
CHEMBL369681		0	485.38	0	4.27	41	C/N=C(/N)N(C)Cc1ccc(C(=O)Nc2ccc(Cl)cc2C(=O)Nc2ccc(Cl)cn2)cc1	IC50	'='	0.7	nM	9.15			UO_0000065	18.86	0.38	4.88	8.12	False	CHEMBL659608	In vitro inhibitory activity against coagulation factor X.	B	BAO_0000357	single protein format	None	None	None	None	None	CHEMBL244	Coagulation factor X	Homo sapiens	SINGLE PROTEIN	CHEMBL1147578	1	Scientific Literature	Bioorg. Med. Chem. Lett.	2004	None
CHEMBL507281		0	528.61	2	4.37	36o	C=C(CCO)c1ccc(-c2ccc(C(=O)NCC(C)C)cc2C(=O)O)c(C(=O)Nc2ccc(C(=N)N)cc2)c1	IC50	'='	11.27	nM	7.95			UO_0000065	15.04	0.28	3.58	4.80	False	CHEMBL1035204	Inhibition of factor 10a	B	BAO_0000357	single protein format	None	None	None	None	None	CHEMBL244	Coagulation factor X	Homo sapiens	SINGLE PROTEIN	CHEMBL1137759	1	Scientific Literature	Bioorg. Med. Chem.	2009	None
CHEMBL499829		0	584.65	3	5.40	36ah	CC(C)CNC(=O)c1ccc(-c2ccc(-c3ccsc3C(=O)O)cc2C(=O)Nc2ccc(C(=N)N)cc2)c(C(=O)O)c1	IC50						Not Determined						False	CHEMBL1035204	Inhibition of factor 10a	B	BAO_0000357	single protein format	None	None	None	None	None	CHEMBL244	Coagulation factor X	Homo sapiens	SINGLE PROTEIN	CHEMBL1137759	1	Scientific Literature	Bioorg. Med. Chem.	2009	None
CHEMBL501218		0	570.67	3	5.19	36al	CC(C)CNC(=O)c1ccc(-c2ccc(-c3ccc(CO)s3)cc2C(=O)Nc2ccc(C(=N)N)cc2)c(C(=O)O)c1	IC50						Not Determined						False	CHEMBL1035204	Inhibition of factor 10a	B	BAO_0000357	single protein format	None	None	None	None	None	CHEMBL244	Coagulation factor X	Homo sapiens	SINGLE PROTEIN	CHEMBL1137759	1	Scientific Literature	Bioorg. Med. Chem.	2009	None
CHEMBL50714		0	415.38	0	4.25	6q	N=C(N)c1cccc(Oc2ccc(C(F)(F)F)c(Oc3cccc(C(=N)N)c3)n2)c1	Ki	'='	110.0	nM	6.96			UO_0000065	16.75	0.32	2.71	5.31	False	CHEMBL838886	Compound was tested for inhibition activity against Coagulation factor X	B	BAO_0000357	single protein format	None	None	None	None	None	CHEMBL244	Coagulation factor X	Homo sapiens	SINGLE PROTEIN	CHEMBL1132209	1	Scientific Literature	J. Med. Chem.	1999	None
CHEMBL48199		0	346.39	0	3.84	6c	N=C(N)c1ccc(Oc2cccc(Oc3ccc(C(=N)N)cc3)c2)cc1	Ki	'='	970.0	nM	6.01			UO_0000065	17.36	0.32	2.17	5.09	False	CHEMBL838886	Compound was tested for inhibition activity against Coagulation factor X	B	BAO_0000357	single protein format	None	None	None	None	None	CHEMBL244	Coagulation factor X	Homo sapiens	SINGLE PROTEIN	CHEMBL1132209	1	Scientific Literature	J. Med. Chem.	1999	None
CHEMBL300622		0	481.52	1	4.88	6m	N=C(N)c1cccc(Oc2ccc(NC(=O)Nc3ccccc3)c(Oc3cccc(C(=N)N)c3)n2)c1	Ki	'='	62.0	nM	7.21			UO_0000065	14.97	0.27	2.33	4.19	False	CHEMBL838886	Compound was tested for inhibition activity against Coagulation factor X	B	BAO_0000357	single protein format	None	None	None	None	None	CHEMBL244	Coagulation factor X	Homo sapiens	SINGLE PROTEIN	CHEMBL1132209	1	Scientific Literature	J. Med. Chem.	1999	None
CHEMBL133027		0	446.49	1	-0.65	14b	N=C(N)c1ccc(S(=O)(=O)NCC(=O)NC(Cc2cccc(C(=N)N)c2)C(=O)O)cc1	Ki	'='	18000.0	nM	4.75			UO_0000065	10.63	0.21	5.39	2.23	False	CHEMBL662834	Inhibitory activity against Coagulation factor X	B	BAO_0000357	single protein format	None	None	None	None	None	CHEMBL244	Coagulation factor X	Homo sapiens	SINGLE PROTEIN	CHEMBL1131613	1	Scientific Literature	J. Med. Chem.	1998	None
CHEMBL46414		0	473.53	0	3.49	9g	COC(=O)[C@H](Cc1cccc(C(=N)N)c1)[C@@H](C)NC(=O)c1ccc(-c2ccc(C(=O)O)cc2)cc1	Ki	'='	69.0	nM	7.16			UO_0000065	15.12	0.28	3.67	5.02	False	CHEMBL661585	In vitro inhibitory activity against human Coagulation factor Xa	B	BAO_0000357	single protein format	None	None	None	None	None	CHEMBL244	Coagulation factor X	Homo sapiens	SINGLE PROTEIN	CHEMBL1135154	1	Scientific Literature	Bioorg. Med. Chem. Lett.	2002	None
CHEMBL49958		0	423.47	0	3.77	14c	Cc1c(F)c(N(C)c2cccc(C(=N)N)c2)nc(N(C)c2cccc(C(=N)N)c2)c1F	Ki	'='	98.0	nM	7.01			UO_0000065	16.55	0.31	3.24	5.88	False	CHEMBL838886	Compound was tested for inhibition activity against Coagulation factor X	B	BAO_0000357	single protein format	None	None	None	None	None	CHEMBL244	Coagulation factor X	Homo sapiens	SINGLE PROTEIN	CHEMBL1132209	1	Scientific Literature	J. Med. Chem.	1999	None
CHEMBL47264		0	362.39	0	2.82	6j	N=C(N)c1cccc(Oc2ccc(N)c(Oc3cccc(C(=N)N)c3)n2)c1	Ki	'='	53.0	nM	7.28			UO_0000065	20.08	0.37	4.46	4.63	False	CHEMBL838886	Compound was tested for inhibition activity against Coagulation factor X	B	BAO_0000357	single protein format	None	None	None	None	None	CHEMBL244	Coagulation factor X	Homo sapiens	SINGLE PROTEIN	CHEMBL1132209	1	Scientific Literature	J. Med. Chem.	1999	None
CHEMBL19241		0	442.50	0	0.79	NC14	Cc1ccc(NS(=O)(=O)Cc2ccccc2)c(=O)n1CC(=O)NCc1cnc(N)cn1	Ki						Not Active						False	CHEMBL681856	In vitro inhibitory constant against factor Xa (FXa).	B	BAO_0000357	single protein format	None	None	None	None	None	CHEMBL244	Coagulation factor X	Homo sapiens	SINGLE PROTEIN	CHEMBL1136066	1	Scientific Literature	Bioorg. Med. Chem. Lett.	2002	None
CHEMBL424172		0	472.57	0	1.38	1p	Cc1nc(N)ccc1CC(=O)CN1CCCC[C@H](NS(=O)(=O)c2ccc3c(c2)CCO3)C1=O	Ki	'>'	338.0	nM				UO_0000065					False	CHEMBL663412	Inhibitory constant against human Coagulation factor Xa determined in Vitro	B	BAO_0000357	single protein format	None	None	None	None	None	CHEMBL244	Coagulation factor X	Homo sapiens	SINGLE PROTEIN	CHEMBL1135220	1	Scientific Literature	Bioorg. Med. Chem. Lett.	2002	None
CHEMBL316902		0	458.52	0	3.63	44	COc1cc(CNC(=O)c2cc3c(O)cccc3n2Cc2cccc(C(=N)N)c2)cc(OC)c1	Ki	'='	193.0	nM	6.71			UO_0000065	14.64	0.27	3.08	5.48	False	CHEMBL663407	Inhibition of Coagulation factor Xa	B	BAO_0000357	single protein format	None	None	None	None	None	CHEMBL244	Coagulation factor X	Homo sapiens	SINGLE PROTEIN	CHEMBL1135480	1	Scientific Literature	J. Med. Chem.	2002	None
CHEMBL369681		0	485.38	0	4.27	41	C/N=C(/N)N(C)Cc1ccc(C(=O)Nc2ccc(Cl)cc2C(=O)Nc2ccc(Cl)cn2)cc1	Ki	'='	0.2	nM	9.70			UO_0000065	19.98	0.40	5.43	8.61	False	CHEMBL872477	In vitro inhibitory activity against Coagulation factor X	B	BAO_0000357	single protein format	Homo sapiens	None	None	None	None	CHEMBL244	Coagulation factor X	Homo sapiens	SINGLE PROTEIN	CHEMBL1147578	1	Scientific Literature	Bioorg. Med. Chem. Lett.	2004	None
CHEMBL417635		0	397.48	0	-0.14	NC28	Cc1cnc(NCCc2ccccc2)c(=O)n1CC(=O)NC[C@H]1CN=C(N)NC1	Ki						Not Active						False	CHEMBL681856	In vitro inhibitory constant against factor Xa (FXa).	B	BAO_0000357	single protein format	None	None	None	None	None	CHEMBL244	Coagulation factor X	Homo sapiens	SINGLE PROTEIN	CHEMBL1136066	1	Scientific Literature	Bioorg. Med. Chem. Lett.	2002	None
CHEMBL176568		0	483.57	0	4.67	18e	CC(=N)N1CCC(Oc2ccc3cc(C(=O)O)n(Cc4ccc5ccc(C(=N)N)cc5c4)c3c2)CC1	Ki	'='	4.6	nM	8.34			UO_0000065	17.24	0.32	3.67	6.49	False	CHEMBL661803	In vitro inhibition of human Coagulation factor X.	B	BAO_0000357	single protein format	None	None	None	None	None	CHEMBL244	Coagulation factor X	Homo sapiens	SINGLE PROTEIN	CHEMBL1133499	1	Scientific Literature	Bioorg. Med. Chem. Lett.	2000	None
CHEMBL356295		0	430.53	0	1.03	80	Cc1ccc(S(=O)(=O)N[C@@H](Cc2cccc(C(=N)N)c2)C(=O)N2CCOCC2)cc1	Ki	'='	19230917289101.5	nM		Outside typical range		UO_0000065					False	CHEMBL857787	Binding affinity towards Coagulation factor Xa	B	BAO_0000357	single protein format	None	None	None	None	None	CHEMBL244	Coagulation factor X	Homo sapiens	SINGLE PROTEIN	CHEMBL1132189	1	Scientific Literature	J. Med. Chem.	1999	None
CHEMBL55500		0	453.50	0	0.97	3c	N=C(N)c1ccc(CC(=O)C(=O)O)c(OCCNC(=O)C2CCN(c3ccncc3)CC2)c1	Ki	'='	21.0	nM	7.68			UO_0000065	16.93	0.32	6.71	4.84	False	CHEMBL662835	Inhibitory activity against Coagulation factor X (fXa)	B	BAO_0000357	single protein format	None	None	None	None	None	CHEMBL244	Coagulation factor X	Homo sapiens	SINGLE PROTEIN	CHEMBL1145031	1	Scientific Literature	J. Med. Chem.	2003	None
CHEMBL425142		0	532.43	2	6.65	31b	CC(=N)NCc1cccc(-c2ccc(C(=O)Nc3ccc(Cl)cc3C(=O)Nc3ccc(Cl)cn3)cc2)c1	Activity	'>'	5.0	uM				UO_0000064					False	CHEMBL696008	Concentration required to double the lag time of maximum thrombin generation in human plasma-based thrombin generation assay.	F	BAO_0000366	cell-free format	None	CHEMBL3559721	Plasma	None	None	CHEMBL244	Coagulation factor X	Homo sapiens	SINGLE PROTEIN	CHEMBL1147577	1	Scientific Literature	Bioorg. Med. Chem. Lett.	2004	None
CHEMBL65343		0	505.07	1	3.98	4d	CCN(C)C(=N)c1ccc(C(=O)N2CCN(S(=O)(=O)c3cc4ccc(Cl)cc4s3)CC2)cc1	IC50	'='	90.0	nM	7.05			UO_0000065	13.95	0.29	3.07	8.31	False	CHEMBL659609	In vitro inhibitory activity against Coagulation factor X was determined	B	BAO_0000357	single protein format	None	None	None	None	None	CHEMBL244	Coagulation factor X	Homo sapiens	SINGLE PROTEIN	CHEMBL1137970	1	Scientific Literature	Bioorg. Med. Chem. Lett.	2004	None
CHEMBL435741		0	499.40	0	4.53	42	C/N=C(/NC)N(C)Cc1ccc(C(=O)Nc2ccc(Cl)cc2C(=O)Nc2ccc(Cl)cn2)cc1	IC50	'='	0.8	nM	9.10			UO_0000065	18.22	0.37	4.57	9.21	False	CHEMBL659608	In vitro inhibitory activity against coagulation factor X.	B	BAO_0000357	single protein format	None	None	None	None	None	CHEMBL244	Coagulation factor X	Homo sapiens	SINGLE PROTEIN	CHEMBL1147578	1	Scientific Literature	Bioorg. Med. Chem. Lett.	2004	None
CHEMBL325869		0	625.71	2	-0.85	2i	N=C(N)N1CCC[C@H](NC(=O)CNC(=O)[C@@H](CCNC(=O)c2cnnc3ccccc23)NS(=O)(=O)Cc2ccccc2)C1O	IC50	'='	5.6	nM	8.25			UO_0000065	13.19	0.26	9.10	3.55	False	CHEMBL681849	In vitro inhibition of human Factor Xa.	B	BAO_0000357	single protein format	None	None	None	None	None	CHEMBL244	Coagulation factor X	Homo sapiens	SINGLE PROTEIN	CHEMBL1131910	1	Scientific Literature	Bioorg. Med. Chem. Lett.	1999	None
CHEMBL2448599		0	564.13	2	6.59	134	CN1CCC([C@@H](NC(=O)c2cc3ccccc3n2Cc2cccc(C(=N)N)c2)c2ccc3cc(Cl)ccc3c2)CC1	Ki	'='	610.0	nM	6.21			UO_0000065	11.02	0.21	-0.38	7.13	False	CHEMBL663407	Inhibition of Coagulation factor Xa	B	BAO_0000357	single protein format	None	None	None	None	None	CHEMBL244	Coagulation factor X	Homo sapiens	SINGLE PROTEIN	CHEMBL1135480	1	Scientific Literature	J. Med. Chem.	2002	None
CHEMBL356792		0	541.68	1	3.36	84	N=C(N)c1cccc(C[C@H](NS(=O)(=O)c2ccc3ccccc3c2)C(=O)N2CCN(c3ccccc3)CC2)c1	Ki	'='	37068072178257.5	nM		Outside typical range		UO_0000065					False	CHEMBL857787	Binding affinity towards Coagulation factor Xa	B	BAO_0000357	single protein format	None	None	None	None	None	CHEMBL244	Coagulation factor X	Homo sapiens	SINGLE PROTEIN	CHEMBL1132189	1	Scientific Literature	J. Med. Chem.	1999	None
CHEMBL83175		0	472.45	0	3.95	42	COc1c(O)cc(C(=N)N)cc1Oc1nc(Oc2cccc(C(=O)N(C)C)c2)c(F)c(C)c1F	Ki	'='	160.0	nM	6.80			UO_0000065	14.38	0.27	2.85	5.19	False	CHEMBL663405	Inhibition of human Coagulation factor X was determined	B	BAO_0000357	single protein format	None	None	None	None	None	CHEMBL244	Coagulation factor X	Homo sapiens	SINGLE PROTEIN	CHEMBL1145939	1	Scientific Literature	J. Med. Chem.	2003	None
CHEMBL93686		0	466.97	1	5.71	8	N=C(N)c1cccc(Cn2c(C(=O)NCc3cccc4ccccc34)c(Cl)c3ccccc32)c1	Ki	'='	304.0	nM	6.52			UO_0000065	13.96	0.26	0.81	7.77	False	CHEMBL663407	Inhibition of Coagulation factor Xa	B	BAO_0000357	single protein format	None	None	None	None	None	CHEMBL244	Coagulation factor X	Homo sapiens	SINGLE PROTEIN	CHEMBL1135480	1	Scientific Literature	J. Med. Chem.	2002	None
CHEMBL44891		0	592.83	2	7.21	17	CCN(CC)C(=O)c1cccc(-c2ccc3c(c2)C[C@H]2[C@H]3[C@@H](CCCCC(=N)N)C(=O)N2CCCCCc2ccccc2)c1	IC50	'='	26000.0	nM	4.58			UO_0000065	7.73	0.14	-2.62	5.07	False	CHEMBL659623	Inhibition of activated Coagulation factor X	B	BAO_0000357	single protein format	None	None	None	None	None	CHEMBL244	Coagulation factor X	Homo sapiens	SINGLE PROTEIN	CHEMBL1132127	1	Scientific Literature	Bioorg. Med. Chem. Lett.	1999	None
CHEMBL110440		0	469.57	0	1.74	16	Cc1ccc(NS(=O)(=O)Cc2ccccc2)c(=O)n1CC(=O)NCC1CCc2n[nH]cc2C1	Ki	'='	103000.0	nM		Outside typical range		UO_0000065					True	CHEMBL660264	Inhibitory activity against coagulation factor X	B	BAO_0000357	single protein format	None	None	None	None	None	CHEMBL244	Coagulation factor X	Homo sapiens	SINGLE PROTEIN	CHEMBL1136225	1	Scientific Literature	Bioorg. Med. Chem. Lett.	2003	None
CHEMBL330725		0	440.57	0	4.10	138	C[N+](C)(C)c1ccc(CNC(=O)c2cn(Cc3cccc(C(=N)N)c3)c3ccccc23)cc1	Ki	'='	1820.0	nM	5.74			UO_0000065	13.03	0.24	1.64	6.84	False	CHEMBL663407	Inhibition of Coagulation factor Xa	B	BAO_0000357	single protein format	None	None	None	None	None	CHEMBL244	Coagulation factor X	Homo sapiens	SINGLE PROTEIN	CHEMBL1135480	1	Scientific Literature	J. Med. Chem.	2002	None
CHEMBL91705		0	412.49	0	3.92	102	Cc1cccc2c1cc(C(=O)NCc1ccc(O)cc1)n2Cc1cccc(C(=N)N)c1	Ki	'='	1608.0	nM	5.79			UO_0000065	14.05	0.26	1.87	5.56	False	CHEMBL663407	Inhibition of Coagulation factor Xa	B	BAO_0000357	single protein format	None	None	None	None	None	CHEMBL244	Coagulation factor X	Homo sapiens	SINGLE PROTEIN	CHEMBL1135480	1	Scientific Literature	J. Med. Chem.	2002	None
CHEMBL218978		0	610.74	2	1.28	13	CC(C)[C@H](NC(=O)[C@H](Cc1ccccc1)NNC(=O)Cc1ccco1)C(=O)N[C@@H](CCCNC(=N)N)C(=O)c1nccs1	IC50						Not Determined						False	CHEMBL907636	Inhibition of factor 10a	B	BAO_0000357	single protein format	None	None	None	None	None	CHEMBL244	Coagulation factor X	Homo sapiens	SINGLE PROTEIN	CHEMBL1138224	1	Scientific Literature	J. Med. Chem.	2006	None
CHEMBL273652		0	653.79	2	2.42	31	CC(C)[C@H](NC(=O)[C@H](Cc1cccnc1)NC(=O)N[C@@H](C)c1ccc(F)cc1)C(=O)N[C@@H](CCCNC(=N)N)C(=O)c1nccs1	IC50						Not Determined						False	CHEMBL907636	Inhibition of factor 10a	B	BAO_0000357	single protein format	None	None	None	None	None	CHEMBL244	Coagulation factor X	Homo sapiens	SINGLE PROTEIN	CHEMBL1138224	1	Scientific Literature	J. Med. Chem.	2006	None
CHEMBL444809		0	560.49	2	6.31	26a	CN1CCN(c2ccccc2-c2ccc(C(=O)Nc3ccc(Cl)cc3C(=O)Nc3ccc(Cl)cn3)cc2)CC1	Activity	'>'	5.0	uM				UO_0000064					False	CHEMBL696008	Concentration required to double the lag time of maximum thrombin generation in human plasma-based thrombin generation assay.	F	BAO_0000366	cell-free format	None	CHEMBL3559721	Plasma	None	None	CHEMBL244	Coagulation factor X	Homo sapiens	SINGLE PROTEIN	CHEMBL1147577	1	Scientific Literature	Bioorg. Med. Chem. Lett.	2004	None
CHEMBL36735		0	506.48	1	4.17	32	N=C(N)c1cccc(/C(=C(/F)C(=O)Nc2ccc(-c3ccccc3S(N)(=O)=O)cc2)C(F)(F)F)c1	IC50	'='	3.0	nM	8.52			UO_0000065	16.83	0.33	4.35	6.13	False	CHEMBL682017	Inhibitory activity against factor Xa	B	BAO_0000357	single protein format	None	None	None	None	None	CHEMBL244	Coagulation factor X	Homo sapiens	SINGLE PROTEIN	CHEMBL1136021	1	Scientific Literature	Bioorg. Med. Chem. Lett.	2002	None
CHEMBL191480		0	517.48	2	6.32	34	CC(C)N1CCC(NC(=O)c2cc3ccc(Cl)cc3n2Cc2cc(-c3ccc(Cl)s3)on2)CC1	Ki	'='	7.0	nM	8.15			UO_0000065	15.76	0.33	1.83	12.88	False	CHEMBL828910	Binding affinity for human factor Xa	B	BAO_0000357	single protein format	Homo sapiens	None	None	None	None	CHEMBL244	Coagulation factor X	Homo sapiens	SINGLE PROTEIN	CHEMBL1144400	1	Scientific Literature	J. Med. Chem.	2005	None
CHEMBL189587		0	508.05	2	5.53	41	CC(C)N1CCC(NC(=O)c2c(C#N)c3ccccc3n2Cc2cc(-c3ccc(Cl)s3)on2)CC1	Ki	'='	0.3	nM	9.52			UO_0000065	18.74	0.37	3.99	10.93	False	CHEMBL828910	Binding affinity for human factor Xa	B	BAO_0000357	single protein format	Homo sapiens	None	None	None	None	CHEMBL244	Coagulation factor X	Homo sapiens	SINGLE PROTEIN	CHEMBL1144400	1	Scientific Literature	J. Med. Chem.	2005	None
CHEMBL434356		0	467.01	0	4.84	45	Cc1cccc2cc(C(=O)NC3CCN(C(C)C)CC3)n(CC(=O)Nc3ccc(Cl)cc3)c12	Ki	'='	3.0	nM	8.52			UO_0000065	18.25	0.35	3.68	12.84	False	CHEMBL828910	Binding affinity for human factor Xa	B	BAO_0000357	single protein format	Homo sapiens	None	None	None	None	CHEMBL244	Coagulation factor X	Homo sapiens	SINGLE PROTEIN	CHEMBL1144400	1	Scientific Literature	J. Med. Chem.	2005	None
CHEMBL294121		0	486.00	0	2.66	7a	CN1CCN=C1c1ccc(C(=O)N2CCN(S(=O)(=O)c3cc4cc(Cl)ccc4[nH]3)CC2)cc1	Ki	'='	1.9	nM	8.72			UO_0000065	17.94	0.36	6.06	9.79	True	CHEMBL661991	In vitro inhibitory activity against Coagulation factor X was determined	B	BAO_0000357	single protein format	None	None	None	None	None	CHEMBL244	Coagulation factor X	Homo sapiens	SINGLE PROTEIN	CHEMBL1137970	1	Scientific Literature	Bioorg. Med. Chem. Lett.	2004	None
CHEMBL174735		0	483.58	1	6.36	11c	N=C(N)c1cccc(Oc2ccc3c4ccccc4n(Cc4ccc5ccc(C(=N)N)cc5c4)c3c2)c1	Ki	'='	0.9	nM	9.05			UO_0000065	18.71	0.33	2.69	7.94	False	CHEMBL661803	In vitro inhibition of human Coagulation factor X.	B	BAO_0000357	single protein format	None	None	None	None	None	CHEMBL244	Coagulation factor X	Homo sapiens	SINGLE PROTEIN	CHEMBL1133499	1	Scientific Literature	Bioorg. Med. Chem. Lett.	2000	None
CHEMBL79258		0	497.50	0	3.94	36	Cc1c(F)c(Oc2cccc(C(=N)N)c2)nc(Oc2cc(C(=O)N(C)C)cc(C(=O)N(C)C)c2)c1F	Ki	'='	160.0	nM	6.80			UO_0000065	13.66	0.26	2.86	5.58	False	CHEMBL663405	Inhibition of human Coagulation factor X was determined	B	BAO_0000357	single protein format	None	None	None	None	None	CHEMBL244	Coagulation factor X	Homo sapiens	SINGLE PROTEIN	CHEMBL1145939	1	Scientific Literature	J. Med. Chem.	2003	None
CHEMBL79950		0	456.45	0	4.25	43	COc1cc(Oc2nc(Oc3cccc(C(=O)N(C)C)c3)c(F)c(C)c2F)cc(C(=N)N)c1	Ki	'='	2700.0	nM	5.57			UO_0000065	12.20	0.23	1.32	5.03	False	CHEMBL663405	Inhibition of human Coagulation factor X was determined	B	BAO_0000357	single protein format	None	None	None	None	None	CHEMBL244	Coagulation factor X	Homo sapiens	SINGLE PROTEIN	CHEMBL1145939	1	Scientific Literature	J. Med. Chem.	2003	None
CHEMBL609424		0	598.58	0	4.01	84	C[N+](C)(C)c1ccc(CNC(=O)c2cc3cc([N+](=O)[O-])ccc3n2Cc2cccc(C(=N)N)c2)cc1.O=C([O-])C(F)(F)F	Ki	'='	144.0	nM	6.84			UO_0000065	14.09	0.26	2.83	5.39	False	CHEMBL663407	Inhibition of Coagulation factor Xa	B	BAO_0000357	single protein format	None	None	None	None	None	CHEMBL244	Coagulation factor X	Homo sapiens	SINGLE PROTEIN	CHEMBL1135480	1	Scientific Literature	J. Med. Chem.	2002	None
CHEMBL457391		0	379.91	0	3.27	36	CC(C)c1ccc(CCNS(=O)(=O)c2cc(C(=N)N)ccc2Cl)cc1	Ki	'='	3000.0	nM	5.52			UO_0000065	14.54	0.30	2.25	5.75	False	CHEMBL995175	Inhibition of human factor 10a by Dixon-plot method	B	BAO_0000357	single protein format	Homo sapiens	None	None	None	None	CHEMBL244	Coagulation factor X	Homo sapiens	SINGLE PROTEIN	CHEMBL1156579	1	Scientific Literature	Bioorg. Med. Chem. Lett.	2008	None
CHEMBL93995		0	491.55	0	4.20	115	N=C(N)c1cccc(Cn2c(C(=O)NCC(=O)Nc3ccc4ccccc4c3)cc3c(O)cccc32)c1	Ki	'='	2384.0	nM	5.62			UO_0000065	11.44	0.21	1.42	4.22	False	CHEMBL663407	Inhibition of Coagulation factor Xa	B	BAO_0000357	single protein format	None	None	None	None	None	CHEMBL244	Coagulation factor X	Homo sapiens	SINGLE PROTEIN	CHEMBL1135480	1	Scientific Literature	J. Med. Chem.	2002	None
CHEMBL144993		0	598.73	1	4.00	83	N=C(N)c1cccc(C[C@H](NS(=O)(=O)c2ccc3ccccc3c2)C(=O)N2CCC[C@H](C(=O)OCc3ccccc3)C2)c1	Ki	'='	116412602941049.0	nM		Outside typical range		UO_0000065					False	CHEMBL857787	Binding affinity towards Coagulation factor Xa	B	BAO_0000357	single protein format	None	None	None	None	None	CHEMBL244	Coagulation factor X	Homo sapiens	SINGLE PROTEIN	CHEMBL1132189	1	Scientific Literature	J. Med. Chem.	1999	None
CHEMBL117672		0	525.64	2	-2.35	1	N=C(N)NCCCC(NS(=O)(=O)Cc1ccccc1)C(=O)NCC(=O)N[C@H]1CCCN(C(=N)N)C1O	IC50	'='	0.7	nM	9.15			UO_0000065	17.42	0.35	11.50	3.82	False	CHEMBL681849	In vitro inhibition of human Factor Xa.	B	BAO_0000357	single protein format	None	None	None	None	None	CHEMBL244	Coagulation factor X	Homo sapiens	SINGLE PROTEIN	CHEMBL1131910	1	Scientific Literature	Bioorg. Med. Chem. Lett.	1999	None
CHEMBL320512		0	479.61	0	1.79	77	CN1CCN(C(=O)[C@H](Cc2cccc(C(=N)N)c2)NS(=O)(=O)c2ccc3ccccc3c2)CC1	Ki	'='	33342641276323.5	nM		Outside typical range		UO_0000065					False	CHEMBL857787	Binding affinity towards Coagulation factor Xa	B	BAO_0000357	single protein format	None	None	None	None	None	CHEMBL244	Coagulation factor X	Homo sapiens	SINGLE PROTEIN	CHEMBL1132189	1	Scientific Literature	J. Med. Chem.	1999	None
CHEMBL243370		0	489.60	0	3.06	10p	CS(=O)(=O)N(Cc1ccc2ccc(C(=N)N)cc2c1)C1CCN(C(=O)c2cccc(C#N)c2)CC1	IC50	'>'	100000.0	nM				UO_0000065					False	CHEMBL892965	Inhibition of human factor 10a	B	BAO_0000357	single protein format	Homo sapiens	None	None	None	None	CHEMBL244	Coagulation factor X	Homo sapiens	SINGLE PROTEIN	CHEMBL1147967	1	Scientific Literature	Bioorg. Med. Chem.	2007	None
CHEMBL242715		0	535.09	1	3.39	10i	CS(=O)(=O)N(Cc1ccc2ccc(C(=N)N)cc2c1)C1CCN(S(=O)(=O)c2ccc(Cl)cc2)CC1	IC50	'='	1600.0	nM	5.80			UO_0000065	10.83	0.23	2.41	4.65	False	CHEMBL892965	Inhibition of human factor 10a	B	BAO_0000357	single protein format	Homo sapiens	None	None	None	None	CHEMBL244	Coagulation factor X	Homo sapiens	SINGLE PROTEIN	CHEMBL1147967	1	Scientific Literature	Bioorg. Med. Chem.	2007	None
CHEMBL176671		0	458.35	0	4.46	20	CN(C)NCc1ccc(C(=O)Nc2ccc(Cl)cc2C(=O)Nc2ccc(Cl)cn2)cc1	Ki	'='	0.3	nM	9.52			UO_0000065	20.78	0.42	5.06	11.03	False	CHEMBL661218	Inhibitory activity against Coagulation factor X	B	BAO_0000357	single protein format	Homo sapiens	None	None	None	None	CHEMBL244	Coagulation factor X	Homo sapiens	SINGLE PROTEIN	CHEMBL1147578	1	Scientific Literature	Bioorg. Med. Chem. Lett.	2004	None
CHEMBL263806		0	826.07	1	3.71	23 (CGH1484)	CC1(C)CNc2c(cc(CCC(=O)N3CCN(CC(=O)N4CCOCC4)CC3)cc2S(=O)(=O)N[C@@H](Cc2nc3ccccc3s2)C(=O)N2CCC(CCF)CC2)C1	Ki	'>='	200000.0	nM		Outside typical range		UO_0000065					False	CHEMBL872474	Inhibitory activity against Coagulation factor X	B	BAO_0000357	single protein format	None	None	None	None	None	CHEMBL244	Coagulation factor X	Homo sapiens	SINGLE PROTEIN	CHEMBL1133233	1	Scientific Literature	Bioorg. Med. Chem. Lett.	2000	None
CHEMBL55486		0	495.58	0	2.64	4a	CC(=N)N1CCC(Oc2ccc(C(=O)NCCOc3cc(C(=N)N)ccc3CCC(=O)O)cc2)CC1	Ki	'='	330.0	nM	6.48			UO_0000065	13.08	0.25	3.84	4.01	False	CHEMBL662835	Inhibitory activity against Coagulation factor X (fXa)	B	BAO_0000357	single protein format	None	None	None	None	None	CHEMBL244	Coagulation factor X	Homo sapiens	SINGLE PROTEIN	CHEMBL1145031	1	Scientific Literature	J. Med. Chem.	2003	None
CHEMBL96129		0	484.43	1	5.66	54	O=C(NCC1CCN(c2ccncc2)CC1)c1ccc(Cl)c(OCCc2ccc(Cl)cc2)c1	Ki	'='	13.0	nM	7.89			UO_0000065	16.28	0.33	2.23	14.48	True	CHEMBL875189	Binding affinity towards human Coagulation factor X	B	BAO_0000357	single protein format	Homo sapiens	None	None	None	None	CHEMBL244	Coagulation factor X	Homo sapiens	SINGLE PROTEIN	CHEMBL1144416	1	Scientific Literature	J. Med. Chem.	2005	None
CHEMBL193042		0	552.50	1	3.64	57	CCN(CC)C(=O)[C@H](CCCN=C(N)N)NC(=O)c1ccc(OC)c(OCCc2ccc(Cl)cc2Cl)c1	Ki	'='	153.0	nM	6.82			UO_0000065	12.34	0.25	3.18	5.15	False	CHEMBL875189	Binding affinity towards human Coagulation factor X	B	BAO_0000357	single protein format	Homo sapiens	None	None	None	None	CHEMBL244	Coagulation factor X	Homo sapiens	SINGLE PROTEIN	CHEMBL1144416	1	Scientific Literature	J. Med. Chem.	2005	None
CHEMBL193063		0	544.48	2	5.67	85	COc1ccc(N2CCC(CNC(=O)c3ccc(OC)c(OCCc4ccc(Cl)cc4Cl)c3)CC2)cn1	Ki	'='	10000.0	nM	5.00			UO_0000065	9.18	0.18	-0.67	6.86	False	CHEMBL875189	Binding affinity towards human Coagulation factor X	B	BAO_0000357	single protein format	Homo sapiens	None	None	None	None	CHEMBL244	Coagulation factor X	Homo sapiens	SINGLE PROTEIN	CHEMBL1144416	1	Scientific Literature	J. Med. Chem.	2005	None
CHEMBL371342		0	529.42	2	5.56	107	O=C(NCC1CCN(c2ccncc2)CC1)c1cc(OCCc2ccc(Cl)cc2Cl)ccc1[N+](=O)[O-]	Ki	'='	4883.0	nM	5.31			UO_0000065	10.03	0.20	-0.25	5.44	False	CHEMBL875189	Binding affinity towards human Coagulation factor X	B	BAO_0000357	single protein format	Homo sapiens	None	None	None	None	CHEMBL244	Coagulation factor X	Homo sapiens	SINGLE PROTEIN	CHEMBL1144416	1	Scientific Literature	J. Med. Chem.	2005	None
CHEMBL22944		0	495.61	0	1.71	16	CNC(=O)C(=O)[C@H](CCCCN)NC(=O)CN(C)C(=O)c1ccccc1Sc1ccccc1C#N	Ki	'='	110.0	nM	6.96			UO_0000065	14.04	0.27	5.25	4.79	False	CHEMBL875896	Inhibition of Coagulation factor X	B	BAO_0000357	single protein format	None	None	None	None	None	CHEMBL244	Coagulation factor X	Homo sapiens	SINGLE PROTEIN	CHEMBL1132908	1	Scientific Literature	Bioorg. Med. Chem. Lett.	2000	None
CHEMBL162443		0	679.72	2	-1.62	3a (Diastereomer)	N=C(N)N1CCCC(C[C@@H](NS(=O)(=O)Cc2ccccc2)C(=O)NCC(=O)N[C@H]2CCCN(C(=N)N)C2O)C1.O=C(O)C(F)(F)F	IC50	'='	1.2	nM	8.92			UO_0000065	15.77	0.31	10.54	3.86	False	CHEMBL659606	In vitro inhibition of human Coagulation factor X.	B	BAO_0000357	single protein format	None	None	None	None	None	CHEMBL244	Coagulation factor X	Homo sapiens	SINGLE PROTEIN	CHEMBL1133331	1	Scientific Literature	Bioorg. Med. Chem. Lett.	2000	None
CHEMBL351978		0	737.76	2	-1.83	7	COC(=O)c1ccccc1CS(=O)(=O)N[C@H](CC1CCN(C(=N)N)CC1)C(=O)NCC(=O)N[C@H]1CCCN(C(=N)N)C1O.O=C(O)C(F)(F)F	IC50	'='	0.94	nM	9.03			UO_0000065	14.47	0.29	10.86	3.51	False	CHEMBL659606	In vitro inhibition of human Coagulation factor X.	B	BAO_0000357	single protein format	None	None	None	None	None	CHEMBL244	Coagulation factor X	Homo sapiens	SINGLE PROTEIN	CHEMBL1133331	1	Scientific Literature	Bioorg. Med. Chem. Lett.	2000	None
CHEMBL355247		0	414.51	0	4.77	44	CC(C)(C)c1ccc(C(=O)Nc2ccccc2NC(=O)c2cccc(C(=N)N)c2)cc1	Ratio	'='	13000.0										False	CHEMBL849403	Selectivity as the ratio of Kass value towards fXa to that of aPC.	B	BAO_0000357	single protein format	None	None	None	None	None	CHEMBL244	Coagulation factor X	Homo sapiens	SINGLE PROTEIN	CHEMBL1132963	1	Scientific Literature	J. Med. Chem.	2000	None
CHEMBL415741		0	461.54	1	-0.77	12	N=C(N)c1ccc(CNC(=O)CNC(=O)[C@@H](CO)NS(=O)(=O)CCc2ccccc2)cc1	Ki	'='	28000.0	nM	4.55			UO_0000065	9.86	0.19	5.32	2.61	False	CHEMBL662876	In vitro inhibition of Coagulation factor Xa.	B	BAO_0000357	single protein format	None	None	None	None	None	CHEMBL244	Coagulation factor X	Homo sapiens	SINGLE PROTEIN	CHEMBL1135855	1	Scientific Literature	Bioorg. Med. Chem. Lett.	2002	None
CHEMBL368544		0	560.49	2	6.36	27a	O=C(Nc1ccc(Cl)cc1C(=O)Nc1ccc(Cl)cn1)c1ccc(-c2ccccc2N2CCCNCC2)cc1	Activity	'>'	5.0	uM				UO_0000064					False	CHEMBL696008	Concentration required to double the lag time of maximum thrombin generation in human plasma-based thrombin generation assay.	F	BAO_0000366	cell-free format	None	CHEMBL3559721	Plasma	None	None	CHEMBL244	Coagulation factor X	Homo sapiens	SINGLE PROTEIN	CHEMBL1147577	1	Scientific Literature	Bioorg. Med. Chem. Lett.	2004	None
CHEMBL142417		0	442.59	0	2.43	15	Cc1ccc(S(=O)(=O)N[C@@H](Cc2cccc(C(=N)N)c2)C(=O)N2CCC(C)CC2)cc1	Ki	'='	14092887984218.8	nM		Outside typical range		UO_0000065					False	CHEMBL857787	Binding affinity towards Coagulation factor Xa	B	BAO_0000357	single protein format	None	None	None	None	None	CHEMBL244	Coagulation factor X	Homo sapiens	SINGLE PROTEIN	CHEMBL1132189	1	Scientific Literature	J. Med. Chem.	1999	None
CHEMBL177865		0	574.51	2	6.70	28b	CN1CCCN(c2cccc(-c3ccc(C(=O)Nc4ccc(Cl)cc4C(=O)Nc4ccc(Cl)cn4)cc3)c2)CC1	IC50	'='	22.0	nM	7.66			UO_0000065	13.33	0.26	0.96	9.87	False	CHEMBL661984	Inhibitory concentration against coagulation factor Xa.	B	BAO_0000357	single protein format	None	None	None	None	None	CHEMBL244	Coagulation factor X	Homo sapiens	SINGLE PROTEIN	CHEMBL1147577	1	Scientific Literature	Bioorg. Med. Chem. Lett.	2004	None
CHEMBL508927		0	452.44	0	4.66	2b	COc1ccc(-n2nc(C(F)(F)F)c3c2C(=O)N(c2ccc(C4(C#N)CC4)cc2)CC3)cc1	Ki	'='	1.8	nM	8.74			UO_0000065	19.33	0.36	4.08	12.29	False	CHEMBL946423	Inhibition of human factor 10a	B	BAO_0000357	single protein format	Homo sapiens	None	None	None	None	CHEMBL244	Coagulation factor X	Homo sapiens	SINGLE PROTEIN	CHEMBL1157522	1	Scientific Literature	Bioorg. Med. Chem. Lett.	2008	None
CHEMBL37318		0	479.61	0	3.67	7i	CC1CCN(C(=O)N(Cc2cccc(C(=N)N)c2)NS(=O)(=O)c2ccc3ccccc3c2)CC1	Ki	'='	5300.0	nM	5.28			UO_0000065	11.00	0.21	1.61	4.41	False	CHEMBL661992	In vitro inhibition of Coagulation factor X	B	BAO_0000357	single protein format	Homo sapiens	None	None	None	None	CHEMBL244	Coagulation factor X	Homo sapiens	SINGLE PROTEIN	CHEMBL1137966	1	Scientific Literature	Bioorg. Med. Chem. Lett.	2004	None
CHEMBL344552		0	484.67	0	3.42	3	CC1CCN(C(=O)[C@H](Cc2cccc(C(=N)N)c2)NS(=O)(=O)c2ccc(C(C)(C)C)cc2)CC1	Ki	'='	83368118461963.3	nM		Outside typical range		UO_0000065					False	CHEMBL857787	Binding affinity towards Coagulation factor Xa	B	BAO_0000357	single protein format	None	None	None	None	None	CHEMBL244	Coagulation factor X	Homo sapiens	SINGLE PROTEIN	CHEMBL1132189	1	Scientific Literature	J. Med. Chem.	1999	None
CHEMBL209022		0	358.40	0	3.72	2	NC(=O)NCc1cccc(-c2cccc(-c3cc4c[nH]ccc-4n3)c2O)c1	Ki	'='	125000.0	nM		Outside typical range		UO_0000065					False	CHEMBL863104	Binding affinity to F10a	B	BAO_0000357	single protein format	Homo sapiens	None	None	None	None	CHEMBL244	Coagulation factor X	Homo sapiens	SINGLE PROTEIN	CHEMBL1148511	1	Scientific Literature	Bioorg. Med. Chem. Lett.	2006	None
CHEMBL92530		0	445.53	0	1.37	1v	N=C(N)c1ccc(O)c(CN2CC[C@H](NS(=O)(=O)c3cc4ccncc4s3)C2=O)c1	Ki	'='	2.0	nM	8.70			UO_0000065	19.52	0.40	7.33	5.82	False	CHEMBL662870	Binding affinity against serine protease Coagulation factor X	B	BAO_0000357	single protein format	None	None	None	None	None	CHEMBL244	Coagulation factor X	Homo sapiens	SINGLE PROTEIN	CHEMBL1131988	1	Scientific Literature	Bioorg. Med. Chem. Lett.	1999	None
CHEMBL381148		0	237.27	0	1.91	2	N=C(N)c1ccc2[nH]c(-c3ccccn3)nc2c1	Ki	'='	27.0	nM	7.57			UO_0000065	31.90	0.57	5.66	8.28	False	CHEMBL862208	Binding affinity to FXa in presence of Zn2+	B	BAO_0000357	single protein format	Homo sapiens	None	None	None	None	CHEMBL244	Coagulation factor X	Homo sapiens	SINGLE PROTEIN	CHEMBL1138120	1	Scientific Literature	Bioorg. Med. Chem. Lett.	2006	None
CHEMBL202010		0	276.30	0	2.39	3	N=C(N)c1ccc2[nH]c(-c3nc4ccccc4[nH]3)nc2c1	Ki	'='	72000.0	nM	4.14			UO_0000065	14.99	0.27	1.75	3.86	False	CHEMBL862506	Binding affinity to FXa in absence of Zn2+	B	BAO_0000357	single protein format	Homo sapiens	None	None	None	None	CHEMBL244	Coagulation factor X	Homo sapiens	SINGLE PROTEIN	CHEMBL1138120	1	Scientific Literature	Bioorg. Med. Chem. Lett.	2006	None
CHEMBL381148		0	237.27	0	1.91	2	N=C(N)c1ccc2[nH]c(-c3ccccn3)nc2c1	Ki	'='	45600.0	nM	4.34			UO_0000065	18.30	0.33	2.43	4.75	False	CHEMBL862506	Binding affinity to FXa in absence of Zn2+	B	BAO_0000357	single protein format	Homo sapiens	None	None	None	None	CHEMBL244	Coagulation factor X	Homo sapiens	SINGLE PROTEIN	CHEMBL1138120	1	Scientific Literature	Bioorg. Med. Chem. Lett.	2006	None
CHEMBL208638		0	431.99	0	3.45	15h M58539	NCc1ccc(CCCNCCNS(=O)(=O)c2ccc3ccccc3c2Cl)cc1	IC50	'>'	100000.0	nM				UO_0000065					False	CHEMBL867495	Inhibition of F10a	B	BAO_0000357	single protein format	Homo sapiens	None	None	None	None	CHEMBL244	Coagulation factor X	Homo sapiens	SINGLE PROTEIN	CHEMBL1148665	1	Scientific Literature	Bioorg. Med. Chem. Lett.	2006	None
CHEMBL1159853		0	446.92	0	3.77	15	N=C(N)SCCOc1oc(=O)c2cc(NC(=O)NCc3ccccc3)ccc2c1Cl	K obs / 1	'='	2340.0	M-1 s-1									False	CHEMBL661811	Inhibition of human factor Xa (inhibitor concentration were 3.6-44 uM)	B	BAO_0000357	single protein format	Homo sapiens	None	None	None	None	CHEMBL244	Coagulation factor X	Homo sapiens	SINGLE PROTEIN	CHEMBL1127646	1	Scientific Literature	J. Med. Chem.	1994	None
CHEMBL161881		0	549.68	1	0.14	3g	N=C(N)NCCC[C@@H](NC(=O)CN1CCN(S(=O)(=O)Cc2ccccc2)CCC1=O)C(=O)c1nccs1	IC50	'='	5.0	nM	8.30			UO_0000065	15.10	0.31	8.16	4.65	False	CHEMBL682015	In vitro inhibitory activity against factor Xa	B	BAO_0000357	single protein format	None	None	None	None	None	CHEMBL244	Coagulation factor X	Homo sapiens	SINGLE PROTEIN	CHEMBL1136598	1	Scientific Literature	Bioorg. Med. Chem. Lett.	2003	None
CHEMBL440733		0	473.56	0	3.79	2e	Cc1cc(C(=O)Nc2ccc(-c3ccccc3S(C)(=O)=O)cc2)n(-c2cccc(C(=N)N)c2)n1	Ki	'='	0.008	nM		Outside typical range		UO_0000065					False	CHEMBL662444	Binding affinity against human coagulation factor X	B	BAO_0000357	single protein format	None	None	None	None	None	CHEMBL244	Coagulation factor X	Homo sapiens	SINGLE PROTEIN	CHEMBL1134648	1	Scientific Literature	J. Med. Chem.	2001	None
CHEMBL210771		0	549.70	2	2.13	8	N=C(N)NCCC1CCN(C(=O)[C@H](Cc2cccc(C(=N)N)c2)NS(=O)(=O)c2ccc3ccccc3c2)CC1	Ki	'='	27000.0	nM	4.57			UO_0000065	8.31	0.16	2.44	2.56	False	CHEMBL868545	Inhibition of f10a	B	BAO_0000357	single protein format	Homo sapiens	None	None	None	None	CHEMBL244	Coagulation factor X	Homo sapiens	SINGLE PROTEIN	CHEMBL1138903	1	Scientific Literature	J. Med. Chem.	2006	None
CHEMBL211754		0	583.80	1	3.27	42	CC(C)c1cc(C(C)C)c(S(=O)(=O)N[C@@H](Cc2cccc(C(=N)N)c2)C(=O)N2CCN(C(=N)N)CC2)c(C(C)C)c1	Ki	'='	3700.0	nM	5.43			UO_0000065	9.30	0.18	2.16	3.21	False	CHEMBL868545	Inhibition of f10a	B	BAO_0000357	single protein format	Homo sapiens	None	None	None	None	CHEMBL244	Coagulation factor X	Homo sapiens	SINGLE PROTEIN	CHEMBL1138903	1	Scientific Literature	J. Med. Chem.	2006	None
CHEMBL379586		0	694.95	1	3.51	31	CC(C)c1cc(C(C)C)c(S(=O)(=O)N[C@@H](Cc2cccc(C(=N)N)c2)C(=O)N2CCN(C(=O)C3CCN(C(=N)N)CC3)CC2)c(C(C)C)c1	Ki	'='	10000.0	nM	5.00			UO_0000065	7.19	0.14	1.49	2.63	False	CHEMBL868545	Inhibition of f10a	B	BAO_0000357	single protein format	Homo sapiens	None	None	None	None	CHEMBL244	Coagulation factor X	Homo sapiens	SINGLE PROTEIN	CHEMBL1138903	1	Scientific Literature	J. Med. Chem.	2006	None
CHEMBL351052		0	381.46	0	-1.49	12	N=C(N)NCCC[C@@H](NC(=O)CN1CCNCC1=O)C(=O)c1nccs1	IC50	'='	22000.0	nM	4.66			UO_0000065	12.21	0.24	6.15	3.04	False	CHEMBL682015	In vitro inhibitory activity against factor Xa	B	BAO_0000357	single protein format	None	None	None	None	None	CHEMBL244	Coagulation factor X	Homo sapiens	SINGLE PROTEIN	CHEMBL1136598	1	Scientific Literature	Bioorg. Med. Chem. Lett.	2003	None
CHEMBL151049		0	358.45	0	3.47	3b	N=C(N)c1ccc(/C=C2/CCC/C(=C\c3ccc(C(=N)N)cc3)C2=O)cc1	Ki	'='	420.0	nM	6.38			UO_0000065	17.79	0.32	2.91	5.46	False	CHEMBL661584	In vitro inhibition of human coagulation factor Xa (Xa) in a purified enzyme system.	B	BAO_0000357	single protein format	None	None	None	None	None	CHEMBL244	Coagulation factor X	Homo sapiens	SINGLE PROTEIN	CHEMBL1132552	1	Scientific Literature	J. Med. Chem.	1999	None
CHEMBL45374		0	565.45	2	5.09	4c	N=C(N)c1cccc(Oc2ccc(Br)cc2NC(=O)c2ccc(-c3ccccc3S(N)(=O)=O)cc2)c1	IC50	'='	1.6	nM	8.80			UO_0000065	15.56	0.33	3.71	5.93	False	CHEMBL885070	Tested in vitro for the inhibitory activity against Coagulation factor Xa	B	BAO_0000357	single protein format	None	None	None	None	None	CHEMBL244	Coagulation factor X	Homo sapiens	SINGLE PROTEIN	CHEMBL1135152	1	Scientific Literature	Bioorg. Med. Chem. Lett.	2002	None
CHEMBL74263		0	501.59	1	3.04	22	Cn1c(=O)c(Cc2ccc(C(=N)N)cc2)nc2cc(C3(N(C(=O)CC(=O)O)C4CCCC4)CC3)ccc21	IC50	'='	3000.0	nM	5.52			UO_0000065	11.01	0.20	2.48	3.88	False	CHEMBL659613	Inhibition of coagulation factor X	B	BAO_0000357	single protein format	None	None	None	None	None	CHEMBL244	Coagulation factor X	Homo sapiens	SINGLE PROTEIN	CHEMBL1146615	1	Scientific Literature	Bioorg. Med. Chem. Lett.	2003	None
CHEMBL352472		0	422.48	1	5.87	39	COc1ccc(C(=O)Nc2ccccc2NC(=O)c2ccc(-c3ccccc3)cc2)cc1	K ass	'='	1100000.0	l M-1									False	CHEMBL857739	Apparent association constant against coagulation factor X	B	BAO_0000357	single protein format	None	None	None	None	None	CHEMBL244	Coagulation factor X	Homo sapiens	SINGLE PROTEIN	CHEMBL1132962	1	Scientific Literature	J. Med. Chem.	2000	None
CHEMBL275582		0	748.70	1	3.45	28	CCOC(=O)[C@]1(C)CN(Cc2ccc(-c3ccccc3S(N)(=O)=O)cc2)C[C@H]1c1cccc(C(=N)N)c1.O=C(O)C(F)(F)F.O=C(O)C(F)(F)F	Ki	'='	26.0	nM	7.58			UO_0000065	14.57	0.28	4.14	5.43	False	CHEMBL658336	Binding affinity against Coagulation factor X in an enzyme inhibition assay.	B	BAO_0000357	single protein format	None	None	None	None	None	CHEMBL244	Coagulation factor X	Homo sapiens	SINGLE PROTEIN	CHEMBL1131683	1	Scientific Literature	Bioorg. Med. Chem. Lett.	1999	None
CHEMBL350513		0	549.68	1	-0.42	31	CS(=O)(=O)N1CCN(CC(=O)N[C@@H](CCCN=C(N)N)C(=O)c2nccs2)C(=O)[C@H]1Cc1ccccc1	IC50	'='	144.0	nM	6.84			UO_0000065	12.45	0.25	7.26	3.78	False	CHEMBL682016	In vitro inhibitory activity against factor Xa	B	BAO_0000357	single protein format	None	None	None	None	None	CHEMBL244	Coagulation factor X	Homo sapiens	SINGLE PROTEIN	CHEMBL1136599	1	Scientific Literature	Bioorg. Med. Chem. Lett.	2003	None
CHEMBL262199		0	618.66	1	0.54	16	N=C(N)NCCCNC(=O)[C@@H]1CS[C@H]2CC[C@@H](NS(=O)(=O)c3cccc4ccccc34)C(=O)N21.O=C(O)C(F)(F)F	Ki	'='	6780.0	nM	5.17			UO_0000065	10.24	0.21	4.63	3.28	False	CHEMBL661795	In vitro inhibition was measured against Human Coagulation factor X	B	BAO_0000357	single protein format	None	None	None	None	None	CHEMBL244	Coagulation factor X	Homo sapiens	SINGLE PROTEIN	CHEMBL1131291	1	Scientific Literature	J. Med. Chem.	1998	None
CHEMBL332587		0	428.44	0	-1.84	14	NC(N)=NCCCNC(=O)[C@@H]1CS[C@H]2CC[C@@H](N)C(=O)N21.O=C(O)C(F)(F)F	Ki						Not Active						False	CHEMBL661796	In vitro inhibition was measured against Human Coagulation factor X; inactive at 100 uM	B	BAO_0000357	single protein format	None	None	None	None	None	CHEMBL244	Coagulation factor X	Homo sapiens	SINGLE PROTEIN	CHEMBL1131291	1	Scientific Literature	J. Med. Chem.	1998	None
CHEMBL277366		0	706.62	0	2.59	22	N=C(N)c1cccc([C@@H]2CN(Cc3ccc(-c4ccccc4S(N)(=O)=O)cc3)C[C@@H]2C(=O)O)c1.O=C(O)C(F)(F)F.O=C(O)C(F)(F)F	Ki	'='	460.0	nM	6.34			UO_0000065	13.24	0.25	3.75	4.21	False	CHEMBL658336	Binding affinity against Coagulation factor X in an enzyme inhibition assay.	B	BAO_0000357	single protein format	None	None	None	None	None	CHEMBL244	Coagulation factor X	Homo sapiens	SINGLE PROTEIN	CHEMBL1131683	1	Scientific Literature	Bioorg. Med. Chem. Lett.	1999	None
CHEMBL212422		0	573.66	2	4.19	43b	COc1ccc(-n2nc(Cn3cnnn3)c3nc(C)n(-c4ccc(-c5ccccc5CN5CCCC5)cc4)c(=O)c32)cc1	Ki	'='	1.4	nM	8.85			UO_0000065	15.43	0.28	4.66	8.14	False	CHEMBL863573	Binding affinity to human f10a	B	BAO_0000357	single protein format	Homo sapiens	None	None	None	None	CHEMBL244	Coagulation factor X	Homo sapiens	SINGLE PROTEIN	CHEMBL1138952	1	Scientific Literature	Bioorg. Med. Chem. Lett.	2006	None
CHEMBL142205		0	447.54	1	2.10	14b	CC(C)Nc1ccc(-c2cc(N)cc(N)c2)n(CC(=O)NCc2ccc(C(=N)N)cc2)c1=O	IC50	'>'	30000.0	nM				UO_0000065					True	CHEMBL659622	Inhibitory concentration against human Coagulation factor X	B	BAO_0000357	single protein format	None	None	None	None	None	CHEMBL244	Coagulation factor X	Homo sapiens	SINGLE PROTEIN	CHEMBL1145137	1	Scientific Literature	J. Med. Chem.	2003	None
CHEMBL140646		0	411.50	0	0.08	3a	CC(C)(C)OC(=O)N[C@H]1CCCN(CC(=O)N[C@H]2CCCC(C(=N)N)C2O)C1=O	IC50	'='	2500.0	nM	5.60			UO_0000065	13.61	0.26	5.52	3.55	False	CHEMBL656929	In vitro for inhibition of Coagulation factor X	B	BAO_0000357	single protein format	None	None	None	None	None	CHEMBL244	Coagulation factor X	Homo sapiens	SINGLE PROTEIN	CHEMBL1129392	1	Scientific Literature	J. Med. Chem.	1996	None
CHEMBL168211		0	390.44	0	4.47	32	CCc1ccc(C(=O)Nc2cc(O)ccc2NC(=O)c2ccc(OC)cc2)cc1	K ass	'='	2680000.0	l M-1									False	CHEMBL857739	Apparent association constant against coagulation factor X	B	BAO_0000357	single protein format	None	None	None	None	None	CHEMBL244	Coagulation factor X	Homo sapiens	SINGLE PROTEIN	CHEMBL1132962	1	Scientific Literature	J. Med. Chem.	2000	None
CHEMBL230661		0	549.94	2	2.83	4	N=C(N)c1c(O)c(F)c(CNC(=O)Cn2c(-c3cccc(N)c3)c(Cl)nc(NC3CCC3)c2=O)c(F)c1F	IC50	'>'	100000.0	nM				UO_0000065					False	CHEMBL888562	Inhibition of factor 10a	B	BAO_0000357	single protein format	None	None	None	None	None	CHEMBL244	Coagulation factor X	Homo sapiens	SINGLE PROTEIN	CHEMBL1145416	1	Scientific Literature	Bioorg. Med. Chem. Lett.	2007	None
CHEMBL377956		0	404.38	0	3.72	5	Nc1ccc2[nH]c(-c3cc(CC(=O)O)cc(-c4cccc([N+](=O)[O-])c4)c3O)cc2n1	Ki	'='	3500.0	nM	5.46			UO_0000065	13.49	0.25	1.74	3.51	False	CHEMBL870753	Binding affinity to f10a	B	BAO_0000357	single protein format	Homo sapiens	None	None	None	None	CHEMBL244	Coagulation factor X	Homo sapiens	SINGLE PROTEIN	CHEMBL1146971	1	Scientific Literature	Bioorg. Med. Chem. Lett.	2006	None
CHEMBL351100		0	476.97	0	3.12	18	O=C1CN(S(=O)(=O)c2cc3ccc(Cl)cc3s2)CCN1Cc1cc2c(O)[nH]ccc-2n1	Ki	'>'	1200.0	nM				UO_0000065					False	CHEMBL657275	In vitro binding affinity for human Coagulation factor X	B	BAO_0000357	single protein format	None	None	None	None	None	CHEMBL244	Coagulation factor X	Homo sapiens	SINGLE PROTEIN	CHEMBL1144944	1	Scientific Literature	J. Med. Chem.	2003	None
CHEMBL422365		0	518.02	1	2.42	23	NC(=O)Cn1c(CN2CCN(S(=O)(=O)c3cc4ccc(Cl)cc4s3)CC2=O)cc2cnccc21	Ki	'='	8.0	nM	8.10			UO_0000065	15.63	0.33	5.68	6.83	False	CHEMBL657275	In vitro binding affinity for human Coagulation factor X	B	BAO_0000357	single protein format	None	None	None	None	None	CHEMBL244	Coagulation factor X	Homo sapiens	SINGLE PROTEIN	CHEMBL1144944	1	Scientific Literature	J. Med. Chem.	2003	None
CHEMBL168290		0	430.91	0	4.28	13	Cc1cc(OCc2ccc(C(=N)N)cc2)cc(OS(=O)(=O)c2ccccc2Cl)c1	Ki	'='	17000.0	nM	4.77			UO_0000065	11.07	0.22	0.49	4.65	False	CHEMBL662824	Compound was evaluated for inhibition of Coagulation factor X	B	BAO_0000357	single protein format	None	None	None	None	None	CHEMBL244	Coagulation factor X	Homo sapiens	SINGLE PROTEIN	CHEMBL1133126	1	Scientific Literature	Bioorg. Med. Chem. Lett.	2000	None
CHEMBL92406		0	423.50	0	1.60	1a	N=C(N)c1cccc(CN2CC[C@H](NS(=O)(=O)c3ccc4ncccc4c3)C2=O)c1	Ki	'='	200.0	nM	6.70			UO_0000065	15.82	0.30	5.10	5.18	False	CHEMBL682020	Binding affinity against serine protease factor Xa (fXa)	B	BAO_0000357	single protein format	Homo sapiens	None	None	None	None	CHEMBL244	Coagulation factor X	Homo sapiens	SINGLE PROTEIN	CHEMBL1131988	1	Scientific Literature	Bioorg. Med. Chem. Lett.	1999	None
CHEMBL437307		0	557.72	2	1.13	62	N=C(N)c1cccc(C[C@H](NS(=O)(=O)c2cccc(NC(=O)CCN)c2)C(=O)N2CCC(CCCN)CC2)c1	Ki	'='	15000.0	nM	4.82			UO_0000065	8.65	0.17	3.69	2.44	False	CHEMBL868545	Inhibition of f10a	B	BAO_0000357	single protein format	Homo sapiens	None	None	None	None	CHEMBL244	Coagulation factor X	Homo sapiens	SINGLE PROTEIN	CHEMBL1138903	1	Scientific Literature	J. Med. Chem.	2006	None
CHEMBL430028		0	563.03	1	4.38	25	CS(=O)(=O)c1ccccc1-c1ccc(N2CCC(NS(=O)(=O)c3cc4ccc(Cl)cc4o3)C2=O)c(F)c1	Ki	'='	1.1	nM	8.96			UO_0000065	15.91	0.33	4.58	7.88	False	CHEMBL928849	Inhibition of human F10a by fluorescence assay	B	BAO_0000357	single protein format	Homo sapiens	None	None	None	None	CHEMBL244	Coagulation factor X	Homo sapiens	SINGLE PROTEIN	CHEMBL1140797	1	Scientific Literature	Bioorg. Med. Chem. Lett.	2008	None
CHEMBL59690		0	284.32	0	2.26	8j	Cc1cccc(C(=O)Nc2ccc(NC(=N)N)cc2)c1O	Ki	'='	350000.0	nM		Outside typical range		UO_0000065					False	CHEMBL660267	Inhibition of coagulation factor X	B	BAO_0000357	single protein format	None	None	None	None	None	CHEMBL244	Coagulation factor X	Homo sapiens	SINGLE PROTEIN	CHEMBL1135196	1	Scientific Literature	Bioorg. Med. Chem. Lett.	2002	None
CHEMBL253926		0	537.52	2	5.91	10	CN(C)Cc1ccccc1-c1ccc(CC(=O)c2cc(C(F)(F)F)nn2-c2ccc3onc(N)c3c2)c(F)c1	Ki	'='	0.57	nM	9.24			UO_0000065	17.20	0.32	3.33	10.25	False	CHEMBL927722	Inhibition of human factor 10a	B	BAO_0000357	single protein format	Homo sapiens	None	None	None	None	CHEMBL244	Coagulation factor X	Homo sapiens	SINGLE PROTEIN	CHEMBL1140796	1	Scientific Literature	Bioorg. Med. Chem. Lett.	2008	None
CHEMBL102502		0	569.61	0	2.85	9	N=C(N)c1cccc(N2CCCCN(C3CCN(S(=O)(=O)c4ccccc4)CC3)C2=O)c1.O=C(O)C(F)(F)F	Ki	'='	24.0	nM	7.62			UO_0000065	16.73	0.33	4.77	6.88	False	CHEMBL660848	Inhibition of coagulation factor Xa	B	BAO_0000357	single protein format	None	None	None	None	None	CHEMBL244	Coagulation factor X	Homo sapiens	SINGLE PROTEIN	CHEMBL1133385	1	Scientific Literature	Bioorg. Med. Chem. Lett.	2000	None
CHEMBL402383		0	484.99	0	4.03	32	N#Cc1ccccc1-c1ccc(N2CCC(NS(=O)(=O)/C=C/c3ccc(Cl)s3)C2=O)nc1	Ki	'='	1.8	nM	8.74			UO_0000065	18.03	0.37	4.71	8.48	False	CHEMBL928849	Inhibition of human F10a by fluorescence assay	B	BAO_0000357	single protein format	Homo sapiens	None	None	None	None	CHEMBL244	Coagulation factor X	Homo sapiens	SINGLE PROTEIN	CHEMBL1140797	1	Scientific Literature	Bioorg. Med. Chem. Lett.	2008	None
CHEMBL115378		0	604.67	2	0.56	3e	N=C(N)N1CCC[C@H](NC(=O)CNC(=O)[C@@H](CCNC(=O)c2nccc3ccccc23)NC(=O)OCc2ccccc2)C1O	IC50	'='	312.5	nM	6.50			UO_0000065	10.76	0.20	5.95	3.07	False	CHEMBL681849	In vitro inhibition of human Factor Xa.	B	BAO_0000357	single protein format	None	None	None	None	None	CHEMBL244	Coagulation factor X	Homo sapiens	SINGLE PROTEIN	CHEMBL1131910	1	Scientific Literature	Bioorg. Med. Chem. Lett.	1999	None
CHEMBL404219		0	484.94	0	3.90	14	O=C1C(NS(=O)(=O)c2ccc3cc(Cl)ccc3c2)CCN1c1ccc(-n2cccn2)cc1F	Ki	'='	2.7	nM	8.57			UO_0000065	17.67	0.35	4.67	10.16	False	CHEMBL928849	Inhibition of human F10a by fluorescence assay	B	BAO_0000357	single protein format	Homo sapiens	None	None	None	None	CHEMBL244	Coagulation factor X	Homo sapiens	SINGLE PROTEIN	CHEMBL1140797	1	Scientific Literature	Bioorg. Med. Chem. Lett.	2008	None
CHEMBL252853		0	471.41	0	4.62	18	COc1ccc(-n2nc(C(F)(F)F)cc2C(=O)Cc2ccc(-n3ccccc3=O)cc2F)cc1	Ki	'='	0.09	nM	10.05			UO_0000065	21.31	0.40	5.43	15.19	False	CHEMBL927722	Inhibition of human factor 10a	B	BAO_0000357	single protein format	Homo sapiens	None	None	None	None	CHEMBL244	Coagulation factor X	Homo sapiens	SINGLE PROTEIN	CHEMBL1140796	1	Scientific Literature	Bioorg. Med. Chem. Lett.	2008	None
CHEMBL252454		0	497.41	0	4.33	13	Nc1noc2ccc(-n3nc(C(F)(F)F)cc3C(=O)Cc3ccc(-n4ccccc4=O)cc3F)cc12	Ki	'='	0.033	nM	10.48			UO_0000065	21.07	0.40	6.15	9.62	False	CHEMBL927722	Inhibition of human factor 10a	B	BAO_0000357	single protein format	Homo sapiens	None	None	None	None	CHEMBL244	Coagulation factor X	Homo sapiens	SINGLE PROTEIN	CHEMBL1140796	1	Scientific Literature	Bioorg. Med. Chem. Lett.	2008	None
CHEMBL252453		0	545.56	2	6.30	11	Nc1noc2ccc(-n3nc(C(F)(F)F)cc3C(=O)Cc3ccc(-c4ccccc4CN4CCCC4)cc3)cc12	Ki	'='	0.32	nM	9.49			UO_0000065	17.40	0.32	3.19	10.53	False	CHEMBL927722	Inhibition of human factor 10a	B	BAO_0000357	single protein format	Homo sapiens	None	None	None	None	CHEMBL244	Coagulation factor X	Homo sapiens	SINGLE PROTEIN	CHEMBL1140796	1	Scientific Literature	Bioorg. Med. Chem. Lett.	2008	None
CHEMBL122435		0	638.62	2	-1.02	1c	N=C(N)N1CCC[C@H](NC(=O)CN2CCCC[C@H](NS(=O)(=O)Cc3ccccc3C(=O)O)C2=O)C1O.O=C(O)C(F)(F)F	IC50	'>'	2500.0	nM				UO_0000065					False	CHEMBL661981	In vitro inhibitory activity was evaluated against Coagulation factor X	B	BAO_0000357	single protein format	None	None	None	None	None	CHEMBL244	Coagulation factor X	Homo sapiens	SINGLE PROTEIN	CHEMBL1130728	1	Scientific Literature	Bioorg. Med. Chem. Lett.	1998	None
CHEMBL341187		0	420.56	0	4.09	1u	N=C(N)c1cccc(C2Oc3ccccc3N(CCCCCN3CCCCC3)C2=O)c1	IC50	'='	53.0	nM	7.28			UO_0000065	17.30	0.32	3.19	8.80	False	CHEMBL661678	In vitro inhibition of coagulation factor Xa.	B	BAO_0000357	single protein format	None	None	None	None	None	CHEMBL244	Coagulation factor X	Homo sapiens	SINGLE PROTEIN	CHEMBL1133480	1	Scientific Literature	J. Med. Chem.	2000	None
CHEMBL403629		0	509.61	1	-0.49	page 1573, R5C2	CN(CC(=O)N[C@@H](CCCNC(=N)N)C(=O)c1nccs1)C(=O)CNS(=O)(=O)c1ccccc1	IC50	'='	6.0	nM	8.22			UO_0000065	16.13	0.33	8.71	4.39	False	CHEMBL948931	Inhibition of human factor 10a	B	BAO_0000357	single protein format	Homo sapiens	None	None	None	None	CHEMBL244	Coagulation factor X	Homo sapiens	SINGLE PROTEIN	CHEMBL1143211	1	Scientific Literature	Bioorg. Med. Chem.	2008	None
CHEMBL427464		0	532.00	1	0.33	29	COC(=O)C(=O)N[C@H](CCc1cccc[n+]1[O-])C(=O)N1CCC[C@H]1C(=O)NCc1cc(Cl)ccc1CN	Ki	'='	0.63	nM	9.20			UO_0000065	17.29	0.34	8.87	5.83	False	CHEMBL889048	Inhibition of factor 10a	B	BAO_0000357	single protein format	None	None	None	None	None	CHEMBL244	Coagulation factor X	Homo sapiens	SINGLE PROTEIN	CHEMBL1145355	1	Scientific Literature	Bioorg. Med. Chem. Lett.	2007	None
CHEMBL258328		0	545.07	1	3.02	rac-2e	CCOC(=O)N1CCC(NC(=O)c2cc3cc(Cl)ccc3[nH]2)C(NC(=O)c2nc3c(s2)CN(C)CC3)C1	IC50	'='	4.5	nM	8.35			UO_0000065	15.31	0.31	5.33	6.98	False	CHEMBL931901	Inhibition of human factor 10a	B	BAO_0000357	single protein format	Homo sapiens	None	None	None	None	CHEMBL244	Coagulation factor X	Homo sapiens	SINGLE PROTEIN	CHEMBL1143176	1	Scientific Literature	Bioorg. Med. Chem. Lett.	2008	None
CHEMBL245678		0	472.01	0	3.74	(-)-3g	CN1CCc2nc(C(=O)N[C@@H]3CCCC[C@@H]3NC(=O)c3cc4cc(Cl)ccc4[nH]3)sc2C1	IC50	'='	41.0	nM	7.39			UO_0000065	15.65	0.32	3.65	8.20	False	CHEMBL906423	Inhibition of human factor 10a after 10 seconds	B	BAO_0000357	single protein format	Homo sapiens	None	None	None	None	CHEMBL244	Coagulation factor X	Homo sapiens	SINGLE PROTEIN	CHEMBL1140027	1	Scientific Literature	Bioorg. Med. Chem. Lett.	2007	None
CHEMBL247321		0	508.07	1	3.29	2f	CN1CCc2nc(C(=O)N[C@@H]3CCCC[C@H]3NS(=O)(=O)c3cc4cc(Cl)ccc4[nH]3)sc2C1	IC50	'>'	10000.0	nM				UO_0000065					False	CHEMBL906423	Inhibition of human factor 10a after 10 seconds	B	BAO_0000357	single protein format	Homo sapiens	None	None	None	None	CHEMBL244	Coagulation factor X	Homo sapiens	SINGLE PROTEIN	CHEMBL1140027	1	Scientific Literature	Bioorg. Med. Chem. Lett.	2007	None
CHEMBL237441		0	538.60	1	4.02	12	COc1ccc(-n2nc(C(=O)O)c3c2C(=O)N(c2ccc(-c4ccccc4CN4CC[C@@H](O)C4)cc2)CC3)cc1	Ki	'='	7.6	nM	8.12			UO_0000065	15.07	0.28	4.10	7.51	False	CHEMBL900663	Binding affinity to human F10a	B	BAO_0000357	single protein format	Homo sapiens	None	None	None	None	CHEMBL244	Coagulation factor X	Homo sapiens	SINGLE PROTEIN	CHEMBL1137566	1	Scientific Literature	J. Med. Chem.	2007	None
CHEMBL323309		0	694.05	1	2.13	77	N=C(N)c1cccc(C2=NOC(Cn3cnnn3)(C(=O)Nc3ccc(-c4ccccc4S(N)(=O)=O)cc3Cl)C2)c1.O=C(O)C(F)(F)F	Ki	'='	0.15	nM	9.82			UO_0000065	16.94	0.34	7.69	4.81	False	CHEMBL663266	Binding affinity towards human purified Coagulation factor Xa (FXa)	B	BAO_0000357	single protein format	None	None	None	None	None	CHEMBL244	Coagulation factor X	Homo sapiens	SINGLE PROTEIN	CHEMBL1132652	1	Scientific Literature	J. Med. Chem.	1999	None
CHEMBL416181		0	461.48	0	4.16	28	N=C(c1ccc(NC(=O)c2nnnn2-c2cc3ccccc3cc2F)c(F)c1)N1CCCCC1	IC50	'='	76.0	nM	7.12			UO_0000065	15.43	0.29	2.96	7.13	False	CHEMBL659607	In vitro inhibitory activity against human coagulation factor X	B	BAO_0000357	single protein format	None	None	None	None	None	CHEMBL244	Coagulation factor X	Homo sapiens	SINGLE PROTEIN	CHEMBL1147598	1	Scientific Literature	Bioorg. Med. Chem. Lett.	2004	None
CHEMBL93210		0	660.60	2	0.87	69	N=C(N)c1cccc(C2=NOC(Cn3cnnn3)(C(=O)Nc3ccc(-c4ccccc4S(N)(=O)=O)cn3)C2)c1.O=C(O)C(F)(F)F	Ki	'='	0.17	nM	9.77			UO_0000065	17.87	0.34	8.90	4.50	False	CHEMBL663266	Binding affinity towards human purified Coagulation factor Xa (FXa)	B	BAO_0000357	single protein format	None	None	None	None	None	CHEMBL244	Coagulation factor X	Homo sapiens	SINGLE PROTEIN	CHEMBL1132652	1	Scientific Literature	J. Med. Chem.	1999	None
CHEMBL598157		0	288.40	0	3.83	37	N=C(N)c1cc2ccc(OCc3cccs3)cc2s1	Ki	'='	1150.0	nM	5.94			UO_0000065	20.59	0.43	2.11	10.05	False	CHEMBL1069648	Inhibition of factor 10 by amidolytic assay	B	BAO_0000357	single protein format	None	None	None	None	None	CHEMBL244	Coagulation factor X	Homo sapiens	SINGLE PROTEIN	CHEMBL1156933	1	Scientific Literature	J. Med. Chem.	2010	None
CHEMBL596950		0	422.53	1	5.21	45	COC(=O)C(Oc1cccc(-c2ccc3sc(C(=N)N)cc3c2)c1)c1cccs1	Ki	'='	25.0	nM	7.60			UO_0000065	17.99	0.36	2.39	8.90	False	CHEMBL1069648	Inhibition of factor 10 by amidolytic assay	B	BAO_0000357	single protein format	None	None	None	None	None	CHEMBL244	Coagulation factor X	Homo sapiens	SINGLE PROTEIN	CHEMBL1156933	1	Scientific Literature	J. Med. Chem.	2010	None
CHEMBL597887		0	283.36	0	3.16	36	N=C(N)c1cc2ccc(OCc3cccnc3)cc2s1	Ki	'='	3350.0	nM	5.47			UO_0000065	19.32	0.37	2.31	7.61	False	CHEMBL1069648	Inhibition of factor 10 by amidolytic assay	B	BAO_0000357	single protein format	None	None	None	None	None	CHEMBL244	Coagulation factor X	Homo sapiens	SINGLE PROTEIN	CHEMBL1156933	1	Scientific Literature	J. Med. Chem.	2010	None
CHEMBL270178		0	581.12	1	4.00	19	CN(C)Cc1nccn1-c1ccc(N2CCC(NS(=O)(=O)c3ncc(-c4ccc(Cl)s4)s3)C2=O)c(F)c1	Ki	'='	2.3	nM	8.64			UO_0000065	14.86	0.32	4.64	8.60	False	CHEMBL932218	Inhibition of factor 10a	B	BAO_0000357	single protein format	None	None	None	None	None	CHEMBL244	Coagulation factor X	Homo sapiens	SINGLE PROTEIN	CHEMBL1143208	1	Scientific Literature	Bioorg. Med. Chem. Lett.	2008	None
CHEMBL144847		0	432.55	0	1.54	68	CNC(=O)[C@H](Cc1cccc(C(=N)N)c1)NS(=O)(=O)c1c(C)cc(OC)c(C)c1C	Ki	'='	5260172663907.06	nM		Outside typical range		UO_0000065					False	CHEMBL857787	Binding affinity towards Coagulation factor Xa	B	BAO_0000357	single protein format	None	None	None	None	None	CHEMBL244	Coagulation factor X	Homo sapiens	SINGLE PROTEIN	CHEMBL1132189	1	Scientific Literature	J. Med. Chem.	1999	None
CHEMBL258296		0	454.56	1	-2.22	35a	N=C(N)NCCC[C@H](NC(=O)CNC(=O)[C@H](N)CCCNC(=N)N)C(=O)c1nccs1	IC50	'='	8.0	nM	8.10			UO_0000065	17.81	0.36	10.32	3.40	False	CHEMBL948931	Inhibition of human factor 10a	B	BAO_0000357	single protein format	Homo sapiens	None	None	None	None	CHEMBL244	Coagulation factor X	Homo sapiens	SINGLE PROTEIN	CHEMBL1143211	1	Scientific Literature	Bioorg. Med. Chem.	2008	None
CHEMBL270527		0	499.04	0	3.64	1	O=C(C1CCN(c2ccncc2)CC1)N1CCN(S(=O)(=O)c2ccc3cc(Cl)ccc3c2)CC1	IC50	'='	33.0	nM	7.48			UO_0000065	14.99	0.30	3.84	10.13	False	CHEMBL931789	Inhibition of human factor 10a	B	BAO_0000357	single protein format	Homo sapiens	None	None	None	None	CHEMBL244	Coagulation factor X	Homo sapiens	SINGLE PROTEIN	CHEMBL1142289	1	Scientific Literature	Bioorg. Med. Chem.	2008	None
CHEMBL311553		0	707.85	2	2.67	40d	N=C(N)NCCC[C@H](NC(=O)[C@H](Cc1ccccc1F)NC(=O)[C@@H](Cc1ccccc1)NS(=O)(=O)Cc1ccccc1)C(=O)c1nccs1	IC50	'='	210.0	nM	6.68			UO_0000065	9.43	0.19	4.01	3.40	False	CHEMBL948931	Inhibition of human factor 10a	B	BAO_0000357	single protein format	Homo sapiens	None	None	None	None	CHEMBL244	Coagulation factor X	Homo sapiens	SINGLE PROTEIN	CHEMBL1143211	1	Scientific Literature	Bioorg. Med. Chem.	2008	None
CHEMBL271366		0	544.07	1	4.11	2o	CCOC(=O)CN(C(=O)CCS(=O)(=O)c1ccc2cc(Cl)ccc2c1)C1CCN(c2ccncc2)CC1	IC50	'='	60.0	nM	7.22			UO_0000065	13.27	0.27	3.11	7.45	False	CHEMBL931789	Inhibition of human factor 10a	B	BAO_0000357	single protein format	Homo sapiens	None	None	None	None	CHEMBL244	Coagulation factor X	Homo sapiens	SINGLE PROTEIN	CHEMBL1142289	1	Scientific Literature	Bioorg. Med. Chem.	2008	None
CHEMBL272392		0	514.09	2	5.21	2j	CC(C)N(CCCS(=O)(=O)c1ccc2cc(Cl)ccc2c1)C(=O)C1CCN(c2ccncc2)CC1	IC50	'='	250.0	nM	6.60			UO_0000065	12.84	0.26	1.39	9.35	False	CHEMBL931789	Inhibition of human factor 10a	B	BAO_0000357	single protein format	Homo sapiens	None	None	None	None	CHEMBL244	Coagulation factor X	Homo sapiens	SINGLE PROTEIN	CHEMBL1142289	1	Scientific Literature	Bioorg. Med. Chem.	2008	None
CHEMBL269969		0	719.75	2	4.38	43d	CC(C)[C@H](NC(=O)[C@H](CC1CCCCC1)NC(=O)N[C@H](C)c1ccc(Br)cc1)C(=O)N[C@@H](CCCNC(=N)N)C(=O)c1nccs1	IC50	'='	2700.0	nM	5.57			UO_0000065	7.74	0.17	1.19	2.91	False	CHEMBL948931	Inhibition of human factor 10a	B	BAO_0000357	single protein format	Homo sapiens	None	None	None	None	CHEMBL244	Coagulation factor X	Homo sapiens	SINGLE PROTEIN	CHEMBL1143211	1	Scientific Literature	Bioorg. Med. Chem.	2008	None
CHEMBL412049		0	472.01	0	4.04	2d	CN(CCS(=O)(=O)c1ccc2cc(Cl)ccc2c1)C(=O)C1CCN(c2ccncc2)CC1	IC50	'='	840.0	nM	6.08			UO_0000065	12.87	0.26	2.04	8.61	False	CHEMBL931789	Inhibition of human factor 10a	B	BAO_0000357	single protein format	Homo sapiens	None	None	None	None	CHEMBL244	Coagulation factor X	Homo sapiens	SINGLE PROTEIN	CHEMBL1142289	1	Scientific Literature	Bioorg. Med. Chem.	2008	None
CHEMBL265997		0	547.66	1	0.22	44	N=C(N)NCCCC(NC(=O)CN1CCN(S(=O)(=O)/C=C/c2ccccc2)CC1=O)C(=O)c1nccs1	IC50	'='	13.0	nM	7.89			UO_0000065	14.40	0.29	7.67	4.41	False	CHEMBL682015	In vitro inhibitory activity against factor Xa	B	BAO_0000357	single protein format	None	None	None	None	None	CHEMBL244	Coagulation factor X	Homo sapiens	SINGLE PROTEIN	CHEMBL1136598	1	Scientific Literature	Bioorg. Med. Chem. Lett.	2003	None
CHEMBL139561		0	547.66	2	5.49	22	COC(=O)C(Cc1cccc(C(=N)N)c1)C(/C=C/c1ccccc1)NC(=O)c1ccc(-c2cccc(OC)c2)cc1	IC50	'='	110.0	nM	6.96			UO_0000065	12.71	0.23	1.47	6.08	False	CHEMBL874700	Inhibitory activity against human Coagulation factor X	B	BAO_0000357	single protein format	None	None	None	None	None	CHEMBL244	Coagulation factor X	Homo sapiens	SINGLE PROTEIN	CHEMBL1131467	1	Scientific Literature	J. Med. Chem.	1998	None
CHEMBL357971		0	471.37	1	6.72	31	COc1cccc(C(=O)Nc2ccc(Cl)cc2)c1NC(=O)c1sc2ccccc2c1Cl	Ki	'='	22.0	nM	7.66			UO_0000065	16.25	0.34	0.94	11.36	False	CHEMBL857526	Inhibition constant against human factor Xa	B	BAO_0000357	single protein format	None	None	None	None	None	CHEMBL244	Coagulation factor X	Homo sapiens	SINGLE PROTEIN	CHEMBL1136562	1	Scientific Literature	Bioorg. Med. Chem. Lett.	2003	None
CHEMBL20391		0	461.93	1	5.07	33	Cc1cc(C(=O)Nc2ccc(C3=NCCN3C)cc2F)n(-c2ccc3cc(Cl)ccc3c2)n1	IC50	'='	8.0	nM	8.10			UO_0000065	17.53	0.34	3.03	12.95	False	CHEMBL659607	In vitro inhibitory activity against human coagulation factor X	B	BAO_0000357	single protein format	None	None	None	None	None	CHEMBL244	Coagulation factor X	Homo sapiens	SINGLE PROTEIN	CHEMBL1147598	1	Scientific Literature	Bioorg. Med. Chem. Lett.	2004	None
CHEMBL170353		0	390.46	1	5.63	37	CC(C)(C)c1ccc(C(=O)Nc2ccccc2C(=O)Nc2ccc(F)cc2)cc1	K ass	'='	110000.0	l M-1									False	CHEMBL657272	Binding affinity for coagulation factor X as apparent association constant (Kass) derived from protease inhibition kinetics.	B	BAO_0000357	single protein format	None	None	None	None	None	CHEMBL244	Coagulation factor X	Homo sapiens	SINGLE PROTEIN	CHEMBL1133124	1	Scientific Literature	J. Med. Chem.	2000	None
CHEMBL99691		0	477.52	0	3.74	22	C/C(=C(\F)C(=O)Nc1ccc(-c2ccccc2S(N)(=O)=O)cc1)c1cccc(C(=N)NC#N)c1	IC50	'='	253.0	nM	6.60			UO_0000065	13.81	0.26	2.86	4.43	False	CHEMBL885073	Inhibitory concentration to coagulation factor X	B	BAO_0000357	single protein format	None	None	None	None	None	CHEMBL244	Coagulation factor X	Homo sapiens	SINGLE PROTEIN	CHEMBL1136273	1	Scientific Literature	Bioorg. Med. Chem. Lett.	2003	None
CHEMBL322375		0	468.51	0	3.64	23	C/C(=C(\F)C(=O)Nc1ccc(-c2ccccc2S(N)(=O)=O)cc1)c1cccc(C(=N)NO)c1	IC50	'='	440.0	nM	6.36			UO_0000065	13.57	0.26	2.72	4.37	False	CHEMBL885073	Inhibitory concentration to coagulation factor X	B	BAO_0000357	single protein format	None	None	None	None	None	CHEMBL244	Coagulation factor X	Homo sapiens	SINGLE PROTEIN	CHEMBL1136273	1	Scientific Literature	Bioorg. Med. Chem. Lett.	2003	None
CHEMBL83370		0	371.34	0	4.24	29	Cc1c(F)c(Oc2cccc(O)c2)nc(Oc2cccc(C(=N)N)c2)c1F	Ki	'='	5000.0	nM	5.30			UO_0000065	14.28	0.27	1.06	5.23	False	CHEMBL663405	Inhibition of human Coagulation factor X was determined	B	BAO_0000357	single protein format	None	None	None	None	None	CHEMBL244	Coagulation factor X	Homo sapiens	SINGLE PROTEIN	CHEMBL1145939	1	Scientific Literature	J. Med. Chem.	2003	None
CHEMBL487306		0	515.04	1	3.95	3r	Cc1nc(C)n2c1CN(C1CCN(C(=O)CCS(=O)(=O)c3ccc4cc(Cl)ccc4c3)CC1)C2=O	IC50	'='	5.3	nM	8.28			UO_0000065	16.07	0.32	4.33	8.94	False	CHEMBL954028	Inhibition of human factor 10a	B	BAO_0000357	single protein format	Homo sapiens	None	None	None	None	CHEMBL244	Coagulation factor X	Homo sapiens	SINGLE PROTEIN	CHEMBL1150763	1	Scientific Literature	J. Med. Chem.	2008	None
CHEMBL541405		0	632.48	1	4.86	92	C[N+](C)(C)c1ccc(CNC(=O)c2cc3c(Br)cccc3n2Cc2cccc(C(=N)N)c2)cc1.O=C([O-])C(F)(F)F	Ki	'='	24.0	nM	7.62			UO_0000065	14.67	0.31	2.76	9.08	False	CHEMBL663407	Inhibition of Coagulation factor Xa	B	BAO_0000357	single protein format	None	None	None	None	None	CHEMBL244	Coagulation factor X	Homo sapiens	SINGLE PROTEIN	CHEMBL1135480	1	Scientific Literature	J. Med. Chem.	2002	None
CHEMBL403654		0	638.78	2	1.40	page 1573, R1C2	N=C(N)NCCC[C@@H](NS(=O)(=O)Cc1ccccc1)C(=O)NCC(=O)N[C@@H](Cc1c[nH]c2ccccc12)C(=O)c1nccs1	IC50	'='	39.0	nM	7.41			UO_0000065	11.60	0.23	6.01	3.49	False	CHEMBL948931	Inhibition of human factor 10a	B	BAO_0000357	single protein format	Homo sapiens	None	None	None	None	CHEMBL244	Coagulation factor X	Homo sapiens	SINGLE PROTEIN	CHEMBL1143211	1	Scientific Literature	Bioorg. Med. Chem.	2008	None
CHEMBL257867		0	656.79	2	0.16	40b	N=C(N)NCCC[C@H](NC(=O)[C@H](CC(N)=O)NC(=O)[C@@H](Cc1ccccc1)NS(=O)(=O)Cc1ccccc1)C(=O)c1nccs1	IC50	'='	2100.0	nM	5.68			UO_0000065	8.64	0.17	5.52	2.37	False	CHEMBL948931	Inhibition of human factor 10a	B	BAO_0000357	single protein format	Homo sapiens	None	None	None	None	CHEMBL244	Coagulation factor X	Homo sapiens	SINGLE PROTEIN	CHEMBL1143211	1	Scientific Literature	Bioorg. Med. Chem.	2008	None
CHEMBL272961		0	607.72	1	-0.32	39f	COC(=O)C[C@H]1C(=O)N(CC(=O)N[C@@H](CCCNC(=N)N)C(=O)c2nccs2)CCN1S(=O)(=O)Cc1ccccc1	IC50	'='	85.0	nM	7.07			UO_0000065	11.63	0.24	7.39	3.45	False	CHEMBL948931	Inhibition of human factor 10a	B	BAO_0000357	single protein format	Homo sapiens	None	None	None	None	CHEMBL244	Coagulation factor X	Homo sapiens	SINGLE PROTEIN	CHEMBL1143211	1	Scientific Literature	Bioorg. Med. Chem.	2008	None
CHEMBL308948		0	621.17	1	3.23	41b	N=C(N)NCCC[C@H](NC(=O)Cn1c(Cc2ccccc2)c(Cl)nc(NCCc2ccccc2)c1=O)C(=O)c1nccs1	IC50	'='	2900.0	nM	5.54			UO_0000065	8.91	0.18	2.31	3.30	False	CHEMBL948931	Inhibition of human factor 10a	B	BAO_0000357	single protein format	Homo sapiens	None	None	None	None	CHEMBL244	Coagulation factor X	Homo sapiens	SINGLE PROTEIN	CHEMBL1143211	1	Scientific Literature	Bioorg. Med. Chem.	2008	None
CHEMBL7651		0	546.57	2	0.87	79	N=C(N)c1cccc(C2=NOC(Cn3cnnn3)(C(=O)Nc3ccc(-c4ccccc4S(N)(=O)=O)cn3)C2)c1	Ki	'='	0.11	nM	9.96			UO_0000065	18.22	0.35	9.09	4.58	True	CHEMBL663266	Binding affinity towards human purified Coagulation factor Xa (FXa)	B	BAO_0000357	single protein format	None	None	None	None	None	CHEMBL244	Coagulation factor X	Homo sapiens	SINGLE PROTEIN	CHEMBL1132652	1	Scientific Literature	J. Med. Chem.	1999	None
CHEMBL355376		0	572.67	1	0.16	40	N=C(N)NCCCC(NC(=O)CN1CCN(S(=O)(=O)c2cccc3cccnc23)CC1=O)C(=O)c1nccs1	k_on	'='	2900000.0	M-1.s-1									False	CHEMBL660271	In vitro binding affinity towards factor Xa	B	BAO_0000357	single protein format	None	None	None	None	None	CHEMBL244	Coagulation factor X	Homo sapiens	SINGLE PROTEIN	CHEMBL1136598	1	Scientific Literature	Bioorg. Med. Chem. Lett.	2003	None
CHEMBL93796		0	422.51	0	2.20	4	N=C(N)c1cccc(CN2CC[C@H](NS(=O)(=O)c3ccc4ccccc4c3)C2=O)c1	Ki	'='	230.0	nM	6.64			UO_0000065	15.71	0.30	4.44	5.71	True	CHEMBL661582	Compound was evaluated for the inhibition of human Coagulation factor Xa	B	BAO_0000357	single protein format	None	None	None	None	None	CHEMBL244	Coagulation factor X	Homo sapiens	SINGLE PROTEIN	CHEMBL1132151	1	Scientific Literature	J. Med. Chem.	1999	None
CHEMBL378092		0	572.59	2	6.08	6e	Nc1noc2ccc(-n3nc(C(F)(F)F)c4c3C(=O)N(c3ccc(-c5ccccc5CN5CCCC5)cc3)CC4)cc12	Ki	'='	0.15	nM	9.82			UO_0000065	17.16	0.32	3.74	10.52	False	CHEMBL868637	Binding affinity to human F10a	B	BAO_0000357	single protein format	Homo sapiens	None	None	None	None	CHEMBL244	Coagulation factor X	Homo sapiens	SINGLE PROTEIN	CHEMBL1146858	1	Scientific Literature	Bioorg. Med. Chem. Lett.	2006	None
CHEMBL271316		0	573.12	1	3.80	rac-2a	CN1CCc2nc(C(=O)NC3CN(C(=O)OC(C)(C)C)CCC3NC(=O)c3cc4cc(Cl)ccc4[nH]3)sc2C1	IC50	'='	10.0	nM	8.00			UO_0000065	13.96	0.28	4.20	6.69	False	CHEMBL931901	Inhibition of human factor 10a	B	BAO_0000357	single protein format	Homo sapiens	None	None	None	None	CHEMBL244	Coagulation factor X	Homo sapiens	SINGLE PROTEIN	CHEMBL1143176	1	Scientific Literature	Bioorg. Med. Chem. Lett.	2008	None
CHEMBL366535		0	553.71	1	4.91	13e	COC(=O)C(C)CN(c1ccc2nc(C)n(Cc3ccc4ccc(C(=N)N)cc4c3)c2c1)C1CCN(C(C)=N)CC1	Ki	'='	1.1	nM	8.96			UO_0000065	16.18	0.30	4.05	7.21	False	CHEMBL661804	In vitro inhibitory activity against human Coagulation factor X	B	BAO_0000357	single protein format	None	None	None	None	None	CHEMBL244	Coagulation factor X	Homo sapiens	SINGLE PROTEIN	CHEMBL1133358	1	Scientific Literature	Bioorg. Med. Chem. Lett.	2000	None
CHEMBL358999		0	353.45	0	-1.06	66	CS(=O)(=O)N1CCN(C(=O)[C@@H](N)Cc2cccc(C(=N)N)c2)CC1	Ki	'='	1000000000000.0	nM		Outside typical range		UO_0000065					False	CHEMBL857787	Binding affinity towards Coagulation factor Xa	B	BAO_0000357	single protein format	None	None	None	None	None	CHEMBL244	Coagulation factor X	Homo sapiens	SINGLE PROTEIN	CHEMBL1132189	1	Scientific Literature	J. Med. Chem.	1999	None
CHEMBL271495		0	563.71	1	0.57	36	N=C(N)NCCC[C@H](NC(=O)CN1CCCC[C@@H](NS(=O)(=O)Cc2ccccc2)C1=O)C(=O)c1nccs1	IC50	'='	3.0	nM	8.52			UO_0000065	15.12	0.31	7.95	4.55	False	CHEMBL948931	Inhibition of human factor 10a	B	BAO_0000357	single protein format	Homo sapiens	None	None	None	None	CHEMBL244	Coagulation factor X	Homo sapiens	SINGLE PROTEIN	CHEMBL1143211	1	Scientific Literature	Bioorg. Med. Chem.	2008	None
CHEMBL420622		0	530.52	2	6.38	47	CSc1ccc(C(=O)NCC2CCN(c3ccncc3)CC2)cc1OCCc1ccc(Cl)cc1Cl	Ki	'='	28.0	nM	7.55			UO_0000065	14.24	0.29	1.17	13.87	True	CHEMBL662838	Inhibitory activity against human Coagulation factor X	B	BAO_0000357	single protein format	None	None	None	None	None	CHEMBL244	Coagulation factor X	Homo sapiens	SINGLE PROTEIN	CHEMBL1148260	1	Scientific Literature	Bioorg. Med. Chem. Lett.	2004	None
CHEMBL146609		0	486.34	1	6.62	24	O=C(Nc1ccc(Cl)cc1)c1cc([N+](=O)[O-])ccc1NC(=O)c1sc2ccccc2c1Cl	Ki	'>'	500.0	nM				UO_0000065					False	CHEMBL857526	Inhibition constant against human factor Xa	B	BAO_0000357	single protein format	None	None	None	None	None	CHEMBL244	Coagulation factor X	Homo sapiens	SINGLE PROTEIN	CHEMBL1136562	1	Scientific Literature	Bioorg. Med. Chem. Lett.	2003	None
CHEMBL290334		0	410.43	1	1.30	16	CC(NC(=O)CNC(=O)Nc1ccc(C(=N)N)cc1)c1ccc2c(c1)NC(=O)CO2	Ki	'>'	10000.0	nM				UO_0000065					False	CHEMBL660261	In vitro inhibitory activity against zymogen coagulation factor (fXa)	B	BAO_0000357	single protein format	None	None	None	None	None	CHEMBL244	Coagulation factor X	Homo sapiens	SINGLE PROTEIN	CHEMBL1144973	1	Scientific Literature	Bioorg. Med. Chem. Lett.	2003	None
CHEMBL281130		0	611.77	1	1.25	35d	O=C(CN1CCCCC(NS(=O)(=O)Cc2ccccc2)C1=O)N[C@@H](CC1CCNCC1)C(=O)C(=O)NCc1ccccc1	IC50	'='	5200.0	nM	5.28			UO_0000065	8.64	0.17	4.03	3.44	False	CHEMBL663505	Inhibitory activity against Coagulation factor X with respect to Argatroban	B	BAO_0000357	single protein format	None	None	None	None	None	CHEMBL244	Coagulation factor X	Homo sapiens	SINGLE PROTEIN	CHEMBL1131688	1	Scientific Literature	Bioorg. Med. Chem. Lett.	1999	None
CHEMBL327213		0	651.58	1	1.14	31(+/-)	COC(=O)CC1(C(=O)Nc2ncc(-c3ccccc3S(N)(=O)=O)cn2)CC(c2cccc(C(=N)N)c2)=NO1.O=C(O)C(F)(F)F	Ki	'='	4.3	nM	8.37			UO_0000065	15.56	0.30	7.23	3.93	False	CHEMBL663267	Binding affinity to purified human coagulation factor Xa (FXa)	B	BAO_0000357	single protein format	None	None	None	None	None	CHEMBL244	Coagulation factor X	Homo sapiens	SINGLE PROTEIN	CHEMBL1132311	1	Scientific Literature	J. Med. Chem.	1999	None
CHEMBL257207		0	472.01	0	3.74	rac-1	CN1CCc2nc(C(=O)NC3CCCCC3NC(=O)c3cc4cc(Cl)ccc4[nH]3)sc2C1	IC50	'='	41.0	nM	7.39			UO_0000065	15.65	0.32	3.65	8.20	False	CHEMBL931901	Inhibition of human factor 10a	B	BAO_0000357	single protein format	Homo sapiens	None	None	None	None	CHEMBL244	Coagulation factor X	Homo sapiens	SINGLE PROTEIN	CHEMBL1143176	1	Scientific Literature	Bioorg. Med. Chem. Lett.	2008	None
CHEMBL1184021		0	521.60	1	2.82	70	CCOCC1(C(=O)Nc2ccc(-c3ccccc3S(N)(=O)=O)cc2)CC(c2cccc(C(=N)N)c2)=NO1	Ki	'='	3.3	nM	8.48			UO_0000065	16.26	0.31	5.66	4.99	False	CHEMBL663266	Binding affinity towards human purified Coagulation factor Xa (FXa)	B	BAO_0000357	single protein format	None	None	None	None	None	CHEMBL244	Coagulation factor X	Homo sapiens	SINGLE PROTEIN	CHEMBL1132652	1	Scientific Literature	J. Med. Chem.	1999	None
CHEMBL149006		0	435.94	1	5.95	14	Cc1ccc(NC(=O)c2sc3ccccc3c2Cl)c(C(=O)Nc2ccc(N)cc2)c1	Ki	'='	280.0	nM	6.55			UO_0000065	15.03	0.30	0.60	7.78	False	CHEMBL857526	Inhibition constant against human factor Xa	B	BAO_0000357	single protein format	None	None	None	None	None	CHEMBL244	Coagulation factor X	Homo sapiens	SINGLE PROTEIN	CHEMBL1136562	1	Scientific Literature	Bioorg. Med. Chem. Lett.	2003	None
CHEMBL249440		0	513.06	1	3.93	(+/-) 5	O=C(C1CCN(c2ccncc2)CC1)N1CCC(CNS(=O)(=O)c2ccc3cc(Cl)ccc3c2)C1	IC50	'='	247.0	nM	6.61			UO_0000065	12.88	0.26	2.68	8.00	False	CHEMBL924015	Inhibition of F10a	B	BAO_0000357	single protein format	None	None	None	None	None	CHEMBL244	Coagulation factor X	Homo sapiens	SINGLE PROTEIN	CHEMBL1140480	1	Scientific Literature	Bioorg. Med. Chem. Lett.	2007	None
CHEMBL249631		0	489.04	0	3.39	(+/-) 11	O=C(C1CCN(c2ccncc2)CC1)N1CCC(CNS(=O)(=O)/C=C/c2ccc(Cl)cc2)C1	IC50	'='	493.0	nM	6.31			UO_0000065	12.90	0.26	2.92	7.63	False	CHEMBL924015	Inhibition of F10a	B	BAO_0000357	single protein format	None	None	None	None	None	CHEMBL244	Coagulation factor X	Homo sapiens	SINGLE PROTEIN	CHEMBL1140480	1	Scientific Literature	Bioorg. Med. Chem. Lett.	2007	None
CHEMBL123342		0	734.79	1	1.02	1g	N=C(N)N1CCC[C@H](NC(=O)CN2CCCC[C@H](NS(=O)(=O)Cc3ccccc3C(=O)OCC3CCCCC3)C2=O)C1O.O=C(O)C(F)(F)F	IC50	'='	627.0	nM	6.20			UO_0000065	9.99	0.20	5.18	3.18	False	CHEMBL661981	In vitro inhibitory activity was evaluated against Coagulation factor X	B	BAO_0000357	single protein format	None	None	None	None	None	CHEMBL244	Coagulation factor X	Homo sapiens	SINGLE PROTEIN	CHEMBL1130728	1	Scientific Literature	Bioorg. Med. Chem. Lett.	1998	None
CHEMBL398517		0	595.56	1	4.92	5	CS(=O)(=O)c1ccccc1-c1ccc2c(c1)C(=O)CCN2C(=O)c1cc(C(F)(F)F)nn1-c1ccc2onc(N)c2c1	Ki	'='	500.0	nM	6.30			UO_0000065	10.58	0.20	1.38	4.46	False	CHEMBL941667	Inhibition of human factor 10a	B	BAO_0000357	single protein format	Homo sapiens	None	None	None	None	CHEMBL244	Coagulation factor X	Homo sapiens	SINGLE PROTEIN	CHEMBL1140556	1	Scientific Literature	Bioorg. Med. Chem. Lett.	2007	None
CHEMBL251762		0	567.55	1	4.89	2	CS(=O)(=O)c1ccccc1-c1ccc2c(c1)CCN2C(=O)c1cc(C(F)(F)F)nn1-c1ccc2onc(N)c2c1	Ki	'='	1.5	nM	8.82			UO_0000065	15.55	0.30	3.93	7.10	False	CHEMBL941667	Inhibition of human factor 10a	B	BAO_0000357	single protein format	Homo sapiens	None	None	None	None	CHEMBL244	Coagulation factor X	Homo sapiens	SINGLE PROTEIN	CHEMBL1140556	1	Scientific Literature	Bioorg. Med. Chem. Lett.	2007	None
CHEMBL323642		0	574.66	2	-1.40	2m	N=C(N)N1CCC[C@H](NC(=O)CNC(=O)[C@@H](CCNC(=O)c2ccccn2)NS(=O)(=O)Cc2ccccc2)C1O	IC50	'='	20.5	nM	7.69			UO_0000065	13.38	0.26	9.09	3.50	False	CHEMBL681849	In vitro inhibition of human Factor Xa.	B	BAO_0000357	single protein format	None	None	None	None	None	CHEMBL244	Coagulation factor X	Homo sapiens	SINGLE PROTEIN	CHEMBL1131910	1	Scientific Literature	Bioorg. Med. Chem. Lett.	1999	None
CHEMBL94781		0	479.45	1	5.47	5f	COc1ccc(C(=O)NCC2CCN(C(C)C)CC2)cc1OCCc1ccc(Cl)cc1Cl	Ki	'='	650.0	nM	6.19			UO_0000065	12.90	0.26	0.72	12.18	True	CHEMBL662838	Inhibitory activity against human Coagulation factor X	B	BAO_0000357	single protein format	None	None	None	None	None	CHEMBL244	Coagulation factor X	Homo sapiens	SINGLE PROTEIN	CHEMBL1148260	1	Scientific Literature	Bioorg. Med. Chem. Lett.	2004	None
CHEMBL125499		0	498.97	1	5.02	9w	O=C(CCc1ccc2[nH]c(-c3ccc(Cl)s3)nc2c1)Nc1ccc(N2CCOCC2=O)cc1F	IC50	'='	5.9	nM	8.23			UO_0000065	16.49	0.33	3.21	9.42	True	CHEMBL662329	Binding affinity of the compoumd to human coagulation factor Xa	B	BAO_0000357	single protein format	None	None	None	None	None	CHEMBL244	Coagulation factor X	Homo sapiens	SINGLE PROTEIN	CHEMBL1146806	1	Scientific Literature	Bioorg. Med. Chem. Lett.	2004	None
CHEMBL171120		0	510.65	1	3.58	14b	CC(=N)N1CCC(N(CC(N)=O)c2ccc3c(c2)nc(C)n3Cc2ccc3ccc(C(=N)N)cc3c2)CC1	Ki						Not Determined						False	CHEMBL661805	The compound was tested in vitro for inhibitory activity against human Coagulation factor X; ND is not determined	B	BAO_0000357	single protein format	None	None	None	None	None	CHEMBL244	Coagulation factor X	Homo sapiens	SINGLE PROTEIN	CHEMBL1133358	1	Scientific Literature	Bioorg. Med. Chem. Lett.	2000	None
CHEMBL123150		0	496.98	0	4.63	9p	Cc1cc(NC(=O)COc2ccc3[nH]c(-c4ccc(Cl)s4)nc3c2)ccc1N1CCOCC1=O	IC50	'='	20.0	nM	7.70			UO_0000065	15.49	0.31	3.07	7.97	False	CHEMBL662329	Binding affinity of the compoumd to human coagulation factor Xa	B	BAO_0000357	single protein format	None	None	None	None	None	CHEMBL244	Coagulation factor X	Homo sapiens	SINGLE PROTEIN	CHEMBL1146806	1	Scientific Literature	Bioorg. Med. Chem. Lett.	2004	None
CHEMBL54237		0	455.37	1	7.02	4	Cc1ccc(NC(=O)c2sc3ccccc3c2Cl)c(C(=O)Nc2ccc(Cl)cc2)c1	Ki	'='	0.32	nM	9.49			UO_0000065	20.85	0.43	2.47	16.31	True	CHEMBL857526	Inhibition constant against human factor Xa	B	BAO_0000357	single protein format	None	None	None	None	None	CHEMBL244	Coagulation factor X	Homo sapiens	SINGLE PROTEIN	CHEMBL1136562	1	Scientific Literature	Bioorg. Med. Chem. Lett.	2003	None
CHEMBL173878		0	533.42	2	5.54	32a	N=C(N)NCc1ccccc1-c1ccc(C(=O)Nc2ccc(Cl)cc2C(=O)Nc2ccc(Cl)cn2)cc1	IC50	'='	1.2	nM	8.92			UO_0000065	16.72	0.33	3.38	6.71	False	CHEMBL661984	Inhibitory concentration against coagulation factor Xa.	B	BAO_0000357	single protein format	None	None	None	None	None	CHEMBL244	Coagulation factor X	Homo sapiens	SINGLE PROTEIN	CHEMBL1147577	1	Scientific Literature	Bioorg. Med. Chem. Lett.	2004	None
CHEMBL328298		0	621.59	1	2.43	44	COCC1(C(=O)Nc2ccc(-c3ccccc3S(N)(=O)=O)cc2)CC(c2cccc(C(=N)N)c2)=NO1.O=C(O)C(F)(F)F	Ki	'='	3.4	nM	8.47			UO_0000065	16.68	0.32	6.04	4.98	False	CHEMBL663266	Binding affinity towards human purified Coagulation factor Xa (FXa)	B	BAO_0000357	single protein format	None	None	None	None	None	CHEMBL244	Coagulation factor X	Homo sapiens	SINGLE PROTEIN	CHEMBL1132652	1	Scientific Literature	J. Med. Chem.	1999	None
CHEMBL355573		0	477.35	1	6.14	17b	Nc1cccc(-c2ccc(C(=O)Nc3ccc(Cl)cc3C(=O)Nc3ccc(Cl)cn3)cc2)c1	IC50	'='	1.9	nM	8.72			UO_0000065	18.27	0.36	2.58	8.98	False	CHEMBL661984	Inhibitory concentration against coagulation factor Xa.	B	BAO_0000357	single protein format	None	None	None	None	None	CHEMBL244	Coagulation factor X	Homo sapiens	SINGLE PROTEIN	CHEMBL1147577	1	Scientific Literature	Bioorg. Med. Chem. Lett.	2004	None
CHEMBL303970		0	400.44	0	4.26	8q	COc1c(O)c(C(=O)Nc2ccc(NC(=N)N)cc2)cc2cc3ccccc3cc12	Ki	'='	13000.0	nM	4.89			UO_0000065	12.20	0.22	0.63	4.06	False	CHEMBL660267	Inhibition of coagulation factor X	B	BAO_0000357	single protein format	None	None	None	None	None	CHEMBL244	Coagulation factor X	Homo sapiens	SINGLE PROTEIN	CHEMBL1135196	1	Scientific Literature	Bioorg. Med. Chem. Lett.	2002	None
CHEMBL163338		0	737.76	2	-1.83	8	COC(=O)c1cccc(CS(=O)(=O)N[C@H](CC2CCN(C(=N)N)CC2)C(=O)NCC(=O)N[C@H]2CCCN(C(=N)N)C2O)c1.O=C(O)C(F)(F)F	IC50	'='	2.2	nM	8.66			UO_0000065	13.88	0.27	10.49	3.37	False	CHEMBL659606	In vitro inhibition of human Coagulation factor X.	B	BAO_0000357	single protein format	None	None	None	None	None	CHEMBL244	Coagulation factor X	Homo sapiens	SINGLE PROTEIN	CHEMBL1133331	1	Scientific Literature	Bioorg. Med. Chem. Lett.	2000	None
CHEMBL212165		0	463.99	0	2.77	35	C[C@H](C(=O)N1CCCCC1)N1CC[C@@H](NS(=O)(=O)c2ccc3cc(Cl)ccc3c2)C1=O	Ki	'='	40.0	nM	7.40			UO_0000065	15.94	0.33	4.63	8.52	False	CHEMBL862916	Inhibition of F10a	B	BAO_0000357	single protein format	Homo sapiens	None	None	None	None	CHEMBL244	Coagulation factor X	Homo sapiens	SINGLE PROTEIN	CHEMBL1138925	1	Scientific Literature	Bioorg. Med. Chem. Lett.	2006	None
CHEMBL438066		0	536.05	1	2.31	28	CCC(=O)CN([C@H]1CCN([C@@H](C)C(=O)N2CCOCC2)C1=O)S(=O)(=O)c1ccc2cc(Cl)ccc2c1	Ki	'='	1.0	nM	9.00			UO_0000065	16.79	0.34	6.69	8.63	False	CHEMBL862916	Inhibition of F10a	B	BAO_0000357	single protein format	Homo sapiens	None	None	None	None	CHEMBL244	Coagulation factor X	Homo sapiens	SINGLE PROTEIN	CHEMBL1138925	1	Scientific Literature	Bioorg. Med. Chem. Lett.	2006	None
CHEMBL209816		0	478.01	0	3.12	6	C[C@@H](C(=O)N1CCCCC1)N1CC[C@H](N(C)S(=O)(=O)c2ccc3cc(Cl)ccc3c2)C1=O	Ki	'='	2.0	nM	8.70			UO_0000065	18.20	0.37	5.58	11.15	False	CHEMBL862916	Inhibition of F10a	B	BAO_0000357	single protein format	Homo sapiens	None	None	None	None	CHEMBL244	Coagulation factor X	Homo sapiens	SINGLE PROTEIN	CHEMBL1138925	1	Scientific Literature	Bioorg. Med. Chem. Lett.	2006	None
CHEMBL3217281		0	2095.22	None	None	2	O=S(=O)([O-])OC[C@@H]1O[C@H](O[C@@H]2[C@H](O[C@@H]3[C@H](COS(=O)(=O)[O-])O[C@H](O[C@H]4O[C@@H](COS(=O)(=O)[O-])[C@H](OS(=O)(=O)[O-])[C@H](OS(=O)(=O)[O-])[C@@H]4OS(=O)(=O)[O-])[C@@H](OS(=O)(=O)[O-])[C@H]3OS(=O)(=O)[O-])O[C@@H](COS(=O)(=O)[O-])[C@@H](OS(=O)(=O)[O-])[C@@H]2OS(=O)(=O)[O-])[C@@H](OS(=O)(=O)[O-])[C@@H](OS(=O)(=O)[O-])[C@H]1OS(=O)(=O)[O-].[Na+].[Na+].[Na+].[Na+].[Na+].[Na+].[Na+].[Na+].…	IC50	'>'	1000.0	ug.mL-1		Outside typical range		UO_0000274					False	CHEMBL661676	Anticoagulant activity when interacted with Coagulation factor X	B	BAO_0000357	single protein format	None	None	None	None	None	CHEMBL244	Coagulation factor X	Homo sapiens	SINGLE PROTEIN	CHEMBL1150528	1	Scientific Literature	Bioorg. Med. Chem. Lett.	1995	None
CHEMBL211123		0	573.66	2	4.19	43c	COc1ccc(-n2nc(Cn3ncnn3)c3nc(C)n(-c4ccc(-c5ccccc5CN5CCCC5)cc4)c(=O)c32)cc1	Ki	'='	1.9	nM	8.72			UO_0000065	15.20	0.28	4.53	8.02	False	CHEMBL863573	Binding affinity to human f10a	B	BAO_0000357	single protein format	Homo sapiens	None	None	None	None	CHEMBL244	Coagulation factor X	Homo sapiens	SINGLE PROTEIN	CHEMBL1138952	1	Scientific Literature	Bioorg. Med. Chem. Lett.	2006	None
CHEMBL121575		0	449.54	0	2.11	3d	N=C(N)c1cccc(CN2CC[C@H](NS(=O)(=O)c3ccc(-c4ccccn4)cc3)C2=O)c1	Ki	'='	150.0	nM	6.82			UO_0000065	15.18	0.29	4.71	5.28	False	CHEMBL875883	Inhibition of human coagulation factor Xa	B	BAO_0000357	single protein format	None	None	None	None	None	CHEMBL244	Coagulation factor X	Homo sapiens	SINGLE PROTEIN	CHEMBL1132374	1	Scientific Literature	J. Med. Chem.	1999	None
CHEMBL130378		0	422.53	0	2.94	1v	N=C(N)c1cccc(C2Oc3ccccc3N(CCCCCN3CCOCC3)C2=O)c1	IC50	'='	240.0	nM	6.62			UO_0000065	15.67	0.29	3.68	7.20	False	CHEMBL661678	In vitro inhibition of coagulation factor Xa.	B	BAO_0000357	single protein format	None	None	None	None	None	CHEMBL244	Coagulation factor X	Homo sapiens	SINGLE PROTEIN	CHEMBL1133480	1	Scientific Literature	J. Med. Chem.	2000	None
CHEMBL350650		0	549.68	1	0.18	3a	N=C(N)NCCC[C@@H](NC(=O)CN1CCC[C@H](NS(=O)(=O)Cc2ccccc2)C1=O)C(=O)c1nccs1	IC50	'='	29.0	nM	7.54			UO_0000065	13.71	0.28	7.36	4.02	False	CHEMBL682015	In vitro inhibitory activity against factor Xa	B	BAO_0000357	single protein format	None	None	None	None	None	CHEMBL244	Coagulation factor X	Homo sapiens	SINGLE PROTEIN	CHEMBL1136598	1	Scientific Literature	Bioorg. Med. Chem. Lett.	2003	None
CHEMBL163586		0	414.51	0	3.19	19	N=C(N)c1cccc(C(=O)N[C@@H](C(=O)NCCCc2ccccc2)c2ccccc2)c1	Ki	'='	145.0	nM	6.84			UO_0000065	16.50	0.30	3.65	6.33	False	CHEMBL663265	Binding affinity against human coagulation factor Xa	B	BAO_0000357	single protein format	None	None	None	None	None	CHEMBL244	Coagulation factor X	Homo sapiens	SINGLE PROTEIN	CHEMBL1134227	1	Scientific Literature	Bioorg. Med. Chem. Lett.	2001	None
CHEMBL279091		0	578.65	1	4.44	44	Cc1cc(C(=O)Nc2ccc(-c3ccccc3S(N)(=O)=O)cc2F)n(-c2cc3ccccc3cc2S(C)(=O)=O)n1	Ki	'='	1.1	nM	8.96			UO_0000065	15.48	0.31	4.52	6.34	False	CHEMBL662445	Binding affinity against Coagulation factor X	B	BAO_0000357	single protein format	None	None	None	None	None	CHEMBL244	Coagulation factor X	Homo sapiens	SINGLE PROTEIN	CHEMBL1149220	1	Scientific Literature	Bioorg. Med. Chem. Lett.	2004	None
CHEMBL283553		0	411.31	None	None	1	CN(CC(=O)N[C@@H](CCCCN)B(O)O)C(=O)c1ccccc1Cc1ccccc1	Ki	'='	100.0	nM	7.00			UO_0000065	17.02	None	None	None	False	CHEMBL875896	Inhibition of Coagulation factor X	B	BAO_0000357	single protein format	None	None	None	None	None	CHEMBL244	Coagulation factor X	Homo sapiens	SINGLE PROTEIN	CHEMBL1132908	1	Scientific Literature	Bioorg. Med. Chem. Lett.	2000	None
CHEMBL310235		0	640.63	2	2.24	1a	C[C@H](NC(=O)[C@@H](CO)NC(=O)OCc1ccccc1)C(=O)NC(CCN=C(N)N)P(=O)(Oc1ccccc1)Oc1ccccc1	Inhibition	'='	6.0	%				UO_0000187					False	CHEMBL663264	Inhibitory activity against Coagulation factor Xa at a concentration of 250 uM	B	BAO_0000357	single protein format	None	None	None	None	None	CHEMBL244	Coagulation factor X	Homo sapiens	SINGLE PROTEIN	CHEMBL1137073	1	Scientific Literature	J. Med. Chem.	2004	None
CHEMBL236255		0	522.05	2	5.35	37	NCCCOc1cc(N2CCCCCC2)ccc1C(=O)Nc1ccccc1C(=O)Nc1ccc(Cl)cn1	Kapp	'='	130.0	10^6L/mol									False	CHEMBL897853	Inhibition of human factor 10a	B	BAO_0000357	single protein format	Homo sapiens	None	None	None	None	CHEMBL244	Coagulation factor X	Homo sapiens	SINGLE PROTEIN	CHEMBL1149664	1	Scientific Literature	Bioorg. Med. Chem. Lett.	2007	None
CHEMBL391291		0	509.99	1	3.80	33	NCCCOc1cc(N2CCOCC2)ccc1C(=O)Nc1ccccc1C(=O)Nc1ccc(Cl)cn1	Kapp	'='	516.0	10^6L/mol									False	CHEMBL897853	Inhibition of human factor 10a	B	BAO_0000357	single protein format	Homo sapiens	None	None	None	None	CHEMBL244	Coagulation factor X	Homo sapiens	SINGLE PROTEIN	CHEMBL1149664	1	Scientific Literature	Bioorg. Med. Chem. Lett.	2007	None
CHEMBL237491		0	644.15	2	7.75	25	CC(C)(C)c1ccc(C(=O)Nc2ccccc2C(=O)Nc2ccc(Cl)cn2)c(OC2CCN(C(=O)Nc3ccccc3F)CC2)c1	Kapp	'='	307.0	10^6L/mol									False	CHEMBL897853	Inhibition of human factor 10a	B	BAO_0000357	single protein format	Homo sapiens	None	None	None	None	CHEMBL244	Coagulation factor X	Homo sapiens	SINGLE PROTEIN	CHEMBL1149664	1	Scientific Literature	Bioorg. Med. Chem. Lett.	2007	None
CHEMBL391407		0	641.17	2	7.28	20	CC(C)(C)c1ccc(C(=O)Nc2ccccc2C(=O)Nc2ccc(Cl)cn2)c(OC2CCN(Cc3ccccc3C(=O)O)CC2)c1	Kapp	'='	1160.0	10^6L/mol									False	CHEMBL897853	Inhibition of human factor 10a	B	BAO_0000357	single protein format	Homo sapiens	None	None	None	None	CHEMBL244	Coagulation factor X	Homo sapiens	SINGLE PROTEIN	CHEMBL1149664	1	Scientific Literature	Bioorg. Med. Chem. Lett.	2007	None
CHEMBL236849		0	597.16	2	7.58	19	CC(C)(C)c1ccc(C(=O)Nc2ccccc2C(=O)Nc2ccc(Cl)cn2)c(OC2CCN(Cc3ccccc3)CC2)c1	Kapp	'='	488.0	10^6L/mol									False	CHEMBL897853	Inhibition of human factor 10a	B	BAO_0000357	single protein format	Homo sapiens	None	None	None	None	CHEMBL244	Coagulation factor X	Homo sapiens	SINGLE PROTEIN	CHEMBL1149664	1	Scientific Literature	Bioorg. Med. Chem. Lett.	2007	None
CHEMBL236032		0	549.12	2	6.79	13	CC(C)N1CCC(Oc2cc(C(C)(C)C)ccc2C(=O)Nc2ccccc2C(=O)Nc2ccc(Cl)cn2)CC1	Kapp	'='	3440.0	10^6L/mol									False	CHEMBL897853	Inhibition of human factor 10a	B	BAO_0000357	single protein format	Homo sapiens	None	None	None	None	CHEMBL244	Coagulation factor X	Homo sapiens	SINGLE PROTEIN	CHEMBL1149664	1	Scientific Literature	Bioorg. Med. Chem. Lett.	2007	None
CHEMBL237275		0	609.17	2	7.47	7e	CC(C)(CNC(=O)OC(C)(C)C)COc1cc(C(C)(C)C)ccc1C(=O)Nc1ccccc1C(=O)Nc1ccc(Cl)cn1	Kapp	'='	2.9	10^6L/mol									False	CHEMBL897853	Inhibition of human factor 10a	B	BAO_0000357	single protein format	Homo sapiens	None	None	None	None	CHEMBL244	Coagulation factor X	Homo sapiens	SINGLE PROTEIN	CHEMBL1149664	1	Scientific Literature	Bioorg. Med. Chem. Lett.	2007	None
CHEMBL92909		0	622.58	1	1.83	65	COCC1(C(=O)Nc2ccc(-c3ccccc3S(N)(=O)=O)cn2)CC(c2cccc(C(=N)N)c2)=NO1.O=C(O)C(F)(F)F	Ki	'='	2.5	nM	8.60			UO_0000065	16.91	0.33	6.77	4.70	False	CHEMBL663266	Binding affinity towards human purified Coagulation factor Xa (FXa)	B	BAO_0000357	single protein format	None	None	None	None	None	CHEMBL244	Coagulation factor X	Homo sapiens	SINGLE PROTEIN	CHEMBL1132652	1	Scientific Literature	J. Med. Chem.	1999	None
CHEMBL83370		0	371.34	0	4.24	4qq	Cc1c(F)c(Oc2cccc(O)c2)nc(Oc2cccc(C(=N)N)c2)c1F	Ki	'='	5000.0	nM	5.30			UO_0000065	14.28	0.27	1.06	5.23	True	CHEMBL663411	Inhibitory constant against human coagulation factor Xa (fXa)	B	BAO_0000357	single protein format	None	None	None	None	None	CHEMBL244	Coagulation factor X	Homo sapiens	SINGLE PROTEIN	CHEMBL1135740	1	Scientific Literature	J. Med. Chem.	2002	None
CHEMBL307201		0	667.57	1	2.77	10a	N=C(N)c1cccc(CNC(=O)c2cc3cc(N)ccc3n2Cc2cccc(C(=N)N)c2)c1.O=C(O)C(F)(F)F.O=C(O)C(F)(F)F	Ki	'='	84.0	nM	7.08			UO_0000065	16.10	0.29	4.31	4.43	False	CHEMBL846420	Inhibitory activity against serine protease factor Xa (fXa) was determined	B	BAO_0000357	single protein format	None	None	None	None	None	CHEMBL244	Coagulation factor X	Homo sapiens	SINGLE PROTEIN	CHEMBL1133787	1	Scientific Literature	Bioorg. Med. Chem. Lett.	2001	None
CHEMBL432391		0	468.96	0	4.54	13	O=C(NCC1CCN(c2ccncc2)CC1)c1ccc(F)c(OCCc2ccc(Cl)cn2)c1	Ki	'='	37.0	nM	7.43			UO_0000065	15.85	0.31	2.89	11.03	True	CHEMBL662838	Inhibitory activity against human Coagulation factor X	B	BAO_0000357	single protein format	None	None	None	None	None	CHEMBL244	Coagulation factor X	Homo sapiens	SINGLE PROTEIN	CHEMBL1148260	1	Scientific Literature	Bioorg. Med. Chem. Lett.	2004	None
CHEMBL17715		0	454.58	0	0.54	21	N=C(N)N1CCC(CNC(=O)[C@@H]2CC[C@H]3CN(C(=O)CCc4ccccc4)CC(=O)N32)CC1	Ki	'='	180.0	nM	6.75			UO_0000065	14.84	0.28	6.20	5.49	False	CHEMBL815655	Inhibition of amidolytic activity of thrombin	B	BAO_0000357	single protein format	None	None	None	None	None	CHEMBL244	Coagulation factor X	Homo sapiens	SINGLE PROTEIN	CHEMBL1135284	1	Scientific Literature	Bioorg. Med. Chem. Lett.	2002	None
CHEMBL61951		0	467.53	0	3.28	1	CNC(=N)c1cccc(/C(C)=C(/F)C(=O)Nc2ccc(-c3ccncc3S(N)(=O)=O)cc2)c1	IC50	'='	1.0	nM	9.00			UO_0000065	19.25	0.37	5.72	6.52	False	CHEMBL663499	Concentration required for inhibition of Coagulation factor X	B	BAO_0000357	single protein format	None	None	None	None	None	CHEMBL244	Coagulation factor X	Homo sapiens	SINGLE PROTEIN	CHEMBL1134849	1	Scientific Literature	Bioorg. Med. Chem. Lett.	2002	None
CHEMBL393814		0	429.93	0	3.49	1d	CC(C)(CNC(=O)c1ccc(Cl)s1)NC(=O)c1ccc(-n2ccccc2=O)cc1	Ki	'='	2.5	nM	8.60			UO_0000065	20.01	0.41	5.11	10.73	False	CHEMBL898074	Inhibition of human factor 10a	B	BAO_0000357	single protein format	Homo sapiens	None	None	None	None	CHEMBL244	Coagulation factor X	Homo sapiens	SINGLE PROTEIN	CHEMBL1149575	1	Scientific Literature	Bioorg. Med. Chem. Lett.	2007	None
CHEMBL233806		0	455.97	0	4.02	trans-(+/-) 6	O=C(N[C@H]1CCCC[C@@H]1NC(=O)c1ccc(Cl)s1)c1ccc(-n2ccccc2=O)cc1	Ki	'='	23.0	nM	7.64			UO_0000065	16.75	0.34	3.62	9.52	False	CHEMBL898074	Inhibition of human factor 10a	B	BAO_0000357	single protein format	Homo sapiens	None	None	None	None	CHEMBL244	Coagulation factor X	Homo sapiens	SINGLE PROTEIN	CHEMBL1149575	1	Scientific Literature	Bioorg. Med. Chem. Lett.	2007	None
CHEMBL232530		0	435.91	0	3.57	23	O=C(N[C@H]1CCC[C@H]1NC(=O)c1ccccc1Cl)c1ccc(-n2ccccc2=O)cc1	Ki	'='	2610.0	nM	5.58			UO_0000065	12.81	0.25	2.01	6.96	False	CHEMBL898074	Inhibition of human factor 10a	B	BAO_0000357	single protein format	Homo sapiens	None	None	None	None	CHEMBL244	Coagulation factor X	Homo sapiens	SINGLE PROTEIN	CHEMBL1149575	1	Scientific Literature	Bioorg. Med. Chem. Lett.	2007	None
CHEMBL232109		0	492.00	0	4.79	15	O=C(N[C@H]1CCC[C@H]1NC(=O)c1cc2cc(Cl)ccc2s1)c1ccc(-n2ccccc2=O)cc1	Ki	'='	288.0	nM	6.54			UO_0000065	13.29	0.26	1.75	8.16	False	CHEMBL898074	Inhibition of human factor 10a	B	BAO_0000357	single protein format	Homo sapiens	None	None	None	None	CHEMBL244	Coagulation factor X	Homo sapiens	SINGLE PROTEIN	CHEMBL1149575	1	Scientific Literature	Bioorg. Med. Chem. Lett.	2007	None
CHEMBL233131		0	488.98	0	4.44	33	O=C(N[C@H]1CCCC[C@H]1NC(=O)c1cc2ccc(Cl)cc2[nH]1)c1ccc(-n2ccccc2=O)cc1	Ki	'='	14.0	nM	7.85			UO_0000065	16.06	0.31	3.41	8.18	False	CHEMBL898074	Inhibition of human factor 10a	B	BAO_0000357	single protein format	Homo sapiens	None	None	None	None	CHEMBL244	Coagulation factor X	Homo sapiens	SINGLE PROTEIN	CHEMBL1149575	1	Scientific Literature	Bioorg. Med. Chem. Lett.	2007	None
CHEMBL233542		0	455.97	0	4.02	37	O=C(N[C@H]1CCCC[C@H]1NC(=O)c1ccc(Cl)s1)c1ccc(-n2ccccc2=O)cc1	Ki	'='	1.8	nM	8.74			UO_0000065	19.18	0.39	4.72	10.90	False	CHEMBL898074	Inhibition of human factor 10a	B	BAO_0000357	single protein format	Homo sapiens	None	None	None	None	CHEMBL244	Coagulation factor X	Homo sapiens	SINGLE PROTEIN	CHEMBL1149575	1	Scientific Literature	Bioorg. Med. Chem. Lett.	2007	None
CHEMBL399593		0	445.97	0	4.00	40	O=C(N[C@H]1CCC[C@H]1NC(=O)c1ccc(Cl)s1)c1ccc(N2CCCCC2=O)cc1	Ki	'='	1.5	nM	8.82			UO_0000065	19.79	0.40	4.82	11.24	False	CHEMBL898074	Inhibition of human factor 10a	B	BAO_0000357	single protein format	Homo sapiens	None	None	None	None	CHEMBL244	Coagulation factor X	Homo sapiens	SINGLE PROTEIN	CHEMBL1149575	1	Scientific Literature	Bioorg. Med. Chem. Lett.	2007	None
CHEMBL232969		0	427.96	0	3.99	59	O=C(N[C@H]1CCC[C@H]1NCc1ccc(Cl)s1)c1ccc(-n2ccccc2=O)cc1	Ki	'='	82.0	nM	7.09			UO_0000065	16.56	0.33	3.10	11.22	False	CHEMBL898074	Inhibition of human factor 10a	B	BAO_0000357	single protein format	Homo sapiens	None	None	None	None	CHEMBL244	Coagulation factor X	Homo sapiens	SINGLE PROTEIN	CHEMBL1149575	1	Scientific Literature	Bioorg. Med. Chem. Lett.	2007	None
CHEMBL440969		0	450.93	0	3.96	57	O=C(Nc1ccc(Cl)cc1)N[C@@H]1CCC[C@@H]1NC(=O)c1ccc(-n2ccccc2=O)cc1	Ki	'='	10.0	nM	8.00			UO_0000065	17.74	0.34	4.04	8.67	False	CHEMBL898074	Inhibition of human factor 10a	B	BAO_0000357	single protein format	Homo sapiens	None	None	None	None	CHEMBL244	Coagulation factor X	Homo sapiens	SINGLE PROTEIN	CHEMBL1149575	1	Scientific Literature	Bioorg. Med. Chem. Lett.	2007	None
CHEMBL277949		0	513.02	2	7.11	34	Cc1cc(C(=O)Nc2ccc(-c3ccccc3CN(C)C)cc2F)n(-c2ccc3cc(Cl)ccc3c2)n1	Activity	'='	1.7	uM				UO_0000064					False	CHEMBL698576	In vitro anticoagulant potency measured in human plasma by thrombin generation (TG) assay expressed as 2 x TG	F	BAO_0000366	cell-free format	None	CHEMBL3559721	Plasma	None	None	CHEMBL244	Coagulation factor X	Homo sapiens	SINGLE PROTEIN	CHEMBL1149220	1	Scientific Literature	Bioorg. Med. Chem. Lett.	2004	None
CHEMBL242929		0	576.74	1	4.41	10l	CS(=O)(=O)N(Cc1ccc2ccc(C(=N)N)cc2c1)C1CCN(S(=O)(=O)c2cccc(-c3ccccc3)c2)CC1	IC50	'='	200.0	nM	6.70			UO_0000065	11.62	0.23	2.29	5.38	False	CHEMBL892965	Inhibition of human factor 10a	B	BAO_0000357	single protein format	Homo sapiens	None	None	None	None	CHEMBL244	Coagulation factor X	Homo sapiens	SINGLE PROTEIN	CHEMBL1147967	1	Scientific Literature	Bioorg. Med. Chem.	2007	None
CHEMBL174005		0	456.93	1	5.37	16	NCc1ccccc1-c1ccc(C(=O)Nc2ccccc2C(=O)Nc2ccc(Cl)cn2)cc1	IC50	'='	67.0	nM	7.17			UO_0000065	15.70	0.30	1.80	7.39	False	CHEMBL661984	Inhibitory concentration against coagulation factor Xa.	B	BAO_0000357	single protein format	None	None	None	None	None	CHEMBL244	Coagulation factor X	Homo sapiens	SINGLE PROTEIN	CHEMBL1147577	1	Scientific Literature	Bioorg. Med. Chem. Lett.	2004	None
CHEMBL64620		0	478.52	1	5.09	26	C/C(=C(\F)C(=O)Nc1ccc(-c2ccncc2[S+](C)[O-])cc1F)c1ccc2ccnc(N)c2c1	IC50	'='	1500.0	nM	5.82			UO_0000065	12.17	0.23	0.73	5.94	False	CHEMBL663499	Concentration required for inhibition of Coagulation factor X	B	BAO_0000357	single protein format	None	None	None	None	None	CHEMBL244	Coagulation factor X	Homo sapiens	SINGLE PROTEIN	CHEMBL1134849	1	Scientific Literature	Bioorg. Med. Chem. Lett.	2002	None
CHEMBL303526		0	477.52	0	3.87	15	C/C(=C(/F)C(=O)Nc1ccc(-c2ccccc2S(N)(=O)=O)cc1)c1ccc2ncnc(N)c2c1	IC50	'='	270.0	nM	6.57			UO_0000065	13.76	0.26	2.70	4.66	False	CHEMBL663499	Concentration required for inhibition of Coagulation factor X	B	BAO_0000357	single protein format	None	None	None	None	None	CHEMBL244	Coagulation factor X	Homo sapiens	SINGLE PROTEIN	CHEMBL1134849	1	Scientific Literature	Bioorg. Med. Chem. Lett.	2002	None
CHEMBL38927		0	466.56	0	-1.11	1	N=C(N)N1CCC[C@H](NC(=O)CN2CCC[C@H](NS(=O)(=O)Cc3ccccc3)C2=O)C1O	IC50	'>'	2500.0	nM				UO_0000065					True	CHEMBL659601	In vitro inhibitory concentration required to inhibit Coagulation factor X by 50%	B	BAO_0000357	single protein format	None	None	None	None	None	CHEMBL244	Coagulation factor X	Homo sapiens	SINGLE PROTEIN	CHEMBL1129832	1	Scientific Literature	Bioorg. Med. Chem. Lett.	1997	None
CHEMBL108458		0	469.57	0	1.51	19	Cc1ccc(NS(=O)(=O)Cc2ccccc2)c(=O)n1CC(=O)NC1CCc2nn(C)cc2C1	Ki	'='	90200.0	nM	4.04			UO_0000065	8.61	0.17	2.53	3.51	False	CHEMBL660264	Inhibitory activity against coagulation factor X	B	BAO_0000357	single protein format	None	None	None	None	None	CHEMBL244	Coagulation factor X	Homo sapiens	SINGLE PROTEIN	CHEMBL1136225	1	Scientific Literature	Bioorg. Med. Chem. Lett.	2003	None
CHEMBL2303814		0	1527.38	None	None	17	CO[C@H]1O[C@@H](COS(=O)(=O)O)[C@@H](O[C@@H]2O[C@@H](C(=O)O)[C@H](O[C@H]3O[C@@H](COS(=O)(=O)O)[C@@H](O[C@@H]4O[C@@H](C(=O)O)[C@@H](C[C@H]5O[C@@H](COS(=O)(=O)O)[C@@H](OC)[C@H](OC)[C@@H]5OC)[C@H](OC)[C@@H]4OC)[C@H](OS(=O)(=O)O)[C@@H]3OS(=O)(=O)O)[C@H](OC)[C@H]2OC)[C@H](OS(=O)(=O)O)[C@@H]1OS(=O)(=O)O	Anti-Factor Xa activity	'='	880.0	mg				UO_0000022					False	CHEMBL682014	Anti-factor Xa activity by amidolytic method.	B	BAO_0000357	single protein format	None	None	None	None	None	CHEMBL244	Coagulation factor X	Homo sapiens	SINGLE PROTEIN	CHEMBL1130453	1	Scientific Literature	Bioorg. Med. Chem. Lett.	1997	None
CHEMBL344790		0	439.54	0	2.97	28	CC(C)OC(=O)[C@H](Cc1cccc(C(=N)N)c1)NS(=O)(=O)c1ccc2ccccc2c1	Ki	'='	285759054337494.0	nM		Outside typical range		UO_0000065					False	CHEMBL857787	Binding affinity towards Coagulation factor Xa	B	BAO_0000357	single protein format	None	None	None	None	None	CHEMBL244	Coagulation factor X	Homo sapiens	SINGLE PROTEIN	CHEMBL1132189	1	Scientific Literature	J. Med. Chem.	1999	None
CHEMBL419661		0	413.42	1	5.32	26	Cc1c(F)c(Oc2cccc(OC(C)C)c2)nc(Oc2cccc(C(=N)N)c2)c1F	Ki	'='	620.0	nM	6.21			UO_0000065	15.02	0.28	0.89	6.86	False	CHEMBL663405	Inhibition of human Coagulation factor X was determined	B	BAO_0000357	single protein format	None	None	None	None	None	CHEMBL244	Coagulation factor X	Homo sapiens	SINGLE PROTEIN	CHEMBL1145939	1	Scientific Literature	J. Med. Chem.	2003	None
CHEMBL329805		0	440.51	1	2.89	51	N=C(N)c1cccc(CNC(=O)c2cc3cc(O)ccc3n2Cc2cccc(C(=N)N)c2)c1	Ki	'='	77.0	nM	7.11			UO_0000065	16.15	0.29	4.22	4.62	False	CHEMBL663407	Inhibition of Coagulation factor Xa	B	BAO_0000357	single protein format	None	None	None	None	None	CHEMBL244	Coagulation factor X	Homo sapiens	SINGLE PROTEIN	CHEMBL1135480	1	Scientific Literature	J. Med. Chem.	2002	None
CHEMBL173419		0	382.47	0	3.81	7c	N=C(N)c1ccc(-n2ccc3ccc(NCc4cccc(C(=N)N)c4)cc32)cc1	Ki	'='	340.0	nM	6.47			UO_0000065	16.91	0.30	2.66	5.54	False	CHEMBL661803	In vitro inhibition of human Coagulation factor X.	B	BAO_0000357	single protein format	None	None	None	None	None	CHEMBL244	Coagulation factor X	Homo sapiens	SINGLE PROTEIN	CHEMBL1133499	1	Scientific Literature	Bioorg. Med. Chem. Lett.	2000	None
CHEMBL171864		0	517.58	2	5.30	51	COc1ccc(NC(=O)c2cc(NC(=O)CCC(=O)O)ccc2NC(=O)c2ccc(C(C)(C)C)cc2)cc1	K ass	'='	150000.0	l M-1									False	CHEMBL657272	Binding affinity for coagulation factor X as apparent association constant (Kass) derived from protease inhibition kinetics.	B	BAO_0000357	single protein format	None	None	None	None	None	CHEMBL244	Coagulation factor X	Homo sapiens	SINGLE PROTEIN	CHEMBL1133124	1	Scientific Literature	J. Med. Chem.	2000	None
CHEMBL171807		0	402.49	1	5.50	17	COc1ccc(C(=O)Nc2ccccc2C(=O)Nc2ccc(C(C)(C)C)cc2)cc1	K ass	'='	30000.0	l M-1									False	CHEMBL657272	Binding affinity for coagulation factor X as apparent association constant (Kass) derived from protease inhibition kinetics.	B	BAO_0000357	single protein format	None	None	None	None	None	CHEMBL244	Coagulation factor X	Homo sapiens	SINGLE PROTEIN	CHEMBL1133124	1	Scientific Literature	J. Med. Chem.	2000	None
CHEMBL419222		0	543.59	2	-1.27	3c	N=C(N)N1CCC[C@H](NC(=O)CNC(=O)[C@@H](CCNC(=O)c2cn[nH]c2)NC(=O)OCc2ccccc2)C1O	IC50	'='	346.3	nM	6.46			UO_0000065	11.88	0.23	7.73	2.84	False	CHEMBL681849	In vitro inhibition of human Factor Xa.	B	BAO_0000357	single protein format	None	None	None	None	None	CHEMBL244	Coagulation factor X	Homo sapiens	SINGLE PROTEIN	CHEMBL1131910	1	Scientific Literature	Bioorg. Med. Chem. Lett.	1999	None
CHEMBL350514		0	634.79	2	-0.62	16	N=C(N)NCCC[C@H](NC(=O)CN1CCN(S(=O)(=O)Cc2ccccc2)[C@H](CCCNC(=N)N)C1=O)C(=O)c1nccs1	IC50	'='	13.0	nM	7.89			UO_0000065	12.42	0.25	8.51	3.28	True	CHEMBL682016	In vitro inhibitory activity against factor Xa	B	BAO_0000357	single protein format	None	None	None	None	None	CHEMBL244	Coagulation factor X	Homo sapiens	SINGLE PROTEIN	CHEMBL1136599	1	Scientific Literature	Bioorg. Med. Chem. Lett.	2003	None
CHEMBL151522		0	622.64	2	6.64	45d	CS(=O)(=O)c1ccccc1-c1ccc(NC(=O)c2cc(C(F)(F)F)nn2-c2ccccc2CNCc2ccccc2)c(F)c1	Ki	'='	61.0	nM	7.21			UO_0000065	11.59	0.22	0.57	7.75	False	CHEMBL661801	Tested in vitro for inhibition of human Coagulation factor X	B	BAO_0000357	single protein format	None	None	None	None	None	CHEMBL244	Coagulation factor X	Homo sapiens	SINGLE PROTEIN	CHEMBL1145914	1	Scientific Literature	J. Med. Chem.	2003	None
CHEMBL55855		0	349.39	0	2.72	2f	Cc1c(F)c(NCCN(C)C)nc(Oc2cccc(C(=N)N)c2)c1F	Ki	'>'	5000.0	nM				UO_0000065					False	CHEMBL662874	Binding affinity was evaluated against Coagulation factor X	B	BAO_0000357	single protein format	None	None	None	None	None	CHEMBL244	Coagulation factor X	Homo sapiens	SINGLE PROTEIN	CHEMBL1130891	1	Scientific Literature	Bioorg. Med. Chem. Lett.	1998	None
CHEMBL606955		0	649.56	None	None	13	CC(=O)N[C@H](Cc1ccccc1)C(=O)N1CCC[C@H]1C(=O)N[C@@H](CCCn1ncnc1[N+](=O)[O-])B1O[C@@H]2CC3CC(C3(C)C)[C@]2(C)O1	Ki	'>'	6000.0	nM				UO_0000065					False	CHEMBL661797	Tested for selectivity against Coagulation factor X	B	BAO_0000357	single protein format	None	None	None	None	None	CHEMBL244	Coagulation factor X	Homo sapiens	SINGLE PROTEIN	CHEMBL1129866	1	Scientific Literature	Bioorg. Med. Chem. Lett.	1997	None
CHEMBL284436		0	436.00	0	0.61	12 MOL098	N=C(N)NCCC[C@@H](CCl)NC(=O)[C@@H]1CCN2CC[C@@](N)(Cc3ccccc3)CN12	Ki	'='	385.0	nM	6.42			UO_0000065	14.71	0.29	5.80	5.19	False	CHEMBL660851	Inhibitory concentration against Coagulation factor Xa	B	BAO_0000357	single protein format	None	None	None	None	None	CHEMBL244	Coagulation factor X	Homo sapiens	SINGLE PROTEIN	CHEMBL1132633	1	Scientific Literature	J. Med. Chem.	1999	None
CHEMBL98306		0	523.57	2	1.89	10	N=C(N)c1cccc(C(=O)N[C@@H](CCC(=O)O)C(=O)Nc2ccc(-c3ccccc3S(N)(=O)=O)cc2)c1	IC50	'='	1440.0	nM	5.84			UO_0000065	11.16	0.22	3.95	2.84	False	CHEMBL660844	In vitro inhibition of human coagulation factor Xa.	B	BAO_0000357	single protein format	None	None	None	None	None	CHEMBL244	Coagulation factor X	Homo sapiens	SINGLE PROTEIN	CHEMBL1134704	1	Scientific Literature	Bioorg. Med. Chem. Lett.	2001	None
CHEMBL103548		0	549.55	1	4.32	16	C/C(=C(\F)C(=O)Nc1ccc(-c2ccccc2S(N)(=O)=O)cc1)c1cccc(C(=N)NNCC(F)(F)F)c1	IC50	'='	420.0	nM	6.38			UO_0000065	11.60	0.23	2.06	4.65	False	CHEMBL885073	Inhibitory concentration to coagulation factor X	B	BAO_0000357	single protein format	None	None	None	None	None	CHEMBL244	Coagulation factor X	Homo sapiens	SINGLE PROTEIN	CHEMBL1136273	1	Scientific Literature	Bioorg. Med. Chem. Lett.	2003	None
CHEMBL434219		0	465.54	0	1.35	3h	N=C(N)c1cccc(CN2CC[C@H](NS(=O)(=O)c3ccc(-c4cc[n+]([O-])cc4)cc3)C2=O)c1	Ki	'='	330.0	nM	6.48			UO_0000065	13.92	0.27	5.13	4.52	False	CHEMBL875883	Inhibition of human coagulation factor Xa	B	BAO_0000357	single protein format	None	None	None	None	None	CHEMBL244	Coagulation factor X	Homo sapiens	SINGLE PROTEIN	CHEMBL1132374	1	Scientific Literature	J. Med. Chem.	1999	None
CHEMBL93657		0	350.38	0	1.39	9	N=C(N)c1ccc(NC(=O)C2CC(c3cccc(C(=N)N)c3)=NO2)cc1	Ki	'='	270.0	nM	6.57			UO_0000065	18.75	0.35	5.18	4.37	False	CHEMBL682008	Inhibition of Factor Xa	B	BAO_0000357	single protein format	Homo sapiens	None	None	None	None	CHEMBL244	Coagulation factor X	Homo sapiens	SINGLE PROTEIN	CHEMBL1129218	1	Scientific Literature	Bioorg. Med. Chem. Lett.	1997	None
CHEMBL79640		0	516.52	0	-0.66	2c	N=C(N)N1CCC[C@H](NC(=O)CN2CCC[C@](N)(Cc3ccccc3)C2=O)C1O.O=C(O)C(F)(F)F	IC50						Not Active						False	CHEMBL659625	The compound was tested in vitro for inhibitory activity against Coagulation factor X; inactive	B	BAO_0000357	single protein format	None	None	None	None	None	CHEMBL244	Coagulation factor X	Homo sapiens	SINGLE PROTEIN	CHEMBL1153655	1	Scientific Literature	Bioorg. Med. Chem. Lett.	1997	None
CHEMBL296046		0	430.51	0	3.18	5c	COC(=O)[C@H](Cc1cccc(C(=N)N)c1)[C@@H](C)NC(=O)c1ccc(-c2ccncc2)cc1	Ki	'='	0.5	nM	9.30			UO_0000065	21.60	0.40	6.12	7.87	False	CHEMBL661586	Inhibition of Coagulation factor Xa	B	BAO_0000357	single protein format	Homo sapiens	None	None	None	None	CHEMBL244	Coagulation factor X	Homo sapiens	SINGLE PROTEIN	CHEMBL1135155	1	Scientific Literature	Bioorg. Med. Chem. Lett.	2002	None
CHEMBL317567		0	633.69	2	7.01	19	C[C@H](NC(=O)c1cc2cc(OCc3ccccc3)ccc2n1Cc1cccc(C(=N)S)c1)c1ccccc1.O=C(O)C(F)(F)F	Ki	'='	4830.0	nM	5.32			UO_0000065	10.23	0.19	-1.69	7.92	False	CHEMBL663407	Inhibition of Coagulation factor Xa	B	BAO_0000357	single protein format	None	None	None	None	None	CHEMBL244	Coagulation factor X	Homo sapiens	SINGLE PROTEIN	CHEMBL1135480	1	Scientific Literature	J. Med. Chem.	2002	None
CHEMBL26400		0	476.50	0	4.21	6a	CC(=O)N1CCC(Oc2ccc(NC/C=C/c3cc(C(=N)N)ccc3O)cc2C(F)(F)F)CC1	Ki	'='	18.5	nM	7.73			UO_0000065	16.23	0.31	3.52	6.92	False	CHEMBL661583	Competitive inhibition of coagulation factor Xa	B	BAO_0000357	single protein format	None	None	None	None	None	CHEMBL244	Coagulation factor X	Homo sapiens	SINGLE PROTEIN	CHEMBL1135303	1	Scientific Literature	Bioorg. Med. Chem. Lett.	2002	None
CHEMBL44586		0	445.54	0	2.61	7a	COC(=O)[C@H](Cc1cccc(C(=N)N)c1)[C@@H](C)NC(=O)c1ccc(-c2cccc[n+]2C)cc1	Ki	'='	1.2	nM	8.92			UO_0000065	20.02	0.37	6.31	8.17	False	CHEMBL661586	Inhibition of Coagulation factor Xa	B	BAO_0000357	single protein format	Homo sapiens	None	None	None	None	CHEMBL244	Coagulation factor X	Homo sapiens	SINGLE PROTEIN	CHEMBL1135155	1	Scientific Literature	Bioorg. Med. Chem. Lett.	2002	None
CHEMBL432019		0	663.82	1	2.73	3a	CC(C)(C)OC(=O)NN(Cc1ccccc1)C(=O)[C@@H]1CCCC[C@H]1C(=O)N[C@@H](CCCN=C(N)N)C(=O)C(=O)NCCc1ccccc1	IC50						Not Active						False	CHEMBL662332	Compound was evaluated for its 50% inhibitory concentration against Coagulation factor X; Inactive at IC50 >= 50 uM	B	BAO_0000357	single protein format	None	None	None	None	None	CHEMBL244	Coagulation factor X	Homo sapiens	SINGLE PROTEIN	CHEMBL1129829	1	Scientific Literature	Bioorg. Med. Chem. Lett.	1997	None
CHEMBL48604		0	391.39	0	2.93	51	N=C(N)c1cccc(Oc2cc(C(=O)O)cc(Oc3cccc(C(=N)N)c3)n2)c1	Ki	'='	59.0	nM	7.23			UO_0000065	18.47	0.34	4.30	4.29	False	CHEMBL663405	Inhibition of human Coagulation factor X was determined	B	BAO_0000357	single protein format	None	None	None	None	None	CHEMBL244	Coagulation factor X	Homo sapiens	SINGLE PROTEIN	CHEMBL1145939	1	Scientific Literature	J. Med. Chem.	2003	None
CHEMBL323543		0	284.36	0	1.82	7	CC(=O)O.N=C(N)CCCC[C@H]1C(=O)O[C@H]2CCC[C@@H]21	IC50	'>='	10300.0	nM				UO_0000065					False	CHEMBL659600	Compound was evaluated for the inhibition of Coagulation factor X	B	BAO_0000357	single protein format	None	None	None	None	None	CHEMBL244	Coagulation factor X	Homo sapiens	SINGLE PROTEIN	CHEMBL1130641	1	Scientific Literature	Bioorg. Med. Chem. Lett.	1998	None
CHEMBL293657		0	295.34	0	3.22	12a	CCOc1cccc(-c2cc3cc(C(=N)N)ccc3[nH]2)c1O	Ki	'='	2100.0	nM	5.68			UO_0000065	19.22	0.35	2.46	5.97	False	CHEMBL660266	Inhibition of Coagulation factor X	B	BAO_0000357	single protein format	None	None	None	None	None	CHEMBL244	Coagulation factor X	Homo sapiens	SINGLE PROTEIN	CHEMBL1135195	1	Scientific Literature	Bioorg. Med. Chem. Lett.	2002	None
CHEMBL210165		0	479.00	0	1.53	23	C[C@@H](C(=O)N1CCN(C)CC1)N1CC[C@H](NS(=O)(=O)c2ccc3cc(Cl)ccc3c2)C1=O	Ki	'='	2060.0	nM	5.69			UO_0000065	11.87	0.24	4.16	6.32	False	CHEMBL862916	Inhibition of F10a	B	BAO_0000357	single protein format	Homo sapiens	None	None	None	None	CHEMBL244	Coagulation factor X	Homo sapiens	SINGLE PROTEIN	CHEMBL1138925	1	Scientific Literature	Bioorg. Med. Chem. Lett.	2006	None
CHEMBL211938		0	464.98	0	1.19	22	C[C@@H](C(=O)N1CCNCC1)N1CC[C@H](NS(=O)(=O)c2ccc3cc(Cl)ccc3c2)C1=O	Ki	'='	320.0	nM	6.50			UO_0000065	13.97	0.29	5.30	6.57	False	CHEMBL862916	Inhibition of F10a	B	BAO_0000357	single protein format	Homo sapiens	None	None	None	None	CHEMBL244	Coagulation factor X	Homo sapiens	SINGLE PROTEIN	CHEMBL1138925	1	Scientific Literature	Bioorg. Med. Chem. Lett.	2006	None
CHEMBL130967		0	464.61	0	4.89	1j	CC1CCCC(C)N1CCCCCN1C(=O)C(c2ccc(C(=N)NO)cc2)Oc2ccccc21	IC50	'='	66000.0	nM	4.18			UO_0000065	9.00	0.17	-0.71	4.70	False	CHEMBL661678	In vitro inhibition of coagulation factor Xa.	B	BAO_0000357	single protein format	None	None	None	None	None	CHEMBL244	Coagulation factor X	Homo sapiens	SINGLE PROTEIN	CHEMBL1133480	1	Scientific Literature	J. Med. Chem.	2000	None
CHEMBL146492		0	428.56	0	2.18	45	Cc1ccc(S(=O)(=O)N[C@@H](Cc2cccc(C(=N)N)c2)C(=O)N2CCCCC2)cc1	Ki	'='	66069344800759.7	nM		Outside typical range		UO_0000065					False	CHEMBL857787	Binding affinity towards Coagulation factor Xa	B	BAO_0000357	single protein format	None	None	None	None	None	CHEMBL244	Coagulation factor X	Homo sapiens	SINGLE PROTEIN	CHEMBL1132189	1	Scientific Literature	J. Med. Chem.	1999	None
CHEMBL515847		0	442.44	0	4.05	7a	COc1ccc(-n2nc(C(F)(F)F)c3c2C(=O)N(c2ccc(C4(N)CC4)cc2)CC3)cc1	Ki	'='	0.78	nM	9.11			UO_0000065	20.59	0.39	5.06	12.41	False	CHEMBL1010168	Binding affinity to human coagulation factor 10a	B	BAO_0000357	single protein format	Homo sapiens	None	None	None	None	CHEMBL244	Coagulation factor X	Homo sapiens	SINGLE PROTEIN	CHEMBL1154516	1	Scientific Literature	Bioorg. Med. Chem. Lett.	2009	None
CHEMBL70473		0	557.10	1	1.09	2	NC(N)=NCCC[C@H](NC(=O)[C@@H]1C[C@@H](OCc2ccccc2)CN1C(=O)[C@H](N)Cc1ccccc1)C(=O)CCl	IC50 ratio	'='	366.0										False	CHEMBL846315	IC50 ratio(Factor Xa/thrombin) of the compound.	B	BAO_0000357	single protein format	None	None	None	None	None	CHEMBL244	Coagulation factor X	Homo sapiens	SINGLE PROTEIN	CHEMBL1150022	1	Scientific Literature	Bioorg. Med. Chem. Lett.	1996	None
CHEMBL63074		0	613.26	2	5.77	8	C/C(=C(\F)C(=O)Nc1ccc(-c2ccccc2S(N)(=O)=O)cc1Br)c1cc(Br)ccc1[N+](=O)[O-]	IC50	'='	2900.0	nM	5.54			UO_0000065	9.03	0.22	-0.23	4.18	False	CHEMBL663499	Concentration required for inhibition of Coagulation factor X	B	BAO_0000357	single protein format	None	None	None	None	None	CHEMBL244	Coagulation factor X	Homo sapiens	SINGLE PROTEIN	CHEMBL1134849	1	Scientific Literature	Bioorg. Med. Chem. Lett.	2002	None
CHEMBL78053		0	690.85	2	1.93	40e	N=C(N)NCCC[C@H](NC(=O)[C@H](Cc1cccnc1)NC(=O)[C@@H](Cc1ccccc1)NS(=O)(=O)Cc1ccccc1)C(=O)c1nccs1	IC50	'='	290.0	nM	6.54			UO_0000065	9.46	0.19	4.61	3.13	False	CHEMBL948931	Inhibition of human factor 10a	B	BAO_0000357	single protein format	Homo sapiens	None	None	None	None	CHEMBL244	Coagulation factor X	Homo sapiens	SINGLE PROTEIN	CHEMBL1143211	1	Scientific Literature	Bioorg. Med. Chem.	2008	None
CHEMBL19902	DX-9065A	0	444.54	0	3.99	DX-9065a	CC(=N)N1CC[C@H](Oc2ccc([C@H](Cc3ccc4ccc(C(=N)N)cc4c3)C(=O)O)cc2)C1	IC50	'='	130.0	nM	6.89			UO_0000065	15.49	0.28	2.90	5.58	True	CHEMBL931789	Inhibition of human factor 10a	B	BAO_0000357	single protein format	Homo sapiens	None	None	None	None	CHEMBL244	Coagulation factor X	Homo sapiens	SINGLE PROTEIN	CHEMBL1142289	1	Scientific Literature	Bioorg. Med. Chem.	2008	None
CHEMBL429249		0	530.05	1	3.88	2l	O=C(O)CN(CCCS(=O)(=O)c1ccc2cc(Cl)ccc2c1)C(=O)C1CCN(c2ccncc2)CC1	IC50	'='	54.0	nM	7.27			UO_0000065	13.71	0.28	3.39	6.74	False	CHEMBL931789	Inhibition of human factor 10a	B	BAO_0000357	single protein format	Homo sapiens	None	None	None	None	CHEMBL244	Coagulation factor X	Homo sapiens	SINGLE PROTEIN	CHEMBL1142289	1	Scientific Literature	Bioorg. Med. Chem.	2008	None
CHEMBL271604		0	443.96	0	3.40	2h	O=C(CCS(=O)(=O)c1ccc2cc(Cl)ccc2c1)N1CCN(c2ccncc2)CC1	IC50	'='	160.0	nM	6.80			UO_0000065	15.31	0.31	3.40	9.63	False	CHEMBL931789	Inhibition of human factor 10a	B	BAO_0000357	single protein format	Homo sapiens	None	None	None	None	CHEMBL244	Coagulation factor X	Homo sapiens	SINGLE PROTEIN	CHEMBL1142289	1	Scientific Literature	Bioorg. Med. Chem.	2008	None
CHEMBL270323		0	472.01	0	4.08	2a	O=C(NCCCS(=O)(=O)c1ccc2cc(Cl)ccc2c1)C1CCN(c2ccncc2)CC1	IC50	'='	470.0	nM	6.33			UO_0000065	13.41	0.27	2.25	7.97	False	CHEMBL931789	Inhibition of human factor 10a	B	BAO_0000357	single protein format	Homo sapiens	None	None	None	None	CHEMBL244	Coagulation factor X	Homo sapiens	SINGLE PROTEIN	CHEMBL1142289	1	Scientific Literature	Bioorg. Med. Chem.	2008	None
CHEMBL238301		0	609.73	2	5.66	21	COc1ccc(-n2nc(NC(=O)OC(C)(C)C)c3c2C(=O)N(c2ccc(-c4ccccc4CN4CC[C@@H](O)C4)cc2)CC3)cc1	Ki	'='	9.6	nM	8.02			UO_0000065	13.15	0.24	2.36	7.34	False	CHEMBL900663	Binding affinity to human F10a	B	BAO_0000357	single protein format	Homo sapiens	None	None	None	None	CHEMBL244	Coagulation factor X	Homo sapiens	SINGLE PROTEIN	CHEMBL1137566	1	Scientific Literature	J. Med. Chem.	2007	None
CHEMBL237226		0	481.56	0	3.57	13b	CNCc1ccccc1-c1ccc(N2CCc3c(C(N)=O)nn(-c4ccc(OC)cc4)c3C2=O)cc1	Ki	'='	0.14	nM	9.85			UO_0000065	20.46	0.37	6.28	9.62	False	CHEMBL900663	Binding affinity to human F10a	B	BAO_0000357	single protein format	Homo sapiens	None	None	None	None	CHEMBL244	Coagulation factor X	Homo sapiens	SINGLE PROTEIN	CHEMBL1137566	1	Scientific Literature	J. Med. Chem.	2007	None
CHEMBL123151		0	482.95	0	4.33	9o	O=C(COc1ccc2[nH]c(-c3ccc(Cl)s3)nc2c1)Nc1ccc(N2CCOCC2=O)cc1	IC50	'='	150.0	nM	6.82			UO_0000065	14.13	0.28	2.49	7.07	False	CHEMBL662329	Binding affinity of the compoumd to human coagulation factor Xa	B	BAO_0000357	single protein format	None	None	None	None	None	CHEMBL244	Coagulation factor X	Homo sapiens	SINGLE PROTEIN	CHEMBL1146806	1	Scientific Literature	Bioorg. Med. Chem. Lett.	2004	None
CHEMBL342764		0	479.61	0	2.67	44	CC1CCN(C(=O)[C@H](Cc2cccc(C(=N)N)c2)NS(=O)(=O)c2cccc3cccnc23)CC1	Ki	'='	5559042572704.05	nM		Outside typical range		UO_0000065					False	CHEMBL857787	Binding affinity towards Coagulation factor Xa	B	BAO_0000357	single protein format	None	None	None	None	None	CHEMBL244	Coagulation factor X	Homo sapiens	SINGLE PROTEIN	CHEMBL1132189	1	Scientific Literature	J. Med. Chem.	1999	None
CHEMBL2029017		0	1987.39	None	None	21	CCCCO[C@H]1[C@H](O[C@@H]2O[C@H](COS(=O)(=O)[O-])[C@@H](OC)[C@H](OC)[C@H]2OS(=O)(=O)[O-])[C@@H](C(=O)[O-])O[C@@H](O[C@H]2[C@H](OS(=O)(=O)[O-])[C@@H](OS(=O)(=O)[O-])[C@H](O[C@H]3[C@H](OC)[C@@H](OS(=O)(=O)[O-])[C@H](O[C@H]4[C@H](OS(=O)(=O)[O-])[C@@H](OS(=O)(=O)[O-])[C@@H](OC)O[C@@H]4COS(=O)(=O)[O-])O[C@H]3C(=O)[O-])O[C@@H]2COS(=O)(=O)[O-])[C@@H]1OCCCC.[Na+].[Na+].[Na+].[Na+].[Na+].[Na+].[Na+].[Na+].…	Activity	'='	1100.0	U mg-1									False	CHEMBL682013	Compound was evaluated for the inhibition of anti-thrombin III (AT III)-mediated coagulation proteinase factor Xa	B	BAO_0000357	single protein format	None	None	None	None	None	CHEMBL244	Coagulation factor X	Homo sapiens	SINGLE PROTEIN	CHEMBL1126461	1	Scientific Literature	Bioorg. Med. Chem. Lett.	1992	None
CHEMBL1088496		0	463.94	0	1.98	5f	O=C([C@H](O)CS(=O)(=O)c1ccc2cc(Cl)ccc2c1)N1CCC(n2cc[nH]c2=O)CC1	IC50	'='	46.0	nM	7.34			UO_0000065	15.82	0.32	5.36	6.52	False	CHEMBL1111059	Inhibition of human factor 10a assessed as p-nitroanilide release using S2765 as substrate by chromogenic assay	B	BAO_0000357	single protein format	Homo sapiens	None	None	None	None	CHEMBL244	Coagulation factor X	Homo sapiens	SINGLE PROTEIN	CHEMBL1157901	1	Scientific Literature	J. Med. Chem.	2010	None
CHEMBL63475		0	491.04	0	3.59	4c	CN(C)C(=N)c1ccc(C(=O)N2CCN(S(=O)(=O)c3cc4ccc(Cl)cc4s3)CC2)cc1	IC50	'='	27.0	nM	7.57			UO_0000065	15.41	0.32	3.98	8.93	False	CHEMBL659609	In vitro inhibitory activity against Coagulation factor X was determined	B	BAO_0000357	single protein format	None	None	None	None	None	CHEMBL244	Coagulation factor X	Homo sapiens	SINGLE PROTEIN	CHEMBL1137970	1	Scientific Literature	Bioorg. Med. Chem. Lett.	2004	None
CHEMBL48497		0	365.35	0	1.26	12c	N=C(N)c1cccc(Oc2c[n+]([O-])cc(Oc3cccc(C(=N)N)n3)n2)c1	Ki	'='	180.0	nM	6.75			UO_0000065	18.46	0.34	5.48	3.95	False	CHEMBL838886	Compound was tested for inhibition activity against Coagulation factor X	B	BAO_0000357	single protein format	None	None	None	None	None	CHEMBL244	Coagulation factor X	Homo sapiens	SINGLE PROTEIN	CHEMBL1132209	1	Scientific Literature	J. Med. Chem.	1999	None
CHEMBL94761		0	422.45	0	1.32	13	COC(=O)CC1(C(=O)Nc2cccc(C(=N)N)c2)CC(c2ccc(C(=N)N)cc2)=NO1	Ki	'='	117.0	nM	6.93			UO_0000065	16.41	0.31	5.61	3.92	False	CHEMBL682008	Inhibition of Factor Xa	B	BAO_0000357	single protein format	Homo sapiens	None	None	None	None	CHEMBL244	Coagulation factor X	Homo sapiens	SINGLE PROTEIN	CHEMBL1129218	1	Scientific Literature	Bioorg. Med. Chem. Lett.	1997	None
CHEMBL159375		0	442.52	0	2.19	29	N=C(N)c1cccc(C(=O)N[C@@H](C(=O)N2CCN(c3ccncc3)CC2)c2ccccc2)c1	Ki	'='	13.0	nM	7.89			UO_0000065	17.82	0.33	5.70	6.83	False	CHEMBL663265	Binding affinity against human coagulation factor Xa	B	BAO_0000357	single protein format	None	None	None	None	None	CHEMBL244	Coagulation factor X	Homo sapiens	SINGLE PROTEIN	CHEMBL1134227	1	Scientific Literature	Bioorg. Med. Chem. Lett.	2001	None
CHEMBL431666		0	481.58	0	2.14	4b	COc1ccc2ccc(S(=O)(=O)N(C)[C@H]3CCN(Cc4cc(C(=N)N)ccc4N)C3=O)cc2c1	Ki	'='	4.0	nM	8.40			UO_0000065	17.44	0.34	6.26	5.88	False	CHEMBL875883	Inhibition of human coagulation factor Xa	B	BAO_0000357	single protein format	None	None	None	None	None	CHEMBL244	Coagulation factor X	Homo sapiens	SINGLE PROTEIN	CHEMBL1132374	1	Scientific Literature	J. Med. Chem.	1999	None
CHEMBL181694		0	477.01	1	5.60	18	CC(C)N1CCC(NC(=O)c2cc3ccccc3n2Cc2cc(-c3ccc(Cl)cc3)on2)CC1	Ki	'='	810.0	nM	6.09			UO_0000065	12.77	0.24	0.49	9.62	False	CHEMBL830302	Inhibitory activity against coagulation factor Xa	B	BAO_0000357	single protein format	Homo sapiens	None	None	None	None	CHEMBL244	Coagulation factor X	Homo sapiens	SINGLE PROTEIN	CHEMBL1137150	1	Scientific Literature	Bioorg. Med. Chem. Lett.	2004	None
CHEMBL402167		0	535.57	2	5.56	16	COc1ccc(-n2nc(C(F)(F)F)cc2C(=O)Cc2ccc(-c3ccccc3CN3CC[C@H](O)C3)cc2)cc1	Ki	'='	3.3	nM	8.48			UO_0000065	15.84	0.30	2.92	12.55	False	CHEMBL927722	Inhibition of human factor 10a	B	BAO_0000357	single protein format	Homo sapiens	None	None	None	None	CHEMBL244	Coagulation factor X	Homo sapiens	SINGLE PROTEIN	CHEMBL1140796	1	Scientific Literature	Bioorg. Med. Chem. Lett.	2008	None
CHEMBL253297		0	559.50	1	4.49	4	Nc1noc2ccc(-n3nc(C(F)(F)F)cc3C(=O)Cc3ccc(-c4ccccc4S(N)(=O)=O)cc3F)cc12	Ki	'='	0.16	nM	9.80			UO_0000065	17.51	0.34	5.31	6.66	False	CHEMBL927722	Inhibition of human factor 10a	B	BAO_0000357	single protein format	Homo sapiens	None	None	None	None	CHEMBL244	Coagulation factor X	Homo sapiens	SINGLE PROTEIN	CHEMBL1140796	1	Scientific Literature	Bioorg. Med. Chem. Lett.	2008	None
CHEMBL435761		0	706.62	0	2.59	20	N=C(N)c1cccc([C@@H]2CN(Cc3ccc(-c4ccccc4S(N)(=O)=O)cc3)C[C@H]2C(=O)O)c1.O=C(O)C(F)(F)F.O=C(O)C(F)(F)F	Ki	'='	600.0	nM	6.22			UO_0000065	13.00	0.25	3.63	4.13	False	CHEMBL658336	Binding affinity against Coagulation factor X in an enzyme inhibition assay.	B	BAO_0000357	single protein format	None	None	None	None	None	CHEMBL244	Coagulation factor X	Homo sapiens	SINGLE PROTEIN	CHEMBL1131683	1	Scientific Literature	Bioorg. Med. Chem. Lett.	1999	None
CHEMBL424036		0	383.36	0	3.51	9	N=C(N)c1cccc(Oc2nc(Oc3cccc(C(=N)N)c3)c(F)cc2F)c1	Ki	'='	24.0	nM	7.62			UO_0000065	19.88	0.37	4.11	5.81	True	CHEMBL661794	Inhibitory potency was measured against human coagulation factor X	B	BAO_0000357	single protein format	None	None	None	None	None	CHEMBL244	Coagulation factor X	Homo sapiens	SINGLE PROTEIN	CHEMBL1131090	1	Scientific Literature	J. Med. Chem.	1998	None
CHEMBL48161		0	419.44	0	3.41	6v	CCOC(=O)c1ccc(Oc2cccc(C(=N)N)c2)nc1Oc1cccc(C(=N)N)c1	Ki	'='	190.0	nM	6.72			UO_0000065	16.02	0.30	3.31	4.27	False	CHEMBL838886	Compound was tested for inhibition activity against Coagulation factor X	B	BAO_0000357	single protein format	None	None	None	None	None	CHEMBL244	Coagulation factor X	Homo sapiens	SINGLE PROTEIN	CHEMBL1132209	1	Scientific Literature	J. Med. Chem.	1999	None
CHEMBL94658		0	513.47	2	5.70	41	CNc1ccc(C(=O)NCC2CCN(c3ccncc3)CC2)cc1OCCc1ccc(Cl)cc1Cl	Ki	'='	48.0	nM	7.32			UO_0000065	14.25	0.29	1.62	11.01	True	CHEMBL662838	Inhibitory activity against human Coagulation factor X	B	BAO_0000357	single protein format	None	None	None	None	None	CHEMBL244	Coagulation factor X	Homo sapiens	SINGLE PROTEIN	CHEMBL1148260	1	Scientific Literature	Bioorg. Med. Chem. Lett.	2004	None
CHEMBL121032		0	450.56	0	2.98	8	N=C(N)c1cccc(CN2CCCC[C@H](NS(=O)(=O)c3ccc4ccccc4c3)C2=O)c1	Ki	'='	7000.0	nM	5.16			UO_0000065	11.44	0.22	2.17	4.43	False	CHEMBL661582	Compound was evaluated for the inhibition of human Coagulation factor Xa	B	BAO_0000357	single protein format	None	None	None	None	None	CHEMBL244	Coagulation factor X	Homo sapiens	SINGLE PROTEIN	CHEMBL1132151	1	Scientific Literature	J. Med. Chem.	1999	None
CHEMBL1166	ARGATROBAN	4	508.65	2	0.91	Argatroban	CC1CNc2c(cccc2S(=O)(=O)N[C@@H](CCCNC(=N)N)C(=O)N2CC[C@@H](C)C[C@@H]2C(=O)O)C1	IC50	'='	134000.0	nM		Outside typical range		UO_0000065					False	CHEMBL663504	Inhibitory activity against Coagulation factor X	B	BAO_0000357	single protein format	None	None	None	None	None	CHEMBL244	Coagulation factor X	Homo sapiens	SINGLE PROTEIN	CHEMBL1131688	1	Scientific Literature	Bioorg. Med. Chem. Lett.	1999	None
CHEMBL606961		0	648.57	None	None	11	CC(=O)N[C@H](Cc1ccccc1)C(=O)N1CCC[C@H]1C(=O)N[C@@H](CCCn1ccnc1[N+](=O)[O-])B1O[C@@H]2CC3CC(C3(C)C)[C@]2(C)O1	Ki	'>'	6000.0	nM				UO_0000065					False	CHEMBL661797	Tested for selectivity against Coagulation factor X	B	BAO_0000357	single protein format	None	None	None	None	None	CHEMBL244	Coagulation factor X	Homo sapiens	SINGLE PROTEIN	CHEMBL1129866	1	Scientific Literature	Bioorg. Med. Chem. Lett.	1997	None
CHEMBL41876		0	437.95	0	3.40	5	Cc1cc(OCC2CCN(C(=N)N)CC2)cc(OS(=O)(=O)c2ccccc2Cl)c1	Ki	'>'	15000.0	nM				UO_0000065					False	CHEMBL662824	Compound was evaluated for inhibition of Coagulation factor X	B	BAO_0000357	single protein format	None	None	None	None	None	CHEMBL244	Coagulation factor X	Homo sapiens	SINGLE PROTEIN	CHEMBL1133126	1	Scientific Literature	Bioorg. Med. Chem. Lett.	2000	None
CHEMBL433274		0	389.41	0	3.19	12	CC(=N)N1CCC(Oc2nc(Oc3cccc(C(=N)N)c3)c(F)c(C)c2F)C1	Ki	'>'	5000.0	nM				UO_0000065					False	CHEMBL662874	Binding affinity was evaluated against Coagulation factor X	B	BAO_0000357	single protein format	None	None	None	None	None	CHEMBL244	Coagulation factor X	Homo sapiens	SINGLE PROTEIN	CHEMBL1130891	1	Scientific Literature	Bioorg. Med. Chem. Lett.	1998	None
CHEMBL115707		0	569.62	2	-0.89	3b	Cc1cnc(C(=O)NCC[C@@H](NC(=O)OCc2ccccc2)C(=O)NCC(=O)N[C@H]2CCCN(C(=N)N)C2O)cn1	IC50	'='	106.0	nM	6.97			UO_0000065	12.24	0.23	7.86	3.10	False	CHEMBL681849	In vitro inhibition of human Factor Xa.	B	BAO_0000357	single protein format	None	None	None	None	None	CHEMBL244	Coagulation factor X	Homo sapiens	SINGLE PROTEIN	CHEMBL1131910	1	Scientific Literature	Bioorg. Med. Chem. Lett.	1999	None
CHEMBL150434		0	414.55	1	5.04	6a	N=C(N)c1ccc(/C=C2\CCCCCCC/C(=C\c3ccc(C(=N)N)cc3)C2=O)cc1	Ki	'='	960.0	nM	6.02			UO_0000065	14.52	0.27	0.98	5.15	False	CHEMBL661584	In vitro inhibition of human coagulation factor Xa (Xa) in a purified enzyme system.	B	BAO_0000357	single protein format	None	None	None	None	None	CHEMBL244	Coagulation factor X	Homo sapiens	SINGLE PROTEIN	CHEMBL1132552	1	Scientific Literature	J. Med. Chem.	1999	None
CHEMBL99262		0	569.64	1	3.20	20	N=C(N)c1cccc(C(=O)N2Cc3ccc(O)cc3C[C@H]2C(=O)Nc2ccc(-c3ccccc3S(N)(=O)=O)cc2)c1	IC50	'='	96.7	nM	7.01			UO_0000065	12.31	0.23	3.81	3.90	False	CHEMBL660844	In vitro inhibition of human coagulation factor Xa.	B	BAO_0000357	single protein format	None	None	None	None	None	CHEMBL244	Coagulation factor X	Homo sapiens	SINGLE PROTEIN	CHEMBL1134704	1	Scientific Literature	Bioorg. Med. Chem. Lett.	2001	None
CHEMBL368544		0	560.49	2	6.36	27a	O=C(Nc1ccc(Cl)cc1C(=O)Nc1ccc(Cl)cn1)c1ccc(-c2ccccc2N2CCCNCC2)cc1	Ki	'='	1.8	nM	8.74			UO_0000065	15.60	0.31	2.38	10.13	False	CHEMBL661985	Inhibition of Coagulation factor X	B	BAO_0000357	single protein format	Homo sapiens	None	None	None	None	CHEMBL244	Coagulation factor X	Homo sapiens	SINGLE PROTEIN	CHEMBL1147577	1	Scientific Literature	Bioorg. Med. Chem. Lett.	2004	None
CHEMBL422688		0	491.55	0	3.93	2n	Cc1cc(C(=O)Nc2ccc(-c3ccccc3S(C)(=O)=O)cc2F)n(-c2cccc(C(=N)N)c2)n1	Ki	'='	0.02	nM	10.70			UO_0000065	21.77	0.42	6.77	8.17	False	CHEMBL662444	Binding affinity against human coagulation factor X	B	BAO_0000357	single protein format	None	None	None	None	None	CHEMBL244	Coagulation factor X	Homo sapiens	SINGLE PROTEIN	CHEMBL1134648	1	Scientific Literature	J. Med. Chem.	2001	None
CHEMBL368984		0	532.43	2	6.45	30b	CN(C)C(=N)c1cccc(-c2ccc(C(=O)Nc3ccc(Cl)cc3C(=O)Nc3ccc(Cl)cn3)cc2)c1	Ki	'='	1.0	nM	9.00			UO_0000065	16.90	0.33	2.55	9.17	False	CHEMBL661985	Inhibition of Coagulation factor X	B	BAO_0000357	single protein format	Homo sapiens	None	None	None	None	CHEMBL244	Coagulation factor X	Homo sapiens	SINGLE PROTEIN	CHEMBL1147577	1	Scientific Literature	Bioorg. Med. Chem. Lett.	2004	None
CHEMBL427479		0	533.42	2	5.54	32b	N=C(N)NCc1cccc(-c2ccc(C(=O)Nc3ccc(Cl)cc3C(=O)Nc3ccc(Cl)cn3)cc2)c1	IC50	'='	9.5	nM	8.02			UO_0000065	15.04	0.30	2.48	6.03	False	CHEMBL661984	Inhibitory concentration against coagulation factor Xa.	B	BAO_0000357	single protein format	None	None	None	None	None	CHEMBL244	Coagulation factor X	Homo sapiens	SINGLE PROTEIN	CHEMBL1147577	1	Scientific Literature	Bioorg. Med. Chem. Lett.	2004	None
CHEMBL93740		0	438.51	0	1.18	1h	N=C(N)c1cccc(CN2CC[C@H](NS(=O)(=O)c3ccc4ccnc(N)c4c3)C2=O)c1	Ki	'='	490.0	nM	6.31			UO_0000065	14.39	0.28	5.13	4.06	False	CHEMBL662870	Binding affinity against serine protease Coagulation factor X	B	BAO_0000357	single protein format	None	None	None	None	None	CHEMBL244	Coagulation factor X	Homo sapiens	SINGLE PROTEIN	CHEMBL1131988	1	Scientific Literature	Bioorg. Med. Chem. Lett.	1999	None
CHEMBL93854		0	468.54	0	1.92	1z	COc1ccc2ccc(S(=O)(=O)N[C@H]3CCN(Cc4cc(C(=N)N)ccc4O)C3=O)cc2c1	Ki	'='	3.0	nM	8.52			UO_0000065	18.19	0.35	6.60	5.85	True	CHEMBL662870	Binding affinity against serine protease Coagulation factor X	B	BAO_0000357	single protein format	None	None	None	None	None	CHEMBL244	Coagulation factor X	Homo sapiens	SINGLE PROTEIN	CHEMBL1131988	1	Scientific Literature	Bioorg. Med. Chem. Lett.	1999	None
CHEMBL7928		0	642.12	1	2.51	18 (+/-)	Nc1cc(C2=NOC(CNS(=O)(=O)c3cccnc3)(C(=O)Nc3ccc(-c4ccccc4S(N)(=O)=O)cn3)C2)ccc1Cl	Ki	'='	3.0	nM	8.52			UO_0000065	13.27	0.27	6.01	4.08	False	CHEMBL682004	Inhibitory activity against factor Xa using human purified enzyme.	B	BAO_0000357	single protein format	None	None	None	None	None	CHEMBL244	Coagulation factor X	Homo sapiens	SINGLE PROTEIN	CHEMBL1145764	1	Scientific Literature	Bioorg. Med. Chem. Lett.	2003	None
CHEMBL554926		0	559.50	2	5.08	1	CS(=O)(=O)c1ccccc1-c1ccc(NC(=O)c2cc(C(F)(F)F)nn2-c2ccc3onc(N)c3c2)c(F)c1	Ki	'='	0.09	nM	10.05			UO_0000065	17.95	0.35	4.97	7.55	False	CHEMBL941667	Inhibition of human factor 10a	B	BAO_0000357	single protein format	Homo sapiens	None	None	None	None	CHEMBL244	Coagulation factor X	Homo sapiens	SINGLE PROTEIN	CHEMBL1140556	1	Scientific Literature	Bioorg. Med. Chem. Lett.	2007	None
CHEMBL169321		0	495.60	0	4.87	48	COc1ccc(NC(=O)c2cc(NS(C)(=O)=O)ccc2NC(=O)c2ccc(C(C)(C)C)cc2)cc1	K ass	'='	13500000.0	l M-1									False	CHEMBL657272	Binding affinity for coagulation factor X as apparent association constant (Kass) derived from protease inhibition kinetics.	B	BAO_0000357	single protein format	None	None	None	None	None	CHEMBL244	Coagulation factor X	Homo sapiens	SINGLE PROTEIN	CHEMBL1133124	1	Scientific Literature	J. Med. Chem.	2000	None
CHEMBL249800		0	460.58	0	2.94	3g	O=C(N[C@@H](C(=O)N1CCC(CN2CC[C@@H](O)C2)CC1)c1ccccc1)c1ccc2cc[nH]c2c1	Kapp	'='	4.0	10^6L/mol									False	CHEMBL943033	Binding affinity to human factor10a	B	BAO_0000357	single protein format	Homo sapiens	None	None	None	None	CHEMBL244	Coagulation factor X	Homo sapiens	SINGLE PROTEIN	CHEMBL1140587	1	Scientific Literature	Bioorg. Med. Chem. Lett.	2007	None
CHEMBL138704		0	441.53	0	3.81	2a(RR,SS)	COC(=O)[C@H](Cc1cccc(C(=N)N)c1)[C@@H](/C=C/c1ccccc1)NC(=O)c1ccccc1	IC50	'='	700.0	nM	6.16			UO_0000065	13.94	0.25	2.34	5.85	False	CHEMBL874700	Inhibitory activity against human Coagulation factor X	B	BAO_0000357	single protein format	None	None	None	None	None	CHEMBL244	Coagulation factor X	Homo sapiens	SINGLE PROTEIN	CHEMBL1131467	1	Scientific Literature	J. Med. Chem.	1998	None
CHEMBL82744		0	363.32	0	4.32	KI-110	O=C(O)c1ccccc1C(=O)c1ccc(Oc2ccccc2)c([N+](=O)[O-])c1	IC50						Not Active						False	CHEMBL661980	Inhibition of Coagulation factor X at 100 uM; No inhibition	B	BAO_0000357	single protein format	None	None	None	None	None	CHEMBL244	Coagulation factor X	Homo sapiens	SINGLE PROTEIN	CHEMBL1146729	1	Scientific Literature	Bioorg. Med. Chem. Lett.	2004	None
CHEMBL183002		0	498.55	0	4.81	8e	N=C(N)c1cccc(-n2nc(-c3cccnc3)cc2C(=O)Nc2ccc(-n3cnc4ccccc43)cc2)c1	Ki	'='	0.2	nM	9.70			UO_0000065	19.45	0.35	4.89	7.61	False	CHEMBL827136	Binding affinity towards human factor Xa	B	BAO_0000357	single protein format	Homo sapiens	None	None	None	None	CHEMBL244	Coagulation factor X	Homo sapiens	SINGLE PROTEIN	CHEMBL1137915	1	Scientific Literature	Bioorg. Med. Chem. Lett.	2004	None
CHEMBL136846		0	447.52	0	2.95	41	N=C(N)c1ccc2[nH]cc(CC(=O)Nc3ccc(-c4ccccc4S(N)(=O)=O)cc3)c2c1	Ki	'='	3.2	nM	8.49			UO_0000065	18.98	0.36	5.54	5.48	False	CHEMBL833645	Binding affinity towards human factor Xa	B	BAO_0000357	single protein format	Homo sapiens	None	None	None	None	CHEMBL244	Coagulation factor X	Homo sapiens	SINGLE PROTEIN	CHEMBL1137916	1	Scientific Literature	Bioorg. Med. Chem. Lett.	2004	None
CHEMBL361607		0	537.65	1	4.73	2	N=C(N)c1ccc2[nH]cc(C(Cc3ccccc3)C(=O)Nc3ccc(-c4ccccc4S(N)(=O)=O)cc3)c2c1	Ki	'='	0.63	nM	9.20			UO_0000065	17.11	0.32	4.47	5.94	True	CHEMBL833645	Binding affinity towards human factor Xa	B	BAO_0000357	single protein format	Homo sapiens	None	None	None	None	CHEMBL244	Coagulation factor X	Homo sapiens	SINGLE PROTEIN	CHEMBL1137916	1	Scientific Literature	Bioorg. Med. Chem. Lett.	2004	None
CHEMBL263495		0	516.58	2	5.89	13a (RS)	N=C(N)c1ccc2[nH]cc(C(Cc3ccccc3)C(=O)Nc3ccc(-n4cnc5ccccc54)cc3F)c2c1	Ki	'='	2.5	nM	8.60			UO_0000065	16.65	0.30	2.71	7.64	False	CHEMBL833645	Binding affinity towards human factor Xa	B	BAO_0000357	single protein format	Homo sapiens	None	None	None	None	CHEMBL244	Coagulation factor X	Homo sapiens	SINGLE PROTEIN	CHEMBL1137916	1	Scientific Literature	Bioorg. Med. Chem. Lett.	2004	None
CHEMBL3350245		0	516.58	2	5.89	13b (R(-))	N=C(N)c1ccc2[nH]cc([C@@H](Cc3ccccc3)C(=O)Nc3ccc(-n4cnc5ccccc54)cc3F)c2c1	Ki	'='	1.3	nM	8.89			UO_0000065	17.20	0.31	3.00	7.89	False	CHEMBL833645	Binding affinity towards human factor Xa	B	BAO_0000357	single protein format	Homo sapiens	None	None	None	None	CHEMBL244	Coagulation factor X	Homo sapiens	SINGLE PROTEIN	CHEMBL1137916	1	Scientific Literature	Bioorg. Med. Chem. Lett.	2004	None
CHEMBL2096790		0	516.58	2	5.89	13c (S (+))	N=C(N)c1ccc2[nH]cc([C@H](Cc3ccccc3)C(=O)Nc3ccc(-n4cnc5ccccc54)cc3F)c2c1	Ki	'='	26.0	nM	7.58			UO_0000065	14.68	0.27	1.70	6.74	False	CHEMBL833645	Binding affinity towards human factor Xa	B	BAO_0000357	single protein format	Homo sapiens	None	None	None	None	CHEMBL244	Coagulation factor X	Homo sapiens	SINGLE PROTEIN	CHEMBL1137916	1	Scientific Literature	Bioorg. Med. Chem. Lett.	2004	None
CHEMBL277959		0	548.07	1	4.02	20	CN(C)Cc1nccn1-c1ccc(N2CCC(NS(=O)(=O)c3cc4cc(Cl)ccc4s3)C2=O)c(F)c1	Ki	'='	4.5	nM	8.35			UO_0000065	15.23	0.32	4.33	9.53	False	CHEMBL932218	Inhibition of factor 10a	B	BAO_0000357	single protein format	None	None	None	None	None	CHEMBL244	Coagulation factor X	Homo sapiens	SINGLE PROTEIN	CHEMBL1143208	1	Scientific Literature	Bioorg. Med. Chem. Lett.	2008	None
CHEMBL363101		0	512.62	2	5.83	27	N=C(N)c1ccc2[nH]cc(CC(Cc3ccccc3)C(=O)Nc3ccc(-n4cnc5ccccc54)cc3)c2c1	Ki	'='	45.0	nM	7.35			UO_0000065	14.33	0.26	1.52	6.53	False	CHEMBL833645	Binding affinity towards human factor Xa	B	BAO_0000357	single protein format	Homo sapiens	None	None	None	None	CHEMBL244	Coagulation factor X	Homo sapiens	SINGLE PROTEIN	CHEMBL1137916	1	Scientific Literature	Bioorg. Med. Chem. Lett.	2004	None
CHEMBL153317		0	508.63	1	3.40	26	CS(=O)(=O)N(Cc1ccc2ccc(C(=N)N)cc2c1)c1ccc(-c2ccccc2S(N)(=O)=O)cc1	IC50	'='	153.0	nM	6.82			UO_0000065	13.40	0.27	3.42	4.62	False	CHEMBL856169	Inhibitory concentration to factor Xa	B	BAO_0000357	single protein format	None	None	None	None	None	CHEMBL244	Coagulation factor X	Homo sapiens	SINGLE PROTEIN	CHEMBL1136571	1	Scientific Literature	Bioorg. Med. Chem. Lett.	2003	None
CHEMBL267438		0	543.99	1	1.80	24 (-)	NC(=O)NCC1(C(=O)Nc2ccc(-c3ccccc3S(N)(=O)=O)cn2)CC(c2ccc(Cl)c(N)c2)=NO1	Ki	'='	2.5	nM	8.60			UO_0000065	15.81	0.32	6.80	4.20	False	CHEMBL682004	Inhibitory activity against factor Xa using human purified enzyme.	B	BAO_0000357	single protein format	None	None	None	None	None	CHEMBL244	Coagulation factor X	Homo sapiens	SINGLE PROTEIN	CHEMBL1145764	1	Scientific Literature	Bioorg. Med. Chem. Lett.	2003	None
CHEMBL72279		0	466.58	0	1.84	17	CC(C)C(OC(=O)N1CCN(C(=O)N2C(=O)[C@H](CC3CCNCC3)[C@H]2C(=O)O)CC1)C(C)C	IC50	'>'	33000.0	nM				UO_0000065					False	CHEMBL663506	Inhibitory activity of compound against Coagulation factor X was determined	B	BAO_0000357	single protein format	None	None	None	None	None	CHEMBL244	Coagulation factor X	Homo sapiens	SINGLE PROTEIN	CHEMBL1147562	1	Scientific Literature	Bioorg. Med. Chem. Lett.	2004	None
CHEMBL417827		0	421.55	0	2.32	6	N=C(N)c1cccc(C(=O)N[C@@H](C(=O)NCC2CCC(CN)CC2)c2ccccc2)c1	Ki	'='	220.0	nM	6.66			UO_0000065	15.79	0.29	4.34	4.97	False	CHEMBL663408	Inhibitory concentration against human Coagulation factor Xa (fXa)	B	BAO_0000357	single protein format	None	None	None	None	None	CHEMBL244	Coagulation factor X	Homo sapiens	SINGLE PROTEIN	CHEMBL1135884	1	Scientific Literature	J. Med. Chem.	2002	None
CHEMBL7626		0	579.06	1	1.68	1 (-)-(ST368)	CS(=O)(=O)NCC1(C(=O)Nc2ccc(-c3ccccc3S(N)(=O)=O)cn2)CC(c2ccc(Cl)c(N)c2)=NO1	Ki	'='	1.5	nM	8.82			UO_0000065	15.24	0.32	7.14	4.50	False	CHEMBL682004	Inhibitory activity against factor Xa using human purified enzyme.	B	BAO_0000357	single protein format	None	None	None	None	None	CHEMBL244	Coagulation factor X	Homo sapiens	SINGLE PROTEIN	CHEMBL1145764	1	Scientific Literature	Bioorg. Med. Chem. Lett.	2003	None
CHEMBL298964		0	485.65	1	5.62	2m	CCCCCCCCCCC1=NOC(C(=O)Nc2ccc(-c3ccccc3S(N)(=O)=O)cc2)C1	Ki	'='	17000.0	nM	4.77			UO_0000065	9.82	0.19	-0.85	4.30	False	CHEMBL682024	Binding affinity against the Factor Xa (FXa)	B	BAO_0000357	single protein format	None	None	None	None	None	CHEMBL244	Coagulation factor X	Homo sapiens	SINGLE PROTEIN	CHEMBL1136396	1	Scientific Literature	Bioorg. Med. Chem. Lett.	2003	None
CHEMBL51646		0	455.92	0	3.79	11h	NS(=O)(=O)c1ccccc1-c1ccc(NC(=O)C2CC(c3ccccc3Cl)=NO2)cc1	Ki	'='	1700.0	nM	5.77			UO_0000065	12.65	0.25	1.98	5.20	False	CHEMBL682024	Binding affinity against the Factor Xa (FXa)	B	BAO_0000357	single protein format	None	None	None	None	None	CHEMBL244	Coagulation factor X	Homo sapiens	SINGLE PROTEIN	CHEMBL1136396	1	Scientific Literature	Bioorg. Med. Chem. Lett.	2003	None
CHEMBL429170		0	707.85	2	2.67	10g	N=C(N)NCCC[C@H](NC(=O)[C@H](Cc1cccc(F)c1)NC(=O)[C@@H](Cc1ccccc1)NS(=O)(=O)Cc1ccccc1)C(=O)c1nccs1	IC50	'='	250.0	nM	6.60			UO_0000065	9.33	0.18	3.93	3.36	True	CHEMBL663509	Inhibition of coagulation factor X	B	BAO_0000357	single protein format	None	None	None	None	None	CHEMBL244	Coagulation factor X	Homo sapiens	SINGLE PROTEIN	CHEMBL1136109	1	Scientific Literature	Bioorg. Med. Chem. Lett.	2003	None
CHEMBL409260		0	466.56	0	2.60	14	CCOc1ccc2ccc(S(=O)(=O)N[C@H]3CCN(Cc4cccc(C(=N)N)c4)C3=O)cc2c1	Ki	'='	280.0	nM	6.55			UO_0000065	14.05	0.27	3.95	5.22	False	CHEMBL661582	Compound was evaluated for the inhibition of human Coagulation factor Xa	B	BAO_0000357	single protein format	None	None	None	None	None	CHEMBL244	Coagulation factor X	Homo sapiens	SINGLE PROTEIN	CHEMBL1132151	1	Scientific Literature	J. Med. Chem.	1999	None
CHEMBL333891		0	452.54	0	2.21	39	COc1ccc2ccc(S(=O)(=O)N[C@H]3CCN(Cc4ccc(C(=N)N)cc4)C3=O)cc2c1	Ki	'='	970.0	nM	6.01			UO_0000065	13.29	0.26	3.80	4.79	False	CHEMBL661582	Compound was evaluated for the inhibition of human Coagulation factor Xa	B	BAO_0000357	single protein format	None	None	None	None	None	CHEMBL244	Coagulation factor X	Homo sapiens	SINGLE PROTEIN	CHEMBL1132151	1	Scientific Literature	J. Med. Chem.	1999	None
CHEMBL300235		0	479.51	0	2.90	11q	NS(=O)(=O)c1ccccc1-c1ccc(NC(=O)C2CC(c3ccc4c(c3)OCCO4)=NO2)cc1	Ki	'='	13200.0	nM	4.88			UO_0000065	10.18	0.20	1.98	3.77	False	CHEMBL682024	Binding affinity against the Factor Xa (FXa)	B	BAO_0000357	single protein format	None	None	None	None	None	CHEMBL244	Coagulation factor X	Homo sapiens	SINGLE PROTEIN	CHEMBL1136396	1	Scientific Literature	Bioorg. Med. Chem. Lett.	2003	None
CHEMBL305394		0	706.29	1	3.90	10i	CN1CCN=C1c1ccc(C(=O)N2CCN(S(=O)(=O)c3cc4ccc(Cl)cc4s3)CC2CC(=O)N2CCN(c3ccncc3)CC2)cc1	IC50	'='	8.0	nM	8.10			UO_0000065	11.46	0.23	4.20	7.38	False	CHEMBL659609	In vitro inhibitory activity against Coagulation factor X was determined	B	BAO_0000357	single protein format	None	None	None	None	None	CHEMBL244	Coagulation factor X	Homo sapiens	SINGLE PROTEIN	CHEMBL1137970	1	Scientific Literature	Bioorg. Med. Chem. Lett.	2004	None
CHEMBL117678		0	574.66	2	-1.40	2h	N=C(N)N1CCC[C@H](NC(=O)CNC(=O)[C@@H](CCNC(=O)c2cccnc2)NS(=O)(=O)Cc2ccccc2)C1O	IC50	'='	79.1	nM	7.10			UO_0000065	12.36	0.24	8.50	3.23	False	CHEMBL681849	In vitro inhibition of human Factor Xa.	B	BAO_0000357	single protein format	None	None	None	None	None	CHEMBL244	Coagulation factor X	Homo sapiens	SINGLE PROTEIN	CHEMBL1131910	1	Scientific Literature	Bioorg. Med. Chem. Lett.	1999	None
CHEMBL390403		0	516.04	1	1.96	34	CCOC(=O)CN[C@H](CCc1ccccn1)C(=O)N1CCC[C@H]1C(=O)NCc1cc(Cl)ccc1CN	Ki	'='	2.9	nM	8.54			UO_0000065	16.54	0.32	6.58	6.74	False	CHEMBL889048	Inhibition of factor 10a	B	BAO_0000357	single protein format	None	None	None	None	None	CHEMBL244	Coagulation factor X	Homo sapiens	SINGLE PROTEIN	CHEMBL1145355	1	Scientific Literature	Bioorg. Med. Chem. Lett.	2007	None
CHEMBL397679		0	565.48	1	2.48	5	O=C(CNC(=O)C(CCc1cccc[n+]1[O-])NS(=O)(=O)Cc1ccccc1)NCc1cc(Cl)ccc1Cl	Ki	'='	2.55	nM	8.59			UO_0000065	15.20	0.32	6.11	6.54	False	CHEMBL889048	Inhibition of factor 10a	B	BAO_0000357	single protein format	None	None	None	None	None	CHEMBL244	Coagulation factor X	Homo sapiens	SINGLE PROTEIN	CHEMBL1145355	1	Scientific Literature	Bioorg. Med. Chem. Lett.	2007	None
CHEMBL152599		0	474.57	0	3.23	42	CC(=N)N1CCC(Oc2ccc3c(c2)OCC(=O)N3Cc2cc3ccc(C(=N)N)cc3n2C)CC1	IC50	'='	2.0	nM	8.70			UO_0000065	18.33	0.34	5.47	7.21	False	CHEMBL856169	Inhibitory concentration to factor Xa	B	BAO_0000357	single protein format	None	None	None	None	None	CHEMBL244	Coagulation factor X	Homo sapiens	SINGLE PROTEIN	CHEMBL1136571	1	Scientific Literature	Bioorg. Med. Chem. Lett.	2003	None
CHEMBL318998		0	488.59	0	0.98	5b	CC(C)(C)OC(=O)N[C@@H](C(=O)N1CCC[C@H]1C(=O)N[C@H](C=O)CCCN=C(N)N)c1ccccc1	IC50	'='	260.0	nM	6.58			UO_0000065	13.48	0.26	5.61	3.89	False	CHEMBL661679	Inhibitory activity against factor Xa	B	BAO_0000357	single protein format	None	None	None	None	None	CHEMBL244	Coagulation factor X	Homo sapiens	SINGLE PROTEIN	CHEMBL1126581	1	Scientific Literature	J. Med. Chem.	1993	None
CHEMBL20614		0	551.73	1	1.91	35b	O=C(NCc1ccccc1)C(=O)[C@H](CC1CCNCC1)NC(=O)[C@H]1CCCN1C(=O)[C@@H]1NCC[C@H]2CCCC[C@H]21	IC50	'='	2900.0	nM	5.54			UO_0000065	10.04	0.19	3.63	4.63	False	CHEMBL663505	Inhibitory activity against Coagulation factor X with respect to Argatroban	B	BAO_0000357	single protein format	None	None	None	None	None	CHEMBL244	Coagulation factor X	Homo sapiens	SINGLE PROTEIN	CHEMBL1131688	1	Scientific Literature	Bioorg. Med. Chem. Lett.	1999	None
CHEMBL83743		0	384.39	0	4.00	4y	Cc1c(F)c(Oc2cccc(CN)c2)nc(Oc2cccc(C(=N)N)c2)c1F	Ki	'='	1400.0	nM	5.85			UO_0000065	15.23	0.29	1.85	5.46	False	CHEMBL663411	Inhibitory constant against human coagulation factor Xa (fXa)	B	BAO_0000357	single protein format	None	None	None	None	None	CHEMBL244	Coagulation factor X	Homo sapiens	SINGLE PROTEIN	CHEMBL1135740	1	Scientific Literature	J. Med. Chem.	2002	None
CHEMBL359573		0	555.64	3	5.22	30	N=C(N)c1ccc2[nH]cc(C(Cc3ccccc3)C(=O)NCc3ccc(C(=O)Nc4nc5ccccc5[nH]4)cc3)c2c1	Ki	'='	810.0	nM	6.09			UO_0000065	10.96	0.20	0.87	3.99	False	CHEMBL833645	Binding affinity towards human factor Xa	B	BAO_0000357	single protein format	Homo sapiens	None	None	None	None	CHEMBL244	Coagulation factor X	Homo sapiens	SINGLE PROTEIN	CHEMBL1137916	1	Scientific Literature	Bioorg. Med. Chem. Lett.	2004	None
CHEMBL65010		0	541.47	1	3.49	3j	O=C(c1ccc(C2=NCCCN2)cc1)N1CCN(S(=O)(=O)c2ccc3cc(Br)ccc3c2)CC1	IC50	'='	1300.0	nM	5.89			UO_0000065	10.87	0.24	2.40	7.17	False	CHEMBL659609	In vitro inhibitory activity against Coagulation factor X was determined	B	BAO_0000357	single protein format	None	None	None	None	None	CHEMBL244	Coagulation factor X	Homo sapiens	SINGLE PROTEIN	CHEMBL1137970	1	Scientific Literature	Bioorg. Med. Chem. Lett.	2004	None
CHEMBL396286		0	600.14	1	2.16	26	NCc1ccc(Cl)cc1CNC(=O)[C@@H]1CCCN1C(=O)[C@@H](CCc1cccc[n+]1[O-])NS(=O)(=O)Cc1ccccc1	Ki	'='	0.049	nM	10.31			UO_0000065	17.18	0.34	8.15	6.94	False	CHEMBL889048	Inhibition of factor 10a	B	BAO_0000357	single protein format	None	None	None	None	None	CHEMBL244	Coagulation factor X	Homo sapiens	SINGLE PROTEIN	CHEMBL1145355	1	Scientific Literature	Bioorg. Med. Chem. Lett.	2007	None
CHEMBL388481		0	618.11	1	0.91	11	NCc1ccc(Cl)cc1CNC(=O)CNC(=O)C(CCc1cccc[n+]1[O-])NS(=O)(=O)Cc1ccc(CC(=O)O)cc1	Ki	'='	0.36	nM	9.44			UO_0000065	15.28	0.31	8.53	4.85	False	CHEMBL889048	Inhibition of factor 10a	B	BAO_0000357	single protein format	None	None	None	None	None	CHEMBL244	Coagulation factor X	Homo sapiens	SINGLE PROTEIN	CHEMBL1145355	1	Scientific Literature	Bioorg. Med. Chem. Lett.	2007	None
CHEMBL177212		0	539.68	1	4.96	13d	CC(=N)N1CCC(N(CCCC(=O)O)c2ccc3nc(C)n(Cc4ccc5ccc(C(=N)N)cc5c4)c3c2)CC1	Ki	'='	420.0	nM	6.38			UO_0000065	11.82	0.22	1.42	4.71	False	CHEMBL661804	In vitro inhibitory activity against human Coagulation factor X	B	BAO_0000357	single protein format	None	None	None	None	None	CHEMBL244	Coagulation factor X	Homo sapiens	SINGLE PROTEIN	CHEMBL1133358	1	Scientific Literature	Bioorg. Med. Chem. Lett.	2000	None
CHEMBL2372454		0	471.56	1	-2.21	3	CC(C)(C)OC(=O)N[C@H](CCCN=C(N)N)C(=O)NCC(=O)N[C@H](C=O)CCCN=C(N)N	IC50	'='	50.0	nM	7.30			UO_0000065	15.48	0.30	9.51	3.01	False	CHEMBL663513	Inhibitory activity against coagulation factor X.	B	BAO_0000357	single protein format	None	None	None	None	None	CHEMBL244	Coagulation factor X	Homo sapiens	SINGLE PROTEIN	CHEMBL1132850	1	Scientific Literature	Bioorg. Med. Chem. Lett.	2000	None
CHEMBL138516		0	447.52	0	3.33	15c	Cc1cc(C(=O)Nc2ccc(-c3ccccc3S(N)(=O)=O)cc2)n(-c2ccccc2N)n1	Ki	'='	600.0	nM	6.22			UO_0000065	13.90	0.27	2.89	4.67	False	CHEMBL661220	Inhibitory activity against Coagulation factor X (FXa)	B	BAO_0000357	single protein format	None	None	None	None	None	CHEMBL244	Coagulation factor X	Homo sapiens	SINGLE PROTEIN	CHEMBL1145122	1	Scientific Literature	J. Med. Chem.	2003	None
CHEMBL77076		0	511.97	2	2.26	23	CC(C)Nc1nc(Cl)c(-c2cc(N)cc(C(=O)O)c2)n(CC(=O)NCc2ccc(C(=N)N)cc2)c1=O	IC50	'>'	100000.0	nM				UO_0000065					True	CHEMBL663508	Inhibitory activity against coagulation factor X	B	BAO_0000357	single protein format	None	None	None	None	None	CHEMBL244	Coagulation factor X	Homo sapiens	SINGLE PROTEIN	CHEMBL1136103	1	Scientific Literature	Bioorg. Med. Chem. Lett.	2003	None
CHEMBL185786		0	512.62	2	5.43	29	N=C(N)c1ccc2[nH]cc(C(Cc3ccccc3)C(=O)NCc3ccc(-n4cnc5ccccc54)cc3)c2c1	Ki	'='	72.0	nM	7.14			UO_0000065	13.93	0.25	1.71	6.34	False	CHEMBL833645	Binding affinity towards human factor Xa	B	BAO_0000357	single protein format	Homo sapiens	None	None	None	None	CHEMBL244	Coagulation factor X	Homo sapiens	SINGLE PROTEIN	CHEMBL1137916	1	Scientific Literature	Bioorg. Med. Chem. Lett.	2004	None
CHEMBL7967		0	477.55	0	2.81	3	CC1(C(=O)Nc2ccc(-c3ccccc3S(N)(=O)=O)cc2)CC(c2cccc(C(=N)N)c2)=NO1	Ki	'='	7.2	nM	8.14			UO_0000065	17.05	0.33	5.33	5.07	False	CHEMBL682004	Inhibitory activity against factor Xa using human purified enzyme.	B	BAO_0000357	single protein format	None	None	None	None	None	CHEMBL244	Coagulation factor X	Homo sapiens	SINGLE PROTEIN	CHEMBL1145764	1	Scientific Literature	Bioorg. Med. Chem. Lett.	2003	None
CHEMBL2370421		0	414.51	0	-0.19	5f	N=C(N)NCCC[C@@H](C=O)NC(=O)[C@@H]1CCCN1C(=O)[C@@H]1NCCc2ccccc21	IC50	'='	640.0	nM	6.19			UO_0000065	14.94	0.28	6.38	4.41	False	CHEMBL661679	Inhibitory activity against factor Xa	B	BAO_0000357	single protein format	None	None	None	None	None	CHEMBL244	Coagulation factor X	Homo sapiens	SINGLE PROTEIN	CHEMBL1126581	1	Scientific Literature	J. Med. Chem.	1993	None
CHEMBL230031		0	495.97	1	2.42	6	N=C(N)c1ccc(CNC(=O)Cn2c(-c3cccc(N)c3)c(Cl)nc(NC3CCC3)c2=O)cc1O	IC50	'>'	100000.0	nM				UO_0000065					False	CHEMBL888562	Inhibition of factor 10a	B	BAO_0000357	single protein format	None	None	None	None	None	CHEMBL244	Coagulation factor X	Homo sapiens	SINGLE PROTEIN	CHEMBL1145416	1	Scientific Literature	Bioorg. Med. Chem. Lett.	2007	None
CHEMBL243539		0	441.92	0	2.19	59	Nc1cccc(-c2c(Cl)nc(NC3CCC3)c(=O)n2CC(=O)NCCc2cnc[nH]2)c1	IC50	'>'	30000.0	nM				UO_0000065					False	CHEMBL888562	Inhibition of factor 10a	B	BAO_0000357	single protein format	None	None	None	None	None	CHEMBL244	Coagulation factor X	Homo sapiens	SINGLE PROTEIN	CHEMBL1145416	1	Scientific Literature	Bioorg. Med. Chem. Lett.	2007	None
CHEMBL243109		0	493.96	0	3.15	43	Nc1cccc(-c2c(Cl)nc(NC3CCC3)c(=O)n2CC(=O)NCc2ccc3c(N)noc3c2)c1	IC50	'>'	30000.0	nM				UO_0000065					False	CHEMBL888562	Inhibition of factor 10a	B	BAO_0000357	single protein format	None	None	None	None	None	CHEMBL244	Coagulation factor X	Homo sapiens	SINGLE PROTEIN	CHEMBL1145416	1	Scientific Literature	Bioorg. Med. Chem. Lett.	2007	None
CHEMBL449702		0	584.94	2	6.15	13j	COc1cc(Cl)cc(C(=O)Nc2ccc(Cl)cn2)c1NC(=O)c1scc(CN(C)C2=NCCS2)c1Cl	Ki	'='	0.024	nM	10.62			UO_0000065	18.16	0.40	4.47	11.07	False	CHEMBL889317	Inhibition of human F10a	B	BAO_0000357	single protein format	Homo sapiens	None	None	None	None	CHEMBL244	Coagulation factor X	Homo sapiens	SINGLE PROTEIN	CHEMBL1145379	1	Scientific Literature	J. Med. Chem.	2007	None
CHEMBL389210		0	565.87	2	5.98	17p	COc1cc(Cl)cc(C(=O)Nc2ccc(Cl)cn2)c1NC(=O)c1scc(CN(C)c2ncc[nH]2)c1Cl	Ki	'='	0.02	nM	10.70			UO_0000065	18.91	0.41	4.72	9.53	False	CHEMBL889317	Inhibition of human F10a	B	BAO_0000357	single protein format	Homo sapiens	None	None	None	None	CHEMBL244	Coagulation factor X	Homo sapiens	SINGLE PROTEIN	CHEMBL1145379	1	Scientific Literature	J. Med. Chem.	2007	None
CHEMBL437546		0	541.85	1	4.94	17i	COc1cc(Cl)cc(C(=O)Nc2ccc(Cl)cn2)c1NC(=O)c1scc(CN(C)C(=N)N)c1Cl	Ki	'<='	0.01	nM				UO_0000065					False	CHEMBL889317	Inhibition of human F10a	B	BAO_0000357	single protein format	Homo sapiens	None	None	None	None	CHEMBL244	Coagulation factor X	Homo sapiens	SINGLE PROTEIN	CHEMBL1145379	1	Scientific Literature	J. Med. Chem.	2007	None
CHEMBL424572		0	388.43	0	3.48	2	COc1ccc(C(=O)Nc2ccccc2NC(=O)c2cccc(C(=N)N)c2)cc1	Ratio	'='	1000.0										False	CHEMBL849403	Selectivity as the ratio of Kass value towards fXa to that of aPC.	B	BAO_0000357	single protein format	None	None	None	None	None	CHEMBL244	Coagulation factor X	Homo sapiens	SINGLE PROTEIN	CHEMBL1132963	1	Scientific Literature	J. Med. Chem.	2000	None
CHEMBL390056		0	636.87	2	6.37	13c	COc1cc(Cl)cc(C(=O)Nc2ccc(Cl)cn2)c1NC(=O)c1scc(CN(CC(F)(F)F)C2=NCCO2)c1Cl	Ki	'='	2.2	nM	8.66			UO_0000065	13.59	0.30	2.29	8.23	False	CHEMBL889317	Inhibition of human F10a	B	BAO_0000357	single protein format	Homo sapiens	None	None	None	None	CHEMBL244	Coagulation factor X	Homo sapiens	SINGLE PROTEIN	CHEMBL1145379	1	Scientific Literature	J. Med. Chem.	2007	None
CHEMBL173994		0	568.87	2	5.43	13a, ZK-810388	COc1cc(Cl)cc(C(=O)Nc2ccc(Cl)cn2)c1NC(=O)c1scc(CN(C)C2=NCCO2)c1Cl	Ki	'='	0.007	nM		Outside typical range		UO_0000065					False	CHEMBL889317	Inhibition of human F10a	B	BAO_0000357	single protein format	Homo sapiens	None	None	None	None	CHEMBL244	Coagulation factor X	Homo sapiens	SINGLE PROTEIN	CHEMBL1145379	1	Scientific Literature	J. Med. Chem.	2007	None
CHEMBL375263		0	527.86	2	6.07	10e	CCN(C)Cc1csc(C(=O)Nc2c(OC)cc(Cl)cc2C(=O)Nc2ccc(Cl)cn2)c1Cl	Ki	'='	0.22	nM	9.66			UO_0000065	18.30	0.40	3.59	11.56	False	CHEMBL889317	Inhibition of human F10a	B	BAO_0000357	single protein format	Homo sapiens	None	None	None	None	CHEMBL244	Coagulation factor X	Homo sapiens	SINGLE PROTEIN	CHEMBL1145379	1	Scientific Literature	J. Med. Chem.	2007	None
CHEMBL227172		0	567.93	2	5.97	3b	COc1cc(Cl)cc(C(=O)Nc2ccc(Cl)cc2)c1NC(=O)c1scc(CN2CCN(C)CC2)c1Cl	Ki	'='	0.43	nM	9.37			UO_0000065	16.49	0.36	3.40	12.67	False	CHEMBL889317	Inhibition of human F10a	B	BAO_0000357	single protein format	Homo sapiens	None	None	None	None	CHEMBL244	Coagulation factor X	Homo sapiens	SINGLE PROTEIN	CHEMBL1145379	1	Scientific Literature	J. Med. Chem.	2007	None
CHEMBL127052		0	383.40	0	4.60	2	Cc1c(F)c(Oc2cccc(CN)c2)cc(Oc2cccc(C(=N)N)c2)c1F	Ki	'='	1400.0	nM	5.85			UO_0000065	15.27	0.29	1.25	6.20	False	CHEMBL872476	Inhibitory constant against Coagulation factor Xa (factor Xa)	B	BAO_0000357	single protein format	Bos taurus	None	None	None	None	CHEMBL244	Coagulation factor X	Homo sapiens	SINGLE PROTEIN	CHEMBL1132402	1	Scientific Literature	J. Med. Chem.	1999	None
CHEMBL439810		0	410.50	0	1.76	63	CNC(=O)[C@H](Cc1cccc(C(=N)N)c1)NS(=O)(=O)c1ccc2ccccc2c1	Ki	'='	38459178204535.4	nM		Outside typical range		UO_0000065					False	CHEMBL857787	Binding affinity towards Coagulation factor Xa	B	BAO_0000357	single protein format	None	None	None	None	None	CHEMBL244	Coagulation factor X	Homo sapiens	SINGLE PROTEIN	CHEMBL1132189	1	Scientific Literature	J. Med. Chem.	1999	None
CHEMBL423555		0	522.63	1	2.57	79	COC(=O)[C@H]1CCCCN1C(=O)[C@H](Cc1cccc(C(=N)N)c1)NS(=O)(=O)c1ccc2ccccc2c1	Ki	'='	21727011788637.4	nM		Outside typical range		UO_0000065					False	CHEMBL857787	Binding affinity towards Coagulation factor Xa	B	BAO_0000357	single protein format	None	None	None	None	None	CHEMBL244	Coagulation factor X	Homo sapiens	SINGLE PROTEIN	CHEMBL1132189	1	Scientific Literature	J. Med. Chem.	1999	None
CHEMBL186272		0	506.46	2	5.51	3n	N=C(N)c1cccc(-n2nc(C(F)(F)F)cc2C(=O)Nc2ccc(-n3ccc4ccccc43)cc2F)c1	Ki	'='	5.4	nM	8.27			UO_0000065	16.32	0.31	2.76	8.13	False	CHEMBL827136	Binding affinity towards human factor Xa	B	BAO_0000357	single protein format	Homo sapiens	None	None	None	None	CHEMBL244	Coagulation factor X	Homo sapiens	SINGLE PROTEIN	CHEMBL1137915	1	Scientific Literature	Bioorg. Med. Chem. Lett.	2004	None
CHEMBL206335	RAZAXABAN	0	528.47	1	4.25	razaxaban, BMS-561389, DPC906	CN(C)Cc1nccn1-c1ccc(NC(=O)c2cc(C(F)(F)F)nn2-c2ccc3onc(N)c3c2)c(F)c1	Ki	'='	0.19	nM	9.72			UO_0000065	18.40	0.35	5.47	8.10	True	CHEMBL927722	Inhibition of human factor 10a	B	BAO_0000357	single protein format	Homo sapiens	None	None	None	None	CHEMBL244	Coagulation factor X	Homo sapiens	SINGLE PROTEIN	CHEMBL1140796	1	Scientific Literature	Bioorg. Med. Chem. Lett.	2008	None
CHEMBL252650		0	533.50	1	4.78	15	COc1ccc(-n2nc(C(F)(F)F)cc2C(=O)Cc2ccc(-c3ccccc3S(N)(=O)=O)cc2F)cc1	Ki	'='	6.9	nM	8.16			UO_0000065	15.30	0.30	3.38	7.83	False	CHEMBL927722	Inhibition of human factor 10a	B	BAO_0000357	single protein format	Homo sapiens	None	None	None	None	CHEMBL244	Coagulation factor X	Homo sapiens	SINGLE PROTEIN	CHEMBL1140796	1	Scientific Literature	Bioorg. Med. Chem. Lett.	2008	None
CHEMBL269191		0	572.54	2	5.81	7, racemic	CC(C(=O)c1cc(C(F)(F)F)nn1-c1ccc2onc(N)c2c1)c1ccc(-c2ccccc2S(C)(=O)=O)cc1F	Ki	'='	2.8	nM	8.55			UO_0000065	14.94	0.29	2.74	7.06	False	CHEMBL927722	Inhibition of human factor 10a	B	BAO_0000357	single protein format	Homo sapiens	None	None	None	None	CHEMBL244	Coagulation factor X	Homo sapiens	SINGLE PROTEIN	CHEMBL1140796	1	Scientific Literature	Bioorg. Med. Chem. Lett.	2008	None
CHEMBL253093		0	569.57	1	4.57	page 750	CS(=O)(=O)c1ccccc1-c1ccc2c(c1)CCN2C(=O)C1CC(C(F)(F)F)=NN1c1ccc2onc(N)c2c1	Ki	'='	1.5	nM	8.82			UO_0000065	15.49	0.30	4.25	7.23	False	CHEMBL927722	Inhibition of human factor 10a	B	BAO_0000357	single protein format	Homo sapiens	None	None	None	None	CHEMBL244	Coagulation factor X	Homo sapiens	SINGLE PROTEIN	CHEMBL1140796	1	Scientific Literature	Bioorg. Med. Chem. Lett.	2008	None
CHEMBL78055		0	689.86	2	2.53	40c	N=C(N)NCCC[C@H](NC(=O)[C@H](Cc1ccccc1)NC(=O)[C@@H](Cc1ccccc1)NS(=O)(=O)Cc1ccccc1)C(=O)c1nccs1	IC50	'='	27.0	nM	7.57			UO_0000065	10.97	0.22	5.04	3.86	False	CHEMBL948931	Inhibition of human factor 10a	B	BAO_0000357	single protein format	Homo sapiens	None	None	None	None	CHEMBL244	Coagulation factor X	Homo sapiens	SINGLE PROTEIN	CHEMBL1143211	1	Scientific Literature	Bioorg. Med. Chem.	2008	None
CHEMBL124657		0	466.95	0	4.49	9m	O=C(Cc1ccc(N2CCOCC2=O)cc1)Nc1ccc2[nH]c(-c3ccc(Cl)s3)nc2c1	IC50	'='	1200.0	nM	5.92			UO_0000065	12.68	0.25	1.43	6.78	False	CHEMBL662329	Binding affinity of the compoumd to human coagulation factor Xa	B	BAO_0000357	single protein format	None	None	None	None	None	CHEMBL244	Coagulation factor X	Homo sapiens	SINGLE PROTEIN	CHEMBL1146806	1	Scientific Literature	Bioorg. Med. Chem. Lett.	2004	None
CHEMBL273653		0	723.70	2	1.85	43f	CC(C)[C@H](NC(=O)[C@H](CCCNC(N)=O)NC(=O)N[C@H](C)c1ccc(Br)cc1)C(=O)N[C@@H](CCCNC(=N)N)C(=O)c1nccs1	IC50	'='	1900.0	nM	5.72			UO_0000065	7.91	0.17	3.87	2.32	False	CHEMBL948931	Inhibition of human factor 10a	B	BAO_0000357	single protein format	Homo sapiens	None	None	None	None	CHEMBL244	Coagulation factor X	Homo sapiens	SINGLE PROTEIN	CHEMBL1143211	1	Scientific Literature	Bioorg. Med. Chem.	2008	None
CHEMBL441157		0	507.96	1	3.95	13	NS(=O)(=O)c1ccccc1-c1ccc(C(=O)Nc2cnccc2C(=O)Nc2ccc(Cl)cn2)cc1	Activity	'='	4.9	uM				UO_0000064					False	CHEMBL696008	Concentration required to double the lag time of maximum thrombin generation in human plasma-based thrombin generation assay.	F	BAO_0000366	cell-free format	None	CHEMBL3559721	Plasma	None	None	CHEMBL244	Coagulation factor X	Homo sapiens	SINGLE PROTEIN	CHEMBL1147577	1	Scientific Literature	Bioorg. Med. Chem. Lett.	2004	None
CHEMBL65146		0	558.06	1	2.59	9c	COC(=O)CC1CN(S(=O)(=O)c2cc3cc(Cl)ccc3[nH]2)CCN1C(=O)c1ccc(C2=NCCN2C)cc1	IC50	'='	3.0	nM	8.52			UO_0000065	15.27	0.31	5.93	7.39	False	CHEMBL659609	In vitro inhibitory activity against Coagulation factor X was determined	B	BAO_0000357	single protein format	None	None	None	None	None	CHEMBL244	Coagulation factor X	Homo sapiens	SINGLE PROTEIN	CHEMBL1137970	1	Scientific Literature	Bioorg. Med. Chem. Lett.	2004	None
CHEMBL173878		0	533.42	2	5.54	32a	N=C(N)NCc1ccccc1-c1ccc(C(=O)Nc2ccc(Cl)cc2C(=O)Nc2ccc(Cl)cn2)cc1	Activity	'>'	5.0	uM				UO_0000064					False	CHEMBL696008	Concentration required to double the lag time of maximum thrombin generation in human plasma-based thrombin generation assay.	F	BAO_0000366	cell-free format	None	CHEMBL3559721	Plasma	None	None	CHEMBL244	Coagulation factor X	Homo sapiens	SINGLE PROTEIN	CHEMBL1147577	1	Scientific Literature	Bioorg. Med. Chem. Lett.	2004	None
CHEMBL130673		0	475.46	1	6.89	1b	CC1CCCC(C)N1CCCCCN1C(=O)C(c2ccc(Cl)c(Cl)c2)Oc2ccccc21	IC50	'='	26000.0	nM	4.58			UO_0000065	9.64	0.20	-2.30	13.99	False	CHEMBL661678	In vitro inhibition of coagulation factor Xa.	B	BAO_0000357	single protein format	None	None	None	None	None	CHEMBL244	Coagulation factor X	Homo sapiens	SINGLE PROTEIN	CHEMBL1133480	1	Scientific Literature	J. Med. Chem.	2000	None
CHEMBL145655		0	514.65	1	2.20	35	COC(=O)C1CCN(C(=O)[C@H](Cc2cccc(C(=N)N)c2)NS(=O)(=O)c2c(C)cc(C)cc2C)CC1	Ki	'='	12022644346174.1	nM		Outside typical range		UO_0000065					False	CHEMBL857787	Binding affinity towards Coagulation factor Xa	B	BAO_0000357	single protein format	None	None	None	None	None	CHEMBL244	Coagulation factor X	Homo sapiens	SINGLE PROTEIN	CHEMBL1132189	1	Scientific Literature	J. Med. Chem.	1999	None
CHEMBL171503		0	436.46	0	4.23	3	COc1ccc(C(=O)Nc2c(OC)ccc(OC)c2NC(=O)c2ccc(OC)cc2)cc1	K ass	'='	770000.0	l M-1									False	CHEMBL857739	Apparent association constant against coagulation factor X	B	BAO_0000357	single protein format	None	None	None	None	None	CHEMBL244	Coagulation factor X	Homo sapiens	SINGLE PROTEIN	CHEMBL1132962	1	Scientific Literature	J. Med. Chem.	2000	None
CHEMBL235823		0	509.01	1	3.50	31	NCCCOc1cc(N2CC[C@@H](N)C2)ccc1C(=O)Nc1ccccc1C(=O)Nc1ccc(Cl)cn1	Kapp	'='	874.0	10^6L/mol									False	CHEMBL897853	Inhibition of human factor 10a	B	BAO_0000357	single protein format	Homo sapiens	None	None	None	None	CHEMBL244	Coagulation factor X	Homo sapiens	SINGLE PROTEIN	CHEMBL1149664	1	Scientific Literature	Bioorg. Med. Chem. Lett.	2007	None
CHEMBL170086		0	402.49	1	5.50	3c	COc1ccc(NC(=O)c2ccccc2NC(=O)c2ccc(C(C)(C)C)cc2)cc1	Kapp	'='	5.0	10^6L/mol									False	CHEMBL897853	Inhibition of human factor 10a	B	BAO_0000357	single protein format	Homo sapiens	None	None	None	None	CHEMBL244	Coagulation factor X	Homo sapiens	SINGLE PROTEIN	CHEMBL1149664	1	Scientific Literature	Bioorg. Med. Chem. Lett.	2007	None
CHEMBL134736		0	461.55	0	3.21	50	Cc1cc(C(=O)Nc2ccc(-c3ccccc3S(N)(=O)=O)cc2)n(-c2cccc(CN)c2)n1	Ki	'='	2.7	nM	8.57			UO_0000065	18.56	0.35	5.36	6.44	False	CHEMBL661801	Tested in vitro for inhibition of human Coagulation factor X	B	BAO_0000357	single protein format	None	None	None	None	None	CHEMBL244	Coagulation factor X	Homo sapiens	SINGLE PROTEIN	CHEMBL1145914	1	Scientific Literature	J. Med. Chem.	2003	None
CHEMBL350380		0	625.78	1	1.36	34	N=C(N)NCCC[C@H](NC(=O)CN1CCN(S(=O)(=O)Cc2ccccc2)[C@@H](Cc2ccccc2)C1=O)C(=O)c1nccs1	IC50	'='	0.9	nM	9.05			UO_0000065	14.46	0.29	7.69	5.06	False	CHEMBL682016	In vitro inhibitory activity against factor Xa	B	BAO_0000357	single protein format	None	None	None	None	None	CHEMBL244	Coagulation factor X	Homo sapiens	SINGLE PROTEIN	CHEMBL1136599	1	Scientific Literature	Bioorg. Med. Chem. Lett.	2003	None
CHEMBL268225		0	553.99	2	1.82	20 (-)	Nc1cc(C2=NOC(Cn3cnnn3)(C(=O)Nc3ccc(-c4ccccc4S(N)(=O)=O)cn3)C2)ccc1Cl	Ki	'='	7.1	nM	8.15			UO_0000065	14.71	0.29	6.33	4.21	False	CHEMBL682004	Inhibitory activity against factor Xa using human purified enzyme.	B	BAO_0000357	single protein format	None	None	None	None	None	CHEMBL244	Coagulation factor X	Homo sapiens	SINGLE PROTEIN	CHEMBL1145764	1	Scientific Literature	Bioorg. Med. Chem. Lett.	2003	None
CHEMBL356348		0	543.67	1	1.12	75	CS(=O)(=O)N1CCN(C(=O)[C@H](Cc2cccc(C(=N)N)c2)NS(=O)(=O)c2cccc3ccccc23)CC1	Ki	'='	103038612044162.0	nM		Outside typical range		UO_0000065					False	CHEMBL857787	Binding affinity towards Coagulation factor Xa	B	BAO_0000357	single protein format	None	None	None	None	None	CHEMBL244	Coagulation factor X	Homo sapiens	SINGLE PROTEIN	CHEMBL1132189	1	Scientific Literature	J. Med. Chem.	1999	None
CHEMBL38231		0	478.53	0	2.48	19	COC(=O)/C(=C/c1cccc(C(=N)N)c1)C(=O)Nc1ccc(-c2ccccc2S(N)(=O)=O)cc1	IC50	'='	759.0	nM	6.12			UO_0000065	12.79	0.25	3.64	3.70	False	CHEMBL682018	Inhibitory activity against factor Xa was determined	B	BAO_0000357	single protein format	None	None	None	None	None	CHEMBL244	Coagulation factor X	Homo sapiens	SINGLE PROTEIN	CHEMBL1136021	1	Scientific Literature	Bioorg. Med. Chem. Lett.	2002	None
CHEMBL140009		0	476.54	1	2.22	14a	CC(C)Nc1ccc(-c2cc(N)cc(C(=O)O)c2)n(CC(=O)NCc2ccc(C(=N)N)cc2)c1=O	IC50	'>'	30000.0	nM				UO_0000065					False	CHEMBL659622	Inhibitory concentration against human Coagulation factor X	B	BAO_0000357	single protein format	None	None	None	None	None	CHEMBL244	Coagulation factor X	Homo sapiens	SINGLE PROTEIN	CHEMBL1145137	1	Scientific Literature	J. Med. Chem.	2003	None
CHEMBL445941		0	543.05	1	2.62	20	COCCNC(=O)[C@H]1C[C@H](NC(=O)c2ccc(-n3ccccc3=O)cc2)[C@H](NC(=O)c2ccc(Cl)s2)C1	Ki	'='	2.9	nM	8.54			UO_0000065	15.72	0.32	5.92	7.20	False	CHEMBL897883	Inhibition of human factor 10a	B	BAO_0000357	single protein format	Homo sapiens	None	None	None	None	CHEMBL244	Coagulation factor X	Homo sapiens	SINGLE PROTEIN	CHEMBL1149671	1	Scientific Literature	Bioorg. Med. Chem. Lett.	2007	None
CHEMBL237923		0	475.94	0	2.47	26	O=C(N[C@H]1CNC[C@H]1NC(=O)c1ccc2c(Cl)c[nH]c2c1)c1ccc(-n2ccccc2=O)cc1	Ki	'='	18.0	nM	7.75			UO_0000065	16.27	0.31	5.27	7.17	False	CHEMBL897883	Inhibition of human factor 10a	B	BAO_0000357	single protein format	Homo sapiens	None	None	None	None	CHEMBL244	Coagulation factor X	Homo sapiens	SINGLE PROTEIN	CHEMBL1149671	1	Scientific Literature	Bioorg. Med. Chem. Lett.	2007	None
CHEMBL237705		0	443.91	0	2.48	23	O=C(N[C@H]1COC[C@H]1NC(=O)c1ccc(Cl)s1)c1ccc(-n2ccccc2=O)cc1	Ki	'='	2.6	nM	8.59			UO_0000065	19.34	0.39	6.11	9.60	False	CHEMBL897883	Inhibition of human factor 10a	B	BAO_0000357	single protein format	Homo sapiens	None	None	None	None	CHEMBL244	Coagulation factor X	Homo sapiens	SINGLE PROTEIN	CHEMBL1149671	1	Scientific Literature	Bioorg. Med. Chem. Lett.	2007	None
CHEMBL319950		0	439.52	0	3.92	126	Cc1cccc2c1cc(C(=O)OCc1cccc(C(=N)N)c1)n2Cc1cccc(C(=N)N)c1	Ki	'='	44.0	nM	7.36			UO_0000065	16.74	0.30	3.44	5.62	False	CHEMBL663407	Inhibition of Coagulation factor Xa	B	BAO_0000357	single protein format	None	None	None	None	None	CHEMBL244	Coagulation factor X	Homo sapiens	SINGLE PROTEIN	CHEMBL1135480	1	Scientific Literature	J. Med. Chem.	2002	None
CHEMBL174702		0	448.57	1	5.41	14a	N=C(N)c1ccc2ccc(Cn3c4ccccc4c4ccc(OC5CCNCC5)cc43)cc2c1	Ki	'='	4.0	nM	8.40			UO_0000065	18.72	0.34	2.99	11.04	False	CHEMBL661803	In vitro inhibition of human Coagulation factor X.	B	BAO_0000357	single protein format	None	None	None	None	None	CHEMBL244	Coagulation factor X	Homo sapiens	SINGLE PROTEIN	CHEMBL1133499	1	Scientific Literature	Bioorg. Med. Chem. Lett.	2000	None
CHEMBL77490		0	479.97	0	2.71	22	N=C(N)c1ccc(CNC(=O)Cn2c(-c3cccc(N)c3)c(Cl)nc(NC3CCC3)c2=O)cc1	IC50	'>'	100000.0	nM				UO_0000065					False	CHEMBL663508	Inhibitory activity against coagulation factor X	B	BAO_0000357	single protein format	None	None	None	None	None	CHEMBL244	Coagulation factor X	Homo sapiens	SINGLE PROTEIN	CHEMBL1136103	1	Scientific Literature	Bioorg. Med. Chem. Lett.	2003	None
CHEMBL175381		0	507.96	1	3.95	12	NS(=O)(=O)c1ccccc1-c1ccc(C(=O)Nc2ncccc2C(=O)Nc2ccc(Cl)cn2)cc1	IC50	'='	48.0	nM	7.32			UO_0000065	14.41	0.29	3.37	5.08	False	CHEMBL661984	Inhibitory concentration against coagulation factor Xa.	B	BAO_0000357	single protein format	None	None	None	None	None	CHEMBL244	Coagulation factor X	Homo sapiens	SINGLE PROTEIN	CHEMBL1147577	1	Scientific Literature	Bioorg. Med. Chem. Lett.	2004	None
CHEMBL391274		0	508.02	1	4.96	32	NCCCOc1cc(N2CCCCC2)ccc1C(=O)Nc1ccccc1C(=O)Nc1ccc(Cl)cn1	Kapp	'='	323.0	10^6L/mol									False	CHEMBL897853	Inhibition of human factor 10a	B	BAO_0000357	single protein format	Homo sapiens	None	None	None	None	CHEMBL244	Coagulation factor X	Homo sapiens	SINGLE PROTEIN	CHEMBL1149664	1	Scientific Literature	Bioorg. Med. Chem. Lett.	2007	None
CHEMBL398391		0	561.13	2	6.79	16	CC(C)(C)c1ccc(C(=O)Nc2ccccc2C(=O)Nc2ccc(Cl)cn2)c(OC2CCN(CC3CC3)CC2)c1	Kapp	'='	1370.0	10^6L/mol									False	CHEMBL897853	Inhibition of human factor 10a	B	BAO_0000357	single protein format	Homo sapiens	None	None	None	None	CHEMBL244	Coagulation factor X	Homo sapiens	SINGLE PROTEIN	CHEMBL1149664	1	Scientific Literature	Bioorg. Med. Chem. Lett.	2007	None
CHEMBL236021		0	514.01	1	2.45	46	CN(C)C(=O)N1C[C@H](NC(=O)c2ccc(-n3ccccc3=O)cc2)[C@H](NC(=O)c2ccc(Cl)s2)C1	Ki	'='	0.56	nM	9.25			UO_0000065	18.00	0.36	6.80	8.92	False	CHEMBL897883	Inhibition of human factor 10a	B	BAO_0000357	single protein format	Homo sapiens	None	None	None	None	CHEMBL244	Coagulation factor X	Homo sapiens	SINGLE PROTEIN	CHEMBL1149671	1	Scientific Literature	Bioorg. Med. Chem. Lett.	2007	None
CHEMBL392297		0	535.05	1	2.11	42	CCS(=O)(=O)N1C[C@H](NC(=O)c2ccc(-n3ccccc3=O)cc2)[C@H](NC(=O)c2ccc(Cl)s2)C1	Ki	'='	0.64	nM	9.19			UO_0000065	17.18	0.36	7.08	7.82	False	CHEMBL897883	Inhibition of human factor 10a	B	BAO_0000357	single protein format	Homo sapiens	None	None	None	None	CHEMBL244	Coagulation factor X	Homo sapiens	SINGLE PROTEIN	CHEMBL1149671	1	Scientific Literature	Bioorg. Med. Chem. Lett.	2007	None
CHEMBL105980		0	455.54	0	1.50	17	Cc1ccc(NS(=O)(=O)Cc2ccccc2)c(=O)n1CC(=O)NC1CCc2n[nH]cc2C1	Ki	'='	99000.0	nM	4.00			UO_0000065	8.79	0.17	2.50	3.18	False	CHEMBL660264	Inhibitory activity against coagulation factor X	B	BAO_0000357	single protein format	None	None	None	None	None	CHEMBL244	Coagulation factor X	Homo sapiens	SINGLE PROTEIN	CHEMBL1136225	1	Scientific Literature	Bioorg. Med. Chem. Lett.	2003	None
CHEMBL48437		0	540.02	1	1.01	23	COC(=O)[C@H](Cc1c[nH]cn1)NC(=O)CN1CCN(S(=O)(=O)c2cc3ccc(Cl)cc3s2)CC1=O	Ki	'>'	1200.0	nM				UO_0000065					False	CHEMBL662878	Compound was evaluated for the inhibitory activity against Coagulation factor X	B	BAO_0000357	single protein format	None	None	None	None	None	CHEMBL244	Coagulation factor X	Homo sapiens	SINGLE PROTEIN	CHEMBL1133063	1	Scientific Literature	Bioorg. Med. Chem. Lett.	2000	None
CHEMBL96605		0	552.42	2	6.68	38	O=C(NCC1CCN(c2ccncc2)CC1)c1ccc(C(F)(F)F)c(OCCc2ccc(Cl)cc2Cl)c1	Ki	'='	140.0	nM	6.85			UO_0000065	12.41	0.25	0.17	12.59	True	CHEMBL662838	Inhibitory activity against human Coagulation factor X	B	BAO_0000357	single protein format	None	None	None	None	None	CHEMBL244	Coagulation factor X	Homo sapiens	SINGLE PROTEIN	CHEMBL1148260	1	Scientific Literature	Bioorg. Med. Chem. Lett.	2004	None
CHEMBL254124		0	495.96	0	4.78	13	O=C1C(NS(=O)(=O)c2ccc3cc(Cl)ccc3c2)CCN1c1ccc(-c2ccncc2)cc1F	Ki	'='	8.9	nM	8.05			UO_0000065	16.23	0.32	3.27	10.14	False	CHEMBL928849	Inhibition of human F10a by fluorescence assay	B	BAO_0000357	single protein format	Homo sapiens	None	None	None	None	CHEMBL244	Coagulation factor X	Homo sapiens	SINGLE PROTEIN	CHEMBL1140797	1	Scientific Literature	Bioorg. Med. Chem. Lett.	2008	None
CHEMBL91700		0	306.37	0	2.38	111	Cc1cccc2c1cc(C(N)=O)n2Cc1cccc(C(=N)N)c1	Ki	'='	7910.0	nM	5.10			UO_0000065	16.65	0.30	2.72	5.21	False	CHEMBL663407	Inhibition of Coagulation factor Xa	B	BAO_0000357	single protein format	None	None	None	None	None	CHEMBL244	Coagulation factor X	Homo sapiens	SINGLE PROTEIN	CHEMBL1135480	1	Scientific Literature	J. Med. Chem.	2002	None
CHEMBL353793		0	460.97	0	3.42	14	O=C1CN(S(=O)(=O)c2cc3ccc(Cl)cc3s2)CCN1Cc1cc2cc[nH]cc-2n1	Ki	'='	45.0	nM	7.35			UO_0000065	15.94	0.33	3.93	8.51	False	CHEMBL657275	In vitro binding affinity for human Coagulation factor X	B	BAO_0000357	single protein format	None	None	None	None	None	CHEMBL244	Coagulation factor X	Homo sapiens	SINGLE PROTEIN	CHEMBL1144944	1	Scientific Literature	J. Med. Chem.	2003	None
CHEMBL401481		0	566.17	1	4.27	26	Cc1nccc(N2CCC(C(=O)N3CC[C@@H](CNS(=O)(=O)c4ccc(-c5ccc(Cl)s5)s4)C3)CC2)n1	IC50	'='	61.0	nM	7.21			UO_0000065	12.74	0.27	2.94	7.55	False	CHEMBL924015	Inhibition of F10a	B	BAO_0000357	single protein format	None	None	None	None	None	CHEMBL244	Coagulation factor X	Homo sapiens	SINGLE PROTEIN	CHEMBL1140480	1	Scientific Literature	Bioorg. Med. Chem. Lett.	2007	None
CHEMBL1202108		0	574.37	None	None	DuP-714	CC(=O)N[C@H](Cc1ccccc1)C(=O)N1CCC[C@@H]1C(=O)NC(CCCN=C(N)N)B(O)O.O=C(O)C(F)(F)F	Ki	'='	0.04	nM	10.40			UO_0000065	22.59	None	None	None	False	CHEMBL663267	Binding affinity to purified human coagulation factor Xa (FXa)	B	BAO_0000357	single protein format	None	None	None	None	None	CHEMBL244	Coagulation factor X	Homo sapiens	SINGLE PROTEIN	CHEMBL1132311	1	Scientific Literature	J. Med. Chem.	1999	None
CHEMBL292941		0	544.03	1	2.50	9d	CN1CCN=C1c1ccc(C(=O)N2CCN(S(=O)(=O)c3cc4cc(Cl)ccc4[nH]3)CC2CC(=O)O)cc1	IC50	'='	41.0	nM	7.39			UO_0000065	13.58	0.27	4.89	5.85	False	CHEMBL659609	In vitro inhibitory activity against Coagulation factor X was determined	B	BAO_0000357	single protein format	None	None	None	None	None	CHEMBL244	Coagulation factor X	Homo sapiens	SINGLE PROTEIN	CHEMBL1137970	1	Scientific Literature	Bioorg. Med. Chem. Lett.	2004	None
CHEMBL317484		0	616.64	2	6.04	20	C[C@@H](NC(=O)c1cc2cc(OCc3ccccc3)ccc2n1Cc1cccc(C(=N)N)c1)c1ccccc1.O=C(O)C(F)(F)F	Ki	'='	3690.0	nM	5.43			UO_0000065	10.81	0.20	-0.61	5.83	False	CHEMBL663407	Inhibition of Coagulation factor Xa	B	BAO_0000357	single protein format	None	None	None	None	None	CHEMBL244	Coagulation factor X	Homo sapiens	SINGLE PROTEIN	CHEMBL1135480	1	Scientific Literature	J. Med. Chem.	2002	None
CHEMBL328937		0	321.38	0	3.15	128	CCOC(=O)c1cc2ccccc2n1Cc1cccc(C(=N)N)c1	Ki	'='	4200.0	nM	5.38			UO_0000065	16.73	0.31	2.23	6.63	False	CHEMBL663407	Inhibition of Coagulation factor Xa	B	BAO_0000357	single protein format	None	None	None	None	None	CHEMBL244	Coagulation factor X	Homo sapiens	SINGLE PROTEIN	CHEMBL1135480	1	Scientific Literature	J. Med. Chem.	2002	None
CHEMBL119456		0	548.69	1	4.19	32	COc1ccc2ccc(S(=O)(=O)N(Cc3ccsc3)[C@H]3CCN(Cc4cccc(C(=N)N)c4)C3=O)cc2c1	Ki	'='	19.0	nM	7.72			UO_0000065	14.07	0.28	3.53	6.61	False	CHEMBL661582	Compound was evaluated for the inhibition of human Coagulation factor Xa	B	BAO_0000357	single protein format	None	None	None	None	None	CHEMBL244	Coagulation factor X	Homo sapiens	SINGLE PROTEIN	CHEMBL1132151	1	Scientific Literature	J. Med. Chem.	1999	None
CHEMBL64904		0	595.13	1	2.51	9h	C#CCN(C)C(=O)CC1CN(S(=O)(=O)c2cc3cc(Cl)ccc3[nH]2)CCN1C(=O)c1ccc(C2=NCCN2C)cc1	IC50	'='	14.0	nM	7.85			UO_0000065	13.20	0.26	5.34	7.18	False	CHEMBL659609	In vitro inhibitory activity against Coagulation factor X was determined	B	BAO_0000357	single protein format	None	None	None	None	None	CHEMBL244	Coagulation factor X	Homo sapiens	SINGLE PROTEIN	CHEMBL1137970	1	Scientific Literature	Bioorg. Med. Chem. Lett.	2004	None
CHEMBL231088		0	537.06	1	1.89	8	O=C(CNC(=O)C(CCc1cccc[n+]1[O-])NS(=O)(=O)Cc1ccccc1)NCc1ccc(Cl)s1	Ki	'='	53.0	nM	7.28			UO_0000065	13.55	0.28	5.39	5.54	False	CHEMBL889048	Inhibition of factor 10a	B	BAO_0000357	single protein format	None	None	None	None	None	CHEMBL244	Coagulation factor X	Homo sapiens	SINGLE PROTEIN	CHEMBL1145355	1	Scientific Literature	Bioorg. Med. Chem. Lett.	2007	None
CHEMBL551991		0	436.52	0	2.39	4, BMS-269223	Cc1cc2cc(/N=C(/NC#N)N[C@H]3CCCCN(CC(=O)N4CCCC4)C3=O)ccc2o1	IC50	'='	6.5	nM	8.19			UO_0000065	18.76	0.35	5.80	7.18	False	CHEMBL1063248	Inhibition of human factor 10a-mediated cleavage of synthetic substrate S-2222	B	BAO_0000357	single protein format	Homo sapiens	None	None	None	None	CHEMBL244	Coagulation factor X	Homo sapiens	SINGLE PROTEIN	CHEMBL1152385	1	Scientific Literature	Bioorg. Med. Chem. Lett.	2009	None
CHEMBL228341		0	588.15	1	2.75	31	CCCCCCOC(=O)CN[C@H](CCc1cccc[n+]1[O-])C(=O)N1CCC[C@H]1C(=O)NCc1cc(Cl)ccc1CN	Ki	'='	0.92	nM	9.04			UO_0000065	15.36	0.30	6.29	6.42	False	CHEMBL889048	Inhibition of factor 10a	B	BAO_0000357	single protein format	None	None	None	None	None	CHEMBL244	Coagulation factor X	Homo sapiens	SINGLE PROTEIN	CHEMBL1145355	1	Scientific Literature	Bioorg. Med. Chem. Lett.	2007	None
CHEMBL7626		0	579.06	1	1.68	26 (+)	CS(=O)(=O)NCC1(C(=O)Nc2ccc(-c3ccccc3S(N)(=O)=O)cn2)CC(c2ccc(Cl)c(N)c2)=NO1	Ki	'='	240.0	nM	6.62			UO_0000065	11.43	0.24	4.94	3.38	False	CHEMBL682004	Inhibitory activity against factor Xa using human purified enzyme.	B	BAO_0000357	single protein format	None	None	None	None	None	CHEMBL244	Coagulation factor X	Homo sapiens	SINGLE PROTEIN	CHEMBL1145764	1	Scientific Literature	Bioorg. Med. Chem. Lett.	2003	None
CHEMBL230134		0	558.10	1	2.44	20	C[C@H](NC(=O)[C@@H](CCc1ccccn1)NS(=O)(=O)Cc1ccccc1)C(=O)NCc1cc(Cl)ccc1CN	Ki	'='	0.084	nM	10.08			UO_0000065	18.05	0.36	7.64	7.03	False	CHEMBL889048	Inhibition of factor 10a	B	BAO_0000357	single protein format	None	None	None	None	None	CHEMBL244	Coagulation factor X	Homo sapiens	SINGLE PROTEIN	CHEMBL1145355	1	Scientific Literature	Bioorg. Med. Chem. Lett.	2007	None
CHEMBL231393		0	570.07	1	0.04	13	CC(C)OC(=O)CS(=O)(=O)NC(CCc1cccc[n+]1[O-])C(=O)NCC(=O)NCc1cc(Cl)ccc1CN	Ki	'='	0.76	nM	9.12			UO_0000065	16.00	0.33	9.08	4.97	False	CHEMBL889048	Inhibition of factor 10a	B	BAO_0000357	single protein format	None	None	None	None	None	CHEMBL244	Coagulation factor X	Homo sapiens	SINGLE PROTEIN	CHEMBL1145355	1	Scientific Literature	Bioorg. Med. Chem. Lett.	2007	None
CHEMBL122765		0	418.30	0	2.73	15	C[C@H](NC(=O)CNC(=O)Nc1ccc(C(=N)N)cc1)c1ccc(Br)cc1	Ki	'>'	10000.0	nM				UO_0000065					False	CHEMBL661987	In vitro inhibition of coagulation factor X	B	BAO_0000357	single protein format	None	None	None	None	None	CHEMBL244	Coagulation factor X	Homo sapiens	SINGLE PROTEIN	CHEMBL1146800	1	Scientific Literature	Bioorg. Med. Chem. Lett.	2004	None
CHEMBL74955		0	683.88	1	1.37	1f	CN(CC(=O)N[C@@H](CC1CCCCC1)C(=O)C(=O)NCCc1ccccc1)C(=O)[C@@H](CCCN=C(N)N)NS(=O)(=O)Cc1ccccc1	IC50						Not Determined						False	CHEMBL769324	In vitro inhibitory activity against prothrombinase (PTase) complex; not determined	B	BAO_0000357	single protein format	None	None	None	None	None	CHEMBL244	Coagulation factor X	Homo sapiens	SINGLE PROTEIN	CHEMBL1132777	1	Scientific Literature	Bioorg. Med. Chem. Lett.	2000	None
CHEMBL92616		0	514.45	2	5.66	50	COc1cc(OCCc2ccc(Cl)cc2Cl)cc(C(=O)NCC2CCN(c3ccncc3)CC2)c1	Ki	'='	125.0	nM	6.90			UO_0000065	13.42	0.27	1.24	10.84	True	CHEMBL662838	Inhibitory activity against human Coagulation factor X	B	BAO_0000357	single protein format	None	None	None	None	None	CHEMBL244	Coagulation factor X	Homo sapiens	SINGLE PROTEIN	CHEMBL1148260	1	Scientific Literature	Bioorg. Med. Chem. Lett.	2004	None
CHEMBL256574		0	444.92	1	5.31	13	CC(Nc1ccc(Cl)cn1)c1ccccc1NC(=O)c1ccc(-n2ccccc2=O)cc1	Ki	'='	59.0	nM	7.23			UO_0000065	16.25	0.31	1.92	9.51	False	CHEMBL930381	Inhibition of human factor 10a	B	BAO_0000357	single protein format	Homo sapiens	None	None	None	None	CHEMBL244	Coagulation factor X	Homo sapiens	SINGLE PROTEIN	CHEMBL1145623	1	Scientific Literature	Bioorg. Med. Chem. Lett.	2008	None
CHEMBL156858		0	396.47	0	1.72	1	N=C(N)c1ccc(CNC(=O)CNS(=O)(=O)c2ccc3ccccc3c2)cc1	Ki	'='	10600.0	nM	4.97			UO_0000065	12.55	0.24	3.25	3.98	False	CHEMBL662876	In vitro inhibition of Coagulation factor Xa.	B	BAO_0000357	single protein format	None	None	None	None	None	CHEMBL244	Coagulation factor X	Homo sapiens	SINGLE PROTEIN	CHEMBL1135855	1	Scientific Literature	Bioorg. Med. Chem. Lett.	2002	None
CHEMBL199224		0	619.74	2	0.58	MeSO2-D-Cha-Gly-Arg-AMC	Cc1cc(=O)oc2cc(NC(=O)C(CCCN=C(N)N)NC(=O)CNC(=O)C(CC3CCCCC3)NS(C)(=O)=O)ccc12	Control	'='	100.0	%				UO_0000187					False	CHEMBL661675	Compound was evaluated for its inhibitory activity against Coagulation factor X at 100 uM concentration of substrate	B	BAO_0000357	single protein format	None	None	None	None	None	CHEMBL244	Coagulation factor X	Homo sapiens	SINGLE PROTEIN	CHEMBL1132829	1	Scientific Literature	Bioorg. Med. Chem. Lett.	2000	None
CHEMBL317054		0	492.58	0	4.37	21	C/C(=C(\F)C(=O)Nc1ccc(-c2ccccc2S(N)(=O)=O)cc1)c1cccc(C(=N)N2CCC2)c1	IC50	'='	890.0	nM	6.05			UO_0000065	12.28	0.24	1.68	5.20	False	CHEMBL885073	Inhibitory concentration to coagulation factor X	B	BAO_0000357	single protein format	None	None	None	None	None	CHEMBL244	Coagulation factor X	Homo sapiens	SINGLE PROTEIN	CHEMBL1136273	1	Scientific Literature	Bioorg. Med. Chem. Lett.	2003	None
CHEMBL149875		0	405.31	1	5.87	51	Cc1ccc(NC(=O)c2sccc2Cl)c(C(=O)Nc2ccc(Cl)cc2)c1	Ki	'='	130.0	nM	6.89			UO_0000065	16.99	0.36	1.02	11.83	False	CHEMBL857526	Inhibition constant against human factor Xa	B	BAO_0000357	single protein format	None	None	None	None	None	CHEMBL244	Coagulation factor X	Homo sapiens	SINGLE PROTEIN	CHEMBL1136562	1	Scientific Literature	Bioorg. Med. Chem. Lett.	2003	None
CHEMBL122902		0	429.84	0	2.53	10	Nc1cc(-n2nnnc2C(=O)Nc2ccc(C(=O)N3CCCC3)cc2F)ccc1Cl	Ki	'='	3.0	nM	8.52			UO_0000065	19.83	0.39	5.99	7.16	False	CHEMBL682006	Inhibition of human purified factor Xa	B	BAO_0000357	single protein format	Homo sapiens	None	None	None	None	CHEMBL244	Coagulation factor X	Homo sapiens	SINGLE PROTEIN	CHEMBL1136511	1	Scientific Literature	Bioorg. Med. Chem. Lett.	2003	None
CHEMBL375112		0	454.94	0	0.95	1s	C[C@@H](C(=O)N1CCOCC1)N1CC[C@H](NS(=O)(=O)c2cc3cc(Cl)ccc3[nH]2)C1=O	Ki	'='	90.0	nM	7.05			UO_0000065	15.49	0.32	6.10	6.30	False	CHEMBL918598	Inhibition of human factor Xa by fluorescence assay	B	BAO_0000357	single protein format	Homo sapiens	None	None	None	None	CHEMBL244	Coagulation factor X	Homo sapiens	SINGLE PROTEIN	CHEMBL1142976	1	Scientific Literature	J. Med. Chem.	2007	None
CHEMBL48236		0	496.01	0	1.48	21	Cn1cncc1CCNC(=O)CN1CCN(S(=O)(=O)c2cc3ccc(Cl)cc3s2)CC1=O	Ki	'='	12.0	nM	7.92			UO_0000065	15.97	0.34	6.44	7.57	True	CHEMBL662878	Compound was evaluated for the inhibitory activity against Coagulation factor X	B	BAO_0000357	single protein format	None	None	None	None	None	CHEMBL244	Coagulation factor X	Homo sapiens	SINGLE PROTEIN	CHEMBL1133063	1	Scientific Literature	Bioorg. Med. Chem. Lett.	2000	None
CHEMBL158339		0	438.96	0	2.45	35	O=C1CN(S(=O)(=O)CCc2ccc(Cl)s2)CCN1Cc1cc2c[nH]ccc-2n1	Ki	'='	128.0	nM	6.89			UO_0000065	15.70	0.34	4.44	7.98	False	CHEMBL657275	In vitro binding affinity for human Coagulation factor X	B	BAO_0000357	single protein format	None	None	None	None	None	CHEMBL244	Coagulation factor X	Homo sapiens	SINGLE PROTEIN	CHEMBL1144944	1	Scientific Literature	J. Med. Chem.	2003	None
CHEMBL356112		0	489.81	1	7.67	41	Cc1cc(Cl)cc(C(=O)Nc2ccc(Cl)cc2)c1NC(=O)c1sc2ccccc2c1Cl	Ki	'='	1.8	nM	8.74			UO_0000065	17.85	0.39	1.07	15.03	False	CHEMBL857526	Inhibition constant against human factor Xa	B	BAO_0000357	single protein format	None	None	None	None	None	CHEMBL244	Coagulation factor X	Homo sapiens	SINGLE PROTEIN	CHEMBL1136562	1	Scientific Literature	Bioorg. Med. Chem. Lett.	2003	None
CHEMBL540900		0	568.60	0	3.68	89	C[N+](C)(C)c1ccc(CNC(=O)c2cc3cc(N)ccc3n2Cc2cccc(C(=N)N)c2)cc1.O=C([O-])C(F)(F)F	Ki	'='	60.0	nM	7.22			UO_0000065	15.85	0.29	3.54	6.57	False	CHEMBL663407	Inhibition of Coagulation factor Xa	B	BAO_0000357	single protein format	None	None	None	None	None	CHEMBL244	Coagulation factor X	Homo sapiens	SINGLE PROTEIN	CHEMBL1135480	1	Scientific Literature	J. Med. Chem.	2002	None
CHEMBL279628		0	649.60	1	2.35	SF303	COC(=O)CC1(C(=O)Nc2ccc(-c3ccccc3S(N)(=O)=O)cc2)CC(c2cccc(C(=N)N)c2)=NO1.O=C(O)C(F)(F)F	Ki	'='	6.3	nM	8.20			UO_0000065	15.31	0.29	5.85	4.38	True	CHEMBL663266	Binding affinity towards human purified Coagulation factor Xa (FXa)	B	BAO_0000357	single protein format	None	None	None	None	None	CHEMBL244	Coagulation factor X	Homo sapiens	SINGLE PROTEIN	CHEMBL1132652	1	Scientific Literature	J. Med. Chem.	1999	None
CHEMBL92090		0	458.52	0	3.63	39	COc1ccc(CNC(=O)c2cc3c(O)cccc3n2Cc2cccc(C(=N)N)c2)cc1OC	Ki	'='	17350.0	nM	4.76			UO_0000065	10.38	0.19	1.13	3.88	False	CHEMBL663407	Inhibition of Coagulation factor Xa	B	BAO_0000357	single protein format	None	None	None	None	None	CHEMBL244	Coagulation factor X	Homo sapiens	SINGLE PROTEIN	CHEMBL1135480	1	Scientific Literature	J. Med. Chem.	2002	None
CHEMBL81579		0	398.37	0	3.64	1	Cc1c(F)c(Oc2cccc(C(=N)N)c2)nc(Oc2cccc(C(N)=O)c2)c1F	Ki	'='	280.0	nM	6.55			UO_0000065	16.45	0.31	2.91	5.27	False	CHEMBL663405	Inhibition of human Coagulation factor X was determined	B	BAO_0000357	single protein format	None	None	None	None	None	CHEMBL244	Coagulation factor X	Homo sapiens	SINGLE PROTEIN	CHEMBL1145939	1	Scientific Literature	J. Med. Chem.	2003	None
CHEMBL373451		0	559.11	1	1.55	39	CC(C)N(CCNS(C)(=O)=O)C(=O)[C@H](C)N1CC[C@H](NS(=O)(=O)c2ccc3cc(Cl)ccc3c2)C1=O	Ki	'='	1.0	nM	9.00			UO_0000065	16.10	0.34	7.45	6.77	False	CHEMBL907291	Inhibition of human factor 10a	B	BAO_0000357	single protein format	Homo sapiens	None	None	None	None	CHEMBL244	Coagulation factor X	Homo sapiens	SINGLE PROTEIN	CHEMBL1139748	1	Scientific Literature	Bioorg. Med. Chem. Lett.	2006	None
CHEMBL351169		0	460.97	0	3.42	25	O=C1CN(S(=O)(=O)c2sc3ccccc3c2Cl)CCN1Cc1cc2c[nH]ccc-2n1	Ki	'>'	1200.0	nM				UO_0000065					False	CHEMBL657275	In vitro binding affinity for human Coagulation factor X	B	BAO_0000357	single protein format	None	None	None	None	None	CHEMBL244	Coagulation factor X	Homo sapiens	SINGLE PROTEIN	CHEMBL1144944	1	Scientific Literature	J. Med. Chem.	2003	None
CHEMBL431693		0	499.44	1	5.27	25	CN1CCN=C1c1ccc(NC(=O)c2cc(C(F)(F)F)nn2-c2cc3ccccc3cc2F)c(F)c1	IC50	'='	31.0	nM	7.51			UO_0000065	15.03	0.28	2.24	12.01	False	CHEMBL659607	In vitro inhibitory activity against human coagulation factor X	B	BAO_0000357	single protein format	None	None	None	None	None	CHEMBL244	Coagulation factor X	Homo sapiens	SINGLE PROTEIN	CHEMBL1147598	1	Scientific Literature	Bioorg. Med. Chem. Lett.	2004	None
CHEMBL231779	APIXABAN	4	459.51	0	2.70	40, apixaban, BMS-562247	COc1ccc(-n2nc(C(N)=O)c3c2C(=O)N(c2ccc(N4CCCCC4=O)cc2)CC3)cc1	Ki	'='	0.08	nM	10.10			UO_0000065	21.97	0.41	7.40	9.12	True	CHEMBL900663	Binding affinity to human F10a	B	BAO_0000357	single protein format	Homo sapiens	None	None	None	None	CHEMBL244	Coagulation factor X	Homo sapiens	SINGLE PROTEIN	CHEMBL1137566	1	Scientific Literature	J. Med. Chem.	2007	None
CHEMBL280162		0	421.50	0	3.35	14a	CCOC(=O)C(Cc1cc2cc(C(=N)N)ccc2o1)c1ccc(O[C@H]2CCNC2)cc1	IC50	'='	1000.0	nM	6.00			UO_0000065	14.23	0.26	2.65	5.43	False	CHEMBL659605	In vitro evaluation for the concentration needed for inhibiting factor Xa by 50%	B	BAO_0000357	single protein format	None	None	None	None	None	CHEMBL244	Coagulation factor X	Homo sapiens	SINGLE PROTEIN	CHEMBL1127638	1	Scientific Literature	J. Med. Chem.	1994	None
CHEMBL206335	RAZAXABAN	0	528.47	1	4.25	razaxaban, 4	CN(C)Cc1nccn1-c1ccc(NC(=O)c2cc(C(F)(F)F)nn2-c2ccc3onc(N)c3c2)c(F)c1	Ki	'='	0.19	nM	9.72			UO_0000065	18.40	0.35	5.47	8.10	True	CHEMBL900663	Binding affinity to human F10a	B	BAO_0000357	single protein format	Homo sapiens	None	None	None	None	CHEMBL244	Coagulation factor X	Homo sapiens	SINGLE PROTEIN	CHEMBL1137566	1	Scientific Literature	J. Med. Chem.	2007	None
CHEMBL293248		0	543.05	1	1.90	9e	CN1CCN=C1c1ccc(C(=O)N2CCN(S(=O)(=O)c3cc4cc(Cl)ccc4[nH]3)CC2CC(N)=O)cc1	IC50	'='	18.0	nM	7.75			UO_0000065	14.26	0.29	5.84	5.86	False	CHEMBL659609	In vitro inhibitory activity against Coagulation factor X was determined	B	BAO_0000357	single protein format	None	None	None	None	None	CHEMBL244	Coagulation factor X	Homo sapiens	SINGLE PROTEIN	CHEMBL1137970	1	Scientific Literature	Bioorg. Med. Chem. Lett.	2004	None
CHEMBL153640		0	471.56	0	3.89	41	CC(=N)N1CCC(Oc2ccc3c(c2)OCC(=O)N3Cc2ccc3ccc(C(=N)N)cc3c2)CC1	IC50	'='	6.0	nM	8.22			UO_0000065	17.44	0.32	4.33	7.10	False	CHEMBL856169	Inhibitory concentration to factor Xa	B	BAO_0000357	single protein format	None	None	None	None	None	CHEMBL244	Coagulation factor X	Homo sapiens	SINGLE PROTEIN	CHEMBL1136571	1	Scientific Literature	Bioorg. Med. Chem. Lett.	2003	None
CHEMBL81893		0	452.46	0	4.77	7	Cc1c(F)c(Oc2cccc(C(=N)N)c2)nc(Oc2cccc(C(=O)N3CCCC3)c2)c1F	Ki	'='	220.0	nM	6.66			UO_0000065	14.71	0.28	1.89	6.56	False	CHEMBL663405	Inhibition of human Coagulation factor X was determined	B	BAO_0000357	single protein format	None	None	None	None	None	CHEMBL244	Coagulation factor X	Homo sapiens	SINGLE PROTEIN	CHEMBL1145939	1	Scientific Literature	J. Med. Chem.	2003	None
CHEMBL220582		0	454.94	0	0.95	1t	C[C@@H](C(=O)N1CCOCC1)N1CC[C@H](NS(=O)(=O)c2cc3ccc(Cl)cc3[nH]2)C1=O	Ki	'='	170.0	nM	6.77			UO_0000065	14.88	0.31	5.82	6.05	False	CHEMBL918598	Inhibition of human factor Xa by fluorescence assay	B	BAO_0000357	single protein format	Homo sapiens	None	None	None	None	CHEMBL244	Coagulation factor X	Homo sapiens	SINGLE PROTEIN	CHEMBL1142976	1	Scientific Literature	J. Med. Chem.	2007	None
CHEMBL223682		0	472.98	0	1.08	1k	C[C@@H](C(=O)N1CCOCC1)N1CC[C@H](NS(=O)(=O)c2cc3cc(Cl)cnc3s2)C1=O	Ki	'='	2898.0	nM	5.54			UO_0000065	11.71	0.25	4.46	5.08	False	CHEMBL918598	Inhibition of human factor Xa by fluorescence assay	B	BAO_0000357	single protein format	Homo sapiens	None	None	None	None	CHEMBL244	Coagulation factor X	Homo sapiens	SINGLE PROTEIN	CHEMBL1142976	1	Scientific Literature	J. Med. Chem.	2007	None
CHEMBL8090		0	528.98	1	1.88	11 (+/-)	Nc1cc(C2=NOC(CNC=O)(C(=O)Nc3ccc(-c4ccccc4S(N)(=O)=O)cn3)C2)ccc1Cl	Ki	'='	15.0	nM	7.82			UO_0000065	14.79	0.30	5.94	4.37	False	CHEMBL682004	Inhibitory activity against factor Xa using human purified enzyme.	B	BAO_0000357	single protein format	None	None	None	None	None	CHEMBL244	Coagulation factor X	Homo sapiens	SINGLE PROTEIN	CHEMBL1145764	1	Scientific Literature	Bioorg. Med. Chem. Lett.	2003	None
CHEMBL541150		0	659.71	2	5.68	90	C[N+](C)(C)c1ccc(CNC(=O)c2cc3c(OCc4ccccc4)cccc3n2Cc2cccc(C(=N)N)c2)cc1.O=C([O-])C(F)(F)F	Ki	'='	84.0	nM	7.08			UO_0000065	12.94	0.24	1.40	7.60	False	CHEMBL663407	Inhibition of Coagulation factor Xa	B	BAO_0000357	single protein format	None	None	None	None	None	CHEMBL244	Coagulation factor X	Homo sapiens	SINGLE PROTEIN	CHEMBL1135480	1	Scientific Literature	J. Med. Chem.	2002	None
CHEMBL92983		0	477.36	0	4.37	55	N=C(N)c1cccc(Cn2c(C(=O)NCc3cccc(Br)c3)cc3c(O)cccc32)c1	Ki	'='	117.0	nM	6.93			UO_0000065	14.52	0.31	2.56	6.66	False	CHEMBL663407	Inhibition of Coagulation factor Xa	B	BAO_0000357	single protein format	None	None	None	None	None	CHEMBL244	Coagulation factor X	Homo sapiens	SINGLE PROTEIN	CHEMBL1135480	1	Scientific Literature	J. Med. Chem.	2002	None
CHEMBL92865		0	266.30	0	2.53	6n	Cc1ccc(-c2nc3cc(C(=N)N)ccc3[nH]2)c(O)c1	Ki	'='	9400.0	nM	5.03			UO_0000065	18.88	0.34	2.50	5.09	False	CHEMBL658338	Binding affinity against human coagulation factor X	B	BAO_0000357	single protein format	None	None	None	None	None	CHEMBL244	Coagulation factor X	Homo sapiens	SINGLE PROTEIN	CHEMBL1134564	1	Scientific Literature	J. Med. Chem.	2001	None
CHEMBL267387		0	552.02	1	3.03	23 (+)	Nc1cc(C2=NOC(Cn3cccn3)(C(=O)Nc3ccc(-c4ccccc4S(N)(=O)=O)cn3)C2)ccc1Cl	Ki	'='	1100.0	nM	5.96			UO_0000065	10.79	0.21	2.93	3.56	False	CHEMBL682004	Inhibitory activity against factor Xa using human purified enzyme.	B	BAO_0000357	single protein format	None	None	None	None	None	CHEMBL244	Coagulation factor X	Homo sapiens	SINGLE PROTEIN	CHEMBL1145764	1	Scientific Literature	Bioorg. Med. Chem. Lett.	2003	None
CHEMBL19902	DX-9065A	0	444.54	0	3.99	5 (DX-9065A)	CC(=N)N1CC[C@H](Oc2ccc([C@H](Cc3ccc4ccc(C(=N)N)cc4c3)C(=O)O)cc2)C1	IC50	'='	70.0	nM	7.16			UO_0000065	16.10	0.30	3.16	5.79	True	CHEMBL659612	Inhibitory Activity against human Coagulation factor X	B	BAO_0000357	single protein format	None	None	None	None	None	CHEMBL244	Coagulation factor X	Homo sapiens	SINGLE PROTEIN	CHEMBL1133610	1	Scientific Literature	J. Med. Chem.	2000	None
CHEMBL20897		0	473.53	1	5.68	18	Cc1cc(C(=O)Nc2ccc(C(=N)N3CCCCC3)cc2F)n(-c2cc3ccccc3cc2F)n1	IC50	'='	8.0	nM	8.10			UO_0000065	17.10	0.32	2.42	10.94	False	CHEMBL659607	In vitro inhibitory activity against human coagulation factor X	B	BAO_0000357	single protein format	None	None	None	None	None	CHEMBL244	Coagulation factor X	Homo sapiens	SINGLE PROTEIN	CHEMBL1147598	1	Scientific Literature	Bioorg. Med. Chem. Lett.	2004	None
CHEMBL243591		0	569.54	1	4.05	10q	CS(=O)(=O)N(Cc1ccc2ccc(C(=N)N)cc2c1)C1CCN(S(=O)(=O)c2c(Cl)cccc2Cl)CC1	IC50	'>'	100000.0	nM				UO_0000065					False	CHEMBL892965	Inhibition of human factor 10a	B	BAO_0000357	single protein format	Homo sapiens	None	None	None	None	CHEMBL244	Coagulation factor X	Homo sapiens	SINGLE PROTEIN	CHEMBL1147967	1	Scientific Literature	Bioorg. Med. Chem.	2007	None
CHEMBL149756		0	459.33	1	6.85	22	O=C(Nc1ccc(Cl)cc1)c1cc(F)ccc1NC(=O)c1sc2ccccc2c1Cl	Ki	'='	5.0	nM	8.30			UO_0000065	18.07	0.38	1.45	14.26	False	CHEMBL857526	Inhibition constant against human factor Xa	B	BAO_0000357	single protein format	None	None	None	None	None	CHEMBL244	Coagulation factor X	Homo sapiens	SINGLE PROTEIN	CHEMBL1136562	1	Scientific Literature	Bioorg. Med. Chem. Lett.	2003	None
CHEMBL401782		0	495.96	0	4.78	16	O=C1C(NS(=O)(=O)c2ccc3cc(Cl)ccc3c2)CCN1c1ccc(-c2cccnc2)cc1F	Ki	'='	6.3	nM	8.20			UO_0000065	16.53	0.33	3.42	10.33	False	CHEMBL928849	Inhibition of human F10a by fluorescence assay	B	BAO_0000357	single protein format	Homo sapiens	None	None	None	None	CHEMBL244	Coagulation factor X	Homo sapiens	SINGLE PROTEIN	CHEMBL1140797	1	Scientific Literature	Bioorg. Med. Chem. Lett.	2008	None
CHEMBL368927		0	547.50	1	4.86	44	Cc1nccn1-c1ccc(NC(=O)c2cc(C(F)(F)F)nn2-c2ccc3onc(N)c3c2)c(-n2ccnc2C)c1	Ki	'='	1.6	nM	8.80			UO_0000065	16.07	0.30	3.94	6.53	False	CHEMBL826326	Binding affinity against human Coagulation factor Xa	B	BAO_0000357	single protein format	Homo sapiens	None	None	None	None	CHEMBL244	Coagulation factor X	Homo sapiens	SINGLE PROTEIN	CHEMBL1145195	1	Scientific Literature	J. Med. Chem.	2005	None
CHEMBL541149		0	567.61	0	4.41	83	Cc1cccc2c1cc(C(=O)NCc1ccc([N+](C)(C)C)cc1)n2Cc1cccc(C(=N)N)c1.O=C([O-])C(F)(F)F	Ki	'='	14.0	nM	7.85			UO_0000065	17.28	0.32	3.44	9.36	False	CHEMBL663407	Inhibition of Coagulation factor Xa	B	BAO_0000357	single protein format	None	None	None	None	None	CHEMBL244	Coagulation factor X	Homo sapiens	SINGLE PROTEIN	CHEMBL1135480	1	Scientific Literature	J. Med. Chem.	2002	None
CHEMBL323583		0	517.88	1	1.03	38	O=C(Cn1ccnc(NCC(F)(F)c2cccc[n+]2[O-])c1=O)NCc1cc(Cl)ccc1-n1cnnn1	Ki	'='	5.0	nM	8.30			UO_0000065	16.03	0.31	7.27	5.66	False	CHEMBL660834	Inhibitory potency of compound against human Coagulation factor Xa	B	BAO_0000357	single protein format	None	None	None	None	None	CHEMBL244	Coagulation factor X	Homo sapiens	SINGLE PROTEIN	CHEMBL1149168	1	Scientific Literature	J. Med. Chem.	2004	None
CHEMBL254141		0	580.08	1	4.24	24	CS(=O)(=O)c1ccccc1-c1ccc(N2CCC(NS(=O)(=O)c3cc4nc(Cl)ccc4s3)C2=O)c(F)c1	Ki	'='	2.0	nM	8.70			UO_0000065	15.00	0.32	4.46	7.66	False	CHEMBL928849	Inhibition of human F10a by fluorescence assay	B	BAO_0000357	single protein format	Homo sapiens	None	None	None	None	CHEMBL244	Coagulation factor X	Homo sapiens	SINGLE PROTEIN	CHEMBL1140797	1	Scientific Literature	Bioorg. Med. Chem. Lett.	2008	None
CHEMBL253732		0	484.94	0	4.98	18	O=C1C(NS(=O)(=O)c2ccc3cc(Cl)ccc3c2)CCN1c1ccc(-c2ccoc2)cc1F	Ki	'='	74.6	nM	7.13			UO_0000065	14.70	0.29	2.15	8.95	False	CHEMBL928849	Inhibition of human F10a by fluorescence assay	B	BAO_0000357	single protein format	Homo sapiens	None	None	None	None	CHEMBL244	Coagulation factor X	Homo sapiens	SINGLE PROTEIN	CHEMBL1140797	1	Scientific Literature	Bioorg. Med. Chem. Lett.	2008	None
CHEMBL442980		0	471.61	0	2.78	26	N[C@@H](C(=O)N1CCC[C@H]1C(=O)NCC1CCc2n[nH]cc2C1)C(c1ccccc1)c1ccccc1	Ki	'='	82100.0	nM	4.09			UO_0000065	8.66	0.16	1.31	3.92	False	CHEMBL875892	In vitro inhibitory activity against Factor Xa	B	BAO_0000357	single protein format	None	None	None	None	None	CHEMBL244	Coagulation factor X	Homo sapiens	SINGLE PROTEIN	CHEMBL1136607	1	Scientific Literature	Bioorg. Med. Chem. Lett.	2003	None
CHEMBL420963		0	442.42	0	3.94	65	Cc1c(F)c(Oc2cccc(C(=N)N)c2)nc(Oc2cc(O)cc(C(=O)N(C)C)c2)c1F	Ki	'>'	5000.0	nM				UO_0000065					False	CHEMBL663406	Inhibition of human Coagulation factor X was determined; Inactive	B	BAO_0000357	single protein format	None	None	None	None	None	CHEMBL244	Coagulation factor X	Homo sapiens	SINGLE PROTEIN	CHEMBL1145939	1	Scientific Literature	J. Med. Chem.	2003	None
CHEMBL328307		0	439.52	1	2.77	49	N=C(N)c1cccc(CNC(=O)c2cc3cc(N)ccc3n2Cc2cccc(C(=N)N)c2)c1	Ki	'='	51.0	nM	7.29			UO_0000065	16.59	0.30	4.52	4.56	False	CHEMBL663407	Inhibition of Coagulation factor Xa	B	BAO_0000357	single protein format	None	None	None	None	None	CHEMBL244	Coagulation factor X	Homo sapiens	SINGLE PROTEIN	CHEMBL1135480	1	Scientific Literature	J. Med. Chem.	2002	None
CHEMBL177564		0	491.38	1	6.60	18b	CNc1cccc(-c2ccc(C(=O)Nc3ccc(Cl)cc3C(=O)Nc3ccc(Cl)cn3)cc2)c1	IC50	'='	2.3	nM	8.64			UO_0000065	17.58	0.35	2.04	10.39	False	CHEMBL661984	Inhibitory concentration against coagulation factor Xa.	B	BAO_0000357	single protein format	None	None	None	None	None	CHEMBL244	Coagulation factor X	Homo sapiens	SINGLE PROTEIN	CHEMBL1147577	1	Scientific Literature	Bioorg. Med. Chem. Lett.	2004	None
CHEMBL311788		0	472.45	0	3.95	73	COc1cc(Oc2nc(Oc3cccc(C(=O)N(C)C)c3)c(F)c(C)c2F)c(O)c(C(=N)N)c1	Ki	'>'	5000.0	nM				UO_0000065					False	CHEMBL663406	Inhibition of human Coagulation factor X was determined; Inactive	B	BAO_0000357	single protein format	None	None	None	None	None	CHEMBL244	Coagulation factor X	Homo sapiens	SINGLE PROTEIN	CHEMBL1145939	1	Scientific Literature	J. Med. Chem.	2003	None
CHEMBL367166		0	483.58	1	6.08	11a	N=C(N)c1ccc(-n2c3ccccc3c3ccc(OCc4ccc5ccc(C(=N)N)cc5c4)cc32)cc1	Ki	'='	60.0	nM	7.22			UO_0000065	14.93	0.27	1.14	6.34	False	CHEMBL661803	In vitro inhibition of human Coagulation factor X.	B	BAO_0000357	single protein format	None	None	None	None	None	CHEMBL244	Coagulation factor X	Homo sapiens	SINGLE PROTEIN	CHEMBL1133499	1	Scientific Literature	Bioorg. Med. Chem. Lett.	2000	None
CHEMBL84419		0	412.44	0	4.91	38	Cc1c(Oc2nc(Oc3cccc(C(=N)N)c3)c(F)c(C)c2F)cccc1N(C)C	Ki	'='	320.0	nM	6.50			UO_0000065	15.75	0.30	1.58	7.69	False	CHEMBL663405	Inhibition of human Coagulation factor X was determined	B	BAO_0000357	single protein format	None	None	None	None	None	CHEMBL244	Coagulation factor X	Homo sapiens	SINGLE PROTEIN	CHEMBL1145939	1	Scientific Literature	J. Med. Chem.	2003	None
CHEMBL231787		0	488.98	0	4.44	trans-(+/-) 4	O=C(N[C@H]1CCCC[C@@H]1NC(=O)c1ccc2c(Cl)c[nH]c2c1)c1ccc(-n2ccccc2=O)cc1	Ki	'='	3.7	nM	8.43			UO_0000065	17.24	0.33	3.99	8.78	False	CHEMBL898074	Inhibition of human factor 10a	B	BAO_0000357	single protein format	Homo sapiens	None	None	None	None	CHEMBL244	Coagulation factor X	Homo sapiens	SINGLE PROTEIN	CHEMBL1149575	1	Scientific Literature	Bioorg. Med. Chem. Lett.	2007	None
CHEMBL147573		0	543.43	2	6.65	33	CCOC(=O)COc1cccc(C(=O)Nc2ccc(Cl)cc2)c1NC(=O)c1sc2ccccc2c1Cl	Ki	'='	22.0	nM	7.66			UO_0000065	14.09	0.29	1.01	8.17	False	CHEMBL857526	Inhibition constant against human factor Xa	B	BAO_0000357	single protein format	None	None	None	None	None	CHEMBL244	Coagulation factor X	Homo sapiens	SINGLE PROTEIN	CHEMBL1136562	1	Scientific Literature	Bioorg. Med. Chem. Lett.	2003	None
CHEMBL83431		0	427.41	0	4.71	2	CCOC(=O)c1cccc(Oc2nc(Oc3cccc(C(=N)N)c3)c(F)c(C)c2F)c1	Ki	'='	5200.0	nM	5.28			UO_0000065	12.36	0.23	0.57	4.91	False	CHEMBL663405	Inhibition of human Coagulation factor X was determined	B	BAO_0000357	single protein format	None	None	None	None	None	CHEMBL244	Coagulation factor X	Homo sapiens	SINGLE PROTEIN	CHEMBL1145939	1	Scientific Literature	J. Med. Chem.	2003	None
CHEMBL233984		0	488.98	0	4.44	cis-(+/-) 3	O=C(N[C@H]1CCCC[C@H]1NC(=O)c1ccc(-n2ccccc2=O)cc1)c1ccc2c(Cl)c[nH]c2c1	Ki	'='	1.0	nM	9.00			UO_0000065	18.41	0.35	4.56	9.38	False	CHEMBL898074	Inhibition of human factor 10a	B	BAO_0000357	single protein format	Homo sapiens	None	None	None	None	CHEMBL244	Coagulation factor X	Homo sapiens	SINGLE PROTEIN	CHEMBL1149575	1	Scientific Literature	Bioorg. Med. Chem. Lett.	2007	None
CHEMBL231779	APIXABAN	4	459.51	0	2.70	apixaban	COc1ccc(-n2nc(C(N)=O)c3c2C(=O)N(c2ccc(N4CCCCC4=O)cc2)CC3)cc1	Ki	'='	0.08	nM	10.10			UO_0000065	21.97	0.41	7.40	9.12	True	CHEMBL898074	Inhibition of human factor 10a	B	BAO_0000357	single protein format	Homo sapiens	None	None	None	None	CHEMBL244	Coagulation factor X	Homo sapiens	SINGLE PROTEIN	CHEMBL1149575	1	Scientific Literature	Bioorg. Med. Chem. Lett.	2007	None
CHEMBL221475		0	529.06	1	3.59	27	CC(C)N(Cc1cccnc1)C(=O)[C@H](C)N1CC[C@H](NS(=O)(=O)c2ccc3cc(Cl)ccc3c2)C1=O	Ki	'='	9.0	nM	8.05			UO_0000065	15.21	0.31	4.46	8.07	False	CHEMBL907291	Inhibition of human factor 10a	B	BAO_0000357	single protein format	Homo sapiens	None	None	None	None	CHEMBL244	Coagulation factor X	Homo sapiens	SINGLE PROTEIN	CHEMBL1139748	1	Scientific Literature	Bioorg. Med. Chem. Lett.	2006	None
CHEMBL441709		0	503.02	1	2.91	20	C[C@@H](C(=O)N(CCC#N)CC1CC1)N1CC[C@H](NS(=O)(=O)c2ccc3cc(Cl)ccc3c2)C1=O	Ki	'='	3.0	nM	8.52			UO_0000065	16.94	0.34	5.61	7.71	False	CHEMBL907291	Inhibition of human factor 10a	B	BAO_0000357	single protein format	Homo sapiens	None	None	None	None	CHEMBL244	Coagulation factor X	Homo sapiens	SINGLE PROTEIN	CHEMBL1139748	1	Scientific Literature	Bioorg. Med. Chem. Lett.	2006	None
CHEMBL171807		0	402.49	1	5.50	3f	COc1ccc(C(=O)Nc2ccccc2C(=O)Nc2ccc(C(C)(C)C)cc2)cc1	Kapp	'='	0.03	10^6L/mol									False	CHEMBL897853	Inhibition of human factor 10a	B	BAO_0000357	single protein format	Homo sapiens	None	None	None	None	CHEMBL244	Coagulation factor X	Homo sapiens	SINGLE PROTEIN	CHEMBL1149664	1	Scientific Literature	Bioorg. Med. Chem. Lett.	2007	None
CHEMBL21506		0	447.49	1	5.14	11	CCN(C)C(=N)c1ccc(NC(=O)c2cc(C)nn2-c2cc3ccccc3cc2F)c(F)c1	IC50	'='	22.0	nM	7.66			UO_0000065	17.11	0.32	2.52	10.35	False	CHEMBL659607	In vitro inhibitory activity against human coagulation factor X	B	BAO_0000357	single protein format	None	None	None	None	None	CHEMBL244	Coagulation factor X	Homo sapiens	SINGLE PROTEIN	CHEMBL1147598	1	Scientific Literature	Bioorg. Med. Chem. Lett.	2004	None
CHEMBL82032		0	480.59	0	-0.72	1c	N=C(N)N1CCC[C@H](NC(=O)CN2CCCC[C@H](NS(=O)(=O)Cc3ccccc3)C2=O)C1O	IC50	'='	22.8	nM	7.64			UO_0000065	15.90	0.32	8.36	4.52	False	CHEMBL885055	The compound was tested in vitro for inhibitory activity against Coagulation factor X	B	BAO_0000357	single protein format	None	None	None	None	None	CHEMBL244	Coagulation factor X	Homo sapiens	SINGLE PROTEIN	CHEMBL1153655	1	Scientific Literature	Bioorg. Med. Chem. Lett.	1997	None
CHEMBL288232		0	531.41	1	4.39	26a	C/C(=C(\F)C(=O)Nc1ccc(-c2ccccc2S(N)(=O)=O)cc1Br)c1cccc(C(=N)N)c1	IC50	'='	0.5	nM	9.30			UO_0000065	17.50	0.38	4.91	6.69	False	CHEMBL885073	Inhibitory concentration to coagulation factor X	B	BAO_0000357	single protein format	None	None	None	None	None	CHEMBL244	Coagulation factor X	Homo sapiens	SINGLE PROTEIN	CHEMBL1136273	1	Scientific Literature	Bioorg. Med. Chem. Lett.	2003	None
CHEMBL245679		0	486.04	0	4.13	3i	CN1CCc2nc(C(=O)N[C@@H]3CCCCC[C@@H]3NC(=O)c3cc4cc(Cl)ccc4[nH]3)sc2C1	IC50	'='	175.0	nM	6.76			UO_0000065	13.90	0.28	2.63	7.50	False	CHEMBL906423	Inhibition of human factor 10a after 10 seconds	B	BAO_0000357	single protein format	Homo sapiens	None	None	None	None	CHEMBL244	Coagulation factor X	Homo sapiens	SINGLE PROTEIN	CHEMBL1140027	1	Scientific Literature	Bioorg. Med. Chem. Lett.	2007	None
CHEMBL247116		0	465.99	0	2.11	2b	CN1CCc2nc(C(=O)N[C@@H]3C[C@H]3NS(=O)(=O)c3cc4cc(Cl)ccc4[nH]3)sc2C1	IC50	'>'	10000.0	nM				UO_0000065					False	CHEMBL906423	Inhibition of human factor 10a after 10 seconds	B	BAO_0000357	single protein format	Homo sapiens	None	None	None	None	CHEMBL244	Coagulation factor X	Homo sapiens	SINGLE PROTEIN	CHEMBL1140027	1	Scientific Literature	Bioorg. Med. Chem. Lett.	2007	None
CHEMBL151480		0	373.46	0	3.68	15b	N=C(N)c1ccc(/C=C2\CCCC/C(=C/c3ccc(C(N)=O)cc3)C2=O)cc1	Ki	'='	1850.0	nM	5.73			UO_0000065	15.35	0.28	2.05	5.21	False	CHEMBL661584	In vitro inhibition of human coagulation factor Xa (Xa) in a purified enzyme system.	B	BAO_0000357	single protein format	None	None	None	None	None	CHEMBL244	Coagulation factor X	Homo sapiens	SINGLE PROTEIN	CHEMBL1132552	1	Scientific Literature	J. Med. Chem.	1999	None
CHEMBL347931		0	630.65	1	4.07	2c	CCCCc1cc(C(=O)Nc2ccc(-c3ccccc3S(N)(=O)=O)cc2)n(-c2cccc(C(=N)N)c2)n1.O=C(O)C(F)(F)F	Ki	'='	0.06	nM	10.22			UO_0000065	19.79	0.38	6.15	6.51	False	CHEMBL662444	Binding affinity against human coagulation factor X	B	BAO_0000357	single protein format	None	None	None	None	None	CHEMBL244	Coagulation factor X	Homo sapiens	SINGLE PROTEIN	CHEMBL1134648	1	Scientific Literature	J. Med. Chem.	2001	None
CHEMBL423759		0	546.55	1	4.85	49	CS(=O)(=O)c1ccccc1-c1ccc(NC(=O)c2cc(C(F)(F)F)nn2-c2ccccc2CCN)c(F)c1	Ki	'='	110.0	nM	6.96			UO_0000065	12.73	0.25	2.11	6.50	False	CHEMBL661801	Tested in vitro for inhibition of human Coagulation factor X	B	BAO_0000357	single protein format	None	None	None	None	None	CHEMBL244	Coagulation factor X	Homo sapiens	SINGLE PROTEIN	CHEMBL1145914	1	Scientific Literature	J. Med. Chem.	2003	None
CHEMBL382387		0	389.37	0	4.14	3	O=C(O)Cc1cc(-c2cccc([N+](=O)[O-])c2)c(O)c(-c2nc3ccccc3[nH]2)c1	Ki	'>'	150000.0	nM		Outside typical range		UO_0000065					False	CHEMBL870753	Binding affinity to f10a	B	BAO_0000357	single protein format	Homo sapiens	None	None	None	None	CHEMBL244	Coagulation factor X	Homo sapiens	SINGLE PROTEIN	CHEMBL1146971	1	Scientific Literature	Bioorg. Med. Chem. Lett.	2006	None
CHEMBL346857		0	530.49	1	2.53	14c	N=C(N)c1cccc(-n2nc(C(F)(F)F)cc2C(=O)Nc2ncc(-c3ccccc3S(N)(=O)=O)cn2)c1	Ki	'='	0.001	nM		Outside typical range		UO_0000065					False	CHEMBL662444	Binding affinity against human coagulation factor X	B	BAO_0000357	single protein format	None	None	None	None	None	CHEMBL244	Coagulation factor X	Homo sapiens	SINGLE PROTEIN	CHEMBL1134648	1	Scientific Literature	J. Med. Chem.	2001	None
CHEMBL318709		0	528.48	2	5.97	5b	COc1ccc(C(=O)NCC2CCN(c3ccnc(C)c3)CC2)cc1OCCc1ccc(Cl)cc1Cl	Ki	'='	57.0	nM	7.24			UO_0000065	13.71	0.27	1.27	11.37	True	CHEMBL662838	Inhibitory activity against human Coagulation factor X	B	BAO_0000357	single protein format	None	None	None	None	None	CHEMBL244	Coagulation factor X	Homo sapiens	SINGLE PROTEIN	CHEMBL1148260	1	Scientific Literature	Bioorg. Med. Chem. Lett.	2004	None
CHEMBL146207		0	456.35	1	6.42	18	Cc1ccc(NC(=O)c2sc3ccccc3c2Cl)c(C(=O)Nc2ccc(Cl)cn2)c1	Ki	'='	2.3	nM	8.64			UO_0000065	18.93	0.39	2.22	12.15	False	CHEMBL857526	Inhibition constant against human factor Xa	B	BAO_0000357	single protein format	None	None	None	None	None	CHEMBL244	Coagulation factor X	Homo sapiens	SINGLE PROTEIN	CHEMBL1136562	1	Scientific Literature	Bioorg. Med. Chem. Lett.	2003	None
CHEMBL461210		0	516.60	1	3.73	10c	CCOC(=O)C(=O)N(Cc1ccccc1)c1ccc2c(c1)N(C)CC(C)(COc1ccc(C(=N)N)cc1)O2	Ki	'='	16000.0	nM	4.80			UO_0000065	9.28	0.17	1.07	4.06	False	CHEMBL1953229	Inhibition of factor 10a using S-2222 as substrate preincubated for 15 mins prior substrate addition measured for every 10 secs by spectrophotometry	B	BAO_0000357	single protein format	None	None	None	None	None	CHEMBL244	Coagulation factor X	Homo sapiens	SINGLE PROTEIN	CHEMBL1949509	1	Scientific Literature	Eur. J. Med. Chem.	2012	None
CHEMBL460355		0	488.54	0	3.25	10f	CN1CC(C)(COc2ccc(C(=N)N)cc2)Oc2cc(N(Cc3ccccc3)C(=O)C(=O)O)ccc21	Ki	'='	17000.0	nM	4.77			UO_0000065	9.76	0.18	1.52	3.69	False	CHEMBL1953229	Inhibition of factor 10a using S-2222 as substrate preincubated for 15 mins prior substrate addition measured for every 10 secs by spectrophotometry	B	BAO_0000357	single protein format	None	None	None	None	None	CHEMBL244	Coagulation factor X	Homo sapiens	SINGLE PROTEIN	CHEMBL1949509	1	Scientific Literature	Eur. J. Med. Chem.	2012	None
CHEMBL223787		0	505.04	1	1.65	1v	C[C@@H](C(=O)N1CCOCC1)N1CC[C@H](NS(=O)(=O)c2cnc(-c3ccc(Cl)s3)s2)C1=O	Ki	'='	5.0	nM	8.30			UO_0000065	16.44	0.37	6.65	7.62	False	CHEMBL918598	Inhibition of human factor Xa by fluorescence assay	B	BAO_0000357	single protein format	Homo sapiens	None	None	None	None	CHEMBL244	Coagulation factor X	Homo sapiens	SINGLE PROTEIN	CHEMBL1142976	1	Scientific Literature	J. Med. Chem.	2007	None
CHEMBL376791		0	584.96	2	6.00	10o	COc1cc(Cl)cc(C(=O)Nc2ccc(Cl)cn2)c1NC(=O)c1scc(CN(C)CCCN(C)C)c1Cl	Ki	'='	0.024	nM	10.62			UO_0000065	18.15	0.39	4.62	12.23	False	CHEMBL889317	Inhibition of human F10a	B	BAO_0000357	single protein format	Homo sapiens	None	None	None	None	CHEMBL244	Coagulation factor X	Homo sapiens	SINGLE PROTEIN	CHEMBL1145379	1	Scientific Literature	J. Med. Chem.	2007	None
CHEMBL227248		0	557.89	2	5.43	10l	COc1cc(Cl)cc(C(=O)Nc2ccc(Cl)cn2)c1NC(=O)c1scc(CN(C)CC(C)O)c1Cl	Ki	'='	0.4	nM	9.40			UO_0000065	16.85	0.37	3.97	9.05	False	CHEMBL889317	Inhibition of human F10a	B	BAO_0000357	single protein format	Homo sapiens	None	None	None	None	CHEMBL244	Coagulation factor X	Homo sapiens	SINGLE PROTEIN	CHEMBL1145379	1	Scientific Literature	J. Med. Chem.	2007	None
CHEMBL376790		0	557.89	2	5.43	10k	COc1cc(Cl)cc(C(=O)Nc2ccc(Cl)cn2)c1NC(=O)c1scc(CN(C)CCCO)c1Cl	Ki	'='	0.18	nM	9.74			UO_0000065	17.47	0.38	4.31	9.39	False	CHEMBL889317	Inhibition of human F10a	B	BAO_0000357	single protein format	Homo sapiens	None	None	None	None	CHEMBL244	Coagulation factor X	Homo sapiens	SINGLE PROTEIN	CHEMBL1145379	1	Scientific Literature	J. Med. Chem.	2007	None
CHEMBL284541		0	515.50	1	3.67	33	C/C(=C(\F)C(=O)Nc1ccc(-c2ccccc2S(N)(=O)=O)cc1F)c1cc(C(=N)N)ccc1[N+](=O)[O-]	IC50	'='	15.0	nM	7.82			UO_0000065	15.18	0.30	4.15	4.29	False	CHEMBL682017	Inhibitory activity against factor Xa	B	BAO_0000357	single protein format	None	None	None	None	None	CHEMBL244	Coagulation factor X	Homo sapiens	SINGLE PROTEIN	CHEMBL1136021	1	Scientific Literature	Bioorg. Med. Chem. Lett.	2002	None
CHEMBL134736		0	461.55	0	3.21	17a	Cc1cc(C(=O)Nc2ccc(-c3ccccc3S(N)(=O)=O)cc2)n(-c2cccc(CN)c2)n1	Ki	'='	2.7	nM	8.57			UO_0000065	18.56	0.35	5.36	6.44	True	CHEMBL662444	Binding affinity against human coagulation factor X	B	BAO_0000357	single protein format	None	None	None	None	None	CHEMBL244	Coagulation factor X	Homo sapiens	SINGLE PROTEIN	CHEMBL1134648	1	Scientific Literature	J. Med. Chem.	2001	None
CHEMBL47781		0	529.62	1	4.40	5l	CN(C)c1ccc(C(=O)Nc2ccc(-c3ccccc3S(N)(=O)=O)cc2)c(Oc2cccc(C(=N)N)c2)c1	IC50	'='	16.0	nM	7.80			UO_0000065	14.72	0.28	3.40	5.14	False	CHEMBL885070	Tested in vitro for the inhibitory activity against Coagulation factor Xa	B	BAO_0000357	single protein format	None	None	None	None	None	CHEMBL244	Coagulation factor X	Homo sapiens	SINGLE PROTEIN	CHEMBL1135152	1	Scientific Literature	Bioorg. Med. Chem. Lett.	2002	None
CHEMBL327715		0	328.38	0	3.89	1	N=C(N)c1ccc2[nH]c(-c3cccc(-c4ccccc4)c3O)nc2c1	2aPTT	'>'	10.0	uM				UO_0000064					False	CHEMBL869021	Anticoagulant potency in human plasma as measured by activated partial thromboplastin time	F	BAO_0000366	cell-free format	Homo sapiens	CHEMBL3559721	Plasma	None	None	CHEMBL244	Coagulation factor X	Homo sapiens	SINGLE PROTEIN	CHEMBL1147018	1	Scientific Literature	Bioorg. Med. Chem. Lett.	2006	None
CHEMBL352973		0	396.88	0	2.34	14	N=C(N)c1cccc(CN2CCN(Cc3nc4cc(Cl)ccc4[nH]3)CC2=O)c1	Ki	'>'	1200.0	nM				UO_0000065					False	CHEMBL660847	Inhibition of Coagulation factor Xa	B	BAO_0000357	single protein format	None	None	None	None	None	CHEMBL244	Coagulation factor X	Homo sapiens	SINGLE PROTEIN	CHEMBL1135247	1	Scientific Literature	Bioorg. Med. Chem. Lett.	2002	None
CHEMBL337781		0	447.52	0	3.33	15b	Cc1cc(C(=O)Nc2ccc(-c3ccccc3S(N)(=O)=O)cc2)n(-c2cccc(N)c2)n1	Ki	'='	63.0	nM	7.20			UO_0000065	16.09	0.31	3.87	5.41	False	CHEMBL661220	Inhibitory activity against Coagulation factor X (FXa)	B	BAO_0000357	single protein format	None	None	None	None	None	CHEMBL244	Coagulation factor X	Homo sapiens	SINGLE PROTEIN	CHEMBL1145122	1	Scientific Literature	J. Med. Chem.	2003	None
CHEMBL204997		0	318.34	0	2.61	2	N=C(N)c1ccc2[nH]c(-c3n[nH]c(-c4ccccc4)c3O)nc2c1	2aPTT	'='	2.64	uM				UO_0000064					False	CHEMBL869021	Anticoagulant potency in human plasma as measured by activated partial thromboplastin time	F	BAO_0000366	cell-free format	Homo sapiens	CHEMBL3559721	Plasma	None	None	CHEMBL244	Coagulation factor X	Homo sapiens	SINGLE PROTEIN	CHEMBL1147018	1	Scientific Literature	Bioorg. Med. Chem. Lett.	2006	None
CHEMBL398795		0	519.05	1	4.54	50	CN(C)Cc1nccn1-c1ccc(C(=O)N[C@H]2CCCC[C@H]2NC(=O)c2ccc3c(Cl)c[nH]c3c2)cc1	Ki	'='	2.3	nM	8.64			UO_0000065	16.64	0.32	4.10	9.09	False	CHEMBL898074	Inhibition of human factor 10a	B	BAO_0000357	single protein format	Homo sapiens	None	None	None	None	CHEMBL244	Coagulation factor X	Homo sapiens	SINGLE PROTEIN	CHEMBL1149575	1	Scientific Literature	Bioorg. Med. Chem. Lett.	2007	None
CHEMBL284316		0	486.55	0	3.95	17	N=C(N)c1cccc(/C(=C\C(=O)Nc2ccc(-c3ccccc3S(N)(=O)=O)cc2)c2ccco2)c1	IC50	'='	184.0	nM	6.74			UO_0000065	13.84	0.26	2.79	4.42	False	CHEMBL682017	Inhibitory activity against factor Xa	B	BAO_0000357	single protein format	None	None	None	None	None	CHEMBL244	Coagulation factor X	Homo sapiens	SINGLE PROTEIN	CHEMBL1136021	1	Scientific Literature	Bioorg. Med. Chem. Lett.	2002	None
CHEMBL218420		0	491.01	0	2.91	17	CC(C)N(CCC#N)C(=O)[C@H](C)N1CC[C@H](NS(=O)(=O)c2ccc3cc(Cl)ccc3c2)C1=O	Ki	'='	5.0	nM	8.30			UO_0000065	16.91	0.34	5.39	7.51	False	CHEMBL907291	Inhibition of human factor 10a	B	BAO_0000357	single protein format	Homo sapiens	None	None	None	None	CHEMBL244	Coagulation factor X	Homo sapiens	SINGLE PROTEIN	CHEMBL1139748	1	Scientific Literature	Bioorg. Med. Chem. Lett.	2006	None
CHEMBL232108		0	492.00	0	4.79	14	O=C(N[C@H]1CCC[C@H]1NC(=O)c1cc2ccc(Cl)cc2s1)c1ccc(-n2ccccc2=O)cc1	Ki	'='	34.0	nM	7.47			UO_0000065	15.18	0.30	2.68	9.31	False	CHEMBL898074	Inhibition of human factor 10a	B	BAO_0000357	single protein format	Homo sapiens	None	None	None	None	CHEMBL244	Coagulation factor X	Homo sapiens	SINGLE PROTEIN	CHEMBL1149575	1	Scientific Literature	Bioorg. Med. Chem. Lett.	2007	None
CHEMBL233332		0	500.00	1	5.12	35	O=C(N[C@H]1CCCC[C@H]1NC(=O)c1ccc2cc(Cl)ccc2c1)c1ccc(-n2ccccc2=O)cc1	Ki	'='	20.0	nM	7.70			UO_0000065	15.40	0.29	2.58	9.60	False	CHEMBL898074	Inhibition of human factor 10a	B	BAO_0000357	single protein format	Homo sapiens	None	None	None	None	CHEMBL244	Coagulation factor X	Homo sapiens	SINGLE PROTEIN	CHEMBL1149575	1	Scientific Literature	Bioorg. Med. Chem. Lett.	2007	None
CHEMBL233543		0	442.93	0	3.03	38	O=C(N[C@H]1CCC[C@H]1NC(=O)c1ccc(Cl)s1)c1ccc(-n2ccncc2=O)cc1	Ki	'='	1.1	nM	8.96			UO_0000065	20.23	0.41	5.93	9.62	False	CHEMBL898074	Inhibition of human factor 10a	B	BAO_0000357	single protein format	Homo sapiens	None	None	None	None	CHEMBL244	Coagulation factor X	Homo sapiens	SINGLE PROTEIN	CHEMBL1149575	1	Scientific Literature	Bioorg. Med. Chem. Lett.	2007	None
CHEMBL233963		0	494.98	0	4.64	44	O=C(N[C@H]1CCCC[C@H]1NC(=O)c1ccc2c(Cl)c[nH]c2c1)c1ccc(N2CCCOC2=O)cc1	Ki	'='	5.0	nM	8.30			UO_0000065	16.77	0.32	3.66	8.02	False	CHEMBL898074	Inhibition of human factor 10a	B	BAO_0000357	single protein format	Homo sapiens	None	None	None	None	CHEMBL244	Coagulation factor X	Homo sapiens	SINGLE PROTEIN	CHEMBL1149575	1	Scientific Literature	Bioorg. Med. Chem. Lett.	2007	None
CHEMBL233755		0	493.01	0	4.81	42	O=C(N[C@H]1CCCC[C@H]1NC(=O)c1ccc2c(Cl)c[nH]c2c1)c1ccc(N2CCCCC2=O)cc1	Ki	'='	2.6	nM	8.59			UO_0000065	17.41	0.33	3.78	9.10	False	CHEMBL898074	Inhibition of human factor 10a	B	BAO_0000357	single protein format	Homo sapiens	None	None	None	None	CHEMBL244	Coagulation factor X	Homo sapiens	SINGLE PROTEIN	CHEMBL1149575	1	Scientific Literature	Bioorg. Med. Chem. Lett.	2007	None
CHEMBL558198	RAZAXABAN HYDROCHLORIDE	0	564.93	1	4.25	Razaxaban hydrochloride	CN(C)Cc1nccn1-c1ccc(NC(=O)c2cc(C(F)(F)F)nn2-c2ccc3onc(N)c3c2)c(F)c1.Cl	Ki	'='	0.19	nM	9.72			UO_0000065	18.40	0.35	5.47	8.10	False	CHEMBL898074	Inhibition of human factor 10a	B	BAO_0000357	single protein format	Homo sapiens	None	None	None	None	CHEMBL244	Coagulation factor X	Homo sapiens	SINGLE PROTEIN	CHEMBL1149575	1	Scientific Literature	Bioorg. Med. Chem. Lett.	2007	None
CHEMBL234590		0	486.08	0	5.00	56	O=C(N[C@H]1CCCC[C@H]1NC(=O)c1ccc(Cl)s1)c1ccc(C2(CN3CCCC3)CC2)cc1	Ki	'='	0.95	nM	9.02			UO_0000065	18.56	0.37	4.02	14.68	False	CHEMBL898074	Inhibition of human factor 10a	B	BAO_0000357	single protein format	Homo sapiens	None	None	None	None	CHEMBL244	Coagulation factor X	Homo sapiens	SINGLE PROTEIN	CHEMBL1149575	1	Scientific Literature	Bioorg. Med. Chem. Lett.	2007	None
CHEMBL316334		0	375.18	0	3.50	22d	N=C(N)c1ccc2[nH]c(-c3cc([N+](=O)[O-])cc(Br)c3O)cc2c1	Ki	'='	78.0	nM	7.11			UO_0000065	18.95	0.42	3.61	5.51	False	CHEMBL658338	Binding affinity against human coagulation factor X	B	BAO_0000357	single protein format	None	None	None	None	None	CHEMBL244	Coagulation factor X	Homo sapiens	SINGLE PROTEIN	CHEMBL1134564	1	Scientific Literature	J. Med. Chem.	2001	None
CHEMBL19902	DX-9065A	0	444.54	0	3.99	DX-9065a	CC(=N)N1CC[C@H](Oc2ccc([C@H](Cc3ccc4ccc(C(=N)N)cc4c3)C(=O)O)cc2)C1	Ki	'='	41.0	nM	7.39			UO_0000065	16.62	0.31	3.40	5.98	True	CHEMBL663408	Inhibitory concentration against human Coagulation factor Xa (fXa)	B	BAO_0000357	single protein format	None	None	None	None	None	CHEMBL244	Coagulation factor X	Homo sapiens	SINGLE PROTEIN	CHEMBL1135884	1	Scientific Literature	J. Med. Chem.	2002	None
CHEMBL46959		0	529.62	1	3.40	3g	N=C(N)c1cccc(OCCN(Cc2cccnc2)C(=O)c2ccc(-c3ccccc3S(N)(=O)=O)cc2)c1	IC50	'='	11.0	nM	7.96			UO_0000065	15.03	0.29	4.56	5.22	False	CHEMBL885070	Tested in vitro for the inhibitory activity against Coagulation factor Xa	B	BAO_0000357	single protein format	None	None	None	None	None	CHEMBL244	Coagulation factor X	Homo sapiens	SINGLE PROTEIN	CHEMBL1135152	1	Scientific Literature	Bioorg. Med. Chem. Lett.	2002	None
CHEMBL46938		0	578.57	2	6.19	6c	Nc1nccc2ccc(Oc3ccc(C(F)(F)F)cc3NC(=O)c3ccc(-c4ccccc4S(N)(=O)=O)cc3)cc12	IC50	'='	1810.0	nM	5.74			UO_0000065	9.93	0.19	-0.45	4.18	False	CHEMBL885070	Tested in vitro for the inhibitory activity against Coagulation factor Xa	B	BAO_0000357	single protein format	None	None	None	None	None	CHEMBL244	Coagulation factor X	Homo sapiens	SINGLE PROTEIN	CHEMBL1135152	1	Scientific Literature	Bioorg. Med. Chem. Lett.	2002	None
CHEMBL397793		0	657.24	2	6.85	27	CC(C)(C)c1ccc(C(=O)Nc2ccccc2C(=O)Nc2ccc(Cl)cn2)c(OC2CCN(C(=S)NCc3cccnc3)CC2)c1	Kapp	'='	733.0	10^6L/mol									False	CHEMBL897853	Inhibition of human factor 10a	B	BAO_0000357	single protein format	Homo sapiens	None	None	None	None	CHEMBL244	Coagulation factor X	Homo sapiens	SINGLE PROTEIN	CHEMBL1149664	1	Scientific Literature	Bioorg. Med. Chem. Lett.	2007	None
CHEMBL296334		0	550.64	1	4.91	8c	Nc1nccc2ccc(OCC(c3ccccc3)N3Cc4cc(-c5ccccc5S(N)(=O)=O)ccc4C3=O)cc12	IC50	'='	623.0	nM	6.21			UO_0000065	11.27	0.21	1.30	4.83	False	CHEMBL885070	Tested in vitro for the inhibitory activity against Coagulation factor Xa	B	BAO_0000357	single protein format	None	None	None	None	None	CHEMBL244	Coagulation factor X	Homo sapiens	SINGLE PROTEIN	CHEMBL1135152	1	Scientific Literature	Bioorg. Med. Chem. Lett.	2002	None
CHEMBL415907		0	430.51	0	3.18	5b	COC(=O)[C@H](Cc1cccc(C(=N)N)c1)[C@@H](C)NC(=O)c1ccc(-c2cccnc2)cc1	Ki	'='	8.0	nM	8.10			UO_0000065	18.81	0.35	4.92	6.85	False	CHEMBL661586	Inhibition of Coagulation factor Xa	B	BAO_0000357	single protein format	Homo sapiens	None	None	None	None	CHEMBL244	Coagulation factor X	Homo sapiens	SINGLE PROTEIN	CHEMBL1135155	1	Scientific Literature	Bioorg. Med. Chem. Lett.	2002	None
CHEMBL401444		0	525.03	1	3.14	18	O=C(N[C@H]1C[C@H](C(=O)NC2CC2)C[C@H]1NC(=O)c1ccc(Cl)s1)c1ccc(-n2ccccc2=O)cc1	Ki	'='	1.6	nM	8.80			UO_0000065	16.75	0.33	5.66	8.05	False	CHEMBL897883	Inhibition of human factor 10a	B	BAO_0000357	single protein format	Homo sapiens	None	None	None	None	CHEMBL244	Coagulation factor X	Homo sapiens	SINGLE PROTEIN	CHEMBL1149671	1	Scientific Literature	Bioorg. Med. Chem. Lett.	2007	None
CHEMBL226825		0	540.86	2	6.05	17h	COc1cc(Cl)cc(C(=O)Nc2ccc(Cl)cn2)c1NC(=O)c1scc(CN(C)C(C)=N)c1Cl	Ki	'<='	0.01	nM				UO_0000065					False	CHEMBL889317	Inhibition of human F10a	B	BAO_0000357	single protein format	Homo sapiens	None	None	None	None	CHEMBL244	Coagulation factor X	Homo sapiens	SINGLE PROTEIN	CHEMBL1145379	1	Scientific Literature	J. Med. Chem.	2007	None
CHEMBL450012		0	552.87	2	5.85	17f	COc1cc(Cl)cc(C(=O)Nc2ccc(Cl)cn2)c1NC(=O)c1scc(CN2CCN=C2C)c1Cl	Ki	'<='	0.01	nM				UO_0000065					False	CHEMBL889317	Inhibition of human F10a	B	BAO_0000357	single protein format	Homo sapiens	None	None	None	None	CHEMBL244	Coagulation factor X	Homo sapiens	SINGLE PROTEIN	CHEMBL1145379	1	Scientific Literature	J. Med. Chem.	2007	None
CHEMBL387857		0	566.90	2	6.24	13l	COc1cc(Cl)cc(C(=O)Nc2ccc(Cl)cn2)c1NC(=O)c1scc(CN(C)C2=NCCC2)c1Cl	Ki	'='	0.004	nM		Outside typical range		UO_0000065					False	CHEMBL889317	Inhibition of human F10a	B	BAO_0000357	single protein format	Homo sapiens	None	None	None	None	CHEMBL244	Coagulation factor X	Homo sapiens	SINGLE PROTEIN	CHEMBL1145379	1	Scientific Literature	J. Med. Chem.	2007	None
CHEMBL425311		0	612.92	2	5.45	13e	COCCN(Cc1csc(C(=O)Nc2c(OC)cc(Cl)cc2C(=O)Nc2ccc(Cl)cn2)c1Cl)C1=NCCO1	Ki	'='	0.26	nM	9.59			UO_0000065	15.64	0.34	4.14	8.38	False	CHEMBL889317	Inhibition of human F10a	B	BAO_0000357	single protein format	Homo sapiens	None	None	None	None	CHEMBL244	Coagulation factor X	Homo sapiens	SINGLE PROTEIN	CHEMBL1145379	1	Scientific Literature	J. Med. Chem.	2007	None
CHEMBL390055		0	614.90	2	5.23	12f	COc1cc(Cl)cc(C(=O)Nc2ccc(Cl)cn2)c1NC(=O)c1scc(CN(C)C(=O)NCCC(=O)O)c1Cl	Ki	'='	0.022	nM	10.66			UO_0000065	17.33	0.37	5.43	7.11	False	CHEMBL889317	Inhibition of human F10a	B	BAO_0000357	single protein format	Homo sapiens	None	None	None	None	CHEMBL244	Coagulation factor X	Homo sapiens	SINGLE PROTEIN	CHEMBL1145379	1	Scientific Literature	J. Med. Chem.	2007	None
CHEMBL227146		0	541.89	2	6.46	10f	CCN(CC)Cc1csc(C(=O)Nc2c(OC)cc(Cl)cc2C(=O)Nc2ccc(Cl)cn2)c1Cl	Ki	'='	0.32	nM	9.49			UO_0000065	17.52	0.38	3.03	11.36	False	CHEMBL889317	Inhibition of human F10a	B	BAO_0000357	single protein format	Homo sapiens	None	None	None	None	CHEMBL244	Coagulation factor X	Homo sapiens	SINGLE PROTEIN	CHEMBL1145379	1	Scientific Literature	J. Med. Chem.	2007	None
CHEMBL227145		0	527.86	2	6.11	10d	COc1cc(Cl)cc(C(=O)Nc2ccc(Cl)cn2)c1NC(=O)c1scc(CNC(C)C)c1Cl	Ki	'='	1.4	nM	8.85			UO_0000065	16.77	0.37	2.74	9.59	False	CHEMBL889317	Inhibition of human F10a	B	BAO_0000357	single protein format	Homo sapiens	None	None	None	None	CHEMBL244	Coagulation factor X	Homo sapiens	SINGLE PROTEIN	CHEMBL1145379	1	Scientific Literature	J. Med. Chem.	2007	None
CHEMBL227223		0	513.83	2	5.73	10c	CCNCc1csc(C(=O)Nc2c(OC)cc(Cl)cc2C(=O)Nc2ccc(Cl)cn2)c1Cl	Ki	'='	0.4	nM	9.40			UO_0000065	18.29	0.40	3.67	10.18	False	CHEMBL889317	Inhibition of human F10a	B	BAO_0000357	single protein format	Homo sapiens	None	None	None	None	CHEMBL244	Coagulation factor X	Homo sapiens	SINGLE PROTEIN	CHEMBL1145379	1	Scientific Literature	J. Med. Chem.	2007	None
CHEMBL220387		0	487.99	0	1.79	1u	C[C@@H](C(=O)N1CCOCC1)N1CC[C@H](NS(=O)(=O)c2ccc(-c3ccc(Cl)s3)o2)C1=O	Ki	'='	1200.0	nM	5.92			UO_0000065	12.13	0.26	4.13	5.42	False	CHEMBL918598	Inhibition of human factor Xa by fluorescence assay	B	BAO_0000357	single protein format	Homo sapiens	None	None	None	None	CHEMBL244	Coagulation factor X	Homo sapiens	SINGLE PROTEIN	CHEMBL1142976	1	Scientific Literature	J. Med. Chem.	2007	None
CHEMBL94336		0	372.47	0	3.86	1b	N=C(N)c1ccc(/C=C2/CCCC/C(=C\c3ccc(C(=N)N)cc3)C2=O)cc1	Ki	'='	200.0	nM	6.70			UO_0000065	17.99	0.33	2.84	5.73	False	CHEMBL661584	In vitro inhibition of human coagulation factor Xa (Xa) in a purified enzyme system.	B	BAO_0000357	single protein format	None	None	None	None	None	CHEMBL244	Coagulation factor X	Homo sapiens	SINGLE PROTEIN	CHEMBL1132552	1	Scientific Literature	J. Med. Chem.	1999	None
CHEMBL1161410		0	702.56	2	-0.63	QS	O=c1c(OS(=O)(=O)O)c(-c2ccc(OS(=O)(=O)O)c(OS(=O)(=O)O)c2)oc2cc(OS(=O)(=O)O)cc(OS(=O)(=O)O)c12	k act	'='	5700.0	M-1 s-1									False	CHEMBL682009	Second-order rate constant of factor Xa inhibition	B	BAO_0000357	single protein format	None	None	None	None	None	CHEMBL244	Coagulation factor X	Homo sapiens	SINGLE PROTEIN	CHEMBL1136588	1	Scientific Literature	Bioorg. Med. Chem. Lett.	2003	None
CHEMBL398298		0	523.46	2	6.27	23	O=C(NC(COCC1CCN(c2ccncc2)CC1)c1ccccc1Cl)c1ccc2c(Cl)c[nH]c2c1	Kapp	'='	1300.0	10^6L/mol									False	CHEMBL925319	Binding affinity to F10a	B	BAO_0000357	single protein format	None	None	None	None	None	CHEMBL244	Coagulation factor X	Homo sapiens	SINGLE PROTEIN	CHEMBL1140505	1	Scientific Literature	Bioorg. Med. Chem. Lett.	2007	None
CHEMBL250424		0	433.60	1	5.08	14	Cc1c[nH]c2cc(C(=O)N[C@@H](COCC3CCN(C(C)C)CC3)c3ccccc3)ccc12	Kapp	'='	160.0	10^6L/mol									False	CHEMBL925319	Binding affinity to F10a	B	BAO_0000357	single protein format	None	None	None	None	None	CHEMBL244	Coagulation factor X	Homo sapiens	SINGLE PROTEIN	CHEMBL1140505	1	Scientific Literature	Bioorg. Med. Chem. Lett.	2007	None
CHEMBL158063		0	387.49	0	3.50	28	N=C(N)c1ccc(CCC(CC(=O)n2cccc2)c2cccc(C(=N)N)c2)cc1	Ki	'='	1150.0	nM	5.94			UO_0000065	15.33	0.28	2.44	4.88	False	CHEMBL662825	In vitro inhibition of Coagulation factor X	B	BAO_0000357	single protein format	None	None	None	None	None	CHEMBL244	Coagulation factor X	Homo sapiens	SINGLE PROTEIN	CHEMBL1131205	1	Scientific Literature	J. Med. Chem.	1998	None
CHEMBL400681		0	453.03	1	5.00	12	CC(C)N1CCC(CNC[C@H](NC(=O)c2ccc3c(Cl)c[nH]c3c2)c2ccccc2)CC1	Kapp	'='	1200.0	10^6L/mol									False	CHEMBL925319	Binding affinity to F10a	B	BAO_0000357	single protein format	None	None	None	None	None	CHEMBL244	Coagulation factor X	Homo sapiens	SINGLE PROTEIN	CHEMBL1140505	1	Scientific Literature	Bioorg. Med. Chem. Lett.	2007	None
CHEMBL122854		0	431.50	0	3.76	19	CC(NC(=O)CNC(=O)Nc1ccc(C(=N)N)cc1)c1ccc(Oc2ccccc2)cc1	Ki	'>'	10000.0	nM				UO_0000065					False	CHEMBL661987	In vitro inhibition of coagulation factor X	B	BAO_0000357	single protein format	None	None	None	None	None	CHEMBL244	Coagulation factor X	Homo sapiens	SINGLE PROTEIN	CHEMBL1146800	1	Scientific Literature	Bioorg. Med. Chem. Lett.	2004	None
CHEMBL92250		0	297.27	0	2.13	6c	N=C(N)c1ccc2[nH]c(-c3cc([N+](=O)[O-])ccc3O)nc2c1	Ki	'='	7800.0	nM	5.11			UO_0000065	17.18	0.32	2.98	3.60	False	CHEMBL658338	Binding affinity against human coagulation factor X	B	BAO_0000357	single protein format	None	None	None	None	None	CHEMBL244	Coagulation factor X	Homo sapiens	SINGLE PROTEIN	CHEMBL1134564	1	Scientific Literature	J. Med. Chem.	2001	None
CHEMBL417714		0	517.63	2	5.48	2	COC(=O)[C@H](Cc1cccc(C(=N)N)c1)[C@@H](/C=C/c1ccccc1)NC(=O)c1ccc(-c2ccccc2)cc1	Ki	'='	9.4	nM	8.03			UO_0000065	15.51	0.28	2.55	7.63	False	CHEMBL661585	In vitro inhibitory activity against human Coagulation factor Xa	B	BAO_0000357	single protein format	None	None	None	None	None	CHEMBL244	Coagulation factor X	Homo sapiens	SINGLE PROTEIN	CHEMBL1135154	1	Scientific Literature	Bioorg. Med. Chem. Lett.	2002	None
CHEMBL46770		0	496.55	0	1.89	3j	N=C(N)c1cccc(OCCN(CC(=O)O)C(=O)c2ccc(-c3ccccc3S(N)(=O)=O)cc2)c1	IC50	'='	34.0	nM	7.47			UO_0000065	15.04	0.29	5.58	4.22	False	CHEMBL885070	Tested in vitro for the inhibitory activity against Coagulation factor Xa	B	BAO_0000357	single protein format	None	None	None	None	None	CHEMBL244	Coagulation factor X	Homo sapiens	SINGLE PROTEIN	CHEMBL1135152	1	Scientific Literature	Bioorg. Med. Chem. Lett.	2002	None
CHEMBL2334318		0	396.50	0	1.89	14b	CCCNc1cnc2n(c1=O)[C@H](C(=O)NCc1ccc(C(=N)N)cc1)CC2(C)C	Ki	'>'	15000.0	nM				UO_0000065					False	CHEMBL2346276	Inhibition of factor-10a (unknown origin) by chromogenic substrate assay	B	BAO_0000357	single protein format	Homo sapiens	None	None	None	None	CHEMBL244	Coagulation factor X	Homo sapiens	SINGLE PROTEIN	CHEMBL2331528	1	Scientific Literature	Bioorg. Med. Chem. Lett.	2013	None
CHEMBL2334302		0	485.98	0	1.41	9i	CNC(=O)[C@]1(C)C[C@@H](C(=O)NCc2ccc(C(=N)N)cc2)n2c1c(Cl)nc(NC1CCC1)c2=O	Ki	'='	1100.0	nM	5.96			UO_0000065	12.26	0.24	4.55	3.84	False	CHEMBL2346276	Inhibition of factor-10a (unknown origin) by chromogenic substrate assay	B	BAO_0000357	single protein format	Homo sapiens	None	None	None	None	CHEMBL244	Coagulation factor X	Homo sapiens	SINGLE PROTEIN	CHEMBL2331528	1	Scientific Literature	Bioorg. Med. Chem. Lett.	2013	None
CHEMBL2334300		0	468.99	0	3.22	9g	N=C(N)c1ccc(CNC(=O)[C@@H]2CC3(CCCC3)c3c(Cl)nc(NC4CCC4)c(=O)n32)cc1	Ki	'>'	15000.0	nM				UO_0000065					False	CHEMBL2346276	Inhibition of factor-10a (unknown origin) by chromogenic substrate assay	B	BAO_0000357	single protein format	Homo sapiens	None	None	None	None	CHEMBL244	Coagulation factor X	Homo sapiens	SINGLE PROTEIN	CHEMBL2331528	1	Scientific Literature	Bioorg. Med. Chem. Lett.	2013	None
CHEMBL2334299		0	499.06	0	4.24	9f	CCCC1(CCC)C[C@@H](C(=O)NCc2ccc(C(=N)N)cc2)n2c1c(Cl)nc(NC1CCC1)c2=O	Ki	'='	550.0	nM	6.26			UO_0000065	12.54	0.24	2.02	4.97	False	CHEMBL2346276	Inhibition of factor-10a (unknown origin) by chromogenic substrate assay	B	BAO_0000357	single protein format	Homo sapiens	None	None	None	None	CHEMBL244	Coagulation factor X	Homo sapiens	SINGLE PROTEIN	CHEMBL2331528	1	Scientific Literature	Bioorg. Med. Chem. Lett.	2013	None
CHEMBL2334298		0	471.01	0	3.46	9e	CCC[C@@]1(C)C[C@@H](C(=O)NCc2ccc(C(=N)N)cc2)n2c1c(Cl)nc(NC1CCC1)c2=O	Ki	'='	2200.0	nM	5.66			UO_0000065	12.01	0.23	2.20	4.49	False	CHEMBL2346276	Inhibition of factor-10a (unknown origin) by chromogenic substrate assay	B	BAO_0000357	single protein format	Homo sapiens	None	None	None	None	CHEMBL244	Coagulation factor X	Homo sapiens	SINGLE PROTEIN	CHEMBL2331528	1	Scientific Literature	Bioorg. Med. Chem. Lett.	2013	None
CHEMBL421426		0	550.62	3	5.01	30	CC(NC(=O)CNC(=O)Nc1ccc(C(=N)N)cc1)c1ccc(C(=O)Nc2cccc(Oc3ccccc3)c2)cc1	Ki	'>'	10000.0	nM				UO_0000065					False	CHEMBL661987	In vitro inhibition of coagulation factor X	B	BAO_0000357	single protein format	None	None	None	None	None	CHEMBL244	Coagulation factor X	Homo sapiens	SINGLE PROTEIN	CHEMBL1146800	1	Scientific Literature	Bioorg. Med. Chem. Lett.	2004	None
CHEMBL290025		0	542.73	1	3.41	33	CC1CNc2c(cccc2S(=O)(=O)N[C@@H](Cc2nc3ccccc3s2)C(=O)N2CCC(CCO)CC2)C1	Ki	'='	45000.0	nM	4.35			UO_0000065	8.01	0.16	0.94	3.89	False	CHEMBL662875	Compound was evaluated for its inhibitory activity against Coagulation factor X	B	BAO_0000357	single protein format	None	None	None	None	None	CHEMBL244	Coagulation factor X	Homo sapiens	SINGLE PROTEIN	CHEMBL1133232	1	Scientific Literature	Bioorg. Med. Chem. Lett.	2000	None
CHEMBL3359902		0	645.62	2	5.63	14b	CCOC(=O)c1c(COc2cc3c(C(=O)OCC)c(Cc4ccccc4)oc3cc2OC)[nH]c2ccc(OS(=O)(=O)[O-])cc12.[Na+]	Activity	'='	37.0	%				UO_0000187					False	CHEMBL3377050	Inhibition of human factor 10a assessed as residual activity at 500 uM by spectrophotometric assay	B	BAO_0000357	single protein format	Homo sapiens	None	None	None	None	CHEMBL244	Coagulation factor X	Homo sapiens	SINGLE PROTEIN	CHEMBL3351582	1	Scientific Literature	Bioorg. Med. Chem. Lett.	2014	None
CHEMBL162461		0	535.65	1	-0.25	3b	N=C(N)NCCC[C@@H](NC(=O)CN1CCN(S(=O)(=O)Cc2ccccc2)CC1=O)C(=O)c1nccs1	Ki	'='	1.4	nM	8.85			UO_0000065	16.53	0.34	9.10	4.96	False	CHEMBL662880	In vitro binding affinity towards factor Xa	B	BAO_0000357	single protein format	None	None	None	None	None	CHEMBL244	Coagulation factor X	Homo sapiens	SINGLE PROTEIN	CHEMBL1136598	1	Scientific Literature	Bioorg. Med. Chem. Lett.	2003	None
CHEMBL162461		0	535.65	1	-0.25	3b	N=C(N)NCCC[C@@H](NC(=O)CN1CCN(S(=O)(=O)Cc2ccccc2)CC1=O)C(=O)c1nccs1	k_on	'='	2300000.0	M-1.s-1									False	CHEMBL660271	In vitro binding affinity towards factor Xa	B	BAO_0000357	single protein format	None	None	None	None	None	CHEMBL244	Coagulation factor X	Homo sapiens	SINGLE PROTEIN	CHEMBL1136598	1	Scientific Literature	Bioorg. Med. Chem. Lett.	2003	None
CHEMBL154680		0	533.51	1	4.06	17f	NCc1cccc(-n2nc(C(F)(F)F)cc2C(=O)Nc2ccc(-c3ccccc3S(N)(=O)=O)cc2F)c1	Ki	'='	360.0	nM	6.44			UO_0000065	12.08	0.24	2.38	4.84	False	CHEMBL662444	Binding affinity against human coagulation factor X	B	BAO_0000357	single protein format	None	None	None	None	None	CHEMBL244	Coagulation factor X	Homo sapiens	SINGLE PROTEIN	CHEMBL1134648	1	Scientific Literature	J. Med. Chem.	2001	None
CHEMBL558198	RAZAXABAN HYDROCHLORIDE	0	564.93	1	4.25	1, Razaxaban HCl	CN(C)Cc1nccn1-c1ccc(NC(=O)c2cc(C(F)(F)F)nn2-c2ccc3onc(N)c3c2)c(F)c1.Cl	Ki	'='	0.19	nM	9.72			UO_0000065	18.40	0.35	5.47	8.10	True	CHEMBL826326	Binding affinity against human Coagulation factor Xa	B	BAO_0000357	single protein format	Homo sapiens	None	None	None	None	CHEMBL244	Coagulation factor X	Homo sapiens	SINGLE PROTEIN	CHEMBL1145195	1	Scientific Literature	J. Med. Chem.	2005	None
CHEMBL220788		0	478.02	0	1.74	1h	C[C@@H](C(=O)N1CCOCC1)N1CC[C@H](NS(=O)(=O)c2cc3sc(Cl)cc3s2)C1=O	Ki	'='	165.0	nM	6.78			UO_0000065	14.19	0.32	5.04	7.06	False	CHEMBL918598	Inhibition of human factor Xa by fluorescence assay	B	BAO_0000357	single protein format	Homo sapiens	None	None	None	None	CHEMBL244	Coagulation factor X	Homo sapiens	SINGLE PROTEIN	CHEMBL1142976	1	Scientific Literature	J. Med. Chem.	2007	None
CHEMBL195144		0	469.55	1	5.28	34	O=C(Nc1ccccc1NC(=O)c1ccc2cc[nH]c2c1)OCC1CCN(c2ccncc2)CC1	K ass	'='	54000000.0	l mol-1									False	CHEMBL883677	Binding affinity as apparent association constant for human coagulation factor X	B	BAO_0000357	single protein format	Homo sapiens	None	None	None	None	CHEMBL244	Coagulation factor X	Homo sapiens	SINGLE PROTEIN	CHEMBL1143475	1	Scientific Literature	Bioorg. Med. Chem. Lett.	2005	None
CHEMBL139008		0	523.68	2	5.86	13	COC(=O)C(Cc1cccc(C(=N)N)c1)C(/C=C/c1ccccc1)NC(=O)c1ccc(C2CCCCC2)cc1	IC50	'='	580.0	nM	6.24			UO_0000065	11.91	0.22	0.38	5.92	False	CHEMBL874700	Inhibitory activity against human Coagulation factor X	B	BAO_0000357	single protein format	None	None	None	None	None	CHEMBL244	Coagulation factor X	Homo sapiens	SINGLE PROTEIN	CHEMBL1131467	1	Scientific Literature	J. Med. Chem.	1998	None
CHEMBL146125		0	447.35	1	5.32	57	CSc1ncc(Cl)c(C(=O)Nc2ccc(C)cc2C(=O)Nc2ccc(Cl)cc2)n1	Ki	'>'	5000.0	nM				UO_0000065					False	CHEMBL857526	Inhibition constant against human factor Xa	B	BAO_0000357	single protein format	None	None	None	None	None	CHEMBL244	Coagulation factor X	Homo sapiens	SINGLE PROTEIN	CHEMBL1136562	1	Scientific Literature	Bioorg. Med. Chem. Lett.	2003	None
CHEMBL374796		0	529.06	1	3.59	26	CC(C)N(Cc1ccccn1)C(=O)[C@H](C)N1CC[C@H](NS(=O)(=O)c2ccc3cc(Cl)ccc3c2)C1=O	Ki	'='	11.0	nM	7.96			UO_0000065	15.04	0.30	4.37	7.98	False	CHEMBL907291	Inhibition of human factor 10a	B	BAO_0000357	single protein format	Homo sapiens	None	None	None	None	CHEMBL244	Coagulation factor X	Homo sapiens	SINGLE PROTEIN	CHEMBL1139748	1	Scientific Literature	Bioorg. Med. Chem. Lett.	2006	None
CHEMBL221093		0	437.95	0	2.24	12	CCN(C)C(=O)[C@H](C)N1CC[C@H](NS(=O)(=O)c2ccc3cc(Cl)ccc3c2)C1=O	Ki	'='	56.0	nM	7.25			UO_0000065	16.56	0.34	5.01	8.36	False	CHEMBL907291	Inhibition of human factor 10a	B	BAO_0000357	single protein format	Homo sapiens	None	None	None	None	CHEMBL244	Coagulation factor X	Homo sapiens	SINGLE PROTEIN	CHEMBL1139748	1	Scientific Literature	Bioorg. Med. Chem. Lett.	2006	None
CHEMBL148917		0	445.93	1	6.24	12	Cc1ccc(NC(=O)c2sc3ccccc3c2Cl)c(C(=O)Nc2ccc(C#N)cc2)c1	Ki	'='	150.0	nM	6.82			UO_0000065	15.30	0.30	0.58	8.32	False	CHEMBL857526	Inhibition constant against human factor Xa	B	BAO_0000357	single protein format	None	None	None	None	None	CHEMBL244	Coagulation factor X	Homo sapiens	SINGLE PROTEIN	CHEMBL1136562	1	Scientific Literature	Bioorg. Med. Chem. Lett.	2003	None
CHEMBL346543		0	324.42	0	3.64	10	CCOC(=O)CC(CCc1ccc(C(=N)N)cc1)c1ccccc1	Ki	'>'	30000.0	nM				UO_0000065					False	CHEMBL662825	In vitro inhibition of Coagulation factor X	B	BAO_0000357	single protein format	None	None	None	None	None	CHEMBL244	Coagulation factor X	Homo sapiens	SINGLE PROTEIN	CHEMBL1131205	1	Scientific Literature	J. Med. Chem.	1998	None
CHEMBL47939		0	544.59	1	4.12	4f	COC(=O)c1ccc(Oc2cccc(C(=N)N)c2)c(NC(=O)c2ccc(-c3ccccc3S(N)(=O)=O)cc2)c1	IC50	'='	2.5	nM	8.60			UO_0000065	15.80	0.30	4.48	4.93	False	CHEMBL885070	Tested in vitro for the inhibitory activity against Coagulation factor Xa	B	BAO_0000357	single protein format	None	None	None	None	None	CHEMBL244	Coagulation factor X	Homo sapiens	SINGLE PROTEIN	CHEMBL1135152	1	Scientific Literature	Bioorg. Med. Chem. Lett.	2002	None
CHEMBL197128		0	433.42	0	3.99	11	FC(F)(CNc1nccc2oc(Cc3ccccc3-n3cncn3)nc12)c1ccccn1	Ki	'='	47.0	nM	7.33			UO_0000065	16.91	0.31	3.34	7.75	False	CHEMBL884758	Inhibitory constant against human Coagulation factor Xa	B	BAO_0000357	single protein format	Homo sapiens	None	None	None	None	CHEMBL244	Coagulation factor X	Homo sapiens	SINGLE PROTEIN	CHEMBL1142745	1	Scientific Literature	Bioorg. Med. Chem. Lett.	2005	None
CHEMBL362990		0	446.51	0	4.50	25	O=C(Nc1ccccc1NC(=O)c1cccc(O)c1)OCC1CCN(c2ccncc2)CC1	K ass	'='	1000000.0	l mol-1									False	CHEMBL883677	Binding affinity as apparent association constant for human coagulation factor X	B	BAO_0000357	single protein format	Homo sapiens	None	None	None	None	CHEMBL244	Coagulation factor X	Homo sapiens	SINGLE PROTEIN	CHEMBL1143475	1	Scientific Literature	Bioorg. Med. Chem. Lett.	2005	None
CHEMBL204416		0	578.57	2	6.66	2o	Nc1noc2ccc(-n3nc(C(F)(F)F)cc3C(=O)Nc3ccc(-c4ccccc4CN4CCCCC4)cc3F)cc12	Ki	'='	0.15	nM	9.82			UO_0000065	16.98	0.32	3.16	9.61	False	CHEMBL859919	Binding affinity to human factor 10a	B	BAO_0000357	single protein format	Homo sapiens	None	None	None	None	CHEMBL244	Coagulation factor X	Homo sapiens	SINGLE PROTEIN	CHEMBL1146127	1	Scientific Literature	Bioorg. Med. Chem. Lett.	2006	None
CHEMBL380617		0	564.54	2	6.32	2e	Nc1noc2ccc(-n3nc(C(F)(F)F)cc3C(=O)Nc3ccc(-c4ccccc4CNC4CCC4)cc3F)cc12	Ki	'='	0.2	nM	9.70			UO_0000065	17.18	0.32	3.38	8.74	False	CHEMBL859919	Binding affinity to human factor 10a	B	BAO_0000357	single protein format	Homo sapiens	None	None	None	None	CHEMBL244	Coagulation factor X	Homo sapiens	SINGLE PROTEIN	CHEMBL1146127	1	Scientific Literature	Bioorg. Med. Chem. Lett.	2006	None
CHEMBL227421		0	385.83	0	0.93	26	CC(C)(NS(=O)(=O)c1ccc2c(Cl)cnc(N=C(N)N)c2c1)C(=O)O	Inhibition	'='	0.0	%				UO_0000187					False	CHEMBL917028	Inhibition of factor 10a at 10 uM	B	BAO_0000357	single protein format	None	None	None	None	None	CHEMBL244	Coagulation factor X	Homo sapiens	SINGLE PROTEIN	CHEMBL1139871	1	Scientific Literature	J. Med. Chem.	2007	None
CHEMBL157601		0	294.36	0	2.07	11	N=C(N)c1ccc(CCC(=O)c2cccc(C(=N)N)c2)cc1	Ki	'='	5100.0	nM	5.29			UO_0000065	17.98	0.33	3.22	4.53	False	CHEMBL662825	In vitro inhibition of Coagulation factor X	B	BAO_0000357	single protein format	None	None	None	None	None	CHEMBL244	Coagulation factor X	Homo sapiens	SINGLE PROTEIN	CHEMBL1131205	1	Scientific Literature	J. Med. Chem.	1998	None
CHEMBL196225		0	509.40	2	5.56	18	O=C(Nc1ccccc1NC(=O)c1ccc(Br)cc1)OCC1CCN(c2ccncc2)CC1	K ass	'='	38000000.0	l mol-1									False	CHEMBL883677	Binding affinity as apparent association constant for human coagulation factor X	B	BAO_0000357	single protein format	Homo sapiens	None	None	None	None	CHEMBL244	Coagulation factor X	Homo sapiens	SINGLE PROTEIN	CHEMBL1143475	1	Scientific Literature	Bioorg. Med. Chem. Lett.	2005	None
CHEMBL193976		0	499.40	1	6.11	32	O=C(Nc1ccccc1NC(=O)c1cccc(Cl)c1Cl)OCC1CCN(c2ccncc2)CC1	K ass	'='	19000000.0	l mol-1									False	CHEMBL883677	Binding affinity as apparent association constant for human coagulation factor X	B	BAO_0000357	single protein format	Homo sapiens	None	None	None	None	CHEMBL244	Coagulation factor X	Homo sapiens	SINGLE PROTEIN	CHEMBL1143475	1	Scientific Literature	Bioorg. Med. Chem. Lett.	2005	None
CHEMBL2441046		0	465.58	0	3.92	22c	CS(=O)(=O)c1ccccc1COc1cccc(NC(=O)C2CCN(c3ccncc3)CC2)c1	Ki	'='	35100.0	nM	4.46			UO_0000065	9.57	0.18	0.53	5.03	False	CHEMBL2443898	Inhibition of human factor 10a using Z-D-Arg-Gly-Arg-p-NA as substrate by chromogenic assay	B	BAO_0000357	single protein format	Homo sapiens	None	None	None	None	CHEMBL244	Coagulation factor X	Homo sapiens	SINGLE PROTEIN	CHEMBL2440069	1	Scientific Literature	J. Med. Chem.	2013	None
CHEMBL356153		0	565.70	1	3.86	19	CCOC(=O)CS(=O)(=O)N(Cc1ccc2ccc(C(=N)N)cc2c1)c1ccc(OC2CCN(C(C)=N)CC2)cc1	IC50	'='	6.0	nM	8.22			UO_0000065	14.53	0.28	4.36	5.49	False	CHEMBL856169	Inhibitory concentration to factor Xa	B	BAO_0000357	single protein format	None	None	None	None	None	CHEMBL244	Coagulation factor X	Homo sapiens	SINGLE PROTEIN	CHEMBL1136571	1	Scientific Literature	Bioorg. Med. Chem. Lett.	2003	None
CHEMBL309617		0	421.41	0	4.72	4kk	Cc1c(F)c(Oc2cccc(C(=N)N)c2)nc(Oc2cccc(-n3ccnc3)c2)c1F	Ki	'='	125.0	nM	6.90			UO_0000065	16.38	0.30	2.18	6.97	False	CHEMBL663411	Inhibitory constant against human coagulation factor Xa (fXa)	B	BAO_0000357	single protein format	None	None	None	None	None	CHEMBL244	Coagulation factor X	Homo sapiens	SINGLE PROTEIN	CHEMBL1135740	1	Scientific Literature	J. Med. Chem.	2002	None
CHEMBL431782		0	452.54	0	-1.50	1a	N=C(N)N1CCC[C@H](NC(=O)CN2CCC(NS(=O)(=O)Cc3ccccc3)C2=O)C1O	IC50	'>'	2500.0	nM				UO_0000065					False	CHEMBL885055	The compound was tested in vitro for inhibitory activity against Coagulation factor X	B	BAO_0000357	single protein format	None	None	None	None	None	CHEMBL244	Coagulation factor X	Homo sapiens	SINGLE PROTEIN	CHEMBL1153655	1	Scientific Literature	Bioorg. Med. Chem. Lett.	1997	None
CHEMBL269575		0	547.68	1	2.33	11a	CS(=O)(=O)N[C@@H](C(=O)N1CCC[C@H]1C(=O)NCc1ccc(C(=N)N)cc1)C(c1ccccc1)c1ccccc1	Ki	'='	300.0	nM	6.52			UO_0000065	11.91	0.23	4.19	4.48	False	CHEMBL663268	Compound was evaluated for the binding affinity against human Coagulation factor Xa	B	BAO_0000357	single protein format	None	None	None	None	None	CHEMBL244	Coagulation factor X	Homo sapiens	SINGLE PROTEIN	CHEMBL1135262	1	Scientific Literature	Bioorg. Med. Chem. Lett.	2002	None
CHEMBL192700		0	479.41	0	3.96	58	COc1ccc(C(=O)NCC2CCN(C(=N)N)CC2)cc1OCCc1ccc(Cl)cc1Cl	Ki	'='	189.0	nM	6.72			UO_0000065	14.02	0.29	2.76	6.68	False	CHEMBL875189	Binding affinity towards human Coagulation factor X	B	BAO_0000357	single protein format	Homo sapiens	None	None	None	None	CHEMBL244	Coagulation factor X	Homo sapiens	SINGLE PROTEIN	CHEMBL1144416	1	Scientific Literature	J. Med. Chem.	2005	None
CHEMBL192857		0	521.49	2	5.24	89	COc1ccc(C(=O)NCC2CCN(C3CCOCC3)CC2)cc1OCCc1ccc(Cl)cc1Cl	Ki	'='	1051.0	nM	5.98			UO_0000065	11.46	0.23	0.74	9.96	False	CHEMBL875189	Binding affinity towards human Coagulation factor X	B	BAO_0000357	single protein format	Homo sapiens	None	None	None	None	CHEMBL244	Coagulation factor X	Homo sapiens	SINGLE PROTEIN	CHEMBL1144416	1	Scientific Literature	J. Med. Chem.	2005	None
CHEMBL373145		0	465.42	1	5.23	99	COc1ccc(C(=O)NCCCN2CCCCC2)cc1OCCc1ccc(Cl)cc1Cl	Ki	'='	2221.0	nM	5.65			UO_0000065	12.15	0.25	0.42	11.13	False	CHEMBL875189	Binding affinity towards human Coagulation factor X	B	BAO_0000357	single protein format	Homo sapiens	None	None	None	None	CHEMBL244	Coagulation factor X	Homo sapiens	SINGLE PROTEIN	CHEMBL1144416	1	Scientific Literature	J. Med. Chem.	2005	None
CHEMBL373991		0	531.08	1	3.84	23	C[C@@H](C(=O)N(CCC#N)C1CCCCC1)N1CC[C@H](NS(=O)(=O)c2ccc3cc(Cl)ccc3c2)C1=O	Ki	'='	73.0	nM	7.14			UO_0000065	13.44	0.27	3.30	6.45	False	CHEMBL907291	Inhibition of human factor 10a	B	BAO_0000357	single protein format	Homo sapiens	None	None	None	None	CHEMBL244	Coagulation factor X	Homo sapiens	SINGLE PROTEIN	CHEMBL1139748	1	Scientific Literature	Bioorg. Med. Chem. Lett.	2006	None
CHEMBL319997		0	302.34	0	3.37	6q	N=C(N)c1ccc2[nH]c(-c3ccc4ccccc4c3O)nc2c1	Ki	'='	9900.0	nM	5.00			UO_0000065	16.55	0.30	1.63	5.07	False	CHEMBL658338	Binding affinity against human coagulation factor X	B	BAO_0000357	single protein format	None	None	None	None	None	CHEMBL244	Coagulation factor X	Homo sapiens	SINGLE PROTEIN	CHEMBL1134564	1	Scientific Literature	J. Med. Chem.	2001	None
CHEMBL111363		0	486.62	0	1.04	3j	CC(=O)NN(CCCc1ccccc1)C(=O)[C@@H]1CCCC[C@H]1C(=O)N[C@H](C=O)CCCN=C(N)N	IC50						Not Active						False	CHEMBL662332	Compound was evaluated for its 50% inhibitory concentration against Coagulation factor X; Inactive at IC50 >= 50 uM	B	BAO_0000357	single protein format	None	None	None	None	None	CHEMBL244	Coagulation factor X	Homo sapiens	SINGLE PROTEIN	CHEMBL1129829	1	Scientific Literature	Bioorg. Med. Chem. Lett.	1997	None
CHEMBL190763		0	463.41	0	4.26	73	Cc1ccc(C(=O)NCC2CCN(C(=N)N)CC2)cc1OCCc1ccc(Cl)cc1Cl	Ki	'='	173.0	nM	6.76			UO_0000065	14.59	0.30	2.50	7.39	False	CHEMBL875189	Binding affinity towards human Coagulation factor X	B	BAO_0000357	single protein format	Homo sapiens	None	None	None	None	CHEMBL244	Coagulation factor X	Homo sapiens	SINGLE PROTEIN	CHEMBL1144416	1	Scientific Literature	J. Med. Chem.	2005	None
CHEMBL193012		0	515.44	2	5.06	84	COc1ccc(C(=O)NCC2CCN(c3cncnc3)CC2)cc1OCCc1ccc(Cl)cc1Cl	Ki	'='	10000.0	nM	5.00			UO_0000065	9.70	0.20	-0.06	6.53	False	CHEMBL875189	Binding affinity towards human Coagulation factor X	B	BAO_0000357	single protein format	Homo sapiens	None	None	None	None	CHEMBL244	Coagulation factor X	Homo sapiens	SINGLE PROTEIN	CHEMBL1144416	1	Scientific Literature	J. Med. Chem.	2005	None
CHEMBL191922		0	505.49	2	6.15	90	COc1ccc(C(=O)NC2CCN(C3CCCCC3)CC2)cc1OCCc1ccc(Cl)cc1Cl	Ki	'='	4035.0	nM	5.39			UO_0000065	10.67	0.22	-0.76	10.62	False	CHEMBL875189	Binding affinity towards human Coagulation factor X	B	BAO_0000357	single protein format	Homo sapiens	None	None	None	None	CHEMBL244	Coagulation factor X	Homo sapiens	SINGLE PROTEIN	CHEMBL1144416	1	Scientific Literature	J. Med. Chem.	2005	None
CHEMBL537635		0	530.48	0	1.48	27	Cl.Cl.N=C(N)N1CCc2ccc(S(=O)(=O)CC3(C(=O)O)CCN(c4ccncc4)CC3)cc2C1	IC50	'='	5440.0	nM	5.26			UO_0000065	11.51	0.22	3.78	3.74	False	CHEMBL827049	Inhibitory concentration against human Coagulation factor X	B	BAO_0000357	single protein format	Homo sapiens	None	None	None	None	CHEMBL244	Coagulation factor X	Homo sapiens	SINGLE PROTEIN	CHEMBL1139513	1	Scientific Literature	J. Med. Chem.	2005	None
CHEMBL139788		0	462.53	0	3.76	6d	COc1ccc(-n2nc(C)cc2C(=O)Nc2ccc(-c3ccccc3S(N)(=O)=O)cc2)cc1	Ki	'='	11.0	nM	7.96			UO_0000065	17.21	0.33	4.20	6.84	False	CHEMBL661801	Tested in vitro for inhibition of human Coagulation factor X	B	BAO_0000357	single protein format	None	None	None	None	None	CHEMBL244	Coagulation factor X	Homo sapiens	SINGLE PROTEIN	CHEMBL1145914	1	Scientific Literature	J. Med. Chem.	2003	None
CHEMBL84410		0	439.34	1	5.44	25	Cc1c(F)c(Oc2cccc(OC(F)(F)F)c2)nc(Oc2cccc(C(=N)N)c2)c1F	Ki	'='	1800.0	nM	5.75			UO_0000065	13.08	0.25	0.30	6.35	False	CHEMBL663405	Inhibition of human Coagulation factor X was determined	B	BAO_0000357	single protein format	None	None	None	None	None	CHEMBL244	Coagulation factor X	Homo sapiens	SINGLE PROTEIN	CHEMBL1145939	1	Scientific Literature	J. Med. Chem.	2003	None
CHEMBL328690		0	480.49	0	4.94	65	Cc1cc(CNC(=O)c2cc3c(O)cccc3n2Cc2cccc(C(=N)N)c2)cc(C(F)(F)F)c1	Ki	'='	13.0	nM	7.89			UO_0000065	16.41	0.31	2.95	7.57	False	CHEMBL663407	Inhibition of Coagulation factor Xa	B	BAO_0000357	single protein format	None	None	None	None	None	CHEMBL244	Coagulation factor X	Homo sapiens	SINGLE PROTEIN	CHEMBL1135480	1	Scientific Literature	J. Med. Chem.	2002	None
CHEMBL197624		0	438.91	0	2.71	328592	O=C(NC[C@H]1CN(c2ccc(N3CCNCC3)c(F)c2)C(=O)O1)c1ccc(Cl)s1	IC50	'='	33.8	nM	7.47		Interpretation: Specific Binding	UO_0000065	17.02	0.35	4.76	10.11	False	CHEMBL3885770	Biochemical assay using fluorogenic peptide substrate.Step 1: Compound transfer to plate (50 nl).Step 2: Dilute FXa in Assay Buffer.Step 3: Dilute substrate in Assay Buffer.Step 4: Add equal volumes to Assay plate (total assay volume 10 uL).Step 5: Centrifuge plate, 1 min, 1000 rpm.Step 6: Detect fluorescence signal: ex: 320 nm; Em. 405 nm (EnVision), every 10 min. 30 min pre-incubation of enzyme…	B	BAO_0000357	single protein format	Homo sapiens	None	None	None	None	CHEMBL244	Coagulation factor X	Homo sapiens	SINGLE PROTEIN	CHEMBL3885741	30	K4DD Project			None
CHEMBL196551		0	421.91	0	2.99	328584	O=C(NC[C@H]1CN(c2ccc(N3CCOCC3)cc2)C(=O)O1)c1ccc(Cl)s1	IC50	'='	8.33	nM	8.08		Interpretation: Specific Binding	UO_0000065	19.15	0.39	5.09	11.36	False	CHEMBL3885770	Biochemical assay using fluorogenic peptide substrate.Step 1: Compound transfer to plate (50 nl).Step 2: Dilute FXa in Assay Buffer.Step 3: Dilute substrate in Assay Buffer.Step 4: Add equal volumes to Assay plate (total assay volume 10 uL).Step 5: Centrifuge plate, 1 min, 1000 rpm.Step 6: Detect fluorescence signal: ex: 320 nm; Em. 405 nm (EnVision), every 10 min. 30 min pre-incubation of enzyme…	B	BAO_0000357	single protein format	Homo sapiens	None	None	None	None	CHEMBL244	Coagulation factor X	Homo sapiens	SINGLE PROTEIN	CHEMBL3885741	30	K4DD Project			None
CHEMBL3974641		0	618.11	1	2.65	3000052	CC(=O)O.CNC(=O)COc1cc(C(=N)N)ccc1CNC(=O)c1cc(Cl)cc(N(Cc2ccccc2)S(C)(=O)=O)c1	IC50	'='	29.6	nM	7.53		Interpretation: Specific Binding	UO_0000065	13.49	0.27	4.88	4.87	False	CHEMBL3885770	Biochemical assay using fluorogenic peptide substrate.Step 1: Compound transfer to plate (50 nl).Step 2: Dilute FXa in Assay Buffer.Step 3: Dilute substrate in Assay Buffer.Step 4: Add equal volumes to Assay plate (total assay volume 10 uL).Step 5: Centrifuge plate, 1 min, 1000 rpm.Step 6: Detect fluorescence signal: ex: 320 nm; Em. 405 nm (EnVision), every 10 min. 30 min pre-incubation of enzyme…	B	BAO_0000357	single protein format	Homo sapiens	None	None	None	None	CHEMBL244	Coagulation factor X	Homo sapiens	SINGLE PROTEIN	CHEMBL3885741	30	K4DD Project			None
CHEMBL550453		0	492.94	0	3.08	22	O=C(CN1C[C@H](F)[C@@H](NC(=O)c2ccc(Cl)s2)C1)Nc1ccc(-n2ccccc2=O)cc1F	Ki	'='	31.0	nM	7.51			UO_0000065	15.23	0.31	4.43	9.00	False	CHEMBL1059506	Binding affinity to factor 10a	B	BAO_0000357	single protein format	None	None	None	None	None	CHEMBL244	Coagulation factor X	Homo sapiens	SINGLE PROTEIN	CHEMBL1152891	1	Scientific Literature	Eur. J. Med. Chem.	2009	None
CHEMBL550103		0	558.08	1	3.60	25	O=C(CN1C[C@H](NC(=O)c2ccc(Cl)s2)C[C@H]1CN1CCCC1)Nc1ccc(-n2ccccc2=O)cc1F	Ki	'='	132.0	nM	6.88			UO_0000065	12.33	0.25	3.28	7.94	False	CHEMBL1059506	Binding affinity to factor 10a	B	BAO_0000357	single protein format	None	None	None	None	None	CHEMBL244	Coagulation factor X	Homo sapiens	SINGLE PROTEIN	CHEMBL1152891	1	Scientific Literature	Eur. J. Med. Chem.	2009	None
CHEMBL3928201		0	563.99	1	2.48	3000050	CCOC(C(=O)NCc1ccc(C(=N)N)cc1OCC(N)=O)c1c(F)cc(OCc2ccccn2)cc1F.Cl	kon	'='	1023766.67	Ms-1		Non standard unit for type	Interpretation: Specific Binding						False	CHEMBL3885759	Protein construct Factor Xa purchased from R&D Systems- Source : Sf9 derived, Met1-Lys488, C-terminal 10-His tag Reconstituted purchased 25 ug to 100 ug/mL in 25 mM MES, 150 mM NaCl, 5 mM CalCl2, pH 6.0 http://rndsystems.com/products/ACFP1063Compounds The 55 compounds were obtained from the K4DD collaboration partners: Sheraz Gul European Screening Port GmbHBuffers Coupling buffer : 10 mM sodium …	B	BAO_0000219	cell-based format	Homo sapiens	None	None	Sf9	None	CHEMBL244	Coagulation factor X	Homo sapiens	SINGLE PROTEIN	CHEMBL3885741	30	K4DD Project			CHEMBL3308860
CHEMBL190335		0	517.48	2	6.32	35	CC(C)N1CCC(NC(=O)c2cc3cccc(Cl)c3n2Cc2cc(-c3ccc(Cl)s3)on2)CC1	Ki	'='	0.7	nM	9.15			UO_0000065	17.69	0.37	2.83	14.46	False	CHEMBL828910	Binding affinity for human factor Xa	B	BAO_0000357	single protein format	Homo sapiens	None	None	None	None	CHEMBL244	Coagulation factor X	Homo sapiens	SINGLE PROTEIN	CHEMBL1144400	1	Scientific Literature	J. Med. Chem.	2005	None
CHEMBL190142		0	497.06	1	5.97	37	Cc1cccc2cc(C(=O)NC3CCN(C(C)C)CC3)n(Cc3cc(-c4ccc(Cl)s4)on3)c12	Ki	'='	0.25	nM	9.60			UO_0000065	19.32	0.39	3.63	15.17	False	CHEMBL828910	Binding affinity for human factor Xa	B	BAO_0000357	single protein format	Homo sapiens	None	None	None	None	CHEMBL244	Coagulation factor X	Homo sapiens	SINGLE PROTEIN	CHEMBL1144400	1	Scientific Literature	J. Med. Chem.	2005	None
CHEMBL188275		0	511.09	2	6.28	38	Cc1ccc(C)c2c1cc(C(=O)NC1CCN(C(C)C)CC1)n2Cc1cc(-c2ccc(Cl)s2)on1	Ki	'='	1.0	nM	9.00			UO_0000065	17.61	0.35	2.72	14.22	False	CHEMBL828910	Binding affinity for human factor Xa	B	BAO_0000357	single protein format	Homo sapiens	None	None	None	None	CHEMBL244	Coagulation factor X	Homo sapiens	SINGLE PROTEIN	CHEMBL1144400	1	Scientific Literature	J. Med. Chem.	2005	None
CHEMBL190471		0	561.93	2	6.42	24	CC(C)N1CCC(NC(=O)c2c(Br)c3ccccc3n2Cc2cc(-c3ccc(Cl)s3)on2)CC1	Ki	'='	2.0	nM	8.70			UO_0000065	15.48	0.35	2.28	13.74	False	CHEMBL828910	Binding affinity for human factor Xa	B	BAO_0000357	single protein format	Homo sapiens	None	None	None	None	CHEMBL244	Coagulation factor X	Homo sapiens	SINGLE PROTEIN	CHEMBL1144400	1	Scientific Literature	J. Med. Chem.	2005	None
CHEMBL220542		0	536.05	1	1.67	37	C[C@@H](C(=O)N(CCNC(N)=O)CC1CC1)N1CC[C@H](NS(=O)(=O)c2ccc3cc(Cl)ccc3c2)C1=O	Ki	'='	7.0	nM	8.15			UO_0000065	15.21	0.31	6.48	5.75	False	CHEMBL907291	Inhibition of human factor 10a	B	BAO_0000357	single protein format	Homo sapiens	None	None	None	None	CHEMBL244	Coagulation factor X	Homo sapiens	SINGLE PROTEIN	CHEMBL1139748	1	Scientific Literature	Bioorg. Med. Chem. Lett.	2006	None
CHEMBL426394		0	451.98	0	2.63	15	CC(C)N(C)C(=O)[C@H](C)N1CC[C@H](NS(=O)(=O)c2ccc3cc(Cl)ccc3c2)C1=O	Ki	'='	22.0	nM	7.66			UO_0000065	16.94	0.35	5.03	8.82	False	CHEMBL907291	Inhibition of human factor 10a	B	BAO_0000357	single protein format	Homo sapiens	None	None	None	None	CHEMBL244	Coagulation factor X	Homo sapiens	SINGLE PROTEIN	CHEMBL1139748	1	Scientific Literature	Bioorg. Med. Chem. Lett.	2006	None
CHEMBL197624		0	438.91	0	2.71	328592	O=C(NC[C@H]1CN(c2ccc(N3CCNCC3)c(F)c2)C(=O)O1)c1ccc(Cl)s1	IC50	'='	25.8	nM	7.59		Interpretation: Specific Binding	UO_0000065	17.29	0.36	4.88	10.27	False	CHEMBL3885772	Biochemical assay using fluorogenic peptide substrate.Step 1: Compound transfer to plate (50 nl).Step 2: Dilute FXa in Assay Buffer.Step 3: Dilute substrate in Assay Buffer.Step 4: Add equal volumes to Assay plate (total assay volume 10 uL).Step 5: Centrifuge plate, 1 min, 1000 rpm.Step 6: Detect fluorescence signal: ex: 320 nm; Em. 405 nm (EnVision), every 10 min. 30 min pre-incubation of enzyme…	B	BAO_0000357	single protein format	Homo sapiens	None	None	None	None	CHEMBL244	Coagulation factor X	Homo sapiens	SINGLE PROTEIN	CHEMBL3885741	30	K4DD Project			None
CHEMBL81579		0	398.37	0	3.64	14	Cc1c(F)c(Oc2cccc(C(=N)N)c2)nc(Oc2cccc(C(N)=O)c2)c1F	Ki	'='	280.0	nM	6.55			UO_0000065	16.45	0.31	2.91	5.27	True	CHEMBL661794	Inhibitory potency was measured against human coagulation factor X	B	BAO_0000357	single protein format	None	None	None	None	None	CHEMBL244	Coagulation factor X	Homo sapiens	SINGLE PROTEIN	CHEMBL1131090	1	Scientific Literature	J. Med. Chem.	1998	None
CHEMBL3960154		0	532.00	1	2.57	3000038	Nc1ncnc2cc(CN3C(=O)CN(S(=O)(=O)c4cc5ccc(Cl)cc5s4)CC3C(=O)O)ccc12	IC50	'='	0.675	nM	9.17		Interpretation: Specific Binding	UO_0000065	17.24	0.36	6.60	6.25	False	CHEMBL3885772	Biochemical assay using fluorogenic peptide substrate.Step 1: Compound transfer to plate (50 nl).Step 2: Dilute FXa in Assay Buffer.Step 3: Dilute substrate in Assay Buffer.Step 4: Add equal volumes to Assay plate (total assay volume 10 uL).Step 5: Centrifuge plate, 1 min, 1000 rpm.Step 6: Detect fluorescence signal: ex: 320 nm; Em. 405 nm (EnVision), every 10 min. 30 min pre-incubation of enzyme…	B	BAO_0000357	single protein format	Homo sapiens	None	None	None	None	CHEMBL244	Coagulation factor X	Homo sapiens	SINGLE PROTEIN	CHEMBL3885741	30	K4DD Project			None
CHEMBL557915		0	474.95	0	3.13	567487	O=C(CN1CC[C@@H](NC(=O)c2ccc(Cl)s2)C1)Nc1ccc(-n2ccccc2=O)cc1F	IC50	'='	1.9	nM	8.72		Interpretation: Specific Binding	UO_0000065	18.36	0.37	5.59	10.45	False	CHEMBL3885771	Biochemical assay using fluorogenic peptide substrate.Step 1: Compound transfer to plate (50 nl).Step 2: Dilute FXa in Assay Buffer.Step 3: Dilute substrate in Assay Buffer.Step 4: Add equal volumes to Assay plate (total assay volume 10 uL).Step 5: Centrifuge plate, 1 min, 1000 rpm.Step 6: Detect fluorescence signal: ex: 320 nm; Em. 405 nm (EnVision), every 10 min. 30 min pre-incubation of enzyme…	B	BAO_0000357	single protein format	Homo sapiens	None	None	None	None	CHEMBL244	Coagulation factor X	Homo sapiens	SINGLE PROTEIN	CHEMBL3885741	30	K4DD Project			None
CHEMBL3961484		0	517.95	1	4.62	3000049	O=C(Nc1ccc(-n2ccccc2=O)cc1F)[C@H]1Cc2ccccc2CN1C(=O)Nc1ccc(Cl)cn1	IC50	'='	0.779	nM	9.11		Interpretation: Specific Binding	UO_0000065	17.59	0.34	4.49	9.46	False	CHEMBL3885771	Biochemical assay using fluorogenic peptide substrate.Step 1: Compound transfer to plate (50 nl).Step 2: Dilute FXa in Assay Buffer.Step 3: Dilute substrate in Assay Buffer.Step 4: Add equal volumes to Assay plate (total assay volume 10 uL).Step 5: Centrifuge plate, 1 min, 1000 rpm.Step 6: Detect fluorescence signal: ex: 320 nm; Em. 405 nm (EnVision), every 10 min. 30 min pre-incubation of enzyme…	B	BAO_0000357	single protein format	Homo sapiens	None	None	None	None	CHEMBL244	Coagulation factor X	Homo sapiens	SINGLE PROTEIN	CHEMBL3885741	30	K4DD Project			None
CHEMBL194889		0	471.94	0	2.07	328815	O=C1COCCN1c1ccc(N2C[C@H](CNS(=O)(=O)c3ccc(Cl)s3)OC2=O)cc1	IC50	'='	471.0	nM	6.33		Interpretation: Specific Binding	UO_0000065	13.41	0.29	4.26	6.01	False	CHEMBL3885771	Biochemical assay using fluorogenic peptide substrate.Step 1: Compound transfer to plate (50 nl).Step 2: Dilute FXa in Assay Buffer.Step 3: Dilute substrate in Assay Buffer.Step 4: Add equal volumes to Assay plate (total assay volume 10 uL).Step 5: Centrifuge plate, 1 min, 1000 rpm.Step 6: Detect fluorescence signal: ex: 320 nm; Em. 405 nm (EnVision), every 10 min. 30 min pre-incubation of enzyme…	B	BAO_0000357	single protein format	Homo sapiens	None	None	None	None	CHEMBL244	Coagulation factor X	Homo sapiens	SINGLE PROTEIN	CHEMBL3885741	30	K4DD Project			None
CHEMBL197624		0	438.91	0	2.71	328592	O=C(NC[C@H]1CN(c2ccc(N3CCNCC3)c(F)c2)C(=O)O1)c1ccc(Cl)s1	IC50	'='	30.1	nM	7.52		Interpretation: Specific Binding	UO_0000065	17.14	0.35	4.81	10.18	False	CHEMBL3885771	Biochemical assay using fluorogenic peptide substrate.Step 1: Compound transfer to plate (50 nl).Step 2: Dilute FXa in Assay Buffer.Step 3: Dilute substrate in Assay Buffer.Step 4: Add equal volumes to Assay plate (total assay volume 10 uL).Step 5: Centrifuge plate, 1 min, 1000 rpm.Step 6: Detect fluorescence signal: ex: 320 nm; Em. 405 nm (EnVision), every 10 min. 30 min pre-incubation of enzyme…	B	BAO_0000357	single protein format	Homo sapiens	None	None	None	None	CHEMBL244	Coagulation factor X	Homo sapiens	SINGLE PROTEIN	CHEMBL3885741	30	K4DD Project			None
CHEMBL198654		0	379.87	0	3.22	328591	CN(C)c1ccc(N2C[C@H](CNC(=O)c3ccc(Cl)s3)OC2=O)cc1	IC50	'='	6.15	nM	8.21		Interpretation: Specific Binding	UO_0000065	21.62	0.45	4.99	13.27	False	CHEMBL3885771	Biochemical assay using fluorogenic peptide substrate.Step 1: Compound transfer to plate (50 nl).Step 2: Dilute FXa in Assay Buffer.Step 3: Dilute substrate in Assay Buffer.Step 4: Add equal volumes to Assay plate (total assay volume 10 uL).Step 5: Centrifuge plate, 1 min, 1000 rpm.Step 6: Detect fluorescence signal: ex: 320 nm; Em. 405 nm (EnVision), every 10 min. 30 min pre-incubation of enzyme…	B	BAO_0000357	single protein format	Homo sapiens	None	None	None	None	CHEMBL244	Coagulation factor X	Homo sapiens	SINGLE PROTEIN	CHEMBL3885741	30	K4DD Project			None
CHEMBL197547		0	430.85	0	1.85	328800	O=C(NC[C@H]1CN(c2ccc(N3CCOCC3=O)cc2)C(=O)O1)c1ccc(Cl)cn1	IC50	'='	41.4	nM	7.38		Interpretation: Specific Binding	UO_0000065	17.14	0.34	5.53	7.30	False	CHEMBL3885771	Biochemical assay using fluorogenic peptide substrate.Step 1: Compound transfer to plate (50 nl).Step 2: Dilute FXa in Assay Buffer.Step 3: Dilute substrate in Assay Buffer.Step 4: Add equal volumes to Assay plate (total assay volume 10 uL).Step 5: Centrifuge plate, 1 min, 1000 rpm.Step 6: Detect fluorescence signal: ex: 320 nm; Em. 405 nm (EnVision), every 10 min. 30 min pre-incubation of enzyme…	B	BAO_0000357	single protein format	Homo sapiens	None	None	None	None	CHEMBL244	Coagulation factor X	Homo sapiens	SINGLE PROTEIN	CHEMBL3885741	30	K4DD Project			None
CHEMBL196492		0	429.86	0	2.46	328785	O=C(NC[C@H]1CN(c2ccc(N3CCOCC3=O)cc2)C(=O)O1)c1ccc(Cl)cc1	IC50	'='	4.6	nM	8.34		Interpretation: Specific Binding	UO_0000065	19.40	0.38	5.88	9.45	False	CHEMBL3885771	Biochemical assay using fluorogenic peptide substrate.Step 1: Compound transfer to plate (50 nl).Step 2: Dilute FXa in Assay Buffer.Step 3: Dilute substrate in Assay Buffer.Step 4: Add equal volumes to Assay plate (total assay volume 10 uL).Step 5: Centrifuge plate, 1 min, 1000 rpm.Step 6: Detect fluorescence signal: ex: 320 nm; Em. 405 nm (EnVision), every 10 min. 30 min pre-incubation of enzyme…	B	BAO_0000357	single protein format	Homo sapiens	None	None	None	None	CHEMBL244	Coagulation factor X	Homo sapiens	SINGLE PROTEIN	CHEMBL3885741	30	K4DD Project			None
CHEMBL190142		0	497.06	1	5.97	317950	Cc1cccc2cc(C(=O)NC3CCN(C(C)C)CC3)n(Cc3cc(-c4ccc(Cl)s4)on3)c12	IC50	'='	1.59	nM	8.80		Interpretation: Specific Binding	UO_0000065	17.70	0.35	2.83	13.90	False	CHEMBL3885770	Biochemical assay using fluorogenic peptide substrate.Step 1: Compound transfer to plate (50 nl).Step 2: Dilute FXa in Assay Buffer.Step 3: Dilute substrate in Assay Buffer.Step 4: Add equal volumes to Assay plate (total assay volume 10 uL).Step 5: Centrifuge plate, 1 min, 1000 rpm.Step 6: Detect fluorescence signal: ex: 320 nm; Em. 405 nm (EnVision), every 10 min. 30 min pre-incubation of enzyme…	B	BAO_0000357	single protein format	Homo sapiens	None	None	None	None	CHEMBL244	Coagulation factor X	Homo sapiens	SINGLE PROTEIN	CHEMBL3885741	30	K4DD Project			None
CHEMBL315454		0	672.68	1	0.26	6	COc1ccc2c(c1)N(CC(=O)N[C@H]1CCCN(C(=N)N)C1O)C(=O)[C@@H](NS(=O)(=O)Cc1ccccc1)CC2.O=C(O)C(F)(F)F	IC50	'='	28.9	nM	7.54			UO_0000065	13.49	0.26	7.28	4.23	False	CHEMBL659611	In vitro inhibitory activity against human enzyme Coagulation factor X	B	BAO_0000357	single protein format	None	None	None	None	None	CHEMBL244	Coagulation factor X	Homo sapiens	SINGLE PROTEIN	CHEMBL1131963	1	Scientific Literature	Bioorg. Med. Chem. Lett.	1999	None
CHEMBL3907419		0	475.88	0	3.54	3000041	O=C(CCNC(=O)c1ccc(Cl)s1)Nc1ccc(N2CCOCC2=O)c(C(F)(F)F)c1	Kd	'='	42.4	nM	7.37		Interpretation: Specific Binding	UO_0000065	15.49	0.32	3.83	8.40	False	CHEMBL3885759	Protein construct Factor Xa purchased from R&D Systems- Source : Sf9 derived, Met1-Lys488, C-terminal 10-His tag Reconstituted purchased 25 ug to 100 ug/mL in 25 mM MES, 150 mM NaCl, 5 mM CalCl2, pH 6.0 http://rndsystems.com/products/ACFP1063Compounds The 55 compounds were obtained from the K4DD collaboration partners: Sheraz Gul European Screening Port GmbHBuffers Coupling buffer : 10 mM sodium …	B	BAO_0000219	cell-based format	Homo sapiens	None	None	Sf9	None	CHEMBL244	Coagulation factor X	Homo sapiens	SINGLE PROTEIN	CHEMBL3885741	30	K4DD Project			CHEMBL3308860
CHEMBL438647		0	559.55	2	5.35	23b	Cc1nc2c(C(F)(F)F)nn(-c3ccc4onc(N)c4c3)c2c(=O)n1-c1ccc(-c2ccccc2CN(C)C)cc1	2aPTT	'='	9.2	uM				UO_0000064					False	CHEMBL855825	Anticoagulant activity in human plasma measured as activated partial thromboplastin time	F	BAO_0000366	cell-free format	Homo sapiens	CHEMBL3559721	Plasma	None	None	CHEMBL244	Coagulation factor X	Homo sapiens	SINGLE PROTEIN	CHEMBL1146891	1	Scientific Literature	Bioorg. Med. Chem. Lett.	2006	None
CHEMBL213180		0	463.54	0	4.77	2	O=C(NCc1cccc(-c2cccc(-c3cc4c[nH]ccc-4n3)c2O)c1)[C@@H](O)Cc1ccccc1	Ki	'='	30000.0	nM	4.52			UO_0000065	9.76	0.18	-0.25	4.60	False	CHEMBL913195	Binding affinity to f10a	B	BAO_0000357	single protein format	Homo sapiens	None	None	None	None	CHEMBL244	Coagulation factor X	Homo sapiens	SINGLE PROTEIN	CHEMBL1146904	1	Scientific Literature	Bioorg. Med. Chem. Lett.	2006	None
CHEMBL2372433		0	429.52	1	-1.53	6	CC(C)(C)OC(=O)N[C@H](CCCN)C(=O)NCC(=O)N[C@H](C=O)CCCN=C(N)N	IC50	'='	12000.0	nM	4.92			UO_0000065	11.46	0.22	6.45	2.41	False	CHEMBL663513	Inhibitory activity against coagulation factor X.	B	BAO_0000357	single protein format	None	None	None	None	None	CHEMBL244	Coagulation factor X	Homo sapiens	SINGLE PROTEIN	CHEMBL1132850	1	Scientific Literature	Bioorg. Med. Chem. Lett.	2000	None
CHEMBL268640		0	540.47	1	2.05	11e	CS(=O)(=O)N[C@H](Cc1ccc(Cl)c(Cl)c1)C(=O)N1CCC[C@H]1C(=O)NCc1ccc(C(=N)N)cc1	Ki	'='	120.0	nM	6.92			UO_0000065	12.81	0.27	4.87	4.76	False	CHEMBL663268	Compound was evaluated for the binding affinity against human Coagulation factor Xa	B	BAO_0000357	single protein format	None	None	None	None	None	CHEMBL244	Coagulation factor X	Homo sapiens	SINGLE PROTEIN	CHEMBL1135262	1	Scientific Literature	Bioorg. Med. Chem. Lett.	2002	None
CHEMBL236642		0	489.98	0	4.38	11	O=C(N[C@@H]1c2ccccc2C[C@@H]1NC(=O)c1ccc(Cl)s1)c1ccc(-n2ccccc2=O)cc1	Ki	'='	10870.0	nM	4.96			UO_0000065	10.13	0.20	0.58	6.19	False	CHEMBL897883	Inhibition of human factor 10a	B	BAO_0000357	single protein format	Homo sapiens	None	None	None	None	CHEMBL244	Coagulation factor X	Homo sapiens	SINGLE PROTEIN	CHEMBL1149671	1	Scientific Literature	Bioorg. Med. Chem. Lett.	2007	None
CHEMBL400016		0	522.99	1	4.80	10	O=C(N[C@H]1Cc2ccccc2[C@H]1NC(=O)c1ccc(-n2ccccc2=O)cc1)c1ccc2c(Cl)c[nH]c2c1	Ki	'='	7.9	nM	8.10			UO_0000065	15.49	0.29	3.30	8.44	False	CHEMBL897883	Inhibition of human factor 10a	B	BAO_0000357	single protein format	Homo sapiens	None	None	None	None	CHEMBL244	Coagulation factor X	Homo sapiens	SINGLE PROTEIN	CHEMBL1149671	1	Scientific Literature	Bioorg. Med. Chem. Lett.	2007	None
CHEMBL235369		0	545.02	1	2.55	40	COCCOC(=O)N1C[C@H](NC(=O)c2ccc(-n3ccccc3=O)cc2)[C@H](NC(=O)c2ccc(Cl)s2)C1	Ki	'='	0.93	nM	9.03			UO_0000065	16.57	0.33	6.48	7.59	False	CHEMBL897883	Inhibition of human factor 10a	B	BAO_0000357	single protein format	Homo sapiens	None	None	None	None	CHEMBL244	Coagulation factor X	Homo sapiens	SINGLE PROTEIN	CHEMBL1149671	1	Scientific Literature	Bioorg. Med. Chem. Lett.	2007	None
CHEMBL558198	RAZAXABAN HYDROCHLORIDE	0	564.93	1	4.25	Razaxaban hydrochloride	CN(C)Cc1nccn1-c1ccc(NC(=O)c2cc(C(F)(F)F)nn2-c2ccc3onc(N)c3c2)c(F)c1.Cl	Ki	'='	0.19	nM	9.72			UO_0000065	18.40	0.35	5.47	8.10	True	CHEMBL855824	Binding affinity to human f10a	B	BAO_0000357	single protein format	Homo sapiens	None	None	None	None	CHEMBL244	Coagulation factor X	Homo sapiens	SINGLE PROTEIN	CHEMBL1146891	1	Scientific Literature	Bioorg. Med. Chem. Lett.	2006	None
CHEMBL386463		0	547.62	1	4.15	19g	Cc1nn(-c2ccc3onc(N)c3c2)c2c(=O)n(-c3ccc(-c4ccccc4CN4CC[C@@H](O)C4)cc3)c(C)nc12	2aPTT	'='	5.8	uM				UO_0000064					False	CHEMBL855825	Anticoagulant activity in human plasma measured as activated partial thromboplastin time	F	BAO_0000366	cell-free format	Homo sapiens	CHEMBL3559721	Plasma	None	None	CHEMBL244	Coagulation factor X	Homo sapiens	SINGLE PROTEIN	CHEMBL1146891	1	Scientific Literature	Bioorg. Med. Chem. Lett.	2006	None
CHEMBL284008		0	597.78	1	2.94	43a	O=C(O)CN[C@H](CC1CCCCC1)C(=O)N[C@@H](Cc1ccccc1)C(=O)NC(CC1CCNCC1)C(=O)c1nccs1	IC50	'='	7800.0	nM	5.11			UO_0000065	8.54	0.17	2.17	3.42	False	CHEMBL663505	Inhibitory activity against Coagulation factor X with respect to Argatroban	B	BAO_0000357	single protein format	None	None	None	None	None	CHEMBL244	Coagulation factor X	Homo sapiens	SINGLE PROTEIN	CHEMBL1131688	1	Scientific Literature	Bioorg. Med. Chem. Lett.	1999	None
CHEMBL213865		0	505.58	1	4.64	19f	Cc1nn(-c2ccc3onc(N)c3c2)c2c(=O)n(-c3ccc(-c4ccccc4CN(C)C)cc3)c(C)nc12	2aPTT	'='	1.7	uM				UO_0000064					False	CHEMBL855825	Anticoagulant activity in human plasma measured as activated partial thromboplastin time	F	BAO_0000366	cell-free format	Homo sapiens	CHEMBL3559721	Plasma	None	None	CHEMBL244	Coagulation factor X	Homo sapiens	SINGLE PROTEIN	CHEMBL1146891	1	Scientific Literature	Bioorg. Med. Chem. Lett.	2006	None
CHEMBL563960		0	473.88	0	2.57	11	O=C(Cn1nnc(NC(=O)c2ccc(Cl)s2)n1)Nc1ccc(-n2ccccc2=O)cc1F	Ki	'='	11.0	nM	7.96			UO_0000065	16.79	0.34	5.39	6.43	False	CHEMBL1059506	Binding affinity to factor 10a	B	BAO_0000357	single protein format	None	None	None	None	None	CHEMBL244	Coagulation factor X	Homo sapiens	SINGLE PROTEIN	CHEMBL1152891	1	Scientific Literature	Eur. J. Med. Chem.	2009	None
CHEMBL559033		0	519.00	1	3.15	24	COC[C@@H]1C[C@@H](NC(=O)c2ccc(Cl)s2)CN1CC(=O)Nc1ccc(-n2ccccc2=O)cc1F	Ki	'='	94.0	nM	7.03			UO_0000065	13.54	0.27	3.88	7.58	False	CHEMBL1059506	Binding affinity to factor 10a	B	BAO_0000357	single protein format	None	None	None	None	None	CHEMBL244	Coagulation factor X	Homo sapiens	SINGLE PROTEIN	CHEMBL1152891	1	Scientific Literature	Eur. J. Med. Chem.	2009	None
CHEMBL100320		0	604.75	2	2.27	24	CC(C)C[C@H](NC(=O)NCc1ccc(F)cc1)C(=O)N[C@H](C(=O)N[C@@H](CCCNC(=N)N)C(=O)c1nccs1)C(C)C	IC50	'>'	20000.0	nM				UO_0000065					False	CHEMBL907636	Inhibition of factor 10a	B	BAO_0000357	single protein format	None	None	None	None	None	CHEMBL244	Coagulation factor X	Homo sapiens	SINGLE PROTEIN	CHEMBL1138224	1	Scientific Literature	J. Med. Chem.	2006	None
CHEMBL369086		0	443.33	0	4.95	8	CN(C)Cc1ccc(C(=O)Nc2ccc(Cl)cc2C(=O)Nc2ccc(Cl)cn2)cc1	Ki	'='	1.3	nM	8.89			UO_0000065	20.04	0.40	3.94	11.95	True	CHEMBL661218	Inhibitory activity against Coagulation factor X	B	BAO_0000357	single protein format	Homo sapiens	None	None	None	None	CHEMBL244	Coagulation factor X	Homo sapiens	SINGLE PROTEIN	CHEMBL1147578	1	Scientific Literature	Bioorg. Med. Chem. Lett.	2004	None
CHEMBL219354		0	627.60	2	2.80	20	CC(C)C[C@H](NC(=O)NCc1ccc(Cl)c(Cl)c1)C(=O)N[C@@H](C)C(=O)N[C@@H](CCCNC(=N)N)C(=O)c1nccs1	IC50	'='	22000.0	nM	4.66			UO_0000065	7.42	0.16	1.86	2.44	False	CHEMBL907636	Inhibition of factor 10a	B	BAO_0000357	single protein format	None	None	None	None	None	CHEMBL244	Coagulation factor X	Homo sapiens	SINGLE PROTEIN	CHEMBL1138224	1	Scientific Literature	J. Med. Chem.	2006	None
CHEMBL283945		0	456.53	0	1.10	NC22	Cc1nc(N)ncc1CNC(=O)Cn1c(C)ccc(NS(=O)(=O)Cc2ccccc2)c1=O	Ki						Not Active						False	CHEMBL681856	In vitro inhibitory constant against factor Xa (FXa).	B	BAO_0000357	single protein format	None	None	None	None	None	CHEMBL244	Coagulation factor X	Homo sapiens	SINGLE PROTEIN	CHEMBL1136066	1	Scientific Literature	Bioorg. Med. Chem. Lett.	2002	None
CHEMBL214730		0	615.62	2	5.74	26e	Nc1nc2c(C(F)(F)F)nn(-c3ccc4onc(N)c4c3)c2c(O)c1-c1ccc(-c2ccccc2CN2CCC(O)CC2)cc1	Ki	'='	0.77	nM	9.11			UO_0000065	14.80	0.28	3.37	5.98	False	CHEMBL855824	Binding affinity to human f10a	B	BAO_0000357	single protein format	Homo sapiens	None	None	None	None	CHEMBL244	Coagulation factor X	Homo sapiens	SINGLE PROTEIN	CHEMBL1146891	1	Scientific Literature	Bioorg. Med. Chem. Lett.	2006	None
CHEMBL324337		0	510.57	1	2.01	36	COc1ccc2ccc(S(=O)(=O)N(CC(=O)O)[C@H]3CCN(Cc4cccc(C(=N)N)c4)C3=O)cc2c1	Ki	'='	120.0	nM	6.92			UO_0000065	13.56	0.26	4.91	4.49	False	CHEMBL661582	Compound was evaluated for the inhibition of human Coagulation factor Xa	B	BAO_0000357	single protein format	None	None	None	None	None	CHEMBL244	Coagulation factor X	Homo sapiens	SINGLE PROTEIN	CHEMBL1132151	1	Scientific Literature	J. Med. Chem.	1999	None
CHEMBL215426		0	545.53	2	5.04	23a	CN(C)Cc1ccccc1-c1ccc(-n2cnc3c(C(F)(F)F)nn(-c4ccc5onc(N)c5c4)c3c2=O)cc1	Ki	'='	0.35	nM	9.46			UO_0000065	17.33	0.32	4.42	8.76	False	CHEMBL855824	Binding affinity to human f10a	B	BAO_0000357	single protein format	Homo sapiens	None	None	None	None	CHEMBL244	Coagulation factor X	Homo sapiens	SINGLE PROTEIN	CHEMBL1146891	1	Scientific Literature	Bioorg. Med. Chem. Lett.	2006	None
CHEMBL212770		0	547.54	2	5.37	24a	CN(C)Cc1ccccc1-c1ccc(N2CNc3c(C(F)(F)F)nn(-c4ccc5onc(N)c5c4)c3C2=O)cc1	2aPTT	'='	1.7	uM				UO_0000064					False	CHEMBL855825	Anticoagulant activity in human plasma measured as activated partial thromboplastin time	F	BAO_0000366	cell-free format	Homo sapiens	CHEMBL3559721	Plasma	None	None	CHEMBL244	Coagulation factor X	Homo sapiens	SINGLE PROTEIN	CHEMBL1146891	1	Scientific Literature	Bioorg. Med. Chem. Lett.	2006	None
CHEMBL318112		0	636.61	1	2.22	66	CCOCC1(C(=O)Nc2ccc(-c3ccccc3S(N)(=O)=O)cn2)CC(c2cccc(C(=N)N)c2)=NO1.O=C(O)C(F)(F)F	Ki	'='	2.8	nM	8.55			UO_0000065	16.37	0.32	6.33	4.68	False	CHEMBL663266	Binding affinity towards human purified Coagulation factor Xa (FXa)	B	BAO_0000357	single protein format	None	None	None	None	None	CHEMBL244	Coagulation factor X	Homo sapiens	SINGLE PROTEIN	CHEMBL1132652	1	Scientific Literature	J. Med. Chem.	1999	None
CHEMBL296532		0	390.40	0	2.33	6x	N=C(N)c1cccc(Oc2cc(C(N)=O)cc(Oc3cccc(C(=N)N)c3)n2)c1	Ki	'='	42.0	nM	7.38			UO_0000065	18.90	0.35	5.05	4.24	False	CHEMBL838886	Compound was tested for inhibition activity against Coagulation factor X	B	BAO_0000357	single protein format	None	None	None	None	None	CHEMBL244	Coagulation factor X	Homo sapiens	SINGLE PROTEIN	CHEMBL1132209	1	Scientific Literature	J. Med. Chem.	1999	None
CHEMBL122309		0	424.51	0	1.81	25	CC(NC(=O)CNC(=O)Nc1ccc(C(=N)N)cc1)c1ccc(N2CCOCC2)cc1	Ki	'>'	10000.0	nM				UO_0000065					False	CHEMBL661987	In vitro inhibition of coagulation factor X	B	BAO_0000357	single protein format	None	None	None	None	None	CHEMBL244	Coagulation factor X	Homo sapiens	SINGLE PROTEIN	CHEMBL1146800	1	Scientific Literature	Bioorg. Med. Chem. Lett.	2004	None
CHEMBL316053		0	453.55	0	2.51	137097	Nc1nccc2ccc(CN3CC[C@H](NS(=O)(=O)c4cc5ncccc5s4)C3=O)cc12	IC50	'='	37.0	nM	7.43		Interpretation: Specific Binding	UO_0000065	16.39	0.33	4.92	6.28	False	CHEMBL3885777	Biochemical assay using fluorogenic peptide substrate.Step 1: Compound transfer to plate (50 nl).Step 2: Dilute FXa in Assay Buffer.Step 3: Dilute substrate in Assay Buffer.Step 4: Add equal volumes to Assay plate (total assay volume 10 uL).Step 5: Centrifuge plate, 1 min, 1000 rpm.Step 6: Detect fluorescence signal: ex: 320 nm; Em. 405 nm (EnVision), every 10 min. 0 min pre-incubation of enzyme …	B	BAO_0000357	single protein format	Homo sapiens	None	None	None	None	CHEMBL244	Coagulation factor X	Homo sapiens	SINGLE PROTEIN	CHEMBL3885741	30	K4DD Project			None
CHEMBL3304291		0	529.04	1	3.35	3000037	COCCOc1cc2cc(C(=O)NC3CCN(C(C)C)CC3)n(CC(=O)Nc3ccc(Cl)cn3)c2cn1	IC50	'='	3.65	nM	8.44		Interpretation: Specific Binding	UO_0000065	15.95	0.31	5.09	7.63	False	CHEMBL3885777	Biochemical assay using fluorogenic peptide substrate.Step 1: Compound transfer to plate (50 nl).Step 2: Dilute FXa in Assay Buffer.Step 3: Dilute substrate in Assay Buffer.Step 4: Add equal volumes to Assay plate (total assay volume 10 uL).Step 5: Centrifuge plate, 1 min, 1000 rpm.Step 6: Detect fluorescence signal: ex: 320 nm; Em. 405 nm (EnVision), every 10 min. 0 min pre-incubation of enzyme …	B	BAO_0000357	single protein format	Homo sapiens	None	None	None	None	CHEMBL244	Coagulation factor X	Homo sapiens	SINGLE PROTEIN	CHEMBL3885741	30	K4DD Project			None
CHEMBL196551		0	421.91	0	2.99	328584	O=C(NC[C@H]1CN(c2ccc(N3CCOCC3)cc2)C(=O)O1)c1ccc(Cl)s1	IC50	'='	5.77	nM	8.24		Interpretation: Specific Binding	UO_0000065	19.53	0.40	5.25	11.59	False	CHEMBL3885775	Biochemical assay using fluorogenic peptide substrate.Step 1: Compound transfer to plate (50 nl).Step 2: Dilute FXa in Assay Buffer.Step 3: Dilute substrate in Assay Buffer.Step 4: Add equal volumes to Assay plate (total assay volume 10 uL).Step 5: Centrifuge plate, 1 min, 1000 rpm.Step 6: Detect fluorescence signal: ex: 320 nm; Em. 405 nm (EnVision), every 10 min. 0 min pre-incubation of enzyme …	B	BAO_0000357	single protein format	Homo sapiens	None	None	None	None	CHEMBL244	Coagulation factor X	Homo sapiens	SINGLE PROTEIN	CHEMBL3885741	30	K4DD Project			None
CHEMBL197547		0	430.85	0	1.85	328800	O=C(NC[C@H]1CN(c2ccc(N3CCOCC3=O)cc2)C(=O)O1)c1ccc(Cl)cn1	IC50	'='	45.9	nM	7.34		Interpretation: Specific Binding	UO_0000065	17.03	0.33	5.49	7.26	False	CHEMBL3885770	Biochemical assay using fluorogenic peptide substrate.Step 1: Compound transfer to plate (50 nl).Step 2: Dilute FXa in Assay Buffer.Step 3: Dilute substrate in Assay Buffer.Step 4: Add equal volumes to Assay plate (total assay volume 10 uL).Step 5: Centrifuge plate, 1 min, 1000 rpm.Step 6: Detect fluorescence signal: ex: 320 nm; Em. 405 nm (EnVision), every 10 min. 30 min pre-incubation of enzyme…	B	BAO_0000357	single protein format	Homo sapiens	None	None	None	None	CHEMBL244	Coagulation factor X	Homo sapiens	SINGLE PROTEIN	CHEMBL3885741	30	K4DD Project			None
CHEMBL564248		0	472.89	0	3.17	562167	O=C(Cn1cnc(NC(=O)c2ccc(Cl)s2)n1)Nc1ccc(-n2ccccc2=O)cc1F	IC50	'='	1.72	nM	8.76		Interpretation: Specific Binding	UO_0000065	18.53	0.37	5.59	7.90	False	CHEMBL3885775	Biochemical assay using fluorogenic peptide substrate.Step 1: Compound transfer to plate (50 nl).Step 2: Dilute FXa in Assay Buffer.Step 3: Dilute substrate in Assay Buffer.Step 4: Add equal volumes to Assay plate (total assay volume 10 uL).Step 5: Centrifuge plate, 1 min, 1000 rpm.Step 6: Detect fluorescence signal: ex: 320 nm; Em. 405 nm (EnVision), every 10 min. 0 min pre-incubation of enzyme …	B	BAO_0000357	single protein format	Homo sapiens	None	None	None	None	CHEMBL244	Coagulation factor X	Homo sapiens	SINGLE PROTEIN	CHEMBL3885741	30	K4DD Project			None
CHEMBL198654		0	379.87	0	3.22	328591	CN(C)c1ccc(N2C[C@H](CNC(=O)c3ccc(Cl)s3)OC2=O)cc1	IC50	'='	4.35	nM	8.36		Interpretation: Specific Binding	UO_0000065	22.01	0.46	5.14	13.51	False	CHEMBL3885775	Biochemical assay using fluorogenic peptide substrate.Step 1: Compound transfer to plate (50 nl).Step 2: Dilute FXa in Assay Buffer.Step 3: Dilute substrate in Assay Buffer.Step 4: Add equal volumes to Assay plate (total assay volume 10 uL).Step 5: Centrifuge plate, 1 min, 1000 rpm.Step 6: Detect fluorescence signal: ex: 320 nm; Em. 405 nm (EnVision), every 10 min. 0 min pre-incubation of enzyme …	B	BAO_0000357	single protein format	Homo sapiens	None	None	None	None	CHEMBL244	Coagulation factor X	Homo sapiens	SINGLE PROTEIN	CHEMBL3885741	30	K4DD Project			None
CHEMBL3959350		0	438.92	0	2.12	3000043	O=C(NCCS(=O)(=O)Nc1ccc(-n2ccncc2=O)cc1)c1ccc(Cl)s1	IC50	'='	26.7	nM	7.57		Interpretation: Specific Binding	UO_0000065	17.25	0.37	5.45	6.87	False	CHEMBL3885769	Biochemical assay using fluorogenic peptide substrate.Step 1: Compound transfer to plate (50 nl).Step 2: Dilute FXa in Assay Buffer.Step 3: Dilute substrate in Assay Buffer.Step 4: Add equal volumes to Assay plate (total assay volume 10 uL).Step 5: Centrifuge plate, 1 min, 1000 rpm.Step 6: Detect fluorescence signal: ex: 320 nm; Em. 405 nm (EnVision), every 10 min. 60 min pre-incubation of enzyme…	B	BAO_0000357	single protein format	Homo sapiens	None	None	None	None	CHEMBL244	Coagulation factor X	Homo sapiens	SINGLE PROTEIN	CHEMBL3885741	30	K4DD Project			None
CHEMBL3966335		0	444.51	0	3.22	3000046	CCOc1cc(OC2CCN(C)CC2)c(F)c([C@@H](Nc2ccc(C(=N)N)cc2)C(=O)O)c1	IC50	'='	706.0	nM	6.15		Interpretation: Specific Binding	UO_0000065	13.84	0.26	2.93	5.09	False	CHEMBL3885769	Biochemical assay using fluorogenic peptide substrate.Step 1: Compound transfer to plate (50 nl).Step 2: Dilute FXa in Assay Buffer.Step 3: Dilute substrate in Assay Buffer.Step 4: Add equal volumes to Assay plate (total assay volume 10 uL).Step 5: Centrifuge plate, 1 min, 1000 rpm.Step 6: Detect fluorescence signal: ex: 320 nm; Em. 405 nm (EnVision), every 10 min. 60 min pre-incubation of enzyme…	B	BAO_0000357	single protein format	Homo sapiens	None	None	None	None	CHEMBL244	Coagulation factor X	Homo sapiens	SINGLE PROTEIN	CHEMBL3885741	30	K4DD Project			None
CHEMBL46618	OTAMIXABAN	3	446.51	0	2.42	67105	COC(=O)[C@H](Cc1cccc(C(=N)N)c1)[C@@H](C)NC(=O)c1ccc(-c2cc[n+]([O-])cc2)cc1	IC50	'='	0.929	nM	9.03		Interpretation: Specific Binding	UO_0000065	20.23	0.37	6.61	6.83	False	CHEMBL3885774	Biochemical assay using fluorogenic peptide substrate.Step 1: Compound transfer to plate (50 nl).Step 2: Dilute FXa in Assay Buffer.Step 3: Dilute substrate in Assay Buffer.Step 4: Add equal volumes to Assay plate (total assay volume 10 uL).Step 5: Centrifuge plate, 1 min, 1000 rpm.Step 6: Detect fluorescence signal: ex: 320 nm; Em. 405 nm (EnVision), every 10 min. 0 min pre-incubation of enzyme …	B	BAO_0000357	single protein format	Homo sapiens	None	None	None	None	CHEMBL244	Coagulation factor X	Homo sapiens	SINGLE PROTEIN	CHEMBL3885741	30	K4DD Project			None
CHEMBL146641		0	455.37	1	7.02	34	Cc1ccc(C(=O)Nc2ccc(Cl)cc2)c(NC(=O)c2sc3ccccc3c2Cl)c1	Ki	'='	7.2	nM	8.14			UO_0000065	17.88	0.37	1.12	13.99	False	CHEMBL857526	Inhibition constant against human factor Xa	B	BAO_0000357	single protein format	None	None	None	None	None	CHEMBL244	Coagulation factor X	Homo sapiens	SINGLE PROTEIN	CHEMBL1136562	1	Scientific Literature	Bioorg. Med. Chem. Lett.	2003	None
CHEMBL231494		0	527.99	1	-0.83	14	NCc1ccc(Cl)cc1CNC(=O)CNC(=O)C(CCc1cccc[n+]1[O-])NS(=O)(=O)CC(=O)O	Ki	'='	1.6	nM	8.80			UO_0000065	16.66	0.34	9.63	4.52	False	CHEMBL889048	Inhibition of factor 10a	B	BAO_0000357	single protein format	None	None	None	None	None	CHEMBL244	Coagulation factor X	Homo sapiens	SINGLE PROTEIN	CHEMBL1145355	1	Scientific Literature	Bioorg. Med. Chem. Lett.	2007	None
CHEMBL511737		0	521.62	1	2.91	27	COc1ccc(N/C(=N\C(=O)c2ccc(OC)cc2)N[C@H]2CCCCN(CC(=O)N3CCCC3)C2=O)cc1	IC50	'='	227.0	nM	6.64			UO_0000065	12.74	0.24	3.73	5.90	False	CHEMBL1001370	Inhibition of human factor 10a	B	BAO_0000357	single protein format	Homo sapiens	None	None	None	None	CHEMBL244	Coagulation factor X	Homo sapiens	SINGLE PROTEIN	CHEMBL1155925	1	Scientific Literature	Bioorg. Med. Chem. Lett.	2008	None
CHEMBL19831		0	568.58	1	-0.35	CVS-2361	COC(=O)c1ccc(F)cc1CS(=O)(=O)Nc1ccc(C)n(CC(=O)N[C@H](CCCN=C(N)N)C(=O)O)c1=O	Ki	'='	1810.0	nM	5.74			UO_0000065	10.10	0.20	6.09	2.55	False	CHEMBL874031	In vitro inhibitory constant against factor Xa (FXa) was tested	B	BAO_0000357	single protein format	None	None	None	None	None	CHEMBL244	Coagulation factor X	Homo sapiens	SINGLE PROTEIN	CHEMBL1136066	1	Scientific Literature	Bioorg. Med. Chem. Lett.	2002	None
CHEMBL274968		0	460.56	0	0.14	NC29	Cc1ccc(NS(=O)(=O)Cc2ccccc2)c(=O)n1CC(=O)NC[C@@H]1CNC(N)=N[C@@H]1C	Ki						Not Active						False	CHEMBL681856	In vitro inhibitory constant against factor Xa (FXa).	B	BAO_0000357	single protein format	None	None	None	None	None	CHEMBL244	Coagulation factor X	Homo sapiens	SINGLE PROTEIN	CHEMBL1136066	1	Scientific Literature	Bioorg. Med. Chem. Lett.	2002	None
CHEMBL506308		0	586.74	1	3.44	44	Cc1cccc(N/C(=N\C(=O)C2CCN(C(=O)c3ccccc3)CC2)N[C@H]2CCCCN(CC(=O)N3CCCC3)C2=O)c1	IC50	'='	1073.0	nM	5.97			UO_0000065	10.17	0.19	2.53	5.22	False	CHEMBL1001370	Inhibition of human factor 10a	B	BAO_0000357	single protein format	Homo sapiens	None	None	None	None	CHEMBL244	Coagulation factor X	Homo sapiens	SINGLE PROTEIN	CHEMBL1155925	1	Scientific Literature	Bioorg. Med. Chem. Lett.	2008	None
CHEMBL467150		0	521.62	1	2.91	26	COc1ccc(N/C(=N\C(=O)c2cccc(OC)c2)N[C@H]2CCCCN(CC(=O)N3CCCC3)C2=O)cc1	IC50	'='	193.0	nM	6.71			UO_0000065	12.87	0.24	3.80	5.96	False	CHEMBL1001370	Inhibition of human factor 10a	B	BAO_0000357	single protein format	Homo sapiens	None	None	None	None	CHEMBL244	Coagulation factor X	Homo sapiens	SINGLE PROTEIN	CHEMBL1155925	1	Scientific Literature	Bioorg. Med. Chem. Lett.	2008	None
CHEMBL19037		0	461.57	0	1.33	NC9	Cc1ccc(NS(=O)(=O)Cc2ccccc2)c(=O)n1CC(=O)NCc1nc(CN)cs1	Ki	'>'	338.0	nM				UO_0000065					False	CHEMBL874031	In vitro inhibitory constant against factor Xa (FXa) was tested	B	BAO_0000357	single protein format	None	None	None	None	None	CHEMBL244	Coagulation factor X	Homo sapiens	SINGLE PROTEIN	CHEMBL1136066	1	Scientific Literature	Bioorg. Med. Chem. Lett.	2002	None
CHEMBL34067		0	394.26	0	2.72	9	N=C(N)c1ccc(NC(=O)NCC(=O)NCc2ccc(Cl)c(Cl)c2)cc1	Ki	'='	14500.0	nM	4.84			UO_0000065	12.27	0.25	2.12	4.03	False	CHEMBL661987	In vitro inhibition of coagulation factor X	B	BAO_0000357	single protein format	None	None	None	None	None	CHEMBL244	Coagulation factor X	Homo sapiens	SINGLE PROTEIN	CHEMBL1146800	1	Scientific Literature	Bioorg. Med. Chem. Lett.	2004	None
CHEMBL420546		0	471.56	0	1.88	20b	N=C(N)c1ccc(O)c(CN2CC[C@H](NS(=O)(=O)c3ccc(-c4cccnc4)s3)C2=O)c1	Ratio	'='	1379.0										False	CHEMBL660838	Ratio of inhibitory activity towards factor IIa to factor Xa	B	BAO_0000357	single protein format	None	None	None	None	None	CHEMBL244	Coagulation factor X	Homo sapiens	SINGLE PROTEIN	CHEMBL1132374	1	Scientific Literature	J. Med. Chem.	1999	None
CHEMBL327404		0	650.59	1	1.75	63	COC(=O)CC1(C(=O)Nc2ccc(-c3ccccc3S(N)(=O)=O)cn2)CC(c2cccc(C(=N)N)c2)=NO1.O=C(O)C(F)(F)F	Ki	'='	2.3	nM	8.64			UO_0000065	16.10	0.31	6.89	4.32	False	CHEMBL663266	Binding affinity towards human purified Coagulation factor Xa (FXa)	B	BAO_0000357	single protein format	None	None	None	None	None	CHEMBL244	Coagulation factor X	Homo sapiens	SINGLE PROTEIN	CHEMBL1132652	1	Scientific Literature	J. Med. Chem.	1999	None
CHEMBL159418		0	545.59	1	1.47	72	N=C(N)c1cccc(C2=NOC(Cn3cnnn3)(C(=O)Nc3ccc(-c4ccccc4S(N)(=O)=O)cc3)C2)c1	Ki	'='	0.52	nM	9.28			UO_0000065	17.02	0.33	7.81	4.54	False	CHEMBL663266	Binding affinity towards human purified Coagulation factor Xa (FXa)	B	BAO_0000357	single protein format	None	None	None	None	None	CHEMBL244	Coagulation factor X	Homo sapiens	SINGLE PROTEIN	CHEMBL1132652	1	Scientific Literature	J. Med. Chem.	1999	None
CHEMBL232325		0	421.52	0	3.29	19	Cc1ccc(C(=O)N[C@@H]2CCC[C@@H]2NC(=O)c2ccc(-n3ccccc3=O)cc2)s1	Ki	'='	7.92	nM	8.10			UO_0000065	19.22	0.37	4.81	10.10	False	CHEMBL898074	Inhibition of human factor 10a	B	BAO_0000357	single protein format	Homo sapiens	None	None	None	None	CHEMBL244	Coagulation factor X	Homo sapiens	SINGLE PROTEIN	CHEMBL1149575	1	Scientific Literature	Bioorg. Med. Chem. Lett.	2007	None
CHEMBL232324		0	442.93	0	3.03	18	O=C(N[C@H]1CCC[C@H]1NC(=O)c1cnc(Cl)s1)c1ccc(-n2ccccc2=O)cc1	Ki	'='	1220.0	nM	5.91			UO_0000065	13.35	0.27	2.88	6.35	False	CHEMBL898074	Inhibition of human factor 10a	B	BAO_0000357	single protein format	Homo sapiens	None	None	None	None	CHEMBL244	Coagulation factor X	Homo sapiens	SINGLE PROTEIN	CHEMBL1149575	1	Scientific Literature	Bioorg. Med. Chem. Lett.	2007	None
CHEMBL295297		0	550.64	1	4.25	20	Cc1cc(C(=O)Nc2ccc(-c3ccccc3S(N)(=O)=O)cc2)n(-c2cc3ccccc3cc2C2=NCCN2)n1	IC50	'='	7820.0	nM	5.11			UO_0000065	9.27	0.17	0.86	3.88	False	CHEMBL663263	Inhibitory activity against coagulation factor Xa	B	BAO_0000357	single protein format	None	None	None	None	None	CHEMBL244	Coagulation factor X	Homo sapiens	SINGLE PROTEIN	CHEMBL1135946	1	Scientific Literature	Bioorg. Med. Chem. Lett.	2002	None
CHEMBL2372424		0	499.62	1	-1.43	13	CC(C)(C)OC(=O)N[C@H](CCCN=C(N)N)C(=O)NC(C)(C)C(=O)N[C@H](C=O)CCCN=C(N)N	IC50	'='	550.0	nM	6.26			UO_0000065	12.53	0.24	7.69	2.58	False	CHEMBL663513	Inhibitory activity against coagulation factor X.	B	BAO_0000357	single protein format	None	None	None	None	None	CHEMBL244	Coagulation factor X	Homo sapiens	SINGLE PROTEIN	CHEMBL1132850	1	Scientific Literature	Bioorg. Med. Chem. Lett.	2000	None
CHEMBL393521		0	459.93	0	3.77	62	O=C(N[C@@H]1CCC[C@@H]1NC(=O)c1ccc(-n2ccccc2=O)cc1F)c1ccc(Cl)s1	Ki	'='	4.7	nM	8.33			UO_0000065	18.11	0.37	4.56	10.38	False	CHEMBL898074	Inhibition of human factor 10a	B	BAO_0000357	single protein format	Homo sapiens	None	None	None	None	CHEMBL244	Coagulation factor X	Homo sapiens	SINGLE PROTEIN	CHEMBL1149575	1	Scientific Literature	Bioorg. Med. Chem. Lett.	2007	None
CHEMBL231751		0	462.94	0	3.91	2d	CC(C)(CNC(=O)c1ccc2c(Cl)c[nH]c2c1)NC(=O)c1ccc(-n2ccccc2=O)cc1	Ki	'='	4.8	nM	8.32			UO_0000065	17.97	0.34	4.41	8.67	False	CHEMBL898074	Inhibition of human factor 10a	B	BAO_0000357	single protein format	Homo sapiens	None	None	None	None	CHEMBL244	Coagulation factor X	Homo sapiens	SINGLE PROTEIN	CHEMBL1149575	1	Scientific Literature	Bioorg. Med. Chem. Lett.	2007	None
CHEMBL232922		0	449.94	0	3.88	30	Cc1cc(Cl)ccc1C(=O)N[C@@H]1CCC[C@@H]1NC(=O)c1ccc(-n2ccccc2=O)cc1	Ki	'='	603.0	nM	6.22			UO_0000065	13.82	0.27	2.34	7.76	False	CHEMBL898074	Inhibition of human factor 10a	B	BAO_0000357	single protein format	Homo sapiens	None	None	None	None	CHEMBL244	Coagulation factor X	Homo sapiens	SINGLE PROTEIN	CHEMBL1149575	1	Scientific Literature	Bioorg. Med. Chem. Lett.	2007	None
CHEMBL79832		0	594.61	0	-1.07	2d	CS(=O)(=O)NC1(Cc2ccccc2)CCCN(CC(=O)N[C@H]2CCCN(C(=N)N)C2O)C1=O.O=C(O)C(F)(F)F	IC50	'>'	2500.0	nM				UO_0000065					False	CHEMBL885055	The compound was tested in vitro for inhibitory activity against Coagulation factor X	B	BAO_0000357	single protein format	None	None	None	None	None	CHEMBL244	Coagulation factor X	Homo sapiens	SINGLE PROTEIN	CHEMBL1153655	1	Scientific Literature	Bioorg. Med. Chem. Lett.	1997	None
CHEMBL231748		0	415.90	0	3.10	1c (+/-)	CC(CNC(=O)c1ccc(Cl)s1)NC(=O)c1ccc(-n2ccccc2=O)cc1	Ki	'='	2.1	nM	8.68			UO_0000065	20.87	0.42	5.58	10.82	False	CHEMBL898074	Inhibition of human factor 10a	B	BAO_0000357	single protein format	Homo sapiens	None	None	None	None	CHEMBL244	Coagulation factor X	Homo sapiens	SINGLE PROTEIN	CHEMBL1149575	1	Scientific Literature	Bioorg. Med. Chem. Lett.	2007	None
CHEMBL232722		0	470.36	0	4.23	27	O=C(N[C@H]1CCC[C@H]1NC(=O)c1ccc(Cl)c(Cl)c1)c1ccc(-n2ccccc2=O)cc1	Ki	'='	433.0	nM	6.36			UO_0000065	13.53	0.27	2.13	7.93	False	CHEMBL898074	Inhibition of human factor 10a	B	BAO_0000357	single protein format	Homo sapiens	None	None	None	None	CHEMBL244	Coagulation factor X	Homo sapiens	SINGLE PROTEIN	CHEMBL1149575	1	Scientific Literature	Bioorg. Med. Chem. Lett.	2007	None
CHEMBL131452		0	719.89	2	2.51	10hh	N=C(N)NCCC[C@H](NC(=O)[C@H](COCc1ccccc1)NC(=O)[C@@H](Cc1ccccc1)NS(=O)(=O)Cc1ccccc1)C(=O)c1nccs1	IC50	'='	310.0	nM	6.51			UO_0000065	9.04	0.18	4.00	3.17	False	CHEMBL659615	Inhibitory activity against coagulation factor X.	B	BAO_0000357	single protein format	None	None	None	None	None	CHEMBL244	Coagulation factor X	Homo sapiens	SINGLE PROTEIN	CHEMBL1145084	1	Scientific Literature	J. Med. Chem.	2003	None
CHEMBL380221		0	627.78	2	-0.22	56	N=C(N)NCCC(=O)Nc1ccc(S(=O)(=O)N[C@@H](Cc2cccc(C(=N)N)c2)C(=O)N2CCC(CCNC(=N)N)CC2)cc1	Ki	'='	10000.0	nM	5.00			UO_0000065	7.96	0.16	5.22	1.86	False	CHEMBL868545	Inhibition of f10a	B	BAO_0000357	single protein format	Homo sapiens	None	None	None	None	CHEMBL244	Coagulation factor X	Homo sapiens	SINGLE PROTEIN	CHEMBL1138903	1	Scientific Literature	J. Med. Chem.	2006	None
CHEMBL153660		0	386.50	0	3.92	13a	C/N=C(\N)c1ccc(/C=C2\CCCC/C(=C\c3ccc(C(=N)N)cc3)C2=O)cc1	Ki	'='	29000.0	nM	4.54			UO_0000065	11.74	0.21	0.62	4.31	False	CHEMBL661584	In vitro inhibition of human coagulation factor Xa (Xa) in a purified enzyme system.	B	BAO_0000357	single protein format	None	None	None	None	None	CHEMBL244	Coagulation factor X	Homo sapiens	SINGLE PROTEIN	CHEMBL1132552	1	Scientific Literature	J. Med. Chem.	1999	None
CHEMBL552314		0	368.34	0	1.25	1XS	COc1cc2oc(C)c(COS(=O)(=O)O)c2cc1OS(=O)(=O)O	Activity						Not Active						False	CHEMBL1062383	Inhibition of human factor 10a assessed as residual activity at < 4.3 mM by spectrophotometry	B	BAO_0000357	single protein format	Homo sapiens	None	None	None	None	CHEMBL244	Coagulation factor X	Homo sapiens	SINGLE PROTEIN	CHEMBL1152384	1	Scientific Literature	Bioorg. Med. Chem. Lett.	2009	None
CHEMBL42825		0	514.61	1	3.84	3c	N=C(N)c1cccc(OCC(NC(=O)c2ccc(-c3ccccc3S(N)(=O)=O)cc2)c2ccccc2)c1	IC50	'='	3.4	nM	8.47			UO_0000065	16.46	0.31	4.63	5.71	False	CHEMBL885070	Tested in vitro for the inhibitory activity against Coagulation factor Xa	B	BAO_0000357	single protein format	None	None	None	None	None	CHEMBL244	Coagulation factor X	Homo sapiens	SINGLE PROTEIN	CHEMBL1135152	1	Scientific Literature	Bioorg. Med. Chem. Lett.	2002	None
CHEMBL342709		0	493.63	0	0.46	3o	C[C@H](C(=O)N[C@H]1CCCC(C(=N)N)C1O)N1CCCC[C@H](NS(=O)(=O)Cc2ccccc2)C1=O	IC50						Not Active						False	CHEMBL656930	compound was tested in vitro for inhibition of Coagulation factor X; inactive	B	BAO_0000357	single protein format	None	None	None	None	None	CHEMBL244	Coagulation factor X	Homo sapiens	SINGLE PROTEIN	CHEMBL1129392	1	Scientific Literature	J. Med. Chem.	1996	None
CHEMBL551912		0	330.31	0	2.11	4ES	CCOC(=O)c1c(C)oc2cc(OC)c(OS(=O)(=O)O)cc12	Activity						Not Active						False	CHEMBL1062383	Inhibition of human factor 10a assessed as residual activity at < 4.3 mM by spectrophotometry	B	BAO_0000357	single protein format	Homo sapiens	None	None	None	None	CHEMBL244	Coagulation factor X	Homo sapiens	SINGLE PROTEIN	CHEMBL1152384	1	Scientific Literature	Bioorg. Med. Chem. Lett.	2009	None
CHEMBL139124		0	436.47	0	1.71	67	CCOC(=O)CC1(C(=O)Nc2ccc(C(=N)N)cc2)CC(c2cccc(C(=N)N)c2)=NO1	Ki	'='	94.0	nM	7.03			UO_0000065	16.10	0.30	5.32	3.98	False	CHEMBL657716	Binding affinity against human coagulation factor X	B	BAO_0000357	single protein format	None	None	None	None	None	CHEMBL244	Coagulation factor X	Homo sapiens	SINGLE PROTEIN	CHEMBL1133520	1	Scientific Literature	J. Med. Chem.	2000	None
CHEMBL41220		0	465.58	0	3.43	7a	N=C(N)c1ccc(CN(NS(=O)(=O)c2ccc3ccccc3c2)C(=O)N2CCCCC2)cc1	Ki	'='	66000.0	nM	4.18			UO_0000065	8.98	0.17	0.75	3.50	False	CHEMBL661992	In vitro inhibition of Coagulation factor X	B	BAO_0000357	single protein format	Homo sapiens	None	None	None	None	CHEMBL244	Coagulation factor X	Homo sapiens	SINGLE PROTEIN	CHEMBL1137966	1	Scientific Literature	Bioorg. Med. Chem. Lett.	2004	None
CHEMBL551989		0	272.23	0	2.47	7A	COc1cc2oc(C)c(CCC(=O)[O-])c2cc1O.[Na+]	Activity	'>'	40.0	%				UO_0000187					False	CHEMBL1059739	Inhibition of human factor 10a assessed as residual activity at 2.6 mM by spectrophotometry	B	BAO_0000357	single protein format	Homo sapiens	None	None	None	None	CHEMBL244	Coagulation factor X	Homo sapiens	SINGLE PROTEIN	CHEMBL1152384	1	Scientific Literature	Bioorg. Med. Chem. Lett.	2009	None
CHEMBL557300		0	466.54	0	2.59	26	COc1cc(N/C(=N\C#N)N[C@H]2CCCCN(CC(=O)N3CCCC3)C2=O)cc2cc(C)oc12	IC50	'='	14818.0	nM	4.83			UO_0000065	10.35	0.19	2.24	3.92	False	CHEMBL1063248	Inhibition of human factor 10a-mediated cleavage of synthetic substrate S-2222	B	BAO_0000357	single protein format	Homo sapiens	None	None	None	None	CHEMBL244	Coagulation factor X	Homo sapiens	SINGLE PROTEIN	CHEMBL1152385	1	Scientific Literature	Bioorg. Med. Chem. Lett.	2009	None
CHEMBL550383		0	408.46	0	1.80	27	Cc1cc2cc(N/C(=N\C#N)N[C@H]3CCN(CC(=O)N4CCCC4)C3=O)ccc2o1	IC50	'>'	32000.0	nM				UO_0000065					False	CHEMBL1063248	Inhibition of human factor 10a-mediated cleavage of synthetic substrate S-2222	B	BAO_0000357	single protein format	Homo sapiens	None	None	None	None	CHEMBL244	Coagulation factor X	Homo sapiens	SINGLE PROTEIN	CHEMBL1152385	1	Scientific Literature	Bioorg. Med. Chem. Lett.	2009	None
CHEMBL563794		0	408.46	0	1.80	28	Cc1cc2cc(N/C(=N\C#N)N[C@@H]3CCN(CC(=O)N4CCCC4)C3=O)ccc2o1	IC50	'='	30000.0	nM	4.52			UO_0000065	11.07	0.21	2.72	3.97	False	CHEMBL1063248	Inhibition of human factor 10a-mediated cleavage of synthetic substrate S-2222	B	BAO_0000357	single protein format	Homo sapiens	None	None	None	None	CHEMBL244	Coagulation factor X	Homo sapiens	SINGLE PROTEIN	CHEMBL1152385	1	Scientific Literature	Bioorg. Med. Chem. Lett.	2009	None
CHEMBL467144		0	510.66	1	3.27	41	Cc1cccc(N/C(=N\C(=O)c2sc(C)nc2C)N[C@H]2CCCCN(CC(=O)N3CCCC3)C2=O)c1	IC50	'='	462.0	nM	6.33			UO_0000065	12.41	0.24	3.07	5.92	False	CHEMBL1001370	Inhibition of human factor 10a	B	BAO_0000357	single protein format	Homo sapiens	None	None	None	None	CHEMBL244	Coagulation factor X	Homo sapiens	SINGLE PROTEIN	CHEMBL1155925	1	Scientific Literature	Bioorg. Med. Chem. Lett.	2008	None
CHEMBL183426		0	469.01	1	5.27	8	CCN1CCC(NC(=O)c2cc3ccccc3n2Cc2cc(-c3ccc(Cl)s3)on2)CC1	Ki	'='	18.0	nM	7.75			UO_0000065	16.51	0.33	2.47	12.23	False	CHEMBL827058	Inhibitory activity against serine protease factor Xa	B	BAO_0000357	single protein format	None	None	None	None	None	CHEMBL244	Coagulation factor X	Homo sapiens	SINGLE PROTEIN	CHEMBL1137151	1	Scientific Literature	Bioorg. Med. Chem. Lett.	2004	None
CHEMBL20918		0	449.92	1	5.27	30	Cc1cc(C(=O)Nc2ccc(C(=N)N(C)C)cc2F)n(-c2ccc3cc(Cl)ccc3c2)n1	IC50	'='	5.0	nM	8.30			UO_0000065	18.45	0.35	3.03	11.22	False	CHEMBL659607	In vitro inhibitory activity against human coagulation factor X	B	BAO_0000357	single protein format	None	None	None	None	None	CHEMBL244	Coagulation factor X	Homo sapiens	SINGLE PROTEIN	CHEMBL1147598	1	Scientific Literature	Bioorg. Med. Chem. Lett.	2004	None
CHEMBL513137		0	509.58	1	3.04	32	COc1ccc(N/C(=N\C(=O)c2cccc(F)c2)N[C@H]2CCCCN(CC(=O)N3CCCC3)C2=O)cc1	IC50	'='	256.0	nM	6.59			UO_0000065	12.94	0.24	3.55	6.38	False	CHEMBL1001370	Inhibition of human factor 10a	B	BAO_0000357	single protein format	Homo sapiens	None	None	None	None	CHEMBL244	Coagulation factor X	Homo sapiens	SINGLE PROTEIN	CHEMBL1155925	1	Scientific Literature	Bioorg. Med. Chem. Lett.	2008	None
CHEMBL469042		0	535.65	1	3.21	23	COc1ccc(C(=O)/N=C(\Nc2cccc(C)c2)N[C@H]2CCCCN(CC(=O)N3CCCC3)C2=O)cc1OC	IC50	'='	400.0	nM	6.40			UO_0000065	11.94	0.22	3.19	5.68	False	CHEMBL1001370	Inhibition of human factor 10a	B	BAO_0000357	single protein format	Homo sapiens	None	None	None	None	CHEMBL244	Coagulation factor X	Homo sapiens	SINGLE PROTEIN	CHEMBL1155925	1	Scientific Literature	Bioorg. Med. Chem. Lett.	2008	None
CHEMBL267681		0	543.01	1	2.27	10 (+/-)	CC(=O)NCC1(C(=O)Nc2ccc(-c3ccccc3S(N)(=O)=O)cn2)CC(c2ccc(Cl)c(N)c2)=NO1	Ki	'='	11.0	nM	7.96			UO_0000065	14.66	0.29	5.69	4.45	False	CHEMBL682004	Inhibitory activity against factor Xa using human purified enzyme.	B	BAO_0000357	single protein format	None	None	None	None	None	CHEMBL244	Coagulation factor X	Homo sapiens	SINGLE PROTEIN	CHEMBL1145764	1	Scientific Literature	Bioorg. Med. Chem. Lett.	2003	None
CHEMBL362648		0	545.56	1	5.60	31	Cc1ccc(F)cc1NC(=O)C(Cc1ccccc1)c1csc2ccc(C(=N)N)cc12.O=C(O)C(F)(F)F	Ki	'>'	8000.0	nM				UO_0000065					False	CHEMBL828792	Inhibitory constant against human purified Coagulation factor Xa (fXa)	B	BAO_0000357	single protein format	Homo sapiens	None	None	None	None	CHEMBL244	Coagulation factor X	Homo sapiens	SINGLE PROTEIN	CHEMBL1145227	1	Scientific Literature	Bioorg. Med. Chem. Lett.	2005	None
CHEMBL415298		0	549.70	1	2.08	10b	CS(=O)(=O)N[C@@H](C(=O)N1CCC[C@H]1C(=O)NCc1ccc(CN)c(N)c1)C(c1ccccc1)c1ccccc1	Ki						Not Active						False	CHEMBL663269	Binding affinity for human Coagulation factor Xa; Inactive	B	BAO_0000357	single protein format	Homo sapiens	None	None	None	None	CHEMBL244	Coagulation factor X	Homo sapiens	SINGLE PROTEIN	CHEMBL1135262	1	Scientific Literature	Bioorg. Med. Chem. Lett.	2002	None
CHEMBL349134		0	435.57	0	2.19	7	N=C(N)c1cccc(C(=O)N[C@H](Cc2ccccc2)C(=O)NCC2CCC(CN)CC2)c1	Ki	'='	25700.0	nM	4.59			UO_0000065	10.54	0.20	2.40	3.42	False	CHEMBL663265	Binding affinity against human coagulation factor Xa	B	BAO_0000357	single protein format	None	None	None	None	None	CHEMBL244	Coagulation factor X	Homo sapiens	SINGLE PROTEIN	CHEMBL1134227	1	Scientific Literature	Bioorg. Med. Chem. Lett.	2001	None
CHEMBL163407		0	480.60	1	-1.86	11	N=C(N)NCCC[C@H](NC(=O)CN1CCN[C@@H](CCCNC(=N)N)C1=O)C(=O)c1nccs1	IC50	'='	20.0	nM	7.70			UO_0000065	16.02	0.32	9.56	3.58	False	CHEMBL682016	In vitro inhibitory activity against factor Xa	B	BAO_0000357	single protein format	None	None	None	None	None	CHEMBL244	Coagulation factor X	Homo sapiens	SINGLE PROTEIN	CHEMBL1136599	1	Scientific Literature	Bioorg. Med. Chem. Lett.	2003	None
CHEMBL171652		0	406.91	1	6.14	38	CC(C)(C)c1ccc(C(=O)Nc2ccccc2C(=O)Nc2ccc(Cl)cc2)cc1	K ass	'='	490000.0	l M-1									False	CHEMBL657272	Binding affinity for coagulation factor X as apparent association constant (Kass) derived from protease inhibition kinetics.	B	BAO_0000357	single protein format	None	None	None	None	None	CHEMBL244	Coagulation factor X	Homo sapiens	SINGLE PROTEIN	CHEMBL1133124	1	Scientific Literature	J. Med. Chem.	2000	None
CHEMBL185556		0	489.99	1	5.07	33	O=C(NC1CN(c2ccncc2)C1)c1cc2ccccc2n1Cc1cc(-c2ccc(Cl)s2)on1	Ki	'='	12.0	nM	7.92			UO_0000065	16.17	0.32	2.85	10.40	False	CHEMBL827058	Inhibitory activity against serine protease factor Xa	B	BAO_0000357	single protein format	None	None	None	None	None	CHEMBL244	Coagulation factor X	Homo sapiens	SINGLE PROTEIN	CHEMBL1137151	1	Scientific Literature	Bioorg. Med. Chem. Lett.	2004	None
CHEMBL199236		0	390.44	0	3.67	20	CCOc1cc(-c2cccnc2)cc(C(Nc2ccc(C(=N)N)cc2)C(=O)O)c1	2aPTT	'='	57.6	uM				UO_0000064					False	CHEMBL863328	Activated partial thromboplastin time	F	BAO_0000019	assay format	None	None	None	None	None	CHEMBL244	Coagulation factor X	Homo sapiens	SINGLE PROTEIN	CHEMBL1141948	1	Scientific Literature	Bioorg. Med. Chem. Lett.	2005	None
CHEMBL425219		0	332.71	0	3.89	23	O=C(Oc1cccc(F)c1)c1cc2cc(CCl)ccc2oc1=O	Inhibition	'='	61.0	%				UO_0000187					False	CHEMBL863459	Inhibitory activity against human FXa at 5 uM	B	BAO_0000357	single protein format	Homo sapiens	None	None	None	None	CHEMBL244	Coagulation factor X	Homo sapiens	SINGLE PROTEIN	CHEMBL1141241	1	Scientific Literature	J. Med. Chem.	2005	None
CHEMBL83568		0	328.75	0	4.06	20	Cc1ccccc1OC(=O)c1cc2cc(CCl)ccc2oc1=O	Inhibition	'='	103.0	%				UO_0000187					False	CHEMBL863459	Inhibitory activity against human FXa at 5 uM	B	BAO_0000357	single protein format	Homo sapiens	None	None	None	None	CHEMBL244	Coagulation factor X	Homo sapiens	SINGLE PROTEIN	CHEMBL1141241	1	Scientific Literature	J. Med. Chem.	2005	None
CHEMBL464756		0	573.53	0	2.09	33b	COc1ccc(-n2nc(C(N)=O)c3c2C(=O)N(c2ccc(C4(CC(N)=O)CC4)cc2)CC3)cc1.O=C(O)C(F)(F)F	Ki	'='	0.36	nM	9.44			UO_0000065	20.55	0.38	7.35	7.07	False	CHEMBL1010168	Binding affinity to human coagulation factor 10a	B	BAO_0000357	single protein format	Homo sapiens	None	None	None	None	CHEMBL244	Coagulation factor X	Homo sapiens	SINGLE PROTEIN	CHEMBL1154516	1	Scientific Literature	Bioorg. Med. Chem. Lett.	2009	None
CHEMBL79735		0	412.40	0	3.90	3	CNC(=O)c1cccc(Oc2nc(Oc3cccc(C(=N)N)c3)c(F)c(C)c2F)c1	Ki	'='	1200.0	nM	5.92			UO_0000065	14.36	0.27	2.02	5.37	False	CHEMBL663405	Inhibition of human Coagulation factor X was determined	B	BAO_0000357	single protein format	None	None	None	None	None	CHEMBL244	Coagulation factor X	Homo sapiens	SINGLE PROTEIN	CHEMBL1145939	1	Scientific Literature	J. Med. Chem.	2003	None
CHEMBL112931		0	538.63	1	-1.18	2a	COC(=O)C[C@H](NS(=O)(=O)Cc1ccccc1)C(=O)N1CCCC1C(=O)N[C@H]1CCCN(C(=N)N)C1O	IC50	'='	29.7	nM	7.53			UO_0000065	13.97	0.28	8.71	3.86	False	CHEMBL659601	In vitro inhibitory concentration required to inhibit Coagulation factor X by 50%	B	BAO_0000357	single protein format	None	None	None	None	None	CHEMBL244	Coagulation factor X	Homo sapiens	SINGLE PROTEIN	CHEMBL1129832	1	Scientific Literature	Bioorg. Med. Chem. Lett.	1997	None
CHEMBL173622		0	396.50	0	3.87	7a	N=C(N)c1ccc(CNc2ccc3ccn(Cc4ccc(C(=N)N)cc4)c3c2)cc1	Ki	'='	1050.0	nM	5.98			UO_0000065	15.08	0.27	2.11	5.12	False	CHEMBL661803	In vitro inhibition of human Coagulation factor X.	B	BAO_0000357	single protein format	None	None	None	None	None	CHEMBL244	Coagulation factor X	Homo sapiens	SINGLE PROTEIN	CHEMBL1133499	1	Scientific Literature	Bioorg. Med. Chem. Lett.	2000	None
CHEMBL119057		0	679.69	2	3.45	22	CC(C)C[C@H](NC(=O)NC(C)c1ccc(Br)cc1)C(=O)N[C@H](C(=O)N[C@@H](CCCNC(=N)N)C(=O)c1nccs1)C(C)C	IC50	'='	15000.0	nM	4.82			UO_0000065	7.10	0.15	1.37	2.52	False	CHEMBL907636	Inhibition of factor 10a	B	BAO_0000357	single protein format	None	None	None	None	None	CHEMBL244	Coagulation factor X	Homo sapiens	SINGLE PROTEIN	CHEMBL1138224	1	Scientific Literature	J. Med. Chem.	2006	None
CHEMBL385756		0	533.55	1	4.92	6b	CN(C)Cc1ccccc1-c1ccc(N2CCc3c(C(F)(F)F)nn(-c4ccccc4C(N)=O)c3C2=O)cc1	Ki	'='	2.7	nM	8.57			UO_0000065	16.06	0.30	3.65	10.15	False	CHEMBL913626	Binding affinity to human factor Xa	B	BAO_0000357	single protein format	Homo sapiens	None	None	None	None	CHEMBL244	Coagulation factor X	Homo sapiens	SINGLE PROTEIN	CHEMBL1139730	1	Scientific Literature	Bioorg. Med. Chem. Lett.	2006	None
CHEMBL366647		0	555.46	2	5.67	30	CCOC(=O)C1CCN(Cc2ccc(C(=O)Nc3ccc(Cl)cc3C(=O)Nc3ccc(Cl)cn3)cc2)CC1	IC50	'='	171.0	nM	6.77			UO_0000065	12.18	0.24	1.10	6.72	False	CHEMBL659608	In vitro inhibitory activity against coagulation factor X.	B	BAO_0000357	single protein format	None	None	None	None	None	CHEMBL244	Coagulation factor X	Homo sapiens	SINGLE PROTEIN	CHEMBL1147578	1	Scientific Literature	Bioorg. Med. Chem. Lett.	2004	None
CHEMBL456677		0	483.57	0	3.32	4d	COc1ccc(-n2nc(C#N)c3c2C(=O)N(c2ccc(C4(CN5CCOCC5)CC4)cc2)CC3)cc1	Ki	'='	0.093	nM	10.03			UO_0000065	20.74	0.38	6.71	12.00	False	CHEMBL1010168	Binding affinity to human coagulation factor 10a	B	BAO_0000357	single protein format	Homo sapiens	None	None	None	None	CHEMBL244	Coagulation factor X	Homo sapiens	SINGLE PROTEIN	CHEMBL1154516	1	Scientific Literature	Bioorg. Med. Chem. Lett.	2009	None
CHEMBL465794		0	510.52	1	4.71	17a	COc1ccc(-n2nc(C(F)(F)F)c3c2C(=O)N(c2ccc(C4(N5CCCC5=O)CC4)cc2)CC3)cc1	Ki	'='	7.6	nM	8.12			UO_0000065	15.90	0.30	3.41	12.00	False	CHEMBL1010168	Binding affinity to human coagulation factor 10a	B	BAO_0000357	single protein format	Homo sapiens	None	None	None	None	CHEMBL244	Coagulation factor X	Homo sapiens	SINGLE PROTEIN	CHEMBL1154516	1	Scientific Literature	Bioorg. Med. Chem. Lett.	2009	None
CHEMBL458426		0	507.52	1	4.92	30a	COc1ccc(-n2nc(C(F)(F)F)c3c2C(=O)N(c2ccc(C4(c5nccn5C)CC4)cc2)CC3)cc1	Ki	'='	6.4	nM	8.19			UO_0000065	16.14	0.30	3.27	12.57	False	CHEMBL1010168	Binding affinity to human coagulation factor 10a	B	BAO_0000357	single protein format	Homo sapiens	None	None	None	None	CHEMBL244	Coagulation factor X	Homo sapiens	SINGLE PROTEIN	CHEMBL1154516	1	Scientific Literature	Bioorg. Med. Chem. Lett.	2009	None
CHEMBL200768		0	455.52	0	2.82	18	Cc1cc2cc(N/C(=C\[N+](=O)[O-])N[C@H]3CCCCN(CC(=O)N4CCCC4)C3=O)ccc2o1	IC50	'='	51.0	nM	7.29			UO_0000065	16.01	0.30	4.47	6.03	False	CHEMBL853297	Inhibitory activity against human FXa	B	BAO_0000357	single protein format	Homo sapiens	None	None	None	None	CHEMBL244	Coagulation factor X	Homo sapiens	SINGLE PROTEIN	CHEMBL1141963	1	Scientific Literature	Bioorg. Med. Chem. Lett.	2005	None
CHEMBL353632		0	446.55	1	6.16	52	CCCCCCOc1ccc(C(=O)Nc2ccccc2NC(=O)c2ccc(OC)cc2)cc1	K ass	'='	0.0	l M-1									False	CHEMBL857739	Apparent association constant against coagulation factor X	B	BAO_0000357	single protein format	None	None	None	None	None	CHEMBL244	Coagulation factor X	Homo sapiens	SINGLE PROTEIN	CHEMBL1132962	1	Scientific Literature	J. Med. Chem.	2000	None
CHEMBL168438		0	406.91	1	6.14	54	CC(C)(C)c1ccc(C(=O)Nc2ccccc2NC(=O)c2ccc(Cl)cc2)cc1	K ass	'='	2920000.0	l M-1									False	CHEMBL857739	Apparent association constant against coagulation factor X	B	BAO_0000357	single protein format	None	None	None	None	None	CHEMBL244	Coagulation factor X	Homo sapiens	SINGLE PROTEIN	CHEMBL1132962	1	Scientific Literature	J. Med. Chem.	2000	None
CHEMBL25063		0	494.64	1	5.44	15b	CCc1nc2cc(OC3CCN(C(C)=N)CC3)ccc2n1Cc1ccc(-c2ccc(C(=N)N)cc2)cc1	Ki	'='	670.0	nM	6.17			UO_0000065	12.48	0.23	0.73	5.94	False	CHEMBL660845	Tested in vitro for the inhibitory potency against Coagulation factor Xa	B	BAO_0000357	single protein format	None	None	None	None	None	CHEMBL244	Coagulation factor X	Homo sapiens	SINGLE PROTEIN	CHEMBL1135304	1	Scientific Literature	Bioorg. Med. Chem. Lett.	2002	None
CHEMBL243840		0	485.85	1	7.08	70	CSCc1csc(C(=O)Nc2ccc(Cl)cc2C(=O)Nc2ccc(Cl)cc2)c1Cl	Ki	'='	0.8	nM	9.10			UO_0000065	18.72	0.43	2.02	15.63	False	CHEMBL891858	Binding affinity to human factor 10a after 10 mins	B	BAO_0000357	single protein format	Homo sapiens	None	None	None	None	CHEMBL244	Coagulation factor X	Homo sapiens	SINGLE PROTEIN	CHEMBL1146367	1	Scientific Literature	Bioorg. Med. Chem.	2007	None
CHEMBL397661		0	498.44	1	6.77	11	CN(C)Cc1c(C(=O)Nc2ccc(Cl)cc2C(=O)Nc2ccc(Cl)cc2)sc2ccccc12	Ki	'='	9.0	nM	8.05			UO_0000065	16.14	0.33	1.28	13.10	False	CHEMBL891858	Binding affinity to human factor 10a after 10 mins	B	BAO_0000357	single protein format	Homo sapiens	None	None	None	None	CHEMBL244	Coagulation factor X	Homo sapiens	SINGLE PROTEIN	CHEMBL1146367	1	Scientific Literature	Bioorg. Med. Chem.	2007	None
CHEMBL368839		0	396.45	0	3.45	7e	N=C(N)c1ccc(-n2ccc3ccc(NC(=O)c4cccc(C(=N)N)c4)cc32)cc1	Ki	'='	160.0	nM	6.80			UO_0000065	17.14	0.31	3.35	5.08	False	CHEMBL661803	In vitro inhibition of human Coagulation factor X.	B	BAO_0000357	single protein format	None	None	None	None	None	CHEMBL244	Coagulation factor X	Homo sapiens	SINGLE PROTEIN	CHEMBL1133499	1	Scientific Literature	Bioorg. Med. Chem. Lett.	2000	None
CHEMBL200293		0	372.76	0	3.73	44	CC(=O)OCc1ccc2oc(=O)c(C(=O)Oc3cccc(Cl)c3)cc2c1	Inhibition	'='	82.0	%				UO_0000187					False	CHEMBL863459	Inhibitory activity against human FXa at 5 uM	B	BAO_0000357	single protein format	Homo sapiens	None	None	None	None	CHEMBL244	Coagulation factor X	Homo sapiens	SINGLE PROTEIN	CHEMBL1141241	1	Scientific Literature	J. Med. Chem.	2005	None
CHEMBL243182		0	542.87	1	5.00	55	CN(Cc1csc(C(=O)Nc2ccc(Cl)cc2C(=O)Nc2ccc(Cl)cc2)c1Cl)CC(O)CO	Ki	'='	1.4	nM	8.85			UO_0000065	16.31	0.36	3.85	8.69	False	CHEMBL891858	Binding affinity to human factor 10a after 10 mins	B	BAO_0000357	single protein format	Homo sapiens	None	None	None	None	CHEMBL244	Coagulation factor X	Homo sapiens	SINGLE PROTEIN	CHEMBL1146367	1	Scientific Literature	Bioorg. Med. Chem.	2007	None
CHEMBL1161409		0	690.59	2	-0.72	(+/-)CS	O=S(=O)(O)Oc1cc2c(c(OS(=O)(=O)O)c1)CC(OS(=O)(=O)O)C(c1ccc(OS(=O)(=O)O)c(OS(=O)(=O)O)c1)O2	k act	'='	2770.0	M-1 s-1									False	CHEMBL682009	Second-order rate constant of factor Xa inhibition	B	BAO_0000357	single protein format	None	None	None	None	None	CHEMBL244	Coagulation factor X	Homo sapiens	SINGLE PROTEIN	CHEMBL1136588	1	Scientific Literature	Bioorg. Med. Chem. Lett.	2003	None
CHEMBL91848		0	398.47	0	3.61	108	N=C(N)c1cccc(Cn2c(C(=O)NCc3ccccc3)cc3c(O)cccc32)c1	Ki	'='	2032.0	nM	5.69			UO_0000065	14.28	0.26	2.08	5.47	False	CHEMBL663407	Inhibition of Coagulation factor Xa	B	BAO_0000357	single protein format	None	None	None	None	None	CHEMBL244	Coagulation factor X	Homo sapiens	SINGLE PROTEIN	CHEMBL1135480	1	Scientific Literature	J. Med. Chem.	2002	None
CHEMBL92836		0	425.49	0	3.61	125	N=C(N)c1cccc(COC(=O)c2cc3ccccc3n2Cc2cccc(C(=N)N)c2)c1	Ki	'='	28.0	nM	7.55			UO_0000065	17.75	0.32	3.94	5.77	False	CHEMBL663407	Inhibition of Coagulation factor Xa	B	BAO_0000357	single protein format	None	None	None	None	None	CHEMBL244	Coagulation factor X	Homo sapiens	SINGLE PROTEIN	CHEMBL1135480	1	Scientific Literature	J. Med. Chem.	2002	None
CHEMBL152276		0	413.46	0	4.52	2g	Cc1cc(C(=O)Nc2ccc(-c3ccccc3F)cc2)n(-c2cccc(C(=N)N)c2)n1	Ki	'='	0.46	nM	9.34			UO_0000065	22.58	0.41	4.82	9.65	False	CHEMBL662444	Binding affinity against human coagulation factor X	B	BAO_0000357	single protein format	None	None	None	None	None	CHEMBL244	Coagulation factor X	Homo sapiens	SINGLE PROTEIN	CHEMBL1134648	1	Scientific Literature	J. Med. Chem.	2001	None
CHEMBL146365		0	457.34	1	6.42	23	O=C(Nc1ccc(Cl)cc1)c1cc(O)ccc1NC(=O)c1sc2ccccc2c1Cl	Ki	'='	73.0	nM	7.14			UO_0000065	15.60	0.32	0.72	9.10	False	CHEMBL857526	Inhibition constant against human factor Xa	B	BAO_0000357	single protein format	None	None	None	None	None	CHEMBL244	Coagulation factor X	Homo sapiens	SINGLE PROTEIN	CHEMBL1136562	1	Scientific Literature	Bioorg. Med. Chem. Lett.	2003	None
CHEMBL400103		0	458.61	0	4.36	3h	O=C(N[C@@H](C(=O)N1CCC(CN2CCCCC2)CC1)c1ccccc1)c1ccc2cc[nH]c2c1	Kapp	'='	48.0	10^6L/mol									False	CHEMBL943033	Binding affinity to human factor10a	B	BAO_0000357	single protein format	Homo sapiens	None	None	None	None	CHEMBL244	Coagulation factor X	Homo sapiens	SINGLE PROTEIN	CHEMBL1140587	1	Scientific Literature	Bioorg. Med. Chem. Lett.	2007	None
CHEMBL381456		0	443.50	0	1.70	15	O=C(CN1CCCC[C@H](N/C(=C/[N+](=O)[O-])Nc2ccc3c(c2)CCO3)C1=O)N1CCCC1	IC50	'='	1500.0	nM	5.82			UO_0000065	13.13	0.25	4.12	4.98	False	CHEMBL853297	Inhibitory activity against human FXa	B	BAO_0000357	single protein format	Homo sapiens	None	None	None	None	CHEMBL244	Coagulation factor X	Homo sapiens	SINGLE PROTEIN	CHEMBL1141963	1	Scientific Literature	Bioorg. Med. Chem. Lett.	2005	None
CHEMBL104331		0	478.40	None	None	12	N/C=N/CCCC(NC(=O)CN(CC1(c2ccccc2)CC1)C(=O)CCc1ccccc1)B(O)O	Ki	'='	300.0	nM	6.52			UO_0000065	13.63	None	None	None	False	CHEMBL681854	Binding affinity towards complement factor Xa.	B	BAO_0000357	single protein format	None	None	None	None	None	CHEMBL244	Coagulation factor X	Homo sapiens	SINGLE PROTEIN	CHEMBL1130738	1	Scientific Literature	Bioorg. Med. Chem. Lett.	1998	None
CHEMBL337930		0	653.83	2	2.09	10d	N=C(N)NCCC[C@H](NC(=O)[C@H](CC1CC1)NC(=O)[C@@H](Cc1ccccc1)NS(=O)(=O)Cc1ccccc1)C(=O)c1nccs1	IC50	'='	2120.0	nM	5.67			UO_0000065	8.68	0.17	3.58	2.89	False	CHEMBL659615	Inhibitory activity against coagulation factor X.	B	BAO_0000357	single protein format	None	None	None	None	None	CHEMBL244	Coagulation factor X	Homo sapiens	SINGLE PROTEIN	CHEMBL1145084	1	Scientific Literature	J. Med. Chem.	2003	None
CHEMBL96434		0	514.45	2	5.66	5a	COc1ccc(C(=O)NCC2CCN(c3ccncc3)CC2)cc1OCCc1ccc(Cl)cc1Cl	Ki	'='	18.0	nM	7.75			UO_0000065	15.05	0.30	2.08	12.16	True	CHEMBL662838	Inhibitory activity against human Coagulation factor X	B	BAO_0000357	single protein format	None	None	None	None	None	CHEMBL244	Coagulation factor X	Homo sapiens	SINGLE PROTEIN	CHEMBL1148260	1	Scientific Literature	Bioorg. Med. Chem. Lett.	2004	None
CHEMBL198844		0	379.42	0	2.36	15	C#Cc1cc(O[C@H]2CCOC2)cc(C(Nc2ccc(C(=N)N)cc2)C(=O)O)c1	Ki	'='	2600.0	nM	5.58			UO_0000065	14.72	0.27	3.23	4.75	False	CHEMBL863324	Binding affinity to FXa	B	BAO_0000357	single protein format	Homo sapiens	None	None	None	None	CHEMBL244	Coagulation factor X	Homo sapiens	SINGLE PROTEIN	CHEMBL1141948	1	Scientific Literature	Bioorg. Med. Chem. Lett.	2005	None
CHEMBL199271		0	357.41	0	3.01	6	CCOc1cc(OCC)cc(C(Nc2ccc(C(=N)N)cc2)C(=O)O)c1	Ki	'='	5600.0	nM	5.25			UO_0000065	14.69	0.28	2.24	4.46	False	CHEMBL863324	Binding affinity to FXa	B	BAO_0000357	single protein format	Homo sapiens	None	None	None	None	CHEMBL244	Coagulation factor X	Homo sapiens	SINGLE PROTEIN	CHEMBL1141948	1	Scientific Literature	Bioorg. Med. Chem. Lett.	2005	None
CHEMBL87407		0	440.62	0	4.36	17	O=C(Oc1ccccc1I)c1cc2cc(CCl)ccc2oc1=O	Inhibition	'='	92.0	%				UO_0000187					False	CHEMBL863459	Inhibitory activity against human FXa at 5 uM	B	BAO_0000357	single protein format	Homo sapiens	None	None	None	None	CHEMBL244	Coagulation factor X	Homo sapiens	SINGLE PROTEIN	CHEMBL1141241	1	Scientific Literature	J. Med. Chem.	2005	None
CHEMBL315567		0	349.17	0	4.40	15	O=C(Oc1cccc(Cl)c1)c1cc2cc(CCl)ccc2oc1=O	Inhibition	'='	29.0	%				UO_0000187					False	CHEMBL863459	Inhibitory activity against human FXa at 5 uM	B	BAO_0000357	single protein format	Homo sapiens	None	None	None	None	CHEMBL244	Coagulation factor X	Homo sapiens	SINGLE PROTEIN	CHEMBL1141241	1	Scientific Literature	J. Med. Chem.	2005	None
CHEMBL382708		0	365.77	0	4.30	13	O=C(Oc1cccc2cccnc12)c1cc2cc(CCl)ccc2oc1=O	Inhibition	'='	114.0	%				UO_0000187					False	CHEMBL863459	Inhibitory activity against human FXa at 5 uM	B	BAO_0000357	single protein format	Homo sapiens	None	None	None	None	CHEMBL244	Coagulation factor X	Homo sapiens	SINGLE PROTEIN	CHEMBL1141241	1	Scientific Literature	J. Med. Chem.	2005	None
CHEMBL87487		0	328.75	0	3.89	7	O=C(OCc1ccccc1)c1cc2cc(CCl)ccc2oc1=O	Inhibition	'='	110.0	%				UO_0000187					False	CHEMBL863459	Inhibitory activity against human FXa at 5 uM	B	BAO_0000357	single protein format	Homo sapiens	None	None	None	None	CHEMBL244	Coagulation factor X	Homo sapiens	SINGLE PROTEIN	CHEMBL1141241	1	Scientific Literature	J. Med. Chem.	2005	None
CHEMBL256573		0	430.90	0	4.75	15	O=C(Nc1ccc(Cl)cn1)c1ccccc1NCc1ccc(-n2ccccc2=O)cc1	Ki	'='	1.1	nM	8.96			UO_0000065	20.79	0.39	4.21	11.78	False	CHEMBL930381	Inhibition of human factor 10a	B	BAO_0000357	single protein format	Homo sapiens	None	None	None	None	CHEMBL244	Coagulation factor X	Homo sapiens	SINGLE PROTEIN	CHEMBL1145623	1	Scientific Literature	Bioorg. Med. Chem. Lett.	2008	None
CHEMBL77428		0	724.31	2	3.19	10x	N=C(N)NCCC[C@H](NC(=O)[C@H](Cc1cccc(Cl)c1)NC(=O)[C@@H](Cc1ccccc1)NS(=O)(=O)Cc1ccccc1)C(=O)c1nccs1	IC50	'='	270.0	nM	6.57			UO_0000065	9.07	0.18	3.38	3.35	False	CHEMBL659615	Inhibitory activity against coagulation factor X.	B	BAO_0000357	single protein format	None	None	None	None	None	CHEMBL244	Coagulation factor X	Homo sapiens	SINGLE PROTEIN	CHEMBL1145084	1	Scientific Literature	J. Med. Chem.	2003	None
CHEMBL305646		0	649.86	1	1.32	1j	CCCCCNC(=O)C(=O)[C@H](CC1CCCCC1)NC(=O)CN(C)C(=O)[C@@H](CCCN=C(N)N)NS(=O)(=O)Cc1ccccc1	IC50						Not Determined						False	CHEMBL769324	In vitro inhibitory activity against prothrombinase (PTase) complex; not determined	B	BAO_0000357	single protein format	None	None	None	None	None	CHEMBL244	Coagulation factor X	Homo sapiens	SINGLE PROTEIN	CHEMBL1132777	1	Scientific Literature	Bioorg. Med. Chem. Lett.	2000	None
CHEMBL328721		0	429.53	0	1.66	1x	N=C(N)c1cccc(CN2CC[C@H](NS(=O)(=O)c3cc4cccnc4s3)C2=O)c1	Ki	'='	88.0	nM	7.06			UO_0000065	16.43	0.33	5.40	5.46	False	CHEMBL802351	Binding affinity against serine protease factor Xa (fXa)	B	BAO_0000357	single protein format	None	None	None	None	None	CHEMBL244	Coagulation factor X	Homo sapiens	SINGLE PROTEIN	CHEMBL1131988	1	Scientific Literature	Bioorg. Med. Chem. Lett.	1999	None
CHEMBL358835		0	545.52	1	4.64	14f	CS(=O)(=O)c1ccccc1-c1ccc(NC(=O)c2cc(C(F)(F)F)nn2-c2cccc(C(=N)N)c2)c(F)c1	Ki	'<'	5.0	nM				UO_0000065					False	CHEMBL662444	Binding affinity against human coagulation factor X	B	BAO_0000357	single protein format	None	None	None	None	None	CHEMBL244	Coagulation factor X	Homo sapiens	SINGLE PROTEIN	CHEMBL1134648	1	Scientific Literature	J. Med. Chem.	2001	None
CHEMBL94721		0	515.44	2	5.06	5c	COc1ccc(C(=O)NCC2CCN(c3ccncn3)CC2)cc1OCCc1ccc(Cl)cc1Cl	Ki	'='	110.0	nM	6.96			UO_0000065	13.50	0.27	1.90	9.09	True	CHEMBL662838	Inhibitory activity against human Coagulation factor X	B	BAO_0000357	single protein format	None	None	None	None	None	CHEMBL244	Coagulation factor X	Homo sapiens	SINGLE PROTEIN	CHEMBL1148260	1	Scientific Literature	Bioorg. Med. Chem. Lett.	2004	None
CHEMBL325022		0	372.47	0	3.86	19b	N=C(N)c1cccc(/C=C2/CCCC/C(=C\c3cccc(C(=N)N)c3)C2=O)c1	Ki	'='	140.0	nM	6.85			UO_0000065	18.40	0.33	2.99	5.87	False	CHEMBL661584	In vitro inhibition of human coagulation factor Xa (Xa) in a purified enzyme system.	B	BAO_0000357	single protein format	None	None	None	None	None	CHEMBL244	Coagulation factor X	Homo sapiens	SINGLE PROTEIN	CHEMBL1132552	1	Scientific Literature	J. Med. Chem.	1999	None
CHEMBL296514		0	528.63	1	4.01	3f	N=C(N)c1cccc(OCCN(Cc2ccccc2)C(=O)c2ccc(-c3ccccc3S(N)(=O)=O)cc2)c1	IC50	'='	14.0	nM	7.85			UO_0000065	14.86	0.28	3.84	5.63	False	CHEMBL885070	Tested in vitro for the inhibitory activity against Coagulation factor Xa	B	BAO_0000357	single protein format	None	None	None	None	None	CHEMBL244	Coagulation factor X	Homo sapiens	SINGLE PROTEIN	CHEMBL1135152	1	Scientific Literature	Bioorg. Med. Chem. Lett.	2002	None
CHEMBL67780		0	458.52	0	4.47	52	CC(C)(C)c1ccc(C(=O)Nc2cc(C(=O)O)ccc2NC(=O)c2cccc(C(=N)N)c2)cc1	K ass	'='	470000000.0	l M-1									False	CHEMBL657270	Apparent association constant against human Coagulation factor X.	B	BAO_0000357	single protein format	None	None	None	None	None	CHEMBL244	Coagulation factor X	Homo sapiens	SINGLE PROTEIN	CHEMBL1132963	1	Scientific Literature	J. Med. Chem.	2000	None
CHEMBL167371		0	392.48	0	4.92	37	COc1ccc(C(=O)Nc2ccccc2NC(=O)c2ccc(SC)cc2)cc1	K ass	'='	1630000.0	l M-1									False	CHEMBL857739	Apparent association constant against coagulation factor X	B	BAO_0000357	single protein format	None	None	None	None	None	CHEMBL244	Coagulation factor X	Homo sapiens	SINGLE PROTEIN	CHEMBL1132962	1	Scientific Literature	J. Med. Chem.	2000	None
CHEMBL17793		0	533.65	1	2.38	24f	Cc1nc(N)ccc1CNC(=O)[C@@H]1CC[C@H]2CN(S(=O)(=O)C(c3ccccc3)c3ccccc3)CC(=O)N21	Ki	'='	10.0	nM	8.00			UO_0000065	14.99	0.29	5.62	6.36	False	CHEMBL815655	Inhibition of amidolytic activity of thrombin	B	BAO_0000357	single protein format	None	None	None	None	None	CHEMBL244	Coagulation factor X	Homo sapiens	SINGLE PROTEIN	CHEMBL1135284	1	Scientific Literature	Bioorg. Med. Chem. Lett.	2002	None
CHEMBL295515		0	514.05	1	1.79	27	Nc1nc(CCNC(=O)CN2CCN(S(=O)(=O)c3cc4ccc(Cl)cc4s3)CC2=O)cs1	Ki	'='	620.0	nM	6.21			UO_0000065	12.08	0.26	4.42	4.94	False	CHEMBL662878	Compound was evaluated for the inhibitory activity against Coagulation factor X	B	BAO_0000357	single protein format	None	None	None	None	None	CHEMBL244	Coagulation factor X	Homo sapiens	SINGLE PROTEIN	CHEMBL1133063	1	Scientific Literature	Bioorg. Med. Chem. Lett.	2000	None
CHEMBL63041		0	510.98	2	5.12	19	C/C(=C(\F)C(=O)Nc1ccc(-c2ccccc2S(N)(=O)=O)cc1Cl)c1ccc2ccnc(N)c2c1	IC50	'='	11.0	nM	7.96			UO_0000065	15.58	0.31	2.84	6.21	False	CHEMBL663499	Concentration required for inhibition of Coagulation factor X	B	BAO_0000357	single protein format	None	None	None	None	None	CHEMBL244	Coagulation factor X	Homo sapiens	SINGLE PROTEIN	CHEMBL1134849	1	Scientific Literature	Bioorg. Med. Chem. Lett.	2002	None
CHEMBL320488		0	458.56	0	0.61	3h	CC(=O)NN(Cc1ccccc1)C(=O)[C@@H]1CCCC[C@H]1C(=O)N[C@H](C=O)CCCN=C(N)N	IC50						Not Active						False	CHEMBL662332	Compound was evaluated for its 50% inhibitory concentration against Coagulation factor X; Inactive at IC50 >= 50 uM	B	BAO_0000357	single protein format	None	None	None	None	None	CHEMBL244	Coagulation factor X	Homo sapiens	SINGLE PROTEIN	CHEMBL1129829	1	Scientific Literature	Bioorg. Med. Chem. Lett.	1997	None
CHEMBL332753		0	503.40	1	2.57	35	CC(NC(=O)CNC(=O)Nc1ccc(C(=N)N)cc1)c1ccc(N2CCOCC2)c(Br)c1	Ki	'>'	10000.0	nM				UO_0000065					False	CHEMBL661987	In vitro inhibition of coagulation factor X	B	BAO_0000357	single protein format	None	None	None	None	None	CHEMBL244	Coagulation factor X	Homo sapiens	SINGLE PROTEIN	CHEMBL1146800	1	Scientific Literature	Bioorg. Med. Chem. Lett.	2004	None
CHEMBL96323		0	527.45	2	5.22	42	O=CNc1ccc(C(=O)NCC2CCN(c3ccncc3)CC2)cc1OCCc1ccc(Cl)cc1Cl	Ki	'='	75.0	nM	7.12			UO_0000065	13.51	0.27	1.90	8.53	True	CHEMBL662838	Inhibitory activity against human Coagulation factor X	B	BAO_0000357	single protein format	None	None	None	None	None	CHEMBL244	Coagulation factor X	Homo sapiens	SINGLE PROTEIN	CHEMBL1148260	1	Scientific Literature	Bioorg. Med. Chem. Lett.	2004	None
CHEMBL413155		0	729.70	2	3.35	43e	CC(C)[C@H](NC(=O)[C@H](Cc1ccc(O)cc1)NC(=O)N[C@H](C)c1ccc(Br)cc1)C(=O)N[C@@H](CCCNC(=N)N)C(=O)c1nccs1	IC50	'='	1600.0	nM	5.80			UO_0000065	7.94	0.17	2.45	2.74	False	CHEMBL948931	Inhibition of human factor 10a	B	BAO_0000357	single protein format	Homo sapiens	None	None	None	None	CHEMBL244	Coagulation factor X	Homo sapiens	SINGLE PROTEIN	CHEMBL1143211	1	Scientific Literature	Bioorg. Med. Chem.	2008	None
CHEMBL312134		0	502.52	2	5.81	6	Cc1c(F)c(Oc2cccc(C(=N)N)c2)nc(Oc2cccc(C(=O)N(C)Cc3ccccc3)c2)c1F	Ki	'='	2400.0	nM	5.62			UO_0000065	11.18	0.21	-0.19	5.54	False	CHEMBL663405	Inhibition of human Coagulation factor X was determined	B	BAO_0000357	single protein format	None	None	None	None	None	CHEMBL244	Coagulation factor X	Homo sapiens	SINGLE PROTEIN	CHEMBL1145939	1	Scientific Literature	J. Med. Chem.	2003	None
CHEMBL273196	EFEGATRAN	0	416.53	0	-0.45	GYKI-14766	CN[C@H](Cc1ccccc1)C(=O)N1CCC[C@H]1C(=O)N[C@H](C=O)CCCN=C(N)N	IC50	'='	4000.0	nM	5.40			UO_0000065	12.96	0.25	5.85	3.78	False	CHEMBL663501	In vitro activity against Factor Xa was determined	B	BAO_0000357	single protein format	None	None	None	None	None	CHEMBL244	Coagulation factor X	Homo sapiens	SINGLE PROTEIN	CHEMBL1127567	1	Scientific Literature	J. Med. Chem.	1994	None
CHEMBL430037		0	544.08	1	2.55	2k	CN1CCc2nc(C(=O)N[C@@H]3CN(C(=O)N(C)C)CC[C@@H]3NC(=O)c3cc4cc(Cl)ccc4[nH]3)sc2C1	IC50	'='	8.4	nM	8.08			UO_0000065	14.84	0.30	5.53	7.10	True	CHEMBL931901	Inhibition of human factor 10a	B	BAO_0000357	single protein format	Homo sapiens	None	None	None	None	CHEMBL244	Coagulation factor X	Homo sapiens	SINGLE PROTEIN	CHEMBL1143176	1	Scientific Literature	Bioorg. Med. Chem. Lett.	2008	None
CHEMBL256814		0	543.09	1	3.05	2j	CC(C)C(=O)N1CC[C@H](NC(=O)c2cc3cc(Cl)ccc3[nH]2)[C@H](NC(=O)c2nc3c(s2)CN(C)CC3)C1	IC50	'='	5.6	nM	8.25			UO_0000065	15.19	0.30	5.20	7.47	False	CHEMBL931901	Inhibition of human factor 10a	B	BAO_0000357	single protein format	Homo sapiens	None	None	None	None	CHEMBL244	Coagulation factor X	Homo sapiens	SINGLE PROTEIN	CHEMBL1143176	1	Scientific Literature	Bioorg. Med. Chem. Lett.	2008	None
CHEMBL257268		0	545.07	1	3.02	rac-3e	CCOC(=O)N1CCC(NC(=O)c2nc3c(s2)CN(C)CC3)C(NC(=O)c2cc3cc(Cl)ccc3[nH]2)C1	IC50	'='	110.0	nM	6.96			UO_0000065	12.77	0.26	3.94	5.82	False	CHEMBL931901	Inhibition of human factor 10a	B	BAO_0000357	single protein format	Homo sapiens	None	None	None	None	CHEMBL244	Coagulation factor X	Homo sapiens	SINGLE PROTEIN	CHEMBL1143176	1	Scientific Literature	Bioorg. Med. Chem. Lett.	2008	None
CHEMBL270391		0	473.00	0	2.16	rac-2b	CN1CCc2nc(C(=O)NC3CNCCC3NC(=O)c3cc4cc(Cl)ccc4[nH]3)sc2C1	IC50	'='	62.0	nM	7.21			UO_0000065	15.24	0.31	5.05	7.06	False	CHEMBL931901	Inhibition of human factor 10a	B	BAO_0000357	single protein format	Homo sapiens	None	None	None	None	CHEMBL244	Coagulation factor X	Homo sapiens	SINGLE PROTEIN	CHEMBL1143176	1	Scientific Literature	Bioorg. Med. Chem. Lett.	2008	None
CHEMBL122863		0	396.45	1	1.93	31	CC(=O)Nc1ccc(C(C)NC(=O)CNC(=O)Nc2ccc(C(=N)N)cc2)cc1	Ki	'>'	10000.0	nM				UO_0000065					False	CHEMBL661987	In vitro inhibition of coagulation factor X	B	BAO_0000357	single protein format	None	None	None	None	None	CHEMBL244	Coagulation factor X	Homo sapiens	SINGLE PROTEIN	CHEMBL1146800	1	Scientific Literature	Bioorg. Med. Chem. Lett.	2004	None
CHEMBL329418		0	309.32	0	2.38	131	N=C(N)c1cccc(Cn2c(C(=O)O)cc3cc(O)ccc32)c1	Ki	'='	10000.0	nM	5.00			UO_0000065	16.16	0.30	2.62	4.45	False	CHEMBL663407	Inhibition of Coagulation factor Xa	B	BAO_0000357	single protein format	None	None	None	None	None	CHEMBL244	Coagulation factor X	Homo sapiens	SINGLE PROTEIN	CHEMBL1135480	1	Scientific Literature	J. Med. Chem.	2002	None
CHEMBL235905		0	430.43	0	4.17	36e	COc1ccc(-n2nc(C(F)(F)F)c3c2C(=O)N(c2ccc(N(C)C)cc2)CC3)cc1	Ki	'='	6.0	nM	8.22			UO_0000065	19.10	0.36	4.05	16.25	False	CHEMBL900663	Binding affinity to human F10a	B	BAO_0000357	single protein format	Homo sapiens	None	None	None	None	CHEMBL244	Coagulation factor X	Homo sapiens	SINGLE PROTEIN	CHEMBL1137566	1	Scientific Literature	J. Med. Chem.	2007	None
CHEMBL556276		0	450.54	0	2.84	16	CCc1cc2cc(N/C(=N\C#N)N[C@H]3CCCCN(CC(=O)N4CCCC4)C3=O)ccc2o1	IC50	'='	15538.0	nM	4.81			UO_0000065	10.67	0.20	1.97	4.22	False	CHEMBL1063248	Inhibition of human factor 10a-mediated cleavage of synthetic substrate S-2222	B	BAO_0000357	single protein format	Homo sapiens	None	None	None	None	CHEMBL244	Coagulation factor X	Homo sapiens	SINGLE PROTEIN	CHEMBL1152385	1	Scientific Literature	Bioorg. Med. Chem. Lett.	2009	None
CHEMBL311152		0	845.89	1	0.14	1b	CCOC(=O)CNC(=O)C(=O)[C@H](Cc1ccc(OC(C)(C)C)cc1)NC(=O)CN(C)C(=O)[C@@H](CCCN=C(N)N)NS(=O)(=O)Cc1ccccc1.O=C(O)C(F)(F)F	IC50	'='	246.0	nM	6.61			UO_0000065	9.03	0.18	6.47	2.73	False	CHEMBL661677	Inhibitory activity against Coagulation factor X	B	BAO_0000357	single protein format	None	None	None	None	None	CHEMBL244	Coagulation factor X	Homo sapiens	SINGLE PROTEIN	CHEMBL1132777	1	Scientific Literature	Bioorg. Med. Chem. Lett.	2000	None
CHEMBL63088		0	555.43	2	5.23	20	C/C(=C(\F)C(=O)Nc1ccc(-c2ccccc2S(N)(=O)=O)cc1Br)c1ccc2ccnc(N)c2c1	IC50	'='	7.0	nM	8.15			UO_0000065	14.68	0.32	2.92	6.36	False	CHEMBL663499	Concentration required for inhibition of Coagulation factor X	B	BAO_0000357	single protein format	None	None	None	None	None	CHEMBL244	Coagulation factor X	Homo sapiens	SINGLE PROTEIN	CHEMBL1134849	1	Scientific Literature	Bioorg. Med. Chem. Lett.	2002	None
CHEMBL396087		0	562.63	1	3.29	27	COc1ccc(-n2nc(-n3cnnn3)c3c2C(=O)N(c2ccc(-c4ccccc4CN4CC[C@@H](O)C4)cc2)CC3)cc1	Ki	'='	2.3	nM	8.64			UO_0000065	15.35	0.28	5.35	7.55	False	CHEMBL900663	Binding affinity to human F10a	B	BAO_0000357	single protein format	Homo sapiens	None	None	None	None	CHEMBL244	Coagulation factor X	Homo sapiens	SINGLE PROTEIN	CHEMBL1137566	1	Scientific Literature	J. Med. Chem.	2007	None
CHEMBL149764		0	450.95	1	6.38	49	COc1c(C(=O)Nc2ccc(C)cc2C(=O)Nc2ccc(Cl)cc2)sc2ccccc12	Ki	'='	5.9	nM	8.23			UO_0000065	18.25	0.36	1.85	12.20	False	CHEMBL857526	Inhibition constant against human factor Xa	B	BAO_0000357	single protein format	None	None	None	None	None	CHEMBL244	Coagulation factor X	Homo sapiens	SINGLE PROTEIN	CHEMBL1136562	1	Scientific Literature	Bioorg. Med. Chem. Lett.	2003	None
CHEMBL70328		0	416.48	0	2.80	3b	N=C(N)c1ccc(O)c(CCCNC(=O)c2ccc(-c3cccc(C(N)=O)c3)cc2)c1	Ki	'='	7.0	nM	8.15			UO_0000065	19.58	0.36	5.35	5.73	False	CHEMBL662879	In vitro inhibition of coagulation factor Xa.	B	BAO_0000357	single protein format	None	None	None	None	None	CHEMBL244	Coagulation factor X	Homo sapiens	SINGLE PROTEIN	CHEMBL1133371	1	Scientific Literature	Bioorg. Med. Chem. Lett.	2000	None
CHEMBL326704		0	464.57	0	1.54	3g	C[n+]1ccc(-c2ccc(S(=O)(=O)N[C@H]3CCN(Cc4cccc(C(=N)N)c4)C3=O)cc2)cc1	Ki	'='	130.0	nM	6.89			UO_0000065	14.82	0.28	5.35	5.73	False	CHEMBL875883	Inhibition of human coagulation factor Xa	B	BAO_0000357	single protein format	None	None	None	None	None	CHEMBL244	Coagulation factor X	Homo sapiens	SINGLE PROTEIN	CHEMBL1132374	1	Scientific Literature	J. Med. Chem.	1999	None
CHEMBL92345		0	423.50	0	1.60	1e	N=C(N)c1cccc(CN2CC[C@H](NS(=O)(=O)c3ccc4cnccc4c3)C2=O)c1	Ki	'='	380.0	nM	6.42			UO_0000065	15.16	0.29	4.82	4.97	False	CHEMBL662870	Binding affinity against serine protease Coagulation factor X	B	BAO_0000357	single protein format	None	None	None	None	None	CHEMBL244	Coagulation factor X	Homo sapiens	SINGLE PROTEIN	CHEMBL1131988	1	Scientific Literature	Bioorg. Med. Chem. Lett.	1999	None
CHEMBL106202		0	617.70	2	-0.19	1	CC(C)(C)OC(=O)N[C@@H](CC(=O)O)C(=O)N1CCCC1C(=O)N[C@@H](CCCN=C(N)N)C(=O)C(=O)NCCc1ccccc1	IC50	'='	698.0	nM	6.16			UO_0000065	9.97	0.19	6.35	2.61	False	CHEMBL662331	Compound was evaluated for its 50% inhibitory concentration against Coagulation factor X	B	BAO_0000357	single protein format	None	None	None	None	None	CHEMBL244	Coagulation factor X	Homo sapiens	SINGLE PROTEIN	CHEMBL1129829	1	Scientific Literature	Bioorg. Med. Chem. Lett.	1997	None
CHEMBL418849		0	557.65	1	4.02	48	COc1ccc(C(=N)N2CCC(Oc3ccc(C(Oc4ccc5c(c4)CN(C(=N)N)CC5)C(=O)O)cc3)CC2)cc1	Ki	'='	26.0	nM	7.58			UO_0000065	13.60	0.25	3.57	5.22	False	CHEMBL662872	Binding affinity against Coagulation factor X	B	BAO_0000357	single protein format	None	None	None	None	None	CHEMBL244	Coagulation factor X	Homo sapiens	SINGLE PROTEIN	CHEMBL1133572	1	Scientific Literature	J. Med. Chem.	2000	None
CHEMBL494808		0	293.32	0	3.66	29	Cc1cccc(NC(=O)c2cc3cc(C)ccc3oc2=O)c1	Activity						Not Active						False	CHEMBL1005943	Inhibition of human factor 10a at 50 uM	B	BAO_0000357	single protein format	Homo sapiens	None	None	None	None	CHEMBL244	Coagulation factor X	Homo sapiens	SINGLE PROTEIN	CHEMBL1150342	1	Scientific Literature	J. Med. Chem.	2008	None
CHEMBL2372425		0	485.59	1	-1.82	12	C[C@@H](NC(=O)[C@@H](CCCN=C(N)N)NC(=O)OC(C)(C)C)C(=O)N[C@H](C=O)CCCN=C(N)N	IC50	'='	230.0	nM	6.64			UO_0000065	13.67	0.27	8.46	2.74	False	CHEMBL663513	Inhibitory activity against coagulation factor X.	B	BAO_0000357	single protein format	None	None	None	None	None	CHEMBL244	Coagulation factor X	Homo sapiens	SINGLE PROTEIN	CHEMBL1132850	1	Scientific Literature	Bioorg. Med. Chem. Lett.	2000	None
CHEMBL521526		0	362.21	0	4.97	43	Cc1cc(C)cc(NC(=O)c2cc3cc(Cl)cc(Cl)c3oc2=O)c1	IC50	'>'	50000.0	nM				UO_0000065					False	CHEMBL1005942	Inhibition of human factor 10a	B	BAO_0000357	single protein format	Homo sapiens	None	None	None	None	CHEMBL244	Coagulation factor X	Homo sapiens	SINGLE PROTEIN	CHEMBL1150342	1	Scientific Literature	J. Med. Chem.	2008	None
CHEMBL321444		0	516.64	1	2.00	3f	CC(C)(C)OC(=O)NN(Cc1ccccc1)C(=O)[C@@H]1CCCC[C@H]1C(=O)N[C@H](C=O)CCCN=C(N)N	IC50						Not Active						False	CHEMBL662332	Compound was evaluated for its 50% inhibitory concentration against Coagulation factor X; Inactive at IC50 >= 50 uM	B	BAO_0000357	single protein format	None	None	None	None	None	CHEMBL244	Coagulation factor X	Homo sapiens	SINGLE PROTEIN	CHEMBL1129829	1	Scientific Literature	Bioorg. Med. Chem. Lett.	1997	None
CHEMBL468464		0	545.64	1	3.91	17g	CCOC(=O)CCC(=O)N(Cc1ccccn1)c1ccc2c(c1)OC(C)(COc1ccc(C(=N)N)cc1)CN2C	Ki	'='	11800.0	nM	4.93			UO_0000065	9.03	0.17	1.02	3.76	False	CHEMBL980975	Inhibition of factor 10a	B	BAO_0000357	single protein format	None	None	None	None	None	CHEMBL244	Coagulation factor X	Homo sapiens	SINGLE PROTEIN	CHEMBL1140066	1	Scientific Literature	J. Med. Chem.	2008	None
CHEMBL76325		0	430.42	0	4.03	6	N=C(N)c1ccc2[nH]c(-c3cc(CC(=O)O)cc(-c4cccc([N+](=O)[O-])c4)c3O)cc2c1	Selectivity	'='	20.0										False	CHEMBL661812	Binding affinity for Coagulation factor X with respect to compound 1	B	BAO_0000357	single protein format	Homo sapiens	None	None	None	None	CHEMBL244	Coagulation factor X	Homo sapiens	SINGLE PROTEIN	CHEMBL1133926	1	Scientific Literature	Bioorg. Med. Chem. Lett.	2001	None
CHEMBL20832		0	495.03	1	6.97	33	Cc1cc(C(=O)Nc2ccc(-c3ccccc3CN(C)C)cc2)n(-c2ccc3cc(Cl)ccc3c2)n1	Ki	'='	1.8	nM	8.74			UO_0000065	17.67	0.33	1.77	17.43	False	CHEMBL662445	Binding affinity against Coagulation factor X	B	BAO_0000357	single protein format	None	None	None	None	None	CHEMBL244	Coagulation factor X	Homo sapiens	SINGLE PROTEIN	CHEMBL1149220	1	Scientific Literature	Bioorg. Med. Chem. Lett.	2004	None
CHEMBL20912		0	345.45	0	0.58	1	N=C(N)c1cccc(C(=O)NCC(=O)NCC2CCC(CN)CC2)c1	Ki	'='	12000.0	nM	4.92			UO_0000065	14.24	0.27	4.34	3.67	False	CHEMBL663265	Binding affinity against human coagulation factor Xa	B	BAO_0000357	single protein format	None	None	None	None	None	CHEMBL244	Coagulation factor X	Homo sapiens	SINGLE PROTEIN	CHEMBL1134227	1	Scientific Literature	Bioorg. Med. Chem. Lett.	2001	None
CHEMBL182800		0	679.72	2	7.64	23	N=C(N)c1ccc2scc(C(Cc3cccc4ccccc34)C(=O)Nc3ccc(-n4cnc5ccccc54)cc3)c2c1.O=C(O)C(F)(F)F	Ki	'='	740.0	nM	6.13			UO_0000065	10.84	0.20	-1.51	6.33	False	CHEMBL828792	Inhibitory constant against human purified Coagulation factor Xa (fXa)	B	BAO_0000357	single protein format	Homo sapiens	None	None	None	None	CHEMBL244	Coagulation factor X	Homo sapiens	SINGLE PROTEIN	CHEMBL1145227	1	Scientific Literature	Bioorg. Med. Chem. Lett.	2005	None
CHEMBL379194		0	543.69	2	0.73	59	N=C(N)c1cccc(C[C@H](NS(=O)(=O)c2cccc(NC(=O)CCN)c2)C(=O)N2CCC(CCN)CC2)c1	Ki	'='	21000.0	nM	4.68			UO_0000065	8.60	0.17	3.95	2.37	True	CHEMBL868545	Inhibition of f10a	B	BAO_0000357	single protein format	Homo sapiens	None	None	None	None	CHEMBL244	Coagulation factor X	Homo sapiens	SINGLE PROTEIN	CHEMBL1138903	1	Scientific Literature	J. Med. Chem.	2006	None
CHEMBL146097		0	479.58	0	3.07	32	CCOC(=O)C(Oc1ccc2c(c1)CN(C(=N)N)CC2)c1ccc(O[C@H]2CCN(C(C)=N)C2)cc1	Ki	'='	100.0	nM	7.00			UO_0000065	14.60	0.27	3.93	5.60	False	CHEMBL661806	The inhibition constant against human Coagulation factor X	B	BAO_0000357	single protein format	None	None	None	None	None	CHEMBL244	Coagulation factor X	Homo sapiens	SINGLE PROTEIN	CHEMBL1131421	1	Scientific Literature	J. Med. Chem.	1998	None
CHEMBL315014		0	433.42	0	2.70	7k	N=C(N)c1ccc(O)c(Oc2cc(C(=O)O)cc(Oc3cccc(C4=NCCN4)c3)n2)c1	Ki	'='	85.0	nM	7.07			UO_0000065	16.31	0.30	4.37	4.33	True	CHEMBL663411	Inhibitory constant against human coagulation factor Xa (fXa)	B	BAO_0000357	single protein format	None	None	None	None	None	CHEMBL244	Coagulation factor X	Homo sapiens	SINGLE PROTEIN	CHEMBL1135740	1	Scientific Literature	J. Med. Chem.	2002	None
CHEMBL44897		0	561.46	2	5.66	8	Cc1cc(C(=O)Nc2ccc(-c3ccccc3S(N)(=O)=O)cc2)n(-c2cc3ccccc3cc2Br)n1	IC50	'='	143.0	nM	6.84			UO_0000065	12.19	0.26	1.18	6.39	False	CHEMBL663263	Inhibitory activity against coagulation factor Xa	B	BAO_0000357	single protein format	None	None	None	None	None	CHEMBL244	Coagulation factor X	Homo sapiens	SINGLE PROTEIN	CHEMBL1135946	1	Scientific Literature	Bioorg. Med. Chem. Lett.	2002	None
CHEMBL128019		0	705.89	1	0.51	10g	CS(=O)(=O)CC[C@H](NC(=O)[C@@H](Cc1ccccc1)NS(=O)(=O)Cc1ccccc1)C(=O)N[C@@H](CCCN=C(N)N)C(=O)c1nccs1	IC50	'='	2000.0	nM	5.70			UO_0000065	8.07	0.17	5.19	2.45	False	CHEMBL659615	Inhibitory activity against coagulation factor X.	B	BAO_0000357	single protein format	None	None	None	None	None	CHEMBL244	Coagulation factor X	Homo sapiens	SINGLE PROTEIN	CHEMBL1145084	1	Scientific Literature	J. Med. Chem.	2003	None
CHEMBL327404		0	650.59	1	1.75	37(-)	COC(=O)CC1(C(=O)Nc2ccc(-c3ccccc3S(N)(=O)=O)cn2)CC(c2cccc(C(=N)N)c2)=NO1.O=C(O)C(F)(F)F	Ki	'='	0.83	nM	9.08			UO_0000065	16.92	0.33	7.33	4.54	False	CHEMBL663267	Binding affinity to purified human coagulation factor Xa (FXa)	B	BAO_0000357	single protein format	None	None	None	None	None	CHEMBL244	Coagulation factor X	Homo sapiens	SINGLE PROTEIN	CHEMBL1132311	1	Scientific Literature	J. Med. Chem.	1999	None
CHEMBL83648		0	370.36	0	4.12	17	Cc1c(F)c(Oc2cccc(N)c2)nc(Oc2cccc(C(=N)N)c2)c1F	Ki	'='	3300.0	nM	5.48			UO_0000065	14.80	0.28	1.36	5.11	False	CHEMBL663405	Inhibition of human Coagulation factor X was determined	B	BAO_0000357	single protein format	None	None	None	None	None	CHEMBL244	Coagulation factor X	Homo sapiens	SINGLE PROTEIN	CHEMBL1145939	1	Scientific Literature	J. Med. Chem.	2003	None
CHEMBL154238		0	527.53	1	4.50	14e	CS(=O)(=O)c1ccccc1-c1ccc(NC(=O)c2cc(C(F)(F)F)nn2-c2cccc(C(=N)N)c2)cc1	Ki	'='	0.008	nM		Outside typical range		UO_0000065					False	CHEMBL662444	Binding affinity against human coagulation factor X	B	BAO_0000357	single protein format	None	None	None	None	None	CHEMBL244	Coagulation factor X	Homo sapiens	SINGLE PROTEIN	CHEMBL1134648	1	Scientific Literature	J. Med. Chem.	2001	None
CHEMBL80119		0	441.43	0	4.64	13	CCOC(=O)Cc1cccc(Oc2nc(Oc3cccc(C(=N)N)c3)c(F)c(C)c2F)c1	Ki	'='	810.0	nM	6.09			UO_0000065	13.80	0.26	1.45	5.67	False	CHEMBL663405	Inhibition of human Coagulation factor X was determined	B	BAO_0000357	single protein format	None	None	None	None	None	CHEMBL244	Coagulation factor X	Homo sapiens	SINGLE PROTEIN	CHEMBL1145939	1	Scientific Literature	J. Med. Chem.	2003	None
CHEMBL310373		0	431.41	0	3.54	53	N=C(N)c1ccc(O)c(Oc2cc(C(=O)O)cc(Oc3cccc(-n4ccnc4)c3)n2)c1	Ki	'='	26.0	nM	7.58			UO_0000065	17.58	0.32	4.05	4.84	False	CHEMBL663405	Inhibition of human Coagulation factor X was determined	B	BAO_0000357	single protein format	None	None	None	None	None	CHEMBL244	Coagulation factor X	Homo sapiens	SINGLE PROTEIN	CHEMBL1145939	1	Scientific Literature	J. Med. Chem.	2003	None
CHEMBL552783		0	569.58	0	3.81	87	C[N+](C)(C)c1ccc(CNC(=O)c2cc3c(O)cccc3n2Cc2cccc(C(=N)N)c2)cc1.O=C([O-])C(F)(F)F	Ki	'='	7.0	nM	8.15			UO_0000065	17.86	0.33	4.34	7.83	False	CHEMBL663407	Inhibition of Coagulation factor Xa	B	BAO_0000357	single protein format	None	None	None	None	None	CHEMBL244	Coagulation factor X	Homo sapiens	SINGLE PROTEIN	CHEMBL1135480	1	Scientific Literature	J. Med. Chem.	2002	None
CHEMBL82925		0	414.41	0	4.31	49	Cc1c(F)c(Oc2cccc(N(C)C)c2)nc(Oc2cc(C(=N)N)ccc2O)c1F	Ki	'='	3.0	nM	8.52			UO_0000065	20.57	0.39	4.21	8.14	False	CHEMBL663405	Inhibition of human Coagulation factor X was determined	B	BAO_0000357	single protein format	None	None	None	None	None	CHEMBL244	Coagulation factor X	Homo sapiens	SINGLE PROTEIN	CHEMBL1145939	1	Scientific Literature	J. Med. Chem.	2003	None
CHEMBL429936		0	501.05	1	3.51	2r	NCCN(C(=O)CCS(=O)(=O)c1ccc2cc(Cl)ccc2c1)C1CCN(c2ccncc2)CC1	IC50	'='	95.0	nM	7.02			UO_0000065	14.02	0.28	3.51	7.27	False	CHEMBL931789	Inhibition of human factor 10a	B	BAO_0000357	single protein format	Homo sapiens	None	None	None	None	CHEMBL244	Coagulation factor X	Homo sapiens	SINGLE PROTEIN	CHEMBL1142289	1	Scientific Literature	Bioorg. Med. Chem.	2008	None
CHEMBL307196		0	426.52	0	4.23	46	Cc1cc(C)cc(CNC(=O)c2cc3c(O)cccc3n2Cc2cccc(C(=N)N)c2)c1	Ki	'='	11.0	nM	7.96			UO_0000065	18.66	0.34	3.73	7.64	False	CHEMBL663407	Inhibition of Coagulation factor Xa	B	BAO_0000357	single protein format	None	None	None	None	None	CHEMBL244	Coagulation factor X	Homo sapiens	SINGLE PROTEIN	CHEMBL1135480	1	Scientific Literature	J. Med. Chem.	2002	None
CHEMBL76987		0	412.49	0	3.92	66	Cc1cccc(CNC(=O)c2cc3c(O)cccc3n2Cc2cccc(C(=N)N)c2)c1	Ki	'='	131.0	nM	6.88			UO_0000065	16.69	0.30	2.96	6.61	False	CHEMBL663407	Inhibition of Coagulation factor Xa	B	BAO_0000357	single protein format	None	None	None	None	None	CHEMBL244	Coagulation factor X	Homo sapiens	SINGLE PROTEIN	CHEMBL1135480	1	Scientific Literature	J. Med. Chem.	2002	None
CHEMBL55035		0	372.47	0	3.86	3a	N=C(N)c1ccc(/C=C2/CCCC/C(=C/c3ccc(C(=N)N)cc3)C2=O)cc1	Ki	'='	0.66	nM	9.18			UO_0000065	24.65	0.45	5.32	7.86	True	CHEMBL662823	Compound (isomer) was tested in the absence of light for inhibitory activity against Human Coagulation factor X	B	BAO_0000357	single protein format	None	None	None	None	None	CHEMBL244	Coagulation factor X	Homo sapiens	SINGLE PROTEIN	CHEMBL1131630	1	Scientific Literature	J. Med. Chem.	1998	None
CHEMBL82040		0	400.34	0	4.45	16	Cc1c(F)c(Oc2cccc(C(=N)N)c2)nc(Oc2cccc([N+](=O)[O-])c2)c1F	Ki	'='	2500.0	nM	5.60			UO_0000065	13.99	0.26	1.15	4.50	False	CHEMBL663405	Inhibition of human Coagulation factor X was determined	B	BAO_0000357	single protein format	None	None	None	None	None	CHEMBL244	Coagulation factor X	Homo sapiens	SINGLE PROTEIN	CHEMBL1145939	1	Scientific Literature	J. Med. Chem.	2003	None
CHEMBL91797		0	534.46	2	5.65	40	N=C(N)c1cccc(Cn2c(C(=O)NCc3cc(C(F)(F)F)cc(C(F)(F)F)c3)cc3c(O)cccc32)c1	Ki	'='	99.0	nM	7.00			UO_0000065	13.11	0.25	1.35	6.73	False	CHEMBL663407	Inhibition of Coagulation factor Xa	B	BAO_0000357	single protein format	None	None	None	None	None	CHEMBL244	Coagulation factor X	Homo sapiens	SINGLE PROTEIN	CHEMBL1135480	1	Scientific Literature	J. Med. Chem.	2002	None
CHEMBL96941		0	441.49	0	4.12	67	Cc1cccc2c1cc(C(=O)NCc1cccc([N+](=O)[O-])c1)n2Cc1cccc(C(=N)N)c1	Ki	'='	10000.0	nM	5.00			UO_0000065	11.33	0.21	0.88	3.94	False	CHEMBL663407	Inhibition of Coagulation factor Xa	B	BAO_0000357	single protein format	None	None	None	None	None	CHEMBL244	Coagulation factor X	Homo sapiens	SINGLE PROTEIN	CHEMBL1135480	1	Scientific Literature	J. Med. Chem.	2002	None
CHEMBL422725		0	502.57	1	4.54	50	CCOC(=O)COc1ccc(NC(=O)c2cccc(C(=N)N)c2)c(NC(=O)c2ccc(C(C)C)cc2)c1	K ass	'='	160000000.0	l M-1									False	CHEMBL657270	Apparent association constant against human Coagulation factor X.	B	BAO_0000357	single protein format	None	None	None	None	None	CHEMBL244	Coagulation factor X	Homo sapiens	SINGLE PROTEIN	CHEMBL1132963	1	Scientific Literature	J. Med. Chem.	2000	None
CHEMBL82006		0	407.39	1	2.64	52	N=C(N)c1cccc(Oc2cc(C(=O)O)cc(Oc3cc(C(=N)N)ccc3O)n2)c1	Ki	'='	6.0	nM	8.22			UO_0000065	20.18	0.37	5.58	4.36	False	CHEMBL663405	Inhibition of human Coagulation factor X was determined	B	BAO_0000357	single protein format	None	None	None	None	None	CHEMBL244	Coagulation factor X	Homo sapiens	SINGLE PROTEIN	CHEMBL1145939	1	Scientific Literature	J. Med. Chem.	2003	None
CHEMBL79344		0	412.44	0	4.91	70	Cc1ccc(N(C)C)cc1Oc1nc(Oc2cccc(C(=N)N)c2)c(F)c(C)c1F	Ki	'>'	5000.0	nM				UO_0000065					False	CHEMBL663406	Inhibition of human Coagulation factor X was determined; Inactive	B	BAO_0000357	single protein format	None	None	None	None	None	CHEMBL244	Coagulation factor X	Homo sapiens	SINGLE PROTEIN	CHEMBL1145939	1	Scientific Literature	J. Med. Chem.	2003	None
CHEMBL344204		0	480.59	0	-0.57	3, CVS 1778	N=C(N)NCCC[C@@H](C=O)NC(=O)CN1CCCC[C@H](NS(=O)(=O)Cc2ccccc2)C1=O	IC50	'='	20.6	nM	7.69			UO_0000065	15.99	0.32	8.26	4.40	False	CHEMBL662330	Compound was evaluated for inhibition of amidolytic activity for chromogenic substrate Coagulation factor X	B	BAO_0000357	single protein format	None	None	None	None	None	CHEMBL244	Coagulation factor X	Homo sapiens	SINGLE PROTEIN	CHEMBL1129391	1	Scientific Literature	J. Med. Chem.	1996	None
CHEMBL312944		0	314.30	0	2.96	KI-107	CCNc1ccc(C(=O)c2ccccc2C(=O)O)cc1[N+](=O)[O-]	IC50						Not Active						False	CHEMBL661980	Inhibition of Coagulation factor X at 100 uM; No inhibition	B	BAO_0000357	single protein format	None	None	None	None	None	CHEMBL244	Coagulation factor X	Homo sapiens	SINGLE PROTEIN	CHEMBL1146729	1	Scientific Literature	Bioorg. Med. Chem. Lett.	2004	None
CHEMBL84379		0	454.48	0	4.56	11	Cc1c(F)c(Oc2cccc(CCC(=O)N(C)C)c2)nc(Oc2cccc(C(=N)N)c2)c1F	Ki	'='	1300.0	nM	5.89			UO_0000065	12.95	0.24	1.33	5.80	False	CHEMBL663405	Inhibition of human Coagulation factor X was determined	B	BAO_0000357	single protein format	None	None	None	None	None	CHEMBL244	Coagulation factor X	Homo sapiens	SINGLE PROTEIN	CHEMBL1145939	1	Scientific Literature	J. Med. Chem.	2003	None
CHEMBL439214		0	575.67	1	3.96	33a	COc1ccc(-n2nc(Cn3ccnn3)c3c2C(=O)N(c2ccc(-c4ccccc4CN4CC[C@@H](O)C4)cc2)CC3)cc1	Ki	'='	0.67	nM	9.17			UO_0000065	15.94	0.29	5.21	9.03	False	CHEMBL900663	Binding affinity to human F10a	B	BAO_0000357	single protein format	Homo sapiens	None	None	None	None	CHEMBL244	Coagulation factor X	Homo sapiens	SINGLE PROTEIN	CHEMBL1137566	1	Scientific Literature	J. Med. Chem.	2007	None
CHEMBL83003		0	423.34	1	5.56	30	Cc1c(F)c(Oc2cccc(C(=N)N)c2)nc(Oc2cccc(C(F)(F)F)c2)c1F	Ki	'='	1600.0	nM	5.80			UO_0000065	13.69	0.26	0.24	7.14	False	CHEMBL663405	Inhibition of human Coagulation factor X was determined	B	BAO_0000357	single protein format	None	None	None	None	None	CHEMBL244	Coagulation factor X	Homo sapiens	SINGLE PROTEIN	CHEMBL1145939	1	Scientific Literature	J. Med. Chem.	2003	None
CHEMBL96720		0	335.41	0	3.46	129	CCOC(=O)c1cc2c(C)cccc2n1Cc1cccc(C(=N)N)c1	Ki	'='	948.0	nM	6.02			UO_0000065	17.96	0.33	2.56	7.43	False	CHEMBL663407	Inhibition of Coagulation factor Xa	B	BAO_0000357	single protein format	None	None	None	None	None	CHEMBL244	Coagulation factor X	Homo sapiens	SINGLE PROTEIN	CHEMBL1135480	1	Scientific Literature	J. Med. Chem.	2002	None
CHEMBL96879		0	479.50	1	0.44	12	COC(=O)CNC(=O)CC1(C(=O)Nc2ccc(C(=N)N)cc2)CC(c2cccc(C(=N)N)c2)=NO1	Ki	'='	18.0	nM	7.75			UO_0000065	16.15	0.30	7.30	3.76	False	CHEMBL682008	Inhibition of Factor Xa	B	BAO_0000357	single protein format	Homo sapiens	None	None	None	None	CHEMBL244	Coagulation factor X	Homo sapiens	SINGLE PROTEIN	CHEMBL1129218	1	Scientific Literature	Bioorg. Med. Chem. Lett.	1997	None
CHEMBL2448441		0	784.63	None	None	17	Br.CC1(C)C2CC1[C@]1(C)OB(C(CCC/C(S)=N/N)NC(=O)[C@@H]3CCCN3C(=O)[C@H](Cc3ccccc3)NC(=O)OCc3ccccc3)O[C@@H]1C2	Ki	'='	0.0042	nM		Outside typical range		UO_0000065					False	CHEMBL657715	Binding affinity against Coagulation factor X	B	BAO_0000357	single protein format	None	None	None	None	None	CHEMBL244	Coagulation factor X	Homo sapiens	SINGLE PROTEIN	CHEMBL1128727	1	Scientific Literature	J. Med. Chem.	1995	None
CHEMBL79735		0	412.40	0	3.90	4e	CNC(=O)c1cccc(Oc2nc(Oc3cccc(C(=N)N)c3)c(F)c(C)c2F)c1	Ki	'='	1200.0	nM	5.92			UO_0000065	14.36	0.27	2.02	5.37	True	CHEMBL663411	Inhibitory constant against human coagulation factor Xa (fXa)	B	BAO_0000357	single protein format	None	None	None	None	None	CHEMBL244	Coagulation factor X	Homo sapiens	SINGLE PROTEIN	CHEMBL1135740	1	Scientific Literature	J. Med. Chem.	2002	None
CHEMBL369583		0	512.61	1	4.38	7i	CC(=N)N1CCC(Oc2ccc3nc(CCC(=O)O)n(Cc4ccc5ccc(C(=N)N)cc5c4)c3c2)CC1	Ki	'='	1.3	nM	8.89			UO_0000065	17.33	0.32	4.51	6.29	False	CHEMBL661804	In vitro inhibitory activity against human Coagulation factor X	B	BAO_0000357	single protein format	None	None	None	None	None	CHEMBL244	Coagulation factor X	Homo sapiens	SINGLE PROTEIN	CHEMBL1133358	1	Scientific Literature	Bioorg. Med. Chem. Lett.	2000	None
CHEMBL94869		0	524.36	1	4.21	62	N=C(N)c1cccc(Cn2c(C(=O)NCc3cccc(I)c3)cc3c(O)cccc32)c1	Ki	'='	42.0	nM	7.38			UO_0000065	14.07	0.32	3.17	7.08	False	CHEMBL663407	Inhibition of Coagulation factor Xa	B	BAO_0000357	single protein format	None	None	None	None	None	CHEMBL244	Coagulation factor X	Homo sapiens	SINGLE PROTEIN	CHEMBL1135480	1	Scientific Literature	J. Med. Chem.	2002	None
CHEMBL357211		0	597.74	1	3.57	42	N=C(N)c1cccc(C[C@H](NS(=O)(=O)c2ccc3ccccc3c2)C(=O)N2CCC[C@H](C(=O)NCc3ccccc3)C2)c1	Ki	'='	58884365535558.8	nM		Outside typical range		UO_0000065					False	CHEMBL857787	Binding affinity towards Coagulation factor Xa	B	BAO_0000357	single protein format	None	None	None	None	None	CHEMBL244	Coagulation factor X	Homo sapiens	SINGLE PROTEIN	CHEMBL1132189	1	Scientific Literature	J. Med. Chem.	1999	None
CHEMBL3217280		0	2095.22	None	None	9	O=S(=O)([O-])OC[C@@H]1O[C@H](OC[C@@H]2O[C@@H](O[C@@H]3[C@H](COS(=O)(=O)[O-])O[C@H](O[C@@H]4O[C@@H](COS(=O)(=O)[O-])[C@H](OS(=O)(=O)[O-])[C@H](OS(=O)(=O)[O-])[C@@H]4OS(=O)(=O)[O-])[C@@H](OS(=O)(=O)[O-])[C@H]3OS(=O)(=O)[O-])[C@@H](OS(=O)(=O)[O-])[C@@H](OS(=O)(=O)[O-])[C@@H]2OS(=O)(=O)[O-])[C@@H](OS(=O)(=O)[O-])[C@@H](OS(=O)(=O)[O-])[C@H]1OS(=O)(=O)[O-].[Na+].[Na+].[Na+].[Na+].[Na+].[Na+].[Na+].[Na+…	IC50	'>'	1000.0	ug.mL-1		Outside typical range		UO_0000274					False	CHEMBL661676	Anticoagulant activity when interacted with Coagulation factor X	B	BAO_0000357	single protein format	None	None	None	None	None	CHEMBL244	Coagulation factor X	Homo sapiens	SINGLE PROTEIN	CHEMBL1150528	1	Scientific Literature	Bioorg. Med. Chem. Lett.	1995	None
CHEMBL237420		0	555.64	1	2.64	13h	COc1ccc(-n2nc(C(N)=O)c3c2C(=O)N(c2ccc(-c4ccccc4CN(CCO)CCO)cc2)CC3)cc1	Ki	'='	0.36	nM	9.44			UO_0000065	17.00	0.31	6.80	7.04	False	CHEMBL900663	Binding affinity to human F10a	B	BAO_0000357	single protein format	Homo sapiens	None	None	None	None	CHEMBL244	Coagulation factor X	Homo sapiens	SINGLE PROTEIN	CHEMBL1137566	1	Scientific Literature	J. Med. Chem.	2007	None
CHEMBL93255		0	424.51	0	3.19	53	N=C(N)c1cccc(CNC(=O)c2cc3ccccc3n2Cc2cccc(C(=N)N)c2)c1	Ki	'='	19.0	nM	7.72			UO_0000065	18.19	0.33	4.53	5.77	False	CHEMBL663407	Inhibition of Coagulation factor Xa	B	BAO_0000357	single protein format	None	None	None	None	None	CHEMBL244	Coagulation factor X	Homo sapiens	SINGLE PROTEIN	CHEMBL1135480	1	Scientific Literature	J. Med. Chem.	2002	None
CHEMBL541151		0	588.03	0	4.75	81	C[N+](C)(C)c1ccc(CNC(=O)c2cc3cc(Cl)ccc3n2Cc2cccc(C(=N)N)c2)cc1.O=C([O-])C(F)(F)F	Ki	'='	140.0	nM	6.85			UO_0000065	14.43	0.28	2.10	8.17	False	CHEMBL663407	Inhibition of Coagulation factor Xa	B	BAO_0000357	single protein format	None	None	None	None	None	CHEMBL244	Coagulation factor X	Homo sapiens	SINGLE PROTEIN	CHEMBL1135480	1	Scientific Literature	J. Med. Chem.	2002	None
CHEMBL35978		0	418.30	0	2.73	14	C[C@@H](NC(=O)CNC(=O)Nc1ccc(C(=N)N)cc1)c1cccc(Br)c1	Ki						Not Determined						False	CHEMBL660263	In vitro inhibitory activity against zymogen coagulation factor (fXa);ND= not determined	B	BAO_0000357	single protein format	None	None	None	None	None	CHEMBL244	Coagulation factor X	Homo sapiens	SINGLE PROTEIN	CHEMBL1144973	1	Scientific Literature	Bioorg. Med. Chem. Lett.	2003	None
CHEMBL379068		0	599.76	2	0.44	63	N=C(N)c1cccc(C[C@H](NS(=O)(=O)c2cccc(NC(=O)CCN)c2)C(=O)N2CCC(CCCN=C(N)N)CC2)c1	IC200	'>'	10.0	uM				UO_0000064					False	CHEMBL868548	Anticoagulant activity in blood by TT assay	F	BAO_0000221	tissue-based format	Homo sapiens	CHEMBL3638178	Blood	None	None	CHEMBL244	Coagulation factor X	Homo sapiens	SINGLE PROTEIN	CHEMBL1138903	1	Scientific Literature	J. Med. Chem.	2006	None
CHEMBL379194		0	543.69	2	0.73	59	N=C(N)c1cccc(C[C@H](NS(=O)(=O)c2cccc(NC(=O)CCN)c2)C(=O)N2CCC(CCN)CC2)c1	IC200	'>'	10.0	uM				UO_0000064					False	CHEMBL868548	Anticoagulant activity in blood by TT assay	F	BAO_0000221	tissue-based format	Homo sapiens	CHEMBL3638178	Blood	None	None	CHEMBL244	Coagulation factor X	Homo sapiens	SINGLE PROTEIN	CHEMBL1138903	1	Scientific Literature	J. Med. Chem.	2006	None
CHEMBL378643		0	592.73	2	2.16	54	N=C(N)NCCC1CCN(C(=O)[C@H](Cc2cccc(C(=N)N)c2)NS(=O)(=O)c2ccc(Oc3ccccc3)nc2)CC1	Ki	'='	2200.0	nM	5.66			UO_0000065	9.54	0.18	3.50	2.82	False	CHEMBL868545	Inhibition of f10a	B	BAO_0000357	single protein format	Homo sapiens	None	None	None	None	CHEMBL244	Coagulation factor X	Homo sapiens	SINGLE PROTEIN	CHEMBL1138903	1	Scientific Literature	J. Med. Chem.	2006	None
CHEMBL209794		0	591.74	2	2.76	53	N=C(N)NCCC1CCN(C(=O)[C@H](Cc2cccc(C(=N)N)c2)NS(=O)(=O)c2ccc(Oc3ccccc3)cc2)CC1	Ki	'='	1000.0	nM	6.00			UO_0000065	10.14	0.20	3.24	3.20	False	CHEMBL868545	Inhibition of f10a	B	BAO_0000357	single protein format	Homo sapiens	None	None	None	None	CHEMBL244	Coagulation factor X	Homo sapiens	SINGLE PROTEIN	CHEMBL1138903	1	Scientific Literature	J. Med. Chem.	2006	None
CHEMBL94436		0	480.01	1	5.01	6	COc1ccc(C(=O)NCC2CCN(c3ccncc3)CC2)cc1OCCc1ccc(Cl)cc1	Ki	'='	41.0	nM	7.39			UO_0000065	15.39	0.30	2.38	11.60	True	CHEMBL662838	Inhibitory activity against human Coagulation factor X	B	BAO_0000357	single protein format	None	None	None	None	None	CHEMBL244	Coagulation factor X	Homo sapiens	SINGLE PROTEIN	CHEMBL1148260	1	Scientific Literature	Bioorg. Med. Chem. Lett.	2004	None
CHEMBL396210		0	506.80	2	5.85	66	O=C(Nc1ccc(Cl)cc1)c1cc(Cl)ccc1NC(=O)c1scc(Cn2ccnn2)c1Cl	Ki	'='	1.4	nM	8.85			UO_0000065	17.47	0.38	3.00	9.96	False	CHEMBL891858	Binding affinity to human factor 10a after 10 mins	B	BAO_0000357	single protein format	Homo sapiens	None	None	None	None	CHEMBL244	Coagulation factor X	Homo sapiens	SINGLE PROTEIN	CHEMBL1146367	1	Scientific Literature	Bioorg. Med. Chem.	2007	None
CHEMBL19728		0	470.56	0	1.40	NC19	Cc1nc(N)nc(C)c1CNC(=O)Cn1c(C)ccc(NS(=O)(=O)Cc2ccccc2)c1=O	Ki						Not Active						False	CHEMBL681856	In vitro inhibitory constant against factor Xa (FXa).	B	BAO_0000357	single protein format	None	None	None	None	None	CHEMBL244	Coagulation factor X	Homo sapiens	SINGLE PROTEIN	CHEMBL1136066	1	Scientific Literature	Bioorg. Med. Chem. Lett.	2002	None
CHEMBL351435		0	461.95	0	3.73	16	O=C1CN(S(=O)(=O)c2cc3ccc(Cl)cc3s2)CCN1Cc1cc2cnccc2o1	Ki	'='	1219.0	nM	5.91			UO_0000065	12.80	0.27	2.18	7.06	False	CHEMBL657275	In vitro binding affinity for human Coagulation factor X	B	BAO_0000357	single protein format	None	None	None	None	None	CHEMBL244	Coagulation factor X	Homo sapiens	SINGLE PROTEIN	CHEMBL1144944	1	Scientific Literature	J. Med. Chem.	2003	None
CHEMBL83903		0	442.42	0	3.94	34	Cc1c(F)c(Oc2cccc(C(=N)N)c2)nc(Oc2ccc(O)c(C(=O)N(C)C)c2)c1F	Ki	'='	2000.0	nM	5.70			UO_0000065	12.88	0.24	1.76	4.68	False	CHEMBL663405	Inhibition of human Coagulation factor X was determined	B	BAO_0000357	single protein format	None	None	None	None	None	CHEMBL244	Coagulation factor X	Homo sapiens	SINGLE PROTEIN	CHEMBL1145939	1	Scientific Literature	J. Med. Chem.	2003	None
CHEMBL96235		0	428.49	0	3.62	101	COc1cccc2c1cc(C(=O)NCc1ccc(O)cc1)n2Cc1cccc(C(=N)N)c1	Ki	'='	183.0	nM	6.74			UO_0000065	15.72	0.29	3.12	5.94	False	CHEMBL663407	Inhibition of Coagulation factor Xa	B	BAO_0000357	single protein format	None	None	None	None	None	CHEMBL244	Coagulation factor X	Homo sapiens	SINGLE PROTEIN	CHEMBL1135480	1	Scientific Literature	J. Med. Chem.	2002	None
CHEMBL298374		0	465.94	0	1.82	12	O=C(CN1CCN(S(=O)(=O)c2cc3ccc(Cl)cc3s2)CC1=O)Nc1ccncn1	Ki	'='	97.0	nM	7.01			UO_0000065	15.05	0.32	5.19	6.23	False	CHEMBL662878	Compound was evaluated for the inhibitory activity against Coagulation factor X	B	BAO_0000357	single protein format	None	None	None	None	None	CHEMBL244	Coagulation factor X	Homo sapiens	SINGLE PROTEIN	CHEMBL1133063	1	Scientific Literature	Bioorg. Med. Chem. Lett.	2000	None
CHEMBL3706845		0	630.73	1	0.95	39	N=C(N)c1cccc(C[C@H](NS(=O)(=O)c2ccc3c(c2)C(=O)c2ccccc2C3=O)C(=O)N2CCC(C(=O)NCCN)CC2)c1	Ki	'='	4000.0	nM	5.40			UO_0000065	8.56	0.16	4.45	2.63	False	CHEMBL868545	Inhibition of f10a	B	BAO_0000357	single protein format	Homo sapiens	None	None	None	None	CHEMBL244	Coagulation factor X	Homo sapiens	SINGLE PROTEIN	CHEMBL1138903	1	Scientific Literature	J. Med. Chem.	2006	None
CHEMBL327986		0	447.54	0	4.76	113	Cc1cccc2c1cc(C(=O)NCc1nccc3ccccc13)n2Cc1cccc(C(=N)N)c1	Ki	'='	15.0	nM	7.82			UO_0000065	17.48	0.31	3.06	8.08	False	CHEMBL663407	Inhibition of Coagulation factor Xa	B	BAO_0000357	single protein format	None	None	None	None	None	CHEMBL244	Coagulation factor X	Homo sapiens	SINGLE PROTEIN	CHEMBL1135480	1	Scientific Literature	J. Med. Chem.	2002	None
CHEMBL210244		0	654.88	1	2.56	2S	CC(C)c1cc(C(C)C)c(S(=O)(=O)N[C@@H](Cc2cccc(C(=N)N)c2)C(=O)N2CCN(C(=O)CCN=C(N)N)CC2)c(C(C)C)c1	Ki	'='	2900.0	nM	5.54			UO_0000065	8.46	0.16	2.98	2.75	False	CHEMBL868545	Inhibition of f10a	B	BAO_0000357	single protein format	Homo sapiens	None	None	None	None	CHEMBL244	Coagulation factor X	Homo sapiens	SINGLE PROTEIN	CHEMBL1138903	1	Scientific Literature	J. Med. Chem.	2006	None
CHEMBL285285		0	677.65	None	None	6	CC1(C)C2CC1[C@]1(C)OB(C(Cc3ccccc3)NC(=O)[C@@H]3CCCN3C(=O)[C@H](Cc3ccccc3)NC(=O)OCc3ccccc3)O[C@@H]1C2	Ki	'='	1.2	nM	8.92			UO_0000065	13.16	None	None	None	False	CHEMBL657715	Binding affinity against Coagulation factor X	B	BAO_0000357	single protein format	None	None	None	None	None	CHEMBL244	Coagulation factor X	Homo sapiens	SINGLE PROTEIN	CHEMBL1128727	1	Scientific Literature	J. Med. Chem.	1995	None
CHEMBL438959		0	708.97	1	3.90	34	CC(C)c1cc(C(C)C)c(S(=O)(=O)N[C@@H](Cc2cccc(C(=N)N)c2)C(=O)N2CCCN(C(=O)C3CCN(C(=N)N)CC3)CC2)c(C(C)C)c1	Ki	'='	4100.0	nM	5.39			UO_0000065	7.60	0.15	1.49	2.84	False	CHEMBL868545	Inhibition of f10a	B	BAO_0000357	single protein format	Homo sapiens	None	None	None	None	CHEMBL244	Coagulation factor X	Homo sapiens	SINGLE PROTEIN	CHEMBL1138903	1	Scientific Literature	J. Med. Chem.	2006	None
CHEMBL62509		0	382.44	0	4.32	15m	C[C@H]1CC[C@@H](Oc2cccc(-c3nc4cc(C(=N)N)c(F)cc4[nH]3)c2O)CC1	Ki	'='	38000.0	nM	4.42			UO_0000065	11.56	0.22	0.10	4.09	False	CHEMBL660266	Inhibition of Coagulation factor X	B	BAO_0000357	single protein format	None	None	None	None	None	CHEMBL244	Coagulation factor X	Homo sapiens	SINGLE PROTEIN	CHEMBL1135195	1	Scientific Literature	Bioorg. Med. Chem. Lett.	2002	None
CHEMBL1627118		0	248.67	0	3.07	3-Na	O=S([O-])c1ccc2cc(Cl)ccc2c1.[Na+]	IC50	'>'	5000.0	nM				UO_0000065					False	CHEMBL1043317	Inhibition of human factor 10a by para-nitroanilide release assay	B	BAO_0000357	single protein format	Homo sapiens	None	None	None	None	CHEMBL244	Coagulation factor X	Homo sapiens	SINGLE PROTEIN	CHEMBL1152687	1	Scientific Literature	Bioorg. Med. Chem.	2009	None
CHEMBL278141		0	487.55	1	6.07	20	Cc1cc(C(=O)Nc2ccc(C(=N)N3CCCCCC3)cc2F)n(-c2cc3ccccc3cc2F)n1	IC50	'='	50.0	nM	7.30			UO_0000065	14.97	0.28	1.23	9.86	False	CHEMBL659607	In vitro inhibitory activity against human coagulation factor X	B	BAO_0000357	single protein format	None	None	None	None	None	CHEMBL244	Coagulation factor X	Homo sapiens	SINGLE PROTEIN	CHEMBL1147598	1	Scientific Literature	Bioorg. Med. Chem. Lett.	2004	None
CHEMBL38927		0	466.56	0	-1.11	1b	N=C(N)N1CCC[C@H](NC(=O)CN2CCC[C@H](NS(=O)(=O)Cc3ccccc3)C2=O)C1O	IC50	'>'	2500.0	nM				UO_0000065					True	CHEMBL885055	The compound was tested in vitro for inhibitory activity against Coagulation factor X	B	BAO_0000357	single protein format	None	None	None	None	None	CHEMBL244	Coagulation factor X	Homo sapiens	SINGLE PROTEIN	CHEMBL1153655	1	Scientific Literature	Bioorg. Med. Chem. Lett.	1997	None
CHEMBL382572		0	688.65	2	7.53	16	Cc1cccc(-c2ccc(Oc3nc(Oc4cccc(C(=N)N)c4)c(F)c(N(C(C)C)C(C)C)c3F)c(C(=O)O)c2)c1.O=C(O)C(F)(F)F	Inhibition	'='	38.0	%				UO_0000187					False	CHEMBL854114	Inhibition of FXa at 66 uM	B	BAO_0000357	single protein format	Homo sapiens	None	None	None	None	CHEMBL244	Coagulation factor X	Homo sapiens	SINGLE PROTEIN	CHEMBL1138131	1	Scientific Literature	Bioorg. Med. Chem. Lett.	2006	None
CHEMBL204654		0	680.65	2	7.28	12	CC(C)N(c1c(F)c(Oc2cccc(C(=N)N)c2)nc(Oc2ccc(-c3ccsc3)cc2C(=O)O)c1F)C(C)C.O=C(O)C(F)(F)F	Inhibition	'='	47.0	%				UO_0000187					False	CHEMBL854114	Inhibition of FXa at 66 uM	B	BAO_0000357	single protein format	Homo sapiens	None	None	None	None	CHEMBL244	Coagulation factor X	Homo sapiens	SINGLE PROTEIN	CHEMBL1138131	1	Scientific Literature	Bioorg. Med. Chem. Lett.	2006	None
CHEMBL367953		0	484.34	0	4.66	55	N=C1OCCN1Cc1ccc(C(=O)Nc2ccc(Cl)cc2C(=O)Nc2ccc(Cl)cn2)cc1	Ki	'='	1.5	nM	8.82			UO_0000065	18.22	0.37	4.16	8.22	True	CHEMBL872477	In vitro inhibitory activity against Coagulation factor X	B	BAO_0000357	single protein format	Homo sapiens	None	None	None	None	CHEMBL244	Coagulation factor X	Homo sapiens	SINGLE PROTEIN	CHEMBL1147578	1	Scientific Literature	Bioorg. Med. Chem. Lett.	2004	None
CHEMBL417457		0	554.79	None	None	NC13	Cc1cnc(NCCc2ccccc2)c(=O)n1CC(=O)NCc1ccc(C(=N)NO[Si](C)(C)C(C)(C)C)s1	Ki						Not Active						False	CHEMBL681856	In vitro inhibitory constant against factor Xa (FXa).	B	BAO_0000357	single protein format	None	None	None	None	None	CHEMBL244	Coagulation factor X	Homo sapiens	SINGLE PROTEIN	CHEMBL1136066	1	Scientific Literature	Bioorg. Med. Chem. Lett.	2002	None
CHEMBL330493		0	491.40	0	3.51	Fig1	N=C(N)c1cccc(CN2CC[C@H](NS(=O)(=O)c3ccc4cc(Cl)c(Cl)cc4c3)C2=O)c1	Ki	'~'	75.0	nM				UO_0000065					False	CHEMBL662870	Binding affinity against serine protease Coagulation factor X	B	BAO_0000357	single protein format	None	None	None	None	None	CHEMBL244	Coagulation factor X	Homo sapiens	SINGLE PROTEIN	CHEMBL1131988	1	Scientific Literature	Bioorg. Med. Chem. Lett.	1999	None
CHEMBL442079		0	540.05	1	2.98	44	O=C(N[C@H]1CN(C(=O)N2CCCC2)C[C@H]1NC(=O)c1ccc(Cl)s1)c1ccc(-n2ccccc2=O)cc1	Ki	'='	1.7	nM	8.77			UO_0000065	16.24	0.32	5.79	8.45	False	CHEMBL897883	Inhibition of human factor 10a	B	BAO_0000357	single protein format	Homo sapiens	None	None	None	None	CHEMBL244	Coagulation factor X	Homo sapiens	SINGLE PROTEIN	CHEMBL1149671	1	Scientific Literature	Bioorg. Med. Chem. Lett.	2007	None
CHEMBL342988		0	427.94	1	5.82	19	Cc1ccc(NC(=O)c2sc3ccccc3c2Cl)c(C(=O)Nc2nccs2)c1	Ki	'>'	5000.0	nM				UO_0000065					False	CHEMBL857526	Inhibition constant against human factor Xa	B	BAO_0000357	single protein format	None	None	None	None	None	CHEMBL244	Coagulation factor X	Homo sapiens	SINGLE PROTEIN	CHEMBL1136562	1	Scientific Literature	Bioorg. Med. Chem. Lett.	2003	None
CHEMBL264389		0	605.74	1	1.34	3c	CC(=O)NN(Cc1ccccc1)C(=O)[C@@H]1CCCC[C@H]1C(=O)N[C@@H](CCCN=C(N)N)C(=O)C(=O)NCCc1ccccc1	IC50						Not Active						False	CHEMBL662332	Compound was evaluated for its 50% inhibitory concentration against Coagulation factor X; Inactive at IC50 >= 50 uM	B	BAO_0000357	single protein format	None	None	None	None	None	CHEMBL244	Coagulation factor X	Homo sapiens	SINGLE PROTEIN	CHEMBL1129829	1	Scientific Literature	Bioorg. Med. Chem. Lett.	1997	None
CHEMBL172391		0	451.36	1	6.25	39	CC(C)(C)c1ccc(C(=O)Nc2ccccc2C(=O)Nc2ccc(Br)cc2)cc1	K ass	'='	220000.0	l M-1									False	CHEMBL657272	Binding affinity for coagulation factor X as apparent association constant (Kass) derived from protease inhibition kinetics.	B	BAO_0000357	single protein format	None	None	None	None	None	CHEMBL244	Coagulation factor X	Homo sapiens	SINGLE PROTEIN	CHEMBL1133124	1	Scientific Literature	J. Med. Chem.	2000	None
CHEMBL423999		0	417.51	1	5.08	47	COc1ccc(NC(=O)c2cc(N)ccc2NC(=O)c2ccc(C(C)(C)C)cc2)cc1	K ass	'='	2500000.0	l M-1									False	CHEMBL657272	Binding affinity for coagulation factor X as apparent association constant (Kass) derived from protease inhibition kinetics.	B	BAO_0000357	single protein format	None	None	None	None	None	CHEMBL244	Coagulation factor X	Homo sapiens	SINGLE PROTEIN	CHEMBL1133124	1	Scientific Literature	J. Med. Chem.	2000	None
CHEMBL250462		0	460.05	0	3.95	27	O=C(N1CCCC1)N1CC[C@H](CNS(=O)(=O)c2ccc(-c3ccc(Cl)s3)s2)C1	IC50	'='	130.0	nM	6.89			UO_0000065	14.97	0.34	2.94	9.88	False	CHEMBL924015	Inhibition of F10a	B	BAO_0000357	single protein format	None	None	None	None	None	CHEMBL244	Coagulation factor X	Homo sapiens	SINGLE PROTEIN	CHEMBL1140480	1	Scientific Literature	Bioorg. Med. Chem. Lett.	2007	None
CHEMBL403790		0	515.10	1	2.23	22	O=C(C(=O)N1CCC[C@H]1CN1CCCC1)N1CC[C@@H](CNS(=O)(=O)/C=C/c2ccc(Cl)s2)C1	IC50	'='	436.0	nM	6.36			UO_0000065	12.35	0.26	4.13	7.06	False	CHEMBL924015	Inhibition of F10a	B	BAO_0000357	single protein format	None	None	None	None	None	CHEMBL244	Coagulation factor X	Homo sapiens	SINGLE PROTEIN	CHEMBL1140480	1	Scientific Literature	Bioorg. Med. Chem. Lett.	2007	None
CHEMBL248849		0	577.20	2	5.18	17	O=C(C1CCN(c2ccncc2)CC1)N1CC[C@@H](CNS(=O)(=O)/C=C/c2ccc(-c3ccc(Cl)s3)s2)C1	IC50	'='	18.0	nM	7.75			UO_0000065	13.42	0.29	2.56	9.38	False	CHEMBL924015	Inhibition of F10a	B	BAO_0000357	single protein format	None	None	None	None	None	CHEMBL244	Coagulation factor X	Homo sapiens	SINGLE PROTEIN	CHEMBL1140480	1	Scientific Literature	Bioorg. Med. Chem. Lett.	2007	None
CHEMBL248662		0	495.07	0	3.45	16	O=C(C1CCN(c2ccncc2)CC1)N1CC[C@H](CNS(=O)(=O)/C=C/c2ccc(Cl)s2)C1	IC50	'='	150.0	nM	6.82			UO_0000065	13.78	0.29	3.37	8.26	False	CHEMBL924015	Inhibition of F10a	B	BAO_0000357	single protein format	None	None	None	None	None	CHEMBL244	Coagulation factor X	Homo sapiens	SINGLE PROTEIN	CHEMBL1140480	1	Scientific Literature	Bioorg. Med. Chem. Lett.	2007	None
CHEMBL249630		0	489.04	0	3.39	(+/-) 10	O=C(C1CCN(c2ccncc2)CC1)N1CCC(CNS(=O)(=O)/C=C/c2cccc(Cl)c2)C1	IC50	'='	4300.0	nM	5.37			UO_0000065	10.97	0.22	1.98	6.50	False	CHEMBL924015	Inhibition of F10a	B	BAO_0000357	single protein format	None	None	None	None	None	CHEMBL244	Coagulation factor X	Homo sapiens	SINGLE PROTEIN	CHEMBL1140480	1	Scientific Literature	Bioorg. Med. Chem. Lett.	2007	None
CHEMBL163174		0	571.69	1	0.76	34	N=C(N)NCCCC(NC(=O)CN1CCN(S(=O)(=O)c2ccc3ccccc3c2)CC1=O)C(=O)c1nccs1	k_on	'='	6300000.0	M-1.s-1									False	CHEMBL660271	In vitro binding affinity towards factor Xa	B	BAO_0000357	single protein format	None	None	None	None	None	CHEMBL244	Coagulation factor X	Homo sapiens	SINGLE PROTEIN	CHEMBL1136598	1	Scientific Literature	Bioorg. Med. Chem. Lett.	2003	None
CHEMBL249218		0	420.00	0	4.71	19	CC(C)[C@H](COCC1CCN(C(C)C)CC1)NC(=O)c1ccc2c(Cl)c[nH]c2c1	Kapp	'='	14.0	10^6L/mol									False	CHEMBL925319	Binding affinity to F10a	B	BAO_0000357	single protein format	None	None	None	None	None	CHEMBL244	Coagulation factor X	Homo sapiens	SINGLE PROTEIN	CHEMBL1140505	1	Scientific Literature	Bioorg. Med. Chem. Lett.	2007	None
CHEMBL249017		0	472.00	1	5.57	18	CC(C)N1CCC(COCC(NC(=O)c2ccc3c(Cl)c[nH]c3c2)c2ccccc2F)CC1	Kapp	'='	650.0	10^6L/mol									False	CHEMBL925319	Binding affinity to F10a	B	BAO_0000357	single protein format	None	None	None	None	None	CHEMBL244	Coagulation factor X	Homo sapiens	SINGLE PROTEIN	CHEMBL1140505	1	Scientific Literature	Bioorg. Med. Chem. Lett.	2007	None
CHEMBL342490		0	487.55	0	3.21	23b	Cc1cc(C(=O)Nc2ccc(-c3ccccc3S(N)(=O)=O)cc2)n(-c2ccc3[nH]nc(N)c3c2)n1	Ki	'='	29.0	nM	7.54			UO_0000065	15.46	0.29	4.33	4.66	False	CHEMBL661220	Inhibitory activity against Coagulation factor X (FXa)	B	BAO_0000357	single protein format	None	None	None	None	None	CHEMBL244	Coagulation factor X	Homo sapiens	SINGLE PROTEIN	CHEMBL1145122	1	Scientific Literature	J. Med. Chem.	2003	None
CHEMBL180869		0	461.56	0	4.28	15	CCOC(=O)[C@@H]1CCCCC1NC(=O)C(Cc1ccccc1)c1coc2ccc(C(=N)N)cc12	Ki	'='	270.0	nM	6.57			UO_0000065	14.23	0.26	2.29	5.55	False	CHEMBL828792	Inhibitory constant against human purified Coagulation factor Xa (fXa)	B	BAO_0000357	single protein format	Homo sapiens	None	None	None	None	CHEMBL244	Coagulation factor X	Homo sapiens	SINGLE PROTEIN	CHEMBL1145227	1	Scientific Literature	Bioorg. Med. Chem. Lett.	2005	None
CHEMBL3409890		0	477.95	1	5.37	9b	COc1ccc(NC(=O)c2ccc(Cl)cc2)c(C(=O)Nc2ccc(N3CCCCC3=O)cc2)c1	IC50	'='	23.0	nM	7.64			UO_0000065	15.98	0.31	2.27	8.71	False	CHEMBL3413863	Inhibition of human factor 10a using acromogenic substrate S-2222 preincubated for 30 mins before substrate addition measured after 20 mins by spectrophotometry	B	BAO_0000357	single protein format	Homo sapiens	None	None	None	None	CHEMBL244	Coagulation factor X	Homo sapiens	SINGLE PROTEIN	CHEMBL3407352	1	Scientific Literature	Eur. J. Med. Chem.	2015	None
CHEMBL75658		0	474.61	0	3.95	8f	COc1ccc(C(=O)NC(C(=O)NCC2CCN(C(C)C)CC2)c2ccnc3ccccc23)cc1	K ass	'='	1300000.0	l M-1									False	CHEMBL657271	Binding ability to coagulation factor Xa, expressed as apparent association constant	B	BAO_0000357	single protein format	None	None	None	None	None	CHEMBL244	Coagulation factor X	Homo sapiens	SINGLE PROTEIN	CHEMBL1136093	1	Scientific Literature	Bioorg. Med. Chem. Lett.	2003	None
CHEMBL72466		0	465.98	0	0.93	7	CCC(=O)N1C[C@H](OCc2ccccc2)C[C@H]1C(=O)N[C@@H](CCCN=C(N)N)C(=O)CCl	IC50 ratio	'='	115.0										False	CHEMBL846315	IC50 ratio(Factor Xa/thrombin) of the compound.	B	BAO_0000357	single protein format	None	None	None	None	None	CHEMBL244	Coagulation factor X	Homo sapiens	SINGLE PROTEIN	CHEMBL1150022	1	Scientific Literature	Bioorg. Med. Chem. Lett.	1996	None
CHEMBL51796		0	423.52	0	2.62	1b	CC(=N)N1CCC(Oc2ccc(C(=O)NCCOc3cccc(C(=N)N)c3)cc2)CC1	Ki	'='	170.0	nM	6.77			UO_0000065	15.98	0.30	4.15	5.44	False	CHEMBL662835	Inhibitory activity against Coagulation factor X (fXa)	B	BAO_0000357	single protein format	None	None	None	None	None	CHEMBL244	Coagulation factor X	Homo sapiens	SINGLE PROTEIN	CHEMBL1145031	1	Scientific Literature	J. Med. Chem.	2003	None
CHEMBL79303		0	436.42	0	3.06	20	CN(C)C(=O)c1cccc(Oc2cc(C(=O)O)cc(Oc3cc(C(=N)N)ccc3O)n2)c1	Ki	'='	3.9	nM	8.41			UO_0000065	19.27	0.36	5.35	5.29	False	CHEMBL661794	Inhibitory potency was measured against human coagulation factor X	B	BAO_0000357	single protein format	None	None	None	None	None	CHEMBL244	Coagulation factor X	Homo sapiens	SINGLE PROTEIN	CHEMBL1131090	1	Scientific Literature	J. Med. Chem.	1998	None
CHEMBL3409881		0	488.50	0	2.89	12a	COc1ccc(NC(=O)C(=O)Nc2ccccc2)c(C(=O)Nc2ccc(N3CCOCC3=O)cc2)c1	IC50	'='	1120.0	nM	5.95			UO_0000065	12.18	0.23	3.06	4.72	False	CHEMBL3413863	Inhibition of human factor 10a using acromogenic substrate S-2222 preincubated for 30 mins before substrate addition measured after 20 mins by spectrophotometry	B	BAO_0000357	single protein format	Homo sapiens	None	None	None	None	CHEMBL244	Coagulation factor X	Homo sapiens	SINGLE PROTEIN	CHEMBL3407352	1	Scientific Literature	Eur. J. Med. Chem.	2015	None
CHEMBL3409886		0	518.53	1	2.90	12f	COc1ccc(NC(=O)C(=O)Nc2ccccc2OC)c(C(=O)Nc2ccc(N3CCOCC3=O)cc2)c1	IC50	'='	828.0	nM	6.08			UO_0000065	11.73	0.22	3.18	4.50	False	CHEMBL3413863	Inhibition of human factor 10a using acromogenic substrate S-2222 preincubated for 30 mins before substrate addition measured after 20 mins by spectrophotometry	B	BAO_0000357	single protein format	Homo sapiens	None	None	None	None	CHEMBL244	Coagulation factor X	Homo sapiens	SINGLE PROTEIN	CHEMBL3407352	1	Scientific Literature	Eur. J. Med. Chem.	2015	None
CHEMBL103340		0	503.58	1	2.79	9	CNNC(=N)c1cccc(/C(C)=C2/CC(=O)N(c3ccc(-c4ccccc4S(N)(=O)=O)cc3)C2=O)c1	IC50	'='	48.0	nM	7.32			UO_0000065	14.53	0.28	4.53	5.03	False	CHEMBL885073	Inhibitory concentration to coagulation factor X	B	BAO_0000357	single protein format	None	None	None	None	None	CHEMBL244	Coagulation factor X	Homo sapiens	SINGLE PROTEIN	CHEMBL1136273	1	Scientific Literature	Bioorg. Med. Chem. Lett.	2003	None
CHEMBL47654		0	508.03	1	1.72	19	Nc1cc(CCNC(=O)CN2CCN(S(=O)(=O)c3cc4ccc(Cl)cc4s3)CC2=O)ccn1	Ki	'='	140.0	nM	6.85			UO_0000065	13.49	0.28	5.13	5.45	False	CHEMBL662878	Compound was evaluated for the inhibitory activity against Coagulation factor X	B	BAO_0000357	single protein format	None	None	None	None	None	CHEMBL244	Coagulation factor X	Homo sapiens	SINGLE PROTEIN	CHEMBL1133063	1	Scientific Literature	Bioorg. Med. Chem. Lett.	2000	None
CHEMBL82149		0	412.40	0	4.50	4hh	CC(=O)Nc1cccc(Oc2nc(Oc3cccc(C(=N)N)c3)c(F)c(C)c2F)c1	Ki	'='	5800.0	nM	5.24			UO_0000065	12.70	0.24	0.74	4.75	True	CHEMBL663411	Inhibitory constant against human coagulation factor Xa (fXa)	B	BAO_0000357	single protein format	None	None	None	None	None	CHEMBL244	Coagulation factor X	Homo sapiens	SINGLE PROTEIN	CHEMBL1135740	1	Scientific Literature	J. Med. Chem.	2002	None
CHEMBL221851		0	495.05	0	2.35	46	CC(C)N(CCCN)C(=O)[C@H](C)N1CC[C@H](NS(=O)(=O)c2ccc3cc(Cl)ccc3c2)C1=O	Ki	'='	2.0	nM	8.70			UO_0000065	17.57	0.36	6.35	7.71	False	CHEMBL907291	Inhibition of human factor 10a	B	BAO_0000357	single protein format	Homo sapiens	None	None	None	None	CHEMBL244	Coagulation factor X	Homo sapiens	SINGLE PROTEIN	CHEMBL1139748	1	Scientific Literature	Bioorg. Med. Chem. Lett.	2006	None
CHEMBL221738		0	466.00	0	3.02	16	CCN(C(=O)[C@H](C)N1CC[C@H](NS(=O)(=O)c2ccc3cc(Cl)ccc3c2)C1=O)C(C)C	Ki	'='	11.0	nM	7.96			UO_0000065	17.08	0.35	4.94	9.17	False	CHEMBL907291	Inhibition of human factor 10a	B	BAO_0000357	single protein format	Homo sapiens	None	None	None	None	CHEMBL244	Coagulation factor X	Homo sapiens	SINGLE PROTEIN	CHEMBL1139748	1	Scientific Literature	Bioorg. Med. Chem. Lett.	2006	None
CHEMBL434760		0	451.98	0	2.63	13	CCN(CC)C(=O)[C@H](C)N1CC[C@H](NS(=O)(=O)c2ccc3cc(Cl)ccc3c2)C1=O	Ki	'='	24.0	nM	7.62			UO_0000065	16.86	0.35	4.99	8.78	False	CHEMBL907291	Inhibition of human factor 10a	B	BAO_0000357	single protein format	Homo sapiens	None	None	None	None	CHEMBL244	Coagulation factor X	Homo sapiens	SINGLE PROTEIN	CHEMBL1139748	1	Scientific Literature	Bioorg. Med. Chem. Lett.	2006	None
CHEMBL236228		0	522.99	1	4.80	6	O=C(N[C@H]1c2ccccc2C[C@H]1NC(=O)c1ccc(-n2ccccc2=O)cc1)c1ccc2c(Cl)c[nH]c2c1	Ki	'='	0.21	nM	9.68			UO_0000065	18.50	0.35	4.88	10.08	False	CHEMBL897883	Inhibition of human factor 10a	B	BAO_0000357	single protein format	Homo sapiens	None	None	None	None	CHEMBL244	Coagulation factor X	Homo sapiens	SINGLE PROTEIN	CHEMBL1149671	1	Scientific Literature	Bioorg. Med. Chem. Lett.	2007	None
CHEMBL391635		0	513.02	1	2.95	34	CC(C)C(=O)N1C[C@H](NC(=O)c2ccc(-n3ccccc3=O)cc2)[C@H](NC(=O)c2ccc(Cl)s2)C1	Ki	'='	1.3	nM	8.89			UO_0000065	17.32	0.35	5.94	8.84	False	CHEMBL897883	Inhibition of human factor 10a	B	BAO_0000357	single protein format	Homo sapiens	None	None	None	None	CHEMBL244	Coagulation factor X	Homo sapiens	SINGLE PROTEIN	CHEMBL1149671	1	Scientific Literature	Bioorg. Med. Chem. Lett.	2007	None
CHEMBL158689		0	533.03	1	3.11	21	COC(=O)Cn1c(CN2CCN(S(=O)(=O)c3cc4ccc(Cl)cc4s3)CC2=O)cc2cnccc21	Ki	'='	18.0	nM	7.75			UO_0000065	14.53	0.30	4.63	7.61	False	CHEMBL657275	In vitro binding affinity for human Coagulation factor X	B	BAO_0000357	single protein format	None	None	None	None	None	CHEMBL244	Coagulation factor X	Homo sapiens	SINGLE PROTEIN	CHEMBL1144944	1	Scientific Literature	J. Med. Chem.	2003	None
CHEMBL75333		0	521.42	1	4.73	27	N=C(N)c1cccc(OC(C(=O)Nc2ccc(C(=O)N3CCCC3)cc2Br)c2ccccc2)c1	IC50	'='	0.99	nM	9.00			UO_0000065	17.27	0.36	4.27	8.30	False	CHEMBL663503	In vitro inhibitory activity against coagulation factor X	B	BAO_0000357	single protein format	None	None	None	None	None	CHEMBL244	Coagulation factor X	Homo sapiens	SINGLE PROTEIN	CHEMBL1133928	1	Scientific Literature	Bioorg. Med. Chem. Lett.	2001	None
CHEMBL67780		0	458.52	0	4.47	2	CC(C)(C)c1ccc(C(=O)Nc2cc(C(=O)O)ccc2NC(=O)c2cccc(C(=N)N)c2)cc1	K ass	'='	470000000.0	l M-1									True	CHEMBL657274	Binding affinity for human Coagulation factor X	B	BAO_0000357	single protein format	Homo sapiens	None	None	None	None	CHEMBL244	Coagulation factor X	Homo sapiens	SINGLE PROTEIN	CHEMBL1133191	1	Scientific Literature	J. Med. Chem.	2000	None
CHEMBL482889		0	445.97	0	4.03	3i	Cc1nccn1C1CCN(C(=O)CCS(=O)(=O)c2ccc3cc(Cl)ccc3c2)CC1	IC50	'='	170.0	nM	6.77			UO_0000065	15.18	0.31	2.74	9.37	False	CHEMBL954028	Inhibition of human factor 10a	B	BAO_0000357	single protein format	Homo sapiens	None	None	None	None	CHEMBL244	Coagulation factor X	Homo sapiens	SINGLE PROTEIN	CHEMBL1150763	1	Scientific Literature	J. Med. Chem.	2008	None
CHEMBL418050		0	753.75	None	None	24	CC1(C)C2CC1[C@]1(C)OB(C(Cc3ccccc3)NC(=O)[C@@H]3CCCN3C(=O)[C@@H](NC(=O)OCc3ccccc3)C(c3ccccc3)c3ccccc3)O[C@@H]1C2	Ki	'='	4.3	nM	8.37			UO_0000065	11.10	None	None	None	False	CHEMBL657715	Binding affinity against Coagulation factor X	B	BAO_0000357	single protein format	None	None	None	None	None	CHEMBL244	Coagulation factor X	Homo sapiens	SINGLE PROTEIN	CHEMBL1128727	1	Scientific Literature	J. Med. Chem.	1995	None
CHEMBL14047	PHENYLGUANIDINE	0	135.17	0	0.99	26	N=C(N)Nc1ccccc1	Inhibition	'='	0.0	%				UO_0000187					False	CHEMBL3744177	Inhibition of purified human factor 10a using Suc-Ile-Glu(yPip)-GlyArg-pNa-HCl as substrate at 100 uM measured for 5 mins by spectrophotometric assay	B	BAO_0000357	single protein format	Homo sapiens	None	None	None	None	CHEMBL244	Coagulation factor X	Homo sapiens	SINGLE PROTEIN	CHEMBL3739387	1	Scientific Literature	J. Med. Chem.	2015	None
CHEMBL559721		0	302.26	0	1.63	4AS	COc1cc2oc(C)c(C(=O)O)c2cc1OS(=O)(=O)O	Activity	'='	42.0	%				UO_0000187					False	CHEMBL1059739	Inhibition of human factor 10a assessed as residual activity at 2.6 mM by spectrophotometry	B	BAO_0000357	single protein format	Homo sapiens	None	None	None	None	CHEMBL244	Coagulation factor X	Homo sapiens	SINGLE PROTEIN	CHEMBL1152384	1	Scientific Literature	Bioorg. Med. Chem. Lett.	2009	None
CHEMBL554937		0	450.54	0	2.89	19	Cc1oc2ccc(N/C(=N\C#N)N[C@H]3CCCCN(CC(=O)N4CCCC4)C3=O)cc2c1C	IC50	'='	349.0	nM	6.46			UO_0000065	14.33	0.27	3.57	5.67	False	CHEMBL1063248	Inhibition of human factor 10a-mediated cleavage of synthetic substrate S-2222	B	BAO_0000357	single protein format	Homo sapiens	None	None	None	None	CHEMBL244	Coagulation factor X	Homo sapiens	SINGLE PROTEIN	CHEMBL1152385	1	Scientific Literature	Bioorg. Med. Chem. Lett.	2009	None
CHEMBL560457		0	422.49	0	2.19	29	Cc1cc2cc(N/C(=N\C#N)N[C@H]3CCCN(CC(=O)N4CCCC4)C3=O)ccc2o1	IC50	'='	928.0	nM	6.03			UO_0000065	14.28	0.27	3.84	5.29	False	CHEMBL1063248	Inhibition of human factor 10a-mediated cleavage of synthetic substrate S-2222	B	BAO_0000357	single protein format	Homo sapiens	None	None	None	None	CHEMBL244	Coagulation factor X	Homo sapiens	SINGLE PROTEIN	CHEMBL1152385	1	Scientific Literature	Bioorg. Med. Chem. Lett.	2009	None
CHEMBL562316		0	526.64	1	4.05	34	Cc1cc2cc(N/C(=N\C#N)N[C@H]3CCCCN(CC(=O)N4CCC(Cc5ccccc5)C4)C3=O)ccc2o1	IC50	'='	53.0	nM	7.28			UO_0000065	13.82	0.25	3.23	6.38	False	CHEMBL1063248	Inhibition of human factor 10a-mediated cleavage of synthetic substrate S-2222	B	BAO_0000357	single protein format	Homo sapiens	None	None	None	None	CHEMBL244	Coagulation factor X	Homo sapiens	SINGLE PROTEIN	CHEMBL1152385	1	Scientific Literature	Bioorg. Med. Chem. Lett.	2009	None
CHEMBL55035		0	372.47	0	3.86	Z,Z-BABCH(1a)	N=C(N)c1ccc(/C=C2/CCCC/C(=C/c3ccc(C(=N)N)cc3)C2=O)cc1	Ki	'='	13.0	nM	7.89			UO_0000065	21.17	0.38	4.03	6.75	False	CHEMBL662874	Binding affinity was evaluated against Coagulation factor X	B	BAO_0000357	single protein format	None	None	None	None	None	CHEMBL244	Coagulation factor X	Homo sapiens	SINGLE PROTEIN	CHEMBL1130891	1	Scientific Literature	Bioorg. Med. Chem. Lett.	1998	None
CHEMBL332619		0	436.54	0	2.51	10	Cc1ccc2ccc(S(=O)(=O)N[C@H]3CCN(Cc4cccc(C(=N)N)c4)C3=O)cc2c1	Ki	'='	100.0	nM	7.00			UO_0000065	16.04	0.31	4.49	6.02	False	CHEMBL661582	Compound was evaluated for the inhibition of human Coagulation factor Xa	B	BAO_0000357	single protein format	None	None	None	None	None	CHEMBL244	Coagulation factor X	Homo sapiens	SINGLE PROTEIN	CHEMBL1132151	1	Scientific Literature	J. Med. Chem.	1999	None
CHEMBL417750		0	436.51	1	5.30	2a	Cc1c(F)c(Oc2cccc(C(=N)N)c2)nc(N2CCC(C)(c3ccccc3)CC2)c1F	Ki	'='	560.0	nM	6.25			UO_0000065	14.32	0.27	0.95	8.31	False	CHEMBL662874	Binding affinity was evaluated against Coagulation factor X	B	BAO_0000357	single protein format	None	None	None	None	None	CHEMBL244	Coagulation factor X	Homo sapiens	SINGLE PROTEIN	CHEMBL1130891	1	Scientific Literature	Bioorg. Med. Chem. Lett.	1998	None
CHEMBL350793		0	387.53	0	1.61	3	CC(C)[C@@H](NC(=O)c1cccc(C(=N)N)c1)C(=O)NCC1CCC(CN)CC1	Ki	'='	6600.0	nM	5.18			UO_0000065	13.37	0.25	3.57	3.86	False	CHEMBL663265	Binding affinity against human coagulation factor Xa	B	BAO_0000357	single protein format	None	None	None	None	None	CHEMBL244	Coagulation factor X	Homo sapiens	SINGLE PROTEIN	CHEMBL1134227	1	Scientific Literature	Bioorg. Med. Chem. Lett.	2001	None
CHEMBL310717		0	446.94	0	4.31	10d	N=C(N)c1cccc(Cn2c(C(=O)NCCc3cccc(Cl)c3)cc3c(O)cccc32)c1	Ki	'='	707.0	nM	6.15			UO_0000065	13.76	0.26	1.84	5.91	True	CHEMBL846420	Inhibitory activity against serine protease factor Xa (fXa) was determined	B	BAO_0000357	single protein format	None	None	None	None	None	CHEMBL244	Coagulation factor X	Homo sapiens	SINGLE PROTEIN	CHEMBL1133787	1	Scientific Literature	Bioorg. Med. Chem. Lett.	2001	None
CHEMBL472779		0	530.41	1	4.81	35	COCCOc1cc(C(=N)N(C)C)ccc1C(=O)Nc1ccc(Cl)cc1C(=O)Nc1ccc(Cl)cn1	IC50	'='	1.2	nM	8.92			UO_0000065	16.82	0.34	4.11	7.65	False	CHEMBL968695	Inhibition of Factor 10a	B	BAO_0000357	single protein format	None	None	None	None	None	CHEMBL244	Coagulation factor X	Homo sapiens	SINGLE PROTEIN	CHEMBL1138586	1	Scientific Literature	Bioorg. Med. Chem. Lett.	2009	None
CHEMBL235907		0	498.51	1	5.01	38b	COc1ccc(-n2nc(C(F)(F)F)c3c2C(=O)N(c2ccc(N4CCCCCC4=O)cc2)CC3)cc1	Ki	'='	0.47	nM	9.33			UO_0000065	18.71	0.35	4.32	13.78	False	CHEMBL900663	Binding affinity to human F10a	B	BAO_0000357	single protein format	Homo sapiens	None	None	None	None	CHEMBL244	Coagulation factor X	Homo sapiens	SINGLE PROTEIN	CHEMBL1137566	1	Scientific Literature	J. Med. Chem.	2007	None
CHEMBL392526		0	484.48	0	4.62	38a	COc1ccc(-n2nc(C(F)(F)F)c3c2C(=O)N(c2ccc(N4CCCCC4=O)cc2)CC3)cc1	Ki	'='	0.23	nM	9.64			UO_0000065	19.89	0.38	5.02	14.24	False	CHEMBL900663	Binding affinity to human F10a	B	BAO_0000357	single protein format	Homo sapiens	None	None	None	None	CHEMBL244	Coagulation factor X	Homo sapiens	SINGLE PROTEIN	CHEMBL1137566	1	Scientific Literature	J. Med. Chem.	2007	None
CHEMBL54119		0	455.37	1	7.02	6	Cc1ccc(NC(=O)c2sc3ccccc3c2Cl)c(C(=O)Nc2ccccc2Cl)c1	Ki	'>'	5000.0	nM				UO_0000065					False	CHEMBL857526	Inhibition constant against human factor Xa	B	BAO_0000357	single protein format	None	None	None	None	None	CHEMBL244	Coagulation factor X	Homo sapiens	SINGLE PROTEIN	CHEMBL1136562	1	Scientific Literature	Bioorg. Med. Chem. Lett.	2003	None
CHEMBL312378		0	412.44	0	4.60	4z	Cc1c(F)c(Oc2cccc(CN(C)C)c2)nc(Oc2cccc(C(=N)N)c2)c1F	Ki	'='	640.0	nM	6.19			UO_0000065	15.02	0.28	1.59	7.33	False	CHEMBL663411	Inhibitory constant against human coagulation factor Xa (fXa)	B	BAO_0000357	single protein format	None	None	None	None	None	CHEMBL244	Coagulation factor X	Homo sapiens	SINGLE PROTEIN	CHEMBL1135740	1	Scientific Literature	J. Med. Chem.	2002	None
CHEMBL118989		0	526.57	1	1.68	28	COc1ccc2ccc(S(=O)(=O)N[C@H]3CCN(Cc4cc(C(=N)N)ccc4OCC(=O)O)C3=O)cc2c1	Ki	'='	1300.0	nM	5.89			UO_0000065	11.18	0.22	4.21	3.42	False	CHEMBL875883	Inhibition of human coagulation factor Xa	B	BAO_0000357	single protein format	None	None	None	None	None	CHEMBL244	Coagulation factor X	Homo sapiens	SINGLE PROTEIN	CHEMBL1132374	1	Scientific Literature	J. Med. Chem.	1999	None
CHEMBL92523		0	577.54	0	2.42	50	N=C(N)c1cccc(C2=NOC(C(=O)Nc3ccc(-c4ccccc4S(N)(=O)=O)cc3)C2)c1.O=C(O)C(F)(F)F	Ki	'='	7.2	nM	8.14			UO_0000065	17.57	0.34	5.72	5.07	False	CHEMBL663266	Binding affinity towards human purified Coagulation factor Xa (FXa)	B	BAO_0000357	single protein format	None	None	None	None	None	CHEMBL244	Coagulation factor X	Homo sapiens	SINGLE PROTEIN	CHEMBL1132652	1	Scientific Literature	J. Med. Chem.	1999	None
CHEMBL515919		0	469.90	0	4.27	75	COc1ccc(NC(=O)c2ccc(C(=N)N(C)C)cc2F)c(C(=O)Nc2ccc(Cl)cn2)c1	Ki	'='	0.105	nM	9.98			UO_0000065	21.24	0.41	5.71	9.29	False	CHEMBL968695	Inhibition of Factor 10a	B	BAO_0000357	single protein format	None	None	None	None	None	CHEMBL244	Coagulation factor X	Homo sapiens	SINGLE PROTEIN	CHEMBL1138586	1	Scientific Literature	Bioorg. Med. Chem. Lett.	2009	None
CHEMBL606949		0	680.06	None	None	1	CC(=O)N[C@H](Cc1ccccc1)C(=O)N1CCC[C@H]1C(=O)N[C@@H](CCCNc1cc(Cl)nc(N)n1)B1O[C@@H]2CC3CC(C3(C)C)[C@]2(C)O1	Ki	'>'	6000.0	nM				UO_0000065					False	CHEMBL661797	Tested for selectivity against Coagulation factor X	B	BAO_0000357	single protein format	None	None	None	None	None	CHEMBL244	Coagulation factor X	Homo sapiens	SINGLE PROTEIN	CHEMBL1129866	1	Scientific Literature	Bioorg. Med. Chem. Lett.	1997	None
CHEMBL270592		0	531.01	1	3.29	21	CN(C)Cc1nccn1-c1ccc(N2CCC(NS(=O)(=O)c3ccc4[nH]cc(Cl)c4c3)C2=O)c(F)c1	Ki	'='	5.9	nM	8.23			UO_0000065	15.50	0.31	4.94	7.96	False	CHEMBL932218	Inhibition of factor 10a	B	BAO_0000357	single protein format	None	None	None	None	None	CHEMBL244	Coagulation factor X	Homo sapiens	SINGLE PROTEIN	CHEMBL1143208	1	Scientific Literature	Bioorg. Med. Chem. Lett.	2008	None
CHEMBL176856		0	473.36	0	4.32	11	CN(CCO)Cc1ccc(C(=O)Nc2ccc(Cl)cc2C(=O)Nc2ccc(Cl)cn2)cc1	IC50	'='	82.0	nM	7.09			UO_0000065	14.97	0.30	2.77	7.49	False	CHEMBL659608	In vitro inhibitory activity against coagulation factor X.	B	BAO_0000357	single protein format	None	None	None	None	None	CHEMBL244	Coagulation factor X	Homo sapiens	SINGLE PROTEIN	CHEMBL1147578	1	Scientific Literature	Bioorg. Med. Chem. Lett.	2004	None
CHEMBL55770		0	380.45	0	2.02	1d	N=C(N)c1cccc(OCCNC(=O)c2ccc(C(=O)N3CCCC3)cc2)c1	Ki	'='	20.0	nM	7.70			UO_0000065	20.24	0.38	5.68	7.10	False	CHEMBL662835	Inhibitory activity against Coagulation factor X (fXa)	B	BAO_0000357	single protein format	None	None	None	None	None	CHEMBL244	Coagulation factor X	Homo sapiens	SINGLE PROTEIN	CHEMBL1145031	1	Scientific Literature	J. Med. Chem.	2003	None
CHEMBL350587		0	606.13	1	1.41	35	N=C(N)NCCCC(NC(=O)CN1CCN(S(=O)(=O)c2ccc3c(Cl)cccc3c2)CC1=O)C(=O)c1nccs1	IC50	'='	0.79	nM	9.10			UO_0000065	15.02	0.31	7.69	5.10	False	CHEMBL663502	In vitro inhibitory activity against factor Xa	B	BAO_0000357	single protein format	None	None	None	None	None	CHEMBL244	Coagulation factor X	Homo sapiens	SINGLE PROTEIN	CHEMBL1136598	1	Scientific Literature	Bioorg. Med. Chem. Lett.	2003	None
CHEMBL124408		0	575.52	1	3.73	11	O=C(NCc1cccnc1)[C@@H]1CCCN1C(=O)[C@@H](Cc1ccc(Cl)c(Cl)c1)NS(=O)(=O)Cc1ccccc1	Ki	'='	230000.0	nM		Outside typical range		UO_0000065					False	CHEMBL662831	In vitro inhibitory activity against Coagulation factor X	B	BAO_0000357	single protein format	None	None	None	None	None	CHEMBL244	Coagulation factor X	Homo sapiens	SINGLE PROTEIN	CHEMBL1130400	1	Scientific Literature	J. Med. Chem.	1997	None
CHEMBL337923		0	571.72	1	4.61	14d	Cc1cc(N)nc(C)c1CNC(=O)[C@@H]1CCCN1C(=O)[C@H](NC(=O)OC(C)(C)C)C(c1ccccc1)c1ccccc1	Ki	'='	160000.0	nM		Outside typical range		UO_0000065					False	CHEMBL662831	In vitro inhibitory activity against Coagulation factor X	B	BAO_0000357	single protein format	None	None	None	None	None	CHEMBL244	Coagulation factor X	Homo sapiens	SINGLE PROTEIN	CHEMBL1130400	1	Scientific Literature	J. Med. Chem.	1997	None
CHEMBL466965		0	515.61	1	3.94	1	Cc1cc2cc(N/C(=N\C(=O)c3ccccc3)N[C@H]3CCCCN(CC(=O)N4CCCC4)C3=O)ccc2o1	IC50	'='	6.0	nM	8.22			UO_0000065	15.95	0.30	4.28	7.67	True	CHEMBL1001370	Inhibition of human factor 10a	B	BAO_0000357	single protein format	Homo sapiens	None	None	None	None	CHEMBL244	Coagulation factor X	Homo sapiens	SINGLE PROTEIN	CHEMBL1155925	1	Scientific Literature	Bioorg. Med. Chem. Lett.	2008	None
CHEMBL161683		0	466.97	0	2.88	34	COc1cc(/C=C/S(=O)(=O)N2CCN(Cc3cc4c[nH]ccc-4n3)C(=O)C2)sc1Cl	Ki	'>'	1200.0	nM				UO_0000065					False	CHEMBL657275	In vitro binding affinity for human Coagulation factor X	B	BAO_0000357	single protein format	None	None	None	None	None	CHEMBL244	Coagulation factor X	Homo sapiens	SINGLE PROTEIN	CHEMBL1144944	1	Scientific Literature	J. Med. Chem.	2003	None
CHEMBL7895		0	553.71	1	2.39	11b	CS(=O)(=O)N[C@@H](C(=O)N1CCC[C@H]1C(=O)NCc1ccc(C(=N)N)s1)C(c1ccccc1)c1ccccc1	Ki	'='	360.0	nM	6.44			UO_0000065	11.64	0.23	4.05	4.43	False	CHEMBL663268	Compound was evaluated for the binding affinity against human Coagulation factor Xa	B	BAO_0000357	single protein format	None	None	None	None	None	CHEMBL244	Coagulation factor X	Homo sapiens	SINGLE PROTEIN	CHEMBL1135262	1	Scientific Literature	Bioorg. Med. Chem. Lett.	2002	None
CHEMBL76408		0	364.41	0	2.00	12	N=C(N)c1cccc(OCC(=O)Nc2ccc(C(=O)N3CC=CC3)cc2)c1	IC50	'='	6.3	nM	8.20			UO_0000065	22.50	0.41	6.20	7.56	False	CHEMBL663503	In vitro inhibitory activity against coagulation factor X	B	BAO_0000357	single protein format	None	None	None	None	None	CHEMBL244	Coagulation factor X	Homo sapiens	SINGLE PROTEIN	CHEMBL1133928	1	Scientific Literature	Bioorg. Med. Chem. Lett.	2001	None
CHEMBL271687		0	531.01	1	3.29	16	CN(C)Cc1nccn1-c1ccc(N2CCC(NS(=O)(=O)c3ccc4c(Cl)c[nH]c4c3)C2=O)c(F)c1	Ki	'<'	1.0	nM				UO_0000065					False	CHEMBL932218	Inhibition of factor 10a	B	BAO_0000357	single protein format	None	None	None	None	None	CHEMBL244	Coagulation factor X	Homo sapiens	SINGLE PROTEIN	CHEMBL1143208	1	Scientific Literature	Bioorg. Med. Chem. Lett.	2008	None
CHEMBL414002		0	608.75	2	-1.06	35e	N=C(N)NCCC[C@H](NC(=O)CNC(=O)[C@@H](CCCNC(=N)N)NS(=O)(=O)Cc1ccccc1)C(=O)c1nccs1	IC50	'='	0.6	nM	9.22			UO_0000065	15.15	0.31	10.28	3.57	False	CHEMBL948931	Inhibition of human factor 10a	B	BAO_0000357	single protein format	Homo sapiens	None	None	None	None	CHEMBL244	Coagulation factor X	Homo sapiens	SINGLE PROTEIN	CHEMBL1143211	1	Scientific Literature	Bioorg. Med. Chem.	2008	None
CHEMBL256427		0	622.78	2	-1.02	35b	N=C(N)NCCC[C@H](NC(=O)CNC(=O)[C@@H](CCCNC(=N)N)NS(=O)(=O)CCc1ccccc1)C(=O)c1nccs1	IC50	'='	1.0	nM	9.00			UO_0000065	14.45	0.29	10.02	3.49	False	CHEMBL948931	Inhibition of human factor 10a	B	BAO_0000357	single protein format	Homo sapiens	None	None	None	None	CHEMBL244	Coagulation factor X	Homo sapiens	SINGLE PROTEIN	CHEMBL1143211	1	Scientific Literature	Bioorg. Med. Chem.	2008	None
CHEMBL406157		0	485.57	0	0.06	38b	N=C(N)NCCC[C@H](NC(=O)CN1CCN(C(=O)c2ccccc2)CC1=O)C(=O)c1nccs1	IC50	'='	320.0	nM	6.50			UO_0000065	13.38	0.26	6.43	4.02	False	CHEMBL948931	Inhibition of human factor 10a	B	BAO_0000357	single protein format	Homo sapiens	None	None	None	None	CHEMBL244	Coagulation factor X	Homo sapiens	SINGLE PROTEIN	CHEMBL1143211	1	Scientific Literature	Bioorg. Med. Chem.	2008	None
CHEMBL446752		0	581.60	0	4.08	3d	COc1ccc(-n2nc(C#N)c3c2C(=O)N(c2ccc(C4(CN5CCCC5)CC4)cc2)CC3)cc1.O=C(O)C(F)(F)F	Ki	'='	0.027	nM	10.57			UO_0000065	22.60	0.41	6.49	14.21	False	CHEMBL1010168	Binding affinity to human coagulation factor 10a	B	BAO_0000357	single protein format	Homo sapiens	None	None	None	None	CHEMBL244	Coagulation factor X	Homo sapiens	SINGLE PROTEIN	CHEMBL1154516	1	Scientific Literature	Bioorg. Med. Chem. Lett.	2009	None
CHEMBL162615		0	634.79	2	-0.62	39d	N=C(N)NCCC[C@H](NC(=O)CN1CCN(S(=O)(=O)Cc2ccccc2)[C@@H](CCCNC(=N)N)C1=O)C(=O)c1nccs1	IC50	'='	3.0	nM	8.52			UO_0000065	13.43	0.27	9.14	3.54	False	CHEMBL948931	Inhibition of human factor 10a	B	BAO_0000357	single protein format	Homo sapiens	None	None	None	None	CHEMBL244	Coagulation factor X	Homo sapiens	SINGLE PROTEIN	CHEMBL1143211	1	Scientific Literature	Bioorg. Med. Chem.	2008	None
CHEMBL163174		0	571.69	1	0.76	34	N=C(N)NCCCC(NC(=O)CN1CCN(S(=O)(=O)c2ccc3ccccc3c2)CC1=O)C(=O)c1nccs1	IC50	'='	8.0	nM	8.10			UO_0000065	14.16	0.28	7.34	4.53	False	CHEMBL663502	In vitro inhibitory activity against factor Xa	B	BAO_0000357	single protein format	None	None	None	None	None	CHEMBL244	Coagulation factor X	Homo sapiens	SINGLE PROTEIN	CHEMBL1136598	1	Scientific Literature	Bioorg. Med. Chem. Lett.	2003	None
CHEMBL474271		0	565.96	1	4.30	25	O=C(Nc1ccc(-n2ccccc2=O)cn1)[C@H]1C[C@](O)(c2ccc(F)c(F)c2)CN1C(=O)Nc1ccc(Cl)cc1	IC50	'='	0.08	nM	10.10			UO_0000065	17.84	0.34	5.80	8.66	False	CHEMBL956028	Inhibition of human Factor-10a	B	BAO_0000357	single protein format	Homo sapiens	None	None	None	None	CHEMBL244	Coagulation factor X	Homo sapiens	SINGLE PROTEIN	CHEMBL1153922	1	Scientific Literature	Bioorg. Med. Chem.	2009	None
CHEMBL211209		0	539.71	1	1.95	44	N=C(N)c1cccc(C[C@H](NS(=O)(=O)c2ccc(C3CCCCC3)cc2)C(=O)N2CCN(C(=N)N)CC2)c1	Ki	'='	1300.0	nM	5.89			UO_0000065	10.91	0.21	3.94	3.47	False	CHEMBL868545	Inhibition of f10a	B	BAO_0000357	single protein format	Homo sapiens	None	None	None	None	CHEMBL244	Coagulation factor X	Homo sapiens	SINGLE PROTEIN	CHEMBL1138903	1	Scientific Literature	J. Med. Chem.	2006	None
CHEMBL367609		0	506.97	1	4.55	1	NS(=O)(=O)c1ccccc1-c1ccc(C(=O)Nc2ccccc2C(=O)Nc2ccc(Cl)cn2)cc1	IC50	'='	6.7	nM	8.17			UO_0000065	16.12	0.32	3.62	6.23	False	CHEMBL998594	Inhibition of Factor 10a	B	BAO_0000357	single protein format	None	None	None	None	None	CHEMBL244	Coagulation factor X	Homo sapiens	SINGLE PROTEIN	CHEMBL1153991	1	Scientific Literature	Bioorg. Med. Chem. Lett.	2009	None
CHEMBL349629		0	552.64	2	-0.59	28	N=C(N)NCCCC(NC(=O)CN1CCN(S(=O)(=O)c2ccc(NO)cc2)CC1=O)C(=O)c1nccs1	IC50	'='	10.0	nM	8.00			UO_0000065	14.48	0.30	8.59	3.79	False	CHEMBL682015	In vitro inhibitory activity against factor Xa	B	BAO_0000357	single protein format	None	None	None	None	None	CHEMBL244	Coagulation factor X	Homo sapiens	SINGLE PROTEIN	CHEMBL1136598	1	Scientific Literature	Bioorg. Med. Chem. Lett.	2003	None
CHEMBL435304		0	562.12	1	2.72	63	CC(C)N1CCc2nc(C(=O)N3CCN(S(=O)(=O)c4ccc5cc(Cl)ccc5c4)CC3C(N)=O)sc2C1	IC50	'='	80.0	nM	7.10			UO_0000065	12.63	0.26	4.38	6.07	False	CHEMBL827928	Inhibitory concentration against Coagulation factor X	B	BAO_0000357	single protein format	Homo sapiens	None	None	None	None	CHEMBL244	Coagulation factor X	Homo sapiens	SINGLE PROTEIN	CHEMBL1138780	1	Scientific Literature	J. Med. Chem.	2004	None
CHEMBL184988		0	483.04	1	5.66	23	CC(C)N1CCC(NC(=O)c2cc3ccccc3n2Cc2cc(-c3ccc(Cl)s3)no2)CC1	Ki	'='	3.0	nM	8.52			UO_0000065	17.64	0.35	2.86	13.46	False	CHEMBL830302	Inhibitory activity against coagulation factor Xa	B	BAO_0000357	single protein format	Homo sapiens	None	None	None	None	CHEMBL244	Coagulation factor X	Homo sapiens	SINGLE PROTEIN	CHEMBL1137150	1	Scientific Literature	Bioorg. Med. Chem. Lett.	2004	None
CHEMBL385140		0	502.58	1	4.71	40a	COc1ccc(-n2nc(C#N)c3ncn(-c4ccc(-c5ccccc5CN5CCCC5)cc4)c(=O)c32)cc1	Ki	'='	1.7	nM	8.77			UO_0000065	17.45	0.32	4.06	9.86	False	CHEMBL863573	Binding affinity to human f10a	B	BAO_0000357	single protein format	Homo sapiens	None	None	None	None	CHEMBL244	Coagulation factor X	Homo sapiens	SINGLE PROTEIN	CHEMBL1138952	1	Scientific Literature	Bioorg. Med. Chem. Lett.	2006	None
CHEMBL508906		0	599.20	1	4.61	4f	CCCN(CCC)C(=O)[C@H]1CC[C@H](NC(=O)c2cc3cc(Cl)ccc3[nH]2)[C@H](NC(=O)c2nc3c(s2)CN(C)CC3)C1	IC50	'='	2.3	nM	8.64			UO_0000065	14.42	0.29	4.03	7.82	False	CHEMBL981501	Inhibition of human factor 10a	B	BAO_0000357	single protein format	Homo sapiens	None	None	None	None	CHEMBL244	Coagulation factor X	Homo sapiens	SINGLE PROTEIN	CHEMBL1143358	1	Scientific Literature	Bioorg. Med. Chem.	2009	None
CHEMBL243153		0	485.05	0	4.20	10m	CS(=O)(=O)N(Cc1ccc2ccc(C(=N)N)cc2c1)C1CCN(Cc2cccc(Cl)c2)CC1	IC50	'='	1700.0	nM	5.77			UO_0000065	11.89	0.24	1.57	6.38	False	CHEMBL892965	Inhibition of human factor 10a	B	BAO_0000357	single protein format	Homo sapiens	None	None	None	None	CHEMBL244	Coagulation factor X	Homo sapiens	SINGLE PROTEIN	CHEMBL1147967	1	Scientific Literature	Bioorg. Med. Chem.	2007	None
CHEMBL242125		0	535.09	1	3.39	10e	CS(=O)(=O)N(Cc1ccc2ccc(C(=N)N)cc2c1)C1CCN(S(=O)(=O)c2ccccc2Cl)CC1	IC50	'='	350.0	nM	6.46			UO_0000065	12.07	0.25	3.07	5.18	False	CHEMBL892965	Inhibition of human factor 10a	B	BAO_0000357	single protein format	Homo sapiens	None	None	None	None	CHEMBL244	Coagulation factor X	Homo sapiens	SINGLE PROTEIN	CHEMBL1147967	1	Scientific Literature	Bioorg. Med. Chem.	2007	None
CHEMBL19080	L-375378	0	406.49	0	1.81	L-375378	Cc1nc(N)ccc1CNC(=O)Cn1c(C)cnc(NCCc2ccccc2)c1=O	Ki	'='											False	CHEMBL681856	In vitro inhibitory constant against factor Xa (FXa).	B	BAO_0000357	single protein format	None	None	None	None	None	CHEMBL244	Coagulation factor X	Homo sapiens	SINGLE PROTEIN	CHEMBL1136066	1	Scientific Literature	Bioorg. Med. Chem. Lett.	2002	None
CHEMBL68101		0	380.47	0	3.16	3g	N=C(N)c1ccc(O)c(CCCNC(=O)c2ccc(-c3ccccn3)s2)c1	Ki	'='	131.0	nM	6.88			UO_0000065	18.09	0.35	3.72	6.14	False	CHEMBL662879	In vitro inhibition of coagulation factor Xa.	B	BAO_0000357	single protein format	None	None	None	None	None	CHEMBL244	Coagulation factor X	Homo sapiens	SINGLE PROTEIN	CHEMBL1133371	1	Scientific Literature	Bioorg. Med. Chem. Lett.	2000	None
CHEMBL170911		0	430.91	0	4.28	14	Cc1cc(OCc2cccc(C(=N)N)c2)cc(OS(=O)(=O)c2ccccc2Cl)c1	Ki	'='	2700.0	nM	5.57			UO_0000065	12.92	0.26	1.29	5.43	False	CHEMBL662824	Compound was evaluated for inhibition of Coagulation factor X	B	BAO_0000357	single protein format	None	None	None	None	None	CHEMBL244	Coagulation factor X	Homo sapiens	SINGLE PROTEIN	CHEMBL1133126	1	Scientific Literature	Bioorg. Med. Chem. Lett.	2000	None
CHEMBL60097		0	422.46	1	5.69	23	C/C(=C(\F)C(=O)Nc1ccc(-c2ccccc2C#N)cc1)c1ccc2ccnc(N)c2c1	IC50	'='	190.0	nM	6.72			UO_0000065	15.91	0.29	1.03	7.32	False	CHEMBL663499	Concentration required for inhibition of Coagulation factor X	B	BAO_0000357	single protein format	None	None	None	None	None	CHEMBL244	Coagulation factor X	Homo sapiens	SINGLE PROTEIN	CHEMBL1134849	1	Scientific Literature	Bioorg. Med. Chem. Lett.	2002	None
CHEMBL606952		0	647.65	None	None	5	CC(=O)N[C@H](Cc1ccccc1)C(=O)N1CCC[C@H]1C(=O)N[C@@H](CCCSc1ncccn1)B1O[C@@H]2CC3CC(C3(C)C)[C@]2(C)O1	Ki						Not Determined						False	CHEMBL661800	Tested for selectivity against Coagulation factor X; not determined	B	BAO_0000357	single protein format	None	None	None	None	None	CHEMBL244	Coagulation factor X	Homo sapiens	SINGLE PROTEIN	CHEMBL1129866	1	Scientific Literature	Bioorg. Med. Chem. Lett.	1997	None
CHEMBL96920		0	292.34	0	2.07	110	N=C(N)c1cccc(Cn2c(C(N)=O)cc3ccccc32)c1	Ki	'='	5650.0	nM	5.25			UO_0000065	17.95	0.33	3.18	5.36	False	CHEMBL663407	Inhibition of Coagulation factor Xa	B	BAO_0000357	single protein format	None	None	None	None	None	CHEMBL244	Coagulation factor X	Homo sapiens	SINGLE PROTEIN	CHEMBL1135480	1	Scientific Literature	J. Med. Chem.	2002	None
CHEMBL3215402		0	1977.18	None	None	10	C[C@@H]1O[C@@H](OC[C@@H]2O[C@@H](O[C@@H]3[C@H](COS(=O)(=O)[O-])O[C@H](O[C@H]4O[C@@H](COS(=O)(=O)[O-])[C@H](OS(=O)(=O)[O-])[C@H](OS(=O)(=O)[O-])[C@@H]4OS(=O)(=O)[O-])[C@@H](OS(=O)(=O)[O-])[C@H]3OS(=O)(=O)[O-])[C@@H](OS(=O)(=O)[O-])[C@@H](OS(=O)(=O)[O-])[C@@H]2OS(=O)(=O)[O-])[C@H](OS(=O)(=O)[O-])[C@@H](OS(=O)(=O)[O-])[C@H]1OS(=O)(=O)[O-].[Na+].[Na+].[Na+].[Na+].[Na+].[Na+].[Na+].[Na+].[Na+].[Na+].[…	IC50	'>'	1000.0	ug.mL-1		Outside typical range		UO_0000274					False	CHEMBL661676	Anticoagulant activity when interacted with Coagulation factor X	B	BAO_0000357	single protein format	None	None	None	None	None	CHEMBL244	Coagulation factor X	Homo sapiens	SINGLE PROTEIN	CHEMBL1150528	1	Scientific Literature	Bioorg. Med. Chem. Lett.	1995	None
CHEMBL468340		0	528.61	1	3.81	6c	CCOC(=O)CCC(=O)N(Cc1ccccc1)c1ccc2c(c1)OC(Cc1ccc(C(=N)N)cc1)C(=O)N2C	Ki	'='	1050.0	nM	5.98			UO_0000065	11.31	0.21	2.17	4.74	False	CHEMBL972357	Inhibition of factor 10a	B	BAO_0000357	single protein format	None	None	None	None	None	CHEMBL244	Coagulation factor X	Homo sapiens	SINGLE PROTEIN	CHEMBL1150268	1	Scientific Literature	J. Med. Chem.	2008	None
CHEMBL513003		0	472.50	0	2.55	7a	CN1C(=O)C(Cc2ccc(C(=N)N)cc2)Oc2cc(N(Cc3ccccc3)C(=O)C(=O)O)ccc21	Ki	'='	9270.0	nM	5.03			UO_0000065	10.65	0.20	2.48	3.67	False	CHEMBL972357	Inhibition of factor 10a	B	BAO_0000357	single protein format	None	None	None	None	None	CHEMBL244	Coagulation factor X	Homo sapiens	SINGLE PROTEIN	CHEMBL1150268	1	Scientific Literature	J. Med. Chem.	2008	None
CHEMBL80017		0	412.44	0	4.91	47	Cc1ccc(C(=N)N)cc1Oc1nc(Oc2cccc(N(C)C)c2)c(F)c(C)c1F	Ki	'='	1200.0	nM	5.92			UO_0000065	14.36	0.27	1.01	7.01	False	CHEMBL663405	Inhibition of human Coagulation factor X was determined	B	BAO_0000357	single protein format	None	None	None	None	None	CHEMBL244	Coagulation factor X	Homo sapiens	SINGLE PROTEIN	CHEMBL1145939	1	Scientific Literature	J. Med. Chem.	2003	None
CHEMBL541658		0	525.53	0	3.04	7	Cc1c(C(=O)NCc2cc[n+](C)cc2)n(Cc2cccc(C(=N)N)c2)c2ccccc12.O=C([O-])C(F)(F)F	Ki	'='	170.0	nM	6.77			UO_0000065	16.41	0.30	3.73	7.71	False	CHEMBL663407	Inhibition of Coagulation factor Xa	B	BAO_0000357	single protein format	None	None	None	None	None	CHEMBL244	Coagulation factor X	Homo sapiens	SINGLE PROTEIN	CHEMBL1135480	1	Scientific Literature	J. Med. Chem.	2002	None
CHEMBL48233		0	372.47	0	3.86	1a	N=C(N)c1ccc(/C=C2\CCCC/C(=C\c3ccc(C(=N)N)cc3)C2=O)cc1	Ki	'='	17000.0	nM	4.77			UO_0000065	12.81	0.23	0.91	4.08	True	CHEMBL662823	Compound (isomer) was tested in the absence of light for inhibitory activity against Human Coagulation factor X	B	BAO_0000357	single protein format	None	None	None	None	None	CHEMBL244	Coagulation factor X	Homo sapiens	SINGLE PROTEIN	CHEMBL1131630	1	Scientific Literature	J. Med. Chem.	1998	None
CHEMBL406295		0	683.69	1	2.22	43	CCS(=O)(=O)CC1(C(=O)Nc2ccc(-c3ccccc3S(N)(=O)=O)cc2)CC(c2cccc(C(=N)N)c2)=NO1.O=C(O)C(F)(F)F	Ki	'='	3.5	nM	8.46			UO_0000065	14.84	0.30	6.24	4.34	False	CHEMBL663266	Binding affinity towards human purified Coagulation factor Xa (FXa)	B	BAO_0000357	single protein format	None	None	None	None	None	CHEMBL244	Coagulation factor X	Homo sapiens	SINGLE PROTEIN	CHEMBL1132652	1	Scientific Literature	J. Med. Chem.	1999	None
[truncated: 8,220 more rows]
