# Supplementary material for: PyRMD Studio: A Unified Suite for Next-Generation, AI-Powered Virtual Screening
Source: J Chem Inf Model. 2026 May 19;66(11):6197–203. doi: 10.1021/acs.jcim.6c00648 (PMC13250901; doi:10.1021/acs.jcim.6c00648)
Supplement: Supplementary file 1 [file ci6c00648_si_001.zip › DATA/fa7_chembl.csv]

Molecule ChEMBL ID	Molecule Name	Molecule Max Phase	Molecular Weight	#RO5 Violations	AlogP	Compound Key	Smiles	Standard Type	Standard Relation	Standard Value	Standard Units	pChEMBL Value	Data Validity Comment	Comment	Uo Units	Ligand Efficiency BEI	Ligand Efficiency LE	Ligand Efficiency LLE	Ligand Efficiency SEI	Potential Duplicate	Assay ChEMBL ID	Assay Description	Assay Type	BAO Format ID	BAO Label	Assay Organism	Assay Tissue ChEMBL ID	Assay Tissue Name	Assay Cell Type	Assay Subcellular Fraction	Target ChEMBL ID	Target Name	Target Organism	Target Type	Document ChEMBL ID	Source ID	Source Description	Document Journal	Document Year	Cell ChEMBL ID
CHEMBL479863		0	543.09	1	3.05	4c	CN1CCc2nc(C(=O)N[C@@H]3C[C@@H](C(=O)N(C)C)CC[C@@H]3NC(=O)c3cc4cc(Cl)ccc4[nH]3)sc2C1	Ki	'>'	100000.0	nM				UO_0000065					False	CHEMBL981515	Inhibition of human recombinant factor 7a/soluble tissue factor by Lineweaver-Burke plot	B	BAO_0000357	single protein format	Homo sapiens	None	None	None	None	CHEMBL3991	Coagulation factor VII	Homo sapiens	SINGLE PROTEIN	CHEMBL1143358	1	Scientific Literature	Bioorg. Med. Chem.	2009	None
CHEMBL3127487		0	561.64	3	5.26	(+/-)-31	CC(=O)Nc1cc(-c2ccc(C(N)=O)cc2C(=O)O)cc([C@@H]2C[C@](C)(c3ccccc3)c3cc(C(=N)N)ccc3N2)c1	Ki	'='	230.0	nM	6.64			UO_0000065	11.82	0.22	1.38	3.87	False	CHEMBL3129741	Binding affinity to human factor 7a assessed as release of p-nitroaniline after 10 to 120 mins by spectrophotometric analysis	B	BAO_0000357	single protein format	Homo sapiens	None	None	None	None	CHEMBL3991	Coagulation factor VII	Homo sapiens	SINGLE PROTEIN	CHEMBL3124891	1	Scientific Literature	J. Med. Chem.	2014	None
CHEMBL3127478		0	461.57	1	6.20	22	C[C@]1(c2ccccc2)C[C@@H](c2cccc(-c3ccccc3C(=O)O)c2)Nc2ccc(C(=N)N)cc21	Ki	'='	3060.0	nM	5.51			UO_0000065	11.95	0.22	-0.69	5.56	False	CHEMBL3129741	Binding affinity to human factor 7a assessed as release of p-nitroaniline after 10 to 120 mins by spectrophotometric analysis	B	BAO_0000357	single protein format	Homo sapiens	None	None	None	None	CHEMBL3991	Coagulation factor VII	Homo sapiens	SINGLE PROTEIN	CHEMBL3124891	1	Scientific Literature	J. Med. Chem.	2014	None
CHEMBL3127474		0	533.63	3	5.95	17	CNC(=O)Nc1ccc(-c2cccc([C@@H]3C[C@](C)(c4ccccc4)c4cc(C(=N)N)ccc4N3)c2)c(C(=O)O)c1	Ki	'='	451.0	nM	6.35			UO_0000065	11.89	0.22	0.40	4.52	False	CHEMBL3129741	Binding affinity to human factor 7a assessed as release of p-nitroaniline after 10 to 120 mins by spectrophotometric analysis	B	BAO_0000357	single protein format	Homo sapiens	None	None	None	None	CHEMBL3991	Coagulation factor VII	Homo sapiens	SINGLE PROTEIN	CHEMBL3124891	1	Scientific Literature	J. Med. Chem.	2014	None
CHEMBL2375178		0	518.47	None	None	8	CC1(C)[C@H]2C[C@@H]1[C@]1(C)OB([C@H](CCCCN)NC(=O)Cn3nc(CC#N)nc3Cc3ccccc3)O[C@@H]1C2	Ki	'='	4200.0	nM	5.38			UO_0000065	10.37	None	None	None	False	CHEMBL663030	Inhibition against human Coagulation factor VII	B	BAO_0000357	single protein format	None	None	None	None	None	CHEMBL3991	Coagulation factor VII	Homo sapiens	SINGLE PROTEIN	CHEMBL1130774	1	Scientific Literature	Bioorg. Med. Chem. Lett.	1998	None
CHEMBL2372334		0	2522.83	None	None	5c	CC[C@H](C)[C@@H]1NC(=O)[C@H](CCCN=C(N)N)NC(=O)[C@@H]2CCCN2C(=O)[C@H](CC(N)=O)NC(=O)[C@H](CC(=O)O)NC(=O)[C@@H](NC(=O)[C@H](CC(C)C)NC(=O)[C@H](C)NC(=O)CCCCCOP(=O)(O)OCCCCCc2ccccc2)CSSC[C@@H](C(=O)N[C@@H](CCC(N)=O)C(=O)N[C@@H](Cc2ccccc2)C(=O)N[C@H](C(=O)N[C@@H](CCC(=O)O)C(=O)NCC(N)=O)C(C)C)NC(=O)[C@H](Cc2ccc(O)cc2)NC(=O)[C@H](Cc2c[nH]c3ccccc23)NC(=O)[C@H](CCCN=C(N)N)NC(=O)[C@H](CC(=O)O)NC1=O	IC50	'='	2.0	nM	8.70			UO_0000065	3.45	None	None	None	False	CHEMBL663025	Inhibitory activity for the compound against coagulation factor VIIa in presence of 1% ovalbumin	B	BAO_0000357	single protein format	None	None	None	None	None	CHEMBL3991	Coagulation factor VII	Homo sapiens	SINGLE PROTEIN	CHEMBL1136423	1	Scientific Literature	Bioorg. Med. Chem. Lett.	2003	None
CHEMBL409918		0	2224.52	None	None	1a	CC[C@H](C)[C@H]1NC(=O)[C@H](CCCN=C(N)N)NC(=O)[C@H]2CCCN2C(=O)[C@H](CC(N)=O)NC(=O)[C@@H](CC(=O)O)NC(=O)[C@H](NC(=O)[C@H](CC(C)C)NC(=O)[C@H](C)NC(C)=O)CSSC[C@H](C(=O)N[C@@H](CCC(N)=O)C(=O)N[C@@H](Cc2ccccc2)C(=O)N[C@H](C(=O)N[C@@H](CCC(=O)O)C(=O)NCC(N)=O)C(C)C)NC(=O)[C@@H](Cc2ccc(O)cc2)NC(=O)[C@H](Cc2c[nH]c3ccccc23)NC(=O)[C@@H](CCCN=C(N)N)NC(=O)[C@H](CC(=O)O)NC1=O	IC50	'='	1.1	nM	8.96			UO_0000065	4.03	None	None	None	False	CHEMBL663035	Inhibition of amino terminally biotinylated E-76 peptide binding to immobilized fVIIa	B	BAO_0000357	single protein format	None	None	None	None	None	CHEMBL3991	Coagulation factor VII	Homo sapiens	SINGLE PROTEIN	CHEMBL1135206	1	Scientific Literature	Bioorg. Med. Chem. Lett.	2002	None
CHEMBL542435		0	514.07	0	1.94	4	CC[C@@H]1CC(C(=O)NCc2ccc(C(=N)N)cc2)N2C(=O)[C@](N)(Cc3ccccc3)C[C@H](OC)[C@H]12.Cl	IC50	'='	420.0	nM	6.38			UO_0000065	13.35	0.25	4.44	4.74	False	CHEMBL663033	Compound was tested for inhibitory activity against Coagulation factor VIIa	B	BAO_0000357	single protein format	None	None	None	None	None	CHEMBL3991	Coagulation factor VII	Homo sapiens	SINGLE PROTEIN	CHEMBL1136036	1	Scientific Literature	Bioorg. Med. Chem. Lett.	2002	None
CHEMBL111363		0	486.62	0	1.04	3j	CC(=O)NN(CCCc1ccccc1)C(=O)[C@@H]1CCCC[C@H]1C(=O)N[C@H](C=O)CCCN=C(N)N	IC50	'>'	25000.0	nM				UO_0000065					False	CHEMBL662112	Compound was evaluated for its 50 percent inhibitory concentration against human Coagulation factor VII	B	BAO_0000357	single protein format	None	None	None	None	None	CHEMBL3991	Coagulation factor VII	Homo sapiens	SINGLE PROTEIN	CHEMBL1129829	1	Scientific Literature	Bioorg. Med. Chem. Lett.	1997	None
CHEMBL121981		0	445.52	0	3.55	18	CC(NC(=O)CNC(=O)Nc1ccc(C(=N)N)cc1)c1ccc(OCc2ccccc2)cc1	Ki	'='	133.0	nM	6.88			UO_0000065	15.43	0.28	3.33	5.32	False	CHEMBL662231	In vitro inhibition of human coagulation factor VIIa	B	BAO_0000357	single protein format	None	None	None	None	None	CHEMBL3991	Coagulation factor VII	Homo sapiens	SINGLE PROTEIN	CHEMBL1146800	1	Scientific Literature	Bioorg. Med. Chem. Lett.	2004	None
CHEMBL508927		0	452.44	0	4.66	2b	COc1ccc(-n2nc(C(F)(F)F)c3c2C(=O)N(c2ccc(C4(C#N)CC4)cc2)CC3)cc1	Activity						Not Active						False	CHEMBL946427	Inhibition of human factor 7a	B	BAO_0000357	single protein format	Homo sapiens	None	None	None	None	CHEMBL3991	Coagulation factor VII	Homo sapiens	SINGLE PROTEIN	CHEMBL1157522	1	Scientific Literature	Bioorg. Med. Chem. Lett.	2008	None
CHEMBL2373405		0	563.47	None	None	30	CC1(C)[C@H]2C[C@@H]1[C@]1(C)OB([C@H](CCCCN)NC(=O)Cn3nc(CC#N)nc3Cc3ccccc3[N+](=O)[O-])O[C@@H]1C2	Ki	'='	3000.0	nM	5.52			UO_0000065	9.80	None	None	None	False	CHEMBL663030	Inhibition against human Coagulation factor VII	B	BAO_0000357	single protein format	None	None	None	None	None	CHEMBL3991	Coagulation factor VII	Homo sapiens	SINGLE PROTEIN	CHEMBL1130774	1	Scientific Literature	Bioorg. Med. Chem. Lett.	1998	None
CHEMBL209791		0	430.47	1	3.07	3	Cc1cc(-c2nc3cc(C(=N)N)ccc3[nH]2)c(O)c(-c2cc(CNC(N)=O)ccc2O)c1	Ki	'='	4.0	nM	8.40			UO_0000065	19.51	0.36	5.33	4.82	False	CHEMBL863576	Binding affinity to f7a	B	BAO_0000357	single protein format	Homo sapiens	None	None	None	None	CHEMBL3991	Coagulation factor VII	Homo sapiens	SINGLE PROTEIN	CHEMBL1137427	1	Scientific Literature	Bioorg. Med. Chem. Lett.	2006	None
CHEMBL230764		0	551.93	1	3.27	5	N=C(N)c1c(F)c(F)c(CNC(=O)Cn2c(-c3cccc(N)c3)c(Cl)nc(NC3CCC3)c2=O)c(F)c1F	IC50	'='	5480.0	nM	5.26			UO_0000065	9.53	0.19	1.99	3.46	False	CHEMBL888563	Inhibition of factor 7a	B	BAO_0000357	single protein format	None	None	None	None	None	CHEMBL3991	Coagulation factor VII	Homo sapiens	SINGLE PROTEIN	CHEMBL1145416	1	Scientific Literature	Bioorg. Med. Chem. Lett.	2007	None
CHEMBL502639	DYSINOSIN A	0	632.74	2	-3.16	5	CO[C@H](COS(=O)(=O)[O-])C(=O)N[C@H](CC(C)C)C(=O)N1[C@H](C(=O)NCCC2=CC[N+](=C(N)N)C2)C[C@@H]2C[C@H](O)[C@@H](O)C[C@@H]21	Ki	'='	110.0	nM	6.96			UO_0000065	11.00	0.22	10.12	2.79	False	CHEMBL1036291	Inhibition of factor7a	B	BAO_0000357	single protein format	None	None	None	None	None	CHEMBL3991	Coagulation factor VII	Homo sapiens	SINGLE PROTEIN	CHEMBL1151931	1	Scientific Literature	Bioorg. Med. Chem. Lett.	2009	None
CHEMBL344619		0	489.62	1	5.10	13b	O=C(NCc1ccncc1)c1cc(NS(=O)(=O)Cc2ccccc2)ccc1Sc1ccccc1	IC50	'>'	30000.0	nM				UO_0000065					False	CHEMBL662115	Inhibitory activity against coagulation factor VII was determined	B	BAO_0000357	single protein format	None	None	None	None	None	CHEMBL3991	Coagulation factor VII	Homo sapiens	SINGLE PROTEIN	CHEMBL1145113	1	Scientific Literature	J. Med. Chem.	2003	None
CHEMBL333980		0	430.55	0	4.33	12b	COc1c(NC(C)C)ccc(-c2ccccc2)c1CC(=O)NCc1ccc(C(=N)N)cc1	IC50	'='	14700.0	nM	4.83			UO_0000065	11.22	0.21	0.50	4.82	False	CHEMBL663028	Inhibitory activity against tissue coagulation factor VII	B	BAO_0000357	single protein format	None	None	None	None	None	CHEMBL3991	Coagulation factor VII	Homo sapiens	SINGLE PROTEIN	CHEMBL1136318	1	Scientific Literature	Bioorg. Med. Chem. Lett.	2003	None
CHEMBL335129		0	431.46	0	3.16	29d	O=C(Cc1c(F)ccc(NS(=O)(=O)Cc2ccccc2)c1F)NCc1ccncc1	IC50	'>'	30000.0	nM				UO_0000065					False	CHEMBL662115	Inhibitory activity against coagulation factor VII was determined	B	BAO_0000357	single protein format	None	None	None	None	None	CHEMBL3991	Coagulation factor VII	Homo sapiens	SINGLE PROTEIN	CHEMBL1145113	1	Scientific Literature	J. Med. Chem.	2003	None
CHEMBL142205		0	447.54	1	2.10	14b	CC(C)Nc1ccc(-c2cc(N)cc(N)c2)n(CC(=O)NCc2ccc(C(=N)N)cc2)c1=O	IC50	'='	52.0	nM	7.28			UO_0000065	16.28	0.30	5.18	4.41	False	CHEMBL884342	Inhibitory concentration against recombinant human coagulation factor VII	B	BAO_0000357	single protein format	None	None	None	None	None	CHEMBL3991	Coagulation factor VII	Homo sapiens	SINGLE PROTEIN	CHEMBL1145137	1	Scientific Literature	J. Med. Chem.	2003	None
CHEMBL378916		0	416.44	1	2.76	5	N=C(N)c1ccc2[nH]c(-c3cccc(-c4cc(CNC(N)=O)ccc4O)c3O)nc2c1	Ki	'='	14.0	nM	7.85			UO_0000065	18.86	0.35	5.09	4.51	False	CHEMBL863576	Binding affinity to f7a	B	BAO_0000357	single protein format	Homo sapiens	None	None	None	None	CHEMBL3991	Coagulation factor VII	Homo sapiens	SINGLE PROTEIN	CHEMBL1137427	1	Scientific Literature	Bioorg. Med. Chem. Lett.	2006	None
CHEMBL385140		0	502.58	1	4.71	40a	COc1ccc(-n2nc(C#N)c3ncn(-c4ccc(-c5ccccc5CN5CCCC5)cc4)c(=O)c32)cc1	Ki	'>'	15000.0	nM				UO_0000065					False	CHEMBL864737	Binding affinity to f7a	B	BAO_0000357	single protein format	Homo sapiens	None	None	None	None	CHEMBL3991	Coagulation factor VII	Homo sapiens	SINGLE PROTEIN	CHEMBL1138952	1	Scientific Literature	Bioorg. Med. Chem. Lett.	2006	None
CHEMBL438973		0	474.47	1	3.02	52	N=C(N)c1ccc2[nH]c(-c3cc(C(CC(=O)O)C(=O)O)cc(-c4ccccc4CO)c3O)nc2c1	Ki	'='	730.0	nM	6.14			UO_0000065	12.93	0.24	3.12	3.17	False	CHEMBL862599	Binding affinity to factor 7a	B	BAO_0000357	single protein format	Homo sapiens	None	None	None	None	CHEMBL3991	Coagulation factor VII	Homo sapiens	SINGLE PROTEIN	CHEMBL1139673	1	Scientific Literature	Bioorg. Med. Chem. Lett.	2006	None
CHEMBL204159		0	492.46	1	3.68	46	COc1ccc(F)cc1-c1cc(C(CC(=O)O)C(=O)O)cc(-c2nc3cc(C(=N)N)ccc3[nH]2)c1O	Ki	'='	330.0	nM	6.48			UO_0000065	13.16	0.25	2.80	3.55	False	CHEMBL862599	Binding affinity to factor 7a	B	BAO_0000357	single protein format	Homo sapiens	None	None	None	None	CHEMBL3991	Coagulation factor VII	Homo sapiens	SINGLE PROTEIN	CHEMBL1139673	1	Scientific Literature	Bioorg. Med. Chem. Lett.	2006	None
CHEMBL377953		0	501.50	2	3.49	34	CC(=O)Nc1cccc(-c2cc(C(CC(=O)O)C(=O)O)cc(-c3nc4cc(C(=N)N)ccc4[nH]3)c2O)c1	Ki	'='	110.0	nM	6.96			UO_0000065	13.88	0.26	3.47	3.44	False	CHEMBL862599	Binding affinity to factor 7a	B	BAO_0000357	single protein format	Homo sapiens	None	None	None	None	CHEMBL3991	Coagulation factor VII	Homo sapiens	SINGLE PROTEIN	CHEMBL1139673	1	Scientific Literature	Bioorg. Med. Chem. Lett.	2006	None
CHEMBL206234		0	494.89	1	3.89	10	N=C(N)c1ccc2[nH]c(-c3cc(C(CC(=O)O)C(=O)O)cc(-c4cc(Cl)ccc4O)c3O)nc2c1	Ki	'='	5.4	nM	8.27			UO_0000065	16.71	0.32	4.38	4.27	False	CHEMBL862599	Binding affinity to factor 7a	B	BAO_0000357	single protein format	Homo sapiens	None	None	None	None	CHEMBL3991	Coagulation factor VII	Homo sapiens	SINGLE PROTEIN	CHEMBL1139673	1	Scientific Literature	Bioorg. Med. Chem. Lett.	2006	None
CHEMBL339341		0	768.76	2	3.29	10l	N=C(N)NCCC[C@H](NC(=O)[C@H](Cc1ccc(Br)cc1)NC(=O)[C@@H](Cc1ccccc1)NS(=O)(=O)Cc1ccccc1)C(=O)c1nccs1	IC50	'='	760.0	nM	6.12			UO_0000065	7.96	0.17	2.83	3.12	False	CHEMBL662230	Inhibitory activity against tissue coagulation factor VII.	B	BAO_0000357	single protein format	None	None	None	None	None	CHEMBL3991	Coagulation factor VII	Homo sapiens	SINGLE PROTEIN	CHEMBL1145084	1	Scientific Literature	J. Med. Chem.	2003	None
CHEMBL407142		0	765.96	2	4.20	10ii	N=C(N)NCCC[C@H](NC(=O)[C@H](Cc1ccc(-c2ccccc2)cc1)NC(=O)[C@@H](Cc1ccccc1)NS(=O)(=O)Cc1ccccc1)C(=O)c1nccs1	IC50	'='	17800.0	nM	4.75			UO_0000065	6.20	0.12	0.55	2.42	False	CHEMBL662230	Inhibitory activity against tissue coagulation factor VII.	B	BAO_0000357	single protein format	None	None	None	None	None	CHEMBL3991	Coagulation factor VII	Homo sapiens	SINGLE PROTEIN	CHEMBL1145084	1	Scientific Literature	J. Med. Chem.	2003	None
CHEMBL390663		0	497.96	0	2.85	2	N=C(N)c1ccc(CNC(=O)Cn2c(-c3cccc(N)c3)c(Cl)nc(NC3CCC3)c2=O)c(F)c1	IC50	'='	40.0	nM	7.40			UO_0000065	14.86	0.29	4.55	4.87	False	CHEMBL888563	Inhibition of factor 7a	B	BAO_0000357	single protein format	None	None	None	None	None	CHEMBL3991	Coagulation factor VII	Homo sapiens	SINGLE PROTEIN	CHEMBL1145416	1	Scientific Literature	Bioorg. Med. Chem. Lett.	2007	None
CHEMBL77428		0	724.31	2	3.19	10l	N=C(N)NCCC[C@H](NC(=O)[C@H](Cc1cccc(Cl)c1)NC(=O)[C@@H](Cc1ccccc1)NS(=O)(=O)Cc1ccccc1)C(=O)c1nccs1	IC50	'='	230.0	nM	6.64			UO_0000065	9.16	0.19	3.45	3.38	True	CHEMBL663027	Inhibition of tissue coagulation factor VII	B	BAO_0000357	single protein format	Homo sapiens	None	None	None	None	CHEMBL3991	Coagulation factor VII	Homo sapiens	SINGLE PROTEIN	CHEMBL1136109	1	Scientific Literature	Bioorg. Med. Chem. Lett.	2003	None
CHEMBL371815		0	575.67	2	1.54	4a	CC[C@@H](C)NC(=O)c1cc(N)cc(-c2cnc(NC(C)C)c(=O)n2CC(=O)NCc2ccc(C(=N)N)cc2C(N)=O)c1	IC50	'='	6.2	nM	8.21			UO_0000065	14.26	0.27	6.67	3.66	False	CHEMBL827832	Inhibitory concentration against Coagulation factor VIIa	B	BAO_0000357	single protein format	None	None	None	None	None	CHEMBL3991	Coagulation factor VII	Homo sapiens	SINGLE PROTEIN	CHEMBL1139615	1	Scientific Literature	Bioorg. Med. Chem. Lett.	2005	None
CHEMBL243319		0	510.02	1	3.62	44	Nc1cccc(-c2c(Cl)nc(NC3CCC3)c(=O)n2CC(=O)NCc2ccc3c(N)nsc3c2)c1	IC50	'='	26800.0	nM	4.57			UO_0000065	8.96	0.18	0.95	3.24	False	CHEMBL888563	Inhibition of factor 7a	B	BAO_0000357	single protein format	None	None	None	None	None	CHEMBL3991	Coagulation factor VII	Homo sapiens	SINGLE PROTEIN	CHEMBL1145416	1	Scientific Literature	Bioorg. Med. Chem. Lett.	2007	None
CHEMBL192738		0	532.65	2	2.44	4h	CC[C@@H](C)NC(=O)c1cc(N)cc(-c2cnc(NC(C)C)c(=O)n2CC(=O)NCc2ccc(C(=N)N)cc2)c1	IC50	'='	1.7	nM	8.77			UO_0000065	16.46	0.31	6.33	4.84	False	CHEMBL827832	Inhibitory concentration against Coagulation factor VIIa	B	BAO_0000357	single protein format	None	None	None	None	None	CHEMBL3991	Coagulation factor VII	Homo sapiens	SINGLE PROTEIN	CHEMBL1139615	1	Scientific Literature	Bioorg. Med. Chem. Lett.	2005	None
CHEMBL275859		0	629.77	2	0.28	40f	N=C(N)NCCC[C@H](NC(=O)[C@H](CO)NC(=O)[C@@H](Cc1ccccc1)NS(=O)(=O)Cc1ccccc1)C(=O)c1nccs1	IC50	'='	110.0	nM	6.96			UO_0000065	11.05	0.22	6.68	3.21	False	CHEMBL948937	Inhibition of human factor 7a	B	BAO_0000357	single protein format	Homo sapiens	None	None	None	None	CHEMBL3991	Coagulation factor VII	Homo sapiens	SINGLE PROTEIN	CHEMBL1143211	1	Scientific Literature	Bioorg. Med. Chem.	2008	None
CHEMBL78053		0	690.85	2	1.93	40e	N=C(N)NCCC[C@H](NC(=O)[C@H](Cc1cccnc1)NC(=O)[C@@H](Cc1ccccc1)NS(=O)(=O)Cc1ccccc1)C(=O)c1nccs1	IC50	'='	200.0	nM	6.70			UO_0000065	9.70	0.19	4.77	3.20	False	CHEMBL948937	Inhibition of human factor 7a	B	BAO_0000357	single protein format	Homo sapiens	None	None	None	None	CHEMBL3991	Coagulation factor VII	Homo sapiens	SINGLE PROTEIN	CHEMBL1143211	1	Scientific Literature	Bioorg. Med. Chem.	2008	None
CHEMBL257867		0	656.79	2	0.16	40b	N=C(N)NCCC[C@H](NC(=O)[C@H](CC(N)=O)NC(=O)[C@@H](Cc1ccccc1)NS(=O)(=O)Cc1ccccc1)C(=O)c1nccs1	IC50	'='	1000.0	nM	6.00			UO_0000065	9.14	0.18	5.84	2.51	False	CHEMBL948937	Inhibition of human factor 7a	B	BAO_0000357	single protein format	Homo sapiens	None	None	None	None	CHEMBL3991	Coagulation factor VII	Homo sapiens	SINGLE PROTEIN	CHEMBL1143211	1	Scientific Literature	Bioorg. Med. Chem.	2008	None
CHEMBL137487		0	481.58	0	4.83	50b	N=C(N)c1ccc(CNC(=O)Cc2c(-c3cccc(N)c3)ccc(NCc3ccccc3)c2F)cc1	IC50	'='	500.0	nM	6.30			UO_0000065	13.08	0.24	1.47	5.38	False	CHEMBL662115	Inhibitory activity against coagulation factor VII was determined	B	BAO_0000357	single protein format	None	None	None	None	None	CHEMBL3991	Coagulation factor VII	Homo sapiens	SINGLE PROTEIN	CHEMBL1145113	1	Scientific Literature	J. Med. Chem.	2003	None
CHEMBL390394		0	340.77	0	3.16	3	NC(N)=Nc1nccc2c(Cl)cc(-c3cccc(C(=O)O)c3)cc12	Inhibition	'='	3.0	%				UO_0000187					False	CHEMBL917025	Inhibition of factor 7a at 10 uM	B	BAO_0000357	single protein format	Homo sapiens	None	None	None	None	CHEMBL3991	Coagulation factor VII	Homo sapiens	SINGLE PROTEIN	CHEMBL1139871	1	Scientific Literature	J. Med. Chem.	2007	None
CHEMBL207720		0	431.41	0	3.42	1	N=C(N)c1ccc2[nH]c(-c3cc(CC(=O)O)cc(-c4cccc([N+](=O)[O-])c4)c3O)nc2c1	Ki	'='	15.0	nM	7.82			UO_0000065	18.14	0.33	4.40	4.37	False	CHEMBL870752	Binding affinity to f7a	B	BAO_0000357	single protein format	Homo sapiens	None	None	None	None	CHEMBL3991	Coagulation factor VII	Homo sapiens	SINGLE PROTEIN	CHEMBL1146971	1	Scientific Literature	Bioorg. Med. Chem. Lett.	2006	None
CHEMBL378366		0	508.54	2	4.53	11	Nc1ccc2[nH]c(-c3cc(CC(=O)O)cc(-c4cccc(CNC(=O)Nc5cccnc5)c4)c3O)cc2n1	Ki	'='	62.0	nM	7.21			UO_0000065	14.17	0.26	2.68	4.34	False	CHEMBL870752	Binding affinity to f7a	B	BAO_0000357	single protein format	Homo sapiens	None	None	None	None	CHEMBL3991	Coagulation factor VII	Homo sapiens	SINGLE PROTEIN	CHEMBL1146971	1	Scientific Literature	Bioorg. Med. Chem. Lett.	2006	None
CHEMBL78057		0	703.89	1	2.63	10k	Cc1cccc(C[C@H](NC(=O)[C@@H](Cc2ccccc2)NS(=O)(=O)Cc2ccccc2)C(=O)N[C@@H](CCCN=C(N)N)C(=O)c2nccs2)c1	IC50	'='	170.0	nM	6.77			UO_0000065	9.62	0.19	4.14	3.41	True	CHEMBL663027	Inhibition of tissue coagulation factor VII	B	BAO_0000357	single protein format	Homo sapiens	None	None	None	None	CHEMBL3991	Coagulation factor VII	Homo sapiens	SINGLE PROTEIN	CHEMBL1136109	1	Scientific Literature	Bioorg. Med. Chem. Lett.	2003	None
CHEMBL78055		0	689.86	2	2.53	10d	N=C(N)NCCC[C@H](NC(=O)[C@H](Cc1ccccc1)NC(=O)[C@@H](Cc1ccccc1)NS(=O)(=O)Cc1ccccc1)C(=O)c1nccs1	IC50	'='	42.0	nM	7.38			UO_0000065	10.69	0.21	4.85	3.76	True	CHEMBL663027	Inhibition of tissue coagulation factor VII	B	BAO_0000357	single protein format	Homo sapiens	None	None	None	None	CHEMBL3991	Coagulation factor VII	Homo sapiens	SINGLE PROTEIN	CHEMBL1136109	1	Scientific Literature	Bioorg. Med. Chem. Lett.	2003	None
CHEMBL1159854		0	432.89	0	4.10	14	N=C(N)SCCOc1oc(=O)c2cc(NC(=O)Nc3ccccc3)ccc2c1Cl	K obs / 1	'='	3140.0	M-1 s-1									False	CHEMBL663022	Inhibition of human coagulation factor VII at 7.2-44 uM	B	BAO_0000357	single protein format	Homo sapiens	None	None	None	None	CHEMBL3991	Coagulation factor VII	Homo sapiens	SINGLE PROTEIN	CHEMBL1127646	1	Scientific Literature	J. Med. Chem.	1994	None
CHEMBL189166		0	633.71	2	1.26	4e	CC[C@@H](C)NC(=O)c1cc(N)cc(-c2cnc(NC(C)C)c(=O)n2CC(=O)NCc2ccc(C(=N)N)cc2C(=O)NCC(=O)O)c1	IC50	'='	21.0	nM	7.68			UO_0000065	12.12	0.23	6.42	3.10	False	CHEMBL827832	Inhibitory concentration against Coagulation factor VIIa	B	BAO_0000357	single protein format	None	None	None	None	None	CHEMBL3991	Coagulation factor VII	Homo sapiens	SINGLE PROTEIN	CHEMBL1139615	1	Scientific Literature	Bioorg. Med. Chem. Lett.	2005	None
CHEMBL382157		0	547.78	3	5.49	41	N=C(N)c1ccc2[nH]c(-c3cc(C(CC(=O)O)C(=O)O)cc(-c4cc(Cl)cc(Cl)c4Cl)c3O)nc2c1	Ki	'='	210.0	nM	6.68			UO_0000065	12.19	0.25	1.19	3.85	False	CHEMBL862599	Binding affinity to factor 7a	B	BAO_0000357	single protein format	Homo sapiens	None	None	None	None	CHEMBL3991	Coagulation factor VII	Homo sapiens	SINGLE PROTEIN	CHEMBL1139673	1	Scientific Literature	Bioorg. Med. Chem. Lett.	2006	None
CHEMBL205128		0	469.46	1	3.40	31	N#Cc1cccc(-c2cc(C(CC(=O)O)C(=O)O)cc(-c3nc4cc(C(=N)N)ccc4[nH]3)c2O)c1	Ki	'='	77.0	nM	7.11			UO_0000065	15.15	0.28	3.71	3.61	False	CHEMBL862599	Binding affinity to factor 7a	B	BAO_0000357	single protein format	Homo sapiens	None	None	None	None	CHEMBL3991	Coagulation factor VII	Homo sapiens	SINGLE PROTEIN	CHEMBL1139673	1	Scientific Literature	Bioorg. Med. Chem. Lett.	2006	None
CHEMBL379906		0	486.48	1	3.73	23	CC(=O)c1cccc(-c2cc(C(CC(=O)O)C(=O)O)cc(-c3nc4cc(C(=N)N)ccc4[nH]3)c2O)c1	Ki	'='	33.0	nM	7.48			UO_0000065	15.38	0.28	3.75	3.93	False	CHEMBL862599	Binding affinity to factor 7a	B	BAO_0000357	single protein format	Homo sapiens	None	None	None	None	CHEMBL3991	Coagulation factor VII	Homo sapiens	SINGLE PROTEIN	CHEMBL1139673	1	Scientific Literature	Bioorg. Med. Chem. Lett.	2006	None
CHEMBL77742		0	703.89	1	2.63	10j	Cc1ccccc1C[C@H](NC(=O)[C@@H](Cc1ccccc1)NS(=O)(=O)Cc1ccccc1)C(=O)N[C@@H](CCCN=C(N)N)C(=O)c1nccs1	IC50	'='	240.0	nM	6.62			UO_0000065	9.40	0.18	3.99	3.33	True	CHEMBL663027	Inhibition of tissue coagulation factor VII	B	BAO_0000357	single protein format	Homo sapiens	None	None	None	None	CHEMBL3991	Coagulation factor VII	Homo sapiens	SINGLE PROTEIN	CHEMBL1136109	1	Scientific Literature	Bioorg. Med. Chem. Lett.	2003	None
CHEMBL544792		0	518.10	0	2.59	6	CC[C@@H]1CC(C(=O)NCc2ccc(C(=N)N)cc2)N2C(=O)[C@@](N)(CC3=CCCCC3)C[C@H](OC)[C@H]12.Cl	IC50	'='	109000.0	nM		Outside typical range		UO_0000065					False	CHEMBL663033	Compound was tested for inhibitory activity against Coagulation factor VIIa	B	BAO_0000357	single protein format	None	None	None	None	None	CHEMBL3991	Coagulation factor VII	Homo sapiens	SINGLE PROTEIN	CHEMBL1136036	1	Scientific Literature	Bioorg. Med. Chem. Lett.	2002	None
CHEMBL122548		0	458.52	1	3.22	27	CC(NC(=O)CNC(=O)Nc1ccc(C(=N)N)cc1)c1ccc(C(=O)Nc2ccccc2)cc1	Ki	'='	20.0	nM	7.70			UO_0000065	16.79	0.31	4.48	5.16	False	CHEMBL662231	In vitro inhibition of human coagulation factor VIIa	B	BAO_0000357	single protein format	None	None	None	None	None	CHEMBL3991	Coagulation factor VII	Homo sapiens	SINGLE PROTEIN	CHEMBL1146800	1	Scientific Literature	Bioorg. Med. Chem. Lett.	2004	None
CHEMBL35586		0	418.30	0	2.73	14	C[C@H](NC(=O)CNC(=O)Nc1ccc(C(=N)N)cc1)c1cccc(Br)c1	Ki	'='	27.0	nM	7.57			UO_0000065	18.09	0.40	4.84	6.30	False	CHEMBL662231	In vitro inhibition of human coagulation factor VIIa	B	BAO_0000357	single protein format	None	None	None	None	None	CHEMBL3991	Coagulation factor VII	Homo sapiens	SINGLE PROTEIN	CHEMBL1146800	1	Scientific Literature	Bioorg. Med. Chem. Lett.	2004	None
CHEMBL204582		0	490.54	1	3.96	27	N=C(N)c1ccc2[nH]c(-c3cc(C(CC(=O)O)C(=O)O)cc(-c4ccccc4CS)c3O)nc2c1	Ki	'='	64.0	nM	7.19			UO_0000065	14.67	0.28	3.23	4.15	False	CHEMBL862599	Binding affinity to factor 7a	B	BAO_0000357	single protein format	Homo sapiens	None	None	None	None	CHEMBL3991	Coagulation factor VII	Homo sapiens	SINGLE PROTEIN	CHEMBL1139673	1	Scientific Literature	Bioorg. Med. Chem. Lett.	2006	None
CHEMBL203046		0	459.46	1	3.11	24	N=C(N)c1ccc2[nH]c(-c3cc(C(CC(=O)O)C(=O)O)cc(-c4cccc(N)c4)c3O)nc2c1	Ki	'='	36.0	nM	7.44			UO_0000065	16.20	0.30	4.33	3.73	False	CHEMBL862599	Binding affinity to factor 7a	B	BAO_0000357	single protein format	Homo sapiens	None	None	None	None	CHEMBL3991	Coagulation factor VII	Homo sapiens	SINGLE PROTEIN	CHEMBL1139673	1	Scientific Literature	Bioorg. Med. Chem. Lett.	2006	None
CHEMBL377082		0	478.44	1	3.37	9	N=C(N)c1ccc2[nH]c(-c3cc(C(CC(=O)O)C(=O)O)cc(-c4cc(F)ccc4O)c3O)nc2c1	Ki	'='	4.0	nM	8.40			UO_0000065	17.55	0.33	5.03	4.34	False	CHEMBL862599	Binding affinity to factor 7a	B	BAO_0000357	single protein format	Homo sapiens	None	None	None	None	CHEMBL3991	Coagulation factor VII	Homo sapiens	SINGLE PROTEIN	CHEMBL1139673	1	Scientific Literature	Bioorg. Med. Chem. Lett.	2006	None
CHEMBL179938		0	361.45	0	4.17	6	COc1cc(CNc2ccc(C(=N)N)cc2)ccc1OCc1ccccc1	Ki	'='	1000.0	nM	6.00			UO_0000065	16.60	0.30	1.83	7.47	False	CHEMBL827178	The value of binding constant measured against coagulation factor VII	B	BAO_0000357	single protein format	Homo sapiens	None	None	None	None	CHEMBL3991	Coagulation factor VII	Homo sapiens	SINGLE PROTEIN	CHEMBL1144307	1	Scientific Literature	Bioorg. Med. Chem. Lett.	2005	None
CHEMBL197542		0	521.64	1	4.61	39	Cc1cc2cc(NC(/C=C(\O)c3nccs3)=N/[C@H]3CCCCN(CC(=O)N4CCCC4)C3=O)ccc2o1	2PT	'='	31.0	uM				UO_0000064					False	CHEMBL853298	Anticoagulant potency in human plasma as measured by prothrombin time	F	BAO_0000366	cell-free format	Homo sapiens	CHEMBL3559721	Plasma	None	None	CHEMBL3991	Coagulation factor VII	Homo sapiens	SINGLE PROTEIN	CHEMBL1141963	1	Scientific Literature	Bioorg. Med. Chem. Lett.	2005	None
CHEMBL198970		0	574.08	2	5.70	35	Cc1cc2cc(NC(=N/[C@H]3CCCCN(CC(=O)N4CCCC4)C3=O)/C(C#N)=C(\O)c3ccc(Cl)cc3)ccc2o1	2PT	'='	62.0	uM				UO_0000064					False	CHEMBL853298	Anticoagulant potency in human plasma as measured by prothrombin time	F	BAO_0000366	cell-free format	Homo sapiens	CHEMBL3559721	Plasma	None	None	CHEMBL3991	Coagulation factor VII	Homo sapiens	SINGLE PROTEIN	CHEMBL1141963	1	Scientific Literature	Bioorg. Med. Chem. Lett.	2005	None
CHEMBL110631		0	512.61	1	0.36	3g	CCOC(=O)CN(NC(=O)OC(C)(C)C)C(=O)[C@@H]1CCCC[C@H]1C(=O)N[C@H](C=O)CCCN=C(N)N	IC50	'='	22000.0	nM	4.66			UO_0000065	9.09	0.18	4.30	2.38	False	CHEMBL662112	Compound was evaluated for its 50 percent inhibitory concentration against human Coagulation factor VII	B	BAO_0000357	single protein format	None	None	None	None	None	CHEMBL3991	Coagulation factor VII	Homo sapiens	SINGLE PROTEIN	CHEMBL1129829	1	Scientific Literature	Bioorg. Med. Chem. Lett.	1997	None
CHEMBL1159876		0	281.70	0	2.15	2	CCOc1oc(=O)c2cc(NC(=N)N)ccc2c1Cl	K obs / 1	'='	2200.0	M-1 s-1									False	CHEMBL663022	Inhibition of human coagulation factor VII at 7.2-44 uM	B	BAO_0000357	single protein format	Homo sapiens	None	None	None	None	CHEMBL3991	Coagulation factor VII	Homo sapiens	SINGLE PROTEIN	CHEMBL1127646	1	Scientific Literature	J. Med. Chem.	1994	None
CHEMBL544558		0	518.10	0	2.59	3	CC[C@@H]1CC(C(=O)NCc2ccc(C(=N)N)cc2)N2C(=O)[C@](N)(CC3=CCCCC3)C[C@H](OC)[C@H]12.Cl	IC50	'='	4600.0	nM	5.34			UO_0000065	11.08	0.21	2.75	3.97	False	CHEMBL663033	Compound was tested for inhibitory activity against Coagulation factor VIIa	B	BAO_0000357	single protein format	None	None	None	None	None	CHEMBL3991	Coagulation factor VII	Homo sapiens	SINGLE PROTEIN	CHEMBL1136036	1	Scientific Literature	Bioorg. Med. Chem. Lett.	2002	None
CHEMBL321444		0	516.64	1	2.00	3f	CC(C)(C)OC(=O)NN(Cc1ccccc1)C(=O)[C@@H]1CCCC[C@H]1C(=O)N[C@H](C=O)CCCN=C(N)N	IC50	'>'	25000.0	nM				UO_0000065					False	CHEMBL662112	Compound was evaluated for its 50 percent inhibitory concentration against human Coagulation factor VII	B	BAO_0000357	single protein format	None	None	None	None	None	CHEMBL3991	Coagulation factor VII	Homo sapiens	SINGLE PROTEIN	CHEMBL1129829	1	Scientific Literature	Bioorg. Med. Chem. Lett.	1997	None
CHEMBL3740183		0	379.47	0	2.78	25a	CCCCNC(=O)c1ccn2c(NCc3ccc(NC(=N)N)cc3)cnc2c1	Inhibition	'='	1.4	%				UO_0000187					False	CHEMBL3743975	Inhibition of purified human factor 7a using MeSO2-Cha-Abu-Arg-pNA as substrate at 100 uM measured for 5 mins by spectrophotometric assay	B	BAO_0000357	single protein format	Homo sapiens	None	None	None	None	CHEMBL3991	Coagulation factor VII	Homo sapiens	SINGLE PROTEIN	CHEMBL3739387	1	Scientific Literature	J. Med. Chem.	2015	None
CHEMBL126707		0	357.41	0	4.50	10d	COc1cc2[nH]c(-c3cccc(-c4ccccc4)c3O)cc2cc1C(=N)N	Ki	'='	16000.0	nM	4.80			UO_0000065	13.42	0.24	0.30	5.04	False	CHEMBL662862	The compound was tested for inhibition of human coagulation factor VII	B	BAO_0000357	single protein format	None	None	None	None	None	CHEMBL3991	Coagulation factor VII	Homo sapiens	SINGLE PROTEIN	CHEMBL1134679	1	Scientific Literature	J. Med. Chem.	2001	None
CHEMBL132395		0	739.92	2	2.56	10ll	N=C(N)NCCC[C@H](NC(=O)[C@H](CC(=O)OC1CCCCC1)NC(=O)[C@@H](Cc1ccccc1)NS(=O)(=O)Cc1ccccc1)C(=O)c1nccs1	IC50	'='	3180.0	nM	5.50			UO_0000065	7.43	0.15	2.94	2.47	False	CHEMBL662230	Inhibitory activity against tissue coagulation factor VII.	B	BAO_0000357	single protein format	None	None	None	None	None	CHEMBL3991	Coagulation factor VII	Homo sapiens	SINGLE PROTEIN	CHEMBL1145084	1	Scientific Literature	J. Med. Chem.	2003	None
CHEMBL3741622		0	363.43	0	2.14	25b	N=C(N)Nc1ccc(CNc2cnc3cc(C(=O)NC4CC4)ccn23)cc1	Inhibition	'='	2.6	%				UO_0000187					False	CHEMBL3743975	Inhibition of purified human factor 7a using MeSO2-Cha-Abu-Arg-pNA as substrate at 100 uM measured for 5 mins by spectrophotometric assay	B	BAO_0000357	single protein format	Homo sapiens	None	None	None	None	CHEMBL3991	Coagulation factor VII	Homo sapiens	SINGLE PROTEIN	CHEMBL3739387	1	Scientific Literature	J. Med. Chem.	2015	None
CHEMBL36002		0	339.40	0	1.97	13	C[C@H](NC(=O)CNC(=O)Nc1ccc(C(=N)N)cc1)c1ccccc1	Ki	'='	430.0	nM	6.37			UO_0000065	18.76	0.35	4.40	5.30	False	CHEMBL662231	In vitro inhibition of human coagulation factor VIIa	B	BAO_0000357	single protein format	None	None	None	None	None	CHEMBL3991	Coagulation factor VII	Homo sapiens	SINGLE PROTEIN	CHEMBL1146800	1	Scientific Literature	Bioorg. Med. Chem. Lett.	2004	None
CHEMBL222079		0	533.55	1	4.92	6d	CN(C)Cc1ccccc1-c1ccc(N2CCc3c(C(F)(F)F)nn(-c4cccc(C(N)=O)c4)c3C2=O)cc1	Ki	'>'	1800.0	nM				UO_0000065					False	CHEMBL913638	Binding affinity to human factor VIIa	B	BAO_0000357	single protein format	Homo sapiens	None	None	None	None	CHEMBL3991	Coagulation factor VII	Homo sapiens	SINGLE PROTEIN	CHEMBL1139730	1	Scientific Literature	Bioorg. Med. Chem. Lett.	2006	None
CHEMBL136788		0	467.54	0	2.22	29f	N=C(N)NCCCCCNC(=O)Cc1c(F)ccc(NS(=O)(=O)Cc2ccccc2)c1F	IC50	'>'	30000.0	nM				UO_0000065					False	CHEMBL662115	Inhibitory activity against coagulation factor VII was determined	B	BAO_0000357	single protein format	None	None	None	None	None	CHEMBL3991	Coagulation factor VII	Homo sapiens	SINGLE PROTEIN	CHEMBL1145113	1	Scientific Literature	J. Med. Chem.	2003	None
CHEMBL421098		0	430.51	0	3.30	14	CC(C)/N=C1\C=C(O)C(c2ccccc2)=C(CC(=O)NCc2ccc(C(=N)N)cc2)C1=O	IC50	'='	2800.0	nM	5.55			UO_0000065	12.90	0.24	2.25	4.32	False	CHEMBL663028	Inhibitory activity against tissue coagulation factor VII	B	BAO_0000357	single protein format	None	None	None	None	None	CHEMBL3991	Coagulation factor VII	Homo sapiens	SINGLE PROTEIN	CHEMBL1136318	1	Scientific Literature	Bioorg. Med. Chem. Lett.	2003	None
CHEMBL438599		0	2471.79	None	None	1m	CC[C@H](C)[C@H]1NC(=O)[C@H](CCCN=C(N)N)NC(=O)[C@H]2CCCN2C(=O)[C@H](CC(N)=O)NC(=O)[C@@H](CC(=O)O)NC(=O)[C@H](NC(=O)[C@H](CC(C)C)NC(=O)[C@H](C)NC(=O)CCC(=O)NS(=O)(=O)c2ccc3ccccc3c2)CSSC[C@H](C(=O)N[C@@H](CCC(N)=O)C(=O)N[C@@H](Cc2ccccc2)C(=O)N[C@H](C(=O)N[C@@H](CCC(=O)O)C(=O)NCC(N)=O)C(C)C)NC(=O)[C@@H](Cc2ccc(O)cc2)NC(=O)[C@H](Cc2c[nH]c3ccccc23)NC(=O)[C@@H](CCCN=C(N)N)NC(=O)[C@H](CC(=O)O)NC1=O	IC50	'='	1.0	nM	9.00			UO_0000065	3.64	None	None	None	False	CHEMBL663035	Inhibition of amino terminally biotinylated E-76 peptide binding to immobilized fVIIa	B	BAO_0000357	single protein format	None	None	None	None	None	CHEMBL3991	Coagulation factor VII	Homo sapiens	SINGLE PROTEIN	CHEMBL1135206	1	Scientific Literature	Bioorg. Med. Chem. Lett.	2002	None
CHEMBL35586		0	418.30	0	2.73	13	C[C@H](NC(=O)CNC(=O)Nc1ccc(C(=N)N)cc1)c1cccc(Br)c1	Ki	'='	27.0	nM	7.57			UO_0000065	18.09	0.40	4.84	6.30	True	CHEMBL662860	In vitro inhibitory activity against coagulation factor VII (fVIIa)	B	BAO_0000357	single protein format	None	None	None	None	None	CHEMBL3991	Coagulation factor VII	Homo sapiens	SINGLE PROTEIN	CHEMBL1144973	1	Scientific Literature	Bioorg. Med. Chem. Lett.	2003	None
CHEMBL436766		0	580.54	2	5.24	2k	Nc1noc2ccc(-n3nc(C(F)(F)F)cc3C(=O)Nc3ccc(-c4ccccc4CN4CC[C@@H](O)C4)cc3F)cc12	2PT	'='	1.4	uM				UO_0000064					False	CHEMBL859950	Anticoagulant activity in rabbit plasma by PT assay	F	BAO_0000366	cell-free format	Oryctolagus cuniculus	CHEMBL3559721	Plasma	None	None	CHEMBL3991	Coagulation factor VII	Homo sapiens	SINGLE PROTEIN	CHEMBL1146127	1	Scientific Literature	Bioorg. Med. Chem. Lett.	2006	None
CHEMBL36002		0	339.40	0	1.97	11	C[C@H](NC(=O)CNC(=O)Nc1ccc(C(=N)N)cc1)c1ccccc1	Ki	'='	430.0	nM	6.37			UO_0000065	18.76	0.35	4.40	5.30	True	CHEMBL662860	In vitro inhibitory activity against coagulation factor VII (fVIIa)	B	BAO_0000357	single protein format	None	None	None	None	None	CHEMBL3991	Coagulation factor VII	Homo sapiens	SINGLE PROTEIN	CHEMBL1144973	1	Scientific Literature	Bioorg. Med. Chem. Lett.	2003	None
CHEMBL137444		0	492.62	1	5.16	50d	COc1c(NCCc2ccccc2)ccc(-c2ccccc2)c1CC(=O)NCc1ccc(C(=N)N)cc1	IC50	'='	25000.0	nM	4.60			UO_0000065	9.34	0.17	-0.56	4.59	False	CHEMBL662115	Inhibitory activity against coagulation factor VII was determined	B	BAO_0000357	single protein format	None	None	None	None	None	CHEMBL3991	Coagulation factor VII	Homo sapiens	SINGLE PROTEIN	CHEMBL1145113	1	Scientific Literature	J. Med. Chem.	2003	None
CHEMBL2373341		0	509.46	None	None	15	CC1(C)[C@H]2C[C@@H]1[C@]1(C)OB([C@H](CCCCN)NC(=O)Cn3nc(CO)nc3Cc3ccccc3)O[C@@H]1C2	Ki	'='	7700.0	nM	5.11			UO_0000065	10.04	None	None	None	False	CHEMBL663030	Inhibition against human Coagulation factor VII	B	BAO_0000357	single protein format	None	None	None	None	None	CHEMBL3991	Coagulation factor VII	Homo sapiens	SINGLE PROTEIN	CHEMBL1130774	1	Scientific Literature	Bioorg. Med. Chem. Lett.	1998	None
CHEMBL471550		0	521.54	2	5.34	2w	COc1ccc(-n2nc(C(F)(F)F)c3c2C(=O)N(c2ccc(C4(Cn5ccnc5C)CC4)cc2)CC3)cc1	Activity						Not Active						False	CHEMBL946427	Inhibition of human factor 7a	B	BAO_0000357	single protein format	Homo sapiens	None	None	None	None	CHEMBL3991	Coagulation factor VII	Homo sapiens	SINGLE PROTEIN	CHEMBL1157522	1	Scientific Literature	Bioorg. Med. Chem. Lett.	2008	None
CHEMBL508428		0	526.56	1	4.20	2s	COc1ccc(-n2nc(C(F)(F)F)c3c2C(=O)N(c2ccc(C4(CN5CC[C@@H](O)C5)CC4)cc2)CC3)cc1	Activity						Not Active						False	CHEMBL946427	Inhibition of human factor 7a	B	BAO_0000357	single protein format	Homo sapiens	None	None	None	None	CHEMBL3991	Coagulation factor VII	Homo sapiens	SINGLE PROTEIN	CHEMBL1157522	1	Scientific Literature	Bioorg. Med. Chem. Lett.	2008	None
CHEMBL460681		0	538.49	1	3.29	2k	COc1ccc(-n2nc(C(F)(F)F)c3c2C(=O)N(c2ccc(C4(C(=O)Nc5nnn[nH]5)CC4)cc2)CC3)cc1	Activity						Not Active						False	CHEMBL946427	Inhibition of human factor 7a	B	BAO_0000357	single protein format	Homo sapiens	None	None	None	None	CHEMBL3991	Coagulation factor VII	Homo sapiens	SINGLE PROTEIN	CHEMBL1157522	1	Scientific Literature	Bioorg. Med. Chem. Lett.	2008	None
CHEMBL125585		0	416.53	0	4.02	13	CC(C)Nc1ccc(-c2ccccc2)c(CC(=O)NCc2ccc(C(=N)N)cc2)c1O	IC50	'='	2500.0	nM	5.60			UO_0000065	13.45	0.25	1.58	5.04	False	CHEMBL663028	Inhibitory activity against tissue coagulation factor VII	B	BAO_0000357	single protein format	None	None	None	None	None	CHEMBL3991	Coagulation factor VII	Homo sapiens	SINGLE PROTEIN	CHEMBL1136318	1	Scientific Literature	Bioorg. Med. Chem. Lett.	2003	None
CHEMBL1159853		0	446.92	0	3.77	15	N=C(N)SCCOc1oc(=O)c2cc(NC(=O)NCc3ccccc3)ccc2c1Cl	K obs / 1	'='	1810.0	M-1 s-1									False	CHEMBL663022	Inhibition of human coagulation factor VII at 7.2-44 uM	B	BAO_0000357	single protein format	Homo sapiens	None	None	None	None	CHEMBL3991	Coagulation factor VII	Homo sapiens	SINGLE PROTEIN	CHEMBL1127646	1	Scientific Literature	J. Med. Chem.	1994	None
CHEMBL196815		0	507.59	1	3.88	29	CCO/C(O)=C(C#N)/C(=N\[C@H]1CCCCN(CC(=O)N2CCCC2)C1=O)Nc1ccc2oc(C)cc2c1	2PT	'='	31.0	uM				UO_0000064					False	CHEMBL853298	Anticoagulant potency in human plasma as measured by prothrombin time	F	BAO_0000366	cell-free format	Homo sapiens	CHEMBL3559721	Plasma	None	None	CHEMBL3991	Coagulation factor VII	Homo sapiens	SINGLE PROTEIN	CHEMBL1141963	1	Scientific Literature	Bioorg. Med. Chem. Lett.	2005	None
CHEMBL1159883		0	446.92	0	4.49	6	N=C(N)SCCCOc1oc(=O)c2cc(NC(=O)Nc3ccccc3)ccc2c1Cl	K obs / 1	'='	720.0	M-1 s-1									False	CHEMBL663022	Inhibition of human coagulation factor VII at 7.2-44 uM	B	BAO_0000357	single protein format	Homo sapiens	None	None	None	None	CHEMBL3991	Coagulation factor VII	Homo sapiens	SINGLE PROTEIN	CHEMBL1127646	1	Scientific Literature	J. Med. Chem.	1994	None
CHEMBL137483		0	472.52	0	3.05	29b	N=C(N)c1ccc(CNC(=O)Cc2c(F)ccc(NS(=O)(=O)Cc3ccccc3)c2F)cc1	IC50	'>'	30000.0	nM				UO_0000065					False	CHEMBL662115	Inhibitory activity against coagulation factor VII was determined	B	BAO_0000357	single protein format	None	None	None	None	None	CHEMBL3991	Coagulation factor VII	Homo sapiens	SINGLE PROTEIN	CHEMBL1145113	1	Scientific Literature	J. Med. Chem.	2003	None
CHEMBL136098		0	472.52	0	3.05	29a	N=C(N)c1cccc(CNC(=O)Cc2c(F)ccc(NS(=O)(=O)Cc3ccccc3)c2F)c1	IC50	'>'	30000.0	nM				UO_0000065					False	CHEMBL662115	Inhibitory activity against coagulation factor VII was determined	B	BAO_0000357	single protein format	None	None	None	None	None	CHEMBL3991	Coagulation factor VII	Homo sapiens	SINGLE PROTEIN	CHEMBL1145113	1	Scientific Literature	J. Med. Chem.	2003	None
CHEMBL518648		0	498.55	1	5.13	2o	COc1ccc(-n2nc(C(F)(F)F)c3c2C(=O)N(c2ccc(C4(CNC(C)C)CC4)cc2)CC3)cc1	Activity						Not Active						False	CHEMBL946427	Inhibition of human factor 7a	B	BAO_0000357	single protein format	Homo sapiens	None	None	None	None	CHEMBL3991	Coagulation factor VII	Homo sapiens	SINGLE PROTEIN	CHEMBL1157522	1	Scientific Literature	Bioorg. Med. Chem. Lett.	2008	None
CHEMBL24983		0	215.03	0	3.10	1	O=c1oc(Cl)c(Cl)c2ccccc12	K obs / 1	'='	31.0	M-1 s-1									False	CHEMBL663022	Inhibition of human coagulation factor VII at 7.2-44 uM	B	BAO_0000357	single protein format	Homo sapiens	None	None	None	None	CHEMBL3991	Coagulation factor VII	Homo sapiens	SINGLE PROTEIN	CHEMBL1127646	1	Scientific Literature	J. Med. Chem.	1994	None
CHEMBL371051		0	493.66	0	4.56	12m	CN1CCN(CCCN(Cc2ccc3ccc(C(=N)N)cc3c2)C(=O)c2cccc3ccccc23)CC1	Ki	'='	1312.0	nM	5.88			UO_0000065	11.92	0.22	1.32	7.67	False	CHEMBL828912	Inhibition constant towards human coagulation factor VII	B	BAO_0000357	single protein format	Homo sapiens	None	None	None	None	CHEMBL3991	Coagulation factor VII	Homo sapiens	SINGLE PROTEIN	CHEMBL1144375	1	Scientific Literature	Bioorg. Med. Chem. Lett.	2005	None
CHEMBL200961		0	560.70	1	3.74	32	Cc1cc2cc(N/C(N[C@H]3CCCCN(CC(=O)N4CCCC4)C3=O)=C(/C#N)C(=O)N3CCC(C)CC3)ccc2o1	2PT	'='	21.0	uM				UO_0000064					False	CHEMBL853298	Anticoagulant potency in human plasma as measured by prothrombin time	F	BAO_0000366	cell-free format	Homo sapiens	CHEMBL3559721	Plasma	None	None	CHEMBL3991	Coagulation factor VII	Homo sapiens	SINGLE PROTEIN	CHEMBL1141963	1	Scientific Literature	Bioorg. Med. Chem. Lett.	2005	None
CHEMBL122765		0	418.30	0	2.73	15	C[C@H](NC(=O)CNC(=O)Nc1ccc(C(=N)N)cc1)c1ccc(Br)cc1	Ki	'='	156.0	nM	6.81			UO_0000065	16.27	0.36	4.08	5.67	False	CHEMBL662231	In vitro inhibition of human coagulation factor VIIa	B	BAO_0000357	single protein format	None	None	None	None	None	CHEMBL3991	Coagulation factor VII	Homo sapiens	SINGLE PROTEIN	CHEMBL1146800	1	Scientific Literature	Bioorg. Med. Chem. Lett.	2004	None
CHEMBL410279		0	2372.70	None	None	1e	CC[C@H](C)[C@H]1NC(=O)[C@H](CCCN=C(N)N)NC(=O)[C@H]2CCCN2C(=O)[C@H](CC(N)=O)NC(=O)[C@@H](CC(=O)O)NC(=O)[C@H](NC(=O)[C@H](CC(C)C)NC(=O)[C@H](C)NS(=O)(=O)c2ccc3ccccc3c2)CSSC[C@H](C(=O)N[C@@H](CCC(N)=O)C(=O)N[C@@H](Cc2ccccc2)C(=O)N[C@H](C(=O)N[C@@H](CCC(=O)O)C(=O)NCC(N)=O)C(C)C)NC(=O)[C@@H](Cc2ccc(O)cc2)NC(=O)[C@H](Cc2c[nH]c3ccccc23)NC(=O)[C@@H](CCCN=C(N)N)NC(=O)[C@H](CC(=O)O)NC1=O	IC50	'='	20.4	nM	7.69			UO_0000065	3.24	None	None	None	False	CHEMBL663035	Inhibition of amino terminally biotinylated E-76 peptide binding to immobilized fVIIa	B	BAO_0000357	single protein format	None	None	None	None	None	CHEMBL3991	Coagulation factor VII	Homo sapiens	SINGLE PROTEIN	CHEMBL1135206	1	Scientific Literature	Bioorg. Med. Chem. Lett.	2002	None
CHEMBL336302		0	473.55	0	3.83	29c	CN(C)c1ccc(CNC(=O)Cc2c(F)ccc(NS(=O)(=O)Cc3ccccc3)c2F)cc1	IC50	'>'	30000.0	nM				UO_0000065					False	CHEMBL662115	Inhibitory activity against coagulation factor VII was determined	B	BAO_0000357	single protein format	None	None	None	None	None	CHEMBL3991	Coagulation factor VII	Homo sapiens	SINGLE PROTEIN	CHEMBL1145113	1	Scientific Literature	J. Med. Chem.	2003	None
CHEMBL122863		0	396.45	1	1.93	31	CC(=O)Nc1ccc(C(C)NC(=O)CNC(=O)Nc2ccc(C(=N)N)cc2)cc1	Ki	'='	196.0	nM	6.71			UO_0000065	16.92	0.32	4.78	4.50	False	CHEMBL662231	In vitro inhibition of human coagulation factor VIIa	B	BAO_0000357	single protein format	None	None	None	None	None	CHEMBL3991	Coagulation factor VII	Homo sapiens	SINGLE PROTEIN	CHEMBL1146800	1	Scientific Literature	Bioorg. Med. Chem. Lett.	2004	None
CHEMBL285689		0	452.74	0	3.39	24	C[C@H](NC(=O)CNC(=O)Nc1ccc(C(=N)N)c(Cl)c1)c1cccc(Br)c1	Ki	'='	3760.0	nM	5.42			UO_0000065	11.98	0.27	2.03	4.52	False	CHEMBL662860	In vitro inhibitory activity against coagulation factor VII (fVIIa)	B	BAO_0000357	single protein format	None	None	None	None	None	CHEMBL3991	Coagulation factor VII	Homo sapiens	SINGLE PROTEIN	CHEMBL1144973	1	Scientific Literature	Bioorg. Med. Chem. Lett.	2003	None
CHEMBL122309		0	424.51	0	1.81	25	CC(NC(=O)CNC(=O)Nc1ccc(C(=N)N)cc1)c1ccc(N2CCOCC2)cc1	Ki	'='	142.0	nM	6.85			UO_0000065	16.13	0.30	5.04	5.17	False	CHEMBL662231	In vitro inhibition of human coagulation factor VIIa	B	BAO_0000357	single protein format	None	None	None	None	None	CHEMBL3991	Coagulation factor VII	Homo sapiens	SINGLE PROTEIN	CHEMBL1146800	1	Scientific Literature	Bioorg. Med. Chem. Lett.	2004	None
CHEMBL237065		0	471.97	0	2.85	15	O=C(N[C@H]1C[C@H](CO)C[C@H]1NC(=O)c1ccc(Cl)s1)c1ccc(-n2ccccc2=O)cc1	Ki	'>'	11000.0	nM				UO_0000065					False	CHEMBL897888	Inhibition of human factor 7a	B	BAO_0000357	single protein format	Homo sapiens	None	None	None	None	CHEMBL3991	Coagulation factor VII	Homo sapiens	SINGLE PROTEIN	CHEMBL1149671	1	Scientific Literature	Bioorg. Med. Chem. Lett.	2007	None
CHEMBL2417910		0	534.57	1	2.94	21a	COc1ccc(-c2ccc(C(=O)N[C@H](CO)C(C)(C)C)cc2C(=O)O)c(C(=O)Nc2cccc(C(N)=O)c2)n1	IC50	'='	175.0	nM	6.76			UO_0000065	12.64	0.24	3.82	3.73	False	CHEMBL2421099	Inhibition of human F7a using D-Ile-Pro-Arg-AFC as substrate after 3 mins	B	BAO_0000357	single protein format	Homo sapiens	None	None	None	None	CHEMBL3991	Coagulation factor VII	Homo sapiens	SINGLE PROTEIN	CHEMBL2417432	1	Scientific Literature	Bioorg. Med. Chem. Lett.	2013	None
CHEMBL342392		0	530.68	1	4.99	13a	N=C(N)c1ccc(CNC(=O)c2cc(NS(=O)(=O)Cc3ccccc3)ccc2Sc2ccccc2)cc1	IC50	'>'	30000.0	nM				UO_0000065					False	CHEMBL662115	Inhibitory activity against coagulation factor VII was determined	B	BAO_0000357	single protein format	None	None	None	None	None	CHEMBL3991	Coagulation factor VII	Homo sapiens	SINGLE PROTEIN	CHEMBL1145113	1	Scientific Literature	J. Med. Chem.	2003	None
CHEMBL441030		0	401.47	0	3.00	9	N=C(N)c1ccc(NC(=O)NCC(=O)NC(c2ccccc2)c2ccccc2)cc1	Ki	'='	730.0	nM	6.14			UO_0000065	15.29	0.28	3.14	5.11	False	CHEMBL662860	In vitro inhibitory activity against coagulation factor VII (fVIIa)	B	BAO_0000357	single protein format	None	None	None	None	None	CHEMBL3991	Coagulation factor VII	Homo sapiens	SINGLE PROTEIN	CHEMBL1144973	1	Scientific Literature	Bioorg. Med. Chem. Lett.	2003	None
CHEMBL25318		0	626.14	2	-0.12	Dns-Glu-Gly-Arg-CH2Cl	CN(C)c1cccc2c(S(=O)(=O)N[C@@H](CCC(=O)O)C(=O)NCC(=O)N[C@@H](CCCN=C(N)N)C(=O)CCl)cccc12	K obs / 1	'='	20.0	M-1 s-1									False	CHEMBL663022	Inhibition of human coagulation factor VII at 7.2-44 uM	B	BAO_0000357	single protein format	Homo sapiens	None	None	None	None	CHEMBL3991	Coagulation factor VII	Homo sapiens	SINGLE PROTEIN	CHEMBL1127646	1	Scientific Literature	J. Med. Chem.	1994	None
CHEMBL426307		0	510.45	2	4.13	35	N=C(N)c1ccc2[nH]c(-c3cc(C(CC(=O)O)C(=O)O)cc(-c4cccc(OC(F)F)c4)c3O)nc2c1	Ki	'='	120.0	nM	6.92			UO_0000065	13.56	0.26	2.79	3.79	False	CHEMBL862599	Binding affinity to factor 7a	B	BAO_0000357	single protein format	Homo sapiens	None	None	None	None	CHEMBL3991	Coagulation factor VII	Homo sapiens	SINGLE PROTEIN	CHEMBL1139673	1	Scientific Literature	Bioorg. Med. Chem. Lett.	2006	None
CHEMBL206330		0	480.43	1	3.81	29	N=C(N)c1ccc2[nH]c(-c3cc(C(CC(=O)O)C(=O)O)cc(-c4cc(F)cc(F)c4)c3O)nc2c1	Ki	'='	68.0	nM	7.17			UO_0000065	14.92	0.28	3.36	4.13	False	CHEMBL862599	Binding affinity to factor 7a	B	BAO_0000357	single protein format	Homo sapiens	None	None	None	None	CHEMBL3991	Coagulation factor VII	Homo sapiens	SINGLE PROTEIN	CHEMBL1139673	1	Scientific Literature	Bioorg. Med. Chem. Lett.	2006	None
CHEMBL202807		0	529.34	2	4.54	17	N=C(N)c1ccc2[nH]c(-c3cc(C(CC(=O)O)C(=O)O)cc(-c4c(O)cc(Cl)cc4Cl)c3O)nc2c1	Ki	'='	25.0	nM	7.60			UO_0000065	14.36	0.29	3.06	3.93	False	CHEMBL862599	Binding affinity to factor 7a	B	BAO_0000357	single protein format	Homo sapiens	None	None	None	None	CHEMBL3991	Coagulation factor VII	Homo sapiens	SINGLE PROTEIN	CHEMBL1139673	1	Scientific Literature	Bioorg. Med. Chem. Lett.	2006	None
CHEMBL378947		0	434.43	1	2.90	4	N=C(N)c1ccc2[nH]c(-c3cc(F)cc(-c4cc(CNC(N)=O)ccc4O)c3O)nc2c1	Ki	'='	5.0	nM	8.30			UO_0000065	19.11	0.35	5.40	4.77	False	CHEMBL863576	Binding affinity to f7a	B	BAO_0000357	single protein format	Homo sapiens	None	None	None	None	CHEMBL3991	Coagulation factor VII	Homo sapiens	SINGLE PROTEIN	CHEMBL1137427	1	Scientific Literature	Bioorg. Med. Chem. Lett.	2006	None
CHEMBL450578		0	472.05	0	4.61	55	O=C(N[C@H]1CCC[C@H]1NC(=O)c1ccc(Cl)s1)c1ccc(C2(CN3CCCC3)CC2)cc1	Ki	'>'	10000.0	nM				UO_0000065					False	CHEMBL898078	Inhibition of human factor 7a	B	BAO_0000357	single protein format	Homo sapiens	None	None	None	None	CHEMBL3991	Coagulation factor VII	Homo sapiens	SINGLE PROTEIN	CHEMBL1149575	1	Scientific Literature	Bioorg. Med. Chem. Lett.	2007	None
CHEMBL452524		0	512.58	2	5.48	2q	CCN(CC)CC1(c2ccc(N3CCc4c(C(F)(F)F)nn(-c5ccc(OC)cc5)c4C3=O)cc2)CC1	Activity						Not Active						False	CHEMBL946427	Inhibition of human factor 7a	B	BAO_0000357	single protein format	Homo sapiens	None	None	None	None	CHEMBL3991	Coagulation factor VII	Homo sapiens	SINGLE PROTEIN	CHEMBL1157522	1	Scientific Literature	Bioorg. Med. Chem. Lett.	2008	None
CHEMBL461090		0	524.59	2	5.67	2p	COc1ccc(-n2nc(C(F)(F)F)c3c2C(=O)N(c2ccc(C4(CNC5CCCC5)CC4)cc2)CC3)cc1	Activity						Not Active						False	CHEMBL946427	Inhibition of human factor 7a	B	BAO_0000357	single protein format	Homo sapiens	None	None	None	None	CHEMBL3991	Coagulation factor VII	Homo sapiens	SINGLE PROTEIN	CHEMBL1157522	1	Scientific Literature	Bioorg. Med. Chem. Lett.	2008	None
CHEMBL35978		0	418.30	0	2.73	14	C[C@@H](NC(=O)CNC(=O)Nc1ccc(C(=N)N)cc1)c1cccc(Br)c1	Ki	'='	31000.0	nM	4.51			UO_0000065	10.78	0.24	1.78	3.75	False	CHEMBL662860	In vitro inhibitory activity against coagulation factor VII (fVIIa)	B	BAO_0000357	single protein format	None	None	None	None	None	CHEMBL3991	Coagulation factor VII	Homo sapiens	SINGLE PROTEIN	CHEMBL1144973	1	Scientific Literature	Bioorg. Med. Chem. Lett.	2003	None
CHEMBL230031		0	495.97	1	2.42	6	N=C(N)c1ccc(CNC(=O)Cn2c(-c3cccc(N)c3)c(Cl)nc(NC3CCC3)c2=O)cc1O	IC50	'='	190.0	nM	6.72			UO_0000065	13.55	0.26	4.30	3.90	False	CHEMBL888563	Inhibition of factor 7a	B	BAO_0000357	single protein format	None	None	None	None	None	CHEMBL3991	Coagulation factor VII	Homo sapiens	SINGLE PROTEIN	CHEMBL1145416	1	Scientific Literature	Bioorg. Med. Chem. Lett.	2007	None
CHEMBL243317		0	479.97	0	2.82	48	N=C(N)c1ccc(C(=O)NCCn2c(-c3cccc(N)c3)c(Cl)nc(NC3CCC3)c2=O)cc1	IC50	'='	10700.0	nM	4.97			UO_0000065	10.36	0.20	2.15	3.27	False	CHEMBL888563	Inhibition of factor 7a	B	BAO_0000357	single protein format	None	None	None	None	None	CHEMBL3991	Coagulation factor VII	Homo sapiens	SINGLE PROTEIN	CHEMBL1145416	1	Scientific Literature	Bioorg. Med. Chem. Lett.	2007	None
CHEMBL392297		0	535.05	1	2.11	42	CCS(=O)(=O)N1C[C@H](NC(=O)c2ccc(-n3ccccc3=O)cc2)[C@H](NC(=O)c2ccc(Cl)s2)C1	Ki	'>'	11000.0	nM				UO_0000065					False	CHEMBL897888	Inhibition of human factor 7a	B	BAO_0000357	single protein format	Homo sapiens	None	None	None	None	CHEMBL3991	Coagulation factor VII	Homo sapiens	SINGLE PROTEIN	CHEMBL1149671	1	Scientific Literature	Bioorg. Med. Chem. Lett.	2007	None
CHEMBL46148		0	290.33	0	2.31	5	N=C(N)c1ccc2[nH]c(Cc3nc4ccccc4[nH]3)nc2c1	Ki	'='	74.0	nM	7.13			UO_0000065	24.56	0.44	4.82	6.65	False	CHEMBL862210	Binding affinity to FVIIa in presence of Zn2+	B	BAO_0000357	single protein format	Homo sapiens	None	None	None	None	CHEMBL3991	Coagulation factor VII	Homo sapiens	SINGLE PROTEIN	CHEMBL1138120	1	Scientific Literature	Bioorg. Med. Chem. Lett.	2006	None
CHEMBL203834		0	302.33	0	4.31	2	Oc1ccccc1-c1cccc(-c2nc3ccccc3[nH]2)c1O	Ki	'='	37000.0	nM	4.43			UO_0000065	14.66	0.26	0.12	6.41	False	CHEMBL865660	Inhibition of factor7a in Sprague-Dawley rats	B	BAO_0000357	single protein format	Rattus norvegicus	None	None	None	None	CHEMBL3991	Coagulation factor VII	Homo sapiens	SINGLE PROTEIN	CHEMBL1146956	1	Scientific Literature	Bioorg. Med. Chem. Lett.	2006	None
CHEMBL206335	RAZAXABAN	0	528.47	1	4.25	razaxaban	CN(C)Cc1nccn1-c1ccc(NC(=O)c2cc(C(F)(F)F)nn2-c2ccc3onc(N)c3c2)c(F)c1	2PT	'='	1.9	uM				UO_0000064					False	CHEMBL859950	Anticoagulant activity in rabbit plasma by PT assay	F	BAO_0000366	cell-free format	Oryctolagus cuniculus	CHEMBL3559721	Plasma	None	None	CHEMBL3991	Coagulation factor VII	Homo sapiens	SINGLE PROTEIN	CHEMBL1146127	1	Scientific Literature	Bioorg. Med. Chem. Lett.	2006	None
CHEMBL438599		0	2471.79	None	None	1b	CC[C@H](C)[C@H]1NC(=O)[C@H](CCCN=C(N)N)NC(=O)[C@H]2CCCN2C(=O)[C@H](CC(N)=O)NC(=O)[C@@H](CC(=O)O)NC(=O)[C@H](NC(=O)[C@H](CC(C)C)NC(=O)[C@H](C)NC(=O)CCC(=O)NS(=O)(=O)c2ccc3ccccc3c2)CSSC[C@H](C(=O)N[C@@H](CCC(N)=O)C(=O)N[C@@H](Cc2ccccc2)C(=O)N[C@H](C(=O)N[C@@H](CCC(=O)O)C(=O)NCC(N)=O)C(C)C)NC(=O)[C@@H](Cc2ccc(O)cc2)NC(=O)[C@H](Cc2c[nH]c3ccccc23)NC(=O)[C@@H](CCCN=C(N)N)NC(=O)[C@H](CC(=O)O)NC1=O	IC50	'='	3.6	nM	8.44			UO_0000065	3.42	None	None	None	False	CHEMBL663025	Inhibitory activity for the compound against coagulation factor VIIa in presence of 1% ovalbumin	B	BAO_0000357	single protein format	None	None	None	None	None	CHEMBL3991	Coagulation factor VII	Homo sapiens	SINGLE PROTEIN	CHEMBL1136423	1	Scientific Literature	Bioorg. Med. Chem. Lett.	2003	None
CHEMBL151939		0	533.51	1	4.06	40c	NCc1ccccc1-n1nc(C(F)(F)F)cc1C(=O)Nc1ccc(-c2ccccc2S(N)(=O)=O)cc1F	Ki	'>'	15000.0	nM				UO_0000065					False	CHEMBL663032	Tested in vitro for inhibition of human Coagulation factor VIIa	B	BAO_0000357	single protein format	Homo sapiens	None	None	None	None	CHEMBL3991	Coagulation factor VII	Homo sapiens	SINGLE PROTEIN	CHEMBL1145914	1	Scientific Literature	J. Med. Chem.	2003	None
CHEMBL78053		0	690.85	2	1.93	10k	N=C(N)NCCC[C@H](NC(=O)[C@H](Cc1cccnc1)NC(=O)[C@@H](Cc1ccccc1)NS(=O)(=O)Cc1ccccc1)C(=O)c1nccs1	IC50	'='	200.0	nM	6.70			UO_0000065	9.70	0.19	4.77	3.20	True	CHEMBL662230	Inhibitory activity against tissue coagulation factor VII.	B	BAO_0000357	single protein format	None	None	None	None	None	CHEMBL3991	Coagulation factor VII	Homo sapiens	SINGLE PROTEIN	CHEMBL1145084	1	Scientific Literature	J. Med. Chem.	2003	None
CHEMBL73299		0	459.46	1	3.35	14	N=C(N)c1ccc2[nH]c(-c3cc(CC(N)C(=O)O)cc(-c4cccc([N+](=O)[O-])c4)c3O)cc2c1	Ki	'='	50.0	nM	7.30			UO_0000065	15.89	0.29	3.95	3.80	False	CHEMBL680623	Binding affinity towards factor VIIa/TF was determined	B	BAO_0000357	single protein format	Homo sapiens	None	None	None	None	CHEMBL3991	Coagulation factor VII	Homo sapiens	SINGLE PROTEIN	CHEMBL1133926	1	Scientific Literature	Bioorg. Med. Chem. Lett.	2001	None
CHEMBL132057		0	703.89	2	2.92	10kk	N=C(N)NCCC[C@H](NC(=O)[C@H](CCc1ccccc1)NC(=O)[C@@H](Cc1ccccc1)NS(=O)(=O)Cc1ccccc1)C(=O)c1nccs1	IC50	'='	900.0	nM	6.05			UO_0000065	8.59	0.17	3.13	3.08	False	CHEMBL662230	Inhibitory activity against tissue coagulation factor VII.	B	BAO_0000357	single protein format	None	None	None	None	None	CHEMBL3991	Coagulation factor VII	Homo sapiens	SINGLE PROTEIN	CHEMBL1145084	1	Scientific Literature	J. Med. Chem.	2003	None
CHEMBL414777		0	2337.63	None	None	1h	CC[C@H](C)[C@H]1NC(=O)[C@H](CCCN=C(N)N)NC(=O)[C@H]2CCCN2C(=O)[C@H](CC(N)=O)NC(=O)[C@@H](CC(=O)O)NC(=O)[C@H](NC(=O)[C@H](CC(C)C)NC(=O)[C@H](C)NC(=O)c2ccc3ccccc3n2)CSSC[C@H](C(=O)N[C@@H](CCC(N)=O)C(=O)N[C@@H](Cc2ccccc2)C(=O)N[C@H](C(=O)N[C@@H](CCC(=O)O)C(=O)NCC(N)=O)C(C)C)NC(=O)[C@@H](Cc2ccc(O)cc2)NC(=O)[C@H](Cc2c[nH]c3ccccc23)NC(=O)[C@@H](CCCN=C(N)N)NC(=O)[C@H](CC(=O)O)NC1=O	IC50	'='	2.9	nM	8.54			UO_0000065	3.65	None	None	None	False	CHEMBL663035	Inhibition of amino terminally biotinylated E-76 peptide binding to immobilized fVIIa	B	BAO_0000357	single protein format	None	None	None	None	None	CHEMBL3991	Coagulation factor VII	Homo sapiens	SINGLE PROTEIN	CHEMBL1135206	1	Scientific Literature	Bioorg. Med. Chem. Lett.	2002	None
CHEMBL109044		0	454.53	0	-1.03	3i	CCOC(=O)CN(NC(C)=O)C(=O)[C@@H]1CCCC[C@H]1C(=O)N[C@H](C=O)CCCN=C(N)N	IC50	'>'	25000.0	nM				UO_0000065					False	CHEMBL662112	Compound was evaluated for its 50 percent inhibitory concentration against human Coagulation factor VII	B	BAO_0000357	single protein format	None	None	None	None	None	CHEMBL3991	Coagulation factor VII	Homo sapiens	SINGLE PROTEIN	CHEMBL1129829	1	Scientific Literature	Bioorg. Med. Chem. Lett.	1997	None
CHEMBL1088332		0	443.84	0	0.63	21	N=C(N)NOCCNC(=O)Cn1c(Cl)cnc(NCC(F)(F)c2ccccc2)c1=O	Ki	'>'	26000.0	nM				UO_0000065					False	CHEMBL1100528	Inhibition of factor 7a	B	BAO_0000357	single protein format	None	None	None	None	None	CHEMBL3991	Coagulation factor VII	Homo sapiens	SINGLE PROTEIN	CHEMBL1154904	1	Scientific Literature	J. Med. Chem.	2010	None
CHEMBL371558		0	657.70	2	2.73	4c	CC[C@@H](C)NC(=O)c1cc(N)cc(-c2cnc(NC(C)C)c(=O)n2CC(=O)NCc2ccc(C(=N)N)cc2C(=O)NCC(F)(F)F)c1	IC50	'='	12.0	nM	7.92			UO_0000065	12.04	0.23	5.19	3.77	False	CHEMBL827832	Inhibitory concentration against Coagulation factor VIIa	B	BAO_0000357	single protein format	None	None	None	None	None	CHEMBL3991	Coagulation factor VII	Homo sapiens	SINGLE PROTEIN	CHEMBL1139615	1	Scientific Literature	Bioorg. Med. Chem. Lett.	2005	None
CHEMBL189165		0	688.83	3	1.50	4d	CC[C@@H](C)NC(=O)c1cc(N)cc(-c2cnc(NC(C)C)c(=O)n2CC(=O)NCc2ccc(C(=N)N)cc2C(=O)NCCN2CCOCC2)c1	IC50	'='	20.0	nM	7.70			UO_0000065	11.18	0.21	6.20	3.46	False	CHEMBL827832	Inhibitory concentration against Coagulation factor VIIa	B	BAO_0000357	single protein format	None	None	None	None	None	CHEMBL3991	Coagulation factor VII	Homo sapiens	SINGLE PROTEIN	CHEMBL1139615	1	Scientific Literature	Bioorg. Med. Chem. Lett.	2005	None
CHEMBL134792		0	422.48	0	3.76	30b	N=C(N)c1ccc(CNC(=O)Cc2c(F)ccc(NCCc3ccccc3)c2F)cc1	IC50	'='	16400.0	nM	4.79			UO_0000065	11.33	0.21	1.03	5.26	False	CHEMBL662115	Inhibitory activity against coagulation factor VII was determined	B	BAO_0000357	single protein format	None	None	None	None	None	CHEMBL3991	Coagulation factor VII	Homo sapiens	SINGLE PROTEIN	CHEMBL1145113	1	Scientific Literature	J. Med. Chem.	2003	None
CHEMBL1241348	FALDAPREVIR	3	869.84	3	6.30	BI 201335	C=C[C@@H]1C[C@]1(NC(=O)[C@@H]1C[C@@H](Oc2cc(-c3csc(NC(=O)C(C)C)n3)nc3c(Br)c(OC)ccc23)CN1C(=O)[C@@H](NC(=O)OC1CCCC1)C(C)(C)C)C(=O)O	Inhibition	'='	6.0	%				UO_0000187					False	CHEMBL1677872	Inhibition of human factor 7a at 10 uM	B	BAO_0000357	single protein format	Homo sapiens	None	None	None	None	CHEMBL3991	Coagulation factor VII	Homo sapiens	SINGLE PROTEIN	CHEMBL1671761	1	Scientific Literature	Antimicrob. Agents Chemother.	2010	None
CHEMBL34887		0	369.43	0	1.98	16	COc1cccc([C@H](C)NC(=O)CNC(=O)Nc2ccc(C(=N)N)cc2)c1	Ki	'='	35.0	nM	7.46			UO_0000065	20.18	0.38	5.48	5.77	False	CHEMBL662231	In vitro inhibition of human coagulation factor VIIa	B	BAO_0000357	single protein format	None	None	None	None	None	CHEMBL3991	Coagulation factor VII	Homo sapiens	SINGLE PROTEIN	CHEMBL1146800	1	Scientific Literature	Bioorg. Med. Chem. Lett.	2004	None
CHEMBL511082		0	457.45	0	4.13	2c	COc1ccc(-n2nc(C(F)(F)F)c3c2C(=O)N(c2ccc(C4(CO)CC4)cc2)CC3)cc1	Activity						Not Active						False	CHEMBL946427	Inhibition of human factor 7a	B	BAO_0000357	single protein format	Homo sapiens	None	None	None	None	CHEMBL3991	Coagulation factor VII	Homo sapiens	SINGLE PROTEIN	CHEMBL1157522	1	Scientific Literature	Bioorg. Med. Chem. Lett.	2008	None
CHEMBL330964		0	408.29	0	3.28	10	CC(NC(=O)CNC(=O)Nc1ccc(C(=N)N)cc1)c1ccc(Cl)c(Cl)c1	Ki	'='	77.0	nM	7.11			UO_0000065	17.42	0.36	3.83	5.92	False	CHEMBL662231	In vitro inhibition of human coagulation factor VIIa	B	BAO_0000357	single protein format	None	None	None	None	None	CHEMBL3991	Coagulation factor VII	Homo sapiens	SINGLE PROTEIN	CHEMBL1146800	1	Scientific Literature	Bioorg. Med. Chem. Lett.	2004	None
CHEMBL2373397		0	571.55	None	None	19	CC1(C)[C@H]2C[C@@H]1[C@]1(C)OB([C@H](CCCCN)NC(=O)Cn3nc(CS(C)(=O)=O)nc3Cc3ccccc3)O[C@@H]1C2	Ki	'='	1900.0	nM	5.72			UO_0000065	10.01	None	None	None	False	CHEMBL663030	Inhibition against human Coagulation factor VII	B	BAO_0000357	single protein format	None	None	None	None	None	CHEMBL3991	Coagulation factor VII	Homo sapiens	SINGLE PROTEIN	CHEMBL1130774	1	Scientific Literature	Bioorg. Med. Chem. Lett.	1998	None
CHEMBL498675		0	484.58	1	-1.58	6	CCCS(=O)(=O)N[C@@H](C(=O)N[C@@H](CCC(N)=O)C(=O)NCc1ccc(C(=N)N)cc1)[C@@H](C)O	Ki	'='	198.0	nM	6.70			UO_0000065	13.83	0.28	8.28	3.08	False	CHEMBL1005612	Inhibition of human factor 7a-tissue factor complex	B	BAO_0000357	single protein format	Homo sapiens	None	None	None	None	CHEMBL3991	Coagulation factor VII	Homo sapiens	SINGLE PROTEIN	CHEMBL1156606	1	Scientific Literature	Bioorg. Med. Chem. Lett.	2008	None
CHEMBL497307		0	544.68	2	0.87	5	CC[C@H](C)[C@@H](NS(=O)(=O)Cc1ccccc1)C(=O)N[C@@H](CCC(N)=O)C(=O)NCc1ccc(C(=N)N)cc1	Ki	'='	25.0	nM	7.60			UO_0000065	13.96	0.27	6.73	3.85	False	CHEMBL1005612	Inhibition of human factor 7a-tissue factor complex	B	BAO_0000357	single protein format	Homo sapiens	None	None	None	None	CHEMBL3991	Coagulation factor VII	Homo sapiens	SINGLE PROTEIN	CHEMBL1156606	1	Scientific Literature	Bioorg. Med. Chem. Lett.	2008	None
CHEMBL381949		0	538.51	2	5.73	2g	CN(C)Cc1ccccc1-c1ccc(NC(=O)c2cc(C(F)(F)F)nn2-c2ccc3onc(N)c3c2)c(F)c1	2PT	'='	1.5	uM				UO_0000064					False	CHEMBL859950	Anticoagulant activity in rabbit plasma by PT assay	F	BAO_0000366	cell-free format	Oryctolagus cuniculus	CHEMBL3559721	Plasma	None	None	CHEMBL3991	Coagulation factor VII	Homo sapiens	SINGLE PROTEIN	CHEMBL1146127	1	Scientific Literature	Bioorg. Med. Chem. Lett.	2006	None
CHEMBL203728		0	529.34	2	4.54	16	N=C(N)c1ccc2[nH]c(-c3cc(C(CC(=O)O)C(=O)O)cc(-c4cc(Cl)cc(Cl)c4O)c3O)nc2c1	Ki	'='	14.0	nM	7.85			UO_0000065	14.84	0.30	3.31	4.06	False	CHEMBL862599	Binding affinity to factor 7a	B	BAO_0000357	single protein format	Homo sapiens	None	None	None	None	CHEMBL3991	Coagulation factor VII	Homo sapiens	SINGLE PROTEIN	CHEMBL1139673	1	Scientific Literature	Bioorg. Med. Chem. Lett.	2006	None
CHEMBL542434		0	487.00	0	1.34	23	CO[C@H]1C[C@@](O)(Cc2ccccc2)C(=O)N2C(C(=O)NCc3ccc(C(=N)N)cc3)CC[C@@H]12.Cl	IC50	'='	520.0	nM	6.28			UO_0000065	13.95	0.26	4.94	4.88	False	CHEMBL663033	Compound was tested for inhibitory activity against Coagulation factor VIIa	B	BAO_0000357	single protein format	None	None	None	None	None	CHEMBL3991	Coagulation factor VII	Homo sapiens	SINGLE PROTEIN	CHEMBL1136036	1	Scientific Literature	Bioorg. Med. Chem. Lett.	2002	None
CHEMBL3355664		0	516.56	0	4.24	11a	NC[C@H]1CC[C@H](C(=O)N[C@@H](Cc2ccccc2)c2nc(-c3ccccc3)c[nH]2)CC1.O=C(O)C(F)(F)F	Ki	'>'	10900.0	nM				UO_0000065					False	CHEMBL3377178	Inhibition of human coagulation factor 7a using H-(D)-Ile-Pro-Arg-pNA as substrate by spectrophotometric analysis	B	BAO_0000357	single protein format	Homo sapiens	None	None	None	None	CHEMBL3991	Coagulation factor VII	Homo sapiens	SINGLE PROTEIN	CHEMBL3351269	1	Scientific Literature	J. Med. Chem.	2014	None
CHEMBL206069		0	444.45	1	3.53	1	N=C(N)c1ccc2[nH]c(-c3cc(C(CC(=O)O)C(=O)O)cc(-c4ccccc4)c3O)nc2c1	Ki	'='	74.0	nM	7.13			UO_0000065	16.04	0.30	3.60	4.11	False	CHEMBL862599	Binding affinity to factor 7a	B	BAO_0000357	single protein format	Homo sapiens	None	None	None	None	CHEMBL3991	Coagulation factor VII	Homo sapiens	SINGLE PROTEIN	CHEMBL1139673	1	Scientific Literature	Bioorg. Med. Chem. Lett.	2006	None
CHEMBL205880		0	460.45	1	3.24	54	N=C(N)c1ccc2[nH]c(-c3cc(C(CC(=O)O)C(=O)O)cc(-c4ccc(O)cc4)c3O)nc2c1	Ki	'='	880.0	nM	6.06			UO_0000065	13.15	0.24	2.82	3.13	False	CHEMBL862599	Binding affinity to factor 7a	B	BAO_0000357	single protein format	Homo sapiens	None	None	None	None	CHEMBL3991	Coagulation factor VII	Homo sapiens	SINGLE PROTEIN	CHEMBL1139673	1	Scientific Literature	Bioorg. Med. Chem. Lett.	2006	None
CHEMBL206337		0	478.89	1	4.18	49	N=C(N)c1ccc2[nH]c(-c3cc(C(CC(=O)O)C(=O)O)cc(-c4ccc(Cl)cc4)c3O)nc2c1	Ki	'='	440.0	nM	6.36			UO_0000065	13.27	0.26	2.18	3.67	False	CHEMBL862599	Binding affinity to factor 7a	B	BAO_0000357	single protein format	Homo sapiens	None	None	None	None	CHEMBL3991	Coagulation factor VII	Homo sapiens	SINGLE PROTEIN	CHEMBL1139673	1	Scientific Literature	Bioorg. Med. Chem. Lett.	2006	None
CHEMBL202799		0	499.48	1	3.41	45	COc1ccc(C#N)cc1-c1cc(C(CC(=O)O)C(=O)O)cc(-c2nc3cc(C(=N)N)ccc3[nH]2)c1O	Ki	'='	280.0	nM	6.55			UO_0000065	13.12	0.24	3.14	3.17	False	CHEMBL862599	Binding affinity to factor 7a	B	BAO_0000357	single protein format	Homo sapiens	None	None	None	None	CHEMBL3991	Coagulation factor VII	Homo sapiens	SINGLE PROTEIN	CHEMBL1139673	1	Scientific Literature	Bioorg. Med. Chem. Lett.	2006	None
CHEMBL2373404		0	537.47	None	None	9	CC1(C)[C@H]2C[C@@H]1[C@]1(C)OB([C@H](CCCCN)NC(=O)Cn3nc(CC(=O)O)nc3Cc3ccccc3)O[C@@H]1C2	Ki	'>'	14000.0	nM				UO_0000065					False	CHEMBL663030	Inhibition against human Coagulation factor VII	B	BAO_0000357	single protein format	None	None	None	None	None	CHEMBL3991	Coagulation factor VII	Homo sapiens	SINGLE PROTEIN	CHEMBL1130774	1	Scientific Literature	Bioorg. Med. Chem. Lett.	1998	None
CHEMBL2373555		0	551.50	None	None	10	COC(=O)Cc1nc(Cc2ccccc2)n(CC(=O)N[C@@H](CCCCN)B2O[C@@H]3C[C@@H]4C[C@@H](C4(C)C)[C@]3(C)O2)n1	Ki	'='	14000.0	nM	4.85			UO_0000065	8.80	None	None	None	False	CHEMBL663030	Inhibition against human Coagulation factor VII	B	BAO_0000357	single protein format	None	None	None	None	None	CHEMBL3991	Coagulation factor VII	Homo sapiens	SINGLE PROTEIN	CHEMBL1130774	1	Scientific Literature	Bioorg. Med. Chem. Lett.	1998	None
CHEMBL248849		0	577.20	2	5.18	17	O=C(C1CCN(c2ccncc2)CC1)N1CC[C@@H](CNS(=O)(=O)/C=C/c2ccc(-c3ccc(Cl)s3)s2)C1	Activity	'>'	30.0	uM				UO_0000064					False	CHEMBL924020	Inhibition of F7a	B	BAO_0000357	single protein format	None	None	None	None	None	CHEMBL3991	Coagulation factor VII	Homo sapiens	SINGLE PROTEIN	CHEMBL1140480	1	Scientific Literature	Bioorg. Med. Chem. Lett.	2007	None
CHEMBL381702		0	474.47	1	3.54	55	COc1ccc(-c2cc(C(CC(=O)O)C(=O)O)cc(-c3nc4cc(C(=N)N)ccc4[nH]3)c2O)cc1	Ki	'='	2250.0	nM	5.65			UO_0000065	11.90	0.22	2.11	3.09	False	CHEMBL862599	Binding affinity to factor 7a	B	BAO_0000357	single protein format	Homo sapiens	None	None	None	None	CHEMBL3991	Coagulation factor VII	Homo sapiens	SINGLE PROTEIN	CHEMBL1139673	1	Scientific Literature	Bioorg. Med. Chem. Lett.	2006	None
CHEMBL202784		0	473.49	1	2.99	53	N=C(N)c1ccc2[nH]c(-c3cc(C(CC(=O)O)C(=O)O)cc(-c4cccc(CN)c4)c3O)nc2c1	Ki	'='	780.0	nM	6.11			UO_0000065	12.90	0.24	3.12	3.06	False	CHEMBL862599	Binding affinity to factor 7a	B	BAO_0000357	single protein format	Homo sapiens	None	None	None	None	CHEMBL3991	Coagulation factor VII	Homo sapiens	SINGLE PROTEIN	CHEMBL1139673	1	Scientific Literature	Bioorg. Med. Chem. Lett.	2006	None
CHEMBL498660		0	496.63	1	0.08	4	CCCS(=O)(=O)N[C@@H](C(=O)N[C@@H](CCC(N)=O)C(=O)NCc1ccc(C(=N)N)cc1)[C@@H](C)CC	Ki	'='	69.0	nM	7.16			UO_0000065	14.42	0.29	7.08	3.63	False	CHEMBL1005612	Inhibition of human factor 7a-tissue factor complex	B	BAO_0000357	single protein format	Homo sapiens	None	None	None	None	CHEMBL3991	Coagulation factor VII	Homo sapiens	SINGLE PROTEIN	CHEMBL1156606	1	Scientific Literature	Bioorg. Med. Chem. Lett.	2008	None
CHEMBL1797526		0	690.85	2	4.20	32, Cbz-Phe-Phe-Arg-bk	N=C(N)NCCCC[C@H](NC(=O)[C@H](Cc1ccccc1)NC(=O)[C@H](Cc1ccccc1)NC(=O)OCc1ccccc1)C(=O)Cc1ccccc1	Ki	'='	89000.0	nM	4.05			UO_0000065	5.86	0.11	-0.15	2.31	False	CHEMBL1799060	Inhibition of recombinant F7a using S-2288 as substrate after 15 mins by linear fitting analysis	B	BAO_0000357	single protein format	None	None	None	None	None	CHEMBL3991	Coagulation factor VII	Homo sapiens	SINGLE PROTEIN	CHEMBL1795213	1	Scientific Literature	Bioorg. Med. Chem. Lett.	2011	None
CHEMBL1797526		0	690.85	2	4.20	32, Cbz-Phe-Phe-Arg-bk	N=C(N)NCCCC[C@H](NC(=O)[C@H](Cc1ccccc1)NC(=O)[C@H](Cc1ccccc1)NC(=O)OCc1ccccc1)C(=O)Cc1ccccc1	Inhibition	'='	90.1	%				UO_0000187					False	CHEMBL1799057	Inhibition of recombinant F7a using S-2288 as substrate after 15 mins by competitive binding assay relative to control	B	BAO_0000357	single protein format	None	None	None	None	None	CHEMBL3991	Coagulation factor VII	Homo sapiens	SINGLE PROTEIN	CHEMBL1795213	1	Scientific Literature	Bioorg. Med. Chem. Lett.	2011	None
CHEMBL409918		0	2224.52	None	None	1a	CC[C@H](C)[C@H]1NC(=O)[C@H](CCCN=C(N)N)NC(=O)[C@H]2CCCN2C(=O)[C@H](CC(N)=O)NC(=O)[C@@H](CC(=O)O)NC(=O)[C@H](NC(=O)[C@H](CC(C)C)NC(=O)[C@H](C)NC(C)=O)CSSC[C@H](C(=O)N[C@@H](CCC(N)=O)C(=O)N[C@@H](Cc2ccccc2)C(=O)N[C@H](C(=O)N[C@@H](CCC(=O)O)C(=O)NCC(N)=O)C(C)C)NC(=O)[C@@H](Cc2ccc(O)cc2)NC(=O)[C@H](Cc2c[nH]c3ccccc23)NC(=O)[C@@H](CCCN=C(N)N)NC(=O)[C@H](CC(=O)O)NC1=O	IC50	'='	9.7	nM	8.01			UO_0000065	3.60	None	None	None	False	CHEMBL663026	Inhibitory activity for the compound against coagulation factor VIIa in presence of 1% rabbit serum albumin	B	BAO_0000357	single protein format	None	None	None	None	None	CHEMBL3991	Coagulation factor VII	Homo sapiens	SINGLE PROTEIN	CHEMBL1136423	1	Scientific Literature	Bioorg. Med. Chem. Lett.	2003	None
CHEMBL265315		0	422.96	0	0.32	PPACK	NC(N)=NCCC[C@@H](CCl)NC(=O)[C@@H]1CCCN1C(=O)[C@H](N)Cc1ccccc1	Ki	'='	200.0	nM	6.70			UO_0000065	15.84	0.32	6.38	4.79	False	CHEMBL663036	Inhibitory concentration against coagulation factor VIIa	B	BAO_0000357	single protein format	None	None	None	None	None	CHEMBL3991	Coagulation factor VII	Homo sapiens	SINGLE PROTEIN	CHEMBL1132633	1	Scientific Literature	J. Med. Chem.	1999	None
CHEMBL322034		0	659.79	1	1.09	3b	CCOC(=O)CN(NC(=O)OC(C)(C)C)C(=O)[C@@H]1CCCC[C@H]1C(=O)N[C@@H](CCCN=C(N)N)C(=O)C(=O)NCCc1ccccc1	IC50	'='	25000.0	nM	4.60			UO_0000065	6.98	0.13	3.51	2.05	False	CHEMBL662112	Compound was evaluated for its 50 percent inhibitory concentration against human Coagulation factor VII	B	BAO_0000357	single protein format	None	None	None	None	None	CHEMBL3991	Coagulation factor VII	Homo sapiens	SINGLE PROTEIN	CHEMBL1129829	1	Scientific Literature	Bioorg. Med. Chem. Lett.	1997	None
CHEMBL122600		0	500.39	2	5.07	22	CC(NC(=O)CNC(=O)Nc1ccc(C(=N)N)cc1)c1ccc(Oc2ccc(Cl)cc2Cl)cc1	Ki	'='	483.0	nM	6.32			UO_0000065	12.62	0.25	1.25	4.88	False	CHEMBL662231	In vitro inhibition of human coagulation factor VIIa	B	BAO_0000357	single protein format	None	None	None	None	None	CHEMBL3991	Coagulation factor VII	Homo sapiens	SINGLE PROTEIN	CHEMBL1146800	1	Scientific Literature	Bioorg. Med. Chem. Lett.	2004	None
CHEMBL2409220		0	505.57	2	5.52	5	COc1cc([C@@H]2Nc3ccc(C(=N)N)cc3[C@H]3c4ccccc4C[C@@H]23)c(-c2cccc(C(=O)O)c2)cc1O	Ki	'='	8.1	nM	8.09			UO_0000065	16.00	0.29	2.57	6.29	False	CHEMBL2412515	Inhibition of recombinant human coagulation factor 7A	B	BAO_0000357	single protein format	Homo sapiens	None	None	None	None	CHEMBL3991	Coagulation factor VII	Homo sapiens	SINGLE PROTEIN	CHEMBL2407045	1	Scientific Literature	Bioorg. Med. Chem. Lett.	2013	None
CHEMBL309394		0	757.86	2	3.55	10h	N=C(N)NCCC[C@H](NC(=O)[C@H](Cc1cccc(C(F)(F)F)c1)NC(=O)[C@@H](Cc1ccccc1)NS(=O)(=O)Cc1ccccc1)C(=O)c1nccs1	IC50	'='	800.0	nM	6.10			UO_0000065	8.04	0.16	2.55	3.11	True	CHEMBL663027	Inhibition of tissue coagulation factor VII	B	BAO_0000357	single protein format	Homo sapiens	None	None	None	None	CHEMBL3991	Coagulation factor VII	Homo sapiens	SINGLE PROTEIN	CHEMBL1136109	1	Scientific Literature	Bioorg. Med. Chem. Lett.	2003	None
CHEMBL380813		0	517.63	2	6.18	12c	COc1ccc(CCN(Cc2ccc3ccc(C(=N)N)cc3c2)C(=O)c2cccc3ccccc23)cc1OC	Ki	'='	133.0	nM	6.88			UO_0000065	13.28	0.24	0.70	7.76	False	CHEMBL828912	Inhibition constant towards human coagulation factor VII	B	BAO_0000357	single protein format	Homo sapiens	None	None	None	None	CHEMBL3991	Coagulation factor VII	Homo sapiens	SINGLE PROTEIN	CHEMBL1144375	1	Scientific Literature	Bioorg. Med. Chem. Lett.	2005	None
CHEMBL125781		0	433.53	0	4.04	figure2, 5	CC(C)Nc1ccc(-c2cccc(N)c2)c(CC(=O)NCc2ccc(C(=N)N)cc2)c1F	IC50	'='	340.0	nM	6.47			UO_0000065	14.92	0.28	2.43	5.53	False	CHEMBL926650	Inhibition of factor 7a	B	BAO_0000357	single protein format	None	None	None	None	None	CHEMBL3991	Coagulation factor VII	Homo sapiens	SINGLE PROTEIN	CHEMBL1140716	1	Scientific Literature	J. Med. Chem.	2008	None
CHEMBL233992		0	441.94	0	3.63	9	O=C(N[C@H]1CCC[C@H]1NC(=O)c1ccc(Cl)s1)c1ccc(-n2ccccc2=O)cc1	Ki	'>'	16000.0	nM				UO_0000065					False	CHEMBL898078	Inhibition of human factor 7a	B	BAO_0000357	single protein format	Homo sapiens	None	None	None	None	CHEMBL3991	Coagulation factor VII	Homo sapiens	SINGLE PROTEIN	CHEMBL1149575	1	Scientific Literature	Bioorg. Med. Chem. Lett.	2007	None
CHEMBL213927		0	581.67	1	4.16	10r	NCCCC[C@H](NC(=O)OCc1ccccc1)C(=O)c1noc(Cc2ccc(C(=O)NC3Cc4ccccc4C3)cc2)n1	Ki	'='	140000.0	nM		Outside typical range		UO_0000065					False	CHEMBL864206	Inhibition of F7a	B	BAO_0000357	single protein format	Homo sapiens	None	None	None	None	CHEMBL3991	Coagulation factor VII	Homo sapiens	SINGLE PROTEIN	CHEMBL1146045	1	Scientific Literature	Bioorg. Med. Chem. Lett.	2006	None
CHEMBL78055		0	689.86	2	2.53	40c	N=C(N)NCCC[C@H](NC(=O)[C@H](Cc1ccccc1)NC(=O)[C@@H](Cc1ccccc1)NS(=O)(=O)Cc1ccccc1)C(=O)c1nccs1	IC50	'='	42.0	nM	7.38			UO_0000065	10.69	0.21	4.85	3.76	False	CHEMBL948937	Inhibition of human factor 7a	B	BAO_0000357	single protein format	Homo sapiens	None	None	None	None	CHEMBL3991	Coagulation factor VII	Homo sapiens	SINGLE PROTEIN	CHEMBL1143211	1	Scientific Literature	Bioorg. Med. Chem.	2008	None
CHEMBL230032		0	547.97	1	3.73	7	N=C(N)c1ccc(CNC(=O)Cn2c(-c3cccc(N)c3)c(Cl)nc(NC3CCC3)c2=O)c(C(F)(F)F)c1	IC50	'='	790.0	nM	6.10			UO_0000065	11.14	0.22	2.37	4.02	False	CHEMBL888563	Inhibition of factor 7a	B	BAO_0000357	single protein format	None	None	None	None	None	CHEMBL3991	Coagulation factor VII	Homo sapiens	SINGLE PROTEIN	CHEMBL1145416	1	Scientific Literature	Bioorg. Med. Chem. Lett.	2007	None
CHEMBL243537		0	520.98	1	2.25	57	Nc1cccc(-c2c(Cl)nc(NC3CCC3)c(=O)n2CC(=O)NCc2ccc3c(N)n[nH]c(=O)c3c2)c1	IC50	'>'	30000.0	nM				UO_0000065					False	CHEMBL888563	Inhibition of factor 7a	B	BAO_0000357	single protein format	None	None	None	None	None	CHEMBL3991	Coagulation factor VII	Homo sapiens	SINGLE PROTEIN	CHEMBL1145416	1	Scientific Literature	Bioorg. Med. Chem. Lett.	2007	None
CHEMBL243107		0	506.01	1	2.78	54	Nc1cccc(-c2c(Cl)nc(NC3CCC3)c(=O)n2CC(=O)NCc2ccc(C3=NCCN3)cc2)c1	IC50	'='	12500.0	nM	4.90			UO_0000065	9.69	0.19	2.12	3.88	False	CHEMBL888563	Inhibition of factor 7a	B	BAO_0000357	single protein format	None	None	None	None	None	CHEMBL3991	Coagulation factor VII	Homo sapiens	SINGLE PROTEIN	CHEMBL1145416	1	Scientific Literature	Bioorg. Med. Chem. Lett.	2007	None
CHEMBL2372340		0	2610.94	None	None	5a	CC[C@H](C)[C@@H]1NC(=O)[C@H](CCCN=C(N)N)NC(=O)[C@@H]2CCCN2C(=O)[C@H](CC(N)=O)NC(=O)[C@H](CC(=O)O)NC(=O)[C@@H](NC(=O)[C@H](CC(C)C)NC(=O)[C@H](C)NC(=O)CCCCCOP(=O)(O)OC2CCC(c3ccccc3)(c3ccccc3)CC2)CSSC[C@@H](C(=O)N[C@@H](CCC(N)=O)C(=O)N[C@@H](Cc2ccccc2)C(=O)N[C@H](C(=O)N[C@@H](CCC(=O)O)C(=O)NCC(N)=O)C(C)C)NC(=O)[C@H](Cc2ccc(O)cc2)NC(=O)[C@H](Cc2c[nH]c3ccccc23)NC(=O)[C@H](CCCN=C(N)N)NC(=O)[C@H](CC(=O)…	IC50	'='	3.4	nM	8.47			UO_0000065	3.24	None	None	None	False	CHEMBL663024	Inhibitory activity for the compound against coagulation factor VIIa in presence of 1% human serum albumin	B	BAO_0000357	single protein format	None	None	None	None	None	CHEMBL3991	Coagulation factor VII	Homo sapiens	SINGLE PROTEIN	CHEMBL1136423	1	Scientific Literature	Bioorg. Med. Chem. Lett.	2003	None
CHEMBL1797525		0	710.90	2	3.39	31, BnSO2-D-Phe-Phe-Arg-bk	N=C(N)NCCCC[C@H](NC(=O)[C@H](Cc1ccccc1)NC(=O)[C@@H](Cc1ccccc1)NS(=O)(=O)Cc1ccccc1)C(=O)Cc1ccccc1	IC50	'='	640000.0	nM		Outside typical range		UO_0000065					False	CHEMBL1799052	Inhibition of recombinant F7a using S-2288 as substrate after 15 mins by competitive binding assay	B	BAO_0000357	single protein format	None	None	None	None	None	CHEMBL3991	Coagulation factor VII	Homo sapiens	SINGLE PROTEIN	CHEMBL1795213	1	Scientific Literature	Bioorg. Med. Chem. Lett.	2011	None
CHEMBL450077		0	3608.85	None	None	s-variegin	CC[C@H](C)[C@H](NC(=O)[C@H](C)NC(=O)[C@H](CCC(=O)O)NC(=O)[C@H](Cc1ccccc1)NC(=O)[C@H](CC(=O)O)NC(=O)[C@H](Cc1ccccc1)NC(=O)[C@@H]1CCCN1C(=O)[C@@H]1CCCN1C(=O)[C@H](C)NC(=O)[C@@H](NC(=O)[C@H](CCCCN)NC(=O)[C@H](Cc1cnc[nH]1)NC(=O)[C@H](CCSC)NC(=O)[C@H](CCCCN)NC(=O)[C@@H]1CCCN1C(=O)[C@H](CCC(=O)O)NC(=O)[C@H](C)NC(=O)[C@@H](NC(=O)[C@H](CC(=O)O)NC(=O)CNC(=O)[C@H](CCC(N)=O)NC(=O)[C@H](CC(=O)O)NC(=O)[C@@H](…	Inhibition	'<='	5.0	%				UO_0000187					False	CHEMBL990498	Inhibition of human factor 7a at 1 uM	B	BAO_0000357	single protein format	Homo sapiens	None	None	None	None	CHEMBL3991	Coagulation factor VII	Homo sapiens	SINGLE PROTEIN	CHEMBL1156495	1	Scientific Literature	J. Biol. Chem.	2007	None
CHEMBL3577334		0	808.98	2	1.07	1c	CC(C)[C@@H]1NC(=O)[C@H](NC(=O)N[C@@H](CCCCN)C(=O)O)CCCCNC(=O)[C@H](Cc2ccccc2)NC(=O)[C@H](C)N(C)C(=O)[C@H](CCc2ccc(O)cc2)NC1=O	IC50	'>'	100000.0	nM				UO_0000065					False	CHEMBL3580147	Inhibition of factor7a (unknown origin)	B	BAO_0000357	single protein format	Homo sapiens	None	None	None	None	CHEMBL3991	Coagulation factor VII	Homo sapiens	SINGLE PROTEIN	CHEMBL3576790	1	Scientific Literature	J. Med. Chem.	2015	None
CHEMBL368684	ANABAENOPEPTIN B	0	836.99	2	0.21	1a	CC(C)[C@@H]1NC(=O)[C@H](NC(=O)N[C@@H](CCCNC(=N)N)C(=O)O)CCCCNC(=O)[C@H](Cc2ccccc2)NC(=O)[C@H](C)N(C)C(=O)[C@H](CCc2ccc(O)cc2)NC1=O	IC50	'>'	100000.0	nM				UO_0000065					False	CHEMBL3580147	Inhibition of factor7a (unknown origin)	B	BAO_0000357	single protein format	Homo sapiens	None	None	None	None	CHEMBL3991	Coagulation factor VII	Homo sapiens	SINGLE PROTEIN	CHEMBL3576790	1	Scientific Literature	J. Med. Chem.	2015	None
CHEMBL526453		0	547.75	1	2.36	9	CC[C@H](C)[C@@H](NS(=O)(=O)Cc1ccccc1)C(=O)N[C@@H](CCSC)C(=O)NCc1ccc(C(=N)N)cc1	Ki	'='	15.0	nM	7.82			UO_0000065	14.28	0.29	5.46	5.07	False	CHEMBL1005612	Inhibition of human factor 7a-tissue factor complex	B	BAO_0000357	single protein format	Homo sapiens	None	None	None	None	CHEMBL3991	Coagulation factor VII	Homo sapiens	SINGLE PROTEIN	CHEMBL1156606	1	Scientific Literature	Bioorg. Med. Chem. Lett.	2008	None
CHEMBL506502		0	576.63	2	-1.10	12d	C[C@@H](O)[C@H](NS(=O)(=O)Cc1cccc(C(=O)O)c1)C(=O)N[C@@H](CCC(N)=O)C(=O)NCc1ccc(C(=N)N)cc1	Ki	'='	74.0	nM	7.13			UO_0000065	12.37	0.24	8.23	2.80	False	CHEMBL1005612	Inhibition of human factor 7a-tissue factor complex	B	BAO_0000357	single protein format	Homo sapiens	None	None	None	None	CHEMBL3991	Coagulation factor VII	Homo sapiens	SINGLE PROTEIN	CHEMBL1156606	1	Scientific Literature	Bioorg. Med. Chem. Lett.	2008	None
CHEMBL325041	BORTEZOMIB	4	384.25	None	None	1, bortezomib	CC(C)C[C@H](NC(=O)[C@H](Cc1ccccc1)NC(=O)c1cnccn1)B(O)O	Inhibition	'='	4.0	%				UO_0000187					False	CHEMBL933255	Inhibition of human factor 7a at 10 uM	B	BAO_0000357	single protein format	Homo sapiens	None	None	None	None	CHEMBL3991	Coagulation factor VII	Homo sapiens	SINGLE PROTEIN	CHEMBL1141651	1	Scientific Literature	J. Med. Chem.	2008	None
CHEMBL213352		0	538.58	1	4.08	39b	COc1ccc(-n2nc(C(N)=O)c3ncn(-c4ccc(-c5ccccc5CN5CCCC5)cc4F)c(=O)c32)cc1	Ki	'>'	15000.0	nM				UO_0000065					False	CHEMBL864737	Binding affinity to f7a	B	BAO_0000357	single protein format	Homo sapiens	None	None	None	None	CHEMBL3991	Coagulation factor VII	Homo sapiens	SINGLE PROTEIN	CHEMBL1138952	1	Scientific Literature	Bioorg. Med. Chem. Lett.	2006	None
CHEMBL334121		0	745.95	2	3.75	10gg	N=C(N)NCCC[C@H](NC(=O)[C@H](Cc1csc2ccccc12)NC(=O)[C@@H](Cc1ccccc1)NS(=O)(=O)Cc1ccccc1)C(=O)c1nccs1	IC50	'='	500.0	nM	6.30			UO_0000065	8.45	0.17	2.55	3.21	False	CHEMBL662230	Inhibitory activity against tissue coagulation factor VII.	B	BAO_0000357	single protein format	None	None	None	None	None	CHEMBL3991	Coagulation factor VII	Homo sapiens	SINGLE PROTEIN	CHEMBL1145084	1	Scientific Literature	J. Med. Chem.	2003	None
CHEMBL243539		0	441.92	0	2.19	59	Nc1cccc(-c2c(Cl)nc(NC3CCC3)c(=O)n2CC(=O)NCCc2cnc[nH]2)c1	IC50	'>'	30000.0	nM				UO_0000065					False	CHEMBL888563	Inhibition of factor 7a	B	BAO_0000357	single protein format	None	None	None	None	None	CHEMBL3991	Coagulation factor VII	Homo sapiens	SINGLE PROTEIN	CHEMBL1145416	1	Scientific Literature	Bioorg. Med. Chem. Lett.	2007	None
CHEMBL243538		0	503.99	1	3.56	52	Nc1cccc(-c2c(Cl)nc(NC3CCC3)c(=O)n2CC(=O)NCc2ccc3c(N)nccc3c2)c1	IC50	'>'	30000.0	nM				UO_0000065					False	CHEMBL888563	Inhibition of factor 7a	B	BAO_0000357	single protein format	None	None	None	None	None	CHEMBL3991	Coagulation factor VII	Homo sapiens	SINGLE PROTEIN	CHEMBL1145416	1	Scientific Literature	Bioorg. Med. Chem. Lett.	2007	None
CHEMBL2372335		0	2502.76	None	None	5b	CC[C@H](C)[C@@H]1NC(=O)[C@H](CCCN=C(N)N)NC(=O)[C@@H]2CCCN2C(=O)[C@H](CC(N)=O)NC(=O)[C@H](CC(=O)O)NC(=O)[C@@H](NC(=O)[C@H](CC(C)C)NC(=O)[C@H](C)NC(=O)CCCCCOP(=O)(O)Oc2ccc3ccccc3c2)CSSC[C@@H](C(=O)N[C@@H](CCC(N)=O)C(=O)N[C@@H](Cc2ccccc2)C(=O)N[C@H](C(=O)N[C@@H](CCC(=O)O)C(=O)NCC(N)=O)C(C)C)NC(=O)[C@H](Cc2ccc(O)cc2)NC(=O)[C@H](Cc2c[nH]c3ccccc23)NC(=O)[C@H](CCCN=C(N)N)NC(=O)[C@H](CC(=O)O)NC1=O	IC50	'='	9.2	nM	8.04			UO_0000065	3.21	None	None	None	False	CHEMBL663026	Inhibitory activity for the compound against coagulation factor VIIa in presence of 1% rabbit serum albumin	B	BAO_0000357	single protein format	None	None	None	None	None	CHEMBL3991	Coagulation factor VII	Homo sapiens	SINGLE PROTEIN	CHEMBL1136423	1	Scientific Literature	Bioorg. Med. Chem. Lett.	2003	None
CHEMBL3986081		0	613.69	2	5.91	BDBM189454	Cc1cc2ccc1[C@@H](C)COC(=O)Nc1cc(F)c(O[C@@H]3CCOC3)c(c1)CN(C)C(=O)[C@@H]2Nc1ccc2c(N)nccc2c1	Ki	'='	290.0	nM	6.54		339550	UO_0000065	10.65	0.20	0.63	5.11	False	CHEMBL3887452	In Vitro Assay: Tissue kallikrein-1 (37° C) activity was determined in reactions containing 0.05 nM enzyme and 90 μM substrate (H-D-Val-Leu-Arg-AFC) in buffer (0.1M sodium phosphate pH 7.4, 0.2 M NaCl, 0.5% PEG 8000, and 1% DMSO). Assays were performed using 96-well microtiter plates (COSTAR 3600, CORNING, NY, USA) and a thermostatic temperature controlled plate reader (SPECTRAMAX® Gemini, Molecu…	B	BAO_0000357	single protein format	Homo sapiens	None	None	None	None	CHEMBL3991	Coagulation factor VII	Homo sapiens	SINGLE PROTEIN	CHEMBL3886326	37	BindingDB Database		2015	None
CHEMBL3902759		0	617.71	2	5.20	BDBM189450	Cc1cc2ccc1[C@@H](C)COC(=O)Nc1ccc(C3(c4nnn[nH]4)CC3)c(c1)CN(C)C(=O)[C@@H]2Nc1ccc2c(N)nccc2c1	Ki	'='	0.12	nM	9.92		339506	UO_0000065	16.06	0.29	4.72	6.05	False	CHEMBL3887451	In Vitro Assay: FVIIa-Xase Ki (37° C.): S2765 (0.5 mM), PCPS (25 μM), calcium chloride (5 mM), full-length human TF (3 nM), human FVIIa (5 pM), and FVIIa inhibitor were incubated for 15 min at 37° C. Reactions were initiated by the addition of human FX (range of concentrations). Preliminary experiments revealed that the plasma purified FX contains a residual amount of human FVIIa which could not …	B	BAO_0000366	cell-free format	Homo sapiens	CHEMBL3559721	Plasma	None	None	CHEMBL3991	Coagulation factor VII	Homo sapiens	SINGLE PROTEIN	CHEMBL3886326	37	BindingDB Database		2015	None
CHEMBL77142		0	714.87	2	2.40	10m	N#Cc1ccc(C[C@H](NC(=O)[C@@H](Cc2ccccc2)NS(=O)(=O)Cc2ccccc2)C(=O)N[C@@H](CCCNC(=N)N)C(=O)c2nccs2)cc1	IC50	'='	340.0	nM	6.47			UO_0000065	9.05	0.18	4.07	2.94	True	CHEMBL663027	Inhibition of tissue coagulation factor VII	B	BAO_0000357	single protein format	Homo sapiens	None	None	None	None	CHEMBL3991	Coagulation factor VII	Homo sapiens	SINGLE PROTEIN	CHEMBL1136109	1	Scientific Literature	Bioorg. Med. Chem. Lett.	2003	None
CHEMBL227421		0	385.83	0	0.93	26	CC(C)(NS(=O)(=O)c1ccc2c(Cl)cnc(N=C(N)N)c2c1)C(=O)O	Ki						Not Determined						False	CHEMBL917033	Inhibition of factor 7a	B	BAO_0000357	single protein format	Homo sapiens	None	None	None	None	CHEMBL3991	Coagulation factor VII	Homo sapiens	SINGLE PROTEIN	CHEMBL1139871	1	Scientific Literature	J. Med. Chem.	2007	None
CHEMBL3920165		0	615.71	2	6.16	BDBM189452	COCCCOc1c(F)cc2cc1CN(C)C(=O)[C@H](Nc1ccc3c(N)nccc3c1)c1ccc(c(C)c1)[C@@H](C)COC(=O)N2	Ki	'='	0.2	nM	9.70		339498	UO_0000065	15.75	0.29	3.54	7.57	False	CHEMBL3887451	In Vitro Assay: FVIIa-Xase Ki (37° C.): S2765 (0.5 mM), PCPS (25 μM), calcium chloride (5 mM), full-length human TF (3 nM), human FVIIa (5 pM), and FVIIa inhibitor were incubated for 15 min at 37° C. Reactions were initiated by the addition of human FX (range of concentrations). Preliminary experiments revealed that the plasma purified FX contains a residual amount of human FVIIa which could not …	B	BAO_0000366	cell-free format	Homo sapiens	CHEMBL3559721	Plasma	None	None	CHEMBL3991	Coagulation factor VII	Homo sapiens	SINGLE PROTEIN	CHEMBL3886326	37	BindingDB Database		2015	None
CHEMBL3891120		0	613.74	2	5.54	BDBM189445	Cc1cc2ccc1[C@@H](C)COC(=O)Nc1ccc(S(=O)(=O)C3CC3)c(c1)CN(C)C(=O)[C@@H]2Nc1ccc2c(N)nccc2c1	Ki	'='	0.17	nM	9.77		339501	UO_0000065	15.92	0.30	4.23	6.80	False	CHEMBL3887451	In Vitro Assay: FVIIa-Xase Ki (37° C.): S2765 (0.5 mM), PCPS (25 μM), calcium chloride (5 mM), full-length human TF (3 nM), human FVIIa (5 pM), and FVIIa inhibitor were incubated for 15 min at 37° C. Reactions were initiated by the addition of human FX (range of concentrations). Preliminary experiments revealed that the plasma purified FX contains a residual amount of human FVIIa which could not …	B	BAO_0000366	cell-free format	Homo sapiens	CHEMBL3559721	Plasma	None	None	CHEMBL3991	Coagulation factor VII	Homo sapiens	SINGLE PROTEIN	CHEMBL3886326	37	BindingDB Database		2015	None
CHEMBL4113473		0	713.81	2	7.02	BDBM189419	CCN(Cc1nccs1)C(=O)c1ccc2cc1CN(C)C(=O)[C@H](Nc1ccc3c(N)nccc3c1)c1cc(C)c(c(C)c1)C(F)(F)COC(=O)N2	Ki	'='	300.0	nM	6.52		339516	UO_0000065	9.14	0.17	-0.50	4.57	False	CHEMBL3887452	In Vitro Assay: Tissue kallikrein-1 (37° C) activity was determined in reactions containing 0.05 nM enzyme and 90 μM substrate (H-D-Val-Leu-Arg-AFC) in buffer (0.1M sodium phosphate pH 7.4, 0.2 M NaCl, 0.5% PEG 8000, and 1% DMSO). Assays were performed using 96-well microtiter plates (COSTAR 3600, CORNING, NY, USA) and a thermostatic temperature controlled plate reader (SPECTRAMAX® Gemini, Molecu…	B	BAO_0000357	single protein format	Homo sapiens	None	None	None	None	CHEMBL3991	Coagulation factor VII	Homo sapiens	SINGLE PROTEIN	CHEMBL3886326	37	BindingDB Database		2015	None
CHEMBL3967595		0	651.74	2	6.06	BDBM189448	Cc1cc2ccc1[C@@H](C)COC(=O)Nc1cc(F)c(S(=O)(=O)C(C)C)c(c1)CN(C)C(=O)[C@@H]2Nc1cc2ccnc(N)c2cc1F	Ki	'='	2100.0	nM	5.68		339546	UO_0000065	8.71	0.17	-0.38	3.95	False	CHEMBL3887452	In Vitro Assay: Tissue kallikrein-1 (37° C) activity was determined in reactions containing 0.05 nM enzyme and 90 μM substrate (H-D-Val-Leu-Arg-AFC) in buffer (0.1M sodium phosphate pH 7.4, 0.2 M NaCl, 0.5% PEG 8000, and 1% DMSO). Assays were performed using 96-well microtiter plates (COSTAR 3600, CORNING, NY, USA) and a thermostatic temperature controlled plate reader (SPECTRAMAX® Gemini, Molecu…	B	BAO_0000357	single protein format	Homo sapiens	None	None	None	None	CHEMBL3991	Coagulation factor VII	Homo sapiens	SINGLE PROTEIN	CHEMBL3886326	37	BindingDB Database		2015	None
CHEMBL3973659		0	631.73	2	5.49	BDBM189439	Cc1cc2ccc1[C@@H](CF)COC(=O)Nc1ccc(S(=O)(=O)C3CC3)c(c1)CN(C)C(=O)[C@@H]2Nc1ccc2c(N)nccc2c1	Ki	'='	200.0	nM	6.70		339536	UO_0000065	10.60	0.20	1.21	4.66	False	CHEMBL3887452	In Vitro Assay: Tissue kallikrein-1 (37° C) activity was determined in reactions containing 0.05 nM enzyme and 90 μM substrate (H-D-Val-Leu-Arg-AFC) in buffer (0.1M sodium phosphate pH 7.4, 0.2 M NaCl, 0.5% PEG 8000, and 1% DMSO). Assays were performed using 96-well microtiter plates (COSTAR 3600, CORNING, NY, USA) and a thermostatic temperature controlled plate reader (SPECTRAMAX® Gemini, Molecu…	B	BAO_0000357	single protein format	Homo sapiens	None	None	None	None	CHEMBL3991	Coagulation factor VII	Homo sapiens	SINGLE PROTEIN	CHEMBL3886326	37	BindingDB Database		2015	None
CHEMBL3891120		0	613.74	2	5.54	BDBM189445	Cc1cc2ccc1[C@@H](C)COC(=O)Nc1ccc(S(=O)(=O)C3CC3)c(c1)CN(C)C(=O)[C@@H]2Nc1ccc2c(N)nccc2c1	Ki	'='	270.0	nM	6.57		339543	UO_0000065	10.70	0.20	1.03	4.57	False	CHEMBL3887452	In Vitro Assay: Tissue kallikrein-1 (37° C) activity was determined in reactions containing 0.05 nM enzyme and 90 μM substrate (H-D-Val-Leu-Arg-AFC) in buffer (0.1M sodium phosphate pH 7.4, 0.2 M NaCl, 0.5% PEG 8000, and 1% DMSO). Assays were performed using 96-well microtiter plates (COSTAR 3600, CORNING, NY, USA) and a thermostatic temperature controlled plate reader (SPECTRAMAX® Gemini, Molecu…	B	BAO_0000357	single protein format	Homo sapiens	None	None	None	None	CHEMBL3991	Coagulation factor VII	Homo sapiens	SINGLE PROTEIN	CHEMBL3886326	37	BindingDB Database		2015	None
CHEMBL3906646		0	621.66	2	6.43	BDBM189446	Cc1cc2ccc1[C@@H](C)COC(=O)Nc1cc(F)c(OC(CF)CF)c(c1)CN(C)C(=O)[C@@H]2Nc1ccc2c(N)nccc2c1	Ki	'='	41.0	nM	7.39		339544	UO_0000065	11.88	0.22	0.96	6.22	False	CHEMBL3887452	In Vitro Assay: Tissue kallikrein-1 (37° C) activity was determined in reactions containing 0.05 nM enzyme and 90 μM substrate (H-D-Val-Leu-Arg-AFC) in buffer (0.1M sodium phosphate pH 7.4, 0.2 M NaCl, 0.5% PEG 8000, and 1% DMSO). Assays were performed using 96-well microtiter plates (COSTAR 3600, CORNING, NY, USA) and a thermostatic temperature controlled plate reader (SPECTRAMAX® Gemini, Molecu…	B	BAO_0000357	single protein format	Homo sapiens	None	None	None	None	CHEMBL3991	Coagulation factor VII	Homo sapiens	SINGLE PROTEIN	CHEMBL3886326	37	BindingDB Database		2015	None
CHEMBL3979309		0	649.67	2	6.57	BDBM189425	Cc1cc2ccc1[C@@H](C)COC(=O)Nc1ccc([C@@H](CC(F)F)C(=O)O)c(c1)CN(C)C(=O)[C@@H]2Nc1ccc2c(N)ncc(F)c2c1	Ki	'='	320.0	nM	6.50		339522	UO_0000065	10.00	0.19	-0.08	4.42	False	CHEMBL3887452	In Vitro Assay: Tissue kallikrein-1 (37° C) activity was determined in reactions containing 0.05 nM enzyme and 90 μM substrate (H-D-Val-Leu-Arg-AFC) in buffer (0.1M sodium phosphate pH 7.4, 0.2 M NaCl, 0.5% PEG 8000, and 1% DMSO). Assays were performed using 96-well microtiter plates (COSTAR 3600, CORNING, NY, USA) and a thermostatic temperature controlled plate reader (SPECTRAMAX® Gemini, Molecu…	B	BAO_0000357	single protein format	Homo sapiens	None	None	None	None	CHEMBL3991	Coagulation factor VII	Homo sapiens	SINGLE PROTEIN	CHEMBL3886326	37	BindingDB Database		2015	None
CHEMBL3902498		0	631.73	2	5.68	BDBM189434	Cc1cc2ccc1[C@@H](C)COC(=O)Nc1ccc(S(=O)(=O)C3CC3)c(c1)CN(C)C(=O)[C@@H]2Nc1ccc2c(N)ncc(F)c2c1	Ki	'='	0.43	nM	9.37		339489	UO_0000065	14.83	0.28	3.69	6.52	False	CHEMBL3887451	In Vitro Assay: FVIIa-Xase Ki (37° C.): S2765 (0.5 mM), PCPS (25 μM), calcium chloride (5 mM), full-length human TF (3 nM), human FVIIa (5 pM), and FVIIa inhibitor were incubated for 15 min at 37° C. Reactions were initiated by the addition of human FX (range of concentrations). Preliminary experiments revealed that the plasma purified FX contains a residual amount of human FVIIa which could not …	B	BAO_0000366	cell-free format	Homo sapiens	CHEMBL3559721	Plasma	None	None	CHEMBL3991	Coagulation factor VII	Homo sapiens	SINGLE PROTEIN	CHEMBL3886326	37	BindingDB Database		2015	None
CHEMBL4114547		0	587.70	1	4.80	BDBM189414	CCS(=O)(=O)c1ccc2cc1CNC(=O)[C@H](Nc1ccc3c(N)nccc3c1)c1cc(C)c(c(C)c1)CCOC(=O)N2	Ki	'='	70.0	nM	7.16		339512	UO_0000065	12.17	0.23	2.35	4.69	False	CHEMBL3887452	In Vitro Assay: Tissue kallikrein-1 (37° C) activity was determined in reactions containing 0.05 nM enzyme and 90 μM substrate (H-D-Val-Leu-Arg-AFC) in buffer (0.1M sodium phosphate pH 7.4, 0.2 M NaCl, 0.5% PEG 8000, and 1% DMSO). Assays were performed using 96-well microtiter plates (COSTAR 3600, CORNING, NY, USA) and a thermostatic temperature controlled plate reader (SPECTRAMAX® Gemini, Molecu…	B	BAO_0000357	single protein format	Homo sapiens	None	None	None	None	CHEMBL3991	Coagulation factor VII	Homo sapiens	SINGLE PROTEIN	CHEMBL3886326	37	BindingDB Database		2015	None
CHEMBL196182		0	462.58	0	4.63	12h	N=C(N)c1ccc2ccc(CN(CCC[n+]3cc[nH]c3)C(=O)c3cccc4ccccc34)cc2c1	Ki	'='	282.0	nM	6.55			UO_0000065	14.16	0.26	1.92	7.29	False	CHEMBL828912	Inhibition constant towards human coagulation factor VII	B	BAO_0000357	single protein format	Homo sapiens	None	None	None	None	CHEMBL3991	Coagulation factor VII	Homo sapiens	SINGLE PROTEIN	CHEMBL1144375	1	Scientific Literature	Bioorg. Med. Chem. Lett.	2005	None
CHEMBL378093		0	588.59	2	5.05	6f, BMS-740808	Nc1noc2ccc(-n3nc(C(F)(F)F)c4c3C(=O)N(c3ccc(-c5ccccc5CN5CC[C@@H](O)C5)cc3)CC4)cc12	Ki	'>'	2800.0	nM				UO_0000065					False	CHEMBL868646	Binding affinity to human f7a	B	BAO_0000357	single protein format	Homo sapiens	None	None	None	None	CHEMBL3991	Coagulation factor VII	Homo sapiens	SINGLE PROTEIN	CHEMBL1146858	1	Scientific Literature	Bioorg. Med. Chem. Lett.	2006	None
CHEMBL125585		0	416.53	0	4.02	53	CC(C)Nc1ccc(-c2ccccc2)c(CC(=O)NCc2ccc(C(=N)N)cc2)c1O	IC50	'='	2500.0	nM	5.60			UO_0000065	13.45	0.25	1.58	5.04	True	CHEMBL662115	Inhibitory activity against coagulation factor VII was determined	B	BAO_0000357	single protein format	None	None	None	None	None	CHEMBL3991	Coagulation factor VII	Homo sapiens	SINGLE PROTEIN	CHEMBL1145113	1	Scientific Literature	J. Med. Chem.	2003	None
CHEMBL34067		0	394.26	0	2.72	8	N=C(N)c1ccc(NC(=O)NCC(=O)NCc2ccc(Cl)c(Cl)c2)cc1	Ki	'='	970.0	nM	6.01			UO_0000065	15.25	0.32	3.29	5.01	True	CHEMBL662860	In vitro inhibitory activity against coagulation factor VII (fVIIa)	B	BAO_0000357	single protein format	None	None	None	None	None	CHEMBL3991	Coagulation factor VII	Homo sapiens	SINGLE PROTEIN	CHEMBL1144973	1	Scientific Literature	Bioorg. Med. Chem. Lett.	2003	None
CHEMBL35800		0	458.57	0	3.09	21	CN(C)c1ccc(CNC(=O)C(Cc2ccccc2)NC(=O)Nc2ccc(C(=N)N)cc2)cc1	Ki	'='	20900.0	nM	4.68			UO_0000065	10.21	0.19	1.59	3.79	False	CHEMBL662860	In vitro inhibitory activity against coagulation factor VII (fVIIa)	B	BAO_0000357	single protein format	None	None	None	None	None	CHEMBL3991	Coagulation factor VII	Homo sapiens	SINGLE PROTEIN	CHEMBL1144973	1	Scientific Literature	Bioorg. Med. Chem. Lett.	2003	None
CHEMBL214368		0	519.60	1	2.98	12b	CCOC(=O)N[C@@H](CCCCN)C(=O)c1noc(Cc2ccc(C(=O)NC3Cc4ccccc4C3)cc2)n1	Ki	'>'	150000.0	nM		Outside typical range		UO_0000065					False	CHEMBL864206	Inhibition of F7a	B	BAO_0000357	single protein format	Homo sapiens	None	None	None	None	CHEMBL3991	Coagulation factor VII	Homo sapiens	SINGLE PROTEIN	CHEMBL1146045	1	Scientific Literature	Bioorg. Med. Chem. Lett.	2006	None
CHEMBL290334		0	410.43	1	1.30	16	CC(NC(=O)CNC(=O)Nc1ccc(C(=N)N)cc1)c1ccc2c(c1)NC(=O)CO2	Ki	'='	23.0	nM	7.64			UO_0000065	18.61	0.35	6.34	4.82	False	CHEMBL662860	In vitro inhibitory activity against coagulation factor VII (fVIIa)	B	BAO_0000357	single protein format	None	None	None	None	None	CHEMBL3991	Coagulation factor VII	Homo sapiens	SINGLE PROTEIN	CHEMBL1144973	1	Scientific Literature	Bioorg. Med. Chem. Lett.	2003	None
CHEMBL168471		0	372.46	0	1.86	8	CC(C)C[C@H](C=O)NC(=O)[C@@H](NS(=O)(=O)c1ccc(F)cc1)C(C)C	IC50	'>'	100000.0	nM				UO_0000065					False	CHEMBL663029	Inhibitory activity against coagulation factor VII	B	BAO_0000357	single protein format	None	None	None	None	None	CHEMBL3991	Coagulation factor VII	Homo sapiens	SINGLE PROTEIN	CHEMBL1145779	1	Scientific Literature	J. Med. Chem.	2003	None
CHEMBL1797519		0	526.64	2	0.08	25, H-Tyr-Thr-Arg-bk	C[C@@H](O)[C@H](NC(=O)[C@@H](N)Cc1ccc(O)cc1)C(=O)N[C@@H](CCCCNC(=N)N)C(=O)Cc1ccccc1	IC50	'>'	1340000.0	nM		Outside typical range		UO_0000065					False	CHEMBL1799052	Inhibition of recombinant F7a using S-2288 as substrate after 15 mins by competitive binding assay	B	BAO_0000357	single protein format	None	None	None	None	None	CHEMBL3991	Coagulation factor VII	Homo sapiens	SINGLE PROTEIN	CHEMBL1795213	1	Scientific Literature	Bioorg. Med. Chem. Lett.	2011	None
CHEMBL1797523		0	598.75	2	2.41	29, Ac-Phe-Phe-Arg-bk	CC(=O)N[C@@H](Cc1ccccc1)C(=O)N[C@@H](Cc1ccccc1)C(=O)N[C@@H](CCCCNC(=N)N)C(=O)Cc1ccccc1	IC50	'>'	400000.0	nM		Outside typical range		UO_0000065					False	CHEMBL1799052	Inhibition of recombinant F7a using S-2288 as substrate after 15 mins by competitive binding assay	B	BAO_0000357	single protein format	None	None	None	None	None	CHEMBL3991	Coagulation factor VII	Homo sapiens	SINGLE PROTEIN	CHEMBL1795213	1	Scientific Literature	Bioorg. Med. Chem. Lett.	2011	None
CHEMBL1797524		0	710.90	2	3.39	30, BnSO2-Phe-Phe-Arg-bk	N=C(N)NCCCC[C@H](NC(=O)[C@H](Cc1ccccc1)NC(=O)[C@H](Cc1ccccc1)NS(=O)(=O)Cc1ccccc1)C(=O)Cc1ccccc1	Inhibition	'='	88.9	%				UO_0000187					False	CHEMBL1799340	Inhibition of recombinant F7a using S-2288 as substrate at 585 uM by competitive binding assay relative to control	B	BAO_0000357	single protein format	None	None	None	None	None	CHEMBL3991	Coagulation factor VII	Homo sapiens	SINGLE PROTEIN	CHEMBL1795213	1	Scientific Literature	Bioorg. Med. Chem. Lett.	2011	None
CHEMBL1797527		0	690.85	2	4.20	33, Cbz-D-Phe-Phe-Arg-bk	N=C(N)NCCCC[C@H](NC(=O)[C@H](Cc1ccccc1)NC(=O)[C@@H](Cc1ccccc1)NC(=O)OCc1ccccc1)C(=O)Cc1ccccc1	Inhibition	'='	97.9	%				UO_0000187					False	CHEMBL1799571	Inhibition of recombinant F7a using S-2288 as substrate at 215 uM by competitive binding assay relative to control	B	BAO_0000357	single protein format	None	None	None	None	None	CHEMBL3991	Coagulation factor VII	Homo sapiens	SINGLE PROTEIN	CHEMBL1795213	1	Scientific Literature	Bioorg. Med. Chem. Lett.	2011	None
CHEMBL536972		0	653.94	2	5.98	43	Cl.NCCCC[C@H](NC(=O)c1ccc(F)c(F)c1)C(=O)c1noc(Cc2ccc(OCCc3ccc(Cl)c(Cl)c3)cc2)n1	Ki	'>'	150000.0	nM		Outside typical range		UO_0000065					False	CHEMBL868509	Inhibition of factor 7a	B	BAO_0000357	single protein format	Homo sapiens	None	None	None	None	CHEMBL3991	Coagulation factor VII	Homo sapiens	SINGLE PROTEIN	CHEMBL1138088	1	Scientific Literature	Bioorg. Med. Chem. Lett.	2006	None
CHEMBL127909		0	345.38	0	4.63	10b	N=C(N)c1cc2cc(-c3cccc(-c4ccccc4)c3O)[nH]c2cc1F	Ki	'='	750.0	nM	6.12			UO_0000065	17.73	0.32	1.49	7.13	False	CHEMBL662862	The compound was tested for inhibition of human coagulation factor VII	B	BAO_0000357	single protein format	None	None	None	None	None	CHEMBL3991	Coagulation factor VII	Homo sapiens	SINGLE PROTEIN	CHEMBL1134679	1	Scientific Literature	J. Med. Chem.	2001	None
CHEMBL438599		0	2471.79	None	None	1b	CC[C@H](C)[C@H]1NC(=O)[C@H](CCCN=C(N)N)NC(=O)[C@H]2CCCN2C(=O)[C@H](CC(N)=O)NC(=O)[C@@H](CC(=O)O)NC(=O)[C@H](NC(=O)[C@H](CC(C)C)NC(=O)[C@H](C)NC(=O)CCC(=O)NS(=O)(=O)c2ccc3ccccc3c2)CSSC[C@H](C(=O)N[C@@H](CCC(N)=O)C(=O)N[C@@H](Cc2ccccc2)C(=O)N[C@H](C(=O)N[C@@H](CCC(=O)O)C(=O)NCC(N)=O)C(C)C)NC(=O)[C@@H](Cc2ccc(O)cc2)NC(=O)[C@H](Cc2c[nH]c3ccccc23)NC(=O)[C@@H](CCCN=C(N)N)NC(=O)[C@H](CC(=O)O)NC1=O	IC50	'='	24.0	nM	7.62			UO_0000065	3.08	None	None	None	False	CHEMBL663026	Inhibitory activity for the compound against coagulation factor VIIa in presence of 1% rabbit serum albumin	B	BAO_0000357	single protein format	None	None	None	None	None	CHEMBL3991	Coagulation factor VII	Homo sapiens	SINGLE PROTEIN	CHEMBL1136423	1	Scientific Literature	Bioorg. Med. Chem. Lett.	2003	None
CHEMBL195032		0	458.57	1	5.56	12f	N=C(N)c1ccc2ccc(CN(CCc3ccccn3)C(=O)c3cccc4ccccc34)cc2c1	Ki	'='	195.0	nM	6.71			UO_0000065	14.63	0.26	1.15	8.08	False	CHEMBL828912	Inhibition constant towards human coagulation factor VII	B	BAO_0000357	single protein format	Homo sapiens	None	None	None	None	CHEMBL3991	Coagulation factor VII	Homo sapiens	SINGLE PROTEIN	CHEMBL1144375	1	Scientific Literature	Bioorg. Med. Chem. Lett.	2005	None
CHEMBL3752047		0	658.12	1	3.17	21	CN1CCN(C(=O)Nc2ccc(C[C@H](NC(=O)/C=C/c3cc(Cl)ccc3-n3cnnn3)C(=O)Nc3ccc(C(=O)O)cc3)cc2)CC1	Ki	'>'	13000.0	nM				UO_0000065					False	CHEMBL3756141	Inhibition of human coagulation factor 7a	B	BAO_0000357	single protein format	Homo sapiens	None	None	None	None	CHEMBL3991	Coagulation factor VII	Homo sapiens	SINGLE PROTEIN	CHEMBL3751839	1	Scientific Literature	Bioorg. Med. Chem. Lett.	2016	None
CHEMBL136290		0	437.51	0	2.57	29e	O=C(Cc1c(F)ccc(NS(=O)(=O)Cc2ccccc2)c1F)NCC1CCNCC1	IC50	'>'	30000.0	nM				UO_0000065					False	CHEMBL662115	Inhibitory activity against coagulation factor VII was determined	B	BAO_0000357	single protein format	None	None	None	None	None	CHEMBL3991	Coagulation factor VII	Homo sapiens	SINGLE PROTEIN	CHEMBL1145113	1	Scientific Literature	J. Med. Chem.	2003	None
CHEMBL3403469		0	501.61	2	5.90	21	CCOc1cc(OC(C)C)c(F)c(C(Nc2ccc(C(=N)N)cc2)c2ncc(-c3ccccc3)n2C)c1	Ki	'='	1800.0	nM	5.75			UO_0000065	11.45	0.21	-0.16	5.85	False	CHEMBL3407173	Inhibition of human factor 7a using H-D-Ile-Pro-Arg-pNA substrate	B	BAO_0000357	single protein format	Homo sapiens	None	None	None	None	CHEMBL3991	Coagulation factor VII	Homo sapiens	SINGLE PROTEIN	CHEMBL3399987	1	Scientific Literature	Bioorg. Med. Chem. Lett.	2015	None
CHEMBL402935		0	655.85	2	2.34	40a	CC[C@H](C)[C@H](NC(=O)[C@@H](Cc1ccccc1)NS(=O)(=O)Cc1ccccc1)C(=O)N[C@@H](CCCNC(=N)N)C(=O)c1nccs1	IC50	'='	300.0	nM	6.52			UO_0000065	9.95	0.20	4.18	3.32	False	CHEMBL948937	Inhibition of human factor 7a	B	BAO_0000357	single protein format	Homo sapiens	None	None	None	None	CHEMBL3991	Coagulation factor VII	Homo sapiens	SINGLE PROTEIN	CHEMBL1143211	1	Scientific Literature	Bioorg. Med. Chem.	2008	None
CHEMBL308948		0	621.17	1	3.23	41b	N=C(N)NCCC[C@H](NC(=O)Cn1c(Cc2ccccc2)c(Cl)nc(NCCc2ccccc2)c1=O)C(=O)c1nccs1	IC50	'='	290.0	nM	6.54			UO_0000065	10.52	0.21	3.31	3.89	False	CHEMBL948937	Inhibition of human factor 7a	B	BAO_0000357	single protein format	Homo sapiens	None	None	None	None	CHEMBL3991	Coagulation factor VII	Homo sapiens	SINGLE PROTEIN	CHEMBL1143211	1	Scientific Literature	Bioorg. Med. Chem.	2008	None
CHEMBL255590		0	412.49	0	3.70	4	NCc1ccc2c(c1)C1(CCN(C(=O)c3ccc(C#Cc4ccccc4)o3)CC1)CO2	Inhibition	'<'	15.0	%				UO_0000187					False	CHEMBL949312	Inhibition of factor 7a at 10 uM	B	BAO_0000357	single protein format	None	None	None	None	None	CHEMBL3991	Coagulation factor VII	Homo sapiens	SINGLE PROTEIN	CHEMBL1143198	1	Scientific Literature	Bioorg. Med. Chem. Lett.	2008	None
CHEMBL264258		0	724.31	2	3.19	10y	N=C(N)NCCC[C@H](NC(=O)[C@H](Cc1ccc(Cl)cc1)NC(=O)[C@@H](Cc1ccccc1)NS(=O)(=O)Cc1ccccc1)C(=O)c1nccs1	IC50	'='	680.0	nM	6.17			UO_0000065	8.51	0.17	2.98	3.14	False	CHEMBL662230	Inhibitory activity against tissue coagulation factor VII.	B	BAO_0000357	single protein format	None	None	None	None	None	CHEMBL3991	Coagulation factor VII	Homo sapiens	SINGLE PROTEIN	CHEMBL1145084	1	Scientific Literature	J. Med. Chem.	2003	None
CHEMBL130592		0	739.92	2	3.69	10ee	N=C(N)NCCC[C@H](NC(=O)[C@H](Cc1ccc2ccccc2c1)NC(=O)[C@@H](Cc1ccccc1)NS(=O)(=O)Cc1ccccc1)C(=O)c1nccs1	IC50	'='	1950.0	nM	5.71			UO_0000065	7.72	0.15	2.02	2.91	False	CHEMBL662230	Inhibitory activity against tissue coagulation factor VII.	B	BAO_0000357	single protein format	None	None	None	None	None	CHEMBL3991	Coagulation factor VII	Homo sapiens	SINGLE PROTEIN	CHEMBL1145084	1	Scientific Literature	J. Med. Chem.	2003	None
CHEMBL2373367		0	607.61	None	None	11	CC(C)(C)OC(=O)CCc1nc(Cc2ccccc2)n(CC(=O)N[C@@H](CCCCN)B2O[C@@H]3C[C@@H]4C[C@@H](C4(C)C)[C@]3(C)O2)n1	Ki	'>'	3000.0	nM				UO_0000065					False	CHEMBL663030	Inhibition against human Coagulation factor VII	B	BAO_0000357	single protein format	None	None	None	None	None	CHEMBL3991	Coagulation factor VII	Homo sapiens	SINGLE PROTEIN	CHEMBL1130774	1	Scientific Literature	Bioorg. Med. Chem. Lett.	1998	None
CHEMBL507737		0	470.45	0	3.62	2e	COc1ccc(-n2nc(C(F)(F)F)c3c2C(=O)N(c2ccc(C4(C(N)=O)CC4)cc2)CC3)cc1	Activity						Not Active						False	CHEMBL946427	Inhibition of human factor 7a	B	BAO_0000357	single protein format	Homo sapiens	None	None	None	None	CHEMBL3991	Coagulation factor VII	Homo sapiens	SINGLE PROTEIN	CHEMBL1157522	1	Scientific Literature	Bioorg. Med. Chem. Lett.	2008	None
CHEMBL311553		0	707.85	2	2.67	40d	N=C(N)NCCC[C@H](NC(=O)[C@H](Cc1ccccc1F)NC(=O)[C@@H](Cc1ccccc1)NS(=O)(=O)Cc1ccccc1)C(=O)c1nccs1	IC50	'='	90.0	nM	7.05			UO_0000065	9.95	0.20	4.38	3.59	False	CHEMBL948937	Inhibition of human factor 7a	B	BAO_0000357	single protein format	Homo sapiens	None	None	None	None	CHEMBL3991	Coagulation factor VII	Homo sapiens	SINGLE PROTEIN	CHEMBL1143211	1	Scientific Literature	Bioorg. Med. Chem.	2008	None
CHEMBL2409314		0	505.57	2	5.52	6	COc1cc([C@@H]2Nc3ccc(C(=N)N)cc3[C@H]3c4ccccc4C[C@@H]23)c(-c2ccc(C(=O)O)cc2)cc1O	Ki	'='	1.9	nM	8.72			UO_0000065	17.25	0.31	3.20	6.78	False	CHEMBL2412515	Inhibition of recombinant human coagulation factor 7A	B	BAO_0000357	single protein format	Homo sapiens	None	None	None	None	CHEMBL3991	Coagulation factor VII	Homo sapiens	SINGLE PROTEIN	CHEMBL2407045	1	Scientific Literature	Bioorg. Med. Chem. Lett.	2013	None
CHEMBL337238		0	707.85	2	2.67	10o	N=C(N)NCCC[C@H](NC(=O)[C@H](Cc1ccc(F)cc1)NC(=O)[C@@H](Cc1ccccc1)NS(=O)(=O)Cc1ccccc1)C(=O)c1nccs1	IC50	'='	170.0	nM	6.77			UO_0000065	9.56	0.19	4.10	3.45	False	CHEMBL662230	Inhibitory activity against tissue coagulation factor VII.	B	BAO_0000357	single protein format	None	None	None	None	None	CHEMBL3991	Coagulation factor VII	Homo sapiens	SINGLE PROTEIN	CHEMBL1145084	1	Scientific Literature	J. Med. Chem.	2003	None
CHEMBL429170		0	707.85	2	2.67	10n	N=C(N)NCCC[C@H](NC(=O)[C@H](Cc1cccc(F)c1)NC(=O)[C@@H](Cc1ccccc1)NS(=O)(=O)Cc1ccccc1)C(=O)c1nccs1	IC50	'='	200.0	nM	6.70			UO_0000065	9.46	0.19	4.03	3.41	False	CHEMBL662230	Inhibitory activity against tissue coagulation factor VII.	B	BAO_0000357	single protein format	None	None	None	None	None	CHEMBL3991	Coagulation factor VII	Homo sapiens	SINGLE PROTEIN	CHEMBL1145084	1	Scientific Literature	J. Med. Chem.	2003	None
CHEMBL214352		0	485.54	1	3.74	9	N=C(N)c1ccc2[nH]c(-c3cccc(-c4cc(CNC(=O)N5CCOCC5)ccc4O)c3O)cc2c1	Ki	'='	17.0	nM	7.77			UO_0000065	16.00	0.29	4.03	5.26	False	CHEMBL863576	Binding affinity to f7a	B	BAO_0000357	single protein format	Homo sapiens	None	None	None	None	CHEMBL3991	Coagulation factor VII	Homo sapiens	SINGLE PROTEIN	CHEMBL1137427	1	Scientific Literature	Bioorg. Med. Chem. Lett.	2006	None
CHEMBL204126		0	251.29	0	1.83	4	N=C(N)c1ccc2[nH]c(Cc3ccccn3)nc2c1	Ki	'='	39000.0	nM	4.41			UO_0000065	17.55	0.32	2.58	4.82	False	CHEMBL862210	Binding affinity to FVIIa in presence of Zn2+	B	BAO_0000357	single protein format	Homo sapiens	None	None	None	None	CHEMBL3991	Coagulation factor VII	Homo sapiens	SINGLE PROTEIN	CHEMBL1138120	1	Scientific Literature	Bioorg. Med. Chem. Lett.	2006	None
CHEMBL243109		0	493.96	0	3.15	43	Nc1cccc(-c2c(Cl)nc(NC3CCC3)c(=O)n2CC(=O)NCc2ccc3c(N)noc3c2)c1	IC50	'='	12000.0	nM	4.92			UO_0000065	9.96	0.19	1.77	3.19	False	CHEMBL888563	Inhibition of factor 7a	B	BAO_0000357	single protein format	None	None	None	None	None	CHEMBL3991	Coagulation factor VII	Homo sapiens	SINGLE PROTEIN	CHEMBL1145416	1	Scientific Literature	Bioorg. Med. Chem. Lett.	2007	None
CHEMBL389527		0	516.03	1	2.37	47	N=C(N)c1ccc(S(=O)(=O)NCCn2c(-c3cccc(N)c3)c(Cl)nc(NC3CCC3)c2=O)cc1	IC50	'='	30000.0	nM	4.52			UO_0000065	8.76	0.18	2.15	2.68	False	CHEMBL888563	Inhibition of factor 7a	B	BAO_0000357	single protein format	None	None	None	None	None	CHEMBL3991	Coagulation factor VII	Homo sapiens	SINGLE PROTEIN	CHEMBL1145416	1	Scientific Literature	Bioorg. Med. Chem. Lett.	2007	None
CHEMBL4077853		0	574.66	1	4.24	25	CCS(=O)(=O)c1ccc2cc1CN(C)C(=O)[C@H](Nc1ccc3cc[nH]c(=O)c3c1)c1ccc(cc1)CCOC(=O)N2	Ki	'='	61.0	nM	7.21			UO_0000065	12.55	0.24	2.97	5.24	False	CHEMBL4021598	Inhibition of tissue factor activated recombinant human coagulation factor 7a expressed in hamster BHK cells using S2288 as substrate pretreated for 15 mins with substrate followed by enzyme and tissue factor addition measured for 60 mins	B	BAO_0000219	cell-based format	Homo sapiens	None	None	None	None	CHEMBL3991	Coagulation factor VII	Homo sapiens	SINGLE PROTEIN	CHEMBL4020741	1	Scientific Literature	Bioorg Med Chem Lett	2017	None
CHEMBL137337		0	448.50	0	2.85	29g	O=C(Cc1c(F)ccc(NS(=O)(=O)Cc2ccccc2)c1F)NCCCn1ccnc1	IC50	'>'	30000.0	nM				UO_0000065					False	CHEMBL662115	Inhibitory activity against coagulation factor VII was determined	B	BAO_0000357	single protein format	None	None	None	None	None	CHEMBL3991	Coagulation factor VII	Homo sapiens	SINGLE PROTEIN	CHEMBL1145113	1	Scientific Literature	J. Med. Chem.	2003	None
CHEMBL2372340		0	2610.94	None	None	5a	CC[C@H](C)[C@@H]1NC(=O)[C@H](CCCN=C(N)N)NC(=O)[C@@H]2CCCN2C(=O)[C@H](CC(N)=O)NC(=O)[C@H](CC(=O)O)NC(=O)[C@@H](NC(=O)[C@H](CC(C)C)NC(=O)[C@H](C)NC(=O)CCCCCOP(=O)(O)OC2CCC(c3ccccc3)(c3ccccc3)CC2)CSSC[C@@H](C(=O)N[C@@H](CCC(N)=O)C(=O)N[C@@H](Cc2ccccc2)C(=O)N[C@H](C(=O)N[C@@H](CCC(=O)O)C(=O)NCC(N)=O)C(C)C)NC(=O)[C@H](Cc2ccc(O)cc2)NC(=O)[C@H](Cc2c[nH]c3ccccc23)NC(=O)[C@H](CCCN=C(N)N)NC(=O)[C@H](CC(=O)…	IC50	'='	90.0	nM	7.05			UO_0000065	2.70	None	None	None	False	CHEMBL663026	Inhibitory activity for the compound against coagulation factor VIIa in presence of 1% rabbit serum albumin	B	BAO_0000357	single protein format	None	None	None	None	None	CHEMBL3991	Coagulation factor VII	Homo sapiens	SINGLE PROTEIN	CHEMBL1136423	1	Scientific Literature	Bioorg. Med. Chem. Lett.	2003	None
CHEMBL2373345		0	605.59	None	None	14	CC(C)(C)OC(=O)/C=C/c1nc(Cc2ccccc2)n(CC(=O)N[C@@H](CCCCN)B2O[C@@H]3C[C@@H]4C[C@@H](C4(C)C)[C@]3(C)O2)n1	Ki	'='	2700.0	nM	5.57			UO_0000065	9.20	None	None	None	False	CHEMBL663030	Inhibition against human Coagulation factor VII	B	BAO_0000357	single protein format	None	None	None	None	None	CHEMBL3991	Coagulation factor VII	Homo sapiens	SINGLE PROTEIN	CHEMBL1130774	1	Scientific Literature	Bioorg. Med. Chem. Lett.	1998	None
CHEMBL32851		0	494.39	0	4.47	23	C[C@H](NC(=O)C(NC(=O)Nc1ccc(C(=N)N)cc1)c1ccccc1)c1cccc(Br)c1	Ki	'='	3200.0	nM	5.50			UO_0000065	11.11	0.23	1.02	4.58	False	CHEMBL662860	In vitro inhibitory activity against coagulation factor VII (fVIIa)	B	BAO_0000357	single protein format	None	None	None	None	None	CHEMBL3991	Coagulation factor VII	Homo sapiens	SINGLE PROTEIN	CHEMBL1144973	1	Scientific Literature	Bioorg. Med. Chem. Lett.	2003	None
CHEMBL311553		0	707.85	2	2.67	10m	N=C(N)NCCC[C@H](NC(=O)[C@H](Cc1ccccc1F)NC(=O)[C@@H](Cc1ccccc1)NS(=O)(=O)Cc1ccccc1)C(=O)c1nccs1	IC50	'='	90.0	nM	7.05			UO_0000065	9.95	0.20	4.38	3.59	True	CHEMBL662230	Inhibitory activity against tissue coagulation factor VII.	B	BAO_0000357	single protein format	None	None	None	None	None	CHEMBL3991	Coagulation factor VII	Homo sapiens	SINGLE PROTEIN	CHEMBL1145084	1	Scientific Literature	J. Med. Chem.	2003	None
CHEMBL337930		0	653.83	2	2.09	10d	N=C(N)NCCC[C@H](NC(=O)[C@H](CC1CC1)NC(=O)[C@@H](Cc1ccccc1)NS(=O)(=O)Cc1ccccc1)C(=O)c1nccs1	IC50	'='	820.0	nM	6.09			UO_0000065	9.31	0.18	4.00	3.10	False	CHEMBL662230	Inhibitory activity against tissue coagulation factor VII.	B	BAO_0000357	single protein format	None	None	None	None	None	CHEMBL3991	Coagulation factor VII	Homo sapiens	SINGLE PROTEIN	CHEMBL1145084	1	Scientific Literature	J. Med. Chem.	2003	None
CHEMBL2373440		0	606.62	None	None	23	CC(C)(C)CC(=O)NCc1nc(Cc2ccccc2)n(CC(=O)N[C@@H](CCCCN)B2O[C@@H]3C[C@@H]4C[C@@H](C4(C)C)[C@]3(C)O2)n1	Ki	'>'	3000.0	nM				UO_0000065					False	CHEMBL663030	Inhibition against human Coagulation factor VII	B	BAO_0000357	single protein format	None	None	None	None	None	CHEMBL3991	Coagulation factor VII	Homo sapiens	SINGLE PROTEIN	CHEMBL1130774	1	Scientific Literature	Bioorg. Med. Chem. Lett.	1998	None
CHEMBL384526		0	520.59	1	3.94	39a	COc1ccc(-n2nc(C(N)=O)c3ncn(-c4ccc(-c5ccccc5CN5CCCC5)cc4)c(=O)c32)cc1	Ki	'>'	15000.0	nM				UO_0000065					False	CHEMBL864737	Binding affinity to f7a	B	BAO_0000357	single protein format	Homo sapiens	None	None	None	None	CHEMBL3991	Coagulation factor VII	Homo sapiens	SINGLE PROTEIN	CHEMBL1138952	1	Scientific Literature	Bioorg. Med. Chem. Lett.	2006	None
CHEMBL237705		0	443.91	0	2.48	23	O=C(N[C@H]1COC[C@H]1NC(=O)c1ccc(Cl)s1)c1ccc(-n2ccccc2=O)cc1	Ki	'>'	11000.0	nM				UO_0000065					False	CHEMBL897888	Inhibition of human factor 7a	B	BAO_0000357	single protein format	Homo sapiens	None	None	None	None	CHEMBL3991	Coagulation factor VII	Homo sapiens	SINGLE PROTEIN	CHEMBL1149671	1	Scientific Literature	Bioorg. Med. Chem. Lett.	2007	None
CHEMBL4104519		0	510.59	2	5.06	21	Cc1cc2cc(C)c1CCOC(=O)Nc1cccc(c1)CN(C)C(=O)C2Nc1ccc2cc[nH]c(=O)c2c1	Ki	'='	1500.0	nM	5.82			UO_0000065	11.41	0.21	0.76	5.63	False	CHEMBL4021598	Inhibition of tissue factor activated recombinant human coagulation factor 7a expressed in hamster BHK cells using S2288 as substrate pretreated for 15 mins with substrate followed by enzyme and tissue factor addition measured for 60 mins	B	BAO_0000219	cell-based format	Homo sapiens	None	None	None	None	CHEMBL3991	Coagulation factor VII	Homo sapiens	SINGLE PROTEIN	CHEMBL4020741	1	Scientific Literature	Bioorg Med Chem Lett	2017	None
CHEMBL243759		0	456.94	0	1.77	60	Nc1cccc(-c2c(Cl)nc(NC3CCC3)c(=O)n2CC(=O)NCCc2cnc(N)[nH]2)c1	IC50	'>'	30000.0	nM				UO_0000065					False	CHEMBL888563	Inhibition of factor 7a	B	BAO_0000357	single protein format	None	None	None	None	None	CHEMBL3991	Coagulation factor VII	Homo sapiens	SINGLE PROTEIN	CHEMBL1145416	1	Scientific Literature	Bioorg. Med. Chem. Lett.	2007	None
CHEMBL243108		0	494.99	1	2.22	53	N=C(NN)c1ccc(CNC(=O)Cn2c(-c3cccc(N)c3)c(Cl)nc(NC3CCC3)c2=O)cc1	IC50	'='	7020.0	nM	5.15			UO_0000065	10.41	0.20	2.93	3.14	False	CHEMBL888563	Inhibition of factor 7a	B	BAO_0000357	single protein format	None	None	None	None	None	CHEMBL3991	Coagulation factor VII	Homo sapiens	SINGLE PROTEIN	CHEMBL1145416	1	Scientific Literature	Bioorg. Med. Chem. Lett.	2007	None
CHEMBL390662		0	437.93	0	3.43	1	Nc1cccc(-c2c(Cl)nc(NC3CCC3)c(=O)n2CC(=O)NCc2ccccc2)c1	IC50	'='	20.0	nM	7.70			UO_0000065	17.58	0.34	4.27	7.55	False	CHEMBL888563	Inhibition of factor 7a	B	BAO_0000357	single protein format	None	None	None	None	None	CHEMBL3991	Coagulation factor VII	Homo sapiens	SINGLE PROTEIN	CHEMBL1145416	1	Scientific Literature	Bioorg. Med. Chem. Lett.	2007	None
CHEMBL3355670		0	559.59	0	3.34	11h	NC[C@H]1CC[C@H](C(=O)N[C@@H](Cc2ccccc2)c2nc(-c3ccc(C(N)=O)cc3)c[nH]2)CC1.O=C(O)C(F)(F)F	Ki	'>'	10900.0	nM				UO_0000065					False	CHEMBL3377178	Inhibition of human coagulation factor 7a using H-(D)-Ile-Pro-Arg-pNA as substrate by spectrophotometric analysis	B	BAO_0000357	single protein format	Homo sapiens	None	None	None	None	CHEMBL3991	Coagulation factor VII	Homo sapiens	SINGLE PROTEIN	CHEMBL3351269	1	Scientific Literature	J. Med. Chem.	2014	None
CHEMBL3355668		0	541.57	0	4.11	11e	N#Cc1cccc(-c2c[nH]c([C@H](Cc3ccccc3)NC(=O)[C@H]3CC[C@H](CN)CC3)n2)c1.O=C(O)C(F)(F)F	Ki	'>'	10900.0	nM				UO_0000065					False	CHEMBL3377178	Inhibition of human coagulation factor 7a using H-(D)-Ile-Pro-Arg-pNA as substrate by spectrophotometric analysis	B	BAO_0000357	single protein format	Homo sapiens	None	None	None	None	CHEMBL3991	Coagulation factor VII	Homo sapiens	SINGLE PROTEIN	CHEMBL3351269	1	Scientific Literature	J. Med. Chem.	2014	None
CHEMBL3355665		0	541.57	0	4.11	11b	N#Cc1ccc(-c2c[nH]c([C@H](Cc3ccccc3)NC(=O)[C@H]3CC[C@H](CN)CC3)n2)cc1.O=C(O)C(F)(F)F	Ki	'>'	10900.0	nM				UO_0000065					False	CHEMBL3377178	Inhibition of human coagulation factor 7a using H-(D)-Ile-Pro-Arg-pNA as substrate by spectrophotometric analysis	B	BAO_0000357	single protein format	Homo sapiens	None	None	None	None	CHEMBL3991	Coagulation factor VII	Homo sapiens	SINGLE PROTEIN	CHEMBL3351269	1	Scientific Literature	J. Med. Chem.	2014	None
CHEMBL497867		0	343.43	0	0.33	1	N=C(N)c1ccc(CNC(=O)[C@@H]2CCCN2C(=O)[C@H]2CCCN2)cc1	IC50	'='	2400.0	nM	5.62			UO_0000065	16.36	0.31	5.29	5.05	False	CHEMBL1005612	Inhibition of human factor 7a-tissue factor complex	B	BAO_0000357	single protein format	Homo sapiens	None	None	None	None	CHEMBL3991	Coagulation factor VII	Homo sapiens	SINGLE PROTEIN	CHEMBL1156606	1	Scientific Literature	Bioorg. Med. Chem. Lett.	2008	None
CHEMBL525742		0	374.45	1	-0.91	2	N=C(N)c1ccc(CNC(=O)[C@H](CCC(N)=O)NC(=O)[C@H]2CCCN2)cc1	IC50	'='	6000.0	nM	5.22			UO_0000065	13.95	0.26	6.13	3.20	False	CHEMBL1005612	Inhibition of human factor 7a-tissue factor complex	B	BAO_0000357	single protein format	Homo sapiens	None	None	None	None	CHEMBL3991	Coagulation factor VII	Homo sapiens	SINGLE PROTEIN	CHEMBL1156606	1	Scientific Literature	Bioorg. Med. Chem. Lett.	2008	None
CHEMBL130252		0	739.92	2	3.69	10ff	N=C(N)NCCC[C@H](NC(=O)[C@H](Cc1cccc2ccccc12)NC(=O)[C@@H](Cc1ccccc1)NS(=O)(=O)Cc1ccccc1)C(=O)c1nccs1	IC50	'='	5600.0	nM	5.25			UO_0000065	7.10	0.14	1.56	2.68	False	CHEMBL662230	Inhibitory activity against tissue coagulation factor VII.	B	BAO_0000357	single protein format	None	None	None	None	None	CHEMBL3991	Coagulation factor VII	Homo sapiens	SINGLE PROTEIN	CHEMBL1145084	1	Scientific Literature	J. Med. Chem.	2003	None
CHEMBL2373402		0	521.52	None	None	29	CCCc1nc(Cc2ccccc2)n(CC(=O)N[C@@H](CCCCN)B2O[C@@H]3C[C@@H]4C[C@@H](C4(C)C)[C@]3(C)O2)n1	Ki	'='	2400.0	nM	5.62			UO_0000065	10.78	None	None	None	False	CHEMBL663030	Inhibition against human Coagulation factor VII	B	BAO_0000357	single protein format	None	None	None	None	None	CHEMBL3991	Coagulation factor VII	Homo sapiens	SINGLE PROTEIN	CHEMBL1130774	1	Scientific Literature	Bioorg. Med. Chem. Lett.	1998	None
CHEMBL523575		0	499.70	0	1.57	8	CCCS(=O)(=O)N[C@@H](C(=O)N[C@@H](CCSC)C(=O)NCc1ccc(C(=N)N)cc1)[C@@H](C)CC	Ki	'='	35.0	nM	7.46			UO_0000065	14.92	0.31	5.89	4.83	False	CHEMBL1005612	Inhibition of human factor 7a-tissue factor complex	B	BAO_0000357	single protein format	Homo sapiens	None	None	None	None	CHEMBL3991	Coagulation factor VII	Homo sapiens	SINGLE PROTEIN	CHEMBL1156606	1	Scientific Literature	Bioorg. Med. Chem. Lett.	2008	None
CHEMBL253991		0	448.53	1	1.50	figure2, 4	CC(C)Nc1ncc(-c2cc(N)cc(N)c2)n(CC(=O)NCc2ccc(C(=N)N)cc2)c1=O	IC50	'='	52.0	nM	7.28			UO_0000065	16.24	0.30	5.78	4.09	False	CHEMBL926650	Inhibition of factor 7a	B	BAO_0000357	single protein format	None	None	None	None	None	CHEMBL3991	Coagulation factor VII	Homo sapiens	SINGLE PROTEIN	CHEMBL1140716	1	Scientific Literature	J. Med. Chem.	2008	None
CHEMBL2441037		0	447.54	0	4.53	26d	COc1ccc(COc2cccc(NC(=O)C3CCN(c4ccncc4)CC3)c2)cc1OC	Ki	'>'	250000.0	nM		Outside typical range		UO_0000065					False	CHEMBL2443645	Inhibition of human recombinant factor 7a using spectrozyme as substrate by chromogenic assay	B	BAO_0000357	single protein format	Homo sapiens	None	None	None	None	CHEMBL3991	Coagulation factor VII	Homo sapiens	SINGLE PROTEIN	CHEMBL2440069	1	Scientific Literature	J. Med. Chem.	2013	None
CHEMBL2372334		0	2522.83	None	None	5c	CC[C@H](C)[C@@H]1NC(=O)[C@H](CCCN=C(N)N)NC(=O)[C@@H]2CCCN2C(=O)[C@H](CC(N)=O)NC(=O)[C@H](CC(=O)O)NC(=O)[C@@H](NC(=O)[C@H](CC(C)C)NC(=O)[C@H](C)NC(=O)CCCCCOP(=O)(O)OCCCCCc2ccccc2)CSSC[C@@H](C(=O)N[C@@H](CCC(N)=O)C(=O)N[C@@H](Cc2ccccc2)C(=O)N[C@H](C(=O)N[C@@H](CCC(=O)O)C(=O)NCC(N)=O)C(C)C)NC(=O)[C@H](Cc2ccc(O)cc2)NC(=O)[C@H](Cc2c[nH]c3ccccc23)NC(=O)[C@H](CCCN=C(N)N)NC(=O)[C@H](CC(=O)O)NC1=O	IC50	'='	2.4	nM	8.62			UO_0000065	3.42	None	None	None	False	CHEMBL663024	Inhibitory activity for the compound against coagulation factor VIIa in presence of 1% human serum albumin	B	BAO_0000357	single protein format	None	None	None	None	None	CHEMBL3991	Coagulation factor VII	Homo sapiens	SINGLE PROTEIN	CHEMBL1136423	1	Scientific Literature	Bioorg. Med. Chem. Lett.	2003	None
CHEMBL2373475		0	555.55	None	None	18	C[S+]([O-])Cc1nc(Cc2ccccc2)n(CC(=O)N[C@@H](CCCCN)B2O[C@@H]3C[C@@H]4C[C@@H](C4(C)C)[C@]3(C)O2)n1	Ki	'='	2100.0	nM	5.68			UO_0000065	10.22	None	None	None	False	CHEMBL663030	Inhibition against human Coagulation factor VII	B	BAO_0000357	single protein format	None	None	None	None	None	CHEMBL3991	Coagulation factor VII	Homo sapiens	SINGLE PROTEIN	CHEMBL1130774	1	Scientific Literature	Bioorg. Med. Chem. Lett.	1998	None
CHEMBL1797526		0	690.85	2	4.20	32, Cbz-Phe-Phe-Arg-bk	N=C(N)NCCCC[C@H](NC(=O)[C@H](Cc1ccccc1)NC(=O)[C@H](Cc1ccccc1)NC(=O)OCc1ccccc1)C(=O)Cc1ccccc1	Inhibition	'='	3.9	%				UO_0000187					False	CHEMBL1799341	Inhibition of recombinant F7a using S-2288 as substrate at 0.25 uM by competitive binding assay relative to control	B	BAO_0000357	single protein format	None	None	None	None	None	CHEMBL3991	Coagulation factor VII	Homo sapiens	SINGLE PROTEIN	CHEMBL1795213	1	Scientific Literature	Bioorg. Med. Chem. Lett.	2011	None
CHEMBL1797526		0	690.85	2	4.20	32, Cbz-Phe-Phe-Arg-bk	N=C(N)NCCCC[C@H](NC(=O)[C@H](Cc1ccccc1)NC(=O)[C@H](Cc1ccccc1)NC(=O)OCc1ccccc1)C(=O)Cc1ccccc1	Inhibition	'='	89.1	%				UO_0000187					False	CHEMBL1799352	Inhibition of recombinant F7a using S-2288 as substrate at 649 uM by competitive binding assay relative to control	B	BAO_0000357	single protein format	None	None	None	None	None	CHEMBL3991	Coagulation factor VII	Homo sapiens	SINGLE PROTEIN	CHEMBL1795213	1	Scientific Literature	Bioorg. Med. Chem. Lett.	2011	None
CHEMBL35813		0	436.29	0	2.87	25	C[C@H](NC(=O)CNC(=O)Nc1ccc(C(=N)N)c(F)c1)c1cccc(Br)c1	Ki	'='	120.0	nM	6.92			UO_0000065	15.86	0.35	4.05	5.76	False	CHEMBL662860	In vitro inhibitory activity against coagulation factor VII (fVIIa)	B	BAO_0000357	single protein format	None	None	None	None	None	CHEMBL3991	Coagulation factor VII	Homo sapiens	SINGLE PROTEIN	CHEMBL1144973	1	Scientific Literature	Bioorg. Med. Chem. Lett.	2003	None
CHEMBL338641		0	445.52	0	3.55	17	CC(NC(=O)CNC(=O)Nc1ccc(C(=N)N)cc1)c1cccc(OCc2ccccc2)c1	Ki	'='	256.0	nM	6.59			UO_0000065	14.80	0.27	3.04	5.10	False	CHEMBL662231	In vitro inhibition of human coagulation factor VIIa	B	BAO_0000357	single protein format	None	None	None	None	None	CHEMBL3991	Coagulation factor VII	Homo sapiens	SINGLE PROTEIN	CHEMBL1146800	1	Scientific Literature	Bioorg. Med. Chem. Lett.	2004	None
CHEMBL1159839		0	445.93	0	4.02	9	N=C(N)SCCCOc1oc(=O)c2cc(NC(=O)Cc3ccccc3)ccc2c1Cl	K obs / 1	'='	610.0	M-1 s-1									False	CHEMBL663022	Inhibition of human coagulation factor VII at 7.2-44 uM	B	BAO_0000357	single protein format	Homo sapiens	None	None	None	None	CHEMBL3991	Coagulation factor VII	Homo sapiens	SINGLE PROTEIN	CHEMBL1127646	1	Scientific Literature	J. Med. Chem.	1994	None
CHEMBL127278		0	341.41	0	4.80	10c	Cc1cc2[nH]c(-c3cccc(-c4ccccc4)c3O)cc2cc1C(=N)N	Ki	'='	7000.0	nM	5.16			UO_0000065	15.10	0.27	0.35	6.00	False	CHEMBL662862	The compound was tested for inhibition of human coagulation factor VII	B	BAO_0000357	single protein format	None	None	None	None	None	CHEMBL3991	Coagulation factor VII	Homo sapiens	SINGLE PROTEIN	CHEMBL1134679	1	Scientific Literature	J. Med. Chem.	2001	None
CHEMBL1797524		0	710.90	2	3.39	30, BnSO2-Phe-Phe-Arg-bk	N=C(N)NCCCC[C@H](NC(=O)[C@H](Cc1ccccc1)NC(=O)[C@H](Cc1ccccc1)NS(=O)(=O)Cc1ccccc1)C(=O)Cc1ccccc1	Inhibition	'='	87.4	%				UO_0000187					False	CHEMBL1799338	Inhibition of recombinant F7a using S-2288 as substrate at 250 uM by competitive binding assay relative to control	B	BAO_0000357	single protein format	None	None	None	None	None	CHEMBL3991	Coagulation factor VII	Homo sapiens	SINGLE PROTEIN	CHEMBL1795213	1	Scientific Literature	Bioorg. Med. Chem. Lett.	2011	None
CHEMBL1797526		0	690.85	2	4.20	32, Cbz-Phe-Phe-Arg-bk	N=C(N)NCCCC[C@H](NC(=O)[C@H](Cc1ccccc1)NC(=O)[C@H](Cc1ccccc1)NC(=O)OCc1ccccc1)C(=O)Cc1ccccc1	Inhibition	'='	65.9	%				UO_0000187					False	CHEMBL1799349	Inhibition of recombinant F7a using S-2288 as substrate at 185 uM by competitive binding assay relative to control	B	BAO_0000357	single protein format	None	None	None	None	None	CHEMBL3991	Coagulation factor VII	Homo sapiens	SINGLE PROTEIN	CHEMBL1795213	1	Scientific Literature	Bioorg. Med. Chem. Lett.	2011	None
CHEMBL1797527		0	690.85	2	4.20	33, Cbz-D-Phe-Phe-Arg-bk	N=C(N)NCCCC[C@H](NC(=O)[C@H](Cc1ccccc1)NC(=O)[C@@H](Cc1ccccc1)NC(=O)OCc1ccccc1)C(=O)Cc1ccccc1	Inhibition	'='	98.7	%				UO_0000187					False	CHEMBL1799572	Inhibition of recombinant F7a using S-2288 as substrate at 558 uM by competitive binding assay relative to control	B	BAO_0000357	single protein format	None	None	None	None	None	CHEMBL3991	Coagulation factor VII	Homo sapiens	SINGLE PROTEIN	CHEMBL1795213	1	Scientific Literature	Bioorg. Med. Chem. Lett.	2011	None
CHEMBL379036		0	564.54	2	6.27	2i	Nc1noc2ccc(-n3nc(C(F)(F)F)cc3C(=O)Nc3ccc(-c4ccccc4CN4CCCC4)cc3F)cc12	Ki	'>'	15000.0	nM				UO_0000065					False	CHEMBL859926	Binding affinity to human factor 7a	B	BAO_0000357	single protein format	Homo sapiens	None	None	None	None	CHEMBL3991	Coagulation factor VII	Homo sapiens	SINGLE PROTEIN	CHEMBL1146127	1	Scientific Literature	Bioorg. Med. Chem. Lett.	2006	None
CHEMBL436766		0	580.54	2	5.24	2k	Nc1noc2ccc(-n3nc(C(F)(F)F)cc3C(=O)Nc3ccc(-c4ccccc4CN4CC[C@@H](O)C4)cc3F)cc12	Ki	'>'	15000.0	nM				UO_0000065					False	CHEMBL859926	Binding affinity to human factor 7a	B	BAO_0000357	single protein format	Homo sapiens	None	None	None	None	CHEMBL3991	Coagulation factor VII	Homo sapiens	SINGLE PROTEIN	CHEMBL1146127	1	Scientific Literature	Bioorg. Med. Chem. Lett.	2006	None
CHEMBL1797526		0	690.85	2	4.20	32, Cbz-Phe-Phe-Arg-bk	N=C(N)NCCCC[C@H](NC(=O)[C@H](Cc1ccccc1)NC(=O)[C@H](Cc1ccccc1)NC(=O)OCc1ccccc1)C(=O)Cc1ccccc1	Inhibition	'='	72.8	%				UO_0000187					False	CHEMBL1799350	Inhibition of recombinant F7a using S-2288 as substrate at 274 uM by competitive binding assay relative to control	B	BAO_0000357	single protein format	None	None	None	None	None	CHEMBL3991	Coagulation factor VII	Homo sapiens	SINGLE PROTEIN	CHEMBL1795213	1	Scientific Literature	Bioorg. Med. Chem. Lett.	2011	None
CHEMBL3114558		0	510.94	0	0.62	3	CC(C)(C)[C@@H](O)C(=O)N1CCNC[C@H]1C(=O)NCc1cc(Cl)ccc1CN.O=C(O)C(F)(F)F	Ki	'='	15000.0	nM	4.82			UO_0000065	12.15	0.24	4.20	4.48	False	CHEMBL3118955	Inhibition of factor 7a (unknown origin)	B	BAO_0000357	single protein format	Homo sapiens	None	None	None	None	CHEMBL3991	Coagulation factor VII	Homo sapiens	SINGLE PROTEIN	CHEMBL3112494	1	Scientific Literature	Bioorg. Med. Chem. Lett.	2014	None
CHEMBL3114560		0	495.93	0	1.81	1	CC(C)(C)[C@@H](O)C(=O)N1CCC[C@H]1C(=O)NCc1cc(Cl)ccc1CN.O=C(O)C(F)(F)F	Ki	'>'	15000.0	nM				UO_0000065					False	CHEMBL3118955	Inhibition of factor 7a (unknown origin)	B	BAO_0000357	single protein format	Homo sapiens	None	None	None	None	CHEMBL3991	Coagulation factor VII	Homo sapiens	SINGLE PROTEIN	CHEMBL3112494	1	Scientific Literature	Bioorg. Med. Chem. Lett.	2014	None
CHEMBL287473		0	404.27	0	2.17	15	N=C(N)c1ccc(NC(=O)NCC(=O)NCc2cccc(Br)c2)cc1	Ki	'='	1510.0	nM	5.82			UO_0000065	14.40	0.32	3.65	4.85	False	CHEMBL662860	In vitro inhibitory activity against coagulation factor VII (fVIIa)	B	BAO_0000357	single protein format	None	None	None	None	None	CHEMBL3991	Coagulation factor VII	Homo sapiens	SINGLE PROTEIN	CHEMBL1144973	1	Scientific Literature	Bioorg. Med. Chem. Lett.	2003	None
CHEMBL382387		0	389.37	0	4.14	3	O=C(O)Cc1cc(-c2cccc([N+](=O)[O-])c2)c(O)c(-c2nc3ccccc3[nH]2)c1	Ki	'='	11000.0	nM	4.96			UO_0000065	12.73	0.23	0.82	3.83	False	CHEMBL870752	Binding affinity to f7a	B	BAO_0000357	single protein format	Homo sapiens	None	None	None	None	CHEMBL3991	Coagulation factor VII	Homo sapiens	SINGLE PROTEIN	CHEMBL1146971	1	Scientific Literature	Bioorg. Med. Chem. Lett.	2006	None
CHEMBL4110036		0	605.69	2	5.05	BDBM189412	CC(C)S(=O)(=O)c1ccc2cc1CN(C)C(=O)[C@H](Nc1cc(F)c3c(N)nccc3c1)c1ccc(cc1)CCOC(=O)N2	Ki	'='	38.0	nM	7.42		339467	UO_0000065	12.25	0.24	2.37	5.16	False	CHEMBL3887451	In Vitro Assay: FVIIa-Xase Ki (37° C.): S2765 (0.5 mM), PCPS (25 μM), calcium chloride (5 mM), full-length human TF (3 nM), human FVIIa (5 pM), and FVIIa inhibitor were incubated for 15 min at 37° C. Reactions were initiated by the addition of human FX (range of concentrations). Preliminary experiments revealed that the plasma purified FX contains a residual amount of human FVIIa which could not …	B	BAO_0000366	cell-free format	Homo sapiens	CHEMBL3559721	Plasma	None	None	CHEMBL3991	Coagulation factor VII	Homo sapiens	SINGLE PROTEIN	CHEMBL3886326	37	BindingDB Database		2015	None
CHEMBL4106751		0	649.72	2	5.84	BDBM189420	Cc1cc2cc(C)c1C(F)(F)COC(=O)Nc1ccc(S(=O)(=O)C3CC3)c(c1)CN(C)C(=O)[C@@H]2Nc1ccc2c(N)nccc2c1	Ki	'='	2.0	nM	8.70		339475	UO_0000065	13.39	0.26	2.86	6.05	False	CHEMBL3887451	In Vitro Assay: FVIIa-Xase Ki (37° C.): S2765 (0.5 mM), PCPS (25 μM), calcium chloride (5 mM), full-length human TF (3 nM), human FVIIa (5 pM), and FVIIa inhibitor were incubated for 15 min at 37° C. Reactions were initiated by the addition of human FX (range of concentrations). Preliminary experiments revealed that the plasma purified FX contains a residual amount of human FVIIa which could not …	B	BAO_0000366	cell-free format	Homo sapiens	CHEMBL3559721	Plasma	None	None	CHEMBL3991	Coagulation factor VII	Homo sapiens	SINGLE PROTEIN	CHEMBL3886326	37	BindingDB Database		2015	None
CHEMBL3903215		0	654.74	2	5.74	BDBM189449	Cc1cc2ccc1[C@@H](C)COC(=O)Nc1cc(F)c(OCCN3CCCC3=O)c(c1)CN(C)C(=O)[C@@H]2Nc1ccc2c(N)nccc2c1	Ki	'='	0.14	nM	9.85		339505	UO_0000065	15.05	0.28	4.11	7.08	False	CHEMBL3887451	In Vitro Assay: FVIIa-Xase Ki (37° C.): S2765 (0.5 mM), PCPS (25 μM), calcium chloride (5 mM), full-length human TF (3 nM), human FVIIa (5 pM), and FVIIa inhibitor were incubated for 15 min at 37° C. Reactions were initiated by the addition of human FX (range of concentrations). Preliminary experiments revealed that the plasma purified FX contains a residual amount of human FVIIa which could not …	B	BAO_0000366	cell-free format	Homo sapiens	CHEMBL3559721	Plasma	None	None	CHEMBL3991	Coagulation factor VII	Homo sapiens	SINGLE PROTEIN	CHEMBL3886326	37	BindingDB Database		2015	None
CHEMBL3917941		0	649.72	2	5.82	BDBM189426	Cc1cc2ccc1[C@@H](C)COC(=O)Nc1cc(F)c(S(=O)(=O)C3CC3)c(c1)CN(C)C(=O)[C@@H]2Nc1cc(F)c2c(N)nccc2c1	Ki	'='	96.0	nM	7.02		339523	UO_0000065	10.80	0.21	1.20	4.88	False	CHEMBL3887452	In Vitro Assay: Tissue kallikrein-1 (37° C) activity was determined in reactions containing 0.05 nM enzyme and 90 μM substrate (H-D-Val-Leu-Arg-AFC) in buffer (0.1M sodium phosphate pH 7.4, 0.2 M NaCl, 0.5% PEG 8000, and 1% DMSO). Assays were performed using 96-well microtiter plates (COSTAR 3600, CORNING, NY, USA) and a thermostatic temperature controlled plate reader (SPECTRAMAX® Gemini, Molecu…	B	BAO_0000357	single protein format	Homo sapiens	None	None	None	None	CHEMBL3991	Coagulation factor VII	Homo sapiens	SINGLE PROTEIN	CHEMBL3886326	37	BindingDB Database		2015	None
CHEMBL3922904		0	649.72	2	5.78	BDBM189431	Cc1cc2ccc1[C@@H](C(F)F)COC(=O)Nc1ccc(S(=O)(=O)C3CC3)c(c1)CN(C)C(=O)[C@@H]2Nc1ccc2c(N)nccc2c1	Ki	'='	180.0	nM	6.75		339528	UO_0000065	10.38	0.20	0.96	4.69	False	CHEMBL3887452	In Vitro Assay: Tissue kallikrein-1 (37° C) activity was determined in reactions containing 0.05 nM enzyme and 90 μM substrate (H-D-Val-Leu-Arg-AFC) in buffer (0.1M sodium phosphate pH 7.4, 0.2 M NaCl, 0.5% PEG 8000, and 1% DMSO). Assays were performed using 96-well microtiter plates (COSTAR 3600, CORNING, NY, USA) and a thermostatic temperature controlled plate reader (SPECTRAMAX® Gemini, Molecu…	B	BAO_0000357	single protein format	Homo sapiens	None	None	None	None	CHEMBL3991	Coagulation factor VII	Homo sapiens	SINGLE PROTEIN	CHEMBL3886326	37	BindingDB Database		2015	None
CHEMBL2372334		0	2522.83	None	None	5c	CC[C@H](C)[C@@H]1NC(=O)[C@H](CCCN=C(N)N)NC(=O)[C@@H]2CCCN2C(=O)[C@H](CC(N)=O)NC(=O)[C@H](CC(=O)O)NC(=O)[C@@H](NC(=O)[C@H](CC(C)C)NC(=O)[C@H](C)NC(=O)CCCCCOP(=O)(O)OCCCCCc2ccccc2)CSSC[C@@H](C(=O)N[C@@H](CCC(N)=O)C(=O)N[C@@H](Cc2ccccc2)C(=O)N[C@H](C(=O)N[C@@H](CCC(=O)O)C(=O)NCC(N)=O)C(C)C)NC(=O)[C@H](Cc2ccc(O)cc2)NC(=O)[C@H](Cc2c[nH]c3ccccc23)NC(=O)[C@H](CCCN=C(N)N)NC(=O)[C@H](CC(=O)O)NC1=O	IC50	'='	22.0	nM	7.66			UO_0000065	3.04	None	None	None	False	CHEMBL663026	Inhibitory activity for the compound against coagulation factor VIIa in presence of 1% rabbit serum albumin	B	BAO_0000357	single protein format	None	None	None	None	None	CHEMBL3991	Coagulation factor VII	Homo sapiens	SINGLE PROTEIN	CHEMBL1136423	1	Scientific Literature	Bioorg. Med. Chem. Lett.	2003	None
CHEMBL197032		0	492.67	1	6.18	12j	CC1CCCCN1CCCN(Cc1ccc2ccc(C(=N)N)cc2c1)C(=O)c1cccc2ccccc12	Ki	'='	646.0	nM	6.19			UO_0000065	12.56	0.23	0.01	8.43	False	CHEMBL828912	Inhibition constant towards human coagulation factor VII	B	BAO_0000357	single protein format	Homo sapiens	None	None	None	None	CHEMBL3991	Coagulation factor VII	Homo sapiens	SINGLE PROTEIN	CHEMBL1144375	1	Scientific Literature	Bioorg. Med. Chem. Lett.	2005	None
CHEMBL35666		0	490.36	1	2.97	22	C[C@H](NC(=O)[C@H](CCC(=O)O)NC(=O)Nc1ccc(C(=N)N)cc1)c1cccc(Br)c1	Ki	'='	540.0	nM	6.27			UO_0000065	12.78	0.28	3.30	3.98	False	CHEMBL662860	In vitro inhibitory activity against coagulation factor VII (fVIIa)	B	BAO_0000357	single protein format	None	None	None	None	None	CHEMBL3991	Coagulation factor VII	Homo sapiens	SINGLE PROTEIN	CHEMBL1144973	1	Scientific Literature	Bioorg. Med. Chem. Lett.	2003	None
CHEMBL189597		0	647.74	3	1.34	4f	CC[C@@H](C)NC(=O)c1cc(N)cc(-c2cnc(NC(C)C)c(=O)n2CC(=O)NCc2ccc(C(=N)N)cc2C(=O)NCC(=O)OC)c1	IC50	'='	23.0	nM	7.64			UO_0000065	11.79	0.22	6.30	3.23	False	CHEMBL827832	Inhibitory concentration against Coagulation factor VIIa	B	BAO_0000357	single protein format	None	None	None	None	None	CHEMBL3991	Coagulation factor VII	Homo sapiens	SINGLE PROTEIN	CHEMBL1139615	1	Scientific Literature	Bioorg. Med. Chem. Lett.	2005	None
CHEMBL2373559		0	536.49	None	None	21	CC1(C)[C@H]2C[C@@H]1[C@]1(C)OB([C@H](CCCCN)NC(=O)Cn3nc(CNC=O)nc3Cc3ccccc3)O[C@@H]1C2	Ki	'='	2200.0	nM	5.66			UO_0000065	10.55	None	None	None	False	CHEMBL663030	Inhibition against human Coagulation factor VII	B	BAO_0000357	single protein format	None	None	None	None	None	CHEMBL3991	Coagulation factor VII	Homo sapiens	SINGLE PROTEIN	CHEMBL1130774	1	Scientific Literature	Bioorg. Med. Chem. Lett.	1998	None
CHEMBL363141		0	576.66	2	2.14	4g	CC[C@@H](C)NC(=O)c1cc(N)cc(-c2cnc(NC(C)C)c(=O)n2CC(=O)NCc2ccc(C(=N)N)cc2C(=O)O)c1	IC50	'='	152.0	nM	6.82			UO_0000065	11.82	0.22	4.68	3.12	False	CHEMBL827832	Inhibitory concentration against Coagulation factor VIIa	B	BAO_0000357	single protein format	None	None	None	None	None	CHEMBL3991	Coagulation factor VII	Homo sapiens	SINGLE PROTEIN	CHEMBL1139615	1	Scientific Literature	Bioorg. Med. Chem. Lett.	2005	None
CHEMBL2409218		0	385.47	0	4.16	3	COc1cc([C@@H]2Nc3ccc(C(=N)N)cc3[C@H]3c4ccccc4C[C@@H]23)ccc1O	Ki	'='	160.0	nM	6.80			UO_0000065	17.63	0.32	2.64	7.44	False	CHEMBL2412515	Inhibition of recombinant human coagulation factor 7A	B	BAO_0000357	single protein format	Homo sapiens	None	None	None	None	CHEMBL3991	Coagulation factor VII	Homo sapiens	SINGLE PROTEIN	CHEMBL2407045	1	Scientific Literature	Bioorg. Med. Chem. Lett.	2013	None
CHEMBL381003		0	521.58	1	1.68	37	Cc1cc2cc(N/C(N[C@H]3CCCCN(CC(=O)N4CCCC4)C3=O)=C(/C#N)C(=O)NC(N)=O)ccc2o1	2PT	'='	7.0	uM				UO_0000064					False	CHEMBL853298	Anticoagulant potency in human plasma as measured by prothrombin time	F	BAO_0000366	cell-free format	Homo sapiens	CHEMBL3559721	Plasma	None	None	CHEMBL3991	Coagulation factor VII	Homo sapiens	SINGLE PROTEIN	CHEMBL1141963	1	Scientific Literature	Bioorg. Med. Chem. Lett.	2005	None
CHEMBL197426		0	513.62	1	2.48	33	Cc1cc2cc(N/C(N[C@H]3CCCCN(CC(=O)N4CCCC4)C3=O)=C(/C#N)S(C)(=O)=O)ccc2o1	2PT	'='	24.0	uM				UO_0000064					False	CHEMBL853298	Anticoagulant potency in human plasma as measured by prothrombin time	F	BAO_0000366	cell-free format	Homo sapiens	CHEMBL3559721	Plasma	None	None	CHEMBL3991	Coagulation factor VII	Homo sapiens	SINGLE PROTEIN	CHEMBL1141963	1	Scientific Literature	Bioorg. Med. Chem. Lett.	2005	None
CHEMBL381657		0	535.65	1	4.66	30	Cc1cc2cc(NC(=N/[C@H]3CCCCN(CC(=O)N4CCCC4)C3=O)/C(C#N)=C(\O)OC(C)(C)C)ccc2o1	2PT	'='	60.0	uM				UO_0000064					False	CHEMBL853298	Anticoagulant potency in human plasma as measured by prothrombin time	F	BAO_0000366	cell-free format	Homo sapiens	CHEMBL3559721	Plasma	None	None	CHEMBL3991	Coagulation factor VII	Homo sapiens	SINGLE PROTEIN	CHEMBL1141963	1	Scientific Literature	Bioorg. Med. Chem. Lett.	2005	None
CHEMBL18767		0	594.61	0	2.90	4	COC(=O)CN(CCCc1ccc(-c2ccccc2S(N)(=O)=O)cc1)c1cccc(C(=N)N)c1.O=C(O)C(F)(F)F	Ki	'='	4200.0	nM	5.38			UO_0000065	11.19	0.22	2.48	3.85	False	CHEMBL846419	Compound was tested for the inhibition of serine protease factor VIIa enzyme.	B	BAO_0000357	single protein format	Oryctolagus cuniculus	None	None	None	None	CHEMBL3991	Coagulation factor VII	Homo sapiens	SINGLE PROTEIN	CHEMBL1130662	1	Scientific Literature	Bioorg. Med. Chem. Lett.	1998	None
CHEMBL109050		0	685.87	1	1.90	3e	CCCC(CCC)C(=O)NN(CC(=O)OCC)C(=O)[C@@H]1CCCC[C@H]1C(=O)N[C@@H](CCCN=C(N)N)C(=O)C(=O)NCCc1ccccc1	IC50						Not Active						False	CHEMBL662114	Compound was evaluated for its 50 percent inhibitory concentration against human Coagulation factor VII; inactive	B	BAO_0000357	single protein format	None	None	None	None	None	CHEMBL3991	Coagulation factor VII	Homo sapiens	SINGLE PROTEIN	CHEMBL1129829	1	Scientific Literature	Bioorg. Med. Chem. Lett.	1997	None
CHEMBL410836		0	2356.60	None	None	1g	CC[C@H](C)[C@H]1NC(=O)[C@H](CCCN=C(N)N)NC(=O)[C@H]2CCCN2C(=O)[C@H](CC(N)=O)NC(=O)[C@@H](CC(=O)O)NC(=O)[C@H](NC(=O)[C@H](CC(C)C)NC(=O)[C@H](C)NCc2ccccc2OC(F)(F)F)CSSC[C@H](C(=O)N[C@@H](CCC(N)=O)C(=O)N[C@@H](Cc2ccccc2)C(=O)N[C@H](C(=O)N[C@@H](CCC(=O)O)C(=O)NCC(N)=O)C(C)C)NC(=O)[C@@H](Cc2ccc(O)cc2)NC(=O)[C@H](Cc2c[nH]c3ccccc23)NC(=O)[C@@H](CCCN=C(N)N)NC(=O)[C@H](CC(=O)O)NC1=O	IC50	'='	13.4	nM	7.87			UO_0000065	3.34	None	None	None	False	CHEMBL663035	Inhibition of amino terminally biotinylated E-76 peptide binding to immobilized fVIIa	B	BAO_0000357	single protein format	None	None	None	None	None	CHEMBL3991	Coagulation factor VII	Homo sapiens	SINGLE PROTEIN	CHEMBL1135206	1	Scientific Literature	Bioorg. Med. Chem. Lett.	2002	None
CHEMBL370231		0	541.67	1	3.26	34	Cc1cc2cc(N/C(N[C@H]3CCCCN(CC(=O)N4CCCC4)C3=O)=C(/C#N)S(=O)(=O)C(C)C)ccc2o1	2PT						Not Determined						False	CHEMBL853298	Anticoagulant potency in human plasma as measured by prothrombin time	F	BAO_0000366	cell-free format	Homo sapiens	CHEMBL3559721	Plasma	None	None	CHEMBL3991	Coagulation factor VII	Homo sapiens	SINGLE PROTEIN	CHEMBL1141963	1	Scientific Literature	Bioorg. Med. Chem. Lett.	2005	None
CHEMBL198629		0	551.64	1	3.64	31	Cc1cc2cc(NC(=N/[C@H]3CCCCN(CC(=O)N4CCCC4)C3=O)/C(C#N)=C(\O)OCCCCO)ccc2o1	2PT	'='	10.0	uM				UO_0000064					False	CHEMBL853298	Anticoagulant potency in human plasma as measured by prothrombin time	F	BAO_0000366	cell-free format	Homo sapiens	CHEMBL3559721	Plasma	None	None	CHEMBL3991	Coagulation factor VII	Homo sapiens	SINGLE PROTEIN	CHEMBL1141963	1	Scientific Literature	Bioorg. Med. Chem. Lett.	2005	None
CHEMBL176140		0	532.52	1	4.81	DPC 423	CS(=O)(=O)c1ccccc1-c1ccc(NC(=O)c2cc(C(F)(F)F)nn2-c2cccc(CN)c2)c(F)c1	Ki	'>'	15000.0	nM				UO_0000065					False	CHEMBL875208	Binding affinity against human Coagulation factor VII	B	BAO_0000357	single protein format	Homo sapiens	None	None	None	None	CHEMBL3991	Coagulation factor VII	Homo sapiens	SINGLE PROTEIN	CHEMBL1145195	1	Scientific Literature	J. Med. Chem.	2005	None
CHEMBL3127466		0	491.55	1	5.72	9	N=C(N)c1ccc2c(c1)[C@@H](c1ccccc1)C[C@@H](c1ccccc1-c1ccc(C(=O)O)cc1C(=O)O)N2	Ki	'='	290.0	nM	6.54			UO_0000065	13.30	0.24	0.82	4.79	False	CHEMBL3129741	Binding affinity to human factor 7a assessed as release of p-nitroaniline after 10 to 120 mins by spectrophotometric analysis	B	BAO_0000357	single protein format	Homo sapiens	None	None	None	None	CHEMBL3991	Coagulation factor VII	Homo sapiens	SINGLE PROTEIN	CHEMBL3124891	1	Scientific Literature	J. Med. Chem.	2014	None
CHEMBL1797524		0	710.90	2	3.39	30, BnSO2-Phe-Phe-Arg-bk	N=C(N)NCCCC[C@H](NC(=O)[C@H](Cc1ccccc1)NC(=O)[C@H](Cc1ccccc1)NS(=O)(=O)Cc1ccccc1)C(=O)Cc1ccccc1	Inhibition	'='	88.5	%				UO_0000187					False	CHEMBL1799339	Inhibition of recombinant F7a using S-2288 as substrate at 316 uM by competitive binding assay relative to control	B	BAO_0000357	single protein format	None	None	None	None	None	CHEMBL3991	Coagulation factor VII	Homo sapiens	SINGLE PROTEIN	CHEMBL1795213	1	Scientific Literature	Bioorg. Med. Chem. Lett.	2011	None
CHEMBL36001		0	353.43	0	2.14	10	CC(C)(NC(=O)CNC(=O)Nc1ccc(C(=N)N)cc1)c1ccccc1	Ki	'='	7620.0	nM	5.12			UO_0000065	14.48	0.27	2.98	4.26	False	CHEMBL662860	In vitro inhibitory activity against coagulation factor VII (fVIIa)	B	BAO_0000357	single protein format	None	None	None	None	None	CHEMBL3991	Coagulation factor VII	Homo sapiens	SINGLE PROTEIN	CHEMBL1144973	1	Scientific Literature	Bioorg. Med. Chem. Lett.	2003	None
CHEMBL35754		0	475.39	0	4.01	17	CC(NC(=O)CNC(=O)Nc1ccc(C(=N)N)cc1)c1ccc(C(F)(F)F)cc1C(F)(F)F	Ki	'='	27.0	nM	7.57			UO_0000065	15.92	0.31	3.56	6.30	False	CHEMBL662860	In vitro inhibitory activity against coagulation factor VII (fVIIa)	B	BAO_0000357	single protein format	None	None	None	None	None	CHEMBL3991	Coagulation factor VII	Homo sapiens	SINGLE PROTEIN	CHEMBL1144973	1	Scientific Literature	Bioorg. Med. Chem. Lett.	2003	None
CHEMBL36341		0	339.40	0	1.97	12	C[C@@H](NC(=O)CNC(=O)Nc1ccc(C(=N)N)cc1)c1ccccc1	Ki	'='	20200.0	nM	4.70			UO_0000065	13.83	0.26	2.72	3.91	False	CHEMBL662860	In vitro inhibitory activity against coagulation factor VII (fVIIa)	B	BAO_0000357	single protein format	None	None	None	None	None	CHEMBL3991	Coagulation factor VII	Homo sapiens	SINGLE PROTEIN	CHEMBL1144973	1	Scientific Literature	Bioorg. Med. Chem. Lett.	2003	None
CHEMBL2417900		0	567.65	2	5.54	29	CC(C)(C)CNC(=O)c1ccc(-c2ccc(OC3CCC3)nc2C(=O)Nc2ccc3c(N)nccc3c2)c(C(=O)O)c1	IC50	'='	499.0	nM	6.30			UO_0000065	11.10	0.20	0.76	4.03	False	CHEMBL2421099	Inhibition of human F7a using D-Ile-Pro-Arg-AFC as substrate after 3 mins	B	BAO_0000357	single protein format	Homo sapiens	None	None	None	None	CHEMBL3991	Coagulation factor VII	Homo sapiens	SINGLE PROTEIN	CHEMBL2417432	1	Scientific Literature	Bioorg. Med. Chem. Lett.	2013	None
CHEMBL427751		0	638.78	2	1.20	10a	N#CC[C@H](NC(=O)[C@@H](Cc1ccccc1)NS(=O)(=O)Cc1ccccc1)C(=O)N[C@@H](CCCNC(=N)N)C(=O)c1nccs1	IC50	'='	1450.0	nM	5.84			UO_0000065	9.14	0.18	4.64	2.65	False	CHEMBL662230	Inhibitory activity against tissue coagulation factor VII.	B	BAO_0000357	single protein format	None	None	None	None	None	CHEMBL3991	Coagulation factor VII	Homo sapiens	SINGLE PROTEIN	CHEMBL1145084	1	Scientific Literature	J. Med. Chem.	2003	None
CHEMBL339956		0	695.91	2	3.26	10i	N=C(N)NCCC[C@H](NC(=O)[C@H](CC1CCCCC1)NC(=O)[C@@H](Cc1ccccc1)NS(=O)(=O)Cc1ccccc1)C(=O)c1nccs1	IC50	'='	3300.0	nM	5.48			UO_0000065	7.88	0.16	2.22	2.79	False	CHEMBL662230	Inhibitory activity against tissue coagulation factor VII.	B	BAO_0000357	single protein format	None	None	None	None	None	CHEMBL3991	Coagulation factor VII	Homo sapiens	SINGLE PROTEIN	CHEMBL1145084	1	Scientific Literature	J. Med. Chem.	2003	None
CHEMBL336553		0	769.95	2	2.78	10dd	N=C(N)NCCC[C@H](NC(=O)[C@H](Cc1cn(Cc2ccccc2)cn1)NC(=O)[C@@H](Cc1ccccc1)NS(=O)(=O)Cc1ccccc1)C(=O)c1nccs1	IC50	'='	9970.0	nM	5.00			UO_0000065	6.50	0.13	2.22	2.34	False	CHEMBL662230	Inhibitory activity against tissue coagulation factor VII.	B	BAO_0000357	single protein format	None	None	None	None	None	CHEMBL3991	Coagulation factor VII	Homo sapiens	SINGLE PROTEIN	CHEMBL1145084	1	Scientific Literature	J. Med. Chem.	2003	None
CHEMBL73178		0	440.42	0	3.58	15	N=C(N)c1ccc2[nH]c(-c3cc(-c4nn[nH]n4)cc(-c4cccc([N+](=O)[O-])c4)c3O)cc2c1	Ki	'='	50.0	nM	7.30			UO_0000065	16.58	0.30	3.72	3.98	False	CHEMBL680623	Binding affinity towards factor VIIa/TF was determined	B	BAO_0000357	single protein format	Homo sapiens	None	None	None	None	CHEMBL3991	Coagulation factor VII	Homo sapiens	SINGLE PROTEIN	CHEMBL1133926	1	Scientific Literature	Bioorg. Med. Chem. Lett.	2001	None
CHEMBL398380		0	488.98	0	4.44	7	O=C(N[C@H]1CCCC[C@H]1NC(=O)c1ccc2c(Cl)c[nH]c2c1)c1ccc(-n2ccccc2=O)cc1	Ki	'>'	16000.0	nM				UO_0000065					False	CHEMBL898078	Inhibition of human factor 7a	B	BAO_0000357	single protein format	Homo sapiens	None	None	None	None	CHEMBL3991	Coagulation factor VII	Homo sapiens	SINGLE PROTEIN	CHEMBL1149575	1	Scientific Literature	Bioorg. Med. Chem. Lett.	2007	None
CHEMBL180105		0	454.55	0	3.54	7	COc1cc(CNc2ccc(C(=N)N)cc2)c(NS(C)(=O)=O)cc1OCc1ccccc1	Ki	'='	380.0	nM	6.42			UO_0000065	14.12	0.27	2.88	5.07	False	CHEMBL827178	The value of binding constant measured against coagulation factor VII	B	BAO_0000357	single protein format	Homo sapiens	None	None	None	None	CHEMBL3991	Coagulation factor VII	Homo sapiens	SINGLE PROTEIN	CHEMBL1144307	1	Scientific Literature	Bioorg. Med. Chem. Lett.	2005	None
CHEMBL180104		0	634.76	2	5.86	8	COc1cc(C(Nc2ccc(C(=N)N)cc2)C(=O)NCc2ccccc2)c(S(=O)(=O)c2ccccc2)cc1OCc1ccccc1	Ki	'='	160.0	nM	6.80			UO_0000065	10.71	0.20	0.94	4.73	False	CHEMBL827178	The value of binding constant measured against coagulation factor VII	B	BAO_0000357	single protein format	Homo sapiens	None	None	None	None	CHEMBL3991	Coagulation factor VII	Homo sapiens	SINGLE PROTEIN	CHEMBL1144307	1	Scientific Literature	Bioorg. Med. Chem. Lett.	2005	None
CHEMBL178616		0	538.60	1	4.65	9	COc1cc([C@@H](Nc2ccc(C(=N)N)cc2)C(=O)N[C@H](C(=O)O)c2ccccc2)ccc1OCc1ccccc1	Ki	'='	4.0	nM	8.40			UO_0000065	15.59	0.29	3.75	5.72	False	CHEMBL827178	The value of binding constant measured against coagulation factor VII	B	BAO_0000357	single protein format	Homo sapiens	None	None	None	None	CHEMBL3991	Coagulation factor VII	Homo sapiens	SINGLE PROTEIN	CHEMBL1144307	1	Scientific Literature	Bioorg. Med. Chem. Lett.	2005	None
CHEMBL2373346		0	578.57	None	None	22	CC(C)C(=O)NCc1nc(Cc2ccccc2)n(CC(=O)N[C@@H](CCCCN)B2O[C@@H]3C[C@@H]4C[C@@H](C4(C)C)[C@]3(C)O2)n1	Ki	'>'	3000.0	nM				UO_0000065					False	CHEMBL663030	Inhibition against human Coagulation factor VII	B	BAO_0000357	single protein format	None	None	None	None	None	CHEMBL3991	Coagulation factor VII	Homo sapiens	SINGLE PROTEIN	CHEMBL1130774	1	Scientific Literature	Bioorg. Med. Chem. Lett.	1998	None
CHEMBL409918		0	2224.52	None	None	1a	CC[C@H](C)[C@H]1NC(=O)[C@H](CCCN=C(N)N)NC(=O)[C@H]2CCCN2C(=O)[C@H](CC(N)=O)NC(=O)[C@@H](CC(=O)O)NC(=O)[C@H](NC(=O)[C@H](CC(C)C)NC(=O)[C@H](C)NC(C)=O)CSSC[C@H](C(=O)N[C@@H](CCC(N)=O)C(=O)N[C@@H](Cc2ccccc2)C(=O)N[C@H](C(=O)N[C@@H](CCC(=O)O)C(=O)NCC(N)=O)C(C)C)NC(=O)[C@@H](Cc2ccc(O)cc2)NC(=O)[C@H](Cc2c[nH]c3ccccc23)NC(=O)[C@@H](CCCN=C(N)N)NC(=O)[C@H](CC(=O)O)NC1=O	IC50	'='	9.2	nM	8.04			UO_0000065	3.61	None	None	None	False	CHEMBL663025	Inhibitory activity for the compound against coagulation factor VIIa in presence of 1% ovalbumin	B	BAO_0000357	single protein format	None	None	None	None	None	CHEMBL3991	Coagulation factor VII	Homo sapiens	SINGLE PROTEIN	CHEMBL1136423	1	Scientific Literature	Bioorg. Med. Chem. Lett.	2003	None
CHEMBL381148		0	237.27	0	1.91	2	N=C(N)c1ccc2[nH]c(-c3ccccn3)nc2c1	Ki	'='	1450.0	nM	5.84			UO_0000065	24.61	0.44	3.93	6.39	False	CHEMBL862210	Binding affinity to FVIIa in presence of Zn2+	B	BAO_0000357	single protein format	Homo sapiens	None	None	None	None	CHEMBL3991	Coagulation factor VII	Homo sapiens	SINGLE PROTEIN	CHEMBL1138120	1	Scientific Literature	Bioorg. Med. Chem. Lett.	2006	None
CHEMBL360313		0	446.55	0	4.24	2	CCOc1ccc(C(Nc2ccc(C(=N)N)cc2)C(=O)NCc2ccccc2)cc1OCC	Ki	'='	40.0	nM	7.40			UO_0000065	16.57	0.31	3.16	6.76	True	CHEMBL827178	The value of binding constant measured against coagulation factor VII	B	BAO_0000357	single protein format	Homo sapiens	None	None	None	None	CHEMBL3991	Coagulation factor VII	Homo sapiens	SINGLE PROTEIN	CHEMBL1144307	1	Scientific Literature	Bioorg. Med. Chem. Lett.	2005	None
CHEMBL372240		0	652.76	2	3.09	4b	CC[C@@H](C)NC(=O)c1cc(N)cc(-c2cnc(NC(C)C)c(=O)n2CC(=O)NCc2ccc(C(=N)N)cc2C(=O)Nc2ccncc2)c1	IC50	'='	9.4	nM	8.03			UO_0000065	12.30	0.23	4.94	3.60	False	CHEMBL827832	Inhibitory concentration against Coagulation factor VIIa	B	BAO_0000357	single protein format	None	None	None	None	None	CHEMBL3991	Coagulation factor VII	Homo sapiens	SINGLE PROTEIN	CHEMBL1139615	1	Scientific Literature	Bioorg. Med. Chem. Lett.	2005	None
CHEMBL554926		0	559.50	2	5.08	38	CS(=O)(=O)c1ccccc1-c1ccc(NC(=O)c2cc(C(F)(F)F)nn2-c2ccc3onc(N)c3c2)c(F)c1	Ki	'>'	15000.0	nM				UO_0000065					False	CHEMBL875208	Binding affinity against human Coagulation factor VII	B	BAO_0000357	single protein format	Homo sapiens	None	None	None	None	CHEMBL3991	Coagulation factor VII	Homo sapiens	SINGLE PROTEIN	CHEMBL1145195	1	Scientific Literature	J. Med. Chem.	2005	None
CHEMBL372847		0	475.57	1	6.30	12e	N=C(N)c1ccc2ccc(CN(CCc3ccc(F)cc3)C(=O)c3cccc4ccccc34)cc2c1	Ki	'='	194.0	nM	6.71			UO_0000065	14.11	0.25	0.41	9.56	False	CHEMBL828912	Inhibition constant towards human coagulation factor VII	B	BAO_0000357	single protein format	Homo sapiens	None	None	None	None	CHEMBL3991	Coagulation factor VII	Homo sapiens	SINGLE PROTEIN	CHEMBL1144375	1	Scientific Literature	Bioorg. Med. Chem. Lett.	2005	None
CHEMBL78057		0	703.89	1	2.63	10u	Cc1cccc(C[C@H](NC(=O)[C@@H](Cc2ccccc2)NS(=O)(=O)Cc2ccccc2)C(=O)N[C@@H](CCCN=C(N)N)C(=O)c2nccs2)c1	IC50	'='	170.0	nM	6.77			UO_0000065	9.62	0.19	4.14	3.41	False	CHEMBL662230	Inhibitory activity against tissue coagulation factor VII.	B	BAO_0000357	single protein format	None	None	None	None	None	CHEMBL3991	Coagulation factor VII	Homo sapiens	SINGLE PROTEIN	CHEMBL1145084	1	Scientific Literature	J. Med. Chem.	2003	None
CHEMBL196803		0	460.54	0	3.00	19	Cc1cc2cc(NC(N[C@H]3CCCCN(CC(=O)N4CCCC4)C3=O)=C(C#N)C#N)ccc2o1	2PT	'='	19.0	uM				UO_0000064					False	CHEMBL853298	Anticoagulant potency in human plasma as measured by prothrombin time	F	BAO_0000366	cell-free format	Homo sapiens	CHEMBL3559721	Plasma	None	None	CHEMBL3991	Coagulation factor VII	Homo sapiens	SINGLE PROTEIN	CHEMBL1141963	1	Scientific Literature	Bioorg. Med. Chem. Lett.	2005	None
CHEMBL382324		0	478.55	0	1.97	27	Cc1cc2cc(N/C(N[C@H]3CCCCN(CC(=O)N4CCCC4)C3=O)=C(/C#N)C(N)=O)ccc2o1	2PT	'='	13.0	uM				UO_0000064					False	CHEMBL853298	Anticoagulant potency in human plasma as measured by prothrombin time	F	BAO_0000366	cell-free format	Homo sapiens	CHEMBL3559721	Plasma	None	None	CHEMBL3991	Coagulation factor VII	Homo sapiens	SINGLE PROTEIN	CHEMBL1141963	1	Scientific Literature	Bioorg. Med. Chem. Lett.	2005	None
CHEMBL3330493		0	462.92	0	2.31	85a	O=C(NC[C@@H]1OC(=O)N2c3ccc(N4CCOCC4=O)cc3NC[C@@H]12)c1ccc(Cl)s1	IC50	'>'	100000.0	nM				UO_0000065					False	CHEMBL3382271	Inhibition of human factor 7a using S-2366 chromogenic substrate	B	BAO_0000357	single protein format	Homo sapiens	None	None	None	None	CHEMBL3991	Coagulation factor VII	Homo sapiens	SINGLE PROTEIN	CHEMBL3351225	1	Scientific Literature	J. Med. Chem.	2014	None
CHEMBL429170		0	707.85	2	2.67	10n	N=C(N)NCCC[C@H](NC(=O)[C@H](Cc1cccc(F)c1)NC(=O)[C@@H](Cc1ccccc1)NS(=O)(=O)Cc1ccccc1)C(=O)c1nccs1	IC50	'='	200.0	nM	6.70			UO_0000065	9.46	0.19	4.03	3.41	True	CHEMBL663027	Inhibition of tissue coagulation factor VII	B	BAO_0000357	single protein format	Homo sapiens	None	None	None	None	CHEMBL3991	Coagulation factor VII	Homo sapiens	SINGLE PROTEIN	CHEMBL1136109	1	Scientific Literature	Bioorg. Med. Chem. Lett.	2003	None
CHEMBL179983		0	418.50	0	3.46	1	COc1ccc(C(Nc2ccc(C(=N)N)cc2)C(=O)NCc2ccccc2)cc1OC	Ki	'='	350.0	nM	6.46			UO_0000065	15.43	0.28	3.00	5.90	False	CHEMBL827178	The value of binding constant measured against coagulation factor VII	B	BAO_0000357	single protein format	Homo sapiens	None	None	None	None	CHEMBL3991	Coagulation factor VII	Homo sapiens	SINGLE PROTEIN	CHEMBL1144307	1	Scientific Literature	Bioorg. Med. Chem. Lett.	2005	None
CHEMBL77742		0	703.89	1	2.63	10t	Cc1ccccc1C[C@H](NC(=O)[C@@H](Cc1ccccc1)NS(=O)(=O)Cc1ccccc1)C(=O)N[C@@H](CCCN=C(N)N)C(=O)c1nccs1	IC50	'='	240.0	nM	6.62			UO_0000065	9.40	0.18	3.99	3.33	False	CHEMBL662230	Inhibitory activity against tissue coagulation factor VII.	B	BAO_0000357	single protein format	None	None	None	None	None	CHEMBL3991	Coagulation factor VII	Homo sapiens	SINGLE PROTEIN	CHEMBL1145084	1	Scientific Literature	J. Med. Chem.	2003	None
CHEMBL378607		0	368.35	1	1.86	57	N=C(N)c1ccc2[nH]c(-c3cc(C(CC(=O)O)C(=O)O)ccc3O)nc2c1	Ki	'='	6400.0	nM	5.19			UO_0000065	14.10	0.26	3.33	3.00	False	CHEMBL862599	Binding affinity to factor 7a	B	BAO_0000357	single protein format	Homo sapiens	None	None	None	None	CHEMBL3991	Coagulation factor VII	Homo sapiens	SINGLE PROTEIN	CHEMBL1139673	1	Scientific Literature	Bioorg. Med. Chem. Lett.	2006	None
CHEMBL206232		0	515.53	2	3.35	26	Cc1cccc(NC(=O)Cc2cc(C(CC(=O)O)C(=O)O)cc(-c3nc4cc(C(=N)N)ccc4[nH]3)c2O)c1	Ki	'='	54.0	nM	7.27			UO_0000065	14.10	0.26	3.92	3.59	False	CHEMBL862599	Binding affinity to factor 7a	B	BAO_0000357	single protein format	Homo sapiens	None	None	None	None	CHEMBL3991	Coagulation factor VII	Homo sapiens	SINGLE PROTEIN	CHEMBL1139673	1	Scientific Literature	Bioorg. Med. Chem. Lett.	2006	None
CHEMBL444622		0	460.45	1	3.24	14	N=C(N)c1ccc2[nH]c(-c3cc(C(CC(=O)O)C(=O)O)cc(-c4ccccc4O)c3O)nc2c1	Ki	'='	13.0	nM	7.89			UO_0000065	17.13	0.32	4.65	4.07	False	CHEMBL862599	Binding affinity to factor 7a	B	BAO_0000357	single protein format	Homo sapiens	None	None	None	None	CHEMBL3991	Coagulation factor VII	Homo sapiens	SINGLE PROTEIN	CHEMBL1139673	1	Scientific Literature	Bioorg. Med. Chem. Lett.	2006	None
CHEMBL383269		0	475.46	1	2.82	12	N=C(N)c1ccc2[nH]c(-c3cc(C(CC(=O)O)C(=O)O)cc(-c4cc(N)ccc4O)c3O)nc2c1	Ki	'='	10.0	nM	8.00			UO_0000065	16.83	0.31	5.18	3.64	False	CHEMBL862599	Binding affinity to factor 7a	B	BAO_0000357	single protein format	Homo sapiens	None	None	None	None	CHEMBL3991	Coagulation factor VII	Homo sapiens	SINGLE PROTEIN	CHEMBL1139673	1	Scientific Literature	Bioorg. Med. Chem. Lett.	2006	None
CHEMBL422974		0	669.87	1	2.52	10e	CC(C)(C)C[C@H](NC(=O)[C@@H](Cc1ccccc1)NS(=O)(=O)Cc1ccccc1)C(=O)N[C@@H](CCCN=C(N)N)C(=O)c1nccs1	IC50	'='	700.0	nM	6.16			UO_0000065	9.19	0.18	3.63	3.10	False	CHEMBL662230	Inhibitory activity against tissue coagulation factor VII.	B	BAO_0000357	single protein format	None	None	None	None	None	CHEMBL3991	Coagulation factor VII	Homo sapiens	SINGLE PROTEIN	CHEMBL1145084	1	Scientific Literature	J. Med. Chem.	2003	None
CHEMBL422973		0	717.92	1	2.94	10w	Cc1cccc(C)c1C[C@H](NC(=O)[C@@H](Cc1ccccc1)NS(=O)(=O)Cc1ccccc1)C(=O)N[C@@H](CCCN=C(N)N)C(=O)c1nccs1	IC50	'='	700.0	nM	6.16			UO_0000065	8.57	0.17	3.21	3.10	False	CHEMBL662230	Inhibitory activity against tissue coagulation factor VII.	B	BAO_0000357	single protein format	None	None	None	None	None	CHEMBL3991	Coagulation factor VII	Homo sapiens	SINGLE PROTEIN	CHEMBL1145084	1	Scientific Literature	J. Med. Chem.	2003	None
CHEMBL178134		0	678.77	2	5.49	10	COc1cc([C@@H](Nc2ccc(C(=N)N)cc2)C(=O)N[C@H](C(=O)O)c2ccccc2)c(S(=O)(=O)c2ccccc2)cc1OCc1ccccc1	Ki	'='	2.0	nM	8.70			UO_0000065	12.82	0.24	3.21	4.81	False	CHEMBL827178	The value of binding constant measured against coagulation factor VII	B	BAO_0000357	single protein format	Homo sapiens	None	None	None	None	CHEMBL3991	Coagulation factor VII	Homo sapiens	SINGLE PROTEIN	CHEMBL1144307	1	Scientific Literature	Bioorg. Med. Chem. Lett.	2005	None
CHEMBL606850		0	467.57	1	5.42	12l	CC(C)C[C@@H](C(=O)O)N(Cc1ccc2ccc(C(=N)N)cc2c1)C(=O)c1cccc2ccccc12	Ki	'='	1011.0	nM	6.00			UO_0000065	12.82	0.23	0.58	5.58	False	CHEMBL828912	Inhibition constant towards human coagulation factor VII	B	BAO_0000357	single protein format	Homo sapiens	None	None	None	None	CHEMBL3991	Coagulation factor VII	Homo sapiens	SINGLE PROTEIN	CHEMBL1144375	1	Scientific Literature	Bioorg. Med. Chem. Lett.	2005	None
CHEMBL383431		0	459.46	1	3.11	47	N=C(N)c1ccc2[nH]c(-c3cc(C(CC(=O)O)C(=O)O)cc(-c4ccccc4N)c3O)nc2c1	Ki	'='	420.0	nM	6.38			UO_0000065	13.88	0.26	3.27	3.20	False	CHEMBL862599	Binding affinity to factor 7a	B	BAO_0000357	single protein format	Homo sapiens	None	None	None	None	CHEMBL3991	Coagulation factor VII	Homo sapiens	SINGLE PROTEIN	CHEMBL1139673	1	Scientific Literature	Bioorg. Med. Chem. Lett.	2006	None
CHEMBL426675		0	505.44	2	3.14	11	N=C(N)c1ccc2[nH]c(-c3cc(C(CC(=O)O)C(=O)O)cc(-c4cc([N+](=O)[O-])ccc4O)c3O)nc2c1	Ki	'='	6.0	nM	8.22			UO_0000065	16.27	0.30	5.08	3.47	False	CHEMBL862599	Binding affinity to factor 7a	B	BAO_0000357	single protein format	Homo sapiens	None	None	None	None	CHEMBL3991	Coagulation factor VII	Homo sapiens	SINGLE PROTEIN	CHEMBL1139673	1	Scientific Literature	Bioorg. Med. Chem. Lett.	2006	None
CHEMBL2338554	Symplostatin 5	0	1022.12	None	None	1	C/C=C1\NC(=O)[C@@H](NC(=O)[C@@H](NC(=O)[C@@H](COS(=O)(=O)[O-])OC)C(C)C)[C@@H](C)OC(=O)[C@H]([C@H](C)CC)NC(=O)[C@H](Cc2ccccc2)N(C)C(=O)[C@H](Cc2ccccc2)N2C(=O)[C@H](CC[C@H]2O)NC1=O.[Na+]	Activity	'='	100.0	%				UO_0000187					False	CHEMBL2339100	Inhibition of Factor-7a (unknown origin) using Z-VVR-AMC substrate assessed as residual activity at 10 uM incubated for 15 mins prior to substrate addition measured for 2 hrs	B	BAO_0000357	single protein format	Homo sapiens	None	None	None	None	CHEMBL3991	Coagulation factor VII	Homo sapiens	SINGLE PROTEIN	CHEMBL2331221	1	Scientific Literature	J. Med. Chem.	2013	None
CHEMBL1797526		0	690.85	2	4.20	32, Cbz-Phe-Phe-Arg-bk	N=C(N)NCCCC[C@H](NC(=O)[C@H](Cc1ccccc1)NC(=O)[C@H](Cc1ccccc1)NC(=O)OCc1ccccc1)C(=O)Cc1ccccc1	Inhibition	'='	28.7	%				UO_0000187					False	CHEMBL1799345	Inhibition of recombinant F7a using S-2288 as substrate at 14 uM by competitive binding assay relative to control	B	BAO_0000357	single protein format	None	None	None	None	None	CHEMBL3991	Coagulation factor VII	Homo sapiens	SINGLE PROTEIN	CHEMBL1795213	1	Scientific Literature	Bioorg. Med. Chem. Lett.	2011	None
CHEMBL1797527		0	690.85	2	4.20	33, Cbz-D-Phe-Phe-Arg-bk	N=C(N)NCCCC[C@H](NC(=O)[C@H](Cc1ccccc1)NC(=O)[C@@H](Cc1ccccc1)NC(=O)OCc1ccccc1)C(=O)Cc1ccccc1	Inhibition	'='	15.5	%				UO_0000187					False	CHEMBL1799356	Inhibition of recombinant F7a using S-2288 as substrate at 2.2 uM by competitive binding assay relative to control	B	BAO_0000357	single protein format	None	None	None	None	None	CHEMBL3991	Coagulation factor VII	Homo sapiens	SINGLE PROTEIN	CHEMBL1795213	1	Scientific Literature	Bioorg. Med. Chem. Lett.	2011	None
CHEMBL3403460		0	393.49	0	4.08	12	CCOc1cc(C(Nc2ccc(C(=N)N)cc2)c2ncc[nH]2)ccc1OC(C)C	Ki	'='	520.0	nM	6.28			UO_0000065	15.97	0.30	2.20	5.76	False	CHEMBL3407173	Inhibition of human factor 7a using H-D-Ile-Pro-Arg-pNA substrate	B	BAO_0000357	single protein format	Homo sapiens	None	None	None	None	CHEMBL3991	Coagulation factor VII	Homo sapiens	SINGLE PROTEIN	CHEMBL3399987	1	Scientific Literature	Bioorg. Med. Chem. Lett.	2015	None
CHEMBL3402436		0	410.54	0	4.81	9	CCOc1cc(C(Nc2ccc(C(=N)N)cc2)c2nccs2)ccc1OC(C)C	Ki	'='	2100.0	nM	5.68			UO_0000065	13.83	0.27	0.87	6.09	False	CHEMBL3407173	Inhibition of human factor 7a using H-D-Ile-Pro-Arg-pNA substrate	B	BAO_0000357	single protein format	Homo sapiens	None	None	None	None	CHEMBL3991	Coagulation factor VII	Homo sapiens	SINGLE PROTEIN	CHEMBL3399987	1	Scientific Literature	Bioorg. Med. Chem. Lett.	2015	None
CHEMBL506240		0	588.69	2	0.57	12b	CC[C@H](C)[C@H](NS(=O)(=O)Cc1cccc(C(=O)O)c1)C(=O)N[C@@H](CCC(N)=O)C(=O)NCc1ccc(C(=N)N)cc1	Ki	'='	18.0	nM	7.75			UO_0000065	13.16	0.26	7.17	3.30	False	CHEMBL1005612	Inhibition of human factor 7a-tissue factor complex	B	BAO_0000357	single protein format	Homo sapiens	None	None	None	None	CHEMBL3991	Coagulation factor VII	Homo sapiens	SINGLE PROTEIN	CHEMBL1156606	1	Scientific Literature	Bioorg. Med. Chem. Lett.	2008	None
CHEMBL387130		0	431.84	1	5.57	5f	O=C(Nc1ccc2ccccc2c1)C(c1csc2ccc(Cl)cc12)P(=O)(O)O	Inhibition	'<'	50.0	%				UO_0000187					False	CHEMBL915862	Inhibition of human factor VIIa at 100 uM	B	BAO_0000357	single protein format	Homo sapiens	None	None	None	None	CHEMBL3991	Coagulation factor VII	Homo sapiens	SINGLE PROTEIN	CHEMBL1142999	1	Scientific Literature	J. Med. Chem.	2007	None
CHEMBL380098		0	470.57	2	5.39	10	CCCCCC(=O)NCc1ccc(O)c(-c2cccc(-c3cc4cc(C(=N)N)ccc4[nH]3)c2O)c1	Ki	'='	13.0	nM	7.89			UO_0000065	16.76	0.31	2.50	5.83	False	CHEMBL863576	Binding affinity to f7a	B	BAO_0000357	single protein format	Homo sapiens	None	None	None	None	CHEMBL3991	Coagulation factor VII	Homo sapiens	SINGLE PROTEIN	CHEMBL1137427	1	Scientific Literature	Bioorg. Med. Chem. Lett.	2006	None
CHEMBL498339		0	535.69	2	0.69	11	CSCC[C@H](NC(=O)[C@H](NS(=O)(=O)Cc1ccccc1)[C@@H](C)O)C(=O)NCc1ccc(C(=N)N)cc1	Ki	'='	42.0	nM	7.38			UO_0000065	13.77	0.28	6.69	4.23	False	CHEMBL1005612	Inhibition of human factor 7a-tissue factor complex	B	BAO_0000357	single protein format	Homo sapiens	None	None	None	None	CHEMBL3991	Coagulation factor VII	Homo sapiens	SINGLE PROTEIN	CHEMBL1156606	1	Scientific Literature	Bioorg. Med. Chem. Lett.	2008	None
CHEMBL214351		0	485.59	1	4.16	8	CN(C)CCCC(=O)NCc1ccc(O)c(-c2cccc(-c3cc4cc(C(=N)N)ccc4[nH]3)c2O)c1	Ki	'='	16.0	nM	7.80			UO_0000065	16.05	0.30	3.64	5.63	False	CHEMBL863576	Binding affinity to f7a	B	BAO_0000357	single protein format	Homo sapiens	None	None	None	None	CHEMBL3991	Coagulation factor VII	Homo sapiens	SINGLE PROTEIN	CHEMBL1137427	1	Scientific Literature	Bioorg. Med. Chem. Lett.	2006	None
CHEMBL2314388	sulfated pentagalloylglucoside	0	1961.14	None	None	6	O=C(OC[C@H]1O[C@@H](OC(=O)c2cc(OS(=O)(=O)[O-])c(O)c(OS(=O)(=O)[O-])c2)[C@H](OC(=O)c2cc(OS(=O)(=O)[O-])c(O)c(OS(=O)(=O)[O-])c2)[C@@H](OC(=O)c2cc(OS(=O)(=O)[O-])c(O)c(OS(=O)(=O)[O-])c2)[C@@H]1OC(=O)c1cc(OS(=O)(=O)[O-])c(O)c(OS(=O)(=O)[O-])c1)c1cc(OS(=O)(=O)[O-])c(O)c(OS(=O)(=O)[O-])c1.[Na+].[Na+].[Na+].[Na+].[Na+].[Na+].[Na+].[Na+].[Na+].[Na+]	Inhibition						Not Active						False	CHEMBL2320885	Inhibition of human FVIIa at 3.7 mg/ml after 60 secs by spectrophotometry	B	BAO_0000357	single protein format	Homo sapiens	None	None	None	None	CHEMBL3991	Coagulation factor VII	Homo sapiens	SINGLE PROTEIN	CHEMBL2311290	1	Scientific Literature	J. Med. Chem.	2013	None
CHEMBL517711		0	541.57	1	4.80	2z	CCNC(=O)N(C)CC1(c2ccc(N3CCc4c(C(F)(F)F)nn(-c5ccc(OC)cc5)c4C3=O)cc2)CC1	Activity						Not Active						False	CHEMBL946427	Inhibition of human factor 7a	B	BAO_0000357	single protein format	Homo sapiens	None	None	None	None	CHEMBL3991	Coagulation factor VII	Homo sapiens	SINGLE PROTEIN	CHEMBL1157522	1	Scientific Literature	Bioorg. Med. Chem. Lett.	2008	None
CHEMBL517263		0	456.47	0	4.09	2l	COc1ccc(-n2nc(C(F)(F)F)c3c2C(=O)N(c2ccc(C4(CN)CC4)cc2)CC3)cc1	Activity						Not Active						False	CHEMBL946427	Inhibition of human factor 7a	B	BAO_0000357	single protein format	Homo sapiens	None	None	None	None	CHEMBL3991	Coagulation factor VII	Homo sapiens	SINGLE PROTEIN	CHEMBL1157522	1	Scientific Literature	Bioorg. Med. Chem. Lett.	2008	None
CHEMBL398423		0	477.53	1	1.61	figure2, 3	CC(C)Nc1ncc(-c2cc(N)cc(C(=O)O)c2)n(CC(=O)NCc2ccc(C(=N)N)cc2)c1=O	IC50	'='	118.0	nM	6.93			UO_0000065	14.51	0.27	5.32	3.66	False	CHEMBL926650	Inhibition of factor 7a	B	BAO_0000357	single protein format	None	None	None	None	None	CHEMBL3991	Coagulation factor VII	Homo sapiens	SINGLE PROTEIN	CHEMBL1140716	1	Scientific Literature	J. Med. Chem.	2008	None
CHEMBL437872		0	2315.63	None	None	1i	CC[C@H](C)[C@H]1NC(=O)[C@H](CCCN=C(N)N)NC(=O)[C@H]2CCCN2C(=O)[C@H](CC(N)=O)NC(=O)[C@@H](CC(=O)O)NC(=O)[C@H](NC(=O)[C@H](CC(C)C)NC(=O)[C@H](C)NC(=O)Nc2cccc(C)c2)CSSC[C@H](C(=O)N[C@@H](CCC(N)=O)C(=O)N[C@@H](Cc2ccccc2)C(=O)N[C@H](C(=O)N[C@@H](CCC(=O)O)C(=O)NCC(N)=O)C(C)C)NC(=O)[C@@H](Cc2ccc(O)cc2)NC(=O)[C@H](Cc2c[nH]c3ccccc23)NC(=O)[C@@H](CCCN=C(N)N)NC(=O)[C@H](CC(=O)O)NC1=O	IC50	'='	1.8	nM	8.74			UO_0000065	3.78	None	None	None	False	CHEMBL663035	Inhibition of amino terminally biotinylated E-76 peptide binding to immobilized fVIIa	B	BAO_0000357	single protein format	None	None	None	None	None	CHEMBL3991	Coagulation factor VII	Homo sapiens	SINGLE PROTEIN	CHEMBL1135206	1	Scientific Literature	Bioorg. Med. Chem. Lett.	2002	None
CHEMBL382064		0	423.56	1	5.97	12a	CC(C)CCN(Cc1ccc2ccc(C(=N)N)cc2c1)C(=O)c1cccc2ccccc12	Ki	'='	93.0	nM	7.03			UO_0000065	16.60	0.30	1.06	10.02	False	CHEMBL828912	Inhibition constant towards human coagulation factor VII	B	BAO_0000357	single protein format	Homo sapiens	None	None	None	None	CHEMBL3991	Coagulation factor VII	Homo sapiens	SINGLE PROTEIN	CHEMBL1144375	1	Scientific Literature	Bioorg. Med. Chem. Lett.	2005	None
CHEMBL122222		0	503.56	1	3.34	34	COC(=O)c1cc(C(C)NC(=O)CNC(=O)Nc2ccc(C(=N)N)cc2)ccc1OCc1ccccc1	Ki	'='	33.0	nM	7.48			UO_0000065	14.86	0.28	4.14	4.81	False	CHEMBL662231	In vitro inhibition of human coagulation factor VIIa	B	BAO_0000357	single protein format	None	None	None	None	None	CHEMBL3991	Coagulation factor VII	Homo sapiens	SINGLE PROTEIN	CHEMBL1146800	1	Scientific Literature	Bioorg. Med. Chem. Lett.	2004	None
CHEMBL320488		0	458.56	0	0.61	3h	CC(=O)NN(Cc1ccccc1)C(=O)[C@@H]1CCCC[C@H]1C(=O)N[C@H](C=O)CCCN=C(N)N	IC50	'>'	25000.0	nM				UO_0000065					False	CHEMBL662112	Compound was evaluated for its 50 percent inhibitory concentration against human Coagulation factor VII	B	BAO_0000357	single protein format	None	None	None	None	None	CHEMBL3991	Coagulation factor VII	Homo sapiens	SINGLE PROTEIN	CHEMBL1129829	1	Scientific Literature	Bioorg. Med. Chem. Lett.	1997	None
CHEMBL330943		0	458.52	1	3.22	26	CC(NC(=O)CNC(=O)Nc1ccc(C(=N)N)cc1)c1ccc(NC(=O)c2ccccc2)cc1	Ki	'='	34.0	nM	7.47			UO_0000065	16.29	0.30	4.25	5.01	False	CHEMBL662231	In vitro inhibition of human coagulation factor VIIa	B	BAO_0000357	single protein format	None	None	None	None	None	CHEMBL3991	Coagulation factor VII	Homo sapiens	SINGLE PROTEIN	CHEMBL1146800	1	Scientific Literature	Bioorg. Med. Chem. Lett.	2004	None
CHEMBL206335	RAZAXABAN	0	528.47	1	4.25	Razaxaban, DPC906	CN(C)Cc1nccn1-c1ccc(NC(=O)c2cc(C(F)(F)F)nn2-c2ccc3onc(N)c3c2)c(F)c1	Ki	'>'	2300.0	nM				UO_0000065					True	CHEMBL868646	Binding affinity to human f7a	B	BAO_0000357	single protein format	Homo sapiens	None	None	None	None	CHEMBL3991	Coagulation factor VII	Homo sapiens	SINGLE PROTEIN	CHEMBL1146858	1	Scientific Literature	Bioorg. Med. Chem. Lett.	2006	None
CHEMBL34887		0	369.43	0	1.98	18	COc1cccc([C@H](C)NC(=O)CNC(=O)Nc2ccc(C(=N)N)cc2)c1	Ki	'='	35.0	nM	7.46			UO_0000065	20.18	0.38	5.48	5.77	True	CHEMBL662860	In vitro inhibitory activity against coagulation factor VII (fVIIa)	B	BAO_0000357	single protein format	None	None	None	None	None	CHEMBL3991	Coagulation factor VII	Homo sapiens	SINGLE PROTEIN	CHEMBL1144973	1	Scientific Literature	Bioorg. Med. Chem. Lett.	2003	None
CHEMBL3403471		0	501.61	2	6.20	26	CCOc1cc(OC(C)C)c(F)c(C(Nc2ccc(C(=N)N)cc2)c2nc(-c3ccccc3C)c[nH]2)c1	Ki	'='	19.0	nM	7.72			UO_0000065	15.39	0.29	1.52	7.08	False	CHEMBL3407173	Inhibition of human factor 7a using H-D-Ile-Pro-Arg-pNA substrate	B	BAO_0000357	single protein format	Homo sapiens	None	None	None	None	CHEMBL3991	Coagulation factor VII	Homo sapiens	SINGLE PROTEIN	CHEMBL3399987	1	Scientific Literature	Bioorg. Med. Chem. Lett.	2015	None
CHEMBL3403458		0	404.51	0	4.75	10	CCOc1cc(C(Nc2ccc(C(=N)N)cc2)c2ccccn2)ccc1OC(C)C	Ki	'='	1100.0	nM	5.96			UO_0000065	14.73	0.27	1.21	6.39	False	CHEMBL3407173	Inhibition of human factor 7a using H-D-Ile-Pro-Arg-pNA substrate	B	BAO_0000357	single protein format	Homo sapiens	None	None	None	None	CHEMBL3991	Coagulation factor VII	Homo sapiens	SINGLE PROTEIN	CHEMBL3399987	1	Scientific Literature	Bioorg. Med. Chem. Lett.	2015	None
CHEMBL3398644		0	585.46	1	4.93	34	Nc1n[nH]c2cc(-c3nc([C@H](Cc4ccccc4)NC(=O)/C=C/c4cc(Cl)ccc4-n4cnnn4)[nH]c3Cl)ccc12	Ki	'>'	13000.0	nM				UO_0000065					False	CHEMBL3398776	Inhibition of coagulation factor 7a (unknown origin)	B	BAO_0000357	single protein format	Homo sapiens	None	None	None	None	CHEMBL3991	Coagulation factor VII	Homo sapiens	SINGLE PROTEIN	CHEMBL3396988	1	Scientific Literature	Bioorg. Med. Chem. Lett.	2015	None
CHEMBL206335	RAZAXABAN	0	528.47	1	4.25	BMS-561389, razaxaban	CN(C)Cc1nccn1-c1ccc(NC(=O)c2cc(C(F)(F)F)nn2-c2ccc3onc(N)c3c2)c(F)c1	Ki	'>'	2300.0	nM				UO_0000065					False	CHEMBL913638	Binding affinity to human factor VIIa	B	BAO_0000357	single protein format	Homo sapiens	None	None	None	None	CHEMBL3991	Coagulation factor VII	Homo sapiens	SINGLE PROTEIN	CHEMBL1139730	1	Scientific Literature	Bioorg. Med. Chem. Lett.	2006	None
CHEMBL230661		0	549.94	2	2.83	4	N=C(N)c1c(O)c(F)c(CNC(=O)Cn2c(-c3cccc(N)c3)c(Cl)nc(NC3CCC3)c2=O)c(F)c1F	IC50	'='	110.0	nM	6.96			UO_0000065	12.65	0.25	4.13	4.04	False	CHEMBL888563	Inhibition of factor 7a	B	BAO_0000357	single protein format	None	None	None	None	None	CHEMBL3991	Coagulation factor VII	Homo sapiens	SINGLE PROTEIN	CHEMBL1145416	1	Scientific Literature	Bioorg. Med. Chem. Lett.	2007	None
CHEMBL388439		0	454.92	0	1.80	58	Nc1cccc(-c2c(Cl)nc(NC3CCC3)c(=O)n2CC(=O)NCc2ccnc(N)n2)c1	IC50	'>'	30000.0	nM				UO_0000065					False	CHEMBL888563	Inhibition of factor 7a	B	BAO_0000357	single protein format	None	None	None	None	None	CHEMBL3991	Coagulation factor VII	Homo sapiens	SINGLE PROTEIN	CHEMBL1145416	1	Scientific Literature	Bioorg. Med. Chem. Lett.	2007	None
CHEMBL452793		0	485.46	0	4.31	2a	COC(=O)C1(c2ccc(N3CCc4c(C(F)(F)F)nn(-c5ccc(OC)cc5)c4C3=O)cc2)CC1	Activity						Not Active						False	CHEMBL946427	Inhibition of human factor 7a	B	BAO_0000357	single protein format	Homo sapiens	None	None	None	None	CHEMBL3991	Coagulation factor VII	Homo sapiens	SINGLE PROTEIN	CHEMBL1157522	1	Scientific Literature	Bioorg. Med. Chem. Lett.	2008	None
CHEMBL461091		0	510.56	2	5.23	2r	COc1ccc(-n2nc(C(F)(F)F)c3c2C(=O)N(c2ccc(C4(CN5CCCC5)CC4)cc2)CC3)cc1	Activity						Not Active						False	CHEMBL946427	Inhibition of human factor 7a	B	BAO_0000357	single protein format	Homo sapiens	None	None	None	None	CHEMBL3991	Coagulation factor VII	Homo sapiens	SINGLE PROTEIN	CHEMBL1157522	1	Scientific Literature	Bioorg. Med. Chem. Lett.	2008	None
CHEMBL3393386		0	468.61	0	4.37	(S)-23	NC[C@H]1CC[C@H](C(=O)N[C@@H](Cc2ccccc2)c2cc(-c3ccc4c(N)n[nH]c4c3)ccn2)CC1	Ki	'>'	10890.0	nM				UO_0000065					True	CHEMBL3395464	Inhibition of human coagulation factor 7a	B	BAO_0000357	single protein format	Homo sapiens	None	None	None	None	CHEMBL3991	Coagulation factor VII	Homo sapiens	SINGLE PROTEIN	CHEMBL3393047	1	Scientific Literature	Bioorg. Med. Chem. Lett.	2015	None
CHEMBL3355672		0	573.62	0	3.60	11m	CNC(=O)c1ccc(-c2c[nH]c([C@H](Cc3ccccc3)NC(=O)[C@H]3CC[C@H](CN)CC3)n2)cc1.O=C(O)C(F)(F)F	Ki	'>'	10900.0	nM				UO_0000065					False	CHEMBL3377178	Inhibition of human coagulation factor 7a using H-(D)-Ile-Pro-Arg-pNA as substrate by spectrophotometric analysis	B	BAO_0000357	single protein format	Homo sapiens	None	None	None	None	CHEMBL3991	Coagulation factor VII	Homo sapiens	SINGLE PROTEIN	CHEMBL3351269	1	Scientific Literature	J. Med. Chem.	2014	None
CHEMBL3355676		0	559.59	0	3.34	11q	NC[C@H]1CC[C@H](C(=O)N[C@@H](Cc2ccccc2)c2nc(-c3cccc(C(N)=O)c3)c[nH]2)CC1.O=C(O)C(F)(F)F	Ki	'>'	10900.0	nM				UO_0000065					False	CHEMBL3377178	Inhibition of human coagulation factor 7a using H-(D)-Ile-Pro-Arg-pNA as substrate by spectrophotometric analysis	B	BAO_0000357	single protein format	Homo sapiens	None	None	None	None	CHEMBL3991	Coagulation factor VII	Homo sapiens	SINGLE PROTEIN	CHEMBL3351269	1	Scientific Literature	J. Med. Chem.	2014	None
CHEMBL3355678		0	573.62	0	3.27	11s	NC[C@H]1CC[C@H](C(=O)N[C@@H](Cc2ccccc2)c2nc(-c3cccc(CC(N)=O)c3)c[nH]2)CC1.O=C(O)C(F)(F)F	Ki	'>'	10900.0	nM				UO_0000065					False	CHEMBL3377178	Inhibition of human coagulation factor 7a using H-(D)-Ile-Pro-Arg-pNA as substrate by spectrophotometric analysis	B	BAO_0000357	single protein format	Homo sapiens	None	None	None	None	CHEMBL3991	Coagulation factor VII	Homo sapiens	SINGLE PROTEIN	CHEMBL3351269	1	Scientific Literature	J. Med. Chem.	2014	None
CHEMBL3355684		0	589.59	0	3.84	16c	NC[C@H]1CC[C@H](C(=O)N[C@@H](Cc2ccccc2)c2nc(-c3ccc4c(N)n[nH]c4c3)c(F)[nH]2)CC1.O=C(O)C(F)(F)F	Ki	'='	6200.0	nM	5.21			UO_0000065	10.95	0.20	1.37	3.76	False	CHEMBL3377178	Inhibition of human coagulation factor 7a using H-(D)-Ile-Pro-Arg-pNA as substrate by spectrophotometric analysis	B	BAO_0000357	single protein format	Homo sapiens	None	None	None	None	CHEMBL3991	Coagulation factor VII	Homo sapiens	SINGLE PROTEIN	CHEMBL3351269	1	Scientific Literature	J. Med. Chem.	2014	None
CHEMBL2417909		0	516.56	1	3.94	20b	COc1ccc(-c2ccc(C(=O)NCC(C)(C)C)cc2C(=O)O)c(C(=O)Nc2ccc3nc(N)[nH]c3c2)n1	IC50	'='	164.0	nM	6.79			UO_0000065	13.14	0.24	2.85	3.94	False	CHEMBL2421099	Inhibition of human F7a using D-Ile-Pro-Arg-AFC as substrate after 3 mins	B	BAO_0000357	single protein format	Homo sapiens	None	None	None	None	CHEMBL3991	Coagulation factor VII	Homo sapiens	SINGLE PROTEIN	CHEMBL2417432	1	Scientific Literature	Bioorg. Med. Chem. Lett.	2013	None
CHEMBL2417897		0	567.65	2	5.56	26	C=C(C)COc1ccc(-c2ccc(C(=O)NCC(C)(C)C)cc2C(=O)O)c(C(=O)Nc2ccc3c(N)nccc3c2)n1	IC50	'='	113.0	nM	6.95			UO_0000065	12.24	0.23	1.39	4.44	False	CHEMBL2421099	Inhibition of human F7a using D-Ile-Pro-Arg-AFC as substrate after 3 mins	B	BAO_0000357	single protein format	Homo sapiens	None	None	None	None	CHEMBL3991	Coagulation factor VII	Homo sapiens	SINGLE PROTEIN	CHEMBL2417432	1	Scientific Literature	Bioorg. Med. Chem. Lett.	2013	None
CHEMBL343173		0	480.59	1	5.29	50a	N=C(N)c1ccc(CNC(=O)Cc2c(-c3ccccc3)ccc(NCCc3ccccc3)c2F)cc1	IC50	'='	3980.0	nM	5.40			UO_0000065	11.24	0.20	0.11	5.93	False	CHEMBL662115	Inhibitory activity against coagulation factor VII was determined	B	BAO_0000357	single protein format	None	None	None	None	None	CHEMBL3991	Coagulation factor VII	Homo sapiens	SINGLE PROTEIN	CHEMBL1145113	1	Scientific Literature	J. Med. Chem.	2003	None
CHEMBL1797524		0	710.90	2	3.39	30, BnSO2-Phe-Phe-Arg-bk	N=C(N)NCCCC[C@H](NC(=O)[C@H](Cc1ccccc1)NC(=O)[C@H](Cc1ccccc1)NS(=O)(=O)Cc1ccccc1)C(=O)Cc1ccccc1	Ki	'='	43000.0	nM	4.37			UO_0000065	6.14	0.12	0.98	2.38	False	CHEMBL1799060	Inhibition of recombinant F7a using S-2288 as substrate after 15 mins by linear fitting analysis	B	BAO_0000357	single protein format	None	None	None	None	None	CHEMBL3991	Coagulation factor VII	Homo sapiens	SINGLE PROTEIN	CHEMBL1795213	1	Scientific Literature	Bioorg. Med. Chem. Lett.	2011	None
CHEMBL1797527		0	690.85	2	4.20	33, Cbz-D-Phe-Phe-Arg-bk	N=C(N)NCCCC[C@H](NC(=O)[C@H](Cc1ccccc1)NC(=O)[C@@H](Cc1ccccc1)NC(=O)OCc1ccccc1)C(=O)Cc1ccccc1	Inhibition	'='	32.3	%				UO_0000187					False	CHEMBL1799565	Inhibition of recombinant F7a using S-2288 as substrate at 5 uM by competitive binding assay relative to control	B	BAO_0000357	single protein format	None	None	None	None	None	CHEMBL3991	Coagulation factor VII	Homo sapiens	SINGLE PROTEIN	CHEMBL1795213	1	Scientific Literature	Bioorg. Med. Chem. Lett.	2011	None
CHEMBL1797527		0	690.85	2	4.20	33, Cbz-D-Phe-Phe-Arg-bk	N=C(N)NCCCC[C@H](NC(=O)[C@H](Cc1ccccc1)NC(=O)[C@@H](Cc1ccccc1)NC(=O)OCc1ccccc1)C(=O)Cc1ccccc1	Inhibition	'='	84.7	%				UO_0000187					False	CHEMBL1799568	Inhibition of recombinant F7a using S-2288 as substrate at 56 uM by competitive binding assay relative to control	B	BAO_0000357	single protein format	None	None	None	None	None	CHEMBL3991	Coagulation factor VII	Homo sapiens	SINGLE PROTEIN	CHEMBL1795213	1	Scientific Literature	Bioorg. Med. Chem. Lett.	2011	None
CHEMBL1797527		0	690.85	2	4.20	33, Cbz-D-Phe-Phe-Arg-bk	N=C(N)NCCCC[C@H](NC(=O)[C@H](Cc1ccccc1)NC(=O)[C@@H](Cc1ccccc1)NC(=O)OCc1ccccc1)C(=O)Cc1ccccc1	Inhibition	'='	92.5	%				UO_0000187					False	CHEMBL1799570	Inhibition of recombinant F7a using S-2288 as substrate at 145 uM by competitive binding assay relative to control	B	BAO_0000357	single protein format	None	None	None	None	None	CHEMBL3991	Coagulation factor VII	Homo sapiens	SINGLE PROTEIN	CHEMBL1795213	1	Scientific Literature	Bioorg. Med. Chem. Lett.	2011	None
CHEMBL423540		0	531.70	2	5.78	13c	CN(C)c1ccc(CNC(=O)c2cc(NS(=O)(=O)Cc3ccccc3)ccc2Sc2ccccc2)cc1	IC50	'>'	30000.0	nM				UO_0000065					False	CHEMBL662115	Inhibitory activity against coagulation factor VII was determined	B	BAO_0000357	single protein format	None	None	None	None	None	CHEMBL3991	Coagulation factor VII	Homo sapiens	SINGLE PROTEIN	CHEMBL1145113	1	Scientific Literature	J. Med. Chem.	2003	None
CHEMBL309394		0	757.86	2	3.55	10p	N=C(N)NCCC[C@H](NC(=O)[C@H](Cc1cccc(C(F)(F)F)c1)NC(=O)[C@@H](Cc1ccccc1)NS(=O)(=O)Cc1ccccc1)C(=O)c1nccs1	IC50	'='	800.0	nM	6.10			UO_0000065	8.04	0.16	2.55	3.11	False	CHEMBL662230	Inhibitory activity against tissue coagulation factor VII.	B	BAO_0000357	single protein format	None	None	None	None	None	CHEMBL3991	Coagulation factor VII	Homo sapiens	SINGLE PROTEIN	CHEMBL1145084	1	Scientific Literature	J. Med. Chem.	2003	None
CHEMBL2381898		0	512.63	2	7.68	2l	CN(C)Cc1ccccc1-c1ccc(NC(=O)Nc2cccnc2Oc2ccccc2C(C)(C)C)c(F)c1	Ki	'>'	15000.0	nM				UO_0000065					False	CHEMBL2384247	Binding affinity to factor-7a (unknown origin)	B	BAO_0000357	single protein format	Homo sapiens	None	None	None	None	CHEMBL3991	Coagulation factor VII	Homo sapiens	SINGLE PROTEIN	CHEMBL2380307	1	Scientific Literature	Bioorg. Med. Chem. Lett.	2013	None
CHEMBL194689		0	464.61	1	5.40	12d	CN1CCCC1CCN(Cc1ccc2ccc(C(=N)N)cc2c1)C(=O)c1cccc2ccccc12	Ki	'='	142.0	nM	6.85			UO_0000065	14.74	0.27	1.45	9.33	False	CHEMBL828912	Inhibition constant towards human coagulation factor VII	B	BAO_0000357	single protein format	Homo sapiens	None	None	None	None	CHEMBL3991	Coagulation factor VII	Homo sapiens	SINGLE PROTEIN	CHEMBL1144375	1	Scientific Literature	Bioorg. Med. Chem. Lett.	2005	None
CHEMBL1159877		0	327.79	0	2.42	4	N=C(N)SCCCOc1oc(=O)c2cc(N)ccc2c1Cl	K obs / 1	'='	430.0	M-1 s-1									False	CHEMBL663022	Inhibition of human coagulation factor VII at 7.2-44 uM	B	BAO_0000357	single protein format	Homo sapiens	None	None	None	None	CHEMBL3991	Coagulation factor VII	Homo sapiens	SINGLE PROTEIN	CHEMBL1127646	1	Scientific Literature	J. Med. Chem.	1994	None
CHEMBL441926		0	2364.72	None	None	1k	CC[C@H](C)[C@H]1NC(=O)[C@H](CCCN=C(N)N)NC(=O)[C@H]2CCCN2C(=O)[C@H](CC(N)=O)NC(=O)[C@@H](CC(=O)O)NC(=O)[C@H](NC(=O)[C@H](CC(C)C)NC(=O)[C@H](C)NS(=O)(=O)c2c(C)cc(C)cc2C)CSSC[C@H](C(=O)N[C@@H](CCC(N)=O)C(=O)N[C@@H](Cc2ccccc2)C(=O)N[C@H](C(=O)N[C@@H](CCC(=O)O)C(=O)NCC(N)=O)C(C)C)NC(=O)[C@@H](Cc2ccc(O)cc2)NC(=O)[C@H](Cc2c[nH]c3ccccc23)NC(=O)[C@@H](CCCN=C(N)N)NC(=O)[C@H](CC(=O)O)NC1=O	IC50	'='	10.0	nM	8.00			UO_0000065	3.38	None	None	None	False	CHEMBL663035	Inhibition of amino terminally biotinylated E-76 peptide binding to immobilized fVIIa	B	BAO_0000357	single protein format	None	None	None	None	None	CHEMBL3991	Coagulation factor VII	Homo sapiens	SINGLE PROTEIN	CHEMBL1135206	1	Scientific Literature	Bioorg. Med. Chem. Lett.	2002	None
CHEMBL471565		0	526.56	1	4.47	2t	COc1ccc(-n2nc(C(F)(F)F)c3c2C(=O)N(c2ccc(C4(CN5CCOCC5)CC4)cc2)CC3)cc1	Activity						Not Active						False	CHEMBL946427	Inhibition of human factor 7a	B	BAO_0000357	single protein format	Homo sapiens	None	None	None	None	CHEMBL3991	Coagulation factor VII	Homo sapiens	SINGLE PROTEIN	CHEMBL1157522	1	Scientific Literature	Bioorg. Med. Chem. Lett.	2008	None
CHEMBL452535		0	471.48	0	4.78	2d	COCC1(c2ccc(N3CCc4c(C(F)(F)F)nn(-c5ccc(OC)cc5)c4C3=O)cc2)CC1	Activity						Not Active						False	CHEMBL946427	Inhibition of human factor 7a	B	BAO_0000357	single protein format	Homo sapiens	None	None	None	None	CHEMBL3991	Coagulation factor VII	Homo sapiens	SINGLE PROTEIN	CHEMBL1157522	1	Scientific Literature	Bioorg. Med. Chem. Lett.	2008	None
CHEMBL202433		0	226.24	0	1.24	1	N=C(N)c1ccc2[nH]c(-c3cnc[nH]3)nc2c1	Ki	'='	370000.0	nM		Outside typical range		UO_0000065					False	CHEMBL862508	Binding affinity to FVIIa in absence of Zn2+	B	BAO_0000357	single protein format	Homo sapiens	None	None	None	None	CHEMBL3991	Coagulation factor VII	Homo sapiens	SINGLE PROTEIN	CHEMBL1138120	1	Scientific Literature	Bioorg. Med. Chem. Lett.	2006	None
CHEMBL513062		0	539.58	2	5.70	2v	COc1ccc(-n2nc(C(F)(F)F)c3c2C(=O)N(c2ccc(C4(CNc5nccs5)CC4)cc2)CC3)cc1	Activity						Not Active						False	CHEMBL946427	Inhibition of human factor 7a	B	BAO_0000357	single protein format	Homo sapiens	None	None	None	None	CHEMBL3991	Coagulation factor VII	Homo sapiens	SINGLE PROTEIN	CHEMBL1157522	1	Scientific Literature	Bioorg. Med. Chem. Lett.	2008	None
CHEMBL479925		0	540.59	1	4.59	2u	COc1ccc(-n2nc(C(F)(F)F)c3c2C(=O)N(c2ccc(C4(CN5CCC(O)CC5)CC4)cc2)CC3)cc1	Activity						Not Active						False	CHEMBL946427	Inhibition of human factor 7a	B	BAO_0000357	single protein format	Homo sapiens	None	None	None	None	CHEMBL3991	Coagulation factor VII	Homo sapiens	SINGLE PROTEIN	CHEMBL1157522	1	Scientific Literature	Bioorg. Med. Chem. Lett.	2008	None
CHEMBL19902	DX-9065A	0	444.54	0	3.99	DX-9065a	CC(=N)N1CC[C@H](Oc2ccc([C@H](Cc3ccc4ccc(C(=N)N)cc4c3)C(=O)O)cc2)C1	Ki						Not Determined						False	CHEMBL981515	Inhibition of human recombinant factor 7a/soluble tissue factor by Lineweaver-Burke plot	B	BAO_0000357	single protein format	Homo sapiens	None	None	None	None	CHEMBL3991	Coagulation factor VII	Homo sapiens	SINGLE PROTEIN	CHEMBL1143358	1	Scientific Literature	Bioorg. Med. Chem.	2009	None
CHEMBL3355674		0	574.60	0	3.87	11o	NC[C@H]1CC[C@H](C(=O)N[C@@H](Cc2ccccc2)c2nc(-c3ccc(CC(=O)O)cc3)c[nH]2)CC1.O=C(O)C(F)(F)F	Ki	'>'	10900.0	nM				UO_0000065					False	CHEMBL3377178	Inhibition of human coagulation factor 7a using H-(D)-Ile-Pro-Arg-pNA as substrate by spectrophotometric analysis	B	BAO_0000357	single protein format	Homo sapiens	None	None	None	None	CHEMBL3991	Coagulation factor VII	Homo sapiens	SINGLE PROTEIN	CHEMBL3351269	1	Scientific Literature	J. Med. Chem.	2014	None
CHEMBL3403470		0	488.56	1	6.15	22	CCOc1cc(OC(C)C)c(F)c(C(Nc2ccc(C(=N)N)cc2)c2nc(-c3ccccc3)co2)c1	Ki	'='	20.0	nM	7.70			UO_0000065	15.76	0.29	1.55	7.24	False	CHEMBL3407173	Inhibition of human factor 7a using H-D-Ile-Pro-Arg-pNA substrate	B	BAO_0000357	single protein format	Homo sapiens	None	None	None	None	CHEMBL3991	Coagulation factor VII	Homo sapiens	SINGLE PROTEIN	CHEMBL3399987	1	Scientific Literature	Bioorg. Med. Chem. Lett.	2015	None
CHEMBL3403465		0	461.54	1	5.37	17	CCOc1cc(OC(C)C)c(F)c(C(Nc2ccc(C(=N)N)cc2)c2nc3ccccc3[nH]2)c1	Ki	'='	140.0	nM	6.85			UO_0000065	14.85	0.28	1.48	6.29	False	CHEMBL3407173	Inhibition of human factor 7a using H-D-Ile-Pro-Arg-pNA substrate	B	BAO_0000357	single protein format	Homo sapiens	None	None	None	None	CHEMBL3991	Coagulation factor VII	Homo sapiens	SINGLE PROTEIN	CHEMBL3399987	1	Scientific Literature	Bioorg. Med. Chem. Lett.	2015	None
CHEMBL524462		0	487.65	1	-0.10	10	CCCS(=O)(=O)N[C@@H](C(=O)N[C@@H](CCSC)C(=O)NCc1ccc(C(=N)N)cc1)[C@@H](C)O	Ki	'='	130.0	nM	6.89			UO_0000065	14.12	0.29	6.99	3.95	False	CHEMBL1005612	Inhibition of human factor 7a-tissue factor complex	B	BAO_0000357	single protein format	Homo sapiens	None	None	None	None	CHEMBL3991	Coagulation factor VII	Homo sapiens	SINGLE PROTEIN	CHEMBL1156606	1	Scientific Literature	Bioorg. Med. Chem. Lett.	2008	None
CHEMBL505986		0	588.69	2	0.57	12a	CC[C@H](C)[C@H](NS(=O)(=O)Cc1ccccc1C(=O)O)C(=O)N[C@@H](CCC(N)=O)C(=O)NCc1ccc(C(=N)N)cc1	Ki	'='	43.0	nM	7.37			UO_0000065	12.51	0.25	6.80	3.14	False	CHEMBL1005612	Inhibition of human factor 7a-tissue factor complex	B	BAO_0000357	single protein format	Homo sapiens	None	None	None	None	CHEMBL3991	Coagulation factor VII	Homo sapiens	SINGLE PROTEIN	CHEMBL1156606	1	Scientific Literature	Bioorg. Med. Chem. Lett.	2008	None
CHEMBL527117		0	591.76	2	2.06	12f	CC[C@H](C)[C@H](NS(=O)(=O)Cc1cccc(C(=O)O)c1)C(=O)N[C@@H](CCSC)C(=O)NCc1ccc(C(=N)N)cc1	Ki	'='	20.0	nM	7.70			UO_0000065	13.01	0.26	5.64	4.02	False	CHEMBL1005612	Inhibition of human factor 7a-tissue factor complex	B	BAO_0000357	single protein format	Homo sapiens	None	None	None	None	CHEMBL3991	Coagulation factor VII	Homo sapiens	SINGLE PROTEIN	CHEMBL1156606	1	Scientific Literature	Bioorg. Med. Chem. Lett.	2008	None
CHEMBL332753		0	503.40	1	2.57	35	CC(NC(=O)CNC(=O)Nc1ccc(C(=N)N)cc1)c1ccc(N2CCOCC2)c(Br)c1	Ki	'='	15.0	nM	7.82			UO_0000065	15.54	0.33	5.25	5.90	False	CHEMBL662231	In vitro inhibition of human coagulation factor VIIa	B	BAO_0000357	single protein format	None	None	None	None	None	CHEMBL3991	Coagulation factor VII	Homo sapiens	SINGLE PROTEIN	CHEMBL1146800	1	Scientific Literature	Bioorg. Med. Chem. Lett.	2004	None
CHEMBL413155		0	729.70	2	3.35	32	CC(C)[C@H](NC(=O)[C@H](Cc1ccc(O)cc1)NC(=O)N[C@H](C)c1ccc(Br)cc1)C(=O)N[C@@H](CCCNC(=N)N)C(=O)c1nccs1	IC50	'='	38000.0	nM	4.42			UO_0000065	6.06	0.13	1.07	2.09	False	CHEMBL907028	Inhibition of factor 7a	B	BAO_0000357	single protein format	None	None	None	None	None	CHEMBL3991	Coagulation factor VII	Homo sapiens	SINGLE PROTEIN	CHEMBL1138224	1	Scientific Literature	J. Med. Chem.	2006	None
CHEMBL1797524		0	710.90	2	3.39	30, BnSO2-Phe-Phe-Arg-bk	N=C(N)NCCCC[C@H](NC(=O)[C@H](Cc1ccccc1)NC(=O)[C@H](Cc1ccccc1)NS(=O)(=O)Cc1ccccc1)C(=O)Cc1ccccc1	Inhibition	'='	89.1	%				UO_0000187					False	CHEMBL1799057	Inhibition of recombinant F7a using S-2288 as substrate after 15 mins by competitive binding assay relative to control	B	BAO_0000357	single protein format	None	None	None	None	None	CHEMBL3991	Coagulation factor VII	Homo sapiens	SINGLE PROTEIN	CHEMBL1795213	1	Scientific Literature	Bioorg. Med. Chem. Lett.	2011	None
CHEMBL1797524		0	710.90	2	3.39	30, BnSO2-Phe-Phe-Arg-bk	N=C(N)NCCCC[C@H](NC(=O)[C@H](Cc1ccccc1)NC(=O)[C@H](Cc1ccccc1)NS(=O)(=O)Cc1ccccc1)C(=O)Cc1ccccc1	Inhibition	'='	22.7	%				UO_0000187					False	CHEMBL1799334	Inhibition of recombinant F7a using S-2288 as substrate at 39 uM by competitive binding assay relative to control	B	BAO_0000357	single protein format	None	None	None	None	None	CHEMBL3991	Coagulation factor VII	Homo sapiens	SINGLE PROTEIN	CHEMBL1795213	1	Scientific Literature	Bioorg. Med. Chem. Lett.	2011	None
CHEMBL1797526		0	690.85	2	4.20	32, Cbz-Phe-Phe-Arg-bk	N=C(N)NCCCC[C@H](NC(=O)[C@H](Cc1ccccc1)NC(=O)[C@H](Cc1ccccc1)NC(=O)OCc1ccccc1)C(=O)Cc1ccccc1	Inhibition	'='	11.6	%				UO_0000187					False	CHEMBL1799343	Inhibition of recombinant F7a using S-2288 as substrate at 2.4 uM by competitive binding assay relative to control	B	BAO_0000357	single protein format	None	None	None	None	None	CHEMBL3991	Coagulation factor VII	Homo sapiens	SINGLE PROTEIN	CHEMBL1795213	1	Scientific Literature	Bioorg. Med. Chem. Lett.	2011	None
CHEMBL1797527		0	690.85	2	4.20	33, Cbz-D-Phe-Phe-Arg-bk	N=C(N)NCCCC[C@H](NC(=O)[C@H](Cc1ccccc1)NC(=O)[C@@H](Cc1ccccc1)NC(=O)OCc1ccccc1)C(=O)Cc1ccccc1	Inhibition	'='	53.2	%				UO_0000187					False	CHEMBL1799566	Inhibition of recombinant F7a using S-2288 as substrate at 16 uM by competitive binding assay relative to control	B	BAO_0000357	single protein format	None	None	None	None	None	CHEMBL3991	Coagulation factor VII	Homo sapiens	SINGLE PROTEIN	CHEMBL1795213	1	Scientific Literature	Bioorg. Med. Chem. Lett.	2011	None
CHEMBL1797527		0	690.85	2	4.20	33, Cbz-D-Phe-Phe-Arg-bk	N=C(N)NCCCC[C@H](NC(=O)[C@H](Cc1ccccc1)NC(=O)[C@@H](Cc1ccccc1)NC(=O)OCc1ccccc1)C(=O)Cc1ccccc1	Inhibition	'='	74.9	%				UO_0000187					False	CHEMBL1799567	Inhibition of recombinant F7a using S-2288 as substrate at 29 uM by competitive binding assay relative to control	B	BAO_0000357	single protein format	None	None	None	None	None	CHEMBL3991	Coagulation factor VII	Homo sapiens	SINGLE PROTEIN	CHEMBL1795213	1	Scientific Literature	Bioorg. Med. Chem. Lett.	2011	None
CHEMBL180857		0	508.62	2	5.42	4	CCOc1cc(C(Nc2ccc(C(=N)N)cc2)C(=O)NCc2ccccc2)ccc1OCc1ccccc1	Ki	'='	130.0	nM	6.89			UO_0000065	13.54	0.25	1.47	6.29	False	CHEMBL827178	The value of binding constant measured against coagulation factor VII	B	BAO_0000357	single protein format	Homo sapiens	None	None	None	None	CHEMBL3991	Coagulation factor VII	Homo sapiens	SINGLE PROTEIN	CHEMBL1144307	1	Scientific Literature	Bioorg. Med. Chem. Lett.	2005	None
CHEMBL131452		0	719.89	2	2.51	10hh	N=C(N)NCCC[C@H](NC(=O)[C@H](COCc1ccccc1)NC(=O)[C@@H](Cc1ccccc1)NS(=O)(=O)Cc1ccccc1)C(=O)c1nccs1	IC50	'='	1530.0	nM	5.82			UO_0000065	8.08	0.16	3.31	2.83	False	CHEMBL662230	Inhibitory activity against tissue coagulation factor VII.	B	BAO_0000357	single protein format	None	None	None	None	None	CHEMBL3991	Coagulation factor VII	Homo sapiens	SINGLE PROTEIN	CHEMBL1145084	1	Scientific Literature	J. Med. Chem.	2003	None
CHEMBL337654		0	698.92	1	1.81	10h	CN(C)CCCC[C@H](NC(=O)[C@@H](Cc1ccccc1)NS(=O)(=O)Cc1ccccc1)C(=O)N[C@@H](CCCN=C(N)N)C(=O)c1nccs1	IC50	'='	2820.0	nM	5.55			UO_0000065	7.94	0.16	3.74	2.75	False	CHEMBL662230	Inhibitory activity against tissue coagulation factor VII.	B	BAO_0000357	single protein format	None	None	None	None	None	CHEMBL3991	Coagulation factor VII	Homo sapiens	SINGLE PROTEIN	CHEMBL1145084	1	Scientific Literature	J. Med. Chem.	2003	None
CHEMBL339241		0	725.84	2	2.81	10r	N=C(N)NCCC[C@H](NC(=O)[C@H](Cc1cc(F)cc(F)c1)NC(=O)[C@@H](Cc1ccccc1)NS(=O)(=O)Cc1ccccc1)C(=O)c1nccs1	IC50	'='	190.0	nM	6.72			UO_0000065	9.26	0.18	3.91	3.43	False	CHEMBL662230	Inhibitory activity against tissue coagulation factor VII.	B	BAO_0000357	single protein format	None	None	None	None	None	CHEMBL3991	Coagulation factor VII	Homo sapiens	SINGLE PROTEIN	CHEMBL1145084	1	Scientific Literature	J. Med. Chem.	2003	None
CHEMBL1083499		0	423.42	0	0.29	8, RWJ-671818	Cc1cnc(NCC(F)(F)c2ccccc2)c(=O)n1CC(=O)NCCONC(=N)N	Ki	'>'	26000.0	nM				UO_0000065					False	CHEMBL1100528	Inhibition of factor 7a	B	BAO_0000357	single protein format	None	None	None	None	None	CHEMBL3991	Coagulation factor VII	Homo sapiens	SINGLE PROTEIN	CHEMBL1154904	1	Scientific Literature	J. Med. Chem.	2010	None
CHEMBL1797526		0	690.85	2	4.20	32, Cbz-Phe-Phe-Arg-bk	N=C(N)NCCCC[C@H](NC(=O)[C@H](Cc1ccccc1)NC(=O)[C@H](Cc1ccccc1)NC(=O)OCc1ccccc1)C(=O)Cc1ccccc1	Inhibition	'='	30.8	%				UO_0000187					False	CHEMBL1799346	Inhibition of recombinant F7a using S-2288 as substrate at 34 uM by competitive binding assay relative to control	B	BAO_0000357	single protein format	None	None	None	None	None	CHEMBL3991	Coagulation factor VII	Homo sapiens	SINGLE PROTEIN	CHEMBL1795213	1	Scientific Literature	Bioorg. Med. Chem. Lett.	2011	None
CHEMBL1797526		0	690.85	2	4.20	32, Cbz-Phe-Phe-Arg-bk	N=C(N)NCCCC[C@H](NC(=O)[C@H](Cc1ccccc1)NC(=O)[C@H](Cc1ccccc1)NC(=O)OCc1ccccc1)C(=O)Cc1ccccc1	Inhibition	'='	48.2	%				UO_0000187					False	CHEMBL1799348	Inhibition of recombinant F7a using S-2288 as substrate at 109 uM by competitive binding assay relative to control	B	BAO_0000357	single protein format	None	None	None	None	None	CHEMBL3991	Coagulation factor VII	Homo sapiens	SINGLE PROTEIN	CHEMBL1795213	1	Scientific Literature	Bioorg. Med. Chem. Lett.	2011	None
CHEMBL366921		0	656.74	2	6.08	11	COc1cc([C@@H](Nc2ccc(C(=N)N)cc2)C(=O)N[C@H](C(=O)O)c2ccccc2)c(C(=O)Cc2ccccc2)cc1OCc1ccccc1	Ki	'='	7.0	nM	8.15			UO_0000065	12.42	0.23	2.07	4.98	False	CHEMBL827178	The value of binding constant measured against coagulation factor VII	B	BAO_0000357	single protein format	Homo sapiens	None	None	None	None	CHEMBL3991	Coagulation factor VII	Homo sapiens	SINGLE PROTEIN	CHEMBL1144307	1	Scientific Literature	Bioorg. Med. Chem. Lett.	2005	None
CHEMBL126012		0	389.46	0	3.12	11	C[C@H](NC(=O)CNC(=O)Nc1ccc(C(=N)N)cc1)c1ccc2ccccc2c1	Ki	'='	26.0	nM	7.58			UO_0000065	19.48	0.36	4.47	6.32	False	CHEMBL662231	In vitro inhibition of human coagulation factor VIIa	B	BAO_0000357	single protein format	None	None	None	None	None	CHEMBL3991	Coagulation factor VII	Homo sapiens	SINGLE PROTEIN	CHEMBL1146800	1	Scientific Literature	Bioorg. Med. Chem. Lett.	2004	None
CHEMBL122854		0	431.50	0	3.76	19	CC(NC(=O)CNC(=O)Nc1ccc(C(=N)N)cc1)c1ccc(Oc2ccccc2)cc1	Ki	'='	78.0	nM	7.11			UO_0000065	16.47	0.30	3.35	5.50	False	CHEMBL662231	In vitro inhibition of human coagulation factor VIIa	B	BAO_0000357	single protein format	None	None	None	None	None	CHEMBL3991	Coagulation factor VII	Homo sapiens	SINGLE PROTEIN	CHEMBL1146800	1	Scientific Literature	Bioorg. Med. Chem. Lett.	2004	None
CHEMBL390878		0	497.96	0	2.85	3	N=C(N)c1ccc(CNC(=O)Cn2c(-c3cccc(N)c3)c(Cl)nc(NC3CCC3)c2=O)cc1F	IC50	'='	60.0	nM	7.22			UO_0000065	14.50	0.28	4.37	4.75	False	CHEMBL888563	Inhibition of factor 7a	B	BAO_0000357	single protein format	None	None	None	None	None	CHEMBL3991	Coagulation factor VII	Homo sapiens	SINGLE PROTEIN	CHEMBL1145416	1	Scientific Literature	Bioorg. Med. Chem. Lett.	2007	None
CHEMBL1160757		0	557.65	0	1.66	5	C=C(C)C[C@]1(N)C[C@H](OC)[C@@H]2[C@H](CC)CC(C(=O)NCc3ccc(C(=N)N)cc3)N2C1=O.O=C(O)/C=C/C(=O)O	IC50	'='	1600.0	nM	5.80			UO_0000065	13.13	0.25	4.14	4.31	False	CHEMBL663033	Compound was tested for inhibitory activity against Coagulation factor VIIa	B	BAO_0000357	single protein format	None	None	None	None	None	CHEMBL3991	Coagulation factor VII	Homo sapiens	SINGLE PROTEIN	CHEMBL1136036	1	Scientific Literature	Bioorg. Med. Chem. Lett.	2002	None
CHEMBL3330442		0	463.90	0	2.28	11a	O=C(NC[C@@H]1OC(=O)N2c3ccc(N4CCOCC4=O)cc3OC[C@@H]12)c1ccc(Cl)s1	IC50	'>'	100000.0	nM				UO_0000065					False	CHEMBL3382271	Inhibition of human factor 7a using S-2366 chromogenic substrate	B	BAO_0000357	single protein format	Homo sapiens	None	None	None	None	CHEMBL3991	Coagulation factor VII	Homo sapiens	SINGLE PROTEIN	CHEMBL3351225	1	Scientific Literature	J. Med. Chem.	2014	None
CHEMBL203825		0	486.48	1	3.73	56	CC(=O)c1ccccc1-c1cc(C(CC(=O)O)C(=O)O)cc(-c2nc3cc(C(=N)N)ccc3[nH]2)c1O	Ki	'='	4000.0	nM	5.40			UO_0000065	11.10	0.20	1.67	2.83	False	CHEMBL862599	Binding affinity to factor 7a	B	BAO_0000357	single protein format	Homo sapiens	None	None	None	None	CHEMBL3991	Coagulation factor VII	Homo sapiens	SINGLE PROTEIN	CHEMBL1139673	1	Scientific Literature	Bioorg. Med. Chem. Lett.	2006	None
CHEMBL206429		0	513.34	2	4.84	43	N=C(N)c1ccc2[nH]c(-c3cc(C(CC(=O)O)C(=O)O)cc(-c4cccc(Cl)c4Cl)c3O)nc2c1	Ki	'='	270.0	nM	6.57			UO_0000065	12.80	0.26	1.73	3.79	False	CHEMBL862599	Binding affinity to factor 7a	B	BAO_0000357	single protein format	Homo sapiens	None	None	None	None	CHEMBL3991	Coagulation factor VII	Homo sapiens	SINGLE PROTEIN	CHEMBL1139673	1	Scientific Literature	Bioorg. Med. Chem. Lett.	2006	None
CHEMBL379671		0	513.34	2	4.84	21	N=C(N)c1ccc2[nH]c(-c3cc(C(CC(=O)O)C(=O)O)cc(-c4cc(Cl)cc(Cl)c4)c3O)nc2c1	Ki	'='	27.0	nM	7.57			UO_0000065	14.74	0.30	2.73	4.37	False	CHEMBL862599	Binding affinity to factor 7a	B	BAO_0000357	single protein format	Homo sapiens	None	None	None	None	CHEMBL3991	Coagulation factor VII	Homo sapiens	SINGLE PROTEIN	CHEMBL1139673	1	Scientific Literature	Bioorg. Med. Chem. Lett.	2006	None
CHEMBL508298	DYSINOSIN C	0	618.71	2	-3.55	2	CO[C@H](COS(=O)(=O)[O-])C(=O)N[C@H](C(=O)N1[C@H](C(=O)NCCC2=CC[N+](=C(N)N)C2)C[C@@H]2C[C@H](O)[C@@H](O)C[C@@H]21)C(C)C	Ki	'='	124.0	nM	6.91			UO_0000065	11.16	0.22	10.46	2.77	False	CHEMBL1000100	Inhibition of factor 7a by spectrophotometric assay	B	BAO_0000357	single protein format	None	None	None	None	None	CHEMBL3991	Coagulation factor VII	Homo sapiens	SINGLE PROTEIN	CHEMBL1148194	1	Scientific Literature	J. Nat. Prod.	2004	None
CHEMBL339902		0	361.83	1	5.14	10a	N=C(N)c1cc2cc(-c3cccc(-c4ccccc4)c3O)[nH]c2cc1Cl	Ki	'='	1700.0	nM	5.77			UO_0000065	15.95	0.30	0.63	6.72	False	CHEMBL662862	The compound was tested for inhibition of human coagulation factor VII	B	BAO_0000357	single protein format	None	None	None	None	None	CHEMBL3991	Coagulation factor VII	Homo sapiens	SINGLE PROTEIN	CHEMBL1134679	1	Scientific Literature	J. Med. Chem.	2001	None
CHEMBL333980		0	430.55	0	4.33	50e	COc1c(NC(C)C)ccc(-c2ccccc2)c1CC(=O)NCc1ccc(C(=N)N)cc1	IC50	'='	14700.0	nM	4.83			UO_0000065	11.22	0.21	0.50	4.82	True	CHEMBL662115	Inhibitory activity against coagulation factor VII was determined	B	BAO_0000357	single protein format	None	None	None	None	None	CHEMBL3991	Coagulation factor VII	Homo sapiens	SINGLE PROTEIN	CHEMBL1145113	1	Scientific Literature	J. Med. Chem.	2003	None
CHEMBL138119		0	478.60	0	4.86	51	N=C(N)c1ccc(CNC(=O)Cc2c(-c3ccccc3)ccc(NCCc3ccccc3)c2O)cc1	IC50	'='	2700.0	nM	5.57			UO_0000065	11.64	0.21	0.71	5.01	False	CHEMBL662115	Inhibitory activity against coagulation factor VII was determined	B	BAO_0000357	single protein format	None	None	None	None	None	CHEMBL3991	Coagulation factor VII	Homo sapiens	SINGLE PROTEIN	CHEMBL1145113	1	Scientific Literature	J. Med. Chem.	2003	None
CHEMBL339880		0	465.56	1	1.91	33	CC(NC(=O)CNC(=O)Nc1ccc(C(=N)N)cc1)c1ccc(NC(=O)C2CCNCC2)cc1	Ki	'='	13.0	nM	7.89			UO_0000065	16.94	0.32	5.98	4.89	False	CHEMBL662231	In vitro inhibition of human coagulation factor VIIa	B	BAO_0000357	single protein format	None	None	None	None	None	CHEMBL3991	Coagulation factor VII	Homo sapiens	SINGLE PROTEIN	CHEMBL1146800	1	Scientific Literature	Bioorg. Med. Chem. Lett.	2004	None
CHEMBL3359902		0	645.62	2	5.63	14b	CCOC(=O)c1c(COc2cc3c(C(=O)OCC)c(Cc4ccccc4)oc3cc2OC)[nH]c2ccc(OS(=O)(=O)[O-])cc12.[Na+]	Activity	'='	109.0	%				UO_0000187					False	CHEMBL3377048	Inhibition of human factor 7a assessed as residual activity at 500 uM by spectrophotometric assay	B	BAO_0000357	single protein format	Homo sapiens	None	None	None	None	CHEMBL3991	Coagulation factor VII	Homo sapiens	SINGLE PROTEIN	CHEMBL3351582	1	Scientific Literature	Bioorg. Med. Chem. Lett.	2014	None
CHEMBL3359900		0	763.73	3	6.81	6d	CCOC(=O)c1c(C)oc2cc(OC)c(OCc3oc4cc(OC)c(OCc5nc6ccc(OS(=O)(=O)[O-])cc6s5)cc4c3C(=O)OCC)cc12.[Na+]	Activity	'='	100.0	%				UO_0000187					False	CHEMBL3377048	Inhibition of human factor 7a assessed as residual activity at 500 uM by spectrophotometric assay	B	BAO_0000357	single protein format	Homo sapiens	None	None	None	None	CHEMBL3991	Coagulation factor VII	Homo sapiens	SINGLE PROTEIN	CHEMBL3351582	1	Scientific Literature	Bioorg. Med. Chem. Lett.	2014	None
CHEMBL3403480		0	544.63	2	5.25	36	CCOc1cc(OC(C)C)c(F)c(C(Nc2ccc(C(=N)N)cc2)c2nc(-c3ccccc3C(=O)NC)c[nH]2)c1	Ki	'='	68.0	nM	7.17			UO_0000065	13.16	0.24	1.92	5.19	False	CHEMBL3407173	Inhibition of human factor 7a using H-D-Ile-Pro-Arg-pNA substrate	B	BAO_0000357	single protein format	Homo sapiens	None	None	None	None	CHEMBL3991	Coagulation factor VII	Homo sapiens	SINGLE PROTEIN	CHEMBL3399987	1	Scientific Literature	Bioorg. Med. Chem. Lett.	2015	None
CHEMBL3403476		0	517.61	2	5.90	31	CCOc1cc(OC(C)C)c(F)c(C(Nc2ccc(C(=N)N)cc2)c2nc(-c3ccc(OC)cc3)c[nH]2)c1	Ki	'='	1020.0	nM	5.99			UO_0000065	11.58	0.22	0.09	5.07	False	CHEMBL3407173	Inhibition of human factor 7a using H-D-Ile-Pro-Arg-pNA substrate	B	BAO_0000357	single protein format	Homo sapiens	None	None	None	None	CHEMBL3991	Coagulation factor VII	Homo sapiens	SINGLE PROTEIN	CHEMBL3399987	1	Scientific Literature	Bioorg. Med. Chem. Lett.	2015	None
CHEMBL3403468		0	501.61	2	5.90	20	CCOc1cc(OC(C)C)c(F)c(C(Nc2ccc(C(=N)N)cc2)c2nc(-c3ccccc3)cn2C)c1	Ki	'='	15.0	nM	7.82			UO_0000065	15.60	0.29	1.92	7.97	False	CHEMBL3407173	Inhibition of human factor 7a using H-D-Ile-Pro-Arg-pNA substrate	B	BAO_0000357	single protein format	Homo sapiens	None	None	None	None	CHEMBL3991	Coagulation factor VII	Homo sapiens	SINGLE PROTEIN	CHEMBL3399987	1	Scientific Literature	Bioorg. Med. Chem. Lett.	2015	None
CHEMBL3403466		0	469.59	1	5.75	18	CCOc1cc(C(Nc2ccc(C(=N)N)cc2)c2nc(-c3ccccc3)c[nH]2)ccc1OC(C)C	Ki						Not Determined						False	CHEMBL3407173	Inhibition of human factor 7a using H-D-Ile-Pro-Arg-pNA substrate	B	BAO_0000357	single protein format	Homo sapiens	None	None	None	None	CHEMBL3991	Coagulation factor VII	Homo sapiens	SINGLE PROTEIN	CHEMBL3399987	1	Scientific Literature	Bioorg. Med. Chem. Lett.	2015	None
CHEMBL3403464		0	472.56	1	6.05	16	CCOc1cc(OC(C)C)c(F)c(C(Nc2ccc(C(=N)N)cc2)c2ccc3ccccc3n2)c1	Ki	'='	49.0	nM	7.31			UO_0000065	15.47	0.29	1.26	7.84	False	CHEMBL3407173	Inhibition of human factor 7a using H-D-Ile-Pro-Arg-pNA substrate	B	BAO_0000357	single protein format	Homo sapiens	None	None	None	None	CHEMBL3991	Coagulation factor VII	Homo sapiens	SINGLE PROTEIN	CHEMBL3399987	1	Scientific Literature	Bioorg. Med. Chem. Lett.	2015	None
CHEMBL125781		0	433.53	0	4.04	50c	CC(C)Nc1ccc(-c2cccc(N)c2)c(CC(=O)NCc2ccc(C(=N)N)cc2)c1F	IC50	'='	340.0	nM	6.47			UO_0000065	14.92	0.28	2.43	5.53	True	CHEMBL662115	Inhibitory activity against coagulation factor VII was determined	B	BAO_0000357	single protein format	None	None	None	None	None	CHEMBL3991	Coagulation factor VII	Homo sapiens	SINGLE PROTEIN	CHEMBL1145113	1	Scientific Literature	J. Med. Chem.	2003	None
CHEMBL3355666		0	574.60	0	4.03	11c	COC(=O)c1ccc(-c2c[nH]c([C@H](Cc3ccccc3)NC(=O)[C@H]3CC[C@H](CN)CC3)n2)cc1.O=C(O)C(F)(F)F	Ki	'>'	10900.0	nM				UO_0000065					False	CHEMBL3377178	Inhibition of human coagulation factor 7a using H-(D)-Ile-Pro-Arg-pNA as substrate by spectrophotometric analysis	B	BAO_0000357	single protein format	Homo sapiens	None	None	None	None	CHEMBL3991	Coagulation factor VII	Homo sapiens	SINGLE PROTEIN	CHEMBL3351269	1	Scientific Literature	J. Med. Chem.	2014	None
CHEMBL131401		0	743.83	2	2.95	10s	N=C(N)NCCC[C@H](NC(=O)[C@H](Cc1cc(F)c(F)c(F)c1)NC(=O)[C@@H](Cc1ccccc1)NS(=O)(=O)Cc1ccccc1)C(=O)c1nccs1	IC50	'='	200.0	nM	6.70			UO_0000065	9.01	0.18	3.75	3.41	False	CHEMBL662230	Inhibitory activity against tissue coagulation factor VII.	B	BAO_0000357	single protein format	None	None	None	None	None	CHEMBL3991	Coagulation factor VII	Homo sapiens	SINGLE PROTEIN	CHEMBL1145084	1	Scientific Literature	J. Med. Chem.	2003	None
CHEMBL131192		0	703.89	1	2.63	10v	Cc1ccc(C[C@H](NC(=O)[C@@H](Cc2ccccc2)NS(=O)(=O)Cc2ccccc2)C(=O)N[C@@H](CCCN=C(N)N)C(=O)c2nccs2)cc1	IC50	'='	1290.0	nM	5.89			UO_0000065	8.37	0.16	3.26	2.96	False	CHEMBL662230	Inhibitory activity against tissue coagulation factor VII.	B	BAO_0000357	single protein format	None	None	None	None	None	CHEMBL3991	Coagulation factor VII	Homo sapiens	SINGLE PROTEIN	CHEMBL1145084	1	Scientific Literature	J. Med. Chem.	2003	None
CHEMBL181265		0	313.40	0	3.38	5	CCOc1ccc(CNc2ccc(C(=N)N)cc2)cc1OCC	Ki	'='	4200.0	nM	5.38			UO_0000065	17.16	0.32	2.00	6.69	False	CHEMBL827178	The value of binding constant measured against coagulation factor VII	B	BAO_0000357	single protein format	Homo sapiens	None	None	None	None	CHEMBL3991	Coagulation factor VII	Homo sapiens	SINGLE PROTEIN	CHEMBL1144307	1	Scientific Literature	Bioorg. Med. Chem. Lett.	2005	None
CHEMBL1797522		0	556.71	2	2.23	28, H-Phe-Phe-Arg-bk	N=C(N)NCCCC[C@H](NC(=O)[C@H](Cc1ccccc1)NC(=O)[C@@H](N)Cc1ccccc1)C(=O)Cc1ccccc1	IC50	'>'	1480000.0	nM		Outside typical range		UO_0000065					False	CHEMBL1799052	Inhibition of recombinant F7a using S-2288 as substrate after 15 mins by competitive binding assay	B	BAO_0000357	single protein format	None	None	None	None	None	CHEMBL3991	Coagulation factor VII	Homo sapiens	SINGLE PROTEIN	CHEMBL1795213	1	Scientific Literature	Bioorg. Med. Chem. Lett.	2011	None
CHEMBL326462		0	645.76	1	0.70	3d	COC(=O)CN(NC(=O)OC(C)(C)C)C(=O)[C@@H]1CCCC[C@H]1C(=O)N[C@@H](CCCN=C(N)N)C(=O)C(=O)NCCc1ccccc1	IC50	'='	18000.0	nM	4.75			UO_0000065	7.35	0.14	4.04	2.11	False	CHEMBL662112	Compound was evaluated for its 50 percent inhibitory concentration against human Coagulation factor VII	B	BAO_0000357	single protein format	None	None	None	None	None	CHEMBL3991	Coagulation factor VII	Homo sapiens	SINGLE PROTEIN	CHEMBL1129829	1	Scientific Literature	Bioorg. Med. Chem. Lett.	1997	None
CHEMBL380335		0	417.43	1	3.25	9	NC(=O)Nc1cccc(-c2cc(CC(=O)O)cc(-c3cc4[nH]c(N)ccc-4n3)c2O)c1	Ki	'='	12000.0	nM	4.92			UO_0000065	11.79	0.22	1.67	2.94	False	CHEMBL870752	Binding affinity to f7a	B	BAO_0000357	single protein format	Homo sapiens	None	None	None	None	CHEMBL3991	Coagulation factor VII	Homo sapiens	SINGLE PROTEIN	CHEMBL1146971	1	Scientific Literature	Bioorg. Med. Chem. Lett.	2006	None
CHEMBL211482		0	430.46	1	2.81	6	N=C(N)c1ccc2[nH]c(-c3cccc(-c4cc(CNC(=O)CO)ccc4O)c3O)cc2c1	Ki	'='	3.0	nM	8.52			UO_0000065	19.80	0.36	5.71	5.48	False	CHEMBL863576	Binding affinity to f7a	B	BAO_0000357	single protein format	Homo sapiens	None	None	None	None	CHEMBL3991	Coagulation factor VII	Homo sapiens	SINGLE PROTEIN	CHEMBL1137427	1	Scientific Literature	Bioorg. Med. Chem. Lett.	2006	None
CHEMBL206387		0	532.51	2	2.40	1	N=C(N)c1ccc2[nH]c(-c3cc(C(CC(=O)O)C(=O)O)cc(-c4cc(CNC(N)=O)ccc4O)c3O)nc2c1	Ki	'='	1.0	nM	9.00			UO_0000065	16.90	0.32	6.60	3.62	False	CHEMBL863576	Binding affinity to f7a	B	BAO_0000357	single protein format	Homo sapiens	None	None	None	None	CHEMBL3991	Coagulation factor VII	Homo sapiens	SINGLE PROTEIN	CHEMBL1137427	1	Scientific Literature	Bioorg. Med. Chem. Lett.	2006	None
CHEMBL257867		0	656.79	2	0.16	10c	N=C(N)NCCC[C@H](NC(=O)[C@H](CC(N)=O)NC(=O)[C@@H](Cc1ccccc1)NS(=O)(=O)Cc1ccccc1)C(=O)c1nccs1	IC50	'='	1030.0	nM	5.99			UO_0000065	9.12	0.18	5.83	2.50	True	CHEMBL663027	Inhibition of tissue coagulation factor VII	B	BAO_0000357	single protein format	Homo sapiens	None	None	None	None	CHEMBL3991	Coagulation factor VII	Homo sapiens	SINGLE PROTEIN	CHEMBL1136109	1	Scientific Literature	Bioorg. Med. Chem. Lett.	2003	None
CHEMBL34721		0	368.44	0	1.47	2	CN(C)c1ccc(CNC(=O)CNC(=O)Nc2ccc(C(=N)N)cc2)cc1	Ki	'='	1940.0	nM	5.71			UO_0000065	15.50	0.29	4.24	4.63	False	CHEMBL662860	In vitro inhibitory activity against coagulation factor VII (fVIIa)	B	BAO_0000357	single protein format	None	None	None	None	None	CHEMBL3991	Coagulation factor VII	Homo sapiens	SINGLE PROTEIN	CHEMBL1144973	1	Scientific Literature	Bioorg. Med. Chem. Lett.	2003	None
CHEMBL32375		0	408.29	0	3.10	20	C[C@H](NC(=O)Nc1ccc(C(=N)N)cc1)C(=O)NCc1ccc(Cl)c(Cl)c1	Ki	'='	45800.0	nM	4.34			UO_0000065	10.63	0.22	1.24	3.61	False	CHEMBL662860	In vitro inhibitory activity against coagulation factor VII (fVIIa)	B	BAO_0000357	single protein format	None	None	None	None	None	CHEMBL3991	Coagulation factor VII	Homo sapiens	SINGLE PROTEIN	CHEMBL1144973	1	Scientific Literature	Bioorg. Med. Chem. Lett.	2003	None
CHEMBL78053		0	690.85	2	1.93	10e	N=C(N)NCCC[C@H](NC(=O)[C@H](Cc1cccnc1)NC(=O)[C@@H](Cc1ccccc1)NS(=O)(=O)Cc1ccccc1)C(=O)c1nccs1	IC50	'='	200.0	nM	6.70			UO_0000065	9.70	0.19	4.77	3.20	True	CHEMBL663027	Inhibition of tissue coagulation factor VII	B	BAO_0000357	single protein format	Homo sapiens	None	None	None	None	CHEMBL3991	Coagulation factor VII	Homo sapiens	SINGLE PROTEIN	CHEMBL1136109	1	Scientific Literature	Bioorg. Med. Chem. Lett.	2003	None
CHEMBL130773		0	765.96	2	4.20	10jj	N=C(N)NCCC[C@H](NC(=O)[C@H](Cc1cccc(-c2ccccc2)c1)NC(=O)[C@@H](Cc1ccccc1)NS(=O)(=O)Cc1ccccc1)C(=O)c1nccs1	IC50	'='	1830.0	nM	5.74			UO_0000065	7.49	0.15	1.54	2.92	False	CHEMBL662230	Inhibitory activity against tissue coagulation factor VII.	B	BAO_0000357	single protein format	None	None	None	None	None	CHEMBL3991	Coagulation factor VII	Homo sapiens	SINGLE PROTEIN	CHEMBL1145084	1	Scientific Literature	J. Med. Chem.	2003	None
CHEMBL311553		0	707.85	2	2.67	10f	N=C(N)NCCC[C@H](NC(=O)[C@H](Cc1ccccc1F)NC(=O)[C@@H](Cc1ccccc1)NS(=O)(=O)Cc1ccccc1)C(=O)c1nccs1	IC50	'='	90.0	nM	7.05			UO_0000065	9.95	0.20	4.38	3.59	True	CHEMBL663027	Inhibition of tissue coagulation factor VII	B	BAO_0000357	single protein format	Homo sapiens	None	None	None	None	CHEMBL3991	Coagulation factor VII	Homo sapiens	SINGLE PROTEIN	CHEMBL1136109	1	Scientific Literature	Bioorg. Med. Chem. Lett.	2003	None
CHEMBL409918		0	2224.52	None	None	1a	CC[C@H](C)[C@H]1NC(=O)[C@H](CCCN=C(N)N)NC(=O)[C@H]2CCCN2C(=O)[C@H](CC(N)=O)NC(=O)[C@@H](CC(=O)O)NC(=O)[C@H](NC(=O)[C@H](CC(C)C)NC(=O)[C@H](C)NC(C)=O)CSSC[C@H](C(=O)N[C@@H](CCC(N)=O)C(=O)N[C@@H](Cc2ccccc2)C(=O)N[C@H](C(=O)N[C@@H](CCC(=O)O)C(=O)NCC(N)=O)C(C)C)NC(=O)[C@@H](Cc2ccc(O)cc2)NC(=O)[C@H](Cc2c[nH]c3ccccc23)NC(=O)[C@@H](CCCN=C(N)N)NC(=O)[C@H](CC(=O)O)NC1=O	IC50	'='	11.0	nM	7.96			UO_0000065	3.58	None	None	None	False	CHEMBL663024	Inhibitory activity for the compound against coagulation factor VIIa in presence of 1% human serum albumin	B	BAO_0000357	single protein format	None	None	None	None	None	CHEMBL3991	Coagulation factor VII	Homo sapiens	SINGLE PROTEIN	CHEMBL1136423	1	Scientific Literature	Bioorg. Med. Chem. Lett.	2003	None
CHEMBL1797520		0	568.68	2	0.25	26, Ac-Tyr-Thr-Arg-bk	CC(=O)N[C@@H](Cc1ccc(O)cc1)C(=O)N[C@H](C(=O)N[C@@H](CCCCNC(=N)N)C(=O)Cc1ccccc1)[C@@H](C)O	IC50	'>'	1340000.0	nM		Outside typical range		UO_0000065					False	CHEMBL1799052	Inhibition of recombinant F7a using S-2288 as substrate after 15 mins by competitive binding assay	B	BAO_0000357	single protein format	None	None	None	None	None	CHEMBL3991	Coagulation factor VII	Homo sapiens	SINGLE PROTEIN	CHEMBL1795213	1	Scientific Literature	Bioorg. Med. Chem. Lett.	2011	None
CHEMBL2040983		0	503.99	1	3.84	47	O=C(Nc1ccc(N2CCOCC2=O)cc1)[C@H]1Cc2ccccc2CN1C(=O)Cc1ccc(Cl)cc1	IC50	'>'	1000000.0	nM		Outside typical range		UO_0000065					False	CHEMBL2045275	Inhibition of human factor 7a using chromogenic spectrozyme 7a as substrate after 10 mins by spectrophotometry	B	BAO_0000357	single protein format	Homo sapiens	None	None	None	None	CHEMBL3991	Coagulation factor VII	Homo sapiens	SINGLE PROTEIN	CHEMBL2040721	1	Scientific Literature	Eur. J. Med. Chem.	2012	None
CHEMBL205208		0	458.47	1	3.84	25	Cc1cccc(-c2cc(C(CC(=O)O)C(=O)O)cc(-c3nc4cc(C(=N)N)ccc4[nH]3)c2O)c1	Ki	'='	38.0	nM	7.42			UO_0000065	16.18	0.30	3.58	4.28	False	CHEMBL862599	Binding affinity to factor 7a	B	BAO_0000357	single protein format	Homo sapiens	None	None	None	None	CHEMBL3991	Coagulation factor VII	Homo sapiens	SINGLE PROTEIN	CHEMBL1139673	1	Scientific Literature	Bioorg. Med. Chem. Lett.	2006	None
CHEMBL206514		0	474.47	1	3.02	18	N=C(N)c1ccc2[nH]c(-c3cc(C(CC(=O)O)C(=O)O)cc(-c4cccc(CO)c4)c3O)nc2c1	Ki	'='	21.0	nM	7.68			UO_0000065	16.18	0.30	4.66	3.97	False	CHEMBL862599	Binding affinity to factor 7a	B	BAO_0000357	single protein format	Homo sapiens	None	None	None	None	CHEMBL3991	Coagulation factor VII	Homo sapiens	SINGLE PROTEIN	CHEMBL1139673	1	Scientific Literature	Bioorg. Med. Chem. Lett.	2006	None
CHEMBL383639		0	573.79	2	4.65	15	N=C(N)c1ccc2[nH]c(-c3cc(C(CC(=O)O)C(=O)O)cc(-c4cc(Cl)cc(Br)c4O)c3O)nc2c1	Ki	'='	9.0	nM	8.05			UO_0000065	14.02	0.31	3.40	4.16	False	CHEMBL862599	Binding affinity to factor 7a	B	BAO_0000357	single protein format	Homo sapiens	None	None	None	None	CHEMBL3991	Coagulation factor VII	Homo sapiens	SINGLE PROTEIN	CHEMBL1139673	1	Scientific Literature	Bioorg. Med. Chem. Lett.	2006	None
CHEMBL206507		0	485.46	1	3.11	13	N#Cc1ccc(O)c(-c2cc(C(CC(=O)O)C(=O)O)cc(-c3nc4cc(C(=N)N)ccc4[nH]3)c2O)c1	Ki	'='	12.0	nM	7.92			UO_0000065	16.32	0.30	4.81	3.64	False	CHEMBL862599	Binding affinity to factor 7a	B	BAO_0000357	single protein format	Homo sapiens	None	None	None	None	CHEMBL3991	Coagulation factor VII	Homo sapiens	SINGLE PROTEIN	CHEMBL1139673	1	Scientific Literature	Bioorg. Med. Chem. Lett.	2006	None
CHEMBL204228		0	445.44	1	2.92	51	N=C(N)c1ccc2[nH]c(-c3cc(C(CC(=O)O)C(=O)O)cc(-c4cccnc4)c3O)nc2c1	Ki	'='	550.0	nM	6.26			UO_0000065	14.05	0.26	3.34	3.36	False	CHEMBL862599	Binding affinity to factor 7a	B	BAO_0000357	single protein format	Homo sapiens	None	None	None	None	CHEMBL3991	Coagulation factor VII	Homo sapiens	SINGLE PROTEIN	CHEMBL1139673	1	Scientific Literature	Bioorg. Med. Chem. Lett.	2006	None
CHEMBL377080		0	486.53	1	4.65	30	CC(C)c1cccc(-c2cc(C(CC(=O)O)C(=O)O)cc(-c3nc4cc(C(=N)N)ccc4[nH]3)c2O)c1	Ki	'='	76.0	nM	7.12			UO_0000065	14.63	0.27	2.47	4.11	False	CHEMBL862599	Binding affinity to factor 7a	B	BAO_0000357	single protein format	Homo sapiens	None	None	None	None	CHEMBL3991	Coagulation factor VII	Homo sapiens	SINGLE PROTEIN	CHEMBL1139673	1	Scientific Literature	Bioorg. Med. Chem. Lett.	2006	None
CHEMBL399593		0	445.97	0	4.00	40	O=C(N[C@H]1CCC[C@H]1NC(=O)c1ccc(Cl)s1)c1ccc(N2CCCCC2=O)cc1	Ki	'>'	10000.0	nM				UO_0000065					False	CHEMBL898078	Inhibition of human factor 7a	B	BAO_0000357	single protein format	Homo sapiens	None	None	None	None	CHEMBL3991	Coagulation factor VII	Homo sapiens	SINGLE PROTEIN	CHEMBL1149575	1	Scientific Literature	Bioorg. Med. Chem. Lett.	2007	None
CHEMBL435972		0	475.55	0	3.56	24	COc1cccc(COc2ccc(C(C)NC(=O)CNC(=O)Nc3ccc(C(=N)N)cc3)cc2)c1	Ki	'='	20.0	nM	7.70			UO_0000065	16.19	0.30	4.14	5.56	False	CHEMBL662231	In vitro inhibition of human coagulation factor VIIa	B	BAO_0000357	single protein format	None	None	None	None	None	CHEMBL3991	Coagulation factor VII	Homo sapiens	SINGLE PROTEIN	CHEMBL1146800	1	Scientific Literature	Bioorg. Med. Chem. Lett.	2004	None
CHEMBL264389		0	605.74	1	1.34	3c	CC(=O)NN(Cc1ccccc1)C(=O)[C@@H]1CCCC[C@H]1C(=O)N[C@@H](CCCN=C(N)N)C(=O)C(=O)NCCc1ccccc1	IC50	'='	8500.0	nM	5.07			UO_0000065	8.37	0.16	3.73	2.68	False	CHEMBL662112	Compound was evaluated for its 50 percent inhibitory concentration against human Coagulation factor VII	B	BAO_0000357	single protein format	None	None	None	None	None	CHEMBL3991	Coagulation factor VII	Homo sapiens	SINGLE PROTEIN	CHEMBL1129829	1	Scientific Literature	Bioorg. Med. Chem. Lett.	1997	None
CHEMBL2409316		0	373.46	0	4.37	2	COc1cc([C@H]2C[C@H](c3ccccc3)c3cc(C(=N)N)ccc3N2)ccc1O	Ki	'='	1800.0	nM	5.75			UO_0000065	15.38	0.28	1.37	6.29	False	CHEMBL2412515	Inhibition of recombinant human coagulation factor 7A	B	BAO_0000357	single protein format	Homo sapiens	None	None	None	None	CHEMBL3991	Coagulation factor VII	Homo sapiens	SINGLE PROTEIN	CHEMBL2407045	1	Scientific Literature	Bioorg. Med. Chem. Lett.	2013	None
CHEMBL177450		0	428.42	1	1.44	27	CC(NC(=O)CNC(=O)Nc1ccc(C(=N)N)c(F)c1)c1ccc2c(c1)NC(=O)CO2	Ki	'='	470.0	nM	6.33			UO_0000065	14.77	0.28	4.89	3.99	False	CHEMBL662860	In vitro inhibitory activity against coagulation factor VII (fVIIa)	B	BAO_0000357	single protein format	None	None	None	None	None	CHEMBL3991	Coagulation factor VII	Homo sapiens	SINGLE PROTEIN	CHEMBL1144973	1	Scientific Literature	Bioorg. Med. Chem. Lett.	2003	None
CHEMBL2373401		0	569.56	None	None	27	CC1(C)[C@H]2C[C@@H]1[C@]1(C)OB([C@H](CCCCN)NC(=O)Cn3nc(Cc4ccccc4)nc3Cc3ccccc3)O[C@@H]1C2	Ki	'='	3940.0	nM	5.41			UO_0000065	9.49	None	None	None	False	CHEMBL663030	Inhibition against human Coagulation factor VII	B	BAO_0000357	single protein format	None	None	None	None	None	CHEMBL3991	Coagulation factor VII	Homo sapiens	SINGLE PROTEIN	CHEMBL1130774	1	Scientific Literature	Bioorg. Med. Chem. Lett.	1998	None
CHEMBL360313		0	446.55	0	4.24	2	CCOc1ccc(C(Nc2ccc(C(=N)N)cc2)C(=O)NCc2ccccc2)cc1OCC	Ki	'='	40.0	nM	7.40			UO_0000065	16.57	0.31	3.16	6.76	False	CHEMBL3407182	Inhibition of human factor 7a	B	BAO_0000357	single protein format	Homo sapiens	None	None	None	None	CHEMBL3991	Coagulation factor VII	Homo sapiens	SINGLE PROTEIN	CHEMBL3399987	1	Scientific Literature	Bioorg. Med. Chem. Lett.	2015	None
CHEMBL3403462		0	460.60	1	5.97	14	CCOc1cc(C(Nc2ccc(C(=N)N)cc2)c2nc3ccccc3s2)ccc1OC(C)C	Ki	'='	80.0	nM	7.10			UO_0000065	15.41	0.29	1.13	7.61	False	CHEMBL3407173	Inhibition of human factor 7a using H-D-Ile-Pro-Arg-pNA substrate	B	BAO_0000357	single protein format	Homo sapiens	None	None	None	None	CHEMBL3991	Coagulation factor VII	Homo sapiens	SINGLE PROTEIN	CHEMBL3399987	1	Scientific Literature	Bioorg. Med. Chem. Lett.	2015	None
CHEMBL3403478		0	545.62	2	5.67	33	CCOc1cc(OC(C)C)c(F)c(C(Nc2ccc(C(=N)N)cc2)c2nc(-c3ccccc3C(=O)OC)c[nH]2)c1	Ki	'='	13.0	nM	7.89			UO_0000065	14.45	0.27	2.22	5.83	False	CHEMBL3407173	Inhibition of human factor 7a using H-D-Ile-Pro-Arg-pNA substrate	B	BAO_0000357	single protein format	Homo sapiens	None	None	None	None	CHEMBL3991	Coagulation factor VII	Homo sapiens	SINGLE PROTEIN	CHEMBL3399987	1	Scientific Literature	Bioorg. Med. Chem. Lett.	2015	None
CHEMBL3403467		0	487.58	1	5.89	19	CCOc1cc(OC(C)C)c(F)c(C(Nc2ccc(C(=N)N)cc2)c2nc(-c3ccccc3)c[nH]2)c1	Ki	'='	11.0	nM	7.96			UO_0000065	16.32	0.30	2.07	7.30	False	CHEMBL3407173	Inhibition of human factor 7a using H-D-Ile-Pro-Arg-pNA substrate	B	BAO_0000357	single protein format	Homo sapiens	None	None	None	None	CHEMBL3991	Coagulation factor VII	Homo sapiens	SINGLE PROTEIN	CHEMBL3399987	1	Scientific Literature	Bioorg. Med. Chem. Lett.	2015	None
CHEMBL284436		0	436.00	0	0.61	12 MOL098	N=C(N)NCCC[C@@H](CCl)NC(=O)[C@@H]1CCN2CC[C@@](N)(Cc3ccccc3)CN12	Ki	'='	140.0	nM	6.85			UO_0000065	15.72	0.31	6.24	5.55	False	CHEMBL663036	Inhibitory concentration against coagulation factor VIIa	B	BAO_0000357	single protein format	None	None	None	None	None	CHEMBL3991	Coagulation factor VII	Homo sapiens	SINGLE PROTEIN	CHEMBL1132633	1	Scientific Literature	J. Med. Chem.	1999	None
CHEMBL27852		0	547.73	1	2.79	19h MOL174	N=C(N)NCCC[C@H](NC(=O)[C@@H]1CCC2CC[C@@](N)(Cc3ccccc3)CN21)C(=O)c1nc2ccccc2s1	IC50	'='	200.0	nM	6.70			UO_0000065	12.23	0.23	3.91	4.46	False	CHEMBL663034	Inhibitory concentration against coagulation factor VIIa	B	BAO_0000357	single protein format	None	None	None	None	None	CHEMBL3991	Coagulation factor VII	Homo sapiens	SINGLE PROTEIN	CHEMBL1132633	1	Scientific Literature	J. Med. Chem.	1999	None
CHEMBL332983		0	461.52	0	3.77	21	COc1ccc(Oc2ccc(C(C)NC(=O)CNC(=O)Nc3ccc(C(=N)N)cc3)cc2)cc1	Ki	'='	83.0	nM	7.08			UO_0000065	15.34	0.28	3.31	5.11	False	CHEMBL662231	In vitro inhibition of human coagulation factor VIIa	B	BAO_0000357	single protein format	None	None	None	None	None	CHEMBL3991	Coagulation factor VII	Homo sapiens	SINGLE PROTEIN	CHEMBL1146800	1	Scientific Literature	Bioorg. Med. Chem. Lett.	2004	None
CHEMBL3127370		0	504.59	2	5.30	(-)-16, enantiomer 2	CC1(c2ccccc2)CC(c2cccc(-c3ccc(C(N)=O)cc3C(=O)O)c2)Nc2ccc(C(=N)N)cc21	Ki	'>'	15000.0	nM				UO_0000065					False	CHEMBL3129741	Binding affinity to human factor 7a assessed as release of p-nitroaniline after 10 to 120 mins by spectrophotometric analysis	B	BAO_0000357	single protein format	Homo sapiens	None	None	None	None	CHEMBL3991	Coagulation factor VII	Homo sapiens	SINGLE PROTEIN	CHEMBL3124891	1	Scientific Literature	J. Med. Chem.	2014	None
CHEMBL3127463		0	603.72	3	6.28	(-)-36, enantiomer 1	CC(C)CC(=O)Nc1cc(-c2ccc(C(N)=O)cc2C(=O)O)cc(C2CC(C)(c3ccccc3)c3cc(C(=N)N)ccc3N2)c1	Ki	'>'	10900.0	nM				UO_0000065					False	CHEMBL3129741	Binding affinity to human factor 7a assessed as release of p-nitroaniline after 10 to 120 mins by spectrophotometric analysis	B	BAO_0000357	single protein format	Homo sapiens	None	None	None	None	CHEMBL3991	Coagulation factor VII	Homo sapiens	SINGLE PROTEIN	CHEMBL3124891	1	Scientific Literature	J. Med. Chem.	2014	None
CHEMBL3127482		0	518.66	2	6.26	26	CN(C)Cc1ccc(-c2cccc([C@@H]3C[C@](C)(c4ccccc4)c4cc(C(=N)N)ccc4N3)c2)c(C(=O)O)c1	Ki	'='	610.0	nM	6.21			UO_0000065	11.98	0.22	-0.05	6.07	False	CHEMBL3129741	Binding affinity to human factor 7a assessed as release of p-nitroaniline after 10 to 120 mins by spectrophotometric analysis	B	BAO_0000357	single protein format	Homo sapiens	None	None	None	None	CHEMBL3991	Coagulation factor VII	Homo sapiens	SINGLE PROTEIN	CHEMBL3124891	1	Scientific Literature	J. Med. Chem.	2014	None
CHEMBL3127473		0	504.59	2	5.30	16, (+/-)-16	C[C@]1(c2ccccc2)C[C@@H](c2cccc(-c3ccc(C(N)=O)cc3C(=O)O)c2)Nc2ccc(C(=N)N)cc21	Ki	'='	280.0	nM	6.55			UO_0000065	12.99	0.24	1.25	4.61	False	CHEMBL3129741	Binding affinity to human factor 7a assessed as release of p-nitroaniline after 10 to 120 mins by spectrophotometric analysis	B	BAO_0000357	single protein format	Homo sapiens	None	None	None	None	CHEMBL3991	Coagulation factor VII	Homo sapiens	SINGLE PROTEIN	CHEMBL3124891	1	Scientific Literature	J. Med. Chem.	2014	None
CHEMBL339200		0	472.55	1	3.53	29	Cc1cccc(C(=O)Nc2ccc(C(C)NC(=O)CNC(=O)Nc3ccc(C(=N)N)cc3)cc2)c1	Ki	'='	26.0	nM	7.58			UO_0000065	16.05	0.30	4.06	5.08	False	CHEMBL662231	In vitro inhibition of human coagulation factor VIIa	B	BAO_0000357	single protein format	None	None	None	None	None	CHEMBL3991	Coagulation factor VII	Homo sapiens	SINGLE PROTEIN	CHEMBL1146800	1	Scientific Literature	Bioorg. Med. Chem. Lett.	2004	None
CHEMBL421098		0	430.51	0	3.30	54	CC(C)/N=C1\C=C(O)C(c2ccccc2)=C(CC(=O)NCc2ccc(C(=N)N)cc2)C1=O	IC50	'='	2800.0	nM	5.55			UO_0000065	12.90	0.24	2.25	4.32	True	CHEMBL662115	Inhibitory activity against coagulation factor VII was determined	B	BAO_0000357	single protein format	None	None	None	None	None	CHEMBL3991	Coagulation factor VII	Homo sapiens	SINGLE PROTEIN	CHEMBL1145113	1	Scientific Literature	J. Med. Chem.	2003	None
CHEMBL123336		0	422.49	1	2.32	32	CC(NC(=O)CNC(=O)Nc1ccc(C(=N)N)cc1)c1ccc(NC(=O)C2CC2)cc1	Ki	'='	47.0	nM	7.33			UO_0000065	17.34	0.32	5.01	4.91	False	CHEMBL662231	In vitro inhibition of human coagulation factor VIIa	B	BAO_0000357	single protein format	None	None	None	None	None	CHEMBL3991	Coagulation factor VII	Homo sapiens	SINGLE PROTEIN	CHEMBL1146800	1	Scientific Literature	Bioorg. Med. Chem. Lett.	2004	None
CHEMBL3124966		0	554.67	2	5.57	18	C[C@]1(c2ccccc2)C[C@@H](c2cccc(-c3ccc(NS(C)(=O)=O)cc3C(=O)O)c2)Nc2ccc(C(=N)N)cc21	Ki	'='	237.0	nM	6.62			UO_0000065	11.94	0.23	1.06	4.56	False	CHEMBL3129741	Binding affinity to human factor 7a assessed as release of p-nitroaniline after 10 to 120 mins by spectrophotometric analysis	B	BAO_0000357	single protein format	Homo sapiens	None	None	None	None	CHEMBL3991	Coagulation factor VII	Homo sapiens	SINGLE PROTEIN	CHEMBL3124891	1	Scientific Literature	J. Med. Chem.	2014	None
CHEMBL122148		0	389.46	0	3.12	12	C[C@@H](NC(=O)CNC(=O)Nc1ccc(C(=N)N)cc1)c1ccc2ccccc2c1	Ki	'='	7000.0	nM	5.16			UO_0000065	13.24	0.24	2.03	4.29	False	CHEMBL662231	In vitro inhibition of human coagulation factor VIIa	B	BAO_0000357	single protein format	None	None	None	None	None	CHEMBL3991	Coagulation factor VII	Homo sapiens	SINGLE PROTEIN	CHEMBL1146800	1	Scientific Literature	Bioorg. Med. Chem. Lett.	2004	None
CHEMBL36114		0	359.82	0	2.06	1	N=C(N)c1ccc(NC(=O)NCC(=O)NCc2cccc(Cl)c2)cc1	Ki	'='	2170.0	nM	5.66			UO_0000065	15.74	0.31	3.60	4.72	False	CHEMBL662860	In vitro inhibitory activity against coagulation factor VII (fVIIa)	B	BAO_0000357	single protein format	None	None	None	None	None	CHEMBL3991	Coagulation factor VII	Homo sapiens	SINGLE PROTEIN	CHEMBL1144973	1	Scientific Literature	Bioorg. Med. Chem. Lett.	2003	None
CHEMBL429152		0	550.62	3	5.01	28	CC(NC(=O)CNC(=O)Nc1ccc(C(=N)N)cc1)c1ccc(NC(=O)c2cccc(Oc3ccccc3)c2)cc1	Ki	'='	12.0	nM	7.92			UO_0000065	14.39	0.26	2.91	5.00	False	CHEMBL662231	In vitro inhibition of human coagulation factor VIIa	B	BAO_0000357	single protein format	None	None	None	None	None	CHEMBL3991	Coagulation factor VII	Homo sapiens	SINGLE PROTEIN	CHEMBL1146800	1	Scientific Literature	Bioorg. Med. Chem. Lett.	2004	None
CHEMBL2373302		0	640.54	None	None	20	CC1(C)[C@H]2C[C@@H]1[C@]1(C)OB([C@H](CCCCN)NC(=O)Cn3nc(CNS(=O)(=O)C(F)(F)F)nc3Cc3ccccc3)O[C@@H]1C2	Ki	'>'	3000.0	nM				UO_0000065					False	CHEMBL663030	Inhibition against human Coagulation factor VII	B	BAO_0000357	single protein format	None	None	None	None	None	CHEMBL3991	Coagulation factor VII	Homo sapiens	SINGLE PROTEIN	CHEMBL1130774	1	Scientific Literature	Bioorg. Med. Chem. Lett.	1998	None
CHEMBL379018		0	513.34	2	4.84	42	N=C(N)c1ccc2[nH]c(-c3cc(C(CC(=O)O)C(=O)O)cc(-c4cc(Cl)ccc4Cl)c3O)nc2c1	Ki	'='	250.0	nM	6.60			UO_0000065	12.86	0.26	1.76	3.81	False	CHEMBL862599	Binding affinity to factor 7a	B	BAO_0000357	single protein format	Homo sapiens	None	None	None	None	CHEMBL3991	Coagulation factor VII	Homo sapiens	SINGLE PROTEIN	CHEMBL1139673	1	Scientific Literature	Bioorg. Med. Chem. Lett.	2006	None
CHEMBL203008		0	462.44	1	3.67	40	N=C(N)c1ccc2[nH]c(-c3cc(C(CC(=O)O)C(=O)O)cc(-c4ccccc4F)c3O)nc2c1	Ki	'='	135.0	nM	6.87			UO_0000065	14.86	0.28	3.20	3.96	False	CHEMBL862599	Binding affinity to factor 7a	B	BAO_0000357	single protein format	Homo sapiens	None	None	None	None	CHEMBL3991	Coagulation factor VII	Homo sapiens	SINGLE PROTEIN	CHEMBL1139673	1	Scientific Literature	Bioorg. Med. Chem. Lett.	2006	None
CHEMBL202850		0	496.88	1	4.32	37	N=C(N)c1ccc2[nH]c(-c3cc(C(CC(=O)O)C(=O)O)cc(-c4ccc(F)c(Cl)c4)c3O)nc2c1	Ki	'='	130.0	nM	6.89			UO_0000065	13.86	0.27	2.57	3.97	False	CHEMBL862599	Binding affinity to factor 7a	B	BAO_0000357	single protein format	Homo sapiens	None	None	None	None	CHEMBL3991	Coagulation factor VII	Homo sapiens	SINGLE PROTEIN	CHEMBL1139673	1	Scientific Literature	Bioorg. Med. Chem. Lett.	2006	None
CHEMBL382776		0	489.44	1	3.44	19	N=C(N)c1ccc2[nH]c(-c3cc(C(CC(=O)O)C(=O)O)cc(-c4cccc([N+](=O)[O-])c4)c3O)nc2c1	Ki	'='	22.0	nM	7.66			UO_0000065	15.65	0.29	4.22	3.54	False	CHEMBL862599	Binding affinity to factor 7a	B	BAO_0000357	single protein format	Homo sapiens	None	None	None	None	CHEMBL3991	Coagulation factor VII	Homo sapiens	SINGLE PROTEIN	CHEMBL1139673	1	Scientific Literature	Bioorg. Med. Chem. Lett.	2006	None
CHEMBL2441054		0	423.46	0	4.79	13e	O=C(Nc1cccc(OCc2cc(F)cc(F)c2)c1)C1CCN(c2ccncc2)CC1	Ki	'>'	250000.0	nM		Outside typical range		UO_0000065					False	CHEMBL2443645	Inhibition of human recombinant factor 7a using spectrozyme as substrate by chromogenic assay	B	BAO_0000357	single protein format	Homo sapiens	None	None	None	None	CHEMBL3991	Coagulation factor VII	Homo sapiens	SINGLE PROTEIN	CHEMBL2440069	1	Scientific Literature	J. Med. Chem.	2013	None
CHEMBL106202		0	617.70	2	-0.19	1	CC(C)(C)OC(=O)N[C@@H](CC(=O)O)C(=O)N1CCCC1C(=O)N[C@@H](CCCN=C(N)N)C(=O)C(=O)NCCc1ccccc1	IC50	'='	706.0	nM	6.15			UO_0000065	9.96	0.19	6.34	2.61	False	CHEMBL662112	Compound was evaluated for its 50 percent inhibitory concentration against human Coagulation factor VII	B	BAO_0000357	single protein format	None	None	None	None	None	CHEMBL3991	Coagulation factor VII	Homo sapiens	SINGLE PROTEIN	CHEMBL1129829	1	Scientific Literature	Bioorg. Med. Chem. Lett.	1997	None
CHEMBL282830		0	548.72	1	1.86	19g MOL144	N=C(N)NCCC[C@H](NC(=O)[C@@H]1CCN2CC[C@@](N)(Cc3ccccc3)CN12)C(=O)c1nc2ccccc2s1	IC50	'='	270.0	nM	6.57			UO_0000065	11.97	0.23	4.71	4.28	False	CHEMBL663034	Inhibitory concentration against coagulation factor VIIa	B	BAO_0000357	single protein format	None	None	None	None	None	CHEMBL3991	Coagulation factor VII	Homo sapiens	SINGLE PROTEIN	CHEMBL1132633	1	Scientific Literature	J. Med. Chem.	1999	None
CHEMBL461297		0	484.52	0	4.70	2n	COc1ccc(-n2nc(C(F)(F)F)c3c2C(=O)N(c2ccc(C4(CN(C)C)CC4)cc2)CC3)cc1	Activity						Not Active						False	CHEMBL946427	Inhibition of human factor 7a	B	BAO_0000357	single protein format	Homo sapiens	None	None	None	None	CHEMBL3991	Coagulation factor VII	Homo sapiens	SINGLE PROTEIN	CHEMBL1157522	1	Scientific Literature	Bioorg. Med. Chem. Lett.	2008	None
CHEMBL471734		0	548.59	1	4.03	2y	COc1ccc(-n2nc(C(F)(F)F)c3c2C(=O)N(c2ccc(C4(CN(C)S(C)(=O)=O)CC4)cc2)CC3)cc1	Activity						Not Active						False	CHEMBL946427	Inhibition of human factor 7a	B	BAO_0000357	single protein format	Homo sapiens	None	None	None	None	CHEMBL3991	Coagulation factor VII	Homo sapiens	SINGLE PROTEIN	CHEMBL1157522	1	Scientific Literature	Bioorg. Med. Chem. Lett.	2008	None
CHEMBL341553		0	495.67	0	4.51	13d	O=C(NCC1CCNCC1)c1cc(NS(=O)(=O)Cc2ccccc2)ccc1Sc1ccccc1	IC50	'>'	30000.0	nM				UO_0000065					False	CHEMBL662115	Inhibitory activity against coagulation factor VII was determined	B	BAO_0000357	single protein format	None	None	None	None	None	CHEMBL3991	Coagulation factor VII	Homo sapiens	SINGLE PROTEIN	CHEMBL1145113	1	Scientific Literature	J. Med. Chem.	2003	None
CHEMBL439285		0	2322.66	None	None	1f	CC[C@H](C)[C@H]1NC(=O)[C@H](CCCN=C(N)N)NC(=O)[C@H]2CCCN2C(=O)[C@H](CC(N)=O)NC(=O)[C@@H](CC(=O)O)NC(=O)[C@H](NC(=O)[C@H](CC(C)C)NC(=O)[C@H](C)NCc2cccc3ccccc23)CSSC[C@H](C(=O)N[C@@H](CCC(N)=O)C(=O)N[C@@H](Cc2ccccc2)C(=O)N[C@H](C(=O)N[C@@H](CCC(=O)O)C(=O)NCC(N)=O)C(C)C)NC(=O)[C@@H](Cc2ccc(O)cc2)NC(=O)[C@H](Cc2c[nH]c3ccccc23)NC(=O)[C@@H](CCCN=C(N)N)NC(=O)[C@H](CC(=O)O)NC1=O	IC50	'='	1.6	nM	8.80			UO_0000065	3.79	None	None	None	False	CHEMBL663035	Inhibition of amino terminally biotinylated E-76 peptide binding to immobilized fVIIa	B	BAO_0000357	single protein format	None	None	None	None	None	CHEMBL3991	Coagulation factor VII	Homo sapiens	SINGLE PROTEIN	CHEMBL1135206	1	Scientific Literature	Bioorg. Med. Chem. Lett.	2002	None
CHEMBL204723		0	507.55	3	5.13	10	Nc1ccc2[nH]c(-c3cc(CC(=O)O)cc(-c4cccc(CNC(=O)Nc5ccccc5)c4)c3O)cc2n1	Ki	'='	20.0	nM	7.70			UO_0000065	15.17	0.28	2.57	5.02	False	CHEMBL870752	Binding affinity to f7a	B	BAO_0000357	single protein format	Homo sapiens	None	None	None	None	CHEMBL3991	Coagulation factor VII	Homo sapiens	SINGLE PROTEIN	CHEMBL1146971	1	Scientific Literature	Bioorg. Med. Chem. Lett.	2006	None
CHEMBL76325		0	430.42	0	4.03	2	N=C(N)c1ccc2[nH]c(-c3cc(CC(=O)O)cc(-c4cccc([N+](=O)[O-])c4)c3O)cc2c1	Ki	'='	4.0	nM	8.40			UO_0000065	19.51	0.36	4.37	5.05	False	CHEMBL870752	Binding affinity to f7a	B	BAO_0000357	single protein format	Homo sapiens	None	None	None	None	CHEMBL3991	Coagulation factor VII	Homo sapiens	SINGLE PROTEIN	CHEMBL1146971	1	Scientific Literature	Bioorg. Med. Chem. Lett.	2006	None
CHEMBL2312001		0	653.60	1	3.36	3	O=C(Nc1ccc(OS(=O)(=O)O)cc1)c1cccc(N2C(=O)c3ccc(C(=O)Nc4ccc(OS(=O)(=O)O)cc4)cc3C2=O)c1	Inhibition	'>'	20.0	%				UO_0000187					False	CHEMBL2318121	Inhibition of human coagulation factor 7a using spectrozyme 7a as substrate at 365 uM after 10 mins by spectrophotometric analysis	B	BAO_0000357	single protein format	Homo sapiens	None	None	None	None	CHEMBL3991	Coagulation factor VII	Homo sapiens	SINGLE PROTEIN	CHEMBL2311322	1	Scientific Literature	Bioorg. Med. Chem. Lett.	2013	None
CHEMBL3127465		0	447.54	1	6.02	8	N=C(N)c1ccc2c(c1)[C@@H](c1ccccc1)C[C@@H](c1ccccc1-c1ccccc1C(=O)O)N2	Ki	'='	2200.0	nM	5.66			UO_0000065	12.64	0.23	-0.36	5.70	False	CHEMBL3129741	Binding affinity to human factor 7a assessed as release of p-nitroaniline after 10 to 120 mins by spectrophotometric analysis	B	BAO_0000357	single protein format	Homo sapiens	None	None	None	None	CHEMBL3991	Coagulation factor VII	Homo sapiens	SINGLE PROTEIN	CHEMBL3124891	1	Scientific Literature	J. Med. Chem.	2014	None
CHEMBL401235		0	485.95	0	2.94	16	O=C(N[C@H]1C[C@H](C(=O)O)C[C@H]1NC(=O)c1ccc(Cl)s1)c1ccc(-n2ccccc2=O)cc1	Ki	'>'	11000.0	nM				UO_0000065					False	CHEMBL897888	Inhibition of human factor 7a	B	BAO_0000357	single protein format	Homo sapiens	None	None	None	None	CHEMBL3991	Coagulation factor VII	Homo sapiens	SINGLE PROTEIN	CHEMBL1149671	1	Scientific Literature	Bioorg. Med. Chem. Lett.	2007	None
CHEMBL140009		0	476.54	1	2.22	14a	CC(C)Nc1ccc(-c2cc(N)cc(C(=O)O)c2)n(CC(=O)NCc2ccc(C(=N)N)cc2)c1=O	IC50	'='	118.0	nM	6.93			UO_0000065	14.54	0.27	4.71	3.93	False	CHEMBL884342	Inhibitory concentration against recombinant human coagulation factor VII	B	BAO_0000357	single protein format	None	None	None	None	None	CHEMBL3991	Coagulation factor VII	Homo sapiens	SINGLE PROTEIN	CHEMBL1145137	1	Scientific Literature	J. Med. Chem.	2003	None
CHEMBL122916		0	492.50	0	2.82	36	CC(NC(=O)CNC(=O)Nc1ccc(C(=N)N)cc1)c1ccc(N2CCOCC2)c(C(F)(F)F)c1	Ki	'='	30.0	nM	7.52			UO_0000065	15.27	0.29	4.70	5.67	False	CHEMBL662231	In vitro inhibition of human coagulation factor VIIa	B	BAO_0000357	single protein format	None	None	None	None	None	CHEMBL3991	Coagulation factor VII	Homo sapiens	SINGLE PROTEIN	CHEMBL1146800	1	Scientific Literature	Bioorg. Med. Chem. Lett.	2004	None
CHEMBL553531		0	380.88	0	0.49	22	C[C@]1(O)CC[C@@H]2CCC(C(=O)NCc3ccc(C(=N)N)cc3)N2C1=O.Cl	IC50	'>'	10000.0	nM				UO_0000065					False	CHEMBL663033	Compound was tested for inhibitory activity against Coagulation factor VIIa	B	BAO_0000357	single protein format	None	None	None	None	None	CHEMBL3991	Coagulation factor VII	Homo sapiens	SINGLE PROTEIN	CHEMBL1136036	1	Scientific Literature	Bioorg. Med. Chem. Lett.	2002	None
CHEMBL128019		0	705.89	1	0.51	10g	CS(=O)(=O)CC[C@H](NC(=O)[C@@H](Cc1ccccc1)NS(=O)(=O)Cc1ccccc1)C(=O)N[C@@H](CCCN=C(N)N)C(=O)c1nccs1	IC50	'='	13700.0	nM	4.86			UO_0000065	6.89	0.14	4.35	2.09	False	CHEMBL662230	Inhibitory activity against tissue coagulation factor VII.	B	BAO_0000357	single protein format	None	None	None	None	None	CHEMBL3991	Coagulation factor VII	Homo sapiens	SINGLE PROTEIN	CHEMBL1145084	1	Scientific Literature	J. Med. Chem.	2003	None
CHEMBL257867		0	656.79	2	0.16	10f	N=C(N)NCCC[C@H](NC(=O)[C@H](CC(N)=O)NC(=O)[C@@H](Cc1ccccc1)NS(=O)(=O)Cc1ccccc1)C(=O)c1nccs1	IC50	'='	1030.0	nM	5.99			UO_0000065	9.12	0.18	5.83	2.50	False	CHEMBL662230	Inhibitory activity against tissue coagulation factor VII.	B	BAO_0000357	single protein format	None	None	None	None	None	CHEMBL3991	Coagulation factor VII	Homo sapiens	SINGLE PROTEIN	CHEMBL1145084	1	Scientific Literature	J. Med. Chem.	2003	None
CHEMBL559015		0	568.98	1	4.81	17h ; DPC423	CS(=O)(=O)c1ccccc1-c1ccc(NC(=O)c2cc(C(F)(F)F)nn2-c2cccc(CN)c2)c(F)c1.Cl	Ki	'>'	15000.0	nM				UO_0000065					True	CHEMBL662863	The compound was tested for inhibition of human coagulation factor VII	B	BAO_0000357	single protein format	None	None	None	None	None	CHEMBL3991	Coagulation factor VII	Homo sapiens	SINGLE PROTEIN	CHEMBL1134648	1	Scientific Literature	J. Med. Chem.	2001	None
CHEMBL76834		0	725.84	2	2.81	10q	N=C(N)NCCC[C@H](NC(=O)[C@H](Cc1ccc(F)c(F)c1)NC(=O)[C@@H](Cc1ccccc1)NS(=O)(=O)Cc1ccccc1)C(=O)c1nccs1	IC50	'='	160.0	nM	6.80			UO_0000065	9.36	0.19	3.99	3.46	False	CHEMBL662230	Inhibitory activity against tissue coagulation factor VII.	B	BAO_0000357	single protein format	None	None	None	None	None	CHEMBL3991	Coagulation factor VII	Homo sapiens	SINGLE PROTEIN	CHEMBL1145084	1	Scientific Literature	J. Med. Chem.	2003	None
CHEMBL337014		0	815.76	2	3.14	10z	N=C(N)NCCC[C@H](NC(=O)[C@H](Cc1ccc(I)cc1)NC(=O)[C@@H](Cc1ccccc1)NS(=O)(=O)Cc1ccccc1)C(=O)c1nccs1	IC50	'='	1560.0	nM	5.81			UO_0000065	7.12	0.16	2.67	2.96	False	CHEMBL662230	Inhibitory activity against tissue coagulation factor VII.	B	BAO_0000357	single protein format	None	None	None	None	None	CHEMBL3991	Coagulation factor VII	Homo sapiens	SINGLE PROTEIN	CHEMBL1145084	1	Scientific Literature	J. Med. Chem.	2003	None
CHEMBL2441058		0	405.47	0	4.65	13a	O=C(Nc1cccc(OCc2ccc(F)cc2)c1)C1CCN(c2ccncc2)CC1	Ki	'>'	250000.0	nM		Outside typical range		UO_0000065					False	CHEMBL2443645	Inhibition of human recombinant factor 7a using spectrozyme as substrate by chromogenic assay	B	BAO_0000357	single protein format	Homo sapiens	None	None	None	None	CHEMBL3991	Coagulation factor VII	Homo sapiens	SINGLE PROTEIN	CHEMBL2440069	1	Scientific Literature	J. Med. Chem.	2013	None
CHEMBL379036		0	564.54	2	6.27	2i	Nc1noc2ccc(-n3nc(C(F)(F)F)cc3C(=O)Nc3ccc(-c4ccccc4CN4CCCC4)cc3F)cc12	2PT	'='	0.8	uM				UO_0000064					False	CHEMBL859950	Anticoagulant activity in rabbit plasma by PT assay	F	BAO_0000366	cell-free format	Oryctolagus cuniculus	CHEMBL3559721	Plasma	None	None	CHEMBL3991	Coagulation factor VII	Homo sapiens	SINGLE PROTEIN	CHEMBL1146127	1	Scientific Literature	Bioorg. Med. Chem. Lett.	2006	None
CHEMBL3764790		0	394.61	0	4.17	26	O=C(Nc1cccc(O)c1)c1cc2cc(Cl)cc(Br)c2oc1=O	Inhibition	'<'	10.0	%				UO_0000187					False	CHEMBL3767389	Inhibition of human factor 7a using chromozymt-PA as substrate at 100 uM preincubated for 10 mins followed by substrate addition measured for 10 mins by microplate reader analysis	B	BAO_0000357	single protein format	Homo sapiens	None	None	None	None	CHEMBL3991	Coagulation factor VII	Homo sapiens	SINGLE PROTEIN	CHEMBL3763081	1	Scientific Literature	Eur. J. Med. Chem.	2016	None
CHEMBL1159836		0	460.94	0	2.96	20	N=C(N)SCCOc1oc(=O)c2cc(NC(=O)[C@H](N)Cc3ccccc3)ccc2c1Cl	K obs / 1	'='	4010.0	M-1 s-1									False	CHEMBL663022	Inhibition of human coagulation factor VII at 7.2-44 uM	B	BAO_0000357	single protein format	Homo sapiens	None	None	None	None	CHEMBL3991	Coagulation factor VII	Homo sapiens	SINGLE PROTEIN	CHEMBL1127646	1	Scientific Literature	J. Med. Chem.	1994	None
CHEMBL538226		0	481.00	0	-0.48	2a	CC(=O)N[C@H](Cc1ccccc1)C(=O)N1CCC[C@H]1C(=O)N[C@H]1CCCN(C(=N)N)C1O.Cl	IC50	'='	4300.0	nM	5.37			UO_0000065	12.07	0.23	5.85	3.53	False	CHEMBL662112	Compound was evaluated for its 50 percent inhibitory concentration against human Coagulation factor VII	B	BAO_0000357	single protein format	None	None	None	None	None	CHEMBL3991	Coagulation factor VII	Homo sapiens	SINGLE PROTEIN	CHEMBL1129829	1	Scientific Literature	Bioorg. Med. Chem. Lett.	1997	None
CHEMBL460055		0	554.57	1	4.12	2i	COc1ccc(-n2nc(C(F)(F)F)c3c2C(=O)N(c2ccc(C4(C(=O)N5CCC(O)CC5)CC4)cc2)CC3)cc1	Activity						Not Active						False	CHEMBL946427	Inhibition of human factor 7a	B	BAO_0000357	single protein format	Homo sapiens	None	None	None	None	CHEMBL3991	Coagulation factor VII	Homo sapiens	SINGLE PROTEIN	CHEMBL1157522	1	Scientific Literature	Bioorg. Med. Chem. Lett.	2008	None
CHEMBL3127489		0	589.70	3	6.04	(+/-)-33	CCCC(=O)Nc1cc(-c2ccc(C(N)=O)cc2C(=O)O)cc([C@@H]2C[C@](C)(c3ccccc3)c3cc(C(=N)N)ccc3N2)c1	Ki	'='	520.0	nM	6.28			UO_0000065	10.66	0.20	0.24	3.67	False	CHEMBL3129741	Binding affinity to human factor 7a assessed as release of p-nitroaniline after 10 to 120 mins by spectrophotometric analysis	B	BAO_0000357	single protein format	Homo sapiens	None	None	None	None	CHEMBL3991	Coagulation factor VII	Homo sapiens	SINGLE PROTEIN	CHEMBL3124891	1	Scientific Literature	J. Med. Chem.	2014	None
CHEMBL3127488		0	575.67	3	5.65	(+/-)-32	CCC(=O)Nc1cc(-c2ccc(C(N)=O)cc2C(=O)O)cc([C@@H]2C[C@](C)(c3ccccc3)c3cc(C(=N)N)ccc3N2)c1	Ki	'='	450.0	nM	6.35			UO_0000065	11.03	0.20	0.70	3.70	False	CHEMBL3129741	Binding affinity to human factor 7a assessed as release of p-nitroaniline after 10 to 120 mins by spectrophotometric analysis	B	BAO_0000357	single protein format	Homo sapiens	None	None	None	None	CHEMBL3991	Coagulation factor VII	Homo sapiens	SINGLE PROTEIN	CHEMBL3124891	1	Scientific Literature	J. Med. Chem.	2014	None
CHEMBL3127479		0	518.62	2	6.16	23	CC(=O)Nc1ccc(-c2cccc([C@@H]3C[C@](C)(c4ccccc4)c4cc(C(=N)N)ccc4N3)c2)c(C(=O)O)c1	Ki	'='	705.0	nM	6.15			UO_0000065	11.86	0.22	-0.01	4.79	False	CHEMBL3129741	Binding affinity to human factor 7a assessed as release of p-nitroaniline after 10 to 120 mins by spectrophotometric analysis	B	BAO_0000357	single protein format	Homo sapiens	None	None	None	None	CHEMBL3991	Coagulation factor VII	Homo sapiens	SINGLE PROTEIN	CHEMBL3124891	1	Scientific Literature	J. Med. Chem.	2014	None
CHEMBL3127475		0	486.58	1	6.07	19	C[C@]1(c2ccccc2)C[C@@H](c2cccc(-c3ccc(C#N)cc3C(=O)O)c2)Nc2ccc(C(=N)N)cc21	Ki	'='	867.0	nM	6.06			UO_0000065	12.46	0.22	-0.01	4.93	False	CHEMBL3129741	Binding affinity to human factor 7a assessed as release of p-nitroaniline after 10 to 120 mins by spectrophotometric analysis	B	BAO_0000357	single protein format	Homo sapiens	None	None	None	None	CHEMBL3991	Coagulation factor VII	Homo sapiens	SINGLE PROTEIN	CHEMBL3124891	1	Scientific Literature	J. Med. Chem.	2014	None
CHEMBL518066	DYSINOSIN D	0	539.65	2	-3.03	3	CO[C@H](CO)C(=O)N[C@H](C(=O)N1[C@H](C(=O)NCCC2=CC[N+](=C(N)N)C2)C[C@@H]2C[C@H](O)[C@@H](O)C[C@@H]21)C(C)C	Ki	'='	1320.0	nM	5.88			UO_0000065	10.89	0.21	8.91	2.89	False	CHEMBL1000100	Inhibition of factor 7a by spectrophotometric assay	B	BAO_0000357	single protein format	None	None	None	None	None	CHEMBL3991	Coagulation factor VII	Homo sapiens	SINGLE PROTEIN	CHEMBL1148194	1	Scientific Literature	J. Nat. Prod.	2004	None
CHEMBL202010		0	276.30	0	2.39	3	N=C(N)c1ccc2[nH]c(-c3nc4ccccc4[nH]3)nc2c1	Ki	'='	440000.0	nM		Outside typical range		UO_0000065					False	CHEMBL862508	Binding affinity to FVIIa in absence of Zn2+	B	BAO_0000357	single protein format	Homo sapiens	None	None	None	None	CHEMBL3991	Coagulation factor VII	Homo sapiens	SINGLE PROTEIN	CHEMBL1138120	1	Scientific Literature	Bioorg. Med. Chem. Lett.	2006	None
CHEMBL415837		0	2370.75	None	None	1c	CC[C@H](C)[C@H]1NC(=O)[C@H](CCCN=C(N)N)NC(=O)[C@H]2CCCN2C(=O)[C@H](CC(N)=O)NC(=O)[C@@H](CC(=O)O)NC(=O)[C@H](NC(=O)[C@H](CC(C)C)NC(=O)[C@H](C)NC(=O)[C@H](C)c2ccc(CC(C)C)cc2)CSSC[C@H](C(=O)N[C@@H](CCC(N)=O)C(=O)N[C@@H](Cc2ccccc2)C(=O)N[C@H](C(=O)N[C@@H](CCC(=O)O)C(=O)NCC(N)=O)C(C)C)NC(=O)[C@@H](Cc2ccc(O)cc2)NC(=O)[C@H](Cc2c[nH]c3ccccc23)NC(=O)[C@@H](CCCN=C(N)N)NC(=O)[C@H](CC(=O)O)NC1=O	IC50	'='	14.6	nM	7.84			UO_0000065	3.31	None	None	None	False	CHEMBL663035	Inhibition of amino terminally biotinylated E-76 peptide binding to immobilized fVIIa	B	BAO_0000357	single protein format	None	None	None	None	None	CHEMBL3991	Coagulation factor VII	Homo sapiens	SINGLE PROTEIN	CHEMBL1135206	1	Scientific Literature	Bioorg. Med. Chem. Lett.	2002	None
CHEMBL33705		0	397.44	0	1.74	19	C[C@H](NC(=O)CNC(=O)Nc1ccc(C(=N)N)cc1)c1ccc2c(c1)OCCO2	Ki	'='	67.0	nM	7.17			UO_0000065	18.05	0.34	5.43	5.18	False	CHEMBL662860	In vitro inhibitory activity against coagulation factor VII (fVIIa)	B	BAO_0000357	single protein format	None	None	None	None	None	CHEMBL3991	Coagulation factor VII	Homo sapiens	SINGLE PROTEIN	CHEMBL1144973	1	Scientific Literature	Bioorg. Med. Chem. Lett.	2003	None
CHEMBL197563		0	480.61	0	4.64	12b	N=C(N)c1ccc2ccc(CN(CCCN3CCOCC3)C(=O)c3cccc4ccccc34)cc2c1	Ki	'='	121.0	nM	6.92			UO_0000065	14.39	0.26	2.28	8.37	False	CHEMBL828912	Inhibition constant towards human coagulation factor VII	B	BAO_0000357	single protein format	Homo sapiens	None	None	None	None	CHEMBL3991	Coagulation factor VII	Homo sapiens	SINGLE PROTEIN	CHEMBL1144375	1	Scientific Literature	Bioorg. Med. Chem. Lett.	2005	None
CHEMBL432019		0	663.82	1	2.73	3a	CC(C)(C)OC(=O)NN(Cc1ccccc1)C(=O)[C@@H]1CCCC[C@H]1C(=O)N[C@@H](CCCN=C(N)N)C(=O)C(=O)NCCc1ccccc1	IC50						Not Active						False	CHEMBL662113	Compound was evaluated for its 50 percent inhibitory concentration against human Coagulation factor VII: Inactive	B	BAO_0000357	single protein format	None	None	None	None	None	CHEMBL3991	Coagulation factor VII	Homo sapiens	SINGLE PROTEIN	CHEMBL1129829	1	Scientific Literature	Bioorg. Med. Chem. Lett.	1997	None
CHEMBL415402		0	2337.63	None	None	1j	CC[C@H](C)[C@H]1NC(=O)[C@H](CCCN=C(N)N)NC(=O)[C@H]2CCCN2C(=O)[C@H](CC(N)=O)NC(=O)[C@@H](CC(=O)O)NC(=O)[C@H](NC(=O)[C@H](CC(C)C)NC(=O)[C@H](C)NC(=O)c2cnc3ccccc3c2)CSSC[C@H](C(=O)N[C@@H](CCC(N)=O)C(=O)N[C@@H](Cc2ccccc2)C(=O)N[C@H](C(=O)N[C@@H](CCC(=O)O)C(=O)NCC(N)=O)C(C)C)NC(=O)[C@@H](Cc2ccc(O)cc2)NC(=O)[C@H](Cc2c[nH]c3ccccc23)NC(=O)[C@@H](CCCN=C(N)N)NC(=O)[C@H](CC(=O)O)NC1=O	IC50	'='	11.8	nM	7.93			UO_0000065	3.39	None	None	None	False	CHEMBL663035	Inhibition of amino terminally biotinylated E-76 peptide binding to immobilized fVIIa	B	BAO_0000357	single protein format	None	None	None	None	None	CHEMBL3991	Coagulation factor VII	Homo sapiens	SINGLE PROTEIN	CHEMBL1135206	1	Scientific Literature	Bioorg. Med. Chem. Lett.	2002	None
CHEMBL269354		0	2397.64	None	None	1d	CC[C@H](C)[C@H]1NC(=O)[C@H](CCCN=C(N)N)NC(=O)[C@H]2CCCN2C(=O)[C@H](CC(N)=O)NC(=O)[C@@H](CC(=O)O)NC(=O)[C@H](NC(=O)[C@H](CC(C)C)NC(=O)[C@H](C)NC(=O)c2ccc(-c3ccccc3[N+](=O)[O-])o2)CSSC[C@H](C(=O)N[C@@H](CCC(N)=O)C(=O)N[C@@H](Cc2ccccc2)C(=O)N[C@H](C(=O)N[C@@H](CCC(=O)O)C(=O)NCC(N)=O)C(C)C)NC(=O)[C@@H](Cc2ccc(O)cc2)NC(=O)[C@H](Cc2c[nH]c3ccccc23)NC(=O)[C@@H](CCCN=C(N)N)NC(=O)[C@H](CC(=O)O)NC1=O	IC50	'='	1.0	nM	9.00			UO_0000065	3.75	None	None	None	False	CHEMBL663035	Inhibition of amino terminally biotinylated E-76 peptide binding to immobilized fVIIa	B	BAO_0000357	single protein format	None	None	None	None	None	CHEMBL3991	Coagulation factor VII	Homo sapiens	SINGLE PROTEIN	CHEMBL1135206	1	Scientific Literature	Bioorg. Med. Chem. Lett.	2002	None
CHEMBL202433		0	226.24	0	1.24	1	N=C(N)c1ccc2[nH]c(-c3cnc[nH]3)nc2c1	Ki	'='	900.0	nM	6.05			UO_0000065	26.72	0.49	4.81	5.64	False	CHEMBL862210	Binding affinity to FVIIa in presence of Zn2+	B	BAO_0000357	single protein format	Homo sapiens	None	None	None	None	CHEMBL3991	Coagulation factor VII	Homo sapiens	SINGLE PROTEIN	CHEMBL1138120	1	Scientific Literature	Bioorg. Med. Chem. Lett.	2006	None
CHEMBL193745		0	423.56	1	5.97	12k	CC(C)CCN(Cc1ccc2ccc(C(=N)N)cc2c1)C(=O)c1ccc2ccccc2c1	Ki	'='	783.0	nM	6.11			UO_0000065	14.42	0.26	0.14	8.70	False	CHEMBL828912	Inhibition constant towards human coagulation factor VII	B	BAO_0000357	single protein format	Homo sapiens	None	None	None	None	CHEMBL3991	Coagulation factor VII	Homo sapiens	SINGLE PROTEIN	CHEMBL1144375	1	Scientific Literature	Bioorg. Med. Chem. Lett.	2005	None
CHEMBL3359898		0	591.60	2	5.58	6b	CCOC(=O)c1c(Cc2ccccc2)oc2cc(OC)c(OCc3nc4ccc(OS(=O)(=O)[O-])cc4s3)cc12.[Na+]	Activity	'='	100.0	%				UO_0000187					False	CHEMBL3377048	Inhibition of human factor 7a assessed as residual activity at 500 uM by spectrophotometric assay	B	BAO_0000357	single protein format	Homo sapiens	None	None	None	None	CHEMBL3991	Coagulation factor VII	Homo sapiens	SINGLE PROTEIN	CHEMBL3351582	1	Scientific Literature	Bioorg. Med. Chem. Lett.	2014	None
CHEMBL127407		0	343.39	0	4.20	10e	N=C(N)c1cc2cc(-c3cccc(-c4ccccc4)c3O)[nH]c2cc1O	Ki	'>'	75000.0	nM				UO_0000065					False	CHEMBL662862	The compound was tested for inhibition of human coagulation factor VII	B	BAO_0000357	single protein format	None	None	None	None	None	CHEMBL3991	Coagulation factor VII	Homo sapiens	SINGLE PROTEIN	CHEMBL1134679	1	Scientific Literature	J. Med. Chem.	2001	None
CHEMBL198629		0	551.64	1	3.64	31	Cc1cc2cc(NC(=N/[C@H]3CCCCN(CC(=O)N4CCCC4)C3=O)/C(C#N)=C(\O)OCCCCO)ccc2o1	Ki	'>'	55000.0	nM				UO_0000065					False	CHEMBL871352	Binding affinity to factor VIIa	B	BAO_0000357	single protein format	Homo sapiens	None	None	None	None	CHEMBL3991	Coagulation factor VII	Homo sapiens	SINGLE PROTEIN	CHEMBL1141963	1	Scientific Literature	Bioorg. Med. Chem. Lett.	2005	None
CHEMBL2409219		0	505.57	2	5.52	4	COc1cc([C@@H]2Nc3ccc(C(=N)N)cc3[C@H]3c4ccccc4C[C@@H]23)c(-c2ccccc2C(=O)O)cc1O	Ki	'='	0.62	nM	9.21			UO_0000065	18.21	0.33	3.69	7.16	False	CHEMBL2412515	Inhibition of recombinant human coagulation factor 7A	B	BAO_0000357	single protein format	Homo sapiens	None	None	None	None	CHEMBL3991	Coagulation factor VII	Homo sapiens	SINGLE PROTEIN	CHEMBL2407045	1	Scientific Literature	Bioorg. Med. Chem. Lett.	2013	None
CHEMBL284094		0	431.88	0	2.39	26	CC(NC(=O)CNC(=O)Nc1ccc(C(=N)N)c(Cl)c1)c1ccc2c(c1)OCCO2	Ki	'='	3940.0	nM	5.41			UO_0000065	12.51	0.25	3.01	3.90	False	CHEMBL662860	In vitro inhibitory activity against coagulation factor VII (fVIIa)	B	BAO_0000357	single protein format	None	None	None	None	None	CHEMBL3991	Coagulation factor VII	Homo sapiens	SINGLE PROTEIN	CHEMBL1144973	1	Scientific Literature	Bioorg. Med. Chem. Lett.	2003	None
CHEMBL383217		0	500.56	2	4.83	58	CC(C)(C)c1ccc(-c2cc(C(CC(=O)O)C(=O)O)cc(-c3nc4cc(C(=N)N)ccc4[nH]3)c2O)cc1	Ki	'='	16000.0	nM	4.80			UO_0000065	9.58	0.18	-0.03	2.77	False	CHEMBL862599	Binding affinity to factor 7a	B	BAO_0000357	single protein format	Homo sapiens	None	None	None	None	CHEMBL3991	Coagulation factor VII	Homo sapiens	SINGLE PROTEIN	CHEMBL1139673	1	Scientific Literature	Bioorg. Med. Chem. Lett.	2006	None
CHEMBL203055		0	478.89	1	4.18	28	N=C(N)c1ccc2[nH]c(-c3cc(C(CC(=O)O)C(=O)O)cc(-c4cccc(Cl)c4)c3O)nc2c1	Ki	'='	66.0	nM	7.18			UO_0000065	14.99	0.29	3.00	4.14	False	CHEMBL862599	Binding affinity to factor 7a	B	BAO_0000357	single protein format	Homo sapiens	None	None	None	None	CHEMBL3991	Coagulation factor VII	Homo sapiens	SINGLE PROTEIN	CHEMBL1139673	1	Scientific Literature	Bioorg. Med. Chem. Lett.	2006	None
CHEMBL204561		0	375.38	0	3.52	8	Nc1ccc2[nH]c(-c3cc(CC(=O)O)cc(-c4cccc(O)c4)c3O)cc2n1	Ki	'='	2500.0	nM	5.60			UO_0000065	14.92	0.27	2.08	4.23	False	CHEMBL870752	Binding affinity to f7a	B	BAO_0000357	single protein format	Homo sapiens	None	None	None	None	CHEMBL3991	Coagulation factor VII	Homo sapiens	SINGLE PROTEIN	CHEMBL1146971	1	Scientific Literature	Bioorg. Med. Chem. Lett.	2006	None
CHEMBL426676		0	405.37	0	3.12	4	Nc1ccc2[nH]c(-c3cc(CC(=O)O)cc(-c4cccc([N+](=O)[O-])c4)c3O)nc2n1	Ki	'='	39000.0	nM	4.41			UO_0000065	10.88	0.20	1.29	2.62	False	CHEMBL870752	Binding affinity to f7a	B	BAO_0000357	single protein format	Homo sapiens	None	None	None	None	CHEMBL3991	Coagulation factor VII	Homo sapiens	SINGLE PROTEIN	CHEMBL1146971	1	Scientific Literature	Bioorg. Med. Chem. Lett.	2006	None
CHEMBL3359901		0	555.49	1	4.04	14a	CCOC(=O)c1c(COc2cc3c(C(=O)OCC)coc3cc2OC)[nH]c2ccc(OS(=O)(=O)[O-])cc12.[Na+]	Activity	'='	87.0	%				UO_0000187					False	CHEMBL3377048	Inhibition of human factor 7a assessed as residual activity at 500 uM by spectrophotometric assay	B	BAO_0000357	single protein format	Homo sapiens	None	None	None	None	CHEMBL3991	Coagulation factor VII	Homo sapiens	SINGLE PROTEIN	CHEMBL3351582	1	Scientific Literature	Bioorg. Med. Chem. Lett.	2014	None
CHEMBL3359899		0	430.46	0	3.98	6c	Cc1nc2ccc(OCc3nc4ccc(OS(=O)(=O)[O-])cc4s3)cc2s1.[Na+]	Activity	'='	102.0	%				UO_0000187					False	CHEMBL3377048	Inhibition of human factor 7a assessed as residual activity at 500 uM by spectrophotometric assay	B	BAO_0000357	single protein format	Homo sapiens	None	None	None	None	CHEMBL3991	Coagulation factor VII	Homo sapiens	SINGLE PROTEIN	CHEMBL3351582	1	Scientific Literature	Bioorg. Med. Chem. Lett.	2014	None
CHEMBL421426		0	550.62	3	5.01	30	CC(NC(=O)CNC(=O)Nc1ccc(C(=N)N)cc1)c1ccc(C(=O)Nc2cccc(Oc3ccccc3)c2)cc1	Ki	'='	43.0	nM	7.37			UO_0000065	13.38	0.25	2.36	4.65	False	CHEMBL662231	In vitro inhibition of human coagulation factor VIIa	B	BAO_0000357	single protein format	None	None	None	None	None	CHEMBL3991	Coagulation factor VII	Homo sapiens	SINGLE PROTEIN	CHEMBL1146800	1	Scientific Literature	Bioorg. Med. Chem. Lett.	2004	None
CHEMBL122599		0	479.97	0	4.20	23	CC(NC(=O)CNC(=O)Nc1ccc(C(=N)N)cc1)c1ccc(OCc2cccc(Cl)c2)cc1	Ki	'='	23.0	nM	7.64			UO_0000065	15.91	0.31	3.44	5.91	False	CHEMBL662231	In vitro inhibition of human coagulation factor VIIa	B	BAO_0000357	single protein format	None	None	None	None	None	CHEMBL3991	Coagulation factor VII	Homo sapiens	SINGLE PROTEIN	CHEMBL1146800	1	Scientific Literature	Bioorg. Med. Chem. Lett.	2004	None
CHEMBL1230642		0	545.59	2	2.85	4, G17905	CCOc1cc(OCC)c(F)c([C@@H](Nc2ccc(C(=N)N)c(O)c2)C(=O)NS(=O)(=O)c2cccc(N)c2)c1	Ki	'='	0.35	nM	9.46			UO_0000065	17.33	0.34	6.61	4.98	False	CHEMBL3407182	Inhibition of human factor 7a	B	BAO_0000357	single protein format	Homo sapiens	None	None	None	None	CHEMBL3991	Coagulation factor VII	Homo sapiens	SINGLE PROTEIN	CHEMBL3399987	1	Scientific Literature	Bioorg. Med. Chem. Lett.	2015	None
CHEMBL426468		0	493.56	0	3.49	28	CO/C(O)=C(C#N)/C(=N\[C@H]1CCCCN(CC(=O)N2CCCC2)C1=O)Nc1ccc2oc(C)cc2c1	2PT	'='	23.0	uM				UO_0000064					False	CHEMBL853298	Anticoagulant potency in human plasma as measured by prothrombin time	F	BAO_0000366	cell-free format	Homo sapiens	CHEMBL3559721	Plasma	None	None	CHEMBL3991	Coagulation factor VII	Homo sapiens	SINGLE PROTEIN	CHEMBL1141963	1	Scientific Literature	Bioorg. Med. Chem. Lett.	2005	None
CHEMBL34067		0	394.26	0	2.72	9	N=C(N)c1ccc(NC(=O)NCC(=O)NCc2ccc(Cl)c(Cl)c2)cc1	Ki	'='	970.0	nM	6.01			UO_0000065	15.25	0.32	3.29	5.01	False	CHEMBL662231	In vitro inhibition of human coagulation factor VIIa	B	BAO_0000357	single protein format	None	None	None	None	None	CHEMBL3991	Coagulation factor VII	Homo sapiens	SINGLE PROTEIN	CHEMBL1146800	1	Scientific Literature	Bioorg. Med. Chem. Lett.	2004	None
CHEMBL202010		0	276.30	0	2.39	3	N=C(N)c1ccc2[nH]c(-c3nc4ccccc4[nH]3)nc2c1	Ki	'='	460.0	nM	6.34			UO_0000065	22.94	0.41	3.95	5.91	False	CHEMBL862210	Binding affinity to FVIIa in presence of Zn2+	B	BAO_0000357	single protein format	Homo sapiens	None	None	None	None	CHEMBL3991	Coagulation factor VII	Homo sapiens	SINGLE PROTEIN	CHEMBL1138120	1	Scientific Literature	Bioorg. Med. Chem. Lett.	2006	None
CHEMBL46148		0	290.33	0	2.31	5	N=C(N)c1ccc2[nH]c(Cc3nc4ccccc4[nH]3)nc2c1	Ki	'='	26000.0	nM	4.58			UO_0000065	15.79	0.28	2.28	4.28	False	CHEMBL862508	Binding affinity to FVIIa in absence of Zn2+	B	BAO_0000357	single protein format	Homo sapiens	None	None	None	None	CHEMBL3991	Coagulation factor VII	Homo sapiens	SINGLE PROTEIN	CHEMBL1138120	1	Scientific Literature	Bioorg. Med. Chem. Lett.	2006	None
CHEMBL275859		0	629.77	2	0.28	10b	N=C(N)NCCC[C@H](NC(=O)[C@H](CO)NC(=O)[C@@H](Cc1ccccc1)NS(=O)(=O)Cc1ccccc1)C(=O)c1nccs1	IC50	'='	110.0	nM	6.96			UO_0000065	11.05	0.22	6.68	3.21	True	CHEMBL662230	Inhibitory activity against tissue coagulation factor VII.	B	BAO_0000357	single protein format	None	None	None	None	None	CHEMBL3991	Coagulation factor VII	Homo sapiens	SINGLE PROTEIN	CHEMBL1145084	1	Scientific Literature	J. Med. Chem.	2003	None
CHEMBL559015		0	568.98	1	4.81	DPC423	CS(=O)(=O)c1ccccc1-c1ccc(NC(=O)c2cc(C(F)(F)F)nn2-c2cccc(CN)c2)c(F)c1.Cl	Ki	'>'	15000.0	nM				UO_0000065					False	CHEMBL662861	Tested in vitro for inhibition of human Coagulation factor VII	B	BAO_0000357	single protein format	None	None	None	None	None	CHEMBL3991	Coagulation factor VII	Homo sapiens	SINGLE PROTEIN	CHEMBL1145914	1	Scientific Literature	J. Med. Chem.	2003	None
CHEMBL544560		0	456.97	0	1.71	2	Cl.N=C(N)c1ccc(CNC(=O)C2CC[C@H]3CC[C@@](O)(Cc4ccccc4)C(=O)N23)cc1	IC50	'='	1100.0	nM	5.96			UO_0000065	14.17	0.26	4.25	4.99	False	CHEMBL663033	Compound was tested for inhibitory activity against Coagulation factor VIIa	B	BAO_0000357	single protein format	None	None	None	None	None	CHEMBL3991	Coagulation factor VII	Homo sapiens	SINGLE PROTEIN	CHEMBL1136036	1	Scientific Literature	Bioorg. Med. Chem. Lett.	2002	None
CHEMBL1159841		0	460.94	0	4.33	25(S)	C[C@H](NC(=O)Nc1ccc2c(Cl)c(OCCSC(=N)N)oc(=O)c2c1)c1ccccc1	K obs / 1	'='	1830.0	M-1 s-1									False	CHEMBL663022	Inhibition of human coagulation factor VII at 7.2-44 uM	B	BAO_0000357	single protein format	Homo sapiens	None	None	None	None	CHEMBL3991	Coagulation factor VII	Homo sapiens	SINGLE PROTEIN	CHEMBL1127646	1	Scientific Literature	J. Med. Chem.	1994	None
CHEMBL439444		0	2362.68	None	None	1b	CC[C@H](C)[C@H]1NC(=O)[C@H](CCCN=C(N)N)NC(=O)[C@H]2CCCN2C(=O)[C@H](CC(N)=O)NC(=O)[C@@H](CC(=O)O)NC(=O)[C@H](NC(=O)[C@H](CC(C)C)NC(=O)[C@H](C)NC(=O)c2ccc(-c3ccccc3)cc2)CSSC[C@H](C(=O)N[C@@H](CCC(N)=O)C(=O)N[C@@H](Cc2ccccc2)C(=O)N[C@H](C(=O)N[C@@H](CCC(=O)O)C(=O)NCC(N)=O)C(C)C)NC(=O)[C@@H](Cc2ccc(O)cc2)NC(=O)[C@H](Cc2c[nH]c3ccccc23)NC(=O)[C@@H](CCCN=C(N)N)NC(=O)[C@H](CC(=O)O)NC1=O	IC50	'='	4.0	nM	8.40			UO_0000065	3.55	None	None	None	False	CHEMBL663035	Inhibition of amino terminally biotinylated E-76 peptide binding to immobilized fVIIa	B	BAO_0000357	single protein format	None	None	None	None	None	CHEMBL3991	Coagulation factor VII	Homo sapiens	SINGLE PROTEIN	CHEMBL1135206	1	Scientific Literature	Bioorg. Med. Chem. Lett.	2002	None
CHEMBL558198	RAZAXABAN HYDROCHLORIDE	0	564.93	1	4.25	Razaxaban hydrochloride	CN(C)Cc1nccn1-c1ccc(NC(=O)c2cc(C(F)(F)F)nn2-c2ccc3onc(N)c3c2)c(F)c1.Cl	Ki	'>'	15000.0	nM				UO_0000065					True	CHEMBL839444	Binding affinity against coagulation factor VIIa	B	BAO_0000357	single protein format	Homo sapiens	None	None	None	None	CHEMBL3991	Coagulation factor VII	Homo sapiens	SINGLE PROTEIN	CHEMBL1145195	1	Scientific Literature	J. Med. Chem.	2005	None
CHEMBL327715		0	328.38	0	3.89	1	N=C(N)c1ccc2[nH]c(-c3cccc(-c4ccccc4)c3O)nc2c1	2PT	'>'	10.0	uM				UO_0000064					False	CHEMBL869022	Anticoagulant potency in human plasma as measured by prothrombin time	F	BAO_0000366	cell-free format	Homo sapiens	CHEMBL3559721	Plasma	None	None	CHEMBL3991	Coagulation factor VII	Homo sapiens	SINGLE PROTEIN	CHEMBL1147018	1	Scientific Literature	Bioorg. Med. Chem. Lett.	2006	None
CHEMBL3982647		0	551.19	1	2.66	7a.HCl	CC1(C)[C@@H]2CC[C@@]1(C)[C@@H](NC(=O)[C@H](CC1CCCCC1)NS(=O)(=O)N[C@@H](CCCCN)C(=O)O)C2.Cl	Inhibition	'<'	40.0	%				UO_0000187					False	CHEMBL3861690	Inhibition of factor 7a (unknown origin) at 100 uM relative to control	B	BAO_0000357	single protein format	Homo sapiens	None	None	None	None	CHEMBL3991	Coagulation factor VII	Homo sapiens	SINGLE PROTEIN	CHEMBL3860098	1	Scientific Literature	J Med Chem	2016	None
CHEMBL195314		0	447.54	0	4.89	12i	N=C(N)c1ccc2ccc(CN(CCc3c[nH]cn3)C(=O)c3cccc4ccccc34)cc2c1	Ki	'='	305.0	nM	6.52			UO_0000065	14.56	0.26	1.63	6.59	False	CHEMBL828912	Inhibition constant towards human coagulation factor VII	B	BAO_0000357	single protein format	Homo sapiens	None	None	None	None	CHEMBL3991	Coagulation factor VII	Homo sapiens	SINGLE PROTEIN	CHEMBL1144375	1	Scientific Literature	Bioorg. Med. Chem. Lett.	2005	None
CHEMBL205771		0	458.47	1	3.84	48	Cc1ccc(-c2cc(C(CC(=O)O)C(=O)O)cc(-c3nc4cc(C(=N)N)ccc4[nH]3)c2O)cc1	Ki	'='	420.0	nM	6.38			UO_0000065	13.91	0.26	2.54	3.68	False	CHEMBL862599	Binding affinity to factor 7a	B	BAO_0000357	single protein format	Homo sapiens	None	None	None	None	CHEMBL3991	Coagulation factor VII	Homo sapiens	SINGLE PROTEIN	CHEMBL1139673	1	Scientific Literature	Bioorg. Med. Chem. Lett.	2006	None
CHEMBL382418		0	460.45	1	3.24	32	N=C(N)c1ccc2[nH]c(-c3cc(C(CC(=O)O)C(=O)O)cc(-c4cccc(O)c4)c3O)nc2c1	Ki	'='	88.0	nM	7.06			UO_0000065	15.32	0.28	3.82	3.64	False	CHEMBL862599	Binding affinity to factor 7a	B	BAO_0000357	single protein format	Homo sapiens	None	None	None	None	CHEMBL3991	Coagulation factor VII	Homo sapiens	SINGLE PROTEIN	CHEMBL1139673	1	Scientific Literature	Bioorg. Med. Chem. Lett.	2006	None
CHEMBL381120		0	474.47	1	3.54	36	COc1ccccc1-c1cc(C(CC(=O)O)C(=O)O)cc(-c2nc3cc(C(=N)N)ccc3[nH]2)c1O	Ki	'='	120.0	nM	6.92			UO_0000065	14.59	0.27	3.38	3.79	False	CHEMBL862599	Binding affinity to factor 7a	B	BAO_0000357	single protein format	Homo sapiens	None	None	None	None	CHEMBL3991	Coagulation factor VII	Homo sapiens	SINGLE PROTEIN	CHEMBL1139673	1	Scientific Literature	Bioorg. Med. Chem. Lett.	2006	None
CHEMBL455257	DYSINOSIN B	0	780.85	3	-5.72	1	CO[C@H](COS(=O)(=O)[O-])C(=O)N[C@H](C(=O)N1[C@H](C(=O)NCCC2=CC[N+](=C(N)N)C2)C[C@@H]2C[C@H](O)[C@@H](O[C@H]3O[C@H](CO)[C@@H](O)[C@H](O)[C@H]3O)C[C@@H]21)C(C)C	Ki	'='	90.0	nM	7.05			UO_0000065	9.02	0.18	12.77	2.14	False	CHEMBL1000100	Inhibition of factor 7a by spectrophotometric assay	B	BAO_0000357	single protein format	None	None	None	None	None	CHEMBL3991	Coagulation factor VII	Homo sapiens	SINGLE PROTEIN	CHEMBL1148194	1	Scientific Literature	J. Nat. Prod.	2004	None
CHEMBL502639	DYSINOSIN A	0	632.74	2	-3.16	4	CO[C@H](COS(=O)(=O)[O-])C(=O)N[C@H](CC(C)C)C(=O)N1[C@H](C(=O)NCCC2=CC[N+](=C(N)N)C2)C[C@@H]2C[C@H](O)[C@@H](O)C[C@@H]21	Ki	'='	108.0	nM	6.97			UO_0000065	11.01	0.22	10.13	2.79	False	CHEMBL1000100	Inhibition of factor 7a by spectrophotometric assay	B	BAO_0000357	single protein format	None	None	None	None	None	CHEMBL3991	Coagulation factor VII	Homo sapiens	SINGLE PROTEIN	CHEMBL1148194	1	Scientific Literature	J. Nat. Prod.	2004	None
CHEMBL511486		0	512.53	1	4.61	2x	COc1ccc(-n2nc(C(F)(F)F)c3c2C(=O)N(c2ccc(C4(CN(C)C(C)=O)CC4)cc2)CC3)cc1	Activity						Not Active						False	CHEMBL946427	Inhibition of human factor 7a	B	BAO_0000357	single protein format	Homo sapiens	None	None	None	None	CHEMBL3991	Coagulation factor VII	Homo sapiens	SINGLE PROTEIN	CHEMBL1157522	1	Scientific Literature	Bioorg. Med. Chem. Lett.	2008	None
CHEMBL460884		0	470.50	0	4.35	2m	CNCC1(c2ccc(N3CCc4c(C(F)(F)F)nn(-c5ccc(OC)cc5)c4C3=O)cc2)CC1	Activity						Not Active						False	CHEMBL946427	Inhibition of human factor 7a	B	BAO_0000357	single protein format	Homo sapiens	None	None	None	None	CHEMBL3991	Coagulation factor VII	Homo sapiens	SINGLE PROTEIN	CHEMBL1157522	1	Scientific Literature	Bioorg. Med. Chem. Lett.	2008	None
CHEMBL460056		0	554.55	1	4.62	2j	COc1ccc(-n2nc(C(F)(F)F)c3c2C(=O)N(c2ccc(C4(C(=O)Nc5nncs5)CC4)cc2)CC3)cc1	Activity						Not Active						False	CHEMBL946427	Inhibition of human factor 7a	B	BAO_0000357	single protein format	Homo sapiens	None	None	None	None	CHEMBL3991	Coagulation factor VII	Homo sapiens	SINGLE PROTEIN	CHEMBL1157522	1	Scientific Literature	Bioorg. Med. Chem. Lett.	2008	None
CHEMBL510344		0	538.57	2	5.19	2g	COc1ccc(-n2nc(C(F)(F)F)c3c2C(=O)N(c2ccc(C4(C(=O)NC5CCCC5)CC4)cc2)CC3)cc1	Activity						Not Active						False	CHEMBL946427	Inhibition of human factor 7a	B	BAO_0000357	single protein format	Homo sapiens	None	None	None	None	CHEMBL3991	Coagulation factor VII	Homo sapiens	SINGLE PROTEIN	CHEMBL1157522	1	Scientific Literature	Bioorg. Med. Chem. Lett.	2008	None
CHEMBL515520		0	526.04	1	2.65	20	CN(C)C(=O)/C(C#N)=C(\Nc1cccc2c(Cl)c[nH]c12)N[C@H]1CCCCN(CC(=O)N2CCCC2)C1=O	IC50	'>'	33000.0	nM				UO_0000065					False	CHEMBL1008039	Inhibition of factor 7a	B	BAO_0000357	single protein format	None	None	None	None	None	CHEMBL3991	Coagulation factor VII	Homo sapiens	SINGLE PROTEIN	CHEMBL1140212	1	Scientific Literature	J. Med. Chem.	2008	None
CHEMBL457702		0	479.97	0	3.09	15	N#CC(C#N)=C(Nc1cccc2c(Cl)c[nH]c12)N[C@H]1CCCCN(CC(=O)N2CCCC2)C1=O	IC50	'>'	33000.0	nM				UO_0000065					False	CHEMBL1008039	Inhibition of factor 7a	B	BAO_0000357	single protein format	None	None	None	None	None	CHEMBL3991	Coagulation factor VII	Homo sapiens	SINGLE PROTEIN	CHEMBL1140212	1	Scientific Literature	J. Med. Chem.	2008	None
CHEMBL122151		0	429.52	0	3.56	20	CC(NC(=O)CNC(=O)Nc1ccc(C(=N)N)cc1)c1ccc(Cc2ccccc2)cc1	Ki	'='	190.0	nM	6.72			UO_0000065	15.65	0.29	3.16	5.60	False	CHEMBL662231	In vitro inhibition of human coagulation factor VIIa	B	BAO_0000357	single protein format	None	None	None	None	None	CHEMBL3991	Coagulation factor VII	Homo sapiens	SINGLE PROTEIN	CHEMBL1146800	1	Scientific Literature	Bioorg. Med. Chem. Lett.	2004	None
CHEMBL1159882		0	431.90	0	3.63	16	N=C(N)SCCOc1oc(=O)c2cc(NC(=O)Cc3ccccc3)ccc2c1Cl	K obs / 1	'='	1100.0	M-1 s-1									False	CHEMBL663022	Inhibition of human coagulation factor VII at 7.2-44 uM	B	BAO_0000357	single protein format	Homo sapiens	None	None	None	None	CHEMBL3991	Coagulation factor VII	Homo sapiens	SINGLE PROTEIN	CHEMBL1127646	1	Scientific Literature	J. Med. Chem.	1994	None
CHEMBL3781788		0	486.62	1	5.09	(S)-17	COC(=O)Nc1ccc(-c2ccnc([C@H](Cc3ccccc3)NC(=O)[C@H]3CC[C@H](CN)CC3)c2)cc1	Ki	'>'	12170.0	nM				UO_0000065					False	CHEMBL3784477	Inhibition of human coagulation factor 7a assessed as reduction in release of p-nitroaniline after 10 to 120 mins by Michaelis-Menten equation analysis	B	BAO_0000357	single protein format	Homo sapiens	None	None	None	None	CHEMBL3991	Coagulation factor VII	Homo sapiens	SINGLE PROTEIN	CHEMBL3779805	1	Scientific Literature	Bioorg. Med. Chem.	2016	None
CHEMBL195238		0	471.60	1	6.55	12g	N=C(N)c1ccc2ccc(CN(CCCc3ccccc3)C(=O)c3cccc4ccccc34)cc2c1	Ki	'='	207.0	nM	6.68			UO_0000065	14.17	0.25	0.13	9.52	False	CHEMBL828912	Inhibition constant towards human coagulation factor VII	B	BAO_0000357	single protein format	Homo sapiens	None	None	None	None	CHEMBL3991	Coagulation factor VII	Homo sapiens	SINGLE PROTEIN	CHEMBL1144375	1	Scientific Literature	Bioorg. Med. Chem. Lett.	2005	None
CHEMBL197337		0	571.62	1	4.71	38	CCOP(=O)(OCC)/C(C#N)=C(\Nc1ccc2oc(C)cc2c1)N[C@H]1CCCCN(CC(=O)N2CCCC2)C1=O	2PT	'>'	60.0	uM				UO_0000064					False	CHEMBL853298	Anticoagulant potency in human plasma as measured by prothrombin time	F	BAO_0000366	cell-free format	Homo sapiens	CHEMBL3559721	Plasma	None	None	CHEMBL3991	Coagulation factor VII	Homo sapiens	SINGLE PROTEIN	CHEMBL1141963	1	Scientific Literature	Bioorg. Med. Chem. Lett.	2005	None
CHEMBL382091		0	569.66	2	5.06	36	COc1ccc(/C(O)=C(C#N)/C(=N\[C@H]2CCCCN(CC(=O)N3CCCC3)C2=O)Nc2ccc3oc(C)cc3c2)cc1	2PT	'='	36.0	uM				UO_0000064					False	CHEMBL853298	Anticoagulant potency in human plasma as measured by prothrombin time	F	BAO_0000366	cell-free format	Homo sapiens	CHEMBL3559721	Plasma	None	None	CHEMBL3991	Coagulation factor VII	Homo sapiens	SINGLE PROTEIN	CHEMBL1141963	1	Scientific Literature	Bioorg. Med. Chem. Lett.	2005	None
CHEMBL383059		0	502.58	2	3.12	12	CN(C)CCNC(=O)NCc1cccc(-c2cc(CC(=O)O)cc(-c3cc4[nH]c(N)ccc-4n3)c2O)c1	Ki	'='	1400.0	nM	5.85			UO_0000065	11.65	0.22	2.73	3.74	False	CHEMBL870752	Binding affinity to f7a	B	BAO_0000357	single protein format	Homo sapiens	None	None	None	None	CHEMBL3991	Coagulation factor VII	Homo sapiens	SINGLE PROTEIN	CHEMBL1146971	1	Scientific Literature	Bioorg. Med. Chem. Lett.	2006	None
CHEMBL205636		0	359.39	0	3.81	6	Nc1ccc2[nH]c(-c3cc(CC(=O)O)cc(-c4ccccc4)c3O)cc2n1	Ki	'='	2400.0	nM	5.62			UO_0000065	15.64	0.28	1.81	5.01	False	CHEMBL870752	Binding affinity to f7a	B	BAO_0000357	single protein format	Homo sapiens	None	None	None	None	CHEMBL3991	Coagulation factor VII	Homo sapiens	SINGLE PROTEIN	CHEMBL1146971	1	Scientific Literature	Bioorg. Med. Chem. Lett.	2006	None
CHEMBL262061		0	437.48	0	3.17	7	CS(=O)(=O)c1cccc(-c2cc(CC(=O)O)cc(-c3cc4[nH]c(N)ccc-4n3)c2O)c1	Ki	'='	7400.0	nM	5.13			UO_0000065	11.73	0.23	1.96	3.51	False	CHEMBL870752	Binding affinity to f7a	B	BAO_0000357	single protein format	Homo sapiens	None	None	None	None	CHEMBL3991	Coagulation factor VII	Homo sapiens	SINGLE PROTEIN	CHEMBL1146971	1	Scientific Literature	Bioorg. Med. Chem. Lett.	2006	None
CHEMBL377956		0	404.38	0	3.72	5	Nc1ccc2[nH]c(-c3cc(CC(=O)O)cc(-c4cccc([N+](=O)[O-])c4)c3O)cc2n1	Ki	'='	300.0	nM	6.52			UO_0000065	16.13	0.30	2.80	4.20	False	CHEMBL870752	Binding affinity to f7a	B	BAO_0000357	single protein format	Homo sapiens	None	None	None	None	CHEMBL3991	Coagulation factor VII	Homo sapiens	SINGLE PROTEIN	CHEMBL1146971	1	Scientific Literature	Bioorg. Med. Chem. Lett.	2006	None
CHEMBL2417905		0	503.56	1	3.77	18	COc1ccc(-c2ccc(C(=O)NCC(C)(C)C)cc2C(=O)O)c(C(=O)Nc2ccc(C(=N)N)cc2)n1	IC50	'='	11.0	nM	7.96			UO_0000065	15.80	0.29	4.19	4.75	False	CHEMBL2421099	Inhibition of human F7a using D-Ile-Pro-Arg-AFC as substrate after 3 mins	B	BAO_0000357	single protein format	Homo sapiens	None	None	None	None	CHEMBL3991	Coagulation factor VII	Homo sapiens	SINGLE PROTEIN	CHEMBL2417432	1	Scientific Literature	Bioorg. Med. Chem. Lett.	2013	None
CHEMBL2417903		0	540.62	2	5.04	32	CCNc1ccc(-c2ccc(C(=O)NCC(C)(C)C)cc2C(=O)O)c(C(=O)Nc2ccc3c(N)nccc3c2)n1	IC50	'='	9.0	nM	8.05			UO_0000065	14.88	0.27	3.01	5.05	False	CHEMBL2421099	Inhibition of human F7a using D-Ile-Pro-Arg-AFC as substrate after 3 mins	B	BAO_0000357	single protein format	Homo sapiens	None	None	None	None	CHEMBL3991	Coagulation factor VII	Homo sapiens	SINGLE PROTEIN	CHEMBL2417432	1	Scientific Literature	Bioorg. Med. Chem. Lett.	2013	None
CHEMBL2417893		0	541.61	2	5.00	22	CCOc1ccc(-c2ccc(C(=O)NCC(C)(C)C)cc2C(=O)O)c(C(=O)Nc2ccc3c(N)nccc3c2)n1	IC50	'='	11.0	nM	7.96			UO_0000065	14.69	0.27	2.96	5.08	False	CHEMBL2421099	Inhibition of human F7a using D-Ile-Pro-Arg-AFC as substrate after 3 mins	B	BAO_0000357	single protein format	Homo sapiens	None	None	None	None	CHEMBL3991	Coagulation factor VII	Homo sapiens	SINGLE PROTEIN	CHEMBL2417432	1	Scientific Literature	Bioorg. Med. Chem. Lett.	2013	None
CHEMBL1797524		0	710.90	2	3.39	30, BnSO2-Phe-Phe-Arg-bk	N=C(N)NCCCC[C@H](NC(=O)[C@H](Cc1ccccc1)NC(=O)[C@H](Cc1ccccc1)NS(=O)(=O)Cc1ccccc1)C(=O)Cc1ccccc1	Inhibition	'='	27.8	%				UO_0000187					False	CHEMBL1799335	Inhibition of recombinant F7a using S-2288 as substrate at 59 uM by competitive binding assay relative to control	B	BAO_0000357	single protein format	None	None	None	None	None	CHEMBL3991	Coagulation factor VII	Homo sapiens	SINGLE PROTEIN	CHEMBL1795213	1	Scientific Literature	Bioorg. Med. Chem. Lett.	2011	None
CHEMBL381949		0	538.51	2	5.73	2g	CN(C)Cc1ccccc1-c1ccc(NC(=O)c2cc(C(F)(F)F)nn2-c2ccc3onc(N)c3c2)c(F)c1	Ki	'>'	15000.0	nM				UO_0000065					False	CHEMBL859926	Binding affinity to human factor 7a	B	BAO_0000357	single protein format	Homo sapiens	None	None	None	None	CHEMBL3991	Coagulation factor VII	Homo sapiens	SINGLE PROTEIN	CHEMBL1146127	1	Scientific Literature	Bioorg. Med. Chem. Lett.	2006	None
CHEMBL206335	RAZAXABAN	0	528.47	1	4.25	razaxaban	CN(C)Cc1nccn1-c1ccc(NC(=O)c2cc(C(F)(F)F)nn2-c2ccc3onc(N)c3c2)c(F)c1	Ki	'>'	15000.0	nM				UO_0000065					False	CHEMBL859926	Binding affinity to human factor 7a	B	BAO_0000357	single protein format	Homo sapiens	None	None	None	None	CHEMBL3991	Coagulation factor VII	Homo sapiens	SINGLE PROTEIN	CHEMBL1146127	1	Scientific Literature	Bioorg. Med. Chem. Lett.	2006	None
CHEMBL206726		0	489.44	1	3.44	20	N=C(N)c1ccc2[nH]c(-c3cc(C(CC(=O)O)C(=O)O)cc(-c4ccccc4[N+](=O)[O-])c3O)nc2c1	Ki	'='	22.0	nM	7.66			UO_0000065	15.65	0.29	4.22	3.54	False	CHEMBL862599	Binding affinity to factor 7a	B	BAO_0000357	single protein format	Homo sapiens	None	None	None	None	CHEMBL3991	Coagulation factor VII	Homo sapiens	SINGLE PROTEIN	CHEMBL1139673	1	Scientific Literature	Bioorg. Med. Chem. Lett.	2006	None
CHEMBL558198	RAZAXABAN HYDROCHLORIDE	0	564.93	1	4.25	2, razaxaban HCl	CN(C)Cc1nccn1-c1ccc(NC(=O)c2cc(C(F)(F)F)nn2-c2ccc3onc(N)c3c2)c(F)c1.Cl	Ki	'>'	15000.0	nM				UO_0000065					False	CHEMBL864737	Binding affinity to f7a	B	BAO_0000357	single protein format	Homo sapiens	None	None	None	None	CHEMBL3991	Coagulation factor VII	Homo sapiens	SINGLE PROTEIN	CHEMBL1138952	1	Scientific Literature	Bioorg. Med. Chem. Lett.	2006	None
CHEMBL437555		0	514.99	1	2.92	31	CCOC(=O)N1C[C@H](NC(=O)c2ccc(-n3ccccc3=O)cc2)[C@H](NC(=O)c2ccc(Cl)s2)C1	Ki	'>'	11000.0	nM				UO_0000065					False	CHEMBL897888	Inhibition of human factor 7a	B	BAO_0000357	single protein format	Homo sapiens	None	None	None	None	CHEMBL3991	Coagulation factor VII	Homo sapiens	SINGLE PROTEIN	CHEMBL1149671	1	Scientific Literature	Bioorg. Med. Chem. Lett.	2007	None
CHEMBL205243		0	362.36	0	3.73	1	N=C(N)c1ccc2[nH]c(-c3cccc(-c4cc(F)ccc4O)c3O)nc2c1	Ki	'='	410.0	nM	6.39			UO_0000065	17.63	0.32	2.66	5.37	False	CHEMBL865660	Inhibition of factor7a in Sprague-Dawley rats	B	BAO_0000357	single protein format	Rattus norvegicus	None	None	None	None	CHEMBL3991	Coagulation factor VII	Homo sapiens	SINGLE PROTEIN	CHEMBL1146956	1	Scientific Literature	Bioorg. Med. Chem. Lett.	2006	None
CHEMBL211227		0	414.47	1	3.83	7	CC(=O)NCc1ccc(O)c(-c2cccc(-c3cc4cc(C(=N)N)ccc4[nH]3)c2O)c1	Ki	'='	120.0	nM	6.92			UO_0000065	16.70	0.30	3.09	5.12	False	CHEMBL863576	Binding affinity to f7a	B	BAO_0000357	single protein format	Homo sapiens	None	None	None	None	CHEMBL3991	Coagulation factor VII	Homo sapiens	SINGLE PROTEIN	CHEMBL1137427	1	Scientific Literature	Bioorg. Med. Chem. Lett.	2006	None
CHEMBL96433		0	327.39	0	4.49	1	N=C(N)c1ccc2[nH]c(-c3cccc(-c4ccccc4)c3O)cc2c1	Ki	'='	160.0	nM	6.80			UO_0000065	20.76	0.37	2.31	7.91	False	CHEMBL662862	The compound was tested for inhibition of human coagulation factor VII	B	BAO_0000357	single protein format	None	None	None	None	None	CHEMBL3991	Coagulation factor VII	Homo sapiens	SINGLE PROTEIN	CHEMBL1134679	1	Scientific Literature	J. Med. Chem.	2001	None
CHEMBL377990		0	474.48	1	2.39	2	N=C(N)c1ccc2[nH]c(-c3cc(CC(=O)O)cc(-c4cc(CNC(N)=O)ccc4O)c3O)nc2c1	Ki	'='	14.0	nM	7.85			UO_0000065	16.55	0.31	5.46	3.71	False	CHEMBL863576	Binding affinity to f7a	B	BAO_0000357	single protein format	Homo sapiens	None	None	None	None	CHEMBL3991	Coagulation factor VII	Homo sapiens	SINGLE PROTEIN	CHEMBL1137427	1	Scientific Literature	Bioorg. Med. Chem. Lett.	2006	None
CHEMBL204997		0	318.34	0	2.61	2	N=C(N)c1ccc2[nH]c(-c3n[nH]c(-c4ccccc4)c3O)nc2c1	2PT	'='	14.5	uM				UO_0000064					False	CHEMBL869022	Anticoagulant potency in human plasma as measured by prothrombin time	F	BAO_0000366	cell-free format	Homo sapiens	CHEMBL3559721	Plasma	None	None	CHEMBL3991	Coagulation factor VII	Homo sapiens	SINGLE PROTEIN	CHEMBL1147018	1	Scientific Literature	Bioorg. Med. Chem. Lett.	2006	None
CHEMBL2338554	Symplostatin 5	0	1022.12	None	None	1	C/C=C1\NC(=O)[C@@H](NC(=O)[C@@H](NC(=O)[C@@H](COS(=O)(=O)[O-])OC)C(C)C)[C@@H](C)OC(=O)[C@H]([C@H](C)CC)NC(=O)[C@H](Cc2ccccc2)N(C)C(=O)[C@H](Cc2ccccc2)N2C(=O)[C@H](CC[C@H]2O)NC1=O.[Na+]	IC50	'<'	10000.0	nM				UO_0000065					False	CHEMBL2340444	Inhibition of Factor-7a (unknown origin) using Z-VVR-AMC substrate incubated for 15 mins prior to substrate addition measured for 2 hrs	B	BAO_0000357	single protein format	Homo sapiens	None	None	None	None	CHEMBL3991	Coagulation factor VII	Homo sapiens	SINGLE PROTEIN	CHEMBL2331221	1	Scientific Literature	J. Med. Chem.	2013	None
CHEMBL3127464		0	546.67	2	6.41	7	CC(C)CNC(=O)c1ccc(-c2ccccc2[C@@H]2C[C@H](c3ccccc3)c3cc(C(=N)N)ccc3N2)c(C(=O)O)c1	Ki	'='	95.0	nM	7.02			UO_0000065	12.85	0.23	0.61	5.47	False	CHEMBL3129741	Binding affinity to human factor 7a assessed as release of p-nitroaniline after 10 to 120 mins by spectrophotometric analysis	B	BAO_0000357	single protein format	Homo sapiens	None	None	None	None	CHEMBL3991	Coagulation factor VII	Homo sapiens	SINGLE PROTEIN	CHEMBL3124891	1	Scientific Literature	J. Med. Chem.	2014	None
CHEMBL3091519		0	604.58	1	1.69	15, SAR107375	Cc1c(N2CCCC2=O)cccc1S(=O)(=O)N[C@@H](CNC(=O)c1ccc(Cl)s1)C(=O)N1CCN(C)CC1.Cl	Inhibition	'='	21.0	%				UO_0000187					False	CHEMBL3096695	Inhibition of factor 7a (unknown origin) at 100 uM	B	BAO_0000357	single protein format	Homo sapiens	None	None	None	None	CHEMBL3991	Coagulation factor VII	Homo sapiens	SINGLE PROTEIN	CHEMBL3091444	1	Scientific Literature	J. Med. Chem.	2013	None
CHEMBL3741173		0	431.48	0	3.32	25c	N=C(N)Nc1ccc(CNc2cnc3cc(C(=O)NCc4cccc(F)c4)ccn23)cc1	Inhibition	'='	4.2	%				UO_0000187					False	CHEMBL3743975	Inhibition of purified human factor 7a using MeSO2-Cha-Abu-Arg-pNA as substrate at 100 uM measured for 5 mins by spectrophotometric assay	B	BAO_0000357	single protein format	Homo sapiens	None	None	None	None	CHEMBL3991	Coagulation factor VII	Homo sapiens	SINGLE PROTEIN	CHEMBL3739387	1	Scientific Literature	J. Med. Chem.	2015	None
CHEMBL1797525		0	710.90	2	3.39	31, BnSO2-D-Phe-Phe-Arg-bk	N=C(N)NCCCC[C@H](NC(=O)[C@H](Cc1ccccc1)NC(=O)[C@@H](Cc1ccccc1)NS(=O)(=O)Cc1ccccc1)C(=O)Cc1ccccc1	Inhibition	'='	53.0	%				UO_0000187					False	CHEMBL1799057	Inhibition of recombinant F7a using S-2288 as substrate after 15 mins by competitive binding assay relative to control	B	BAO_0000357	single protein format	None	None	None	None	None	CHEMBL3991	Coagulation factor VII	Homo sapiens	SINGLE PROTEIN	CHEMBL1795213	1	Scientific Literature	Bioorg. Med. Chem. Lett.	2011	None
CHEMBL1797526		0	690.85	2	4.20	32, Cbz-Phe-Phe-Arg-bk	N=C(N)NCCCC[C@H](NC(=O)[C@H](Cc1ccccc1)NC(=O)[C@H](Cc1ccccc1)NC(=O)OCc1ccccc1)C(=O)Cc1ccccc1	Inhibition	'='	23.4	%				UO_0000187					False	CHEMBL1799344	Inhibition of recombinant F7a using S-2288 as substrate at 7.2 uM by competitive binding assay relative to control	B	BAO_0000357	single protein format	None	None	None	None	None	CHEMBL3991	Coagulation factor VII	Homo sapiens	SINGLE PROTEIN	CHEMBL1795213	1	Scientific Literature	Bioorg. Med. Chem. Lett.	2011	None
CHEMBL1797526		0	690.85	2	4.20	32, Cbz-Phe-Phe-Arg-bk	N=C(N)NCCCC[C@H](NC(=O)[C@H](Cc1ccccc1)NC(=O)[C@H](Cc1ccccc1)NC(=O)OCc1ccccc1)C(=O)Cc1ccccc1	Inhibition	'='	39.6	%				UO_0000187					False	CHEMBL1799347	Inhibition of recombinant F7a using S-2288 as substrate at 65 uM by competitive binding assay relative to control	B	BAO_0000357	single protein format	None	None	None	None	None	CHEMBL3991	Coagulation factor VII	Homo sapiens	SINGLE PROTEIN	CHEMBL1795213	1	Scientific Literature	Bioorg. Med. Chem. Lett.	2011	None
CHEMBL1797527		0	690.85	2	4.20	33, Cbz-D-Phe-Phe-Arg-bk	N=C(N)NCCCC[C@H](NC(=O)[C@H](Cc1ccccc1)NC(=O)[C@@H](Cc1ccccc1)NC(=O)OCc1ccccc1)C(=O)Cc1ccccc1	Inhibition	'='	11.0	%				UO_0000187					False	CHEMBL1799355	Inhibition of recombinant F7a using S-2288 as substrate at 1.4 uM by competitive binding assay relative to control	B	BAO_0000357	single protein format	None	None	None	None	None	CHEMBL3991	Coagulation factor VII	Homo sapiens	SINGLE PROTEIN	CHEMBL1795213	1	Scientific Literature	Bioorg. Med. Chem. Lett.	2011	None
CHEMBL4094405		0	564.66	1	3.88	18	CC(C)S(=O)(=O)c1ccc2cc1CN(C)C(=O)[C@H](Nc1cccc(C(N)=O)c1)c1ccc(cc1)CCOC(=O)N2	Ki	'='	940.0	nM	6.03			UO_0000065	10.67	0.21	2.15	4.07	False	CHEMBL4021598	Inhibition of tissue factor activated recombinant human coagulation factor 7a expressed in hamster BHK cells using S2288 as substrate pretreated for 15 mins with substrate followed by enzyme and tissue factor addition measured for 60 mins	B	BAO_0000219	cell-based format	Homo sapiens	None	None	None	None	CHEMBL3991	Coagulation factor VII	Homo sapiens	SINGLE PROTEIN	CHEMBL4020741	1	Scientific Literature	Bioorg Med Chem Lett	2017	None
CHEMBL4069575		0	592.72	1	4.45	14	CCc1cc2ccc1CCOC(=O)Nc1ccc(S(=O)(=O)C(C)C)c(c1)CN(C)C(=O)[C@@H]2Nc1cccc(C(N)=O)c1	Ki	'='	610.0	nM	6.21			UO_0000065	10.49	0.20	1.76	4.20	False	CHEMBL4021598	Inhibition of tissue factor activated recombinant human coagulation factor 7a expressed in hamster BHK cells using S2288 as substrate pretreated for 15 mins with substrate followed by enzyme and tissue factor addition measured for 60 mins	B	BAO_0000219	cell-based format	Homo sapiens	None	None	None	None	CHEMBL3991	Coagulation factor VII	Homo sapiens	SINGLE PROTEIN	CHEMBL4020741	1	Scientific Literature	Bioorg Med Chem Lett	2017	None
CHEMBL427751		0	638.78	2	1.20	10a	N#CC[C@H](NC(=O)[C@@H](Cc1ccccc1)NS(=O)(=O)Cc1ccccc1)C(=O)N[C@@H](CCCNC(=N)N)C(=O)c1nccs1	IC50	'='	1450.0	nM	5.84			UO_0000065	9.14	0.18	4.64	2.65	True	CHEMBL663027	Inhibition of tissue coagulation factor VII	B	BAO_0000357	single protein format	Homo sapiens	None	None	None	None	CHEMBL3991	Coagulation factor VII	Homo sapiens	SINGLE PROTEIN	CHEMBL1136109	1	Scientific Literature	Bioorg. Med. Chem. Lett.	2003	None
CHEMBL2373347		0	600.53	None	None	24	CC1(C)[C@H]2C[C@@H]1[C@]1(C)OB([C@H](CCCCN)NC(=O)Cn3nc(-c4cccc([N+](=O)[O-])c4)nc3Cc3ccccc3)O[C@@H]1C2	Ki	'='	2600.0	nM	5.58			UO_0000065	9.30	None	None	None	False	CHEMBL663030	Inhibition against human Coagulation factor VII	B	BAO_0000357	single protein format	None	None	None	None	None	CHEMBL3991	Coagulation factor VII	Homo sapiens	SINGLE PROTEIN	CHEMBL1130774	1	Scientific Literature	Bioorg. Med. Chem. Lett.	1998	None
CHEMBL2373400		0	551.50	None	None	13	CC1(C)[C@H]2C[C@@H]1[C@]1(C)OB([C@H](CCCCN)NC(=O)Cn3nc(CCC(=O)O)nc3Cc3ccccc3)O[C@@H]1C2	Ki	'>'	3000.0	nM				UO_0000065					False	CHEMBL663030	Inhibition against human Coagulation factor VII	B	BAO_0000357	single protein format	None	None	None	None	None	CHEMBL3991	Coagulation factor VII	Homo sapiens	SINGLE PROTEIN	CHEMBL1130774	1	Scientific Literature	Bioorg. Med. Chem. Lett.	1998	None
CHEMBL130344		0	734.86	2	2.44	10bb	N=C(N)NCCC[C@H](NC(=O)[C@H](Cc1ccc([N+](=O)[O-])cc1)NC(=O)[C@@H](Cc1ccccc1)NS(=O)(=O)Cc1ccccc1)C(=O)c1nccs1	IC50	'='	5880.0	nM	5.23			UO_0000065	7.12	0.14	2.79	2.19	False	CHEMBL662230	Inhibitory activity against tissue coagulation factor VII.	B	BAO_0000357	single protein format	None	None	None	None	None	CHEMBL3991	Coagulation factor VII	Homo sapiens	SINGLE PROTEIN	CHEMBL1145084	1	Scientific Literature	J. Med. Chem.	2003	None
CHEMBL1797526		0	690.85	2	4.20	32, Cbz-Phe-Phe-Arg-bk	N=C(N)NCCCC[C@H](NC(=O)[C@H](Cc1ccccc1)NC(=O)[C@H](Cc1ccccc1)NC(=O)OCc1ccccc1)C(=O)Cc1ccccc1	IC50	'='	109000.0	nM		Outside typical range		UO_0000065					False	CHEMBL1799052	Inhibition of recombinant F7a using S-2288 as substrate after 15 mins by competitive binding assay	B	BAO_0000357	single protein format	None	None	None	None	None	CHEMBL3991	Coagulation factor VII	Homo sapiens	SINGLE PROTEIN	CHEMBL1795213	1	Scientific Literature	Bioorg. Med. Chem. Lett.	2011	None
CHEMBL1797527		0	690.85	2	4.20	33, Cbz-D-Phe-Phe-Arg-bk	N=C(N)NCCCC[C@H](NC(=O)[C@H](Cc1ccccc1)NC(=O)[C@@H](Cc1ccccc1)NC(=O)OCc1ccccc1)C(=O)Cc1ccccc1	Inhibition	'='	96.1	%				UO_0000187					False	CHEMBL1799057	Inhibition of recombinant F7a using S-2288 as substrate after 15 mins by competitive binding assay relative to control	B	BAO_0000357	single protein format	None	None	None	None	None	CHEMBL3991	Coagulation factor VII	Homo sapiens	SINGLE PROTEIN	CHEMBL1795213	1	Scientific Literature	Bioorg. Med. Chem. Lett.	2011	None
CHEMBL1797527		0	690.85	2	4.20	33, Cbz-D-Phe-Phe-Arg-bk	N=C(N)NCCCC[C@H](NC(=O)[C@H](Cc1ccccc1)NC(=O)[C@@H](Cc1ccccc1)NC(=O)OCc1ccccc1)C(=O)Cc1ccccc1	Inhibition	'='	5.1	%				UO_0000187					False	CHEMBL1799354	Inhibition of recombinant F7a using S-2288 as substrate at 0.5 uM by competitive binding assay relative to control	B	BAO_0000357	single protein format	None	None	None	None	None	CHEMBL3991	Coagulation factor VII	Homo sapiens	SINGLE PROTEIN	CHEMBL1795213	1	Scientific Literature	Bioorg. Med. Chem. Lett.	2011	None
CHEMBL3359897		0	529.52	1	4.77	6a	COc1cc2occ(C(=O)OC(C)(C)C)c2cc1OCc1nc2ccc(OS(=O)(=O)[O-])cc2s1.[Na+]	Activity	'='	98.0	%				UO_0000187					False	CHEMBL3377048	Inhibition of human factor 7a assessed as residual activity at 500 uM by spectrophotometric assay	B	BAO_0000357	single protein format	Homo sapiens	None	None	None	None	CHEMBL3991	Coagulation factor VII	Homo sapiens	SINGLE PROTEIN	CHEMBL3351582	1	Scientific Literature	Bioorg. Med. Chem. Lett.	2014	None
CHEMBL2409315		0	357.46	0	4.54	1	C[C@]1(c2ccccc2)C[C@H](c2ccc(O)cc2)Nc2ccc(C(=N)N)cc21	Ki	'='	8800.0	nM	5.06			UO_0000065	14.14	0.26	0.52	6.16	False	CHEMBL2412515	Inhibition of recombinant human coagulation factor 7A	B	BAO_0000357	single protein format	Homo sapiens	None	None	None	None	CHEMBL3991	Coagulation factor VII	Homo sapiens	SINGLE PROTEIN	CHEMBL2407045	1	Scientific Literature	Bioorg. Med. Chem. Lett.	2013	None
CHEMBL3403481		0	558.66	2	5.59	37	CCOc1cc(OC(C)C)c(F)c(C(Nc2ccc(C(=N)N)cc2)c2nc(-c3ccccc3C(=O)N(C)C)c[nH]2)c1	Ki	'='	79.0	nM	7.10			UO_0000065	12.71	0.24	1.51	5.49	False	CHEMBL3407173	Inhibition of human factor 7a using H-D-Ile-Pro-Arg-pNA substrate	B	BAO_0000357	single protein format	Homo sapiens	None	None	None	None	CHEMBL3991	Coagulation factor VII	Homo sapiens	SINGLE PROTEIN	CHEMBL3399987	1	Scientific Literature	Bioorg. Med. Chem. Lett.	2015	None
CHEMBL215295		0	505.62	2	1.86	1	N=C(N)c1ccc(CNC(=O)C2(NC(=O)[C@H](NCC(=O)O)C3CCCCC3)Cc3ccccc3C2)cc1	IC50	'='	8900.0	nM	5.05			UO_0000065	9.99	0.19	3.19	3.21	False	CHEMBL3119471	Inhibition of human coagulation factor 7a using spectrozyme as substrate preincubated for 300 seconds followed by substrate addition measured after 40 mins by spectrophotometric analysis in presence of tissue factor	B	BAO_0000357	single protein format	Homo sapiens	None	None	None	None	CHEMBL3991	Coagulation factor VII	Homo sapiens	SINGLE PROTEIN	CHEMBL3112440	1	Scientific Literature	Bioorg. Med. Chem. Lett.	2014	None
CHEMBL3350703		0	698.67	2	4.32	1	N#Cc1c(SCC(=O)c2cccc(OS(=O)(=O)O)c2OS(=O)(=O)O)nc([N+](=O)[O-])c(C#N)c1-c1ccc(OCc2ccccc2)cc1	Inhibition	'>'	20.0	%				UO_0000187					False	CHEMBL2318121	Inhibition of human coagulation factor 7a using spectrozyme 7a as substrate at 365 uM after 10 mins by spectrophotometric analysis	B	BAO_0000357	single protein format	Homo sapiens	None	None	None	None	CHEMBL3991	Coagulation factor VII	Homo sapiens	SINGLE PROTEIN	CHEMBL2311322	1	Scientific Literature	Bioorg. Med. Chem. Lett.	2013	None
CHEMBL3355680		0	594.03	0	3.99	11j	NC[C@H]1CC[C@H](C(=O)N[C@@H](Cc2ccccc2)c2nc(-c3ccc(C(N)=O)cc3)c(Cl)[nH]2)CC1.O=C(O)C(F)(F)F	Ki	'>'	10900.0	nM				UO_0000065					False	CHEMBL3377178	Inhibition of human coagulation factor 7a using H-(D)-Ile-Pro-Arg-pNA as substrate by spectrophotometric analysis	B	BAO_0000357	single protein format	Homo sapiens	None	None	None	None	CHEMBL3991	Coagulation factor VII	Homo sapiens	SINGLE PROTEIN	CHEMBL3351269	1	Scientific Literature	J. Med. Chem.	2014	None
CHEMBL3787587		0	457.85	0	1.39	85	O=C(NCc1cc(Cl)ccc1-n1cnnn1)[C@@H]1CC=NN1C(=O)[C@H](O)c1ccc(F)cc1	IC50	'='	51000.0	nM	4.29			UO_0000065	9.38	0.18	2.90	3.42	False	CHEMBL3788441	Inhibition of F7a (unknown origin)	B	BAO_0000357	single protein format	Homo sapiens	None	None	None	None	CHEMBL3991	Coagulation factor VII	Homo sapiens	SINGLE PROTEIN	CHEMBL3785091	1	Scientific Literature	MedChemComm	2016	None
CHEMBL388438		0	538.08	1	3.24	55	NC1=NCCSc2cc(CNC(=O)Cn3c(-c4cccc(N)c4)c(Cl)nc(NC4CCC4)c3=O)ccc21	IC50	'>'	30000.0	nM				UO_0000065					False	CHEMBL888563	Inhibition of factor 7a	B	BAO_0000357	single protein format	None	None	None	None	None	CHEMBL3991	Coagulation factor VII	Homo sapiens	SINGLE PROTEIN	CHEMBL1145416	1	Scientific Literature	Bioorg. Med. Chem. Lett.	2007	None
CHEMBL243318		0	466.97	0	2.89	56	NCc1ccc(CNC(=O)Cn2c(-c3cccc(N)c3)c(Cl)nc(NC3CCC3)c2=O)cc1	IC50	'='	3000.0	nM	5.52			UO_0000065	11.83	0.23	2.63	4.31	False	CHEMBL888563	Inhibition of factor 7a	B	BAO_0000357	single protein format	None	None	None	None	None	CHEMBL3991	Coagulation factor VII	Homo sapiens	SINGLE PROTEIN	CHEMBL1145416	1	Scientific Literature	Bioorg. Med. Chem. Lett.	2007	None
CHEMBL270515	DELANZOMIB	1	413.28	None	None	20, CEP-18770	CC(C)C[C@H](NC(=O)[C@@H](NC(=O)c1cccc(-c2ccccc2)n1)[C@@H](C)O)B(O)O	Inhibition	'='	2.0	%				UO_0000187					False	CHEMBL933255	Inhibition of human factor 7a at 10 uM	B	BAO_0000357	single protein format	Homo sapiens	None	None	None	None	CHEMBL3991	Coagulation factor VII	Homo sapiens	SINGLE PROTEIN	CHEMBL1141651	1	Scientific Literature	J. Med. Chem.	2008	None
CHEMBL125781		0	433.53	0	4.04	12a	CC(C)Nc1ccc(-c2cccc(N)c2)c(CC(=O)NCc2ccc(C(=N)N)cc2)c1F	IC50	'='	340.0	nM	6.47			UO_0000065	14.92	0.28	2.43	5.53	True	CHEMBL663028	Inhibitory activity against tissue coagulation factor VII	B	BAO_0000357	single protein format	None	None	None	None	None	CHEMBL3991	Coagulation factor VII	Homo sapiens	SINGLE PROTEIN	CHEMBL1136318	1	Scientific Literature	Bioorg. Med. Chem. Lett.	2003	None
CHEMBL429011		0	2336.05	None	None	1l	CC[C@H](C)[C@H]1NC(=O)[C@H](CCCN=C(N)N)NC(=O)[C@H]2CCCN2C(=O)[C@H](CC(N)=O)NC(=O)[C@@H](CC(=O)O)NC(=O)[C@H](NC(=O)[C@H](CC(C)C)NC(=O)[C@H](C)NC(=O)Nc2ccc(Cl)cc2)CSSC[C@H](C(=O)N[C@@H](CCC(N)=O)C(=O)N[C@@H](Cc2ccccc2)C(=O)N[C@H](C(=O)N[C@@H](CCC(=O)O)C(=O)NCC(N)=O)C(C)C)NC(=O)[C@@H](Cc2ccc(O)cc2)NC(=O)[C@H](Cc2c[nH]c3ccccc23)NC(=O)[C@@H](CCCN=C(N)N)NC(=O)[C@H](CC(=O)O)NC1=O	IC50	'='	13.4	nM	7.87			UO_0000065	3.37	None	None	None	False	CHEMBL663035	Inhibition of amino terminally biotinylated E-76 peptide binding to immobilized fVIIa	B	BAO_0000357	single protein format	None	None	None	None	None	CHEMBL3991	Coagulation factor VII	Homo sapiens	SINGLE PROTEIN	CHEMBL1135206	1	Scientific Literature	Bioorg. Med. Chem. Lett.	2002	None
CHEMBL125153		0	361.83	1	5.14	11	N=C(N)c1ccc2[nH]c(-c3cccc(-c4ccccc4)c3O)cc2c1Cl	Ki	'='	5500.0	nM	5.26			UO_0000065	14.54	0.28	0.12	6.12	False	CHEMBL662862	The compound was tested for inhibition of human coagulation factor VII	B	BAO_0000357	single protein format	None	None	None	None	None	CHEMBL3991	Coagulation factor VII	Homo sapiens	SINGLE PROTEIN	CHEMBL1134679	1	Scientific Literature	J. Med. Chem.	2001	None
CHEMBL2372340		0	2610.94	None	None	5a	CC[C@H](C)[C@@H]1NC(=O)[C@H](CCCN=C(N)N)NC(=O)[C@@H]2CCCN2C(=O)[C@H](CC(N)=O)NC(=O)[C@H](CC(=O)O)NC(=O)[C@@H](NC(=O)[C@H](CC(C)C)NC(=O)[C@H](C)NC(=O)CCCCCOP(=O)(O)OC2CCC(c3ccccc3)(c3ccccc3)CC2)CSSC[C@@H](C(=O)N[C@@H](CCC(N)=O)C(=O)N[C@@H](Cc2ccccc2)C(=O)N[C@H](C(=O)N[C@@H](CCC(=O)O)C(=O)NCC(N)=O)C(C)C)NC(=O)[C@H](Cc2ccc(O)cc2)NC(=O)[C@H](Cc2c[nH]c3ccccc23)NC(=O)[C@H](CCCN=C(N)N)NC(=O)[C@H](CC(=O)…	IC50	'='	4.0	nM	8.40			UO_0000065	3.22	None	None	None	False	CHEMBL663025	Inhibitory activity for the compound against coagulation factor VIIa in presence of 1% ovalbumin	B	BAO_0000357	single protein format	None	None	None	None	None	CHEMBL3991	Coagulation factor VII	Homo sapiens	SINGLE PROTEIN	CHEMBL1136423	1	Scientific Literature	Bioorg. Med. Chem. Lett.	2003	None
CHEMBL1159878		0	312.78	0	2.84	3	N=C(N)SCCCOc1oc(=O)c2ccccc2c1Cl	K obs / 1	'='	450.0	M-1 s-1									False	CHEMBL663022	Inhibition of human coagulation factor VII at 7.2-44 uM	B	BAO_0000357	single protein format	Homo sapiens	None	None	None	None	CHEMBL3991	Coagulation factor VII	Homo sapiens	SINGLE PROTEIN	CHEMBL1127646	1	Scientific Literature	J. Med. Chem.	1994	None
CHEMBL179270		0	494.60	1	5.03	3	COc1cc(C(Nc2ccc(C(=N)N)cc2)C(=O)NCc2ccccc2)ccc1OCc1ccccc1	Ki	'='	220.0	nM	6.66			UO_0000065	13.46	0.25	1.63	6.08	False	CHEMBL827178	The value of binding constant measured against coagulation factor VII	B	BAO_0000357	single protein format	Homo sapiens	None	None	None	None	CHEMBL3991	Coagulation factor VII	Homo sapiens	SINGLE PROTEIN	CHEMBL1144307	1	Scientific Literature	Bioorg. Med. Chem. Lett.	2005	None
CHEMBL394129		0	484.97	0	2.31	29	CC(=O)N1C[C@H](NC(=O)c2ccc(-n3ccccc3=O)cc2)[C@H](NC(=O)c2ccc(Cl)s2)C1	Ki	'>'	11000.0	nM				UO_0000065					False	CHEMBL897888	Inhibition of human factor 7a	B	BAO_0000357	single protein format	Homo sapiens	None	None	None	None	CHEMBL3991	Coagulation factor VII	Homo sapiens	SINGLE PROTEIN	CHEMBL1149671	1	Scientific Literature	Bioorg. Med. Chem. Lett.	2007	None
CHEMBL1797521		0	676.88	2	3.20	27, BnSO2-Phe-Leu-Arg-bk	CC(C)C[C@H](NC(=O)[C@H](Cc1ccccc1)NS(=O)(=O)Cc1ccccc1)C(=O)N[C@@H](CCCCNC(=N)N)C(=O)Cc1ccccc1	IC50	'>'	580000.0	nM		Outside typical range		UO_0000065					False	CHEMBL1799052	Inhibition of recombinant F7a using S-2288 as substrate after 15 mins by competitive binding assay	B	BAO_0000357	single protein format	None	None	None	None	None	CHEMBL3991	Coagulation factor VII	Homo sapiens	SINGLE PROTEIN	CHEMBL1795213	1	Scientific Literature	Bioorg. Med. Chem. Lett.	2011	None
CHEMBL1797524		0	710.90	2	3.39	30, BnSO2-Phe-Phe-Arg-bk	N=C(N)NCCCC[C@H](NC(=O)[C@H](Cc1ccccc1)NC(=O)[C@H](Cc1ccccc1)NS(=O)(=O)Cc1ccccc1)C(=O)Cc1ccccc1	Inhibition	'='	76.1	%				UO_0000187					False	CHEMBL1799337	Inhibition of recombinant F7a using S-2288 as substrate at 125 uM by competitive binding assay relative to control	B	BAO_0000357	single protein format	None	None	None	None	None	CHEMBL3991	Coagulation factor VII	Homo sapiens	SINGLE PROTEIN	CHEMBL1795213	1	Scientific Literature	Bioorg. Med. Chem. Lett.	2011	None
CHEMBL1797527		0	690.85	2	4.20	33, Cbz-D-Phe-Phe-Arg-bk	N=C(N)NCCCC[C@H](NC(=O)[C@H](Cc1ccccc1)NC(=O)[C@@H](Cc1ccccc1)NC(=O)OCc1ccccc1)C(=O)Cc1ccccc1	Inhibition	'='	90.2	%				UO_0000187					False	CHEMBL1799569	Inhibition of recombinant F7a using S-2288 as substrate at 86 uM by competitive binding assay relative to control	B	BAO_0000357	single protein format	None	None	None	None	None	CHEMBL3991	Coagulation factor VII	Homo sapiens	SINGLE PROTEIN	CHEMBL1795213	1	Scientific Literature	Bioorg. Med. Chem. Lett.	2011	None
CHEMBL1797527		0	690.85	2	4.20	33, Cbz-D-Phe-Phe-Arg-bk	N=C(N)NCCCC[C@H](NC(=O)[C@H](Cc1ccccc1)NC(=O)[C@@H](Cc1ccccc1)NC(=O)OCc1ccccc1)C(=O)Cc1ccccc1	IC50	'='	16000.0	nM	4.80			UO_0000065	6.94	0.13	0.60	2.73	False	CHEMBL1799052	Inhibition of recombinant F7a using S-2288 as substrate after 15 mins by competitive binding assay	B	BAO_0000357	single protein format	None	None	None	None	None	CHEMBL3991	Coagulation factor VII	Homo sapiens	SINGLE PROTEIN	CHEMBL1795213	1	Scientific Literature	Bioorg. Med. Chem. Lett.	2011	None
CHEMBL438599		0	2471.79	None	None	1b	CC[C@H](C)[C@H]1NC(=O)[C@H](CCCN=C(N)N)NC(=O)[C@H]2CCCN2C(=O)[C@H](CC(N)=O)NC(=O)[C@@H](CC(=O)O)NC(=O)[C@H](NC(=O)[C@H](CC(C)C)NC(=O)[C@H](C)NC(=O)CCC(=O)NS(=O)(=O)c2ccc3ccccc3c2)CSSC[C@H](C(=O)N[C@@H](CCC(N)=O)C(=O)N[C@@H](Cc2ccccc2)C(=O)N[C@H](C(=O)N[C@@H](CCC(=O)O)C(=O)NCC(N)=O)C(C)C)NC(=O)[C@@H](Cc2ccc(O)cc2)NC(=O)[C@H](Cc2c[nH]c3ccccc23)NC(=O)[C@@H](CCCN=C(N)N)NC(=O)[C@H](CC(=O)O)NC1=O	IC50	'='	2.5	nM	8.60			UO_0000065	3.48	None	None	None	False	CHEMBL663024	Inhibitory activity for the compound against coagulation factor VIIa in presence of 1% human serum albumin	B	BAO_0000357	single protein format	None	None	None	None	None	CHEMBL3991	Coagulation factor VII	Homo sapiens	SINGLE PROTEIN	CHEMBL1136423	1	Scientific Literature	Bioorg. Med. Chem. Lett.	2003	None
CHEMBL133326		0	448.61	0	4.87	1n	CC1CCCC(C)N1CCCCCN1C(=O)C(c2cccc(C(=N)N)c2)Oc2ccccc21	Inhibition	'='	32.0	%				UO_0000187					False	CHEMBL824021	Compound was tested for in vitro inhibitory activity against coagulation factor VII at 100 uM	B	BAO_0000357	single protein format	None	None	None	None	None	CHEMBL3991	Coagulation factor VII	Homo sapiens	SINGLE PROTEIN	CHEMBL1133480	1	Scientific Literature	J. Med. Chem.	2000	None
CHEMBL78055		0	689.86	2	2.53	10j	N=C(N)NCCC[C@H](NC(=O)[C@H](Cc1ccccc1)NC(=O)[C@@H](Cc1ccccc1)NS(=O)(=O)Cc1ccccc1)C(=O)c1nccs1	IC50	'='	42.0	nM	7.38			UO_0000065	10.69	0.21	4.85	3.76	True	CHEMBL662230	Inhibitory activity against tissue coagulation factor VII.	B	BAO_0000357	single protein format	None	None	None	None	None	CHEMBL3991	Coagulation factor VII	Homo sapiens	SINGLE PROTEIN	CHEMBL1145084	1	Scientific Literature	J. Med. Chem.	2003	None
CHEMBL2373344		0	599.59	None	None	16	CC1(C)[C@H]2C[C@@H]1[C@]1(C)OB([C@H](CCCCN)NC(=O)Cn3nc(COCc4ccccc4)nc3Cc3ccccc3)O[C@@H]1C2	Ki	'='	1500.0	nM	5.82			UO_0000065	9.71	None	None	None	False	CHEMBL663030	Inhibition against human Coagulation factor VII	B	BAO_0000357	single protein format	None	None	None	None	None	CHEMBL3991	Coagulation factor VII	Homo sapiens	SINGLE PROTEIN	CHEMBL1130774	1	Scientific Literature	Bioorg. Med. Chem. Lett.	1998	None
CHEMBL204283		0	458.47	1	3.84	5	Cc1ccccc1-c1cc(C(CC(=O)O)C(=O)O)cc(-c2nc3cc(C(=N)N)ccc3[nH]2)c1O	Ki	'='	500.0	nM	6.30			UO_0000065	13.74	0.25	2.46	3.63	False	CHEMBL862599	Binding affinity to factor 7a	B	BAO_0000357	single protein format	Homo sapiens	None	None	None	None	CHEMBL3991	Coagulation factor VII	Homo sapiens	SINGLE PROTEIN	CHEMBL1139673	1	Scientific Literature	Bioorg. Med. Chem. Lett.	2006	None
CHEMBL206539		0	472.50	1	4.15	22	Cc1cc(C)cc(-c2cc(C(CC(=O)O)C(=O)O)cc(-c3nc4cc(C(=N)N)ccc4[nH]3)c2O)c1	Ki	'='	29.0	nM	7.54			UO_0000065	15.95	0.29	3.39	4.35	False	CHEMBL862599	Binding affinity to factor 7a	B	BAO_0000357	single protein format	Homo sapiens	None	None	None	None	CHEMBL3991	Coagulation factor VII	Homo sapiens	SINGLE PROTEIN	CHEMBL1139673	1	Scientific Literature	Bioorg. Med. Chem. Lett.	2006	None
CHEMBL3763449		0	394.61	0	4.17	25	O=C(Nc1ccc(O)cc1)c1cc2cc(Cl)cc(Br)c2oc1=O	Inhibition	'<'	10.0	%				UO_0000187					False	CHEMBL3767389	Inhibition of human factor 7a using chromozymt-PA as substrate at 100 uM preincubated for 10 mins followed by substrate addition measured for 10 mins by microplate reader analysis	B	BAO_0000357	single protein format	Homo sapiens	None	None	None	None	CHEMBL3991	Coagulation factor VII	Homo sapiens	SINGLE PROTEIN	CHEMBL3763081	1	Scientific Literature	Eur. J. Med. Chem.	2016	None
CHEMBL2441055		0	405.47	0	4.65	13c	O=C(Nc1cccc(OCc2ccccc2F)c1)C1CCN(c2ccncc2)CC1	Ki	'>'	250000.0	nM		Outside typical range		UO_0000065					False	CHEMBL2443645	Inhibition of human recombinant factor 7a using spectrozyme as substrate by chromogenic assay	B	BAO_0000357	single protein format	Homo sapiens	None	None	None	None	CHEMBL3991	Coagulation factor VII	Homo sapiens	SINGLE PROTEIN	CHEMBL2440069	1	Scientific Literature	J. Med. Chem.	2013	None
CHEMBL498676		0	532.62	2	-0.79	7	C[C@@H](O)[C@@H](NS(=O)(=O)Cc1ccccc1)C(=O)N[C@@H](CCC(N)=O)C(=O)NCc1ccc(C(=N)N)cc1	Ki	'='	114.0	nM	6.94			UO_0000065	13.04	0.26	7.73	3.19	False	CHEMBL1005612	Inhibition of human factor 7a-tissue factor complex	B	BAO_0000357	single protein format	Homo sapiens	None	None	None	None	CHEMBL3991	Coagulation factor VII	Homo sapiens	SINGLE PROTEIN	CHEMBL1156606	1	Scientific Literature	Bioorg. Med. Chem. Lett.	2008	None
CHEMBL506769		0	579.70	2	0.39	12e	CSCC[C@H](NC(=O)[C@@H](NS(=O)(=O)Cc1cccc(C(=O)O)c1)[C@@H](C)O)C(=O)NCc1ccc(C(=N)N)cc1	Ki	'='	30.0	nM	7.52			UO_0000065	12.98	0.26	7.13	3.55	False	CHEMBL1005612	Inhibition of human factor 7a-tissue factor complex	B	BAO_0000357	single protein format	Homo sapiens	None	None	None	None	CHEMBL3991	Coagulation factor VII	Homo sapiens	SINGLE PROTEIN	CHEMBL1156606	1	Scientific Literature	Bioorg. Med. Chem. Lett.	2008	None
CHEMBL506501		0	588.69	2	0.57	12c	CC[C@H](C)[C@H](NS(=O)(=O)Cc1ccc(C(=O)O)cc1)C(=O)N[C@@H](CCC(N)=O)C(=O)NCc1ccc(C(=N)N)cc1	Ki	'='	35.0	nM	7.46			UO_0000065	12.67	0.25	6.89	3.18	False	CHEMBL1005612	Inhibition of human factor 7a-tissue factor complex	B	BAO_0000357	single protein format	Homo sapiens	None	None	None	None	CHEMBL3991	Coagulation factor VII	Homo sapiens	SINGLE PROTEIN	CHEMBL1156606	1	Scientific Literature	Bioorg. Med. Chem. Lett.	2008	None
CHEMBL498640		0	377.51	0	0.58	3	CSCC[C@H](NC(=O)[C@H]1CCCN1)C(=O)NCc1ccc(C(=N)N)cc1	IC50	'='	5000.0	nM	5.30			UO_0000065	14.04	0.28	4.72	4.41	False	CHEMBL1005612	Inhibition of human factor 7a-tissue factor complex	B	BAO_0000357	single protein format	Homo sapiens	None	None	None	None	CHEMBL3991	Coagulation factor VII	Homo sapiens	SINGLE PROTEIN	CHEMBL1156606	1	Scientific Literature	Bioorg. Med. Chem. Lett.	2008	None
CHEMBL1797521		0	676.88	2	3.20	27, BnSO2-Phe-Leu-Arg-bk	CC(C)C[C@H](NC(=O)[C@H](Cc1ccccc1)NS(=O)(=O)Cc1ccccc1)C(=O)N[C@@H](CCCCNC(=N)N)C(=O)Cc1ccccc1	Inhibition	'='	15.7	%				UO_0000187					False	CHEMBL1799057	Inhibition of recombinant F7a using S-2288 as substrate after 15 mins by competitive binding assay relative to control	B	BAO_0000357	single protein format	None	None	None	None	None	CHEMBL3991	Coagulation factor VII	Homo sapiens	SINGLE PROTEIN	CHEMBL1795213	1	Scientific Literature	Bioorg. Med. Chem. Lett.	2011	None
CHEMBL2372335		0	2502.76	None	None	5b	CC[C@H](C)[C@@H]1NC(=O)[C@H](CCCN=C(N)N)NC(=O)[C@@H]2CCCN2C(=O)[C@H](CC(N)=O)NC(=O)[C@H](CC(=O)O)NC(=O)[C@@H](NC(=O)[C@H](CC(C)C)NC(=O)[C@H](C)NC(=O)CCCCCOP(=O)(O)Oc2ccc3ccccc3c2)CSSC[C@@H](C(=O)N[C@@H](CCC(N)=O)C(=O)N[C@@H](Cc2ccccc2)C(=O)N[C@H](C(=O)N[C@@H](CCC(=O)O)C(=O)NCC(N)=O)C(C)C)NC(=O)[C@H](Cc2ccc(O)cc2)NC(=O)[C@H](Cc2c[nH]c3ccccc23)NC(=O)[C@H](CCCN=C(N)N)NC(=O)[C@H](CC(=O)O)NC1=O	IC50	'='	1.9	nM	8.72			UO_0000065	3.48	None	None	None	False	CHEMBL663025	Inhibitory activity for the compound against coagulation factor VIIa in presence of 1% ovalbumin	B	BAO_0000357	single protein format	None	None	None	None	None	CHEMBL3991	Coagulation factor VII	Homo sapiens	SINGLE PROTEIN	CHEMBL1136423	1	Scientific Literature	Bioorg. Med. Chem. Lett.	2003	None
CHEMBL2372335		0	2502.76	None	None	5b	CC[C@H](C)[C@@H]1NC(=O)[C@H](CCCN=C(N)N)NC(=O)[C@@H]2CCCN2C(=O)[C@H](CC(N)=O)NC(=O)[C@H](CC(=O)O)NC(=O)[C@@H](NC(=O)[C@H](CC(C)C)NC(=O)[C@H](C)NC(=O)CCCCCOP(=O)(O)Oc2ccc3ccccc3c2)CSSC[C@@H](C(=O)N[C@@H](CCC(N)=O)C(=O)N[C@@H](Cc2ccccc2)C(=O)N[C@H](C(=O)N[C@@H](CCC(=O)O)C(=O)NCC(N)=O)C(C)C)NC(=O)[C@H](Cc2ccc(O)cc2)NC(=O)[C@H](Cc2c[nH]c3ccccc23)NC(=O)[C@H](CCCN=C(N)N)NC(=O)[C@H](CC(=O)O)NC1=O	IC50	'='	2.0	nM	8.70			UO_0000065	3.48	None	None	None	False	CHEMBL663024	Inhibitory activity for the compound against coagulation factor VIIa in presence of 1% human serum albumin	B	BAO_0000357	single protein format	None	None	None	None	None	CHEMBL3991	Coagulation factor VII	Homo sapiens	SINGLE PROTEIN	CHEMBL1136423	1	Scientific Literature	Bioorg. Med. Chem. Lett.	2003	None
CHEMBL1790570		0	655.85	1	2.13	10c	CC[C@@H](C)[C@H](NC(=O)[C@@H](Cc1ccccc1)NS(=O)(=O)Cc1ccccc1)C(=O)N[C@@H](CCCN=C(N)N)C(=O)c1nccs1	IC50	'='	300.0	nM	6.52			UO_0000065	9.95	0.20	4.39	3.28	False	CHEMBL662230	Inhibitory activity against tissue coagulation factor VII.	B	BAO_0000357	single protein format	None	None	None	None	None	CHEMBL3991	Coagulation factor VII	Homo sapiens	SINGLE PROTEIN	CHEMBL1145084	1	Scientific Literature	J. Med. Chem.	2003	None
CHEMBL1797519		0	526.64	2	0.08	25, H-Tyr-Thr-Arg-bk	C[C@@H](O)[C@H](NC(=O)[C@@H](N)Cc1ccc(O)cc1)C(=O)N[C@@H](CCCCNC(=N)N)C(=O)Cc1ccccc1	Inhibition	'='	18.9	%				UO_0000187					False	CHEMBL1799057	Inhibition of recombinant F7a using S-2288 as substrate after 15 mins by competitive binding assay relative to control	B	BAO_0000357	single protein format	None	None	None	None	None	CHEMBL3991	Coagulation factor VII	Homo sapiens	SINGLE PROTEIN	CHEMBL1795213	1	Scientific Literature	Bioorg. Med. Chem. Lett.	2011	None
CHEMBL1797524		0	710.90	2	3.39	30, BnSO2-Phe-Phe-Arg-bk	N=C(N)NCCCC[C@H](NC(=O)[C@H](Cc1ccccc1)NC(=O)[C@H](Cc1ccccc1)NS(=O)(=O)Cc1ccccc1)C(=O)Cc1ccccc1	Inhibition	'='	3.1	%				UO_0000187					False	CHEMBL1799061	Inhibition of recombinant F7a using S-2288 as substrate at 8 uM by competitive binding assay relative to control	B	BAO_0000357	single protein format	None	None	None	None	None	CHEMBL3991	Coagulation factor VII	Homo sapiens	SINGLE PROTEIN	CHEMBL1795213	1	Scientific Literature	Bioorg. Med. Chem. Lett.	2011	None
CHEMBL1797524		0	710.90	2	3.39	30, BnSO2-Phe-Phe-Arg-bk	N=C(N)NCCCC[C@H](NC(=O)[C@H](Cc1ccccc1)NC(=O)[C@H](Cc1ccccc1)NS(=O)(=O)Cc1ccccc1)C(=O)Cc1ccccc1	IC50	'='	26000.0	nM	4.58			UO_0000065	6.45	0.12	1.20	2.50	False	CHEMBL1799052	Inhibition of recombinant F7a using S-2288 as substrate after 15 mins by competitive binding assay	B	BAO_0000357	single protein format	None	None	None	None	None	CHEMBL3991	Coagulation factor VII	Homo sapiens	SINGLE PROTEIN	CHEMBL1795213	1	Scientific Literature	Bioorg. Med. Chem. Lett.	2011	None
CHEMBL3398642		0	569.03	1	5.00	32	COC(=O)Nc1ccc(-c2c[nH]c([C@H](Cc3ccccc3)NC(=O)/C=C/c3cc(Cl)ccc3-n3cnnn3)n2)cc1	Ki	'>'	13000.0	nM				UO_0000065					False	CHEMBL3398776	Inhibition of coagulation factor 7a (unknown origin)	B	BAO_0000357	single protein format	Homo sapiens	None	None	None	None	CHEMBL3991	Coagulation factor VII	Homo sapiens	SINGLE PROTEIN	CHEMBL3396988	1	Scientific Literature	Bioorg. Med. Chem. Lett.	2015	None
CHEMBL2373349		0	493.46	None	None	28	Cc1nc(Cc2ccccc2)n(CC(=O)N[C@@H](CCCCN)B2O[C@@H]3C[C@@H]4C[C@@H](C4(C)C)[C@]3(C)O2)n1	Ki	'='	7160.0	nM	5.14			UO_0000065	10.43	None	None	None	False	CHEMBL663030	Inhibition against human Coagulation factor VII	B	BAO_0000357	single protein format	None	None	None	None	None	CHEMBL3991	Coagulation factor VII	Homo sapiens	SINGLE PROTEIN	CHEMBL1130774	1	Scientific Literature	Bioorg. Med. Chem. Lett.	1998	None
CHEMBL2373350		0	539.56	None	None	17	CSCc1nc(Cc2ccccc2)n(CC(=O)N[C@@H](CCCCN)B2O[C@@H]3C[C@@H]4C[C@@H](C4(C)C)[C@]3(C)O2)n1	Ki	'='	2500.0	nM	5.60			UO_0000065	10.38	None	None	None	False	CHEMBL663030	Inhibition against human Coagulation factor VII	B	BAO_0000357	single protein format	None	None	None	None	None	CHEMBL3991	Coagulation factor VII	Homo sapiens	SINGLE PROTEIN	CHEMBL1130774	1	Scientific Literature	Bioorg. Med. Chem. Lett.	1998	None
CHEMBL3127483		0	560.70	2	6.73	27	CC(C)(C)NC(=O)c1ccc(-c2cccc([C@@H]3C[C@](C)(c4ccccc4)c4cc(C(=N)N)ccc4N3)c2)c(C(=O)O)c1	Ki	'='	1290.0	nM	5.89			UO_0000065	10.50	0.19	-0.84	4.59	False	CHEMBL3129741	Binding affinity to human factor 7a assessed as release of p-nitroaniline after 10 to 120 mins by spectrophotometric analysis	B	BAO_0000357	single protein format	Homo sapiens	None	None	None	None	CHEMBL3991	Coagulation factor VII	Homo sapiens	SINGLE PROTEIN	CHEMBL3124891	1	Scientific Literature	J. Med. Chem.	2014	None
CHEMBL3127491		0	603.72	3	6.28	3	CC(C)CC(=O)Nc1cc(-c2ccc(C(N)=O)cc2C(=O)O)cc([C@@H]2C[C@](C)(c3ccccc3)c3cc(C(=N)N)ccc3N2)c1	Ki	'='	630.0	nM	6.20			UO_0000065	10.27	0.19	-0.08	3.62	False	CHEMBL3377178	Inhibition of human coagulation factor 7a using H-(D)-Ile-Pro-Arg-pNA as substrate by spectrophotometric analysis	B	BAO_0000357	single protein format	Homo sapiens	None	None	None	None	CHEMBL3991	Coagulation factor VII	Homo sapiens	SINGLE PROTEIN	CHEMBL3351269	1	Scientific Literature	J. Med. Chem.	2014	None
CHEMBL2373403		0	563.47	None	None	31	CC1(C)[C@H]2C[C@@H]1[C@]1(C)OB([C@H](CCCCN)NC(=O)Cn3nc(CC#N)nc3Cc3cccc([N+](=O)[O-])c3)O[C@@H]1C2	Ki	'>'	3000.0	nM				UO_0000065					False	CHEMBL663030	Inhibition against human Coagulation factor VII	B	BAO_0000357	single protein format	None	None	None	None	None	CHEMBL3991	Coagulation factor VII	Homo sapiens	SINGLE PROTEIN	CHEMBL1130774	1	Scientific Literature	Bioorg. Med. Chem. Lett.	1998	None
CHEMBL3114559		0	509.95	0	2.20	2	CC(C)(C)[C@@H](O)C(=O)N1CCCC[C@H]1C(=O)NCc1cc(Cl)ccc1CN.O=C(O)C(F)(F)F	Ki	'='	15000.0	nM	4.82			UO_0000065	12.18	0.24	2.62	5.04	False	CHEMBL3118955	Inhibition of factor 7a (unknown origin)	B	BAO_0000357	single protein format	Homo sapiens	None	None	None	None	CHEMBL3991	Coagulation factor VII	Homo sapiens	SINGLE PROTEIN	CHEMBL3112494	1	Scientific Literature	Bioorg. Med. Chem. Lett.	2014	None
CHEMBL81521		0	465.64	0	2.24	12	CN(C1CCCCC1)[C@@H](CC(=O)O)C(=O)N1CCCC[C@H]1CCOC1CCN(C(=N)N)CC1	Inhibition	'='	38.7	%				UO_0000187					False	CHEMBL663031	Percentage inhibition of Coagulation factor VIIa (FVIIa) at a concentration of 10 X E-4 M from human plasma	B	BAO_0000366	cell-free format	None	CHEMBL3559721	Plasma	None	None	CHEMBL3991	Coagulation factor VII	Homo sapiens	SINGLE PROTEIN	CHEMBL1135990	1	Scientific Literature	J. Med. Chem.	2002	None
CHEMBL77428		0	724.31	2	3.19	10x	N=C(N)NCCC[C@H](NC(=O)[C@H](Cc1cccc(Cl)c1)NC(=O)[C@@H](Cc1ccccc1)NS(=O)(=O)Cc1ccccc1)C(=O)c1nccs1	IC50	'='	230.0	nM	6.64			UO_0000065	9.16	0.19	3.45	3.38	False	CHEMBL662230	Inhibitory activity against tissue coagulation factor VII.	B	BAO_0000357	single protein format	None	None	None	None	None	CHEMBL3991	Coagulation factor VII	Homo sapiens	SINGLE PROTEIN	CHEMBL1145084	1	Scientific Literature	J. Med. Chem.	2003	None
CHEMBL1790570		0	655.85	1	2.13	10b	CC[C@@H](C)[C@H](NC(=O)[C@@H](Cc1ccccc1)NS(=O)(=O)Cc1ccccc1)C(=O)N[C@@H](CCCN=C(N)N)C(=O)c1nccs1	IC50	'='	300.0	nM	6.52			UO_0000065	9.95	0.20	4.39	3.28	True	CHEMBL663027	Inhibition of tissue coagulation factor VII	B	BAO_0000357	single protein format	Homo sapiens	None	None	None	None	CHEMBL3991	Coagulation factor VII	Homo sapiens	SINGLE PROTEIN	CHEMBL1136109	1	Scientific Literature	Bioorg. Med. Chem. Lett.	2003	None
CHEMBL3115894		0	528.70	2	1.86	29	N=C(N)c1ccc(CNC(=O)C(CCC2CCNCC2)NC(=O)[C@@H](CC2CCCCC2)NCC(=O)O)cc1	IC50	'>'	133000.0	nM		Outside typical range		UO_0000065					False	CHEMBL3119471	Inhibition of human coagulation factor 7a using spectrozyme as substrate preincubated for 300 seconds followed by substrate addition measured after 40 mins by spectrophotometric analysis in presence of tissue factor	B	BAO_0000357	single protein format	Homo sapiens	None	None	None	None	CHEMBL3991	Coagulation factor VII	Homo sapiens	SINGLE PROTEIN	CHEMBL3112440	1	Scientific Literature	Bioorg. Med. Chem. Lett.	2014	None
CHEMBL130464		0	746.92	2	2.28	10cc	CC(=O)Nc1ccc(C[C@H](NC(=O)[C@@H](Cc2ccccc2)NS(=O)(=O)Cc2ccccc2)C(=O)N[C@@H](CCCN=C(N)N)C(=O)c2nccs2)cc1	IC50	'='	570.0	nM	6.24			UO_0000065	8.36	0.16	3.96	2.74	False	CHEMBL662230	Inhibitory activity against tissue coagulation factor VII.	B	BAO_0000357	single protein format	None	None	None	None	None	CHEMBL3991	Coagulation factor VII	Homo sapiens	SINGLE PROTEIN	CHEMBL1145084	1	Scientific Literature	J. Med. Chem.	2003	None
CHEMBL3951355		0	592.70	2	5.45	BDBM189422	Cc1cc2ccc1[C@@H](C)COC(=O)Nc1ccc(C(=O)N3CCC3)c(c1)CN(C)C(=O)[C@@H]2Nc1ccc2c(N)nccc2c1	Ki	'='	630.0	nM	6.20		339519	UO_0000065	10.46	0.19	0.75	4.77	False	CHEMBL3887452	In Vitro Assay: Tissue kallikrein-1 (37° C) activity was determined in reactions containing 0.05 nM enzyme and 90 μM substrate (H-D-Val-Leu-Arg-AFC) in buffer (0.1M sodium phosphate pH 7.4, 0.2 M NaCl, 0.5% PEG 8000, and 1% DMSO). Assays were performed using 96-well microtiter plates (COSTAR 3600, CORNING, NY, USA) and a thermostatic temperature controlled plate reader (SPECTRAMAX® Gemini, Molecu…	B	BAO_0000357	single protein format	Homo sapiens	None	None	None	None	CHEMBL3991	Coagulation factor VII	Homo sapiens	SINGLE PROTEIN	CHEMBL3886326	37	BindingDB Database		2015	None
CHEMBL3913920		0	622.70	2	6.57	BDBM189433	[C-]#[N+]C1(COc2c(F)cc3cc2CN(C)C(=O)[C@H](Nc2ccc4c(N)nccc4c2)c2ccc(c(C)c2)[C@@H](C)COC(=O)N3)CC1	Ki	'='	490.0	nM	6.31		339530	UO_0000065	10.13	0.19	-0.26	5.12	False	CHEMBL3887452	In Vitro Assay: Tissue kallikrein-1 (37° C) activity was determined in reactions containing 0.05 nM enzyme and 90 μM substrate (H-D-Val-Leu-Arg-AFC) in buffer (0.1M sodium phosphate pH 7.4, 0.2 M NaCl, 0.5% PEG 8000, and 1% DMSO). Assays were performed using 96-well microtiter plates (COSTAR 3600, CORNING, NY, USA) and a thermostatic temperature controlled plate reader (SPECTRAMAX® Gemini, Molecu…	B	BAO_0000357	single protein format	Homo sapiens	None	None	None	None	CHEMBL3991	Coagulation factor VII	Homo sapiens	SINGLE PROTEIN	CHEMBL3886326	37	BindingDB Database		2015	None
CHEMBL4226631		0	595.06	2	5.37	8	COC(=O)Nc1ccc(-c2cc([C@H](Cc3ccccc3)NC(=O)/C=C/c3cc(Cl)ccc3-n3cnnn3)nnc2C)cc1	Ki	'>'	13300.0	nM				UO_0000065					False	CHEMBL4221632	Inhibition of human factor 7a	B	BAO_0000357	single protein format	Homo sapiens	None	None	None	None	CHEMBL3991	Coagulation factor VII	Homo sapiens	SINGLE PROTEIN	CHEMBL4219113	1	Scientific Literature	Bioorg Med Chem Lett	2018	None
CHEMBL3115894		0	528.70	2	1.86	29	N=C(N)c1ccc(CNC(=O)C(CCC2CCNCC2)NC(=O)[C@@H](CC2CCCCC2)NCC(=O)O)cc1	Ki	'>'	100000.0	nM				UO_0000065					False	CHEMBL3119260	Competitive inhibition of human coagulation factor 7a using spectrozyme as substrate	B	BAO_0000357	single protein format	Homo sapiens	None	None	None	None	CHEMBL3991	Coagulation factor VII	Homo sapiens	SINGLE PROTEIN	CHEMBL3112440	1	Scientific Literature	Bioorg. Med. Chem. Lett.	2014	None
CHEMBL76834		0	725.84	2	2.81	10i	N=C(N)NCCC[C@H](NC(=O)[C@H](Cc1ccc(F)c(F)c1)NC(=O)[C@@H](Cc1ccccc1)NS(=O)(=O)Cc1ccccc1)C(=O)c1nccs1	IC50	'='	160.0	nM	6.80			UO_0000065	9.36	0.19	3.99	3.46	True	CHEMBL663027	Inhibition of tissue coagulation factor VII	B	BAO_0000357	single protein format	Homo sapiens	None	None	None	None	CHEMBL3991	Coagulation factor VII	Homo sapiens	SINGLE PROTEIN	CHEMBL1136109	1	Scientific Literature	Bioorg. Med. Chem. Lett.	2003	None
CHEMBL77142		0	714.87	2	2.40	10aa	N#Cc1ccc(C[C@H](NC(=O)[C@@H](Cc2ccccc2)NS(=O)(=O)Cc2ccccc2)C(=O)N[C@@H](CCCNC(=N)N)C(=O)c2nccs2)cc1	IC50	'='	340.0	nM	6.47			UO_0000065	9.05	0.18	4.07	2.94	False	CHEMBL662230	Inhibitory activity against tissue coagulation factor VII.	B	BAO_0000357	single protein format	None	None	None	None	None	CHEMBL3991	Coagulation factor VII	Homo sapiens	SINGLE PROTEIN	CHEMBL1145084	1	Scientific Literature	J. Med. Chem.	2003	None
CHEMBL3127490		0	587.68	3	5.65	(+/-)-34	C[C@]1(c2ccccc2)C[C@@H](c2cc(NC(=O)C3CC3)cc(-c3ccc(C(N)=O)cc3C(=O)O)c2)Nc2ccc(C(=N)N)cc21	Ki	'='	474.0	nM	6.32			UO_0000065	10.76	0.20	0.67	3.69	False	CHEMBL3129741	Binding affinity to human factor 7a assessed as release of p-nitroaniline after 10 to 120 mins by spectrophotometric analysis	B	BAO_0000357	single protein format	Homo sapiens	None	None	None	None	CHEMBL3991	Coagulation factor VII	Homo sapiens	SINGLE PROTEIN	CHEMBL3124891	1	Scientific Literature	J. Med. Chem.	2014	None
CHEMBL3780324		0	469.59	0	4.50	(S)-10	NC[C@H]1CC[C@H](C(=O)N[C@@H](Cc2ccccc2)c2cc(-c3ccc4[nH]nc(O)c4c3)ccn2)CC1	Ki	'>'	15180.0	nM				UO_0000065					False	CHEMBL3784477	Inhibition of human coagulation factor 7a assessed as reduction in release of p-nitroaniline after 10 to 120 mins by Michaelis-Menten equation analysis	B	BAO_0000357	single protein format	Homo sapiens	None	None	None	None	CHEMBL3991	Coagulation factor VII	Homo sapiens	SINGLE PROTEIN	CHEMBL3779805	1	Scientific Literature	Bioorg. Med. Chem.	2016	None
CHEMBL452802		0	498.51	0	4.22	2f	COc1ccc(-n2nc(C(F)(F)F)c3c2C(=O)N(c2ccc(C4(C(=O)N(C)C)CC4)cc2)CC3)cc1	Activity						Not Active						False	CHEMBL946427	Inhibition of human factor 7a	B	BAO_0000357	single protein format	Homo sapiens	None	None	None	None	CHEMBL3991	Coagulation factor VII	Homo sapiens	SINGLE PROTEIN	CHEMBL1157522	1	Scientific Literature	Bioorg. Med. Chem. Lett.	2008	None
CHEMBL2417907		0	527.58	1	4.61	19	COc1ccc(-c2ccc(C(=O)NCC(C)(C)C)cc2C(=O)O)c(C(=O)Nc2ccc3c(N)nccc3c2)n1	IC50	'='	13.0	nM	7.89			UO_0000065	14.95	0.28	3.28	5.04	False	CHEMBL2421099	Inhibition of human F7a using D-Ile-Pro-Arg-AFC as substrate after 3 mins	B	BAO_0000357	single protein format	Homo sapiens	None	None	None	None	CHEMBL3991	Coagulation factor VII	Homo sapiens	SINGLE PROTEIN	CHEMBL2417432	1	Scientific Literature	Bioorg. Med. Chem. Lett.	2013	None
CHEMBL50024		0	438.91	1	6.51	1	Cc1ccc(NC(=O)c2sc3ccccc3c2Cl)c(C(=O)Nc2ccc(F)cc2)c1	Ki'	'>'	900.0	uM				UO_0000064					False	CHEMBL875382	Inhibitory activity against Coagulation factor VII at pH 8.2	B	BAO_0000357	single protein format	None	None	None	None	None	CHEMBL3991	Coagulation factor VII	Homo sapiens	SINGLE PROTEIN	CHEMBL1134133	1	Scientific Literature	Bioorg. Med. Chem. Lett.	2001	None
CHEMBL3920165		0	615.71	2	6.16	BDBM189452	COCCCOc1c(F)cc2cc1CN(C)C(=O)[C@H](Nc1ccc3c(N)nccc3c1)c1ccc(c(C)c1)[C@@H](C)COC(=O)N2	Ki	'='	290.0	nM	6.54		339540	UO_0000065	10.62	0.20	0.38	5.11	False	CHEMBL3887452	In Vitro Assay: Tissue kallikrein-1 (37° C) activity was determined in reactions containing 0.05 nM enzyme and 90 μM substrate (H-D-Val-Leu-Arg-AFC) in buffer (0.1M sodium phosphate pH 7.4, 0.2 M NaCl, 0.5% PEG 8000, and 1% DMSO). Assays were performed using 96-well microtiter plates (COSTAR 3600, CORNING, NY, USA) and a thermostatic temperature controlled plate reader (SPECTRAMAX® Gemini, Molecu…	B	BAO_0000357	single protein format	Homo sapiens	None	None	None	None	CHEMBL3991	Coagulation factor VII	Homo sapiens	SINGLE PROTEIN	CHEMBL3886326	37	BindingDB Database		2015	None
CHEMBL3403463		0	478.59	1	6.11	15	CCOc1cc(OC(C)C)c(F)c(C(Nc2ccc(C(=N)N)cc2)c2nc3ccccc3s2)c1	Ki	'='	420.0	nM	6.38			UO_0000065	13.32	0.26	0.27	6.84	False	CHEMBL3407173	Inhibition of human factor 7a using H-D-Ile-Pro-Arg-pNA substrate	B	BAO_0000357	single protein format	Homo sapiens	None	None	None	None	CHEMBL3991	Coagulation factor VII	Homo sapiens	SINGLE PROTEIN	CHEMBL3399987	1	Scientific Literature	Bioorg. Med. Chem. Lett.	2015	None
CHEMBL2441057		0	405.47	0	4.65	13b	O=C(Nc1cccc(OCc2cccc(F)c2)c1)C1CCN(c2ccncc2)CC1	Ki	'>'	250000.0	nM		Outside typical range		UO_0000065					False	CHEMBL2443645	Inhibition of human recombinant factor 7a using spectrozyme as substrate by chromogenic assay	B	BAO_0000357	single protein format	Homo sapiens	None	None	None	None	CHEMBL3991	Coagulation factor VII	Homo sapiens	SINGLE PROTEIN	CHEMBL2440069	1	Scientific Literature	J. Med. Chem.	2013	None
CHEMBL3127370		0	504.59	2	5.30	(+)-16, enantiomer 1	CC1(c2ccccc2)CC(c2cccc(-c3ccc(C(N)=O)cc3C(=O)O)c2)Nc2ccc(C(=N)N)cc21	Ki	'='	86.0	nM	7.07			UO_0000065	14.00	0.25	1.77	4.97	False	CHEMBL3129741	Binding affinity to human factor 7a assessed as release of p-nitroaniline after 10 to 120 mins by spectrophotometric analysis	B	BAO_0000357	single protein format	Homo sapiens	None	None	None	None	CHEMBL3991	Coagulation factor VII	Homo sapiens	SINGLE PROTEIN	CHEMBL3124891	1	Scientific Literature	J. Med. Chem.	2014	None
CHEMBL2417901		0	540.62	1	4.67	30	CN(C)c1ccc(-c2ccc(C(=O)NCC(C)(C)C)cc2C(=O)O)c(C(=O)Nc2ccc3c(N)nccc3c2)n1	IC50	'='	101.0	nM	7.00			UO_0000065	12.94	0.24	2.33	4.65	False	CHEMBL2421099	Inhibition of human F7a using D-Ile-Pro-Arg-AFC as substrate after 3 mins	B	BAO_0000357	single protein format	Homo sapiens	None	None	None	None	CHEMBL3991	Coagulation factor VII	Homo sapiens	SINGLE PROTEIN	CHEMBL2417432	1	Scientific Literature	Bioorg. Med. Chem. Lett.	2013	None
CHEMBL2417898		0	569.66	2	5.64	27	CC(C)COc1ccc(-c2ccc(C(=O)NCC(C)(C)C)cc2C(=O)O)c(C(=O)Nc2ccc3c(N)nccc3c2)n1	IC50	'='	437.0	nM	6.36			UO_0000065	11.16	0.21	0.72	4.06	False	CHEMBL2421099	Inhibition of human F7a using D-Ile-Pro-Arg-AFC as substrate after 3 mins	B	BAO_0000357	single protein format	Homo sapiens	None	None	None	None	CHEMBL3991	Coagulation factor VII	Homo sapiens	SINGLE PROTEIN	CHEMBL2417432	1	Scientific Literature	Bioorg. Med. Chem. Lett.	2013	None
CHEMBL3359905		0	321.29	0	1.83	15	CCOC(=O)c1c(C)[nH]c2ccc(OS(=O)(=O)[O-])cc12.[Na+]	Activity	'='	90.0	%				UO_0000187					False	CHEMBL3377048	Inhibition of human factor 7a assessed as residual activity at 500 uM by spectrophotometric assay	B	BAO_0000357	single protein format	Homo sapiens	None	None	None	None	CHEMBL3991	Coagulation factor VII	Homo sapiens	SINGLE PROTEIN	CHEMBL3351582	1	Scientific Literature	Bioorg. Med. Chem. Lett.	2014	None
CHEMBL3359903		0	638.63	3	5.33	14c	CCOC(=O)c1c(C)[nH]c2ccc(OCc3c(C(=O)OCC)c4cc(OS(=O)(=O)[O-])ccc4n3C(=O)OC(C)(C)C)cc12.[Na+]	Activity	'='	99.0	%				UO_0000187					False	CHEMBL3377048	Inhibition of human factor 7a assessed as residual activity at 500 uM by spectrophotometric assay	B	BAO_0000357	single protein format	Homo sapiens	None	None	None	None	CHEMBL3991	Coagulation factor VII	Homo sapiens	SINGLE PROTEIN	CHEMBL3351582	1	Scientific Literature	Bioorg. Med. Chem. Lett.	2014	None
CHEMBL3970623		0	627.72	2	5.89	BDBM189436	Cc1cc2ccc1[C@@H](C)COC(=O)Nc1cc(F)c(OC[C@H](O)C3CC3)c(c1)CN(C)C(=O)[C@@H]2Nc1ccc2c(N)nccc2c1	Ki	'='	550.0	nM	6.26		339533	UO_0000065	9.97	0.19	0.37	4.50	False	CHEMBL3887452	In Vitro Assay: Tissue kallikrein-1 (37° C) activity was determined in reactions containing 0.05 nM enzyme and 90 μM substrate (H-D-Val-Leu-Arg-AFC) in buffer (0.1M sodium phosphate pH 7.4, 0.2 M NaCl, 0.5% PEG 8000, and 1% DMSO). Assays were performed using 96-well microtiter plates (COSTAR 3600, CORNING, NY, USA) and a thermostatic temperature controlled plate reader (SPECTRAMAX® Gemini, Molecu…	B	BAO_0000357	single protein format	Homo sapiens	None	None	None	None	CHEMBL3991	Coagulation factor VII	Homo sapiens	SINGLE PROTEIN	CHEMBL3886326	37	BindingDB Database		2015	None
CHEMBL493601		0	378.61	0	4.46	1	O=C(Nc1ccccc1)c1cc2cc(Cl)cc(Br)c2oc1=O	Inhibition	'<'	10.0	%				UO_0000187					False	CHEMBL3767389	Inhibition of human factor 7a using chromozymt-PA as substrate at 100 uM preincubated for 10 mins followed by substrate addition measured for 10 mins by microplate reader analysis	B	BAO_0000357	single protein format	Homo sapiens	None	None	None	None	CHEMBL3991	Coagulation factor VII	Homo sapiens	SINGLE PROTEIN	CHEMBL3763081	1	Scientific Literature	Eur. J. Med. Chem.	2016	None
CHEMBL4080298		0	560.72	2	5.76	20	CCc1cc2ccc1CCOC(=O)Nc1ccc(SC(C)C)c(c1)CN(C)C(=O)[C@@H]2Nc1cccc(C(N)=O)c1	Ki	'='	91.0	nM	7.04			UO_0000065	12.56	0.24	1.28	6.19	False	CHEMBL4021598	Inhibition of tissue factor activated recombinant human coagulation factor 7a expressed in hamster BHK cells using S2288 as substrate pretreated for 15 mins with substrate followed by enzyme and tissue factor addition measured for 60 mins	B	BAO_0000219	cell-based format	Homo sapiens	None	None	None	None	CHEMBL3991	Coagulation factor VII	Homo sapiens	SINGLE PROTEIN	CHEMBL4020741	1	Scientific Literature	Bioorg Med Chem Lett	2017	None
CHEMBL3808399		0	481.56	0	4.95	BDBM189415	C[C@H]1COC(=O)Nc2cccc(c2)CNC(=O)C(Nc2ccc3c(N)nccc3c2)c2ccc1cc2	Ki	'>'	140.0	nM			339470	UO_0000065					False	CHEMBL3887451	In Vitro Assay: FVIIa-Xase Ki (37° C.): S2765 (0.5 mM), PCPS (25 μM), calcium chloride (5 mM), full-length human TF (3 nM), human FVIIa (5 pM), and FVIIa inhibitor were incubated for 15 min at 37° C. Reactions were initiated by the addition of human FX (range of concentrations). Preliminary experiments revealed that the plasma purified FX contains a residual amount of human FVIIa which could not …	B	BAO_0000366	cell-free format	Homo sapiens	CHEMBL3559721	Plasma	None	None	CHEMBL3991	Coagulation factor VII	Homo sapiens	SINGLE PROTEIN	CHEMBL3886326	37	BindingDB Database		2015	None
CHEMBL3909009		0	631.73	2	5.68	BDBM189424	Cc1cc2ccc1[C@@H](C)COC(=O)Nc1ccc(S(=O)(=O)C3CC3)c(c1)CN(C)C(=O)[C@@H]2Nc1cc(F)c2c(N)nccc2c1	Ki	'='	100.0	nM	7.00		339521	UO_0000065	11.08	0.21	1.32	4.87	False	CHEMBL3887452	In Vitro Assay: Tissue kallikrein-1 (37° C) activity was determined in reactions containing 0.05 nM enzyme and 90 μM substrate (H-D-Val-Leu-Arg-AFC) in buffer (0.1M sodium phosphate pH 7.4, 0.2 M NaCl, 0.5% PEG 8000, and 1% DMSO). Assays were performed using 96-well microtiter plates (COSTAR 3600, CORNING, NY, USA) and a thermostatic temperature controlled plate reader (SPECTRAMAX® Gemini, Molecu…	B	BAO_0000357	single protein format	Homo sapiens	None	None	None	None	CHEMBL3991	Coagulation factor VII	Homo sapiens	SINGLE PROTEIN	CHEMBL3886326	37	BindingDB Database		2015	None
CHEMBL3983744		0	601.68	2	5.50	BDBM189432	Cc1cc2ccc1[C@@H](C)COC(=O)Nc1cc(F)c(OC[C@H](C)O)c(c1)CN(C)C(=O)[C@@H]2Nc1ccc2c(N)nccc2c1	Ki	'='	400.0	nM	6.40		339529	UO_0000065	10.63	0.20	0.90	4.60	False	CHEMBL3887452	In Vitro Assay: Tissue kallikrein-1 (37° C) activity was determined in reactions containing 0.05 nM enzyme and 90 μM substrate (H-D-Val-Leu-Arg-AFC) in buffer (0.1M sodium phosphate pH 7.4, 0.2 M NaCl, 0.5% PEG 8000, and 1% DMSO). Assays were performed using 96-well microtiter plates (COSTAR 3600, CORNING, NY, USA) and a thermostatic temperature controlled plate reader (SPECTRAMAX® Gemini, Molecu…	B	BAO_0000357	single protein format	Homo sapiens	None	None	None	None	CHEMBL3991	Coagulation factor VII	Homo sapiens	SINGLE PROTEIN	CHEMBL3886326	37	BindingDB Database		2015	None
CHEMBL3352850		0	595.64	0	2.89	11g	NC[C@H]1CC[C@H](C(=O)N[C@@H](Cc2ccccc2)c2nc(-c3ccc(S(N)(=O)=O)cc3)c[nH]2)CC1.O=C(O)C(F)(F)F	Ki	'>'	10900.0	nM				UO_0000065					False	CHEMBL3377178	Inhibition of human coagulation factor 7a using H-(D)-Ile-Pro-Arg-pNA as substrate by spectrophotometric analysis	B	BAO_0000357	single protein format	Homo sapiens	None	None	None	None	CHEMBL3991	Coagulation factor VII	Homo sapiens	SINGLE PROTEIN	CHEMBL3351269	1	Scientific Literature	J. Med. Chem.	2014	None
CHEMBL3740973		0	391.48	0	2.92	25d	N=C(N)Nc1ccc(CNc2cnc3cc(C(=O)NC4CCCC4)ccn23)cc1	Inhibition	'='	4.0	%				UO_0000187					False	CHEMBL3743975	Inhibition of purified human factor 7a using MeSO2-Cha-Abu-Arg-pNA as substrate at 100 uM measured for 5 mins by spectrophotometric assay	B	BAO_0000357	single protein format	Homo sapiens	None	None	None	None	CHEMBL3991	Coagulation factor VII	Homo sapiens	SINGLE PROTEIN	CHEMBL3739387	1	Scientific Literature	J. Med. Chem.	2015	None
CHEMBL3740904		0	367.41	1	0.97	25e	N=C(N)Nc1ccc(CNc2cnc3cc(C(=O)NCCO)ccn23)cc1	Inhibition	'='	5.0	%				UO_0000187					False	CHEMBL3743975	Inhibition of purified human factor 7a using MeSO2-Cha-Abu-Arg-pNA as substrate at 100 uM measured for 5 mins by spectrophotometric assay	B	BAO_0000357	single protein format	Homo sapiens	None	None	None	None	CHEMBL3991	Coagulation factor VII	Homo sapiens	SINGLE PROTEIN	CHEMBL3739387	1	Scientific Literature	J. Med. Chem.	2015	None
CHEMBL1945236		0	291.31	0	2.32	7; UK122	N=C(N)c1ccc(/C=C2/N=C(c3ccccc3)OC2=O)cc1	Inhibition	'='	0.0	%				UO_0000187					False	CHEMBL3743975	Inhibition of purified human factor 7a using MeSO2-Cha-Abu-Arg-pNA as substrate at 100 uM measured for 5 mins by spectrophotometric assay	B	BAO_0000357	single protein format	Homo sapiens	None	None	None	None	CHEMBL3991	Coagulation factor VII	Homo sapiens	SINGLE PROTEIN	CHEMBL3739387	1	Scientific Literature	J. Med. Chem.	2015	None
CHEMBL3740183		0	379.47	0	2.78	25a	CCCCNC(=O)c1ccn2c(NCc3ccc(NC(=N)N)cc3)cnc2c1	IC50	'>'	100000.0	nM				UO_0000065					False	CHEMBL3744191	Inhibition of purified human factor 7a using MeSO2-Cha-Abu-Arg-pNA as substrate measured for 5 mins by spectrophotometric assay	B	BAO_0000357	single protein format	Homo sapiens	None	None	None	None	CHEMBL3991	Coagulation factor VII	Homo sapiens	SINGLE PROTEIN	CHEMBL3739387	1	Scientific Literature	J. Med. Chem.	2015	None
CHEMBL14047	PHENYLGUANIDINE	0	135.17	0	0.99	26	N=C(N)Nc1ccccc1	Inhibition	'='	0.0	%				UO_0000187					False	CHEMBL3743975	Inhibition of purified human factor 7a using MeSO2-Cha-Abu-Arg-pNA as substrate at 100 uM measured for 5 mins by spectrophotometric assay	B	BAO_0000357	single protein format	Homo sapiens	None	None	None	None	CHEMBL3991	Coagulation factor VII	Homo sapiens	SINGLE PROTEIN	CHEMBL3739387	1	Scientific Literature	J. Med. Chem.	2015	None
CHEMBL3917434		0	608.74	2	6.08	BDBM189429	CCN(CC)C(=O)c1ccc2cc1CN(C)C(=O)[C@H](Nc1ccc3c(N)nccc3c1)c1ccc(c(C)c1)[C@@H](C)COC(=O)N2	Ki	'='	0.57	nM	9.24		339484	UO_0000065	15.19	0.28	3.16	7.12	False	CHEMBL3887451	In Vitro Assay: FVIIa-Xase Ki (37° C.): S2765 (0.5 mM), PCPS (25 μM), calcium chloride (5 mM), full-length human TF (3 nM), human FVIIa (5 pM), and FVIIa inhibitor were incubated for 15 min at 37° C. Reactions were initiated by the addition of human FX (range of concentrations). Preliminary experiments revealed that the plasma purified FX contains a residual amount of human FVIIa which could not …	B	BAO_0000366	cell-free format	Homo sapiens	CHEMBL3559721	Plasma	None	None	CHEMBL3991	Coagulation factor VII	Homo sapiens	SINGLE PROTEIN	CHEMBL3886326	37	BindingDB Database		2015	None
CHEMBL3970623		0	627.72	2	5.89	BDBM189436	Cc1cc2ccc1[C@@H](C)COC(=O)Nc1cc(F)c(OC[C@H](O)C3CC3)c(c1)CN(C)C(=O)[C@@H]2Nc1ccc2c(N)nccc2c1	Ki	'='	0.34	nM	9.47		339491	UO_0000065	15.08	0.28	3.58	6.81	False	CHEMBL3887451	In Vitro Assay: FVIIa-Xase Ki (37° C.): S2765 (0.5 mM), PCPS (25 μM), calcium chloride (5 mM), full-length human TF (3 nM), human FVIIa (5 pM), and FVIIa inhibitor were incubated for 15 min at 37° C. Reactions were initiated by the addition of human FX (range of concentrations). Preliminary experiments revealed that the plasma purified FX contains a residual amount of human FVIIa which could not …	B	BAO_0000366	cell-free format	Homo sapiens	CHEMBL3559721	Plasma	None	None	CHEMBL3991	Coagulation factor VII	Homo sapiens	SINGLE PROTEIN	CHEMBL3886326	37	BindingDB Database		2015	None
CHEMBL3892246		0	629.69	1	4.88	BDBM189442	Cc1cc2ccc1[C@@H](C)COC(=O)Nc1cc(F)c(O[C@@H]3COC[C@@H]3O)c(c1)CN(C)C(=O)[C@@H]2Nc1ccc2c(N)nccc2c1	Ki	'='	0.23	nM	9.64		339497	UO_0000065	15.31	0.29	4.76	6.50	False	CHEMBL3887451	In Vitro Assay: FVIIa-Xase Ki (37° C.): S2765 (0.5 mM), PCPS (25 μM), calcium chloride (5 mM), full-length human TF (3 nM), human FVIIa (5 pM), and FVIIa inhibitor were incubated for 15 min at 37° C. Reactions were initiated by the addition of human FX (range of concentrations). Preliminary experiments revealed that the plasma purified FX contains a residual amount of human FVIIa which could not …	B	BAO_0000366	cell-free format	Homo sapiens	CHEMBL3559721	Plasma	None	None	CHEMBL3991	Coagulation factor VII	Homo sapiens	SINGLE PROTEIN	CHEMBL3886326	37	BindingDB Database		2015	None
CHEMBL4108209		0	559.65	1	4.18	BDBM189413	CCS(=O)(=O)c1ccc2cc1CNC(=O)[C@H](Nc1ccc3c(N)nccc3c1)c1ccc(cc1)CCOC(=O)N2	Ki	'='	110.0	nM	6.96		339511	UO_0000065	12.43	0.24	2.78	4.56	False	CHEMBL3887452	In Vitro Assay: Tissue kallikrein-1 (37° C) activity was determined in reactions containing 0.05 nM enzyme and 90 μM substrate (H-D-Val-Leu-Arg-AFC) in buffer (0.1M sodium phosphate pH 7.4, 0.2 M NaCl, 0.5% PEG 8000, and 1% DMSO). Assays were performed using 96-well microtiter plates (COSTAR 3600, CORNING, NY, USA) and a thermostatic temperature controlled plate reader (SPECTRAMAX® Gemini, Molecu…	B	BAO_0000357	single protein format	Homo sapiens	None	None	None	None	CHEMBL3991	Coagulation factor VII	Homo sapiens	SINGLE PROTEIN	CHEMBL3886326	37	BindingDB Database		2015	None
CHEMBL3127484		0	504.59	2	5.30	(+/-)-28	C[C@]1(c2ccccc2)C[C@H](c2cccc(-c3ccc(C(N)=O)cc3C(=O)O)c2)Nc2ccc(C(=N)N)cc21	Ki	'='	16300.0	nM	4.79			UO_0000065	9.49	0.17	-0.51	3.36	False	CHEMBL3129741	Binding affinity to human factor 7a assessed as release of p-nitroaniline after 10 to 120 mins by spectrophotometric analysis	B	BAO_0000357	single protein format	Homo sapiens	None	None	None	None	CHEMBL3991	Coagulation factor VII	Homo sapiens	SINGLE PROTEIN	CHEMBL3124891	1	Scientific Literature	J. Med. Chem.	2014	None
CHEMBL3127469		0	491.55	1	5.72	12	N=C(N)c1ccc2c(c1)[C@@H](c1ccccc1)C[C@@H](c1cccc(-c3ccc(C(=O)O)cc3C(=O)O)c1)N2	Ki	'='	89.0	nM	7.05			UO_0000065	14.34	0.26	1.33	5.17	False	CHEMBL3129741	Binding affinity to human factor 7a assessed as release of p-nitroaniline after 10 to 120 mins by spectrophotometric analysis	B	BAO_0000357	single protein format	Homo sapiens	None	None	None	None	CHEMBL3991	Coagulation factor VII	Homo sapiens	SINGLE PROTEIN	CHEMBL3124891	1	Scientific Literature	J. Med. Chem.	2014	None
CHEMBL3917434		0	608.74	2	6.08	BDBM189429	CCN(CC)C(=O)c1ccc2cc1CN(C)C(=O)[C@H](Nc1ccc3c(N)nccc3c1)c1ccc(c(C)c1)[C@@H](C)COC(=O)N2	Ki	'='	600.0	nM	6.22		339526	UO_0000065	10.22	0.19	0.14	4.79	False	CHEMBL3887452	In Vitro Assay: Tissue kallikrein-1 (37° C) activity was determined in reactions containing 0.05 nM enzyme and 90 μM substrate (H-D-Val-Leu-Arg-AFC) in buffer (0.1M sodium phosphate pH 7.4, 0.2 M NaCl, 0.5% PEG 8000, and 1% DMSO). Assays were performed using 96-well microtiter plates (COSTAR 3600, CORNING, NY, USA) and a thermostatic temperature controlled plate reader (SPECTRAMAX® Gemini, Molecu…	B	BAO_0000357	single protein format	Homo sapiens	None	None	None	None	CHEMBL3991	Coagulation factor VII	Homo sapiens	SINGLE PROTEIN	CHEMBL3886326	37	BindingDB Database		2015	None
CHEMBL3949417		0	629.78	2	6.18	BDBM189437	Cc1cc2ccc1[C@@H](C)COC(=O)Nc1ccc(S(=O)(=O)C(C)(C)C)c(c1)CN(C)C(=O)[C@@H]2Nc1ccc2c(N)nccc2c1	Ki	'='	780.0	nM	6.11		339534	UO_0000065	9.70	0.19	-0.07	4.25	False	CHEMBL3887452	In Vitro Assay: Tissue kallikrein-1 (37° C) activity was determined in reactions containing 0.05 nM enzyme and 90 μM substrate (H-D-Val-Leu-Arg-AFC) in buffer (0.1M sodium phosphate pH 7.4, 0.2 M NaCl, 0.5% PEG 8000, and 1% DMSO). Assays were performed using 96-well microtiter plates (COSTAR 3600, CORNING, NY, USA) and a thermostatic temperature controlled plate reader (SPECTRAMAX® Gemini, Molecu…	B	BAO_0000357	single protein format	Homo sapiens	None	None	None	None	CHEMBL3991	Coagulation factor VII	Homo sapiens	SINGLE PROTEIN	CHEMBL3886326	37	BindingDB Database		2015	None
CHEMBL3915633		0	601.68	2	5.50	BDBM189444	Cc1cc2ccc1[C@@H](C)COC(=O)Nc1cc(F)c(O[C@H](C)CO)c(c1)CN(C)C(=O)[C@@H]2Nc1ccc2c(N)nccc2c1	Ki	'='	70.0	nM	7.16		339542	UO_0000065	11.89	0.22	1.65	5.15	False	CHEMBL3887452	In Vitro Assay: Tissue kallikrein-1 (37° C) activity was determined in reactions containing 0.05 nM enzyme and 90 μM substrate (H-D-Val-Leu-Arg-AFC) in buffer (0.1M sodium phosphate pH 7.4, 0.2 M NaCl, 0.5% PEG 8000, and 1% DMSO). Assays were performed using 96-well microtiter plates (COSTAR 3600, CORNING, NY, USA) and a thermostatic temperature controlled plate reader (SPECTRAMAX® Gemini, Molecu…	B	BAO_0000357	single protein format	Homo sapiens	None	None	None	None	CHEMBL3991	Coagulation factor VII	Homo sapiens	SINGLE PROTEIN	CHEMBL3886326	37	BindingDB Database		2015	None
CHEMBL3127463		0	603.72	3	6.28	(+)-1, enantiomer 2	CC(C)CC(=O)Nc1cc(-c2ccc(C(N)=O)cc2C(=O)O)cc(C2CC(C)(c3ccccc3)c3cc(C(=N)N)ccc3N2)c1	Ki	'='	629.0	nM	6.20			UO_0000065	10.27	0.19	-0.08	3.62	False	CHEMBL3129741	Binding affinity to human factor 7a assessed as release of p-nitroaniline after 10 to 120 mins by spectrophotometric analysis	B	BAO_0000357	single protein format	Homo sapiens	None	None	None	None	CHEMBL3991	Coagulation factor VII	Homo sapiens	SINGLE PROTEIN	CHEMBL3124891	1	Scientific Literature	J. Med. Chem.	2014	None
CHEMBL3127491		0	603.72	3	6.28	(+/-)-35	CC(C)CC(=O)Nc1cc(-c2ccc(C(N)=O)cc2C(=O)O)cc([C@@H]2C[C@](C)(c3ccccc3)c3cc(C(=N)N)ccc3N2)c1	Ki	'='	1010.0	nM	6.00			UO_0000065	9.93	0.18	-0.28	3.50	False	CHEMBL3129741	Binding affinity to human factor 7a assessed as release of p-nitroaniline after 10 to 120 mins by spectrophotometric analysis	B	BAO_0000357	single protein format	Homo sapiens	None	None	None	None	CHEMBL3991	Coagulation factor VII	Homo sapiens	SINGLE PROTEIN	CHEMBL3124891	1	Scientific Literature	J. Med. Chem.	2014	None
CHEMBL3969432		0	615.71	2	6.16	BDBM189453	COC[C@H](C)Oc1c(F)cc2cc1CN(C)C(=O)[C@H](Nc1ccc3c(N)nccc3c1)c1ccc(c(C)c1)[C@@H](C)COC(=O)N2	Ki	'='	190.0	nM	6.72		339549	UO_0000065	10.92	0.20	0.56	5.25	False	CHEMBL3887452	In Vitro Assay: Tissue kallikrein-1 (37° C) activity was determined in reactions containing 0.05 nM enzyme and 90 μM substrate (H-D-Val-Leu-Arg-AFC) in buffer (0.1M sodium phosphate pH 7.4, 0.2 M NaCl, 0.5% PEG 8000, and 1% DMSO). Assays were performed using 96-well microtiter plates (COSTAR 3600, CORNING, NY, USA) and a thermostatic temperature controlled plate reader (SPECTRAMAX® Gemini, Molecu…	B	BAO_0000357	single protein format	Homo sapiens	None	None	None	None	CHEMBL3991	Coagulation factor VII	Homo sapiens	SINGLE PROTEIN	CHEMBL3886326	37	BindingDB Database		2015	None
CHEMBL1289626		0	311.43	0	3.31	25, WMS-1410	Oc1ccc2c(c1)CCN(CCCCc1ccccc1)CC2O	Activity						Not Active						False	CHEMBL1291128	Displacement of radiolabeled N-CH3-SO2-D-Phe-Gly-Arg-pNA from factor 7a at 1 to 3 uM	B	BAO_0000357	single protein format	None	None	None	None	None	CHEMBL3991	Coagulation factor VII	Homo sapiens	SINGLE PROTEIN	CHEMBL1287688	1	Scientific Literature	Bioorg. Med. Chem.	2010	None
CHEMBL4110036		0	605.69	2	5.05	BDBM189412	CC(C)S(=O)(=O)c1ccc2cc1CN(C)C(=O)[C@H](Nc1cc(F)c3c(N)nccc3c1)c1ccc(cc1)CCOC(=O)N2	Ki	'='	3330.0	nM	5.48		339510	UO_0000065	9.04	0.17	0.43	3.81	False	CHEMBL3887452	In Vitro Assay: Tissue kallikrein-1 (37° C) activity was determined in reactions containing 0.05 nM enzyme and 90 μM substrate (H-D-Val-Leu-Arg-AFC) in buffer (0.1M sodium phosphate pH 7.4, 0.2 M NaCl, 0.5% PEG 8000, and 1% DMSO). Assays were performed using 96-well microtiter plates (COSTAR 3600, CORNING, NY, USA) and a thermostatic temperature controlled plate reader (SPECTRAMAX® Gemini, Molecu…	B	BAO_0000357	single protein format	Homo sapiens	None	None	None	None	CHEMBL3991	Coagulation factor VII	Homo sapiens	SINGLE PROTEIN	CHEMBL3886326	37	BindingDB Database		2015	None
CHEMBL3939509		0	619.72	2	5.54	BDBM189418	CCS(=O)(=O)c1ccc2cc1CN(C)C(=O)[C@H](Nc1ccc3c(N)ncc(F)c3c1)c1ccc(c(C)c1)[C@@H](C)COC(=O)N2	Ki	'='	270.0	nM	6.57		339515	UO_0000065	10.60	0.20	1.03	4.57	False	CHEMBL3887452	In Vitro Assay: Tissue kallikrein-1 (37° C) activity was determined in reactions containing 0.05 nM enzyme and 90 μM substrate (H-D-Val-Leu-Arg-AFC) in buffer (0.1M sodium phosphate pH 7.4, 0.2 M NaCl, 0.5% PEG 8000, and 1% DMSO). Assays were performed using 96-well microtiter plates (COSTAR 3600, CORNING, NY, USA) and a thermostatic temperature controlled plate reader (SPECTRAMAX® Gemini, Molecu…	B	BAO_0000357	single protein format	Homo sapiens	None	None	None	None	CHEMBL3991	Coagulation factor VII	Homo sapiens	SINGLE PROTEIN	CHEMBL3886326	37	BindingDB Database		2015	None
CHEMBL175436	ANABAENOPEPTIN F	0	851.02	2	0.60	1b	CC[C@H](C)[C@@H]1NC(=O)[C@H](NC(=O)N[C@@H](CCCNC(=N)N)C(=O)O)CCCCNC(=O)[C@H](Cc2ccccc2)NC(=O)[C@H](C)N(C)C(=O)[C@H](CCc2ccc(O)cc2)NC1=O	IC50	'='	35000.0	nM	4.46			UO_0000065	5.24	0.10	3.86	1.50	False	CHEMBL3580147	Inhibition of factor7a (unknown origin)	B	BAO_0000357	single protein format	Homo sapiens	None	None	None	None	CHEMBL3991	Coagulation factor VII	Homo sapiens	SINGLE PROTEIN	CHEMBL3576790	1	Scientific Literature	J. Med. Chem.	2015	None
CHEMBL3580759		0	663.53	1	2.94	13	CN1CCN(C(=O)C[C@H](NC(=O)/C=C/c2cc(Cl)ccc2-n2cnnn2)c2nc(-c3ccc4[nH]c(=O)cc(O)c4c3)c(Cl)[nH]2)CC1	Ki	'>'	13330.0	nM				UO_0000065					False	CHEMBL3584525	Inhibition of coagulation factor 7a (unknown origin)	B	BAO_0000357	single protein format	Homo sapiens	None	None	None	None	CHEMBL3991	Coagulation factor VII	Homo sapiens	SINGLE PROTEIN	CHEMBL3580601	1	Scientific Literature	ACS Med. Chem. Lett.	2015	None
CHEMBL3917941		0	649.72	2	5.82	BDBM189426	Cc1cc2ccc1[C@@H](C)COC(=O)Nc1cc(F)c(S(=O)(=O)C3CC3)c(c1)CN(C)C(=O)[C@@H]2Nc1cc(F)c2c(N)nccc2c1	Ki	'='	0.66	nM	9.18		339481	UO_0000065	14.13	0.27	3.36	6.39	False	CHEMBL3887451	In Vitro Assay: FVIIa-Xase Ki (37° C.): S2765 (0.5 mM), PCPS (25 μM), calcium chloride (5 mM), full-length human TF (3 nM), human FVIIa (5 pM), and FVIIa inhibitor were incubated for 15 min at 37° C. Reactions were initiated by the addition of human FX (range of concentrations). Preliminary experiments revealed that the plasma purified FX contains a residual amount of human FVIIa which could not …	B	BAO_0000366	cell-free format	Homo sapiens	CHEMBL3559721	Plasma	None	None	CHEMBL3991	Coagulation factor VII	Homo sapiens	SINGLE PROTEIN	CHEMBL3886326	37	BindingDB Database		2015	None
CHEMBL4106751		0	649.72	2	5.84	BDBM189420	Cc1cc2cc(C)c1C(F)(F)COC(=O)Nc1ccc(S(=O)(=O)C3CC3)c(c1)CN(C)C(=O)[C@@H]2Nc1ccc2c(N)nccc2c1	Ki	'='	290.0	nM	6.54		339517	UO_0000065	10.06	0.19	0.70	4.55	False	CHEMBL3887452	In Vitro Assay: Tissue kallikrein-1 (37° C) activity was determined in reactions containing 0.05 nM enzyme and 90 μM substrate (H-D-Val-Leu-Arg-AFC) in buffer (0.1M sodium phosphate pH 7.4, 0.2 M NaCl, 0.5% PEG 8000, and 1% DMSO). Assays were performed using 96-well microtiter plates (COSTAR 3600, CORNING, NY, USA) and a thermostatic temperature controlled plate reader (SPECTRAMAX® Gemini, Molecu…	B	BAO_0000357	single protein format	Homo sapiens	None	None	None	None	CHEMBL3991	Coagulation factor VII	Homo sapiens	SINGLE PROTEIN	CHEMBL3886326	37	BindingDB Database		2015	None
CHEMBL3676167		0	576.02	1	4.27	22	COC(=O)Nc1ccc2c(c1)NC(=O)CCCC[C@H](NC(=O)/C=C/c1cc(Cl)ccc1-n1cnnn1)c1nc-2c[nH]1	Ki	'='	3190.0	nM	5.50			UO_0000065	9.54	0.18	1.23	3.26	False	CHEMBL3993700	Inhibition of human coagulation factor 7a using H-(D)-Ile-Pro-Arg-pNA as substrate after 10 to 120 mins at 25 degC by spectrophotometric method	B	BAO_0000357	single protein format	Homo sapiens	None	None	None	None	CHEMBL3991	Coagulation factor VII	Homo sapiens	SINGLE PROTEIN	CHEMBL3992532	1	Scientific Literature	J Med Chem	2017	None
CHEMBL2417904		0	533.59	2	3.13	1	COc1ccc(-c2ccc(C(=O)N[C@H](CO)C(C)(C)C)cc2C(=O)O)c(C(=O)Nc2ccc(C(=N)N)cc2)n1	IC50	'='	5.0	nM	8.30			UO_0000065	15.56	0.29	5.17	4.42	False	CHEMBL2421099	Inhibition of human F7a using D-Ile-Pro-Arg-AFC as substrate after 3 mins	B	BAO_0000357	single protein format	Homo sapiens	None	None	None	None	CHEMBL3991	Coagulation factor VII	Homo sapiens	SINGLE PROTEIN	CHEMBL2417432	1	Scientific Literature	Bioorg. Med. Chem. Lett.	2013	None
CHEMBL2417896		0	553.62	2	5.17	25	C=CCOc1ccc(-c2ccc(C(=O)NCC(C)(C)C)cc2C(=O)O)c(C(=O)Nc2ccc3c(N)nccc3c2)n1	IC50	'='	34.0	nM	7.47			UO_0000065	13.49	0.25	2.30	4.77	False	CHEMBL2421099	Inhibition of human F7a using D-Ile-Pro-Arg-AFC as substrate after 3 mins	B	BAO_0000357	single protein format	Homo sapiens	None	None	None	None	CHEMBL3991	Coagulation factor VII	Homo sapiens	SINGLE PROTEIN	CHEMBL2417432	1	Scientific Literature	Bioorg. Med. Chem. Lett.	2013	None
CHEMBL2417894		0	555.64	2	5.39	23	CCCOc1ccc(-c2ccc(C(=O)NCC(C)(C)C)cc2C(=O)O)c(C(=O)Nc2ccc3c(N)nccc3c2)n1	IC50	'='	12.5	nM	7.90			UO_0000065	14.22	0.26	2.51	5.05	False	CHEMBL2421099	Inhibition of human F7a using D-Ile-Pro-Arg-AFC as substrate after 3 mins	B	BAO_0000357	single protein format	Homo sapiens	None	None	None	None	CHEMBL3991	Coagulation factor VII	Homo sapiens	SINGLE PROTEIN	CHEMBL2417432	1	Scientific Literature	Bioorg. Med. Chem. Lett.	2013	None
CHEMBL4113473		0	713.81	2	7.02	BDBM189419	CCN(Cc1nccs1)C(=O)c1ccc2cc1CN(C)C(=O)[C@H](Nc1ccc3c(N)nccc3c1)c1cc(C)c(c(C)c1)C(F)(F)COC(=O)N2	Ki	'='	2.2	nM	8.66		339474	UO_0000065	12.13	0.23	1.64	6.06	False	CHEMBL3887451	In Vitro Assay: FVIIa-Xase Ki (37° C.): S2765 (0.5 mM), PCPS (25 μM), calcium chloride (5 mM), full-length human TF (3 nM), human FVIIa (5 pM), and FVIIa inhibitor were incubated for 15 min at 37° C. Reactions were initiated by the addition of human FX (range of concentrations). Preliminary experiments revealed that the plasma purified FX contains a residual amount of human FVIIa which could not …	B	BAO_0000366	cell-free format	Homo sapiens	CHEMBL3559721	Plasma	None	None	CHEMBL3991	Coagulation factor VII	Homo sapiens	SINGLE PROTEIN	CHEMBL3886326	37	BindingDB Database		2015	None
CHEMBL3949417		0	629.78	2	6.18	BDBM189437	Cc1cc2ccc1[C@@H](C)COC(=O)Nc1ccc(S(=O)(=O)C(C)(C)C)c(c1)CN(C)C(=O)[C@@H]2Nc1ccc2c(N)nccc2c1	Ki	'='	0.31	nM	9.51		339492	UO_0000065	15.10	0.29	3.33	6.62	False	CHEMBL3887451	In Vitro Assay: FVIIa-Xase Ki (37° C.): S2765 (0.5 mM), PCPS (25 μM), calcium chloride (5 mM), full-length human TF (3 nM), human FVIIa (5 pM), and FVIIa inhibitor were incubated for 15 min at 37° C. Reactions were initiated by the addition of human FX (range of concentrations). Preliminary experiments revealed that the plasma purified FX contains a residual amount of human FVIIa which could not …	B	BAO_0000366	cell-free format	Homo sapiens	CHEMBL3559721	Plasma	None	None	CHEMBL3991	Coagulation factor VII	Homo sapiens	SINGLE PROTEIN	CHEMBL3886326	37	BindingDB Database		2015	None
CHEMBL3930523		0	580.69	2	5.30	BDBM189416	Cc1cc2ccc1[C@@H](C)COC(=O)Nc1ccc(C(=O)N(C)C)c(c1)CN(C)C(=O)[C@@H]2Nc1ccc2c(N)nccc2c1	Ki	'='	650.0	nM	6.19		339513	UO_0000065	10.65	0.20	0.89	4.76	False	CHEMBL3887452	In Vitro Assay: Tissue kallikrein-1 (37° C) activity was determined in reactions containing 0.05 nM enzyme and 90 μM substrate (H-D-Val-Leu-Arg-AFC) in buffer (0.1M sodium phosphate pH 7.4, 0.2 M NaCl, 0.5% PEG 8000, and 1% DMSO). Assays were performed using 96-well microtiter plates (COSTAR 3600, CORNING, NY, USA) and a thermostatic temperature controlled plate reader (SPECTRAMAX® Gemini, Molecu…	B	BAO_0000357	single protein format	Homo sapiens	None	None	None	None	CHEMBL3991	Coagulation factor VII	Homo sapiens	SINGLE PROTEIN	CHEMBL3886326	37	BindingDB Database		2015	None
CHEMBL2417902		0	526.60	1	4.65	31	CNc1ccc(-c2ccc(C(=O)NCC(C)(C)C)cc2C(=O)O)c(C(=O)Nc2ccc3c(N)nccc3c2)n1	IC50	'='	51.0	nM	7.29			UO_0000065	13.85	0.26	2.64	4.58	False	CHEMBL2421099	Inhibition of human F7a using D-Ile-Pro-Arg-AFC as substrate after 3 mins	B	BAO_0000357	single protein format	Homo sapiens	None	None	None	None	CHEMBL3991	Coagulation factor VII	Homo sapiens	SINGLE PROTEIN	CHEMBL2417432	1	Scientific Literature	Bioorg. Med. Chem. Lett.	2013	None
CHEMBL215295		0	505.62	2	1.86	1	N=C(N)c1ccc(CNC(=O)C2(NC(=O)[C@H](NCC(=O)O)C3CCCCC3)Cc3ccccc3C2)cc1	Ki	'='	7000.0	nM	5.16			UO_0000065	10.20	0.19	3.29	3.28	False	CHEMBL3119260	Competitive inhibition of human coagulation factor 7a using spectrozyme as substrate	B	BAO_0000357	single protein format	Homo sapiens	None	None	None	None	CHEMBL3991	Coagulation factor VII	Homo sapiens	SINGLE PROTEIN	CHEMBL3112440	1	Scientific Literature	Bioorg. Med. Chem. Lett.	2014	None
CHEMBL3741100		0	449.56	0	1.23	25f	CN1CCN(CCNC(=O)c2ccn3c(NCc4ccc(NC(=N)N)cc4)cnc3c2)CC1	Inhibition	'='	2.0	%				UO_0000187					False	CHEMBL3743975	Inhibition of purified human factor 7a using MeSO2-Cha-Abu-Arg-pNA as substrate at 100 uM measured for 5 mins by spectrophotometric assay	B	BAO_0000357	single protein format	Homo sapiens	None	None	None	None	CHEMBL3991	Coagulation factor VII	Homo sapiens	SINGLE PROTEIN	CHEMBL3739387	1	Scientific Literature	J. Med. Chem.	2015	None
CHEMBL1797524		0	710.90	2	3.39	30, BnSO2-Phe-Phe-Arg-bk	N=C(N)NCCCC[C@H](NC(=O)[C@H](Cc1ccccc1)NC(=O)[C@H](Cc1ccccc1)NS(=O)(=O)Cc1ccccc1)C(=O)Cc1ccccc1	Inhibition	'='	51.5	%				UO_0000187					False	CHEMBL1799336	Inhibition of recombinant F7a using S-2288 as substrate at 63 uM by competitive binding assay relative to control	B	BAO_0000357	single protein format	None	None	None	None	None	CHEMBL3991	Coagulation factor VII	Homo sapiens	SINGLE PROTEIN	CHEMBL1795213	1	Scientific Literature	Bioorg. Med. Chem. Lett.	2011	None
CHEMBL1797526		0	690.85	2	4.20	32, Cbz-Phe-Phe-Arg-bk	N=C(N)NCCCC[C@H](NC(=O)[C@H](Cc1ccccc1)NC(=O)[C@H](Cc1ccccc1)NC(=O)OCc1ccccc1)C(=O)Cc1ccccc1	Inhibition	'='	3.3	%				UO_0000187					False	CHEMBL1799342	Inhibition of recombinant F7a using S-2288 as substrate at 1.8 uM by competitive binding assay relative to control	B	BAO_0000357	single protein format	None	None	None	None	None	CHEMBL3991	Coagulation factor VII	Homo sapiens	SINGLE PROTEIN	CHEMBL1795213	1	Scientific Literature	Bioorg. Med. Chem. Lett.	2011	None
CHEMBL1797526		0	690.85	2	4.20	32, Cbz-Phe-Phe-Arg-bk	N=C(N)NCCCC[C@H](NC(=O)[C@H](Cc1ccccc1)NC(=O)[C@H](Cc1ccccc1)NC(=O)OCc1ccccc1)C(=O)Cc1ccccc1	Inhibition	'='	76.7	%				UO_0000187					False	CHEMBL1799351	Inhibition of recombinant F7a using S-2288 as substrate at 369 uM by competitive binding assay relative to control	B	BAO_0000357	single protein format	None	None	None	None	None	CHEMBL3991	Coagulation factor VII	Homo sapiens	SINGLE PROTEIN	CHEMBL1795213	1	Scientific Literature	Bioorg. Med. Chem. Lett.	2011	None
CHEMBL1797527		0	690.85	2	4.20	33, Cbz-D-Phe-Phe-Arg-bk	N=C(N)NCCCC[C@H](NC(=O)[C@H](Cc1ccccc1)NC(=O)[C@@H](Cc1ccccc1)NC(=O)OCc1ccccc1)C(=O)Cc1ccccc1	Ki	'='	8000.0	nM	5.10			UO_0000065	7.38	0.14	0.90	2.90	False	CHEMBL1799060	Inhibition of recombinant F7a using S-2288 as substrate after 15 mins by linear fitting analysis	B	BAO_0000357	single protein format	None	None	None	None	None	CHEMBL3991	Coagulation factor VII	Homo sapiens	SINGLE PROTEIN	CHEMBL1795213	1	Scientific Literature	Bioorg. Med. Chem. Lett.	2011	None
CHEMBL1797522		0	556.71	2	2.23	28, H-Phe-Phe-Arg-bk	N=C(N)NCCCC[C@H](NC(=O)[C@H](Cc1ccccc1)NC(=O)[C@@H](N)Cc1ccccc1)C(=O)Cc1ccccc1	Inhibition	'='	29.0	%				UO_0000187					False	CHEMBL1799057	Inhibition of recombinant F7a using S-2288 as substrate after 15 mins by competitive binding assay relative to control	B	BAO_0000357	single protein format	None	None	None	None	None	CHEMBL3991	Coagulation factor VII	Homo sapiens	SINGLE PROTEIN	CHEMBL1795213	1	Scientific Literature	Bioorg. Med. Chem. Lett.	2011	None
CHEMBL1797524		0	710.90	2	3.39	30, BnSO2-Phe-Phe-Arg-bk	N=C(N)NCCCC[C@H](NC(=O)[C@H](Cc1ccccc1)NC(=O)[C@H](Cc1ccccc1)NS(=O)(=O)Cc1ccccc1)C(=O)Cc1ccccc1	Inhibition	'='	15.8	%				UO_0000187					False	CHEMBL1799062	Inhibition of recombinant F7a using S-2288 as substrate at 22 uM by competitive binding assay relative to control	B	BAO_0000357	single protein format	None	None	None	None	None	CHEMBL3991	Coagulation factor VII	Homo sapiens	SINGLE PROTEIN	CHEMBL1795213	1	Scientific Literature	Bioorg. Med. Chem. Lett.	2011	None
CHEMBL1797527		0	690.85	2	4.20	33, Cbz-D-Phe-Phe-Arg-bk	N=C(N)NCCCC[C@H](NC(=O)[C@H](Cc1ccccc1)NC(=O)[C@@H](Cc1ccccc1)NC(=O)OCc1ccccc1)C(=O)Cc1ccccc1	Inhibition	'='	7.0	%				UO_0000187					False	CHEMBL1799353	Inhibition of recombinant F7a using S-2288 as substrate at 0.20 uM by competitive binding assay relative to control	B	BAO_0000357	single protein format	None	None	None	None	None	CHEMBL3991	Coagulation factor VII	Homo sapiens	SINGLE PROTEIN	CHEMBL1795213	1	Scientific Literature	Bioorg. Med. Chem. Lett.	2011	None
CHEMBL1923468		0	569.08	1	2.57	40	O=C(CN1CCC[C@H](NS(=O)(=O)c2ccc3cc(Cl)ccc3c2)C1=O)N1C[C@@H]2C[C@H](C1)c1cccc(=O)n1C2	Ki	'='	3684.0	nM	5.43			UO_0000065	9.55	0.19	2.86	4.99	False	CHEMBL1926206	Inhibition of human factor 7a by Michaelis-Menten equation analysis	B	BAO_0000357	single protein format	Homo sapiens	None	None	None	None	CHEMBL3991	Coagulation factor VII	Homo sapiens	SINGLE PROTEIN	CHEMBL1921791	1	Scientific Literature	Bioorg. Med. Chem. Lett.	2011	None
CHEMBL3398612		0	492.03	0	4.35	2	NC[C@H]1CC[C@H](C(=O)N[C@@H](Cc2ccccc2)c2nc(-c3ccc4c(N)n[nH]c4c3)c(Cl)[nH]2)CC1	Ki	'='	4220.0	nM	5.38			UO_0000065	10.92	0.21	1.02	3.88	False	CHEMBL3398776	Inhibition of coagulation factor 7a (unknown origin)	B	BAO_0000357	single protein format	Homo sapiens	None	None	None	None	CHEMBL3991	Coagulation factor VII	Homo sapiens	SINGLE PROTEIN	CHEMBL3396988	1	Scientific Literature	Bioorg. Med. Chem. Lett.	2015	None
CHEMBL4073292	BMS-962212	1	659.08	1	3.21	55; BMS-962212	CN1CCN(c2cccc3c2CCN(C(=O)/C=C/c2c(-n4cnnn4)ccc(Cl)c2F)[C@@H]3C(=O)Nc2ccc(C(=O)O)cc2)C(=O)C1	Ki	'>'	13000.0	nM				UO_0000065					False	CHEMBL4032086	Inhibition of human factor 7a using H-(D)-Ile-Pro-Arg-pNA as substrate at 25 degC after 10 to 120 mins by spectrophotometric method	B	BAO_0000357	single protein format	Homo sapiens	None	None	None	None	CHEMBL3991	Coagulation factor VII	Homo sapiens	SINGLE PROTEIN	CHEMBL4028883	1	Scientific Literature	J Med Chem	2017	None
CHEMBL3902759		0	617.71	2	5.20	BDBM189450	Cc1cc2ccc1[C@@H](C)COC(=O)Nc1ccc(C3(c4nnn[nH]4)CC3)c(c1)CN(C)C(=O)[C@@H]2Nc1ccc2c(N)nccc2c1	Ki	'='	230.0	nM	6.64		339548	UO_0000065	10.75	0.20	1.44	4.05	False	CHEMBL3887452	In Vitro Assay: Tissue kallikrein-1 (37° C) activity was determined in reactions containing 0.05 nM enzyme and 90 μM substrate (H-D-Val-Leu-Arg-AFC) in buffer (0.1M sodium phosphate pH 7.4, 0.2 M NaCl, 0.5% PEG 8000, and 1% DMSO). Assays were performed using 96-well microtiter plates (COSTAR 3600, CORNING, NY, USA) and a thermostatic temperature controlled plate reader (SPECTRAMAX® Gemini, Molecu…	B	BAO_0000357	single protein format	Homo sapiens	None	None	None	None	CHEMBL3991	Coagulation factor VII	Homo sapiens	SINGLE PROTEIN	CHEMBL3886326	37	BindingDB Database		2015	None
CHEMBL3977297		0	601.68	2	5.50	BDBM189447	Cc1cc2ccc1[C@@H](C)COC(=O)Nc1cc(F)c(O[C@@H](C)CO)c(c1)CN(C)C(=O)[C@@H]2Nc1ccc2c(N)nccc2c1	Ki	'='	50.0	nM	7.30		339545	UO_0000065	12.13	0.23	1.80	5.25	False	CHEMBL3887452	In Vitro Assay: Tissue kallikrein-1 (37° C) activity was determined in reactions containing 0.05 nM enzyme and 90 μM substrate (H-D-Val-Leu-Arg-AFC) in buffer (0.1M sodium phosphate pH 7.4, 0.2 M NaCl, 0.5% PEG 8000, and 1% DMSO). Assays were performed using 96-well microtiter plates (COSTAR 3600, CORNING, NY, USA) and a thermostatic temperature controlled plate reader (SPECTRAMAX® Gemini, Molecu…	B	BAO_0000357	single protein format	Homo sapiens	None	None	None	None	CHEMBL3991	Coagulation factor VII	Homo sapiens	SINGLE PROTEIN	CHEMBL3886326	37	BindingDB Database		2015	None
CHEMBL3895397		0	663.77	2	5.55	BDBM189421	COC[C@H](C)S(=O)(=O)c1ccc2cc1CN(C)C(=O)[C@H](Nc1ccc3c(N)ncc(F)c3c1)c1ccc(c(C)c1)[C@@H](C)COC(=O)N2	Ki	'='	1.8	nM	8.74		339476	UO_0000065	13.17	0.25	3.19	5.72	False	CHEMBL3887451	In Vitro Assay: FVIIa-Xase Ki (37° C.): S2765 (0.5 mM), PCPS (25 μM), calcium chloride (5 mM), full-length human TF (3 nM), human FVIIa (5 pM), and FVIIa inhibitor were incubated for 15 min at 37° C. Reactions were initiated by the addition of human FX (range of concentrations). Preliminary experiments revealed that the plasma purified FX contains a residual amount of human FVIIa which could not …	B	BAO_0000366	cell-free format	Homo sapiens	CHEMBL3559721	Plasma	None	None	CHEMBL3991	Coagulation factor VII	Homo sapiens	SINGLE PROTEIN	CHEMBL3886326	37	BindingDB Database		2015	None
CHEMBL3909009		0	631.73	2	5.68	BDBM189424	Cc1cc2ccc1[C@@H](C)COC(=O)Nc1ccc(S(=O)(=O)C3CC3)c(c1)CN(C)C(=O)[C@@H]2Nc1cc(F)c2c(N)nccc2c1	Ki	'='	1.0	nM	9.00		339479	UO_0000065	14.25	0.27	3.32	6.26	False	CHEMBL3887451	In Vitro Assay: FVIIa-Xase Ki (37° C.): S2765 (0.5 mM), PCPS (25 μM), calcium chloride (5 mM), full-length human TF (3 nM), human FVIIa (5 pM), and FVIIa inhibitor were incubated for 15 min at 37° C. Reactions were initiated by the addition of human FX (range of concentrations). Preliminary experiments revealed that the plasma purified FX contains a residual amount of human FVIIa which could not …	B	BAO_0000366	cell-free format	Homo sapiens	CHEMBL3559721	Plasma	None	None	CHEMBL3991	Coagulation factor VII	Homo sapiens	SINGLE PROTEIN	CHEMBL3886326	37	BindingDB Database		2015	None
CHEMBL3906646		0	621.66	2	6.43	BDBM189446	Cc1cc2ccc1[C@@H](C)COC(=O)Nc1cc(F)c(OC(CF)CF)c(c1)CN(C)C(=O)[C@@H]2Nc1ccc2c(N)nccc2c1	Ki	'='	0.15	nM	9.82		339502	UO_0000065	15.80	0.30	3.39	8.27	False	CHEMBL3887451	In Vitro Assay: FVIIa-Xase Ki (37° C.): S2765 (0.5 mM), PCPS (25 μM), calcium chloride (5 mM), full-length human TF (3 nM), human FVIIa (5 pM), and FVIIa inhibitor were incubated for 15 min at 37° C. Reactions were initiated by the addition of human FX (range of concentrations). Preliminary experiments revealed that the plasma purified FX contains a residual amount of human FVIIa which could not …	B	BAO_0000366	cell-free format	Homo sapiens	CHEMBL3559721	Plasma	None	None	CHEMBL3991	Coagulation factor VII	Homo sapiens	SINGLE PROTEIN	CHEMBL3886326	37	BindingDB Database		2015	None
CHEMBL3967595		0	651.74	2	6.06	BDBM189448	Cc1cc2ccc1[C@@H](C)COC(=O)Nc1cc(F)c(S(=O)(=O)C(C)C)c(c1)CN(C)C(=O)[C@@H]2Nc1cc2ccnc(N)c2cc1F	Ki	'='	0.14	nM	9.85		339504	UO_0000065	15.12	0.29	3.79	6.86	False	CHEMBL3887451	In Vitro Assay: FVIIa-Xase Ki (37° C.): S2765 (0.5 mM), PCPS (25 μM), calcium chloride (5 mM), full-length human TF (3 nM), human FVIIa (5 pM), and FVIIa inhibitor were incubated for 15 min at 37° C. Reactions were initiated by the addition of human FX (range of concentrations). Preliminary experiments revealed that the plasma purified FX contains a residual amount of human FVIIa which could not …	B	BAO_0000366	cell-free format	Homo sapiens	CHEMBL3559721	Plasma	None	None	CHEMBL3991	Coagulation factor VII	Homo sapiens	SINGLE PROTEIN	CHEMBL3886326	37	BindingDB Database		2015	None
CHEMBL3986081		0	613.69	2	5.91	BDBM189454	Cc1cc2ccc1[C@@H](C)COC(=O)Nc1cc(F)c(O[C@@H]3CCOC3)c(c1)CN(C)C(=O)[C@@H]2Nc1ccc2c(N)nccc2c1	Ki	'='	0.05	nM	10.30		339508	UO_0000065	16.79	0.31	4.39	8.05	False	CHEMBL3887451	In Vitro Assay: FVIIa-Xase Ki (37° C.): S2765 (0.5 mM), PCPS (25 μM), calcium chloride (5 mM), full-length human TF (3 nM), human FVIIa (5 pM), and FVIIa inhibitor were incubated for 15 min at 37° C. Reactions were initiated by the addition of human FX (range of concentrations). Preliminary experiments revealed that the plasma purified FX contains a residual amount of human FVIIa which could not …	B	BAO_0000366	cell-free format	Homo sapiens	CHEMBL3559721	Plasma	None	None	CHEMBL3991	Coagulation factor VII	Homo sapiens	SINGLE PROTEIN	CHEMBL3886326	37	BindingDB Database		2015	None
CHEMBL4108610		0	645.76	1	4.57	BDBM189417	Cc1cc2cc(C)c1CC(O)CC(=O)Nc1ccc(S(=O)(=O)C3CC3)c(c1)CN(C)C(=O)[C@@H]2Nc1ccc2c(N)ncc(F)c2c1	Ki	'='	2.3	nM	8.64		339472	UO_0000065	13.38	0.26	4.07	5.58	False	CHEMBL3887451	In Vitro Assay: FVIIa-Xase Ki (37° C.): S2765 (0.5 mM), PCPS (25 μM), calcium chloride (5 mM), full-length human TF (3 nM), human FVIIa (5 pM), and FVIIa inhibitor were incubated for 15 min at 37° C. Reactions were initiated by the addition of human FX (range of concentrations). Preliminary experiments revealed that the plasma purified FX contains a residual amount of human FVIIa which could not …	B	BAO_0000366	cell-free format	Homo sapiens	CHEMBL3559721	Plasma	None	None	CHEMBL3991	Coagulation factor VII	Homo sapiens	SINGLE PROTEIN	CHEMBL3886326	37	BindingDB Database		2015	None
CHEMBL3355673		0	587.64	0	3.94	11n	CN(C)C(=O)c1ccc(-c2c[nH]c([C@H](Cc3ccccc3)NC(=O)[C@H]3CC[C@H](CN)CC3)n2)cc1.O=C(O)C(F)(F)F	Ki	'>'	10900.0	nM				UO_0000065					False	CHEMBL3377178	Inhibition of human coagulation factor 7a using H-(D)-Ile-Pro-Arg-pNA as substrate by spectrophotometric analysis	B	BAO_0000357	single protein format	Homo sapiens	None	None	None	None	CHEMBL3991	Coagulation factor VII	Homo sapiens	SINGLE PROTEIN	CHEMBL3351269	1	Scientific Literature	J. Med. Chem.	2014	None
CHEMBL2373348		0	570.55	None	None	25	CC1(C)[C@H]2C[C@@H]1[C@]1(C)OB([C@H](CCCCN)NC(=O)Cn3nc(-c4cccc(N)c4)nc3Cc3ccccc3)O[C@@H]1C2	Ki	'='	1400.0	nM	5.85			UO_0000065	10.26	None	None	None	False	CHEMBL663030	Inhibition against human Coagulation factor VII	B	BAO_0000357	single protein format	None	None	None	None	None	CHEMBL3991	Coagulation factor VII	Homo sapiens	SINGLE PROTEIN	CHEMBL1130774	1	Scientific Literature	Bioorg. Med. Chem. Lett.	1998	None
CHEMBL2373408		0	532.50	None	None	32	CC1(C)[C@H]2C[C@@H]1[C@]1(C)OB([C@H](CCCCN)NC(=O)Cn3nc(CC#N)nc3CCc3ccccc3)O[C@@H]1C2	Ki	'>'	3000.0	nM				UO_0000065					False	CHEMBL663030	Inhibition against human Coagulation factor VII	B	BAO_0000357	single protein format	None	None	None	None	None	CHEMBL3991	Coagulation factor VII	Homo sapiens	SINGLE PROTEIN	CHEMBL1130774	1	Scientific Literature	Bioorg. Med. Chem. Lett.	1998	None
CHEMBL4088154		0	536.63	2	5.77	22	Cc1cc2cc(C)c1CCOC(=O)Nc1cccc(c1)[C@H]1CCCN1C(=O)[C@@H]2Nc1ccc2cc[nH]c(=O)c2c1	Ki	'='	840.0	nM	6.08			UO_0000065	11.32	0.21	0.31	5.87	False	CHEMBL4021598	Inhibition of tissue factor activated recombinant human coagulation factor 7a expressed in hamster BHK cells using S2288 as substrate pretreated for 15 mins with substrate followed by enzyme and tissue factor addition measured for 60 mins	B	BAO_0000219	cell-based format	Homo sapiens	None	None	None	None	CHEMBL3991	Coagulation factor VII	Homo sapiens	SINGLE PROTEIN	CHEMBL4020741	1	Scientific Literature	Bioorg Med Chem Lett	2017	None
CHEMBL3355675		0	573.62	0	3.27	11p	NC[C@H]1CC[C@H](C(=O)N[C@@H](Cc2ccccc2)c2nc(-c3ccc(CC(N)=O)cc3)c[nH]2)CC1.O=C(O)C(F)(F)F	Ki	'>'	10900.0	nM				UO_0000065					False	CHEMBL3377178	Inhibition of human coagulation factor 7a using H-(D)-Ile-Pro-Arg-pNA as substrate by spectrophotometric analysis	B	BAO_0000357	single protein format	Homo sapiens	None	None	None	None	CHEMBL3991	Coagulation factor VII	Homo sapiens	SINGLE PROTEIN	CHEMBL3351269	1	Scientific Literature	J. Med. Chem.	2014	None
CHEMBL3355669		0	602.65	0	4.35	11f	CCOC(=O)Cc1cccc(-c2c[nH]c([C@H](Cc3ccccc3)NC(=O)[C@H]3CC[C@H](CN)CC3)n2)c1.O=C(O)C(F)(F)F	Ki	'>'	10900.0	nM				UO_0000065					False	CHEMBL3377178	Inhibition of human coagulation factor 7a using H-(D)-Ile-Pro-Arg-pNA as substrate by spectrophotometric analysis	B	BAO_0000357	single protein format	Homo sapiens	None	None	None	None	CHEMBL3991	Coagulation factor VII	Homo sapiens	SINGLE PROTEIN	CHEMBL3351269	1	Scientific Literature	J. Med. Chem.	2014	None
CHEMBL3400183		0	531.59	2	5.59	34	CCOc1cc(OC(C)C)c(F)c(C(Nc2ccc(C(=N)N)cc2)c2nc(-c3ccccc3C(=O)O)c[nH]2)c1	Ki	'='	6.1	nM	8.21			UO_0000065	15.45	0.29	2.62	5.61	False	CHEMBL3407173	Inhibition of human factor 7a using H-D-Ile-Pro-Arg-pNA substrate	B	BAO_0000357	single protein format	Homo sapiens	None	None	None	None	CHEMBL3991	Coagulation factor VII	Homo sapiens	SINGLE PROTEIN	CHEMBL3399987	1	Scientific Literature	Bioorg. Med. Chem. Lett.	2015	None
CHEMBL3973659		0	631.73	2	5.49	BDBM189439	Cc1cc2ccc1[C@@H](CF)COC(=O)Nc1ccc(S(=O)(=O)C3CC3)c(c1)CN(C)C(=O)[C@@H]2Nc1ccc2c(N)nccc2c1	Ki	'='	0.28	nM	9.55		339494	UO_0000065	15.12	0.29	4.06	6.65	False	CHEMBL3887451	In Vitro Assay: FVIIa-Xase Ki (37° C.): S2765 (0.5 mM), PCPS (25 μM), calcium chloride (5 mM), full-length human TF (3 nM), human FVIIa (5 pM), and FVIIa inhibitor were incubated for 15 min at 37° C. Reactions were initiated by the addition of human FX (range of concentrations). Preliminary experiments revealed that the plasma purified FX contains a residual amount of human FVIIa which could not …	B	BAO_0000366	cell-free format	Homo sapiens	CHEMBL3559721	Plasma	None	None	CHEMBL3991	Coagulation factor VII	Homo sapiens	SINGLE PROTEIN	CHEMBL3886326	37	BindingDB Database		2015	None
CHEMBL3403461		0	413.46	0	3.01	13	CCOc1cc(OC(C)C)c(F)c(C(Nc2ccc(C(=N)N)cc2)c2nnn[nH]2)c1	Ki	'='	49.0	nM	7.31			UO_0000065	17.68	0.33	4.30	5.42	False	CHEMBL3407173	Inhibition of human factor 7a using H-D-Ile-Pro-Arg-pNA substrate	B	BAO_0000357	single protein format	Homo sapiens	None	None	None	None	CHEMBL3991	Coagulation factor VII	Homo sapiens	SINGLE PROTEIN	CHEMBL3399987	1	Scientific Literature	Bioorg. Med. Chem. Lett.	2015	None
CHEMBL199271		0	357.41	0	3.01	1	CCOc1cc(OCC)cc(C(Nc2ccc(C(=N)N)cc2)C(=O)O)c1	Ki	'='	190.0	nM	6.72			UO_0000065	18.81	0.35	3.71	5.71	False	CHEMBL3407182	Inhibition of human factor 7a	B	BAO_0000357	single protein format	Homo sapiens	None	None	None	None	CHEMBL3991	Coagulation factor VII	Homo sapiens	SINGLE PROTEIN	CHEMBL3399987	1	Scientific Literature	Bioorg. Med. Chem. Lett.	2015	None
CHEMBL4069575		0	592.72	1	4.45	14	CCc1cc2ccc1CCOC(=O)Nc1ccc(S(=O)(=O)C(C)C)c(c1)CN(C)C(=O)[C@@H]2Nc1cccc(C(N)=O)c1	Ki	'='	23.0	nM	7.64			UO_0000065	12.89	0.25	3.19	5.16	False	CHEMBL4021598	Inhibition of tissue factor activated recombinant human coagulation factor 7a expressed in hamster BHK cells using S2288 as substrate pretreated for 15 mins with substrate followed by enzyme and tissue factor addition measured for 60 mins	B	BAO_0000219	cell-based format	Homo sapiens	None	None	None	None	CHEMBL3991	Coagulation factor VII	Homo sapiens	SINGLE PROTEIN	CHEMBL4020741	1	Scientific Literature	Bioorg Med Chem Lett	2017	None
CHEMBL4079760		0	444.49	0	3.36	15	NC(=O)c1cccc(NC2C(=O)NCc3cccc(c3)NC(=O)OCCc3ccc2cc3)c1	Ki	'>'	10000.0	nM				UO_0000065					False	CHEMBL4021598	Inhibition of tissue factor activated recombinant human coagulation factor 7a expressed in hamster BHK cells using S2288 as substrate pretreated for 15 mins with substrate followed by enzyme and tissue factor addition measured for 60 mins	B	BAO_0000219	cell-based format	Homo sapiens	None	None	None	None	CHEMBL3991	Coagulation factor VII	Homo sapiens	SINGLE PROTEIN	CHEMBL4020741	1	Scientific Literature	Bioorg Med Chem Lett	2017	None
CHEMBL4070056		0	2481.92	None	None	4b	CC[C@H](C)[C@@H]1NC(=O)[C@H](CC(=O)O)NC(=O)[C@@H]2CCCN2C(=O)[C@H](Cc2ccc(O)cc2)NC(=O)[C@H](Cc2ccc(O)cc2)NC(=O)[C@H](C(C)C)NC(=O)[C@@H]2CSCc3cc(cc(c3)CSC[C@@H](C(=O)N[C@@H](C)C(=O)N(C)CC(=O)N(C)CC(=O)N(C)CC(=O)N[C@H](CCCNC(=N)N)C(=O)N[C@H](CCCNC(=N)N)C(=O)O)NC1=O)CSC[C@H](NC(C)=O)C(=O)N[C@@H](CO)C(=O)N[C@@H](Cc1ccccc1)C(=O)N1CCC1C(=O)N[C@@H](Cc1ccc(O)cc1)C(=O)N[C@@H](CCCCNC(=N)N)C(=O)N2	Ki	'>'	50000.0	nM				UO_0000065					False	CHEMBL4038206	Inhibition of human factor 7a using fluorogenic peptide as substrate by fluorescence based assay	B	BAO_0000357	single protein format	Homo sapiens	None	None	None	None	CHEMBL3991	Coagulation factor VII	Homo sapiens	SINGLE PROTEIN	CHEMBL4033799	1	Scientific Literature	J Med Chem	2018	None
CHEMBL3403474		0	517.61	2	5.90	29	CCOc1cc(OC(C)C)c(F)c(C(Nc2ccc(C(=N)N)cc2)c2nc(-c3ccccc3OC)c[nH]2)c1	Ki	'='	10.0	nM	8.00			UO_0000065	15.46	0.29	2.10	6.76	False	CHEMBL3407173	Inhibition of human factor 7a using H-D-Ile-Pro-Arg-pNA substrate	B	BAO_0000357	single protein format	Homo sapiens	None	None	None	None	CHEMBL3991	Coagulation factor VII	Homo sapiens	SINGLE PROTEIN	CHEMBL3399987	1	Scientific Literature	Bioorg. Med. Chem. Lett.	2015	None
CHEMBL2431588		0	510.62	1	3.81	3	CCOc1cc(C(Nc2ccc(C(=N)N)cc2)C(=O)NS(=O)(=O)c2ccccc2)ccc1OC(C)C	Ki	'='	1.0	nM	9.00			UO_0000065	17.63	0.34	5.19	6.27	False	CHEMBL3407182	Inhibition of human factor 7a	B	BAO_0000357	single protein format	Homo sapiens	None	None	None	None	CHEMBL3991	Coagulation factor VII	Homo sapiens	SINGLE PROTEIN	CHEMBL3399987	1	Scientific Literature	Bioorg. Med. Chem. Lett.	2015	None
CHEMBL446236	OSCILLAMIDE Y	0	858.01	2	2.28	1d	CC[C@@H](C)[C@@H]1NC(=O)[C@H](NC(=O)N[C@@H](Cc2ccc(O)cc2)C(=O)O)CCCCNC(=O)[C@H](Cc2ccccc2)NC(=O)[C@H](C)N(C)C(=O)[C@H](CCc2ccc(O)cc2)NC1=O	IC50						Not Determined						False	CHEMBL3580147	Inhibition of factor7a (unknown origin)	B	BAO_0000357	single protein format	Homo sapiens	None	None	None	None	CHEMBL3991	Coagulation factor VII	Homo sapiens	SINGLE PROTEIN	CHEMBL3576790	1	Scientific Literature	J. Med. Chem.	2015	None
CHEMBL3897709		0	677.83	2	6.72	BDBM189438	CCN(Cc1nccs1)C(=O)c1ccc2cc1CN(C)C(=O)[C@H](Nc1ccc3c(N)nccc3c1)c1ccc(c(C)c1)[C@@H](C)COC(=O)N2	Ki	'='	330.0	nM	6.48		339535	UO_0000065	9.56	0.18	-0.24	4.54	False	CHEMBL3887452	In Vitro Assay: Tissue kallikrein-1 (37° C) activity was determined in reactions containing 0.05 nM enzyme and 90 μM substrate (H-D-Val-Leu-Arg-AFC) in buffer (0.1M sodium phosphate pH 7.4, 0.2 M NaCl, 0.5% PEG 8000, and 1% DMSO). Assays were performed using 96-well microtiter plates (COSTAR 3600, CORNING, NY, USA) and a thermostatic temperature controlled plate reader (SPECTRAMAX® Gemini, Molecu…	B	BAO_0000357	single protein format	Homo sapiens	None	None	None	None	CHEMBL3991	Coagulation factor VII	Homo sapiens	SINGLE PROTEIN	CHEMBL3886326	37	BindingDB Database		2015	None
CHEMBL3577447		0	515.14	0	3.54	3p.HCl	CC12CCC(C(NC(=O)[C@@H](CC3CCCCC3)NC(=O)N[C@@H](CCCCN)C(=O)O)C1)C2(C)C.Cl	Inhibition	'<'	30.0	%				UO_0000187					False	CHEMBL3578602	Inhibition of factor7a (unknown origin) at 100 uM	B	BAO_0000357	single protein format	Homo sapiens	None	None	None	None	CHEMBL3991	Coagulation factor VII	Homo sapiens	SINGLE PROTEIN	CHEMBL3576790	1	Scientific Literature	J. Med. Chem.	2015	None
CHEMBL3765536		0	429.05	0	4.82	23	O=C(Nc1cc(Cl)ccc1O)c1cc2cc(Cl)cc(Br)c2oc1=O	Inhibition	'<'	10.0	%				UO_0000187					False	CHEMBL3767389	Inhibition of human factor 7a using chromozymt-PA as substrate at 100 uM preincubated for 10 mins followed by substrate addition measured for 10 mins by microplate reader analysis	B	BAO_0000357	single protein format	Homo sapiens	None	None	None	None	CHEMBL3991	Coagulation factor VII	Homo sapiens	SINGLE PROTEIN	CHEMBL3763081	1	Scientific Literature	Eur. J. Med. Chem.	2016	None
CHEMBL3127477		0	519.60	2	5.99	21	COC(=O)c1ccc(-c2cccc([C@@H]3C[C@](C)(c4ccccc4)c4cc(C(=N)N)ccc4N3)c2)c(C(=O)O)c1	Ki	'='	442.0	nM	6.36			UO_0000065	12.23	0.22	0.36	5.06	False	CHEMBL3129741	Binding affinity to human factor 7a assessed as release of p-nitroaniline after 10 to 120 mins by spectrophotometric analysis	B	BAO_0000357	single protein format	Homo sapiens	None	None	None	None	CHEMBL3991	Coagulation factor VII	Homo sapiens	SINGLE PROTEIN	CHEMBL3124891	1	Scientific Literature	J. Med. Chem.	2014	None
CHEMBL4095879		0	554.60	1	4.73	24	Cc1cc2cc(C)c1CCOC(=O)Nc1cccc(c1)[C@@H](CC(=O)O)NC(=O)[C@@H]2Nc1ccc2cc[nH]c(=O)c2c1	Ki	'='	9.6	nM	8.02			UO_0000065	14.46	0.27	3.29	5.36	False	CHEMBL4021598	Inhibition of tissue factor activated recombinant human coagulation factor 7a expressed in hamster BHK cells using S2288 as substrate pretreated for 15 mins with substrate followed by enzyme and tissue factor addition measured for 60 mins	B	BAO_0000219	cell-based format	Homo sapiens	None	None	None	None	CHEMBL3991	Coagulation factor VII	Homo sapiens	SINGLE PROTEIN	CHEMBL4020741	1	Scientific Literature	Bioorg Med Chem Lett	2017	None
CHEMBL3956442		0	613.69	2	6.32	BDBM189428	CC[C@@H](C(=O)O)c1ccc2cc1CN(C)C(=O)[C@H](Nc1ccc3c(N)ncc(F)c3c1)c1ccc(c(C)c1)[C@@H](C)COC(=O)N2	Ki	'='	0.61	nM	9.21		339483	UO_0000065	15.02	0.28	2.89	6.27	False	CHEMBL3887451	In Vitro Assay: FVIIa-Xase Ki (37° C.): S2765 (0.5 mM), PCPS (25 μM), calcium chloride (5 mM), full-length human TF (3 nM), human FVIIa (5 pM), and FVIIa inhibitor were incubated for 15 min at 37° C. Reactions were initiated by the addition of human FX (range of concentrations). Preliminary experiments revealed that the plasma purified FX contains a residual amount of human FVIIa which could not …	B	BAO_0000366	cell-free format	Homo sapiens	CHEMBL3559721	Plasma	None	None	CHEMBL3991	Coagulation factor VII	Homo sapiens	SINGLE PROTEIN	CHEMBL3886326	37	BindingDB Database		2015	None
CHEMBL3754069		0	516.95	1	3.39	6	O=C(/C=C/c1cc(Cl)ccc1-n1cnnn1)N[C@@H](Cc1ccccc1)C(=O)Nc1ccc(C(=O)O)cc1	Ki	'>'	13000.0	nM				UO_0000065					False	CHEMBL3756141	Inhibition of human coagulation factor 7a	B	BAO_0000357	single protein format	Homo sapiens	None	None	None	None	CHEMBL3991	Coagulation factor VII	Homo sapiens	SINGLE PROTEIN	CHEMBL3751839	1	Scientific Literature	Bioorg. Med. Chem. Lett.	2016	None
CHEMBL3939509		0	619.72	2	5.54	BDBM189418	CCS(=O)(=O)c1ccc2cc1CN(C)C(=O)[C@H](Nc1ccc3c(N)ncc(F)c3c1)c1ccc(c(C)c1)[C@@H](C)COC(=O)N2	Ki	'='	2.3	nM	8.64		339473	UO_0000065	13.94	0.27	3.10	6.01	False	CHEMBL3887451	In Vitro Assay: FVIIa-Xase Ki (37° C.): S2765 (0.5 mM), PCPS (25 μM), calcium chloride (5 mM), full-length human TF (3 nM), human FVIIa (5 pM), and FVIIa inhibitor were incubated for 15 min at 37° C. Reactions were initiated by the addition of human FX (range of concentrations). Preliminary experiments revealed that the plasma purified FX contains a residual amount of human FVIIa which could not …	B	BAO_0000366	cell-free format	Homo sapiens	CHEMBL3559721	Plasma	None	None	CHEMBL3991	Coagulation factor VII	Homo sapiens	SINGLE PROTEIN	CHEMBL3886326	37	BindingDB Database		2015	None
CHEMBL3907868		0	633.75	2	5.92	BDBM189423	Cc1cc2ccc1[C@@H](C)COC(=O)Nc1ccc(S(=O)(=O)C(C)C)c(c1)CN(C)C(=O)[C@@H]2Nc1ccc2c(N)ncc(F)c2c1	Ki	'='	1.2	nM	8.92		339478	UO_0000065	14.08	0.27	3.00	6.21	False	CHEMBL3887451	In Vitro Assay: FVIIa-Xase Ki (37° C.): S2765 (0.5 mM), PCPS (25 μM), calcium chloride (5 mM), full-length human TF (3 nM), human FVIIa (5 pM), and FVIIa inhibitor were incubated for 15 min at 37° C. Reactions were initiated by the addition of human FX (range of concentrations). Preliminary experiments revealed that the plasma purified FX contains a residual amount of human FVIIa which could not …	B	BAO_0000366	cell-free format	Homo sapiens	CHEMBL3559721	Plasma	None	None	CHEMBL3991	Coagulation factor VII	Homo sapiens	SINGLE PROTEIN	CHEMBL3886326	37	BindingDB Database		2015	None
CHEMBL3901206		0	665.72	2	5.52	BDBM189440	COc1cc2c(F)cc1[C@@H](C)COC(=O)Nc1ccc(S(=O)(=O)C3CC3)c(c1)CN(C)C(=O)[C@@H]2Nc1cc2ccnc(N)c2cc1F	Ki	'='	0.25	nM	9.60		339495	UO_0000065	14.42	0.28	4.08	6.28	False	CHEMBL3887451	In Vitro Assay: FVIIa-Xase Ki (37° C.): S2765 (0.5 mM), PCPS (25 μM), calcium chloride (5 mM), full-length human TF (3 nM), human FVIIa (5 pM), and FVIIa inhibitor were incubated for 15 min at 37° C. Reactions were initiated by the addition of human FX (range of concentrations). Preliminary experiments revealed that the plasma purified FX contains a residual amount of human FVIIa which could not …	B	BAO_0000366	cell-free format	Homo sapiens	CHEMBL3559721	Plasma	None	None	CHEMBL3991	Coagulation factor VII	Homo sapiens	SINGLE PROTEIN	CHEMBL3886326	37	BindingDB Database		2015	None
CHEMBL3915633		0	601.68	2	5.50	BDBM189444	Cc1cc2ccc1[C@@H](C)COC(=O)Nc1cc(F)c(O[C@H](C)CO)c(c1)CN(C)C(=O)[C@@H]2Nc1ccc2c(N)nccc2c1	Ki	'='	0.17	nM	9.77		339500	UO_0000065	16.24	0.30	4.27	7.03	False	CHEMBL3887451	In Vitro Assay: FVIIa-Xase Ki (37° C.): S2765 (0.5 mM), PCPS (25 μM), calcium chloride (5 mM), full-length human TF (3 nM), human FVIIa (5 pM), and FVIIa inhibitor were incubated for 15 min at 37° C. Reactions were initiated by the addition of human FX (range of concentrations). Preliminary experiments revealed that the plasma purified FX contains a residual amount of human FVIIa which could not …	B	BAO_0000366	cell-free format	Homo sapiens	CHEMBL3559721	Plasma	None	None	CHEMBL3991	Coagulation factor VII	Homo sapiens	SINGLE PROTEIN	CHEMBL3886326	37	BindingDB Database		2015	None
CHEMBL3895397		0	663.77	2	5.55	BDBM189421	COC[C@H](C)S(=O)(=O)c1ccc2cc1CN(C)C(=O)[C@H](Nc1ccc3c(N)ncc(F)c3c1)c1ccc(c(C)c1)[C@@H](C)COC(=O)N2	Ki	'='	550.0	nM	6.26		339518	UO_0000065	9.43	0.18	0.71	4.09	False	CHEMBL3887452	In Vitro Assay: Tissue kallikrein-1 (37° C) activity was determined in reactions containing 0.05 nM enzyme and 90 μM substrate (H-D-Val-Leu-Arg-AFC) in buffer (0.1M sodium phosphate pH 7.4, 0.2 M NaCl, 0.5% PEG 8000, and 1% DMSO). Assays were performed using 96-well microtiter plates (COSTAR 3600, CORNING, NY, USA) and a thermostatic temperature controlled plate reader (SPECTRAMAX® Gemini, Molecu…	B	BAO_0000357	single protein format	Homo sapiens	None	None	None	None	CHEMBL3991	Coagulation factor VII	Homo sapiens	SINGLE PROTEIN	CHEMBL3886326	37	BindingDB Database		2015	None
CHEMBL3902498		0	631.73	2	5.68	BDBM189434	Cc1cc2ccc1[C@@H](C)COC(=O)Nc1ccc(S(=O)(=O)C3CC3)c(c1)CN(C)C(=O)[C@@H]2Nc1ccc2c(N)ncc(F)c2c1	Ki	'='	650.0	nM	6.19		339531	UO_0000065	9.79	0.19	0.51	4.30	False	CHEMBL3887452	In Vitro Assay: Tissue kallikrein-1 (37° C) activity was determined in reactions containing 0.05 nM enzyme and 90 μM substrate (H-D-Val-Leu-Arg-AFC) in buffer (0.1M sodium phosphate pH 7.4, 0.2 M NaCl, 0.5% PEG 8000, and 1% DMSO). Assays were performed using 96-well microtiter plates (COSTAR 3600, CORNING, NY, USA) and a thermostatic temperature controlled plate reader (SPECTRAMAX® Gemini, Molecu…	B	BAO_0000357	single protein format	Homo sapiens	None	None	None	None	CHEMBL3991	Coagulation factor VII	Homo sapiens	SINGLE PROTEIN	CHEMBL3886326	37	BindingDB Database		2015	None
CHEMBL3901206		0	665.72	2	5.52	BDBM189440	COc1cc2c(F)cc1[C@@H](C)COC(=O)Nc1ccc(S(=O)(=O)C3CC3)c(c1)CN(C)C(=O)[C@@H]2Nc1cc2ccnc(N)c2cc1F	Ki	'='	270.0	nM	6.57		339537	UO_0000065	9.87	0.19	1.05	4.29	False	CHEMBL3887452	In Vitro Assay: Tissue kallikrein-1 (37° C) activity was determined in reactions containing 0.05 nM enzyme and 90 μM substrate (H-D-Val-Leu-Arg-AFC) in buffer (0.1M sodium phosphate pH 7.4, 0.2 M NaCl, 0.5% PEG 8000, and 1% DMSO). Assays were performed using 96-well microtiter plates (COSTAR 3600, CORNING, NY, USA) and a thermostatic temperature controlled plate reader (SPECTRAMAX® Gemini, Molecu…	B	BAO_0000357	single protein format	Homo sapiens	None	None	None	None	CHEMBL3991	Coagulation factor VII	Homo sapiens	SINGLE PROTEIN	CHEMBL3886326	37	BindingDB Database		2015	None
CHEMBL3901391		0	631.73	2	5.68	BDBM189441	Cc1cc2ccc1[C@@H](C)COC(=O)Nc1ccc(S(=O)(=O)C3CC3)c(c1)CN(C)C(=O)[C@@H]2Nc1cc2ccnc(N)c2cc1F	Ki	'='	790.0	nM	6.10		339538	UO_0000065	9.66	0.19	0.42	4.25	False	CHEMBL3887452	In Vitro Assay: Tissue kallikrein-1 (37° C) activity was determined in reactions containing 0.05 nM enzyme and 90 μM substrate (H-D-Val-Leu-Arg-AFC) in buffer (0.1M sodium phosphate pH 7.4, 0.2 M NaCl, 0.5% PEG 8000, and 1% DMSO). Assays were performed using 96-well microtiter plates (COSTAR 3600, CORNING, NY, USA) and a thermostatic temperature controlled plate reader (SPECTRAMAX® Gemini, Molecu…	B	BAO_0000357	single protein format	Homo sapiens	None	None	None	None	CHEMBL3991	Coagulation factor VII	Homo sapiens	SINGLE PROTEIN	CHEMBL3886326	37	BindingDB Database		2015	None
CHEMBL2417906		0	557.61	1	3.97	2	COc1ccc(-c2ccc(C(=O)N[C@H](CO)C(C)(C)C)cc2C(=O)O)c(C(=O)Nc2ccc3c(N)nccc3c2)n1	IC50	'='	7.0	nM	8.15			UO_0000065	14.62	0.27	4.18	4.61	False	CHEMBL2421099	Inhibition of human F7a using D-Ile-Pro-Arg-AFC as substrate after 3 mins	B	BAO_0000357	single protein format	Homo sapiens	None	None	None	None	CHEMBL3991	Coagulation factor VII	Homo sapiens	SINGLE PROTEIN	CHEMBL2417432	1	Scientific Literature	Bioorg. Med. Chem. Lett.	2013	None
CHEMBL2417911		0	523.59	2	5.25	17	C=Cc1ccc(-c2ccc(C(=O)NCC(C)(C)C)cc2C(=O)O)c(C(=O)Nc2ccc3c(N)nccc3c2)n1	IC50	'='	23.0	nM	7.64			UO_0000065	14.59	0.27	2.39	5.19	False	CHEMBL2421099	Inhibition of human F7a using D-Ile-Pro-Arg-AFC as substrate after 3 mins	B	BAO_0000357	single protein format	Homo sapiens	None	None	None	None	CHEMBL3991	Coagulation factor VII	Homo sapiens	SINGLE PROTEIN	CHEMBL2417432	1	Scientific Literature	Bioorg. Med. Chem. Lett.	2013	None
CHEMBL3127468		0	546.67	2	6.41	11	CC(C)CNC(=O)c1ccc(-c2cccc([C@@H]3C[C@H](c4ccccc4)c4cc(C(=N)N)ccc4N3)c2)c(C(=O)O)c1	Ki	'='	25.0	nM	7.60			UO_0000065	13.91	0.25	1.19	5.93	False	CHEMBL3129741	Binding affinity to human factor 7a assessed as release of p-nitroaniline after 10 to 120 mins by spectrophotometric analysis	B	BAO_0000357	single protein format	Homo sapiens	None	None	None	None	CHEMBL3991	Coagulation factor VII	Homo sapiens	SINGLE PROTEIN	CHEMBL3124891	1	Scientific Literature	J. Med. Chem.	2014	None
CHEMBL3754781		0	558.00	1	2.56	27	O=C(N[C@@H](Cc1ccccc1)C(=O)NCCc1cc(Cl)ccc1-n1cnnn1)c1ccc2[nH]c(=O)cc(O)c2c1	Ki	'>'	13000.0	nM				UO_0000065					False	CHEMBL3756141	Inhibition of human coagulation factor 7a	B	BAO_0000357	single protein format	Homo sapiens	None	None	None	None	CHEMBL3991	Coagulation factor VII	Homo sapiens	SINGLE PROTEIN	CHEMBL3751839	1	Scientific Literature	Bioorg. Med. Chem. Lett.	2016	None
CHEMBL1084908		0	434.41	0	-0.15	7	N#Cc1cnc(NCC(F)(F)c2ccccc2)c(=O)n1CC(=O)NCCONC(=N)N	Ki	'>'	26000.0	nM				UO_0000065					False	CHEMBL1100528	Inhibition of factor 7a	B	BAO_0000357	single protein format	None	None	None	None	None	CHEMBL3991	Coagulation factor VII	Homo sapiens	SINGLE PROTEIN	CHEMBL1154904	1	Scientific Literature	J. Med. Chem.	2010	None
CHEMBL3330482		0	479.97	0	2.99	47a	O=C(NC[C@@H]1OC(=O)N2c3ccc(N4CCOCC4=O)cc3SC[C@@H]12)c1ccc(Cl)s1	IC50	'>'	100000.0	nM				UO_0000065					False	CHEMBL3382271	Inhibition of human factor 7a using S-2366 chromogenic substrate	B	BAO_0000357	single protein format	Homo sapiens	None	None	None	None	CHEMBL3991	Coagulation factor VII	Homo sapiens	SINGLE PROTEIN	CHEMBL3351225	1	Scientific Literature	J. Med. Chem.	2014	None
CHEMBL3359904		0	817.75	3	6.86	14d	CCOC(=O)c1c(COc2cc3c(C(=O)OCC)c(COc4cc5c(C(=O)OCC)c(C)oc5cc4OC)oc3cc2OC)[nH]c2ccc(OS(=O)(=O)[O-])cc12.[Na+]	Activity	'='	92.0	%				UO_0000187					False	CHEMBL3377048	Inhibition of human factor 7a assessed as residual activity at 500 uM by spectrophotometric assay	B	BAO_0000357	single protein format	Homo sapiens	None	None	None	None	CHEMBL3991	Coagulation factor VII	Homo sapiens	SINGLE PROTEIN	CHEMBL3351582	1	Scientific Literature	Bioorg. Med. Chem. Lett.	2014	None
CHEMBL3359906		0	267.26	0	1.79	7	Cc1nc2ccc(OS(=O)(=O)[O-])cc2s1.[Na+]	Activity	'='	91.0	%				UO_0000187					False	CHEMBL3377048	Inhibition of human factor 7a assessed as residual activity at 500 uM by spectrophotometric assay	B	BAO_0000357	single protein format	Homo sapiens	None	None	None	None	CHEMBL3991	Coagulation factor VII	Homo sapiens	SINGLE PROTEIN	CHEMBL3351582	1	Scientific Literature	Bioorg. Med. Chem. Lett.	2014	None
CHEMBL4059991		0	2558.96	None	None	1b	CC(=O)N[C@H]1CSCc2cc3cc(c2)CSC[C@H](NC(=O)[C@H](Cc2c[nH]c4ccccc24)NC(=O)[C@@H]2CCCN2C(=O)[C@H](CC(N)=O)NC(=O)[C@H](Cc2c[nH]c4ccccc24)NC(=O)[C@H]([C@@H](C)O)NC(=O)[C@H](CC(N)=O)NC1=O)C(=O)N1CCC[C@H]1C(=O)N[C@@H](Cc1c[nH]c2ccccc12)C(=O)N[C@@H](CC(=O)O)C(=O)N[C@@H](C)C(=O)N1CCC[C@H]1C(=O)N[C@@H](CC(C)C)C(=O)N[C@@H](C(=O)N[C@@H](C)C(=O)N(C)CC(=O)N(C)CC(=O)N(C)CC(=O)N[C@H](CCCNC(=N)N)C(=O)N[C@H](CCCNC…	Ki	'>'	50000.0	nM				UO_0000065					False	CHEMBL4038206	Inhibition of human factor 7a using fluorogenic peptide as substrate by fluorescence based assay	B	BAO_0000357	single protein format	Homo sapiens	None	None	None	None	CHEMBL3991	Coagulation factor VII	Homo sapiens	SINGLE PROTEIN	CHEMBL4033799	1	Scientific Literature	J Med Chem	2018	None
CHEMBL4087027		0	1960.38	None	None	73	CC(C)C[C@@H]1NC(=O)[C@H](CCC(N)=O)NC(=O)[C@H](CCCNC(=N)N)NC(=O)[C@@H]2CSCCC(=O)N3CN(CN(C3)C(=O)CCSC[C@@H](C(=O)N[C@@H](CCCNC(=N)N)C(=O)O)NC(=O)[C@H](CCCNC(=N)N)NC1=O)C(=O)CCSC[C@H](NC(=O)[C@@H](N)CCNC(=N)N)C(=O)N[C@@H](Cc1ccc(F)cc1)C(=O)N[C@@H](CCCNC(=N)N)C(=O)N[C@@H](CC(C)C)C(=O)N1CCC[C@H]1C(=O)N2	Inhibition	'<'	20.0	%				UO_0000187					False	CHEMBL3993315	Inhibition of human factor 7a at 40 uM using fluorogenic substrate D-Phe-Pro-Arg-ANSNH-C4H9	B	BAO_0000357	single protein format	Homo sapiens	None	None	None	None	CHEMBL3991	Coagulation factor VII	Homo sapiens	SINGLE PROTEIN	CHEMBL3992518	1	Scientific Literature	J Med Chem	2017	None
CHEMBL3114553		0	559.99	0	0.45	8	CC(C)(C)[C@@H](O)C(=O)N1CCS(=O)(=O)C[C@H]1C(=O)NCc1cc(Cl)ccc1CN.O=C(O)C(F)(F)F	Ki	'='	15000.0	nM	4.82			UO_0000065	10.82	0.23	4.37	3.72	False	CHEMBL3118955	Inhibition of factor 7a (unknown origin)	B	BAO_0000357	single protein format	Homo sapiens	None	None	None	None	CHEMBL3991	Coagulation factor VII	Homo sapiens	SINGLE PROTEIN	CHEMBL3112494	1	Scientific Literature	Bioorg. Med. Chem. Lett.	2014	None
CHEMBL2417908		0	546.58	2	3.30	20a	COc1ccc(-c2ccc(C(=O)N[C@H](CO)C(C)(C)C)cc2C(=O)O)c(C(=O)Nc2ccc3nc(N)[nH]c3c2)n1	IC50	'='	60.0	nM	7.22			UO_0000065	13.21	0.25	3.92	3.75	False	CHEMBL2421099	Inhibition of human F7a using D-Ile-Pro-Arg-AFC as substrate after 3 mins	B	BAO_0000357	single protein format	Homo sapiens	None	None	None	None	CHEMBL3991	Coagulation factor VII	Homo sapiens	SINGLE PROTEIN	CHEMBL2417432	1	Scientific Literature	Bioorg. Med. Chem. Lett.	2013	None
CHEMBL3114556		0	511.93	0	1.05	5	CC(C)(C)[C@@H](O)C(=O)N1CCOC[C@H]1C(=O)NCc1cc(Cl)ccc1CN.O=C(O)C(F)(F)F	Ki	'='	15000.0	nM	4.82			UO_0000065	12.12	0.24	3.77	4.60	False	CHEMBL3118955	Inhibition of factor 7a (unknown origin)	B	BAO_0000357	single protein format	Homo sapiens	None	None	None	None	CHEMBL3991	Coagulation factor VII	Homo sapiens	SINGLE PROTEIN	CHEMBL3112494	1	Scientific Literature	Bioorg. Med. Chem. Lett.	2014	None
CHEMBL3403475		0	517.61	2	5.90	30	CCOc1cc(OC(C)C)c(F)c(C(Nc2ccc(C(=N)N)cc2)c2nc(-c3cccc(OC)c3)c[nH]2)c1	Ki	'='	48.0	nM	7.32			UO_0000065	14.14	0.26	1.42	6.19	False	CHEMBL3407173	Inhibition of human factor 7a using H-D-Ile-Pro-Arg-pNA substrate	B	BAO_0000357	single protein format	Homo sapiens	None	None	None	None	CHEMBL3991	Coagulation factor VII	Homo sapiens	SINGLE PROTEIN	CHEMBL3399987	1	Scientific Literature	Bioorg. Med. Chem. Lett.	2015	None
CHEMBL1797520		0	568.68	2	0.25	26, Ac-Tyr-Thr-Arg-bk	CC(=O)N[C@@H](Cc1ccc(O)cc1)C(=O)N[C@H](C(=O)N[C@@H](CCCCNC(=N)N)C(=O)Cc1ccccc1)[C@@H](C)O	Inhibition	'='	17.1	%				UO_0000187					False	CHEMBL1799057	Inhibition of recombinant F7a using S-2288 as substrate after 15 mins by competitive binding assay relative to control	B	BAO_0000357	single protein format	None	None	None	None	None	CHEMBL3991	Coagulation factor VII	Homo sapiens	SINGLE PROTEIN	CHEMBL1795213	1	Scientific Literature	Bioorg. Med. Chem. Lett.	2011	None
CHEMBL1797523		0	598.75	2	2.41	29, Ac-Phe-Phe-Arg-bk	CC(=O)N[C@@H](Cc1ccccc1)C(=O)N[C@@H](Cc1ccccc1)C(=O)N[C@@H](CCCCNC(=N)N)C(=O)Cc1ccccc1	Inhibition	'='	26.1	%				UO_0000187					False	CHEMBL1799057	Inhibition of recombinant F7a using S-2288 as substrate after 15 mins by competitive binding assay relative to control	B	BAO_0000357	single protein format	None	None	None	None	None	CHEMBL3991	Coagulation factor VII	Homo sapiens	SINGLE PROTEIN	CHEMBL1795213	1	Scientific Literature	Bioorg. Med. Chem. Lett.	2011	None
CHEMBL3403472		0	501.61	2	6.20	27	CCOc1cc(OC(C)C)c(F)c(C(Nc2ccc(C(=N)N)cc2)c2nc(-c3cccc(C)c3)c[nH]2)c1	Ki	'='	37.0	nM	7.43			UO_0000065	14.82	0.27	1.23	6.82	False	CHEMBL3407173	Inhibition of human factor 7a using H-D-Ile-Pro-Arg-pNA substrate	B	BAO_0000357	single protein format	Homo sapiens	None	None	None	None	CHEMBL3991	Coagulation factor VII	Homo sapiens	SINGLE PROTEIN	CHEMBL3399987	1	Scientific Literature	Bioorg. Med. Chem. Lett.	2015	None
CHEMBL3403477		0	529.62	2	6.09	32	CCOc1cc(OC(C)C)c(F)c(C(Nc2ccc(C(=N)N)cc2)c2nc(-c3ccccc3C(C)=O)c[nH]2)c1	Ki	'='	5.0	nM	8.30			UO_0000065	15.67	0.29	2.21	6.58	False	CHEMBL3407173	Inhibition of human factor 7a using H-D-Ile-Pro-Arg-pNA substrate	B	BAO_0000357	single protein format	Homo sapiens	None	None	None	None	CHEMBL3991	Coagulation factor VII	Homo sapiens	SINGLE PROTEIN	CHEMBL3399987	1	Scientific Literature	Bioorg. Med. Chem. Lett.	2015	None
CHEMBL3393386		0	468.61	0	4.37	(S)-2	NC[C@H]1CC[C@H](C(=O)N[C@@H](Cc2ccccc2)c2cc(-c3ccc4c(N)n[nH]c4c3)ccn2)CC1	Ki	'>'	10890.0	nM				UO_0000065					False	CHEMBL3784477	Inhibition of human coagulation factor 7a assessed as reduction in release of p-nitroaniline after 10 to 120 mins by Michaelis-Menten equation analysis	B	BAO_0000357	single protein format	Homo sapiens	None	None	None	None	CHEMBL3991	Coagulation factor VII	Homo sapiens	SINGLE PROTEIN	CHEMBL3779805	1	Scientific Literature	Bioorg. Med. Chem.	2016	None
CHEMBL4096251		0	657.07	1	4.42	14	COC(=O)Nc1ccc2c(c1)NC(=O)CCc1nc(ccc1F)C[C@H](NC(=O)/C=C/c1cc(Cl)ccc1-n1cnnn1)c1nc-2c[nH]1	Ki	'='	1100.0	nM	5.96			UO_0000065	9.07	0.17	1.54	3.28	False	CHEMBL4045383	Binding affinity to F7a (unknown origin)	B	BAO_0000357	single protein format	Homo sapiens	None	None	None	None	CHEMBL3991	Coagulation factor VII	Homo sapiens	SINGLE PROTEIN	CHEMBL4043146	1	Scientific Literature	Bioorg Med Chem Lett	2017	None
CHEMBL3355667		0	602.65	0	4.35	11d	CCOC(=O)Cc1ccc(-c2c[nH]c([C@H](Cc3ccccc3)NC(=O)[C@H]3CC[C@H](CN)CC3)n2)cc1.O=C(O)C(F)(F)F	Ki	'>'	10900.0	nM				UO_0000065					False	CHEMBL3377178	Inhibition of human coagulation factor 7a using H-(D)-Ile-Pro-Arg-pNA as substrate by spectrophotometric analysis	B	BAO_0000357	single protein format	Homo sapiens	None	None	None	None	CHEMBL3991	Coagulation factor VII	Homo sapiens	SINGLE PROTEIN	CHEMBL3351269	1	Scientific Literature	J. Med. Chem.	2014	None
CHEMBL3355677		0	574.60	0	3.87	11r	NC[C@H]1CC[C@H](C(=O)N[C@@H](Cc2ccccc2)c2nc(-c3cccc(CC(=O)O)c3)c[nH]2)CC1.O=C(O)C(F)(F)F	Ki	'>'	10900.0	nM				UO_0000065					False	CHEMBL3377178	Inhibition of human coagulation factor 7a using H-(D)-Ile-Pro-Arg-pNA as substrate by spectrophotometric analysis	B	BAO_0000357	single protein format	Homo sapiens	None	None	None	None	CHEMBL3991	Coagulation factor VII	Homo sapiens	SINGLE PROTEIN	CHEMBL3351269	1	Scientific Literature	J. Med. Chem.	2014	None
CHEMBL3355682		0	571.60	0	3.70	16a	NC[C@H]1CC[C@H](C(=O)N[C@@H](Cc2ccccc2)c2nc(-c3ccc4c(N)n[nH]c4c3)c[nH]2)CC1.O=C(O)C(F)(F)F	Ki	'>'	10900.0	nM				UO_0000065					False	CHEMBL3377178	Inhibition of human coagulation factor 7a using H-(D)-Ile-Pro-Arg-pNA as substrate by spectrophotometric analysis	B	BAO_0000357	single protein format	Homo sapiens	None	None	None	None	CHEMBL3991	Coagulation factor VII	Homo sapiens	SINGLE PROTEIN	CHEMBL3351269	1	Scientific Literature	J. Med. Chem.	2014	None
CHEMBL3898371		0	611.67	2	5.86	BDBM189430	Cc1cc2ccc1[C@@H](C)COC(=O)Nc1ccc(C3(C(=O)O)CC3)c(c1)CN(C)C(=O)[C@@H]2Nc1ccc2c(N)ncc(F)c2c1	Ki	'='	1100.0	nM	5.96		339527	UO_0000065	9.74	0.18	0.10	4.06	False	CHEMBL3887452	In Vitro Assay: Tissue kallikrein-1 (37° C) activity was determined in reactions containing 0.05 nM enzyme and 90 μM substrate (H-D-Val-Leu-Arg-AFC) in buffer (0.1M sodium phosphate pH 7.4, 0.2 M NaCl, 0.5% PEG 8000, and 1% DMSO). Assays were performed using 96-well microtiter plates (COSTAR 3600, CORNING, NY, USA) and a thermostatic temperature controlled plate reader (SPECTRAMAX® Gemini, Molecu…	B	BAO_0000357	single protein format	Homo sapiens	None	None	None	None	CHEMBL3991	Coagulation factor VII	Homo sapiens	SINGLE PROTEIN	CHEMBL3886326	37	BindingDB Database		2015	None
CHEMBL3913920		0	622.70	2	6.57	BDBM189433	[C-]#[N+]C1(COc2c(F)cc3cc2CN(C)C(=O)[C@H](Nc2ccc4c(N)nccc4c2)c2ccc(c(C)c2)[C@@H](C)COC(=O)N3)CC1	Ki	'='	0.44	nM	9.36		339488	UO_0000065	15.03	0.28	2.79	7.60	False	CHEMBL3887451	In Vitro Assay: FVIIa-Xase Ki (37° C.): S2765 (0.5 mM), PCPS (25 μM), calcium chloride (5 mM), full-length human TF (3 nM), human FVIIa (5 pM), and FVIIa inhibitor were incubated for 15 min at 37° C. Reactions were initiated by the addition of human FX (range of concentrations). Preliminary experiments revealed that the plasma purified FX contains a residual amount of human FVIIa which could not …	B	BAO_0000366	cell-free format	Homo sapiens	CHEMBL3559721	Plasma	None	None	CHEMBL3991	Coagulation factor VII	Homo sapiens	SINGLE PROTEIN	CHEMBL3886326	37	BindingDB Database		2015	None
CHEMBL3898371		0	611.67	2	5.86	BDBM189430	Cc1cc2ccc1[C@@H](C)COC(=O)Nc1ccc(C3(C(=O)O)CC3)c(c1)CN(C)C(=O)[C@@H]2Nc1ccc2c(N)ncc(F)c2c1	Ki	'='	0.55	nM	9.26		339485	UO_0000065	15.14	0.28	3.40	6.30	False	CHEMBL3887451	In Vitro Assay: FVIIa-Xase Ki (37° C.): S2765 (0.5 mM), PCPS (25 μM), calcium chloride (5 mM), full-length human TF (3 nM), human FVIIa (5 pM), and FVIIa inhibitor were incubated for 15 min at 37° C. Reactions were initiated by the addition of human FX (range of concentrations). Preliminary experiments revealed that the plasma purified FX contains a residual amount of human FVIIa which could not …	B	BAO_0000366	cell-free format	Homo sapiens	CHEMBL3559721	Plasma	None	None	CHEMBL3991	Coagulation factor VII	Homo sapiens	SINGLE PROTEIN	CHEMBL3886326	37	BindingDB Database		2015	None
CHEMBL3922904		0	649.72	2	5.78	BDBM189431	Cc1cc2ccc1[C@@H](C(F)F)COC(=O)Nc1ccc(S(=O)(=O)C3CC3)c(c1)CN(C)C(=O)[C@@H]2Nc1ccc2c(N)nccc2c1	Ki	'='	0.5	nM	9.30		339486	UO_0000065	14.32	0.28	3.52	6.47	False	CHEMBL3887451	In Vitro Assay: FVIIa-Xase Ki (37° C.): S2765 (0.5 mM), PCPS (25 μM), calcium chloride (5 mM), full-length human TF (3 nM), human FVIIa (5 pM), and FVIIa inhibitor were incubated for 15 min at 37° C. Reactions were initiated by the addition of human FX (range of concentrations). Preliminary experiments revealed that the plasma purified FX contains a residual amount of human FVIIa which could not …	B	BAO_0000366	cell-free format	Homo sapiens	CHEMBL3559721	Plasma	None	None	CHEMBL3991	Coagulation factor VII	Homo sapiens	SINGLE PROTEIN	CHEMBL3886326	37	BindingDB Database		2015	None
CHEMBL3114554		0	543.99	0	0.78	7	CC(C)(C)[C@@H](O)C(=O)N1CC[S+]([O-])C[C@H]1C(=O)NCc1cc(Cl)ccc1CN.O=C(O)C(F)(F)F	Ki						Not Determined						False	CHEMBL3118955	Inhibition of factor 7a (unknown origin)	B	BAO_0000357	single protein format	Homo sapiens	None	None	None	None	CHEMBL3991	Coagulation factor VII	Homo sapiens	SINGLE PROTEIN	CHEMBL3112494	1	Scientific Literature	Bioorg. Med. Chem. Lett.	2014	None
CHEMBL3403473		0	501.61	2	6.20	28	CCOc1cc(OC(C)C)c(F)c(C(Nc2ccc(C(=N)N)cc2)c2nc(-c3ccc(C)cc3)c[nH]2)c1	Ki	'='	207.0	nM	6.68			UO_0000065	13.33	0.25	0.48	6.13	False	CHEMBL3407173	Inhibition of human factor 7a using H-D-Ile-Pro-Arg-pNA substrate	B	BAO_0000357	single protein format	Homo sapiens	None	None	None	None	CHEMBL3991	Coagulation factor VII	Homo sapiens	SINGLE PROTEIN	CHEMBL3399987	1	Scientific Literature	Bioorg. Med. Chem. Lett.	2015	None
CHEMBL3403459		0	422.50	0	4.89	11	CCOc1cc(OC(C)C)c(F)c(C(Nc2ccc(C(=N)N)cc2)c2ccccn2)c1	Ki	'='	750.0	nM	6.12			UO_0000065	14.50	0.27	1.23	6.57	False	CHEMBL3407173	Inhibition of human factor 7a using H-D-Ile-Pro-Arg-pNA substrate	B	BAO_0000357	single protein format	Homo sapiens	None	None	None	None	CHEMBL3991	Coagulation factor VII	Homo sapiens	SINGLE PROTEIN	CHEMBL3399987	1	Scientific Literature	Bioorg. Med. Chem. Lett.	2015	None
CHEMBL3355679		0	638.49	1	4.10	11i	NC[C@H]1CC[C@H](C(=O)N[C@@H](Cc2ccccc2)c2nc(-c3ccc(C(N)=O)cc3)c(Br)[nH]2)CC1.O=C(O)C(F)(F)F	Ki	'>'	10900.0	nM				UO_0000065					False	CHEMBL3377178	Inhibition of human coagulation factor 7a using H-(D)-Ile-Pro-Arg-pNA as substrate by spectrophotometric analysis	B	BAO_0000357	single protein format	Homo sapiens	None	None	None	None	CHEMBL3991	Coagulation factor VII	Homo sapiens	SINGLE PROTEIN	CHEMBL3351269	1	Scientific Literature	J. Med. Chem.	2014	None
CHEMBL2417892		0	504.54	1	3.58	21b	COc1ccc(-c2ccc(C(=O)NCC(C)(C)C)cc2C(=O)O)c(C(=O)Nc2cccc(C(N)=O)c2)n1	IC50	'='	265.0	nM	6.58			UO_0000065	13.04	0.24	3.00	4.09	False	CHEMBL2421099	Inhibition of human F7a using D-Ile-Pro-Arg-AFC as substrate after 3 mins	B	BAO_0000357	single protein format	Homo sapiens	None	None	None	None	CHEMBL3991	Coagulation factor VII	Homo sapiens	SINGLE PROTEIN	CHEMBL2417432	1	Scientific Literature	Bioorg. Med. Chem. Lett.	2013	None
CHEMBL3330490		0	461.93	0	2.83	72a	O=C(NC[C@@H]1OC(=O)N2c3ccc(N4CCOCC4=O)cc3CC[C@@H]12)c1ccc(Cl)s1	IC50	'>'	100000.0	nM				UO_0000065					False	CHEMBL3382271	Inhibition of human factor 7a using S-2366 chromogenic substrate	B	BAO_0000357	single protein format	Homo sapiens	None	None	None	None	CHEMBL3991	Coagulation factor VII	Homo sapiens	SINGLE PROTEIN	CHEMBL3351225	1	Scientific Literature	J. Med. Chem.	2014	None
CHEMBL459854		0	524.54	1	4.76	2h	COc1ccc(-n2nc(C(F)(F)F)c3c2C(=O)N(c2ccc(C4(C(=O)N5CCCC5)CC4)cc2)CC3)cc1	Activity						Not Active						False	CHEMBL946427	Inhibition of human factor 7a	B	BAO_0000357	single protein format	Homo sapiens	None	None	None	None	CHEMBL3991	Coagulation factor VII	Homo sapiens	SINGLE PROTEIN	CHEMBL1157522	1	Scientific Literature	Bioorg. Med. Chem. Lett.	2008	None
CHEMBL3763678		0	429.05	0	4.82	24	O=C(Nc1ccc(Cl)cc1O)c1cc2cc(Cl)cc(Br)c2oc1=O	Inhibition	'<'	10.0	%				UO_0000187					False	CHEMBL3767389	Inhibition of human factor 7a using chromozymt-PA as substrate at 100 uM preincubated for 10 mins followed by substrate addition measured for 10 mins by microplate reader analysis	B	BAO_0000357	single protein format	Homo sapiens	None	None	None	None	CHEMBL3991	Coagulation factor VII	Homo sapiens	SINGLE PROTEIN	CHEMBL3763081	1	Scientific Literature	Eur. J. Med. Chem.	2016	None
CHEMBL3781319		0	580.05	2	5.67	(S)-24	COC(=O)Nc1ccc(-c2ccnc([C@H](Cc3ccccc3)NC(=O)/C=C/c3cc(Cl)ccc3-n3cnnn3)c2)cc1	Ki	'>'	13390.0	nM				UO_0000065					False	CHEMBL3784477	Inhibition of human coagulation factor 7a assessed as reduction in release of p-nitroaniline after 10 to 120 mins by Michaelis-Menten equation analysis	B	BAO_0000357	single protein format	Homo sapiens	None	None	None	None	CHEMBL3991	Coagulation factor VII	Homo sapiens	SINGLE PROTEIN	CHEMBL3779805	1	Scientific Literature	Bioorg. Med. Chem.	2016	None
CHEMBL3951355		0	592.70	2	5.45	BDBM189422	Cc1cc2ccc1[C@@H](C)COC(=O)Nc1ccc(C(=O)N3CCC3)c(c1)CN(C)C(=O)[C@@H]2Nc1ccc2c(N)nccc2c1	Ki	'='	1.2	nM	8.92		339477	UO_0000065	15.05	0.28	3.47	6.87	False	CHEMBL3887451	In Vitro Assay: FVIIa-Xase Ki (37° C.): S2765 (0.5 mM), PCPS (25 μM), calcium chloride (5 mM), full-length human TF (3 nM), human FVIIa (5 pM), and FVIIa inhibitor were incubated for 15 min at 37° C. Reactions were initiated by the addition of human FX (range of concentrations). Preliminary experiments revealed that the plasma purified FX contains a residual amount of human FVIIa which could not …	B	BAO_0000366	cell-free format	Homo sapiens	CHEMBL3559721	Plasma	None	None	CHEMBL3991	Coagulation factor VII	Homo sapiens	SINGLE PROTEIN	CHEMBL3886326	37	BindingDB Database		2015	None
CHEMBL3403479		0	530.60	1	4.99	35	CCOc1cc(OC(C)C)c(F)c(C(Nc2ccc(C(=N)N)cc2)c2nc(-c3ccccc3C(N)=O)c[nH]2)c1	Ki	'='	1.7	nM	8.77			UO_0000065	16.53	0.31	3.78	5.76	False	CHEMBL3407173	Inhibition of human factor 7a using H-D-Ile-Pro-Arg-pNA substrate	B	BAO_0000357	single protein format	Homo sapiens	None	None	None	None	CHEMBL3991	Coagulation factor VII	Homo sapiens	SINGLE PROTEIN	CHEMBL3399987	1	Scientific Literature	Bioorg. Med. Chem. Lett.	2015	None
CHEMBL3961226		0	649.72	2	5.82	BDBM189443	Cc1cc2ccc1[C@@H](C)COC(=O)Nc1cc(F)c(S(=O)(=O)C3CC3)c(c1)CN(C)C(=O)[C@@H]2Nc1cc2ccnc(N)c2cc1F	Ki	'='	0.17	nM	9.77		339499	UO_0000065	15.04	0.29	3.95	6.80	False	CHEMBL3887451	In Vitro Assay: FVIIa-Xase Ki (37° C.): S2765 (0.5 mM), PCPS (25 μM), calcium chloride (5 mM), full-length human TF (3 nM), human FVIIa (5 pM), and FVIIa inhibitor were incubated for 15 min at 37° C. Reactions were initiated by the addition of human FX (range of concentrations). Preliminary experiments revealed that the plasma purified FX contains a residual amount of human FVIIa which could not …	B	BAO_0000366	cell-free format	Homo sapiens	CHEMBL3559721	Plasma	None	None	CHEMBL3991	Coagulation factor VII	Homo sapiens	SINGLE PROTEIN	CHEMBL3886326	37	BindingDB Database		2015	None
CHEMBL3977297		0	601.68	2	5.50	BDBM189447	Cc1cc2ccc1[C@@H](C)COC(=O)Nc1cc(F)c(O[C@@H](C)CO)c(c1)CN(C)C(=O)[C@@H]2Nc1ccc2c(N)nccc2c1	Ki	'='	0.14	nM	9.85		339503	UO_0000065	16.38	0.31	4.35	7.09	False	CHEMBL3887451	In Vitro Assay: FVIIa-Xase Ki (37° C.): S2765 (0.5 mM), PCPS (25 μM), calcium chloride (5 mM), full-length human TF (3 nM), human FVIIa (5 pM), and FVIIa inhibitor were incubated for 15 min at 37° C. Reactions were initiated by the addition of human FX (range of concentrations). Preliminary experiments revealed that the plasma purified FX contains a residual amount of human FVIIa which could not …	B	BAO_0000366	cell-free format	Homo sapiens	CHEMBL3559721	Plasma	None	None	CHEMBL3991	Coagulation factor VII	Homo sapiens	SINGLE PROTEIN	CHEMBL3886326	37	BindingDB Database		2015	None
CHEMBL4108610		0	645.76	1	4.57	BDBM189417	Cc1cc2cc(C)c1CC(O)CC(=O)Nc1ccc(S(=O)(=O)C3CC3)c(c1)CN(C)C(=O)[C@@H]2Nc1ccc2c(N)ncc(F)c2c1	Ki	'='	1620.0	nM	5.79		339514	UO_0000065	8.97	0.17	1.22	3.74	False	CHEMBL3887452	In Vitro Assay: Tissue kallikrein-1 (37° C) activity was determined in reactions containing 0.05 nM enzyme and 90 μM substrate (H-D-Val-Leu-Arg-AFC) in buffer (0.1M sodium phosphate pH 7.4, 0.2 M NaCl, 0.5% PEG 8000, and 1% DMSO). Assays were performed using 96-well microtiter plates (COSTAR 3600, CORNING, NY, USA) and a thermostatic temperature controlled plate reader (SPECTRAMAX® Gemini, Molecu…	B	BAO_0000357	single protein format	Homo sapiens	None	None	None	None	CHEMBL3991	Coagulation factor VII	Homo sapiens	SINGLE PROTEIN	CHEMBL3886326	37	BindingDB Database		2015	None
CHEMBL3907868		0	633.75	2	5.92	BDBM189423	Cc1cc2ccc1[C@@H](C)COC(=O)Nc1ccc(S(=O)(=O)C(C)C)c(c1)CN(C)C(=O)[C@@H]2Nc1ccc2c(N)ncc(F)c2c1	Ki	'='	700.0	nM	6.16		339520	UO_0000065	9.71	0.19	0.23	4.28	False	CHEMBL3887452	In Vitro Assay: Tissue kallikrein-1 (37° C) activity was determined in reactions containing 0.05 nM enzyme and 90 μM substrate (H-D-Val-Leu-Arg-AFC) in buffer (0.1M sodium phosphate pH 7.4, 0.2 M NaCl, 0.5% PEG 8000, and 1% DMSO). Assays were performed using 96-well microtiter plates (COSTAR 3600, CORNING, NY, USA) and a thermostatic temperature controlled plate reader (SPECTRAMAX® Gemini, Molecu…	B	BAO_0000357	single protein format	Homo sapiens	None	None	None	None	CHEMBL3991	Coagulation factor VII	Homo sapiens	SINGLE PROTEIN	CHEMBL3886326	37	BindingDB Database		2015	None
CHEMBL3892246		0	629.69	1	4.88	BDBM189442	Cc1cc2ccc1[C@@H](C)COC(=O)Nc1cc(F)c(O[C@@H]3COC[C@@H]3O)c(c1)CN(C)C(=O)[C@@H]2Nc1ccc2c(N)nccc2c1	Ki	'='	320.0	nM	6.50		339539	UO_0000065	10.31	0.19	1.61	4.38	False	CHEMBL3887452	In Vitro Assay: Tissue kallikrein-1 (37° C) activity was determined in reactions containing 0.05 nM enzyme and 90 μM substrate (H-D-Val-Leu-Arg-AFC) in buffer (0.1M sodium phosphate pH 7.4, 0.2 M NaCl, 0.5% PEG 8000, and 1% DMSO). Assays were performed using 96-well microtiter plates (COSTAR 3600, CORNING, NY, USA) and a thermostatic temperature controlled plate reader (SPECTRAMAX® Gemini, Molecu…	B	BAO_0000357	single protein format	Homo sapiens	None	None	None	None	CHEMBL3991	Coagulation factor VII	Homo sapiens	SINGLE PROTEIN	CHEMBL3886326	37	BindingDB Database		2015	None
CHEMBL3903215		0	654.74	2	5.74	BDBM189449	Cc1cc2ccc1[C@@H](C)COC(=O)Nc1cc(F)c(OCCN3CCCC3=O)c(c1)CN(C)C(=O)[C@@H]2Nc1ccc2c(N)nccc2c1	Ki	'='	210.0	nM	6.68		339547	UO_0000065	10.20	0.19	0.94	4.80	False	CHEMBL3887452	In Vitro Assay: Tissue kallikrein-1 (37° C) activity was determined in reactions containing 0.05 nM enzyme and 90 μM substrate (H-D-Val-Leu-Arg-AFC) in buffer (0.1M sodium phosphate pH 7.4, 0.2 M NaCl, 0.5% PEG 8000, and 1% DMSO). Assays were performed using 96-well microtiter plates (COSTAR 3600, CORNING, NY, USA) and a thermostatic temperature controlled plate reader (SPECTRAMAX® Gemini, Molecu…	B	BAO_0000357	single protein format	Homo sapiens	None	None	None	None	CHEMBL3991	Coagulation factor VII	Homo sapiens	SINGLE PROTEIN	CHEMBL3886326	37	BindingDB Database		2015	None
CHEMBL3355683		0	606.05	0	4.35	16b	NC[C@H]1CC[C@H](C(=O)N[C@@H](Cc2ccccc2)c2nc(-c3ccc4c(N)n[nH]c4c3)c(Cl)[nH]2)CC1.O=C(O)C(F)(F)F	Ki	'='	4220.0	nM	5.38			UO_0000065	10.92	0.21	1.02	3.88	False	CHEMBL3377178	Inhibition of human coagulation factor 7a using H-(D)-Ile-Pro-Arg-pNA as substrate by spectrophotometric analysis	B	BAO_0000357	single protein format	Homo sapiens	None	None	None	None	CHEMBL3991	Coagulation factor VII	Homo sapiens	SINGLE PROTEIN	CHEMBL3351269	1	Scientific Literature	J. Med. Chem.	2014	None
CHEMBL3740931		0	280.34	0	2.25	15a	N=C(N)Nc1ccc(CNc2cnc3ccccn23)cc1	Inhibition	'='	2.5	%				UO_0000187					False	CHEMBL3743975	Inhibition of purified human factor 7a using MeSO2-Cha-Abu-Arg-pNA as substrate at 100 uM measured for 5 mins by spectrophotometric assay	B	BAO_0000357	single protein format	Homo sapiens	None	None	None	None	CHEMBL3991	Coagulation factor VII	Homo sapiens	SINGLE PROTEIN	CHEMBL3739387	1	Scientific Literature	J. Med. Chem.	2015	None
CHEMBL3127480		0	518.62	2	5.56	24	CNC(=O)c1ccc(-c2cccc([C@@H]3C[C@](C)(c4ccccc4)c4cc(C(=N)N)ccc4N3)c2)c(C(=O)O)c1	Ki	'='	1960.0	nM	5.71			UO_0000065	11.01	0.20	0.15	4.45	False	CHEMBL3129741	Binding affinity to human factor 7a assessed as release of p-nitroaniline after 10 to 120 mins by spectrophotometric analysis	B	BAO_0000357	single protein format	Homo sapiens	None	None	None	None	CHEMBL3991	Coagulation factor VII	Homo sapiens	SINGLE PROTEIN	CHEMBL3124891	1	Scientific Literature	J. Med. Chem.	2014	None
CHEMBL3127476		0	476.58	1	5.78	20	C[C@]1(c2ccccc2)C[C@@H](c2cccc(-c3ccc(N)cc3C(=O)O)c2)Nc2ccc(C(=N)N)cc21	Ki	'='	275.0	nM	6.56			UO_0000065	13.77	0.25	0.78	5.24	False	CHEMBL3129741	Binding affinity to human factor 7a assessed as release of p-nitroaniline after 10 to 120 mins by spectrophotometric analysis	B	BAO_0000357	single protein format	Homo sapiens	None	None	None	None	CHEMBL3991	Coagulation factor VII	Homo sapiens	SINGLE PROTEIN	CHEMBL3124891	1	Scientific Literature	J. Med. Chem.	2014	None
CHEMBL2417895		0	555.64	2	5.39	24	CC(C)Oc1ccc(-c2ccc(C(=O)NCC(C)(C)C)cc2C(=O)O)c(C(=O)Nc2ccc3c(N)nccc3c2)n1	IC50	'='	111.0	nM	6.96			UO_0000065	12.52	0.23	1.56	4.44	False	CHEMBL2421099	Inhibition of human F7a using D-Ile-Pro-Arg-AFC as substrate after 3 mins	B	BAO_0000357	single protein format	Homo sapiens	None	None	None	None	CHEMBL3991	Coagulation factor VII	Homo sapiens	SINGLE PROTEIN	CHEMBL2417432	1	Scientific Literature	Bioorg. Med. Chem. Lett.	2013	None
CHEMBL3741137		0	357.42	0	3.31	17a	N=C(N)Nc1ccc(CNc2c(-c3cccnc3)nc3ccccn23)cc1	Inhibition	'='	0.0	%				UO_0000187					False	CHEMBL3743975	Inhibition of purified human factor 7a using MeSO2-Cha-Abu-Arg-pNA as substrate at 100 uM measured for 5 mins by spectrophotometric assay	B	BAO_0000357	single protein format	Homo sapiens	None	None	None	None	CHEMBL3991	Coagulation factor VII	Homo sapiens	SINGLE PROTEIN	CHEMBL3739387	1	Scientific Literature	J. Med. Chem.	2015	None
CHEMBL3114555		0	527.99	0	1.77	6	CC(C)(C)[C@@H](O)C(=O)N1CCSC[C@H]1C(=O)NCc1cc(Cl)ccc1CN.O=C(O)C(F)(F)F	Ki	'='	15000.0	nM	4.82			UO_0000065	11.65	0.24	3.05	5.04	False	CHEMBL3118955	Inhibition of factor 7a (unknown origin)	B	BAO_0000357	single protein format	Homo sapiens	None	None	None	None	CHEMBL3991	Coagulation factor VII	Homo sapiens	SINGLE PROTEIN	CHEMBL3112494	1	Scientific Literature	Bioorg. Med. Chem. Lett.	2014	None
CHEMBL3127485		0	462.55	1	5.61	29	N=C(N)c1ccc2c(c1)[C@@H](c1ccccc1)C[C@@H](c1cc(N)cc(-c3ccccc3C(=O)O)c1)N2	Ki	'='	41.0	nM	7.39			UO_0000065	15.97	0.29	1.78	5.90	False	CHEMBL3129741	Binding affinity to human factor 7a assessed as release of p-nitroaniline after 10 to 120 mins by spectrophotometric analysis	B	BAO_0000357	single protein format	Homo sapiens	None	None	None	None	CHEMBL3991	Coagulation factor VII	Homo sapiens	SINGLE PROTEIN	CHEMBL3124891	1	Scientific Literature	J. Med. Chem.	2014	None
CHEMBL3114557		0	524.97	0	0.96	4	CN1CCN(C(=O)[C@H](O)C(C)(C)C)[C@H](C(=O)NCc2cc(Cl)ccc2CN)C1.O=C(O)C(F)(F)F	Ki	'='	15000.0	nM	4.82			UO_0000065	11.74	0.24	3.86	4.88	False	CHEMBL3118955	Inhibition of factor 7a (unknown origin)	B	BAO_0000357	single protein format	Homo sapiens	None	None	None	None	CHEMBL3991	Coagulation factor VII	Homo sapiens	SINGLE PROTEIN	CHEMBL3112494	1	Scientific Literature	Bioorg. Med. Chem. Lett.	2014	None
CHEMBL3901391		0	631.73	2	5.68	BDBM189441	Cc1cc2ccc1[C@@H](C)COC(=O)Nc1ccc(S(=O)(=O)C3CC3)c(c1)CN(C)C(=O)[C@@H]2Nc1cc2ccnc(N)c2cc1F	Ki	'='	0.23	nM	9.64		339496	UO_0000065	15.26	0.29	3.96	6.71	False	CHEMBL3887451	In Vitro Assay: FVIIa-Xase Ki (37° C.): S2765 (0.5 mM), PCPS (25 μM), calcium chloride (5 mM), full-length human TF (3 nM), human FVIIa (5 pM), and FVIIa inhibitor were incubated for 15 min at 37° C. Reactions were initiated by the addition of human FX (range of concentrations). Preliminary experiments revealed that the plasma purified FX contains a residual amount of human FVIIa which could not …	B	BAO_0000366	cell-free format	Homo sapiens	CHEMBL3559721	Plasma	None	None	CHEMBL3991	Coagulation factor VII	Homo sapiens	SINGLE PROTEIN	CHEMBL3886326	37	BindingDB Database		2015	None
CHEMBL266349	MELAGATRAN	0	429.52	0	0.81	Melagatran	N=C(N)c1ccc(CNC(=O)[C@@H]2CCN2C(=O)[C@H](NCC(=O)O)C2CCCCC2)cc1	IC50	'='	3300.0	nM	5.48			UO_0000065	12.76	0.24	4.67	3.69	False	CHEMBL3119471	Inhibition of human coagulation factor 7a using spectrozyme as substrate preincubated for 300 seconds followed by substrate addition measured after 40 mins by spectrophotometric analysis in presence of tissue factor	B	BAO_0000357	single protein format	Homo sapiens	None	None	None	None	CHEMBL3991	Coagulation factor VII	Homo sapiens	SINGLE PROTEIN	CHEMBL3112440	1	Scientific Literature	Bioorg. Med. Chem. Lett.	2014	None
CHEMBL3127470		0	505.57	2	5.90	13	C[C@]1(c2ccccc2)C[C@@H](c2cccc(-c3ccc(C(=O)O)cc3C(=O)O)c2)Nc2ccc(C(=N)N)cc21	Ki	'='	2600.0	nM	5.58			UO_0000065	11.05	0.20	-0.31	4.09	False	CHEMBL3129741	Binding affinity to human factor 7a assessed as release of p-nitroaniline after 10 to 120 mins by spectrophotometric analysis	B	BAO_0000357	single protein format	Homo sapiens	None	None	None	None	CHEMBL3991	Coagulation factor VII	Homo sapiens	SINGLE PROTEIN	CHEMBL3124891	1	Scientific Literature	J. Med. Chem.	2014	None
CHEMBL3127481		0	546.67	2	6.34	25	CC(C)NC(=O)c1ccc(-c2cccc([C@@H]3C[C@](C)(c4ccccc4)c4cc(C(=N)N)ccc4N3)c2)c(C(=O)O)c1	Ki	'='	1770.0	nM	5.75			UO_0000065	10.52	0.19	-0.59	4.48	False	CHEMBL3129741	Binding affinity to human factor 7a assessed as release of p-nitroaniline after 10 to 120 mins by spectrophotometric analysis	B	BAO_0000357	single protein format	Homo sapiens	None	None	None	None	CHEMBL3991	Coagulation factor VII	Homo sapiens	SINGLE PROTEIN	CHEMBL3124891	1	Scientific Literature	J. Med. Chem.	2014	None
CHEMBL945	AMILORIDE	4	229.63	0	-1.08	10	N=C(N)NC(=O)c1nc(Cl)c(N)nc1N	Inhibition	'='	7.4	%				UO_0000187					False	CHEMBL3743975	Inhibition of purified human factor 7a using MeSO2-Cha-Abu-Arg-pNA as substrate at 100 uM measured for 5 mins by spectrophotometric assay	B	BAO_0000357	single protein format	Homo sapiens	None	None	None	None	CHEMBL3991	Coagulation factor VII	Homo sapiens	SINGLE PROTEIN	CHEMBL3739387	1	Scientific Literature	J. Med. Chem.	2015	None
CHEMBL3980787		0	645.70	2	6.49	BDBM189427	CCOP(=O)(OCC)c1ccc2cc1CN(C)C(=O)[C@H](Nc1ccc3c(N)nccc3c1)c1ccc(c(C)c1)[C@@H](C)COC(=O)N2	Ki	'='	0.62	nM	9.21		339482	UO_0000065	14.26	0.27	2.72	6.35	False	CHEMBL3887451	In Vitro Assay: FVIIa-Xase Ki (37° C.): S2765 (0.5 mM), PCPS (25 μM), calcium chloride (5 mM), full-length human TF (3 nM), human FVIIa (5 pM), and FVIIa inhibitor were incubated for 15 min at 37° C. Reactions were initiated by the addition of human FX (range of concentrations). Preliminary experiments revealed that the plasma purified FX contains a residual amount of human FVIIa which could not …	B	BAO_0000366	cell-free format	Homo sapiens	CHEMBL3559721	Plasma	None	None	CHEMBL3991	Coagulation factor VII	Homo sapiens	SINGLE PROTEIN	CHEMBL3886326	37	BindingDB Database		2015	None
[truncated: 31 more rows]
