# Supplementary material for: PyRMD Studio: A Unified Suite for Next-Generation, AI-Powered Virtual Screening
Source: J Chem Inf Model. 2026 May 19;66(11):6197–203. doi: 10.1021/acs.jcim.6c00648 (PMC13250901; doi:10.1021/acs.jcim.6c00648)
Supplement: Supplementary file 1 [file ci6c00648_si_001.zip › DATA/fabp4_chembl.csv]

Molecule ChEMBL ID	Molecule Name	Molecule Max Phase	Molecular Weight	#RO5 Violations	AlogP	Compound Key	Smiles	Standard Type	Standard Relation	Standard Value	Standard Units	pChEMBL Value	Data Validity Comment	Comment	Uo Units	Ligand Efficiency BEI	Ligand Efficiency LE	Ligand Efficiency LLE	Ligand Efficiency SEI	Potential Duplicate	Assay ChEMBL ID	Assay Description	Assay Type	BAO Format ID	BAO Label	Assay Organism	Assay Tissue ChEMBL ID	Assay Tissue Name	Assay Cell Type	Assay Subcellular Fraction	Target ChEMBL ID	Target Name	Target Organism	Target Type	Document ChEMBL ID	Source ID	Source Description	Document Journal	Document Year	Cell ChEMBL ID
CHEMBL1085570		0	294.16	0	2.75	1	O=C(O)CSCC(=O)Nc1cc(Cl)cc(Cl)c1	IC50	'='	1000.0	nM	6.00			UO_0000065	20.40	0.48	3.25	9.04	False	CHEMBL1120075	Displacement of 8-anilino-1-naphthalene-sulfonic acid from human His-FABP4 expressed in Escherichia coli BL21 (DE3) cells after 3 mins relative to linoleic acid	B	BAO_0000219	cell-based format	Homo sapiens	None	None	BL21-DE3	None	CHEMBL2083	Fatty acid binding protein adipocyte	Homo sapiens	SINGLE PROTEIN	CHEMBL1155532	1	Scientific Literature	Bioorg. Med. Chem. Lett.	2010	None
CHEMBL1782964		0	480.95	1	6.99	5b	O=C(O)COc1cccc(-c2ccccc2-c2cc(-c3ccccc3)n(-c3ccc(Cl)cc3)n2)c1	Ki	'='	13.0	nM	7.89			UO_0000065	16.40	0.31	0.90	12.25	False	CHEMBL1785600	Displacement of fluorescent 1-anilinonapthalene 8-sulfonic acid from human a-FABP by fluorescence spectrophotometry	B	BAO_0000357	single protein format	Homo sapiens	None	None	None	None	CHEMBL2083	Fatty acid binding protein adipocyte	Homo sapiens	SINGLE PROTEIN	CHEMBL1782032	1	Scientific Literature	Bioorg. Med. Chem. Lett.	2011	None
CHEMBL248144		0	446.51	1	6.54	4a	O=C(O)COc1cccc(-c2ccccc2-c2nc(-c3ccccc3)c(-c3ccccc3)[nH]2)c1	Ki	'='	9.3	nM	8.03			UO_0000065	17.99	0.32	1.49	10.68	False	CHEMBL887934	Displacement of 1,8-ANS from aFABP by fluorescence based-assay	B	BAO_0000357	single protein format	None	None	None	None	None	CHEMBL2083	Fatty acid binding protein adipocyte	Homo sapiens	SINGLE PROTEIN	CHEMBL1139984	1	Scientific Literature	Bioorg. Med. Chem. Lett.	2007	None
CHEMBL397385		0	492.55	1	6.98	4i	O=C(O)COc1cccc(-c2ccccc2-c2nc(-c3ccccc3)c(-c3ccccc3)n2CCF)c1	Ki	'<'	2.0	nM				UO_0000065					False	CHEMBL887934	Displacement of 1,8-ANS from aFABP by fluorescence based-assay	B	BAO_0000357	single protein format	None	None	None	None	None	CHEMBL2083	Fatty acid binding protein adipocyte	Homo sapiens	SINGLE PROTEIN	CHEMBL1139984	1	Scientific Literature	Bioorg. Med. Chem. Lett.	2007	None
CHEMBL245282		0	459.55	1	6.58	4d	Cn1c(-c2ccccc2-c2cccc(NCC(=O)O)c2)nc(-c2ccccc2)c1-c1ccccc1	Ki	'='	2.7	nM	8.57			UO_0000065	18.65	0.33	1.99	12.76	False	CHEMBL887934	Displacement of 1,8-ANS from aFABP by fluorescence based-assay	B	BAO_0000357	single protein format	None	None	None	None	None	CHEMBL2083	Fatty acid binding protein adipocyte	Homo sapiens	SINGLE PROTEIN	CHEMBL1139984	1	Scientific Literature	Bioorg. Med. Chem. Lett.	2007	None
CHEMBL245282		0	459.55	1	6.58	4d	Cn1c(-c2ccccc2-c2cccc(NCC(=O)O)c2)nc(-c2ccccc2)c1-c1ccccc1	Ki	'='	48.0	nM	7.32			UO_0000065	15.93	0.29	0.74	10.90	False	CHEMBL887937	Displacement of [3H]2,3-bis[(2,4-dichlorobenzyl)oxy]benzoic acid from aFABP	B	BAO_0000357	single protein format	None	None	None	None	None	CHEMBL2083	Fatty acid binding protein adipocyte	Homo sapiens	SINGLE PROTEIN	CHEMBL1139984	1	Scientific Literature	Bioorg. Med. Chem. Lett.	2007	None
CHEMBL248145		0	445.52	1	6.57	4b	O=C(O)CNc1cccc(-c2ccccc2-c2nc(-c3ccccc3)c(-c3ccccc3)[nH]2)c1	Ki	'='	300.0	nM	6.52			UO_0000065	14.64	0.26	-0.05	8.36	False	CHEMBL887937	Displacement of [3H]2,3-bis[(2,4-dichlorobenzyl)oxy]benzoic acid from aFABP	B	BAO_0000357	single protein format	None	None	None	None	None	CHEMBL2083	Fatty acid binding protein adipocyte	Homo sapiens	SINGLE PROTEIN	CHEMBL1139984	1	Scientific Literature	Bioorg. Med. Chem. Lett.	2007	None
CHEMBL378857		0	433.29	1	5.27	1, BMS-480404	O=C(O)[C@@H](O)c1cccc(OCc2ccccc2Cl)c1OCc1ccccc1Cl	Ki	'='	2.5	nM	8.60			UO_0000065	19.85	0.41	3.33	11.32	False	CHEMBL869163	Binding affinity to ap2	B	BAO_0000357	single protein format	Homo sapiens	None	None	None	None	CHEMBL2083	Fatty acid binding protein adipocyte	Homo sapiens	SINGLE PROTEIN	CHEMBL1145330	1	Scientific Literature	J. Med. Chem.	2006	None
CHEMBL364177		0	311.77	0	4.11	15c	Oc1cc(-c2ccccc2)nc(NCc2ccc(Cl)cc2)n1	IC50	'>'	100000.0	nM				UO_0000065					False	CHEMBL833473	In vitro inhibitory concentration against A-FABP (Adipocyte fatty acid binding protein)	B	BAO_0000357	single protein format	Homo sapiens	None	None	None	None	CHEMBL2083	Fatty acid binding protein adipocyte	Homo sapiens	SINGLE PROTEIN	CHEMBL1137029	1	Scientific Literature	Bioorg. Med. Chem. Lett.	2004	None
CHEMBL181645		0	325.34	0	2.78	7l	O=C(O)c1sccc1S(=O)(=O)n1ccc2cccc(F)c21	IC50	'='	4500.0	nM	5.35			UO_0000065	16.43	0.35	2.57	7.00	False	CHEMBL832621	In vitro inhibitory concentration against adipocyte fatty acid binding protein(A-FABP)	B	BAO_0000357	single protein format	Homo sapiens	None	None	None	None	CHEMBL2083	Fatty acid binding protein adipocyte	Homo sapiens	SINGLE PROTEIN	CHEMBL1137179	1	Scientific Literature	Bioorg. Med. Chem. Lett.	2004	None
CHEMBL15594	ARACHIDONIC ACID	0	304.47	1	6.22	ALB1	CCCCC/C=C\C/C=C\C/C=C\C/C=C\CCCC(=O)O	Kd	'='	180.0	nM	6.75			UO_0000065	22.15	0.42	0.52	18.08	False	CHEMBL641280	Binding affinity against Adipocyte lipid binding protein	B	BAO_0000357	single protein format	None	None	None	None	None	CHEMBL2083	Fatty acid binding protein adipocyte	Homo sapiens	SINGLE PROTEIN	CHEMBL1135460	1	Scientific Literature	J. Med. Chem.	2002	None
CHEMBL248120		0	474.56	1	6.55	11b	CCc1c(-c2ccccc2)c(-c2ccccc2)nn1-c1ccccc1-c1cccc(C(O)C(=O)O)c1	Ki	'='	28.0	nM	7.55			UO_0000065	15.92	0.29	1.00	10.02	False	CHEMBL887934	Displacement of 1,8-ANS from aFABP by fluorescence based-assay	B	BAO_0000357	single protein format	None	None	None	None	None	CHEMBL2083	Fatty acid binding protein adipocyte	Homo sapiens	SINGLE PROTEIN	CHEMBL1139984	1	Scientific Literature	Bioorg. Med. Chem. Lett.	2007	None
CHEMBL394966		0	445.52	1	7.15	8b	O=C(O)COc1cccc(-c2ccccc2-c2cc(-c3ccccc3)c(-c3ccccc3)[nH]2)c1	Ki	'='	12.0	nM	7.92			UO_0000065	17.78	0.32	0.77	12.71	False	CHEMBL887934	Displacement of 1,8-ANS from aFABP by fluorescence based-assay	B	BAO_0000357	single protein format	None	None	None	None	None	CHEMBL2083	Fatty acid binding protein adipocyte	Homo sapiens	SINGLE PROTEIN	CHEMBL1139984	1	Scientific Literature	Bioorg. Med. Chem. Lett.	2007	None
CHEMBL397385		0	492.55	1	6.98	4i	O=C(O)COc1cccc(-c2ccccc2-c2nc(-c3ccccc3)c(-c3ccccc3)n2CCF)c1	Ki	'='	8.7	nM	8.06			UO_0000065	16.36	0.30	1.08	12.53	False	CHEMBL887937	Displacement of [3H]2,3-bis[(2,4-dichlorobenzyl)oxy]benzoic acid from aFABP	B	BAO_0000357	single protein format	None	None	None	None	None	CHEMBL2083	Fatty acid binding protein adipocyte	Homo sapiens	SINGLE PROTEIN	CHEMBL1139984	1	Scientific Literature	Bioorg. Med. Chem. Lett.	2007	None
CHEMBL1085065		0	314.41	0	4.12	7	Cc1ccc(SC(CC(=O)c2ccc(C)cc2)C(=O)O)cc1	IC50	'>'	100000.0	nM				UO_0000065					False	CHEMBL1120072	Displacement of 8-anilino-1-naphthalene-sulfonic acid from human His-FABP4 expressed in Escherichia coli BL21 (DE3) cells after 3 mins	B	BAO_0000219	cell-based format	Homo sapiens	None	None	BL21-DE3	None	CHEMBL2083	Fatty acid binding protein adipocyte	Homo sapiens	SINGLE PROTEIN	CHEMBL1155532	1	Scientific Literature	Bioorg. Med. Chem. Lett.	2010	None
CHEMBL8659	OLEIC ACID	2	282.47	1	6.11	OA	CCCCCCCC/C=C\CCCCCCCC(=O)O	IC50	'='	26100.0	nM	4.58			UO_0000065	16.23	0.31	-1.53	12.29	False	CHEMBL1120072	Displacement of 8-anilino-1-naphthalene-sulfonic acid from human His-FABP4 expressed in Escherichia coli BL21 (DE3) cells after 3 mins	B	BAO_0000219	cell-based format	Homo sapiens	None	None	BL21-DE3	None	CHEMBL2083	Fatty acid binding protein adipocyte	Homo sapiens	SINGLE PROTEIN	CHEMBL1155532	1	Scientific Literature	Bioorg. Med. Chem. Lett.	2010	None
CHEMBL1084579		0	488.37	0	3.20	9	O=c1[nH]nc(SCCS(=O)(=O)c2ccc(Cl)cc2Cl)n1-c1ccc2c(c1)OCCO2	IC50	'>'	100000.0	nM				UO_0000065					False	CHEMBL1120072	Displacement of 8-anilino-1-naphthalene-sulfonic acid from human His-FABP4 expressed in Escherichia coli BL21 (DE3) cells after 3 mins	B	BAO_0000219	cell-based format	Homo sapiens	None	None	BL21-DE3	None	CHEMBL2083	Fatty acid binding protein adipocyte	Homo sapiens	SINGLE PROTEIN	CHEMBL1155532	1	Scientific Literature	Bioorg. Med. Chem. Lett.	2010	None
CHEMBL460657	ELAIDIC ACID	0	282.47	1	6.11	ALB3	CCCCCCCC/C=C/CCCCCCCC(=O)O	Kd	'='	58000.0	nM	4.24			UO_0000065	15.00	0.29	-1.87	11.36	False	CHEMBL641280	Binding affinity against Adipocyte lipid binding protein	B	BAO_0000357	single protein format	None	None	None	None	None	CHEMBL2083	Fatty acid binding protein adipocyte	Homo sapiens	SINGLE PROTEIN	CHEMBL1135460	1	Scientific Literature	J. Med. Chem.	2002	None
CHEMBL82293	PALMITIC ACID	0	256.43	1	5.55	Palmitic acid	CCCCCCCCCCCCCCCC(=O)O	IC50	'='	930.0	nM	6.03			UO_0000065	23.52	0.46	0.48	16.17	False	CHEMBL832621	In vitro inhibitory concentration against adipocyte fatty acid binding protein(A-FABP)	B	BAO_0000357	single protein format	Homo sapiens	None	None	None	None	CHEMBL2083	Fatty acid binding protein adipocyte	Homo sapiens	SINGLE PROTEIN	CHEMBL1137179	1	Scientific Literature	Bioorg. Med. Chem. Lett.	2004	None
CHEMBL361037		0	321.38	0	2.95	7b	Cc1cccc2c1ccn2S(=O)(=O)c1ccsc1C(=O)O	IC50	'='	7400.0	nM	5.13			UO_0000065	15.96	0.33	2.18	6.72	False	CHEMBL832621	In vitro inhibitory concentration against adipocyte fatty acid binding protein(A-FABP)	B	BAO_0000357	single protein format	Homo sapiens	None	None	None	None	CHEMBL2083	Fatty acid binding protein adipocyte	Homo sapiens	SINGLE PROTEIN	CHEMBL1137179	1	Scientific Literature	Bioorg. Med. Chem. Lett.	2004	None
CHEMBL184911		0	344.35	0	1.68	8n	NC(=O)c1cn(S(=O)(=O)c2ccccc2C(=O)O)c2ccccc12	IC50	'>'	100000.0	nM				UO_0000065					False	CHEMBL832621	In vitro inhibitory concentration against adipocyte fatty acid binding protein(A-FABP)	B	BAO_0000357	single protein format	Homo sapiens	None	None	None	None	CHEMBL2083	Fatty acid binding protein adipocyte	Homo sapiens	SINGLE PROTEIN	CHEMBL1137179	1	Scientific Literature	Bioorg. Med. Chem. Lett.	2004	None
CHEMBL514969		0	319.40	0	4.66	2e	O=C(O)c1cccc2c3c(n(Cc4ccccc4)c12)CCCCC3	IC50	'='	96.0	nM	7.02			UO_0000065	21.97	0.40	2.36	16.62	False	CHEMBL964127	Inhibition of human A-FABP by scintillation proximity assay	B	BAO_0000357	single protein format	Homo sapiens	None	None	None	None	CHEMBL2083	Fatty acid binding protein adipocyte	Homo sapiens	SINGLE PROTEIN	CHEMBL1153289	1	Scientific Literature	Bioorg. Med. Chem. Lett.	2009	None
CHEMBL1084579		0	488.37	0	3.20	9	O=c1[nH]nc(SCCS(=O)(=O)c2ccc(Cl)cc2Cl)n1-c1ccc2c(c1)OCCO2	Inhibition	'='	37.1	%				UO_0000187					False	CHEMBL1120071	Displacement of 8-anilino-1-naphthalene-sulfonic acid from human His-FABP4 expressed in Escherichia coli BL21 (DE3) cells at 100 uM after 3 mins	B	BAO_0000219	cell-based format	Homo sapiens	None	None	BL21-DE3	None	CHEMBL2083	Fatty acid binding protein adipocyte	Homo sapiens	SINGLE PROTEIN	CHEMBL1155532	1	Scientific Literature	Bioorg. Med. Chem. Lett.	2010	None
CHEMBL1086224		0	277.70	0	2.24	4	O=C(O)CSCC(=O)Nc1ccc(F)c(Cl)c1	Inhibition	'='	56.2	%				UO_0000187					False	CHEMBL1120071	Displacement of 8-anilino-1-naphthalene-sulfonic acid from human His-FABP4 expressed in Escherichia coli BL21 (DE3) cells at 100 uM after 3 mins	B	BAO_0000219	cell-based format	Homo sapiens	None	None	BL21-DE3	None	CHEMBL2083	Fatty acid binding protein adipocyte	Homo sapiens	SINGLE PROTEIN	CHEMBL1155532	1	Scientific Literature	Bioorg. Med. Chem. Lett.	2010	None
CHEMBL82293	PALMITIC ACID	0	256.43	1	5.55	palmitic acid	CCCCCCCCCCCCCCCC(=O)O	Ki	'='	336.0	nM	6.47			UO_0000065	25.25	0.49	0.92	17.36	False	CHEMBL887934	Displacement of 1,8-ANS from aFABP by fluorescence based-assay	B	BAO_0000357	single protein format	None	None	None	None	None	CHEMBL2083	Fatty acid binding protein adipocyte	Homo sapiens	SINGLE PROTEIN	CHEMBL1139984	1	Scientific Literature	Bioorg. Med. Chem. Lett.	2007	None
CHEMBL245653		0	473.58	1	7.07	4f	CCn1c(-c2ccccc2-c2cccc(NCC(=O)O)c2)nc(-c2ccccc2)c1-c1ccccc1	Ki	'='	13.0	nM	7.89			UO_0000065	16.65	0.30	0.82	11.74	False	CHEMBL887937	Displacement of [3H]2,3-bis[(2,4-dichlorobenzyl)oxy]benzoic acid from aFABP	B	BAO_0000357	single protein format	None	None	None	None	None	CHEMBL2083	Fatty acid binding protein adipocyte	Homo sapiens	SINGLE PROTEIN	CHEMBL1139984	1	Scientific Literature	Bioorg. Med. Chem. Lett.	2007	None
CHEMBL1564699		0	423.90	0	4.18	27	O=C(O)CSc1cc(NS(=O)(=O)c2ccc(Cl)cc2)c2ccccc2c1O	Ki	'='	2300.0	nM	5.64			UO_0000065	13.30	0.29	1.46	5.44	False	CHEMBL3830762	Displacement of 1,8-ANS from His6-tagged FABP4 (unknown origin) expressed in Escherichia coli BL21(DE3) cells by fluorescence assay	B	BAO_0000219	cell-based format	Homo sapiens	None	None	None	None	CHEMBL2083	Fatty acid binding protein adipocyte	Homo sapiens	SINGLE PROTEIN	CHEMBL3826919	1	Scientific Literature	Bioorg. Med. Chem.	2016	None
CHEMBL516469		0	271.36	0	4.02	22e	CCCn1c2c(c3cccc(C(=O)O)c31)CCCCC2	IC50	'='	430.0	nM	6.37			UO_0000065	23.46	0.43	2.35	15.08	False	CHEMBL964125	Inhibition of human A-FABP by fluorescence polarization assay	B	BAO_0000357	single protein format	Homo sapiens	None	None	None	None	CHEMBL2083	Fatty acid binding protein adipocyte	Homo sapiens	SINGLE PROTEIN	CHEMBL1153289	1	Scientific Literature	Bioorg. Med. Chem. Lett.	2009	None
CHEMBL460750		0	387.40	1	5.68	26	O=C(O)c1cccc2c3c(n(Cc4ccccc4C(F)(F)F)c12)CCCCC3	IC50	'='	650.0	nM	6.19			UO_0000065	15.97	0.30	0.51	14.65	False	CHEMBL964125	Inhibition of human A-FABP by fluorescence polarization assay	B	BAO_0000357	single protein format	Homo sapiens	None	None	None	None	CHEMBL2083	Fatty acid binding protein adipocyte	Homo sapiens	SINGLE PROTEIN	CHEMBL1153289	1	Scientific Literature	Bioorg. Med. Chem. Lett.	2009	None
CHEMBL82293	PALMITIC ACID	0	256.43	1	5.55	ALB2	CCCCCCCCCCCCCCCC(=O)O	Kd	'='	83000.0	nM	4.08			UO_0000065	15.91	0.31	-1.47	10.94	False	CHEMBL641280	Binding affinity against Adipocyte lipid binding protein	B	BAO_0000357	single protein format	None	None	None	None	None	CHEMBL2083	Fatty acid binding protein adipocyte	Homo sapiens	SINGLE PROTEIN	CHEMBL1135460	1	Scientific Literature	J. Med. Chem.	2002	None
CHEMBL184036		0	268.24	0	2.99	13a	Oc1cc(C(F)(F)F)nc(CCc2ccccc2)n1	IC50	'>'	100000.0	nM				UO_0000065					False	CHEMBL833473	In vitro inhibitory concentration against A-FABP (Adipocyte fatty acid binding protein)	B	BAO_0000357	single protein format	Homo sapiens	None	None	None	None	CHEMBL2083	Fatty acid binding protein adipocyte	Homo sapiens	SINGLE PROTEIN	CHEMBL1137029	1	Scientific Literature	Bioorg. Med. Chem. Lett.	2004	None
CHEMBL185595		0	253.30	0	3.66	1	O=C(O)CCCn1c2ccccc2c2ccccc21	IC50	'='	570.0	nM	6.24			UO_0000065	24.65	0.45	2.58	14.79	False	CHEMBL832621	In vitro inhibitory concentration against adipocyte fatty acid binding protein(A-FABP)	B	BAO_0000357	single protein format	Homo sapiens	None	None	None	None	CHEMBL2083	Fatty acid binding protein adipocyte	Homo sapiens	SINGLE PROTEIN	CHEMBL1137179	1	Scientific Literature	Bioorg. Med. Chem. Lett.	2004	None
CHEMBL183802		0	321.38	0	2.95	7a	Cc1cn(S(=O)(=O)c2ccsc2C(=O)O)c2ccccc12	IC50	'='	1500.0	nM	5.82			UO_0000065	18.12	0.38	2.87	7.63	False	CHEMBL832621	In vitro inhibitory concentration against adipocyte fatty acid binding protein(A-FABP)	B	BAO_0000357	single protein format	Homo sapiens	None	None	None	None	CHEMBL2083	Fatty acid binding protein adipocyte	Homo sapiens	SINGLE PROTEIN	CHEMBL1137179	1	Scientific Literature	Bioorg. Med. Chem. Lett.	2004	None
CHEMBL3828156		0	467.73	0	4.46	22	O=C(O)COc1ccc(Br)cc1/C=C1\S/C(=N\c2ccc(Cl)cc2)NC1=O	Inhibition	'='	-31.0	%		Outside typical range		UO_0000187					False	CHEMBL3830761	Displacement of 1,8-ANS from His6-tagged FABP4 (unknown origin) expressed in Escherichia coli BL21(DE3) cells at 25 uM by fluorescence assay relative to control	B	BAO_0000219	cell-based format	Homo sapiens	None	None	None	None	CHEMBL2083	Fatty acid binding protein adipocyte	Homo sapiens	SINGLE PROTEIN	CHEMBL3826919	1	Scientific Literature	Bioorg. Med. Chem.	2016	None
CHEMBL3828608		0	337.38	0	3.81	26	Cc1ccc(C(C[N+](=O)[O-])c2c(-c3ccccc3C)n[nH]c2O)cc1	Inhibition	'='	5.8	%				UO_0000187					False	CHEMBL3830761	Displacement of 1,8-ANS from His6-tagged FABP4 (unknown origin) expressed in Escherichia coli BL21(DE3) cells at 25 uM by fluorescence assay relative to control	B	BAO_0000219	cell-based format	Homo sapiens	None	None	None	None	CHEMBL2083	Fatty acid binding protein adipocyte	Homo sapiens	SINGLE PROTEIN	CHEMBL3826919	1	Scientific Literature	Bioorg. Med. Chem.	2016	None
CHEMBL3827976		0	318.37	0	2.51	35	O=C(O)CCC(=O)Nc1ccccc1C(=O)N1CCCCCC1	Inhibition	'='	3.4	%				UO_0000187					False	CHEMBL3830761	Displacement of 1,8-ANS from His6-tagged FABP4 (unknown origin) expressed in Escherichia coli BL21(DE3) cells at 25 uM by fluorescence assay relative to control	B	BAO_0000219	cell-based format	Homo sapiens	None	None	None	None	CHEMBL2083	Fatty acid binding protein adipocyte	Homo sapiens	SINGLE PROTEIN	CHEMBL3826919	1	Scientific Literature	Bioorg. Med. Chem.	2016	None
CHEMBL3828731		0	357.39	0	1.92	36	COc1ccc(-c2ccc(C#N)c(SCC(=O)NCC(=O)O)n2)cc1	Inhibition	'='	-76.4	%		Outside typical range		UO_0000187					False	CHEMBL3830761	Displacement of 1,8-ANS from His6-tagged FABP4 (unknown origin) expressed in Escherichia coli BL21(DE3) cells at 25 uM by fluorescence assay relative to control	B	BAO_0000219	cell-based format	Homo sapiens	None	None	None	None	CHEMBL2083	Fatty acid binding protein adipocyte	Homo sapiens	SINGLE PROTEIN	CHEMBL3826919	1	Scientific Literature	Bioorg. Med. Chem.	2016	None
CHEMBL3827464		0	398.44	0	2.04	48	Cc1cc(=O)n2c3c(cc(S(=O)(=O)NCc4ccc(C(=O)O)cc4)cc13)CC2	Inhibition	'='	-31.7	%		Outside typical range		UO_0000187					False	CHEMBL3830761	Displacement of 1,8-ANS from His6-tagged FABP4 (unknown origin) expressed in Escherichia coli BL21(DE3) cells at 25 uM by fluorescence assay relative to control	B	BAO_0000219	cell-based format	Homo sapiens	None	None	None	None	CHEMBL2083	Fatty acid binding protein adipocyte	Homo sapiens	SINGLE PROTEIN	CHEMBL3826919	1	Scientific Literature	Bioorg. Med. Chem.	2016	None
CHEMBL3827376		0	397.40	0	3.58	31	Cc1ccc(C(=O)C2=C(O)C(=O)N(CCCC(=O)O)C2c2ccccc2F)cc1	Delta Tm	'='	0.0	degrees C				UO_0000027					False	CHEMBL3830763	Binding affinity to His6-tagged FABP4 (unknown origin) expressed in Escherichia coli BL21(DE3) cells assessed as change in melting temperature at 50 uM after 30 mins by SYPRO orange dye based thermal stability shift assay	B	BAO_0000219	cell-based format	Homo sapiens	None	None	None	None	CHEMBL2083	Fatty acid binding protein adipocyte	Homo sapiens	SINGLE PROTEIN	CHEMBL3826919	1	Scientific Literature	Bioorg. Med. Chem.	2016	None
CHEMBL1460788		0	345.40	0	4.23	11	O=C(O)c1ccccc1C(=O)N(Cc1ccccc1)Cc1ccccc1	Inhibition	'='	4.9	%				UO_0000187					False	CHEMBL3830761	Displacement of 1,8-ANS from His6-tagged FABP4 (unknown origin) expressed in Escherichia coli BL21(DE3) cells at 25 uM by fluorescence assay relative to control	B	BAO_0000219	cell-based format	Homo sapiens	None	None	None	None	CHEMBL2083	Fatty acid binding protein adipocyte	Homo sapiens	SINGLE PROTEIN	CHEMBL3826919	1	Scientific Literature	Bioorg. Med. Chem.	2016	None
CHEMBL3827989		0	354.41	0	1.88	54	O=C(O)CC(Sc1nc2sc3c(c2c(=O)[nH]1)CCCC3)C(=O)O	Delta Tm	'='	0.1	degrees C				UO_0000027					False	CHEMBL3830763	Binding affinity to His6-tagged FABP4 (unknown origin) expressed in Escherichia coli BL21(DE3) cells assessed as change in melting temperature at 50 uM after 30 mins by SYPRO orange dye based thermal stability shift assay	B	BAO_0000219	cell-based format	Homo sapiens	None	None	None	None	CHEMBL2083	Fatty acid binding protein adipocyte	Homo sapiens	SINGLE PROTEIN	CHEMBL3826919	1	Scientific Literature	Bioorg. Med. Chem.	2016	None
CHEMBL3828256		0	473.92	0	4.97	40	Cc1ccc(C(=O)/C(=C\Nc2cc(Cl)ccc2C(=O)O)c2nnnn2-c2ccc(C)cc2)cc1	Delta Tm	'='	-2.6	degrees C				UO_0000027					False	CHEMBL3830763	Binding affinity to His6-tagged FABP4 (unknown origin) expressed in Escherichia coli BL21(DE3) cells assessed as change in melting temperature at 50 uM after 30 mins by SYPRO orange dye based thermal stability shift assay	B	BAO_0000219	cell-based format	Homo sapiens	None	None	None	None	CHEMBL2083	Fatty acid binding protein adipocyte	Homo sapiens	SINGLE PROTEIN	CHEMBL3826919	1	Scientific Literature	Bioorg. Med. Chem.	2016	None
CHEMBL3827439		0	331.35	0	3.24	18	Cc1oc2ccc(NS(=O)(=O)c3ccccc3)cc2c1C(=O)O	Inhibition	'='	9.5	%				UO_0000187					False	CHEMBL3830761	Displacement of 1,8-ANS from His6-tagged FABP4 (unknown origin) expressed in Escherichia coli BL21(DE3) cells at 25 uM by fluorescence assay relative to control	B	BAO_0000219	cell-based format	Homo sapiens	None	None	None	None	CHEMBL2083	Fatty acid binding protein adipocyte	Homo sapiens	SINGLE PROTEIN	CHEMBL3826919	1	Scientific Literature	Bioorg. Med. Chem.	2016	None
CHEMBL3827376		0	397.40	0	3.58	31	Cc1ccc(C(=O)C2=C(O)C(=O)N(CCCC(=O)O)C2c2ccccc2F)cc1	Inhibition	'='	17.1	%				UO_0000187					False	CHEMBL3830761	Displacement of 1,8-ANS from His6-tagged FABP4 (unknown origin) expressed in Escherichia coli BL21(DE3) cells at 25 uM by fluorescence assay relative to control	B	BAO_0000219	cell-based format	Homo sapiens	None	None	None	None	CHEMBL2083	Fatty acid binding protein adipocyte	Homo sapiens	SINGLE PROTEIN	CHEMBL3826919	1	Scientific Literature	Bioorg. Med. Chem.	2016	None
CHEMBL1085065		0	314.41	0	4.12	7	Cc1ccc(SC(CC(=O)c2ccc(C)cc2)C(=O)O)cc1	Inhibition	'='	44.4	%				UO_0000187					False	CHEMBL1120071	Displacement of 8-anilino-1-naphthalene-sulfonic acid from human His-FABP4 expressed in Escherichia coli BL21 (DE3) cells at 100 uM after 3 mins	B	BAO_0000219	cell-based format	Homo sapiens	None	None	BL21-DE3	None	CHEMBL2083	Fatty acid binding protein adipocyte	Homo sapiens	SINGLE PROTEIN	CHEMBL1155532	1	Scientific Literature	Bioorg. Med. Chem. Lett.	2010	None
CHEMBL46403	STEARIC ACID	0	284.48	1	6.33	ALB4	CCCCCCCCCCCCCCCCCC(=O)O	Kd	'='	80000.0	nM	4.10			UO_0000065	14.40	0.28	-2.23	10.98	False	CHEMBL641280	Binding affinity against Adipocyte lipid binding protein	B	BAO_0000357	single protein format	None	None	None	None	None	CHEMBL2083	Fatty acid binding protein adipocyte	Homo sapiens	SINGLE PROTEIN	CHEMBL1135460	1	Scientific Literature	J. Med. Chem.	2002	None
CHEMBL285527		0	299.35	0	3.83	ANS	O=S(=O)(O)c1cccc2cccc(Nc3ccccc3)c12	Kd	'='	150.0	nM	6.82			UO_0000065	22.80	0.44	2.99	10.28	False	CHEMBL887939	Binding affinity to aFABP	B	BAO_0000357	single protein format	None	None	None	None	None	CHEMBL2083	Fatty acid binding protein adipocyte	Homo sapiens	SINGLE PROTEIN	CHEMBL1139984	1	Scientific Literature	Bioorg. Med. Chem. Lett.	2007	None
CHEMBL515905		0	323.37	0	4.41	16	O=C(O)c1cccc2c3c(n(Cc4ccc(F)cc4)c12)CCCC3	IC50	'='	830.0	nM	6.08			UO_0000065	18.80	0.35	1.67	14.40	False	CHEMBL964125	Inhibition of human A-FABP by fluorescence polarization assay	B	BAO_0000357	single protein format	Homo sapiens	None	None	None	None	CHEMBL2083	Fatty acid binding protein adipocyte	Homo sapiens	SINGLE PROTEIN	CHEMBL1153289	1	Scientific Literature	Bioorg. Med. Chem. Lett.	2009	None
CHEMBL474943		0	387.40	1	5.68	27	O=C(O)c1cccc2c3c(n(Cc4cccc(C(F)(F)F)c4)c12)CCCCC3	IC50	'='	1040.0	nM	5.98			UO_0000065	15.44	0.29	0.30	14.17	False	CHEMBL964125	Inhibition of human A-FABP by fluorescence polarization assay	B	BAO_0000357	single protein format	Homo sapiens	None	None	None	None	CHEMBL2083	Fatty acid binding protein adipocyte	Homo sapiens	SINGLE PROTEIN	CHEMBL1153289	1	Scientific Literature	Bioorg. Med. Chem. Lett.	2009	None
CHEMBL454404		0	319.40	0	4.58	20	Cc1ccc(Cn2c3c(c4cccc(C(=O)O)c42)CCCC3)cc1	IC50	'='	1090.0	nM	5.96			UO_0000065	18.67	0.34	1.38	14.12	False	CHEMBL964125	Inhibition of human A-FABP by fluorescence polarization assay	B	BAO_0000357	single protein format	Homo sapiens	None	None	None	None	CHEMBL2083	Fatty acid binding protein adipocyte	Homo sapiens	SINGLE PROTEIN	CHEMBL1153289	1	Scientific Literature	Bioorg. Med. Chem. Lett.	2009	None
CHEMBL518181		0	337.39	0	4.80	25	O=C(O)c1cccc2c3c(n(Cc4ccc(F)cc4)c12)CCCCC3	IC50	'='	780.0	nM	6.11			UO_0000065	18.10	0.33	1.31	14.46	False	CHEMBL964125	Inhibition of human A-FABP by fluorescence polarization assay	B	BAO_0000357	single protein format	Homo sapiens	None	None	None	None	CHEMBL2083	Fatty acid binding protein adipocyte	Homo sapiens	SINGLE PROTEIN	CHEMBL1153289	1	Scientific Literature	Bioorg. Med. Chem. Lett.	2009	None
CHEMBL184005		0	380.22	0	3.34	8m	O=C(O)c1ccccc1S(=O)(=O)n1ccc2cc(Br)ccc21	IC50	'='	12000.0	nM	4.92			UO_0000065	12.94	0.31	1.58	6.44	False	CHEMBL832621	In vitro inhibitory concentration against adipocyte fatty acid binding protein(A-FABP)	B	BAO_0000357	single protein format	Homo sapiens	None	None	None	None	CHEMBL2083	Fatty acid binding protein adipocyte	Homo sapiens	SINGLE PROTEIN	CHEMBL1137179	1	Scientific Literature	Bioorg. Med. Chem. Lett.	2004	None
CHEMBL360376		0	321.32	0	2.31	1	O=C(CSc1nc(O)cc(C(F)(F)F)n1)N1CCCCC1	IC50	'='	1000.0	nM	6.00			UO_0000065	18.67	0.39	3.69	9.05	False	CHEMBL833473	In vitro inhibitory concentration against A-FABP (Adipocyte fatty acid binding protein)	B	BAO_0000357	single protein format	Homo sapiens	None	None	None	None	CHEMBL2083	Fatty acid binding protein adipocyte	Homo sapiens	SINGLE PROTEIN	CHEMBL1137029	1	Scientific Literature	Bioorg. Med. Chem. Lett.	2004	None
CHEMBL365655		0	269.23	0	2.81	9b	Oc1cc(C(F)(F)F)nc(NCc2ccccc2)n1	IC50	'='	33000.0	nM	4.48			UO_0000065	16.65	0.32	1.67	7.72	False	CHEMBL833473	In vitro inhibitory concentration against A-FABP (Adipocyte fatty acid binding protein)	B	BAO_0000357	single protein format	Homo sapiens	None	None	None	None	CHEMBL2083	Fatty acid binding protein adipocyte	Homo sapiens	SINGLE PROTEIN	CHEMBL1137029	1	Scientific Literature	Bioorg. Med. Chem. Lett.	2004	None
CHEMBL185123		0	263.73	0	3.01	15b	CCc1cc(O)nc(NCc2ccc(Cl)cc2)n1	IC50	'='	47000.0	nM	4.33			UO_0000065	16.41	0.33	1.32	7.46	False	CHEMBL833473	In vitro inhibitory concentration against A-FABP (Adipocyte fatty acid binding protein)	B	BAO_0000357	single protein format	Homo sapiens	None	None	None	None	CHEMBL2083	Fatty acid binding protein adipocyte	Homo sapiens	SINGLE PROTEIN	CHEMBL1137029	1	Scientific Literature	Bioorg. Med. Chem. Lett.	2004	None
CHEMBL267476	LINOLEIC ACID	2	280.45	1	5.88	LA	CCCCC/C=C\C/C=C\CCCCCCCC(=O)O	Inhibition	'='	81.4	%				UO_0000187					False	CHEMBL1120071	Displacement of 8-anilino-1-naphthalene-sulfonic acid from human His-FABP4 expressed in Escherichia coli BL21 (DE3) cells at 100 uM after 3 mins	B	BAO_0000219	cell-based format	Homo sapiens	None	None	BL21-DE3	None	CHEMBL2083	Fatty acid binding protein adipocyte	Homo sapiens	SINGLE PROTEIN	CHEMBL1155532	1	Scientific Literature	Bioorg. Med. Chem. Lett.	2010	None
CHEMBL267476	LINOLEIC ACID	2	280.45	1	5.88	LA	CCCCC/C=C\C/C=C\CCCCCCCC(=O)O	IC50	'='	1000.0	nM	6.00			UO_0000065	21.39	0.41	0.12	16.09	False	CHEMBL1120075	Displacement of 8-anilino-1-naphthalene-sulfonic acid from human His-FABP4 expressed in Escherichia coli BL21 (DE3) cells after 3 mins relative to linoleic acid	B	BAO_0000219	cell-based format	Homo sapiens	None	None	BL21-DE3	None	CHEMBL2083	Fatty acid binding protein adipocyte	Homo sapiens	SINGLE PROTEIN	CHEMBL1155532	1	Scientific Literature	Bioorg. Med. Chem. Lett.	2010	None
CHEMBL3827527		0	525.97	2	6.24	34	O=C(O)c1cccc2c1NC(c1ccccc1[N+](=O)[O-])C1CC(Sc3ccccc3[N+](=O)[O-])C(Cl)C21	Ki	'='	5400.0	nM	5.27			UO_0000065	10.02	0.20	-0.97	3.88	False	CHEMBL3830762	Displacement of 1,8-ANS from His6-tagged FABP4 (unknown origin) expressed in Escherichia coli BL21(DE3) cells by fluorescence assay	B	BAO_0000219	cell-based format	Homo sapiens	None	None	None	None	CHEMBL2083	Fatty acid binding protein adipocyte	Homo sapiens	SINGLE PROTEIN	CHEMBL3826919	1	Scientific Literature	Bioorg. Med. Chem.	2016	None
CHEMBL3827483		0	307.39	0	3.60	33c	Cc1cc2c3c(c1)C1C=CCC1C(C(=O)O)N3CC1CC=CC21	Delta Tm	'='	6.2	degrees C				UO_0000027					False	CHEMBL3830763	Binding affinity to His6-tagged FABP4 (unknown origin) expressed in Escherichia coli BL21(DE3) cells assessed as change in melting temperature at 50 uM after 30 mins by SYPRO orange dye based thermal stability shift assay	B	BAO_0000219	cell-based format	Homo sapiens	None	None	None	None	CHEMBL2083	Fatty acid binding protein adipocyte	Homo sapiens	SINGLE PROTEIN	CHEMBL3826919	1	Scientific Literature	Bioorg. Med. Chem.	2016	None
CHEMBL185326		0	283.25	0	2.84	9l	CN(Cc1ccccc1)c1nc(O)cc(C(F)(F)F)n1	IC50	'='	24000.0	nM	4.62			UO_0000065	16.31	0.32	1.78	9.38	False	CHEMBL833473	In vitro inhibitory concentration against A-FABP (Adipocyte fatty acid binding protein)	B	BAO_0000357	single protein format	Homo sapiens	None	None	None	None	CHEMBL2083	Fatty acid binding protein adipocyte	Homo sapiens	SINGLE PROTEIN	CHEMBL1137029	1	Scientific Literature	Bioorg. Med. Chem. Lett.	2004	None
CHEMBL3400894		0	418.99	1	6.30	4b	CC(C)c1cc(C(C)C)c(S(=O)(=O)n2cnc3ccc(Cl)cc32)c(C(C)C)c1	Inhibition	'<'	10.0	%				UO_0000187					False	CHEMBL3404791	Inhibition of FABP4 (unknown origin) at 100 uM	B	BAO_0000357	single protein format	Homo sapiens	None	None	None	None	CHEMBL2083	Fatty acid binding protein adipocyte	Homo sapiens	SINGLE PROTEIN	CHEMBL3400075	1	Scientific Literature	Eur. J. Med. Chem.	2015	None
CHEMBL3400896		0	433.02	1	6.61	4d	Cc1nc2cc(Cl)ccc2n1S(=O)(=O)c1c(C(C)C)cc(C(C)C)cc1C(C)C	IC50	'='	14800.0	nM	4.83			UO_0000065	11.15	0.23	-1.78	9.30	False	CHEMBL3404792	Inhibition of FABP4 (unknown origin)	B	BAO_0000357	single protein format	Homo sapiens	None	None	None	None	CHEMBL2083	Fatty acid binding protein adipocyte	Homo sapiens	SINGLE PROTEIN	CHEMBL3400075	1	Scientific Literature	Eur. J. Med. Chem.	2015	None
CHEMBL3400891		0	463.44	1	6.41	3c	CC(C)c1cc(C(C)C)c(S(=O)(=O)n2cnc3cc(Br)ccc32)c(C(C)C)c1	Inhibition	'<'	10.0	%				UO_0000187					False	CHEMBL3404791	Inhibition of FABP4 (unknown origin) at 100 uM	B	BAO_0000357	single protein format	Homo sapiens	None	None	None	None	CHEMBL2083	Fatty acid binding protein adipocyte	Homo sapiens	SINGLE PROTEIN	CHEMBL3400075	1	Scientific Literature	Eur. J. Med. Chem.	2015	None
CHEMBL3400896		0	433.02	1	6.61	4d	Cc1nc2cc(Cl)ccc2n1S(=O)(=O)c1c(C(C)C)cc(C(C)C)cc1C(C)C	Inhibition	'='	90.8	%				UO_0000187					False	CHEMBL3404791	Inhibition of FABP4 (unknown origin) at 100 uM	B	BAO_0000357	single protein format	Homo sapiens	None	None	None	None	CHEMBL2083	Fatty acid binding protein adipocyte	Homo sapiens	SINGLE PROTEIN	CHEMBL3400075	1	Scientific Literature	Eur. J. Med. Chem.	2015	None
CHEMBL185276		0	315.35	0	2.88	8c	Cc1ccc2c(ccn2S(=O)(=O)c2ccccc2C(=O)O)c1	IC50	'='	30000.0	nM	4.52			UO_0000065	14.34	0.28	1.64	5.92	False	CHEMBL832621	In vitro inhibitory concentration against adipocyte fatty acid binding protein(A-FABP)	B	BAO_0000357	single protein format	Homo sapiens	None	None	None	None	CHEMBL2083	Fatty acid binding protein adipocyte	Homo sapiens	SINGLE PROTEIN	CHEMBL1137179	1	Scientific Literature	Bioorg. Med. Chem. Lett.	2004	None
CHEMBL3400895		0	418.99	1	6.30	4c	CC(C)c1cc(C(C)C)c(S(=O)(=O)n2cnc3cc(Cl)ccc32)c(C(C)C)c1	IC50						Not Determined						False	CHEMBL3404792	Inhibition of FABP4 (unknown origin)	B	BAO_0000357	single protein format	Homo sapiens	None	None	None	None	CHEMBL2083	Fatty acid binding protein adipocyte	Homo sapiens	SINGLE PROTEIN	CHEMBL3400075	1	Scientific Literature	Eur. J. Med. Chem.	2015	None
CHEMBL3400899		0	414.57	1	5.65	5c	COc1ccc2c(c1)ncn2S(=O)(=O)c1c(C(C)C)cc(C(C)C)cc1C(C)C	IC50						Not Determined						False	CHEMBL3404792	Inhibition of FABP4 (unknown origin)	B	BAO_0000357	single protein format	Homo sapiens	None	None	None	None	CHEMBL2083	Fatty acid binding protein adipocyte	Homo sapiens	SINGLE PROTEIN	CHEMBL3400075	1	Scientific Literature	Eur. J. Med. Chem.	2015	None
CHEMBL3400884		0	384.55	1	5.64	1	CC(C)c1cc(C(C)C)c(S(=O)(=O)n2cnc3ccccc32)c(C(C)C)c1	Inhibition	'<'	10.0	%				UO_0000187					False	CHEMBL3404791	Inhibition of FABP4 (unknown origin) at 100 uM	B	BAO_0000357	single protein format	Homo sapiens	None	None	None	None	CHEMBL2083	Fatty acid binding protein adipocyte	Homo sapiens	SINGLE PROTEIN	CHEMBL3400075	1	Scientific Literature	Eur. J. Med. Chem.	2015	None
CHEMBL3400893		0	433.02	1	6.61	4a	Cc1nc2ccc(Cl)cc2n1S(=O)(=O)c1c(C(C)C)cc(C(C)C)cc1C(C)C	IC50						Not Determined						False	CHEMBL3404792	Inhibition of FABP4 (unknown origin)	B	BAO_0000357	single protein format	Homo sapiens	None	None	None	None	CHEMBL2083	Fatty acid binding protein adipocyte	Homo sapiens	SINGLE PROTEIN	CHEMBL3400075	1	Scientific Literature	Eur. J. Med. Chem.	2015	None
CHEMBL247920		0	474.56	1	6.90	11a	CCc1c(-c2ccccc2)c(-c2ccccc2)nn1-c1ccccc1-c1cccc(OCC(=O)O)c1	Ki	'<'	2.0	nM				UO_0000065					False	CHEMBL887934	Displacement of 1,8-ANS from aFABP by fluorescence based-assay	B	BAO_0000357	single protein format	None	None	None	None	None	CHEMBL2083	Fatty acid binding protein adipocyte	Homo sapiens	SINGLE PROTEIN	CHEMBL1139984	1	Scientific Literature	Bioorg. Med. Chem. Lett.	2007	None
CHEMBL246902		0	446.50	1	7.41	8a	O=C(O)COc1cccc(-c2ccccc2-c2cc(-c3ccccc3)c(-c3ccccc3)o2)c1	Ki	'='	36.0	nM	7.44			UO_0000065	16.67	0.30	0.03	12.47	False	CHEMBL887934	Displacement of 1,8-ANS from aFABP by fluorescence based-assay	B	BAO_0000357	single protein format	None	None	None	None	None	CHEMBL2083	Fatty acid binding protein adipocyte	Homo sapiens	SINGLE PROTEIN	CHEMBL1139984	1	Scientific Literature	Bioorg. Med. Chem. Lett.	2007	None
CHEMBL247529		0	474.56	1	7.97	8c	CCc1c(-c2ccccc2-c2cccc(OCC(=O)O)c2)oc(-c2ccccc2)c1-c1ccccc1	Ki	'='	3.5	nM	8.46			UO_0000065	17.82	0.32	0.49	14.17	False	CHEMBL887934	Displacement of 1,8-ANS from aFABP by fluorescence based-assay	B	BAO_0000357	single protein format	None	None	None	None	None	CHEMBL2083	Fatty acid binding protein adipocyte	Homo sapiens	SINGLE PROTEIN	CHEMBL1139984	1	Scientific Literature	Bioorg. Med. Chem. Lett.	2007	None
CHEMBL247298		0	476.17	1	7.16	14, [3H]	[3H]c1c(Cl)ccc(COc2cccc(C(=O)O)c2OCc2ccc(Cl)c([3H])c2Cl)c1Cl	Kd	'='	21.0	nM	7.68			UO_0000065	16.26	0.36	0.52	13.77	False	CHEMBL887939	Binding affinity to aFABP	B	BAO_0000357	single protein format	None	None	None	None	None	CHEMBL2083	Fatty acid binding protein adipocyte	Homo sapiens	SINGLE PROTEIN	CHEMBL1139984	1	Scientific Literature	Bioorg. Med. Chem. Lett.	2007	None
CHEMBL245284		0	474.56	1	7.03	4e	CCn1c(-c2ccccc2-c2cccc(OCC(=O)O)c2)nc(-c2ccccc2)c1-c1ccccc1	Ki	'='	3.3	nM	8.48			UO_0000065	17.87	0.32	1.45	13.18	False	CHEMBL887937	Displacement of [3H]2,3-bis[(2,4-dichlorobenzyl)oxy]benzoic acid from aFABP	B	BAO_0000357	single protein format	None	None	None	None	None	CHEMBL2083	Fatty acid binding protein adipocyte	Homo sapiens	SINGLE PROTEIN	CHEMBL1139984	1	Scientific Literature	Bioorg. Med. Chem. Lett.	2007	None
CHEMBL2334260		0	428.49	1	5.46	13q	COc1ccccc1-n1nc(-c2ccccc2OCCCC(=O)O)cc1-c1ccccc1	IC50						Not Active						False	CHEMBL2339128	Inhibition of human FABP4 by 8-anilino-1-naphthalenesulfonic acid based fluorescence displacement assay	B	BAO_0000357	single protein format	Homo sapiens	None	None	None	None	CHEMBL2083	Fatty acid binding protein adipocyte	Homo sapiens	SINGLE PROTEIN	CHEMBL2331161	1	Scientific Literature	Bioorg. Med. Chem. Lett.	2013	None
CHEMBL2334261		0	432.91	1	6.10	13r	O=C(O)CCCOc1ccccc1-c1cc(-c2ccccc2)n(-c2cccc(Cl)c2)n1	IC50	'='	2500.0	nM	5.60			UO_0000065	12.94	0.25	-0.50	8.71	False	CHEMBL2339128	Inhibition of human FABP4 by 8-anilino-1-naphthalenesulfonic acid based fluorescence displacement assay	B	BAO_0000357	single protein format	Homo sapiens	None	None	None	None	CHEMBL2083	Fatty acid binding protein adipocyte	Homo sapiens	SINGLE PROTEIN	CHEMBL2331161	1	Scientific Literature	Bioorg. Med. Chem. Lett.	2013	None
CHEMBL2334251		0	398.46	1	5.45	13g	O=C(O)CCCOc1ccccc1-c1cc(-c2ccccc2)n(-c2ccccc2)n1	IC50	'='	3020.0	nM	5.52			UO_0000065	13.85	0.25	0.07	8.58	False	CHEMBL2339128	Inhibition of human FABP4 by 8-anilino-1-naphthalenesulfonic acid based fluorescence displacement assay	B	BAO_0000357	single protein format	Homo sapiens	None	None	None	None	CHEMBL2083	Fatty acid binding protein adipocyte	Homo sapiens	SINGLE PROTEIN	CHEMBL2331161	1	Scientific Literature	Bioorg. Med. Chem. Lett.	2013	None
CHEMBL3923099		0	455.61	1	5.47	BDBM234709	Cc1c(C2CC2)sc(NC(=O)C2=C(C(=O)O)C3CCC2CC3)c1-c1nc(C2CC2)ns1	IC50	'='	13.0	nM	7.89		409141	UO_0000065	17.31	0.35	2.42	8.56	False	CHEMBL3888563	Time Resolved-Fluorescence Energy Transfer (TR-FRET) Assay: Stock DMSO solutions (1.8 mM) of compounds were serially diluted 3-fold for ten concentrations with 100% DMSO (50 μM to 0.003 μM final compound concentration). 1 μl of these compound dilutions and 1 μl of Bodipy labeled fatty acid 4.5 μM in 100% DMSO (Bodipy FL C11, cat. no. D3862, Invitrogen) were sequentially pipetted in wells of 384-w…	B	BAO_0000357	single protein format	None	None	None	None	None	CHEMBL2083	Fatty acid binding protein adipocyte	Homo sapiens	SINGLE PROTEIN	CHEMBL3886761	37	BindingDB Database		2016	None
CHEMBL3928329		0	359.41	0	3.49	BDBM234683	Cc1cc(-c2nc(C3CC3)no2)c(NC(=O)C2=C(C(=O)O)CCC2)s1	IC50	'='	20.0	nM	7.70		409145	UO_0000065	21.42	0.42	4.21	7.31	False	CHEMBL3888563	Time Resolved-Fluorescence Energy Transfer (TR-FRET) Assay: Stock DMSO solutions (1.8 mM) of compounds were serially diluted 3-fold for ten concentrations with 100% DMSO (50 μM to 0.003 μM final compound concentration). 1 μl of these compound dilutions and 1 μl of Bodipy labeled fatty acid 4.5 μM in 100% DMSO (Bodipy FL C11, cat. no. D3862, Invitrogen) were sequentially pipetted in wells of 384-w…	B	BAO_0000357	single protein format	None	None	None	None	None	CHEMBL2083	Fatty acid binding protein adipocyte	Homo sapiens	SINGLE PROTEIN	CHEMBL3886761	37	BindingDB Database		2016	None
CHEMBL3899095		0	431.47	0	3.66	BDBM234688	CCOC(=O)c1sc(NC(=O)C2=C(C(=O)O)CCC2)c(-c2nc(C3CC3)no2)c1C	IC50	'='	250.0	nM	6.60		409150	UO_0000065	15.30	0.30	2.94	5.02	False	CHEMBL3888563	Time Resolved-Fluorescence Energy Transfer (TR-FRET) Assay: Stock DMSO solutions (1.8 mM) of compounds were serially diluted 3-fold for ten concentrations with 100% DMSO (50 μM to 0.003 μM final compound concentration). 1 μl of these compound dilutions and 1 μl of Bodipy labeled fatty acid 4.5 μM in 100% DMSO (Bodipy FL C11, cat. no. D3862, Invitrogen) were sequentially pipetted in wells of 384-w…	B	BAO_0000357	single protein format	None	None	None	None	None	CHEMBL2083	Fatty acid binding protein adipocyte	Homo sapiens	SINGLE PROTEIN	CHEMBL3886761	37	BindingDB Database		2016	None
CHEMBL1077990		0	337.38	0	2.84	1, HTS-01037	COC(=O)c1sc(-c2cccs2)cc1NC(=O)/C=C/C(=O)O	Activity						Active						False	CHEMBL1100874	Binding affinity to AFABP in human C8PA cells assessed as blocked of protein interaction with hormone sensitive lipase at 10 uM after 2 to 4 hrs by FRET analysis	B	BAO_0000219	cell-based format	Homo sapiens	None	None	C8PA	None	CHEMBL2083	Fatty acid binding protein adipocyte	Homo sapiens	SINGLE PROTEIN	CHEMBL1154280	1	Scientific Literature	J. Med. Chem.	2009	None
CHEMBL437489		0	447.31	1	5.92	3	COC(C(=O)O)c1cccc(OCc2ccccc2Cl)c1OCc1ccccc1Cl	Ki	'='	50.0	nM	7.30			UO_0000065	16.32	0.33	1.38	11.23	False	CHEMBL869163	Binding affinity to ap2	B	BAO_0000357	single protein format	Homo sapiens	None	None	None	None	CHEMBL2083	Fatty acid binding protein adipocyte	Homo sapiens	SINGLE PROTEIN	CHEMBL1145330	1	Scientific Literature	J. Med. Chem.	2006	None
CHEMBL3953175		0	393.27	1	5.18	BDBM212456	O=C(Nc1cc(Cl)cc(Cl)c1-c1ccccc1)NC1(C(=O)O)CCCC1	IC50	'='	50.0	nM	7.30		374056	UO_0000065	18.56	0.38	2.12	9.31	False	CHEMBL3888115	Time Resolved-Fluorescence Energy Transfer (TR-FRET) Assay: Stock DMSO solutions (1.8 mM) of compounds were serially diluted 3-fold for ten concentrations with 100% DMSO (50 uM to 0.003 uM final compound concentration). 1 ul of these compound dilutions and 1 ul of Bodipy labeled fatty acid 4.5 uM in 100% DMSO (Bodipy FL C11, cat. no. D3862, Invitrogen) were sequentially pipetted in wells of 384-w…	B	BAO_0000357	single protein format	None	None	None	None	None	CHEMBL2083	Fatty acid binding protein adipocyte	Homo sapiens	SINGLE PROTEIN	CHEMBL3886584	37	BindingDB Database		2016	None
CHEMBL2334244		0	418.54	1	6.36	13u	O=C(O)CCCOc1ccccc1-c1cc(-c2ccccc2)n(C2CCCCCC2)n1	IC50	'='	15500.0	nM	4.81			UO_0000065	11.49	0.21	-1.55	7.47	False	CHEMBL2339128	Inhibition of human FABP4 by 8-anilino-1-naphthalenesulfonic acid based fluorescence displacement assay	B	BAO_0000357	single protein format	Homo sapiens	None	None	None	None	CHEMBL2083	Fatty acid binding protein adipocyte	Homo sapiens	SINGLE PROTEIN	CHEMBL2331161	1	Scientific Literature	Bioorg. Med. Chem. Lett.	2013	None
CHEMBL2334254		0	416.45	1	5.59	13k	O=C(O)CCCOc1ccccc1-c1cc(-c2ccccc2)n(-c2ccc(F)cc2)n1	IC50	'='	10200.0	nM	4.99			UO_0000065	11.99	0.22	-0.60	7.76	False	CHEMBL2339128	Inhibition of human FABP4 by 8-anilino-1-naphthalenesulfonic acid based fluorescence displacement assay	B	BAO_0000357	single protein format	Homo sapiens	None	None	None	None	CHEMBL2083	Fatty acid binding protein adipocyte	Homo sapiens	SINGLE PROTEIN	CHEMBL2331161	1	Scientific Literature	Bioorg. Med. Chem. Lett.	2013	None
CHEMBL2334248		0	474.99	1	7.27	13d	O=C(O)CCCCCCOc1ccccc1-c1cc(-c2ccc(Cl)cc2)n(-c2ccccc2)n1	IC50	'='	31000.0	nM	4.51			UO_0000065	9.49	0.18	-2.76	7.01	False	CHEMBL2339128	Inhibition of human FABP4 by 8-anilino-1-naphthalenesulfonic acid based fluorescence displacement assay	B	BAO_0000357	single protein format	Homo sapiens	None	None	None	None	CHEMBL2083	Fatty acid binding protein adipocyte	Homo sapiens	SINGLE PROTEIN	CHEMBL2331161	1	Scientific Literature	Bioorg. Med. Chem. Lett.	2013	None
CHEMBL2334246		0	432.91	1	6.10	13b	O=C(O)CCCOc1ccccc1-c1cc(-c2ccc(Cl)cc2)n(-c2ccccc2)n1	IC50	'='	6130.0	nM	5.21			UO_0000065	12.04	0.23	-0.89	8.10	False	CHEMBL2339128	Inhibition of human FABP4 by 8-anilino-1-naphthalenesulfonic acid based fluorescence displacement assay	B	BAO_0000357	single protein format	Homo sapiens	None	None	None	None	CHEMBL2083	Fatty acid binding protein adipocyte	Homo sapiens	SINGLE PROTEIN	CHEMBL2331161	1	Scientific Literature	Bioorg. Med. Chem. Lett.	2013	None
CHEMBL245284		0	474.56	1	7.03	4e	CCn1c(-c2ccccc2-c2cccc(OCC(=O)O)c2)nc(-c2ccccc2)c1-c1ccccc1	Ki	'<'	2.0	nM				UO_0000065					False	CHEMBL887934	Displacement of 1,8-ANS from aFABP by fluorescence based-assay	B	BAO_0000357	single protein format	None	None	None	None	None	CHEMBL2083	Fatty acid binding protein adipocyte	Homo sapiens	SINGLE PROTEIN	CHEMBL1139984	1	Scientific Literature	Bioorg. Med. Chem. Lett.	2007	None
CHEMBL126078		0	447.49	1	6.81	1b	O=C(O)COc1cccc(-c2ccccc2-c2nc(-c3ccccc3)c(-c3ccccc3)o2)c1	Ki	'='	6.0	nM	8.22			UO_0000065	18.37	0.33	1.41	11.33	False	CHEMBL887934	Displacement of 1,8-ANS from aFABP by fluorescence based-assay	B	BAO_0000357	single protein format	None	None	None	None	None	CHEMBL2083	Fatty acid binding protein adipocyte	Homo sapiens	SINGLE PROTEIN	CHEMBL1139984	1	Scientific Literature	Bioorg. Med. Chem. Lett.	2007	None
CHEMBL247920		0	474.56	1	6.90	BMS309403	CCc1c(-c2ccccc2)c(-c2ccccc2)nn1-c1ccccc1-c1cccc(OCC(=O)O)c1	Ki	'='	160.0	nM	6.80			UO_0000065	14.32	0.26	-0.10	10.56	False	CHEMBL3816121	Binding affinity to His-tagged human recombinant FABP4 expressed in Escherichia coli BL21 (DE3) by fluorescence assay	B	BAO_0000019	assay format	Homo sapiens	None	None	None	None	CHEMBL2083	Fatty acid binding protein adipocyte	Homo sapiens	SINGLE PROTEIN	CHEMBL3813613	1	Scientific Literature	ACS Med. Chem. Lett.	2016	None
CHEMBL378181		0	431.27	1	5.42	5	O=C(O)C(=O)c1cccc(OCc2ccccc2Cl)c1OCc1ccccc1Cl	Ki	'<'	2.0	nM				UO_0000065					False	CHEMBL869163	Binding affinity to ap2	B	BAO_0000357	single protein format	Homo sapiens	None	None	None	None	CHEMBL2083	Fatty acid binding protein adipocyte	Homo sapiens	SINGLE PROTEIN	CHEMBL1145330	1	Scientific Literature	J. Med. Chem.	2006	None
CHEMBL210078		0	419.30	1	5.18	2	OCC(O)c1cccc(OCc2ccccc2Cl)c1OCc1ccccc1Cl	Ki	'>'	2000.0	nM				UO_0000065					False	CHEMBL869163	Binding affinity to ap2	B	BAO_0000357	single protein format	Homo sapiens	None	None	None	None	CHEMBL2083	Fatty acid binding protein adipocyte	Homo sapiens	SINGLE PROTEIN	CHEMBL1145330	1	Scientific Literature	J. Med. Chem.	2006	None
CHEMBL212860		0	417.29	1	5.78	4	O=C(O)Cc1cccc(OCc2ccccc2Cl)c1OCc1ccccc1Cl	Ki	'='	16.0	nM	7.80			UO_0000065	18.68	0.38	2.02	13.98	False	CHEMBL869163	Binding affinity to ap2	B	BAO_0000357	single protein format	Homo sapiens	None	None	None	None	CHEMBL2083	Fatty acid binding protein adipocyte	Homo sapiens	SINGLE PROTEIN	CHEMBL1145330	1	Scientific Literature	J. Med. Chem.	2006	None
CHEMBL185298		0	270.21	0	2.21	9i	Oc1cc(C(F)(F)F)nc(NCc2ccncc2)n1	IC50	'>'	100000.0	nM				UO_0000065					False	CHEMBL833473	In vitro inhibitory concentration against A-FABP (Adipocyte fatty acid binding protein)	B	BAO_0000357	single protein format	Homo sapiens	None	None	None	None	CHEMBL2083	Fatty acid binding protein adipocyte	Homo sapiens	SINGLE PROTEIN	CHEMBL1137029	1	Scientific Literature	Bioorg. Med. Chem. Lett.	2004	None
CHEMBL394440		0	444.53	1	7.13	11c	CCc1c(-c2ccccc2)c(-c2ccccc2)nn1-c1ccccc1-c1cccc(C(=O)O)c1	Ki	'='	650.0	nM	6.19			UO_0000065	13.92	0.25	-0.94	11.22	False	CHEMBL887934	Displacement of 1,8-ANS from aFABP by fluorescence based-assay	B	BAO_0000357	single protein format	None	None	None	None	None	CHEMBL2083	Fatty acid binding protein adipocyte	Homo sapiens	SINGLE PROTEIN	CHEMBL1139984	1	Scientific Literature	Bioorg. Med. Chem. Lett.	2007	None
CHEMBL3931426		0	310.35	0	3.43	BDBM212446	CN(C(=O)Nc1ccccc1-c1ccccc1)C1(C(=O)O)CC1	IC50	'='	4260.0	nM	5.37		374046	UO_0000065	17.30	0.32	1.94	7.71	False	CHEMBL3888115	Time Resolved-Fluorescence Energy Transfer (TR-FRET) Assay: Stock DMSO solutions (1.8 mM) of compounds were serially diluted 3-fold for ten concentrations with 100% DMSO (50 uM to 0.003 uM final compound concentration). 1 ul of these compound dilutions and 1 ul of Bodipy labeled fatty acid 4.5 uM in 100% DMSO (Bodipy FL C11, cat. no. D3862, Invitrogen) were sequentially pipetted in wells of 384-w…	B	BAO_0000357	single protein format	None	None	None	None	None	CHEMBL2083	Fatty acid binding protein adipocyte	Homo sapiens	SINGLE PROTEIN	CHEMBL3886584	37	BindingDB Database		2016	None
CHEMBL3893057		0	344.80	0	4.14	BDBM212449	O=C(Nc1cc(Cl)ccc1-c1ccccc1)NC1(C(=O)O)CCC1	IC50	'='	810.0	nM	6.09		374049	UO_0000065	17.67	0.35	1.95	7.77	False	CHEMBL3888115	Time Resolved-Fluorescence Energy Transfer (TR-FRET) Assay: Stock DMSO solutions (1.8 mM) of compounds were serially diluted 3-fold for ten concentrations with 100% DMSO (50 uM to 0.003 uM final compound concentration). 1 ul of these compound dilutions and 1 ul of Bodipy labeled fatty acid 4.5 uM in 100% DMSO (Bodipy FL C11, cat. no. D3862, Invitrogen) were sequentially pipetted in wells of 384-w…	B	BAO_0000357	single protein format	None	None	None	None	None	CHEMBL2083	Fatty acid binding protein adipocyte	Homo sapiens	SINGLE PROTEIN	CHEMBL3886584	37	BindingDB Database		2016	None
CHEMBL3969505		0	348.76	0	3.88	BDBM212452	O=C(Nc1cc(Cl)c(F)cc1-c1ccccc1)NC1(C(=O)O)CC1	IC50	'='	60.0	nM	7.22		374052	UO_0000065	20.71	0.41	3.34	9.21	False	CHEMBL3888115	Time Resolved-Fluorescence Energy Transfer (TR-FRET) Assay: Stock DMSO solutions (1.8 mM) of compounds were serially diluted 3-fold for ten concentrations with 100% DMSO (50 uM to 0.003 uM final compound concentration). 1 ul of these compound dilutions and 1 ul of Bodipy labeled fatty acid 4.5 uM in 100% DMSO (Bodipy FL C11, cat. no. D3862, Invitrogen) were sequentially pipetted in wells of 384-w…	B	BAO_0000357	single protein format	None	None	None	None	None	CHEMBL2083	Fatty acid binding protein adipocyte	Homo sapiens	SINGLE PROTEIN	CHEMBL3886584	37	BindingDB Database		2016	None
CHEMBL3944468		0	376.82	0	4.67	BDBM212454	O=C(Nc1cc(Cl)c(F)cc1-c1ccccc1)NC1(C(=O)O)CCCC1	IC50	'='	100.0	nM	7.00		374054	UO_0000065	18.58	0.37	2.33	8.93	False	CHEMBL3888115	Time Resolved-Fluorescence Energy Transfer (TR-FRET) Assay: Stock DMSO solutions (1.8 mM) of compounds were serially diluted 3-fold for ten concentrations with 100% DMSO (50 uM to 0.003 uM final compound concentration). 1 ul of these compound dilutions and 1 ul of Bodipy labeled fatty acid 4.5 uM in 100% DMSO (Bodipy FL C11, cat. no. D3862, Invitrogen) were sequentially pipetted in wells of 384-w…	B	BAO_0000357	single protein format	None	None	None	None	None	CHEMBL2083	Fatty acid binding protein adipocyte	Homo sapiens	SINGLE PROTEIN	CHEMBL3886584	37	BindingDB Database		2016	None
CHEMBL184136		0	316.30	0	3.50	2	COc1ccc(CSc2nc(O)cc(C(F)(F)F)n2)cc1	IC50	'='	600.0	nM	6.22			UO_0000065	19.67	0.40	2.72	11.26	False	CHEMBL833473	In vitro inhibitory concentration against A-FABP (Adipocyte fatty acid binding protein)	B	BAO_0000357	single protein format	Homo sapiens	None	None	None	None	CHEMBL2083	Fatty acid binding protein adipocyte	Homo sapiens	SINGLE PROTEIN	CHEMBL1137029	1	Scientific Literature	Bioorg. Med. Chem. Lett.	2004	None
CHEMBL184195		0	315.35	0	2.88	8b	Cc1cccc2c1ccn2S(=O)(=O)c1ccccc1C(=O)O	IC50	'='	12000.0	nM	4.92			UO_0000065	15.60	0.31	2.04	6.44	False	CHEMBL832621	In vitro inhibitory concentration against adipocyte fatty acid binding protein(A-FABP)	B	BAO_0000357	single protein format	Homo sapiens	None	None	None	None	CHEMBL2083	Fatty acid binding protein adipocyte	Homo sapiens	SINGLE PROTEIN	CHEMBL1137179	1	Scientific Literature	Bioorg. Med. Chem. Lett.	2004	None
CHEMBL363985		0	283.25	0	2.86	9d	Oc1cc(C(F)(F)F)nc(NCCc2ccccc2)n1	IC50	'>'	100000.0	nM				UO_0000065					False	CHEMBL833473	In vitro inhibitory concentration against A-FABP (Adipocyte fatty acid binding protein)	B	BAO_0000357	single protein format	Homo sapiens	None	None	None	None	CHEMBL2083	Fatty acid binding protein adipocyte	Homo sapiens	SINGLE PROTEIN	CHEMBL1137029	1	Scientific Literature	Bioorg. Med. Chem. Lett.	2004	None
CHEMBL185478		0	249.70	0	2.76	15a	Cc1cc(O)nc(NCc2ccc(Cl)cc2)n1	IC50	'>'	100000.0	nM				UO_0000065					False	CHEMBL833473	In vitro inhibitory concentration against A-FABP (Adipocyte fatty acid binding protein)	B	BAO_0000357	single protein format	Homo sapiens	None	None	None	None	CHEMBL2083	Fatty acid binding protein adipocyte	Homo sapiens	SINGLE PROTEIN	CHEMBL1137029	1	Scientific Literature	Bioorg. Med. Chem. Lett.	2004	None
CHEMBL184605		0	321.38	0	2.95	7d	Cc1ccc2ccn(S(=O)(=O)c3ccsc3C(=O)O)c2c1	IC50	'='	1300.0	nM	5.89			UO_0000065	18.31	0.38	2.94	7.71	False	CHEMBL832621	In vitro inhibitory concentration against adipocyte fatty acid binding protein(A-FABP)	B	BAO_0000357	single protein format	Homo sapiens	None	None	None	None	CHEMBL2083	Fatty acid binding protein adipocyte	Homo sapiens	SINGLE PROTEIN	CHEMBL1137179	1	Scientific Literature	Bioorg. Med. Chem. Lett.	2004	None
CHEMBL361251		0	315.35	0	2.88	8a	Cc1cn(S(=O)(=O)c2ccccc2C(=O)O)c2ccccc12	IC50	'='	8500.0	nM	5.07			UO_0000065	16.08	0.31	2.19	6.64	False	CHEMBL832621	In vitro inhibitory concentration against adipocyte fatty acid binding protein(A-FABP)	B	BAO_0000357	single protein format	Homo sapiens	None	None	None	None	CHEMBL2083	Fatty acid binding protein adipocyte	Homo sapiens	SINGLE PROTEIN	CHEMBL1137179	1	Scientific Literature	Bioorg. Med. Chem. Lett.	2004	None
CHEMBL184817		0	239.27	0	3.27	2	O=C(O)CCn1c2ccccc2c2ccccc21	IC50	'='	9400.0	nM	5.03			UO_0000065	21.01	0.38	1.76	11.90	False	CHEMBL832621	In vitro inhibitory concentration against adipocyte fatty acid binding protein(A-FABP)	B	BAO_0000357	single protein format	Homo sapiens	None	None	None	None	CHEMBL2083	Fatty acid binding protein adipocyte	Homo sapiens	SINGLE PROTEIN	CHEMBL1137179	1	Scientific Literature	Bioorg. Med. Chem. Lett.	2004	None
CHEMBL182801		0	299.25	0	2.82	9a	COc1ccc(CNc2nc(O)cc(C(F)(F)F)n2)cc1	IC50	'='	3900.0	nM	5.41			UO_0000065	18.07	0.35	2.59	8.04	False	CHEMBL833473	In vitro inhibitory concentration against A-FABP (Adipocyte fatty acid binding protein)	B	BAO_0000357	single protein format	Homo sapiens	None	None	None	None	CHEMBL2083	Fatty acid binding protein adipocyte	Homo sapiens	SINGLE PROTEIN	CHEMBL1137029	1	Scientific Literature	Bioorg. Med. Chem. Lett.	2004	None
CHEMBL2334250		0	477.36	1	6.21	13f	O=C(O)CCCOc1ccccc1-c1cc(-c2ccc(Br)cc2)n(-c2ccccc2)n1	IC50	'='	9510.0	nM	5.02			UO_0000065	10.52	0.22	-1.19	7.80	False	CHEMBL2339128	Inhibition of human FABP4 by 8-anilino-1-naphthalenesulfonic acid based fluorescence displacement assay	B	BAO_0000357	single protein format	Homo sapiens	None	None	None	None	CHEMBL2083	Fatty acid binding protein adipocyte	Homo sapiens	SINGLE PROTEIN	CHEMBL2331161	1	Scientific Literature	Bioorg. Med. Chem. Lett.	2013	None
CHEMBL245653		0	473.58	1	7.07	4f	CCn1c(-c2ccccc2-c2cccc(NCC(=O)O)c2)nc(-c2ccccc2)c1-c1ccccc1	Ki	'='	3.4	nM	8.47			UO_0000065	17.88	0.32	1.40	12.61	False	CHEMBL887934	Displacement of 1,8-ANS from aFABP by fluorescence based-assay	B	BAO_0000357	single protein format	None	None	None	None	None	CHEMBL2083	Fatty acid binding protein adipocyte	Homo sapiens	SINGLE PROTEIN	CHEMBL1139984	1	Scientific Literature	Bioorg. Med. Chem. Lett.	2007	None
CHEMBL396698		0	460.53	1	6.55	4c	Cn1c(-c2ccccc2-c2cccc(OCC(=O)O)c2)nc(-c2ccccc2)c1-c1ccccc1	Ki	'<'	2.0	nM				UO_0000065					False	CHEMBL887934	Displacement of 1,8-ANS from aFABP by fluorescence based-assay	B	BAO_0000357	single protein format	None	None	None	None	None	CHEMBL2083	Fatty acid binding protein adipocyte	Homo sapiens	SINGLE PROTEIN	CHEMBL1139984	1	Scientific Literature	Bioorg. Med. Chem. Lett.	2007	None
CHEMBL8659	OLEIC ACID	2	282.47	1	6.11	oleic acid	CCCCCCCC/C=C\CCCCCCCC(=O)O	Ki	'='	185.0	nM	6.73			UO_0000065	23.84	0.46	0.62	18.05	False	CHEMBL887934	Displacement of 1,8-ANS from aFABP by fluorescence based-assay	B	BAO_0000357	single protein format	None	None	None	None	None	CHEMBL2083	Fatty acid binding protein adipocyte	Homo sapiens	SINGLE PROTEIN	CHEMBL1139984	1	Scientific Literature	Bioorg. Med. Chem. Lett.	2007	None
CHEMBL126078		0	447.49	1	6.81	1b	O=C(O)COc1cccc(-c2ccccc2-c2nc(-c3ccccc3)c(-c3ccccc3)o2)c1	Ki	'='	95.0	nM	7.02			UO_0000065	15.69	0.28	0.21	9.68	False	CHEMBL887937	Displacement of [3H]2,3-bis[(2,4-dichlorobenzyl)oxy]benzoic acid from aFABP	B	BAO_0000357	single protein format	None	None	None	None	None	CHEMBL2083	Fatty acid binding protein adipocyte	Homo sapiens	SINGLE PROTEIN	CHEMBL1139984	1	Scientific Literature	Bioorg. Med. Chem. Lett.	2007	None
CHEMBL285527		0	299.35	0	3.83	ANS	O=S(=O)(O)c1cccc2cccc(Nc3ccccc3)c12	Ki	'='	1000.0	nM	6.00			UO_0000065	20.04	0.39	2.17	9.04	False	CHEMBL887937	Displacement of [3H]2,3-bis[(2,4-dichlorobenzyl)oxy]benzoic acid from aFABP	B	BAO_0000357	single protein format	None	None	None	None	None	CHEMBL2083	Fatty acid binding protein adipocyte	Homo sapiens	SINGLE PROTEIN	CHEMBL1139984	1	Scientific Literature	Bioorg. Med. Chem. Lett.	2007	None
CHEMBL1077990		0	337.38	0	2.84	1, HTS-01037	COC(=O)c1sc(-c2cccs2)cc1NC(=O)/C=C/C(=O)O	Ki	'='	670.0	nM	6.17			UO_0000065	18.30	0.38	3.33	6.66	False	CHEMBL1102419	Displacement of radiolabeled 1-anilinonaphthalene 8-sulfonic acid from AFABP expressed in Escherichia coli BL21 (DE3) by fluorescence spectrophotometry	B	BAO_0000019	assay format	None	None	None	None	None	CHEMBL2083	Fatty acid binding protein adipocyte	Homo sapiens	SINGLE PROTEIN	CHEMBL1154280	1	Scientific Literature	J. Med. Chem.	2009	None
CHEMBL1085570		0	294.16	0	2.75	1	O=C(O)CSCC(=O)Nc1cc(Cl)cc(Cl)c1	IC50	'='	13500.0	nM	4.87			UO_0000065	16.55	0.39	2.12	7.33	False	CHEMBL1120072	Displacement of 8-anilino-1-naphthalene-sulfonic acid from human His-FABP4 expressed in Escherichia coli BL21 (DE3) cells after 3 mins	B	BAO_0000219	cell-based format	Homo sapiens	None	None	BL21-DE3	None	CHEMBL2083	Fatty acid binding protein adipocyte	Homo sapiens	SINGLE PROTEIN	CHEMBL1155532	1	Scientific Literature	Bioorg. Med. Chem. Lett.	2010	None
CHEMBL8659	OLEIC ACID	2	282.47	1	6.11	OA	CCCCCCCC/C=C\CCCCCCCC(=O)O	Inhibition	'='	66.8	%				UO_0000187					False	CHEMBL1120071	Displacement of 8-anilino-1-naphthalene-sulfonic acid from human His-FABP4 expressed in Escherichia coli BL21 (DE3) cells at 100 uM after 3 mins	B	BAO_0000219	cell-based format	Homo sapiens	None	None	BL21-DE3	None	CHEMBL2083	Fatty acid binding protein adipocyte	Homo sapiens	SINGLE PROTEIN	CHEMBL1155532	1	Scientific Literature	Bioorg. Med. Chem. Lett.	2010	None
CHEMBL1084821		0	403.54	1	5.42	5	c1cc(CSc2nc3ccccc3[nH]2)nc(CSc2nc3ccccc3[nH]2)c1	Inhibition	'='	47.7	%				UO_0000187					False	CHEMBL1120071	Displacement of 8-anilino-1-naphthalene-sulfonic acid from human His-FABP4 expressed in Escherichia coli BL21 (DE3) cells at 100 uM after 3 mins	B	BAO_0000219	cell-based format	Homo sapiens	None	None	BL21-DE3	None	CHEMBL2083	Fatty acid binding protein adipocyte	Homo sapiens	SINGLE PROTEIN	CHEMBL1155532	1	Scientific Literature	Bioorg. Med. Chem. Lett.	2010	None
CHEMBL501361		0	257.33	0	3.63	22a	CCCn1c2c(c3cccc(C(=O)O)c31)CCCC2	IC50	'='	730.0	nM	6.14			UO_0000065	23.85	0.44	2.51	14.53	False	CHEMBL964125	Inhibition of human A-FABP by fluorescence polarization assay	B	BAO_0000357	single protein format	Homo sapiens	None	None	None	None	CHEMBL2083	Fatty acid binding protein adipocyte	Homo sapiens	SINGLE PROTEIN	CHEMBL1153289	1	Scientific Literature	Bioorg. Med. Chem. Lett.	2009	None
CHEMBL510638		0	373.37	1	5.29	18	O=C(O)c1cccc2c3c(n(Cc4cccc(C(F)(F)F)c4)c12)CCCC3	IC50	'='	1660.0	nM	5.78			UO_0000065	15.48	0.29	0.49	13.69	False	CHEMBL964125	Inhibition of human A-FABP by fluorescence polarization assay	B	BAO_0000357	single protein format	Homo sapiens	None	None	None	None	CHEMBL2083	Fatty acid binding protein adipocyte	Homo sapiens	SINGLE PROTEIN	CHEMBL1153289	1	Scientific Literature	Bioorg. Med. Chem. Lett.	2009	None
CHEMBL472747		0	282.34	0	3.24	1	O=C(O)CC/C=C\c1nn(-c2ccccc2)c2c1CCC2	IC50	'='	1100.0	nM	5.96			UO_0000065	21.10	0.39	2.72	10.81	False	CHEMBL964125	Inhibition of human A-FABP by fluorescence polarization assay	B	BAO_0000357	single protein format	Homo sapiens	None	None	None	None	CHEMBL2083	Fatty acid binding protein adipocyte	Homo sapiens	SINGLE PROTEIN	CHEMBL1153289	1	Scientific Literature	Bioorg. Med. Chem. Lett.	2009	None
CHEMBL3400883		0	334.49	0	4.49	m1	CC(C)c1cc(C(C)C)c(S(=O)(=O)n2ccnc2)c(C(C)C)c1	Inhibition	'='	87.8	%				UO_0000187					False	CHEMBL3404791	Inhibition of FABP4 (unknown origin) at 100 uM	B	BAO_0000357	single protein format	Homo sapiens	None	None	None	None	CHEMBL2083	Fatty acid binding protein adipocyte	Homo sapiens	SINGLE PROTEIN	CHEMBL3400075	1	Scientific Literature	Eur. J. Med. Chem.	2015	None
CHEMBL3400898		0	414.57	1	5.65	5b	COc1ccc2ncn(S(=O)(=O)c3c(C(C)C)cc(C(C)C)cc3C(C)C)c2c1	Inhibition	'<'	10.0	%				UO_0000187					False	CHEMBL3404791	Inhibition of FABP4 (unknown origin) at 100 uM	B	BAO_0000357	single protein format	Homo sapiens	None	None	None	None	CHEMBL2083	Fatty acid binding protein adipocyte	Homo sapiens	SINGLE PROTEIN	CHEMBL3400075	1	Scientific Literature	Eur. J. Med. Chem.	2015	None
CHEMBL3400889		0	477.47	1	6.71	3a	Cc1nc2ccc(Br)cc2n1S(=O)(=O)c1c(C(C)C)cc(C(C)C)cc1C(C)C	IC50	'='	82800.0	nM	4.08			UO_0000065	8.55	0.19	-2.63	7.86	False	CHEMBL3404792	Inhibition of FABP4 (unknown origin)	B	BAO_0000357	single protein format	Homo sapiens	None	None	None	None	CHEMBL2083	Fatty acid binding protein adipocyte	Homo sapiens	SINGLE PROTEIN	CHEMBL3400075	1	Scientific Literature	Eur. J. Med. Chem.	2015	None
CHEMBL3400894		0	418.99	1	6.30	4b	CC(C)c1cc(C(C)C)c(S(=O)(=O)n2cnc3ccc(Cl)cc32)c(C(C)C)c1	IC50						Not Determined						False	CHEMBL3404792	Inhibition of FABP4 (unknown origin)	B	BAO_0000357	single protein format	Homo sapiens	None	None	None	None	CHEMBL2083	Fatty acid binding protein adipocyte	Homo sapiens	SINGLE PROTEIN	CHEMBL3400075	1	Scientific Literature	Eur. J. Med. Chem.	2015	None
CHEMBL3400898		0	414.57	1	5.65	5b	COc1ccc2ncn(S(=O)(=O)c3c(C(C)C)cc(C(C)C)cc3C(C)C)c2c1	IC50						Not Determined						False	CHEMBL3404792	Inhibition of FABP4 (unknown origin)	B	BAO_0000357	single protein format	Homo sapiens	None	None	None	None	CHEMBL2083	Fatty acid binding protein adipocyte	Homo sapiens	SINGLE PROTEIN	CHEMBL3400075	1	Scientific Literature	Eur. J. Med. Chem.	2015	None
CHEMBL3400904		0	283.44	0	3.70	8	CC(C)c1cc(C(C)C)c(S(N)(=O)=O)c(C(C)C)c1	IC50	'>'	100000.0	nM				UO_0000065					False	CHEMBL3404792	Inhibition of FABP4 (unknown origin)	B	BAO_0000357	single protein format	Homo sapiens	None	None	None	None	CHEMBL2083	Fatty acid binding protein adipocyte	Homo sapiens	SINGLE PROTEIN	CHEMBL3400075	1	Scientific Literature	Eur. J. Med. Chem.	2015	None
CHEMBL247920		0	474.56	1	6.90	4, BMS-309403	CCc1c(-c2ccccc2)c(-c2ccccc2)nn1-c1ccccc1-c1cccc(OCC(=O)O)c1	Ki	'='	15.0	nM	7.82			UO_0000065	16.49	0.30	0.92	12.16	False	CHEMBL1785600	Displacement of fluorescent 1-anilinonapthalene 8-sulfonic acid from human a-FABP by fluorescence spectrophotometry	B	BAO_0000357	single protein format	Homo sapiens	None	None	None	None	CHEMBL2083	Fatty acid binding protein adipocyte	Homo sapiens	SINGLE PROTEIN	CHEMBL1782032	1	Scientific Literature	Bioorg. Med. Chem. Lett.	2011	None
CHEMBL514969		0	319.40	0	4.66	2e	O=C(O)c1cccc2c3c(n(Cc4ccccc4)c12)CCCCC3	IC50	'='	590.0	nM	6.23			UO_0000065	19.50	0.35	1.57	14.75	False	CHEMBL964125	Inhibition of human A-FABP by fluorescence polarization assay	B	BAO_0000357	single protein format	Homo sapiens	None	None	None	None	CHEMBL2083	Fatty acid binding protein adipocyte	Homo sapiens	SINGLE PROTEIN	CHEMBL1153289	1	Scientific Literature	Bioorg. Med. Chem. Lett.	2009	None
CHEMBL460749		0	337.39	0	4.80	24	O=C(O)c1cccc2c3c(n(Cc4cccc(F)c4)c12)CCCCC3	IC50	'='	720.0	nM	6.14			UO_0000065	18.21	0.34	1.34	14.55	False	CHEMBL964125	Inhibition of human A-FABP by fluorescence polarization assay	B	BAO_0000357	single protein format	Homo sapiens	None	None	None	None	CHEMBL2083	Fatty acid binding protein adipocyte	Homo sapiens	SINGLE PROTEIN	CHEMBL1153289	1	Scientific Literature	Bioorg. Med. Chem. Lett.	2009	None
CHEMBL475353		0	319.36	0	3.91	8	O=C1CCCc2c1c1cccc(C(=O)O)c1n2Cc1ccccc1	IC50	'>'	25000.0	nM				UO_0000065					False	CHEMBL964125	Inhibition of human A-FABP by fluorescence polarization assay	B	BAO_0000357	single protein format	Homo sapiens	None	None	None	None	CHEMBL2083	Fatty acid binding protein adipocyte	Homo sapiens	SINGLE PROTEIN	CHEMBL1153289	1	Scientific Literature	Bioorg. Med. Chem. Lett.	2009	None
CHEMBL3400885		0	398.57	1	5.95	2a	Cc1nc2ccccc2n1S(=O)(=O)c1c(C(C)C)cc(C(C)C)cc1C(C)C	Inhibition	'='	36.3	%				UO_0000187					False	CHEMBL3404791	Inhibition of FABP4 (unknown origin) at 100 uM	B	BAO_0000357	single protein format	Homo sapiens	None	None	None	None	CHEMBL2083	Fatty acid binding protein adipocyte	Homo sapiens	SINGLE PROTEIN	CHEMBL3400075	1	Scientific Literature	Eur. J. Med. Chem.	2015	None
CHEMBL3400890		0	463.44	1	6.41	3b	CC(C)c1cc(C(C)C)c(S(=O)(=O)n2cnc3ccc(Br)cc32)c(C(C)C)c1	Inhibition	'='	92.2	%				UO_0000187					False	CHEMBL3404791	Inhibition of FABP4 (unknown origin) at 100 uM	B	BAO_0000357	single protein format	Homo sapiens	None	None	None	None	CHEMBL2083	Fatty acid binding protein adipocyte	Homo sapiens	SINGLE PROTEIN	CHEMBL3400075	1	Scientific Literature	Eur. J. Med. Chem.	2015	None
CHEMBL3400900		0	428.60	1	5.96	5d	COc1ccc2c(c1)nc(C)n2S(=O)(=O)c1c(C(C)C)cc(C(C)C)cc1C(C)C	Inhibition	'<'	10.0	%				UO_0000187					False	CHEMBL3404791	Inhibition of FABP4 (unknown origin) at 100 uM	B	BAO_0000357	single protein format	Homo sapiens	None	None	None	None	CHEMBL2083	Fatty acid binding protein adipocyte	Homo sapiens	SINGLE PROTEIN	CHEMBL3400075	1	Scientific Literature	Eur. J. Med. Chem.	2015	None
CHEMBL3400905		0	248.37	0	4.76	10	CC(C)c1cc(C(C)C)c(C(=O)O)c(C(C)C)c1	IC50	'='	4000.0	nM	5.40			UO_0000065	21.73	0.41	0.64	14.47	False	CHEMBL3404792	Inhibition of FABP4 (unknown origin)	B	BAO_0000357	single protein format	Homo sapiens	None	None	None	None	CHEMBL2083	Fatty acid binding protein adipocyte	Homo sapiens	SINGLE PROTEIN	CHEMBL3400075	1	Scientific Literature	Eur. J. Med. Chem.	2015	None
CHEMBL2334245		0	404.85	1	5.32	13a	O=C(O)COc1ccccc1-c1cc(-c2ccc(Cl)cc2)n(-c2ccccc2)n1	IC50	'>'	10000000.0	nM		Outside typical range		UO_0000065					False	CHEMBL2339128	Inhibition of human FABP4 by 8-anilino-1-naphthalenesulfonic acid based fluorescence displacement assay	B	BAO_0000357	single protein format	Homo sapiens	None	None	None	None	CHEMBL2083	Fatty acid binding protein adipocyte	Homo sapiens	SINGLE PROTEIN	CHEMBL2331161	1	Scientific Literature	Bioorg. Med. Chem. Lett.	2013	None
CHEMBL3827833		0	482.99	1	5.41	33	O=C(O)C1C2CC(Sc3ccccc3[N+](=O)[O-])C(Cl)C2c2cccc3c2N1CC1CC=CC31	Delta Tm	'='	3.5	degrees C				UO_0000027					False	CHEMBL3830763	Binding affinity to His6-tagged FABP4 (unknown origin) expressed in Escherichia coli BL21(DE3) cells assessed as change in melting temperature at 50 uM after 30 mins by SYPRO orange dye based thermal stability shift assay	B	BAO_0000219	cell-based format	Homo sapiens	None	None	None	None	CHEMBL2083	Fatty acid binding protein adipocyte	Homo sapiens	SINGLE PROTEIN	CHEMBL3826919	1	Scientific Literature	Bioorg. Med. Chem.	2016	None
CHEMBL3828043		0	327.81	0	3.95	33d	O=C(O)C1C2CC=CC2c2cc(Cl)cc3c2N1CC1CC=CC31	Delta Tm	'='	7.9	degrees C				UO_0000027					False	CHEMBL3830763	Binding affinity to His6-tagged FABP4 (unknown origin) expressed in Escherichia coli BL21(DE3) cells assessed as change in melting temperature at 50 uM after 30 mins by SYPRO orange dye based thermal stability shift assay	B	BAO_0000219	cell-based format	Homo sapiens	None	None	None	None	CHEMBL2083	Fatty acid binding protein adipocyte	Homo sapiens	SINGLE PROTEIN	CHEMBL3826919	1	Scientific Literature	Bioorg. Med. Chem.	2016	None
CHEMBL3827693		0	456.29	0	4.98	21	O=C(Nc1cc(Cl)ccc1Cl)/C(=N\Nc1ccccc1C(=O)O)C(=O)c1ccccc1	Delta Tm	'='	0.3	degrees C				UO_0000027					False	CHEMBL3830763	Binding affinity to His6-tagged FABP4 (unknown origin) expressed in Escherichia coli BL21(DE3) cells assessed as change in melting temperature at 50 uM after 30 mins by SYPRO orange dye based thermal stability shift assay	B	BAO_0000219	cell-based format	Homo sapiens	None	None	None	None	CHEMBL2083	Fatty acid binding protein adipocyte	Homo sapiens	SINGLE PROTEIN	CHEMBL3826919	1	Scientific Literature	Bioorg. Med. Chem.	2016	None
CHEMBL247920		0	474.56	1	6.90	3; BMS309403	CCc1c(-c2ccccc2)c(-c2ccccc2)nn1-c1ccccc1-c1cccc(OCC(=O)O)c1	Kd	'='	2050.0	nM	5.69			UO_0000065	11.99	0.22	-1.21	8.84	False	CHEMBL3830764	Direct binding to His6-tagged FABP4 (unknown origin) expressed in Escherichia coli BL21(DE3) cells by isothermal titration calorimetry	B	BAO_0000219	cell-based format	Homo sapiens	None	None	None	None	CHEMBL2083	Fatty acid binding protein adipocyte	Homo sapiens	SINGLE PROTEIN	CHEMBL3826919	1	Scientific Literature	Bioorg. Med. Chem.	2016	None
CHEMBL3828508		0	372.26	0	4.06	33b	O=C(O)C1C2CC=CC2c2cc(Br)cc3c2N1CC1CC=CC31	Kd	'='	2650.0	nM	5.58			UO_0000065	14.98	0.33	1.52	13.76	False	CHEMBL3830764	Direct binding to His6-tagged FABP4 (unknown origin) expressed in Escherichia coli BL21(DE3) cells by isothermal titration calorimetry	B	BAO_0000219	cell-based format	Homo sapiens	None	None	None	None	CHEMBL2083	Fatty acid binding protein adipocyte	Homo sapiens	SINGLE PROTEIN	CHEMBL3826919	1	Scientific Literature	Bioorg. Med. Chem.	2016	None
CHEMBL3828045		0	324.41	0	4.31	6	CC(Sc1nc(-c2ccccc2)c(-c2ccccc2)[nH]1)C(=O)O	Inhibition	'='	-16.6	%		Outside typical range		UO_0000187					False	CHEMBL3830761	Displacement of 1,8-ANS from His6-tagged FABP4 (unknown origin) expressed in Escherichia coli BL21(DE3) cells at 25 uM by fluorescence assay relative to control	B	BAO_0000219	cell-based format	Homo sapiens	None	None	None	None	CHEMBL2083	Fatty acid binding protein adipocyte	Homo sapiens	SINGLE PROTEIN	CHEMBL3826919	1	Scientific Literature	Bioorg. Med. Chem.	2016	None
CHEMBL2334252		0	412.49	1	5.84	13h	O=C(O)CCCCOc1ccccc1-c1cc(-c2ccccc2)n(-c2ccccc2)n1	IC50	'='	6390.0	nM	5.19			UO_0000065	12.59	0.23	-0.65	8.07	False	CHEMBL2339128	Inhibition of human FABP4 by 8-anilino-1-naphthalenesulfonic acid based fluorescence displacement assay	B	BAO_0000357	single protein format	Homo sapiens	None	None	None	None	CHEMBL2083	Fatty acid binding protein adipocyte	Homo sapiens	SINGLE PROTEIN	CHEMBL2331161	1	Scientific Literature	Bioorg. Med. Chem. Lett.	2013	None
CHEMBL184795		0	267.33	0	4.05	4	O=C(O)CCCCn1c2ccccc2c2ccccc21	IC50	'='	800.0	nM	6.10			UO_0000065	22.81	0.42	2.05	14.44	False	CHEMBL832621	In vitro inhibitory concentration against adipocyte fatty acid binding protein(A-FABP)	B	BAO_0000357	single protein format	Homo sapiens	None	None	None	None	CHEMBL2083	Fatty acid binding protein adipocyte	Homo sapiens	SINGLE PROTEIN	CHEMBL1137179	1	Scientific Literature	Bioorg. Med. Chem. Lett.	2004	None
CHEMBL360007		0	321.38	0	2.95	7c	Cc1ccc2c(ccn2S(=O)(=O)c2ccsc2C(=O)O)c1	IC50	'='	7100.0	nM	5.15			UO_0000065	16.02	0.33	2.20	6.74	False	CHEMBL832621	In vitro inhibitory concentration against adipocyte fatty acid binding protein(A-FABP)	B	BAO_0000357	single protein format	Homo sapiens	None	None	None	None	CHEMBL2083	Fatty acid binding protein adipocyte	Homo sapiens	SINGLE PROTEIN	CHEMBL1137179	1	Scientific Literature	Bioorg. Med. Chem. Lett.	2004	None
CHEMBL364141		0	351.38	0	3.73	6	O=C(O)c1ccccc1S(=O)(=O)n1c2ccccc2c2ccccc21	IC50	'='	4300.0	nM	5.37			UO_0000065	15.27	0.29	1.64	7.03	False	CHEMBL832621	In vitro inhibitory concentration against adipocyte fatty acid binding protein(A-FABP)	B	BAO_0000357	single protein format	Homo sapiens	None	None	None	None	CHEMBL2083	Fatty acid binding protein adipocyte	Homo sapiens	SINGLE PROTEIN	CHEMBL1137179	1	Scientific Literature	Bioorg. Med. Chem. Lett.	2004	None
CHEMBL3828344		0	335.36	0	3.17	29	O=C(O)CC/C(=N/NC(=O)c1c[nH]c2ccccc12)c1ccccc1	Delta Tm	'='	-0.8	degrees C				UO_0000027					False	CHEMBL3830763	Binding affinity to His6-tagged FABP4 (unknown origin) expressed in Escherichia coli BL21(DE3) cells assessed as change in melting temperature at 50 uM after 30 mins by SYPRO orange dye based thermal stability shift assay	B	BAO_0000219	cell-based format	Homo sapiens	None	None	None	None	CHEMBL2083	Fatty acid binding protein adipocyte	Homo sapiens	SINGLE PROTEIN	CHEMBL3826919	1	Scientific Literature	Bioorg. Med. Chem.	2016	None
CHEMBL8659	OLEIC ACID	2	282.47	1	6.11	OA	CCCCCCCC/C=C\CCCCCCCC(=O)O	Inhibition	'='	82.1	%				UO_0000187					False	CHEMBL3830761	Displacement of 1,8-ANS from His6-tagged FABP4 (unknown origin) expressed in Escherichia coli BL21(DE3) cells at 25 uM by fluorescence assay relative to control	B	BAO_0000219	cell-based format	Homo sapiens	None	None	None	None	CHEMBL2083	Fatty acid binding protein adipocyte	Homo sapiens	SINGLE PROTEIN	CHEMBL3826919	1	Scientific Literature	Bioorg. Med. Chem.	2016	None
CHEMBL2334259		0	432.91	1	6.10	13p	O=C(O)CCCOc1ccccc1-c1cc(-c2ccccc2)n(-c2ccccc2Cl)n1	IC50	'='	4270.0	nM	5.37			UO_0000065	12.40	0.24	-0.73	8.34	False	CHEMBL2339128	Inhibition of human FABP4 by 8-anilino-1-naphthalenesulfonic acid based fluorescence displacement assay	B	BAO_0000357	single protein format	Homo sapiens	None	None	None	None	CHEMBL2083	Fatty acid binding protein adipocyte	Homo sapiens	SINGLE PROTEIN	CHEMBL2331161	1	Scientific Literature	Bioorg. Med. Chem. Lett.	2013	None
CHEMBL1738980		0	297.74	0	4.56	6	Cc1nc2ccc(Cl)cc2c(-c2ccccc2)c1C(=O)O	Ki	'='	105.0	nM	6.98			UO_0000065	23.44	0.45	2.42	13.90	False	CHEMBL3861355	Displacement of Bodipy-labeled fatty acid from recombinant human His6-tagged FABP4 expressed in Escherichia coli after 30 mins by TR-FRET assay	B	BAO_0000019	assay format	Homo sapiens	None	None	None	None	CHEMBL2083	Fatty acid binding protein adipocyte	Homo sapiens	SINGLE PROTEIN	CHEMBL3860074	1	Scientific Literature	Bioorg Med Chem Lett	2016	None
CHEMBL3941588		0	366.85	1	5.24	8	O=C(O)c1c(N2CCCCC2)nc2ccc(Cl)cc2c1-c1ccccc1	Ki	'='	22.0	nM	7.66			UO_0000065	20.87	0.40	2.42	14.33	False	CHEMBL3861355	Displacement of Bodipy-labeled fatty acid from recombinant human His6-tagged FABP4 expressed in Escherichia coli after 30 mins by TR-FRET assay	B	BAO_0000019	assay format	Homo sapiens	None	None	None	None	CHEMBL2083	Fatty acid binding protein adipocyte	Homo sapiens	SINGLE PROTEIN	CHEMBL3860074	1	Scientific Literature	Bioorg Med Chem Lett	2016	None
CHEMBL1086457		0	343.36	0	1.25	6	COC(=O)c1cc(OC)c(OC)cc1NC(=O)CSCC(=O)O	IC50	'>'	100000.0	nM				UO_0000065					False	CHEMBL1120072	Displacement of 8-anilino-1-naphthalene-sulfonic acid from human His-FABP4 expressed in Escherichia coli BL21 (DE3) cells after 3 mins	B	BAO_0000219	cell-based format	Homo sapiens	None	None	BL21-DE3	None	CHEMBL2083	Fatty acid binding protein adipocyte	Homo sapiens	SINGLE PROTEIN	CHEMBL1155532	1	Scientific Literature	Bioorg. Med. Chem. Lett.	2010	None
CHEMBL1085797		0	322.43	0	2.11	3	O=C(O)CSCC(=O)NCc1ccccc1N1CCCCC1	Inhibition	'='	58.7	%				UO_0000187					False	CHEMBL1120071	Displacement of 8-anilino-1-naphthalene-sulfonic acid from human His-FABP4 expressed in Escherichia coli BL21 (DE3) cells at 100 uM after 3 mins	B	BAO_0000219	cell-based format	Homo sapiens	None	None	BL21-DE3	None	CHEMBL2083	Fatty acid binding protein adipocyte	Homo sapiens	SINGLE PROTEIN	CHEMBL1155532	1	Scientific Literature	Bioorg. Med. Chem. Lett.	2010	None
CHEMBL1084580		0	403.38	0	2.87	10	COc1ccc(-c2c(C(F)(F)F)nn(C)c2NC(=O)CSCC(=O)O)cc1	IC50	'>'	100000.0	nM				UO_0000065					False	CHEMBL1120072	Displacement of 8-anilino-1-naphthalene-sulfonic acid from human His-FABP4 expressed in Escherichia coli BL21 (DE3) cells after 3 mins	B	BAO_0000219	cell-based format	Homo sapiens	None	None	BL21-DE3	None	CHEMBL2083	Fatty acid binding protein adipocyte	Homo sapiens	SINGLE PROTEIN	CHEMBL1155532	1	Scientific Literature	Bioorg. Med. Chem. Lett.	2010	None
CHEMBL267476	LINOLEIC ACID	2	280.45	1	5.88	LA	CCCCC/C=C\C/C=C\CCCCCCCC(=O)O	IC50	'='	13600.0	nM	4.87			UO_0000065	17.35	0.33	-1.01	13.05	False	CHEMBL1120072	Displacement of 8-anilino-1-naphthalene-sulfonic acid from human His-FABP4 expressed in Escherichia coli BL21 (DE3) cells after 3 mins	B	BAO_0000219	cell-based format	Homo sapiens	None	None	BL21-DE3	None	CHEMBL2083	Fatty acid binding protein adipocyte	Homo sapiens	SINGLE PROTEIN	CHEMBL1155532	1	Scientific Literature	Bioorg. Med. Chem. Lett.	2010	None
CHEMBL3400886		0	398.57	1	5.95	2c	Cc1ccc2c(c1)ncn2S(=O)(=O)c1c(C(C)C)cc(C(C)C)cc1C(C)C	Inhibition	'<'	10.0	%				UO_0000187					False	CHEMBL3404791	Inhibition of FABP4 (unknown origin) at 100 uM	B	BAO_0000357	single protein format	Homo sapiens	None	None	None	None	CHEMBL2083	Fatty acid binding protein adipocyte	Homo sapiens	SINGLE PROTEIN	CHEMBL3400075	1	Scientific Literature	Eur. J. Med. Chem.	2015	None
CHEMBL3400902		0	429.54	1	5.55	6c	CC(C)c1cc(C(C)C)c(S(=O)(=O)n2cnc3cc([N+](=O)[O-])ccc32)c(C(C)C)c1	Inhibition	'<'	10.0	%				UO_0000187					False	CHEMBL3404791	Inhibition of FABP4 (unknown origin) at 100 uM	B	BAO_0000357	single protein format	Homo sapiens	None	None	None	None	CHEMBL2083	Fatty acid binding protein adipocyte	Homo sapiens	SINGLE PROTEIN	CHEMBL3400075	1	Scientific Literature	Eur. J. Med. Chem.	2015	None
CHEMBL2334258		0	428.49	1	5.46	13o	COc1ccc(-n2nc(-c3ccccc3OCCCC(=O)O)cc2-c2ccccc2)cc1	IC50	'='	13600.0	nM	4.87			UO_0000065	11.36	0.21	-0.59	6.61	False	CHEMBL2339128	Inhibition of human FABP4 by 8-anilino-1-naphthalenesulfonic acid based fluorescence displacement assay	B	BAO_0000357	single protein format	Homo sapiens	None	None	None	None	CHEMBL2083	Fatty acid binding protein adipocyte	Homo sapiens	SINGLE PROTEIN	CHEMBL2331161	1	Scientific Literature	Bioorg. Med. Chem. Lett.	2013	None
CHEMBL2334255		0	477.36	1	6.21	13l	O=C(O)CCCOc1ccccc1-c1cc(-c2ccccc2)n(-c2ccc(Br)cc2)n1	IC50	'='	5640.0	nM	5.25			UO_0000065	11.00	0.23	-0.96	8.16	False	CHEMBL2339128	Inhibition of human FABP4 by 8-anilino-1-naphthalenesulfonic acid based fluorescence displacement assay	B	BAO_0000357	single protein format	Homo sapiens	None	None	None	None	CHEMBL2083	Fatty acid binding protein adipocyte	Homo sapiens	SINGLE PROTEIN	CHEMBL2331161	1	Scientific Literature	Bioorg. Med. Chem. Lett.	2013	None
CHEMBL2334243		0	404.51	1	5.97	13t	O=C(O)CCCOc1ccccc1-c1cc(-c2ccccc2)n(C2CCCCC2)n1	IC50	'='	23500.0	nM	4.63			UO_0000065	11.44	0.21	-1.34	7.19	False	CHEMBL2339128	Inhibition of human FABP4 by 8-anilino-1-naphthalenesulfonic acid based fluorescence displacement assay	B	BAO_0000357	single protein format	Homo sapiens	None	None	None	None	CHEMBL2083	Fatty acid binding protein adipocyte	Homo sapiens	SINGLE PROTEIN	CHEMBL2331161	1	Scientific Literature	Bioorg. Med. Chem. Lett.	2013	None
CHEMBL247920		0	474.56	1	6.90	1, BMS309403	CCc1c(-c2ccccc2)c(-c2ccccc2)nn1-c1ccccc1-c1cccc(OCC(=O)O)c1	IC50	'='	221.0	nM	6.66			UO_0000065	14.02	0.25	-0.24	10.34	False	CHEMBL2339128	Inhibition of human FABP4 by 8-anilino-1-naphthalenesulfonic acid based fluorescence displacement assay	B	BAO_0000357	single protein format	Homo sapiens	None	None	None	None	CHEMBL2083	Fatty acid binding protein adipocyte	Homo sapiens	SINGLE PROTEIN	CHEMBL2331161	1	Scientific Literature	Bioorg. Med. Chem. Lett.	2013	None
CHEMBL3827439		0	331.35	0	3.24	18	Cc1oc2ccc(NS(=O)(=O)c3ccccc3)cc2c1C(=O)O	Delta Tm	'='	0.2	degrees C				UO_0000027					False	CHEMBL3830763	Binding affinity to His6-tagged FABP4 (unknown origin) expressed in Escherichia coli BL21(DE3) cells assessed as change in melting temperature at 50 uM after 30 mins by SYPRO orange dye based thermal stability shift assay	B	BAO_0000219	cell-based format	Homo sapiens	None	None	None	None	CHEMBL2083	Fatty acid binding protein adipocyte	Homo sapiens	SINGLE PROTEIN	CHEMBL3826919	1	Scientific Literature	Bioorg. Med. Chem.	2016	None
CHEMBL3827687		0	357.39	0	3.35	43	COc1ccc(S(=O)(=O)Nc2ccccc2C(=O)O)c2ccccc12	Delta Tm	'='	1.2	degrees C				UO_0000027					False	CHEMBL3830763	Binding affinity to His6-tagged FABP4 (unknown origin) expressed in Escherichia coli BL21(DE3) cells assessed as change in melting temperature at 50 uM after 30 mins by SYPRO orange dye based thermal stability shift assay	B	BAO_0000219	cell-based format	Homo sapiens	None	None	None	None	CHEMBL2083	Fatty acid binding protein adipocyte	Homo sapiens	SINGLE PROTEIN	CHEMBL3826919	1	Scientific Literature	Bioorg. Med. Chem.	2016	None
CHEMBL185617		0	331.35	0	2.59	8e	COc1cccc2c1ccn2S(=O)(=O)c1ccccc1C(=O)O	IC50	'='	89000.0	nM	4.05			UO_0000065	12.22	0.24	1.46	4.73	False	CHEMBL832621	In vitro inhibitory concentration against adipocyte fatty acid binding protein(A-FABP)	B	BAO_0000357	single protein format	Homo sapiens	None	None	None	None	CHEMBL2083	Fatty acid binding protein adipocyte	Homo sapiens	SINGLE PROTEIN	CHEMBL1137179	1	Scientific Literature	Bioorg. Med. Chem. Lett.	2004	None
CHEMBL459902		0	291.35	0	3.88	2d	O=C(O)c1cccc2c3c(n(Cc4ccccc4)c12)CCC3	IC50	'='	970.0	nM	6.01			UO_0000065	20.64	0.37	2.13	14.24	False	CHEMBL964125	Inhibition of human A-FABP by fluorescence polarization assay	B	BAO_0000357	single protein format	Homo sapiens	None	None	None	None	CHEMBL2083	Fatty acid binding protein adipocyte	Homo sapiens	SINGLE PROTEIN	CHEMBL1153289	1	Scientific Literature	Bioorg. Med. Chem. Lett.	2009	None
CHEMBL515599		0	279.34	0	4.00	5	Cc1c(C)n(Cc2ccccc2)c2c(C(=O)O)cccc12	IC50	'='	3600.0	nM	5.44			UO_0000065	19.49	0.35	1.44	12.89	False	CHEMBL964125	Inhibition of human A-FABP by fluorescence polarization assay	B	BAO_0000357	single protein format	Homo sapiens	None	None	None	None	CHEMBL2083	Fatty acid binding protein adipocyte	Homo sapiens	SINGLE PROTEIN	CHEMBL1153289	1	Scientific Literature	Bioorg. Med. Chem. Lett.	2009	None
CHEMBL364420		0	350.38	0	1.74	7n	NC(=O)c1cn(S(=O)(=O)c2ccsc2C(=O)O)c2ccccc12	IC50	'='	32000.0	nM	4.50			UO_0000065	12.83	0.27	2.75	3.76	False	CHEMBL832621	In vitro inhibitory concentration against adipocyte fatty acid binding protein(A-FABP)	B	BAO_0000357	single protein format	Homo sapiens	None	None	None	None	CHEMBL2083	Fatty acid binding protein adipocyte	Homo sapiens	SINGLE PROTEIN	CHEMBL1137179	1	Scientific Literature	Bioorg. Med. Chem. Lett.	2004	None
CHEMBL452596		0	305.38	0	4.27	2a	O=C(O)c1cccc2c3c(n(Cc4ccccc4)c12)CCCC3	IC50	'='	590.0	nM	6.23			UO_0000065	20.40	0.37	1.96	14.75	False	CHEMBL964125	Inhibition of human A-FABP by fluorescence polarization assay	B	BAO_0000357	single protein format	Homo sapiens	None	None	None	None	CHEMBL2083	Fatty acid binding protein adipocyte	Homo sapiens	SINGLE PROTEIN	CHEMBL1153289	1	Scientific Literature	Bioorg. Med. Chem. Lett.	2009	None
CHEMBL501361		0	257.33	0	3.63	22a	CCCn1c2c(c3cccc(C(=O)O)c31)CCCC2	IC50	'='	670.0	nM	6.17			UO_0000065	23.99	0.44	2.54	14.62	False	CHEMBL964127	Inhibition of human A-FABP by scintillation proximity assay	B	BAO_0000357	single protein format	Homo sapiens	None	None	None	None	CHEMBL2083	Fatty acid binding protein adipocyte	Homo sapiens	SINGLE PROTEIN	CHEMBL1153289	1	Scientific Literature	Bioorg. Med. Chem. Lett.	2009	None
CHEMBL362888		0	319.31	0	2.72	8i	O=C(O)c1ccccc1S(=O)(=O)n1ccc2c(F)cccc21	IC50	'='	10000.0	nM	5.00			UO_0000065	15.66	0.31	2.28	6.55	False	CHEMBL832621	In vitro inhibitory concentration against adipocyte fatty acid binding protein(A-FABP)	B	BAO_0000357	single protein format	Homo sapiens	None	None	None	None	CHEMBL2083	Fatty acid binding protein adipocyte	Homo sapiens	SINGLE PROTEIN	CHEMBL1137179	1	Scientific Literature	Bioorg. Med. Chem. Lett.	2004	None
CHEMBL184125		0	304.27	0	1.63	6	O=C(CNc1nc(O)cc(C(F)(F)F)n1)N1CCCCC1	IC50	'='	37000.0	nM	4.43			UO_0000065	14.57	0.29	2.80	5.66	False	CHEMBL833473	In vitro inhibitory concentration against A-FABP (Adipocyte fatty acid binding protein)	B	BAO_0000357	single protein format	Homo sapiens	None	None	None	None	CHEMBL2083	Fatty acid binding protein adipocyte	Homo sapiens	SINGLE PROTEIN	CHEMBL1137029	1	Scientific Literature	Bioorg. Med. Chem. Lett.	2004	None
CHEMBL363720		0	303.67	0	3.47	9f	Oc1cc(C(F)(F)F)nc(NCc2cccc(Cl)c2)n1	IC50	'='	33000.0	nM	4.48			UO_0000065	14.76	0.31	1.01	7.72	False	CHEMBL833473	In vitro inhibitory concentration against A-FABP (Adipocyte fatty acid binding protein)	B	BAO_0000357	single protein format	Homo sapiens	None	None	None	None	CHEMBL2083	Fatty acid binding protein adipocyte	Homo sapiens	SINGLE PROTEIN	CHEMBL1137029	1	Scientific Literature	Bioorg. Med. Chem. Lett.	2004	None
CHEMBL185924		0	303.67	0	3.47	9g	Oc1cc(C(F)(F)F)nc(NCc2ccccc2Cl)n1	IC50	'='	23000.0	nM	4.64			UO_0000065	15.27	0.32	1.17	7.99	False	CHEMBL833473	In vitro inhibitory concentration against A-FABP (Adipocyte fatty acid binding protein)	B	BAO_0000357	single protein format	Homo sapiens	None	None	None	None	CHEMBL2083	Fatty acid binding protein adipocyte	Homo sapiens	SINGLE PROTEIN	CHEMBL1137029	1	Scientific Literature	Bioorg. Med. Chem. Lett.	2004	None
CHEMBL184142		0	317.70	0	3.49	9k	CN(Cc1ccc(Cl)cc1)c1nc(O)cc(C(F)(F)F)n1	IC50	'='	4000.0	nM	5.40			UO_0000065	16.99	0.35	1.91	10.96	False	CHEMBL833473	In vitro inhibitory concentration against A-FABP (Adipocyte fatty acid binding protein)	B	BAO_0000357	single protein format	Homo sapiens	None	None	None	None	CHEMBL2083	Fatty acid binding protein adipocyte	Homo sapiens	SINGLE PROTEIN	CHEMBL1137029	1	Scientific Literature	Bioorg. Med. Chem. Lett.	2004	None
CHEMBL1782966		0	486.98	1	7.05	5d	O=C(O)COc1cccc(-c2ccccc2-c2cc(-c3cccs3)n(-c3ccc(Cl)cc3)n2)c1	Ki	'='	5.0	nM	8.30			UO_0000065	17.05	0.33	1.25	12.90	False	CHEMBL1785600	Displacement of fluorescent 1-anilinonapthalene 8-sulfonic acid from human a-FABP by fluorescence spectrophotometry	B	BAO_0000357	single protein format	Homo sapiens	None	None	None	None	CHEMBL2083	Fatty acid binding protein adipocyte	Homo sapiens	SINGLE PROTEIN	CHEMBL1782032	1	Scientific Literature	Bioorg. Med. Chem. Lett.	2011	None
CHEMBL1086224		0	277.70	0	2.24	4	O=C(O)CSCC(=O)Nc1ccc(F)c(Cl)c1	IC50	'='	59500.0	nM	4.22			UO_0000065	15.22	0.34	1.99	6.36	False	CHEMBL1120072	Displacement of 8-anilino-1-naphthalene-sulfonic acid from human His-FABP4 expressed in Escherichia coli BL21 (DE3) cells after 3 mins	B	BAO_0000219	cell-based format	Homo sapiens	None	None	BL21-DE3	None	CHEMBL2083	Fatty acid binding protein adipocyte	Homo sapiens	SINGLE PROTEIN	CHEMBL1155532	1	Scientific Literature	Bioorg. Med. Chem. Lett.	2010	None
CHEMBL184852		0	303.67	0	3.47	9e	Oc1cc(C(F)(F)F)nc(NCc2ccc(Cl)cc2)n1	IC50	'='	2900.0	nM	5.54			UO_0000065	18.24	0.38	2.07	9.54	False	CHEMBL833473	In vitro inhibitory concentration against A-FABP (Adipocyte fatty acid binding protein)	B	BAO_0000357	single protein format	Homo sapiens	None	None	None	None	CHEMBL2083	Fatty acid binding protein adipocyte	Homo sapiens	SINGLE PROTEIN	CHEMBL1137029	1	Scientific Literature	Bioorg. Med. Chem. Lett.	2004	None
CHEMBL183180		0	345.32	0	4.48	9h	Oc1cc(C(F)(F)F)nc(NCc2ccc(-c3ccccc3)cc2)n1	IC50	'>'	100000.0	nM				UO_0000065					False	CHEMBL833473	In vitro inhibitory concentration against A-FABP (Adipocyte fatty acid binding protein)	B	BAO_0000357	single protein format	Homo sapiens	None	None	None	None	CHEMBL2083	Fatty acid binding protein adipocyte	Homo sapiens	SINGLE PROTEIN	CHEMBL1137029	1	Scientific Literature	Bioorg. Med. Chem. Lett.	2004	None
CHEMBL185309		0	329.76	0	4.25	15d	Oc1cc(-c2ccccc2F)nc(NCc2ccc(Cl)cc2)n1	IC50	'>'	100000.0	nM				UO_0000065					False	CHEMBL833473	In vitro inhibitory concentration against A-FABP (Adipocyte fatty acid binding protein)	B	BAO_0000357	single protein format	Homo sapiens	None	None	None	None	CHEMBL2083	Fatty acid binding protein adipocyte	Homo sapiens	SINGLE PROTEIN	CHEMBL1137029	1	Scientific Literature	Bioorg. Med. Chem. Lett.	2004	None
CHEMBL1086457		0	343.36	0	1.25	6	COC(=O)c1cc(OC)c(OC)cc1NC(=O)CSCC(=O)O	Inhibition	'='	46.9	%				UO_0000187					False	CHEMBL1120071	Displacement of 8-anilino-1-naphthalene-sulfonic acid from human His-FABP4 expressed in Escherichia coli BL21 (DE3) cells at 100 uM after 3 mins	B	BAO_0000219	cell-based format	Homo sapiens	None	None	BL21-DE3	None	CHEMBL2083	Fatty acid binding protein adipocyte	Homo sapiens	SINGLE PROTEIN	CHEMBL1155532	1	Scientific Literature	Bioorg. Med. Chem. Lett.	2010	None
CHEMBL1077990		0	337.38	0	2.84	1, HTS-01037	COC(=O)c1sc(-c2cccs2)cc1NC(=O)/C=C/C(=O)O	Activity						Active						False	CHEMBL1102424	Binding affinity to AFABP in human C8PA cells assessed as blocked of protein interaction with hormone sensitive lipase at 1 uM after 2 to 4 hrs by FRET analysis	B	BAO_0000219	cell-based format	Homo sapiens	None	None	C8PA	None	CHEMBL2083	Fatty acid binding protein adipocyte	Homo sapiens	SINGLE PROTEIN	CHEMBL1154280	1	Scientific Literature	J. Med. Chem.	2009	None
CHEMBL2334256		0	432.91	1	6.10	13m	O=C(O)CCCOc1ccccc1-c1cc(-c2ccccc2)n(-c2ccc(Cl)cc2)n1	IC50	'='	4320.0	nM	5.37			UO_0000065	12.39	0.24	-0.74	8.34	False	CHEMBL2339128	Inhibition of human FABP4 by 8-anilino-1-naphthalenesulfonic acid based fluorescence displacement assay	B	BAO_0000357	single protein format	Homo sapiens	None	None	None	None	CHEMBL2083	Fatty acid binding protein adipocyte	Homo sapiens	SINGLE PROTEIN	CHEMBL2331161	1	Scientific Literature	Bioorg. Med. Chem. Lett.	2013	None
CHEMBL516469		0	271.36	0	4.02	22e	CCCn1c2c(c3cccc(C(=O)O)c31)CCCCC2	IC50	'='	580.0	nM	6.24			UO_0000065	22.98	0.43	2.22	14.77	False	CHEMBL964127	Inhibition of human A-FABP by scintillation proximity assay	B	BAO_0000357	single protein format	Homo sapiens	None	None	None	None	CHEMBL2083	Fatty acid binding protein adipocyte	Homo sapiens	SINGLE PROTEIN	CHEMBL1153289	1	Scientific Literature	Bioorg. Med. Chem. Lett.	2009	None
CHEMBL516023		0	362.43	0	3.76	30	NC(=O)c1cccc(Cn2c3c(c4cccc(C(=O)O)c42)CCCCC3)c1	IC50	'='	450.0	nM	6.35			UO_0000065	17.51	0.32	2.59	7.44	False	CHEMBL964125	Inhibition of human A-FABP by fluorescence polarization assay	B	BAO_0000357	single protein format	Homo sapiens	None	None	None	None	CHEMBL2083	Fatty acid binding protein adipocyte	Homo sapiens	SINGLE PROTEIN	CHEMBL1153289	1	Scientific Literature	Bioorg. Med. Chem. Lett.	2009	None
CHEMBL459901		0	305.38	0	4.27	2b	O=C(O)c1ccc2c3c(n(Cc4ccccc4)c2c1)CCCC3	IC50	'='	750.0	nM	6.12			UO_0000065	20.06	0.36	1.85	14.50	False	CHEMBL964125	Inhibition of human A-FABP by fluorescence polarization assay	B	BAO_0000357	single protein format	Homo sapiens	None	None	None	None	CHEMBL2083	Fatty acid binding protein adipocyte	Homo sapiens	SINGLE PROTEIN	CHEMBL1153289	1	Scientific Literature	Bioorg. Med. Chem. Lett.	2009	None
CHEMBL516023		0	362.43	0	3.76	30	NC(=O)c1cccc(Cn2c3c(c4cccc(C(=O)O)c42)CCCCC3)c1	IC50	'='	69.0	nM	7.16			UO_0000065	19.76	0.36	3.40	8.39	False	CHEMBL964127	Inhibition of human A-FABP by scintillation proximity assay	B	BAO_0000357	single protein format	Homo sapiens	None	None	None	None	CHEMBL2083	Fatty acid binding protein adipocyte	Homo sapiens	SINGLE PROTEIN	CHEMBL1153289	1	Scientific Literature	Bioorg. Med. Chem. Lett.	2009	None
CHEMBL1085797		0	322.43	0	2.11	3	O=C(O)CSCC(=O)NCc1ccccc1N1CCCCC1	IC50	'='	4100.0	nM	5.39			UO_0000065	16.71	0.33	3.28	7.74	False	CHEMBL1120075	Displacement of 8-anilino-1-naphthalene-sulfonic acid from human His-FABP4 expressed in Escherichia coli BL21 (DE3) cells after 3 mins relative to linoleic acid	B	BAO_0000219	cell-based format	Homo sapiens	None	None	BL21-DE3	None	CHEMBL2083	Fatty acid binding protein adipocyte	Homo sapiens	SINGLE PROTEIN	CHEMBL1155532	1	Scientific Literature	Bioorg. Med. Chem. Lett.	2010	None
CHEMBL363032		0	357.41	0	3.79	5	O=C(O)c1sccc1S(=O)(=O)n1c2ccccc2c2ccccc21	IC50	'='	1100.0	nM	5.96			UO_0000065	16.67	0.34	2.17	7.80	False	CHEMBL832621	In vitro inhibitory concentration against adipocyte fatty acid binding protein(A-FABP)	B	BAO_0000357	single protein format	Homo sapiens	None	None	None	None	CHEMBL2083	Fatty acid binding protein adipocyte	Homo sapiens	SINGLE PROTEIN	CHEMBL1137179	1	Scientific Literature	Bioorg. Med. Chem. Lett.	2004	None
CHEMBL185467		0	283.25	0	3.12	9j	Cc1ccc(CNc2nc(O)cc(C(F)(F)F)n2)cc1	IC50	'='	33000.0	nM	4.48			UO_0000065	15.82	0.31	1.36	7.72	False	CHEMBL833473	In vitro inhibitory concentration against A-FABP (Adipocyte fatty acid binding protein)	B	BAO_0000357	single protein format	Homo sapiens	None	None	None	None	CHEMBL2083	Fatty acid binding protein adipocyte	Homo sapiens	SINGLE PROTEIN	CHEMBL1137029	1	Scientific Literature	Bioorg. Med. Chem. Lett.	2004	None
CHEMBL1085797		0	322.43	0	2.11	3	O=C(O)CSCC(=O)NCc1ccccc1N1CCCCC1	IC50	'='	56300.0	nM	4.25			UO_0000065	13.18	0.26	2.14	6.10	False	CHEMBL1120072	Displacement of 8-anilino-1-naphthalene-sulfonic acid from human His-FABP4 expressed in Escherichia coli BL21 (DE3) cells after 3 mins	B	BAO_0000219	cell-based format	Homo sapiens	None	None	BL21-DE3	None	CHEMBL2083	Fatty acid binding protein adipocyte	Homo sapiens	SINGLE PROTEIN	CHEMBL1155532	1	Scientific Literature	Bioorg. Med. Chem. Lett.	2010	None
CHEMBL185553		0	337.38	0	2.65	7g	COc1ccc2ccn(S(=O)(=O)c3ccsc3C(=O)O)c2c1	IC50	'='	2600.0	nM	5.58			UO_0000065	16.55	0.35	2.94	6.52	False	CHEMBL832621	In vitro inhibitory concentration against adipocyte fatty acid binding protein(A-FABP)	B	BAO_0000357	single protein format	Homo sapiens	None	None	None	None	CHEMBL2083	Fatty acid binding protein adipocyte	Homo sapiens	SINGLE PROTEIN	CHEMBL1137179	1	Scientific Literature	Bioorg. Med. Chem. Lett.	2004	None
CHEMBL427320		0	386.25	0	3.40	7m	O=C(O)c1sccc1S(=O)(=O)n1ccc2cc(Br)ccc21	IC50	'='	1300.0	nM	5.89			UO_0000065	15.24	0.38	2.49	7.71	False	CHEMBL832621	In vitro inhibitory concentration against adipocyte fatty acid binding protein(A-FABP)	B	BAO_0000357	single protein format	Homo sapiens	None	None	None	None	CHEMBL2083	Fatty acid binding protein adipocyte	Homo sapiens	SINGLE PROTEIN	CHEMBL1137179	1	Scientific Literature	Bioorg. Med. Chem. Lett.	2004	None
CHEMBL184038		0	298.26	0	2.99	13b	COc1ccc(CCc2nc(O)cc(C(F)(F)F)n2)cc1	IC50	'='	25000.0	nM	4.60			UO_0000065	15.43	0.30	1.61	8.33	False	CHEMBL833473	In vitro inhibitory concentration against A-FABP (Adipocyte fatty acid binding protein)	B	BAO_0000357	single protein format	Homo sapiens	None	None	None	None	CHEMBL2083	Fatty acid binding protein adipocyte	Homo sapiens	SINGLE PROTEIN	CHEMBL1137029	1	Scientific Literature	Bioorg. Med. Chem. Lett.	2004	None
CHEMBL185432		0	225.25	0	2.88	3	O=C(O)Cn1c2ccccc2c2ccccc21	IC50	'>'	100000.0	nM				UO_0000065					False	CHEMBL832621	In vitro inhibitory concentration against adipocyte fatty acid binding protein(A-FABP)	B	BAO_0000357	single protein format	Homo sapiens	None	None	None	None	CHEMBL2083	Fatty acid binding protein adipocyte	Homo sapiens	SINGLE PROTEIN	CHEMBL1137179	1	Scientific Literature	Bioorg. Med. Chem. Lett.	2004	None
CHEMBL185561		0	255.20	0	2.94	9c	Oc1cc(C(F)(F)F)nc(Nc2ccccc2)n1	IC50	'>'	100000.0	nM				UO_0000065					False	CHEMBL833473	In vitro inhibitory concentration against A-FABP (Adipocyte fatty acid binding protein)	B	BAO_0000357	single protein format	Homo sapiens	None	None	None	None	CHEMBL2083	Fatty acid binding protein adipocyte	Homo sapiens	SINGLE PROTEIN	CHEMBL1137029	1	Scientific Literature	Bioorg. Med. Chem. Lett.	2004	None
CHEMBL3959018		0	390.88	0	4.73	12; RO6806051	Clc1ccc2nc(N3CCCCC3)c(-c3nnn[nH]3)c(-c3ccccc3)c2c1	Ki	'='	11.0	nM	7.96			UO_0000065	20.36	0.39	3.23	11.27	False	CHEMBL3861355	Displacement of Bodipy-labeled fatty acid from recombinant human His6-tagged FABP4 expressed in Escherichia coli after 30 mins by TR-FRET assay	B	BAO_0000019	assay format	Homo sapiens	None	None	None	None	CHEMBL2083	Fatty acid binding protein adipocyte	Homo sapiens	SINGLE PROTEIN	CHEMBL3860074	1	Scientific Literature	Bioorg Med Chem Lett	2016	None
CHEMBL3828508		0	372.26	0	4.06	33b	O=C(O)C1C2CC=CC2c2cc(Br)cc3c2N1CC1CC=CC31	Inhibition	'='	95.1	%				UO_0000187					False	CHEMBL3830761	Displacement of 1,8-ANS from His6-tagged FABP4 (unknown origin) expressed in Escherichia coli BL21(DE3) cells at 25 uM by fluorescence assay relative to control	B	BAO_0000219	cell-based format	Homo sapiens	None	None	None	None	CHEMBL2083	Fatty acid binding protein adipocyte	Homo sapiens	SINGLE PROTEIN	CHEMBL3826919	1	Scientific Literature	Bioorg. Med. Chem.	2016	None
CHEMBL3827461		0	353.42	0	2.47	17	CCOc1cc(/C=C2/SC(=S)N(CCC(=O)O)C2=O)ccc1O	Inhibition	'='	63.2	%				UO_0000187					False	CHEMBL3830761	Displacement of 1,8-ANS from His6-tagged FABP4 (unknown origin) expressed in Escherichia coli BL21(DE3) cells at 25 uM by fluorescence assay relative to control	B	BAO_0000219	cell-based format	Homo sapiens	None	None	None	None	CHEMBL2083	Fatty acid binding protein adipocyte	Homo sapiens	SINGLE PROTEIN	CHEMBL3826919	1	Scientific Literature	Bioorg. Med. Chem.	2016	None
CHEMBL3827661		0	365.35	0	0.91	30	Cc1[nH]nc2c1C1(C(=O)N(C(C)C(=O)O)c3ccccc31)C(C#N)=C(N)O2	Inhibition	'='	6.0	%				UO_0000187					False	CHEMBL3830761	Displacement of 1,8-ANS from His6-tagged FABP4 (unknown origin) expressed in Escherichia coli BL21(DE3) cells at 25 uM by fluorescence assay relative to control	B	BAO_0000219	cell-based format	Homo sapiens	None	None	None	None	CHEMBL2083	Fatty acid binding protein adipocyte	Homo sapiens	SINGLE PROTEIN	CHEMBL3826919	1	Scientific Literature	Bioorg. Med. Chem.	2016	None
CHEMBL3827430		0	305.31	0	2.17	45	O=C(CSc1ncccc1C(=O)O)c1ccc(O)c(O)c1	Inhibition	'='	-0.2	%				UO_0000187					False	CHEMBL3830761	Displacement of 1,8-ANS from His6-tagged FABP4 (unknown origin) expressed in Escherichia coli BL21(DE3) cells at 25 uM by fluorescence assay relative to control	B	BAO_0000219	cell-based format	Homo sapiens	None	None	None	None	CHEMBL2083	Fatty acid binding protein adipocyte	Homo sapiens	SINGLE PROTEIN	CHEMBL3826919	1	Scientific Literature	Bioorg. Med. Chem.	2016	None
CHEMBL3828690		0	422.48	0	3.25	53	C=C1C(N(CCc2ccc(OC)cc2)C(=O)CCC(=O)O)CC(=O)N1c1ccccc1	Inhibition	'='	1.0	%				UO_0000187					False	CHEMBL3830761	Displacement of 1,8-ANS from His6-tagged FABP4 (unknown origin) expressed in Escherichia coli BL21(DE3) cells at 25 uM by fluorescence assay relative to control	B	BAO_0000219	cell-based format	Homo sapiens	None	None	None	None	CHEMBL2083	Fatty acid binding protein adipocyte	Homo sapiens	SINGLE PROTEIN	CHEMBL3826919	1	Scientific Literature	Bioorg. Med. Chem.	2016	None
CHEMBL3828660		0	369.83	0	3.63	55	CCCOc1cc(S(=O)(=O)Nc2ccc(C(=O)O)cc2)ccc1Cl	Inhibition	'='	31.4	%				UO_0000187					False	CHEMBL3830761	Displacement of 1,8-ANS from His6-tagged FABP4 (unknown origin) expressed in Escherichia coli BL21(DE3) cells at 25 uM by fluorescence assay relative to control	B	BAO_0000219	cell-based format	Homo sapiens	None	None	None	None	CHEMBL2083	Fatty acid binding protein adipocyte	Homo sapiens	SINGLE PROTEIN	CHEMBL3826919	1	Scientific Literature	Bioorg. Med. Chem.	2016	None
CHEMBL3828043		0	327.81	0	3.95	33d	O=C(O)C1C2CC=CC2c2cc(Cl)cc3c2N1CC1CC=CC31	Ki	'='	690.0	nM	6.16			UO_0000065	18.79	0.37	2.21	15.20	False	CHEMBL3830762	Displacement of 1,8-ANS from His6-tagged FABP4 (unknown origin) expressed in Escherichia coli BL21(DE3) cells by fluorescence assay	B	BAO_0000219	cell-based format	Homo sapiens	None	None	None	None	CHEMBL2083	Fatty acid binding protein adipocyte	Homo sapiens	SINGLE PROTEIN	CHEMBL3826919	1	Scientific Literature	Bioorg. Med. Chem.	2016	None
CHEMBL1345913		0	303.40	0	3.77	7	Cc1ccc(C)c(NC(=O)C2CCC(C)(C(=O)O)C2(C)C)c1	Delta Tm	'='	0.1	degrees C				UO_0000027					False	CHEMBL3830763	Binding affinity to His6-tagged FABP4 (unknown origin) expressed in Escherichia coli BL21(DE3) cells assessed as change in melting temperature at 50 uM after 30 mins by SYPRO orange dye based thermal stability shift assay	B	BAO_0000219	cell-based format	Homo sapiens	None	None	None	None	CHEMBL2083	Fatty acid binding protein adipocyte	Homo sapiens	SINGLE PROTEIN	CHEMBL3826919	1	Scientific Literature	Bioorg. Med. Chem.	2016	None
CHEMBL3827461		0	353.42	0	2.47	17	CCOc1cc(/C=C2/SC(=S)N(CCC(=O)O)C2=O)ccc1O	Delta Tm	'='	-1.8	degrees C				UO_0000027					False	CHEMBL3830763	Binding affinity to His6-tagged FABP4 (unknown origin) expressed in Escherichia coli BL21(DE3) cells assessed as change in melting temperature at 50 uM after 30 mins by SYPRO orange dye based thermal stability shift assay	B	BAO_0000219	cell-based format	Homo sapiens	None	None	None	None	CHEMBL2083	Fatty acid binding protein adipocyte	Homo sapiens	SINGLE PROTEIN	CHEMBL3826919	1	Scientific Literature	Bioorg. Med. Chem.	2016	None
CHEMBL3827054		0	461.47	0	3.72	19	CCc1ccccc1NC(=O)C(OC(=O)c1ccccc1)C(OC(=O)c1ccccc1)C(=O)O	Delta Tm	'='	0.5	degrees C				UO_0000027					False	CHEMBL3830763	Binding affinity to His6-tagged FABP4 (unknown origin) expressed in Escherichia coli BL21(DE3) cells assessed as change in melting temperature at 50 uM after 30 mins by SYPRO orange dye based thermal stability shift assay	B	BAO_0000219	cell-based format	Homo sapiens	None	None	None	None	CHEMBL2083	Fatty acid binding protein adipocyte	Homo sapiens	SINGLE PROTEIN	CHEMBL3826919	1	Scientific Literature	Bioorg. Med. Chem.	2016	None
CHEMBL1481999		0	415.85	1	5.05	23	Cc1oc2c(cc(NS(=O)(=O)c3ccc(Cl)cc3)c3ccccc32)c1C(=O)O	Delta Tm	'='	2.8	degrees C				UO_0000027					False	CHEMBL3830763	Binding affinity to His6-tagged FABP4 (unknown origin) expressed in Escherichia coli BL21(DE3) cells assessed as change in melting temperature at 50 uM after 30 mins by SYPRO orange dye based thermal stability shift assay	B	BAO_0000219	cell-based format	Homo sapiens	None	None	None	None	CHEMBL2083	Fatty acid binding protein adipocyte	Homo sapiens	SINGLE PROTEIN	CHEMBL3826919	1	Scientific Literature	Bioorg. Med. Chem.	2016	None
CHEMBL3971182		0	401.29	1	5.90	9	O=C(O)c1c(N2CCCCC2)nc2c(Cl)cc(Cl)cc2c1-c1ccccc1	Ki	'='	16.0	nM	7.80			UO_0000065	19.43	0.39	1.90	14.59	False	CHEMBL3861355	Displacement of Bodipy-labeled fatty acid from recombinant human His6-tagged FABP4 expressed in Escherichia coli after 30 mins by TR-FRET assay	B	BAO_0000019	assay format	Homo sapiens	None	None	None	None	CHEMBL2083	Fatty acid binding protein adipocyte	Homo sapiens	SINGLE PROTEIN	CHEMBL3860074	1	Scientific Literature	Bioorg Med Chem Lett	2016	None
CHEMBL3950316		0	380.88	1	5.55	10	Cc1cc(Cl)cc2c(-c3ccccc3)c(C(=O)O)c(N3CCCCC3)nc12	Ki	'='	13.0	nM	7.89			UO_0000065	20.70	0.40	2.34	14.76	False	CHEMBL3861355	Displacement of Bodipy-labeled fatty acid from recombinant human His6-tagged FABP4 expressed in Escherichia coli after 30 mins by TR-FRET assay	B	BAO_0000019	assay format	Homo sapiens	None	None	None	None	CHEMBL2083	Fatty acid binding protein adipocyte	Homo sapiens	SINGLE PROTEIN	CHEMBL3860074	1	Scientific Literature	Bioorg Med Chem Lett	2016	None
CHEMBL3889982		0	406.87	0	4.89	13	O=c1[nH]nc(-c2c(N3CCCCC3)nc3ccc(Cl)cc3c2-c2ccccc2)o1	Ki	'='	20.0	nM	7.70			UO_0000065	18.92	0.36	2.81	10.26	False	CHEMBL3861355	Displacement of Bodipy-labeled fatty acid from recombinant human His6-tagged FABP4 expressed in Escherichia coli after 30 mins by TR-FRET assay	B	BAO_0000019	assay format	Homo sapiens	None	None	None	None	CHEMBL2083	Fatty acid binding protein adipocyte	Homo sapiens	SINGLE PROTEIN	CHEMBL3860074	1	Scientific Literature	Bioorg Med Chem Lett	2016	None
CHEMBL247920		0	474.56	1	6.90	11a	CCc1c(-c2ccccc2)c(-c2ccccc2)nn1-c1ccccc1-c1cccc(OCC(=O)O)c1	Ki	'='	7.4	nM	8.13			UO_0000065	17.13	0.31	1.23	12.64	False	CHEMBL887937	Displacement of [3H]2,3-bis[(2,4-dichlorobenzyl)oxy]benzoic acid from aFABP	B	BAO_0000357	single protein format	None	None	None	None	None	CHEMBL2083	Fatty acid binding protein adipocyte	Homo sapiens	SINGLE PROTEIN	CHEMBL1139984	1	Scientific Literature	Bioorg. Med. Chem. Lett.	2007	None
CHEMBL246062		0	503.56	2	6.13	4h	O=C(O)CNc1cccc(-c2ccccc2-c2nc(-c3ccccc3)c(-c3ccccc3)n2CC(=O)O)c1	Ki	'>'	2000.0	nM				UO_0000065					False	CHEMBL887934	Displacement of 1,8-ANS from aFABP by fluorescence based-assay	B	BAO_0000357	single protein format	None	None	None	None	None	CHEMBL2083	Fatty acid binding protein adipocyte	Homo sapiens	SINGLE PROTEIN	CHEMBL1139984	1	Scientific Literature	Bioorg. Med. Chem. Lett.	2007	None
CHEMBL245857		0	501.63	2	7.70	4g	CC(C)Cn1c(-c2ccccc2-c2cccc(NCC(=O)O)c2)nc(-c2ccccc2)c1-c1ccccc1	Ki	'='	130.0	nM	6.89			UO_0000065	13.73	0.25	-0.81	10.25	False	CHEMBL887934	Displacement of 1,8-ANS from aFABP by fluorescence based-assay	B	BAO_0000357	single protein format	None	None	None	None	None	CHEMBL2083	Fatty acid binding protein adipocyte	Homo sapiens	SINGLE PROTEIN	CHEMBL1139984	1	Scientific Literature	Bioorg. Med. Chem. Lett.	2007	None
CHEMBL247529		0	474.56	1	7.97	8c	CCc1c(-c2ccccc2-c2cccc(OCC(=O)O)c2)oc(-c2ccccc2)c1-c1ccccc1	Ki	'='	32.0	nM	7.50			UO_0000065	15.79	0.28	-0.48	12.56	False	CHEMBL887937	Displacement of [3H]2,3-bis[(2,4-dichlorobenzyl)oxy]benzoic acid from aFABP	B	BAO_0000357	single protein format	None	None	None	None	None	CHEMBL2083	Fatty acid binding protein adipocyte	Homo sapiens	SINGLE PROTEIN	CHEMBL1139984	1	Scientific Literature	Bioorg. Med. Chem. Lett.	2007	None
CHEMBL247298		0	476.17	1	7.16	14, [3H]	[3H]c1c(Cl)ccc(COc2cccc(C(=O)O)c2OCc2ccc(Cl)c([3H])c2Cl)c1Cl	Ki	'='	2.0	nM	8.70			UO_0000065	18.42	0.41	1.54	15.60	False	CHEMBL887934	Displacement of 1,8-ANS from aFABP by fluorescence based-assay	B	BAO_0000357	single protein format	None	None	None	None	None	CHEMBL2083	Fatty acid binding protein adipocyte	Homo sapiens	SINGLE PROTEIN	CHEMBL1139984	1	Scientific Literature	Bioorg. Med. Chem. Lett.	2007	None
CHEMBL116533		0	413.47	1	6.31	1a	O=C(O)CCCCOc1ccccc1-c1nc(-c2ccccc2)c(-c2ccccc2)o1	Ki	'='	58.0	nM	7.24			UO_0000065	17.50	0.32	0.93	9.97	False	CHEMBL887934	Displacement of 1,8-ANS from aFABP by fluorescence based-assay	B	BAO_0000357	single protein format	None	None	None	None	None	CHEMBL2083	Fatty acid binding protein adipocyte	Homo sapiens	SINGLE PROTEIN	CHEMBL1139984	1	Scientific Literature	Bioorg. Med. Chem. Lett.	2007	None
CHEMBL1084580		0	403.38	0	2.87	10	COc1ccc(-c2c(C(F)(F)F)nn(C)c2NC(=O)CSCC(=O)O)cc1	Inhibition	'='	20.1	%				UO_0000187					False	CHEMBL1120071	Displacement of 8-anilino-1-naphthalene-sulfonic acid from human His-FABP4 expressed in Escherichia coli BL21 (DE3) cells at 100 uM after 3 mins	B	BAO_0000219	cell-based format	Homo sapiens	None	None	BL21-DE3	None	CHEMBL2083	Fatty acid binding protein adipocyte	Homo sapiens	SINGLE PROTEIN	CHEMBL1155532	1	Scientific Literature	Bioorg. Med. Chem. Lett.	2010	None
CHEMBL1085570		0	294.16	0	2.75	1	O=C(O)CSCC(=O)Nc1cc(Cl)cc(Cl)c1	Inhibition	'='	84.9	%				UO_0000187					False	CHEMBL1120071	Displacement of 8-anilino-1-naphthalene-sulfonic acid from human His-FABP4 expressed in Escherichia coli BL21 (DE3) cells at 100 uM after 3 mins	B	BAO_0000219	cell-based format	Homo sapiens	None	None	BL21-DE3	None	CHEMBL2083	Fatty acid binding protein adipocyte	Homo sapiens	SINGLE PROTEIN	CHEMBL1155532	1	Scientific Literature	Bioorg. Med. Chem. Lett.	2010	None
CHEMBL1084578		0	488.33	0	4.50	8	O=[N+]([O-])c1ccc(S(=O)(=O)c2ccccc2)cc1OS(=O)(=O)c1cc(Cl)cc(Cl)c1	IC50	'>'	100000.0	nM				UO_0000065					False	CHEMBL1120072	Displacement of 8-anilino-1-naphthalene-sulfonic acid from human His-FABP4 expressed in Escherichia coli BL21 (DE3) cells after 3 mins	B	BAO_0000219	cell-based format	Homo sapiens	None	None	BL21-DE3	None	CHEMBL2083	Fatty acid binding protein adipocyte	Homo sapiens	SINGLE PROTEIN	CHEMBL1155532	1	Scientific Literature	Bioorg. Med. Chem. Lett.	2010	None
CHEMBL185362		0	337.38	0	2.65	7h	COc1cccc2ccn(S(=O)(=O)c3ccsc3C(=O)O)c12	IC50	'='	2600.0	nM	5.58			UO_0000065	16.55	0.35	2.94	6.52	False	CHEMBL832621	In vitro inhibitory concentration against adipocyte fatty acid binding protein(A-FABP)	B	BAO_0000357	single protein format	Homo sapiens	None	None	None	None	CHEMBL2083	Fatty acid binding protein adipocyte	Homo sapiens	SINGLE PROTEIN	CHEMBL1137179	1	Scientific Literature	Bioorg. Med. Chem. Lett.	2004	None
CHEMBL184846		0	325.34	0	2.78	7k	O=C(O)c1sccc1S(=O)(=O)n1ccc2ccc(F)cc21	IC50	'='	4700.0	nM	5.33			UO_0000065	16.38	0.35	2.55	6.98	False	CHEMBL832621	In vitro inhibitory concentration against adipocyte fatty acid binding protein(A-FABP)	B	BAO_0000357	single protein format	Homo sapiens	None	None	None	None	CHEMBL2083	Fatty acid binding protein adipocyte	Homo sapiens	SINGLE PROTEIN	CHEMBL1137179	1	Scientific Literature	Bioorg. Med. Chem. Lett.	2004	None
CHEMBL1782965		0	470.91	1	6.58	5c	O=C(O)COc1cccc(-c2ccccc2-c2cc(-c3ccco3)n(-c3ccc(Cl)cc3)n2)c1	Ki	'='	7.0	nM	8.15			UO_0000065	17.32	0.33	1.57	10.52	False	CHEMBL1785600	Displacement of fluorescent 1-anilinonapthalene 8-sulfonic acid from human a-FABP by fluorescence spectrophotometry	B	BAO_0000357	single protein format	Homo sapiens	None	None	None	None	CHEMBL2083	Fatty acid binding protein adipocyte	Homo sapiens	SINGLE PROTEIN	CHEMBL1782032	1	Scientific Literature	Bioorg. Med. Chem. Lett.	2011	None
CHEMBL1782969		0	515.03	2	7.83	5g	CC(C)(Oc1cccc(-c2ccccc2-c2cc(-c3cccs3)n(-c3ccc(Cl)cc3)n2)c1)C(=O)O	Ki	'<'	1.0	nM				UO_0000065					False	CHEMBL1785600	Displacement of fluorescent 1-anilinonapthalene 8-sulfonic acid from human a-FABP by fluorescence spectrophotometry	B	BAO_0000357	single protein format	Homo sapiens	None	None	None	None	CHEMBL2083	Fatty acid binding protein adipocyte	Homo sapiens	SINGLE PROTEIN	CHEMBL1782032	1	Scientific Literature	Bioorg. Med. Chem. Lett.	2011	None
CHEMBL3828256		0	473.92	0	4.97	40	Cc1ccc(C(=O)/C(=C\Nc2cc(Cl)ccc2C(=O)O)c2nnnn2-c2ccc(C)cc2)cc1	Inhibition	'='	-2.5	%				UO_0000187					False	CHEMBL3830761	Displacement of 1,8-ANS from His6-tagged FABP4 (unknown origin) expressed in Escherichia coli BL21(DE3) cells at 25 uM by fluorescence assay relative to control	B	BAO_0000219	cell-based format	Homo sapiens	None	None	None	None	CHEMBL2083	Fatty acid binding protein adipocyte	Homo sapiens	SINGLE PROTEIN	CHEMBL3826919	1	Scientific Literature	Bioorg. Med. Chem.	2016	None
CHEMBL8659	OLEIC ACID	2	282.47	1	6.11	OA	CCCCCCCC/C=C\CCCCCCCC(=O)O	Ki	'='	1500.0	nM	5.82			UO_0000065	20.62	0.40	-0.29	15.61	False	CHEMBL3830762	Displacement of 1,8-ANS from His6-tagged FABP4 (unknown origin) expressed in Escherichia coli BL21(DE3) cells by fluorescence assay	B	BAO_0000219	cell-based format	Homo sapiens	None	None	None	None	CHEMBL2083	Fatty acid binding protein adipocyte	Homo sapiens	SINGLE PROTEIN	CHEMBL3826919	1	Scientific Literature	Bioorg. Med. Chem.	2016	None
CHEMBL247920		0	474.56	1	6.90	3; BMS309403	CCc1c(-c2ccccc2)c(-c2ccccc2)nn1-c1ccccc1-c1cccc(OCC(=O)O)c1	Ki	'='	220.0	nM	6.66			UO_0000065	14.03	0.25	-0.24	10.35	False	CHEMBL3830762	Displacement of 1,8-ANS from His6-tagged FABP4 (unknown origin) expressed in Escherichia coli BL21(DE3) cells by fluorescence assay	B	BAO_0000219	cell-based format	Homo sapiens	None	None	None	None	CHEMBL2083	Fatty acid binding protein adipocyte	Homo sapiens	SINGLE PROTEIN	CHEMBL3826919	1	Scientific Literature	Bioorg. Med. Chem.	2016	None
CHEMBL3827900		0	321.42	0	3.91	33a	Cc1cc(C)c2c3c1C1C=CCC1CN3C(C(=O)O)C1CC=CC21	Delta Tm	'='	5.8	degrees C				UO_0000027					False	CHEMBL3830763	Binding affinity to His6-tagged FABP4 (unknown origin) expressed in Escherichia coli BL21(DE3) cells assessed as change in melting temperature at 50 uM after 30 mins by SYPRO orange dye based thermal stability shift assay	B	BAO_0000219	cell-based format	Homo sapiens	None	None	None	None	CHEMBL2083	Fatty acid binding protein adipocyte	Homo sapiens	SINGLE PROTEIN	CHEMBL3826919	1	Scientific Literature	Bioorg. Med. Chem.	2016	None
CHEMBL3827455		0	394.43	0	3.55	24	CCCCCC(=O)N(CN1C(=O)c2ccccc2C1=O)c1cccc(C(=O)O)c1	Delta Tm	'='	-0.2	degrees C				UO_0000027					False	CHEMBL3830763	Binding affinity to His6-tagged FABP4 (unknown origin) expressed in Escherichia coli BL21(DE3) cells assessed as change in melting temperature at 50 uM after 30 mins by SYPRO orange dye based thermal stability shift assay	B	BAO_0000219	cell-based format	Homo sapiens	None	None	None	None	CHEMBL2083	Fatty acid binding protein adipocyte	Homo sapiens	SINGLE PROTEIN	CHEMBL3826919	1	Scientific Literature	Bioorg. Med. Chem.	2016	None
CHEMBL3828608		0	337.38	0	3.81	26	Cc1ccc(C(C[N+](=O)[O-])c2c(-c3ccccc3C)n[nH]c2O)cc1	Delta Tm	'='	-3.7	degrees C				UO_0000027					False	CHEMBL3830763	Binding affinity to His6-tagged FABP4 (unknown origin) expressed in Escherichia coli BL21(DE3) cells assessed as change in melting temperature at 50 uM after 30 mins by SYPRO orange dye based thermal stability shift assay	B	BAO_0000219	cell-based format	Homo sapiens	None	None	None	None	CHEMBL2083	Fatty acid binding protein adipocyte	Homo sapiens	SINGLE PROTEIN	CHEMBL3826919	1	Scientific Literature	Bioorg. Med. Chem.	2016	None
CHEMBL3827661		0	365.35	0	0.91	30	Cc1[nH]nc2c1C1(C(=O)N(C(C)C(=O)O)c3ccccc31)C(C#N)=C(N)O2	Delta Tm	'='	0.1	degrees C				UO_0000027					False	CHEMBL3830763	Binding affinity to His6-tagged FABP4 (unknown origin) expressed in Escherichia coli BL21(DE3) cells assessed as change in melting temperature at 50 uM after 30 mins by SYPRO orange dye based thermal stability shift assay	B	BAO_0000219	cell-based format	Homo sapiens	None	None	None	None	CHEMBL2083	Fatty acid binding protein adipocyte	Homo sapiens	SINGLE PROTEIN	CHEMBL3826919	1	Scientific Literature	Bioorg. Med. Chem.	2016	None
CHEMBL3828731		0	357.39	0	1.92	36	COc1ccc(-c2ccc(C#N)c(SCC(=O)NCC(=O)O)n2)cc1	Delta Tm	'='	-0.1	degrees C				UO_0000027					False	CHEMBL3830763	Binding affinity to His6-tagged FABP4 (unknown origin) expressed in Escherichia coli BL21(DE3) cells assessed as change in melting temperature at 50 uM after 30 mins by SYPRO orange dye based thermal stability shift assay	B	BAO_0000219	cell-based format	Homo sapiens	None	None	None	None	CHEMBL2083	Fatty acid binding protein adipocyte	Homo sapiens	SINGLE PROTEIN	CHEMBL3826919	1	Scientific Literature	Bioorg. Med. Chem.	2016	None
CHEMBL3827430		0	305.31	0	2.17	45	O=C(CSc1ncccc1C(=O)O)c1ccc(O)c(O)c1	Delta Tm	'='	-0.6	degrees C				UO_0000027					False	CHEMBL3830763	Binding affinity to His6-tagged FABP4 (unknown origin) expressed in Escherichia coli BL21(DE3) cells assessed as change in melting temperature at 50 uM after 30 mins by SYPRO orange dye based thermal stability shift assay	B	BAO_0000219	cell-based format	Homo sapiens	None	None	None	None	CHEMBL2083	Fatty acid binding protein adipocyte	Homo sapiens	SINGLE PROTEIN	CHEMBL3826919	1	Scientific Literature	Bioorg. Med. Chem.	2016	None
CHEMBL3827302		0	323.39	0	4.18	47	O=C(O)C1CCCCC1C(=O)Nc1ccccc1-c1ccccc1	Delta Tm	'='	3.9	degrees C				UO_0000027					False	CHEMBL3830763	Binding affinity to His6-tagged FABP4 (unknown origin) expressed in Escherichia coli BL21(DE3) cells assessed as change in melting temperature at 50 uM after 30 mins by SYPRO orange dye based thermal stability shift assay	B	BAO_0000219	cell-based format	Homo sapiens	None	None	None	None	CHEMBL2083	Fatty acid binding protein adipocyte	Homo sapiens	SINGLE PROTEIN	CHEMBL3826919	1	Scientific Literature	Bioorg. Med. Chem.	2016	None
CHEMBL3986878		0	377.49	0	4.09	BDBM234710	Cc1nsc(-c2c(NC(=O)C3=C(C(=O)O)CCCC3)sc(C)c2C)n1	IC50	'='	23.0	nM	7.64		409142	UO_0000065	20.23	0.42	3.55	8.29	False	CHEMBL3888563	Time Resolved-Fluorescence Energy Transfer (TR-FRET) Assay: Stock DMSO solutions (1.8 mM) of compounds were serially diluted 3-fold for ten concentrations with 100% DMSO (50 μM to 0.003 μM final compound concentration). 1 μl of these compound dilutions and 1 μl of Bodipy labeled fatty acid 4.5 μM in 100% DMSO (Bodipy FL C11, cat. no. D3862, Invitrogen) were sequentially pipetted in wells of 384-w…	B	BAO_0000357	single protein format	None	None	None	None	None	CHEMBL2083	Fatty acid binding protein adipocyte	Homo sapiens	SINGLE PROTEIN	CHEMBL3886761	37	BindingDB Database		2016	None
CHEMBL3897486		0	413.38	0	4.20	BDBM234694	O=C(O)C1=C(C(=O)Nc2scc(C(F)(F)F)c2-c2nc(C3CC3)no2)CCC1	IC50	'='	20.5	nM	7.69		409156	UO_0000065	18.60	0.38	3.49	7.30	False	CHEMBL3888563	Time Resolved-Fluorescence Energy Transfer (TR-FRET) Assay: Stock DMSO solutions (1.8 mM) of compounds were serially diluted 3-fold for ten concentrations with 100% DMSO (50 μM to 0.003 μM final compound concentration). 1 μl of these compound dilutions and 1 μl of Bodipy labeled fatty acid 4.5 μM in 100% DMSO (Bodipy FL C11, cat. no. D3862, Invitrogen) were sequentially pipetted in wells of 384-w…	B	BAO_0000357	single protein format	None	None	None	None	None	CHEMBL2083	Fatty acid binding protein adipocyte	Homo sapiens	SINGLE PROTEIN	CHEMBL3886761	37	BindingDB Database		2016	None
CHEMBL3919746		0	389.43	0	3.03	BDBM234698	Cc1sc(NC(=O)C2=C(C(=O)O)COCC2)c(-c2nc(C3CC3)no2)c1C	IC50	'='	107.0	nM	6.97		409160	UO_0000065	17.90	0.35	3.94	6.09	False	CHEMBL3888563	Time Resolved-Fluorescence Energy Transfer (TR-FRET) Assay: Stock DMSO solutions (1.8 mM) of compounds were serially diluted 3-fold for ten concentrations with 100% DMSO (50 μM to 0.003 μM final compound concentration). 1 μl of these compound dilutions and 1 μl of Bodipy labeled fatty acid 4.5 μM in 100% DMSO (Bodipy FL C11, cat. no. D3862, Invitrogen) were sequentially pipetted in wells of 384-w…	B	BAO_0000357	single protein format	None	None	None	None	None	CHEMBL2083	Fatty acid binding protein adipocyte	Homo sapiens	SINGLE PROTEIN	CHEMBL3886761	37	BindingDB Database		2016	None
CHEMBL514666		0	335.40	0	4.28	12	COc1cccc(Cn2c3c(c4cccc(C(=O)O)c42)CCCC3)c1	IC50	'='	550.0	nM	6.26			UO_0000065	18.66	0.34	1.98	12.16	False	CHEMBL964125	Inhibition of human A-FABP by fluorescence polarization assay	B	BAO_0000357	single protein format	Homo sapiens	None	None	None	None	CHEMBL2083	Fatty acid binding protein adipocyte	Homo sapiens	SINGLE PROTEIN	CHEMBL1153289	1	Scientific Literature	Bioorg. Med. Chem. Lett.	2009	None
CHEMBL518180		0	337.39	0	4.80	23	O=C(O)c1cccc2c3c(n(Cc4ccccc4F)c12)CCCCC3	IC50	'='	710.0	nM	6.15			UO_0000065	18.22	0.34	1.35	14.56	False	CHEMBL964125	Inhibition of human A-FABP by fluorescence polarization assay	B	BAO_0000357	single protein format	Homo sapiens	None	None	None	None	CHEMBL2083	Fatty acid binding protein adipocyte	Homo sapiens	SINGLE PROTEIN	CHEMBL1153289	1	Scientific Literature	Bioorg. Med. Chem. Lett.	2009	None
CHEMBL508994		0	391.36	1	5.42	21	O=C(O)c1cccc2c3c(n(Cc4c(F)cccc4C(F)(F)F)c12)CCCC3	IC50	'='	1810.0	nM	5.74			UO_0000065	14.67	0.28	0.32	13.60	False	CHEMBL964125	Inhibition of human A-FABP by fluorescence polarization assay	B	BAO_0000357	single protein format	Homo sapiens	None	None	None	None	CHEMBL2083	Fatty acid binding protein adipocyte	Homo sapiens	SINGLE PROTEIN	CHEMBL1153289	1	Scientific Literature	Bioorg. Med. Chem. Lett.	2009	None
CHEMBL452160		0	373.37	1	5.29	19	O=C(O)c1cccc2c3c(n(Cc4ccc(C(F)(F)F)cc4)c12)CCCC3	IC50	'='	2390.0	nM	5.62			UO_0000065	15.06	0.28	0.33	13.31	False	CHEMBL964125	Inhibition of human A-FABP by fluorescence polarization assay	B	BAO_0000357	single protein format	Homo sapiens	None	None	None	None	CHEMBL2083	Fatty acid binding protein adipocyte	Homo sapiens	SINGLE PROTEIN	CHEMBL1153289	1	Scientific Literature	Bioorg. Med. Chem. Lett.	2009	None
CHEMBL475548		0	334.38	0	3.90	10	O=C(O)c1cccc2c3c(n(Cc4ccccc4)c12)CCC/C3=N/O	IC50	'='	3500.0	nM	5.46			UO_0000065	16.32	0.30	1.56	7.29	False	CHEMBL964125	Inhibition of human A-FABP by fluorescence polarization assay	B	BAO_0000357	single protein format	Homo sapiens	None	None	None	None	CHEMBL2083	Fatty acid binding protein adipocyte	Homo sapiens	SINGLE PROTEIN	CHEMBL1153289	1	Scientific Literature	Bioorg. Med. Chem. Lett.	2009	None
CHEMBL474743		0	323.37	0	4.41	14	O=C(O)c1cccc2c3c(n(Cc4ccccc4F)c12)CCCC3	IC50	'<'	400.0	nM				UO_0000065					False	CHEMBL964125	Inhibition of human A-FABP by fluorescence polarization assay	B	BAO_0000357	single protein format	Homo sapiens	None	None	None	None	CHEMBL2083	Fatty acid binding protein adipocyte	Homo sapiens	SINGLE PROTEIN	CHEMBL1153289	1	Scientific Literature	Bioorg. Med. Chem. Lett.	2009	None
CHEMBL474744		0	323.37	0	4.41	15	O=C(O)c1cccc2c3c(n(Cc4cccc(F)c4)c12)CCCC3	IC50	'<'	400.0	nM				UO_0000065					False	CHEMBL964125	Inhibition of human A-FABP by fluorescence polarization assay	B	BAO_0000357	single protein format	Homo sapiens	None	None	None	None	CHEMBL2083	Fatty acid binding protein adipocyte	Homo sapiens	SINGLE PROTEIN	CHEMBL1153289	1	Scientific Literature	Bioorg. Med. Chem. Lett.	2009	None
CHEMBL512386		0	305.38	0	4.27	2c	O=C(O)c1ccc2c(c1)c1c(n2Cc2ccccc2)CCCC1	IC50	'>'	25000.0	nM				UO_0000065					False	CHEMBL964125	Inhibition of human A-FABP by fluorescence polarization assay	B	BAO_0000357	single protein format	Homo sapiens	None	None	None	None	CHEMBL2083	Fatty acid binding protein adipocyte	Homo sapiens	SINGLE PROTEIN	CHEMBL1153289	1	Scientific Literature	Bioorg. Med. Chem. Lett.	2009	None
CHEMBL474944		0	362.43	0	3.76	29	NC(=O)c1ccccc1Cn1c2c(c3cccc(C(=O)O)c31)CCCCC2	IC50	'='	98.0	nM	7.01			UO_0000065	19.34	0.35	3.25	8.21	False	CHEMBL964127	Inhibition of human A-FABP by scintillation proximity assay	B	BAO_0000357	single protein format	Homo sapiens	None	None	None	None	CHEMBL2083	Fatty acid binding protein adipocyte	Homo sapiens	SINGLE PROTEIN	CHEMBL1153289	1	Scientific Literature	Bioorg. Med. Chem. Lett.	2009	None
CHEMBL3981828		0	385.45	0	4.06	BDBM234690	O=C(O)C1=C(C(=O)Nc2sc(C3CC3)cc2-c2nc(C3CC3)no2)CCC1	IC50	'='	40.8	nM	7.39		409152	UO_0000065	19.17	0.37	3.33	7.02	False	CHEMBL3888563	Time Resolved-Fluorescence Energy Transfer (TR-FRET) Assay: Stock DMSO solutions (1.8 mM) of compounds were serially diluted 3-fold for ten concentrations with 100% DMSO (50 μM to 0.003 μM final compound concentration). 1 μl of these compound dilutions and 1 μl of Bodipy labeled fatty acid 4.5 μM in 100% DMSO (Bodipy FL C11, cat. no. D3862, Invitrogen) were sequentially pipetted in wells of 384-w…	B	BAO_0000357	single protein format	None	None	None	None	None	CHEMBL2083	Fatty acid binding protein adipocyte	Homo sapiens	SINGLE PROTEIN	CHEMBL3886761	37	BindingDB Database		2016	None
CHEMBL1782968		0	515.03	2	7.83	5f	CCC(Oc1cccc(-c2ccccc2-c2cc(-c3cccs3)n(-c3ccc(Cl)cc3)n2)c1)C(=O)O	Ki	'='	6.0	nM	8.22			UO_0000065	15.96	0.31	0.39	12.78	False	CHEMBL1785600	Displacement of fluorescent 1-anilinonapthalene 8-sulfonic acid from human a-FABP by fluorescence spectrophotometry	B	BAO_0000357	single protein format	Homo sapiens	None	None	None	None	CHEMBL2083	Fatty acid binding protein adipocyte	Homo sapiens	SINGLE PROTEIN	CHEMBL1782032	1	Scientific Literature	Bioorg. Med. Chem. Lett.	2011	None
CHEMBL1782963		0	446.51	1	6.34	5a	O=C(O)COc1cccc(-c2ccccc2-c2cc(-c3ccccc3)n(-c3ccccc3)n2)c1	Ki	'='	32.0	nM	7.50			UO_0000065	16.79	0.30	1.15	11.65	False	CHEMBL1785600	Displacement of fluorescent 1-anilinonapthalene 8-sulfonic acid from human a-FABP by fluorescence spectrophotometry	B	BAO_0000357	single protein format	Homo sapiens	None	None	None	None	CHEMBL2083	Fatty acid binding protein adipocyte	Homo sapiens	SINGLE PROTEIN	CHEMBL1782032	1	Scientific Literature	Bioorg. Med. Chem. Lett.	2011	None
CHEMBL1782967		0	501.01	2	7.44	5e	CC(Oc1cccc(-c2ccccc2-c2cc(-c3cccs3)n(-c3ccc(Cl)cc3)n2)c1)C(=O)O	Ki	'<'	1.0	nM				UO_0000065					False	CHEMBL1785600	Displacement of fluorescent 1-anilinonapthalene 8-sulfonic acid from human a-FABP by fluorescence spectrophotometry	B	BAO_0000357	single protein format	Homo sapiens	None	None	None	None	CHEMBL2083	Fatty acid binding protein adipocyte	Homo sapiens	SINGLE PROTEIN	CHEMBL1782032	1	Scientific Literature	Bioorg. Med. Chem. Lett.	2011	None
CHEMBL2331584		0	426.52	1	6.15	13i	Cc1ccc(-c2cc(-c3ccccc3OCCCCC(=O)O)nn2-c2ccccc2)cc1	IC50	'='	259000.0	nM		Outside typical range		UO_0000065					False	CHEMBL2339128	Inhibition of human FABP4 by 8-anilino-1-naphthalenesulfonic acid based fluorescence displacement assay	B	BAO_0000357	single protein format	Homo sapiens	None	None	None	None	CHEMBL2083	Fatty acid binding protein adipocyte	Homo sapiens	SINGLE PROTEIN	CHEMBL2331161	1	Scientific Literature	Bioorg. Med. Chem. Lett.	2013	None
CHEMBL359763		0	337.38	0	2.65	7e	COc1cccc2c1ccn2S(=O)(=O)c1ccsc1C(=O)O	IC50	'='	13000.0	nM	4.89			UO_0000065	14.48	0.30	2.24	5.71	False	CHEMBL832621	In vitro inhibitory concentration against adipocyte fatty acid binding protein(A-FABP)	B	BAO_0000357	single protein format	Homo sapiens	None	None	None	None	CHEMBL2083	Fatty acid binding protein adipocyte	Homo sapiens	SINGLE PROTEIN	CHEMBL1137179	1	Scientific Literature	Bioorg. Med. Chem. Lett.	2004	None
CHEMBL183798		0	337.38	0	2.65	7f	COc1ccc2c(ccn2S(=O)(=O)c2ccsc2C(=O)O)c1	IC50	'='	10000.0	nM	5.00			UO_0000065	14.82	0.31	2.35	5.84	False	CHEMBL832621	In vitro inhibitory concentration against adipocyte fatty acid binding protein(A-FABP)	B	BAO_0000357	single protein format	Homo sapiens	None	None	None	None	CHEMBL2083	Fatty acid binding protein adipocyte	Homo sapiens	SINGLE PROTEIN	CHEMBL1137179	1	Scientific Literature	Bioorg. Med. Chem. Lett.	2004	None
CHEMBL365476		0	325.34	0	2.78	7j	O=C(O)c1sccc1S(=O)(=O)n1ccc2cc(F)ccc21	IC50	'='	3500.0	nM	5.46			UO_0000065	16.77	0.35	2.68	7.14	False	CHEMBL832621	In vitro inhibitory concentration against adipocyte fatty acid binding protein(A-FABP)	B	BAO_0000357	single protein format	Homo sapiens	None	None	None	None	CHEMBL2083	Fatty acid binding protein adipocyte	Homo sapiens	SINGLE PROTEIN	CHEMBL1137179	1	Scientific Literature	Bioorg. Med. Chem. Lett.	2004	None
CHEMBL365508		0	331.35	0	2.59	8g	COc1ccc2ccn(S(=O)(=O)c3ccccc3C(=O)O)c2c1	IC50	'='	6100.0	nM	5.21			UO_0000065	15.74	0.31	2.62	6.09	False	CHEMBL832621	In vitro inhibitory concentration against adipocyte fatty acid binding protein(A-FABP)	B	BAO_0000357	single protein format	Homo sapiens	None	None	None	None	CHEMBL2083	Fatty acid binding protein adipocyte	Homo sapiens	SINGLE PROTEIN	CHEMBL1137179	1	Scientific Literature	Bioorg. Med. Chem. Lett.	2004	None
CHEMBL3827401		0	417.49	0	4.68	52	Cc1ccc(/N=C2/NC(=O)/C(=C/c3cccn3-c3cccc(C(=O)O)c3)S2)cc1C	Delta Tm	'='	-9.0	degrees C				UO_0000027					False	CHEMBL3830763	Binding affinity to His6-tagged FABP4 (unknown origin) expressed in Escherichia coli BL21(DE3) cells assessed as change in melting temperature at 50 uM after 30 mins by SYPRO orange dye based thermal stability shift assay	B	BAO_0000219	cell-based format	Homo sapiens	None	None	None	None	CHEMBL2083	Fatty acid binding protein adipocyte	Homo sapiens	SINGLE PROTEIN	CHEMBL3826919	1	Scientific Literature	Bioorg. Med. Chem.	2016	None
CHEMBL3980900		0	348.76	0	3.88	BDBM212460	O=C(Nc1ccc(Cl)cc1-c1ccc(F)cc1)NC1(C(=O)O)CC1	IC50	'='	290.0	nM	6.54		374060	UO_0000065	18.75	0.37	2.66	8.34	False	CHEMBL3888115	Time Resolved-Fluorescence Energy Transfer (TR-FRET) Assay: Stock DMSO solutions (1.8 mM) of compounds were serially diluted 3-fold for ten concentrations with 100% DMSO (50 uM to 0.003 uM final compound concentration). 1 ul of these compound dilutions and 1 ul of Bodipy labeled fatty acid 4.5 uM in 100% DMSO (Bodipy FL C11, cat. no. D3862, Invitrogen) were sequentially pipetted in wells of 384-w…	B	BAO_0000357	single protein format	None	None	None	None	None	CHEMBL2083	Fatty acid binding protein adipocyte	Homo sapiens	SINGLE PROTEIN	CHEMBL3886584	37	BindingDB Database		2016	None
CHEMBL3827169		0	370.84	0	4.19	14	Cc1ccc(C2=NN(C(=O)CCC(=O)O)C(c3ccccc3Cl)C2)cc1	Delta Tm	'='	-0.1	degrees C				UO_0000027					False	CHEMBL3830763	Binding affinity to His6-tagged FABP4 (unknown origin) expressed in Escherichia coli BL21(DE3) cells assessed as change in melting temperature at 50 uM after 30 mins by SYPRO orange dye based thermal stability shift assay	B	BAO_0000219	cell-based format	Homo sapiens	None	None	None	None	CHEMBL2083	Fatty acid binding protein adipocyte	Homo sapiens	SINGLE PROTEIN	CHEMBL3826919	1	Scientific Literature	Bioorg. Med. Chem.	2016	None
CHEMBL1612489		0	436.53	1	5.23	15	O=C(O)CCC(=O)Nc1sc2c(c1C(=O)Nc1cccc3ccccc13)CCCCC2	Delta Tm	'='	0.2	degrees C				UO_0000027					False	CHEMBL3830763	Binding affinity to His6-tagged FABP4 (unknown origin) expressed in Escherichia coli BL21(DE3) cells assessed as change in melting temperature at 50 uM after 30 mins by SYPRO orange dye based thermal stability shift assay	B	BAO_0000219	cell-based format	Homo sapiens	None	None	None	None	CHEMBL2083	Fatty acid binding protein adipocyte	Homo sapiens	SINGLE PROTEIN	CHEMBL3826919	1	Scientific Literature	Bioorg. Med. Chem.	2016	None
CHEMBL3827163		0	395.48	0	3.59	51	Cc1ccc(-n2c(SCC(=O)Nc3c(C)cccc3C)nc(O)cc2=O)cc1	Delta Tm	'='	0.0	degrees C				UO_0000027					False	CHEMBL3830763	Binding affinity to His6-tagged FABP4 (unknown origin) expressed in Escherichia coli BL21(DE3) cells assessed as change in melting temperature at 50 uM after 30 mins by SYPRO orange dye based thermal stability shift assay	B	BAO_0000219	cell-based format	Homo sapiens	None	None	None	None	CHEMBL2083	Fatty acid binding protein adipocyte	Homo sapiens	SINGLE PROTEIN	CHEMBL3826919	1	Scientific Literature	Bioorg. Med. Chem.	2016	None
CHEMBL3828660		0	369.83	0	3.63	55	CCCOc1cc(S(=O)(=O)Nc2ccc(C(=O)O)cc2)ccc1Cl	Delta Tm	'='	0.1	degrees C				UO_0000027					False	CHEMBL3830763	Binding affinity to His6-tagged FABP4 (unknown origin) expressed in Escherichia coli BL21(DE3) cells assessed as change in melting temperature at 50 uM after 30 mins by SYPRO orange dye based thermal stability shift assay	B	BAO_0000219	cell-based format	Homo sapiens	None	None	None	None	CHEMBL2083	Fatty acid binding protein adipocyte	Homo sapiens	SINGLE PROTEIN	CHEMBL3826919	1	Scientific Literature	Bioorg. Med. Chem.	2016	None
CHEMBL2142747		0	449.07	0	4.30	16	O=C(O)C(Cc1ccc(O)cc1)N1C(=O)c2c(Cl)c(Cl)c(Cl)c(Cl)c2C1=O	Inhibition	'='	6.0	%				UO_0000187					False	CHEMBL3830761	Displacement of 1,8-ANS from His6-tagged FABP4 (unknown origin) expressed in Escherichia coli BL21(DE3) cells at 25 uM by fluorescence assay relative to control	B	BAO_0000219	cell-based format	Homo sapiens	None	None	None	None	CHEMBL2083	Fatty acid binding protein adipocyte	Homo sapiens	SINGLE PROTEIN	CHEMBL3826919	1	Scientific Literature	Bioorg. Med. Chem.	2016	None
CHEMBL1391464		0	458.54	0	4.65	25	O=C(O)c1ccc(S(=O)(=O)Nc2ccc(O)c(Sc3nc4ccccc4s3)c2)cc1	Inhibition	'='	7.2	%				UO_0000187					False	CHEMBL3830761	Displacement of 1,8-ANS from His6-tagged FABP4 (unknown origin) expressed in Escherichia coli BL21(DE3) cells at 25 uM by fluorescence assay relative to control	B	BAO_0000219	cell-based format	Homo sapiens	None	None	None	None	CHEMBL2083	Fatty acid binding protein adipocyte	Homo sapiens	SINGLE PROTEIN	CHEMBL3826919	1	Scientific Literature	Bioorg. Med. Chem.	2016	None
CHEMBL1564699		0	423.90	0	4.18	27	O=C(O)CSc1cc(NS(=O)(=O)c2ccc(Cl)cc2)c2ccccc2c1O	Inhibition	'='	70.0	%				UO_0000187					False	CHEMBL3830761	Displacement of 1,8-ANS from His6-tagged FABP4 (unknown origin) expressed in Escherichia coli BL21(DE3) cells at 25 uM by fluorescence assay relative to control	B	BAO_0000219	cell-based format	Homo sapiens	None	None	None	None	CHEMBL2083	Fatty acid binding protein adipocyte	Homo sapiens	SINGLE PROTEIN	CHEMBL3826919	1	Scientific Literature	Bioorg. Med. Chem.	2016	None
CHEMBL3827229		0	426.47	0	4.86	46	COc1cccc(-c2[nH]c3ccccc3c2C2c3ccccc3C(=O)N2CCC(=O)O)c1	Inhibition	'='	6.3	%				UO_0000187					False	CHEMBL3830761	Displacement of 1,8-ANS from His6-tagged FABP4 (unknown origin) expressed in Escherichia coli BL21(DE3) cells at 25 uM by fluorescence assay relative to control	B	BAO_0000219	cell-based format	Homo sapiens	None	None	None	None	CHEMBL2083	Fatty acid binding protein adipocyte	Homo sapiens	SINGLE PROTEIN	CHEMBL3826919	1	Scientific Literature	Bioorg. Med. Chem.	2016	None
CHEMBL3827989		0	354.41	0	1.88	54	O=C(O)CC(Sc1nc2sc3c(c2c(=O)[nH]1)CCCC3)C(=O)O	Inhibition	'='	-22.7	%		Outside typical range		UO_0000187					False	CHEMBL3830761	Displacement of 1,8-ANS from His6-tagged FABP4 (unknown origin) expressed in Escherichia coli BL21(DE3) cells at 25 uM by fluorescence assay relative to control	B	BAO_0000219	cell-based format	Homo sapiens	None	None	None	None	CHEMBL2083	Fatty acid binding protein adipocyte	Homo sapiens	SINGLE PROTEIN	CHEMBL3826919	1	Scientific Literature	Bioorg. Med. Chem.	2016	None
CHEMBL1586017		0	265.31	0	3.78	4	O=C(O)CCn1c(-c2ccccc2)cc2ccccc21	Ki	'>'	1400.0	nM				UO_0000065					False	CHEMBL3816121	Binding affinity to His-tagged human recombinant FABP4 expressed in Escherichia coli BL21 (DE3) by fluorescence assay	B	BAO_0000019	assay format	Homo sapiens	None	None	None	None	CHEMBL2083	Fatty acid binding protein adipocyte	Homo sapiens	SINGLE PROTEIN	CHEMBL3813613	1	Scientific Literature	ACS Med. Chem. Lett.	2016	None
CHEMBL1562366		0	314.39	0	3.17	20	Cc1nc(=O)c(-c2ccccc2)c(C)n1CCCCCC(=O)O	Delta Tm	'='	0.0	degrees C				UO_0000027					False	CHEMBL3830763	Binding affinity to His6-tagged FABP4 (unknown origin) expressed in Escherichia coli BL21(DE3) cells assessed as change in melting temperature at 50 uM after 30 mins by SYPRO orange dye based thermal stability shift assay	B	BAO_0000219	cell-based format	Homo sapiens	None	None	None	None	CHEMBL2083	Fatty acid binding protein adipocyte	Homo sapiens	SINGLE PROTEIN	CHEMBL3826919	1	Scientific Literature	Bioorg. Med. Chem.	2016	None
CHEMBL267476	LINOLEIC ACID	2	280.45	1	5.88	LA	CCCCC/C=C\C/C=C\CCCCCCCC(=O)O	Delta Tm	'='	1.1	degrees C				UO_0000027					False	CHEMBL3830763	Binding affinity to His6-tagged FABP4 (unknown origin) expressed in Escherichia coli BL21(DE3) cells assessed as change in melting temperature at 50 uM after 30 mins by SYPRO orange dye based thermal stability shift assay	B	BAO_0000219	cell-based format	Homo sapiens	None	None	None	None	CHEMBL2083	Fatty acid binding protein adipocyte	Homo sapiens	SINGLE PROTEIN	CHEMBL3826919	1	Scientific Literature	Bioorg. Med. Chem.	2016	None
CHEMBL3827246		0	295.34	0	3.77	44	COc1ccc(Cc2c(C)[nH]c3ccc(C(=O)O)cc23)cc1	Inhibition	'='	-38.0	%		Outside typical range		UO_0000187					False	CHEMBL3830761	Displacement of 1,8-ANS from His6-tagged FABP4 (unknown origin) expressed in Escherichia coli BL21(DE3) cells at 25 uM by fluorescence assay relative to control	B	BAO_0000219	cell-based format	Homo sapiens	None	None	None	None	CHEMBL2083	Fatty acid binding protein adipocyte	Homo sapiens	SINGLE PROTEIN	CHEMBL3826919	1	Scientific Literature	Bioorg. Med. Chem.	2016	None
CHEMBL3828508		0	372.26	0	4.06	33b	O=C(O)C1C2CC=CC2c2cc(Br)cc3c2N1CC1CC=CC31	Ki	'='	290.0	nM	6.54			UO_0000065	17.56	0.39	2.48	16.13	False	CHEMBL3830762	Displacement of 1,8-ANS from His6-tagged FABP4 (unknown origin) expressed in Escherichia coli BL21(DE3) cells by fluorescence assay	B	BAO_0000219	cell-based format	Homo sapiens	None	None	None	None	CHEMBL2083	Fatty acid binding protein adipocyte	Homo sapiens	SINGLE PROTEIN	CHEMBL3826919	1	Scientific Literature	Bioorg. Med. Chem.	2016	None
CHEMBL1542782		0	465.55	0	3.49	12	COc1ccccc1N1CCN(C(=O)c2ccccc2NC(=O)C2CCCCC2C(=O)O)CC1	Delta Tm	'='	0.1	degrees C				UO_0000027					False	CHEMBL3830763	Binding affinity to His6-tagged FABP4 (unknown origin) expressed in Escherichia coli BL21(DE3) cells assessed as change in melting temperature at 50 uM after 30 mins by SYPRO orange dye based thermal stability shift assay	B	BAO_0000219	cell-based format	Homo sapiens	None	None	None	None	CHEMBL2083	Fatty acid binding protein adipocyte	Homo sapiens	SINGLE PROTEIN	CHEMBL3826919	1	Scientific Literature	Bioorg. Med. Chem.	2016	None
CHEMBL1391464		0	458.54	0	4.65	25	O=C(O)c1ccc(S(=O)(=O)Nc2ccc(O)c(Sc3nc4ccccc4s3)c2)cc1	Delta Tm	'='	0.1	degrees C				UO_0000027					False	CHEMBL3830763	Binding affinity to His6-tagged FABP4 (unknown origin) expressed in Escherichia coli BL21(DE3) cells assessed as change in melting temperature at 50 uM after 30 mins by SYPRO orange dye based thermal stability shift assay	B	BAO_0000219	cell-based format	Homo sapiens	None	None	None	None	CHEMBL2083	Fatty acid binding protein adipocyte	Homo sapiens	SINGLE PROTEIN	CHEMBL3826919	1	Scientific Literature	Bioorg. Med. Chem.	2016	None
CHEMBL3903176		0	413.50	0	4.43	BDBM234677	Cc1noc(-c2c(NC(=O)C3=C(C(=O)O)C4CCC3CC4)sc(C)c2C2CC2)n1	IC50	'='	140.0	nM	6.85		409127	UO_0000065	16.58	0.32	2.42	6.51	False	CHEMBL3888563	Time Resolved-Fluorescence Energy Transfer (TR-FRET) Assay: Stock DMSO solutions (1.8 mM) of compounds were serially diluted 3-fold for ten concentrations with 100% DMSO (50 μM to 0.003 μM final compound concentration). 1 μl of these compound dilutions and 1 μl of Bodipy labeled fatty acid 4.5 μM in 100% DMSO (Bodipy FL C11, cat. no. D3862, Invitrogen) were sequentially pipetted in wells of 384-w…	B	BAO_0000357	single protein format	None	None	None	None	None	CHEMBL2083	Fatty acid binding protein adipocyte	Homo sapiens	SINGLE PROTEIN	CHEMBL3886761	37	BindingDB Database		2016	None
CHEMBL1612489		0	436.53	1	5.23	15	O=C(O)CCC(=O)Nc1sc2c(c1C(=O)Nc1cccc3ccccc13)CCCCC2	Inhibition	'='	0.4	%				UO_0000187					False	CHEMBL3830761	Displacement of 1,8-ANS from His6-tagged FABP4 (unknown origin) expressed in Escherichia coli BL21(DE3) cells at 25 uM by fluorescence assay relative to control	B	BAO_0000219	cell-based format	Homo sapiens	None	None	None	None	CHEMBL2083	Fatty acid binding protein adipocyte	Homo sapiens	SINGLE PROTEIN	CHEMBL3826919	1	Scientific Literature	Bioorg. Med. Chem.	2016	None
CHEMBL3827184		0	447.53	1	5.44	38	COc1ccc(CN(C(=O)COc2cc(C)ccc2C(C)C)c2ccccc2C(=O)O)cc1	Delta Tm	'='	0.1	degrees C				UO_0000027					False	CHEMBL3830763	Binding affinity to His6-tagged FABP4 (unknown origin) expressed in Escherichia coli BL21(DE3) cells assessed as change in melting temperature at 50 uM after 30 mins by SYPRO orange dye based thermal stability shift assay	B	BAO_0000219	cell-based format	Homo sapiens	None	None	None	None	CHEMBL2083	Fatty acid binding protein adipocyte	Homo sapiens	SINGLE PROTEIN	CHEMBL3826919	1	Scientific Literature	Bioorg. Med. Chem.	2016	None
CHEMBL3827229		0	426.47	0	4.86	46	COc1cccc(-c2[nH]c3ccccc3c2C2c3ccccc3C(=O)N2CCC(=O)O)c1	Delta Tm	'='	1.1	degrees C				UO_0000027					False	CHEMBL3830763	Binding affinity to His6-tagged FABP4 (unknown origin) expressed in Escherichia coli BL21(DE3) cells assessed as change in melting temperature at 50 uM after 30 mins by SYPRO orange dye based thermal stability shift assay	B	BAO_0000219	cell-based format	Homo sapiens	None	None	None	None	CHEMBL2083	Fatty acid binding protein adipocyte	Homo sapiens	SINGLE PROTEIN	CHEMBL3826919	1	Scientific Literature	Bioorg. Med. Chem.	2016	None
CHEMBL3914116		0	415.54	0	4.83	BDBM234707	Cc1c(C2CC2)sc(NC(=O)C2=C(C(=O)O)CCC2)c1-c1nc(C2CC2)ns1	IC50	'='	13.0	nM	7.89		409139	UO_0000065	18.98	0.38	3.06	8.56	False	CHEMBL3888563	Time Resolved-Fluorescence Energy Transfer (TR-FRET) Assay: Stock DMSO solutions (1.8 mM) of compounds were serially diluted 3-fold for ten concentrations with 100% DMSO (50 μM to 0.003 μM final compound concentration). 1 μl of these compound dilutions and 1 μl of Bodipy labeled fatty acid 4.5 μM in 100% DMSO (Bodipy FL C11, cat. no. D3862, Invitrogen) were sequentially pipetted in wells of 384-w…	B	BAO_0000357	single protein format	None	None	None	None	None	CHEMBL2083	Fatty acid binding protein adipocyte	Homo sapiens	SINGLE PROTEIN	CHEMBL3886761	37	BindingDB Database		2016	None
CHEMBL4279523		0	371.41	0	3.03	16df	COc1ccc(S(=O)(=O)NCc2cccc(C(=O)O)c2)c2ccccc12	Ki	'='	2120.0	nM	5.67			UO_0000065	15.28	0.30	2.64	6.12	False	CHEMBL4271662	Displacement of 1,8-ANS from FABP4 (unknown origin) after 3 mins by fluorescence assay	B	BAO_0000357	single protein format	Homo sapiens	None	None	None	None	CHEMBL2083	Fatty acid binding protein adipocyte	Homo sapiens	SINGLE PROTEIN	CHEMBL4270520	1	Scientific Literature	Eur J Med Chem	2018	None
CHEMBL4295114		0	375.38	0	3.49	16do	COc1ccc(S(=O)(=O)Nc2cc(C(=O)O)ccc2F)c2ccccc12	Ki	'='	200.0	nM	6.70			UO_0000065	17.85	0.35	3.21	7.23	False	CHEMBL4271662	Displacement of 1,8-ANS from FABP4 (unknown origin) after 3 mins by fluorescence assay	B	BAO_0000357	single protein format	Homo sapiens	None	None	None	None	CHEMBL2083	Fatty acid binding protein adipocyte	Homo sapiens	SINGLE PROTEIN	CHEMBL4270520	1	Scientific Literature	Eur J Med Chem	2018	None
CHEMBL396698		0	460.53	1	6.55	4c	Cn1c(-c2ccccc2-c2cccc(OCC(=O)O)c2)nc(-c2ccccc2)c1-c1ccccc1	Ki	'='	13.0	nM	7.89			UO_0000065	17.12	0.31	1.34	12.25	False	CHEMBL887937	Displacement of [3H]2,3-bis[(2,4-dichlorobenzyl)oxy]benzoic acid from aFABP	B	BAO_0000357	single protein format	None	None	None	None	None	CHEMBL2083	Fatty acid binding protein adipocyte	Homo sapiens	SINGLE PROTEIN	CHEMBL1139984	1	Scientific Literature	Bioorg. Med. Chem. Lett.	2007	None
CHEMBL1084821		0	403.54	1	5.42	5	c1cc(CSc2nc3ccccc3[nH]2)nc(CSc2nc3ccccc3[nH]2)c1	IC50	'>'	100000.0	nM				UO_0000065					False	CHEMBL1120072	Displacement of 8-anilino-1-naphthalene-sulfonic acid from human His-FABP4 expressed in Escherichia coli BL21 (DE3) cells after 3 mins	B	BAO_0000219	cell-based format	Homo sapiens	None	None	BL21-DE3	None	CHEMBL2083	Fatty acid binding protein adipocyte	Homo sapiens	SINGLE PROTEIN	CHEMBL1155532	1	Scientific Literature	Bioorg. Med. Chem. Lett.	2010	None
CHEMBL3400895		0	418.99	1	6.30	4c	CC(C)c1cc(C(C)C)c(S(=O)(=O)n2cnc3cc(Cl)ccc32)c(C(C)C)c1	Inhibition	'<'	10.0	%				UO_0000187					False	CHEMBL3404791	Inhibition of FABP4 (unknown origin) at 100 uM	B	BAO_0000357	single protein format	Homo sapiens	None	None	None	None	CHEMBL2083	Fatty acid binding protein adipocyte	Homo sapiens	SINGLE PROTEIN	CHEMBL3400075	1	Scientific Literature	Eur. J. Med. Chem.	2015	None
CHEMBL3400904		0	283.44	0	3.70	8	CC(C)c1cc(C(C)C)c(S(N)(=O)=O)c(C(C)C)c1	Inhibition	'='	13.3	%				UO_0000187					False	CHEMBL3404791	Inhibition of FABP4 (unknown origin) at 100 uM	B	BAO_0000357	single protein format	Homo sapiens	None	None	None	None	CHEMBL2083	Fatty acid binding protein adipocyte	Homo sapiens	SINGLE PROTEIN	CHEMBL3400075	1	Scientific Literature	Eur. J. Med. Chem.	2015	None
CHEMBL3400892		0	477.47	1	6.71	3d	Cc1nc2cc(Br)ccc2n1S(=O)(=O)c1c(C(C)C)cc(C(C)C)cc1C(C)C	IC50						Not Determined						False	CHEMBL3404792	Inhibition of FABP4 (unknown origin)	B	BAO_0000357	single protein format	Homo sapiens	None	None	None	None	CHEMBL2083	Fatty acid binding protein adipocyte	Homo sapiens	SINGLE PROTEIN	CHEMBL3400075	1	Scientific Literature	Eur. J. Med. Chem.	2015	None
CHEMBL3400897		0	428.60	1	5.96	5a	COc1ccc2nc(C)n(S(=O)(=O)c3c(C(C)C)cc(C(C)C)cc3C(C)C)c2c1	IC50						Not Determined						False	CHEMBL3404792	Inhibition of FABP4 (unknown origin)	B	BAO_0000357	single protein format	Homo sapiens	None	None	None	None	CHEMBL2083	Fatty acid binding protein adipocyte	Homo sapiens	SINGLE PROTEIN	CHEMBL3400075	1	Scientific Literature	Eur. J. Med. Chem.	2015	None
CHEMBL3919426		0	373.43	0	3.80	BDBM234681	Cc1sc(NC(=O)C2=C(C(=O)O)CCC2)c(-c2nc(C3CC3)no2)c1C	IC50	'='	10.0	nM	8.00		409131	UO_0000065	21.42	0.42	4.20	7.60	False	CHEMBL3888563	Time Resolved-Fluorescence Energy Transfer (TR-FRET) Assay: Stock DMSO solutions (1.8 mM) of compounds were serially diluted 3-fold for ten concentrations with 100% DMSO (50 μM to 0.003 μM final compound concentration). 1 μl of these compound dilutions and 1 μl of Bodipy labeled fatty acid 4.5 μM in 100% DMSO (Bodipy FL C11, cat. no. D3862, Invitrogen) were sequentially pipetted in wells of 384-w…	B	BAO_0000357	single protein format	None	None	None	None	None	CHEMBL2083	Fatty acid binding protein adipocyte	Homo sapiens	SINGLE PROTEIN	CHEMBL3886761	37	BindingDB Database		2016	None
CHEMBL3920801		0	429.57	0	4.90	BDBM234703	Cc1sc(NC(=O)C2=C(C(=O)O)C3CCC2CC3)c(-c2nc(C3CC3)ns2)c1C	IC50	'='	27.0	nM	7.57		409135	UO_0000065	17.62	0.36	2.67	8.21	False	CHEMBL3888563	Time Resolved-Fluorescence Energy Transfer (TR-FRET) Assay: Stock DMSO solutions (1.8 mM) of compounds were serially diluted 3-fold for ten concentrations with 100% DMSO (50 μM to 0.003 μM final compound concentration). 1 μl of these compound dilutions and 1 μl of Bodipy labeled fatty acid 4.5 μM in 100% DMSO (Bodipy FL C11, cat. no. D3862, Invitrogen) were sequentially pipetted in wells of 384-w…	B	BAO_0000357	single protein format	None	None	None	None	None	CHEMBL2083	Fatty acid binding protein adipocyte	Homo sapiens	SINGLE PROTEIN	CHEMBL3886761	37	BindingDB Database		2016	None
CHEMBL3964559		0	446.55	0	4.41	BDBM234670	COC(=O)c1sc(NC(=O)C2=C(C(=O)O)C3CCC2CC3)c(-c2nc(C)cs2)c1C	IC50	'='	6160.0	nM	5.21		409120	UO_0000065	11.67	0.24	0.80	4.93	False	CHEMBL3888563	Time Resolved-Fluorescence Energy Transfer (TR-FRET) Assay: Stock DMSO solutions (1.8 mM) of compounds were serially diluted 3-fold for ten concentrations with 100% DMSO (50 μM to 0.003 μM final compound concentration). 1 μl of these compound dilutions and 1 μl of Bodipy labeled fatty acid 4.5 μM in 100% DMSO (Bodipy FL C11, cat. no. D3862, Invitrogen) were sequentially pipetted in wells of 384-w…	B	BAO_0000357	single protein format	None	None	None	None	None	CHEMBL2083	Fatty acid binding protein adipocyte	Homo sapiens	SINGLE PROTEIN	CHEMBL3886761	37	BindingDB Database		2016	None
CHEMBL248145		0	445.52	1	6.57	4b	O=C(O)CNc1cccc(-c2ccccc2-c2nc(-c3ccccc3)c(-c3ccccc3)[nH]2)c1	Ki	'='	18.0	nM	7.75			UO_0000065	17.38	0.31	1.17	9.93	False	CHEMBL887934	Displacement of 1,8-ANS from aFABP by fluorescence based-assay	B	BAO_0000357	single protein format	None	None	None	None	None	CHEMBL2083	Fatty acid binding protein adipocyte	Homo sapiens	SINGLE PROTEIN	CHEMBL1139984	1	Scientific Literature	Bioorg. Med. Chem. Lett.	2007	None
CHEMBL1382236		0	404.37	0	2.81	28	COc1ccccc1-c1cc(C(F)(F)F)nc(S(=O)(=O)CCCC(=O)O)n1	Delta Tm	'='	-9.1	degrees C				UO_0000027					False	CHEMBL3830763	Binding affinity to His6-tagged FABP4 (unknown origin) expressed in Escherichia coli BL21(DE3) cells assessed as change in melting temperature at 50 uM after 30 mins by SYPRO orange dye based thermal stability shift assay	B	BAO_0000219	cell-based format	Homo sapiens	None	None	None	None	CHEMBL2083	Fatty acid binding protein adipocyte	Homo sapiens	SINGLE PROTEIN	CHEMBL3826919	1	Scientific Literature	Bioorg. Med. Chem.	2016	None
CHEMBL3827140		0	400.43	0	4.14	32	O=c1cc(O)c2c(=O)n(N(c3ccccc3)c3ccccc3)c3c(c2o1)CCCC3	Delta Tm	'='	0.3	degrees C				UO_0000027					False	CHEMBL3830763	Binding affinity to His6-tagged FABP4 (unknown origin) expressed in Escherichia coli BL21(DE3) cells assessed as change in melting temperature at 50 uM after 30 mins by SYPRO orange dye based thermal stability shift assay	B	BAO_0000219	cell-based format	Homo sapiens	None	None	None	None	CHEMBL2083	Fatty acid binding protein adipocyte	Homo sapiens	SINGLE PROTEIN	CHEMBL3826919	1	Scientific Literature	Bioorg. Med. Chem.	2016	None
CHEMBL3827461		0	353.42	0	2.47	17	CCOc1cc(/C=C2/SC(=S)N(CCC(=O)O)C2=O)ccc1O	Ki	'='	2500.0	nM	5.60			UO_0000065	15.85	0.33	3.13	6.43	False	CHEMBL3830762	Displacement of 1,8-ANS from His6-tagged FABP4 (unknown origin) expressed in Escherichia coli BL21(DE3) cells by fluorescence assay	B	BAO_0000219	cell-based format	Homo sapiens	None	None	None	None	CHEMBL2083	Fatty acid binding protein adipocyte	Homo sapiens	SINGLE PROTEIN	CHEMBL3826919	1	Scientific Literature	Bioorg. Med. Chem.	2016	None
CHEMBL3828660		0	369.83	0	3.63	55	CCCOc1cc(S(=O)(=O)Nc2ccc(C(=O)O)cc2)ccc1Cl	Ki	'='	4300.0	nM	5.37			UO_0000065	14.51	0.31	1.74	5.79	False	CHEMBL3830762	Displacement of 1,8-ANS from His6-tagged FABP4 (unknown origin) expressed in Escherichia coli BL21(DE3) cells by fluorescence assay	B	BAO_0000219	cell-based format	Homo sapiens	None	None	None	None	CHEMBL2083	Fatty acid binding protein adipocyte	Homo sapiens	SINGLE PROTEIN	CHEMBL3826919	1	Scientific Literature	Bioorg. Med. Chem.	2016	None
CHEMBL3828508		0	372.26	0	4.06	33b	O=C(O)C1C2CC=CC2c2cc(Br)cc3c2N1CC1CC=CC31	Delta Tm	'='	8.5	degrees C				UO_0000027					False	CHEMBL3830763	Binding affinity to His6-tagged FABP4 (unknown origin) expressed in Escherichia coli BL21(DE3) cells assessed as change in melting temperature at 50 uM after 30 mins by SYPRO orange dye based thermal stability shift assay	B	BAO_0000219	cell-based format	Homo sapiens	None	None	None	None	CHEMBL2083	Fatty acid binding protein adipocyte	Homo sapiens	SINGLE PROTEIN	CHEMBL3826919	1	Scientific Literature	Bioorg. Med. Chem.	2016	None
CHEMBL3827845		0	344.42	0	3.68	50	CN1C(=O)/C(=N/c2cccc(C(=O)O)c2)S/C1=C\c1cccs1	Delta Tm	'='	-0.3	degrees C				UO_0000027					False	CHEMBL3830763	Binding affinity to His6-tagged FABP4 (unknown origin) expressed in Escherichia coli BL21(DE3) cells assessed as change in melting temperature at 50 uM after 30 mins by SYPRO orange dye based thermal stability shift assay	B	BAO_0000219	cell-based format	Homo sapiens	None	None	None	None	CHEMBL2083	Fatty acid binding protein adipocyte	Homo sapiens	SINGLE PROTEIN	CHEMBL3826919	1	Scientific Literature	Bioorg. Med. Chem.	2016	None
CHEMBL3828690		0	422.48	0	3.25	53	C=C1C(N(CCc2ccc(OC)cc2)C(=O)CCC(=O)O)CC(=O)N1c1ccccc1	Delta Tm	'='	-0.1	degrees C				UO_0000027					False	CHEMBL3830763	Binding affinity to His6-tagged FABP4 (unknown origin) expressed in Escherichia coli BL21(DE3) cells assessed as change in melting temperature at 50 uM after 30 mins by SYPRO orange dye based thermal stability shift assay	B	BAO_0000219	cell-based format	Homo sapiens	None	None	None	None	CHEMBL2083	Fatty acid binding protein adipocyte	Homo sapiens	SINGLE PROTEIN	CHEMBL3826919	1	Scientific Literature	Bioorg. Med. Chem.	2016	None
CHEMBL3827833		0	482.99	1	5.41	33	O=C(O)C1C2CC(Sc3ccccc3[N+](=O)[O-])C(Cl)C2c2cccc3c2N1CC1CC=CC31	Ki	'='	3100.0	nM	5.51			UO_0000065	11.41	0.23	0.10	6.58	False	CHEMBL3830762	Displacement of 1,8-ANS from His6-tagged FABP4 (unknown origin) expressed in Escherichia coli BL21(DE3) cells by fluorescence assay	B	BAO_0000219	cell-based format	Homo sapiens	None	None	None	None	CHEMBL2083	Fatty acid binding protein adipocyte	Homo sapiens	SINGLE PROTEIN	CHEMBL3826919	1	Scientific Literature	Bioorg. Med. Chem.	2016	None
CHEMBL3827401		0	417.49	0	4.68	52	Cc1ccc(/N=C2/NC(=O)/C(=C/c3cccn3-c3cccc(C(=O)O)c3)S2)cc1C	Ki	'='	3600.0	nM	5.44			UO_0000065	13.04	0.25	0.76	6.50	False	CHEMBL3830762	Displacement of 1,8-ANS from His6-tagged FABP4 (unknown origin) expressed in Escherichia coli BL21(DE3) cells by fluorescence assay	B	BAO_0000219	cell-based format	Homo sapiens	None	None	None	None	CHEMBL2083	Fatty acid binding protein adipocyte	Homo sapiens	SINGLE PROTEIN	CHEMBL3826919	1	Scientific Literature	Bioorg. Med. Chem.	2016	None
CHEMBL3891355		0	413.50	0	4.43	BDBM234680	Cc1sc(NC(=O)C2=C(C(=O)O)C3CCC2CC3)c(-c2nc(C3CC3)no2)c1C	IC50	'='	40.0	nM	7.40		409130	UO_0000065	17.89	0.35	2.97	7.02	False	CHEMBL3888563	Time Resolved-Fluorescence Energy Transfer (TR-FRET) Assay: Stock DMSO solutions (1.8 mM) of compounds were serially diluted 3-fold for ten concentrations with 100% DMSO (50 μM to 0.003 μM final compound concentration). 1 μl of these compound dilutions and 1 μl of Bodipy labeled fatty acid 4.5 μM in 100% DMSO (Bodipy FL C11, cat. no. D3862, Invitrogen) were sequentially pipetted in wells of 384-w…	B	BAO_0000357	single protein format	None	None	None	None	None	CHEMBL2083	Fatty acid binding protein adipocyte	Homo sapiens	SINGLE PROTEIN	CHEMBL3886761	37	BindingDB Database		2016	None
CHEMBL4283424		0	375.38	0	3.49	16dk	COc1ccc(S(=O)(=O)Nc2ccc(F)c(C(=O)O)c2)c2ccccc12	IC50	'='	1690.0	nM	5.77			UO_0000065	15.38	0.30	2.28	6.23	False	CHEMBL4271662	Displacement of 1,8-ANS from FABP4 (unknown origin) after 3 mins by fluorescence assay	B	BAO_0000357	single protein format	Homo sapiens	None	None	None	None	CHEMBL2083	Fatty acid binding protein adipocyte	Homo sapiens	SINGLE PROTEIN	CHEMBL4270520	1	Scientific Literature	Eur J Med Chem	2018	None
CHEMBL4286775		0	375.38	0	3.49	16dm	COc1ccc(S(=O)(=O)Nc2cc(F)cc(C(=O)O)c2)c2ccccc12	Ki	'='	1150.0	nM	5.94			UO_0000065	15.82	0.31	2.45	6.41	False	CHEMBL4271662	Displacement of 1,8-ANS from FABP4 (unknown origin) after 3 mins by fluorescence assay	B	BAO_0000357	single protein format	Homo sapiens	None	None	None	None	CHEMBL2083	Fatty acid binding protein adipocyte	Homo sapiens	SINGLE PROTEIN	CHEMBL4270520	1	Scientific Literature	Eur J Med Chem	2018	None
CHEMBL8659	OLEIC ACID	2	282.47	1	6.11	OA	CCCCCCCC/C=C\CCCCCCCC(=O)O	Delta Tm	'='	3.3	degrees C				UO_0000027					False	CHEMBL3830763	Binding affinity to His6-tagged FABP4 (unknown origin) expressed in Escherichia coli BL21(DE3) cells assessed as change in melting temperature at 50 uM after 30 mins by SYPRO orange dye based thermal stability shift assay	B	BAO_0000219	cell-based format	Homo sapiens	None	None	None	None	CHEMBL2083	Fatty acid binding protein adipocyte	Homo sapiens	SINGLE PROTEIN	CHEMBL3826919	1	Scientific Literature	Bioorg. Med. Chem.	2016	None
CHEMBL1972224		0	223.23	0	0.52	9	CC(=O)NC(Cc1ccc(O)cc1)C(=O)O	Delta Tm	'='	-0.1	degrees C				UO_0000027					False	CHEMBL3830763	Binding affinity to His6-tagged FABP4 (unknown origin) expressed in Escherichia coli BL21(DE3) cells assessed as change in melting temperature at 50 uM after 30 mins by SYPRO orange dye based thermal stability shift assay	B	BAO_0000219	cell-based format	Homo sapiens	None	None	None	None	CHEMBL2083	Fatty acid binding protein adipocyte	Homo sapiens	SINGLE PROTEIN	CHEMBL3826919	1	Scientific Literature	Bioorg. Med. Chem.	2016	None
CHEMBL3827467		0	386.41	1	5.01	13	CCOC(=O)c1cnc2c(ccc3ccccc32)c1Nc1cccc(C(=O)O)c1	Delta Tm	'='	0.2	degrees C				UO_0000027					False	CHEMBL3830763	Binding affinity to His6-tagged FABP4 (unknown origin) expressed in Escherichia coli BL21(DE3) cells assessed as change in melting temperature at 50 uM after 30 mins by SYPRO orange dye based thermal stability shift assay	B	BAO_0000219	cell-based format	Homo sapiens	None	None	None	None	CHEMBL2083	Fatty acid binding protein adipocyte	Homo sapiens	SINGLE PROTEIN	CHEMBL3826919	1	Scientific Literature	Bioorg. Med. Chem.	2016	None
CHEMBL4280900		0	474.56	1	6.90	1; BMS309403	CCc1c(-c2ccccc2)c(-c2ccccc2)nn1-c1ccccc1-c1ccccc1OCC(=O)O	IC50	'='	2820.0	nM	5.55			UO_0000065	11.69	0.21	-1.35	8.62	False	CHEMBL4271662	Displacement of 1,8-ANS from FABP4 (unknown origin) after 3 mins by fluorescence assay	B	BAO_0000357	single protein format	Homo sapiens	None	None	None	None	CHEMBL2083	Fatty acid binding protein adipocyte	Homo sapiens	SINGLE PROTEIN	CHEMBL4270520	1	Scientific Literature	Eur J Med Chem	2018	None
CHEMBL4285684		0	357.39	0	3.35	16dd	COc1ccc(S(=O)(=O)Nc2cccc(C(=O)O)c2)c2ccccc12	Ki	'='	400.0	nM	6.40			UO_0000065	17.90	0.35	3.05	6.90	False	CHEMBL4271662	Displacement of 1,8-ANS from FABP4 (unknown origin) after 3 mins by fluorescence assay	B	BAO_0000357	single protein format	Homo sapiens	None	None	None	None	CHEMBL2083	Fatty acid binding protein adipocyte	Homo sapiens	SINGLE PROTEIN	CHEMBL4270520	1	Scientific Literature	Eur J Med Chem	2018	None
CHEMBL1522530		0	333.41	0	2.80	8	Cc1ccc(S(=O)(=O)NC(CC(=O)O)c2ccccc2)c(C)c1	Inhibition	'='	-0.3	%				UO_0000187					False	CHEMBL3830761	Displacement of 1,8-ANS from His6-tagged FABP4 (unknown origin) expressed in Escherichia coli BL21(DE3) cells at 25 uM by fluorescence assay relative to control	B	BAO_0000219	cell-based format	Homo sapiens	None	None	None	None	CHEMBL2083	Fatty acid binding protein adipocyte	Homo sapiens	SINGLE PROTEIN	CHEMBL3826919	1	Scientific Literature	Bioorg. Med. Chem.	2016	None
CHEMBL4113722		0	404.37	0	3.51	BDBM234699	Cc1sc(NC(=O)N2CCC[C@@H]2C(=O)O)c(-c2nc(C(F)(F)F)no2)c1C	IC50	'='	217.0	nM	6.66		409162	UO_0000065	16.48	0.34	3.15	6.14	False	CHEMBL3888563	Time Resolved-Fluorescence Energy Transfer (TR-FRET) Assay: Stock DMSO solutions (1.8 mM) of compounds were serially diluted 3-fold for ten concentrations with 100% DMSO (50 μM to 0.003 μM final compound concentration). 1 μl of these compound dilutions and 1 μl of Bodipy labeled fatty acid 4.5 μM in 100% DMSO (Bodipy FL C11, cat. no. D3862, Invitrogen) were sequentially pipetted in wells of 384-w…	B	BAO_0000357	single protein format	None	None	None	None	None	CHEMBL2083	Fatty acid binding protein adipocyte	Homo sapiens	SINGLE PROTEIN	CHEMBL3886761	37	BindingDB Database		2016	None
CHEMBL4280900		0	474.56	1	6.90	1; BMS309403	CCc1c(-c2ccccc2)c(-c2ccccc2)nn1-c1ccccc1-c1ccccc1OCC(=O)O	Ki	'='	350.0	nM	6.46			UO_0000065	13.60	0.24	-0.44	10.03	False	CHEMBL4271662	Displacement of 1,8-ANS from FABP4 (unknown origin) after 3 mins by fluorescence assay	B	BAO_0000357	single protein format	Homo sapiens	None	None	None	None	CHEMBL2083	Fatty acid binding protein adipocyte	Homo sapiens	SINGLE PROTEIN	CHEMBL4270520	1	Scientific Literature	Eur J Med Chem	2018	None
CHEMBL3947458		0	325.80	1	5.38	7	CC(C)c1nc2ccc(Cl)cc2c(-c2ccccc2)c1C(=O)O	Ki	'='	12.0	nM	7.92			UO_0000065	24.31	0.47	2.54	15.78	False	CHEMBL3861355	Displacement of Bodipy-labeled fatty acid from recombinant human His6-tagged FABP4 expressed in Escherichia coli after 30 mins by TR-FRET assay	B	BAO_0000019	assay format	Homo sapiens	None	None	None	None	CHEMBL2083	Fatty acid binding protein adipocyte	Homo sapiens	SINGLE PROTEIN	CHEMBL3860074	1	Scientific Literature	Bioorg Med Chem Lett	2016	None
CHEMBL3896829		0	427.40	0	4.51	BDBM234682	Cc1sc(NC(=O)C2=C(C(=O)O)CCC2)c(-c2nc(C(F)(F)F)no2)c1C1CC1	IC50	'='	10.0	nM	8.00		409144	UO_0000065	18.72	0.38	3.49	7.60	False	CHEMBL3888563	Time Resolved-Fluorescence Energy Transfer (TR-FRET) Assay: Stock DMSO solutions (1.8 mM) of compounds were serially diluted 3-fold for ten concentrations with 100% DMSO (50 μM to 0.003 μM final compound concentration). 1 μl of these compound dilutions and 1 μl of Bodipy labeled fatty acid 4.5 μM in 100% DMSO (Bodipy FL C11, cat. no. D3862, Invitrogen) were sequentially pipetted in wells of 384-w…	B	BAO_0000357	single protein format	None	None	None	None	None	CHEMBL2083	Fatty acid binding protein adipocyte	Homo sapiens	SINGLE PROTEIN	CHEMBL3886761	37	BindingDB Database		2016	None
CHEMBL1542782		0	465.55	0	3.49	12	COc1ccccc1N1CCN(C(=O)c2ccccc2NC(=O)C2CCCCC2C(=O)O)CC1	Inhibition	'='	-5.0	%				UO_0000187					False	CHEMBL3830761	Displacement of 1,8-ANS from His6-tagged FABP4 (unknown origin) expressed in Escherichia coli BL21(DE3) cells at 25 uM by fluorescence assay relative to control	B	BAO_0000219	cell-based format	Homo sapiens	None	None	None	None	CHEMBL2083	Fatty acid binding protein adipocyte	Homo sapiens	SINGLE PROTEIN	CHEMBL3826919	1	Scientific Literature	Bioorg. Med. Chem.	2016	None
CHEMBL3913234		0	467.47	1	5.14	BDBM234672	Cc1sc(NC(=O)C2=C(C(=O)O)C3CCC2CC3)c(-c2nc(C(F)(F)F)no2)c1C1CC1	IC50	'='	30.0	nM	7.52		409122	UO_0000065	16.09	0.32	2.38	7.14	False	CHEMBL3888563	Time Resolved-Fluorescence Energy Transfer (TR-FRET) Assay: Stock DMSO solutions (1.8 mM) of compounds were serially diluted 3-fold for ten concentrations with 100% DMSO (50 μM to 0.003 μM final compound concentration). 1 μl of these compound dilutions and 1 μl of Bodipy labeled fatty acid 4.5 μM in 100% DMSO (Bodipy FL C11, cat. no. D3862, Invitrogen) were sequentially pipetted in wells of 384-w…	B	BAO_0000357	single protein format	None	None	None	None	None	CHEMBL2083	Fatty acid binding protein adipocyte	Homo sapiens	SINGLE PROTEIN	CHEMBL3886761	37	BindingDB Database		2016	None
CHEMBL3915309		0	389.50	0	4.26	BDBM234701	Cc1sc(NC(=O)C2=C(C(=O)O)CCC2)c(-c2nc(C3CC3)ns2)c1C	IC50	'='	11.0	nM	7.96		409133	UO_0000065	20.43	0.42	3.70	8.63	False	CHEMBL3888563	Time Resolved-Fluorescence Energy Transfer (TR-FRET) Assay: Stock DMSO solutions (1.8 mM) of compounds were serially diluted 3-fold for ten concentrations with 100% DMSO (50 μM to 0.003 μM final compound concentration). 1 μl of these compound dilutions and 1 μl of Bodipy labeled fatty acid 4.5 μM in 100% DMSO (Bodipy FL C11, cat. no. D3862, Invitrogen) were sequentially pipetted in wells of 384-w…	B	BAO_0000357	single protein format	None	None	None	None	None	CHEMBL2083	Fatty acid binding protein adipocyte	Homo sapiens	SINGLE PROTEIN	CHEMBL3886761	37	BindingDB Database		2016	None
CHEMBL3905766		0	345.38	0	3.18	BDBM234684	O=C(O)C1=C(C(=O)Nc2sccc2-c2nc(C3CC3)no2)CCC1	IC50	'='	10.0	nM	8.00		409146	UO_0000065	23.16	0.46	4.82	7.60	False	CHEMBL3888563	Time Resolved-Fluorescence Energy Transfer (TR-FRET) Assay: Stock DMSO solutions (1.8 mM) of compounds were serially diluted 3-fold for ten concentrations with 100% DMSO (50 μM to 0.003 μM final compound concentration). 1 μl of these compound dilutions and 1 μl of Bodipy labeled fatty acid 4.5 μM in 100% DMSO (Bodipy FL C11, cat. no. D3862, Invitrogen) were sequentially pipetted in wells of 384-w…	B	BAO_0000357	single protein format	None	None	None	None	None	CHEMBL2083	Fatty acid binding protein adipocyte	Homo sapiens	SINGLE PROTEIN	CHEMBL3886761	37	BindingDB Database		2016	None
CHEMBL1085571		0	365.84	0	3.57	2	O=C(O)CSCC(=O)NCc1c(Cl)cccc1Oc1ccccc1	Inhibition	'='	62.5	%				UO_0000187					False	CHEMBL1120071	Displacement of 8-anilino-1-naphthalene-sulfonic acid from human His-FABP4 expressed in Escherichia coli BL21 (DE3) cells at 100 uM after 3 mins	B	BAO_0000219	cell-based format	Homo sapiens	None	None	BL21-DE3	None	CHEMBL2083	Fatty acid binding protein adipocyte	Homo sapiens	SINGLE PROTEIN	CHEMBL1155532	1	Scientific Literature	Bioorg. Med. Chem. Lett.	2010	None
CHEMBL1085571		0	365.84	0	3.57	2	O=C(O)CSCC(=O)NCc1c(Cl)cccc1Oc1ccccc1	IC50	'='	3100.0	nM	5.51			UO_0000065	15.06	0.31	1.94	7.28	False	CHEMBL1120075	Displacement of 8-anilino-1-naphthalene-sulfonic acid from human His-FABP4 expressed in Escherichia coli BL21 (DE3) cells after 3 mins relative to linoleic acid	B	BAO_0000219	cell-based format	Homo sapiens	None	None	BL21-DE3	None	CHEMBL2083	Fatty acid binding protein adipocyte	Homo sapiens	SINGLE PROTEIN	CHEMBL1155532	1	Scientific Literature	Bioorg. Med. Chem. Lett.	2010	None
CHEMBL1086224		0	277.70	0	2.24	4	O=C(O)CSCC(=O)Nc1ccc(F)c(Cl)c1	IC50	'='	4400.0	nM	5.36			UO_0000065	19.29	0.43	3.12	8.07	False	CHEMBL1120075	Displacement of 8-anilino-1-naphthalene-sulfonic acid from human His-FABP4 expressed in Escherichia coli BL21 (DE3) cells after 3 mins relative to linoleic acid	B	BAO_0000219	cell-based format	Homo sapiens	None	None	BL21-DE3	None	CHEMBL2083	Fatty acid binding protein adipocyte	Homo sapiens	SINGLE PROTEIN	CHEMBL1155532	1	Scientific Literature	Bioorg. Med. Chem. Lett.	2010	None
CHEMBL3938613		0	429.57	0	4.90	BDBM234706	Cc1nsc(-c2c(NC(=O)C3=C(C(=O)O)C4CCC3CC4)sc(C3CC3)c2C)n1	IC50	'='	29.0	nM	7.54		409138	UO_0000065	17.55	0.35	2.64	8.18	False	CHEMBL3888563	Time Resolved-Fluorescence Energy Transfer (TR-FRET) Assay: Stock DMSO solutions (1.8 mM) of compounds were serially diluted 3-fold for ten concentrations with 100% DMSO (50 μM to 0.003 μM final compound concentration). 1 μl of these compound dilutions and 1 μl of Bodipy labeled fatty acid 4.5 μM in 100% DMSO (Bodipy FL C11, cat. no. D3862, Invitrogen) were sequentially pipetted in wells of 384-w…	B	BAO_0000357	single protein format	None	None	None	None	None	CHEMBL2083	Fatty acid binding protein adipocyte	Homo sapiens	SINGLE PROTEIN	CHEMBL3886761	37	BindingDB Database		2016	None
CHEMBL3950827		0	363.46	0	3.70	BDBM234708	Cc1nsc(-c2c(NC(=O)C3=C(C(=O)O)CCC3)sc(C)c2C)n1	IC50	'='	25.0	nM	7.60		409140	UO_0000065	20.92	0.43	3.90	8.25	False	CHEMBL3888563	Time Resolved-Fluorescence Energy Transfer (TR-FRET) Assay: Stock DMSO solutions (1.8 mM) of compounds were serially diluted 3-fold for ten concentrations with 100% DMSO (50 μM to 0.003 μM final compound concentration). 1 μl of these compound dilutions and 1 μl of Bodipy labeled fatty acid 4.5 μM in 100% DMSO (Bodipy FL C11, cat. no. D3862, Invitrogen) were sequentially pipetted in wells of 384-w…	B	BAO_0000357	single protein format	None	None	None	None	None	CHEMBL2083	Fatty acid binding protein adipocyte	Homo sapiens	SINGLE PROTEIN	CHEMBL3886761	37	BindingDB Database		2016	None
CHEMBL3918729		0	399.47	0	4.36	BDBM234674	Cc1c(C2CC2)sc(NC(=O)C2=C(C(=O)O)CCC2)c1-c1nc(C2CC2)no1	IC50	'='	10.0	nM	8.00		409124	UO_0000065	20.03	0.39	3.64	7.60	False	CHEMBL3888563	Time Resolved-Fluorescence Energy Transfer (TR-FRET) Assay: Stock DMSO solutions (1.8 mM) of compounds were serially diluted 3-fold for ten concentrations with 100% DMSO (50 μM to 0.003 μM final compound concentration). 1 μl of these compound dilutions and 1 μl of Bodipy labeled fatty acid 4.5 μM in 100% DMSO (Bodipy FL C11, cat. no. D3862, Invitrogen) were sequentially pipetted in wells of 384-w…	B	BAO_0000357	single protein format	None	None	None	None	None	CHEMBL2083	Fatty acid binding protein adipocyte	Homo sapiens	SINGLE PROTEIN	CHEMBL3886761	37	BindingDB Database		2016	None
CHEMBL3952008		0	403.53	0	4.65	BDBM234702	Cc1sc(NC(=O)C2=C(C(=O)O)CCCC2)c(-c2nc(C3CC3)ns2)c1C	IC50	'='	85.0	nM	7.07		409134	UO_0000065	17.52	0.36	2.42	7.67	False	CHEMBL3888563	Time Resolved-Fluorescence Energy Transfer (TR-FRET) Assay: Stock DMSO solutions (1.8 mM) of compounds were serially diluted 3-fold for ten concentrations with 100% DMSO (50 μM to 0.003 μM final compound concentration). 1 μl of these compound dilutions and 1 μl of Bodipy labeled fatty acid 4.5 μM in 100% DMSO (Bodipy FL C11, cat. no. D3862, Invitrogen) were sequentially pipetted in wells of 384-w…	B	BAO_0000357	single protein format	None	None	None	None	None	CHEMBL2083	Fatty acid binding protein adipocyte	Homo sapiens	SINGLE PROTEIN	CHEMBL3886761	37	BindingDB Database		2016	None
CHEMBL3933786		0	415.47	0	3.60	BDBM234685	Cc1c(C2COC2)sc(NC(=O)C2=C(C(=O)O)CCC2)c1-c1nc(C2CC2)no1	IC50	'='	90.0	nM	7.05		409147	UO_0000065	16.96	0.33	3.45	6.15	False	CHEMBL3888563	Time Resolved-Fluorescence Energy Transfer (TR-FRET) Assay: Stock DMSO solutions (1.8 mM) of compounds were serially diluted 3-fold for ten concentrations with 100% DMSO (50 μM to 0.003 μM final compound concentration). 1 μl of these compound dilutions and 1 μl of Bodipy labeled fatty acid 4.5 μM in 100% DMSO (Bodipy FL C11, cat. no. D3862, Invitrogen) were sequentially pipetted in wells of 384-w…	B	BAO_0000357	single protein format	None	None	None	None	None	CHEMBL2083	Fatty acid binding protein adipocyte	Homo sapiens	SINGLE PROTEIN	CHEMBL3886761	37	BindingDB Database		2016	None
CHEMBL3967672		0	439.54	1	5.00	BDBM234679	Cc1sc(NC(=O)C2=C(C(=O)O)C3CCC2CC3)c(-c2nc(C3CC3)no2)c1C1CC1	IC50	'='	20.0	nM	7.70		409129	UO_0000065	17.52	0.34	2.70	7.31	False	CHEMBL3888563	Time Resolved-Fluorescence Energy Transfer (TR-FRET) Assay: Stock DMSO solutions (1.8 mM) of compounds were serially diluted 3-fold for ten concentrations with 100% DMSO (50 μM to 0.003 μM final compound concentration). 1 μl of these compound dilutions and 1 μl of Bodipy labeled fatty acid 4.5 μM in 100% DMSO (Bodipy FL C11, cat. no. D3862, Invitrogen) were sequentially pipetted in wells of 384-w…	B	BAO_0000357	single protein format	None	None	None	None	None	CHEMBL2083	Fatty acid binding protein adipocyte	Homo sapiens	SINGLE PROTEIN	CHEMBL3886761	37	BindingDB Database		2016	None
CHEMBL3400157		0	284.42	0	4.30	9	CC(C)c1cc(C(C)C)c(S(=O)(=O)O)c(C(C)C)c1	IC50	'='	7900.0	nM	5.10			UO_0000065	17.94	0.37	0.80	9.38	False	CHEMBL3404792	Inhibition of FABP4 (unknown origin)	B	BAO_0000357	single protein format	Homo sapiens	None	None	None	None	CHEMBL2083	Fatty acid binding protein adipocyte	Homo sapiens	SINGLE PROTEIN	CHEMBL3400075	1	Scientific Literature	Eur. J. Med. Chem.	2015	None
CHEMBL3967738		0	330.77	0	3.75	BDBM212448	O=C(Nc1cc(Cl)ccc1-c1ccccc1)NC1(C(=O)O)CC1	IC50	'='	140.0	nM	6.85		374048	UO_0000065	20.72	0.41	3.10	8.74	False	CHEMBL3888115	Time Resolved-Fluorescence Energy Transfer (TR-FRET) Assay: Stock DMSO solutions (1.8 mM) of compounds were serially diluted 3-fold for ten concentrations with 100% DMSO (50 uM to 0.003 uM final compound concentration). 1 ul of these compound dilutions and 1 ul of Bodipy labeled fatty acid 4.5 uM in 100% DMSO (Bodipy FL C11, cat. no. D3862, Invitrogen) were sequentially pipetted in wells of 384-w…	B	BAO_0000357	single protein format	None	None	None	None	None	CHEMBL2083	Fatty acid binding protein adipocyte	Homo sapiens	SINGLE PROTEIN	CHEMBL3886584	37	BindingDB Database		2016	None
CHEMBL3968270		0	364.32	0	4.11	BDBM212458	O=C(Nc1cc(C(F)(F)F)ccc1-c1ccccc1)NC1(C(=O)O)CC1	IC50	'='	950.0	nM	6.02		374058	UO_0000065	16.53	0.32	1.91	7.68	False	CHEMBL3888115	Time Resolved-Fluorescence Energy Transfer (TR-FRET) Assay: Stock DMSO solutions (1.8 mM) of compounds were serially diluted 3-fold for ten concentrations with 100% DMSO (50 uM to 0.003 uM final compound concentration). 1 ul of these compound dilutions and 1 ul of Bodipy labeled fatty acid 4.5 uM in 100% DMSO (Bodipy FL C11, cat. no. D3862, Invitrogen) were sequentially pipetted in wells of 384-w…	B	BAO_0000357	single protein format	None	None	None	None	None	CHEMBL2083	Fatty acid binding protein adipocyte	Homo sapiens	SINGLE PROTEIN	CHEMBL3886584	37	BindingDB Database		2016	None
CHEMBL3916530		0	365.22	0	4.40	BDBM212455	O=C(Nc1cc(Cl)cc(Cl)c1-c1ccccc1)NC1(C(=O)O)CC1	IC50	'='	80.0	nM	7.10		374055	UO_0000065	19.43	0.40	2.70	9.05	False	CHEMBL3888115	Time Resolved-Fluorescence Energy Transfer (TR-FRET) Assay: Stock DMSO solutions (1.8 mM) of compounds were serially diluted 3-fold for ten concentrations with 100% DMSO (50 uM to 0.003 uM final compound concentration). 1 ul of these compound dilutions and 1 ul of Bodipy labeled fatty acid 4.5 uM in 100% DMSO (Bodipy FL C11, cat. no. D3862, Invitrogen) were sequentially pipetted in wells of 384-w…	B	BAO_0000357	single protein format	None	None	None	None	None	CHEMBL2083	Fatty acid binding protein adipocyte	Homo sapiens	SINGLE PROTEIN	CHEMBL3886584	37	BindingDB Database		2016	None
CHEMBL82293	PALMITIC ACID	0	256.43	1	5.55	Palmitic acid	CCCCCCCCCCCCCCCC(=O)O	Activity						Active						False	CHEMBL3816122	Binding affinity to His-tagged human recombinant FABP4 expressed in Escherichia coli BL21 (DE3) at 0.1 mM by 1H-15N HSQC NMR spectroscopy	B	BAO_0000019	assay format	Homo sapiens	None	None	None	None	CHEMBL2083	Fatty acid binding protein adipocyte	Homo sapiens	SINGLE PROTEIN	CHEMBL3813613	1	Scientific Literature	ACS Med. Chem. Lett.	2016	None
CHEMBL3827054		0	461.47	0	3.72	19	CCc1ccccc1NC(=O)C(OC(=O)c1ccccc1)C(OC(=O)c1ccccc1)C(=O)O	Inhibition	'='	2.1	%				UO_0000187					False	CHEMBL3830761	Displacement of 1,8-ANS from His6-tagged FABP4 (unknown origin) expressed in Escherichia coli BL21(DE3) cells at 25 uM by fluorescence assay relative to control	B	BAO_0000219	cell-based format	Homo sapiens	None	None	None	None	CHEMBL2083	Fatty acid binding protein adipocyte	Homo sapiens	SINGLE PROTEIN	CHEMBL3826919	1	Scientific Literature	Bioorg. Med. Chem.	2016	None
CHEMBL3827833		0	482.99	1	5.41	33	O=C(O)C1C2CC(Sc3ccccc3[N+](=O)[O-])C(Cl)C2c2cccc3c2N1CC1CC=CC31	Inhibition	'='	60.2	%				UO_0000187					False	CHEMBL3830761	Displacement of 1,8-ANS from His6-tagged FABP4 (unknown origin) expressed in Escherichia coli BL21(DE3) cells at 25 uM by fluorescence assay relative to control	B	BAO_0000219	cell-based format	Homo sapiens	None	None	None	None	CHEMBL2083	Fatty acid binding protein adipocyte	Homo sapiens	SINGLE PROTEIN	CHEMBL3826919	1	Scientific Literature	Bioorg. Med. Chem.	2016	None
CHEMBL3827587		0	354.43	0	1.57	37	CCCCCCCn1c(SCC(=O)O)nc2c1c(=O)[nH]c(=O)n2C	Inhibition	'='	13.0	%				UO_0000187					False	CHEMBL3830761	Displacement of 1,8-ANS from His6-tagged FABP4 (unknown origin) expressed in Escherichia coli BL21(DE3) cells at 25 uM by fluorescence assay relative to control	B	BAO_0000219	cell-based format	Homo sapiens	None	None	None	None	CHEMBL2083	Fatty acid binding protein adipocyte	Homo sapiens	SINGLE PROTEIN	CHEMBL3826919	1	Scientific Literature	Bioorg. Med. Chem.	2016	None
CHEMBL3828304		0	439.46	0	3.46	39	COc1ccc(C2C(C(=O)c3ccc(C)cc3)=C(O)C(=O)N2CCCC(=O)O)cc1OC	Inhibition	'='	16.6	%				UO_0000187					False	CHEMBL3830761	Displacement of 1,8-ANS from His6-tagged FABP4 (unknown origin) expressed in Escherichia coli BL21(DE3) cells at 25 uM by fluorescence assay relative to control	B	BAO_0000219	cell-based format	Homo sapiens	None	None	None	None	CHEMBL2083	Fatty acid binding protein adipocyte	Homo sapiens	SINGLE PROTEIN	CHEMBL3826919	1	Scientific Literature	Bioorg. Med. Chem.	2016	None
CHEMBL3828661		0	404.42	0	3.91	49	O=C(O)c1cccc(-c2ccc(CNC(Cc3c[nH]c4ccccc34)C(=O)O)o2)c1	Inhibition	'='	-30.4	%		Outside typical range		UO_0000187					False	CHEMBL3830761	Displacement of 1,8-ANS from His6-tagged FABP4 (unknown origin) expressed in Escherichia coli BL21(DE3) cells at 25 uM by fluorescence assay relative to control	B	BAO_0000219	cell-based format	Homo sapiens	None	None	None	None	CHEMBL2083	Fatty acid binding protein adipocyte	Homo sapiens	SINGLE PROTEIN	CHEMBL3826919	1	Scientific Literature	Bioorg. Med. Chem.	2016	None
CHEMBL2142747		0	449.07	0	4.30	16	O=C(O)C(Cc1ccc(O)cc1)N1C(=O)c2c(Cl)c(Cl)c(Cl)c(Cl)c2C1=O	Delta Tm	'='	0.5	degrees C				UO_0000027					False	CHEMBL3830763	Binding affinity to His6-tagged FABP4 (unknown origin) expressed in Escherichia coli BL21(DE3) cells assessed as change in melting temperature at 50 uM after 30 mins by SYPRO orange dye based thermal stability shift assay	B	BAO_0000219	cell-based format	Homo sapiens	None	None	None	None	CHEMBL2083	Fatty acid binding protein adipocyte	Homo sapiens	SINGLE PROTEIN	CHEMBL3826919	1	Scientific Literature	Bioorg. Med. Chem.	2016	None
CHEMBL3827527		0	525.97	2	6.24	34	O=C(O)c1cccc2c1NC(c1ccccc1[N+](=O)[O-])C1CC(Sc3ccccc3[N+](=O)[O-])C(Cl)C21	Delta Tm	'='	-0.2	degrees C				UO_0000027					False	CHEMBL3830763	Binding affinity to His6-tagged FABP4 (unknown origin) expressed in Escherichia coli BL21(DE3) cells assessed as change in melting temperature at 50 uM after 30 mins by SYPRO orange dye based thermal stability shift assay	B	BAO_0000219	cell-based format	Homo sapiens	None	None	None	None	CHEMBL2083	Fatty acid binding protein adipocyte	Homo sapiens	SINGLE PROTEIN	CHEMBL3826919	1	Scientific Literature	Bioorg. Med. Chem.	2016	None
CHEMBL3827587		0	354.43	0	1.57	37	CCCCCCCn1c(SCC(=O)O)nc2c1c(=O)[nH]c(=O)n2C	Delta Tm	'='	2.0	degrees C				UO_0000027					False	CHEMBL3830763	Binding affinity to His6-tagged FABP4 (unknown origin) expressed in Escherichia coli BL21(DE3) cells assessed as change in melting temperature at 50 uM after 30 mins by SYPRO orange dye based thermal stability shift assay	B	BAO_0000219	cell-based format	Homo sapiens	None	None	None	None	CHEMBL2083	Fatty acid binding protein adipocyte	Homo sapiens	SINGLE PROTEIN	CHEMBL3826919	1	Scientific Literature	Bioorg. Med. Chem.	2016	None
CHEMBL3828304		0	439.46	0	3.46	39	COc1ccc(C2C(C(=O)c3ccc(C)cc3)=C(O)C(=O)N2CCCC(=O)O)cc1OC	Delta Tm	'='	1.0	degrees C				UO_0000027					False	CHEMBL3830763	Binding affinity to His6-tagged FABP4 (unknown origin) expressed in Escherichia coli BL21(DE3) cells assessed as change in melting temperature at 50 uM after 30 mins by SYPRO orange dye based thermal stability shift assay	B	BAO_0000219	cell-based format	Homo sapiens	None	None	None	None	CHEMBL2083	Fatty acid binding protein adipocyte	Homo sapiens	SINGLE PROTEIN	CHEMBL3826919	1	Scientific Literature	Bioorg. Med. Chem.	2016	None
CHEMBL1077990		0	337.38	0	2.84	1, HTS-01037	COC(=O)c1sc(-c2cccs2)cc1NC(=O)/C=C/C(=O)O	Activity						Not Active						False	CHEMBL1100873	Binding affinity to AFABP in forskolin-stimulated human C8PA cells assessed as blocked of protein interaction with hormone sensitive lipase at 1 uM after 2 to 4 hrs by FRET analysis	B	BAO_0000219	cell-based format	Homo sapiens	None	None	C8PA	None	CHEMBL2083	Fatty acid binding protein adipocyte	Homo sapiens	SINGLE PROTEIN	CHEMBL1154280	1	Scientific Literature	J. Med. Chem.	2009	None
CHEMBL1085571		0	365.84	0	3.57	2	O=C(O)CSCC(=O)NCc1c(Cl)cccc1Oc1ccccc1	IC50	'='	42200.0	nM	4.38			UO_0000065	11.96	0.25	0.80	5.78	False	CHEMBL1120072	Displacement of 8-anilino-1-naphthalene-sulfonic acid from human His-FABP4 expressed in Escherichia coli BL21 (DE3) cells after 3 mins	B	BAO_0000219	cell-based format	Homo sapiens	None	None	BL21-DE3	None	CHEMBL2083	Fatty acid binding protein adipocyte	Homo sapiens	SINGLE PROTEIN	CHEMBL1155532	1	Scientific Literature	Bioorg. Med. Chem. Lett.	2010	None
CHEMBL1084578		0	488.33	0	4.50	8	O=[N+]([O-])c1ccc(S(=O)(=O)c2ccccc2)cc1OS(=O)(=O)c1cc(Cl)cc(Cl)c1	Inhibition	'='	40.7	%				UO_0000187					False	CHEMBL1120071	Displacement of 8-anilino-1-naphthalene-sulfonic acid from human His-FABP4 expressed in Escherichia coli BL21 (DE3) cells at 100 uM after 3 mins	B	BAO_0000219	cell-based format	Homo sapiens	None	None	BL21-DE3	None	CHEMBL2083	Fatty acid binding protein adipocyte	Homo sapiens	SINGLE PROTEIN	CHEMBL1155532	1	Scientific Literature	Bioorg. Med. Chem. Lett.	2010	None
CHEMBL3890150		0	429.50	0	3.99	BDBM234686	Cc1c(C2COC2)sc(NC(=O)C2=C(C(=O)O)CCCC2)c1-c1nc(C2CC2)no1	IC50	'='	105.0	nM	6.98		409148	UO_0000065	16.25	0.32	2.99	6.09	False	CHEMBL3888563	Time Resolved-Fluorescence Energy Transfer (TR-FRET) Assay: Stock DMSO solutions (1.8 mM) of compounds were serially diluted 3-fold for ten concentrations with 100% DMSO (50 μM to 0.003 μM final compound concentration). 1 μl of these compound dilutions and 1 μl of Bodipy labeled fatty acid 4.5 μM in 100% DMSO (Bodipy FL C11, cat. no. D3862, Invitrogen) were sequentially pipetted in wells of 384-w…	B	BAO_0000357	single protein format	None	None	None	None	None	CHEMBL2083	Fatty acid binding protein adipocyte	Homo sapiens	SINGLE PROTEIN	CHEMBL3886761	37	BindingDB Database		2016	None
CHEMBL3927133		0	430.49	0	3.19	BDBM234689	Cc1c(C(=O)N(C)C)sc(NC(=O)C2=C(C(=O)O)CCC2)c1-c1nc(C2CC2)no1	IC50	'='	3325.9	nM	5.48		409151	UO_0000065	12.73	0.25	2.29	4.36	False	CHEMBL3888563	Time Resolved-Fluorescence Energy Transfer (TR-FRET) Assay: Stock DMSO solutions (1.8 mM) of compounds were serially diluted 3-fold for ten concentrations with 100% DMSO (50 μM to 0.003 μM final compound concentration). 1 μl of these compound dilutions and 1 μl of Bodipy labeled fatty acid 4.5 μM in 100% DMSO (Bodipy FL C11, cat. no. D3862, Invitrogen) were sequentially pipetted in wells of 384-w…	B	BAO_0000357	single protein format	None	None	None	None	None	CHEMBL2083	Fatty acid binding protein adipocyte	Homo sapiens	SINGLE PROTEIN	CHEMBL3886761	37	BindingDB Database		2016	None
CHEMBL3903803		0	385.45	0	4.06	BDBM234691	O=C(O)C1=C(C(=O)Nc2scc(C3CC3)c2-c2nc(C3CC3)no2)CCC1	IC50	'='	19.2	nM	7.72		409153	UO_0000065	20.02	0.39	3.66	7.33	False	CHEMBL3888563	Time Resolved-Fluorescence Energy Transfer (TR-FRET) Assay: Stock DMSO solutions (1.8 mM) of compounds were serially diluted 3-fold for ten concentrations with 100% DMSO (50 μM to 0.003 μM final compound concentration). 1 μl of these compound dilutions and 1 μl of Bodipy labeled fatty acid 4.5 μM in 100% DMSO (Bodipy FL C11, cat. no. D3862, Invitrogen) were sequentially pipetted in wells of 384-w…	B	BAO_0000357	single protein format	None	None	None	None	None	CHEMBL2083	Fatty acid binding protein adipocyte	Homo sapiens	SINGLE PROTEIN	CHEMBL3886761	37	BindingDB Database		2016	None
CHEMBL3938704		0	376.82	0	4.67	BDBM212459	O=C(Nc1ccc(Cl)cc1-c1ccc(F)cc1)NC1(C(=O)O)CCCC1	IC50	'='	750.0	nM	6.12		374059	UO_0000065	16.25	0.32	1.45	7.81	False	CHEMBL3888115	Time Resolved-Fluorescence Energy Transfer (TR-FRET) Assay: Stock DMSO solutions (1.8 mM) of compounds were serially diluted 3-fold for ten concentrations with 100% DMSO (50 uM to 0.003 uM final compound concentration). 1 ul of these compound dilutions and 1 ul of Bodipy labeled fatty acid 4.5 uM in 100% DMSO (Bodipy FL C11, cat. no. D3862, Invitrogen) were sequentially pipetted in wells of 384-w…	B	BAO_0000357	single protein format	None	None	None	None	None	CHEMBL2083	Fatty acid binding protein adipocyte	Homo sapiens	SINGLE PROTEIN	CHEMBL3886584	37	BindingDB Database		2016	None
CHEMBL3400888		0	412.60	1	6.26	2e	Cc1ccc2c(c1)nc(C)n2S(=O)(=O)c1c(C(C)C)cc(C(C)C)cc1C(C)C	Inhibition	'<'	10.0	%				UO_0000187					False	CHEMBL3404791	Inhibition of FABP4 (unknown origin) at 100 uM	B	BAO_0000357	single protein format	Homo sapiens	None	None	None	None	CHEMBL2083	Fatty acid binding protein adipocyte	Homo sapiens	SINGLE PROTEIN	CHEMBL3400075	1	Scientific Literature	Eur. J. Med. Chem.	2015	None
CHEMBL3400884		0	384.55	1	5.64	1	CC(C)c1cc(C(C)C)c(S(=O)(=O)n2cnc3ccccc32)c(C(C)C)c1	IC50						Not Determined						False	CHEMBL3404792	Inhibition of FABP4 (unknown origin)	B	BAO_0000357	single protein format	Homo sapiens	None	None	None	None	CHEMBL2083	Fatty acid binding protein adipocyte	Homo sapiens	SINGLE PROTEIN	CHEMBL3400075	1	Scientific Literature	Eur. J. Med. Chem.	2015	None
CHEMBL3958926		0	358.83	0	4.53	BDBM212447	O=C(Nc1cc(Cl)ccc1-c1ccccc1)NC1(C(=O)O)CCCC1	IC50	'='	150.0	nM	6.82		374047	UO_0000065	19.02	0.37	2.29	8.70	False	CHEMBL3888115	Time Resolved-Fluorescence Energy Transfer (TR-FRET) Assay: Stock DMSO solutions (1.8 mM) of compounds were serially diluted 3-fold for ten concentrations with 100% DMSO (50 uM to 0.003 uM final compound concentration). 1 ul of these compound dilutions and 1 ul of Bodipy labeled fatty acid 4.5 uM in 100% DMSO (Bodipy FL C11, cat. no. D3862, Invitrogen) were sequentially pipetted in wells of 384-w…	B	BAO_0000357	single protein format	None	None	None	None	None	CHEMBL2083	Fatty acid binding protein adipocyte	Homo sapiens	SINGLE PROTEIN	CHEMBL3886584	37	BindingDB Database		2016	None
CHEMBL3922017		0	392.38	0	4.89	BDBM212457	O=C(Nc1cc(C(F)(F)F)ccc1-c1ccccc1)NC1(C(=O)O)CCCC1	IC50	'='	520.0	nM	6.28		374057	UO_0000065	16.02	0.31	1.39	8.01	False	CHEMBL3888115	Time Resolved-Fluorescence Energy Transfer (TR-FRET) Assay: Stock DMSO solutions (1.8 mM) of compounds were serially diluted 3-fold for ten concentrations with 100% DMSO (50 uM to 0.003 uM final compound concentration). 1 ul of these compound dilutions and 1 ul of Bodipy labeled fatty acid 4.5 uM in 100% DMSO (Bodipy FL C11, cat. no. D3862, Invitrogen) were sequentially pipetted in wells of 384-w…	B	BAO_0000357	single protein format	None	None	None	None	None	CHEMBL2083	Fatty acid binding protein adipocyte	Homo sapiens	SINGLE PROTEIN	CHEMBL3886584	37	BindingDB Database		2016	None
CHEMBL3400887		0	412.60	1	6.26	2d	Cc1ccc2nc(C)n(S(=O)(=O)c3c(C(C)C)cc(C(C)C)cc3C(C)C)c2c1	Inhibition	'<'	10.0	%				UO_0000187					False	CHEMBL3404791	Inhibition of FABP4 (unknown origin) at 100 uM	B	BAO_0000357	single protein format	Homo sapiens	None	None	None	None	CHEMBL2083	Fatty acid binding protein adipocyte	Homo sapiens	SINGLE PROTEIN	CHEMBL3400075	1	Scientific Literature	Eur. J. Med. Chem.	2015	None
CHEMBL3400893		0	433.02	1	6.61	4a	Cc1nc2ccc(Cl)cc2n1S(=O)(=O)c1c(C(C)C)cc(C(C)C)cc1C(C)C	Inhibition	'<'	10.0	%				UO_0000187					False	CHEMBL3404791	Inhibition of FABP4 (unknown origin) at 100 uM	B	BAO_0000357	single protein format	Homo sapiens	None	None	None	None	CHEMBL2083	Fatty acid binding protein adipocyte	Homo sapiens	SINGLE PROTEIN	CHEMBL3400075	1	Scientific Literature	Eur. J. Med. Chem.	2015	None
CHEMBL1782962		0	502.61	2	7.38	BMS-309403 ethyl ester	CCOC(=O)COc1cccc(-c2ccccc2-n2nc(-c3ccccc3)c(-c3ccccc3)c2CC)c1	Activity						Not Active						False	CHEMBL1785599	Displacement of fluorescent 1-anilinonapthalene 8-sulfonic acid from human a-FABP at 10 uM by fluorescence spectrophotometry	B	BAO_0000357	single protein format	Homo sapiens	None	None	None	None	CHEMBL2083	Fatty acid binding protein adipocyte	Homo sapiens	SINGLE PROTEIN	CHEMBL1782032	1	Scientific Literature	Bioorg. Med. Chem. Lett.	2011	None
CHEMBL3896498		0	399.47	0	4.36	BDBM234678	Cc1sc(NC(=O)C2=C(C(=O)O)CCC2)c(-c2nc(C3CC3)no2)c1C1CC1	IC50	'='	20.0	nM	7.70		409128	UO_0000065	19.27	0.38	3.34	7.31	False	CHEMBL3888563	Time Resolved-Fluorescence Energy Transfer (TR-FRET) Assay: Stock DMSO solutions (1.8 mM) of compounds were serially diluted 3-fold for ten concentrations with 100% DMSO (50 μM to 0.003 μM final compound concentration). 1 μl of these compound dilutions and 1 μl of Bodipy labeled fatty acid 4.5 μM in 100% DMSO (Bodipy FL C11, cat. no. D3862, Invitrogen) were sequentially pipetted in wells of 384-w…	B	BAO_0000357	single protein format	None	None	None	None	None	CHEMBL2083	Fatty acid binding protein adipocyte	Homo sapiens	SINGLE PROTEIN	CHEMBL3886761	37	BindingDB Database		2016	None
CHEMBL3400886		0	398.57	1	5.95	2c	Cc1ccc2c(c1)ncn2S(=O)(=O)c1c(C(C)C)cc(C(C)C)cc1C(C)C	IC50						Not Determined						False	CHEMBL3404792	Inhibition of FABP4 (unknown origin)	B	BAO_0000357	single protein format	Homo sapiens	None	None	None	None	CHEMBL2083	Fatty acid binding protein adipocyte	Homo sapiens	SINGLE PROTEIN	CHEMBL3400075	1	Scientific Literature	Eur. J. Med. Chem.	2015	None
CHEMBL3400890		0	463.44	1	6.41	3b	CC(C)c1cc(C(C)C)c(S(=O)(=O)n2cnc3ccc(Br)cc32)c(C(C)C)c1	IC50	'='	14800.0	nM	4.83			UO_0000065	10.42	0.24	-1.58	9.30	False	CHEMBL3404792	Inhibition of FABP4 (unknown origin)	B	BAO_0000357	single protein format	Homo sapiens	None	None	None	None	CHEMBL2083	Fatty acid binding protein adipocyte	Homo sapiens	SINGLE PROTEIN	CHEMBL3400075	1	Scientific Literature	Eur. J. Med. Chem.	2015	None
CHEMBL3400897		0	428.60	1	5.96	5a	COc1ccc2nc(C)n(S(=O)(=O)c3c(C(C)C)cc(C(C)C)cc3C(C)C)c2c1	Inhibition	'<'	10.0	%				UO_0000187					False	CHEMBL3404791	Inhibition of FABP4 (unknown origin) at 100 uM	B	BAO_0000357	single protein format	Homo sapiens	None	None	None	None	CHEMBL2083	Fatty acid binding protein adipocyte	Homo sapiens	SINGLE PROTEIN	CHEMBL3400075	1	Scientific Literature	Eur. J. Med. Chem.	2015	None
CHEMBL3400885		0	398.57	1	5.95	2a	Cc1nc2ccccc2n1S(=O)(=O)c1c(C(C)C)cc(C(C)C)cc1C(C)C	IC50	'>'	100000.0	nM				UO_0000065					False	CHEMBL3404792	Inhibition of FABP4 (unknown origin)	B	BAO_0000357	single protein format	Homo sapiens	None	None	None	None	CHEMBL2083	Fatty acid binding protein adipocyte	Homo sapiens	SINGLE PROTEIN	CHEMBL3400075	1	Scientific Literature	Eur. J. Med. Chem.	2015	None
CHEMBL3400892		0	477.47	1	6.71	3d	Cc1nc2cc(Br)ccc2n1S(=O)(=O)c1c(C(C)C)cc(C(C)C)cc1C(C)C	Inhibition	'<'	10.0	%				UO_0000187					False	CHEMBL3404791	Inhibition of FABP4 (unknown origin) at 100 uM	B	BAO_0000357	single protein format	Homo sapiens	None	None	None	None	CHEMBL2083	Fatty acid binding protein adipocyte	Homo sapiens	SINGLE PROTEIN	CHEMBL3400075	1	Scientific Literature	Eur. J. Med. Chem.	2015	None
CHEMBL3400903		0	399.56	1	5.23	7	CC(C)c1cc(C(C)C)c(S(=O)(=O)n2cnc3ccc(N)cc32)c(C(C)C)c1	Inhibition	'='	10.0	%				UO_0000187					False	CHEMBL3404791	Inhibition of FABP4 (unknown origin) at 100 uM	B	BAO_0000357	single protein format	Homo sapiens	None	None	None	None	CHEMBL2083	Fatty acid binding protein adipocyte	Homo sapiens	SINGLE PROTEIN	CHEMBL3400075	1	Scientific Literature	Eur. J. Med. Chem.	2015	None
CHEMBL3979971		0	387.46	0	4.19	BDBM234673	Cc1sc(NC(=O)C2=C(C(=O)O)CCCC2)c(-c2nc(C3CC3)no2)c1C	IC50	'='	20.0	nM	7.70		409123	UO_0000065	19.87	0.39	3.51	7.31	False	CHEMBL3888563	Time Resolved-Fluorescence Energy Transfer (TR-FRET) Assay: Stock DMSO solutions (1.8 mM) of compounds were serially diluted 3-fold for ten concentrations with 100% DMSO (50 μM to 0.003 μM final compound concentration). 1 μl of these compound dilutions and 1 μl of Bodipy labeled fatty acid 4.5 μM in 100% DMSO (Bodipy FL C11, cat. no. D3862, Invitrogen) were sequentially pipetted in wells of 384-w…	B	BAO_0000357	single protein format	None	None	None	None	None	CHEMBL2083	Fatty acid binding protein adipocyte	Homo sapiens	SINGLE PROTEIN	CHEMBL3886761	37	BindingDB Database		2016	None
CHEMBL3975095		0	373.43	0	3.80	BDBM234671	Cc1noc(-c2c(NC(=O)C3=C(C(=O)O)CCC3)sc(C)c2C2CC2)n1	IC50	'='	70.0	nM	7.16		409121	UO_0000065	19.16	0.38	3.35	6.79	False	CHEMBL3888563	Time Resolved-Fluorescence Energy Transfer (TR-FRET) Assay: Stock DMSO solutions (1.8 mM) of compounds were serially diluted 3-fold for ten concentrations with 100% DMSO (50 μM to 0.003 μM final compound concentration). 1 μl of these compound dilutions and 1 μl of Bodipy labeled fatty acid 4.5 μM in 100% DMSO (Bodipy FL C11, cat. no. D3862, Invitrogen) were sequentially pipetted in wells of 384-w…	B	BAO_0000357	single protein format	None	None	None	None	None	CHEMBL2083	Fatty acid binding protein adipocyte	Homo sapiens	SINGLE PROTEIN	CHEMBL3886761	37	BindingDB Database		2016	None
CHEMBL3890665		0	439.54	1	5.00	BDBM234675	Cc1c(C2CC2)sc(NC(=O)C2=C(C(=O)O)C3CCC2CC3)c1-c1nc(C2CC2)no1	IC50	'='	210.0	nM	6.68		409125	UO_0000065	15.19	0.29	1.68	6.34	False	CHEMBL3888563	Time Resolved-Fluorescence Energy Transfer (TR-FRET) Assay: Stock DMSO solutions (1.8 mM) of compounds were serially diluted 3-fold for ten concentrations with 100% DMSO (50 μM to 0.003 μM final compound concentration). 1 μl of these compound dilutions and 1 μl of Bodipy labeled fatty acid 4.5 μM in 100% DMSO (Bodipy FL C11, cat. no. D3862, Invitrogen) were sequentially pipetted in wells of 384-w…	B	BAO_0000357	single protein format	None	None	None	None	None	CHEMBL2083	Fatty acid binding protein adipocyte	Homo sapiens	SINGLE PROTEIN	CHEMBL3886761	37	BindingDB Database		2016	None
CHEMBL3927654		0	387.46	0	4.19	BDBM234676	Cc1noc(-c2c(NC(=O)C3=C(C(=O)O)CCCC3)sc(C)c2C2CC2)n1	IC50	'='	310.0	nM	6.51		409126	UO_0000065	16.80	0.33	2.32	6.18	False	CHEMBL3888563	Time Resolved-Fluorescence Energy Transfer (TR-FRET) Assay: Stock DMSO solutions (1.8 mM) of compounds were serially diluted 3-fold for ten concentrations with 100% DMSO (50 μM to 0.003 μM final compound concentration). 1 μl of these compound dilutions and 1 μl of Bodipy labeled fatty acid 4.5 μM in 100% DMSO (Bodipy FL C11, cat. no. D3862, Invitrogen) were sequentially pipetted in wells of 384-w…	B	BAO_0000357	single protein format	None	None	None	None	None	CHEMBL2083	Fatty acid binding protein adipocyte	Homo sapiens	SINGLE PROTEIN	CHEMBL3886761	37	BindingDB Database		2016	None
CHEMBL3943278		0	403.53	0	4.33	BDBM234700	Cc1nsc(-c2c(NC(=O)C3=C(C(=O)O)C4CCC3CC4)sc(C)c2C)n1	IC50	'='	44.0	nM	7.36		409132	UO_0000065	18.23	0.37	3.03	7.98	False	CHEMBL3888563	Time Resolved-Fluorescence Energy Transfer (TR-FRET) Assay: Stock DMSO solutions (1.8 mM) of compounds were serially diluted 3-fold for ten concentrations with 100% DMSO (50 μM to 0.003 μM final compound concentration). 1 μl of these compound dilutions and 1 μl of Bodipy labeled fatty acid 4.5 μM in 100% DMSO (Bodipy FL C11, cat. no. D3862, Invitrogen) were sequentially pipetted in wells of 384-w…	B	BAO_0000357	single protein format	None	None	None	None	None	CHEMBL2083	Fatty acid binding protein adipocyte	Homo sapiens	SINGLE PROTEIN	CHEMBL3886761	37	BindingDB Database		2016	None
CHEMBL3929717		0	403.53	0	4.65	BDBM234705	Cc1nsc(-c2c(NC(=O)C3=C(C(=O)O)CCCC3)sc(C3CC3)c2C)n1	IC50	'='	31.0	nM	7.51		409137	UO_0000065	18.61	0.38	2.86	8.15	False	CHEMBL3888563	Time Resolved-Fluorescence Energy Transfer (TR-FRET) Assay: Stock DMSO solutions (1.8 mM) of compounds were serially diluted 3-fold for ten concentrations with 100% DMSO (50 μM to 0.003 μM final compound concentration). 1 μl of these compound dilutions and 1 μl of Bodipy labeled fatty acid 4.5 μM in 100% DMSO (Bodipy FL C11, cat. no. D3862, Invitrogen) were sequentially pipetted in wells of 384-w…	B	BAO_0000357	single protein format	None	None	None	None	None	CHEMBL2083	Fatty acid binding protein adipocyte	Homo sapiens	SINGLE PROTEIN	CHEMBL3886761	37	BindingDB Database		2016	None
CHEMBL1564699		0	423.90	0	4.18	27	O=C(O)CSc1cc(NS(=O)(=O)c2ccc(Cl)cc2)c2ccccc2c1O	Delta Tm	'='	-2.8	degrees C				UO_0000027					False	CHEMBL3830763	Binding affinity to His6-tagged FABP4 (unknown origin) expressed in Escherichia coli BL21(DE3) cells assessed as change in melting temperature at 50 uM after 30 mins by SYPRO orange dye based thermal stability shift assay	B	BAO_0000219	cell-based format	Homo sapiens	None	None	None	None	CHEMBL2083	Fatty acid binding protein adipocyte	Homo sapiens	SINGLE PROTEIN	CHEMBL3826919	1	Scientific Literature	Bioorg. Med. Chem.	2016	None
CHEMBL3400901		0	429.54	1	5.55	6b	CC(C)c1cc(C(C)C)c(S(=O)(=O)n2cnc3ccc([N+](=O)[O-])cc32)c(C(C)C)c1	Inhibition	'<'	10.0	%				UO_0000187					False	CHEMBL3404791	Inhibition of FABP4 (unknown origin) at 100 uM	B	BAO_0000357	single protein format	Homo sapiens	None	None	None	None	CHEMBL2083	Fatty acid binding protein adipocyte	Homo sapiens	SINGLE PROTEIN	CHEMBL3400075	1	Scientific Literature	Eur. J. Med. Chem.	2015	None
CHEMBL3400888		0	412.60	1	6.26	2e	Cc1ccc2c(c1)nc(C)n2S(=O)(=O)c1c(C(C)C)cc(C(C)C)cc1C(C)C	IC50						Not Determined						False	CHEMBL3404792	Inhibition of FABP4 (unknown origin)	B	BAO_0000357	single protein format	Homo sapiens	None	None	None	None	CHEMBL2083	Fatty acid binding protein adipocyte	Homo sapiens	SINGLE PROTEIN	CHEMBL3400075	1	Scientific Literature	Eur. J. Med. Chem.	2015	None
CHEMBL3400891		0	463.44	1	6.41	3c	CC(C)c1cc(C(C)C)c(S(=O)(=O)n2cnc3cc(Br)ccc32)c(C(C)C)c1	IC50						Not Determined						False	CHEMBL3404792	Inhibition of FABP4 (unknown origin)	B	BAO_0000357	single protein format	Homo sapiens	None	None	None	None	CHEMBL2083	Fatty acid binding protein adipocyte	Homo sapiens	SINGLE PROTEIN	CHEMBL3400075	1	Scientific Literature	Eur. J. Med. Chem.	2015	None
CHEMBL3827976		0	318.37	0	2.51	35	O=C(O)CCC(=O)Nc1ccccc1C(=O)N1CCCCCC1	Delta Tm	'='	-0.1	degrees C				UO_0000027					False	CHEMBL3830763	Binding affinity to His6-tagged FABP4 (unknown origin) expressed in Escherichia coli BL21(DE3) cells assessed as change in melting temperature at 50 uM after 30 mins by SYPRO orange dye based thermal stability shift assay	B	BAO_0000219	cell-based format	Homo sapiens	None	None	None	None	CHEMBL2083	Fatty acid binding protein adipocyte	Homo sapiens	SINGLE PROTEIN	CHEMBL3826919	1	Scientific Literature	Bioorg. Med. Chem.	2016	None
CHEMBL1373013		0	312.39	0	3.65	10	O=C(O)CCSc1nc2ccccc2n1Cc1ccccc1	Inhibition	'='	27.9	%				UO_0000187					False	CHEMBL3830761	Displacement of 1,8-ANS from His6-tagged FABP4 (unknown origin) expressed in Escherichia coli BL21(DE3) cells at 25 uM by fluorescence assay relative to control	B	BAO_0000219	cell-based format	Homo sapiens	None	None	None	None	CHEMBL2083	Fatty acid binding protein adipocyte	Homo sapiens	SINGLE PROTEIN	CHEMBL3826919	1	Scientific Literature	Bioorg. Med. Chem.	2016	None
CHEMBL1382236		0	404.37	0	2.81	28	COc1ccccc1-c1cc(C(F)(F)F)nc(S(=O)(=O)CCCC(=O)O)n1	Inhibition	'='	-50.8	%		Outside typical range		UO_0000187					False	CHEMBL3830761	Displacement of 1,8-ANS from His6-tagged FABP4 (unknown origin) expressed in Escherichia coli BL21(DE3) cells at 25 uM by fluorescence assay relative to control	B	BAO_0000219	cell-based format	Homo sapiens	None	None	None	None	CHEMBL2083	Fatty acid binding protein adipocyte	Homo sapiens	SINGLE PROTEIN	CHEMBL3826919	1	Scientific Literature	Bioorg. Med. Chem.	2016	None
CHEMBL267476	LINOLEIC ACID	2	280.45	1	5.88	LA	CCCCC/C=C\C/C=C\CCCCCCCC(=O)O	Inhibition	'='	85.0	%				UO_0000187					False	CHEMBL3404791	Inhibition of FABP4 (unknown origin) at 100 uM	B	BAO_0000357	single protein format	Homo sapiens	None	None	None	None	CHEMBL2083	Fatty acid binding protein adipocyte	Homo sapiens	SINGLE PROTEIN	CHEMBL3400075	1	Scientific Literature	Eur. J. Med. Chem.	2015	None
CHEMBL3400901		0	429.54	1	5.55	6b	CC(C)c1cc(C(C)C)c(S(=O)(=O)n2cnc3ccc([N+](=O)[O-])cc32)c(C(C)C)c1	IC50						Not Determined						False	CHEMBL3404792	Inhibition of FABP4 (unknown origin)	B	BAO_0000357	single protein format	Homo sapiens	None	None	None	None	CHEMBL2083	Fatty acid binding protein adipocyte	Homo sapiens	SINGLE PROTEIN	CHEMBL3400075	1	Scientific Literature	Eur. J. Med. Chem.	2015	None
CHEMBL3400899		0	414.57	1	5.65	5c	COc1ccc2c(c1)ncn2S(=O)(=O)c1c(C(C)C)cc(C(C)C)cc1C(C)C	Inhibition	'<'	10.0	%				UO_0000187					False	CHEMBL3404791	Inhibition of FABP4 (unknown origin) at 100 uM	B	BAO_0000357	single protein format	Homo sapiens	None	None	None	None	CHEMBL2083	Fatty acid binding protein adipocyte	Homo sapiens	SINGLE PROTEIN	CHEMBL3400075	1	Scientific Literature	Eur. J. Med. Chem.	2015	None
CHEMBL3400887		0	412.60	1	6.26	2d	Cc1ccc2nc(C)n(S(=O)(=O)c3c(C(C)C)cc(C(C)C)cc3C(C)C)c2c1	IC50						Not Determined						False	CHEMBL3404792	Inhibition of FABP4 (unknown origin)	B	BAO_0000357	single protein format	Homo sapiens	None	None	None	None	CHEMBL2083	Fatty acid binding protein adipocyte	Homo sapiens	SINGLE PROTEIN	CHEMBL3400075	1	Scientific Literature	Eur. J. Med. Chem.	2015	None
CHEMBL3400905		0	248.37	0	4.76	10	CC(C)c1cc(C(C)C)c(C(=O)O)c(C(C)C)c1	Inhibition	'='	96.0	%				UO_0000187					False	CHEMBL3404791	Inhibition of FABP4 (unknown origin) at 100 uM	B	BAO_0000357	single protein format	Homo sapiens	None	None	None	None	CHEMBL2083	Fatty acid binding protein adipocyte	Homo sapiens	SINGLE PROTEIN	CHEMBL3400075	1	Scientific Literature	Eur. J. Med. Chem.	2015	None
CHEMBL3400903		0	399.56	1	5.23	7	CC(C)c1cc(C(C)C)c(S(=O)(=O)n2cnc3ccc(N)cc32)c(C(C)C)c1	IC50	'>'	100000.0	nM				UO_0000065					False	CHEMBL3404792	Inhibition of FABP4 (unknown origin)	B	BAO_0000357	single protein format	Homo sapiens	None	None	None	None	CHEMBL2083	Fatty acid binding protein adipocyte	Homo sapiens	SINGLE PROTEIN	CHEMBL3400075	1	Scientific Literature	Eur. J. Med. Chem.	2015	None
CHEMBL3914622		0	427.40	0	4.51	BDBM234687	Cc1sc(NC(=O)C2=C(C(=O)O)CCC2)c(-c2nc(C3CC3)no2)c1C(F)(F)F	IC50	'='	20.0	nM	7.70		409149	UO_0000065	18.01	0.36	3.19	7.31	False	CHEMBL3888563	Time Resolved-Fluorescence Energy Transfer (TR-FRET) Assay: Stock DMSO solutions (1.8 mM) of compounds were serially diluted 3-fold for ten concentrations with 100% DMSO (50 μM to 0.003 μM final compound concentration). 1 μl of these compound dilutions and 1 μl of Bodipy labeled fatty acid 4.5 μM in 100% DMSO (Bodipy FL C11, cat. no. D3862, Invitrogen) were sequentially pipetted in wells of 384-w…	B	BAO_0000357	single protein format	None	None	None	None	None	CHEMBL2083	Fatty acid binding protein adipocyte	Homo sapiens	SINGLE PROTEIN	CHEMBL3886761	37	BindingDB Database		2016	None
CHEMBL3827302		0	323.39	0	4.18	47	O=C(O)C1CCCCC1C(=O)Nc1ccccc1-c1ccccc1	Inhibition	'='	27.7	%				UO_0000187					False	CHEMBL3830761	Displacement of 1,8-ANS from His6-tagged FABP4 (unknown origin) expressed in Escherichia coli BL21(DE3) cells at 25 uM by fluorescence assay relative to control	B	BAO_0000219	cell-based format	Homo sapiens	None	None	None	None	CHEMBL2083	Fatty acid binding protein adipocyte	Homo sapiens	SINGLE PROTEIN	CHEMBL3826919	1	Scientific Literature	Bioorg. Med. Chem.	2016	None
CHEMBL3827845		0	344.42	0	3.68	50	CN1C(=O)/C(=N/c2cccc(C(=O)O)c2)S/C1=C\c1cccs1	Inhibition	'='	25.8	%				UO_0000187					False	CHEMBL3830761	Displacement of 1,8-ANS from His6-tagged FABP4 (unknown origin) expressed in Escherichia coli BL21(DE3) cells at 25 uM by fluorescence assay relative to control	B	BAO_0000219	cell-based format	Homo sapiens	None	None	None	None	CHEMBL2083	Fatty acid binding protein adipocyte	Homo sapiens	SINGLE PROTEIN	CHEMBL3826919	1	Scientific Literature	Bioorg. Med. Chem.	2016	None
CHEMBL474944		0	362.43	0	3.76	29	NC(=O)c1ccccc1Cn1c2c(c3cccc(C(=O)O)c31)CCCCC2	IC50	'<'	400.0	nM				UO_0000065					False	CHEMBL964125	Inhibition of human A-FABP by fluorescence polarization assay	B	BAO_0000357	single protein format	Homo sapiens	None	None	None	None	CHEMBL2083	Fatty acid binding protein adipocyte	Homo sapiens	SINGLE PROTEIN	CHEMBL1153289	1	Scientific Literature	Bioorg. Med. Chem. Lett.	2009	None
CHEMBL460750		0	387.40	1	5.68	26	O=C(O)c1cccc2c3c(n(Cc4ccccc4C(F)(F)F)c12)CCCCC3	IC50	'='	49.0	nM	7.31			UO_0000065	18.87	0.36	1.63	17.31	False	CHEMBL964127	Inhibition of human A-FABP by scintillation proximity assay	B	BAO_0000357	single protein format	Homo sapiens	None	None	None	None	CHEMBL2083	Fatty acid binding protein adipocyte	Homo sapiens	SINGLE PROTEIN	CHEMBL1153289	1	Scientific Literature	Bioorg. Med. Chem. Lett.	2009	None
CHEMBL4294166		0	393.37	0	3.63	16dv	COc1ccc(S(=O)(=O)Nc2ccc(F)c(C(=O)O)c2F)c2ccccc12	Ki	'='	7380.0	nM	5.13			UO_0000065	13.05	0.26	1.50	5.54	False	CHEMBL4271662	Displacement of 1,8-ANS from FABP4 (unknown origin) after 3 mins by fluorescence assay	B	BAO_0000357	single protein format	Homo sapiens	None	None	None	None	CHEMBL2083	Fatty acid binding protein adipocyte	Homo sapiens	SINGLE PROTEIN	CHEMBL4270520	1	Scientific Literature	Eur J Med Chem	2018	None
CHEMBL4293576		0	375.38	0	3.49	16di	COc1ccc(S(=O)(=O)Nc2cccc(C(=O)O)c2F)c2ccccc12	Kd	'='	6030.0	nM	5.22			UO_0000065	13.91	0.27	1.73	5.63	False	CHEMBL4271663	Binding affinity to FABP4 (unknown origin) by isothermal calorimetric titration method	B	BAO_0000357	single protein format	Homo sapiens	None	None	None	None	CHEMBL2083	Fatty acid binding protein adipocyte	Homo sapiens	SINGLE PROTEIN	CHEMBL4270520	1	Scientific Literature	Eur J Med Chem	2018	None
CHEMBL4292619		0	312.17	0	2.14	14a	O=C(O)CCCNS(=O)(=O)c1cc(Cl)cc(Cl)c1	Ki	'='	2550.0	nM	5.59			UO_0000065	17.92	0.42	3.45	6.70	False	CHEMBL4271662	Displacement of 1,8-ANS from FABP4 (unknown origin) after 3 mins by fluorescence assay	B	BAO_0000357	single protein format	Homo sapiens	None	None	None	None	CHEMBL2083	Fatty acid binding protein adipocyte	Homo sapiens	SINGLE PROTEIN	CHEMBL4270520	1	Scientific Literature	Eur J Med Chem	2018	None
CHEMBL4280730		0	327.45	0	2.76	14g	Cc1c(C)c(C)c(S(=O)(=O)NCCCCC(=O)O)c(C)c1C	Ki	'='	910.0	nM	6.04			UO_0000065	18.45	0.38	3.28	7.24	False	CHEMBL4271662	Displacement of 1,8-ANS from FABP4 (unknown origin) after 3 mins by fluorescence assay	B	BAO_0000357	single protein format	Homo sapiens	None	None	None	None	CHEMBL2083	Fatty acid binding protein adipocyte	Homo sapiens	SINGLE PROTEIN	CHEMBL4270520	1	Scientific Literature	Eur J Med Chem	2018	None
CHEMBL4277336		0	341.82	0	3.03	16b	O=C(O)CCCCNS(=O)(=O)c1ccc(Cl)c2ccccc12	Ki	'='	1850.0	nM	5.73			UO_0000065	16.77	0.36	2.70	6.87	False	CHEMBL4271662	Displacement of 1,8-ANS from FABP4 (unknown origin) after 3 mins by fluorescence assay	B	BAO_0000357	single protein format	Homo sapiens	None	None	None	None	CHEMBL2083	Fatty acid binding protein adipocyte	Homo sapiens	SINGLE PROTEIN	CHEMBL4270520	1	Scientific Literature	Eur J Med Chem	2018	None
CHEMBL4285684		0	357.39	0	3.35	16dd	COc1ccc(S(=O)(=O)Nc2cccc(C(=O)O)c2)c2ccccc12	IC50	'='	3220.0	nM	5.49			UO_0000065	15.37	0.30	2.14	5.92	False	CHEMBL4271662	Displacement of 1,8-ANS from FABP4 (unknown origin) after 3 mins by fluorescence assay	B	BAO_0000357	single protein format	Homo sapiens	None	None	None	None	CHEMBL2083	Fatty acid binding protein adipocyte	Homo sapiens	SINGLE PROTEIN	CHEMBL4270520	1	Scientific Literature	Eur J Med Chem	2018	None
CHEMBL4290187		0	385.44	0	3.59	16dg	COc1ccc(S(=O)(=O)NC(C)c2cccc(C(=O)O)c2)c2ccccc12	Ki	'>'	6140.0	nM				UO_0000065					False	CHEMBL4271662	Displacement of 1,8-ANS from FABP4 (unknown origin) after 3 mins by fluorescence assay	B	BAO_0000357	single protein format	Homo sapiens	None	None	None	None	CHEMBL2083	Fatty acid binding protein adipocyte	Homo sapiens	SINGLE PROTEIN	CHEMBL4270520	1	Scientific Literature	Eur J Med Chem	2018	None
CHEMBL4290764		0	358.38	0	2.74	16dt	COc1ccc(S(=O)(=O)Nc2cncc(C(=O)O)c2)c2ccccc12	Ki	'>'	6140.0	nM				UO_0000065					False	CHEMBL4271662	Displacement of 1,8-ANS from FABP4 (unknown origin) after 3 mins by fluorescence assay	B	BAO_0000357	single protein format	Homo sapiens	None	None	None	None	CHEMBL2083	Fatty acid binding protein adipocyte	Homo sapiens	SINGLE PROTEIN	CHEMBL4270520	1	Scientific Literature	Eur J Med Chem	2018	None
CHEMBL3957282		0	389.50	0	4.26	BDBM234704	Cc1nsc(-c2c(NC(=O)C3=C(C(=O)O)CCC3)sc(C3CC3)c2C)n1	IC50	'='	22.0	nM	7.66		409136	UO_0000065	19.66	0.40	3.40	8.31	False	CHEMBL3888563	Time Resolved-Fluorescence Energy Transfer (TR-FRET) Assay: Stock DMSO solutions (1.8 mM) of compounds were serially diluted 3-fold for ten concentrations with 100% DMSO (50 μM to 0.003 μM final compound concentration). 1 μl of these compound dilutions and 1 μl of Bodipy labeled fatty acid 4.5 μM in 100% DMSO (Bodipy FL C11, cat. no. D3862, Invitrogen) were sequentially pipetted in wells of 384-w…	B	BAO_0000357	single protein format	None	None	None	None	None	CHEMBL2083	Fatty acid binding protein adipocyte	Homo sapiens	SINGLE PROTEIN	CHEMBL3886761	37	BindingDB Database		2016	None
CHEMBL4291624		0	396.44	0	4.47	3f	C#Cc1cccc(OC(=O)[C@H]2[C@@H](c3ccccc3)[C@H](C(=O)O)[C@@H]2c2ccccc2)c1	Activity						Not Active						False	CHEMBL4271812	Displacement of ANS from recombinant human N-terminal His-tagged FABP4 expressed in Escherichia coli BL21(DE3) at 10 uM after 20 mins by fluorescence assay	B	BAO_0000019	assay format	Homo sapiens	None	None	None	None	CHEMBL2083	Fatty acid binding protein adipocyte	Homo sapiens	SINGLE PROTEIN	CHEMBL4270525	1	Scientific Literature	Eur J Med Chem	2018	None
CHEMBL475549		0	335.40	0	4.28	11	COc1ccccc1Cn1c2c(c3cccc(C(=O)O)c31)CCCC2	IC50	'='	600.0	nM	6.22			UO_0000065	18.55	0.34	1.94	12.09	False	CHEMBL964125	Inhibition of human A-FABP by fluorescence polarization assay	B	BAO_0000357	single protein format	Homo sapiens	None	None	None	None	CHEMBL2083	Fatty acid binding protein adipocyte	Homo sapiens	SINGLE PROTEIN	CHEMBL1153289	1	Scientific Literature	Bioorg. Med. Chem. Lett.	2009	None
CHEMBL514654		0	387.40	1	5.68	28	O=C(O)c1cccc2c3c(n(Cc4ccc(C(F)(F)F)cc4)c12)CCCCC3	IC50	'='	2030.0	nM	5.69			UO_0000065	14.69	0.28	0.01	13.48	False	CHEMBL964125	Inhibition of human A-FABP by fluorescence polarization assay	B	BAO_0000357	single protein format	Homo sapiens	None	None	None	None	CHEMBL2083	Fatty acid binding protein adipocyte	Homo sapiens	SINGLE PROTEIN	CHEMBL1153289	1	Scientific Literature	Bioorg. Med. Chem. Lett.	2009	None
CHEMBL442621		0	335.40	0	4.28	13	COc1ccc(Cn2c3c(c4cccc(C(=O)O)c42)CCCC3)cc1	IC50	'='	2680.0	nM	5.57			UO_0000065	16.61	0.30	1.29	10.83	False	CHEMBL964125	Inhibition of human A-FABP by fluorescence polarization assay	B	BAO_0000357	single protein format	Homo sapiens	None	None	None	None	CHEMBL2083	Fatty acid binding protein adipocyte	Homo sapiens	SINGLE PROTEIN	CHEMBL1153289	1	Scientific Literature	Bioorg. Med. Chem. Lett.	2009	None
CHEMBL474942		0	373.37	1	5.29	17	O=C(O)c1cccc2c3c(n(Cc4ccccc4C(F)(F)F)c12)CCCC3	IC50	'<'	400.0	nM				UO_0000065					False	CHEMBL964125	Inhibition of human A-FABP by fluorescence polarization assay	B	BAO_0000357	single protein format	Homo sapiens	None	None	None	None	CHEMBL2083	Fatty acid binding protein adipocyte	Homo sapiens	SINGLE PROTEIN	CHEMBL1153289	1	Scientific Literature	Bioorg. Med. Chem. Lett.	2009	None
CHEMBL3972884		0	313.38	0	3.92	BDBM234669	O=C(O)C1=C(C(=O)Nc2sccc2-c2ccccc2)CCC1	IC50	'='	200.0	nM	6.70		409119	UO_0000065	21.38	0.42	2.78	10.09	False	CHEMBL3888563	Time Resolved-Fluorescence Energy Transfer (TR-FRET) Assay: Stock DMSO solutions (1.8 mM) of compounds were serially diluted 3-fold for ten concentrations with 100% DMSO (50 μM to 0.003 μM final compound concentration). 1 μl of these compound dilutions and 1 μl of Bodipy labeled fatty acid 4.5 μM in 100% DMSO (Bodipy FL C11, cat. no. D3862, Invitrogen) were sequentially pipetted in wells of 384-w…	B	BAO_0000357	single protein format	None	None	None	None	None	CHEMBL2083	Fatty acid binding protein adipocyte	Homo sapiens	SINGLE PROTEIN	CHEMBL3886761	37	BindingDB Database		2016	None
CHEMBL1077990		0	337.38	0	2.84	1, HTS-01037	COC(=O)c1sc(-c2cccs2)cc1NC(=O)/C=C/C(=O)O	Activity						Active						False	CHEMBL1100875	Binding affinity to AFABP in forskolin-stimulated human C8PA cells assessed as blocked of protein interaction with hormone sensitive lipase at 10 uM after 2 to 4 hrs by FRET analysis	B	BAO_0000219	cell-based format	Homo sapiens	None	None	C8PA	None	CHEMBL2083	Fatty acid binding protein adipocyte	Homo sapiens	SINGLE PROTEIN	CHEMBL1154280	1	Scientific Literature	J. Med. Chem.	2009	None
CHEMBL4279007		0	391.83	0	4.00	16dp	COc1ccc(S(=O)(=O)Nc2cc(C(=O)O)ccc2Cl)c2ccccc12	Ki	'='	930.0	nM	6.03			UO_0000065	15.39	0.32	2.03	6.51	False	CHEMBL4271662	Displacement of 1,8-ANS from FABP4 (unknown origin) after 3 mins by fluorescence assay	B	BAO_0000357	single protein format	Homo sapiens	None	None	None	None	CHEMBL2083	Fatty acid binding protein adipocyte	Homo sapiens	SINGLE PROTEIN	CHEMBL4270520	1	Scientific Literature	Eur J Med Chem	2018	None
CHEMBL4290351		0	358.38	0	2.74	16ds	COc1ccc(S(=O)(=O)Nc2cc(C(=O)O)ccn2)c2ccccc12	Ki	'>'	6140.0	nM				UO_0000065					False	CHEMBL4271662	Displacement of 1,8-ANS from FABP4 (unknown origin) after 3 mins by fluorescence assay	B	BAO_0000357	single protein format	Homo sapiens	None	None	None	None	CHEMBL2083	Fatty acid binding protein adipocyte	Homo sapiens	SINGLE PROTEIN	CHEMBL4270520	1	Scientific Literature	Eur J Med Chem	2018	None
CHEMBL4289194		0	326.20	0	2.53	14c	O=C(O)CCCCNS(=O)(=O)c1cc(Cl)cc(Cl)c1	Ki	'='	1190.0	nM	5.92			UO_0000065	18.16	0.43	3.39	7.10	False	CHEMBL4271662	Displacement of 1,8-ANS from FABP4 (unknown origin) after 3 mins by fluorescence assay	B	BAO_0000357	single protein format	Homo sapiens	None	None	None	None	CHEMBL2083	Fatty acid binding protein adipocyte	Homo sapiens	SINGLE PROTEIN	CHEMBL4270520	1	Scientific Literature	Eur J Med Chem	2018	None
CHEMBL4281855		0	357.39	0	3.35	16da	COc1ccc(S(=O)(=O)Nc2ccc(C(=O)O)cc2)c2ccccc12	Ki	'='	1280.0	nM	5.89			UO_0000065	16.49	0.32	2.54	6.36	False	CHEMBL4271662	Displacement of 1,8-ANS from FABP4 (unknown origin) after 3 mins by fluorescence assay	B	BAO_0000357	single protein format	Homo sapiens	None	None	None	None	CHEMBL2083	Fatty acid binding protein adipocyte	Homo sapiens	SINGLE PROTEIN	CHEMBL4270520	1	Scientific Literature	Eur J Med Chem	2018	None
CHEMBL4293576		0	375.38	0	3.49	16di	COc1ccc(S(=O)(=O)Nc2cccc(C(=O)O)c2F)c2ccccc12	Ki	'='	7750.0	nM	5.11			UO_0000065	13.61	0.27	1.62	5.51	False	CHEMBL4271662	Displacement of 1,8-ANS from FABP4 (unknown origin) after 3 mins by fluorescence assay	B	BAO_0000357	single protein format	Homo sapiens	None	None	None	None	CHEMBL2083	Fatty acid binding protein adipocyte	Homo sapiens	SINGLE PROTEIN	CHEMBL4270520	1	Scientific Literature	Eur J Med Chem	2018	None
CHEMBL4284461		0	391.83	0	4.00	16dn	COc1ccc(S(=O)(=O)Nc2cc(Cl)cc(C(=O)O)c2)c2ccccc12	Ki	'='	820.0	nM	6.09			UO_0000065	15.53	0.32	2.09	6.57	False	CHEMBL4271662	Displacement of 1,8-ANS from FABP4 (unknown origin) after 3 mins by fluorescence assay	B	BAO_0000357	single protein format	Homo sapiens	None	None	None	None	CHEMBL2083	Fatty acid binding protein adipocyte	Homo sapiens	SINGLE PROTEIN	CHEMBL4270520	1	Scientific Literature	Eur J Med Chem	2018	None
CHEMBL3979347		0	368.86	1	5.44	11	CC(C)c1cccc(-c2c(C(=O)O)c(N(C)C)nc3ccc(Cl)cc23)c1	Ki	'='	16.0	nM	7.80			UO_0000065	21.14	0.41	2.36	14.59	False	CHEMBL3861355	Displacement of Bodipy-labeled fatty acid from recombinant human His6-tagged FABP4 expressed in Escherichia coli after 30 mins by TR-FRET assay	B	BAO_0000019	assay format	Homo sapiens	None	None	None	None	CHEMBL2083	Fatty acid binding protein adipocyte	Homo sapiens	SINGLE PROTEIN	CHEMBL3860074	1	Scientific Literature	Bioorg Med Chem Lett	2016	None
CHEMBL2334262		0	390.48	1	5.58	13s	O=C(O)CCCOc1ccccc1-c1cc(-c2ccccc2)n(C2CCCC2)n1	IC50	'='	16600.0	nM	4.78			UO_0000065	12.24	0.23	-0.80	7.43	False	CHEMBL2339128	Inhibition of human FABP4 by 8-anilino-1-naphthalenesulfonic acid based fluorescence displacement assay	B	BAO_0000357	single protein format	Homo sapiens	None	None	None	None	CHEMBL2083	Fatty acid binding protein adipocyte	Homo sapiens	SINGLE PROTEIN	CHEMBL2331161	1	Scientific Literature	Bioorg. Med. Chem. Lett.	2013	None
CHEMBL3814575		0	381.47	1	6.33	3	O=C(O)CCn1c(-c2ccccc2)c(-c2ccccc2)c2cc(C3CC3)ccc21	Ki	'='	120.0	nM	6.92			UO_0000065	18.14	0.33	0.59	16.39	False	CHEMBL3816121	Binding affinity to His-tagged human recombinant FABP4 expressed in Escherichia coli BL21 (DE3) by fluorescence assay	B	BAO_0000019	assay format	Homo sapiens	None	None	None	None	CHEMBL2083	Fatty acid binding protein adipocyte	Homo sapiens	SINGLE PROTEIN	CHEMBL3813613	1	Scientific Literature	ACS Med. Chem. Lett.	2016	None
CHEMBL3813892		0	412.49	1	5.73	2	COc1cnccc1-c1c(-c2ccccc2)n(CCC(=O)O)c2ccc(C3CC3)cc12	Ki	'='	100.0	nM	7.00			UO_0000065	16.97	0.31	1.27	10.88	False	CHEMBL3816121	Binding affinity to His-tagged human recombinant FABP4 expressed in Escherichia coli BL21 (DE3) by fluorescence assay	B	BAO_0000019	assay format	Homo sapiens	None	None	None	None	CHEMBL2083	Fatty acid binding protein adipocyte	Homo sapiens	SINGLE PROTEIN	CHEMBL3813613	1	Scientific Literature	ACS Med. Chem. Lett.	2016	None
CHEMBL3814634		0	457.57	1	6.45	1	Cc1n[nH]c(C)c1-c1c(-c2cccc(OC(C)C)c2)n(CCC(=O)O)c2ccc(C3CC3)cc12	Ki	'='	30.0	nM	7.52			UO_0000065	16.44	0.30	1.07	9.39	False	CHEMBL3816121	Binding affinity to His-tagged human recombinant FABP4 expressed in Escherichia coli BL21 (DE3) by fluorescence assay	B	BAO_0000019	assay format	Homo sapiens	None	None	None	None	CHEMBL2083	Fatty acid binding protein adipocyte	Homo sapiens	SINGLE PROTEIN	CHEMBL3813613	1	Scientific Literature	ACS Med. Chem. Lett.	2016	None
CHEMBL1782963		0	446.51	1	6.34	15	O=C(O)COc1cccc(-c2ccccc2-c2cc(-c3ccccc3)n(-c3ccccc3)n2)c1	IC50	'='	987.0	nM	6.01			UO_0000065	13.45	0.24	-0.33	9.33	False	CHEMBL2339128	Inhibition of human FABP4 by 8-anilino-1-naphthalenesulfonic acid based fluorescence displacement assay	B	BAO_0000357	single protein format	Homo sapiens	None	None	None	None	CHEMBL2083	Fatty acid binding protein adipocyte	Homo sapiens	SINGLE PROTEIN	CHEMBL2331161	1	Scientific Literature	Bioorg. Med. Chem. Lett.	2013	None
CHEMBL2334249		0	412.49	1	5.76	13e	Cc1ccc(-c2cc(-c3ccccc3OCCCC(=O)O)nn2-c2ccccc2)cc1	IC50	'='	5410.0	nM	5.27			UO_0000065	12.77	0.23	-0.49	8.18	False	CHEMBL2339128	Inhibition of human FABP4 by 8-anilino-1-naphthalenesulfonic acid based fluorescence displacement assay	B	BAO_0000357	single protein format	Homo sapiens	None	None	None	None	CHEMBL2083	Fatty acid binding protein adipocyte	Homo sapiens	SINGLE PROTEIN	CHEMBL2331161	1	Scientific Literature	Bioorg. Med. Chem. Lett.	2013	None
CHEMBL2334253		0	491.39	1	6.60	13j	O=C(O)CCCCOc1ccccc1-c1cc(-c2ccc(Br)cc2)n(-c2ccccc2)n1	IC50	'='	86000.0	nM	4.07			UO_0000065	8.27	0.17	-2.53	6.32	False	CHEMBL2339128	Inhibition of human FABP4 by 8-anilino-1-naphthalenesulfonic acid based fluorescence displacement assay	B	BAO_0000357	single protein format	Homo sapiens	None	None	None	None	CHEMBL2083	Fatty acid binding protein adipocyte	Homo sapiens	SINGLE PROTEIN	CHEMBL2331161	1	Scientific Literature	Bioorg. Med. Chem. Lett.	2013	None
CHEMBL3827467		0	386.41	1	5.01	13	CCOC(=O)c1cnc2c(ccc3ccccc32)c1Nc1cccc(C(=O)O)c1	Inhibition	'='	18.2	%				UO_0000187					False	CHEMBL3830761	Displacement of 1,8-ANS from His6-tagged FABP4 (unknown origin) expressed in Escherichia coli BL21(DE3) cells at 25 uM by fluorescence assay relative to control	B	BAO_0000219	cell-based format	Homo sapiens	None	None	None	None	CHEMBL2083	Fatty acid binding protein adipocyte	Homo sapiens	SINGLE PROTEIN	CHEMBL3826919	1	Scientific Literature	Bioorg. Med. Chem.	2016	None
CHEMBL3827140		0	400.43	0	4.14	32	O=c1cc(O)c2c(=O)n(N(c3ccccc3)c3ccccc3)c3c(c2o1)CCCC3	Inhibition	'='	0.9	%				UO_0000187					False	CHEMBL3830761	Displacement of 1,8-ANS from His6-tagged FABP4 (unknown origin) expressed in Escherichia coli BL21(DE3) cells at 25 uM by fluorescence assay relative to control	B	BAO_0000219	cell-based format	Homo sapiens	None	None	None	None	CHEMBL2083	Fatty acid binding protein adipocyte	Homo sapiens	SINGLE PROTEIN	CHEMBL3826919	1	Scientific Literature	Bioorg. Med. Chem.	2016	None
CHEMBL3827401		0	417.49	0	4.68	52	Cc1ccc(/N=C2/NC(=O)/C(=C/c3cccn3-c3cccc(C(=O)O)c3)S2)cc1C	Inhibition	'='	36.8	%				UO_0000187					False	CHEMBL3830761	Displacement of 1,8-ANS from His6-tagged FABP4 (unknown origin) expressed in Escherichia coli BL21(DE3) cells at 25 uM by fluorescence assay relative to control	B	BAO_0000219	cell-based format	Homo sapiens	None	None	None	None	CHEMBL2083	Fatty acid binding protein adipocyte	Homo sapiens	SINGLE PROTEIN	CHEMBL3826919	1	Scientific Literature	Bioorg. Med. Chem.	2016	None
CHEMBL1373013		0	312.39	0	3.65	10	O=C(O)CCSc1nc2ccccc2n1Cc1ccccc1	Delta Tm	'='	2.8	degrees C				UO_0000027					False	CHEMBL3830763	Binding affinity to His6-tagged FABP4 (unknown origin) expressed in Escherichia coli BL21(DE3) cells assessed as change in melting temperature at 50 uM after 30 mins by SYPRO orange dye based thermal stability shift assay	B	BAO_0000219	cell-based format	Homo sapiens	None	None	None	None	CHEMBL2083	Fatty acid binding protein adipocyte	Homo sapiens	SINGLE PROTEIN	CHEMBL3826919	1	Scientific Literature	Bioorg. Med. Chem.	2016	None
CHEMBL1460788		0	345.40	0	4.23	11	O=C(O)c1ccccc1C(=O)N(Cc1ccccc1)Cc1ccccc1	Delta Tm	'='	1.0	degrees C				UO_0000027					False	CHEMBL3830763	Binding affinity to His6-tagged FABP4 (unknown origin) expressed in Escherichia coli BL21(DE3) cells assessed as change in melting temperature at 50 uM after 30 mins by SYPRO orange dye based thermal stability shift assay	B	BAO_0000219	cell-based format	Homo sapiens	None	None	None	None	CHEMBL2083	Fatty acid binding protein adipocyte	Homo sapiens	SINGLE PROTEIN	CHEMBL3826919	1	Scientific Literature	Bioorg. Med. Chem.	2016	None
CHEMBL3827163		0	395.48	0	3.59	51	Cc1ccc(-n2c(SCC(=O)Nc3c(C)cccc3C)nc(O)cc2=O)cc1	Inhibition	'='	-3.0	%				UO_0000187					False	CHEMBL3830761	Displacement of 1,8-ANS from His6-tagged FABP4 (unknown origin) expressed in Escherichia coli BL21(DE3) cells at 25 uM by fluorescence assay relative to control	B	BAO_0000219	cell-based format	Homo sapiens	None	None	None	None	CHEMBL2083	Fatty acid binding protein adipocyte	Homo sapiens	SINGLE PROTEIN	CHEMBL3826919	1	Scientific Literature	Bioorg. Med. Chem.	2016	None
CHEMBL267476	LINOLEIC ACID	2	280.45	1	5.88	LA	CCCCC/C=C\C/C=C\CCCCCCCC(=O)O	Ki	'='	6800.0	nM	5.17			UO_0000065	18.43	0.35	-0.71	13.85	False	CHEMBL3830762	Displacement of 1,8-ANS from His6-tagged FABP4 (unknown origin) expressed in Escherichia coli BL21(DE3) cells by fluorescence assay	B	BAO_0000219	cell-based format	Homo sapiens	None	None	None	None	CHEMBL2083	Fatty acid binding protein adipocyte	Homo sapiens	SINGLE PROTEIN	CHEMBL3826919	1	Scientific Literature	Bioorg. Med. Chem.	2016	None
CHEMBL1562366		0	314.39	0	3.17	20	Cc1nc(=O)c(-c2ccccc2)c(C)n1CCCCCC(=O)O	Inhibition	'='	-3.2	%				UO_0000187					False	CHEMBL3830761	Displacement of 1,8-ANS from His6-tagged FABP4 (unknown origin) expressed in Escherichia coli BL21(DE3) cells at 25 uM by fluorescence assay relative to control	B	BAO_0000219	cell-based format	Homo sapiens	None	None	None	None	CHEMBL2083	Fatty acid binding protein adipocyte	Homo sapiens	SINGLE PROTEIN	CHEMBL3826919	1	Scientific Literature	Bioorg. Med. Chem.	2016	None
CHEMBL3827527		0	525.97	2	6.24	34	O=C(O)c1cccc2c1NC(c1ccccc1[N+](=O)[O-])C1CC(Sc3ccccc3[N+](=O)[O-])C(Cl)C21	Inhibition	'='	41.5	%				UO_0000187					False	CHEMBL3830761	Displacement of 1,8-ANS from His6-tagged FABP4 (unknown origin) expressed in Escherichia coli BL21(DE3) cells at 25 uM by fluorescence assay relative to control	B	BAO_0000219	cell-based format	Homo sapiens	None	None	None	None	CHEMBL2083	Fatty acid binding protein adipocyte	Homo sapiens	SINGLE PROTEIN	CHEMBL3826919	1	Scientific Literature	Bioorg. Med. Chem.	2016	None
CHEMBL3827693		0	456.29	0	4.98	21	O=C(Nc1cc(Cl)ccc1Cl)/C(=N\Nc1ccccc1C(=O)O)C(=O)c1ccccc1	Ki	'='	10300.0	nM	4.99			UO_0000065	10.93	0.22	0.01	4.62	False	CHEMBL3830762	Displacement of 1,8-ANS from His6-tagged FABP4 (unknown origin) expressed in Escherichia coli BL21(DE3) cells by fluorescence assay	B	BAO_0000219	cell-based format	Homo sapiens	None	None	None	None	CHEMBL2083	Fatty acid binding protein adipocyte	Homo sapiens	SINGLE PROTEIN	CHEMBL3826919	1	Scientific Literature	Bioorg. Med. Chem.	2016	None
CHEMBL3828661		0	404.42	0	3.91	49	O=C(O)c1cccc(-c2ccc(CNC(Cc3c[nH]c4ccccc34)C(=O)O)o2)c1	Delta Tm	'='	-2.4	degrees C				UO_0000027					False	CHEMBL3830763	Binding affinity to His6-tagged FABP4 (unknown origin) expressed in Escherichia coli BL21(DE3) cells assessed as change in melting temperature at 50 uM after 30 mins by SYPRO orange dye based thermal stability shift assay	B	BAO_0000219	cell-based format	Homo sapiens	None	None	None	None	CHEMBL2083	Fatty acid binding protein adipocyte	Homo sapiens	SINGLE PROTEIN	CHEMBL3826919	1	Scientific Literature	Bioorg. Med. Chem.	2016	None
CHEMBL3827184		0	447.53	1	5.44	38	COc1ccc(CN(C(=O)COc2cc(C)ccc2C(C)C)c2ccccc2C(=O)O)cc1	Inhibition	'='	18.5	%				UO_0000187					False	CHEMBL3830761	Displacement of 1,8-ANS from His6-tagged FABP4 (unknown origin) expressed in Escherichia coli BL21(DE3) cells at 25 uM by fluorescence assay relative to control	B	BAO_0000219	cell-based format	Homo sapiens	None	None	None	None	CHEMBL2083	Fatty acid binding protein adipocyte	Homo sapiens	SINGLE PROTEIN	CHEMBL3826919	1	Scientific Literature	Bioorg. Med. Chem.	2016	None
CHEMBL3827687		0	357.39	0	3.35	43	COc1ccc(S(=O)(=O)Nc2ccccc2C(=O)O)c2ccccc12	Inhibition	'='	20.3	%				UO_0000187					False	CHEMBL3830761	Displacement of 1,8-ANS from His6-tagged FABP4 (unknown origin) expressed in Escherichia coli BL21(DE3) cells at 25 uM by fluorescence assay relative to control	B	BAO_0000219	cell-based format	Homo sapiens	None	None	None	None	CHEMBL2083	Fatty acid binding protein adipocyte	Homo sapiens	SINGLE PROTEIN	CHEMBL3826919	1	Scientific Literature	Bioorg. Med. Chem.	2016	None
CHEMBL247920		0	474.56	1	6.90	3; BMS309403	CCc1c(-c2ccccc2)c(-c2ccccc2)nn1-c1ccccc1-c1cccc(OCC(=O)O)c1	Delta Tm	'='	10.6	degrees C				UO_0000027					False	CHEMBL3830763	Binding affinity to His6-tagged FABP4 (unknown origin) expressed in Escherichia coli BL21(DE3) cells assessed as change in melting temperature at 50 uM after 30 mins by SYPRO orange dye based thermal stability shift assay	B	BAO_0000219	cell-based format	Homo sapiens	None	None	None	None	CHEMBL2083	Fatty acid binding protein adipocyte	Homo sapiens	SINGLE PROTEIN	CHEMBL3826919	1	Scientific Literature	Bioorg. Med. Chem.	2016	None
CHEMBL3400902		0	429.54	1	5.55	6c	CC(C)c1cc(C(C)C)c(S(=O)(=O)n2cnc3cc([N+](=O)[O-])ccc32)c(C(C)C)c1	IC50						Not Determined						False	CHEMBL3404792	Inhibition of FABP4 (unknown origin)	B	BAO_0000357	single protein format	Homo sapiens	None	None	None	None	CHEMBL2083	Fatty acid binding protein adipocyte	Homo sapiens	SINGLE PROTEIN	CHEMBL3400075	1	Scientific Literature	Eur. J. Med. Chem.	2015	None
CHEMBL3400157		0	284.42	0	4.30	9	CC(C)c1cc(C(C)C)c(S(=O)(=O)O)c(C(C)C)c1	Inhibition	'='	92.1	%				UO_0000187					False	CHEMBL3404791	Inhibition of FABP4 (unknown origin) at 100 uM	B	BAO_0000357	single protein format	Homo sapiens	None	None	None	None	CHEMBL2083	Fatty acid binding protein adipocyte	Homo sapiens	SINGLE PROTEIN	CHEMBL3400075	1	Scientific Literature	Eur. J. Med. Chem.	2015	None
CHEMBL267476	LINOLEIC ACID	2	280.45	1	5.88	LA	CCCCC/C=C\C/C=C\CCCCCCCC(=O)O	IC50	'='	17700.0	nM	4.75			UO_0000065	16.94	0.32	-1.13	12.74	False	CHEMBL3404792	Inhibition of FABP4 (unknown origin)	B	BAO_0000357	single protein format	Homo sapiens	None	None	None	None	CHEMBL2083	Fatty acid binding protein adipocyte	Homo sapiens	SINGLE PROTEIN	CHEMBL3400075	1	Scientific Literature	Eur. J. Med. Chem.	2015	None
CHEMBL3400900		0	428.60	1	5.96	5d	COc1ccc2c(c1)nc(C)n2S(=O)(=O)c1c(C(C)C)cc(C(C)C)cc1C(C)C	IC50						Not Determined						False	CHEMBL3404792	Inhibition of FABP4 (unknown origin)	B	BAO_0000357	single protein format	Homo sapiens	None	None	None	None	CHEMBL2083	Fatty acid binding protein adipocyte	Homo sapiens	SINGLE PROTEIN	CHEMBL3400075	1	Scientific Literature	Eur. J. Med. Chem.	2015	None
CHEMBL3400889		0	477.47	1	6.71	3a	Cc1nc2ccc(Br)cc2n1S(=O)(=O)c1c(C(C)C)cc(C(C)C)cc1C(C)C	Inhibition	'='	53.6	%				UO_0000187					False	CHEMBL3404791	Inhibition of FABP4 (unknown origin) at 100 uM	B	BAO_0000357	single protein format	Homo sapiens	None	None	None	None	CHEMBL2083	Fatty acid binding protein adipocyte	Homo sapiens	SINGLE PROTEIN	CHEMBL3400075	1	Scientific Literature	Eur. J. Med. Chem.	2015	None
CHEMBL3400883		0	334.49	0	4.49	m1	CC(C)c1cc(C(C)C)c(S(=O)(=O)n2ccnc2)c(C(C)C)c1	IC50	'='	16800.0	nM	4.78			UO_0000065	14.27	0.28	0.28	9.19	False	CHEMBL3404792	Inhibition of FABP4 (unknown origin)	B	BAO_0000357	single protein format	Homo sapiens	None	None	None	None	CHEMBL2083	Fatty acid binding protein adipocyte	Homo sapiens	SINGLE PROTEIN	CHEMBL3400075	1	Scientific Literature	Eur. J. Med. Chem.	2015	None
CHEMBL3958454		0	348.76	0	3.88	BDBM212450	O=C(Nc1cc(Cl)ccc1-c1ccc(F)cc1)NC1(C(=O)O)CC1	IC50	'='	330.0	nM	6.48		374050	UO_0000065	18.58	0.37	2.60	8.26	False	CHEMBL3888115	Time Resolved-Fluorescence Energy Transfer (TR-FRET) Assay: Stock DMSO solutions (1.8 mM) of compounds were serially diluted 3-fold for ten concentrations with 100% DMSO (50 uM to 0.003 uM final compound concentration). 1 ul of these compound dilutions and 1 ul of Bodipy labeled fatty acid 4.5 uM in 100% DMSO (Bodipy FL C11, cat. no. D3862, Invitrogen) were sequentially pipetted in wells of 384-w…	B	BAO_0000357	single protein format	None	None	None	None	None	CHEMBL2083	Fatty acid binding protein adipocyte	Homo sapiens	SINGLE PROTEIN	CHEMBL3886584	37	BindingDB Database		2016	None
CHEMBL4284742		0	298.15	0	1.75	14b	O=C(O)CCNS(=O)(=O)c1cc(Cl)cc(Cl)c1	Ki	'='	6510.0	nM	5.19			UO_0000065	17.40	0.42	3.44	6.21	False	CHEMBL4271662	Displacement of 1,8-ANS from FABP4 (unknown origin) after 3 mins by fluorescence assay	B	BAO_0000357	single protein format	Homo sapiens	None	None	None	None	CHEMBL2083	Fatty acid binding protein adipocyte	Homo sapiens	SINGLE PROTEIN	CHEMBL4270520	1	Scientific Literature	Eur J Med Chem	2018	None
CHEMBL4289068		0	371.41	0	3.28	16db	COc1ccc(S(=O)(=O)Nc2ccc(CC(=O)O)cc2)c2ccccc12	Ki	'='	1670.0	nM	5.78			UO_0000065	15.56	0.30	2.50	6.23	False	CHEMBL4271662	Displacement of 1,8-ANS from FABP4 (unknown origin) after 3 mins by fluorescence assay	B	BAO_0000357	single protein format	Homo sapiens	None	None	None	None	CHEMBL2083	Fatty acid binding protein adipocyte	Homo sapiens	SINGLE PROTEIN	CHEMBL4270520	1	Scientific Literature	Eur J Med Chem	2018	None
CHEMBL4283424		0	375.38	0	3.49	16dk	COc1ccc(S(=O)(=O)Nc2ccc(F)c(C(=O)O)c2)c2ccccc12	Ki	'='	210.0	nM	6.68			UO_0000065	17.79	0.35	3.19	7.20	False	CHEMBL4271662	Displacement of 1,8-ANS from FABP4 (unknown origin) after 3 mins by fluorescence assay	B	BAO_0000357	single protein format	Homo sapiens	None	None	None	None	CHEMBL2083	Fatty acid binding protein adipocyte	Homo sapiens	SINGLE PROTEIN	CHEMBL4270520	1	Scientific Literature	Eur J Med Chem	2018	None
CHEMBL4280127		0	393.37	0	3.63	16du	COc1ccc(S(=O)(=O)Nc2cc(C(=O)O)c(F)cc2F)c2ccccc12	IC50	'='	1840.0	nM	5.74			UO_0000065	14.58	0.29	2.11	6.19	False	CHEMBL4271662	Displacement of 1,8-ANS from FABP4 (unknown origin) after 3 mins by fluorescence assay	B	BAO_0000357	single protein format	Homo sapiens	None	None	None	None	CHEMBL2083	Fatty acid binding protein adipocyte	Homo sapiens	SINGLE PROTEIN	CHEMBL4270520	1	Scientific Literature	Eur J Med Chem	2018	None
CHEMBL3943391		0	330.77	0	3.75	BDBM212453	O=C(Nc1ccc(Cl)cc1-c1ccccc1)NC1(C(=O)O)CC1	IC50	'='	890.0	nM	6.05		374053	UO_0000065	18.29	0.36	2.30	7.71	False	CHEMBL3888115	Time Resolved-Fluorescence Energy Transfer (TR-FRET) Assay: Stock DMSO solutions (1.8 mM) of compounds were serially diluted 3-fold for ten concentrations with 100% DMSO (50 uM to 0.003 uM final compound concentration). 1 ul of these compound dilutions and 1 ul of Bodipy labeled fatty acid 4.5 uM in 100% DMSO (Bodipy FL C11, cat. no. D3862, Invitrogen) were sequentially pipetted in wells of 384-w…	B	BAO_0000357	single protein format	None	None	None	None	None	CHEMBL2083	Fatty acid binding protein adipocyte	Homo sapiens	SINGLE PROTEIN	CHEMBL3886584	37	BindingDB Database		2016	None
CHEMBL3930938		0	376.82	0	4.67	BDBM212451	O=C(Nc1cc(Cl)ccc1-c1ccc(F)cc1)NC1(C(=O)O)CCCC1	IC50	'='	140.0	nM	6.85		374051	UO_0000065	18.19	0.36	2.18	8.74	False	CHEMBL3888115	Time Resolved-Fluorescence Energy Transfer (TR-FRET) Assay: Stock DMSO solutions (1.8 mM) of compounds were serially diluted 3-fold for ten concentrations with 100% DMSO (50 uM to 0.003 uM final compound concentration). 1 ul of these compound dilutions and 1 ul of Bodipy labeled fatty acid 4.5 uM in 100% DMSO (Bodipy FL C11, cat. no. D3862, Invitrogen) were sequentially pipetted in wells of 384-w…	B	BAO_0000357	single protein format	None	None	None	None	None	CHEMBL2083	Fatty acid binding protein adipocyte	Homo sapiens	SINGLE PROTEIN	CHEMBL3886584	37	BindingDB Database		2016	None
CHEMBL3914457		0	358.83	0	4.53	BDBM212461	O=C(Nc1ccc(Cl)cc1-c1ccccc1)NC1(C(=O)O)CCCC1	IC50	'='	1350.0	nM	5.87		374061	UO_0000065	16.36	0.32	1.34	7.48	False	CHEMBL3888115	Time Resolved-Fluorescence Energy Transfer (TR-FRET) Assay: Stock DMSO solutions (1.8 mM) of compounds were serially diluted 3-fold for ten concentrations with 100% DMSO (50 uM to 0.003 uM final compound concentration). 1 ul of these compound dilutions and 1 ul of Bodipy labeled fatty acid 4.5 uM in 100% DMSO (Bodipy FL C11, cat. no. D3862, Invitrogen) were sequentially pipetted in wells of 384-w…	B	BAO_0000357	single protein format	None	None	None	None	None	CHEMBL2083	Fatty acid binding protein adipocyte	Homo sapiens	SINGLE PROTEIN	CHEMBL3886584	37	BindingDB Database		2016	None
CHEMBL4295114		0	375.38	0	3.49	16do	COc1ccc(S(=O)(=O)Nc2cc(C(=O)O)ccc2F)c2ccccc12	IC50	'='	1650.0	nM	5.78			UO_0000065	15.40	0.30	2.29	6.24	False	CHEMBL4271662	Displacement of 1,8-ANS from FABP4 (unknown origin) after 3 mins by fluorescence assay	B	BAO_0000357	single protein format	Homo sapiens	None	None	None	None	CHEMBL2083	Fatty acid binding protein adipocyte	Homo sapiens	SINGLE PROTEIN	CHEMBL4270520	1	Scientific Literature	Eur J Med Chem	2018	None
CHEMBL3964149		0	359.41	0	3.49	BDBM234692	Cc1csc(NC(=O)C2=C(C(=O)O)CCC2)c1-c1nc(C2CC2)no1	IC50	'='	15.0	nM	7.82		409154	UO_0000065	21.77	0.43	4.33	7.43	False	CHEMBL3888563	Time Resolved-Fluorescence Energy Transfer (TR-FRET) Assay: Stock DMSO solutions (1.8 mM) of compounds were serially diluted 3-fold for ten concentrations with 100% DMSO (50 μM to 0.003 μM final compound concentration). 1 μl of these compound dilutions and 1 μl of Bodipy labeled fatty acid 4.5 μM in 100% DMSO (Bodipy FL C11, cat. no. D3862, Invitrogen) were sequentially pipetted in wells of 384-w…	B	BAO_0000357	single protein format	None	None	None	None	None	CHEMBL2083	Fatty acid binding protein adipocyte	Homo sapiens	SINGLE PROTEIN	CHEMBL3886761	37	BindingDB Database		2016	None
CHEMBL3986323		0	389.48	0	4.12	BDBM234696	Cc1sc(NC(=O)C2CCCCC2C(=O)O)c(-c2nc(C3CC3)no2)c1C	IC50	'='	345.0	nM	6.46		409158	UO_0000065	16.59	0.33	2.34	6.14	False	CHEMBL3888563	Time Resolved-Fluorescence Energy Transfer (TR-FRET) Assay: Stock DMSO solutions (1.8 mM) of compounds were serially diluted 3-fold for ten concentrations with 100% DMSO (50 μM to 0.003 μM final compound concentration). 1 μl of these compound dilutions and 1 μl of Bodipy labeled fatty acid 4.5 μM in 100% DMSO (Bodipy FL C11, cat. no. D3862, Invitrogen) were sequentially pipetted in wells of 384-w…	B	BAO_0000357	single protein format	None	None	None	None	None	CHEMBL2083	Fatty acid binding protein adipocyte	Homo sapiens	SINGLE PROTEIN	CHEMBL3886761	37	BindingDB Database		2016	None
CHEMBL4288136		0	276.12	0	2.59	12	O=C(O)CCCNC(=O)c1cc(Cl)cc(Cl)c1	Ki	'='	4320.0	nM	5.37			UO_0000065	19.43	0.43	2.77	8.08	False	CHEMBL4271662	Displacement of 1,8-ANS from FABP4 (unknown origin) after 3 mins by fluorescence assay	B	BAO_0000357	single protein format	Homo sapiens	None	None	None	None	CHEMBL2083	Fatty acid binding protein adipocyte	Homo sapiens	SINGLE PROTEIN	CHEMBL4270520	1	Scientific Literature	Eur J Med Chem	2018	None
CHEMBL4281331		0	340.23	0	2.92	14d	O=C(O)CCCCCNS(=O)(=O)c1cc(Cl)cc(Cl)c1	Ki	'='	4840.0	nM	5.32			UO_0000065	15.62	0.36	2.40	6.37	False	CHEMBL4271662	Displacement of 1,8-ANS from FABP4 (unknown origin) after 3 mins by fluorescence assay	B	BAO_0000357	single protein format	Homo sapiens	None	None	None	None	CHEMBL2083	Fatty acid binding protein adipocyte	Homo sapiens	SINGLE PROTEIN	CHEMBL4270520	1	Scientific Literature	Eur J Med Chem	2018	None
CHEMBL4291264		0	371.41	0	3.66	16dj	COc1ccc(S(=O)(=O)Nc2cccc(C(=O)O)c2C)c2ccccc12	Ki	'>'	6140.0	nM				UO_0000065					False	CHEMBL4271662	Displacement of 1,8-ANS from FABP4 (unknown origin) after 3 mins by fluorescence assay	B	BAO_0000357	single protein format	Homo sapiens	None	None	None	None	CHEMBL2083	Fatty acid binding protein adipocyte	Homo sapiens	SINGLE PROTEIN	CHEMBL4270520	1	Scientific Literature	Eur J Med Chem	2018	None
CHEMBL3827693		0	456.29	0	4.98	21	O=C(Nc1cc(Cl)ccc1Cl)/C(=N\Nc1ccccc1C(=O)O)C(=O)c1ccccc1	Inhibition	'='	39.5	%				UO_0000187					False	CHEMBL3830761	Displacement of 1,8-ANS from His6-tagged FABP4 (unknown origin) expressed in Escherichia coli BL21(DE3) cells at 25 uM by fluorescence assay relative to control	B	BAO_0000219	cell-based format	Homo sapiens	None	None	None	None	CHEMBL2083	Fatty acid binding protein adipocyte	Homo sapiens	SINGLE PROTEIN	CHEMBL3826919	1	Scientific Literature	Bioorg. Med. Chem.	2016	None
CHEMBL3827169		0	370.84	0	4.19	14	Cc1ccc(C2=NN(C(=O)CCC(=O)O)C(c3ccccc3Cl)C2)cc1	Inhibition	'='	-7.7	%				UO_0000187					False	CHEMBL3830761	Displacement of 1,8-ANS from His6-tagged FABP4 (unknown origin) expressed in Escherichia coli BL21(DE3) cells at 25 uM by fluorescence assay relative to control	B	BAO_0000219	cell-based format	Homo sapiens	None	None	None	None	CHEMBL2083	Fatty acid binding protein adipocyte	Homo sapiens	SINGLE PROTEIN	CHEMBL3826919	1	Scientific Literature	Bioorg. Med. Chem.	2016	None
CHEMBL3962973		0	486.58	0	4.07	BDBM234695	Cc1c(-c2nsc(N(C)C)n2)sc(NC(=O)C2=C(C(=O)O)CCC2)c1-c1nc(C2CC2)no1	IC50	'='	58.1	nM	7.24		409157	UO_0000065	14.87	0.30	3.17	5.39	False	CHEMBL3888563	Time Resolved-Fluorescence Energy Transfer (TR-FRET) Assay: Stock DMSO solutions (1.8 mM) of compounds were serially diluted 3-fold for ten concentrations with 100% DMSO (50 μM to 0.003 μM final compound concentration). 1 μl of these compound dilutions and 1 μl of Bodipy labeled fatty acid 4.5 μM in 100% DMSO (Bodipy FL C11, cat. no. D3862, Invitrogen) were sequentially pipetted in wells of 384-w…	B	BAO_0000357	single protein format	None	None	None	None	None	CHEMBL2083	Fatty acid binding protein adipocyte	Homo sapiens	SINGLE PROTEIN	CHEMBL3886761	37	BindingDB Database		2016	None
CHEMBL3986323		0	389.48	0	4.12	BDBM234696	Cc1sc(NC(=O)C2CCCCC2C(=O)O)c(-c2nc(C3CC3)no2)c1C	IC50	'='	244.0	nM	6.61		409159	UO_0000065	16.98	0.33	2.49	6.28	False	CHEMBL3888563	Time Resolved-Fluorescence Energy Transfer (TR-FRET) Assay: Stock DMSO solutions (1.8 mM) of compounds were serially diluted 3-fold for ten concentrations with 100% DMSO (50 μM to 0.003 μM final compound concentration). 1 μl of these compound dilutions and 1 μl of Bodipy labeled fatty acid 4.5 μM in 100% DMSO (Bodipy FL C11, cat. no. D3862, Invitrogen) were sequentially pipetted in wells of 384-w…	B	BAO_0000357	single protein format	None	None	None	None	None	CHEMBL2083	Fatty acid binding protein adipocyte	Homo sapiens	SINGLE PROTEIN	CHEMBL3886761	37	BindingDB Database		2016	None
CHEMBL3919746		0	389.43	0	3.03	BDBM234698	Cc1sc(NC(=O)C2=C(C(=O)O)COCC2)c(-c2nc(C3CC3)no2)c1C	IC50	'='	21.0	nM	7.68		409161	UO_0000065	19.72	0.39	4.65	6.70	False	CHEMBL3888563	Time Resolved-Fluorescence Energy Transfer (TR-FRET) Assay: Stock DMSO solutions (1.8 mM) of compounds were serially diluted 3-fold for ten concentrations with 100% DMSO (50 μM to 0.003 μM final compound concentration). 1 μl of these compound dilutions and 1 μl of Bodipy labeled fatty acid 4.5 μM in 100% DMSO (Bodipy FL C11, cat. no. D3862, Invitrogen) were sequentially pipetted in wells of 384-w…	B	BAO_0000357	single protein format	None	None	None	None	None	CHEMBL2083	Fatty acid binding protein adipocyte	Homo sapiens	SINGLE PROTEIN	CHEMBL3886761	37	BindingDB Database		2016	None
CHEMBL3827900		0	321.42	0	3.91	33a	Cc1cc(C)c2c3c1C1C=CCC1CN3C(C(=O)O)C1CC=CC21	Ki	'='	610.0	nM	6.21			UO_0000065	19.34	0.35	2.30	15.33	False	CHEMBL3830762	Displacement of 1,8-ANS from His6-tagged FABP4 (unknown origin) expressed in Escherichia coli BL21(DE3) cells by fluorescence assay	B	BAO_0000219	cell-based format	Homo sapiens	None	None	None	None	CHEMBL2083	Fatty acid binding protein adipocyte	Homo sapiens	SINGLE PROTEIN	CHEMBL3826919	1	Scientific Literature	Bioorg. Med. Chem.	2016	None
CHEMBL3827020		0	500.04	2	5.90	41	CCCN1C2=C(C(=O)CC(C)(C)C2)C(c2cc(Cl)ccc2OCC(=O)O)C2=C1CC(C)(C)CC2=O	Delta Tm	'='	-0.2	degrees C				UO_0000027					False	CHEMBL3830763	Binding affinity to His6-tagged FABP4 (unknown origin) expressed in Escherichia coli BL21(DE3) cells assessed as change in melting temperature at 50 uM after 30 mins by SYPRO orange dye based thermal stability shift assay	B	BAO_0000219	cell-based format	Homo sapiens	None	None	None	None	CHEMBL2083	Fatty acid binding protein adipocyte	Homo sapiens	SINGLE PROTEIN	CHEMBL3826919	1	Scientific Literature	Bioorg. Med. Chem.	2016	None
CHEMBL4294524		0	299.39	0	2.15	14e	Cc1cc(C)c(S(=O)(=O)NCCCCC(=O)O)c(C)c1	Ki	'='	2690.0	nM	5.57			UO_0000065	18.61	0.38	3.42	6.67	False	CHEMBL4271662	Displacement of 1,8-ANS from FABP4 (unknown origin) after 3 mins by fluorescence assay	B	BAO_0000357	single protein format	Homo sapiens	None	None	None	None	CHEMBL2083	Fatty acid binding protein adipocyte	Homo sapiens	SINGLE PROTEIN	CHEMBL4270520	1	Scientific Literature	Eur J Med Chem	2018	None
CHEMBL4280127		0	393.37	0	3.63	16du	COc1ccc(S(=O)(=O)Nc2cc(C(=O)O)c(F)cc2F)c2ccccc12	Ki	'='	230.0	nM	6.64			UO_0000065	16.88	0.34	3.01	7.16	False	CHEMBL4271662	Displacement of 1,8-ANS from FABP4 (unknown origin) after 3 mins by fluorescence assay	B	BAO_0000357	single protein format	Homo sapiens	None	None	None	None	CHEMBL2083	Fatty acid binding protein adipocyte	Homo sapiens	SINGLE PROTEIN	CHEMBL4270520	1	Scientific Literature	Eur J Med Chem	2018	None
CHEMBL4295114		0	375.38	0	3.49	16do	COc1ccc(S(=O)(=O)Nc2cc(C(=O)O)ccc2F)c2ccccc12	Kd	'='	1400.0	nM	5.85			UO_0000065	15.59	0.31	2.36	6.31	False	CHEMBL4271663	Binding affinity to FABP4 (unknown origin) by isothermal calorimetric titration method	B	BAO_0000357	single protein format	Homo sapiens	None	None	None	None	CHEMBL2083	Fatty acid binding protein adipocyte	Homo sapiens	SINGLE PROTEIN	CHEMBL4270520	1	Scientific Literature	Eur J Med Chem	2018	None
CHEMBL3827020		0	500.04	2	5.90	41	CCCN1C2=C(C(=O)CC(C)(C)C2)C(c2cc(Cl)ccc2OCC(=O)O)C2=C1CC(C)(C)CC2=O	Inhibition	'='	-83.7	%		Outside typical range		UO_0000187					False	CHEMBL3830761	Displacement of 1,8-ANS from His6-tagged FABP4 (unknown origin) expressed in Escherichia coli BL21(DE3) cells at 25 uM by fluorescence assay relative to control	B	BAO_0000219	cell-based format	Homo sapiens	None	None	None	None	CHEMBL2083	Fatty acid binding protein adipocyte	Homo sapiens	SINGLE PROTEIN	CHEMBL3826919	1	Scientific Literature	Bioorg. Med. Chem.	2016	None
CHEMBL3827390		0	421.85	0	2.96	42	CN(CC(=O)O)c1ncc(-c2nnnn2-c2ccccc2)c(-c2ccccc2Cl)n1	Inhibition	'='	0.5	%				UO_0000187					False	CHEMBL3830761	Displacement of 1,8-ANS from His6-tagged FABP4 (unknown origin) expressed in Escherichia coli BL21(DE3) cells at 25 uM by fluorescence assay relative to control	B	BAO_0000219	cell-based format	Homo sapiens	None	None	None	None	CHEMBL2083	Fatty acid binding protein adipocyte	Homo sapiens	SINGLE PROTEIN	CHEMBL3826919	1	Scientific Literature	Bioorg. Med. Chem.	2016	None
CHEMBL1345913		0	303.40	0	3.77	7	Cc1ccc(C)c(NC(=O)C2CCC(C)(C(=O)O)C2(C)C)c1	Inhibition	'='	0.5	%				UO_0000187					False	CHEMBL3830761	Displacement of 1,8-ANS from His6-tagged FABP4 (unknown origin) expressed in Escherichia coli BL21(DE3) cells at 25 uM by fluorescence assay relative to control	B	BAO_0000219	cell-based format	Homo sapiens	None	None	None	None	CHEMBL2083	Fatty acid binding protein adipocyte	Homo sapiens	SINGLE PROTEIN	CHEMBL3826919	1	Scientific Literature	Bioorg. Med. Chem.	2016	None
CHEMBL3827455		0	394.43	0	3.55	24	CCCCCC(=O)N(CN1C(=O)c2ccccc2C1=O)c1cccc(C(=O)O)c1	Inhibition	'='	-1.9	%				UO_0000187					False	CHEMBL3830761	Displacement of 1,8-ANS from His6-tagged FABP4 (unknown origin) expressed in Escherichia coli BL21(DE3) cells at 25 uM by fluorescence assay relative to control	B	BAO_0000219	cell-based format	Homo sapiens	None	None	None	None	CHEMBL2083	Fatty acid binding protein adipocyte	Homo sapiens	SINGLE PROTEIN	CHEMBL3826919	1	Scientific Literature	Bioorg. Med. Chem.	2016	None
CHEMBL3827483		0	307.39	0	3.60	33c	Cc1cc2c3c(c1)C1C=CCC1C(C(=O)O)N3CC1CC=CC21	Ki	'='	380.0	nM	6.42			UO_0000065	20.89	0.38	2.82	15.84	False	CHEMBL3830762	Displacement of 1,8-ANS from His6-tagged FABP4 (unknown origin) expressed in Escherichia coli BL21(DE3) cells by fluorescence assay	B	BAO_0000219	cell-based format	Homo sapiens	None	None	None	None	CHEMBL2083	Fatty acid binding protein adipocyte	Homo sapiens	SINGLE PROTEIN	CHEMBL3826919	1	Scientific Literature	Bioorg. Med. Chem.	2016	None
CHEMBL3828344		0	335.36	0	3.17	29	O=C(O)CC/C(=N/NC(=O)c1c[nH]c2ccccc12)c1ccccc1	Inhibition	'='	-0.8	%				UO_0000187					False	CHEMBL3830761	Displacement of 1,8-ANS from His6-tagged FABP4 (unknown origin) expressed in Escherichia coli BL21(DE3) cells at 25 uM by fluorescence assay relative to control	B	BAO_0000219	cell-based format	Homo sapiens	None	None	None	None	CHEMBL2083	Fatty acid binding protein adipocyte	Homo sapiens	SINGLE PROTEIN	CHEMBL3826919	1	Scientific Literature	Bioorg. Med. Chem.	2016	None
CHEMBL3827504		0	343.43	0	4.45	33e	O=C(O)C1C2CC=CC2c2c3c(cc4ccccc24)C2C=CCC2CN31	Delta Tm	'='	7.5	degrees C				UO_0000027					False	CHEMBL3830763	Binding affinity to His6-tagged FABP4 (unknown origin) expressed in Escherichia coli BL21(DE3) cells assessed as change in melting temperature at 50 uM after 30 mins by SYPRO orange dye based thermal stability shift assay	B	BAO_0000219	cell-based format	Homo sapiens	None	None	None	None	CHEMBL2083	Fatty acid binding protein adipocyte	Homo sapiens	SINGLE PROTEIN	CHEMBL3826919	1	Scientific Literature	Bioorg. Med. Chem.	2016	None
CHEMBL3973942		0	427.40	0	4.28	BDBM234693	O=C(O)C1=C(C(=O)Nc2sc(CC(F)(F)F)cc2-c2nc(C3CC3)no2)CCC1	IC50	'='	247.6	nM	6.61		409155	UO_0000065	15.46	0.31	2.33	6.27	False	CHEMBL3888563	Time Resolved-Fluorescence Energy Transfer (TR-FRET) Assay: Stock DMSO solutions (1.8 mM) of compounds were serially diluted 3-fold for ten concentrations with 100% DMSO (50 μM to 0.003 μM final compound concentration). 1 μl of these compound dilutions and 1 μl of Bodipy labeled fatty acid 4.5 μM in 100% DMSO (Bodipy FL C11, cat. no. D3862, Invitrogen) were sequentially pipetted in wells of 384-w…	B	BAO_0000357	single protein format	None	None	None	None	None	CHEMBL2083	Fatty acid binding protein adipocyte	Homo sapiens	SINGLE PROTEIN	CHEMBL3886761	37	BindingDB Database		2016	None
CHEMBL4285291		0	386.27	0	3.14	16c	O=C(O)CCCCNS(=O)(=O)c1ccc(Br)c2ccccc12	Ki	'='	1160.0	nM	5.94			UO_0000065	15.37	0.37	2.80	7.11	False	CHEMBL4271662	Displacement of 1,8-ANS from FABP4 (unknown origin) after 3 mins by fluorescence assay	B	BAO_0000357	single protein format	Homo sapiens	None	None	None	None	CHEMBL2083	Fatty acid binding protein adipocyte	Homo sapiens	SINGLE PROTEIN	CHEMBL4270520	1	Scientific Literature	Eur J Med Chem	2018	None
CHEMBL4280183		0	534.61	2	6.26	4j	COc1ccccc1[C@H]1[C@H](C(=O)O)[C@H](c2ccccc2OC)[C@H]1C(=O)OCC1c2ccccc2-c2ccccc21	Activity						Not Active						False	CHEMBL4271812	Displacement of ANS from recombinant human N-terminal His-tagged FABP4 expressed in Escherichia coli BL21(DE3) at 10 uM after 20 mins by fluorescence assay	B	BAO_0000019	assay format	Homo sapiens	None	None	None	None	CHEMBL2083	Fatty acid binding protein adipocyte	Homo sapiens	SINGLE PROTEIN	CHEMBL4270525	1	Scientific Literature	Eur J Med Chem	2018	None
CHEMBL3959018		0	390.88	0	4.73	2; RO6806051	Clc1ccc2nc(N3CCCCC3)c(-c3nnn[nH]3)c(-c3ccccc3)c2c1	Ki	'='	87.0	nM	7.06			UO_0000065	18.06	0.34	2.33	10.00	False	CHEMBL4271662	Displacement of 1,8-ANS from FABP4 (unknown origin) after 3 mins by fluorescence assay	B	BAO_0000357	single protein format	Homo sapiens	None	None	None	None	CHEMBL2083	Fatty acid binding protein adipocyte	Homo sapiens	SINGLE PROTEIN	CHEMBL4270520	1	Scientific Literature	Eur J Med Chem	2018	None
CHEMBL4282996		0	385.44	0	3.67	16dh	COc1ccc(S(=O)(=O)Nc2cccc(CCC(=O)O)c2)c2ccccc12	Ki	'='	580.0	nM	6.24			UO_0000065	16.18	0.32	2.57	6.73	False	CHEMBL4271662	Displacement of 1,8-ANS from FABP4 (unknown origin) after 3 mins by fluorescence assay	B	BAO_0000357	single protein format	Homo sapiens	None	None	None	None	CHEMBL2083	Fatty acid binding protein adipocyte	Homo sapiens	SINGLE PROTEIN	CHEMBL4270520	1	Scientific Literature	Eur J Med Chem	2018	None
CHEMBL4286617		0	313.42	0	2.45	14f	Cc1cc(C)c(C)c(S(=O)(=O)NCCCCC(=O)O)c1C	Ki	'='	1950.0	nM	5.71			UO_0000065	18.22	0.37	3.26	6.84	False	CHEMBL4271662	Displacement of 1,8-ANS from FABP4 (unknown origin) after 3 mins by fluorescence assay	B	BAO_0000357	single protein format	Homo sapiens	None	None	None	None	CHEMBL2083	Fatty acid binding protein adipocyte	Homo sapiens	SINGLE PROTEIN	CHEMBL4270520	1	Scientific Literature	Eur J Med Chem	2018	None
CHEMBL4292481		0	337.40	0	2.38	16d	COc1ccc(S(=O)(=O)NCCCCC(=O)O)c2ccccc12	Ki	'='	590.0	nM	6.23			UO_0000065	18.46	0.37	3.85	6.72	False	CHEMBL4271662	Displacement of 1,8-ANS from FABP4 (unknown origin) after 3 mins by fluorescence assay	B	BAO_0000357	single protein format	Homo sapiens	None	None	None	None	CHEMBL2083	Fatty acid binding protein adipocyte	Homo sapiens	SINGLE PROTEIN	CHEMBL4270520	1	Scientific Literature	Eur J Med Chem	2018	None
CHEMBL4286939		0	371.41	0	3.66	16dq	COc1ccc(S(=O)(=O)Nc2cc(C(=O)O)ccc2C)c2ccccc12	Ki	'='	2760.0	nM	5.56			UO_0000065	14.97	0.29	1.90	6.00	False	CHEMBL4271662	Displacement of 1,8-ANS from FABP4 (unknown origin) after 3 mins by fluorescence assay	B	BAO_0000357	single protein format	Homo sapiens	None	None	None	None	CHEMBL2083	Fatty acid binding protein adipocyte	Homo sapiens	SINGLE PROTEIN	CHEMBL4270520	1	Scientific Literature	Eur J Med Chem	2018	None
CHEMBL3814575		0	381.47	1	6.33	3	O=C(O)CCn1c(-c2ccccc2)c(-c2ccccc2)c2cc(C3CC3)ccc21	Activity						Active						False	CHEMBL3816122	Binding affinity to His-tagged human recombinant FABP4 expressed in Escherichia coli BL21 (DE3) at 0.1 mM by 1H-15N HSQC NMR spectroscopy	B	BAO_0000019	assay format	Homo sapiens	None	None	None	None	CHEMBL2083	Fatty acid binding protein adipocyte	Homo sapiens	SINGLE PROTEIN	CHEMBL3813613	1	Scientific Literature	ACS Med. Chem. Lett.	2016	None
CHEMBL4294676		0	371.41	0	3.66	16dl	COc1ccc(S(=O)(=O)Nc2ccc(C)c(C(=O)O)c2)c2ccccc12	Ki	'>'	6140.0	nM				UO_0000065					False	CHEMBL4271662	Displacement of 1,8-ANS from FABP4 (unknown origin) after 3 mins by fluorescence assay	B	BAO_0000357	single protein format	Homo sapiens	None	None	None	None	CHEMBL2083	Fatty acid binding protein adipocyte	Homo sapiens	SINGLE PROTEIN	CHEMBL4270520	1	Scientific Literature	Eur J Med Chem	2018	None
CHEMBL3828045		0	324.41	0	4.31	6	CC(Sc1nc(-c2ccccc2)c(-c2ccccc2)[nH]1)C(=O)O	Delta Tm	'='	3.1	degrees C				UO_0000027					False	CHEMBL3830763	Binding affinity to His6-tagged FABP4 (unknown origin) expressed in Escherichia coli BL21(DE3) cells assessed as change in melting temperature at 50 uM after 30 mins by SYPRO orange dye based thermal stability shift assay	B	BAO_0000219	cell-based format	Homo sapiens	None	None	None	None	CHEMBL2083	Fatty acid binding protein adipocyte	Homo sapiens	SINGLE PROTEIN	CHEMBL3826919	1	Scientific Literature	Bioorg. Med. Chem.	2016	None
CHEMBL1522530		0	333.41	0	2.80	8	Cc1ccc(S(=O)(=O)NC(CC(=O)O)c2ccccc2)c(C)c1	Delta Tm	'='	0.2	degrees C				UO_0000027					False	CHEMBL3830763	Binding affinity to His6-tagged FABP4 (unknown origin) expressed in Escherichia coli BL21(DE3) cells assessed as change in melting temperature at 50 uM after 30 mins by SYPRO orange dye based thermal stability shift assay	B	BAO_0000219	cell-based format	Homo sapiens	None	None	None	None	CHEMBL2083	Fatty acid binding protein adipocyte	Homo sapiens	SINGLE PROTEIN	CHEMBL3826919	1	Scientific Literature	Bioorg. Med. Chem.	2016	None
CHEMBL3920664		0	429.57	1	5.22	BDBM234711	Cc1c(C2CC2)sc(NC(=O)C2=C(C(=O)O)CCCC2)c1-c1nc(C2CC2)ns1	IC50	'='	19.0	nM	7.72		409143	UO_0000065	17.97	0.36	2.50	8.38	False	CHEMBL3888563	Time Resolved-Fluorescence Energy Transfer (TR-FRET) Assay: Stock DMSO solutions (1.8 mM) of compounds were serially diluted 3-fold for ten concentrations with 100% DMSO (50 μM to 0.003 μM final compound concentration). 1 μl of these compound dilutions and 1 μl of Bodipy labeled fatty acid 4.5 μM in 100% DMSO (Bodipy FL C11, cat. no. D3862, Invitrogen) were sequentially pipetted in wells of 384-w…	B	BAO_0000357	single protein format	None	None	None	None	None	CHEMBL2083	Fatty acid binding protein adipocyte	Homo sapiens	SINGLE PROTEIN	CHEMBL3886761	37	BindingDB Database		2016	None
CHEMBL2334257		0	440.54	1	6.57	13n	CC(C)c1ccc(-n2nc(-c3ccccc3OCCCC(=O)O)cc2-c2ccccc2)cc1	IC50	'='	10300.0	nM	4.99			UO_0000065	11.32	0.21	-1.58	7.75	False	CHEMBL2339128	Inhibition of human FABP4 by 8-anilino-1-naphthalenesulfonic acid based fluorescence displacement assay	B	BAO_0000357	single protein format	Homo sapiens	None	None	None	None	CHEMBL2083	Fatty acid binding protein adipocyte	Homo sapiens	SINGLE PROTEIN	CHEMBL2331161	1	Scientific Literature	Bioorg. Med. Chem. Lett.	2013	None
CHEMBL2334247		0	446.93	1	6.49	13c	O=C(O)CCCCOc1ccccc1-c1cc(-c2ccc(Cl)cc2)n(-c2ccccc2)n1	IC50	'='	74000.0	nM	4.13			UO_0000065	9.24	0.18	-2.36	6.42	False	CHEMBL2339128	Inhibition of human FABP4 by 8-anilino-1-naphthalenesulfonic acid based fluorescence displacement assay	B	BAO_0000357	single protein format	Homo sapiens	None	None	None	None	CHEMBL2083	Fatty acid binding protein adipocyte	Homo sapiens	SINGLE PROTEIN	CHEMBL2331161	1	Scientific Literature	Bioorg. Med. Chem. Lett.	2013	None
CHEMBL3970105		0	422.94	1	6.26	14	S=c1[nH]nc(-c2c(N3CCCCC3)nc3ccc(Cl)cc3c2-c2ccccc2)o1	Ki	'='	7.0	nM	8.15			UO_0000065	19.28	0.38	1.89	14.07	False	CHEMBL3861355	Displacement of Bodipy-labeled fatty acid from recombinant human His6-tagged FABP4 expressed in Escherichia coli after 30 mins by TR-FRET assay	B	BAO_0000019	assay format	Homo sapiens	None	None	None	None	CHEMBL2083	Fatty acid binding protein adipocyte	Homo sapiens	SINGLE PROTEIN	CHEMBL3860074	1	Scientific Literature	Bioorg Med Chem Lett	2016	None
CHEMBL1972224		0	223.23	0	0.52	9	CC(=O)NC(Cc1ccc(O)cc1)C(=O)O	Inhibition	'='	-3.6	%				UO_0000187					False	CHEMBL3830761	Displacement of 1,8-ANS from His6-tagged FABP4 (unknown origin) expressed in Escherichia coli BL21(DE3) cells at 25 uM by fluorescence assay relative to control	B	BAO_0000219	cell-based format	Homo sapiens	None	None	None	None	CHEMBL2083	Fatty acid binding protein adipocyte	Homo sapiens	SINGLE PROTEIN	CHEMBL3826919	1	Scientific Literature	Bioorg. Med. Chem.	2016	None
CHEMBL3828156		0	467.73	0	4.46	22	O=C(O)COc1ccc(Br)cc1/C=C1\S/C(=N\c2ccc(Cl)cc2)NC1=O	Delta Tm	'='	-0.6	degrees C				UO_0000027					False	CHEMBL3830763	Binding affinity to His6-tagged FABP4 (unknown origin) expressed in Escherichia coli BL21(DE3) cells assessed as change in melting temperature at 50 uM after 30 mins by SYPRO orange dye based thermal stability shift assay	B	BAO_0000219	cell-based format	Homo sapiens	None	None	None	None	CHEMBL2083	Fatty acid binding protein adipocyte	Homo sapiens	SINGLE PROTEIN	CHEMBL3826919	1	Scientific Literature	Bioorg. Med. Chem.	2016	None
CHEMBL3827464		0	398.44	0	2.04	48	Cc1cc(=O)n2c3c(cc(S(=O)(=O)NCc4ccc(C(=O)O)cc4)cc13)CC2	Delta Tm	'='	0.8	degrees C				UO_0000027					False	CHEMBL3830763	Binding affinity to His6-tagged FABP4 (unknown origin) expressed in Escherichia coli BL21(DE3) cells assessed as change in melting temperature at 50 uM after 30 mins by SYPRO orange dye based thermal stability shift assay	B	BAO_0000219	cell-based format	Homo sapiens	None	None	None	None	CHEMBL2083	Fatty acid binding protein adipocyte	Homo sapiens	SINGLE PROTEIN	CHEMBL3826919	1	Scientific Literature	Bioorg. Med. Chem.	2016	None
CHEMBL4278392		0	371.41	0	3.03	16dc	COc1ccc(S(=O)(=O)NCc2ccc(C(=O)O)cc2)c2ccccc12	Ki	'='	760.0	nM	6.12			UO_0000065	16.48	0.32	3.09	6.60	False	CHEMBL4271662	Displacement of 1,8-ANS from FABP4 (unknown origin) after 3 mins by fluorescence assay	B	BAO_0000357	single protein format	Homo sapiens	None	None	None	None	CHEMBL2083	Fatty acid binding protein adipocyte	Homo sapiens	SINGLE PROTEIN	CHEMBL4270520	1	Scientific Literature	Eur J Med Chem	2018	None
CHEMBL4282481		0	387.41	0	3.36	16dr	COc1ccc(C(=O)O)cc1NS(=O)(=O)c1ccc(OC)c2ccccc12	Ki	'>'	6140.0	nM				UO_0000065					False	CHEMBL4271662	Displacement of 1,8-ANS from FABP4 (unknown origin) after 3 mins by fluorescence assay	B	BAO_0000357	single protein format	Homo sapiens	None	None	None	None	CHEMBL2083	Fatty acid binding protein adipocyte	Homo sapiens	SINGLE PROTEIN	CHEMBL4270520	1	Scientific Literature	Eur J Med Chem	2018	None
CHEMBL3827390		0	421.85	0	2.96	42	CN(CC(=O)O)c1ncc(-c2nnnn2-c2ccccc2)c(-c2ccccc2Cl)n1	Delta Tm	'='	0.0	degrees C				UO_0000027					False	CHEMBL3830763	Binding affinity to His6-tagged FABP4 (unknown origin) expressed in Escherichia coli BL21(DE3) cells assessed as change in melting temperature at 50 uM after 30 mins by SYPRO orange dye based thermal stability shift assay	B	BAO_0000219	cell-based format	Homo sapiens	None	None	None	None	CHEMBL2083	Fatty acid binding protein adipocyte	Homo sapiens	SINGLE PROTEIN	CHEMBL3826919	1	Scientific Literature	Bioorg. Med. Chem.	2016	None
CHEMBL3827246		0	295.34	0	3.77	44	COc1ccc(Cc2c(C)[nH]c3ccc(C(=O)O)cc23)cc1	Delta Tm	'='	1.2	degrees C				UO_0000027					False	CHEMBL3830763	Binding affinity to His6-tagged FABP4 (unknown origin) expressed in Escherichia coli BL21(DE3) cells assessed as change in melting temperature at 50 uM after 30 mins by SYPRO orange dye based thermal stability shift assay	B	BAO_0000219	cell-based format	Homo sapiens	None	None	None	None	CHEMBL2083	Fatty acid binding protein adipocyte	Homo sapiens	SINGLE PROTEIN	CHEMBL3826919	1	Scientific Literature	Bioorg. Med. Chem.	2016	None
CHEMBL4287414		0	482.53	1	5.66	4b	COc1ccccc1[C@H]1[C@H](C(=O)O)[C@H](c2ccccc2OC)[C@H]1C(=O)Oc1cccc2ccccc12	Activity						Not Active						False	CHEMBL4271812	Displacement of ANS from recombinant human N-terminal His-tagged FABP4 expressed in Escherichia coli BL21(DE3) at 10 uM after 20 mins by fluorescence assay	B	BAO_0000019	assay format	Homo sapiens	None	None	None	None	CHEMBL2083	Fatty acid binding protein adipocyte	Homo sapiens	SINGLE PROTEIN	CHEMBL4270525	1	Scientific Literature	Eur J Med Chem	2018	None
CHEMBL3959018		0	390.88	0	4.73	2; RO6806051	Clc1ccc2nc(N3CCCCC3)c(-c3nnn[nH]3)c(-c3ccccc3)c2c1	IC50	'='	710.0	nM	6.15			UO_0000065	15.73	0.30	1.42	8.71	False	CHEMBL4271662	Displacement of 1,8-ANS from FABP4 (unknown origin) after 3 mins by fluorescence assay	B	BAO_0000357	single protein format	Homo sapiens	None	None	None	None	CHEMBL2083	Fatty acid binding protein adipocyte	Homo sapiens	SINGLE PROTEIN	CHEMBL4270520	1	Scientific Literature	Eur J Med Chem	2018	None
CHEMBL4288633		0	325.36	0	2.51	16a	O=C(O)CCCCNS(=O)(=O)c1ccc(F)c2ccccc12	Ki	'='	2160.0	nM	5.67			UO_0000065	17.41	0.35	3.16	6.79	False	CHEMBL4271662	Displacement of 1,8-ANS from FABP4 (unknown origin) after 3 mins by fluorescence assay	B	BAO_0000357	single protein format	Homo sapiens	None	None	None	None	CHEMBL2083	Fatty acid binding protein adipocyte	Homo sapiens	SINGLE PROTEIN	CHEMBL4270520	1	Scientific Literature	Eur J Med Chem	2018	None
CHEMBL1481999		0	415.85	1	5.05	23	Cc1oc2c(cc(NS(=O)(=O)c3ccc(Cl)cc3)c3ccccc32)c1C(=O)O	Inhibition	'='	30.2	%				UO_0000187					False	CHEMBL3830761	Displacement of 1,8-ANS from His6-tagged FABP4 (unknown origin) expressed in Escherichia coli BL21(DE3) cells at 25 uM by fluorescence assay relative to control	B	BAO_0000219	cell-based format	Homo sapiens	None	None	None	None	CHEMBL2083	Fatty acid binding protein adipocyte	Homo sapiens	SINGLE PROTEIN	CHEMBL3826919	1	Scientific Literature	Bioorg. Med. Chem.	2016	None
CHEMBL1085570		0	294.16	0	2.75	9	O=C(O)CSCC(=O)Nc1cc(Cl)cc(Cl)c1	Ki	'='	1660.0	nM	5.78			UO_0000065	19.65	0.46	3.03	8.70	False	CHEMBL4271662	Displacement of 1,8-ANS from FABP4 (unknown origin) after 3 mins by fluorescence assay	B	BAO_0000357	single protein format	Homo sapiens	None	None	None	None	CHEMBL2083	Fatty acid binding protein adipocyte	Homo sapiens	SINGLE PROTEIN	CHEMBL4270520	1	Scientific Literature	Eur J Med Chem	2018	None
CHEMBL4293529		0	371.41	0	3.28	16de	COc1ccc(S(=O)(=O)Nc2cccc(CC(=O)O)c2)c2ccccc12	Ki	'='	840.0	nM	6.08			UO_0000065	16.36	0.32	2.80	6.55	False	CHEMBL4271662	Displacement of 1,8-ANS from FABP4 (unknown origin) after 3 mins by fluorescence assay	B	BAO_0000357	single protein format	Homo sapiens	None	None	None	None	CHEMBL2083	Fatty acid binding protein adipocyte	Homo sapiens	SINGLE PROTEIN	CHEMBL4270520	1	Scientific Literature	Eur J Med Chem	2018	None
