# Supplementary material for: PyRMD Studio: A Unified Suite for Next-Generation, AI-Powered Virtual Screening
Source: J Chem Inf Model. 2026 May 19;66(11):6197–203. doi: 10.1021/acs.jcim.6c00648 (PMC13250901; doi:10.1021/acs.jcim.6c00648)
Supplement: Supplementary file 1 [file ci6c00648_si_001.zip › DATA/fak1_chembl.csv]

Molecule ChEMBL ID	Molecule Name	Molecule Max Phase	Molecular Weight	#RO5 Violations	AlogP	Compound Key	Smiles	Standard Type	Standard Relation	Standard Value	Standard Units	pChEMBL Value	Data Validity Comment	Comment	Uo Units	Ligand Efficiency BEI	Ligand Efficiency LE	Ligand Efficiency LLE	Ligand Efficiency SEI	Potential Duplicate	Assay ChEMBL ID	Assay Description	Assay Type	BAO Format ID	BAO Label	Assay Organism	Assay Tissue ChEMBL ID	Assay Tissue Name	Assay Cell Type	Assay Subcellular Fraction	Target ChEMBL ID	Target Name	Target Organism	Target Type	Document ChEMBL ID	Source ID	Source Description	Document Journal	Document Year	Cell ChEMBL ID
CHEMBL24828	VANDETANIB	4	475.36	1	5.00	ZD-6474	COc1cc2c(Nc3ccc(Br)cc3F)ncnc2cc1OCC1CCN(C)CC1	Kd						Not Active						False	CHEMBL860898	Average Binding Constant for PTK2; NA=Not Active at 10 uM	B	BAO_0000357	single protein format	Homo sapiens	None	None	None	None	CHEMBL2695	Focal adhesion kinase 1	Homo sapiens	SINGLE PROTEIN	CHEMBL1144455	1	Scientific Literature	Nat. Biotechnol.	2005	None
CHEMBL526526		0	439.56	0	2.38	CER-0262770	COc1cccc(Nc2cc(N3CCC[C@H]3C(=O)NCCN3CCCCC3)nc(N)n2)c1	Inhibition	'='	4.0	%				UO_0000187					False	CHEMBL953401	Inhibition of FAK at 10 uM by HTRF assay relative to control	B	BAO_0000357	single protein format	None	None	None	None	None	CHEMBL2695	Focal adhesion kinase 1	Homo sapiens	SINGLE PROTEIN	CHEMBL1150387	1	Scientific Literature	J. Med. Chem.	2008	None
CHEMBL535	SUNITINIB	4	398.48	0	3.33	SU-11248	CCN(CC)CCNC(=O)c1c(C)[nH]c(/C=C2\C(=O)Nc3ccc(F)cc32)c1C	Kd	'='	610.0	nM	6.21			UO_0000065	15.60	0.29	2.88	8.05	True	CHEMBL860898	Average Binding Constant for PTK2; NA=Not Active at 10 uM	B	BAO_0000357	single protein format	Homo sapiens	None	None	None	None	CHEMBL2695	Focal adhesion kinase 1	Homo sapiens	SINGLE PROTEIN	CHEMBL1144455	1	Scientific Literature	Nat. Biotechnol.	2005	None
CHEMBL428690	ALVOCIDIB	3	401.85	0	3.30	flavopiridol	CN1CC[C@H](c2c(O)cc(O)c3c(=O)cc(-c4ccccc4Cl)oc23)[C@H](O)C1	Kd						Not Active						False	CHEMBL860898	Average Binding Constant for PTK2; NA=Not Active at 10 uM	B	BAO_0000357	single protein format	Homo sapiens	None	None	None	None	CHEMBL2695	Focal adhesion kinase 1	Homo sapiens	SINGLE PROTEIN	CHEMBL1144455	1	Scientific Literature	Nat. Biotechnol.	2005	None
CHEMBL1096988		0	299.37	0	4.76	20c	O=C1Cc2cc(Nc3ccccc3)ccc2Cc2ccccc21	Inhibition						Not Active						False	CHEMBL1108238	Inhibition of FAK at 10 uM	B	BAO_0000357	single protein format	None	None	None	None	None	CHEMBL2695	Focal adhesion kinase 1	Homo sapiens	SINGLE PROTEIN	CHEMBL1157789	1	Scientific Literature	Bioorg. Med. Chem. Lett.	2010	None
CHEMBL1096442		0	284.36	0	4.68	25	O=C1Cc2ccccc2Cc2cc(-c3ccccc3)ccc21	Inhibition						Not Active						False	CHEMBL1108238	Inhibition of FAK at 10 uM	B	BAO_0000357	single protein format	None	None	None	None	None	CHEMBL2695	Focal adhesion kinase 1	Homo sapiens	SINGLE PROTEIN	CHEMBL1157789	1	Scientific Literature	Bioorg. Med. Chem. Lett.	2010	None
CHEMBL519395	ALTERNARIENONIC ACID	0	278.26	0	1.21	10	COc1cc(O)c(C(=O)O)c(C2=C(C)C[C@@H](O)C2=O)c1	IC50	'>'	10.0	ug.mL-1				UO_0000274					False	CHEMBL962869	Inhibition of recombinant FAK	B	BAO_0000357	single protein format	None	None	None	None	None	CHEMBL2695	Focal adhesion kinase 1	Homo sapiens	SINGLE PROTEIN	CHEMBL1157406	1	Scientific Literature	J. Nat. Prod.	2008	None
CHEMBL572878	TOZASERTIB	2	464.60	0	3.50	9, MK-0457	Cc1cc(Nc2cc(N3CCN(C)CC3)nc(Sc3ccc(NC(=O)C4CC4)cc3)n2)n[nH]1	Activity						Not Evaluated						False	CHEMBL1024919	Binding affinity to human FAK at 10 uM relative to control	B	BAO_0000357	single protein format	Homo sapiens	None	None	None	None	CHEMBL2695	Focal adhesion kinase 1	Homo sapiens	SINGLE PROTEIN	CHEMBL1151712	1	Scientific Literature	J. Med. Chem.	2008	None
CHEMBL488247		0	529.57	1	3.65	2f	CN(c1ccccc1CNc1nc(Nc2ccc(S(C)(=O)=O)cc2)ncc1C(F)(F)F)S(C)(=O)=O	IC50	'='	0.94	nM	9.03			UO_0000065	17.05	0.35	5.38	7.44	False	CHEMBL962347	Inhibition of GST-tagged FAK assessed as inhibition of poly-Glu-Tyr phosphorylation	B	BAO_0000357	single protein format	None	None	None	None	None	CHEMBL2695	Focal adhesion kinase 1	Homo sapiens	SINGLE PROTEIN	CHEMBL1152158	1	Scientific Literature	Bioorg. Med. Chem. Lett.	2008	None
CHEMBL515466		0	440.59	1	6.35	18	Cc1ccc(C(=O)Nc2cccc(C(C)(C)C)c2)cc1-c1ccc(C(=O)NCC2CC2)cc1	Activity						Not Evaluated						False	CHEMBL1024919	Binding affinity to human FAK at 10 uM relative to control	B	BAO_0000357	single protein format	Homo sapiens	None	None	None	None	CHEMBL2695	Focal adhesion kinase 1	Homo sapiens	SINGLE PROTEIN	CHEMBL1151712	1	Scientific Literature	J. Med. Chem.	2008	None
CHEMBL383672		0	412.84	0	3.63	10j	COc1cc(Nc2ncc3ccn(-c4ccnc(Cl)n4)c3n2)cc(OC)c1OC	IC50	'='	800.0	nM	6.10			UO_0000065	14.77	0.29	2.47	6.34	False	CHEMBL865637	Inhibitory activity against FAK	B	BAO_0000357	single protein format	Homo sapiens	None	None	None	None	CHEMBL2695	Focal adhesion kinase 1	Homo sapiens	SINGLE PROTEIN	CHEMBL1146954	1	Scientific Literature	Bioorg. Med. Chem. Lett.	2006	None
CHEMBL426131		0	391.43	0	3.64	9a	COc1cc(Nc2ncc3ccn(Cc4cccnc4)c3n2)cc(OC)c1OC	IC50	'='	7900.0	nM	5.10			UO_0000065	13.04	0.24	1.46	6.12	False	CHEMBL865637	Inhibitory activity against FAK	B	BAO_0000357	single protein format	Homo sapiens	None	None	None	None	CHEMBL2695	Focal adhesion kinase 1	Homo sapiens	SINGLE PROTEIN	CHEMBL1146954	1	Scientific Literature	Bioorg. Med. Chem. Lett.	2006	None
CHEMBL207147		0	411.85	0	4.24	10k	COc1cc(Nc2ncc3ccn(-c4ccnc(Cl)c4)c3n2)cc(OC)c1OC	IC50	'='	800.0	nM	6.10			UO_0000065	14.80	0.29	1.86	7.32	False	CHEMBL865637	Inhibitory activity against FAK	B	BAO_0000357	single protein format	Homo sapiens	None	None	None	None	CHEMBL2695	Focal adhesion kinase 1	Homo sapiens	SINGLE PROTEIN	CHEMBL1146954	1	Scientific Literature	Bioorg. Med. Chem. Lett.	2006	None
CHEMBL381161		0	377.40	0	3.58	10c	COc1cc(Nc2ncc3ccn(-c4ccncc4)c3n2)cc(OC)c1OC	IC50	'='	9000.0	nM	5.05			UO_0000065	13.37	0.25	1.47	6.06	False	CHEMBL865637	Inhibitory activity against FAK	B	BAO_0000357	single protein format	Homo sapiens	None	None	None	None	CHEMBL2695	Focal adhesion kinase 1	Homo sapiens	SINGLE PROTEIN	CHEMBL1146954	1	Scientific Literature	Bioorg. Med. Chem. Lett.	2006	None
CHEMBL205911		0	405.46	0	3.84	9b	COc1cc(Nc2ncc3ccn(CCc4cccnc4)c3n2)cc(OC)c1OC	IC50	'>'	10000.0	nM				UO_0000065					False	CHEMBL865637	Inhibitory activity against FAK	B	BAO_0000357	single protein format	Homo sapiens	None	None	None	None	CHEMBL2695	Focal adhesion kinase 1	Homo sapiens	SINGLE PROTEIN	CHEMBL1146954	1	Scientific Literature	Bioorg. Med. Chem. Lett.	2006	None
CHEMBL381308		0	333.42	0	4.28	7i	CSc1ccccc1Nc1ncc2ccn(-c3ccccn3)c2n1	IC50	'='	1000.0	nM	6.00			UO_0000065	18.00	0.34	1.72	10.79	False	CHEMBL865637	Inhibitory activity against FAK	B	BAO_0000357	single protein format	Homo sapiens	None	None	None	None	CHEMBL2695	Focal adhesion kinase 1	Homo sapiens	SINGLE PROTEIN	CHEMBL1146954	1	Scientific Literature	Bioorg. Med. Chem. Lett.	2006	None
CHEMBL2333442		0	358.40	0	3.11	24	CN1c2ccc(Nc3ccc(F)cc3)cc2-c2c(cnn2C)S1(=O)=O	IC50	'>'	30000.0	nM				UO_0000065					False	CHEMBL2345801	Inhibition of intracellular FAK autophosphorylation in human PC3 M-luc cells after 2 hrs	B	BAO_0000219	cell-based format	Homo sapiens	None	None	M-luc	None	CHEMBL2695	Focal adhesion kinase 1	Homo sapiens	SINGLE PROTEIN	CHEMBL2331389	1	Scientific Literature	Bioorg. Med. Chem. Lett.	2013	None
CHEMBL2333440		0	386.41	0	2.62	23	CN1c2ccc(NC(=O)c3ccc(F)cc3)cc2-c2c(cnn2C)S1(=O)=O	Inhibition	'='	8.8	%				UO_0000187					False	CHEMBL2345802	Inhibition of intracellular FAK autophosphorylation in human PC3 M-luc cells at 30 uM after 2 hrs	B	BAO_0000219	cell-based format	Homo sapiens	None	None	M-luc	None	CHEMBL2695	Focal adhesion kinase 1	Homo sapiens	SINGLE PROTEIN	CHEMBL2331389	1	Scientific Literature	Bioorg. Med. Chem. Lett.	2013	None
CHEMBL2333445		0	339.42	0	3.44	1	CCc1ccc(-c2ccc3c(c2)-c2[nH]ncc2S(=O)(=O)N3C)cc1	IC50	'='	2900.0	nM	5.54			UO_0000065	16.31	0.32	2.10	8.38	False	CHEMBL2345803	Allosteric inhibition of FAK (unknown origin) using poly-(GT)-biotin and 1000 uM of ATP preincubated for 60 mins measured after 1 hr by HTRF assay	B	BAO_0000357	single protein format	Homo sapiens	None	None	None	None	CHEMBL2695	Focal adhesion kinase 1	Homo sapiens	SINGLE PROTEIN	CHEMBL2331389	1	Scientific Literature	Bioorg. Med. Chem. Lett.	2013	None
CHEMBL1096769		0	314.39	0	4.34	16e	Nc1ccc(Nc2ccc3c(c2)Cc2ccccc2CC3=O)cc1	Inhibition						Not Active						False	CHEMBL1108238	Inhibition of FAK at 10 uM	B	BAO_0000357	single protein format	None	None	None	None	None	CHEMBL2695	Focal adhesion kinase 1	Homo sapiens	SINGLE PROTEIN	CHEMBL1157789	1	Scientific Literature	Bioorg. Med. Chem. Lett.	2010	None
CHEMBL206890		0	434.45	0	3.98	18h	COC(=O)c1ccc(-n2ccc3cnc(Nc4cc(OC)c(OC)c(OC)c4)nc32)cc1	IC50	'='	6500.0	nM	5.19			UO_0000065	11.94	0.22	1.21	5.36	False	CHEMBL870124	Inhibition of FAK	B	BAO_0000357	single protein format	Homo sapiens	None	None	None	None	CHEMBL2695	Focal adhesion kinase 1	Homo sapiens	SINGLE PROTEIN	CHEMBL1147704	1	Scientific Literature	Bioorg. Med. Chem. Lett.	2006	None
CHEMBL207615		0	469.52	0	3.10	17j	CNS(=O)(=O)c1cccc(-n2ccc3cnc(Nc4cc(OC)c(OC)c(OC)c4)nc32)c1	IC50	'='	2710.0	nM	5.57			UO_0000065	11.86	0.23	2.47	4.77	False	CHEMBL870124	Inhibition of FAK	B	BAO_0000357	single protein format	Homo sapiens	None	None	None	None	CHEMBL2695	Focal adhesion kinase 1	Homo sapiens	SINGLE PROTEIN	CHEMBL1147704	1	Scientific Literature	Bioorg. Med. Chem. Lett.	2006	None
CHEMBL607707	PELITINIB	2	467.93	1	5.10	EKB-569	CCOc1cc2ncc(C#N)c(Nc3ccc(F)c(Cl)c3)c2cc1NC(=O)/C=C/CN(C)C	Kd	'='	4400.0	nM	5.36			UO_0000065	11.45	0.22	0.26	5.93	False	CHEMBL860898	Average Binding Constant for PTK2; NA=Not Active at 10 uM	B	BAO_0000357	single protein format	Homo sapiens	None	None	None	None	CHEMBL2695	Focal adhesion kinase 1	Homo sapiens	SINGLE PROTEIN	CHEMBL1144455	1	Scientific Literature	Nat. Biotechnol.	2005	None
CHEMBL203675		0	380.25	0	4.63	7t	Cc1ccc(Br)cc1Nc1ncc2ccn(-c3ccccn3)c2n1	IC50	'>'	10000.0	nM				UO_0000065					False	CHEMBL865637	Inhibitory activity against FAK	B	BAO_0000357	single protein format	Homo sapiens	None	None	None	None	CHEMBL2695	Focal adhesion kinase 1	Homo sapiens	SINGLE PROTEIN	CHEMBL1146954	1	Scientific Literature	Bioorg. Med. Chem. Lett.	2006	None
CHEMBL381609		0	333.42	0	4.28	7p	CSc1cccc(Nc2ncc3ccn(-c4ccccn4)c3n2)c1	IC50	'='	2000.0	nM	5.70			UO_0000065	17.09	0.32	1.42	10.24	False	CHEMBL865637	Inhibitory activity against FAK	B	BAO_0000357	single protein format	Homo sapiens	None	None	None	None	CHEMBL2695	Focal adhesion kinase 1	Homo sapiens	SINGLE PROTEIN	CHEMBL1146954	1	Scientific Literature	Bioorg. Med. Chem. Lett.	2006	None
CHEMBL205942		0	301.35	0	3.87	7n	Cc1cccc(Nc2ncc3ccn(-c4ccccn4)c3n2)c1	IC50	'='	700.0	nM	6.16			UO_0000065	20.42	0.37	2.28	11.06	False	CHEMBL865637	Inhibitory activity against FAK	B	BAO_0000357	single protein format	Homo sapiens	None	None	None	None	CHEMBL2695	Focal adhesion kinase 1	Homo sapiens	SINGLE PROTEIN	CHEMBL1146954	1	Scientific Literature	Bioorg. Med. Chem. Lett.	2006	None
CHEMBL203020		0	366.22	0	4.32	7l	Brc1ccccc1Nc1ncc2ccn(-c3ccccn3)c2n1	IC50	'='	1500.0	nM	5.82			UO_0000065	15.90	0.35	1.50	10.47	False	CHEMBL865637	Inhibitory activity against FAK	B	BAO_0000357	single protein format	Homo sapiens	None	None	None	None	CHEMBL2695	Focal adhesion kinase 1	Homo sapiens	SINGLE PROTEIN	CHEMBL1146954	1	Scientific Literature	Bioorg. Med. Chem. Lett.	2006	None
CHEMBL207935		0	321.77	0	4.21	7k	Clc1ccccc1Nc1ncc2ccn(-c3ccccn3)c2n1	IC50	'='	700.0	nM	6.16			UO_0000065	19.13	0.37	1.94	11.06	False	CHEMBL865637	Inhibitory activity against FAK	B	BAO_0000357	single protein format	Homo sapiens	None	None	None	None	CHEMBL2695	Focal adhesion kinase 1	Homo sapiens	SINGLE PROTEIN	CHEMBL1146954	1	Scientific Literature	Bioorg. Med. Chem. Lett.	2006	None
CHEMBL378596		0	305.32	0	3.70	7j	Fc1ccccc1Nc1ncc2ccn(-c3ccccn3)c2n1	IC50	'='	1200.0	nM	5.92			UO_0000065	19.39	0.35	2.22	10.64	False	CHEMBL865637	Inhibitory activity against FAK	B	BAO_0000357	single protein format	Homo sapiens	None	None	None	None	CHEMBL2695	Focal adhesion kinase 1	Homo sapiens	SINGLE PROTEIN	CHEMBL1146954	1	Scientific Literature	Bioorg. Med. Chem. Lett.	2006	None
CHEMBL206506		0	281.32	0	1.65	7d	c1ccc(-n2ccc3cnc(N4CCOCC4)nc32)nc1	IC50	'>'	10000.0	nM				UO_0000065					False	CHEMBL865637	Inhibitory activity against FAK	B	BAO_0000357	single protein format	Homo sapiens	None	None	None	None	CHEMBL2695	Focal adhesion kinase 1	Homo sapiens	SINGLE PROTEIN	CHEMBL1146954	1	Scientific Literature	Bioorg. Med. Chem. Lett.	2006	None
CHEMBL205098		0	377.40	0	3.58	1	COc1cc(Nc2ncc3ccn(-c4ccccn4)c3n2)cc(OC)c1OC	IC50	'='	212.0	nM	6.67			UO_0000065	17.68	0.33	3.09	8.01	False	CHEMBL870124	Inhibition of FAK	B	BAO_0000357	single protein format	Homo sapiens	None	None	None	None	CHEMBL2695	Focal adhesion kinase 1	Homo sapiens	SINGLE PROTEIN	CHEMBL1147704	1	Scientific Literature	Bioorg. Med. Chem. Lett.	2006	None
CHEMBL204686		0	518.62	1	3.80	25d	COc1cc(Nc2ncc3ccn(-c4cccc(CCC(=O)NCCN(C)C)c4)c3n2)cc(OC)c1OC	IC50	'='	236.0	nM	6.63			UO_0000065	12.78	0.24	2.83	6.45	False	CHEMBL870124	Inhibition of FAK	B	BAO_0000357	single protein format	Homo sapiens	None	None	None	None	CHEMBL2695	Focal adhesion kinase 1	Homo sapiens	SINGLE PROTEIN	CHEMBL1147704	1	Scientific Literature	Bioorg. Med. Chem. Lett.	2006	None
CHEMBL206876		0	458.48	0	3.29	20	COc1cc(Nc2ncc3ccn(-c4cccc(Cc5nn[nH]n5)c4)c3n2)cc(OC)c1OC	IC50	'='	232.0	nM	6.63			UO_0000065	14.47	0.27	3.34	5.31	False	CHEMBL870124	Inhibition of FAK	B	BAO_0000357	single protein format	Homo sapiens	None	None	None	None	CHEMBL2695	Focal adhesion kinase 1	Homo sapiens	SINGLE PROTEIN	CHEMBL1147704	1	Scientific Literature	Bioorg. Med. Chem. Lett.	2006	None
CHEMBL205587		0	382.45	0	4.25	10d	COc1cc(Nc2ncc3ccn(-c4cccs4)c3n2)cc(OC)c1OC	IC50	'>'	10000.0	nM				UO_0000065					False	CHEMBL865637	Inhibitory activity against FAK	B	BAO_0000357	single protein format	Homo sapiens	None	None	None	None	CHEMBL2695	Focal adhesion kinase 1	Homo sapiens	SINGLE PROTEIN	CHEMBL1146954	1	Scientific Literature	Bioorg. Med. Chem. Lett.	2006	None
CHEMBL383834		0	427.25	0	4.47	7u	Cc1ccc(I)cc1Nc1ncc2ccn(-c3ccccn3)c2n1	IC50	'='	3000.0	nM	5.52			UO_0000065	12.93	0.31	1.05	9.93	False	CHEMBL865637	Inhibitory activity against FAK	B	BAO_0000357	single protein format	Homo sapiens	None	None	None	None	CHEMBL2695	Focal adhesion kinase 1	Homo sapiens	SINGLE PROTEIN	CHEMBL1146954	1	Scientific Literature	Bioorg. Med. Chem. Lett.	2006	None
CHEMBL205642		0	294.36	0	1.57	7c	CN1CCN(c2ncc3ccn(-c4ccccn4)c3n2)CC1	IC50	'>'	10000.0	nM				UO_0000065					False	CHEMBL865637	Inhibitory activity against FAK	B	BAO_0000357	single protein format	Homo sapiens	None	None	None	None	CHEMBL2695	Focal adhesion kinase 1	Homo sapiens	SINGLE PROTEIN	CHEMBL1146954	1	Scientific Literature	Bioorg. Med. Chem. Lett.	2006	None
CHEMBL1331627		0	133.15	0	1.15	6	Nc1[nH]nc2ccccc12	Inhibition	'='	13.0	%				UO_0000187					False	CHEMBL1819991	Inhibition of FAK expressed in Escherichia coli or baculovirus-infected insect cells at 400 uM by TR-FRET assay	B	BAO_0000219	cell-based format	None	None	None	None	None	CHEMBL2695	Focal adhesion kinase 1	Homo sapiens	SINGLE PROTEIN	CHEMBL1817560	1	Scientific Literature	J. Med. Chem.	2011	None
CHEMBL1421	DASATINIB	4	488.02	0	3.31	13, BMS-354825	Cc1nc(Nc2ncc(C(=O)Nc3c(C)cccc3Cl)s2)cc(N2CCN(CCO)CC2)n1	IC50	'>'	50000.0	nM				UO_0000065					False	CHEMBL913896	Inhibition of FAK	B	BAO_0000357	single protein format	Homo sapiens	None	None	None	None	CHEMBL2695	Focal adhesion kinase 1	Homo sapiens	SINGLE PROTEIN	CHEMBL1149291	1	Scientific Literature	J. Med. Chem.	2004	None
CHEMBL248758		0	344.20	0	4.34	2h	O=C1Cc2cnn(-c3cc(Cl)cc(Cl)c3)c2-c2ccccc2N1	Inhibition	'<='	40.0	%				UO_0000187					False	CHEMBL886298	Inhibition of FAK at 10 uM	B	BAO_0000357	single protein format	None	None	None	None	None	CHEMBL2695	Focal adhesion kinase 1	Homo sapiens	SINGLE PROTEIN	CHEMBL1139946	1	Scientific Literature	Eur. J. Med. Chem.	2007	None
CHEMBL248557		0	309.76	0	3.69	2c	O=C1Cc2cnn(-c3ccc(Cl)cc3)c2-c2ccccc2N1	Inhibition	'<='	40.0	%				UO_0000187					False	CHEMBL886298	Inhibition of FAK at 10 uM	B	BAO_0000357	single protein format	None	None	None	None	None	CHEMBL2695	Focal adhesion kinase 1	Homo sapiens	SINGLE PROTEIN	CHEMBL1139946	1	Scientific Literature	Eur. J. Med. Chem.	2007	None
CHEMBL248954		0	311.29	0	3.31	2n	O=C1Cc2cnn(-c3ccc(F)cc3F)c2-c2ccccc2N1	Inhibition	'<='	40.0	%				UO_0000187					False	CHEMBL886298	Inhibition of FAK at 10 uM	B	BAO_0000357	single protein format	None	None	None	None	None	CHEMBL2695	Focal adhesion kinase 1	Homo sapiens	SINGLE PROTEIN	CHEMBL1139946	1	Scientific Literature	Eur. J. Med. Chem.	2007	None
CHEMBL399076		0	293.30	0	3.17	2l	O=C1Cc2cnn(-c3ccccc3F)c2-c2ccccc2N1	Inhibition	'<='	40.0	%				UO_0000187					False	CHEMBL886298	Inhibition of FAK at 10 uM	B	BAO_0000357	single protein format	None	None	None	None	None	CHEMBL2695	Focal adhesion kinase 1	Homo sapiens	SINGLE PROTEIN	CHEMBL1139946	1	Scientific Literature	Eur. J. Med. Chem.	2007	None
CHEMBL207444		0	504.55	1	3.06	23j	COc1cc(Nc2ncc3ccn(-c4cccc(C(=O)NCCNC(C)=O)c4)c3n2)cc(OC)c1OC	IC50	'='	298.0	nM	6.53			UO_0000065	12.93	0.24	3.47	5.07	False	CHEMBL870124	Inhibition of FAK	B	BAO_0000357	single protein format	Homo sapiens	None	None	None	None	CHEMBL2695	Focal adhesion kinase 1	Homo sapiens	SINGLE PROTEIN	CHEMBL1147704	1	Scientific Literature	Bioorg. Med. Chem. Lett.	2006	None
CHEMBL206978		0	487.56	0	4.86	23f	COc1cc(Nc2ncc3ccn(-c4cccc(C(=O)NC5CCCC5)c4)c3n2)cc(OC)c1OC	IC50	'='	4110.0	nM	5.39			UO_0000065	11.05	0.20	0.53	5.41	False	CHEMBL870124	Inhibition of FAK	B	BAO_0000357	single protein format	Homo sapiens	None	None	None	None	CHEMBL2695	Focal adhesion kinase 1	Homo sapiens	SINGLE PROTEIN	CHEMBL1147704	1	Scientific Literature	Bioorg. Med. Chem. Lett.	2006	None
CHEMBL208468		0	459.51	0	4.08	23d	COc1cc(Nc2ncc3ccn(-c4cccc(C(=O)NC5CC5)c4)c3n2)cc(OC)c1OC	IC50	'='	322.0	nM	6.49			UO_0000065	14.13	0.26	2.41	6.52	False	CHEMBL870124	Inhibition of FAK	B	BAO_0000357	single protein format	Homo sapiens	None	None	None	None	CHEMBL2695	Focal adhesion kinase 1	Homo sapiens	SINGLE PROTEIN	CHEMBL1147704	1	Scientific Literature	Bioorg. Med. Chem. Lett.	2006	None
CHEMBL378661		0	447.50	0	3.94	23c	CCNC(=O)c1cccc(-n2ccc3cnc(Nc4cc(OC)c(OC)c(OC)c4)nc32)c1	IC50	'='	365.0	nM	6.44			UO_0000065	14.39	0.27	2.50	6.47	False	CHEMBL870124	Inhibition of FAK	B	BAO_0000357	single protein format	Homo sapiens	None	None	None	None	CHEMBL2695	Focal adhesion kinase 1	Homo sapiens	SINGLE PROTEIN	CHEMBL1147704	1	Scientific Literature	Bioorg. Med. Chem. Lett.	2006	None
CHEMBL207875		0	420.43	0	3.89	16i	COc1cc(Nc2ncc3ccn(-c4ccccc4C(=O)O)c3n2)cc(OC)c1OC	IC50	'='	2820.0	nM	5.55			UO_0000065	13.20	0.24	1.66	5.15	False	CHEMBL870124	Inhibition of FAK	B	BAO_0000357	single protein format	Homo sapiens	None	None	None	None	CHEMBL2695	Focal adhesion kinase 1	Homo sapiens	SINGLE PROTEIN	CHEMBL1147704	1	Scientific Literature	Bioorg. Med. Chem. Lett.	2006	None
CHEMBL380424		0	477.52	0	3.30	23n	COc1cc(Nc2ncc3ccn(-c4cccc(C(=O)NCCCO)c4)c3n2)cc(OC)c1OC	IC50	'='	882.0	nM	6.05			UO_0000065	12.68	0.24	2.75	5.06	False	CHEMBL870124	Inhibition of FAK	B	BAO_0000357	single protein format	Homo sapiens	None	None	None	None	CHEMBL2695	Focal adhesion kinase 1	Homo sapiens	SINGLE PROTEIN	CHEMBL1147704	1	Scientific Literature	Bioorg. Med. Chem. Lett.	2006	None
CHEMBL207961		0	504.59	1	3.87	23k	COc1cc(Nc2ncc3ccn(-c4cccc(C(=O)NCCCN(C)C)c4)c3n2)cc(OC)c1OC	IC50	'='	54.0	nM	7.27			UO_0000065	14.40	0.27	3.40	7.07	False	CHEMBL870124	Inhibition of FAK	B	BAO_0000357	single protein format	Homo sapiens	None	None	None	None	CHEMBL2695	Focal adhesion kinase 1	Homo sapiens	SINGLE PROTEIN	CHEMBL1147704	1	Scientific Literature	Bioorg. Med. Chem. Lett.	2006	None
CHEMBL207126		0	461.52	0	3.87	25a	CNC(=O)CCc1cccc(-n2ccc3cnc(Nc4cc(OC)c(OC)c(OC)c4)nc32)c1	IC50	'='	331.0	nM	6.48			UO_0000065	14.04	0.26	2.61	6.51	False	CHEMBL870124	Inhibition of FAK	B	BAO_0000357	single protein format	Homo sapiens	None	None	None	None	CHEMBL2695	Focal adhesion kinase 1	Homo sapiens	SINGLE PROTEIN	CHEMBL1147704	1	Scientific Literature	Bioorg. Med. Chem. Lett.	2006	None
CHEMBL2425148		0	461.60	1	5.21	19	Cc1ccc(-n2nc(C(C)(C)C)cc2NC(=O)Nc2ccc(-c3nnc(S)n3C)cc2)cc1	IC50	'>'	10000.0	nM				UO_0000065					False	CHEMBL2427452	Inhibition of FAK (unknown origin) using biotinylated-His-TEVhsFAK(31-686)(K454R) as substrate after 2 hrs by scintillation counting analysis	B	BAO_0000357	single protein format	Homo sapiens	None	None	None	None	CHEMBL2695	Focal adhesion kinase 1	Homo sapiens	SINGLE PROTEIN	CHEMBL2424535	1	Scientific Literature	Bioorg. Med. Chem. Lett.	2013	None
CHEMBL595373		0	512.64	2	6.57	25	COc1cc2c(Oc3ccc(-c4nc5ccccc5s4)cc3)ncnc2cc1OCCCN1CCCC1	Residual activity	'='	98.0	%				UO_0000187					False	CHEMBL1037581	Residual activity of FAK at 1 uM by microplate scintillation counting	B	BAO_0000357	single protein format	None	None	None	None	None	CHEMBL2695	Focal adhesion kinase 1	Homo sapiens	SINGLE PROTEIN	CHEMBL1152560	1	Scientific Literature	Bioorg. Med. Chem.	2009	None
CHEMBL3309997		0	363.38	0	2.47	12a	OCCCNc1ccc2c(c1)nc(-c1ccc3c(c1)OCO3)n1ncnc21	IC50	'>'	10000.0	nM				UO_0000065					False	CHEMBL3381072	Inhibition of FAK (unknown origin)	B	BAO_0000357	single protein format	Homo sapiens	None	None	None	None	CHEMBL2695	Focal adhesion kinase 1	Homo sapiens	SINGLE PROTEIN	CHEMBL3352169	1	Scientific Literature	Bioorg. Med. Chem.	2014	None
CHEMBL570380		0	576.63	2	6.57	2	COc1cc2nccc(Oc3ccc(NC(=O)c4cc(-c5cccs5)cn(-c5ccccc5)c4=O)nc3)c2cc1OC	IC50	'>'	125000.0	nM		Outside typical range		UO_0000065					False	CHEMBL1037539	Inhibition of human FAK by HTRF assay	B	BAO_0000357	single protein format	Homo sapiens	None	None	None	None	CHEMBL2695	Focal adhesion kinase 1	Homo sapiens	SINGLE PROTEIN	CHEMBL1155349	1	Scientific Literature	Bioorg. Med. Chem. Lett.	2009	None
CHEMBL472211		0	455.51	0	3.46	2c	CN(C)[C@@H]1CCC[C@H]1Nc1nc(Nc2ccc3c(c2)CCS3(=O)=O)ncc1C(F)(F)F	IC50	'='	623.0	nM	6.21			UO_0000065	13.62	0.27	2.75	7.11	False	CHEMBL962347	Inhibition of GST-tagged FAK assessed as inhibition of poly-Glu-Tyr phosphorylation	B	BAO_0000357	single protein format	None	None	None	None	None	CHEMBL2695	Focal adhesion kinase 1	Homo sapiens	SINGLE PROTEIN	CHEMBL1152158	1	Scientific Literature	Bioorg. Med. Chem. Lett.	2008	None
CHEMBL450519		0	309.37	0	2.31	17	Nc1ncnc2c1c(-c1cccc(O)c1)cn2C1CCNCC1	Activity						Not Evaluated						False	CHEMBL1024919	Binding affinity to human FAK at 10 uM relative to control	B	BAO_0000357	single protein format	Homo sapiens	None	None	None	None	CHEMBL2695	Focal adhesion kinase 1	Homo sapiens	SINGLE PROTEIN	CHEMBL1151712	1	Scientific Literature	J. Med. Chem.	2008	None
CHEMBL3815093		0	417.49	0	2.36	2	CNS(=O)(=O)c1ccc(N(C)C)c(Nc2ncnc3cc(OC)c(OC)cc23)c1	Inhibition	'='	-5.0	%				UO_0000187					False	CHEMBL3816602	Inhibition of human FAK at 1 uM using poly[Glu:Tyr] (4:1) as substrate	B	BAO_0000357	single protein format	Homo sapiens	None	None	None	None	CHEMBL2695	Focal adhesion kinase 1	Homo sapiens	SINGLE PROTEIN	CHEMBL3813650	1	Scientific Literature	Bioorg. Med. Chem. Lett.	2016	None
CHEMBL3915562		0	328.44	1	5.88	8(c)	C(=C/c1n[nH]c2cc(Sc3ccccc3)ccc12)\c1ccccc1	Inhibition	'='	15.0	%				UO_0000187					False	CHEMBL3881109	Inhibition of human FAK P410T mutant expressed in baculovirus expression system at 10 uM using poly Glu-Tyr (4:1) as substrate by fluorescence polarization method	B	BAO_0000019	assay format	Homo sapiens	None	None	None	None	CHEMBL2695	Focal adhesion kinase 1	Homo sapiens	SINGLE PROTEIN	CHEMBL3880421	38	Patent Bioactivity Data		2003	None
CHEMBL3939286		0	595.61	1	4.73	13	CS(=O)(=O)N1Cc2cccc(c2)C(=O)N2CCc3cc(ccc32)Nc2ncc(C(F)(F)F)c(n2)NCc2cccnc21	IC50	'='	21.0	nM	7.68			UO_0000065	12.89	0.25	2.95	6.38	False	CHEMBL3873677	Inhibition of NH2-terminal His6-tagged FAK kinase domain (410 to 689 residues) (unknown origin) expressed in baculovirus infected sf9 cells using p(Glu/Tyr) as substrate in presence of ATP	B	BAO_0000219	cell-based format	Homo sapiens	None	None	Sf9	None	CHEMBL2695	Focal adhesion kinase 1	Homo sapiens	SINGLE PROTEIN	CHEMBL3872238	1	Scientific Literature	Bioorg Med Chem Lett	2016	CHEMBL3308860
CHEMBL379279		0	463.49	0	2.91	23m	COc1cc(Nc2ncc3ccn(-c4cccc(C(=O)NCCO)c4)c3n2)cc(OC)c1OC	IC50	'='	434.0	nM	6.36			UO_0000065	13.73	0.26	3.45	5.31	False	CHEMBL870124	Inhibition of FAK	B	BAO_0000357	single protein format	Homo sapiens	None	None	None	None	CHEMBL2695	Focal adhesion kinase 1	Homo sapiens	SINGLE PROTEIN	CHEMBL1147704	1	Scientific Literature	Bioorg. Med. Chem. Lett.	2006	None
CHEMBL379748		0	462.51	0	2.88	22c	COc1cc(Nc2ncc3ccn(-c4ccccc4C(=O)NCCN)c3n2)cc(OC)c1OC	IC50	'>'	10000.0	nM				UO_0000065					False	CHEMBL870124	Inhibition of FAK	B	BAO_0000357	single protein format	Homo sapiens	None	None	None	None	CHEMBL2695	Focal adhesion kinase 1	Homo sapiens	SINGLE PROTEIN	CHEMBL1147704	1	Scientific Literature	Bioorg. Med. Chem. Lett.	2006	None
CHEMBL570381		0	541.57	2	5.90	12	COc1ccc2c(Oc3ccc(NC(=O)c4cc(-c5cccnc5)cn(-c5ccccc5)c4=O)nc3)ccnc2c1	IC50	'>'	125000.0	nM		Outside typical range		UO_0000065					False	CHEMBL1037539	Inhibition of human FAK by HTRF assay	B	BAO_0000357	single protein format	Homo sapiens	None	None	None	None	CHEMBL2695	Focal adhesion kinase 1	Homo sapiens	SINGLE PROTEIN	CHEMBL1155349	1	Scientific Literature	Bioorg. Med. Chem. Lett.	2009	None
CHEMBL585927		0	523.55	1	4.88	1	CNc1ccn(-c2ccccc2)c(=O)c1C(=O)Nc1ccc(Oc2ccnc3cc(OC)c(OC)cc23)cn1	IC50	'='	17000.0	nM	4.77			UO_0000065	9.11	0.17	-0.11	4.09	False	CHEMBL1037539	Inhibition of human FAK by HTRF assay	B	BAO_0000357	single protein format	Homo sapiens	None	None	None	None	CHEMBL2695	Focal adhesion kinase 1	Homo sapiens	SINGLE PROTEIN	CHEMBL1155349	1	Scientific Literature	Bioorg. Med. Chem. Lett.	2009	None
CHEMBL550011	CHLORPYRAMIN HYDROCHLORIDE	0	326.27	0	3.30	1	CN(C)CCN(Cc1ccc(Cl)cc1)c1ccccn1.Cl	Activity						Active						False	CHEMBL1036239	Inhibition of FAK phosphorylation in human BT474 cells assessed as decrease in total phosphorylation at 10 uM after 24 hrs by immunoprecipitation technique	B	BAO_0000219	cell-based format	Homo sapiens	None	None	BT-474	None	CHEMBL2695	Focal adhesion kinase 1	Homo sapiens	SINGLE PROTEIN	CHEMBL1158487	1	Scientific Literature	J. Med. Chem.	2009	CHEMBL3307636
CHEMBL456559		0	174.63	0	0.02	14	Cl.Nc1cc(N)c(N)cc1N	Activity						Dose-dependent effect						False	CHEMBL939558	Inhibition of FAK-Y397 phosphorylation in human BT474 cells after 24 hrs by Western blotting	B	BAO_0000219	cell-based format	Homo sapiens	None	None	BT-474	None	CHEMBL2695	Focal adhesion kinase 1	Homo sapiens	SINGLE PROTEIN	CHEMBL1140207	1	Scientific Literature	J. Med. Chem.	2008	CHEMBL3307636
CHEMBL456559		0	174.63	0	0.02	14	Cl.Nc1cc(N)c(N)cc1N	Activity						Dose-dependent effect						False	CHEMBL939564	Inhibition of recombinant full length FAK-mediated GST-paxillin autophosphorylation expressed in baculovirus by SDS-PAGE	B	BAO_0000019	assay format	None	None	None	None	None	CHEMBL2695	Focal adhesion kinase 1	Homo sapiens	SINGLE PROTEIN	CHEMBL1140207	1	Scientific Literature	J. Med. Chem.	2008	None
CHEMBL206977		0	475.55	0	4.58	23e	COc1cc(Nc2ncc3ccn(-c4cccc(C(=O)NCC(C)C)c4)c3n2)cc(OC)c1OC	IC50	'='	5060.0	nM	5.30			UO_0000065	11.14	0.21	0.72	5.32	False	CHEMBL870124	Inhibition of FAK	B	BAO_0000357	single protein format	Homo sapiens	None	None	None	None	CHEMBL2695	Focal adhesion kinase 1	Homo sapiens	SINGLE PROTEIN	CHEMBL1147704	1	Scientific Literature	Bioorg. Med. Chem. Lett.	2006	None
CHEMBL208939		0	433.47	0	3.55	22b	CNC(=O)c1ccccc1-n1ccc2cnc(Nc3cc(OC)c(OC)c(OC)c3)nc21	IC50	'='	342.0	nM	6.47			UO_0000065	14.92	0.28	2.92	6.50	False	CHEMBL870124	Inhibition of FAK	B	BAO_0000357	single protein format	Homo sapiens	None	None	None	None	CHEMBL2695	Focal adhesion kinase 1	Homo sapiens	SINGLE PROTEIN	CHEMBL1147704	1	Scientific Literature	Bioorg. Med. Chem. Lett.	2006	None
CHEMBL207737		0	444.41	1	5.21	17b	COc1cc(Nc2ncc3ccn(-c4cccc(C(F)(F)F)c4)c3n2)cc(OC)c1OC	IC50	'='	235.0	nM	6.63			UO_0000065	14.92	0.28	1.42	9.41	False	CHEMBL870124	Inhibition of FAK	B	BAO_0000357	single protein format	Homo sapiens	None	None	None	None	CHEMBL2695	Focal adhesion kinase 1	Homo sapiens	SINGLE PROTEIN	CHEMBL1147704	1	Scientific Literature	Bioorg. Med. Chem. Lett.	2006	None
CHEMBL207084		0	462.51	0	2.88	23g	COc1cc(Nc2ncc3ccn(-c4cccc(C(=O)NCCN)c4)c3n2)cc(OC)c1OC	IC50	'='	29.0	nM	7.54			UO_0000065	16.30	0.30	4.66	6.00	False	CHEMBL870124	Inhibition of FAK	B	BAO_0000357	single protein format	Homo sapiens	None	None	None	None	CHEMBL2695	Focal adhesion kinase 1	Homo sapiens	SINGLE PROTEIN	CHEMBL1147704	1	Scientific Literature	Bioorg. Med. Chem. Lett.	2006	None
CHEMBL207053		0	444.41	1	5.21	18f	COc1cc(Nc2ncc3ccn(-c4ccc(C(F)(F)F)cc4)c3n2)cc(OC)c1OC	IC50	'='	1510.0	nM	5.82			UO_0000065	13.10	0.25	0.61	8.26	False	CHEMBL870124	Inhibition of FAK	B	BAO_0000357	single protein format	Homo sapiens	None	None	None	None	CHEMBL2695	Focal adhesion kinase 1	Homo sapiens	SINGLE PROTEIN	CHEMBL1147704	1	Scientific Literature	Bioorg. Med. Chem. Lett.	2006	None
CHEMBL207787		0	432.52	1	5.49	18d	COc1cc(Nc2ncc3ccn(-c4ccc(C(C)(C)C)cc4)c3n2)cc(OC)c1OC	IC50	'='	7320.0	nM	5.13			UO_0000065	11.87	0.22	-0.35	7.29	False	CHEMBL870124	Inhibition of FAK	B	BAO_0000357	single protein format	Homo sapiens	None	None	None	None	CHEMBL2695	Focal adhesion kinase 1	Homo sapiens	SINGLE PROTEIN	CHEMBL1147704	1	Scientific Literature	Bioorg. Med. Chem. Lett.	2006	None
CHEMBL1163518		0	514.98	2	6.48	5k	O=C(c1ccc(-c2cnc3c(c2)N(Cc2cc(Cl)ccc2C(F)(F)F)CCN3)cc1)N1CCCCC1	Inhibition	'='	84.4	%				UO_0000187					False	CHEMBL1169228	Inhibition of FAK at 1 uM	B	BAO_0000357	single protein format	None	None	None	None	None	CHEMBL2695	Focal adhesion kinase 1	Homo sapiens	SINGLE PROTEIN	CHEMBL1165965	1	Scientific Literature	Bioorg. Med. Chem.	2010	None
CHEMBL595143		0	541.68	2	5.72	24	COc1cc2c(Oc3ccc(-c4nc5ccccc5s4)cc3)ncnc2cc1OCCCN1CCN(C)CC1	Residual activity	'='	94.0	%				UO_0000187					False	CHEMBL1040634	Residual activity of FAK at 0.1 uM by microplate scintillation counting	B	BAO_0000357	single protein format	None	None	None	None	None	CHEMBL2695	Focal adhesion kinase 1	Homo sapiens	SINGLE PROTEIN	CHEMBL1152560	1	Scientific Literature	Bioorg. Med. Chem.	2009	None
CHEMBL248759		0	309.76	0	3.69	2j	O=C1Cc2cnn(-c3ccccc3Cl)c2-c2ccccc2N1	Inhibition	'<='	40.0	%				UO_0000187					False	CHEMBL886298	Inhibition of FAK at 10 uM	B	BAO_0000357	single protein format	None	None	None	None	None	CHEMBL2695	Focal adhesion kinase 1	Homo sapiens	SINGLE PROTEIN	CHEMBL1139946	1	Scientific Literature	Eur. J. Med. Chem.	2007	None
CHEMBL282342		0	335.46	0	3.51	12	CN(C)c1ccc(-c2cc3ncccc3c(NCCCCN)n2)cc1	Activity	'='	5.9	%				UO_0000187					False	CHEMBL1024919	Binding affinity to human FAK at 10 uM relative to control	B	BAO_0000357	single protein format	Homo sapiens	None	None	None	None	CHEMBL2695	Focal adhesion kinase 1	Homo sapiens	SINGLE PROTEIN	CHEMBL1151712	1	Scientific Literature	J. Med. Chem.	2008	None
CHEMBL1164265		0	470.96	0	4.26	5h	CN1CCN(c2ccc(-c3cnc4c(c3)N(Cc3c(F)ccc(F)c3Cl)CCN4)cn2)CC1	Inhibition	'='	83.0	%				UO_0000187					False	CHEMBL1169228	Inhibition of FAK at 1 uM	B	BAO_0000357	single protein format	None	None	None	None	None	CHEMBL2695	Focal adhesion kinase 1	Homo sapiens	SINGLE PROTEIN	CHEMBL1165965	1	Scientific Literature	Bioorg. Med. Chem.	2010	None
CHEMBL483525		0	338.29	0	1.85	2	Cc1cc(O)cc2oc(=O)c3c(O)cc(OS(=O)(=O)O)cc3c12	IC50	'='	2.1	ug.mL-1				UO_0000274					False	CHEMBL962869	Inhibition of recombinant FAK	B	BAO_0000357	single protein format	None	None	None	None	None	CHEMBL2695	Focal adhesion kinase 1	Homo sapiens	SINGLE PROTEIN	CHEMBL1157406	1	Scientific Literature	J. Nat. Prod.	2008	None
CHEMBL1270230		0	279.30	0	1.82	18	NC(=O)c1cc(-c2ccnc(N)n2)[nH]c1-c1ccccc1	IC50	'>'	10000.0	nM				UO_0000065					False	CHEMBL1275106	Inhibition of FAK	B	BAO_0000357	single protein format	None	None	None	None	None	CHEMBL2695	Focal adhesion kinase 1	Homo sapiens	SINGLE PROTEIN	CHEMBL1268909	1	Scientific Literature	J. Med. Chem.	2010	None
CHEMBL233000		0	282.37	0	3.75	5	N#Cc1c(NC(=O)c2ccccc2)sc2c1CCCC2	Activity						Not Evaluated						False	CHEMBL1024919	Binding affinity to human FAK at 10 uM relative to control	B	BAO_0000357	single protein format	Homo sapiens	None	None	None	None	CHEMBL2695	Focal adhesion kinase 1	Homo sapiens	SINGLE PROTEIN	CHEMBL1151712	1	Scientific Literature	J. Med. Chem.	2008	None
CHEMBL553	ERLOTINIB	4	393.44	0	3.41	Erlotinib	C#Cc1cccc(Nc2ncnc3cc(OCCOC)c(OCCOC)cc23)c1	Kd	'>'	10000.0	nM				UO_0000065					True	CHEMBL1061093	Binding constant for PTK2 kinase domain	B	BAO_0000357	single protein format	Homo sapiens	None	None	None	None	CHEMBL2695	Focal adhesion kinase 1	Homo sapiens	SINGLE PROTEIN	CHEMBL1150977	1	Scientific Literature	Nat. Biotechnol.	2008	None
CHEMBL388978	STAUROSPORINE	0	466.54	0	4.35	Staurosporine	CN[C@@H]1C[C@H]2O[C@@](C)([C@@H]1OC)n1c3ccccc3c3c4c(c5c6ccccc6n2c5c31)C(=O)NC4	Kd	'='	64.0	nM	7.19			UO_0000065	15.42	0.28	2.84	10.36	True	CHEMBL1061093	Binding constant for PTK2 kinase domain	B	BAO_0000357	single protein format	Homo sapiens	None	None	None	None	CHEMBL2695	Focal adhesion kinase 1	Homo sapiens	SINGLE PROTEIN	CHEMBL1150977	1	Scientific Literature	Nat. Biotechnol.	2008	None
CHEMBL1164181		0	469.42	0	4.63	5g	CN1CCN(c2ccc(-c3cnc4c(c3)N(Cc3cc(Cl)ccc3Cl)CCN4)cn2)CC1	Inhibition	'='	94.0	%				UO_0000187					False	CHEMBL1169228	Inhibition of FAK at 1 uM	B	BAO_0000357	single protein format	None	None	None	None	None	CHEMBL2695	Focal adhesion kinase 1	Homo sapiens	SINGLE PROTEIN	CHEMBL1165965	1	Scientific Literature	Bioorg. Med. Chem.	2010	None
CHEMBL2298000		0	423.34	1	5.38	3e	Brc1cccc(CSc2nnc(-c3ccncc3)n2-c2ccccc2)c1	Inhibition						Active						False	CHEMBL3070125	Inhibition of FAK phosphorylation in Homo sapiens (human) HCT116 cells after 0.5 to 8 uM by Western blot analysis	B	BAO_0000219	cell-based format	Homo sapiens	None	None	HCT-116	None	CHEMBL2695	Focal adhesion kinase 1	Homo sapiens	SINGLE PROTEIN	CHEMBL3045354	1	Scientific Literature	Med Chem Res	2013	CHEMBL3308372
CHEMBL1164526		0	479.54	0	3.66	7a	CN1CCN(c2ccc(NC(=O)c3ccc4c(c3)/C(=C3/Nc5ccccc5C3=O)C(=O)N4)cc2)CC1	Activity	'='	92.0	%				UO_0000187					False	CHEMBL1168104	Inhibition of FAK assessed as residual activity at 10 uM after 80 mins by microplate scintillation counting	B	BAO_0000357	single protein format	None	None	None	None	None	CHEMBL2695	Focal adhesion kinase 1	Homo sapiens	SINGLE PROTEIN	CHEMBL1165969	1	Scientific Literature	Bioorg. Med. Chem.	2010	None
CHEMBL607196		0	380.45	0	4.53	6	O=C1Nc2ccccc2/C1=C1\C(=O)N(CCCc2ccccc2)c2ccccc21	Inhibition	'='	0.0	%				UO_0000187					False	CHEMBL1069301	Inhibition of FAK at 10 uM	B	BAO_0000357	single protein format	None	None	None	None	None	CHEMBL2695	Focal adhesion kinase 1	Homo sapiens	SINGLE PROTEIN	CHEMBL1152632	1	Scientific Literature	Bioorg. Med. Chem.	2009	None
CHEMBL400310		0	320.31	0	2.94	2o	O=C1Cc2cnn(-c3ccc([N+](=O)[O-])cc3)c2-c2ccccc2N1	Inhibition	'<='	40.0	%				UO_0000187					False	CHEMBL886298	Inhibition of FAK at 10 uM	B	BAO_0000357	single protein format	None	None	None	None	None	CHEMBL2695	Focal adhesion kinase 1	Homo sapiens	SINGLE PROTEIN	CHEMBL1139946	1	Scientific Literature	Eur. J. Med. Chem.	2007	None
CHEMBL2348862		0	383.45	0	1.95	10b, CC214-2	CC(C)(O)c1ccc(-c2cnc3c(n2)N(CC2CCOCC2)CC(=O)N3)cn1	Activity	'='	94.0	%				UO_0000187					False	CHEMBL2352910	Inhibition of FAK (unknown origin) assessed as remaining activity at 10 uM relative to control	B	BAO_0000357	single protein format	Homo sapiens	None	None	None	None	CHEMBL2695	Focal adhesion kinase 1	Homo sapiens	SINGLE PROTEIN	CHEMBL2346597	1	Scientific Literature	Bioorg. Med. Chem. Lett.	2013	None
CHEMBL2001485		0	539.67	2	6.01	SID103904283	Cc1ccc(NC(=O)Nc2ccc(-c3csc4c(-c5cnn(C(C)C(=O)N(C)C)c5)cnc(N)c34)cc2)cc1	Ki	'='	501.19	nM	6.30		active	UO_0000065					False	CHEMBL1963801	PUBCHEM_BIOASSAY: Navigating the Kinome. (Class of assay: other) Panel member name: PTK2	F	BAO_0000019	assay format	None	None	None	None	None	CHEMBL2695	Focal adhesion kinase 1	Homo sapiens	SINGLE PROTEIN	CHEMBL1201862	7	PubChem BioAssays			None
CHEMBL1998159		0	427.43	0	4.30	SID103905453	Cc1n[nH]c2cnc(-c3cncc(OCC(N)Cc4cccc(C(F)(F)F)c4)c3)cc12	Ki	'>'	1584.89	nM			inactive	UO_0000065					False	CHEMBL1963801	PUBCHEM_BIOASSAY: Navigating the Kinome. (Class of assay: other) Panel member name: PTK2	F	BAO_0000019	assay format	None	None	None	None	None	CHEMBL2695	Focal adhesion kinase 1	Homo sapiens	SINGLE PROTEIN	CHEMBL1201862	7	PubChem BioAssays			None
CHEMBL1972221		0	386.48	0	3.73	SID103905136	CCCS(=O)(=O)Nc1ccc(-c2ccc3[nH]nc(NC(=O)CC)c3c2)cc1	Ki	'>'	1584.89	nM			inactive	UO_0000065					False	CHEMBL1963801	PUBCHEM_BIOASSAY: Navigating the Kinome. (Class of assay: other) Panel member name: PTK2	F	BAO_0000019	assay format	None	None	None	None	None	CHEMBL2695	Focal adhesion kinase 1	Homo sapiens	SINGLE PROTEIN	CHEMBL1201862	7	PubChem BioAssays			None
CHEMBL2002736		0	235.29	0	1.95	SID103905037	CCOCC(C)Oc1cccc2[nH]nc(N)c12	Ki	'>'	6309.57	nM			inactive	UO_0000065					False	CHEMBL1963801	PUBCHEM_BIOASSAY: Navigating the Kinome. (Class of assay: other) Panel member name: PTK2	F	BAO_0000019	assay format	None	None	None	None	None	CHEMBL2695	Focal adhesion kinase 1	Homo sapiens	SINGLE PROTEIN	CHEMBL1201862	7	PubChem BioAssays			None
CHEMBL1993781		0	361.45	0	3.57	SID103904968	NC(COCc1ccccc1)COc1cncc(C=Cc2ccncc2)c1	Ki	'>'	1584.89	nM			inactive	UO_0000065					False	CHEMBL1963801	PUBCHEM_BIOASSAY: Navigating the Kinome. (Class of assay: other) Panel member name: PTK2	F	BAO_0000019	assay format	None	None	None	None	None	CHEMBL2695	Focal adhesion kinase 1	Homo sapiens	SINGLE PROTEIN	CHEMBL1201862	7	PubChem BioAssays			None
CHEMBL1994040		0	450.49	0	4.27	SID103904773	CC(C)(O)CNc1nccc(-c2c(-c3ccc(F)cc3F)nc3c(CC4CC4)nccn23)n1	Ki	'>'	1584.89	nM			inactive	UO_0000065					False	CHEMBL1963801	PUBCHEM_BIOASSAY: Navigating the Kinome. (Class of assay: other) Panel member name: PTK2	F	BAO_0000019	assay format	None	None	None	None	None	CHEMBL2695	Focal adhesion kinase 1	Homo sapiens	SINGLE PROTEIN	CHEMBL1201862	7	PubChem BioAssays			None
CHEMBL1982506		0	258.23	0	1.14	SID103905550	COc1cc2cnc3c(c2cc1OC)C(=O)NC3=O	Ki	'>'	1584.89	nM			inactive	UO_0000065					False	CHEMBL1963801	PUBCHEM_BIOASSAY: Navigating the Kinome. (Class of assay: other) Panel member name: PTK2	F	BAO_0000019	assay format	None	None	None	None	None	CHEMBL2695	Focal adhesion kinase 1	Homo sapiens	SINGLE PROTEIN	CHEMBL1201862	7	PubChem BioAssays			None
CHEMBL2006564		0	351.41	0	3.04	SID103905004	CCN(C(C)=O)c1ccc(Nc2nc(NC3CC3)c3nc[nH]c3n2)cc1	Ki	'='	398.11	nM	6.40		active	UO_0000065					False	CHEMBL1963801	PUBCHEM_BIOASSAY: Navigating the Kinome. (Class of assay: other) Panel member name: PTK2	F	BAO_0000019	assay format	None	None	None	None	None	CHEMBL2695	Focal adhesion kinase 1	Homo sapiens	SINGLE PROTEIN	CHEMBL1201862	7	PubChem BioAssays			None
CHEMBL1995428		0	537.05	2	7.10	SID103904432	O=C(Cc1ccccc1)Nc1cccc(-c2nc3sccn3c2-c2ccnc(Nc3ccccc3Cl)n2)c1	Ki	'='	3162.28	nM	5.50		active	UO_0000065					False	CHEMBL1963801	PUBCHEM_BIOASSAY: Navigating the Kinome. (Class of assay: other) Panel member name: PTK2	F	BAO_0000019	assay format	None	None	None	None	None	CHEMBL2695	Focal adhesion kinase 1	Homo sapiens	SINGLE PROTEIN	CHEMBL1201862	7	PubChem BioAssays			None
CHEMBL1982957		0	313.36	0	4.00	SID103904195	NC(=O)c1cccc(-c2cnc3[nH]cc(-c4ccccc4)c3c2)c1	Ki	'>'	1584.89	nM			inactive	UO_0000065					False	CHEMBL1963801	PUBCHEM_BIOASSAY: Navigating the Kinome. (Class of assay: other) Panel member name: PTK2	F	BAO_0000019	assay format	None	None	None	None	None	CHEMBL2695	Focal adhesion kinase 1	Homo sapiens	SINGLE PROTEIN	CHEMBL1201862	7	PubChem BioAssays			None
CHEMBL412142	CHIR-99021	0	465.35	0	4.94	SID103905640	Cc1c[nH]c(-c2cnc(NCCNc3ccc(C#N)cn3)nc2-c2ccc(Cl)cc2Cl)n1	Ki	'>'	1584.89	nM			inactive	UO_0000065					False	CHEMBL1963801	PUBCHEM_BIOASSAY: Navigating the Kinome. (Class of assay: other) Panel member name: PTK2	F	BAO_0000019	assay format	None	None	None	None	None	CHEMBL2695	Focal adhesion kinase 1	Homo sapiens	SINGLE PROTEIN	CHEMBL1201862	7	PubChem BioAssays			None
CHEMBL103667	DORAMAPIMOD	2	527.67	2	5.99	SID103904828	Cc1ccc(-n2nc(C(C)(C)C)cc2NC(=O)Nc2ccc(OCCN3CCOCC3)c3ccccc23)cc1	Ki	'>'	6309.57	nM			inactive	UO_0000065					False	CHEMBL1963801	PUBCHEM_BIOASSAY: Navigating the Kinome. (Class of assay: other) Panel member name: PTK2	F	BAO_0000019	assay format	None	None	None	None	None	CHEMBL2695	Focal adhesion kinase 1	Homo sapiens	SINGLE PROTEIN	CHEMBL1201862	7	PubChem BioAssays			None
CHEMBL49120	PD-0166285	1	512.44	2	5.77	SID103905313	CCN(CC)CCOc1ccc(Nc2ncc3cc(-c4c(Cl)cccc4Cl)c(=O)n(C)c3n2)cc1	Ki	'='	501.19	nM	6.30		active	UO_0000065					False	CHEMBL1963801	PUBCHEM_BIOASSAY: Navigating the Kinome. (Class of assay: other) Panel member name: PTK2	F	BAO_0000019	assay format	None	None	None	None	None	CHEMBL2695	Focal adhesion kinase 1	Homo sapiens	SINGLE PROTEIN	CHEMBL1201862	7	PubChem BioAssays			None
CHEMBL260135		0	287.33	0	3.27	SID103905492	Nc1n[nH]c2nnc(-c3ccccc3)c(-c3ccccc3)c12	Ki	'>'	1584.89	nM			inactive	UO_0000065					False	CHEMBL1963801	PUBCHEM_BIOASSAY: Navigating the Kinome. (Class of assay: other) Panel member name: PTK2	F	BAO_0000019	assay format	None	None	None	None	None	CHEMBL2695	Focal adhesion kinase 1	Homo sapiens	SINGLE PROTEIN	CHEMBL1201862	7	PubChem BioAssays			None
CHEMBL1997764		0	343.39	0	4.49	SID103904211	COc1ccc(C(=O)Nc2cnc3[nH]cc(-c4ccccc4)c3c2)cc1	Ki	'>'	1584.89	nM			inactive	UO_0000065					False	CHEMBL1963801	PUBCHEM_BIOASSAY: Navigating the Kinome. (Class of assay: other) Panel member name: PTK2	F	BAO_0000019	assay format	None	None	None	None	None	CHEMBL2695	Focal adhesion kinase 1	Homo sapiens	SINGLE PROTEIN	CHEMBL1201862	7	PubChem BioAssays			None
CHEMBL1981792		0	368.27	0	4.57	SID103904880	O=C(Nc1cccc(C(F)(F)F)n1)Nc1ccnc2cc(F)c(F)cc12	Ki	'>'	6309.57	nM			inactive	UO_0000065					False	CHEMBL1963801	PUBCHEM_BIOASSAY: Navigating the Kinome. (Class of assay: other) Panel member name: PTK2	F	BAO_0000019	assay format	None	None	None	None	None	CHEMBL2695	Focal adhesion kinase 1	Homo sapiens	SINGLE PROTEIN	CHEMBL1201862	7	PubChem BioAssays			None
CHEMBL1984367		0	376.49	0	4.29	SID103905001	CN(C)c1ccc(CNC(=O)c2cc3c(-c4ccccc4)n[nH]c3s2)cc1	Ki	'>'	1584.89	nM			inactive	UO_0000065					False	CHEMBL1963801	PUBCHEM_BIOASSAY: Navigating the Kinome. (Class of assay: other) Panel member name: PTK2	F	BAO_0000019	assay format	None	None	None	None	None	CHEMBL2695	Focal adhesion kinase 1	Homo sapiens	SINGLE PROTEIN	CHEMBL1201862	7	PubChem BioAssays			None
CHEMBL1967992		0	285.35	0	4.23	SID103904575	N#Cc1ccc(-c2ccncc2)cc1NCc1ccccc1	Ki	'>'	6309.57	nM			inactive	UO_0000065					False	CHEMBL1963801	PUBCHEM_BIOASSAY: Navigating the Kinome. (Class of assay: other) Panel member name: PTK2	F	BAO_0000019	assay format	None	None	None	None	None	CHEMBL2695	Focal adhesion kinase 1	Homo sapiens	SINGLE PROTEIN	CHEMBL1201862	7	PubChem BioAssays			None
CHEMBL1988537		0	368.85	1	5.19	SID103905590	COc1ccc(C(=O)N2c3ccccc3Sc3c(Cl)cncc32)cc1	Ki	'>'	1584.89	nM			inactive	UO_0000065					False	CHEMBL1963801	PUBCHEM_BIOASSAY: Navigating the Kinome. (Class of assay: other) Panel member name: PTK2	F	BAO_0000019	assay format	None	None	None	None	None	CHEMBL2695	Focal adhesion kinase 1	Homo sapiens	SINGLE PROTEIN	CHEMBL1201862	7	PubChem BioAssays			None
CHEMBL363648	TAK-715	2	399.52	1	6.00	SID103905024	CCc1nc(-c2cccc(C)c2)c(-c2ccnc(NC(=O)c3ccccc3)c2)s1	Ki	'>'	1584.89	nM			inactive	UO_0000065					False	CHEMBL1963801	PUBCHEM_BIOASSAY: Navigating the Kinome. (Class of assay: other) Panel member name: PTK2	F	BAO_0000019	assay format	None	None	None	None	None	CHEMBL2695	Focal adhesion kinase 1	Homo sapiens	SINGLE PROTEIN	CHEMBL1201862	7	PubChem BioAssays			None
CHEMBL378627		0	448.50	0	1.92	SID103905196	COc1cc(S(C)(=O)=O)c(OC)cc1CC(=O)Nc1cc(N)c(C#N)c(OC(C)C)n1	Ki	'>'	1584.89	nM			inactive	UO_0000065					False	CHEMBL1963801	PUBCHEM_BIOASSAY: Navigating the Kinome. (Class of assay: other) Panel member name: PTK2	F	BAO_0000019	assay format	None	None	None	None	None	CHEMBL2695	Focal adhesion kinase 1	Homo sapiens	SINGLE PROTEIN	CHEMBL1201862	7	PubChem BioAssays			None
CHEMBL1998680		0	514.58	1	3.63	SID103904844	CC(C)(C)c1cc(NC(=O)C(=O)c2cccc3ccccc23)n(-c2cccc(OCC(=O)NCCO)c2)n1	Ki	'>'	6309.57	nM			inactive	UO_0000065					False	CHEMBL1963801	PUBCHEM_BIOASSAY: Navigating the Kinome. (Class of assay: other) Panel member name: PTK2	F	BAO_0000019	assay format	None	None	None	None	None	CHEMBL2695	Focal adhesion kinase 1	Homo sapiens	SINGLE PROTEIN	CHEMBL1201862	7	PubChem BioAssays			None
CHEMBL1967564		0	254.29	0	2.85	SID103905382	CCCC(=O)Nc1n[nH]c2nc3ccccc3cc12	Ki	'>'	1584.89	nM			inactive	UO_0000065					False	CHEMBL1963801	PUBCHEM_BIOASSAY: Navigating the Kinome. (Class of assay: other) Panel member name: PTK2	F	BAO_0000019	assay format	None	None	None	None	None	CHEMBL2695	Focal adhesion kinase 1	Homo sapiens	SINGLE PROTEIN	CHEMBL1201862	7	PubChem BioAssays			None
CHEMBL1995172		0	235.08	0	2.74	SID103905581	Brc1ccc2c(c1)-c1[nH]ncc1C2	Ki	'>'	3981.07	nM			inactive	UO_0000065					False	CHEMBL1963801	PUBCHEM_BIOASSAY: Navigating the Kinome. (Class of assay: other) Panel member name: PTK2	F	BAO_0000019	assay format	None	None	None	None	None	CHEMBL2695	Focal adhesion kinase 1	Homo sapiens	SINGLE PROTEIN	CHEMBL1201862	7	PubChem BioAssays			None
CHEMBL1997129		0	315.38	0	3.53	SID103905259	O=C1NCCc2[nH]c(-c3ccnc(C=Cc4ccccc4)c3)cc21	Ki	'>'	1584.89	nM			inactive	UO_0000065					False	CHEMBL1963801	PUBCHEM_BIOASSAY: Navigating the Kinome. (Class of assay: other) Panel member name: PTK2	F	BAO_0000019	assay format	None	None	None	None	None	CHEMBL2695	Focal adhesion kinase 1	Homo sapiens	SINGLE PROTEIN	CHEMBL1201862	7	PubChem BioAssays			None
CHEMBL1967531		0	361.43	0	4.58	SID103904284	Nc1ncnc2scc(-c3ccc(NC(=O)Nc4ccccc4)cc3)c12	Ki	'>'	1584.89	nM			inactive	UO_0000065					False	CHEMBL1963801	PUBCHEM_BIOASSAY: Navigating the Kinome. (Class of assay: other) Panel member name: PTK2	F	BAO_0000019	assay format	None	None	None	None	None	CHEMBL2695	Focal adhesion kinase 1	Homo sapiens	SINGLE PROTEIN	CHEMBL1201862	7	PubChem BioAssays			None
CHEMBL1969506		0	497.53	0	2.42	SID103905267	CC(C)(C)OC(=O)n1ncc2cc(Nc3c(NCc4ccc(S(N)(=O)=O)cc4)c(=O)c3=O)ccc21	Ki	'>'	1584.89	nM			inactive	UO_0000065					False	CHEMBL1963801	PUBCHEM_BIOASSAY: Navigating the Kinome. (Class of assay: other) Panel member name: PTK2	F	BAO_0000019	assay format	None	None	None	None	None	CHEMBL2695	Focal adhesion kinase 1	Homo sapiens	SINGLE PROTEIN	CHEMBL1201862	7	PubChem BioAssays			None
CHEMBL1971223		0	513.64	2	5.71	SID103904827	CC(C)C(CO)NC(=O)c1cccc(-n2nc(C(C)(C)C)cc2NC(=O)Nc2cccc3ccccc23)c1	Ki	'>'	5011.87	nM			inactive	UO_0000065					False	CHEMBL1963801	PUBCHEM_BIOASSAY: Navigating the Kinome. (Class of assay: other) Panel member name: PTK2	F	BAO_0000019	assay format	None	None	None	None	None	CHEMBL2695	Focal adhesion kinase 1	Homo sapiens	SINGLE PROTEIN	CHEMBL1201862	7	PubChem BioAssays			None
CHEMBL2002702		0	238.29	0	3.12	SID103905112	Cc1cc(C)c(C=C2C(=O)Nc3ccccc32)[nH]1	Ki	'>'	1584.89	nM			inactive	UO_0000065					False	CHEMBL1963801	PUBCHEM_BIOASSAY: Navigating the Kinome. (Class of assay: other) Panel member name: PTK2	F	BAO_0000019	assay format	None	None	None	None	None	CHEMBL2695	Focal adhesion kinase 1	Homo sapiens	SINGLE PROTEIN	CHEMBL1201862	7	PubChem BioAssays			None
CHEMBL1987104		0	603.71	2	6.36	SID103904440	COc1cccc(C(=O)Nc2cccc(-c3nc4sccn4c3-c3ccnc(Nc4ccc(N5CCOCC5)cc4)n3)c2)c1	Ki	'='	630.96	nM	6.20		active	UO_0000065					False	CHEMBL1963801	PUBCHEM_BIOASSAY: Navigating the Kinome. (Class of assay: other) Panel member name: PTK2	F	BAO_0000019	assay format	None	None	None	None	None	CHEMBL2695	Focal adhesion kinase 1	Homo sapiens	SINGLE PROTEIN	CHEMBL1201862	7	PubChem BioAssays			None
CHEMBL1972659		0	358.44	0	4.25	SID103905060	Cc1c(O)ccc2c1CCCC2=NNC(=O)Cc1cccc2ccccc12	Ki	'>'	1584.89	nM			inactive	UO_0000065					False	CHEMBL1963801	PUBCHEM_BIOASSAY: Navigating the Kinome. (Class of assay: other) Panel member name: PTK2	F	BAO_0000019	assay format	None	None	None	None	None	CHEMBL2695	Focal adhesion kinase 1	Homo sapiens	SINGLE PROTEIN	CHEMBL1201862	7	PubChem BioAssays			None
CHEMBL2005528		0	258.28	0	1.63	SID103905407	CCOC(=O)c1ccc2[nH]c3c(c2c1)CCNC3=O	Ki	'>'	1584.89	nM			inactive	UO_0000065					False	CHEMBL1963801	PUBCHEM_BIOASSAY: Navigating the Kinome. (Class of assay: other) Panel member name: PTK2	F	BAO_0000019	assay format	None	None	None	None	None	CHEMBL2695	Focal adhesion kinase 1	Homo sapiens	SINGLE PROTEIN	CHEMBL1201862	7	PubChem BioAssays			None
CHEMBL1986143		0	332.40	0	3.60	SID103904578	O=C(NC(CCO)c1ccccc1)c1ccc(-c2ccncc2)cc1	Ki	'>'	6309.57	nM			inactive	UO_0000065					False	CHEMBL1963801	PUBCHEM_BIOASSAY: Navigating the Kinome. (Class of assay: other) Panel member name: PTK2	F	BAO_0000019	assay format	None	None	None	None	None	CHEMBL2695	Focal adhesion kinase 1	Homo sapiens	SINGLE PROTEIN	CHEMBL1201862	7	PubChem BioAssays			None
CHEMBL1802728		0	422.53	0	4.54	NU6140	CCN(CC)C(=O)c1ccc(Nc2nc(OCC3CCCCC3)c3nc[nH]c3n2)cc1	Residual Activity	'='	72.0	%				UO_0000187					False	CHEMBL2219060	Millipore: Percentage of residual kinase activity of PTK2 at 1uM relative to control. Control inhibitor: Staurosporine at 10.0uM. Buffer: 8 mM MOPS pH 7.0, 0.2 mM EDTA	B	BAO_0000357	single protein format	Homo sapiens	None	None	None	None	CHEMBL2695	Focal adhesion kinase 1	Homo sapiens	SINGLE PROTEIN	CHEMBL2218924	1	Scientific Literature	Biochem. J.	2013	None
CHEMBL221271		0	318.25	0	1.28	ERK_Inhibitor_III	N/C(=N\[N+](=O)[O-])N/N=C\c1ccc(-c2cccc([N+](=O)[O-])c2)o1	Residual Activity	'='	110.0	%				UO_0000187					False	CHEMBL2219060	Millipore: Percentage of residual kinase activity of PTK2 at 1uM relative to control. Control inhibitor: Staurosporine at 10.0uM. Buffer: 8 mM MOPS pH 7.0, 0.2 mM EDTA	B	BAO_0000357	single protein format	Homo sapiens	None	None	None	None	CHEMBL2695	Focal adhesion kinase 1	Homo sapiens	SINGLE PROTEIN	CHEMBL2218924	1	Scientific Literature	Biochem. J.	2013	None
CHEMBL2218926		0	305.17	0	3.88	Tyrphostin AG-1024	CC(C)(C)c1cc(C=C(C#N)C#N)cc(Br)c1O	Residual Activity	'='	104.0	%				UO_0000187					False	CHEMBL2219061	Millipore: Percentage of residual kinase activity of PTK2 at 10uM relative to control. Control inhibitor: Staurosporine at 10.0uM. Buffer: 8 mM MOPS pH 7.0, 0.2 mM EDTA	B	BAO_0000357	single protein format	Homo sapiens	None	None	None	None	CHEMBL2695	Focal adhesion kinase 1	Homo sapiens	SINGLE PROTEIN	CHEMBL2218924	1	Scientific Literature	Biochem. J.	2013	None
CHEMBL491473	CEDIRANIB	3	450.51	1	5.22	SID103905340	COc1cc2c(Oc3ccc4[nH]c(C)cc4c3F)ncnc2cc1OCCCN1CCCC1	Ki	'>'	3981.07	nM			inactive	UO_0000065					False	CHEMBL1963801	PUBCHEM_BIOASSAY: Navigating the Kinome. (Class of assay: other) Panel member name: PTK2	F	BAO_0000019	assay format	None	None	None	None	None	CHEMBL2695	Focal adhesion kinase 1	Homo sapiens	SINGLE PROTEIN	CHEMBL1201862	7	PubChem BioAssays			None
CHEMBL24828	VANDETANIB	4	475.36	1	5.00	SID103905338	COc1cc2c(Nc3ccc(Br)cc3F)ncnc2cc1OCC1CCN(C)CC1	Ki	'>'	6309.57	nM			inactive	UO_0000065					False	CHEMBL1963801	PUBCHEM_BIOASSAY: Navigating the Kinome. (Class of assay: other) Panel member name: PTK2	F	BAO_0000019	assay format	None	None	None	None	None	CHEMBL2695	Focal adhesion kinase 1	Homo sapiens	SINGLE PROTEIN	CHEMBL1201862	7	PubChem BioAssays			None
CHEMBL560813		0	333.31	0	2.84	SID103904886	N#Cc1cnc(NC(=O)Nc2ccc3cc(C(=O)O)ccc3c2)cn1	Ki	'>'	1584.89	nM			inactive	UO_0000065					False	CHEMBL1963801	PUBCHEM_BIOASSAY: Navigating the Kinome. (Class of assay: other) Panel member name: PTK2	F	BAO_0000019	assay format	None	None	None	None	None	CHEMBL2695	Focal adhesion kinase 1	Homo sapiens	SINGLE PROTEIN	CHEMBL1201862	7	PubChem BioAssays			None
CHEMBL1997924		0	362.46	0	4.65	SID103905272	c1ccc(CNc2nc(Nc3cc(C4CC4)[nH]n3)c3sccc3n2)cc1	Ki	'='	5.012	nM	8.30		active	UO_0000065					False	CHEMBL1963801	PUBCHEM_BIOASSAY: Navigating the Kinome. (Class of assay: other) Panel member name: PTK2	F	BAO_0000019	assay format	None	None	None	None	None	CHEMBL2695	Focal adhesion kinase 1	Homo sapiens	SINGLE PROTEIN	CHEMBL1201862	7	PubChem BioAssays			None
CHEMBL1998611		0	305.58	0	3.00	SID103905308	NC(=O)c1sc2c(Br)ccc(Cl)c2c1N	Ki	'>'	1584.89	nM			inactive	UO_0000065					False	CHEMBL1963801	PUBCHEM_BIOASSAY: Navigating the Kinome. (Class of assay: other) Panel member name: PTK2	F	BAO_0000019	assay format	None	None	None	None	None	CHEMBL2695	Focal adhesion kinase 1	Homo sapiens	SINGLE PROTEIN	CHEMBL1201862	7	PubChem BioAssays			None
CHEMBL1975647		0	283.27	0	2.81	SID103904887	O=C(Nc1cnccn1)Nc1ccnc2c(F)cccc12	Ki	'>'	1584.89	nM			inactive	UO_0000065					False	CHEMBL1963801	PUBCHEM_BIOASSAY: Navigating the Kinome. (Class of assay: other) Panel member name: PTK2	F	BAO_0000019	assay format	None	None	None	None	None	CHEMBL2695	Focal adhesion kinase 1	Homo sapiens	SINGLE PROTEIN	CHEMBL1201862	7	PubChem BioAssays			None
CHEMBL2000934		0	360.34	0	4.86	SID103904876	CCc1ccc2nccc(NC(=O)Nc3cccc(C(F)(F)F)n3)c2c1	Ki	'>'	6309.57	nM			inactive	UO_0000065					False	CHEMBL1963801	PUBCHEM_BIOASSAY: Navigating the Kinome. (Class of assay: other) Panel member name: PTK2	F	BAO_0000019	assay format	None	None	None	None	None	CHEMBL2695	Focal adhesion kinase 1	Homo sapiens	SINGLE PROTEIN	CHEMBL1201862	7	PubChem BioAssays			None
CHEMBL387187		0	413.40	1	5.33	EGFR_Inhibitor	O=C(Nc1cccc(Nc2cc(Nc3cccc(C(F)(F)F)c3)ncn2)c1)C1CC1	Residual Activity	'='	79.0	%				UO_0000187					False	CHEMBL2219061	Millipore: Percentage of residual kinase activity of PTK2 at 10uM relative to control. Control inhibitor: Staurosporine at 10.0uM. Buffer: 8 mM MOPS pH 7.0, 0.2 mM EDTA	B	BAO_0000357	single protein format	Homo sapiens	None	None	None	None	CHEMBL2695	Focal adhesion kinase 1	Homo sapiens	SINGLE PROTEIN	CHEMBL2218924	1	Scientific Literature	Biochem. J.	2013	None
CHEMBL1987679		0	400.44	0	3.61	SID103904478	NC(COc1cncc(-c2ccc3[nH]c(=O)oc3c2)c1)Cc1c[nH]c2ccccc12	Ki	'>'	1584.89	nM			inactive	UO_0000065					False	CHEMBL1963801	PUBCHEM_BIOASSAY: Navigating the Kinome. (Class of assay: other) Panel member name: PTK2	F	BAO_0000019	assay format	None	None	None	None	None	CHEMBL2695	Focal adhesion kinase 1	Homo sapiens	SINGLE PROTEIN	CHEMBL1201862	7	PubChem BioAssays			None
CHEMBL941	IMATINIB	4	493.62	0	4.59	SID103905596	Cc1ccc(NC(=O)c2ccc(CN3CCN(C)CC3)cc2)cc1Nc1nccc(-c2cccnc2)n1	Ki	'>'	5011.87	nM			inactive	UO_0000065					False	CHEMBL1963801	PUBCHEM_BIOASSAY: Navigating the Kinome. (Class of assay: other) Panel member name: PTK2	F	BAO_0000019	assay format	None	None	None	None	None	CHEMBL2695	Focal adhesion kinase 1	Homo sapiens	SINGLE PROTEIN	CHEMBL1201862	7	PubChem BioAssays			None
CHEMBL1974254		0	484.59	1	5.99	SID103904317	CCOc1ccc(NC(=O)Nc2ccc(-c3csc4c(-c5cnn(C)c5)cnc(N)c34)cc2)cc1	Ki	'>'	1584.89	nM			inactive	UO_0000065					False	CHEMBL1963801	PUBCHEM_BIOASSAY: Navigating the Kinome. (Class of assay: other) Panel member name: PTK2	F	BAO_0000019	assay format	None	None	None	None	None	CHEMBL2695	Focal adhesion kinase 1	Homo sapiens	SINGLE PROTEIN	CHEMBL1201862	7	PubChem BioAssays			None
CHEMBL1973138		0	579.70	2	5.52	SID103905555	Cc1c(NC(=O)c2ccc(C(C)(C)C)cc2)cccc1-c1cc(Nc2ccc(C(=O)N3CCOCC3)cn2)c(=O)n(C)c1	Ki	'>'	6309.57	nM			inactive	UO_0000065					False	CHEMBL1963801	PUBCHEM_BIOASSAY: Navigating the Kinome. (Class of assay: other) Panel member name: PTK2	F	BAO_0000019	assay format	None	None	None	None	None	CHEMBL2695	Focal adhesion kinase 1	Homo sapiens	SINGLE PROTEIN	CHEMBL1201862	7	PubChem BioAssays			None
CHEMBL1090363		0	573.73	2	6.55	SID103904421	CN(C)CCc1cccc(Nc2nccc(-c3c(-c4cccc(NC(=O)Cc5ccccc5)c4)nc4sccn34)n2)c1	Ki	'='	1584.89	nM	5.80		active	UO_0000065					False	CHEMBL1963801	PUBCHEM_BIOASSAY: Navigating the Kinome. (Class of assay: other) Panel member name: PTK2	F	BAO_0000019	assay format	None	None	None	None	None	CHEMBL2695	Focal adhesion kinase 1	Homo sapiens	SINGLE PROTEIN	CHEMBL1201862	7	PubChem BioAssays			None
CHEMBL1975121		0	332.40	0	4.25	SID103904565	COc1cccc(C(C)NC(=O)c2ccc(-c3ccncc3)cc2)c1	Ki	'>'	6309.57	nM			inactive	UO_0000065					False	CHEMBL1963801	PUBCHEM_BIOASSAY: Navigating the Kinome. (Class of assay: other) Panel member name: PTK2	F	BAO_0000019	assay format	None	None	None	None	None	CHEMBL2695	Focal adhesion kinase 1	Homo sapiens	SINGLE PROTEIN	CHEMBL1201862	7	PubChem BioAssays			None
CHEMBL453649		0	436.48	0	3.84	2i	CN(C)C(=O)c1cccc(Nc2ncc(C(F)(F)F)c(N[C@@H]3CCC[C@H]3N(C)C)n2)c1	IC50	'='	4000.0	nM	5.40			UO_0000065	12.37	0.24	1.56	7.36	False	CHEMBL960615	Inhibition of GST-tagged FAK assessed as inhibition of poly-Glu-Tyr phosphorylation by fluorescence polarization assay	B	BAO_0000357	single protein format	None	None	None	None	None	CHEMBL2695	Focal adhesion kinase 1	Homo sapiens	SINGLE PROTEIN	CHEMBL1152158	1	Scientific Literature	Bioorg. Med. Chem. Lett.	2008	None
CHEMBL401930		0	479.97	0	3.86	20, BMS-536924	Cc1cc(N2CCOCC2)cc2[nH]c(-c3c(NC[C@@H](O)c4cccc(Cl)c4)cc[nH]c3=O)nc12	IC50	'='	150.0	nM	6.82			UO_0000065	14.22	0.27	2.96	6.42	False	CHEMBL1055728	Inhibition of FAK	B	BAO_0000357	single protein format	None	None	None	None	None	CHEMBL2695	Focal adhesion kinase 1	Homo sapiens	SINGLE PROTEIN	CHEMBL1152979	1	Scientific Literature	J. Med. Chem.	2009	None
CHEMBL3642254		0	372.43	0	3.37	BDBM99512	c1cncc(-c2cccn3nc(Nc4ccc(N5CCOCC5)cc4)nc23)c1	IC50	'='	2999.0	nM	5.52		215857	UO_0000065	14.83	0.27	2.15	8.17	False	CHEMBL3705306	In Vitro Enzyme Assay: The ability of compounds to inhibit the kinase activity of baculovirus-expressed human FAK and JAK kinase using the time-resolved fluorescence (TRF) assay system.	B	BAO_0000357	single protein format	Homo sapiens	None	None	None	None	CHEMBL2695	Focal adhesion kinase 1	Homo sapiens	SINGLE PROTEIN	CHEMBL3638802	37	BindingDB Database		2013	None
CHEMBL3642321		0	462.58	0	3.30	BDBM99593	CN1CCN(c2cccc(Nc3nc4cccc(-c5ccc(S(C)(=O)=O)cc5)n4n3)c2)CC1	IC50	'='	1268.1	nM	5.90		215921	UO_0000065	12.75	0.24	2.60	7.12	False	CHEMBL3705306	In Vitro Enzyme Assay: The ability of compounds to inhibit the kinase activity of baculovirus-expressed human FAK and JAK kinase using the time-resolved fluorescence (TRF) assay system.	B	BAO_0000357	single protein format	Homo sapiens	None	None	None	None	CHEMBL2695	Focal adhesion kinase 1	Homo sapiens	SINGLE PROTEIN	CHEMBL3638802	37	BindingDB Database		2013	None
CHEMBL3642300		0	477.59	0	3.37	BDBM99570	CN1CCN(c2cccc(Nc3nc4c(Nc5ccccc5S(C)(=O)=O)cccn4n3)c2)CC1	IC50	'='	608.4	nM	6.22		215901	UO_0000065	13.01	0.25	2.85	6.55	False	CHEMBL3705306	In Vitro Enzyme Assay: The ability of compounds to inhibit the kinase activity of baculovirus-expressed human FAK and JAK kinase using the time-resolved fluorescence (TRF) assay system.	B	BAO_0000357	single protein format	Homo sapiens	None	None	None	None	CHEMBL2695	Focal adhesion kinase 1	Homo sapiens	SINGLE PROTEIN	CHEMBL3638802	37	BindingDB Database		2013	None
CHEMBL3645050		0	567.61	2	7.28	BDBM99817	COc1ccc(C(F)(F)F)cc1-c1cccn2nc(Nc3ccc(C4CCN(C(=O)OC(C)(C)C)CC4)cc3)nc12	IC50	'='	9999.0	nM	5.00		216130	UO_0000065	8.81	0.17	-2.28	6.17	False	CHEMBL3705306	In Vitro Enzyme Assay: The ability of compounds to inhibit the kinase activity of baculovirus-expressed human FAK and JAK kinase using the time-resolved fluorescence (TRF) assay system.	B	BAO_0000357	single protein format	Homo sapiens	None	None	None	None	CHEMBL2695	Focal adhesion kinase 1	Homo sapiens	SINGLE PROTEIN	CHEMBL3638802	37	BindingDB Database		2013	None
CHEMBL1980407		0	436.52	0	4.52	SID103904462	NC(COc1cncc(-c2ccc3c(c2)C(=Cc2ccc[nH]2)C(=O)N3)c1)Cc1ccccc1	Ki	'='	1995.26	nM	5.70		active	UO_0000065					False	CHEMBL1963801	PUBCHEM_BIOASSAY: Navigating the Kinome. (Class of assay: other) Panel member name: PTK2	F	BAO_0000019	assay format	None	None	None	None	None	CHEMBL2695	Focal adhesion kinase 1	Homo sapiens	SINGLE PROTEIN	CHEMBL1201862	7	PubChem BioAssays			None
CHEMBL1097087		0	314.39	0	4.34	20a	Nc1ccccc1Nc1ccc2c(c1)CC(=O)c1ccccc1C2	Inhibition						Not Active						False	CHEMBL1108238	Inhibition of FAK at 10 uM	B	BAO_0000357	single protein format	None	None	None	None	None	CHEMBL2695	Focal adhesion kinase 1	Homo sapiens	SINGLE PROTEIN	CHEMBL1157789	1	Scientific Literature	Bioorg. Med. Chem. Lett.	2010	None
CHEMBL1081678		0	438.23	0	3.05	12r	Cc1cc(OCc2ccc(F)cc2F)c(Br)c(=O)n1-c1cnc(CO)cn1	Inhibition	'<'	50.0	%				UO_0000187					False	CHEMBL1101495	Inhibition of FAK at 10 uM	B	BAO_0000357	single protein format	None	None	None	None	None	CHEMBL2695	Focal adhesion kinase 1	Homo sapiens	SINGLE PROTEIN	CHEMBL1154277	1	Scientific Literature	Bioorg. Med. Chem. Lett.	2009	None
CHEMBL381282		0	405.41	0	2.95	26	COc1cc(Nc2ncc3ccc(=O)n(-c4ccccn4)c3n2)cc(OC)c1OC	IC50	'>'	10000.0	nM				UO_0000065					False	CHEMBL865637	Inhibitory activity against FAK	B	BAO_0000357	single protein format	Homo sapiens	None	None	None	None	CHEMBL2695	Focal adhesion kinase 1	Homo sapiens	SINGLE PROTEIN	CHEMBL1146954	1	Scientific Literature	Bioorg. Med. Chem. Lett.	2006	None
CHEMBL208169		0	326.36	0	4.04	7ac	c1ccc(-n2ccc3cnc(Nc4ccc5cc[nH]c5c4)nc32)nc1	IC50	'>'	10000.0	nM				UO_0000065					False	CHEMBL865637	Inhibitory activity against FAK	B	BAO_0000357	single protein format	Homo sapiens	None	None	None	None	CHEMBL2695	Focal adhesion kinase 1	Homo sapiens	SINGLE PROTEIN	CHEMBL1146954	1	Scientific Literature	Bioorg. Med. Chem. Lett.	2006	None
CHEMBL206797		0	301.35	0	3.87	7e	Cc1ccccc1Nc1ncc2ccn(-c3ccccn3)c2n1	IC50	'='	500.0	nM	6.30			UO_0000065	20.91	0.37	2.43	11.33	False	CHEMBL865637	Inhibitory activity against FAK	B	BAO_0000357	single protein format	Homo sapiens	None	None	None	None	CHEMBL2695	Focal adhesion kinase 1	Homo sapiens	SINGLE PROTEIN	CHEMBL1146954	1	Scientific Literature	Bioorg. Med. Chem. Lett.	2006	None
CHEMBL426311		0	393.45	0	3.73	25	COc1cc(Nc2ncc3c(n2)N(c2ccccn2)CCC3)cc(OC)c1OC	IC50	'='	200.0	nM	6.70			UO_0000065	17.03	0.32	2.97	8.21	False	CHEMBL865637	Inhibitory activity against FAK	B	BAO_0000357	single protein format	Homo sapiens	None	None	None	None	CHEMBL2695	Focal adhesion kinase 1	Homo sapiens	SINGLE PROTEIN	CHEMBL1146954	1	Scientific Literature	Bioorg. Med. Chem. Lett.	2006	None
CHEMBL382637		0	315.38	0	4.12	7f	CCc1ccccc1Nc1ncc2ccn(-c3ccccn3)c2n1	IC50	'='	900.0	nM	6.05			UO_0000065	19.17	0.34	1.93	10.87	False	CHEMBL865637	Inhibitory activity against FAK	B	BAO_0000357	single protein format	Homo sapiens	None	None	None	None	CHEMBL2695	Focal adhesion kinase 1	Homo sapiens	SINGLE PROTEIN	CHEMBL1146954	1	Scientific Literature	Bioorg. Med. Chem. Lett.	2006	None
CHEMBL381998		0	391.43	0	3.45	7b	COc1cc(CNc2ncc3ccn(-c4ccccn4)c3n2)cc(OC)c1OC	IC50	'>'	10000.0	nM				UO_0000065					False	CHEMBL865637	Inhibitory activity against FAK	B	BAO_0000357	single protein format	Homo sapiens	None	None	None	None	CHEMBL2695	Focal adhesion kinase 1	Homo sapiens	SINGLE PROTEIN	CHEMBL1146954	1	Scientific Literature	Bioorg. Med. Chem. Lett.	2006	None
CHEMBL3798713		0	320.40	0	3.54	4	CCN1c2cc(-c3c[nH]c4ncccc34)ccc2C(=O)NC1(C)C	Inhibition	'='	73.0	%				UO_0000187					False	CHEMBL3802866	Inhibition of N-terminal FLAG-tagged FAK cytoplasmic domain (unknown origin) expressed in baculovirus preincubated for 5 mins at 1 uM measured after 20 mins in presence of ATP by AlphaScreen assay	B	BAO_0000019	assay format	Homo sapiens	None	None	None	None	CHEMBL2695	Focal adhesion kinase 1	Homo sapiens	SINGLE PROTEIN	CHEMBL3797131	1	Scientific Literature	Bioorg. Med. Chem.	2016	None
CHEMBL2152973		0	404.47	0	3.07	30c	Nc1ccccc1Nc1ccc2c(c1)CCc1c(OC[C@H](O)CO)cccc1C2=O	Inhibition						Not Active						False	CHEMBL2155706	Inhibition of FAK at 10 uM	B	BAO_0000357	single protein format	None	None	None	None	None	CHEMBL2695	Focal adhesion kinase 1	Homo sapiens	SINGLE PROTEIN	CHEMBL2150974	1	Scientific Literature	J. Med. Chem.	2012	None
CHEMBL2333445		0	339.42	0	3.44	1	CCc1ccc(-c2ccc3c(c2)-c2[nH]ncc2S(=O)(=O)N3C)cc1	Activity	'='	20.0	%				UO_0000187					False	CHEMBL2352201	Inhibition of FAK (unknown origin) using [gamma-33P]ATP assessed as residual activity at 3 uM	B	BAO_0000357	single protein format	Homo sapiens	None	None	None	None	CHEMBL2695	Focal adhesion kinase 1	Homo sapiens	SINGLE PROTEIN	CHEMBL2346629	1	Scientific Literature	Eur. J. Med. Chem.	2013	None
CHEMBL2333439		0	372.43	0	2.98	26	CN1c2ccc(CNc3ccc(F)cc3)cc2-c2c(cnn2C)S1(=O)=O	IC50	'='	2000.0	nM	5.70			UO_0000065	15.30	0.30	2.72	8.48	False	CHEMBL2345804	Allosteric inhibition of FAK (unknown origin) using poly-(GT)-biotin and 0.5 uM of ATP preincubated for 60 mins measured after 1 hr by HTRF assay	B	BAO_0000357	single protein format	Homo sapiens	None	None	None	None	CHEMBL2695	Focal adhesion kinase 1	Homo sapiens	SINGLE PROTEIN	CHEMBL2331389	1	Scientific Literature	Bioorg. Med. Chem. Lett.	2013	None
CHEMBL519658		0	405.51	0	2.93	CER-0264070	CN(CCCn1ccnc1)C(=O)[C@@H]1CCCN1c1nccc(Nc2ccccc2)n1	Inhibition	'='	10.0	%				UO_0000187					False	CHEMBL953401	Inhibition of FAK at 10 uM by HTRF assay relative to control	B	BAO_0000357	single protein format	None	None	None	None	None	CHEMBL2695	Focal adhesion kinase 1	Homo sapiens	SINGLE PROTEIN	CHEMBL1150387	1	Scientific Literature	J. Med. Chem.	2008	None
CHEMBL521002		0	417.52	0	2.77	CER-0262779	Nc1nc(Nc2ccccc2)cc(N2CCC(C(=O)NCCc3ccccn3)CC2)n1	Inhibition	'='	1.0	%				UO_0000187					False	CHEMBL953401	Inhibition of FAK at 10 uM by HTRF assay relative to control	B	BAO_0000357	single protein format	None	None	None	None	None	CHEMBL2695	Focal adhesion kinase 1	Homo sapiens	SINGLE PROTEIN	CHEMBL1150387	1	Scientific Literature	J. Med. Chem.	2008	None
CHEMBL482710		0	444.58	0	2.95	CER-0262532	Cc1cc(C(=O)N2CCN(c3ncnc4c3CN(Cc3ccccc3)CC4)CC2)c(C)n1C	Inhibition	'='	0.0	%				UO_0000187					False	CHEMBL953401	Inhibition of FAK at 10 uM by HTRF assay relative to control	B	BAO_0000357	single protein format	None	None	None	None	None	CHEMBL2695	Focal adhesion kinase 1	Homo sapiens	SINGLE PROTEIN	CHEMBL1150387	1	Scientific Literature	J. Med. Chem.	2008	None
CHEMBL3086065		0	479.94	0	3.28	4b	CNS(=O)(=O)Nc1cccc(Cc2c(C)c3cc(Cl)c(OC(=O)N(C)C)cc3oc2=O)c1	IC50	'>'	50000.0	nM				UO_0000065					False	CHEMBL3090900	Inhibition of FAK (unknown origin) after 90 mins by TR-FRET/IMAP fluorescence polarization assay	B	BAO_0000357	single protein format	Homo sapiens	None	None	None	None	CHEMBL2695	Focal adhesion kinase 1	Homo sapiens	SINGLE PROTEIN	CHEMBL3085763	1	Scientific Literature	Bioorg. Med. Chem. Lett.	2013	None
CHEMBL2000393		0	420.38	0	3.11	SID103905603	O=c1[nH]c2cnc(-n3cnc4ccc(F)cc43)nc2n1C1CCOc2c(F)cccc21	Ki	'='	316.23	nM	6.50		active	UO_0000065					False	CHEMBL1963801	PUBCHEM_BIOASSAY: Navigating the Kinome. (Class of assay: other) Panel member name: PTK2	F	BAO_0000019	assay format	None	None	None	None	None	CHEMBL2695	Focal adhesion kinase 1	Homo sapiens	SINGLE PROTEIN	CHEMBL1201862	7	PubChem BioAssays			None
CHEMBL1825138		0	450.35	1	5.04	SID103905246	CC(Oc1cc(-c2cnn(C3CCNCC3)c2)cnc1N)c1c(Cl)ccc(F)c1Cl	Ki	'='	794.33	nM	6.10		active	UO_0000065					False	CHEMBL1963801	PUBCHEM_BIOASSAY: Navigating the Kinome. (Class of assay: other) Panel member name: PTK2	F	BAO_0000019	assay format	None	None	None	None	None	CHEMBL2695	Focal adhesion kinase 1	Homo sapiens	SINGLE PROTEIN	CHEMBL1201862	7	PubChem BioAssays			None
CHEMBL1987034		0	475.33	0	3.28	SID103904592	N#CCOc1ccc(Nc2nc(Nc3cccc(S(N)(=O)=O)c3)ncc2Br)cc1	Ki	'='	100.0	nM	7.00		active	UO_0000065					False	CHEMBL1963801	PUBCHEM_BIOASSAY: Navigating the Kinome. (Class of assay: other) Panel member name: PTK2	F	BAO_0000019	assay format	None	None	None	None	None	CHEMBL2695	Focal adhesion kinase 1	Homo sapiens	SINGLE PROTEIN	CHEMBL1201862	7	PubChem BioAssays			None
CHEMBL1993941		0	486.58	1	6.60	SID103904315	CCCn1cc(-c2cnc(N)c3c(-c4ccc(NC(=O)Nc5cccc(F)c5)cc4)csc23)cn1	Ki	'='	316.23	nM	6.50		active	UO_0000065					False	CHEMBL1963801	PUBCHEM_BIOASSAY: Navigating the Kinome. (Class of assay: other) Panel member name: PTK2	F	BAO_0000019	assay format	None	None	None	None	None	CHEMBL2695	Focal adhesion kinase 1	Homo sapiens	SINGLE PROTEIN	CHEMBL1201862	7	PubChem BioAssays			None
CHEMBL1973145		0	390.47	0	4.48	SID103904363	Cc1cccc(NC(=O)Nc2ccc(-c3csc4nc(N)nc(N)c34)cc2)c1	Ki	'>'	1584.89	nM			inactive	UO_0000065					False	CHEMBL1963801	PUBCHEM_BIOASSAY: Navigating the Kinome. (Class of assay: other) Panel member name: PTK2	F	BAO_0000019	assay format	None	None	None	None	None	CHEMBL2695	Focal adhesion kinase 1	Homo sapiens	SINGLE PROTEIN	CHEMBL1201862	7	PubChem BioAssays			None
CHEMBL1996345		0	295.37	0	2.81	SID103904821	N#Cc1ccc2nc(N)n(-c3nc4c(s3)CCCC4)c2c1	Ki	'>'	6309.57	nM			inactive	UO_0000065					False	CHEMBL1963801	PUBCHEM_BIOASSAY: Navigating the Kinome. (Class of assay: other) Panel member name: PTK2	F	BAO_0000019	assay format	None	None	None	None	None	CHEMBL2695	Focal adhesion kinase 1	Homo sapiens	SINGLE PROTEIN	CHEMBL1201862	7	PubChem BioAssays			None
CHEMBL501182		0	438.52	0	4.82	CER-0263885	O=C(NCc1cccnc1)c1cccc(-c2ccc(Nc3ccc4ncsc4c3)nn2)c1	Inhibition	'='	67.0	%				UO_0000187					False	CHEMBL953401	Inhibition of FAK at 10 uM by HTRF assay relative to control	B	BAO_0000357	single protein format	None	None	None	None	None	CHEMBL2695	Focal adhesion kinase 1	Homo sapiens	SINGLE PROTEIN	CHEMBL1150387	1	Scientific Literature	J. Med. Chem.	2008	None
CHEMBL97453	WEDELOLACTONE	0	314.25	0	2.82	WEL	COc1cc(O)c2c(c1)oc(=O)c1c3cc(O)c(O)cc3oc21	Inhibition						Dose-dependent effect						False	CHEMBL2089629	Inhibition of FAK phosphorylation in human MDA-MB-231 cells after 12 hrs by Western blot analysis	B	BAO_0000219	cell-based format	Homo sapiens	None	None	MDA-MB-231	None	CHEMBL2695	Focal adhesion kinase 1	Homo sapiens	SINGLE PROTEIN	CHEMBL2086225	1	Scientific Literature	Eur. J. Med. Chem.	2012	CHEMBL3307960
CHEMBL2315579		0	432.51	0	3.50	32	CN(c1ncccc1CNc1c(C#N)cnc2[nH]c(-c3ccccc3)cc12)S(C)(=O)=O	Kd	'='	44.0	nM	7.36			UO_0000065	17.01	0.32	3.86	6.41	False	CHEMBL2320502	Binding affinity to FAK (unknown origin) by surface plasmon resonance analysis	B	BAO_0000357	single protein format	Homo sapiens	None	None	None	None	CHEMBL2695	Focal adhesion kinase 1	Homo sapiens	SINGLE PROTEIN	CHEMBL2311330	1	Scientific Literature	J. Med. Chem.	2013	None
CHEMBL2315573		0	555.38	1	4.81	49	CN(c1ncccc1CNc1c(C(F)(F)F)cnc2[nH]c(-c3ccc(Br)cc3)nc12)S(C)(=O)=O	IC50	'>'	10000.0	nM				UO_0000065					False	CHEMBL2320500	Inhibition of FAK in human HT-29 cells assessed as phosphorylation at tyrosine 397 after 45 mins	B	BAO_0000219	cell-based format	Homo sapiens	None	None	HT-29	None	CHEMBL2695	Focal adhesion kinase 1	Homo sapiens	SINGLE PROTEIN	CHEMBL2311330	1	Scientific Literature	J. Med. Chem.	2013	CHEMBL3307768
CHEMBL1973142		0	303.17	0	3.27	SID103905605	CC(=O)Nc1c(C(N)=O)sc2ccc(Cl)c(Cl)c12	Ki	'>'	1584.89	nM			inactive	UO_0000065					False	CHEMBL1963801	PUBCHEM_BIOASSAY: Navigating the Kinome. (Class of assay: other) Panel member name: PTK2	F	BAO_0000019	assay format	None	None	None	None	None	CHEMBL2695	Focal adhesion kinase 1	Homo sapiens	SINGLE PROTEIN	CHEMBL1201862	7	PubChem BioAssays			None
CHEMBL207161		0	432.52	1	5.53	18c	CCCCc1ccc(-n2ccc3cnc(Nc4cc(OC)c(OC)c(OC)c4)nc32)cc1	IC50	'='	5120.0	nM	5.29			UO_0000065	12.23	0.23	-0.24	7.51	False	CHEMBL870124	Inhibition of FAK	B	BAO_0000357	single protein format	Homo sapiens	None	None	None	None	CHEMBL2695	Focal adhesion kinase 1	Homo sapiens	SINGLE PROTEIN	CHEMBL1147704	1	Scientific Literature	Bioorg. Med. Chem. Lett.	2006	None
CHEMBL208368		0	390.44	0	4.50	18a	COc1cc(Nc2ncc3ccn(-c4ccc(C)cc4)c3n2)cc(OC)c1OC	IC50	'='	507.0	nM	6.29			UO_0000065	16.12	0.30	1.79	8.94	False	CHEMBL870124	Inhibition of FAK	B	BAO_0000357	single protein format	Homo sapiens	None	None	None	None	CHEMBL2695	Focal adhesion kinase 1	Homo sapiens	SINGLE PROTEIN	CHEMBL1147704	1	Scientific Literature	Bioorg. Med. Chem. Lett.	2006	None
CHEMBL207614		0	390.44	0	4.50	17a	COc1cc(Nc2ncc3ccn(-c4cccc(C)c4)c3n2)cc(OC)c1OC	IC50	'='	221.0	nM	6.66			UO_0000065	17.05	0.31	2.16	9.45	False	CHEMBL870124	Inhibition of FAK	B	BAO_0000357	single protein format	Homo sapiens	None	None	None	None	CHEMBL2695	Focal adhesion kinase 1	Homo sapiens	SINGLE PROTEIN	CHEMBL1147704	1	Scientific Literature	Bioorg. Med. Chem. Lett.	2006	None
CHEMBL379269		0	391.43	0	3.77	16d	COc1cc(Nc2ncc3ccn(-c4ccccc4N)c3n2)cc(OC)c1OC	IC50	'>'	10000.0	nM				UO_0000065					False	CHEMBL870124	Inhibition of FAK	B	BAO_0000357	single protein format	Homo sapiens	None	None	None	None	CHEMBL2695	Focal adhesion kinase 1	Homo sapiens	SINGLE PROTEIN	CHEMBL1147704	1	Scientific Literature	Bioorg. Med. Chem. Lett.	2006	None
CHEMBL400211		0	430.36	1	5.93	18	CSc1nc(Nc2cccc(Cl)c2)c2cnn(CC(Cl)c3ccccc3)c2n1	Inhibition	'<'	30.0	%				UO_0000187					False	CHEMBL899843	Inhibition of FAK at 10 uM	B	BAO_0000357	single protein format	None	None	None	None	None	CHEMBL2695	Focal adhesion kinase 1	Homo sapiens	SINGLE PROTEIN	CHEMBL1137614	1	Scientific Literature	J. Med. Chem.	2007	None
CHEMBL3943066		0	553.11	1	4.49	30	COc1ccccc1Nc1nc(Nc2ccc3c(c2OC)CCCC(N2CCN(CCO)CC2)C3)ncc1Cl	IC50	'='	42.0	nM	7.38			UO_0000065	13.34	0.26	2.89	7.76	False	CHEMBL3858244	Inhibition of human FAK expressed in baculovirus after 30 mins using biotinyl-amino-hexanoyl-EQEDEPEGDYFEWLE-amide as substrate by TRF assay	B	BAO_0000019	assay format	Homo sapiens	None	None	None	None	CHEMBL2695	Focal adhesion kinase 1	Homo sapiens	SINGLE PROTEIN	CHEMBL3856231	1	Scientific Literature	J Med Chem	2016	None
CHEMBL3951811		0	580.13	1	3.84	(S)-27b	CNC(=O)c1ccccc1Nc1nc(Nc2ccc3c(c2OC)CCC[C@H](N2CCN(CCO)CC2)C3)ncc1Cl	IC50	'='	80.0	nM	7.10			UO_0000065	12.23	0.24	3.26	6.18	False	CHEMBL3858261	Inhibition of FAK phosphorylation in human HCC827 cells after 2 to 2.5 hrs by immunoblot analysis	B	BAO_0000219	cell-based format	Homo sapiens	None	None	HCC827	None	CHEMBL2695	Focal adhesion kinase 1	Homo sapiens	SINGLE PROTEIN	CHEMBL3856231	1	Scientific Literature	J Med Chem	2016	None
CHEMBL3644989		0	467.50	1	5.63	BDBM99741	COc1ccc(C(F)(F)F)cc1-c1cccn2nc(Nc3cccc(C4CCNCC4)c3)nc12	IC50	'='	481.21	nM	6.32		216068	UO_0000065	13.51	0.25	0.69	9.95	False	CHEMBL3705306	In Vitro Enzyme Assay: The ability of compounds to inhibit the kinase activity of baculovirus-expressed human FAK and JAK kinase using the time-resolved fluorescence (TRF) assay system.	B	BAO_0000357	single protein format	Homo sapiens	None	None	None	None	CHEMBL2695	Focal adhesion kinase 1	Homo sapiens	SINGLE PROTEIN	CHEMBL3638802	37	BindingDB Database		2013	None
CHEMBL412367		0	521.59	1	4.88	9b	CCc1c(NC(=O)OCCn2ccnc2)cn2ncnc(Nc3ccc4c(cnn4Cc4ccccc4)c3)c12	IC50	'>'	25000.0	nM				UO_0000065					False	CHEMBL880633	Inhibitory concentration against FAK cytoplasmic sequence; Reported as mean (variability <15%)	B	BAO_0000357	single protein format	Homo sapiens	None	None	None	None	CHEMBL2695	Focal adhesion kinase 1	Homo sapiens	SINGLE PROTEIN	CHEMBL1140398	1	Scientific Literature	Bioorg. Med. Chem. Lett.	2005	None
CHEMBL1939491		0	595.08	1	4.91	R-16	CNC(=O)c1cccc(F)c1Nc1nc(Nc2ccc3c(c2)NC(=O)[C@H](NC(=O)N2CCCC2)CC3(C)C)ncc1Cl	Inhibition	'='	98.0	%				UO_0000187					False	CHEMBL1944367	Inhibition of PTK2 at 1 uM	B	BAO_0000357	single protein format	None	None	None	None	None	CHEMBL2695	Focal adhesion kinase 1	Homo sapiens	SINGLE PROTEIN	CHEMBL1938300	1	Scientific Literature	Bioorg. Med. Chem.	2011	None
CHEMBL1097171		0	313.40	0	4.63	26	O=C1Cc2ccccc2Cc2cc(NCc3ccccc3)ccc21	Inhibition						Not Active						False	CHEMBL1108238	Inhibition of FAK at 10 uM	B	BAO_0000357	single protein format	None	None	None	None	None	CHEMBL2695	Focal adhesion kinase 1	Homo sapiens	SINGLE PROTEIN	CHEMBL1157789	1	Scientific Literature	Bioorg. Med. Chem. Lett.	2010	None
CHEMBL401930		0	479.97	0	3.86	3, BMS-536924	Cc1cc(N2CCOCC2)cc2[nH]c(-c3c(NC[C@@H](O)c4cccc(Cl)c4)cc[nH]c3=O)nc12	IC50	'='	150.0	nM	6.82			UO_0000065	14.22	0.27	2.96	6.42	True	CHEMBL880630	In vitro inhibitory concentration against FAK with ATP concentration at 1/2Km	B	BAO_0000357	single protein format	Homo sapiens	None	None	None	None	CHEMBL2695	Focal adhesion kinase 1	Homo sapiens	SINGLE PROTEIN	CHEMBL1143653	1	Scientific Literature	J. Med. Chem.	2005	None
CHEMBL1172957		0	375.41	0	0.58	5i	NS(=O)(=O)c1ccc(Nc2nc(N3CCOCC3)nc3[nH]cnc23)cc1	Inhibition						Dose-dependent effect						False	CHEMBL1177632	Inhibition of FAK phosphorylation in human MDA-MB-231 cells by Western blotting	B	BAO_0000219	cell-based format	Homo sapiens	None	None	MDA-MB-231	None	CHEMBL2695	Focal adhesion kinase 1	Homo sapiens	SINGLE PROTEIN	CHEMBL1177660	1	Scientific Literature	Bioorg. Med. Chem.	2010	CHEMBL3307960
CHEMBL380515		0	433.47	0	3.55	23b	CNC(=O)c1cccc(-n2ccc3cnc(Nc4cc(OC)c(OC)c(OC)c4)nc32)c1	IC50	'='	262.0	nM	6.58			UO_0000065	15.18	0.28	3.03	6.61	False	CHEMBL870124	Inhibition of FAK	B	BAO_0000357	single protein format	Homo sapiens	None	None	None	None	CHEMBL2695	Focal adhesion kinase 1	Homo sapiens	SINGLE PROTEIN	CHEMBL1147704	1	Scientific Literature	Bioorg. Med. Chem. Lett.	2006	None
CHEMBL382452		0	421.41	0	4.10	18g	COc1cc(Nc2ncc3ccn(-c4ccc([N+](=O)[O-])cc4)c3n2)cc(OC)c1OC	IC50	'='	3230.0	nM	5.49			UO_0000065	13.03	0.24	1.39	4.83	False	CHEMBL870124	Inhibition of FAK	B	BAO_0000357	single protein format	Homo sapiens	None	None	None	None	CHEMBL2695	Focal adhesion kinase 1	Homo sapiens	SINGLE PROTEIN	CHEMBL1147704	1	Scientific Literature	Bioorg. Med. Chem. Lett.	2006	None
CHEMBL207499		0	503.60	1	4.89	25c	COc1cc(Nc2ncc3ccn(-c4cccc(CCC(=O)NCC(C)C)c4)c3n2)cc(OC)c1OC	IC50	'='	63.0	nM	7.20			UO_0000065	14.30	0.27	2.31	7.23	False	CHEMBL870124	Inhibition of FAK	B	BAO_0000357	single protein format	Homo sapiens	None	None	None	None	CHEMBL2695	Focal adhesion kinase 1	Homo sapiens	SINGLE PROTEIN	CHEMBL1147704	1	Scientific Literature	Bioorg. Med. Chem. Lett.	2006	None
CHEMBL379969		0	490.56	0	3.20	24f	COc1cc(Nc2ncc3ccn(-c4cccc(CC(=O)NCCCN)c4)c3n2)cc(OC)c1OC	IC50	'='	1330.0	nM	5.88			UO_0000065	11.98	0.22	2.68	4.68	False	CHEMBL870124	Inhibition of FAK	B	BAO_0000357	single protein format	Homo sapiens	None	None	None	None	CHEMBL2695	Focal adhesion kinase 1	Homo sapiens	SINGLE PROTEIN	CHEMBL1147704	1	Scientific Literature	Bioorg. Med. Chem. Lett.	2006	None
CHEMBL207605		0	448.48	0	4.21	17i	COc1cc(Nc2ncc3ccn(-c4cccc(CCC(=O)O)c4)c3n2)cc(OC)c1OC	IC50	'='	35.0	nM	7.46			UO_0000065	16.62	0.31	3.25	6.92	False	CHEMBL870124	Inhibition of FAK	B	BAO_0000357	single protein format	Homo sapiens	None	None	None	None	CHEMBL2695	Focal adhesion kinase 1	Homo sapiens	SINGLE PROTEIN	CHEMBL1147704	1	Scientific Literature	Bioorg. Med. Chem. Lett.	2006	None
CHEMBL1940999		0	445.33	None	None	6a	O=C(CCCn1[se]c2ccccc2c1=O)N[C@@H]1O[C@H](CO)[C@@H](O)[C@H](O)[C@H]1O	Inhibition	'='	51.9	%				UO_0000187					False	CHEMBL1943616	Inhibition of human recombinant full-length FAK using Poly Glu:Tyr as substrate at 1 uM after 4 hrs by luminescence analysis	B	BAO_0000357	single protein format	Homo sapiens	None	None	None	None	CHEMBL2695	Focal adhesion kinase 1	Homo sapiens	SINGLE PROTEIN	CHEMBL1938284	1	Scientific Literature	Eur. J. Med. Chem.	2012	None
CHEMBL3934268		0	630.22	1	3.88	23	COc1c(Nc2ncc(Cl)c(Nc3ccccc3N(C)S(C)(=O)=O)n2)ccc2c1CCCC(N1CCN(CCO)CC1)C2	IC50	'='	2.4	nM	8.62			UO_0000065	13.68	0.27	4.74	7.00	False	CHEMBL3858244	Inhibition of human FAK expressed in baculovirus after 30 mins using biotinyl-amino-hexanoyl-EQEDEPEGDYFEWLE-amide as substrate by TRF assay	B	BAO_0000019	assay format	Homo sapiens	None	None	None	None	CHEMBL2695	Focal adhesion kinase 1	Homo sapiens	SINGLE PROTEIN	CHEMBL3856231	1	Scientific Literature	J Med Chem	2016	None
CHEMBL1336	SORAFENIB	4	464.83	1	5.55	BAY-439006	CNC(=O)c1cc(Oc2ccc(NC(=O)Nc3ccc(Cl)c(C(F)(F)F)c3)cc2)ccn1	Kd						Not Active						False	CHEMBL860898	Average Binding Constant for PTK2; NA=Not Active at 10 uM	B	BAO_0000357	single protein format	Homo sapiens	None	None	None	None	CHEMBL2695	Focal adhesion kinase 1	Homo sapiens	SINGLE PROTEIN	CHEMBL1144455	1	Scientific Literature	Nat. Biotechnol.	2005	None
CHEMBL3963146		0	416.51	0	4.96	35(dd)	CCONC(=O)c1ccccc1Sc1ccc2c(/C=C/c3ccccn3)n[nH]c2c1	Inhibition	'='	4.0	%				UO_0000187					False	CHEMBL3881064	Inhibition of human FAK P410T mutant expressed in baculovirus expression system at 1 uM using poly Glu-Tyr (4:1) as substrate by fluorescence polarization method	B	BAO_0000019	assay format	Homo sapiens	None	None	None	None	CHEMBL2695	Focal adhesion kinase 1	Homo sapiens	SINGLE PROTEIN	CHEMBL3880421	38	Patent Bioactivity Data		2003	None
CHEMBL3642305		0	477.59	0	4.02	BDBM99575	CS(=O)(=O)c1ccc(-c2cccc3nc(Nc4ccc(OCCN5CCCC5)cc4)nn23)cc1	IC50	'='	226.9	nM	6.64		215906	UO_0000065	13.91	0.27	2.62	7.48	False	CHEMBL3705306	In Vitro Enzyme Assay: The ability of compounds to inhibit the kinase activity of baculovirus-expressed human FAK and JAK kinase using the time-resolved fluorescence (TRF) assay system.	B	BAO_0000357	single protein format	Homo sapiens	None	None	None	None	CHEMBL2695	Focal adhesion kinase 1	Homo sapiens	SINGLE PROTEIN	CHEMBL3638802	37	BindingDB Database		2013	None
CHEMBL1934345		0	457.54	0	3.21	3k	COc1cccnc1-c1ccc2cnc(Nc3ccc(C4CCN(CC(N)=O)CC4)cc3)nn12	IC50	'='	2040.0	nM	5.69			UO_0000065	12.44	0.23	2.48	5.14	False	CHEMBL1936031	Inhibition of human recombinant FAK expressed in baculovirus expression system after 30 mins by time resolved fluorescence assay	B	BAO_0000019	assay format	Homo sapiens	None	None	None	None	CHEMBL2695	Focal adhesion kinase 1	Homo sapiens	SINGLE PROTEIN	CHEMBL1932974	1	Scientific Literature	Bioorg. Med. Chem. Lett.	2012	None
CHEMBL2036871		0	321.34	0	1.19	7	Cn1c(=O)c2ccc(-c3nc4ccccc4n3C)nc2n(C)c1=O	IC50	'='	92000.0	nM	4.04			UO_0000065	12.56	0.23	2.85	5.40	False	CHEMBL2038024	Inhibition of recombinant FAK using poly(Glu,Tyr)4 as substrate assessed as inhibition of [33P]Phosphate incorporation into substrate after 80 mins by scintillation counting	B	BAO_0000357	single protein format	None	None	None	None	None	CHEMBL2695	Focal adhesion kinase 1	Homo sapiens	SINGLE PROTEIN	CHEMBL2034932	1	Scientific Literature	Eur. J. Med. Chem.	2012	None
CHEMBL603463		0	348.36	0	3.10	1, NSC 743304	COc1ccc(Nc2ncc3c(n2)-c2ccccc2NC(=O)C3)cc1O	IC50	'='	640.0	nM	6.19			UO_0000065	17.78	0.33	3.09	6.43	False	CHEMBL2038024	Inhibition of recombinant FAK using poly(Glu,Tyr)4 as substrate assessed as inhibition of [33P]Phosphate incorporation into substrate after 80 mins by scintillation counting	B	BAO_0000357	single protein format	None	None	None	None	None	CHEMBL2695	Focal adhesion kinase 1	Homo sapiens	SINGLE PROTEIN	CHEMBL2034932	1	Scientific Literature	Eur. J. Med. Chem.	2012	None
CHEMBL248760		0	309.76	0	3.69	2k	O=C1Cc2cnn(-c3cccc(Cl)c3)c2-c2ccccc2N1	Inhibition	'<='	40.0	%				UO_0000187					False	CHEMBL886298	Inhibition of FAK at 10 uM	B	BAO_0000357	single protein format	None	None	None	None	None	CHEMBL2695	Focal adhesion kinase 1	Homo sapiens	SINGLE PROTEIN	CHEMBL1139946	1	Scientific Literature	Eur. J. Med. Chem.	2007	None
CHEMBL398876		0	343.31	0	4.05	2g	O=C1Cc2cnn(-c3ccc(C(F)(F)F)cc3)c2-c2ccccc2N1	Inhibition	'<='	40.0	%				UO_0000187					False	CHEMBL886298	Inhibition of FAK at 10 uM	B	BAO_0000357	single protein format	None	None	None	None	None	CHEMBL2695	Focal adhesion kinase 1	Homo sapiens	SINGLE PROTEIN	CHEMBL1139946	1	Scientific Literature	Eur. J. Med. Chem.	2007	None
CHEMBL3644966		0	451.56	0	2.84	BDBM99716	CS(=O)(=O)c1ccc(-c2cccn3nc(Nc4cnn(CCN5CCCC5)c4)nc23)cc1	IC50	'='	9999.0	nM	5.00		216045	UO_0000065	11.07	0.21	2.16	5.13	False	CHEMBL3705306	In Vitro Enzyme Assay: The ability of compounds to inhibit the kinase activity of baculovirus-expressed human FAK and JAK kinase using the time-resolved fluorescence (TRF) assay system.	B	BAO_0000357	single protein format	Homo sapiens	None	None	None	None	CHEMBL2695	Focal adhesion kinase 1	Homo sapiens	SINGLE PROTEIN	CHEMBL3638802	37	BindingDB Database		2013	None
CHEMBL3642250		0	509.61	2	5.36	BDBM2013	Cn1ncc2c(-c3cccn4nc(Nc5ccc6c(c5)CCN(C(=O)OC(C)(C)C)CC6)nc34)cccc21	IC50	'='	2999.0	nM	5.52		3038	UO_0000065	10.84	0.20	0.16	6.17	False	CHEMBL3705306	In Vitro Enzyme Assay: The ability of compounds to inhibit the kinase activity of baculovirus-expressed human FAK and JAK kinase using the time-resolved fluorescence (TRF) assay system.	B	BAO_0000357	single protein format	Homo sapiens	None	None	None	None	CHEMBL2695	Focal adhesion kinase 1	Homo sapiens	SINGLE PROTEIN	CHEMBL3638802	37	BindingDB Database		2013	None
CHEMBL3644990		0	513.52	1	4.88	BDBM99742	COc1ccc(C(F)(F)F)cc1-c1cccn2nc(Nc3ccc(OCCN4CCOCC4)cc3)nc12	IC50	'='	6499.0	nM	5.19		216069	UO_0000065	10.10	0.19	0.31	7.09	False	CHEMBL3705306	In Vitro Enzyme Assay: The ability of compounds to inhibit the kinase activity of baculovirus-expressed human FAK and JAK kinase using the time-resolved fluorescence (TRF) assay system.	B	BAO_0000357	single protein format	Homo sapiens	None	None	None	None	CHEMBL2695	Focal adhesion kinase 1	Homo sapiens	SINGLE PROTEIN	CHEMBL3638802	37	BindingDB Database		2013	None
CHEMBL1096466		0	332.38	0	4.48	16c	Nc1cc(F)ccc1Nc1ccc2c(c1)Cc1ccccc1CC2=O	Inhibition						Not Active						False	CHEMBL1108238	Inhibition of FAK at 10 uM	B	BAO_0000357	single protein format	None	None	None	None	None	CHEMBL2695	Focal adhesion kinase 1	Homo sapiens	SINGLE PROTEIN	CHEMBL1157789	1	Scientific Literature	Bioorg. Med. Chem. Lett.	2010	None
CHEMBL1170139		0	545.61	2	5.68	12	CCN1CCN(Cc2ccc(NC(=O)c3ccc(C)c(C#Cc4cnc5[nH]ccc5c4)c3)cc2C(F)(F)F)CC1	Inhibition	'='	59.0	%				UO_0000187					False	CHEMBL1174418	Inhibition of FAK at 10 uM	B	BAO_0000357	single protein format	None	None	None	None	None	CHEMBL2695	Focal adhesion kinase 1	Homo sapiens	SINGLE PROTEIN	CHEMBL1177794	1	Scientific Literature	Bioorg. Med. Chem. Lett.	2010	None
CHEMBL1163565		0	530.98	1	4.92	5o	CC(=O)N1CCN(c2cc(-c3cnc4c(c3)N(Cc3cc(Cl)ccc3C(F)(F)F)CCN4)ccn2)CC1	Inhibition	'='	100.0	%				UO_0000187					False	CHEMBL1169228	Inhibition of FAK at 1 uM	B	BAO_0000357	single protein format	None	None	None	None	None	CHEMBL2695	Focal adhesion kinase 1	Homo sapiens	SINGLE PROTEIN	CHEMBL1165965	1	Scientific Literature	Bioorg. Med. Chem.	2010	None
CHEMBL131577		0	335.82	0	3.71	11d	Cc1cccc(Cl)c1NC(=O)c1cnc(NC(=O)C2CC2)s1	Fold selectivity	'>'	7000.0										False	CHEMBL679503	Selectivity against FAK kinase	B	BAO_0000357	single protein format	None	None	None	None	None	CHEMBL2695	Focal adhesion kinase 1	Homo sapiens	SINGLE PROTEIN	CHEMBL1136358	1	Scientific Literature	Bioorg. Med. Chem. Lett.	2003	None
CHEMBL2425147		0	415.50	0	4.70	18	Cc1ccc(-n2nc(C(C)(C)C)cc2NC(=O)Nc2ccc(-n3cnnc3)cc2)cc1	IC50						Not Determined						False	CHEMBL2427448	Inhibition of FAK in human HT-29 cells assessed as Tyr397 phosphorylation after 45 mins	B	BAO_0000219	cell-based format	Homo sapiens	None	None	HT-29	None	CHEMBL2695	Focal adhesion kinase 1	Homo sapiens	SINGLE PROTEIN	CHEMBL2424535	1	Scientific Literature	Bioorg. Med. Chem. Lett.	2013	CHEMBL3307768
CHEMBL2425146		0	414.51	1	5.31	17	Cc1ccc(-n2nc(C(C)(C)C)cc2NC(=O)Nc2ccc(-n3ccnc3)cc2)cc1	IC50	'>'	10000.0	nM				UO_0000065					False	CHEMBL2427448	Inhibition of FAK in human HT-29 cells assessed as Tyr397 phosphorylation after 45 mins	B	BAO_0000219	cell-based format	Homo sapiens	None	None	HT-29	None	CHEMBL2695	Focal adhesion kinase 1	Homo sapiens	SINGLE PROTEIN	CHEMBL2424535	1	Scientific Literature	Bioorg. Med. Chem. Lett.	2013	CHEMBL3307768
CHEMBL2425153		0	415.50	1	5.78	24	Cc1ccc(-n2nc(C(C)(C)C)cc2NC(=O)Nc2ccc(-c3cnco3)cc2)cc1	IC50	'>'	10000.0	nM				UO_0000065					False	CHEMBL2427452	Inhibition of FAK (unknown origin) using biotinylated-His-TEVhsFAK(31-686)(K454R) as substrate after 2 hrs by scintillation counting analysis	B	BAO_0000357	single protein format	Homo sapiens	None	None	None	None	CHEMBL2695	Focal adhesion kinase 1	Homo sapiens	SINGLE PROTEIN	CHEMBL2424535	1	Scientific Literature	Bioorg. Med. Chem. Lett.	2013	None
CHEMBL511337		0	296.31	0	3.06	16	NC(=O)c1ccc(Nc2cc(-c3ccc(F)cc3)[nH]n2)cc1	Activity						Not Evaluated						False	CHEMBL1024919	Binding affinity to human FAK at 10 uM relative to control	B	BAO_0000357	single protein format	Homo sapiens	None	None	None	None	CHEMBL2695	Focal adhesion kinase 1	Homo sapiens	SINGLE PROTEIN	CHEMBL1151712	1	Scientific Literature	J. Med. Chem.	2008	None
CHEMBL378964		0	420.43	0	3.89	18i	COc1cc(Nc2ncc3ccn(-c4ccc(C(=O)O)cc4)c3n2)cc(OC)c1OC	IC50	'='	2840.0	nM	5.55			UO_0000065	13.19	0.24	1.66	5.15	False	CHEMBL870124	Inhibition of FAK	B	BAO_0000357	single protein format	Homo sapiens	None	None	None	None	CHEMBL2695	Focal adhesion kinase 1	Homo sapiens	SINGLE PROTEIN	CHEMBL1147704	1	Scientific Literature	Bioorg. Med. Chem. Lett.	2006	None
CHEMBL511152		0	366.81	0	3.38	1f	O=C1Cc2cc(Nc3ncc(Cl)c(NCc4ccccn4)n3)ccc2N1	IC50	'='	77.0	nM	7.11			UO_0000065	19.39	0.37	3.73	7.75	False	CHEMBL962347	Inhibition of GST-tagged FAK assessed as inhibition of poly-Glu-Tyr phosphorylation	B	BAO_0000357	single protein format	None	None	None	None	None	CHEMBL2695	Focal adhesion kinase 1	Homo sapiens	SINGLE PROTEIN	CHEMBL1152158	1	Scientific Literature	Bioorg. Med. Chem. Lett.	2008	None
CHEMBL3236464		0	397.46	0	2.70	16	CCCS(=O)(=O)Nc1cccc(Nc2ccc3ncn(C)c(=O)c3c2)c1C#N	Activity	'='	102.0	%				UO_0000187					False	CHEMBL3242347	Inhibition of human FAK assessed as enzyme activity at 1 uM relative to control	B	BAO_0000357	single protein format	Homo sapiens	None	None	None	None	CHEMBL2695	Focal adhesion kinase 1	Homo sapiens	SINGLE PROTEIN	CHEMBL3232845	1	Scientific Literature	Bioorg. Med. Chem. Lett.	2014	None
CHEMBL471520		0	399.38	0	4.35	1j	O=C1Cc2cc(Nc3ncc(C(F)(F)F)c(NCc4ccccc4)n3)ccc2N1	IC50	'='	34.0	nM	7.47			UO_0000065	18.70	0.35	3.12	9.46	False	CHEMBL962347	Inhibition of GST-tagged FAK assessed as inhibition of poly-Glu-Tyr phosphorylation	B	BAO_0000357	single protein format	None	None	None	None	None	CHEMBL2695	Focal adhesion kinase 1	Homo sapiens	SINGLE PROTEIN	CHEMBL1152158	1	Scientific Literature	Bioorg. Med. Chem. Lett.	2008	None
CHEMBL3261182		0	500.31	1	4.35	3f	O=C(OCCn1c([N+](=O)[O-])cnc1/C=C\c1ccc(Br)cc1)c1cccc2c1OCCO2	IC50	'='	1750.0	nM	5.76			UO_0000065	11.51	0.25	1.41	5.45	False	CHEMBL3268423	Inhibition of FAK (unknown origin) assembly after 20 mins by turbidimetric method	B	BAO_0000357	single protein format	Homo sapiens	None	None	None	None	CHEMBL2695	Focal adhesion kinase 1	Homo sapiens	SINGLE PROTEIN	CHEMBL3259556	1	Scientific Literature	Bioorg. Med. Chem.	2014	None
CHEMBL3261192		0	473.84	0	4.38	3p	O=C(OCCn1c([N+](=O)[O-])cnc1/C=C\c1c(F)cccc1Cl)c1cccc2c1OCCO2	IC50	'='	450.0	nM	6.35			UO_0000065	13.39	0.26	1.97	6.00	False	CHEMBL3268423	Inhibition of FAK (unknown origin) assembly after 20 mins by turbidimetric method	B	BAO_0000357	single protein format	Homo sapiens	None	None	None	None	CHEMBL2695	Focal adhesion kinase 1	Homo sapiens	SINGLE PROTEIN	CHEMBL3259556	1	Scientific Literature	Bioorg. Med. Chem.	2014	None
CHEMBL3261193		0	471.47	0	4.74	3q	O=C(OCCn1c([N+](=O)[O-])cnc1/C=C\c1cccc2ccccc12)c1cccc2c1OCCO2	IC50	'='	1010.0	nM	6.00			UO_0000065	12.72	0.23	1.26	5.67	False	CHEMBL3268423	Inhibition of FAK (unknown origin) assembly after 20 mins by turbidimetric method	B	BAO_0000357	single protein format	Homo sapiens	None	None	None	None	CHEMBL2695	Focal adhesion kinase 1	Homo sapiens	SINGLE PROTEIN	CHEMBL3259556	1	Scientific Literature	Bioorg. Med. Chem.	2014	None
CHEMBL388978	STAUROSPORINE	0	466.54	0	4.35	Staurosporine	CN[C@@H]1C[C@H]2O[C@@](C)([C@@H]1OC)n1c3ccccc3c3c4c(c5c6ccccc6n2c5c31)C(=O)NC4	IC50	'='	500.0	nM	6.30			UO_0000065	13.51	0.25	1.95	9.07	False	CHEMBL3268423	Inhibition of FAK (unknown origin) assembly after 20 mins by turbidimetric method	B	BAO_0000357	single protein format	Homo sapiens	None	None	None	None	CHEMBL2695	Focal adhesion kinase 1	Homo sapiens	SINGLE PROTEIN	CHEMBL3259556	1	Scientific Literature	Bioorg. Med. Chem.	2014	None
CHEMBL488645		0	436.51	0	4.09	23	COc1cc(C2=C(c3cn(COC(C)C)c4ccccc34)CNC2=O)cc(OC)c1OC	IC50	'='	27000.0	nM	4.57			UO_0000065	10.47	0.19	0.48	6.44	False	CHEMBL957975	Inhibition of human recombinant FAK	B	BAO_0000357	single protein format	Homo sapiens	None	None	None	None	CHEMBL2695	Focal adhesion kinase 1	Homo sapiens	SINGLE PROTEIN	CHEMBL1157465	1	Scientific Literature	J. Med. Chem.	2008	None
CHEMBL526901		0	277.33	0	3.65	15	CC(=O)c1c(-c2ccncc2)[nH]c(-c2ccncc2)c1C	Activity						Not Evaluated						False	CHEMBL1024919	Binding affinity to human FAK at 10 uM relative to control	B	BAO_0000357	single protein format	Homo sapiens	None	None	None	None	CHEMBL2695	Focal adhesion kinase 1	Homo sapiens	SINGLE PROTEIN	CHEMBL1151712	1	Scientific Literature	J. Med. Chem.	2008	None
CHEMBL519962		0	426.52	0	2.42	CER-0262904	COC[C@@H]1CCCN1C(=O)[C@@H]1CCCN1c1cc(Nc2cccc(OC)c2)nc(N)n1	Inhibition	'='	2.0	%				UO_0000187					False	CHEMBL953401	Inhibition of FAK at 10 uM by HTRF assay relative to control	B	BAO_0000357	single protein format	None	None	None	None	None	CHEMBL2695	Focal adhesion kinase 1	Homo sapiens	SINGLE PROTEIN	CHEMBL1150387	1	Scientific Literature	J. Med. Chem.	2008	None
CHEMBL1783837		0	484.55	0	3.57	2b	CN(C)[C@@H]1CCC[C@H]1Nc1nc(Nc2ccc(S(=O)(=O)NC3CC3)cc2)ncc1C(F)(F)F	IC50	'='	2100.0	nM	5.68			UO_0000065	11.72	0.23	2.11	5.72	False	CHEMBL1787946	Inhibition of purified activated FAK kinase domain (410-689) using ATP and Glu and Tyr random peptide polymer substrate by fluorescence polarization assay	B	BAO_0000357	single protein format	None	None	None	None	None	CHEMBL2695	Focal adhesion kinase 1	Homo sapiens	SINGLE PROTEIN	CHEMBL1781887	1	Scientific Literature	Bioorg. Med. Chem. Lett.	2009	None
CHEMBL485524		0	419.49	0	2.01	CER-0262864	Nc1nc(Nc2ccc(C(=O)NCCc3ccncc3)cc2)cc(N2CCOCC2)n1	Inhibition	'='	3.0	%				UO_0000187					False	CHEMBL953401	Inhibition of FAK at 10 uM by HTRF assay relative to control	B	BAO_0000357	single protein format	None	None	None	None	None	CHEMBL2695	Focal adhesion kinase 1	Homo sapiens	SINGLE PROTEIN	CHEMBL1150387	1	Scientific Literature	J. Med. Chem.	2008	None
CHEMBL501471		0	452.56	1	5.27	CER-0263822	Cc1cccc(Nc2nccc(Nc3cccc(C(=O)NCc4ccc(N(C)C)cc4)c3)n2)c1	Inhibition	'='	17.0	%				UO_0000187					False	CHEMBL953401	Inhibition of FAK at 10 uM by HTRF assay relative to control	B	BAO_0000357	single protein format	None	None	None	None	None	CHEMBL2695	Focal adhesion kinase 1	Homo sapiens	SINGLE PROTEIN	CHEMBL1150387	1	Scientific Literature	J. Med. Chem.	2008	None
CHEMBL558752	RAF-265	2	518.42	2	6.93	CHIR-265/RAF-265	Cn1c(Nc2ccc(C(F)(F)F)cc2)nc2cc(Oc3ccnc(-c4ncc(C(F)(F)F)[nH]4)c3)ccc21	Kd	'>'	10000.0	nM				UO_0000065					True	CHEMBL1061093	Binding constant for PTK2 kinase domain	B	BAO_0000357	single protein format	Homo sapiens	None	None	None	None	CHEMBL2695	Focal adhesion kinase 1	Homo sapiens	SINGLE PROTEIN	CHEMBL1150977	1	Scientific Literature	Nat. Biotechnol.	2008	None
CHEMBL1721885	SU-014813	2	442.49	0	1.69	SU-14813	Cc1[nH]c(/C=C2\C(=O)Nc3ccc(F)cc32)c(C)c1C(=O)NC[C@H](O)CN1CCOCC1	Kd	'='	1200.0	nM	5.92			UO_0000065	13.38	0.25	4.23	5.55	True	CHEMBL1061093	Binding constant for PTK2 kinase domain	B	BAO_0000357	single protein format	Homo sapiens	None	None	None	None	CHEMBL2695	Focal adhesion kinase 1	Homo sapiens	SINGLE PROTEIN	CHEMBL1150977	1	Scientific Literature	Nat. Biotechnol.	2008	None
CHEMBL221959	TOFACITINIB	4	312.38	0	1.54	CP-690550	C[C@@H]1CCN(C(=O)CC#N)C[C@@H]1N(C)c1ncnc2[nH]ccc12	Kd	'>'	10000.0	nM				UO_0000065					True	CHEMBL1061093	Binding constant for PTK2 kinase domain	B	BAO_0000357	single protein format	Homo sapiens	None	None	None	None	CHEMBL2695	Focal adhesion kinase 1	Homo sapiens	SINGLE PROTEIN	CHEMBL1150977	1	Scientific Literature	Nat. Biotechnol.	2008	None
CHEMBL14762	SELICICLIB	2	354.46	0	3.20	Roscovitine/CYC-202	CC[C@H](CO)Nc1nc(NCc2ccccc2)c2ncn(C(C)C)c2n1	Kd	'>'	10000.0	nM				UO_0000065					False	CHEMBL1061093	Binding constant for PTK2 kinase domain	B	BAO_0000357	single protein format	Homo sapiens	None	None	None	None	CHEMBL2695	Focal adhesion kinase 1	Homo sapiens	SINGLE PROTEIN	CHEMBL1150977	1	Scientific Literature	Nat. Biotechnol.	2008	None
CHEMBL478649		0	348.45	0	3.69	10	Cc1ccc(C(=O)NC2CC2)cc1-c1ccc(C(=O)NCC2CC2)cc1	Activity						Not Evaluated						False	CHEMBL1024919	Binding affinity to human FAK at 10 uM relative to control	B	BAO_0000357	single protein format	Homo sapiens	None	None	None	None	CHEMBL2695	Focal adhesion kinase 1	Homo sapiens	SINGLE PROTEIN	CHEMBL1151712	1	Scientific Literature	J. Med. Chem.	2008	None
CHEMBL2007559		0	409.44	0	4.55	SID103905005	CCCNC(=O)c1ccc(Nc2nc(NCC(F)(F)F)c3sccc3n2)cc1	Ki	'>'	6309.57	nM			inactive	UO_0000065					False	CHEMBL1963801	PUBCHEM_BIOASSAY: Navigating the Kinome. (Class of assay: other) Panel member name: PTK2	F	BAO_0000019	assay format	None	None	None	None	None	CHEMBL2695	Focal adhesion kinase 1	Homo sapiens	SINGLE PROTEIN	CHEMBL1201862	7	PubChem BioAssays			None
CHEMBL91829	RUBOXISTAURIN	3	468.56	0	3.51	LY-333531	CN(C)C[C@@H]1CCn2cc(c3ccccc32)C2=C(C(=O)NC2=O)c2cn(c3ccccc23)CCO1	Kd						Not Active						False	CHEMBL860898	Average Binding Constant for PTK2; NA=Not Active at 10 uM	B	BAO_0000357	single protein format	Homo sapiens	None	None	None	None	CHEMBL2695	Focal adhesion kinase 1	Homo sapiens	SINGLE PROTEIN	CHEMBL1144455	1	Scientific Literature	Nat. Biotechnol.	2005	None
CHEMBL509435		0	378.43	0	3.24	31	COc1cc(C2=C(c3cn(C)c4ccccc34)C(=O)NC2)cc(OC)c1OC	IC50	'='	50000.0	nM	4.30			UO_0000065	11.37	0.21	1.06	6.97	False	CHEMBL957975	Inhibition of human recombinant FAK	B	BAO_0000357	single protein format	Homo sapiens	None	None	None	None	CHEMBL2695	Focal adhesion kinase 1	Homo sapiens	SINGLE PROTEIN	CHEMBL1157465	1	Scientific Literature	J. Med. Chem.	2008	None
CHEMBL1240703	CGP-52421	0	586.65	2	5.40	CGP-52421	CO[C@@H]1[C@H](N(C)C(=O)c2ccccc2)C[C@H]2O[C@]1(C)n1c3ccccc3c3c4c(c5c6ccccc6n2c5c31)C(=O)N[C@H]4O	Kd	'='	6100.0	nM	5.21			UO_0000065	8.89	0.16	-0.19	5.32	False	CHEMBL1244835	Binding affinity to FAK	B	BAO_0000357	single protein format	None	None	None	None	None	CHEMBL2695	Focal adhesion kinase 1	Homo sapiens	SINGLE PROTEIN	CHEMBL1240346	1	Scientific Literature	Blood	2009	None
CHEMBL1989834		0	210.24	0	2.52	SID103905442	O=c1[nH][nH]c2cccc(-c3ccccc3)c12	Ki	'>'	31622.78	nM			inactive	UO_0000065					False	CHEMBL1963801	PUBCHEM_BIOASSAY: Navigating the Kinome. (Class of assay: other) Panel member name: PTK2	F	BAO_0000019	assay format	None	None	None	None	None	CHEMBL2695	Focal adhesion kinase 1	Homo sapiens	SINGLE PROTEIN	CHEMBL1201862	7	PubChem BioAssays			None
CHEMBL1996510		0	424.46	0	2.09	SID103905057	O=C1NC(=O)C(c2c[nH]c3ccccc23)=C1c1nc(N2CCNCC2)nc2ccccc12	Ki	'='	1995.26	nM	5.70		active	UO_0000065					False	CHEMBL1963801	PUBCHEM_BIOASSAY: Navigating the Kinome. (Class of assay: other) Panel member name: PTK2	F	BAO_0000019	assay format	None	None	None	None	None	CHEMBL2695	Focal adhesion kinase 1	Homo sapiens	SINGLE PROTEIN	CHEMBL1201862	7	PubChem BioAssays			None
CHEMBL1994321		0	505.63	1	4.40	SID103904304	Cc1cccc(NC(=O)Nc2ccc(-c3csc4c(C#CCNS(C)(=O)=O)cnc(N)c34)cc2)c1	Ki	'='	316.23	nM	6.50		active	UO_0000065					False	CHEMBL1963801	PUBCHEM_BIOASSAY: Navigating the Kinome. (Class of assay: other) Panel member name: PTK2	F	BAO_0000019	assay format	None	None	None	None	None	CHEMBL2695	Focal adhesion kinase 1	Homo sapiens	SINGLE PROTEIN	CHEMBL1201862	7	PubChem BioAssays			None
CHEMBL1957498		0	575.49	1	1.95	20	CS(=O)(=O)N1CCN(Cc2nc3c(N4CCOCC4)nc(-c4cccc5[nH]ncc45)cn3c2Br)CC1	Inhibition	'='	50.0	%				UO_0000187					False	CHEMBL1959606	Inhibition of FAK at 5 to 10 uM	B	BAO_0000357	single protein format	None	None	None	None	None	CHEMBL2695	Focal adhesion kinase 1	Homo sapiens	SINGLE PROTEIN	CHEMBL1955823	1	Scientific Literature	Bioorg. Med. Chem. Lett.	2012	None
CHEMBL250583		0	275.31	0	3.03	2a	O=C1Cc2cnn(-c3ccccc3)c2-c2ccccc2N1	Inhibition	'<='	40.0	%				UO_0000187					False	CHEMBL886298	Inhibition of FAK at 10 uM	B	BAO_0000357	single protein format	None	None	None	None	None	CHEMBL2695	Focal adhesion kinase 1	Homo sapiens	SINGLE PROTEIN	CHEMBL1139946	1	Scientific Literature	Eur. J. Med. Chem.	2007	None
CHEMBL398877		0	331.42	0	4.33	2i	CC(C)(C)c1ccc(-n2ncc3c2-c2ccccc2NC(=O)C3)cc1	Inhibition	'<='	40.0	%				UO_0000187					False	CHEMBL886298	Inhibition of FAK at 10 uM	B	BAO_0000357	single protein format	None	None	None	None	None	CHEMBL2695	Focal adhesion kinase 1	Homo sapiens	SINGLE PROTEIN	CHEMBL1139946	1	Scientific Literature	Eur. J. Med. Chem.	2007	None
CHEMBL400897		0	289.34	0	3.34	2d	Cc1ccccc1-n1ncc2c1-c1ccccc1NC(=O)C2	Inhibition	'<='	40.0	%				UO_0000187					False	CHEMBL886298	Inhibition of FAK at 10 uM	B	BAO_0000357	single protein format	None	None	None	None	None	CHEMBL2695	Focal adhesion kinase 1	Homo sapiens	SINGLE PROTEIN	CHEMBL1139946	1	Scientific Literature	Eur. J. Med. Chem.	2007	None
CHEMBL398288		0	354.21	0	3.80	2b	O=C1Cc2cnn(-c3ccc(Br)cc3)c2-c2ccccc2N1	Inhibition	'<='	40.0	%				UO_0000187					False	CHEMBL886298	Inhibition of FAK at 10 uM	B	BAO_0000357	single protein format	None	None	None	None	None	CHEMBL2695	Focal adhesion kinase 1	Homo sapiens	SINGLE PROTEIN	CHEMBL1139946	1	Scientific Literature	Eur. J. Med. Chem.	2007	None
CHEMBL529663		0	364.40	0	3.23	2	COc1cc(C2=C(c3c[nH]c4ccccc34)CNC2=O)cc(OC)c1OC	IC50	'='	9500.0	nM	5.02			UO_0000065	13.78	0.25	1.79	6.92	False	CHEMBL957975	Inhibition of human recombinant FAK	B	BAO_0000357	single protein format	Homo sapiens	None	None	None	None	CHEMBL2695	Focal adhesion kinase 1	Homo sapiens	SINGLE PROTEIN	CHEMBL1157465	1	Scientific Literature	J. Med. Chem.	2008	None
CHEMBL484713		0	396.49	0	3.38	CER-0263146	CC(=O)CCCCC(=O)N1CCN(c2nccc(Oc3cccc(C)c3)n2)CC1	Inhibition	'='	4.0	%				UO_0000187					False	CHEMBL953401	Inhibition of FAK at 10 uM by HTRF assay relative to control	B	BAO_0000357	single protein format	None	None	None	None	None	CHEMBL2695	Focal adhesion kinase 1	Homo sapiens	SINGLE PROTEIN	CHEMBL1150387	1	Scientific Literature	J. Med. Chem.	2008	None
CHEMBL521000		0	396.54	0	2.89	CER-0263745	CN(C)CC(C)(C)CNC(=O)[C@@H]1CCCN1c1nccc(Nc2ccccc2)n1	Inhibition	'='	4.0	%				UO_0000187					False	CHEMBL953401	Inhibition of FAK at 10 uM by HTRF assay relative to control	B	BAO_0000357	single protein format	None	None	None	None	None	CHEMBL2695	Focal adhesion kinase 1	Homo sapiens	SINGLE PROTEIN	CHEMBL1150387	1	Scientific Literature	J. Med. Chem.	2008	None
CHEMBL521145		0	384.49	0	3.16	CER-0264280	Cc1ccc(CN2CCN(c3nccc(C(C#N)c4ccccn4)n3)CC2)cc1	Inhibition	'='	3.0	%				UO_0000187					False	CHEMBL953401	Inhibition of FAK at 10 uM by HTRF assay relative to control	B	BAO_0000357	single protein format	None	None	None	None	None	CHEMBL2695	Focal adhesion kinase 1	Homo sapiens	SINGLE PROTEIN	CHEMBL1150387	1	Scientific Literature	J. Med. Chem.	2008	None
CHEMBL519311		0	419.57	0	0.82	CER-0263216	CN(C)CC(C)(C)CNC(=O)C1CCN(c2cc(N3CCOCC3)nc(N)n2)CC1	Inhibition	'='	3.0	%				UO_0000187					False	CHEMBL953401	Inhibition of FAK at 10 uM by HTRF assay relative to control	B	BAO_0000357	single protein format	None	None	None	None	None	CHEMBL2695	Focal adhesion kinase 1	Homo sapiens	SINGLE PROTEIN	CHEMBL1150387	1	Scientific Literature	J. Med. Chem.	2008	None
CHEMBL1992740		0	429.48	0	2.65	SID103905384	CCN1CCN(CCCC(=O)Nc2n[nH]c3nnc(-c4cccc(F)c4F)cc23)CC1	Ki	'>'	1584.89	nM			inactive	UO_0000065					False	CHEMBL1963801	PUBCHEM_BIOASSAY: Navigating the Kinome. (Class of assay: other) Panel member name: PTK2	F	BAO_0000019	assay format	None	None	None	None	None	CHEMBL2695	Focal adhesion kinase 1	Homo sapiens	SINGLE PROTEIN	CHEMBL1201862	7	PubChem BioAssays			None
CHEMBL1989708		0	498.61	1	5.74	SID103904326	Cc1cccc(NC(=O)Nc2ccc(-c3csc4c(-c5cnn(CC(C)O)c5)cnc(N)c34)cc2)c1	Ki	'='	63.1	nM	7.20		active	UO_0000065					False	CHEMBL1963801	PUBCHEM_BIOASSAY: Navigating the Kinome. (Class of assay: other) Panel member name: PTK2	F	BAO_0000019	assay format	None	None	None	None	None	CHEMBL2695	Focal adhesion kinase 1	Homo sapiens	SINGLE PROTEIN	CHEMBL1201862	7	PubChem BioAssays			None
CHEMBL1994864		0	293.33	0	2.34	SID103904955	Cc1ccc(CNc2c(Nc3ccncc3)c(=O)c2=O)cc1	Ki	'>'	1584.89	nM			inactive	UO_0000065					False	CHEMBL1963801	PUBCHEM_BIOASSAY: Navigating the Kinome. (Class of assay: other) Panel member name: PTK2	F	BAO_0000019	assay format	None	None	None	None	None	CHEMBL2695	Focal adhesion kinase 1	Homo sapiens	SINGLE PROTEIN	CHEMBL1201862	7	PubChem BioAssays			None
CHEMBL1969190		0	410.38	1	5.01	SID103904443	COc1ccc(-c2ccc(NC(=O)Nc3cc(F)cc(F)c3)cc2)c2c(N)noc12	Ki	'='	398.11	nM	6.40		active	UO_0000065					False	CHEMBL1963801	PUBCHEM_BIOASSAY: Navigating the Kinome. (Class of assay: other) Panel member name: PTK2	F	BAO_0000019	assay format	None	None	None	None	None	CHEMBL2695	Focal adhesion kinase 1	Homo sapiens	SINGLE PROTEIN	CHEMBL1201862	7	PubChem BioAssays			None
CHEMBL1984842		0	464.55	0	4.46	SID103904777	CC(C)COc1nccn2c(-c3ccnc(NCC(C)(C)CO)n3)c(-c3ccc(F)cc3)nc12	Ki	'>'	6309.57	nM			inactive	UO_0000065					False	CHEMBL1963801	PUBCHEM_BIOASSAY: Navigating the Kinome. (Class of assay: other) Panel member name: PTK2	F	BAO_0000019	assay format	None	None	None	None	None	CHEMBL2695	Focal adhesion kinase 1	Homo sapiens	SINGLE PROTEIN	CHEMBL1201862	7	PubChem BioAssays			None
CHEMBL1974935		0	370.46	0	4.08	SID103904749	NC(COc1cncc(C=Cc2ccncc2)c1)Cc1c[nH]c2ccccc12	Ki	'>'	1584.89	nM			inactive	UO_0000065					False	CHEMBL1963801	PUBCHEM_BIOASSAY: Navigating the Kinome. (Class of assay: other) Panel member name: PTK2	F	BAO_0000019	assay format	None	None	None	None	None	CHEMBL2695	Focal adhesion kinase 1	Homo sapiens	SINGLE PROTEIN	CHEMBL1201862	7	PubChem BioAssays			None
CHEMBL1834737		0	387.85	0	3.81	2f	O=C(Cc1ccc(Cl)cc1)Nc1nnc(-c2ccc3c(c2)OCCO3)s1	EC50	'='	12.15	ug.mL-1				UO_0000274					False	CHEMBL1838972	Inhibition of human recombinant full-length FAK assessed as remaining ATP after 4 hrs by Kinase-Glo-luminescence assay	B	BAO_0000357	single protein format	Homo sapiens	None	None	None	None	CHEMBL2695	Focal adhesion kinase 1	Homo sapiens	SINGLE PROTEIN	CHEMBL1833863	1	Scientific Literature	Bioorg. Med. Chem. Lett.	2011	None
CHEMBL453336		0	484.55	0	4.88	26	COc1cc(C2=C(c3cn(COCc4ccccc4)c4ccccc34)CNC2=O)cc(OC)c1OC	IC50	'='	40000.0	nM	4.40			UO_0000065	9.08	0.17	-0.48	6.20	False	CHEMBL957975	Inhibition of human recombinant FAK	B	BAO_0000357	single protein format	Homo sapiens	None	None	None	None	CHEMBL2695	Focal adhesion kinase 1	Homo sapiens	SINGLE PROTEIN	CHEMBL1157465	1	Scientific Literature	J. Med. Chem.	2008	None
CHEMBL2004311		0	385.47	1	5.17	SID103904278	Cc1cc(C)cc(NC(=O)Nc2ccc(-c3cccc4c3CNC4=O)c(C)c2)c1	Ki	'>'	1584.89	nM			inactive	UO_0000065					False	CHEMBL1963801	PUBCHEM_BIOASSAY: Navigating the Kinome. (Class of assay: other) Panel member name: PTK2	F	BAO_0000019	assay format	None	None	None	None	None	CHEMBL2695	Focal adhesion kinase 1	Homo sapiens	SINGLE PROTEIN	CHEMBL1201862	7	PubChem BioAssays			None
CHEMBL1242373		0	401.50	0	4.99	SID103904348	Cc1cccc(NC(=O)Nc2ccc3c(c2)CCc2sc4ncnc(N)c4c2-3)c1	Ki	'='	630.96	nM	6.20		active	UO_0000065					False	CHEMBL1963801	PUBCHEM_BIOASSAY: Navigating the Kinome. (Class of assay: other) Panel member name: PTK2	F	BAO_0000019	assay format	None	None	None	None	None	CHEMBL2695	Focal adhesion kinase 1	Homo sapiens	SINGLE PROTEIN	CHEMBL1201862	7	PubChem BioAssays			None
CHEMBL2003286		0	251.26	0	1.72	SID103905210	COc1cc(C=C2SC(=O)NC2=O)ccc1O	Ki	'>'	1584.89	nM			inactive	UO_0000065					False	CHEMBL1963801	PUBCHEM_BIOASSAY: Navigating the Kinome. (Class of assay: other) Panel member name: PTK2	F	BAO_0000019	assay format	None	None	None	None	None	CHEMBL2695	Focal adhesion kinase 1	Homo sapiens	SINGLE PROTEIN	CHEMBL1201862	7	PubChem BioAssays			None
CHEMBL2002165		0	502.58	2	5.57	SID103904322	CC(O)Cn1cc(-c2cnc(N)c3c(-c4ccc(NC(=O)Nc5cccc(F)c5)cc4)csc23)cn1	Ki	'='	158.49	nM	6.80		active	UO_0000065					False	CHEMBL1963801	PUBCHEM_BIOASSAY: Navigating the Kinome. (Class of assay: other) Panel member name: PTK2	F	BAO_0000019	assay format	None	None	None	None	None	CHEMBL2695	Focal adhesion kinase 1	Homo sapiens	SINGLE PROTEIN	CHEMBL1201862	7	PubChem BioAssays			None
CHEMBL38380	FASUDIL	3	291.38	0	1.22	HA-1077	O=S(=O)(c1cccc2cnccc12)N1CCCNCC1	Residual Activity	'='	111.0	%				UO_0000187					False	CHEMBL2219061	Millipore: Percentage of residual kinase activity of PTK2 at 10uM relative to control. Control inhibitor: Staurosporine at 10.0uM. Buffer: 8 mM MOPS pH 7.0, 0.2 mM EDTA	B	BAO_0000357	single protein format	Homo sapiens	None	None	None	None	CHEMBL2695	Focal adhesion kinase 1	Homo sapiens	SINGLE PROTEIN	CHEMBL2218924	1	Scientific Literature	Biochem. J.	2013	None
CHEMBL1684800		0	572.98	2	6.40	7c	COc1ccc(Cn2ncc(NC(=O)c3cc(NC(=O)Nc4ccc(Cl)c(C(F)(F)F)c4)ccc3C)c2N)cc1	Inhibition	'='	1.5	%				UO_0000187					False	CHEMBL1687335	Inhibition of FAK at 10 uM	B	BAO_0000357	single protein format	None	None	None	None	None	CHEMBL2695	Focal adhesion kinase 1	Homo sapiens	SINGLE PROTEIN	CHEMBL1681781	1	Scientific Literature	Bioorg. Med. Chem.	2011	None
CHEMBL1999506		0	527.63	2	5.95	SID103904851	CC(C)(C)c1cc(NC(=O)Nc2cccc3ccccc23)n(-c2cccc(C(=O)NCCCCC(=O)O)c2)n1	Ki	'>'	6309.57	nM			inactive	UO_0000065					False	CHEMBL1963801	PUBCHEM_BIOASSAY: Navigating the Kinome. (Class of assay: other) Panel member name: PTK2	F	BAO_0000019	assay format	None	None	None	None	None	CHEMBL2695	Focal adhesion kinase 1	Homo sapiens	SINGLE PROTEIN	CHEMBL1201862	7	PubChem BioAssays			None
CHEMBL1969755		0	350.39	0	3.22	SID103904580	O=C(NC(CO)Cc1ccccc1)c1ccc(-c2ccncc2)cc1F	Ki	'>'	1584.89	nM			inactive	UO_0000065					False	CHEMBL1963801	PUBCHEM_BIOASSAY: Navigating the Kinome. (Class of assay: other) Panel member name: PTK2	F	BAO_0000019	assay format	None	None	None	None	None	CHEMBL2695	Focal adhesion kinase 1	Homo sapiens	SINGLE PROTEIN	CHEMBL1201862	7	PubChem BioAssays			None
CHEMBL1999484		0	381.51	0	3.10	SID103904405	CNc1nc(C)c(-c2ccnc(Nc3ccc(N4CCNCC4)cc3)n2)s1	Ki	'='	79.43	nM	7.10		active	UO_0000065					False	CHEMBL1963801	PUBCHEM_BIOASSAY: Navigating the Kinome. (Class of assay: other) Panel member name: PTK2	F	BAO_0000019	assay format	None	None	None	None	None	CHEMBL2695	Focal adhesion kinase 1	Homo sapiens	SINGLE PROTEIN	CHEMBL1201862	7	PubChem BioAssays			None
CHEMBL296468	BMS-387032	1	380.54	0	3.66	BMS-387032/SNS-032	CC(C)(C)c1cnc(CSc2cnc(NC(=O)C3CCNCC3)s2)o1	Kd	'>'	10000.0	nM				UO_0000065					False	CHEMBL1908426	Binding constant for FAK kinase domain	B	BAO_0000357	single protein format	None	None	None	None	None	CHEMBL2695	Focal adhesion kinase 1	Homo sapiens	SINGLE PROTEIN	CHEMBL1908390	1	Scientific Literature	Nat. Biotechnol.	2011	None
CHEMBL1979970		0	317.30	0	3.04	SID103905386	CCCC(=O)Nc1n[nH]c2nnc(-c3cccc(F)c3F)cc12	Ki	'>'	1584.89	nM			inactive	UO_0000065					False	CHEMBL1963801	PUBCHEM_BIOASSAY: Navigating the Kinome. (Class of assay: other) Panel member name: PTK2	F	BAO_0000019	assay format	None	None	None	None	None	CHEMBL2695	Focal adhesion kinase 1	Homo sapiens	SINGLE PROTEIN	CHEMBL1201862	7	PubChem BioAssays			None
CHEMBL249282		0	387.44	0	2.63	SID103904817	N#Cc1ccc(-c2n[nH]c3c2Cc2ccc(OCCN4CCOCC4)cc2-3)cn1	Ki	'>'	1584.89	nM			inactive	UO_0000065					False	CHEMBL1963801	PUBCHEM_BIOASSAY: Navigating the Kinome. (Class of assay: other) Panel member name: PTK2	F	BAO_0000019	assay format	None	None	None	None	None	CHEMBL2695	Focal adhesion kinase 1	Homo sapiens	SINGLE PROTEIN	CHEMBL1201862	7	PubChem BioAssays			None
CHEMBL2003456		0	211.22	0	1.92	SID103904364	O=c1[nH]c2cc(-c3ccccc3)cnc2[nH]1	Ki	'>'	1584.89	nM			inactive	UO_0000065					False	CHEMBL1963801	PUBCHEM_BIOASSAY: Navigating the Kinome. (Class of assay: other) Panel member name: PTK2	F	BAO_0000019	assay format	None	None	None	None	None	CHEMBL2695	Focal adhesion kinase 1	Homo sapiens	SINGLE PROTEIN	CHEMBL1201862	7	PubChem BioAssays			None
CHEMBL1965131		0	379.27	0	4.87	SID103904746	Cc1ccc(C(=O)Nc2c(C(N)=O)sc3ccc(Cl)c(Cl)c23)cc1	Ki	'>'	1584.89	nM			inactive	UO_0000065					False	CHEMBL1963801	PUBCHEM_BIOASSAY: Navigating the Kinome. (Class of assay: other) Panel member name: PTK2	F	BAO_0000019	assay format	None	None	None	None	None	CHEMBL2695	Focal adhesion kinase 1	Homo sapiens	SINGLE PROTEIN	CHEMBL1201862	7	PubChem BioAssays			None
CHEMBL1975923		0	316.36	0	2.43	SID103905177	CC(CCC(=O)O)(c1ccc(O)c(N)c1)c1ccc(O)c(N)c1	Ki	'>'	3162.28	nM			inactive	UO_0000065					False	CHEMBL1963801	PUBCHEM_BIOASSAY: Navigating the Kinome. (Class of assay: other) Panel member name: PTK2	F	BAO_0000019	assay format	None	None	None	None	None	CHEMBL2695	Focal adhesion kinase 1	Homo sapiens	SINGLE PROTEIN	CHEMBL1201862	7	PubChem BioAssays			None
CHEMBL1990590		0	335.79	0	4.96	SID103905003	Cc1cc(O)nc2[nH]nc(-c3cccc(-c4ccc(Cl)cc4)c3)c12	Ki	'>'	6309.57	nM			inactive	UO_0000065					False	CHEMBL1963801	PUBCHEM_BIOASSAY: Navigating the Kinome. (Class of assay: other) Panel member name: PTK2	F	BAO_0000019	assay format	None	None	None	None	None	CHEMBL2695	Focal adhesion kinase 1	Homo sapiens	SINGLE PROTEIN	CHEMBL1201862	7	PubChem BioAssays			None
CHEMBL1969151		0	370.89	0	3.96	SID103904199	CN(C)C1CCC(Nc2nc(Cl)cc(-c3c[nH]c4ncccc34)n2)CC1	Ki	'>'	6309.57	nM			inactive	UO_0000065					False	CHEMBL1963801	PUBCHEM_BIOASSAY: Navigating the Kinome. (Class of assay: other) Panel member name: PTK2	F	BAO_0000019	assay format	None	None	None	None	None	CHEMBL2695	Focal adhesion kinase 1	Homo sapiens	SINGLE PROTEIN	CHEMBL1201862	7	PubChem BioAssays			None
CHEMBL1970189		0	286.72	0	2.59	SID103905102	Cc1n[nH]c2c1C(c1ccccc1Cl)C(C#N)=C(N)O2	Ki	'>'	1584.89	nM			inactive	UO_0000065					False	CHEMBL1963801	PUBCHEM_BIOASSAY: Navigating the Kinome. (Class of assay: other) Panel member name: PTK2	F	BAO_0000019	assay format	None	None	None	None	None	CHEMBL2695	Focal adhesion kinase 1	Homo sapiens	SINGLE PROTEIN	CHEMBL1201862	7	PubChem BioAssays			None
CHEMBL1968705		0	535.65	2	6.13	SID103905541	CCCC(=O)Nc1cccc(-c2nc(Nc3ccc4[nH]ncc4c3)c3cc(OCCN4CCCC4)ccc3n2)c1	Ki	'>'	6309.57	nM			inactive	UO_0000065					False	CHEMBL1963801	PUBCHEM_BIOASSAY: Navigating the Kinome. (Class of assay: other) Panel member name: PTK2	F	BAO_0000019	assay format	None	None	None	None	None	CHEMBL2695	Focal adhesion kinase 1	Homo sapiens	SINGLE PROTEIN	CHEMBL1201862	7	PubChem BioAssays			None
CHEMBL2000568		0	236.27	0	3.43	SID103904786	CC(=O)c1cccc(-c2cnc3[nH]ccc3c2)c1	Ki	'>'	2511.89	nM			inactive	UO_0000065					False	CHEMBL1963801	PUBCHEM_BIOASSAY: Navigating the Kinome. (Class of assay: other) Panel member name: PTK2	F	BAO_0000019	assay format	None	None	None	None	None	CHEMBL2695	Focal adhesion kinase 1	Homo sapiens	SINGLE PROTEIN	CHEMBL1201862	7	PubChem BioAssays			None
CHEMBL1973808		0	271.71	0	3.47	SID103904664	O=C(Nc1ccc2[nH]ncc2c1)c1ccc(Cl)cc1	Ki	'>'	1584.89	nM			inactive	UO_0000065					False	CHEMBL1963801	PUBCHEM_BIOASSAY: Navigating the Kinome. (Class of assay: other) Panel member name: PTK2	F	BAO_0000019	assay format	None	None	None	None	None	CHEMBL2695	Focal adhesion kinase 1	Homo sapiens	SINGLE PROTEIN	CHEMBL1201862	7	PubChem BioAssays			None
CHEMBL1965423		0	405.50	1	5.46	SID103905062	CC(C)Cn1c(N)nc2ccc(-c3c(-c4ccc(F)cc4)nc4sccn34)cc21	Ki	'>'	1584.89	nM			inactive	UO_0000065					False	CHEMBL1963801	PUBCHEM_BIOASSAY: Navigating the Kinome. (Class of assay: other) Panel member name: PTK2	F	BAO_0000019	assay format	None	None	None	None	None	CHEMBL2695	Focal adhesion kinase 1	Homo sapiens	SINGLE PROTEIN	CHEMBL1201862	7	PubChem BioAssays			None
CHEMBL1992042		0	434.51	1	7.06	SID103904740	O=C(Nc1cccc(C2Nc3ccc4ccccc4c3C3C=CCC32)c1)c1ccc(F)cc1	Ki	'>'	6309.57	nM			inactive	UO_0000065					False	CHEMBL1963801	PUBCHEM_BIOASSAY: Navigating the Kinome. (Class of assay: other) Panel member name: PTK2	F	BAO_0000019	assay format	None	None	None	None	None	CHEMBL2695	Focal adhesion kinase 1	Homo sapiens	SINGLE PROTEIN	CHEMBL1201862	7	PubChem BioAssays			None
CHEMBL1993877		0	226.28	0	2.11	SID103904990	C#Cc1cn(C2CCCC2)c2ncnc(N)c12	Ki	'='	3162.28	nM	5.50		active	UO_0000065					False	CHEMBL1963801	PUBCHEM_BIOASSAY: Navigating the Kinome. (Class of assay: other) Panel member name: PTK2	F	BAO_0000019	assay format	None	None	None	None	None	CHEMBL2695	Focal adhesion kinase 1	Homo sapiens	SINGLE PROTEIN	CHEMBL1201862	7	PubChem BioAssays			None
CHEMBL1082440		0	319.43	0	1.92	SID103905676	Cc1cncc2cccc(S(=O)(=O)N3CCCNCC3C)c12	Ki	'>'	1584.89	nM			inactive	UO_0000065					False	CHEMBL1963801	PUBCHEM_BIOASSAY: Navigating the Kinome. (Class of assay: other) Panel member name: PTK2	F	BAO_0000019	assay format	None	None	None	None	None	CHEMBL2695	Focal adhesion kinase 1	Homo sapiens	SINGLE PROTEIN	CHEMBL1201862	7	PubChem BioAssays			None
CHEMBL402846		0	390.42	0	4.31	SID103904338	Cc1ccc(F)c(NC(=O)Nc2ccc(-c3cncc4c3c(N)nn4C)cc2)c1	Ki	'>'	1584.89	nM			inactive	UO_0000065					False	CHEMBL1963801	PUBCHEM_BIOASSAY: Navigating the Kinome. (Class of assay: other) Panel member name: PTK2	F	BAO_0000019	assay format	None	None	None	None	None	CHEMBL2695	Focal adhesion kinase 1	Homo sapiens	SINGLE PROTEIN	CHEMBL1201862	7	PubChem BioAssays			None
CHEMBL3642820		0	482.59	0	3.71	BDBM106675	CS(=O)(=O)Nc1cccc(-c2csc3cnc(Nc4ccc(N5CCOCC5)nc4)nc23)c1	IC50	'<'	1000.0	nM			225442	UO_0000065					False	CHEMBL3705136	Kinase Assay: FAK kinase assay using ulight-LANCE assay purchased from PerkinElmer (catalog # TRF0100-D).	B	BAO_0000357	single protein format	Homo sapiens	None	None	None	None	CHEMBL2695	Focal adhesion kinase 1	Homo sapiens	SINGLE PROTEIN	CHEMBL3639139	37	BindingDB Database		2013	None
CHEMBL3642825		0	467.60	1	5.19	BDBM106680	CCN1CCN(c2ccc(Nc3ncc4scc(-c5cnc6ccccc6c5)c4n3)cn2)CC1	IC50	'<'	500.0	nM			225447	UO_0000065					False	CHEMBL3705136	Kinase Assay: FAK kinase assay using ulight-LANCE assay purchased from PerkinElmer (catalog # TRF0100-D).	B	BAO_0000357	single protein format	Homo sapiens	None	None	None	None	CHEMBL2695	Focal adhesion kinase 1	Homo sapiens	SINGLE PROTEIN	CHEMBL3639139	37	BindingDB Database		2013	None
CHEMBL3661435		0	614.63	1	4.47	BDBM134189	COCCN1CCC(NC(=O)c2ccc(Nc3ncc(C(F)(F)F)c(Oc4cccc5c4C(=O)N(C)C5)n3)c(OC)c2)CC1	IC50	'='	1.0	nM	9.00		267578	UO_0000065	14.64	0.28	4.53	7.62	False	CHEMBL3705417	Enzyme Assay: This test uses active PTK2 enzyme (Invitrogen Code PV3832) and poly-Glu-Tyr (4:1, Sigma P-0275) as the kinase substrate. The kinase activity is detected by means of the phosphorylation of the substrate in a DELFIA assay. The phosphorylated substrate is detected with the europium-labelled phosphotyrosine antibody PY20 (Perkin Elmer, No.: AD0038).In order to determine concentration-ac…	B	BAO_0000357	single protein format	Homo sapiens	None	None	None	None	CHEMBL2695	Focal adhesion kinase 1	Homo sapiens	SINGLE PROTEIN	CHEMBL3638932	37	BindingDB Database		2014	None
CHEMBL2036728		0	386.46	0	3.61	2d	Cn1c(-c2ccnc(Nc3ccc(N4CCOCC4)cc3)n2)nc2ccccc21	Inhibition						Not Active						False	CHEMBL2038039	Inhibition of recombinant FAK using poly(Glu,Tyr)4 as substrate assessed as inhibition of [33P]Phosphate incorporation into substrate at <10 uM after 80 mins by scintillation counting	B	BAO_0000357	single protein format	None	None	None	None	None	CHEMBL2695	Focal adhesion kinase 1	Homo sapiens	SINGLE PROTEIN	CHEMBL2034932	1	Scientific Literature	Eur. J. Med. Chem.	2012	None
CHEMBL1077739		0	444.88	0	3.71	32	O=C(Nc1ccccc1Cl)c1cnc2ccc(C3CCNCC3)cn12.O=C(O)C(=O)O	Inhibition	'='	-3.0	%				UO_0000187					False	CHEMBL1108394	Inhibition of FAK at 5 uM	B	BAO_0000357	single protein format	None	None	None	None	None	CHEMBL2695	Focal adhesion kinase 1	Homo sapiens	SINGLE PROTEIN	CHEMBL1154316	1	Scientific Literature	Bioorg. Med. Chem. Lett.	2009	None
CHEMBL1940992		0	816.62	None	None	2c	CC(=O)OC[C@H]1O[C@@H](O[C@H]2[C@H](OC(C)=O)[C@@H](OC(C)=O)[C@H](n3[se]c4ccccc4c3=O)O[C@@H]2COC(C)=O)[C@H](OC(C)=O)[C@@H](OC(C)=O)[C@@H]1OC(C)=O	Inhibition	'='	54.9	%				UO_0000187					False	CHEMBL1943616	Inhibition of human recombinant full-length FAK using Poly Glu:Tyr as substrate at 1 uM after 4 hrs by luminescence analysis	B	BAO_0000357	single protein format	Homo sapiens	None	None	None	None	CHEMBL2695	Focal adhesion kinase 1	Homo sapiens	SINGLE PROTEIN	CHEMBL1938284	1	Scientific Literature	Eur. J. Med. Chem.	2012	None
CHEMBL1940993		0	816.62	None	None	2d	CC(=O)OC[C@H]1O[C@@H](O[C@H]2[C@H](OC(C)=O)[C@@H](OC(C)=O)[C@H](n3[se]c4ccccc4c3=O)O[C@@H]2COC(C)=O)[C@H](OC(C)=O)[C@@H](OC(C)=O)[C@H]1OC(C)=O	Inhibition						Active						False	CHEMBL1944088	Inhibition of FAK phosphorylation in EGF-stimulated human MDA231 cells using [gamma32P]ATP as substrate at 10 to 50 uM after 2 hrs by scintillation counting	B	BAO_0000219	cell-based format	Homo sapiens	None	None	MDA231	None	CHEMBL2695	Focal adhesion kinase 1	Homo sapiens	SINGLE PROTEIN	CHEMBL1938284	1	Scientific Literature	Eur. J. Med. Chem.	2012	None
CHEMBL2036728		0	386.46	0	3.61	2d	Cn1c(-c2ccnc(Nc3ccc(N4CCOCC4)cc3)n2)nc2ccccc21	IC50	'='	24000.0	nM	4.62			UO_0000065	11.95	0.22	1.01	6.78	False	CHEMBL2038024	Inhibition of recombinant FAK using poly(Glu,Tyr)4 as substrate assessed as inhibition of [33P]Phosphate incorporation into substrate after 80 mins by scintillation counting	B	BAO_0000357	single protein format	None	None	None	None	None	CHEMBL2695	Focal adhesion kinase 1	Homo sapiens	SINGLE PROTEIN	CHEMBL2034932	1	Scientific Literature	Eur. J. Med. Chem.	2012	None
CHEMBL3298400		0	345.47	0	3.05	1	CC(C)(C)CNC(=O)CC1CNC(=O)c2cc(-c3ccsc3)cn21	IC50	'>'	10000.0	nM				UO_0000065					False	CHEMBL3301279	Inhibition of FAK (unknown origin)	B	BAO_0000357	single protein format	Homo sapiens	None	None	None	None	CHEMBL2695	Focal adhesion kinase 1	Homo sapiens	SINGLE PROTEIN	CHEMBL3297733	1	Scientific Literature	Bioorg. Med. Chem.	2013	None
CHEMBL2029180		0	456.54	0	4.22	(S)-14a	CN=[S+](C)([O-])c1ccc(Nc2ncc(C(F)(F)F)c(N[C@@H]3CCC[C@H]3N(C)C)n2)cc1	IC50	'='	1800.0	nM	5.75			UO_0000065	12.58	0.25	1.52	6.96	False	CHEMBL1787946	Inhibition of purified activated FAK kinase domain (410-689) using ATP and Glu and Tyr random peptide polymer substrate by fluorescence polarization assay	B	BAO_0000357	single protein format	None	None	None	None	None	CHEMBL2695	Focal adhesion kinase 1	Homo sapiens	SINGLE PROTEIN	CHEMBL1781887	1	Scientific Literature	Bioorg. Med. Chem. Lett.	2009	None
CHEMBL3319468		0	420.47	0	4.94	32	COc1ccc(-c2c[nH]c3ncc(-c4cc(OC)c(OC)c(OC)c4)cc23)cc1OC	Inhibition	'='	92.0	%				UO_0000187					False	CHEMBL3368337	Inhibition of FAK (unknown origin) at 1 uM by KINOMEscanning assay relative to control	B	BAO_0000357	single protein format	Homo sapiens	None	None	None	None	CHEMBL2695	Focal adhesion kinase 1	Homo sapiens	SINGLE PROTEIN	CHEMBL3352338	1	Scientific Literature	J. Med. Chem.	2014	None
CHEMBL574738	AST-487	1	529.57	2	5.11	AST-487	CCN1CCN(Cc2ccc(NC(=O)Nc3ccc(Oc4cc(NC)ncn4)cc3)cc2C(F)(F)F)CC1	Kd	'>'	10000.0	nM				UO_0000065					False	CHEMBL1908426	Binding constant for FAK kinase domain	B	BAO_0000357	single protein format	None	None	None	None	None	CHEMBL2695	Focal adhesion kinase 1	Homo sapiens	SINGLE PROTEIN	CHEMBL1908390	1	Scientific Literature	Nat. Biotechnol.	2011	None
CHEMBL535	SUNITINIB	4	398.48	0	3.33	Sunitinib	CCN(CC)CCNC(=O)c1c(C)[nH]c(/C=C2\C(=O)Nc3ccc(F)cc32)c1C	Ki						Not Determined						False	CHEMBL3296772	Binding affinity to FAK (unknown origin)	B	BAO_0000357	single protein format	Homo sapiens	None	None	None	None	CHEMBL2695	Focal adhesion kinase 1	Homo sapiens	SINGLE PROTEIN	CHEMBL3286339	1	Scientific Literature	Eur. J. Med. Chem.	2014	None
CHEMBL3261180		0	500.31	1	4.35	3d	O=C(OCCn1c([N+](=O)[O-])cnc1/C=C\c1ccccc1Br)c1cccc2c1OCCO2	IC50	'='	12430.0	nM	4.91			UO_0000065	9.80	0.21	0.56	4.64	False	CHEMBL3268423	Inhibition of FAK (unknown origin) assembly after 20 mins by turbidimetric method	B	BAO_0000357	single protein format	Homo sapiens	None	None	None	None	CHEMBL2695	Focal adhesion kinase 1	Homo sapiens	SINGLE PROTEIN	CHEMBL3259556	1	Scientific Literature	Bioorg. Med. Chem.	2014	None
CHEMBL3261183		0	439.40	0	3.73	3g	O=C(OCCn1c([N+](=O)[O-])cnc1/C=C\c1ccccc1F)c1cccc2c1OCCO2	IC50	'='	4340.0	nM	5.36			UO_0000065	12.20	0.23	1.63	5.07	False	CHEMBL3268423	Inhibition of FAK (unknown origin) assembly after 20 mins by turbidimetric method	B	BAO_0000357	single protein format	Homo sapiens	None	None	None	None	CHEMBL2695	Focal adhesion kinase 1	Homo sapiens	SINGLE PROTEIN	CHEMBL3259556	1	Scientific Literature	Bioorg. Med. Chem.	2014	None
CHEMBL379218		0	358.45	0	3.88	A-674563	Cc1n[nH]c2ccc(-c3cncc(OC[C@@H](N)Cc4ccccc4)c3)cc12	Kd	'>'	10000.0	nM				UO_0000065					False	CHEMBL1908426	Binding constant for FAK kinase domain	B	BAO_0000357	single protein format	None	None	None	None	None	CHEMBL2695	Focal adhesion kinase 1	Homo sapiens	SINGLE PROTEIN	CHEMBL1908390	1	Scientific Literature	Nat. Biotechnol.	2011	None
CHEMBL1098461		0	317.35	0	4.37	24a	Nc1ccccc1Nc1ccc2c(c1)Oc1ccccc1NC2=O	Inhibition						Not Active						False	CHEMBL1108238	Inhibition of FAK at 10 uM	B	BAO_0000357	single protein format	None	None	None	None	None	CHEMBL2695	Focal adhesion kinase 1	Homo sapiens	SINGLE PROTEIN	CHEMBL1157789	1	Scientific Literature	Bioorg. Med. Chem. Lett.	2010	None
CHEMBL1098462		0	335.34	0	4.51	24b	Nc1cc(F)ccc1Nc1ccc2c(c1)Oc1ccccc1NC2=O	Inhibition						Not Active						False	CHEMBL1108238	Inhibition of FAK at 10 uM	B	BAO_0000357	single protein format	None	None	None	None	None	CHEMBL2695	Focal adhesion kinase 1	Homo sapiens	SINGLE PROTEIN	CHEMBL1157789	1	Scientific Literature	Bioorg. Med. Chem. Lett.	2010	None
CHEMBL1908395		0	497.04	0	3.76	JNJ-28312141	CN(C)CC(=O)N1CCC(c2ccc(NC(=O)c3nc(C#N)c[nH]3)c(C3=CCCCC3)c2)CC1.Cl	Kd	'='	3700.0	nM	5.43			UO_0000065	11.79	0.22	1.67	5.17	False	CHEMBL1908426	Binding constant for FAK kinase domain	B	BAO_0000357	single protein format	None	None	None	None	None	CHEMBL2695	Focal adhesion kinase 1	Homo sapiens	SINGLE PROTEIN	CHEMBL1908390	1	Scientific Literature	Nat. Biotechnol.	2011	None
CHEMBL3393280		0	458.48	0	3.34	19a	C=COC(=O)NCc1ccc(Nc2nc(Nc3ccccc3C(=O)NC)n3ccnc3n2)cc1	Inhibition						Dose-dependent effect						False	CHEMBL3395099	Inhibition of FAK phosphorylation at tyrosine 397 in human MDA-MB-231 cells after 48 hrs by FACEFAK ELISA	B	BAO_0000219	cell-based format	Homo sapiens	None	None	MDA-MB-231	None	CHEMBL2695	Focal adhesion kinase 1	Homo sapiens	SINGLE PROTEIN	CHEMBL3392964	1	Scientific Literature	J. Med. Chem.	2015	CHEMBL3307960
CHEMBL3393289		0	450.50	0	3.31	31a	COc1cc(NC2=Nc3nccn3C(Cc3ccccc3NC(C)=O)N2)cc(OC)c1OC	IC50	'='	8910.0	nM	5.05			UO_0000065	11.21	0.21	1.74	4.55	False	CHEMBL3395578	Inhibition of FAK (unknown origin) using ULight-poly GT as substrate after 1.6 hrs by TR-FRET assay	B	BAO_0000357	single protein format	Homo sapiens	None	None	None	None	CHEMBL2695	Focal adhesion kinase 1	Homo sapiens	SINGLE PROTEIN	CHEMBL3392964	1	Scientific Literature	J. Med. Chem.	2015	None
CHEMBL1992242		0	373.48	1	6.22	SID103904384	Cc1cc(C)cc(NC(=O)Nc2ccc(-c3cccc4sncc34)cc2)c1	Ki	'>'	1584.89	nM			inactive	UO_0000065					False	CHEMBL1963801	PUBCHEM_BIOASSAY: Navigating the Kinome. (Class of assay: other) Panel member name: PTK2	F	BAO_0000019	assay format	None	None	None	None	None	CHEMBL2695	Focal adhesion kinase 1	Homo sapiens	SINGLE PROTEIN	CHEMBL1201862	7	PubChem BioAssays			None
CHEMBL1965387		0	500.99	2	6.38	SID103904860	Nc1n[nH]c2c(OCCCn3cccc3)ccc(-c3ccc(NC(=O)Nc4cccc(Cl)c4)cc3)c12	Ki	'>'	6309.57	nM			inactive	UO_0000065					False	CHEMBL1963801	PUBCHEM_BIOASSAY: Navigating the Kinome. (Class of assay: other) Panel member name: PTK2	F	BAO_0000019	assay format	None	None	None	None	None	CHEMBL2695	Focal adhesion kinase 1	Homo sapiens	SINGLE PROTEIN	CHEMBL1201862	7	PubChem BioAssays			None
CHEMBL1979357		0	354.46	0	4.23	SID103905237	Cn1cc(C(CN)c2cncc(C=Cc3ccncc3)c2)c2ccccc21	Ki	'>'	1584.89	nM			inactive	UO_0000065					False	CHEMBL1963801	PUBCHEM_BIOASSAY: Navigating the Kinome. (Class of assay: other) Panel member name: PTK2	F	BAO_0000019	assay format	None	None	None	None	None	CHEMBL2695	Focal adhesion kinase 1	Homo sapiens	SINGLE PROTEIN	CHEMBL1201862	7	PubChem BioAssays			None
CHEMBL1969042		0	359.39	0	4.60	SID103905578	Oc1ccc(Nc2[nH]nc(-c3ccc(O)cc3)c2-c2ccc(O)cc2)cc1	Ki	'>'	1584.89	nM			inactive	UO_0000065					False	CHEMBL1963801	PUBCHEM_BIOASSAY: Navigating the Kinome. (Class of assay: other) Panel member name: PTK2	F	BAO_0000019	assay format	None	None	None	None	None	CHEMBL2695	Focal adhesion kinase 1	Homo sapiens	SINGLE PROTEIN	CHEMBL1201862	7	PubChem BioAssays			None
CHEMBL1968868		0	357.30	0	4.16	SID103904870	N#Cc1cccc(NC(=O)Nc2ccnc3cc(C(F)(F)F)ccc23)n1	Ki	'>'	6309.57	nM			inactive	UO_0000065					False	CHEMBL1963801	PUBCHEM_BIOASSAY: Navigating the Kinome. (Class of assay: other) Panel member name: PTK2	F	BAO_0000019	assay format	None	None	None	None	None	CHEMBL2695	Focal adhesion kinase 1	Homo sapiens	SINGLE PROTEIN	CHEMBL1201862	7	PubChem BioAssays			None
CHEMBL2003817		0	333.27	0	3.69	SID103904890	O=C(Nc1cnccn1)Nc1ccnc2cc(C(F)(F)F)ccc12	Ki	'>'	1584.89	nM			inactive	UO_0000065					False	CHEMBL1963801	PUBCHEM_BIOASSAY: Navigating the Kinome. (Class of assay: other) Panel member name: PTK2	F	BAO_0000019	assay format	None	None	None	None	None	CHEMBL2695	Focal adhesion kinase 1	Homo sapiens	SINGLE PROTEIN	CHEMBL1201862	7	PubChem BioAssays			None
CHEMBL2007073		0	485.59	1	5.08	SID103904838	CC(C)(C)c1cc(NC(=O)Nc2cccc3ccccc23)n(-c2cccc(C(=O)NCCCO)c2)n1	Ki	'>'	6309.57	nM			inactive	UO_0000065					False	CHEMBL1963801	PUBCHEM_BIOASSAY: Navigating the Kinome. (Class of assay: other) Panel member name: PTK2	F	BAO_0000019	assay format	None	None	None	None	None	CHEMBL2695	Focal adhesion kinase 1	Homo sapiens	SINGLE PROTEIN	CHEMBL1201862	7	PubChem BioAssays			None
CHEMBL1982361		0	297.29	0	2.17	SID103904729	O=c1c(NCc2ccccc2F)c(Nc2ccncc2)c1=O	Ki	'>'	1584.89	nM			inactive	UO_0000065					False	CHEMBL1963801	PUBCHEM_BIOASSAY: Navigating the Kinome. (Class of assay: other) Panel member name: PTK2	F	BAO_0000019	assay format	None	None	None	None	None	CHEMBL2695	Focal adhesion kinase 1	Homo sapiens	SINGLE PROTEIN	CHEMBL1201862	7	PubChem BioAssays			None
CHEMBL1994318		0	526.69	2	6.17	SID103904830	CC(C)N(CCCN)C(=O)c1cccc(-n2nc(C(C)(C)C)cc2NC(=O)Nc2cccc3ccccc23)c1	Ki	'>'	6309.57	nM			inactive	UO_0000065					False	CHEMBL1963801	PUBCHEM_BIOASSAY: Navigating the Kinome. (Class of assay: other) Panel member name: PTK2	F	BAO_0000019	assay format	None	None	None	None	None	CHEMBL2695	Focal adhesion kinase 1	Homo sapiens	SINGLE PROTEIN	CHEMBL1201862	7	PubChem BioAssays			None
CHEMBL1996208		0	316.37	0	0.62	SID103905498	NNc1cc(N2CCOCC2)nc(OCCc2ccccn2)n1	Ki	'>'	6309.57	nM			inactive	UO_0000065					False	CHEMBL1963801	PUBCHEM_BIOASSAY: Navigating the Kinome. (Class of assay: other) Panel member name: PTK2	F	BAO_0000019	assay format	None	None	None	None	None	CHEMBL2695	Focal adhesion kinase 1	Homo sapiens	SINGLE PROTEIN	CHEMBL1201862	7	PubChem BioAssays			None
CHEMBL1991285		0	429.86	0	3.83	SID103905154	Cc1cc(OCC2CCC(C(=O)O)C2)c(NC(=O)Nc2cnc(C#N)cn2)cc1Cl	Ki	'>'	1584.89	nM			inactive	UO_0000065					False	CHEMBL1963801	PUBCHEM_BIOASSAY: Navigating the Kinome. (Class of assay: other) Panel member name: PTK2	F	BAO_0000019	assay format	None	None	None	None	None	CHEMBL2695	Focal adhesion kinase 1	Homo sapiens	SINGLE PROTEIN	CHEMBL1201862	7	PubChem BioAssays			None
CHEMBL4078893		0	427.81	0	4.43	7	FC(F)(F)CNc1nc(Nc2ccc(N3CCOCC3)c(Cl)c2)nc2ccoc12	IC50	'>'	10000.0	nM				UO_0000065					False	CHEMBL4007705	Inhibition of FAK (unknown origin) after 60 mins by TR-FRET assay	B	BAO_0000357	single protein format	Homo sapiens	None	None	None	None	CHEMBL2695	Focal adhesion kinase 1	Homo sapiens	SINGLE PROTEIN	CHEMBL4007384	1	Scientific Literature	Bioorg Med Chem Lett	2016	None
CHEMBL3261184		0	439.40	0	3.73	3h	O=C(OCCn1c([N+](=O)[O-])cnc1/C=C\c1cccc(F)c1)c1cccc2c1OCCO2	IC50	'='	5210.0	nM	5.28			UO_0000065	12.02	0.23	1.55	5.00	False	CHEMBL3268423	Inhibition of FAK (unknown origin) assembly after 20 mins by turbidimetric method	B	BAO_0000357	single protein format	Homo sapiens	None	None	None	None	CHEMBL2695	Focal adhesion kinase 1	Homo sapiens	SINGLE PROTEIN	CHEMBL3259556	1	Scientific Literature	Bioorg. Med. Chem.	2014	None
CHEMBL3261190		0	451.44	0	3.60	3n	COc1cccc(/C=C\c2ncc([N+](=O)[O-])n2CCOC(=O)c2cccc3c2OCCO3)c1	IC50	'='	24430.0	nM	4.61			UO_0000065	10.22	0.19	1.01	4.01	False	CHEMBL3268423	Inhibition of FAK (unknown origin) assembly after 20 mins by turbidimetric method	B	BAO_0000357	single protein format	Homo sapiens	None	None	None	None	CHEMBL2695	Focal adhesion kinase 1	Homo sapiens	SINGLE PROTEIN	CHEMBL3259556	1	Scientific Literature	Bioorg. Med. Chem.	2014	None
CHEMBL1489836		0	165.24	0	1.06	7	CN(C)CCNc1ccccn1	Activity						Not Active						False	CHEMBL3268326	Binding affinity to biotinylated human FAK FAT domain by biolayer interoferometry	B	BAO_0000357	single protein format	Homo sapiens	None	None	None	None	CHEMBL2695	Focal adhesion kinase 1	Homo sapiens	SINGLE PROTEIN	CHEMBL3259731	1	Scientific Literature	Eur. J. Med. Chem.	2014	None
CHEMBL1982874		0	403.49	1	5.21	SID103905064	Nc1nc2ccc(-c3c(-c4ccc(F)cc4)nc4sccn34)cc2n1CC1CC1	Ki	'>'	1584.89	nM			inactive	UO_0000065					False	CHEMBL1963801	PUBCHEM_BIOASSAY: Navigating the Kinome. (Class of assay: other) Panel member name: PTK2	F	BAO_0000019	assay format	None	None	None	None	None	CHEMBL2695	Focal adhesion kinase 1	Homo sapiens	SINGLE PROTEIN	CHEMBL1201862	7	PubChem BioAssays			None
CHEMBL1965589		0	408.41	0	3.38	SID103904761	Cc1nccn2c(-c3ccnc(NCC4(O)CC4)n3)c(-c3ccc(F)cc3F)nc12	Ki	'>'	1584.89	nM			inactive	UO_0000065					False	CHEMBL1963801	PUBCHEM_BIOASSAY: Navigating the Kinome. (Class of assay: other) Panel member name: PTK2	F	BAO_0000019	assay format	None	None	None	None	None	CHEMBL2695	Focal adhesion kinase 1	Homo sapiens	SINGLE PROTEIN	CHEMBL1201862	7	PubChem BioAssays			None
CHEMBL1979577		0	455.59	1	5.59	SID103904303	Cc1cccc(NC(=O)Nc2ccc(-c3csc4c(C#CC(C)(C)N)cnc(N)c34)cc2)c1	Ki	'='	1258.93	nM	5.90		active	UO_0000065					False	CHEMBL1963801	PUBCHEM_BIOASSAY: Navigating the Kinome. (Class of assay: other) Panel member name: PTK2	F	BAO_0000019	assay format	None	None	None	None	None	CHEMBL2695	Focal adhesion kinase 1	Homo sapiens	SINGLE PROTEIN	CHEMBL1201862	7	PubChem BioAssays			None
CHEMBL1996817		0	267.33	0	3.80	SID103904502	CCCCOc1ncnc2[nH]cc(-c3ccccc3)c12	Ki	'>'	1584.89	nM			inactive	UO_0000065					False	CHEMBL1963801	PUBCHEM_BIOASSAY: Navigating the Kinome. (Class of assay: other) Panel member name: PTK2	F	BAO_0000019	assay format	None	None	None	None	None	CHEMBL2695	Focal adhesion kinase 1	Homo sapiens	SINGLE PROTEIN	CHEMBL1201862	7	PubChem BioAssays			None
CHEMBL95692	SB-242235	0	353.40	0	3.08	SID103905256	COc1nccc(-c2c(-c3ccc(F)cc3)ncn2C2CCNCC2)n1	Ki	'>'	1584.89	nM			inactive	UO_0000065					False	CHEMBL1963801	PUBCHEM_BIOASSAY: Navigating the Kinome. (Class of assay: other) Panel member name: PTK2	F	BAO_0000019	assay format	None	None	None	None	None	CHEMBL2695	Focal adhesion kinase 1	Homo sapiens	SINGLE PROTEIN	CHEMBL1201862	7	PubChem BioAssays			None
CHEMBL1682546		0	306.39	0	4.30	SID103904545	c1ccc(CNc2nc(-c3ccc4[nH]ncc4c3)cs2)cc1	Ki	'>'	1584.89	nM			inactive	UO_0000065					False	CHEMBL1963801	PUBCHEM_BIOASSAY: Navigating the Kinome. (Class of assay: other) Panel member name: PTK2	F	BAO_0000019	assay format	None	None	None	None	None	CHEMBL2695	Focal adhesion kinase 1	Homo sapiens	SINGLE PROTEIN	CHEMBL1201862	7	PubChem BioAssays			None
CHEMBL1965631		0	375.44	0	2.37	SID103904529	CN(C)CC(=O)Nc1n[nH]c2ccc(-c3cn(Cc4ccccc4)nn3)cc12	Ki	'>'	1584.89	nM			inactive	UO_0000065					False	CHEMBL1963801	PUBCHEM_BIOASSAY: Navigating the Kinome. (Class of assay: other) Panel member name: PTK2	F	BAO_0000019	assay format	None	None	None	None	None	CHEMBL2695	Focal adhesion kinase 1	Homo sapiens	SINGLE PROTEIN	CHEMBL1201862	7	PubChem BioAssays			None
CHEMBL3930361		0	515.62	1	4.47	BDBM240753	CCS(=O)(=O)Nc1cccc(-c2csc3c(N)nc(Nc4cc(OC)c(OC)c(OC)c4)nc23)c1	IC50	'<'	10000.0	nM			420084	UO_0000065					False	CHEMBL3888859	ULight-LANCE Assay: Full sequence FAK was purchased from Cell Signaling (Catalog No.: 7796). ULight-poly GT (PerkinElmer #TRF0100-D), Eu-anti-phospho-Tyr (PT66) (PerkinElmer #AD0068) and Lance detection buffer (PerkinElmer #CR-97-100) were purchased from PerkinElmer. The kinase solution (50 mM Tris-HCl pH 7.5, 10 mM MgCl2, 1 mM EGTA, 2 mM DTT, 0.01% Tween-20) was adjusted to a final concentration…	B	BAO_0000357	single protein format	Homo sapiens	None	None	None	None	CHEMBL2695	Focal adhesion kinase 1	Homo sapiens	SINGLE PROTEIN	CHEMBL3886865	37	BindingDB Database		2016	None
CHEMBL572881	MOTESANIB	3	373.46	0	4.04	AMG-706	CC1(C)CNc2cc(NC(=O)c3cccnc3NCc3ccncc3)ccc21	Kd	'>'	10000.0	nM				UO_0000065					False	CHEMBL1908426	Binding constant for FAK kinase domain	B	BAO_0000357	single protein format	None	None	None	None	None	CHEMBL2695	Focal adhesion kinase 1	Homo sapiens	SINGLE PROTEIN	CHEMBL1908390	1	Scientific Literature	Nat. Biotechnol.	2011	None
CHEMBL3393287		0	448.48	0	2.84	27a	CNC(=O)c1ccccc1Cc1nc(Nc2cc(OC)c(OC)c(OC)c2)nc2nccn12	IC50	'='	180.0	nM	6.75			UO_0000065	15.04	0.28	3.90	6.03	False	CHEMBL3395578	Inhibition of FAK (unknown origin) using ULight-poly GT as substrate after 1.6 hrs by TR-FRET assay	B	BAO_0000357	single protein format	Homo sapiens	None	None	None	None	CHEMBL2695	Focal adhesion kinase 1	Homo sapiens	SINGLE PROTEIN	CHEMBL3392964	1	Scientific Literature	J. Med. Chem.	2015	None
CHEMBL2315562		0	428.39	1	5.49	38	CNC(=O)c1ccccc1Nc1c(C(F)(F)F)cnc2[nH]c(-c3ccc(F)cc3)cc12	IC50	'='	552.0	nM	6.26			UO_0000065	14.61	0.28	0.77	8.96	False	CHEMBL2320500	Inhibition of FAK in human HT-29 cells assessed as phosphorylation at tyrosine 397 after 45 mins	B	BAO_0000219	cell-based format	Homo sapiens	None	None	HT-29	None	CHEMBL2695	Focal adhesion kinase 1	Homo sapiens	SINGLE PROTEIN	CHEMBL2311330	1	Scientific Literature	J. Med. Chem.	2013	CHEMBL3307768
CHEMBL2298000		0	423.34	1	5.38	3e	Brc1cccc(CSc2nnc(-c3ccncc3)n2-c2ccccc2)c1	IC50	'='	14640.0	nM	4.83			UO_0000065	11.42	0.25	-0.55	11.09	False	CHEMBL3069796	Inhibition of full-length Homo sapiens (human) recombinant FAK assessed as remaining ATP content after 4 hr by Kinase-Glo luminescence analysis	B	BAO_0000357	single protein format	Homo sapiens	None	None	None	None	CHEMBL2695	Focal adhesion kinase 1	Homo sapiens	SINGLE PROTEIN	CHEMBL3045354	1	Scientific Literature	Med Chem Res	2013	None
CHEMBL3961771		0	600.19	1	4.52	22	COc1c(Nc2ncc(Cl)c(Nc3ccccc3N(C)S(C)(=O)=O)n2)ccc2c1CCCC(N1CCN(C)CC1)C2	IC50	'='	2.2	nM	8.66			UO_0000065	14.42	0.29	4.14	8.41	False	CHEMBL3858244	Inhibition of human FAK expressed in baculovirus after 30 mins using biotinyl-amino-hexanoyl-EQEDEPEGDYFEWLE-amide as substrate by TRF assay	B	BAO_0000019	assay format	Homo sapiens	None	None	None	None	CHEMBL2695	Focal adhesion kinase 1	Homo sapiens	SINGLE PROTEIN	CHEMBL3856231	1	Scientific Literature	J Med Chem	2016	None
CHEMBL2036869		0	317.35	0	3.48	2g	Cn1c(-c2ccnc(Nc3ccc(O)cc3)n2)nc2ccccc21	IC50	'='	11400.0	nM	4.94			UO_0000065	15.58	0.28	1.46	6.52	False	CHEMBL2038024	Inhibition of recombinant FAK using poly(Glu,Tyr)4 as substrate assessed as inhibition of [33P]Phosphate incorporation into substrate after 80 mins by scintillation counting	B	BAO_0000357	single protein format	None	None	None	None	None	CHEMBL2695	Focal adhesion kinase 1	Homo sapiens	SINGLE PROTEIN	CHEMBL2034932	1	Scientific Literature	Eur. J. Med. Chem.	2012	None
CHEMBL205584		0	434.46	0	2.94	28a	CNC(=O)c1cccc(-n2ccc3cnc(Nc4cc(OC)c(OC)c(OC)c4)nc32)n1	IC50	'='	7550.0	nM	5.12			UO_0000065	11.79	0.22	2.18	4.56	False	CHEMBL870124	Inhibition of FAK	B	BAO_0000357	single protein format	Homo sapiens	None	None	None	None	CHEMBL2695	Focal adhesion kinase 1	Homo sapiens	SINGLE PROTEIN	CHEMBL1147704	1	Scientific Literature	Bioorg. Med. Chem. Lett.	2006	None
CHEMBL382192		0	519.56	1	3.41	25e	COC(=O)CNC(=O)CCc1cccc(-n2ccc3cnc(Nc4cc(OC)c(OC)c(OC)c4)nc32)c1	IC50	'='	339.0	nM	6.47			UO_0000065	12.45	0.23	3.06	5.14	False	CHEMBL870124	Inhibition of FAK	B	BAO_0000357	single protein format	Homo sapiens	None	None	None	None	CHEMBL2695	Focal adhesion kinase 1	Homo sapiens	SINGLE PROTEIN	CHEMBL1147704	1	Scientific Literature	Bioorg. Med. Chem. Lett.	2006	None
CHEMBL207131		0	420.43	0	3.89	17g	COc1cc(Nc2ncc3ccn(-c4cccc(C(=O)O)c4)c3n2)cc(OC)c1OC	IC50	'='	38.0	nM	7.42			UO_0000065	17.65	0.33	3.53	6.89	False	CHEMBL870124	Inhibition of FAK	B	BAO_0000357	single protein format	Homo sapiens	None	None	None	None	CHEMBL2695	Focal adhesion kinase 1	Homo sapiens	SINGLE PROTEIN	CHEMBL1147704	1	Scientific Literature	Bioorg. Med. Chem. Lett.	2006	None
CHEMBL206731		0	401.43	0	4.06	16g	COc1cc(Nc2ncc3ccn(-c4ccccc4C#N)c3n2)cc(OC)c1OC	IC50	'='	504.0	nM	6.30			UO_0000065	15.69	0.29	2.24	6.68	False	CHEMBL870124	Inhibition of FAK	B	BAO_0000357	single protein format	Homo sapiens	None	None	None	None	CHEMBL2695	Focal adhesion kinase 1	Homo sapiens	SINGLE PROTEIN	CHEMBL1147704	1	Scientific Literature	Bioorg. Med. Chem. Lett.	2006	None
CHEMBL437693		0	390.44	0	4.50	16a	COc1cc(Nc2ncc3ccn(-c4ccccc4C)c3n2)cc(OC)c1OC	IC50	'='	2810.0	nM	5.55			UO_0000065	14.22	0.26	1.05	7.88	False	CHEMBL870124	Inhibition of FAK	B	BAO_0000357	single protein format	Homo sapiens	None	None	None	None	CHEMBL2695	Focal adhesion kinase 1	Homo sapiens	SINGLE PROTEIN	CHEMBL1147704	1	Scientific Literature	Bioorg. Med. Chem. Lett.	2006	None
CHEMBL208322		0	497.58	0	3.88	13	CCCNS(=O)(=O)c1ccccc1-n1ccc2cnc(Nc3cc(OC)c(OC)c(OC)c3)nc21	IC50	'='	3500.0	nM	5.46			UO_0000065	10.96	0.21	1.58	4.68	False	CHEMBL870124	Inhibition of FAK	B	BAO_0000357	single protein format	Homo sapiens	None	None	None	None	CHEMBL2695	Focal adhesion kinase 1	Homo sapiens	SINGLE PROTEIN	CHEMBL1147704	1	Scientific Literature	Bioorg. Med. Chem. Lett.	2006	None
CHEMBL14762	SELICICLIB	2	354.46	0	3.20	roscovitine	CC[C@H](CO)Nc1nc(NCc2ccccc2)c2ncn(C(C)C)c2n1	Kd						Not Active						False	CHEMBL860898	Average Binding Constant for PTK2; NA=Not Active at 10 uM	B	BAO_0000357	single protein format	Homo sapiens	None	None	None	None	CHEMBL2695	Focal adhesion kinase 1	Homo sapiens	SINGLE PROTEIN	CHEMBL1144455	1	Scientific Literature	Nat. Biotechnol.	2005	None
CHEMBL384304	RG-547	2	441.46	0	1.41	39, R547	COc1ccc(F)c(F)c1C(=O)c1cnc(NC2CCN(S(C)(=O)=O)CC2)nc1N	Ki	'>'	5000.0	nM				UO_0000065					False	CHEMBL908848	Inhibition of FAK	B	BAO_0000357	single protein format	Homo sapiens	None	None	None	None	CHEMBL2695	Focal adhesion kinase 1	Homo sapiens	SINGLE PROTEIN	CHEMBL1137323	1	Scientific Literature	J. Med. Chem.	2006	None
CHEMBL201307		0	580.69	1	4.63	46	COc1cc2c(Nc3ncc(CC(=O)Nc4cccc(F)c4)s3)ncnc2cc1OCCCN1CCC(CO)CC1	IC50	'='	4000.0	nM	5.40			UO_0000065	9.30	0.18	0.77	4.43	False	CHEMBL862053	Inhibitory activity against FAK	B	BAO_0000357	single protein format	None	None	None	None	None	CHEMBL2695	Focal adhesion kinase 1	Homo sapiens	SINGLE PROTEIN	CHEMBL1149372	1	Scientific Literature	J. Med. Chem.	2006	None
CHEMBL131577		0	335.82	0	3.71	11d	Cc1cccc(Cl)c1NC(=O)c1cnc(NC(=O)C2CC2)s1	IC50	'>'	25000.0	nM				UO_0000065					False	CHEMBL679504	Inhibition of FAK kinase	B	BAO_0000357	single protein format	None	None	None	None	None	CHEMBL2695	Focal adhesion kinase 1	Homo sapiens	SINGLE PROTEIN	CHEMBL1136358	1	Scientific Literature	Bioorg. Med. Chem. Lett.	2003	None
CHEMBL456813		0	473.57	0	4.56	42, diastereomeric mixture	C=CCOC(=O)N1c2ccc(OCCCOC3CCCCO3)cc2C[C@H]1[C@@H](CC=C)OC(C)=O	Inhibition	'='	30.0	%				UO_0000187					False	CHEMBL982664	Inhibition of human FAK at 30 uM	B	BAO_0000357	single protein format	Homo sapiens	None	None	None	None	CHEMBL2695	Focal adhesion kinase 1	Homo sapiens	SINGLE PROTEIN	CHEMBL1142509	1	Scientific Literature	Bioorg. Med. Chem.	2008	None
CHEMBL565612	SOTRASTAURIN	2	438.49	0	2.43	1	CN1CCN(c2nc(C3=C(c4c[nH]c5ccccc45)C(=O)NC3=O)c3ccccc3n2)CC1	IC50	'='	8300.0	nM	5.08			UO_0000065	11.59	0.21	2.65	5.39	False	CHEMBL1040928	Inhibition of human recombinant FAK	B	BAO_0000357	single protein format	Homo sapiens	None	None	None	None	CHEMBL2695	Focal adhesion kinase 1	Homo sapiens	SINGLE PROTEIN	CHEMBL1156112	1	Scientific Literature	J. Med. Chem.	2009	None
CHEMBL408019		0	294.31	0	2.68	13	O=C(Nc1n[nH]c2nc(-c3cccc(O)c3)ccc12)C1CC1	Activity						Not Evaluated						False	CHEMBL1024919	Binding affinity to human FAK at 10 uM relative to control	B	BAO_0000357	single protein format	Homo sapiens	None	None	None	None	CHEMBL2695	Focal adhesion kinase 1	Homo sapiens	SINGLE PROTEIN	CHEMBL1151712	1	Scientific Literature	J. Med. Chem.	2008	None
CHEMBL1288582		0	264.29	0	3.11	7c	COc1ccc2cc(-c3n[nH]c4cccnc34)[nH]c2c1	IC50	'='	5490.0	nM	5.26			UO_0000065	19.90	0.36	2.15	7.90	False	CHEMBL1292406	Inhibition of FAK	B	BAO_0000357	single protein format	None	None	None	None	None	CHEMBL2695	Focal adhesion kinase 1	Homo sapiens	SINGLE PROTEIN	CHEMBL1287686	1	Scientific Literature	Bioorg. Med. Chem. Lett.	2010	None
CHEMBL3393283		0	389.42	0	2.86	20b	COC(=O)c1ccccc1Nc1nc(Nc2ccc(CN)cc2)n2ccnc2n1	IC50	'='	280.0	nM	6.55			UO_0000065	16.83	0.31	3.69	5.49	False	CHEMBL3395578	Inhibition of FAK (unknown origin) using ULight-poly GT as substrate after 1.6 hrs by TR-FRET assay	B	BAO_0000357	single protein format	Homo sapiens	None	None	None	None	CHEMBL2695	Focal adhesion kinase 1	Homo sapiens	SINGLE PROTEIN	CHEMBL3392964	1	Scientific Literature	J. Med. Chem.	2015	None
CHEMBL410659		0	460.59	1	5.39	2f, AQIP	Nc1nccn2c1c(-c1ccc3ccc(-c4ccccc4)nc3c1)nc2[C@H]1C[C@@H](CN2CCC2)C1	IC50	'>'	10000.0	nM				UO_0000065					False	CHEMBL921281	Inhibition of FAK	B	BAO_0000357	single protein format	None	None	None	None	None	CHEMBL2695	Focal adhesion kinase 1	Homo sapiens	SINGLE PROTEIN	CHEMBL1143953	1	Scientific Literature	Bioorg. Med. Chem.	2008	None
CHEMBL595373		0	512.64	2	6.57	25	COc1cc2c(Oc3ccc(-c4nc5ccccc5s4)cc3)ncnc2cc1OCCCN1CCCC1	Residual activity	'='	93.0	%				UO_0000187					False	CHEMBL1045124	Residual activity of FAK at 10 uM by microplate scintillation counting	B	BAO_0000357	single protein format	None	None	None	None	None	CHEMBL2695	Focal adhesion kinase 1	Homo sapiens	SINGLE PROTEIN	CHEMBL1152560	1	Scientific Literature	Bioorg. Med. Chem.	2009	None
CHEMBL568729		0	567.60	1	4.90	4	COCCNc1ccn(-c2ccccc2)c(=O)c1C(=O)Nc1ccc(Oc2ccnc3cc(OC)c(OC)cc23)cn1	IC50	'='	1800.0	nM	5.75			UO_0000065	10.12	0.19	0.84	4.57	False	CHEMBL1037539	Inhibition of human FAK by HTRF assay	B	BAO_0000357	single protein format	Homo sapiens	None	None	None	None	CHEMBL2695	Focal adhesion kinase 1	Homo sapiens	SINGLE PROTEIN	CHEMBL1155349	1	Scientific Literature	Bioorg. Med. Chem. Lett.	2009	None
CHEMBL2409583		0	440.46	0	2.11	28	COc1cc(Nc2ncnc(Nc3ccccc3C(=O)NCCO)n2)cc(OC)c1OC	IC50	'='	23800.0	nM	4.62			UO_0000065	10.50	0.20	2.51	3.31	False	CHEMBL2412199	Inhibition of pre-activated recombinant full length FAK (unknown origin) using ULight labeled poly(Glu/Tyr) as substrate after 1.6 hrs by TR-FRET assay	B	BAO_0000357	single protein format	Homo sapiens	None	None	None	None	CHEMBL2695	Focal adhesion kinase 1	Homo sapiens	SINGLE PROTEIN	CHEMBL2406973	1	Scientific Literature	Bioorg. Med. Chem. Lett.	2013	None
CHEMBL570643		0	592.66	1	4.59	6	COc1cc2nccc(Oc3ccc(NC(=O)c4c(N5CCN(C)CC5)ccn(-c5ccccc5)c4=O)nc3)c2cc1OC	IC50	'>'	125000.0	nM		Outside typical range		UO_0000065					False	CHEMBL1037539	Inhibition of human FAK by HTRF assay	B	BAO_0000357	single protein format	Homo sapiens	None	None	None	None	CHEMBL2695	Focal adhesion kinase 1	Homo sapiens	SINGLE PROTEIN	CHEMBL1155349	1	Scientific Literature	Bioorg. Med. Chem. Lett.	2009	None
CHEMBL1096459		0	314.39	0	4.34	16a	Nc1ccccc1Nc1ccc2c(c1)Cc1ccccc1CC2=O	Inhibition						Not Active						False	CHEMBL1108238	Inhibition of FAK at 10 uM	B	BAO_0000357	single protein format	None	None	None	None	None	CHEMBL2695	Focal adhesion kinase 1	Homo sapiens	SINGLE PROTEIN	CHEMBL1157789	1	Scientific Literature	Bioorg. Med. Chem. Lett.	2010	None
CHEMBL1934345		0	457.54	0	3.21	3k	COc1cccnc1-c1ccc2cnc(Nc3ccc(C4CCN(CC(N)=O)CC4)cc3)nn12	IC50	'>'	10000.0	nM				UO_0000065					False	CHEMBL1936008	Inhibition of FAK in human 293GT cells after 1 hr by luminescence-based spectrophotometry	B	BAO_0000219	cell-based format	Homo sapiens	None	None	None	None	CHEMBL2695	Focal adhesion kinase 1	Homo sapiens	SINGLE PROTEIN	CHEMBL1932974	1	Scientific Literature	Bioorg. Med. Chem. Lett.	2012	None
CHEMBL1934349		0	483.62	0	3.87	3o	CN(C)Cc1ccc(-c2ccc3cnc(Nc4ccc(C5CCN(CC(N)=O)CC5)cc4)nn23)cc1	IC50						Not Determined						False	CHEMBL1936008	Inhibition of FAK in human 293GT cells after 1 hr by luminescence-based spectrophotometry	B	BAO_0000219	cell-based format	Homo sapiens	None	None	None	None	CHEMBL2695	Focal adhesion kinase 1	Homo sapiens	SINGLE PROTEIN	CHEMBL1932974	1	Scientific Literature	Bioorg. Med. Chem. Lett.	2012	None
CHEMBL1934350		0	545.67	1	3.08	3p	CS(=O)(=O)N1Cc2cccc(-c3ccc4cnc(Nc5ccc(C6CCN(CC(N)=O)CC6)cc5)nn34)c2C1	IC50						Not Determined						False	CHEMBL1936008	Inhibition of FAK in human 293GT cells after 1 hr by luminescence-based spectrophotometry	B	BAO_0000219	cell-based format	Homo sapiens	None	None	None	None	CHEMBL2695	Focal adhesion kinase 1	Homo sapiens	SINGLE PROTEIN	CHEMBL1932974	1	Scientific Literature	Bioorg. Med. Chem. Lett.	2012	None
CHEMBL1934349		0	483.62	0	3.87	3o	CN(C)Cc1ccc(-c2ccc3cnc(Nc4ccc(C5CCN(CC(N)=O)CC5)cc4)nn23)cc1	IC50	'>'	1000.0	nM				UO_0000065					False	CHEMBL1936031	Inhibition of human recombinant FAK expressed in baculovirus expression system after 30 mins by time resolved fluorescence assay	B	BAO_0000019	assay format	Homo sapiens	None	None	None	None	CHEMBL2695	Focal adhesion kinase 1	Homo sapiens	SINGLE PROTEIN	CHEMBL1932974	1	Scientific Literature	Bioorg. Med. Chem. Lett.	2012	None
CHEMBL1934350		0	545.67	1	3.08	3p	CS(=O)(=O)N1Cc2cccc(-c3ccc4cnc(Nc5ccc(C6CCN(CC(N)=O)CC6)cc5)nn34)c2C1	IC50	'='	205.0	nM	6.69			UO_0000065	12.26	0.23	3.61	5.31	False	CHEMBL1936031	Inhibition of human recombinant FAK expressed in baculovirus expression system after 30 mins by time resolved fluorescence assay	B	BAO_0000019	assay format	Homo sapiens	None	None	None	None	CHEMBL2695	Focal adhesion kinase 1	Homo sapiens	SINGLE PROTEIN	CHEMBL1932974	1	Scientific Literature	Bioorg. Med. Chem. Lett.	2012	None
CHEMBL1934335		0	456.55	0	3.81	3a	COc1ccccc1-c1ccc2cnc(Nc3ccc(C4CCN(CC(N)=O)CC4)cc3)nn12	IC50	'='	55.0	nM	7.26			UO_0000065	15.90	0.29	3.45	7.42	False	CHEMBL1936031	Inhibition of human recombinant FAK expressed in baculovirus expression system after 30 mins by time resolved fluorescence assay	B	BAO_0000019	assay format	Homo sapiens	None	None	None	None	CHEMBL2695	Focal adhesion kinase 1	Homo sapiens	SINGLE PROTEIN	CHEMBL1932974	1	Scientific Literature	Bioorg. Med. Chem. Lett.	2012	None
CHEMBL1934335		0	456.55	0	3.81	3a	COc1ccccc1-c1ccc2cnc(Nc3ccc(C4CCN(CC(N)=O)CC4)cc3)nn12	IC50	'='	690.0	nM	6.16			UO_0000065	13.50	0.25	2.35	6.30	False	CHEMBL1936008	Inhibition of FAK in human 293GT cells after 1 hr by luminescence-based spectrophotometry	B	BAO_0000219	cell-based format	Homo sapiens	None	None	None	None	CHEMBL2695	Focal adhesion kinase 1	Homo sapiens	SINGLE PROTEIN	CHEMBL1932974	1	Scientific Literature	Bioorg. Med. Chem. Lett.	2012	None
CHEMBL1934353		0	568.10	1	3.85	14b	CN(c1ccccc1-c1cc(Cl)c2cnc(Nc3ccc(C4CCN(CC(N)=O)CC4)cc3)nn12)S(C)(=O)=O	IC50	'='	420.0	nM	6.38			UO_0000065	11.22	0.22	2.53	5.06	False	CHEMBL1936008	Inhibition of FAK in human 293GT cells after 1 hr by luminescence-based spectrophotometry	B	BAO_0000219	cell-based format	Homo sapiens	None	None	None	None	CHEMBL2695	Focal adhesion kinase 1	Homo sapiens	SINGLE PROTEIN	CHEMBL1932974	1	Scientific Literature	Bioorg. Med. Chem. Lett.	2012	None
CHEMBL1957502		0	377.41	0	1.47	25b	CNC(=O)c1cn2cc(-c3cccc4[nH]ncc34)nc(N3CCOCC3)c2n1	Inhibition	'='	50.0	%				UO_0000187					False	CHEMBL1959606	Inhibition of FAK at 5 to 10 uM	B	BAO_0000357	single protein format	None	None	None	None	None	CHEMBL2695	Focal adhesion kinase 1	Homo sapiens	SINGLE PROTEIN	CHEMBL1955823	1	Scientific Literature	Bioorg. Med. Chem. Lett.	2012	None
CHEMBL3288854		0	425.51	0	2.84	3b	Cc1[nH]c(/C=C2\C(=O)Nc3ccc(F)cc32)c(C)c1NC(=O)CCN1CCN(C)CC1	Inhibition	'='	66.0	%				UO_0000187					False	CHEMBL3296861	Inhibition of FAK (unknown origin) at 1 uM relative to control	B	BAO_0000357	single protein format	Homo sapiens	None	None	None	None	CHEMBL2695	Focal adhesion kinase 1	Homo sapiens	SINGLE PROTEIN	CHEMBL3286339	1	Scientific Literature	Eur. J. Med. Chem.	2014	None
CHEMBL2036868		0	331.38	0	3.78	2f	COc1ccc(Nc2nccc(-c3nc4ccccc4n3C)n2)cc1	IC50	'='	27000.0	nM	4.57			UO_0000065	13.79	0.25	0.79	7.04	False	CHEMBL2038024	Inhibition of recombinant FAK using poly(Glu,Tyr)4 as substrate assessed as inhibition of [33P]Phosphate incorporation into substrate after 80 mins by scintillation counting	B	BAO_0000357	single protein format	None	None	None	None	None	CHEMBL2695	Focal adhesion kinase 1	Homo sapiens	SINGLE PROTEIN	CHEMBL2034932	1	Scientific Literature	Eur. J. Med. Chem.	2012	None
CHEMBL2036870		0	317.35	0	3.48	2h	Cn1c(-c2ccnc(Nc3cccc(O)c3)n2)nc2ccccc21	IC50	'='	5200.0	nM	5.28			UO_0000065	16.65	0.30	1.80	6.97	False	CHEMBL2038024	Inhibition of recombinant FAK using poly(Glu,Tyr)4 as substrate assessed as inhibition of [33P]Phosphate incorporation into substrate after 80 mins by scintillation counting	B	BAO_0000357	single protein format	None	None	None	None	None	CHEMBL2695	Focal adhesion kinase 1	Homo sapiens	SINGLE PROTEIN	CHEMBL2034932	1	Scientific Literature	Eur. J. Med. Chem.	2012	None
CHEMBL2036866		0	347.38	0	3.49	2j, NSC 750416	COc1ccc(Nc2nccc(-c3nc4ccccc4n3C)n2)cc1O	IC50	'='	3400.0	nM	5.47			UO_0000065	15.74	0.29	1.98	6.43	False	CHEMBL2038024	Inhibition of recombinant FAK using poly(Glu,Tyr)4 as substrate assessed as inhibition of [33P]Phosphate incorporation into substrate after 80 mins by scintillation counting	B	BAO_0000357	single protein format	None	None	None	None	None	CHEMBL2695	Focal adhesion kinase 1	Homo sapiens	SINGLE PROTEIN	CHEMBL2034932	1	Scientific Literature	Eur. J. Med. Chem.	2012	None
CHEMBL2333441		0	372.43	0	2.98	28	CN1c2ccc(NCc3ccc(F)cc3)cc2-c2c(cnn2C)S1(=O)=O	IC50	'='	19000.0	nM	4.72			UO_0000065	12.68	0.25	1.74	7.02	False	CHEMBL2345801	Inhibition of intracellular FAK autophosphorylation in human PC3 M-luc cells after 2 hrs	B	BAO_0000219	cell-based format	Homo sapiens	None	None	M-luc	None	CHEMBL2695	Focal adhesion kinase 1	Homo sapiens	SINGLE PROTEIN	CHEMBL2331389	1	Scientific Literature	Bioorg. Med. Chem. Lett.	2013	None
CHEMBL2333444		0	410.54	0	4.14	30	CN1c2ccc(NCc3ccc(C(C)(C)C)cc3)cc2-c2c(cnn2C)S1(=O)=O	IC50	'='	2200.0	nM	5.66			UO_0000065	13.78	0.27	1.52	8.42	False	CHEMBL2345806	Allosteric inhibition of FAK (unknown origin) using poly-(GT)-biotin and 0.5 uM of ATP preincubated for 5 mins measured after 1 hr by HTRF assay	B	BAO_0000357	single protein format	Homo sapiens	None	None	None	None	CHEMBL2695	Focal adhesion kinase 1	Homo sapiens	SINGLE PROTEIN	CHEMBL2331389	1	Scientific Literature	Bioorg. Med. Chem. Lett.	2013	None
CHEMBL3917740		0	487.63	0	4.19	BDBM240750	CCN1CCN(c2ccc(Nc3nc(N)c4scc(-c5cccc(C(=O)NC)c5)c4n3)cc2)CC1	IC50	'<'	10000.0	nM			420081	UO_0000065					False	CHEMBL3888859	ULight-LANCE Assay: Full sequence FAK was purchased from Cell Signaling (Catalog No.: 7796). ULight-poly GT (PerkinElmer #TRF0100-D), Eu-anti-phospho-Tyr (PT66) (PerkinElmer #AD0068) and Lance detection buffer (PerkinElmer #CR-97-100) were purchased from PerkinElmer. The kinase solution (50 mM Tris-HCl pH 7.5, 10 mM MgCl2, 1 mM EGTA, 2 mM DTT, 0.01% Tween-20) was adjusted to a final concentration…	B	BAO_0000357	single protein format	Homo sapiens	None	None	None	None	CHEMBL2695	Focal adhesion kinase 1	Homo sapiens	SINGLE PROTEIN	CHEMBL3886865	37	BindingDB Database		2016	None
CHEMBL2402081		0	432.46	0	3.10	37	CC[C@@H]1C(=O)N(C)c2cnc(-n3ccnc3-c3ccc(F)cc3)nc2N1c1ccn(C)n1	Inhibition	'='	3.0	%				UO_0000187					False	CHEMBL2406311	Inhibition of PTK2 (unknown origin) at 10 uM relative to control	B	BAO_0000357	single protein format	Homo sapiens	None	None	None	None	CHEMBL2695	Focal adhesion kinase 1	Homo sapiens	SINGLE PROTEIN	CHEMBL2401733	1	Scientific Literature	Bioorg. Med. Chem. Lett.	2013	None
CHEMBL604087		0	445.52	0	3.53	18	COc1ccc(C(=O)NCc2cccc(C(=O)Nc3ccc4c(c3)CNCC4)c2)cc1OC	IC50	'>'	10000.0	nM				UO_0000065					False	CHEMBL1065742	Inhibition of PTK2	B	BAO_0000357	single protein format	None	None	None	None	None	CHEMBL2695	Focal adhesion kinase 1	Homo sapiens	SINGLE PROTEIN	CHEMBL1157712	1	Scientific Literature	J. Med. Chem.	2010	None
CHEMBL604483		0	559.67	2	5.86	23	COc1cc2c(Oc3ccc(-c4nc5ccccc5s4)cc3F)ncnc2cc1OCCCN1CCN(C)CC1	Residual activity	'='	98.0	%				UO_0000187					False	CHEMBL1040634	Residual activity of FAK at 0.1 uM by microplate scintillation counting	B	BAO_0000357	single protein format	None	None	None	None	None	CHEMBL2695	Focal adhesion kinase 1	Homo sapiens	SINGLE PROTEIN	CHEMBL1152560	1	Scientific Literature	Bioorg. Med. Chem.	2009	None
CHEMBL3657302		0	619.04	2	5.49	BDBM134058	CCN1CCC(NC(=O)c2cc(OC)c(Nc3ncc(C(F)(F)F)c(Oc4cccc5c4C(=O)N(C)C5)n3)cc2Cl)CC1	IC50	'='	2.0	nM	8.70		267447	UO_0000065	14.05	0.28	3.21	7.99	False	CHEMBL3705417	Enzyme Assay: This test uses active PTK2 enzyme (Invitrogen Code PV3832) and poly-Glu-Tyr (4:1, Sigma P-0275) as the kinase substrate. The kinase activity is detected by means of the phosphorylation of the substrate in a DELFIA assay. The phosphorylated substrate is detected with the europium-labelled phosphotyrosine antibody PY20 (Perkin Elmer, No.: AD0038).In order to determine concentration-ac…	B	BAO_0000357	single protein format	Homo sapiens	None	None	None	None	CHEMBL2695	Focal adhesion kinase 1	Homo sapiens	SINGLE PROTEIN	CHEMBL3638932	37	BindingDB Database		2014	None
CHEMBL3639561		0	574.51	1	3.53	BDBM134089	COc1cc(O[C@@H]2CO[C@@H]3[C@H](O)CO[C@H]23)ccc1Nc1ncc(C(F)(F)F)c(Oc2cccc3c2C(=O)N(C)C3)n1	IC50	'='	3.0	nM	8.52		267478	UO_0000065	14.84	0.28	4.99	6.85	False	CHEMBL3705417	Enzyme Assay: This test uses active PTK2 enzyme (Invitrogen Code PV3832) and poly-Glu-Tyr (4:1, Sigma P-0275) as the kinase substrate. The kinase activity is detected by means of the phosphorylation of the substrate in a DELFIA assay. The phosphorylated substrate is detected with the europium-labelled phosphotyrosine antibody PY20 (Perkin Elmer, No.: AD0038).In order to determine concentration-ac…	B	BAO_0000357	single protein format	Homo sapiens	None	None	None	None	CHEMBL2695	Focal adhesion kinase 1	Homo sapiens	SINGLE PROTEIN	CHEMBL3638932	37	BindingDB Database		2014	None
CHEMBL3657341		0	528.54	1	4.38	BDBM134099	COc1cc(N2CCN(C)CC2)ccc1Nc1ncc(C(F)(F)F)c(Oc2cccc3c2C(=O)N(C)C3)n1	IC50	'='	1.0	nM	9.00		267488	UO_0000065	17.03	0.32	4.62	10.84	False	CHEMBL3705417	Enzyme Assay: This test uses active PTK2 enzyme (Invitrogen Code PV3832) and poly-Glu-Tyr (4:1, Sigma P-0275) as the kinase substrate. The kinase activity is detected by means of the phosphorylation of the substrate in a DELFIA assay. The phosphorylated substrate is detected with the europium-labelled phosphotyrosine antibody PY20 (Perkin Elmer, No.: AD0038).In order to determine concentration-ac…	B	BAO_0000357	single protein format	Homo sapiens	None	None	None	None	CHEMBL2695	Focal adhesion kinase 1	Homo sapiens	SINGLE PROTEIN	CHEMBL3638932	37	BindingDB Database		2014	None
CHEMBL3657352		0	470.53	0	3.77	BDBM134110	COc1cc(N2CCN(C)CC2)ccc1Nc1ncc(C#N)c(Oc2cccc3c2C(=O)CC3)n1	IC50	'='	1.0	nM	9.00		267499	UO_0000065	19.13	0.35	5.23	8.69	False	CHEMBL3705417	Enzyme Assay: This test uses active PTK2 enzyme (Invitrogen Code PV3832) and poly-Glu-Tyr (4:1, Sigma P-0275) as the kinase substrate. The kinase activity is detected by means of the phosphorylation of the substrate in a DELFIA assay. The phosphorylated substrate is detected with the europium-labelled phosphotyrosine antibody PY20 (Perkin Elmer, No.: AD0038).In order to determine concentration-ac…	B	BAO_0000357	single protein format	Homo sapiens	None	None	None	None	CHEMBL2695	Focal adhesion kinase 1	Homo sapiens	SINGLE PROTEIN	CHEMBL3638932	37	BindingDB Database		2014	None
CHEMBL3657362		0	604.61	2	5.08	BDBM134120	COc1cc(C(=O)NCC(C)(C)CN(C)C)c(F)cc1Nc1ncc(C(F)(F)F)c(Oc2cccc3c2C(=O)N(C)C3)n1	IC50	'='	2.0	nM	8.70		267509	UO_0000065	14.39	0.28	3.62	7.99	False	CHEMBL3705417	Enzyme Assay: This test uses active PTK2 enzyme (Invitrogen Code PV3832) and poly-Glu-Tyr (4:1, Sigma P-0275) as the kinase substrate. The kinase activity is detected by means of the phosphorylation of the substrate in a DELFIA assay. The phosphorylated substrate is detected with the europium-labelled phosphotyrosine antibody PY20 (Perkin Elmer, No.: AD0038).In order to determine concentration-ac…	B	BAO_0000357	single protein format	Homo sapiens	None	None	None	None	CHEMBL2695	Focal adhesion kinase 1	Homo sapiens	SINGLE PROTEIN	CHEMBL3638932	37	BindingDB Database		2014	None
CHEMBL3657377		0	584.60	1	4.76	BDBM134135	COc1cc(C(=O)N[C@@H]2CCCN(C)C2)c(C)cc1Nc1ncc(C(F)(F)F)c(Oc2cccc3c2C(=O)N(C)C3)n1	IC50	'='	1.0	nM	9.00		267524	UO_0000065	15.40	0.29	4.24	8.26	False	CHEMBL3705417	Enzyme Assay: This test uses active PTK2 enzyme (Invitrogen Code PV3832) and poly-Glu-Tyr (4:1, Sigma P-0275) as the kinase substrate. The kinase activity is detected by means of the phosphorylation of the substrate in a DELFIA assay. The phosphorylated substrate is detected with the europium-labelled phosphotyrosine antibody PY20 (Perkin Elmer, No.: AD0038).In order to determine concentration-ac…	B	BAO_0000357	single protein format	Homo sapiens	None	None	None	None	CHEMBL2695	Focal adhesion kinase 1	Homo sapiens	SINGLE PROTEIN	CHEMBL3638932	37	BindingDB Database		2014	None
CHEMBL3657401		0	587.03	1	4.73	BDBM134160	COc1cc(C(=O)N[C@H]2CCN(C)C[C@H]2F)c(F)cc1Nc1ncc(Cl)c(Oc2cccc3c2C(=O)N(C)[C@@H]3C)n1	IC50	'='	1.0	nM	9.00		267549	UO_0000065	15.33	0.30	4.27	8.26	False	CHEMBL3705417	Enzyme Assay: This test uses active PTK2 enzyme (Invitrogen Code PV3832) and poly-Glu-Tyr (4:1, Sigma P-0275) as the kinase substrate. The kinase activity is detected by means of the phosphorylation of the substrate in a DELFIA assay. The phosphorylated substrate is detected with the europium-labelled phosphotyrosine antibody PY20 (Perkin Elmer, No.: AD0038).In order to determine concentration-ac…	B	BAO_0000357	single protein format	Homo sapiens	None	None	None	None	CHEMBL2695	Focal adhesion kinase 1	Homo sapiens	SINGLE PROTEIN	CHEMBL3638932	37	BindingDB Database		2014	None
CHEMBL3661419		0	618.59	1	4.47	BDBM134173	COc1cc(C(=O)NC2CCN(C)CC2)c(F)cc1Nc1ncc(C(F)(F)F)c(Oc2cccc3c2C(=O)N(C)CCO3)n1	IC50	'='	10.0	nM	8.00		267562	UO_0000065	12.93	0.25	3.53	6.77	False	CHEMBL3705417	Enzyme Assay: This test uses active PTK2 enzyme (Invitrogen Code PV3832) and poly-Glu-Tyr (4:1, Sigma P-0275) as the kinase substrate. The kinase activity is detected by means of the phosphorylation of the substrate in a DELFIA assay. The phosphorylated substrate is detected with the europium-labelled phosphotyrosine antibody PY20 (Perkin Elmer, No.: AD0038).In order to determine concentration-ac…	B	BAO_0000357	single protein format	Homo sapiens	None	None	None	None	CHEMBL2695	Focal adhesion kinase 1	Homo sapiens	SINGLE PROTEIN	CHEMBL3638932	37	BindingDB Database		2014	None
CHEMBL3657392		0	615.52	1	4.92	BDBM134150	COc1cc(C(=O)N[C@H]2CCN(C)C[C@H]2OC)c(Cl)cc1Nc1ncc(Cl)c(Oc2cccc3c2C(=O)N(C)[C@H]3C)n1	IC50	'='	1.0	nM	9.00		267539	UO_0000065	14.62	0.29	4.08	7.62	False	CHEMBL3705417	Enzyme Assay: This test uses active PTK2 enzyme (Invitrogen Code PV3832) and poly-Glu-Tyr (4:1, Sigma P-0275) as the kinase substrate. The kinase activity is detected by means of the phosphorylation of the substrate in a DELFIA assay. The phosphorylated substrate is detected with the europium-labelled phosphotyrosine antibody PY20 (Perkin Elmer, No.: AD0038).In order to determine concentration-ac…	B	BAO_0000357	single protein format	Homo sapiens	None	None	None	None	CHEMBL2695	Focal adhesion kinase 1	Homo sapiens	SINGLE PROTEIN	CHEMBL3638932	37	BindingDB Database		2014	None
CHEMBL3657397		0	601.04	1	3.78	BDBM134156	COc1cc(C(=O)N[C@@H]2CCN(C)C[C@@H]2OC)c(F)cc1Nc1ncc(Cl)c(Oc2cccc3c2C(=O)N(OC)C3)n1	IC50	'='	1.0	nM	9.00		267545	UO_0000065	14.97	0.29	5.22	7.07	False	CHEMBL3705417	Enzyme Assay: This test uses active PTK2 enzyme (Invitrogen Code PV3832) and poly-Glu-Tyr (4:1, Sigma P-0275) as the kinase substrate. The kinase activity is detected by means of the phosphorylation of the substrate in a DELFIA assay. The phosphorylated substrate is detected with the europium-labelled phosphotyrosine antibody PY20 (Perkin Elmer, No.: AD0038).In order to determine concentration-ac…	B	BAO_0000357	single protein format	Homo sapiens	None	None	None	None	CHEMBL2695	Focal adhesion kinase 1	Homo sapiens	SINGLE PROTEIN	CHEMBL3638932	37	BindingDB Database		2014	None
CHEMBL1421	DASATINIB	4	488.02	0	3.31	Dasatinib	Cc1nc(Nc2ncc(C(=O)Nc3c(C)cccc3Cl)s2)cc(N2CCN(CCO)CC2)n1	Kd	'>'	10000.0	nM				UO_0000065					True	CHEMBL1061093	Binding constant for PTK2 kinase domain	B	BAO_0000357	single protein format	Homo sapiens	None	None	None	None	CHEMBL2695	Focal adhesion kinase 1	Homo sapiens	SINGLE PROTEIN	CHEMBL1150977	1	Scientific Literature	Nat. Biotechnol.	2008	None
CHEMBL215152	AZD-1152-HQPA	0	507.57	1	3.50	AZD-1152 HQPA	CCN(CCO)CCCOc1ccc2c(Nc3cc(CC(=O)Nc4cccc(F)c4)[nH]n3)ncnc2c1	Kd	'>'	10000.0	nM				UO_0000065					True	CHEMBL1061093	Binding constant for PTK2 kinase domain	B	BAO_0000357	single protein format	Homo sapiens	None	None	None	None	CHEMBL2695	Focal adhesion kinase 1	Homo sapiens	SINGLE PROTEIN	CHEMBL1150977	1	Scientific Literature	Nat. Biotechnol.	2008	None
CHEMBL428690	ALVOCIDIB	3	401.85	0	3.30	flavopiridol	CN1CC[C@H](c2c(O)cc(O)c3c(=O)cc(-c4ccccc4Cl)oc23)[C@H](O)C1	Kd	'>'	10000.0	nM				UO_0000065					True	CHEMBL1061093	Binding constant for PTK2 kinase domain	B	BAO_0000357	single protein format	Homo sapiens	None	None	None	None	CHEMBL2695	Focal adhesion kinase 1	Homo sapiens	SINGLE PROTEIN	CHEMBL1150977	1	Scientific Literature	Nat. Biotechnol.	2008	None
CHEMBL554	LAPATINIB	4	581.07	2	6.14	Lapatinib	CS(=O)(=O)CCNCc1ccc(-c2ccc3ncnc(Nc4ccc(OCc5cccc(F)c5)c(Cl)c4)c3c2)o1	Kd	'>'	10000.0	nM				UO_0000065					True	CHEMBL1061093	Binding constant for PTK2 kinase domain	B	BAO_0000357	single protein format	Homo sapiens	None	None	None	None	CHEMBL2695	Focal adhesion kinase 1	Homo sapiens	SINGLE PROTEIN	CHEMBL1150977	1	Scientific Literature	Nat. Biotechnol.	2008	None
CHEMBL522892	DOVITINIB	3	392.44	0	2.54	CHIR-258/TKI-258	CN1CCN(c2ccc3nc(-c4c(N)c5c(F)cccc5[nH]c4=O)[nH]c3c2)CC1	Kd	'>'	10000.0	nM				UO_0000065					True	CHEMBL1061093	Binding constant for PTK2 kinase domain	B	BAO_0000357	single protein format	Homo sapiens	None	None	None	None	CHEMBL2695	Focal adhesion kinase 1	Homo sapiens	SINGLE PROTEIN	CHEMBL1150977	1	Scientific Literature	Nat. Biotechnol.	2008	None
CHEMBL522892	DOVITINIB	3	392.44	0	2.54	CHIR-258/TKI-258	CN1CCN(c2ccc3nc(-c4c(N)c5c(F)cccc5[nH]c4=O)[nH]c3c2)CC1	Kd	'>'	10000.0	nM				UO_0000065					False	CHEMBL1908426	Binding constant for FAK kinase domain	B	BAO_0000357	single protein format	None	None	None	None	None	CHEMBL2695	Focal adhesion kinase 1	Homo sapiens	SINGLE PROTEIN	CHEMBL1908390	1	Scientific Literature	Nat. Biotechnol.	2011	None
CHEMBL377957		0	331.38	0	3.88	7y	COc1ccc(C)c(Nc2ncc3ccn(-c4ccccn4)c3n2)c1	IC50	'='	200.0	nM	6.70			UO_0000065	20.22	0.37	2.82	10.33	False	CHEMBL865637	Inhibitory activity against FAK	B	BAO_0000357	single protein format	Homo sapiens	None	None	None	None	CHEMBL2695	Focal adhesion kinase 1	Homo sapiens	SINGLE PROTEIN	CHEMBL1146954	1	Scientific Literature	Bioorg. Med. Chem. Lett.	2006	None
CHEMBL203178		0	355.32	0	4.58	7m	FC(F)(F)c1ccccc1Nc1ncc2ccn(-c3ccccn3)c2n1	IC50	'='	7000.0	nM	5.16			UO_0000065	14.51	0.27	0.57	9.27	False	CHEMBL865637	Inhibitory activity against FAK	B	BAO_0000357	single protein format	Homo sapiens	None	None	None	None	CHEMBL2695	Focal adhesion kinase 1	Homo sapiens	SINGLE PROTEIN	CHEMBL1146954	1	Scientific Literature	Bioorg. Med. Chem. Lett.	2006	None
CHEMBL1289926	AXITINIB	4	386.48	0	4.64	AG-013736	CNC(=O)c1ccccc1Sc1ccc2c(/C=C/c3ccccn3)n[nH]c2c1	Kd	'>'	10000.0	nM				UO_0000065					False	CHEMBL1908426	Binding constant for FAK kinase domain	B	BAO_0000357	single protein format	None	None	None	None	None	CHEMBL2695	Focal adhesion kinase 1	Homo sapiens	SINGLE PROTEIN	CHEMBL1908390	1	Scientific Literature	Nat. Biotechnol.	2011	None
CHEMBL599428		0	431.50	0	1.79	52	Cn1nc(C(N)=O)c2c1-c1nc(NC3CCN(C(=O)c4ccccc4)CC3)ncc1CC2	IC50	'>'	10000.0	nM				UO_0000065					False	CHEMBL1072199	Inhibition of FAK	B	BAO_0000357	single protein format	None	None	None	None	None	CHEMBL2695	Focal adhesion kinase 1	Homo sapiens	SINGLE PROTEIN	CHEMBL1157561	1	Scientific Literature	J. Med. Chem.	2010	None
CHEMBL573339	PI-103	0	348.36	0	2.98	PI-103	Oc1cccc(-c2nc(N3CCOCC3)c3oc4ncccc4c3n2)c1	Kd	'>'	10000.0	nM				UO_0000065					False	CHEMBL1908426	Binding constant for FAK kinase domain	B	BAO_0000357	single protein format	None	None	None	None	None	CHEMBL2695	Focal adhesion kinase 1	Homo sapiens	SINGLE PROTEIN	CHEMBL1908390	1	Scientific Literature	Nat. Biotechnol.	2011	None
CHEMBL3642404		0	505.60	1	2.15	BDBM99682	CS(=O)(=O)c1ccc(-c2cccn3nc(Nc4cccc(N5CCN(CC(N)=O)CC5)c4)nc23)cc1	IC50	'='	6499.0	nM	5.19		216010	UO_0000065	10.26	0.20	3.04	4.12	False	CHEMBL3705306	In Vitro Enzyme Assay: The ability of compounds to inhibit the kinase activity of baculovirus-expressed human FAK and JAK kinase using the time-resolved fluorescence (TRF) assay system.	B	BAO_0000357	single protein format	Homo sapiens	None	None	None	None	CHEMBL2695	Focal adhesion kinase 1	Homo sapiens	SINGLE PROTEIN	CHEMBL3638802	37	BindingDB Database		2013	None
CHEMBL3645070		0	494.60	1	6.13	BDBM99838	CC(C)(C)OC(=O)N1CCC(c2ccc(Nc3nc4c(-c5ccc(C#N)cc5)cccn4n3)cc2)CC1	IC50	'='	9999.0	nM	5.00		216151	UO_0000065	10.11	0.18	-1.13	5.23	False	CHEMBL3705306	In Vitro Enzyme Assay: The ability of compounds to inhibit the kinase activity of baculovirus-expressed human FAK and JAK kinase using the time-resolved fluorescence (TRF) assay system.	B	BAO_0000357	single protein format	Homo sapiens	None	None	None	None	CHEMBL2695	Focal adhesion kinase 1	Homo sapiens	SINGLE PROTEIN	CHEMBL3638802	37	BindingDB Database		2013	None
CHEMBL3642250		0	509.61	2	5.36	BDBM2013	Cn1ncc2c(-c3cccn4nc(Nc5ccc6c(c5)CCN(C(=O)OC(C)(C)C)CC6)nc34)cccc21	IC50	'='	1033.14	nM	5.99		216105	UO_0000065	11.75	0.22	0.63	6.68	False	CHEMBL3705306	In Vitro Enzyme Assay: The ability of compounds to inhibit the kinase activity of baculovirus-expressed human FAK and JAK kinase using the time-resolved fluorescence (TRF) assay system.	B	BAO_0000357	single protein format	Homo sapiens	None	None	None	None	CHEMBL2695	Focal adhesion kinase 1	Homo sapiens	SINGLE PROTEIN	CHEMBL3638802	37	BindingDB Database		2013	None
CHEMBL507058	ALTERLACTONE	0	288.26	0	2.15	8	COc1cc(O)c2c(c1)-c1cc(O)c(O)cc1COC2=O	IC50	'>'	10.0	ug.mL-1				UO_0000274					False	CHEMBL962869	Inhibition of recombinant FAK	B	BAO_0000357	single protein format	None	None	None	None	None	CHEMBL2695	Focal adhesion kinase 1	Homo sapiens	SINGLE PROTEIN	CHEMBL1157406	1	Scientific Literature	J. Nat. Prod.	2008	None
CHEMBL483532	DESMETHYLALTENUSIN	0	276.24	0	2.18	7	Cc1cc(O)c(O)cc1-c1cc(O)cc(O)c1C(=O)O	IC50	'>'	10.0	ug.mL-1				UO_0000274					False	CHEMBL962869	Inhibition of recombinant FAK	B	BAO_0000357	single protein format	None	None	None	None	None	CHEMBL2695	Focal adhesion kinase 1	Homo sapiens	SINGLE PROTEIN	CHEMBL1157406	1	Scientific Literature	J. Nat. Prod.	2008	None
CHEMBL2087474		0	473.56	1	-0.32	14, ETP-46321	CS(=O)(=O)N1CCN(Cc2cn3cc(-c4cnc(N)nc4)nc(N4CCOCC4)c3n2)CC1	Inhibition	'<'	30.0	%				UO_0000187					False	CHEMBL2092103	Inhibition of FAK at 1 uM	B	BAO_0000357	single protein format	None	None	None	None	None	CHEMBL2695	Focal adhesion kinase 1	Homo sapiens	SINGLE PROTEIN	CHEMBL2086238	1	Scientific Literature	Bioorg. Med. Chem. Lett.	2012	None
CHEMBL2409577		0	377.45	0	2.96	39	CC(C)NC(=O)c1ccccc1Nc1ncnc(Nc2ccc(CN)cc2)n1	IC50	'='	1000.0	nM	6.00			UO_0000065	15.90	0.29	3.04	5.09	False	CHEMBL2412199	Inhibition of pre-activated recombinant full length FAK (unknown origin) using ULight labeled poly(Glu/Tyr) as substrate after 1.6 hrs by TR-FRET assay	B	BAO_0000357	single protein format	Homo sapiens	None	None	None	None	CHEMBL2695	Focal adhesion kinase 1	Homo sapiens	SINGLE PROTEIN	CHEMBL2406973	1	Scientific Literature	Bioorg. Med. Chem. Lett.	2013	None
CHEMBL2409585		0	411.42	0	3.17	30	COC(=O)c1ccccc1Nc1ncnc(Nc2cc(OC)c(OC)c(OC)c2)n1	IC50	'='	17900.0	nM	4.75			UO_0000065	11.54	0.22	1.58	4.07	False	CHEMBL2412199	Inhibition of pre-activated recombinant full length FAK (unknown origin) using ULight labeled poly(Glu/Tyr) as substrate after 1.6 hrs by TR-FRET assay	B	BAO_0000357	single protein format	Homo sapiens	None	None	None	None	CHEMBL2695	Focal adhesion kinase 1	Homo sapiens	SINGLE PROTEIN	CHEMBL2406973	1	Scientific Literature	Bioorg. Med. Chem. Lett.	2013	None
CHEMBL2409579		0	438.49	0	3.52	24	COc1cc(Nc2ncnc(Nc3ccccc3C(=O)NC(C)C)n2)cc(OC)c1OC	IC50	'='	2200.0	nM	5.66			UO_0000065	12.90	0.24	2.14	4.73	False	CHEMBL2412199	Inhibition of pre-activated recombinant full length FAK (unknown origin) using ULight labeled poly(Glu/Tyr) as substrate after 1.6 hrs by TR-FRET assay	B	BAO_0000357	single protein format	Homo sapiens	None	None	None	None	CHEMBL2695	Focal adhesion kinase 1	Homo sapiens	SINGLE PROTEIN	CHEMBL2406973	1	Scientific Literature	Bioorg. Med. Chem. Lett.	2013	None
CHEMBL400113		0	354.21	0	3.80	2m	O=C1Cc2cnn(-c3ccccc3Br)c2-c2ccccc2N1	Inhibition	'<='	40.0	%				UO_0000187					False	CHEMBL886298	Inhibition of FAK at 10 uM	B	BAO_0000357	single protein format	None	None	None	None	None	CHEMBL2695	Focal adhesion kinase 1	Homo sapiens	SINGLE PROTEIN	CHEMBL1139946	1	Scientific Literature	Eur. J. Med. Chem.	2007	None
CHEMBL400898		0	289.34	0	3.34	2f	Cc1ccc(-n2ncc3c2-c2ccccc2NC(=O)C3)cc1	Inhibition	'<='	40.0	%				UO_0000187					False	CHEMBL886298	Inhibition of FAK at 10 uM	B	BAO_0000357	single protein format	None	None	None	None	None	CHEMBL2695	Focal adhesion kinase 1	Homo sapiens	SINGLE PROTEIN	CHEMBL1139946	1	Scientific Literature	Eur. J. Med. Chem.	2007	None
CHEMBL248558		0	305.34	0	3.04	2e	COc1ccc(-n2ncc3c2-c2ccccc2NC(=O)C3)cc1	Inhibition	'<='	40.0	%				UO_0000187					False	CHEMBL886298	Inhibition of FAK at 10 uM	B	BAO_0000357	single protein format	None	None	None	None	None	CHEMBL2695	Focal adhesion kinase 1	Homo sapiens	SINGLE PROTEIN	CHEMBL1139946	1	Scientific Literature	Eur. J. Med. Chem.	2007	None
CHEMBL2036867		0	345.41	0	4.17	2e	CCOc1ccc(Nc2nccc(-c3nc4ccccc4n3C)n2)cc1	Inhibition						Not Active						False	CHEMBL2038039	Inhibition of recombinant FAK using poly(Glu,Tyr)4 as substrate assessed as inhibition of [33P]Phosphate incorporation into substrate at <10 uM after 80 mins by scintillation counting	B	BAO_0000357	single protein format	None	None	None	None	None	CHEMBL2695	Focal adhesion kinase 1	Homo sapiens	SINGLE PROTEIN	CHEMBL2034932	1	Scientific Literature	Eur. J. Med. Chem.	2012	None
CHEMBL570846		0	593.64	2	5.43	5	COc1cc2nccc(Oc3ccc(NC(=O)c4c(NC5CCOCC5)ccn(-c5ccccc5)c4=O)nc3)c2cc1OC	IC50	'='	1300.0	nM	5.89			UO_0000065	9.92	0.18	0.46	4.68	False	CHEMBL1037539	Inhibition of human FAK by HTRF assay	B	BAO_0000357	single protein format	Homo sapiens	None	None	None	None	CHEMBL2695	Focal adhesion kinase 1	Homo sapiens	SINGLE PROTEIN	CHEMBL1155349	1	Scientific Literature	Bioorg. Med. Chem. Lett.	2009	None
CHEMBL3665868		0	519.50	2	5.00	BDBM126845	COc1cc(C(=O)NC2CCN(C)CC2)c(F)cc1Nc1ncc(C(F)(F)F)c(Oc2ccccc2)n1	IC50	'='	48.0	nM	7.32		256896	UO_0000065	14.09	0.27	2.32	8.26	False	CHEMBL3705995	DELFIA Assay: This test uses active PTK2 enzyme (Invitrogen Code PV3832) and poly-Glu-Tyr (4:1, Sigma P-0275) as the kinase substrate. The kinase activity is detected by means of the phosphorylation of the substrate in a DELFIA assay. The phosphorylated substrate is detected with the Europium-labelled phosphotyrosine antibody PY20 (Perkin Elmer, No.: AD0038). In order to determine concentration-a…	B	BAO_0000357	single protein format	Homo sapiens	None	None	None	None	CHEMBL2695	Focal adhesion kinase 1	Homo sapiens	SINGLE PROTEIN	CHEMBL3639047	37	BindingDB Database		2014	None
CHEMBL3661431		0	471.44	0	4.28	BDBM134185	CNC(=O)c1ccc(Nc2ncc(C(F)(F)F)c(Oc3cccc4c3C(=O)N(C)C4)n2)c(C)c1	IC50	'='	2.0	nM	8.70		267574	UO_0000065	18.45	0.35	4.42	9.02	False	CHEMBL3705417	Enzyme Assay: This test uses active PTK2 enzyme (Invitrogen Code PV3832) and poly-Glu-Tyr (4:1, Sigma P-0275) as the kinase substrate. The kinase activity is detected by means of the phosphorylation of the substrate in a DELFIA assay. The phosphorylated substrate is detected with the europium-labelled phosphotyrosine antibody PY20 (Perkin Elmer, No.: AD0038).In order to determine concentration-ac…	B	BAO_0000357	single protein format	Homo sapiens	None	None	None	None	CHEMBL2695	Focal adhesion kinase 1	Homo sapiens	SINGLE PROTEIN	CHEMBL3638932	37	BindingDB Database		2014	None
CHEMBL570365		0	571.59	2	5.90	10	COc1cc2nccc(Oc3ccc(NC(=O)c4cc(-c5cccnc5)cn(-c5ccccc5)c4=O)nc3)c2cc1OC	IC50	'>'	125000.0	nM		Outside typical range		UO_0000065					False	CHEMBL1037539	Inhibition of human FAK by HTRF assay	B	BAO_0000357	single protein format	Homo sapiens	None	None	None	None	CHEMBL2695	Focal adhesion kinase 1	Homo sapiens	SINGLE PROTEIN	CHEMBL1155349	1	Scientific Literature	Bioorg. Med. Chem. Lett.	2009	None
CHEMBL3665940		0	629.06	1	4.89	BDBM126920	COc1cc(C(=O)NC2CCN(C)CC2)ccc1Nc1ncc(C(F)(F)F)c(Oc2c(Cl)cccc2NS(C)(=O)=O)n1	IC50	'='	6.0	nM	8.22		256969	UO_0000065	13.07	0.27	3.33	6.10	False	CHEMBL3705995	DELFIA Assay: This test uses active PTK2 enzyme (Invitrogen Code PV3832) and poly-Glu-Tyr (4:1, Sigma P-0275) as the kinase substrate. The kinase activity is detected by means of the phosphorylation of the substrate in a DELFIA assay. The phosphorylated substrate is detected with the Europium-labelled phosphotyrosine antibody PY20 (Perkin Elmer, No.: AD0038). In order to determine concentration-a…	B	BAO_0000357	single protein format	Homo sapiens	None	None	None	None	CHEMBL2695	Focal adhesion kinase 1	Homo sapiens	SINGLE PROTEIN	CHEMBL3639047	37	BindingDB Database		2014	None
CHEMBL223360	LINIFANIB	3	375.41	0	4.90	ABT-869	Cc1ccc(F)c(NC(=O)Nc2ccc(-c3cccc4[nH]nc(N)c34)cc2)c1	Kd	'>'	10000.0	nM				UO_0000065					True	CHEMBL1061093	Binding constant for PTK2 kinase domain	B	BAO_0000357	single protein format	Homo sapiens	None	None	None	None	CHEMBL2695	Focal adhesion kinase 1	Homo sapiens	SINGLE PROTEIN	CHEMBL1150977	1	Scientific Literature	Nat. Biotechnol.	2008	None
CHEMBL607707	PELITINIB	2	467.93	1	5.10	EKB-569	CCOc1cc2ncc(C#N)c(Nc3ccc(F)c(Cl)c3)c2cc1NC(=O)/C=C/CN(C)C	Kd	'>'	10000.0	nM				UO_0000065					False	CHEMBL1061093	Binding constant for PTK2 kinase domain	B	BAO_0000357	single protein format	Homo sapiens	None	None	None	None	CHEMBL2695	Focal adhesion kinase 1	Homo sapiens	SINGLE PROTEIN	CHEMBL1150977	1	Scientific Literature	Nat. Biotechnol.	2008	None
CHEMBL7939	CGP-53353	0	365.34	0	4.34	CGP-53353	O=C1NC(=O)c2cc(Nc3ccc(F)cc3)c(Nc3ccc(F)cc3)cc21	Residual Activity	'='	137.0	%				UO_0000187					False	CHEMBL2219060	Millipore: Percentage of residual kinase activity of PTK2 at 1uM relative to control. Control inhibitor: Staurosporine at 10.0uM. Buffer: 8 mM MOPS pH 7.0, 0.2 mM EDTA	B	BAO_0000357	single protein format	Homo sapiens	None	None	None	None	CHEMBL2695	Focal adhesion kinase 1	Homo sapiens	SINGLE PROTEIN	CHEMBL2218924	1	Scientific Literature	Biochem. J.	2013	None
CHEMBL276711	SEMAXANIB	3	238.29	0	3.12	Semaxanib	Cc1cc(C)c(/C=C2\C(=O)Nc3ccccc32)[nH]1	Residual Activity	'='	52.0	%				UO_0000187					False	CHEMBL2219060	Millipore: Percentage of residual kinase activity of PTK2 at 1uM relative to control. Control inhibitor: Staurosporine at 10.0uM. Buffer: 8 mM MOPS pH 7.0, 0.2 mM EDTA	B	BAO_0000357	single protein format	Homo sapiens	None	None	None	None	CHEMBL2695	Focal adhesion kinase 1	Homo sapiens	SINGLE PROTEIN	CHEMBL2218924	1	Scientific Literature	Biochem. J.	2013	None
CHEMBL98350	LY-294002	0	307.35	0	3.30	LY-294002	O=c1cc(N2CCOCC2)oc2c(-c3ccccc3)cccc12	Residual Activity	'='	117.0	%				UO_0000187					False	CHEMBL2219060	Millipore: Percentage of residual kinase activity of PTK2 at 1uM relative to control. Control inhibitor: Staurosporine at 10.0uM. Buffer: 8 mM MOPS pH 7.0, 0.2 mM EDTA	B	BAO_0000357	single protein format	Homo sapiens	None	None	None	None	CHEMBL2695	Focal adhesion kinase 1	Homo sapiens	SINGLE PROTEIN	CHEMBL2218924	1	Scientific Literature	Biochem. J.	2013	None
CHEMBL608533	MIDOSTAURIN	4	570.65	2	5.91	PKC_412	CO[C@@H]1[C@H](N(C)C(=O)c2ccccc2)C[C@H]2O[C@]1(C)n1c3ccccc3c3c4c(c5c6ccccc6n2c5c31)C(=O)NC4	Residual Activity	'='	90.0	%				UO_0000187					False	CHEMBL2219060	Millipore: Percentage of residual kinase activity of PTK2 at 1uM relative to control. Control inhibitor: Staurosporine at 10.0uM. Buffer: 8 mM MOPS pH 7.0, 0.2 mM EDTA	B	BAO_0000357	single protein format	Homo sapiens	None	None	None	None	CHEMBL2695	Focal adhesion kinase 1	Homo sapiens	SINGLE PROTEIN	CHEMBL2218924	1	Scientific Literature	Biochem. J.	2013	None
CHEMBL91730		0	365.80	1	5.10	p38_Inhibitor	Oc1c(-c2ccc(F)cc2)c(-c2ccncc2)nn1-c1ccc(Cl)cc1	Residual Activity	'='	87.0	%				UO_0000187					False	CHEMBL2219060	Millipore: Percentage of residual kinase activity of PTK2 at 1uM relative to control. Control inhibitor: Staurosporine at 10.0uM. Buffer: 8 mM MOPS pH 7.0, 0.2 mM EDTA	B	BAO_0000357	single protein format	Homo sapiens	None	None	None	None	CHEMBL2695	Focal adhesion kinase 1	Homo sapiens	SINGLE PROTEIN	CHEMBL2218924	1	Scientific Literature	Biochem. J.	2013	None
CHEMBL2062800		0	442.52	0	2.95	BDBM99612	CS(=O)(=O)c1ccc(-c2cccn3nc(Nc4cccc(S(C)(=O)=O)c4)nc23)cc1	IC50	'='	693.36	nM	6.16		215940	UO_0000065	13.92	0.28	3.21	5.57	False	CHEMBL3705306	In Vitro Enzyme Assay: The ability of compounds to inhibit the kinase activity of baculovirus-expressed human FAK and JAK kinase using the time-resolved fluorescence (TRF) assay system.	B	BAO_0000357	single protein format	Homo sapiens	None	None	None	None	CHEMBL2695	Focal adhesion kinase 1	Homo sapiens	SINGLE PROTEIN	CHEMBL3638802	37	BindingDB Database		2013	None
CHEMBL3642339		0	511.63	1	2.77	BDBM99613	CS(=O)(=O)c1ccc(-c2cccn3nc(Nc4ccc(CN5CCS(=O)(=O)CC5)cc4)nc23)cc1	IC50	'='	1477.99	nM	5.83		215941	UO_0000065	11.40	0.23	3.06	5.13	False	CHEMBL3705306	In Vitro Enzyme Assay: The ability of compounds to inhibit the kinase activity of baculovirus-expressed human FAK and JAK kinase using the time-resolved fluorescence (TRF) assay system.	B	BAO_0000357	single protein format	Homo sapiens	None	None	None	None	CHEMBL2695	Focal adhesion kinase 1	Homo sapiens	SINGLE PROTEIN	CHEMBL3638802	37	BindingDB Database		2013	None
CHEMBL3642326		0	354.37	0	2.09	BDBM99598	O=[N+]([O-])c1cccc(CNc2cccn3nc(N4CCOCC4)nc23)c1	IC50	'='	9999.0	nM	5.00		215926	UO_0000065	14.11	0.26	2.91	5.11	False	CHEMBL3705306	In Vitro Enzyme Assay: The ability of compounds to inhibit the kinase activity of baculovirus-expressed human FAK and JAK kinase using the time-resolved fluorescence (TRF) assay system.	B	BAO_0000357	single protein format	Homo sapiens	None	None	None	None	CHEMBL2695	Focal adhesion kinase 1	Homo sapiens	SINGLE PROTEIN	CHEMBL3638802	37	BindingDB Database		2013	None
CHEMBL3645065		0	417.49	0	4.75	BDBM99833	COc1cccc(-c2cccn3nc(Nc4ccc(C5CCNCC5)cc4)nc23)c1F	IC50	'='	2999.0	nM	5.52		216146	UO_0000065	13.23	0.24	0.77	8.70	False	CHEMBL3705306	In Vitro Enzyme Assay: The ability of compounds to inhibit the kinase activity of baculovirus-expressed human FAK and JAK kinase using the time-resolved fluorescence (TRF) assay system.	B	BAO_0000357	single protein format	Homo sapiens	None	None	None	None	CHEMBL2695	Focal adhesion kinase 1	Homo sapiens	SINGLE PROTEIN	CHEMBL3638802	37	BindingDB Database		2013	None
CHEMBL3645102		0	431.52	0	3.98	BDBM99876	CN1CCN(c2cccc(Nc3nc4c(NCc5ccccc5F)cccn4n3)c2)CC1	IC50	'='	1482.18	nM	5.83		216184	UO_0000065	13.51	0.25	1.85	9.60	False	CHEMBL3705306	In Vitro Enzyme Assay: The ability of compounds to inhibit the kinase activity of baculovirus-expressed human FAK and JAK kinase using the time-resolved fluorescence (TRF) assay system.	B	BAO_0000357	single protein format	Homo sapiens	None	None	None	None	CHEMBL2695	Focal adhesion kinase 1	Homo sapiens	SINGLE PROTEIN	CHEMBL3638802	37	BindingDB Database		2013	None
CHEMBL502827		0	480.60	1	6.09	CER-0263673	Cc1cccc(N(C)c2cc(Nc3ccc(CC(=O)Nc4ccc5ncsc5c4)cc3)ncn2)c1	Inhibition	'='	15.0	%				UO_0000187					False	CHEMBL953401	Inhibition of FAK at 10 uM by HTRF assay relative to control	B	BAO_0000357	single protein format	None	None	None	None	None	CHEMBL2695	Focal adhesion kinase 1	Homo sapiens	SINGLE PROTEIN	CHEMBL1150387	1	Scientific Literature	J. Med. Chem.	2008	None
CHEMBL482513		0	475.35	1	5.05	CER-0264021	O=C(NCc1ccncc1)c1cccc(Nc2cc(Nc3cccc(Br)c3)ncn2)c1	Inhibition	'='	12.0	%				UO_0000187					False	CHEMBL953401	Inhibition of FAK at 10 uM by HTRF assay relative to control	B	BAO_0000357	single protein format	None	None	None	None	None	CHEMBL2695	Focal adhesion kinase 1	Homo sapiens	SINGLE PROTEIN	CHEMBL1150387	1	Scientific Literature	J. Med. Chem.	2008	None
CHEMBL604483		0	559.67	2	5.86	23	COc1cc2c(Oc3ccc(-c4nc5ccccc5s4)cc3F)ncnc2cc1OCCCN1CCN(C)CC1	Residual activity	'='	84.0	%				UO_0000187					False	CHEMBL1045124	Residual activity of FAK at 10 uM by microplate scintillation counting	B	BAO_0000357	single protein format	None	None	None	None	None	CHEMBL2695	Focal adhesion kinase 1	Homo sapiens	SINGLE PROTEIN	CHEMBL1152560	1	Scientific Literature	Bioorg. Med. Chem.	2009	None
CHEMBL259084	MLN-8054	1	476.87	1	5.87	MLN-8054	O=C(O)c1ccc(Nc2ncc3c(n2)-c2ccc(Cl)cc2C(c2c(F)cccc2F)=NC3)cc1	Kd	'>'	10000.0	nM				UO_0000065					False	CHEMBL1908426	Binding constant for FAK kinase domain	B	BAO_0000357	single protein format	None	None	None	None	None	CHEMBL2695	Focal adhesion kinase 1	Homo sapiens	SINGLE PROTEIN	CHEMBL1908390	1	Scientific Literature	Nat. Biotechnol.	2011	None
CHEMBL221959	TOFACITINIB	4	312.38	0	1.54	CP-690550	C[C@@H]1CCN(C(=O)CC#N)C[C@@H]1N(C)c1ncnc2[nH]ccc12	Kd	'>'	10000.0	nM				UO_0000065					False	CHEMBL1908426	Binding constant for FAK kinase domain	B	BAO_0000357	single protein format	None	None	None	None	None	CHEMBL2695	Focal adhesion kinase 1	Homo sapiens	SINGLE PROTEIN	CHEMBL1908390	1	Scientific Literature	Nat. Biotechnol.	2011	None
CHEMBL4080797		0	408.51	0	2.82	35	COc1ccc(-c2cc3c(N[C@@H]4CC[C@](C)(N)C4(C)C)c(C(N)=O)cnn3c2)cn1	Activity	'='	88.0	%				UO_0000187					False	CHEMBL4055066	Inhibition of wild-type human partial length FAK (D402 to R696 residues) expressed in bacterial expression system assessed as residual activity at 50 nM by Kinomescan method relative to control	B	BAO_0000019	assay format	Homo sapiens	None	None	None	None	CHEMBL2695	Focal adhesion kinase 1	Homo sapiens	SINGLE PROTEIN	CHEMBL4052645	1	Scientific Literature	Bioorg Med Chem Lett	2017	None
CHEMBL3644968		0	499.62	1	5.62	BDBM99718	COCc1ccccc1-c1cccc2nc(Nc3ccc4c(c3)CCN(C(=O)OC(C)(C)C)CC4)nn12	IC50	'='	9999.0	nM	5.00		216047	UO_0000065	10.01	0.18	-0.62	6.17	False	CHEMBL3705306	In Vitro Enzyme Assay: The ability of compounds to inhibit the kinase activity of baculovirus-expressed human FAK and JAK kinase using the time-resolved fluorescence (TRF) assay system.	B	BAO_0000357	single protein format	Homo sapiens	None	None	None	None	CHEMBL2695	Focal adhesion kinase 1	Homo sapiens	SINGLE PROTEIN	CHEMBL3638802	37	BindingDB Database		2013	None
CHEMBL2409602		0	440.46	0	3.87	50	COC(=O)Nc1ccccc1Nc1nc(C)nc(Nc2cc(OC)c(OC)c(OC)c2)n1	IC50	'='	35900.0	nM	4.45			UO_0000065	10.09	0.19	0.57	3.45	False	CHEMBL2412199	Inhibition of pre-activated recombinant full length FAK (unknown origin) using ULight labeled poly(Glu/Tyr) as substrate after 1.6 hrs by TR-FRET assay	B	BAO_0000357	single protein format	Homo sapiens	None	None	None	None	CHEMBL2695	Focal adhesion kinase 1	Homo sapiens	SINGLE PROTEIN	CHEMBL2406973	1	Scientific Literature	Bioorg. Med. Chem. Lett.	2013	None
CHEMBL3642414		0	472.57	0	3.21	BDBM99692	CN1Cc2ccc(Nc3nc4c(C#Cc5ccccc5N(C)S(C)(=O)=O)cccn4n3)cc2C1	IC50	'='	2999.0	nM	5.52		216020	UO_0000065	11.69	0.22	2.31	6.67	False	CHEMBL3705306	In Vitro Enzyme Assay: The ability of compounds to inhibit the kinase activity of baculovirus-expressed human FAK and JAK kinase using the time-resolved fluorescence (TRF) assay system.	B	BAO_0000357	single protein format	Homo sapiens	None	None	None	None	CHEMBL2695	Focal adhesion kinase 1	Homo sapiens	SINGLE PROTEIN	CHEMBL3638802	37	BindingDB Database		2013	None
CHEMBL2409605		0	410.43	0	2.74	23	CNC(=O)c1ccccc1Nc1ncnc(Nc2cc(OC)c(OC)c(OC)c2)n1	Inhibition						Dose-dependent effect						False	CHEMBL2412197	Inhibition of FAK phosphorylation at Tyr397 in HUVEC at after 48 hrs by FACE-TM FAK ELISA	B	BAO_0000357	single protein format	Homo sapiens	None	None	HUVEC	None	CHEMBL2695	Focal adhesion kinase 1	Homo sapiens	SINGLE PROTEIN	CHEMBL2406973	1	Scientific Literature	Bioorg. Med. Chem. Lett.	2013	CHEMBL3307501
CHEMBL2425161		0	531.66	2	7.76	32	Cc1ccc(-n2nc(C(C)(C)C)cc2NC(=O)Nc2ccc(-c3ccc(OCc4ccccc4)nc3)cc2)cc1	IC50						Not Determined						False	CHEMBL2427448	Inhibition of FAK in human HT-29 cells assessed as Tyr397 phosphorylation after 45 mins	B	BAO_0000219	cell-based format	Homo sapiens	None	None	HT-29	None	CHEMBL2695	Focal adhesion kinase 1	Homo sapiens	SINGLE PROTEIN	CHEMBL2424535	1	Scientific Literature	Bioorg. Med. Chem. Lett.	2013	CHEMBL3307768
CHEMBL3642359		0	521.65	1	2.63	BDBM99635	CN1CCN(c2cccc(Nc3nc4c(NCc5cccnc5N(C)S(C)(=O)=O)cccn4n3)c2)CC1	IC50	'='	71.08	nM	7.15		215963	UO_0000065	13.70	0.26	4.52	6.44	False	CHEMBL3705306	In Vitro Enzyme Assay: The ability of compounds to inhibit the kinase activity of baculovirus-expressed human FAK and JAK kinase using the time-resolved fluorescence (TRF) assay system.	B	BAO_0000357	single protein format	Homo sapiens	None	None	None	None	CHEMBL2695	Focal adhesion kinase 1	Homo sapiens	SINGLE PROTEIN	CHEMBL3638802	37	BindingDB Database		2013	None
CHEMBL3645090		0	541.00	2	5.52	BDBM99863	CN(C)C(=O)N1CCc2ccc(Nc3nc4c(-c5cc(Cl)ccc5OCC(F)F)cccn4n3)cc2CC1	IC50	'='	1999.0	nM	5.70		2876	UO_0000065	10.53	0.20	0.18	7.60	False	CHEMBL3705306	In Vitro Enzyme Assay: The ability of compounds to inhibit the kinase activity of baculovirus-expressed human FAK and JAK kinase using the time-resolved fluorescence (TRF) assay system.	B	BAO_0000357	single protein format	Homo sapiens	None	None	None	None	CHEMBL2695	Focal adhesion kinase 1	Homo sapiens	SINGLE PROTEIN	CHEMBL3638802	37	BindingDB Database		2013	None
CHEMBL3642343		0	540.67	1	2.77	BDBM99618	CN(c1ccc(-c2cccn3nc(Nc4ccc(CN5CCS(=O)(=O)CC5)cc4)nc23)cc1)S(C)(=O)=O	IC50	'='	9999.0	nM	5.00		215946	UO_0000065	9.25	0.18	2.23	4.27	False	CHEMBL3705306	In Vitro Enzyme Assay: The ability of compounds to inhibit the kinase activity of baculovirus-expressed human FAK and JAK kinase using the time-resolved fluorescence (TRF) assay system.	B	BAO_0000357	single protein format	Homo sapiens	None	None	None	None	CHEMBL2695	Focal adhesion kinase 1	Homo sapiens	SINGLE PROTEIN	CHEMBL3638802	37	BindingDB Database		2013	None
CHEMBL3689074		0	513.56	1	4.94	BDBM176592	COc1cc(C2CCN(C)CC2)ccc1Nc1ncc(C(F)(F)F)c(CCc2cccc(C(N)=O)c2)n1	Kd	'='	2.9	nM	8.54		322511	UO_0000065	16.62	0.32	3.60	9.14	False	CHEMBL3705934	Biacore SPR Assay: In running buffer (0.01 M HEPES pH 7.4, 0.15 M NaCl, 0.005% Surfactant P20, mM MgCl2, and 1% DMSO)N-terminally GST-fused purified FAK enzyme was captured on both spot 1 and 2. Spot 1 was subsequently blocked by loading with 30 nM PF-562,271 at the beginning of each cycle. Concentration series' of the test compounds were injected over the spots at 25° C.	B	BAO_0000357	single protein format	None	None	None	None	None	CHEMBL2695	Focal adhesion kinase 1	Homo sapiens	SINGLE PROTEIN	CHEMBL3639054	37	BindingDB Database		2015	None
CHEMBL3689071		0	527.59	1	4.87	BDBM176589	COc1cc(C2CCN(C)CC2)ccc1Nc1ncc(C(F)(F)F)c(CCc2ccccc2CC(N)=O)n1	IC50	'='	2.2	nM	8.66		322484	UO_0000065	16.41	0.31	3.79	9.27	False	CHEMBL3705933	Alpha Screen Assay: A biotin labeled peptide is used as substrate (amino acid sequence: Biotin-Glu-Gly-Pro-Trp-Leu-Glu-Glu-Glu-Glu-Glu-Ala-Tyr-Gly-Trp-Met-Asp-Phe-NH2) SEQ ID NO: 1). FAK enzyme was expressed in insect cells as catalytic domain (amino acids 411-686) N-terminally tagged with six histidine amino acids and a Tobacco Etch Virus (TeV) cleavage sequence. After lysing the cells by sonica…	B	BAO_0000219	cell-based format	None	None	None	None	None	CHEMBL2695	Focal adhesion kinase 1	Homo sapiens	SINGLE PROTEIN	CHEMBL3639054	37	BindingDB Database		2015	None
CHEMBL408982		0	249.34	0	3.06	TG003	CCN1/C(=C/C(C)=O)Sc2ccc(OC)cc21	Residual Activity	'='	95.0	%				UO_0000187					False	CHEMBL2219061	Millipore: Percentage of residual kinase activity of PTK2 at 10uM relative to control. Control inhibitor: Staurosporine at 10.0uM. Buffer: 8 mM MOPS pH 7.0, 0.2 mM EDTA	B	BAO_0000357	single protein format	Homo sapiens	None	None	None	None	CHEMBL2695	Focal adhesion kinase 1	Homo sapiens	SINGLE PROTEIN	CHEMBL2218924	1	Scientific Literature	Biochem. J.	2013	None
CHEMBL602937	FASCAPLYSIN	0	271.30	0	3.14	Fascaplysin	O=C1c2ccccc2-[n+]2ccc3c([nH]c4ccccc43)c21	Residual Activity	'='	90.0	%				UO_0000187					False	CHEMBL2219061	Millipore: Percentage of residual kinase activity of PTK2 at 10uM relative to control. Control inhibitor: Staurosporine at 10.0uM. Buffer: 8 mM MOPS pH 7.0, 0.2 mM EDTA	B	BAO_0000357	single protein format	Homo sapiens	None	None	None	None	CHEMBL2695	Focal adhesion kinase 1	Homo sapiens	SINGLE PROTEIN	CHEMBL2218924	1	Scientific Literature	Biochem. J.	2013	None
CHEMBL404941		0	311.34	0	3.21	SU5607	COc1cc(OC)c(/C=C2\C(=O)Nc3ccccc32)c(OC)c1	Residual Activity	'='	81.0	%				UO_0000187					False	CHEMBL2219061	Millipore: Percentage of residual kinase activity of PTK2 at 10uM relative to control. Control inhibitor: Staurosporine at 10.0uM. Buffer: 8 mM MOPS pH 7.0, 0.2 mM EDTA	B	BAO_0000357	single protein format	Homo sapiens	None	None	None	None	CHEMBL2695	Focal adhesion kinase 1	Homo sapiens	SINGLE PROTEIN	CHEMBL2218924	1	Scientific Literature	Biochem. J.	2013	None
CHEMBL17331	PD-169316	0	360.35	0	4.85	PD-169316	O=[N+]([O-])c1ccc(-c2nc(-c3ccc(F)cc3)c(-c3ccncc3)[nH]2)cc1	Residual Activity	'='	102.0	%				UO_0000187					False	CHEMBL2219061	Millipore: Percentage of residual kinase activity of PTK2 at 10uM relative to control. Control inhibitor: Staurosporine at 10.0uM. Buffer: 8 mM MOPS pH 7.0, 0.2 mM EDTA	B	BAO_0000357	single protein format	Homo sapiens	None	None	None	None	CHEMBL2695	Focal adhesion kinase 1	Homo sapiens	SINGLE PROTEIN	CHEMBL2218924	1	Scientific Literature	Biochem. J.	2013	None
CHEMBL260138	ALSTERPAULLONE 2	0	346.35	0	3.69	Alsterpaullone_2	N#CCCc1ccc2c(c1)-c1[nH]c3ccc([N+](=O)[O-])cc3c1CC(=O)N2	Residual Activity	'='	22.0	%				UO_0000187					False	CHEMBL2219061	Millipore: Percentage of residual kinase activity of PTK2 at 10uM relative to control. Control inhibitor: Staurosporine at 10.0uM. Buffer: 8 mM MOPS pH 7.0, 0.2 mM EDTA	B	BAO_0000357	single protein format	Homo sapiens	None	None	None	None	CHEMBL2695	Focal adhesion kinase 1	Homo sapiens	SINGLE PROTEIN	CHEMBL2218924	1	Scientific Literature	Biochem. J.	2013	None
CHEMBL2218939		0	361.47	0	3.93	MEK_Inhibitor_I	N#C/C(=C(/N)SC1C=CC=CC1)c1cccc(C(O)c2ccncc2)c1	Residual Activity	'='	96.0	%				UO_0000187					False	CHEMBL2219061	Millipore: Percentage of residual kinase activity of PTK2 at 10uM relative to control. Control inhibitor: Staurosporine at 10.0uM. Buffer: 8 mM MOPS pH 7.0, 0.2 mM EDTA	B	BAO_0000357	single protein format	Homo sapiens	None	None	None	None	CHEMBL2695	Focal adhesion kinase 1	Homo sapiens	SINGLE PROTEIN	CHEMBL2218924	1	Scientific Literature	Biochem. J.	2013	None
CHEMBL259389	QUINOXALINE1	0	185.19	0	1.09	Cdk1_5_Inhibitor	Nc1n[nH]c2nc3ccccc3nc12	Residual Activity	'='	83.0	%				UO_0000187					False	CHEMBL2219061	Millipore: Percentage of residual kinase activity of PTK2 at 10uM relative to control. Control inhibitor: Staurosporine at 10.0uM. Buffer: 8 mM MOPS pH 7.0, 0.2 mM EDTA	B	BAO_0000357	single protein format	Homo sapiens	None	None	None	None	CHEMBL2695	Focal adhesion kinase 1	Homo sapiens	SINGLE PROTEIN	CHEMBL2218924	1	Scientific Literature	Biochem. J.	2013	None
CHEMBL1182777		0	314.30	0	3.29	STO_609	O=C(O)c1ccc2c3c1cccc3c(=O)n1c3ccccc3nc21	Residual Activity	'='	100.0	%				UO_0000187					False	CHEMBL2219061	Millipore: Percentage of residual kinase activity of PTK2 at 10uM relative to control. Control inhibitor: Staurosporine at 10.0uM. Buffer: 8 mM MOPS pH 7.0, 0.2 mM EDTA	B	BAO_0000357	single protein format	Homo sapiens	None	None	None	None	CHEMBL2695	Focal adhesion kinase 1	Homo sapiens	SINGLE PROTEIN	CHEMBL2218924	1	Scientific Literature	Biochem. J.	2013	None
CHEMBL2218941		0	398.22	0	3.51	Indirubin_6bromo_aceto	CC(=O)O/N=C1C(=C2\C(=O)Nc3cc(Br)ccc32)\Nc2ccccc2\1	Residual Activity	'='	59.0	%				UO_0000187					False	CHEMBL2219061	Millipore: Percentage of residual kinase activity of PTK2 at 10uM relative to control. Control inhibitor: Staurosporine at 10.0uM. Buffer: 8 mM MOPS pH 7.0, 0.2 mM EDTA	B	BAO_0000357	single protein format	Homo sapiens	None	None	None	None	CHEMBL2695	Focal adhesion kinase 1	Homo sapiens	SINGLE PROTEIN	CHEMBL2218924	1	Scientific Literature	Biochem. J.	2013	None
CHEMBL266487	RO-316233	0	327.34	0	3.22	BIM4	O=C1NC(=O)C(c2c[nH]c3ccccc23)=C1c1c[nH]c2ccccc12	Residual Activity	'='	122.0	%				UO_0000187					False	CHEMBL2219060	Millipore: Percentage of residual kinase activity of PTK2 at 1uM relative to control. Control inhibitor: Staurosporine at 10.0uM. Buffer: 8 mM MOPS pH 7.0, 0.2 mM EDTA	B	BAO_0000357	single protein format	Homo sapiens	None	None	None	None	CHEMBL2695	Focal adhesion kinase 1	Homo sapiens	SINGLE PROTEIN	CHEMBL2218924	1	Scientific Literature	Biochem. J.	2013	None
CHEMBL1186409		0	487.65	1	7.32	AG_G_60025	CC[n+]1c(/C=C/N(C)c2ccccc2)n(-c2ccccc2)c2ccc(-c3nc4ccccc4s3)cc21	Residual Activity	'='	144.0	%				UO_0000187					False	CHEMBL2219060	Millipore: Percentage of residual kinase activity of PTK2 at 1uM relative to control. Control inhibitor: Staurosporine at 10.0uM. Buffer: 8 mM MOPS pH 7.0, 0.2 mM EDTA	B	BAO_0000357	single protein format	Homo sapiens	None	None	None	None	CHEMBL2695	Focal adhesion kinase 1	Homo sapiens	SINGLE PROTEIN	CHEMBL2218924	1	Scientific Literature	Biochem. J.	2013	None
CHEMBL21156		0	309.34	0	3.99	JAK_Inhibitor_I	CC(C)(C)c1nc2c3ccc(F)cc3c3c(=O)[nH]ccc3c2[nH]1	Residual Activity	'='	51.0	%				UO_0000187					False	CHEMBL2219060	Millipore: Percentage of residual kinase activity of PTK2 at 1uM relative to control. Control inhibitor: Staurosporine at 10.0uM. Buffer: 8 mM MOPS pH 7.0, 0.2 mM EDTA	B	BAO_0000357	single protein format	Homo sapiens	None	None	None	None	CHEMBL2695	Focal adhesion kinase 1	Homo sapiens	SINGLE PROTEIN	CHEMBL2218924	1	Scientific Literature	Biochem. J.	2013	None
CHEMBL258844		0	551.65	2	6.32	Akti_1_2	O=c1[nH]c2ccccc2n1C1CCN(Cc2ccc(-c3nc4cc5[nH]cnc5cc4nc3-c3ccccc3)cc2)CC1	Residual Activity	'='	143.0	%				UO_0000187					False	CHEMBL2219060	Millipore: Percentage of residual kinase activity of PTK2 at 1uM relative to control. Control inhibitor: Staurosporine at 10.0uM. Buffer: 8 mM MOPS pH 7.0, 0.2 mM EDTA	B	BAO_0000357	single protein format	Homo sapiens	None	None	None	None	CHEMBL2695	Focal adhesion kinase 1	Homo sapiens	SINGLE PROTEIN	CHEMBL2218924	1	Scientific Literature	Biochem. J.	2013	None
CHEMBL261849	GW632580X	0	366.42	0	2.83	GW2580	COc1ccc(COc2ccc(Cc3cnc(N)nc3N)cc2OC)cc1	Residual Activity	'='	115.0	%				UO_0000187					False	CHEMBL2219060	Millipore: Percentage of residual kinase activity of PTK2 at 1uM relative to control. Control inhibitor: Staurosporine at 10.0uM. Buffer: 8 mM MOPS pH 7.0, 0.2 mM EDTA	B	BAO_0000357	single protein format	Homo sapiens	None	None	None	None	CHEMBL2695	Focal adhesion kinase 1	Homo sapiens	SINGLE PROTEIN	CHEMBL2218924	1	Scientific Literature	Biochem. J.	2013	None
CHEMBL1398474		0	344.89	1	5.71	Akt_Inhibitor_X	CCN(CC)CCCCN1c2ccccc2Oc2ccc(Cl)cc21	Residual Activity	'='	144.0	%				UO_0000187					False	CHEMBL2219060	Millipore: Percentage of residual kinase activity of PTK2 at 1uM relative to control. Control inhibitor: Staurosporine at 10.0uM. Buffer: 8 mM MOPS pH 7.0, 0.2 mM EDTA	B	BAO_0000357	single protein format	Homo sapiens	None	None	None	None	CHEMBL2695	Focal adhesion kinase 1	Homo sapiens	SINGLE PROTEIN	CHEMBL2218924	1	Scientific Literature	Biochem. J.	2013	None
CHEMBL77456	TYRPHOSTIN 1	0	184.20	0	2.13	Tyrphostin_A1	COc1ccc(C=C(C#N)C#N)cc1	Residual Activity	'='	124.0	%				UO_0000187					False	CHEMBL2219060	Millipore: Percentage of residual kinase activity of PTK2 at 1uM relative to control. Control inhibitor: Staurosporine at 10.0uM. Buffer: 8 mM MOPS pH 7.0, 0.2 mM EDTA	B	BAO_0000357	single protein format	Homo sapiens	None	None	None	None	CHEMBL2695	Focal adhesion kinase 1	Homo sapiens	SINGLE PROTEIN	CHEMBL2218924	1	Scientific Literature	Biochem. J.	2013	None
CHEMBL47940		0	370.46	1	5.59	Lck_Inhibitor	Nc1ncnc2c1c(-c1ccc(Oc3ccccc3)cc1)cn2C1CCCC1	Residual Activity	'='	116.0	%				UO_0000187					False	CHEMBL2219060	Millipore: Percentage of residual kinase activity of PTK2 at 1uM relative to control. Control inhibitor: Staurosporine at 10.0uM. Buffer: 8 mM MOPS pH 7.0, 0.2 mM EDTA	B	BAO_0000357	single protein format	Homo sapiens	None	None	None	None	CHEMBL2695	Focal adhesion kinase 1	Homo sapiens	SINGLE PROTEIN	CHEMBL2218924	1	Scientific Literature	Biochem. J.	2013	None
CHEMBL2218931		0	376.48	0	1.11	Glycyl_H_1152	Cc1cncc2cccc(S(=O)(=O)N3CCCN(C(=O)CN)C[C@H]3C)c12	Residual Activity	'='	102.0	%				UO_0000187					False	CHEMBL2219060	Millipore: Percentage of residual kinase activity of PTK2 at 1uM relative to control. Control inhibitor: Staurosporine at 10.0uM. Buffer: 8 mM MOPS pH 7.0, 0.2 mM EDTA	B	BAO_0000357	single protein format	Homo sapiens	None	None	None	None	CHEMBL2695	Focal adhesion kinase 1	Homo sapiens	SINGLE PROTEIN	CHEMBL2218924	1	Scientific Literature	Biochem. J.	2013	None
CHEMBL478980		0	283.33	0	2.46	DNA_PK_Inhibitor_V	O=C(c1ccccc1)c1ccc(N2CCOCC2)cc1O	Residual Activity	'='	139.0	%				UO_0000187					False	CHEMBL2219060	Millipore: Percentage of residual kinase activity of PTK2 at 1uM relative to control. Control inhibitor: Staurosporine at 10.0uM. Buffer: 8 mM MOPS pH 7.0, 0.2 mM EDTA	B	BAO_0000357	single protein format	Homo sapiens	None	None	None	None	CHEMBL2695	Focal adhesion kinase 1	Homo sapiens	SINGLE PROTEIN	CHEMBL2218924	1	Scientific Literature	Biochem. J.	2013	None
CHEMBL563845		0	387.44	0	4.97	EGFR_ErbB_2_Inhibitor	COc1cc2ncnc(Nc3ccc(OCc4ccccc4)cc3)c2cc1OC	Residual Activity	'='	136.0	%				UO_0000187					False	CHEMBL2219060	Millipore: Percentage of residual kinase activity of PTK2 at 1uM relative to control. Control inhibitor: Staurosporine at 10.0uM. Buffer: 8 mM MOPS pH 7.0, 0.2 mM EDTA	B	BAO_0000357	single protein format	Homo sapiens	None	None	None	None	CHEMBL2695	Focal adhesion kinase 1	Homo sapiens	SINGLE PROTEIN	CHEMBL2218924	1	Scientific Literature	Biochem. J.	2013	None
CHEMBL13485	SU-11652	0	414.94	0	3.85	SU11652	CCN(CC)CCNC(=O)c1c(C)[nH]c(/C=C2\C(=O)Nc3ccc(Cl)cc32)c1C	Residual Activity	'='	15.0	%				UO_0000187					False	CHEMBL2219060	Millipore: Percentage of residual kinase activity of PTK2 at 1uM relative to control. Control inhibitor: Staurosporine at 10.0uM. Buffer: 8 mM MOPS pH 7.0, 0.2 mM EDTA	B	BAO_0000357	single protein format	Homo sapiens	None	None	None	None	CHEMBL2695	Focal adhesion kinase 1	Homo sapiens	SINGLE PROTEIN	CHEMBL2218924	1	Scientific Literature	Biochem. J.	2013	None
CHEMBL388978	STAUROSPORINE	0	466.54	0	4.35	Staurosporine	CN[C@@H]1C[C@H]2O[C@@](C)([C@@H]1OC)n1c3ccccc3c3c4c(c5c6ccccc6n2c5c31)C(=O)NC4	Residual Activity	'='	3.0	%				UO_0000187					False	CHEMBL2219060	Millipore: Percentage of residual kinase activity of PTK2 at 1uM relative to control. Control inhibitor: Staurosporine at 10.0uM. Buffer: 8 mM MOPS pH 7.0, 0.2 mM EDTA	B	BAO_0000357	single protein format	Homo sapiens	None	None	None	None	CHEMBL2695	Focal adhesion kinase 1	Homo sapiens	SINGLE PROTEIN	CHEMBL2218924	1	Scientific Literature	Biochem. J.	2013	None
CHEMBL559147	Y-27632	0	247.34	0	2.17	Y-27632	C[C@@H](N)[C@H]1CC[C@H](C(=O)Nc2ccncc2)CC1	Residual Activity	'='	104.0	%				UO_0000187					False	CHEMBL2219060	Millipore: Percentage of residual kinase activity of PTK2 at 1uM relative to control. Control inhibitor: Staurosporine at 10.0uM. Buffer: 8 mM MOPS pH 7.0, 0.2 mM EDTA	B	BAO_0000357	single protein format	Homo sapiens	None	None	None	None	CHEMBL2695	Focal adhesion kinase 1	Homo sapiens	SINGLE PROTEIN	CHEMBL2218924	1	Scientific Literature	Biochem. J.	2013	None
CHEMBL605003		0	371.46	0	2.64	SU6656	CN(C)S(=O)(=O)c1ccc2c(c1)/C(=C/c1cc3c([nH]1)CCCC3)C(=O)N2	Residual Activity	'='	21.0	%				UO_0000187					False	CHEMBL2219060	Millipore: Percentage of residual kinase activity of PTK2 at 1uM relative to control. Control inhibitor: Staurosporine at 10.0uM. Buffer: 8 mM MOPS pH 7.0, 0.2 mM EDTA	B	BAO_0000357	single protein format	Homo sapiens	None	None	None	None	CHEMBL2695	Focal adhesion kinase 1	Homo sapiens	SINGLE PROTEIN	CHEMBL2218924	1	Scientific Literature	Biochem. J.	2013	None
CHEMBL222102	KU-55933	0	395.51	0	4.76	KU-55933	O=c1cc(-c2cccc3c2Sc2ccccc2S3)oc(N2CCOCC2)c1	Residual Activity	'='	109.0	%				UO_0000187					False	CHEMBL2219060	Millipore: Percentage of residual kinase activity of PTK2 at 1uM relative to control. Control inhibitor: Staurosporine at 10.0uM. Buffer: 8 mM MOPS pH 7.0, 0.2 mM EDTA	B	BAO_0000357	single protein format	Homo sapiens	None	None	None	None	CHEMBL2695	Focal adhesion kinase 1	Homo sapiens	SINGLE PROTEIN	CHEMBL2218924	1	Scientific Literature	Biochem. J.	2013	None
CHEMBL126077	INDIRUBIN-3-MONOXIME	0	277.28	0	4.42	Indirubin_oxime	O=Nc1c(-c2c(O)[nH]c3ccccc23)[nH]c2ccccc12	Residual Activity	'='	39.0	%				UO_0000187					False	CHEMBL2219060	Millipore: Percentage of residual kinase activity of PTK2 at 1uM relative to control. Control inhibitor: Staurosporine at 10.0uM. Buffer: 8 mM MOPS pH 7.0, 0.2 mM EDTA	B	BAO_0000357	single protein format	Homo sapiens	None	None	None	None	CHEMBL2695	Focal adhesion kinase 1	Homo sapiens	SINGLE PROTEIN	CHEMBL2218924	1	Scientific Literature	Biochem. J.	2013	None
CHEMBL281948	K-252A	0	467.48	0	3.66	K252a	COC(=O)[C@@]1(O)C[C@H]2O[C@]1(C)n1c3ccccc3c3c4c(c5c6ccccc6n2c5c31)C(=O)NC4	Residual Activity	'='	39.0	%				UO_0000187					False	CHEMBL2219060	Millipore: Percentage of residual kinase activity of PTK2 at 1uM relative to control. Control inhibitor: Staurosporine at 10.0uM. Buffer: 8 mM MOPS pH 7.0, 0.2 mM EDTA	B	BAO_0000357	single protein format	Homo sapiens	None	None	None	None	CHEMBL2695	Focal adhesion kinase 1	Homo sapiens	SINGLE PROTEIN	CHEMBL2218924	1	Scientific Literature	Biochem. J.	2013	None
CHEMBL50894	ALSTERPAULLONE	0	293.28	0	3.24	Alsterpaullone	O=C1Cc2c([nH]c3ccc([N+](=O)[O-])cc23)-c2ccccc2N1	Residual Activity	'='	86.0	%				UO_0000187					False	CHEMBL2219060	Millipore: Percentage of residual kinase activity of PTK2 at 1uM relative to control. Control inhibitor: Staurosporine at 10.0uM. Buffer: 8 mM MOPS pH 7.0, 0.2 mM EDTA	B	BAO_0000357	single protein format	Homo sapiens	None	None	None	None	CHEMBL2695	Focal adhesion kinase 1	Homo sapiens	SINGLE PROTEIN	CHEMBL2218924	1	Scientific Literature	Biochem. J.	2013	None
CHEMBL83980	BOHEMINE	0	340.43	0	2.81	Bohemine	CC(C)n1cnc2c(NCc3ccccc3)nc(NCCCO)nc21	Residual Activity	'='	97.0	%				UO_0000187					False	CHEMBL2219060	Millipore: Percentage of residual kinase activity of PTK2 at 1uM relative to control. Control inhibitor: Staurosporine at 10.0uM. Buffer: 8 mM MOPS pH 7.0, 0.2 mM EDTA	B	BAO_0000357	single protein format	Homo sapiens	None	None	None	None	CHEMBL2695	Focal adhesion kinase 1	Homo sapiens	SINGLE PROTEIN	CHEMBL2218924	1	Scientific Literature	Biochem. J.	2013	None
CHEMBL602937	FASCAPLYSIN	0	271.30	0	3.14	Fascaplysin	O=C1c2ccccc2-[n+]2ccc3c([nH]c4ccccc43)c21	Residual Activity	'='	95.0	%				UO_0000187					False	CHEMBL2219060	Millipore: Percentage of residual kinase activity of PTK2 at 1uM relative to control. Control inhibitor: Staurosporine at 10.0uM. Buffer: 8 mM MOPS pH 7.0, 0.2 mM EDTA	B	BAO_0000357	single protein format	Homo sapiens	None	None	None	None	CHEMBL2695	Focal adhesion kinase 1	Homo sapiens	SINGLE PROTEIN	CHEMBL2218924	1	Scientific Literature	Biochem. J.	2013	None
CHEMBL296586	KENPAULLONE	0	327.18	0	4.09	Kenpaullone	O=C1Cc2c([nH]c3ccc(Br)cc23)-c2ccccc2N1	Residual Activity	'='	82.0	%				UO_0000187					False	CHEMBL2219060	Millipore: Percentage of residual kinase activity of PTK2 at 1uM relative to control. Control inhibitor: Staurosporine at 10.0uM. Buffer: 8 mM MOPS pH 7.0, 0.2 mM EDTA	B	BAO_0000357	single protein format	Homo sapiens	None	None	None	None	CHEMBL2695	Focal adhesion kinase 1	Homo sapiens	SINGLE PROTEIN	CHEMBL2218924	1	Scientific Literature	Biochem. J.	2013	None
CHEMBL75680	ALOISINE A	0	267.33	0	3.67	Aloisine_A	CCCCc1c(-c2ccc(O)cc2)[nH]c2nccnc12	Residual Activity	'='	76.0	%				UO_0000187					False	CHEMBL2219060	Millipore: Percentage of residual kinase activity of PTK2 at 1uM relative to control. Control inhibitor: Staurosporine at 10.0uM. Buffer: 8 mM MOPS pH 7.0, 0.2 mM EDTA	B	BAO_0000357	single protein format	Homo sapiens	None	None	None	None	CHEMBL2695	Focal adhesion kinase 1	Homo sapiens	SINGLE PROTEIN	CHEMBL2218924	1	Scientific Literature	Biochem. J.	2013	None
CHEMBL286721	AMINOPURVALANOL	0	403.92	0	3.82	Aminopurvalanol	CC(C)[C@H](CO)Nc1nc(Nc2cc(N)cc(Cl)c2)c2ncn(C(C)C)c2n1	Residual Activity	'='	42.0	%				UO_0000187					False	CHEMBL2219060	Millipore: Percentage of residual kinase activity of PTK2 at 1uM relative to control. Control inhibitor: Staurosporine at 10.0uM. Buffer: 8 mM MOPS pH 7.0, 0.2 mM EDTA	B	BAO_0000357	single protein format	Homo sapiens	None	None	None	None	CHEMBL2695	Focal adhesion kinase 1	Homo sapiens	SINGLE PROTEIN	CHEMBL2218924	1	Scientific Literature	Biochem. J.	2013	None
CHEMBL1802485		0	234.26	0	2.78	JNK_Inhibitor_Negative_Control	Cn1nc2c3c(cccc31)C(=O)c1ccccc1-2	Residual Activity	'='	95.0	%				UO_0000187					False	CHEMBL2219060	Millipore: Percentage of residual kinase activity of PTK2 at 1uM relative to control. Control inhibitor: Staurosporine at 10.0uM. Buffer: 8 mM MOPS pH 7.0, 0.2 mM EDTA	B	BAO_0000357	single protein format	Homo sapiens	None	None	None	None	CHEMBL2695	Focal adhesion kinase 1	Homo sapiens	SINGLE PROTEIN	CHEMBL2218924	1	Scientific Literature	Biochem. J.	2013	None
CHEMBL522502		0	356.43	0	4.66	NF_kB_Activation_Inhibitor	Nc1ccc2ncnc(NCCc3ccc(Oc4ccccc4)cc3)c2c1	Residual Activity	'='	106.0	%				UO_0000187					False	CHEMBL2219060	Millipore: Percentage of residual kinase activity of PTK2 at 1uM relative to control. Control inhibitor: Staurosporine at 10.0uM. Buffer: 8 mM MOPS pH 7.0, 0.2 mM EDTA	B	BAO_0000357	single protein format	Homo sapiens	None	None	None	None	CHEMBL2695	Focal adhesion kinase 1	Homo sapiens	SINGLE PROTEIN	CHEMBL2218924	1	Scientific Literature	Biochem. J.	2013	None
CHEMBL65063		0	211.23	0	1.40	PP3	Nc1ncnc2c1cnn2-c1ccccc1	Residual Activity	'='	95.0	%				UO_0000187					False	CHEMBL2219061	Millipore: Percentage of residual kinase activity of PTK2 at 10uM relative to control. Control inhibitor: Staurosporine at 10.0uM. Buffer: 8 mM MOPS pH 7.0, 0.2 mM EDTA	B	BAO_0000357	single protein format	Homo sapiens	None	None	None	None	CHEMBL2695	Focal adhesion kinase 1	Homo sapiens	SINGLE PROTEIN	CHEMBL2218924	1	Scientific Literature	Biochem. J.	2013	None
CHEMBL104279		0	353.40	0	2.32	Syk_Inhibitor	Cn1cc(/C=C2\C(=O)Nc3ccc(S(N)(=O)=O)cc32)c2ccccc21	Residual Activity	'='	42.0	%				UO_0000187					False	CHEMBL2219061	Millipore: Percentage of residual kinase activity of PTK2 at 10uM relative to control. Control inhibitor: Staurosporine at 10.0uM. Buffer: 8 mM MOPS pH 7.0, 0.2 mM EDTA	B	BAO_0000357	single protein format	Homo sapiens	None	None	None	None	CHEMBL2695	Focal adhesion kinase 1	Homo sapiens	SINGLE PROTEIN	CHEMBL2218924	1	Scientific Literature	Biochem. J.	2013	None
CHEMBL1682558		0	391.45	0	3.56	SID103904550	Fc1ccc(-c2ncn(CCN3CCOCC3)c2-c2ccc3[nH]ncc3c2)cc1	Ki	'>'	1584.89	nM			inactive	UO_0000065					False	CHEMBL1963801	PUBCHEM_BIOASSAY: Navigating the Kinome. (Class of assay: other) Panel member name: PTK2	F	BAO_0000019	assay format	None	None	None	None	None	CHEMBL2695	Focal adhesion kinase 1	Homo sapiens	SINGLE PROTEIN	CHEMBL1201862	7	PubChem BioAssays			None
CHEMBL2425649		0	407.48	0	2.04	8	O=C([C@H]1CC[C@H](Nc2nccc(-n3nnc4ccccc43)n2)CC1)N1CCOCC1	Inhibition	'<'	50.0	%				UO_0000187					False	CHEMBL2429478	Competitive binding affinity to PTK2 (unknown origin) at 10 uM in presence of ATP relative to control	B	BAO_0000357	single protein format	Homo sapiens	None	None	None	None	CHEMBL2695	Focal adhesion kinase 1	Homo sapiens	SINGLE PROTEIN	CHEMBL2424622	1	Scientific Literature	Bioorg. Med. Chem. Lett.	2013	None
CHEMBL572878	TOZASERTIB	2	464.60	0	3.50	SID103905648	Cc1cc(Nc2cc(N3CCN(C)CC3)nc(Sc3ccc(NC(=O)C4CC4)cc3)n2)n[nH]1	Ki	'>'	6309.57	nM			inactive	UO_0000065					False	CHEMBL1963801	PUBCHEM_BIOASSAY: Navigating the Kinome. (Class of assay: other) Panel member name: PTK2	F	BAO_0000019	assay format	None	None	None	None	None	CHEMBL2695	Focal adhesion kinase 1	Homo sapiens	SINGLE PROTEIN	CHEMBL1201862	7	PubChem BioAssays			None
CHEMBL1982711		0	271.71	0	2.98	SID103904191	NC(=O)c1ccc(-c2c[nH]c3nccc(Cl)c23)cc1	Ki	'>'	3981.07	nM			inactive	UO_0000065					False	CHEMBL1963801	PUBCHEM_BIOASSAY: Navigating the Kinome. (Class of assay: other) Panel member name: PTK2	F	BAO_0000019	assay format	None	None	None	None	None	CHEMBL2695	Focal adhesion kinase 1	Homo sapiens	SINGLE PROTEIN	CHEMBL1201862	7	PubChem BioAssays			None
CHEMBL1990482		0	238.25	0	1.72	SID103904688	NC(=O)c1cccc2[nH]c(-c3ccncc3)nc12	Ki	'>'	1584.89	nM			inactive	UO_0000065					False	CHEMBL1963801	PUBCHEM_BIOASSAY: Navigating the Kinome. (Class of assay: other) Panel member name: PTK2	F	BAO_0000019	assay format	None	None	None	None	None	CHEMBL2695	Focal adhesion kinase 1	Homo sapiens	SINGLE PROTEIN	CHEMBL1201862	7	PubChem BioAssays			None
CHEMBL2425645		0	309.37	0	2.53	11	O[C@H]1CC[C@H](Nc2nccc(-n3ncc4ccccc43)n2)CC1	Inhibition	'<'	50.0	%				UO_0000187					False	CHEMBL2429478	Competitive binding affinity to PTK2 (unknown origin) at 10 uM in presence of ATP relative to control	B	BAO_0000357	single protein format	Homo sapiens	None	None	None	None	CHEMBL2695	Focal adhesion kinase 1	Homo sapiens	SINGLE PROTEIN	CHEMBL2424622	1	Scientific Literature	Bioorg. Med. Chem. Lett.	2013	None
CHEMBL3991932		0	556.64	2	6.07	Pexmetinib	Cc1ccc(-n2nc(C(C)(C)C)cc2NC(=O)NCc2cc(F)ccc2Oc2ccc3c(cnn3CCO)c2)cc1	Kd apparent	'>'	30000.0	nM			Inactive	UO_0000065					False	CHEMBL3991855	Kinobeads (epsilon), multiple immobilized ATP-competitive broad spectrum kinase inhibitors, used to assess residual binding of ~300 proteins simultaneously from cell lysate in the presence of a compound. Quantitative readout performed by mass spectrometry.	B	BAO_0000220	subcellular format	Homo sapiens	None	None	K-562, COLO 205, SK-N-BE(2) and MV-4-11	Cell lysate	CHEMBL2695	Focal adhesion kinase 1	Homo sapiens	SINGLE PROTEIN	CHEMBL3991601	48	Kuster lab chemical proteomics drug profiling	Science	2017	None
CHEMBL3813873	PEXIDARTINIB	4	417.82	1	5.23	Pexidartinib	FC(F)(F)c1ccc(CNc2ccc(Cc3c[nH]c4ncc(Cl)cc34)cn2)cn1	Kd apparent	'>'	30000.0	nM			Inactive	UO_0000065					False	CHEMBL3991855	Kinobeads (epsilon), multiple immobilized ATP-competitive broad spectrum kinase inhibitors, used to assess residual binding of ~300 proteins simultaneously from cell lysate in the presence of a compound. Quantitative readout performed by mass spectrometry.	B	BAO_0000220	subcellular format	Homo sapiens	None	None	K-562, COLO 205, SK-N-BE(2) and MV-4-11	Cell lysate	CHEMBL2695	Focal adhesion kinase 1	Homo sapiens	SINGLE PROTEIN	CHEMBL3991601	48	Kuster lab chemical proteomics drug profiling	Science	2017	None
CHEMBL101253	VATALANIB	3	346.82	1	5.01	Vatalanib	Clc1ccc(Nc2nnc(Cc3ccncc3)c3ccccc23)cc1	Kd apparent	'>'	30000.0	nM			Inactive	UO_0000065					False	CHEMBL3991855	Kinobeads (epsilon), multiple immobilized ATP-competitive broad spectrum kinase inhibitors, used to assess residual binding of ~300 proteins simultaneously from cell lysate in the presence of a compound. Quantitative readout performed by mass spectrometry.	B	BAO_0000220	subcellular format	Homo sapiens	None	None	K-562, COLO 205, SK-N-BE(2) and MV-4-11	Cell lysate	CHEMBL2695	Focal adhesion kinase 1	Homo sapiens	SINGLE PROTEIN	CHEMBL3991601	48	Kuster lab chemical proteomics drug profiling	Science	2017	None
CHEMBL4104658		0	525.66	1	4.92	8	C=CC(=O)Nc1cc(Nc2nccc(-c3cn4c5c(cccc35)CCC4)n2)c(OC)cc1N(C)CCN(C)C	Inhibition	'='	73.0	%				UO_0000187					False	CHEMBL4053901	Inhibition of PTK2 (unknown origin) at 1 uM relative to control	B	BAO_0000357	single protein format	Homo sapiens	None	None	None	None	CHEMBL2695	Focal adhesion kinase 1	Homo sapiens	SINGLE PROTEIN	CHEMBL4052618	1	Scientific Literature	Eur J Med Chem	2017	None
CHEMBL2425153		0	415.50	1	5.78	24	Cc1ccc(-n2nc(C(C)(C)C)cc2NC(=O)Nc2ccc(-c3cnco3)cc2)cc1	Kd	'='	15900.0	nM	4.80			UO_0000065	11.55	0.21	-0.98	5.65	False	CHEMBL2427451	Binding affinity to FAK kinase (unknown origin) by surface plasmon resonance assay	B	BAO_0000357	single protein format	Homo sapiens	None	None	None	None	CHEMBL2695	Focal adhesion kinase 1	Homo sapiens	SINGLE PROTEIN	CHEMBL2424535	1	Scientific Literature	Bioorg. Med. Chem. Lett.	2013	None
CHEMBL2425152		0	430.52	0	4.41	23	Cc1ccc(-n2nc(C(C)(C)C)cc2NC(=O)Nc2ccc(-n3nnnc3C)cc2)cc1	Kd	'='	12400.0	nM	4.91			UO_0000065	11.40	0.21	0.50	4.78	False	CHEMBL2427451	Binding affinity to FAK kinase (unknown origin) by surface plasmon resonance assay	B	BAO_0000357	single protein format	Homo sapiens	None	None	None	None	CHEMBL2695	Focal adhesion kinase 1	Homo sapiens	SINGLE PROTEIN	CHEMBL2424535	1	Scientific Literature	Bioorg. Med. Chem. Lett.	2013	None
CHEMBL2425143		0	188.19	0	0.51	12	Cc1cc(=O)n2nc(C)c(C#N)c2[nH]1	Kd	'='	887000.0	nM	3.05			UO_0000065	16.22	0.30	2.54	4.13	False	CHEMBL2427451	Binding affinity to FAK kinase (unknown origin) by surface plasmon resonance assay	B	BAO_0000357	single protein format	Homo sapiens	None	None	None	None	CHEMBL2695	Focal adhesion kinase 1	Homo sapiens	SINGLE PROTEIN	CHEMBL2424535	1	Scientific Literature	Bioorg. Med. Chem. Lett.	2013	None
CHEMBL2425111		0	226.04	0	1.02	3	Brc1cncc(-c2nnn[nH]2)c1	Kd	'='	95000.0	nM	4.02			UO_0000065	17.79	0.46	3.00	5.97	False	CHEMBL2427451	Binding affinity to FAK kinase (unknown origin) by surface plasmon resonance assay	B	BAO_0000357	single protein format	Homo sapiens	None	None	None	None	CHEMBL2695	Focal adhesion kinase 1	Homo sapiens	SINGLE PROTEIN	CHEMBL2424535	1	Scientific Literature	Bioorg. Med. Chem. Lett.	2013	None
CHEMBL1825138		0	450.35	1	5.04	SID103905247	CC(Oc1cc(-c2cnn(C3CCNCC3)c2)cnc1N)c1c(Cl)ccc(F)c1Cl	Ki	'='	63.1	nM	7.20		active	UO_0000065					False	CHEMBL1963801	PUBCHEM_BIOASSAY: Navigating the Kinome. (Class of assay: other) Panel member name: PTK2	F	BAO_0000019	assay format	None	None	None	None	None	CHEMBL2695	Focal adhesion kinase 1	Homo sapiens	SINGLE PROTEIN	CHEMBL1201862	7	PubChem BioAssays			None
CHEMBL1992334		0	527.67	2	6.10	SID103904853	CC(C)CC(CO)NC(=O)c1cccc(-n2nc(C(C)(C)C)cc2NC(=O)Nc2cccc3ccccc23)c1	Ki	'>'	6309.57	nM			inactive	UO_0000065					False	CHEMBL1963801	PUBCHEM_BIOASSAY: Navigating the Kinome. (Class of assay: other) Panel member name: PTK2	F	BAO_0000019	assay format	None	None	None	None	None	CHEMBL2695	Focal adhesion kinase 1	Homo sapiens	SINGLE PROTEIN	CHEMBL1201862	7	PubChem BioAssays			None
CHEMBL1996979		0	349.34	0	4.76	SID103904196	O=C(Nc1cnc2[nH]cc(-c3ccccc3)c2c1)c1c(F)cccc1F	Ki	'>'	1584.89	nM			inactive	UO_0000065					False	CHEMBL1963801	PUBCHEM_BIOASSAY: Navigating the Kinome. (Class of assay: other) Panel member name: PTK2	F	BAO_0000019	assay format	None	None	None	None	None	CHEMBL2695	Focal adhesion kinase 1	Homo sapiens	SINGLE PROTEIN	CHEMBL1201862	7	PubChem BioAssays			None
CHEMBL2006156		0	404.47	1	5.80	SID103905271	CC(C)N(C(=O)Nc1ccc2nc(-c3ccco3)c(-c3ccco3)nc2c1)C(C)C	Ki	'='	1258.93	nM	5.90		active	UO_0000065					False	CHEMBL1963801	PUBCHEM_BIOASSAY: Navigating the Kinome. (Class of assay: other) Panel member name: PTK2	F	BAO_0000019	assay format	None	None	None	None	None	CHEMBL2695	Focal adhesion kinase 1	Homo sapiens	SINGLE PROTEIN	CHEMBL1201862	7	PubChem BioAssays			None
CHEMBL1173655	AFATINIB	4	485.95	0	4.39	BIBW-2992	CN(C)C/C=C/C(=O)Nc1cc2c(Nc3ccc(F)c(Cl)c3)ncnc2cc1O[C@H]1CCOC1	Kd	'>'	10000.0	nM				UO_0000065					False	CHEMBL1908426	Binding constant for FAK kinase domain	B	BAO_0000357	single protein format	None	None	None	None	None	CHEMBL2695	Focal adhesion kinase 1	Homo sapiens	SINGLE PROTEIN	CHEMBL1908390	1	Scientific Literature	Nat. Biotechnol.	2011	None
CHEMBL204613		0	476.54	0	3.97	28b	COc1cc(Nc2ncc3ccn(-c4cccc(C(=O)NCC(C)C)n4)c3n2)cc(OC)c1OC	IC50	'>'	10000.0	nM				UO_0000065					False	CHEMBL870124	Inhibition of FAK	B	BAO_0000357	single protein format	Homo sapiens	None	None	None	None	CHEMBL2695	Focal adhesion kinase 1	Homo sapiens	SINGLE PROTEIN	CHEMBL1147704	1	Scientific Literature	Bioorg. Med. Chem. Lett.	2006	None
CHEMBL425599		0	405.46	0	3.84	9c	COc1cc(Nc2ncc3ccn(CCc4ccncc4)c3n2)cc(OC)c1OC	IC50	'='	7500.0	nM	5.12			UO_0000065	12.64	0.23	1.28	6.15	False	CHEMBL865637	Inhibitory activity against FAK	B	BAO_0000357	single protein format	Homo sapiens	None	None	None	None	CHEMBL2695	Focal adhesion kinase 1	Homo sapiens	SINGLE PROTEIN	CHEMBL1146954	1	Scientific Literature	Bioorg. Med. Chem. Lett.	2006	None
CHEMBL207312		0	355.32	0	4.58	7r	FC(F)(F)c1ccc(Nc2ncc3ccn(-c4ccccn4)c3n2)cc1	IC50	'>'	10000.0	nM				UO_0000065					False	CHEMBL865637	Inhibitory activity against FAK	B	BAO_0000357	single protein format	Homo sapiens	None	None	None	None	CHEMBL2695	Focal adhesion kinase 1	Homo sapiens	SINGLE PROTEIN	CHEMBL1146954	1	Scientific Literature	Bioorg. Med. Chem. Lett.	2006	None
CHEMBL207232		0	505.53	1	3.02	24h	COC(=O)CNC(=O)Cc1cccc(-n2ccc3cnc(Nc4cc(OC)c(OC)c(OC)c4)nc32)c1	IC50	'='	635.0	nM	6.20			UO_0000065	12.26	0.23	3.18	4.93	False	CHEMBL870124	Inhibition of FAK	B	BAO_0000357	single protein format	Homo sapiens	None	None	None	None	CHEMBL2695	Focal adhesion kinase 1	Homo sapiens	SINGLE PROTEIN	CHEMBL1147704	1	Scientific Literature	Bioorg. Med. Chem. Lett.	2006	None
CHEMBL379837		0	490.56	0	3.48	23h	COc1cc(Nc2ncc3ccn(-c4cccc(C(=O)NCCN(C)C)c4)c3n2)cc(OC)c1OC	IC50	'='	38.0	nM	7.42			UO_0000065	15.13	0.28	3.94	7.22	False	CHEMBL870124	Inhibition of FAK	B	BAO_0000357	single protein format	Homo sapiens	None	None	None	None	CHEMBL2695	Focal adhesion kinase 1	Homo sapiens	SINGLE PROTEIN	CHEMBL1147704	1	Scientific Literature	Bioorg. Med. Chem. Lett.	2006	None
CHEMBL208419		0	444.46	0	3.37	19	COc1cc(Nc2ncc3ccn(-c4cccc(-c5nn[nH]n5)c4)c3n2)cc(OC)c1OC	IC50	'='	115.0	nM	6.94			UO_0000065	15.61	0.29	3.57	5.56	False	CHEMBL870124	Inhibition of FAK	B	BAO_0000357	single protein format	Homo sapiens	None	None	None	None	CHEMBL2695	Focal adhesion kinase 1	Homo sapiens	SINGLE PROTEIN	CHEMBL1147704	1	Scientific Literature	Bioorg. Med. Chem. Lett.	2006	None
CHEMBL209189		0	421.41	0	3.28	7	COc1cc(Nc2ncc3cc(C(=O)O)n(-c4ccccn4)c3n2)cc(OC)c1OC	IC50	'>'	10000.0	nM				UO_0000065					False	CHEMBL870124	Inhibition of FAK	B	BAO_0000357	single protein format	Homo sapiens	None	None	None	None	CHEMBL2695	Focal adhesion kinase 1	Homo sapiens	SINGLE PROTEIN	CHEMBL1147704	1	Scientific Literature	Bioorg. Med. Chem. Lett.	2006	None
CHEMBL215152	AZD-1152-HQPA	0	507.57	1	3.50	34	CCN(CCO)CCCOc1ccc2c(Nc3cc(CC(=O)Nc4cccc(F)c4)[nH]n3)ncnc2c1	Ki	'>'	10000.0	nM				UO_0000065					False	CHEMBL856428	Inhibition of human recombinant FAK	B	BAO_0000357	single protein format	Homo sapiens	None	None	None	None	CHEMBL2695	Focal adhesion kinase 1	Homo sapiens	SINGLE PROTEIN	CHEMBL1147984	1	Scientific Literature	J. Med. Chem.	2007	None
CHEMBL259084	MLN-8054	1	476.87	1	5.87	MLN-8054	O=C(O)c1ccc(Nc2ncc3c(n2)-c2ccc(Cl)cc2C(c2c(F)cccc2F)=NC3)cc1	Kd	'>'	10000.0	nM				UO_0000065					True	CHEMBL1061093	Binding constant for PTK2 kinase domain	B	BAO_0000357	single protein format	Homo sapiens	None	None	None	None	CHEMBL2695	Focal adhesion kinase 1	Homo sapiens	SINGLE PROTEIN	CHEMBL1150977	1	Scientific Literature	Nat. Biotechnol.	2008	None
CHEMBL939	GEFITINIB	4	446.91	0	4.28	Gefitinib	COc1cc2ncnc(Nc3ccc(F)c(Cl)c3)c2cc1OCCCN1CCOCC1	Kd	'>'	10000.0	nM				UO_0000065					True	CHEMBL1061093	Binding constant for PTK2 kinase domain	B	BAO_0000357	single protein format	Homo sapiens	None	None	None	None	CHEMBL2695	Focal adhesion kinase 1	Homo sapiens	SINGLE PROTEIN	CHEMBL1150977	1	Scientific Literature	Nat. Biotechnol.	2008	None
CHEMBL261849	GW632580X	0	366.42	0	2.83	GW-2580	COc1ccc(COc2ccc(Cc3cnc(N)nc3N)cc2OC)cc1	Kd	'>'	10000.0	nM				UO_0000065					True	CHEMBL1061093	Binding constant for PTK2 kinase domain	B	BAO_0000357	single protein format	Homo sapiens	None	None	None	None	CHEMBL2695	Focal adhesion kinase 1	Homo sapiens	SINGLE PROTEIN	CHEMBL1150977	1	Scientific Literature	Nat. Biotechnol.	2008	None
CHEMBL91829	RUBOXISTAURIN	3	468.56	0	3.51	LY-333531	CN(C)C[C@@H]1CCn2cc(c3ccccc32)C2=C(C(=O)NC2=O)c2cn(c3ccccc23)CCO1	Kd	'>'	10000.0	nM				UO_0000065					True	CHEMBL1061093	Binding constant for PTK2 kinase domain	B	BAO_0000357	single protein format	Homo sapiens	None	None	None	None	CHEMBL2695	Focal adhesion kinase 1	Homo sapiens	SINGLE PROTEIN	CHEMBL1150977	1	Scientific Literature	Nat. Biotechnol.	2008	None
CHEMBL608533	MIDOSTAURIN	4	570.65	2	5.91	PKC-412	CO[C@@H]1[C@H](N(C)C(=O)c2ccccc2)C[C@H]2O[C@]1(C)n1c3ccccc3c3c4c(c5c6ccccc6n2c5c31)C(=O)NC4	Kd	'>'	10000.0	nM				UO_0000065					True	CHEMBL1061093	Binding constant for PTK2 kinase domain	B	BAO_0000357	single protein format	Homo sapiens	None	None	None	None	CHEMBL2695	Focal adhesion kinase 1	Homo sapiens	SINGLE PROTEIN	CHEMBL1150977	1	Scientific Literature	Nat. Biotechnol.	2008	None
CHEMBL24828	VANDETANIB	4	475.36	1	5.00	ZD-6474	COc1cc2c(Nc3ccc(Br)cc3F)ncnc2cc1OCC1CCN(C)CC1	Kd	'>'	10000.0	nM				UO_0000065					True	CHEMBL1061093	Binding constant for PTK2 kinase domain	B	BAO_0000357	single protein format	Homo sapiens	None	None	None	None	CHEMBL2695	Focal adhesion kinase 1	Homo sapiens	SINGLE PROTEIN	CHEMBL1150977	1	Scientific Literature	Nat. Biotechnol.	2008	None
CHEMBL3781207		0	309.30	0	2.59	5e	Fc1cccc(Cc2nnc(Cn3nnc4ccccc43)o2)c1	IC50	'='	3300.0	nM	5.48			UO_0000065	17.72	0.33	2.89	7.87	False	CHEMBL3784610	Inhibition of human full length recombinant FAK after 4 hrs by Kinase-Glo-luminescence assay	B	BAO_0000357	single protein format	Homo sapiens	None	None	None	None	CHEMBL2695	Focal adhesion kinase 1	Homo sapiens	SINGLE PROTEIN	CHEMBL3779785	1	Scientific Literature	MedChemComm	2016	None
CHEMBL3109400		0	486.66	1	6.34	3	CC1=CCC[C@@H]2[C@@]1(C)CC[C@H](C)[C@@]2(C)CC1=C(O)C(=O)C=C(NCCc2c[nH]c3ccccc23)C1=O	Inhibition						Active						False	CHEMBL3111653	Inhibition of recombinant FAK (unknown origin) assessed as incorporation of [gamma-33P]-ATP into substrate at 10 uM by radiometric assay	B	BAO_0000357	single protein format	Homo sapiens	None	None	None	None	CHEMBL2695	Focal adhesion kinase 1	Homo sapiens	SINGLE PROTEIN	CHEMBL3108666	1	Scientific Literature	J. Nat. Prod.	2014	None
CHEMBL3109399		0	447.62	1	5.86	2	CC1=CCC[C@@H]2[C@@]1(C)CC[C@H](C)[C@@]2(C)CC1=C(O)C(=O)C=C(NCCc2ccccc2)C1=O	Inhibition						Active						False	CHEMBL3111653	Inhibition of recombinant FAK (unknown origin) assessed as incorporation of [gamma-33P]-ATP into substrate at 10 uM by radiometric assay	B	BAO_0000357	single protein format	Homo sapiens	None	None	None	None	CHEMBL2695	Focal adhesion kinase 1	Homo sapiens	SINGLE PROTEIN	CHEMBL3108666	1	Scientific Literature	J. Nat. Prod.	2014	None
CHEMBL2000894		0	386.41	0	2.67	SID103905355	Cc1cc(O)ccc1-n1cc(C(=O)NN)c(=O)c2ccc(-c3ccncc3)cc21	Ki	'>'	1584.89	nM			inactive	UO_0000065					False	CHEMBL1963801	PUBCHEM_BIOASSAY: Navigating the Kinome. (Class of assay: other) Panel member name: PTK2	F	BAO_0000019	assay format	None	None	None	None	None	CHEMBL2695	Focal adhesion kinase 1	Homo sapiens	SINGLE PROTEIN	CHEMBL1201862	7	PubChem BioAssays			None
CHEMBL576113		0	258.36	0	3.30	SID103905072	CCN(CC)CCNc1ccc(O)c2ccccc12	Ki	'>'	6309.57	nM			inactive	UO_0000065					False	CHEMBL1963801	PUBCHEM_BIOASSAY: Navigating the Kinome. (Class of assay: other) Panel member name: PTK2	F	BAO_0000019	assay format	None	None	None	None	None	CHEMBL2695	Focal adhesion kinase 1	Homo sapiens	SINGLE PROTEIN	CHEMBL1201862	7	PubChem BioAssays			None
CHEMBL1727312		0	210.24	0	3.00	SID103904709	O=C1Nc2ccccc2Nc2ccccc21	Ki	'>'	39810.72	nM			inactive	UO_0000065					False	CHEMBL1963801	PUBCHEM_BIOASSAY: Navigating the Kinome. (Class of assay: other) Panel member name: PTK2	F	BAO_0000019	assay format	None	None	None	None	None	CHEMBL2695	Focal adhesion kinase 1	Homo sapiens	SINGLE PROTEIN	CHEMBL1201862	7	PubChem BioAssays			None
CHEMBL1964382		0	637.87	2	6.16	SID103905179	CC(C)(c1cc(Br)c(O)c(I)c1)c1cc(Br)c(O)c(I)c1	Ki	'>'	6309.57	nM			inactive	UO_0000065					False	CHEMBL1963801	PUBCHEM_BIOASSAY: Navigating the Kinome. (Class of assay: other) Panel member name: PTK2	F	BAO_0000019	assay format	None	None	None	None	None	CHEMBL2695	Focal adhesion kinase 1	Homo sapiens	SINGLE PROTEIN	CHEMBL1201862	7	PubChem BioAssays			None
CHEMBL296468	BMS-387032	1	380.54	0	3.66	21	CC(C)(C)c1cnc(CSc2cnc(NC(=O)C3CCNCC3)s2)o1	IC50	'>'	40000.0	nM				UO_0000065					False	CHEMBL873609	Inhibition of FAK, focal adhesion kinase	B	BAO_0000357	single protein format	None	None	None	None	None	CHEMBL2695	Focal adhesion kinase 1	Homo sapiens	SINGLE PROTEIN	CHEMBL1149325	1	Scientific Literature	J. Med. Chem.	2004	None
CHEMBL1990288		0	399.43	1	5.36	SID103904425	CC(Nc1nccc(-c2c(-c3ccc(F)cc3)nc3occn23)n1)c1ccccc1	Ki	'>'	1584.89	nM			inactive	UO_0000065					False	CHEMBL1963801	PUBCHEM_BIOASSAY: Navigating the Kinome. (Class of assay: other) Panel member name: PTK2	F	BAO_0000019	assay format	None	None	None	None	None	CHEMBL2695	Focal adhesion kinase 1	Homo sapiens	SINGLE PROTEIN	CHEMBL1201862	7	PubChem BioAssays			None
CHEMBL3813842		0	382.43	0	0.97	16	CC1(C)OCCn2c1nc1c(N3CCOCC3)nc(-c3cnc(N)nc3)nc12	Inhibition	'<'	50.0	%				UO_0000187					False	CHEMBL3816332	Inhibition of recombinant human GST-tagged FAK expressed in baculovirus expression system at 1 uM relative to control	B	BAO_0000019	assay format	Homo sapiens	None	None	None	None	CHEMBL2695	Focal adhesion kinase 1	Homo sapiens	SINGLE PROTEIN	CHEMBL3813614	1	Scientific Literature	ACS Med. Chem. Lett.	2016	None
CHEMBL206504		0	391.43	0	3.89	10l	COc1cc(Nc2ncc3ccn(-c4ccc(C)cn4)c3n2)cc(OC)c1OC	IC50	'>'	10000.0	nM				UO_0000065					False	CHEMBL865637	Inhibitory activity against FAK	B	BAO_0000357	single protein format	Homo sapiens	None	None	None	None	CHEMBL2695	Focal adhesion kinase 1	Homo sapiens	SINGLE PROTEIN	CHEMBL1146954	1	Scientific Literature	Bioorg. Med. Chem. Lett.	2006	None
CHEMBL205588		0	383.43	0	3.65	10e	COc1cc(Nc2ncc3ccn(-c4nccs4)c3n2)cc(OC)c1OC	IC50	'='	500.0	nM	6.30			UO_0000065	16.43	0.32	2.65	7.56	False	CHEMBL865637	Inhibitory activity against FAK	B	BAO_0000357	single protein format	Homo sapiens	None	None	None	None	CHEMBL2695	Focal adhesion kinase 1	Homo sapiens	SINGLE PROTEIN	CHEMBL1146954	1	Scientific Literature	Bioorg. Med. Chem. Lett.	2006	None
CHEMBL426673		0	331.34	0	3.29	7ab	c1ccc(-n2ccc3cnc(Nc4ccc5c(c4)OCO5)nc32)nc1	IC50	'>'	10000.0	nM				UO_0000065					False	CHEMBL865637	Inhibitory activity against FAK	B	BAO_0000357	single protein format	Homo sapiens	None	None	None	None	CHEMBL2695	Focal adhesion kinase 1	Homo sapiens	SINGLE PROTEIN	CHEMBL1146954	1	Scientific Literature	Bioorg. Med. Chem. Lett.	2006	None
CHEMBL2298004		0	380.42	0	4.90	3i	Fc1ccc(CSc2nnc(-c3ccncc3)n2-c2ccccc2)c(F)c1	IC50	'='	17380.0	nM	4.76			UO_0000065	12.51	0.24	-0.14	10.92	False	CHEMBL3069796	Inhibition of full-length Homo sapiens (human) recombinant FAK assessed as remaining ATP content after 4 hr by Kinase-Glo luminescence analysis	B	BAO_0000357	single protein format	Homo sapiens	None	None	None	None	CHEMBL2695	Focal adhesion kinase 1	Homo sapiens	SINGLE PROTEIN	CHEMBL3045354	1	Scientific Literature	Med Chem Res	2013	None
CHEMBL278041	SB-202190	0	331.35	0	4.65	SB-202190	Oc1ccc(-c2nc(-c3ccc(F)cc3)c(-c3ccncc3)[nH]2)cc1	Kd						Not Active						False	CHEMBL860898	Average Binding Constant for PTK2; NA=Not Active at 10 uM	B	BAO_0000357	single protein format	Homo sapiens	None	None	None	None	CHEMBL2695	Focal adhesion kinase 1	Homo sapiens	SINGLE PROTEIN	CHEMBL1144455	1	Scientific Literature	Nat. Biotechnol.	2005	None
CHEMBL382608		0	432.28	0	4.15	1a	COc1cc(Nc2ncc(Br)c(Nc3ccccn3)n2)cc(OC)c1OC	IC50	'='	100.0	nM	7.00			UO_0000065	16.19	0.35	2.85	7.74	False	CHEMBL865637	Inhibitory activity against FAK	B	BAO_0000357	single protein format	Homo sapiens	None	None	None	None	CHEMBL2695	Focal adhesion kinase 1	Homo sapiens	SINGLE PROTEIN	CHEMBL1146954	1	Scientific Literature	Bioorg. Med. Chem. Lett.	2006	None
CHEMBL4085374		0	430.56	1	5.87	25g	CC(=O)c1cccc(Nc2nc(-c3sc(NC(=O)OC(C)(C)C)nc3C)cs2)c1	Activity	'='	82.0	%				UO_0000187					False	CHEMBL3999015	Inhibition of full-length recombinant human FAK (393 to 698 residues) expressed in baculovirus infected sf9 cells assessed as residual activity at 100 uM using poly(Glu,Tyr)4:1 as substrate by ADP-Glo bioluminescence assay relative to control relative to control	B	BAO_0000219	cell-based format	Homo sapiens	None	None	None	None	CHEMBL2695	Focal adhesion kinase 1	Homo sapiens	SINGLE PROTEIN	CHEMBL3997800	1	Scientific Literature	J Med Chem	2017	None
CHEMBL3991928		0	433.34	0	4.67	Ulixertinib	CC(C)Nc1cc(-c2c[nH]c(C(=O)NC(CO)c3cccc(Cl)c3)c2)c(Cl)cn1	Kd apparent	'>'	30000.0	nM			Inactive	UO_0000065					False	CHEMBL3991855	Kinobeads (epsilon), multiple immobilized ATP-competitive broad spectrum kinase inhibitors, used to assess residual binding of ~300 proteins simultaneously from cell lysate in the presence of a compound. Quantitative readout performed by mass spectrometry.	B	BAO_0000220	subcellular format	Homo sapiens	None	None	K-562, COLO 205, SK-N-BE(2) and MV-4-11	Cell lysate	CHEMBL2695	Focal adhesion kinase 1	Homo sapiens	SINGLE PROTEIN	CHEMBL3991601	48	Kuster lab chemical proteomics drug profiling	Science	2017	None
CHEMBL3218575	PILARALISIB	0	448.53	0	4.49	Pilaralisib-analogue	Cc1ccc(S(=O)(=O)Nc2nc3ccccc3nc2Nc2ccc3nsnc3c2)cc1	Kd apparent	'>'	30000.0	nM			Inactive	UO_0000065					False	CHEMBL3991855	Kinobeads (epsilon), multiple immobilized ATP-competitive broad spectrum kinase inhibitors, used to assess residual binding of ~300 proteins simultaneously from cell lysate in the presence of a compound. Quantitative readout performed by mass spectrometry.	B	BAO_0000220	subcellular format	Homo sapiens	None	None	K-562, COLO 205, SK-N-BE(2) and MV-4-11	Cell lysate	CHEMBL2695	Focal adhesion kinase 1	Homo sapiens	SINGLE PROTEIN	CHEMBL3991601	48	Kuster lab chemical proteomics drug profiling	Science	2017	None
CHEMBL1738757	REBASTINIB	2	553.60	2	6.05	Rebastinib	CNC(=O)c1cc(Oc2ccc(NC(=O)Nc3cc(C(C)(C)C)nn3-c3ccc4ncccc4c3)c(F)c2)ccn1	Kd apparent	'>'	30000.0	nM			Inactive	UO_0000065					False	CHEMBL3991855	Kinobeads (epsilon), multiple immobilized ATP-competitive broad spectrum kinase inhibitors, used to assess residual binding of ~300 proteins simultaneously from cell lysate in the presence of a compound. Quantitative readout performed by mass spectrometry.	B	BAO_0000220	subcellular format	Homo sapiens	None	None	K-562, COLO 205, SK-N-BE(2) and MV-4-11	Cell lysate	CHEMBL2695	Focal adhesion kinase 1	Homo sapiens	SINGLE PROTEIN	CHEMBL3991601	48	Kuster lab chemical proteomics drug profiling	Science	2017	None
CHEMBL1968127		0	408.48	0	4.19	SID103904424	CN(C)CC(C)(C)CNc1nccc(-c2c(-c3ccc(F)cc3)nc3occn23)n1	Ki	'>'	1584.89	nM			inactive	UO_0000065					False	CHEMBL1963801	PUBCHEM_BIOASSAY: Navigating the Kinome. (Class of assay: other) Panel member name: PTK2	F	BAO_0000019	assay format	None	None	None	None	None	CHEMBL2695	Focal adhesion kinase 1	Homo sapiens	SINGLE PROTEIN	CHEMBL1201862	7	PubChem BioAssays			None
CHEMBL1997597		0	316.39	0	2.57	SID103904489	CCS(=O)(=O)Nc1ccc(-c2ccc3[nH]nc(N)c3c2)cc1	Ki	'>'	1584.89	nM			inactive	UO_0000065					False	CHEMBL1963801	PUBCHEM_BIOASSAY: Navigating the Kinome. (Class of assay: other) Panel member name: PTK2	F	BAO_0000019	assay format	None	None	None	None	None	CHEMBL2695	Focal adhesion kinase 1	Homo sapiens	SINGLE PROTEIN	CHEMBL1201862	7	PubChem BioAssays			None
CHEMBL1965507		0	418.48	0	4.48	SID103904355	Cc1cccc(NC(=O)Nc2ccc(NC(=O)c3csc4ncnc(N)c34)cc2)c1	Ki	'>'	1584.89	nM			inactive	UO_0000065					False	CHEMBL1963801	PUBCHEM_BIOASSAY: Navigating the Kinome. (Class of assay: other) Panel member name: PTK2	F	BAO_0000019	assay format	None	None	None	None	None	CHEMBL2695	Focal adhesion kinase 1	Homo sapiens	SINGLE PROTEIN	CHEMBL1201862	7	PubChem BioAssays			None
CHEMBL2000071		0	268.32	0	2.42	SID103904212	OCCCNc1ncnc2[nH]cc(-c3ccccc3)c12	Ki	'>'	1584.89	nM			inactive	UO_0000065					False	CHEMBL1963801	PUBCHEM_BIOASSAY: Navigating the Kinome. (Class of assay: other) Panel member name: PTK2	F	BAO_0000019	assay format	None	None	None	None	None	CHEMBL2695	Focal adhesion kinase 1	Homo sapiens	SINGLE PROTEIN	CHEMBL1201862	7	PubChem BioAssays			None
CHEMBL3657262		0	604.03	2	5.95	BDBM134016	COc1cc(C(=O)NC2CCN(C)CC2)c(Cl)cc1Nc1ncc(C(F)(F)F)c(Oc2ccc(C)c3c2C(=O)CC3)n1	IC50	'='	5.0	nM	8.30		267405	UO_0000065	13.74	0.27	2.35	7.85	False	CHEMBL3705417	Enzyme Assay: This test uses active PTK2 enzyme (Invitrogen Code PV3832) and poly-Glu-Tyr (4:1, Sigma P-0275) as the kinase substrate. The kinase activity is detected by means of the phosphorylation of the substrate in a DELFIA assay. The phosphorylated substrate is detected with the europium-labelled phosphotyrosine antibody PY20 (Perkin Elmer, No.: AD0038).In order to determine concentration-ac…	B	BAO_0000357	single protein format	Homo sapiens	None	None	None	None	CHEMBL2695	Focal adhesion kinase 1	Homo sapiens	SINGLE PROTEIN	CHEMBL3638932	37	BindingDB Database		2014	None
CHEMBL3657245		0	625.65	2	5.54	BDBM10093	COc1cc(C(=O)NC2CCN(C3CCOCC3)CC2)ccc1Nc1ncc(C(F)(F)F)c(Oc2cccc3c2C(=O)CC3)n1	IC50	'='	5.0	nM	8.30		267409	UO_0000065	13.27	0.25	2.76	7.22	False	CHEMBL3705417	Enzyme Assay: This test uses active PTK2 enzyme (Invitrogen Code PV3832) and poly-Glu-Tyr (4:1, Sigma P-0275) as the kinase substrate. The kinase activity is detected by means of the phosphorylation of the substrate in a DELFIA assay. The phosphorylated substrate is detected with the europium-labelled phosphotyrosine antibody PY20 (Perkin Elmer, No.: AD0038).In order to determine concentration-ac…	B	BAO_0000357	single protein format	Homo sapiens	None	None	None	None	CHEMBL2695	Focal adhesion kinase 1	Homo sapiens	SINGLE PROTEIN	CHEMBL3638932	37	BindingDB Database		2014	None
CHEMBL3657281		0	570.57	1	4.45	BDBM134036	COc1cc(C(=O)NC2CCN(C)CC2)ccc1Nc1ncc(C(F)(F)F)c(Oc2cccc3c2C(=O)N(C)C3)n1	IC50	'='	1.0	nM	9.00		267425	UO_0000065	15.77	0.30	4.55	8.26	False	CHEMBL3705417	Enzyme Assay: This test uses active PTK2 enzyme (Invitrogen Code PV3832) and poly-Glu-Tyr (4:1, Sigma P-0275) as the kinase substrate. The kinase activity is detected by means of the phosphorylation of the substrate in a DELFIA assay. The phosphorylated substrate is detected with the europium-labelled phosphotyrosine antibody PY20 (Perkin Elmer, No.: AD0038).In order to determine concentration-ac…	B	BAO_0000357	single protein format	Homo sapiens	None	None	None	None	CHEMBL2695	Focal adhesion kinase 1	Homo sapiens	SINGLE PROTEIN	CHEMBL3638932	37	BindingDB Database		2014	None
CHEMBL3657291		0	603.57	2	5.36	BDBM134047	COc1cc(C(=O)NC2CCN(C)CC2)c(F)cc1Nc1ncc(C(F)(F)F)c(Oc2cccc3c2C(=O)C(C)(C)O3)n1	IC50	'='	7.0	nM	8.15		267436	UO_0000065	13.51	0.26	2.79	7.10	False	CHEMBL3705417	Enzyme Assay: This test uses active PTK2 enzyme (Invitrogen Code PV3832) and poly-Glu-Tyr (4:1, Sigma P-0275) as the kinase substrate. The kinase activity is detected by means of the phosphorylation of the substrate in a DELFIA assay. The phosphorylated substrate is detected with the europium-labelled phosphotyrosine antibody PY20 (Perkin Elmer, No.: AD0038).In order to determine concentration-ac…	B	BAO_0000357	single protein format	Homo sapiens	None	None	None	None	CHEMBL2695	Focal adhesion kinase 1	Homo sapiens	SINGLE PROTEIN	CHEMBL3638932	37	BindingDB Database		2014	None
CHEMBL3657293		0	453.42	1	5.36	BDBM134049	Cc1nc2ccc(Nc3ncc(C(F)(F)F)c(Oc4cccc5c4C(=O)CC5)n3)cc2n1C	IC50	'='	11.0	nM	7.96		267438	UO_0000065	17.55	0.33	2.60	9.71	False	CHEMBL3705417	Enzyme Assay: This test uses active PTK2 enzyme (Invitrogen Code PV3832) and poly-Glu-Tyr (4:1, Sigma P-0275) as the kinase substrate. The kinase activity is detected by means of the phosphorylation of the substrate in a DELFIA assay. The phosphorylated substrate is detected with the europium-labelled phosphotyrosine antibody PY20 (Perkin Elmer, No.: AD0038).In order to determine concentration-ac…	B	BAO_0000357	single protein format	Homo sapiens	None	None	None	None	CHEMBL2695	Focal adhesion kinase 1	Homo sapiens	SINGLE PROTEIN	CHEMBL3638932	37	BindingDB Database		2014	None
CHEMBL3657270		0	458.37	0	4.79	BDBM134025	O=C1Cc2c(ccc(Nc3ncc(C(F)(F)F)c(Oc4cccc5c4C(=O)CC5)n3)c2F)N1	IC50	'='	9.0	nM	8.05		267414	UO_0000065	17.55	0.33	3.26	8.63	False	CHEMBL3705417	Enzyme Assay: This test uses active PTK2 enzyme (Invitrogen Code PV3832) and poly-Glu-Tyr (4:1, Sigma P-0275) as the kinase substrate. The kinase activity is detected by means of the phosphorylation of the substrate in a DELFIA assay. The phosphorylated substrate is detected with the europium-labelled phosphotyrosine antibody PY20 (Perkin Elmer, No.: AD0038).In order to determine concentration-ac…	B	BAO_0000357	single protein format	Homo sapiens	None	None	None	None	CHEMBL2695	Focal adhesion kinase 1	Homo sapiens	SINGLE PROTEIN	CHEMBL3638932	37	BindingDB Database		2014	None
CHEMBL3657304		0	623.01	2	5.05	BDBM134060	COc1cc(C(=O)N[C@H]2CCN(C)C[C@H]2F)c(Cl)cc1Nc1ncc(C(F)(F)F)c(Oc2cccc3c2C(=O)N(C)C3)n1	IC50	'='	2.0	nM	8.70		267449	UO_0000065	13.96	0.28	3.65	7.99	False	CHEMBL3705417	Enzyme Assay: This test uses active PTK2 enzyme (Invitrogen Code PV3832) and poly-Glu-Tyr (4:1, Sigma P-0275) as the kinase substrate. The kinase activity is detected by means of the phosphorylation of the substrate in a DELFIA assay. The phosphorylated substrate is detected with the europium-labelled phosphotyrosine antibody PY20 (Perkin Elmer, No.: AD0038).In order to determine concentration-ac…	B	BAO_0000357	single protein format	Homo sapiens	None	None	None	None	CHEMBL2695	Focal adhesion kinase 1	Homo sapiens	SINGLE PROTEIN	CHEMBL3638932	37	BindingDB Database		2014	None
CHEMBL3657309		0	602.59	1	4.98	BDBM134065	CCN1CCC(NC(=O)c2cc(OC)c(Nc3ncc(C(F)(F)F)c(Oc4cccc5c4C(=O)N(C)C5)n3)cc2F)CC1	IC50	'='	2.0	nM	8.70		267454	UO_0000065	14.44	0.28	3.72	7.99	False	CHEMBL3705417	Enzyme Assay: This test uses active PTK2 enzyme (Invitrogen Code PV3832) and poly-Glu-Tyr (4:1, Sigma P-0275) as the kinase substrate. The kinase activity is detected by means of the phosphorylation of the substrate in a DELFIA assay. The phosphorylated substrate is detected with the europium-labelled phosphotyrosine antibody PY20 (Perkin Elmer, No.: AD0038).In order to determine concentration-ac…	B	BAO_0000357	single protein format	Homo sapiens	None	None	None	None	CHEMBL2695	Focal adhesion kinase 1	Homo sapiens	SINGLE PROTEIN	CHEMBL3638932	37	BindingDB Database		2014	None
CHEMBL3657411		0	609.13	1	4.75	BDBM134170	COc1cc(C(=O)N[C@@H]2CCN(C)C[C@@H]2OC)c(C)cc1Nc1ncc(Cl)c(Oc2cccc3c2C(=O)N(C)C3(C)C)n1	IC50	'='	1.0	nM	9.00		267559	UO_0000065	14.78	0.29	4.25	7.62	False	CHEMBL3705417	Enzyme Assay: This test uses active PTK2 enzyme (Invitrogen Code PV3832) and poly-Glu-Tyr (4:1, Sigma P-0275) as the kinase substrate. The kinase activity is detected by means of the phosphorylation of the substrate in a DELFIA assay. The phosphorylated substrate is detected with the europium-labelled phosphotyrosine antibody PY20 (Perkin Elmer, No.: AD0038).In order to determine concentration-ac…	B	BAO_0000357	single protein format	Homo sapiens	None	None	None	None	CHEMBL2695	Focal adhesion kinase 1	Homo sapiens	SINGLE PROTEIN	CHEMBL3638932	37	BindingDB Database		2014	None
CHEMBL3665879		0	535.95	2	5.52	BDBM126856	COc1cc(C(=O)NC2CCN(C)CC2)ccc1Nc1ncc(C(F)(F)F)c(Oc2cccc(Cl)c2)n1	IC50	'='	64.0	nM	7.19		256907	UO_0000065	13.42	0.27	1.67	8.12	False	CHEMBL3705995	DELFIA Assay: This test uses active PTK2 enzyme (Invitrogen Code PV3832) and poly-Glu-Tyr (4:1, Sigma P-0275) as the kinase substrate. The kinase activity is detected by means of the phosphorylation of the substrate in a DELFIA assay. The phosphorylated substrate is detected with the Europium-labelled phosphotyrosine antibody PY20 (Perkin Elmer, No.: AD0038). In order to determine concentration-a…	B	BAO_0000357	single protein format	Homo sapiens	None	None	None	None	CHEMBL2695	Focal adhesion kinase 1	Homo sapiens	SINGLE PROTEIN	CHEMBL3639047	37	BindingDB Database		2014	None
CHEMBL3665895		0	572.59	1	4.57	BDBM126874	COc1cc(C(=O)NC2CCN(C)CC2)ccc1Nc1ncc(C(F)(F)F)c(Oc2ccccc2C(=O)N(C)C)n1	IC50	'='	238.0	nM	6.62		256924	UO_0000065	11.57	0.22	2.05	6.08	False	CHEMBL3705995	DELFIA Assay: This test uses active PTK2 enzyme (Invitrogen Code PV3832) and poly-Glu-Tyr (4:1, Sigma P-0275) as the kinase substrate. The kinase activity is detected by means of the phosphorylation of the substrate in a DELFIA assay. The phosphorylated substrate is detected with the Europium-labelled phosphotyrosine antibody PY20 (Perkin Elmer, No.: AD0038). In order to determine concentration-a…	B	BAO_0000357	single protein format	Homo sapiens	None	None	None	None	CHEMBL2695	Focal adhesion kinase 1	Homo sapiens	SINGLE PROTEIN	CHEMBL3639047	37	BindingDB Database		2014	None
CHEMBL3665912		0	517.58	2	5.22	BDBM126891	COc1cc(C(=O)NC2CCN(C)CC2)ccc1Nc1ncc(C(F)(F)F)c(Sc2ccccc2)n1	IC50	'='	64.0	nM	7.19		256941	UO_0000065	13.90	0.27	1.97	9.06	False	CHEMBL3705995	DELFIA Assay: This test uses active PTK2 enzyme (Invitrogen Code PV3832) and poly-Glu-Tyr (4:1, Sigma P-0275) as the kinase substrate. The kinase activity is detected by means of the phosphorylation of the substrate in a DELFIA assay. The phosphorylated substrate is detected with the Europium-labelled phosphotyrosine antibody PY20 (Perkin Elmer, No.: AD0038). In order to determine concentration-a…	B	BAO_0000357	single protein format	Homo sapiens	None	None	None	None	CHEMBL2695	Focal adhesion kinase 1	Homo sapiens	SINGLE PROTEIN	CHEMBL3639047	37	BindingDB Database		2014	None
CHEMBL2152966		0	351.35	0	4.74	29b	O=C1c2ccc(Nc3ccc(F)cc3F)cc2CCc2c(O)cccc21	Inhibition						Not Active						False	CHEMBL2155706	Inhibition of FAK at 10 uM	B	BAO_0000357	single protein format	None	None	None	None	None	CHEMBL2695	Focal adhesion kinase 1	Homo sapiens	SINGLE PROTEIN	CHEMBL2150974	1	Scientific Literature	J. Med. Chem.	2012	None
CHEMBL3661426		0	582.58	1	4.67	BDBM134180	CC(=O)N1CCC(NC(=O)c2ccc(Nc3ncc(C(F)(F)F)c(Oc4cccc5c4C(=O)N(C)C5)n3)c(C)c2)CC1	IC50	'='	3.0	nM	8.52		267569	UO_0000065	14.63	0.28	3.85	7.30	False	CHEMBL3705417	Enzyme Assay: This test uses active PTK2 enzyme (Invitrogen Code PV3832) and poly-Glu-Tyr (4:1, Sigma P-0275) as the kinase substrate. The kinase activity is detected by means of the phosphorylation of the substrate in a DELFIA assay. The phosphorylated substrate is detected with the europium-labelled phosphotyrosine antibody PY20 (Perkin Elmer, No.: AD0038).In order to determine concentration-ac…	B	BAO_0000357	single protein format	Homo sapiens	None	None	None	None	CHEMBL2695	Focal adhesion kinase 1	Homo sapiens	SINGLE PROTEIN	CHEMBL3638932	37	BindingDB Database		2014	None
CHEMBL1992634		0	273.13	0	3.99	SID103904215	Brc1cnc2[nH]cc(-c3ccccc3)c2c1	Ki	'>'	1584.89	nM			inactive	UO_0000065					False	CHEMBL1963801	PUBCHEM_BIOASSAY: Navigating the Kinome. (Class of assay: other) Panel member name: PTK2	F	BAO_0000019	assay format	None	None	None	None	None	CHEMBL2695	Focal adhesion kinase 1	Homo sapiens	SINGLE PROTEIN	CHEMBL1201862	7	PubChem BioAssays			None
CHEMBL2425154		0	416.49	0	4.10	25	Cc1ccc(-n2nc(C(C)(C)C)cc2NC(=O)Nc2ccc(-n3cnnn3)cc2)cc1	IC50	'>'	10000.0	nM				UO_0000065					False	CHEMBL2427452	Inhibition of FAK (unknown origin) using biotinylated-His-TEVhsFAK(31-686)(K454R) as substrate after 2 hrs by scintillation counting analysis	B	BAO_0000357	single protein format	Homo sapiens	None	None	None	None	CHEMBL2695	Focal adhesion kinase 1	Homo sapiens	SINGLE PROTEIN	CHEMBL2424535	1	Scientific Literature	Bioorg. Med. Chem. Lett.	2013	None
CHEMBL3665942		0	612.61	1	4.37	BDBM126922	COc1cc(C(=O)NC2CCN(C)CC2)ccc1Nc1ncc(C(F)(F)F)c(Oc2cc(F)ccc2NS(C)(=O)=O)n1	IC50	'='	4.0	nM	8.40		256971	UO_0000065	13.71	0.27	4.03	6.23	False	CHEMBL3705995	DELFIA Assay: This test uses active PTK2 enzyme (Invitrogen Code PV3832) and poly-Glu-Tyr (4:1, Sigma P-0275) as the kinase substrate. The kinase activity is detected by means of the phosphorylation of the substrate in a DELFIA assay. The phosphorylated substrate is detected with the Europium-labelled phosphotyrosine antibody PY20 (Perkin Elmer, No.: AD0038). In order to determine concentration-a…	B	BAO_0000357	single protein format	Homo sapiens	None	None	None	None	CHEMBL2695	Focal adhesion kinase 1	Homo sapiens	SINGLE PROTEIN	CHEMBL3639047	37	BindingDB Database		2014	None
CHEMBL3642823		0	401.50	0	4.70	BDBM106678	Cc1ccc(Nc2ncc3scc(-c4cccc(C(=O)NC5CC5)c4)c3n2)cn1	IC50	'<'	10000.0	nM			225445	UO_0000065					False	CHEMBL3705136	Kinase Assay: FAK kinase assay using ulight-LANCE assay purchased from PerkinElmer (catalog # TRF0100-D).	B	BAO_0000357	single protein format	Homo sapiens	None	None	None	None	CHEMBL2695	Focal adhesion kinase 1	Homo sapiens	SINGLE PROTEIN	CHEMBL3639139	37	BindingDB Database		2013	None
CHEMBL2333445		0	339.42	0	3.44	1	CCc1ccc(-c2ccc3c(c2)-c2[nH]ncc2S(=O)(=O)N3C)cc1	IC50	'>'	30000.0	nM				UO_0000065					False	CHEMBL2350121	Inhibition of human GST-tagged phosphorylated full length FAK incubated for 60 mins prior to 1000 uM of ATP addition by HTRF analysis	B	BAO_0000357	single protein format	Homo sapiens	None	None	None	None	CHEMBL2695	Focal adhesion kinase 1	Homo sapiens	SINGLE PROTEIN	CHEMBL2346629	1	Scientific Literature	Eur. J. Med. Chem.	2013	None
CHEMBL2333436		0	367.47	0	3.94	2	CCc1ccc(-c2ccc3c(c2)-c2c(cnn2CC)S(=O)(=O)N3C)cc1	IC50	'>'	30000.0	nM				UO_0000065					False	CHEMBL2350123	Inhibition of human GST-tagged phosphorylated full length FAK incubated for 60 mins prior to 0.5 uM of ATP addition by HTRF analysis	B	BAO_0000357	single protein format	Homo sapiens	None	None	None	None	CHEMBL2695	Focal adhesion kinase 1	Homo sapiens	SINGLE PROTEIN	CHEMBL2346629	1	Scientific Literature	Eur. J. Med. Chem.	2013	None
CHEMBL2333436		0	367.47	0	3.94	2	CCc1ccc(-c2ccc3c(c2)-c2c(cnn2CC)S(=O)(=O)N3C)cc1	IC50	'='	3000.0	nM	5.52			UO_0000065	15.03	0.29	1.58	10.01	False	CHEMBL2352216	ATP-noncompetitive inhibition of human unphosphorylated FAK kinase domain (411 to 686) using Poly-(GT)-biotin as substrate incubated for 5 mins prior to 1000 uM of ATP addition by AlphaScreen assay	B	BAO_0000357	single protein format	Homo sapiens	None	None	None	None	CHEMBL2695	Focal adhesion kinase 1	Homo sapiens	SINGLE PROTEIN	CHEMBL2346629	1	Scientific Literature	Eur. J. Med. Chem.	2013	None
CHEMBL3645007		0	471.57	0	3.10	BDBM99759	CN(C)C(=O)CN1CCC(c2ccc(Nc3nc4c(-c5ccc[nH]c5=O)cccn4n3)cc2)CC1	IC50	'='	1999.0	nM	5.70		216086	UO_0000065	12.09	0.22	2.60	5.78	False	CHEMBL3705306	In Vitro Enzyme Assay: The ability of compounds to inhibit the kinase activity of baculovirus-expressed human FAK and JAK kinase using the time-resolved fluorescence (TRF) assay system.	B	BAO_0000357	single protein format	Homo sapiens	None	None	None	None	CHEMBL2695	Focal adhesion kinase 1	Homo sapiens	SINGLE PROTEIN	CHEMBL3638802	37	BindingDB Database		2013	None
CHEMBL3642391		0	484.63	0	2.06	BDBM99669	CN1CCN(c2ccc(Nc3nc4c(NCC5CCCN5S(C)(=O)=O)cccn4n3)cc2)CC1	IC50	'='	872.25	nM	6.06		215997	UO_0000065	12.50	0.24	4.00	6.18	False	CHEMBL3705306	In Vitro Enzyme Assay: The ability of compounds to inhibit the kinase activity of baculovirus-expressed human FAK and JAK kinase using the time-resolved fluorescence (TRF) assay system.	B	BAO_0000357	single protein format	Homo sapiens	None	None	None	None	CHEMBL2695	Focal adhesion kinase 1	Homo sapiens	SINGLE PROTEIN	CHEMBL3638802	37	BindingDB Database		2013	None
CHEMBL2333445		0	339.42	0	3.44	1	CCc1ccc(-c2ccc3c(c2)-c2[nH]ncc2S(=O)(=O)N3C)cc1	IC50	'='	960.0	nM	6.02			UO_0000065	17.73	0.34	2.58	9.11	False	CHEMBL2345804	Allosteric inhibition of FAK (unknown origin) using poly-(GT)-biotin and 0.5 uM of ATP preincubated for 60 mins measured after 1 hr by HTRF assay	B	BAO_0000357	single protein format	Homo sapiens	None	None	None	None	CHEMBL2695	Focal adhesion kinase 1	Homo sapiens	SINGLE PROTEIN	CHEMBL2331389	1	Scientific Literature	Bioorg. Med. Chem. Lett.	2013	None
CHEMBL38380	FASUDIL	3	291.38	0	1.22	HA-1077	O=S(=O)(c1cccc2cnccc12)N1CCCNCC1	Residual Activity	'='	110.0	%				UO_0000187					False	CHEMBL2219060	Millipore: Percentage of residual kinase activity of PTK2 at 1uM relative to control. Control inhibitor: Staurosporine at 10.0uM. Buffer: 8 mM MOPS pH 7.0, 0.2 mM EDTA	B	BAO_0000357	single protein format	Homo sapiens	None	None	None	None	CHEMBL2695	Focal adhesion kinase 1	Homo sapiens	SINGLE PROTEIN	CHEMBL2218924	1	Scientific Literature	Biochem. J.	2013	None
CHEMBL404941		0	311.34	0	3.21	SU5607	COc1cc(OC)c(/C=C2\C(=O)Nc3ccccc32)c(OC)c1	Residual Activity	'='	92.0	%				UO_0000187					False	CHEMBL2219060	Millipore: Percentage of residual kinase activity of PTK2 at 1uM relative to control. Control inhibitor: Staurosporine at 10.0uM. Buffer: 8 mM MOPS pH 7.0, 0.2 mM EDTA	B	BAO_0000357	single protein format	Homo sapiens	None	None	None	None	CHEMBL2695	Focal adhesion kinase 1	Homo sapiens	SINGLE PROTEIN	CHEMBL2218924	1	Scientific Literature	Biochem. J.	2013	None
CHEMBL1182777		0	314.30	0	3.29	STO_609	O=C(O)c1ccc2c3c1cccc3c(=O)n1c3ccccc3nc21	Residual Activity	'='	112.0	%				UO_0000187					False	CHEMBL2219060	Millipore: Percentage of residual kinase activity of PTK2 at 1uM relative to control. Control inhibitor: Staurosporine at 10.0uM. Buffer: 8 mM MOPS pH 7.0, 0.2 mM EDTA	B	BAO_0000357	single protein format	Homo sapiens	None	None	None	None	CHEMBL2695	Focal adhesion kinase 1	Homo sapiens	SINGLE PROTEIN	CHEMBL2218924	1	Scientific Literature	Biochem. J.	2013	None
CHEMBL2325092		0	378.48	1	6.20	D5	COc1ccc(C2=NN(c3ccccc3)C(c3cccc4ccccc34)C2)cc1	IC50	'='	10300.0	nM	4.99			UO_0000065	13.18	0.23	-1.21	20.09	False	CHEMBL2327209	Inhibition of human-recombinant full-length FAK after 4 hrs by kinase-Glo-luminescence assay	B	BAO_0000357	single protein format	Homo sapiens	None	None	None	None	CHEMBL2695	Focal adhesion kinase 1	Homo sapiens	SINGLE PROTEIN	CHEMBL2321654	1	Scientific Literature	Bioorg. Med. Chem.	2013	None
CHEMBL2333438		0	386.41	0	2.62	25	CN1c2ccc(C(=O)Nc3ccc(F)cc3)cc2-c2c(cnn2C)S1(=O)=O	Inhibition						Not Determined						False	CHEMBL2345802	Inhibition of intracellular FAK autophosphorylation in human PC3 M-luc cells at 30 uM after 2 hrs	B	BAO_0000219	cell-based format	Homo sapiens	None	None	M-luc	None	CHEMBL2695	Focal adhesion kinase 1	Homo sapiens	SINGLE PROTEIN	CHEMBL2331389	1	Scientific Literature	Bioorg. Med. Chem. Lett.	2013	None
CHEMBL3689078		0	567.53	2	5.42	BDBM176596	NC(=O)Cc1ccccc1CCc1nc(Nc2ccc(C3CCNCC3)cc2OC(F)(F)F)ncc1C(F)(F)F	Kd	'='	0.79	nM	9.10		322514	UO_0000065	16.04	0.31	3.68	8.91	False	CHEMBL3705934	Biacore SPR Assay: In running buffer (0.01 M HEPES pH 7.4, 0.15 M NaCl, 0.005% Surfactant P20, mM MgCl2, and 1% DMSO)N-terminally GST-fused purified FAK enzyme was captured on both spot 1 and 2. Spot 1 was subsequently blocked by loading with 30 nM PF-562,271 at the beginning of each cycle. Concentration series' of the test compounds were injected over the spots at 25° C.	B	BAO_0000357	single protein format	None	None	None	None	None	CHEMBL2695	Focal adhesion kinase 1	Homo sapiens	SINGLE PROTEIN	CHEMBL3639054	37	BindingDB Database		2015	None
CHEMBL3689077		0	525.62	2	5.42	BDBM176595	CCc1cc(C2CCN(C)CC2)ccc1Nc1ncc(C(F)(F)F)c(CCc2ccccc2CC(N)=O)n1	Kd	'='	1.5	nM	8.82		322513	UO_0000065	16.79	0.32	3.40	10.49	False	CHEMBL3705934	Biacore SPR Assay: In running buffer (0.01 M HEPES pH 7.4, 0.15 M NaCl, 0.005% Surfactant P20, mM MgCl2, and 1% DMSO)N-terminally GST-fused purified FAK enzyme was captured on both spot 1 and 2. Spot 1 was subsequently blocked by loading with 30 nM PF-562,271 at the beginning of each cycle. Concentration series' of the test compounds were injected over the spots at 25° C.	B	BAO_0000357	single protein format	None	None	None	None	None	CHEMBL2695	Focal adhesion kinase 1	Homo sapiens	SINGLE PROTEIN	CHEMBL3639054	37	BindingDB Database		2015	None
CHEMBL201511	MALEIMIDE	0	378.38	0	2.76	1	COc1cc(C2=C(c3c[nH]c4ccccc34)C(=O)NC2=O)cc(OC)c1OC	IC50	'='	970.0	nM	6.01			UO_0000065	15.89	0.29	3.25	6.71	False	CHEMBL912733	Inhibition of human FAK	B	BAO_0000357	single protein format	Homo sapiens	None	None	None	None	CHEMBL2695	Focal adhesion kinase 1	Homo sapiens	SINGLE PROTEIN	CHEMBL1137241	1	Scientific Literature	J. Med. Chem.	2006	None
CHEMBL3689077		0	525.62	2	5.42	BDBM176595	CCc1cc(C2CCN(C)CC2)ccc1Nc1ncc(C(F)(F)F)c(CCc2ccccc2CC(N)=O)n1	IC50	'='	3.6	nM	8.44		322490	UO_0000065	16.06	0.30	3.02	10.04	False	CHEMBL3705933	Alpha Screen Assay: A biotin labeled peptide is used as substrate (amino acid sequence: Biotin-Glu-Gly-Pro-Trp-Leu-Glu-Glu-Glu-Glu-Glu-Ala-Tyr-Gly-Trp-Met-Asp-Phe-NH2) SEQ ID NO: 1). FAK enzyme was expressed in insect cells as catalytic domain (amino acids 411-686) N-terminally tagged with six histidine amino acids and a Tobacco Etch Virus (TeV) cleavage sequence. After lysing the cells by sonica…	B	BAO_0000219	cell-based format	None	None	None	None	None	CHEMBL2695	Focal adhesion kinase 1	Homo sapiens	SINGLE PROTEIN	CHEMBL3639054	37	BindingDB Database		2015	None
CHEMBL3692188		0	525.58	1	4.78	BDBM155547	CC(=O)N1CCC(c2ccc(Nc3ncc(C(F)(F)F)c(CCc4ccccc4CC(N)=O)n3)cc2)CC1	IC50	'='	0.39	nM	9.41		297894	UO_0000065	17.90	0.34	4.63	9.30	False	CHEMBL3705701	Biochemical Alpha Screen Assay: A biotin labeled peptide is used as substrate (amino acid sequence: Biotin-Glu-Gly-Pro-Trp-Leu-Glu-Glu-Glu-Glu-Glu-Ala-Tyr-Gly-Trp-Met-Asp-Phe-NH2)1SEQ ID NO: 1). FAK enzyme was expressed in insect cells as catalytic domain (amino acids 411-686)N-terminally tagged with six histidine amino acids and a Tobacco Etch Virus (TeV) cleavage sequence. After lysing the cell…	B	BAO_0000219	cell-based format	Homo sapiens	None	None	None	None	CHEMBL2695	Focal adhesion kinase 1	Homo sapiens	SINGLE PROTEIN	CHEMBL3639092	37	BindingDB Database		2015	None
CHEMBL3692189		0	525.58	1	4.86	BDBM155548	CC(=O)C1CCN(c2ccc(Nc3ncc(C(F)(F)F)c(CCc4ccccc4CC(N)=O)n3)cc2)CC1	IC50	'='	0.77	nM	9.11		297895	UO_0000065	17.34	0.33	4.25	9.00	False	CHEMBL3705701	Biochemical Alpha Screen Assay: A biotin labeled peptide is used as substrate (amino acid sequence: Biotin-Glu-Gly-Pro-Trp-Leu-Glu-Glu-Glu-Glu-Glu-Ala-Tyr-Gly-Trp-Met-Asp-Phe-NH2)1SEQ ID NO: 1). FAK enzyme was expressed in insect cells as catalytic domain (amino acids 411-686)N-terminally tagged with six histidine amino acids and a Tobacco Etch Virus (TeV) cleavage sequence. After lysing the cell…	B	BAO_0000219	cell-based format	Homo sapiens	None	None	None	None	CHEMBL2695	Focal adhesion kinase 1	Homo sapiens	SINGLE PROTEIN	CHEMBL3639092	37	BindingDB Database		2015	None
CHEMBL3692173		0	497.57	0	4.86	BDBM155529	CN1CCCC(c2ccc(Nc3ncc(C(F)(F)F)c(CCc4ccccc4CC(N)=O)n3)cc2)C1	Kd	'='	0.57	nM	9.24		297916	UO_0000065	18.58	0.35	4.38	10.99	False	CHEMBL3705700	Biacore SPR Assay: Binding parameters of compounds were determined using a Biacore S51 sensor. An anti-GST antibody was immobilized onto a CM5 chip by primary amine-coupling in accordance with the manufacturer's recommendations.In running buffer (0.01 M HEPES pH 7.4, 0.15 M NaCl, 0.005% Surfactant P20, mM MgCl2, and 1% DMSO)N-terminally GST-fused purified FAK enzyme was captured on both spot 1 an…	B	BAO_0000357	single protein format	Homo sapiens	None	None	None	None	CHEMBL2695	Focal adhesion kinase 1	Homo sapiens	SINGLE PROTEIN	CHEMBL3639092	37	BindingDB Database		2015	None
CHEMBL3692184		0	484.53	0	3.84	BDBM155543	Cc1ccc(CCc2nc(Nc3ccc(N4CCNCC4)cc3)ncc2C(F)(F)F)cc1C(N)=O	Kd	'='	7.8	nM	8.11		297930	UO_0000065	16.73	0.32	4.27	8.43	False	CHEMBL3705700	Biacore SPR Assay: Binding parameters of compounds were determined using a Biacore S51 sensor. An anti-GST antibody was immobilized onto a CM5 chip by primary amine-coupling in accordance with the manufacturer's recommendations.In running buffer (0.01 M HEPES pH 7.4, 0.15 M NaCl, 0.005% Surfactant P20, mM MgCl2, and 1% DMSO)N-terminally GST-fused purified FAK enzyme was captured on both spot 1 an…	B	BAO_0000357	single protein format	Homo sapiens	None	None	None	None	CHEMBL2695	Focal adhesion kinase 1	Homo sapiens	SINGLE PROTEIN	CHEMBL3639092	37	BindingDB Database		2015	None
CHEMBL3692182		0	498.55	0	3.80	BDBM155541	CN1CCN(c2cccc(Nc3ncc(C(F)(F)F)c(CCc4ccccc4CC(N)=O)n3)c2)CC1	IC50	'='	31.0	nM	7.51		297964	UO_0000065	15.06	0.28	3.71	8.59	False	CHEMBL3705703	Biochemical Assay: Compounds of the invention may be tested for in vitro activity in the following assay: A biotin labeled peptide is used as substrate (amino acid sequence: Biotin-Glu-Gly-Pro-Trp-Leu-Glu-Glu-Glu-Glu-Glu-Ala-Tyr-Gly-Trp-Met-Asp-Phe-NH2) (SEQ ID NO: 1). VEGFR3 cytoplasmic domain (amino acids 798-1298) was purchased as N-terminal GST-fusion protein (the enzyme). The 15 ul assay rea…	B	BAO_0000357	single protein format	Homo sapiens	None	None	None	None	CHEMBL2695	Focal adhesion kinase 1	Homo sapiens	SINGLE PROTEIN	CHEMBL3639092	37	BindingDB Database		2015	None
CHEMBL3692195		0	499.54	0	3.65	BDBM155554	CN1CCC(c2ccc(Nc3ncc(C(F)(F)F)c(CCc4ncncc4CC(N)=O)n3)cc2)CC1	IC50	'='	7.0	nM	8.15		297977	UO_0000065	16.32	0.31	4.50	7.42	False	CHEMBL3705703	Biochemical Assay: Compounds of the invention may be tested for in vitro activity in the following assay: A biotin labeled peptide is used as substrate (amino acid sequence: Biotin-Glu-Gly-Pro-Trp-Leu-Glu-Glu-Glu-Glu-Glu-Ala-Tyr-Gly-Trp-Met-Asp-Phe-NH2) (SEQ ID NO: 1). VEGFR3 cytoplasmic domain (amino acids 798-1298) was purchased as N-terminal GST-fusion protein (the enzyme). The 15 ul assay rea…	B	BAO_0000357	single protein format	Homo sapiens	None	None	None	None	CHEMBL2695	Focal adhesion kinase 1	Homo sapiens	SINGLE PROTEIN	CHEMBL3639092	37	BindingDB Database		2015	None
CHEMBL3692181		0	497.57	0	4.86	BDBM155540	CN1CCC(c2ccc(Nc3ncc(C(F)(F)F)c(CCc4ccccc4CC(N)=O)n3)cc2)CC1	IC50	'='	36.0	nM	7.44		297993	UO_0000065	14.96	0.28	2.58	8.85	False	CHEMBL3705702	Phospho ELISA Assay: Adult human dermal lymphatic microvascular endothelial cells (HMVEC-dLyAD) (Cat# CC-2810, Lonza) were seeded into clear-bottom, TC treated 12 well plates (Cat #665180, Greiner Bio-One) in Endogro MV complete (Cat#SCME004, Millipore) at 200,000 cells/well (volume 1 mL), and the plates incubated at 37 C. and 5% CO2 for 6 hours. The media was replaced with Endogro Basal (Cat # S…	B	BAO_0000219	cell-based format	Homo sapiens	None	None	Endothelial cell	None	CHEMBL2695	Focal adhesion kinase 1	Homo sapiens	SINGLE PROTEIN	CHEMBL3639092	37	BindingDB Database		2015	None
CHEMBL2409593		0	363.43	0	2.57	38	CCNC(=O)c1ccccc1Nc1ncnc(Nc2ccc(CN)cc2)n1	IC50	'='	440.0	nM	6.36			UO_0000065	17.49	0.32	3.79	5.39	False	CHEMBL2412199	Inhibition of pre-activated recombinant full length FAK (unknown origin) using ULight labeled poly(Glu/Tyr) as substrate after 1.6 hrs by TR-FRET assay	B	BAO_0000357	single protein format	Homo sapiens	None	None	None	None	CHEMBL2695	Focal adhesion kinase 1	Homo sapiens	SINGLE PROTEIN	CHEMBL2406973	1	Scientific Literature	Bioorg. Med. Chem. Lett.	2013	None
CHEMBL2409596		0	475.53	1	2.80	41	CNc1nc(Nc2cc(OC)c(OC)c(OC)c2)nc(Nc2ccccc2NS(C)(=O)=O)n1	IC50	'='	65900.0	nM	4.18			UO_0000065	8.79	0.17	1.38	2.81	False	CHEMBL2412199	Inhibition of pre-activated recombinant full length FAK (unknown origin) using ULight labeled poly(Glu/Tyr) as substrate after 1.6 hrs by TR-FRET assay	B	BAO_0000357	single protein format	Homo sapiens	None	None	None	None	CHEMBL2695	Focal adhesion kinase 1	Homo sapiens	SINGLE PROTEIN	CHEMBL2406973	1	Scientific Literature	Bioorg. Med. Chem. Lett.	2013	None
CHEMBL1084269		0	445.53	0	4.82	13l	Cc1ccc(-n2nc(C(C)(C)C)cc2NC(=O)Nc2cc(COc3cccnc3)n[nH]2)cc1	IC50	'>'	10000.0	nM				UO_0000065					False	CHEMBL2209546	Inhibition of FAK after 2hrs by fluorescence polarization assay	B	BAO_0000357	single protein format	None	None	None	None	None	CHEMBL2695	Focal adhesion kinase 1	Homo sapiens	SINGLE PROTEIN	CHEMBL2203248	1	Scientific Literature	Bioorg. Med. Chem. Lett.	2012	None
CHEMBL520515		0	253.26	0	1.29	3	Nc1ncnc2c1ncn2CC(=O)c1ccccc1	Inhibition						Not Active						False	CHEMBL949882	Inhibition of FAK up to 100 uM	B	BAO_0000357	single protein format	None	None	None	None	None	CHEMBL2695	Focal adhesion kinase 1	Homo sapiens	SINGLE PROTEIN	CHEMBL1137681	1	Scientific Literature	Eur. J. Med. Chem.	2009	None
CHEMBL458997		0	468.95	0	3.82	TAE-226	CNC(=O)c1ccccc1Nc1nc(Nc2ccc(N3CCOCC3)cc2OC)ncc1Cl	Inhibition						Dose-dependent effect						False	CHEMBL4010919	Inhibition of FAK phosphorylation at Tyr-397 residue in human HCT116 cells after 48 hrs by ELISA	B	BAO_0000219	cell-based format	Homo sapiens	None	None	None	None	CHEMBL2695	Focal adhesion kinase 1	Homo sapiens	SINGLE PROTEIN	CHEMBL4007480	1	Scientific Literature	Bioorg Med Chem Lett	2017	None
CHEMBL3822972		0	336.38	0	3.50	BDBM206104	COc1cc2ncccc2cc1NC(=O)c1csc2cncnc12	IC50	'>'	50000.0	nM				UO_0000065					False	CHEMBL4004216	Inhibition of recombinant human N-terminal GST-tagged FAK cytoplasmic domain (376 to 1052 residues) expressed in baculovirus expression system	B	BAO_0000019	assay format	Homo sapiens	None	None	None	None	CHEMBL2695	Focal adhesion kinase 1	Homo sapiens	SINGLE PROTEIN	CHEMBL4002626	1	Scientific Literature	Bioorg Med Chem Lett	2017	None
CHEMBL215152	AZD-1152-HQPA	0	507.57	1	3.50	AZD-1152 HQPA	CCN(CCO)CCCOc1ccc2c(Nc3cc(CC(=O)Nc4cccc(F)c4)[nH]n3)ncnc2c1	Kd	'>'	10000.0	nM				UO_0000065					False	CHEMBL1908426	Binding constant for FAK kinase domain	B	BAO_0000357	single protein format	None	None	None	None	None	CHEMBL2695	Focal adhesion kinase 1	Homo sapiens	SINGLE PROTEIN	CHEMBL1908390	1	Scientific Literature	Nat. Biotechnol.	2011	None
CHEMBL2425159		0	486.58	1	5.60	30	COc1cc(OC)nc(-c2ccc(NC(=O)Nc3cc(C(C)(C)C)nn3-c3ccc(C)cc3)cc2)n1	Kd	'='	9630.0	nM	5.02			UO_0000065	10.31	0.19	-0.58	4.86	False	CHEMBL2427451	Binding affinity to FAK kinase (unknown origin) by surface plasmon resonance assay	B	BAO_0000357	single protein format	Homo sapiens	None	None	None	None	CHEMBL2695	Focal adhesion kinase 1	Homo sapiens	SINGLE PROTEIN	CHEMBL2424535	1	Scientific Literature	Bioorg. Med. Chem. Lett.	2013	None
CHEMBL2425151		0	432.55	1	5.64	22	Cc1ccc(-n2nc(C(C)(C)C)cc2NC(=O)Nc2ccc(-c3csnn3)cc2)cc1	Kd	'='	10800.0	nM	4.97			UO_0000065	11.48	0.22	-0.67	5.86	False	CHEMBL2427451	Binding affinity to FAK kinase (unknown origin) by surface plasmon resonance assay	B	BAO_0000357	single protein format	Homo sapiens	None	None	None	None	CHEMBL2695	Focal adhesion kinase 1	Homo sapiens	SINGLE PROTEIN	CHEMBL2424535	1	Scientific Literature	Bioorg. Med. Chem. Lett.	2013	None
CHEMBL2425150		0	428.54	1	5.62	21	Cc1ccc(-n2nc(C(C)(C)C)cc2NC(=O)Nc2ccc(-n3cncc3C)cc2)cc1	Kd	'='	9020.0	nM	5.04			UO_0000065	11.77	0.22	-0.58	6.57	False	CHEMBL2427451	Binding affinity to FAK kinase (unknown origin) by surface plasmon resonance assay	B	BAO_0000357	single protein format	Homo sapiens	None	None	None	None	CHEMBL2695	Focal adhesion kinase 1	Homo sapiens	SINGLE PROTEIN	CHEMBL2424535	1	Scientific Literature	Bioorg. Med. Chem. Lett.	2013	None
CHEMBL1599242		0	122.13	0	0.59	6	Cc1n[nH]c2c[nH]nc12	Kd	'='	93000.0	nM	4.03			UO_0000065	33.01	0.61	3.44	7.03	False	CHEMBL2427451	Binding affinity to FAK kinase (unknown origin) by surface plasmon resonance assay	B	BAO_0000357	single protein format	Homo sapiens	None	None	None	None	CHEMBL2695	Focal adhesion kinase 1	Homo sapiens	SINGLE PROTEIN	CHEMBL2424535	1	Scientific Literature	Bioorg. Med. Chem. Lett.	2013	None
CHEMBL389685		0	118.14	0	1.56	355	c1cnc2[nH]ccc2c1	Inhibition	'='	3.0	%				UO_0000187					False	CHEMBL1819991	Inhibition of FAK expressed in Escherichia coli or baculovirus-infected insect cells at 400 uM by TR-FRET assay	B	BAO_0000219	cell-based format	None	None	None	None	None	CHEMBL2695	Focal adhesion kinase 1	Homo sapiens	SINGLE PROTEIN	CHEMBL1817560	1	Scientific Literature	J. Med. Chem.	2011	None
CHEMBL1834747		0	365.41	0	3.63	2p	O=C(/C=C/c1ccccc1)Nc1nnc(-c2ccc3c(c2)OCCO3)s1	EC50	'='	10.79	ug.mL-1				UO_0000274					False	CHEMBL1838972	Inhibition of human recombinant full-length FAK assessed as remaining ATP after 4 hrs by Kinase-Glo-luminescence assay	B	BAO_0000357	single protein format	Homo sapiens	None	None	None	None	CHEMBL2695	Focal adhesion kinase 1	Homo sapiens	SINGLE PROTEIN	CHEMBL1833863	1	Scientific Literature	Bioorg. Med. Chem. Lett.	2011	None
CHEMBL2393381		0	337.41	0	3.46	7	Cc1ccccc1CSc1nnc(Cn2nnc3ccccc32)o1	IC50	'='	12100.0	nM	4.92			UO_0000065	14.57	0.28	1.46	7.06	False	CHEMBL2395733	Inhibition of FAK assembly (unknown origin) after 20 mins by TRAP-PCR-ELISA	B	BAO_0000357	single protein format	Homo sapiens	None	None	None	None	CHEMBL2695	Focal adhesion kinase 1	Homo sapiens	SINGLE PROTEIN	CHEMBL2390949	1	Scientific Literature	Bioorg. Med. Chem.	2013	None
CHEMBL2393382		0	353.41	0	3.16	8	COc1ccccc1CSc1nnc(Cn2nnc3ccccc32)o1	IC50	'='	7100.0	nM	5.15			UO_0000065	14.57	0.28	1.99	6.53	False	CHEMBL2395733	Inhibition of FAK assembly (unknown origin) after 20 mins by TRAP-PCR-ELISA	B	BAO_0000357	single protein format	Homo sapiens	None	None	None	None	CHEMBL2695	Focal adhesion kinase 1	Homo sapiens	SINGLE PROTEIN	CHEMBL2390949	1	Scientific Literature	Bioorg. Med. Chem.	2013	None
CHEMBL3692185		0	498.55	0	3.98	BDBM155544	NC(=O)Cc1ccccc1CCc1nc(Nc2ccc(N3CCC(N)CC3)cc2)ncc1C(F)(F)F	IC50	'='	5.0	nM	8.30		297967	UO_0000065	16.65	0.31	4.32	7.54	False	CHEMBL3705703	Biochemical Assay: Compounds of the invention may be tested for in vitro activity in the following assay: A biotin labeled peptide is used as substrate (amino acid sequence: Biotin-Glu-Gly-Pro-Trp-Leu-Glu-Glu-Glu-Glu-Glu-Ala-Tyr-Gly-Trp-Met-Asp-Phe-NH2) (SEQ ID NO: 1). VEGFR3 cytoplasmic domain (amino acids 798-1298) was purchased as N-terminal GST-fusion protein (the enzyme). The 15 ul assay rea…	B	BAO_0000357	single protein format	Homo sapiens	None	None	None	None	CHEMBL2695	Focal adhesion kinase 1	Homo sapiens	SINGLE PROTEIN	CHEMBL3639092	37	BindingDB Database		2015	None
CHEMBL521469		0	452.56	1	5.01	CER-0263965	Cc1cccc(N(C)c2cc(Nc3cccc(C(=O)N(C)CCc4ccccn4)c3)ncn2)c1	Inhibition	'='	6.0	%				UO_0000187					False	CHEMBL953401	Inhibition of FAK at 10 uM by HTRF assay relative to control	B	BAO_0000357	single protein format	None	None	None	None	None	CHEMBL2695	Focal adhesion kinase 1	Homo sapiens	SINGLE PROTEIN	CHEMBL1150387	1	Scientific Literature	J. Med. Chem.	2008	None
CHEMBL446637		0	610.19	2	5.59	CER-0262586	O=C(c1nc(SCc2ccc(Cl)cc2)n2ccccc12)N1CCN(c2ncnc3c2CN(Cc2ccccc2)CC3)CC1	Inhibition	'='	0.0	%				UO_0000187					False	CHEMBL953401	Inhibition of FAK at 10 uM by HTRF assay relative to control	B	BAO_0000357	single protein format	None	None	None	None	None	CHEMBL2695	Focal adhesion kinase 1	Homo sapiens	SINGLE PROTEIN	CHEMBL1150387	1	Scientific Literature	J. Med. Chem.	2008	None
CHEMBL482721		0	393.45	0	3.14	CER-0263106	Cc1cccc(Oc2ccnc(N3CCN(C(=O)c4c(C)noc4C)CC3)n2)c1	Inhibition	'='	0.0	%				UO_0000187					False	CHEMBL953401	Inhibition of FAK at 10 uM by HTRF assay relative to control	B	BAO_0000357	single protein format	None	None	None	None	None	CHEMBL2695	Focal adhesion kinase 1	Homo sapiens	SINGLE PROTEIN	CHEMBL1150387	1	Scientific Literature	J. Med. Chem.	2008	None
CHEMBL484324		0	437.55	0	4.95	CER-0262468	Cc1cccc(Nc2ncnc3c2CN(C(=O)c2ccc(N(C)C)c4ccccc24)CC3)c1	Inhibition	'='	7.0	%				UO_0000187					False	CHEMBL953401	Inhibition of FAK at 10 uM by HTRF assay relative to control	B	BAO_0000357	single protein format	None	None	None	None	None	CHEMBL2695	Focal adhesion kinase 1	Homo sapiens	SINGLE PROTEIN	CHEMBL1150387	1	Scientific Literature	J. Med. Chem.	2008	None
CHEMBL2420573		0	455.56	0	4.41	36	O=C(NC1(c2ccccc2)CCC1)c1ccc2nc(N[C@H]3CC[C@H](O)CC3)c3nccn3c2c1	Inhibition	'<'	35.0	%				UO_0000187					False	CHEMBL2422433	Inhibition of FAK in human PC3 cell lysates at 10 uM using desthiobiotin-tagged ATP probe AX9989 followed by trypsinization by LC/MS analysis	B	BAO_0000357	single protein format	Homo sapiens	None	None	PC-3	None	CHEMBL2695	Focal adhesion kinase 1	Homo sapiens	SINGLE PROTEIN	CHEMBL2417377	1	Scientific Literature	Bioorg. Med. Chem. Lett.	2013	CHEMBL3307570
CHEMBL2420570		0	443.55	0	4.26	33	CC(C)(NC(=O)c1ccc2nc(N[C@H]3CC[C@H](O)CC3)c3nccn3c2c1)c1ccccc1	Inhibition	'<'	35.0	%				UO_0000187					False	CHEMBL2422433	Inhibition of FAK in human PC3 cell lysates at 10 uM using desthiobiotin-tagged ATP probe AX9989 followed by trypsinization by LC/MS analysis	B	BAO_0000357	single protein format	Homo sapiens	None	None	PC-3	None	CHEMBL2695	Focal adhesion kinase 1	Homo sapiens	SINGLE PROTEIN	CHEMBL2417377	1	Scientific Literature	Bioorg. Med. Chem. Lett.	2013	CHEMBL3307570
CHEMBL1834693		0	387.85	0	3.81	2e	O=C(Cc1cccc(Cl)c1)Nc1nnc(-c2ccc3c(c2)OCCO3)s1	EC50	'='	18.11	ug.mL-1				UO_0000274					False	CHEMBL1838972	Inhibition of human recombinant full-length FAK assessed as remaining ATP after 4 hrs by Kinase-Glo-luminescence assay	B	BAO_0000357	single protein format	Homo sapiens	None	None	None	None	CHEMBL2695	Focal adhesion kinase 1	Homo sapiens	SINGLE PROTEIN	CHEMBL1833863	1	Scientific Literature	Bioorg. Med. Chem. Lett.	2011	None
CHEMBL1834739		0	432.30	0	3.92	2h	O=C(Cc1ccc(Br)cc1)Nc1nnc(-c2ccc3c(c2)OCCO3)s1	EC50	'='	23.73	ug.mL-1				UO_0000274					False	CHEMBL1838972	Inhibition of human recombinant full-length FAK assessed as remaining ATP after 4 hrs by Kinase-Glo-luminescence assay	B	BAO_0000357	single protein format	Homo sapiens	None	None	None	None	CHEMBL2695	Focal adhesion kinase 1	Homo sapiens	SINGLE PROTEIN	CHEMBL1833863	1	Scientific Literature	Bioorg. Med. Chem. Lett.	2011	None
CHEMBL2087474		0	473.56	1	-0.32	14, ETP-46321	CS(=O)(=O)N1CCN(Cc2cn3cc(-c4cnc(N)nc4)nc(N4CCOCC4)c3n2)CC1	Inhibition	'<'	30.0	%				UO_0000187					False	CHEMBL2092420	Inhibition of FAK at 5 uM	B	BAO_0000357	single protein format	None	None	None	None	None	CHEMBL2695	Focal adhesion kinase 1	Homo sapiens	SINGLE PROTEIN	CHEMBL2086238	1	Scientific Literature	Bioorg. Med. Chem. Lett.	2012	None
CHEMBL2152957		0	465.50	1	5.57	27d	CC1(C)OC[C@H](COc2ccc3c(c2)CCc2cc(Nc4ccc(F)cc4F)ccc2C3=O)O1	Inhibition						Not Active						False	CHEMBL2155706	Inhibition of FAK at 10 uM	B	BAO_0000357	single protein format	None	None	None	None	None	CHEMBL2695	Focal adhesion kinase 1	Homo sapiens	SINGLE PROTEIN	CHEMBL2150974	1	Scientific Literature	J. Med. Chem.	2012	None
CHEMBL2152958		0	425.43	0	3.77	27e	O=C1c2ccc(Nc3ccc(F)cc3F)cc2CCc2cc(OC[C@H](O)CO)ccc21	Inhibition						Not Active						False	CHEMBL2155706	Inhibition of FAK at 10 uM	B	BAO_0000357	single protein format	None	None	None	None	None	CHEMBL2695	Focal adhesion kinase 1	Homo sapiens	SINGLE PROTEIN	CHEMBL2150974	1	Scientific Literature	J. Med. Chem.	2012	None
CHEMBL2393385		0	357.83	0	3.81	11	Clc1cccc(CSc2nnc(Cn3nnc4ccccc43)o2)c1	IC50	'='	8300.0	nM	5.08			UO_0000065	14.20	0.29	1.27	7.30	False	CHEMBL2395733	Inhibition of FAK assembly (unknown origin) after 20 mins by TRAP-PCR-ELISA	B	BAO_0000357	single protein format	Homo sapiens	None	None	None	None	CHEMBL2695	Focal adhesion kinase 1	Homo sapiens	SINGLE PROTEIN	CHEMBL2390949	1	Scientific Literature	Bioorg. Med. Chem.	2013	None
CHEMBL2315575		0	345.43	0	2.27	28	Cc1cnc2[nH]ccc2c1NCc1cccnc1N(C)S(C)(=O)=O	Kd	'='	1700.0	nM	5.77			UO_0000065	16.70	0.33	3.50	6.34	False	CHEMBL2320502	Binding affinity to FAK (unknown origin) by surface plasmon resonance analysis	B	BAO_0000357	single protein format	Homo sapiens	None	None	None	None	CHEMBL2695	Focal adhesion kinase 1	Homo sapiens	SINGLE PROTEIN	CHEMBL2311330	1	Scientific Literature	J. Med. Chem.	2013	None
CHEMBL2315583		0	447.52	0	3.21	36	Cc1cc(-c2cc3c(NCc4cccnc4N(C)S(C)(=O)=O)c(C#N)cnc3[nH]2)ccn1	IC50	'='	220.0	nM	6.66			UO_0000065	14.88	0.28	3.45	5.22	False	CHEMBL2320501	Inhibition of FAK (unknown origin) using biotinylated His-TEV-hsFAK(31-686)(K454R) substrate after 2 hrs by scintillation counting analysis	B	BAO_0000357	single protein format	Homo sapiens	None	None	None	None	CHEMBL2695	Focal adhesion kinase 1	Homo sapiens	SINGLE PROTEIN	CHEMBL2311330	1	Scientific Literature	J. Med. Chem.	2013	None
CHEMBL2315572		0	494.47	0	4.19	48	CN(c1ncccc1CNc1c(C(F)(F)F)cnc2[nH]c(-c3ccc(F)cc3)nc12)S(C)(=O)=O	IC50	'='	130.0	nM	6.89			UO_0000065	13.93	0.28	2.70	6.63	False	CHEMBL2320501	Inhibition of FAK (unknown origin) using biotinylated His-TEV-hsFAK(31-686)(K454R) substrate after 2 hrs by scintillation counting analysis	B	BAO_0000357	single protein format	Homo sapiens	None	None	None	None	CHEMBL2695	Focal adhesion kinase 1	Homo sapiens	SINGLE PROTEIN	CHEMBL2311330	1	Scientific Literature	J. Med. Chem.	2013	None
CHEMBL2315563		0	411.39	0	4.75	39	CNC(=O)c1ccccc1Nc1c(C(F)(F)F)cnc2[nH]c(-c3cccnc3)cc12	IC50	'='	57.0	nM	7.24			UO_0000065	17.61	0.33	2.49	8.76	False	CHEMBL2320501	Inhibition of FAK (unknown origin) using biotinylated His-TEV-hsFAK(31-686)(K454R) substrate after 2 hrs by scintillation counting analysis	B	BAO_0000357	single protein format	Homo sapiens	None	None	None	None	CHEMBL2695	Focal adhesion kinase 1	Homo sapiens	SINGLE PROTEIN	CHEMBL2311330	1	Scientific Literature	J. Med. Chem.	2013	None
CHEMBL2315584		0	493.49	0	4.79	37	CN(c1ncccc1CNc1c(C(F)(F)F)cnc2[nH]c(-c3ccc(F)cc3)cc12)S(C)(=O)=O	IC50	'='	37.0	nM	7.43			UO_0000065	15.06	0.30	2.64	8.17	False	CHEMBL2320501	Inhibition of FAK (unknown origin) using biotinylated His-TEV-hsFAK(31-686)(K454R) substrate after 2 hrs by scintillation counting analysis	B	BAO_0000357	single protein format	Homo sapiens	None	None	None	None	CHEMBL2695	Focal adhesion kinase 1	Homo sapiens	SINGLE PROTEIN	CHEMBL2311330	1	Scientific Literature	J. Med. Chem.	2013	None
CHEMBL2315562		0	428.39	1	5.49	38	CNC(=O)c1ccccc1Nc1c(C(F)(F)F)cnc2[nH]c(-c3ccc(F)cc3)cc12	IC50	'='	51.0	nM	7.29			UO_0000065	17.02	0.32	1.80	10.45	False	CHEMBL2320501	Inhibition of FAK (unknown origin) using biotinylated His-TEV-hsFAK(31-686)(K454R) substrate after 2 hrs by scintillation counting analysis	B	BAO_0000357	single protein format	Homo sapiens	None	None	None	None	CHEMBL2695	Focal adhesion kinase 1	Homo sapiens	SINGLE PROTEIN	CHEMBL2311330	1	Scientific Literature	J. Med. Chem.	2013	None
CHEMBL2315569		0	440.40	1	5.72	45	CN1Cc2cccc(Nc3c(C(F)(F)F)cnc4[nH]c(-c5ccc(F)cc5)cc34)c2C1=O	Kd	'='	238.0	nM	6.62			UO_0000065	15.04	0.28	0.90	10.85	False	CHEMBL2320502	Binding affinity to FAK (unknown origin) by surface plasmon resonance analysis	B	BAO_0000357	single protein format	Homo sapiens	None	None	None	None	CHEMBL2695	Focal adhesion kinase 1	Homo sapiens	SINGLE PROTEIN	CHEMBL2311330	1	Scientific Literature	J. Med. Chem.	2013	None
CHEMBL2315566		0	496.49	0	4.58	42	CNC(=O)c1ccccc1Nc1c(C(F)(F)F)cnc2[nH]c(-c3ccc(N4CCOCC4)nc3)cc12	IC50	'='	45.0	nM	7.35			UO_0000065	14.80	0.28	2.77	7.72	False	CHEMBL2320501	Inhibition of FAK (unknown origin) using biotinylated His-TEV-hsFAK(31-686)(K454R) substrate after 2 hrs by scintillation counting analysis	B	BAO_0000357	single protein format	Homo sapiens	None	None	None	None	CHEMBL2695	Focal adhesion kinase 1	Homo sapiens	SINGLE PROTEIN	CHEMBL2311330	1	Scientific Literature	J. Med. Chem.	2013	None
CHEMBL2029181		0	470.57	0	4.61	(S)-14b	CCN=[S+](C)([O-])c1ccc(Nc2ncc(C(F)(F)F)c(N[C@@H]3CCC[C@H]3N(C)C)n2)cc1	IC50	'='	790.0	nM	6.10			UO_0000065	12.97	0.26	1.49	7.40	False	CHEMBL1787946	Inhibition of purified activated FAK kinase domain (410-689) using ATP and Glu and Tyr random peptide polymer substrate by fluorescence polarization assay	B	BAO_0000357	single protein format	None	None	None	None	None	CHEMBL2695	Focal adhesion kinase 1	Homo sapiens	SINGLE PROTEIN	CHEMBL1781887	1	Scientific Literature	Bioorg. Med. Chem. Lett.	2009	None
CHEMBL1957190		0	279.34	0	3.80	4b	CC(C)n1c2c(c3c1-c1ccccc1C3=O)C(=O)CCC2	IC50	'>'	35000.0	nM				UO_0000065					False	CHEMBL1961283	Inhibition of human recombinant FAK expressed in Sf9 cells using poly(E,Y)4:1 as substrate after 80 mins by scintillation counting	B	BAO_0000219	cell-based format	Homo sapiens	None	None	Sf9	None	CHEMBL2695	Focal adhesion kinase 1	Homo sapiens	SINGLE PROTEIN	CHEMBL1955824	1	Scientific Literature	Bioorg. Med. Chem.	2012	CHEMBL3308860
CHEMBL2393383		0	368.38	0	3.06	9	O=[N+]([O-])c1ccccc1CSc1nnc(Cn2nnc3ccccc32)o1	IC50	'='	7600.0	nM	5.12			UO_0000065	13.90	0.27	2.06	4.54	False	CHEMBL2395733	Inhibition of FAK assembly (unknown origin) after 20 mins by TRAP-PCR-ELISA	B	BAO_0000357	single protein format	Homo sapiens	None	None	None	None	CHEMBL2695	Focal adhesion kinase 1	Homo sapiens	SINGLE PROTEIN	CHEMBL2390949	1	Scientific Literature	Bioorg. Med. Chem.	2013	None
CHEMBL3642348		0	476.61	0	4.43	BDBM99624	CN1CCC(c2ccc(Nc3nc4c(Nc5ccccc5S(C)(=O)=O)cccn4n3)cc2)CC1	IC50	'='	2048.76	nM	5.69		215952	UO_0000065	11.94	0.23	1.26	6.21	False	CHEMBL3705306	In Vitro Enzyme Assay: The ability of compounds to inhibit the kinase activity of baculovirus-expressed human FAK and JAK kinase using the time-resolved fluorescence (TRF) assay system.	B	BAO_0000357	single protein format	Homo sapiens	None	None	None	None	CHEMBL2695	Focal adhesion kinase 1	Homo sapiens	SINGLE PROTEIN	CHEMBL3638802	37	BindingDB Database		2013	None
CHEMBL50	QUERCETIN	3	302.24	0	1.99	4i	O=c1c(O)c(-c2ccc(O)c(O)c2)oc2cc(O)cc(O)c12	IC50	'='	1200.0	nM	5.92			UO_0000065	19.59	0.37	3.93	4.51	False	CHEMBL3108325	Inhibition of FAK (unknown origin)	B	BAO_0000357	single protein format	Homo sapiens	None	None	None	None	CHEMBL2695	Focal adhesion kinase 1	Homo sapiens	SINGLE PROTEIN	CHEMBL3102702	1	Scientific Literature	J. Nat. Prod.	2014	None
CHEMBL2006263		0	328.40	0	2.63	SID103904950	Cc1nc2ccc(NS(=O)(=O)c3ccc(N)cc3)cc2nc1C	Ki	'>'	1584.89	nM			inactive	UO_0000065					False	CHEMBL1963801	PUBCHEM_BIOASSAY: Navigating the Kinome. (Class of assay: other) Panel member name: PTK2	F	BAO_0000019	assay format	None	None	None	None	None	CHEMBL2695	Focal adhesion kinase 1	Homo sapiens	SINGLE PROTEIN	CHEMBL1201862	7	PubChem BioAssays			None
CHEMBL570647		0	585.62	2	6.59	7	COc1cc2nccc(Oc3ccc(NC(=O)c4c(Nc5ccccc5)ccn(-c5ccccc5)c4=O)nc3)c2cc1OC	IC50	'='	18000.0	nM	4.75			UO_0000065	8.10	0.15	-1.85	4.07	False	CHEMBL1037539	Inhibition of human FAK by HTRF assay	B	BAO_0000357	single protein format	Homo sapiens	None	None	None	None	CHEMBL2695	Focal adhesion kinase 1	Homo sapiens	SINGLE PROTEIN	CHEMBL1155349	1	Scientific Literature	Bioorg. Med. Chem. Lett.	2009	None
CHEMBL3309990		0	337.31	0	2.32	7o	Nc1nc2c3c(F)cccc3nc(Cc3ccc4c(c3)OCO4)n2n1	IC50	'>'	10000.0	nM				UO_0000065					False	CHEMBL3381072	Inhibition of FAK (unknown origin)	B	BAO_0000357	single protein format	Homo sapiens	None	None	None	None	CHEMBL2695	Focal adhesion kinase 1	Homo sapiens	SINGLE PROTEIN	CHEMBL3352169	1	Scientific Literature	Bioorg. Med. Chem.	2014	None
CHEMBL2297986		0	440.53	0	4.24	6n	O=C(CSc1nnc(-c2ccncc2)n1-c1ccccc1)N/N=C/C=C/c1ccccc1	IC50	'='	19380.0	nM	4.71			UO_0000065	10.70	0.20	0.47	5.54	False	CHEMBL3069796	Inhibition of full-length Homo sapiens (human) recombinant FAK assessed as remaining ATP content after 4 hr by Kinase-Glo luminescence analysis	B	BAO_0000357	single protein format	Homo sapiens	None	None	None	None	CHEMBL2695	Focal adhesion kinase 1	Homo sapiens	SINGLE PROTEIN	CHEMBL3045354	1	Scientific Literature	Med Chem Res	2013	None
CHEMBL452341		0	542.57	1	3.50	2m	CN(c1ccccc1CNc1nc(Nc2ccc3c(c2)CS(=O)(=O)N3)ncc1C(F)(F)F)S(C)(=O)=O	IC50	'='	1.0	nM	9.00			UO_0000065	16.59	0.34	5.50	6.75	False	CHEMBL962347	Inhibition of GST-tagged FAK assessed as inhibition of poly-Glu-Tyr phosphorylation	B	BAO_0000357	single protein format	None	None	None	None	None	CHEMBL2695	Focal adhesion kinase 1	Homo sapiens	SINGLE PROTEIN	CHEMBL1152158	1	Scientific Literature	Bioorg. Med. Chem. Lett.	2008	None
CHEMBL597754		0	530.66	1	0.41	59	CNC(=O)c1nn(C)c2c1CCc1cnc(NC3CCN(C(=O)C4CCN(S(C)(=O)=O)CC4)CC3)nc1-2	IC50	'>'	10000.0	nM				UO_0000065					False	CHEMBL1072199	Inhibition of FAK	B	BAO_0000357	single protein format	None	None	None	None	None	CHEMBL2695	Focal adhesion kinase 1	Homo sapiens	SINGLE PROTEIN	CHEMBL1157561	1	Scientific Literature	J. Med. Chem.	2010	None
CHEMBL514554		0	491.50	0	4.14	PF-228	CS(=O)(=O)c1cccc(CNc2nc(Nc3ccc4c(c3)CCC(=O)N4)ncc2C(F)(F)F)c1	IC50	'='	300.0	nM	6.52			UO_0000065	13.27	0.26	2.38	5.77	False	CHEMBL950806	Inhibition of FAK Tyr397 phosphorylation in human L3.6pl cells after 60 mins by Western blot analysis	B	BAO_0000219	cell-based format	Homo sapiens	None	None	None	None	CHEMBL2695	Focal adhesion kinase 1	Homo sapiens	SINGLE PROTEIN	CHEMBL1156453	1	Scientific Literature	J. Biol. Chem.	2007	None
CHEMBL207721		0	461.52	0	3.87	24b	CCNC(=O)Cc1cccc(-n2ccc3cnc(Nc4cc(OC)c(OC)c(OC)c4)nc32)c1	IC50	'='	421.0	nM	6.38			UO_0000065	13.81	0.26	2.51	6.41	False	CHEMBL870124	Inhibition of FAK	B	BAO_0000357	single protein format	Homo sapiens	None	None	None	None	CHEMBL2695	Focal adhesion kinase 1	Homo sapiens	SINGLE PROTEIN	CHEMBL1147704	1	Scientific Literature	Bioorg. Med. Chem. Lett.	2006	None
CHEMBL209044		0	472.51	0	3.49	21	COc1cc(Nc2ncc3ccn(-c4cccc(CCc5nn[nH]n5)c4)c3n2)cc(OC)c1OC	IC50	'='	119.0	nM	6.92			UO_0000065	14.65	0.27	3.43	5.54	False	CHEMBL870124	Inhibition of FAK	B	BAO_0000357	single protein format	Homo sapiens	None	None	None	None	CHEMBL2695	Focal adhesion kinase 1	Homo sapiens	SINGLE PROTEIN	CHEMBL1147704	1	Scientific Literature	Bioorg. Med. Chem. Lett.	2006	None
CHEMBL2348862		0	383.45	0	1.95	10b, CC214-2	CC(C)(O)c1ccc(-c2cnc3c(n2)N(CC2CCOCC2)CC(=O)N3)cn1	Activity	'='	97.0	%				UO_0000187					False	CHEMBL2352260	Inhibition of FAK (unknown origin) assessed as remaining activity at 1 uM relative to control	B	BAO_0000357	single protein format	Homo sapiens	None	None	None	None	CHEMBL2695	Focal adhesion kinase 1	Homo sapiens	SINGLE PROTEIN	CHEMBL2346597	1	Scientific Literature	Bioorg. Med. Chem. Lett.	2013	None
CHEMBL2333445		0	339.42	0	3.44	1	CCc1ccc(-c2ccc3c(c2)-c2[nH]ncc2S(=O)(=O)N3C)cc1	IC50	'='	4200.0	nM	5.38			UO_0000065	15.84	0.31	1.94	8.14	False	CHEMBL2350120	Inhibition of human FLAG-tagged unphosphorylated full length FAK expressed in baculovirus expression system incubated for 5 mins prior to 0.5 uM ATP addition by AlphaScreen assay	B	BAO_0000019	assay format	Homo sapiens	None	None	None	None	CHEMBL2695	Focal adhesion kinase 1	Homo sapiens	SINGLE PROTEIN	CHEMBL2346629	1	Scientific Literature	Eur. J. Med. Chem.	2013	None
CHEMBL2333436		0	367.47	0	3.94	2	CCc1ccc(-c2ccc3c(c2)-c2c(cnn2CC)S(=O)(=O)N3C)cc1	Inhibition						Active						False	CHEMBL2350125	ATP-competitive inhibition of human FAK at 0.1 to 100 uM by Michaelis-Menten equation analysis	B	BAO_0000357	single protein format	Homo sapiens	None	None	None	None	CHEMBL2695	Focal adhesion kinase 1	Homo sapiens	SINGLE PROTEIN	CHEMBL2346629	1	Scientific Literature	Eur. J. Med. Chem.	2013	None
CHEMBL572881	MOTESANIB	3	373.46	0	4.04	AMG-706	CC1(C)CNc2cc(NC(=O)c3cccnc3NCc3ccncc3)ccc21	Kd	'>'	10000.0	nM				UO_0000065					True	CHEMBL1061093	Binding constant for PTK2 kinase domain	B	BAO_0000357	single protein format	Homo sapiens	None	None	None	None	CHEMBL2695	Focal adhesion kinase 1	Homo sapiens	SINGLE PROTEIN	CHEMBL1150977	1	Scientific Literature	Nat. Biotechnol.	2008	None
CHEMBL296468	BMS-387032	1	380.54	0	3.66	BMS-387032/SNS-032	CC(C)(C)c1cnc(CSc2cnc(NC(=O)C3CCNCC3)s2)o1	Kd	'>'	10000.0	nM				UO_0000065					True	CHEMBL1061093	Binding constant for PTK2 kinase domain	B	BAO_0000357	single protein format	Homo sapiens	None	None	None	None	CHEMBL2695	Focal adhesion kinase 1	Homo sapiens	SINGLE PROTEIN	CHEMBL1150977	1	Scientific Literature	Nat. Biotechnol.	2008	None
CHEMBL119385	NEFLAMAPIMOD	2	436.27	1	5.49	VX-745	O=c1ncn2nc(Sc3ccc(F)cc3F)ccc2c1-c1c(Cl)cccc1Cl	Kd						Not Active						False	CHEMBL860898	Average Binding Constant for PTK2; NA=Not Active at 10 uM	B	BAO_0000357	single protein format	Homo sapiens	None	None	None	None	CHEMBL2695	Focal adhesion kinase 1	Homo sapiens	SINGLE PROTEIN	CHEMBL1144455	1	Scientific Literature	Nat. Biotechnol.	2005	None
CHEMBL103667	DORAMAPIMOD	2	527.67	2	5.99	BIRB-796	Cc1ccc(-n2nc(C(C)(C)C)cc2NC(=O)Nc2ccc(OCCN3CCOCC3)c3ccccc23)cc1	Kd						Not Active						False	CHEMBL860898	Average Binding Constant for PTK2; NA=Not Active at 10 uM	B	BAO_0000357	single protein format	Homo sapiens	None	None	None	None	CHEMBL2695	Focal adhesion kinase 1	Homo sapiens	SINGLE PROTEIN	CHEMBL1144455	1	Scientific Literature	Nat. Biotechnol.	2005	None
CHEMBL2425161		0	531.66	2	7.76	32	Cc1ccc(-n2nc(C(C)(C)C)cc2NC(=O)Nc2ccc(-c3ccc(OCc4ccccc4)nc3)cc2)cc1	IC50	'>'	10000.0	nM				UO_0000065					False	CHEMBL2427452	Inhibition of FAK (unknown origin) using biotinylated-His-TEVhsFAK(31-686)(K454R) as substrate after 2 hrs by scintillation counting analysis	B	BAO_0000357	single protein format	Homo sapiens	None	None	None	None	CHEMBL2695	Focal adhesion kinase 1	Homo sapiens	SINGLE PROTEIN	CHEMBL2424535	1	Scientific Literature	Bioorg. Med. Chem. Lett.	2013	None
CHEMBL520451		0	478.55	0	3.07	CER-0264356	O=C(CN1CCN(c2ncnc3c2CN(Cc2ccccc2)CC3)CC1)Nc1cc(F)ccc1F	Inhibition	'='	0.0	%				UO_0000187					False	CHEMBL953401	Inhibition of FAK at 10 uM by HTRF assay relative to control	B	BAO_0000357	single protein format	None	None	None	None	None	CHEMBL2695	Focal adhesion kinase 1	Homo sapiens	SINGLE PROTEIN	CHEMBL1150387	1	Scientific Literature	J. Med. Chem.	2008	None
CHEMBL2425644		0	309.37	0	2.74	13	O[C@H]1CC[C@H](Nc2nccc(-c3n[nH]c4ccccc34)n2)CC1	Inhibition	'='	85.0	%				UO_0000187					False	CHEMBL2429478	Competitive binding affinity to PTK2 (unknown origin) at 10 uM in presence of ATP relative to control	B	BAO_0000357	single protein format	Homo sapiens	None	None	None	None	CHEMBL2695	Focal adhesion kinase 1	Homo sapiens	SINGLE PROTEIN	CHEMBL2424622	1	Scientific Literature	Bioorg. Med. Chem. Lett.	2013	None
CHEMBL380312		0	473.49	0	3.23	28g	COc1cc(Nc2ncc3ccn(-c4cccc(C(=O)NCCC#N)n4)c3n2)cc(OC)c1OC	IC50	'='	242.0	nM	6.62			UO_0000065	13.97	0.26	3.39	4.86	False	CHEMBL870124	Inhibition of FAK	B	BAO_0000357	single protein format	Homo sapiens	None	None	None	None	CHEMBL2695	Focal adhesion kinase 1	Homo sapiens	SINGLE PROTEIN	CHEMBL1147704	1	Scientific Literature	Bioorg. Med. Chem. Lett.	2006	None
CHEMBL208370		0	463.50	0	2.27	28c	COc1cc(Nc2ncc3ccn(-c4cccc(C(=O)NCCN)n4)c3n2)cc(OC)c1OC	IC50	'='	182.0	nM	6.74			UO_0000065	14.54	0.27	4.47	4.87	False	CHEMBL870124	Inhibition of FAK	B	BAO_0000357	single protein format	Homo sapiens	None	None	None	None	CHEMBL2695	Focal adhesion kinase 1	Homo sapiens	SINGLE PROTEIN	CHEMBL1147704	1	Scientific Literature	Bioorg. Med. Chem. Lett.	2006	None
CHEMBL439154		0	473.53	0	4.01	24c	COc1cc(Nc2ncc3ccn(-c4cccc(CC(=O)NC5CC5)c4)c3n2)cc(OC)c1OC	IC50	'='	117.0	nM	6.93			UO_0000065	14.64	0.27	2.92	6.96	False	CHEMBL870124	Inhibition of FAK	B	BAO_0000357	single protein format	Homo sapiens	None	None	None	None	CHEMBL2695	Focal adhesion kinase 1	Homo sapiens	SINGLE PROTEIN	CHEMBL1147704	1	Scientific Literature	Bioorg. Med. Chem. Lett.	2006	None
CHEMBL487057		0	470.52	0	3.27	2d	CN(C)[C@@H]1CCC[C@H]1Nc1nc(Nc2ccc3c(c2)CN(C)S3(=O)=O)ncc1C(F)(F)F	IC50	'='	3200.0	nM	5.50			UO_0000065	11.68	0.23	2.22	6.07	False	CHEMBL962347	Inhibition of GST-tagged FAK assessed as inhibition of poly-Glu-Tyr phosphorylation	B	BAO_0000357	single protein format	None	None	None	None	None	CHEMBL2695	Focal adhesion kinase 1	Homo sapiens	SINGLE PROTEIN	CHEMBL1152158	1	Scientific Literature	Bioorg. Med. Chem. Lett.	2008	None
CHEMBL591924		0	585.58	2	7.01	8	COc1ccccc1NC(=O)CC(Nc1ccc(Oc2ccnc3cc(-c4cn(C)cn4)sc23)c(F)c1)C(F)(F)F	Inhibition	'<'	50.0	%				UO_0000187					False	CHEMBL1067990	Inhibition of human FAK at 0.1 uM	B	BAO_0000357	single protein format	Homo sapiens	None	None	None	None	CHEMBL2695	Focal adhesion kinase 1	Homo sapiens	SINGLE PROTEIN	CHEMBL1156855	1	Scientific Literature	Bioorg. Med. Chem. Lett.	2010	None
CHEMBL7939	CGP-53353	0	365.34	0	4.34	CGP-53353	O=C1NC(=O)c2cc(Nc3ccc(F)cc3)c(Nc3ccc(F)cc3)cc21	Residual Activity	'='	89.0	%				UO_0000187					False	CHEMBL2219061	Millipore: Percentage of residual kinase activity of PTK2 at 10uM relative to control. Control inhibitor: Staurosporine at 10.0uM. Buffer: 8 mM MOPS pH 7.0, 0.2 mM EDTA	B	BAO_0000357	single protein format	Homo sapiens	None	None	None	None	CHEMBL2695	Focal adhesion kinase 1	Homo sapiens	SINGLE PROTEIN	CHEMBL2218924	1	Scientific Literature	Biochem. J.	2013	None
CHEMBL1289494	TIVOZANIB	4	454.87	1	5.64	Tivozanib	COc1cc2nccc(Oc3ccc(NC(=O)Nc4cc(C)on4)c(Cl)c3)c2cc1OC	Residual Activity	'='	35.0	%				UO_0000187					False	CHEMBL2219061	Millipore: Percentage of residual kinase activity of PTK2 at 10uM relative to control. Control inhibitor: Staurosporine at 10.0uM. Buffer: 8 mM MOPS pH 7.0, 0.2 mM EDTA	B	BAO_0000357	single protein format	Homo sapiens	None	None	None	None	CHEMBL2695	Focal adhesion kinase 1	Homo sapiens	SINGLE PROTEIN	CHEMBL2218924	1	Scientific Literature	Biochem. J.	2013	None
CHEMBL2218935		0	365.50	1	5.03	Flt_3_Inhibitor_III	c1ccc(-c2cnc(Nc3ccc(OCCN4CCCC4)cc3)s2)cc1	Residual Activity	'='	46.0	%				UO_0000187					False	CHEMBL2219061	Millipore: Percentage of residual kinase activity of PTK2 at 10uM relative to control. Control inhibitor: Staurosporine at 10.0uM. Buffer: 8 mM MOPS pH 7.0, 0.2 mM EDTA	B	BAO_0000357	single protein format	Homo sapiens	None	None	None	None	CHEMBL2695	Focal adhesion kinase 1	Homo sapiens	SINGLE PROTEIN	CHEMBL2218924	1	Scientific Literature	Biochem. J.	2013	None
CHEMBL290904		0	284.34	0	3.13	Cdk4_inhibitor_III	Cc1ccc(NC2=CC(=O)c3sc(C)nc3C2=O)cc1	Residual Activity	'='	99.0	%				UO_0000187					False	CHEMBL2219061	Millipore: Percentage of residual kinase activity of PTK2 at 10uM relative to control. Control inhibitor: Staurosporine at 10.0uM. Buffer: 8 mM MOPS pH 7.0, 0.2 mM EDTA	B	BAO_0000357	single protein format	Homo sapiens	None	None	None	None	CHEMBL2695	Focal adhesion kinase 1	Homo sapiens	SINGLE PROTEIN	CHEMBL2218924	1	Scientific Literature	Biochem. J.	2013	None
CHEMBL311228		0	346.82	0	2.63	52	CC(C)n1cnc2/c(=N/c3cccc(Cl)c3)nc(NCCO)[nH]c21	Residual Activity	'='	11.0	%				UO_0000187					False	CHEMBL2219061	Millipore: Percentage of residual kinase activity of PTK2 at 10uM relative to control. Control inhibitor: Staurosporine at 10.0uM. Buffer: 8 mM MOPS pH 7.0, 0.2 mM EDTA	B	BAO_0000357	single protein format	Homo sapiens	None	None	None	None	CHEMBL2695	Focal adhesion kinase 1	Homo sapiens	SINGLE PROTEIN	CHEMBL2218924	1	Scientific Literature	Biochem. J.	2013	None
CHEMBL1984363		0	374.42	0	4.44	SID103905034	Cc1cc(NC(=O)Cc2ccc(-c3cccc4[nH]nc(N)c34)cc2)ccc1F	Ki	'>'	1584.89	nM			inactive	UO_0000065					False	CHEMBL1963801	PUBCHEM_BIOASSAY: Navigating the Kinome. (Class of assay: other) Panel member name: PTK2	F	BAO_0000019	assay format	None	None	None	None	None	CHEMBL2695	Focal adhesion kinase 1	Homo sapiens	SINGLE PROTEIN	CHEMBL1201862	7	PubChem BioAssays			None
CHEMBL2003482		0	275.74	0	2.73	SID103905510	O=C(Cc1ccc(Cl)cc1)Nc1[nH]nc2c1CCC2	Ki	'>'	1584.89	nM			inactive	UO_0000065					False	CHEMBL1963801	PUBCHEM_BIOASSAY: Navigating the Kinome. (Class of assay: other) Panel member name: PTK2	F	BAO_0000019	assay format	None	None	None	None	None	CHEMBL2695	Focal adhesion kinase 1	Homo sapiens	SINGLE PROTEIN	CHEMBL1201862	7	PubChem BioAssays			None
CHEMBL1972125		0	462.55	0	4.99	SID103904473	Nc1ccc(-c2cncc(OCC(N)Cc3c[nH]c4ccccc34)c2)cc1C(=O)c1ccccc1	Ki	'>'	1584.89	nM			inactive	UO_0000065					False	CHEMBL1963801	PUBCHEM_BIOASSAY: Navigating the Kinome. (Class of assay: other) Panel member name: PTK2	F	BAO_0000019	assay format	None	None	None	None	None	CHEMBL2695	Focal adhesion kinase 1	Homo sapiens	SINGLE PROTEIN	CHEMBL1201862	7	PubChem BioAssays			None
CHEMBL1966703		0	325.39	0	4.06	SID103905100	Cc1n[nH]c2c1C(c1ccccc1F)C1=C(CC(C)(C)CC1=O)N2	Ki	'>'	1584.89	nM			inactive	UO_0000065					False	CHEMBL1963801	PUBCHEM_BIOASSAY: Navigating the Kinome. (Class of assay: other) Panel member name: PTK2	F	BAO_0000019	assay format	None	None	None	None	None	CHEMBL2695	Focal adhesion kinase 1	Homo sapiens	SINGLE PROTEIN	CHEMBL1201862	7	PubChem BioAssays			None
CHEMBL1970709		0	345.20	0	3.65	SID103904666	O=C(NCc1ccc(Br)cc1)Nc1ccc2[nH]ncc2c1	Ki	'>'	1584.89	nM			inactive	UO_0000065					False	CHEMBL1963801	PUBCHEM_BIOASSAY: Navigating the Kinome. (Class of assay: other) Panel member name: PTK2	F	BAO_0000019	assay format	None	None	None	None	None	CHEMBL2695	Focal adhesion kinase 1	Homo sapiens	SINGLE PROTEIN	CHEMBL1201862	7	PubChem BioAssays			None
CHEMBL514554		0	491.50	0	4.14	PF-228	CS(=O)(=O)c1cccc(CNc2nc(Nc3ccc4c(c3)CCC(=O)N4)ncc2C(F)(F)F)c1	IC50	'='	100.0	nM	7.00			UO_0000065	14.24	0.28	2.86	6.19	False	CHEMBL950804	Inhibition of FAK Tyr397 phosphorylation in human PC3 cells after 60 mins by Western blot analysis	B	BAO_0000219	cell-based format	Homo sapiens	None	None	PC-3	None	CHEMBL2695	Focal adhesion kinase 1	Homo sapiens	SINGLE PROTEIN	CHEMBL1156453	1	Scientific Literature	J. Biol. Chem.	2007	CHEMBL3307570
CHEMBL360190	BASTADIN 7	0	938.22	3	7.94	4	O=C1N/C=C/c2ccc(c(Br)c2)Oc2cc(cc(Br)c2O)CCNC(=O)/C(=N/O)Cc2ccc(c(Br)c2)Oc2cc(cc(Br)c2O)C/C1=N\O	IC50	'='	7300.0	nM	5.14			UO_0000065	5.47	0.14	-2.80	2.82	False	CHEMBL2344156	Inhibition of FAK (unknown origin)	B	BAO_0000357	single protein format	Homo sapiens	None	None	None	None	CHEMBL2695	Focal adhesion kinase 1	Homo sapiens	SINGLE PROTEIN	CHEMBL2331160	1	Scientific Literature	J. Nat. Prod.	2013	None
CHEMBL1968130		0	169.58	0	0.36	SID103905652	Nc1nnc2cncc(Cl)n12	Ki	'='	25118.86	nM	4.60		active	UO_0000065					False	CHEMBL1963801	PUBCHEM_BIOASSAY: Navigating the Kinome. (Class of assay: other) Panel member name: PTK2	F	BAO_0000019	assay format	None	None	None	None	None	CHEMBL2695	Focal adhesion kinase 1	Homo sapiens	SINGLE PROTEIN	CHEMBL1201862	7	PubChem BioAssays			None
CHEMBL1988370		0	453.59	1	5.31	SID103904996	Nc1ncnc2c1c(-c1cccc(OCc3ccccc3)c1)cn2C1CC(CN2CCCC2)C1	Ki	'>'	794.33	nM			inactive	UO_0000065					False	CHEMBL1963801	PUBCHEM_BIOASSAY: Navigating the Kinome. (Class of assay: other) Panel member name: PTK2	F	BAO_0000019	assay format	None	None	None	None	None	CHEMBL2695	Focal adhesion kinase 1	Homo sapiens	SINGLE PROTEIN	CHEMBL1201862	7	PubChem BioAssays			None
CHEMBL1990223		0	380.27	0	4.40	SID103905131	Cc1cc(OCc2ccc(Cl)c(Cl)c2)ccc1CN1CC(C(=O)O)C1	Ki	'>'	6309.57	nM			inactive	UO_0000065					False	CHEMBL1963801	PUBCHEM_BIOASSAY: Navigating the Kinome. (Class of assay: other) Panel member name: PTK2	F	BAO_0000019	assay format	None	None	None	None	None	CHEMBL2695	Focal adhesion kinase 1	Homo sapiens	SINGLE PROTEIN	CHEMBL1201862	7	PubChem BioAssays			None
CHEMBL1997340		0	312.33	0	1.81	SID103904524	O=C(c1cc(-c2ccc3[nH]ncc3c2)on1)N1CCCC(O)C1	Ki	'>'	1584.89	nM			inactive	UO_0000065					False	CHEMBL1963801	PUBCHEM_BIOASSAY: Navigating the Kinome. (Class of assay: other) Panel member name: PTK2	F	BAO_0000019	assay format	None	None	None	None	None	CHEMBL2695	Focal adhesion kinase 1	Homo sapiens	SINGLE PROTEIN	CHEMBL1201862	7	PubChem BioAssays			None
CHEMBL583144		0	271.13	0	3.44	SID103905309	O=c1[nH]cnc2c1sc1c(Cl)ccc(Cl)c12	Ki	'>'	1584.89	nM			inactive	UO_0000065					False	CHEMBL1963801	PUBCHEM_BIOASSAY: Navigating the Kinome. (Class of assay: other) Panel member name: PTK2	F	BAO_0000019	assay format	None	None	None	None	None	CHEMBL2695	Focal adhesion kinase 1	Homo sapiens	SINGLE PROTEIN	CHEMBL1201862	7	PubChem BioAssays			None
CHEMBL1983111		0	474.49	0	4.06	SID103904739	CC(=O)NCC(=O)N1C2CCC1c1cc(Nc3ncc(C(F)(F)F)c(NC4CCC4)n3)ccc12	Ki	'='	7.943	nM	8.10		active	UO_0000065					False	CHEMBL1963801	PUBCHEM_BIOASSAY: Navigating the Kinome. (Class of assay: other) Panel member name: PTK2	F	BAO_0000019	assay format	None	None	None	None	None	CHEMBL2695	Focal adhesion kinase 1	Homo sapiens	SINGLE PROTEIN	CHEMBL1201862	7	PubChem BioAssays			None
CHEMBL1985092		0	377.83	1	5.55	SID103905577	Oc1ccc(-c2n[nH]c(Nc3cccc(Cl)c3)c2-c2ccc(O)cc2)cc1	Ki	'>'	1584.89	nM			inactive	UO_0000065					False	CHEMBL1963801	PUBCHEM_BIOASSAY: Navigating the Kinome. (Class of assay: other) Panel member name: PTK2	F	BAO_0000019	assay format	None	None	None	None	None	CHEMBL2695	Focal adhesion kinase 1	Homo sapiens	SINGLE PROTEIN	CHEMBL1201862	7	PubChem BioAssays			None
CHEMBL1082876		0	516.91	2	5.05	7a	C[C@H](O)CNc1nccc(-n2ccnc2-c2cccc(NC(=O)c3ccc(Cl)c(C(F)(F)F)c3)c2)n1	Inhibition	'='	0.0	%				UO_0000187					False	CHEMBL1101922	Inhibition of human FAK at 10 uM	B	BAO_0000357	single protein format	Homo sapiens	None	None	None	None	CHEMBL2695	Focal adhesion kinase 1	Homo sapiens	SINGLE PROTEIN	CHEMBL1155370	1	Scientific Literature	Bioorg. Med. Chem. Lett.	2010	None
CHEMBL1972462		0	271.36	0	2.74	SID103904681	CCCCC#Cc1ccc(CN2CC(C(=O)O)C2)cc1	Ki	'>'	6309.57	nM			inactive	UO_0000065					False	CHEMBL1963801	PUBCHEM_BIOASSAY: Navigating the Kinome. (Class of assay: other) Panel member name: PTK2	F	BAO_0000019	assay format	None	None	None	None	None	CHEMBL2695	Focal adhesion kinase 1	Homo sapiens	SINGLE PROTEIN	CHEMBL1201862	7	PubChem BioAssays			None
CHEMBL477772	PAZOPANIB	4	437.53	0	3.14	SID103905642	Cc1ccc(Nc2nccc(N(C)c3ccc4c(C)n(C)nc4c3)n2)cc1S(N)(=O)=O	Ki	'='	5011.87	nM	5.30		active	UO_0000065					False	CHEMBL1963801	PUBCHEM_BIOASSAY: Navigating the Kinome. (Class of assay: other) Panel member name: PTK2	F	BAO_0000019	assay format	None	None	None	None	None	CHEMBL2695	Focal adhesion kinase 1	Homo sapiens	SINGLE PROTEIN	CHEMBL1201862	7	PubChem BioAssays			None
CHEMBL508928		0	438.50	0	4.33	SID103904288	Cc1cccc(NC(=O)Nc2ccc(-c3cnc4c(-c5cnn(C)c5)cnn4c3N)cc2)c1	Ki	'>'	1584.89	nM			inactive	UO_0000065					False	CHEMBL1963801	PUBCHEM_BIOASSAY: Navigating the Kinome. (Class of assay: other) Panel member name: PTK2	F	BAO_0000019	assay format	None	None	None	None	None	CHEMBL2695	Focal adhesion kinase 1	Homo sapiens	SINGLE PROTEIN	CHEMBL1201862	7	PubChem BioAssays			None
CHEMBL2006149		0	514.58	1	3.63	SID103904834	CC(C)(C)c1cc(NC(=O)C(=O)c2cccc3ccccc23)n(-c2ccc(OCC(=O)NCCO)cc2)n1	Ki	'>'	6309.57	nM			inactive	UO_0000065					False	CHEMBL1963801	PUBCHEM_BIOASSAY: Navigating the Kinome. (Class of assay: other) Panel member name: PTK2	F	BAO_0000019	assay format	None	None	None	None	None	CHEMBL2695	Focal adhesion kinase 1	Homo sapiens	SINGLE PROTEIN	CHEMBL1201862	7	PubChem BioAssays			None
CHEMBL1996831		0	279.34	0	4.21	SID103904809	O=C(O)c1c2c(nc3ccccc13)C(=C1CCCC1)CC2	Ki	'>'	1584.89	nM			inactive	UO_0000065					False	CHEMBL1963801	PUBCHEM_BIOASSAY: Navigating the Kinome. (Class of assay: other) Panel member name: PTK2	F	BAO_0000019	assay format	None	None	None	None	None	CHEMBL2695	Focal adhesion kinase 1	Homo sapiens	SINGLE PROTEIN	CHEMBL1201862	7	PubChem BioAssays			None
CHEMBL422897		0	401.85	0	3.30	SID103905277	CN1CCC(c2c(O)cc(O)c3c(=O)cc(-c4ccccc4Cl)oc23)C(O)C1	Ki	'>'	3981.07	nM			inactive	UO_0000065					False	CHEMBL1963801	PUBCHEM_BIOASSAY: Navigating the Kinome. (Class of assay: other) Panel member name: PTK2	F	BAO_0000019	assay format	None	None	None	None	None	CHEMBL2695	Focal adhesion kinase 1	Homo sapiens	SINGLE PROTEIN	CHEMBL1201862	7	PubChem BioAssays			None
CHEMBL458997		0	468.95	0	3.82	SID103904601	CNC(=O)c1ccccc1Nc1nc(Nc2ccc(N3CCOCC3)cc2OC)ncc1Cl	Ki	'='	1.585	nM	8.80		active	UO_0000065					False	CHEMBL1963801	PUBCHEM_BIOASSAY: Navigating the Kinome. (Class of assay: other) Panel member name: PTK2	F	BAO_0000019	assay format	None	None	None	None	None	CHEMBL2695	Focal adhesion kinase 1	Homo sapiens	SINGLE PROTEIN	CHEMBL1201862	7	PubChem BioAssays			None
CHEMBL1988141		0	277.32	0	0.79	SID103905552	CCC(=O)Nc1ccc(C(=O)N2CCNCC2)c(O)c1	Ki	'='	3981.07	nM	5.40		active	UO_0000065					False	CHEMBL1963801	PUBCHEM_BIOASSAY: Navigating the Kinome. (Class of assay: other) Panel member name: PTK2	F	BAO_0000019	assay format	None	None	None	None	None	CHEMBL2695	Focal adhesion kinase 1	Homo sapiens	SINGLE PROTEIN	CHEMBL1201862	7	PubChem BioAssays			None
CHEMBL1982610		0	371.57	0	2.95	SID103905053	O=c1[nH]cc(I)c2nc(-c3cccc(Cl)c3)cn12	Ki	'>'	1584.89	nM			inactive	UO_0000065					False	CHEMBL1963801	PUBCHEM_BIOASSAY: Navigating the Kinome. (Class of assay: other) Panel member name: PTK2	F	BAO_0000019	assay format	None	None	None	None	None	CHEMBL2695	Focal adhesion kinase 1	Homo sapiens	SINGLE PROTEIN	CHEMBL1201862	7	PubChem BioAssays			None
CHEMBL1165499		0	436.51	0	3.61	5d	CN1CCN(c2ccc(-c3cnc4c(c3)N(Cc3cc(F)ccc3F)CCN4)cn2)CC1	Inhibition	'='	67.25	%				UO_0000187					False	CHEMBL1169228	Inhibition of FAK at 1 uM	B	BAO_0000357	single protein format	None	None	None	None	None	CHEMBL2695	Focal adhesion kinase 1	Homo sapiens	SINGLE PROTEIN	CHEMBL1165965	1	Scientific Literature	Bioorg. Med. Chem.	2010	None
CHEMBL1971186		0	378.41	0	3.35	SID103904414	Fc1ccc(-c2nc3occn3c2-c2ccnc(NC3CCNCC3)n2)cc1	Ki	'>'	1584.89	nM			inactive	UO_0000065					False	CHEMBL1963801	PUBCHEM_BIOASSAY: Navigating the Kinome. (Class of assay: other) Panel member name: PTK2	F	BAO_0000019	assay format	None	None	None	None	None	CHEMBL2695	Focal adhesion kinase 1	Homo sapiens	SINGLE PROTEIN	CHEMBL1201862	7	PubChem BioAssays			None
CHEMBL1975534		0	363.16	0	-0.70	SID103905378	NCC(O)C(O)Cn1cc(I)c2c(N)ncnc21	Ki	'>'	1584.89	nM			inactive	UO_0000065					False	CHEMBL1963801	PUBCHEM_BIOASSAY: Navigating the Kinome. (Class of assay: other) Panel member name: PTK2	F	BAO_0000019	assay format	None	None	None	None	None	CHEMBL2695	Focal adhesion kinase 1	Homo sapiens	SINGLE PROTEIN	CHEMBL1201862	7	PubChem BioAssays			None
CHEMBL1971943		0	402.79	0	4.71	SID103905649	Cc1c[nH]c2nccc(Oc3c(F)cc(Nc4cc(Cl)nc(N)n4)cc3F)c12	Ki	'>'	6309.57	nM			inactive	UO_0000065					False	CHEMBL1963801	PUBCHEM_BIOASSAY: Navigating the Kinome. (Class of assay: other) Panel member name: PTK2	F	BAO_0000019	assay format	None	None	None	None	None	CHEMBL2695	Focal adhesion kinase 1	Homo sapiens	SINGLE PROTEIN	CHEMBL1201862	7	PubChem BioAssays			None
CHEMBL1978267		0	616.75	2	6.42	SID103904434	CN(C)c1ccc(-c2nc3sccn3c2-c2ccnc(Nc3cccc(N4CCOCC4)c3)n2)cc1NC(=O)c1ccccc1	Ki	'='	1995.26	nM	5.70		active	UO_0000065					False	CHEMBL1963801	PUBCHEM_BIOASSAY: Navigating the Kinome. (Class of assay: other) Panel member name: PTK2	F	BAO_0000019	assay format	None	None	None	None	None	CHEMBL2695	Focal adhesion kinase 1	Homo sapiens	SINGLE PROTEIN	CHEMBL1201862	7	PubChem BioAssays			None
CHEMBL1986869		0	367.46	0	3.96	SID103905569	Cc1csc(NC(=O)c2sc3nc(-c4ccncc4)ccc3c2N)n1	Ki	'>'	1584.89	nM			inactive	UO_0000065					False	CHEMBL1963801	PUBCHEM_BIOASSAY: Navigating the Kinome. (Class of assay: other) Panel member name: PTK2	F	BAO_0000019	assay format	None	None	None	None	None	CHEMBL2695	Focal adhesion kinase 1	Homo sapiens	SINGLE PROTEIN	CHEMBL1201862	7	PubChem BioAssays			None
CHEMBL1965660		0	348.19	0	3.13	SID103904984	NC(=O)c1cc(-c2ccnc(N)n2)[nH]c1-c1ccc(Cl)cc1Cl	Ki	'>'	6309.57	nM			inactive	UO_0000065					False	CHEMBL1963801	PUBCHEM_BIOASSAY: Navigating the Kinome. (Class of assay: other) Panel member name: PTK2	F	BAO_0000019	assay format	None	None	None	None	None	CHEMBL2695	Focal adhesion kinase 1	Homo sapiens	SINGLE PROTEIN	CHEMBL1201862	7	PubChem BioAssays			None
CHEMBL1096770		0	314.39	0	4.34	17a	Nc1ccccc1Nc1ccc2c(c1)C(=O)Cc1ccccc1C2	Inhibition						Not Active						False	CHEMBL1108238	Inhibition of FAK at 10 uM	B	BAO_0000357	single protein format	None	None	None	None	None	CHEMBL2695	Focal adhesion kinase 1	Homo sapiens	SINGLE PROTEIN	CHEMBL1157789	1	Scientific Literature	Bioorg. Med. Chem. Lett.	2010	None
CHEMBL2207441		0	466.55	1	5.46	13k	Cc1ccc(-n2nc(C(C)(C)C)cc2NC(=O)Nc2cc(-c3ccc4nccnc4c3)[nH]n2)cc1	IC50	'='	473.0	nM	6.33			UO_0000065	13.56	0.25	0.87	5.58	False	CHEMBL2209546	Inhibition of FAK after 2hrs by fluorescence polarization assay	B	BAO_0000357	single protein format	None	None	None	None	None	CHEMBL2695	Focal adhesion kinase 1	Homo sapiens	SINGLE PROTEIN	CHEMBL2203248	1	Scientific Literature	Bioorg. Med. Chem. Lett.	2012	None
CHEMBL2207430		0	516.65	2	5.76	10f	CCOCCCNC(=O)c1cc2cccc(NC(=O)Nc3cc(C(C)(C)C)nn3-c3ccc(C)cc3)c2[nH]1	IC50	'>'	10000.0	nM				UO_0000065					False	CHEMBL2209546	Inhibition of FAK after 2hrs by fluorescence polarization assay	B	BAO_0000357	single protein format	None	None	None	None	None	CHEMBL2695	Focal adhesion kinase 1	Homo sapiens	SINGLE PROTEIN	CHEMBL2203248	1	Scientific Literature	Bioorg. Med. Chem. Lett.	2012	None
CHEMBL599224		0	369.43	0	0.50	50	CC(=O)N1CCC(Nc2ncc3c(n2)-c2c(c(C(N)=O)nn2C)CC3)CC1	IC50	'>'	10000.0	nM				UO_0000065					False	CHEMBL1072199	Inhibition of FAK	B	BAO_0000357	single protein format	None	None	None	None	None	CHEMBL2695	Focal adhesion kinase 1	Homo sapiens	SINGLE PROTEIN	CHEMBL1157561	1	Scientific Literature	J. Med. Chem.	2010	None
CHEMBL1996576		0	443.47	0	4.27	SID103905480	O=C(Cc1ccc(OC(F)(F)F)cc1)N1CCC2(CC1)NCCc1c2[nH]c2ccccc12	Ki	'>'	6309.57	nM			inactive	UO_0000065					False	CHEMBL1963801	PUBCHEM_BIOASSAY: Navigating the Kinome. (Class of assay: other) Panel member name: PTK2	F	BAO_0000019	assay format	None	None	None	None	None	CHEMBL2695	Focal adhesion kinase 1	Homo sapiens	SINGLE PROTEIN	CHEMBL1201862	7	PubChem BioAssays			None
CHEMBL235157		0	334.38	0	3.43	SID103905635	COc1cc2ncc3c(N)nc4c(C)c(N)ccc4c3c2cc1OC	Ki	'>'	6309.57	nM			inactive	UO_0000065					False	CHEMBL1963801	PUBCHEM_BIOASSAY: Navigating the Kinome. (Class of assay: other) Panel member name: PTK2	F	BAO_0000019	assay format	None	None	None	None	None	CHEMBL2695	Focal adhesion kinase 1	Homo sapiens	SINGLE PROTEIN	CHEMBL1201862	7	PubChem BioAssays			None
CHEMBL2004159		0	320.35	0	2.48	SID103904586	COc1cccc(CNC(=O)c2cnc(-c3ccncc3)nc2)c1	Ki	'>'	6309.57	nM			inactive	UO_0000065					False	CHEMBL1963801	PUBCHEM_BIOASSAY: Navigating the Kinome. (Class of assay: other) Panel member name: PTK2	F	BAO_0000019	assay format	None	None	None	None	None	CHEMBL2695	Focal adhesion kinase 1	Homo sapiens	SINGLE PROTEIN	CHEMBL1201862	7	PubChem BioAssays			None
CHEMBL1972584		0	591.72	1	4.47	SID103904788	CC(=O)N1CCN(C2CCC(n3nc(-c4ccc(NC(=O)c5cc6ccccc6n5C)cc4)c4c(N)ncnc43)CC2)CC1	Ki	'>'	1584.89	nM			inactive	UO_0000065					False	CHEMBL1963801	PUBCHEM_BIOASSAY: Navigating the Kinome. (Class of assay: other) Panel member name: PTK2	F	BAO_0000019	assay format	None	None	None	None	None	CHEMBL2695	Focal adhesion kinase 1	Homo sapiens	SINGLE PROTEIN	CHEMBL1201862	7	PubChem BioAssays			None
CHEMBL1969664	AZD-1080	1	334.38	0	2.64	SID103905163	N#Cc1ccc2[nH]c(O)c(-c3ccc(CN4CCOCC4)cn3)c2c1	Ki	'>'	6309.57	nM			inactive	UO_0000065					False	CHEMBL1963801	PUBCHEM_BIOASSAY: Navigating the Kinome. (Class of assay: other) Panel member name: PTK2	F	BAO_0000019	assay format	None	None	None	None	None	CHEMBL2695	Focal adhesion kinase 1	Homo sapiens	SINGLE PROTEIN	CHEMBL1201862	7	PubChem BioAssays			None
CHEMBL1986756		0	360.34	0	4.86	SID103904878	CCc1ccc2c(NC(=O)Nc3cccc(C(F)(F)F)n3)ccnc2c1	Ki	'>'	6309.57	nM			inactive	UO_0000065					False	CHEMBL1963801	PUBCHEM_BIOASSAY: Navigating the Kinome. (Class of assay: other) Panel member name: PTK2	F	BAO_0000019	assay format	None	None	None	None	None	CHEMBL2695	Focal adhesion kinase 1	Homo sapiens	SINGLE PROTEIN	CHEMBL1201862	7	PubChem BioAssays			None
CHEMBL2006276		0	332.36	0	4.14	SID103904673	COc1cccc2c1Nc1cc(Nc3ccncc3)ccc1C(=O)N2	Ki	'>'	1584.89	nM			inactive	UO_0000065					False	CHEMBL1963801	PUBCHEM_BIOASSAY: Navigating the Kinome. (Class of assay: other) Panel member name: PTK2	F	BAO_0000019	assay format	None	None	None	None	None	CHEMBL2695	Focal adhesion kinase 1	Homo sapiens	SINGLE PROTEIN	CHEMBL1201862	7	PubChem BioAssays			None
CHEMBL1981047		0	474.57	0	2.64	SID103905608	COC(C(=O)N1Cc2[nH]nc(NC(=O)c3ccc(N4CCN(C)CC4)cc3)c2C1)c1ccccc1	Ki	'='	25.12	nM	7.60		active	UO_0000065					False	CHEMBL1963801	PUBCHEM_BIOASSAY: Navigating the Kinome. (Class of assay: other) Panel member name: PTK2	F	BAO_0000019	assay format	None	None	None	None	None	CHEMBL2695	Focal adhesion kinase 1	Homo sapiens	SINGLE PROTEIN	CHEMBL1201862	7	PubChem BioAssays			None
CHEMBL1236126		0	440.46	0	3.53	SID103905081	CC(C)(C)C(=O)Oc1ccc2c(c1)nc(NC(=O)c1cccc([N+](=O)[O-])c1)n2CCCO	Ki	'>'	1584.89	nM			inactive	UO_0000065					False	CHEMBL1963801	PUBCHEM_BIOASSAY: Navigating the Kinome. (Class of assay: other) Panel member name: PTK2	F	BAO_0000019	assay format	None	None	None	None	None	CHEMBL2695	Focal adhesion kinase 1	Homo sapiens	SINGLE PROTEIN	CHEMBL1201862	7	PubChem BioAssays			None
CHEMBL1994074		0	273.13	0	3.99	SID103904963	Brc1ccc2[nH]nc(-c3ccccc3)c2c1	Ki	'>'	1584.89	nM			inactive	UO_0000065					False	CHEMBL1963801	PUBCHEM_BIOASSAY: Navigating the Kinome. (Class of assay: other) Panel member name: PTK2	F	BAO_0000019	assay format	None	None	None	None	None	CHEMBL2695	Focal adhesion kinase 1	Homo sapiens	SINGLE PROTEIN	CHEMBL1201862	7	PubChem BioAssays			None
CHEMBL1976455		0	333.27	0	3.69	SID103904884	O=C(Nc1cnccn1)Nc1ccnc2ccc(C(F)(F)F)cc12	Ki	'>'	1584.89	nM			inactive	UO_0000065					False	CHEMBL1963801	PUBCHEM_BIOASSAY: Navigating the Kinome. (Class of assay: other) Panel member name: PTK2	F	BAO_0000019	assay format	None	None	None	None	None	CHEMBL2695	Focal adhesion kinase 1	Homo sapiens	SINGLE PROTEIN	CHEMBL1201862	7	PubChem BioAssays			None
CHEMBL1991395		0	392.44	0	3.42	SID103904759	CC(C)(CO)CNc1nccc(-c2c(-c3ccc(F)cc3)nc3cnccn23)n1	Ki	'>'	1584.89	nM			inactive	UO_0000065					False	CHEMBL1963801	PUBCHEM_BIOASSAY: Navigating the Kinome. (Class of assay: other) Panel member name: PTK2	F	BAO_0000019	assay format	None	None	None	None	None	CHEMBL2695	Focal adhesion kinase 1	Homo sapiens	SINGLE PROTEIN	CHEMBL1201862	7	PubChem BioAssays			None
CHEMBL119385	NEFLAMAPIMOD	2	436.27	1	5.49	VX-745	O=c1ncn2nc(Sc3ccc(F)cc3F)ccc2c1-c1c(Cl)cccc1Cl	Kd	'>'	10000.0	nM				UO_0000065					True	CHEMBL1061093	Binding constant for PTK2 kinase domain	B	BAO_0000357	single protein format	Homo sapiens	None	None	None	None	CHEMBL2695	Focal adhesion kinase 1	Homo sapiens	SINGLE PROTEIN	CHEMBL1150977	1	Scientific Literature	Nat. Biotechnol.	2008	None
CHEMBL599894		0	224.18	0	0.13	PDK1_Akt_Flt_Dual_Pathway_Inhibitor	O=C1c2ccccc2-c2nc3nnnn3nc21	Residual Activity	'='	91.0	%				UO_0000187					False	CHEMBL2219061	Millipore: Percentage of residual kinase activity of PTK2 at 10uM relative to control. Control inhibitor: Staurosporine at 10.0uM. Buffer: 8 mM MOPS pH 7.0, 0.2 mM EDTA	B	BAO_0000357	single protein format	Homo sapiens	None	None	None	None	CHEMBL2695	Focal adhesion kinase 1	Homo sapiens	SINGLE PROTEIN	CHEMBL2218924	1	Scientific Literature	Biochem. J.	2013	None
CHEMBL76589		0	236.23	0	1.56	Tyrphostin AG-112	N#CC(C#N)=C(N)/C(C#N)=C/c1ccc(O)cc1	Residual Activity	'='	97.0	%				UO_0000187					False	CHEMBL2219061	Millipore: Percentage of residual kinase activity of PTK2 at 10uM relative to control. Control inhibitor: Staurosporine at 10.0uM. Buffer: 8 mM MOPS pH 7.0, 0.2 mM EDTA	B	BAO_0000357	single protein format	Homo sapiens	None	None	None	None	CHEMBL2695	Focal adhesion kinase 1	Homo sapiens	SINGLE PROTEIN	CHEMBL2218924	1	Scientific Literature	Biochem. J.	2013	None
CHEMBL478980		0	283.33	0	2.46	DNA_PK_Inhibitor_V	O=C(c1ccccc1)c1ccc(N2CCOCC2)cc1O	Residual Activity	'='	85.0	%				UO_0000187					False	CHEMBL2219061	Millipore: Percentage of residual kinase activity of PTK2 at 10uM relative to control. Control inhibitor: Staurosporine at 10.0uM. Buffer: 8 mM MOPS pH 7.0, 0.2 mM EDTA	B	BAO_0000357	single protein format	Homo sapiens	None	None	None	None	CHEMBL2695	Focal adhesion kinase 1	Homo sapiens	SINGLE PROTEIN	CHEMBL2218924	1	Scientific Literature	Biochem. J.	2013	None
CHEMBL483847		0	374.32	0	3.88	GNF_2	NC(=O)c1cccc(-c2cc(Nc3ccc(OC(F)(F)F)cc3)ncn2)c1	Residual Activity	'='	95.0	%				UO_0000187					False	CHEMBL2219061	Millipore: Percentage of residual kinase activity of PTK2 at 10uM relative to control. Control inhibitor: Staurosporine at 10.0uM. Buffer: 8 mM MOPS pH 7.0, 0.2 mM EDTA	B	BAO_0000357	single protein format	Homo sapiens	None	None	None	None	CHEMBL2695	Focal adhesion kinase 1	Homo sapiens	SINGLE PROTEIN	CHEMBL2218924	1	Scientific Literature	Biochem. J.	2013	None
CHEMBL111364		0	404.51	1	6.17	ML_3403	CSc1nc(-c2ccc(F)cc2)c(-c2ccnc(NC(C)c3ccccc3)c2)[nH]1	Residual Activity	'='	110.0	%				UO_0000187					False	CHEMBL2219061	Millipore: Percentage of residual kinase activity of PTK2 at 10uM relative to control. Control inhibitor: Staurosporine at 10.0uM. Buffer: 8 mM MOPS pH 7.0, 0.2 mM EDTA	B	BAO_0000357	single protein format	Homo sapiens	None	None	None	None	CHEMBL2695	Focal adhesion kinase 1	Homo sapiens	SINGLE PROTEIN	CHEMBL2218924	1	Scientific Literature	Biochem. J.	2013	None
CHEMBL210618		0	356.38	0	2.13	JNK_inhibitor_VIII	CCOc1nc(NC(=O)Cc2cc(OC)ccc2OC)cc(N)c1C#N	Residual Activity	'='	104.0	%				UO_0000187					False	CHEMBL2219061	Millipore: Percentage of residual kinase activity of PTK2 at 10uM relative to control. Control inhibitor: Staurosporine at 10.0uM. Buffer: 8 mM MOPS pH 7.0, 0.2 mM EDTA	B	BAO_0000357	single protein format	Homo sapiens	None	None	None	None	CHEMBL2695	Focal adhesion kinase 1	Homo sapiens	SINGLE PROTEIN	CHEMBL2218924	1	Scientific Literature	Biochem. J.	2013	None
CHEMBL2218938		0	328.34	0	3.04	ERK_Inhibitor_II_Negative_control	Oc1n[nH]c2nnc(-c3c(-c4ccccc4)nn4ccccc34)cc12	Residual Activity	'='	91.0	%				UO_0000187					False	CHEMBL2219061	Millipore: Percentage of residual kinase activity of PTK2 at 10uM relative to control. Control inhibitor: Staurosporine at 10.0uM. Buffer: 8 mM MOPS pH 7.0, 0.2 mM EDTA	B	BAO_0000357	single protein format	Homo sapiens	None	None	None	None	CHEMBL2695	Focal adhesion kinase 1	Homo sapiens	SINGLE PROTEIN	CHEMBL2218924	1	Scientific Literature	Biochem. J.	2013	None
CHEMBL413188	ISOGRANULATIMIDE	0	276.26	0	1.85	Isogranulatimide	O=C1NC(=O)c2c1c1c3ccccc3[nH]c1n1cncc21	Residual Activity	'='	25.0	%				UO_0000187					False	CHEMBL2219061	Millipore: Percentage of residual kinase activity of PTK2 at 10uM relative to control. Control inhibitor: Staurosporine at 10.0uM. Buffer: 8 mM MOPS pH 7.0, 0.2 mM EDTA	B	BAO_0000357	single protein format	Homo sapiens	None	None	None	None	CHEMBL2695	Focal adhesion kinase 1	Homo sapiens	SINGLE PROTEIN	CHEMBL2218924	1	Scientific Literature	Biochem. J.	2013	None
CHEMBL281948	K-252A	0	467.48	0	3.66	K252a	COC(=O)[C@@]1(O)C[C@H]2O[C@]1(C)n1c3ccccc3c3c4c(c5c6ccccc6n2c5c31)C(=O)NC4	Residual Activity	'='	5.0	%				UO_0000187					False	CHEMBL2219061	Millipore: Percentage of residual kinase activity of PTK2 at 10uM relative to control. Control inhibitor: Staurosporine at 10.0uM. Buffer: 8 mM MOPS pH 7.0, 0.2 mM EDTA	B	BAO_0000357	single protein format	Homo sapiens	None	None	None	None	CHEMBL2695	Focal adhesion kinase 1	Homo sapiens	SINGLE PROTEIN	CHEMBL2218924	1	Scientific Literature	Biochem. J.	2013	None
CHEMBL261720		0	425.45	0	1.77	Cdk1_2_Inhibitor_III	Nc1nc(Nc2ccc(S(N)(=O)=O)cc2)nn1C(=S)Nc1c(F)cccc1F	Residual Activity	'='	-1.0	%				UO_0000187					False	CHEMBL2219061	Millipore: Percentage of residual kinase activity of PTK2 at 10uM relative to control. Control inhibitor: Staurosporine at 10.0uM. Buffer: 8 mM MOPS pH 7.0, 0.2 mM EDTA	B	BAO_0000357	single protein format	Homo sapiens	None	None	None	None	CHEMBL2695	Focal adhesion kinase 1	Homo sapiens	SINGLE PROTEIN	CHEMBL2218924	1	Scientific Literature	Biochem. J.	2013	None
CHEMBL2218940		0	335.35	0	4.23	SL327	N#C/C(=C(\N)Sc1ccc(N)cc1)c1ccccc1C(F)(F)F	Residual Activity	'='	95.0	%				UO_0000187					False	CHEMBL2219061	Millipore: Percentage of residual kinase activity of PTK2 at 10uM relative to control. Control inhibitor: Staurosporine at 10.0uM. Buffer: 8 mM MOPS pH 7.0, 0.2 mM EDTA	B	BAO_0000357	single protein format	Homo sapiens	None	None	None	None	CHEMBL2695	Focal adhesion kinase 1	Homo sapiens	SINGLE PROTEIN	CHEMBL2218924	1	Scientific Literature	Biochem. J.	2013	None
CHEMBL278724	SB-202474	0	279.34	0	3.71	SB-202474	CCc1nc(-c2ccc(OC)cc2)[nH]c1-c1ccncc1	Residual Activity	'='	81.0	%				UO_0000187					False	CHEMBL2219061	Millipore: Percentage of residual kinase activity of PTK2 at 10uM relative to control. Control inhibitor: Staurosporine at 10.0uM. Buffer: 8 mM MOPS pH 7.0, 0.2 mM EDTA	B	BAO_0000357	single protein format	Homo sapiens	None	None	None	None	CHEMBL2695	Focal adhesion kinase 1	Homo sapiens	SINGLE PROTEIN	CHEMBL2218924	1	Scientific Literature	Biochem. J.	2013	None
CHEMBL221271		0	318.25	0	1.28	ERK_Inhibitor_III	N/C(=N\[N+](=O)[O-])N/N=C\c1ccc(-c2cccc([N+](=O)[O-])c2)o1	Residual Activity	'='	92.0	%				UO_0000187					False	CHEMBL2219061	Millipore: Percentage of residual kinase activity of PTK2 at 10uM relative to control. Control inhibitor: Staurosporine at 10.0uM. Buffer: 8 mM MOPS pH 7.0, 0.2 mM EDTA	B	BAO_0000357	single protein format	Homo sapiens	None	None	None	None	CHEMBL2695	Focal adhesion kinase 1	Homo sapiens	SINGLE PROTEIN	CHEMBL2218924	1	Scientific Literature	Biochem. J.	2013	None
CHEMBL272629		0	349.35	0	0.78	GSK_3b_Inhibitor_XI	O=C1NC(=O)C(c2cn(CCCO)c3ncccc23)=C1c1cnccn1	Residual Activity	'='	92.0	%				UO_0000187					False	CHEMBL2219061	Millipore: Percentage of residual kinase activity of PTK2 at 10uM relative to control. Control inhibitor: Staurosporine at 10.0uM. Buffer: 8 mM MOPS pH 7.0, 0.2 mM EDTA	B	BAO_0000357	single protein format	Homo sapiens	None	None	None	None	CHEMBL2695	Focal adhesion kinase 1	Homo sapiens	SINGLE PROTEIN	CHEMBL2218924	1	Scientific Literature	Biochem. J.	2013	None
CHEMBL200381		0	404.84	1	5.04	Tpl2_Kinase_Inhibitor	N#Cc1cnc2cnc(NCc3cccnc3)cc2c1Nc1ccc(F)c(Cl)c1	Residual Activity	'='	100.0	%				UO_0000187					False	CHEMBL2219061	Millipore: Percentage of residual kinase activity of PTK2 at 10uM relative to control. Control inhibitor: Staurosporine at 10.0uM. Buffer: 8 mM MOPS pH 7.0, 0.2 mM EDTA	B	BAO_0000357	single protein format	Homo sapiens	None	None	None	None	CHEMBL2695	Focal adhesion kinase 1	Homo sapiens	SINGLE PROTEIN	CHEMBL2218924	1	Scientific Literature	Biochem. J.	2013	None
CHEMBL2087491		0	552.46	2	0.44	31	CS(=O)(=O)N1CCN(Cc2nc3c(N4CCOCC4)nc(-c4cnc(N)nc4)cn3c2Br)CC1	Inhibition	'<'	30.0	%				UO_0000187					False	CHEMBL2092103	Inhibition of FAK at 1 uM	B	BAO_0000357	single protein format	None	None	None	None	None	CHEMBL2695	Focal adhesion kinase 1	Homo sapiens	SINGLE PROTEIN	CHEMBL2086238	1	Scientific Literature	Bioorg. Med. Chem. Lett.	2012	None
CHEMBL941	IMATINIB	4	493.62	0	4.59	Gleevec	Cc1ccc(NC(=O)c2ccc(CN3CCN(C)CC3)cc2)cc1Nc1nccc(-c2cccnc2)n1	Kd						Not Active						False	CHEMBL860898	Average Binding Constant for PTK2; NA=Not Active at 10 uM	B	BAO_0000357	single protein format	Homo sapiens	None	None	None	None	CHEMBL2695	Focal adhesion kinase 1	Homo sapiens	SINGLE PROTEIN	CHEMBL1144455	1	Scientific Literature	Nat. Biotechnol.	2005	None
CHEMBL31965	CANERTINIB	3	485.95	0	4.39	CI-1033	C=CC(=O)Nc1cc2c(Nc3ccc(F)c(Cl)c3)ncnc2cc1OCCCN1CCOCC1	Kd						Not Active						False	CHEMBL860898	Average Binding Constant for PTK2; NA=Not Active at 10 uM	B	BAO_0000357	single protein format	Homo sapiens	None	None	None	None	CHEMBL2695	Focal adhesion kinase 1	Homo sapiens	SINGLE PROTEIN	CHEMBL1144455	1	Scientific Literature	Nat. Biotechnol.	2005	None
CHEMBL382354		0	415.45	0	4.26	17d	COc1cc(Nc2ncc3ccn(-c4cccc(CC#N)c4)c3n2)cc(OC)c1OC	IC50	'='	63.0	nM	7.20			UO_0000065	17.33	0.32	2.94	7.64	False	CHEMBL870124	Inhibition of FAK	B	BAO_0000357	single protein format	Homo sapiens	None	None	None	None	CHEMBL2695	Focal adhesion kinase 1	Homo sapiens	SINGLE PROTEIN	CHEMBL1147704	1	Scientific Literature	Bioorg. Med. Chem. Lett.	2006	None
CHEMBL2152791		0	314.38	0	4.69	12	COc1ccc2c(c1)C(=O)c1ccc(-c3ccccc3)cc1CC2	Inhibition						Not Active						False	CHEMBL2155706	Inhibition of FAK at 10 uM	B	BAO_0000357	single protein format	None	None	None	None	None	CHEMBL2695	Focal adhesion kinase 1	Homo sapiens	SINGLE PROTEIN	CHEMBL2150974	1	Scientific Literature	J. Med. Chem.	2012	None
CHEMBL2152798		0	444.53	0	4.87	15a	CC1(C)OC[C@H](COc2ccc3c(c2)C(=O)c2ccc(Nc4ccccc4N)cc2CC3)O1	Inhibition						Not Active						False	CHEMBL2155706	Inhibition of FAK at 10 uM	B	BAO_0000357	single protein format	None	None	None	None	None	CHEMBL2695	Focal adhesion kinase 1	Homo sapiens	SINGLE PROTEIN	CHEMBL2150974	1	Scientific Literature	J. Med. Chem.	2012	None
CHEMBL2152939		0	441.53	0	4.39	15e	Nc1ccccc1Nc1ccc2c(=O)c3cc(OCCN4CCOCC4)ccc3ccc2c1	Inhibition						Not Active						False	CHEMBL2155706	Inhibition of FAK at 10 uM	B	BAO_0000357	single protein format	None	None	None	None	None	CHEMBL2695	Focal adhesion kinase 1	Homo sapiens	SINGLE PROTEIN	CHEMBL2150974	1	Scientific Literature	J. Med. Chem.	2012	None
CHEMBL2152942		0	435.47	1	5.60	16c	O=C1c2ccc(Nc3ccc(F)cc3F)cc2CCc2ccc(OC3CCOCC3)cc21	Inhibition						Not Active						False	CHEMBL2155706	Inhibition of FAK at 10 uM	B	BAO_0000357	single protein format	None	None	None	None	None	CHEMBL2695	Focal adhesion kinase 1	Homo sapiens	SINGLE PROTEIN	CHEMBL2150974	1	Scientific Literature	J. Med. Chem.	2012	None
CHEMBL2152947		0	479.52	1	5.96	16g	CC1(C)OC[C@@H](CCOc2ccc3c(c2)C(=O)c2ccc(Nc4ccc(F)cc4F)cc2CC3)O1	Inhibition						Not Active						False	CHEMBL2155706	Inhibition of FAK at 10 uM	B	BAO_0000357	single protein format	None	None	None	None	None	CHEMBL2695	Focal adhesion kinase 1	Homo sapiens	SINGLE PROTEIN	CHEMBL2150974	1	Scientific Literature	J. Med. Chem.	2012	None
CHEMBL583042		0	500.36	2	5.43	11e	Cc1cnc(Nc2ccc(F)cc2Cl)nc1-c1c[nH]c(C(=O)N[C@H](CO)c2cccc(Cl)c2)c1	Ki	'>'	10000.0	nM				UO_0000065					False	CHEMBL1040487	Inhibition of FAK	B	BAO_0000357	single protein format	None	None	None	None	None	CHEMBL2695	Focal adhesion kinase 1	Homo sapiens	SINGLE PROTEIN	CHEMBL1154622	1	Scientific Literature	J. Med. Chem.	2009	None
CHEMBL2152785		0	381.83	1	5.56	11i	COc1ccc2c(c1)C(=O)c1ccc(Nc3ccc(F)cc3Cl)cc1CC2	Inhibition						Not Active						False	CHEMBL2155706	Inhibition of FAK at 10 uM	B	BAO_0000357	single protein format	None	None	None	None	None	CHEMBL2695	Focal adhesion kinase 1	Homo sapiens	SINGLE PROTEIN	CHEMBL2150974	1	Scientific Literature	J. Med. Chem.	2012	None
CHEMBL2152787		0	412.41	1	5.37	11k	COc1ccc2c(c1)C(=O)c1ccc(Nc3ccc(C(F)(F)F)cc3N)cc1CC2	Inhibition						Not Active						False	CHEMBL2155706	Inhibition of FAK at 10 uM	B	BAO_0000357	single protein format	None	None	None	None	None	CHEMBL2695	Focal adhesion kinase 1	Homo sapiens	SINGLE PROTEIN	CHEMBL2150974	1	Scientific Literature	J. Med. Chem.	2012	None
CHEMBL194009		0	200.24	0	2.24	5	Nc1ncccc1OCc1ccccc1	Inhibition	'='	6.0	%				UO_0000187					False	CHEMBL1819991	Inhibition of FAK expressed in Escherichia coli or baculovirus-infected insect cells at 400 uM by TR-FRET assay	B	BAO_0000219	cell-based format	None	None	None	None	None	CHEMBL2695	Focal adhesion kinase 1	Homo sapiens	SINGLE PROTEIN	CHEMBL1817560	1	Scientific Literature	J. Med. Chem.	2011	None
CHEMBL2333436		0	367.47	0	3.94	2	CCc1ccc(-c2ccc3c(c2)-c2c(cnn2CC)S(=O)(=O)N3C)cc1	IC50	'='	1000.0	nM	6.00			UO_0000065	16.33	0.32	2.06	10.87	False	CHEMBL2352215	ATP-noncompetitive inhibition of human unphosphorylated FAK kinase domain (411 to 686) using Poly-(GT)-biotin as substrate incubated for 60 mins prior to 1000 uM of ATP addition by AlphaScreen assay	B	BAO_0000357	single protein format	Homo sapiens	None	None	None	None	CHEMBL2695	Focal adhesion kinase 1	Homo sapiens	SINGLE PROTEIN	CHEMBL2346629	1	Scientific Literature	Eur. J. Med. Chem.	2013	None
CHEMBL501463		0	585.48	1	4.34	CER-0262939	Nc1nc(Nc2ccc3ncsc3c2)cc(N2CCC[C@H]2C(=O)NCCc2cccc(I)c2)n1	Inhibition	'='	4.0	%				UO_0000187					False	CHEMBL953401	Inhibition of FAK at 10 uM by HTRF assay relative to control	B	BAO_0000357	single protein format	None	None	None	None	None	CHEMBL2695	Focal adhesion kinase 1	Homo sapiens	SINGLE PROTEIN	CHEMBL1150387	1	Scientific Literature	J. Med. Chem.	2008	None
CHEMBL466154	NORLICHEXANTHONE	0	258.23	0	2.37	7	Cc1cc(O)cc2oc3cc(O)cc(O)c3c(=O)c12	IC50	'>'	100000.0	nM				UO_0000065					False	CHEMBL1816867	Inhibition of recombinant FAK assessed as 33Pi incorporation after 60 mins by scintillation counting	B	BAO_0000357	single protein format	None	None	None	None	None	CHEMBL2695	Focal adhesion kinase 1	Homo sapiens	SINGLE PROTEIN	CHEMBL1811781	1	Scientific Literature	Bioorg. Med. Chem.	2011	None
CHEMBL2325101		0	417.34	1	7.50	D14	Clc1ccc(C2=NN(c3ccccc3)C(c3ccc4ccccc4c3)C2)cc1Cl	IC50	'='	6200.0	nM	5.21			UO_0000065	12.48	0.25	-2.29	33.38	False	CHEMBL2327209	Inhibition of human-recombinant full-length FAK after 4 hrs by kinase-Glo-luminescence assay	B	BAO_0000357	single protein format	Homo sapiens	None	None	None	None	CHEMBL2695	Focal adhesion kinase 1	Homo sapiens	SINGLE PROTEIN	CHEMBL2321654	1	Scientific Literature	Bioorg. Med. Chem.	2013	None
CHEMBL2333432		0	354.39	0	1.98	20	CN1c2ccc(-c3ccc(C(N)=O)cc3)cc2-c2[nH]ncc2S1(=O)=O	IC50	'='	3500.0	nM	5.46			UO_0000065	15.40	0.30	3.48	5.00	False	CHEMBL2345804	Allosteric inhibition of FAK (unknown origin) using poly-(GT)-biotin and 0.5 uM of ATP preincubated for 60 mins measured after 1 hr by HTRF assay	B	BAO_0000357	single protein format	Homo sapiens	None	None	None	None	CHEMBL2695	Focal adhesion kinase 1	Homo sapiens	SINGLE PROTEIN	CHEMBL2331389	1	Scientific Literature	Bioorg. Med. Chem. Lett.	2013	None
CHEMBL406375		0	234.26	0	3.98	GTP_14564	c1ccc(-c2n[nH]c3c2oc2ccccc23)cc1	Residual Activity	'='	76.0	%				UO_0000187					False	CHEMBL2219061	Millipore: Percentage of residual kinase activity of PTK2 at 10uM relative to control. Control inhibitor: Staurosporine at 10.0uM. Buffer: 8 mM MOPS pH 7.0, 0.2 mM EDTA	B	BAO_0000357	single protein format	Homo sapiens	None	None	None	None	CHEMBL2695	Focal adhesion kinase 1	Homo sapiens	SINGLE PROTEIN	CHEMBL2218924	1	Scientific Literature	Biochem. J.	2013	None
CHEMBL563845		0	387.44	0	4.97	EGFR_ErbB_2_Inhibitor	COc1cc2ncnc(Nc3ccc(OCc4ccccc4)cc3)c2cc1OC	Residual Activity	'='	81.0	%				UO_0000187					False	CHEMBL2219061	Millipore: Percentage of residual kinase activity of PTK2 at 10uM relative to control. Control inhibitor: Staurosporine at 10.0uM. Buffer: 8 mM MOPS pH 7.0, 0.2 mM EDTA	B	BAO_0000357	single protein format	Homo sapiens	None	None	None	None	CHEMBL2695	Focal adhesion kinase 1	Homo sapiens	SINGLE PROTEIN	CHEMBL2218924	1	Scientific Literature	Biochem. J.	2013	None
CHEMBL288064		0	395.23	0	4.03	GSK_3b_Inhibitor_II	Ic1cccc(CSc2nnc(-c3ccncc3)o2)c1	Residual Activity	'='	90.0	%				UO_0000187					False	CHEMBL2219061	Millipore: Percentage of residual kinase activity of PTK2 at 10uM relative to control. Control inhibitor: Staurosporine at 10.0uM. Buffer: 8 mM MOPS pH 7.0, 0.2 mM EDTA	B	BAO_0000357	single protein format	Homo sapiens	None	None	None	None	CHEMBL2695	Focal adhesion kinase 1	Homo sapiens	SINGLE PROTEIN	CHEMBL2218924	1	Scientific Literature	Biochem. J.	2013	None
CHEMBL405759		0	318.34	0	3.71	TWS119	Nc1cccc(-c2cc3c(Oc4cccc(O)c4)ncnc3[nH]2)c1	Residual Activity	'='	42.0	%				UO_0000187					False	CHEMBL2219061	Millipore: Percentage of residual kinase activity of PTK2 at 10uM relative to control. Control inhibitor: Staurosporine at 10.0uM. Buffer: 8 mM MOPS pH 7.0, 0.2 mM EDTA	B	BAO_0000357	single protein format	Homo sapiens	None	None	None	None	CHEMBL2695	Focal adhesion kinase 1	Homo sapiens	SINGLE PROTEIN	CHEMBL2218924	1	Scientific Literature	Biochem. J.	2013	None
CHEMBL1802485		0	234.26	0	2.78	JNK_Inhibitor_Negative_Control	Cn1nc2c3c(cccc31)C(=O)c1ccccc1-2	Residual Activity	'='	65.0	%				UO_0000187					False	CHEMBL2219061	Millipore: Percentage of residual kinase activity of PTK2 at 10uM relative to control. Control inhibitor: Staurosporine at 10.0uM. Buffer: 8 mM MOPS pH 7.0, 0.2 mM EDTA	B	BAO_0000357	single protein format	Homo sapiens	None	None	None	None	CHEMBL2695	Focal adhesion kinase 1	Homo sapiens	SINGLE PROTEIN	CHEMBL2218924	1	Scientific Literature	Biochem. J.	2013	None
CHEMBL595546		0	778.87	1	2.38	1a	CO[C@@H]1[C@H](N(C)C(=O)CCC(=O)NCCC(=O)NCCC(=O)NCCC(N)=O)C[C@H]2O[C@]1(C)n1c3ccccc3c3c4c(c5c6ccccc6n2c5c31)C(=O)NC4	Activity	'='	65.0	%				UO_0000187					False	CHEMBL1039797	Binding affinity to human PTK2 at 500 nM by cell-based competition binding assay relative to control in presence of DTT	B	BAO_0000219	cell-based format	Homo sapiens	None	None	None	None	CHEMBL2695	Focal adhesion kinase 1	Homo sapiens	SINGLE PROTEIN	CHEMBL1152541	1	Scientific Literature	Bioorg. Med. Chem.	2009	None
CHEMBL388978	STAUROSPORINE	0	466.54	0	4.35	staurosporine	CN[C@@H]1C[C@H]2O[C@@](C)([C@@H]1OC)n1c3ccccc3c3c4c(c5c6ccccc6n2c5c31)C(=O)NC4	Inhibition	'='	81.7	%				UO_0000187					False	CHEMBL900484	Inhibition of FAK at 10 nM	B	BAO_0000357	single protein format	None	None	None	None	None	CHEMBL2695	Focal adhesion kinase 1	Homo sapiens	SINGLE PROTEIN	CHEMBL1138257	1	Scientific Literature	J. Med. Chem.	2007	None
CHEMBL270724		0	463.75	0	4.83	TBCA	O=C(O)/C=C/c1cc(Br)c(Br)c(Br)c1Br	Residual Activity	'='	98.0	%				UO_0000187					False	CHEMBL2219061	Millipore: Percentage of residual kinase activity of PTK2 at 10uM relative to control. Control inhibitor: Staurosporine at 10.0uM. Buffer: 8 mM MOPS pH 7.0, 0.2 mM EDTA	B	BAO_0000357	single protein format	Homo sapiens	None	None	None	None	CHEMBL2695	Focal adhesion kinase 1	Homo sapiens	SINGLE PROTEIN	CHEMBL2218924	1	Scientific Literature	Biochem. J.	2013	None
CHEMBL2218931		0	376.48	0	1.11	Glycyl_H_1152	Cc1cncc2cccc(S(=O)(=O)N3CCCN(C(=O)CN)C[C@H]3C)c12	Residual Activity	'='	25.0	%				UO_0000187					False	CHEMBL2219061	Millipore: Percentage of residual kinase activity of PTK2 at 10uM relative to control. Control inhibitor: Staurosporine at 10.0uM. Buffer: 8 mM MOPS pH 7.0, 0.2 mM EDTA	B	BAO_0000357	single protein format	Homo sapiens	None	None	None	None	CHEMBL2695	Focal adhesion kinase 1	Homo sapiens	SINGLE PROTEIN	CHEMBL2218924	1	Scientific Literature	Biochem. J.	2013	None
CHEMBL222102	KU-55933	0	395.51	0	4.76	KU-55933	O=c1cc(-c2cccc3c2Sc2ccccc2S3)oc(N2CCOCC2)c1	Residual Activity	'='	116.0	%				UO_0000187					False	CHEMBL2219061	Millipore: Percentage of residual kinase activity of PTK2 at 10uM relative to control. Control inhibitor: Staurosporine at 10.0uM. Buffer: 8 mM MOPS pH 7.0, 0.2 mM EDTA	B	BAO_0000357	single protein format	Homo sapiens	None	None	None	None	CHEMBL2695	Focal adhesion kinase 1	Homo sapiens	SINGLE PROTEIN	CHEMBL2218924	1	Scientific Literature	Biochem. J.	2013	None
CHEMBL313417		0	297.36	0	3.86	SKF-86002	Fc1ccc(-c2nc3n(c2-c2ccncc2)CCS3)cc1	Residual Activity	'='	71.0	%				UO_0000187					False	CHEMBL2219061	Millipore: Percentage of residual kinase activity of PTK2 at 10uM relative to control. Control inhibitor: Staurosporine at 10.0uM. Buffer: 8 mM MOPS pH 7.0, 0.2 mM EDTA	B	BAO_0000357	single protein format	Homo sapiens	None	None	None	None	CHEMBL2695	Focal adhesion kinase 1	Homo sapiens	SINGLE PROTEIN	CHEMBL2218924	1	Scientific Literature	Biochem. J.	2013	None
CHEMBL258721		0	473.36	0	4.50	RGB-286147	CC(C)c1nn(-c2c(Cl)cccc2Cl)c2nc(Cc3ccc(OCCO)cc3)[nH]c(=O)c12	Residual Activity	'='	66.0	%				UO_0000187					False	CHEMBL2219061	Millipore: Percentage of residual kinase activity of PTK2 at 10uM relative to control. Control inhibitor: Staurosporine at 10.0uM. Buffer: 8 mM MOPS pH 7.0, 0.2 mM EDTA	B	BAO_0000357	single protein format	Homo sapiens	None	None	None	None	CHEMBL2695	Focal adhesion kinase 1	Homo sapiens	SINGLE PROTEIN	CHEMBL2218924	1	Scientific Literature	Biochem. J.	2013	None
CHEMBL292785		0	259.31	0	3.62	12	CC(C)(C)c1cc(NC(=O)Nc2ccccc2)no1	Inhibition	'='	3.0	%				UO_0000187					False	CHEMBL1819991	Inhibition of FAK expressed in Escherichia coli or baculovirus-infected insect cells at 400 uM by TR-FRET assay	B	BAO_0000219	cell-based format	None	None	None	None	None	CHEMBL2695	Focal adhesion kinase 1	Homo sapiens	SINGLE PROTEIN	CHEMBL1817560	1	Scientific Literature	J. Med. Chem.	2011	None
CHEMBL483518		0	448.53	0	2.84	CER-0262897	COc1cccc(Nc2cc(N3CCC[C@H]3C(=O)NCCc3ccc(O)cc3)nc(N)n2)c1	Inhibition	'='	3.0	%				UO_0000187					False	CHEMBL953401	Inhibition of FAK at 10 uM by HTRF assay relative to control	B	BAO_0000357	single protein format	None	None	None	None	None	CHEMBL2695	Focal adhesion kinase 1	Homo sapiens	SINGLE PROTEIN	CHEMBL1150387	1	Scientific Literature	J. Med. Chem.	2008	None
CHEMBL484706		0	367.45	0	2.03	CER-0263779	O=C(C1CCN(c2nccc(Nc3ccccc3)n2)CC1)N1CC[C@@H](O)C1	Inhibition	'='	0.0	%				UO_0000187					False	CHEMBL953401	Inhibition of FAK at 10 uM by HTRF assay relative to control	B	BAO_0000357	single protein format	None	None	None	None	None	CHEMBL2695	Focal adhesion kinase 1	Homo sapiens	SINGLE PROTEIN	CHEMBL1150387	1	Scientific Literature	J. Med. Chem.	2008	None
CHEMBL482717		0	389.46	0	3.26	CER-0263064	Cc1cccc(Oc2ccnc(N3CCC[C@H]3C(=O)NCc3cccnc3)n2)c1	Inhibition	'='	0.0	%				UO_0000187					False	CHEMBL953401	Inhibition of FAK at 10 uM by HTRF assay relative to control	B	BAO_0000357	single protein format	None	None	None	None	None	CHEMBL2695	Focal adhesion kinase 1	Homo sapiens	SINGLE PROTEIN	CHEMBL1150387	1	Scientific Literature	J. Med. Chem.	2008	None
CHEMBL519310		0	400.44	0	1.20	CER-0263083	COC(=O)C(CO)NC(=O)[C@@H]1CCCN1c1nccc(Oc2cccc(C)c2)n1	Inhibition	'='	6.0	%				UO_0000187					False	CHEMBL953401	Inhibition of FAK at 10 uM by HTRF assay relative to control	B	BAO_0000357	single protein format	None	None	None	None	None	CHEMBL2695	Focal adhesion kinase 1	Homo sapiens	SINGLE PROTEIN	CHEMBL1150387	1	Scientific Literature	J. Med. Chem.	2008	None
CHEMBL1929238		0	554.54	2	5.23	27	CN(C)CCN1CCN(C(=O)c2cc(C(C)(C)C)sc2NC(=O)Nc2cccc(Cl)c2Cl)CCC1=O	IC50	'>'	30000.0	nM				UO_0000065					False	CHEMBL1932854	Inhibition of FAK	B	BAO_0000357	single protein format	None	None	None	None	None	CHEMBL2695	Focal adhesion kinase 1	Homo sapiens	SINGLE PROTEIN	CHEMBL1926590	1	Scientific Literature	Bioorg. Med. Chem. Lett.	2011	None
CHEMBL1964275		0	467.61	1	6.04	11	Cc1ccc(NC(=O)c2cccc(N3CCCCC3)c2)cc1-c1ccc(C(=O)NCC2CC2)cc1	Activity						Not Evaluated						False	CHEMBL1024919	Binding affinity to human FAK at 10 uM relative to control	B	BAO_0000357	single protein format	Homo sapiens	None	None	None	None	CHEMBL2695	Focal adhesion kinase 1	Homo sapiens	SINGLE PROTEIN	CHEMBL1151712	1	Scientific Literature	J. Med. Chem.	2008	None
CHEMBL1171523		0	506.57	2	5.20	3	CCN1CCN(Cc2ccc(NC(=O)c3ccc(C)c(C#Cc4cccnc4)c3)cc2C(F)(F)F)CC1	Inhibition	'='	75.0	%				UO_0000187					False	CHEMBL1174418	Inhibition of FAK at 10 uM	B	BAO_0000357	single protein format	None	None	None	None	None	CHEMBL2695	Focal adhesion kinase 1	Homo sapiens	SINGLE PROTEIN	CHEMBL1177794	1	Scientific Literature	Bioorg. Med. Chem. Lett.	2010	None
CHEMBL1254007		0	445.38	1	5.56	20d	Cn1ccc2ncnc(Oc3ccc(NC(=O)Nc4cccc(C(F)(F)F)c4)c(F)c3)c21	IC50	'='	2600.0	nM	5.58			UO_0000065	12.54	0.24	0.03	6.89	False	CHEMBL1250655	Inhibition of FAK	B	BAO_0000357	single protein format	None	None	None	None	None	CHEMBL2695	Focal adhesion kinase 1	Homo sapiens	SINGLE PROTEIN	CHEMBL1250545	1	Scientific Literature	Bioorg. Med. Chem.	2010	None
CHEMBL1096460		0	335.35	1	5.04	16b	O=C1Cc2ccccc2Cc2cc(Nc3ccc(F)cc3F)ccc21	Inhibition						Not Active						False	CHEMBL1108238	Inhibition of FAK at 10 uM	B	BAO_0000357	single protein format	None	None	None	None	None	CHEMBL2695	Focal adhesion kinase 1	Homo sapiens	SINGLE PROTEIN	CHEMBL1157789	1	Scientific Literature	Bioorg. Med. Chem. Lett.	2010	None
CHEMBL2042829		0	497.00	0	3.66	15	CCN1C(=O)CCCc2c1ccc(Nc1ncc(Cl)c(N[C@H]3[C@@H](C(N)=O)[C@@H]4C=C[C@H]3C4)n1)c2OC	Inhibition	'='	99.0	%				UO_0000187					False	CHEMBL2046156	Inhibition of FAK at 1 uM	B	BAO_0000357	single protein format	None	None	None	None	None	CHEMBL2695	Focal adhesion kinase 1	Homo sapiens	SINGLE PROTEIN	CHEMBL2040771	1	Scientific Literature	ACS Med. Chem. Lett.	2010	None
CHEMBL572237		0	537.58	1	4.91	3	COc1cc2nccc(Oc3ccc(NC(=O)c4c(N(C)C)ccn(-c5ccccc5)c4=O)nc3)c2cc1OC	IC50	'>'	125000.0	nM		Outside typical range		UO_0000065					False	CHEMBL1037539	Inhibition of human FAK by HTRF assay	B	BAO_0000357	single protein format	Homo sapiens	None	None	None	None	CHEMBL2695	Focal adhesion kinase 1	Homo sapiens	SINGLE PROTEIN	CHEMBL1155349	1	Scientific Literature	Bioorg. Med. Chem. Lett.	2009	None
CHEMBL570189		0	542.56	2	5.29	13	COc1ccc2c(Oc3ccc(NC(=O)c4cc(-c5cnccn5)cn(-c5ccccc5)c4=O)nc3)ccnc2c1	IC50	'>'	125000.0	nM		Outside typical range		UO_0000065					False	CHEMBL1037539	Inhibition of human FAK by HTRF assay	B	BAO_0000357	single protein format	Homo sapiens	None	None	None	None	CHEMBL2695	Focal adhesion kinase 1	Homo sapiens	SINGLE PROTEIN	CHEMBL1155349	1	Scientific Literature	Bioorg. Med. Chem. Lett.	2009	None
CHEMBL2333445		0	339.42	0	3.44	1	CCc1ccc(-c2ccc3c(c2)-c2[nH]ncc2S(=O)(=O)N3C)cc1	IC50	'='	4200.0	nM	5.38			UO_0000065	15.84	0.31	1.94	8.14	False	CHEMBL2349764	Inhibition of human FAK using [gamma-33P]ATP	B	BAO_0000357	single protein format	Homo sapiens	None	None	None	None	CHEMBL2695	Focal adhesion kinase 1	Homo sapiens	SINGLE PROTEIN	CHEMBL2346629	1	Scientific Literature	Eur. J. Med. Chem.	2013	None
CHEMBL207820		0	395.39	0	3.72	10f	COc1cc(Nc2ncc3ccn(-c4cnccc4F)c3n2)cc(OC)c1OC	IC50	'='	800.0	nM	6.10			UO_0000065	15.42	0.29	2.38	7.32	False	CHEMBL865637	Inhibitory activity against FAK	B	BAO_0000357	single protein format	Homo sapiens	None	None	None	None	CHEMBL2695	Focal adhesion kinase 1	Homo sapiens	SINGLE PROTEIN	CHEMBL1146954	1	Scientific Literature	Bioorg. Med. Chem. Lett.	2006	None
CHEMBL379118		0	344.38	0	2.97	7x	Cc1ccc(C(N)=O)cc1Nc1ncc2ccn(-c3ccccn3)c2n1	IC50	'='	400.0	nM	6.40			UO_0000065	18.58	0.34	3.43	6.48	False	CHEMBL865637	Inhibitory activity against FAK	B	BAO_0000357	single protein format	Homo sapiens	None	None	None	None	CHEMBL2695	Focal adhesion kinase 1	Homo sapiens	SINGLE PROTEIN	CHEMBL1146954	1	Scientific Literature	Bioorg. Med. Chem. Lett.	2006	None
CHEMBL438623		0	303.33	0	3.26	7q	Oc1cccc(Nc2ncc3ccn(-c4ccccn4)c3n2)c1	IC50	'>'	10000.0	nM				UO_0000065					False	CHEMBL865637	Inhibitory activity against FAK	B	BAO_0000357	single protein format	Homo sapiens	None	None	None	None	CHEMBL2695	Focal adhesion kinase 1	Homo sapiens	SINGLE PROTEIN	CHEMBL1146954	1	Scientific Literature	Bioorg. Med. Chem. Lett.	2006	None
CHEMBL103667	DORAMAPIMOD	2	527.67	2	5.99	2, BIRB-796	Cc1ccc(-n2nc(C(C)(C)C)cc2NC(=O)Nc2ccc(OCCN3CCOCC3)c3ccccc23)cc1	IC50	'='	2000.0	nM	5.70			UO_0000065	10.80	0.20	-0.29	7.07	False	CHEMBL1932854	Inhibition of FAK	B	BAO_0000357	single protein format	None	None	None	None	None	CHEMBL2695	Focal adhesion kinase 1	Homo sapiens	SINGLE PROTEIN	CHEMBL1926590	1	Scientific Literature	Bioorg. Med. Chem. Lett.	2011	None
CHEMBL458997		0	468.95	0	3.82	TAE226	CNC(=O)c1ccccc1Nc1nc(Nc2ccc(N3CCOCC3)cc2OC)ncc1Cl	IC50	'='	5.5	nM	8.26			UO_0000065	17.61	0.34	4.44	8.21	False	CHEMBL2432167	Inhibition of FAK (unknown origin)	B	BAO_0000357	single protein format	Homo sapiens	None	None	None	None	CHEMBL2695	Focal adhesion kinase 1	Homo sapiens	SINGLE PROTEIN	CHEMBL2429754	1	Scientific Literature	Med Chem Res	2013	None
CHEMBL483531	ALTENUSIN	0	290.27	0	2.49	6	COc1cc(O)c(C(=O)O)c(-c2cc(O)c(O)cc2C)c1	IC50	'>'	10.0	ug.mL-1				UO_0000274					False	CHEMBL962869	Inhibition of recombinant FAK	B	BAO_0000357	single protein format	None	None	None	None	None	CHEMBL2695	Focal adhesion kinase 1	Homo sapiens	SINGLE PROTEIN	CHEMBL1157406	1	Scientific Literature	J. Nat. Prod.	2008	None
CHEMBL1941000		0	607.47	None	None	6b	O=C(CCCn1[se]c2ccccc2c1=O)N[C@@H]1O[C@H](CO)[C@@H](O[C@@H]2O[C@H](CO)[C@H](O)[C@H](O)[C@H]2O)[C@H](O)[C@H]1O	Inhibition	'='	13.9	%				UO_0000187					False	CHEMBL1943616	Inhibition of human recombinant full-length FAK using Poly Glu:Tyr as substrate at 1 uM after 4 hrs by luminescence analysis	B	BAO_0000357	single protein format	Homo sapiens	None	None	None	None	CHEMBL2695	Focal adhesion kinase 1	Homo sapiens	SINGLE PROTEIN	CHEMBL1938284	1	Scientific Literature	Eur. J. Med. Chem.	2012	None
CHEMBL1940993		0	816.62	None	None	2d	CC(=O)OC[C@H]1O[C@@H](O[C@H]2[C@H](OC(C)=O)[C@@H](OC(C)=O)[C@H](n3[se]c4ccccc4c3=O)O[C@@H]2COC(C)=O)[C@H](OC(C)=O)[C@@H](OC(C)=O)[C@H]1OC(C)=O	Inhibition	'='	80.1	%				UO_0000187					False	CHEMBL1943616	Inhibition of human recombinant full-length FAK using Poly Glu:Tyr as substrate at 1 uM after 4 hrs by luminescence analysis	B	BAO_0000357	single protein format	Homo sapiens	None	None	None	None	CHEMBL2695	Focal adhesion kinase 1	Homo sapiens	SINGLE PROTEIN	CHEMBL1938284	1	Scientific Literature	Eur. J. Med. Chem.	2012	None
CHEMBL1336	SORAFENIB	4	464.83	1	5.55	Sorafenib	CNC(=O)c1cc(Oc2ccc(NC(=O)Nc3ccc(Cl)c(C(F)(F)F)c3)cc2)ccn1	Kd	'>'	10000.0	nM				UO_0000065					True	CHEMBL1244835	Binding affinity to FAK	B	BAO_0000357	single protein format	None	None	None	None	None	CHEMBL2695	Focal adhesion kinase 1	Homo sapiens	SINGLE PROTEIN	CHEMBL1240346	1	Scientific Literature	Blood	2009	None
CHEMBL1684800		0	572.98	2	6.40	7c	COc1ccc(Cn2ncc(NC(=O)c3cc(NC(=O)Nc4ccc(Cl)c(C(F)(F)F)c4)ccc3C)c2N)cc1	IC50	'='	4.13	nM	8.38			UO_0000065	14.63	0.29	1.98	6.80	False	CHEMBL1687352	Inhibition of FAK	B	BAO_0000357	single protein format	None	None	None	None	None	CHEMBL2695	Focal adhesion kinase 1	Homo sapiens	SINGLE PROTEIN	CHEMBL1681781	1	Scientific Literature	Bioorg. Med. Chem.	2011	None
CHEMBL3113284		0	509.57	1	4.18	9n	COc1ccc(S(=O)(=O)Nc2cc(Sc3ncnc4nc[nH]c34)c(O)c3ccccc23)cc1OC	Inhibition	'='	5.0	%				UO_0000187					False	CHEMBL3117700	Inhibition of FAK (unknown origin) at 10 uM after 30 mins relative to control	B	BAO_0000357	single protein format	Homo sapiens	None	None	None	None	CHEMBL2695	Focal adhesion kinase 1	Homo sapiens	SINGLE PROTEIN	CHEMBL3112530	1	Scientific Literature	Bioorg. Med. Chem.	2014	None
CHEMBL3125863		0	426.45	0	3.82	5	O=C(CCc1nc2ccccc2c(=O)[nH]1)Nc1ncc(Cc2ccc(F)c(F)c2)s1	Inhibition	'='	30.0	%				UO_0000187					False	CHEMBL3130283	Inhibition of FAK (unknown origin) at 50 uM by radiometric assay	B	BAO_0000357	single protein format	Homo sapiens	None	None	None	None	CHEMBL2695	Focal adhesion kinase 1	Homo sapiens	SINGLE PROTEIN	CHEMBL3124748	1	Scientific Literature	Bioorg. Med. Chem. Lett.	2014	None
CHEMBL103667	DORAMAPIMOD	2	527.67	2	5.99	BIRB-796	Cc1ccc(-n2nc(C(C)(C)C)cc2NC(=O)Nc2ccc(OCCN3CCOCC3)c3ccccc23)cc1	Kd	'='	7100.0	nM	5.15			UO_0000065	9.76	0.18	-0.84	6.38	True	CHEMBL1061093	Binding constant for PTK2 kinase domain	B	BAO_0000357	single protein format	Homo sapiens	None	None	None	None	CHEMBL2695	Focal adhesion kinase 1	Homo sapiens	SINGLE PROTEIN	CHEMBL1150977	1	Scientific Literature	Nat. Biotechnol.	2008	None
CHEMBL191003	JNJ-7706621	0	394.36	0	1.22	JNJ-7706621	Nc1nc(Nc2ccc(S(N)(=O)=O)cc2)nn1C(=O)c1c(F)cccc1F	Kd	'>'	10000.0	nM				UO_0000065					False	CHEMBL1061093	Binding constant for PTK2 kinase domain	B	BAO_0000357	single protein format	Homo sapiens	None	None	None	None	CHEMBL2695	Focal adhesion kinase 1	Homo sapiens	SINGLE PROTEIN	CHEMBL1150977	1	Scientific Literature	Nat. Biotechnol.	2008	None
CHEMBL573578		0	331.42	0	3.91	NM_PP1	CC(C)(C)n1nc(Cc2cccc3ccccc23)c2c(N)ncnc21	Residual Activity	'='	81.0	%				UO_0000187					False	CHEMBL2219061	Millipore: Percentage of residual kinase activity of PTK2 at 10uM relative to control. Control inhibitor: Staurosporine at 10.0uM. Buffer: 8 mM MOPS pH 7.0, 0.2 mM EDTA	B	BAO_0000357	single protein format	Homo sapiens	None	None	None	None	CHEMBL2695	Focal adhesion kinase 1	Homo sapiens	SINGLE PROTEIN	CHEMBL2218924	1	Scientific Literature	Biochem. J.	2013	None
CHEMBL10	SB-203580	0	377.44	0	4.68	SB-203580	C[S+]([O-])c1ccc(-c2nc(-c3ccc(F)cc3)c(-c3ccncc3)[nH]2)cc1	Residual Activity	'='	115.0	%				UO_0000187					False	CHEMBL2219061	Millipore: Percentage of residual kinase activity of PTK2 at 10uM relative to control. Control inhibitor: Staurosporine at 10.0uM. Buffer: 8 mM MOPS pH 7.0, 0.2 mM EDTA	B	BAO_0000357	single protein format	Homo sapiens	None	None	None	None	CHEMBL2695	Focal adhesion kinase 1	Homo sapiens	SINGLE PROTEIN	CHEMBL2218924	1	Scientific Literature	Biochem. J.	2013	None
CHEMBL1163567		0	545.01	2	6.10	5l	COC1CCN(C(=O)c2ccc(-c3cnc4c(c3)N(Cc3cc(Cl)ccc3C(F)(F)F)CCN4)cc2)CC1	Inhibition	'='	94.0	%				UO_0000187					False	CHEMBL1169228	Inhibition of FAK at 1 uM	B	BAO_0000357	single protein format	None	None	None	None	None	CHEMBL2695	Focal adhesion kinase 1	Homo sapiens	SINGLE PROTEIN	CHEMBL1165965	1	Scientific Literature	Bioorg. Med. Chem.	2010	None
CHEMBL464552		0	532.58	1	3.40	40	CNC(=O)c1c(F)cccc1Nc1nc(Nc2cc3c(cc2OC)CCN3C(=O)CN(C)C)nc2[nH]ccc12	Kd	'='	200.0	nM	6.70			UO_0000065	12.58	0.23	3.30	5.25	False	CHEMBL1908426	Binding constant for FAK kinase domain	B	BAO_0000357	single protein format	None	None	None	None	None	CHEMBL2695	Focal adhesion kinase 1	Homo sapiens	SINGLE PROTEIN	CHEMBL1908390	1	Scientific Literature	Nat. Biotechnol.	2011	None
CHEMBL124660	TANDUTINIB	2	562.72	2	5.03	MLN-518	COc1cc2c(N3CCN(C(=O)Nc4ccc(OC(C)C)cc4)CC3)ncnc2cc1OCCCN1CCCCC1	Kd	'>'	10000.0	nM				UO_0000065					False	CHEMBL1908426	Binding constant for FAK kinase domain	B	BAO_0000357	single protein format	None	None	None	None	None	CHEMBL2695	Focal adhesion kinase 1	Homo sapiens	SINGLE PROTEIN	CHEMBL1908390	1	Scientific Literature	Nat. Biotechnol.	2011	None
CHEMBL1789941	RUXOLITINIB	4	306.37	0	3.47	INCB18424	N#CC[C@H](C1CCCC1)n1cc(-c2ncnc3[nH]ccc23)cn1	Kd	'>'	10000.0	nM				UO_0000065					False	CHEMBL1908426	Binding constant for FAK kinase domain	B	BAO_0000357	single protein format	None	None	None	None	None	CHEMBL2695	Focal adhesion kinase 1	Homo sapiens	SINGLE PROTEIN	CHEMBL1908390	1	Scientific Literature	Nat. Biotechnol.	2011	None
CHEMBL383241		0	379.42	0	3.34	19	COc1cc(Nc2ncc3c(n2)N(c2ccccn2)CC3)cc(OC)c1OC	IC50	'='	100.0	nM	7.00			UO_0000065	18.45	0.34	3.66	8.58	False	CHEMBL865637	Inhibitory activity against FAK	B	BAO_0000357	single protein format	Homo sapiens	None	None	None	None	CHEMBL2695	Focal adhesion kinase 1	Homo sapiens	SINGLE PROTEIN	CHEMBL1146954	1	Scientific Literature	Bioorg. Med. Chem. Lett.	2006	None
CHEMBL2333439		0	372.43	0	2.98	26	CN1c2ccc(CNc3ccc(F)cc3)cc2-c2c(cnn2C)S1(=O)=O	Inhibition	'='	4.8	%				UO_0000187					False	CHEMBL2345802	Inhibition of intracellular FAK autophosphorylation in human PC3 M-luc cells at 30 uM after 2 hrs	B	BAO_0000219	cell-based format	Homo sapiens	None	None	M-luc	None	CHEMBL2695	Focal adhesion kinase 1	Homo sapiens	SINGLE PROTEIN	CHEMBL2331389	1	Scientific Literature	Bioorg. Med. Chem. Lett.	2013	None
CHEMBL2333435		0	353.45	0	3.46	17	CCc1ccc(-c2ccc3c(c2)-c2c(cnn2C)S(=O)(=O)N3C)cc1	IC50	'='	77.0	nM	7.11			UO_0000065	20.13	0.39	3.65	12.89	False	CHEMBL2345804	Allosteric inhibition of FAK (unknown origin) using poly-(GT)-biotin and 0.5 uM of ATP preincubated for 60 mins measured after 1 hr by HTRF assay	B	BAO_0000357	single protein format	Homo sapiens	None	None	None	None	CHEMBL2695	Focal adhesion kinase 1	Homo sapiens	SINGLE PROTEIN	CHEMBL2331389	1	Scientific Literature	Bioorg. Med. Chem. Lett.	2013	None
CHEMBL603469	LESTAURTINIB	3	439.47	0	3.47	CEP-701	C[C@]12O[C@H](C[C@]1(O)CO)n1c3ccccc3c3c4c(c5c6ccccc6n2c5c31)CNC4=O	Kd	'='	1100.0	nM	5.96			UO_0000065	13.56	0.25	2.49	6.72	False	CHEMBL1908426	Binding constant for FAK kinase domain	B	BAO_0000357	single protein format	None	None	None	None	None	CHEMBL2695	Focal adhesion kinase 1	Homo sapiens	SINGLE PROTEIN	CHEMBL1908390	1	Scientific Literature	Nat. Biotechnol.	2011	None
CHEMBL255863	NILOTINIB	4	529.53	2	6.36	Nilotinib	Cc1cn(-c2cc(NC(=O)c3ccc(C)c(Nc4nccc(-c5cccnc5)n4)c3)cc(C(F)(F)F)c2)cn1	Kd	'>'	10000.0	nM				UO_0000065					False	CHEMBL1908426	Binding constant for FAK kinase domain	B	BAO_0000357	single protein format	None	None	None	None	None	CHEMBL2695	Focal adhesion kinase 1	Homo sapiens	SINGLE PROTEIN	CHEMBL1908390	1	Scientific Literature	Nat. Biotechnol.	2011	None
CHEMBL535	SUNITINIB	4	398.48	0	3.33	Sunitinib	CCN(CC)CCNC(=O)c1c(C)[nH]c(/C=C2\C(=O)Nc3ccc(F)cc32)c1C	Kd	'='	440.0	nM	6.36			UO_0000065	15.95	0.30	3.03	8.23	False	CHEMBL1908426	Binding constant for FAK kinase domain	B	BAO_0000357	single protein format	None	None	None	None	None	CHEMBL2695	Focal adhesion kinase 1	Homo sapiens	SINGLE PROTEIN	CHEMBL1908390	1	Scientific Literature	Nat. Biotechnol.	2011	None
CHEMBL1940993		0	816.62	None	None	2d	CC(=O)OC[C@H]1O[C@@H](O[C@H]2[C@H](OC(C)=O)[C@@H](OC(C)=O)[C@H](n3[se]c4ccccc4c3=O)O[C@@H]2COC(C)=O)[C@H](OC(C)=O)[C@@H](OC(C)=O)[C@H]1OC(C)=O	IC50	'='	420.0	nM	6.38			UO_0000065	7.81	None	None	None	False	CHEMBL1944085	Inhibition of human recombinant full-length FAK using ATP and Poly Glu:Tyr as substrate after 4 hrs by luminescence analysis	B	BAO_0000357	single protein format	Homo sapiens	None	None	None	None	CHEMBL2695	Focal adhesion kinase 1	Homo sapiens	SINGLE PROTEIN	CHEMBL1938284	1	Scientific Literature	Eur. J. Med. Chem.	2012	None
CHEMBL259084	MLN-8054	1	476.87	1	5.87	MLN-8054	O=C(O)c1ccc(Nc2ncc3c(n2)-c2ccc(Cl)cc2C(c2c(F)cccc2F)=NC3)cc1	Activity	'='	110.0	%				UO_0000187					False	CHEMBL921848	Activity of human FAK kinase at 1 uM	B	BAO_0000357	single protein format	Homo sapiens	None	None	None	None	CHEMBL2695	Focal adhesion kinase 1	Homo sapiens	SINGLE PROTEIN	CHEMBL1147076	1	Scientific Literature	Proc. Natl. Acad. Sci. U.S.A.	2007	None
CHEMBL455680		0	474.53	0	4.87	2j	CC(=O)N1C2CCC1c1cc(Nc3ncc(C(F)(F)F)c(N[C@@H]4CCC[C@H]4N(C)C)n3)ccc12	IC50	'='	72.0	nM	7.14			UO_0000065	15.05	0.29	2.27	9.73	False	CHEMBL962347	Inhibition of GST-tagged FAK assessed as inhibition of poly-Glu-Tyr phosphorylation	B	BAO_0000357	single protein format	None	None	None	None	None	CHEMBL2695	Focal adhesion kinase 1	Homo sapiens	SINGLE PROTEIN	CHEMBL1152158	1	Scientific Literature	Bioorg. Med. Chem. Lett.	2008	None
CHEMBL24828	VANDETANIB	4	475.36	1	5.00	Vandetanib	COc1cc2c(Nc3ccc(Br)cc3F)ncnc2cc1OCC1CCN(C)CC1	Kd	'>'	10000.0	nM				UO_0000065					False	CHEMBL1908426	Binding constant for FAK kinase domain	B	BAO_0000357	single protein format	None	None	None	None	None	CHEMBL2695	Focal adhesion kinase 1	Homo sapiens	SINGLE PROTEIN	CHEMBL1908390	1	Scientific Literature	Nat. Biotechnol.	2011	None
CHEMBL2333436		0	367.47	0	3.94	2	CCc1ccc(-c2ccc3c(c2)-c2c(cnn2CC)S(=O)(=O)N3C)cc1	IC50	'>'	10000.0	nM				UO_0000065					False	CHEMBL2350120	Inhibition of human FLAG-tagged unphosphorylated full length FAK expressed in baculovirus expression system incubated for 5 mins prior to 0.5 uM ATP addition by AlphaScreen assay	B	BAO_0000019	assay format	Homo sapiens	None	None	None	None	CHEMBL2695	Focal adhesion kinase 1	Homo sapiens	SINGLE PROTEIN	CHEMBL2346629	1	Scientific Literature	Eur. J. Med. Chem.	2013	None
CHEMBL2333436		0	367.47	0	3.94	2	CCc1ccc(-c2ccc3c(c2)-c2c(cnn2CC)S(=O)(=O)N3C)cc1	IC50	'>'	30000.0	nM				UO_0000065					False	CHEMBL2350124	Inhibition of human GST-tagged phosphorylated full length FAK incubated for 5 mins prior to 0.5 uM of ATP addition by HTRF analysis	B	BAO_0000357	single protein format	Homo sapiens	None	None	None	None	CHEMBL2695	Focal adhesion kinase 1	Homo sapiens	SINGLE PROTEIN	CHEMBL2346629	1	Scientific Literature	Eur. J. Med. Chem.	2013	None
CHEMBL483321	CP-724714	2	469.55	0	4.95	CP-724714	COCC(=O)NC/C=C/c1ccc2ncnc(Nc3ccc(Oc4ccc(C)nc4)c(C)c3)c2c1	Kd	'>'	10000.0	nM				UO_0000065					False	CHEMBL1061093	Binding constant for PTK2 kinase domain	B	BAO_0000357	single protein format	Homo sapiens	None	None	None	None	CHEMBL2695	Focal adhesion kinase 1	Homo sapiens	SINGLE PROTEIN	CHEMBL1150977	1	Scientific Literature	Nat. Biotechnol.	2008	None
CHEMBL278041	SB-202190	0	331.35	0	4.65	SB-202190	Oc1ccc(-c2nc(-c3ccc(F)cc3)c(-c3ccncc3)[nH]2)cc1	Kd	'>'	10000.0	nM				UO_0000065					False	CHEMBL1061093	Binding constant for PTK2 kinase domain	B	BAO_0000357	single protein format	Homo sapiens	None	None	None	None	CHEMBL2695	Focal adhesion kinase 1	Homo sapiens	SINGLE PROTEIN	CHEMBL1150977	1	Scientific Literature	Nat. Biotechnol.	2008	None
CHEMBL1836679		0	409.95	1	5.75	10g	CSc1nc(Nc2cccc(Cl)c2)c2cnn(CC(C)c3ccccc3)c2n1	Ki						Not Active						False	CHEMBL1837745	Inhibition human recombinant FAK using Poly(Glu,Tyr) substrate in presence of [gamma-32P]-ATP	B	BAO_0000357	single protein format	Homo sapiens	None	None	None	None	CHEMBL2695	Focal adhesion kinase 1	Homo sapiens	SINGLE PROTEIN	CHEMBL1833847	1	Scientific Literature	Bioorg. Med. Chem. Lett.	2011	None
CHEMBL1421	DASATINIB	4	488.02	0	3.31	Dasatinib	Cc1nc(Nc2ncc(C(=O)Nc3c(C)cccc3Cl)s2)cc(N2CCN(CCO)CC2)n1	Kd	'>'	10000.0	nM				UO_0000065					False	CHEMBL1908426	Binding constant for FAK kinase domain	B	BAO_0000357	single protein format	None	None	None	None	None	CHEMBL2695	Focal adhesion kinase 1	Homo sapiens	SINGLE PROTEIN	CHEMBL1908390	1	Scientific Literature	Nat. Biotechnol.	2011	None
CHEMBL388978	STAUROSPORINE	0	466.54	0	4.35	Staurosporine	CN[C@@H]1C[C@H]2O[C@@](C)([C@@H]1OC)n1c3ccccc3c3c4c(c5c6ccccc6n2c5c31)C(=O)NC4	Kd	'='	64.0	nM	7.19			UO_0000065	15.42	0.28	2.84	10.36	False	CHEMBL1908426	Binding constant for FAK kinase domain	B	BAO_0000357	single protein format	None	None	None	None	None	CHEMBL2695	Focal adhesion kinase 1	Homo sapiens	SINGLE PROTEIN	CHEMBL1908390	1	Scientific Literature	Nat. Biotechnol.	2011	None
CHEMBL1817870		0	294.28	0	4.66	13	Cc1ccc(NC(=O)Nc2cccc(C(F)(F)F)c2)cc1	Inhibition	'='	4.0	%				UO_0000187					False	CHEMBL1819991	Inhibition of FAK expressed in Escherichia coli or baculovirus-infected insect cells at 400 uM by TR-FRET assay	B	BAO_0000219	cell-based format	None	None	None	None	None	CHEMBL2695	Focal adhesion kinase 1	Homo sapiens	SINGLE PROTEIN	CHEMBL1817560	1	Scientific Literature	J. Med. Chem.	2011	None
CHEMBL456813		0	473.57	0	4.56	42, diastereomeric mixture	C=CCOC(=O)N1c2ccc(OCCCOC3CCCCO3)cc2C[C@H]1[C@@H](CC=C)OC(C)=O	Activity						Active						False	CHEMBL982666	Inhibition of FAK in human MDA-MB-231M cells assessed as phosphorylated tyrosine 397 levels at 25 uM after 1 hr by Western blot	B	BAO_0000219	cell-based format	Homo sapiens	None	None	None	None	CHEMBL2695	Focal adhesion kinase 1	Homo sapiens	SINGLE PROTEIN	CHEMBL1142509	1	Scientific Literature	Bioorg. Med. Chem.	2008	None
CHEMBL3393280		0	458.48	0	3.34	19a	C=COC(=O)NCc1ccc(Nc2nc(Nc3ccccc3C(=O)NC)n3ccnc3n2)cc1	Inhibition						Dose-dependent effect						False	CHEMBL3395097	Inhibition of FAK phosphorylation at tyrosine 397 in human U87MG cells after 48 hrs by FACEFAK ELISA	B	BAO_0000219	cell-based format	Homo sapiens	None	None	U-87 MG	None	CHEMBL2695	Focal adhesion kinase 1	Homo sapiens	SINGLE PROTEIN	CHEMBL3392964	1	Scientific Literature	J. Med. Chem.	2015	CHEMBL3307575
CHEMBL249097		0	335.37	0	3.08	9	Cc1ccc(O)cc1Nc1ccnc(Nc2cccc(C(N)=O)c2)n1	Activity						Not Evaluated						False	CHEMBL1024919	Binding affinity to human FAK at 10 uM relative to control	B	BAO_0000357	single protein format	Homo sapiens	None	None	None	None	CHEMBL2695	Focal adhesion kinase 1	Homo sapiens	SINGLE PROTEIN	CHEMBL1151712	1	Scientific Literature	J. Med. Chem.	2008	None
CHEMBL470314		0	398.39	0	4.74	1b	Cn1ccc2cc(Nc3ncc(C(F)(F)F)c(NCc4ccccn4)n3)ccc21	IC50	'='	160.0	nM	6.80			UO_0000065	17.06	0.32	2.06	10.04	False	CHEMBL962347	Inhibition of GST-tagged FAK assessed as inhibition of poly-Glu-Tyr phosphorylation	B	BAO_0000357	single protein format	None	None	None	None	None	CHEMBL2695	Focal adhesion kinase 1	Homo sapiens	SINGLE PROTEIN	CHEMBL1152158	1	Scientific Literature	Bioorg. Med. Chem. Lett.	2008	None
CHEMBL219553	GIGANTOL	0	274.32	0	2.90	1	COc1cc(O)cc(CCc2ccc(O)c(OC)c2)c1	Activity						Not Active						False	CHEMBL3370967	Inhibition of Fak phosphorylation at Tyr397 in human NCI-H460 cells at 0 to 20 uM for 24 hrs by Western blot analysis	B	BAO_0000219	cell-based format	Homo sapiens	None	None	NCI-H460	None	CHEMBL2695	Focal adhesion kinase 1	Homo sapiens	SINGLE PROTEIN	CHEMBL3297714	1	Scientific Literature	J. Nat. Prod.	2014	CHEMBL3307677
CHEMBL3393173		0	450.46	1	3.42	11b	COC(=O)c1ccccc1Nc1nc(Nc2cc(OC)c(OC)c(OC)c2)n2ccnc2n1	IC50	'='	570.0	nM	6.24			UO_0000065	13.86	0.26	2.82	5.15	False	CHEMBL3395578	Inhibition of FAK (unknown origin) using ULight-poly GT as substrate after 1.6 hrs by TR-FRET assay	B	BAO_0000357	single protein format	Homo sapiens	None	None	None	None	CHEMBL2695	Focal adhesion kinase 1	Homo sapiens	SINGLE PROTEIN	CHEMBL3392964	1	Scientific Literature	J. Med. Chem.	2015	None
CHEMBL3892377		0	557.40	1	4.96	23a	C=CCN(c1ncccc1CNc1nc(Nc2cccc(Br)c2)ncc1C(F)(F)F)S(C)(=O)=O	IC50	'='	0.51	nM	9.29			UO_0000065	16.67	0.37	4.33	9.28	False	CHEMBL3873677	Inhibition of NH2-terminal His6-tagged FAK kinase domain (410 to 689 residues) (unknown origin) expressed in baculovirus infected sf9 cells using p(Glu/Tyr) as substrate in presence of ATP	B	BAO_0000219	cell-based format	Homo sapiens	None	None	Sf9	None	CHEMBL2695	Focal adhesion kinase 1	Homo sapiens	SINGLE PROTEIN	CHEMBL3872238	1	Scientific Literature	Bioorg Med Chem Lett	2016	CHEMBL3308860
CHEMBL472212		0	506.51	1	3.74	1a, PF-431396	CN(c1ccccc1CNc1nc(Nc2ccc3c(c2)CC(=O)N3)ncc1C(F)(F)F)S(C)(=O)=O	IC50	'='	1.5	nM	8.82			UO_0000065	17.42	0.34	5.08	7.59	True	CHEMBL962347	Inhibition of GST-tagged FAK assessed as inhibition of poly-Glu-Tyr phosphorylation	B	BAO_0000357	single protein format	None	None	None	None	None	CHEMBL2695	Focal adhesion kinase 1	Homo sapiens	SINGLE PROTEIN	CHEMBL1152158	1	Scientific Literature	Bioorg. Med. Chem. Lett.	2008	None
CHEMBL471357		0	400.36	0	3.74	1i	O=C1Cc2cc(Nc3ncc(C(F)(F)F)c(NCc4ccccn4)n3)ccc2N1	IC50	'='	19.0	nM	7.72			UO_0000065	19.29	0.36	3.98	8.41	False	CHEMBL962347	Inhibition of GST-tagged FAK assessed as inhibition of poly-Glu-Tyr phosphorylation	B	BAO_0000357	single protein format	None	None	None	None	None	CHEMBL2695	Focal adhesion kinase 1	Homo sapiens	SINGLE PROTEIN	CHEMBL1152158	1	Scientific Literature	Bioorg. Med. Chem. Lett.	2008	None
CHEMBL3108787		0	431.64	1	5.37	4	CSCCCNC1=CC(=O)C(O)=C(C[C@]2(C)[C@@H](C)CC[C@@]3(C)C(C)=CCC[C@H]32)C1=O	Inhibition						Active						False	CHEMBL3111653	Inhibition of recombinant FAK (unknown origin) assessed as incorporation of [gamma-33P]-ATP into substrate at 10 uM by radiometric assay	B	BAO_0000357	single protein format	Homo sapiens	None	None	None	None	CHEMBL2695	Focal adhesion kinase 1	Homo sapiens	SINGLE PROTEIN	CHEMBL3108666	1	Scientific Literature	J. Nat. Prod.	2014	None
CHEMBL3109402		0	383.53	1	6.19	6	COc1cc2nc(C)oc2c(C[C@]2(C)[C@@H](C)CC[C@@]3(C)C(C)=CCC[C@H]32)c1O	IC50	'='	7780.0	nM	5.11			UO_0000065	13.32	0.25	-1.08	9.21	False	CHEMBL3111644	Inhibition of recombinant FAK (unknown origin) assessed as incorporation of [gamma-33P]-ATP into substrate by radiometric assay	B	BAO_0000357	single protein format	Homo sapiens	None	None	None	None	CHEMBL2695	Focal adhesion kinase 1	Homo sapiens	SINGLE PROTEIN	CHEMBL3108666	1	Scientific Literature	J. Nat. Prod.	2014	None
CHEMBL2425654		0	310.36	0	1.93	3	O[C@H]1CC[C@H](Nc2nccc(-n3nnc4ccccc43)n2)CC1	Inhibition	'<'	50.0	%				UO_0000187					False	CHEMBL2429478	Competitive binding affinity to PTK2 (unknown origin) at 10 uM in presence of ATP relative to control	B	BAO_0000357	single protein format	Homo sapiens	None	None	None	None	CHEMBL2695	Focal adhesion kinase 1	Homo sapiens	SINGLE PROTEIN	CHEMBL2424622	1	Scientific Literature	Bioorg. Med. Chem. Lett.	2013	None
CHEMBL514554		0	491.50	0	4.14	PF-573,228	CS(=O)(=O)c1cccc(CNc2nc(Nc3ccc4c(c3)CCC(=O)N4)ncc2C(F)(F)F)c1	IC50	'='	4.0	nM	8.40			UO_0000065	17.09	0.34	4.26	7.43	False	CHEMBL2432167	Inhibition of FAK (unknown origin)	B	BAO_0000357	single protein format	Homo sapiens	None	None	None	None	CHEMBL2695	Focal adhesion kinase 1	Homo sapiens	SINGLE PROTEIN	CHEMBL2429754	1	Scientific Literature	Med Chem Res	2013	None
CHEMBL2315580		0	450.50	0	3.64	33	CN(c1ncccc1CNc1c(C#N)cnc2[nH]c(-c3ccc(F)cc3)cc12)S(C)(=O)=O	IC50	'='	177.0	nM	6.75			UO_0000065	14.99	0.29	3.11	5.88	False	CHEMBL2320501	Inhibition of FAK (unknown origin) using biotinylated His-TEV-hsFAK(31-686)(K454R) substrate after 2 hrs by scintillation counting analysis	B	BAO_0000357	single protein format	Homo sapiens	None	None	None	None	CHEMBL2695	Focal adhesion kinase 1	Homo sapiens	SINGLE PROTEIN	CHEMBL2311330	1	Scientific Literature	J. Med. Chem.	2013	None
CHEMBL2315575		0	345.43	0	2.27	28	Cc1cnc2[nH]ccc2c1NCc1cccnc1N(C)S(C)(=O)=O	IC50	'>'	10000.0	nM				UO_0000065					False	CHEMBL2320500	Inhibition of FAK in human HT-29 cells assessed as phosphorylation at tyrosine 397 after 45 mins	B	BAO_0000219	cell-based format	Homo sapiens	None	None	HT-29	None	CHEMBL2695	Focal adhesion kinase 1	Homo sapiens	SINGLE PROTEIN	CHEMBL2311330	1	Scientific Literature	J. Med. Chem.	2013	CHEMBL3307768
CHEMBL1096672		0	299.37	0	4.76	16d	O=C1Cc2ccccc2Cc2cc(Nc3ccccc3)ccc21	Inhibition						Not Active						False	CHEMBL1108238	Inhibition of FAK at 10 uM	B	BAO_0000357	single protein format	None	None	None	None	None	CHEMBL2695	Focal adhesion kinase 1	Homo sapiens	SINGLE PROTEIN	CHEMBL1157789	1	Scientific Literature	Bioorg. Med. Chem. Lett.	2010	None
CHEMBL535	SUNITINIB	4	398.48	0	3.33	5, sunitinib	CCN(CC)CCNC(=O)c1c(C)[nH]c(/C=C2\C(=O)Nc3ccc(F)cc32)c1C	Kd	'='	610.0	nM	6.21			UO_0000065	15.60	0.29	2.88	8.05	False	CHEMBL990537	Inhibition of PTK2	B	BAO_0000357	single protein format	None	None	None	None	None	CHEMBL2695	Focal adhesion kinase 1	Homo sapiens	SINGLE PROTEIN	CHEMBL1149823	1	Scientific Literature	Proc. Natl. Acad. Sci. U.S.A.	2007	None
CHEMBL499606		0	455.61	1	6.09	CER-0263948	Cc1cccc(N(C)c2cc(Nc3cccc(C(=O)N4CCCC5CCCCC54)c3)ncn2)c1	Inhibition	'='	8.0	%				UO_0000187					False	CHEMBL953401	Inhibition of FAK at 10 uM by HTRF assay relative to control	B	BAO_0000357	single protein format	None	None	None	None	None	CHEMBL2695	Focal adhesion kinase 1	Homo sapiens	SINGLE PROTEIN	CHEMBL1150387	1	Scientific Literature	J. Med. Chem.	2008	None
CHEMBL3109398		0	463.62	1	5.56	1	CC1=CCC[C@@H]2[C@@]1(C)CC[C@H](C)[C@@]2(C)CC1=C(O)C(=O)C=C(NCCc2ccc(O)cc2)C1=O	Inhibition						Active						False	CHEMBL3111653	Inhibition of recombinant FAK (unknown origin) assessed as incorporation of [gamma-33P]-ATP into substrate at 10 uM by radiometric assay	B	BAO_0000357	single protein format	Homo sapiens	None	None	None	None	CHEMBL2695	Focal adhesion kinase 1	Homo sapiens	SINGLE PROTEIN	CHEMBL3108666	1	Scientific Literature	J. Nat. Prod.	2014	None
CHEMBL288441	BOSUTINIB	4	530.46	2	5.19	SKI-606	COc1cc(Nc2c(C#N)cnc3cc(OCCCN4CCN(C)CC4)c(OC)cc23)c(Cl)cc1Cl	IC50	'='	538.0	nM	6.27			UO_0000065	11.82	0.24	1.08	7.56	False	CHEMBL1244350	Inhibition of PTK2	B	BAO_0000357	single protein format	None	None	None	None	None	CHEMBL2695	Focal adhesion kinase 1	Homo sapiens	SINGLE PROTEIN	CHEMBL1240341	1	Scientific Literature	Leukemia	2009	None
CHEMBL1257912		0	351.80	0	4.25	3v	CC(=O)Nc1ccc2c(c1)C(c1ccccc1Cl)=Nc1c[nH]nc1N2	IC50	'='	180.0	nM	6.75			UO_0000065	19.17	0.37	2.49	8.21	False	CHEMBL1261154	Inhibition of FAK	B	BAO_0000357	single protein format	None	None	None	None	None	CHEMBL2695	Focal adhesion kinase 1	Homo sapiens	SINGLE PROTEIN	CHEMBL1255207	1	Scientific Literature	Bioorg. Med. Chem. Lett.	2010	None
CHEMBL487246		0	477.47	0	3.75	1l	CS(=O)(=O)c1cccc(CNc2nc(Nc3ccc4c(c3)CC(=O)N4)ncc2C(F)(F)F)c1	IC50	'='	9.0	nM	8.05			UO_0000065	16.85	0.33	4.30	7.12	False	CHEMBL962347	Inhibition of GST-tagged FAK assessed as inhibition of poly-Glu-Tyr phosphorylation	B	BAO_0000357	single protein format	None	None	None	None	None	CHEMBL2695	Focal adhesion kinase 1	Homo sapiens	SINGLE PROTEIN	CHEMBL1152158	1	Scientific Literature	Bioorg. Med. Chem. Lett.	2008	None
CHEMBL519976		0	268.28	0	1.72	7	COc1ncnc2c1ncn2CC(=O)c1ccccc1	Inhibition						Not Active						False	CHEMBL949882	Inhibition of FAK up to 100 uM	B	BAO_0000357	single protein format	None	None	None	None	None	CHEMBL2695	Focal adhesion kinase 1	Homo sapiens	SINGLE PROTEIN	CHEMBL1137681	1	Scientific Literature	Eur. J. Med. Chem.	2009	None
CHEMBL550011	CHLORPYRAMIN HYDROCHLORIDE	0	326.27	0	3.30	1	CN(C)CCN(Cc1ccc(Cl)cc1)c1ccccn1.Cl	Activity						Active						False	CHEMBL1036238	Inhibition of FAK phosphorylation in human BT474 cells assessed as partial dephosphorylation at 1 uM after 24 hrs by Western blotting	B	BAO_0000219	cell-based format	Homo sapiens	None	None	BT-474	None	CHEMBL2695	Focal adhesion kinase 1	Homo sapiens	SINGLE PROTEIN	CHEMBL1158487	1	Scientific Literature	J. Med. Chem.	2009	CHEMBL3307636
CHEMBL509485		0	458.51	0	3.04	2g	CNS(=O)(=O)c1ccc(Nc2ncc(C(F)(F)F)c(N[C@@H]3CCC[C@H]3N(C)C)n2)cc1	IC50	'='	4500.0	nM	5.35			UO_0000065	11.66	0.24	2.31	5.39	False	CHEMBL960615	Inhibition of GST-tagged FAK assessed as inhibition of poly-Glu-Tyr phosphorylation by fluorescence polarization assay	B	BAO_0000357	single protein format	None	None	None	None	None	CHEMBL2695	Focal adhesion kinase 1	Homo sapiens	SINGLE PROTEIN	CHEMBL1152158	1	Scientific Literature	Bioorg. Med. Chem. Lett.	2008	None
CHEMBL2409581		0	466.54	0	4.30	26	CCC(CC)NC(=O)c1ccccc1Nc1ncnc(Nc2cc(OC)c(OC)c(OC)c2)n1	IC50	'='	6000.0	nM	5.22			UO_0000065	11.19	0.21	0.92	4.37	False	CHEMBL2412199	Inhibition of pre-activated recombinant full length FAK (unknown origin) using ULight labeled poly(Glu/Tyr) as substrate after 1.6 hrs by TR-FRET assay	B	BAO_0000357	single protein format	Homo sapiens	None	None	None	None	CHEMBL2695	Focal adhesion kinase 1	Homo sapiens	SINGLE PROTEIN	CHEMBL2406973	1	Scientific Literature	Bioorg. Med. Chem. Lett.	2013	None
CHEMBL223360	LINIFANIB	3	375.41	0	4.90	SID103904340	Cc1ccc(F)c(NC(=O)Nc2ccc(-c3cccc4[nH]nc(N)c34)cc2)c1	Ki	'='	5011.87	nM	5.30		active	UO_0000065					False	CHEMBL1963801	PUBCHEM_BIOASSAY: Navigating the Kinome. (Class of assay: other) Panel member name: PTK2	F	BAO_0000019	assay format	None	None	None	None	None	CHEMBL2695	Focal adhesion kinase 1	Homo sapiens	SINGLE PROTEIN	CHEMBL1201862	7	PubChem BioAssays			None
CHEMBL2425148		0	461.60	1	5.21	19	Cc1ccc(-n2nc(C(C)(C)C)cc2NC(=O)Nc2ccc(-c3nnc(S)n3C)cc2)cc1	Kd	'='	4000.0	nM	5.40			UO_0000065	11.69	0.22	0.19	6.02	False	CHEMBL2427451	Binding affinity to FAK kinase (unknown origin) by surface plasmon resonance assay	B	BAO_0000357	single protein format	Homo sapiens	None	None	None	None	CHEMBL2695	Focal adhesion kinase 1	Homo sapiens	SINGLE PROTEIN	CHEMBL2424535	1	Scientific Literature	Bioorg. Med. Chem. Lett.	2013	None
CHEMBL2425110		0	170.60	0	1.69	1	CC(=O)Nc1ccc(Cl)cn1	Kd	'='	719000.0	nM	3.14			UO_0000065	18.42	0.39	1.45	7.49	False	CHEMBL2427451	Binding affinity to FAK kinase (unknown origin) by surface plasmon resonance assay	B	BAO_0000357	single protein format	Homo sapiens	None	None	None	None	CHEMBL2695	Focal adhesion kinase 1	Homo sapiens	SINGLE PROTEIN	CHEMBL2424535	1	Scientific Literature	Bioorg. Med. Chem. Lett.	2013	None
CHEMBL514582		0	410.46	0	1.45	4	NC(=O)c1ccc(-c2cc(C(N)=O)c(N)c(-c3ccc(S(N)(=O)=O)cc3)c2)cc1	Activity						Not Evaluated						False	CHEMBL1024919	Binding affinity to human FAK at 10 uM relative to control	B	BAO_0000357	single protein format	Homo sapiens	None	None	None	None	CHEMBL2695	Focal adhesion kinase 1	Homo sapiens	SINGLE PROTEIN	CHEMBL1151712	1	Scientific Literature	J. Med. Chem.	2008	None
CHEMBL1991725		0	479.58	0	4.45	SID103904474	CN(C)CC(=O)NC(COc1cncc(-c2ccc3cnccc3c2)c1)Cc1c[nH]c2ccccc12	Ki	'>'	1584.89	nM			inactive	UO_0000065					False	CHEMBL1963801	PUBCHEM_BIOASSAY: Navigating the Kinome. (Class of assay: other) Panel member name: PTK2	F	BAO_0000019	assay format	None	None	None	None	None	CHEMBL2695	Focal adhesion kinase 1	Homo sapiens	SINGLE PROTEIN	CHEMBL1201862	7	PubChem BioAssays			None
CHEMBL2005375		0	506.65	1	4.80	SID103904641	CCC1C(=O)N(C)c2cnc(Nc3ccc(C(=O)NC4CCCCC4)cc3OC)nc2N1C1CCCC1	Ki	'='	1000.0	nM	6.00		active	UO_0000065					False	CHEMBL1963801	PUBCHEM_BIOASSAY: Navigating the Kinome. (Class of assay: other) Panel member name: PTK2	F	BAO_0000019	assay format	None	None	None	None	None	CHEMBL2695	Focal adhesion kinase 1	Homo sapiens	SINGLE PROTEIN	CHEMBL1201862	7	PubChem BioAssays			None
CHEMBL468280		0	282.66	0	2.25	SID103905547	CCn1c2cc(Cl)c(F)cc2c(=O)c2c(=O)o[nH]c21	Ki	'>'	1584.89	nM			inactive	UO_0000065					False	CHEMBL1963801	PUBCHEM_BIOASSAY: Navigating the Kinome. (Class of assay: other) Panel member name: PTK2	F	BAO_0000019	assay format	None	None	None	None	None	CHEMBL2695	Focal adhesion kinase 1	Homo sapiens	SINGLE PROTEIN	CHEMBL1201862	7	PubChem BioAssays			None
CHEMBL2004438		0	423.40	1	5.54	SID103904371	Nc1c(-c2ccc(NC(=O)Nc3cccc(C(F)(F)F)c3)cc2)ccc2nccnc12	Ki	'>'	6309.57	nM			inactive	UO_0000065					False	CHEMBL1963801	PUBCHEM_BIOASSAY: Navigating the Kinome. (Class of assay: other) Panel member name: PTK2	F	BAO_0000019	assay format	None	None	None	None	None	CHEMBL2695	Focal adhesion kinase 1	Homo sapiens	SINGLE PROTEIN	CHEMBL1201862	7	PubChem BioAssays			None
CHEMBL191003	JNJ-7706621	0	394.36	0	1.22	SID103905616	Nc1nc(Nc2ccc(S(N)(=O)=O)cc2)nn1C(=O)c1c(F)cccc1F	Ki	'>'	3981.07	nM			inactive	UO_0000065					False	CHEMBL1963801	PUBCHEM_BIOASSAY: Navigating the Kinome. (Class of assay: other) Panel member name: PTK2	F	BAO_0000019	assay format	None	None	None	None	None	CHEMBL2695	Focal adhesion kinase 1	Homo sapiens	SINGLE PROTEIN	CHEMBL1201862	7	PubChem BioAssays			None
CHEMBL1090356		0	587.71	2	6.28	SID103904417	O=C(Cc1ccccc1)Nc1cccc(-c2nc3sccn3c2-c2ccnc(Nc3ccc(N4CCOCC4)cc3)n2)c1	Ki	'>'	1584.89	nM			inactive	UO_0000065					False	CHEMBL1963801	PUBCHEM_BIOASSAY: Navigating the Kinome. (Class of assay: other) Panel member name: PTK2	F	BAO_0000019	assay format	None	None	None	None	None	CHEMBL2695	Focal adhesion kinase 1	Homo sapiens	SINGLE PROTEIN	CHEMBL1201862	7	PubChem BioAssays			None
CHEMBL1985469		0	324.38	0	2.51	SID103905054	CN(C)c1ccc(NC(=O)CC2Nc3ccccc3NC2=O)cc1	Ki	'>'	6309.57	nM			inactive	UO_0000065					False	CHEMBL1963801	PUBCHEM_BIOASSAY: Navigating the Kinome. (Class of assay: other) Panel member name: PTK2	F	BAO_0000019	assay format	None	None	None	None	None	CHEMBL2695	Focal adhesion kinase 1	Homo sapiens	SINGLE PROTEIN	CHEMBL1201862	7	PubChem BioAssays			None
CHEMBL1970913		0	310.36	0	3.37	SID103905383	CCCC(=O)Nc1nn(C(=O)CC)c2nc3ccccc3cc12	Ki	'>'	1584.89	nM			inactive	UO_0000065					False	CHEMBL1963801	PUBCHEM_BIOASSAY: Navigating the Kinome. (Class of assay: other) Panel member name: PTK2	F	BAO_0000019	assay format	None	None	None	None	None	CHEMBL2695	Focal adhesion kinase 1	Homo sapiens	SINGLE PROTEIN	CHEMBL1201862	7	PubChem BioAssays			None
CHEMBL1981744		0	366.73	0	4.95	SID103904868	O=C(Nc1cccc(C(F)(F)F)n1)Nc1ccnc2cc(Cl)ccc12	Ki	'>'	6309.57	nM			inactive	UO_0000065					False	CHEMBL1963801	PUBCHEM_BIOASSAY: Navigating the Kinome. (Class of assay: other) Panel member name: PTK2	F	BAO_0000019	assay format	None	None	None	None	None	CHEMBL2695	Focal adhesion kinase 1	Homo sapiens	SINGLE PROTEIN	CHEMBL1201862	7	PubChem BioAssays			None
CHEMBL2000114		0	238.32	0	1.47	SID103904504	CSc1c[nH]c2ncnc(NCCCO)c12	Ki	'>'	1584.89	nM			inactive	UO_0000065					False	CHEMBL1963801	PUBCHEM_BIOASSAY: Navigating the Kinome. (Class of assay: other) Panel member name: PTK2	F	BAO_0000019	assay format	None	None	None	None	None	CHEMBL2695	Focal adhesion kinase 1	Homo sapiens	SINGLE PROTEIN	CHEMBL1201862	7	PubChem BioAssays			None
CHEMBL941	IMATINIB	4	493.62	0	4.59	Imatinib	Cc1ccc(NC(=O)c2ccc(CN3CCN(C)CC3)cc2)cc1Nc1nccc(-c2cccnc2)n1	Kd	'>'	10000.0	nM				UO_0000065					False	CHEMBL1908426	Binding constant for FAK kinase domain	B	BAO_0000357	single protein format	None	None	None	None	None	CHEMBL2695	Focal adhesion kinase 1	Homo sapiens	SINGLE PROTEIN	CHEMBL1908390	1	Scientific Literature	Nat. Biotechnol.	2011	None
CHEMBL1287853	FEDRATINIB	3	524.69	1	4.82	TG-101348	Cc1cnc(Nc2ccc(OCCN3CCCC3)cc2)nc1Nc1cccc(S(=O)(=O)NC(C)(C)C)c1	Kd	'='	42.0	nM	7.38			UO_0000065	14.06	0.27	2.56	6.80	False	CHEMBL1908426	Binding constant for FAK kinase domain	B	BAO_0000357	single protein format	None	None	None	None	None	CHEMBL2695	Focal adhesion kinase 1	Homo sapiens	SINGLE PROTEIN	CHEMBL1908390	1	Scientific Literature	Nat. Biotechnol.	2011	None
CHEMBL3356484		0	482.60	1	5.67	5d, MND	CCN(CC)CCO/N=C(\c1ccc(SC)cc1)c1cccc2ccccc12.O=C(O)C(=O)O	Inhibition						Active						False	CHEMBL3381603	Inhibition of basal level FAK phosphorylation at Tyr397 in human MDA-MB-231 cells at 1 uM by ELISA	B	BAO_0000219	cell-based format	Homo sapiens	None	None	MDA-MB-231	None	CHEMBL2695	Focal adhesion kinase 1	Homo sapiens	SINGLE PROTEIN	CHEMBL3352791	1	Scientific Literature	J. Med. Chem.	2014	CHEMBL3307960
CHEMBL428690	ALVOCIDIB	3	401.85	0	3.30	Flavopiridol	CN1CC[C@H](c2c(O)cc(O)c3c(=O)cc(-c4ccccc4Cl)oc23)[C@H](O)C1	Kd	'>'	10000.0	nM				UO_0000065					False	CHEMBL1908426	Binding constant for FAK kinase domain	B	BAO_0000357	single protein format	None	None	None	None	None	CHEMBL2695	Focal adhesion kinase 1	Homo sapiens	SINGLE PROTEIN	CHEMBL1908390	1	Scientific Literature	Nat. Biotechnol.	2011	None
CHEMBL519982	ALTERNARIOL	0	258.23	0	2.37	1	Cc1cc(O)cc2oc(=O)c3c(O)cc(O)cc3c12	IC50	'='	2.4	ug.mL-1				UO_0000274					False	CHEMBL962869	Inhibition of recombinant FAK	B	BAO_0000357	single protein format	None	None	None	None	None	CHEMBL2695	Focal adhesion kinase 1	Homo sapiens	SINGLE PROTEIN	CHEMBL1157406	1	Scientific Literature	J. Nat. Prod.	2008	None
CHEMBL86755		0	210.24	0	2.51	6	O=C1Nc2ccccc2/C1=C/c1ccc[nH]1	Activity	'='	25.7	%				UO_0000187					False	CHEMBL1024919	Binding affinity to human FAK at 10 uM relative to control	B	BAO_0000357	single protein format	Homo sapiens	None	None	None	None	CHEMBL2695	Focal adhesion kinase 1	Homo sapiens	SINGLE PROTEIN	CHEMBL1151712	1	Scientific Literature	J. Med. Chem.	2008	None
CHEMBL482968	ENMD-2076	2	375.48	0	3.17	14, ENMD-2076	Cc1cc(Nc2cc(N3CCN(C)CC3)nc(/C=C/c3ccccc3)n2)n[nH]1	IC50	'='	55.0	nM	7.26			UO_0000065	19.33	0.35	4.09	9.95	False	CHEMBL981420	Inhibition of FAK	B	BAO_0000357	single protein format	None	None	None	None	None	CHEMBL2695	Focal adhesion kinase 1	Homo sapiens	SINGLE PROTEIN	CHEMBL1154007	1	Scientific Literature	J. Med. Chem.	2009	None
CHEMBL519146		0	374.49	0	4.29	CER-0262531	Cc1cccc(Nc2nccc3c2CN(C(=O)c2cc(C)n(C)c2C)CC3)c1	Inhibition	'='	1.0	%				UO_0000187					False	CHEMBL953401	Inhibition of FAK at 10 uM by HTRF assay relative to control	B	BAO_0000357	single protein format	None	None	None	None	None	CHEMBL2695	Focal adhesion kinase 1	Homo sapiens	SINGLE PROTEIN	CHEMBL1150387	1	Scientific Literature	J. Med. Chem.	2008	None
CHEMBL500661		0	446.54	0	4.48	CER-0262730	O=C(NC[C@@H]1CCCO1)c1cccc(Nc2nccc(Nc3ccc4ncsc4c3)n2)c1	Inhibition	'='	99.0	%				UO_0000187					False	CHEMBL953401	Inhibition of FAK at 10 uM by HTRF assay relative to control	B	BAO_0000357	single protein format	None	None	None	None	None	CHEMBL2695	Focal adhesion kinase 1	Homo sapiens	SINGLE PROTEIN	CHEMBL1150387	1	Scientific Literature	J. Med. Chem.	2008	None
CHEMBL2333441		0	372.43	0	2.98	28	CN1c2ccc(NCc3ccc(F)cc3)cc2-c2c(cnn2C)S1(=O)=O	Inhibition	'='	85.0	%				UO_0000187					False	CHEMBL2345802	Inhibition of intracellular FAK autophosphorylation in human PC3 M-luc cells at 30 uM after 2 hrs	B	BAO_0000219	cell-based format	Homo sapiens	None	None	M-luc	None	CHEMBL2695	Focal adhesion kinase 1	Homo sapiens	SINGLE PROTEIN	CHEMBL2331389	1	Scientific Literature	Bioorg. Med. Chem. Lett.	2013	None
CHEMBL2333445		0	339.42	0	3.44	1	CCc1ccc(-c2ccc3c(c2)-c2[nH]ncc2S(=O)(=O)N3C)cc1	IC50	'='	6400.0	nM	5.19			UO_0000065	15.30	0.30	1.75	7.86	False	CHEMBL2345805	Allosteric inhibition of FAK (unknown origin) using poly-(GT)-biotin and 1000 uM of ATP preincubated for 5 mins measured after 1 hr by HTRF assay	B	BAO_0000357	single protein format	Homo sapiens	None	None	None	None	CHEMBL2695	Focal adhesion kinase 1	Homo sapiens	SINGLE PROTEIN	CHEMBL2331389	1	Scientific Literature	Bioorg. Med. Chem. Lett.	2013	None
CHEMBL3215582		0	588.33	1	6.41	1	Cc1ccc2c(Nc3ccc(Cl)cc3)nccc2c1Nc1ncccc1-c1ncnc2[nH]cnc12.Cl.Cl.Cl	Activity	'='	93.0	%				UO_0000187					False	CHEMBL1052936	Inhibition of PTK2 assessed as enzyme activity at 1 uM relative to untreated control	B	BAO_0000357	single protein format	None	None	None	None	None	CHEMBL2695	Focal adhesion kinase 1	Homo sapiens	SINGLE PROTEIN	CHEMBL1155237	1	Scientific Literature	J. Med. Chem.	2009	None
CHEMBL475817		0	469.25	1	5.49	39	Nc1ncc(NC(=O)c2cc(NC(=O)c3cccc(C(F)(F)F)c3)ccc2Cl)cc1Cl	IC50	'='	478.0	nM	6.32			UO_0000065	13.47	0.28	0.83	6.51	False	CHEMBL947774	Inhibition of PTK2	B	BAO_0000357	single protein format	None	None	None	None	None	CHEMBL2695	Focal adhesion kinase 1	Homo sapiens	SINGLE PROTEIN	CHEMBL1143270	1	Scientific Literature	Bioorg. Med. Chem. Lett.	2009	None
CHEMBL2001547		0	424.46	0	3.88	SID103904774	CCc1nccn2c(-c3ccnc(NCC(C)(C)O)n3)c(-c3ccc(F)cc3F)nc12	Ki	'>'	1584.89	nM			inactive	UO_0000065					False	CHEMBL1963801	PUBCHEM_BIOASSAY: Navigating the Kinome. (Class of assay: other) Panel member name: PTK2	F	BAO_0000019	assay format	None	None	None	None	None	CHEMBL2695	Focal adhesion kinase 1	Homo sapiens	SINGLE PROTEIN	CHEMBL1201862	7	PubChem BioAssays			None
CHEMBL501256		0	254.25	0	0.69	6	Nc1ncnc2c1ncn2CC(=O)c1cccnc1	Inhibition						Not Active						False	CHEMBL949882	Inhibition of FAK up to 100 uM	B	BAO_0000357	single protein format	None	None	None	None	None	CHEMBL2695	Focal adhesion kinase 1	Homo sapiens	SINGLE PROTEIN	CHEMBL1137681	1	Scientific Literature	Eur. J. Med. Chem.	2009	None
CHEMBL504135		0	254.25	0	0.69	5	Nc1ncnc2c1ncn2CC(=O)c1ccccn1	Inhibition						Not Active						False	CHEMBL949882	Inhibition of FAK up to 100 uM	B	BAO_0000357	single protein format	None	None	None	None	None	CHEMBL2695	Focal adhesion kinase 1	Homo sapiens	SINGLE PROTEIN	CHEMBL1137681	1	Scientific Literature	Eur. J. Med. Chem.	2009	None
CHEMBL1986943		0	343.82	0	3.39	SID103904189	OC1CCC(Nc2nc(Cl)cc(-c3c[nH]c4ncccc34)n2)CC1	Ki	'>'	6309.57	nM			inactive	UO_0000065					False	CHEMBL1963801	PUBCHEM_BIOASSAY: Navigating the Kinome. (Class of assay: other) Panel member name: PTK2	F	BAO_0000019	assay format	None	None	None	None	None	CHEMBL2695	Focal adhesion kinase 1	Homo sapiens	SINGLE PROTEIN	CHEMBL1201862	7	PubChem BioAssays			None
CHEMBL1964644		0	278.29	0	2.37	SID103905106	O=C(NCc1ccccc1)Nc1ncc([N+](=O)[O-])s1	Ki	'>'	1584.89	nM			inactive	UO_0000065					False	CHEMBL1963801	PUBCHEM_BIOASSAY: Navigating the Kinome. (Class of assay: other) Panel member name: PTK2	F	BAO_0000019	assay format	None	None	None	None	None	CHEMBL2695	Focal adhesion kinase 1	Homo sapiens	SINGLE PROTEIN	CHEMBL1201862	7	PubChem BioAssays			None
CHEMBL1834690		0	339.38	0	3.23	2b	O=C(Nc1nnc(-c2ccc3c(c2)OCCO3)s1)c1ccccc1	EC50	'='	21.04	ug.mL-1				UO_0000274					False	CHEMBL1838972	Inhibition of human recombinant full-length FAK assessed as remaining ATP after 4 hrs by Kinase-Glo-luminescence assay	B	BAO_0000357	single protein format	Homo sapiens	None	None	None	None	CHEMBL2695	Focal adhesion kinase 1	Homo sapiens	SINGLE PROTEIN	CHEMBL1833863	1	Scientific Literature	Bioorg. Med. Chem. Lett.	2011	None
CHEMBL1992323		0	220.62	0	2.32	SID103904797	O=c1[nH]cnc2c1oc1ccc(Cl)cc12	Ki	'>'	1584.89	nM			inactive	UO_0000065					False	CHEMBL1963801	PUBCHEM_BIOASSAY: Navigating the Kinome. (Class of assay: other) Panel member name: PTK2	F	BAO_0000019	assay format	None	None	None	None	None	CHEMBL2695	Focal adhesion kinase 1	Homo sapiens	SINGLE PROTEIN	CHEMBL1201862	7	PubChem BioAssays			None
CHEMBL1982700		0	374.48	0	3.91	SID103905518	CCCCNC(=O)c1cn(C(CC)CC)c(=O)c2cc(OC)c(OC)cc12	Ki	'>'	6309.57	nM			inactive	UO_0000065					False	CHEMBL1963801	PUBCHEM_BIOASSAY: Navigating the Kinome. (Class of assay: other) Panel member name: PTK2	F	BAO_0000019	assay format	None	None	None	None	None	CHEMBL2695	Focal adhesion kinase 1	Homo sapiens	SINGLE PROTEIN	CHEMBL1201862	7	PubChem BioAssays			None
CHEMBL2006450		0	328.80	0	4.41	SID103904262	CCCCC(=O)Nc1cc(-c2c[nH]c3ncccc23)cc(Cl)n1	Ki	'>'	6309.57	nM			inactive	UO_0000065					False	CHEMBL1963801	PUBCHEM_BIOASSAY: Navigating the Kinome. (Class of assay: other) Panel member name: PTK2	F	BAO_0000019	assay format	None	None	None	None	None	CHEMBL2695	Focal adhesion kinase 1	Homo sapiens	SINGLE PROTEIN	CHEMBL1201862	7	PubChem BioAssays			None
CHEMBL2001987		0	368.27	0	4.57	SID103904881	O=C(Nc1cccc(C(F)(F)F)n1)Nc1ccnc2c(F)ccc(F)c12	Ki	'>'	6309.57	nM			inactive	UO_0000065					False	CHEMBL1963801	PUBCHEM_BIOASSAY: Navigating the Kinome. (Class of assay: other) Panel member name: PTK2	F	BAO_0000019	assay format	None	None	None	None	None	CHEMBL2695	Focal adhesion kinase 1	Homo sapiens	SINGLE PROTEIN	CHEMBL1201862	7	PubChem BioAssays			None
CHEMBL2005828		0	359.39	0	4.42	SID103904329	Cc1ccc(NC(=O)Nc2ccc(-c3coc4ncnc(N)c34)cc2)cc1	Ki	'>'	1584.89	nM			inactive	UO_0000065					False	CHEMBL1963801	PUBCHEM_BIOASSAY: Navigating the Kinome. (Class of assay: other) Panel member name: PTK2	F	BAO_0000019	assay format	None	None	None	None	None	CHEMBL2695	Focal adhesion kinase 1	Homo sapiens	SINGLE PROTEIN	CHEMBL1201862	7	PubChem BioAssays			None
CHEMBL1990496		0	461.57	0	4.64	SID103905562	Cn1c(NCC(N)Cc2ccccc2)nc(-c2ccncc2)c(-c2ccc3ccccc3c2)c1=O	Ki	'>'	5011.87	nM			inactive	UO_0000065					False	CHEMBL1963801	PUBCHEM_BIOASSAY: Navigating the Kinome. (Class of assay: other) Panel member name: PTK2	F	BAO_0000019	assay format	None	None	None	None	None	CHEMBL2695	Focal adhesion kinase 1	Homo sapiens	SINGLE PROTEIN	CHEMBL1201862	7	PubChem BioAssays			None
CHEMBL2002480		0	211.23	0	1.37	SID103905416	Nc1nc2ncc(-c3ccccc3)cn2n1	Ki	'='	100000.0	nM	4.00		active	UO_0000065					False	CHEMBL1963801	PUBCHEM_BIOASSAY: Navigating the Kinome. (Class of assay: other) Panel member name: PTK2	F	BAO_0000019	assay format	None	None	None	None	None	CHEMBL2695	Focal adhesion kinase 1	Homo sapiens	SINGLE PROTEIN	CHEMBL1201862	7	PubChem BioAssays			None
CHEMBL1967116		0	454.56	1	5.90	SID103904313	Cc1cccc(NC(=O)Nc2ccc(-c3csc4c(-c5cnn(C)c5)cnc(N)c34)cc2)c1	Ki	'='	39.81	nM	7.40		active	UO_0000065					False	CHEMBL1963801	PUBCHEM_BIOASSAY: Navigating the Kinome. (Class of assay: other) Panel member name: PTK2	F	BAO_0000019	assay format	None	None	None	None	None	CHEMBL2695	Focal adhesion kinase 1	Homo sapiens	SINGLE PROTEIN	CHEMBL1201862	7	PubChem BioAssays			None
CHEMBL1996176		0	210.24	0	2.51	SID103905116	O=C1Nc2ccccc2C1=Cc1ccc[nH]1	Ki	'='	1000.0	nM	6.00		active	UO_0000065					False	CHEMBL1963801	PUBCHEM_BIOASSAY: Navigating the Kinome. (Class of assay: other) Panel member name: PTK2	F	BAO_0000019	assay format	None	None	None	None	None	CHEMBL2695	Focal adhesion kinase 1	Homo sapiens	SINGLE PROTEIN	CHEMBL1201862	7	PubChem BioAssays			None
CHEMBL471698		0	346.39	0	3.03	1e	Cc1cnc(Nc2ccc3c(c2)CC(=O)N3)nc1NCc1ccccn1	IC50	'='	2200.0	nM	5.66			UO_0000065	16.33	0.30	2.63	6.16	False	CHEMBL962347	Inhibition of GST-tagged FAK assessed as inhibition of poly-Glu-Tyr phosphorylation	B	BAO_0000357	single protein format	None	None	None	None	None	CHEMBL2695	Focal adhesion kinase 1	Homo sapiens	SINGLE PROTEIN	CHEMBL1152158	1	Scientific Literature	Bioorg. Med. Chem. Lett.	2008	None
CHEMBL529889		0	532.55	1	4.13	1n	O=C1Cc2cc(Nc3ncc(C(F)(F)F)c(NCc4ccccc4S(=O)(=O)N4CCCC4)n3)ccc2N1	IC50	'='	170.0	nM	6.77			UO_0000065	12.71	0.25	2.64	5.82	False	CHEMBL962347	Inhibition of GST-tagged FAK assessed as inhibition of poly-Glu-Tyr phosphorylation	B	BAO_0000357	single protein format	None	None	None	None	None	CHEMBL2695	Focal adhesion kinase 1	Homo sapiens	SINGLE PROTEIN	CHEMBL1152158	1	Scientific Literature	Bioorg. Med. Chem. Lett.	2008	None
CHEMBL3099673		0	264.24	0	1.45	14	O=C1Nc2ncccc2/C1=C1/Nc2ncccc2C1=O	Activity	'='	63.0	%				UO_0000187					False	CHEMBL3102534	Inhibition of FAK fl (unknown origin) assessed as residual activity at 10 uM relative to control	B	BAO_0000357	single protein format	Homo sapiens	None	None	None	None	CHEMBL2695	Focal adhesion kinase 1	Homo sapiens	SINGLE PROTEIN	CHEMBL3098105	1	Scientific Literature	Bioorg. Med. Chem.	2014	None
CHEMBL1978448		0	331.40	0	1.70	SID103904912	CS(=O)(=O)N(Cc1ccc2[nH]c(=O)c3cccn3c2c1)C1CC1	Ki	'>'	6309.57	nM			inactive	UO_0000065					False	CHEMBL1963801	PUBCHEM_BIOASSAY: Navigating the Kinome. (Class of assay: other) Panel member name: PTK2	F	BAO_0000019	assay format	None	None	None	None	None	CHEMBL2695	Focal adhesion kinase 1	Homo sapiens	SINGLE PROTEIN	CHEMBL1201862	7	PubChem BioAssays			None
CHEMBL2001149		0	450.52	1	6.34	SID103905183	Oc1ccc2nc(-c3ccc(Sc4ccc(-c5nc6ccc(O)cc6[nH]5)cc4)cc3)[nH]c2c1	Ki	'>'	6309.57	nM			inactive	UO_0000065					False	CHEMBL1963801	PUBCHEM_BIOASSAY: Navigating the Kinome. (Class of assay: other) Panel member name: PTK2	F	BAO_0000019	assay format	None	None	None	None	None	CHEMBL2695	Focal adhesion kinase 1	Homo sapiens	SINGLE PROTEIN	CHEMBL1201862	7	PubChem BioAssays			None
CHEMBL1994724		0	338.43	0	4.31	SID103904919	COc1cccc(C(C)NC(=O)c2ccc(-c3ccncc3)s2)c1	Ki	'>'	6309.57	nM			inactive	UO_0000065					False	CHEMBL1963801	PUBCHEM_BIOASSAY: Navigating the Kinome. (Class of assay: other) Panel member name: PTK2	F	BAO_0000019	assay format	None	None	None	None	None	CHEMBL2695	Focal adhesion kinase 1	Homo sapiens	SINGLE PROTEIN	CHEMBL1201862	7	PubChem BioAssays			None
CHEMBL246970		0	404.90	0	3.83	SID103905472	NCC1CCC(CNc2nc(NCc3ccccc3Cl)ncc2[N+](=O)[O-])CC1	Ki	'>'	1584.89	nM			inactive	UO_0000065					False	CHEMBL1963801	PUBCHEM_BIOASSAY: Navigating the Kinome. (Class of assay: other) Panel member name: PTK2	F	BAO_0000019	assay format	None	None	None	None	None	CHEMBL2695	Focal adhesion kinase 1	Homo sapiens	SINGLE PROTEIN	CHEMBL1201862	7	PubChem BioAssays			None
CHEMBL483271		0	268.28	0	1.72	8	COc1ncnc2ncn(CC(=O)c3ccccc3)c12	Inhibition						Not Active						False	CHEMBL949882	Inhibition of FAK up to 100 uM	B	BAO_0000357	single protein format	None	None	None	None	None	CHEMBL2695	Focal adhesion kinase 1	Homo sapiens	SINGLE PROTEIN	CHEMBL1137681	1	Scientific Literature	Eur. J. Med. Chem.	2009	None
CHEMBL485444		0	253.26	0	1.29	4	Nc1ncnc2ncn(CC(=O)c3ccccc3)c12	Inhibition						Not Active						False	CHEMBL949882	Inhibition of FAK up to 100 uM	B	BAO_0000357	single protein format	None	None	None	None	None	CHEMBL2695	Focal adhesion kinase 1	Homo sapiens	SINGLE PROTEIN	CHEMBL1137681	1	Scientific Literature	Eur. J. Med. Chem.	2009	None
CHEMBL1973516		0	439.53	0	3.85	SID103905160	CCN1CCN(c2ccc(Nc3ncc(C#N)c(Nc4ccc5[nH]ncc5c4)n3)cc2)CC1	Ki	'='	251.19	nM	6.60		active	UO_0000065					False	CHEMBL1963801	PUBCHEM_BIOASSAY: Navigating the Kinome. (Class of assay: other) Panel member name: PTK2	F	BAO_0000019	assay format	None	None	None	None	None	CHEMBL2695	Focal adhesion kinase 1	Homo sapiens	SINGLE PROTEIN	CHEMBL1201862	7	PubChem BioAssays			None
CHEMBL1984162		0	527.63	2	5.72	SID103904784	COCCOC1CCC(n2nc(-c3ccc(Nc4nc5cc(C)cc(C)c5o4)cc3)c3c(N)ncnc32)CC1	Ki	'='	39.81	nM	7.40		active	UO_0000065					False	CHEMBL1963801	PUBCHEM_BIOASSAY: Navigating the Kinome. (Class of assay: other) Panel member name: PTK2	F	BAO_0000019	assay format	None	None	None	None	None	CHEMBL2695	Focal adhesion kinase 1	Homo sapiens	SINGLE PROTEIN	CHEMBL1201862	7	PubChem BioAssays			None
CHEMBL2000335		0	389.48	1	5.20	SID103904296	Cc1ccc(NC(=O)Nc2ccc(-c3csc4ncnc(N)c34)cc2)cc1C	Ki	'>'	1584.89	nM			inactive	UO_0000065					False	CHEMBL1963801	PUBCHEM_BIOASSAY: Navigating the Kinome. (Class of assay: other) Panel member name: PTK2	F	BAO_0000019	assay format	None	None	None	None	None	CHEMBL2695	Focal adhesion kinase 1	Homo sapiens	SINGLE PROTEIN	CHEMBL1201862	7	PubChem BioAssays			None
CHEMBL1972576		0	418.48	0	4.48	SID103904331	Cc1ccc(NC(=O)Nc2ccc(NC(=O)c3csc4ncnc(N)c34)cc2)cc1	Ki	'>'	1584.89	nM			inactive	UO_0000065					False	CHEMBL1963801	PUBCHEM_BIOASSAY: Navigating the Kinome. (Class of assay: other) Panel member name: PTK2	F	BAO_0000019	assay format	None	None	None	None	None	CHEMBL2695	Focal adhesion kinase 1	Homo sapiens	SINGLE PROTEIN	CHEMBL1201862	7	PubChem BioAssays			None
CHEMBL1957499		0	521.61	1	1.06	21	CS(=O)(=O)N1CCN(Cc2cn3c(C#N)c(-c4cccc5[nH]ncc45)nc(N4CCOCC4)c3n2)CC1	Inhibition	'='	50.0	%				UO_0000187					False	CHEMBL1959606	Inhibition of FAK at 5 to 10 uM	B	BAO_0000357	single protein format	None	None	None	None	None	CHEMBL2695	Focal adhesion kinase 1	Homo sapiens	SINGLE PROTEIN	CHEMBL1955823	1	Scientific Literature	Bioorg. Med. Chem. Lett.	2012	None
CHEMBL1949789		0	361.83	0	2.60	32g	COc1ccc(C(=O)NC[C@H](O)CO)cc1/C=C/c1ccc(Cl)cc1	IC50	'>'	50000.0	nM				UO_0000065					False	CHEMBL1953280	Inhibition of FAK	B	BAO_0000357	single protein format	None	None	None	None	None	CHEMBL2695	Focal adhesion kinase 1	Homo sapiens	SINGLE PROTEIN	CHEMBL1949587	1	Scientific Literature	Bioorg. Med. Chem.	2012	None
CHEMBL458997		0	468.95	0	3.82	1a, TAE226	CNC(=O)c1ccccc1Nc1nc(Nc2ccc(N3CCOCC3)cc2OC)ncc1Cl	Activity						tde						False	CHEMBL939560	Inhibition of FAK-Y397 phosphorylation in human BT474 cells at 100 uM by Western blotting	B	BAO_0000219	cell-based format	Homo sapiens	None	None	BT-474	None	CHEMBL2695	Focal adhesion kinase 1	Homo sapiens	SINGLE PROTEIN	CHEMBL1140207	1	Scientific Literature	J. Med. Chem.	2008	CHEMBL3307636
CHEMBL2004871		0	297.33	0	3.13	SID103905252	OCCCn1cnc(-c2ccc(F)cc2)c1-c1ccncc1	Ki	'>'	1584.89	nM			inactive	UO_0000065					False	CHEMBL1963801	PUBCHEM_BIOASSAY: Navigating the Kinome. (Class of assay: other) Panel member name: PTK2	F	BAO_0000019	assay format	None	None	None	None	None	CHEMBL2695	Focal adhesion kinase 1	Homo sapiens	SINGLE PROTEIN	CHEMBL1201862	7	PubChem BioAssays			None
CHEMBL1915438		0	372.82	0	4.97	14k	Clc1ccccc1Nc1nc2c(-c3nnc[nH]3)cccc2c2cnccc12	Inhibition	'='	70.0	%				UO_0000187					False	CHEMBL1918835	Inhibition of human recombinant FAK at 0.5 uM by radiometric filter-binding assay	B	BAO_0000357	single protein format	Homo sapiens	None	None	None	None	CHEMBL2695	Focal adhesion kinase 1	Homo sapiens	SINGLE PROTEIN	CHEMBL1914433	1	Scientific Literature	Bioorg. Med. Chem. Lett.	2011	None
CHEMBL461876		0	518.55	1	3.14	SID103904637	COc1cc2c(cc1Nc1nc(Nc3cccc(F)c3C(N)=O)c3cc[nH]c3n1)N(C(=O)CN(C)C)CC2	Ki	'='	39.81	nM	7.40		active	UO_0000065					False	CHEMBL1963801	PUBCHEM_BIOASSAY: Navigating the Kinome. (Class of assay: other) Panel member name: PTK2	F	BAO_0000019	assay format	None	None	None	None	None	CHEMBL2695	Focal adhesion kinase 1	Homo sapiens	SINGLE PROTEIN	CHEMBL1201862	7	PubChem BioAssays			None
CHEMBL1982563		0	420.49	0	4.39	SID103904766	COCC(C)(C)CNc1nccc(-c2c(-c3ccc(F)cc3)nc3c(C)nccn23)n1	Ki	'>'	1584.89	nM			inactive	UO_0000065					False	CHEMBL1963801	PUBCHEM_BIOASSAY: Navigating the Kinome. (Class of assay: other) Panel member name: PTK2	F	BAO_0000019	assay format	None	None	None	None	None	CHEMBL2695	Focal adhesion kinase 1	Homo sapiens	SINGLE PROTEIN	CHEMBL1201862	7	PubChem BioAssays			None
CHEMBL1999590		0	344.38	0	3.68	SID103905140	Cc1cc(-c2ccccc2)n(-c2cc(NN=Cc3ccco3)ncn2)n1	Ki	'>'	1584.89	nM			inactive	UO_0000065					False	CHEMBL1963801	PUBCHEM_BIOASSAY: Navigating the Kinome. (Class of assay: other) Panel member name: PTK2	F	BAO_0000019	assay format	None	None	None	None	None	CHEMBL2695	Focal adhesion kinase 1	Homo sapiens	SINGLE PROTEIN	CHEMBL1201862	7	PubChem BioAssays			None
CHEMBL1965033		0	406.34	0	4.55	SID103904457	Cc1cc(=O)[nH]nc1-c1ccc(NC(=O)Nc2cc(C(F)(F)F)ccc2F)cc1	Ki	'>'	6309.57	nM			inactive	UO_0000065					False	CHEMBL1963801	PUBCHEM_BIOASSAY: Navigating the Kinome. (Class of assay: other) Panel member name: PTK2	F	BAO_0000019	assay format	None	None	None	None	None	CHEMBL2695	Focal adhesion kinase 1	Homo sapiens	SINGLE PROTEIN	CHEMBL1201862	7	PubChem BioAssays			None
CHEMBL1988608		0	375.39	0	2.47	SID103904658	CC(=O)Nc1cccc(CNc2c(Nc3ccc4[nH]ncc4c3)c(=O)c2=O)c1	Ki	'>'	1584.89	nM			inactive	UO_0000065					False	CHEMBL1963801	PUBCHEM_BIOASSAY: Navigating the Kinome. (Class of assay: other) Panel member name: PTK2	F	BAO_0000019	assay format	None	None	None	None	None	CHEMBL2695	Focal adhesion kinase 1	Homo sapiens	SINGLE PROTEIN	CHEMBL1201862	7	PubChem BioAssays			None
CHEMBL1973868		0	222.25	0	3.00	SID103905613	Oc1cnc2ccc(-c3ccncc3)cc2c1	Ki	'>'	6309.57	nM			inactive	UO_0000065					False	CHEMBL1963801	PUBCHEM_BIOASSAY: Navigating the Kinome. (Class of assay: other) Panel member name: PTK2	F	BAO_0000019	assay format	None	None	None	None	None	CHEMBL2695	Focal adhesion kinase 1	Homo sapiens	SINGLE PROTEIN	CHEMBL1201862	7	PubChem BioAssays			None
CHEMBL1976134		0	234.26	0	3.11	SID103905212	c1cc2cc(-c3ccc4cn[nH]c4c3)cnc2[nH]1	Ki	'>'	1584.89	nM			inactive	UO_0000065					False	CHEMBL1963801	PUBCHEM_BIOASSAY: Navigating the Kinome. (Class of assay: other) Panel member name: PTK2	F	BAO_0000019	assay format	None	None	None	None	None	CHEMBL2695	Focal adhesion kinase 1	Homo sapiens	SINGLE PROTEIN	CHEMBL1201862	7	PubChem BioAssays			None
CHEMBL1971141		0	345.40	0	4.40	SID103904383	Cc1cccc(NC(=O)Nc2ccc(-c3cccc(C(N)=O)c3)cc2)c1	Ki	'>'	1584.89	nM			inactive	UO_0000065					False	CHEMBL1963801	PUBCHEM_BIOASSAY: Navigating the Kinome. (Class of assay: other) Panel member name: PTK2	F	BAO_0000019	assay format	None	None	None	None	None	CHEMBL2695	Focal adhesion kinase 1	Homo sapiens	SINGLE PROTEIN	CHEMBL1201862	7	PubChem BioAssays			None
CHEMBL1975128		0	416.23	0	3.06	SID103904465	Nc1n[nH]c2ccc(-c3nnn(Cc4ccccc4)c3I)cc12	Ki	'>'	1584.89	nM			inactive	UO_0000065					False	CHEMBL1963801	PUBCHEM_BIOASSAY: Navigating the Kinome. (Class of assay: other) Panel member name: PTK2	F	BAO_0000019	assay format	None	None	None	None	None	CHEMBL2695	Focal adhesion kinase 1	Homo sapiens	SINGLE PROTEIN	CHEMBL1201862	7	PubChem BioAssays			None
CHEMBL2007421		0	391.84	0	4.09	SID103905657	CC(C)Oc1cc(Nc2nc(NC(C)c3ccc(F)cn3)ncc2Cl)n[nH]1	Ki	'='	31.62	nM	7.50		active	UO_0000065					False	CHEMBL1963801	PUBCHEM_BIOASSAY: Navigating the Kinome. (Class of assay: other) Panel member name: PTK2	F	BAO_0000019	assay format	None	None	None	None	None	CHEMBL2695	Focal adhesion kinase 1	Homo sapiens	SINGLE PROTEIN	CHEMBL1201862	7	PubChem BioAssays			None
CHEMBL1983268	ENTRECTINIB	2	560.65	2	5.03	SID103905026	CN1CCN(c2ccc(C(=O)Nc3n[nH]c4ccc(Cc5cc(F)cc(F)c5)cc34)c(NC3CCOCC3)c2)CC1	Ki	'='	100.0	nM	7.00		active	UO_0000065					False	CHEMBL1963801	PUBCHEM_BIOASSAY: Navigating the Kinome. (Class of assay: other) Panel member name: PTK2	F	BAO_0000019	assay format	None	None	None	None	None	CHEMBL2695	Focal adhesion kinase 1	Homo sapiens	SINGLE PROTEIN	CHEMBL1201862	7	PubChem BioAssays			None
CHEMBL443962		0	304.15	0	3.17	SID103904947	COc1ccc(-c2cnc3c(Br)cnn3c2)cc1	Ki	'>'	1584.89	nM			inactive	UO_0000065					False	CHEMBL1963801	PUBCHEM_BIOASSAY: Navigating the Kinome. (Class of assay: other) Panel member name: PTK2	F	BAO_0000019	assay format	None	None	None	None	None	CHEMBL2695	Focal adhesion kinase 1	Homo sapiens	SINGLE PROTEIN	CHEMBL1201862	7	PubChem BioAssays			None
[truncated: 2,890 more rows]
