# Supplementary material for: PyRMD Studio: A Unified Suite for Next-Generation, AI-Powered Virtual Screening
Source: J Chem Inf Model. 2026 May 19;66(11):6197–203. doi: 10.1021/acs.jcim.6c00648 (PMC13250901; doi:10.1021/acs.jcim.6c00648)
Supplement: Supplementary file 1 [file ci6c00648_si_001.zip › DATA/fgfr1_chembl.csv]

Molecule ChEMBL ID	Molecule Name	Molecule Max Phase	Molecular Weight	#RO5 Violations	AlogP	Compound Key	Smiles	Standard Type	Standard Relation	Standard Value	Standard Units	pChEMBL Value	Data Validity Comment	Comment	Uo Units	Ligand Efficiency BEI	Ligand Efficiency LE	Ligand Efficiency LLE	Ligand Efficiency SEI	Potential Duplicate	Assay ChEMBL ID	Assay Description	Assay Type	BAO Format ID	BAO Label	Assay Organism	Assay Tissue ChEMBL ID	Assay Tissue Name	Assay Cell Type	Assay Subcellular Fraction	Target ChEMBL ID	Target Name	Target Organism	Target Type	Document ChEMBL ID	Source ID	Source Description	Document Journal	Document Year	Cell ChEMBL ID
CHEMBL521469		0	452.56	1	5.01	CER-0263965	Cc1cccc(N(C)c2cc(Nc3cccc(C(=O)N(C)CCc4ccccn4)c3)ncn2)c1	Inhibition	'='	30.0	%				UO_0000187					False	CHEMBL953370	Inhibition of FGFR1 at 10 uM by HTRF assay relative to control	B	BAO_0000357	single protein format	None	None	None	None	None	CHEMBL3650	Fibroblast growth factor receptor 1	Homo sapiens	SINGLE PROTEIN	CHEMBL1150387	1	Scientific Literature	J. Med. Chem.	2008	None
CHEMBL526526		0	439.56	0	2.38	CER-0262770	COc1cccc(Nc2cc(N3CCC[C@H]3C(=O)NCCN3CCCCC3)nc(N)n2)c1	Inhibition	'='	0.0	%				UO_0000187					False	CHEMBL953370	Inhibition of FGFR1 at 10 uM by HTRF assay relative to control	B	BAO_0000357	single protein format	None	None	None	None	None	CHEMBL3650	Fibroblast growth factor receptor 1	Homo sapiens	SINGLE PROTEIN	CHEMBL1150387	1	Scientific Literature	J. Med. Chem.	2008	None
CHEMBL2419762		0	405.89	1	5.20	9	Cl.c1ccc(-c2cccc(Nc3ncnc4cc5c(cc34)OCCCO5)c2)cc1	IC50	'='	63.0	nM	7.20			UO_0000065	19.49	0.35	2.00	12.80	False	CHEMBL2422325	Inhibition of FGFR1 (unknown origin)	B	BAO_0000357	single protein format	Homo sapiens	None	None	None	None	CHEMBL3650	Fibroblast growth factor receptor 1	Homo sapiens	SINGLE PROTEIN	CHEMBL2417485	1	Scientific Literature	Eur. J. Med. Chem.	2013	None
CHEMBL393006		0	361.78	0	4.31	13	O=C(Nc1ccc(Cl)cc1)c1ccnn1CCc1ccc(F)c(F)c1	Activity	'>'	30.0	%				UO_0000187					False	CHEMBL897512	Inhibition of FGFR1 at 10 uM	B	BAO_0000357	single protein format	None	None	None	None	None	CHEMBL3650	Fibroblast growth factor receptor 1	Homo sapiens	SINGLE PROTEIN	CHEMBL1148870	1	Scientific Literature	Bioorg. Med. Chem. Lett.	2007	None
CHEMBL518867		0	477.54	0	3.80	58	COC(=O)c1ccc2c(c1)NC(=O)/C2=C(\Nc1ccc(N(C)S(C)(=O)=O)cc1)c1ccccc1	IC50						Not Determined						False	CHEMBL1017192	Inhibition of human FGFR1	B	BAO_0000357	single protein format	Homo sapiens	None	None	None	None	CHEMBL3650	Fibroblast growth factor receptor 1	Homo sapiens	SINGLE PROTEIN	CHEMBL1137777	1	Scientific Literature	J. Med. Chem.	2009	None
CHEMBL483781		0	476.58	0	2.87	63	COC(=O)c1ccc2c(c1)NC(=O)/C2=C(\NC1CCC(NC(=O)CN(C)C)CC1)c1ccccc1	IC50						Not Determined						False	CHEMBL1017192	Inhibition of human FGFR1	B	BAO_0000357	single protein format	Homo sapiens	None	None	None	None	CHEMBL3650	Fibroblast growth factor receptor 1	Homo sapiens	SINGLE PROTEIN	CHEMBL1137777	1	Scientific Literature	J. Med. Chem.	2009	None
CHEMBL98385		0	267.36	0	4.26	13	Cc1cccc(Nc2ncc(-c3ccccc3)s2)n1	Selectivity	'='	600.0										False	CHEMBL678678	Selectivity for Fibroblast growth factor receptor 1 over (KDR) kinase insert domain receptor	B	BAO_0000357	single protein format	None	None	None	None	None	CHEMBL3650	Fibroblast growth factor receptor 1	Homo sapiens	SINGLE PROTEIN	CHEMBL1146769	1	Scientific Literature	Bioorg. Med. Chem. Lett.	2004	None
CHEMBL297523		0	512.44	2	5.77	62	CCN(CC)CCOc1cccc(Nc2ncc3cc(-c4c(Cl)cccc4Cl)c(=O)n(C)c3n2)c1	IC50	'='	32.0	nM	7.50			UO_0000065	14.63	0.29	1.72	10.37	False	CHEMBL678675	Inhibitory concentration evaluated against fibroblast growth factor receptor 1.	B	BAO_0000357	single protein format	None	None	None	None	None	CHEMBL3650	Fibroblast growth factor receptor 1	Homo sapiens	SINGLE PROTEIN	CHEMBL1131066	1	Scientific Literature	J. Med. Chem.	1998	None
CHEMBL233828		0	350.43	0	2.86	52	CC(C)(C)c1ccc(NC(=O)c2nnnn2CCc2ccncc2)cc1	Activity	'>'	30.0	%				UO_0000187					False	CHEMBL897512	Inhibition of FGFR1 at 10 uM	B	BAO_0000357	single protein format	None	None	None	None	None	CHEMBL3650	Fibroblast growth factor receptor 1	Homo sapiens	SINGLE PROTEIN	CHEMBL1148870	1	Scientific Literature	Bioorg. Med. Chem. Lett.	2007	None
CHEMBL233824		0	348.45	0	4.07	44	CC(C)(C)c1ccc(NC(=O)c2nccn2CCc2ccncc2)cc1	Activity	'>'	30.0	%				UO_0000187					False	CHEMBL897512	Inhibition of FGFR1 at 10 uM	B	BAO_0000357	single protein format	None	None	None	None	None	CHEMBL3650	Fibroblast growth factor receptor 1	Homo sapiens	SINGLE PROTEIN	CHEMBL1148870	1	Scientific Literature	Bioorg. Med. Chem. Lett.	2007	None
CHEMBL234202		0	326.79	0	3.43	41	O=C(Nc1ccc(Cl)cc1)c1nccn1CCc1ccncc1	Activity	'>'	30.0	%				UO_0000187					False	CHEMBL897512	Inhibition of FGFR1 at 10 uM	B	BAO_0000357	single protein format	None	None	None	None	None	CHEMBL3650	Fibroblast growth factor receptor 1	Homo sapiens	SINGLE PROTEIN	CHEMBL1148870	1	Scientific Literature	Bioorg. Med. Chem. Lett.	2007	None
CHEMBL233823		0	394.78	0	4.45	32	O=C(Nc1ccc(C(F)(F)F)c(Cl)c1)c1ccnn1CCc1ccncc1	Activity	'>'	30.0	%				UO_0000187					False	CHEMBL897512	Inhibition of FGFR1 at 10 uM	B	BAO_0000357	single protein format	None	None	None	None	None	CHEMBL3650	Fibroblast growth factor receptor 1	Homo sapiens	SINGLE PROTEIN	CHEMBL1148870	1	Scientific Literature	Bioorg. Med. Chem. Lett.	2007	None
CHEMBL434311		0	460.94	0	4.67	23	COc1cc2c(Nc3ccc(Cl)cc3F)ncnc2cc1OCCCCN1CCOCC1	IC50	'='	1500.0	nM	5.82			UO_0000065	12.63	0.25	1.15	8.47	False	CHEMBL678320	FGFR-1 (FTK) inhibitory activity at 2 uM of ATP in vitro.	B	BAO_0000357	single protein format	None	None	None	None	None	CHEMBL3650	Fibroblast growth factor receptor 1	Homo sapiens	SINGLE PROTEIN	CHEMBL1132549	1	Scientific Literature	J. Med. Chem.	1999	None
CHEMBL2425649		0	407.48	0	2.04	8	O=C([C@H]1CC[C@H](Nc2nccc(-n3nnc4ccccc43)n2)CC1)N1CCOCC1	Inhibition	'<'	50.0	%				UO_0000187					False	CHEMBL2427791	Competitive binding affinity to FGFR1 (unknown origin) at 10 uM in presence of ATP relative to control	B	BAO_0000357	single protein format	Homo sapiens	None	None	None	None	CHEMBL3650	Fibroblast growth factor receptor 1	Homo sapiens	SINGLE PROTEIN	CHEMBL2424622	1	Scientific Literature	Bioorg. Med. Chem. Lett.	2013	None
CHEMBL26050		0	416.88	0	4.65	32	COc1cc2c(Nc3ccc(Cl)cc3F)ncnc2cc1OC1CCN(C)CC1	IC50	'='	40000.0	nM	4.40			UO_0000065	10.55	0.21	-0.25	7.39	False	CHEMBL678320	FGFR-1 (FTK) inhibitory activity at 2 uM of ATP in vitro.	B	BAO_0000357	single protein format	None	None	None	None	None	CHEMBL3650	Fibroblast growth factor receptor 1	Homo sapiens	SINGLE PROTEIN	CHEMBL1132549	1	Scientific Literature	J. Med. Chem.	1999	None
CHEMBL357815		0	414.83	0	3.85	30	COc1cc2c(Nc3ccc(Cl)cc3F)ncnc2cc1OCCn1ccnn1	IC50	'='	1800.0	nM	5.75			UO_0000065	13.85	0.27	1.89	6.60	False	CHEMBL678320	FGFR-1 (FTK) inhibitory activity at 2 uM of ATP in vitro.	B	BAO_0000357	single protein format	None	None	None	None	None	CHEMBL3650	Fibroblast growth factor receptor 1	Homo sapiens	SINGLE PROTEIN	CHEMBL1132549	1	Scientific Literature	J. Med. Chem.	1999	None
CHEMBL347553		0	238.25	0	2.72	88	O=C(O)c1cccc2ncn(-c3ccccc3)c12	IC50	'>'	50000.0	nM				UO_0000065					False	CHEMBL678502	Inhibition of phosphorylation of a random glutamate/tyrosine copolymer in lysates of transfected Sf9 insect cells overexpressing human fibroblast growth factor receptor 1	B	BAO_0000219	cell-based format	None	None	None	Sf9	None	CHEMBL3650	Fibroblast growth factor receptor 1	Homo sapiens	SINGLE PROTEIN	CHEMBL1131521	1	Scientific Literature	J. Med. Chem.	1998	CHEMBL3308860
CHEMBL108170		0	348.23	0	3.97	7c	CN(C)c1cc2c(cn1)cc(-c1c(Cl)cccc1Cl)c(=O)n2C	IC50	'>'	50000.0	nM				UO_0000065					False	CHEMBL678672	Inhibitory activity against fibroblast growth factor receptor 1	B	BAO_0000357	single protein format	None	None	None	None	None	CHEMBL3650	Fibroblast growth factor receptor 1	Homo sapiens	SINGLE PROTEIN	CHEMBL1133618	1	Scientific Literature	J. Med. Chem.	2000	None
CHEMBL328029		0	264.33	0	3.39	4a	O=C1Nc2ccccc2/C1=C/c1cc2c([nH]1)CCCC2	IC50	'='	10500.0	nM	4.98			UO_0000065	18.84	0.34	1.59	11.09	False	CHEMBL678670	Evaluated for inhibitory activity towards Fibroblast growth factor receptor 1	B	BAO_0000357	single protein format	None	None	None	None	None	CHEMBL3650	Fibroblast growth factor receptor 1	Homo sapiens	SINGLE PROTEIN	CHEMBL1133768	1	Scientific Literature	J. Med. Chem.	2000	None
CHEMBL135061		0	236.28	0	2.46	6	Nc1cc2nc(N)c(-c3ccccc3)cc2cn1	IC50	'='	17000.0	nM	4.77			UO_0000065	20.19	0.36	2.31	6.13	False	CHEMBL678504	Inhibition of the phosphorylation of a random glutamate-tyrosine (4:1) copolymer by isolated Fibroblast growth factor receptor 1.	B	BAO_0000357	single protein format	None	None	None	None	None	CHEMBL3650	Fibroblast growth factor receptor 1	Homo sapiens	SINGLE PROTEIN	CHEMBL1133506	1	Scientific Literature	J. Med. Chem.	2000	None
CHEMBL358241		0	266.30	0	3.20	30	CCOC(=O)c1cccc(-n2cnc3ccccc32)c1	IC50	'>'	50000.0	nM				UO_0000065					False	CHEMBL678502	Inhibition of phosphorylation of a random glutamate/tyrosine copolymer in lysates of transfected Sf9 insect cells overexpressing human fibroblast growth factor receptor 1	B	BAO_0000219	cell-based format	None	None	None	Sf9	None	CHEMBL3650	Fibroblast growth factor receptor 1	Homo sapiens	SINGLE PROTEIN	CHEMBL1131521	1	Scientific Literature	J. Med. Chem.	1998	CHEMBL3308860
CHEMBL301612		0	397.26	1	5.05	38	Cn1c(=O)c(-c2c(Cl)cccc2Cl)cc2cnc(Nc3ccccc3)nc21	IC50	'='	460.0	nM	6.34			UO_0000065	15.95	0.32	1.29	10.60	True	CHEMBL678675	Inhibitory concentration evaluated against fibroblast growth factor receptor 1.	B	BAO_0000357	single protein format	None	None	None	None	None	CHEMBL3650	Fibroblast growth factor receptor 1	Homo sapiens	SINGLE PROTEIN	CHEMBL1131066	1	Scientific Literature	J. Med. Chem.	1998	None
CHEMBL110034		0	412.28	0	4.31	35	Cn1c(=O)c(-c2c(Cl)cccc2Cl)cc2cnc(NCc3cccnc3)nc21	IC50	'='	3150.0	nM	5.50			UO_0000065	13.34	0.27	1.19	7.57	False	CHEMBL678675	Inhibitory concentration evaluated against fibroblast growth factor receptor 1.	B	BAO_0000357	single protein format	None	None	None	None	None	CHEMBL3650	Fibroblast growth factor receptor 1	Homo sapiens	SINGLE PROTEIN	CHEMBL1131066	1	Scientific Literature	J. Med. Chem.	1998	None
CHEMBL1258913		0	544.68	1	4.28	38	O=C(Nc1n[nH]c2cc(C(=O)N[C@H](CN3CCCC3)c3ccccc3)sc12)c1ccc(N2CCOCC2)cc1	IC50	'='	14.0	nM	7.85			UO_0000065	14.42	0.28	3.57	7.66	False	CHEMBL1260159	Inhibition of FGFR1	B	BAO_0000357	single protein format	None	None	None	None	None	CHEMBL3650	Fibroblast growth factor receptor 1	Homo sapiens	SINGLE PROTEIN	CHEMBL1255180	1	Scientific Literature	Bioorg. Med. Chem.	2010	None
CHEMBL192668		0	525.65	1	4.08	53	COc1cc(OC)cc(C2Cc3cnc(N(CCCCCO)C(C)=O)cc3N=C2NC(=O)NC(C)(C)C)c1	IC50	'>'	50000.0	nM				UO_0000065					False	CHEMBL829923	Inhibition of glutamate/tyrosine (4:1) copolymer phosphorylation by human fibroblast growth factor receptor 1	B	BAO_0000357	single protein format	Homo sapiens	None	None	None	None	CHEMBL3650	Fibroblast growth factor receptor 1	Homo sapiens	SINGLE PROTEIN	CHEMBL1145157	1	Scientific Literature	J. Med. Chem.	2005	None
CHEMBL192668		0	525.65	1	4.08	53	COc1cc(OC)cc(C2Cc3cnc(N(CCCCCO)C(C)=O)cc3N=C2NC(=O)NC(C)(C)C)c1	IC50	'='	7700.0	nM	5.11			UO_0000065	9.73	0.18	1.03	4.08	False	CHEMBL832920	Inhibition of glutamate/tyrosine (4:1) copolymer phosphorylation by human FGFR1 in DELFIA assay	B	BAO_0000357	single protein format	Homo sapiens	None	None	None	None	CHEMBL3650	Fibroblast growth factor receptor 1	Homo sapiens	SINGLE PROTEIN	CHEMBL1145157	1	Scientific Literature	J. Med. Chem.	2005	None
CHEMBL190783		0	495.63	0	4.38	104	CCNC(=O)Nc1nc2nc(NCCCCN(CC)CC)ncc2cc1-c1cc(OC)cc(OC)c1	IC50	'='	86.0	nM	7.07			UO_0000065	14.26	0.27	2.69	6.22	False	CHEMBL832920	Inhibition of glutamate/tyrosine (4:1) copolymer phosphorylation by human FGFR1 in DELFIA assay	B	BAO_0000357	single protein format	Homo sapiens	None	None	None	None	CHEMBL3650	Fibroblast growth factor receptor 1	Homo sapiens	SINGLE PROTEIN	CHEMBL1145157	1	Scientific Literature	J. Med. Chem.	2005	None
CHEMBL299194		0	461.40	0	3.35	6h	CN1CCN(CCCNc2ncc3cc(-c4c(Cl)cccc4Cl)c(=O)n(C)c3n2)CC1	IC50	'='	380.0	nM	6.42			UO_0000065	13.91	0.28	3.07	9.69	False	CHEMBL678672	Inhibitory activity against fibroblast growth factor receptor 1	B	BAO_0000357	single protein format	None	None	None	None	None	CHEMBL3650	Fibroblast growth factor receptor 1	Homo sapiens	SINGLE PROTEIN	CHEMBL1133618	1	Scientific Literature	J. Med. Chem.	2000	None
CHEMBL941	IMATINIB	4	493.62	0	4.59	Gleevec	Cc1ccc(NC(=O)c2ccc(CN3CCN(C)CC3)cc2)cc1Nc1nccc(-c2cccnc2)n1	Kd						Not Active						False	CHEMBL860911	Average Binding Constant for FGFR1; NA=Not Active at 10 uM	B	BAO_0000357	single protein format	Homo sapiens	None	None	None	None	CHEMBL3650	Fibroblast growth factor receptor 1	Homo sapiens	SINGLE PROTEIN	CHEMBL1144455	1	Scientific Literature	Nat. Biotechnol.	2005	None
CHEMBL553	ERLOTINIB	4	393.44	0	3.41	Tarceva	C#Cc1cccc(Nc2ncnc3cc(OCCOC)c(OCCOC)cc23)c1	Kd						Not Active						False	CHEMBL860911	Average Binding Constant for FGFR1; NA=Not Active at 10 uM	B	BAO_0000357	single protein format	Homo sapiens	None	None	None	None	CHEMBL3650	Fibroblast growth factor receptor 1	Homo sapiens	SINGLE PROTEIN	CHEMBL1144455	1	Scientific Literature	Nat. Biotechnol.	2005	None
CHEMBL379995		0	506.65	2	6.14	22	c1ccc(COc2cccc3c(-c4nc5cc(N6CCC(N7CCCCC7)CC6)ccc5[nH]4)[nH]nc23)cc1	IC50	'>'	3000.0	nM				UO_0000065					False	CHEMBL862851	Inhibition of FGFR1	B	BAO_0000357	single protein format	Homo sapiens	None	None	None	None	CHEMBL3650	Fibroblast growth factor receptor 1	Homo sapiens	SINGLE PROTEIN	CHEMBL1138908	1	Scientific Literature	Bioorg. Med. Chem. Lett.	2006	None
CHEMBL205823		0	417.30	1	6.90	61	Clc1ccc(Nc2nnc(-c3cccc4cnccc34)c3ccccc23)cc1Cl	ED50	'='	0.07	uM		Non standard unit for type		UO_0000064					False	CHEMBL1006965	Inhibition of FGFR1/VEGFR2 chimeric construct expressed in HEK293 cells by ELISA	B	BAO_0000219	cell-based format	None	None	None	HEK293	None	CHEMBL3650	Fibroblast growth factor receptor 1	Homo sapiens	SINGLE PROTEIN	CHEMBL1140880	1	Scientific Literature	Bioorg. Med. Chem.	2009	CHEMBL3307715
CHEMBL212429		0	360.47	0	3.64	7	CN1CCC(N(C)c2ccc3[nH]c(-c4[nH]nc5ccccc45)nc3c2)CC1	IC50	'='	18.0	nM	7.75			UO_0000065	21.49	0.39	4.10	12.13	False	CHEMBL862851	Inhibition of FGFR1	B	BAO_0000357	single protein format	Homo sapiens	None	None	None	None	CHEMBL3650	Fibroblast growth factor receptor 1	Homo sapiens	SINGLE PROTEIN	CHEMBL1138908	1	Scientific Literature	Bioorg. Med. Chem. Lett.	2006	None
CHEMBL378299		0	400.53	0	4.56	6	c1ccc2c(-c3nc4cc(N5CCC(N6CCCCC6)CC5)ccc4[nH]3)[nH]nc2c1	IC50	'='	48.0	nM	7.32			UO_0000065	18.27	0.33	2.76	11.46	False	CHEMBL862851	Inhibition of FGFR1	B	BAO_0000357	single protein format	Homo sapiens	None	None	None	None	CHEMBL3650	Fibroblast growth factor receptor 1	Homo sapiens	SINGLE PROTEIN	CHEMBL1138908	1	Scientific Literature	Bioorg. Med. Chem. Lett.	2006	None
CHEMBL383990		0	234.26	0	3.11	2	c1ccc2[nH]c(-c3n[nH]c4ccccc34)nc2c1	IC50	'='	1400.0	nM	5.85			UO_0000065	24.99	0.44	2.74	10.21	False	CHEMBL862851	Inhibition of FGFR1	B	BAO_0000357	single protein format	Homo sapiens	None	None	None	None	CHEMBL3650	Fibroblast growth factor receptor 1	Homo sapiens	SINGLE PROTEIN	CHEMBL1138908	1	Scientific Literature	Bioorg. Med. Chem. Lett.	2006	None
CHEMBL1421	DASATINIB	4	488.02	0	3.31	2, BMS-354825	Cc1nc(Nc2ncc(C(=O)Nc3c(C)cccc3Cl)s2)cc(N2CCN(CCO)CC2)n1	IC50	'>'	880.0	nM				UO_0000065					False	CHEMBL912346	Inhibition of FGFR1	B	BAO_0000357	single protein format	Homo sapiens	None	None	None	None	CHEMBL3650	Fibroblast growth factor receptor 1	Homo sapiens	SINGLE PROTEIN	CHEMBL1137331	1	Scientific Literature	J. Med. Chem.	2006	None
CHEMBL209265		0	346.44	0	2.85	10	CN1CCN(Cc2ccc3[nH]c(-c4[nH]nc5ccccc45)nc3c2)CC1	IC50	'='	270.0	nM	6.57			UO_0000065	18.96	0.35	3.72	10.29	False	CHEMBL862851	Inhibition of FGFR1	B	BAO_0000357	single protein format	Homo sapiens	None	None	None	None	CHEMBL3650	Fibroblast growth factor receptor 1	Homo sapiens	SINGLE PROTEIN	CHEMBL1138908	1	Scientific Literature	Bioorg. Med. Chem. Lett.	2006	None
CHEMBL312269		0	295.39	0	3.36	17	CN(C)CCCOc1ccc2c(c1)ncn2-c1ccccc1	IC50	'='	4100.0	nM	5.39			UO_0000065	18.24	0.33	2.03	17.79	False	CHEMBL678503	Inhibition of [32P]ATP incorporated (phosphorylation) into glutamate-tyrosine copolymer substrate by human fibroblast growth factor receptor 1	B	BAO_0000357	single protein format	None	None	None	None	None	CHEMBL3650	Fibroblast growth factor receptor 1	Homo sapiens	SINGLE PROTEIN	CHEMBL1132255	1	Scientific Literature	J. Med. Chem.	1999	None
CHEMBL26050		0	416.88	0	4.65	14	COc1cc2c(Nc3ccc(Cl)cc3F)ncnc2cc1OC1CCN(C)CC1	IC50	'='	50000.0	nM	4.30			UO_0000065	10.32	0.20	-0.35	7.23	False	CHEMBL676971	Inhibition fibroblast growth factor receptor TK kinase activity at a concentration of 2 uM	B	BAO_0000357	single protein format	None	None	None	None	None	CHEMBL3650	Fibroblast growth factor receptor 1	Homo sapiens	SINGLE PROTEIN	CHEMBL1135889	1	Scientific Literature	J. Med. Chem.	2002	None
CHEMBL104779		0	398.25	0	4.44	42	Cn1c(=O)c(-c2c(Cl)cccc2Cl)cc2cnc(Nc3ccncc3)nc21	IC50	'='	190.0	nM	6.72			UO_0000065	16.88	0.34	2.28	9.25	True	CHEMBL678675	Inhibitory concentration evaluated against fibroblast growth factor receptor 1.	B	BAO_0000357	single protein format	None	None	None	None	None	CHEMBL3650	Fibroblast growth factor receptor 1	Homo sapiens	SINGLE PROTEIN	CHEMBL1131066	1	Scientific Literature	J. Med. Chem.	1998	None
CHEMBL320705		0	427.29	1	5.05	47	COc1ccccc1Nc1ncc2cc(-c3c(Cl)cccc3Cl)c(=O)n(C)c2n1	IC50	'='	3200.0	nM	5.50			UO_0000065	12.86	0.26	0.44	7.96	False	CHEMBL678675	Inhibitory concentration evaluated against fibroblast growth factor receptor 1.	B	BAO_0000357	single protein format	None	None	None	None	None	CHEMBL3650	Fibroblast growth factor receptor 1	Homo sapiens	SINGLE PROTEIN	CHEMBL1131066	1	Scientific Literature	J. Med. Chem.	1998	None
CHEMBL475703		0	378.38	0	4.42	5	O=C(Nc1cccc(C(F)(F)F)c1)c1nscc1NCc1ccccn1	Inhibition	'<'	30.0	%				UO_0000187					False	CHEMBL1034030	Inhibition of FGFR1 at 10 uM by HTRF assay	B	BAO_0000357	single protein format	None	None	None	None	None	CHEMBL3650	Fibroblast growth factor receptor 1	Homo sapiens	SINGLE PROTEIN	CHEMBL1136839	1	Scientific Literature	Bioorg. Med. Chem. Lett.	2009	None
CHEMBL1081678		0	438.23	0	3.05	12r	Cc1cc(OCc2ccc(F)cc2F)c(Br)c(=O)n1-c1cnc(CO)cn1	Inhibition	'<'	50.0	%				UO_0000187					False	CHEMBL1099656	Inhibition of FGFR1 at 10 uM	B	BAO_0000357	single protein format	None	None	None	None	None	CHEMBL3650	Fibroblast growth factor receptor 1	Homo sapiens	SINGLE PROTEIN	CHEMBL1154277	1	Scientific Literature	Bioorg. Med. Chem. Lett.	2009	None
CHEMBL395080		0	549.63	2	5.27	46c	COc1cc(-c2ccc3c(c2)Nc2ccc(CC(=O)Nc4ccc(N5CCOCC5)cc4)cc2NC3=O)ccc1N	IC50	'>'	50000.0	nM				UO_0000065					False	CHEMBL894172	Inhibition of recombinant FGFR1 by radiometric assay	B	BAO_0000357	single protein format	Homo sapiens	None	None	None	None	CHEMBL3650	Fibroblast growth factor receptor 1	Homo sapiens	SINGLE PROTEIN	CHEMBL1148724	1	Scientific Literature	J. Med. Chem.	2007	None
CHEMBL60979		0	595.54	2	5.70	68	COc1cccc(NC(=O)Nc2nc3nc(NCCCN4CCN(C)CC4)ncc3cc2-c2c(Cl)cccc2Cl)c1	IC50	'='	63.0	nM	7.20			UO_0000065	12.09	0.24	1.50	6.70	False	CHEMBL678501	Ability to prevent phosphorylation of human fibroblast growth factor receptor 1	B	BAO_0000357	single protein format	None	None	None	None	None	CHEMBL3650	Fibroblast growth factor receptor 1	Homo sapiens	SINGLE PROTEIN	CHEMBL1134497	1	Scientific Literature	J. Med. Chem.	2001	None
CHEMBL330621		0	267.36	0	4.26	12	Cc1ccc(Nc2ncc(-c3ccccc3)s2)nc1	Selectivity	'='	220.0										False	CHEMBL678678	Selectivity for Fibroblast growth factor receptor 1 over (KDR) kinase insert domain receptor	B	BAO_0000357	single protein format	None	None	None	None	None	CHEMBL3650	Fibroblast growth factor receptor 1	Homo sapiens	SINGLE PROTEIN	CHEMBL1146769	1	Scientific Literature	Bioorg. Med. Chem. Lett.	2004	None
CHEMBL450622		0	402.45	0	4.51	9c	COc1cccc(-c2ccc3c(c2)NC(=O)/C3=C\c2[nH]cc(C)c2CCC(=O)O)c1	IC50	'='	1200.0	nM	5.92			UO_0000065	14.71	0.27	1.41	6.48	False	CHEMBL678671	Inhibitory activity against Fibroblast growth factor receptor 1	B	BAO_0000357	single protein format	None	None	None	None	None	CHEMBL3650	Fibroblast growth factor receptor 1	Homo sapiens	SINGLE PROTEIN	CHEMBL1132535	1	Scientific Literature	J. Med. Chem.	1999	None
CHEMBL314995		0	415.29	0	4.17	9b	O=C(O)CCc1c(/C=C2\C(=O)Nc3ccc(Br)cc32)[nH]c2c1CCCC2	IC50	'='	270.0	nM	6.57			UO_0000065	15.82	0.35	2.40	7.99	False	CHEMBL678670	Evaluated for inhibitory activity towards Fibroblast growth factor receptor 1	B	BAO_0000357	single protein format	None	None	None	None	None	CHEMBL3650	Fibroblast growth factor receptor 1	Homo sapiens	SINGLE PROTEIN	CHEMBL1133768	1	Scientific Literature	J. Med. Chem.	2000	None
CHEMBL383618		0	277.29	0	2.46	7	Nc1c(-c2nc3ccccc3[nH]2)c(O)nc2cnccc12	IC50	'='	10.0	nM	8.00			UO_0000065	28.85	0.52	5.54	7.94	False	CHEMBL865654	Inhibitory activity against FGFR1	B	BAO_0000357	single protein format	Homo sapiens	None	None	None	None	CHEMBL3650	Fibroblast growth factor receptor 1	Homo sapiens	SINGLE PROTEIN	CHEMBL1146959	1	Scientific Literature	Bioorg. Med. Chem. Lett.	2006	None
CHEMBL45827		0	532.52	2	6.45	33	CCN(CC)CCCCNc1ncc2cc(-c3c(Cl)cccc3Cl)c(NC(=O)NC(C)(C)C)nc2n1	IC50	'='	48.0	nM	7.32			UO_0000065	13.74	0.28	0.87	7.70	False	CHEMBL678501	Ability to prevent phosphorylation of human fibroblast growth factor receptor 1	B	BAO_0000357	single protein format	None	None	None	None	None	CHEMBL3650	Fibroblast growth factor receptor 1	Homo sapiens	SINGLE PROTEIN	CHEMBL1134497	1	Scientific Literature	J. Med. Chem.	2001	None
CHEMBL419022		0	511.41	2	5.93	57	CCOC(=O)CCCc1ccc(Nc2ncc3cc(-c4c(Cl)cccc4Cl)c(=O)n(C)c3n2)cc1	IC50	'='	2600.0	nM	5.58			UO_0000065	10.92	0.22	-0.34	6.49	False	CHEMBL678675	Inhibitory concentration evaluated against fibroblast growth factor receptor 1.	B	BAO_0000357	single protein format	None	None	None	None	None	CHEMBL3650	Fibroblast growth factor receptor 1	Homo sapiens	SINGLE PROTEIN	CHEMBL1131066	1	Scientific Literature	J. Med. Chem.	1998	None
CHEMBL113023		0	441.32	1	5.36	53	COc1ccc(Nc2ncc3cc(-c4c(Cl)cccc4Cl)c(=O)n(C)c3n2)cc1C	IC50	'='	450.0	nM	6.35			UO_0000065	14.38	0.29	0.99	9.19	False	CHEMBL678675	Inhibitory concentration evaluated against fibroblast growth factor receptor 1.	B	BAO_0000357	single protein format	None	None	None	None	None	CHEMBL3650	Fibroblast growth factor receptor 1	Homo sapiens	SINGLE PROTEIN	CHEMBL1131066	1	Scientific Literature	J. Med. Chem.	1998	None
CHEMBL204427		0	374.45	0	2.41	4	CN1CCN(c2ccc3[nH]c(-c4c(N)c5ccccc5[nH]c4=O)nc3c2)CC1	IC50	'='	8.0	nM	8.10			UO_0000065	21.62	0.39	5.69	8.61	False	CHEMBL865654	Inhibitory activity against FGFR1	B	BAO_0000357	single protein format	Homo sapiens	None	None	None	None	CHEMBL3650	Fibroblast growth factor receptor 1	Homo sapiens	SINGLE PROTEIN	CHEMBL1146959	1	Scientific Literature	Bioorg. Med. Chem. Lett.	2006	None
CHEMBL383417		0	276.30	0	2.65	2	Nc1c(-c2nc3ccccc3[nH]2)c(=O)[nH]c2ccccc12	IC50	'='	44.0	nM	7.36			UO_0000065	26.63	0.48	4.71	8.40	False	CHEMBL865654	Inhibitory activity against FGFR1	B	BAO_0000357	single protein format	Homo sapiens	None	None	None	None	CHEMBL3650	Fibroblast growth factor receptor 1	Homo sapiens	SINGLE PROTEIN	CHEMBL1146959	1	Scientific Literature	Bioorg. Med. Chem. Lett.	2006	None
CHEMBL1088391		0	273.69	0	3.97	6,BSc3921	O=C1Nc2ccc(Cl)cc2/C1=C\c1ccccc1F	Inhibition						Not Active						False	CHEMBL1112912	Inhibition of FGFR1	B	BAO_0000357	single protein format	None	None	None	None	None	CHEMBL3650	Fibroblast growth factor receptor 1	Homo sapiens	SINGLE PROTEIN	CHEMBL1157898	1	Scientific Literature	Bioorg. Med. Chem. Lett.	2010	None
CHEMBL79328		0	252.32	0	3.81	9	CC(C)Oc1ccc2c(c1)ncn2-c1ccccc1	IC50	'='	50000.0	nM	4.30			UO_0000065	17.05	0.31	0.49	15.90	False	CHEMBL678503	Inhibition of [32P]ATP incorporated (phosphorylation) into glutamate-tyrosine copolymer substrate by human fibroblast growth factor receptor 1	B	BAO_0000357	single protein format	None	None	None	None	None	CHEMBL3650	Fibroblast growth factor receptor 1	Homo sapiens	SINGLE PROTEIN	CHEMBL1132255	1	Scientific Literature	J. Med. Chem.	1999	None
CHEMBL444673		0	251.28	0	3.19	5,BSc3926	COc1ccccc1/C=C1/C(=O)Nc2ccccc21	Inhibition						Not Active						False	CHEMBL1112912	Inhibition of FGFR1	B	BAO_0000357	single protein format	None	None	None	None	None	CHEMBL3650	Fibroblast growth factor receptor 1	Homo sapiens	SINGLE PROTEIN	CHEMBL1157898	1	Scientific Literature	Bioorg. Med. Chem. Lett.	2010	None
CHEMBL383030		0	457.48	0	4.48	9	COC(=O)c1c(OCCCN(C)C)c2ccccc2c2oc3c(c12)C(=O)c1ccccc1C3=O	Inhibition	'='	51.2	%				UO_0000187					False	CHEMBL862240	Inhibitory activity against FGFR1 kinase at 20 uM	B	BAO_0000357	single protein format	Homo sapiens	None	None	None	None	CHEMBL3650	Fibroblast growth factor receptor 1	Homo sapiens	SINGLE PROTEIN	CHEMBL1149378	1	Scientific Literature	Bioorg. Med. Chem. Lett.	2006	None
CHEMBL109725		0	322.15	0	3.01	20	Cn1c(=O)c(-c2c(Cl)cccc2Cl)cc2cnc(O)nc21	IC50	'>'	50000.0	nM				UO_0000065					False	CHEMBL678675	Inhibitory concentration evaluated against fibroblast growth factor receptor 1.	B	BAO_0000357	single protein format	None	None	None	None	None	CHEMBL3650	Fibroblast growth factor receptor 1	Homo sapiens	SINGLE PROTEIN	CHEMBL1131066	1	Scientific Literature	J. Med. Chem.	1998	None
CHEMBL89363		0	296.33	0	2.83	2	Cc1c[nH]c(/C=C2\C(=O)Nc3ccccc32)c1CCC(=O)O	IC50	'='	20000.0	nM	4.70			UO_0000065					False	CHEMBL678589	Inhibition of bFGF-mediated tyrosine phosphorylation	F	BAO_0000019	assay format	Homo sapiens	None	None	None	None	CHEMBL3650	Fibroblast growth factor receptor 1	Homo sapiens	SINGLE PROTEIN	CHEMBL1133506	1	Scientific Literature	J. Med. Chem.	2000	None
CHEMBL212054		0	418.52	0	4.70	18	Fc1ccc2c(-c3nc4cc(N5CCC(N6CCCCC6)CC5)ccc4[nH]3)[nH]nc2c1	IC50	'='	28.0	nM	7.55			UO_0000065	18.05	0.33	2.85	11.83	False	CHEMBL862851	Inhibition of FGFR1	B	BAO_0000357	single protein format	Homo sapiens	None	None	None	None	CHEMBL3650	Fibroblast growth factor receptor 1	Homo sapiens	SINGLE PROTEIN	CHEMBL1138908	1	Scientific Literature	Bioorg. Med. Chem. Lett.	2006	None
CHEMBL554	LAPATINIB	4	581.07	2	6.14	GW-2016	CS(=O)(=O)CCNCc1ccc(-c2ccc3ncnc(Nc4ccc(OCc5cccc(F)c5)c(Cl)c4)c3c2)o1	Kd						Not Active						False	CHEMBL860911	Average Binding Constant for FGFR1; NA=Not Active at 10 uM	B	BAO_0000357	single protein format	Homo sapiens	None	None	None	None	CHEMBL3650	Fibroblast growth factor receptor 1	Homo sapiens	SINGLE PROTEIN	CHEMBL1144455	1	Scientific Literature	Nat. Biotechnol.	2005	None
CHEMBL421961		0	341.37	0	3.11	12	COCCOc1cc2ncnc(Nc3cccc(O)c3)c2cc1OC	IC50	'='	7000.0	nM	5.16			UO_0000065	15.10	0.28	2.04	6.01	False	CHEMBL678320	FGFR-1 (FTK) inhibitory activity at 2 uM of ATP in vitro.	B	BAO_0000357	single protein format	None	None	None	None	None	CHEMBL3650	Fibroblast growth factor receptor 1	Homo sapiens	SINGLE PROTEIN	CHEMBL1132549	1	Scientific Literature	J. Med. Chem.	1999	None
CHEMBL190162		0	503.48	2	6.28	36	CCNC(=O)Nc1nc2cc(NCCCCN(CC)CC)ncc2cc1-c1c(Cl)cccc1Cl	IC50	'='	16.0	nM	7.80			UO_0000065	15.48	0.31	1.52	9.49	False	CHEMBL832920	Inhibition of glutamate/tyrosine (4:1) copolymer phosphorylation by human FGFR1 in DELFIA assay	B	BAO_0000357	single protein format	Homo sapiens	None	None	None	None	CHEMBL3650	Fibroblast growth factor receptor 1	Homo sapiens	SINGLE PROTEIN	CHEMBL1145157	1	Scientific Literature	J. Med. Chem.	2005	None
CHEMBL535	SUNITINIB	4	398.48	0	3.33	SU-11248	CCN(CC)CCNC(=O)c1c(C)[nH]c(/C=C2\C(=O)Nc3ccc(F)cc32)c1C	Kd	'='	1800.0	nM	5.75			UO_0000065	14.42	0.27	2.41	7.44	False	CHEMBL860911	Average Binding Constant for FGFR1; NA=Not Active at 10 uM	B	BAO_0000357	single protein format	Homo sapiens	None	None	None	None	CHEMBL3650	Fibroblast growth factor receptor 1	Homo sapiens	SINGLE PROTEIN	CHEMBL1144455	1	Scientific Literature	Nat. Biotechnol.	2005	None
CHEMBL1336	SORAFENIB	4	464.83	1	5.55	BAY-439006	CNC(=O)c1cc(Oc2ccc(NC(=O)Nc3ccc(Cl)c(C(F)(F)F)c3)cc2)ccn1	Kd	'='	2500.0	nM	5.60			UO_0000065	12.05	0.24	0.05	6.07	False	CHEMBL860911	Average Binding Constant for FGFR1; NA=Not Active at 10 uM	B	BAO_0000357	single protein format	Homo sapiens	None	None	None	None	CHEMBL3650	Fibroblast growth factor receptor 1	Homo sapiens	SINGLE PROTEIN	CHEMBL1144455	1	Scientific Literature	Nat. Biotechnol.	2005	None
CHEMBL112080		0	484.39	0	4.99	60	CN(C)CCOc1ccc(Nc2ncc3cc(-c4c(Cl)cccc4Cl)c(=O)n(C)c3n2)cc1	IC50	'='	34.0	nM	7.47			UO_0000065	15.42	0.31	2.48	10.33	False	CHEMBL678675	Inhibitory concentration evaluated against fibroblast growth factor receptor 1.	B	BAO_0000357	single protein format	None	None	None	None	None	CHEMBL3650	Fibroblast growth factor receptor 1	Homo sapiens	SINGLE PROTEIN	CHEMBL1131066	1	Scientific Literature	J. Med. Chem.	1998	None
CHEMBL448154		0	412.28	0	4.92	43	CCn1c(=O)c(-c2c(Cl)cccc2Cl)cc2cnc(Nc3ccncc3)nc21	IC50	'='	110.0	nM	6.96			UO_0000065	16.88	0.34	2.04	9.57	False	CHEMBL678675	Inhibitory concentration evaluated against fibroblast growth factor receptor 1.	B	BAO_0000357	single protein format	None	None	None	None	None	CHEMBL3650	Fibroblast growth factor receptor 1	Homo sapiens	SINGLE PROTEIN	CHEMBL1131066	1	Scientific Literature	J. Med. Chem.	1998	None
CHEMBL50470		0	434.37	0	4.45	29	CCN(CC)CCCNc1ncc2cc(-c3c(Cl)cccc3Cl)c(=O)n(C)c2n1	IC50	'='	13900.0	nM	4.86			UO_0000065	11.18	0.23	0.41	7.70	False	CHEMBL678675	Inhibitory concentration evaluated against fibroblast growth factor receptor 1.	B	BAO_0000357	single protein format	None	None	None	None	None	CHEMBL3650	Fibroblast growth factor receptor 1	Homo sapiens	SINGLE PROTEIN	CHEMBL1131066	1	Scientific Literature	J. Med. Chem.	1998	None
CHEMBL81146		0	366.43	0	3.20	25	COc1cccc(-c2cc3cnc(N)nc3nc2NC(=O)NC(C)(C)C)c1	IC50	'='	360.0	nM	6.44			UO_0000065	17.59	0.33	3.24	5.60	False	CHEMBL676884	Inhibition of the fibroblast growth factor receptor (FGFR1)	B	BAO_0000357	single protein format	None	None	None	None	None	CHEMBL3650	Fibroblast growth factor receptor 1	Homo sapiens	SINGLE PROTEIN	CHEMBL1130533	1	Scientific Literature	Bioorg. Med. Chem. Lett.	1997	None
CHEMBL312048		0	439.73	1	5.15	7	CC(C)(C)NC(=O)Nc1nc2nc(N)ncc2cc1-c1c(Cl)ccc(Cl)c1Cl	IC50	'='	110.0	nM	6.96			UO_0000065	15.82	0.34	1.81	6.58	False	CHEMBL676884	Inhibition of the fibroblast growth factor receptor (FGFR1)	B	BAO_0000357	single protein format	None	None	None	None	None	CHEMBL3650	Fibroblast growth factor receptor 1	Homo sapiens	SINGLE PROTEIN	CHEMBL1130533	1	Scientific Literature	Bioorg. Med. Chem. Lett.	1997	None
CHEMBL111247		0	431.71	1	5.70	44	Cn1c(=O)c(-c2c(Cl)cccc2Cl)cc2cnc(Nc3ccc(Cl)cc3)nc21	IC50	'='	3000.0	nM	5.52			UO_0000065	12.79	0.27	-0.18	9.23	False	CHEMBL678675	Inhibitory concentration evaluated against fibroblast growth factor receptor 1.	B	BAO_0000357	single protein format	None	None	None	None	None	CHEMBL3650	Fibroblast growth factor receptor 1	Homo sapiens	SINGLE PROTEIN	CHEMBL1131066	1	Scientific Literature	J. Med. Chem.	1998	None
CHEMBL147180		0	416.88	0	4.65	20	COc1cc2c(Nc3ccc(Cl)cc3F)ncnc2cc1OCCN1CCCC1	IC50	'='	9400.0	nM	5.03			UO_0000065	12.06	0.24	0.38	8.45	False	CHEMBL678320	FGFR-1 (FTK) inhibitory activity at 2 uM of ATP in vitro.	B	BAO_0000357	single protein format	None	None	None	None	None	CHEMBL3650	Fibroblast growth factor receptor 1	Homo sapiens	SINGLE PROTEIN	CHEMBL1132549	1	Scientific Literature	J. Med. Chem.	1999	None
CHEMBL248757		0	471.93	0	4.27	25	N#Cc1ncc2nc1OCCCCOc1cc(NCc3cncs3)c(Cl)cc1NC(=O)N2	Ki	'>'	4737.0	nM				UO_0000065					False	CHEMBL941759	Inhibition of FGFR	B	BAO_0000357	single protein format	Homo sapiens	None	None	None	None	CHEMBL3650	Fibroblast growth factor receptor 1	Homo sapiens	SINGLE PROTEIN	CHEMBL1140564	1	Scientific Literature	Bioorg. Med. Chem. Lett.	2007	None
CHEMBL150573		0	228.68	0	3.68	28	Clc1cccc(-n2cnc3ccccc32)c1	IC50	'='	50000.0	nM	4.30			UO_0000065	18.81	0.37	0.62	24.14	False	CHEMBL678502	Inhibition of phosphorylation of a random glutamate/tyrosine copolymer in lysates of transfected Sf9 insect cells overexpressing human fibroblast growth factor receptor 1	B	BAO_0000219	cell-based format	None	None	None	Sf9	None	CHEMBL3650	Fibroblast growth factor receptor 1	Homo sapiens	SINGLE PROTEIN	CHEMBL1131521	1	Scientific Literature	J. Med. Chem.	1998	CHEMBL3308860
CHEMBL152521		0	238.25	0	2.72	16	O=C(O)c1ccccc1-n1cnc2ccccc21	IC50	'>'	50000.0	nM				UO_0000065					False	CHEMBL678502	Inhibition of phosphorylation of a random glutamate/tyrosine copolymer in lysates of transfected Sf9 insect cells overexpressing human fibroblast growth factor receptor 1	B	BAO_0000219	cell-based format	None	None	None	Sf9	None	CHEMBL3650	Fibroblast growth factor receptor 1	Homo sapiens	SINGLE PROTEIN	CHEMBL1131521	1	Scientific Literature	J. Med. Chem.	1998	CHEMBL3308860
CHEMBL502827		0	480.60	1	6.09	CER-0263673	Cc1cccc(N(C)c2cc(Nc3ccc(CC(=O)Nc4ccc5ncsc5c4)cc3)ncn2)c1	Inhibition	'='	19.0	%				UO_0000187					False	CHEMBL953370	Inhibition of FGFR1 at 10 uM by HTRF assay relative to control	B	BAO_0000357	single protein format	None	None	None	None	None	CHEMBL3650	Fibroblast growth factor receptor 1	Homo sapiens	SINGLE PROTEIN	CHEMBL1150387	1	Scientific Literature	J. Med. Chem.	2008	None
CHEMBL55496		0	498.65	0	2.68	3n	CNS(=O)(=O)c1ccc2c(c1)/C(=C/c1[nH]c3c(c1CCCN1CCC(O)CC1)CCCC3)C(=O)N2	IC50	'='	3400.0	nM	5.47			UO_0000065	10.97	0.21	2.79	4.77	False	CHEMBL678681	Inhibitory activity against Fibroblast growth factor receptor 1	B	BAO_0000357	single protein format	None	None	None	None	None	CHEMBL3650	Fibroblast growth factor receptor 1	Homo sapiens	SINGLE PROTEIN	CHEMBL1146690	1	Scientific Literature	Bioorg. Med. Chem. Lett.	2004	None
CHEMBL459729		0	512.03	1	4.73	10, BMS-695735	Cc1cc(C2CCN(CCCF)CC2)cc2[nH]c(-c3c(NCCn4cc(Cl)cn4)cc[nH]c3=O)nc12	IC50	'<'	5000.0	nM				UO_0000065					False	CHEMBL980903	Inhibition of human recombinant FGFR1	B	BAO_0000357	single protein format	Homo sapiens	None	None	None	None	CHEMBL3650	Fibroblast growth factor receptor 1	Homo sapiens	SINGLE PROTEIN	CHEMBL1140084	1	Scientific Literature	J. Med. Chem.	2008	None
CHEMBL483710		0	490.08	1	5.23	CER-0264438	Clc1ccc2sc(CN3CCN(c4ncnc5c4CN(Cc4ccccc4)CC5)CC3)cc2c1	Inhibition	'='	6.0	%				UO_0000187					False	CHEMBL953370	Inhibition of FGFR1 at 10 uM by HTRF assay relative to control	B	BAO_0000357	single protein format	None	None	None	None	None	CHEMBL3650	Fibroblast growth factor receptor 1	Homo sapiens	SINGLE PROTEIN	CHEMBL1150387	1	Scientific Literature	J. Med. Chem.	2008	None
CHEMBL357368		0	209.25	0	2.61	92	Nc1cccc2ncn(-c3ccccc3)c12	IC50	'>'	50000.0	nM				UO_0000065					False	CHEMBL678502	Inhibition of phosphorylation of a random glutamate/tyrosine copolymer in lysates of transfected Sf9 insect cells overexpressing human fibroblast growth factor receptor 1	B	BAO_0000219	cell-based format	None	None	None	Sf9	None	CHEMBL3650	Fibroblast growth factor receptor 1	Homo sapiens	SINGLE PROTEIN	CHEMBL1131521	1	Scientific Literature	J. Med. Chem.	1998	CHEMBL3308860
CHEMBL153275		0	195.22	0	2.42	10	c1ccc(-n2nnc3ccccc32)cc1	IC50	'>'	50000.0	nM				UO_0000065					False	CHEMBL678502	Inhibition of phosphorylation of a random glutamate/tyrosine copolymer in lysates of transfected Sf9 insect cells overexpressing human fibroblast growth factor receptor 1	B	BAO_0000219	cell-based format	None	None	None	Sf9	None	CHEMBL3650	Fibroblast growth factor receptor 1	Homo sapiens	SINGLE PROTEIN	CHEMBL1131521	1	Scientific Literature	J. Med. Chem.	1998	CHEMBL3308860
CHEMBL1202478		0	523.83	1	5.31	11	COc1cc2c(Nc3ccc(Br)cc3F)ncnc2cc1OC/C=C/CN1CCCC1.Cl	IC50	'='	2100.0	nM	5.68			UO_0000065	11.65	0.25	0.37	9.54	False	CHEMBL676971	Inhibition fibroblast growth factor receptor TK kinase activity at a concentration of 2 uM	B	BAO_0000357	single protein format	None	None	None	None	None	CHEMBL3650	Fibroblast growth factor receptor 1	Homo sapiens	SINGLE PROTEIN	CHEMBL1135889	1	Scientific Literature	J. Med. Chem.	2002	None
CHEMBL311574		0	282.30	0	2.82	42	COC(=O)c1cc2c(cc1OC)ncn2-c1ccccc1	IC50	'='	50000.0	nM	4.30			UO_0000065	15.24	0.28	1.48	8.06	False	CHEMBL678503	Inhibition of [32P]ATP incorporated (phosphorylation) into glutamate-tyrosine copolymer substrate by human fibroblast growth factor receptor 1	B	BAO_0000357	single protein format	None	None	None	None	None	CHEMBL3650	Fibroblast growth factor receptor 1	Homo sapiens	SINGLE PROTEIN	CHEMBL1132255	1	Scientific Literature	J. Med. Chem.	1999	None
CHEMBL49658		0	472.39	1	5.23	12	CC(C)(C)NC(=O)Nc1nc2nc(N)ncc2cc1-c1cc(C(F)(F)F)cc(C(F)(F)F)c1	IC50	'>'	50000.0	nM				UO_0000065					False	CHEMBL676884	Inhibition of the fibroblast growth factor receptor (FGFR1)	B	BAO_0000357	single protein format	None	None	None	None	None	CHEMBL3650	Fibroblast growth factor receptor 1	Homo sapiens	SINGLE PROTEIN	CHEMBL1130533	1	Scientific Literature	Bioorg. Med. Chem. Lett.	1997	None
CHEMBL421145		0	364.45	0	3.76	22	CCc1ccccc1-c1cc2cnc(N)nc2nc1NC(=O)NC(C)(C)C	IC50	'='	11220.0	nM	4.95			UO_0000065	13.58	0.25	1.19	4.68	False	CHEMBL676884	Inhibition of the fibroblast growth factor receptor (FGFR1)	B	BAO_0000357	single protein format	None	None	None	None	None	CHEMBL3650	Fibroblast growth factor receptor 1	Homo sapiens	SINGLE PROTEIN	CHEMBL1130533	1	Scientific Literature	Bioorg. Med. Chem. Lett.	1997	None
CHEMBL153624		0	228.68	0	3.68	41	Clc1ccc(-n2cnc3ccccc32)cc1	IC50	'>'	50000.0	nM				UO_0000065					False	CHEMBL678502	Inhibition of phosphorylation of a random glutamate/tyrosine copolymer in lysates of transfected Sf9 insect cells overexpressing human fibroblast growth factor receptor 1	B	BAO_0000219	cell-based format	None	None	None	Sf9	None	CHEMBL3650	Fibroblast growth factor receptor 1	Homo sapiens	SINGLE PROTEIN	CHEMBL1131521	1	Scientific Literature	J. Med. Chem.	1998	CHEMBL3308860
CHEMBL345730		0	237.26	0	2.12	44	NC(=O)c1ccc(-n2cnc3ccccc32)cc1	IC50	'>'	50000.0	nM				UO_0000065					False	CHEMBL678502	Inhibition of phosphorylation of a random glutamate/tyrosine copolymer in lysates of transfected Sf9 insect cells overexpressing human fibroblast growth factor receptor 1	B	BAO_0000219	cell-based format	None	None	None	Sf9	None	CHEMBL3650	Fibroblast growth factor receptor 1	Homo sapiens	SINGLE PROTEIN	CHEMBL1131521	1	Scientific Literature	J. Med. Chem.	1998	CHEMBL3308860
CHEMBL153512		0	222.25	0	2.84	48	O=Cc1ccc(-n2cnc3ccccc32)cc1	IC50	'>'	50000.0	nM				UO_0000065					False	CHEMBL678502	Inhibition of phosphorylation of a random glutamate/tyrosine copolymer in lysates of transfected Sf9 insect cells overexpressing human fibroblast growth factor receptor 1	B	BAO_0000219	cell-based format	None	None	None	Sf9	None	CHEMBL3650	Fibroblast growth factor receptor 1	Homo sapiens	SINGLE PROTEIN	CHEMBL1131521	1	Scientific Literature	J. Med. Chem.	1998	CHEMBL3308860
CHEMBL419682		0	370.45	1	5.06	4g	COc1cccc(-c2ccc3c(c2)NC(=O)/C3=C\c2cc3c([nH]2)CCCC3)c1	IC50	'='	17500.0	nM	4.76			UO_0000065	12.84	0.23	-0.30	8.79	False	CHEMBL678670	Evaluated for inhibitory activity towards Fibroblast growth factor receptor 1	B	BAO_0000357	single protein format	None	None	None	None	None	CHEMBL3650	Fibroblast growth factor receptor 1	Homo sapiens	SINGLE PROTEIN	CHEMBL1133768	1	Scientific Literature	J. Med. Chem.	2000	None
CHEMBL150790		0	222.25	0	2.84	22	O=Cc1ccccc1-n1cnc2ccccc21	IC50	'>'	50000.0	nM				UO_0000065					False	CHEMBL678502	Inhibition of phosphorylation of a random glutamate/tyrosine copolymer in lysates of transfected Sf9 insect cells overexpressing human fibroblast growth factor receptor 1	B	BAO_0000219	cell-based format	None	None	None	Sf9	None	CHEMBL3650	Fibroblast growth factor receptor 1	Homo sapiens	SINGLE PROTEIN	CHEMBL1131521	1	Scientific Literature	J. Med. Chem.	1998	CHEMBL3308860
CHEMBL204524		0	375.44	0	2.21	15	CN1CCN(c2ccc3[nH]c(-c4c(O)nc5ccccc5c4N)nc3n2)CC1	IC50	'='	10.0	nM	8.00			UO_0000065	21.31	0.39	5.79	7.46	False	CHEMBL865654	Inhibitory activity against FGFR1	B	BAO_0000357	single protein format	Homo sapiens	None	None	None	None	CHEMBL3650	Fibroblast growth factor receptor 1	Homo sapiens	SINGLE PROTEIN	CHEMBL1146959	1	Scientific Literature	Bioorg. Med. Chem. Lett.	2006	None
CHEMBL204727		0	277.29	0	2.41	12	Nc1c(-c2nc3ccc[nH]c-3n2)c(O)nc2ccccc12	IC50	'='	51.0	nM	7.29			UO_0000065	26.30	0.47	4.88	7.24	False	CHEMBL865654	Inhibitory activity against FGFR1	B	BAO_0000357	single protein format	Homo sapiens	None	None	None	None	CHEMBL3650	Fibroblast growth factor receptor 1	Homo sapiens	SINGLE PROTEIN	CHEMBL1146959	1	Scientific Literature	Bioorg. Med. Chem. Lett.	2006	None
CHEMBL381283		0	362.39	0	2.30	10	Nc1c(-c2nc3cc(N4CCOCC4)ccc3[nH]2)c(O)nc2ccncc12	IC50	'='	100.0	nM	7.00			UO_0000065	19.32	0.35	4.70	6.18	False	CHEMBL865654	Inhibitory activity against FGFR1	B	BAO_0000357	single protein format	Homo sapiens	None	None	None	None	CHEMBL3650	Fibroblast growth factor receptor 1	Homo sapiens	SINGLE PROTEIN	CHEMBL1146959	1	Scientific Literature	Bioorg. Med. Chem. Lett.	2006	None
CHEMBL148471		0	310.36	0	4.14	5	O=C1NCc2c3c(c4[nH]c5ccccc5c4c21)Cc1ccccc1-3	Inhibition	'<'	30.0	%				UO_0000187					False	CHEMBL911989	Inhibition of FGFR1 at 1 uM	B	BAO_0000357	single protein format	Homo sapiens	None	None	None	None	CHEMBL3650	Fibroblast growth factor receptor 1	Homo sapiens	SINGLE PROTEIN	CHEMBL1141396	1	Scientific Literature	J. Med. Chem.	2007	None
CHEMBL386636		0	338.37	0	3.97	7	O=C1NC(=O)c2c1c1c(c3[nH]c4ccccc4c23)CCc2ccccc2-1	Inhibition	'<'	30.0	%				UO_0000187					False	CHEMBL911989	Inhibition of FGFR1 at 1 uM	B	BAO_0000357	single protein format	Homo sapiens	None	None	None	None	CHEMBL3650	Fibroblast growth factor receptor 1	Homo sapiens	SINGLE PROTEIN	CHEMBL1141396	1	Scientific Literature	J. Med. Chem.	2007	None
CHEMBL486124	GW874091X	0	352.44	0	2.23	GW874091X	Cc1nc(-c2ccccc2)n2nc(NCCCN3CCOCC3)ncc12	Inhibition	'='	-3.57	%				UO_0000187					False	CHEMBL1962289	GSK_PKIS: FGFR1 mean inhibition at 1 uM [Nanosyn]	B	BAO_0000357	single protein format	None	None	None	None	None	CHEMBL3650	Fibroblast growth factor receptor 1	Homo sapiens	SINGLE PROTEIN	CHEMBL1961873	16	GSK Published Kinase Inhibitor Set			None
CHEMBL49596		0	321.17	0	2.88	2	Cn1c(=O)c(-c2c(Cl)cccc2Cl)cc2cnc(N)nc21	IC50	'='	1300.0	nM	5.89			UO_0000065	18.33	0.38	3.01	7.98	True	CHEMBL678675	Inhibitory concentration evaluated against fibroblast growth factor receptor 1.	B	BAO_0000357	single protein format	None	None	None	None	None	CHEMBL3650	Fibroblast growth factor receptor 1	Homo sapiens	SINGLE PROTEIN	CHEMBL1131066	1	Scientific Literature	J. Med. Chem.	1998	None
CHEMBL223460		0	466.91	0	2.96	18d	CS(=O)(=O)Nc1cc2c(cc1Cl)NC(=O)Nc1cnc(C#N)c(n1)OCCCCCO2	Ki	'>'	10000.0	nM				UO_0000065					False	CHEMBL913831	Inhibition of FGFR1	B	BAO_0000357	single protein format	Homo sapiens	None	None	None	None	CHEMBL3650	Fibroblast growth factor receptor 1	Homo sapiens	SINGLE PROTEIN	CHEMBL1142994	1	Scientific Literature	J. Med. Chem.	2007	None
CHEMBL365318		0	443.41	0	3.52	37	CONC(=O)c1cc(Nc2ncnn3cc(-c4nnc(C)o4)c(C(C)C)c23)c(F)cc1F	IC50	'='	19.0	nM	7.72			UO_0000065	17.41	0.33	4.20	6.46	False	CHEMBL829448	Inhibition of human fibroblast growth factor receptor 1	B	BAO_0000357	single protein format	Homo sapiens	None	None	None	None	CHEMBL3650	Fibroblast growth factor receptor 1	Homo sapiens	SINGLE PROTEIN	CHEMBL1144449	1	Scientific Literature	J. Med. Chem.	2005	None
CHEMBL373365		0	471.47	0	4.34	40	CONC(=O)c1cc(Nc2ncnn3cc(-c4nnc(C(C)C)o4)c(C(C)C)c23)c(F)cc1F	IC50	'='	39.0	nM	7.41			UO_0000065	15.71	0.30	3.07	6.20	False	CHEMBL829448	Inhibition of human fibroblast growth factor receptor 1	B	BAO_0000357	single protein format	Homo sapiens	None	None	None	None	CHEMBL3650	Fibroblast growth factor receptor 1	Homo sapiens	SINGLE PROTEIN	CHEMBL1144449	1	Scientific Literature	J. Med. Chem.	2005	None
CHEMBL80558		0	254.29	0	3.04	30	COc1ccc2c(ncn2-c2ccccc2)c1OC	IC50	'>'	50000.0	nM				UO_0000065					False	CHEMBL678503	Inhibition of [32P]ATP incorporated (phosphorylation) into glutamate-tyrosine copolymer substrate by human fibroblast growth factor receptor 1	B	BAO_0000357	single protein format	None	None	None	None	None	CHEMBL3650	Fibroblast growth factor receptor 1	Homo sapiens	SINGLE PROTEIN	CHEMBL1132255	1	Scientific Literature	J. Med. Chem.	1999	None
CHEMBL311777		0	253.30	0	2.36	15	NCCOc1ccc2c(c1)ncn2-c1ccccc1	IC50	'='	27000.0	nM	4.57			UO_0000065	18.04	0.33	2.21	8.61	False	CHEMBL678503	Inhibition of [32P]ATP incorporated (phosphorylation) into glutamate-tyrosine copolymer substrate by human fibroblast growth factor receptor 1	B	BAO_0000357	single protein format	None	None	None	None	None	CHEMBL3650	Fibroblast growth factor receptor 1	Homo sapiens	SINGLE PROTEIN	CHEMBL1132255	1	Scientific Literature	J. Med. Chem.	1999	None
CHEMBL2448066		0	483.37	0	4.60	17	COc1cc2c(Nc3cc(O)c(Cl)cc3F)ncnc2cc1OCC1CCN(C)CC1.Cl	IC50	'='	900.0	nM	6.05			UO_0000065	13.53	0.27	1.45	7.58	False	CHEMBL676971	Inhibition fibroblast growth factor receptor TK kinase activity at a concentration of 2 uM	B	BAO_0000357	single protein format	None	None	None	None	None	CHEMBL3650	Fibroblast growth factor receptor 1	Homo sapiens	SINGLE PROTEIN	CHEMBL1135889	1	Scientific Literature	J. Med. Chem.	2002	None
CHEMBL3942716		0	467.55	0	3.23	828	COc1cc(OC)cc(N(CCS(C)(=O)=O)c2ccc3ncc(-c4cnn(C)c4)nc3c2)c1	IC50	'>'	10000.0	nM				UO_0000065					False	CHEMBL3880343	Inhibition of FGFR1 (unknown origin) transfected in mouse BA/F3 cells assessed as decrease in cell proliferation in presence of mouse IL3 after 24 hrs by Alamar blue assay	B	BAO_0000219	cell-based format	Homo sapiens	None	None	BaF3	None	CHEMBL3650	Fibroblast growth factor receptor 1	Homo sapiens	SINGLE PROTEIN	CHEMBL3879910	38	Patent Bioactivity Data		2014	CHEMBL3307634
CHEMBL3953206		0	482.59	0	4.82	884	COc1cc(C(=O)N2CCCC2)cc(N(CC2CC2)c2ccc3ncc(-c4cnn(C)c4)nc3c2)c1	IC50	'>'	10000.0	nM				UO_0000065					False	CHEMBL3880343	Inhibition of FGFR1 (unknown origin) transfected in mouse BA/F3 cells assessed as decrease in cell proliferation in presence of mouse IL3 after 24 hrs by Alamar blue assay	B	BAO_0000219	cell-based format	Homo sapiens	None	None	BaF3	None	CHEMBL3650	Fibroblast growth factor receptor 1	Homo sapiens	SINGLE PROTEIN	CHEMBL3879910	38	Patent Bioactivity Data		2014	CHEMBL3307634
CHEMBL355950		0	239.23	0	2.93	19	O=[N+]([O-])c1ccccc1-n1cnc2ccccc21	IC50	'>'	50000.0	nM				UO_0000065					False	CHEMBL678502	Inhibition of phosphorylation of a random glutamate/tyrosine copolymer in lysates of transfected Sf9 insect cells overexpressing human fibroblast growth factor receptor 1	B	BAO_0000219	cell-based format	None	None	None	Sf9	None	CHEMBL3650	Fibroblast growth factor receptor 1	Homo sapiens	SINGLE PROTEIN	CHEMBL1131521	1	Scientific Literature	J. Med. Chem.	1998	CHEMBL3308860
CHEMBL154750		0	252.27	0	2.81	89	COC(=O)c1cccc2ncn(-c3ccccc3)c12	IC50	'>'	50000.0	nM				UO_0000065					False	CHEMBL678502	Inhibition of phosphorylation of a random glutamate/tyrosine copolymer in lysates of transfected Sf9 insect cells overexpressing human fibroblast growth factor receptor 1	B	BAO_0000219	cell-based format	None	None	None	Sf9	None	CHEMBL3650	Fibroblast growth factor receptor 1	Homo sapiens	SINGLE PROTEIN	CHEMBL1131521	1	Scientific Literature	J. Med. Chem.	1998	CHEMBL3308860
CHEMBL204874		0	416.27	0	4.53	23	Cn1cnc(NCc2ccncc2)c1-c1nnc(Nc2ccc(Cl)c(Cl)c2)o1	Activity	'<'	30.0	%				UO_0000187					False	CHEMBL867752	Protective index against FGFR1 at 10 uM by HTRF method	B	BAO_0000357	single protein format	Homo sapiens	None	None	None	None	CHEMBL3650	Fibroblast growth factor receptor 1	Homo sapiens	SINGLE PROTEIN	CHEMBL1139649	1	Scientific Literature	Bioorg. Med. Chem. Lett.	2006	None
CHEMBL204312		0	377.41	0	3.23	21	COc1ccccc1Nc1nnc(-c2c(NCc3ccncc3)ncn2C)o1	Activity	'<'	30.0	%				UO_0000187					False	CHEMBL867752	Protective index against FGFR1 at 10 uM by HTRF method	B	BAO_0000357	single protein format	Homo sapiens	None	None	None	None	CHEMBL3650	Fibroblast growth factor receptor 1	Homo sapiens	SINGLE PROTEIN	CHEMBL1139649	1	Scientific Literature	Bioorg. Med. Chem. Lett.	2006	None
CHEMBL382672		0	438.88	0	4.25	8	Cn1cnc(NCCc2ccc3c(c2)OCO3)c1-c1nnc(Nc2ccc(Cl)cc2)o1	Activity	'<'	30.0	%				UO_0000187					False	CHEMBL867752	Protective index against FGFR1 at 10 uM by HTRF method	B	BAO_0000357	single protein format	Homo sapiens	None	None	None	None	CHEMBL3650	Fibroblast growth factor receptor 1	Homo sapiens	SINGLE PROTEIN	CHEMBL1139649	1	Scientific Literature	Bioorg. Med. Chem. Lett.	2006	None
CHEMBL13485	SU-11652	0	414.94	0	3.85	12c	CCN(CC)CCNC(=O)c1c(C)[nH]c(/C=C2\C(=O)Nc3ccc(Cl)cc32)c1C	IC50	'='	170.0	nM	6.77			UO_0000065	16.31	0.32	2.92	8.77	True	CHEMBL678687	Inhibition of Fibroblast growth factor receptor 1	B	BAO_0000357	single protein format	None	None	None	None	None	CHEMBL3650	Fibroblast growth factor receptor 1	Homo sapiens	SINGLE PROTEIN	CHEMBL1136732	1	Scientific Literature	J. Med. Chem.	2003	None
CHEMBL3964762		0	526.99	1	4.26	767	COc1cc(OC)cc(N(CC#Cc2cc(Cl)nc(N)n2)c2ccc3ncc(-c4cnn(C)c4)nc3c2)c1	IC50	'='	85.11	nM	7.07			UO_0000065	13.42	0.25	2.81	6.04	False	CHEMBL3880342	Inhibition of FGFR1 (unknown origin) transfected in mouse BA/F3 cells assessed as decrease in cell proliferation in absence of mouse IL3 after 24 hrs by Alamar blue assay	B	BAO_0000219	cell-based format	Homo sapiens	None	None	BaF3	None	CHEMBL3650	Fibroblast growth factor receptor 1	Homo sapiens	SINGLE PROTEIN	CHEMBL3879910	38	Patent Bioactivity Data		2014	CHEMBL3307634
CHEMBL3947826		0	415.50	0	4.60	221	COc1cccc(N(CC2CC2)c2ccc3ncc(-c4cnn(C)c4)nc3c2)c1OC	IC50	'>'	10000.0	nM				UO_0000065					False	CHEMBL3880343	Inhibition of FGFR1 (unknown origin) transfected in mouse BA/F3 cells assessed as decrease in cell proliferation in presence of mouse IL3 after 24 hrs by Alamar blue assay	B	BAO_0000219	cell-based format	Homo sapiens	None	None	BaF3	None	CHEMBL3650	Fibroblast growth factor receptor 1	Homo sapiens	SINGLE PROTEIN	CHEMBL3879910	38	Patent Bioactivity Data		2014	CHEMBL3307634
CHEMBL3954298		0	476.54	0	2.78	313	CNC(=O)Cn1cc(-c2cnc3ccc(N(CCCO)c4cc(OC)cc(OC)c4)cc3n2)cn1	IC50	'>'	10000.0	nM				UO_0000065					False	CHEMBL3880343	Inhibition of FGFR1 (unknown origin) transfected in mouse BA/F3 cells assessed as decrease in cell proliferation in presence of mouse IL3 after 24 hrs by Alamar blue assay	B	BAO_0000219	cell-based format	Homo sapiens	None	None	BaF3	None	CHEMBL3650	Fibroblast growth factor receptor 1	Homo sapiens	SINGLE PROTEIN	CHEMBL3879910	38	Patent Bioactivity Data		2014	CHEMBL3307634
CHEMBL3982334		0	433.49	0	4.18	327	COc1cc(F)cc(N(CC2CC2)c2ccc3ncc(-c4cnn(CCO)c4)nc3c2)c1	IC50	'>'	10000.0	nM				UO_0000065					False	CHEMBL3880343	Inhibition of FGFR1 (unknown origin) transfected in mouse BA/F3 cells assessed as decrease in cell proliferation in presence of mouse IL3 after 24 hrs by Alamar blue assay	B	BAO_0000219	cell-based format	Homo sapiens	None	None	BaF3	None	CHEMBL3650	Fibroblast growth factor receptor 1	Homo sapiens	SINGLE PROTEIN	CHEMBL3879910	38	Patent Bioactivity Data		2014	CHEMBL3307634
CHEMBL3965614		0	513.47	1	5.32	344	COc1cc(Cl)cc(N(CCCN2CCCC2)c2ccc3ncc(-c4cnn(C)c4)nc3c2)c1.Cl	IC50	'>'	10000.0	nM				UO_0000065					False	CHEMBL3880343	Inhibition of FGFR1 (unknown origin) transfected in mouse BA/F3 cells assessed as decrease in cell proliferation in presence of mouse IL3 after 24 hrs by Alamar blue assay	B	BAO_0000219	cell-based format	Homo sapiens	None	None	BaF3	None	CHEMBL3650	Fibroblast growth factor receptor 1	Homo sapiens	SINGLE PROTEIN	CHEMBL3879910	38	Patent Bioactivity Data		2014	CHEMBL3307634
CHEMBL3962554		0	515.66	1	4.21	351	COc1cc(OC)cc(N(CCN2CCC(N(C)C)CC2)c2ccc3ncc(-c4cnn(C)c4)nc3c2)c1	IC50	'>'	10000.0	nM				UO_0000065					False	CHEMBL3880343	Inhibition of FGFR1 (unknown origin) transfected in mouse BA/F3 cells assessed as decrease in cell proliferation in presence of mouse IL3 after 24 hrs by Alamar blue assay	B	BAO_0000219	cell-based format	Homo sapiens	None	None	BaF3	None	CHEMBL3650	Fibroblast growth factor receptor 1	Homo sapiens	SINGLE PROTEIN	CHEMBL3879910	38	Patent Bioactivity Data		2014	CHEMBL3307634
CHEMBL3921457		0	486.54	1	2.97	434	COc1cc(OC)cc(N(Cc2cn(CCO)nn2)c2ccc3ncc(-c4cnn(C)c4)nc3c2)c1	IC50	'>'	10000.0	nM				UO_0000065					False	CHEMBL3880343	Inhibition of FGFR1 (unknown origin) transfected in mouse BA/F3 cells assessed as decrease in cell proliferation in presence of mouse IL3 after 24 hrs by Alamar blue assay	B	BAO_0000219	cell-based format	Homo sapiens	None	None	BaF3	None	CHEMBL3650	Fibroblast growth factor receptor 1	Homo sapiens	SINGLE PROTEIN	CHEMBL3879910	38	Patent Bioactivity Data		2014	CHEMBL3307634
CHEMBL3968793		0	500.53	1	4.73	5	COc1cc(OC)cc(N(CCCNCC(F)(F)F)c2ccc3ncc(-c4cnn(C)c4)nc3c2)c1	IC50	'>'	10000.0	nM				UO_0000065					False	CHEMBL3880343	Inhibition of FGFR1 (unknown origin) transfected in mouse BA/F3 cells assessed as decrease in cell proliferation in presence of mouse IL3 after 24 hrs by Alamar blue assay	B	BAO_0000219	cell-based format	Homo sapiens	None	None	BaF3	None	CHEMBL3650	Fibroblast growth factor receptor 1	Homo sapiens	SINGLE PROTEIN	CHEMBL3879910	38	Patent Bioactivity Data		2014	CHEMBL3307634
CHEMBL3900574		0	473.46	0	4.11	481	COc1cc(OC)cc(N(CC(O)C(F)(F)F)c2ccc3ncc(-c4cnn(C)c4)nc3c2)c1	IC50	'>'	10000.0	nM				UO_0000065					False	CHEMBL3880343	Inhibition of FGFR1 (unknown origin) transfected in mouse BA/F3 cells assessed as decrease in cell proliferation in presence of mouse IL3 after 24 hrs by Alamar blue assay	B	BAO_0000219	cell-based format	Homo sapiens	None	None	BaF3	None	CHEMBL3650	Fibroblast growth factor receptor 1	Homo sapiens	SINGLE PROTEIN	CHEMBL3879910	38	Patent Bioactivity Data		2014	CHEMBL3307634
CHEMBL3912310		0	473.58	0	3.53	485	CNC(=O)c1cc(OC)cc(N(CCNC(C)C)c2ccc3ncc(-c4cnn(C)c4)nc3c2)c1	IC50	'>'	10000.0	nM				UO_0000065					False	CHEMBL3880343	Inhibition of FGFR1 (unknown origin) transfected in mouse BA/F3 cells assessed as decrease in cell proliferation in presence of mouse IL3 after 24 hrs by Alamar blue assay	B	BAO_0000219	cell-based format	Homo sapiens	None	None	BaF3	None	CHEMBL3650	Fibroblast growth factor receptor 1	Homo sapiens	SINGLE PROTEIN	CHEMBL3879910	38	Patent Bioactivity Data		2014	CHEMBL3307634
CHEMBL2448065		0	467.37	0	4.90	15	COc1cc2c(Nc3ccc(Cl)cc3F)ncnc2cc1OCC1CCN(C)CC1.Cl	IC50	'='	4300.0	nM	5.37			UO_0000065	12.45	0.24	0.47	9.02	False	CHEMBL676971	Inhibition fibroblast growth factor receptor TK kinase activity at a concentration of 2 uM	B	BAO_0000357	single protein format	None	None	None	None	None	CHEMBL3650	Fibroblast growth factor receptor 1	Homo sapiens	SINGLE PROTEIN	CHEMBL1135889	1	Scientific Literature	J. Med. Chem.	2002	None
CHEMBL189995		0	535.69	1	4.28	17	COc1cc(OC)cc(-c2cc3cnc(NCCCN4CCN(C)CC4)cc3nc2NC(=O)NC(C)(C)C)c1	IC50	'='	5.0	nM	8.30			UO_0000065	15.50	0.29	4.02	7.99	False	CHEMBL832924	Inhibition of glutamate/tyrosine (4:1) copolymer phosphorylation by human FGFR1 in DELFIA assay	B	BAO_0000357	single protein format	Homo sapiens	None	None	None	None	CHEMBL3650	Fibroblast growth factor receptor 1	Homo sapiens	SINGLE PROTEIN	CHEMBL1145157	1	Scientific Literature	J. Med. Chem.	2005	None
CHEMBL363551		0	508.67	2	5.38	18	CCN(CC)CCCNc1cc2nc(NC(=O)NC(C)(C)C)c(-c3cc(OC)cc(OC)c3)cc2cn1	IC50	'='	8.0	nM	8.10			UO_0000065	15.92	0.30	2.72	8.05	False	CHEMBL832924	Inhibition of glutamate/tyrosine (4:1) copolymer phosphorylation by human FGFR1 in DELFIA assay	B	BAO_0000357	single protein format	Homo sapiens	None	None	None	None	CHEMBL3650	Fibroblast growth factor receptor 1	Homo sapiens	SINGLE PROTEIN	CHEMBL1145157	1	Scientific Literature	J. Med. Chem.	2005	None
CHEMBL190161		0	549.72	1	4.67	20	COc1cc(OC)cc(-c2cc3cnc(NCCCCN4CCN(C)CC4)cc3nc2NC(=O)NC(C)(C)C)c1	IC50	'='	24.0	nM	7.62			UO_0000065	13.86	0.26	2.95	7.34	False	CHEMBL829923	Inhibition of glutamate/tyrosine (4:1) copolymer phosphorylation by human fibroblast growth factor receptor 1	B	BAO_0000357	single protein format	Homo sapiens	None	None	None	None	CHEMBL3650	Fibroblast growth factor receptor 1	Homo sapiens	SINGLE PROTEIN	CHEMBL1145157	1	Scientific Literature	J. Med. Chem.	2005	None
CHEMBL189584	PD-173074	0	523.68	2	5.16	12	CCN(CC)CCCCNc1ncc2cc(-c3cc(OC)cc(OC)c3)c(NC(=O)NC(C)(C)C)nc2n1	IC50	'='	28.0	nM	7.55			UO_0000065	14.42	0.27	2.39	6.65	False	CHEMBL829923	Inhibition of glutamate/tyrosine (4:1) copolymer phosphorylation by human fibroblast growth factor receptor 1	B	BAO_0000357	single protein format	Homo sapiens	None	None	None	None	CHEMBL3650	Fibroblast growth factor receptor 1	Homo sapiens	SINGLE PROTEIN	CHEMBL1145157	1	Scientific Literature	J. Med. Chem.	2005	None
CHEMBL57229		0	378.52	0	4.03	16	CCN(CC)CCCNc1ncc2cc(-c3c(C)cccc3C)c(N)nc2n1	IC50	'='	18000.0	nM	4.75			UO_0000065	12.53	0.23	0.71	5.93	False	CHEMBL678501	Ability to prevent phosphorylation of human fibroblast growth factor receptor 1	B	BAO_0000357	single protein format	None	None	None	None	None	CHEMBL3650	Fibroblast growth factor receptor 1	Homo sapiens	SINGLE PROTEIN	CHEMBL1134497	1	Scientific Literature	J. Med. Chem.	2001	None
CHEMBL150657		0	347.78	0	4.19	15	COCCOc1ccc2c(Nc3ccc(Cl)cc3F)ncnc2c1	IC50	'='	16000.0	nM	4.80			UO_0000065	13.79	0.27	0.61	8.52	False	CHEMBL678320	FGFR-1 (FTK) inhibitory activity at 2 uM of ATP in vitro.	B	BAO_0000357	single protein format	None	None	None	None	None	CHEMBL3650	Fibroblast growth factor receptor 1	Homo sapiens	SINGLE PROTEIN	CHEMBL1132549	1	Scientific Literature	J. Med. Chem.	1999	None
CHEMBL511337		0	296.31	0	3.06	16	NC(=O)c1ccc(Nc2cc(-c3ccc(F)cc3)[nH]n2)cc1	Activity						Not Evaluated						False	CHEMBL1035886	Binding affinity to human FGFR1 at 10 uM relative to control	B	BAO_0000357	single protein format	Homo sapiens	None	None	None	None	CHEMBL3650	Fibroblast growth factor receptor 1	Homo sapiens	SINGLE PROTEIN	CHEMBL1151712	1	Scientific Literature	J. Med. Chem.	2008	None
CHEMBL391103		0	425.41	1	5.43	40	O=C(Nc1ccc(OC(F)(F)F)cc1)c1cc2ccccc2n1CCc1ccncc1	Activity	'>'	30.0	%				UO_0000187					False	CHEMBL897512	Inhibition of FGFR1 at 10 uM	B	BAO_0000357	single protein format	None	None	None	None	None	CHEMBL3650	Fibroblast growth factor receptor 1	Homo sapiens	SINGLE PROTEIN	CHEMBL1148870	1	Scientific Literature	Bioorg. Med. Chem. Lett.	2007	None
CHEMBL392330		0	361.23	0	4.08	33	O=C(Nc1ccc(Cl)c(Cl)c1)c1ccnn1CCc1ccncc1	Activity	'>'	30.0	%				UO_0000187					False	CHEMBL897512	Inhibition of FGFR1 at 10 uM	B	BAO_0000357	single protein format	None	None	None	None	None	CHEMBL3650	Fibroblast growth factor receptor 1	Homo sapiens	SINGLE PROTEIN	CHEMBL1148870	1	Scientific Literature	Bioorg. Med. Chem. Lett.	2007	None
CHEMBL392329		0	332.37	0	2.65	30	O=C(Nc1ccc2cn[nH]c2c1)c1ccnn1CCc1ccncc1	Activity	'>'	30.0	%				UO_0000187					False	CHEMBL897512	Inhibition of FGFR1 at 10 uM	B	BAO_0000357	single protein format	None	None	None	None	None	CHEMBL3650	Fibroblast growth factor receptor 1	Homo sapiens	SINGLE PROTEIN	CHEMBL1148870	1	Scientific Literature	Bioorg. Med. Chem. Lett.	2007	None
CHEMBL392934		0	360.34	0	3.79	18	O=C(Nc1ccc(C(F)(F)F)cc1)c1ccnn1CCc1ccncc1	Activity	'>'	30.0	%				UO_0000187					False	CHEMBL897512	Inhibition of FGFR1 at 10 uM	B	BAO_0000357	single protein format	None	None	None	None	None	CHEMBL3650	Fibroblast growth factor receptor 1	Homo sapiens	SINGLE PROTEIN	CHEMBL1148870	1	Scientific Literature	Bioorg. Med. Chem. Lett.	2007	None
CHEMBL397322		0	326.79	0	3.43	10	O=C(Nc1ccc(Cl)cc1)c1ccnn1CCc1cccnc1	Activity	'>'	30.0	%				UO_0000187					False	CHEMBL897512	Inhibition of FGFR1 at 10 uM	B	BAO_0000357	single protein format	None	None	None	None	None	CHEMBL3650	Fibroblast growth factor receptor 1	Homo sapiens	SINGLE PROTEIN	CHEMBL1148870	1	Scientific Literature	Bioorg. Med. Chem. Lett.	2007	None
CHEMBL393001		0	328.76	0	2.22	49	O=C(Nc1ccc(Cl)cc1)c1nnnn1CCc1ccncc1	Activity	'>'	30.0	%				UO_0000187					False	CHEMBL897512	Inhibition of FGFR1 at 10 uM	B	BAO_0000357	single protein format	None	None	None	None	None	CHEMBL3650	Fibroblast growth factor receptor 1	Homo sapiens	SINGLE PROTEIN	CHEMBL1148870	1	Scientific Literature	Bioorg. Med. Chem. Lett.	2007	None
CHEMBL211940		0	418.52	0	4.70	21	Fc1cccc2c(-c3nc4cc(N5CCC(N6CCCCC6)CC5)ccc4[nH]3)[nH]nc12	IC50	'='	200.0	nM	6.70			UO_0000065	16.01	0.30	2.00	10.49	False	CHEMBL862851	Inhibition of FGFR1	B	BAO_0000357	single protein format	Homo sapiens	None	None	None	None	CHEMBL3650	Fibroblast growth factor receptor 1	Homo sapiens	SINGLE PROTEIN	CHEMBL1138908	1	Scientific Literature	Bioorg. Med. Chem. Lett.	2006	None
CHEMBL380372		0	458.57	0	4.35	17	COC(=O)c1ccc2[nH]nc(-c3nc4cc(N5CCC(N6CCCCC6)CC5)ccc4[nH]3)c2c1	IC50	'='	73.0	nM	7.14			UO_0000065	15.56	0.29	2.79	7.92	False	CHEMBL862851	Inhibition of FGFR1	B	BAO_0000357	single protein format	Homo sapiens	None	None	None	None	CHEMBL3650	Fibroblast growth factor receptor 1	Homo sapiens	SINGLE PROTEIN	CHEMBL1138908	1	Scientific Literature	Bioorg. Med. Chem. Lett.	2006	None
CHEMBL358728		0	416.48	0	4.82	16g	COc1cccc(-c2ccc3c(c2)NC(=O)/C3=C\c2[nH]c(C)c(CCC(=O)O)c2C)c1	IC50	'='	1500.0	nM	5.82			UO_0000065					False	CHEMBL696130	Inhibitory activity of compound against FGF induced cell proliferation	F	BAO_0000019	assay format	None	None	None	None	None	CHEMBL3650	Fibroblast growth factor receptor 1	Homo sapiens	SINGLE PROTEIN	CHEMBL1132535	1	Scientific Literature	J. Med. Chem.	1999	None
CHEMBL179242		0	281.31	0	1.68	401	O=c1cc(N2CCOCC2)nc2c3ccccc3ccn12	Inhibition	'='	0.0	%				UO_0000187					False	CHEMBL945532	Inhibition of FGFR1 at 5 uM	B	BAO_0000357	single protein format	None	None	None	None	None	CHEMBL3650	Fibroblast growth factor receptor 1	Homo sapiens	SINGLE PROTEIN	CHEMBL1156476	1	Scientific Literature	J. Biol. Chem.	2007	None
CHEMBL193136		0	442.43	0	3.26	52	CONC(=O)c1cc(Nc2ncnn3cc(-c4n[nH]c(C)n4)c(C(C)C)c23)c(F)cc1F	IC50	'='	50.0	nM	7.30			UO_0000065	16.50	0.31	4.04	5.98	False	CHEMBL829448	Inhibition of human fibroblast growth factor receptor 1	B	BAO_0000357	single protein format	Homo sapiens	None	None	None	None	CHEMBL3650	Fibroblast growth factor receptor 1	Homo sapiens	SINGLE PROTEIN	CHEMBL1144449	1	Scientific Literature	J. Med. Chem.	2005	None
CHEMBL205127		0	449.82	0	4.89	25	Cn1cnc(NCc2ccncc2)c1-c1nnc(Nc2ccc(Cl)c(C(F)(F)F)c2)o1	Activity	'<'	30.0	%				UO_0000187					False	CHEMBL867752	Protective index against FGFR1 at 10 uM by HTRF method	B	BAO_0000357	single protein format	Homo sapiens	None	None	None	None	CHEMBL3650	Fibroblast growth factor receptor 1	Homo sapiens	SINGLE PROTEIN	CHEMBL1139649	1	Scientific Literature	Bioorg. Med. Chem. Lett.	2006	None
CHEMBL202904		0	381.83	0	3.87	7	Cn1cnc(NCc2ccccn2)c1-c1nnc(Nc2ccc(Cl)cc2)o1	Activity	'<'	30.0	%				UO_0000187					False	CHEMBL867752	Protective index against FGFR1 at 10 uM by HTRF method	B	BAO_0000357	single protein format	Homo sapiens	None	None	None	None	CHEMBL3650	Fibroblast growth factor receptor 1	Homo sapiens	SINGLE PROTEIN	CHEMBL1139649	1	Scientific Literature	Bioorg. Med. Chem. Lett.	2006	None
CHEMBL231526		0	446.50	0	4.83	NP603	COc1cc(OC)cc(-c2ccc3c(c2)NC(=O)/C3=C\c2[nH]c(C)c(CCC(=O)O)c2C)c1	Activity						Active						False	CHEMBL889725	Effect on intracellular signaling in HUVEC assessed as inhibition of rhFGF2-induced ERK activation	F	BAO_0000219	cell-based format	Homo sapiens	None	None	HUVEC	None	CHEMBL3650	Fibroblast growth factor receptor 1	Homo sapiens	SINGLE PROTEIN	CHEMBL1146241	1	Scientific Literature	Bioorg. Med. Chem. Lett.	2007	CHEMBL3307501
CHEMBL3401764		0	361.43	1	5.11	5e; NHTP23	Cc1ccc(-c2csc3ncnc(Nc4cccc(C(=O)O)c4)c23)cc1	Activity	'='	60.5	%				UO_0000187					False	CHEMBL3796364	Inhibition of human recombinant FGFR1 assessed as residual activity at 10 uM in presence of [gamma-32P]ATP by radiometric protein kinase assay	B	BAO_0000357	single protein format	Homo sapiens	None	None	None	None	CHEMBL3650	Fibroblast growth factor receptor 1	Homo sapiens	SINGLE PROTEIN	CHEMBL3792307	1	Scientific Literature	Eur. J. Med. Chem.	2016	None
CHEMBL1171837	PONATINIB	4	532.57	1	4.46	AP24534	Cc1ccc(C(=O)Nc2ccc(CN3CCN(C)CC3)c(C(F)(F)F)c2)cc1C#Cc1cnc2cccnn12	IC50	'='	0.7	nM	9.15			UO_0000065	17.19	0.32	4.69	13.92	True	CHEMBL3372487	Inhibition of FGFR1 (unknown origin)	B	BAO_0000357	single protein format	Homo sapiens	None	None	None	None	CHEMBL3650	Fibroblast growth factor receptor 1	Homo sapiens	SINGLE PROTEIN	CHEMBL3352320	1	Scientific Literature	Bioorg. Med. Chem. Lett.	2014	None
CHEMBL1086939		0	345.78	0	3.86	15,BSc3927	COc1cc(OC)c(/C=C2/C(=O)Nc3ccc(Cl)cc32)c(OC)c1	Inhibition	'<'	20.0	%				UO_0000187					False	CHEMBL1112912	Inhibition of FGFR1	B	BAO_0000357	single protein format	None	None	None	None	None	CHEMBL3650	Fibroblast growth factor receptor 1	Homo sapiens	SINGLE PROTEIN	CHEMBL1157898	1	Scientific Literature	Bioorg. Med. Chem. Lett.	2010	None
CHEMBL1088392		0	300.70	0	3.74	7,BSc3923	O=C1Nc2ccc(Cl)cc2/C1=C\c1ccccc1[N+](=O)[O-]	Inhibition						Not Active						False	CHEMBL1112912	Inhibition of FGFR1	B	BAO_0000357	single protein format	None	None	None	None	None	CHEMBL3650	Fibroblast growth factor receptor 1	Homo sapiens	SINGLE PROTEIN	CHEMBL1157898	1	Scientific Literature	Bioorg. Med. Chem. Lett.	2010	None
CHEMBL358469		0	230.29	0	3.10	95	COc1ccc2c(c1)ncn2-c1ccsc1	IC50	'='	6500.0	nM	5.19			UO_0000065	22.52	0.44	2.09	19.18	False	CHEMBL678502	Inhibition of phosphorylation of a random glutamate/tyrosine copolymer in lysates of transfected Sf9 insect cells overexpressing human fibroblast growth factor receptor 1	B	BAO_0000219	cell-based format	None	None	None	Sf9	None	CHEMBL3650	Fibroblast growth factor receptor 1	Homo sapiens	SINGLE PROTEIN	CHEMBL1131521	1	Scientific Literature	J. Med. Chem.	1998	CHEMBL3308860
CHEMBL515466		0	440.59	1	6.35	18	Cc1ccc(C(=O)Nc2cccc(C(C)(C)C)c2)cc1-c1ccc(C(=O)NCC2CC2)cc1	Activity						Not Evaluated						False	CHEMBL1035886	Binding affinity to human FGFR1 at 10 uM relative to control	B	BAO_0000357	single protein format	Homo sapiens	None	None	None	None	CHEMBL3650	Fibroblast growth factor receptor 1	Homo sapiens	SINGLE PROTEIN	CHEMBL1151712	1	Scientific Literature	J. Med. Chem.	2008	None
CHEMBL150912		0	210.24	0	2.73	52	Oc1nc2ccccc2n1-c1ccccc1	IC50	'>'	50000.0	nM				UO_0000065					False	CHEMBL678502	Inhibition of phosphorylation of a random glutamate/tyrosine copolymer in lysates of transfected Sf9 insect cells overexpressing human fibroblast growth factor receptor 1	B	BAO_0000219	cell-based format	None	None	None	Sf9	None	CHEMBL3650	Fibroblast growth factor receptor 1	Homo sapiens	SINGLE PROTEIN	CHEMBL1131521	1	Scientific Literature	J. Med. Chem.	1998	CHEMBL3308860
CHEMBL232800		0	326.79	0	3.43	9	O=C(Nc1ccc(Cl)cc1)c1ccnn1CCc1ccccn1	Activity	'>'	30.0	%				UO_0000187					False	CHEMBL897512	Inhibition of FGFR1 at 10 uM	B	BAO_0000357	single protein format	None	None	None	None	None	CHEMBL3650	Fibroblast growth factor receptor 1	Homo sapiens	SINGLE PROTEIN	CHEMBL1148870	1	Scientific Literature	Bioorg. Med. Chem. Lett.	2007	None
CHEMBL149073		0	354.36	0	2.84	16c	Cc1[nH]c(/C=C2\C(=O)Nc3ccc(C(=O)O)cc32)c(C)c1CCC(=O)O	IC50	'='	280.0	nM	6.55			UO_0000065	18.49	0.34	3.71	5.48	False	CHEMBL678671	Inhibitory activity against Fibroblast growth factor receptor 1	B	BAO_0000357	single protein format	None	None	None	None	None	CHEMBL3650	Fibroblast growth factor receptor 1	Homo sapiens	SINGLE PROTEIN	CHEMBL1132535	1	Scientific Literature	J. Med. Chem.	1999	None
CHEMBL79241		0	366.43	0	3.20	24	COc1ccccc1-c1cc2cnc(N)nc2nc1NC(=O)NC(C)(C)C	IC50	'='	11220.0	nM	4.95			UO_0000065	13.51	0.25	1.75	4.30	False	CHEMBL676884	Inhibition of the fibroblast growth factor receptor (FGFR1)	B	BAO_0000357	single protein format	None	None	None	None	None	CHEMBL3650	Fibroblast growth factor receptor 1	Homo sapiens	SINGLE PROTEIN	CHEMBL1130533	1	Scientific Literature	Bioorg. Med. Chem. Lett.	1997	None
CHEMBL560733		0	441.50	0	3.40	1	Cc1cc(O)cc(-c2nn(CC#N)cc2-c2cc(NC[C@H](C)O)nc(-c3cccnc3)n2)c1	Inhibition	'='	-8.05	%				UO_0000187					False	CHEMBL1054867	Inhibition of FGFR1 at 10 uM by HotSpot assay relative to control	B	BAO_0000357	single protein format	None	None	None	None	None	CHEMBL3650	Fibroblast growth factor receptor 1	Homo sapiens	SINGLE PROTEIN	CHEMBL1153464	1	Scientific Literature	Bioorg. Med. Chem. Lett.	2009	None
CHEMBL535	SUNITINIB	4	398.48	0	3.33	12b	CCN(CC)CCNC(=O)c1c(C)[nH]c(/C=C2\C(=O)Nc3ccc(F)cc32)c1C	IC50	'='	2900.0	nM	5.54			UO_0000065	13.90	0.26	2.21	7.17	False	CHEMBL678687	Inhibition of Fibroblast growth factor receptor 1	B	BAO_0000357	single protein format	None	None	None	None	None	CHEMBL3650	Fibroblast growth factor receptor 1	Homo sapiens	SINGLE PROTEIN	CHEMBL1136732	1	Scientific Literature	J. Med. Chem.	2003	None
CHEMBL301271		0	427.53	0	2.60	4d	CCS(=O)(=O)c1ccc2c(c1)/C(=C/c1[nH]c3c(c1CCC(N)=O)CCCC3)C(=O)N2	IC50	'='	80.0	nM	7.10			UO_0000065	16.60	0.32	4.50	5.81	False	CHEMBL678681	Inhibitory activity against Fibroblast growth factor receptor 1	B	BAO_0000357	single protein format	None	None	None	None	None	CHEMBL3650	Fibroblast growth factor receptor 1	Homo sapiens	SINGLE PROTEIN	CHEMBL1146690	1	Scientific Literature	Bioorg. Med. Chem. Lett.	2004	None
CHEMBL3948306		0	490.57	0	4.94	753	COc1cc(OC)cc(N(CC#Cc2ccc(C)cn2)c2ccc3ncc(-c4cnn(C)c4)nc3c2)c1	IC50	'='	4168.69	nM	5.38			UO_0000065	10.97	0.20	0.44	6.88	False	CHEMBL3880342	Inhibition of FGFR1 (unknown origin) transfected in mouse BA/F3 cells assessed as decrease in cell proliferation in absence of mouse IL3 after 24 hrs by Alamar blue assay	B	BAO_0000219	cell-based format	Homo sapiens	None	None	BaF3	None	CHEMBL3650	Fibroblast growth factor receptor 1	Homo sapiens	SINGLE PROTEIN	CHEMBL3879910	38	Patent Bioactivity Data		2014	CHEMBL3307634
CHEMBL3981207		0	468.34	1	5.13	783	C#CCN(c1ccc2ncc(-c3cnn(C)c3)nc2c1)c1c(Cl)c(OC)cc(OC)c1Cl	IC50	'='	501.19	nM	6.30			UO_0000065	13.45	0.27	1.17	9.65	False	CHEMBL3880342	Inhibition of FGFR1 (unknown origin) transfected in mouse BA/F3 cells assessed as decrease in cell proliferation in absence of mouse IL3 after 24 hrs by Alamar blue assay	B	BAO_0000219	cell-based format	Homo sapiens	None	None	BaF3	None	CHEMBL3650	Fibroblast growth factor receptor 1	Homo sapiens	SINGLE PROTEIN	CHEMBL3879910	38	Patent Bioactivity Data		2014	CHEMBL3307634
CHEMBL3891816		0	499.57	0	3.73	794	COc1cc(OC)cc(N(CC#CC2(O)CCOCC2)c2ccc3ncc(-c4cnn(C)c4)nc3c2)c1	IC50	'='	691.83	nM	6.16			UO_0000065	12.33	0.23	2.43	6.50	False	CHEMBL3880342	Inhibition of FGFR1 (unknown origin) transfected in mouse BA/F3 cells assessed as decrease in cell proliferation in absence of mouse IL3 after 24 hrs by Alamar blue assay	B	BAO_0000219	cell-based format	Homo sapiens	None	None	BaF3	None	CHEMBL3650	Fibroblast growth factor receptor 1	Homo sapiens	SINGLE PROTEIN	CHEMBL3879910	38	Patent Bioactivity Data		2014	CHEMBL3307634
CHEMBL3929849		0	507.55	1	4.04	796	COc1cc(OC)cc(N(CC#Cc2nccnc2OC)c2ccc3ncc(-c4cnn(C)c4)nc3c2)c1	IC50	'='	147.91	nM	6.83			UO_0000065	13.46	0.25	2.79	6.81	False	CHEMBL3880342	Inhibition of FGFR1 (unknown origin) transfected in mouse BA/F3 cells assessed as decrease in cell proliferation in absence of mouse IL3 after 24 hrs by Alamar blue assay	B	BAO_0000219	cell-based format	Homo sapiens	None	None	BaF3	None	CHEMBL3650	Fibroblast growth factor receptor 1	Homo sapiens	SINGLE PROTEIN	CHEMBL3879910	38	Patent Bioactivity Data		2014	CHEMBL3307634
CHEMBL3963296		0	534.58	1	4.42	805	COC(=O)c1cccnc1C#CCN(c1cc(OC)cc(OC)c1)c1ccc2ncc(-c3cnn(C)c3)nc2c1	IC50	'='	74.13	nM	7.13			UO_0000065	13.34	0.24	2.71	6.82	False	CHEMBL3880342	Inhibition of FGFR1 (unknown origin) transfected in mouse BA/F3 cells assessed as decrease in cell proliferation in absence of mouse IL3 after 24 hrs by Alamar blue assay	B	BAO_0000219	cell-based format	Homo sapiens	None	None	BaF3	None	CHEMBL3650	Fibroblast growth factor receptor 1	Homo sapiens	SINGLE PROTEIN	CHEMBL3879910	38	Patent Bioactivity Data		2014	CHEMBL3307634
CHEMBL3957914		0	443.55	1	5.38	208	COc1cc(OC)cc(N(CC2CCCC2)c2ccc3ncc(-c4cnn(C)c4)nc3c2)c1	IC50	'>'	10000.0	nM				UO_0000065					False	CHEMBL3880343	Inhibition of FGFR1 (unknown origin) transfected in mouse BA/F3 cells assessed as decrease in cell proliferation in presence of mouse IL3 after 24 hrs by Alamar blue assay	B	BAO_0000219	cell-based format	Homo sapiens	None	None	BaF3	None	CHEMBL3650	Fibroblast growth factor receptor 1	Homo sapiens	SINGLE PROTEIN	CHEMBL3879910	38	Patent Bioactivity Data		2014	CHEMBL3307634
CHEMBL3951694		0	496.59	0	2.65	368	COc1cc(OC)cc(N(CCN)c2ccc3ncc(-c4cnn(CCS(C)(=O)=O)c4)nc3c2)c1	IC50	'>'	10000.0	nM				UO_0000065					False	CHEMBL3880343	Inhibition of FGFR1 (unknown origin) transfected in mouse BA/F3 cells assessed as decrease in cell proliferation in presence of mouse IL3 after 24 hrs by Alamar blue assay	B	BAO_0000219	cell-based format	Homo sapiens	None	None	BaF3	None	CHEMBL3650	Fibroblast growth factor receptor 1	Homo sapiens	SINGLE PROTEIN	CHEMBL3879910	38	Patent Bioactivity Data		2014	CHEMBL3307634
CHEMBL3942594		0	449.51	0	3.19	397	COCC(O)CN(c1cc(OC)cc(OC)c1)c1ccc2ncc(-c3cnn(C)c3)nc2c1	IC50	'>'	10000.0	nM				UO_0000065					False	CHEMBL3880343	Inhibition of FGFR1 (unknown origin) transfected in mouse BA/F3 cells assessed as decrease in cell proliferation in presence of mouse IL3 after 24 hrs by Alamar blue assay	B	BAO_0000219	cell-based format	Homo sapiens	None	None	BaF3	None	CHEMBL3650	Fibroblast growth factor receptor 1	Homo sapiens	SINGLE PROTEIN	CHEMBL3879910	38	Patent Bioactivity Data		2014	CHEMBL3307634
CHEMBL3891474		0	525.05	0	3.95	412	COc1cc(OC)cc(N(CC2(OC)CCCNC2)c2ccc3ncc(-c4cnn(C)c4)nc3c2)c1.Cl	IC50	'>'	10000.0	nM				UO_0000065					False	CHEMBL3880343	Inhibition of FGFR1 (unknown origin) transfected in mouse BA/F3 cells assessed as decrease in cell proliferation in presence of mouse IL3 after 24 hrs by Alamar blue assay	B	BAO_0000219	cell-based format	Homo sapiens	None	None	BaF3	None	CHEMBL3650	Fibroblast growth factor receptor 1	Homo sapiens	SINGLE PROTEIN	CHEMBL3879910	38	Patent Bioactivity Data		2014	CHEMBL3307634
CHEMBL3972694		0	422.46	0	2.64	433	Cn1cc(-c2ccc3ncc(N(CCN)c4cc(F)cc(OCCO)c4)nc3c2)cn1	IC50	'>'	10000.0	nM				UO_0000065					False	CHEMBL3880343	Inhibition of FGFR1 (unknown origin) transfected in mouse BA/F3 cells assessed as decrease in cell proliferation in presence of mouse IL3 after 24 hrs by Alamar blue assay	B	BAO_0000219	cell-based format	Homo sapiens	None	None	BaF3	None	CHEMBL3650	Fibroblast growth factor receptor 1	Homo sapiens	SINGLE PROTEIN	CHEMBL3879910	38	Patent Bioactivity Data		2014	CHEMBL3307634
CHEMBL3908978		0	421.45	1	5.18	209	Cn1cc(-c2cnc3ccc(N(CC4CC4)c4cccc(OC(F)F)c4)cc3n2)cn1	IC50	'='	1202.26	nM	5.92			UO_0000065	14.05	0.26	0.74	10.56	False	CHEMBL3880337	Inhibition of human FGFR1 using Btn-Flt3 as substrate after 60 mins by TR-FRET assay	B	BAO_0000357	single protein format	Homo sapiens	None	None	None	None	CHEMBL3650	Fibroblast growth factor receptor 1	Homo sapiens	SINGLE PROTEIN	CHEMBL3879910	38	Patent Bioactivity Data		2014	None
CHEMBL3965364		0	413.53	1	5.37	22	CC(C)Oc1cccc(N(CC2CC2)c2ccc3ncc(-c4cnn(C)c4)nc3c2)c1	IC50	'='	1023.29	nM	5.99			UO_0000065	14.49	0.26	0.62	10.68	False	CHEMBL3880337	Inhibition of human FGFR1 using Btn-Flt3 as substrate after 60 mins by TR-FRET assay	B	BAO_0000357	single protein format	Homo sapiens	None	None	None	None	CHEMBL3650	Fibroblast growth factor receptor 1	Homo sapiens	SINGLE PROTEIN	CHEMBL3879910	38	Patent Bioactivity Data		2014	None
CHEMBL3904329		0	419.49	0	3.57	113	COc1cc(OC)cc(N(CC(C)O)c2ccc3ncc(-c4cnn(C)c4)nc3c2)c1	IC50	'='	4.467	nM	8.35			UO_0000065	19.91	0.37	4.78	9.76	False	CHEMBL3880337	Inhibition of human FGFR1 using Btn-Flt3 as substrate after 60 mins by TR-FRET assay	B	BAO_0000357	single protein format	Homo sapiens	None	None	None	None	CHEMBL3650	Fibroblast growth factor receptor 1	Homo sapiens	SINGLE PROTEIN	CHEMBL3879910	38	Patent Bioactivity Data		2014	None
CHEMBL3969815		0	481.00	0	4.27	25	COc1cc(OC)cc(N(CCN2CCCC2)c2ccc3ncc(-c4cn[nH]c4)nc3c2)c1.Cl	IC50	'='	1.66	nM	8.78			UO_0000065	19.75	0.36	4.51	11.06	False	CHEMBL3880337	Inhibition of human FGFR1 using Btn-Flt3 as substrate after 60 mins by TR-FRET assay	B	BAO_0000357	single protein format	Homo sapiens	None	None	None	None	CHEMBL3650	Fibroblast growth factor receptor 1	Homo sapiens	SINGLE PROTEIN	CHEMBL3879910	38	Patent Bioactivity Data		2014	None
CHEMBL3946938		0	415.52	0	3.18	617	[2H]C([2H])([2H])Oc1cc(OC([2H])([2H])[2H])cc(N(c2ccc3ncc(-c4cnn(C)c4)nc3c2)C([2H])([2H])C([2H])([2H])O)c1	IC50	'='	61.66	nM	7.21			UO_0000065	17.78	0.33	4.03	8.43	False	CHEMBL3880342	Inhibition of FGFR1 (unknown origin) transfected in mouse BA/F3 cells assessed as decrease in cell proliferation in absence of mouse IL3 after 24 hrs by Alamar blue assay	B	BAO_0000219	cell-based format	Homo sapiens	None	None	BaF3	None	CHEMBL3650	Fibroblast growth factor receptor 1	Homo sapiens	SINGLE PROTEIN	CHEMBL3879910	38	Patent Bioactivity Data		2014	CHEMBL3307634
CHEMBL3909752		0	505.58	2	5.27	640	COc1cc(OC)cc(N(Cc2cc3ncccc3n2C)c2ccc3ncc(-c4cnn(C)c4)nc3c2)c1	IC50	'='	1513.56	nM	5.82			UO_0000065	11.51	0.21	0.55	7.00	False	CHEMBL3880342	Inhibition of FGFR1 (unknown origin) transfected in mouse BA/F3 cells assessed as decrease in cell proliferation in absence of mouse IL3 after 24 hrs by Alamar blue assay	B	BAO_0000219	cell-based format	Homo sapiens	None	None	BaF3	None	CHEMBL3650	Fibroblast growth factor receptor 1	Homo sapiens	SINGLE PROTEIN	CHEMBL3879910	38	Patent Bioactivity Data		2014	CHEMBL3307634
CHEMBL3939860		0	491.56	1	5.26	825	COc1cc(OC)cc(N(Cc2cc3ncccc3[nH]2)c2ccc3ncc(-c4cnn(C)c4)nc3c2)c1	IC50	'='	229.09	nM	6.64			UO_0000065	13.51	0.25	1.38	7.07	False	CHEMBL3880342	Inhibition of FGFR1 (unknown origin) transfected in mouse BA/F3 cells assessed as decrease in cell proliferation in absence of mouse IL3 after 24 hrs by Alamar blue assay	B	BAO_0000219	cell-based format	Homo sapiens	None	None	BaF3	None	CHEMBL3650	Fibroblast growth factor receptor 1	Homo sapiens	SINGLE PROTEIN	CHEMBL3879910	38	Patent Bioactivity Data		2014	CHEMBL3307634
CHEMBL3933492		0	475.90	1	5.48	881	Cl.Cn1cc(-c2cnc3ccc(N(CC4CC4)c4cccc(OC(F)(F)F)c4)cc3n2)cn1	IC50	'>'	10000.0	nM				UO_0000065					False	CHEMBL3880342	Inhibition of FGFR1 (unknown origin) transfected in mouse BA/F3 cells assessed as decrease in cell proliferation in absence of mouse IL3 after 24 hrs by Alamar blue assay	B	BAO_0000219	cell-based format	Homo sapiens	None	None	BaF3	None	CHEMBL3650	Fibroblast growth factor receptor 1	Homo sapiens	SINGLE PROTEIN	CHEMBL3879910	38	Patent Bioactivity Data		2014	CHEMBL3307634
CHEMBL3928923		0	516.52	1	4.13	906	COc1cc(N(CCCN)c2ccc3ncc(-c4cnn(C)c4)nc3c2)cc(OC)c1C(O)C(F)(F)F	IC50	'='	6165.95	nM	5.21			UO_0000065	10.09	0.19	1.08	4.67	False	CHEMBL3880342	Inhibition of FGFR1 (unknown origin) transfected in mouse BA/F3 cells assessed as decrease in cell proliferation in absence of mouse IL3 after 24 hrs by Alamar blue assay	B	BAO_0000219	cell-based format	Homo sapiens	None	None	BaF3	None	CHEMBL3650	Fibroblast growth factor receptor 1	Homo sapiens	SINGLE PROTEIN	CHEMBL3879910	38	Patent Bioactivity Data		2014	CHEMBL3307634
CHEMBL3985750		0	502.58	1	3.17	253	COc1cc(OC)cc(N(CC2CC2)c2ccc3ncc(-c4cnn(CC(=O)NCCO)c4)nc3c2)c1	IC50	'>'	10000.0	nM				UO_0000065					False	CHEMBL3880343	Inhibition of FGFR1 (unknown origin) transfected in mouse BA/F3 cells assessed as decrease in cell proliferation in presence of mouse IL3 after 24 hrs by Alamar blue assay	B	BAO_0000219	cell-based format	Homo sapiens	None	None	BaF3	None	CHEMBL3650	Fibroblast growth factor receptor 1	Homo sapiens	SINGLE PROTEIN	CHEMBL3879910	38	Patent Bioactivity Data		2014	CHEMBL3307634
CHEMBL3893398		0	525.64	1	2.97	316	COc1cc(OC)cc(N(CCCNS(=O)(=O)N(C)C)c2ccc3ncc(-c4cnn(C)c4)nc3c2)c1	IC50	'>'	10000.0	nM				UO_0000065					False	CHEMBL3880343	Inhibition of FGFR1 (unknown origin) transfected in mouse BA/F3 cells assessed as decrease in cell proliferation in presence of mouse IL3 after 24 hrs by Alamar blue assay	B	BAO_0000219	cell-based format	Homo sapiens	None	None	BaF3	None	CHEMBL3650	Fibroblast growth factor receptor 1	Homo sapiens	SINGLE PROTEIN	CHEMBL3879910	38	Patent Bioactivity Data		2014	CHEMBL3307634
CHEMBL3897034		0	437.48	0	3.15	326	COc1cc(F)cc(N(CCCO)c2ccc3ncc(-c4cnn(CCO)c4)nc3c2)c1	IC50	'>'	10000.0	nM				UO_0000065					False	CHEMBL3880343	Inhibition of FGFR1 (unknown origin) transfected in mouse BA/F3 cells assessed as decrease in cell proliferation in presence of mouse IL3 after 24 hrs by Alamar blue assay	B	BAO_0000219	cell-based format	Homo sapiens	None	None	BaF3	None	CHEMBL3650	Fibroblast growth factor receptor 1	Homo sapiens	SINGLE PROTEIN	CHEMBL3879910	38	Patent Bioactivity Data		2014	CHEMBL3307634
CHEMBL3919270		0	485.98	1	6.04	359	COc1cc(OC)cc(N(Cc2cccc(Cl)c2)c2ccc3ncc(-c4cnn(C)c4)nc3c2)c1	IC50	'>'	10000.0	nM				UO_0000065					False	CHEMBL3880343	Inhibition of FGFR1 (unknown origin) transfected in mouse BA/F3 cells assessed as decrease in cell proliferation in presence of mouse IL3 after 24 hrs by Alamar blue assay	B	BAO_0000219	cell-based format	Homo sapiens	None	None	BaF3	None	CHEMBL3650	Fibroblast growth factor receptor 1	Homo sapiens	SINGLE PROTEIN	CHEMBL3879910	38	Patent Bioactivity Data		2014	CHEMBL3307634
CHEMBL3904674		0	523.08	1	5.06	367	COc1cc(OC)cc(N(CCCN2CCCCC2)c2ccc3ncc(-c4cnn(C)c4)nc3c2)c1.Cl	IC50	'>'	10000.0	nM				UO_0000065					False	CHEMBL3880343	Inhibition of FGFR1 (unknown origin) transfected in mouse BA/F3 cells assessed as decrease in cell proliferation in presence of mouse IL3 after 24 hrs by Alamar blue assay	B	BAO_0000219	cell-based format	Homo sapiens	None	None	BaF3	None	CHEMBL3650	Fibroblast growth factor receptor 1	Homo sapiens	SINGLE PROTEIN	CHEMBL3879910	38	Patent Bioactivity Data		2014	CHEMBL3307634
CHEMBL3915533		0	561.03	1	3.89	374	COc1cc(OC)cc(N(CC(O)CN2CCC(F)(F)C2)c2ccc3ncc(-c4cnn(C)c4)nc3c2)c1.Cl	IC50	'>'	10000.0	nM				UO_0000065					False	CHEMBL3880343	Inhibition of FGFR1 (unknown origin) transfected in mouse BA/F3 cells assessed as decrease in cell proliferation in presence of mouse IL3 after 24 hrs by Alamar blue assay	B	BAO_0000219	cell-based format	Homo sapiens	None	None	BaF3	None	CHEMBL3650	Fibroblast growth factor receptor 1	Homo sapiens	SINGLE PROTEIN	CHEMBL3879910	38	Patent Bioactivity Data		2014	CHEMBL3307634
CHEMBL3967011		0	494.55	0	4.53	377	COc1cc(OC)cc(N(CCCN2CC(F)(F)C2)c2ccc3ncc(-c4cnn(C)c4)nc3c2)c1	IC50	'>'	10000.0	nM				UO_0000065					False	CHEMBL3880343	Inhibition of FGFR1 (unknown origin) transfected in mouse BA/F3 cells assessed as decrease in cell proliferation in presence of mouse IL3 after 24 hrs by Alamar blue assay	B	BAO_0000219	cell-based format	Homo sapiens	None	None	BaF3	None	CHEMBL3650	Fibroblast growth factor receptor 1	Homo sapiens	SINGLE PROTEIN	CHEMBL3879910	38	Patent Bioactivity Data		2014	CHEMBL3307634
CHEMBL3981706		0	543.72	2	5.08	386	COc1cc(OC)cc(N(CCNC2CC(C)(C)NC(C)(C)C2)c2ccc3ncc(-c4cnn(C)c4)nc3c2)c1	IC50	'>'	10000.0	nM				UO_0000065					False	CHEMBL3880343	Inhibition of FGFR1 (unknown origin) transfected in mouse BA/F3 cells assessed as decrease in cell proliferation in presence of mouse IL3 after 24 hrs by Alamar blue assay	B	BAO_0000219	cell-based format	Homo sapiens	None	None	BaF3	None	CHEMBL3650	Fibroblast growth factor receptor 1	Homo sapiens	SINGLE PROTEIN	CHEMBL3879910	38	Patent Bioactivity Data		2014	CHEMBL3307634
CHEMBL3985678		0	447.54	0	4.20	389	COc1cc(OC)cc(N(CC(O)C(C)C)c2ccc3ncc(-c4cnn(C)c4)nc3c2)c1	IC50	'>'	10000.0	nM				UO_0000065					False	CHEMBL3880343	Inhibition of FGFR1 (unknown origin) transfected in mouse BA/F3 cells assessed as decrease in cell proliferation in presence of mouse IL3 after 24 hrs by Alamar blue assay	B	BAO_0000219	cell-based format	Homo sapiens	None	None	BaF3	None	CHEMBL3650	Fibroblast growth factor receptor 1	Homo sapiens	SINGLE PROTEIN	CHEMBL3879910	38	Patent Bioactivity Data		2014	CHEMBL3307634
CHEMBL3968361		0	474.57	0	3.30	391	COc1cc(OC)cc(N(CC2(O)CCNCC2)c2ccc3ncc(-c4cnn(C)c4)nc3c2)c1	IC50	'>'	10000.0	nM				UO_0000065					False	CHEMBL3880343	Inhibition of FGFR1 (unknown origin) transfected in mouse BA/F3 cells assessed as decrease in cell proliferation in presence of mouse IL3 after 24 hrs by Alamar blue assay	B	BAO_0000219	cell-based format	Homo sapiens	None	None	BaF3	None	CHEMBL3650	Fibroblast growth factor receptor 1	Homo sapiens	SINGLE PROTEIN	CHEMBL3879910	38	Patent Bioactivity Data		2014	CHEMBL3307634
CHEMBL3907314		0	474.57	0	3.25	395	COc1cc(OC)cc(N(CCCN2CC(O)C2)c2ccc3ncc(-c4cnn(C)c4)nc3c2)c1	IC50	'>'	10000.0	nM				UO_0000065					False	CHEMBL3880343	Inhibition of FGFR1 (unknown origin) transfected in mouse BA/F3 cells assessed as decrease in cell proliferation in presence of mouse IL3 after 24 hrs by Alamar blue assay	B	BAO_0000219	cell-based format	Homo sapiens	None	None	BaF3	None	CHEMBL3650	Fibroblast growth factor receptor 1	Homo sapiens	SINGLE PROTEIN	CHEMBL3879910	38	Patent Bioactivity Data		2014	CHEMBL3307634
CHEMBL3962549		0	407.45	0	3.70	401	CCOc1cc(F)cc(N(CCO)c2ccc3ncc(-c4cnn(C)c4)nc3c2)c1	IC50	'>'	10000.0	nM				UO_0000065					False	CHEMBL3880343	Inhibition of FGFR1 (unknown origin) transfected in mouse BA/F3 cells assessed as decrease in cell proliferation in presence of mouse IL3 after 24 hrs by Alamar blue assay	B	BAO_0000219	cell-based format	Homo sapiens	None	None	BaF3	None	CHEMBL3650	Fibroblast growth factor receptor 1	Homo sapiens	SINGLE PROTEIN	CHEMBL3879910	38	Patent Bioactivity Data		2014	CHEMBL3307634
CHEMBL3893344		0	432.53	0	3.89	449	CCn1cc(-c2cnc3ccc(N(CCNC)c4cc(OC)cc(OC)c4)cc3n2)cn1	IC50	'>'	10000.0	nM				UO_0000065					False	CHEMBL3880343	Inhibition of FGFR1 (unknown origin) transfected in mouse BA/F3 cells assessed as decrease in cell proliferation in presence of mouse IL3 after 24 hrs by Alamar blue assay	B	BAO_0000219	cell-based format	Homo sapiens	None	None	BaF3	None	CHEMBL3650	Fibroblast growth factor receptor 1	Homo sapiens	SINGLE PROTEIN	CHEMBL3879910	38	Patent Bioactivity Data		2014	CHEMBL3307634
CHEMBL274654	ORANTINIB	3	310.35	0	3.14	SU-6668	Cc1[nH]c(/C=C2\C(=O)Nc3ccccc32)c(C)c1CCC(=O)O	IC50	'>'	50000.0	nM				UO_0000065					False	CHEMBL889723	Inhibition of rhFGF2-induced cellular proliferation of HUVEC	F	BAO_0000219	cell-based format	Homo sapiens	None	None	HUVEC	None	CHEMBL3650	Fibroblast growth factor receptor 1	Homo sapiens	SINGLE PROTEIN	CHEMBL1146241	1	Scientific Literature	Bioorg. Med. Chem. Lett.	2007	CHEMBL3307501
CHEMBL149201		0	386.45	0	4.81	SU16f	Cc1[nH]c(/C=C2\C(=O)Nc3cc(-c4ccccc4)ccc32)c(C)c1CCC(=O)O	MEC	'='	10.0	uM				UO_0000064					False	CHEMBL889723	Inhibition of rhFGF2-induced cellular proliferation of HUVEC	F	BAO_0000219	cell-based format	Homo sapiens	None	None	HUVEC	None	CHEMBL3650	Fibroblast growth factor receptor 1	Homo sapiens	SINGLE PROTEIN	CHEMBL1146241	1	Scientific Literature	Bioorg. Med. Chem. Lett.	2007	CHEMBL3307501
CHEMBL301143		0	456.57	0	2.13	3c	CNS(=O)(=O)c1ccc2c(c1)/C(=C/c1[nH]c3c(c1CN1CCOCC1)CCCC3)C(=O)N2	IC50	'='	200.0	nM	6.70			UO_0000065	14.67	0.29	4.57	6.47	False	CHEMBL678681	Inhibitory activity against Fibroblast growth factor receptor 1	B	BAO_0000357	single protein format	None	None	None	None	None	CHEMBL3650	Fibroblast growth factor receptor 1	Homo sapiens	SINGLE PROTEIN	CHEMBL1146690	1	Scientific Literature	Bioorg. Med. Chem. Lett.	2004	None
CHEMBL3948411		0	464.55	1	5.98	19(d)	Cc1cnc(C(=O)Nc2cccc(C(=O)c3ccc4c(/C=C/c5ccccc5)n[nH]c4c3)c2)s1	Inhibition	'='	39.0	%				UO_0000187					False	CHEMBL3881033	Inhibition of human phosphorylated FGFR1 L457V/C488A/C584S mutant expressed in baculovirus/insect expression system assessed as reduction in NADH oxidation at 1 uM using poly(E4Y1) as substrate by pyruvate kinase/lactate dehydrogenase coupled assay	B	BAO_0000019	assay format	Homo sapiens	None	None	None	None	CHEMBL3650	Fibroblast growth factor receptor 1	Homo sapiens	SINGLE PROTEIN	CHEMBL3880421	38	Patent Bioactivity Data		2003	None
CHEMBL3931533		0	389.46	0	4.21	200	CCN(c1cc(OC)cc(OC)c1)c1ccc2ncc(-c3cnn(C)c3)nc2c1	IC50	'='	389.05	nM	6.41			UO_0000065	16.46	0.30	2.20	9.82	False	CHEMBL3880342	Inhibition of FGFR1 (unknown origin) transfected in mouse BA/F3 cells assessed as decrease in cell proliferation in absence of mouse IL3 after 24 hrs by Alamar blue assay	B	BAO_0000219	cell-based format	Homo sapiens	None	None	BaF3	None	CHEMBL3650	Fibroblast growth factor receptor 1	Homo sapiens	SINGLE PROTEIN	CHEMBL3879910	38	Patent Bioactivity Data		2014	CHEMBL3307634
CHEMBL3947990		0	426.48	0	4.67	224	COc1cccc(N(Cc2cc(C)no2)c2ccc3ncc(-c4cnn(C)c4)nc3c2)c1	IC50	'='	2290.87	nM	5.64			UO_0000065	13.22	0.24	0.97	6.87	False	CHEMBL3880342	Inhibition of FGFR1 (unknown origin) transfected in mouse BA/F3 cells assessed as decrease in cell proliferation in absence of mouse IL3 after 24 hrs by Alamar blue assay	B	BAO_0000219	cell-based format	Homo sapiens	None	None	BaF3	None	CHEMBL3650	Fibroblast growth factor receptor 1	Homo sapiens	SINGLE PROTEIN	CHEMBL3879910	38	Patent Bioactivity Data		2014	CHEMBL3307634
CHEMBL3921313		0	447.50	0	3.75	65	CCOC(=O)CN(c1cc(OC)cc(OC)c1)c1ccc2ncc(-c3cnn(C)c3)nc2c1	IC50	'='	1000.0	nM	6.00			UO_0000065	13.41	0.25	2.25	6.55	False	CHEMBL3880342	Inhibition of FGFR1 (unknown origin) transfected in mouse BA/F3 cells assessed as decrease in cell proliferation in absence of mouse IL3 after 24 hrs by Alamar blue assay	B	BAO_0000219	cell-based format	Homo sapiens	None	None	BaF3	None	CHEMBL3650	Fibroblast growth factor receptor 1	Homo sapiens	SINGLE PROTEIN	CHEMBL3879910	38	Patent Bioactivity Data		2014	CHEMBL3307634
CHEMBL3972564		0	419.92	1	5.24	237	COc1cc(Cl)cc(N(CC2CC2)c2ccc3ncc(-c4cnn(C)c4)nc3c2)c1	IC50	'='	6918.31	nM	5.16			UO_0000065	12.29	0.23	-0.08	9.20	False	CHEMBL3880342	Inhibition of FGFR1 (unknown origin) transfected in mouse BA/F3 cells assessed as decrease in cell proliferation in absence of mouse IL3 after 24 hrs by Alamar blue assay	B	BAO_0000219	cell-based format	Homo sapiens	None	None	BaF3	None	CHEMBL3650	Fibroblast growth factor receptor 1	Homo sapiens	SINGLE PROTEIN	CHEMBL3879910	38	Patent Bioactivity Data		2014	CHEMBL3307634
CHEMBL3960128		0	555.68	1	4.23	251	COc1cc(OC)cc(N(CC2CC2)c2ccc3ncc(-c4cnn(C(C)(C)C(=O)N5CCNCC5)c4)nc3c2)c1	IC50	'='	4897.79	nM	5.31			UO_0000065	9.56	0.18	1.08	5.44	False	CHEMBL3880342	Inhibition of FGFR1 (unknown origin) transfected in mouse BA/F3 cells assessed as decrease in cell proliferation in absence of mouse IL3 after 24 hrs by Alamar blue assay	B	BAO_0000219	cell-based format	Homo sapiens	None	None	BaF3	None	CHEMBL3650	Fibroblast growth factor receptor 1	Homo sapiens	SINGLE PROTEIN	CHEMBL3879910	38	Patent Bioactivity Data		2014	CHEMBL3307634
CHEMBL3961872		0	472.57	1	5.15	263	COc1cc(OC)cc(N(Cc2csc(C)n2)c2ccc3ncc(-c4cnn(C)c4)nc3c2)c1	IC50	'='	190.55	nM	6.72			UO_0000065	14.22	0.27	1.57	8.59	False	CHEMBL3880342	Inhibition of FGFR1 (unknown origin) transfected in mouse BA/F3 cells assessed as decrease in cell proliferation in absence of mouse IL3 after 24 hrs by Alamar blue assay	B	BAO_0000219	cell-based format	Homo sapiens	None	None	BaF3	None	CHEMBL3650	Fibroblast growth factor receptor 1	Homo sapiens	SINGLE PROTEIN	CHEMBL3879910	38	Patent Bioactivity Data		2014	CHEMBL3307634
CHEMBL3935232		0	475.55	0	2.61	265	CNCCN(c1cc(OC)cc(OC)c1)c1ccc2ncc(-c3cnn(CC(=O)NC)c3)nc2c1	IC50	'='	309.03	nM	6.51			UO_0000065	13.69	0.25	3.90	6.12	False	CHEMBL3880342	Inhibition of FGFR1 (unknown origin) transfected in mouse BA/F3 cells assessed as decrease in cell proliferation in absence of mouse IL3 after 24 hrs by Alamar blue assay	B	BAO_0000219	cell-based format	Homo sapiens	None	None	BaF3	None	CHEMBL3650	Fibroblast growth factor receptor 1	Homo sapiens	SINGLE PROTEIN	CHEMBL3879910	38	Patent Bioactivity Data		2014	CHEMBL3307634
CHEMBL3974664		0	417.47	0	3.58	76	COc1cc(OC)cc(N(CC2CO2)c2ccc3ncc(-c4cnn(C)c4)nc3c2)c1	IC50	'='	66.07	nM	7.18			UO_0000065	17.20	0.32	3.60	9.23	False	CHEMBL3880342	Inhibition of FGFR1 (unknown origin) transfected in mouse BA/F3 cells assessed as decrease in cell proliferation in absence of mouse IL3 after 24 hrs by Alamar blue assay	B	BAO_0000219	cell-based format	Homo sapiens	None	None	BaF3	None	CHEMBL3650	Fibroblast growth factor receptor 1	Homo sapiens	SINGLE PROTEIN	CHEMBL3879910	38	Patent Bioactivity Data		2014	CHEMBL3307634
CHEMBL3948270		0	432.48	0	4.04	81	COc1cc(OC)cc(N(C/C(C)=N\O)c2ccc3ncc(-c4cnn(C)c4)nc3c2)c1	IC50	'='	245.47	nM	6.61			UO_0000065	15.28	0.28	2.57	6.75	False	CHEMBL3880342	Inhibition of FGFR1 (unknown origin) transfected in mouse BA/F3 cells assessed as decrease in cell proliferation in absence of mouse IL3 after 24 hrs by Alamar blue assay	B	BAO_0000219	cell-based format	Homo sapiens	None	None	BaF3	None	CHEMBL3650	Fibroblast growth factor receptor 1	Homo sapiens	SINGLE PROTEIN	CHEMBL3879910	38	Patent Bioactivity Data		2014	CHEMBL3307634
CHEMBL3928627		0	389.43	0	4.72	293	COc1cc(F)cc(N(CC2CC2)c2ccc3ncc(-c4cn[nH]c4)nc3c2)c1	IC50	'>'	10000.0	nM				UO_0000065					False	CHEMBL3880342	Inhibition of FGFR1 (unknown origin) transfected in mouse BA/F3 cells assessed as decrease in cell proliferation in absence of mouse IL3 after 24 hrs by Alamar blue assay	B	BAO_0000219	cell-based format	Homo sapiens	None	None	BaF3	None	CHEMBL3650	Fibroblast growth factor receptor 1	Homo sapiens	SINGLE PROTEIN	CHEMBL3879910	38	Patent Bioactivity Data		2014	CHEMBL3307634
CHEMBL382818		0	448.86	1	6.76	58	FC(F)(Cl)Oc1ccc(Nc2nnc(-c3cccc4cnccc34)c3ccccc23)cc1	ED50	'='	0.035	uM		Non standard unit for type		UO_0000064					False	CHEMBL1006965	Inhibition of FGFR1/VEGFR2 chimeric construct expressed in HEK293 cells by ELISA	B	BAO_0000219	cell-based format	None	None	None	HEK293	None	CHEMBL3650	Fibroblast growth factor receptor 1	Homo sapiens	SINGLE PROTEIN	CHEMBL1140880	1	Scientific Literature	Bioorg. Med. Chem.	2009	CHEMBL3307715
CHEMBL3928646		0	499.62	1	5.49	305	COc1cc(OC)cc(N(CC2CC2)c2ccc3ncc(-c4cnn(CC5CCOCC5)c4)nc3c2)c1	IC50	'='	416.87	nM	6.38			UO_0000065	12.77	0.24	0.89	8.56	False	CHEMBL3880342	Inhibition of FGFR1 (unknown origin) transfected in mouse BA/F3 cells assessed as decrease in cell proliferation in absence of mouse IL3 after 24 hrs by Alamar blue assay	B	BAO_0000219	cell-based format	Homo sapiens	None	None	BaF3	None	CHEMBL3650	Fibroblast growth factor receptor 1	Homo sapiens	SINGLE PROTEIN	CHEMBL3879910	38	Patent Bioactivity Data		2014	CHEMBL3307634
CHEMBL3935124		0	537.64	1	3.47	57	COc1cc(OCCO)cc(N(CC2CC2)c2ccc3ncc(-c4cnn(CCS(C)(=O)=O)c4)nc3c2)c1	IC50	'='	1202.26	nM	5.92			UO_0000065	11.01	0.21	2.45	4.95	False	CHEMBL3880342	Inhibition of FGFR1 (unknown origin) transfected in mouse BA/F3 cells assessed as decrease in cell proliferation in absence of mouse IL3 after 24 hrs by Alamar blue assay	B	BAO_0000219	cell-based format	Homo sapiens	None	None	BaF3	None	CHEMBL3650	Fibroblast growth factor receptor 1	Homo sapiens	SINGLE PROTEIN	CHEMBL3879910	38	Patent Bioactivity Data		2014	CHEMBL3307634
CHEMBL3982334		0	433.49	0	4.18	327	COc1cc(F)cc(N(CC2CC2)c2ccc3ncc(-c4cnn(CCO)c4)nc3c2)c1	IC50	'>'	10000.0	nM				UO_0000065					False	CHEMBL3880342	Inhibition of FGFR1 (unknown origin) transfected in mouse BA/F3 cells assessed as decrease in cell proliferation in absence of mouse IL3 after 24 hrs by Alamar blue assay	B	BAO_0000219	cell-based format	Homo sapiens	None	None	BaF3	None	CHEMBL3650	Fibroblast growth factor receptor 1	Homo sapiens	SINGLE PROTEIN	CHEMBL3879910	38	Patent Bioactivity Data		2014	CHEMBL3307634
CHEMBL3919730		0	487.61	0	3.61	328	COc1cc(OC)cc(N(CCCN2CCC(N)C2)c2ccc3ncc(-c4cnn(C)c4)nc3c2)c1	IC50	'='	114.82	nM	6.94			UO_0000065	14.23	0.26	3.33	7.34	False	CHEMBL3880342	Inhibition of FGFR1 (unknown origin) transfected in mouse BA/F3 cells assessed as decrease in cell proliferation in absence of mouse IL3 after 24 hrs by Alamar blue assay	B	BAO_0000219	cell-based format	Homo sapiens	None	None	BaF3	None	CHEMBL3650	Fibroblast growth factor receptor 1	Homo sapiens	SINGLE PROTEIN	CHEMBL3879910	38	Patent Bioactivity Data		2014	CHEMBL3307634
CHEMBL3922453		0	538.10	1	3.87	330	CNC1CCN(CCCN(c2cc(OC)cc(OC)c2)c2ccc3ncc(-c4cnn(C)c4)nc3c2)C1.Cl	IC50	'='	323.59	nM	6.49			UO_0000065	12.94	0.24	2.62	8.06	False	CHEMBL3880342	Inhibition of FGFR1 (unknown origin) transfected in mouse BA/F3 cells assessed as decrease in cell proliferation in absence of mouse IL3 after 24 hrs by Alamar blue assay	B	BAO_0000219	cell-based format	Homo sapiens	None	None	BaF3	None	CHEMBL3650	Fibroblast growth factor receptor 1	Homo sapiens	SINGLE PROTEIN	CHEMBL3879910	38	Patent Bioactivity Data		2014	CHEMBL3307634
CHEMBL3975954		0	441.49	0	4.98	336	COc1cc(OC)cc(N(Cc2ccco2)c2ccc3ncc(-c4cnn(C)c4)nc3c2)c1	IC50	'='	436.52	nM	6.36			UO_0000065	14.41	0.26	1.38	8.11	False	CHEMBL3880342	Inhibition of FGFR1 (unknown origin) transfected in mouse BA/F3 cells assessed as decrease in cell proliferation in absence of mouse IL3 after 24 hrs by Alamar blue assay	B	BAO_0000219	cell-based format	Homo sapiens	None	None	BaF3	None	CHEMBL3650	Fibroblast growth factor receptor 1	Homo sapiens	SINGLE PROTEIN	CHEMBL3879910	38	Patent Bioactivity Data		2014	CHEMBL3307634
CHEMBL3966748		0	404.47	0	3.52	338	COc1cc(OC)cc(N(CCCN)c2ccc3ncc(-c4cn[nH]c4)nc3c2)c1	IC50	'='	302.0	nM	6.52			UO_0000065	16.12	0.30	3.00	6.38	False	CHEMBL3880342	Inhibition of FGFR1 (unknown origin) transfected in mouse BA/F3 cells assessed as decrease in cell proliferation in absence of mouse IL3 after 24 hrs by Alamar blue assay	B	BAO_0000219	cell-based format	Homo sapiens	None	None	BaF3	None	CHEMBL3650	Fibroblast growth factor receptor 1	Homo sapiens	SINGLE PROTEIN	CHEMBL3879910	38	Patent Bioactivity Data		2014	CHEMBL3307634
CHEMBL3958756		0	485.98	1	6.04	355	COc1cc(OC)cc(N(Cc2ccccc2Cl)c2ccc3ncc(-c4cnn(C)c4)nc3c2)c1	IC50	'='	6456.54	nM	5.19			UO_0000065	10.68	0.20	-0.85	7.95	False	CHEMBL3880342	Inhibition of FGFR1 (unknown origin) transfected in mouse BA/F3 cells assessed as decrease in cell proliferation in absence of mouse IL3 after 24 hrs by Alamar blue assay	B	BAO_0000219	cell-based format	Homo sapiens	None	None	BaF3	None	CHEMBL3650	Fibroblast growth factor receptor 1	Homo sapiens	SINGLE PROTEIN	CHEMBL3879910	38	Patent Bioactivity Data		2014	CHEMBL3307634
CHEMBL3944307		0	369.42	1	5.48	4(b); 12(b)	CC(=O)Nc1cccc(Oc2ccc3c(/C=C/c4ccccc4)n[nH]c3c2)c1	Ki	'='	4.9	nM	8.31			UO_0000065	22.49	0.41	2.83	12.40	False	CHEMBL3881032	Inhibition of human phosphorylated FGFR1 L457V/C488A/C584S mutant expressed in baculovirus/insect expression system assessed as reduction in NADH oxidation using poly(E4Y1) as substrate by pyruvate kinase/lactate dehydrogenase coupled assay	B	BAO_0000019	assay format	Homo sapiens	None	None	None	None	CHEMBL3650	Fibroblast growth factor receptor 1	Homo sapiens	SINGLE PROTEIN	CHEMBL3880421	38	Patent Bioactivity Data		2003	None
CHEMBL3953791		0	382.47	1	5.46	12 (a)	CC(=O)Nc1cccc(N(C)c2ccc3c(/C=C/c4ccccc4)n[nH]c3c2)c1	Ki	'='	19.0	nM	7.72			UO_0000065	20.19	0.36	2.26	12.65	False	CHEMBL3881032	Inhibition of human phosphorylated FGFR1 L457V/C488A/C584S mutant expressed in baculovirus/insect expression system assessed as reduction in NADH oxidation using poly(E4Y1) as substrate by pyruvate kinase/lactate dehydrogenase coupled assay	B	BAO_0000019	assay format	Homo sapiens	None	None	None	None	CHEMBL3650	Fibroblast growth factor receptor 1	Homo sapiens	SINGLE PROTEIN	CHEMBL3880421	38	Patent Bioactivity Data		2003	None
CHEMBL3925826		0	463.54	1	6.30	30(e); Lib tab 1, R3C2	CCn1nc(C)cc1C(=O)Nc1cccc(Oc2ccc3c(/C=C/c4ccccc4)n[nH]c3c2)c1	Inhibition	'='	92.0	%				UO_0000187					False	CHEMBL3881033	Inhibition of human phosphorylated FGFR1 L457V/C488A/C584S mutant expressed in baculovirus/insect expression system assessed as reduction in NADH oxidation at 1 uM using poly(E4Y1) as substrate by pyruvate kinase/lactate dehydrogenase coupled assay	B	BAO_0000019	assay format	Homo sapiens	None	None	None	None	CHEMBL3650	Fibroblast growth factor receptor 1	Homo sapiens	SINGLE PROTEIN	CHEMBL3880421	38	Patent Bioactivity Data		2003	None
CHEMBL3932577		0	448.53	0	2.77	79a	CNCC(O)CN(c1cc(OC)cc(OC)c1)c1ccc2ncc(-c3cnn(C)c3)nc2c1	IC50	'='	2.399	nM	8.62			UO_0000065	19.22	0.36	5.85	8.84	False	CHEMBL3880337	Inhibition of human FGFR1 using Btn-Flt3 as substrate after 60 mins by TR-FRET assay	B	BAO_0000357	single protein format	Homo sapiens	None	None	None	None	CHEMBL3650	Fibroblast growth factor receptor 1	Homo sapiens	SINGLE PROTEIN	CHEMBL3879910	38	Patent Bioactivity Data		2014	None
CHEMBL3908877		0	426.91	0	3.13	294	COc1cc(OC)cc(N(CCN)c2ccc3ncc(-c4cn[nH]c4)nc3c2)c1.Cl	IC50	'='	2.399	nM	8.62			UO_0000065	22.08	0.41	5.49	8.44	False	CHEMBL3880337	Inhibition of human FGFR1 using Btn-Flt3 as substrate after 60 mins by TR-FRET assay	B	BAO_0000357	single protein format	Homo sapiens	None	None	None	None	CHEMBL3650	Fibroblast growth factor receptor 1	Homo sapiens	SINGLE PROTEIN	CHEMBL3879910	38	Patent Bioactivity Data		2014	None
CHEMBL3958756		0	485.98	1	6.04	355	COc1cc(OC)cc(N(Cc2ccccc2Cl)c2ccc3ncc(-c4cnn(C)c4)nc3c2)c1	IC50	'='	32.36	nM	7.49			UO_0000065	15.41	0.29	1.45	11.47	False	CHEMBL3880337	Inhibition of human FGFR1 using Btn-Flt3 as substrate after 60 mins by TR-FRET assay	B	BAO_0000357	single protein format	Homo sapiens	None	None	None	None	CHEMBL3650	Fibroblast growth factor receptor 1	Homo sapiens	SINGLE PROTEIN	CHEMBL3879910	38	Patent Bioactivity Data		2014	None
CHEMBL3951694		0	496.59	0	2.65	368	COc1cc(OC)cc(N(CCN)c2ccc3ncc(-c4cnn(CCS(C)(=O)=O)c4)nc3c2)c1	IC50	'='	1.096	nM	8.96			UO_0000065	18.04	0.35	6.31	7.14	False	CHEMBL3880337	Inhibition of human FGFR1 using Btn-Flt3 as substrate after 60 mins by TR-FRET assay	B	BAO_0000357	single protein format	Homo sapiens	None	None	None	None	CHEMBL3650	Fibroblast growth factor receptor 1	Homo sapiens	SINGLE PROTEIN	CHEMBL3879910	38	Patent Bioactivity Data		2014	None
CHEMBL3979996		0	457.53	0	4.63	411	COc1cc(C2OCCO2)cc(N(CC2CC2)c2ccc3ncc(-c4cnn(C)c4)nc3c2)c1	IC50	'='	239.88	nM	6.62			UO_0000065	14.47	0.27	1.99	8.88	False	CHEMBL3880337	Inhibition of human FGFR1 using Btn-Flt3 as substrate after 60 mins by TR-FRET assay	B	BAO_0000357	single protein format	Homo sapiens	None	None	None	None	CHEMBL3650	Fibroblast growth factor receptor 1	Homo sapiens	SINGLE PROTEIN	CHEMBL3879910	38	Patent Bioactivity Data		2014	None
CHEMBL3936828		0	434.50	0	2.51	125	COc1cc(OC)cc(N(CC(O)CN)c2ccc3ncc(-c4cnn(C)c4)nc3c2)c1	IC50	'='	3.236	nM	8.49			UO_0000065	19.54	0.36	5.98	7.61	False	CHEMBL3880337	Inhibition of human FGFR1 using Btn-Flt3 as substrate after 60 mins by TR-FRET assay	B	BAO_0000357	single protein format	Homo sapiens	None	None	None	None	CHEMBL3650	Fibroblast growth factor receptor 1	Homo sapiens	SINGLE PROTEIN	CHEMBL3879910	38	Patent Bioactivity Data		2014	None
CHEMBL217090		0	527.02	2	5.18	15	Clc1ccc2c(c1Nc1ncnc3cc(OCCCN4CCCC4)cc(OC4CCOCC4)c13)OCO2	IC50	'='	37000.0	nM	4.43			UO_0000065	8.41	0.16	-0.75	5.08	False	CHEMBL854972	Inhibition of recombinant FGFR1 by ELISA	B	BAO_0000357	single protein format	Homo sapiens	None	None	None	None	CHEMBL3650	Fibroblast growth factor receptor 1	Homo sapiens	SINGLE PROTEIN	CHEMBL1137334	1	Scientific Literature	J. Med. Chem.	2006	None
CHEMBL3963323		0	472.55	0	3.71	445	COc1cc(OC)cc(N(CCNC(=O)C2CC2)c2ccc3ncc(-c4cnn(C)c4)nc3c2)c1	IC50	'='	2.63	nM	8.58			UO_0000065	18.16	0.33	4.87	9.09	False	CHEMBL3880337	Inhibition of human FGFR1 using Btn-Flt3 as substrate after 60 mins by TR-FRET assay	B	BAO_0000357	single protein format	Homo sapiens	None	None	None	None	CHEMBL3650	Fibroblast growth factor receptor 1	Homo sapiens	SINGLE PROTEIN	CHEMBL3879910	38	Patent Bioactivity Data		2014	None
CHEMBL3961400		0	622.21	1	4.76	455	COc1cc(OC)cc(N(CCCN2CCC(N3C[C@H](C)O[C@H](C)C3)C2)c2ccc3ncc(-c4cnn(C)c4)nc3c2)c1.Cl	IC50	'='	2.884	nM	8.54			UO_0000065	14.58	0.27	3.78	10.54	False	CHEMBL3880337	Inhibition of human FGFR1 using Btn-Flt3 as substrate after 60 mins by TR-FRET assay	B	BAO_0000357	single protein format	Homo sapiens	None	None	None	None	CHEMBL3650	Fibroblast growth factor receptor 1	Homo sapiens	SINGLE PROTEIN	CHEMBL3879910	38	Patent Bioactivity Data		2014	None
CHEMBL3970423		0	514.67	2	5.70	480	COc1cc(OC)cc(N(CCC2CCN(C(C)C)CC2)c2ccc3ncc(-c4cnn(C)c4)nc3c2)c1	IC50	'='	1.259	nM	8.90			UO_0000065	17.29	0.32	3.20	12.99	False	CHEMBL3880337	Inhibition of human FGFR1 using Btn-Flt3 as substrate after 60 mins by TR-FRET assay	B	BAO_0000357	single protein format	Homo sapiens	None	None	None	None	CHEMBL3650	Fibroblast growth factor receptor 1	Homo sapiens	SINGLE PROTEIN	CHEMBL3879910	38	Patent Bioactivity Data		2014	None
CHEMBL3964574		0	510.62	1	3.51	503	COc1cc(OC)cc(N(CCNS(=O)(=O)C(C)C)c2ccc3ncc(-c4cnn(C)c4)nc3c2)c1	IC50	'='	1.23	nM	8.91			UO_0000065	17.45	0.34	5.40	7.99	False	CHEMBL3880337	Inhibition of human FGFR1 using Btn-Flt3 as substrate after 60 mins by TR-FRET assay	B	BAO_0000357	single protein format	Homo sapiens	None	None	None	None	CHEMBL3650	Fibroblast growth factor receptor 1	Homo sapiens	SINGLE PROTEIN	CHEMBL3879910	38	Patent Bioactivity Data		2014	None
CHEMBL3905866		0	468.51	0	4.04	513	COc1cc(OC)cc(N(CCNCC(F)F)c2ccc3ncc(-c4cnn(C)c4)nc3c2)c1	IC50	'='	1.38	nM	8.86			UO_0000065	18.91	0.36	4.82	11.46	False	CHEMBL3880337	Inhibition of human FGFR1 using Btn-Flt3 as substrate after 60 mins by TR-FRET assay	B	BAO_0000357	single protein format	Homo sapiens	None	None	None	None	CHEMBL3650	Fibroblast growth factor receptor 1	Homo sapiens	SINGLE PROTEIN	CHEMBL3879910	38	Patent Bioactivity Data		2014	None
CHEMBL3944610		0	448.53	0	2.77	533	COc1cc(OC)cc(N(CCNCCO)c2ccc3ncc(-c4cnn(C)c4)nc3c2)c1	IC50	'='	1.738	nM	8.76			UO_0000065	19.53	0.36	5.99	8.98	False	CHEMBL3880337	Inhibition of human FGFR1 using Btn-Flt3 as substrate after 60 mins by TR-FRET assay	B	BAO_0000357	single protein format	Homo sapiens	None	None	None	None	CHEMBL3650	Fibroblast growth factor receptor 1	Homo sapiens	SINGLE PROTEIN	CHEMBL3879910	38	Patent Bioactivity Data		2014	None
CHEMBL3968139		0	537.11	2	5.45	548	COc1cc(OC)cc(N(CCCN2[C@@H](C)CC[C@@H]2C)c2ccc3ncc(-c4cnn(C)c4)nc3c2)c1.Cl	IC50	'='	2.951	nM	8.53			UO_0000065	17.04	0.31	3.08	12.45	False	CHEMBL3880337	Inhibition of human FGFR1 using Btn-Flt3 as substrate after 60 mins by TR-FRET assay	B	BAO_0000357	single protein format	Homo sapiens	None	None	None	None	CHEMBL3650	Fibroblast growth factor receptor 1	Homo sapiens	SINGLE PROTEIN	CHEMBL3879910	38	Patent Bioactivity Data		2014	None
CHEMBL3921476		0	548.09	1	4.95	105	COc1cc(OC)cc(N(CCCN2CCC[C@H]2CC#N)c2ccc3ncc(-c4cnn(C)c4)nc3c2)c1.Cl	IC50	'='	2.042	nM	8.69			UO_0000065	16.98	0.31	3.74	9.41	False	CHEMBL3880337	Inhibition of human FGFR1 using Btn-Flt3 as substrate after 60 mins by TR-FRET assay	B	BAO_0000357	single protein format	Homo sapiens	None	None	None	None	CHEMBL3650	Fibroblast growth factor receptor 1	Homo sapiens	SINGLE PROTEIN	CHEMBL3879910	38	Patent Bioactivity Data		2014	None
CHEMBL3901119		0	488.59	0	3.95	604	COc1cc(OC)cc(N(CC2COCC(C)(C)N2)c2ccc3ncc(-c4cnn(C)c4)nc3c2)c1	IC50	'='	0.7586	nM	9.12			UO_0000065	18.67	0.35	5.17	10.54	False	CHEMBL3880337	Inhibition of human FGFR1 using Btn-Flt3 as substrate after 60 mins by TR-FRET assay	B	BAO_0000357	single protein format	Homo sapiens	None	None	None	None	CHEMBL3650	Fibroblast growth factor receptor 1	Homo sapiens	SINGLE PROTEIN	CHEMBL3879910	38	Patent Bioactivity Data		2014	None
CHEMBL3959260		0	500.53	1	4.73	702	COc1cc(OC)cc(N(CC(C)NCC(F)(F)F)c2ccc3ncc(-c4cnn(C)c4)nc3c2)c1	IC50	'='	7.943	nM	8.10			UO_0000065	16.18	0.31	3.37	10.47	False	CHEMBL3880337	Inhibition of human FGFR1 using Btn-Flt3 as substrate after 60 mins by TR-FRET assay	B	BAO_0000357	single protein format	Homo sapiens	None	None	None	None	CHEMBL3650	Fibroblast growth factor receptor 1	Homo sapiens	SINGLE PROTEIN	CHEMBL3879910	38	Patent Bioactivity Data		2014	None
CHEMBL3903823		0	390.45	0	2.84	707	COc1cc(O)cc(N(CCN)c2ccc3ncc(-c4cnn(C)c4)nc3c2)c1	IC50	'='	6.761	nM	8.17			UO_0000065	20.92	0.38	5.33	7.98	False	CHEMBL3880337	Inhibition of human FGFR1 using Btn-Flt3 as substrate after 60 mins by TR-FRET assay	B	BAO_0000357	single protein format	Homo sapiens	None	None	None	None	CHEMBL3650	Fibroblast growth factor receptor 1	Homo sapiens	SINGLE PROTEIN	CHEMBL3879910	38	Patent Bioactivity Data		2014	None
CHEMBL3914473		0	527.72	2	5.50	721	CCN(CC)Cc1cc(OC)cc(N(CCCN2CCCC2)c2ccc3ncc(-c4cnn(C)c4)nc3c2)c1	IC50	'='	131.83	nM	6.88			UO_0000065	13.04	0.24	1.38	11.00	False	CHEMBL3880337	Inhibition of human FGFR1 using Btn-Flt3 as substrate after 60 mins by TR-FRET assay	B	BAO_0000357	single protein format	Homo sapiens	None	None	None	None	CHEMBL3650	Fibroblast growth factor receptor 1	Homo sapiens	SINGLE PROTEIN	CHEMBL3879910	38	Patent Bioactivity Data		2014	None
CHEMBL3966200		0	496.56	0	4.82	728	COc1cc(OC)cc(N(CCCNCC(C)(F)F)c2ccc3ncc(-c4cnn(C)c4)nc3c2)c1	IC50	'='	2.63	nM	8.58			UO_0000065	17.28	0.33	3.76	11.10	False	CHEMBL3880337	Inhibition of human FGFR1 using Btn-Flt3 as substrate after 60 mins by TR-FRET assay	B	BAO_0000357	single protein format	Homo sapiens	None	None	None	None	CHEMBL3650	Fibroblast growth factor receptor 1	Homo sapiens	SINGLE PROTEIN	CHEMBL3879910	38	Patent Bioactivity Data		2014	None
CHEMBL3979328		0	515.45	2	5.49	729	COc1cc(OC)c(Cl)c(N(CCNC(C)C)c2ccc3ncc(-c4cnn(C)c4)nc3c2)c1Cl	IC50	'='	1.585	nM	8.80			UO_0000065	17.07	0.34	3.31	11.38	False	CHEMBL3880337	Inhibition of human FGFR1 using Btn-Flt3 as substrate after 60 mins by TR-FRET assay	B	BAO_0000357	single protein format	Homo sapiens	None	None	None	None	CHEMBL3650	Fibroblast growth factor receptor 1	Homo sapiens	SINGLE PROTEIN	CHEMBL3879910	38	Patent Bioactivity Data		2014	None
CHEMBL133604		0	296.33	0	2.48	12	COc1cc(OC)cc(-c2cc3cnc(N)cc3nc2N)c1	IC50	'='	200.0	nM	6.70			UO_0000065	22.61	0.42	4.22	6.96	False	CHEMBL678504	Inhibition of the phosphorylation of a random glutamate-tyrosine (4:1) copolymer by isolated Fibroblast growth factor receptor 1.	B	BAO_0000357	single protein format	None	None	None	None	None	CHEMBL3650	Fibroblast growth factor receptor 1	Homo sapiens	SINGLE PROTEIN	CHEMBL1133506	1	Scientific Literature	J. Med. Chem.	2000	None
CHEMBL293592		0	293.37	0	3.09	22	Cc1cc(C)c(C)c(-c2cc3cnc(N)nc3nc2N)c1C	IC50	'>'	50000.0	nM				UO_0000065					False	CHEMBL678501	Ability to prevent phosphorylation of human fibroblast growth factor receptor 1	B	BAO_0000357	single protein format	None	None	None	None	None	CHEMBL3650	Fibroblast growth factor receptor 1	Homo sapiens	SINGLE PROTEIN	CHEMBL1134497	1	Scientific Literature	J. Med. Chem.	2001	None
CHEMBL155505		0	209.25	0	2.61	33	Nc1cccc(-n2cnc3ccccc32)c1	IC50	'>'	50000.0	nM				UO_0000065					False	CHEMBL678502	Inhibition of phosphorylation of a random glutamate/tyrosine copolymer in lysates of transfected Sf9 insect cells overexpressing human fibroblast growth factor receptor 1	B	BAO_0000219	cell-based format	None	None	None	Sf9	None	CHEMBL3650	Fibroblast growth factor receptor 1	Homo sapiens	SINGLE PROTEIN	CHEMBL1131521	1	Scientific Literature	J. Med. Chem.	1998	CHEMBL3308860
CHEMBL348242		0	210.24	0	2.73	40	Oc1ccc(-n2cnc3ccccc32)cc1	IC50	'='	5800.0	nM	5.24			UO_0000065	24.91	0.45	2.51	13.76	False	CHEMBL678502	Inhibition of phosphorylation of a random glutamate/tyrosine copolymer in lysates of transfected Sf9 insect cells overexpressing human fibroblast growth factor receptor 1	B	BAO_0000219	cell-based format	None	None	None	Sf9	None	CHEMBL3650	Fibroblast growth factor receptor 1	Homo sapiens	SINGLE PROTEIN	CHEMBL1131521	1	Scientific Literature	J. Med. Chem.	1998	CHEMBL3308860
CHEMBL147112		0	402.45	0	4.51	11g	COc1ccccc1-c1ccc2c(c1)NC(=O)/C2=C\c1[nH]cc(CCC(=O)O)c1C	IC50	'='	2130.0	nM	5.67			UO_0000065	14.09	0.26	1.16	6.20	False	CHEMBL678671	Inhibitory activity against Fibroblast growth factor receptor 1	B	BAO_0000357	single protein format	None	None	None	None	None	CHEMBL3650	Fibroblast growth factor receptor 1	Homo sapiens	SINGLE PROTEIN	CHEMBL1132535	1	Scientific Literature	J. Med. Chem.	1999	None
CHEMBL3309990		0	337.31	0	2.32	7o	Nc1nc2c3c(F)cccc3nc(Cc3ccc4c(c3)OCO4)n2n1	IC50	'>'	10000.0	nM				UO_0000065					False	CHEMBL3381073	Inhibition of FGFR1 (unknown origin)	B	BAO_0000357	single protein format	Homo sapiens	None	None	None	None	CHEMBL3650	Fibroblast growth factor receptor 1	Homo sapiens	SINGLE PROTEIN	CHEMBL3352169	1	Scientific Literature	Bioorg. Med. Chem.	2014	None
CHEMBL150177		0	389.43	0	1.79	16d	Cc1[nH]c(/C=C2\C(=O)Nc3ccc(S(N)(=O)=O)cc32)c(C)c1CCC(=O)O	IC50	'='	280.0	nM	6.55			UO_0000065	16.83	0.33	4.76	4.60	False	CHEMBL678671	Inhibitory activity against Fibroblast growth factor receptor 1	B	BAO_0000357	single protein format	None	None	None	None	None	CHEMBL3650	Fibroblast growth factor receptor 1	Homo sapiens	SINGLE PROTEIN	CHEMBL1132535	1	Scientific Literature	J. Med. Chem.	1999	None
CHEMBL204718		0	431.89	1	5.03	11	Cn1cnc(NCc2ccc3ccccc3n2)c1-c1nnc(Nc2ccc(Cl)cc2)o1	Activity	'<'	30.0	%				UO_0000187					False	CHEMBL867752	Protective index against FGFR1 at 10 uM by HTRF method	B	BAO_0000357	single protein format	Homo sapiens	None	None	None	None	CHEMBL3650	Fibroblast growth factor receptor 1	Homo sapiens	SINGLE PROTEIN	CHEMBL1139649	1	Scientific Literature	Bioorg. Med. Chem. Lett.	2006	None
CHEMBL82431		0	364.45	0	3.81	16	Cc1cccc(-c2cc3cnc(N)nc3nc2NC(=O)NC(C)(C)C)c1C	IC50	'='	340.0	nM	6.47			UO_0000065	17.75	0.33	2.66	6.11	False	CHEMBL676884	Inhibition of the fibroblast growth factor receptor (FGFR1)	B	BAO_0000357	single protein format	None	None	None	None	None	CHEMBL3650	Fibroblast growth factor receptor 1	Homo sapiens	SINGLE PROTEIN	CHEMBL1130533	1	Scientific Literature	Bioorg. Med. Chem. Lett.	1997	None
CHEMBL134334		0	392.34	0	3.40	18	COc1cc(OC)cc(-c2cc3cnc(NC(=O)C(F)(F)F)cc3nc2N)c1	IC50	'='	61.0	nM	7.21			UO_0000065	18.39	0.35	3.81	7.26	False	CHEMBL678504	Inhibition of the phosphorylation of a random glutamate-tyrosine (4:1) copolymer by isolated Fibroblast growth factor receptor 1.	B	BAO_0000357	single protein format	None	None	None	None	None	CHEMBL3650	Fibroblast growth factor receptor 1	Homo sapiens	SINGLE PROTEIN	CHEMBL1133506	1	Scientific Literature	J. Med. Chem.	2000	None
CHEMBL153328		0	228.68	0	3.68	78	Clc1ccc2ncn(-c3ccccc3)c2c1	IC50	'>'	50000.0	nM				UO_0000065					False	CHEMBL678502	Inhibition of phosphorylation of a random glutamate/tyrosine copolymer in lysates of transfected Sf9 insect cells overexpressing human fibroblast growth factor receptor 1	B	BAO_0000219	cell-based format	None	None	None	Sf9	None	CHEMBL3650	Fibroblast growth factor receptor 1	Homo sapiens	SINGLE PROTEIN	CHEMBL1131521	1	Scientific Literature	J. Med. Chem.	1998	CHEMBL3308860
CHEMBL299270		0	572.59	2	5.22	81	CC(C)/N=C(/Nc1nc2nc(NCCCN3CCN(C)CC3)ncc2cc1-c1c(Cl)cccc1Cl)NC(C)C	IC50	'='	2500.0	nM	5.60			UO_0000065	9.78	0.20	0.38	5.99	False	CHEMBL678501	Ability to prevent phosphorylation of human fibroblast growth factor receptor 1	B	BAO_0000357	single protein format	None	None	None	None	None	CHEMBL3650	Fibroblast growth factor receptor 1	Homo sapiens	SINGLE PROTEIN	CHEMBL1134497	1	Scientific Literature	J. Med. Chem.	2001	None
CHEMBL146694		0	416.48	0	4.82	16h	COc1ccccc1-c1ccc2c(c1)NC(=O)/C2=C\c1[nH]c(C)c(CCC(=O)O)c1C	IC50	'='	4000.0	nM	5.40			UO_0000065					False	CHEMBL696130	Inhibitory activity of compound against FGF induced cell proliferation	F	BAO_0000019	assay format	None	None	None	None	None	CHEMBL3650	Fibroblast growth factor receptor 1	Homo sapiens	SINGLE PROTEIN	CHEMBL1132535	1	Scientific Literature	J. Med. Chem.	1999	None
CHEMBL3359895		0	368.44	0	3.40	16, GNE-783	CN1CCN(c2ccc(-c3cnc4[nH]c5cnc(C#N)cc5c4c3)cc2)CC1	Inhibition	'='	53.0	%				UO_0000187					False	CHEMBL3384998	Inhibition of FGFR1 (unknown origin) at 1 uM	B	BAO_0000357	single protein format	Homo sapiens	None	None	None	None	CHEMBL3650	Fibroblast growth factor receptor 1	Homo sapiens	SINGLE PROTEIN	CHEMBL3352495	1	Scientific Literature	Bioorg. Med. Chem. Lett.	2014	None
CHEMBL3794032		0	370.41	0	3.88	7	O=c1c2cc3c(cc2ncn1Cc1ccc(-c2ccccc2)cc1)OCCO3	Inhibition	'='	10.0	%				UO_0000187					False	CHEMBL3796155	Inhibition of human FGFR1 using myelin basic protein as substrate at 1 uM measured after 20 mins at 30 degC by liquid scintillation counting method in presence of [gamma-32P]-ATP	B	BAO_0000357	single protein format	Homo sapiens	None	None	None	None	CHEMBL3650	Fibroblast growth factor receptor 1	Homo sapiens	SINGLE PROTEIN	CHEMBL3792341	1	Scientific Literature	Eur. J. Med. Chem.	2016	None
CHEMBL3793896		0	359.18	0	2.94	13	O=c1c2cc3c(cc2ncn1Cc1ccc(Br)cc1)OCO3	Inhibition	'='	1.0	%				UO_0000187					False	CHEMBL3796155	Inhibition of human FGFR1 using myelin basic protein as substrate at 1 uM measured after 20 mins at 30 degC by liquid scintillation counting method in presence of [gamma-32P]-ATP	B	BAO_0000357	single protein format	Homo sapiens	None	None	None	None	CHEMBL3650	Fibroblast growth factor receptor 1	Homo sapiens	SINGLE PROTEIN	CHEMBL3792341	1	Scientific Literature	Eur. J. Med. Chem.	2016	None
CHEMBL3793356		0	401.22	0	2.81	10	O=C(Cn1cnc2cc3c(cc2c1=O)OCCO3)c1ccc(Br)cc1	Inhibition	'='	18.0	%				UO_0000187					False	CHEMBL3796155	Inhibition of human FGFR1 using myelin basic protein as substrate at 1 uM measured after 20 mins at 30 degC by liquid scintillation counting method in presence of [gamma-32P]-ATP	B	BAO_0000357	single protein format	Homo sapiens	None	None	None	None	CHEMBL3650	Fibroblast growth factor receptor 1	Homo sapiens	SINGLE PROTEIN	CHEMBL3792341	1	Scientific Literature	Eur. J. Med. Chem.	2016	None
CHEMBL81474		0	364.45	0	3.81	17	Cc1cc(C)cc(-c2cc3cnc(N)nc3nc2NC(=O)NC(C)(C)C)c1	IC50	'='	1130.0	nM	5.95			UO_0000065	16.32	0.30	2.14	5.62	False	CHEMBL676884	Inhibition of the fibroblast growth factor receptor (FGFR1)	B	BAO_0000357	single protein format	None	None	None	None	None	CHEMBL3650	Fibroblast growth factor receptor 1	Homo sapiens	SINGLE PROTEIN	CHEMBL1130533	1	Scientific Literature	Bioorg. Med. Chem. Lett.	1997	None
CHEMBL3427179		0	308.38	0	2.73	11	CC1(C)SC(c2nc3ccc(O)cc3s2)=N[C@H]1C(=O)O	Activity	'='	92.0	%				UO_0000187					False	CHEMBL3428228	Inhibition of FGF-R1 (unknown origin) assessed as remaining activity at 100 uM by radioactive filter binding assay in presence of [33P]-ATP relative to control	B	BAO_0000357	single protein format	Homo sapiens	None	None	None	None	CHEMBL3650	Fibroblast growth factor receptor 1	Homo sapiens	SINGLE PROTEIN	CHEMBL3425453	1	Scientific Literature	Eur. J. Med. Chem.	2015	None
CHEMBL276711	SEMAXANIB	3	238.29	0	3.12	2	Cc1cc(C)c(/C=C2\C(=O)Nc3ccccc32)[nH]1	IC50	'='	50000.0	nM	4.30			UO_0000065					False	CHEMBL696130	Inhibitory activity of compound against FGF induced cell proliferation	F	BAO_0000019	assay format	None	None	None	None	None	CHEMBL3650	Fibroblast growth factor receptor 1	Homo sapiens	SINGLE PROTEIN	CHEMBL1132535	1	Scientific Literature	J. Med. Chem.	1999	None
CHEMBL485246		0	292.30	0	1.77	2	Nc1ncnc2ncn(CC(=O)c3c[nH]c4ccccc34)c12	Inhibition						Not Active						False	CHEMBL945708	Inhibition of human FGFR1 at 10 uM	B	BAO_0000357	single protein format	None	None	None	None	None	CHEMBL3650	Fibroblast growth factor receptor 1	Homo sapiens	SINGLE PROTEIN	CHEMBL1137681	1	Scientific Literature	Eur. J. Med. Chem.	2009	None
CHEMBL3427181		0	274.30	0	1.89	13	O=C(O)[C@H]1CSC(c2ccc3cc(O)ccc3n2)=N1	Activity	'='	21.0	%				UO_0000187					False	CHEMBL3428228	Inhibition of FGF-R1 (unknown origin) assessed as remaining activity at 100 uM by radioactive filter binding assay in presence of [33P]-ATP relative to control	B	BAO_0000357	single protein format	Homo sapiens	None	None	None	None	CHEMBL3650	Fibroblast growth factor receptor 1	Homo sapiens	SINGLE PROTEIN	CHEMBL3425453	1	Scientific Literature	Eur. J. Med. Chem.	2015	None
CHEMBL134354		0	395.46	0	3.82	15	COc1cc(OC)cc(-c2cc3cnc(N)cc3nc2NC(=O)NC(C)(C)C)c1	IC50	'='	42.0	nM	7.38			UO_0000065	18.65	0.35	3.56	6.62	False	CHEMBL678504	Inhibition of the phosphorylation of a random glutamate-tyrosine (4:1) copolymer by isolated Fibroblast growth factor receptor 1.	B	BAO_0000357	single protein format	None	None	None	None	None	CHEMBL3650	Fibroblast growth factor receptor 1	Homo sapiens	SINGLE PROTEIN	CHEMBL1133506	1	Scientific Literature	J. Med. Chem.	2000	None
CHEMBL135267		0	307.36	0	3.02	7	CCNC(=O)Nc1nc2cc(N)ncc2cc1-c1ccccc1	IC50	'='	1300.0	nM	5.89			UO_0000065	19.15	0.35	2.87	6.33	False	CHEMBL678504	Inhibition of the phosphorylation of a random glutamate-tyrosine (4:1) copolymer by isolated Fibroblast growth factor receptor 1.	B	BAO_0000357	single protein format	None	None	None	None	None	CHEMBL3650	Fibroblast growth factor receptor 1	Homo sapiens	SINGLE PROTEIN	CHEMBL1133506	1	Scientific Literature	J. Med. Chem.	2000	None
CHEMBL299687		0	634.40	2	7.00	65	CN1CCN(CCCNc2ncc3cc(-c4c(Cl)cccc4Cl)c(NC(=O)Nc4ccc(Cl)c(Cl)c4)nc3n2)CC1	IC50	'='	600.0	nM	6.22			UO_0000065	9.81	0.21	-0.78	6.33	False	CHEMBL678501	Ability to prevent phosphorylation of human fibroblast growth factor receptor 1	B	BAO_0000357	single protein format	None	None	None	None	None	CHEMBL3650	Fibroblast growth factor receptor 1	Homo sapiens	SINGLE PROTEIN	CHEMBL1134497	1	Scientific Literature	J. Med. Chem.	2001	None
CHEMBL432738		0	377.24	0	3.72	40	CCNC(=O)Nc1nc2nc(N)ncc2cc1-c1c(Cl)cccc1Cl	IC50	'='	130.0	nM	6.89			UO_0000065	18.25	0.38	3.17	6.51	False	CHEMBL678504	Inhibition of the phosphorylation of a random glutamate-tyrosine (4:1) copolymer by isolated Fibroblast growth factor receptor 1.	B	BAO_0000357	single protein format	None	None	None	None	None	CHEMBL3650	Fibroblast growth factor receptor 1	Homo sapiens	SINGLE PROTEIN	CHEMBL1133506	1	Scientific Literature	J. Med. Chem.	2000	None
CHEMBL1090479	GSK-1070916	1	507.64	2	5.94	17k, GSK-1070916	CCn1cc(-c2ccnc3[nH]c(-c4cccc(CN(C)C)c4)cc23)c(-c2ccc(NC(=O)N(C)C)cc2)n1	IC50	'='	76.0	nM	7.12			UO_0000065	14.02	0.26	1.18	8.67	False	CHEMBL1104803	Inhibition of FGFR1	B	BAO_0000357	single protein format	None	None	None	None	None	CHEMBL3650	Fibroblast growth factor receptor 1	Homo sapiens	SINGLE PROTEIN	CHEMBL1157791	1	Scientific Literature	J. Med. Chem.	2010	None
CHEMBL191023		0	522.69	2	5.77	23	CCN(CC)CCCCNc1cc2nc(NC(=O)NC(C)(C)C)c(-c3cc(OC)cc(OC)c3)cc2cn1	IC50	'='	6.0	nM	8.22			UO_0000065	15.73	0.30	2.45	8.17	False	CHEMBL832920	Inhibition of glutamate/tyrosine (4:1) copolymer phosphorylation by human FGFR1 in DELFIA assay	B	BAO_0000357	single protein format	Homo sapiens	None	None	None	None	CHEMBL3650	Fibroblast growth factor receptor 1	Homo sapiens	SINGLE PROTEIN	CHEMBL1145157	1	Scientific Literature	J. Med. Chem.	2005	None
CHEMBL512863		0	392.41	0	4.73	23	Cc1cc(NC(=O)c2nscc2NCc2ccncc2)ccc1C(F)(F)F	Inhibition	'<'	30.0	%				UO_0000187					False	CHEMBL1034030	Inhibition of FGFR1 at 10 uM by HTRF assay	B	BAO_0000357	single protein format	None	None	None	None	None	CHEMBL3650	Fibroblast growth factor receptor 1	Homo sapiens	SINGLE PROTEIN	CHEMBL1136839	1	Scientific Literature	Bioorg. Med. Chem. Lett.	2009	None
CHEMBL443921		0	352.42	0	1.91	18	O=C(NC1=CC2C=NNC2C=C1)c1nscc1NCc1ccncc1	Inhibition	'<'	30.0	%				UO_0000187					False	CHEMBL1034030	Inhibition of FGFR1 at 10 uM by HTRF assay	B	BAO_0000357	single protein format	None	None	None	None	None	CHEMBL3650	Fibroblast growth factor receptor 1	Homo sapiens	SINGLE PROTEIN	CHEMBL1136839	1	Scientific Literature	Bioorg. Med. Chem. Lett.	2009	None
CHEMBL473288		0	389.28	0	4.17	15	O=C(Nc1ccc(Br)cc1)c1nscc1NCc1ccncc1	Inhibition	'<'	30.0	%				UO_0000187					False	CHEMBL1034030	Inhibition of FGFR1 at 10 uM by HTRF assay	B	BAO_0000357	single protein format	None	None	None	None	None	CHEMBL3650	Fibroblast growth factor receptor 1	Homo sapiens	SINGLE PROTEIN	CHEMBL1136839	1	Scientific Literature	Bioorg. Med. Chem. Lett.	2009	None
CHEMBL475704		0	378.38	0	4.42	6	O=C(Nc1ccc(C(F)(F)F)cc1)c1nscc1NCc1ccncc1	Inhibition	'<'	30.0	%				UO_0000187					False	CHEMBL1034030	Inhibition of FGFR1 at 10 uM by HTRF assay	B	BAO_0000357	single protein format	None	None	None	None	None	CHEMBL3650	Fibroblast growth factor receptor 1	Homo sapiens	SINGLE PROTEIN	CHEMBL1136839	1	Scientific Literature	Bioorg. Med. Chem. Lett.	2009	None
CHEMBL86755		0	210.24	0	2.51	6	O=C1Nc2ccccc2/C1=C/c1ccc[nH]1	Activity	'='	13.9	%				UO_0000187					False	CHEMBL1035886	Binding affinity to human FGFR1 at 10 uM relative to control	B	BAO_0000357	single protein format	Homo sapiens	None	None	None	None	CHEMBL3650	Fibroblast growth factor receptor 1	Homo sapiens	SINGLE PROTEIN	CHEMBL1151712	1	Scientific Literature	J. Med. Chem.	2008	None
CHEMBL348189		0	228.68	0	3.68	57	Clc1cccc2c1ncn2-c1ccccc1	IC50	'>'	50000.0	nM				UO_0000065					False	CHEMBL678502	Inhibition of phosphorylation of a random glutamate/tyrosine copolymer in lysates of transfected Sf9 insect cells overexpressing human fibroblast growth factor receptor 1	B	BAO_0000219	cell-based format	None	None	None	Sf9	None	CHEMBL3650	Fibroblast growth factor receptor 1	Homo sapiens	SINGLE PROTEIN	CHEMBL1131521	1	Scientific Literature	J. Med. Chem.	1998	CHEMBL3308860
CHEMBL153208		0	239.23	0	2.93	70	O=[N+]([O-])c1ccc2c(c1)ncn2-c1ccccc1	IC50	'>'	50000.0	nM				UO_0000065					False	CHEMBL678502	Inhibition of phosphorylation of a random glutamate/tyrosine copolymer in lysates of transfected Sf9 insect cells overexpressing human fibroblast growth factor receptor 1	B	BAO_0000219	cell-based format	None	None	None	Sf9	None	CHEMBL3650	Fibroblast growth factor receptor 1	Homo sapiens	SINGLE PROTEIN	CHEMBL1131521	1	Scientific Literature	J. Med. Chem.	1998	CHEMBL3308860
CHEMBL153101		0	224.26	0	3.03	39	COc1ccc(-n2cnc3ccccc32)cc1	IC50	'>'	50000.0	nM				UO_0000065					False	CHEMBL678502	Inhibition of phosphorylation of a random glutamate/tyrosine copolymer in lysates of transfected Sf9 insect cells overexpressing human fibroblast growth factor receptor 1	B	BAO_0000219	cell-based format	None	None	None	Sf9	None	CHEMBL3650	Fibroblast growth factor receptor 1	Homo sapiens	SINGLE PROTEIN	CHEMBL1131521	1	Scientific Literature	J. Med. Chem.	1998	CHEMBL3308860
CHEMBL150765		0	238.25	0	2.72	58	O=C(O)c1cccc2c1ncn2-c1ccccc1	IC50	'>'	50000.0	nM				UO_0000065					False	CHEMBL678502	Inhibition of phosphorylation of a random glutamate/tyrosine copolymer in lysates of transfected Sf9 insect cells overexpressing human fibroblast growth factor receptor 1	B	BAO_0000219	cell-based format	None	None	None	Sf9	None	CHEMBL3650	Fibroblast growth factor receptor 1	Homo sapiens	SINGLE PROTEIN	CHEMBL1131521	1	Scientific Literature	J. Med. Chem.	1998	CHEMBL3308860
CHEMBL1689372		0	360.46	0	4.32	6d	CCOc1ccc(-c2csc3ncnc(SCCC(=O)O)c23)cc1	Activity	'='	99.0	%				UO_0000187					False	CHEMBL1694379	Inhibition of recombinant human FGFR1 kinase assessed as residual activity at 10 uM in presence of 100 uM ATP	B	BAO_0000357	single protein format	Homo sapiens	None	None	None	None	CHEMBL3650	Fibroblast growth factor receptor 1	Homo sapiens	SINGLE PROTEIN	CHEMBL1687878	1	Scientific Literature	Eur. J. Med. Chem.	2011	None
CHEMBL346870		0	209.25	0	2.61	46	Nc1ccc(-n2cnc3ccccc32)cc1	IC50	'>'	50000.0	nM				UO_0000065					False	CHEMBL678502	Inhibition of phosphorylation of a random glutamate/tyrosine copolymer in lysates of transfected Sf9 insect cells overexpressing human fibroblast growth factor receptor 1	B	BAO_0000219	cell-based format	None	None	None	Sf9	None	CHEMBL3650	Fibroblast growth factor receptor 1	Homo sapiens	SINGLE PROTEIN	CHEMBL1131521	1	Scientific Literature	J. Med. Chem.	1998	CHEMBL3308860
CHEMBL312055		0	366.43	0	3.20	26	COc1ccc(-c2cc3cnc(N)nc3nc2NC(=O)NC(C)(C)C)cc1	IC50	'='	3970.0	nM	5.40			UO_0000065	14.74	0.27	2.20	4.69	False	CHEMBL676884	Inhibition of the fibroblast growth factor receptor (FGFR1)	B	BAO_0000357	single protein format	None	None	None	None	None	CHEMBL3650	Fibroblast growth factor receptor 1	Homo sapiens	SINGLE PROTEIN	CHEMBL1130533	1	Scientific Literature	Bioorg. Med. Chem. Lett.	1997	None
CHEMBL1081312		0	319.37	0	3.07	PP121	Nc1ncnc2c1c(-c1cnc3[nH]ccc3c1)nn2C1CCCC1	Inhibition	'='	95.0	%				UO_0000187					False	CHEMBL1244429	Inhibition of FGFR1 at 1 uM after 60 mins by FRET assay in presence of 10 uM ATP	B	BAO_0000357	single protein format	None	None	None	None	None	CHEMBL3650	Fibroblast growth factor receptor 1	Homo sapiens	SINGLE PROTEIN	CHEMBL1240340	1	Scientific Literature	Nat. Chem. Biol.	2008	None
CHEMBL2216825	LACTOQUINOMYCIN	0	457.48	0	1.31	1, lactoquinomycin	C[C@H]1O[C@@H]2CC(=O)O[C@@H]2C2=C1C(=O)c1c(ccc([C@H]3C[C@@H](N(C)C)[C@H](O)[C@@H](C)O3)c1O)C2=O	Inhibition	'='	38.0	%				UO_0000187					False	CHEMBL1019613	Inhibition of FGFR1 at 1 uM	B	BAO_0000357	single protein format	None	None	None	None	None	CHEMBL3650	Fibroblast growth factor receptor 1	Homo sapiens	SINGLE PROTEIN	CHEMBL1153413	1	Scientific Literature	J. Med. Chem.	2009	None
CHEMBL240158		0	490.01	0	4.29	5, SKI-249380	Cc1nc(Nc2ncc(C(=O)Nc3c(C)cccc3Cl)s2)cc(N2CCN(CCF)CC2)n1	Inhibition	'='	20.4	%				UO_0000187					False	CHEMBL900485	Inhibition of FGFR1 at 10 nM	B	BAO_0000357	single protein format	None	None	None	None	None	CHEMBL3650	Fibroblast growth factor receptor 1	Homo sapiens	SINGLE PROTEIN	CHEMBL1138257	1	Scientific Literature	J. Med. Chem.	2007	None
CHEMBL274654	ORANTINIB	3	310.35	0	3.14	5b	Cc1[nH]c(/C=C2\C(=O)Nc3ccccc32)c(C)c1CCC(=O)O	IC50	'='	3000.0	nM	5.52			UO_0000065	17.80	0.33	2.38	6.72	False	CHEMBL678687	Inhibition of Fibroblast growth factor receptor 1	B	BAO_0000357	single protein format	None	None	None	None	None	CHEMBL3650	Fibroblast growth factor receptor 1	Homo sapiens	SINGLE PROTEIN	CHEMBL1136732	1	Scientific Literature	J. Med. Chem.	2003	None
CHEMBL150826		0	393.80	0	3.91	18	COCCOc1cc2nncc(Nc3cc(O)c(Cl)cc3F)c2cc1OC	IC50	'>'	33000.0	nM				UO_0000065					False	CHEMBL678320	FGFR-1 (FTK) inhibitory activity at 2 uM of ATP in vitro.	B	BAO_0000357	single protein format	None	None	None	None	None	CHEMBL3650	Fibroblast growth factor receptor 1	Homo sapiens	SINGLE PROTEIN	CHEMBL1132549	1	Scientific Literature	J. Med. Chem.	1999	None
CHEMBL278472		0	453.54	0	4.03	75	COc1cc(OC)cc(-c2cc3cnc(NCCCO)cc3nc2NC(=O)NC(C)(C)C)c1	IC50	'='	49.0	nM	7.31			UO_0000065	16.12	0.30	3.28	6.21	False	CHEMBL829923	Inhibition of glutamate/tyrosine (4:1) copolymer phosphorylation by human fibroblast growth factor receptor 1	B	BAO_0000357	single protein format	Homo sapiens	None	None	None	None	CHEMBL3650	Fibroblast growth factor receptor 1	Homo sapiens	SINGLE PROTEIN	CHEMBL1145157	1	Scientific Literature	J. Med. Chem.	2005	None
CHEMBL148514		0	402.45	0	4.51	11f	COc1cccc(-c2ccc3c(c2)NC(=O)/C3=C\c2[nH]cc(CCC(=O)O)c2C)c1	IC50	'='	130.0	nM	6.89			UO_0000065					False	CHEMBL696130	Inhibitory activity of compound against FGF induced cell proliferation	F	BAO_0000019	assay format	None	None	None	None	None	CHEMBL3650	Fibroblast growth factor receptor 1	Homo sapiens	SINGLE PROTEIN	CHEMBL1132535	1	Scientific Literature	J. Med. Chem.	1999	None
CHEMBL291759		0	569.73	1	2.41	3l	CCOC(=O)CN1CCN(CCCc2c(/C=C3\C(=O)Nc4ccc(S(=O)(=O)NC)cc43)[nH]c3c2CCCC3)CC1	IC50	'='	80.0	nM	7.10			UO_0000065	12.46	0.24	4.69	5.73	False	CHEMBL678681	Inhibitory activity against Fibroblast growth factor receptor 1	B	BAO_0000357	single protein format	None	None	None	None	None	CHEMBL3650	Fibroblast growth factor receptor 1	Homo sapiens	SINGLE PROTEIN	CHEMBL1146690	1	Scientific Literature	Bioorg. Med. Chem. Lett.	2004	None
CHEMBL323405		0	413.26	0	4.75	51	Cn1c(=O)c(-c2c(Cl)cccc2Cl)cc2cnc(Nc3ccc(O)cc3)nc21	IC50	'='	150.0	nM	6.82			UO_0000065	16.51	0.33	2.07	8.53	False	CHEMBL678675	Inhibitory concentration evaluated against fibroblast growth factor receptor 1.	B	BAO_0000357	single protein format	None	None	None	None	None	CHEMBL3650	Fibroblast growth factor receptor 1	Homo sapiens	SINGLE PROTEIN	CHEMBL1131066	1	Scientific Literature	J. Med. Chem.	1998	None
CHEMBL211662		0	492.63	1	6.35	14	c1ccc(Oc2ccc3n[nH]c(-c4nc5cc(N6CCC(N7CCCCC7)CC6)ccc5[nH]4)c3c2)cc1	IC50	'='	15.0	nM	7.82			UO_0000065	15.88	0.29	1.47	10.71	False	CHEMBL862851	Inhibition of FGFR1	B	BAO_0000357	single protein format	Homo sapiens	None	None	None	None	CHEMBL3650	Fibroblast growth factor receptor 1	Homo sapiens	SINGLE PROTEIN	CHEMBL1138908	1	Scientific Literature	Bioorg. Med. Chem. Lett.	2006	None
CHEMBL75637		0	250.30	0	3.35	34	CC1Cc2c(ccc3c2ncn3-c2ccccc2)O1	IC50	'>'	50000.0	nM				UO_0000065					False	CHEMBL678503	Inhibition of [32P]ATP incorporated (phosphorylation) into glutamate-tyrosine copolymer substrate by human fibroblast growth factor receptor 1	B	BAO_0000357	single protein format	None	None	None	None	None	CHEMBL3650	Fibroblast growth factor receptor 1	Homo sapiens	SINGLE PROTEIN	CHEMBL1132255	1	Scientific Literature	J. Med. Chem.	1999	None
CHEMBL1641799		0	358.42	0	4.26	18	CC(C)(C)c1cc(C(=O)O)c(NC(=O)Nc2ccc3[nH]ncc3c2)s1	Inhibition	'='	0.0	%				UO_0000187					False	CHEMBL1646077	Inhibition of FGFR1 at 1 uM	B	BAO_0000357	single protein format	None	None	None	None	None	CHEMBL3650	Fibroblast growth factor receptor 1	Homo sapiens	SINGLE PROTEIN	CHEMBL1641460	1	Scientific Literature	Bioorg. Med. Chem. Lett.	2011	None
CHEMBL388978	STAUROSPORINE	0	466.54	0	4.35	staurosporine	CN[C@@H]1C[C@H]2O[C@@](C)([C@@H]1OC)n1c3ccccc3c3c4c(c5c6ccccc6n2c5c31)C(=O)NC4	Inhibition	'='	86.5	%				UO_0000187					False	CHEMBL900485	Inhibition of FGFR1 at 10 nM	B	BAO_0000357	single protein format	None	None	None	None	None	CHEMBL3650	Fibroblast growth factor receptor 1	Homo sapiens	SINGLE PROTEIN	CHEMBL1138257	1	Scientific Literature	J. Med. Chem.	2007	None
CHEMBL147761		0	310.35	0	3.14	9a	Cc1c[nH]c(/C=C2\C(=O)Nc3cccc(C)c32)c1CCC(=O)O	IC50	'='	30.0	nM	7.52			UO_0000065	24.24	0.45	4.38	9.15	False	CHEMBL678671	Inhibitory activity against Fibroblast growth factor receptor 1	B	BAO_0000357	single protein format	None	None	None	None	None	CHEMBL3650	Fibroblast growth factor receptor 1	Homo sapiens	SINGLE PROTEIN	CHEMBL1132535	1	Scientific Literature	J. Med. Chem.	1999	None
CHEMBL58627		0	306.16	0	3.16	11	Nc1ncc2cc(-c3c(Cl)cccc3Cl)c(N)nc2n1	IC50	'='	3000.0	nM	5.52			UO_0000065	18.04	0.38	2.36	6.09	False	CHEMBL678501	Ability to prevent phosphorylation of human fibroblast growth factor receptor 1	B	BAO_0000357	single protein format	None	None	None	None	None	CHEMBL3650	Fibroblast growth factor receptor 1	Homo sapiens	SINGLE PROTEIN	CHEMBL1134497	1	Scientific Literature	J. Med. Chem.	2001	None
CHEMBL149243		0	326.35	0	2.84	11d	COc1ccc2c(c1)NC(=O)/C2=C\c1[nH]cc(CCC(=O)O)c1C	IC50	'='	31600.0	nM	4.50			UO_0000065					False	CHEMBL696130	Inhibitory activity of compound against FGF induced cell proliferation	F	BAO_0000019	assay format	None	None	None	None	None	CHEMBL3650	Fibroblast growth factor receptor 1	Homo sapiens	SINGLE PROTEIN	CHEMBL1132535	1	Scientific Literature	J. Med. Chem.	1999	None
CHEMBL104153		0	427.29	1	5.05	49	COc1ccc(Nc2ncc3cc(-c4c(Cl)cccc4Cl)c(=O)n(C)c3n2)cc1	IC50	'='	410.0	nM	6.39			UO_0000065	14.95	0.30	1.34	9.25	True	CHEMBL678675	Inhibitory concentration evaluated against fibroblast growth factor receptor 1.	B	BAO_0000357	single protein format	None	None	None	None	None	CHEMBL3650	Fibroblast growth factor receptor 1	Homo sapiens	SINGLE PROTEIN	CHEMBL1131066	1	Scientific Literature	J. Med. Chem.	1998	None
CHEMBL57366		0	405.29	0	4.50	1	CC(C)(C)NC(=O)Nc1nc2nc(N)ncc2cc1-c1c(Cl)cccc1Cl	IC50	'='	140.0	nM	6.85			UO_0000065	16.91	0.35	2.35	6.48	False	CHEMBL678501	Ability to prevent phosphorylation of human fibroblast growth factor receptor 1	B	BAO_0000357	single protein format	None	None	None	None	None	CHEMBL3650	Fibroblast growth factor receptor 1	Homo sapiens	SINGLE PROTEIN	CHEMBL1134497	1	Scientific Literature	J. Med. Chem.	2001	None
CHEMBL104779		0	398.25	0	4.44	6o	Cn1c(=O)c(-c2c(Cl)cccc2Cl)cc2cnc(Nc3ccncc3)nc21	IC50	'='	190.0	nM	6.72			UO_0000065	16.88	0.34	2.28	9.25	False	CHEMBL678672	Inhibitory activity against fibroblast growth factor receptor 1	B	BAO_0000357	single protein format	None	None	None	None	None	CHEMBL3650	Fibroblast growth factor receptor 1	Homo sapiens	SINGLE PROTEIN	CHEMBL1133618	1	Scientific Literature	J. Med. Chem.	2000	None
CHEMBL1254190		0	461.83	1	6.08	1b	Cn1ccc2ncnc(Oc3ccc(NC(=O)Nc4cccc(C(F)(F)F)c4)c(Cl)c3)c21	IC50	'>'	10000.0	nM				UO_0000065					False	CHEMBL1250685	Inhibition of His-tagged human FGFR1 expressed in Sf9 cells	B	BAO_0000219	cell-based format	Homo sapiens	None	None	Sf9	None	CHEMBL3650	Fibroblast growth factor receptor 1	Homo sapiens	SINGLE PROTEIN	CHEMBL1250549	1	Scientific Literature	Bioorg. Med. Chem.	2010	CHEMBL3308860
CHEMBL1254098		0	394.82	0	4.45	11b	Cn1ccc2ncnc(Oc3ccc(NC(=O)Nc4cccnc4)c(Cl)c3)c21	IC50	'>'	10000.0	nM				UO_0000065					False	CHEMBL1250685	Inhibition of His-tagged human FGFR1 expressed in Sf9 cells	B	BAO_0000219	cell-based format	Homo sapiens	None	None	Sf9	None	CHEMBL3650	Fibroblast growth factor receptor 1	Homo sapiens	SINGLE PROTEIN	CHEMBL1250549	1	Scientific Literature	Bioorg. Med. Chem.	2010	CHEMBL3308860
CHEMBL572881	MOTESANIB	3	373.46	0	4.04	AMG-706	CC1(C)CNc2cc(NC(=O)c3cccnc3NCc3ccncc3)ccc21	Kd	'='	6200.0	nM	5.21			UO_0000065	13.94	0.25	1.17	6.60	True	CHEMBL1062840	Binding constant for FGFR1 kinase domain	B	BAO_0000357	single protein format	Homo sapiens	None	None	None	None	CHEMBL3650	Fibroblast growth factor receptor 1	Homo sapiens	SINGLE PROTEIN	CHEMBL1150977	1	Scientific Literature	Nat. Biotechnol.	2008	None
CHEMBL215152	AZD-1152-HQPA	0	507.57	1	3.50	AZD-1152 HQPA	CCN(CCO)CCCOc1ccc2c(Nc3cc(CC(=O)Nc4cccc(F)c4)[nH]n3)ncnc2c1	Kd	'>'	10000.0	nM				UO_0000065					True	CHEMBL1062840	Binding constant for FGFR1 kinase domain	B	BAO_0000357	single protein format	Homo sapiens	None	None	None	None	CHEMBL3650	Fibroblast growth factor receptor 1	Homo sapiens	SINGLE PROTEIN	CHEMBL1150977	1	Scientific Literature	Nat. Biotechnol.	2008	None
CHEMBL103667	DORAMAPIMOD	2	527.67	2	5.99	BIRB-796	Cc1ccc(-n2nc(C(C)(C)C)cc2NC(=O)Nc2ccc(OCCN3CCOCC3)c3ccccc23)cc1	Kd	'='	4300.0	nM	5.37			UO_0000065	10.17	0.19	-0.62	6.65	True	CHEMBL1062840	Binding constant for FGFR1 kinase domain	B	BAO_0000357	single protein format	Homo sapiens	None	None	None	None	CHEMBL3650	Fibroblast growth factor receptor 1	Homo sapiens	SINGLE PROTEIN	CHEMBL1150977	1	Scientific Literature	Nat. Biotechnol.	2008	None
CHEMBL31965	CANERTINIB	3	485.95	0	4.39	CI-1033	C=CC(=O)Nc1cc2c(Nc3ccc(F)c(Cl)c3)ncnc2cc1OCCCN1CCOCC1	Kd	'>'	10000.0	nM				UO_0000065					True	CHEMBL1062840	Binding constant for FGFR1 kinase domain	B	BAO_0000357	single protein format	Homo sapiens	None	None	None	None	CHEMBL3650	Fibroblast growth factor receptor 1	Homo sapiens	SINGLE PROTEIN	CHEMBL1150977	1	Scientific Literature	Nat. Biotechnol.	2008	None
CHEMBL1421	DASATINIB	4	488.02	0	3.31	Dasatinib	Cc1nc(Nc2ncc(C(=O)Nc3c(C)cccc3Cl)s2)cc(N2CCN(CCO)CC2)n1	Kd	'='	3700.0	nM	5.43			UO_0000065	11.13	0.22	2.12	5.10	True	CHEMBL1062840	Binding constant for FGFR1 kinase domain	B	BAO_0000357	single protein format	Homo sapiens	None	None	None	None	CHEMBL3650	Fibroblast growth factor receptor 1	Homo sapiens	SINGLE PROTEIN	CHEMBL1150977	1	Scientific Literature	Nat. Biotechnol.	2008	None
CHEMBL101253	VATALANIB	3	346.82	1	5.01	PTK-787	Clc1ccc(Nc2nnc(Cc3ccncc3)c3ccccc23)cc1	Kd	'>'	10000.0	nM				UO_0000065					True	CHEMBL1062840	Binding constant for FGFR1 kinase domain	B	BAO_0000357	single protein format	Homo sapiens	None	None	None	None	CHEMBL3650	Fibroblast growth factor receptor 1	Homo sapiens	SINGLE PROTEIN	CHEMBL1150977	1	Scientific Literature	Nat. Biotechnol.	2008	None
CHEMBL201840		0	386.36	0	4.16	4	COC(=O)c1c(OC)c2ccccc2c2oc3c(c12)C(=O)c1ccccc1C3=O	Inhibition	'='	10.5	%				UO_0000187					False	CHEMBL862240	Inhibitory activity against FGFR1 kinase at 20 uM	B	BAO_0000357	single protein format	Homo sapiens	None	None	None	None	CHEMBL3650	Fibroblast growth factor receptor 1	Homo sapiens	SINGLE PROTEIN	CHEMBL1149378	1	Scientific Literature	Bioorg. Med. Chem. Lett.	2006	None
CHEMBL78257	TYRPHOSTIN 51	0	268.23	0	0.97	tyrphostin A51	N#CC(C#N)=C(N)/C(C#N)=C/c1cc(O)c(O)c(O)c1	Inhibition	'='	93.0	%				UO_0000187					False	CHEMBL862240	Inhibitory activity against FGFR1 kinase at 20 uM	B	BAO_0000357	single protein format	Homo sapiens	None	None	None	None	CHEMBL3650	Fibroblast growth factor receptor 1	Homo sapiens	SINGLE PROTEIN	CHEMBL1149378	1	Scientific Literature	Bioorg. Med. Chem. Lett.	2006	None
CHEMBL1689369		0	330.43	0	4.23	6a	Cc1ccc(-c2csc3ncnc(SCCC(=O)O)c23)cc1	Activity	'='	92.0	%				UO_0000187					False	CHEMBL1694379	Inhibition of recombinant human FGFR1 kinase assessed as residual activity at 10 uM in presence of 100 uM ATP	B	BAO_0000357	single protein format	Homo sapiens	None	None	None	None	CHEMBL3650	Fibroblast growth factor receptor 1	Homo sapiens	SINGLE PROTEIN	CHEMBL1687878	1	Scientific Literature	Eur. J. Med. Chem.	2011	None
CHEMBL1164180		0	502.97	1	5.00	5e	CN1CCN(c2ccc(-c3cnc4c(c3)N(Cc3cc(Cl)ccc3C(F)(F)F)CCN4)cn2)CC1	Inhibition	'<'	50.0	%				UO_0000187					False	CHEMBL1169231	Inhibition of FGFR1 at 1 uM	B	BAO_0000357	single protein format	None	None	None	None	None	CHEMBL3650	Fibroblast growth factor receptor 1	Homo sapiens	SINGLE PROTEIN	CHEMBL1165965	1	Scientific Literature	Bioorg. Med. Chem.	2010	None
CHEMBL149458		0	224.26	0	3.03	55	COc1cccc2c1ncn2-c1ccccc1	IC50	'>'	50000.0	nM				UO_0000065					False	CHEMBL678502	Inhibition of phosphorylation of a random glutamate/tyrosine copolymer in lysates of transfected Sf9 insect cells overexpressing human fibroblast growth factor receptor 1	B	BAO_0000219	cell-based format	None	None	None	Sf9	None	CHEMBL3650	Fibroblast growth factor receptor 1	Homo sapiens	SINGLE PROTEIN	CHEMBL1131521	1	Scientific Literature	J. Med. Chem.	1998	CHEMBL3308860
CHEMBL473268		0	412.82	1	5.07	19	O=C(Nc1ccc(Cl)c(C(F)(F)F)c1)c1nscc1NCc1ccncc1	Inhibition	'<'	30.0	%				UO_0000187					False	CHEMBL1034030	Inhibition of FGFR1 at 10 uM by HTRF assay	B	BAO_0000357	single protein format	None	None	None	None	None	CHEMBL3650	Fibroblast growth factor receptor 1	Homo sapiens	SINGLE PROTEIN	CHEMBL1136839	1	Scientific Literature	Bioorg. Med. Chem. Lett.	2009	None
CHEMBL1254671		0	560.96	2	5.91	11k	Cn1ccc2ncnc(Oc3ccc(NC(=O)Nc4ccc(CN5CCOCC5)c(C(F)(F)F)c4)c(Cl)c3)c21	IC50	'='	4500.0	nM	5.35			UO_0000065	9.53	0.19	-0.56	5.72	False	CHEMBL1250685	Inhibition of His-tagged human FGFR1 expressed in Sf9 cells	B	BAO_0000219	cell-based format	Homo sapiens	None	None	Sf9	None	CHEMBL3650	Fibroblast growth factor receptor 1	Homo sapiens	SINGLE PROTEIN	CHEMBL1250549	1	Scientific Literature	Bioorg. Med. Chem.	2010	CHEMBL3308860
CHEMBL577784	BX-795	0	591.48	1	4.75	BX-795	O=C(NCCCNc1nc(Nc2cccc(NC(=O)N3CCCC3)c2)ncc1I)c1cccs1	Inhibition	'='	46.0	%				UO_0000187					False	CHEMBL1252417	Inhibition of FGFR1 at 1 uM in presence of 10 uM ATP by Select Screen kinase assay relative to untreated control	B	BAO_0000357	single protein format	None	None	None	None	None	CHEMBL3650	Fibroblast growth factor receptor 1	Homo sapiens	SINGLE PROTEIN	CHEMBL1250448	1	Scientific Literature	Nat. Chem. Biol.	2009	None
CHEMBL1254193		0	462.82	1	5.47	11d	Cn1ccc2ncnc(Oc3ccc(NC(=O)Nc4cc(C(F)(F)F)ccn4)c(Cl)c3)c21	IC50	'>'	10000.0	nM				UO_0000065					False	CHEMBL1250685	Inhibition of His-tagged human FGFR1 expressed in Sf9 cells	B	BAO_0000219	cell-based format	Homo sapiens	None	None	Sf9	None	CHEMBL3650	Fibroblast growth factor receptor 1	Homo sapiens	SINGLE PROTEIN	CHEMBL1250549	1	Scientific Literature	Bioorg. Med. Chem.	2010	CHEMBL3308860
CHEMBL1254840		0	491.86	1	6.09	11n	COc1cc(NC(=O)Nc2ccc(Oc3ncnc4ccn(C)c34)cc2Cl)cc(C(F)(F)F)c1	IC50	'>'	10000.0	nM				UO_0000065					False	CHEMBL1250685	Inhibition of His-tagged human FGFR1 expressed in Sf9 cells	B	BAO_0000219	cell-based format	Homo sapiens	None	None	Sf9	None	CHEMBL3650	Fibroblast growth factor receptor 1	Homo sapiens	SINGLE PROTEIN	CHEMBL1250549	1	Scientific Literature	Bioorg. Med. Chem.	2010	CHEMBL3308860
CHEMBL1255013		0	560.96	2	5.91	11o	Cn1ccc2ncnc(Oc3ccc(NC(=O)Nc4cc(CN5CCOCC5)cc(C(F)(F)F)c4)c(Cl)c3)c21	IC50	'>'	10000.0	nM				UO_0000065					False	CHEMBL1250685	Inhibition of His-tagged human FGFR1 expressed in Sf9 cells	B	BAO_0000219	cell-based format	Homo sapiens	None	None	Sf9	None	CHEMBL3650	Fibroblast growth factor receptor 1	Homo sapiens	SINGLE PROTEIN	CHEMBL1250549	1	Scientific Literature	Bioorg. Med. Chem.	2010	CHEMBL3308860
CHEMBL24828	VANDETANIB	4	475.36	1	5.00	22	COc1cc2c(Nc3ccc(Br)cc3F)ncnc2cc1OCC1CCN(C)CC1	IC50	'='	6000.0	nM	5.22			UO_0000065	10.99	0.24	0.22	8.77	False	CHEMBL676971	Inhibition fibroblast growth factor receptor TK kinase activity at a concentration of 2 uM	B	BAO_0000357	single protein format	None	None	None	None	None	CHEMBL3650	Fibroblast growth factor receptor 1	Homo sapiens	SINGLE PROTEIN	CHEMBL1135889	1	Scientific Literature	J. Med. Chem.	2002	None
CHEMBL187396		0	536.68	1	4.76	19	COc1cc(OC)cc(-c2cc3cnc(NCCCCN4CCOCC4)cc3nc2NC(=O)NC(C)(C)C)c1	IC50	'='	30.0	nM	7.52			UO_0000065	14.02	0.26	2.76	6.85	False	CHEMBL829923	Inhibition of glutamate/tyrosine (4:1) copolymer phosphorylation by human fibroblast growth factor receptor 1	B	BAO_0000357	single protein format	Homo sapiens	None	None	None	None	CHEMBL3650	Fibroblast growth factor receptor 1	Homo sapiens	SINGLE PROTEIN	CHEMBL1145157	1	Scientific Literature	J. Med. Chem.	2005	None
CHEMBL187396		0	536.68	1	4.76	19	COc1cc(OC)cc(-c2cc3cnc(NCCCCN4CCOCC4)cc3nc2NC(=O)NC(C)(C)C)c1	IC50	'='	7.0	nM	8.15			UO_0000065	15.20	0.29	3.39	7.42	False	CHEMBL832920	Inhibition of glutamate/tyrosine (4:1) copolymer phosphorylation by human FGFR1 in DELFIA assay	B	BAO_0000357	single protein format	Homo sapiens	None	None	None	None	CHEMBL3650	Fibroblast growth factor receptor 1	Homo sapiens	SINGLE PROTEIN	CHEMBL1145157	1	Scientific Literature	J. Med. Chem.	2005	None
CHEMBL188978		0	423.56	0	4.43	21	CCN(CC)CCCCNc1cc2nc(N)c(-c3cc(OC)cc(OC)c3)cc2cn1	IC50	'='	87.0	nM	7.06			UO_0000065	16.67	0.31	2.63	8.25	False	CHEMBL829923	Inhibition of glutamate/tyrosine (4:1) copolymer phosphorylation by human fibroblast growth factor receptor 1	B	BAO_0000357	single protein format	Homo sapiens	None	None	None	None	CHEMBL3650	Fibroblast growth factor receptor 1	Homo sapiens	SINGLE PROTEIN	CHEMBL1145157	1	Scientific Literature	J. Med. Chem.	2005	None
CHEMBL191070		0	550.70	2	5.15	24	COc1cc(OC)cc(-c2cc3cnc(NCCCCCN4CCOCC4)cc3nc2NC(=O)NC(C)(C)C)c1	IC50	'='	33.0	nM	7.48			UO_0000065	13.59	0.26	2.33	6.81	False	CHEMBL829923	Inhibition of glutamate/tyrosine (4:1) copolymer phosphorylation by human fibroblast growth factor receptor 1	B	BAO_0000357	single protein format	Homo sapiens	None	None	None	None	CHEMBL3650	Fibroblast growth factor receptor 1	Homo sapiens	SINGLE PROTEIN	CHEMBL1145157	1	Scientific Literature	J. Med. Chem.	2005	None
CHEMBL509737		0	389.28	0	4.17	16	O=C(Nc1ccccc1Br)c1nscc1NCc1ccncc1	Inhibition	'<'	30.0	%				UO_0000187					False	CHEMBL1034030	Inhibition of FGFR1 at 10 uM by HTRF assay	B	BAO_0000357	single protein format	None	None	None	None	None	CHEMBL3650	Fibroblast growth factor receptor 1	Homo sapiens	SINGLE PROTEIN	CHEMBL1136839	1	Scientific Literature	Bioorg. Med. Chem. Lett.	2009	None
CHEMBL150575		0	238.25	0	2.72	29	O=C(O)c1cccc(-n2cnc3ccccc32)c1	IC50	'>'	50000.0	nM				UO_0000065					False	CHEMBL678502	Inhibition of phosphorylation of a random glutamate/tyrosine copolymer in lysates of transfected Sf9 insect cells overexpressing human fibroblast growth factor receptor 1	B	BAO_0000219	cell-based format	None	None	None	Sf9	None	CHEMBL3650	Fibroblast growth factor receptor 1	Homo sapiens	SINGLE PROTEIN	CHEMBL1131521	1	Scientific Literature	J. Med. Chem.	1998	CHEMBL3308860
CHEMBL304428		0	393.40	0	4.61	SB-218078	O=C1NC(=O)c2c1c1c3ccccc3n3c1c1c2c2ccccc2n1C1CCC3O1	Residual Activity	'='	72.0	%				UO_0000187					False	CHEMBL2219062	Millipore: Percentage of residual kinase activity of FGFR1 at 1uM relative to control. Control inhibitor: Staurosporine at 10.0uM. Buffer: 8 mM MOPS pH 7.0, 0.2 mM EDTA	B	BAO_0000357	single protein format	Homo sapiens	None	None	None	None	CHEMBL3650	Fibroblast growth factor receptor 1	Homo sapiens	SINGLE PROTEIN	CHEMBL2218924	1	Scientific Literature	Biochem. J.	2013	None
CHEMBL406375		0	234.26	0	3.98	GTP_14564	c1ccc(-c2n[nH]c3c2oc2ccccc23)cc1	Residual Activity	'='	36.0	%				UO_0000187					False	CHEMBL2219063	Millipore: Percentage of residual kinase activity of FGFR1 at 10uM relative to control. Control inhibitor: Staurosporine at 10.0uM. Buffer: 8 mM MOPS pH 7.0, 0.2 mM EDTA	B	BAO_0000357	single protein format	Homo sapiens	None	None	None	None	CHEMBL3650	Fibroblast growth factor receptor 1	Homo sapiens	SINGLE PROTEIN	CHEMBL2218924	1	Scientific Literature	Biochem. J.	2013	None
CHEMBL608533	MIDOSTAURIN	4	570.65	2	5.91	PKC_412	CO[C@@H]1[C@H](N(C)C(=O)c2ccccc2)C[C@H]2O[C@]1(C)n1c3ccccc3c3c4c(c5c6ccccc6n2c5c31)C(=O)NC4	Residual Activity	'='	-4.0	%				UO_0000187					False	CHEMBL2219063	Millipore: Percentage of residual kinase activity of FGFR1 at 10uM relative to control. Control inhibitor: Staurosporine at 10.0uM. Buffer: 8 mM MOPS pH 7.0, 0.2 mM EDTA	B	BAO_0000357	single protein format	Homo sapiens	None	None	None	None	CHEMBL3650	Fibroblast growth factor receptor 1	Homo sapiens	SINGLE PROTEIN	CHEMBL2218924	1	Scientific Literature	Biochem. J.	2013	None
CHEMBL559147	Y-27632	0	247.34	0	2.17	Y-27632	C[C@@H](N)[C@H]1CC[C@H](C(=O)Nc2ccncc2)CC1	Residual Activity	'='	98.0	%				UO_0000187					False	CHEMBL2219063	Millipore: Percentage of residual kinase activity of FGFR1 at 10uM relative to control. Control inhibitor: Staurosporine at 10.0uM. Buffer: 8 mM MOPS pH 7.0, 0.2 mM EDTA	B	BAO_0000357	single protein format	Homo sapiens	None	None	None	None	CHEMBL3650	Fibroblast growth factor receptor 1	Homo sapiens	SINGLE PROTEIN	CHEMBL2218924	1	Scientific Literature	Biochem. J.	2013	None
CHEMBL259551		0	327.35	0	2.92	FR-180204	Nc1n[nH]c2nnc(-c3c(-c4ccccc4)nn4ccccc34)cc12	Residual Activity	'='	61.0	%				UO_0000187					False	CHEMBL2219063	Millipore: Percentage of residual kinase activity of FGFR1 at 10uM relative to control. Control inhibitor: Staurosporine at 10.0uM. Buffer: 8 mM MOPS pH 7.0, 0.2 mM EDTA	B	BAO_0000357	single protein format	Homo sapiens	None	None	None	None	CHEMBL3650	Fibroblast growth factor receptor 1	Homo sapiens	SINGLE PROTEIN	CHEMBL2218924	1	Scientific Literature	Biochem. J.	2013	None
CHEMBL91730		0	365.80	1	5.10	p38_Inhibitor	Oc1c(-c2ccc(F)cc2)c(-c2ccncc2)nn1-c1ccc(Cl)cc1	Residual Activity	'='	40.0	%				UO_0000187					False	CHEMBL2219063	Millipore: Percentage of residual kinase activity of FGFR1 at 10uM relative to control. Control inhibitor: Staurosporine at 10.0uM. Buffer: 8 mM MOPS pH 7.0, 0.2 mM EDTA	B	BAO_0000357	single protein format	Homo sapiens	None	None	None	None	CHEMBL3650	Fibroblast growth factor receptor 1	Homo sapiens	SINGLE PROTEIN	CHEMBL2218924	1	Scientific Literature	Biochem. J.	2013	None
CHEMBL17331	PD-169316	0	360.35	0	4.85	PD-169316	O=[N+]([O-])c1ccc(-c2nc(-c3ccc(F)cc3)c(-c3ccncc3)[nH]2)cc1	Residual Activity	'='	82.0	%				UO_0000187					False	CHEMBL2219063	Millipore: Percentage of residual kinase activity of FGFR1 at 10uM relative to control. Control inhibitor: Staurosporine at 10.0uM. Buffer: 8 mM MOPS pH 7.0, 0.2 mM EDTA	B	BAO_0000357	single protein format	Homo sapiens	None	None	None	None	CHEMBL3650	Fibroblast growth factor receptor 1	Homo sapiens	SINGLE PROTEIN	CHEMBL2218924	1	Scientific Literature	Biochem. J.	2013	None
CHEMBL1088901		0	428.33	0	4.42	3f	CN(C)CCCC(=O)Nc1ccc2ncnc(Nc3cccc(Br)c3)c2c1	Activity	'='	37.0	%				UO_0000187					False	CHEMBL1108071	Inhibition of FGF-R1 at 10 uM assessed as residual activity by [33P]ATP radioactive filter binding assay relative to control	B	BAO_0000357	single protein format	None	None	None	None	None	CHEMBL3650	Fibroblast growth factor receptor 1	Homo sapiens	SINGLE PROTEIN	CHEMBL1156950	1	Scientific Literature	J. Med. Chem.	2010	None
CHEMBL2218940		0	335.35	0	4.23	SL327	N#C/C(=C(\N)Sc1ccc(N)cc1)c1ccccc1C(F)(F)F	Residual Activity	'='	83.0	%				UO_0000187					False	CHEMBL2219063	Millipore: Percentage of residual kinase activity of FGFR1 at 10uM relative to control. Control inhibitor: Staurosporine at 10.0uM. Buffer: 8 mM MOPS pH 7.0, 0.2 mM EDTA	B	BAO_0000357	single protein format	Homo sapiens	None	None	None	None	CHEMBL3650	Fibroblast growth factor receptor 1	Homo sapiens	SINGLE PROTEIN	CHEMBL2218924	1	Scientific Literature	Biochem. J.	2013	None
CHEMBL234011		0	404.39	0	4.29	38	Cc1nn(CCc2ccncc2)c(C(=O)Nc2ccc(OC(F)(F)F)cc2)c1C	Activity	'>'	30.0	%				UO_0000187					False	CHEMBL897512	Inhibition of FGFR1 at 10 uM	B	BAO_0000357	single protein format	None	None	None	None	None	CHEMBL3650	Fibroblast growth factor receptor 1	Homo sapiens	SINGLE PROTEIN	CHEMBL1148870	1	Scientific Literature	Bioorg. Med. Chem. Lett.	2007	None
CHEMBL391102		0	354.84	0	4.04	37	Cc1nn(CCc2ccncc2)c(C(=O)Nc2ccc(Cl)cc2)c1C	Activity	'>'	30.0	%				UO_0000187					False	CHEMBL897512	Inhibition of FGFR1 at 10 uM	B	BAO_0000357	single protein format	None	None	None	None	None	CHEMBL3650	Fibroblast growth factor receptor 1	Homo sapiens	SINGLE PROTEIN	CHEMBL1148870	1	Scientific Literature	Bioorg. Med. Chem. Lett.	2007	None
CHEMBL237679		0	366.81	0	4.17	16	O=C(Nc1ccc(Cl)cc1)c1ccnn1CCc1noc2ccccc12	Activity	'>'	30.0	%				UO_0000187					False	CHEMBL897512	Inhibition of FGFR1 at 10 uM	B	BAO_0000357	single protein format	None	None	None	None	None	CHEMBL3650	Fibroblast growth factor receptor 1	Homo sapiens	SINGLE PROTEIN	CHEMBL1148870	1	Scientific Literature	Bioorg. Med. Chem. Lett.	2007	None
CHEMBL146697		0	375.41	0	1.48	11c	Cc1c(CCC(=O)O)c[nH]c1/C=C1\C(=O)Nc2ccc(S(N)(=O)=O)cc21	IC50	'>'	50000.0	nM				UO_0000065					False	CHEMBL696130	Inhibitory activity of compound against FGF induced cell proliferation	F	BAO_0000019	assay format	None	None	None	None	None	CHEMBL3650	Fibroblast growth factor receptor 1	Homo sapiens	SINGLE PROTEIN	CHEMBL1132535	1	Scientific Literature	J. Med. Chem.	1999	None
CHEMBL233829		0	396.76	0	3.24	53	O=C(Nc1ccc(C(F)(F)F)c(Cl)c1)c1nnnn1CCc1ccncc1	Activity	'>'	30.0	%				UO_0000187					False	CHEMBL897512	Inhibition of FGFR1 at 10 uM	B	BAO_0000357	single protein format	None	None	None	None	None	CHEMBL3650	Fibroblast growth factor receptor 1	Homo sapiens	SINGLE PROTEIN	CHEMBL1148870	1	Scientific Literature	Bioorg. Med. Chem. Lett.	2007	None
CHEMBL233821		0	332.37	0	2.65	29	O=C(Nc1ccc2[nH]ncc2c1)c1ccnn1CCc1ccncc1	Activity	'>'	30.0	%				UO_0000187					False	CHEMBL897512	Inhibition of FGFR1 at 10 uM	B	BAO_0000357	single protein format	None	None	None	None	None	CHEMBL3650	Fibroblast growth factor receptor 1	Homo sapiens	SINGLE PROTEIN	CHEMBL1148870	1	Scientific Literature	Bioorg. Med. Chem. Lett.	2007	None
CHEMBL392313		0	384.44	0	4.57	26	O=C(Nc1ccc(Oc2ccccc2)cc1)c1ccnn1CCc1ccncc1	Activity	'>'	30.0	%				UO_0000187					False	CHEMBL897512	Inhibition of FGFR1 at 10 uM	B	BAO_0000357	single protein format	None	None	None	None	None	CHEMBL3650	Fibroblast growth factor receptor 1	Homo sapiens	SINGLE PROTEIN	CHEMBL1148870	1	Scientific Literature	Bioorg. Med. Chem. Lett.	2007	None
CHEMBL392935		0	320.40	0	3.34	19	CCc1ccc(NC(=O)c2ccnn2CCc2ccncc2)cc1	Activity	'>'	30.0	%				UO_0000187					False	CHEMBL897512	Inhibition of FGFR1 at 10 uM	B	BAO_0000357	single protein format	None	None	None	None	None	CHEMBL3650	Fibroblast growth factor receptor 1	Homo sapiens	SINGLE PROTEIN	CHEMBL1148870	1	Scientific Literature	Bioorg. Med. Chem. Lett.	2007	None
CHEMBL234009		0	352.39	0	2.79	34	COc1ccc(NC(=O)c2ccnn2CCc2ccncc2)cc1OC	Activity	'>'	30.0	%				UO_0000187					False	CHEMBL897512	Inhibition of FGFR1 at 10 uM	B	BAO_0000357	single protein format	None	None	None	None	None	CHEMBL3650	Fibroblast growth factor receptor 1	Homo sapiens	SINGLE PROTEIN	CHEMBL1148870	1	Scientific Literature	Bioorg. Med. Chem. Lett.	2007	None
CHEMBL233631		0	398.47	0	4.35	27	O=C(Nc1ccc(OCc2ccccc2)cc1)c1ccnn1CCc1ccncc1	Activity	'>'	30.0	%				UO_0000187					False	CHEMBL897512	Inhibition of FGFR1 at 10 uM	B	BAO_0000357	single protein format	None	None	None	None	None	CHEMBL3650	Fibroblast growth factor receptor 1	Homo sapiens	SINGLE PROTEIN	CHEMBL1148870	1	Scientific Literature	Bioorg. Med. Chem. Lett.	2007	None
CHEMBL150973		0	209.25	0	2.61	71	Nc1ccc2c(c1)ncn2-c1ccccc1	IC50	'='	36000.0	nM	4.44			UO_0000065	21.24	0.38	1.83	10.14	False	CHEMBL678502	Inhibition of phosphorylation of a random glutamate/tyrosine copolymer in lysates of transfected Sf9 insect cells overexpressing human fibroblast growth factor receptor 1	B	BAO_0000219	cell-based format	None	None	None	Sf9	None	CHEMBL3650	Fibroblast growth factor receptor 1	Homo sapiens	SINGLE PROTEIN	CHEMBL1131521	1	Scientific Literature	J. Med. Chem.	1998	CHEMBL3308860
CHEMBL484324		0	437.55	0	4.95	CER-0262468	Cc1cccc(Nc2ncnc3c2CN(C(=O)c2ccc(N(C)C)c4ccccc24)CC3)c1	Inhibition	'='	0.0	%				UO_0000187					False	CHEMBL953370	Inhibition of FGFR1 at 10 uM by HTRF assay relative to control	B	BAO_0000357	single protein format	None	None	None	None	None	CHEMBL3650	Fibroblast growth factor receptor 1	Homo sapiens	SINGLE PROTEIN	CHEMBL1150387	1	Scientific Literature	J. Med. Chem.	2008	None
CHEMBL521000		0	396.54	0	2.89	CER-0263745	CN(C)CC(C)(C)CNC(=O)[C@@H]1CCCN1c1nccc(Nc2ccccc2)n1	Inhibition	'='	4.0	%				UO_0000187					False	CHEMBL953370	Inhibition of FGFR1 at 10 uM by HTRF assay relative to control	B	BAO_0000357	single protein format	None	None	None	None	None	CHEMBL3650	Fibroblast growth factor receptor 1	Homo sapiens	SINGLE PROTEIN	CHEMBL1150387	1	Scientific Literature	J. Med. Chem.	2008	None
CHEMBL484706		0	367.45	0	2.03	CER-0263779	O=C(C1CCN(c2nccc(Nc3ccccc3)n2)CC1)N1CC[C@@H](O)C1	Inhibition	'='	4.0	%				UO_0000187					False	CHEMBL953370	Inhibition of FGFR1 at 10 uM by HTRF assay relative to control	B	BAO_0000357	single protein format	None	None	None	None	None	CHEMBL3650	Fibroblast growth factor receptor 1	Homo sapiens	SINGLE PROTEIN	CHEMBL1150387	1	Scientific Literature	J. Med. Chem.	2008	None
CHEMBL1909363	GSK-269962B	0	607.07	2	3.84	GSK269962B	CCn1c(-c2nonc2N)nc2cnc(Oc3cccc(NC(=O)c4ccc(OCCN5CCOCC5)cc4)c3)cc21.Cl	Inhibition	'='	5.99	%				UO_0000187					False	CHEMBL1962289	GSK_PKIS: FGFR1 mean inhibition at 1 uM [Nanosyn]	B	BAO_0000357	single protein format	None	None	None	None	None	CHEMBL3650	Fibroblast growth factor receptor 1	Homo sapiens	SINGLE PROTEIN	CHEMBL1961873	16	GSK Published Kinase Inhibitor Set			None
CHEMBL95502		0	394.50	0	4.21	SB-221466	CC1(C)CC(n2cnc(-c3ccc(F)cc3)c2-c2ccnc(N)n2)CC(C)(C)N1	Inhibition	'='	6.46	%				UO_0000187					False	CHEMBL1962288	GSK_PKIS: FGFR1 mean inhibition at 0.1 uM [Nanosyn]	B	BAO_0000357	single protein format	None	None	None	None	None	CHEMBL3650	Fibroblast growth factor receptor 1	Homo sapiens	SINGLE PROTEIN	CHEMBL1961873	16	GSK Published Kinase Inhibitor Set			None
CHEMBL1909352	GW441806A	0	329.79	0	2.75	GW441806A	Cc1cc(O)cc(C)c1/C=C/c1cncc(-c2nn[nH]n2)c1.Cl	Inhibition	'='	2.34	%				UO_0000187					False	CHEMBL1962288	GSK_PKIS: FGFR1 mean inhibition at 0.1 uM [Nanosyn]	B	BAO_0000357	single protein format	None	None	None	None	None	CHEMBL3650	Fibroblast growth factor receptor 1	Homo sapiens	SINGLE PROTEIN	CHEMBL1961873	16	GSK Published Kinase Inhibitor Set			None
CHEMBL148514		0	402.45	0	4.51	11f	COc1cccc(-c2ccc3c(c2)NC(=O)/C3=C\c2[nH]cc(CCC(=O)O)c2C)c1	IC50	'='	360.0	nM	6.44			UO_0000065	16.01	0.29	1.93	7.05	False	CHEMBL678671	Inhibitory activity against Fibroblast growth factor receptor 1	B	BAO_0000357	single protein format	None	None	None	None	None	CHEMBL3650	Fibroblast growth factor receptor 1	Homo sapiens	SINGLE PROTEIN	CHEMBL1132535	1	Scientific Literature	J. Med. Chem.	1999	None
CHEMBL1233882		0	304.36	0	3.20	PP102	CC(C)n1nc(-c2ccc3ncccc3c2)c2c(N)ncnc21	Inhibition	'='	31.0	%				UO_0000187					False	CHEMBL1244429	Inhibition of FGFR1 at 1 uM after 60 mins by FRET assay in presence of 10 uM ATP	B	BAO_0000357	single protein format	None	None	None	None	None	CHEMBL3650	Fibroblast growth factor receptor 1	Homo sapiens	SINGLE PROTEIN	CHEMBL1240340	1	Scientific Literature	Nat. Chem. Biol.	2008	None
CHEMBL483847		0	374.32	0	3.88	2, GNF-2	NC(=O)c1cccc(-c2cc(Nc3ccc(OC(F)(F)F)cc3)ncn2)c1	Inhibition	'='	9.0	%				UO_0000187					False	CHEMBL1249765	Inhibition of FGFR-1 kinase activity at 10 uM by radiometric assay	B	BAO_0000357	single protein format	None	None	None	None	None	CHEMBL3650	Fibroblast growth factor receptor 1	Homo sapiens	SINGLE PROTEIN	CHEMBL1240306	1	Scientific Literature	Nat. Chem. Biol.	2006	None
CHEMBL2325894		0	338.37	0	0.94	3p	C[C@@H](NC(=O)c1c[nH]c2ncc(C3CC3)nc12)C(=O)N1CC(C#N)C1	Inhibition	'='	92.0	%				UO_0000187					False	CHEMBL2329545	Inhibition of FGFR1 (unknown origin) at 10 uM	B	BAO_0000357	single protein format	Homo sapiens	None	None	None	None	CHEMBL3650	Fibroblast growth factor receptor 1	Homo sapiens	SINGLE PROTEIN	CHEMBL2321829	1	Scientific Literature	J. Med. Chem.	2013	None
CHEMBL183906		0	273.24	0	3.03	4a	O=C1NC(=O)/C(=C/c2cccc(C(F)(F)F)c2)S1	Inhibition	'='	3.0	%				UO_0000187					False	CHEMBL1012685	Inhibition of FGFR1 at 5 uM	B	BAO_0000357	single protein format	None	None	None	None	None	CHEMBL3650	Fibroblast growth factor receptor 1	Homo sapiens	SINGLE PROTEIN	CHEMBL1139352	1	Scientific Literature	J. Med. Chem.	2009	None
CHEMBL1997025		0	338.39	0	2.93	SID103904685	NC(=O)c1cccc2[nH]c(-c3ccc(C4CCCNC4)cc3F)nc12	Ki	'>'	5011.87	nM			inactive	UO_0000065					False	CHEMBL1963740	PUBCHEM_BIOASSAY: Navigating the Kinome. (Class of assay: other) Panel member name: FGFR1	F	BAO_0000019	assay format	None	None	None	None	None	CHEMBL3650	Fibroblast growth factor receptor 1	Homo sapiens	SINGLE PROTEIN	CHEMBL1201862	7	PubChem BioAssays			None
CHEMBL2006010		0	401.18	1	5.60	SID103904883	O=C(Nc1cccc(C(F)(F)F)n1)Nc1ccnc2c(Cl)c(Cl)ccc12	Ki	'>'	5011.87	nM			inactive	UO_0000065					False	CHEMBL1963740	PUBCHEM_BIOASSAY: Navigating the Kinome. (Class of assay: other) Panel member name: FGFR1	F	BAO_0000019	assay format	None	None	None	None	None	CHEMBL3650	Fibroblast growth factor receptor 1	Homo sapiens	SINGLE PROTEIN	CHEMBL1201862	7	PubChem BioAssays			None
CHEMBL1978166		0	525.72	2	7.54	SID103904271	Cc1cccc(NC(=O)Nc2ccc(-c3csc4c(C#CCCCCCCCCN)cnc(N)c34)cc2)c1	Ki	'='	158.49	nM	6.80		active	UO_0000065					False	CHEMBL1963740	PUBCHEM_BIOASSAY: Navigating the Kinome. (Class of assay: other) Panel member name: FGFR1	F	BAO_0000019	assay format	None	None	None	None	None	CHEMBL3650	Fibroblast growth factor receptor 1	Homo sapiens	SINGLE PROTEIN	CHEMBL1201862	7	PubChem BioAssays			None
CHEMBL1967513		0	366.73	0	4.95	SID103904869	O=C(Nc1cccc(C(F)(F)F)n1)Nc1ccnc2ccc(Cl)cc12	Ki	'>'	3981.07	nM			inactive	UO_0000065					False	CHEMBL1963740	PUBCHEM_BIOASSAY: Navigating the Kinome. (Class of assay: other) Panel member name: FGFR1	F	BAO_0000019	assay format	None	None	None	None	None	CHEMBL3650	Fibroblast growth factor receptor 1	Homo sapiens	SINGLE PROTEIN	CHEMBL1201862	7	PubChem BioAssays			None
CHEMBL377345		0	277.28	0	2.78	8a	O=c1[nH]c2ccccc2c(O)c1-c1nc2ccccc2[nH]1	IC50	'='	90.0	nM	7.05			UO_0000065	25.41	0.46	4.27	8.62	False	CHEMBL1010125	Inhibition of human recombinant FGFR1	B	BAO_0000357	single protein format	Homo sapiens	None	None	None	None	CHEMBL3650	Fibroblast growth factor receptor 1	Homo sapiens	SINGLE PROTEIN	CHEMBL1139379	1	Scientific Literature	J. Med. Chem.	2009	None
CHEMBL495530		0	493.57	0	3.66	19r	CN1CCN(c2ccc3[nH]c(-c4c(N)c5cc(NC(=O)c6ccccc6)ccc5[nH]c4=O)nc3c2)CC1	IC50	'='	900.0	nM	6.05			UO_0000065	12.25	0.22	2.39	4.91	False	CHEMBL1010125	Inhibition of human recombinant FGFR1	B	BAO_0000357	single protein format	Homo sapiens	None	None	None	None	CHEMBL3650	Fibroblast growth factor receptor 1	Homo sapiens	SINGLE PROTEIN	CHEMBL1139379	1	Scientific Literature	J. Med. Chem.	2009	None
CHEMBL190980		0	469.45	0	4.09	42	CONC(=O)c1cc(Nc2ncnn3cc(-c4nnc(C5CC5)o4)c(C(C)C)c23)c(F)cc1F	IC50	'='	14.0	nM	7.85			UO_0000065	16.73	0.32	3.76	6.57	False	CHEMBL829448	Inhibition of human fibroblast growth factor receptor 1	B	BAO_0000357	single protein format	Homo sapiens	None	None	None	None	CHEMBL3650	Fibroblast growth factor receptor 1	Homo sapiens	SINGLE PROTEIN	CHEMBL1144449	1	Scientific Literature	J. Med. Chem.	2005	None
CHEMBL370328		0	613.76	2	6.97	40	COc1cc(OC)cc(-c2cc3cnc(N(CCCCCOCc4ccccc4)C(C)=O)cc3nc2NC(=O)NC(C)(C)C)c1	IC50	'='	12000.0	nM	4.92			UO_0000065	8.02	0.15	-2.05	4.28	False	CHEMBL829923	Inhibition of glutamate/tyrosine (4:1) copolymer phosphorylation by human fibroblast growth factor receptor 1	B	BAO_0000357	single protein format	Homo sapiens	None	None	None	None	CHEMBL3650	Fibroblast growth factor receptor 1	Homo sapiens	SINGLE PROTEIN	CHEMBL1145157	1	Scientific Literature	J. Med. Chem.	2005	None
CHEMBL1985092		0	377.83	1	5.55	SID103905577	Oc1ccc(-c2n[nH]c(Nc3cccc(Cl)c3)c2-c2ccc(O)cc2)cc1	Ki	'>'	5011.87	nM			inactive	UO_0000065					False	CHEMBL1963740	PUBCHEM_BIOASSAY: Navigating the Kinome. (Class of assay: other) Panel member name: FGFR1	F	BAO_0000019	assay format	None	None	None	None	None	CHEMBL3650	Fibroblast growth factor receptor 1	Homo sapiens	SINGLE PROTEIN	CHEMBL1201862	7	PubChem BioAssays			None
CHEMBL1996587		0	410.43	0	3.15	SID103905444	CC(C)(CO)c1nnc2ccc(-c3c(-c4ccc(F)cc4F)nc4n3CCC4)nn12	Ki	'>'	5011.87	nM			inactive	UO_0000065					False	CHEMBL1963740	PUBCHEM_BIOASSAY: Navigating the Kinome. (Class of assay: other) Panel member name: FGFR1	F	BAO_0000019	assay format	None	None	None	None	None	CHEMBL3650	Fibroblast growth factor receptor 1	Homo sapiens	SINGLE PROTEIN	CHEMBL1201862	7	PubChem BioAssays			None
CHEMBL1986139		0	261.74	0	4.09	SID103905168	Clc1csc2ncnc(Nc3ccccc3)c12	Ki	'>'	5011.87	nM			inactive	UO_0000065					False	CHEMBL1963740	PUBCHEM_BIOASSAY: Navigating the Kinome. (Class of assay: other) Panel member name: FGFR1	F	BAO_0000019	assay format	None	None	None	None	None	CHEMBL3650	Fibroblast growth factor receptor 1	Homo sapiens	SINGLE PROTEIN	CHEMBL1201862	7	PubChem BioAssays			None
CHEMBL1997051		0	611.68	2	6.86	SID103904431	COc1ccc(CN(C)C)cc1Nc1nccc(-c2c(-c3cccc(NC(=O)c4c(F)cccc4F)c3)nc3sccn23)n1	Ki	'>'	3981.07	nM			inactive	UO_0000065					False	CHEMBL1963740	PUBCHEM_BIOASSAY: Navigating the Kinome. (Class of assay: other) Panel member name: FGFR1	F	BAO_0000019	assay format	None	None	None	None	None	CHEMBL3650	Fibroblast growth factor receptor 1	Homo sapiens	SINGLE PROTEIN	CHEMBL1201862	7	PubChem BioAssays			None
CHEMBL1682360		0	282.35	0	3.20	SID103904531	c1cc2[nH]ncc2cc1-c1cc(CN2CCCCC2)no1	Ki	'>'	5011.87	nM			inactive	UO_0000065					False	CHEMBL1963740	PUBCHEM_BIOASSAY: Navigating the Kinome. (Class of assay: other) Panel member name: FGFR1	F	BAO_0000019	assay format	None	None	None	None	None	CHEMBL3650	Fibroblast growth factor receptor 1	Homo sapiens	SINGLE PROTEIN	CHEMBL1201862	7	PubChem BioAssays			None
CHEMBL1998477		0	392.44	0	2.57	SID103904941	CS(=O)(=O)c1cccc(-c2cnn3c(C(N)=O)cc(-c4ccccc4)nc23)c1	Ki	'='	1995.26	nM	5.70		active	UO_0000065					False	CHEMBL1963740	PUBCHEM_BIOASSAY: Navigating the Kinome. (Class of assay: other) Panel member name: FGFR1	F	BAO_0000019	assay format	None	None	None	None	None	CHEMBL3650	Fibroblast growth factor receptor 1	Homo sapiens	SINGLE PROTEIN	CHEMBL1201862	7	PubChem BioAssays			None
CHEMBL406845		0	301.78	0	3.48	SID103904781	CC(C)(C)n1nc(-c2ccc(Cl)cc2)c2c(N)ncnc21	Ki	'>'	3981.07	nM			inactive	UO_0000065					False	CHEMBL1963740	PUBCHEM_BIOASSAY: Navigating the Kinome. (Class of assay: other) Panel member name: FGFR1	F	BAO_0000019	assay format	None	None	None	None	None	CHEMBL3650	Fibroblast growth factor receptor 1	Homo sapiens	SINGLE PROTEIN	CHEMBL1201862	7	PubChem BioAssays			None
CHEMBL482538		0	194.24	0	3.23	SID103904198	c1ccc(-c2ccnc3[nH]ccc23)cc1	Ki	'='	25118.86	nM	4.60		active	UO_0000065					False	CHEMBL1963740	PUBCHEM_BIOASSAY: Navigating the Kinome. (Class of assay: other) Panel member name: FGFR1	F	BAO_0000019	assay format	None	None	None	None	None	CHEMBL3650	Fibroblast growth factor receptor 1	Homo sapiens	SINGLE PROTEIN	CHEMBL1201862	7	PubChem BioAssays			None
CHEMBL1974288		0	318.38	0	3.21	SID103904552	O=C(NC(CO)c1ccccc1)c1ccc(-c2ccncc2)cc1	Ki	'>'	5011.87	nM			inactive	UO_0000065					False	CHEMBL1963740	PUBCHEM_BIOASSAY: Navigating the Kinome. (Class of assay: other) Panel member name: FGFR1	F	BAO_0000019	assay format	None	None	None	None	None	CHEMBL3650	Fibroblast growth factor receptor 1	Homo sapiens	SINGLE PROTEIN	CHEMBL1201862	7	PubChem BioAssays			None
CHEMBL196363		0	375.46	0	4.89	SID103904276	Cc1cccc(NC(=O)Nc2ccc(-c3csc4ncnc(N)c34)cc2)c1	Ki	'='	39.81	nM	7.40		active	UO_0000065					False	CHEMBL1963740	PUBCHEM_BIOASSAY: Navigating the Kinome. (Class of assay: other) Panel member name: FGFR1	F	BAO_0000019	assay format	None	None	None	None	None	CHEMBL3650	Fibroblast growth factor receptor 1	Homo sapiens	SINGLE PROTEIN	CHEMBL1201862	7	PubChem BioAssays			None
CHEMBL1980161		0	167.60	0	1.80	SID103905038	Nc1n[nH]c2c(Cl)cccc12	Ki	'>'	50118.72	nM			inactive	UO_0000065					False	CHEMBL1963740	PUBCHEM_BIOASSAY: Navigating the Kinome. (Class of assay: other) Panel member name: FGFR1	F	BAO_0000019	assay format	None	None	None	None	None	CHEMBL3650	Fibroblast growth factor receptor 1	Homo sapiens	SINGLE PROTEIN	CHEMBL1201862	7	PubChem BioAssays			None
CHEMBL1974328		0	340.43	0	2.31	SID103904806	Cc1cccc(Nc2nc(NC3CCCCC3N)cnc2C(N)=O)c1	Ki	'='	3162.28	nM	5.50		active	UO_0000065					False	CHEMBL1963740	PUBCHEM_BIOASSAY: Navigating the Kinome. (Class of assay: other) Panel member name: FGFR1	F	BAO_0000019	assay format	None	None	None	None	None	CHEMBL3650	Fibroblast growth factor receptor 1	Homo sapiens	SINGLE PROTEIN	CHEMBL1201862	7	PubChem BioAssays			None
CHEMBL1987793		0	435.52	1	6.94	SID103905169	Cc1ccccc1-c1c(C(=O)O)n(CCCOc2cccc3ccccc23)c2ccccc12	Ki	'>'	5011.87	nM			inactive	UO_0000065					False	CHEMBL1963740	PUBCHEM_BIOASSAY: Navigating the Kinome. (Class of assay: other) Panel member name: FGFR1	F	BAO_0000019	assay format	None	None	None	None	None	CHEMBL3650	Fibroblast growth factor receptor 1	Homo sapiens	SINGLE PROTEIN	CHEMBL1201862	7	PubChem BioAssays			None
CHEMBL1970913		0	310.36	0	3.37	SID103905383	CCCC(=O)Nc1nn(C(=O)CC)c2nc3ccccc3cc12	Ki	'>'	5011.87	nM			inactive	UO_0000065					False	CHEMBL1963740	PUBCHEM_BIOASSAY: Navigating the Kinome. (Class of assay: other) Panel member name: FGFR1	F	BAO_0000019	assay format	None	None	None	None	None	CHEMBL3650	Fibroblast growth factor receptor 1	Homo sapiens	SINGLE PROTEIN	CHEMBL1201862	7	PubChem BioAssays			None
CHEMBL1995736		0	350.42	0	2.94	SID103904689	CCOC(=O)c1cccc2[nH]c(-c3ccc(N4CCC(N)C4)cc3)nc12	Ki	'>'	5011.87	nM			inactive	UO_0000065					False	CHEMBL1963740	PUBCHEM_BIOASSAY: Navigating the Kinome. (Class of assay: other) Panel member name: FGFR1	F	BAO_0000019	assay format	None	None	None	None	None	CHEMBL3650	Fibroblast growth factor receptor 1	Homo sapiens	SINGLE PROTEIN	CHEMBL1201862	7	PubChem BioAssays			None
CHEMBL1985095		0	439.50	0	3.92	SID103904962	NC(=O)Cn1cc(-c2cc(-c3cc4ccccc4s3)c3[nH]ncc3c2)c2nc(N)ncc21	Ki	'>'	5011.87	nM			inactive	UO_0000065					False	CHEMBL1963740	PUBCHEM_BIOASSAY: Navigating the Kinome. (Class of assay: other) Panel member name: FGFR1	F	BAO_0000019	assay format	None	None	None	None	None	CHEMBL3650	Fibroblast growth factor receptor 1	Homo sapiens	SINGLE PROTEIN	CHEMBL1201862	7	PubChem BioAssays			None
CHEMBL1996500		0	410.43	0	3.62	SID103904762	Cc1nccn2c(-c3ccnc(NCC(C)(C)O)n3)c(-c3ccc(F)cc3F)nc12	Ki	'>'	3981.07	nM			inactive	UO_0000065					False	CHEMBL1963740	PUBCHEM_BIOASSAY: Navigating the Kinome. (Class of assay: other) Panel member name: FGFR1	F	BAO_0000019	assay format	None	None	None	None	None	CHEMBL3650	Fibroblast growth factor receptor 1	Homo sapiens	SINGLE PROTEIN	CHEMBL1201862	7	PubChem BioAssays			None
CHEMBL1991180		0	388.34	1	-0.06	SID103905665	COCc1nnn(-c2nonc2N)c1C(=O)NN=C(C)c1ccc(O)cc1O	Ki	'>'	5011.87	nM			inactive	UO_0000065					False	CHEMBL1963740	PUBCHEM_BIOASSAY: Navigating the Kinome. (Class of assay: other) Panel member name: FGFR1	F	BAO_0000019	assay format	None	None	None	None	None	CHEMBL3650	Fibroblast growth factor receptor 1	Homo sapiens	SINGLE PROTEIN	CHEMBL1201862	7	PubChem BioAssays			None
CHEMBL1682540		0	235.25	0	2.27	SID103904528	c1cnc2nc(-c3ccc4[nH]ncc4c3)cn2c1	Ki	'>'	5011.87	nM			inactive	UO_0000065					False	CHEMBL1963740	PUBCHEM_BIOASSAY: Navigating the Kinome. (Class of assay: other) Panel member name: FGFR1	F	BAO_0000019	assay format	None	None	None	None	None	CHEMBL3650	Fibroblast growth factor receptor 1	Homo sapiens	SINGLE PROTEIN	CHEMBL1201862	7	PubChem BioAssays			None
CHEMBL1998253		0	186.26	0	2.49	SID103905249	CN(C)c1ccc(N)c2ccccc12	Ki	'>'	3981.07	nM			inactive	UO_0000065					False	CHEMBL1963740	PUBCHEM_BIOASSAY: Navigating the Kinome. (Class of assay: other) Panel member name: FGFR1	F	BAO_0000019	assay format	None	None	None	None	None	CHEMBL3650	Fibroblast growth factor receptor 1	Homo sapiens	SINGLE PROTEIN	CHEMBL1201862	7	PubChem BioAssays			None
CHEMBL2001149		0	450.52	1	6.34	SID103905183	Oc1ccc2nc(-c3ccc(Sc4ccc(-c5nc6ccc(O)cc6[nH]5)cc4)cc3)[nH]c2c1	Ki	'>'	3981.07	nM			inactive	UO_0000065					False	CHEMBL1963740	PUBCHEM_BIOASSAY: Navigating the Kinome. (Class of assay: other) Panel member name: FGFR1	F	BAO_0000019	assay format	None	None	None	None	None	CHEMBL3650	Fibroblast growth factor receptor 1	Homo sapiens	SINGLE PROTEIN	CHEMBL1201862	7	PubChem BioAssays			None
CHEMBL1979773		0	484.60	0	5.00	SID103904836	CN(CCN)C(=O)c1cccc(-n2nc(C(C)(C)C)cc2NC(=O)Nc2cccc3ccccc23)c1	Ki	'>'	3981.07	nM			inactive	UO_0000065					False	CHEMBL1963740	PUBCHEM_BIOASSAY: Navigating the Kinome. (Class of assay: other) Panel member name: FGFR1	F	BAO_0000019	assay format	None	None	None	None	None	CHEMBL3650	Fibroblast growth factor receptor 1	Homo sapiens	SINGLE PROTEIN	CHEMBL1201862	7	PubChem BioAssays			None
CHEMBL2006439		0	327.82	0	4.42	SID103904197	Clc1cc(-c2c[nH]c3ncccc23)nc(NC2CCCCC2)n1	Ki	'>'	3981.07	nM			inactive	UO_0000065					False	CHEMBL1963740	PUBCHEM_BIOASSAY: Navigating the Kinome. (Class of assay: other) Panel member name: FGFR1	F	BAO_0000019	assay format	None	None	None	None	None	CHEMBL3650	Fibroblast growth factor receptor 1	Homo sapiens	SINGLE PROTEIN	CHEMBL1201862	7	PubChem BioAssays			None
CHEMBL1969190		0	410.38	1	5.01	SID103904443	COc1ccc(-c2ccc(NC(=O)Nc3cc(F)cc(F)c3)cc2)c2c(N)noc12	Ki	'='	1584.89	nM	5.80		active	UO_0000065					False	CHEMBL1963740	PUBCHEM_BIOASSAY: Navigating the Kinome. (Class of assay: other) Panel member name: FGFR1	F	BAO_0000019	assay format	None	None	None	None	None	CHEMBL3650	Fibroblast growth factor receptor 1	Homo sapiens	SINGLE PROTEIN	CHEMBL1201862	7	PubChem BioAssays			None
CHEMBL2001228		0	626.12	2	7.14	SID103904407	O=C(Nc1cccc(-c2nc3sccn3c2-c2ccnc(Nc3cccc(N4CCOCC4)c3)n2)c1Cl)c1ccccc1F	Ki	'>'	3981.07	nM			inactive	UO_0000065					False	CHEMBL1963740	PUBCHEM_BIOASSAY: Navigating the Kinome. (Class of assay: other) Panel member name: FGFR1	F	BAO_0000019	assay format	None	None	None	None	None	CHEMBL3650	Fibroblast growth factor receptor 1	Homo sapiens	SINGLE PROTEIN	CHEMBL1201862	7	PubChem BioAssays			None
CHEMBL1997924		0	362.46	0	4.65	SID103905272	c1ccc(CNc2nc(Nc3cc(C4CC4)[nH]n3)c3sccc3n2)cc1	Ki	'='	5.012	nM	8.30		active	UO_0000065					False	CHEMBL1963740	PUBCHEM_BIOASSAY: Navigating the Kinome. (Class of assay: other) Panel member name: FGFR1	F	BAO_0000019	assay format	None	None	None	None	None	CHEMBL3650	Fibroblast growth factor receptor 1	Homo sapiens	SINGLE PROTEIN	CHEMBL1201862	7	PubChem BioAssays			None
CHEMBL2004771		0	341.37	0	4.48	SID103904651	O=C1NCc2c1cccc2-c1ccc(Nc2nc3ccccc3o2)cc1	Ki	'>'	5011.87	nM			inactive	UO_0000065					False	CHEMBL1963740	PUBCHEM_BIOASSAY: Navigating the Kinome. (Class of assay: other) Panel member name: FGFR1	F	BAO_0000019	assay format	None	None	None	None	None	CHEMBL3650	Fibroblast growth factor receptor 1	Homo sapiens	SINGLE PROTEIN	CHEMBL1201862	7	PubChem BioAssays			None
CHEMBL1981720		0	265.28	0	2.67	SID103904889	O=C(Nc1cnccn1)Nc1ccnc2ccccc12	Ki	'>'	5011.87	nM			inactive	UO_0000065					False	CHEMBL1963740	PUBCHEM_BIOASSAY: Navigating the Kinome. (Class of assay: other) Panel member name: FGFR1	F	BAO_0000019	assay format	None	None	None	None	None	CHEMBL3650	Fibroblast growth factor receptor 1	Homo sapiens	SINGLE PROTEIN	CHEMBL1201862	7	PubChem BioAssays			None
CHEMBL2006933		0	242.30	0	3.21	SID103905576	CSc1cnc2c(ccc3cnccc32)c1O	Ki	'='	794.33	nM	6.10		active	UO_0000065					False	CHEMBL1963740	PUBCHEM_BIOASSAY: Navigating the Kinome. (Class of assay: other) Panel member name: FGFR1	F	BAO_0000019	assay format	None	None	None	None	None	CHEMBL3650	Fibroblast growth factor receptor 1	Homo sapiens	SINGLE PROTEIN	CHEMBL1201862	7	PubChem BioAssays			None
CHEMBL1975212		0	227.29	0	2.94	SID103904854	Nc1ncnc2scc(-c3ccccc3)c12	Ki	'='	19952.62	nM	4.70		active	UO_0000065					False	CHEMBL1963740	PUBCHEM_BIOASSAY: Navigating the Kinome. (Class of assay: other) Panel member name: FGFR1	F	BAO_0000019	assay format	None	None	None	None	None	CHEMBL3650	Fibroblast growth factor receptor 1	Homo sapiens	SINGLE PROTEIN	CHEMBL1201862	7	PubChem BioAssays			None
CHEMBL2001613		0	213.03	0	1.62	SID103904442	O=c1[nH][nH]c2ccc(Br)cc12	Ki	'='	31622.78	nM	4.50		active	UO_0000065					False	CHEMBL1963740	PUBCHEM_BIOASSAY: Navigating the Kinome. (Class of assay: other) Panel member name: FGFR1	F	BAO_0000019	assay format	None	None	None	None	None	CHEMBL3650	Fibroblast growth factor receptor 1	Homo sapiens	SINGLE PROTEIN	CHEMBL1201862	7	PubChem BioAssays			None
CHEMBL2443044		0	454.44	0	3.28	18, NMS-E973	CN1CCC(NC(=O)c2cc(-c3c(O)cc(O)cc3Oc3ccc([N+](=O)[O-])cc3)on2)CC1	IC50	'>'	10.0	nM				UO_0000065					False	CHEMBL2444008	Inhibition of FGFR1 (unknown origin)	B	BAO_0000357	single protein format	Homo sapiens	None	None	None	None	CHEMBL3650	Fibroblast growth factor receptor 1	Homo sapiens	SINGLE PROTEIN	CHEMBL2439976	1	Scientific Literature	Bioorg. Med. Chem.	2013	None
CHEMBL1982711		0	271.71	0	2.98	SID103904191	NC(=O)c1ccc(-c2c[nH]c3nccc(Cl)c23)cc1	Ki	'>'	3981.07	nM			inactive	UO_0000065					False	CHEMBL1963740	PUBCHEM_BIOASSAY: Navigating the Kinome. (Class of assay: other) Panel member name: FGFR1	F	BAO_0000019	assay format	None	None	None	None	None	CHEMBL3650	Fibroblast growth factor receptor 1	Homo sapiens	SINGLE PROTEIN	CHEMBL1201862	7	PubChem BioAssays			None
CHEMBL1969102		0	440.53	1	5.89	SID103904308	Cc1cccc(NC(=O)Nc2ccc(-c3csc4c(-c5cn[nH]c5)cnc(N)c34)cc2)c1	Ki	'='	12.59	nM	7.90		active	UO_0000065					False	CHEMBL1963740	PUBCHEM_BIOASSAY: Navigating the Kinome. (Class of assay: other) Panel member name: FGFR1	F	BAO_0000019	assay format	None	None	None	None	None	CHEMBL3650	Fibroblast growth factor receptor 1	Homo sapiens	SINGLE PROTEIN	CHEMBL1201862	7	PubChem BioAssays			None
CHEMBL223460		0	466.91	0	2.96	SID103905152	CS(=O)(=O)Nc1cc2c(cc1Cl)NC(=O)Nc1cnc(C#N)c(n1)OCCCCCO2	Ki	'>'	5011.87	nM			inactive	UO_0000065					False	CHEMBL1963740	PUBCHEM_BIOASSAY: Navigating the Kinome. (Class of assay: other) Panel member name: FGFR1	F	BAO_0000019	assay format	None	None	None	None	None	CHEMBL3650	Fibroblast growth factor receptor 1	Homo sapiens	SINGLE PROTEIN	CHEMBL1201862	7	PubChem BioAssays			None
CHEMBL1988838		0	428.47	0	1.78	SID103904596	Cc1cnc(Nc2cccc(S(N)(=O)=O)c2)nc1Nc1ccc(OCC(N)=O)cc1	Ki	'='	199.53	nM	6.70		active	UO_0000065					False	CHEMBL1963740	PUBCHEM_BIOASSAY: Navigating the Kinome. (Class of assay: other) Panel member name: FGFR1	F	BAO_0000019	assay format	None	None	None	None	None	CHEMBL3650	Fibroblast growth factor receptor 1	Homo sapiens	SINGLE PROTEIN	CHEMBL1201862	7	PubChem BioAssays			None
CHEMBL153477		0	236.27	0	3.23	21	CC(=O)c1ccccc1-n1cnc2ccccc21	IC50	'>'	50000.0	nM				UO_0000065					False	CHEMBL678502	Inhibition of phosphorylation of a random glutamate/tyrosine copolymer in lysates of transfected Sf9 insect cells overexpressing human fibroblast growth factor receptor 1	B	BAO_0000219	cell-based format	None	None	None	Sf9	None	CHEMBL3650	Fibroblast growth factor receptor 1	Homo sapiens	SINGLE PROTEIN	CHEMBL1131521	1	Scientific Literature	J. Med. Chem.	1998	CHEMBL3308860
CHEMBL1336	SORAFENIB	4	464.83	1	5.55	Sorafenib	CNC(=O)c1cc(Oc2ccc(NC(=O)Nc3ccc(Cl)c(C(F)(F)F)c3)cc2)ccn1	IC50	'='	580.0	nM	6.24			UO_0000065	13.42	0.27	0.69	6.75	False	CHEMBL1249722	Inhibition of FGFR-1 kinase	B	BAO_0000357	single protein format	None	None	None	None	None	CHEMBL3650	Fibroblast growth factor receptor 1	Homo sapiens	SINGLE PROTEIN	CHEMBL1240311	1	Scientific Literature	Nat. Chem. Biol.	2006	None
CHEMBL1336	SORAFENIB	4	464.83	1	5.55	SID103904444	CNC(=O)c1cc(Oc2ccc(NC(=O)Nc3ccc(Cl)c(C(F)(F)F)c3)cc2)ccn1	Ki	'>'	2511.89	nM			inactive	UO_0000065					False	CHEMBL1963740	PUBCHEM_BIOASSAY: Navigating the Kinome. (Class of assay: other) Panel member name: FGFR1	F	BAO_0000019	assay format	None	None	None	None	None	CHEMBL3650	Fibroblast growth factor receptor 1	Homo sapiens	SINGLE PROTEIN	CHEMBL1201862	7	PubChem BioAssays			None
CHEMBL1982992		0	277.74	0	3.79	SID103905084	Oc1cccc(Nc2ncnc3scc(Cl)c23)c1	Ki	'>'	5011.87	nM			inactive	UO_0000065					False	CHEMBL1963740	PUBCHEM_BIOASSAY: Navigating the Kinome. (Class of assay: other) Panel member name: FGFR1	F	BAO_0000019	assay format	None	None	None	None	None	CHEMBL3650	Fibroblast growth factor receptor 1	Homo sapiens	SINGLE PROTEIN	CHEMBL1201862	7	PubChem BioAssays			None
CHEMBL1965660		0	348.19	0	3.13	SID103904984	NC(=O)c1cc(-c2ccnc(N)n2)[nH]c1-c1ccc(Cl)cc1Cl	Ki	'>'	3981.07	nM			inactive	UO_0000065					False	CHEMBL1963740	PUBCHEM_BIOASSAY: Navigating the Kinome. (Class of assay: other) Panel member name: FGFR1	F	BAO_0000019	assay format	None	None	None	None	None	CHEMBL3650	Fibroblast growth factor receptor 1	Homo sapiens	SINGLE PROTEIN	CHEMBL1201862	7	PubChem BioAssays			None
CHEMBL473287		0	389.28	0	4.17	14	O=C(Nc1cccc(Br)c1)c1nscc1NCc1ccncc1	Inhibition	'<'	30.0	%				UO_0000187					False	CHEMBL1034030	Inhibition of FGFR1 at 10 uM by HTRF assay	B	BAO_0000357	single protein format	None	None	None	None	None	CHEMBL3650	Fibroblast growth factor receptor 1	Homo sapiens	SINGLE PROTEIN	CHEMBL1136839	1	Scientific Literature	Bioorg. Med. Chem. Lett.	2009	None
CHEMBL370193		0	419.28	0	4.90	35	NC(=O)c1ccc(-c2nnc(Nc3cccc(Br)c3)c3ccccc23)cc1	ED50	'='	0.25	uM		Non standard unit for type		UO_0000064					False	CHEMBL1006965	Inhibition of FGFR1/VEGFR2 chimeric construct expressed in HEK293 cells by ELISA	B	BAO_0000219	cell-based format	None	None	None	HEK293	None	CHEMBL3650	Fibroblast growth factor receptor 1	Homo sapiens	SINGLE PROTEIN	CHEMBL1140880	1	Scientific Literature	Bioorg. Med. Chem.	2009	CHEMBL3307715
CHEMBL188087		0	507.64	1	3.50	16	CCNC(=O)Nc1nc2cc(NCCCN3CCN(C)CC3)ncc2cc1-c1cc(OC)cc(OC)c1	IC50	'='	21.0	nM	7.68			UO_0000065	15.12	0.28	4.18	7.39	False	CHEMBL832920	Inhibition of glutamate/tyrosine (4:1) copolymer phosphorylation by human FGFR1 in DELFIA assay	B	BAO_0000357	single protein format	Homo sapiens	None	None	None	None	CHEMBL3650	Fibroblast growth factor receptor 1	Homo sapiens	SINGLE PROTEIN	CHEMBL1145157	1	Scientific Literature	J. Med. Chem.	2005	None
CHEMBL298566		0	497.66	0	3.57	4n	CCS(=O)(=O)c1ccc2c(c1)/C(=C/c1[nH]c3c(c1CCCN1CCC(O)CC1)CCCC3)C(=O)N2	IC50	'='	500.0	nM	6.30			UO_0000065	12.66	0.25	2.73	6.15	False	CHEMBL678681	Inhibitory activity against Fibroblast growth factor receptor 1	B	BAO_0000357	single protein format	None	None	None	None	None	CHEMBL3650	Fibroblast growth factor receptor 1	Homo sapiens	SINGLE PROTEIN	CHEMBL1146690	1	Scientific Literature	Bioorg. Med. Chem. Lett.	2004	None
CHEMBL1094408	NMS-1286937	0	448.53	0	1.58	49	COc1ccc(N2CCN(C)CC2)cc1Nc1ncc2c(n1)-c1c(c(C(N)=O)nn1C)CC2	IC50	'>'	10000.0	nM				UO_0000065					False	CHEMBL1111953	Inhibition of FGFR1 assessed as [33P]gamma-ATP incorporation into substrate after 60 mins by gamma counting	B	BAO_0000357	single protein format	None	None	None	None	None	CHEMBL3650	Fibroblast growth factor receptor 1	Homo sapiens	SINGLE PROTEIN	CHEMBL1157785	1	Scientific Literature	J. Med. Chem.	2010	None
CHEMBL598194		0	384.87	0	2.23	21, CCT129524	NC1(C(=O)NCc2ccc(Cl)cc2)CCN(c2ncnc3[nH]ccc23)CC1	Inhibition	'='	10.0	%				UO_0000187					False	CHEMBL1074371	Inhibition of FGFR1 at 1 uM	B	BAO_0000357	single protein format	None	None	None	None	None	CHEMBL3650	Fibroblast growth factor receptor 1	Homo sapiens	SINGLE PROTEIN	CHEMBL1157584	1	Scientific Literature	J. Med. Chem.	2010	None
CHEMBL3827042		0	493.40	1	6.38	14c	Clc1cncc(Cl)c1COc1ccc2[nH]nc(-c3nc4cc(N5CCCCC5)ccc4[nH]3)c2c1	IC50	'='	6.6	nM	8.18			UO_0000065	16.58	0.33	1.80	9.89	False	CHEMBL3830044	Inhibition of recombinant human FGFR1 using poly (Glu, Tyr) 4:1 as substrate after 60 mins by ELISA	B	BAO_0000357	single protein format	Homo sapiens	None	None	None	None	CHEMBL3650	Fibroblast growth factor receptor 1	Homo sapiens	SINGLE PROTEIN	CHEMBL3826910	1	Scientific Literature	J. Med. Chem.	2016	None
CHEMBL56958		0	508.26	1	4.94	20	CCN(CC)CCCNc1ncc2cc(-c3c(Br)cccc3Br)c(N)nc2n1	IC50	'='	8300.0	nM	5.08			UO_0000065	10.00	0.25	0.14	6.35	False	CHEMBL678501	Ability to prevent phosphorylation of human fibroblast growth factor receptor 1	B	BAO_0000357	single protein format	None	None	None	None	None	CHEMBL3650	Fibroblast growth factor receptor 1	Homo sapiens	SINGLE PROTEIN	CHEMBL1134497	1	Scientific Literature	J. Med. Chem.	2001	None
CHEMBL363648	TAK-715	2	399.52	1	6.00	SID103905024	CCc1nc(-c2cccc(C)c2)c(-c2ccnc(NC(=O)c3ccccc3)c2)s1	Ki	'>'	5011.87	nM			inactive	UO_0000065					False	CHEMBL1963740	PUBCHEM_BIOASSAY: Navigating the Kinome. (Class of assay: other) Panel member name: FGFR1	F	BAO_0000019	assay format	None	None	None	None	None	CHEMBL3650	Fibroblast growth factor receptor 1	Homo sapiens	SINGLE PROTEIN	CHEMBL1201862	7	PubChem BioAssays			None
CHEMBL1967094		0	367.86	0	4.87	SID103904999	O=C(NCc1ccc(Cl)cc1)c1cc2c(-c3ccccc3)n[nH]c2s1	Ki	'='	630.96	nM	6.20		active	UO_0000065					False	CHEMBL1963740	PUBCHEM_BIOASSAY: Navigating the Kinome. (Class of assay: other) Panel member name: FGFR1	F	BAO_0000019	assay format	None	None	None	None	None	CHEMBL3650	Fibroblast growth factor receptor 1	Homo sapiens	SINGLE PROTEIN	CHEMBL1201862	7	PubChem BioAssays			None
CHEMBL116070		0	349.21	0	3.95	SID103905046	NC(=O)c1cc2c(Oc3ccc(Br)cc3)cncc2s1	Ki	'>'	5011.87	nM			inactive	UO_0000065					False	CHEMBL1963740	PUBCHEM_BIOASSAY: Navigating the Kinome. (Class of assay: other) Panel member name: FGFR1	F	BAO_0000019	assay format	None	None	None	None	None	CHEMBL3650	Fibroblast growth factor receptor 1	Homo sapiens	SINGLE PROTEIN	CHEMBL1201862	7	PubChem BioAssays			None
CHEMBL1990223		0	380.27	0	4.40	SID103905131	Cc1cc(OCc2ccc(Cl)c(Cl)c2)ccc1CN1CC(C(=O)O)C1	Ki	'>'	3981.07	nM			inactive	UO_0000065					False	CHEMBL1963740	PUBCHEM_BIOASSAY: Navigating the Kinome. (Class of assay: other) Panel member name: FGFR1	F	BAO_0000019	assay format	None	None	None	None	None	CHEMBL3650	Fibroblast growth factor receptor 1	Homo sapiens	SINGLE PROTEIN	CHEMBL1201862	7	PubChem BioAssays			None
CHEMBL1996176		0	210.24	0	2.51	SID103905115	O=C1Nc2ccccc2C1=Cc1ccc[nH]1	Ki	'='	1000.0	nM	6.00		active	UO_0000065					False	CHEMBL1963740	PUBCHEM_BIOASSAY: Navigating the Kinome. (Class of assay: other) Panel member name: FGFR1	F	BAO_0000019	assay format	None	None	None	None	None	CHEMBL3650	Fibroblast growth factor receptor 1	Homo sapiens	SINGLE PROTEIN	CHEMBL1201862	7	PubChem BioAssays			None
CHEMBL412142	CHIR-99021	0	465.35	0	4.94	SID103905640	Cc1c[nH]c(-c2cnc(NCCNc3ccc(C#N)cn3)nc2-c2ccc(Cl)cc2Cl)n1	Ki	'>'	5011.87	nM			inactive	UO_0000065					False	CHEMBL1963740	PUBCHEM_BIOASSAY: Navigating the Kinome. (Class of assay: other) Panel member name: FGFR1	F	BAO_0000019	assay format	None	None	None	None	None	CHEMBL3650	Fibroblast growth factor receptor 1	Homo sapiens	SINGLE PROTEIN	CHEMBL1201862	7	PubChem BioAssays			None
CHEMBL49120	PD-0166285	1	512.44	2	5.77	SID103905313	CCN(CC)CCOc1ccc(Nc2ncc3cc(-c4c(Cl)cccc4Cl)c(=O)n(C)c3n2)cc1	Ki	'='	5.012	nM	8.30		active	UO_0000065					False	CHEMBL1963740	PUBCHEM_BIOASSAY: Navigating the Kinome. (Class of assay: other) Panel member name: FGFR1	F	BAO_0000019	assay format	None	None	None	None	None	CHEMBL3650	Fibroblast growth factor receptor 1	Homo sapiens	SINGLE PROTEIN	CHEMBL1201862	7	PubChem BioAssays			None
CHEMBL2001987		0	368.27	0	4.57	SID103904881	O=C(Nc1cccc(C(F)(F)F)n1)Nc1ccnc2c(F)ccc(F)c12	Ki	'>'	3981.07	nM			inactive	UO_0000065					False	CHEMBL1963740	PUBCHEM_BIOASSAY: Navigating the Kinome. (Class of assay: other) Panel member name: FGFR1	F	BAO_0000019	assay format	None	None	None	None	None	CHEMBL3650	Fibroblast growth factor receptor 1	Homo sapiens	SINGLE PROTEIN	CHEMBL1201862	7	PubChem BioAssays			None
CHEMBL1975121		0	332.40	0	4.25	SID103904565	COc1cccc(C(C)NC(=O)c2ccc(-c3ccncc3)cc2)c1	Ki	'>'	3981.07	nM			inactive	UO_0000065					False	CHEMBL1963740	PUBCHEM_BIOASSAY: Navigating the Kinome. (Class of assay: other) Panel member name: FGFR1	F	BAO_0000019	assay format	None	None	None	None	None	CHEMBL3650	Fibroblast growth factor receptor 1	Homo sapiens	SINGLE PROTEIN	CHEMBL1201862	7	PubChem BioAssays			None
CHEMBL1973098		0	267.33	0	1.89	SID103905205	COc1cc(C=C2SC(=S)NC2=O)ccc1O	Ki	'>'	5011.87	nM			inactive	UO_0000065					False	CHEMBL1963740	PUBCHEM_BIOASSAY: Navigating the Kinome. (Class of assay: other) Panel member name: FGFR1	F	BAO_0000019	assay format	None	None	None	None	None	CHEMBL3650	Fibroblast growth factor receptor 1	Homo sapiens	SINGLE PROTEIN	CHEMBL1201862	7	PubChem BioAssays			None
CHEMBL1996176		0	210.24	0	2.51	SID103905115	O=C1Nc2ccccc2C1=Cc1ccc[nH]1	Ki	'='	794.33	nM	6.10		active	UO_0000065					False	CHEMBL1963740	PUBCHEM_BIOASSAY: Navigating the Kinome. (Class of assay: other) Panel member name: FGFR1	F	BAO_0000019	assay format	None	None	None	None	None	CHEMBL3650	Fibroblast growth factor receptor 1	Homo sapiens	SINGLE PROTEIN	CHEMBL1201862	7	PubChem BioAssays			None
CHEMBL1968130		0	169.58	0	0.36	SID103905652	Nc1nnc2cncc(Cl)n12	Ki	'='	39810.72	nM	4.40		active	UO_0000065					False	CHEMBL1963740	PUBCHEM_BIOASSAY: Navigating the Kinome. (Class of assay: other) Panel member name: FGFR1	F	BAO_0000019	assay format	None	None	None	None	None	CHEMBL3650	Fibroblast growth factor receptor 1	Homo sapiens	SINGLE PROTEIN	CHEMBL1201862	7	PubChem BioAssays			None
CHEMBL1969879		0	303.37	0	0.62	SID103905420	CC1CCN(C(=O)CO)CC1N(C)c1ncnc2[nH]ccc12	Ki	'>'	5011.87	nM			inactive	UO_0000065					False	CHEMBL1963740	PUBCHEM_BIOASSAY: Navigating the Kinome. (Class of assay: other) Panel member name: FGFR1	F	BAO_0000019	assay format	None	None	None	None	None	CHEMBL3650	Fibroblast growth factor receptor 1	Homo sapiens	SINGLE PROTEIN	CHEMBL1201862	7	PubChem BioAssays			None
CHEMBL1980376		0	224.26	0	3.39	SID103905008	Cc1cccc(-c2cccc3onc(N)c23)c1	Ki	'='	79432.82	nM	4.10		active	UO_0000065					False	CHEMBL1963740	PUBCHEM_BIOASSAY: Navigating the Kinome. (Class of assay: other) Panel member name: FGFR1	F	BAO_0000019	assay format	None	None	None	None	None	CHEMBL3650	Fibroblast growth factor receptor 1	Homo sapiens	SINGLE PROTEIN	CHEMBL1201862	7	PubChem BioAssays			None
CHEMBL293712		0	497.67	0	2.47	3g	CNS(=O)(=O)c1ccc2c(c1)/C(=C/c1[nH]c3c(c1CCCN1CCN(C)CC1)CCCC3)C(=O)N2	IC50	'='	1200.0	nM	5.92			UO_0000065	11.90	0.23	3.45	6.07	False	CHEMBL678681	Inhibitory activity against Fibroblast growth factor receptor 1	B	BAO_0000357	single protein format	None	None	None	None	None	CHEMBL3650	Fibroblast growth factor receptor 1	Homo sapiens	SINGLE PROTEIN	CHEMBL1146690	1	Scientific Literature	Bioorg. Med. Chem. Lett.	2004	None
CHEMBL56942		0	297.32	0	1.87	24	COc1cc(OC)cc(-c2cc3cnc(N)nc3nc2N)c1	IC50	'='	230.0	nM	6.64			UO_0000065	22.33	0.41	4.77	6.08	False	CHEMBL678501	Ability to prevent phosphorylation of human fibroblast growth factor receptor 1	B	BAO_0000357	single protein format	None	None	None	None	None	CHEMBL3650	Fibroblast growth factor receptor 1	Homo sapiens	SINGLE PROTEIN	CHEMBL1134497	1	Scientific Literature	J. Med. Chem.	2001	None
CHEMBL48172		0	448.35	0	3.44	30	Cn1c(=O)c(-c2c(Cl)cccc2Cl)cc2cnc(NCCCN3CCOCC3)nc21	IC50	'='	1410.0	nM	5.85			UO_0000065	13.05	0.27	2.41	8.09	False	CHEMBL678675	Inhibitory concentration evaluated against fibroblast growth factor receptor 1.	B	BAO_0000357	single protein format	None	None	None	None	None	CHEMBL3650	Fibroblast growth factor receptor 1	Homo sapiens	SINGLE PROTEIN	CHEMBL1131066	1	Scientific Literature	J. Med. Chem.	1998	None
CHEMBL377300	BRIVANIB	3	370.38	0	3.52	brivanib, BMS-540215	Cc1cc2c(F)c(Oc3ncnn4cc(OC[C@@H](C)O)c(C)c34)ccc2[nH]1	IC50	'='	28.0	nM	7.55			UO_0000065	20.39	0.38	4.03	8.92	True	CHEMBL3538197	Inhibition of human recombinant FGFR-1	B	BAO_0000357	single protein format	Homo sapiens	None	None	None	None	CHEMBL3650	Fibroblast growth factor receptor 1	Homo sapiens	SINGLE PROTEIN	CHEMBL3526109	1	Scientific Literature	Drug Metab. Dispos.	2011	None
CHEMBL257167		0	279.30	0	2.14	TPCA_1	NC(=O)Nc1sc(-c2ccc(F)cc2)cc1C(N)=O	Residual Activity	'='	29.0	%				UO_0000187					False	CHEMBL2219062	Millipore: Percentage of residual kinase activity of FGFR1 at 1uM relative to control. Control inhibitor: Staurosporine at 10.0uM. Buffer: 8 mM MOPS pH 7.0, 0.2 mM EDTA	B	BAO_0000357	single protein format	Homo sapiens	None	None	None	None	CHEMBL3650	Fibroblast growth factor receptor 1	Homo sapiens	SINGLE PROTEIN	CHEMBL2218924	1	Scientific Literature	Biochem. J.	2013	None
CHEMBL2218940		0	335.35	0	4.23	SL327	N#C/C(=C(\N)Sc1ccc(N)cc1)c1ccccc1C(F)(F)F	Residual Activity	'='	112.0	%				UO_0000187					False	CHEMBL2219062	Millipore: Percentage of residual kinase activity of FGFR1 at 1uM relative to control. Control inhibitor: Staurosporine at 10.0uM. Buffer: 8 mM MOPS pH 7.0, 0.2 mM EDTA	B	BAO_0000357	single protein format	Homo sapiens	None	None	None	None	CHEMBL3650	Fibroblast growth factor receptor 1	Homo sapiens	SINGLE PROTEIN	CHEMBL2218924	1	Scientific Literature	Biochem. J.	2013	None
CHEMBL1182777		0	314.30	0	3.29	STO_609	O=C(O)c1ccc2c3c1cccc3c(=O)n1c3ccccc3nc21	Residual Activity	'='	94.0	%				UO_0000187					False	CHEMBL2219062	Millipore: Percentage of residual kinase activity of FGFR1 at 1uM relative to control. Control inhibitor: Staurosporine at 10.0uM. Buffer: 8 mM MOPS pH 7.0, 0.2 mM EDTA	B	BAO_0000357	single protein format	Homo sapiens	None	None	None	None	CHEMBL3650	Fibroblast growth factor receptor 1	Homo sapiens	SINGLE PROTEIN	CHEMBL2218924	1	Scientific Literature	Biochem. J.	2013	None
CHEMBL2312304		0	507.42	1	4.32	32	O=C(NCCCN1CCOC1=O)c1cnc(NCc2cc(Cl)ccc2Cl)nc1NC1CCCC1	IC50	'>'	30000.0	nM				UO_0000065					False	CHEMBL2319131	Inhibition of FGFR1 (unknown origin)	B	BAO_0000357	single protein format	Homo sapiens	None	None	None	None	CHEMBL3650	Fibroblast growth factor receptor 1	Homo sapiens	SINGLE PROTEIN	CHEMBL2311468	1	Scientific Literature	Bioorg. Med. Chem. Lett.	2013	None
CHEMBL111913		0	363.20	0	3.26	5	CC(=O)Nc1ncc2cc(-c3c(Cl)cccc3Cl)c(=O)n(C)c2n1	IC50	'='	5800.0	nM	5.24			UO_0000065	14.42	0.30	1.98	6.81	False	CHEMBL678675	Inhibitory concentration evaluated against fibroblast growth factor receptor 1.	B	BAO_0000357	single protein format	None	None	None	None	None	CHEMBL3650	Fibroblast growth factor receptor 1	Homo sapiens	SINGLE PROTEIN	CHEMBL1131066	1	Scientific Literature	J. Med. Chem.	1998	None
CHEMBL111434		0	476.16	1	5.81	45	Cn1c(=O)c(-c2c(Cl)cccc2Cl)cc2cnc(Nc3cccc(Br)c3)nc21	IC50	'='	2400.0	nM	5.62			UO_0000065	11.80	0.27	-0.19	9.40	False	CHEMBL678675	Inhibitory concentration evaluated against fibroblast growth factor receptor 1.	B	BAO_0000357	single protein format	None	None	None	None	None	CHEMBL3650	Fibroblast growth factor receptor 1	Homo sapiens	SINGLE PROTEIN	CHEMBL1131066	1	Scientific Literature	J. Med. Chem.	1998	None
CHEMBL359055		0	252.27	0	2.81	80	COC(=O)c1ccc2ncn(-c3ccccc3)c2c1	IC50	'>'	50000.0	nM				UO_0000065					False	CHEMBL678502	Inhibition of phosphorylation of a random glutamate/tyrosine copolymer in lysates of transfected Sf9 insect cells overexpressing human fibroblast growth factor receptor 1	B	BAO_0000219	cell-based format	None	None	None	Sf9	None	CHEMBL3650	Fibroblast growth factor receptor 1	Homo sapiens	SINGLE PROTEIN	CHEMBL1131521	1	Scientific Literature	J. Med. Chem.	1998	CHEMBL3308860
CHEMBL3898881		0	419.49	0	3.57	3	COc1cc(OC)cc(N(CCCO)c2ccc3ncc(-c4cnn(C)c4)nc3c2)c1	IC50	'='	1.95	nM	8.71			UO_0000065	20.76	0.38	5.14	10.18	False	CHEMBL3880337	Inhibition of human FGFR1 using Btn-Flt3 as substrate after 60 mins by TR-FRET assay	B	BAO_0000357	single protein format	Homo sapiens	None	None	None	None	CHEMBL3650	Fibroblast growth factor receptor 1	Homo sapiens	SINGLE PROTEIN	CHEMBL3879910	38	Patent Bioactivity Data		2014	None
CHEMBL3972564		0	419.92	1	5.24	237	COc1cc(Cl)cc(N(CC2CC2)c2ccc3ncc(-c4cnn(C)c4)nc3c2)c1	IC50	'='	144.54	nM	6.84			UO_0000065	16.29	0.31	1.60	12.20	False	CHEMBL3880337	Inhibition of human FGFR1 using Btn-Flt3 as substrate after 60 mins by TR-FRET assay	B	BAO_0000357	single protein format	Homo sapiens	None	None	None	None	CHEMBL3650	Fibroblast growth factor receptor 1	Homo sapiens	SINGLE PROTEIN	CHEMBL3879910	38	Patent Bioactivity Data		2014	None
CHEMBL3930634		0	410.48	0	4.46	66	COc1cc(C#N)cc(N(CC2CC2)c2ccc3ncc(-c4cnn(C)c4)nc3c2)c1	IC50	'='	288.4	nM	6.54			UO_0000065	15.93	0.29	2.08	8.19	False	CHEMBL3880337	Inhibition of human FGFR1 using Btn-Flt3 as substrate after 60 mins by TR-FRET assay	B	BAO_0000357	single protein format	Homo sapiens	None	None	None	None	CHEMBL3650	Fibroblast growth factor receptor 1	Homo sapiens	SINGLE PROTEIN	CHEMBL3879910	38	Patent Bioactivity Data		2014	None
CHEMBL3961210		0	497.58	0	2.69	260	COc1cc(OC)cc(N(CCO)c2ccc3ncc(-c4cnn(CCS(C)(=O)=O)c4)nc3c2)c1	IC50	'='	1.622	nM	8.79			UO_0000065	17.67	0.34	6.10	7.35	False	CHEMBL3880337	Inhibition of human FGFR1 using Btn-Flt3 as substrate after 60 mins by TR-FRET assay	B	BAO_0000357	single protein format	Homo sapiens	None	None	None	None	CHEMBL3650	Fibroblast growth factor receptor 1	Homo sapiens	SINGLE PROTEIN	CHEMBL3879910	38	Patent Bioactivity Data		2014	None
CHEMBL58684		0	518.49	2	5.92	41	CN(C)CC(C)(C)CNc1ncc2cc(-c3c(Cl)cccc3Cl)c(NC(=O)NC(C)(C)C)nc2n1	IC50	'='	210.0	nM	6.68			UO_0000065	12.88	0.26	0.76	7.02	False	CHEMBL678501	Ability to prevent phosphorylation of human fibroblast growth factor receptor 1	B	BAO_0000357	single protein format	None	None	None	None	None	CHEMBL3650	Fibroblast growth factor receptor 1	Homo sapiens	SINGLE PROTEIN	CHEMBL1134497	1	Scientific Literature	J. Med. Chem.	2001	None
CHEMBL57947		0	561.59	2	5.35	82	CN1CCN(CCCNc2ncc3cc(-c4c(Cl)cccc4Cl)c(/N=C(/S)NC(C)(C)C)nc3n2)CC1	IC50	'='	100.0	nM	7.00			UO_0000065	12.46	0.26	1.65	8.58	False	CHEMBL678501	Ability to prevent phosphorylation of human fibroblast growth factor receptor 1	B	BAO_0000357	single protein format	None	None	None	None	None	CHEMBL3650	Fibroblast growth factor receptor 1	Homo sapiens	SINGLE PROTEIN	CHEMBL1134497	1	Scientific Literature	J. Med. Chem.	2001	None
CHEMBL274654	ORANTINIB	3	310.35	0	3.14	16a	Cc1[nH]c(/C=C2\C(=O)Nc3ccccc32)c(C)c1CCC(=O)O	IC50	'='	9300.0	nM	5.03			UO_0000065					False	CHEMBL696130	Inhibitory activity of compound against FGF induced cell proliferation	F	BAO_0000019	assay format	None	None	None	None	None	CHEMBL3650	Fibroblast growth factor receptor 1	Homo sapiens	SINGLE PROTEIN	CHEMBL1132535	1	Scientific Literature	J. Med. Chem.	1999	None
CHEMBL347547		0	208.26	0	3.08	4	c1ccc(Cn2cnc3ccccc32)cc1	IC50	'>'	50000.0	nM				UO_0000065					False	CHEMBL678502	Inhibition of phosphorylation of a random glutamate/tyrosine copolymer in lysates of transfected Sf9 insect cells overexpressing human fibroblast growth factor receptor 1	B	BAO_0000219	cell-based format	None	None	None	Sf9	None	CHEMBL3650	Fibroblast growth factor receptor 1	Homo sapiens	SINGLE PROTEIN	CHEMBL1131521	1	Scientific Literature	J. Med. Chem.	1998	CHEMBL3308860
CHEMBL464619		0	350.81	0	3.92	28	Clc1cccc(-n2cc(-c3ccccc3NCc3c[nH]cn3)nn2)c1	Inhibition	'<'	30.0	%				UO_0000187					False	CHEMBL960818	Inhibition of FGFR1 at 10 uM	B	BAO_0000357	single protein format	None	None	None	None	None	CHEMBL3650	Fibroblast growth factor receptor 1	Homo sapiens	SINGLE PROTEIN	CHEMBL1153264	1	Scientific Literature	Bioorg. Med. Chem. Lett.	2009	None
CHEMBL522133		0	429.83	1	5.61	18	FC(F)(F)c1cc(-n2cc(-c3ccccc3NCc3ccncc3)nn2)ccc1Cl	Inhibition	'<'	30.0	%				UO_0000187					False	CHEMBL960818	Inhibition of FGFR1 at 10 uM	B	BAO_0000357	single protein format	None	None	None	None	None	CHEMBL3650	Fibroblast growth factor receptor 1	Homo sapiens	SINGLE PROTEIN	CHEMBL1153264	1	Scientific Literature	Bioorg. Med. Chem. Lett.	2009	None
CHEMBL461391		0	383.50	1	5.24	14	CC(C)(C)c1cccc(-n2cc(-c3ccccc3NCc3ccncc3)nn2)c1	Inhibition	'<'	30.0	%				UO_0000187					False	CHEMBL960818	Inhibition of FGFR1 at 10 uM	B	BAO_0000357	single protein format	None	None	None	None	None	CHEMBL3650	Fibroblast growth factor receptor 1	Homo sapiens	SINGLE PROTEIN	CHEMBL1153264	1	Scientific Literature	Bioorg. Med. Chem. Lett.	2009	None
CHEMBL190389		0	494.64	0	4.99	22	CCNC(=O)Nc1nc2cc(NCCCCN(CC)CC)ncc2cc1-c1cc(OC)cc(OC)c1	IC50	'='	13.0	nM	7.89			UO_0000065	15.94	0.30	2.90	7.84	False	CHEMBL832920	Inhibition of glutamate/tyrosine (4:1) copolymer phosphorylation by human FGFR1 in DELFIA assay	B	BAO_0000357	single protein format	Homo sapiens	None	None	None	None	CHEMBL3650	Fibroblast growth factor receptor 1	Homo sapiens	SINGLE PROTEIN	CHEMBL1145157	1	Scientific Literature	J. Med. Chem.	2005	None
CHEMBL192856		0	536.72	2	6.16	26	CCN(CC)CCCCCNc1cc2nc(NC(=O)NC(C)(C)C)c(-c3cc(OC)cc(OC)c3)cc2cn1	IC50	'='	28.0	nM	7.55			UO_0000065	14.07	0.26	1.39	7.50	False	CHEMBL829923	Inhibition of glutamate/tyrosine (4:1) copolymer phosphorylation by human fibroblast growth factor receptor 1	B	BAO_0000357	single protein format	Homo sapiens	None	None	None	None	CHEMBL3650	Fibroblast growth factor receptor 1	Homo sapiens	SINGLE PROTEIN	CHEMBL1145157	1	Scientific Literature	J. Med. Chem.	2005	None
CHEMBL267293		0	394.41	0	2.28	12j	Cc1[nH]c(/C=C2\C(=O)Nc3ccc(F)cc32)c(C)c1C(=O)NCCn1cncn1	IC50	'='	17100.0	nM	4.77			UO_0000065	12.09	0.22	2.49	4.55	False	CHEMBL678687	Inhibition of Fibroblast growth factor receptor 1	B	BAO_0000357	single protein format	None	None	None	None	None	CHEMBL3650	Fibroblast growth factor receptor 1	Homo sapiens	SINGLE PROTEIN	CHEMBL1136732	1	Scientific Literature	J. Med. Chem.	2003	None
CHEMBL196994		0	396.49	1	5.44	54	CC(C)(C)c1ccc(Nc2nnc(-c3cccc(C(N)=O)c3)c3ccccc23)cc1	ED50	'='	0.9	uM		Non standard unit for type		UO_0000064					False	CHEMBL1006965	Inhibition of FGFR1/VEGFR2 chimeric construct expressed in HEK293 cells by ELISA	B	BAO_0000219	cell-based format	None	None	None	HEK293	None	CHEMBL3650	Fibroblast growth factor receptor 1	Homo sapiens	SINGLE PROTEIN	CHEMBL1140880	1	Scientific Literature	Bioorg. Med. Chem.	2009	CHEMBL3307715
CHEMBL193342		0	440.84	1	5.31	20, IM-023911	NC(=O)c1ccc(-c2nnc(Nc3ccc(OC(F)(F)Cl)cc3)c3ccccc23)cc1	ED50	'='	1.6	uM		Non standard unit for type		UO_0000064					False	CHEMBL1006965	Inhibition of FGFR1/VEGFR2 chimeric construct expressed in HEK293 cells by ELISA	B	BAO_0000219	cell-based format	None	None	None	HEK293	None	CHEMBL3650	Fibroblast growth factor receptor 1	Homo sapiens	SINGLE PROTEIN	CHEMBL1140880	1	Scientific Literature	Bioorg. Med. Chem.	2009	CHEMBL3307715
CHEMBL380316		0	382.85	1	6.24	57, IM-094882	Clc1ccc(Nc2nnc(-c3cccc4cnccc34)c3ccccc23)cc1	Inhibition	'='	38.0	%				UO_0000187					False	CHEMBL1006971	Inhibition of FGFR1 at 10 uM	B	BAO_0000357	single protein format	None	None	None	None	None	CHEMBL3650	Fibroblast growth factor receptor 1	Homo sapiens	SINGLE PROTEIN	CHEMBL1140880	1	Scientific Literature	Bioorg. Med. Chem.	2009	None
CHEMBL196610		0	398.42	0	3.93	29	COC(=O)c1ccc(Nc2nnc(-c3ccc(C(N)=O)cc3)c3ccccc23)cc1	ED50	'>'	10.0	uM		Non standard unit for type		UO_0000064					False	CHEMBL1006965	Inhibition of FGFR1/VEGFR2 chimeric construct expressed in HEK293 cells by ELISA	B	BAO_0000219	cell-based format	None	None	None	HEK293	None	CHEMBL3650	Fibroblast growth factor receptor 1	Homo sapiens	SINGLE PROTEIN	CHEMBL1140880	1	Scientific Literature	Bioorg. Med. Chem.	2009	CHEMBL3307715
CHEMBL7572		0	318.33	0	3.81	50	CC(=O)Oc1ccc2[nH]c(C(=O)c3cc4ccccc4[nH]3)cc2c1	IC50	'='	200.0	nM	6.70			UO_0000065	21.04	0.38	2.89	8.94	False	CHEMBL678688	Inhibition of Fibroblast growth factor receptor 1 autophosphorylation in PAE cells	B	BAO_0000219	cell-based format	Sus scrofa	None	None	PAE	None	CHEMBL3650	Fibroblast growth factor receptor 1	Homo sapiens	SINGLE PROTEIN	CHEMBL1135728	1	Scientific Literature	J. Med. Chem.	2002	None
CHEMBL191265		0	436.56	0	2.95	15	COc1cc(OC)cc(-c2cc3cnc(NCCCN4CCN(C)CC4)cc3nc2N)c1	IC50	'='	83.0	nM	7.08			UO_0000065	16.22	0.30	4.13	7.98	False	CHEMBL832920	Inhibition of glutamate/tyrosine (4:1) copolymer phosphorylation by human FGFR1 in DELFIA assay	B	BAO_0000357	single protein format	Homo sapiens	None	None	None	None	CHEMBL3650	Fibroblast growth factor receptor 1	Homo sapiens	SINGLE PROTEIN	CHEMBL1145157	1	Scientific Literature	J. Med. Chem.	2005	None
CHEMBL445196	HAEMATOXYLOL	0	320.30	1	0.91	1	Oc1ccc(C[C@@]2(O)COc3c(ccc(O)c3O)[C@@H]2O)cc1O	Inhibition	'='	99.4	%				UO_0000187					False	CHEMBL986513	Inhibition of FGFR1 at 10 uM by ELISA	B	BAO_0000357	single protein format	None	None	None	None	None	CHEMBL3650	Fibroblast growth factor receptor 1	Homo sapiens	SINGLE PROTEIN	CHEMBL1155833	1	Scientific Literature	J. Med. Chem.	2008	None
CHEMBL477197	HEMATOXYLIN	0	302.28	0	1.32	26	Oc1cc2c(cc1O)[C@@H]1c3ccc(O)c(O)c3OC[C@]1(O)C2	Inhibition	'='	100.0	%				UO_0000187					False	CHEMBL986513	Inhibition of FGFR1 at 10 uM by ELISA	B	BAO_0000357	single protein format	None	None	None	None	None	CHEMBL3650	Fibroblast growth factor receptor 1	Homo sapiens	SINGLE PROTEIN	CHEMBL1155833	1	Scientific Literature	J. Med. Chem.	2008	None
CHEMBL249002	SAPPANONE A	0	284.27	0	2.46	16	O=C1/C(=C/c2ccc(O)c(O)c2)COc2cc(O)ccc21	Inhibition	'='	69.5	%				UO_0000187					False	CHEMBL986513	Inhibition of FGFR1 at 10 uM by ELISA	B	BAO_0000357	single protein format	None	None	None	None	None	CHEMBL3650	Fibroblast growth factor receptor 1	Homo sapiens	SINGLE PROTEIN	CHEMBL1155833	1	Scientific Literature	J. Med. Chem.	2008	None
CHEMBL477779	SAPPANOL	0	304.30	0	1.20	12	Oc1ccc2c(c1)OC[C@](O)(Cc1ccc(O)c(O)c1)[C@H]2O	Inhibition						Not Determined						False	CHEMBL986513	Inhibition of FGFR1 at 10 uM by ELISA	B	BAO_0000357	single protein format	None	None	None	None	None	CHEMBL3650	Fibroblast growth factor receptor 1	Homo sapiens	SINGLE PROTEIN	CHEMBL1155833	1	Scientific Literature	J. Med. Chem.	2008	None
CHEMBL447506	ISOHEMATOXYLIN	0	302.28	0	1.32	10	Oc1ccc2c(c1O)OC[C@]1(O)Cc3ccc(O)c(O)c3[C@H]21	Inhibition	'='	94.3	%				UO_0000187					False	CHEMBL986513	Inhibition of FGFR1 at 10 uM by ELISA	B	BAO_0000357	single protein format	None	None	None	None	None	CHEMBL3650	Fibroblast growth factor receptor 1	Homo sapiens	SINGLE PROTEIN	CHEMBL1155833	1	Scientific Literature	J. Med. Chem.	2008	None
CHEMBL499865		0	469.55	0	4.26	CER-0264160	COc1cccc(Nc2cc(Nc3cccc(C(=O)N(C)CCc4ccccn4)c3)nc(N)n2)c1	Inhibition	'='	7.0	%				UO_0000187					False	CHEMBL953370	Inhibition of FGFR1 at 10 uM by HTRF assay relative to control	B	BAO_0000357	single protein format	None	None	None	None	None	CHEMBL3650	Fibroblast growth factor receptor 1	Homo sapiens	SINGLE PROTEIN	CHEMBL1150387	1	Scientific Literature	J. Med. Chem.	2008	None
CHEMBL263664		0	341.85	0	3.15	2, CCT128930	NC1(Cc2ccc(Cl)cc2)CCN(c2ncnc3[nH]ccc23)CC1	Inhibition	'='	11.0	%				UO_0000187					False	CHEMBL1074371	Inhibition of FGFR1 at 1 uM	B	BAO_0000357	single protein format	None	None	None	None	None	CHEMBL3650	Fibroblast growth factor receptor 1	Homo sapiens	SINGLE PROTEIN	CHEMBL1157584	1	Scientific Literature	J. Med. Chem.	2010	None
CHEMBL191265		0	436.56	0	2.95	15	COc1cc(OC)cc(-c2cc3cnc(NCCCN4CCN(C)CC4)cc3nc2N)c1	IC50	'='	44.0	nM	7.36			UO_0000065	16.85	0.31	4.41	8.29	False	CHEMBL829923	Inhibition of glutamate/tyrosine (4:1) copolymer phosphorylation by human fibroblast growth factor receptor 1	B	BAO_0000357	single protein format	Homo sapiens	None	None	None	None	CHEMBL3650	Fibroblast growth factor receptor 1	Homo sapiens	SINGLE PROTEIN	CHEMBL1145157	1	Scientific Literature	J. Med. Chem.	2005	None
CHEMBL320339		0	528.44	2	5.78	66	CC[N+]([O-])(CC)CCOc1ccc(Nc2ncc3cc(-c4c(Cl)cccc4Cl)c(=O)n(C)c3n2)cc1	IC50	'='	46.0	nM	7.34			UO_0000065	13.88	0.28	1.56	7.97	False	CHEMBL678675	Inhibitory concentration evaluated against fibroblast growth factor receptor 1.	B	BAO_0000357	single protein format	None	None	None	None	None	CHEMBL3650	Fibroblast growth factor receptor 1	Homo sapiens	SINGLE PROTEIN	CHEMBL1131066	1	Scientific Literature	J. Med. Chem.	1998	None
CHEMBL207061		0	278.27	0	2.58	5	Oc1nc2ncccc2c(O)c1-c1nc2ccccc2[nH]1	IC50	'='	5000.0	nM	5.30			UO_0000065	19.05	0.34	2.72	5.58	False	CHEMBL865654	Inhibitory activity against FGFR1	B	BAO_0000357	single protein format	Homo sapiens	None	None	None	None	CHEMBL3650	Fibroblast growth factor receptor 1	Homo sapiens	SINGLE PROTEIN	CHEMBL1146959	1	Scientific Literature	Bioorg. Med. Chem. Lett.	2006	None
CHEMBL205463		0	426.28	0	3.98	28	Cn1cnc(NCc2ccncc2)c1-c1nnc(Nc2ccc(Br)cc2)o1	Activity	'<'	30.0	%				UO_0000187					False	CHEMBL867752	Protective index against FGFR1 at 10 uM by HTRF method	B	BAO_0000357	single protein format	Homo sapiens	None	None	None	None	CHEMBL3650	Fibroblast growth factor receptor 1	Homo sapiens	SINGLE PROTEIN	CHEMBL1139649	1	Scientific Literature	Bioorg. Med. Chem. Lett.	2006	None
CHEMBL203789		0	361.41	0	3.53	19	Cc1cccc(Nc2nnc(-c3c(NCc4ccncc4)ncn3C)o2)c1	Activity	'<'	30.0	%				UO_0000187					False	CHEMBL867752	Protective index against FGFR1 at 10 uM by HTRF method	B	BAO_0000357	single protein format	Homo sapiens	None	None	None	None	CHEMBL3650	Fibroblast growth factor receptor 1	Homo sapiens	SINGLE PROTEIN	CHEMBL1139649	1	Scientific Literature	Bioorg. Med. Chem. Lett.	2006	None
CHEMBL203119		0	389.46	0	4.34	14	CC(C)c1ccc(Nc2nnc(-c3c(NCc4ccncc4)ncn3C)o2)cc1	Activity	'<'	30.0	%				UO_0000187					False	CHEMBL867752	Protective index against FGFR1 at 10 uM by HTRF method	B	BAO_0000357	single protein format	Homo sapiens	None	None	None	None	CHEMBL3650	Fibroblast growth factor receptor 1	Homo sapiens	SINGLE PROTEIN	CHEMBL1139649	1	Scientific Literature	Bioorg. Med. Chem. Lett.	2006	None
CHEMBL261720		0	425.45	0	1.77	Cdk1_2_Inhibitor_III	Nc1nc(Nc2ccc(S(N)(=O)=O)cc2)nn1C(=S)Nc1c(F)cccc1F	Residual Activity	'='	1.0	%				UO_0000187					False	CHEMBL2219062	Millipore: Percentage of residual kinase activity of FGFR1 at 1uM relative to control. Control inhibitor: Staurosporine at 10.0uM. Buffer: 8 mM MOPS pH 7.0, 0.2 mM EDTA	B	BAO_0000357	single protein format	Homo sapiens	None	None	None	None	CHEMBL3650	Fibroblast growth factor receptor 1	Homo sapiens	SINGLE PROTEIN	CHEMBL2218924	1	Scientific Literature	Biochem. J.	2013	None
CHEMBL439259		0	341.80	0	4.85	IGF_1R_Inhibitor_II	COc1ccc(Cl)cc1NC(=O)Nc1cc(C)nc2ccccc12	Residual Activity	'='	55.0	%				UO_0000187					False	CHEMBL2219063	Millipore: Percentage of residual kinase activity of FGFR1 at 10uM relative to control. Control inhibitor: Staurosporine at 10.0uM. Buffer: 8 mM MOPS pH 7.0, 0.2 mM EDTA	B	BAO_0000357	single protein format	Homo sapiens	None	None	None	None	CHEMBL3650	Fibroblast growth factor receptor 1	Homo sapiens	SINGLE PROTEIN	CHEMBL2218924	1	Scientific Literature	Biochem. J.	2013	None
CHEMBL599894		0	224.18	0	0.13	PDK1_Akt_Flt_Dual_Pathway_Inhibitor	O=C1c2ccccc2-c2nc3nnnn3nc21	Residual Activity	'='	81.0	%				UO_0000187					False	CHEMBL2219063	Millipore: Percentage of residual kinase activity of FGFR1 at 10uM relative to control. Control inhibitor: Staurosporine at 10.0uM. Buffer: 8 mM MOPS pH 7.0, 0.2 mM EDTA	B	BAO_0000357	single protein format	Homo sapiens	None	None	None	None	CHEMBL3650	Fibroblast growth factor receptor 1	Homo sapiens	SINGLE PROTEIN	CHEMBL2218924	1	Scientific Literature	Biochem. J.	2013	None
CHEMBL524453		0	507.55	1	4.27	49	COC(=O)c1ccc2c(c1)NC(=O)/C2=C(\Nc1ccc(N(C)C(=O)Cn2ccnc2)cc1)c1ccccc1	IC50	'='	66.0	nM	7.18			UO_0000065	14.15	0.26	2.91	6.80	False	CHEMBL1017192	Inhibition of human FGFR1	B	BAO_0000357	single protein format	Homo sapiens	None	None	None	None	CHEMBL3650	Fibroblast growth factor receptor 1	Homo sapiens	SINGLE PROTEIN	CHEMBL1137777	1	Scientific Literature	J. Med. Chem.	2009	None
CHEMBL3793843		0	425.49	0	3.78	24	O=C(Nc1ccc(C(=O)N2CCN(c3ccccc3)CC2)cc1)c1n[nH]c2ccccc12	Inhibition	'='	6.3	%				UO_0000187					False	CHEMBL3794766	Inhibition of human N-terminal GST-tagged FGFR1 cytoplasmic domain (398 to 822 residues) expressed in baculovirus expression system using fluorescence labelled CSKtide as substrate at 50 times IC50 by electrophoretic mobility shift assay relative to control	B	BAO_0000019	assay format	Homo sapiens	None	None	None	None	CHEMBL3650	Fibroblast growth factor receptor 1	Homo sapiens	SINGLE PROTEIN	CHEMBL3792292	1	Scientific Literature	Bioorg. Med. Chem. Lett.	2016	None
CHEMBL377345		0	277.28	0	2.78	1	O=c1[nH]c2ccccc2c(O)c1-c1nc2ccccc2[nH]1	IC50	'='	215.0	nM	6.67			UO_0000065	24.05	0.43	3.89	8.15	False	CHEMBL865654	Inhibitory activity against FGFR1	B	BAO_0000357	single protein format	Homo sapiens	None	None	None	None	CHEMBL3650	Fibroblast growth factor receptor 1	Homo sapiens	SINGLE PROTEIN	CHEMBL1146959	1	Scientific Literature	Bioorg. Med. Chem. Lett.	2006	None
CHEMBL356679		0	237.26	0	2.12	81	NC(=O)c1ccc2ncn(-c3ccccc3)c2c1	IC50	'>'	50000.0	nM				UO_0000065					False	CHEMBL678502	Inhibition of phosphorylation of a random glutamate/tyrosine copolymer in lysates of transfected Sf9 insect cells overexpressing human fibroblast growth factor receptor 1	B	BAO_0000219	cell-based format	None	None	None	Sf9	None	CHEMBL3650	Fibroblast growth factor receptor 1	Homo sapiens	SINGLE PROTEIN	CHEMBL1131521	1	Scientific Literature	J. Med. Chem.	1998	CHEMBL3308860
CHEMBL151956		0	222.25	0	2.84	35	O=Cc1cccc(-n2cnc3ccccc32)c1	IC50	'='	50000.0	nM	4.30			UO_0000065	19.35	0.35	1.46	12.33	False	CHEMBL678502	Inhibition of phosphorylation of a random glutamate/tyrosine copolymer in lysates of transfected Sf9 insect cells overexpressing human fibroblast growth factor receptor 1	B	BAO_0000219	cell-based format	None	None	None	Sf9	None	CHEMBL3650	Fibroblast growth factor receptor 1	Homo sapiens	SINGLE PROTEIN	CHEMBL1131521	1	Scientific Literature	J. Med. Chem.	1998	CHEMBL3308860
CHEMBL3893914		0	363.43	0	3.23	3g	Cc1ccc(OCCNc2nc(Nc3cc(C)[nH]n3)cc(C)c2C#N)cn1	Ki	'='	80.0	nM	7.10			UO_0000065	19.53	0.36	3.87	6.36	False	CHEMBL3871917	Inhibition of FGFR1 (unknown origin)	B	BAO_0000357	single protein format	Homo sapiens	None	None	None	None	CHEMBL3650	Fibroblast growth factor receptor 1	Homo sapiens	SINGLE PROTEIN	CHEMBL3871290	1	Scientific Literature	Bioorg Med Chem Lett	2016	None
CHEMBL474494		0	378.38	0	4.42	8	O=C(Nc1ccc(C(F)(F)F)cc1)c1nscc1NCc1ccccn1	Inhibition	'<'	30.0	%				UO_0000187					False	CHEMBL1034030	Inhibition of FGFR1 at 10 uM by HTRF assay	B	BAO_0000357	single protein format	None	None	None	None	None	CHEMBL3650	Fibroblast growth factor receptor 1	Homo sapiens	SINGLE PROTEIN	CHEMBL1136839	1	Scientific Literature	Bioorg. Med. Chem. Lett.	2009	None
CHEMBL515880		0	378.38	0	4.42	3	O=C(Nc1cccc(C(F)(F)F)c1)c1nscc1NCc1ccncc1	Inhibition	'<'	30.0	%				UO_0000187					False	CHEMBL1034030	Inhibition of FGFR1 at 10 uM by HTRF assay	B	BAO_0000357	single protein format	None	None	None	None	None	CHEMBL3650	Fibroblast growth factor receptor 1	Homo sapiens	SINGLE PROTEIN	CHEMBL1136839	1	Scientific Literature	Bioorg. Med. Chem. Lett.	2009	None
CHEMBL103080		0	370.43	0	2.95	SB-742864	CS(=O)(=O)Nc1cccc(-c2ccc3c(NC(=O)C4CC4)n[nH]c3c2)c1	Inhibition	'='	0.55	%				UO_0000187					False	CHEMBL1962289	GSK_PKIS: FGFR1 mean inhibition at 1 uM [Nanosyn]	B	BAO_0000357	single protein format	None	None	None	None	None	CHEMBL3650	Fibroblast growth factor receptor 1	Homo sapiens	SINGLE PROTEIN	CHEMBL1961873	16	GSK Published Kinase Inhibitor Set			None
CHEMBL1939491		0	595.08	1	4.91	R-16	CNC(=O)c1cccc(F)c1Nc1nc(Nc2ccc3c(c2)NC(=O)[C@H](NC(=O)N2CCCC2)CC3(C)C)ncc1Cl	Inhibition	'='	94.0	%				UO_0000187					False	CHEMBL1944019	Inhibition of FGFR1 at 1 uM	B	BAO_0000357	single protein format	None	None	None	None	None	CHEMBL3650	Fibroblast growth factor receptor 1	Homo sapiens	SINGLE PROTEIN	CHEMBL1938300	1	Scientific Literature	Bioorg. Med. Chem.	2011	None
CHEMBL383280		0	530.45	2	6.75	16	COC(=O)c1c(OCc2ccc(C(F)(F)F)cc2)c2ccccc2c2oc3c(c12)C(=O)c1ccccc1C3=O	Inhibition	'='	44.5	%				UO_0000187					False	CHEMBL862240	Inhibitory activity against FGFR1 kinase at 20 uM	B	BAO_0000357	single protein format	Homo sapiens	None	None	None	None	CHEMBL3650	Fibroblast growth factor receptor 1	Homo sapiens	SINGLE PROTEIN	CHEMBL1149378	1	Scientific Literature	Bioorg. Med. Chem. Lett.	2006	None
CHEMBL370266		0	504.49	1	3.89	25	CONC(=O)c1cc(Nc2ncnn3cc(NC(=O)OCC4CCCO4)c(C(C)C)c23)c(F)cc1F	IC50	'='	46.0	nM	7.34			UO_0000065	14.54	0.28	3.45	5.73	False	CHEMBL829448	Inhibition of human fibroblast growth factor receptor 1	B	BAO_0000357	single protein format	Homo sapiens	None	None	None	None	CHEMBL3650	Fibroblast growth factor receptor 1	Homo sapiens	SINGLE PROTEIN	CHEMBL1144449	1	Scientific Literature	J. Med. Chem.	2005	None
CHEMBL346000		0	208.26	0	3.33	25	Cc1cccc(-n2cnc3ccccc32)c1	IC50	'>'	50000.0	nM				UO_0000065					False	CHEMBL678502	Inhibition of phosphorylation of a random glutamate/tyrosine copolymer in lysates of transfected Sf9 insect cells overexpressing human fibroblast growth factor receptor 1	B	BAO_0000219	cell-based format	None	None	None	Sf9	None	CHEMBL3650	Fibroblast growth factor receptor 1	Homo sapiens	SINGLE PROTEIN	CHEMBL1131521	1	Scientific Literature	J. Med. Chem.	1998	CHEMBL3308860
CHEMBL60917		0	405.33	0	3.97	38	CN(C)CCCN(C)c1ncc2cc(-c3c(Cl)cccc3Cl)c(N)nc2n1	NT						Not Determined						False	CHEMBL678677	Inhibition of human fibroblast growth factor receptor 1 phosphorylation (Not tested)	B	BAO_0000357	single protein format	Homo sapiens	None	None	None	None	CHEMBL3650	Fibroblast growth factor receptor 1	Homo sapiens	SINGLE PROTEIN	CHEMBL1134497	1	Scientific Literature	J. Med. Chem.	2001	None
CHEMBL356027		0	219.25	0	2.90	36	N#Cc1cccc(-n2cnc3ccccc32)c1	IC50	'>'	50000.0	nM				UO_0000065					False	CHEMBL678502	Inhibition of phosphorylation of a random glutamate/tyrosine copolymer in lysates of transfected Sf9 insect cells overexpressing human fibroblast growth factor receptor 1	B	BAO_0000219	cell-based format	None	None	None	Sf9	None	CHEMBL3650	Fibroblast growth factor receptor 1	Homo sapiens	SINGLE PROTEIN	CHEMBL1131521	1	Scientific Literature	J. Med. Chem.	1998	CHEMBL3308860
CHEMBL189148	GW829055X	0	398.86	1	5.25	GW829055X	Clc1ccc(-c2nn3ncccc3c2-c2ccnc(Nc3ccccc3)n2)cc1	Inhibition	'='	-0.82	%				UO_0000187					False	CHEMBL1962288	GSK_PKIS: FGFR1 mean inhibition at 0.1 uM [Nanosyn]	B	BAO_0000357	single protein format	None	None	None	None	None	CHEMBL3650	Fibroblast growth factor receptor 1	Homo sapiens	SINGLE PROTEIN	CHEMBL1961873	16	GSK Published Kinase Inhibitor Set			None
CHEMBL196022	GW642125X	0	241.25	0	2.48	GW642125X	COc1ccc(-c2coc3ncnc(N)c23)cc1	Inhibition	'='	3.15	%				UO_0000187					False	CHEMBL1962288	GSK_PKIS: FGFR1 mean inhibition at 0.1 uM [Nanosyn]	B	BAO_0000357	single protein format	None	None	None	None	None	CHEMBL3650	Fibroblast growth factor receptor 1	Homo sapiens	SINGLE PROTEIN	CHEMBL1961873	16	GSK Published Kinase Inhibitor Set			None
CHEMBL203796		0	377.41	0	3.23	20	COc1cccc(Nc2nnc(-c3c(NCc4ccncc4)ncn3C)o2)c1	Activity	'<'	30.0	%				UO_0000187					False	CHEMBL867752	Protective index against FGFR1 at 10 uM by HTRF method	B	BAO_0000357	single protein format	Homo sapiens	None	None	None	None	CHEMBL3650	Fibroblast growth factor receptor 1	Homo sapiens	SINGLE PROTEIN	CHEMBL1139649	1	Scientific Literature	Bioorg. Med. Chem. Lett.	2006	None
CHEMBL156524		0	324.77	0	2.77	SB-333612	O=C1NC(=O)C(N2CCc3ccccc32)=C1c1ccc(Cl)cc1	Inhibition	'='	13.04	%				UO_0000187					False	CHEMBL1962289	GSK_PKIS: FGFR1 mean inhibition at 1 uM [Nanosyn]	B	BAO_0000357	single protein format	None	None	None	None	None	CHEMBL3650	Fibroblast growth factor receptor 1	Homo sapiens	SINGLE PROTEIN	CHEMBL1961873	16	GSK Published Kinase Inhibitor Set			None
CHEMBL1909362	GW830900A	0	534.09	0	3.22	GW830900A	CN(C)CCNC(=O)Nc1ccc(N(C)c2ccnc(Nc3ccc(CS(C)(=O)=O)cc3)n2)cc1.Cl	Inhibition	'='	9.1	%				UO_0000187					False	CHEMBL1962289	GSK_PKIS: FGFR1 mean inhibition at 1 uM [Nanosyn]	B	BAO_0000357	single protein format	None	None	None	None	None	CHEMBL3650	Fibroblast growth factor receptor 1	Homo sapiens	SINGLE PROTEIN	CHEMBL1961873	16	GSK Published Kinase Inhibitor Set			None
CHEMBL1909362	GW830900A	0	534.09	0	3.22	GW830900A	CN(C)CCNC(=O)Nc1ccc(N(C)c2ccnc(Nc3ccc(CS(C)(=O)=O)cc3)n2)cc1.Cl	Inhibition	'='	27.85	%				UO_0000187					False	CHEMBL1962288	GSK_PKIS: FGFR1 mean inhibition at 0.1 uM [Nanosyn]	B	BAO_0000357	single protein format	None	None	None	None	None	CHEMBL3650	Fibroblast growth factor receptor 1	Homo sapiens	SINGLE PROTEIN	CHEMBL1961873	16	GSK Published Kinase Inhibitor Set			None
CHEMBL2312649		0	520.51	1	4.64	15	CN1CCC(NC(=O)c2cnc(Nc3cc(Cl)cc(Cl)c3)nc2NC2CCC(N(C)C)CC2)CC1	IC50	'='	30000.0	nM	4.52			UO_0000065	8.69	0.18	-0.12	5.29	False	CHEMBL2317774	Inhibition of FGFR1 (unknown origin) in presence of ATP	B	BAO_0000357	single protein format	Homo sapiens	None	None	None	None	CHEMBL3650	Fibroblast growth factor receptor 1	Homo sapiens	SINGLE PROTEIN	CHEMBL2311250	1	Scientific Literature	Bioorg. Med. Chem. Lett.	2013	None
CHEMBL231526		0	446.50	0	4.83	NP603	COc1cc(OC)cc(-c2ccc3c(c2)NC(=O)/C3=C\c2[nH]c(C)c(CCC(=O)O)c2C)c1	IC50	'='	400.0	nM	6.40			UO_0000065	14.33	0.26	1.57	6.36	False	CHEMBL889722	Inhibition of human FGFR1 kinase expressed in insect cell by HTRF detection method	B	BAO_0000019	assay format	Homo sapiens	None	None	None	None	CHEMBL3650	Fibroblast growth factor receptor 1	Homo sapiens	SINGLE PROTEIN	CHEMBL1146241	1	Scientific Literature	Bioorg. Med. Chem. Lett.	2007	None
CHEMBL206538		0	431.38	0	4.12	18	Cn1cnc(NCc2ccncc2)c1-c1nnc(Nc2cccc(OC(F)(F)F)c2)o1	Activity	'<'	30.0	%				UO_0000187					False	CHEMBL867752	Protective index against FGFR1 at 10 uM by HTRF method	B	BAO_0000357	single protein format	Homo sapiens	None	None	None	None	CHEMBL3650	Fibroblast growth factor receptor 1	Homo sapiens	SINGLE PROTEIN	CHEMBL1139649	1	Scientific Literature	Bioorg. Med. Chem. Lett.	2006	None
CHEMBL378165		0	431.89	1	5.03	12	Cn1cnc(NCc2cccc3ncccc23)c1-c1nnc(Nc2ccc(Cl)cc2)o1	Activity	'<'	30.0	%				UO_0000187					False	CHEMBL867752	Protective index against FGFR1 at 10 uM by HTRF method	B	BAO_0000357	single protein format	Homo sapiens	None	None	None	None	CHEMBL3650	Fibroblast growth factor receptor 1	Homo sapiens	SINGLE PROTEIN	CHEMBL1139649	1	Scientific Literature	Bioorg. Med. Chem. Lett.	2006	None
CHEMBL1909366	GW659386A	0	539.87	2	6.34	GW659386A	COC(=O)Nc1nc2cc(Oc3cccc(NC(=O)Nc4cc(C(F)(F)F)ccc4F)c3)ccc2[nH]1.Cl	Inhibition	'='	-2.84	%				UO_0000187					False	CHEMBL1962288	GSK_PKIS: FGFR1 mean inhibition at 0.1 uM [Nanosyn]	B	BAO_0000357	single protein format	None	None	None	None	None	CHEMBL3650	Fibroblast growth factor receptor 1	Homo sapiens	SINGLE PROTEIN	CHEMBL1961873	16	GSK Published Kinase Inhibitor Set			None
CHEMBL1794061	GW627834A	0	297.74	0	3.96	GW627834A	Cl.N#Cc1cccc(Nc2ncc(-c3ccccc3)o2)c1	Inhibition	'='	2.95	%				UO_0000187					False	CHEMBL1962289	GSK_PKIS: FGFR1 mean inhibition at 1 uM [Nanosyn]	B	BAO_0000357	single protein format	None	None	None	None	None	CHEMBL3650	Fibroblast growth factor receptor 1	Homo sapiens	SINGLE PROTEIN	CHEMBL1961873	16	GSK Published Kinase Inhibitor Set			None
CHEMBL318892		0	428.52	1	5.16	SB-236687	CN1CCC(n2cnc(-c3ccc(F)cc3)c2-c2ccnc(Nc3ccccc3)n2)CC1	Inhibition	'='	1.2	%				UO_0000187					False	CHEMBL1962288	GSK_PKIS: FGFR1 mean inhibition at 0.1 uM [Nanosyn]	B	BAO_0000357	single protein format	None	None	None	None	None	CHEMBL3650	Fibroblast growth factor receptor 1	Homo sapiens	SINGLE PROTEIN	CHEMBL1961873	16	GSK Published Kinase Inhibitor Set			None
CHEMBL347580		0	320.35	0	2.13	SB-361058	COc1ccc(C2=C(N3CCc4ccccc43)C(=O)NC2=O)cc1	Inhibition	'='	4.17	%				UO_0000187					False	CHEMBL1962288	GSK_PKIS: FGFR1 mean inhibition at 0.1 uM [Nanosyn]	B	BAO_0000357	single protein format	None	None	None	None	None	CHEMBL3650	Fibroblast growth factor receptor 1	Homo sapiens	SINGLE PROTEIN	CHEMBL1961873	16	GSK Published Kinase Inhibitor Set			None
CHEMBL1909383	GW784307A	0	494.99	0	2.56	GW784307A	COc1cccc(-n2ncc3c(N/N=C/c4ccc(C(=O)NCCN(C)C)cc4)ncnc32)c1.Cl	Inhibition	'='	9.7	%				UO_0000187					False	CHEMBL1962289	GSK_PKIS: FGFR1 mean inhibition at 1 uM [Nanosyn]	B	BAO_0000357	single protein format	None	None	None	None	None	CHEMBL3650	Fibroblast growth factor receptor 1	Homo sapiens	SINGLE PROTEIN	CHEMBL1961873	16	GSK Published Kinase Inhibitor Set			None
CHEMBL230911	GSK-625137A	0	289.34	0	3.10	GSK625137A	NC(=O)c1cc(-c2ccncc2)cc(-c2ccccc2)c1N	Inhibition	'='	8.68	%				UO_0000187					False	CHEMBL1962288	GSK_PKIS: FGFR1 mean inhibition at 0.1 uM [Nanosyn]	B	BAO_0000357	single protein format	None	None	None	None	None	CHEMBL3650	Fibroblast growth factor receptor 1	Homo sapiens	SINGLE PROTEIN	CHEMBL1961873	16	GSK Published Kinase Inhibitor Set			None
CHEMBL106992		0	481.38	1	5.49	7v	Cn1c(=O)c(-c2c(Cl)cccc2Cl)cc2cnc(Nc3ccc(N4CCOCC4)cc3)cc21	IC50	'='	8700.0	nM	5.06			UO_0000065	10.51	0.21	-0.43	8.52	False	CHEMBL678672	Inhibitory activity against fibroblast growth factor receptor 1	B	BAO_0000357	single protein format	None	None	None	None	None	CHEMBL3650	Fibroblast growth factor receptor 1	Homo sapiens	SINGLE PROTEIN	CHEMBL1133618	1	Scientific Literature	J. Med. Chem.	2000	None
CHEMBL365248	GW810372X	0	402.34	0	3.84	GW810372X	COc1ccc2c(-c3ccnc(Nc4cccc(OC(F)(F)F)c4)n3)cnn2n1	Inhibition	'='	1.54	%				UO_0000187					False	CHEMBL1962288	GSK_PKIS: FGFR1 mean inhibition at 0.1 uM [Nanosyn]	B	BAO_0000357	single protein format	None	None	None	None	None	CHEMBL3650	Fibroblast growth factor receptor 1	Homo sapiens	SINGLE PROTEIN	CHEMBL1961873	16	GSK Published Kinase Inhibitor Set			None
CHEMBL3735648		0	467.61	1	5.52	6	CC1(C)c2cc(C3CCN(CC4CCOCC4)CC3)ccc2C(=O)c2c1[nH]c1cc(C#N)ccc21	IC50	'>'	1000.0	nM				UO_0000065					False	CHEMBL3830425	Inhibition of N-terminal GST-tagged recombinant human FGFR1 (456 to 765 residues) expressed in insect Sf21 cells using poly(Glu,Tyr)4:1 as substrate incubated for 60 mins by ELISA	B	BAO_0000219	cell-based format	Homo sapiens	None	None	Sf21	None	CHEMBL3650	Fibroblast growth factor receptor 1	Homo sapiens	SINGLE PROTEIN	CHEMBL3826932	1	Scientific Literature	Eur. J. Med. Chem.	2016	CHEMBL4106362
CHEMBL3911428		0	474.52	1	5.62	41(bb)	COc1cccc(C(=O)Nc2cccc(C(=O)c3ccc4c(/C=C/c5ccccn5)n[nH]c4c3)c2)c1	Inhibition	'='	88.0	%				UO_0000187					False	CHEMBL3881033	Inhibition of human phosphorylated FGFR1 L457V/C488A/C584S mutant expressed in baculovirus/insect expression system assessed as reduction in NADH oxidation at 1 uM using poly(E4Y1) as substrate by pyruvate kinase/lactate dehydrogenase coupled assay	B	BAO_0000019	assay format	Homo sapiens	None	None	None	None	CHEMBL3650	Fibroblast growth factor receptor 1	Homo sapiens	SINGLE PROTEIN	CHEMBL3880421	38	Patent Bioactivity Data		2003	None
CHEMBL3928923		0	516.52	1	4.13	906	COc1cc(N(CCCN)c2ccc3ncc(-c4cnn(C)c4)nc3c2)cc(OC)c1C(O)C(F)(F)F	IC50	'='	19.95	nM	7.70			UO_0000065	14.91	0.28	3.57	6.90	False	CHEMBL3880337	Inhibition of human FGFR1 using Btn-Flt3 as substrate after 60 mins by TR-FRET assay	B	BAO_0000357	single protein format	Homo sapiens	None	None	None	None	CHEMBL3650	Fibroblast growth factor receptor 1	Homo sapiens	SINGLE PROTEIN	CHEMBL3879910	38	Patent Bioactivity Data		2014	None
CHEMBL124660	TANDUTINIB	2	562.72	2	5.03	MLN-518	COc1cc2c(N3CCN(C(=O)Nc4ccc(OC(C)C)cc4)CC3)ncnc2cc1OCCCN1CCCCC1	Kd						Not Active						False	CHEMBL860911	Average Binding Constant for FGFR1; NA=Not Active at 10 uM	B	BAO_0000357	single protein format	Homo sapiens	None	None	None	None	CHEMBL3650	Fibroblast growth factor receptor 1	Homo sapiens	SINGLE PROTEIN	CHEMBL1144455	1	Scientific Literature	Nat. Biotechnol.	2005	None
CHEMBL428690	ALVOCIDIB	3	401.85	0	3.30	flavopiridol	CN1CC[C@H](c2c(O)cc(O)c3c(=O)cc(-c4ccccc4Cl)oc23)[C@H](O)C1	Kd						Not Active						False	CHEMBL860911	Average Binding Constant for FGFR1; NA=Not Active at 10 uM	B	BAO_0000357	single protein format	Homo sapiens	None	None	None	None	CHEMBL3650	Fibroblast growth factor receptor 1	Homo sapiens	SINGLE PROTEIN	CHEMBL1144455	1	Scientific Literature	Nat. Biotechnol.	2005	None
CHEMBL1909373	GW701427A	0	497.90	0	4.88	GW701427A	COC(=O)Nc1nc2cc(Oc3ccc(NC(=O)Nc4cccc(C(=O)O)c4)cc3)ccc2[nH]1.Cl	Inhibition	'='	-2.27	%				UO_0000187					False	CHEMBL1962289	GSK_PKIS: FGFR1 mean inhibition at 1 uM [Nanosyn]	B	BAO_0000357	single protein format	None	None	None	None	None	CHEMBL3650	Fibroblast growth factor receptor 1	Homo sapiens	SINGLE PROTEIN	CHEMBL1961873	16	GSK Published Kinase Inhibitor Set			None
CHEMBL189231		0	284.32	0	2.57	SB-734117	Nc1nonc1-c1nc2cnccc2n1C1CCCCC1	Inhibition	'='	-7.32	%				UO_0000187					False	CHEMBL1962288	GSK_PKIS: FGFR1 mean inhibition at 0.1 uM [Nanosyn]	B	BAO_0000357	single protein format	None	None	None	None	None	CHEMBL3650	Fibroblast growth factor receptor 1	Homo sapiens	SINGLE PROTEIN	CHEMBL1961873	16	GSK Published Kinase Inhibitor Set			None
CHEMBL3904168		0	488.55	1	5.30	41(t)	C=CCn1nc(C)cc1C(=O)Nc1cccc(C(=O)c2ccc3c(/C=C/c4ccccn4)n[nH]c3c2)c1	Inhibition	'='	85.0	%				UO_0000187					False	CHEMBL3881033	Inhibition of human phosphorylated FGFR1 L457V/C488A/C584S mutant expressed in baculovirus/insect expression system assessed as reduction in NADH oxidation at 1 uM using poly(E4Y1) as substrate by pyruvate kinase/lactate dehydrogenase coupled assay	B	BAO_0000019	assay format	Homo sapiens	None	None	None	None	CHEMBL3650	Fibroblast growth factor receptor 1	Homo sapiens	SINGLE PROTEIN	CHEMBL3880421	38	Patent Bioactivity Data		2003	None
CHEMBL3979120		0	430.51	1	5.31	37(b)	O=C(NC1CC1)c1cccc(F)c1Sc1ccc2c(/C=C/c3ccccn3)n[nH]c2c1	Inhibition	'='	36.0	%				UO_0000187					False	CHEMBL3881033	Inhibition of human phosphorylated FGFR1 L457V/C488A/C584S mutant expressed in baculovirus/insect expression system assessed as reduction in NADH oxidation at 1 uM using poly(E4Y1) as substrate by pyruvate kinase/lactate dehydrogenase coupled assay	B	BAO_0000019	assay format	Homo sapiens	None	None	None	None	CHEMBL3650	Fibroblast growth factor receptor 1	Homo sapiens	SINGLE PROTEIN	CHEMBL3880421	38	Patent Bioactivity Data		2003	None
CHEMBL151948		0	390.80	0	3.76	31	COCC(=O)Nc1cc2ncnc(Nc3ccc(Cl)cc3F)c2cc1OC	IC50	'>'	50000.0	nM				UO_0000065					False	CHEMBL678320	FGFR-1 (FTK) inhibitory activity at 2 uM of ATP in vitro.	B	BAO_0000357	single protein format	None	None	None	None	None	CHEMBL3650	Fibroblast growth factor receptor 1	Homo sapiens	SINGLE PROTEIN	CHEMBL1132549	1	Scientific Literature	J. Med. Chem.	1999	None
CHEMBL3982466		0	543.47	1	4.70	915	COC1=CC(N(CCO)c2ccc3ncc(-c4c(C(F)(F)F)nn(C)c4C(F)(F)F)nc3c2)CC(OC)=C1	IC50	'>'	1000.0	nM				UO_0000065					False	CHEMBL3880337	Inhibition of human FGFR1 using Btn-Flt3 as substrate after 60 mins by TR-FRET assay	B	BAO_0000357	single protein format	Homo sapiens	None	None	None	None	CHEMBL3650	Fibroblast growth factor receptor 1	Homo sapiens	SINGLE PROTEIN	CHEMBL3879910	38	Patent Bioactivity Data		2014	None
CHEMBL203731		0	403.49	0	4.52	13	Cn1cnc(NCc2ccncc2)c1-c1nnc(Nc2ccc(C(C)(C)C)cc2)o1	Activity	'<'	30.0	%				UO_0000187					False	CHEMBL867752	Protective index against FGFR1 at 10 uM by HTRF method	B	BAO_0000357	single protein format	Homo sapiens	None	None	None	None	CHEMBL3650	Fibroblast growth factor receptor 1	Homo sapiens	SINGLE PROTEIN	CHEMBL1139649	1	Scientific Literature	Bioorg. Med. Chem. Lett.	2006	None
CHEMBL185238	GW786460X	0	287.33	0	3.39	GW786460X	Cc1cccc(-c2n[nH]cc2-c2ccc3ncccc3n2)n1	Inhibition	'='	-0.21	%				UO_0000187					False	CHEMBL1962288	GSK_PKIS: FGFR1 mean inhibition at 0.1 uM [Nanosyn]	B	BAO_0000357	single protein format	None	None	None	None	None	CHEMBL3650	Fibroblast growth factor receptor 1	Homo sapiens	SINGLE PROTEIN	CHEMBL1961873	16	GSK Published Kinase Inhibitor Set			None
CHEMBL104357		0	496.40	1	5.53	6w	CCN(CC)C(=O)c1ccc(Nc2ncc3cc(-c4c(Cl)cccc4Cl)c(=O)n(C)c3n2)cc1	IC50	'='	180.0	nM	6.75			UO_0000065	13.59	0.27	1.21	8.42	False	CHEMBL678672	Inhibitory activity against fibroblast growth factor receptor 1	B	BAO_0000357	single protein format	None	None	None	None	None	CHEMBL3650	Fibroblast growth factor receptor 1	Homo sapiens	SINGLE PROTEIN	CHEMBL1133618	1	Scientific Literature	J. Med. Chem.	2000	None
CHEMBL1957504		0	476.54	0	1.17	25d	O=C(NCCN1CCOCC1)c1cn2cc(-c3cccc4[nH]ncc34)nc(N3CCOCC3)c2n1	Inhibition	'='	50.0	%				UO_0000187					False	CHEMBL1959607	Inhibition of FGF-R1 at 5 to 10 uM	B	BAO_0000357	single protein format	None	None	None	None	None	CHEMBL3650	Fibroblast growth factor receptor 1	Homo sapiens	SINGLE PROTEIN	CHEMBL1955823	1	Scientific Literature	Bioorg. Med. Chem. Lett.	2012	None
CHEMBL2062290		0	598.48	0	4.51	SB-739245-AC	CCN1CCC(CC(=O)Nc2n[nH]c3nc(-c4cccs4)c(Br)cc23)CC1.O=C(O)C(O)C(O)C(=O)O	Inhibition	'='	-3.02	%				UO_0000187					False	CHEMBL1962288	GSK_PKIS: FGFR1 mean inhibition at 0.1 uM [Nanosyn]	B	BAO_0000357	single protein format	None	None	None	None	None	CHEMBL3650	Fibroblast growth factor receptor 1	Homo sapiens	SINGLE PROTEIN	CHEMBL1961873	16	GSK Published Kinase Inhibitor Set			None
CHEMBL103104	GW831090X	0	330.37	0	2.17	GW831090X	NS(=O)(=O)c1ccc(Nc2cc(-c3cccc(O)c3)n[nH]2)cc1	Inhibition	'='	7.55	%				UO_0000187					False	CHEMBL1962288	GSK_PKIS: FGFR1 mean inhibition at 0.1 uM [Nanosyn]	B	BAO_0000357	single protein format	None	None	None	None	None	CHEMBL3650	Fibroblast growth factor receptor 1	Homo sapiens	SINGLE PROTEIN	CHEMBL1961873	16	GSK Published Kinase Inhibitor Set			None
CHEMBL1909414		0	508.02	0	4.87	SB-590885-AAD	CN(C)CCOc1ccc(-c2nc(-c3ccncc3)c(-c3ccc4c(c3)CC/C4=N\O)[nH]2)cc1.Cl.O	Inhibition	'='	6.05	%				UO_0000187					False	CHEMBL1962288	GSK_PKIS: FGFR1 mean inhibition at 0.1 uM [Nanosyn]	B	BAO_0000357	single protein format	None	None	None	None	None	CHEMBL3650	Fibroblast growth factor receptor 1	Homo sapiens	SINGLE PROTEIN	CHEMBL1961873	16	GSK Published Kinase Inhibitor Set			None
CHEMBL427058	GSK-466317A	0	448.83	0	4.75	GSK466317A	CC1=C(C(=O)Nc2cc(Cl)c3[nH]ncc3c2)C(c2ccc(C(F)(F)F)cc2)CC(=O)N1	Inhibition	'='	-0.25	%				UO_0000187					False	CHEMBL1962288	GSK_PKIS: FGFR1 mean inhibition at 0.1 uM [Nanosyn]	B	BAO_0000357	single protein format	None	None	None	None	None	CHEMBL3650	Fibroblast growth factor receptor 1	Homo sapiens	SINGLE PROTEIN	CHEMBL1961873	16	GSK Published Kinase Inhibitor Set			None
CHEMBL514162	GW852849X	0	443.91	0	4.44	GW852849X	COc1cc2ncn(-c3cc(OCc4ccccc4Cl)c(C(N)=O)s3)c2cc1OC	Inhibition	'='	3.46	%				UO_0000187					False	CHEMBL1962288	GSK_PKIS: FGFR1 mean inhibition at 0.1 uM [Nanosyn]	B	BAO_0000357	single protein format	None	None	None	None	None	CHEMBL3650	Fibroblast growth factor receptor 1	Homo sapiens	SINGLE PROTEIN	CHEMBL1961873	16	GSK Published Kinase Inhibitor Set			None
CHEMBL24026		0	433.49	0	4.42	12	COc1cc2c(Nc3ccc(C#N)cc3F)ncnc2cc1OC/C=C/CN1CCCC1	IC50	'='	19000.0	nM	4.72			UO_0000065	10.89	0.20	0.30	5.67	False	CHEMBL676971	Inhibition fibroblast growth factor receptor TK kinase activity at a concentration of 2 uM	B	BAO_0000357	single protein format	None	None	None	None	None	CHEMBL3650	Fibroblast growth factor receptor 1	Homo sapiens	SINGLE PROTEIN	CHEMBL1135889	1	Scientific Literature	J. Med. Chem.	2002	None
CHEMBL299194		0	461.40	0	3.35	31	CN1CCN(CCCNc2ncc3cc(-c4c(Cl)cccc4Cl)c(=O)n(C)c3n2)CC1	IC50	'='	380.0	nM	6.42			UO_0000065	13.91	0.28	3.07	9.69	True	CHEMBL678675	Inhibitory concentration evaluated against fibroblast growth factor receptor 1.	B	BAO_0000357	single protein format	None	None	None	None	None	CHEMBL3650	Fibroblast growth factor receptor 1	Homo sapiens	SINGLE PROTEIN	CHEMBL1131066	1	Scientific Literature	J. Med. Chem.	1998	None
CHEMBL155093		0	236.27	0	3.23	34	CC(=O)c1cccc(-n2cnc3ccccc32)c1	IC50	'>'	50000.0	nM				UO_0000065					False	CHEMBL678502	Inhibition of phosphorylation of a random glutamate/tyrosine copolymer in lysates of transfected Sf9 insect cells overexpressing human fibroblast growth factor receptor 1	B	BAO_0000219	cell-based format	None	None	None	Sf9	None	CHEMBL3650	Fibroblast growth factor receptor 1	Homo sapiens	SINGLE PROTEIN	CHEMBL1131521	1	Scientific Literature	J. Med. Chem.	1998	CHEMBL3308860
CHEMBL309470		0	350.43	0	3.50	14	Cc1ccc(-c2cc3cnc(N)nc3nc2NC(=O)NC(C)(C)C)cc1	IC50	'='	1670.0	nM	5.78			UO_0000065	16.49	0.30	2.28	5.46	False	CHEMBL676884	Inhibition of the fibroblast growth factor receptor (FGFR1)	B	BAO_0000357	single protein format	None	None	None	None	None	CHEMBL3650	Fibroblast growth factor receptor 1	Homo sapiens	SINGLE PROTEIN	CHEMBL1130533	1	Scientific Literature	Bioorg. Med. Chem. Lett.	1997	None
CHEMBL77261		0	282.34	0	3.18	12	OCCCCOc1ccc2c(c1)ncn2-c1ccccc1	IC50	'='	25000.0	nM	4.60			UO_0000065	16.30	0.30	1.42	9.73	False	CHEMBL678503	Inhibition of [32P]ATP incorporated (phosphorylation) into glutamate-tyrosine copolymer substrate by human fibroblast growth factor receptor 1	B	BAO_0000357	single protein format	None	None	None	None	None	CHEMBL3650	Fibroblast growth factor receptor 1	Homo sapiens	SINGLE PROTEIN	CHEMBL1132255	1	Scientific Literature	J. Med. Chem.	1999	None
CHEMBL86531		0	415.47	0	2.05	9c	NS(=O)(=O)c1ccc2c(c1)/C(=C/c1[nH]c3c(c1CCC(=O)O)CCCC3)C(=O)N2	IC50	'='	200.0	nM	6.70			UO_0000065	16.12	0.32	4.65	4.71	False	CHEMBL678670	Evaluated for inhibitory activity towards Fibroblast growth factor receptor 1	B	BAO_0000357	single protein format	None	None	None	None	None	CHEMBL3650	Fibroblast growth factor receptor 1	Homo sapiens	SINGLE PROTEIN	CHEMBL1133768	1	Scientific Literature	J. Med. Chem.	2000	None
CHEMBL77032		0	254.25	0	2.43	41	O=C(O)c1cc2c(cc1O)ncn2-c1ccccc1	IC50	'='	22000.0	nM	4.66			UO_0000065	18.32	0.33	2.23	6.18	False	CHEMBL678503	Inhibition of [32P]ATP incorporated (phosphorylation) into glutamate-tyrosine copolymer substrate by human fibroblast growth factor receptor 1	B	BAO_0000357	single protein format	None	None	None	None	None	CHEMBL3650	Fibroblast growth factor receptor 1	Homo sapiens	SINGLE PROTEIN	CHEMBL1132255	1	Scientific Literature	J. Med. Chem.	1999	None
CHEMBL3827608		0	521.45	2	7.33	15b	CCC(Oc1ccc2[nH]nc(-c3nc4cc(N5CCCCC5)ccc4[nH]3)c2c1)c1c(Cl)cncc1Cl	IC50	'='	5.7	nM	8.24			UO_0000065	15.81	0.31	0.91	9.97	False	CHEMBL3830044	Inhibition of recombinant human FGFR1 using poly (Glu, Tyr) 4:1 as substrate after 60 mins by ELISA	B	BAO_0000357	single protein format	Homo sapiens	None	None	None	None	CHEMBL3650	Fibroblast growth factor receptor 1	Homo sapiens	SINGLE PROTEIN	CHEMBL3826910	1	Scientific Literature	J. Med. Chem.	2016	None
CHEMBL3828173		0	423.30	1	6.55	17	CC(Oc1ccc2[nH]nc(-c3cc4ccccc4[nH]3)c2c1)c1c(Cl)cncc1Cl	IC50	'='	2.4	nM	8.62			UO_0000065	20.36	0.41	2.07	12.94	False	CHEMBL3830044	Inhibition of recombinant human FGFR1 using poly (Glu, Tyr) 4:1 as substrate after 60 mins by ELISA	B	BAO_0000357	single protein format	Homo sapiens	None	None	None	None	CHEMBL3650	Fibroblast growth factor receptor 1	Homo sapiens	SINGLE PROTEIN	CHEMBL3826910	1	Scientific Literature	J. Med. Chem.	2016	None
CHEMBL3827322		0	438.32	1	6.26	18a	Cc1cccc2[nH]c(-c3n[nH]c4ccc(OC(C)c5c(Cl)cncc5Cl)cc34)nc12	IC50	'='	16.2	nM	7.79			UO_0000065	17.77	0.35	1.53	9.80	False	CHEMBL3830044	Inhibition of recombinant human FGFR1 using poly (Glu, Tyr) 4:1 as substrate after 60 mins by ELISA	B	BAO_0000357	single protein format	Homo sapiens	None	None	None	None	CHEMBL3650	Fibroblast growth factor receptor 1	Homo sapiens	SINGLE PROTEIN	CHEMBL3826910	1	Scientific Literature	J. Med. Chem.	2016	None
CHEMBL3828142		0	454.32	1	5.96	19c	COc1ccc2[nH]c(-c3n[nH]c4ccc(OC(C)c5c(Cl)cncc5Cl)cc34)nc2c1	IC50	'='	2.8	nM	8.55			UO_0000065	18.83	0.38	2.59	9.64	False	CHEMBL3830044	Inhibition of recombinant human FGFR1 using poly (Glu, Tyr) 4:1 as substrate after 60 mins by ELISA	B	BAO_0000357	single protein format	Homo sapiens	None	None	None	None	CHEMBL3650	Fibroblast growth factor receptor 1	Homo sapiens	SINGLE PROTEIN	CHEMBL3826910	1	Scientific Literature	J. Med. Chem.	2016	None
CHEMBL3827268		0	521.45	2	6.76	20	CC(Oc1ccc2[nH]nc(-c3nc4cc(C5CCN(C)CC5)ccc4[nH]3)c2c1)c1c(Cl)cncc1Cl	IC50	'='	1.0	nM	9.00			UO_0000065	17.26	0.34	2.24	10.88	False	CHEMBL3830044	Inhibition of recombinant human FGFR1 using poly (Glu, Tyr) 4:1 as substrate after 60 mins by ELISA	B	BAO_0000357	single protein format	Homo sapiens	None	None	None	None	CHEMBL3650	Fibroblast growth factor receptor 1	Homo sapiens	SINGLE PROTEIN	CHEMBL3826910	1	Scientific Literature	J. Med. Chem.	2016	None
CHEMBL3827594		0	536.47	2	6.09	21f	CC(Oc1ccc2[nH]nc(-c3nc4cc(N5CCCN(C)CC5)ccc4[nH]3)c2c1)c1c(Cl)cncc1Cl	IC50	'='	7.6	nM	8.12			UO_0000065	15.13	0.30	2.03	9.45	False	CHEMBL3830044	Inhibition of recombinant human FGFR1 using poly (Glu, Tyr) 4:1 as substrate after 60 mins by ELISA	B	BAO_0000357	single protein format	Homo sapiens	None	None	None	None	CHEMBL3650	Fibroblast growth factor receptor 1	Homo sapiens	SINGLE PROTEIN	CHEMBL3826910	1	Scientific Literature	J. Med. Chem.	2016	None
CHEMBL3827330		0	468.34	1	5.48	(R)-22	C[C@@H](Oc1ccc2[nH]nc(-c3nc4cc(CCO)ccc4[nH]3)c2c1)c1c(Cl)cncc1Cl	IC50	'='	1.2	nM	8.92			UO_0000065	19.05	0.38	3.44	8.95	False	CHEMBL3830044	Inhibition of recombinant human FGFR1 using poly (Glu, Tyr) 4:1 as substrate after 60 mins by ELISA	B	BAO_0000357	single protein format	Homo sapiens	None	None	None	None	CHEMBL3650	Fibroblast growth factor receptor 1	Homo sapiens	SINGLE PROTEIN	CHEMBL3826910	1	Scientific Literature	J. Med. Chem.	2016	None
CHEMBL358446		0	237.26	0	2.12	69	NC(=O)c1ccc2c(c1)ncn2-c1ccccc1	IC50	'='	10000.0	nM	5.00			UO_0000065	21.07	0.38	2.88	8.21	False	CHEMBL678502	Inhibition of phosphorylation of a random glutamate/tyrosine copolymer in lysates of transfected Sf9 insect cells overexpressing human fibroblast growth factor receptor 1	B	BAO_0000219	cell-based format	None	None	None	Sf9	None	CHEMBL3650	Fibroblast growth factor receptor 1	Homo sapiens	SINGLE PROTEIN	CHEMBL1131521	1	Scientific Literature	J. Med. Chem.	1998	CHEMBL3308860
CHEMBL3827178		0	522.44	2	5.70	(R)-21c	C[C@@H](Oc1ccc2[nH]nc(-c3nc4cc(N5CCN(C)CC5)ccc4[nH]3)c2c1)c1c(Cl)cncc1Cl	Inhibition						Dose-dependent effect						False	CHEMBL3830186	Inhibition of FGFR1 phosphorylation in human KG1 cells after 2 hrs by Western blot method	B	BAO_0000219	cell-based format	Homo sapiens	None	None	KG-1	None	CHEMBL3650	Fibroblast growth factor receptor 1	Homo sapiens	SINGLE PROTEIN	CHEMBL3826910	1	Scientific Literature	J. Med. Chem.	2016	CHEMBL3307794
CHEMBL153535		0	194.24	0	3.23	6	c1ccc(-c2nc3ccccc3[nH]2)cc1	IC50	'>'	50000.0	nM				UO_0000065					False	CHEMBL678502	Inhibition of phosphorylation of a random glutamate/tyrosine copolymer in lysates of transfected Sf9 insect cells overexpressing human fibroblast growth factor receptor 1	B	BAO_0000219	cell-based format	None	None	None	Sf9	None	CHEMBL3650	Fibroblast growth factor receptor 1	Homo sapiens	SINGLE PROTEIN	CHEMBL1131521	1	Scientific Literature	J. Med. Chem.	1998	CHEMBL3308860
CHEMBL3891525		0	407.45	0	4.16	735	COc1cc(OC)cc(N(CCF)c2ccc3ncc(-c4cnn(C)c4)nc3c2)c1	IC50	'='	251.19	nM	6.60			UO_0000065	16.20	0.30	2.44	10.11	False	CHEMBL3880342	Inhibition of FGFR1 (unknown origin) transfected in mouse BA/F3 cells assessed as decrease in cell proliferation in absence of mouse IL3 after 24 hrs by Alamar blue assay	B	BAO_0000219	cell-based format	Homo sapiens	None	None	BaF3	None	CHEMBL3650	Fibroblast growth factor receptor 1	Homo sapiens	SINGLE PROTEIN	CHEMBL3879910	38	Patent Bioactivity Data		2014	CHEMBL3307634
CHEMBL3918357		0	449.47	0	4.91	41(m)	Cc1cc(C(=O)Nc2cccc(C(=O)c3ccc4c(/C=C/c5ccccn5)n[nH]c4c3)c2)on1	Inhibition	'='	67.0	%				UO_0000187					False	CHEMBL3881033	Inhibition of human phosphorylated FGFR1 L457V/C488A/C584S mutant expressed in baculovirus/insect expression system assessed as reduction in NADH oxidation at 1 uM using poly(E4Y1) as substrate by pyruvate kinase/lactate dehydrogenase coupled assay	B	BAO_0000019	assay format	Homo sapiens	None	None	None	None	CHEMBL3650	Fibroblast growth factor receptor 1	Homo sapiens	SINGLE PROTEIN	CHEMBL3880421	38	Patent Bioactivity Data		2003	None
CHEMBL3904608		0	442.54	1	5.45	35(s)	CON(C(=O)c1ccccc1Sc1ccc2c(/C=C/c3ccccn3)n[nH]c2c1)C1CC1	Inhibition	'='	64.0	%				UO_0000187					False	CHEMBL3881033	Inhibition of human phosphorylated FGFR1 L457V/C488A/C584S mutant expressed in baculovirus/insect expression system assessed as reduction in NADH oxidation at 1 uM using poly(E4Y1) as substrate by pyruvate kinase/lactate dehydrogenase coupled assay	B	BAO_0000019	assay format	Homo sapiens	None	None	None	None	CHEMBL3650	Fibroblast growth factor receptor 1	Homo sapiens	SINGLE PROTEIN	CHEMBL3880421	38	Patent Bioactivity Data		2003	None
CHEMBL3968085		0	450.50	1	5.21	57	Cc1cc(C(=O)Nc2cccc(Oc3ccc4c(/C=C/c5ccccn5)n[nH]c4c3)c2)n(C)n1	Inhibition	'='	89.0	%				UO_0000187					False	CHEMBL3881033	Inhibition of human phosphorylated FGFR1 L457V/C488A/C584S mutant expressed in baculovirus/insect expression system assessed as reduction in NADH oxidation at 1 uM using poly(E4Y1) as substrate by pyruvate kinase/lactate dehydrogenase coupled assay	B	BAO_0000019	assay format	Homo sapiens	None	None	None	None	CHEMBL3650	Fibroblast growth factor receptor 1	Homo sapiens	SINGLE PROTEIN	CHEMBL3880421	38	Patent Bioactivity Data		2003	None
CHEMBL78485		0	380.45	0	3.59	29	CCOc1cccc(-c2cc3cnc(N)nc3nc2NC(=O)NC(C)(C)C)c1	IC50	'='	670.0	nM	6.17			UO_0000065	16.23	0.30	2.58	5.37	False	CHEMBL676884	Inhibition of the fibroblast growth factor receptor (FGFR1)	B	BAO_0000357	single protein format	None	None	None	None	None	CHEMBL3650	Fibroblast growth factor receptor 1	Homo sapiens	SINGLE PROTEIN	CHEMBL1130533	1	Scientific Literature	Bioorg. Med. Chem. Lett.	1997	None
CHEMBL7600		0	348.36	0	3.43	67	COCC(=O)Oc1ccc2[nH]c(C(=O)c3cc4ccccc4[nH]3)cc2c1	IC50	'>'	10000.0	nM				UO_0000065					False	CHEMBL678688	Inhibition of Fibroblast growth factor receptor 1 autophosphorylation in PAE cells	B	BAO_0000219	cell-based format	Sus scrofa	None	None	PAE	None	CHEMBL3650	Fibroblast growth factor receptor 1	Homo sapiens	SINGLE PROTEIN	CHEMBL1135728	1	Scientific Literature	J. Med. Chem.	2002	None
CHEMBL147192		0	413.84	0	4.45	27	COc1cc2c(Nc3ccc(Cl)cc3F)ncnc2cc1OCCn1ccnc1	IC50	'='	2600.0	nM	5.58			UO_0000065	13.50	0.26	1.14	7.54	False	CHEMBL678320	FGFR-1 (FTK) inhibitory activity at 2 uM of ATP in vitro.	B	BAO_0000357	single protein format	None	None	None	None	None	CHEMBL3650	Fibroblast growth factor receptor 1	Homo sapiens	SINGLE PROTEIN	CHEMBL1132549	1	Scientific Literature	J. Med. Chem.	1999	None
CHEMBL92361		0	292.29	0	2.56	4	O=C(O)Cc1c2ccccc2n2c1[nH]c(=O)c1ccccc12	Inhibition	'='	32.0	%				UO_0000187					False	CHEMBL772801	Inhibition of Protein kinase fibroblast growth factor receptor 1 at 10 uM	B	BAO_0000357	single protein format	None	None	None	None	None	CHEMBL3650	Fibroblast growth factor receptor 1	Homo sapiens	SINGLE PROTEIN	CHEMBL1144893	1	Scientific Literature	J. Med. Chem.	2003	None
CHEMBL151537		0	194.24	0	3.03	9	c1ccc(-n2ncc3ccccc32)cc1	IC50	'>'	50000.0	nM				UO_0000065					False	CHEMBL678502	Inhibition of phosphorylation of a random glutamate/tyrosine copolymer in lysates of transfected Sf9 insect cells overexpressing human fibroblast growth factor receptor 1	B	BAO_0000219	cell-based format	None	None	None	Sf9	None	CHEMBL3650	Fibroblast growth factor receptor 1	Homo sapiens	SINGLE PROTEIN	CHEMBL1131521	1	Scientific Literature	J. Med. Chem.	1998	CHEMBL3308860
CHEMBL2180568		0	523.26	2	5.31	III-9	N[C@H]1CC[C@H](Nc2c(C(=O)NCc3ccc(Cl)cc3Cl)nc(Br)c3cccnc23)CC1	Inhibition						Active						False	CHEMBL2185478	Inhibition of FGFR1 at 10 uM in presence of ATP at Km level by kinase profiler method	B	BAO_0000357	single protein format	None	None	None	None	None	CHEMBL3650	Fibroblast growth factor receptor 1	Homo sapiens	SINGLE PROTEIN	CHEMBL2176962	1	Scientific Literature	J. Med. Chem.	2012	None
CHEMBL13972		0	440.48	0	4.73	SB-242721	N#Cc1ccc(Oc2nccc(-c3c(-c4ccc(F)cc4)ncn3C3CCNCC3)n2)cc1	Inhibition	'='	5.45	%				UO_0000187					False	CHEMBL1962289	GSK_PKIS: FGFR1 mean inhibition at 1 uM [Nanosyn]	B	BAO_0000357	single protein format	None	None	None	None	None	CHEMBL3650	Fibroblast growth factor receptor 1	Homo sapiens	SINGLE PROTEIN	CHEMBL1961873	16	GSK Published Kinase Inhibitor Set			None
CHEMBL603469	LESTAURTINIB	3	439.47	0	3.47	CEP-701	C[C@]12O[C@H](C[C@]1(O)CO)n1c3ccccc3c3c4c(c5c6ccccc6n2c5c31)CNC4=O	Kd	'='	310.0	nM	6.51			UO_0000065	14.81	0.27	3.04	7.34	True	CHEMBL1244838	Binding affinity to FGFR1	B	BAO_0000357	single protein format	None	None	None	None	None	CHEMBL3650	Fibroblast growth factor receptor 1	Homo sapiens	SINGLE PROTEIN	CHEMBL1240346	1	Scientific Literature	Blood	2009	None
CHEMBL275798		0	415.47	0	4.86	SB-239272	Fc1ccc(-c2ncn(C3CCNCC3)c2-c2ccnc(Oc3ccccc3)n2)cc1	Inhibition	'='	-7.09	%				UO_0000187					False	CHEMBL1962289	GSK_PKIS: FGFR1 mean inhibition at 1 uM [Nanosyn]	B	BAO_0000357	single protein format	None	None	None	None	None	CHEMBL3650	Fibroblast growth factor receptor 1	Homo sapiens	SINGLE PROTEIN	CHEMBL1961873	16	GSK Published Kinase Inhibitor Set			None
CHEMBL218720	GSK-466314A	0	428.41	0	4.41	GSK466314A	CC1=C(C(=O)Nc2ccc3[nH]nc(C)c3c2)C(c2ccc(C(F)(F)F)cc2)CC(=O)N1	Inhibition	'='	9.3	%				UO_0000187					False	CHEMBL1962289	GSK_PKIS: FGFR1 mean inhibition at 1 uM [Nanosyn]	B	BAO_0000357	single protein format	None	None	None	None	None	CHEMBL3650	Fibroblast growth factor receptor 1	Homo sapiens	SINGLE PROTEIN	CHEMBL1961873	16	GSK Published Kinase Inhibitor Set			None
CHEMBL1909395	GW633459A	0	679.60	2	7.57	GW633459A	Cl.O=S(=O)(CCNCc1ccc(-c2ccc3ncnc(Nc4ccc(OCc5cccc(F)c5)c(Cl)c4)c3c2)o1)c1ccccc1	Inhibition	'='	8.42	%				UO_0000187					False	CHEMBL1962289	GSK_PKIS: FGFR1 mean inhibition at 1 uM [Nanosyn]	B	BAO_0000357	single protein format	None	None	None	None	None	CHEMBL3650	Fibroblast growth factor receptor 1	Homo sapiens	SINGLE PROTEIN	CHEMBL1961873	16	GSK Published Kinase Inhibitor Set			None
CHEMBL1834657	INFIGRATINIB PHOSPHATE	0	658.48	2	5.35	1h, NVP-BGJ398	CCN1CCN(c2ccc(Nc3cc(N(C)C(=O)Nc4c(Cl)c(OC)cc(OC)c4Cl)ncn3)cc2)CC1.O=P(O)(O)O	IC50	'='	4.6	nM	8.34			UO_0000065	14.87	0.30	2.99	8.77	False	CHEMBL1838066	Inhibition of wild type FGFR1 expressed in HEK293 cells assessed as inhibition of autophosphorylation of tyrosine residue after 40 mins by ELISA assay	B	BAO_0000219	cell-based format	None	None	None	HEK293	None	CHEMBL3650	Fibroblast growth factor receptor 1	Homo sapiens	SINGLE PROTEIN	CHEMBL1833940	1	Scientific Literature	J. Med. Chem.	2011	CHEMBL3307715
CHEMBL153417		0	228.68	0	3.68	15	Clc1ccccc1-n1cnc2ccccc21	IC50	'>'	50000.0	nM				UO_0000065					False	CHEMBL678502	Inhibition of phosphorylation of a random glutamate/tyrosine copolymer in lysates of transfected Sf9 insect cells overexpressing human fibroblast growth factor receptor 1	B	BAO_0000219	cell-based format	None	None	None	Sf9	None	CHEMBL3650	Fibroblast growth factor receptor 1	Homo sapiens	SINGLE PROTEIN	CHEMBL1131521	1	Scientific Literature	J. Med. Chem.	1998	CHEMBL3308860
CHEMBL153110		0	195.22	0	2.42	93	c1ccc(-n2cnc3cccnc32)cc1	IC50	'>'	50000.0	nM				UO_0000065					False	CHEMBL678502	Inhibition of phosphorylation of a random glutamate/tyrosine copolymer in lysates of transfected Sf9 insect cells overexpressing human fibroblast growth factor receptor 1	B	BAO_0000219	cell-based format	None	None	None	Sf9	None	CHEMBL3650	Fibroblast growth factor receptor 1	Homo sapiens	SINGLE PROTEIN	CHEMBL1131521	1	Scientific Literature	J. Med. Chem.	1998	CHEMBL3308860
CHEMBL149746		0	193.25	0	3.63	8	c1ccc(-n2ccc3ccccc32)cc1	IC50	'>'	50000.0	nM				UO_0000065					False	CHEMBL678502	Inhibition of phosphorylation of a random glutamate/tyrosine copolymer in lysates of transfected Sf9 insect cells overexpressing human fibroblast growth factor receptor 1	B	BAO_0000219	cell-based format	None	None	None	Sf9	None	CHEMBL3650	Fibroblast growth factor receptor 1	Homo sapiens	SINGLE PROTEIN	CHEMBL1131521	1	Scientific Literature	J. Med. Chem.	1998	CHEMBL3308860
CHEMBL3633929		0	419.87	0	4.96	8d	CC(=O)Nc1ccc2ncnc(Nc3ccc(OCc4ccccn4)c(Cl)c3)c2c1	IC50						Not Active						False	CHEMBL3636789	Inhibition of FGFR1 (unknown origin) after 120 mins by HotSpot assay	B	BAO_0000357	single protein format	Homo sapiens	None	None	None	None	CHEMBL3650	Fibroblast growth factor receptor 1	Homo sapiens	SINGLE PROTEIN	CHEMBL3632549	1	Scientific Literature	Bioorg. Med. Chem. Lett.	2015	None
CHEMBL498266		0	534.64	1	3.73	53	COC(=O)c1ccc2c(c1)NC(=O)/C2=C(\Nc1ccc(N(CCN(C)C)S(C)(=O)=O)cc1)c1ccccc1	IC50	'='	25.0	nM	7.60			UO_0000065	14.22	0.27	3.87	7.04	False	CHEMBL1017192	Inhibition of human FGFR1	B	BAO_0000357	single protein format	Homo sapiens	None	None	None	None	CHEMBL3650	Fibroblast growth factor receptor 1	Homo sapiens	SINGLE PROTEIN	CHEMBL1137777	1	Scientific Literature	J. Med. Chem.	2009	None
CHEMBL272165	GW300657X	0	450.48	0	1.43	GW300657X	NS(=O)(=O)c1ccc(N/N=C2\C(=O)Nc3ccc(C(=O)NCc4ccncc4)cc32)cc1	Inhibition	'='	5.51	%				UO_0000187					False	CHEMBL1962289	GSK_PKIS: FGFR1 mean inhibition at 1 uM [Nanosyn]	B	BAO_0000357	single protein format	None	None	None	None	None	CHEMBL3650	Fibroblast growth factor receptor 1	Homo sapiens	SINGLE PROTEIN	CHEMBL1961873	16	GSK Published Kinase Inhibitor Set			None
CHEMBL479038	GW806776X	0	334.42	0	3.39	GW806776X	O=C(NCC1CC1)c1ccc(-c2cccc(C(=O)NC3CC3)c2)cc1	Inhibition	'='	8.03	%				UO_0000187					False	CHEMBL1962289	GSK_PKIS: FGFR1 mean inhibition at 1 uM [Nanosyn]	B	BAO_0000357	single protein format	None	None	None	None	None	CHEMBL3650	Fibroblast growth factor receptor 1	Homo sapiens	SINGLE PROTEIN	CHEMBL1961873	16	GSK Published Kinase Inhibitor Set			None
CHEMBL1909394	GW621823A	0	659.61	2	7.26	GW621823A	CCCN(CCS(C)(=O)=O)Cc1ccc(-c2ccc3ncnc(Nc4ccc(OCc5cccc(F)c5)c(Cl)c4)c3c2)o1.Cl	Inhibition	'='	2.95	%				UO_0000187					False	CHEMBL1962289	GSK_PKIS: FGFR1 mean inhibition at 1 uM [Nanosyn]	B	BAO_0000357	single protein format	None	None	None	None	None	CHEMBL3650	Fibroblast growth factor receptor 1	Homo sapiens	SINGLE PROTEIN	CHEMBL1961873	16	GSK Published Kinase Inhibitor Set			None
CHEMBL201089		0	485.49	0	3.86	12	COC(=O)c1c(OCCN2CCOCC2)c2ccccc2c2oc3c(c12)C(=O)c1ccccc1C3=O	Inhibition	'='	41.4	%				UO_0000187					False	CHEMBL862240	Inhibitory activity against FGFR1 kinase at 20 uM	B	BAO_0000357	single protein format	Homo sapiens	None	None	None	None	CHEMBL3650	Fibroblast growth factor receptor 1	Homo sapiens	SINGLE PROTEIN	CHEMBL1149378	1	Scientific Literature	Bioorg. Med. Chem. Lett.	2006	None
CHEMBL202162		0	471.51	0	4.87	8	CCN(CC)CCOc1c(C(=O)OC)c2c3c(oc2c2ccccc12)C(=O)c1ccccc1C3=O	Inhibition	'='	61.1	%				UO_0000187					False	CHEMBL862240	Inhibitory activity against FGFR1 kinase at 20 uM	B	BAO_0000357	single protein format	Homo sapiens	None	None	None	None	CHEMBL3650	Fibroblast growth factor receptor 1	Homo sapiens	SINGLE PROTEIN	CHEMBL1149378	1	Scientific Literature	Bioorg. Med. Chem. Lett.	2006	None
CHEMBL477182	GW769076X	0	454.57	1	5.05	GW769076X	Cc1ccc(NC(=O)c2ccnc(N3CCCC3)c2)cc1-c1ccc(C(=O)NCC2CC2)cc1	Inhibition	'='	-1.44	%				UO_0000187					False	CHEMBL1962288	GSK_PKIS: FGFR1 mean inhibition at 0.1 uM [Nanosyn]	B	BAO_0000357	single protein format	None	None	None	None	None	CHEMBL3650	Fibroblast growth factor receptor 1	Homo sapiens	SINGLE PROTEIN	CHEMBL1961873	16	GSK Published Kinase Inhibitor Set			None
CHEMBL231526		0	446.50	0	4.83	NP603	COc1cc(OC)cc(-c2ccc3c(c2)NC(=O)/C3=C\c2[nH]c(C)c(CCC(=O)O)c2C)c1	Activity						Dose-dependent effect						False	CHEMBL889724	Suppression of HUVEC tube formation	F	BAO_0000219	cell-based format	Homo sapiens	None	None	HUVEC	None	CHEMBL3650	Fibroblast growth factor receptor 1	Homo sapiens	SINGLE PROTEIN	CHEMBL1146241	1	Scientific Literature	Bioorg. Med. Chem. Lett.	2007	CHEMBL3307501
CHEMBL482721		0	393.45	0	3.14	CER-0263106	Cc1cccc(Oc2ccnc(N3CCN(C(=O)c4c(C)noc4C)CC3)n2)c1	Inhibition	'='	5.0	%				UO_0000187					False	CHEMBL953370	Inhibition of FGFR1 at 10 uM by HTRF assay relative to control	B	BAO_0000357	single protein format	None	None	None	None	None	CHEMBL3650	Fibroblast growth factor receptor 1	Homo sapiens	SINGLE PROTEIN	CHEMBL1150387	1	Scientific Literature	J. Med. Chem.	2008	None
CHEMBL358728		0	416.48	0	4.82	SU16g	COc1cccc(-c2ccc3c(c2)NC(=O)/C3=C\c2[nH]c(C)c(CCC(=O)O)c2C)c1	IC50	'='	17900.0	nM	4.75			UO_0000065					False	CHEMBL889723	Inhibition of rhFGF2-induced cellular proliferation of HUVEC	F	BAO_0000219	cell-based format	Homo sapiens	None	None	HUVEC	None	CHEMBL3650	Fibroblast growth factor receptor 1	Homo sapiens	SINGLE PROTEIN	CHEMBL1146241	1	Scientific Literature	Bioorg. Med. Chem. Lett.	2007	CHEMBL3307501
CHEMBL150151		0	416.48	0	4.82	16i	COc1ccc(-c2ccc3c(c2)NC(=O)/C3=C\c2[nH]c(C)c(CCC(=O)O)c2C)cc1	IC50	'='	5640.0	nM	5.25			UO_0000065					False	CHEMBL696130	Inhibitory activity of compound against FGF induced cell proliferation	F	BAO_0000019	assay format	None	None	None	None	None	CHEMBL3650	Fibroblast growth factor receptor 1	Homo sapiens	SINGLE PROTEIN	CHEMBL1132535	1	Scientific Literature	J. Med. Chem.	1999	None
CHEMBL458532		0	439.34	1	5.32	32	O=C(Nc1cccc(Br)c1)c1nscc1NCc1ccc2ccccc2n1	Inhibition	'<'	30.0	%				UO_0000187					False	CHEMBL1034030	Inhibition of FGFR1 at 10 uM by HTRF assay	B	BAO_0000357	single protein format	None	None	None	None	None	CHEMBL3650	Fibroblast growth factor receptor 1	Homo sapiens	SINGLE PROTEIN	CHEMBL1136839	1	Scientific Literature	Bioorg. Med. Chem. Lett.	2009	None
CHEMBL470440		0	379.27	0	4.71	21	O=C(Nc1ccc(Cl)c(Cl)c1)c1nscc1NCc1ccncc1	Inhibition	'<'	30.0	%				UO_0000187					False	CHEMBL1034030	Inhibition of FGFR1 at 10 uM by HTRF assay	B	BAO_0000357	single protein format	None	None	None	None	None	CHEMBL3650	Fibroblast growth factor receptor 1	Homo sapiens	SINGLE PROTEIN	CHEMBL1136839	1	Scientific Literature	Bioorg. Med. Chem. Lett.	2009	None
CHEMBL194747		0	354.41	0	4.45	28	Cc1ccc(Nc2nnc(-c3ccc(C(N)=O)cc3)c3ccccc23)cc1	ED50	'='	5.0	uM		Non standard unit for type		UO_0000064					False	CHEMBL1006965	Inhibition of FGFR1/VEGFR2 chimeric construct expressed in HEK293 cells by ELISA	B	BAO_0000219	cell-based format	None	None	None	HEK293	None	CHEMBL3650	Fibroblast growth factor receptor 1	Homo sapiens	SINGLE PROTEIN	CHEMBL1140880	1	Scientific Literature	Bioorg. Med. Chem.	2009	CHEMBL3307715
CHEMBL201840		0	386.36	0	4.16	4	COC(=O)c1c(OC)c2ccccc2c2oc3c(c12)C(=O)c1ccccc1C3=O	IC50	'>'	50000.0	nM				UO_0000065					False	CHEMBL862244	Inhibitory activity against FGFR1 kinase	B	BAO_0000357	single protein format	Homo sapiens	None	None	None	None	CHEMBL3650	Fibroblast growth factor receptor 1	Homo sapiens	SINGLE PROTEIN	CHEMBL1149378	1	Scientific Literature	Bioorg. Med. Chem. Lett.	2006	None
CHEMBL200976		0	483.52	1	5.01	11	COC(=O)c1c(OCCN2CCCCC2)c2ccccc2c2oc3c(c12)C(=O)c1ccccc1C3=O	IC50	'='	7100.0	nM	5.15			UO_0000065	10.65	0.20	0.14	5.98	False	CHEMBL862244	Inhibitory activity against FGFR1 kinase	B	BAO_0000357	single protein format	Homo sapiens	None	None	None	None	CHEMBL3650	Fibroblast growth factor receptor 1	Homo sapiens	SINGLE PROTEIN	CHEMBL1149378	1	Scientific Literature	Bioorg. Med. Chem. Lett.	2006	None
CHEMBL299763		0	396.45	0	3.21	28	COc1cc(OC)cc(-c2cc3cnc(N)nc3nc2NC(=O)NC(C)(C)C)c1	IC50	'='	60.0	nM	7.22			UO_0000065	18.22	0.34	4.01	5.81	False	CHEMBL676884	Inhibition of the fibroblast growth factor receptor (FGFR1)	B	BAO_0000357	single protein format	None	None	None	None	None	CHEMBL3650	Fibroblast growth factor receptor 1	Homo sapiens	SINGLE PROTEIN	CHEMBL1130533	1	Scientific Literature	Bioorg. Med. Chem. Lett.	1997	None
CHEMBL57347		0	545.52	1	4.97	47	CN1CCN(CCCNc2ncc3cc(-c4c(Cl)cccc4Cl)c(NC(=O)NC(C)(C)C)nc3n2)CC1	IC50	'='	51.0	nM	7.29			UO_0000065	13.37	0.27	2.32	7.42	False	CHEMBL678501	Ability to prevent phosphorylation of human fibroblast growth factor receptor 1	B	BAO_0000357	single protein format	None	None	None	None	None	CHEMBL3650	Fibroblast growth factor receptor 1	Homo sapiens	SINGLE PROTEIN	CHEMBL1134497	1	Scientific Literature	J. Med. Chem.	2001	None
CHEMBL418111		0	565.51	2	5.69	61	CN1CCN(CCCNc2ncc3cc(-c4c(Cl)cccc4Cl)c(NC(=O)Nc4ccccc4)nc3n2)CC1	IC50	'='	84.0	nM	7.08			UO_0000065	12.51	0.25	1.39	7.20	False	CHEMBL678501	Ability to prevent phosphorylation of human fibroblast growth factor receptor 1	B	BAO_0000357	single protein format	None	None	None	None	None	CHEMBL3650	Fibroblast growth factor receptor 1	Homo sapiens	SINGLE PROTEIN	CHEMBL1134497	1	Scientific Literature	J. Med. Chem.	2001	None
CHEMBL150934		0	237.26	0	2.12	90	NC(=O)c1cccc2ncn(-c3ccccc3)c12	IC50	'>'	50000.0	nM				UO_0000065					False	CHEMBL678502	Inhibition of phosphorylation of a random glutamate/tyrosine copolymer in lysates of transfected Sf9 insect cells overexpressing human fibroblast growth factor receptor 1	B	BAO_0000219	cell-based format	None	None	None	Sf9	None	CHEMBL3650	Fibroblast growth factor receptor 1	Homo sapiens	SINGLE PROTEIN	CHEMBL1131521	1	Scientific Literature	J. Med. Chem.	1998	CHEMBL3308860
CHEMBL428690	ALVOCIDIB	3	401.85	0	3.30	FLA	CN1CC[C@H](c2c(O)cc(O)c3c(=O)cc(-c4ccccc4Cl)oc23)[C@H](O)C1	Kd	'>'	10000.0	nM				UO_0000065					True	CHEMBL1062840	Binding constant for FGFR1 kinase domain	B	BAO_0000357	single protein format	Homo sapiens	None	None	None	None	CHEMBL3650	Fibroblast growth factor receptor 1	Homo sapiens	SINGLE PROTEIN	CHEMBL1150977	1	Scientific Literature	Nat. Biotechnol.	2008	None
CHEMBL124660	TANDUTINIB	2	562.72	2	5.03	MLN-518	COc1cc2c(N3CCN(C(=O)Nc4ccc(OC(C)C)cc4)CC3)ncnc2cc1OCCCN1CCCCC1	Kd	'>'	10000.0	nM				UO_0000065					True	CHEMBL1062840	Binding constant for FGFR1 kinase domain	B	BAO_0000357	single protein format	Homo sapiens	None	None	None	None	CHEMBL3650	Fibroblast growth factor receptor 1	Homo sapiens	SINGLE PROTEIN	CHEMBL1150977	1	Scientific Literature	Nat. Biotechnol.	2008	None
CHEMBL1230171		0	482.66	0	3.88	41	CCNC(=O)NCc1ccccc1-c1cc(-c2cnc(NC(C)C)s2)nc(NCCN(C)C)n1	Inhibition						Not Active						False	CHEMBL1259872	Inhibition of FGF1R at 10 uM relative to control	B	BAO_0000357	single protein format	None	None	None	None	None	CHEMBL3650	Fibroblast growth factor receptor 1	Homo sapiens	SINGLE PROTEIN	CHEMBL1255531	1	Scientific Literature	Bioorg. Med. Chem. Lett.	2010	None
CHEMBL25425		0	444.94	1	5.29	26	COc1cc2c(Nc3ccc(Cl)cc3F)ncnc2cc1OCCC1CCN(C)CC1	IC50	'='	4100.0	nM	5.39			UO_0000065	12.11	0.24	0.10	9.05	False	CHEMBL676971	Inhibition fibroblast growth factor receptor TK kinase activity at a concentration of 2 uM	B	BAO_0000357	single protein format	None	None	None	None	None	CHEMBL3650	Fibroblast growth factor receptor 1	Homo sapiens	SINGLE PROTEIN	CHEMBL1135889	1	Scientific Literature	J. Med. Chem.	2002	None
CHEMBL2205766		0	346.42	0	1.45	14, CZC24758	CC(C)(C)NS(=O)(=O)c1cncc(-c2ccn3nc(N)nc3c2)c1	IC50	'>'	10000.0	nM				UO_0000065					False	CHEMBL2211501	Inhibition of FGFR1	B	BAO_0000357	single protein format	None	None	None	None	None	CHEMBL3650	Fibroblast growth factor receptor 1	Homo sapiens	SINGLE PROTEIN	CHEMBL2203257	1	Scientific Literature	Bioorg. Med. Chem. Lett.	2012	None
CHEMBL422758		0	448.90	1	5.03	19	COc1cc2c(Nc3c(F)cc(Cl)cc3F)ncnc2cc1OCC1CCN(C)CC1	IC50	'='	1700.0	nM	5.77			UO_0000065	12.85	0.25	0.74	9.70	False	CHEMBL676971	Inhibition fibroblast growth factor receptor TK kinase activity at a concentration of 2 uM	B	BAO_0000357	single protein format	None	None	None	None	None	CHEMBL3650	Fibroblast growth factor receptor 1	Homo sapiens	SINGLE PROTEIN	CHEMBL1135889	1	Scientific Literature	J. Med. Chem.	2002	None
CHEMBL134801		0	353.38	0	2.65	13	CNC(=O)Nc1nc2cc(N)ncc2cc1-c1cc(OC)cc(OC)c1	IC50	'='	95.0	nM	7.02			UO_0000065	19.87	0.37	4.37	6.30	False	CHEMBL678504	Inhibition of the phosphorylation of a random glutamate-tyrosine (4:1) copolymer by isolated Fibroblast growth factor receptor 1.	B	BAO_0000357	single protein format	None	None	None	None	None	CHEMBL3650	Fibroblast growth factor receptor 1	Homo sapiens	SINGLE PROTEIN	CHEMBL1133506	1	Scientific Literature	J. Med. Chem.	2000	None
CHEMBL1644616		0	304.38	0	4.15	1	S=c1[nH]nc(-c2ccncc2)n1-c1ccc2ccccc2c1	Inhibition	'='	106.0	%				UO_0000187					False	CHEMBL1645963	Inhibition of human FGFR1 V561M mutant at 10 uM after 60 mins by TR-FRET assay	B	BAO_0000019	assay format	Homo sapiens	None	None	None	None	CHEMBL3650	Fibroblast growth factor receptor 1	Homo sapiens	SINGLE PROTEIN	CHEMBL1641539	1	Scientific Literature	Bioorg. Med. Chem. Lett.	2011	None
CHEMBL389745		0	577.69	2	6.01	46d	COc1cc(-c2ccc3c(c2)Nc2ccc(C(C)(C)C(=O)Nc4ccc(N5CCOCC5)cc4)cc2NC3=O)ccc1N	IC50	'>'	10000.0	nM				UO_0000065					False	CHEMBL894172	Inhibition of recombinant FGFR1 by radiometric assay	B	BAO_0000357	single protein format	Homo sapiens	None	None	None	None	CHEMBL3650	Fibroblast growth factor receptor 1	Homo sapiens	SINGLE PROTEIN	CHEMBL1148724	1	Scientific Literature	J. Med. Chem.	2007	None
CHEMBL475817		0	469.25	1	5.49	39	Nc1ncc(NC(=O)c2cc(NC(=O)c3cccc(C(F)(F)F)c3)ccc2Cl)cc1Cl	IC50	'='	13000.0	nM	4.89			UO_0000065	10.41	0.22	-0.60	5.03	False	CHEMBL947776	Inhibition of FGFR1	B	BAO_0000357	single protein format	None	None	None	None	None	CHEMBL3650	Fibroblast growth factor receptor 1	Homo sapiens	SINGLE PROTEIN	CHEMBL1143270	1	Scientific Literature	Bioorg. Med. Chem. Lett.	2009	None
CHEMBL57761		0	476.41	0	4.89	27	CCNC(=O)Nc1nc2nc(NCCN(CC)CC)ncc2cc1-c1c(Cl)cccc1Cl	IC50	'='	1300.0	nM	5.89			UO_0000065	12.36	0.25	1.00	6.19	False	CHEMBL678501	Ability to prevent phosphorylation of human fibroblast growth factor receptor 1	B	BAO_0000357	single protein format	None	None	None	None	None	CHEMBL3650	Fibroblast growth factor receptor 1	Homo sapiens	SINGLE PROTEIN	CHEMBL1134497	1	Scientific Literature	J. Med. Chem.	2001	None
CHEMBL206658		0	401.47	1	6.38	66	Cc1cc2cc(Nc3nnc(-c4cccc5cnccc45)c4ccccc34)ccc2[nH]1	ED50	'='	1.4	uM		Non standard unit for type		UO_0000064					False	CHEMBL1006965	Inhibition of FGFR1/VEGFR2 chimeric construct expressed in HEK293 cells by ELISA	B	BAO_0000219	cell-based format	None	None	None	HEK293	None	CHEMBL3650	Fibroblast growth factor receptor 1	Homo sapiens	SINGLE PROTEIN	CHEMBL1140880	1	Scientific Literature	Bioorg. Med. Chem.	2009	CHEMBL3307715
CHEMBL477768	HEMATOXYLONE	0	318.28	0	1.06	7	O=C1c2ccc(O)c(O)c2OC[C@]1(O)Cc1ccc(O)c(O)c1	Inhibition	'='	96.7	%				UO_0000187					False	CHEMBL986513	Inhibition of FGFR1 at 10 uM by ELISA	B	BAO_0000357	single protein format	None	None	None	None	None	CHEMBL3650	Fibroblast growth factor receptor 1	Homo sapiens	SINGLE PROTEIN	CHEMBL1155833	1	Scientific Literature	J. Med. Chem.	2008	None
CHEMBL57323		0	364.45	0	3.81	15	Cc1cccc(C)c1-c1cc2cnc(N)nc2nc1NC(=O)NC(C)(C)C	IC50	'='	400.0	nM	6.40			UO_0000065	17.56	0.32	2.59	6.05	False	CHEMBL678501	Ability to prevent phosphorylation of human fibroblast growth factor receptor 1	B	BAO_0000357	single protein format	None	None	None	None	None	CHEMBL3650	Fibroblast growth factor receptor 1	Homo sapiens	SINGLE PROTEIN	CHEMBL1134497	1	Scientific Literature	J. Med. Chem.	2001	None
CHEMBL514559	HEMATOXIN	0	332.31	0	0.58	8	CO[C@@H]1C23C=CC(=O)C(O)=C2OC[C@]1(O)Cc1cc(O)c(O)cc13	Inhibition	'='	27.9	%				UO_0000187					False	CHEMBL986513	Inhibition of FGFR1 at 10 uM by ELISA	B	BAO_0000357	single protein format	None	None	None	None	None	CHEMBL3650	Fibroblast growth factor receptor 1	Homo sapiens	SINGLE PROTEIN	CHEMBL1155833	1	Scientific Literature	J. Med. Chem.	2008	None
CHEMBL293322		0	579.54	2	6.00	66	Cc1ccc(NC(=O)Nc2nc3nc(NCCCN4CCN(C)CC4)ncc3cc2-c2c(Cl)cccc2Cl)cc1	IC50	'='	110.0	nM	6.96			UO_0000065	12.01	0.24	0.96	7.08	False	CHEMBL678501	Ability to prevent phosphorylation of human fibroblast growth factor receptor 1	B	BAO_0000357	single protein format	None	None	None	None	None	CHEMBL3650	Fibroblast growth factor receptor 1	Homo sapiens	SINGLE PROTEIN	CHEMBL1134497	1	Scientific Literature	J. Med. Chem.	2001	None
CHEMBL407008		0	374.83	0	4.79	36	NC(=O)c1ccc(-c2nnc(Nc3cccc(Cl)c3)c3ccccc23)cc1	ED50	'='	0.37	uM		Non standard unit for type		UO_0000064					False	CHEMBL1006965	Inhibition of FGFR1/VEGFR2 chimeric construct expressed in HEK293 cells by ELISA	B	BAO_0000219	cell-based format	None	None	None	HEK293	None	CHEMBL3650	Fibroblast growth factor receptor 1	Homo sapiens	SINGLE PROTEIN	CHEMBL1140880	1	Scientific Literature	Bioorg. Med. Chem.	2009	CHEMBL3307715
CHEMBL24828	VANDETANIB	4	475.36	1	5.00	4, ZD-6474	COc1cc2c(Nc3ccc(Br)cc3F)ncnc2cc1OCC1CCN(C)CC1	ED50	'='	0.15	uM		Non standard unit for type		UO_0000064					False	CHEMBL1006965	Inhibition of FGFR1/VEGFR2 chimeric construct expressed in HEK293 cells by ELISA	B	BAO_0000219	cell-based format	None	None	None	HEK293	None	CHEMBL3650	Fibroblast growth factor receptor 1	Homo sapiens	SINGLE PROTEIN	CHEMBL1140880	1	Scientific Literature	Bioorg. Med. Chem.	2009	CHEMBL3307715
CHEMBL150579		0	239.23	0	2.93	61	O=[N+]([O-])c1cccc2c1ncn2-c1ccccc1	IC50	'>'	50000.0	nM				UO_0000065					False	CHEMBL678502	Inhibition of phosphorylation of a random glutamate/tyrosine copolymer in lysates of transfected Sf9 insect cells overexpressing human fibroblast growth factor receptor 1	B	BAO_0000219	cell-based format	None	None	None	Sf9	None	CHEMBL3650	Fibroblast growth factor receptor 1	Homo sapiens	SINGLE PROTEIN	CHEMBL1131521	1	Scientific Literature	J. Med. Chem.	1998	CHEMBL3308860
CHEMBL261849	GW632580X	0	366.42	0	2.83	GW-2580	COc1ccc(COc2ccc(Cc3cnc(N)nc3N)cc2OC)cc1	Kd	'>'	10000.0	nM				UO_0000065					True	CHEMBL1062840	Binding constant for FGFR1 kinase domain	B	BAO_0000357	single protein format	Homo sapiens	None	None	None	None	CHEMBL3650	Fibroblast growth factor receptor 1	Homo sapiens	SINGLE PROTEIN	CHEMBL1150977	1	Scientific Literature	Nat. Biotechnol.	2008	None
CHEMBL519146		0	374.49	0	4.29	CER-0262531	Cc1cccc(Nc2nccc3c2CN(C(=O)c2cc(C)n(C)c2C)CC3)c1	Inhibition	'='	0.0	%				UO_0000187					False	CHEMBL953370	Inhibition of FGFR1 at 10 uM by HTRF assay relative to control	B	BAO_0000357	single protein format	None	None	None	None	None	CHEMBL3650	Fibroblast growth factor receptor 1	Homo sapiens	SINGLE PROTEIN	CHEMBL1150387	1	Scientific Literature	J. Med. Chem.	2008	None
CHEMBL378003		0	300.33	0	3.29	8	c1ccc2c(-c3nc4cc(-n5ccnc5)ccc4[nH]3)[nH]nc2c1	IC50	'='	210.0	nM	6.68			UO_0000065	22.23	0.40	3.39	8.88	False	CHEMBL862851	Inhibition of FGFR1	B	BAO_0000357	single protein format	Homo sapiens	None	None	None	None	CHEMBL3650	Fibroblast growth factor receptor 1	Homo sapiens	SINGLE PROTEIN	CHEMBL1138908	1	Scientific Literature	Bioorg. Med. Chem. Lett.	2006	None
CHEMBL1908842		0	460.58	0	3.76	23, JNJ-28312141	CN(C)CC(=O)N1CCC(c2ccc(NC(=O)c3nc(C#N)c[nH]3)c(C3=CCCCC3)c2)CC1	Inhibition	'<'	50.0	%				UO_0000187					False	CHEMBL2161194	Inhibition of FGFR1 at 1 uM	B	BAO_0000357	single protein format	None	None	None	None	None	CHEMBL3650	Fibroblast growth factor receptor 1	Homo sapiens	SINGLE PROTEIN	CHEMBL2157860	1	Scientific Literature	J. Med. Chem.	2011	None
CHEMBL7432		0	361.40	0	3.35	53	CN(C)CC(=O)Oc1ccc2[nH]c(C(=O)c3cc4ccccc4[nH]3)cc2c1	IC50	'>'	10000.0	nM				UO_0000065					False	CHEMBL678688	Inhibition of Fibroblast growth factor receptor 1 autophosphorylation in PAE cells	B	BAO_0000219	cell-based format	Sus scrofa	None	None	PAE	None	CHEMBL3650	Fibroblast growth factor receptor 1	Homo sapiens	SINGLE PROTEIN	CHEMBL1135728	1	Scientific Literature	J. Med. Chem.	2002	None
CHEMBL428534		0	396.47	0	4.21	23	COc1cc2c(Nc3ccc(C)cc3F)ncnc2cc1OCC1CCNCC1	IC50	'='	12300.0	nM	4.91			UO_0000065	12.38	0.23	0.70	7.19	False	CHEMBL676971	Inhibition fibroblast growth factor receptor TK kinase activity at a concentration of 2 uM	B	BAO_0000357	single protein format	None	None	None	None	None	CHEMBL3650	Fibroblast growth factor receptor 1	Homo sapiens	SINGLE PROTEIN	CHEMBL1135889	1	Scientific Literature	J. Med. Chem.	2002	None
CHEMBL1684662		0	352.40	0	4.53	4g	O=C(Cc1ccc2cc(-c3n[nH]c4cccnc34)[nH]c2c1)c1ccccc1	Inhibition	'='	0.0	%				UO_0000187					False	CHEMBL1685917	Inhibition of FGFR1 at 1 uM	B	BAO_0000357	single protein format	None	None	None	None	None	CHEMBL3650	Fibroblast growth factor receptor 1	Homo sapiens	SINGLE PROTEIN	CHEMBL1681705	1	Scientific Literature	Bioorg. Med. Chem. Lett.	2011	None
CHEMBL109525		0	469.33	1	5.22	56	CCOC(=O)c1ccc(Nc2ncc3cc(-c4c(Cl)cccc4Cl)c(=O)n(C)c3n2)cc1	IC50	'='	33600.0	nM	4.47			UO_0000065	9.53	0.19	-0.75	5.20	False	CHEMBL678675	Inhibitory concentration evaluated against fibroblast growth factor receptor 1.	B	BAO_0000357	single protein format	None	None	None	None	None	CHEMBL3650	Fibroblast growth factor receptor 1	Homo sapiens	SINGLE PROTEIN	CHEMBL1131066	1	Scientific Literature	J. Med. Chem.	1998	None
CHEMBL202950		0	404.52	1	6.89	68	CC(C)(C)c1ccc(Nc2nnc(-c3cccc4ncccc34)c3ccccc23)cc1	ED50	'='	2.4	uM		Non standard unit for type		UO_0000064					False	CHEMBL1006965	Inhibition of FGFR1/VEGFR2 chimeric construct expressed in HEK293 cells by ELISA	B	BAO_0000219	cell-based format	None	None	None	HEK293	None	CHEMBL3650	Fibroblast growth factor receptor 1	Homo sapiens	SINGLE PROTEIN	CHEMBL1140880	1	Scientific Literature	Bioorg. Med. Chem.	2009	CHEMBL3307715
CHEMBL108004		0	320.18	0	3.49	7a	Cn1c(=O)c(-c2c(Cl)cccc2Cl)cc2cnc(N)cc21	IC50	'='	380.0	nM	6.42			UO_0000065	20.05	0.42	2.93	10.54	False	CHEMBL678672	Inhibitory activity against fibroblast growth factor receptor 1	B	BAO_0000357	single protein format	None	None	None	None	None	CHEMBL3650	Fibroblast growth factor receptor 1	Homo sapiens	SINGLE PROTEIN	CHEMBL1133618	1	Scientific Literature	J. Med. Chem.	2000	None
CHEMBL323017		0	426.30	1	5.66	9p	COc1ccc(Nc2ccc3cc(-c4c(Cl)cccc4Cl)c(=O)n(C)c3n2)cc1	IC50	'>'	50000.0	nM				UO_0000065					False	CHEMBL678672	Inhibitory activity against fibroblast growth factor receptor 1	B	BAO_0000357	single protein format	None	None	None	None	None	CHEMBL3650	Fibroblast growth factor receptor 1	Homo sapiens	SINGLE PROTEIN	CHEMBL1133618	1	Scientific Literature	J. Med. Chem.	2000	None
CHEMBL50647		0	455.30	0	4.67	71	Cn1c(=O)c(-c2c(Cl)cccc2Cl)cc2cnc(Nc3ccc(CC(=O)O)cc3)nc21	IC50	'='	61.0	nM	7.21			UO_0000065	15.85	0.32	2.54	7.43	False	CHEMBL678675	Inhibitory concentration evaluated against fibroblast growth factor receptor 1.	B	BAO_0000357	single protein format	None	None	None	None	None	CHEMBL3650	Fibroblast growth factor receptor 1	Homo sapiens	SINGLE PROTEIN	CHEMBL1131066	1	Scientific Literature	J. Med. Chem.	1998	None
CHEMBL109759		0	363.25	0	4.12	23	CC(C)Nc1ncc2cc(-c3c(Cl)cccc3Cl)c(=O)n(C)c2n1	IC50	'='	700.0	nM	6.16			UO_0000065	16.94	0.35	2.03	10.29	False	CHEMBL678675	Inhibitory concentration evaluated against fibroblast growth factor receptor 1.	B	BAO_0000357	single protein format	None	None	None	None	None	CHEMBL3650	Fibroblast growth factor receptor 1	Homo sapiens	SINGLE PROTEIN	CHEMBL1131066	1	Scientific Literature	J. Med. Chem.	1998	None
CHEMBL380508		0	380.43	1	6.04	63	Cc1ccc(Nc2nnc(-c3cccc4cnccc34)c3ccccc23)c(F)c1	ED50	'='	0.35	uM		Non standard unit for type		UO_0000064					False	CHEMBL1006965	Inhibition of FGFR1/VEGFR2 chimeric construct expressed in HEK293 cells by ELISA	B	BAO_0000219	cell-based format	None	None	None	HEK293	None	CHEMBL3650	Fibroblast growth factor receptor 1	Homo sapiens	SINGLE PROTEIN	CHEMBL1140880	1	Scientific Literature	Bioorg. Med. Chem.	2009	CHEMBL3307715
CHEMBL564829	MILCICLIB	2	460.59	0	2.57	28, PHA-848125	CNC(=O)c1nn(C)c2c1C(C)(C)Cc1cnc(Nc3ccc(N4CCN(C)CC4)cc3)nc1-2	IC50	'='	1207.0	nM	5.92			UO_0000065	12.85	0.24	3.35	6.49	False	CHEMBL1058609	Inhibition of FGFR1	B	BAO_0000357	single protein format	None	None	None	None	None	CHEMBL3650	Fibroblast growth factor receptor 1	Homo sapiens	SINGLE PROTEIN	CHEMBL1151962	1	Scientific Literature	J. Med. Chem.	2009	None
CHEMBL482722		0	406.49	0	2.95	CER-0263084	Cc1cccc(Oc2ccnc(N3CCC[C@H]3C(=O)NCCCn3ccnc3)n2)c1	Inhibition	'='	1.0	%				UO_0000187					False	CHEMBL953370	Inhibition of FGFR1 at 10 uM by HTRF assay relative to control	B	BAO_0000357	single protein format	None	None	None	None	None	CHEMBL3650	Fibroblast growth factor receptor 1	Homo sapiens	SINGLE PROTEIN	CHEMBL1150387	1	Scientific Literature	J. Med. Chem.	2008	None
CHEMBL206846		0	382.85	1	6.24	67	Clc1ccc(Nc2nnc(-c3cccc4ncccc34)c3ccccc23)cc1	ED50	'>'	10.0	uM		Non standard unit for type		UO_0000064					False	CHEMBL1006965	Inhibition of FGFR1/VEGFR2 chimeric construct expressed in HEK293 cells by ELISA	B	BAO_0000219	cell-based format	None	None	None	HEK293	None	CHEMBL3650	Fibroblast growth factor receptor 1	Homo sapiens	SINGLE PROTEIN	CHEMBL1140880	1	Scientific Literature	Bioorg. Med. Chem.	2009	CHEMBL3307715
CHEMBL383616		0	450.85	1	7.26	62	FC(F)(F)c1cc(Nc2nnc(-c3cccc4cnccc34)c3ccccc23)ccc1Cl	ED50	'='	0.28	uM		Non standard unit for type		UO_0000064					False	CHEMBL1006965	Inhibition of FGFR1/VEGFR2 chimeric construct expressed in HEK293 cells by ELISA	B	BAO_0000219	cell-based format	None	None	None	HEK293	None	CHEMBL3650	Fibroblast growth factor receptor 1	Homo sapiens	SINGLE PROTEIN	CHEMBL1140880	1	Scientific Literature	Bioorg. Med. Chem.	2009	CHEMBL3307715
CHEMBL535	SUNITINIB	4	398.48	0	3.33	5, sunitinib	CCN(CC)CCNC(=O)c1c(C)[nH]c(/C=C2\C(=O)Nc3ccc(F)cc32)c1C	IC50	'='	170.0	nM	6.77			UO_0000065	16.99	0.32	3.44	8.77	False	CHEMBL977771	Inhibition of FGFR1	B	BAO_0000357	single protein format	None	None	None	None	None	CHEMBL3650	Fibroblast growth factor receptor 1	Homo sapiens	SINGLE PROTEIN	CHEMBL1149823	1	Scientific Literature	Proc. Natl. Acad. Sci. U.S.A.	2007	None
CHEMBL1165499		0	436.51	0	3.61	5d	CN1CCN(c2ccc(-c3cnc4c(c3)N(Cc3cc(F)ccc3F)CCN4)cn2)CC1	Inhibition	'<'	50.0	%				UO_0000187					False	CHEMBL1169231	Inhibition of FGFR1 at 1 uM	B	BAO_0000357	single protein format	None	None	None	None	None	CHEMBL3650	Fibroblast growth factor receptor 1	Homo sapiens	SINGLE PROTEIN	CHEMBL1165965	1	Scientific Literature	Bioorg. Med. Chem.	2010	None
CHEMBL1880739	GW305074X	0	520.95	2	5.01	GW305074X	O=C1Nc2ccc(I)cc2C1=Cc1cc(Br)c(O)c(Br)c1	Inhibition	'='	5.92	%				UO_0000187					False	CHEMBL1962288	GSK_PKIS: FGFR1 mean inhibition at 0.1 uM [Nanosyn]	B	BAO_0000357	single protein format	None	None	None	None	None	CHEMBL3650	Fibroblast growth factor receptor 1	Homo sapiens	SINGLE PROTEIN	CHEMBL1961873	16	GSK Published Kinase Inhibitor Set			None
CHEMBL206010	GW814408X	0	344.38	0	3.47	GW814408X	COc1cccc(-c2c[nH]c3c(N/N=C/c4ccncc4)ncnc23)c1	Inhibition	'='	0.74	%				UO_0000187					False	CHEMBL1962288	GSK_PKIS: FGFR1 mean inhibition at 0.1 uM [Nanosyn]	B	BAO_0000357	single protein format	None	None	None	None	None	CHEMBL3650	Fibroblast growth factor receptor 1	Homo sapiens	SINGLE PROTEIN	CHEMBL1961873	16	GSK Published Kinase Inhibitor Set			None
CHEMBL1785002		0	472.52	0	3.89	SB-264865	NC(=O)Cc1ccccc1Oc1nccc(-c2c(-c3ccc(F)cc3)ncn2C2CCNCC2)n1	Inhibition	'='	3.15	%				UO_0000187					False	CHEMBL1962289	GSK_PKIS: FGFR1 mean inhibition at 1 uM [Nanosyn]	B	BAO_0000357	single protein format	None	None	None	None	None	CHEMBL3650	Fibroblast growth factor receptor 1	Homo sapiens	SINGLE PROTEIN	CHEMBL1961873	16	GSK Published Kinase Inhibitor Set			None
CHEMBL1909408	GSK-200398A	0	616.15	1	4.38	GSK200398A	Cl.O=C(O[C@H]1CN[C@H](C#Cc2cc3ncnc(Nc4ccc5c(cnn5Cc5ccccc5)c4)c3s2)C1)N1CCOCC1	Inhibition	'='	-2.97	%				UO_0000187					False	CHEMBL1962288	GSK_PKIS: FGFR1 mean inhibition at 0.1 uM [Nanosyn]	B	BAO_0000357	single protein format	None	None	None	None	None	CHEMBL3650	Fibroblast growth factor receptor 1	Homo sapiens	SINGLE PROTEIN	CHEMBL1961873	16	GSK Published Kinase Inhibitor Set			None
CHEMBL484713		0	396.49	0	3.38	CER-0263146	CC(=O)CCCCC(=O)N1CCN(c2nccc(Oc3cccc(C)c3)n2)CC1	Inhibition	'='	11.0	%				UO_0000187					False	CHEMBL953370	Inhibition of FGFR1 at 10 uM by HTRF assay relative to control	B	BAO_0000357	single protein format	None	None	None	None	None	CHEMBL3650	Fibroblast growth factor receptor 1	Homo sapiens	SINGLE PROTEIN	CHEMBL1150387	1	Scientific Literature	J. Med. Chem.	2008	None
CHEMBL520971		0	441.54	0	4.31	CER-0263971	Cc1cccc(N(C)c2cc(Nc3cccc(C(=O)NCCCn4ccnc4)c3)ncn2)c1	Inhibition	'='	5.0	%				UO_0000187					False	CHEMBL953370	Inhibition of FGFR1 at 10 uM by HTRF assay relative to control	B	BAO_0000357	single protein format	None	None	None	None	None	CHEMBL3650	Fibroblast growth factor receptor 1	Homo sapiens	SINGLE PROTEIN	CHEMBL1150387	1	Scientific Literature	J. Med. Chem.	2008	None
CHEMBL495962		0	390.45	0	2.18	19j	CN(C)CC(=O)N(C)c1ccc2[nH]c(-c3c(N)c4ccccc4[nH]c3=O)nc2c1	IC50	'='	3.0	nM	8.52			UO_0000065	21.83	0.40	6.34	7.67	False	CHEMBL1010125	Inhibition of human recombinant FGFR1	B	BAO_0000357	single protein format	Homo sapiens	None	None	None	None	CHEMBL3650	Fibroblast growth factor receptor 1	Homo sapiens	SINGLE PROTEIN	CHEMBL1139379	1	Scientific Literature	J. Med. Chem.	2009	None
CHEMBL446637		0	610.19	2	5.59	CER-0262586	O=C(c1nc(SCc2ccc(Cl)cc2)n2ccccc12)N1CCN(c2ncnc3c2CN(Cc2ccccc2)CC3)CC1	Inhibition	'='	0.0	%				UO_0000187					False	CHEMBL953370	Inhibition of FGFR1 at 10 uM by HTRF assay relative to control	B	BAO_0000357	single protein format	None	None	None	None	None	CHEMBL3650	Fibroblast growth factor receptor 1	Homo sapiens	SINGLE PROTEIN	CHEMBL1150387	1	Scientific Literature	J. Med. Chem.	2008	None
CHEMBL519349		0	381.48	0	2.83	CER-0263740	COC[C@@H]1CCCN1C(=O)[C@@H]1CCCN1c1nccc(Nc2ccccc2)n1	Inhibition	'='	0.0	%				UO_0000187					False	CHEMBL953370	Inhibition of FGFR1 at 10 uM by HTRF assay relative to control	B	BAO_0000357	single protein format	None	None	None	None	None	CHEMBL3650	Fibroblast growth factor receptor 1	Homo sapiens	SINGLE PROTEIN	CHEMBL1150387	1	Scientific Literature	J. Med. Chem.	2008	None
CHEMBL204427		0	374.45	0	2.41	19d	CN1CCN(c2ccc3[nH]c(-c4c(N)c5ccccc5[nH]c4=O)nc3c2)CC1	IC50	'='	9.0	nM	8.05			UO_0000065	21.49	0.39	5.64	8.56	False	CHEMBL1010125	Inhibition of human recombinant FGFR1	B	BAO_0000357	single protein format	Homo sapiens	None	None	None	None	CHEMBL3650	Fibroblast growth factor receptor 1	Homo sapiens	SINGLE PROTEIN	CHEMBL1139379	1	Scientific Literature	J. Med. Chem.	2009	None
CHEMBL521145		0	384.49	0	3.16	CER-0264280	Cc1ccc(CN2CCN(c3nccc(C(C#N)c4ccccn4)n3)CC2)cc1	Inhibition	'='	5.0	%				UO_0000187					False	CHEMBL953370	Inhibition of FGFR1 at 10 uM by HTRF assay relative to control	B	BAO_0000357	single protein format	None	None	None	None	None	CHEMBL3650	Fibroblast growth factor receptor 1	Homo sapiens	SINGLE PROTEIN	CHEMBL1150387	1	Scientific Literature	J. Med. Chem.	2008	None
CHEMBL478611	EPIHEMATOXYLOL	0	320.30	1	0.91	2	Oc1ccc(C[C@@]2(O)COc3c(ccc(O)c3O)[C@H]2O)cc1O	Inhibition	'='	97.5	%				UO_0000187					False	CHEMBL986513	Inhibition of FGFR1 at 10 uM by ELISA	B	BAO_0000357	single protein format	None	None	None	None	None	CHEMBL3650	Fibroblast growth factor receptor 1	Homo sapiens	SINGLE PROTEIN	CHEMBL1155833	1	Scientific Literature	J. Med. Chem.	2008	None
CHEMBL57803		0	607.39	2	6.28	21	CCN(CC)CCCNc1ncc2cc(-c3c(Br)cccc3Br)c(NC(=O)NC(C)(C)C)nc2n1	IC50	'='	190.0	nM	6.72			UO_0000065	11.07	0.26	0.44	7.07	False	CHEMBL678501	Ability to prevent phosphorylation of human fibroblast growth factor receptor 1	B	BAO_0000357	single protein format	None	None	None	None	None	CHEMBL3650	Fibroblast growth factor receptor 1	Homo sapiens	SINGLE PROTEIN	CHEMBL1134497	1	Scientific Literature	J. Med. Chem.	2001	None
CHEMBL76599		0	336.40	0	3.19	38	CC(C)(C)NC(=O)Nc1nc2nc(N)ncc2cc1-c1ccccc1	IC50	'='	3700.0	nM	5.43			UO_0000065	16.15	0.30	2.24	5.13	False	CHEMBL678504	Inhibition of the phosphorylation of a random glutamate-tyrosine (4:1) copolymer by isolated Fibroblast growth factor receptor 1.	B	BAO_0000357	single protein format	None	None	None	None	None	CHEMBL3650	Fibroblast growth factor receptor 1	Homo sapiens	SINGLE PROTEIN	CHEMBL1133506	1	Scientific Literature	J. Med. Chem.	2000	None
CHEMBL310137		0	284.31	0	1.76	14	OCC(O)COc1ccc2c(c1)ncn2-c1ccccc1	IC50	'='	15000.0	nM	4.82			UO_0000065	16.97	0.31	3.06	7.15	False	CHEMBL678503	Inhibition of [32P]ATP incorporated (phosphorylation) into glutamate-tyrosine copolymer substrate by human fibroblast growth factor receptor 1	B	BAO_0000357	single protein format	None	None	None	None	None	CHEMBL3650	Fibroblast growth factor receptor 1	Homo sapiens	SINGLE PROTEIN	CHEMBL1132255	1	Scientific Literature	J. Med. Chem.	1999	None
CHEMBL106772		0	482.37	0	4.88	PD-0173952	Cn1c(=O)c(-c2c(Cl)cccc2Cl)cc2cnc(Nc3ccc(N4CCOCC4)cc3)nc21	IC50	'='	98.8	nM	7.00			UO_0000065	14.52	0.29	2.13	9.69	False	CHEMBL1052124	Inhibition of bFGFR	B	BAO_0000357	single protein format	Homo sapiens	None	None	None	None	CHEMBL3650	Fibroblast growth factor receptor 1	Homo sapiens	SINGLE PROTEIN	CHEMBL1150972	1	Scientific Literature	Biochem. Pharmacol.	2000	None
CHEMBL573820		0	526.42	2	5.29	PD-0179483	CCN(CCOc1ccc(Nc2ncc3cc(-c4c(Cl)cccc4Cl)c(=O)n(C)c3n2)cc1)C(C)=O	IC50	'='	244.0	nM	6.61			UO_0000065	12.56	0.25	1.32	7.40	False	CHEMBL1052124	Inhibition of bFGFR	B	BAO_0000357	single protein format	Homo sapiens	None	None	None	None	CHEMBL3650	Fibroblast growth factor receptor 1	Homo sapiens	SINGLE PROTEIN	CHEMBL1150972	1	Scientific Literature	Biochem. Pharmacol.	2000	None
CHEMBL51028		0	571.56	2	5.50	56	CN1CCN(CCCNc2ncc3cc(-c4c(Cl)cccc4Cl)c(NC(=O)NC4CCCCC4)nc3n2)CC1	IC50	'='	29.0	nM	7.54			UO_0000065	13.19	0.26	2.04	7.67	False	CHEMBL678501	Ability to prevent phosphorylation of human fibroblast growth factor receptor 1	B	BAO_0000357	single protein format	None	None	None	None	None	CHEMBL3650	Fibroblast growth factor receptor 1	Homo sapiens	SINGLE PROTEIN	CHEMBL1134497	1	Scientific Literature	J. Med. Chem.	2001	None
CHEMBL432708		0	532.48	2	5.05	43	CC(C)(C)NC(=O)Nc1nc2nc(NCCCN3CCOCC3)ncc2cc1-c1c(Cl)cccc1Cl	IC50	'='	72.0	nM	7.14			UO_0000065	13.41	0.27	2.09	6.85	False	CHEMBL678501	Ability to prevent phosphorylation of human fibroblast growth factor receptor 1	B	BAO_0000357	single protein format	None	None	None	None	None	CHEMBL3650	Fibroblast growth factor receptor 1	Homo sapiens	SINGLE PROTEIN	CHEMBL1134497	1	Scientific Literature	J. Med. Chem.	2001	None
CHEMBL220465	GSK-248233A	0	484.52	0	4.19	GSK248233A	CCn1c(-c2nonc2N)nc2cnc(Oc3cccc(NC(=O)c4ccc(N(C)C)cc4)c3)cc21	Inhibition	'='	0.12	%				UO_0000187					False	CHEMBL1962289	GSK_PKIS: FGFR1 mean inhibition at 1 uM [Nanosyn]	B	BAO_0000357	single protein format	None	None	None	None	None	CHEMBL3650	Fibroblast growth factor receptor 1	Homo sapiens	SINGLE PROTEIN	CHEMBL1961873	16	GSK Published Kinase Inhibitor Set			None
CHEMBL57022		0	504.47	2	5.67	30	CCN(CC)CCCNc1ncc2cc(-c3c(Cl)cccc3Cl)c(NC(=O)NC(C)C)nc2n1	IC50	'='	77.0	nM	7.11			UO_0000065	14.10	0.29	1.44	7.48	False	CHEMBL678501	Ability to prevent phosphorylation of human fibroblast growth factor receptor 1	B	BAO_0000357	single protein format	None	None	None	None	None	CHEMBL3650	Fibroblast growth factor receptor 1	Homo sapiens	SINGLE PROTEIN	CHEMBL1134497	1	Scientific Literature	J. Med. Chem.	2001	None
CHEMBL132089		0	305.17	0	3.77	9	Nc1cc2nc(N)c(-c3c(Cl)cccc3Cl)cc2cn1	IC50	'='	2800.0	nM	5.55			UO_0000065	18.20	0.38	1.78	7.14	False	CHEMBL678504	Inhibition of the phosphorylation of a random glutamate-tyrosine (4:1) copolymer by isolated Fibroblast growth factor receptor 1.	B	BAO_0000357	single protein format	None	None	None	None	None	CHEMBL3650	Fibroblast growth factor receptor 1	Homo sapiens	SINGLE PROTEIN	CHEMBL1133506	1	Scientific Literature	J. Med. Chem.	2000	None
CHEMBL56184		0	619.67	2	5.76	75	CCN(CC)CCCCNc1ncc2cc(-c3c(Cl)cccc3Cl)c(/N=C(\S)NCCCN3CCOCC3)nc2n1	IC50	'='	130.0	nM	6.89			UO_0000065	11.11	0.23	1.13	7.58	False	CHEMBL678501	Ability to prevent phosphorylation of human fibroblast growth factor receptor 1	B	BAO_0000357	single protein format	None	None	None	None	None	CHEMBL3650	Fibroblast growth factor receptor 1	Homo sapiens	SINGLE PROTEIN	CHEMBL1134497	1	Scientific Literature	J. Med. Chem.	2001	None
CHEMBL455428		0	368.42	0	3.47	9b	CNC(=O)c1ccc(Nc2nccc(-c3cnc(C)n3C(C)C)n2)cc1F	IC50	'>'	10000.0	nM				UO_0000065					False	CHEMBL1009271	Inhibition of FGFR1	B	BAO_0000357	single protein format	None	None	None	None	None	CHEMBL3650	Fibroblast growth factor receptor 1	Homo sapiens	SINGLE PROTEIN	CHEMBL1152177	1	Scientific Literature	Bioorg. Med. Chem. Lett.	2008	None
CHEMBL310726		0	266.30	0	2.80	13	c1ccc(-n2cnc3cc(OCC4CO4)ccc32)cc1	IC50	'='	18000.0	nM	4.75			UO_0000065	17.82	0.32	1.94	11.99	False	CHEMBL678503	Inhibition of [32P]ATP incorporated (phosphorylation) into glutamate-tyrosine copolymer substrate by human fibroblast growth factor receptor 1	B	BAO_0000357	single protein format	None	None	None	None	None	CHEMBL3650	Fibroblast growth factor receptor 1	Homo sapiens	SINGLE PROTEIN	CHEMBL1132255	1	Scientific Literature	J. Med. Chem.	1999	None
CHEMBL80915		0	337.42	0	3.13	20	c1ccc(-n2cnc3cc(OCCCN4CCOCC4)ccc32)cc1	IC50	'='	9800.0	nM	5.01			UO_0000065	14.84	0.27	1.88	12.67	False	CHEMBL678503	Inhibition of [32P]ATP incorporated (phosphorylation) into glutamate-tyrosine copolymer substrate by human fibroblast growth factor receptor 1	B	BAO_0000357	single protein format	None	None	None	None	None	CHEMBL3650	Fibroblast growth factor receptor 1	Homo sapiens	SINGLE PROTEIN	CHEMBL1132255	1	Scientific Literature	J. Med. Chem.	1999	None
CHEMBL402846		0	390.42	0	4.31	SID103904342	Cc1ccc(F)c(NC(=O)Nc2ccc(-c3cncc4c3c(N)nn4C)cc2)c1	Ki	'='	3162.28	nM	5.50		active	UO_0000065					False	CHEMBL1963740	PUBCHEM_BIOASSAY: Navigating the Kinome. (Class of assay: other) Panel member name: FGFR1	F	BAO_0000019	assay format	None	None	None	None	None	CHEMBL3650	Fibroblast growth factor receptor 1	Homo sapiens	SINGLE PROTEIN	CHEMBL1201862	7	PubChem BioAssays			None
CHEMBL1997349		0	476.32	1	5.49	SID103905298	CC1=NN(c2ccc(Cl)c(Cl)c2)C(=O)C1=Cc1c(C)c(C#N)c2nc3ccccc3n2c1O	Ki	'>'	5011.87	nM			inactive	UO_0000065					False	CHEMBL1963740	PUBCHEM_BIOASSAY: Navigating the Kinome. (Class of assay: other) Panel member name: FGFR1	F	BAO_0000019	assay format	None	None	None	None	None	CHEMBL3650	Fibroblast growth factor receptor 1	Homo sapiens	SINGLE PROTEIN	CHEMBL1201862	7	PubChem BioAssays			None
CHEMBL1988075		0	469.55	1	6.70	SID103904287	Cc1ccc(-c2cnc(N)c3c(-c4ccc(NC(=O)Nc5cccc(F)c5)cc4)csc23)cn1	Ki	'='	630.96	nM	6.20		active	UO_0000065					False	CHEMBL1963740	PUBCHEM_BIOASSAY: Navigating the Kinome. (Class of assay: other) Panel member name: FGFR1	F	BAO_0000019	assay format	None	None	None	None	None	CHEMBL3650	Fibroblast growth factor receptor 1	Homo sapiens	SINGLE PROTEIN	CHEMBL1201862	7	PubChem BioAssays			None
CHEMBL2001239		0	438.80	0	3.40	SID103905496	Nc1ncnc(Nc2cc(CNC(=O)C(F)(F)F)c(O)c(-c3ccc(Cl)cc3)c2)n1	Ki	'>'	5011.87	nM			inactive	UO_0000065					False	CHEMBL1963740	PUBCHEM_BIOASSAY: Navigating the Kinome. (Class of assay: other) Panel member name: FGFR1	F	BAO_0000019	assay format	None	None	None	None	None	CHEMBL3650	Fibroblast growth factor receptor 1	Homo sapiens	SINGLE PROTEIN	CHEMBL1201862	7	PubChem BioAssays			None
CHEMBL253969	OSI-632	2	532.41	1	3.86	SID103905622	NC(=O)c1c(OCc2c(F)cc(Br)cc2F)nsc1NC(=O)NCCCCN1CCCC1	Ki	'='	15.85	nM	7.80		active	UO_0000065					False	CHEMBL1963740	PUBCHEM_BIOASSAY: Navigating the Kinome. (Class of assay: other) Panel member name: FGFR1	F	BAO_0000019	assay format	None	None	None	None	None	CHEMBL3650	Fibroblast growth factor receptor 1	Homo sapiens	SINGLE PROTEIN	CHEMBL1201862	7	PubChem BioAssays			None
CHEMBL1999811		0	329.34	0	2.26	SID103905509	O=C(NN=Cc1ccc(O)cc1O)Nc1cccc2nsnc12	Ki	'='	5011.87	nM	5.30		active	UO_0000065					False	CHEMBL1963740	PUBCHEM_BIOASSAY: Navigating the Kinome. (Class of assay: other) Panel member name: FGFR1	F	BAO_0000019	assay format	None	None	None	None	None	CHEMBL3650	Fibroblast growth factor receptor 1	Homo sapiens	SINGLE PROTEIN	CHEMBL1201862	7	PubChem BioAssays			None
CHEMBL189963	PALBOCICLIB	4	447.54	0	2.97	SID103905660	CC(=O)c1c(C)c2cnc(Nc3ccc(N4CCNCC4)cn3)nc2n(C2CCCC2)c1=O	Ki	'>'	3981.07	nM			inactive	UO_0000065					False	CHEMBL1963740	PUBCHEM_BIOASSAY: Navigating the Kinome. (Class of assay: other) Panel member name: FGFR1	F	BAO_0000019	assay format	None	None	None	None	None	CHEMBL3650	Fibroblast growth factor receptor 1	Homo sapiens	SINGLE PROTEIN	CHEMBL1201862	7	PubChem BioAssays			None
CHEMBL2007138		0	222.63	0	1.21	SID103904460	O=C1NC(=O)C(Nc2ccccc2)=C1Cl	Ki	'>'	12589.25	nM			inactive	UO_0000065					False	CHEMBL1963740	PUBCHEM_BIOASSAY: Navigating the Kinome. (Class of assay: other) Panel member name: FGFR1	F	BAO_0000019	assay format	None	None	None	None	None	CHEMBL3650	Fibroblast growth factor receptor 1	Homo sapiens	SINGLE PROTEIN	CHEMBL1201862	7	PubChem BioAssays			None
CHEMBL1986530		0	448.50	0	2.13	SID103905570	O=C(c1cc(Cc2n[nH]c(=O)c3c2CCCC3)ccc1F)N1CCN(c2ncccn2)CC1	Ki	'>'	5011.87	nM			inactive	UO_0000065					False	CHEMBL1963740	PUBCHEM_BIOASSAY: Navigating the Kinome. (Class of assay: other) Panel member name: FGFR1	F	BAO_0000019	assay format	None	None	None	None	None	CHEMBL3650	Fibroblast growth factor receptor 1	Homo sapiens	SINGLE PROTEIN	CHEMBL1201862	7	PubChem BioAssays			None
CHEMBL379835		0	325.76	0	3.54	SID103905221	Cc1nn(-c2ccccc2)c2c1c(=O)c1cc(Cl)ccc1n2O	Ki	'>'	5011.87	nM			inactive	UO_0000065					False	CHEMBL1963740	PUBCHEM_BIOASSAY: Navigating the Kinome. (Class of assay: other) Panel member name: FGFR1	F	BAO_0000019	assay format	None	None	None	None	None	CHEMBL3650	Fibroblast growth factor receptor 1	Homo sapiens	SINGLE PROTEIN	CHEMBL1201862	7	PubChem BioAssays			None
CHEMBL101544		0	202.24	0	2.15	22	N#Cc1cnc(Nc2ccccn2)s1	Selectivity	'='	214.0										False	CHEMBL678678	Selectivity for Fibroblast growth factor receptor 1 over (KDR) kinase insert domain receptor	B	BAO_0000357	single protein format	None	None	None	None	None	CHEMBL3650	Fibroblast growth factor receptor 1	Homo sapiens	SINGLE PROTEIN	CHEMBL1146769	1	Scientific Literature	Bioorg. Med. Chem. Lett.	2004	None
CHEMBL2006715		0	607.65	2	6.92	SID103904419	O=C(Nc1cccc(-c2nc3sccn3c2-c2ccnc(Nc3cccc(N4CCCC4=O)c3)n2)c1)c1c(F)cccc1F	Ki	'='	5011.87	nM	5.30		active	UO_0000065					False	CHEMBL1963740	PUBCHEM_BIOASSAY: Navigating the Kinome. (Class of assay: other) Panel member name: FGFR1	F	BAO_0000019	assay format	None	None	None	None	None	CHEMBL3650	Fibroblast growth factor receptor 1	Homo sapiens	SINGLE PROTEIN	CHEMBL1201862	7	PubChem BioAssays			None
CHEMBL1964937		0	362.43	0	3.10	SID103904206	O=C(NC(CO)c1ccccc1)N1CC=C(c2c[nH]c3ncccc23)CC1	Ki	'='	5011.87	nM	5.30		active	UO_0000065					False	CHEMBL1963740	PUBCHEM_BIOASSAY: Navigating the Kinome. (Class of assay: other) Panel member name: FGFR1	F	BAO_0000019	assay format	None	None	None	None	None	CHEMBL3650	Fibroblast growth factor receptor 1	Homo sapiens	SINGLE PROTEIN	CHEMBL1201862	7	PubChem BioAssays			None
CHEMBL259850		0	308.32	0	2.38	SID103904634	COc1ccc(CNC(=O)Nc2ncc([N+](=O)[O-])s2)cc1	Ki	'>'	5011.87	nM			inactive	UO_0000065					False	CHEMBL1963740	PUBCHEM_BIOASSAY: Navigating the Kinome. (Class of assay: other) Panel member name: FGFR1	F	BAO_0000019	assay format	None	None	None	None	None	CHEMBL3650	Fibroblast growth factor receptor 1	Homo sapiens	SINGLE PROTEIN	CHEMBL1201862	7	PubChem BioAssays			None
CHEMBL1973720		0	342.83	0	3.36	SID103904190	NC1CCC(Nc2nc(Cl)cc(-c3c[nH]c4ncccc34)n2)CC1	Ki	'='	3981.07	nM	5.40		active	UO_0000065					False	CHEMBL1963740	PUBCHEM_BIOASSAY: Navigating the Kinome. (Class of assay: other) Panel member name: FGFR1	F	BAO_0000019	assay format	None	None	None	None	None	CHEMBL3650	Fibroblast growth factor receptor 1	Homo sapiens	SINGLE PROTEIN	CHEMBL1201862	7	PubChem BioAssays			None
CHEMBL1989043		0	462.41	0	4.76	SID103904413	CN1CCN(c2ccc(Nc3nc(N)c(C(=O)c4c(Cl)cccc4Cl)s3)cc2)CC1	Ki	'>'	3981.07	nM			inactive	UO_0000065					False	CHEMBL1963740	PUBCHEM_BIOASSAY: Navigating the Kinome. (Class of assay: other) Panel member name: FGFR1	F	BAO_0000019	assay format	None	None	None	None	None	CHEMBL3650	Fibroblast growth factor receptor 1	Homo sapiens	SINGLE PROTEIN	CHEMBL1201862	7	PubChem BioAssays			None
CHEMBL272453		0	408.85	1	5.38	SID103904857	COc1ccc(NC(=O)Nc2ccc(-c3cccc4onc(N)c34)cc2)cc1Cl	Ki	'='	794.33	nM	6.10		active	UO_0000065					False	CHEMBL1963740	PUBCHEM_BIOASSAY: Navigating the Kinome. (Class of assay: other) Panel member name: FGFR1	F	BAO_0000019	assay format	None	None	None	None	None	CHEMBL3650	Fibroblast growth factor receptor 1	Homo sapiens	SINGLE PROTEIN	CHEMBL1201862	7	PubChem BioAssays			None
CHEMBL185569		0	357.41	0	4.55	SID103904337	Cc1cccc(NC(=O)Nc2ccc(-c3cccc4c3CNC4=O)cc2)c1	Ki	'>'	5011.87	nM			inactive	UO_0000065					False	CHEMBL1963740	PUBCHEM_BIOASSAY: Navigating the Kinome. (Class of assay: other) Panel member name: FGFR1	F	BAO_0000019	assay format	None	None	None	None	None	CHEMBL3650	Fibroblast growth factor receptor 1	Homo sapiens	SINGLE PROTEIN	CHEMBL1201862	7	PubChem BioAssays			None
CHEMBL1979252		0	347.30	0	3.05	SID103905144	O=c1c(NCc2cccc(C(F)(F)F)c2)c(Nc2ccncc2)c1=O	Ki	'>'	5011.87	nM			inactive	UO_0000065					False	CHEMBL1963740	PUBCHEM_BIOASSAY: Navigating the Kinome. (Class of assay: other) Panel member name: FGFR1	F	BAO_0000019	assay format	None	None	None	None	None	CHEMBL3650	Fibroblast growth factor receptor 1	Homo sapiens	SINGLE PROTEIN	CHEMBL1201862	7	PubChem BioAssays			None
CHEMBL1972934		0	151.19	0	1.27	SID103905282	Nc1ncnc2sccc12	Ki	'='	31622.78	nM	4.50		active	UO_0000065					False	CHEMBL1963740	PUBCHEM_BIOASSAY: Navigating the Kinome. (Class of assay: other) Panel member name: FGFR1	F	BAO_0000019	assay format	None	None	None	None	None	CHEMBL3650	Fibroblast growth factor receptor 1	Homo sapiens	SINGLE PROTEIN	CHEMBL1201862	7	PubChem BioAssays			None
CHEMBL1242373		0	401.50	0	4.99	SID103904348	Cc1cccc(NC(=O)Nc2ccc3c(c2)CCc2sc4ncnc(N)c4c2-3)c1	Ki	'='	2511.89	nM	5.60		active	UO_0000065					False	CHEMBL1963740	PUBCHEM_BIOASSAY: Navigating the Kinome. (Class of assay: other) Panel member name: FGFR1	F	BAO_0000019	assay format	None	None	None	None	None	CHEMBL3650	Fibroblast growth factor receptor 1	Homo sapiens	SINGLE PROTEIN	CHEMBL1201862	7	PubChem BioAssays			None
CHEMBL24137		0	446.91	0	4.28	22	COc1cc2c(Nc3ccc(Cl)cc3F)ncnc2cc1OCCCN1CCOCC1	IC50	'='	6700.0	nM	5.17			UO_0000065	11.58	0.23	0.89	7.53	True	CHEMBL678320	FGFR-1 (FTK) inhibitory activity at 2 uM of ATP in vitro.	B	BAO_0000357	single protein format	None	None	None	None	None	CHEMBL3650	Fibroblast growth factor receptor 1	Homo sapiens	SINGLE PROTEIN	CHEMBL1132549	1	Scientific Literature	J. Med. Chem.	1999	None
CHEMBL1885746	GW561436X	0	370.39	0	4.04	GW561436X	N#Cc1ccc2c(-c3ccnc(NC4CC4)n3)c(-c3ccc(F)cc3)nn2c1	Inhibition	'='	-2.46	%				UO_0000187					False	CHEMBL1962288	GSK_PKIS: FGFR1 mean inhibition at 0.1 uM [Nanosyn]	B	BAO_0000357	single protein format	None	None	None	None	None	CHEMBL3650	Fibroblast growth factor receptor 1	Homo sapiens	SINGLE PROTEIN	CHEMBL1961873	16	GSK Published Kinase Inhibitor Set			None
CHEMBL505187	GSK-718429A	0	528.62	2	7.34	GSK718429A	CCn1cc(-c2ccnc3[nH]ccc23)c(-c2cccc(NC(=O)Nc3ccc(OCc4ccccc4)cc3)c2)n1	Inhibition	'='	-2.55	%				UO_0000187					False	CHEMBL1962289	GSK_PKIS: FGFR1 mean inhibition at 1 uM [Nanosyn]	B	BAO_0000357	single protein format	None	None	None	None	None	CHEMBL3650	Fibroblast growth factor receptor 1	Homo sapiens	SINGLE PROTEIN	CHEMBL1961873	16	GSK Published Kinase Inhibitor Set			None
CHEMBL458438	GSK-1511931A	0	508.63	2	5.53	GSK1511931A	COc1cc(N2CCN(C(C)C)CC2)ccc1Nc1nc(Nc2cccc3ncccc23)c2cc[nH]c2n1	Inhibition	'='	-4.83	%				UO_0000187					False	CHEMBL1962289	GSK_PKIS: FGFR1 mean inhibition at 1 uM [Nanosyn]	B	BAO_0000357	single protein format	None	None	None	None	None	CHEMBL3650	Fibroblast growth factor receptor 1	Homo sapiens	SINGLE PROTEIN	CHEMBL1961873	16	GSK Published Kinase Inhibitor Set			None
CHEMBL2177819		0	420.48	0	3.99	8a	Nc1ncccc1-c1nc2cccnc2n1-c1ccc(CNC(=O)c2ccccc2)cc1	Inhibition	'>'	25.0	%				UO_0000187					False	CHEMBL2183034	Inhibition of FGFR1 using fluorescent labelled substrate at 5 uM by caliper method	B	BAO_0000357	single protein format	None	None	None	None	None	CHEMBL3650	Fibroblast growth factor receptor 1	Homo sapiens	SINGLE PROTEIN	CHEMBL2176970	1	Scientific Literature	J. Med. Chem.	2012	None
CHEMBL576982	QUIZARTINIB	3	560.68	2	5.86	AC220	CC(C)(C)c1cc(NC(=O)Nc2ccc(-c3cn4c(n3)sc3cc(OCCN5CCOCC5)ccc34)cc2)no1	Kd	'>'	10000.0	nM				UO_0000065					True	CHEMBL1244838	Binding affinity to FGFR1	B	BAO_0000357	single protein format	None	None	None	None	None	CHEMBL3650	Fibroblast growth factor receptor 1	Homo sapiens	SINGLE PROTEIN	CHEMBL1240346	1	Scientific Literature	Blood	2009	None
CHEMBL1336	SORAFENIB	4	464.83	1	5.55	Sorafenib	CNC(=O)c1cc(Oc2ccc(NC(=O)Nc3ccc(Cl)c(C(F)(F)F)c3)cc2)ccn1	Kd	'='	2800.0	nM	5.55			UO_0000065	11.95	0.24	0.00	6.01	True	CHEMBL1244838	Binding affinity to FGFR1	B	BAO_0000357	single protein format	None	None	None	None	None	CHEMBL3650	Fibroblast growth factor receptor 1	Homo sapiens	SINGLE PROTEIN	CHEMBL1240346	1	Scientific Literature	Blood	2009	None
CHEMBL1957500		0	531.04	1	1.84	22	CS(=O)(=O)N1CCN(Cc2cn3c(Cl)c(-c4cccc5[nH]ncc45)nc(N4CCOCC4)c3n2)CC1	Inhibition	'='	50.0	%				UO_0000187					False	CHEMBL1959607	Inhibition of FGF-R1 at 5 to 10 uM	B	BAO_0000357	single protein format	None	None	None	None	None	CHEMBL3650	Fibroblast growth factor receptor 1	Homo sapiens	SINGLE PROTEIN	CHEMBL1955823	1	Scientific Literature	Bioorg. Med. Chem. Lett.	2012	None
CHEMBL466412	GSK-238063A	0	566.06	2	5.59	GSK238063A	CN(C)C(=O)O[C@@H]1CN[C@@H](C#Cc2cc3ncnc(Nc4ccc(OCc5cccc(F)c5)c(Cl)c4)c3s2)C1	Inhibition	'='	1.69	%				UO_0000187					False	CHEMBL1962289	GSK_PKIS: FGFR1 mean inhibition at 1 uM [Nanosyn]	B	BAO_0000357	single protein format	None	None	None	None	None	CHEMBL3650	Fibroblast growth factor receptor 1	Homo sapiens	SINGLE PROTEIN	CHEMBL1961873	16	GSK Published Kinase Inhibitor Set			None
CHEMBL188794	GW829115X	0	496.88	1	6.28	GW829115X	COc1ccc(-c2nn3ncccc3c2-c2ccnc(Nc3ccc(Cl)c(C(F)(F)F)c3)n2)cc1	Inhibition	'='	-2.37	%				UO_0000187					False	CHEMBL1962289	GSK_PKIS: FGFR1 mean inhibition at 1 uM [Nanosyn]	B	BAO_0000357	single protein format	None	None	None	None	None	CHEMBL3650	Fibroblast growth factor receptor 1	Homo sapiens	SINGLE PROTEIN	CHEMBL1961873	16	GSK Published Kinase Inhibitor Set			None
CHEMBL495983		0	304.35	0	3.14	16b	CN(C)c1c(-c2nc3ccccc3[nH]2)c(=O)[nH]c2ccccc12	IC50	'='	390.0	nM	6.41			UO_0000065	21.06	0.38	3.27	9.89	False	CHEMBL1010125	Inhibition of human recombinant FGFR1	B	BAO_0000357	single protein format	Homo sapiens	None	None	None	None	CHEMBL3650	Fibroblast growth factor receptor 1	Homo sapiens	SINGLE PROTEIN	CHEMBL1139379	1	Scientific Literature	J. Med. Chem.	2009	None
CHEMBL475940	HEMATOXYLOL	0	288.25	0	1.68	25	O=C1COc2c(ccc(O)c2O)-c2cc(O)c(O)cc2C1	Inhibition	'='	98.4	%				UO_0000187					False	CHEMBL986513	Inhibition of FGFR1 at 10 uM by ELISA	B	BAO_0000357	single protein format	None	None	None	None	None	CHEMBL3650	Fibroblast growth factor receptor 1	Homo sapiens	SINGLE PROTEIN	CHEMBL1155833	1	Scientific Literature	J. Med. Chem.	2008	None
CHEMBL450675	BONDUCELLIN	0	282.30	0	3.06	17	COc1ccc(/C=C2\COc3cc(O)ccc3C2=O)cc1	Inhibition	'='	6.7	%				UO_0000187					False	CHEMBL986513	Inhibition of FGFR1 at 10 uM by ELISA	B	BAO_0000357	single protein format	None	None	None	None	None	CHEMBL3650	Fibroblast growth factor receptor 1	Homo sapiens	SINGLE PROTEIN	CHEMBL1155833	1	Scientific Literature	J. Med. Chem.	2008	None
CHEMBL596972		0	396.42	0	3.59	37	COc1cc(-c2nc(=O)c3c([nH]2)sc2cc(C)ccc23)ccc1OCC(=O)O	IC50	'='	4000.0	nM	5.40			UO_0000065	13.62	0.26	1.81	5.32	False	CHEMBL1069629	Inhibition of FGFR1	B	BAO_0000357	single protein format	None	None	None	None	None	CHEMBL3650	Fibroblast growth factor receptor 1	Homo sapiens	SINGLE PROTEIN	CHEMBL1156931	1	Scientific Literature	J. Med. Chem.	2010	None
CHEMBL1974457		0	273.29	0	3.80	SID103905049	O=C(O)c1cc2c(-c3cccc(F)c3)cncc2s1	Ki	'>'	5011.87	nM			inactive	UO_0000065					False	CHEMBL1963740	PUBCHEM_BIOASSAY: Navigating the Kinome. (Class of assay: other) Panel member name: FGFR1	F	BAO_0000019	assay format	None	None	None	None	None	CHEMBL3650	Fibroblast growth factor receptor 1	Homo sapiens	SINGLE PROTEIN	CHEMBL1201862	7	PubChem BioAssays			None
CHEMBL1964399		0	425.49	0	3.42	SID103904938	COc1ccc(Nc2nccc(Nc3c(NC(C)C(C)(C)C)c(=O)c3=O)n2)cc1OC	Ki	'='	1995.26	nM	5.70		active	UO_0000065					False	CHEMBL1963740	PUBCHEM_BIOASSAY: Navigating the Kinome. (Class of assay: other) Panel member name: FGFR1	F	BAO_0000019	assay format	None	None	None	None	None	CHEMBL3650	Fibroblast growth factor receptor 1	Homo sapiens	SINGLE PROTEIN	CHEMBL1201862	7	PubChem BioAssays			None
CHEMBL1966087		0	267.33	0	2.39	SID103904970	C(=Cc1cncc(OC2CCNC2)c1)c1ccncc1	Ki	'>'	5011.87	nM			inactive	UO_0000065					False	CHEMBL1963740	PUBCHEM_BIOASSAY: Navigating the Kinome. (Class of assay: other) Panel member name: FGFR1	F	BAO_0000019	assay format	None	None	None	None	None	CHEMBL3650	Fibroblast growth factor receptor 1	Homo sapiens	SINGLE PROTEIN	CHEMBL1201862	7	PubChem BioAssays			None
CHEMBL397570		0	300.36	0	3.89	SB-347804	N#Cc1c(NC(=O)c2ccc(F)cc2)sc2c1CCCC2	Inhibition	'='	1.48	%				UO_0000187					False	CHEMBL1962288	GSK_PKIS: FGFR1 mean inhibition at 0.1 uM [Nanosyn]	B	BAO_0000357	single protein format	None	None	None	None	None	CHEMBL3650	Fibroblast growth factor receptor 1	Homo sapiens	SINGLE PROTEIN	CHEMBL1961873	16	GSK Published Kinase Inhibitor Set			None
CHEMBL55594		0	455.58	0	3.01	4c	CCS(=O)(=O)c1ccc2c(c1)/C(=C/c1[nH]c3c(c1CN1CCOCC1)CCCC3)C(=O)N2	IC50	'='	400.0	nM	6.40			UO_0000065	14.04	0.27	3.39	6.99	False	CHEMBL678681	Inhibitory activity against Fibroblast growth factor receptor 1	B	BAO_0000357	single protein format	None	None	None	None	None	CHEMBL3650	Fibroblast growth factor receptor 1	Homo sapiens	SINGLE PROTEIN	CHEMBL1146690	1	Scientific Literature	Bioorg. Med. Chem. Lett.	2004	None
CHEMBL597161		0	388.47	0	4.51	22	COc1ccc2cc(-c3nc4cccc(C)n4c3NC3CCCC3)c(=O)[nH]c2c1	IC50						Not Active						False	CHEMBL1069629	Inhibition of FGFR1	B	BAO_0000357	single protein format	None	None	None	None	None	CHEMBL3650	Fibroblast growth factor receptor 1	Homo sapiens	SINGLE PROTEIN	CHEMBL1156931	1	Scientific Literature	J. Med. Chem.	2010	None
CHEMBL233825		0	394.78	0	4.45	45	O=C(Nc1ccc(C(F)(F)F)c(Cl)c1)c1nccn1CCc1ccncc1	Activity	'>'	30.0	%				UO_0000187					False	CHEMBL897512	Inhibition of FGFR1 at 10 uM	B	BAO_0000357	single protein format	None	None	None	None	None	CHEMBL3650	Fibroblast growth factor receptor 1	Homo sapiens	SINGLE PROTEIN	CHEMBL1148870	1	Scientific Literature	Bioorg. Med. Chem. Lett.	2007	None
CHEMBL391069		0	343.39	0	3.32	28	O=C(Nc1cnc2ccccc2c1)c1ccnn1CCc1ccncc1	Activity	'>'	30.0	%				UO_0000187					False	CHEMBL897512	Inhibition of FGFR1 at 10 uM	B	BAO_0000357	single protein format	None	None	None	None	None	CHEMBL3650	Fibroblast growth factor receptor 1	Homo sapiens	SINGLE PROTEIN	CHEMBL1148870	1	Scientific Literature	Bioorg. Med. Chem. Lett.	2007	None
CHEMBL236419		0	392.79	0	3.94	22	O=C(Nc1cccc(OC(F)(F)Cl)c1)c1ccnn1CCc1ccncc1	Activity	'>'	30.0	%				UO_0000187					False	CHEMBL897512	Inhibition of FGFR1 at 10 uM	B	BAO_0000357	single protein format	None	None	None	None	None	CHEMBL3650	Fibroblast growth factor receptor 1	Homo sapiens	SINGLE PROTEIN	CHEMBL1148870	1	Scientific Literature	Bioorg. Med. Chem. Lett.	2007	None
CHEMBL397323		0	326.79	0	3.43	11	O=C(Nc1ccc(Cl)cc1)c1ccnn1CCc1ccncc1	Activity	'>'	30.0	%				UO_0000187					False	CHEMBL897512	Inhibition of FGFR1 at 10 uM	B	BAO_0000357	single protein format	None	None	None	None	None	CHEMBL3650	Fibroblast growth factor receptor 1	Homo sapiens	SINGLE PROTEIN	CHEMBL1148870	1	Scientific Literature	Bioorg. Med. Chem. Lett.	2007	None
CHEMBL303351		0	256.70	0	2.98	5A2	Clc1cccc(-n2nncc2-c2ccncc2)c1	Inhibition						Not Active						False	CHEMBL1941640	Inhibition of FGFR1 at 10 uM by colorimetric analysis	B	BAO_0000357	single protein format	None	None	None	None	None	CHEMBL3650	Fibroblast growth factor receptor 1	Homo sapiens	SINGLE PROTEIN	CHEMBL1938312	1	Scientific Literature	Bioorg. Med. Chem. Lett.	2012	None
CHEMBL185238	GW786460X	0	287.33	0	3.39	GW786460X	Cc1cccc(-c2n[nH]cc2-c2ccc3ncccc3n2)n1	Inhibition	'='	8.38	%				UO_0000187					False	CHEMBL1962289	GSK_PKIS: FGFR1 mean inhibition at 1 uM [Nanosyn]	B	BAO_0000357	single protein format	None	None	None	None	None	CHEMBL3650	Fibroblast growth factor receptor 1	Homo sapiens	SINGLE PROTEIN	CHEMBL1961873	16	GSK Published Kinase Inhibitor Set			None
CHEMBL160333		0	349.17	0	3.18	SB-409514	O=C1NC(=O)C(c2cccc(Cl)c2)=C1Nc1ccc(O)c(Cl)c1	Inhibition	'='	-2.65	%				UO_0000187					False	CHEMBL1962288	GSK_PKIS: FGFR1 mean inhibition at 0.1 uM [Nanosyn]	B	BAO_0000357	single protein format	None	None	None	None	None	CHEMBL3650	Fibroblast growth factor receptor 1	Homo sapiens	SINGLE PROTEIN	CHEMBL1961873	16	GSK Published Kinase Inhibitor Set			None
CHEMBL517507	GW782912X	0	362.47	0	4.08	GW782912X	Cc1ccc(C(=O)NC2CCC2)cc1-c1ccc(C(=O)NCC2CC2)cc1	Inhibition	'='	5.21	%				UO_0000187					False	CHEMBL1962288	GSK_PKIS: FGFR1 mean inhibition at 0.1 uM [Nanosyn]	B	BAO_0000357	single protein format	None	None	None	None	None	CHEMBL3650	Fibroblast growth factor receptor 1	Homo sapiens	SINGLE PROTEIN	CHEMBL1961873	16	GSK Published Kinase Inhibitor Set			None
CHEMBL189628		0	509.61	1	4.36	45	COc1cc(OC)cc(-c2cc3cnc(N(CCCCO)C(C)=O)cc3nc2NC(=O)NC(C)(C)C)c1	IC50	'>'	50000.0	nM				UO_0000065					False	CHEMBL829923	Inhibition of glutamate/tyrosine (4:1) copolymer phosphorylation by human fibroblast growth factor receptor 1	B	BAO_0000357	single protein format	Homo sapiens	None	None	None	None	CHEMBL3650	Fibroblast growth factor receptor 1	Homo sapiens	SINGLE PROTEIN	CHEMBL1145157	1	Scientific Literature	J. Med. Chem.	2005	None
CHEMBL192856		0	536.72	2	6.16	26	CCN(CC)CCCCCNc1cc2nc(NC(=O)NC(C)(C)C)c(-c3cc(OC)cc(OC)c3)cc2cn1	IC50	'='	6.0	nM	8.22			UO_0000065	15.32	0.29	2.06	8.17	False	CHEMBL832920	Inhibition of glutamate/tyrosine (4:1) copolymer phosphorylation by human FGFR1 in DELFIA assay	B	BAO_0000357	single protein format	Homo sapiens	None	None	None	None	CHEMBL3650	Fibroblast growth factor receptor 1	Homo sapiens	SINGLE PROTEIN	CHEMBL1145157	1	Scientific Literature	J. Med. Chem.	2005	None
CHEMBL3401761		0	321.38	1	5.24	7	Fc1ccc(Nc2ncnc3scc(-c4ccccc4)c23)cc1	IC50	'='	6300.0	nM	5.20			UO_0000065	16.18	0.31	-0.04	13.75	False	CHEMBL3405644	Inhibition of FGFR1 (unknown origin) using KKKSPGEYVNIEFG peptide substrate assessed as incorporation of [32P] into peptide by scintillation counting analysis	B	BAO_0000357	single protein format	Homo sapiens	None	None	None	None	CHEMBL3650	Fibroblast growth factor receptor 1	Homo sapiens	SINGLE PROTEIN	CHEMBL3400102	1	Scientific Literature	Bioorg. Med. Chem.	2015	None
CHEMBL1784722		0	346.41	0	3.87	1f	CC1OCCC1Sc1ccc2c3c(C#N)c(=O)nc-3c3cccc1c32	IC50	'>'	10000.0	nM				UO_0000065					False	CHEMBL1785928	Inhibition of FGFR1 using poly(Glu-Tyr)4:1 as substrate after 60 mins by ELISA	B	BAO_0000357	single protein format	None	None	None	None	None	CHEMBL3650	Fibroblast growth factor receptor 1	Homo sapiens	SINGLE PROTEIN	CHEMBL1781995	1	Scientific Literature	J. Med. Chem.	2011	None
CHEMBL1784734		0	289.29	0	3.07	3	C=CCOC(=O)c1c2c3cccc4cccc(c-2nc1=O)c43	IC50	'='	19.0	nM	7.72			UO_0000065	26.69	0.48	4.65	13.72	False	CHEMBL1785928	Inhibition of FGFR1 using poly(Glu-Tyr)4:1 as substrate after 60 mins by ELISA	B	BAO_0000357	single protein format	None	None	None	None	None	CHEMBL3650	Fibroblast growth factor receptor 1	Homo sapiens	SINGLE PROTEIN	CHEMBL1781995	1	Scientific Literature	J. Med. Chem.	2011	None
CHEMBL1784742		0	511.42	1	4.90	5b	C=CCSc1ccc2c3c(C(=O)OCC(=O)OCC(F)(F)C(F)(F)F)c(=O)nc-3c3cccc1c32	IC50	'='	424.0	nM	6.37			UO_0000065	12.46	0.25	1.47	7.72	False	CHEMBL1785928	Inhibition of FGFR1 using poly(Glu-Tyr)4:1 as substrate after 60 mins by ELISA	B	BAO_0000357	single protein format	None	None	None	None	None	CHEMBL3650	Fibroblast growth factor receptor 1	Homo sapiens	SINGLE PROTEIN	CHEMBL1781995	1	Scientific Literature	J. Med. Chem.	2011	None
CHEMBL1784727		0	349.41	0	4.18	2b	C=CCSc1ccc2c3c(C(=O)OCC)c(=O)nc-3c3cccc1c32	Inhibition						Active						False	CHEMBL1786373	Inhibition of FGFR1 in human BxPC3 cells assessed as reduction of Erk1/2 phosphorylation at 10 uM after 12 hrs by Western blot analysis	B	BAO_0000219	cell-based format	Homo sapiens	None	None	BXPC-3	None	CHEMBL3650	Fibroblast growth factor receptor 1	Homo sapiens	SINGLE PROTEIN	CHEMBL1781995	1	Scientific Literature	J. Med. Chem.	2011	CHEMBL3307637
CHEMBL1784729		0	415.47	0	4.03	2d	CCOC(=O)c1c2c3ccc(SCCc4cnccn4)c4cccc(c-2nc1=O)c43	IC50	'='	2100.0	nM	5.68			UO_0000065	13.67	0.26	1.65	6.92	False	CHEMBL1785928	Inhibition of FGFR1 using poly(Glu-Tyr)4:1 as substrate after 60 mins by ELISA	B	BAO_0000357	single protein format	None	None	None	None	None	CHEMBL3650	Fibroblast growth factor receptor 1	Homo sapiens	SINGLE PROTEIN	CHEMBL1781995	1	Scientific Literature	J. Med. Chem.	2011	None
CHEMBL1784737		0	363.44	0	4.57	3a	C=CCOC(=O)c1c2c3ccc(SCCC)c4cccc(c-2nc1=O)c43	IC50	'>'	10000.0	nM				UO_0000065					False	CHEMBL1785928	Inhibition of FGFR1 using poly(Glu-Tyr)4:1 as substrate after 60 mins by ELISA	B	BAO_0000357	single protein format	None	None	None	None	None	CHEMBL3650	Fibroblast growth factor receptor 1	Homo sapiens	SINGLE PROTEIN	CHEMBL1781995	1	Scientific Literature	J. Med. Chem.	2011	None
CHEMBL477560	HEMATOXYLENE	0	286.28	0	2.53	6	Oc1ccc(CC2=Cc3ccc(O)c(O)c3OC2)cc1O	IC50	'='	600.0	nM	6.22			UO_0000065	21.73	0.40	3.69	6.90	False	CHEMBL986501	Inhibition of FGFR1 by ELISA	B	BAO_0000357	single protein format	None	None	None	None	None	CHEMBL3650	Fibroblast growth factor receptor 1	Homo sapiens	SINGLE PROTEIN	CHEMBL1155833	1	Scientific Literature	J. Med. Chem.	2008	None
CHEMBL3401772		0	363.44	1	5.21	23	CCOc1ccc(-c2csc3ncnc(Nc4ccc(O)cc4)c23)cc1	IC50	'>'	30000.0	nM				UO_0000065					False	CHEMBL3405644	Inhibition of FGFR1 (unknown origin) using KKKSPGEYVNIEFG peptide substrate assessed as incorporation of [32P] into peptide by scintillation counting analysis	B	BAO_0000357	single protein format	Homo sapiens	None	None	None	None	CHEMBL3650	Fibroblast growth factor receptor 1	Homo sapiens	SINGLE PROTEIN	CHEMBL3400102	1	Scientific Literature	Bioorg. Med. Chem.	2015	None
CHEMBL3401759		0	321.38	1	5.24	5	Fc1ccccc1Nc1ncnc2sc(-c3ccccc3)cc12	IC50	'='	18200.0	nM	4.74			UO_0000065	14.75	0.28	-0.50	12.54	False	CHEMBL3405644	Inhibition of FGFR1 (unknown origin) using KKKSPGEYVNIEFG peptide substrate assessed as incorporation of [32P] into peptide by scintillation counting analysis	B	BAO_0000357	single protein format	Homo sapiens	None	None	None	None	CHEMBL3650	Fibroblast growth factor receptor 1	Homo sapiens	SINGLE PROTEIN	CHEMBL3400102	1	Scientific Literature	Bioorg. Med. Chem.	2015	None
CHEMBL3401762		0	321.38	1	5.24	8	Fc1ccc(Nc2ncnc3sc(-c4ccccc4)cc23)cc1	IC50	'='	4300.0	nM	5.37			UO_0000065	16.70	0.32	0.13	14.19	False	CHEMBL3405644	Inhibition of FGFR1 (unknown origin) using KKKSPGEYVNIEFG peptide substrate assessed as incorporation of [32P] into peptide by scintillation counting analysis	B	BAO_0000357	single protein format	Homo sapiens	None	None	None	None	CHEMBL3650	Fibroblast growth factor receptor 1	Homo sapiens	SINGLE PROTEIN	CHEMBL3400102	1	Scientific Literature	Bioorg. Med. Chem.	2015	None
CHEMBL3237084		0	331.37	0	4.06	12	CCOC(=O)c1sc2ncnc(Nc3ccc(F)cc3)c2c1C	IC50	'>'	30000.0	nM				UO_0000065					False	CHEMBL3405644	Inhibition of FGFR1 (unknown origin) using KKKSPGEYVNIEFG peptide substrate assessed as incorporation of [32P] into peptide by scintillation counting analysis	B	BAO_0000357	single protein format	Homo sapiens	None	None	None	None	CHEMBL3650	Fibroblast growth factor receptor 1	Homo sapiens	SINGLE PROTEIN	CHEMBL3400102	1	Scientific Literature	Bioorg. Med. Chem.	2015	None
CHEMBL3400173		0	476.58	1	5.85	14	CCOc1ccc2nc(N3C(=O)C(O)=C(C(=O)c4cccs4)C3c3ccc(C)cc3)sc2c1	Activity	'='	88.69	%				UO_0000187					False	CHEMBL3405547	Inhibition of FGFR1 (unknown origin) assessed as residual enzyme activity at 10 uM using IGF-IRtide (12 to 527) substrate	B	BAO_0000357	single protein format	Homo sapiens	None	None	None	None	CHEMBL3650	Fibroblast growth factor receptor 1	Homo sapiens	SINGLE PROTEIN	CHEMBL3400130	1	Scientific Literature	Bioorg. Med. Chem.	2015	None
CHEMBL2017300		0	222.68	0	2.18	1	C#CCNC(=O)Nc1cccc(CCl)c1	Inhibition						Not Active						False	CHEMBL2019279	Inhibition of human recombinant FGFR1 expressed in insect cells using Ulight-CAGAGAIETDKEYYTVKD as substrate at 1 uM after 60 mins by fluorescence assay	B	BAO_0000219	cell-based format	Homo sapiens	None	None	None	None	CHEMBL3650	Fibroblast growth factor receptor 1	Homo sapiens	SINGLE PROTEIN	CHEMBL2016469	1	Scientific Literature	Bioorg. Med. Chem. Lett.	2012	None
CHEMBL209704		0	506.65	2	6.14	9	c1ccc(COc2ccc3c(-c4nc5cc(N6CCC(N7CCCCC7)CC6)ccc5[nH]4)[nH]nc3c2)cc1	IC50	'='	23.0	nM	7.64			UO_0000065	15.08	0.27	1.50	10.45	False	CHEMBL862851	Inhibition of FGFR1	B	BAO_0000357	single protein format	Homo sapiens	None	None	None	None	CHEMBL3650	Fibroblast growth factor receptor 1	Homo sapiens	SINGLE PROTEIN	CHEMBL1138908	1	Scientific Literature	Bioorg. Med. Chem. Lett.	2006	None
CHEMBL378024		0	514.68	2	5.48	16	CC(C)(C)NC(=O)Nc1ccc2[nH]nc(-c3nc4cc(N5CCC(N6CCCCC6)CC5)ccc4[nH]3)c2c1	IC50	'='	1.0	nM	9.00			UO_0000065	17.49	0.32	3.52	8.57	False	CHEMBL862851	Inhibition of FGFR1	B	BAO_0000357	single protein format	Homo sapiens	None	None	None	None	CHEMBL3650	Fibroblast growth factor receptor 1	Homo sapiens	SINGLE PROTEIN	CHEMBL1138908	1	Scientific Literature	Bioorg. Med. Chem. Lett.	2006	None
CHEMBL551079		0	514.60	2	5.79	36	C[C@@H](Oc1cc(-c2cnc3ccccn23)sc1C(N)=O)c1ccc(CNC(C)(C)C)cc1OC(F)F	Inhibition	'<'	50.0	%				UO_0000187					False	CHEMBL1057435	Inhibition of FGFR1 at 1 uM	B	BAO_0000357	single protein format	None	None	None	None	None	CHEMBL3650	Fibroblast growth factor receptor 1	Homo sapiens	SINGLE PROTEIN	CHEMBL1154027	1	Scientific Literature	Bioorg. Med. Chem. Lett.	2009	None
CHEMBL2448064		0	453.35	0	4.55	21	COc1cc2c(Nc3ccc(Cl)cc3F)ncnc2cc1OCC1CCNCC1.Cl	IC50	'='	5000.0	nM	5.30			UO_0000065	12.72	0.25	0.75	7.76	False	CHEMBL676971	Inhibition fibroblast growth factor receptor TK kinase activity at a concentration of 2 uM	B	BAO_0000357	single protein format	None	None	None	None	None	CHEMBL3650	Fibroblast growth factor receptor 1	Homo sapiens	SINGLE PROTEIN	CHEMBL1135889	1	Scientific Literature	J. Med. Chem.	2002	None
CHEMBL1980297	ILORASERTIB	2	488.55	1	5.18	2, ABT-348	Nc1ncc(-c2cnn(CCO)c2)c2scc(-c3ccc(NC(=O)Nc4cccc(F)c4)cc3)c12	IC50	'='	188.0	nM	6.73			UO_0000065	13.77	0.26	1.55	5.70	False	CHEMBL2024905	Inhibition of FGFR1 by TR-FRET assay	B	BAO_0000357	single protein format	None	None	None	None	None	CHEMBL3650	Fibroblast growth factor receptor 1	Homo sapiens	SINGLE PROTEIN	CHEMBL2021801	1	Scientific Literature	Bioorg. Med. Chem. Lett.	2012	None
CHEMBL518432		0	334.32	0	1.56	4	CO[C@@H]1c2ccc(O)c(O)c2OC[C@]1(O)Cc1ccc(O)c(O)c1	Inhibition						Not Determined						False	CHEMBL986513	Inhibition of FGFR1 at 10 uM by ELISA	B	BAO_0000357	single protein format	None	None	None	None	None	CHEMBL3650	Fibroblast growth factor receptor 1	Homo sapiens	SINGLE PROTEIN	CHEMBL1155833	1	Scientific Literature	J. Med. Chem.	2008	None
CHEMBL419653		0	226.30	0	3.31	23	Sc1ccc2c(c1)ncn2-c1ccccc1	IC50	'>'	50000.0	nM				UO_0000065					False	CHEMBL678503	Inhibition of [32P]ATP incorporated (phosphorylation) into glutamate-tyrosine copolymer substrate by human fibroblast growth factor receptor 1	B	BAO_0000357	single protein format	None	None	None	None	None	CHEMBL3650	Fibroblast growth factor receptor 1	Homo sapiens	SINGLE PROTEIN	CHEMBL1132255	1	Scientific Literature	J. Med. Chem.	1999	None
CHEMBL148984		0	402.45	0	4.51	11h	COc1ccc(-c2ccc3c(c2)NC(=O)/C3=C\c2[nH]cc(CCC(=O)O)c2C)cc1	IC50	'='	1540.0	nM	5.81			UO_0000065	14.44	0.26	1.30	6.36	False	CHEMBL678671	Inhibitory activity against Fibroblast growth factor receptor 1	B	BAO_0000357	single protein format	None	None	None	None	None	CHEMBL3650	Fibroblast growth factor receptor 1	Homo sapiens	SINGLE PROTEIN	CHEMBL1132535	1	Scientific Literature	J. Med. Chem.	1999	None
CHEMBL521179	SR-3677	0	408.46	0	2.80	5, SR-3677	CN(C)CCOc1cc(-c2cn[nH]c2)ccc1NC(=O)C1COc2ccccc2O1	Inhibition	'<'	10.0	%				UO_0000187					False	CHEMBL983621	Inhibition of FGFR1 at 3 uM	B	BAO_0000357	single protein format	None	None	None	None	None	CHEMBL3650	Fibroblast growth factor receptor 1	Homo sapiens	SINGLE PROTEIN	CHEMBL1142492	1	Scientific Literature	J. Med. Chem.	2008	None
CHEMBL1784727		0	349.41	0	4.18	2b	C=CCSc1ccc2c3c(C(=O)OCC)c(=O)nc-3c3cccc1c32	Inhibition						Active						False	CHEMBL1786371	Inhibition of b-FGF-induced FGFR1 phosphorylation in human BxPC3 cells at 10 uM after 12 hrs by Western blot analysis relative to control	B	BAO_0000219	cell-based format	Homo sapiens	None	None	BXPC-3	None	CHEMBL3650	Fibroblast growth factor receptor 1	Homo sapiens	SINGLE PROTEIN	CHEMBL1781995	1	Scientific Literature	J. Med. Chem.	2011	CHEMBL3307637
CHEMBL311449		0	226.24	0	2.44	36	Oc1cc2ncn(-c3ccccc3)c2cc1O	IC50	'='	11000.0	nM	4.96			UO_0000065	21.92	0.40	2.52	8.51	False	CHEMBL678503	Inhibition of [32P]ATP incorporated (phosphorylation) into glutamate-tyrosine copolymer substrate by human fibroblast growth factor receptor 1	B	BAO_0000357	single protein format	None	None	None	None	None	CHEMBL3650	Fibroblast growth factor receptor 1	Homo sapiens	SINGLE PROTEIN	CHEMBL1132255	1	Scientific Literature	J. Med. Chem.	1999	None
CHEMBL1975121		0	332.40	0	4.25	SID103904588	COc1cccc(C(C)NC(=O)c2ccc(-c3ccncc3)cc2)c1	Ki	'>'	5011.87	nM			inactive	UO_0000065					False	CHEMBL1963740	PUBCHEM_BIOASSAY: Navigating the Kinome. (Class of assay: other) Panel member name: FGFR1	F	BAO_0000019	assay format	None	None	None	None	None	CHEMBL3650	Fibroblast growth factor receptor 1	Homo sapiens	SINGLE PROTEIN	CHEMBL1201862	7	PubChem BioAssays			None
CHEMBL1969523		0	379.46	0	3.71	SID103904937	Cc1cccc(Nc2nccc(Nc3c(NC(C)C(C)(C)C)c(=O)c3=O)n2)c1	Ki	'='	2511.89	nM	5.60		active	UO_0000065					False	CHEMBL1963740	PUBCHEM_BIOASSAY: Navigating the Kinome. (Class of assay: other) Panel member name: FGFR1	F	BAO_0000019	assay format	None	None	None	None	None	CHEMBL3650	Fibroblast growth factor receptor 1	Homo sapiens	SINGLE PROTEIN	CHEMBL1201862	7	PubChem BioAssays			None
CHEMBL1968850		0	246.66	0	2.44	SID103905413	O=C1Nc2ccccc2Nc2nnc(Cl)cc21	Ki	'>'	5011.87	nM			inactive	UO_0000065					False	CHEMBL1963740	PUBCHEM_BIOASSAY: Navigating the Kinome. (Class of assay: other) Panel member name: FGFR1	F	BAO_0000019	assay format	None	None	None	None	None	CHEMBL3650	Fibroblast growth factor receptor 1	Homo sapiens	SINGLE PROTEIN	CHEMBL1201862	7	PubChem BioAssays			None
CHEMBL554	LAPATINIB	4	581.07	2	6.14	SID103905568	CS(=O)(=O)CCNCc1ccc(-c2ccc3ncnc(Nc4ccc(OCc5cccc(F)c5)c(Cl)c4)c3c2)o1	Ki	'>'	3981.07	nM			inactive	UO_0000065					False	CHEMBL1963740	PUBCHEM_BIOASSAY: Navigating the Kinome. (Class of assay: other) Panel member name: FGFR1	F	BAO_0000019	assay format	None	None	None	None	None	CHEMBL3650	Fibroblast growth factor receptor 1	Homo sapiens	SINGLE PROTEIN	CHEMBL1201862	7	PubChem BioAssays			None
CHEMBL2004311		0	385.47	1	5.17	SID103904278	Cc1cc(C)cc(NC(=O)Nc2ccc(-c3cccc4c3CNC4=O)c(C)c2)c1	Ki	'='	3162.28	nM	5.50		active	UO_0000065					False	CHEMBL1963740	PUBCHEM_BIOASSAY: Navigating the Kinome. (Class of assay: other) Panel member name: FGFR1	F	BAO_0000019	assay format	None	None	None	None	None	CHEMBL3650	Fibroblast growth factor receptor 1	Homo sapiens	SINGLE PROTEIN	CHEMBL1201862	7	PubChem BioAssays			None
CHEMBL1988076		0	502.60	2	6.82	SID103904428	Cc1ccccc1Nc1nccc(-c2c(-c3cccc(NC(=O)c4ccccc4)c3)nc3sccn23)n1	Ki	'>'	3981.07	nM			inactive	UO_0000065					False	CHEMBL1963740	PUBCHEM_BIOASSAY: Navigating the Kinome. (Class of assay: other) Panel member name: FGFR1	F	BAO_0000019	assay format	None	None	None	None	None	CHEMBL3650	Fibroblast growth factor receptor 1	Homo sapiens	SINGLE PROTEIN	CHEMBL1201862	7	PubChem BioAssays			None
CHEMBL1970203		0	432.51	0	4.79	SID103904353	Cc1cc(C)cc(NC(=O)Nc2ccc(NC(=O)c3csc4ncnc(N)c34)cc2)c1	Ki	'>'	5011.87	nM			inactive	UO_0000065					False	CHEMBL1963740	PUBCHEM_BIOASSAY: Navigating the Kinome. (Class of assay: other) Panel member name: FGFR1	F	BAO_0000019	assay format	None	None	None	None	None	CHEMBL3650	Fibroblast growth factor receptor 1	Homo sapiens	SINGLE PROTEIN	CHEMBL1201862	7	PubChem BioAssays			None
CHEMBL1997041		0	227.24	0	3.07	SID103905275	Cc1cc(-c2ncnc3[nH]ccc23)ccc1F	Ki	'='	7943.28	nM	5.10		active	UO_0000065					False	CHEMBL1963740	PUBCHEM_BIOASSAY: Navigating the Kinome. (Class of assay: other) Panel member name: FGFR1	F	BAO_0000019	assay format	None	None	None	None	None	CHEMBL3650	Fibroblast growth factor receptor 1	Homo sapiens	SINGLE PROTEIN	CHEMBL1201862	7	PubChem BioAssays			None
CHEMBL1971289		0	264.31	0	1.93	SID103905207	CCOc1ccc(C=C2SC(=N)NC2=O)c(O)c1	Ki	'>'	3981.07	nM			inactive	UO_0000065					False	CHEMBL1963740	PUBCHEM_BIOASSAY: Navigating the Kinome. (Class of assay: other) Panel member name: FGFR1	F	BAO_0000019	assay format	None	None	None	None	None	CHEMBL3650	Fibroblast growth factor receptor 1	Homo sapiens	SINGLE PROTEIN	CHEMBL1201862	7	PubChem BioAssays			None
CHEMBL1979577		0	455.59	1	5.59	SID103904303	Cc1cccc(NC(=O)Nc2ccc(-c3csc4c(C#CC(C)(C)N)cnc(N)c34)cc2)c1	Ki	'='	63.1	nM	7.20		active	UO_0000065					False	CHEMBL1963740	PUBCHEM_BIOASSAY: Navigating the Kinome. (Class of assay: other) Panel member name: FGFR1	F	BAO_0000019	assay format	None	None	None	None	None	CHEMBL3650	Fibroblast growth factor receptor 1	Homo sapiens	SINGLE PROTEIN	CHEMBL1201862	7	PubChem BioAssays			None
CHEMBL1998121		0	363.25	0	3.94	SID103904657	NCCC(C(=O)Nc1ccc2[nH]ncc2c1)c1ccc(Cl)c(Cl)c1	Ki	'='	1000.0	nM	6.00		active	UO_0000065					False	CHEMBL1963740	PUBCHEM_BIOASSAY: Navigating the Kinome. (Class of assay: other) Panel member name: FGFR1	F	BAO_0000019	assay format	None	None	None	None	None	CHEMBL3650	Fibroblast growth factor receptor 1	Homo sapiens	SINGLE PROTEIN	CHEMBL1201862	7	PubChem BioAssays			None
CHEMBL2004355		0	375.41	0	0.51	SID103905187	CCOc1nc(C(=O)NCc2ccc(S(N)(=O)=O)cc2)cc(N)c1C#N	Ki	'>'	5011.87	nM			inactive	UO_0000065					False	CHEMBL1963740	PUBCHEM_BIOASSAY: Navigating the Kinome. (Class of assay: other) Panel member name: FGFR1	F	BAO_0000019	assay format	None	None	None	None	None	CHEMBL3650	Fibroblast growth factor receptor 1	Homo sapiens	SINGLE PROTEIN	CHEMBL1201862	7	PubChem BioAssays			None
CHEMBL483158	ALISERTIB	3	518.93	2	5.75	SID103905632	COc1cc(Nc2ncc3c(n2)-c2ccc(Cl)cc2C(c2c(F)cccc2OC)=NC3)ccc1C(=O)O	Ki	'='	316.23	nM	6.50		active	UO_0000065					False	CHEMBL1963740	PUBCHEM_BIOASSAY: Navigating the Kinome. (Class of assay: other) Panel member name: FGFR1	F	BAO_0000019	assay format	None	None	None	None	None	CHEMBL3650	Fibroblast growth factor receptor 1	Homo sapiens	SINGLE PROTEIN	CHEMBL1201862	7	PubChem BioAssays			None
CHEMBL1982466		0	454.56	1	5.90	SID103904290	Cc1ccc(NC(=O)Nc2ccc(-c3csc4c(-c5cnn(C)c5)cnc(N)c34)cc2)cc1	Ki	'='	50.12	nM	7.30		active	UO_0000065					False	CHEMBL1963740	PUBCHEM_BIOASSAY: Navigating the Kinome. (Class of assay: other) Panel member name: FGFR1	F	BAO_0000019	assay format	None	None	None	None	None	CHEMBL3650	Fibroblast growth factor receptor 1	Homo sapiens	SINGLE PROTEIN	CHEMBL1201862	7	PubChem BioAssays			None
CHEMBL1976134		0	234.26	0	3.11	SID103905212	c1cc2cc(-c3ccc4cn[nH]c4c3)cnc2[nH]1	Ki	'='	1258.93	nM	5.90		active	UO_0000065					False	CHEMBL1963740	PUBCHEM_BIOASSAY: Navigating the Kinome. (Class of assay: other) Panel member name: FGFR1	F	BAO_0000019	assay format	None	None	None	None	None	CHEMBL3650	Fibroblast growth factor receptor 1	Homo sapiens	SINGLE PROTEIN	CHEMBL1201862	7	PubChem BioAssays			None
CHEMBL574738	AST-487	1	529.57	2	5.11	SID103905682	CCN1CCN(Cc2ccc(NC(=O)Nc3ccc(Oc4cc(NC)ncn4)cc3)cc2C(F)(F)F)CC1	Ki	'='	501.19	nM	6.30		active	UO_0000065					False	CHEMBL1963740	PUBCHEM_BIOASSAY: Navigating the Kinome. (Class of assay: other) Panel member name: FGFR1	F	BAO_0000019	assay format	None	None	None	None	None	CHEMBL3650	Fibroblast growth factor receptor 1	Homo sapiens	SINGLE PROTEIN	CHEMBL1201862	7	PubChem BioAssays			None
CHEMBL2006450		0	328.80	0	4.41	SID103904262	CCCCC(=O)Nc1cc(-c2c[nH]c3ncccc23)cc(Cl)n1	Ki	'>'	3981.07	nM			inactive	UO_0000065					False	CHEMBL1963740	PUBCHEM_BIOASSAY: Navigating the Kinome. (Class of assay: other) Panel member name: FGFR1	F	BAO_0000019	assay format	None	None	None	None	None	CHEMBL3650	Fibroblast growth factor receptor 1	Homo sapiens	SINGLE PROTEIN	CHEMBL1201862	7	PubChem BioAssays			None
CHEMBL1994555		0	265.32	0	3.39	SID103905323	CCc1c(-c2ccc(C(C)=O)cc2)[nH]c2nccnc12	Ki	'>'	3981.07	nM			inactive	UO_0000065					False	CHEMBL1963740	PUBCHEM_BIOASSAY: Navigating the Kinome. (Class of assay: other) Panel member name: FGFR1	F	BAO_0000019	assay format	None	None	None	None	None	CHEMBL3650	Fibroblast growth factor receptor 1	Homo sapiens	SINGLE PROTEIN	CHEMBL1201862	7	PubChem BioAssays			None
CHEMBL1972221		0	386.48	0	3.73	SID103905136	CCCS(=O)(=O)Nc1ccc(-c2ccc3[nH]nc(NC(=O)CC)c3c2)cc1	Ki	'>'	5011.87	nM			inactive	UO_0000065					False	CHEMBL1963740	PUBCHEM_BIOASSAY: Navigating the Kinome. (Class of assay: other) Panel member name: FGFR1	F	BAO_0000019	assay format	None	None	None	None	None	CHEMBL3650	Fibroblast growth factor receptor 1	Homo sapiens	SINGLE PROTEIN	CHEMBL1201862	7	PubChem BioAssays			None
CHEMBL1992644		0	221.26	0	3.14	SID103905491	c1ccc(-c2n[nH]cc2-c2ccncc2)cc1	Ki	'='	10000.0	nM	5.00		active	UO_0000065					False	CHEMBL1963740	PUBCHEM_BIOASSAY: Navigating the Kinome. (Class of assay: other) Panel member name: FGFR1	F	BAO_0000019	assay format	None	None	None	None	None	CHEMBL3650	Fibroblast growth factor receptor 1	Homo sapiens	SINGLE PROTEIN	CHEMBL1201862	7	PubChem BioAssays			None
CHEMBL1969126		0	379.37	0	4.87	SID103905066	CC(C)n1nnc2ccc(-c3c(-c4ccc(F)cc4F)nc4occn34)cc21	Ki	'='	1995.26	nM	5.70		active	UO_0000065					False	CHEMBL1963740	PUBCHEM_BIOASSAY: Navigating the Kinome. (Class of assay: other) Panel member name: FGFR1	F	BAO_0000019	assay format	None	None	None	None	None	CHEMBL3650	Fibroblast growth factor receptor 1	Homo sapiens	SINGLE PROTEIN	CHEMBL1201862	7	PubChem BioAssays			None
CHEMBL1993243		0	353.40	0	3.03	SID103905095	CNC(=O)C=Cc1cnc(N)c2c(-c3ccc4c(c3)OCO4)csc12	Ki	'='	50.12	nM	7.30		active	UO_0000065					False	CHEMBL1963740	PUBCHEM_BIOASSAY: Navigating the Kinome. (Class of assay: other) Panel member name: FGFR1	F	BAO_0000019	assay format	None	None	None	None	None	CHEMBL3650	Fibroblast growth factor receptor 1	Homo sapiens	SINGLE PROTEIN	CHEMBL1201862	7	PubChem BioAssays			None
CHEMBL1988370		0	453.59	1	5.31	SID103904996	Nc1ncnc2c1c(-c1cccc(OCc3ccccc3)c1)cn2C1CC(CN2CCCC2)C1	Ki	'='	3981.07	nM	5.40		active	UO_0000065					False	CHEMBL1963740	PUBCHEM_BIOASSAY: Navigating the Kinome. (Class of assay: other) Panel member name: FGFR1	F	BAO_0000019	assay format	None	None	None	None	None	CHEMBL3650	Fibroblast growth factor receptor 1	Homo sapiens	SINGLE PROTEIN	CHEMBL1201862	7	PubChem BioAssays			None
CHEMBL2004892		0	302.36	0	2.18	SID103904487	CS(=O)(=O)Nc1ccc(-c2ccc3[nH]nc(N)c3c2)cc1	Ki	'>'	5011.87	nM			inactive	UO_0000065					False	CHEMBL1963740	PUBCHEM_BIOASSAY: Navigating the Kinome. (Class of assay: other) Panel member name: FGFR1	F	BAO_0000019	assay format	None	None	None	None	None	CHEMBL3650	Fibroblast growth factor receptor 1	Homo sapiens	SINGLE PROTEIN	CHEMBL1201862	7	PubChem BioAssays			None
CHEMBL2004871		0	297.33	0	3.13	SID103905252	OCCCn1cnc(-c2ccc(F)cc2)c1-c1ccncc1	Ki	'>'	5011.87	nM			inactive	UO_0000065					False	CHEMBL1963740	PUBCHEM_BIOASSAY: Navigating the Kinome. (Class of assay: other) Panel member name: FGFR1	F	BAO_0000019	assay format	None	None	None	None	None	CHEMBL3650	Fibroblast growth factor receptor 1	Homo sapiens	SINGLE PROTEIN	CHEMBL1201862	7	PubChem BioAssays			None
CHEMBL1727312		0	210.24	0	3.00	SID103904709	O=C1Nc2ccccc2Nc2ccccc21	Ki	'>'	25118.86	nM			inactive	UO_0000065					False	CHEMBL1963740	PUBCHEM_BIOASSAY: Navigating the Kinome. (Class of assay: other) Panel member name: FGFR1	F	BAO_0000019	assay format	None	None	None	None	None	CHEMBL3650	Fibroblast growth factor receptor 1	Homo sapiens	SINGLE PROTEIN	CHEMBL1201862	7	PubChem BioAssays			None
CHEMBL101311		0	448.35	0	4.57	SID103905214	CN(C)CC(O)COc1ccc(Nc2nccc(Nc3cc(Cl)ccc3Cl)n2)cc1	Ki	'='	3981.07	nM	5.40		active	UO_0000065					False	CHEMBL1963740	PUBCHEM_BIOASSAY: Navigating the Kinome. (Class of assay: other) Panel member name: FGFR1	F	BAO_0000019	assay format	None	None	None	None	None	CHEMBL3650	Fibroblast growth factor receptor 1	Homo sapiens	SINGLE PROTEIN	CHEMBL1201862	7	PubChem BioAssays			None
CHEMBL411903		0	459.41	0	4.80	SID103905219	Nc1ncnc2c1N=C(c1ccc(NC(=O)Nc3cc(C(F)(F)F)ccc3F)cc1)CCN2	Ki	'='	3981.07	nM	5.40		active	UO_0000065					False	CHEMBL1963740	PUBCHEM_BIOASSAY: Navigating the Kinome. (Class of assay: other) Panel member name: FGFR1	F	BAO_0000019	assay format	None	None	None	None	None	CHEMBL3650	Fibroblast growth factor receptor 1	Homo sapiens	SINGLE PROTEIN	CHEMBL1201862	7	PubChem BioAssays			None
CHEMBL225519		0	213.24	0	1.36	SID103905167	O=C1NCCc2[nH]c(-c3ccncc3)cc21	Ki	'>'	3981.07	nM			inactive	UO_0000065					False	CHEMBL1963740	PUBCHEM_BIOASSAY: Navigating the Kinome. (Class of assay: other) Panel member name: FGFR1	F	BAO_0000019	assay format	None	None	None	None	None	CHEMBL3650	Fibroblast growth factor receptor 1	Homo sapiens	SINGLE PROTEIN	CHEMBL1201862	7	PubChem BioAssays			None
CHEMBL209534		0	297.32	0	1.26	SID103904794	CCOc1nc(C(=O)NCc2cccnc2)cc(N)c1C#N	Ki	'>'	5011.87	nM			inactive	UO_0000065					False	CHEMBL1963740	PUBCHEM_BIOASSAY: Navigating the Kinome. (Class of assay: other) Panel member name: FGFR1	F	BAO_0000019	assay format	None	None	None	None	None	CHEMBL3650	Fibroblast growth factor receptor 1	Homo sapiens	SINGLE PROTEIN	CHEMBL1201862	7	PubChem BioAssays			None
CHEMBL1964692		0	426.40	0	4.88	SID103904366	Cn1nc(N)c2c(-c3ccc(NC(=O)Nc4cccc(C(F)(F)F)c4)cc3)cncc21	Ki	'='	251.19	nM	6.60		active	UO_0000065					False	CHEMBL1963740	PUBCHEM_BIOASSAY: Navigating the Kinome. (Class of assay: other) Panel member name: FGFR1	F	BAO_0000019	assay format	None	None	None	None	None	CHEMBL3650	Fibroblast growth factor receptor 1	Homo sapiens	SINGLE PROTEIN	CHEMBL1201862	7	PubChem BioAssays			None
CHEMBL1994693		0	387.47	0	4.68	SID103904349	Nc1ncnc2sc3c(c12)-c1ccc(NC(=O)Nc2ccccc2)cc1CC3	Ki	'='	5011.87	nM	5.30		active	UO_0000065					False	CHEMBL1963740	PUBCHEM_BIOASSAY: Navigating the Kinome. (Class of assay: other) Panel member name: FGFR1	F	BAO_0000019	assay format	None	None	None	None	None	CHEMBL3650	Fibroblast growth factor receptor 1	Homo sapiens	SINGLE PROTEIN	CHEMBL1201862	7	PubChem BioAssays			None
CHEMBL2000685		0	708.80	2	1.02	SID103904743	CC(=NNC(=N)N)c1cc(NC(=O)c2cccc(C(=O)Nc3cc(C(C)=NNC(=N)N)cc(C(C)=NNC(=N)N)c3)c2)cc(C(C)=NNC(=N)N)c1	Ki	'>'	5011.87	nM			inactive	UO_0000065					False	CHEMBL1963740	PUBCHEM_BIOASSAY: Navigating the Kinome. (Class of assay: other) Panel member name: FGFR1	F	BAO_0000019	assay format	None	None	None	None	None	CHEMBL3650	Fibroblast growth factor receptor 1	Homo sapiens	SINGLE PROTEIN	CHEMBL1201862	7	PubChem BioAssays			None
CHEMBL2000724		0	326.36	0	4.18	SID103905400	Cc1cc(O)nc2[nH]nc(-c3cccc(-c4ccc(C#N)cc4)c3)c12	Ki	'>'	3981.07	nM			inactive	UO_0000065					False	CHEMBL1963740	PUBCHEM_BIOASSAY: Navigating the Kinome. (Class of assay: other) Panel member name: FGFR1	F	BAO_0000019	assay format	None	None	None	None	None	CHEMBL3650	Fibroblast growth factor receptor 1	Homo sapiens	SINGLE PROTEIN	CHEMBL1201862	7	PubChem BioAssays			None
CHEMBL1990904		0	360.40	0	3.81	SID103904763	Fc1ccc(-c2nc3cnccn3c2-c2ccnc(NCC3CC3)n2)cc1	Ki	'='	3162.28	nM	5.50		active	UO_0000065					False	CHEMBL1963740	PUBCHEM_BIOASSAY: Navigating the Kinome. (Class of assay: other) Panel member name: FGFR1	F	BAO_0000019	assay format	None	None	None	None	None	CHEMBL3650	Fibroblast growth factor receptor 1	Homo sapiens	SINGLE PROTEIN	CHEMBL1201862	7	PubChem BioAssays			None
CHEMBL1992796		0	399.88	1	5.29	SID103905482	O=c1[nH]c2ccc(Cl)cc2c(-c2ccccc2)c1C1=NNC(c2ccccc2)C1	Ki	'>'	5011.87	nM			inactive	UO_0000065					False	CHEMBL1963740	PUBCHEM_BIOASSAY: Navigating the Kinome. (Class of assay: other) Panel member name: FGFR1	F	BAO_0000019	assay format	None	None	None	None	None	CHEMBL3650	Fibroblast growth factor receptor 1	Homo sapiens	SINGLE PROTEIN	CHEMBL1201862	7	PubChem BioAssays			None
CHEMBL223257		0	463.88	0	2.32	SID103905153	N#Cc1ncc2nc1OCCCCCOc1cc(OCC(O)CO)c(Cl)cc1NC(=O)N2	Ki	'>'	5011.87	nM			inactive	UO_0000065					False	CHEMBL1963740	PUBCHEM_BIOASSAY: Navigating the Kinome. (Class of assay: other) Panel member name: FGFR1	F	BAO_0000019	assay format	None	None	None	None	None	CHEMBL3650	Fibroblast growth factor receptor 1	Homo sapiens	SINGLE PROTEIN	CHEMBL1201862	7	PubChem BioAssays			None
CHEMBL1999428		0	302.38	0	4.24	SID103904562	CC(NC(=O)c1ccc(-c2ccncc2)cc1)c1ccccc1	Ki	'>'	5011.87	nM			inactive	UO_0000065					False	CHEMBL1963740	PUBCHEM_BIOASSAY: Navigating the Kinome. (Class of assay: other) Panel member name: FGFR1	F	BAO_0000019	assay format	None	None	None	None	None	CHEMBL3650	Fibroblast growth factor receptor 1	Homo sapiens	SINGLE PROTEIN	CHEMBL1201862	7	PubChem BioAssays			None
CHEMBL127898		0	519.48	1	4.73	SID103905591	Cn1cncc1C(OCc1c(-c2ccc(OC(F)(F)F)cc2)cc(C#N)c(=O)n1C)c1ccc(C#N)cc1	Ki	'>'	5011.87	nM			inactive	UO_0000065					False	CHEMBL1963740	PUBCHEM_BIOASSAY: Navigating the Kinome. (Class of assay: other) Panel member name: FGFR1	F	BAO_0000019	assay format	None	None	None	None	None	CHEMBL3650	Fibroblast growth factor receptor 1	Homo sapiens	SINGLE PROTEIN	CHEMBL1201862	7	PubChem BioAssays			None
CHEMBL326282		0	392.67	1	5.81	SID103905352	O=C1CC(c2ccc(Cl)cc2Cl)Cc2nc3cc(Cl)ccc3c(O)c21	Ki	'>'	5011.87	nM			inactive	UO_0000065					False	CHEMBL1963740	PUBCHEM_BIOASSAY: Navigating the Kinome. (Class of assay: other) Panel member name: FGFR1	F	BAO_0000019	assay format	None	None	None	None	None	CHEMBL3650	Fibroblast growth factor receptor 1	Homo sapiens	SINGLE PROTEIN	CHEMBL1201862	7	PubChem BioAssays			None
CHEMBL385478		0	293.37	0	3.76	SID103904205	c1cnc2[nH]cc(-c3ccnc(NC4CCCCC4)n3)c2c1	Ki	'>'	5011.87	nM			inactive	UO_0000065					False	CHEMBL1963740	PUBCHEM_BIOASSAY: Navigating the Kinome. (Class of assay: other) Panel member name: FGFR1	F	BAO_0000019	assay format	None	None	None	None	None	CHEMBL3650	Fibroblast growth factor receptor 1	Homo sapiens	SINGLE PROTEIN	CHEMBL1201862	7	PubChem BioAssays			None
CHEMBL1992607		0	179.18	0	-0.79	SID103905412	Nc1ncnc2c1C(=O)NCCN2	Ki	'='	100000.0	nM	4.00		active	UO_0000065					False	CHEMBL1963740	PUBCHEM_BIOASSAY: Navigating the Kinome. (Class of assay: other) Panel member name: FGFR1	F	BAO_0000019	assay format	None	None	None	None	None	CHEMBL3650	Fibroblast growth factor receptor 1	Homo sapiens	SINGLE PROTEIN	CHEMBL1201862	7	PubChem BioAssays			None
CHEMBL1989518		0	241.29	0	1.98	SID103904971	NCCOc1cncc(C=Cc2ccncc2)c1	Ki	'>'	5011.87	nM			inactive	UO_0000065					False	CHEMBL1963740	PUBCHEM_BIOASSAY: Navigating the Kinome. (Class of assay: other) Panel member name: FGFR1	F	BAO_0000019	assay format	None	None	None	None	None	CHEMBL3650	Fibroblast growth factor receptor 1	Homo sapiens	SINGLE PROTEIN	CHEMBL1201862	7	PubChem BioAssays			None
CHEMBL477772	PAZOPANIB	4	437.53	0	3.14	SID103905642	Cc1ccc(Nc2nccc(N(C)c3ccc4c(C)n(C)nc4c3)n2)cc1S(N)(=O)=O	Ki	'='	158.49	nM	6.80		active	UO_0000065					False	CHEMBL1963740	PUBCHEM_BIOASSAY: Navigating the Kinome. (Class of assay: other) Panel member name: FGFR1	F	BAO_0000019	assay format	None	None	None	None	None	CHEMBL3650	Fibroblast growth factor receptor 1	Homo sapiens	SINGLE PROTEIN	CHEMBL1201862	7	PubChem BioAssays			None
CHEMBL1992732		0	411.43	1	1.00	SID103905628	CCOc1ccccc1C=NNC(=O)c1nnn(-c2nonc2N)c1N1CCCC1	Ki	'>'	5011.87	nM			inactive	UO_0000065					False	CHEMBL1963740	PUBCHEM_BIOASSAY: Navigating the Kinome. (Class of assay: other) Panel member name: FGFR1	F	BAO_0000019	assay format	None	None	None	None	None	CHEMBL3650	Fibroblast growth factor receptor 1	Homo sapiens	SINGLE PROTEIN	CHEMBL1201862	7	PubChem BioAssays			None
CHEMBL259922		0	411.43	0	4.11	SID103905455	Cc1ccc(C(=O)Nc2ccon2)cc1Nc1ncnc2c1cnn2-c1ccccc1	Ki	'>'	5011.87	nM			inactive	UO_0000065					False	CHEMBL1963740	PUBCHEM_BIOASSAY: Navigating the Kinome. (Class of assay: other) Panel member name: FGFR1	F	BAO_0000019	assay format	None	None	None	None	None	CHEMBL3650	Fibroblast growth factor receptor 1	Homo sapiens	SINGLE PROTEIN	CHEMBL1201862	7	PubChem BioAssays			None
CHEMBL17370		0	361.45	1	5.67	SID103905410	CSc1ccc(-c2nc(-c3ccc(F)cc3)c(-c3ccncc3)[nH]2)cc1	Ki	'>'	5011.87	nM			inactive	UO_0000065					False	CHEMBL1963740	PUBCHEM_BIOASSAY: Navigating the Kinome. (Class of assay: other) Panel member name: FGFR1	F	BAO_0000019	assay format	None	None	None	None	None	CHEMBL3650	Fibroblast growth factor receptor 1	Homo sapiens	SINGLE PROTEIN	CHEMBL1201862	7	PubChem BioAssays			None
CHEMBL1983932		0	373.21	0	4.04	SID103904891	COc1ccc2c(NC(=O)Nc3cccc(Br)n3)ccnc2c1	Ki	'>'	5011.87	nM			inactive	UO_0000065					False	CHEMBL1963740	PUBCHEM_BIOASSAY: Navigating the Kinome. (Class of assay: other) Panel member name: FGFR1	F	BAO_0000019	assay format	None	None	None	None	None	CHEMBL3650	Fibroblast growth factor receptor 1	Homo sapiens	SINGLE PROTEIN	CHEMBL1201862	7	PubChem BioAssays			None
CHEMBL1966069		0	316.33	0	1.94	SID103905296	c1ccc2c(c1)nnn2Cc1cn(-c2ccc3[nH]ncc3c2)nn1	Ki	'>'	5011.87	nM			inactive	UO_0000065					False	CHEMBL1963740	PUBCHEM_BIOASSAY: Navigating the Kinome. (Class of assay: other) Panel member name: FGFR1	F	BAO_0000019	assay format	None	None	None	None	None	CHEMBL3650	Fibroblast growth factor receptor 1	Homo sapiens	SINGLE PROTEIN	CHEMBL1201862	7	PubChem BioAssays			None
CHEMBL2001998		0	457.54	0	2.64	SID103904816	CNC(=O)N1CCN(CCCOc2ccc3c(c2)-c2[nH]nc(-c4ccc(C#N)nc4)c2C3)CC1	Ki	'='	3162.28	nM	5.50		active	UO_0000065					False	CHEMBL1963740	PUBCHEM_BIOASSAY: Navigating the Kinome. (Class of assay: other) Panel member name: FGFR1	F	BAO_0000019	assay format	None	None	None	None	None	CHEMBL3650	Fibroblast growth factor receptor 1	Homo sapiens	SINGLE PROTEIN	CHEMBL1201862	7	PubChem BioAssays			None
CHEMBL1982753		0	359.86	0	3.26	SID103904807	NC(=O)c1ccc(NC2CCCCC2N)nc1Nc1cccc(Cl)c1	Ki	'>'	3981.07	nM			inactive	UO_0000065					False	CHEMBL1963740	PUBCHEM_BIOASSAY: Navigating the Kinome. (Class of assay: other) Panel member name: FGFR1	F	BAO_0000019	assay format	None	None	None	None	None	CHEMBL3650	Fibroblast growth factor receptor 1	Homo sapiens	SINGLE PROTEIN	CHEMBL1201862	7	PubChem BioAssays			None
CHEMBL1986503		0	206.60	0	0.72	SID103905561	Clc1ccc2c(c1)nnc1nnnn12	Ki	'>'	3981.07	nM			inactive	UO_0000065					False	CHEMBL1963740	PUBCHEM_BIOASSAY: Navigating the Kinome. (Class of assay: other) Panel member name: FGFR1	F	BAO_0000019	assay format	None	None	None	None	None	CHEMBL3650	Fibroblast growth factor receptor 1	Homo sapiens	SINGLE PROTEIN	CHEMBL1201862	7	PubChem BioAssays			None
CHEMBL210963		0	434.47	0	1.54	SID103905193	CCOc1nc(NC(=O)Cc2cc(OC)c(S(C)(=O)=O)cc2OC)cc(N)c1C#N	Ki	'>'	5011.87	nM			inactive	UO_0000065					False	CHEMBL1963740	PUBCHEM_BIOASSAY: Navigating the Kinome. (Class of assay: other) Panel member name: FGFR1	F	BAO_0000019	assay format	None	None	None	None	None	CHEMBL3650	Fibroblast growth factor receptor 1	Homo sapiens	SINGLE PROTEIN	CHEMBL1201862	7	PubChem BioAssays			None
CHEMBL1934302		0	403.44	0	3.10	10b	CCC(=O)Oc1cccc(-c2nc(N3CCOCC3)c3cc4ncccc4n3n2)c1	Inhibition	'='	37.4	%				UO_0000187					False	CHEMBL1937687	Inhibition of FGFR1 at 10 uM	B	BAO_0000357	single protein format	None	None	None	None	None	CHEMBL3650	Fibroblast growth factor receptor 1	Homo sapiens	SINGLE PROTEIN	CHEMBL1933031	1	Scientific Literature	Bioorg. Med. Chem. Lett.	2012	None
CHEMBL1421	DASATINIB	4	488.02	0	3.31	Dasatinib	Cc1nc(Nc2ncc(C(=O)Nc3c(C)cccc3Cl)s2)cc(N2CCN(CCO)CC2)n1	Inhibition						Not Determined						False	CHEMBL1937687	Inhibition of FGFR1 at 10 uM	B	BAO_0000357	single protein format	None	None	None	None	None	CHEMBL3650	Fibroblast growth factor receptor 1	Homo sapiens	SINGLE PROTEIN	CHEMBL1933031	1	Scientific Literature	Bioorg. Med. Chem. Lett.	2012	None
CHEMBL261641		0	568.10	1	3.99	Su11274	Cc1[nH]c(/C=C2\C(=O)Nc3ccc(S(=O)(=O)N(C)c4cccc(Cl)c4)cc32)c(C)c1C(=O)N1CCN(C)CC1	Inhibition						Not Determined						False	CHEMBL1937687	Inhibition of FGFR1 at 10 uM	B	BAO_0000357	single protein format	None	None	None	None	None	CHEMBL3650	Fibroblast growth factor receptor 1	Homo sapiens	SINGLE PROTEIN	CHEMBL1933031	1	Scientific Literature	Bioorg. Med. Chem. Lett.	2012	None
CHEMBL1990482		0	238.25	0	1.72	SID103904688	NC(=O)c1cccc2[nH]c(-c3ccncc3)nc12	Ki	'>'	5011.87	nM			inactive	UO_0000065					False	CHEMBL1963740	PUBCHEM_BIOASSAY: Navigating the Kinome. (Class of assay: other) Panel member name: FGFR1	F	BAO_0000019	assay format	None	None	None	None	None	CHEMBL3650	Fibroblast growth factor receptor 1	Homo sapiens	SINGLE PROTEIN	CHEMBL1201862	7	PubChem BioAssays			None
CHEMBL1682545		0	292.37	0	4.43	SID103904520	c1ccc(Nc2nc(-c3ccc4[nH]ncc4c3)cs2)cc1	Ki	'>'	5011.87	nM			inactive	UO_0000065					False	CHEMBL1963740	PUBCHEM_BIOASSAY: Navigating the Kinome. (Class of assay: other) Panel member name: FGFR1	F	BAO_0000019	assay format	None	None	None	None	None	CHEMBL3650	Fibroblast growth factor receptor 1	Homo sapiens	SINGLE PROTEIN	CHEMBL1201862	7	PubChem BioAssays			None
CHEMBL2001224		0	371.83	0	4.28	SID103905155	Cc1cc(OC2CCCC2)c(NC(=O)Nc2cnc(C#N)cn2)cc1Cl	Ki	'>'	5011.87	nM			inactive	UO_0000065					False	CHEMBL1963740	PUBCHEM_BIOASSAY: Navigating the Kinome. (Class of assay: other) Panel member name: FGFR1	F	BAO_0000019	assay format	None	None	None	None	None	CHEMBL3650	Fibroblast growth factor receptor 1	Homo sapiens	SINGLE PROTEIN	CHEMBL1201862	7	PubChem BioAssays			None
CHEMBL1973720		0	342.83	0	3.36	SID103904200	NC1CCC(Nc2nc(Cl)cc(-c3c[nH]c4ncccc34)n2)CC1	Ki	'='	3981.07	nM	5.40		active	UO_0000065					False	CHEMBL1963740	PUBCHEM_BIOASSAY: Navigating the Kinome. (Class of assay: other) Panel member name: FGFR1	F	BAO_0000019	assay format	None	None	None	None	None	CHEMBL3650	Fibroblast growth factor receptor 1	Homo sapiens	SINGLE PROTEIN	CHEMBL1201862	7	PubChem BioAssays			None
CHEMBL2000481		0	463.52	0	2.08	SID103905096	NCCNS(=O)(=O)c1cccc(C(=O)Nc2ccc(-c3n[nH]c(=O)c4ccccc34)cc2)c1	Ki	'>'	5011.87	nM			inactive	UO_0000065					False	CHEMBL1963740	PUBCHEM_BIOASSAY: Navigating the Kinome. (Class of assay: other) Panel member name: FGFR1	F	BAO_0000019	assay format	None	None	None	None	None	CHEMBL3650	Fibroblast growth factor receptor 1	Homo sapiens	SINGLE PROTEIN	CHEMBL1201862	7	PubChem BioAssays			None
CHEMBL3322590		0	440.43	0	4.25	31h	O=C1Nc2cc(NC(=O)c3c[nH]cc(-c4ccccc4F)c3=O)ccc2/C1=C/c1ccc[nH]1	Inhibition	'='	0.0	%				UO_0000187					False	CHEMBL3362516	Inhibition of FGFR1 (unknown origin) at 1 uM by radioisotope-based P81 filter-binding assay	B	BAO_0000357	single protein format	Homo sapiens	None	None	None	None	CHEMBL3650	Fibroblast growth factor receptor 1	Homo sapiens	SINGLE PROTEIN	CHEMBL3351387	1	Scientific Literature	Eur. J. Med. Chem.	2014	None
CHEMBL3329684		0	588.64	1	4.06	54	COc1ccc(C(=O)NC(=O)Nc2ccc3c(c2)NC(=O)/C3=C\c2[nH]c(C)c(C(=O)NCCN3CCCC3)c2C)c(F)c1	Inhibition	'='	23.0	%				UO_0000187					False	CHEMBL3380455	Inhibition of FGFR1 (unknown origin) at 1 uM	B	BAO_0000357	single protein format	Homo sapiens	None	None	None	None	CHEMBL3650	Fibroblast growth factor receptor 1	Homo sapiens	SINGLE PROTEIN	CHEMBL3351479	1	Scientific Literature	Eur. J. Med. Chem.	2014	None
CHEMBL598997		0	372.42	0	4.48	6	COc1cc(C2C=C(Nc3ccccc3)C(=O)N2c2ccccc2)ccc1O	IC50						Not Active						False	CHEMBL1069629	Inhibition of FGFR1	B	BAO_0000357	single protein format	None	None	None	None	None	CHEMBL3650	Fibroblast growth factor receptor 1	Homo sapiens	SINGLE PROTEIN	CHEMBL1156931	1	Scientific Literature	J. Med. Chem.	2010	None
CHEMBL608533	MIDOSTAURIN	4	570.65	2	5.91	PKC-412	CO[C@@H]1[C@H](N(C)C(=O)c2ccccc2)C[C@H]2O[C@]1(C)n1c3ccccc3c3c4c(c5c6ccccc6n2c5c31)C(=O)NC4	Kd	'='	1600.0	nM	5.80			UO_0000065	10.16	0.18	-0.11	7.46	True	CHEMBL1244838	Binding affinity to FGFR1	B	BAO_0000357	single protein format	None	None	None	None	None	CHEMBL3650	Fibroblast growth factor receptor 1	Homo sapiens	SINGLE PROTEIN	CHEMBL1240346	1	Scientific Literature	Blood	2009	None
CHEMBL2004118		0	357.85	0	3.75	SID103905011	CCc1nc(Nc2ccc(N3CCOCC3)c(Cl)c2)nc2[nH]ccc12	Ki	'>'	3981.07	nM			inactive	UO_0000065					False	CHEMBL1963740	PUBCHEM_BIOASSAY: Navigating the Kinome. (Class of assay: other) Panel member name: FGFR1	F	BAO_0000019	assay format	None	None	None	None	None	CHEMBL3650	Fibroblast growth factor receptor 1	Homo sapiens	SINGLE PROTEIN	CHEMBL1201862	7	PubChem BioAssays			None
CHEMBL1965170		0	530.61	1	4.41	SID103904273	COc1ccc(NC(=O)Nc2ccc(-c3csc4c(-c5cnn(CC(O)CO)c5)cnc(N)c34)cc2)cc1	Ki	'='	501.19	nM	6.30		active	UO_0000065					False	CHEMBL1963740	PUBCHEM_BIOASSAY: Navigating the Kinome. (Class of assay: other) Panel member name: FGFR1	F	BAO_0000019	assay format	None	None	None	None	None	CHEMBL3650	Fibroblast growth factor receptor 1	Homo sapiens	SINGLE PROTEIN	CHEMBL1201862	7	PubChem BioAssays			None
CHEMBL1965570		0	444.49	1	6.59	SID103904286	Nc1ncc(-c2ccoc2)c2scc(-c3ccc(NC(=O)Nc4ccccc4F)cc3)c12	Ki	'='	199.53	nM	6.70		active	UO_0000065					False	CHEMBL1963740	PUBCHEM_BIOASSAY: Navigating the Kinome. (Class of assay: other) Panel member name: FGFR1	F	BAO_0000019	assay format	None	None	None	None	None	CHEMBL3650	Fibroblast growth factor receptor 1	Homo sapiens	SINGLE PROTEIN	CHEMBL1201862	7	PubChem BioAssays			None
CHEMBL322005		0	495.41	1	6.13	7w	CCN(CC)C(=O)c1ccc(Nc2cc3c(cn2)cc(-c2c(Cl)cccc2Cl)c(=O)n3C)cc1	IC50	'='	1900.0	nM	5.72			UO_0000065	11.55	0.23	-0.41	8.51	False	CHEMBL678672	Inhibitory activity against fibroblast growth factor receptor 1	B	BAO_0000357	single protein format	None	None	None	None	None	CHEMBL3650	Fibroblast growth factor receptor 1	Homo sapiens	SINGLE PROTEIN	CHEMBL1133618	1	Scientific Literature	J. Med. Chem.	2000	None
CHEMBL406375		0	234.26	0	3.98	GTP_14564	c1ccc(-c2n[nH]c3c2oc2ccccc23)cc1	Residual Activity	'='	90.0	%				UO_0000187					False	CHEMBL2219062	Millipore: Percentage of residual kinase activity of FGFR1 at 1uM relative to control. Control inhibitor: Staurosporine at 10.0uM. Buffer: 8 mM MOPS pH 7.0, 0.2 mM EDTA	B	BAO_0000357	single protein format	Homo sapiens	None	None	None	None	CHEMBL3650	Fibroblast growth factor receptor 1	Homo sapiens	SINGLE PROTEIN	CHEMBL2218924	1	Scientific Literature	Biochem. J.	2013	None
CHEMBL559147	Y-27632	0	247.34	0	2.17	Y-27632	C[C@@H](N)[C@H]1CC[C@H](C(=O)Nc2ccncc2)CC1	Residual Activity	'='	95.0	%				UO_0000187					False	CHEMBL2219062	Millipore: Percentage of residual kinase activity of FGFR1 at 1uM relative to control. Control inhibitor: Staurosporine at 10.0uM. Buffer: 8 mM MOPS pH 7.0, 0.2 mM EDTA	B	BAO_0000357	single protein format	Homo sapiens	None	None	None	None	CHEMBL3650	Fibroblast growth factor receptor 1	Homo sapiens	SINGLE PROTEIN	CHEMBL2218924	1	Scientific Literature	Biochem. J.	2013	None
CHEMBL2325895		0	380.45	0	1.96	3q	CC(C)(C)[C@@H](NC(=O)c1c[nH]c2ncc(C3CC3)nc12)C(=O)N1CC(C#N)C1	Inhibition	'='	63.0	%				UO_0000187					False	CHEMBL2329193	Inhibition of FGFR1 (unknown origin) at 1 uM	B	BAO_0000357	single protein format	Homo sapiens	None	None	None	None	CHEMBL3650	Fibroblast growth factor receptor 1	Homo sapiens	SINGLE PROTEIN	CHEMBL2321829	1	Scientific Literature	J. Med. Chem.	2013	None
CHEMBL24979		0	489.39	1	5.39	27	COc1cc2c(Nc3ccc(Br)cc3F)ncnc2cc1OCCC1CCN(C)CC1	IC50	'='	2100.0	nM	5.68			UO_0000065	11.60	0.25	0.29	9.54	False	CHEMBL676971	Inhibition fibroblast growth factor receptor TK kinase activity at a concentration of 2 uM	B	BAO_0000357	single protein format	None	None	None	None	None	CHEMBL3650	Fibroblast growth factor receptor 1	Homo sapiens	SINGLE PROTEIN	CHEMBL1135889	1	Scientific Literature	J. Med. Chem.	2002	None
CHEMBL283088		0	445.93	0	3.80	6	COc1cc2c(Nc3ccc(Cl)cc3F)ncnc2cc1OCCN1CCN(C)CC1	IC50	'='	8000.0	nM	5.10			UO_0000065	11.43	0.22	1.30	8.12	False	CHEMBL676971	Inhibition fibroblast growth factor receptor TK kinase activity at a concentration of 2 uM	B	BAO_0000357	single protein format	None	None	None	None	None	CHEMBL3650	Fibroblast growth factor receptor 1	Homo sapiens	SINGLE PROTEIN	CHEMBL1135889	1	Scientific Literature	J. Med. Chem.	2002	None
CHEMBL1215218		0	533.61	1	4.32	36	CCOC(=O)CCc1c(/C=C2\C(=O)Nc3ccc(NS(=O)(=O)c4ccccc4)cc32)[nH]c2c1C(=O)CCC2	Inhibition	'='	77.0	%				UO_0000187					False	CHEMBL1219745	Inhibition of FGFR1 at 1 uM by radiometric method	B	BAO_0000357	single protein format	None	None	None	None	None	CHEMBL3650	Fibroblast growth factor receptor 1	Homo sapiens	SINGLE PROTEIN	CHEMBL1212904	1	Scientific Literature	J. Med. Chem.	2010	None
CHEMBL608154		0	366.81	0	4.33	MLN-120B	COc1c(Cl)cc2c([nH]c3cnccc32)c1NC(=O)c1cccnc1C	Kd	'>'	10000.0	nM				UO_0000065					False	CHEMBL1908829	Binding constant for FGFR1 kinase domain	B	BAO_0000357	single protein format	None	None	None	None	None	CHEMBL3650	Fibroblast growth factor receptor 1	Homo sapiens	SINGLE PROTEIN	CHEMBL1908390	1	Scientific Literature	Nat. Biotechnol.	2011	None
CHEMBL1945804		0	453.02	1	5.03	12b	Cc1ncc(CCCN(C)C)cc1Nc1ncc2c(n1)-c1ccc(Cl)cc1NC(=S)C2	IC50	'='	200.0	nM	6.70			UO_0000065	14.79	0.30	1.67	10.15	False	CHEMBL1948348	Inhibition of FGFR1	B	BAO_0000357	single protein format	None	None	None	None	None	CHEMBL3650	Fibroblast growth factor receptor 1	Homo sapiens	SINGLE PROTEIN	CHEMBL1944579	1	Scientific Literature	J. Med. Chem.	2012	None
CHEMBL1945171		0	452.03	1	5.64	11b	Cc1ccc(CCCN(C)C)cc1Nc1ncc2c(n1)-c1ccc(Cl)cc1NC(=S)C2	IC50	'='	1600.0	nM	5.80			UO_0000065	12.82	0.26	0.16	10.92	False	CHEMBL1948348	Inhibition of FGFR1	B	BAO_0000357	single protein format	None	None	None	None	None	CHEMBL3650	Fibroblast growth factor receptor 1	Homo sapiens	SINGLE PROTEIN	CHEMBL1944579	1	Scientific Literature	J. Med. Chem.	2012	None
CHEMBL1909389	GW574782A	0	633.09	2	6.37	GW574782A	CS(=O)(=O)CCNCc1ccc(-c2ccc3ncnc(Nc4ccc(OCc5ccccc5)c(C(F)(F)F)c4)c3c2)o1.Cl	Inhibition	'='	1.07	%				UO_0000187					False	CHEMBL1962288	GSK_PKIS: FGFR1 mean inhibition at 0.1 uM [Nanosyn]	B	BAO_0000357	single protein format	None	None	None	None	None	CHEMBL3650	Fibroblast growth factor receptor 1	Homo sapiens	SINGLE PROTEIN	CHEMBL1961873	16	GSK Published Kinase Inhibitor Set			None
CHEMBL305477	GW829874X	0	374.40	0	3.28	GW829874X	COc1cccc(/C=N/Nc2ncnc3c2cnn3-c2cccc(OC)c2)c1	Inhibition	'='	2.4	%				UO_0000187					False	CHEMBL1962289	GSK_PKIS: FGFR1 mean inhibition at 1 uM [Nanosyn]	B	BAO_0000357	single protein format	None	None	None	None	None	CHEMBL3650	Fibroblast growth factor receptor 1	Homo sapiens	SINGLE PROTEIN	CHEMBL1961873	16	GSK Published Kinase Inhibitor Set			None
CHEMBL1641799		0	358.42	0	4.26	18	CC(C)(C)c1cc(C(=O)O)c(NC(=O)Nc2ccc3[nH]ncc3c2)s1	Inhibition	'='	0.0	%				UO_0000187					False	CHEMBL1646813	Inhibition of FGFR1 at 10 uM	B	BAO_0000357	single protein format	None	None	None	None	None	CHEMBL3650	Fibroblast growth factor receptor 1	Homo sapiens	SINGLE PROTEIN	CHEMBL1641460	1	Scientific Literature	Bioorg. Med. Chem. Lett.	2011	None
CHEMBL268885	GSK-711701A	0	416.89	0	3.43	GSK711701A	COc1c(C(N)=O)cc(-c2ccc(Cl)cc2)cc1-c1ccc(S(N)(=O)=O)cc1	Inhibition	'='	7.12	%				UO_0000187					False	CHEMBL1962288	GSK_PKIS: FGFR1 mean inhibition at 0.1 uM [Nanosyn]	B	BAO_0000357	single protein format	None	None	None	None	None	CHEMBL3650	Fibroblast growth factor receptor 1	Homo sapiens	SINGLE PROTEIN	CHEMBL1961873	16	GSK Published Kinase Inhibitor Set			None
CHEMBL597211		0	363.51	0	3.80	10	CC(C)(C)c1ccc(CC2(N)CCN(c3ncnc4[nH]ccc34)CC2)cc1	Inhibition	'='	3.0	%				UO_0000187					False	CHEMBL1074371	Inhibition of FGFR1 at 1 uM	B	BAO_0000357	single protein format	None	None	None	None	None	CHEMBL3650	Fibroblast growth factor receptor 1	Homo sapiens	SINGLE PROTEIN	CHEMBL1157584	1	Scientific Literature	J. Med. Chem.	2010	None
CHEMBL450519		0	309.37	0	2.31	17	Nc1ncnc2c1c(-c1cccc(O)c1)cn2C1CCNCC1	Activity						Not Evaluated						False	CHEMBL1035886	Binding affinity to human FGFR1 at 10 uM relative to control	B	BAO_0000357	single protein format	Homo sapiens	None	None	None	None	CHEMBL3650	Fibroblast growth factor receptor 1	Homo sapiens	SINGLE PROTEIN	CHEMBL1151712	1	Scientific Literature	J. Med. Chem.	2008	None
CHEMBL275473	GW572401X	0	401.49	0	4.12	GW572401X	CCN(CC)S(=O)(=O)c1ccc(OC)c(Nc2ncc(-c3ccccc3)o2)c1	Inhibition	'='	23.69	%				UO_0000187					False	CHEMBL1962289	GSK_PKIS: FGFR1 mean inhibition at 1 uM [Nanosyn]	B	BAO_0000357	single protein format	None	None	None	None	None	CHEMBL3650	Fibroblast growth factor receptor 1	Homo sapiens	SINGLE PROTEIN	CHEMBL1961873	16	GSK Published Kinase Inhibitor Set			None
CHEMBL271595	GW297361X	0	372.43	0	2.35	GW297361X	NS(=O)(=O)c1ccc(N/C=C2\C(=O)Nc3ccc4ncsc4c32)cc1	Inhibition	'='	5.4	%				UO_0000187					False	CHEMBL1962288	GSK_PKIS: FGFR1 mean inhibition at 0.1 uM [Nanosyn]	B	BAO_0000357	single protein format	None	None	None	None	None	CHEMBL3650	Fibroblast growth factor receptor 1	Homo sapiens	SINGLE PROTEIN	CHEMBL1961873	16	GSK Published Kinase Inhibitor Set			None
CHEMBL13868		0	507.57	2	6.66	SB-245392	Fc1ccc(-c2ncn(C3CCNCC3)c2-c2ccnc(Oc3ccc(Oc4ccccc4)cc3)n2)cc1	Inhibition	'='	6.98	%				UO_0000187					False	CHEMBL1962288	GSK_PKIS: FGFR1 mean inhibition at 0.1 uM [Nanosyn]	B	BAO_0000357	single protein format	None	None	None	None	None	CHEMBL3650	Fibroblast growth factor receptor 1	Homo sapiens	SINGLE PROTEIN	CHEMBL1961873	16	GSK Published Kinase Inhibitor Set			None
CHEMBL259084	MLN-8054	1	476.87	1	5.87	MLN-8054	O=C(O)c1ccc(Nc2ncc3c(n2)-c2ccc(Cl)cc2C(c2c(F)cccc2F)=NC3)cc1	Activity	'='	43.0	%				UO_0000187					False	CHEMBL921851	Activity of human FGFR1 kinase at 1 uM	B	BAO_0000357	single protein format	Homo sapiens	None	None	None	None	CHEMBL3650	Fibroblast growth factor receptor 1	Homo sapiens	SINGLE PROTEIN	CHEMBL1147076	1	Scientific Literature	Proc. Natl. Acad. Sci. U.S.A.	2007	None
CHEMBL481491		0	417.41	0	4.78	SID103905430	NC(=O)c1sc(-n2cnc3ccccc32)cc1OCc1ccccc1C(F)(F)F	Ki	'>'	5011.87	nM			inactive	UO_0000065					False	CHEMBL1963740	PUBCHEM_BIOASSAY: Navigating the Kinome. (Class of assay: other) Panel member name: FGFR1	F	BAO_0000019	assay format	None	None	None	None	None	CHEMBL3650	Fibroblast growth factor receptor 1	Homo sapiens	SINGLE PROTEIN	CHEMBL1201862	7	PubChem BioAssays			None
CHEMBL1980407		0	436.52	0	4.52	SID103904462	NC(COc1cncc(-c2ccc3c(c2)C(=Cc2ccc[nH]2)C(=O)N3)c1)Cc1ccccc1	Ki	'='	125.89	nM	6.90		active	UO_0000065					False	CHEMBL1963740	PUBCHEM_BIOASSAY: Navigating the Kinome. (Class of assay: other) Panel member name: FGFR1	F	BAO_0000019	assay format	None	None	None	None	None	CHEMBL3650	Fibroblast growth factor receptor 1	Homo sapiens	SINGLE PROTEIN	CHEMBL1201862	7	PubChem BioAssays			None
CHEMBL1958401		0	270.34	0	2.58	SID103904798	O=c1cc(-c2ccncc2)nc(NC2CCCCC2)[nH]1	Ki	'>'	5011.87	nM			inactive	UO_0000065					False	CHEMBL1963740	PUBCHEM_BIOASSAY: Navigating the Kinome. (Class of assay: other) Panel member name: FGFR1	F	BAO_0000019	assay format	None	None	None	None	None	CHEMBL3650	Fibroblast growth factor receptor 1	Homo sapiens	SINGLE PROTEIN	CHEMBL1201862	7	PubChem BioAssays			None
CHEMBL1682553		0	292.35	0	3.09	SID103904510	CC(C)Nc1c(-c2ccc3[nH]ncc3c2)nc2ncccn12	Ki	'>'	5011.87	nM			inactive	UO_0000065					False	CHEMBL1963740	PUBCHEM_BIOASSAY: Navigating the Kinome. (Class of assay: other) Panel member name: FGFR1	F	BAO_0000019	assay format	None	None	None	None	None	CHEMBL3650	Fibroblast growth factor receptor 1	Homo sapiens	SINGLE PROTEIN	CHEMBL1201862	7	PubChem BioAssays			None
CHEMBL562488		0	225.04	0	1.69	SID103905307	O=c1[nH]cnc2ccc(Br)cc12	Ki	'>'	50118.72	nM			inactive	UO_0000065					False	CHEMBL1963740	PUBCHEM_BIOASSAY: Navigating the Kinome. (Class of assay: other) Panel member name: FGFR1	F	BAO_0000019	assay format	None	None	None	None	None	CHEMBL3650	Fibroblast growth factor receptor 1	Homo sapiens	SINGLE PROTEIN	CHEMBL1201862	7	PubChem BioAssays			None
CHEMBL1981133		0	394.48	0	4.73	SID103904486	NC(COc1cncc(-c2ccc3cnccc3c2)c1)Cc1c[nH]c2ccccc12	Ki	'>'	3981.07	nM			inactive	UO_0000065					False	CHEMBL1963740	PUBCHEM_BIOASSAY: Navigating the Kinome. (Class of assay: other) Panel member name: FGFR1	F	BAO_0000019	assay format	None	None	None	None	None	CHEMBL3650	Fibroblast growth factor receptor 1	Homo sapiens	SINGLE PROTEIN	CHEMBL1201862	7	PubChem BioAssays			None
CHEMBL1991434		0	388.22	0	3.81	SID103905415	COc1ccc(C=C2C(=O)ON=C2c2ccc(Br)cc2)cc1OC	Ki	'>'	5011.87	nM			inactive	UO_0000065					False	CHEMBL1963740	PUBCHEM_BIOASSAY: Navigating the Kinome. (Class of assay: other) Panel member name: FGFR1	F	BAO_0000019	assay format	None	None	None	None	None	CHEMBL3650	Fibroblast growth factor receptor 1	Homo sapiens	SINGLE PROTEIN	CHEMBL1201862	7	PubChem BioAssays			None
CHEMBL592030		0	439.55	0	4.79	SID103904960	NCCCn1cc(-c2cc(-c3cc4ccccc4s3)c3[nH]ncc3c2)c2nc(N)ncc21	Ki	'>'	3981.07	nM			inactive	UO_0000065					False	CHEMBL1963740	PUBCHEM_BIOASSAY: Navigating the Kinome. (Class of assay: other) Panel member name: FGFR1	F	BAO_0000019	assay format	None	None	None	None	None	CHEMBL3650	Fibroblast growth factor receptor 1	Homo sapiens	SINGLE PROTEIN	CHEMBL1201862	7	PubChem BioAssays			None
CHEMBL1970317		0	458.52	1	5.73	SID103904314	Cn1cc(-c2cnc(N)c3c(-c4ccc(NC(=O)Nc5cccc(F)c5)cc4)csc23)cn1	Ki	'='	1584.89	nM	5.80		active	UO_0000065					False	CHEMBL1963740	PUBCHEM_BIOASSAY: Navigating the Kinome. (Class of assay: other) Panel member name: FGFR1	F	BAO_0000019	assay format	None	None	None	None	None	CHEMBL3650	Fibroblast growth factor receptor 1	Homo sapiens	SINGLE PROTEIN	CHEMBL1201862	7	PubChem BioAssays			None
CHEMBL1978014		0	415.50	0	2.91	SID103904547	CN1CCC(C(=O)n2nc(N)c3cc(-c4cn(Cc5ccccc5)nn4)ccc32)CC1	Ki	'>'	5011.87	nM			inactive	UO_0000065					False	CHEMBL1963740	PUBCHEM_BIOASSAY: Navigating the Kinome. (Class of assay: other) Panel member name: FGFR1	F	BAO_0000019	assay format	None	None	None	None	None	CHEMBL3650	Fibroblast growth factor receptor 1	Homo sapiens	SINGLE PROTEIN	CHEMBL1201862	7	PubChem BioAssays			None
CHEMBL1967887		0	268.32	0	2.27	SID103904469	Cc1n[nH]c2ccc(-c3cncc(OCCN)c3)cc12	Ki	'>'	5011.87	nM			inactive	UO_0000065					False	CHEMBL1963740	PUBCHEM_BIOASSAY: Navigating the Kinome. (Class of assay: other) Panel member name: FGFR1	F	BAO_0000019	assay format	None	None	None	None	None	CHEMBL3650	Fibroblast growth factor receptor 1	Homo sapiens	SINGLE PROTEIN	CHEMBL1201862	7	PubChem BioAssays			None
CHEMBL2000335		0	389.48	1	5.20	SID103904296	Cc1ccc(NC(=O)Nc2ccc(-c3csc4ncnc(N)c34)cc2)cc1C	Ki	'='	15.85	nM	7.80		active	UO_0000065					False	CHEMBL1963740	PUBCHEM_BIOASSAY: Navigating the Kinome. (Class of assay: other) Panel member name: FGFR1	F	BAO_0000019	assay format	None	None	None	None	None	CHEMBL3650	Fibroblast growth factor receptor 1	Homo sapiens	SINGLE PROTEIN	CHEMBL1201862	7	PubChem BioAssays			None
CHEMBL1973516		0	439.53	0	3.85	SID103905159	CCN1CCN(c2ccc(Nc3ncc(C#N)c(Nc4ccc5[nH]ncc5c4)n3)cc2)CC1	Ki	'='	15.85	nM	7.80		active	UO_0000065					False	CHEMBL1963740	PUBCHEM_BIOASSAY: Navigating the Kinome. (Class of assay: other) Panel member name: FGFR1	F	BAO_0000019	assay format	None	None	None	None	None	CHEMBL3650	Fibroblast growth factor receptor 1	Homo sapiens	SINGLE PROTEIN	CHEMBL1201862	7	PubChem BioAssays			None
CHEMBL1973808		0	271.71	0	3.47	SID103904664	O=C(Nc1ccc2[nH]ncc2c1)c1ccc(Cl)cc1	Ki	'>'	5011.87	nM			inactive	UO_0000065					False	CHEMBL1963740	PUBCHEM_BIOASSAY: Navigating the Kinome. (Class of assay: other) Panel member name: FGFR1	F	BAO_0000019	assay format	None	None	None	None	None	CHEMBL3650	Fibroblast growth factor receptor 1	Homo sapiens	SINGLE PROTEIN	CHEMBL1201862	7	PubChem BioAssays			None
CHEMBL2004515		0	239.23	0	2.35	SID103905089	c1nc(-c2ccc3c(c2)OCO3)c2cc[nH]c2n1	Ki	'='	15848.93	nM	4.80		active	UO_0000065					False	CHEMBL1963740	PUBCHEM_BIOASSAY: Navigating the Kinome. (Class of assay: other) Panel member name: FGFR1	F	BAO_0000019	assay format	None	None	None	None	None	CHEMBL3650	Fibroblast growth factor receptor 1	Homo sapiens	SINGLE PROTEIN	CHEMBL1201862	7	PubChem BioAssays			None
CHEMBL2001257		0	483.64	1	6.19	SID103904319	CCN(CC)CC#Cc1cnc(N)c2c(-c3ccc(NC(=O)Nc4cccc(C)c4)cc3)csc12	Ki	'='	630.96	nM	6.20		active	UO_0000065					False	CHEMBL1963740	PUBCHEM_BIOASSAY: Navigating the Kinome. (Class of assay: other) Panel member name: FGFR1	F	BAO_0000019	assay format	None	None	None	None	None	CHEMBL3650	Fibroblast growth factor receptor 1	Homo sapiens	SINGLE PROTEIN	CHEMBL1201862	7	PubChem BioAssays			None
CHEMBL110403		0	538.48	2	5.28	7s	CN1CCN(CCOc2ccc(Nc3cc4c(cn3)cc(-c3c(Cl)cccc3Cl)c(=O)n4C)cc2)CC1	IC50	'='	210.0	nM	6.68			UO_0000065	12.40	0.25	1.40	10.66	False	CHEMBL678672	Inhibitory activity against fibroblast growth factor receptor 1	B	BAO_0000357	single protein format	None	None	None	None	None	CHEMBL3650	Fibroblast growth factor receptor 1	Homo sapiens	SINGLE PROTEIN	CHEMBL1133618	1	Scientific Literature	J. Med. Chem.	2000	None
CHEMBL1998159		0	427.43	0	4.30	SID103905453	Cc1n[nH]c2cnc(-c3cncc(OCC(N)Cc4cccc(C(F)(F)F)c4)c3)cc12	Ki	'>'	5011.87	nM			inactive	UO_0000065					False	CHEMBL1963740	PUBCHEM_BIOASSAY: Navigating the Kinome. (Class of assay: other) Panel member name: FGFR1	F	BAO_0000019	assay format	None	None	None	None	None	CHEMBL3650	Fibroblast growth factor receptor 1	Homo sapiens	SINGLE PROTEIN	CHEMBL1201862	7	PubChem BioAssays			None
CHEMBL1991377		0	293.25	0	3.25	SID103905334	Cc1cc(=O)[nH]c2[nH]nc(-c3cccc(C(F)(F)F)c3)c12	Ki	'>'	3981.07	nM			inactive	UO_0000065					False	CHEMBL1963740	PUBCHEM_BIOASSAY: Navigating the Kinome. (Class of assay: other) Panel member name: FGFR1	F	BAO_0000019	assay format	None	None	None	None	None	CHEMBL3650	Fibroblast growth factor receptor 1	Homo sapiens	SINGLE PROTEIN	CHEMBL1201862	7	PubChem BioAssays			None
CHEMBL1985311		0	391.41	0	4.09	SID103904855	Nc1n[nH]c2cccc(-c3ccc(NC(=O)Nc4cc(CO)ccc4F)cc3)c12	Ki	'='	2511.89	nM	5.60		active	UO_0000065					False	CHEMBL1963740	PUBCHEM_BIOASSAY: Navigating the Kinome. (Class of assay: other) Panel member name: FGFR1	F	BAO_0000019	assay format	None	None	None	None	None	CHEMBL3650	Fibroblast growth factor receptor 1	Homo sapiens	SINGLE PROTEIN	CHEMBL1201862	7	PubChem BioAssays			None
CHEMBL1968705		0	535.65	2	6.13	SID103905541	CCCC(=O)Nc1cccc(-c2nc(Nc3ccc4[nH]ncc4c3)c3cc(OCCN4CCCC4)ccc3n2)c1	Ki	'>'	3981.07	nM			inactive	UO_0000065					False	CHEMBL1963740	PUBCHEM_BIOASSAY: Navigating the Kinome. (Class of assay: other) Panel member name: FGFR1	F	BAO_0000019	assay format	None	None	None	None	None	CHEMBL3650	Fibroblast growth factor receptor 1	Homo sapiens	SINGLE PROTEIN	CHEMBL1201862	7	PubChem BioAssays			None
CHEMBL546797		0	277.29	0	2.67	SID103904925	ON=C(c1nc2ccccc2[nH]1)c1nc2ccccc2[nH]1	Ki	'='	2511.89	nM	5.60		active	UO_0000065					False	CHEMBL1963740	PUBCHEM_BIOASSAY: Navigating the Kinome. (Class of assay: other) Panel member name: FGFR1	F	BAO_0000019	assay format	None	None	None	None	None	CHEMBL3650	Fibroblast growth factor receptor 1	Homo sapiens	SINGLE PROTEIN	CHEMBL1201862	7	PubChem BioAssays			None
CHEMBL1966343		0	256.31	0	3.00	SID103904482	CC(C)Cc1cc(-c2ccc3[nH]nc(N)c3c2)on1	Ki	'>'	5011.87	nM			inactive	UO_0000065					False	CHEMBL1963740	PUBCHEM_BIOASSAY: Navigating the Kinome. (Class of assay: other) Panel member name: FGFR1	F	BAO_0000019	assay format	None	None	None	None	None	CHEMBL3650	Fibroblast growth factor receptor 1	Homo sapiens	SINGLE PROTEIN	CHEMBL1201862	7	PubChem BioAssays			None
CHEMBL1978271		0	515.61	1	4.71	SID103904839	CC(C)(C)c1cc(NC(=O)Nc2cccc3ccccc23)n(-c2cccc(C(=O)NCCOCCO)c2)n1	Ki	'>'	3981.07	nM			inactive	UO_0000065					False	CHEMBL1963740	PUBCHEM_BIOASSAY: Navigating the Kinome. (Class of assay: other) Panel member name: FGFR1	F	BAO_0000019	assay format	None	None	None	None	None	CHEMBL3650	Fibroblast growth factor receptor 1	Homo sapiens	SINGLE PROTEIN	CHEMBL1201862	7	PubChem BioAssays			None
CHEMBL1972258		0	255.32	0	2.37	SID103904972	NCCCOc1cncc(C=Cc2ccncc2)c1	Ki	'>'	5011.87	nM			inactive	UO_0000065					False	CHEMBL1963740	PUBCHEM_BIOASSAY: Navigating the Kinome. (Class of assay: other) Panel member name: FGFR1	F	BAO_0000019	assay format	None	None	None	None	None	CHEMBL3650	Fibroblast growth factor receptor 1	Homo sapiens	SINGLE PROTEIN	CHEMBL1201862	7	PubChem BioAssays			None
CHEMBL1967531		0	361.43	0	4.58	SID103904284	Nc1ncnc2scc(-c3ccc(NC(=O)Nc4ccccc4)cc3)c12	Ki	'='	398.11	nM	6.40		active	UO_0000065					False	CHEMBL1963740	PUBCHEM_BIOASSAY: Navigating the Kinome. (Class of assay: other) Panel member name: FGFR1	F	BAO_0000019	assay format	None	None	None	None	None	CHEMBL3650	Fibroblast growth factor receptor 1	Homo sapiens	SINGLE PROTEIN	CHEMBL1201862	7	PubChem BioAssays			None
CHEMBL2002446		0	458.63	0	4.23	SID103904811	CN1CCN(Cc2ccc3c(c2)Cc2c(-c4csc(C#CCOCC5CC5)c4)n[nH]c2-3)CC1	Ki	'='	1258.93	nM	5.90		active	UO_0000065					False	CHEMBL1963740	PUBCHEM_BIOASSAY: Navigating the Kinome. (Class of assay: other) Panel member name: FGFR1	F	BAO_0000019	assay format	None	None	None	None	None	CHEMBL3650	Fibroblast growth factor receptor 1	Homo sapiens	SINGLE PROTEIN	CHEMBL1201862	7	PubChem BioAssays			None
CHEMBL98538		0	253.33	0	3.95	3	c1ccc(-c2cnc(Nc3ccccn3)s2)cc1	Selectivity	'='	164.0										False	CHEMBL678678	Selectivity for Fibroblast growth factor receptor 1 over (KDR) kinase insert domain receptor	B	BAO_0000357	single protein format	None	None	None	None	None	CHEMBL3650	Fibroblast growth factor receptor 1	Homo sapiens	SINGLE PROTEIN	CHEMBL1146769	1	Scientific Literature	Bioorg. Med. Chem. Lett.	2004	None
CHEMBL425247		0	506.65	2	6.14	11	c1ccc(COc2cccc3[nH]nc(-c4nc5cc(N6CCC(N7CCCCC7)CC6)ccc5[nH]4)c23)cc1	IC50	'='	94.0	nM	7.03			UO_0000065	13.87	0.25	0.89	9.62	False	CHEMBL862851	Inhibition of FGFR1	B	BAO_0000357	single protein format	Homo sapiens	None	None	None	None	CHEMBL3650	Fibroblast growth factor receptor 1	Homo sapiens	SINGLE PROTEIN	CHEMBL1138908	1	Scientific Literature	Bioorg. Med. Chem. Lett.	2006	None
CHEMBL482326	GSK-1030062A	0	505.52	2	5.40	GSK1030062A	COc1cc2ncn(-c3cc(OCc4ccccc4C(F)(F)F)c(C(=O)N(C)C)s3)c2cc1OC	Inhibition	'='	10.34	%				UO_0000187					False	CHEMBL1962289	GSK_PKIS: FGFR1 mean inhibition at 1 uM [Nanosyn]	B	BAO_0000357	single protein format	None	None	None	None	None	CHEMBL3650	Fibroblast growth factor receptor 1	Homo sapiens	SINGLE PROTEIN	CHEMBL1961873	16	GSK Published Kinase Inhibitor Set			None
CHEMBL311318		0	250.30	0	3.59	11	C=CCOc1ccc2c(c1)ncn2-c1ccccc1	IC50	'='	35000.0	nM	4.46			UO_0000065	17.80	0.32	0.87	16.47	False	CHEMBL678503	Inhibition of [32P]ATP incorporated (phosphorylation) into glutamate-tyrosine copolymer substrate by human fibroblast growth factor receptor 1	B	BAO_0000357	single protein format	None	None	None	None	None	CHEMBL3650	Fibroblast growth factor receptor 1	Homo sapiens	SINGLE PROTEIN	CHEMBL1132255	1	Scientific Literature	J. Med. Chem.	1999	None
CHEMBL79177		0	254.29	0	3.04	35	COc1cc2ncn(-c3ccccc3)c2cc1OC	IC50	'='	25000.0	nM	4.60			UO_0000065	18.10	0.33	1.56	12.68	False	CHEMBL678503	Inhibition of [32P]ATP incorporated (phosphorylation) into glutamate-tyrosine copolymer substrate by human fibroblast growth factor receptor 1	B	BAO_0000357	single protein format	None	None	None	None	None	CHEMBL3650	Fibroblast growth factor receptor 1	Homo sapiens	SINGLE PROTEIN	CHEMBL1132255	1	Scientific Literature	J. Med. Chem.	1999	None
CHEMBL279459		0	479.33	0	4.80	25	COc1cc2c(Nc3c(F)cc(Br)cc3F)ncnc2cc1OCC1CCNCC1	IC50	'='	1900.0	nM	5.72			UO_0000065	11.94	0.26	0.92	8.38	False	CHEMBL676971	Inhibition fibroblast growth factor receptor TK kinase activity at a concentration of 2 uM	B	BAO_0000357	single protein format	None	None	None	None	None	CHEMBL3650	Fibroblast growth factor receptor 1	Homo sapiens	SINGLE PROTEIN	CHEMBL1135889	1	Scientific Literature	J. Med. Chem.	2002	None
CHEMBL3967980		0	464.45	1	5.65	BDBM238345	Cc1ccc(NC(=O)c2cccc(C(F)(F)F)c2)cc1NC(=O)c1cccc2c(N)nccc12	IC50	'>'	2500.0	nM			415927	UO_0000065					False	CHEMBL3888791	Inhibition Assay: In a similar manner to Experimental Example 1, the % inhibitory activity (concentration of the compound 1.0 μM) and the IC50 values of the inventive compound of Example 1 against various kinases were obtained by using Kinase Profiling Service (Invitrogen) according to the manufacturer's instructions.	B	BAO_0000357	single protein format	Homo sapiens	None	None	None	None	CHEMBL3650	Fibroblast growth factor receptor 1	Homo sapiens	SINGLE PROTEIN	CHEMBL3886835	37	BindingDB Database		2016	None
CHEMBL255863	NILOTINIB	4	529.53	2	6.36	Nilotinib	Cc1cn(-c2cc(NC(=O)c3ccc(C)c(Nc4nccc(-c5cccnc5)n4)c3)cc(C(F)(F)F)c2)cn1	Kd	'>'	10000.0	nM				UO_0000065					False	CHEMBL1908829	Binding constant for FGFR1 kinase domain	B	BAO_0000357	single protein format	None	None	None	None	None	CHEMBL3650	Fibroblast growth factor receptor 1	Homo sapiens	SINGLE PROTEIN	CHEMBL1908390	1	Scientific Literature	Nat. Biotechnol.	2011	None
CHEMBL80510		0	266.34	0	4.20	10	CCCCOc1ccc2c(c1)ncn2-c1ccccc1	IC50	'='	50000.0	nM	4.30			UO_0000065	16.15	0.29	0.10	15.90	False	CHEMBL678503	Inhibition of [32P]ATP incorporated (phosphorylation) into glutamate-tyrosine copolymer substrate by human fibroblast growth factor receptor 1	B	BAO_0000357	single protein format	None	None	None	None	None	CHEMBL3650	Fibroblast growth factor receptor 1	Homo sapiens	SINGLE PROTEIN	CHEMBL1132255	1	Scientific Literature	J. Med. Chem.	1999	None
CHEMBL1650131		0	430.51	0	3.16	49	CC(C)(O)[C@@H]1CNC[C@H]1Nc1nc(-c2cc(-c3cc[nH]n3)ccc2O)nc2ccccc12	Inhibition	'='	56.0	%				UO_0000187					False	CHEMBL1664083	Inhibition of FGF-R1 at 1 uM	B	BAO_0000357	single protein format	None	None	None	None	None	CHEMBL3650	Fibroblast growth factor receptor 1	Homo sapiens	SINGLE PROTEIN	CHEMBL1649416	1	Scientific Literature	J. Med. Chem.	2011	None
CHEMBL1778718		0	315.38	0	4.07	23a	Cc1cc(-c2cccc(N)c2)c(/C=C2\C(=O)Nc3ccccc32)[nH]1	Inhibition	'='	62.7	%				UO_0000187					False	CHEMBL1781090	Inhibition of FGFR1 at 4 uM by mobility shift assay	B	BAO_0000357	single protein format	None	None	None	None	None	CHEMBL3650	Fibroblast growth factor receptor 1	Homo sapiens	SINGLE PROTEIN	CHEMBL1777751	1	Scientific Literature	Bioorg. Med. Chem.	2011	None
CHEMBL365663	GW780159X	0	338.82	0	4.66	GW780159X	Nc1nc(-c2cccc(Cl)c2)c(-c2ccc3ncccc3n2)s1	Inhibition	'='	7.27	%				UO_0000187					False	CHEMBL1962289	GSK_PKIS: FGFR1 mean inhibition at 1 uM [Nanosyn]	B	BAO_0000357	single protein format	None	None	None	None	None	CHEMBL3650	Fibroblast growth factor receptor 1	Homo sapiens	SINGLE PROTEIN	CHEMBL1961873	16	GSK Published Kinase Inhibitor Set			None
CHEMBL1909357	GW410563A	0	347.80	0	3.40	GW410563A	COc1cc2ncnc(Nc3ccc(C)c(O)c3)c2cc1OC.Cl	Inhibition	'='	17.22	%				UO_0000187					False	CHEMBL1962289	GSK_PKIS: FGFR1 mean inhibition at 1 uM [Nanosyn]	B	BAO_0000357	single protein format	None	None	None	None	None	CHEMBL3650	Fibroblast growth factor receptor 1	Homo sapiens	SINGLE PROTEIN	CHEMBL1961873	16	GSK Published Kinase Inhibitor Set			None
CHEMBL3297954		0	381.82	0	4.40	4	Cl.c1cc(Nc2ncnc3cc4c(cc23)OCCO4)cc(-c2ccco2)c1	IC50	'>'	10000.0	nM				UO_0000065					False	CHEMBL3300695	Inhibition of FGFR1 (unknown origin) assessed as incorporation of [32P] gamma-ATP in to myelin basic protein after 30 mins by autoradiographic analysis	B	BAO_0000357	single protein format	Homo sapiens	None	None	None	None	CHEMBL3650	Fibroblast growth factor receptor 1	Homo sapiens	SINGLE PROTEIN	CHEMBL3297684	1	Scientific Literature	J. Med. Chem.	2014	None
CHEMBL1789963	GW406108X	0	400.22	1	5.02	GW406108X	O=C1Nc2ccc(C(=O)c3ccco3)cc2C1=Cc1cc(Cl)c(O)c(Cl)c1	Inhibition	'='	3.35	%				UO_0000187					False	CHEMBL1962288	GSK_PKIS: FGFR1 mean inhibition at 0.1 uM [Nanosyn]	B	BAO_0000357	single protein format	None	None	None	None	None	CHEMBL3650	Fibroblast growth factor receptor 1	Homo sapiens	SINGLE PROTEIN	CHEMBL1961873	16	GSK Published Kinase Inhibitor Set			None
CHEMBL107277		0	511.45	2	6.37	7q	CCN(CC)CCOc1ccc(Nc2cc3c(cn2)cc(-c2c(Cl)cccc2Cl)c(=O)n3C)cc1	IC50	'='	130.0	nM	6.89			UO_0000065	13.46	0.27	0.52	11.59	False	CHEMBL678672	Inhibitory activity against fibroblast growth factor receptor 1	B	BAO_0000357	single protein format	None	None	None	None	None	CHEMBL3650	Fibroblast growth factor receptor 1	Homo sapiens	SINGLE PROTEIN	CHEMBL1133618	1	Scientific Literature	J. Med. Chem.	2000	None
CHEMBL3427184		0	274.30	0	1.89	16	O=C(O)[C@@H]1CSC(c2ccc3cccc(O)c3n2)=N1	Activity	'='	48.0	%				UO_0000187					False	CHEMBL3428228	Inhibition of FGF-R1 (unknown origin) assessed as remaining activity at 100 uM by radioactive filter binding assay in presence of [33P]-ATP relative to control	B	BAO_0000357	single protein format	Homo sapiens	None	None	None	None	CHEMBL3650	Fibroblast growth factor receptor 1	Homo sapiens	SINGLE PROTEIN	CHEMBL3425453	1	Scientific Literature	Eur. J. Med. Chem.	2015	None
CHEMBL377300	BRIVANIB	3	370.38	0	3.52	Brivanib	Cc1cc2c(F)c(Oc3ncnn4cc(OC[C@@H](C)O)c(C)c34)ccc2[nH]1	IC50	'='	28.0	nM	7.55			UO_0000065	20.39	0.38	4.03	8.92	False	CHEMBL3536556	Inhibition of recombinant FGFR-1 (unknown origin)	B	BAO_0000357	single protein format	Homo sapiens	None	None	None	None	CHEMBL3650	Fibroblast growth factor receptor 1	Homo sapiens	SINGLE PROTEIN	CHEMBL3525936	1	Scientific Literature	Drug Metab. Dispos.	2012	None
CHEMBL502835	NINTEDANIB	4	539.64	1	3.62	BIBF 1120	COC(=O)c1ccc2c(c1)NC(=O)/C2=C(\Nc1ccc(N(C)C(=O)CN2CCN(C)CC2)cc1)c1ccccc1	IC50	'='	69.0	nM	7.16			UO_0000065	13.27	0.24	3.54	7.60	False	CHEMBL1244082	Inhibition of human FGFR1	B	BAO_0000357	single protein format	Homo sapiens	None	None	None	None	CHEMBL3650	Fibroblast growth factor receptor 1	Homo sapiens	SINGLE PROTEIN	CHEMBL1240338	1	Scientific Literature	Cancer Res.	2008	None
CHEMBL3394469		0	447.45	0	4.45	28a	Nc1n[nH]c2cccc(-c3ccc(NC(=O)C4(C(=O)Nc5ccc(F)cc5)CC4)cc3F)c12	Inhibition						Not Determined						False	CHEMBL3396237	Inhibition of purified FGFR1 (unknown origin) at 0.01 uM after 60 mins by ELISA	B	BAO_0000357	single protein format	Homo sapiens	None	None	None	None	CHEMBL3650	Fibroblast growth factor receptor 1	Homo sapiens	SINGLE PROTEIN	CHEMBL3392979	1	Scientific Literature	Bioorg. Med. Chem.	2015	None
CHEMBL3923490		0	496.59	0	1.95	BDBM194840	COc1cc(C)cc2cc(-c3c(COCCO)c(CN4CCNC(=O)C4)n4ncnc(N)c34)sc12	IC50	'='	4.2	nM	8.38		347270	UO_0000065	16.87	0.33	6.43	6.58	False	CHEMBL3887674	High ATP Kinase Assay: For the assay, 50 nl of each stock solution of the test compound in DMSO was pipetted into a black, low-volume 384-well microtiter plate (Greiner Bio-One, Frickenhausen, Germany) 2 Î¼l of a solution of the above FGFR-1 fusion protein in aqueous assay buffer [8 mM MOPS pH 7.0, 10 mM magnesium acetate, 1.0 mM dithiothreitol, 0.05% (w/v) bovine serum albumin (BSA), 0.07% (v/v)…	B	BAO_0000357	single protein format	Homo sapiens	None	None	None	None	CHEMBL3650	Fibroblast growth factor receptor 1	Homo sapiens	SINGLE PROTEIN	CHEMBL3886401	37	BindingDB Database		2015	None
CHEMBL3394108		0	482.54	0	4.58	6o	CC(=O)Nc1cc(-c2c(-c3ccc(F)cc3)nc(S/C=C\C(=O)O)n2CC2CCCO2)ccn1	Inhibition	'<'	50.0	%				UO_0000187					False	CHEMBL3395926	Inhibition of FGFR1 (unknown origin) at 5.5 uM by Caliper Mobility Shift Assay	B	BAO_0000357	single protein format	Homo sapiens	None	None	None	None	CHEMBL3650	Fibroblast growth factor receptor 1	Homo sapiens	SINGLE PROTEIN	CHEMBL3393036	1	Scientific Literature	J. Med. Chem.	2015	None
CHEMBL3288854		0	425.51	0	2.84	3b	Cc1[nH]c(/C=C2\C(=O)Nc3ccc(F)cc32)c(C)c1NC(=O)CCN1CCN(C)CC1	Ki	'='	350.0	nM	6.46			UO_0000065	15.17	0.28	3.62	8.02	False	CHEMBL3296771	Binding affinity to FGFR1 (unknown origin)	B	BAO_0000357	single protein format	Homo sapiens	None	None	None	None	CHEMBL3650	Fibroblast growth factor receptor 1	Homo sapiens	SINGLE PROTEIN	CHEMBL3286339	1	Scientific Literature	Eur. J. Med. Chem.	2014	None
CHEMBL450786	PHA-665752	0	641.62	2	6.11	PHA-665752	Cc1[nH]c(/C=C2\C(=O)Nc3ccc(S(=O)(=O)Cc4c(Cl)cccc4Cl)cc32)c(C)c1C(=O)N1CCC[C@@H]1CN1CCCC1	Kd	'>'	10000.0	nM				UO_0000065					False	CHEMBL1908829	Binding constant for FGFR1 kinase domain	B	BAO_0000357	single protein format	None	None	None	None	None	CHEMBL3650	Fibroblast growth factor receptor 1	Homo sapiens	SINGLE PROTEIN	CHEMBL1908390	1	Scientific Literature	Nat. Biotechnol.	2011	None
CHEMBL1794052	GW405841X	0	453.09	0	4.20	GW405841X	COC(=O)c1ccc2c(c1)C(=Cc1cc(Br)c(O)c(Br)c1)C(=O)N2	Inhibition	'='	3.15	%				UO_0000187					False	CHEMBL1962288	GSK_PKIS: FGFR1 mean inhibition at 0.1 uM [Nanosyn]	B	BAO_0000357	single protein format	None	None	None	None	None	CHEMBL3650	Fibroblast growth factor receptor 1	Homo sapiens	SINGLE PROTEIN	CHEMBL1961873	16	GSK Published Kinase Inhibitor Set			None
CHEMBL272026	GW290597X	0	467.51	0	1.12	GW290597X	NS(=O)(=O)c1ccc(N/N=C2\C(=O)Nc3ccc(C(=O)NCCCn4ccnc4)cc32)cc1	Inhibition	'='	4.32	%				UO_0000187					False	CHEMBL1962289	GSK_PKIS: FGFR1 mean inhibition at 1 uM [Nanosyn]	B	BAO_0000357	single protein format	None	None	None	None	None	CHEMBL3650	Fibroblast growth factor receptor 1	Homo sapiens	SINGLE PROTEIN	CHEMBL1961873	16	GSK Published Kinase Inhibitor Set			None
CHEMBL237571		0	483.59	1	5.69	SB-633825	COc1ccc2cc(-c3c(-c4ccncc4)nc(-c4ccc(S(C)(=O)=O)cc4C)n3C)ccc2c1	Inhibition	'='	6.54	%				UO_0000187					False	CHEMBL1962289	GSK_PKIS: FGFR1 mean inhibition at 1 uM [Nanosyn]	B	BAO_0000357	single protein format	None	None	None	None	None	CHEMBL3650	Fibroblast growth factor receptor 1	Homo sapiens	SINGLE PROTEIN	CHEMBL1961873	16	GSK Published Kinase Inhibitor Set			None
CHEMBL346551		0	264.28	0	2.17	SKF-62604	O=C1NC(=O)C(c2ccccc2)=C1Nc1ccccc1	Inhibition	'='	8.84	%				UO_0000187					False	CHEMBL1962289	GSK_PKIS: FGFR1 mean inhibition at 1 uM [Nanosyn]	B	BAO_0000357	single protein format	None	None	None	None	None	CHEMBL3650	Fibroblast growth factor receptor 1	Homo sapiens	SINGLE PROTEIN	CHEMBL1961873	16	GSK Published Kinase Inhibitor Set			None
CHEMBL576982	QUIZARTINIB	3	560.68	2	5.86	AC220	CC(C)(C)c1cc(NC(=O)Nc2ccc(-c3cn4c(n3)sc3cc(OCCN5CCOCC5)ccc34)cc2)no1	Kd	'>'	10000.0	nM				UO_0000065					False	CHEMBL1908829	Binding constant for FGFR1 kinase domain	B	BAO_0000357	single protein format	None	None	None	None	None	CHEMBL3650	Fibroblast growth factor receptor 1	Homo sapiens	SINGLE PROTEIN	CHEMBL1908390	1	Scientific Literature	Nat. Biotechnol.	2011	None
CHEMBL379218		0	358.45	0	3.88	A-674563	Cc1n[nH]c2ccc(-c3cncc(OC[C@@H](N)Cc4ccccc4)c3)cc12	Kd	'>'	10000.0	nM				UO_0000065					False	CHEMBL1908829	Binding constant for FGFR1 kinase domain	B	BAO_0000357	single protein format	None	None	None	None	None	CHEMBL3650	Fibroblast growth factor receptor 1	Homo sapiens	SINGLE PROTEIN	CHEMBL1908390	1	Scientific Literature	Nat. Biotechnol.	2011	None
CHEMBL603469	LESTAURTINIB	3	439.47	0	3.47	CEP-701	C[C@]12O[C@H](C[C@]1(O)CO)n1c3ccccc3c3c4c(c5c6ccccc6n2c5c31)CNC4=O	Kd	'='	310.0	nM	6.51			UO_0000065	14.81	0.27	3.04	7.34	False	CHEMBL1908829	Binding constant for FGFR1 kinase domain	B	BAO_0000357	single protein format	None	None	None	None	None	CHEMBL3650	Fibroblast growth factor receptor 1	Homo sapiens	SINGLE PROTEIN	CHEMBL1908390	1	Scientific Literature	Nat. Biotechnol.	2011	None
CHEMBL1762523		0	460.58	0	3.97	5	Cc1cccc(N(C)c2ccnc(Nc3cc(N4CCOCC4)cc(N4CCOCC4)c3)n2)c1	IC50	'='	501.0	nM	6.30			UO_0000065	13.68	0.25	2.33	9.55	False	CHEMBL1764817	Inhibition FGFR1	B	BAO_0000357	single protein format	None	None	None	None	None	CHEMBL3650	Fibroblast growth factor receptor 1	Homo sapiens	SINGLE PROTEIN	CHEMBL1759854	1	Scientific Literature	Bioorg. Med. Chem. Lett.	2011	None
CHEMBL215152	AZD-1152-HQPA	0	507.57	1	3.50	AZD-1152 HQPA	CCN(CCO)CCCOc1ccc2c(Nc3cc(CC(=O)Nc4cccc(F)c4)[nH]n3)ncnc2c1	Kd	'>'	10000.0	nM				UO_0000065					False	CHEMBL1908829	Binding constant for FGFR1 kinase domain	B	BAO_0000357	single protein format	None	None	None	None	None	CHEMBL3650	Fibroblast growth factor receptor 1	Homo sapiens	SINGLE PROTEIN	CHEMBL1908390	1	Scientific Literature	Nat. Biotechnol.	2011	None
CHEMBL4065800		0	411.39	1	5.60	15	Cc1n[nH]c2nccc(-c3ccc(NC(=O)Nc4cccc(C(F)(F)F)c4)cc3)c12	IC50	'>'	50000.0	nM				UO_0000065					False	CHEMBL4012621	Inhibition of FGFR1 (unknown origin) using FAM-labeled peptide as substrate preincubated for 10 mins followed by substrate addition in presence of ATP by mobility shift assay	B	BAO_0000357	single protein format	Homo sapiens	None	None	None	None	CHEMBL3650	Fibroblast growth factor receptor 1	Homo sapiens	SINGLE PROTEIN	CHEMBL4011618	1	Scientific Literature	J Med Chem	2017	None
CHEMBL495902	GW820759X	0	291.35	0	3.43	GW820759X	Cc1ccc(C(=O)NC2CC2)cc1-c1ccc2[nH]ncc2c1	Inhibition	'='	-5.16	%				UO_0000187					False	CHEMBL1962289	GSK_PKIS: FGFR1 mean inhibition at 1 uM [Nanosyn]	B	BAO_0000357	single protein format	None	None	None	None	None	CHEMBL3650	Fibroblast growth factor receptor 1	Homo sapiens	SINGLE PROTEIN	CHEMBL1961873	16	GSK Published Kinase Inhibitor Set			None
CHEMBL427058	GSK-466317A	0	448.83	0	4.75	GSK466317A	CC1=C(C(=O)Nc2cc(Cl)c3[nH]ncc3c2)C(c2ccc(C(F)(F)F)cc2)CC(=O)N1	Inhibition	'='	2.9	%				UO_0000187					False	CHEMBL1962289	GSK_PKIS: FGFR1 mean inhibition at 1 uM [Nanosyn]	B	BAO_0000357	single protein format	None	None	None	None	None	CHEMBL3650	Fibroblast growth factor receptor 1	Homo sapiens	SINGLE PROTEIN	CHEMBL1961873	16	GSK Published Kinase Inhibitor Set			None
CHEMBL261849	GW632580X	0	366.42	0	2.83	GW632580X	COc1ccc(COc2ccc(Cc3cnc(N)nc3N)cc2OC)cc1	Inhibition	'='	2.1	%				UO_0000187					False	CHEMBL1962289	GSK_PKIS: FGFR1 mean inhibition at 1 uM [Nanosyn]	B	BAO_0000357	single protein format	None	None	None	None	None	CHEMBL3650	Fibroblast growth factor receptor 1	Homo sapiens	SINGLE PROTEIN	CHEMBL1961873	16	GSK Published Kinase Inhibitor Set			None
CHEMBL237347	GW559768X	0	328.39	0	3.40	GW559768X	Cc1ccc(O)cc1Nc1ccnc2ccc(S(C)(=O)=O)cc12	Inhibition	'='	7.68	%				UO_0000187					False	CHEMBL1962288	GSK_PKIS: FGFR1 mean inhibition at 0.1 uM [Nanosyn]	B	BAO_0000357	single protein format	None	None	None	None	None	CHEMBL3650	Fibroblast growth factor receptor 1	Homo sapiens	SINGLE PROTEIN	CHEMBL1961873	16	GSK Published Kinase Inhibitor Set			None
CHEMBL1909368	GW683134A	0	575.91	2	7.00	GW683134A	Cl.O=C(Nc1ccc(Oc2ccc3[nH]c(NC(=O)c4ccco4)nc3c2)cc1)Nc1cc(C(F)(F)F)ccc1F	Inhibition	'='	-3.4	%				UO_0000187					False	CHEMBL1962288	GSK_PKIS: FGFR1 mean inhibition at 0.1 uM [Nanosyn]	B	BAO_0000357	single protein format	None	None	None	None	None	CHEMBL3650	Fibroblast growth factor receptor 1	Homo sapiens	SINGLE PROTEIN	CHEMBL1961873	16	GSK Published Kinase Inhibitor Set			None
CHEMBL189353	GW809897X	0	571.49	2	6.48	GW809897X	CN(c1ccc(NC(=O)Nc2c(Cl)cccc2Cl)cc1)c1ccnc(Nc2cccc(CS(C)(=O)=O)c2)n1	Inhibition	'='	-0.4	%				UO_0000187					False	CHEMBL1962289	GSK_PKIS: FGFR1 mean inhibition at 1 uM [Nanosyn]	B	BAO_0000357	single protein format	None	None	None	None	None	CHEMBL3650	Fibroblast growth factor receptor 1	Homo sapiens	SINGLE PROTEIN	CHEMBL1961873	16	GSK Published Kinase Inhibitor Set			None
CHEMBL3356282		0	212.21	0	1.30	1c	O=C1Nc2ncccc2/C1=C/c1ncc[nH]1	Inhibition	'='	6.7	%				UO_0000187					False	CHEMBL3383535	Inhibition of recombinant FGFR1 (unknown origin) at 10 uM after 1 hr by microfluidic assay	B	BAO_0000357	single protein format	Homo sapiens	None	None	None	None	CHEMBL3650	Fibroblast growth factor receptor 1	Homo sapiens	SINGLE PROTEIN	CHEMBL3352626	1	Scientific Literature	Bioorg. Med. Chem.	2014	None
CHEMBL263796	GW445014X	0	307.18	0	3.92	GW445014X	CNC(=O)c1cncc(/C=C/c2c(Cl)cccc2Cl)c1	Inhibition	'='	-1.56	%				UO_0000187					False	CHEMBL1962289	GSK_PKIS: FGFR1 mean inhibition at 1 uM [Nanosyn]	B	BAO_0000357	single protein format	None	None	None	None	None	CHEMBL3650	Fibroblast growth factor receptor 1	Homo sapiens	SINGLE PROTEIN	CHEMBL1961873	16	GSK Published Kinase Inhibitor Set			None
CHEMBL3356292		0	360.42	0	2.41	10a	C=CC(=O)N1CCN(c2ccc(/C=C3\C(=O)Nc4ncccc43)cc2)CC1	Inhibition	'='	22.24	%				UO_0000187					False	CHEMBL3383535	Inhibition of recombinant FGFR1 (unknown origin) at 10 uM after 1 hr by microfluidic assay	B	BAO_0000357	single protein format	Homo sapiens	None	None	None	None	CHEMBL3650	Fibroblast growth factor receptor 1	Homo sapiens	SINGLE PROTEIN	CHEMBL3352626	1	Scientific Literature	Bioorg. Med. Chem.	2014	None
CHEMBL153084		0	230.29	0	3.10	94	COc1ccc2c(c1)ncn2-c1cccs1	IC50	'='	5300.0	nM	5.28			UO_0000065	22.91	0.45	2.18	19.50	False	CHEMBL678502	Inhibition of phosphorylation of a random glutamate/tyrosine copolymer in lysates of transfected Sf9 insect cells overexpressing human fibroblast growth factor receptor 1	B	BAO_0000219	cell-based format	None	None	None	Sf9	None	CHEMBL3650	Fibroblast growth factor receptor 1	Homo sapiens	SINGLE PROTEIN	CHEMBL1131521	1	Scientific Literature	J. Med. Chem.	1998	CHEMBL3308860
CHEMBL2006765		0	392.39	0	3.82	SID103904636	CCCNC(=O)c1ccc(Nc2nc(NCC(F)(F)F)c3cc[nH]c3n2)cc1	Ki	'='	2511.89	nM	5.60		active	UO_0000065					False	CHEMBL1963740	PUBCHEM_BIOASSAY: Navigating the Kinome. (Class of assay: other) Panel member name: FGFR1	F	BAO_0000019	assay format	None	None	None	None	None	CHEMBL3650	Fibroblast growth factor receptor 1	Homo sapiens	SINGLE PROTEIN	CHEMBL1201862	7	PubChem BioAssays			None
CHEMBL1974416		0	349.34	0	4.76	SID103904194	O=C(Nc1cnc2[nH]cc(-c3ccccc3)c2c1)c1cccc(F)c1F	Ki	'>'	5011.87	nM			inactive	UO_0000065					False	CHEMBL1963740	PUBCHEM_BIOASSAY: Navigating the Kinome. (Class of assay: other) Panel member name: FGFR1	F	BAO_0000019	assay format	None	None	None	None	None	CHEMBL3650	Fibroblast growth factor receptor 1	Homo sapiens	SINGLE PROTEIN	CHEMBL1201862	7	PubChem BioAssays			None
CHEMBL1993661		0	479.95	0	3.55	SID103904591	CNS(=O)(=O)c1ccccc1Nc1nc(Nc2cc(OC)c(OC)c(OC)c2)ncc1Cl	Ki	'='	12.59	nM	7.90		active	UO_0000065					False	CHEMBL1963740	PUBCHEM_BIOASSAY: Navigating the Kinome. (Class of assay: other) Panel member name: FGFR1	F	BAO_0000019	assay format	None	None	None	None	None	CHEMBL3650	Fibroblast growth factor receptor 1	Homo sapiens	SINGLE PROTEIN	CHEMBL1201862	7	PubChem BioAssays			None
CHEMBL1971029		0	590.50	1	3.31	SID103904602	CNS(=O)(=O)c1ccccc1Nc1nc(Nc2cc(N3CCN(C(C)=O)CC3)ccc2OC)ncc1Br	Ki	'='	63.1	nM	7.20		active	UO_0000065					False	CHEMBL1963740	PUBCHEM_BIOASSAY: Navigating the Kinome. (Class of assay: other) Panel member name: FGFR1	F	BAO_0000019	assay format	None	None	None	None	None	CHEMBL3650	Fibroblast growth factor receptor 1	Homo sapiens	SINGLE PROTEIN	CHEMBL1201862	7	PubChem BioAssays			None
CHEMBL1974702		0	330.59	0	4.13	SID103905310	Cc1nc2c(sc3c(Br)ccc(Cl)c32)c(=O)o1	Ki	'>'	5011.87	nM			inactive	UO_0000065					False	CHEMBL1963740	PUBCHEM_BIOASSAY: Navigating the Kinome. (Class of assay: other) Panel member name: FGFR1	F	BAO_0000019	assay format	None	None	None	None	None	CHEMBL3650	Fibroblast growth factor receptor 1	Homo sapiens	SINGLE PROTEIN	CHEMBL1201862	7	PubChem BioAssays			None
CHEMBL1969664	AZD-1080	1	334.38	0	2.64	SID103905163	N#Cc1ccc2[nH]c(O)c(-c3ccc(CN4CCOCC4)cn3)c2c1	Ki	'>'	3981.07	nM			inactive	UO_0000065					False	CHEMBL1963740	PUBCHEM_BIOASSAY: Navigating the Kinome. (Class of assay: other) Panel member name: FGFR1	F	BAO_0000019	assay format	None	None	None	None	None	CHEMBL3650	Fibroblast growth factor receptor 1	Homo sapiens	SINGLE PROTEIN	CHEMBL1201862	7	PubChem BioAssays			None
CHEMBL1991800		0	446.53	0	4.38	SID103904760	CC(C)(CO)CNc1nccc(-c2c(-c3ccc(F)cc3)nc3c(CC4CC4)nccn23)n1	Ki	'>'	5011.87	nM			inactive	UO_0000065					False	CHEMBL1963740	PUBCHEM_BIOASSAY: Navigating the Kinome. (Class of assay: other) Panel member name: FGFR1	F	BAO_0000019	assay format	None	None	None	None	None	CHEMBL3650	Fibroblast growth factor receptor 1	Homo sapiens	SINGLE PROTEIN	CHEMBL1201862	7	PubChem BioAssays			None
CHEMBL1969042		0	359.39	0	4.60	SID103905578	Oc1ccc(Nc2[nH]nc(-c3ccc(O)cc3)c2-c2ccc(O)cc2)cc1	Ki	'='	794.33	nM	6.10		active	UO_0000065					False	CHEMBL1963740	PUBCHEM_BIOASSAY: Navigating the Kinome. (Class of assay: other) Panel member name: FGFR1	F	BAO_0000019	assay format	None	None	None	None	None	CHEMBL3650	Fibroblast growth factor receptor 1	Homo sapiens	SINGLE PROTEIN	CHEMBL1201862	7	PubChem BioAssays			None
CHEMBL1976196		0	405.24	0	4.97	SID103905631	O=C(Nc1ccc([N+](=O)[O-])cc1)N1CCc2[nH]c3c(Cl)cc(Cl)cc3c2C1	Ki	'='	2511.89	nM	5.60		active	UO_0000065					False	CHEMBL1963740	PUBCHEM_BIOASSAY: Navigating the Kinome. (Class of assay: other) Panel member name: FGFR1	F	BAO_0000019	assay format	None	None	None	None	None	CHEMBL3650	Fibroblast growth factor receptor 1	Homo sapiens	SINGLE PROTEIN	CHEMBL1201862	7	PubChem BioAssays			None
CHEMBL4099578		0	519.99	1	4.54	16	C=CC(=O)Nc1ccc(CCn2c(=O)c(-c3cc(OC)cc(OC)c3Cl)cc3cnc(NC)nc32)cc1	Occ	'='	90.0	%				UO_0000187					False	CHEMBL4013827	Receptor occupancy at recombinant human His-tagged FGFR1 cytoplasmic domain expressed in baculovirus expression system at 15 uM preincubated for 60 mins followed by compound wash out and subsequent Cy5-labeled pyrido-pyrimidinone tracer addition measured after 15 mins by TR-FRET assay relative to control	B	BAO_0000019	assay format	Homo sapiens	None	None	None	None	CHEMBL3650	Fibroblast growth factor receptor 1	Homo sapiens	SINGLE PROTEIN	CHEMBL4011651	1	Scientific Literature	J Med Chem	2017	None
CHEMBL4091839		0	605.14	2	5.25	22	C=CC(=O)Nc1ccc(CCn2c(=O)c(-c3cc(OC)cc(OC)c3Cl)cc3cnc(NCCN(CC)CC)nc32)cc1	Occ	'='	93.0	%				UO_0000187					False	CHEMBL4013827	Receptor occupancy at recombinant human His-tagged FGFR1 cytoplasmic domain expressed in baculovirus expression system at 15 uM preincubated for 60 mins followed by compound wash out and subsequent Cy5-labeled pyrido-pyrimidinone tracer addition measured after 15 mins by TR-FRET assay relative to control	B	BAO_0000019	assay format	Homo sapiens	None	None	None	None	CHEMBL3650	Fibroblast growth factor receptor 1	Homo sapiens	SINGLE PROTEIN	CHEMBL4011651	1	Scientific Literature	J Med Chem	2017	None
CHEMBL4062003		0	547.44	1	3.15	33	C=CC(=O)N1CCN(CCn2c(=O)c(-c3c(Cl)c(OC)cc(OC)c3Cl)cc3cnc(NC)nc32)CC1	IC50	'='	11.0	nM	7.96			UO_0000065	14.54	0.29	4.81	7.82	False	CHEMBL4013829	Inhibition of FGFR1 in HUVEC assessed as reduction in FGF2-induced ERK phosphorylation preincubated for 60 mins followed by FGF2 stimulation for 10 mins by AlphaScreen assay	B	BAO_0000357	single protein format	Homo sapiens	None	None	None	None	CHEMBL3650	Fibroblast growth factor receptor 1	Homo sapiens	SINGLE PROTEIN	CHEMBL4011651	1	Scientific Literature	J Med Chem	2017	None
CHEMBL1233881		0	325.37	0	2.82	PP494	COc1ccc(-c2nn(C3CCC3)c3ncnc(N)c23)cc1OC	Inhibition	'='	15.0	%				UO_0000187					False	CHEMBL1244429	Inhibition of FGFR1 at 1 uM after 60 mins by FRET assay in presence of 10 uM ATP	B	BAO_0000357	single protein format	None	None	None	None	None	CHEMBL3650	Fibroblast growth factor receptor 1	Homo sapiens	SINGLE PROTEIN	CHEMBL1240340	1	Scientific Literature	Nat. Chem. Biol.	2008	None
CHEMBL4066038		0	676.55	2	5.88	2p	COc1cc(OC)c(Cl)c(N2Cc3cnc(Nc4cc(F)cc(F)c4)nc3N(C3CCN(C(=O)/C=C/CN(C)C)CC3)C2=O)c1Cl	IC50	'='	1.81	nM	8.74			UO_0000065	12.92	0.26	2.86	8.46	False	CHEMBL4043777	Inhibition of human recombinant His-tagged FGFR1 cytoplasmic domain (308 to 731 residues) expressed in baculovirus using Tyr-4 peptide after 1 hr by FRET-based Z'-Lyte assay	B	BAO_0000019	assay format	Homo sapiens	None	None	None	None	CHEMBL3650	Fibroblast growth factor receptor 1	Homo sapiens	SINGLE PROTEIN	CHEMBL4043093	1	Scientific Literature	Eur J Med Chem	2017	None
CHEMBL4065128		0	617.15	2	5.39	24	C=CC(=O)Nc1ccc(CCn2c(=O)c(-c3cc(OC)cc(OC)c3Cl)cc3cnc(NCCN4CCCCC4)nc32)cc1	Occ	'='	108.0	%				UO_0000187					False	CHEMBL4013827	Receptor occupancy at recombinant human His-tagged FGFR1 cytoplasmic domain expressed in baculovirus expression system at 15 uM preincubated for 60 mins followed by compound wash out and subsequent Cy5-labeled pyrido-pyrimidinone tracer addition measured after 15 mins by TR-FRET assay relative to control	B	BAO_0000019	assay format	Homo sapiens	None	None	None	None	CHEMBL3650	Fibroblast growth factor receptor 1	Homo sapiens	SINGLE PROTEIN	CHEMBL4011651	1	Scientific Literature	J Med Chem	2017	None
CHEMBL4081984		0	548.43	1	3.63	38	C=CC(=O)N1CCC(OCCn2c(=O)c(-c3c(Cl)c(OC)cc(OC)c3Cl)cc3cnc(NC)nc32)C1	IC50	'='	7.8	nM	8.11			UO_0000065	14.78	0.30	4.48	7.52	False	CHEMBL4013829	Inhibition of FGFR1 in HUVEC assessed as reduction in FGF2-induced ERK phosphorylation preincubated for 60 mins followed by FGF2 stimulation for 10 mins by AlphaScreen assay	B	BAO_0000357	single protein format	Homo sapiens	None	None	None	None	CHEMBL3650	Fibroblast growth factor receptor 1	Homo sapiens	SINGLE PROTEIN	CHEMBL4011651	1	Scientific Literature	J Med Chem	2017	None
CHEMBL4083151		0	520.98	1	3.93	19	C=CC(=O)Nc1ccc(CCn2c(=O)c(-c3cc(OC)cc(OC)c3Cl)cc3cnc(NC)nc32)nc1	Occ	'='	108.0	%				UO_0000187					False	CHEMBL4013827	Receptor occupancy at recombinant human His-tagged FGFR1 cytoplasmic domain expressed in baculovirus expression system at 15 uM preincubated for 60 mins followed by compound wash out and subsequent Cy5-labeled pyrido-pyrimidinone tracer addition measured after 15 mins by TR-FRET assay relative to control	B	BAO_0000019	assay format	Homo sapiens	None	None	None	None	CHEMBL3650	Fibroblast growth factor receptor 1	Homo sapiens	SINGLE PROTEIN	CHEMBL4011651	1	Scientific Literature	J Med Chem	2017	None
CHEMBL51485		0	579.54	2	5.37	55	CN1CCN(CCCNc2ncc3cc(-c4c(Cl)cccc4Cl)c(NC(=O)NCc4ccccc4)nc3n2)CC1	IC50	'='	62.0	nM	7.21			UO_0000065	12.44	0.25	1.84	7.33	False	CHEMBL678501	Ability to prevent phosphorylation of human fibroblast growth factor receptor 1	B	BAO_0000357	single protein format	None	None	None	None	None	CHEMBL3650	Fibroblast growth factor receptor 1	Homo sapiens	SINGLE PROTEIN	CHEMBL1134497	1	Scientific Literature	J. Med. Chem.	2001	None
CHEMBL3954561		0	562.70	1	2.11	BDBM194878	COc1cc(C)cc2cc(-c3c(CN4CCNC(=O)C4)c(CN4CCN(C(C)=O)CC4)n4ncnc(N)c34)sc12	IC50	'='	3.8	nM	8.42		347305	UO_0000065	14.96	0.29	6.31	6.94	False	CHEMBL3887674	High ATP Kinase Assay: For the assay, 50 nl of each stock solution of the test compound in DMSO was pipetted into a black, low-volume 384-well microtiter plate (Greiner Bio-One, Frickenhausen, Germany) 2 Î¼l of a solution of the above FGFR-1 fusion protein in aqueous assay buffer [8 mM MOPS pH 7.0, 10 mM magnesium acetate, 1.0 mM dithiothreitol, 0.05% (w/v) bovine serum albumin (BSA), 0.07% (v/v)…	B	BAO_0000357	single protein format	Homo sapiens	None	None	None	None	CHEMBL3650	Fibroblast growth factor receptor 1	Homo sapiens	SINGLE PROTEIN	CHEMBL3886401	37	BindingDB Database		2015	None
CHEMBL3426891		0	402.93	0	3.22	(R)-9b	CN1CCN(c2ccc(Nc3ncc(Cl)c(NC[C@H]4CCCO4)n3)cc2)CC1	IC50	'='	160.0	nM	6.80			UO_0000065	16.87	0.33	3.58	10.37	False	CHEMBL3429146	Inhibition of human FGFR1 using KKKSPGEYVNIEFG peptide substrate by 33P Hotspot assay	B	BAO_0000357	single protein format	Homo sapiens	None	None	None	None	CHEMBL3650	Fibroblast growth factor receptor 1	Homo sapiens	SINGLE PROTEIN	CHEMBL3425491	1	Scientific Literature	J. Med. Chem.	2015	None
[truncated: 6,981 more rows]
