# Supplementary material for: PyRMD Studio: A Unified Suite for Next-Generation, AI-Powered Virtual Screening
Source: J Chem Inf Model. 2026 May 19;66(11):6197–203. doi: 10.1021/acs.jcim.6c00648 (PMC13250901; doi:10.1021/acs.jcim.6c00648)
Supplement: Supplementary file 1 [file ci6c00648_si_001.zip › DATA/fkb1a_chembl.csv]

Molecule ChEMBL ID	Molecule Name	Molecule Max Phase	Molecular Weight	#RO5 Violations	AlogP	Compound Key	Smiles	Standard Type	Standard Relation	Standard Value	Standard Units	pChEMBL Value	Data Validity Comment	Comment	Uo Units	Ligand Efficiency BEI	Ligand Efficiency LE	Ligand Efficiency LLE	Ligand Efficiency SEI	Potential Duplicate	Assay ChEMBL ID	Assay Description	Assay Type	BAO Format ID	BAO Label	Assay Organism	Assay Tissue ChEMBL ID	Assay Tissue Name	Assay Cell Type	Assay Subcellular Fraction	Target ChEMBL ID	Target Name	Target Organism	Target Type	Document ChEMBL ID	Source ID	Source Description	Document Journal	Document Year	Cell ChEMBL ID
CHEMBL337958		0	483.56	0	0.46	20	COCC(C)[C@@H]1CC[C@@H](C)[C@](O)(C(=O)C(=O)N2[C@H]3CCC[C@@H]2C(=O)OCC(CO)COC3=O)C1	Ki	'>'	50000.0	nM				UO_0000065					False	CHEMBL804191	Compound was evaluated for inhibitory activity against human FKBP-12 rotamase	B	BAO_0000357	single protein format	None	None	None	None	None	CHEMBL1902	FK506-binding protein 1A	Homo sapiens	SINGLE PROTEIN	CHEMBL1128974	1	Scientific Literature	Bioorg. Med. Chem. Lett.	1996	None
CHEMBL326317		0	359.47	0	2.13	6	CCC(C)(C)C(=O)C(=O)N1CCC[C@H]1C(=O)NCCCc1cccnc1	Ki	'='	820.0	nM	6.09			UO_0000065	16.93	0.32	3.96	7.67	False	CHEMBL678145	Inhibitory activity against FK506 binding protein 12	B	BAO_0000357	single protein format	Homo sapiens	None	None	None	None	CHEMBL1902	FK506-binding protein 1A	Homo sapiens	SINGLE PROTEIN	CHEMBL1135538	1	Scientific Literature	J. Med. Chem.	2002	None
CHEMBL118884		0	451.63	1	5.46	33	CCC(C)(C)C(=O)C(=O)N1CCC[C@H]1C(=O)SCCC(c1ccccc1)c1ccccc1	Ki	'='	7.0	nM	8.15			UO_0000065	18.06	0.35	2.69	14.98	False	CHEMBL678145	Inhibitory activity against FK506 binding protein 12	B	BAO_0000357	single protein format	Homo sapiens	None	None	None	None	CHEMBL1902	FK506-binding protein 1A	Homo sapiens	SINGLE PROTEIN	CHEMBL1135538	1	Scientific Literature	J. Med. Chem.	2002	None
CHEMBL71849		0	854.09	3	6.17	3	CC[C@@H]1/C=C(\C)C[C@H](C)[C@H](OC)[C@H]2O[C@@](O)(C(=O)C(=O)N3CCCC[C@H]3C(=O)O[C@H](/C(C)=C/[C@@H]3CC[C@@H](Oc4ccccc4)[C@H](OC)C3)[C@H](C)[C@@H](O)CC1=O)[C@H](C)C[C@@H]2OC	IC50	'='	10.0	nM	8.00			UO_0000065	9.37	0.18	1.83	4.78	False	CHEMBL678158	In vitro competitive binding to FK506 binding protein 12 versus tritiated FK-506.	B	BAO_0000357	single protein format	None	None	None	None	None	CHEMBL1902	FK506-binding protein 1A	Homo sapiens	SINGLE PROTEIN	CHEMBL1150455	1	Scientific Literature	Bioorg. Med. Chem. Lett.	1996	None
CHEMBL277084		0	707.82	2	6.38	4R	CCC[C@@H](C(=O)N1CCCC[C@H]1C(=O)OC(CCc1ccc(OC)c(OC)c1)c1cccc(OCC(=O)O)c1)c1cc(OC)c(OC)c(OC)c1	IC50	'='	43.0	nM	7.37			UO_0000065	10.41	0.20	0.99	5.29	False	CHEMBL746519	Binding affinity for Mutant F36V-FK506 binding protein by competitive assay based on fluorescence polarization.	B	BAO_0000357	single protein format	None	None	None	None	None	CHEMBL1902	FK506-binding protein 1A	Homo sapiens	SINGLE PROTEIN	CHEMBL1132977	1	Scientific Literature	J. Med. Chem.	2000	None
CHEMBL338897		0	511.61	1	1.24	17	CO[C@@H](CC(C)C)[C@@H]1CC[C@@H](C)[C@](O)(C(=O)C(=O)N2[C@H]3CCC[C@@H]2C(=O)OCC(CO)COC3=O)C1	Ki						Not Active						False	CHEMBL804192	Compound was evaluated for inhibitory activity against human FKBP-12 rotamase; no inhibition	B	BAO_0000357	single protein format	None	None	None	None	None	CHEMBL1902	FK506-binding protein 1A	Homo sapiens	SINGLE PROTEIN	CHEMBL1128974	1	Scientific Literature	Bioorg. Med. Chem. Lett.	1996	None
CHEMBL262844		0	993.17	3	7.15	25	CC[C@@H]1/C=C(\C)C[C@H](C)C[C@H](OC)[C@H]2O[C@@](O)(C(=O)C(=O)N3CCCC[C@H]3C(=O)O[C@H](/C(C)=C/C3CC[C@@H](OCC(=O)Nc4cccc(C(F)(F)F)c4)[C@H](OC)C3)[C@H](C)[C@@H](O)CC1=O)[C@H](C)C[C@@H]2OC	Selectivity	'='	3400.0										False	CHEMBL678147	Inhibitory selectivity for human FK506 binding protein 12 and human mixed lymphocyte response(MLR)	F	BAO_0000019	assay format	Homo sapiens	None	None	None	None	CHEMBL1902	FK506-binding protein 1A	Homo sapiens	SINGLE PROTEIN	CHEMBL1131619	1	Scientific Literature	J. Med. Chem.	1998	None
CHEMBL343212		0	361.49	0	3.17	55	CCC(C)CNC(=O)N1CCCCC1C(=O)OCCCc1cccnc1	Ki	'='	70.0	nM	7.16			UO_0000065	19.79	0.38	3.98	10.00	False	CHEMBL678143	Compound was tested for its ability to inhibit FK506 binding protein 12 rotamase activity	B	BAO_0000357	single protein format	None	None	None	None	None	CHEMBL1902	FK506-binding protein 1A	Homo sapiens	SINGLE PROTEIN	CHEMBL1131428	1	Scientific Literature	J. Med. Chem.	1998	None
CHEMBL326881		0	572.75	2	6.10	12	C=CCN(CC=C)C(=O)c1cccc([C@@H](CCc2ccccc2)OC(=O)[C@@H]2CCCCN2C(=O)C(=O)C(C)(C)CC)c1	Ki	'='	5.0	nM	8.30			UO_0000065	14.49	0.27	2.20	9.88	False	CHEMBL857527	Compound was tested for inhibitory activity against FK506 binding protein 12 (FKBP12)	B	BAO_0000357	single protein format	None	None	None	None	None	CHEMBL1902	FK506-binding protein 1A	Homo sapiens	SINGLE PROTEIN	CHEMBL1127991	1	Scientific Literature	Bioorg. Med. Chem. Lett.	1994	None
CHEMBL325083		0	575.66	2	5.01	1j (monomer)	COc1ccc(CC[C@@H](OC(=O)[C@@H]2CCCCN2C(=O)Cc2ccccc2)c2cccc(OCC(=O)O)c2)cc1OC	IC50	'='	1530.0	nM	5.82			UO_0000065	10.10	0.19	0.81	5.21	False	CHEMBL678161	Inhibition of binding to Phe36Val (F36V) mutant of FK506 binding protein 12	B	BAO_0000357	single protein format	None	None	None	None	None	CHEMBL1902	FK506-binding protein 1A	Homo sapiens	SINGLE PROTEIN	CHEMBL1136227	1	Scientific Literature	Bioorg. Med. Chem. Lett.	2003	None
CHEMBL148435		0	449.59	1	5.29	19	CCC(C)(C)C(=O)C(=O)N1CCCCC1C(=O)O[C@H](CCc1ccccc1)c1ccccc1	Ki	'='	17.0	nM	7.77			UO_0000065	17.28	0.32	2.48	12.20	False	CHEMBL678143	Compound was tested for its ability to inhibit FK506 binding protein 12 rotamase activity	B	BAO_0000357	single protein format	None	None	None	None	None	CHEMBL1902	FK506-binding protein 1A	Homo sapiens	SINGLE PROTEIN	CHEMBL1131428	1	Scientific Literature	J. Med. Chem.	1998	None
CHEMBL50795		0	359.47	0	3.16	20	CC(C)(C)C(=O)C(=O)N1CCCCC1C(=O)OCCCc1ccccc1	Ki	'='	2.0	nM	8.70			UO_0000065	24.20	0.46	5.54	13.66	False	CHEMBL678143	Compound was tested for its ability to inhibit FK506 binding protein 12 rotamase activity	B	BAO_0000357	single protein format	None	None	None	None	None	CHEMBL1902	FK506-binding protein 1A	Homo sapiens	SINGLE PROTEIN	CHEMBL1131428	1	Scientific Literature	J. Med. Chem.	1998	None
CHEMBL333448		0	367.44	0	1.32	10	CCOC(=O)CN1C(=O)CC(C[C@@H](O)[C@@H]2C[C@@H](C)C[C@H](C)C2=O)CC1=O	IC50	'='	4400.0	nM	5.36			UO_0000065	14.58	0.28	4.04	5.30	False	CHEMBL678140	Compound was evaluated for its inhibitory effect on human FK506 binding protein 12 by means of protease-coupled PPIase assay	B	BAO_0000357	single protein format	None	None	None	None	None	CHEMBL1902	FK506-binding protein 1A	Homo sapiens	SINGLE PROTEIN	CHEMBL1132377	1	Scientific Literature	J. Med. Chem.	1999	None
CHEMBL201785		0	481.50	0	3.13	14e	COc1ccc2c(c1)CCN1C(=O)C3CCCC(C21)N3S(=O)(=O)Nc1cc(F)c(F)c(F)c1	Ki	'='	236.0	nM	6.63			UO_0000065	13.76	0.27	3.50	8.39	False	CHEMBL853597	Inhibition of FKBP12 rotamase activity	B	BAO_0000357	single protein format	Homo sapiens	None	None	None	None	CHEMBL1902	FK506-binding protein 1A	Homo sapiens	SINGLE PROTEIN	CHEMBL1149428	1	Scientific Literature	J. Med. Chem.	2006	None
CHEMBL202382		0	498.96	0	3.44	5g	COc1cc(C(=O)C(=O)N2C3CCCC2C2c4ccc(Cl)cc4CCN2C3=O)cc(OC)c1OC	Ki	'='	171.0	nM	6.77			UO_0000065	13.56	0.26	3.33	7.93	False	CHEMBL853597	Inhibition of FKBP12 rotamase activity	B	BAO_0000357	single protein format	Homo sapiens	None	None	None	None	CHEMBL1902	FK506-binding protein 1A	Homo sapiens	SINGLE PROTEIN	CHEMBL1149428	1	Scientific Literature	J. Med. Chem.	2006	None
CHEMBL201970		0	494.54	0	2.79	6d	COc1cc2c(c(OC)c1)C1C3CCCC(C(=O)N1CC2)N3C(=O)C(=O)c1ccc(OC)c(OC)c1	Ki	'='	60.0	nM	7.22			UO_0000065	14.60	0.27	4.43	7.63	False	CHEMBL853597	Inhibition of FKBP12 rotamase activity	B	BAO_0000357	single protein format	Homo sapiens	None	None	None	None	CHEMBL1902	FK506-binding protein 1A	Homo sapiens	SINGLE PROTEIN	CHEMBL1149428	1	Scientific Literature	J. Med. Chem.	2006	None
CHEMBL269732	TACROLIMUS	4	804.03	2	4.64	1a	C=CC[C@@H]1/C=C(\C)C[C@H](C)C[C@H](OC)[C@H]2O[C@@](O)(C(=O)C(=O)N3CCCC[C@H]3C(=O)O[C@H](/C(C)=C/[C@@H]3CC[C@@H](O)[C@H](OC)C3)[C@H](C)[C@@H](O)CC1=O)[C@H](C)C[C@@H]2OC	Selectivity	'='	5.2										False	CHEMBL678147	Inhibitory selectivity for human FK506 binding protein 12 and human mixed lymphocyte response(MLR)	F	BAO_0000019	assay format	Homo sapiens	None	None	None	None	CHEMBL1902	FK506-binding protein 1A	Homo sapiens	SINGLE PROTEIN	CHEMBL1131619	1	Scientific Literature	J. Med. Chem.	1998	None
CHEMBL266912		0	953.22	3	6.16	13	CC[C@@H]1/C=C(\C)C[C@H](C)C[C@H](OC)[C@H]2O[C@@](O)(C(=O)C(=O)N3CCCC[C@H]3C(=O)O[C@H](/C(C)=C/C3CC[C@@H](OCC(=O)N(C)Cc4ccccc4)[C@H](OC)C3)[C@H](C)[C@@H](O)CC1=O)[C@H](C)C[C@@H]2OC	Selectivity	'='	62.0										False	CHEMBL678147	Inhibitory selectivity for human FK506 binding protein 12 and human mixed lymphocyte response(MLR)	F	BAO_0000019	assay format	Homo sapiens	None	None	None	None	CHEMBL1902	FK506-binding protein 1A	Homo sapiens	SINGLE PROTEIN	CHEMBL1131619	1	Scientific Literature	J. Med. Chem.	1998	None
CHEMBL381691		0	565.58	1	2.39	1	COc1cc(OC)cc(N2C=C3C4CCCC(C(=O)N3CC2=O)N4C(=O)C(=O)c2cc(OC)c(OC)c(OC)c2)c1	Ki	'='	54.0	nM	7.27			UO_0000065	12.85	0.24	4.88	5.85	False	CHEMBL853597	Inhibition of FKBP12 rotamase activity	B	BAO_0000357	single protein format	Homo sapiens	None	None	None	None	CHEMBL1902	FK506-binding protein 1A	Homo sapiens	SINGLE PROTEIN	CHEMBL1149428	1	Scientific Literature	J. Med. Chem.	2006	None
CHEMBL341856		0	435.52	0	2.79	44	CCC(C)(C)C(=O)C(=O)N1CCCC1C(=O)OCCc1cc(OC)c(OC)c(OC)c1	Ki	'='	120.0	nM	6.92			UO_0000065	15.89	0.30	4.13	7.57	False	CHEMBL678143	Compound was tested for its ability to inhibit FK506 binding protein 12 rotamase activity	B	BAO_0000357	single protein format	None	None	None	None	None	CHEMBL1902	FK506-binding protein 1A	Homo sapiens	SINGLE PROTEIN	CHEMBL1131428	1	Scientific Literature	J. Med. Chem.	1998	None
CHEMBL34109		0	447.55	0	3.42	88	COc1ccc(CCCOC(=O)C2CCCCN2S(=O)(=O)c2ccccc2)cc1OC	Ki	'='	180.0	nM	6.75			UO_0000065	15.07	0.30	3.32	8.21	False	CHEMBL682210	Inhibition of peptidyl-prolyl isomerase (PPIase, or rotamase) activity of FK506 binding protein 12	B	BAO_0000357	single protein format	None	None	None	None	None	CHEMBL1902	FK506-binding protein 1A	Homo sapiens	SINGLE PROTEIN	CHEMBL1135841	1	Scientific Literature	Bioorg. Med. Chem. Lett.	2002	None
CHEMBL432085		0	417.53	0	3.17	56	COc1ccc(CCCOC(=O)[C@@H]2CCCN2S(=O)(=O)Cc2ccccc2)cc1	Ki	'='	22.0	nM	7.66			UO_0000065	18.34	0.36	4.49	10.50	False	CHEMBL682210	Inhibition of peptidyl-prolyl isomerase (PPIase, or rotamase) activity of FK506 binding protein 12	B	BAO_0000357	single protein format	None	None	None	None	None	CHEMBL1902	FK506-binding protein 1A	Homo sapiens	SINGLE PROTEIN	CHEMBL1135841	1	Scientific Literature	Bioorg. Med. Chem. Lett.	2002	None
CHEMBL118858		0	376.52	0	3.27	24	CCC(C)(C)C(=O)C(=O)N1CCC[C@H]1C(=O)SCCCc1cccnc1	Ki	'='	8.7	nM	8.06			UO_0000065	21.41	0.42	4.79	11.97	False	CHEMBL678145	Inhibitory activity against FK506 binding protein 12	B	BAO_0000357	single protein format	Homo sapiens	None	None	None	None	CHEMBL1902	FK506-binding protein 1A	Homo sapiens	SINGLE PROTEIN	CHEMBL1135538	1	Scientific Literature	J. Med. Chem.	2002	None
CHEMBL339514		0	579.72	None	None	16	COc1cc(C(=O)C(=O)N2[C@H]3CCC[C@@H]2C(=O)OCC(CO[Si](C)(C)C(C)(C)C)COC3=O)cc(OC)c1OC	Ki	'='	1500.0	nM	5.82			UO_0000065	10.05	None	None	None	False	CHEMBL804191	Compound was evaluated for inhibitory activity against human FKBP-12 rotamase	B	BAO_0000357	single protein format	None	None	None	None	None	CHEMBL1902	FK506-binding protein 1A	Homo sapiens	SINGLE PROTEIN	CHEMBL1128974	1	Scientific Literature	Bioorg. Med. Chem. Lett.	1996	None
CHEMBL67714		0	404.46	0	1.22	14	COC(=O)C(=O)N1CCCC1C(=O)N[C@@H](Cc1ccccc1)C(=O)OC(C)(C)C	Activity	'>'	50.0	uM				UO_0000064					False	CHEMBL677252	In vitro inhibition of non-cytotoxic immunophilin FK506 binding protein activity	B	BAO_0000357	single protein format	Homo sapiens	None	None	None	None	CHEMBL1902	FK506-binding protein 1A	Homo sapiens	SINGLE PROTEIN	CHEMBL1127962	1	Scientific Literature	Bioorg. Med. Chem. Lett.	1994	None
CHEMBL431360		0	893.13	3	6.65	5	CC[C@@H]1/C=C(\C)C[C@H](C)[C@H](OC)[C@H]2O[C@@](O)(C(=O)C(=O)N3CCCC[C@H]3C(=O)O[C@H](/C(C)=C/[C@@H]3CC[C@@H](Oc4ccc5[nH]ccc5c4)[C@H](OC)C3)[C@H](C)[C@@H](O)CC1=O)[C@H](C)C[C@@H]2OC	IC50	'='	5.1	nM	8.29			UO_0000065	9.28	0.18	1.64	4.53	False	CHEMBL678158	In vitro competitive binding to FK506 binding protein 12 versus tritiated FK-506.	B	BAO_0000357	single protein format	None	None	None	None	None	CHEMBL1902	FK506-binding protein 1A	Homo sapiens	SINGLE PROTEIN	CHEMBL1150455	1	Scientific Literature	Bioorg. Med. Chem. Lett.	1996	None
CHEMBL287350		0	549.71	1	3.46	17	C=CCCC[C@H](OC(=O)[C@@H]1CCCCN1C(=O)C(=O)[C@]1(O)OCCC[C@H]1C)/C(C)=C/[C@@H]1CC[C@@H](O)[C@H](OC)C1	Kd	'='	200.0	nM	6.70			UO_0000065	12.19	0.23	3.24	5.46	False	CHEMBL677108	Ability to displace radiolabeled FK-506 derivative from FK506 binding protein 12	B	BAO_0000357	single protein format	None	None	None	None	None	CHEMBL1902	FK506-binding protein 1A	Homo sapiens	SINGLE PROTEIN	CHEMBL1127912	1	Scientific Literature	Bioorg. Med. Chem. Lett.	1994	None
CHEMBL82427		0	431.53	0	2.49	15	COC[C@@H]1CC[C@@H](C)[C@](O)(C(=O)C(=O)N2CCCC[C@H]2C(=O)OCc2ccccc2)C1	Ki	'='	258.0	nM	6.59			UO_0000065	15.27	0.29	4.10	7.07	False	CHEMBL678146	Inhibitory activity of compound against FK506 binding protein 12 was determined	B	BAO_0000357	single protein format	None	None	None	None	None	CHEMBL1902	FK506-binding protein 1A	Homo sapiens	SINGLE PROTEIN	CHEMBL1151550	1	Scientific Literature	Bioorg. Med. Chem. Lett.	1995	None
CHEMBL265972		0	1119.36	None	None	WAY-124466	CO[C@H]1C[C@H]2O[C@@](O)(C(=O)C(=O)N3CCCC[C@H]3C(=O)O[C@H](C(C)C[C@@H]3CC[C@@H](O)[C@H](OC)C3)CC(=O)[C@H](C)/C=C(\C)[C@H](O)[C@@H](OC)C(=O)[C@H](C)C[C@H](C)C3C=CC(/C=C/1C)n1c(=O)n(-c4ccccc4)c(=O)n13)[C@H](C)C[C@@H]2OC	Ki	'='	12.0	nM	7.92			UO_0000065	7.08	None	None	None	False	CHEMBL678143	Compound was tested for its ability to inhibit FK506 binding protein 12 rotamase activity	B	BAO_0000357	single protein format	None	None	None	None	None	CHEMBL1902	FK506-binding protein 1A	Homo sapiens	SINGLE PROTEIN	CHEMBL1131428	1	Scientific Literature	J. Med. Chem.	1998	None
CHEMBL34052		0	324.45	0	2.06	12	CCCCNC(=O)C1CCCN1S(=O)(=O)c1ccc(C)cc1	Ki	'>'	50000.0	nM				UO_0000065					False	CHEMBL682211	Ability to inhibit peptidyl-prolyl isomerase (PPIase, or rotamase) activity of FK506 binding protein 12	B	BAO_0000357	single protein format	None	None	None	None	None	CHEMBL1902	FK506-binding protein 1A	Homo sapiens	SINGLE PROTEIN	CHEMBL1135119	1	Scientific Literature	Bioorg. Med. Chem. Lett.	2002	None
CHEMBL34001		0	398.53	0	3.20	49	O=C(NCCc1ccccc1)C1CCCCN1S(=O)(=O)/C=C/c1ccccc1	Ki	'='	2400.0	nM	5.62			UO_0000065	14.10	0.27	2.42	8.45	False	CHEMBL682211	Ability to inhibit peptidyl-prolyl isomerase (PPIase, or rotamase) activity of FK506 binding protein 12	B	BAO_0000357	single protein format	None	None	None	None	None	CHEMBL1902	FK506-binding protein 1A	Homo sapiens	SINGLE PROTEIN	CHEMBL1135119	1	Scientific Literature	Bioorg. Med. Chem. Lett.	2002	None
CHEMBL325145		0	555.71	2	5.00	16	CC1(C)COC(=O)CCCCC(=O)CCC(C)(C)[C@@H](CCc2ccccc2)OC(=O)[C@@H]2CCCCN2C(=O)C1=O	Ki	'='	25.0	nM	7.60			UO_0000065	13.68	0.26	2.60	7.10	False	CHEMBL857527	Compound was tested for inhibitory activity against FK506 binding protein 12 (FKBP12)	B	BAO_0000357	single protein format	None	None	None	None	None	CHEMBL1902	FK506-binding protein 1A	Homo sapiens	SINGLE PROTEIN	CHEMBL1127991	1	Scientific Literature	Bioorg. Med. Chem. Lett.	1994	None
CHEMBL432078		0	350.48	0	2.76	47	CCCCNC(=O)C1CCCCN1S(=O)(=O)/C=C/c1ccccc1	Ki	'='	11000.0	nM	4.96			UO_0000065	14.15	0.28	2.20	7.46	False	CHEMBL682211	Ability to inhibit peptidyl-prolyl isomerase (PPIase, or rotamase) activity of FK506 binding protein 12	B	BAO_0000357	single protein format	None	None	None	None	None	CHEMBL1902	FK506-binding protein 1A	Homo sapiens	SINGLE PROTEIN	CHEMBL1135119	1	Scientific Literature	Bioorg. Med. Chem. Lett.	2002	None
CHEMBL174029		0	832.08	3	5.42	6B	C=CC(C)O[C@@H]1CC[C@@H](/C=C(\C)[C@H]2OC(=O)[C@@H]3CCCCN3C(=O)C(=O)C3(O)O[C@H]([C@@H](OC)C[C@@H](C)C/C(C)=C/[C@@H](CC)C(=O)C[C@H](O)[C@H]2C)[C@@H](OC)C[C@@H]3C)C[C@H]1O	EC50	'='	14.9	nM	7.83			UO_0000065	9.41	0.18	2.41	4.39	False	CHEMBL678151	Ability to bind the major cystolic receptor FK506 binding protein 12 by using competitive binding assay	B	BAO_0000357	single protein format	None	None	None	None	None	CHEMBL1902	FK506-binding protein 1A	Homo sapiens	SINGLE PROTEIN	CHEMBL1152089	1	Scientific Literature	Bioorg. Med. Chem. Lett.	1994	None
CHEMBL51334		0	943.16	3	6.28	28	CC[C@@H]1/C=C(\C)C[C@H](C)C[C@H](OC)[C@H]2O[C@@](O)(C(=O)C(=O)N3CCCC[C@H]3C(=O)O[C@H](/C(C)=C/C3CC[C@@H](OCC(=O)Nc4ccc(F)cc4)[C@H](OC)C3)[C@H](C)[C@@H](O)CC1=O)[C@H](C)C[C@@H]2OC	IC50	'='	46.0	nM	7.34			UO_0000065	7.78	0.15	1.06	3.73	False	CHEMBL678141	Inhibitory binding activity against human Immunophilin-FK-506 binding protein 12	B	BAO_0000357	single protein format	None	None	None	None	None	CHEMBL1902	FK506-binding protein 1A	Homo sapiens	SINGLE PROTEIN	CHEMBL1131619	1	Scientific Literature	J. Med. Chem.	1998	None
CHEMBL51523		0	939.20	3	5.81	12	CC[C@@H]1/C=C(\C)C[C@H](C)C[C@H](OC)[C@H]2O[C@@](O)(C(=O)C(=O)N3CCCC[C@H]3C(=O)O[C@H](/C(C)=C/C3CC[C@@H](OCC(=O)NCc4ccccc4)[C@H](OC)C3)[C@H](C)[C@@H](O)CC1=O)[C@H](C)C[C@@H]2OC	IC50	'='	48.0	nM	7.32			UO_0000065	7.79	0.15	1.51	3.73	False	CHEMBL678141	Inhibitory binding activity against human Immunophilin-FK-506 binding protein 12	B	BAO_0000357	single protein format	None	None	None	None	None	CHEMBL1902	FK506-binding protein 1A	Homo sapiens	SINGLE PROTEIN	CHEMBL1131619	1	Scientific Literature	J. Med. Chem.	1998	None
CHEMBL33413		0	337.42	0	3.04	26	O=C(NCCc1ccccc1)C1CCCN1C(=O)Nc1ccccc1	Ki	'='	30000.0	nM	4.52			UO_0000065	13.40	0.25	1.48	7.36	False	CHEMBL682211	Ability to inhibit peptidyl-prolyl isomerase (PPIase, or rotamase) activity of FK506 binding protein 12	B	BAO_0000357	single protein format	None	None	None	None	None	CHEMBL1902	FK506-binding protein 1A	Homo sapiens	SINGLE PROTEIN	CHEMBL1135119	1	Scientific Literature	Bioorg. Med. Chem. Lett.	2002	None
CHEMBL129672		0	423.51	0	1.62	10	CC(C)[C@@H]1CC[C@@H](C)[C@](O)(C(=O)C(=O)N2[C@H]3CCC[C@@H]2C(=O)OCCCOC3=O)C1	Ki	'='	8100.0	nM	5.09			UO_0000065	12.02	0.23	3.47	4.62	False	CHEMBL804191	Compound was evaluated for inhibitory activity against human FKBP-12 rotamase	B	BAO_0000357	single protein format	None	None	None	None	None	CHEMBL1902	FK506-binding protein 1A	Homo sapiens	SINGLE PROTEIN	CHEMBL1128974	1	Scientific Literature	Bioorg. Med. Chem. Lett.	1996	None
CHEMBL56270		0	316.40	0	2.87	1	C=C(C)CNC(=O)N1CCCC[C@H]1C(=O)OCc1ccccc1	Ki	'='	7200.0	nM	5.14			UO_0000065	16.25	0.31	2.27	8.77	False	CHEMBL857528	Apparent inhibition constant of Wild-type human recombinant FK506 binding protein 12	B	BAO_0000357	single protein format	None	None	None	None	None	CHEMBL1902	FK506-binding protein 1A	Homo sapiens	SINGLE PROTEIN	CHEMBL1129567	1	Scientific Literature	J. Med. Chem.	1996	None
CHEMBL421895		0	296.37	0	1.30	2	C[C@H]1C[C@H](C)/C(=N/O)[C@H]([C@H](O)CC2CC(=O)NC(=O)C2)C1	IC50	'='	177000.0	nM		Outside typical range		UO_0000065					False	CHEMBL678140	Compound was evaluated for its inhibitory effect on human FK506 binding protein 12 by means of protease-coupled PPIase assay	B	BAO_0000357	single protein format	None	None	None	None	None	CHEMBL1902	FK506-binding protein 1A	Homo sapiens	SINGLE PROTEIN	CHEMBL1132377	1	Scientific Literature	J. Med. Chem.	1999	None
CHEMBL285557		0	352.43	0	3.86	69	O=C(OCCCc1ccccc1)[C@@H]1CCCN1C(=O)Nc1ccccc1	Ki	'='	820.0	nM	6.09			UO_0000065	17.27	0.32	2.23	10.38	False	CHEMBL682210	Inhibition of peptidyl-prolyl isomerase (PPIase, or rotamase) activity of FK506 binding protein 12	B	BAO_0000357	single protein format	None	None	None	None	None	CHEMBL1902	FK506-binding protein 1A	Homo sapiens	SINGLE PROTEIN	CHEMBL1135841	1	Scientific Literature	Bioorg. Med. Chem. Lett.	2002	None
CHEMBL277514		0	511.62	1	4.68	2b	C=C(C(=O)N1CCCC[C@H]1C(=O)OCCCCc1ccc(OC)cc1)c1cc(OC)c(OC)c(OC)c1	Inhibition	'='	39.0	%				UO_0000187					False	CHEMBL677107	Percent inhibition towards recombinant FK506 binding protein 12 to determine the FKBP binding property at a concentration of 100 uM	B	BAO_0000357	single protein format	None	None	None	None	None	CHEMBL1902	FK506-binding protein 1A	Homo sapiens	SINGLE PROTEIN	CHEMBL1127287	1	Scientific Literature	Bioorg. Med. Chem. Lett.	1994	None
CHEMBL30693		0	445.00	0	4.96	59	O=C(OCCCc1ccc(Cl)cc1)[C@@H]1CCCN1C(=O)NC12C[C@H]3C[C@@H](C1)C[C@@H](C2)C3	Ki	'='	2300.0	nM	5.64			UO_0000065	12.67	0.25	0.68	9.62	False	CHEMBL682210	Inhibition of peptidyl-prolyl isomerase (PPIase, or rotamase) activity of FK506 binding protein 12	B	BAO_0000357	single protein format	None	None	None	None	None	CHEMBL1902	FK506-binding protein 1A	Homo sapiens	SINGLE PROTEIN	CHEMBL1135841	1	Scientific Literature	Bioorg. Med. Chem. Lett.	2002	None
CHEMBL51334		0	943.16	3	6.28	28	CC[C@@H]1/C=C(\C)C[C@H](C)C[C@H](OC)[C@H]2O[C@@](O)(C(=O)C(=O)N3CCCC[C@H]3C(=O)O[C@H](/C(C)=C/C3CC[C@@H](OCC(=O)Nc4ccc(F)cc4)[C@H](OC)C3)[C@H](C)[C@@H](O)CC1=O)[C@H](C)C[C@@H]2OC	Selectivity	'='	1500.0										False	CHEMBL678147	Inhibitory selectivity for human FK506 binding protein 12 and human mixed lymphocyte response(MLR)	F	BAO_0000019	assay format	Homo sapiens	None	None	None	None	CHEMBL1902	FK506-binding protein 1A	Homo sapiens	SINGLE PROTEIN	CHEMBL1131619	1	Scientific Literature	J. Med. Chem.	1998	None
CHEMBL16722		0	513.59	1	3.85	2d	COc1ccc(CCCCOC(=O)[C@@H]2CCCCN2C(=O)C(=O)c2cc(OC)c(OC)c(OC)c2)cc1	IC50	'='	16000.0	nM	4.80			UO_0000065	9.34	0.18	0.95	4.77	False	CHEMBL678155	Binding affinity towards recombinant FK506 binding protein 12 to determine the FKBP binding property of the compound	B	BAO_0000357	single protein format	None	None	None	None	None	CHEMBL1902	FK506-binding protein 1A	Homo sapiens	SINGLE PROTEIN	CHEMBL1127287	1	Scientific Literature	Bioorg. Med. Chem. Lett.	1994	None
CHEMBL269732	TACROLIMUS	4	804.03	2	4.64	FK5-06	C=CC[C@@H]1/C=C(\C)C[C@H](C)C[C@H](OC)[C@H]2O[C@@](O)(C(=O)C(=O)N3CCCC[C@H]3C(=O)O[C@H](/C(C)=C/[C@@H]3CC[C@@H](O)[C@H](OC)C3)[C@H](C)[C@@H](O)CC1=O)[C@H](C)C[C@@H]2OC	IC50	'='	1000.0	nM	6.00			UO_0000065	7.46	0.14	1.36	3.36	False	CHEMBL678156	Binding affinity towards recombinant FK506 binding protein 12 to determine the FKBP binding property of the compound	B	BAO_0000357	single protein format	None	None	None	None	None	CHEMBL1902	FK506-binding protein 1A	Homo sapiens	SINGLE PROTEIN	CHEMBL1121863	1	Scientific Literature	J. Med. Chem.	1981	None
CHEMBL263456		0	965.21	2	4.85	6	CC[C@@H]1/C=C(\C)C[C@H](C)C[C@H](OC)[C@H]2O[C@@](O)(C(=O)C(=O)N3CCCC[C@H]3C(=O)O[C@H](/C(C)=C/[C@@H]3CC[C@@H](OC(=S)NC(=O)CCC(=O)OC)[C@H](OC)C3)[C@H](C)[C@@H](O)CC1=O)[C@H](C)C[C@@H]2OC	rIC50	'='	1.6										False	CHEMBL678148	Immunosuppressive activity in FK506 binding protein 12 binding assay as inhibitory concentration (rIC50) relative to FK506 IC50 (1.2 nM)	B	BAO_0000357	single protein format	Homo sapiens	None	None	None	None	CHEMBL1902	FK506-binding protein 1A	Homo sapiens	SINGLE PROTEIN	CHEMBL1132673	1	Scientific Literature	Bioorg. Med. Chem. Lett.	1999	None
CHEMBL30266		0	421.95	0	4.06	79	O=C(OCCCc1ccc(Cl)cc1)C1CCCCN1S(=O)(=O)c1ccccc1	Ki	'='	3800.0	nM	5.42			UO_0000065	12.85	0.26	1.36	8.51	False	CHEMBL682210	Inhibition of peptidyl-prolyl isomerase (PPIase, or rotamase) activity of FK506 binding protein 12	B	BAO_0000357	single protein format	None	None	None	None	None	CHEMBL1902	FK506-binding protein 1A	Homo sapiens	SINGLE PROTEIN	CHEMBL1135841	1	Scientific Literature	Bioorg. Med. Chem. Lett.	2002	None
CHEMBL413	SIROLIMUS	4	914.19	3	6.18	Rapamycin	CO[C@H]1C[C@@H]2CC[C@@H](C)[C@@](O)(O2)C(=O)C(=O)N2CCCC[C@H]2C(=O)O[C@H]([C@H](C)C[C@@H]2CC[C@@H](O)[C@H](OC)C2)CC(=O)[C@H](C)/C=C(\C)[C@@H](O)[C@@H](OC)C(=O)[C@H](C)C[C@H](C)/C=C/C=C/C=C/1C	Ki	'='	0.2	nM	9.70			UO_0000065	10.61	0.20	3.52	4.96	False	CHEMBL678143	Compound was tested for its ability to inhibit FK506 binding protein 12 rotamase activity	B	BAO_0000357	single protein format	None	None	None	None	None	CHEMBL1902	FK506-binding protein 1A	Homo sapiens	SINGLE PROTEIN	CHEMBL1131428	1	Scientific Literature	J. Med. Chem.	1998	None
CHEMBL52035		0	849.07	2	3.98	9	CC[C@@H]1/C=C(\C)C[C@H](C)C[C@H](OC)[C@H]2O[C@@](O)(C(=O)C(=O)N3CCCC[C@H]3C(=O)O[C@H](/C(C)=C/C3CC[C@@H](OCC(N)=O)[C@H](OC)C3)[C@H](C)[C@@H](O)CC1=O)[C@H](C)C[C@@H]2OC	Selectivity	'='	4.6										False	CHEMBL678147	Inhibitory selectivity for human FK506 binding protein 12 and human mixed lymphocyte response(MLR)	F	BAO_0000019	assay format	Homo sapiens	None	None	None	None	CHEMBL1902	FK506-binding protein 1A	Homo sapiens	SINGLE PROTEIN	CHEMBL1131619	1	Scientific Literature	J. Med. Chem.	1998	None
CHEMBL411841		0	994.06	3	7.44	22	CC[C@@H]1/C=C(\C)C[C@H](C)C[C@H](OC)[C@H]2O[C@@](O)(C(=O)C(=O)N3CCCC[C@H]3C(=O)O[C@H](/C(C)=C/C3CC[C@@H](OCC(=O)Nc4ccc(Cl)c(Cl)c4)[C@H](OC)C3)[C@H](C)[C@@H](O)CC1=O)[C@H](C)C[C@@H]2OC	IC50	'='	500.0	nM	6.30			UO_0000065	6.34	0.13	-1.14	3.21	False	CHEMBL678141	Inhibitory binding activity against human Immunophilin-FK-506 binding protein 12	B	BAO_0000357	single protein format	None	None	None	None	None	CHEMBL1902	FK506-binding protein 1A	Homo sapiens	SINGLE PROTEIN	CHEMBL1131619	1	Scientific Literature	J. Med. Chem.	1998	None
CHEMBL34739		0	431.55	0	3.72	89	COc1ccc(CCCOC(=O)C2CCCCN2S(=O)(=O)c2ccc(C)cc2)cc1	Ki	'='	220.0	nM	6.66			UO_0000065	15.43	0.30	2.94	9.13	False	CHEMBL682210	Inhibition of peptidyl-prolyl isomerase (PPIase, or rotamase) activity of FK506 binding protein 12	B	BAO_0000357	single protein format	None	None	None	None	None	CHEMBL1902	FK506-binding protein 1A	Homo sapiens	SINGLE PROTEIN	CHEMBL1135841	1	Scientific Literature	Bioorg. Med. Chem. Lett.	2002	None
CHEMBL3793635		0	517.67	1	3.38	14b	COc1cc([C@@H](C(=O)N2CCCC[C@H]2C(=O)N[C@@H](C(N)=O)C(C)C)C2CCCCC2)cc(OC)c1OC	Ki	'='	39700.0	nM	4.40			UO_0000065	8.50	0.16	1.02	3.66	False	CHEMBL3795200	Binding affinity to human FKBP12 FK1 domain incubated for 30 mins using fluorescein-conjugated 2-(5-((2-(3-((R)-3-(3,4-dimethoxyphenyl)-1-((S)-1-(3,3-dimethyl-2-oxopentanoyl)piperidine-2-carbonyloxy)propyl)phenoxy)acetamido)methyl)-6-hydroxy-3-oxo-3H-xanthen-9-yl)benzoic acid by competitive fluorescence polarization assay	B	BAO_0000357	single protein format	Homo sapiens	None	None	None	None	CHEMBL1902	FK506-binding protein 1A	Homo sapiens	SINGLE PROTEIN	CHEMBL3792318	1	Scientific Literature	J. Med. Chem.	2016	None
CHEMBL116062		0	533.66	1	3.94	34	C=CC[C@@H]1/C=C(\C)C[C@H](C)C(=O)OCCCC(C)(C)C(=O)C(=O)N2CCCC[C@H]2C(=O)OCCCOC1=O	Ki	'='	400.0	nM	6.40			UO_0000065	11.99	0.23	2.46	5.50	False	CHEMBL857527	Compound was tested for inhibitory activity against FK506 binding protein 12 (FKBP12)	B	BAO_0000357	single protein format	None	None	None	None	None	CHEMBL1902	FK506-binding protein 1A	Homo sapiens	SINGLE PROTEIN	CHEMBL1127991	1	Scientific Literature	Bioorg. Med. Chem. Lett.	1994	None
CHEMBL366353		0	874.15	3	6.10	11B	CC[C@@H]1/C=C(\C)C[C@H](C)C[C@H](OC)[C@H]2OC(O)(C(=O)C(=O)N3CCCC[C@H]3C(=O)O[C@H](/C(C)=C/[C@@H]3CC[C@@H](OCc4ccsc4)[C@H](O)C3)[C@H](C)[C@@H](O)CC1=O)[C@@H](C)C[C@@H]2OC	EC50	'='	12.0	nM	7.92			UO_0000065	9.06	0.18	1.82	4.44	False	CHEMBL678151	Ability to bind the major cystolic receptor FK506 binding protein 12 by using competitive binding assay	B	BAO_0000357	single protein format	None	None	None	None	None	CHEMBL1902	FK506-binding protein 1A	Homo sapiens	SINGLE PROTEIN	CHEMBL1152089	1	Scientific Literature	Bioorg. Med. Chem. Lett.	1994	None
CHEMBL301025		0	436.60	1	5.51	7	CC(C)(C)CNC(=O)N1CCCC[C@H]1C(=O)O[C@H](CCc1ccccc1)c1ccccc1	Ki	'='	350.0	nM	6.46			UO_0000065	14.79	0.28	0.95	11.01	False	CHEMBL857528	Apparent inhibition constant of Wild-type human recombinant FK506 binding protein 12	B	BAO_0000357	single protein format	None	None	None	None	None	CHEMBL1902	FK506-binding protein 1A	Homo sapiens	SINGLE PROTEIN	CHEMBL1129567	1	Scientific Literature	J. Med. Chem.	1996	None
CHEMBL129537		0	374.48	0	2.94	3	CCC(C)(C)C(=O)C(=O)N1CCCC[C@H]1C(=O)OCCCc1cccnc1	Ki	'='	165.0	nM	6.78			UO_0000065	18.11	0.34	3.84	8.86	False	CHEMBL804190	The compound was tested for binding affinity against rotamase	B	BAO_0000357	single protein format	None	None	None	None	None	CHEMBL1902	FK506-binding protein 1A	Homo sapiens	SINGLE PROTEIN	CHEMBL1131310	1	Scientific Literature	J. Med. Chem.	1998	None
CHEMBL33817		0	351.45	0	3.43	27	O=C(NCCCc1ccccc1)C1CCCN1C(=O)Nc1ccccc1	Ki	'='	1400.0	nM	5.85			UO_0000065	16.66	0.31	2.42	9.53	False	CHEMBL682211	Ability to inhibit peptidyl-prolyl isomerase (PPIase, or rotamase) activity of FK506 binding protein 12	B	BAO_0000357	single protein format	None	None	None	None	None	CHEMBL1902	FK506-binding protein 1A	Homo sapiens	SINGLE PROTEIN	CHEMBL1135119	1	Scientific Literature	Bioorg. Med. Chem. Lett.	2002	None
CHEMBL33555		0	370.47	0	2.77	16	O=C(NCc1ccccc1)C1CCCN1S(=O)(=O)/C=C/c1ccccc1	Ki	'>'	50000.0	nM				UO_0000065					False	CHEMBL682211	Ability to inhibit peptidyl-prolyl isomerase (PPIase, or rotamase) activity of FK506 binding protein 12	B	BAO_0000357	single protein format	None	None	None	None	None	CHEMBL1902	FK506-binding protein 1A	Homo sapiens	SINGLE PROTEIN	CHEMBL1135119	1	Scientific Literature	Bioorg. Med. Chem. Lett.	2002	None
CHEMBL51424		0	925.17	3	6.14	10	CC[C@@H]1/C=C(\C)C[C@H](C)C[C@H](OC)[C@H]2O[C@@](O)(C(=O)C(=O)N3CCCC[C@H]3C(=O)O[C@H](/C(C)=C/C3CC[C@@H](OCC(=O)Nc4ccccc4)[C@H](OC)C3)[C@H](C)[C@@H](O)CC1=O)[C@H](C)C[C@@H]2OC	Selectivity	'='	590.0										False	CHEMBL678147	Inhibitory selectivity for human FK506 binding protein 12 and human mixed lymphocyte response(MLR)	F	BAO_0000019	assay format	Homo sapiens	None	None	None	None	CHEMBL1902	FK506-binding protein 1A	Homo sapiens	SINGLE PROTEIN	CHEMBL1131619	1	Scientific Literature	J. Med. Chem.	1998	None
CHEMBL432484		0	926.16	3	5.53	18	CC[C@@H]1/C=C(\C)C[C@H](C)C[C@H](OC)[C@H]2O[C@@](O)(C(=O)C(=O)N3CCCC[C@H]3C(=O)O[C@H](/C(C)=C/C3CC[C@@H](OCC(=O)Nc4cccnc4)[C@H](OC)C3)[C@H](C)[C@@H](O)CC1=O)[C@H](C)C[C@@H]2OC	IC50	'='	3.3	nM	8.48			UO_0000065	9.16	0.18	2.95	4.05	False	CHEMBL678141	Inhibitory binding activity against human Immunophilin-FK-506 binding protein 12	B	BAO_0000357	single protein format	None	None	None	None	None	CHEMBL1902	FK506-binding protein 1A	Homo sapiens	SINGLE PROTEIN	CHEMBL1131619	1	Scientific Literature	J. Med. Chem.	1998	None
CHEMBL235945		0	277.36	0	2.32	67	Cc1ccc(OCC(=O)N2CC(C)OC(C)C2)cc1C	Kd	'>'	5000000.0	nM				UO_0000065					False	CHEMBL902649	Binding affinity to human FKBP12 expressed in Escherichia coli BL21(DE3) by isothermal titration calorimetry	B	BAO_0000019	assay format	Homo sapiens	None	None	None	None	CHEMBL1902	FK506-binding protein 1A	Homo sapiens	SINGLE PROTEIN	CHEMBL1138344	1	Scientific Literature	J. Med. Chem.	2007	None
CHEMBL235297		0	384.43	0	2.98	63	Cc1cc(OCC(=O)N2CCOCC2)ccc1NC(=O)OCc1ccccc1	Kd	'>'	1500000.0	nM		Outside typical range		UO_0000065					False	CHEMBL902649	Binding affinity to human FKBP12 expressed in Escherichia coli BL21(DE3) by isothermal titration calorimetry	B	BAO_0000019	assay format	Homo sapiens	None	None	None	None	CHEMBL1902	FK506-binding protein 1A	Homo sapiens	SINGLE PROTEIN	CHEMBL1138344	1	Scientific Literature	J. Med. Chem.	2007	None
CHEMBL235298		0	440.54	0	3.16	62	Cc1ccc(C(C)C)c(OCCNC(=O)c2ccccc2OCC(=O)N2CCOCC2)c1	Kd	'>'	2500000.0	nM		Outside typical range		UO_0000065					False	CHEMBL902649	Binding affinity to human FKBP12 expressed in Escherichia coli BL21(DE3) by isothermal titration calorimetry	B	BAO_0000019	assay format	Homo sapiens	None	None	None	None	CHEMBL1902	FK506-binding protein 1A	Homo sapiens	SINGLE PROTEIN	CHEMBL1138344	1	Scientific Literature	J. Med. Chem.	2007	None
CHEMBL237616		0	221.26	0	0.92	30	O=C(COc1ccccc1)N1CCOCC1	Kd	'>'	1029000.0	nM				UO_0000065					False	CHEMBL902649	Binding affinity to human FKBP12 expressed in Escherichia coli BL21(DE3) by isothermal titration calorimetry	B	BAO_0000019	assay format	Homo sapiens	None	None	None	None	CHEMBL1902	FK506-binding protein 1A	Homo sapiens	SINGLE PROTEIN	CHEMBL1138344	1	Scientific Literature	J. Med. Chem.	2007	None
CHEMBL235078		0	287.38	0	2.79	22	O=C(CSc1ccc2ccccc2c1)N1CCOCC1	Kd	'>'	1400000.0	nM				UO_0000065					False	CHEMBL902649	Binding affinity to human FKBP12 expressed in Escherichia coli BL21(DE3) by isothermal titration calorimetry	B	BAO_0000019	assay format	Homo sapiens	None	None	None	None	CHEMBL1902	FK506-binding protein 1A	Homo sapiens	SINGLE PROTEIN	CHEMBL1138344	1	Scientific Literature	J. Med. Chem.	2007	None
CHEMBL269732	TACROLIMUS	4	804.03	2	4.64	214	C=CC[C@@H]1/C=C(\C)C[C@H](C)C[C@H](OC)[C@H]2O[C@@](O)(C(=O)C(=O)N3CCCC[C@H]3C(=O)O[C@H](/C(C)=C/[C@@H]3CC[C@@H](O)[C@H](OC)C3)[C@H](C)[C@@H](O)CC1=O)[C@H](C)C[C@@H]2OC	Ki	'='	0.4	nM	9.40			UO_0000065	11.69	0.23	4.76	5.27	False	CHEMBL678143	Compound was tested for its ability to inhibit FK506 binding protein 12 rotamase activity	B	BAO_0000357	single protein format	None	None	None	None	None	CHEMBL1902	FK506-binding protein 1A	Homo sapiens	SINGLE PROTEIN	CHEMBL1131428	1	Scientific Literature	J. Med. Chem.	1998	None
CHEMBL150120		0	588.70	2	5.24	36	COc1cc(C(=O)C(=O)N2CCCCC2C(=O)OC(CCCc2ccccc2)CCc2cccnc2)cc(OC)c1OC	Ki	'='	3.0	nM	8.52			UO_0000065	14.48	0.27	3.28	8.17	False	CHEMBL678143	Compound was tested for its ability to inhibit FK506 binding protein 12 rotamase activity	B	BAO_0000357	single protein format	None	None	None	None	None	CHEMBL1902	FK506-binding protein 1A	Homo sapiens	SINGLE PROTEIN	CHEMBL1131428	1	Scientific Literature	J. Med. Chem.	1998	None
CHEMBL393825		0	359.38	1	5.23	77	FC(F)(F)c1cccc(Cn2c(-c3cscn3)nc3ccccc32)c1	Kd	'>'	3000000.0	nM		Outside typical range		UO_0000065					False	CHEMBL902649	Binding affinity to human FKBP12 expressed in Escherichia coli BL21(DE3) by isothermal titration calorimetry	B	BAO_0000019	assay format	Homo sapiens	None	None	None	None	CHEMBL1902	FK506-binding protein 1A	Homo sapiens	SINGLE PROTEIN	CHEMBL1138344	1	Scientific Literature	J. Med. Chem.	2007	None
CHEMBL237833		0	316.39	0	4.08	74	N#Cc1ccccc1Cn1c(-c2cscn2)nc2ccccc21	Kd	'>'	4000000.0	nM				UO_0000065					False	CHEMBL902649	Binding affinity to human FKBP12 expressed in Escherichia coli BL21(DE3) by isothermal titration calorimetry	B	BAO_0000019	assay format	Homo sapiens	None	None	None	None	CHEMBL1902	FK506-binding protein 1A	Homo sapiens	SINGLE PROTEIN	CHEMBL1138344	1	Scientific Literature	J. Med. Chem.	2007	None
CHEMBL409750		0	283.35	0	0.63	70	Cc1ccc(S(=O)(=O)CC(=O)N2CCOCC2)cc1	Kd	'>'	5000000.0	nM				UO_0000065					False	CHEMBL902649	Binding affinity to human FKBP12 expressed in Escherichia coli BL21(DE3) by isothermal titration calorimetry	B	BAO_0000019	assay format	Homo sapiens	None	None	None	None	CHEMBL1902	FK506-binding protein 1A	Homo sapiens	SINGLE PROTEIN	CHEMBL1138344	1	Scientific Literature	J. Med. Chem.	2007	None
CHEMBL264789		0	953.22	3	5.86	14	CC[C@@H]1/C=C(\C)C[C@H](C)C[C@H](OC)[C@H]2O[C@@](O)(C(=O)C(=O)N3CCCC[C@H]3C(=O)O[C@H](/C(C)=C/C3CC[C@@H](OCC(=O)NCCc4ccccc4)[C@H](OC)C3)[C@H](C)[C@@H](O)CC1=O)[C@H](C)C[C@@H]2OC	Selectivity	'='	38.0										False	CHEMBL678147	Inhibitory selectivity for human FK506 binding protein 12 and human mixed lymphocyte response(MLR)	F	BAO_0000019	assay format	Homo sapiens	None	None	None	None	CHEMBL1902	FK506-binding protein 1A	Homo sapiens	SINGLE PROTEIN	CHEMBL1131619	1	Scientific Literature	J. Med. Chem.	1998	None
CHEMBL277560		0	707.82	2	6.23	5S	COc1ccc(CCC(OC(=O)[C@@H]2CCCCN2C(=O)[C@H](c2cc(OC)c(OC)c(OC)c2)C(C)C)c2cccc(OCC(=O)O)c2)cc1OC	IC50	'='	5.8	nM	8.24			UO_0000065	11.64	0.22	2.01	5.91	False	CHEMBL746519	Binding affinity for Mutant F36V-FK506 binding protein by competitive assay based on fluorescence polarization.	B	BAO_0000357	single protein format	None	None	None	None	None	CHEMBL1902	FK506-binding protein 1A	Homo sapiens	SINGLE PROTEIN	CHEMBL1132977	1	Scientific Literature	J. Med. Chem.	2000	None
CHEMBL149708		0	305.33	0	1.28	2	COC(=O)C(=O)N1CCCCC1C(=O)OCc1ccccc1	Ki	'='	8000.0	nM	5.10			UO_0000065	16.69	0.32	3.82	6.99	False	CHEMBL678143	Compound was tested for its ability to inhibit FK506 binding protein 12 rotamase activity	B	BAO_0000357	single protein format	None	None	None	None	None	CHEMBL1902	FK506-binding protein 1A	Homo sapiens	SINGLE PROTEIN	CHEMBL1131428	1	Scientific Literature	J. Med. Chem.	1998	None
CHEMBL139966		0	774.00	3	5.28	delta-23,24-dehydroascomycin	CC[C@@H]1/C=C(\C)C[C@H](C)C[C@H](OC)[C@H]2O[C@@](O)(C(=O)C(=O)N3CCCC[C@H]3C(=O)O[C@H](/C(C)=C/[C@@H]3CC[C@@H](O)[C@H](OC)C3)[C@H](C)/C=C/C1=O)[C@H](C)C[C@@H]2OC	IC50	'='	529.0	nM	6.28			UO_0000065	8.11	0.16	1.00	3.97	False	CHEMBL678142	The compound was tested for binding affinity against human FK506 binding protein 12	B	BAO_0000357	single protein format	None	None	None	None	None	CHEMBL1902	FK506-binding protein 1A	Homo sapiens	SINGLE PROTEIN	CHEMBL1132455	1	Scientific Literature	J. Med. Chem.	1999	None
CHEMBL3792788		0	505.61	1	1.72	23b	COc1cc([C@@H](C(=O)N2CCCC[C@H]2C(=O)N[C@H](CO)C(N)=O)C2CCCCC2)cc(OC)c1OC	Ki	'='	46900.0	nM	4.33			UO_0000065	8.56	0.16	2.61	3.08	False	CHEMBL3795200	Binding affinity to human FKBP12 FK1 domain incubated for 30 mins using fluorescein-conjugated 2-(5-((2-(3-((R)-3-(3,4-dimethoxyphenyl)-1-((S)-1-(3,3-dimethyl-2-oxopentanoyl)piperidine-2-carbonyloxy)propyl)phenoxy)acetamido)methyl)-6-hydroxy-3-oxo-3H-xanthen-9-yl)benzoic acid by competitive fluorescence polarization assay	B	BAO_0000357	single protein format	Homo sapiens	None	None	None	None	CHEMBL1902	FK506-binding protein 1A	Homo sapiens	SINGLE PROTEIN	CHEMBL3792318	1	Scientific Literature	J. Med. Chem.	2016	None
CHEMBL3793385		0	489.61	0	2.75	7	COc1cc([C@@H](C(=O)N2CCCC[C@H]2C(=O)NCCC(N)=O)C2CCCCC2)cc(OC)c1OC	Ki	'='	49200.0	nM	4.31			UO_0000065	8.80	0.17	1.56	3.58	False	CHEMBL3795200	Binding affinity to human FKBP12 FK1 domain incubated for 30 mins using fluorescein-conjugated 2-(5-((2-(3-((R)-3-(3,4-dimethoxyphenyl)-1-((S)-1-(3,3-dimethyl-2-oxopentanoyl)piperidine-2-carbonyloxy)propyl)phenoxy)acetamido)methyl)-6-hydroxy-3-oxo-3H-xanthen-9-yl)benzoic acid by competitive fluorescence polarization assay	B	BAO_0000357	single protein format	Homo sapiens	None	None	None	None	CHEMBL1902	FK506-binding protein 1A	Homo sapiens	SINGLE PROTEIN	CHEMBL3792318	1	Scientific Literature	J. Med. Chem.	2016	None
CHEMBL3793309		0	517.67	1	3.53	9	COc1cc([C@@H](C(=O)N2CCCC[C@H]2C(=O)NCCCCC(N)=O)C2CCCCC2)cc(OC)c1OC	Ki	'='	4200.0	nM	5.38			UO_0000065	10.39	0.20	1.85	4.47	False	CHEMBL3795200	Binding affinity to human FKBP12 FK1 domain incubated for 30 mins using fluorescein-conjugated 2-(5-((2-(3-((R)-3-(3,4-dimethoxyphenyl)-1-((S)-1-(3,3-dimethyl-2-oxopentanoyl)piperidine-2-carbonyloxy)propyl)phenoxy)acetamido)methyl)-6-hydroxy-3-oxo-3H-xanthen-9-yl)benzoic acid by competitive fluorescence polarization assay	B	BAO_0000357	single protein format	Homo sapiens	None	None	None	None	CHEMBL1902	FK506-binding protein 1A	Homo sapiens	SINGLE PROTEIN	CHEMBL3792318	1	Scientific Literature	J. Med. Chem.	2016	None
CHEMBL3794574		0	565.71	1	3.97	19b	COc1cc([C@@H](C(=O)N2CCCC[C@H]2C(=O)N[C@H](Cc2ccccc2)C(N)=O)C2CCCCC2)cc(OC)c1OC	Ki	'='	5600.0	nM	5.25			UO_0000065	9.28	0.17	1.28	4.37	False	CHEMBL3795200	Binding affinity to human FKBP12 FK1 domain incubated for 30 mins using fluorescein-conjugated 2-(5-((2-(3-((R)-3-(3,4-dimethoxyphenyl)-1-((S)-1-(3,3-dimethyl-2-oxopentanoyl)piperidine-2-carbonyloxy)propyl)phenoxy)acetamido)methyl)-6-hydroxy-3-oxo-3H-xanthen-9-yl)benzoic acid by competitive fluorescence polarization assay	B	BAO_0000357	single protein format	Homo sapiens	None	None	None	None	CHEMBL1902	FK506-binding protein 1A	Homo sapiens	SINGLE PROTEIN	CHEMBL3792318	1	Scientific Literature	J. Med. Chem.	2016	None
CHEMBL262844		0	993.17	3	7.15	25	CC[C@@H]1/C=C(\C)C[C@H](C)C[C@H](OC)[C@H]2O[C@@](O)(C(=O)C(=O)N3CCCC[C@H]3C(=O)O[C@H](/C(C)=C/C3CC[C@@H](OCC(=O)Nc4cccc(C(F)(F)F)c4)[C@H](OC)C3)[C@H](C)[C@@H](O)CC1=O)[C@H](C)C[C@@H]2OC	IC50	'='	470.0	nM	6.33			UO_0000065	6.37	0.12	-0.82	3.22	False	CHEMBL678141	Inhibitory binding activity against human Immunophilin-FK-506 binding protein 12	B	BAO_0000357	single protein format	None	None	None	None	None	CHEMBL1902	FK506-binding protein 1A	Homo sapiens	SINGLE PROTEIN	CHEMBL1131619	1	Scientific Literature	J. Med. Chem.	1998	None
CHEMBL170655		0	818.06	3	5.03	5B	C=CCO[C@@H]1CC[C@@H](/C=C(\C)[C@H]2OC(=O)[C@@H]3CCCCN3C(=O)C(=O)C3(O)O[C@H]([C@@H](OC)C[C@@H](C)C/C(C)=C/[C@@H](CC)C(=O)C[C@H](O)[C@H]2C)[C@@H](OC)C[C@@H]3C)C[C@H]1O	EC50	'='	6.1	nM	8.21			UO_0000065	10.04	0.19	3.18	4.61	False	CHEMBL678151	Ability to bind the major cystolic receptor FK506 binding protein 12 by using competitive binding assay	B	BAO_0000357	single protein format	None	None	None	None	None	CHEMBL1902	FK506-binding protein 1A	Homo sapiens	SINGLE PROTEIN	CHEMBL1152089	1	Scientific Literature	Bioorg. Med. Chem. Lett.	1994	None
CHEMBL342735		0	433.55	0	3.57	17	CCC(C)(C)C(=O)C(=O)N1CCCCC1C(=O)OCCCc1cc(OC)ccc1OC	Ki	'='	12.0	nM	7.92			UO_0000065	18.27	0.35	4.35	9.64	False	CHEMBL678143	Compound was tested for its ability to inhibit FK506 binding protein 12 rotamase activity	B	BAO_0000357	single protein format	None	None	None	None	None	CHEMBL1902	FK506-binding protein 1A	Homo sapiens	SINGLE PROTEIN	CHEMBL1131428	1	Scientific Literature	J. Med. Chem.	1998	None
CHEMBL393678		0	288.37	0	2.19	20	O=C(CSc1cccc2cccnc12)N1CCOCC1	Kd	'>'	1400000.0	nM				UO_0000065					False	CHEMBL902649	Binding affinity to human FKBP12 expressed in Escherichia coli BL21(DE3) by isothermal titration calorimetry	B	BAO_0000019	assay format	Homo sapiens	None	None	None	None	CHEMBL1902	FK506-binding protein 1A	Homo sapiens	SINGLE PROTEIN	CHEMBL1138344	1	Scientific Literature	J. Med. Chem.	2007	None
CHEMBL291232		0	358.46	0	2.20	10	O=C(NCCc1ccccc1)C1CCCN1S(=O)(=O)c1ccccc1	Ki	'='	37000.0	nM	4.43			UO_0000065	12.36	0.24	2.23	6.67	False	CHEMBL682211	Ability to inhibit peptidyl-prolyl isomerase (PPIase, or rotamase) activity of FK506 binding protein 12	B	BAO_0000357	single protein format	None	None	None	None	None	CHEMBL1902	FK506-binding protein 1A	Homo sapiens	SINGLE PROTEIN	CHEMBL1135119	1	Scientific Literature	Bioorg. Med. Chem. Lett.	2002	None
CHEMBL320478		0	633.74	2	5.97	1c (monomer)	CC[C@H](C(=O)N1CCCC[C@H]1C(=O)O[C@H](CCc1ccccc1)c1cccc(OCC(=O)O)c1)c1cc(OC)c(OC)c(OC)c1	IC50	'='	5.5	nM	8.26			UO_0000065	13.03	0.25	2.29	6.84	False	CHEMBL678161	Inhibition of binding to Phe36Val (F36V) mutant of FK506 binding protein 12	B	BAO_0000357	single protein format	None	None	None	None	None	CHEMBL1902	FK506-binding protein 1A	Homo sapiens	SINGLE PROTEIN	CHEMBL1136227	1	Scientific Literature	Bioorg. Med. Chem. Lett.	2003	None
CHEMBL36023		0	535.68	1	3.22	16	C=CCCC[C@H](OC(=O)[C@@H]1CCCCN1C(=O)C(=O)[C@@]1(O)CCCCO1)/C(C)=C/[C@@H]1CC[C@@H](O)[C@H](OC)C1	Kd	'='	29000.0	nM	4.54			UO_0000065	8.47	0.16	1.32	3.70	False	CHEMBL677108	Ability to displace radiolabeled FK-506 derivative from FK506 binding protein 12	B	BAO_0000357	single protein format	None	None	None	None	None	CHEMBL1902	FK506-binding protein 1A	Homo sapiens	SINGLE PROTEIN	CHEMBL1127912	1	Scientific Literature	Bioorg. Med. Chem. Lett.	1994	None
CHEMBL235914		0	254.35	0	2.14	85	Cc1ccc(NS(=O)(=O)N2CCCCC2)cc1	Kd	'='	289000.0	nM	3.54			UO_0000065	13.91	0.28	1.40	7.16	False	CHEMBL902649	Binding affinity to human FKBP12 expressed in Escherichia coli BL21(DE3) by isothermal titration calorimetry	B	BAO_0000019	assay format	Homo sapiens	None	None	None	None	CHEMBL1902	FK506-binding protein 1A	Homo sapiens	SINGLE PROTEIN	CHEMBL1138344	1	Scientific Literature	J. Med. Chem.	2007	None
CHEMBL235683		0	285.33	0	1.74	4	O=[N+]([O-])c1ccc(NS(=O)(=O)N2CCCCC2)cc1	Kd	'='	167000.0	nM	3.78			UO_0000065	13.24	0.27	2.04	4.08	False	CHEMBL902649	Binding affinity to human FKBP12 expressed in Escherichia coli BL21(DE3) by isothermal titration calorimetry	B	BAO_0000019	assay format	Homo sapiens	None	None	None	None	CHEMBL1902	FK506-binding protein 1A	Homo sapiens	SINGLE PROTEIN	CHEMBL1138344	1	Scientific Literature	J. Med. Chem.	2007	None
CHEMBL393759		0	360.27	1	5.51	73	Clc1cccc(Cl)c1Cn1c(-c2cscn2)nc2ccccc21	Kd	'>'	4000000.0	nM		Outside typical range		UO_0000065					False	CHEMBL902649	Binding affinity to human FKBP12 expressed in Escherichia coli BL21(DE3) by isothermal titration calorimetry	B	BAO_0000019	assay format	Homo sapiens	None	None	None	None	CHEMBL1902	FK506-binding protein 1A	Homo sapiens	SINGLE PROTEIN	CHEMBL1138344	1	Scientific Literature	J. Med. Chem.	2007	None
CHEMBL235104		0	442.58	0	3.70	12	CC(C)c1ccc(SCC(=O)N2CCOCC2C(=O)OCCCc2cccnc2)cc1	Kd	'='	5600.0	nM	5.25			UO_0000065	11.87	0.23	1.55	7.64	False	CHEMBL902649	Binding affinity to human FKBP12 expressed in Escherichia coli BL21(DE3) by isothermal titration calorimetry	B	BAO_0000019	assay format	Homo sapiens	None	None	None	None	CHEMBL1902	FK506-binding protein 1A	Homo sapiens	SINGLE PROTEIN	CHEMBL1138344	1	Scientific Literature	J. Med. Chem.	2007	None
CHEMBL393883		0	374.82	0	2.83	34	O=C(Nc1ccc(OCC(=O)N2CCOCC2)cc1)c1ccccc1Cl	Kd	'>'	2500000.0	nM		Outside typical range		UO_0000065					False	CHEMBL902649	Binding affinity to human FKBP12 expressed in Escherichia coli BL21(DE3) by isothermal titration calorimetry	B	BAO_0000019	assay format	Homo sapiens	None	None	None	None	CHEMBL1902	FK506-binding protein 1A	Homo sapiens	SINGLE PROTEIN	CHEMBL1138344	1	Scientific Literature	J. Med. Chem.	2007	None
CHEMBL310172		0	710.78	2	4.32	10b	C=CCC1/C=C(\C)CCOC(=O)OC(=O)CCCC(=O)C(=O)OC(=O)C(=O)N2CCCC[C@H]2C(=O)O[C@H](CCc2cccnc2)[C@H](C)CCC1=O	Kd	'='	2000.0	nM	5.70			UO_0000065	8.02	0.15	1.38	3.01	False	CHEMBL677275	Binding affinity towards FK506 binding protein 12 as measured by displacement of a radiolabeled FK506 analogue	B	BAO_0000357	single protein format	None	None	None	None	None	CHEMBL1902	FK506-binding protein 1A	Homo sapiens	SINGLE PROTEIN	CHEMBL1150439	1	Scientific Literature	Bioorg. Med. Chem. Lett.	1994	None
CHEMBL33095		0	295.43	0	2.41	35	CCCCNC(=O)C1CCCN1C(=O)NC1CCCCC1	Ki	'>'	50000.0	nM				UO_0000065					False	CHEMBL682211	Ability to inhibit peptidyl-prolyl isomerase (PPIase, or rotamase) activity of FK506 binding protein 12	B	BAO_0000357	single protein format	None	None	None	None	None	CHEMBL1902	FK506-binding protein 1A	Homo sapiens	SINGLE PROTEIN	CHEMBL1135119	1	Scientific Literature	Bioorg. Med. Chem. Lett.	2002	None
CHEMBL129537		0	374.48	0	2.94	3	CCC(C)(C)C(=O)C(=O)N1CCCC[C@H]1C(=O)OCCCc1cccnc1	Ki	'='	130.0	nM	6.89			UO_0000065	18.39	0.35	3.95	8.99	False	CHEMBL804190	The compound was tested for binding affinity against rotamase	B	BAO_0000357	single protein format	None	None	None	None	None	CHEMBL1902	FK506-binding protein 1A	Homo sapiens	SINGLE PROTEIN	CHEMBL1131310	1	Scientific Literature	J. Med. Chem.	1998	None
CHEMBL357415		0	419.52	0	3.18	43	CCC(C)(C)C(=O)C(=O)N1CCCC1C(=O)OCCCc1cc(OC)ccc1OC	Ki	'='	250.0	nM	6.60			UO_0000065	15.74	0.30	3.42	8.04	False	CHEMBL678143	Compound was tested for its ability to inhibit FK506 binding protein 12 rotamase activity	B	BAO_0000357	single protein format	None	None	None	None	None	CHEMBL1902	FK506-binding protein 1A	Homo sapiens	SINGLE PROTEIN	CHEMBL1131428	1	Scientific Literature	J. Med. Chem.	1998	None
CHEMBL51516		0	850.06	2	4.58	4	CC[C@@H]1/C=C(\C)C[C@H](C)C[C@H](OC)[C@H]2O[C@@](O)(C(=O)C(=O)N3CCCC[C@H]3C(=O)O[C@H](/C(C)=C/C3CC[C@@H](OCC(=O)O)[C@H](OC)C3)[C@H](C)[C@@H](O)CC1=O)[C@H](C)C[C@@H]2OC	IC50	'='	4.0	nM	8.40			UO_0000065	9.88	0.19	3.82	4.10	False	CHEMBL678141	Inhibitory binding activity against human Immunophilin-FK-506 binding protein 12	B	BAO_0000357	single protein format	None	None	None	None	None	CHEMBL1902	FK506-binding protein 1A	Homo sapiens	SINGLE PROTEIN	CHEMBL1131619	1	Scientific Literature	J. Med. Chem.	1998	None
CHEMBL295372		0	926.16	3	5.53	19	CC[C@@H]1/C=C(\C)C[C@H](C)C[C@H](OC)[C@H]2O[C@@](O)(C(=O)C(=O)N3CCCC[C@H]3C(=O)O[C@H](/C(C)=C/C3CC[C@@H](OCC(=O)Nc4ccncc4)[C@H](OC)C3)[C@H](C)[C@@H](O)CC1=O)[C@H](C)C[C@@H]2OC	Selectivity	'='	20.0										False	CHEMBL678147	Inhibitory selectivity for human FK506 binding protein 12 and human mixed lymphocyte response(MLR)	F	BAO_0000019	assay format	Homo sapiens	None	None	None	None	CHEMBL1902	FK506-binding protein 1A	Homo sapiens	SINGLE PROTEIN	CHEMBL1131619	1	Scientific Literature	J. Med. Chem.	1998	None
CHEMBL123292	CYCLOHEXIMIDE	0	281.35	0	1.04	cycloheximide	C[C@H]1C[C@H](C)C(=O)[C@H]([C@H](O)CC2CC(=O)NC(=O)C2)C1	Ki	'='	3400.0	nM	5.47			UO_0000065	19.44	0.37	4.43	6.55	False	CHEMBL678144	Inhibition constant(Ki) for inhibition of PPIase activity of human FK506 binding protein 12 (Conc=14 nM) of FKBPs family	B	BAO_0000357	single protein format	None	None	None	None	None	CHEMBL1902	FK506-binding protein 1A	Homo sapiens	SINGLE PROTEIN	CHEMBL1132377	1	Scientific Literature	J. Med. Chem.	1999	None
CHEMBL280262		0	705.80	2	6.15	3S	C=CC[C@H](C(=O)N1CCCC[C@H]1C(=O)OC(CCc1ccc(OC)c(OC)c1)c1cccc(OCC(=O)O)c1)c1cc(OC)c(OC)c(OC)c1	IC50	'='	1.5	nM	8.82			UO_0000065	12.50	0.24	2.67	6.33	False	CHEMBL746519	Binding affinity for Mutant F36V-FK506 binding protein by competitive assay based on fluorescence polarization.	B	BAO_0000357	single protein format	None	None	None	None	None	CHEMBL1902	FK506-binding protein 1A	Homo sapiens	SINGLE PROTEIN	CHEMBL1132977	1	Scientific Literature	J. Med. Chem.	2000	None
CHEMBL108383		0	603.71	2	5.96	9S	CC[C@H](C(=O)N1CCCC[C@H]1C(=O)O[C@H](CCc1ccc(OC)c(OC)c1)c1cccc(OCC(=O)O)c1)c1ccccc1	IC50	'='	40.0	nM	7.40			UO_0000065	12.25	0.23	1.44	6.63	True	CHEMBL746519	Binding affinity for Mutant F36V-FK506 binding protein by competitive assay based on fluorescence polarization.	B	BAO_0000357	single protein format	None	None	None	None	None	CHEMBL1902	FK506-binding protein 1A	Homo sapiens	SINGLE PROTEIN	CHEMBL1132977	1	Scientific Literature	J. Med. Chem.	2000	None
CHEMBL33283		0	386.52	0	3.11	44	CCc1ccc(S(=O)(=O)N2CCCCC2C(=O)NCc2ccccc2)cc1	Ki	'='	1300.0	nM	5.89			UO_0000065	15.23	0.30	2.78	8.85	False	CHEMBL682211	Ability to inhibit peptidyl-prolyl isomerase (PPIase, or rotamase) activity of FK506 binding protein 12	B	BAO_0000357	single protein format	None	None	None	None	None	CHEMBL1902	FK506-binding protein 1A	Homo sapiens	SINGLE PROTEIN	CHEMBL1135119	1	Scientific Literature	Bioorg. Med. Chem. Lett.	2002	None
CHEMBL50871		0	243.26	0	0.10	1	CCOC(=O)C1CCCCN1C(=O)C(=O)OC	Ki	'>'	10000.0	nM				UO_0000065					False	CHEMBL678143	Compound was tested for its ability to inhibit FK506 binding protein 12 rotamase activity	B	BAO_0000357	single protein format	None	None	None	None	None	CHEMBL1902	FK506-binding protein 1A	Homo sapiens	SINGLE PROTEIN	CHEMBL1131428	1	Scientific Literature	J. Med. Chem.	1998	None
CHEMBL120252		0	323.39	0	1.61	3	CC(=O)O[C@H](CC1CC(=O)NC(=O)C1)[C@@H]1C[C@@H](C)C[C@H](C)C1=O	IC50	'>'	200000.0	nM		Outside typical range		UO_0000065					False	CHEMBL678140	Compound was evaluated for its inhibitory effect on human FK506 binding protein 12 by means of protease-coupled PPIase assay	B	BAO_0000357	single protein format	None	None	None	None	None	CHEMBL1902	FK506-binding protein 1A	Homo sapiens	SINGLE PROTEIN	CHEMBL1132377	1	Scientific Literature	J. Med. Chem.	1999	None
CHEMBL372099		0	419.55	0	2.09	14g	COc1ccc2c(c1)CCN1C(=O)C3CCCC(C21)N3S(=O)(=O)N1CCCCC1	Ki	'='	360.0	nM	6.44			UO_0000065	15.36	0.30	4.35	9.18	False	CHEMBL853597	Inhibition of FKBP12 rotamase activity	B	BAO_0000357	single protein format	Homo sapiens	None	None	None	None	CHEMBL1902	FK506-binding protein 1A	Homo sapiens	SINGLE PROTEIN	CHEMBL1149428	1	Scientific Literature	J. Med. Chem.	2006	None
CHEMBL372407		0	569.56	2	5.88	13e	COc1cc2c(c(OC)c1)C1C3CCCC(C(=O)N1CC2)N3C(=O)N(c1ccc(F)cc1F)c1ccc(F)cc1F	Ki	'='	7000.0	nM	5.16			UO_0000065	9.05	0.17	-0.73	8.27	False	CHEMBL853597	Inhibition of FKBP12 rotamase activity	B	BAO_0000357	single protein format	Homo sapiens	None	None	None	None	CHEMBL1902	FK506-binding protein 1A	Homo sapiens	SINGLE PROTEIN	CHEMBL1149428	1	Scientific Literature	J. Med. Chem.	2006	None
CHEMBL379020		0	497.60	1	5.32	13d	COc1cc2c(c(OC)c1)C1C3CCCC(C(=O)N1CC2)N3C(=O)N(c1ccccc1)c1ccccc1	Ki	'='	2700.0	nM	5.57			UO_0000065	11.19	0.21	0.25	8.94	False	CHEMBL853597	Inhibition of FKBP12 rotamase activity	B	BAO_0000357	single protein format	Homo sapiens	None	None	None	None	CHEMBL1902	FK506-binding protein 1A	Homo sapiens	SINGLE PROTEIN	CHEMBL1149428	1	Scientific Literature	J. Med. Chem.	2006	None
CHEMBL382461		0	623.73	1	4.52	12j	COc1cc2c(c(OC)c1)C1C3CCCC(C(=O)N1CC2)N3S(=O)(=O)c1ccc(Nc2cc(OC)c(OC)c(OC)c2)cc1	Ki	'='	288.0	nM	6.54			UO_0000065	10.49	0.20	2.02	5.64	False	CHEMBL853597	Inhibition of FKBP12 rotamase activity	B	BAO_0000357	single protein format	Homo sapiens	None	None	None	None	CHEMBL1902	FK506-binding protein 1A	Homo sapiens	SINGLE PROTEIN	CHEMBL1149428	1	Scientific Literature	J. Med. Chem.	2006	None
CHEMBL201359		0	587.53	2	5.73	12g	COc1cc2c(c(OC)c1)C1C3CCCC(C(=O)N1CC2)N3S(=O)(=O)c1ccc(-c2ccc(Cl)c(Cl)c2)cc1	Ki	'='	156.0	nM	6.81			UO_0000065	11.59	0.24	1.08	8.94	False	CHEMBL853597	Inhibition of FKBP12 rotamase activity	B	BAO_0000357	single protein format	Homo sapiens	None	None	None	None	CHEMBL1902	FK506-binding protein 1A	Homo sapiens	SINGLE PROTEIN	CHEMBL1149428	1	Scientific Literature	J. Med. Chem.	2006	None
CHEMBL202655		0	440.52	0	2.84	7a	COc1cc2c(c(OC)c1)C1C3CCCC(C(=O)N1CC2)N3C(=O)C(=O)c1cccs1	Ki	'='	107.0	nM	6.97			UO_0000065	15.82	0.31	4.13	9.15	False	CHEMBL853597	Inhibition of FKBP12 rotamase activity	B	BAO_0000357	single protein format	Homo sapiens	None	None	None	None	CHEMBL1902	FK506-binding protein 1A	Homo sapiens	SINGLE PROTEIN	CHEMBL1149428	1	Scientific Literature	J. Med. Chem.	2006	None
CHEMBL202097		0	482.51	0	2.92	5j	COc1cc(C(=O)C(=O)N2C3CCCC2C2c4cc(F)ccc4CCN2C3=O)cc(OC)c1OC	Ki	'='	225.0	nM	6.65			UO_0000065	13.78	0.26	3.73	7.79	False	CHEMBL853597	Inhibition of FKBP12 rotamase activity	B	BAO_0000357	single protein format	Homo sapiens	None	None	None	None	CHEMBL1902	FK506-binding protein 1A	Homo sapiens	SINGLE PROTEIN	CHEMBL1149428	1	Scientific Literature	J. Med. Chem.	2006	None
CHEMBL202180		0	494.54	0	2.79	5e	COc1ccc2c(c1)CCN1C(=O)C3CCCC(C21)N3C(=O)C(=O)c1cc(OC)c(OC)c(OC)c1	Ki	'='	143.0	nM	6.84			UO_0000065	13.84	0.26	4.05	7.23	False	CHEMBL853597	Inhibition of FKBP12 rotamase activity	B	BAO_0000357	single protein format	Homo sapiens	None	None	None	None	CHEMBL1902	FK506-binding protein 1A	Homo sapiens	SINGLE PROTEIN	CHEMBL1149428	1	Scientific Literature	J. Med. Chem.	2006	None
CHEMBL150100		0	513.59	1	3.85	32	COc1ccc(CCCCOC(=O)C2CCCCN2C(=O)C(=O)c2cc(OC)c(OC)c(OC)c2)cc1	Ki	'='	13.0	nM	7.89			UO_0000065	15.35	0.29	4.04	7.84	False	CHEMBL678143	Compound was tested for its ability to inhibit FK506 binding protein 12 rotamase activity	B	BAO_0000357	single protein format	None	None	None	None	None	CHEMBL1902	FK506-binding protein 1A	Homo sapiens	SINGLE PROTEIN	CHEMBL1131428	1	Scientific Literature	J. Med. Chem.	1998	None
CHEMBL286230		0	431.55	0	3.56	91	COc1ccc(CCCOC(=O)C2CCCCN2S(=O)(=O)Cc2ccccc2)cc1	Ki	'='	92.0	nM	7.04			UO_0000065	16.30	0.32	3.48	9.65	False	CHEMBL682210	Inhibition of peptidyl-prolyl isomerase (PPIase, or rotamase) activity of FK506 binding protein 12	B	BAO_0000357	single protein format	None	None	None	None	None	CHEMBL1902	FK506-binding protein 1A	Homo sapiens	SINGLE PROTEIN	CHEMBL1135841	1	Scientific Literature	Bioorg. Med. Chem. Lett.	2002	None
CHEMBL56278		0	555.67	1	1.38	7	COC[C@H]1O[C@@](O)(C(=O)C(=O)N2CCCC[C@H]2C(=O)OC/C(C)=C/[C@@H]2CC[C@@H](O)[C@H](OC)C2)[C@H](C)C[C@@H]1OC	Kd	'='	10.0	nM	8.00			UO_0000065	14.40	0.28	6.62	5.67	False	CHEMBL677276	The compound was evaluated for its affinity to the binding domain of immunophilin FK506 binding protein 12	B	BAO_0000357	single protein format	None	None	None	None	None	CHEMBL1902	FK506-binding protein 1A	Homo sapiens	SINGLE PROTEIN	CHEMBL1127107	1	Scientific Literature	Bioorg. Med. Chem. Lett.	1993	None
CHEMBL51710		0	403.52	0	3.56	21	COc1ccc(CCCCOC(=O)C2CCCCN2C(=O)C(=O)C(C)(C)C)cc1	Ki	'='	24.0	nM	7.62			UO_0000065	18.88	0.36	4.06	10.45	False	CHEMBL678143	Compound was tested for its ability to inhibit FK506 binding protein 12 rotamase activity	B	BAO_0000357	single protein format	None	None	None	None	None	CHEMBL1902	FK506-binding protein 1A	Homo sapiens	SINGLE PROTEIN	CHEMBL1131428	1	Scientific Literature	J. Med. Chem.	1998	None
CHEMBL51523		0	939.20	3	5.81	12	CC[C@@H]1/C=C(\C)C[C@H](C)C[C@H](OC)[C@H]2O[C@@](O)(C(=O)C(=O)N3CCCC[C@H]3C(=O)O[C@H](/C(C)=C/C3CC[C@@H](OCC(=O)NCc4ccccc4)[C@H](OC)C3)[C@H](C)[C@@H](O)CC1=O)[C@H](C)C[C@@H]2OC	Selectivity	'='	61.0										False	CHEMBL678147	Inhibitory selectivity for human FK506 binding protein 12 and human mixed lymphocyte response(MLR)	F	BAO_0000019	assay format	Homo sapiens	None	None	None	None	CHEMBL1902	FK506-binding protein 1A	Homo sapiens	SINGLE PROTEIN	CHEMBL1131619	1	Scientific Literature	J. Med. Chem.	1998	None
CHEMBL33612		0	372.49	0	2.59	11	O=C(NCCCc1ccccc1)C1CCCN1S(=O)(=O)c1ccccc1	Ki	'='	9500.0	nM	5.02			UO_0000065	13.48	0.26	2.43	7.55	False	CHEMBL682211	Ability to inhibit peptidyl-prolyl isomerase (PPIase, or rotamase) activity of FK506 binding protein 12	B	BAO_0000357	single protein format	None	None	None	None	None	CHEMBL1902	FK506-binding protein 1A	Homo sapiens	SINGLE PROTEIN	CHEMBL1135119	1	Scientific Literature	Bioorg. Med. Chem. Lett.	2002	None
CHEMBL110674		0	693.79	2	5.99	1j (monomer)	CC[C@H](C(=O)N1CCCC[C@H]1C(=O)O[C@H](CCc1ccc(OC)c(OC)c1)c1cccc(OCC(=O)O)c1)c1cc(OC)c(OC)c(OC)c1	IC50	'='	8.2	nM	8.09			UO_0000065	11.66	0.22	2.10	5.81	False	CHEMBL678161	Inhibition of binding to Phe36Val (F36V) mutant of FK506 binding protein 12	B	BAO_0000357	single protein format	None	None	None	None	None	CHEMBL1902	FK506-binding protein 1A	Homo sapiens	SINGLE PROTEIN	CHEMBL1136227	1	Scientific Literature	Bioorg. Med. Chem. Lett.	2003	None
CHEMBL368142		0	858.08	3	5.64	9A	CC[C@@H]1/C=C(\C)C[C@H](C)C[C@H](OC)[C@H]2OC(O)(C(=O)C(=O)N3CCCC[C@H]3C(=O)O[C@H](/C(C)=C/[C@@H]3CC[C@@H](O)[C@H](OCc4ccco4)C3)[C@H](C)[C@@H](O)CC1=O)[C@@H](C)C[C@@H]2OC	EC50	'='	4.6	nM	8.34			UO_0000065	9.72	0.19	2.70	4.35	False	CHEMBL678151	Ability to bind the major cystolic receptor FK506 binding protein 12 by using competitive binding assay	B	BAO_0000357	single protein format	None	None	None	None	None	CHEMBL1902	FK506-binding protein 1A	Homo sapiens	SINGLE PROTEIN	CHEMBL1152089	1	Scientific Literature	Bioorg. Med. Chem. Lett.	1994	None
CHEMBL356461		0	417.50	0	3.26	46	CCC(C)(C)C(=O)C(=O)N1CCCC1C(=O)OC/C=C/c1cc(OC)ccc1OC	Ki	'='	450.0	nM	6.35			UO_0000065	15.20	0.29	3.09	7.73	False	CHEMBL678143	Compound was tested for its ability to inhibit FK506 binding protein 12 rotamase activity	B	BAO_0000357	single protein format	None	None	None	None	None	CHEMBL1902	FK506-binding protein 1A	Homo sapiens	SINGLE PROTEIN	CHEMBL1131428	1	Scientific Literature	J. Med. Chem.	1998	None
CHEMBL266263		0	955.20	3	6.14	24	CC[C@@H]1/C=C(\C)C[C@H](C)C[C@H](OC)[C@H]2O[C@@](O)(C(=O)C(=O)N3CCCC[C@H]3C(=O)O[C@H](/C(C)=C/C3CC[C@@H](OCC(=O)Nc4ccc(OC)cc4)[C@H](OC)C3)[C@H](C)[C@@H](O)CC1=O)[C@H](C)C[C@@H]2OC	Selectivity	'='	1300.0										False	CHEMBL678147	Inhibitory selectivity for human FK506 binding protein 12 and human mixed lymphocyte response(MLR)	F	BAO_0000019	assay format	Homo sapiens	None	None	None	None	CHEMBL1902	FK506-binding protein 1A	Homo sapiens	SINGLE PROTEIN	CHEMBL1131619	1	Scientific Literature	J. Med. Chem.	1998	None
CHEMBL287680		0	410.56	0	4.31	72	O=C(OCCCc1ccccc1)[C@@H]1CCCN1C(=O)NC12C[C@H]3C[C@@H](C1)C[C@@H](C2)C3	Ki	'='	1000.0	nM	6.00			UO_0000065	14.61	0.27	1.69	10.23	False	CHEMBL682210	Inhibition of peptidyl-prolyl isomerase (PPIase, or rotamase) activity of FK506 binding protein 12	B	BAO_0000357	single protein format	None	None	None	None	None	CHEMBL1902	FK506-binding protein 1A	Homo sapiens	SINGLE PROTEIN	CHEMBL1135841	1	Scientific Literature	Bioorg. Med. Chem. Lett.	2002	None
CHEMBL262778		0	967.25	3	6.20	15	CC[C@@H]1/C=C(\C)C[C@H](C)C[C@H](OC)[C@H]2O[C@@](O)(C(=O)C(=O)N3CCCC[C@H]3C(=O)O[C@H](/C(C)=C/C3CC[C@@H](OCC(=O)N(C)CCc4ccccc4)[C@H](OC)C3)[C@H](C)[C@@H](O)CC1=O)[C@H](C)C[C@@H]2OC	IC50	'='	0.4	nM	9.40			UO_0000065	9.72	0.19	3.20	5.01	False	CHEMBL678141	Inhibitory binding activity against human Immunophilin-FK-506 binding protein 12	B	BAO_0000357	single protein format	None	None	None	None	None	CHEMBL1902	FK506-binding protein 1A	Homo sapiens	SINGLE PROTEIN	CHEMBL1131619	1	Scientific Literature	J. Med. Chem.	1998	None
CHEMBL286920		0	609.76	1	2.86	15	C=CCCC[C@H](OC(=O)[C@@H]1CCCCN1C(=O)C(=O)[C@@]1(O)CC[C@H](OC)[C@@H](COC)O1)/C(C)=C/[C@@H]1CC[C@@H](O)[C@H](OC)C1	Kd	'='	40000.0	nM	4.40			UO_0000065	7.21	0.14	1.54	3.12	False	CHEMBL677108	Ability to displace radiolabeled FK-506 derivative from FK506 binding protein 12	B	BAO_0000357	single protein format	None	None	None	None	None	CHEMBL1902	FK506-binding protein 1A	Homo sapiens	SINGLE PROTEIN	CHEMBL1127912	1	Scientific Literature	Bioorg. Med. Chem. Lett.	1994	None
CHEMBL2062149		0	777.99	2	3.82	3/3A, L-683742	CC[C@@H]1/C=C(\C)C[C@H](C)C[C@H](OC)[C@H]2O[C@@](O)(C(=O)C(=O)N3CCCC[C@H]3C(=O)O[C@H](/C(C)=C/[C@@H]3CC[C@@H](O)[C@H](O)C3)[C@H](C)[C@@H](O)CC1=O)[C@@H](C)C[C@@H]2OC	EC50	'='	5.0	nM	8.30			UO_0000065	10.67	0.21	4.48	4.38	False	CHEMBL678151	Ability to bind the major cystolic receptor FK506 binding protein 12 by using competitive binding assay	B	BAO_0000357	single protein format	None	None	None	None	None	CHEMBL1902	FK506-binding protein 1A	Homo sapiens	SINGLE PROTEIN	CHEMBL1152089	1	Scientific Literature	Bioorg. Med. Chem. Lett.	1994	None
CHEMBL432484		0	926.16	3	5.53	18	CC[C@@H]1/C=C(\C)C[C@H](C)C[C@H](OC)[C@H]2O[C@@](O)(C(=O)C(=O)N3CCCC[C@H]3C(=O)O[C@H](/C(C)=C/C3CC[C@@H](OCC(=O)Nc4cccnc4)[C@H](OC)C3)[C@H](C)[C@@H](O)CC1=O)[C@H](C)C[C@@H]2OC	Selectivity	'='	33.0										False	CHEMBL678147	Inhibitory selectivity for human FK506 binding protein 12 and human mixed lymphocyte response(MLR)	F	BAO_0000019	assay format	Homo sapiens	None	None	None	None	CHEMBL1902	FK506-binding protein 1A	Homo sapiens	SINGLE PROTEIN	CHEMBL1131619	1	Scientific Literature	J. Med. Chem.	1998	None
CHEMBL126568		0	449.59	1	5.29	1	CCC(C)(C)C(=O)C(=O)N1CCCC[C@H]1C(=O)O[C@H](CCc1ccccc1)c1ccccc1	Ki	'='	10.0	nM	8.00			UO_0000065	17.79	0.33	2.71	12.56	True	CHEMBL804190	The compound was tested for binding affinity against rotamase	B	BAO_0000357	single protein format	None	None	None	None	None	CHEMBL1902	FK506-binding protein 1A	Homo sapiens	SINGLE PROTEIN	CHEMBL1131310	1	Scientific Literature	J. Med. Chem.	1998	None
CHEMBL236346		0	288.80	0	2.79	91	Cc1ccc(Cl)cc1NS(=O)(=O)N1CCCCC1	Kd	'>'	3700000.0	nM				UO_0000065					False	CHEMBL902649	Binding affinity to human FKBP12 expressed in Escherichia coli BL21(DE3) by isothermal titration calorimetry	B	BAO_0000019	assay format	Homo sapiens	None	None	None	None	CHEMBL1902	FK506-binding protein 1A	Homo sapiens	SINGLE PROTEIN	CHEMBL1138344	1	Scientific Literature	J. Med. Chem.	2007	None
CHEMBL236141		0	284.38	0	2.23	89	CCOc1ccc(NS(=O)(=O)N2CCCCC2)cc1	Kd	'>'	1225000.0	nM				UO_0000065					False	CHEMBL902649	Binding affinity to human FKBP12 expressed in Escherichia coli BL21(DE3) by isothermal titration calorimetry	B	BAO_0000019	assay format	Homo sapiens	None	None	None	None	CHEMBL1902	FK506-binding protein 1A	Homo sapiens	SINGLE PROTEIN	CHEMBL1138344	1	Scientific Literature	J. Med. Chem.	2007	None
CHEMBL444366		0	319.22	0	2.59	84	O=S(=O)(Nc1ccc(Br)cc1)N1CCCCC1	Kd	'='	299000.0	nM	3.52			UO_0000065	11.04	0.28	0.93	7.13	False	CHEMBL902649	Binding affinity to human FKBP12 expressed in Escherichia coli BL21(DE3) by isothermal titration calorimetry	B	BAO_0000019	assay format	Homo sapiens	None	None	None	None	CHEMBL1902	FK506-binding protein 1A	Homo sapiens	SINGLE PROTEIN	CHEMBL1138344	1	Scientific Literature	J. Med. Chem.	2007	None
CHEMBL2052020		0	808.02	2	3.44	L-685818	CC[C@@H]1/C=C(/C)[C@@H](O)[C@@H](C)C[C@H](OC)[C@H]2O[C@@](O)(C(=O)C(=O)N3CCCC[C@H]3C(=O)O[C@H](/C(C)=C/[C@@H]3CC[C@@H](O)[C@H](OC)C3)[C@H](C)[C@@H](O)CC1=O)[C@H](C)C[C@@H]2OC	Ki	'='	0.7	nM	9.15			UO_0000065	11.33	0.22	5.71	4.61	False	CHEMBL678143	Compound was tested for its ability to inhibit FK506 binding protein 12 rotamase activity	B	BAO_0000357	single protein format	None	None	None	None	None	CHEMBL1902	FK506-binding protein 1A	Homo sapiens	SINGLE PROTEIN	CHEMBL1131428	1	Scientific Literature	J. Med. Chem.	1998	None
CHEMBL107101		0	679.76	2	5.59	1e (monomer)	COc1ccc(CC[C@@H](OC(=O)[C@@H]2CCCCN2C(=O)[C@@H](C)c2cc(OC)c(OC)c(OC)c2)c2cccc(OCC(=O)O)c2)cc1OC	IC50	'='	8.2	nM	8.09			UO_0000065	11.90	0.23	2.50	5.81	False	CHEMBL678161	Inhibition of binding to Phe36Val (F36V) mutant of FK506 binding protein 12	B	BAO_0000357	single protein format	None	None	None	None	None	CHEMBL1902	FK506-binding protein 1A	Homo sapiens	SINGLE PROTEIN	CHEMBL1136227	1	Scientific Literature	Bioorg. Med. Chem. Lett.	2003	None
CHEMBL263776		0	926.16	3	5.53	17	CC[C@@H]1/C=C(\C)C[C@H](C)C[C@H](OC)[C@H]2O[C@@](O)(C(=O)C(=O)N3CCCC[C@H]3C(=O)O[C@H](/C(C)=C/C3CC[C@@H](OCC(=O)Nc4ccccn4)[C@H](OC)C3)[C@H](C)[C@@H](O)CC1=O)[C@H](C)C[C@@H]2OC	IC50	'='	2.4	nM	8.62			UO_0000065	9.31	0.18	3.09	4.12	False	CHEMBL678141	Inhibitory binding activity against human Immunophilin-FK-506 binding protein 12	B	BAO_0000357	single protein format	None	None	None	None	None	CHEMBL1902	FK506-binding protein 1A	Homo sapiens	SINGLE PROTEIN	CHEMBL1131619	1	Scientific Literature	J. Med. Chem.	1998	None
CHEMBL385686		0	1010.28	None	None	21	CC[C@@H]1/C=C(\C)C[C@H](C)C[C@H](OC)[C@H]2O[C@@](O)(C(=O)C(=O)N3CCCC[C@H]3C(=O)O[C@H](/C(C)=C/C3CC[C@@H](OCC(=O)Nc4ccc(N5CCOCC5)cc4)[C@H](OC)C3)[C@H](C)[C@@H](O)CC1=O)[C@H](C)C[C@@H]2OC	IC50	'='	19.0	nM	7.72			UO_0000065	7.64	None	None	None	False	CHEMBL678141	Inhibitory binding activity against human Immunophilin-FK-506 binding protein 12	B	BAO_0000357	single protein format	None	None	None	None	None	CHEMBL1902	FK506-binding protein 1A	Homo sapiens	SINGLE PROTEIN	CHEMBL1131619	1	Scientific Literature	J. Med. Chem.	1998	None
CHEMBL276303		0	603.71	2	5.96	9R	CC[C@@H](C(=O)N1CCCC[C@H]1C(=O)OC(CCc1ccc(OC)c(OC)c1)c1cccc(OCC(=O)O)c1)c1ccccc1	IC50	'='	133.0	nM	6.88			UO_0000065	11.39	0.21	0.92	6.16	False	CHEMBL746519	Binding affinity for Mutant F36V-FK506 binding protein by competitive assay based on fluorescence polarization.	B	BAO_0000357	single protein format	None	None	None	None	None	CHEMBL1902	FK506-binding protein 1A	Homo sapiens	SINGLE PROTEIN	CHEMBL1132977	1	Scientific Literature	J. Med. Chem.	2000	None
CHEMBL83618		0	780.82	2	3.66	11a	C=CCC1/C=C(\C)CCOC(=O)OC(=O)C2CC[C@@](C)(O2)C(=O)C(=O)C(=O)OC(=O)C(=O)N2CCCC[C@H]2C(=O)O[C@H](CCc2cccnc2)[C@H](C)CCC1=O	Kd	'='	8000.0	nM	5.10			UO_0000065	6.53	0.12	1.44	2.36	False	CHEMBL677275	Binding affinity towards FK506 binding protein 12 as measured by displacement of a radiolabeled FK506 analogue	B	BAO_0000357	single protein format	None	None	None	None	None	CHEMBL1902	FK506-binding protein 1A	Homo sapiens	SINGLE PROTEIN	CHEMBL1150439	1	Scientific Literature	Bioorg. Med. Chem. Lett.	1994	None
CHEMBL33802		0	310.42	0	1.76	9	CCCCNC(=O)C1CCCN1S(=O)(=O)c1ccccc1	Ki	'>'	50000.0	nM				UO_0000065					False	CHEMBL682211	Ability to inhibit peptidyl-prolyl isomerase (PPIase, or rotamase) activity of FK506 binding protein 12	B	BAO_0000357	single protein format	None	None	None	None	None	CHEMBL1902	FK506-binding protein 1A	Homo sapiens	SINGLE PROTEIN	CHEMBL1135119	1	Scientific Literature	Bioorg. Med. Chem. Lett.	2002	None
CHEMBL302040		0	904.15	3	7.32	4	CC[C@@H]1/C=C(\C)C[C@H](C)[C@H](OC)[C@H]2O[C@@](O)(C(=O)C(=O)N3CCCC[C@H]3C(=O)O[C@H](/C(C)=C/[C@@H]3CC[C@@H](Oc4ccc5ccccc5c4)[C@H](OC)C3)[C@H](C)[C@@H](O)CC1=O)[C@H](C)C[C@@H]2OC	IC50	'='	74.8	nM	7.13			UO_0000065	7.88	0.15	-0.19	4.26	False	CHEMBL678158	In vitro competitive binding to FK506 binding protein 12 versus tritiated FK-506.	B	BAO_0000357	single protein format	None	None	None	None	None	CHEMBL1902	FK506-binding protein 1A	Homo sapiens	SINGLE PROTEIN	CHEMBL1150455	1	Scientific Literature	Bioorg. Med. Chem. Lett.	1996	None
CHEMBL33094		0	358.48	0	2.73	2	CCC(C)(C)C(=O)C(=O)N1CCC[C@H]1C(=O)NCCCc1ccccc1	Ki	'='	1.0	nM	9.00			UO_0000065	25.11	0.47	6.27	13.54	False	CHEMBL682211	Ability to inhibit peptidyl-prolyl isomerase (PPIase, or rotamase) activity of FK506 binding protein 12	B	BAO_0000357	single protein format	None	None	None	None	None	CHEMBL1902	FK506-binding protein 1A	Homo sapiens	SINGLE PROTEIN	CHEMBL1135119	1	Scientific Literature	Bioorg. Med. Chem. Lett.	2002	None
CHEMBL284114		0	338.47	0	2.29	51	CCCCNC(=O)C1CCCCN1S(=O)(=O)Cc1ccccc1	Ki	'>'	50000.0	nM				UO_0000065					False	CHEMBL682211	Ability to inhibit peptidyl-prolyl isomerase (PPIase, or rotamase) activity of FK506 binding protein 12	B	BAO_0000357	single protein format	None	None	None	None	None	CHEMBL1902	FK506-binding protein 1A	Homo sapiens	SINGLE PROTEIN	CHEMBL1135119	1	Scientific Literature	Bioorg. Med. Chem. Lett.	2002	None
CHEMBL202012		0	524.57	1	2.80	5a	COc1cc2c(c(OC)c1)C1C3CCCC(C(=O)N1CC2)N3C(=O)C(=O)c1cc(OC)c(OC)c(OC)c1	Ki	'='	69.0	nM	7.16			UO_0000065	13.65	0.26	4.36	6.90	False	CHEMBL853597	Inhibition of FKBP12 rotamase activity	B	BAO_0000357	single protein format	Homo sapiens	None	None	None	None	CHEMBL1902	FK506-binding protein 1A	Homo sapiens	SINGLE PROTEIN	CHEMBL1149428	1	Scientific Literature	J. Med. Chem.	2006	None
CHEMBL372289		0	470.95	0	3.28	8	COc1cc2c(c(OC)c1)C1C3CCCC(C(=O)N1CC2)N3C(=O)C(O)c1ccc(Cl)cc1	Ki	'='	208.0	nM	6.68			UO_0000065	14.19	0.28	3.40	8.43	False	CHEMBL853597	Inhibition of FKBP12 rotamase activity	B	BAO_0000357	single protein format	Homo sapiens	None	None	None	None	CHEMBL1902	FK506-binding protein 1A	Homo sapiens	SINGLE PROTEIN	CHEMBL1149428	1	Scientific Literature	J. Med. Chem.	2006	None
CHEMBL202217		0	562.71	2	5.08	6r	COc1cc2c(c(OC)c1)C1C3CCCC(C(=O)N1CC2)N3C(=O)C(=O)c1cc(C(C)(C)C)c(O)c(C(C)(C)C)c1	Ki	'='	20800.0	nM	4.68			UO_0000065	8.32	0.16	-0.40	4.86	False	CHEMBL853597	Inhibition of FKBP12 rotamase activity	B	BAO_0000357	single protein format	Homo sapiens	None	None	None	None	CHEMBL1902	FK506-binding protein 1A	Homo sapiens	SINGLE PROTEIN	CHEMBL1149428	1	Scientific Literature	J. Med. Chem.	2006	None
CHEMBL381422		0	478.55	0	3.09	5b	COc1cc(C(=O)C(=O)N2C3CCCC2C2c4cc(C)ccc4CCN2C3=O)cc(OC)c1OC	Ki	'='	85.0	nM	7.07			UO_0000065	14.78	0.28	3.98	8.28	False	CHEMBL853597	Inhibition of FKBP12 rotamase activity	B	BAO_0000357	single protein format	Homo sapiens	None	None	None	None	CHEMBL1902	FK506-binding protein 1A	Homo sapiens	SINGLE PROTEIN	CHEMBL1149428	1	Scientific Literature	J. Med. Chem.	2006	None
CHEMBL32508		0	386.52	0	2.90	15	Cc1ccc(S(=O)(=O)N2CCCC2C(=O)NCCCc2ccccc2)cc1	Ki	'='	7600.0	nM	5.12			UO_0000065	13.24	0.26	2.22	7.70	False	CHEMBL682211	Ability to inhibit peptidyl-prolyl isomerase (PPIase, or rotamase) activity of FK506 binding protein 12	B	BAO_0000357	single protein format	None	None	None	None	None	CHEMBL1902	FK506-binding protein 1A	Homo sapiens	SINGLE PROTEIN	CHEMBL1135119	1	Scientific Literature	Bioorg. Med. Chem. Lett.	2002	None
CHEMBL235260		0	380.50	0	4.52	80	CSc1ccccc1NC(=O)Cn1c(-c2cscn2)nc2ccccc21	Kd	'>'	4000000.0	nM		Outside typical range		UO_0000065					False	CHEMBL902649	Binding affinity to human FKBP12 expressed in Escherichia coli BL21(DE3) by isothermal titration calorimetry	B	BAO_0000019	assay format	Homo sapiens	None	None	None	None	CHEMBL1902	FK506-binding protein 1A	Homo sapiens	SINGLE PROTEIN	CHEMBL1138344	1	Scientific Literature	J. Med. Chem.	2007	None
CHEMBL325170		0	365.38	0	1.45	1, BI-12B10	COC(=O)[C@@H]1CCCCN1C(=O)C(=O)c1cc(OC)c(OC)c(OC)c1	Kd	'='	3000.0	nM	5.52			UO_0000065	15.12	0.29	4.07	6.04	False	CHEMBL902649	Binding affinity to human FKBP12 expressed in Escherichia coli BL21(DE3) by isothermal titration calorimetry	B	BAO_0000019	assay format	Homo sapiens	None	None	None	None	CHEMBL1902	FK506-binding protein 1A	Homo sapiens	SINGLE PROTEIN	CHEMBL1138344	1	Scientific Literature	J. Med. Chem.	2007	None
CHEMBL395400		0	283.76	0	2.35	69	CC1CN(C(=O)COc2ccccc2Cl)CC(C)O1	Kd	'>'	5000000.0	nM				UO_0000065					False	CHEMBL902649	Binding affinity to human FKBP12 expressed in Escherichia coli BL21(DE3) by isothermal titration calorimetry	B	BAO_0000019	assay format	Homo sapiens	None	None	None	None	CHEMBL1902	FK506-binding protein 1A	Homo sapiens	SINGLE PROTEIN	CHEMBL1138344	1	Scientific Literature	J. Med. Chem.	2007	None
CHEMBL235080		0	376.48	0	2.28	60	COc1cc(CNCc2cccs2)ccc1OCC(=O)N1CCOCC1	Kd	'>'	5000000.0	nM		Outside typical range		UO_0000065					False	CHEMBL902649	Binding affinity to human FKBP12 expressed in Escherichia coli BL21(DE3) by isothermal titration calorimetry	B	BAO_0000019	assay format	Homo sapiens	None	None	None	None	CHEMBL1902	FK506-binding protein 1A	Homo sapiens	SINGLE PROTEIN	CHEMBL1138344	1	Scientific Literature	J. Med. Chem.	2007	None
CHEMBL235037		0	263.34	0	2.05	44	CC(C)c1ccc(OCC(=O)N2CCOCC2)cc1	Kd	'='	100000.0	nM	4.00			UO_0000065	15.19	0.29	1.95	10.32	False	CHEMBL902649	Binding affinity to human FKBP12 expressed in Escherichia coli BL21(DE3) by isothermal titration calorimetry	B	BAO_0000019	assay format	Homo sapiens	None	None	None	None	CHEMBL1902	FK506-binding protein 1A	Homo sapiens	SINGLE PROTEIN	CHEMBL1138344	1	Scientific Literature	J. Med. Chem.	2007	None
CHEMBL235681		0	249.31	0	1.49	42	CCc1ccc(OCC(=O)N2CCOCC2)cc1	Kd	'='	123000.0	nM	3.91			UO_0000065	15.68	0.30	2.42	10.09	False	CHEMBL902649	Binding affinity to human FKBP12 expressed in Escherichia coli BL21(DE3) by isothermal titration calorimetry	B	BAO_0000019	assay format	Homo sapiens	None	None	None	None	CHEMBL1902	FK506-binding protein 1A	Homo sapiens	SINGLE PROTEIN	CHEMBL1138344	1	Scientific Literature	J. Med. Chem.	2007	None
CHEMBL394982		0	290.15	0	2.23	29	O=C(COc1ccc(Cl)cc1Cl)N1CCOCC1	Kd	'>'	1029000.0	nM				UO_0000065					False	CHEMBL902649	Binding affinity to human FKBP12 expressed in Escherichia coli BL21(DE3) by isothermal titration calorimetry	B	BAO_0000019	assay format	Homo sapiens	None	None	None	None	CHEMBL1902	FK506-binding protein 1A	Homo sapiens	SINGLE PROTEIN	CHEMBL1138344	1	Scientific Literature	J. Med. Chem.	2007	None
CHEMBL237615		0	279.41	0	2.72	28	Cc1ccc(SCC(=O)N2CC(C)OC(C)C2)cc1	Kd	'>'	4000000.0	nM				UO_0000065					False	CHEMBL902649	Binding affinity to human FKBP12 expressed in Escherichia coli BL21(DE3) by isothermal titration calorimetry	B	BAO_0000019	assay format	Homo sapiens	None	None	None	None	CHEMBL1902	FK506-binding protein 1A	Homo sapiens	SINGLE PROTEIN	CHEMBL1138344	1	Scientific Literature	J. Med. Chem.	2007	None
CHEMBL236971		0	237.32	0	1.64	23	O=C(CSc1ccccc1)N1CCOCC1	Kd	'='	15300.0	nM	4.82			UO_0000065	20.29	0.41	3.18	16.30	False	CHEMBL902649	Binding affinity to human FKBP12 expressed in Escherichia coli BL21(DE3) by isothermal titration calorimetry	B	BAO_0000019	assay format	Homo sapiens	None	None	None	None	CHEMBL1902	FK506-binding protein 1A	Homo sapiens	SINGLE PROTEIN	CHEMBL1138344	1	Scientific Literature	J. Med. Chem.	2007	None
CHEMBL285552		0	358.46	0	2.55	40	O=C(NCc1ccccc1)C1CCCCN1S(=O)(=O)c1ccccc1	Ki	'='	2500.0	nM	5.60			UO_0000065	15.63	0.31	3.05	8.43	False	CHEMBL682211	Ability to inhibit peptidyl-prolyl isomerase (PPIase, or rotamase) activity of FK506 binding protein 12	B	BAO_0000357	single protein format	None	None	None	None	None	CHEMBL1902	FK506-binding protein 1A	Homo sapiens	SINGLE PROTEIN	CHEMBL1135119	1	Scientific Literature	Bioorg. Med. Chem. Lett.	2002	None
CHEMBL371029		0	672.78	1	0.48	268	CO[C@H]1C[C@@H]2CC[C@@H](C)[C@@](O)(O2)C(=O)C(=O)N2CCCC[C@H]2C(=O)N[C@H](CCc2ccccc2)C(=O)NCC(=O)N(C)CC(=O)O[C@H]1C	IC50	'='	9.6	nM	8.02			UO_0000065	11.92	0.23	7.54	4.43	False	CHEMBL881779	Inhibitory concentration against binding to FKBP12	B	BAO_0000357	single protein format	None	None	None	None	None	CHEMBL1902	FK506-binding protein 1A	Homo sapiens	SINGLE PROTEIN	CHEMBL1143652	1	Scientific Literature	J. Med. Chem.	2005	None
CHEMBL278890		0	617.74	2	6.21	10R	COc1ccc(CCC(OC(=O)[C@@H]2CCCCN2C(=O)[C@@H](c2ccccc2)C(C)C)c2cccc(OCC(=O)O)c2)cc1OC	IC50	'='	19.0	nM	7.72			UO_0000065	12.50	0.23	1.51	6.92	False	CHEMBL746519	Binding affinity for Mutant F36V-FK506 binding protein by competitive assay based on fluorescence polarization.	B	BAO_0000357	single protein format	None	None	None	None	None	CHEMBL1902	FK506-binding protein 1A	Homo sapiens	SINGLE PROTEIN	CHEMBL1132977	1	Scientific Literature	J. Med. Chem.	2000	None
CHEMBL149192		0	360.45	0	2.55	41	CCC(C)(C)C(=O)C(=O)N1CCCC1C(=O)OCCCc1cccnc1	Ki	'='	7.5	nM	8.12			UO_0000065	22.54	0.43	5.57	10.61	False	CHEMBL678143	Compound was tested for its ability to inhibit FK506 binding protein 12 rotamase activity	B	BAO_0000357	single protein format	None	None	None	None	None	CHEMBL1902	FK506-binding protein 1A	Homo sapiens	SINGLE PROTEIN	CHEMBL1131428	1	Scientific Literature	J. Med. Chem.	1998	None
CHEMBL151326		0	353.46	0	2.83	3	COC(=O)C(=O)N1CCCCC1C(=O)OCCCCC1CCCCC1	Ki	'='	6000.0	nM	5.22			UO_0000065	14.77	0.29	2.39	7.16	False	CHEMBL678143	Compound was tested for its ability to inhibit FK506 binding protein 12 rotamase activity	B	BAO_0000357	single protein format	None	None	None	None	None	CHEMBL1902	FK506-binding protein 1A	Homo sapiens	SINGLE PROTEIN	CHEMBL1131428	1	Scientific Literature	J. Med. Chem.	1998	None
CHEMBL431441		0	776.02	3	5.15	FK-1012 (monomer)	CC[C@@H]1/C=C(\C)C[C@H](C)C[C@H](OC)[C@H]2OC(C(=O)C(=O)N3CCCCC3C(=O)O[C@H](/C(C)=C/[C@@H]3CC[C@@H](O)[C@H](OC)C3)[C@H](C)[C@@H](O)CC1=O)[C@H](C)C[C@H]2OC	IC50	'='	12.0	nM	7.92			UO_0000065	10.21	0.20	2.77	5.01	False	CHEMBL678161	Inhibition of binding to Phe36Val (F36V) mutant of FK506 binding protein 12	B	BAO_0000357	single protein format	None	None	None	None	None	CHEMBL1902	FK506-binding protein 1A	Homo sapiens	SINGLE PROTEIN	CHEMBL1136227	1	Scientific Literature	Bioorg. Med. Chem. Lett.	2003	None
CHEMBL33597		0	351.45	0	3.56	29	CCc1ccccc1NC(=O)N1CCCC1C(=O)NCc1ccccc1	Ki	'>'	50000.0	nM				UO_0000065					False	CHEMBL682211	Ability to inhibit peptidyl-prolyl isomerase (PPIase, or rotamase) activity of FK506 binding protein 12	B	BAO_0000357	single protein format	None	None	None	None	None	CHEMBL1902	FK506-binding protein 1A	Homo sapiens	SINGLE PROTEIN	CHEMBL1135119	1	Scientific Literature	Bioorg. Med. Chem. Lett.	2002	None
CHEMBL299146		0	878.11	3	5.06	3a	CCOC(=O)CO[C@@H]1CCC(/C=C(\C)[C@H]2OC(=O)[C@@H]3CCCCN3C(=O)C(=O)[C@]3(O)O[C@H]([C@@H](OC)C[C@@H](C)C/C(C)=C/[C@@H](CC)C(=O)C[C@H](O)[C@H]2C)[C@@H](OC)C[C@H]3C)C[C@H]1OC	IC50	'='	9.4	nM	8.03			UO_0000065	9.14	0.18	2.97	4.14	False	CHEMBL678141	Inhibitory binding activity against human Immunophilin-FK-506 binding protein 12	B	BAO_0000357	single protein format	None	None	None	None	None	CHEMBL1902	FK506-binding protein 1A	Homo sapiens	SINGLE PROTEIN	CHEMBL1131619	1	Scientific Literature	J. Med. Chem.	1998	None
CHEMBL294146		0	372.51	0	4.26	6	CC1(CNC(=O)N2CCCC[C@H]2C(=O)OCc2ccccc2)CCCCC1	Ki	'='	550.0	nM	6.26			UO_0000065	16.80	0.32	2.00	10.67	False	CHEMBL857528	Apparent inhibition constant of Wild-type human recombinant FK506 binding protein 12	B	BAO_0000357	single protein format	None	None	None	None	None	CHEMBL1902	FK506-binding protein 1A	Homo sapiens	SINGLE PROTEIN	CHEMBL1129567	1	Scientific Literature	J. Med. Chem.	1996	None
CHEMBL33939		0	382.50	0	3.87	70	O=C(OCc1ccccc1)[C@@H]1CCCN1C(=O)NC12C[C@H]3C[C@@H](C1)C[C@@H](C2)C3	Ki	'='	2100.0	nM	5.68			UO_0000065	14.84	0.28	1.81	9.68	False	CHEMBL682210	Inhibition of peptidyl-prolyl isomerase (PPIase, or rotamase) activity of FK506 binding protein 12	B	BAO_0000357	single protein format	None	None	None	None	None	CHEMBL1902	FK506-binding protein 1A	Homo sapiens	SINGLE PROTEIN	CHEMBL1135841	1	Scientific Literature	Bioorg. Med. Chem. Lett.	2002	None
CHEMBL440799		0	484.64	0	4.71	43	COc1ccc(CCCOC(=O)C2CCCCN2C(=O)NC23CC4CC(CC(C4)C2)C3)cc1OC	Ki	'='	32.0	nM	7.50			UO_0000065	15.46	0.29	2.78	9.72	False	CHEMBL682210	Inhibition of peptidyl-prolyl isomerase (PPIase, or rotamase) activity of FK506 binding protein 12	B	BAO_0000357	single protein format	None	None	None	None	None	CHEMBL1902	FK506-binding protein 1A	Homo sapiens	SINGLE PROTEIN	CHEMBL1135841	1	Scientific Literature	Bioorg. Med. Chem. Lett.	2002	None
CHEMBL51424		0	925.17	3	6.14	10	CC[C@@H]1/C=C(\C)C[C@H](C)C[C@H](OC)[C@H]2O[C@@](O)(C(=O)C(=O)N3CCCC[C@H]3C(=O)O[C@H](/C(C)=C/C3CC[C@@H](OCC(=O)Nc4ccccc4)[C@H](OC)C3)[C@H](C)[C@@H](O)CC1=O)[C@H](C)C[C@@H]2OC	IC50	'='	170.0	nM	6.77			UO_0000065	7.32	0.14	0.63	3.45	False	CHEMBL678141	Inhibitory binding activity against human Immunophilin-FK-506 binding protein 12	B	BAO_0000357	single protein format	None	None	None	None	None	CHEMBL1902	FK506-binding protein 1A	Homo sapiens	SINGLE PROTEIN	CHEMBL1131619	1	Scientific Literature	J. Med. Chem.	1998	None
CHEMBL48841		0	943.16	3	6.28	27	CC[C@@H]1/C=C(\C)C[C@H](C)C[C@H](OC)[C@H]2O[C@@](O)(C(=O)C(=O)N3CCCC[C@H]3C(=O)O[C@H](/C(C)=C/C3CC[C@@H](OCC(=O)Nc4cccc(F)c4)[C@H](OC)C3)[C@H](C)[C@@H](O)CC1=O)[C@H](C)C[C@@H]2OC	IC50	'='	180.0	nM	6.75			UO_0000065	7.15	0.14	0.46	3.43	False	CHEMBL678141	Inhibitory binding activity against human Immunophilin-FK-506 binding protein 12	B	BAO_0000357	single protein format	None	None	None	None	None	CHEMBL1902	FK506-binding protein 1A	Homo sapiens	SINGLE PROTEIN	CHEMBL1131619	1	Scientific Literature	J. Med. Chem.	1998	None
CHEMBL160	CYCLOSPORINE	4	1202.63	None	None	Cyclosporin A	C/C=C/C[C@@H](C)[C@@H](O)[C@H]1C(=O)N[C@@H](CC)C(=O)N(C)CC(=O)N(C)[C@@H](CC(C)C)C(=O)N[C@@H](C(C)C)C(=O)N(C)[C@@H](CC(C)C)C(=O)N[C@@H](C)C(=O)N[C@H](C)C(=O)N(C)[C@@H](CC(C)C)C(=O)N(C)[C@@H](CC(C)C)C(=O)N(C)[C@@H](C(C)C)C(=O)N1C	Ki	'='	20.0	nM	7.70			UO_0000065	6.40	None	None	None	False	CHEMBL678143	Compound was tested for its ability to inhibit FK506 binding protein 12 rotamase activity	B	BAO_0000357	single protein format	None	None	None	None	None	CHEMBL1902	FK506-binding protein 1A	Homo sapiens	SINGLE PROTEIN	CHEMBL1131428	1	Scientific Literature	J. Med. Chem.	1998	None
CHEMBL65863		0	948.15	3	6.51	10	CC[C@@H]1/C=C(\C)C[C@H](C)C[C@H](OC)[C@H]2O[C@@](O)(C(=O)C(=O)N3CCCC[C@H]3C(=O)O[C@H](/C(C)=C/C3CC[C@@H](OC[C@@H](O)c4ccc(F)c(F)c4)[C@H](OC)C3)[C@H](C)[C@H](O)CC1=O)[C@H](C)C[C@@H]2OC	EC50	'='	7.5	nM	8.12			UO_0000065	8.57	0.17	1.61	4.33	False	CHEMBL678139	Effective concentration against FK506 binding protein 12 using [3H]-dihydro FK-506	B	BAO_0000357	single protein format	Homo sapiens	None	None	None	None	CHEMBL1902	FK506-binding protein 1A	Homo sapiens	SINGLE PROTEIN	CHEMBL1131808	1	Scientific Literature	Bioorg. Med. Chem. Lett.	1999	None
CHEMBL406186		0	896.17	3	6.74	2c	CC[C@@H]1/C=C(\C)C[C@H](C)C[C@H](OC)[C@H]2O[C@@](O)(C(=O)C(=O)N3CCCC[C@H]3C(=O)O[C@H](/C(C)=C/[C@@H]3CC[C@@H](OCCc4ccccc4)[C@H](OC)C3)[C@H](C)[C@@H](O)CC1=O)[C@H](C)C[C@@H]2OC	EC50	'='	9.2	nM	8.04			UO_0000065	8.97	0.17	1.30	4.80	False	CHEMBL682212	Effective concentration determined was towards FK506 binding protein 12 by competitive binding assay using [3H]-dihydro FK-506 as radioligand	B	BAO_0000357	single protein format	None	None	None	None	None	CHEMBL1902	FK506-binding protein 1A	Homo sapiens	SINGLE PROTEIN	CHEMBL1132664	1	Scientific Literature	Bioorg. Med. Chem. Lett.	1999	None
CHEMBL296160		0	940.18	3	6.24	3b	CC[C@@H]1/C=C(\C)C[C@H](C)C[C@H](OC)[C@H]2O[C@@](O)(C(=O)C(=O)N3CCCCC3C(=O)O[C@H](/C(C)=C/C3CC[C@@H](OCC(=O)OCc4ccccc4)[C@H](OC)C3)[C@H](C)[C@@H](O)CC1=O)[C@H](C)C[C@@H]2OC	IC50	'='	68.0	nM	7.17			UO_0000065	7.62	0.15	0.93	3.70	False	CHEMBL678141	Inhibitory binding activity against human Immunophilin-FK-506 binding protein 12	B	BAO_0000357	single protein format	None	None	None	None	None	CHEMBL1902	FK506-binding protein 1A	Homo sapiens	SINGLE PROTEIN	CHEMBL1131619	1	Scientific Literature	J. Med. Chem.	1998	None
CHEMBL296160		0	940.18	3	6.24	3b	CC[C@@H]1/C=C(\C)C[C@H](C)C[C@H](OC)[C@H]2O[C@@](O)(C(=O)C(=O)N3CCCCC3C(=O)O[C@H](/C(C)=C/C3CC[C@@H](OCC(=O)OCc4ccccc4)[C@H](OC)C3)[C@H](C)[C@@H](O)CC1=O)[C@H](C)C[C@@H]2OC	Selectivity	'='	8.9										False	CHEMBL678147	Inhibitory selectivity for human FK506 binding protein 12 and human mixed lymphocyte response(MLR)	F	BAO_0000019	assay format	Homo sapiens	None	None	None	None	CHEMBL1902	FK506-binding protein 1A	Homo sapiens	SINGLE PROTEIN	CHEMBL1131619	1	Scientific Literature	J. Med. Chem.	1998	None
CHEMBL413	SIROLIMUS	4	914.19	3	6.18	2	CO[C@H]1C[C@@H]2CC[C@@H](C)[C@@](O)(O2)C(=O)C(=O)N2CCCC[C@H]2C(=O)O[C@H]([C@H](C)C[C@@H]2CC[C@@H](O)[C@H](OC)C2)CC(=O)[C@H](C)/C=C(\C)[C@@H](O)[C@@H](OC)C(=O)[C@H](C)C[C@H](C)/C=C/C=C/C=C/1C	IC50	'='	1.1	nM	8.96			UO_0000065	9.80	0.19	2.78	4.58	False	CHEMBL678141	Inhibitory binding activity against human Immunophilin-FK-506 binding protein 12	B	BAO_0000357	single protein format	None	None	None	None	None	CHEMBL1902	FK506-binding protein 1A	Homo sapiens	SINGLE PROTEIN	CHEMBL1131619	1	Scientific Literature	J. Med. Chem.	1998	None
CHEMBL325083		0	575.66	2	5.01	1h (monomer)	COc1ccc(CC[C@@H](OC(=O)[C@@H]2CCCCN2C(=O)Cc2ccccc2)c2cccc(OCC(=O)O)c2)cc1OC	IC50	'='	1530.0	nM	5.82			UO_0000065	10.10	0.19	0.81	5.21	False	CHEMBL678161	Inhibition of binding to Phe36Val (F36V) mutant of FK506 binding protein 12	B	BAO_0000357	single protein format	None	None	None	None	None	CHEMBL1902	FK506-binding protein 1A	Homo sapiens	SINGLE PROTEIN	CHEMBL1136227	1	Scientific Literature	Bioorg. Med. Chem. Lett.	2003	None
CHEMBL34673		0	343.47	0	2.85	37	O=C(NCCc1ccccc1)C1CCCN1C(=O)NC1CCCCC1	Ki	'>'	50000.0	nM				UO_0000065					False	CHEMBL682211	Ability to inhibit peptidyl-prolyl isomerase (PPIase, or rotamase) activity of FK506 binding protein 12	B	BAO_0000357	single protein format	None	None	None	None	None	CHEMBL1902	FK506-binding protein 1A	Homo sapiens	SINGLE PROTEIN	CHEMBL1135119	1	Scientific Literature	Bioorg. Med. Chem. Lett.	2002	None
CHEMBL33701		0	384.50	0	2.81	17	O=C(NCCc1ccccc1)C1CCCN1S(=O)(=O)/C=C/c1ccccc1	Ki	'='	22000.0	nM	4.66			UO_0000065	12.11	0.24	1.85	7.01	False	CHEMBL682211	Ability to inhibit peptidyl-prolyl isomerase (PPIase, or rotamase) activity of FK506 binding protein 12	B	BAO_0000357	single protein format	None	None	None	None	None	CHEMBL1902	FK506-binding protein 1A	Homo sapiens	SINGLE PROTEIN	CHEMBL1135119	1	Scientific Literature	Bioorg. Med. Chem. Lett.	2002	None
CHEMBL386920		0	1007.25	None	None	9	CC[C@@H]1/C=C(\C)C[C@H](C)C[C@H](OC)[C@H]2O[C@@](O)(C(=O)C(=O)N3CCCC[C@H]3C(=O)O[C@H](/C(C)=C/[C@@H]3CC[C@@H](OC(=S)NC(=O)C[C@@H]4OC(C)(C)OC4=O)[C@H](OC)C3)[C@H](C)[C@@H](O)CC1=O)[C@H](C)C[C@@H]2OC	rIC50	'='	0.9										False	CHEMBL678148	Immunosuppressive activity in FK506 binding protein 12 binding assay as inhibitory concentration (rIC50) relative to FK506 IC50 (1.2 nM)	B	BAO_0000357	single protein format	Homo sapiens	None	None	None	None	CHEMBL1902	FK506-binding protein 1A	Homo sapiens	SINGLE PROTEIN	CHEMBL1132673	1	Scientific Literature	Bioorg. Med. Chem. Lett.	1999	None
CHEMBL235477		0	282.37	0	2.03	83	CC(=O)c1cccc(NS(=O)(=O)N2CCCCC2)c1	Kd	'='	552000.0	nM	3.26			UO_0000065	11.54	0.23	1.23	4.90	False	CHEMBL902649	Binding affinity to human FKBP12 expressed in Escherichia coli BL21(DE3) by isothermal titration calorimetry	B	BAO_0000019	assay format	Homo sapiens	None	None	None	None	CHEMBL1902	FK506-binding protein 1A	Homo sapiens	SINGLE PROTEIN	CHEMBL1138344	1	Scientific Literature	J. Med. Chem.	2007	None
CHEMBL431368		0	948.15	3	6.51	11	CC[C@@H]1/C=C(\C)C[C@H](C)C[C@H](OC)[C@H]2O[C@@](O)(C(=O)C(=O)N3CCCC[C@H]3C(=O)O[C@H](/C(C)=C/C3CC[C@@H](OC[C@H](O)c4ccc(F)c(F)c4)[C@H](OC)C3)[C@H](C)[C@H](O)CC1=O)[C@H](C)C[C@@H]2OC	EC50	'='	13.6	nM	7.87			UO_0000065	8.30	0.16	1.36	4.19	False	CHEMBL678139	Effective concentration against FK506 binding protein 12 using [3H]-dihydro FK-506	B	BAO_0000357	single protein format	Homo sapiens	None	None	None	None	CHEMBL1902	FK506-binding protein 1A	Homo sapiens	SINGLE PROTEIN	CHEMBL1131808	1	Scientific Literature	Bioorg. Med. Chem. Lett.	1999	None
CHEMBL380882		0	517.60	1	2.74	14j	COc1ccc2c(c1)CCN1C(=O)C3CCCC(C21)N3S(=O)(=O)Nc1cc(OC)c(OC)c(OC)c1	Ki	'='	640.0	nM	6.19			UO_0000065	11.97	0.23	3.45	5.81	False	CHEMBL853597	Inhibition of FKBP12 rotamase activity	B	BAO_0000357	single protein format	Homo sapiens	None	None	None	None	CHEMBL1902	FK506-binding protein 1A	Homo sapiens	SINGLE PROTEIN	CHEMBL1149428	1	Scientific Literature	J. Med. Chem.	2006	None
CHEMBL414675		0	449.57	0	1.71	14a	COc1ccc2c(c1)CCN1C(=O)C3CCCC(C21)N3S(=O)(=O)N1C[C@H](C)O[C@H](C)C1	Ki	'='	123.0	nM	6.91			UO_0000065	15.37	0.30	5.20	8.70	False	CHEMBL853597	Inhibition of FKBP12 rotamase activity	B	BAO_0000357	single protein format	Homo sapiens	None	None	None	None	CHEMBL1902	FK506-binding protein 1A	Homo sapiens	SINGLE PROTEIN	CHEMBL1149428	1	Scientific Literature	J. Med. Chem.	2006	None
CHEMBL371503		0	503.38	1	4.08	6m	COc1cc2c(c(OC)c1)C1C3CCCC(C(=O)N1CC2)N3C(=O)C(=O)c1cccc(Cl)c1Cl	Ki	'='	282.0	nM	6.55			UO_0000065	13.01	0.26	2.47	8.60	False	CHEMBL853597	Inhibition of FKBP12 rotamase activity	B	BAO_0000357	single protein format	Homo sapiens	None	None	None	None	CHEMBL1902	FK506-binding protein 1A	Homo sapiens	SINGLE PROTEIN	CHEMBL1149428	1	Scientific Literature	J. Med. Chem.	2006	None
CHEMBL202088		0	452.48	0	2.91	6h	COc1cc2c(c(OC)c1)C1C3CCCC(C(=O)N1CC2)N3C(=O)C(=O)c1ccc(F)cc1	Ki	'='	110.0	nM	6.96			UO_0000065	15.38	0.29	4.05	9.14	False	CHEMBL853597	Inhibition of FKBP12 rotamase activity	B	BAO_0000357	single protein format	Homo sapiens	None	None	None	None	CHEMBL1902	FK506-binding protein 1A	Homo sapiens	SINGLE PROTEIN	CHEMBL1149428	1	Scientific Literature	J. Med. Chem.	2006	None
CHEMBL377505		0	464.52	0	2.78	5i	COc1cc(C(=O)C(=O)N2C3CCCC2C2c4ccccc4CCN2C3=O)cc(OC)c1OC	Ki	'='	217.0	nM	6.66			UO_0000065	14.35	0.27	3.88	7.80	False	CHEMBL853597	Inhibition of FKBP12 rotamase activity	B	BAO_0000357	single protein format	Homo sapiens	None	None	None	None	CHEMBL1902	FK506-binding protein 1A	Homo sapiens	SINGLE PROTEIN	CHEMBL1149428	1	Scientific Literature	J. Med. Chem.	2006	None
CHEMBL202101		0	482.51	0	2.92	5h	COc1cc(C(=O)C(=O)N2C3CCCC2C2c4c(F)cccc4CCN2C3=O)cc(OC)c1OC	Ki	'='	201.0	nM	6.70			UO_0000065	13.88	0.26	3.78	7.84	False	CHEMBL853597	Inhibition of FKBP12 rotamase activity	B	BAO_0000357	single protein format	Homo sapiens	None	None	None	None	CHEMBL1902	FK506-binding protein 1A	Homo sapiens	SINGLE PROTEIN	CHEMBL1149428	1	Scientific Literature	J. Med. Chem.	2006	None
CHEMBL284030		0	412.60	0	4.08	75	O=C(OCCc1ccccc1)[C@@H]1CCCN1C(=S)NC12C[C@H]3C[C@@H](C1)C[C@@H](C2)C3	Ki	'='	47000.0	nM	4.33			UO_0000065	10.49	0.20	0.25	10.41	False	CHEMBL682210	Inhibition of peptidyl-prolyl isomerase (PPIase, or rotamase) activity of FK506 binding protein 12	B	BAO_0000357	single protein format	None	None	None	None	None	CHEMBL1902	FK506-binding protein 1A	Homo sapiens	SINGLE PROTEIN	CHEMBL1135841	1	Scientific Literature	Bioorg. Med. Chem. Lett.	2002	None
CHEMBL274530		0	1005.28	None	None	7	CC[C@@H]1/C=C(\C)C[C@H](C)C[C@H](OC)[C@H]2O[C@@](O)(C(=O)C(=O)N3CCCC[C@H]3C(=O)O[C@H](/C(C)=C/[C@@H]3CC[C@@H](OC(=S)NC(=O)c4ccc5ccccc5c4)[C@H](OC)C3)[C@H](C)[C@@H](O)CC1=O)[C@H](C)C[C@@H]2OC	rIC50	'='	6.6										False	CHEMBL678148	Immunosuppressive activity in FK506 binding protein 12 binding assay as inhibitory concentration (rIC50) relative to FK506 IC50 (1.2 nM)	B	BAO_0000357	single protein format	Homo sapiens	None	None	None	None	CHEMBL1902	FK506-binding protein 1A	Homo sapiens	SINGLE PROTEIN	CHEMBL1132673	1	Scientific Literature	Bioorg. Med. Chem. Lett.	1999	None
CHEMBL262492		0	987.08	3	7.97	26	CC[C@@H]1/C=C(\C)C[C@H](C)C[C@H](OC)[C@H]2O[C@@](O)(C(=O)C(=O)N3CCCC[C@H]3C(=O)O[C@H](/C(C)=C/[C@@H]3CC[C@@H](OC/C=C/c4ccc(Br)cc4)[C@H](OC)C3)[C@H](C)[C@@H](O)CC1=O)[C@H](C)C[C@@H]2OC	EC50	'='	23.0	nM	7.64			UO_0000065	7.74	0.16	-0.33	4.56	False	CHEMBL678150	Ability to bind the major cystolic receptor FK506 binding protein 12 by using competitive binding assay	B	BAO_0000357	single protein format	None	None	None	None	None	CHEMBL1902	FK506-binding protein 1A	Homo sapiens	SINGLE PROTEIN	CHEMBL1150021	1	Scientific Literature	Bioorg. Med. Chem. Lett.	1994	None
CHEMBL203358		0	456.56	0	3.06	12c	COc1cc2c(c(OC)c1)C1C3CCCC(C(=O)N1CC2)N3S(=O)(=O)c1ccc(C)cc1	Ki	'='	84.0	nM	7.08			UO_0000065	15.50	0.30	4.02	9.29	False	CHEMBL853597	Inhibition of FKBP12 rotamase activity	B	BAO_0000357	single protein format	Homo sapiens	None	None	None	None	CHEMBL1902	FK506-binding protein 1A	Homo sapiens	SINGLE PROTEIN	CHEMBL1149428	1	Scientific Literature	J. Med. Chem.	2006	None
CHEMBL33166		0	408.61	0	3.89	24	CCCCCCCCS(=O)(=O)N1CCCC1C(=O)NCCCc1ccccc1	Ki	'='	5400.0	nM	5.27			UO_0000065	12.89	0.26	1.38	7.92	False	CHEMBL682211	Ability to inhibit peptidyl-prolyl isomerase (PPIase, or rotamase) activity of FK506 binding protein 12	B	BAO_0000357	single protein format	None	None	None	None	None	CHEMBL1902	FK506-binding protein 1A	Homo sapiens	SINGLE PROTEIN	CHEMBL1135119	1	Scientific Literature	Bioorg. Med. Chem. Lett.	2002	None
CHEMBL235468		0	283.75	0	2.19	39	Cc1cc(OCC(=O)N2CCOCC2)cc(C)c1Cl	Kd	'='	231000.0	nM	3.64			UO_0000065	12.82	0.26	1.45	9.38	False	CHEMBL902649	Binding affinity to human FKBP12 expressed in Escherichia coli BL21(DE3) by isothermal titration calorimetry	B	BAO_0000019	assay format	Homo sapiens	None	None	None	None	CHEMBL1902	FK506-binding protein 1A	Homo sapiens	SINGLE PROTEIN	CHEMBL1138344	1	Scientific Literature	J. Med. Chem.	2007	None
CHEMBL56789		0	352.43	0	3.49	2	O=C(OCc1ccccc1)[C@@H]1CCCCN1C(=O)NCc1ccccc1	Ki	'='	6500.0	nM	5.19			UO_0000065	14.72	0.27	1.70	8.85	False	CHEMBL857528	Apparent inhibition constant of Wild-type human recombinant FK506 binding protein 12	B	BAO_0000357	single protein format	None	None	None	None	None	CHEMBL1902	FK506-binding protein 1A	Homo sapiens	SINGLE PROTEIN	CHEMBL1129567	1	Scientific Literature	J. Med. Chem.	1996	None
CHEMBL269732	TACROLIMUS	4	804.03	2	4.64	FK-506	C=CC[C@@H]1/C=C(\C)C[C@H](C)C[C@H](OC)[C@H]2O[C@@](O)(C(=O)C(=O)N3CCCC[C@H]3C(=O)O[C@H](/C(C)=C/[C@@H]3CC[C@@H](O)[C@H](OC)C3)[C@H](C)[C@@H](O)CC1=O)[C@H](C)C[C@@H]2OC	Kd	'='	0.2	nM	9.70			UO_0000065	12.06	0.23	5.06	5.44	True	CHEMBL677276	The compound was evaluated for its affinity to the binding domain of immunophilin FK506 binding protein 12	B	BAO_0000357	single protein format	None	None	None	None	None	CHEMBL1902	FK506-binding protein 1A	Homo sapiens	SINGLE PROTEIN	CHEMBL1127107	1	Scientific Literature	Bioorg. Med. Chem. Lett.	1993	None
CHEMBL299152		0	463.57	0	3.57	10	CCC(C)(C)C(=O)C(=O)N1CCCCC1C(=O)OCCCc1cc(OC)c(OC)c(OC)c1	Ki	'='	25.0	nM	7.60			UO_0000065	16.40	0.31	4.03	8.32	False	CHEMBL678143	Compound was tested for its ability to inhibit FK506 binding protein 12 rotamase activity	B	BAO_0000357	single protein format	None	None	None	None	None	CHEMBL1902	FK506-binding protein 1A	Homo sapiens	SINGLE PROTEIN	CHEMBL1131428	1	Scientific Literature	J. Med. Chem.	1998	None
CHEMBL149011		0	533.73	2	6.50	59	Cc1ccc(S(=O)(=O)N2CCCCC2C(=O)OC(CCCc2ccccc2)CCCc2ccccc2)cc1	Ki	'='	332.0	nM	6.48			UO_0000065	12.14	0.23	-0.02	10.17	False	CHEMBL678143	Compound was tested for its ability to inhibit FK506 binding protein 12 rotamase activity	B	BAO_0000357	single protein format	None	None	None	None	None	CHEMBL1902	FK506-binding protein 1A	Homo sapiens	SINGLE PROTEIN	CHEMBL1131428	1	Scientific Literature	J. Med. Chem.	1998	None
CHEMBL274090		0	993.17	3	7.15	26	CC[C@@H]1/C=C(\C)C[C@H](C)C[C@H](OC)[C@H]2O[C@@](O)(C(=O)C(=O)N3CCCC[C@H]3C(=O)O[C@H](/C(C)=C/C3CC[C@@H](OCC(=O)Nc4ccc(C(F)(F)F)cc4)[C@H](OC)C3)[C@H](C)[C@@H](O)CC1=O)[C@H](C)C[C@@H]2OC	Selectivity	'='	2700.0										False	CHEMBL678147	Inhibitory selectivity for human FK506 binding protein 12 and human mixed lymphocyte response(MLR)	F	BAO_0000019	assay format	Homo sapiens	None	None	None	None	CHEMBL1902	FK506-binding protein 1A	Homo sapiens	SINGLE PROTEIN	CHEMBL1131619	1	Scientific Literature	J. Med. Chem.	1998	None
CHEMBL33728		0	357.50	0	3.24	38	O=C(NCCCc1ccccc1)C1CCCN1C(=O)NC1CCCCC1	Ki	'>'	33000.0	nM				UO_0000065					False	CHEMBL682211	Ability to inhibit peptidyl-prolyl isomerase (PPIase, or rotamase) activity of FK506 binding protein 12	B	BAO_0000357	single protein format	None	None	None	None	None	CHEMBL1902	FK506-binding protein 1A	Homo sapiens	SINGLE PROTEIN	CHEMBL1135119	1	Scientific Literature	Bioorg. Med. Chem. Lett.	2002	None
CHEMBL33114		0	338.47	0	1.94	19	CCCCNC(=O)C1CCCN1S(=O)(=O)CCc1ccccc1	Ki	'='	42000.0	nM	4.38			UO_0000065	12.93	0.26	2.44	6.58	False	CHEMBL682211	Ability to inhibit peptidyl-prolyl isomerase (PPIase, or rotamase) activity of FK506 binding protein 12	B	BAO_0000357	single protein format	None	None	None	None	None	CHEMBL1902	FK506-binding protein 1A	Homo sapiens	SINGLE PROTEIN	CHEMBL1135119	1	Scientific Literature	Bioorg. Med. Chem. Lett.	2002	None
CHEMBL82511		0	445.56	0	2.88	19a	COC(C)[C@@H]1CC[C@@H](C)[C@](O)(C(=O)C(=O)N2CCCC[C@H]2C(=O)OCc2ccccc2)C1	Ki	'='	81.0	nM	7.09			UO_0000065	15.92	0.30	4.21	7.61	False	CHEMBL678146	Inhibitory activity of compound against FK506 binding protein 12 was determined	B	BAO_0000357	single protein format	None	None	None	None	None	CHEMBL1902	FK506-binding protein 1A	Homo sapiens	SINGLE PROTEIN	CHEMBL1151550	1	Scientific Literature	Bioorg. Med. Chem. Lett.	1995	None
CHEMBL30416		0	434.60	0	4.26	44	COc1ccc(CCCOC(=O)[C@@H]2CCCN2/C(S)=N/C2CCCCC2)cc1OC	Ki	'='	86.0	nM	7.07			UO_0000065	16.26	0.32	2.81	11.71	False	CHEMBL682210	Inhibition of peptidyl-prolyl isomerase (PPIase, or rotamase) activity of FK506 binding protein 12	B	BAO_0000357	single protein format	None	None	None	None	None	CHEMBL1902	FK506-binding protein 1A	Homo sapiens	SINGLE PROTEIN	CHEMBL1135841	1	Scientific Literature	Bioorg. Med. Chem. Lett.	2002	None
CHEMBL109278		0	491.61	0	3.57	B, S-4c	COc1cc(CCCOC(=O)[C@@H]2CCCCN2S(=O)(=O)Cc2ccccc2)cc(OC)c1OC	IC50	'='	200.0	nM	6.70			UO_0000065	13.63	0.27	3.13	7.33	False	CHEMBL1657166	Inhibition of PPIase activity of human FKBP12 expressed in Escherichia coli by spectrophotometry	B	BAO_0000019	assay format	Homo sapiens	None	None	None	None	CHEMBL1902	FK506-binding protein 1A	Homo sapiens	SINGLE PROTEIN	CHEMBL1649079	1	Scientific Literature	J. Med. Chem.	2011	None
CHEMBL155512		0	811.87	3	5.93	16	COc1cc(C(=O)C(=O)N2CCCC[C@H]2C(=O)OCCCC/N=C(S)/N=C2\C=CC(=C3c4ccc(O)cc4Oc4cc(O)ccc43)C(C(=O)O)=C2)cc(OC)c1OC	Ki	'='	526.0	nM	6.28			UO_0000065	7.73	0.15	0.35	3.09	False	CHEMBL677277	Binding affinity of compound for FK506 binding protein 12	B	BAO_0000357	single protein format	None	None	None	None	None	CHEMBL1902	FK506-binding protein 1A	Homo sapiens	SINGLE PROTEIN	CHEMBL1133424	1	Scientific Literature	Bioorg. Med. Chem. Lett.	2000	None
CHEMBL285743		0	324.38	0	3.43	67	O=C(OCc1ccccc1)[C@@H]1CCCN1C(=O)Nc1ccccc1	Ki	'='	24000.0	nM	4.62			UO_0000065	14.24	0.26	1.19	7.88	False	CHEMBL682210	Inhibition of peptidyl-prolyl isomerase (PPIase, or rotamase) activity of FK506 binding protein 12	B	BAO_0000357	single protein format	None	None	None	None	None	CHEMBL1902	FK506-binding protein 1A	Homo sapiens	SINGLE PROTEIN	CHEMBL1135841	1	Scientific Literature	Bioorg. Med. Chem. Lett.	2002	None
CHEMBL284069		0	424.59	0	4.70	73	O=C(OCCCCc1ccccc1)[C@@H]1CCCN1C(=O)NC12C[C@H]3C[C@@H](C1)C[C@@H](C2)C3	Ki	'='	470.0	nM	6.33			UO_0000065	14.90	0.28	1.63	10.79	False	CHEMBL682210	Inhibition of peptidyl-prolyl isomerase (PPIase, or rotamase) activity of FK506 binding protein 12	B	BAO_0000357	single protein format	None	None	None	None	None	CHEMBL1902	FK506-binding protein 1A	Homo sapiens	SINGLE PROTEIN	CHEMBL1135841	1	Scientific Literature	Bioorg. Med. Chem. Lett.	2002	None
CHEMBL33675		0	447.55	0	3.42	87	COc1cc(CCCOC(=O)C2CCCCN2S(=O)(=O)c2ccccc2)cc(OC)c1	Ki	'='	480.0	nM	6.32			UO_0000065	14.12	0.28	2.90	7.69	False	CHEMBL682210	Inhibition of peptidyl-prolyl isomerase (PPIase, or rotamase) activity of FK506 binding protein 12	B	BAO_0000357	single protein format	None	None	None	None	None	CHEMBL1902	FK506-binding protein 1A	Homo sapiens	SINGLE PROTEIN	CHEMBL1135841	1	Scientific Literature	Bioorg. Med. Chem. Lett.	2002	None
CHEMBL1272245		0	425.49	0	4.66	20	O=C(O)c1[nH]c(-c2ccccc2)nc1C(=O)N(CCc1ccccc1)Cc1ccccc1	Inhibition						Not Active						False	CHEMBL1272373	Inhibition of FKBP12	B	BAO_0000357	single protein format	None	None	None	None	None	CHEMBL1902	FK506-binding protein 1A	Homo sapiens	SINGLE PROTEIN	CHEMBL1268960	1	Scientific Literature	Bioorg. Med. Chem. Lett.	2010	None
CHEMBL264568		0	962.23	3	7.38	19	CC[C@@H]1/C=C(\C)C[C@H](C)C[C@H](OC)[C@H]2O[C@@](O)(C(=O)C(=O)N3CCCC[C@H]3C(=O)O[C@H](/C(C)=C/C3CC[C@@H](OC[C@H](O)c4ccc5ccccc5c4)[C@H](OC)C3)[C@H](C)[C@H](O)CC1=O)[C@H](C)C[C@@H]2OC	EC50	'='	18.0	nM	7.75			UO_0000065	8.05	0.15	0.36	4.13	False	CHEMBL678139	Effective concentration against FK506 binding protein 12 using [3H]-dihydro FK-506	B	BAO_0000357	single protein format	Homo sapiens	None	None	None	None	CHEMBL1902	FK506-binding protein 1A	Homo sapiens	SINGLE PROTEIN	CHEMBL1131808	1	Scientific Literature	Bioorg. Med. Chem. Lett.	1999	None
CHEMBL68244		0	577.72	1	3.72	6	COc1cccc(C(=O)CN2CCCCC2C(=O)N[C@@H](Cc2ccccc2)C(=O)N[C@H](/C=C/COC(C)=O)C(C)C)c1	Activity	'='	2.0	uM				UO_0000064					False	CHEMBL677252	In vitro inhibition of non-cytotoxic immunophilin FK506 binding protein activity	B	BAO_0000357	single protein format	Homo sapiens	None	None	None	None	CHEMBL1902	FK506-binding protein 1A	Homo sapiens	SINGLE PROTEIN	CHEMBL1127962	1	Scientific Literature	Bioorg. Med. Chem. Lett.	1994	None
CHEMBL235103		0	323.41	0	2.21	11	CC(C)c1ccc(SCC(=O)N2CCOCC2C(=O)O)cc1	Kd	'='	426000.0	nM	3.37			UO_0000065	10.42	0.21	1.16	5.04	False	CHEMBL902649	Binding affinity to human FKBP12 expressed in Escherichia coli BL21(DE3) by isothermal titration calorimetry	B	BAO_0000019	assay format	Homo sapiens	None	None	None	None	CHEMBL1902	FK506-binding protein 1A	Homo sapiens	SINGLE PROTEIN	CHEMBL1138344	1	Scientific Literature	J. Med. Chem.	2007	None
CHEMBL236140		0	263.34	0	2.05	56	CC(C)c1ccccc1OCC(=O)N1CCOCC1	Kd	'>'	2500000.0	nM				UO_0000065					False	CHEMBL902649	Binding affinity to human FKBP12 expressed in Escherichia coli BL21(DE3) by isothermal titration calorimetry	B	BAO_0000019	assay format	Homo sapiens	None	None	None	None	CHEMBL1902	FK506-binding protein 1A	Homo sapiens	SINGLE PROTEIN	CHEMBL1138344	1	Scientific Literature	J. Med. Chem.	2007	None
CHEMBL235038		0	239.25	0	1.06	46	O=C(COc1ccccc1F)N1CCOCC1	Kd	'='	357000.0	nM	3.45			UO_0000065	14.41	0.28	2.39	8.89	False	CHEMBL902649	Binding affinity to human FKBP12 expressed in Escherichia coli BL21(DE3) by isothermal titration calorimetry	B	BAO_0000019	assay format	Homo sapiens	None	None	None	None	CHEMBL1902	FK506-binding protein 1A	Homo sapiens	SINGLE PROTEIN	CHEMBL1138344	1	Scientific Literature	J. Med. Chem.	2007	None
CHEMBL395169		0	268.38	0	2.45	87	Cc1ccc(NS(=O)(=O)N2CCCCC2)c(C)c1	Kd	'='	287000.0	nM	3.54			UO_0000065	13.20	0.27	1.09	7.17	False	CHEMBL902649	Binding affinity to human FKBP12 expressed in Escherichia coli BL21(DE3) by isothermal titration calorimetry	B	BAO_0000019	assay format	Homo sapiens	None	None	None	None	CHEMBL1902	FK506-binding protein 1A	Homo sapiens	SINGLE PROTEIN	CHEMBL1138344	1	Scientific Literature	J. Med. Chem.	2007	None
CHEMBL391600		0	356.44	0	1.00	61	CCCCNS(=O)(=O)c1ccc(OCC(=O)N2CCOCC2)cc1	Kd	'='	755000.0	nM		Outside typical range		UO_0000065					False	CHEMBL902649	Binding affinity to human FKBP12 expressed in Escherichia coli BL21(DE3) by isothermal titration calorimetry	B	BAO_0000019	assay format	Homo sapiens	None	None	None	None	CHEMBL1902	FK506-binding protein 1A	Homo sapiens	SINGLE PROTEIN	CHEMBL1138344	1	Scientific Literature	J. Med. Chem.	2007	None
CHEMBL237633		0	269.73	0	1.89	36	Cc1cc(Cl)ccc1OCC(=O)N1CCOCC1	Kd	'>'	1000000.0	nM				UO_0000065					False	CHEMBL902649	Binding affinity to human FKBP12 expressed in Escherichia coli BL21(DE3) by isothermal titration calorimetry	B	BAO_0000019	assay format	Homo sapiens	None	None	None	None	CHEMBL1902	FK506-binding protein 1A	Homo sapiens	SINGLE PROTEIN	CHEMBL1138344	1	Scientific Literature	J. Med. Chem.	2007	None
CHEMBL8597	ASCOMYCIN	0	792.02	2	4.47	2, (L-683590)	CC[C@@H]1/C=C(\C)C[C@H](C)C[C@H](OC)[C@H]2O[C@@](O)(C(=O)C(=O)N3CCCC[C@H]3C(=O)O[C@H](/C(C)=C/[C@@H]3CC[C@@H](O)[C@H](OC)C3)[C@H](C)[C@@H](O)CC1=O)[C@H](C)C[C@@H]2OC	EC50	'='	1.6	nM	8.80			UO_0000065	11.11	0.21	4.33	4.93	True	CHEMBL678150	Ability to bind the major cystolic receptor FK506 binding protein 12 by using competitive binding assay	B	BAO_0000357	single protein format	None	None	None	None	None	CHEMBL1902	FK506-binding protein 1A	Homo sapiens	SINGLE PROTEIN	CHEMBL1150021	1	Scientific Literature	Bioorg. Med. Chem. Lett.	1994	None
CHEMBL1650945		0	449.54	0	3.18	4b	CCC(C)C(=O)C(=O)N1CCCCC1C(=O)OCCCc1cc(OC)c(OC)c(OC)c1	IC50	'='	4200.0	nM	5.38			UO_0000065	11.96	0.23	2.20	5.88	False	CHEMBL1657166	Inhibition of PPIase activity of human FKBP12 expressed in Escherichia coli by spectrophotometry	B	BAO_0000019	assay format	Homo sapiens	None	None	None	None	CHEMBL1902	FK506-binding protein 1A	Homo sapiens	SINGLE PROTEIN	CHEMBL1649079	1	Scientific Literature	J. Med. Chem.	2011	None
CHEMBL405977		0	696.75	2	3.93	10a	C=CCC1/C=C(\C)CCOC(=O)OC(=O)CCC(=O)C(=O)OC(=O)C(=O)N2CCCC[C@H]2C(=O)O[C@H](CCc2cccnc2)[C@H](C)CCC1=O	Kd	'='	5500.0	nM	5.26			UO_0000065	7.55	0.14	1.33	2.77	False	CHEMBL677275	Binding affinity towards FK506 binding protein 12 as measured by displacement of a radiolabeled FK506 analogue	B	BAO_0000357	single protein format	None	None	None	None	None	CHEMBL1902	FK506-binding protein 1A	Homo sapiens	SINGLE PROTEIN	CHEMBL1150439	1	Scientific Literature	Bioorg. Med. Chem. Lett.	1994	None
CHEMBL306669		0	393.51	0	2.91	15	C[C@H](/C=C/c1ccc(C(=O)C(=O)N2CCCC2C(=O)OC(C)(C)C)s1)CO	Activity	'>'	100.0	uM				UO_0000064					False	CHEMBL677252	In vitro inhibition of non-cytotoxic immunophilin FK506 binding protein activity	B	BAO_0000357	single protein format	Homo sapiens	None	None	None	None	CHEMBL1902	FK506-binding protein 1A	Homo sapiens	SINGLE PROTEIN	CHEMBL1127962	1	Scientific Literature	Bioorg. Med. Chem. Lett.	1994	None
CHEMBL68027		0	790.00	2	4.25	1	C=CC[C@@H]1/C=C(\C)C[C@H](C)[C@H](OC)[C@H]2O[C@@](O)(C(=O)C(=O)N3CCCC[C@H]3C(=O)O[C@H](/C(C)=C/[C@@H]3CC[C@@H](O)[C@H](OC)C3)[C@H](C)[C@@H](O)CC1=O)[C@H](C)C[C@@H]2OC	IC50	'='	0.8	nM	9.10			UO_0000065	11.52	0.22	4.85	5.10	False	CHEMBL678158	In vitro competitive binding to FK506 binding protein 12 versus tritiated FK-506.	B	BAO_0000357	single protein format	None	None	None	None	None	CHEMBL1902	FK506-binding protein 1A	Homo sapiens	SINGLE PROTEIN	CHEMBL1150455	1	Scientific Literature	Bioorg. Med. Chem. Lett.	1996	None
CHEMBL33062		0	428.55	0	4.44	58	O=C(OCCCc1ccc(F)cc1)[C@@H]1CCCN1C(=O)NC12C[C@H]3C[C@@H](C1)C[C@@H](C2)C3	Ki	'='	1200.0	nM	5.92			UO_0000065	13.82	0.26	1.48	10.10	False	CHEMBL682210	Inhibition of peptidyl-prolyl isomerase (PPIase, or rotamase) activity of FK506 binding protein 12	B	BAO_0000357	single protein format	None	None	None	None	None	CHEMBL1902	FK506-binding protein 1A	Homo sapiens	SINGLE PROTEIN	CHEMBL1135841	1	Scientific Literature	Bioorg. Med. Chem. Lett.	2002	None
CHEMBL31125		0	440.65	0	4.86	77	O=C(OCCCCc1ccccc1)[C@@H]1CCCN1C(=S)NC12C[C@H]3C[C@@H](C1)C[C@@H](C2)C3	Ki	'='	7200.0	nM	5.14			UO_0000065	11.67	0.23	0.28	12.37	False	CHEMBL682210	Inhibition of peptidyl-prolyl isomerase (PPIase, or rotamase) activity of FK506 binding protein 12	B	BAO_0000357	single protein format	None	None	None	None	None	CHEMBL1902	FK506-binding protein 1A	Homo sapiens	SINGLE PROTEIN	CHEMBL1135841	1	Scientific Literature	Bioorg. Med. Chem. Lett.	2002	None
CHEMBL150062		0	533.58	1	4.81	33	COc1cc(C(=O)C(=O)N2CCCCC2C(=O)OCc2cccc(Oc3ccccc3)c2)cc(OC)c1OC	Ki	'='	18.0	nM	7.75			UO_0000065	14.51	0.27	2.93	7.70	False	CHEMBL678143	Compound was tested for its ability to inhibit FK506 binding protein 12 rotamase activity	B	BAO_0000357	single protein format	None	None	None	None	None	CHEMBL1902	FK506-binding protein 1A	Homo sapiens	SINGLE PROTEIN	CHEMBL1131428	1	Scientific Literature	J. Med. Chem.	1998	None
CHEMBL6367	GPI-1046	0	360.45	0	2.55	1	CCC(C)(C)C(=O)C(=O)N1CCC[C@H]1C(=O)OCCCc1cccnc1	Ki	'='	7.5	nM	8.12			UO_0000065	22.54	0.43	5.57	10.61	False	CHEMBL678145	Inhibitory activity against FK506 binding protein 12	B	BAO_0000357	single protein format	Homo sapiens	None	None	None	None	CHEMBL1902	FK506-binding protein 1A	Homo sapiens	SINGLE PROTEIN	CHEMBL1135538	1	Scientific Literature	J. Med. Chem.	2002	None
CHEMBL293519		0	390.52	0	3.78	9	COc1cccc(CCCOC(=O)[C@@H]2CCCCN2C(=O)NCC(C)(C)C)c1	Ki	'='	370.0	nM	6.43			UO_0000065	16.47	0.31	2.65	9.48	False	CHEMBL857528	Apparent inhibition constant of Wild-type human recombinant FK506 binding protein 12	B	BAO_0000357	single protein format	None	None	None	None	None	CHEMBL1902	FK506-binding protein 1A	Homo sapiens	SINGLE PROTEIN	CHEMBL1129567	1	Scientific Literature	J. Med. Chem.	1996	None
CHEMBL68356		0	460.62	0	4.00	12	CCC(C)C[C@H](NC(=O)C1CCCCN1CC(=O)c1cccc(OC)c1)C(=O)OC(C)(C)C	Activity	'='	8.0	uM				UO_0000064					False	CHEMBL677252	In vitro inhibition of non-cytotoxic immunophilin FK506 binding protein activity	B	BAO_0000357	single protein format	Homo sapiens	None	None	None	None	CHEMBL1902	FK506-binding protein 1A	Homo sapiens	SINGLE PROTEIN	CHEMBL1127962	1	Scientific Literature	Bioorg. Med. Chem. Lett.	1994	None
CHEMBL285917		0	435.97	0	4.20	84	O=C(OCCCc1ccc(Cl)cc1)C1CCCCN1S(=O)(=O)Cc1ccccc1	Ki	'='	420.0	nM	6.38			UO_0000065	14.63	0.30	2.18	10.01	False	CHEMBL682210	Inhibition of peptidyl-prolyl isomerase (PPIase, or rotamase) activity of FK506 binding protein 12	B	BAO_0000357	single protein format	None	None	None	None	None	CHEMBL1902	FK506-binding protein 1A	Homo sapiens	SINGLE PROTEIN	CHEMBL1135841	1	Scientific Literature	Bioorg. Med. Chem. Lett.	2002	None
CHEMBL413	SIROLIMUS	4	914.19	3	6.18	Rapamycin	CO[C@H]1C[C@@H]2CC[C@@H](C)[C@@](O)(O2)C(=O)C(=O)N2CCCC[C@H]2C(=O)O[C@H]([C@H](C)C[C@@H]2CC[C@@H](O)[C@H](OC)C2)CC(=O)[C@H](C)/C=C(\C)[C@@H](O)[C@@H](OC)C(=O)[C@H](C)C[C@H](C)/C=C/C=C/C=C/1C	Ratio	'='	0.5										False	CHEMBL2320778	Binding affinity to FKBP12 PPI domain (unknown origin) in water bulk solution by fluorescence spectrophotometric analysis relative to FK506	B	BAO_0000357	single protein format	Homo sapiens	None	None	None	None	CHEMBL1902	FK506-binding protein 1A	Homo sapiens	SINGLE PROTEIN	CHEMBL2311306	1	Scientific Literature	J. Med. Chem.	2013	None
CHEMBL33119		0	386.52	0	2.73	5	O=C(NCCCc1ccccc1)[C@@H]1CCCN1S(=O)(=O)Cc1ccccc1	Ki	'='	2800.0	nM	5.55			UO_0000065	14.37	0.28	2.82	8.35	False	CHEMBL682211	Ability to inhibit peptidyl-prolyl isomerase (PPIase, or rotamase) activity of FK506 binding protein 12	B	BAO_0000357	single protein format	None	None	None	None	None	CHEMBL1902	FK506-binding protein 1A	Homo sapiens	SINGLE PROTEIN	CHEMBL1135119	1	Scientific Literature	Bioorg. Med. Chem. Lett.	2002	None
CHEMBL293155		0	882.14	3	6.70	2b	CC[C@@H]1/C=C(\C)C[C@H](C)C[C@H](OC)[C@H]2O[C@@](O)(C(=O)C(=O)N3CCCC[C@H]3C(=O)O[C@H](/C(C)=C/[C@@H]3CC[C@@H](OCc4ccccc4)[C@H](OC)C3)[C@H](C)[C@@H](O)CC1=O)[C@H](C)C[C@@H]2OC	EC50	'='	5.3	nM	8.28			UO_0000065	9.38	0.18	1.58	4.94	False	CHEMBL682212	Effective concentration determined was towards FK506 binding protein 12 by competitive binding assay using [3H]-dihydro FK-506 as radioligand	B	BAO_0000357	single protein format	None	None	None	None	None	CHEMBL1902	FK506-binding protein 1A	Homo sapiens	SINGLE PROTEIN	CHEMBL1132664	1	Scientific Literature	Bioorg. Med. Chem. Lett.	1999	None
CHEMBL314255		0	724.80	2	4.71	10c	C=CCC1/C=C(\C)CCOC(=O)OC(=O)CCCCC(=O)C(=O)OC(=O)C(=O)N2CCCC[C@H]2C(=O)O[C@H](CCc2cccnc2)[C@H](C)CCC1=O	Kd	'='	4500.0	nM	5.35			UO_0000065	7.38	0.14	0.64	2.82	False	CHEMBL677275	Binding affinity towards FK506 binding protein 12 as measured by displacement of a radiolabeled FK506 analogue	B	BAO_0000357	single protein format	None	None	None	None	None	CHEMBL1902	FK506-binding protein 1A	Homo sapiens	SINGLE PROTEIN	CHEMBL1150439	1	Scientific Literature	Bioorg. Med. Chem. Lett.	1994	None
CHEMBL316255		0	429.56	0	3.50	21	CC(C)[C@@H]1CC[C@@H](C)[C@](O)(C(=O)C(=O)N2CCCC[C@H]2C(=O)OCc2ccccc2)C1	Ki	'='	210000.0	nM		Outside typical range		UO_0000065					False	CHEMBL804191	Compound was evaluated for inhibitory activity against human FKBP-12 rotamase	B	BAO_0000357	single protein format	None	None	None	None	None	CHEMBL1902	FK506-binding protein 1A	Homo sapiens	SINGLE PROTEIN	CHEMBL1128974	1	Scientific Literature	Bioorg. Med. Chem. Lett.	1996	None
CHEMBL412589		0	693.79	2	5.99	2R	CC[C@@H](C(=O)N1CCCC[C@H]1C(=O)OC(CCc1ccc(OC)c(OC)c1)c1cccc(OCC(=O)O)c1)c1cc(OC)c(OC)c(OC)c1	IC50	'='	187.0	nM	6.73			UO_0000065	9.70	0.18	0.74	4.83	False	CHEMBL746519	Binding affinity for Mutant F36V-FK506 binding protein by competitive assay based on fluorescence polarization.	B	BAO_0000357	single protein format	None	None	None	None	None	CHEMBL1902	FK506-binding protein 1A	Homo sapiens	SINGLE PROTEIN	CHEMBL1132977	1	Scientific Literature	J. Med. Chem.	2000	None
CHEMBL14903		0	589.69	2	5.57	8S	COc1ccc(CCC(OC(=O)[C@@H]2CCCCN2C(=O)[C@@H](C)c2ccccc2)c2cccc(OCC(=O)O)c2)cc1OC	IC50	'='	94.0	nM	7.03			UO_0000065	11.92	0.22	1.46	6.30	False	CHEMBL746519	Binding affinity for Mutant F36V-FK506 binding protein by competitive assay based on fluorescence polarization.	B	BAO_0000357	single protein format	None	None	None	None	None	CHEMBL1902	FK506-binding protein 1A	Homo sapiens	SINGLE PROTEIN	CHEMBL1132977	1	Scientific Literature	J. Med. Chem.	2000	None
CHEMBL54055		0	348.44	0	2.31	4	CC(C)(CO)CNC(=O)N1CCCC[C@H]1C(=O)OCc1ccccc1	Ki	'='	8400.0	nM	5.08			UO_0000065	14.57	0.28	2.77	6.44	False	CHEMBL857528	Apparent inhibition constant of Wild-type human recombinant FK506 binding protein 12	B	BAO_0000357	single protein format	None	None	None	None	None	CHEMBL1902	FK506-binding protein 1A	Homo sapiens	SINGLE PROTEIN	CHEMBL1129567	1	Scientific Literature	J. Med. Chem.	1996	None
CHEMBL82458		0	766.80	2	3.27	12a	C=CCC1/C=C(\C)CCOC(=O)OC(=O)C2CC[C@@H](O2)C(=O)C(=O)C(=O)OC(=O)C(=O)N2CCCC[C@H]2C(=O)O[C@H](CCc2cccnc2)[C@H](C)CCC1=O	Kd	'='	400.0	nM	6.40			UO_0000065	8.34	0.16	3.13	2.96	False	CHEMBL677275	Binding affinity towards FK506 binding protein 12 as measured by displacement of a radiolabeled FK506 analogue	B	BAO_0000357	single protein format	None	None	None	None	None	CHEMBL1902	FK506-binding protein 1A	Homo sapiens	SINGLE PROTEIN	CHEMBL1150439	1	Scientific Literature	Bioorg. Med. Chem. Lett.	1994	None
CHEMBL33581		0	394.58	0	3.50	23	CCCCCCCCS(=O)(=O)N1CCCC1C(=O)NCCc1ccccc1	Ki	'>'	50000.0	nM				UO_0000065					False	CHEMBL682211	Ability to inhibit peptidyl-prolyl isomerase (PPIase, or rotamase) activity of FK506 binding protein 12	B	BAO_0000357	single protein format	None	None	None	None	None	CHEMBL1902	FK506-binding protein 1A	Homo sapiens	SINGLE PROTEIN	CHEMBL1135119	1	Scientific Literature	Bioorg. Med. Chem. Lett.	2002	None
CHEMBL2058233		0	676.58	2	5.39	19	COc1ccc(CC[C@@H](OC(=O)[C@@H]2CCCCN2S(=O)(=O)c2cccc(Br)c2)c2cccc(OCC(=O)O)c2)cc1OC	IC50	'='	320.0	nM	6.50			UO_0000065	9.60	0.21	1.10	5.05	False	CHEMBL2061148	Binding affinity to FKBP12 by competitive fluorescence polarization assay	B	BAO_0000357	single protein format	Homo sapiens	None	None	None	None	CHEMBL1902	FK506-binding protein 1A	Homo sapiens	SINGLE PROTEIN	CHEMBL2057077	1	Scientific Literature	J. Med. Chem.	2012	None
CHEMBL2059027		0	679.72	2	4.67	6h	COc1ccc(CC[C@@H](OC(=O)[C@@H]2CCCCN2C(=O)C(=O)c2cc(OC)c(OC)c(OC)c2)c2cccc(OCC(=O)O)c2)cc1OC	IC50	'='	150.0	nM	6.82			UO_0000065	10.04	0.19	2.15	4.36	False	CHEMBL2061149	Binding affinity to FKBP12 by fluorescence polarization assay	B	BAO_0000357	single protein format	Homo sapiens	None	None	None	None	CHEMBL1902	FK506-binding protein 1A	Homo sapiens	SINGLE PROTEIN	CHEMBL2057129	1	Scientific Literature	J. Med. Chem.	2012	None
CHEMBL2059029		0	625.72	1	4.28	3a-1	COc1ccc(CC[C@@H](OC(=O)[C@@H]2CCCCN2C(=O)C(=O)[C@]2(O)CCCC[C@H]2C)c2cccc(OCC(=O)O)c2)cc1OC	IC50	'='	60.0	nM	7.22			UO_0000065	11.54	0.22	2.94	4.85	False	CHEMBL2061149	Binding affinity to FKBP12 by fluorescence polarization assay	B	BAO_0000357	single protein format	Homo sapiens	None	None	None	None	CHEMBL1902	FK506-binding protein 1A	Homo sapiens	SINGLE PROTEIN	CHEMBL2057129	1	Scientific Literature	J. Med. Chem.	2012	None
CHEMBL2059032		0	491.58	0	2.91	3d, mixture of diasteromers	CC[C@@H]1CCCC[C@@]1(O)C(=O)C(=O)N1CCCC[C@H]1C(=O)OCCOc1ccc(OC)c(OC)c1	IC50	'='	2780.0	nM	5.56			UO_0000065	11.30	0.22	2.65	4.98	False	CHEMBL2061149	Binding affinity to FKBP12 by fluorescence polarization assay	B	BAO_0000357	single protein format	Homo sapiens	None	None	None	None	CHEMBL1902	FK506-binding protein 1A	Homo sapiens	SINGLE PROTEIN	CHEMBL2057129	1	Scientific Literature	J. Med. Chem.	2012	None
CHEMBL2059029		0	625.72	1	4.28	3a-1	COc1ccc(CC[C@@H](OC(=O)[C@@H]2CCCCN2C(=O)C(=O)[C@]2(O)CCCC[C@H]2C)c2cccc(OCC(=O)O)c2)cc1OC	IC50	'='	60.0	nM	7.22			UO_0000065	11.54	0.22	2.94	4.85	False	CHEMBL2061149	Binding affinity to FKBP12 by fluorescence polarization assay	B	BAO_0000357	single protein format	Homo sapiens	None	None	None	None	CHEMBL1902	FK506-binding protein 1A	Homo sapiens	SINGLE PROTEIN	CHEMBL2057129	1	Scientific Literature	J. Med. Chem.	2012	None
CHEMBL300040		0	449.59	1	5.14	15	CCC(C)(C)C(=O)C(=O)N1CCCCC1C(=O)OCCC(c1ccccc1)c1ccccc1	Ki	'='	8.3	nM	8.08			UO_0000065	17.97	0.33	2.94	12.69	False	CHEMBL678143	Compound was tested for its ability to inhibit FK506 binding protein 12 rotamase activity	B	BAO_0000357	single protein format	None	None	None	None	None	CHEMBL1902	FK506-binding protein 1A	Homo sapiens	SINGLE PROTEIN	CHEMBL1131428	1	Scientific Literature	J. Med. Chem.	1998	None
CHEMBL219531		0	1376.56	None	None	16	CC(=O)N[C@@H](CCCCNC(=O)CCCC[C@@H]1SC[C@@H]2NC(=O)N[C@H]12)C(=O)N[C@@H](C)C(=O)N[C@@H](C)C(=O)N[C@@H](Cc1csc2ccccc12)C(=O)N[C@@H](C(=O)N1CCCC[C@H]1C(=O)N[C@@H](Cc1ccc2ccccc2c1)C(=O)N[C@@H](CCC(N)=O)C(N)=O)[C@@H](C)OP(=O)(O)O	Inhibition	'<'	10.0	%				UO_0000187					False	CHEMBL861380	Inhibition of FKBP12 at 500 uM	B	BAO_0000357	single protein format	Homo sapiens	None	None	None	None	CHEMBL1902	FK506-binding protein 1A	Homo sapiens	SINGLE PROTEIN	CHEMBL1146085	1	Scientific Literature	J. Med. Chem.	2006	None
CHEMBL202592		0	481.50	0	3.13	14h	COc1ccc2c(c1)CCN1C(=O)C3CCCC(C21)N3S(=O)(=O)Nc1cc(F)c(F)cc1F	Ki	'='	590.0	nM	6.23			UO_0000065	12.94	0.26	3.10	7.89	False	CHEMBL853597	Inhibition of FKBP12 rotamase activity	B	BAO_0000357	single protein format	Homo sapiens	None	None	None	None	CHEMBL1902	FK506-binding protein 1A	Homo sapiens	SINGLE PROTEIN	CHEMBL1149428	1	Scientific Literature	J. Med. Chem.	2006	None
CHEMBL200999		0	446.50	0	2.25	14c	COc1ccc2c(c1)CCN1C(=O)C3CCCC(C21)N3S(=O)(=O)Nc1ccc(F)nc1	Ki	'='	183.0	nM	6.74			UO_0000065	15.09	0.30	4.49	7.34	False	CHEMBL853597	Inhibition of FKBP12 rotamase activity	B	BAO_0000357	single protein format	Homo sapiens	None	None	None	None	CHEMBL1902	FK506-binding protein 1A	Homo sapiens	SINGLE PROTEIN	CHEMBL1149428	1	Scientific Literature	J. Med. Chem.	2006	None
CHEMBL436478		0	557.65	2	5.34	13b	COc1cc2c(c(OC)c1)C1C3CCCC(C(=O)N1CC2)N3C(=O)N(c1ccccc1OC)c1ccccc1OC	Ki	'='	357.0	nM	6.45			UO_0000065	11.56	0.21	1.11	7.98	False	CHEMBL853597	Inhibition of FKBP12 rotamase activity	B	BAO_0000357	single protein format	Homo sapiens	None	None	None	None	CHEMBL1902	FK506-binding protein 1A	Homo sapiens	SINGLE PROTEIN	CHEMBL1149428	1	Scientific Literature	J. Med. Chem.	2006	None
CHEMBL371424		0	521.43	1	3.52	12a	COc1cc2c(c(OC)c1)C1C3CCCC(C(=O)N1CC2)N3S(=O)(=O)c1cccc(Br)c1	Ki	'='	54.0	nM	7.27			UO_0000065	13.94	0.31	3.75	9.54	False	CHEMBL853597	Inhibition of FKBP12 rotamase activity	B	BAO_0000357	single protein format	Homo sapiens	None	None	None	None	CHEMBL1902	FK506-binding protein 1A	Homo sapiens	SINGLE PROTEIN	CHEMBL1149428	1	Scientific Literature	J. Med. Chem.	2006	None
CHEMBL202066		0	468.94	0	3.43	6n	COc1cc2c(c(OC)c1)C1C3CCCC(C(=O)N1CC2)N3C(=O)C(=O)c1ccccc1Cl	Ki	'='	583.0	nM	6.23			UO_0000065	13.29	0.26	2.80	8.19	False	CHEMBL853597	Inhibition of FKBP12 rotamase activity	B	BAO_0000357	single protein format	Homo sapiens	None	None	None	None	CHEMBL1902	FK506-binding protein 1A	Homo sapiens	SINGLE PROTEIN	CHEMBL1149428	1	Scientific Literature	J. Med. Chem.	2006	None
CHEMBL202048		0	494.54	0	2.79	6b	COc1cc(OC)cc(C(=O)C(=O)N2C3CCCC2C2c4c(cc(OC)cc4OC)CCN2C3=O)c1	Ki	'='	34.0	nM	7.47			UO_0000065	15.10	0.28	4.68	7.89	False	CHEMBL853597	Inhibition of FKBP12 rotamase activity	B	BAO_0000357	single protein format	Homo sapiens	None	None	None	None	CHEMBL1902	FK506-binding protein 1A	Homo sapiens	SINGLE PROTEIN	CHEMBL1149428	1	Scientific Literature	J. Med. Chem.	2006	None
CHEMBL201201		0	498.96	0	3.44	5d	COc1cc(C(=O)C(=O)N2C3CCCC2C2c4cc(Cl)ccc4CCN2C3=O)cc(OC)c1OC	Ki	'='	126.0	nM	6.90			UO_0000065	13.83	0.27	3.46	8.08	False	CHEMBL853597	Inhibition of FKBP12 rotamase activity	B	BAO_0000357	single protein format	Homo sapiens	None	None	None	None	CHEMBL1902	FK506-binding protein 1A	Homo sapiens	SINGLE PROTEIN	CHEMBL1149428	1	Scientific Literature	J. Med. Chem.	2006	None
CHEMBL263032		0	910.20	3	7.13	2d	CC[C@@H]1/C=C(\C)C[C@H](C)C[C@H](OC)[C@H]2O[C@@](O)(C(=O)C(=O)N3CCCC[C@H]3C(=O)O[C@H](/C(C)=C/[C@@H]3CC[C@@H](OCCCc4ccccc4)[C@H](OC)C3)[C@H](C)[C@@H](O)CC1=O)[C@H](C)C[C@@H]2OC	EC50	'='	32.0	nM	7.50			UO_0000065	8.23	0.16	0.36	4.48	False	CHEMBL682212	Effective concentration determined was towards FK506 binding protein 12 by competitive binding assay using [3H]-dihydro FK-506 as radioligand	B	BAO_0000357	single protein format	None	None	None	None	None	CHEMBL1902	FK506-binding protein 1A	Homo sapiens	SINGLE PROTEIN	CHEMBL1132664	1	Scientific Literature	Bioorg. Med. Chem. Lett.	1999	None
CHEMBL437064		0	1035.28	None	None	22	CO[C@@H]1C[C@H](C[C@@H](C)[C@@H]2CC(=O)[C@H](C)/C=C(\C)[C@@H](O)[C@@H](OC)C(=O)[C@H](C)C[C@H](C)/C=C/C=C/C=C(\C)[C@@H](N(O)C(=O)Oc3ccccc3)C[C@@H]3CC[C@@H](C)[C@@](O)(O3)C(=O)C(=O)N3CCCC[C@H]3C(=O)O2)CC[C@H]1O	IC50	'='	2.1	nM	8.68			UO_0000065	8.38	None	None	None	False	CHEMBL678815	The compound was tested for binding affinity to FK506 binding protein 12 using Rapamycin as control, with an ascomycin conjugate of alkaline phosphatase in a competition binding assay	B	BAO_0000357	single protein format	None	None	None	None	None	CHEMBL1902	FK506-binding protein 1A	Homo sapiens	SINGLE PROTEIN	CHEMBL1133206	1	Scientific Literature	Bioorg. Med. Chem. Lett.	2000	None
CHEMBL321246		0	623.79	2	5.41	31	C=CC[C@@H]1/C=C(\C)C[C@H](C)C(=O)OCC(C)(C)C(=O)C(=O)N2CCCC[C@H]2C(=O)O[C@H](CCc2ccccc2)[C@H](C)COC1=O	Ki	'='	6000.0	nM	5.22			UO_0000065	8.37	0.16	-0.19	4.49	False	CHEMBL857527	Compound was tested for inhibitory activity against FK506 binding protein 12 (FKBP12)	B	BAO_0000357	single protein format	None	None	None	None	None	CHEMBL1902	FK506-binding protein 1A	Homo sapiens	SINGLE PROTEIN	CHEMBL1127991	1	Scientific Literature	Bioorg. Med. Chem. Lett.	1994	None
CHEMBL151857		0	687.77	2	5.24	5	CCC(C)(C)C(=O)C(=O)N1CCC[C@H]1C(=O)OCCC/N=C(S)/N=C1\C=CC(=C2c3ccc(O)cc3Oc3cc(O)ccc32)C(C(=O)O)=C1	Ki	'='	1300.0	nM	5.89			UO_0000065	8.56	0.16	0.65	3.36	False	CHEMBL677277	Binding affinity of compound for FK506 binding protein 12	B	BAO_0000357	single protein format	None	None	None	None	None	CHEMBL1902	FK506-binding protein 1A	Homo sapiens	SINGLE PROTEIN	CHEMBL1133424	1	Scientific Literature	Bioorg. Med. Chem. Lett.	2000	None
CHEMBL3623615		0	657.80	2	7.13	18	COc1ccc(CC[C@@H](OC(=O)[C@@H]2CCCCN2C(=O)[C@H](c2ccccc2)C2CCCCC2)c2cccc(OCC(=O)O)c2)cc1OC	Ki	'='	900.0	nM	6.05			UO_0000065	9.19	0.17	-1.08	5.42	False	CHEMBL3624908	Binding affinity to FKBP12 (unknown origin) by competitive fluorescence polarization assay	B	BAO_0000357	single protein format	Homo sapiens	None	None	None	None	CHEMBL1902	FK506-binding protein 1A	Homo sapiens	SINGLE PROTEIN	CHEMBL3621038	1	Scientific Literature	J. Med. Chem.	2015	None
CHEMBL1650950		0	403.50	0	2.38	5a	Nc1cccc(S(=O)(=O)N2CCCCC2C(=O)OCCCc2cccnc2)c1	IC50	'='	320.0	nM	6.50			UO_0000065	16.10	0.32	4.11	6.33	False	CHEMBL1657166	Inhibition of PPIase activity of human FKBP12 expressed in Escherichia coli by spectrophotometry	B	BAO_0000019	assay format	Homo sapiens	None	None	None	None	CHEMBL1902	FK506-binding protein 1A	Homo sapiens	SINGLE PROTEIN	CHEMBL1649079	1	Scientific Literature	J. Med. Chem.	2011	None
CHEMBL442141		0	657.80	2	7.13	11R	COc1ccc(CCC(OC(=O)[C@@H]2CCCCN2C(=O)[C@@H](c2ccccc2)C2CCCCC2)c2cccc(OCC(=O)O)c2)cc1OC	IC50	'='	12.0	nM	7.92			UO_0000065	12.04	0.23	0.79	7.10	False	CHEMBL746519	Binding affinity for Mutant F36V-FK506 binding protein by competitive assay based on fluorescence polarization.	B	BAO_0000357	single protein format	None	None	None	None	None	CHEMBL1902	FK506-binding protein 1A	Homo sapiens	SINGLE PROTEIN	CHEMBL1132977	1	Scientific Literature	J. Med. Chem.	2000	None
CHEMBL422766		0	503.64	1	3.23	10	C#C[C@@H](NC(=O)[C@H](Cc1ccccc1)NC(=O)C1CCCCN1CC(=O)c1cccc(OC)c1)C(C)C	Activity	'='	5.0	uM				UO_0000064					False	CHEMBL677252	In vitro inhibition of non-cytotoxic immunophilin FK506 binding protein activity	B	BAO_0000357	single protein format	Homo sapiens	None	None	None	None	CHEMBL1902	FK506-binding protein 1A	Homo sapiens	SINGLE PROTEIN	CHEMBL1127962	1	Scientific Literature	Bioorg. Med. Chem. Lett.	1994	None
CHEMBL68298		0	824.11	3	5.44	17	C=CCC(CC(C)C[C@H](C)C[C@H](OC)C1OC(O)(C(=O)C(=O)N2CCCCC2)[C@H](C)C[C@@H]1OC)C(=O)C[C@H](O)[C@@H](C)[C@H](OC(C)=O)C(C)CC1CC[C@@H](O)C(OC)C1	Activity	'='	0.001	uM				UO_0000064					False	CHEMBL677252	In vitro inhibition of non-cytotoxic immunophilin FK506 binding protein activity	B	BAO_0000357	single protein format	Homo sapiens	None	None	None	None	CHEMBL1902	FK506-binding protein 1A	Homo sapiens	SINGLE PROTEIN	CHEMBL1127962	1	Scientific Literature	Bioorg. Med. Chem. Lett.	1994	None
CHEMBL593069		0	419.44	0	3.57	19b	COc1ccc(-c2cc(C(=O)N[C@H](Cc3nc4ccccc4[nH]3)C(=O)O)c(C)o2)cc1	Activity						Not Active						False	CHEMBL1071895	Inhibition of peptidyl-prolyl cis/trans isomerase activity of FKBP12	B	BAO_0000357	single protein format	None	None	None	None	None	CHEMBL1902	FK506-binding protein 1A	Homo sapiens	SINGLE PROTEIN	CHEMBL1153205	1	Scientific Literature	Bioorg. Med. Chem. Lett.	2010	None
CHEMBL268110		0	968.26	3	7.45	17	CC[C@@H]1/C=C(\C)C[C@H](C)C[C@H](OC)[C@H]2O[C@@](O)(C(=O)C(=O)N3CCCC[C@H]3C(=O)O[C@H](/C(C)=C/C3CC[C@@H](OC[C@H](O)c4cc5ccccc5s4)[C@H](OC)C3)[C@H](C)[C@H](O)CC1=O)[C@H](C)C[C@@H]2OC	EC50	'='	12.0	nM	7.92			UO_0000065	8.18	0.16	0.47	4.22	False	CHEMBL678139	Effective concentration against FK506 binding protein 12 using [3H]-dihydro FK-506	B	BAO_0000357	single protein format	Homo sapiens	None	None	None	None	CHEMBL1902	FK506-binding protein 1A	Homo sapiens	SINGLE PROTEIN	CHEMBL1131808	1	Scientific Literature	Bioorg. Med. Chem. Lett.	1999	None
CHEMBL430805		0	673.92	1	4.91	1a	CCCC1C(=O)CC[C@@H](C)[C@@H](CCc2cccnc2)OC(=O)[C@@H]2CCCN(C2)C(=O)C(=O)CSCC[C@@H](OC)C[C@@H](C)CC(=O)N1C	Kd	'='	644.0	nM	6.19			UO_0000065	9.19	0.18	1.28	5.03	False	CHEMBL857594	Binding affinity to FK506 binding protein 12 was determined	B	BAO_0000357	single protein format	None	None	None	None	None	CHEMBL1902	FK506-binding protein 1A	Homo sapiens	SINGLE PROTEIN	CHEMBL1128043	1	Scientific Literature	Bioorg. Med. Chem. Lett.	1995	None
CHEMBL295945		0	939.20	3	6.44	29	CC[C@@H]1/C=C(\C)C[C@H](C)C[C@H](OC)[C@H]2O[C@@](O)(C(=O)C(=O)N3CCCC[C@H]3C(=O)O[C@H](/C(C)=C/C3CC[C@@H](OCC(=O)Nc4ccc(C)cc4)[C@H](OC)C3)[C@H](C)[C@@H](O)CC1=O)[C@H](C)C[C@@H]2OC	IC50	'='	71.0	nM	7.15			UO_0000065	7.61	0.15	0.71	3.64	False	CHEMBL678141	Inhibitory binding activity against human Immunophilin-FK-506 binding protein 12	B	BAO_0000357	single protein format	None	None	None	None	None	CHEMBL1902	FK506-binding protein 1A	Homo sapiens	SINGLE PROTEIN	CHEMBL1131619	1	Scientific Literature	J. Med. Chem.	1998	None
CHEMBL148502		0	339.43	0	2.44	5	COC(=O)C(=O)N1CCCCC1C(=O)OCCCC1CCCCC1	Ki	'='	20000.0	nM	4.70			UO_0000065	13.84	0.27	2.26	6.44	False	CHEMBL678143	Compound was tested for its ability to inhibit FK506 binding protein 12 rotamase activity	B	BAO_0000357	single protein format	None	None	None	None	None	CHEMBL1902	FK506-binding protein 1A	Homo sapiens	SINGLE PROTEIN	CHEMBL1131428	1	Scientific Literature	J. Med. Chem.	1998	None
CHEMBL299276		0	254.33	0	1.62	16	CCCN1CC[C@@H]2CCC[C@@H](C(=O)OC)N2C1=O	Ki	'='	83000.0	nM	4.08			UO_0000065	16.05	0.31	2.46	8.19	False	CHEMBL857528	Apparent inhibition constant of Wild-type human recombinant FK506 binding protein 12	B	BAO_0000357	single protein format	None	None	None	None	None	CHEMBL1902	FK506-binding protein 1A	Homo sapiens	SINGLE PROTEIN	CHEMBL1129567	1	Scientific Literature	J. Med. Chem.	1996	None
CHEMBL151857		0	687.77	2	5.24	5	CCC(C)(C)C(=O)C(=O)N1CCC[C@H]1C(=O)OCCC/N=C(S)/N=C1\C=CC(=C2c3ccc(O)cc3Oc3cc(O)ccc32)C(C(=O)O)=C1	IC50	'='	1650.0	nM	5.78			UO_0000065	8.41	0.16	0.54	3.30	False	CHEMBL678160	Concentration required to produce a half-maximal FP signal at against FK506 binding protein 12 at ligand concentration of 100 nM	B	BAO_0000357	single protein format	None	None	None	None	None	CHEMBL1902	FK506-binding protein 1A	Homo sapiens	SINGLE PROTEIN	CHEMBL1133424	1	Scientific Literature	Bioorg. Med. Chem. Lett.	2000	None
CHEMBL236352		0	236.27	0	0.51	57	Nc1cccc(OCC(=O)N2CCOCC2)c1	Kd	'>'	5000000.0	nM				UO_0000065					False	CHEMBL902649	Binding affinity to human FKBP12 expressed in Escherichia coli BL21(DE3) by isothermal titration calorimetry	B	BAO_0000019	assay format	Homo sapiens	None	None	None	None	CHEMBL1902	FK506-binding protein 1A	Homo sapiens	SINGLE PROTEIN	CHEMBL1138344	1	Scientific Literature	J. Med. Chem.	2007	None
CHEMBL148555		0	347.46	0	2.92	51	CCC(C)(C)NC(=O)N1CCCC1C(=O)OCCCc1cccnc1	Ki	'='	742.0	nM	6.13			UO_0000065	17.64	0.33	3.21	8.57	False	CHEMBL678143	Compound was tested for its ability to inhibit FK506 binding protein 12 rotamase activity	B	BAO_0000357	single protein format	None	None	None	None	None	CHEMBL1902	FK506-binding protein 1A	Homo sapiens	SINGLE PROTEIN	CHEMBL1131428	1	Scientific Literature	J. Med. Chem.	1998	None
CHEMBL236136		0	268.38	0	2.45	88	Cc1cc(C)cc(NS(=O)(=O)N2CCCCC2)c1	Kd	'>'	1860000.0	nM				UO_0000065					False	CHEMBL902649	Binding affinity to human FKBP12 expressed in Escherichia coli BL21(DE3) by isothermal titration calorimetry	B	BAO_0000019	assay format	Homo sapiens	None	None	None	None	CHEMBL1902	FK506-binding protein 1A	Homo sapiens	SINGLE PROTEIN	CHEMBL1138344	1	Scientific Literature	J. Med. Chem.	2007	None
CHEMBL235713		0	263.34	0	1.85	48	Cc1cc(C)c(C)c(OCC(=O)N2CCOCC2)c1	Kd	'>'	1000000.0	nM				UO_0000065					False	CHEMBL902649	Binding affinity to human FKBP12 expressed in Escherichia coli BL21(DE3) by isothermal titration calorimetry	B	BAO_0000019	assay format	Homo sapiens	None	None	None	None	CHEMBL1902	FK506-binding protein 1A	Homo sapiens	SINGLE PROTEIN	CHEMBL1138344	1	Scientific Literature	J. Med. Chem.	2007	None
CHEMBL235469		0	263.34	0	1.85	41	Cc1cc(C)c(OCC(=O)N2CCOCC2)c(C)c1	Kd	'>'	1500000.0	nM				UO_0000065					False	CHEMBL902649	Binding affinity to human FKBP12 expressed in Escherichia coli BL21(DE3) by isothermal titration calorimetry	B	BAO_0000019	assay format	Homo sapiens	None	None	None	None	CHEMBL1902	FK506-binding protein 1A	Homo sapiens	SINGLE PROTEIN	CHEMBL1138344	1	Scientific Literature	J. Med. Chem.	2007	None
CHEMBL237232		0	368.85	0	4.45	72	O=C(Cn1c(-c2cscn2)nc2ccccc21)Nc1ccc(Cl)cc1	Kd	'>'	4000000.0	nM		Outside typical range		UO_0000065					False	CHEMBL902649	Binding affinity to human FKBP12 expressed in Escherichia coli BL21(DE3) by isothermal titration calorimetry	B	BAO_0000019	assay format	Homo sapiens	None	None	None	None	CHEMBL1902	FK506-binding protein 1A	Homo sapiens	SINGLE PROTEIN	CHEMBL1138344	1	Scientific Literature	J. Med. Chem.	2007	None
CHEMBL119571		0	405.56	0	3.88	31	CCC(C)(C)C(=O)C(=O)N1CCC[C@H]1C(=O)SCCCc1ccc(OC)cc1	Ki	'='	8.9	nM	8.05			UO_0000065	19.85	0.39	4.17	12.64	False	CHEMBL678145	Inhibitory activity against FK506 binding protein 12	B	BAO_0000357	single protein format	Homo sapiens	None	None	None	None	CHEMBL1902	FK506-binding protein 1A	Homo sapiens	SINGLE PROTEIN	CHEMBL1135538	1	Scientific Literature	J. Med. Chem.	2002	None
CHEMBL293284		0	424.54	1	5.13	10	CC(C)(C)CNC(=O)N1CCCC[C@H]1C(=O)OCc1cccc(Oc2ccccc2)c1	Ki	'='	220.0	nM	6.66			UO_0000065	15.68	0.29	1.53	9.81	False	CHEMBL857528	Apparent inhibition constant of Wild-type human recombinant FK506 binding protein 12	B	BAO_0000357	single protein format	None	None	None	None	None	CHEMBL1902	FK506-binding protein 1A	Homo sapiens	SINGLE PROTEIN	CHEMBL1129567	1	Scientific Literature	J. Med. Chem.	1996	None
CHEMBL417192		0	491.67	1	5.94	22	CC(C)(C)C(=O)C(=O)N1CCCCC1C(=O)OC(CCCc1ccccc1)CCCc1ccccc1	Ki	'='	5.0	nM	8.30			UO_0000065	16.88	0.31	2.36	13.04	False	CHEMBL678143	Compound was tested for its ability to inhibit FK506 binding protein 12 rotamase activity	B	BAO_0000357	single protein format	None	None	None	None	None	CHEMBL1902	FK506-binding protein 1A	Homo sapiens	SINGLE PROTEIN	CHEMBL1131428	1	Scientific Literature	J. Med. Chem.	1998	None
CHEMBL277755		0	657.80	2	7.13	11S	COc1ccc(CCC(OC(=O)[C@@H]2CCCCN2C(=O)[C@H](c2ccccc2)C2CCCCC2)c2cccc(OCC(=O)O)c2)cc1OC	IC50	'='	66.0	nM	7.18			UO_0000065	10.92	0.20	0.05	6.43	False	CHEMBL746519	Binding affinity for Mutant F36V-FK506 binding protein by competitive assay based on fluorescence polarization.	B	BAO_0000357	single protein format	None	None	None	None	None	CHEMBL1902	FK506-binding protein 1A	Homo sapiens	SINGLE PROTEIN	CHEMBL1132977	1	Scientific Literature	J. Med. Chem.	2000	None
CHEMBL443019		0	651.84	2	6.19	32	C=CC[C@@H]1/C=C(\C)C[C@H](C)C(=O)OCCCC(C)(C)C(=O)C(=O)N2CCCC[C@H]2C(=O)O[C@H](CCc2ccccc2)[C@H](C)COC1=O	Ki	'>'	5000.0	nM				UO_0000065					False	CHEMBL857527	Compound was tested for inhibitory activity against FK506 binding protein 12 (FKBP12)	B	BAO_0000357	single protein format	None	None	None	None	None	CHEMBL1902	FK506-binding protein 1A	Homo sapiens	SINGLE PROTEIN	CHEMBL1127991	1	Scientific Literature	Bioorg. Med. Chem. Lett.	1994	None
CHEMBL126473		0	449.46	0	1.52	8	COc1cc(C(=O)C(=O)N2[C@H]3CCC[C@@H]2C(=O)OCCCCOC3=O)cc(OC)c1OC	Ki	'='	280.0	nM	6.55			UO_0000065	14.58	0.28	5.03	5.57	False	CHEMBL804191	Compound was evaluated for inhibitory activity against human FKBP-12 rotamase	B	BAO_0000357	single protein format	None	None	None	None	None	CHEMBL1902	FK506-binding protein 1A	Homo sapiens	SINGLE PROTEIN	CHEMBL1128974	1	Scientific Literature	Bioorg. Med. Chem. Lett.	1996	None
CHEMBL146919		0	521.70	2	6.12	13	CCC(OC(=O)C1CCCCN1C(=O)C(=O)C(C)(C)CC)C(CCc1ccccc1)c1ccc(OC)cc1	Ki	'='	15.0	nM	7.82			UO_0000065	15.00	0.28	1.70	10.73	False	CHEMBL678143	Compound was tested for its ability to inhibit FK506 binding protein 12 rotamase activity	B	BAO_0000357	single protein format	None	None	None	None	None	CHEMBL1902	FK506-binding protein 1A	Homo sapiens	SINGLE PROTEIN	CHEMBL1131428	1	Scientific Literature	J. Med. Chem.	1998	None
CHEMBL119280		0	361.51	0	3.49	20	CCC(C)(C)C(=O)C(=O)N1CCC[C@H]1C(=O)SCCc1ccccc1	Ki	'='	12.2	nM	7.91			UO_0000065	21.89	0.43	4.42	14.53	False	CHEMBL678145	Inhibitory activity against FK506 binding protein 12	B	BAO_0000357	single protein format	Homo sapiens	None	None	None	None	CHEMBL1902	FK506-binding protein 1A	Homo sapiens	SINGLE PROTEIN	CHEMBL1135538	1	Scientific Literature	J. Med. Chem.	2002	None
CHEMBL423033		0	346.43	0	2.16	50	CC(C)(C)C(=O)C(=O)N1CCCC1C(=O)OCCCc1cccnc1	Ki	'='	3.0	nM	8.52			UO_0000065	24.60	0.47	6.36	11.13	False	CHEMBL678143	Compound was tested for its ability to inhibit FK506 binding protein 12 rotamase activity	B	BAO_0000357	single protein format	None	None	None	None	None	CHEMBL1902	FK506-binding protein 1A	Homo sapiens	SINGLE PROTEIN	CHEMBL1131428	1	Scientific Literature	J. Med. Chem.	1998	None
CHEMBL275506		0	617.74	2	6.21	10S	COc1ccc(CCC(OC(=O)[C@@H]2CCCCN2C(=O)[C@H](c2ccccc2)C(C)C)c2cccc(OCC(=O)O)c2)cc1OC	IC50	'='	150.0	nM	6.82			UO_0000065	11.05	0.21	0.61	6.11	False	CHEMBL746519	Binding affinity for Mutant F36V-FK506 binding protein by competitive assay based on fluorescence polarization.	B	BAO_0000357	single protein format	None	None	None	None	None	CHEMBL1902	FK506-binding protein 1A	Homo sapiens	SINGLE PROTEIN	CHEMBL1132977	1	Scientific Literature	J. Med. Chem.	2000	None
CHEMBL33840		0	393.53	0	3.89	8	O=C(NCCCCc1ccccc1)[C@@H]1CCCCN1C(=O)NCc1ccccc1	Ki	'='	1600.0	nM	5.80			UO_0000065	14.73	0.27	1.91	9.43	False	CHEMBL682211	Ability to inhibit peptidyl-prolyl isomerase (PPIase, or rotamase) activity of FK506 binding protein 12	B	BAO_0000357	single protein format	None	None	None	None	None	CHEMBL1902	FK506-binding protein 1A	Homo sapiens	SINGLE PROTEIN	CHEMBL1135119	1	Scientific Literature	Bioorg. Med. Chem. Lett.	2002	None
CHEMBL126512		0	339.39	0	1.23	9	CCC(C)(C)C(=O)C(=O)N1[C@H]2CCC[C@@H]1C(=O)OCCCOC2=O	Ki	'='	10000.0	nM	5.00			UO_0000065	14.73	0.28	3.77	5.56	False	CHEMBL804191	Compound was evaluated for inhibitory activity against human FKBP-12 rotamase	B	BAO_0000357	single protein format	None	None	None	None	None	CHEMBL1902	FK506-binding protein 1A	Homo sapiens	SINGLE PROTEIN	CHEMBL1128974	1	Scientific Literature	Bioorg. Med. Chem. Lett.	1996	None
CHEMBL109278		0	491.61	0	3.57	B, S-4c	COc1cc(CCCOC(=O)[C@@H]2CCCCN2S(=O)(=O)Cc2ccccc2)cc(OC)c1OC	Ki	'='	230.0	nM	6.64			UO_0000065	13.50	0.27	3.07	7.27	False	CHEMBL1657164	Inhibition of FKBP12	B	BAO_0000357	single protein format	None	None	None	None	None	CHEMBL1902	FK506-binding protein 1A	Homo sapiens	SINGLE PROTEIN	CHEMBL1649079	1	Scientific Literature	J. Med. Chem.	2011	None
CHEMBL286357		0	400.54	0	3.12	54	O=C(NCCCc1ccccc1)C1CCCCN1S(=O)(=O)Cc1ccccc1	Ki	'='	2200.0	nM	5.66			UO_0000065	14.12	0.28	2.54	8.51	False	CHEMBL682211	Ability to inhibit peptidyl-prolyl isomerase (PPIase, or rotamase) activity of FK506 binding protein 12	B	BAO_0000357	single protein format	None	None	None	None	None	CHEMBL1902	FK506-binding protein 1A	Homo sapiens	SINGLE PROTEIN	CHEMBL1135119	1	Scientific Literature	Bioorg. Med. Chem. Lett.	2002	None
CHEMBL55646		0	374.53	0	4.16	11	CC(C)(C)CNC(=O)N1CCCC[C@H]1C(=O)OCCCCc1ccccc1	Ki	'='	150.0	nM	6.82			UO_0000065	18.22	0.35	2.66	11.64	False	CHEMBL857528	Apparent inhibition constant of Wild-type human recombinant FK506 binding protein 12	B	BAO_0000357	single protein format	None	None	None	None	None	CHEMBL1902	FK506-binding protein 1A	Homo sapiens	SINGLE PROTEIN	CHEMBL1129567	1	Scientific Literature	J. Med. Chem.	1996	None
CHEMBL150229		0	388.49	0	2.55	56	O=C(OCCCc1cccnc1)C1CCCN1S(=O)(=O)Cc1ccccc1	Ki	'='	72.0	nM	7.14			UO_0000065	18.39	0.36	4.59	9.33	False	CHEMBL678143	Compound was tested for its ability to inhibit FK506 binding protein 12 rotamase activity	B	BAO_0000357	single protein format	None	None	None	None	None	CHEMBL1902	FK506-binding protein 1A	Homo sapiens	SINGLE PROTEIN	CHEMBL1131428	1	Scientific Literature	J. Med. Chem.	1998	None
CHEMBL77154		0	701.97	2	5.55	1b	CCC(C)C1C(=O)CC[C@@H](C)[C@@H](CCc2cccnc2)OC(=O)[C@@H]2CCCN(C2)C(=O)C(=O)CCSCC[C@@H](OC)C[C@@H](C)CC(=O)N1C	Kd	'='	90.0	nM	7.05			UO_0000065	10.04	0.20	1.50	5.72	False	CHEMBL857594	Binding affinity to FK506 binding protein 12 was determined	B	BAO_0000357	single protein format	None	None	None	None	None	CHEMBL1902	FK506-binding protein 1A	Homo sapiens	SINGLE PROTEIN	CHEMBL1128043	1	Scientific Literature	Bioorg. Med. Chem. Lett.	1995	None
CHEMBL413237		0	311.37	0	2.31	82	c1ccc2c(c1)nc(-c1cscn1)n2CCCc1nnn[nH]1	Kd	'>'	1500000.0	nM				UO_0000065					False	CHEMBL902649	Binding affinity to human FKBP12 expressed in Escherichia coli BL21(DE3) by isothermal titration calorimetry	B	BAO_0000019	assay format	Homo sapiens	None	None	None	None	CHEMBL1902	FK506-binding protein 1A	Homo sapiens	SINGLE PROTEIN	CHEMBL1138344	1	Scientific Literature	J. Med. Chem.	2007	None
CHEMBL236553		0	458.46	0	3.05	59	Cc1cc(S(=O)(=O)Nc2cccc(C(F)(F)F)c2)ccc1OCC(=O)N1CCOCC1	Kd	'='	576000.0	nM		Outside typical range		UO_0000065					False	CHEMBL902649	Binding affinity to human FKBP12 expressed in Escherichia coli BL21(DE3) by isothermal titration calorimetry	B	BAO_0000019	assay format	Homo sapiens	None	None	None	None	CHEMBL1902	FK506-binding protein 1A	Homo sapiens	SINGLE PROTEIN	CHEMBL1138344	1	Scientific Literature	J. Med. Chem.	2007	None
CHEMBL392086		0	409.27	0	3.48	55	O=C(Nc1cccc(Cl)c1Cl)c1ccccc1OCC(=O)N1CCOCC1	Kd	'>'	5000000.0	nM		Outside typical range		UO_0000065					False	CHEMBL902649	Binding affinity to human FKBP12 expressed in Escherichia coli BL21(DE3) by isothermal titration calorimetry	B	BAO_0000019	assay format	Homo sapiens	None	None	None	None	CHEMBL1902	FK506-binding protein 1A	Homo sapiens	SINGLE PROTEIN	CHEMBL1138344	1	Scientific Literature	J. Med. Chem.	2007	None
CHEMBL394939		0	311.38	0	2.90	40	Cc1ccc(-c2ccc(OCC(=O)N3CCOCC3)cc2)cc1	Kd	'='	755000.0	nM	3.12			UO_0000065	10.03	0.19	0.22	8.05	False	CHEMBL902649	Binding affinity to human FKBP12 expressed in Escherichia coli BL21(DE3) by isothermal titration calorimetry	B	BAO_0000019	assay format	Homo sapiens	None	None	None	None	CHEMBL1902	FK506-binding protein 1A	Homo sapiens	SINGLE PROTEIN	CHEMBL1138344	1	Scientific Literature	J. Med. Chem.	2007	None
CHEMBL30694		0	461.58	0	3.56	57	COc1ccc(CCCOC(=O)C2CCCCN2S(=O)(=O)Cc2ccccc2)cc1OC	Ki	'='	47.0	nM	7.33			UO_0000065	15.88	0.31	3.77	8.92	False	CHEMBL682210	Inhibition of peptidyl-prolyl isomerase (PPIase, or rotamase) activity of FK506 binding protein 12	B	BAO_0000357	single protein format	None	None	None	None	None	CHEMBL1902	FK506-binding protein 1A	Homo sapiens	SINGLE PROTEIN	CHEMBL1135841	1	Scientific Literature	Bioorg. Med. Chem. Lett.	2002	None
CHEMBL413	SIROLIMUS	4	914.19	3	6.18	Table 1	CO[C@H]1C[C@@H]2CC[C@@H](C)[C@@](O)(O2)C(=O)C(=O)N2CCCC[C@H]2C(=O)O[C@H]([C@H](C)C[C@@H]2CC[C@@H](O)[C@H](OC)C2)CC(=O)[C@H](C)/C=C(\C)[C@@H](O)[C@@H](OC)C(=O)[C@H](C)C[C@H](C)/C=C/C=C/C=C/1C	IC50	'='	0.6	nM	9.22			UO_0000065	10.09	0.19	3.04	4.72	False	CHEMBL678159	Compound was tested in vitro for its ability to compete with immobilized FK506 for binding to biotinylated FK506 binding protein 12 in a competitive binding assay	B	BAO_0000357	single protein format	None	None	None	None	None	CHEMBL1902	FK506-binding protein 1A	Homo sapiens	SINGLE PROTEIN	CHEMBL1131933	1	Scientific Literature	Bioorg. Med. Chem. Lett.	1999	None
CHEMBL151517		0	365.51	0	3.89	40	CCC(C)(C)C(=O)C(=O)N1CCCC1C(=O)OCCCC1CCCCC1	Ki	'='	194.0	nM	6.71			UO_0000065	18.36	0.35	2.82	10.54	False	CHEMBL678143	Compound was tested for its ability to inhibit FK506 binding protein 12 rotamase activity	B	BAO_0000357	single protein format	None	None	None	None	None	CHEMBL1902	FK506-binding protein 1A	Homo sapiens	SINGLE PROTEIN	CHEMBL1131428	1	Scientific Literature	J. Med. Chem.	1998	None
CHEMBL411841		0	994.06	3	7.44	22	CC[C@@H]1/C=C(\C)C[C@H](C)C[C@H](OC)[C@H]2O[C@@](O)(C(=O)C(=O)N3CCCC[C@H]3C(=O)O[C@H](/C(C)=C/C3CC[C@@H](OCC(=O)Nc4ccc(Cl)c(Cl)c4)[C@H](OC)C3)[C@H](C)[C@@H](O)CC1=O)[C@H](C)C[C@@H]2OC	Selectivity	'='	910.0										False	CHEMBL678147	Inhibitory selectivity for human FK506 binding protein 12 and human mixed lymphocyte response(MLR)	F	BAO_0000019	assay format	Homo sapiens	None	None	None	None	CHEMBL1902	FK506-binding protein 1A	Homo sapiens	SINGLE PROTEIN	CHEMBL1131619	1	Scientific Literature	J. Med. Chem.	1998	None
CHEMBL269732	TACROLIMUS	4	804.03	2	4.64	FK-506	C=CC[C@@H]1/C=C(\C)C[C@H](C)C[C@H](OC)[C@H]2O[C@@](O)(C(=O)C(=O)N3CCCC[C@H]3C(=O)O[C@H](/C(C)=C/[C@@H]3CC[C@@H](O)[C@H](OC)C3)[C@H](C)[C@@H](O)CC1=O)[C@H](C)C[C@@H]2OC	Kd	'='	0.2	nM	9.70			UO_0000065	12.06	0.23	5.06	5.44	False	CHEMBL857594	Binding affinity to FK506 binding protein 12 was determined	B	BAO_0000357	single protein format	None	None	None	None	None	CHEMBL1902	FK506-binding protein 1A	Homo sapiens	SINGLE PROTEIN	CHEMBL1128043	1	Scientific Literature	Bioorg. Med. Chem. Lett.	1995	None
CHEMBL299136		0	939.20	3	6.16	11	CC[C@@H]1/C=C(\C)C[C@H](C)C[C@H](OC)[C@H]2O[C@@](O)(C(=O)C(=O)N3CCCC[C@H]3C(=O)O[C@H](/C(C)=C/C3CC[C@@H](OCC(=O)N(C)c4ccccc4)[C@H](OC)C3)[C@H](C)[C@@H](O)CC1=O)[C@H](C)C[C@@H]2OC	IC50	'='	2.9	nM	8.54			UO_0000065	9.09	0.17	2.38	4.55	False	CHEMBL678141	Inhibitory binding activity against human Immunophilin-FK-506 binding protein 12	B	BAO_0000357	single protein format	None	None	None	None	None	CHEMBL1902	FK506-binding protein 1A	Homo sapiens	SINGLE PROTEIN	CHEMBL1131619	1	Scientific Literature	J. Med. Chem.	1998	None
CHEMBL110674		0	693.79	2	5.99	1i (monomer)	CC[C@H](C(=O)N1CCCC[C@H]1C(=O)O[C@H](CCc1ccc(OC)c(OC)c1)c1cccc(OCC(=O)O)c1)c1cc(OC)c(OC)c(OC)c1	IC50	'='	8.2	nM	8.09			UO_0000065	11.66	0.22	2.10	5.81	False	CHEMBL678161	Inhibition of binding to Phe36Val (F36V) mutant of FK506 binding protein 12	B	BAO_0000357	single protein format	None	None	None	None	None	CHEMBL1902	FK506-binding protein 1A	Homo sapiens	SINGLE PROTEIN	CHEMBL1136227	1	Scientific Literature	Bioorg. Med. Chem. Lett.	2003	None
CHEMBL292166		0	302.37	0	2.41	14	COC(=O)[C@@H]1CCC[C@H]2CCN(Cc3ccccc3)C(=O)N21	Ki	'='	67000.0	nM	4.17			UO_0000065	13.80	0.26	1.76	8.37	False	CHEMBL857528	Apparent inhibition constant of Wild-type human recombinant FK506 binding protein 12	B	BAO_0000357	single protein format	None	None	None	None	None	CHEMBL1902	FK506-binding protein 1A	Homo sapiens	SINGLE PROTEIN	CHEMBL1129567	1	Scientific Literature	J. Med. Chem.	1996	None
CHEMBL324646		0	647.72	2	5.69	1g (monomer)	CC[C@H](C(=O)N1CCCC[C@H]1C(=O)O[C@H](CCc1ccc(OC)c(OC)c1)c1cccc(OCC(=O)O)c1)c1ccc2c(c1)OCO2	IC50	'='	26.0	nM	7.58			UO_0000065	11.71	0.22	1.90	5.83	False	CHEMBL678161	Inhibition of binding to Phe36Val (F36V) mutant of FK506 binding protein 12	B	BAO_0000357	single protein format	None	None	None	None	None	CHEMBL1902	FK506-binding protein 1A	Homo sapiens	SINGLE PROTEIN	CHEMBL1136227	1	Scientific Literature	Bioorg. Med. Chem. Lett.	2003	None
CHEMBL276912		0	707.82	2	6.23	5R	COc1ccc(CCC(OC(=O)[C@@H]2CCCCN2C(=O)[C@@H](c2cc(OC)c(OC)c(OC)c2)C(C)C)c2cccc(OCC(=O)O)c2)cc1OC	IC50	'='	65.0	nM	7.19			UO_0000065	10.15	0.19	0.96	5.16	False	CHEMBL746519	Binding affinity for Mutant F36V-FK506 binding protein by competitive assay based on fluorescence polarization.	B	BAO_0000357	single protein format	None	None	None	None	None	CHEMBL1902	FK506-binding protein 1A	Homo sapiens	SINGLE PROTEIN	CHEMBL1132977	1	Scientific Literature	J. Med. Chem.	2000	None
CHEMBL284155		0	435.97	0	4.37	82	Cc1ccc(S(=O)(=O)N2CCCCC2C(=O)OCCCc2ccc(Cl)cc2)cc1	Ki	'='	4400.0	nM	5.36			UO_0000065	12.29	0.25	0.99	8.41	False	CHEMBL682210	Inhibition of peptidyl-prolyl isomerase (PPIase, or rotamase) activity of FK506 binding protein 12	B	BAO_0000357	single protein format	None	None	None	None	None	CHEMBL1902	FK506-binding protein 1A	Homo sapiens	SINGLE PROTEIN	CHEMBL1135841	1	Scientific Literature	Bioorg. Med. Chem. Lett.	2002	None
CHEMBL565481		0	636.73	2	6.23	12b	O=C(OC(CCCc1ccccc1)CCCc1ccccc1)[C@@H]1CCCCN1C(=O)N[C@@H](COP(=O)(O)O)Cc1ccccc1	Ki	'='	137000.0	nM		Outside typical range		UO_0000065					False	CHEMBL1046170	Binding affinity to FKBP-12	B	BAO_0000357	single protein format	None	None	None	None	None	CHEMBL1902	FK506-binding protein 1A	Homo sapiens	SINGLE PROTEIN	CHEMBL1156037	1	Scientific Literature	Bioorg. Med. Chem. Lett.	2009	None
CHEMBL178537		0	441.61	1	5.13	1	C=CC(C)(C)[C@@H](CCc1ccccc1)OC(=O)[C@@H]1CCCCN1C(=O)C(=O)C(C)(C)CC	Ki	'='	250.0	nM	6.60			UO_0000065	14.95	0.28	1.47	10.37	False	CHEMBL677279	Compound was tested for inhibitory activity against FK506 binding protein 12 (FKBP12)	B	BAO_0000357	single protein format	None	None	None	None	None	CHEMBL1902	FK506-binding protein 1A	Homo sapiens	SINGLE PROTEIN	CHEMBL1121863	1	Scientific Literature	J. Med. Chem.	1981	None
CHEMBL81439		0	485.62	0	3.83	19c	COC(C=C(C)C)[C@@H]1CC[C@@H](C)[C@](O)(C(=O)C(=O)N2CCCC[C@H]2C(=O)OCc2ccccc2)C1	Ki	'='	68.0	nM	7.17			UO_0000065	14.76	0.28	3.34	7.70	False	CHEMBL678146	Inhibitory activity of compound against FK506 binding protein 12 was determined	B	BAO_0000357	single protein format	None	None	None	None	None	CHEMBL1902	FK506-binding protein 1A	Homo sapiens	SINGLE PROTEIN	CHEMBL1151550	1	Scientific Literature	Bioorg. Med. Chem. Lett.	1995	None
CHEMBL32998		0	303.41	0	2.28	32	CCCCNC(=O)C1CCCN1C(=O)NCc1ccccc1	Ki	'>'	50000.0	nM				UO_0000065					False	CHEMBL682211	Ability to inhibit peptidyl-prolyl isomerase (PPIase, or rotamase) activity of FK506 binding protein 12	B	BAO_0000357	single protein format	None	None	None	None	None	CHEMBL1902	FK506-binding protein 1A	Homo sapiens	SINGLE PROTEIN	CHEMBL1135119	1	Scientific Literature	Bioorg. Med. Chem. Lett.	2002	None
CHEMBL33553		0	365.48	0	3.60	30	CCc1ccccc1NC(=O)N1CCCC1C(=O)NCCc1ccccc1	Ki	'>'	50000.0	nM				UO_0000065					False	CHEMBL682211	Ability to inhibit peptidyl-prolyl isomerase (PPIase, or rotamase) activity of FK506 binding protein 12	B	BAO_0000357	single protein format	None	None	None	None	None	CHEMBL1902	FK506-binding protein 1A	Homo sapiens	SINGLE PROTEIN	CHEMBL1135119	1	Scientific Literature	Bioorg. Med. Chem. Lett.	2002	None
CHEMBL123292	CYCLOHEXIMIDE	0	281.35	0	1.04	1	C[C@H]1C[C@H](C)C(=O)[C@H]([C@H](O)CC2CC(=O)NC(=O)C2)C1	IC50	'='	3600.0	nM	5.44			UO_0000065	19.35	0.37	4.40	6.52	False	CHEMBL678140	Compound was evaluated for its inhibitory effect on human FK506 binding protein 12 by means of protease-coupled PPIase assay	B	BAO_0000357	single protein format	None	None	None	None	None	CHEMBL1902	FK506-binding protein 1A	Homo sapiens	SINGLE PROTEIN	CHEMBL1132377	1	Scientific Literature	J. Med. Chem.	1999	None
CHEMBL416954		0	338.41	0	3.47	68	O=C(OCCc1ccccc1)[C@@H]1CCCN1C(=O)Nc1ccccc1	Ki	'='	1300.0	nM	5.89			UO_0000065	17.39	0.32	2.42	10.04	False	CHEMBL682210	Inhibition of peptidyl-prolyl isomerase (PPIase, or rotamase) activity of FK506 binding protein 12	B	BAO_0000357	single protein format	None	None	None	None	None	CHEMBL1902	FK506-binding protein 1A	Homo sapiens	SINGLE PROTEIN	CHEMBL1135841	1	Scientific Literature	Bioorg. Med. Chem. Lett.	2002	None
CHEMBL201963		0	462.96	0	2.76	14f	COc1ccc2c(c1)CCN1C(=O)C3CCCC(C21)N3S(=O)(=O)Nc1ccc(Cl)nc1	Ki	'='	360.0	nM	6.44			UO_0000065	13.92	0.28	3.68	7.02	False	CHEMBL853597	Inhibition of FKBP12 rotamase activity	B	BAO_0000357	single protein format	Homo sapiens	None	None	None	None	CHEMBL1902	FK506-binding protein 1A	Homo sapiens	SINGLE PROTEIN	CHEMBL1149428	1	Scientific Literature	J. Med. Chem.	2006	None
CHEMBL202123		0	463.51	0	2.99	14b	COc1ccc2c(c1)CCN1C(=O)C3CCCC(C21)N3S(=O)(=O)Nc1ccc(F)c(F)c1	Ki	'='	150.0	nM	6.82			UO_0000065	14.72	0.29	3.83	8.64	False	CHEMBL853597	Inhibition of FKBP12 rotamase activity	B	BAO_0000357	single protein format	Homo sapiens	None	None	None	None	CHEMBL1902	FK506-binding protein 1A	Homo sapiens	SINGLE PROTEIN	CHEMBL1149428	1	Scientific Literature	J. Med. Chem.	2006	None
CHEMBL201714		0	518.64	1	4.42	12d	COc1cc2c(c(OC)c1)C1C3CCCC(C(=O)N1CC2)N3S(=O)(=O)c1ccc(-c2ccccc2)cc1	Ki	'='	88.0	nM	7.06			UO_0000065	13.60	0.26	2.64	9.27	False	CHEMBL853597	Inhibition of FKBP12 rotamase activity	B	BAO_0000357	single protein format	Homo sapiens	None	None	None	None	CHEMBL1902	FK506-binding protein 1A	Homo sapiens	SINGLE PROTEIN	CHEMBL1149428	1	Scientific Literature	J. Med. Chem.	2006	None
CHEMBL202465		0	498.96	0	3.44	5f	COc1cc(C(=O)C(=O)N2C3CCCC2C2c4cccc(Cl)c4CCN2C3=O)cc(OC)c1OC	Ki	'='	152.0	nM	6.82			UO_0000065	13.66	0.27	3.38	7.99	False	CHEMBL853597	Inhibition of FKBP12 rotamase activity	B	BAO_0000357	single protein format	Homo sapiens	None	None	None	None	CHEMBL1902	FK506-binding protein 1A	Homo sapiens	SINGLE PROTEIN	CHEMBL1149428	1	Scientific Literature	J. Med. Chem.	2006	None
CHEMBL417492		0	414.57	0	3.54	46	CCc1ccc(S(=O)(=O)N2CCCCC2C(=O)NCCCc2ccccc2)cc1	Ki	'='	640.0	nM	6.19			UO_0000065	14.94	0.29	2.65	9.32	False	CHEMBL682211	Ability to inhibit peptidyl-prolyl isomerase (PPIase, or rotamase) activity of FK506 binding protein 12	B	BAO_0000357	single protein format	None	None	None	None	None	CHEMBL1902	FK506-binding protein 1A	Homo sapiens	SINGLE PROTEIN	CHEMBL1135119	1	Scientific Literature	Bioorg. Med. Chem. Lett.	2002	None
CHEMBL120385		0	295.38	0	1.38	5	C[C@H]1C[C@H](C)C(=O)[C@H]([C@H](O)CC2CC(=O)N(C)C(=O)C2)C1	IC50	'='	124100.0	nM		Outside typical range		UO_0000065					False	CHEMBL678140	Compound was evaluated for its inhibitory effect on human FK506 binding protein 12 by means of protease-coupled PPIase assay	B	BAO_0000357	single protein format	None	None	None	None	None	CHEMBL1902	FK506-binding protein 1A	Homo sapiens	SINGLE PROTEIN	CHEMBL1132377	1	Scientific Literature	J. Med. Chem.	1999	None
CHEMBL120675		0	338.40	0	0.24	8	C[C@H]1C[C@H](C)C(=O)[C@H]([C@H](O)CC2CC(=O)N(CC(N)=O)C(=O)C2)C1	IC50	'='	21600.0	nM	4.67			UO_0000065	13.79	0.27	4.43	3.96	False	CHEMBL678140	Compound was evaluated for its inhibitory effect on human FK506 binding protein 12 by means of protease-coupled PPIase assay	B	BAO_0000357	single protein format	None	None	None	None	None	CHEMBL1902	FK506-binding protein 1A	Homo sapiens	SINGLE PROTEIN	CHEMBL1132377	1	Scientific Literature	J. Med. Chem.	1999	None
CHEMBL120138		0	395.50	0	2.10	9	CCOC(=O)CCCN1C(=O)CC(C[C@@H](O)[C@@H]2C[C@@H](C)C[C@H](C)C2=O)CC1=O	IC50	'='	22300.0	nM	4.65			UO_0000065	11.76	0.23	2.55	4.61	False	CHEMBL678140	Compound was evaluated for its inhibitory effect on human FK506 binding protein 12 by means of protease-coupled PPIase assay	B	BAO_0000357	single protein format	None	None	None	None	None	CHEMBL1902	FK506-binding protein 1A	Homo sapiens	SINGLE PROTEIN	CHEMBL1132377	1	Scientific Literature	J. Med. Chem.	1999	None
CHEMBL3623616		0	621.77	2	6.54	19	C=CC[C@@H](C(=O)N1CCCC[C@H]1C(=O)O[C@H](CCc1ccc(OC)c(OC)c1)c1cccc(OCC(=O)O)c1)C1CCCCC1	Ki	'='	1000.0	nM	6.00			UO_0000065	9.65	0.18	-0.54	5.38	False	CHEMBL3624908	Binding affinity to FKBP12 (unknown origin) by competitive fluorescence polarization assay	B	BAO_0000357	single protein format	Homo sapiens	None	None	None	None	CHEMBL1902	FK506-binding protein 1A	Homo sapiens	SINGLE PROTEIN	CHEMBL3621038	1	Scientific Literature	J. Med. Chem.	2015	None
CHEMBL146204		0	385.50	0	3.69	25	O=C(C(=O)N1CCCCC1C(=O)OCCCc1ccccc1)C1CCCCC1	Ki	'='	210.0	nM	6.68			UO_0000065	17.32	0.33	2.99	10.49	False	CHEMBL678143	Compound was tested for its ability to inhibit FK506 binding protein 12 rotamase activity	B	BAO_0000357	single protein format	None	None	None	None	None	CHEMBL1902	FK506-binding protein 1A	Homo sapiens	SINGLE PROTEIN	CHEMBL1131428	1	Scientific Literature	J. Med. Chem.	1998	None
CHEMBL151727		0	602.73	2	5.63	38	COc1cc(C(=O)C(=O)N2CCCCC2C(=O)OC(CCCc2ccccc2)CCCc2cccnc2)cc(OC)c1OC	Ki	'='	0.5	nM	9.30			UO_0000065	15.43	0.29	3.67	8.92	False	CHEMBL678143	Compound was tested for its ability to inhibit FK506 binding protein 12 rotamase activity	B	BAO_0000357	single protein format	None	None	None	None	None	CHEMBL1902	FK506-binding protein 1A	Homo sapiens	SINGLE PROTEIN	CHEMBL1131428	1	Scientific Literature	J. Med. Chem.	1998	None
CHEMBL67621		0	575.75	1	4.36	9	C=CCOC/C=C/[C@@H](NC(=O)[C@H](Cc1ccccc1)NC(=O)C1CCCCN1CC(=O)c1cccc(OC)c1)C(C)C	Activity	'='	3.0	uM				UO_0000064					False	CHEMBL677252	In vitro inhibition of non-cytotoxic immunophilin FK506 binding protein activity	B	BAO_0000357	single protein format	Homo sapiens	None	None	None	None	CHEMBL1902	FK506-binding protein 1A	Homo sapiens	SINGLE PROTEIN	CHEMBL1127962	1	Scientific Literature	Bioorg. Med. Chem. Lett.	1994	None
CHEMBL111266		0	567.81	2	7.29	4	CCCC(CCC)C(=O)/C=C/C(C)(C)[C@@H](CCc1ccccc1)OC(=O)[C@@H]1CCCCN1C(=O)C(=O)C(C)(C)CC	Ki	'='	190.0	nM	6.72			UO_0000065	11.84	0.22	-0.57	8.32	False	CHEMBL677280	Compound was tested for inhibitory activity against FK506 binding protein 12 (FKBP12); Value ranges from 190-900 nM	B	BAO_0000357	single protein format	None	None	None	None	None	CHEMBL1902	FK506-binding protein 1A	Homo sapiens	SINGLE PROTEIN	CHEMBL1127991	1	Scientific Literature	Bioorg. Med. Chem. Lett.	1994	None
CHEMBL321670		0	551.77	2	6.65	5	CCC(C)(C)C(=O)C(=O)N1CCCC[C@H]1C(=O)O[C@H](CCc1ccccc1)C(C)(C)/C=C/C(=O)C1CCCCC1	Ki	'='	340.0	nM	6.47			UO_0000065	11.72	0.22	-0.18	8.01	False	CHEMBL857527	Compound was tested for inhibitory activity against FK506 binding protein 12 (FKBP12)	B	BAO_0000357	single protein format	None	None	None	None	None	CHEMBL1902	FK506-binding protein 1A	Homo sapiens	SINGLE PROTEIN	CHEMBL1127991	1	Scientific Literature	Bioorg. Med. Chem. Lett.	1994	None
CHEMBL108383		0	603.71	2	5.96	1f (monomer)	CC[C@H](C(=O)N1CCCC[C@H]1C(=O)O[C@H](CCc1ccc(OC)c(OC)c1)c1cccc(OCC(=O)O)c1)c1ccccc1	IC50	'='	40.0	nM	7.40			UO_0000065	12.25	0.23	1.44	6.63	False	CHEMBL678161	Inhibition of binding to Phe36Val (F36V) mutant of FK506 binding protein 12	B	BAO_0000357	single protein format	None	None	None	None	None	CHEMBL1902	FK506-binding protein 1A	Homo sapiens	SINGLE PROTEIN	CHEMBL1136227	1	Scientific Literature	Bioorg. Med. Chem. Lett.	2003	None
CHEMBL302798		0	631.56	1	4.55	5	COc1cccc(C(=O)CN2CCCCC2C(=O)N[C@@H](Cc2ccccc2)C(=O)N[C@H](/C=C/I)C(C)C)c1	Activity	'='	2.0	uM				UO_0000064					False	CHEMBL677252	In vitro inhibition of non-cytotoxic immunophilin FK506 binding protein activity	B	BAO_0000357	single protein format	Homo sapiens	None	None	None	None	CHEMBL1902	FK506-binding protein 1A	Homo sapiens	SINGLE PROTEIN	CHEMBL1127962	1	Scientific Literature	Bioorg. Med. Chem. Lett.	1994	None
CHEMBL33860		0	484.64	0	4.71	42	COc1ccc(CCCOC(=O)C2CCCCN2C(=O)NC23CC4CC(CC(C4)C2)C3)c(OC)c1	Ki	'='	12.0	nM	7.92			UO_0000065	16.34	0.31	3.21	10.27	False	CHEMBL682210	Inhibition of peptidyl-prolyl isomerase (PPIase, or rotamase) activity of FK506 binding protein 12	B	BAO_0000357	single protein format	None	None	None	None	None	CHEMBL1902	FK506-binding protein 1A	Homo sapiens	SINGLE PROTEIN	CHEMBL1135841	1	Scientific Literature	Bioorg. Med. Chem. Lett.	2002	None
CHEMBL110010		0	545.72	2	6.38	3	CCC(C)(C)C(=O)C(=O)N1CCCC[C@H]1C(=O)O[C@H](CCc1ccccc1)C(C)(C)/C=C/C(=O)c1ccccc1	Ki	'='	190.0	nM	6.72			UO_0000065	12.32	0.23	0.34	8.32	False	CHEMBL677280	Compound was tested for inhibitory activity against FK506 binding protein 12 (FKBP12); Value ranges from 190-900 nM	B	BAO_0000357	single protein format	None	None	None	None	None	CHEMBL1902	FK506-binding protein 1A	Homo sapiens	SINGLE PROTEIN	CHEMBL1127991	1	Scientific Literature	Bioorg. Med. Chem. Lett.	1994	None
CHEMBL285087		0	398.48	0	4.24	61	C[C@@H](NC(=O)N1CCC[C@H]1C(=O)OCCCc1ccc(F)cc1)c1ccccc1	Ki	'='	4400.0	nM	5.36			UO_0000065	13.44	0.25	1.12	9.13	False	CHEMBL682210	Inhibition of peptidyl-prolyl isomerase (PPIase, or rotamase) activity of FK506 binding protein 12	B	BAO_0000357	single protein format	None	None	None	None	None	CHEMBL1902	FK506-binding protein 1A	Homo sapiens	SINGLE PROTEIN	CHEMBL1135841	1	Scientific Literature	Bioorg. Med. Chem. Lett.	2002	None
CHEMBL109950		0	553.70	2	6.52	11	CCC(C)(C)C(=O)C(=O)N1CCCC[C@H]1C(=O)O[C@H](CCc1ccccc1)c1cccc(C(=O)c2ccccc2)c1	Ki	'='	5.0	nM	8.30			UO_0000065	14.99	0.28	1.78	10.28	False	CHEMBL857527	Compound was tested for inhibitory activity against FK506 binding protein 12 (FKBP12)	B	BAO_0000357	single protein format	None	None	None	None	None	CHEMBL1902	FK506-binding protein 1A	Homo sapiens	SINGLE PROTEIN	CHEMBL1127991	1	Scientific Literature	Bioorg. Med. Chem. Lett.	1994	None
CHEMBL366891		0	832.08	3	5.42	7A	C/C=C/CO[C@@H]1C[C@H](/C=C(\C)[C@H]2OC(=O)[C@@H]3CCCCN3C(=O)C(=O)C3(O)O[C@H]([C@@H](OC)C[C@@H](C)C/C(C)=C/[C@@H](CC)C(=O)C[C@H](O)[C@H]2C)[C@@H](OC)C[C@@H]3C)CC[C@H]1O	EC50	'='	7.0	nM	8.15			UO_0000065	9.80	0.19	2.73	4.57	False	CHEMBL678151	Ability to bind the major cystolic receptor FK506 binding protein 12 by using competitive binding assay	B	BAO_0000357	single protein format	None	None	None	None	None	CHEMBL1902	FK506-binding protein 1A	Homo sapiens	SINGLE PROTEIN	CHEMBL1152089	1	Scientific Literature	Bioorg. Med. Chem. Lett.	1994	None
CHEMBL358873		0	275.30	0	1.42	7	COC(=O)C1CCCCN1C(=O)C(=O)c1ccccc1	Ki	'>'	10000.0	nM				UO_0000065					False	CHEMBL678143	Compound was tested for its ability to inhibit FK506 binding protein 12 rotamase activity	B	BAO_0000357	single protein format	None	None	None	None	None	CHEMBL1902	FK506-binding protein 1A	Homo sapiens	SINGLE PROTEIN	CHEMBL1131428	1	Scientific Literature	J. Med. Chem.	1998	None
CHEMBL300752		0	511.66	2	6.21	29	O=C(C(=O)N1CCCCC1C(=O)OC(CCCc1ccccc1)CCCc1ccccc1)c1ccccc1	Ki	'='	3.0	nM	8.52			UO_0000065	16.66	0.31	2.31	13.38	False	CHEMBL678143	Compound was tested for its ability to inhibit FK506 binding protein 12 rotamase activity	B	BAO_0000357	single protein format	None	None	None	None	None	CHEMBL1902	FK506-binding protein 1A	Homo sapiens	SINGLE PROTEIN	CHEMBL1131428	1	Scientific Literature	J. Med. Chem.	1998	None
CHEMBL396323		0	271.77	0	2.29	24	O=C(CSc1ccc(Cl)cc1)N1CCOCC1	Kd	'='	15000.0	nM	4.82			UO_0000065	17.75	0.39	2.53	16.33	False	CHEMBL902649	Binding affinity to human FKBP12 expressed in Escherichia coli BL21(DE3) by isothermal titration calorimetry	B	BAO_0000019	assay format	Homo sapiens	None	None	None	None	CHEMBL1902	FK506-binding protein 1A	Homo sapiens	SINGLE PROTEIN	CHEMBL1138344	1	Scientific Literature	J. Med. Chem.	2007	None
CHEMBL321022		0	583.68	1	4.77	1a (monomer)	CCC(C)(C)C(=O)C(=O)N1CCCC[C@H]1C(=O)O[C@H](CCc1ccc(OC)c(OC)c1)c1cccc(OCC(=O)O)c1	IC50	'='	44.0	nM	7.36			UO_0000065	12.60	0.24	2.59	5.72	False	CHEMBL678161	Inhibition of binding to Phe36Val (F36V) mutant of FK506 binding protein 12	B	BAO_0000357	single protein format	None	None	None	None	None	CHEMBL1902	FK506-binding protein 1A	Homo sapiens	SINGLE PROTEIN	CHEMBL1136227	1	Scientific Literature	Bioorg. Med. Chem. Lett.	2003	None
CHEMBL52055		0	941.17	3	5.84	20	CC[C@@H]1/C=C(\C)C[C@H](C)C[C@H](OC)[C@H]2O[C@@](O)(C(=O)C(=O)N3CCCC[C@H]3C(=O)O[C@H](/C(C)=C/C3CC[C@@H](OCC(=O)Nc4ccc(O)cc4)[C@H](OC)C3)[C@H](C)[C@@H](O)CC1=O)[C@H](C)C[C@@H]2OC	Selectivity	'='	110.0										False	CHEMBL678147	Inhibitory selectivity for human FK506 binding protein 12 and human mixed lymphocyte response(MLR)	F	BAO_0000019	assay format	Homo sapiens	None	None	None	None	CHEMBL1902	FK506-binding protein 1A	Homo sapiens	SINGLE PROTEIN	CHEMBL1131619	1	Scientific Literature	J. Med. Chem.	1998	None
CHEMBL385686		0	1010.28	None	None	21	CC[C@@H]1/C=C(\C)C[C@H](C)C[C@H](OC)[C@H]2O[C@@](O)(C(=O)C(=O)N3CCCC[C@H]3C(=O)O[C@H](/C(C)=C/C3CC[C@@H](OCC(=O)Nc4ccc(N5CCOCC5)cc4)[C@H](OC)C3)[C@H](C)[C@@H](O)CC1=O)[C@H](C)C[C@@H]2OC	Selectivity	'='	33.0										False	CHEMBL678147	Inhibitory selectivity for human FK506 binding protein 12 and human mixed lymphocyte response(MLR)	F	BAO_0000019	assay format	Homo sapiens	None	None	None	None	CHEMBL1902	FK506-binding protein 1A	Homo sapiens	SINGLE PROTEIN	CHEMBL1131619	1	Scientific Literature	J. Med. Chem.	1998	None
CHEMBL49964		0	373.49	0	3.55	9	CCC(C)(C)C(=O)C(=O)N1CCCCC1C(=O)OCCCc1ccccc1	Ki	'='	250.0	nM	6.60			UO_0000065	17.68	0.33	3.05	10.37	False	CHEMBL678143	Compound was tested for its ability to inhibit FK506 binding protein 12 rotamase activity	B	BAO_0000357	single protein format	None	None	None	None	None	CHEMBL1902	FK506-binding protein 1A	Homo sapiens	SINGLE PROTEIN	CHEMBL1131428	1	Scientific Literature	J. Med. Chem.	1998	None
CHEMBL126568		0	449.59	1	5.29	A	CCC(C)(C)C(=O)C(=O)N1CCCC[C@H]1C(=O)O[C@H](CCc1ccccc1)c1ccccc1	Ki	'='	10.0	nM	8.00			UO_0000065	17.79	0.33	2.71	12.56	False	CHEMBL1657164	Inhibition of FKBP12	B	BAO_0000357	single protein format	None	None	None	None	None	CHEMBL1902	FK506-binding protein 1A	Homo sapiens	SINGLE PROTEIN	CHEMBL1649079	1	Scientific Literature	J. Med. Chem.	2011	None
CHEMBL147712		0	403.48	0	2.89	45	CCC(C)(C)C(=O)C(=O)N1CCCC1C(=O)OCCCc1ccc2c(c1)OCO2	Ki	'='	170.0	nM	6.77			UO_0000065	16.78	0.32	3.88	8.24	False	CHEMBL678143	Compound was tested for its ability to inhibit FK506 binding protein 12 rotamase activity	B	BAO_0000357	single protein format	None	None	None	None	None	CHEMBL1902	FK506-binding protein 1A	Homo sapiens	SINGLE PROTEIN	CHEMBL1131428	1	Scientific Literature	J. Med. Chem.	1998	None
CHEMBL342115		0	359.47	0	3.06	52	O=C(OCCCc1cccnc1)C1CCCN1C(=O)NC1CCCCC1	Ki	'='	1482.0	nM	5.83			UO_0000065	16.22	0.31	2.77	8.15	False	CHEMBL678143	Compound was tested for its ability to inhibit FK506 binding protein 12 rotamase activity	B	BAO_0000357	single protein format	None	None	None	None	None	CHEMBL1902	FK506-binding protein 1A	Homo sapiens	SINGLE PROTEIN	CHEMBL1131428	1	Scientific Literature	J. Med. Chem.	1998	None
CHEMBL357727		0	512.65	2	5.60	30	O=C(C(=O)N1CCCCC1C(=O)OC(CCCc1ccccc1)CCCc1ccccn1)c1ccccc1	Ki	'='	50.0	nM	7.30			UO_0000065	14.24	0.26	1.70	9.54	False	CHEMBL678143	Compound was tested for its ability to inhibit FK506 binding protein 12 rotamase activity	B	BAO_0000357	single protein format	None	None	None	None	None	CHEMBL1902	FK506-binding protein 1A	Homo sapiens	SINGLE PROTEIN	CHEMBL1131428	1	Scientific Literature	J. Med. Chem.	1998	None
CHEMBL325083		0	575.66	2	5.01	7	COc1ccc(CC[C@@H](OC(=O)[C@@H]2CCCCN2C(=O)Cc2ccccc2)c2cccc(OCC(=O)O)c2)cc1OC	IC50	'='	1530.0	nM	5.82			UO_0000065	10.10	0.19	0.81	5.21	True	CHEMBL746519	Binding affinity for Mutant F36V-FK506 binding protein by competitive assay based on fluorescence polarization.	B	BAO_0000357	single protein format	None	None	None	None	None	CHEMBL1902	FK506-binding protein 1A	Homo sapiens	SINGLE PROTEIN	CHEMBL1132977	1	Scientific Literature	J. Med. Chem.	2000	None
CHEMBL216556		0	1013.26	None	None	8	CC[C@@H]1/C=C(\C)C[C@H](C)C[C@H](OC)[C@H]2O[C@@](O)(C(=O)C(=O)N3CCCC[C@H]3C(=O)O[C@H](/C(C)=C/[C@@H]3CC[C@@H](OC(=S)NC(=O)c4ccc(C(=O)OC)cc4)[C@H](OC)C3)[C@H](C)[C@@H](O)CC1=O)[C@H](C)C[C@@H]2OC	rIC50	'='	7.3										False	CHEMBL678148	Immunosuppressive activity in FK506 binding protein 12 binding assay as inhibitory concentration (rIC50) relative to FK506 IC50 (1.2 nM)	B	BAO_0000357	single protein format	Homo sapiens	None	None	None	None	CHEMBL1902	FK506-binding protein 1A	Homo sapiens	SINGLE PROTEIN	CHEMBL1132673	1	Scientific Literature	Bioorg. Med. Chem. Lett.	1999	None
CHEMBL269732	TACROLIMUS	4	804.03	2	4.64	FK-506	C=CC[C@@H]1/C=C(\C)C[C@H](C)C[C@H](OC)[C@H]2O[C@@](O)(C(=O)C(=O)N3CCCC[C@H]3C(=O)O[C@H](/C(C)=C/[C@@H]3CC[C@@H](O)[C@H](OC)C3)[C@H](C)[C@@H](O)CC1=O)[C@H](C)C[C@@H]2OC	IC50	'='	2.3	nM	8.64			UO_0000065	10.74	0.21	4.00	4.84	False	CHEMBL678142	The compound was tested for binding affinity against human FK506 binding protein 12	B	BAO_0000357	single protein format	None	None	None	None	None	CHEMBL1902	FK506-binding protein 1A	Homo sapiens	SINGLE PROTEIN	CHEMBL1132455	1	Scientific Literature	J. Med. Chem.	1999	None
CHEMBL160	CYCLOSPORINE	4	1202.63	None	None	Cyclosporin	C/C=C/C[C@@H](C)[C@@H](O)[C@H]1C(=O)N[C@@H](CC)C(=O)N(C)CC(=O)N(C)[C@@H](CC(C)C)C(=O)N[C@@H](C(C)C)C(=O)N(C)[C@@H](CC(C)C)C(=O)N[C@@H](C)C(=O)N[C@H](C)C(=O)N(C)[C@@H](CC(C)C)C(=O)N(C)[C@@H](CC(C)C)C(=O)N(C)[C@@H](C(C)C)C(=O)N1C	Kd	'='											False	CHEMBL677274	Binding affinity to FK506 binding protein 12 was determined*	B	BAO_0000357	single protein format	None	None	None	None	None	CHEMBL1902	FK506-binding protein 1A	Homo sapiens	SINGLE PROTEIN	CHEMBL1128043	1	Scientific Literature	Bioorg. Med. Chem. Lett.	1995	None
CHEMBL34559		0	379.50	0	3.99	31	CCc1ccccc1NC(=O)N1CCCC1C(=O)NCCCc1ccccc1	Ki	'>'	50000.0	nM				UO_0000065					False	CHEMBL682211	Ability to inhibit peptidyl-prolyl isomerase (PPIase, or rotamase) activity of FK506 binding protein 12	B	BAO_0000357	single protein format	None	None	None	None	None	CHEMBL1902	FK506-binding protein 1A	Homo sapiens	SINGLE PROTEIN	CHEMBL1135119	1	Scientific Literature	Bioorg. Med. Chem. Lett.	2002	None
CHEMBL33067		0	414.93	0	4.75	62	C[C@@H](NC(=O)N1CCC[C@H]1C(=O)OCCCc1ccc(Cl)cc1)c1ccccc1	Ki	'='	6000.0	nM	5.22			UO_0000065	12.58	0.25	0.47	8.90	False	CHEMBL682210	Inhibition of peptidyl-prolyl isomerase (PPIase, or rotamase) activity of FK506 binding protein 12	B	BAO_0000357	single protein format	None	None	None	None	None	CHEMBL1902	FK506-binding protein 1A	Homo sapiens	SINGLE PROTEIN	CHEMBL1135841	1	Scientific Literature	Bioorg. Med. Chem. Lett.	2002	None
CHEMBL369579		0	832.08	3	5.42	7B	C/C=C/CO[C@@H]1CC[C@@H](/C=C(\C)[C@H]2OC(=O)[C@@H]3CCCCN3C(=O)C(=O)C3(O)O[C@H]([C@@H](OC)C[C@@H](C)C/C(C)=C/[C@@H](CC)C(=O)C[C@H](O)[C@H]2C)[C@@H](OC)C[C@@H]3C)C[C@H]1O	EC50	'='	9.2	nM	8.04			UO_0000065	9.66	0.19	2.62	4.51	False	CHEMBL678151	Ability to bind the major cystolic receptor FK506 binding protein 12 by using competitive binding assay	B	BAO_0000357	single protein format	None	None	None	None	None	CHEMBL1902	FK506-binding protein 1A	Homo sapiens	SINGLE PROTEIN	CHEMBL1152089	1	Scientific Literature	Bioorg. Med. Chem. Lett.	1994	None
CHEMBL299146		0	878.11	3	5.06	3a	CCOC(=O)CO[C@@H]1CCC(/C=C(\C)[C@H]2OC(=O)[C@@H]3CCCCN3C(=O)C(=O)[C@]3(O)O[C@H]([C@@H](OC)C[C@@H](C)C/C(C)=C/[C@@H](CC)C(=O)C[C@H](O)[C@H]2C)[C@@H](OC)C[C@H]3C)C[C@H]1OC	Selectivity	'='	10.0										False	CHEMBL678147	Inhibitory selectivity for human FK506 binding protein 12 and human mixed lymphocyte response(MLR)	F	BAO_0000019	assay format	Homo sapiens	None	None	None	None	CHEMBL1902	FK506-binding protein 1A	Homo sapiens	SINGLE PROTEIN	CHEMBL1131619	1	Scientific Literature	J. Med. Chem.	1998	None
CHEMBL33268		0	426.63	0	4.47	76	O=C(OCCCc1ccccc1)[C@@H]1CCCN1C(=S)NC12C[C@H]3C[C@@H](C1)C[C@@H](C2)C3	Ki	'='	5200.0	nM	5.28			UO_0000065	12.39	0.24	0.81	12.71	False	CHEMBL682210	Inhibition of peptidyl-prolyl isomerase (PPIase, or rotamase) activity of FK506 binding protein 12	B	BAO_0000357	single protein format	None	None	None	None	None	CHEMBL1902	FK506-binding protein 1A	Homo sapiens	SINGLE PROTEIN	CHEMBL1135841	1	Scientific Literature	Bioorg. Med. Chem. Lett.	2002	None
CHEMBL57087		0	414.59	1	5.09	13	CC1(CNC(=O)N2CCCC[C@H]2C(=O)OCCCCc2ccccc2)CCCCC1	Ki	'='	120.0	nM	6.92			UO_0000065	16.69	0.32	1.83	11.80	False	CHEMBL857528	Apparent inhibition constant of Wild-type human recombinant FK506 binding protein 12	B	BAO_0000357	single protein format	None	None	None	None	None	CHEMBL1902	FK506-binding protein 1A	Homo sapiens	SINGLE PROTEIN	CHEMBL1129567	1	Scientific Literature	J. Med. Chem.	1996	None
CHEMBL373206		0	456.56	0	3.06	12f	COc1cc2c(c(OC)c1)C1C3CCCC(C(=O)N1CC2)N3S(=O)(=O)c1cccc(C)c1	Ki	'='	104.0	nM	6.98			UO_0000065	15.29	0.30	3.92	9.17	False	CHEMBL853597	Inhibition of FKBP12 rotamase activity	B	BAO_0000357	single protein format	Homo sapiens	None	None	None	None	CHEMBL1902	FK506-binding protein 1A	Homo sapiens	SINGLE PROTEIN	CHEMBL1149428	1	Scientific Literature	J. Med. Chem.	2006	None
CHEMBL201214		0	467.55	0	2.63	12b	COc1cc2c(c(OC)c1)C1C3CCCC(C(=O)N1CC2)N3S(=O)(=O)c1ccc(C#N)cc1	Ki	'='	82.0	nM	7.09			UO_0000065	15.16	0.29	4.46	7.09	False	CHEMBL853597	Inhibition of FKBP12 rotamase activity	B	BAO_0000357	single protein format	Homo sapiens	None	None	None	None	CHEMBL1902	FK506-binding protein 1A	Homo sapiens	SINGLE PROTEIN	CHEMBL1149428	1	Scientific Literature	J. Med. Chem.	2006	None
CHEMBL430784		0	540.68	1	3.63	13	C[C@H](/C=C/c1ccc(C(=O)C(=O)N2CCCC2C(=O)N[C@@H](Cc2ccccc2)C(=O)OC(C)(C)C)s1)CO	Activity	'='	100.0	uM				UO_0000064					False	CHEMBL677252	In vitro inhibition of non-cytotoxic immunophilin FK506 binding protein activity	B	BAO_0000357	single protein format	Homo sapiens	None	None	None	None	CHEMBL1902	FK506-binding protein 1A	Homo sapiens	SINGLE PROTEIN	CHEMBL1127962	1	Scientific Literature	Bioorg. Med. Chem. Lett.	1994	None
CHEMBL266705		0	968.26	3	7.45	16	CC[C@@H]1/C=C(\C)C[C@H](C)C[C@H](OC)[C@H]2O[C@@](O)(C(=O)C(=O)N3CCCC[C@H]3C(=O)O[C@H](/C(C)=C/C3CC[C@@H](OC[C@@H](O)c4cc5ccccc5s4)[C@H](OC)C3)[C@H](C)[C@H](O)CC1=O)[C@H](C)C[C@@H]2OC	EC50	'='	11.25	nM	7.95			UO_0000065	8.21	0.16	0.50	4.24	False	CHEMBL678139	Effective concentration against FK506 binding protein 12 using [3H]-dihydro FK-506	B	BAO_0000357	single protein format	Homo sapiens	None	None	None	None	CHEMBL1902	FK506-binding protein 1A	Homo sapiens	SINGLE PROTEIN	CHEMBL1131808	1	Scientific Literature	Bioorg. Med. Chem. Lett.	1999	None
CHEMBL269732	TACROLIMUS	4	804.03	2	4.64	1	C=CC[C@@H]1/C=C(\C)C[C@H](C)C[C@H](OC)[C@H]2O[C@@](O)(C(=O)C(=O)N3CCCC[C@H]3C(=O)O[C@H](/C(C)=C/[C@@H]3CC[C@@H](O)[C@H](OC)C3)[C@H](C)[C@@H](O)CC1=O)[C@H](C)C[C@@H]2OC	EC50	'='	0.9	nM	9.05			UO_0000065	11.25	0.22	4.41	5.07	False	CHEMBL678139	Effective concentration against FK506 binding protein 12 using [3H]-dihydro FK-506	B	BAO_0000357	single protein format	Homo sapiens	None	None	None	None	CHEMBL1902	FK506-binding protein 1A	Homo sapiens	SINGLE PROTEIN	CHEMBL1131808	1	Scientific Literature	Bioorg. Med. Chem. Lett.	1999	None
CHEMBL236554		0	360.44	0	3.74	94	COc1cc2c(cc1NS(=O)(=O)N1CCCCC1)oc1ccccc12	Kd	'>'	3700000.0	nM		Outside typical range		UO_0000065					False	CHEMBL902649	Binding affinity to human FKBP12 expressed in Escherichia coli BL21(DE3) by isothermal titration calorimetry	B	BAO_0000019	assay format	Homo sapiens	None	None	None	None	CHEMBL1902	FK506-binding protein 1A	Homo sapiens	SINGLE PROTEIN	CHEMBL1138344	1	Scientific Literature	J. Med. Chem.	2007	None
CHEMBL396886		0	210.30	0	2.99	13, BI-69A4	CC(C)c1ccc(SCC(=O)O)cc1	Kd	'>'	4000000.0	nM				UO_0000065					False	CHEMBL902649	Binding affinity to human FKBP12 expressed in Escherichia coli BL21(DE3) by isothermal titration calorimetry	B	BAO_0000019	assay format	Homo sapiens	None	None	None	None	CHEMBL1902	FK506-binding protein 1A	Homo sapiens	SINGLE PROTEIN	CHEMBL1138344	1	Scientific Literature	J. Med. Chem.	2007	None
CHEMBL405917		0	980.17	3	7.25	12	CC[C@@H]1/C=C(\C)C[C@H](C)C[C@H](OC)[C@H]2O[C@@](O)(C(=O)C(=O)N3CCCC[C@H]3C(=O)O[C@H](/C(C)=C/C3CC[C@@H](OC[C@@H](O)c4cccc(C(F)(F)F)c4)[C@H](OC)C3)[C@H](C)[C@H](O)CC1=O)[C@H](C)C[C@@H]2OC	EC50	'='	45.0	nM	7.35			UO_0000065	7.50	0.15	0.10	3.92	False	CHEMBL678139	Effective concentration against FK506 binding protein 12 using [3H]-dihydro FK-506	B	BAO_0000357	single protein format	Homo sapiens	None	None	None	None	CHEMBL1902	FK506-binding protein 1A	Homo sapiens	SINGLE PROTEIN	CHEMBL1131808	1	Scientific Literature	Bioorg. Med. Chem. Lett.	1999	None
CHEMBL110674		0	693.79	2	5.99	2s	CC[C@H](C(=O)N1CCCC[C@H]1C(=O)O[C@H](CCc1ccc(OC)c(OC)c1)c1cccc(OCC(=O)O)c1)c1cc(OC)c(OC)c(OC)c1	IC50	'='	1.8	nM	8.74			UO_0000065	12.60	0.24	2.75	6.28	True	CHEMBL746519	Binding affinity for Mutant F36V-FK506 binding protein by competitive assay based on fluorescence polarization.	B	BAO_0000357	single protein format	None	None	None	None	None	CHEMBL1902	FK506-binding protein 1A	Homo sapiens	SINGLE PROTEIN	CHEMBL1132977	1	Scientific Literature	J. Med. Chem.	2000	None
CHEMBL298828		0	330.43	0	3.19	17	CCCN1CC[C@@H]2CCC[C@@H](C(=O)OCc3ccccc3)N2C1=O	Ki	'='	24000.0	nM	4.62			UO_0000065	13.98	0.26	1.43	9.27	False	CHEMBL857528	Apparent inhibition constant of Wild-type human recombinant FK506 binding protein 12	B	BAO_0000357	single protein format	None	None	None	None	None	CHEMBL1902	FK506-binding protein 1A	Homo sapiens	SINGLE PROTEIN	CHEMBL1129567	1	Scientific Literature	J. Med. Chem.	1996	None
CHEMBL338254		0	573.68	1	2.69	19	COCC(C)[C@@H]1CC[C@@H](C)[C@](O)(C(=O)C(=O)N2[C@H]3CCC[C@@H]2C(=O)OCC(COCc2ccccc2)COC3=O)C1	Ki						Not Active						False	CHEMBL804192	Compound was evaluated for inhibitory activity against human FKBP-12 rotamase; no inhibition	B	BAO_0000357	single protein format	None	None	None	None	None	CHEMBL1902	FK506-binding protein 1A	Homo sapiens	SINGLE PROTEIN	CHEMBL1128974	1	Scientific Literature	Bioorg. Med. Chem. Lett.	1996	None
CHEMBL202171		0	513.62	1	1.95	14i	COc1ccc2c(c1)CCN1C(=O)C3CCCC(C21)N3S(=O)(=O)Nc1ccc(N2CCOCC2)nc1	Ki	'='	591.0	nM	6.23			UO_0000065	12.13	0.24	4.28	5.97	False	CHEMBL853597	Inhibition of FKBP12 rotamase activity	B	BAO_0000357	single protein format	Homo sapiens	None	None	None	None	CHEMBL1902	FK506-binding protein 1A	Homo sapiens	SINGLE PROTEIN	CHEMBL1149428	1	Scientific Literature	J. Med. Chem.	2006	None
CHEMBL391601		0	368.46	0	1.15	64	O=C(COc1ccc(S(=O)(=O)NC2CCCC2)cc1)N1CCOCC1	Kd	'='	755000.0	nM		Outside typical range		UO_0000065					False	CHEMBL902649	Binding affinity to human FKBP12 expressed in Escherichia coli BL21(DE3) by isothermal titration calorimetry	B	BAO_0000019	assay format	Homo sapiens	None	None	None	None	CHEMBL1902	FK506-binding protein 1A	Homo sapiens	SINGLE PROTEIN	CHEMBL1138344	1	Scientific Literature	J. Med. Chem.	2007	None
CHEMBL392978		0	370.27	0	4.97	78	Brc1ccccc1Cn1c(-c2cscn2)nc2ccccc21	Kd	'>'	3000000.0	nM		Outside typical range		UO_0000065					False	CHEMBL902649	Binding affinity to human FKBP12 expressed in Escherichia coli BL21(DE3) by isothermal titration calorimetry	B	BAO_0000019	assay format	Homo sapiens	None	None	None	None	CHEMBL1902	FK506-binding protein 1A	Homo sapiens	SINGLE PROTEIN	CHEMBL1138344	1	Scientific Literature	J. Med. Chem.	2007	None
CHEMBL2368869		0	1167.41	None	None	8, SLF-Bt	CCC(C)(C)C(=O)C(=O)N1CCCC[C@H]1C(=O)O[C@H](CCc1ccc(OC)c(OC)c1)c1cccc(OCC(=O)NCCNC(=O)c2cccc(S(=O)(=O)OCCOCCOCCNC(=O)CCCC[C@@H]3SC[C@@H]4NC(=O)N[C@H]34)c2)c1	Activity						Active						False	CHEMBL1220457	Binding affinity to human FKBP12 in Jurkat cells at 11 uM after 24 hrs using anti-human FKBP12 antibody	B	BAO_0000219	cell-based format	Homo sapiens	None	None	Jurkat	None	CHEMBL1902	FK506-binding protein 1A	Homo sapiens	SINGLE PROTEIN	CHEMBL1212715	1	Scientific Literature	Nat. Chem. Biol.	2009	CHEMBL3307526
CHEMBL417908		0	477.65	1	5.55	14	CCC(C)(C)C(=O)C(=O)N1CCCCC1C(=O)OC(CCc1ccccc1)CCc1ccccc1	Ki	'='	20.0	nM	7.70			UO_0000065	16.12	0.30	2.15	12.09	False	CHEMBL678143	Compound was tested for its ability to inhibit FK506 binding protein 12 rotamase activity	B	BAO_0000357	single protein format	None	None	None	None	None	CHEMBL1902	FK506-binding protein 1A	Homo sapiens	SINGLE PROTEIN	CHEMBL1131428	1	Scientific Literature	J. Med. Chem.	1998	None
CHEMBL107698		0	379.54	0	4.28	18	CCC(C)(C)C(=O)C(=O)N1CCCCC1C(=O)OCCCC1CCCCC1	Ki	'='	170.0	nM	6.77			UO_0000065	17.84	0.34	2.49	10.63	False	CHEMBL678143	Compound was tested for its ability to inhibit FK506 binding protein 12 rotamase activity	B	BAO_0000357	single protein format	None	None	None	None	None	CHEMBL1902	FK506-binding protein 1A	Homo sapiens	SINGLE PROTEIN	CHEMBL1131428	1	Scientific Literature	J. Med. Chem.	1998	None
CHEMBL148982		0	489.61	0	4.57	31	COc1cc(C(=O)C(=O)N2CCCCC2C(=O)OCCCCC2CCCCC2)cc(OC)c1OC	Ki	'='	40.0	nM	7.40			UO_0000065	15.11	0.29	2.83	8.10	False	CHEMBL678143	Compound was tested for its ability to inhibit FK506 binding protein 12 rotamase activity	B	BAO_0000357	single protein format	None	None	None	None	None	CHEMBL1902	FK506-binding protein 1A	Homo sapiens	SINGLE PROTEIN	CHEMBL1131428	1	Scientific Literature	J. Med. Chem.	1998	None
CHEMBL149669		0	427.61	0	3.72	54	O=C(OCCCc1cccnc1)C1CCCN1C(=S)NC1C2CC3CC(C2)CC1C3	Ki	'='	116.0	nM	6.94			UO_0000065	16.22	0.32	3.22	12.74	False	CHEMBL678143	Compound was tested for its ability to inhibit FK506 binding protein 12 rotamase activity	B	BAO_0000357	single protein format	None	None	None	None	None	CHEMBL1902	FK506-binding protein 1A	Homo sapiens	SINGLE PROTEIN	CHEMBL1131428	1	Scientific Literature	J. Med. Chem.	1998	None
CHEMBL82395		0	780.82	2	3.66	12b	C=CCC1/C=C(\C)CCCOC(=O)OC(=O)C2CC[C@@H](O2)C(=O)C(=O)C(=O)OC(=O)C(=O)N2CCCC[C@H]2C(=O)O[C@H](CCc2cccnc2)[C@H](C)CCC1=O	Kd	'='	200.0	nM	6.70			UO_0000065	8.58	0.16	3.04	3.10	False	CHEMBL677275	Binding affinity towards FK506 binding protein 12 as measured by displacement of a radiolabeled FK506 analogue	B	BAO_0000357	single protein format	None	None	None	None	None	CHEMBL1902	FK506-binding protein 1A	Homo sapiens	SINGLE PROTEIN	CHEMBL1150439	1	Scientific Literature	Bioorg. Med. Chem. Lett.	1994	None
CHEMBL14756		0	705.80	2	6.15	3R	C=CC[C@@H](C(=O)N1CCCC[C@H]1C(=O)OC(CCc1ccc(OC)c(OC)c1)c1cccc(OCC(=O)O)c1)c1cc(OC)c(OC)c(OC)c1	IC50	'='	19.0	nM	7.72			UO_0000065	10.94	0.21	1.57	5.54	False	CHEMBL746519	Binding affinity for Mutant F36V-FK506 binding protein by competitive assay based on fluorescence polarization.	B	BAO_0000357	single protein format	None	None	None	None	None	CHEMBL1902	FK506-binding protein 1A	Homo sapiens	SINGLE PROTEIN	CHEMBL1132977	1	Scientific Literature	J. Med. Chem.	2000	None
CHEMBL8597	ASCOMYCIN	0	792.02	2	4.47	3 (Ascomycin)	CC[C@@H]1/C=C(\C)C[C@H](C)C[C@H](OC)[C@H]2O[C@@](O)(C(=O)C(=O)N3CCCC[C@H]3C(=O)O[C@H](/C(C)=C/[C@@H]3CC[C@@H](O)[C@H](OC)C3)[C@H](C)[C@@H](O)CC1=O)[C@H](C)C[C@@H]2OC	EC50	'='	1.6	nM	8.80			UO_0000065	11.11	0.21	4.33	4.93	False	CHEMBL682212	Effective concentration determined was towards FK506 binding protein 12 by competitive binding assay using [3H]-dihydro FK-506 as radioligand	B	BAO_0000357	single protein format	None	None	None	None	None	CHEMBL1902	FK506-binding protein 1A	Homo sapiens	SINGLE PROTEIN	CHEMBL1132664	1	Scientific Literature	Bioorg. Med. Chem. Lett.	1999	None
CHEMBL274241		0	719.83	2	6.38	6R	COc1ccc(CCC(OC(=O)[C@@H]2CCCCN2C(=O)[C@H](CC2CC2)c2cc(OC)c(OC)c(OC)c2)c2cccc(OCC(=O)O)c2)cc1OC	IC50	'='	126.0	nM	6.90			UO_0000065	9.59	0.18	0.52	4.95	False	CHEMBL746519	Binding affinity for Mutant F36V-FK506 binding protein by competitive assay based on fluorescence polarization.	B	BAO_0000357	single protein format	None	None	None	None	None	CHEMBL1902	FK506-binding protein 1A	Homo sapiens	SINGLE PROTEIN	CHEMBL1132977	1	Scientific Literature	J. Med. Chem.	2000	None
CHEMBL16240		0	499.60	0	4.21	2a	COc1ccc(CCCCOC(=O)[C@@H]2CCCCN2C(=O)Cc2cc(OC)c(OC)c(OC)c2)cc1	IC50						Not determined						False	CHEMBL678157	Binding affinity towards recombinant FK506 binding protein 12 to determine the FKBP binding property of the compound; activity was insufficient	B	BAO_0000357	single protein format	None	None	None	None	None	CHEMBL1902	FK506-binding protein 1A	Homo sapiens	SINGLE PROTEIN	CHEMBL1127287	1	Scientific Literature	Bioorg. Med. Chem. Lett.	1994	None
CHEMBL235944		0	265.26	0	0.65	66	O=C(COc1ccc2c(c1)OCO2)N1CCOCC1	Kd	'='	576000.0	nM	3.24			UO_0000065	12.21	0.23	2.59	5.66	False	CHEMBL902649	Binding affinity to human FKBP12 expressed in Escherichia coli BL21(DE3) by isothermal titration calorimetry	B	BAO_0000019	assay format	Homo sapiens	None	None	None	None	CHEMBL1902	FK506-binding protein 1A	Homo sapiens	SINGLE PROTEIN	CHEMBL1138344	1	Scientific Literature	J. Med. Chem.	2007	None
CHEMBL235928		0	265.31	0	1.32	53	CCOc1ccc(OCC(=O)N2CCOCC2)cc1	Kd	'='	576000.0	nM	3.24			UO_0000065	12.21	0.23	1.92	6.75	False	CHEMBL902649	Binding affinity to human FKBP12 expressed in Escherichia coli BL21(DE3) by isothermal titration calorimetry	B	BAO_0000019	assay format	Homo sapiens	None	None	None	None	CHEMBL1902	FK506-binding protein 1A	Homo sapiens	SINGLE PROTEIN	CHEMBL1138344	1	Scientific Literature	J. Med. Chem.	2007	None
CHEMBL235927		0	342.42	0	0.61	51	CC(C)NS(=O)(=O)c1ccc(OCC(=O)N2CCOCC2)cc1	Kd	'>'	1000000.0	nM				UO_0000065					False	CHEMBL902649	Binding affinity to human FKBP12 expressed in Escherichia coli BL21(DE3) by isothermal titration calorimetry	B	BAO_0000019	assay format	Homo sapiens	None	None	None	None	CHEMBL1902	FK506-binding protein 1A	Homo sapiens	SINGLE PROTEIN	CHEMBL1138344	1	Scientific Literature	J. Med. Chem.	2007	None
CHEMBL235467		0	255.70	0	1.58	38	O=C(COc1cccc(Cl)c1)N1CCOCC1	Kd	'='	755000.0	nM	3.12			UO_0000065	12.21	0.25	1.54	8.05	False	CHEMBL902649	Binding affinity to human FKBP12 expressed in Escherichia coli BL21(DE3) by isothermal titration calorimetry	B	BAO_0000019	assay format	Homo sapiens	None	None	None	None	CHEMBL1902	FK506-binding protein 1A	Homo sapiens	SINGLE PROTEIN	CHEMBL1138344	1	Scientific Literature	J. Med. Chem.	2007	None
CHEMBL394091		0	249.31	0	1.54	37	Cc1ccc(OCC(=O)N2CCOCC2)c(C)c1	Kd	'>'	1000000.0	nM				UO_0000065					False	CHEMBL902649	Binding affinity to human FKBP12 expressed in Escherichia coli BL21(DE3) by isothermal titration calorimetry	B	BAO_0000019	assay format	Homo sapiens	None	None	None	None	CHEMBL1902	FK506-binding protein 1A	Homo sapiens	SINGLE PROTEIN	CHEMBL1138344	1	Scientific Literature	J. Med. Chem.	2007	None
CHEMBL237444		0	358.37	0	2.32	33	O=C(Nc1ccc(OCC(=O)N2CCOCC2)cc1)c1ccccc1F	Kd	'>'	1500000.0	nM		Outside typical range		UO_0000065					False	CHEMBL902649	Binding affinity to human FKBP12 expressed in Escherichia coli BL21(DE3) by isothermal titration calorimetry	B	BAO_0000019	assay format	Homo sapiens	None	None	None	None	CHEMBL1902	FK506-binding protein 1A	Homo sapiens	SINGLE PROTEIN	CHEMBL1138344	1	Scientific Literature	J. Med. Chem.	2007	None
CHEMBL237442		0	251.28	0	0.93	31	COc1ccc(OCC(=O)N2CCOCC2)cc1	Kd	'='	357000.0	nM	3.45			UO_0000065	13.72	0.26	2.52	7.18	False	CHEMBL902649	Binding affinity to human FKBP12 expressed in Escherichia coli BL21(DE3) by isothermal titration calorimetry	B	BAO_0000019	assay format	Homo sapiens	None	None	None	None	CHEMBL1902	FK506-binding protein 1A	Homo sapiens	SINGLE PROTEIN	CHEMBL1138344	1	Scientific Literature	J. Med. Chem.	2007	None
CHEMBL237614		0	265.38	0	2.41	27	CC1CN(C(=O)CSc2ccccc2)CC(C)O1	Kd	'='	726000.0	nM	3.14			UO_0000065	11.83	0.24	0.73	10.63	False	CHEMBL902649	Binding affinity to human FKBP12 expressed in Escherichia coli BL21(DE3) by isothermal titration calorimetry	B	BAO_0000019	assay format	Homo sapiens	None	None	None	None	CHEMBL1902	FK506-binding protein 1A	Homo sapiens	SINGLE PROTEIN	CHEMBL1138344	1	Scientific Literature	J. Med. Chem.	2007	None
CHEMBL396324		0	281.33	0	1.34	25	O=C(O)c1ccccc1SCC(=O)N1CCOCC1	Kd	'>'	3700000.0	nM				UO_0000065					False	CHEMBL902649	Binding affinity to human FKBP12 expressed in Escherichia coli BL21(DE3) by isothermal titration calorimetry	B	BAO_0000019	assay format	Homo sapiens	None	None	None	None	CHEMBL1902	FK506-binding protein 1A	Homo sapiens	SINGLE PROTEIN	CHEMBL1138344	1	Scientific Literature	J. Med. Chem.	2007	None
CHEMBL236388		0	251.35	0	1.95	2	Cc1ccc(SCC(=O)N2CCOCC2)cc1	Kd	'='	15000.0	nM	4.82			UO_0000065	19.19	0.39	2.87	16.33	False	CHEMBL902649	Binding affinity to human FKBP12 expressed in Escherichia coli BL21(DE3) by isothermal titration calorimetry	B	BAO_0000019	assay format	Homo sapiens	None	None	None	None	CHEMBL1902	FK506-binding protein 1A	Homo sapiens	SINGLE PROTEIN	CHEMBL1138344	1	Scientific Literature	J. Med. Chem.	2007	None
CHEMBL394751		0	309.22	0	3.14	92	O=S(=O)(Nc1cc(Cl)cc(Cl)c1)N1CCCCC1	Kd	'='	155000.0	nM	3.81			UO_0000065	12.32	0.29	0.67	7.71	False	CHEMBL902649	Binding affinity to human FKBP12 expressed in Escherichia coli BL21(DE3) by isothermal titration calorimetry	B	BAO_0000019	assay format	Homo sapiens	None	None	None	None	CHEMBL1902	FK506-binding protein 1A	Homo sapiens	SINGLE PROTEIN	CHEMBL1138344	1	Scientific Literature	J. Med. Chem.	2007	None
CHEMBL433606		0	874.15	3	6.10	10A	CC[C@@H]1/C=C(\C)C[C@H](C)C[C@H](OC)[C@H]2OC(O)(C(=O)C(=O)N3CCCC[C@H]3C(=O)O[C@H](/C(C)=C/[C@@H]3CC[C@@H](O)[C@H](OCc4cccs4)C3)[C@H](C)[C@@H](O)CC1=O)[C@@H](C)C[C@@H]2OC	EC50	'='	10.3	nM	7.99			UO_0000065	9.14	0.18	1.89	4.48	False	CHEMBL678151	Ability to bind the major cystolic receptor FK506 binding protein 12 by using competitive binding assay	B	BAO_0000357	single protein format	None	None	None	None	None	CHEMBL1902	FK506-binding protein 1A	Homo sapiens	SINGLE PROTEIN	CHEMBL1152089	1	Scientific Literature	Bioorg. Med. Chem. Lett.	1994	None
CHEMBL274090		0	993.17	3	7.15	26	CC[C@@H]1/C=C(\C)C[C@H](C)C[C@H](OC)[C@H]2O[C@@](O)(C(=O)C(=O)N3CCCC[C@H]3C(=O)O[C@H](/C(C)=C/C3CC[C@@H](OCC(=O)Nc4ccc(C(F)(F)F)cc4)[C@H](OC)C3)[C@H](C)[C@@H](O)CC1=O)[C@H](C)C[C@@H]2OC	IC50	'='	570.0	nM	6.24			UO_0000065	6.29	0.12	-0.91	3.18	False	CHEMBL678141	Inhibitory binding activity against human Immunophilin-FK-506 binding protein 12	B	BAO_0000357	single protein format	None	None	None	None	None	CHEMBL1902	FK506-binding protein 1A	Homo sapiens	SINGLE PROTEIN	CHEMBL1131619	1	Scientific Literature	J. Med. Chem.	1998	None
CHEMBL299549		0	959.61	3	6.79	23	CC[C@@H]1/C=C(\C)C[C@H](C)C[C@H](OC)[C@H]2O[C@@](O)(C(=O)C(=O)N3CCCC[C@H]3C(=O)O[C@H](/C(C)=C/C3CC[C@@H](OCC(=O)Nc4ccc(Cl)cc4)[C@H](OC)C3)[C@H](C)[C@@H](O)CC1=O)[C@H](C)C[C@@H]2OC	Selectivity	'='	1400.0										False	CHEMBL678147	Inhibitory selectivity for human FK506 binding protein 12 and human mixed lymphocyte response(MLR)	F	BAO_0000019	assay format	Homo sapiens	None	None	None	None	CHEMBL1902	FK506-binding protein 1A	Homo sapiens	SINGLE PROTEIN	CHEMBL1131619	1	Scientific Literature	J. Med. Chem.	1998	None
CHEMBL264789		0	953.22	3	5.86	14	CC[C@@H]1/C=C(\C)C[C@H](C)C[C@H](OC)[C@H]2O[C@@](O)(C(=O)C(=O)N3CCCC[C@H]3C(=O)O[C@H](/C(C)=C/C3CC[C@@H](OCC(=O)NCCc4ccccc4)[C@H](OC)C3)[C@H](C)[C@@H](O)CC1=O)[C@H](C)C[C@@H]2OC	IC50	'='	13.0	nM	7.89			UO_0000065	8.27	0.16	2.03	4.01	False	CHEMBL678141	Inhibitory binding activity against human Immunophilin-FK-506 binding protein 12	B	BAO_0000357	single protein format	None	None	None	None	None	CHEMBL1902	FK506-binding protein 1A	Homo sapiens	SINGLE PROTEIN	CHEMBL1131619	1	Scientific Literature	J. Med. Chem.	1998	None
CHEMBL152022		0	701.80	2	5.63	15	CC(C)(C)CC(=O)C(=O)N1CCCC[C@H]1C(=O)OCCC/N=C(S)/N=C1\C=CC(=C2c3ccc(O)cc3Oc3cc(O)ccc32)C(C(=O)O)=C1	Ki	'='	482.0	nM	6.32			UO_0000065	9.00	0.17	0.69	3.60	False	CHEMBL677277	Binding affinity of compound for FK506 binding protein 12	B	BAO_0000357	single protein format	None	None	None	None	None	CHEMBL1902	FK506-binding protein 1A	Homo sapiens	SINGLE PROTEIN	CHEMBL1133424	1	Scientific Literature	Bioorg. Med. Chem. Lett.	2000	None
CHEMBL32258		0	386.52	0	2.38	25	O=C(NCCc1ccccc1)C1CCCN1S(=O)(=O)CCc1ccccc1	Ki	'='	32000.0	nM	4.50			UO_0000065	11.63	0.23	2.11	6.76	False	CHEMBL682211	Ability to inhibit peptidyl-prolyl isomerase (PPIase, or rotamase) activity of FK506 binding protein 12	B	BAO_0000357	single protein format	None	None	None	None	None	CHEMBL1902	FK506-binding protein 1A	Homo sapiens	SINGLE PROTEIN	CHEMBL1135119	1	Scientific Literature	Bioorg. Med. Chem. Lett.	2002	None
CHEMBL16765		0	513.63	1	4.77	2c	COc1ccc(CCCCOC(=O)[C@@H]2CCCCN2C(=O)C(C)c2cc(OC)c(OC)c(OC)c2)cc1	IC50						Not determined						False	CHEMBL678157	Binding affinity towards recombinant FK506 binding protein 12 to determine the FKBP binding property of the compound; activity was insufficient	B	BAO_0000357	single protein format	None	None	None	None	None	CHEMBL1902	FK506-binding protein 1A	Homo sapiens	SINGLE PROTEIN	CHEMBL1127287	1	Scientific Literature	Bioorg. Med. Chem. Lett.	1994	None
CHEMBL148517		0	372.47	0	2.70	48	O=C(C(=O)N1CCCC1C(=O)OCCCc1cccnc1)C1CCCCC1	Ki	'='	9.0	nM	8.05			UO_0000065	21.60	0.41	5.35	10.51	False	CHEMBL678143	Compound was tested for its ability to inhibit FK506 binding protein 12 rotamase activity	B	BAO_0000357	single protein format	None	None	None	None	None	CHEMBL1902	FK506-binding protein 1A	Homo sapiens	SINGLE PROTEIN	CHEMBL1131428	1	Scientific Literature	J. Med. Chem.	1998	None
CHEMBL338234		0	373.49	0	3.55	2	CCC(C)(C)C(=O)C(=O)N1CCCC[C@H]1C(=O)OCCCc1ccccc1	Ki	'='	250.0	nM	6.60			UO_0000065	17.68	0.33	3.05	10.37	False	CHEMBL804190	The compound was tested for binding affinity against rotamase	B	BAO_0000357	single protein format	None	None	None	None	None	CHEMBL1902	FK506-binding protein 1A	Homo sapiens	SINGLE PROTEIN	CHEMBL1131310	1	Scientific Literature	J. Med. Chem.	1998	None
CHEMBL338234		0	373.49	0	3.55	2	CCC(C)(C)C(=O)C(=O)N1CCCC[C@H]1C(=O)OCCCc1ccccc1	Ki	'='	110.0	nM	6.96			UO_0000065	18.63	0.35	3.41	10.93	False	CHEMBL804190	The compound was tested for binding affinity against rotamase	B	BAO_0000357	single protein format	None	None	None	None	None	CHEMBL1902	FK506-binding protein 1A	Homo sapiens	SINGLE PROTEIN	CHEMBL1131310	1	Scientific Literature	J. Med. Chem.	1998	None
CHEMBL429802		0	261.37	0	2.60	18, BI-69B10	CC(C)c1ccc(CCC(=O)N2CCOCC2)cc1	Kd	'='	2300.0	nM	5.64			UO_0000065	21.57	0.41	3.04	19.09	False	CHEMBL902649	Binding affinity to human FKBP12 expressed in Escherichia coli BL21(DE3) by isothermal titration calorimetry	B	BAO_0000019	assay format	Homo sapiens	None	None	None	None	CHEMBL1902	FK506-binding protein 1A	Homo sapiens	SINGLE PROTEIN	CHEMBL1138344	1	Scientific Literature	J. Med. Chem.	2007	None
CHEMBL34746		0	323.40	0	3.00	25	O=C(NCc1ccccc1)C1CCCN1C(=O)Nc1ccccc1	Ki	'='	33000.0	nM	4.48			UO_0000065	13.86	0.26	1.48	7.29	False	CHEMBL682211	Ability to inhibit peptidyl-prolyl isomerase (PPIase, or rotamase) activity of FK506 binding protein 12	B	BAO_0000357	single protein format	None	None	None	None	None	CHEMBL1902	FK506-binding protein 1A	Homo sapiens	SINGLE PROTEIN	CHEMBL1135119	1	Scientific Literature	Bioorg. Med. Chem. Lett.	2002	None
CHEMBL1650802		0	269.34	0	1.55	2a	CCOC(=O)C1CCCCN1C(=O)C(=O)C(C)CC	IC50	'>'	30000.0	nM				UO_0000065					False	CHEMBL1657166	Inhibition of PPIase activity of human FKBP12 expressed in Escherichia coli by spectrophotometry	B	BAO_0000019	assay format	Homo sapiens	None	None	None	None	CHEMBL1902	FK506-binding protein 1A	Homo sapiens	SINGLE PROTEIN	CHEMBL1649079	1	Scientific Literature	J. Med. Chem.	2011	None
CHEMBL33456		0	398.53	0	3.20	18	O=C(NCCCc1ccccc1)C1CCCN1S(=O)(=O)/C=C/c1ccccc1	Ki	'='	1300.0	nM	5.89			UO_0000065	14.77	0.29	2.69	8.85	False	CHEMBL682211	Ability to inhibit peptidyl-prolyl isomerase (PPIase, or rotamase) activity of FK506 binding protein 12	B	BAO_0000357	single protein format	None	None	None	None	None	CHEMBL1902	FK506-binding protein 1A	Homo sapiens	SINGLE PROTEIN	CHEMBL1135119	1	Scientific Literature	Bioorg. Med. Chem. Lett.	2002	None
CHEMBL413	SIROLIMUS	4	914.19	3	6.18	267, Rapamycin	CO[C@H]1C[C@@H]2CC[C@@H](C)[C@@](O)(O2)C(=O)C(=O)N2CCCC[C@H]2C(=O)O[C@H]([C@H](C)C[C@@H]2CC[C@@H](O)[C@H](OC)C2)CC(=O)[C@H](C)/C=C(\C)[C@@H](O)[C@@H](OC)C(=O)[C@H](C)C[C@H](C)/C=C/C=C/C=C/1C	IC50	'='	0.45	nM	9.35			UO_0000065	10.22	0.20	3.17	4.78	False	CHEMBL881779	Inhibitory concentration against binding to FKBP12	B	BAO_0000357	single protein format	None	None	None	None	None	CHEMBL1902	FK506-binding protein 1A	Homo sapiens	SINGLE PROTEIN	CHEMBL1143652	1	Scientific Literature	J. Med. Chem.	2005	None
CHEMBL269732	TACROLIMUS	4	804.03	2	4.64	1a	C=CC[C@@H]1/C=C(\C)C[C@H](C)C[C@H](OC)[C@H]2O[C@@](O)(C(=O)C(=O)N3CCCC[C@H]3C(=O)O[C@H](/C(C)=C/[C@@H]3CC[C@@H](O)[C@H](OC)C3)[C@H](C)[C@@H](O)CC1=O)[C@H](C)C[C@@H]2OC	IC50	'='	2.5	nM	8.60			UO_0000065	10.70	0.21	3.96	4.82	False	CHEMBL678141	Inhibitory binding activity against human Immunophilin-FK-506 binding protein 12	B	BAO_0000357	single protein format	None	None	None	None	None	CHEMBL1902	FK506-binding protein 1A	Homo sapiens	SINGLE PROTEIN	CHEMBL1131619	1	Scientific Literature	J. Med. Chem.	1998	None
CHEMBL2058797		0	778.75	2	6.14	45	COc1ccc(CC[C@@H](OC(=O)[C@@H]2CCCCN2S(=O)(=O)c2cc(Cl)c(NC(C)=O)c(Cl)c2)c2cccc(OCCN3CCOCC3)c2)cc1OC	IC50	'='	450.0	nM	6.35			UO_0000065	8.15	0.17	0.21	4.77	False	CHEMBL2061148	Binding affinity to FKBP12 by competitive fluorescence polarization assay	B	BAO_0000357	single protein format	Homo sapiens	None	None	None	None	CHEMBL1902	FK506-binding protein 1A	Homo sapiens	SINGLE PROTEIN	CHEMBL2057077	1	Scientific Literature	J. Med. Chem.	2012	None
CHEMBL2058801		0	569.65	1	4.38	2b	CCC(C)(C)C(=O)C(=O)N1CCC[C@H]1C(=O)O[C@H](CCc1ccc(OC)c(OC)c1)c1cccc(OCC(=O)O)c1	IC50	'='	800.0	nM	6.10			UO_0000065	10.70	0.20	1.72	4.74	False	CHEMBL2061149	Binding affinity to FKBP12 by fluorescence polarization assay	B	BAO_0000357	single protein format	Homo sapiens	None	None	None	None	CHEMBL1902	FK506-binding protein 1A	Homo sapiens	SINGLE PROTEIN	CHEMBL2057129	1	Scientific Literature	J. Med. Chem.	2012	None
CHEMBL34102		0	489.45	1	5.07	60	O=C(OCCCc1ccc(Br)cc1)[C@@H]1CCCN1C(=O)NC12C[C@H]3C[C@@H](C1)C[C@@H](C2)C3	Ki	'='	3100.0	nM	5.51			UO_0000065	11.25	0.24	0.44	9.39	False	CHEMBL682210	Inhibition of peptidyl-prolyl isomerase (PPIase, or rotamase) activity of FK506 binding protein 12	B	BAO_0000357	single protein format	None	None	None	None	None	CHEMBL1902	FK506-binding protein 1A	Homo sapiens	SINGLE PROTEIN	CHEMBL1135841	1	Scientific Literature	Bioorg. Med. Chem. Lett.	2002	None
CHEMBL3793031		0	489.61	0	2.75	10a	COc1cc([C@@H](C(=O)N2CCCC[C@H]2C(=O)N[C@@H](C)C(N)=O)C2CCCCC2)cc(OC)c1OC	Ki	'='	30700.0	nM	4.51			UO_0000065	9.22	0.18	1.76	3.75	False	CHEMBL3795200	Binding affinity to human FKBP12 FK1 domain incubated for 30 mins using fluorescein-conjugated 2-(5-((2-(3-((R)-3-(3,4-dimethoxyphenyl)-1-((S)-1-(3,3-dimethyl-2-oxopentanoyl)piperidine-2-carbonyloxy)propyl)phenoxy)acetamido)methyl)-6-hydroxy-3-oxo-3H-xanthen-9-yl)benzoic acid by competitive fluorescence polarization assay	B	BAO_0000357	single protein format	Homo sapiens	None	None	None	None	CHEMBL1902	FK506-binding protein 1A	Homo sapiens	SINGLE PROTEIN	CHEMBL3792318	1	Scientific Literature	J. Med. Chem.	2016	None
CHEMBL3793981		0	531.69	1	3.77	16b	CC[C@@H](C)[C@@H](NC(=O)[C@@H]1CCCCN1C(=O)[C@H](c1cc(OC)c(OC)c(OC)c1)C1CCCCC1)C(N)=O	Ki	'='	8700.0	nM	5.06			UO_0000065	9.52	0.18	1.29	4.21	False	CHEMBL3795200	Binding affinity to human FKBP12 FK1 domain incubated for 30 mins using fluorescein-conjugated 2-(5-((2-(3-((R)-3-(3,4-dimethoxyphenyl)-1-((S)-1-(3,3-dimethyl-2-oxopentanoyl)piperidine-2-carbonyloxy)propyl)phenoxy)acetamido)methyl)-6-hydroxy-3-oxo-3H-xanthen-9-yl)benzoic acid by competitive fluorescence polarization assay	B	BAO_0000357	single protein format	Homo sapiens	None	None	None	None	CHEMBL1902	FK506-binding protein 1A	Homo sapiens	SINGLE PROTEIN	CHEMBL3792318	1	Scientific Literature	J. Med. Chem.	2016	None
CHEMBL3793643		0	551.68	1	4.10	18a	COc1cc([C@@H](C(=O)N2CCCC[C@H]2C(=O)N[C@H](C(N)=O)c2ccccc2)C2CCCCC2)cc(OC)c1OC	Ki	'='	7500.0	nM	5.12			UO_0000065	9.29	0.17	1.02	4.26	False	CHEMBL3795200	Binding affinity to human FKBP12 FK1 domain incubated for 30 mins using fluorescein-conjugated 2-(5-((2-(3-((R)-3-(3,4-dimethoxyphenyl)-1-((S)-1-(3,3-dimethyl-2-oxopentanoyl)piperidine-2-carbonyloxy)propyl)phenoxy)acetamido)methyl)-6-hydroxy-3-oxo-3H-xanthen-9-yl)benzoic acid by competitive fluorescence polarization assay	B	BAO_0000357	single protein format	Homo sapiens	None	None	None	None	CHEMBL1902	FK506-binding protein 1A	Homo sapiens	SINGLE PROTEIN	CHEMBL3792318	1	Scientific Literature	J. Med. Chem.	2016	None
CHEMBL3793921		0	579.74	1	4.36	21	COc1cc([C@@H](C(=O)N2CCCC[C@H]2C(=O)N[C@@H](CCc2ccccc2)C(N)=O)C2CCCCC2)cc(OC)c1OC	Ki	'='	30100.0	nM	4.52			UO_0000065	7.80	0.15	0.16	3.76	False	CHEMBL3795200	Binding affinity to human FKBP12 FK1 domain incubated for 30 mins using fluorescein-conjugated 2-(5-((2-(3-((R)-3-(3,4-dimethoxyphenyl)-1-((S)-1-(3,3-dimethyl-2-oxopentanoyl)piperidine-2-carbonyloxy)propyl)phenoxy)acetamido)methyl)-6-hydroxy-3-oxo-3H-xanthen-9-yl)benzoic acid by competitive fluorescence polarization assay	B	BAO_0000357	single protein format	Homo sapiens	None	None	None	None	CHEMBL1902	FK506-binding protein 1A	Homo sapiens	SINGLE PROTEIN	CHEMBL3792318	1	Scientific Literature	J. Med. Chem.	2016	None
CHEMBL3792925		0	501.62	1	2.89	27	COc1cc([C@@H](C(=O)N2CCCC[C@H]2C(=O)NC2(C(N)=O)CC2)C2CCCCC2)cc(OC)c1OC	Ki	'='	50300.0	nM	4.30			UO_0000065	8.57	0.16	1.41	3.58	False	CHEMBL3795200	Binding affinity to human FKBP12 FK1 domain incubated for 30 mins using fluorescein-conjugated 2-(5-((2-(3-((R)-3-(3,4-dimethoxyphenyl)-1-((S)-1-(3,3-dimethyl-2-oxopentanoyl)piperidine-2-carbonyloxy)propyl)phenoxy)acetamido)methyl)-6-hydroxy-3-oxo-3H-xanthen-9-yl)benzoic acid by competitive fluorescence polarization assay	B	BAO_0000357	single protein format	Homo sapiens	None	None	None	None	CHEMBL1902	FK506-binding protein 1A	Homo sapiens	SINGLE PROTEIN	CHEMBL3792318	1	Scientific Literature	J. Med. Chem.	2016	None
CHEMBL3793603		0	529.68	1	3.67	29	COc1cc([C@@H](C(=O)N2CCCC[C@H]2C(=O)NC2(C(N)=O)CCCC2)C2CCCCC2)cc(OC)c1OC	Ki	'='	3800.0	nM	5.42			UO_0000065	10.23	0.19	1.75	4.51	False	CHEMBL3795200	Binding affinity to human FKBP12 FK1 domain incubated for 30 mins using fluorescein-conjugated 2-(5-((2-(3-((R)-3-(3,4-dimethoxyphenyl)-1-((S)-1-(3,3-dimethyl-2-oxopentanoyl)piperidine-2-carbonyloxy)propyl)phenoxy)acetamido)methyl)-6-hydroxy-3-oxo-3H-xanthen-9-yl)benzoic acid by competitive fluorescence polarization assay	B	BAO_0000357	single protein format	Homo sapiens	None	None	None	None	CHEMBL1902	FK506-binding protein 1A	Homo sapiens	SINGLE PROTEIN	CHEMBL3792318	1	Scientific Literature	J. Med. Chem.	2016	None
CHEMBL3792510		0	543.71	1	4.06	30	COc1cc([C@@H](C(=O)N2CCCC[C@H]2C(=O)NC2(C(N)=O)CCCCC2)C2CCCCC2)cc(OC)c1OC	Ki	'='	4300.0	nM	5.37			UO_0000065	9.87	0.19	1.31	4.47	False	CHEMBL3795200	Binding affinity to human FKBP12 FK1 domain incubated for 30 mins using fluorescein-conjugated 2-(5-((2-(3-((R)-3-(3,4-dimethoxyphenyl)-1-((S)-1-(3,3-dimethyl-2-oxopentanoyl)piperidine-2-carbonyloxy)propyl)phenoxy)acetamido)methyl)-6-hydroxy-3-oxo-3H-xanthen-9-yl)benzoic acid by competitive fluorescence polarization assay	B	BAO_0000357	single protein format	Homo sapiens	None	None	None	None	CHEMBL1902	FK506-binding protein 1A	Homo sapiens	SINGLE PROTEIN	CHEMBL3792318	1	Scientific Literature	J. Med. Chem.	2016	None
CHEMBL285034		0	351.45	0	2.72	34	O=C(NCCc1ccccc1)C1CCCN1C(=O)NCc1ccccc1	Ki	'>'	30000.0	nM				UO_0000065					False	CHEMBL682211	Ability to inhibit peptidyl-prolyl isomerase (PPIase, or rotamase) activity of FK506 binding protein 12	B	BAO_0000357	single protein format	None	None	None	None	None	CHEMBL1902	FK506-binding protein 1A	Homo sapiens	SINGLE PROTEIN	CHEMBL1135119	1	Scientific Literature	Bioorg. Med. Chem. Lett.	2002	None
CHEMBL262778		0	967.25	3	6.20	15	CC[C@@H]1/C=C(\C)C[C@H](C)C[C@H](OC)[C@H]2O[C@@](O)(C(=O)C(=O)N3CCCC[C@H]3C(=O)O[C@H](/C(C)=C/C3CC[C@@H](OCC(=O)N(C)CCc4ccccc4)[C@H](OC)C3)[C@H](C)[C@@H](O)CC1=O)[C@H](C)C[C@@H]2OC	Selectivity	'='	0.63										False	CHEMBL678147	Inhibitory selectivity for human FK506 binding protein 12 and human mixed lymphocyte response(MLR)	F	BAO_0000019	assay format	Homo sapiens	None	None	None	None	CHEMBL1902	FK506-binding protein 1A	Homo sapiens	SINGLE PROTEIN	CHEMBL1131619	1	Scientific Literature	J. Med. Chem.	1998	None
CHEMBL430819		0	945.18	3	5.81	5	CC[C@@H]1/C=C(\C)C[C@H](C)C[C@H](OC)[C@H]2O[C@@](O)(C(=O)C(=O)N3CCCC[C@H]3C(=O)O[C@H](/C(C)=C/[C@@H]3CC[C@@H](OC(=S)NC(=O)c4ccco4)[C@H](OC)C3)[C@H](C)[C@@H](O)CC1=O)[C@H](C)C[C@@H]2OC	rIC50	'='	3.4										False	CHEMBL678148	Immunosuppressive activity in FK506 binding protein 12 binding assay as inhibitory concentration (rIC50) relative to FK506 IC50 (1.2 nM)	B	BAO_0000357	single protein format	Homo sapiens	None	None	None	None	CHEMBL1902	FK506-binding protein 1A	Homo sapiens	SINGLE PROTEIN	CHEMBL1132673	1	Scientific Literature	Bioorg. Med. Chem. Lett.	1999	None
CHEMBL8597	ASCOMYCIN	0	792.02	2	4.47	1b	CC[C@@H]1/C=C(\C)C[C@H](C)C[C@H](OC)[C@H]2O[C@@](O)(C(=O)C(=O)N3CCCC[C@H]3C(=O)O[C@H](/C(C)=C/[C@@H]3CC[C@@H](O)[C@H](OC)C3)[C@H](C)[C@@H](O)CC1=O)[C@H](C)C[C@@H]2OC	IC50	'='	2.1	nM	8.68			UO_0000065	10.96	0.21	4.21	4.87	True	CHEMBL678141	Inhibitory binding activity against human Immunophilin-FK-506 binding protein 12	B	BAO_0000357	single protein format	None	None	None	None	None	CHEMBL1902	FK506-binding protein 1A	Homo sapiens	SINGLE PROTEIN	CHEMBL1131619	1	Scientific Literature	J. Med. Chem.	1998	None
CHEMBL295372		0	926.16	3	5.53	19	CC[C@@H]1/C=C(\C)C[C@H](C)C[C@H](OC)[C@H]2O[C@@](O)(C(=O)C(=O)N3CCCC[C@H]3C(=O)O[C@H](/C(C)=C/C3CC[C@@H](OCC(=O)Nc4ccncc4)[C@H](OC)C3)[C@H](C)[C@@H](O)CC1=O)[C@H](C)C[C@@H]2OC	IC50	'='	3.2	nM	8.49			UO_0000065	9.17	0.18	2.96	4.06	False	CHEMBL678141	Inhibitory binding activity against human Immunophilin-FK-506 binding protein 12	B	BAO_0000357	single protein format	None	None	None	None	None	CHEMBL1902	FK506-binding protein 1A	Homo sapiens	SINGLE PROTEIN	CHEMBL1131619	1	Scientific Literature	J. Med. Chem.	1998	None
CHEMBL299136		0	939.20	3	6.16	11	CC[C@@H]1/C=C(\C)C[C@H](C)C[C@H](OC)[C@H]2O[C@@](O)(C(=O)C(=O)N3CCCC[C@H]3C(=O)O[C@H](/C(C)=C/C3CC[C@@H](OCC(=O)N(C)c4ccccc4)[C@H](OC)C3)[C@H](C)[C@@H](O)CC1=O)[C@H](C)C[C@@H]2OC	Selectivity	'='	11.0										False	CHEMBL678147	Inhibitory selectivity for human FK506 binding protein 12 and human mixed lymphocyte response(MLR)	F	BAO_0000019	assay format	Homo sapiens	None	None	None	None	CHEMBL1902	FK506-binding protein 1A	Homo sapiens	SINGLE PROTEIN	CHEMBL1131619	1	Scientific Literature	J. Med. Chem.	1998	None
CHEMBL346171		0	505.68	2	5.55	58	O=C(OC(CCCc1ccccc1)Cc1ccccc1)C1CCCCN1S(=O)(=O)Cc1ccccc1	Ki	'='	107.0	nM	6.97			UO_0000065	13.78	0.26	1.42	10.95	False	CHEMBL678143	Compound was tested for its ability to inhibit FK506 binding protein 12 rotamase activity	B	BAO_0000357	single protein format	None	None	None	None	None	CHEMBL1902	FK506-binding protein 1A	Homo sapiens	SINGLE PROTEIN	CHEMBL1131428	1	Scientific Literature	J. Med. Chem.	1998	None
CHEMBL4103858		0	904.15	2	3.23	7	CO[C@H]1C[C@@H](C)C/C(C)=C/[C@@H](CC(=O)N2CCN(C)CC2)C(=O)C[C@H](O)[C@@H](C)[C@@H](/C(C)=C/[C@@H]2CC[C@@H](O)[C@H](OC)C2)OC(=O)[C@@H]2CCCCN2C(=O)C(=O)[C@]2(O)O[C@H]1[C@@H](OC)C[C@H]2C	IC50	'='	1098.0	nM	5.96			UO_0000065	6.59	0.13	2.73	2.95	False	CHEMBL4018182	Antagonist activity at recombinant human N-terminal His6-tagged FKBP12 expressed in Escherichia coli assessed as inhibition of FK506 mediated FKBP12 binding to calcineurin using serine/threonine phosphatase as substrate pretreated for 1 hr followed by substrate addition measured after 1 hr by biomol green dye based spectrophotometric method	B	BAO_0000019	assay format	Homo sapiens	None	None	None	None	CHEMBL1902	FK506-binding protein 1A	Homo sapiens	SINGLE PROTEIN	CHEMBL4017474	1	Scientific Literature	Bioorg Med Chem Lett	2017	None
CHEMBL16722		0	513.59	1	3.85	2d	COc1ccc(CCCCOC(=O)[C@@H]2CCCCN2C(=O)C(=O)c2cc(OC)c(OC)c(OC)c2)cc1	Inhibition	'='	90.0	%				UO_0000187					False	CHEMBL677107	Percent inhibition towards recombinant FK506 binding protein 12 to determine the FKBP binding property at a concentration of 100 uM	B	BAO_0000357	single protein format	None	None	None	None	None	CHEMBL1902	FK506-binding protein 1A	Homo sapiens	SINGLE PROTEIN	CHEMBL1127287	1	Scientific Literature	Bioorg. Med. Chem. Lett.	1994	None
CHEMBL433910		0	820.07	3	5.25	4B	CC[C@@H]1/C=C(\C)C[C@H](C)C[C@H](OC)[C@H]2OC(O)(C(=O)C(=O)N3CCCC[C@H]3C(=O)O[C@H](/C(C)=C/[C@@H]3CC[C@@H](OC(C)C)[C@H](O)C3)[C@H](C)[C@@H](O)CC1=O)[C@@H](C)C[C@@H]2OC	EC50						Not Determined						False	CHEMBL678152	Ability to bind the major cystolic receptor FK506 binding protein 12 by using competitive binding assay; No data	B	BAO_0000357	single protein format	None	None	None	None	None	CHEMBL1902	FK506-binding protein 1A	Homo sapiens	SINGLE PROTEIN	CHEMBL1152089	1	Scientific Literature	Bioorg. Med. Chem. Lett.	1994	None
CHEMBL2316877		0	378.47	0	3.00	ElteN378	O=C(C(=O)N1CCCC[C@H]1C(=O)NCCCc1ccccc1)c1ccccc1	Kd(app)	'='	0.5			Non standard unit for type							False	CHEMBL2320777	Apparent binding affinity to FKBP12 PPI domain (unknown origin) in PBS at pH 7 by fluorescence spectrophotometric analysis relative to FK506	B	BAO_0000357	single protein format	Homo sapiens	None	None	None	None	CHEMBL1902	FK506-binding protein 1A	Homo sapiens	SINGLE PROTEIN	CHEMBL2311306	1	Scientific Literature	J. Med. Chem.	2013	None
CHEMBL2316878		0	602.73	2	5.63	v10367	COc1cc(OC)c(C(=O)C(=O)N2CCCC[C@H]2C(=O)OC(CCCc2ccccc2)CCCc2ccncc2)c(OC)c1	Ratio	'='	1.2										False	CHEMBL2320778	Binding affinity to FKBP12 PPI domain (unknown origin) in water bulk solution by fluorescence spectrophotometric analysis relative to FK506	B	BAO_0000357	single protein format	Homo sapiens	None	None	None	None	CHEMBL1902	FK506-binding protein 1A	Homo sapiens	SINGLE PROTEIN	CHEMBL2311306	1	Scientific Literature	J. Med. Chem.	2013	None
CHEMBL148621		0	375.54	0	3.23	53	O=C(OCCCc1cccnc1)C1CCCN1C(=S)NC1CCCCC1	Ki	'='	131.0	nM	6.88			UO_0000065	18.33	0.36	3.65	12.64	False	CHEMBL678143	Compound was tested for its ability to inhibit FK506 binding protein 12 rotamase activity	B	BAO_0000357	single protein format	None	None	None	None	None	CHEMBL1902	FK506-binding protein 1A	Homo sapiens	SINGLE PROTEIN	CHEMBL1131428	1	Scientific Literature	J. Med. Chem.	1998	None
CHEMBL8597	ASCOMYCIN	0	792.02	2	4.47	1	CC[C@@H]1/C=C(\C)C[C@H](C)C[C@H](OC)[C@H]2O[C@@](O)(C(=O)C(=O)N3CCCC[C@H]3C(=O)O[C@H](/C(C)=C/[C@@H]3CC[C@@H](O)[C@H](OC)C3)[C@H](C)[C@@H](O)CC1=O)[C@H](C)C[C@@H]2OC	rIC50	'='	0.9										False	CHEMBL678148	Immunosuppressive activity in FK506 binding protein 12 binding assay as inhibitory concentration (rIC50) relative to FK506 IC50 (1.2 nM)	B	BAO_0000357	single protein format	Homo sapiens	None	None	None	None	CHEMBL1902	FK506-binding protein 1A	Homo sapiens	SINGLE PROTEIN	CHEMBL1132673	1	Scientific Literature	Bioorg. Med. Chem. Lett.	1999	None
CHEMBL430133		0	651.76	2	6.60	12	COc1ccc(CCC(OC(=O)[C@@H]2CCCCN2C(=O)C(c2ccccc2)c2ccccc2)c2cccc(OCC(=O)O)c2)cc1OC	IC50	'='	273.0	nM	6.56			UO_0000065	10.07	0.19	-0.04	5.88	False	CHEMBL746519	Binding affinity for Mutant F36V-FK506 binding protein by competitive assay based on fluorescence polarization.	B	BAO_0000357	single protein format	None	None	None	None	None	CHEMBL1902	FK506-binding protein 1A	Homo sapiens	SINGLE PROTEIN	CHEMBL1132977	1	Scientific Literature	J. Med. Chem.	2000	None
CHEMBL118937		0	425.59	1	5.03	32	CCC(C)(C)C(=O)C(=O)N1CCC[C@H]1C(=O)SCCCc1ccc2ccccc2c1	Ki	'='	6.0	nM	8.22			UO_0000065	19.32	0.37	3.19	15.10	False	CHEMBL678145	Inhibitory activity against FK506 binding protein 12	B	BAO_0000357	single protein format	Homo sapiens	None	None	None	None	CHEMBL1902	FK506-binding protein 1A	Homo sapiens	SINGLE PROTEIN	CHEMBL1135538	1	Scientific Literature	J. Med. Chem.	2002	None
CHEMBL33395		0	400.54	0	2.77	21	O=C(NCCCc1ccccc1)C1CCCN1S(=O)(=O)CCc1ccccc1	Ki	'='	13000.0	nM	4.89			UO_0000065	12.20	0.24	2.12	7.35	False	CHEMBL682211	Ability to inhibit peptidyl-prolyl isomerase (PPIase, or rotamase) activity of FK506 binding protein 12	B	BAO_0000357	single protein format	None	None	None	None	None	CHEMBL1902	FK506-binding protein 1A	Homo sapiens	SINGLE PROTEIN	CHEMBL1135119	1	Scientific Literature	Bioorg. Med. Chem. Lett.	2002	None
CHEMBL34403		0	386.52	0	2.73	53	O=C(NCCc1ccccc1)C1CCCCN1S(=O)(=O)Cc1ccccc1	Ki	'='	13000.0	nM	4.89			UO_0000065	12.64	0.25	2.16	7.35	False	CHEMBL682211	Ability to inhibit peptidyl-prolyl isomerase (PPIase, or rotamase) activity of FK506 binding protein 12	B	BAO_0000357	single protein format	None	None	None	None	None	CHEMBL1902	FK506-binding protein 1A	Homo sapiens	SINGLE PROTEIN	CHEMBL1135119	1	Scientific Literature	Bioorg. Med. Chem. Lett.	2002	None
CHEMBL155511		0	819.98	2	8.02	17	CC(C)(C)CC(=O)C(=O)N1CCCC[C@H]1C(=O)OC(CCCc1ccccc1)CC/N=C(S)/N=C1\C=CC(=C2c3ccc(O)cc3Oc3cc(O)ccc32)C(C(=O)O)=C1	Ki	'='	32.0	nM	7.50			UO_0000065	9.14	0.17	-0.53	4.27	False	CHEMBL677277	Binding affinity of compound for FK506 binding protein 12	B	BAO_0000357	single protein format	None	None	None	None	None	CHEMBL1902	FK506-binding protein 1A	Homo sapiens	SINGLE PROTEIN	CHEMBL1133424	1	Scientific Literature	Bioorg. Med. Chem. Lett.	2000	None
CHEMBL173862		0	832.08	3	5.42	8A	C=C(C)CO[C@@H]1C[C@H](/C=C(\C)[C@H]2OC(=O)[C@@H]3CCCCN3C(=O)C(=O)C3(O)O[C@H]([C@@H](OC)C[C@@H](C)C/C(C)=C/[C@@H](CC)C(=O)C[C@H](O)[C@H]2C)[C@@H](OC)C[C@@H]3C)CC[C@H]1O	EC50												False	CHEMBL678151	Ability to bind the major cystolic receptor FK506 binding protein 12 by using competitive binding assay	B	BAO_0000357	single protein format	None	None	None	None	None	CHEMBL1902	FK506-binding protein 1A	Homo sapiens	SINGLE PROTEIN	CHEMBL1152089	1	Scientific Literature	Bioorg. Med. Chem. Lett.	1994	None
CHEMBL266912		0	953.22	3	6.16	13	CC[C@@H]1/C=C(\C)C[C@H](C)C[C@H](OC)[C@H]2O[C@@](O)(C(=O)C(=O)N3CCCC[C@H]3C(=O)O[C@H](/C(C)=C/C3CC[C@@H](OCC(=O)N(C)Cc4ccccc4)[C@H](OC)C3)[C@H](C)[C@@H](O)CC1=O)[C@H](C)C[C@@H]2OC	IC50	'='	5.6	nM	8.25			UO_0000065	8.66	0.17	2.09	4.40	False	CHEMBL678141	Inhibitory binding activity against human Immunophilin-FK-506 binding protein 12	B	BAO_0000357	single protein format	None	None	None	None	None	CHEMBL1902	FK506-binding protein 1A	Homo sapiens	SINGLE PROTEIN	CHEMBL1131619	1	Scientific Literature	J. Med. Chem.	1998	None
CHEMBL2316876		0	421.54	0	4.60	S-Elte421	CCC[C@@H](CCc1ccccc1)OC(=O)[C@@H]1CCCCN1C(=O)C(=O)c1ccccc1	Ratio	'='	1.1										False	CHEMBL2320778	Binding affinity to FKBP12 PPI domain (unknown origin) in water bulk solution by fluorescence spectrophotometric analysis relative to FK506	B	BAO_0000357	single protein format	Homo sapiens	None	None	None	None	CHEMBL1902	FK506-binding protein 1A	Homo sapiens	SINGLE PROTEIN	CHEMBL2311306	1	Scientific Literature	J. Med. Chem.	2013	None
CHEMBL110674		0	693.79	2	5.99	1b (monomer)	CC[C@H](C(=O)N1CCCC[C@H]1C(=O)O[C@H](CCc1ccc(OC)c(OC)c1)c1cccc(OCC(=O)O)c1)c1cc(OC)c(OC)c(OC)c1	IC50	'='	1.8	nM	8.74			UO_0000065	12.60	0.24	2.75	6.28	False	CHEMBL678161	Inhibition of binding to Phe36Val (F36V) mutant of FK506 binding protein 12	B	BAO_0000357	single protein format	None	None	None	None	None	CHEMBL1902	FK506-binding protein 1A	Homo sapiens	SINGLE PROTEIN	CHEMBL1136227	1	Scientific Literature	Bioorg. Med. Chem. Lett.	2003	None
CHEMBL339293		0	601.74	1	3.47	18	CO[C@@H](CC(C)C)[C@@H]1CC[C@@H](C)[C@](O)(C(=O)C(=O)N2[C@H]3CCC[C@@H]2C(=O)OCC(COCc2ccccc2)COC3=O)C1	Ki						Not Active						False	CHEMBL804192	Compound was evaluated for inhibitory activity against human FKBP-12 rotamase; no inhibition	B	BAO_0000357	single protein format	None	None	None	None	None	CHEMBL1902	FK506-binding protein 1A	Homo sapiens	SINGLE PROTEIN	CHEMBL1128974	1	Scientific Literature	Bioorg. Med. Chem. Lett.	1996	None
CHEMBL6714		0	380.44	0	2.82	28	O=C(C(=O)N1CCCCC1C(=O)OCCCc1cccnc1)c1ccccc1	Ki	'='	725.0	nM	6.14			UO_0000065	16.14	0.30	3.32	8.02	False	CHEMBL678143	Compound was tested for its ability to inhibit FK506 binding protein 12 rotamase activity	B	BAO_0000357	single protein format	None	None	None	None	None	CHEMBL1902	FK506-binding protein 1A	Homo sapiens	SINGLE PROTEIN	CHEMBL1131428	1	Scientific Literature	J. Med. Chem.	1998	None
CHEMBL357091		0	415.56	0	4.10	60	Cc1ccc(S(=O)(=O)N2CCCCC2C(=O)OCCCCc2ccccc2)cc1	Ki	'='	504.0	nM	6.30			UO_0000065	15.15	0.30	2.20	9.89	False	CHEMBL678143	Compound was tested for its ability to inhibit FK506 binding protein 12 rotamase activity	B	BAO_0000357	single protein format	None	None	None	None	None	CHEMBL1902	FK506-binding protein 1A	Homo sapiens	SINGLE PROTEIN	CHEMBL1131428	1	Scientific Literature	J. Med. Chem.	1998	None
CHEMBL407332		0	962.23	3	7.38	18	CC[C@@H]1/C=C(\C)C[C@H](C)C[C@H](OC)[C@H]2O[C@@](O)(C(=O)C(=O)N3CCCC[C@H]3C(=O)O[C@H](/C(C)=C/C3CC[C@@H](OC[C@@H](O)c4ccc5ccccc5c4)[C@H](OC)C3)[C@H](C)[C@H](O)CC1=O)[C@H](C)C[C@@H]2OC	EC50	'='	21.1	nM	7.68			UO_0000065	7.98	0.15	0.30	4.09	False	CHEMBL678139	Effective concentration against FK506 binding protein 12 using [3H]-dihydro FK-506	B	BAO_0000357	single protein format	Homo sapiens	None	None	None	None	CHEMBL1902	FK506-binding protein 1A	Homo sapiens	SINGLE PROTEIN	CHEMBL1131808	1	Scientific Literature	Bioorg. Med. Chem. Lett.	1999	None
CHEMBL1650949		0	522.58	1	3.34	4f	COc1cc(CCCOC(=O)C2CCCCN2S(=O)(=O)c2cccc([N+](=O)[O-])c2)cc(OC)c1OC	IC50	'='	70.0	nM	7.16			UO_0000065	13.69	0.27	3.81	5.32	False	CHEMBL1657166	Inhibition of PPIase activity of human FKBP12 expressed in Escherichia coli by spectrophotometry	B	BAO_0000019	assay format	Homo sapiens	None	None	None	None	CHEMBL1902	FK506-binding protein 1A	Homo sapiens	SINGLE PROTEIN	CHEMBL1649079	1	Scientific Literature	J. Med. Chem.	2011	None
CHEMBL419817		0	907.15	3	6.66	6	CC[C@@H]1/C=C(\C)C[C@H](C)[C@H](OC)[C@H]2O[C@@](O)(C(=O)C(=O)N3CCCC[C@H]3C(=O)O[C@H](/C(C)=C/[C@@H]3CC[C@@H](Oc4ccc5c(ccn5C)c4)[C@H](OC)C3)[C@H](C)[C@@H](O)CC1=O)[C@H](C)C[C@@H]2OC	IC50	'='	3.6	nM	8.44			UO_0000065	9.31	0.18	1.78	4.90	False	CHEMBL678158	In vitro competitive binding to FK506 binding protein 12 versus tritiated FK-506.	B	BAO_0000357	single protein format	None	None	None	None	None	CHEMBL1902	FK506-binding protein 1A	Homo sapiens	SINGLE PROTEIN	CHEMBL1150455	1	Scientific Literature	Bioorg. Med. Chem. Lett.	1996	None
CHEMBL51516		0	850.06	2	4.58	4	CC[C@@H]1/C=C(\C)C[C@H](C)C[C@H](OC)[C@H]2O[C@@](O)(C(=O)C(=O)N3CCCC[C@H]3C(=O)O[C@H](/C(C)=C/C3CC[C@@H](OCC(=O)O)[C@H](OC)C3)[C@H](C)[C@@H](O)CC1=O)[C@H](C)C[C@@H]2OC	Selectivity	'='	0.03										False	CHEMBL678147	Inhibitory selectivity for human FK506 binding protein 12 and human mixed lymphocyte response(MLR)	F	BAO_0000019	assay format	Homo sapiens	None	None	None	None	CHEMBL1902	FK506-binding protein 1A	Homo sapiens	SINGLE PROTEIN	CHEMBL1131619	1	Scientific Literature	J. Med. Chem.	1998	None
CHEMBL33094		0	358.48	0	2.73	4	CCC(C)(C)C(=O)C(=O)N1CCC[C@H]1C(=O)NCCCc1ccccc1	Ki	'='	1100.0	nM	5.96			UO_0000065	16.62	0.31	3.23	8.96	False	CHEMBL678145	Inhibitory activity against FK506 binding protein 12	B	BAO_0000357	single protein format	Homo sapiens	None	None	None	None	CHEMBL1902	FK506-binding protein 1A	Homo sapiens	SINGLE PROTEIN	CHEMBL1135538	1	Scientific Literature	J. Med. Chem.	2002	None
CHEMBL140442		0	930.19	3	5.96	6	COC(=O)CC[C@H](CCO)C[C@@H](C)[C@@H]1CC(=O)[C@H](C)/C=C(\C)[C@@H](O)[C@@H](OC)C(=O)[C@H](C)C[C@H](C)/C=C/C=C/C=C(\C)[C@@H](OC)C[C@@H]2CC[C@@H](C)[C@@](O)(O2)C(=O)C(=O)N2CCCC[C@H]2C(=O)O1	IC50	'='	3.4	nM	8.47			UO_0000065	9.10	0.18	2.51	3.99	False	CHEMBL678159	Compound was tested in vitro for its ability to compete with immobilized FK506 for binding to biotinylated FK506 binding protein 12 in a competitive binding assay	B	BAO_0000357	single protein format	None	None	None	None	None	CHEMBL1902	FK506-binding protein 1A	Homo sapiens	SINGLE PROTEIN	CHEMBL1131933	1	Scientific Literature	Bioorg. Med. Chem. Lett.	1999	None
CHEMBL276123		0	555.58	1	2.58	15	COc1cc(C(=O)C(=O)N2[C@H]3CCC[C@@H]2C(=O)OCC(COCc2ccccc2)COC3=O)cc(OC)c1OC	Ki	'='	1200.0	nM	5.92			UO_0000065	10.66	0.20	3.34	4.67	False	CHEMBL804191	Compound was evaluated for inhibitory activity against human FKBP-12 rotamase	B	BAO_0000357	single protein format	None	None	None	None	None	CHEMBL1902	FK506-binding protein 1A	Homo sapiens	SINGLE PROTEIN	CHEMBL1128974	1	Scientific Literature	Bioorg. Med. Chem. Lett.	1996	None
CHEMBL52035		0	849.07	2	3.98	9	CC[C@@H]1/C=C(\C)C[C@H](C)C[C@H](OC)[C@H]2O[C@@](O)(C(=O)C(=O)N3CCCC[C@H]3C(=O)O[C@H](/C(C)=C/C3CC[C@@H](OCC(N)=O)[C@H](OC)C3)[C@H](C)[C@@H](O)CC1=O)[C@H](C)C[C@@H]2OC	IC50	'='	0.6	nM	9.22			UO_0000065	10.86	0.21	5.24	4.38	False	CHEMBL678141	Inhibitory binding activity against human Immunophilin-FK-506 binding protein 12	B	BAO_0000357	single protein format	None	None	None	None	None	CHEMBL1902	FK506-binding protein 1A	Homo sapiens	SINGLE PROTEIN	CHEMBL1131619	1	Scientific Literature	J. Med. Chem.	1998	None
CHEMBL108247		0	374.48	0	2.94	11	CCC(C)(C)C(=O)C(=O)N1CCCCC1C(=O)OCCCc1cccnc1	Ki	'='	130.0	nM	6.89			UO_0000065	18.39	0.35	3.95	8.99	False	CHEMBL678143	Compound was tested for its ability to inhibit FK506 binding protein 12 rotamase activity	B	BAO_0000357	single protein format	None	None	None	None	None	CHEMBL1902	FK506-binding protein 1A	Homo sapiens	SINGLE PROTEIN	CHEMBL1131428	1	Scientific Literature	J. Med. Chem.	1998	None
CHEMBL3971731		0	938.21	3	2.77	8	C[C@@H]1O[C@@H](O[C@H]2[C@H](O)[C@@H](O[C@@H]3O[C@@H](C)[C@H](O)[C@@H](O)[C@H]3O)[C@H](O[C@H]3CC[C@@]4(C)[C@@H](CC[C@]5(C)[C@@H]4CC=C4[C@@H]6CC(C)(C)CC[C@]6(C(=O)N(C)C)CC[C@]45C)C3(C)C)O[C@@H]2CO)[C@H](O)[C@H](O)[C@H]1O	Activity					Potential missing data							False	CHEMBL3856367	Binding affinity to FKBP12 (unknown origin)	B	BAO_0000357	single protein format	Homo sapiens	None	None	None	None	CHEMBL1902	FK506-binding protein 1A	Homo sapiens	SINGLE PROTEIN	CHEMBL3856183	1	Scientific Literature	Eur J Med Chem	2016	None
CHEMBL407550		0	815.06	3	6.11	22	C=CC[C@@H]1/C=C(\C)C[C@H](C)C[C@H](OC)[C@@H](O)[C@@H](OC)C[C@@H](C)c2ncoc2C(=O)N2CCCC[C@H]2C(=O)O[C@H](/C(C)=C/[C@@H]2CC[C@@H](O)[C@H](OC)C2)[C@H](C)C(O)CC1=O	Kd	'='	344.0	nM	6.46			UO_0000065	7.93	0.15	0.35	3.63	False	CHEMBL857594	Binding affinity to FK506 binding protein 12 was determined	B	BAO_0000357	single protein format	None	None	None	None	None	CHEMBL1902	FK506-binding protein 1A	Homo sapiens	SINGLE PROTEIN	CHEMBL1128043	1	Scientific Literature	Bioorg. Med. Chem. Lett.	1995	None
CHEMBL281297		0	900.16	3	5.53	24	CO[C@@H]1C[C@H](C[C@@H](C)[C@@H]2CC(=O)[C@H](C)/C=C(\C)[C@@H](O)[C@@H](OC)C(=O)[C@H](C)C[C@H](C)/C=C/C=C/C=C(\C)[C@H](O)C[C@@H]3CC[C@@H](C)[C@@](O)(O3)C(=O)C(=O)N3CCCC[C@H]3C(=O)O2)CC[C@H]1O	IC50	'='	14.0	nM	7.85			UO_0000065	8.72	0.17	2.32	3.80	False	CHEMBL678815	The compound was tested for binding affinity to FK506 binding protein 12 using Rapamycin as control, with an ascomycin conjugate of alkaline phosphatase in a competition binding assay	B	BAO_0000357	single protein format	None	None	None	None	None	CHEMBL1902	FK506-binding protein 1A	Homo sapiens	SINGLE PROTEIN	CHEMBL1133206	1	Scientific Literature	Bioorg. Med. Chem. Lett.	2000	None
CHEMBL323633		0	617.78	2	6.74	19	CC1(C)COC(=O)CCCCCCCCC(=O)c2cccc(c2)C(CCc2ccccc2)OC(=O)[C@@H]2CCCCN2C(=O)C1=O	Ki	'='	20.0	nM	7.70			UO_0000065	12.46	0.23	0.96	7.19	False	CHEMBL857527	Compound was tested for inhibitory activity against FK506 binding protein 12 (FKBP12)	B	BAO_0000357	single protein format	None	None	None	None	None	CHEMBL1902	FK506-binding protein 1A	Homo sapiens	SINGLE PROTEIN	CHEMBL1127991	1	Scientific Literature	Bioorg. Med. Chem. Lett.	1994	None
CHEMBL412791		0	980.17	3	7.25	13	CC[C@@H]1/C=C(\C)C[C@H](C)C[C@H](OC)[C@H]2O[C@@](O)(C(=O)C(=O)N3CCCC[C@H]3C(=O)O[C@H](/C(C)=C/C3CC[C@@H](OC[C@H](O)c4cccc(C(F)(F)F)c4)[C@H](OC)C3)[C@H](C)[C@H](O)CC1=O)[C@H](C)C[C@@H]2OC	EC50	'='	45.0	nM	7.35			UO_0000065	7.50	0.15	0.10	3.92	False	CHEMBL678139	Effective concentration against FK506 binding protein 12 using [3H]-dihydro FK-506	B	BAO_0000357	single protein format	Homo sapiens	None	None	None	None	CHEMBL1902	FK506-binding protein 1A	Homo sapiens	SINGLE PROTEIN	CHEMBL1131808	1	Scientific Literature	Bioorg. Med. Chem. Lett.	1999	None
CHEMBL432074		0	398.57	0	4.04	74	O=C(OCc1ccccc1)[C@@H]1CCCN1C(=S)NC12C[C@H]3C[C@@H](C1)C[C@@H](C2)C3	Ki	'='	18000.0	nM	4.75			UO_0000065	11.90	0.23	0.70	11.41	False	CHEMBL682210	Inhibition of peptidyl-prolyl isomerase (PPIase, or rotamase) activity of FK506 binding protein 12	B	BAO_0000357	single protein format	None	None	None	None	None	CHEMBL1902	FK506-binding protein 1A	Homo sapiens	SINGLE PROTEIN	CHEMBL1135841	1	Scientific Literature	Bioorg. Med. Chem. Lett.	2002	None
CHEMBL16240		0	499.60	0	4.21	2a	COc1ccc(CCCCOC(=O)[C@@H]2CCCCN2C(=O)Cc2cc(OC)c(OC)c(OC)c2)cc1	Inhibition	'='	52.0	%				UO_0000187					False	CHEMBL677107	Percent inhibition towards recombinant FK506 binding protein 12 to determine the FKBP binding property at a concentration of 100 uM	B	BAO_0000357	single protein format	None	None	None	None	None	CHEMBL1902	FK506-binding protein 1A	Homo sapiens	SINGLE PROTEIN	CHEMBL1127287	1	Scientific Literature	Bioorg. Med. Chem. Lett.	1994	None
CHEMBL286227		0	419.52	0	3.69	83	O=C(OCCCc1ccc(F)cc1)C1CCCCN1S(=O)(=O)Cc1ccccc1	Ki	'='	320.0	nM	6.50			UO_0000065	15.48	0.31	2.80	10.20	False	CHEMBL682210	Inhibition of peptidyl-prolyl isomerase (PPIase, or rotamase) activity of FK506 binding protein 12	B	BAO_0000357	single protein format	None	None	None	None	None	CHEMBL1902	FK506-binding protein 1A	Homo sapiens	SINGLE PROTEIN	CHEMBL1135841	1	Scientific Literature	Bioorg. Med. Chem. Lett.	2002	None
CHEMBL235114		0	490.58	0	1.62	17, BI-69A10	CC(C)c1ccc(S(=O)(=O)CC(=O)N2CCOCC2C(=O)OCCCc2ccc[n+]([O-])c2)cc1	Kd	'='	1285000.0	nM		Outside typical range		UO_0000065					False	CHEMBL902649	Binding affinity to human FKBP12 expressed in Escherichia coli BL21(DE3) by isothermal titration calorimetry	B	BAO_0000019	assay format	Homo sapiens	None	None	None	None	CHEMBL1902	FK506-binding protein 1A	Homo sapiens	SINGLE PROTEIN	CHEMBL1138344	1	Scientific Literature	J. Med. Chem.	2007	None
CHEMBL57674		0	358.48	0	3.87	5	CC1(CNC(=O)N2CCCC[C@H]2C(=O)OCc2ccccc2)CCCC1	Ki	'='	570.0	nM	6.24			UO_0000065	17.42	0.33	2.37	10.65	False	CHEMBL857528	Apparent inhibition constant of Wild-type human recombinant FK506 binding protein 12	B	BAO_0000357	single protein format	None	None	None	None	None	CHEMBL1902	FK506-binding protein 1A	Homo sapiens	SINGLE PROTEIN	CHEMBL1129567	1	Scientific Literature	J. Med. Chem.	1996	None
CHEMBL33726		0	461.07	1	5.12	65	O=C(OCCCc1ccc(Cl)cc1)[C@@H]1CCCN1C(=S)NC12C[C@H]3C[C@@H](C1)C[C@@H](C2)C3	Ki	'='	1500.0	nM	5.82			UO_0000065	12.63	0.26	0.70	14.01	False	CHEMBL682210	Inhibition of peptidyl-prolyl isomerase (PPIase, or rotamase) activity of FK506 binding protein 12	B	BAO_0000357	single protein format	None	None	None	None	None	CHEMBL1902	FK506-binding protein 1A	Homo sapiens	SINGLE PROTEIN	CHEMBL1135841	1	Scientific Literature	Bioorg. Med. Chem. Lett.	2002	None
CHEMBL33317		0	466.40	0	4.17	80	O=C(OCCCc1ccc(Br)cc1)C1CCCCN1S(=O)(=O)c1ccccc1	Ki	'='	8000.0	nM	5.10			UO_0000065	10.93	0.25	0.93	8.00	False	CHEMBL682210	Inhibition of peptidyl-prolyl isomerase (PPIase, or rotamase) activity of FK506 binding protein 12	B	BAO_0000357	single protein format	None	None	None	None	None	CHEMBL1902	FK506-binding protein 1A	Homo sapiens	SINGLE PROTEIN	CHEMBL1135841	1	Scientific Literature	Bioorg. Med. Chem. Lett.	2002	None
CHEMBL1650803		0	311.40	0	1.93	2b	CCOC(=O)C1CCCCN1S(=O)(=O)Cc1ccccc1	IC50	'='	2600.0	nM	5.58			UO_0000065	17.94	0.36	3.66	8.77	False	CHEMBL1657166	Inhibition of PPIase activity of human FKBP12 expressed in Escherichia coli by spectrophotometry	B	BAO_0000019	assay format	Homo sapiens	None	None	None	None	CHEMBL1902	FK506-binding protein 1A	Homo sapiens	SINGLE PROTEIN	CHEMBL1649079	1	Scientific Literature	J. Med. Chem.	2011	None
CHEMBL1650948		0	433.49	0	2.71	4e	O=C(OCCCc1cccnc1)C1CCCCN1S(=O)(=O)c1cccc([N+](=O)[O-])c1	IC50	'='	150.0	nM	6.82			UO_0000065	15.74	0.31	4.11	5.70	False	CHEMBL1657166	Inhibition of PPIase activity of human FKBP12 expressed in Escherichia coli by spectrophotometry	B	BAO_0000019	assay format	Homo sapiens	None	None	None	None	CHEMBL1902	FK506-binding protein 1A	Homo sapiens	SINGLE PROTEIN	CHEMBL1649079	1	Scientific Literature	J. Med. Chem.	2011	None
CHEMBL2058226		0	653.78	2	5.84	12	COc1ccc(CC[C@@H](OC(=O)[C@@H]2CCCCN2S(=O)(=O)c2cc3ccccc3s2)c2cccc(OCC(=O)O)c2)cc1OC	IC50	'='	4600.0	nM	5.34			UO_0000065	8.16	0.16	-0.50	4.15	False	CHEMBL2061148	Binding affinity to FKBP12 by competitive fluorescence polarization assay	B	BAO_0000357	single protein format	Homo sapiens	None	None	None	None	CHEMBL1902	FK506-binding protein 1A	Homo sapiens	SINGLE PROTEIN	CHEMBL2057077	1	Scientific Literature	J. Med. Chem.	2012	None
CHEMBL277514		0	511.62	1	4.68	2b	C=C(C(=O)N1CCCC[C@H]1C(=O)OCCCCc1ccc(OC)cc1)c1cc(OC)c(OC)c(OC)c1	IC50						Not determined						False	CHEMBL678157	Binding affinity towards recombinant FK506 binding protein 12 to determine the FKBP binding property of the compound; activity was insufficient	B	BAO_0000357	single protein format	None	None	None	None	None	CHEMBL1902	FK506-binding protein 1A	Homo sapiens	SINGLE PROTEIN	CHEMBL1127287	1	Scientific Literature	Bioorg. Med. Chem. Lett.	1994	None
CHEMBL421507		0	790.05	3	5.30	21	C=CC[C@@H]1/C=C(\C)C[C@H](C)C[C@H](OC)[C@@H](O)[C@@H](OC)C[C@@H](C)CC(=O)C(=O)N2CCCC[C@H]2C(=O)O[C@H](/C(C)=C/[C@@H]2CC[C@@H](O)[C@H](OC)C2)[C@H](C)[C@@H](O)CC1=O	Kd	'='	320.0	nM	6.50			UO_0000065	8.22	0.16	1.19	3.84	False	CHEMBL857594	Binding affinity to FK506 binding protein 12 was determined	B	BAO_0000357	single protein format	None	None	None	None	None	CHEMBL1902	FK506-binding protein 1A	Homo sapiens	SINGLE PROTEIN	CHEMBL1128043	1	Scientific Literature	Bioorg. Med. Chem. Lett.	1995	None
CHEMBL292238		0	464.61	1	6.06	12	CC1(CNC(=O)N2CCCC[C@H]2C(=O)OCc2cccc(Oc3ccccc3)c2)CCCCC1	Ki	'='	200.0	nM	6.70			UO_0000065	14.42	0.27	0.64	9.87	False	CHEMBL857528	Apparent inhibition constant of Wild-type human recombinant FK506 binding protein 12	B	BAO_0000357	single protein format	None	None	None	None	None	CHEMBL1902	FK506-binding protein 1A	Homo sapiens	SINGLE PROTEIN	CHEMBL1129567	1	Scientific Literature	J. Med. Chem.	1996	None
CHEMBL321022		0	583.68	1	4.77	2	CCC(C)(C)C(=O)C(=O)N1CCCC[C@H]1C(=O)O[C@H](CCc1ccc(OC)c(OC)c1)c1cccc(OCC(=O)O)c1	IC50	'='	114.0	nM	6.94			UO_0000065	11.90	0.23	2.17	5.40	False	CHEMBL2061148	Binding affinity to FKBP12 by competitive fluorescence polarization assay	B	BAO_0000357	single protein format	Homo sapiens	None	None	None	None	CHEMBL1902	FK506-binding protein 1A	Homo sapiens	SINGLE PROTEIN	CHEMBL2057077	1	Scientific Literature	J. Med. Chem.	2012	None
CHEMBL2058794		0	737.70	2	5.89	42	COc1ccc(CC[C@@H](OC(=O)[C@@H]2CCCCN2S(=O)(=O)c2cc(Cl)c(O)c(Cl)c2)c2cccc(OCCN3CCOCC3)c2)cc1OC	IC50	'='	115.0	nM	6.94			UO_0000065	9.41	0.19	1.05	5.59	False	CHEMBL2061148	Binding affinity to FKBP12 by competitive fluorescence polarization assay	B	BAO_0000357	single protein format	Homo sapiens	None	None	None	None	CHEMBL1902	FK506-binding protein 1A	Homo sapiens	SINGLE PROTEIN	CHEMBL2057077	1	Scientific Literature	J. Med. Chem.	2012	None
CHEMBL2058799		0	669.78	1	4.10	47	COc1ccc(CC[C@@H](NC(=O)[C@@H]2CCCCN2S(=O)(=O)c2ccc3[nH]c(=O)sc3c2)c2cccc(OCC(=O)O)c2)cc1OC	IC50	'='	1400.0	nM	5.85			UO_0000065	8.74	0.17	1.75	3.56	False	CHEMBL2061148	Binding affinity to FKBP12 by competitive fluorescence polarization assay	B	BAO_0000357	single protein format	Homo sapiens	None	None	None	None	CHEMBL1902	FK506-binding protein 1A	Homo sapiens	SINGLE PROTEIN	CHEMBL2057077	1	Scientific Literature	J. Med. Chem.	2012	None
CHEMBL2058804		0	582.69	1	4.34	2e, mixture of diasteromers	CCC(C)(C)C(=O)C(=O)N1CCCC[C@H]1C(=O)NC(CCc1ccc(OC)c(OC)c1)c1cccc(OCC(=O)O)c1	IC50	'='	3380.0	nM	5.47			UO_0000065	9.39	0.18	1.13	4.16	False	CHEMBL2061149	Binding affinity to FKBP12 by fluorescence polarization assay	B	BAO_0000357	single protein format	Homo sapiens	None	None	None	None	CHEMBL1902	FK506-binding protein 1A	Homo sapiens	SINGLE PROTEIN	CHEMBL2057129	1	Scientific Literature	J. Med. Chem.	2012	None
CHEMBL286152		0	386.52	0	2.98	42	O=C(NCCCc1ccccc1)C1CCCCN1S(=O)(=O)c1ccccc1	Ki	'='	720.0	nM	6.14			UO_0000065	15.89	0.31	3.16	9.24	False	CHEMBL682211	Ability to inhibit peptidyl-prolyl isomerase (PPIase, or rotamase) activity of FK506 binding protein 12	B	BAO_0000357	single protein format	None	None	None	None	None	CHEMBL1902	FK506-binding protein 1A	Homo sapiens	SINGLE PROTEIN	CHEMBL1135119	1	Scientific Literature	Bioorg. Med. Chem. Lett.	2002	None
CHEMBL386482		0	962.23	3	6.94	13	CC[C@@H]1/C=C(\C)C[C@H](C)C[C@H](OC)[C@H]2O[C@@](O)(C(=O)C(=O)N3CCCC[C@H]3C(=O)O[C@H](/C(C)=C/[C@@H]3CC[C@@H](OCc4nccn4Cc4ccccc4)[C@H](OC)C3)[C@H](C)[C@@H](O)CC1=O)[C@H](C)C[C@@H]2OC	EC50	'='	7.4	nM	8.13			UO_0000065	8.45	0.16	1.19	4.39	False	CHEMBL678154	Binding affinity for FK506 binding protein 12 using [3H]-dihydro FK-506 radioligand was determined	B	BAO_0000357	single protein format	None	None	None	None	None	CHEMBL1902	FK506-binding protein 1A	Homo sapiens	SINGLE PROTEIN	CHEMBL1131393	1	Scientific Literature	Bioorg. Med. Chem. Lett.	1998	None
CHEMBL290015		0	761.99	2	4.87	SLB-606	C=CCC(CC=C)C(=O)C[C@H](O)[C@@H](C)[C@H](OC(=O)[C@@H]1CCCCN1C(=O)C(=O)[C@]1(O)O[C@H]([C@H](/C=C\C)OC)CC[C@H]1C)[C@H](C)C[C@@H]1CC[C@@H](O)[C@H](OC)C1	Ki	'='	207.0	nM	6.68			UO_0000065	8.77	0.17	1.81	3.95	False	CHEMBL677278	Binding affinity towards immunophilin cytosolic protein FK506 binding protein 12 was determined	B	BAO_0000357	single protein format	None	None	None	None	None	CHEMBL1902	FK506-binding protein 1A	Homo sapiens	SINGLE PROTEIN	CHEMBL1127921	1	Scientific Literature	Bioorg. Med. Chem. Lett.	1994	None
CHEMBL107774		0	570.68	2	5.14	1k (monomer)	CCC(CC)NC(=O)N1CCCC[C@H]1C(=O)O[C@H](CCc1ccc(OC)c(OC)c1)c1cccc(OCC(=O)O)c1	IC50	'='	64.0	nM	7.19			UO_0000065	12.61	0.24	2.05	5.82	False	CHEMBL678161	Inhibition of binding to Phe36Val (F36V) mutant of FK506 binding protein 12	B	BAO_0000357	single protein format	None	None	None	None	None	CHEMBL1902	FK506-binding protein 1A	Homo sapiens	SINGLE PROTEIN	CHEMBL1136227	1	Scientific Literature	Bioorg. Med. Chem. Lett.	2003	None
CHEMBL52055		0	941.17	3	5.84	20	CC[C@@H]1/C=C(\C)C[C@H](C)C[C@H](OC)[C@H]2O[C@@](O)(C(=O)C(=O)N3CCCC[C@H]3C(=O)O[C@H](/C(C)=C/C3CC[C@@H](OCC(=O)Nc4ccc(O)cc4)[C@H](OC)C3)[C@H](C)[C@@H](O)CC1=O)[C@H](C)C[C@@H]2OC	IC50	'='	16.0	nM	7.80			UO_0000065	8.28	0.16	1.96	3.60	False	CHEMBL678141	Inhibitory binding activity against human Immunophilin-FK-506 binding protein 12	B	BAO_0000357	single protein format	None	None	None	None	None	CHEMBL1902	FK506-binding protein 1A	Homo sapiens	SINGLE PROTEIN	CHEMBL1131619	1	Scientific Literature	J. Med. Chem.	1998	None
CHEMBL48863		0	931.22	3	5.95	16	CC[C@@H]1/C=C(\C)C[C@H](C)C[C@H](OC)[C@H]2O[C@@](O)(C(=O)C(=O)N3CCCC[C@H]3C(=O)O[C@H](/C(C)=C/C3CC[C@@H](OCC(=O)NC4CCCCC4)[C@H](OC)C3)[C@H](C)[C@@H](O)CC1=O)[C@H](C)C[C@@H]2OC	Selectivity	'='	4.3										False	CHEMBL678147	Inhibitory selectivity for human FK506 binding protein 12 and human mixed lymphocyte response(MLR)	F	BAO_0000019	assay format	Homo sapiens	None	None	None	None	CHEMBL1902	FK506-binding protein 1A	Homo sapiens	SINGLE PROTEIN	CHEMBL1131619	1	Scientific Literature	J. Med. Chem.	1998	None
CHEMBL439899		0	874.15	3	6.10	10B	CC[C@@H]1/C=C(\C)C[C@H](C)C[C@H](OC)[C@H]2OC(O)(C(=O)C(=O)N3CCCC[C@H]3C(=O)O[C@H](/C(C)=C/[C@@H]3CC[C@@H](OCc4cccs4)[C@H](O)C3)[C@H](C)[C@@H](O)CC1=O)[C@@H](C)C[C@@H]2OC	EC50	'='	11.8	nM	7.93			UO_0000065	9.07	0.18	1.83	4.45	False	CHEMBL678151	Ability to bind the major cystolic receptor FK506 binding protein 12 by using competitive binding assay	B	BAO_0000357	single protein format	None	None	None	None	None	CHEMBL1902	FK506-binding protein 1A	Homo sapiens	SINGLE PROTEIN	CHEMBL1152089	1	Scientific Literature	Bioorg. Med. Chem. Lett.	1994	None
CHEMBL108383		0	603.71	2	5.96	1i (monomer)	CC[C@H](C(=O)N1CCCC[C@H]1C(=O)O[C@H](CCc1ccc(OC)c(OC)c1)c1cccc(OCC(=O)O)c1)c1ccccc1	IC50	'='	40.0	nM	7.40			UO_0000065	12.25	0.23	1.44	6.63	False	CHEMBL678161	Inhibition of binding to Phe36Val (F36V) mutant of FK506 binding protein 12	B	BAO_0000357	single protein format	None	None	None	None	None	CHEMBL1902	FK506-binding protein 1A	Homo sapiens	SINGLE PROTEIN	CHEMBL1136227	1	Scientific Literature	Bioorg. Med. Chem. Lett.	2003	None
CHEMBL126031		0	435.56	0	4.90	4	CCC(C)(C)C(=O)C(=O)N1CCC[C@H]1C(=O)O[C@H](CCc1ccccc1)c1ccccc1	Ki	'='	52.0	nM	7.28			UO_0000065	16.72	0.31	2.38	11.44	False	CHEMBL804190	The compound was tested for binding affinity against rotamase	B	BAO_0000357	single protein format	None	None	None	None	None	CHEMBL1902	FK506-binding protein 1A	Homo sapiens	SINGLE PROTEIN	CHEMBL1131310	1	Scientific Literature	J. Med. Chem.	1998	None
CHEMBL127475		0	353.42	0	1.62	7	CCC(C)(C)C(=O)C(=O)N1C2CCCC1C(=O)OCCCCOC2=O	Ki	'='	8300.0	nM	5.08			UO_0000065	14.38	0.28	3.46	5.65	False	CHEMBL804191	Compound was evaluated for inhibitory activity against human FKBP-12 rotamase	B	BAO_0000357	single protein format	None	None	None	None	None	CHEMBL1902	FK506-binding protein 1A	Homo sapiens	SINGLE PROTEIN	CHEMBL1128974	1	Scientific Literature	Bioorg. Med. Chem. Lett.	1996	None
CHEMBL303180		0	923.15	3	5.63	9	CC[C@@H]1/C=C(\C)[C@@H](O)[C@H](C)[C@H](OC)[C@H]2O[C@@](O)(C(=O)C(=O)N3CCCC[C@H]3C(=O)O[C@H](/C(C)=C/[C@@H]3CC[C@@H](Oc4ccc5c(ccn5C)c4)[C@H](OC)C3)[C@H](C)[C@@H](O)CC1=O)[C@H](C)C[C@@H]2OC	IC50	'='	2.8	nM	8.55			UO_0000065	9.26	0.18	2.92	4.44	False	CHEMBL678158	In vitro competitive binding to FK506 binding protein 12 versus tritiated FK-506.	B	BAO_0000357	single protein format	None	None	None	None	None	CHEMBL1902	FK506-binding protein 1A	Homo sapiens	SINGLE PROTEIN	CHEMBL1150455	1	Scientific Literature	Bioorg. Med. Chem. Lett.	1996	None
CHEMBL65102		0	480.61	0	3.80	7	COc1cccc(C(=O)CN2CCCCC2C(=O)N[C@@H](Cc2ccccc2)C(=O)OC(C)(C)C)c1	Activity	'='	3.0	uM				UO_0000064					False	CHEMBL677252	In vitro inhibition of non-cytotoxic immunophilin FK506 binding protein activity	B	BAO_0000357	single protein format	Homo sapiens	None	None	None	None	CHEMBL1902	FK506-binding protein 1A	Homo sapiens	SINGLE PROTEIN	CHEMBL1127962	1	Scientific Literature	Bioorg. Med. Chem. Lett.	1994	None
CHEMBL118978		0	448.61	0	4.71	19	CCC(C)(C)C(=O)C(=O)N1CCCC[C@H]1C(=O)NCCC(c1ccccc1)c1ccccc1	Ki	'='	420.0	nM	6.38			UO_0000065	14.21	0.26	1.67	9.59	False	CHEMBL678145	Inhibitory activity against FK506 binding protein 12	B	BAO_0000357	single protein format	Homo sapiens	None	None	None	None	CHEMBL1902	FK506-binding protein 1A	Homo sapiens	SINGLE PROTEIN	CHEMBL1135538	1	Scientific Literature	J. Med. Chem.	2002	None
CHEMBL417316		0	352.50	0	2.71	43	CCCCNC(=O)C1CCCCN1S(=O)(=O)c1ccc(CC)cc1	Ki	'='	1200.0	nM	5.92			UO_0000065	16.80	0.34	3.21	8.91	False	CHEMBL682211	Ability to inhibit peptidyl-prolyl isomerase (PPIase, or rotamase) activity of FK506 binding protein 12	B	BAO_0000357	single protein format	None	None	None	None	None	CHEMBL1902	FK506-binding protein 1A	Homo sapiens	SINGLE PROTEIN	CHEMBL1135119	1	Scientific Literature	Bioorg. Med. Chem. Lett.	2002	None
CHEMBL413	SIROLIMUS	4	914.19	3	6.18	1	CO[C@H]1C[C@@H]2CC[C@@H](C)[C@@](O)(O2)C(=O)C(=O)N2CCCC[C@H]2C(=O)O[C@H]([C@H](C)C[C@@H]2CC[C@@H](O)[C@H](OC)C2)CC(=O)[C@H](C)/C=C(\C)[C@@H](O)[C@@H](OC)C(=O)[C@H](C)C[C@H](C)/C=C/C=C/C=C/1C	IC50	'='	1.6	nM	8.80			UO_0000065	9.62	0.18	2.62	4.50	True	CHEMBL677106	The compound was tested for binding affinity to FK506 binding protein 12 with an ascomycin conjugate of alkaline phosphatase in a competition binding assay	B	BAO_0000357	single protein format	None	None	None	None	None	CHEMBL1902	FK506-binding protein 1A	Homo sapiens	SINGLE PROTEIN	CHEMBL1133206	1	Scientific Literature	Bioorg. Med. Chem. Lett.	2000	None
CHEMBL152022		0	701.80	2	5.63	15	CC(C)(C)CC(=O)C(=O)N1CCCC[C@H]1C(=O)OCCC/N=C(S)/N=C1\C=CC(=C2c3ccc(O)cc3Oc3cc(O)ccc32)C(C(=O)O)=C1	IC50	'='	980.0	nM	6.01			UO_0000065	8.56	0.16	0.38	3.43	False	CHEMBL678160	Concentration required to produce a half-maximal FP signal at against FK506 binding protein 12 at ligand concentration of 100 nM	B	BAO_0000357	single protein format	None	None	None	None	None	CHEMBL1902	FK506-binding protein 1A	Homo sapiens	SINGLE PROTEIN	CHEMBL1133424	1	Scientific Literature	Bioorg. Med. Chem. Lett.	2000	None
CHEMBL436759		0	823.84	2	0.21	17	CC(=O)N[C@@H](Cc1ccccc1)C(=O)N[C@@H](C(=O)N1CCCC[C@@H]1C(=O)N[C@@H](Cc1ccc2ccccc2c1)C(=O)N[C@@H](CCC(N)=O)C(N)=O)[C@H](C)OP(=O)(O)O	Inhibition	'<'	10.0	%				UO_0000187					False	CHEMBL861380	Inhibition of FKBP12 at 500 uM	B	BAO_0000357	single protein format	Homo sapiens	None	None	None	None	CHEMBL1902	FK506-binding protein 1A	Homo sapiens	SINGLE PROTEIN	CHEMBL1146085	1	Scientific Literature	J. Med. Chem.	2006	None
CHEMBL277083		0	719.83	2	6.38	6S	COc1ccc(CCC(OC(=O)[C@@H]2CCCCN2C(=O)[C@@H](CC2CC2)c2cc(OC)c(OC)c(OC)c2)c2cccc(OCC(=O)O)c2)cc1OC	IC50	'='	4.4	nM	8.36			UO_0000065	11.61	0.22	1.98	6.00	False	CHEMBL746519	Binding affinity for Mutant F36V-FK506 binding protein by competitive assay based on fluorescence polarization.	B	BAO_0000357	single protein format	None	None	None	None	None	CHEMBL1902	FK506-binding protein 1A	Homo sapiens	SINGLE PROTEIN	CHEMBL1132977	1	Scientific Literature	J. Med. Chem.	2000	None
CHEMBL266848		0	707.82	2	6.38	4S	CCC[C@H](C(=O)N1CCCC[C@H]1C(=O)OC(CCc1ccc(OC)c(OC)c1)c1cccc(OCC(=O)O)c1)c1cc(OC)c(OC)c(OC)c1	IC50	'='	3.8	nM	8.42			UO_0000065	11.90	0.23	2.04	6.05	False	CHEMBL746519	Binding affinity for Mutant F36V-FK506 binding protein by competitive assay based on fluorescence polarization.	B	BAO_0000357	single protein format	None	None	None	None	None	CHEMBL1902	FK506-binding protein 1A	Homo sapiens	SINGLE PROTEIN	CHEMBL1132977	1	Scientific Literature	J. Med. Chem.	2000	None
CHEMBL355620		0	832.08	3	5.42	6A	C=CC(C)O[C@@H]1C[C@H](/C=C(\C)[C@H]2OC(=O)[C@@H]3CCCCN3C(=O)C(=O)C3(O)O[C@H]([C@@H](OC)C[C@@H](C)C/C(C)=C/[C@@H](CC)C(=O)C[C@H](O)[C@H]2C)[C@@H](OC)C[C@@H]3C)CC[C@H]1O	EC50	'='	6.6	nM	8.18			UO_0000065	9.83	0.19	2.76	4.59	False	CHEMBL678151	Ability to bind the major cystolic receptor FK506 binding protein 12 by using competitive binding assay	B	BAO_0000357	single protein format	None	None	None	None	None	CHEMBL1902	FK506-binding protein 1A	Homo sapiens	SINGLE PROTEIN	CHEMBL1152089	1	Scientific Literature	Bioorg. Med. Chem. Lett.	1994	None
CHEMBL146804		0	391.55	0	4.42	26	O=C(C(=O)N1CCCCC1C(=O)OCCCC1CCCCC1)C1CCCCC1	Ki	'='	760.0	nM	6.12			UO_0000065	15.63	0.30	1.70	9.61	False	CHEMBL678143	Compound was tested for its ability to inhibit FK506 binding protein 12 rotamase activity	B	BAO_0000357	single protein format	None	None	None	None	None	CHEMBL1902	FK506-binding protein 1A	Homo sapiens	SINGLE PROTEIN	CHEMBL1131428	1	Scientific Literature	J. Med. Chem.	1998	None
CHEMBL285392		0	372.49	0	2.59	41	O=C(NCCc1ccccc1)C1CCCCN1S(=O)(=O)c1ccccc1	Ki	'='	1500.0	nM	5.82			UO_0000065	15.64	0.31	3.23	8.76	False	CHEMBL682211	Ability to inhibit peptidyl-prolyl isomerase (PPIase, or rotamase) activity of FK506 binding protein 12	B	BAO_0000357	single protein format	None	None	None	None	None	CHEMBL1902	FK506-binding protein 1A	Homo sapiens	SINGLE PROTEIN	CHEMBL1135119	1	Scientific Literature	Bioorg. Med. Chem. Lett.	2002	None
CHEMBL6367	GPI-1046	0	360.45	0	2.55	1	CCC(C)(C)C(=O)C(=O)N1CCC[C@H]1C(=O)OCCCc1cccnc1	Ki	'='	0.01	nM	11.00			UO_0000065	30.52	0.58	8.45	14.37	False	CHEMBL682211	Ability to inhibit peptidyl-prolyl isomerase (PPIase, or rotamase) activity of FK506 binding protein 12	B	BAO_0000357	single protein format	None	None	None	None	None	CHEMBL1902	FK506-binding protein 1A	Homo sapiens	SINGLE PROTEIN	CHEMBL1135119	1	Scientific Literature	Bioorg. Med. Chem. Lett.	2002	None
CHEMBL170544		0	818.06	3	5.03	5A	C=CCO[C@@H]1C[C@H](/C=C(\C)[C@H]2OC(=O)[C@@H]3CCCCN3C(=O)C(=O)C3(O)O[C@H]([C@@H](OC)C[C@@H](C)C/C(C)=C/[C@@H](CC)C(=O)C[C@H](O)[C@H]2C)[C@@H](OC)C[C@@H]3C)CC[C@H]1O	EC50	'='	2.7	nM	8.57			UO_0000065	10.47	0.20	3.54	4.80	False	CHEMBL678151	Ability to bind the major cystolic receptor FK506 binding protein 12 by using competitive binding assay	B	BAO_0000357	single protein format	None	None	None	None	None	CHEMBL1902	FK506-binding protein 1A	Homo sapiens	SINGLE PROTEIN	CHEMBL1152089	1	Scientific Literature	Bioorg. Med. Chem. Lett.	1994	None
CHEMBL8597	ASCOMYCIN	0	792.02	2	4.47	2 ; 2A, (L-683590)	CC[C@@H]1/C=C(\C)C[C@H](C)C[C@H](OC)[C@H]2O[C@@](O)(C(=O)C(=O)N3CCCC[C@H]3C(=O)O[C@H](/C(C)=C/[C@@H]3CC[C@@H](O)[C@H](OC)C3)[C@H](C)[C@@H](O)CC1=O)[C@H](C)C[C@@H]2OC	EC50	'='	1.6	nM	8.80			UO_0000065	11.11	0.21	4.33	4.93	True	CHEMBL678151	Ability to bind the major cystolic receptor FK506 binding protein 12 by using competitive binding assay	B	BAO_0000357	single protein format	None	None	None	None	None	CHEMBL1902	FK506-binding protein 1A	Homo sapiens	SINGLE PROTEIN	CHEMBL1152089	1	Scientific Literature	Bioorg. Med. Chem. Lett.	1994	None
CHEMBL262997		0	979.24	3	5.19	10	CC[C@@H]1/C=C(\C)C[C@H](C)C[C@H](OC)[C@H]2O[C@@](O)(C(=O)C(=O)N3CCCC[C@H]3C(=O)O[C@H](/C(C)=C/[C@@H]3CC[C@@H](OC(=S)N(C)C(=O)CCC(=O)OC)[C@H](OC)C3)[C@H](C)[C@@H](O)CC1=O)[C@H](C)C[C@@H]2OC	rIC50	'='	2.7										False	CHEMBL678148	Immunosuppressive activity in FK506 binding protein 12 binding assay as inhibitory concentration (rIC50) relative to FK506 IC50 (1.2 nM)	B	BAO_0000357	single protein format	Homo sapiens	None	None	None	None	CHEMBL1902	FK506-binding protein 1A	Homo sapiens	SINGLE PROTEIN	CHEMBL1132673	1	Scientific Literature	Bioorg. Med. Chem. Lett.	1999	None
CHEMBL2316873		0	420.55	0	4.17	ElteN420, 1:1 diastereomeric mixture	CCCC(CCc1ccccc1)NC(=O)[C@@H]1CCCCN1C(=O)C(=O)c1ccccc1	Ratio	'='	5.0										False	CHEMBL2320778	Binding affinity to FKBP12 PPI domain (unknown origin) in water bulk solution by fluorescence spectrophotometric analysis relative to FK506	B	BAO_0000357	single protein format	Homo sapiens	None	None	None	None	CHEMBL1902	FK506-binding protein 1A	Homo sapiens	SINGLE PROTEIN	CHEMBL2311306	1	Scientific Literature	J. Med. Chem.	2013	None
CHEMBL126568		0	449.59	1	5.29	R-sb3, 15R-sb3	CCC(C)(C)C(=O)C(=O)N1CCCC[C@H]1C(=O)O[C@H](CCc1ccccc1)c1ccccc1	Ratio	'='	25.0										False	CHEMBL2320778	Binding affinity to FKBP12 PPI domain (unknown origin) in water bulk solution by fluorescence spectrophotometric analysis relative to FK506	B	BAO_0000357	single protein format	Homo sapiens	None	None	None	None	CHEMBL1902	FK506-binding protein 1A	Homo sapiens	SINGLE PROTEIN	CHEMBL2311306	1	Scientific Literature	J. Med. Chem.	2013	None
CHEMBL6367	GPI-1046	0	360.45	0	2.55	6	CCC(C)(C)C(=O)C(=O)N1CCC[C@H]1C(=O)OCCCc1cccnc1	Ki	'='	7.5	nM	8.12			UO_0000065	22.54	0.43	5.57	10.61	True	CHEMBL804190	The compound was tested for binding affinity against rotamase	B	BAO_0000357	single protein format	None	None	None	None	None	CHEMBL1902	FK506-binding protein 1A	Homo sapiens	SINGLE PROTEIN	CHEMBL1131310	1	Scientific Literature	J. Med. Chem.	1998	None
CHEMBL292987		0	631.69	1	4.26	4	COc1cccc(C(=O)CN2CCCCC2C(=O)N[C@@H](Cc2ccccc2)C(=O)N[C@H](/C=C/COC(=O)C(F)(F)F)C(C)C)c1	Activity	'='	1.0	uM				UO_0000064					False	CHEMBL677252	In vitro inhibition of non-cytotoxic immunophilin FK506 binding protein activity	B	BAO_0000357	single protein format	Homo sapiens	None	None	None	None	CHEMBL1902	FK506-binding protein 1A	Homo sapiens	SINGLE PROTEIN	CHEMBL1127962	1	Scientific Literature	Bioorg. Med. Chem. Lett.	1994	None
CHEMBL33410		0	396.53	0	3.92	71	O=C(OCCc1ccccc1)[C@@H]1CCCN1C(=O)NC12C[C@H]3C[C@@H](C1)C[C@@H](C2)C3	Ki	'='	1300.0	nM	5.89			UO_0000065	14.84	0.28	1.97	10.04	False	CHEMBL682210	Inhibition of peptidyl-prolyl isomerase (PPIase, or rotamase) activity of FK506 binding protein 12	B	BAO_0000357	single protein format	None	None	None	None	None	CHEMBL1902	FK506-binding protein 1A	Homo sapiens	SINGLE PROTEIN	CHEMBL1135841	1	Scientific Literature	Bioorg. Med. Chem. Lett.	2002	None
CHEMBL338562		0	359.47	0	3.16	5	CCC(C)(C)C(=O)C(=O)N1CCC[C@H]1C(=O)OCCCc1ccccc1	Ki	'='	42.0	nM	7.38			UO_0000065	20.52	0.39	4.22	11.58	False	CHEMBL804190	The compound was tested for binding affinity against rotamase	B	BAO_0000357	single protein format	None	None	None	None	None	CHEMBL1902	FK506-binding protein 1A	Homo sapiens	SINGLE PROTEIN	CHEMBL1131310	1	Scientific Literature	J. Med. Chem.	1998	None
CHEMBL441421		0	372.49	0	2.69	52	O=C(NCc1ccccc1)C1CCCCN1S(=O)(=O)Cc1ccccc1	Ki	'='	39000.0	nM	4.41			UO_0000065	11.84	0.23	1.72	6.63	False	CHEMBL682211	Ability to inhibit peptidyl-prolyl isomerase (PPIase, or rotamase) activity of FK506 binding protein 12	B	BAO_0000357	single protein format	None	None	None	None	None	CHEMBL1902	FK506-binding protein 1A	Homo sapiens	SINGLE PROTEIN	CHEMBL1135119	1	Scientific Literature	Bioorg. Med. Chem. Lett.	2002	None
CHEMBL126568		0	449.59	1	5.29	1	CCC(C)(C)C(=O)C(=O)N1CCCC[C@H]1C(=O)O[C@H](CCc1ccccc1)c1ccccc1	Ki	'='	17.0	nM	7.77			UO_0000065	17.28	0.32	2.48	12.20	False	CHEMBL804190	The compound was tested for binding affinity against rotamase	B	BAO_0000357	single protein format	None	None	None	None	None	CHEMBL1902	FK506-binding protein 1A	Homo sapiens	SINGLE PROTEIN	CHEMBL1131310	1	Scientific Literature	J. Med. Chem.	1998	None
CHEMBL79747		0	471.59	0	3.44	19b	C/C=C\C(OC)[C@@H]1CC[C@@H](C)[C@](O)(C(=O)C(=O)N2CCCC[C@H]2C(=O)OCc2ccccc2)C1	Ki	'='	112.0	nM	6.95			UO_0000065	14.74	0.28	3.51	7.46	False	CHEMBL678146	Inhibitory activity of compound against FK506 binding protein 12 was determined	B	BAO_0000357	single protein format	None	None	None	None	None	CHEMBL1902	FK506-binding protein 1A	Homo sapiens	SINGLE PROTEIN	CHEMBL1151550	1	Scientific Literature	Bioorg. Med. Chem. Lett.	1995	None
CHEMBL32121		0	358.46	0	2.46	13	Cc1ccc(S(=O)(=O)N2CCCC2C(=O)NCc2ccccc2)cc1	Ki	'>'	50000.0	nM				UO_0000065					False	CHEMBL682211	Ability to inhibit peptidyl-prolyl isomerase (PPIase, or rotamase) activity of FK506 binding protein 12	B	BAO_0000357	single protein format	None	None	None	None	None	CHEMBL1902	FK506-binding protein 1A	Homo sapiens	SINGLE PROTEIN	CHEMBL1135119	1	Scientific Literature	Bioorg. Med. Chem. Lett.	2002	None
CHEMBL148494		0	415.56	0	3.94	57	O=C(OCCCCc1ccccc1)C1CCCCN1S(=O)(=O)Cc1ccccc1	Ki	'='	34.0	nM	7.47			UO_0000065	17.97	0.35	3.53	11.73	False	CHEMBL678143	Compound was tested for its ability to inhibit FK506 binding protein 12 rotamase activity	B	BAO_0000357	single protein format	None	None	None	None	None	CHEMBL1902	FK506-binding protein 1A	Homo sapiens	SINGLE PROTEIN	CHEMBL1131428	1	Scientific Literature	J. Med. Chem.	1998	None
CHEMBL71458		0	776.02	3	5.50	C24-deoxyascomycin	CC[C@@H]1/C=C(\C)C[C@H](C)C[C@H](OC)[C@H]2O[C@@](O)(C(=O)C(=O)N3CCCC[C@H]3C(=O)O[C@H](/C(C)=C/[C@@H]3CC[C@@H](O)[C@H](OC)C3)[C@H](C)CCC1=O)[C@H](C)C[C@@H]2OC	IC50	'='	0.77	nM	9.11			UO_0000065	11.74	0.23	3.61	5.76	False	CHEMBL678142	The compound was tested for binding affinity against human FK506 binding protein 12	B	BAO_0000357	single protein format	None	None	None	None	None	CHEMBL1902	FK506-binding protein 1A	Homo sapiens	SINGLE PROTEIN	CHEMBL1132455	1	Scientific Literature	J. Med. Chem.	1999	None
CHEMBL119228		0	375.53	0	3.88	22	CCC(C)(C)C(=O)C(=O)N1CCC[C@H]1C(=O)SCCCc1ccccc1	Ki	'='	11.0	nM	7.96			UO_0000065	21.19	0.42	4.08	14.62	False	CHEMBL678145	Inhibitory activity against FK506 binding protein 12	B	BAO_0000357	single protein format	Homo sapiens	None	None	None	None	CHEMBL1902	FK506-binding protein 1A	Homo sapiens	SINGLE PROTEIN	CHEMBL1135538	1	Scientific Literature	J. Med. Chem.	2002	None
CHEMBL148516		0	345.44	0	2.77	49	CC(C)(C)C(=O)C(=O)N1CCCC1C(=O)OCCCc1ccccc1	Ki	'='	95.0	nM	7.02			UO_0000065	20.33	0.38	4.25	11.03	False	CHEMBL678143	Compound was tested for its ability to inhibit FK506 binding protein 12 rotamase activity	B	BAO_0000357	single protein format	None	None	None	None	None	CHEMBL1902	FK506-binding protein 1A	Homo sapiens	SINGLE PROTEIN	CHEMBL1131428	1	Scientific Literature	J. Med. Chem.	1998	None
CHEMBL16765		0	513.63	1	4.77	2c	COc1ccc(CCCCOC(=O)[C@@H]2CCCCN2C(=O)C(C)c2cc(OC)c(OC)c(OC)c2)cc1	Inhibition	'='	47.0	%				UO_0000187					False	CHEMBL677107	Percent inhibition towards recombinant FK506 binding protein 12 to determine the FKBP binding property at a concentration of 100 uM	B	BAO_0000357	single protein format	None	None	None	None	None	CHEMBL1902	FK506-binding protein 1A	Homo sapiens	SINGLE PROTEIN	CHEMBL1127287	1	Scientific Literature	Bioorg. Med. Chem. Lett.	1994	None
CHEMBL120492		0	371.48	0	2.95	6	C[C@H]1C[C@H](C)C(=O)[C@H]([C@H](O)CC2CC(=O)N(Cc3ccccc3)C(=O)C2)C1	IC50	'='	116700.0	nM		Outside typical range		UO_0000065					False	CHEMBL678140	Compound was evaluated for its inhibitory effect on human FK506 binding protein 12 by means of protease-coupled PPIase assay	B	BAO_0000357	single protein format	None	None	None	None	None	CHEMBL1902	FK506-binding protein 1A	Homo sapiens	SINGLE PROTEIN	CHEMBL1132377	1	Scientific Literature	J. Med. Chem.	1999	None
CHEMBL308865		0	955.22	3	6.21	4	CC[C@@H]1/C=C(\C)C[C@H](C)C[C@H](OC)[C@H]2O[C@@](O)(C(=O)C(=O)N3CCCC[C@H]3C(=O)O[C@H](/C(C)=C/[C@@H]3CC[C@@H](OC(=S)NC(=O)c4ccccc4)[C@H](OC)C3)[C@H](C)[C@@H](O)CC1=O)[C@H](C)C[C@@H]2OC	rIC50	'='	6.3										False	CHEMBL678148	Immunosuppressive activity in FK506 binding protein 12 binding assay as inhibitory concentration (rIC50) relative to FK506 IC50 (1.2 nM)	B	BAO_0000357	single protein format	Homo sapiens	None	None	None	None	CHEMBL1902	FK506-binding protein 1A	Homo sapiens	SINGLE PROTEIN	CHEMBL1132673	1	Scientific Literature	Bioorg. Med. Chem. Lett.	1999	None
CHEMBL1650946		0	491.61	0	3.57	rac-4c	COc1cc(CCCOC(=O)C2CCCCN2S(=O)(=O)Cc2ccccc2)cc(OC)c1OC	IC50	'='	200.0	nM	6.70			UO_0000065	13.63	0.27	3.13	7.33	False	CHEMBL1657166	Inhibition of PPIase activity of human FKBP12 expressed in Escherichia coli by spectrophotometry	B	BAO_0000019	assay format	Homo sapiens	None	None	None	None	CHEMBL1902	FK506-binding protein 1A	Homo sapiens	SINGLE PROTEIN	CHEMBL1649079	1	Scientific Literature	J. Med. Chem.	2011	None
CHEMBL285079		0	444.62	1	5.02	64	O=C(OCCCc1ccc(F)cc1)[C@@H]1CCCN1/C(S)=N/C12C[C@H]3C[C@@H](C1)C[C@@H](C2)C3	Ki	'='	850.0	nM	6.07			UO_0000065	13.65	0.27	1.05	14.49	False	CHEMBL682210	Inhibition of peptidyl-prolyl isomerase (PPIase, or rotamase) activity of FK506 binding protein 12	B	BAO_0000357	single protein format	None	None	None	None	None	CHEMBL1902	FK506-binding protein 1A	Homo sapiens	SINGLE PROTEIN	CHEMBL1135841	1	Scientific Literature	Bioorg. Med. Chem. Lett.	2002	None
CHEMBL146203		0	429.56	0	4.09	27	COc1ccc(CCCCOC(=O)C2CCCCN2C(=O)C(=O)C2CCCCC2)cc1	Ki	'='	103.0	nM	6.99			UO_0000065	16.27	0.31	2.90	9.58	False	CHEMBL678143	Compound was tested for its ability to inhibit FK506 binding protein 12 rotamase activity	B	BAO_0000357	single protein format	None	None	None	None	None	CHEMBL1902	FK506-binding protein 1A	Homo sapiens	SINGLE PROTEIN	CHEMBL1131428	1	Scientific Literature	J. Med. Chem.	1998	None
CHEMBL302939		0	684.83	1	3.50	2	COC(=O)[C@H](Cc1ccccc1)NC(=O)[C@@H](NC(=O)[C@H](Cc1ccccc1)NC(=O)C1CCCCN1CC(=O)c1cccc(OC)c1)C(C)C	Activity	'='	1.0	uM				UO_0000064					False	CHEMBL677252	In vitro inhibition of non-cytotoxic immunophilin FK506 binding protein activity	B	BAO_0000357	single protein format	Homo sapiens	None	None	None	None	CHEMBL1902	FK506-binding protein 1A	Homo sapiens	SINGLE PROTEIN	CHEMBL1127962	1	Scientific Literature	Bioorg. Med. Chem. Lett.	1994	None
CHEMBL2316875		0	421.54	0	4.60	R-Elte421	CCC[C@H](CCc1ccccc1)OC(=O)[C@@H]1CCCCN1C(=O)C(=O)c1ccccc1	Ratio	'='	1.6										False	CHEMBL2320778	Binding affinity to FKBP12 PPI domain (unknown origin) in water bulk solution by fluorescence spectrophotometric analysis relative to FK506	B	BAO_0000357	single protein format	Homo sapiens	None	None	None	None	CHEMBL1902	FK506-binding protein 1A	Homo sapiens	SINGLE PROTEIN	CHEMBL2311306	1	Scientific Literature	J. Med. Chem.	2013	None
CHEMBL2058795		0	751.73	2	6.19	43	COc1ccc(CC[C@@H](OC(=O)[C@@H]2CCCCN2S(=O)(=O)c2cc(Cl)c(OC)c(Cl)c2)c2cccc(OCCN3CCOCC3)c2)cc1OC	IC50	'>'	50000.0	nM				UO_0000065					False	CHEMBL2061148	Binding affinity to FKBP12 by competitive fluorescence polarization assay	B	BAO_0000357	single protein format	Homo sapiens	None	None	None	None	CHEMBL1902	FK506-binding protein 1A	Homo sapiens	SINGLE PROTEIN	CHEMBL2057077	1	Scientific Literature	J. Med. Chem.	2012	None
CHEMBL2059240		0	639.74	1	4.67	3j, mixture of diasteromers	CC[C@H]1CCCC[C@@]1(O)C(=O)C(=O)N1CCCC[C@H]1C(=O)O[C@H](CCc1ccc(OC)c(OC)c1)c1cccc(OCC(=O)O)c1	IC50	'='	570.0	nM	6.24			UO_0000065	9.76	0.19	1.57	4.19	False	CHEMBL2061149	Binding affinity to FKBP12 by fluorescence polarization assay	B	BAO_0000357	single protein format	Homo sapiens	None	None	None	None	CHEMBL1902	FK506-binding protein 1A	Homo sapiens	SINGLE PROTEIN	CHEMBL2057129	1	Scientific Literature	J. Med. Chem.	2012	None
CHEMBL2058234		0	666.58	2	5.93	20	COc1ccc(CC[C@@H](OC(=O)[C@@H]2CCCCN2S(=O)(=O)c2cc(Cl)cc(Cl)c2)c2cccc(OCC(=O)O)c2)cc1OC	IC50	'='	800.0	nM	6.10			UO_0000065	9.15	0.19	0.17	4.74	False	CHEMBL2061148	Binding affinity to FKBP12 by competitive fluorescence polarization assay	B	BAO_0000357	single protein format	Homo sapiens	None	None	None	None	CHEMBL1902	FK506-binding protein 1A	Homo sapiens	SINGLE PROTEIN	CHEMBL2057077	1	Scientific Literature	J. Med. Chem.	2012	None
CHEMBL2058790		0	518.42	1	4.18	38	COc1ccc(OCCOC(=O)[C@@H]2CCCCN2S(=O)(=O)c2cc(Cl)cc(Cl)c2)cc1OC	IC50	'>'	100000.0	nM				UO_0000065					False	CHEMBL2061148	Binding affinity to FKBP12 by competitive fluorescence polarization assay	B	BAO_0000357	single protein format	Homo sapiens	None	None	None	None	CHEMBL1902	FK506-binding protein 1A	Homo sapiens	SINGLE PROTEIN	CHEMBL2057077	1	Scientific Literature	J. Med. Chem.	2012	None
CHEMBL350775	BIRICODAR	2	603.72	2	5.02	6i, VX-710, Biricodar	COc1cc(C(=O)C(=O)N2CCCC[C@H]2C(=O)OC(CCCc2cccnc2)CCCc2cccnc2)cc(OC)c1OC	IC50	'='	17.0	nM	7.77			UO_0000065	12.87	0.24	2.75	6.63	False	CHEMBL2061149	Binding affinity to FKBP12 by fluorescence polarization assay	B	BAO_0000357	single protein format	Homo sapiens	None	None	None	None	CHEMBL1902	FK506-binding protein 1A	Homo sapiens	SINGLE PROTEIN	CHEMBL2057129	1	Scientific Literature	J. Med. Chem.	2012	None
CHEMBL291230		0	384.50	0	3.16	48	O=C(NCc1ccccc1)C1CCCCN1S(=O)(=O)/C=C/c1ccccc1	Ki	'='	3900.0	nM	5.41			UO_0000065	14.07	0.27	2.25	8.14	False	CHEMBL682211	Ability to inhibit peptidyl-prolyl isomerase (PPIase, or rotamase) activity of FK506 binding protein 12	B	BAO_0000357	single protein format	None	None	None	None	None	CHEMBL1902	FK506-binding protein 1A	Homo sapiens	SINGLE PROTEIN	CHEMBL1135119	1	Scientific Literature	Bioorg. Med. Chem. Lett.	2002	None
CHEMBL33634		0	380.55	0	3.46	22	CCCCCCCCS(=O)(=O)N1CCCC1C(=O)NCc1ccccc1	Ki	'>'	50000.0	nM				UO_0000065					False	CHEMBL682211	Ability to inhibit peptidyl-prolyl isomerase (PPIase, or rotamase) activity of FK506 binding protein 12	B	BAO_0000357	single protein format	None	None	None	None	None	CHEMBL1902	FK506-binding protein 1A	Homo sapiens	SINGLE PROTEIN	CHEMBL1135119	1	Scientific Literature	Bioorg. Med. Chem. Lett.	2002	None
CHEMBL52541		0	417.55	0	3.95	6	CCC(C)(C)C(=O)C(=O)N1CCCCC1C(=O)OCCCCc1ccc(OC)cc1	Ki	'='	60.0	nM	7.22			UO_0000065	17.30	0.33	3.27	9.91	False	CHEMBL678143	Compound was tested for its ability to inhibit FK506 binding protein 12 rotamase activity	B	BAO_0000357	single protein format	None	None	None	None	None	CHEMBL1902	FK506-binding protein 1A	Homo sapiens	SINGLE PROTEIN	CHEMBL1131428	1	Scientific Literature	J. Med. Chem.	1998	None
CHEMBL381359		0	503.38	1	4.08	6k	COc1cc2c(c(OC)c1)C1C3CCCC(C(=O)N1CC2)N3C(=O)C(=O)c1cc(Cl)ccc1Cl	Ki	'='	153.0	nM	6.82			UO_0000065	13.54	0.27	2.74	8.95	False	CHEMBL853597	Inhibition of FKBP12 rotamase activity	B	BAO_0000357	single protein format	Homo sapiens	None	None	None	None	CHEMBL1902	FK506-binding protein 1A	Homo sapiens	SINGLE PROTEIN	CHEMBL1149428	1	Scientific Literature	J. Med. Chem.	2006	None
CHEMBL202009		0	462.55	0	3.34	6i	CCc1ccc(C(=O)C(=O)N2C3CCCC2C2c4c(cc(OC)cc4OC)CCN2C3=O)cc1	Ki	'='	123.0	nM	6.91			UO_0000065	14.94	0.28	3.57	9.07	False	CHEMBL853597	Inhibition of FKBP12 rotamase activity	B	BAO_0000357	single protein format	Homo sapiens	None	None	None	None	CHEMBL1902	FK506-binding protein 1A	Homo sapiens	SINGLE PROTEIN	CHEMBL1149428	1	Scientific Literature	J. Med. Chem.	2006	None
CHEMBL382052		0	494.54	0	2.79	5c	COc1cccc2c1CCN1C(=O)C3CCCC(C21)N3C(=O)C(=O)c1cc(OC)c(OC)c(OC)c1	Ki	'='	105.0	nM	6.98			UO_0000065	14.11	0.26	4.19	7.38	False	CHEMBL853597	Inhibition of FKBP12 rotamase activity	B	BAO_0000357	single protein format	Homo sapiens	None	None	None	None	CHEMBL1902	FK506-binding protein 1A	Homo sapiens	SINGLE PROTEIN	CHEMBL1149428	1	Scientific Literature	J. Med. Chem.	2006	None
CHEMBL331865		0	544.69	1	4.02	4	CCOC(=O)CN1C(=O)CC(C[C@@H](OC(=O)NC23C[C@H]4C[C@@H](C2)C[C@@H](C3)C4)[C@@H]2C[C@@H](C)C[C@H](C)C2=O)CC1=O	IC50	'>'	200000.0	nM		Outside typical range		UO_0000065					False	CHEMBL678140	Compound was evaluated for its inhibitory effect on human FK506 binding protein 12 by means of protease-coupled PPIase assay	B	BAO_0000357	single protein format	None	None	None	None	None	CHEMBL1902	FK506-binding protein 1A	Homo sapiens	SINGLE PROTEIN	CHEMBL1132377	1	Scientific Literature	J. Med. Chem.	1999	None
CHEMBL176774		0	858.08	3	5.64	9B	CC[C@@H]1/C=C(\C)C[C@H](C)C[C@H](OC)[C@H]2OC(O)(C(=O)C(=O)N3CCCC[C@H]3C(=O)O[C@H](/C(C)=C/[C@@H]3CC[C@@H](OCc4ccco4)[C@H](O)C3)[C@H](C)[C@@H](O)CC1=O)[C@@H](C)C[C@@H]2OC	EC50	'='	15.6	nM	7.81			UO_0000065	9.10	0.17	2.17	4.08	False	CHEMBL678151	Ability to bind the major cystolic receptor FK506 binding protein 12 by using competitive binding assay	B	BAO_0000357	single protein format	None	None	None	None	None	CHEMBL1902	FK506-binding protein 1A	Homo sapiens	SINGLE PROTEIN	CHEMBL1152089	1	Scientific Literature	Bioorg. Med. Chem. Lett.	1994	None
CHEMBL372775		0	473.53	0	3.26	7e	COc1cc2c(c(OC)c1)C1C3CCCC(C(=O)N1CC2)N3C(=O)C(=O)c1cc2ccccc2[nH]1	Ki	'='	2300.0	nM	5.64			UO_0000065	11.91	0.22	2.38	6.13	False	CHEMBL853597	Inhibition of FKBP12 rotamase activity	B	BAO_0000357	single protein format	Homo sapiens	None	None	None	None	CHEMBL1902	FK506-binding protein 1A	Homo sapiens	SINGLE PROTEIN	CHEMBL1149428	1	Scientific Literature	J. Med. Chem.	2006	None
CHEMBL201849		0	468.94	0	3.43	6f	COc1cc2c(c(OC)c1)C1C3CCCC(C(=O)N1CC2)N3C(=O)C(=O)c1ccc(Cl)cc1	Ki	'='	72.0	nM	7.14			UO_0000065	15.23	0.30	3.71	9.38	False	CHEMBL853597	Inhibition of FKBP12 rotamase activity	B	BAO_0000357	single protein format	Homo sapiens	None	None	None	None	CHEMBL1902	FK506-binding protein 1A	Homo sapiens	SINGLE PROTEIN	CHEMBL1149428	1	Scientific Literature	J. Med. Chem.	2006	None
CHEMBL295945		0	939.20	3	6.44	29	CC[C@@H]1/C=C(\C)C[C@H](C)C[C@H](OC)[C@H]2O[C@@](O)(C(=O)C(=O)N3CCCC[C@H]3C(=O)O[C@H](/C(C)=C/C3CC[C@@H](OCC(=O)Nc4ccc(C)cc4)[C@H](OC)C3)[C@H](C)[C@@H](O)CC1=O)[C@H](C)C[C@@H]2OC	Selectivity	'='	3600.0										False	CHEMBL678147	Inhibitory selectivity for human FK506 binding protein 12 and human mixed lymphocyte response(MLR)	F	BAO_0000019	assay format	Homo sapiens	None	None	None	None	CHEMBL1902	FK506-binding protein 1A	Homo sapiens	SINGLE PROTEIN	CHEMBL1131619	1	Scientific Literature	J. Med. Chem.	1998	None
CHEMBL48841		0	943.16	3	6.28	27	CC[C@@H]1/C=C(\C)C[C@H](C)C[C@H](OC)[C@H]2O[C@@](O)(C(=O)C(=O)N3CCCC[C@H]3C(=O)O[C@H](/C(C)=C/C3CC[C@@H](OCC(=O)Nc4cccc(F)c4)[C@H](OC)C3)[C@H](C)[C@@H](O)CC1=O)[C@H](C)C[C@@H]2OC	Selectivity	'='	2500.0										False	CHEMBL678147	Inhibitory selectivity for human FK506 binding protein 12 and human mixed lymphocyte response(MLR)	F	BAO_0000019	assay format	Homo sapiens	None	None	None	None	CHEMBL1902	FK506-binding protein 1A	Homo sapiens	SINGLE PROTEIN	CHEMBL1131619	1	Scientific Literature	J. Med. Chem.	1998	None
CHEMBL201265		0	470.59	0	3.32	12i	CCc1ccc(S(=O)(=O)N2C3CCCC2C2c4c(cc(OC)cc4OC)CCN2C3=O)cc1	Ki	'='	266.0	nM	6.58			UO_0000065	13.97	0.27	3.26	8.63	False	CHEMBL853597	Inhibition of FKBP12 rotamase activity	B	BAO_0000357	single protein format	Homo sapiens	None	None	None	None	CHEMBL1902	FK506-binding protein 1A	Homo sapiens	SINGLE PROTEIN	CHEMBL1149428	1	Scientific Literature	J. Med. Chem.	2006	None
CHEMBL202446		0	454.95	0	3.79	9	COc1cc2c(c(OC)c1)C1C3CCCC(C(=O)N1CC2)N3C(=O)Cc1ccc(Cl)cc1	Ki	'='	3100.0	nM	5.51			UO_0000065	12.11	0.24	1.72	9.32	False	CHEMBL853597	Inhibition of FKBP12 rotamase activity	B	BAO_0000357	single protein format	Homo sapiens	None	None	None	None	CHEMBL1902	FK506-binding protein 1A	Homo sapiens	SINGLE PROTEIN	CHEMBL1149428	1	Scientific Literature	J. Med. Chem.	2006	None
CHEMBL201850		0	434.49	0	2.78	6g	COc1cc2c(c(OC)c1)C1C3CCCC(C(=O)N1CC2)N3C(=O)C(=O)c1ccccc1	Ki	'='	100.0	nM	7.00			UO_0000065	16.11	0.30	4.22	9.19	False	CHEMBL853597	Inhibition of FKBP12 rotamase activity	B	BAO_0000357	single protein format	Homo sapiens	None	None	None	None	CHEMBL1902	FK506-binding protein 1A	Homo sapiens	SINGLE PROTEIN	CHEMBL1149428	1	Scientific Literature	J. Med. Chem.	2006	None
CHEMBL202102		0	468.94	0	3.43	6c	COc1cc2c(c(OC)c1)C1C3CCCC(C(=O)N1CC2)N3C(=O)C(=O)c1cccc(Cl)c1	Ki	'='	46.0	nM	7.34			UO_0000065	15.65	0.30	3.91	9.64	False	CHEMBL853597	Inhibition of FKBP12 rotamase activity	B	BAO_0000357	single protein format	Homo sapiens	None	None	None	None	CHEMBL1902	FK506-binding protein 1A	Homo sapiens	SINGLE PROTEIN	CHEMBL1149428	1	Scientific Literature	J. Med. Chem.	2006	None
CHEMBL284461		0	365.48	0	3.11	6	O=C(NCCCc1ccccc1)[C@@H]1CCCN1C(=O)NCc1ccccc1	Ki	'='	4200.0	nM	5.38			UO_0000065	14.71	0.27	2.27	8.75	False	CHEMBL682211	Ability to inhibit peptidyl-prolyl isomerase (PPIase, or rotamase) activity of FK506 binding protein 12	B	BAO_0000357	single protein format	None	None	None	None	None	CHEMBL1902	FK506-binding protein 1A	Homo sapiens	SINGLE PROTEIN	CHEMBL1135119	1	Scientific Literature	Bioorg. Med. Chem. Lett.	2002	None
CHEMBL262952		0	1031.33	None	None	7	CO[C@H]1C[C@@H]2CC[C@@H](C)[C@@](O)(O2)C(=O)C(=O)N2CCCC[C@H]2C(=O)O[C@H]([C@H](C)C[C@@H]2CC[C@@H](OC(=O)N3CCOCC3)[C@H](OC)C2)CC(=O)[C@H](C)/C=C(\C)[C@@H](O)[C@@H](OC)C(=O)[C@H](C)C[C@H](C)CCCC/C=C/1C	IC50	'>'	1000.0	nM				UO_0000065					False	CHEMBL678815	The compound was tested for binding affinity to FK506 binding protein 12 using Rapamycin as control, with an ascomycin conjugate of alkaline phosphatase in a competition binding assay	B	BAO_0000357	single protein format	None	None	None	None	None	CHEMBL1902	FK506-binding protein 1A	Homo sapiens	SINGLE PROTEIN	CHEMBL1133206	1	Scientific Literature	Bioorg. Med. Chem. Lett.	2000	None
CHEMBL54189		0	601.74	2	6.23	35	COc1cc(C(=O)C(=O)N2CCCCC2C(=O)OC(CCCc2ccccc2)CCCc2ccccc2)cc(OC)c1OC	Ki	'='	1.0	nM	9.00			UO_0000065	14.96	0.28	2.77	9.85	False	CHEMBL678143	Compound was tested for its ability to inhibit FK506 binding protein 12 rotamase activity	B	BAO_0000357	single protein format	None	None	None	None	None	CHEMBL1902	FK506-binding protein 1A	Homo sapiens	SINGLE PROTEIN	CHEMBL1131428	1	Scientific Literature	J. Med. Chem.	1998	None
CHEMBL155511		0	819.98	2	8.02	17	CC(C)(C)CC(=O)C(=O)N1CCCC[C@H]1C(=O)OC(CCCc1ccccc1)CC/N=C(S)/N=C1\C=CC(=C2c3ccc(O)cc3Oc3cc(O)ccc32)C(C(=O)O)=C1	IC50	'='	250.0	nM	6.60			UO_0000065	8.05	0.15	-1.42	3.76	False	CHEMBL678160	Concentration required to produce a half-maximal FP signal at against FK506 binding protein 12 at ligand concentration of 100 nM	B	BAO_0000357	single protein format	None	None	None	None	None	CHEMBL1902	FK506-binding protein 1A	Homo sapiens	SINGLE PROTEIN	CHEMBL1133424	1	Scientific Literature	Bioorg. Med. Chem. Lett.	2000	None
CHEMBL312157		0	487.64	0	3.91	19d	COC(CC(C)C)[C@@H]1CC[C@@H](C)[C@](O)(C(=O)C(=O)N2CCCC[C@H]2C(=O)OCc2ccccc2)C1	Ki	'='	2.8	nM	8.55			UO_0000065	17.54	0.33	4.64	9.18	False	CHEMBL678146	Inhibitory activity of compound against FK506 binding protein 12 was determined	B	BAO_0000357	single protein format	None	None	None	None	None	CHEMBL1902	FK506-binding protein 1A	Homo sapiens	SINGLE PROTEIN	CHEMBL1151550	1	Scientific Literature	Bioorg. Med. Chem. Lett.	1995	None
CHEMBL202357		0	505.62	1	3.62	6p	CCN(CC)c1ccc(C(=O)C(=O)N2C3CCCC2C2c4c(cc(OC)cc4OC)CCN2C3=O)cc1	Ki	'='	1000.0	nM	6.00			UO_0000065	11.87	0.22	2.38	7.56	False	CHEMBL853597	Inhibition of FKBP12 rotamase activity	B	BAO_0000357	single protein format	Homo sapiens	None	None	None	None	CHEMBL1902	FK506-binding protein 1A	Homo sapiens	SINGLE PROTEIN	CHEMBL1149428	1	Scientific Literature	J. Med. Chem.	2006	None
CHEMBL383738		0	503.38	1	4.08	6o	COc1cc2c(c(OC)c1)C1C3CCCC(C(=O)N1CC2)N3C(=O)C(=O)c1ccc(Cl)cc1Cl	Ki	'='	586.0	nM	6.23			UO_0000065	12.38	0.25	2.15	8.18	False	CHEMBL853597	Inhibition of FKBP12 rotamase activity	B	BAO_0000357	single protein format	Homo sapiens	None	None	None	None	CHEMBL1902	FK506-binding protein 1A	Homo sapiens	SINGLE PROTEIN	CHEMBL1149428	1	Scientific Literature	J. Med. Chem.	2006	None
CHEMBL203250		0	464.52	0	2.78	6j	COc1ccc(C(=O)C(=O)N2C3CCCC2C2c4c(cc(OC)cc4OC)CCN2C3=O)cc1	Ki	'='	131.0	nM	6.88			UO_0000065	14.82	0.28	4.10	8.06	False	CHEMBL853597	Inhibition of FKBP12 rotamase activity	B	BAO_0000357	single protein format	Homo sapiens	None	None	None	None	CHEMBL1902	FK506-binding protein 1A	Homo sapiens	SINGLE PROTEIN	CHEMBL1149428	1	Scientific Literature	J. Med. Chem.	2006	None
CHEMBL370582		0	458.54	0	2.12	14d	COc1ccc2c(c1)CCN1C(=O)C3CCCC(C21)N3S(=O)(=O)Nc1ccc(OC)nc1	Ki	'='	210.0	nM	6.68			UO_0000065	14.56	0.29	4.56	6.61	False	CHEMBL853597	Inhibition of FKBP12 rotamase activity	B	BAO_0000357	single protein format	Homo sapiens	None	None	None	None	CHEMBL1902	FK506-binding protein 1A	Homo sapiens	SINGLE PROTEIN	CHEMBL1149428	1	Scientific Literature	J. Med. Chem.	2006	None
CHEMBL202000		0	525.65	2	5.94	13a	COc1cc2c(c(OC)c1)C1C3CCCC(C(=O)N1CC2)N3C(=O)N(c1ccccc1C)c1ccccc1C	Ki	'='	330.0	nM	6.48			UO_0000065	12.33	0.23	0.54	10.40	False	CHEMBL853597	Inhibition of FKBP12 rotamase activity	B	BAO_0000357	single protein format	Homo sapiens	None	None	None	None	CHEMBL1902	FK506-binding protein 1A	Homo sapiens	SINGLE PROTEIN	CHEMBL1149428	1	Scientific Literature	J. Med. Chem.	2006	None
CHEMBL202108		0	442.54	0	2.76	12h	COc1cc2c(c(OC)c1)C1C3CCCC(C(=O)N1CC2)N3S(=O)(=O)c1ccccc1	Ki	'='	244.0	nM	6.61			UO_0000065	14.94	0.29	3.85	8.68	False	CHEMBL853597	Inhibition of FKBP12 rotamase activity	B	BAO_0000357	single protein format	Homo sapiens	None	None	None	None	CHEMBL1902	FK506-binding protein 1A	Homo sapiens	SINGLE PROTEIN	CHEMBL1149428	1	Scientific Literature	J. Med. Chem.	2006	None
CHEMBL383204		0	521.43	1	3.52	12e	COc1cc2c(c(OC)c1)C1C3CCCC(C(=O)N1CC2)N3S(=O)(=O)c1ccc(Br)cc1	Ki	'='	92.0	nM	7.04			UO_0000065	13.49	0.30	3.52	9.24	False	CHEMBL853597	Inhibition of FKBP12 rotamase activity	B	BAO_0000357	single protein format	Homo sapiens	None	None	None	None	CHEMBL1902	FK506-binding protein 1A	Homo sapiens	SINGLE PROTEIN	CHEMBL1149428	1	Scientific Literature	J. Med. Chem.	2006	None
CHEMBL381509		0	435.48	0	2.17	7c	COc1cc2c(c(OC)c1)C1C3CCCC(C(=O)N1CC2)N3C(=O)C(=O)c1ccncc1	Ki	'='	114.0	nM	6.94			UO_0000065	15.94	0.30	4.77	7.80	False	CHEMBL853597	Inhibition of FKBP12 rotamase activity	B	BAO_0000357	single protein format	Homo sapiens	None	None	None	None	CHEMBL1902	FK506-binding protein 1A	Homo sapiens	SINGLE PROTEIN	CHEMBL1149428	1	Scientific Literature	J. Med. Chem.	2006	None
CHEMBL418618		0	792.06	3	6.14	8	CCC[C@H](/C=C(\C)C[C@H](C)C[C@H](OC)[C@H]1O[C@@](O)(C(=O)C(=O)N2CCCC[C@H]2C(=O)O[C@H](/C(C)=C/[C@@H]2CC[C@@H](O)[C@H](OC)C2)C(C)C)[C@H](C)C[C@@H]1OC)C(C)=O	Ki	'='	400.0	nM	6.40			UO_0000065	8.08	0.16	0.26	4.05	False	CHEMBL677278	Binding affinity towards immunophilin cytosolic protein FK506 binding protein 12 was determined	B	BAO_0000357	single protein format	None	None	None	None	None	CHEMBL1902	FK506-binding protein 1A	Homo sapiens	SINGLE PROTEIN	CHEMBL1127921	1	Scientific Literature	Bioorg. Med. Chem. Lett.	1994	None
CHEMBL202227		0	513.39	1	3.54	6e	COc1cc2c(c(OC)c1)C1C3CCCC(C(=O)N1CC2)N3C(=O)C(=O)c1ccc(Br)cc1	Ki	'='	71.0	nM	7.15			UO_0000065	13.92	0.30	3.61	9.39	False	CHEMBL853597	Inhibition of FKBP12 rotamase activity	B	BAO_0000357	single protein format	Homo sapiens	None	None	None	None	CHEMBL1902	FK506-binding protein 1A	Homo sapiens	SINGLE PROTEIN	CHEMBL1149428	1	Scientific Literature	J. Med. Chem.	2006	None
CHEMBL324539		0	553.70	1	4.78	15	CC1(C)COC(=O)CCCCC(=O)/C=C/C(C)(C)[C@@H](CCc2ccccc2)OC(=O)[C@@H]2CCCCN2C(=O)C1=O	Ki	'='	175.0	nM	6.76			UO_0000065	12.20	0.23	1.98	6.31	False	CHEMBL857527	Compound was tested for inhibitory activity against FK506 binding protein 12 (FKBP12)	B	BAO_0000357	single protein format	None	None	None	None	None	CHEMBL1902	FK506-binding protein 1A	Homo sapiens	SINGLE PROTEIN	CHEMBL1127991	1	Scientific Literature	Bioorg. Med. Chem. Lett.	1994	None
CHEMBL33406		0	412.56	0	3.59	50	O=C(NCCCc1ccccc1)C1CCCCN1S(=O)(=O)/C=C/c1ccccc1	Ki	'='	1100.0	nM	5.96			UO_0000065	14.44	0.28	2.37	8.96	False	CHEMBL682211	Ability to inhibit peptidyl-prolyl isomerase (PPIase, or rotamase) activity of FK506 binding protein 12	B	BAO_0000357	single protein format	None	None	None	None	None	CHEMBL1902	FK506-binding protein 1A	Homo sapiens	SINGLE PROTEIN	CHEMBL1135119	1	Scientific Literature	Bioorg. Med. Chem. Lett.	2002	None
CHEMBL32414		0	337.42	0	2.68	33	O=C(NCc1ccccc1)C1CCCN1C(=O)NCc1ccccc1	Ki	'>'	50000.0	nM				UO_0000065					False	CHEMBL682211	Ability to inhibit peptidyl-prolyl isomerase (PPIase, or rotamase) activity of FK506 binding protein 12	B	BAO_0000357	single protein format	None	None	None	None	None	CHEMBL1902	FK506-binding protein 1A	Homo sapiens	SINGLE PROTEIN	CHEMBL1135119	1	Scientific Literature	Bioorg. Med. Chem. Lett.	2002	None
CHEMBL406510		0	953.18	3	7.12	32	CC[C@@H]1/C=C(\C)C[C@H](C)C[C@H](OC)[C@H]2O[C@@](O)(C(=O)C(=O)N3CCCC[C@H]3C(=O)O[C@H](/C(C)=C/[C@@H]3CC[C@@H](OC/C=C/c4cccc([N+](=O)[O-])c4)[C@H](OC)C3)[C@H](C)[C@@H](O)CC1=O)[C@H](C)C[C@@H]2OC	EC50	'='	34.3	nM	7.46			UO_0000065	7.83	0.15	0.34	3.55	False	CHEMBL678150	Ability to bind the major cystolic receptor FK506 binding protein 12 by using competitive binding assay	B	BAO_0000357	single protein format	None	None	None	None	None	CHEMBL1902	FK506-binding protein 1A	Homo sapiens	SINGLE PROTEIN	CHEMBL1150021	1	Scientific Literature	Bioorg. Med. Chem. Lett.	1994	None
CHEMBL435686		0	360.45	0	2.55	42	CCC(C)(C)C(=O)C(=O)N1CCCC1C(=O)OCCCc1ccccn1	Ki	'='	195.0	nM	6.71			UO_0000065	18.62	0.35	4.16	8.76	False	CHEMBL678143	Compound was tested for its ability to inhibit FK506 binding protein 12 rotamase activity	B	BAO_0000357	single protein format	None	None	None	None	None	CHEMBL1902	FK506-binding protein 1A	Homo sapiens	SINGLE PROTEIN	CHEMBL1131428	1	Scientific Literature	J. Med. Chem.	1998	None
CHEMBL8597	ASCOMYCIN	0	792.02	2	4.47	Ascomycin	CC[C@@H]1/C=C(\C)C[C@H](C)C[C@H](OC)[C@H]2O[C@@](O)(C(=O)C(=O)N3CCCC[C@H]3C(=O)O[C@H](/C(C)=C/[C@@H]3CC[C@@H](O)[C@H](OC)C3)[C@H](C)[C@@H](O)CC1=O)[C@H](C)C[C@@H]2OC	IC50	'='	2.1	nM	8.68			UO_0000065	10.96	0.21	4.21	4.87	False	CHEMBL678142	The compound was tested for binding affinity against human FK506 binding protein 12	B	BAO_0000357	single protein format	None	None	None	None	None	CHEMBL1902	FK506-binding protein 1A	Homo sapiens	SINGLE PROTEIN	CHEMBL1132455	1	Scientific Literature	J. Med. Chem.	1999	None
CHEMBL149314		0	359.47	0	3.16	39	CCC(C)(C)C(=O)C(=O)N1CCCC1C(=O)OCCCc1ccccc1	Ki	'='	42.0	nM	7.38			UO_0000065	20.52	0.39	4.22	11.58	False	CHEMBL678143	Compound was tested for its ability to inhibit FK506 binding protein 12 rotamase activity	B	BAO_0000357	single protein format	None	None	None	None	None	CHEMBL1902	FK506-binding protein 1A	Homo sapiens	SINGLE PROTEIN	CHEMBL1131428	1	Scientific Literature	J. Med. Chem.	1998	None
CHEMBL146527		0	401.53	0	3.80	61	O=C(OCCCCc1ccccc1)C1CCCCN1S(=O)(=O)c1ccccc1	Ki	'='	470.0	nM	6.33			UO_0000065	15.76	0.31	2.53	9.94	False	CHEMBL678143	Compound was tested for its ability to inhibit FK506 binding protein 12 rotamase activity	B	BAO_0000357	single protein format	None	None	None	None	None	CHEMBL1902	FK506-binding protein 1A	Homo sapiens	SINGLE PROTEIN	CHEMBL1131428	1	Scientific Literature	J. Med. Chem.	1998	None
CHEMBL428499		0	948.21	3	7.09	9a	CC[C@@H]1/C=C(\C)C[C@H](C)C[C@H](OC)[C@H]2O[C@@](O)(C(=O)C(=O)N3CCCC[C@H]3C(=O)O[C@H](/C(C)=C/[C@@H]3CC[C@@H](OCc4nc(-c5ccccc5)c[nH]4)[C@H](OC)C3)[C@H](C)[C@@H](O)CC1=O)[C@H](C)C[C@@H]2OC	EC50	'='	22.0	nM	7.66			UO_0000065	8.08	0.15	0.57	3.91	False	CHEMBL678154	Binding affinity for FK506 binding protein 12 using [3H]-dihydro FK-506 radioligand was determined	B	BAO_0000357	single protein format	None	None	None	None	None	CHEMBL1902	FK506-binding protein 1A	Homo sapiens	SINGLE PROTEIN	CHEMBL1131393	1	Scientific Literature	Bioorg. Med. Chem. Lett.	1998	None
CHEMBL262667		0	908.18	3	7.21	11	CC[C@@H]1/C=C(\C)C[C@H](C)C[C@H](OC)[C@H]2O[C@@](O)(C(=O)C(=O)N3CCCC[C@H]3C(=O)O[C@H](/C(C)=C/[C@@H]3CC[C@@H](OC/C=C/c4ccccc4)[C@H](OC)C3)[C@H](C)[C@@H](O)CC1=O)[C@H](C)C[C@@H]2OC	EC50	'='	30.0	nM	7.52			UO_0000065	8.28	0.16	0.31	4.50	False	CHEMBL678154	Binding affinity for FK506 binding protein 12 using [3H]-dihydro FK-506 radioligand was determined	B	BAO_0000357	single protein format	None	None	None	None	None	CHEMBL1902	FK506-binding protein 1A	Homo sapiens	SINGLE PROTEIN	CHEMBL1131393	1	Scientific Literature	Bioorg. Med. Chem. Lett.	1998	None
CHEMBL430829		0	794.85	2	4.05	11	C=CCC1/C=C(\C)CCCOC(=O)OC(=O)C2CC[C@@](C)(O2)C(=O)C(=O)C(=O)OC(=O)C(=O)N2CCCC[C@H]2C(=O)O[C@H](CCc2cccnc2)[C@H](C)CCC1=O	Kd	'='	4000.0	nM	5.40			UO_0000065	6.79	0.13	1.35	2.50	False	CHEMBL677275	Binding affinity towards FK506 binding protein 12 as measured by displacement of a radiolabeled FK506 analogue	B	BAO_0000357	single protein format	None	None	None	None	None	CHEMBL1902	FK506-binding protein 1A	Homo sapiens	SINGLE PROTEIN	CHEMBL1150439	1	Scientific Literature	Bioorg. Med. Chem. Lett.	1994	None
CHEMBL385568		0	912.17	3	6.67	12	CC[C@@H]1/C=C(\C)C[C@H](C)C[C@H](OC)[C@H]2O[C@@](O)(C(=O)C(=O)N3CCCC[C@H]3C(=O)O[C@H](/C(C)=C/[C@@H]3CC[C@@H](OCOCc4ccccc4)[C@H](OC)C3)[C@H](C)[C@@H](O)CC1=O)[C@H](C)C[C@@H]2OC	EC50	'='	12.0	nM	7.92			UO_0000065	8.68	0.17	1.25	4.49	False	CHEMBL678154	Binding affinity for FK506 binding protein 12 using [3H]-dihydro FK-506 radioligand was determined	B	BAO_0000357	single protein format	None	None	None	None	None	CHEMBL1902	FK506-binding protein 1A	Homo sapiens	SINGLE PROTEIN	CHEMBL1131393	1	Scientific Literature	Bioorg. Med. Chem. Lett.	1998	None
CHEMBL203094		0	424.45	0	2.37	7d	COc1cc2c(c(OC)c1)C1C3CCCC(C(=O)N1CC2)N3C(=O)C(=O)c1ccco1	Ki	'='	279.0	nM	6.55			UO_0000065	15.44	0.29	4.18	7.34	False	CHEMBL853597	Inhibition of FKBP12 rotamase activity	B	BAO_0000357	single protein format	Homo sapiens	None	None	None	None	CHEMBL1902	FK506-binding protein 1A	Homo sapiens	SINGLE PROTEIN	CHEMBL1149428	1	Scientific Literature	J. Med. Chem.	2006	None
CHEMBL372288		0	435.48	0	2.17	7b	COc1cc2c(c(OC)c1)C1C3CCCC(C(=O)N1CC2)N3C(=O)C(=O)c1cccnc1	Ki	'='	110.0	nM	6.96			UO_0000065	15.98	0.30	4.79	7.82	False	CHEMBL853597	Inhibition of FKBP12 rotamase activity	B	BAO_0000357	single protein format	Homo sapiens	None	None	None	None	CHEMBL1902	FK506-binding protein 1A	Homo sapiens	SINGLE PROTEIN	CHEMBL1149428	1	Scientific Literature	J. Med. Chem.	2006	None
CHEMBL370367		0	503.38	1	4.08	6a	COc1cc2c(c(OC)c1)C1C3CCCC(C(=O)N1CC2)N3C(=O)C(=O)c1ccc(Cl)c(Cl)c1	Ki	'='	34.0	nM	7.47			UO_0000065	14.84	0.30	3.39	9.81	False	CHEMBL853597	Inhibition of FKBP12 rotamase activity	B	BAO_0000357	single protein format	Homo sapiens	None	None	None	None	CHEMBL1902	FK506-binding protein 1A	Homo sapiens	SINGLE PROTEIN	CHEMBL1149428	1	Scientific Literature	J. Med. Chem.	2006	None
CHEMBL8597	ASCOMYCIN	0	792.02	2	4.47	1b	CC[C@@H]1/C=C(\C)C[C@H](C)C[C@H](OC)[C@H]2O[C@@](O)(C(=O)C(=O)N3CCCC[C@H]3C(=O)O[C@H](/C(C)=C/[C@@H]3CC[C@@H](O)[C@H](OC)C3)[C@H](C)[C@@H](O)CC1=O)[C@H](C)C[C@@H]2OC	Selectivity	'='	8.4										False	CHEMBL678147	Inhibitory selectivity for human FK506 binding protein 12 and human mixed lymphocyte response(MLR)	F	BAO_0000019	assay format	Homo sapiens	None	None	None	None	CHEMBL1902	FK506-binding protein 1A	Homo sapiens	SINGLE PROTEIN	CHEMBL1131619	1	Scientific Literature	J. Med. Chem.	1998	None
CHEMBL33715		0	372.49	0	2.51	14	Cc1ccc(S(=O)(=O)N2CCCC2C(=O)NCCc2ccccc2)cc1	Ki	'='	33000.0	nM	4.48			UO_0000065	12.03	0.24	1.97	6.74	False	CHEMBL682211	Ability to inhibit peptidyl-prolyl isomerase (PPIase, or rotamase) activity of FK506 binding protein 12	B	BAO_0000357	single protein format	None	None	None	None	None	CHEMBL1902	FK506-binding protein 1A	Homo sapiens	SINGLE PROTEIN	CHEMBL1135119	1	Scientific Literature	Bioorg. Med. Chem. Lett.	2002	None
CHEMBL407020		0	832.08	3	5.42	8B	C=C(C)CO[C@@H]1CC[C@@H](/C=C(\C)[C@H]2OC(=O)[C@@H]3CCCCN3C(=O)C(=O)C3(O)O[C@H]([C@@H](OC)C[C@@H](C)C/C(C)=C/[C@@H](CC)C(=O)C[C@H](O)[C@H]2C)[C@@H](OC)C[C@@H]3C)C[C@H]1O	EC50												False	CHEMBL678151	Ability to bind the major cystolic receptor FK506 binding protein 12 by using competitive binding assay	B	BAO_0000357	single protein format	None	None	None	None	None	CHEMBL1902	FK506-binding protein 1A	Homo sapiens	SINGLE PROTEIN	CHEMBL1152089	1	Scientific Literature	Bioorg. Med. Chem. Lett.	1994	None
CHEMBL405104		0	820.07	3	5.25	4A	CC[C@@H]1/C=C(\C)C[C@H](C)C[C@H](OC)[C@H]2OC(O)(C(=O)C(=O)N3CCCC[C@H]3C(=O)O[C@H](/C(C)=C/[C@@H]3CC[C@@H](O)[C@H](OC(C)C)C3)[C@H](C)[C@@H](O)CC1=O)[C@@H](C)C[C@@H]2OC	EC50	'='	3.4	nM	8.47			UO_0000065	10.33	0.20	3.22	4.75	False	CHEMBL678153	Ability to bind the major cystolic receptor FKBP12 by using competitive binding assay	B	BAO_0000357	single protein format	None	None	None	None	None	CHEMBL1902	FK506-binding protein 1A	Homo sapiens	SINGLE PROTEIN	CHEMBL1152089	1	Scientific Literature	Bioorg. Med. Chem. Lett.	1994	None
CHEMBL262698		0	868.12	3	6.56	2a	CC[C@@H]1/C=C(\C)C[C@H](C)C[C@H](OC)[C@H]2O[C@@](O)(C(=O)C(=O)N3CCCC[C@H]3C(=O)O[C@H](/C(C)=C/[C@@H]3CC[C@@H](Oc4ccccc4)[C@H](OC)C3)[C@H](C)[C@@H](O)CC1=O)[C@H](C)C[C@@H]2OC	EC50	'='	12.0	nM	7.92			UO_0000065	9.12	0.17	1.36	4.73	False	CHEMBL682212	Effective concentration determined was towards FK506 binding protein 12 by competitive binding assay using [3H]-dihydro FK-506 as radioligand	B	BAO_0000357	single protein format	None	None	None	None	None	CHEMBL1902	FK506-binding protein 1A	Homo sapiens	SINGLE PROTEIN	CHEMBL1132664	1	Scientific Literature	Bioorg. Med. Chem. Lett.	1999	None
CHEMBL305081		0	940.22	3	6.85	15	CC[C@@H]1/C=C(\C)C[C@H](C)C[C@H](OC)[C@H]2O[C@@](O)(C(=O)C(=O)N3CCCC[C@H]3C(=O)O[C@H](/C(C)=C/C3CC[C@@H](OC[C@H](O)c4cc(C)cc(C)c4)[C@H](OC)C3)[C@H](C)[C@H](O)CC1=O)[C@H](C)C[C@@H]2OC	EC50	'='	9.0	nM	8.05			UO_0000065	8.56	0.16	1.20	4.29	False	CHEMBL678139	Effective concentration against FK506 binding protein 12 using [3H]-dihydro FK-506	B	BAO_0000357	single protein format	Homo sapiens	None	None	None	None	CHEMBL1902	FK506-binding protein 1A	Homo sapiens	SINGLE PROTEIN	CHEMBL1131808	1	Scientific Literature	Bioorg. Med. Chem. Lett.	1999	None
CHEMBL236818		0	249.31	0	1.49	9	COc1ccc(CCC(=O)N2CCOCC2)cc1	Kd	'='	204000.0	nM	3.69			UO_0000065	14.80	0.28	2.20	9.52	False	CHEMBL902649	Binding affinity to human FKBP12 expressed in Escherichia coli BL21(DE3) by isothermal titration calorimetry	B	BAO_0000019	assay format	Homo sapiens	None	None	None	None	CHEMBL1902	FK506-binding protein 1A	Homo sapiens	SINGLE PROTEIN	CHEMBL1138344	1	Scientific Literature	J. Med. Chem.	2007	None
CHEMBL235036		0	249.31	0	1.54	43	Cc1ccc(OCC(=O)N2CCOCC2)cc1C	Kd	'='	231000.0	nM	3.64			UO_0000065	14.59	0.28	2.10	9.38	False	CHEMBL902649	Binding affinity to human FKBP12 expressed in Escherichia coli BL21(DE3) by isothermal titration calorimetry	B	BAO_0000019	assay format	Homo sapiens	None	None	None	None	CHEMBL1902	FK506-binding protein 1A	Homo sapiens	SINGLE PROTEIN	CHEMBL1138344	1	Scientific Literature	J. Med. Chem.	2007	None
CHEMBL32176		0	400.54	0	3.15	45	CCc1ccc(S(=O)(=O)N2CCCCC2C(=O)NCCc2ccccc2)cc1	Ki	'='	1600.0	nM	5.80			UO_0000065	14.47	0.28	2.65	8.72	False	CHEMBL682211	Ability to inhibit peptidyl-prolyl isomerase (PPIase, or rotamase) activity of FK506 binding protein 12	B	BAO_0000357	single protein format	None	None	None	None	None	CHEMBL1902	FK506-binding protein 1A	Homo sapiens	SINGLE PROTEIN	CHEMBL1135119	1	Scientific Literature	Bioorg. Med. Chem. Lett.	2002	None
CHEMBL33299		0	414.57	0	3.51	7	O=C(NCCCCc1ccccc1)[C@@H]1CCCCN1S(=O)(=O)Cc1ccccc1	Ki	'='	110.0	nM	6.96			UO_0000065	16.79	0.33	3.45	10.47	False	CHEMBL682211	Ability to inhibit peptidyl-prolyl isomerase (PPIase, or rotamase) activity of FK506 binding protein 12	B	BAO_0000357	single protein format	None	None	None	None	None	CHEMBL1902	FK506-binding protein 1A	Homo sapiens	SINGLE PROTEIN	CHEMBL1135119	1	Scientific Literature	Bioorg. Med. Chem. Lett.	2002	None
CHEMBL151841		0	602.73	2	5.63	37	COc1cc(C(=O)C(=O)N2CCCCC2C(=O)OC(CCCc2ccccc2)CCCc2ccccn2)cc(OC)c1OC	Ki	'='	1.0	nM	9.00			UO_0000065	14.93	0.28	3.37	8.63	False	CHEMBL678143	Compound was tested for its ability to inhibit FK506 binding protein 12 rotamase activity	B	BAO_0000357	single protein format	None	None	None	None	None	CHEMBL1902	FK506-binding protein 1A	Homo sapiens	SINGLE PROTEIN	CHEMBL1131428	1	Scientific Literature	J. Med. Chem.	1998	None
CHEMBL266263		0	955.20	3	6.14	24	CC[C@@H]1/C=C(\C)C[C@H](C)C[C@H](OC)[C@H]2O[C@@](O)(C(=O)C(=O)N3CCCC[C@H]3C(=O)O[C@H](/C(C)=C/C3CC[C@@H](OCC(=O)Nc4ccc(OC)cc4)[C@H](OC)C3)[C@H](C)[C@@H](O)CC1=O)[C@H](C)C[C@@H]2OC	IC50	'='	50.0	nM	7.30			UO_0000065	7.64	0.15	1.16	3.55	False	CHEMBL678141	Inhibitory binding activity against human Immunophilin-FK-506 binding protein 12	B	BAO_0000357	single protein format	None	None	None	None	None	CHEMBL1902	FK506-binding protein 1A	Homo sapiens	SINGLE PROTEIN	CHEMBL1131619	1	Scientific Literature	J. Med. Chem.	1998	None
CHEMBL34060		0	329.44	0	2.81	36	O=C(NCc1ccccc1)C1CCCN1C(=O)NC1CCCCC1	Ki	'>'	50000.0	nM				UO_0000065					False	CHEMBL682211	Ability to inhibit peptidyl-prolyl isomerase (PPIase, or rotamase) activity of FK506 binding protein 12	B	BAO_0000357	single protein format	None	None	None	None	None	CHEMBL1902	FK506-binding protein 1A	Homo sapiens	SINGLE PROTEIN	CHEMBL1135119	1	Scientific Literature	Bioorg. Med. Chem. Lett.	2002	None
CHEMBL316255		0	429.56	0	3.50	8	CC(C)[C@@H]1CC[C@@H](C)[C@](O)(C(=O)C(=O)N2CCCC[C@H]2C(=O)OCc2ccccc2)C1	Ki	'='	210.0	nM	6.68			UO_0000065	15.55	0.29	3.18	7.96	False	CHEMBL678146	Inhibitory activity of compound against FK506 binding protein 12 was determined	B	BAO_0000357	single protein format	None	None	None	None	None	CHEMBL1902	FK506-binding protein 1A	Homo sapiens	SINGLE PROTEIN	CHEMBL1151550	1	Scientific Literature	Bioorg. Med. Chem. Lett.	1995	None
CHEMBL1650804		0	297.38	0	1.79	2c	CCOC(=O)C1CCCCN1S(=O)(=O)c1ccccc1	IC50	'='	3100.0	nM	5.51			UO_0000065	18.52	0.38	3.72	8.65	False	CHEMBL1657166	Inhibition of PPIase activity of human FKBP12 expressed in Escherichia coli by spectrophotometry	B	BAO_0000019	assay format	Homo sapiens	None	None	None	None	CHEMBL1902	FK506-binding protein 1A	Homo sapiens	SINGLE PROTEIN	CHEMBL1649079	1	Scientific Literature	J. Med. Chem.	2011	None
CHEMBL1650947		0	477.58	0	3.43	4d	COc1cc(CCCOC(=O)C2CCCCN2S(=O)(=O)c2ccccc2)cc(OC)c1OC	IC50	'='	120.0	nM	6.92			UO_0000065	14.49	0.29	3.49	7.57	False	CHEMBL1657166	Inhibition of PPIase activity of human FKBP12 expressed in Escherichia coli by spectrophotometry	B	BAO_0000019	assay format	Homo sapiens	None	None	None	None	CHEMBL1902	FK506-binding protein 1A	Homo sapiens	SINGLE PROTEIN	CHEMBL1649079	1	Scientific Literature	J. Med. Chem.	2011	None
CHEMBL393271		0	258.32	0	1.97	86	O=S(=O)(Nc1ccc(F)cc1)N1CCCCC1	Kd	'='	319000.0	nM	3.50			UO_0000065	13.53	0.28	1.53	7.08	False	CHEMBL902649	Binding affinity to human FKBP12 expressed in Escherichia coli BL21(DE3) by isothermal titration calorimetry	B	BAO_0000019	assay format	Homo sapiens	None	None	None	None	CHEMBL1902	FK506-binding protein 1A	Homo sapiens	SINGLE PROTEIN	CHEMBL1138344	1	Scientific Literature	J. Med. Chem.	2007	None
CHEMBL237005		0	373.42	0	2.90	8	COC(=O)C1COCCN1C(=O)C(F)(F)Sc1ccc(C(C)C)cc1	Kd	'='	190000.0	nM		Outside typical range		UO_0000065					False	CHEMBL902649	Binding affinity to human FKBP12 expressed in Escherichia coli BL21(DE3) by isothermal titration calorimetry	B	BAO_0000019	assay format	Homo sapiens	None	None	None	None	CHEMBL1902	FK506-binding protein 1A	Homo sapiens	SINGLE PROTEIN	CHEMBL1138344	1	Scientific Literature	J. Med. Chem.	2007	None
CHEMBL236353		0	368.46	0	1.02	58	Cc1cc(S(=O)(=O)N2CCCC2)ccc1OCC(=O)N1CCOCC1	Kd	'='	576000.0	nM		Outside typical range		UO_0000065					False	CHEMBL902649	Binding affinity to human FKBP12 expressed in Escherichia coli BL21(DE3) by isothermal titration calorimetry	B	BAO_0000019	assay format	Homo sapiens	None	None	None	None	CHEMBL1902	FK506-binding protein 1A	Homo sapiens	SINGLE PROTEIN	CHEMBL1138344	1	Scientific Literature	J. Med. Chem.	2007	None
CHEMBL237816		0	302.40	0	2.49	21	Cc1ccc2cccc(SCC(=O)N3CCOCC3)c2n1	Kd	'>'	1400000.0	nM				UO_0000065					False	CHEMBL902649	Binding affinity to human FKBP12 expressed in Escherichia coli BL21(DE3) by isothermal titration calorimetry	B	BAO_0000019	assay format	Homo sapiens	None	None	None	None	CHEMBL1902	FK506-binding protein 1A	Homo sapiens	SINGLE PROTEIN	CHEMBL1138344	1	Scientific Literature	J. Med. Chem.	2007	None
CHEMBL370344		0	587.59	2	5.14	13c	COc1cc2c(c(OC)c1)C1C3CCCC(C(=O)N1CC2)N3C(=O)N(c1ccc([N+](=O)[O-])cc1)c1ccc([N+](=O)[O-])cc1	Ki	'='	772.0	nM	6.11			UO_0000065	10.40	0.19	0.97	4.11	False	CHEMBL853597	Inhibition of FKBP12 rotamase activity	B	BAO_0000357	single protein format	Homo sapiens	None	None	None	None	CHEMBL1902	FK506-binding protein 1A	Homo sapiens	SINGLE PROTEIN	CHEMBL1149428	1	Scientific Literature	J. Med. Chem.	2006	None
CHEMBL202517		0	450.49	0	2.48	6l	COc1cc2c(c(OC)c1)C1C3CCCC(C(=O)N1CC2)N3C(=O)C(=O)c1ccccc1O	Ki	'='	238.0	nM	6.62			UO_0000065	14.70	0.27	4.14	6.87	False	CHEMBL853597	Inhibition of FKBP12 rotamase activity	B	BAO_0000357	single protein format	Homo sapiens	None	None	None	None	CHEMBL1902	FK506-binding protein 1A	Homo sapiens	SINGLE PROTEIN	CHEMBL1149428	1	Scientific Literature	J. Med. Chem.	2006	None
CHEMBL236347		0	330.41	0	3.73	93	O=S(=O)(Nc1ccc2c(c1)oc1ccccc12)N1CCCCC1	Kd	'>'	3700000.0	nM				UO_0000065					False	CHEMBL902649	Binding affinity to human FKBP12 expressed in Escherichia coli BL21(DE3) by isothermal titration calorimetry	B	BAO_0000019	assay format	Homo sapiens	None	None	None	None	CHEMBL1902	FK506-binding protein 1A	Homo sapiens	SINGLE PROTEIN	CHEMBL1138344	1	Scientific Literature	J. Med. Chem.	2007	None
CHEMBL396887		0	288.80	0	2.79	90	Cc1ccc(NS(=O)(=O)N2CCCCC2)cc1Cl	Kd	'='	135000.0	nM	3.87			UO_0000065	13.40	0.29	1.08	7.83	False	CHEMBL902649	Binding affinity to human FKBP12 expressed in Escherichia coli BL21(DE3) by isothermal titration calorimetry	B	BAO_0000019	assay format	Homo sapiens	None	None	None	None	CHEMBL1902	FK506-binding protein 1A	Homo sapiens	SINGLE PROTEIN	CHEMBL1138344	1	Scientific Literature	J. Med. Chem.	2007	None
CHEMBL393826		0	352.39	0	3.94	81	O=C(Cn1c(-c2cscn2)nc2ccccc21)Nc1ccccc1F	Kd	'>'	4000000.0	nM		Outside typical range		UO_0000065					False	CHEMBL902649	Binding affinity to human FKBP12 expressed in Escherichia coli BL21(DE3) by isothermal titration calorimetry	B	BAO_0000019	assay format	Homo sapiens	None	None	None	None	CHEMBL1902	FK506-binding protein 1A	Homo sapiens	SINGLE PROTEIN	CHEMBL1138344	1	Scientific Literature	J. Med. Chem.	2007	None
CHEMBL237230		0	219.28	0	1.48	71, BI-69B9	O=C(CCc1ccccc1)N1CCOCC1	Kd	'='	578000.0	nM	3.24			UO_0000065	14.77	0.28	1.76	10.96	False	CHEMBL902649	Binding affinity to human FKBP12 expressed in Escherichia coli BL21(DE3) by isothermal titration calorimetry	B	BAO_0000019	assay format	Homo sapiens	None	None	None	None	CHEMBL1902	FK506-binding protein 1A	Homo sapiens	SINGLE PROTEIN	CHEMBL1138344	1	Scientific Literature	J. Med. Chem.	2007	None
CHEMBL235929		0	390.46	0	2.03	54	Cc1ccc(NS(=O)(=O)c2ccc(OCC(=O)N3CCOCC3)cc2)cc1	Kd	'>'	1000000.0	nM		Outside typical range		UO_0000065					False	CHEMBL902649	Binding affinity to human FKBP12 expressed in Escherichia coli BL21(DE3) by isothermal titration calorimetry	B	BAO_0000019	assay format	Homo sapiens	None	None	None	None	CHEMBL1902	FK506-binding protein 1A	Homo sapiens	SINGLE PROTEIN	CHEMBL1138344	1	Scientific Literature	J. Med. Chem.	2007	None
CHEMBL34230		0	324.45	0	2.15	39	CCCCNC(=O)C1CCCCN1S(=O)(=O)c1ccccc1	Ki	'='	4700.0	nM	5.33			UO_0000065	16.42	0.33	3.18	8.01	False	CHEMBL682211	Ability to inhibit peptidyl-prolyl isomerase (PPIase, or rotamase) activity of FK506 binding protein 12	B	BAO_0000357	single protein format	None	None	None	None	None	CHEMBL1902	FK506-binding protein 1A	Homo sapiens	SINGLE PROTEIN	CHEMBL1135119	1	Scientific Literature	Bioorg. Med. Chem. Lett.	2002	None
CHEMBL286167		0	317.43	0	3.16	28	CCCCNC(=O)C1CCCN1C(=O)Nc1ccccc1CC	Ki	'>'	50000.0	nM				UO_0000065					False	CHEMBL682211	Ability to inhibit peptidyl-prolyl isomerase (PPIase, or rotamase) activity of FK506 binding protein 12	B	BAO_0000357	single protein format	None	None	None	None	None	CHEMBL1902	FK506-binding protein 1A	Homo sapiens	SINGLE PROTEIN	CHEMBL1135119	1	Scientific Literature	Bioorg. Med. Chem. Lett.	2002	None
CHEMBL155512		0	811.87	3	5.93	16	COc1cc(C(=O)C(=O)N2CCCC[C@H]2C(=O)OCCCC/N=C(S)/N=C2\C=CC(=C3c4ccc(O)cc4Oc4cc(O)ccc43)C(C(=O)O)=C2)cc(OC)c1OC	IC50	'='	410.0	nM	6.39			UO_0000065	7.87	0.15	0.46	3.15	False	CHEMBL678160	Concentration required to produce a half-maximal FP signal at against FK506 binding protein 12 at ligand concentration of 100 nM	B	BAO_0000357	single protein format	None	None	None	None	None	CHEMBL1902	FK506-binding protein 1A	Homo sapiens	SINGLE PROTEIN	CHEMBL1133424	1	Scientific Literature	Bioorg. Med. Chem. Lett.	2000	None
CHEMBL151327		0	375.51	0	3.35	23	CC(C)(C)C(=O)C(=O)N1CCCCC1C(=O)OC1C2CC3CC(C2)CC1C3	Ki	'='	78.0	nM	7.11			UO_0000065	18.93	0.36	3.76	11.16	False	CHEMBL678143	Compound was tested for its ability to inhibit FK506 binding protein 12 rotamase activity	B	BAO_0000357	single protein format	None	None	None	None	None	CHEMBL1902	FK506-binding protein 1A	Homo sapiens	SINGLE PROTEIN	CHEMBL1131428	1	Scientific Literature	J. Med. Chem.	1998	None
CHEMBL51641		0	283.37	0	1.94	8	CCOC(=O)C1CCCCN1C(=O)C(=O)C(C)(C)CC	Ki	'='	1300.0	nM	5.89			UO_0000065	20.77	0.40	3.95	9.24	False	CHEMBL678143	Compound was tested for its ability to inhibit FK506 binding protein 12 rotamase activity	B	BAO_0000357	single protein format	None	None	None	None	None	CHEMBL1902	FK506-binding protein 1A	Homo sapiens	SINGLE PROTEIN	CHEMBL1131428	1	Scientific Literature	J. Med. Chem.	1998	None
CHEMBL298173		0	505.70	2	6.33	12	CCC(C)(C)C(=O)C(=O)N1CCCCC1C(=O)OC(CCCc1ccccc1)CCCc1ccccc1	Ki	'='	30.0	nM	7.52			UO_0000065	14.88	0.28	1.19	11.81	False	CHEMBL678143	Compound was tested for its ability to inhibit FK506 binding protein 12 rotamase activity	B	BAO_0000357	single protein format	None	None	None	None	None	CHEMBL1902	FK506-binding protein 1A	Homo sapiens	SINGLE PROTEIN	CHEMBL1131428	1	Scientific Literature	J. Med. Chem.	1998	None
CHEMBL2371001		0	1090.42	None	None	MeAla-6-CsA	C/C=C/C[C@@H](C)[C@@H](O)[C@H]1C(=O)N[C@@H](CC)C(=O)N(C)CC(=O)N[C@H](C)C(=O)N[C@@H](C(C)C)C(=O)N(C)[C@@H](C)C(=O)N[C@@H](C)C(=O)N[C@H](C)C(=O)N(C)[C@H](CC(C)C)C(=O)N(C)[C@@H](CC(C)C)C(=O)N[C@@H](C(C)C)C(=O)N1C	Ki	'='	50.0	nM	7.30			UO_0000065	6.70	None	None	None	False	CHEMBL678143	Compound was tested for its ability to inhibit FK506 binding protein 12 rotamase activity	B	BAO_0000357	single protein format	None	None	None	None	None	CHEMBL1902	FK506-binding protein 1A	Homo sapiens	SINGLE PROTEIN	CHEMBL1131428	1	Scientific Literature	J. Med. Chem.	1998	None
CHEMBL2348604		0	538.60	1	2.98	5a	COc1cc2c(c(OC)c1)[C@]1(C)C3CCC[C@@H](C(=O)N1CC2)N3C(=O)C(=O)c1cc(OC)c(OC)c(OC)c1	Ki	'='	500.0	nM	6.30			UO_0000065	11.70	0.22	3.32	6.07	False	CHEMBL2351898	Binding affinity to FKBP12 (unknown origin) by competitive fluorescence polarization assay	B	BAO_0000357	single protein format	Homo sapiens	None	None	None	None	CHEMBL1902	FK506-binding protein 1A	Homo sapiens	SINGLE PROTEIN	CHEMBL2346581	1	Scientific Literature	J. Med. Chem.	2013	None
CHEMBL237253		0	216.27	0	2.27	76	Nc1nc(-c2nc3ccccc3[nH]2)cs1	Kd	'='	98000.0	nM	4.01			UO_0000065	18.54	0.36	1.74	5.93	False	CHEMBL902649	Binding affinity to human FKBP12 expressed in Escherichia coli BL21(DE3) by isothermal titration calorimetry	B	BAO_0000019	assay format	Homo sapiens	None	None	None	None	CHEMBL1902	FK506-binding protein 1A	Homo sapiens	SINGLE PROTEIN	CHEMBL1138344	1	Scientific Literature	J. Med. Chem.	2007	None
CHEMBL237845		0	343.81	1	5.00	75	Fc1ccc(Cn2c(-c3cscn3)nc3ccccc32)c(Cl)c1	Kd	'>'	4000000.0	nM				UO_0000065					False	CHEMBL902649	Binding affinity to human FKBP12 expressed in Escherichia coli BL21(DE3) by isothermal titration calorimetry	B	BAO_0000019	assay format	Homo sapiens	None	None	None	None	CHEMBL1902	FK506-binding protein 1A	Homo sapiens	SINGLE PROTEIN	CHEMBL1138344	1	Scientific Literature	J. Med. Chem.	2007	None
CHEMBL625	THIABENDAZOLE	4	201.25	0	2.69	3	c1ccc2[nH]c(-c3cscn3)nc2c1	Kd	'='	60000.0	nM	4.22			UO_0000065	20.98	0.41	1.53	10.16	False	CHEMBL902649	Binding affinity to human FKBP12 expressed in Escherichia coli BL21(DE3) by isothermal titration calorimetry	B	BAO_0000019	assay format	Homo sapiens	None	None	None	None	CHEMBL1902	FK506-binding protein 1A	Homo sapiens	SINGLE PROTEIN	CHEMBL1138344	1	Scientific Literature	J. Med. Chem.	2007	None
CHEMBL236367		0	369.44	0	0.98	16, BI-69A9	COC(=O)C1COCCN1C(=O)CS(=O)(=O)c1ccc(C(C)C)cc1	Kd	'='	505000.0	nM		Outside typical range		UO_0000065					False	CHEMBL902649	Binding affinity to human FKBP12 expressed in Escherichia coli BL21(DE3) by isothermal titration calorimetry	B	BAO_0000019	assay format	Homo sapiens	None	None	None	None	CHEMBL1902	FK506-binding protein 1A	Homo sapiens	SINGLE PROTEIN	CHEMBL1138344	1	Scientific Literature	J. Med. Chem.	2007	None
CHEMBL236155		0	311.81	0	2.97	68	Cc1cc(OCC(=O)N2CC(C)OC(C)C2)cc(C)c1Cl	Kd	'>'	5000000.0	nM				UO_0000065					False	CHEMBL902649	Binding affinity to human FKBP12 expressed in Escherichia coli BL21(DE3) by isothermal titration calorimetry	B	BAO_0000019	assay format	Homo sapiens	None	None	None	None	CHEMBL1902	FK506-binding protein 1A	Homo sapiens	SINGLE PROTEIN	CHEMBL1138344	1	Scientific Literature	J. Med. Chem.	2007	None
CHEMBL428722		0	311.81	0	3.01	52	Cc1cc(OCC(=O)N2CCOCC2)cc(C(C)C)c1Cl	Kd	'='	576000.0	nM	3.24			UO_0000065	10.39	0.21	0.23	8.36	False	CHEMBL902649	Binding affinity to human FKBP12 expressed in Escherichia coli BL21(DE3) by isothermal titration calorimetry	B	BAO_0000019	assay format	Homo sapiens	None	None	None	None	CHEMBL1902	FK506-binding protein 1A	Homo sapiens	SINGLE PROTEIN	CHEMBL1138344	1	Scientific Literature	J. Med. Chem.	2007	None
CHEMBL276623		0	623.78	1	3.10	2	C=CCCC[C@H](OC(=O)[C@@H]1CCCCN1C(=O)C(=O)[C@]1(O)O[C@H](COC)[C@@H](OC)C[C@H]1C)/C(C)=C/[C@@H]1CC[C@@H](O)[C@H](OC)C1	Kd	'='	10.0	nM	8.00			UO_0000065	12.83	0.25	4.90	5.67	False	CHEMBL677108	Ability to displace radiolabeled FK-506 derivative from FK506 binding protein 12	B	BAO_0000357	single protein format	None	None	None	None	None	CHEMBL1902	FK506-binding protein 1A	Homo sapiens	SINGLE PROTEIN	CHEMBL1127912	1	Scientific Literature	Bioorg. Med. Chem. Lett.	1994	None
CHEMBL34691		0	372.49	0	2.34	20	O=C(NCc1ccccc1)C1CCCN1S(=O)(=O)CCc1ccccc1	Ki	'='	22000.0	nM	4.66			UO_0000065	12.50	0.24	2.32	7.01	False	CHEMBL682211	Ability to inhibit peptidyl-prolyl isomerase (PPIase, or rotamase) activity of FK506 binding protein 12	B	BAO_0000357	single protein format	None	None	None	None	None	CHEMBL1902	FK506-binding protein 1A	Homo sapiens	SINGLE PROTEIN	CHEMBL1135119	1	Scientific Literature	Bioorg. Med. Chem. Lett.	2002	None
CHEMBL107603		0	227.26	0	0.52	6	CCOC(=O)C1CCCCN1C(=O)C(C)=O	Ki	'>'	10000.0	nM				UO_0000065					False	CHEMBL678143	Compound was tested for its ability to inhibit FK506 binding protein 12 rotamase activity	B	BAO_0000357	single protein format	None	None	None	None	None	CHEMBL1902	FK506-binding protein 1A	Homo sapiens	SINGLE PROTEIN	CHEMBL1131428	1	Scientific Literature	J. Med. Chem.	1998	None
CHEMBL8597	ASCOMYCIN	0	792.02	2	4.47	1	CC[C@@H]1/C=C(\C)C[C@H](C)C[C@H](OC)[C@H]2O[C@@](O)(C(=O)C(=O)N3CCCC[C@H]3C(=O)O[C@H](/C(C)=C/[C@@H]3CC[C@@H](O)[C@H](OC)C3)[C@H](C)[C@@H](O)CC1=O)[C@H](C)C[C@@H]2OC	EC50	'='	1.6	nM	8.80			UO_0000065	11.11	0.21	4.33	4.93	True	CHEMBL678154	Binding affinity for FK506 binding protein 12 using [3H]-dihydro FK-506 radioligand was determined	B	BAO_0000357	single protein format	None	None	None	None	None	CHEMBL1902	FK506-binding protein 1A	Homo sapiens	SINGLE PROTEIN	CHEMBL1131393	1	Scientific Literature	Bioorg. Med. Chem. Lett.	1998	None
CHEMBL148446		0	508.57	1	3.93	34	COc1cc(C(=O)C(=O)N2CCCCC2C(=O)OCCCc2c[nH]c3ccccc23)cc(OC)c1OC	Ki	'='	17.0	nM	7.77			UO_0000065	15.28	0.29	3.84	7.25	False	CHEMBL678143	Compound was tested for its ability to inhibit FK506 binding protein 12 rotamase activity	B	BAO_0000357	single protein format	None	None	None	None	None	CHEMBL1902	FK506-binding protein 1A	Homo sapiens	SINGLE PROTEIN	CHEMBL1131428	1	Scientific Literature	J. Med. Chem.	1998	None
CHEMBL384325		0	924.18	3	6.92	34	CC[C@@H]1/C=C(\C)C[C@H](C)C[C@H](OC)[C@H]2O[C@@](O)(C(=O)C(=O)N3CCCC[C@H]3C(=O)O[C@H](/C(C)=C/[C@@H]3CC[C@@H](OC/C=C/c4ccc(O)cc4)[C@H](OC)C3)[C@H](C)[C@@H](O)CC1=O)[C@H](C)C[C@@H]2OC	EC50	'='	20.5	nM	7.69			UO_0000065	8.32	0.16	0.77	4.10	False	CHEMBL678150	Ability to bind the major cystolic receptor FK506 binding protein 12 by using competitive binding assay	B	BAO_0000357	single protein format	None	None	None	None	None	CHEMBL1902	FK506-binding protein 1A	Homo sapiens	SINGLE PROTEIN	CHEMBL1150021	1	Scientific Literature	Bioorg. Med. Chem. Lett.	1994	None
CHEMBL381637		0	546.57	1	3.71	10	COc1cc2c(c(OC)c1)C1C3CCCC(C(=O)N1CC2)N3C(=O)C(F)(F)c1cc(OC)c(OC)c(OC)c1	Ki	'='	91.0	nM	7.04			UO_0000065	12.88	0.25	3.33	8.11	False	CHEMBL853597	Inhibition of FKBP12 rotamase activity	B	BAO_0000357	single protein format	Homo sapiens	None	None	None	None	CHEMBL1902	FK506-binding protein 1A	Homo sapiens	SINGLE PROTEIN	CHEMBL1149428	1	Scientific Literature	J. Med. Chem.	2006	None
CHEMBL108296		0	634.73	2	5.36	1d (monomer)	CC[C@H](C(=O)N1CCCC[C@H]1C(=O)O[C@H](CCc1cccnc1)c1cccc(OCC(=O)O)c1)c1cc(OC)c(OC)c(OC)c1	IC50	'='	15.0	nM	7.82			UO_0000065	12.33	0.23	2.46	5.85	False	CHEMBL678161	Inhibition of binding to Phe36Val (F36V) mutant of FK506 binding protein 12	B	BAO_0000357	single protein format	None	None	None	None	None	CHEMBL1902	FK506-binding protein 1A	Homo sapiens	SINGLE PROTEIN	CHEMBL1136227	1	Scientific Literature	Bioorg. Med. Chem. Lett.	2003	None
CHEMBL149707		0	365.51	0	3.89	24	CC(C)(C)C(=O)C(=O)N1CCCCC1C(=O)OCCCC1CCCCC1	Ki	'='	32.0	nM	7.50			UO_0000065	20.51	0.39	3.60	11.77	False	CHEMBL678143	Compound was tested for its ability to inhibit FK506 binding protein 12 rotamase activity	B	BAO_0000357	single protein format	None	None	None	None	None	CHEMBL1902	FK506-binding protein 1A	Homo sapiens	SINGLE PROTEIN	CHEMBL1131428	1	Scientific Literature	J. Med. Chem.	1998	None
CHEMBL435906		0	874.15	3	6.10	11A	CC[C@@H]1/C=C(\C)C[C@H](C)C[C@H](OC)[C@H]2OC(O)(C(=O)C(=O)N3CCCC[C@H]3C(=O)O[C@H](/C(C)=C/[C@@H]3CC[C@@H](O)[C@H](OCc4ccsc4)C3)[C@H](C)[C@@H](O)CC1=O)[C@@H](C)C[C@@H]2OC	EC50	'='	5.7	nM	8.24			UO_0000065	9.43	0.18	2.14	4.62	False	CHEMBL678151	Ability to bind the major cystolic receptor FK506 binding protein 12 by using competitive binding assay	B	BAO_0000357	single protein format	None	None	None	None	None	CHEMBL1902	FK506-binding protein 1A	Homo sapiens	SINGLE PROTEIN	CHEMBL1152089	1	Scientific Literature	Bioorg. Med. Chem. Lett.	1994	None
CHEMBL266011		0	1005.30	None	None	6	CO[C@H]1C[C@@H]2CC[C@@H](C)[C@@](O)(O2)C(=O)C(=O)N2CCCC[C@H]2C(=O)O[C@H]([C@H](C)C[C@@H]2CC[C@@H](OC(=O)N(C)OC)[C@H](OC)C2)CC(=O)[C@H](C)/C=C(\C)[C@@H](O)[C@@H](OC)C(=O)[C@H](C)C[C@H](C)CCCC/C=C/1C	IC50	'>'	1000.0	nM				UO_0000065					False	CHEMBL678815	The compound was tested for binding affinity to FK506 binding protein 12 using Rapamycin as control, with an ascomycin conjugate of alkaline phosphatase in a competition binding assay	B	BAO_0000357	single protein format	None	None	None	None	None	CHEMBL1902	FK506-binding protein 1A	Homo sapiens	SINGLE PROTEIN	CHEMBL1133206	1	Scientific Literature	Bioorg. Med. Chem. Lett.	2000	None
CHEMBL269732	TACROLIMUS	4	804.03	2	4.64	2 (FK-506)	C=CC[C@@H]1/C=C(\C)C[C@H](C)C[C@H](OC)[C@H]2O[C@@](O)(C(=O)C(=O)N3CCCC[C@H]3C(=O)O[C@H](/C(C)=C/[C@@H]3CC[C@@H](O)[C@H](OC)C3)[C@H](C)[C@@H](O)CC1=O)[C@H](C)C[C@@H]2OC	rIC50	'='	1.0										False	CHEMBL678148	Immunosuppressive activity in FK506 binding protein 12 binding assay as inhibitory concentration (rIC50) relative to FK506 IC50 (1.2 nM)	B	BAO_0000357	single protein format	Homo sapiens	None	None	None	None	CHEMBL1902	FK506-binding protein 1A	Homo sapiens	SINGLE PROTEIN	CHEMBL1132673	1	Scientific Literature	Bioorg. Med. Chem. Lett.	1999	None
CHEMBL306068		0	926.16	3	6.23	11	CC[C@@H]1/C=C(\C)C[C@H](C)C[C@H](OC)[C@H]2O[C@@](O)(C(=O)C(=O)N3CCCC[C@H]3C(=O)O[C@H](/C(C)=C/[C@@H]3CC[C@@H](OC(=O)NNc4ccccc4)[C@H](OC)C3)[C@H](C)[C@@H](O)CC1=O)[C@H](C)C[C@@H]2OC	rIC50	'='	1.5										False	CHEMBL678148	Immunosuppressive activity in FK506 binding protein 12 binding assay as inhibitory concentration (rIC50) relative to FK506 IC50 (1.2 nM)	B	BAO_0000357	single protein format	Homo sapiens	None	None	None	None	CHEMBL1902	FK506-binding protein 1A	Homo sapiens	SINGLE PROTEIN	CHEMBL1132673	1	Scientific Literature	Bioorg. Med. Chem. Lett.	1999	None
CHEMBL334322		0	396.49	0	2.83	7	C[C@H]1C[C@H](C)C(=O)[C@H]([C@H](O)CC2CC(=O)N(Cc3ccc(C#N)cc3)C(=O)C2)C1	IC50	'='	68200.0	nM	4.17			UO_0000065	10.51	0.20	1.34	4.23	False	CHEMBL678140	Compound was evaluated for its inhibitory effect on human FK506 binding protein 12 by means of protease-coupled PPIase assay	B	BAO_0000357	single protein format	None	None	None	None	None	CHEMBL1902	FK506-binding protein 1A	Homo sapiens	SINGLE PROTEIN	CHEMBL1132377	1	Scientific Literature	J. Med. Chem.	1999	None
CHEMBL308810		0	939.15	3	6.05	3	CC[C@@H]1/C=C(\C)C[C@H](C)C[C@H](OC)[C@H]2O[C@@](O)(C(=O)C(=O)N3CCCC[C@H]3C(=O)O[C@H](/C(C)=C/[C@@H]3CC[C@@H](OC(=O)NC(=O)c4ccccc4)[C@H](OC)C3)[C@H](C)[C@@H](O)CC1=O)[C@H](C)C[C@@H]2OC	rIC50	'='	1.3										False	CHEMBL678148	Immunosuppressive activity in FK506 binding protein 12 binding assay as inhibitory concentration (rIC50) relative to FK506 IC50 (1.2 nM)	B	BAO_0000357	single protein format	Homo sapiens	None	None	None	None	CHEMBL1902	FK506-binding protein 1A	Homo sapiens	SINGLE PROTEIN	CHEMBL1132673	1	Scientific Literature	Bioorg. Med. Chem. Lett.	1999	None
CHEMBL48863		0	931.22	3	5.95	16	CC[C@@H]1/C=C(\C)C[C@H](C)C[C@H](OC)[C@H]2O[C@@](O)(C(=O)C(=O)N3CCCC[C@H]3C(=O)O[C@H](/C(C)=C/C3CC[C@@H](OCC(=O)NC4CCCCC4)[C@H](OC)C3)[C@H](C)[C@@H](O)CC1=O)[C@H](C)C[C@@H]2OC	IC50	'='	2.0	nM	8.70			UO_0000065	9.34	0.18	2.75	4.43	False	CHEMBL678141	Inhibitory binding activity against human Immunophilin-FK-506 binding protein 12	B	BAO_0000357	single protein format	None	None	None	None	None	CHEMBL1902	FK506-binding protein 1A	Homo sapiens	SINGLE PROTEIN	CHEMBL1131619	1	Scientific Literature	J. Med. Chem.	1998	None
CHEMBL263776		0	926.16	3	5.53	17	CC[C@@H]1/C=C(\C)C[C@H](C)C[C@H](OC)[C@H]2O[C@@](O)(C(=O)C(=O)N3CCCC[C@H]3C(=O)O[C@H](/C(C)=C/C3CC[C@@H](OCC(=O)Nc4ccccn4)[C@H](OC)C3)[C@H](C)[C@@H](O)CC1=O)[C@H](C)C[C@@H]2OC	Selectivity	'='	48.0										False	CHEMBL678147	Inhibitory selectivity for human FK506 binding protein 12 and human mixed lymphocyte response(MLR)	F	BAO_0000019	assay format	Homo sapiens	None	None	None	None	CHEMBL1902	FK506-binding protein 1A	Homo sapiens	SINGLE PROTEIN	CHEMBL1131619	1	Scientific Literature	J. Med. Chem.	1998	None
CHEMBL1650805		0	342.37	0	1.70	2d	CCOC(=O)C1CCCCN1S(=O)(=O)c1cccc([N+](=O)[O-])c1	IC50	'='	2800.0	nM	5.55			UO_0000065	16.22	0.33	3.85	5.20	False	CHEMBL1657166	Inhibition of PPIase activity of human FKBP12 expressed in Escherichia coli by spectrophotometry	B	BAO_0000019	assay format	Homo sapiens	None	None	None	None	CHEMBL1902	FK506-binding protein 1A	Homo sapiens	SINGLE PROTEIN	CHEMBL1649079	1	Scientific Literature	J. Med. Chem.	2011	None
CHEMBL1650944		0	435.56	0	4.90	4a	CCC(C)C(=O)C(=O)N1CCCCC1C(=O)OC(CCc1ccccc1)c1ccccc1	IC50	'>'	30000.0	nM				UO_0000065					False	CHEMBL1657166	Inhibition of PPIase activity of human FKBP12 expressed in Escherichia coli by spectrophotometry	B	BAO_0000019	assay format	Homo sapiens	None	None	None	None	CHEMBL1902	FK506-binding protein 1A	Homo sapiens	SINGLE PROTEIN	CHEMBL1649079	1	Scientific Literature	J. Med. Chem.	2011	None
CHEMBL284581		0	459.38	0	4.86	63	C[C@@H](NC(=O)N1CCC[C@H]1C(=O)OCCCc1ccc(Br)cc1)c1ccccc1	Ki	'>'	10000.0	nM				UO_0000065					False	CHEMBL682210	Inhibition of peptidyl-prolyl isomerase (PPIase, or rotamase) activity of FK506 binding protein 12	B	BAO_0000357	single protein format	None	None	None	None	None	CHEMBL1902	FK506-binding protein 1A	Homo sapiens	SINGLE PROTEIN	CHEMBL1135841	1	Scientific Literature	Bioorg. Med. Chem. Lett.	2002	None
CHEMBL285080		0	461.58	0	3.56	92	COc1cc(CCCOC(=O)C2CCCCN2S(=O)(=O)Cc2ccccc2)cc(OC)c1	Ki	'='	120.0	nM	6.92			UO_0000065	14.99	0.30	3.36	8.43	False	CHEMBL682210	Inhibition of peptidyl-prolyl isomerase (PPIase, or rotamase) activity of FK506 binding protein 12	B	BAO_0000357	single protein format	None	None	None	None	None	CHEMBL1902	FK506-binding protein 1A	Homo sapiens	SINGLE PROTEIN	CHEMBL1135841	1	Scientific Literature	Bioorg. Med. Chem. Lett.	2002	None
CHEMBL286440		0	417.53	0	3.41	86	COc1ccc(CCCOC(=O)C2CCCCN2S(=O)(=O)c2ccccc2)cc1	Ki	'='	260.0	nM	6.58			UO_0000065	15.77	0.31	3.18	9.03	False	CHEMBL682210	Inhibition of peptidyl-prolyl isomerase (PPIase, or rotamase) activity of FK506 binding protein 12	B	BAO_0000357	single protein format	None	None	None	None	None	CHEMBL1902	FK506-binding protein 1A	Homo sapiens	SINGLE PROTEIN	CHEMBL1135841	1	Scientific Literature	Bioorg. Med. Chem. Lett.	2002	None
CHEMBL285482		0	405.49	0	3.54	78	O=C(OCCCc1ccc(F)cc1)C1CCCCN1S(=O)(=O)c1ccccc1	Ki	'='	740.0	nM	6.13			UO_0000065	15.12	0.30	2.59	9.63	False	CHEMBL682210	Inhibition of peptidyl-prolyl isomerase (PPIase, or rotamase) activity of FK506 binding protein 12	B	BAO_0000357	single protein format	None	None	None	None	None	CHEMBL1902	FK506-binding protein 1A	Homo sapiens	SINGLE PROTEIN	CHEMBL1135841	1	Scientific Literature	Bioorg. Med. Chem. Lett.	2002	None
CHEMBL293294		0	332.44	0	3.34	3	CC(C)(C)CNC(=O)N1CCCC[C@H]1C(=O)OCc1ccccc1	Ki	'='	790.0	nM	6.10			UO_0000065	18.36	0.35	2.76	10.41	False	CHEMBL857528	Apparent inhibition constant of Wild-type human recombinant FK506 binding protein 12	B	BAO_0000357	single protein format	None	None	None	None	None	CHEMBL1902	FK506-binding protein 1A	Homo sapiens	SINGLE PROTEIN	CHEMBL1129567	1	Scientific Literature	J. Med. Chem.	1996	None
CHEMBL406996		0	589.69	2	5.57	8R	COc1ccc(CCC(OC(=O)[C@@H]2CCCCN2C(=O)[C@H](C)c2ccccc2)c2cccc(OCC(=O)O)c2)cc1OC	IC50	'='	590.0	nM	6.23			UO_0000065	10.56	0.20	0.66	5.58	False	CHEMBL746519	Binding affinity for Mutant F36V-FK506 binding protein by competitive assay based on fluorescence polarization.	B	BAO_0000357	single protein format	None	None	None	None	None	CHEMBL1902	FK506-binding protein 1A	Homo sapiens	SINGLE PROTEIN	CHEMBL1132977	1	Scientific Literature	J. Med. Chem.	2000	None
CHEMBL419576		0	505.61	1	3.16	33	C=CC[C@@H]1/C=C(\C)C[C@H](C)C(=O)OCC(C)(C)C(=O)C(=O)N2CCCC[C@H]2C(=O)OCCCOC1=O	Ki	'='	130.0	nM	6.89			UO_0000065	13.62	0.26	3.73	5.92	False	CHEMBL857527	Compound was tested for inhibitory activity against FK506 binding protein 12 (FKBP12)	B	BAO_0000357	single protein format	None	None	None	None	None	CHEMBL1902	FK506-binding protein 1A	Homo sapiens	SINGLE PROTEIN	CHEMBL1127991	1	Scientific Literature	Bioorg. Med. Chem. Lett.	1994	None
CHEMBL2205015		0	624.73	2	6.54	311	COc1cc(C(F)(F)C(=O)N2CCCC[C@H]2C(=O)OC(CCCc2ccccc2)CCCc2cccnc2)cc(OC)c1OC	Ki	'='	19.0	nM	7.72			UO_0000065	12.36	0.23	1.18	8.86	True	CHEMBL2208638	Inhibition of FKBP12	B	BAO_0000357	single protein format	None	None	None	None	None	CHEMBL1902	FK506-binding protein 1A	Homo sapiens	SINGLE PROTEIN	CHEMBL2203023	1	Scientific Literature	J. Med. Chem.	2011	None
CHEMBL303852		0	793.99	2	3.05	7	CC[C@@H]1/C=C(\C)[C@@H](O)[C@H](C)[C@H](OC)[C@H]2O[C@@](O)(C(=O)C(=O)N3CCCC[C@H]3C(=O)O[C@H](/C(C)=C/[C@@H]3CC[C@@H](O)[C@H](OC)C3)[C@H](C)[C@@H](O)CC1=O)[C@H](C)C[C@@H]2OC	IC50	'='	0.7	nM	9.15			UO_0000065	11.53	0.22	6.10	4.61	False	CHEMBL678158	In vitro competitive binding to FK506 binding protein 12 versus tritiated FK-506.	B	BAO_0000357	single protein format	None	None	None	None	None	CHEMBL1902	FK506-binding protein 1A	Homo sapiens	SINGLE PROTEIN	CHEMBL1150455	1	Scientific Literature	Bioorg. Med. Chem. Lett.	1996	None
CHEMBL292986		0	599.77	2	5.09	3	CC(C)[C@H](NC(=O)[C@H](Cc1ccccc1)NC(=O)C1CCCCN1CC(=O)c1ccc2ccccc2c1)C(=O)OC(C)(C)C	Activity	'='	1.0	uM				UO_0000064					False	CHEMBL677252	In vitro inhibition of non-cytotoxic immunophilin FK506 binding protein activity	B	BAO_0000357	single protein format	Homo sapiens	None	None	None	None	CHEMBL1902	FK506-binding protein 1A	Homo sapiens	SINGLE PROTEIN	CHEMBL1127962	1	Scientific Literature	Bioorg. Med. Chem. Lett.	1994	None
CHEMBL119580		0	465.66	1	5.85	37	CCC(C)(C)C(=O)C(=O)N1CCCC[C@H]1C(=O)SCCC(c1ccccc1)c1ccccc1	Ki	'='	86.0	nM	7.07			UO_0000065	15.17	0.29	1.22	12.98	False	CHEMBL678145	Inhibitory activity against FK506 binding protein 12	B	BAO_0000357	single protein format	Homo sapiens	None	None	None	None	CHEMBL1902	FK506-binding protein 1A	Homo sapiens	SINGLE PROTEIN	CHEMBL1135538	1	Scientific Literature	J. Med. Chem.	2002	None
CHEMBL1650943		0	492.59	0	3.01	5b	COc1cc(CCCOC(=O)C2CCCCN2S(=O)(=O)c2cccc(N)c2)cc(OC)c1OC	IC50	'='	260.0	nM	6.58			UO_0000065	13.37	0.26	3.58	5.61	False	CHEMBL1657166	Inhibition of PPIase activity of human FKBP12 expressed in Escherichia coli by spectrophotometry	B	BAO_0000019	assay format	Homo sapiens	None	None	None	None	CHEMBL1902	FK506-binding protein 1A	Homo sapiens	SINGLE PROTEIN	CHEMBL1649079	1	Scientific Literature	J. Med. Chem.	2011	None
CHEMBL59256		0	450.58	0	3.80	8	COc1cc(CCCOC(=O)[C@@H]2CCCCN2C(=O)NCC(C)(C)C)cc(OC)c1OC	Ki	'='	390.0	nM	6.41			UO_0000065	14.22	0.27	2.61	7.42	False	CHEMBL857528	Apparent inhibition constant of Wild-type human recombinant FK506 binding protein 12	B	BAO_0000357	single protein format	None	None	None	None	None	CHEMBL1902	FK506-binding protein 1A	Homo sapiens	SINGLE PROTEIN	CHEMBL1129567	1	Scientific Literature	J. Med. Chem.	1996	None
CHEMBL299549		0	959.61	3	6.79	23	CC[C@@H]1/C=C(\C)C[C@H](C)C[C@H](OC)[C@H]2O[C@@](O)(C(=O)C(=O)N3CCCC[C@H]3C(=O)O[C@H](/C(C)=C/C3CC[C@@H](OCC(=O)Nc4ccc(Cl)cc4)[C@H](OC)C3)[C@H](C)[C@@H](O)CC1=O)[C@H](C)C[C@@H]2OC	IC50	'='	180.0	nM	6.75			UO_0000065	7.03	0.14	-0.05	3.43	False	CHEMBL678141	Inhibitory binding activity against human Immunophilin-FK-506 binding protein 12	B	BAO_0000357	single protein format	None	None	None	None	None	CHEMBL1902	FK506-binding protein 1A	Homo sapiens	SINGLE PROTEIN	CHEMBL1131619	1	Scientific Literature	J. Med. Chem.	1998	None
CHEMBL413	SIROLIMUS	4	914.19	3	6.18	2	CO[C@H]1C[C@@H]2CC[C@@H](C)[C@@](O)(O2)C(=O)C(=O)N2CCCC[C@H]2C(=O)O[C@H]([C@H](C)C[C@@H]2CC[C@@H](O)[C@H](OC)C2)CC(=O)[C@H](C)/C=C(\C)[C@@H](O)[C@@H](OC)C(=O)[C@H](C)C[C@H](C)/C=C/C=C/C=C/1C	Selectivity	'='	0.9										False	CHEMBL678147	Inhibitory selectivity for human FK506 binding protein 12 and human mixed lymphocyte response(MLR)	F	BAO_0000019	assay format	Homo sapiens	None	None	None	None	CHEMBL1902	FK506-binding protein 1A	Homo sapiens	SINGLE PROTEIN	CHEMBL1131619	1	Scientific Literature	J. Med. Chem.	1998	None
CHEMBL149155		0	325.41	0	2.05	4	COC(=O)C(=O)N1CCCCC1C(=O)OCCCC1CCCC1	Ki	'='	35000.0	nM	4.46			UO_0000065	13.69	0.26	2.41	6.11	False	CHEMBL678143	Compound was tested for its ability to inhibit FK506 binding protein 12 rotamase activity	B	BAO_0000357	single protein format	None	None	None	None	None	CHEMBL1902	FK506-binding protein 1A	Homo sapiens	SINGLE PROTEIN	CHEMBL1131428	1	Scientific Literature	J. Med. Chem.	1998	None
CHEMBL149373		0	371.48	0	3.30	47	O=C(C(=O)N1CCCC1C(=O)OCCCc1ccccc1)C1CCCCC1	Ki	'='	82.0	nM	7.09			UO_0000065	19.08	0.36	3.79	11.13	False	CHEMBL678143	Compound was tested for its ability to inhibit FK506 binding protein 12 rotamase activity	B	BAO_0000357	single protein format	None	None	None	None	None	CHEMBL1902	FK506-binding protein 1A	Homo sapiens	SINGLE PROTEIN	CHEMBL1131428	1	Scientific Literature	J. Med. Chem.	1998	None
CHEMBL306125		0	705.96	1	4.11	17	CCCC1C(=O)CC[C@@H](C)[C@@H](CCc2cccnc2)OC(=O)[C@@H]2CCCN(C2)C(=O)C(O)CC[S+]([O-])CC[C@@H](OC)C[C@@H](C)CC(=O)N1C	Kd	'>'	1000.0	nM				UO_0000065					False	CHEMBL857594	Binding affinity to FK506 binding protein 12 was determined	B	BAO_0000357	single protein format	None	None	None	None	None	CHEMBL1902	FK506-binding protein 1A	Homo sapiens	SINGLE PROTEIN	CHEMBL1128043	1	Scientific Literature	Bioorg. Med. Chem. Lett.	1995	None
CHEMBL70822		0	777.99	2	4.08	2	CC[C@@H]1/C=C(\C)C[C@H](C)[C@H](OC)[C@H]2O[C@@](O)(C(=O)C(=O)N3CCCC[C@H]3C(=O)O[C@H](/C(C)=C/[C@@H]3CC[C@@H](O)[C@H](OC)C3)[C@H](C)[C@@H](O)CC1=O)[C@H](C)C[C@@H]2OC	IC50	'='	1.6	nM	8.80			UO_0000065	11.31	0.22	4.72	4.93	False	CHEMBL678158	In vitro competitive binding to FK506 binding protein 12 versus tritiated FK-506.	B	BAO_0000357	single protein format	None	None	None	None	None	CHEMBL1902	FK506-binding protein 1A	Homo sapiens	SINGLE PROTEIN	CHEMBL1150455	1	Scientific Literature	Bioorg. Med. Chem. Lett.	1996	None
CHEMBL2058228		0	642.68	1	4.54	14	COc1ccc(CC[C@@H](OC(=O)[C@@H]2CCCCN2S(=O)(=O)c2cccc([N+](=O)[O-])c2)c2cccc(OCC(=O)O)c2)cc1OC	IC50	'='	1900.0	nM	5.72			UO_0000065	8.90	0.17	1.18	3.33	False	CHEMBL2061148	Binding affinity to FKBP12 by competitive fluorescence polarization assay	B	BAO_0000357	single protein format	Homo sapiens	None	None	None	None	CHEMBL1902	FK506-binding protein 1A	Homo sapiens	SINGLE PROTEIN	CHEMBL2057077	1	Scientific Literature	J. Med. Chem.	2012	None
CHEMBL2058235		0	666.58	2	5.93	21	COc1ccc(CC[C@@H](OC(=O)[C@@H]2CCCCN2S(=O)(=O)c2ccc(Cl)c(Cl)c2)c2cccc(OCC(=O)O)c2)cc1OC	IC50	'='	6100.0	nM	5.21			UO_0000065	7.82	0.16	-0.72	4.05	False	CHEMBL2061148	Binding affinity to FKBP12 by competitive fluorescence polarization assay	B	BAO_0000357	single protein format	Homo sapiens	None	None	None	None	CHEMBL1902	FK506-binding protein 1A	Homo sapiens	SINGLE PROTEIN	CHEMBL2057077	1	Scientific Literature	J. Med. Chem.	2012	None
CHEMBL2058239		0	733.68	2	6.67	25	COc1ccc(CC[C@@H](OC(=O)[C@@H]2CCCCN2S(=O)(=O)c2cc(C(F)(F)F)cc(C(F)(F)F)c2)c2cccc(OCC(=O)O)c2)cc1OC	IC50	'='	5100.0	nM	5.29			UO_0000065	7.21	0.14	-1.38	4.11	False	CHEMBL2061148	Binding affinity to FKBP12 by competitive fluorescence polarization assay	B	BAO_0000357	single protein format	Homo sapiens	None	None	None	None	CHEMBL1902	FK506-binding protein 1A	Homo sapiens	SINGLE PROTEIN	CHEMBL2057077	1	Scientific Literature	J. Med. Chem.	2012	None
CHEMBL2059238		0	625.72	1	4.28	3a-2	COc1ccc(CC[C@@H](OC(=O)[C@@H]2CCCCN2C(=O)C(=O)[C@@]2(O)CCCC[C@@H]2C)c2cccc(OCC(=O)O)c2)cc1OC	IC50	'='	50.0	nM	7.30			UO_0000065	11.67	0.22	3.02	4.90	False	CHEMBL2061149	Binding affinity to FKBP12 by fluorescence polarization assay	B	BAO_0000357	single protein format	Homo sapiens	None	None	None	None	CHEMBL1902	FK506-binding protein 1A	Homo sapiens	SINGLE PROTEIN	CHEMBL2057129	1	Scientific Literature	J. Med. Chem.	2012	None
CHEMBL2058805		0	269.34	0	1.55	6a	CCC(C)(C)C(=O)C(=O)N1CCCC[C@H]1C(=O)OC	IC50	'='	17100.0	nM	4.77			UO_0000065	17.70	0.34	3.22	7.49	False	CHEMBL2061149	Binding affinity to FKBP12 by fluorescence polarization assay	B	BAO_0000357	single protein format	Homo sapiens	None	None	None	None	CHEMBL1902	FK506-binding protein 1A	Homo sapiens	SINGLE PROTEIN	CHEMBL2057129	1	Scientific Literature	J. Med. Chem.	2012	None
CHEMBL2058497		0	701.75	2	4.34	31	COc1ccc(CC[C@@H](OC(=O)[C@@H]2CCCCN2S(=O)(=O)c2cc(OC)c(OC)c(C(=O)O)c2)c2cccc(OCC(=O)O)c2)cc1OC	IC50						Not Active						False	CHEMBL2061148	Binding affinity to FKBP12 by competitive fluorescence polarization assay	B	BAO_0000357	single protein format	Homo sapiens	None	None	None	None	CHEMBL1902	FK506-binding protein 1A	Homo sapiens	SINGLE PROTEIN	CHEMBL2057077	1	Scientific Literature	J. Med. Chem.	2012	None
CHEMBL2058800		0	606.57	2	5.99	48	O=C(OC(CCCc1cccnc1)CCCc1cccnc1)[C@@H]1CCCCN1S(=O)(=O)c1cc(Cl)c(O)c(Cl)c1	IC50	'='	870.0	nM	6.06			UO_0000065	9.99	0.21	0.07	5.53	False	CHEMBL2061148	Binding affinity to FKBP12 by competitive fluorescence polarization assay	B	BAO_0000357	single protein format	Homo sapiens	None	None	None	None	CHEMBL1902	FK506-binding protein 1A	Homo sapiens	SINGLE PROTEIN	CHEMBL2057077	1	Scientific Literature	J. Med. Chem.	2012	None
CHEMBL2058231		0	599.66	1	3.42	17	COc1ccc(CC[C@@H](OC(=O)[C@@H]2CCCCN2S(=O)(=O)c2ccncn2)c2cccc(OCC(=O)O)c2)cc1OC	IC50	'='	9100.0	nM	5.04			UO_0000065	8.41	0.16	1.62	3.26	False	CHEMBL2061148	Binding affinity to FKBP12 by competitive fluorescence polarization assay	B	BAO_0000357	single protein format	Homo sapiens	None	None	None	None	CHEMBL1902	FK506-binding protein 1A	Homo sapiens	SINGLE PROTEIN	CHEMBL2057077	1	Scientific Literature	J. Med. Chem.	2012	None
CHEMBL2058498		0	684.72	2	4.47	32	COc1ccc(CC[C@@H](OC(=O)[C@@H]2CCCCN2S(=O)(=O)c2cc3c(c([N+](=O)[O-])c2)OCC3)c2cccc(OCC(=O)O)c2)cc1OC	IC50	'='	1500.0	nM	5.82			UO_0000065	8.51	0.17	1.35	3.22	False	CHEMBL2061148	Binding affinity to FKBP12 by competitive fluorescence polarization assay	B	BAO_0000357	single protein format	Homo sapiens	None	None	None	None	CHEMBL1902	FK506-binding protein 1A	Homo sapiens	SINGLE PROTEIN	CHEMBL2057077	1	Scientific Literature	J. Med. Chem.	2012	None
CHEMBL2057227		0	680.84	1	4.52	3e, mixture of diasteromers	COc1ccc(CC[C@@H](OC(=O)[C@@H]2CCCCN2C(=O)C(=O)[C@]2(O)CCCC[C@H]2C)c2cccc(OCCN3CCOCC3)c2)cc1OC	IC50	'='	60.0	nM	7.22			UO_0000065	10.61	0.20	2.70	5.82	False	CHEMBL2061149	Binding affinity to FKBP12 by fluorescence polarization assay	B	BAO_0000357	single protein format	Homo sapiens	None	None	None	None	CHEMBL1902	FK506-binding protein 1A	Homo sapiens	SINGLE PROTEIN	CHEMBL2057129	1	Scientific Literature	J. Med. Chem.	2012	None
CHEMBL33934		0	505.52	2	5.23	66	O=C(OCCCc1ccc(Br)cc1)[C@@H]1CCCN1C(=S)NC12C[C@H]3C[C@@H](C1)C[C@@H](C2)C3	Ki	'='	6300.0	nM	5.20			UO_0000065	10.29	0.23	-0.03	12.51	False	CHEMBL682210	Inhibition of peptidyl-prolyl isomerase (PPIase, or rotamase) activity of FK506 binding protein 12	B	BAO_0000357	single protein format	None	None	None	None	None	CHEMBL1902	FK506-binding protein 1A	Homo sapiens	SINGLE PROTEIN	CHEMBL1135841	1	Scientific Literature	Bioorg. Med. Chem. Lett.	2002	None
CHEMBL430982		0	546.73	1	4.36	16	C[C@H](/C=C/c1ccc(C(=O)C(=O)N2CCCC2C(=O)N[C@@H](CC2CCCCC2)C(=O)OC(C)(C)C)s1)CO	Activity	'>'	100.0	uM				UO_0000064					False	CHEMBL677252	In vitro inhibition of non-cytotoxic immunophilin FK506 binding protein activity	B	BAO_0000357	single protein format	Homo sapiens	None	None	None	None	CHEMBL1902	FK506-binding protein 1A	Homo sapiens	SINGLE PROTEIN	CHEMBL1127962	1	Scientific Literature	Bioorg. Med. Chem. Lett.	1994	None
CHEMBL372165		0	510.59	1	3.28	11	COc1cc2c(c(OC)c1)C1C3CCCC(CN1CC2)N3C(=O)C(=O)c1cc(OC)c(OC)c(OC)c1	Ki	'='	31700.0	nM	4.50			UO_0000065	8.81	0.17	1.22	5.18	False	CHEMBL853597	Inhibition of FKBP12 rotamase activity	B	BAO_0000357	single protein format	Homo sapiens	None	None	None	None	CHEMBL1902	FK506-binding protein 1A	Homo sapiens	SINGLE PROTEIN	CHEMBL1149428	1	Scientific Literature	J. Med. Chem.	2006	None
CHEMBL417496		0	461.58	0	3.73	90	COc1cc(CCCOC(=O)C2CCCCN2S(=O)(=O)c2ccc(C)cc2)cc(OC)c1	Ki	'='	400.0	nM	6.40			UO_0000065	13.86	0.27	2.67	7.79	False	CHEMBL682210	Inhibition of peptidyl-prolyl isomerase (PPIase, or rotamase) activity of FK506 binding protein 12	B	BAO_0000357	single protein format	None	None	None	None	None	CHEMBL1902	FK506-binding protein 1A	Homo sapiens	SINGLE PROTEIN	CHEMBL1135841	1	Scientific Literature	Bioorg. Med. Chem. Lett.	2002	None
CHEMBL2059033		0	639.74	1	4.67	3f, mixture of diasteromers	CC[C@@H]1CCCC[C@@]1(O)C(=O)C(=O)N1CCCC[C@H]1C(=O)O[C@H](CCc1ccc(OC)c(OC)c1)c1cccc(OCC(=O)O)c1	IC50	'='	320.0	nM	6.50			UO_0000065	10.15	0.19	1.82	4.36	False	CHEMBL2061149	Binding affinity to FKBP12 by fluorescence polarization assay	B	BAO_0000357	single protein format	Homo sapiens	None	None	None	None	CHEMBL1902	FK506-binding protein 1A	Homo sapiens	SINGLE PROTEIN	CHEMBL2057129	1	Scientific Literature	J. Med. Chem.	2012	None
CHEMBL2058803		0	601.72	1	4.33	2d	CCC(C)(C)C(=O)C(=O)N1CCSC[C@H]1C(=O)O[C@H](CCc1ccc(OC)c(OC)c1)c1cccc(OCC(=O)O)c1	IC50	'='	1290.0	nM	5.89			UO_0000065	9.79	0.19	1.56	4.58	False	CHEMBL2061149	Binding affinity to FKBP12 by fluorescence polarization assay	B	BAO_0000357	single protein format	Homo sapiens	None	None	None	None	CHEMBL1902	FK506-binding protein 1A	Homo sapiens	SINGLE PROTEIN	CHEMBL2057129	1	Scientific Literature	J. Med. Chem.	2012	None
CHEMBL68071		0	593.77	1	4.33	11	COc1cccc(C(=O)CN2CCCCC2C(=O)N[C@@H](Cc2ccccc2)C(=O)N[C@@H](CC(C)C)C(=O)OC(C)(C)C)c1	Activity	'='	6.0	uM				UO_0000064					False	CHEMBL677252	In vitro inhibition of non-cytotoxic immunophilin FK506 binding protein activity	B	BAO_0000357	single protein format	Homo sapiens	None	None	None	None	CHEMBL1902	FK506-binding protein 1A	Homo sapiens	SINGLE PROTEIN	CHEMBL1127962	1	Scientific Literature	Bioorg. Med. Chem. Lett.	1994	None
CHEMBL284294		0	480.42	0	4.31	85	O=C(OCCCc1ccc(Br)cc1)C1CCCCN1S(=O)(=O)Cc1ccccc1	Ki	'='	2700.0	nM	5.57			UO_0000065	11.59	0.26	1.26	8.74	False	CHEMBL682210	Inhibition of peptidyl-prolyl isomerase (PPIase, or rotamase) activity of FK506 binding protein 12	B	BAO_0000357	single protein format	None	None	None	None	None	CHEMBL1902	FK506-binding protein 1A	Homo sapiens	SINGLE PROTEIN	CHEMBL1135841	1	Scientific Literature	Bioorg. Med. Chem. Lett.	2002	None
CHEMBL4102121		0	446.40	0	2.77	11r	C=C[C@H]1CN(CCNC)C(=O)[C@@H]2CCC[C@H]1N2S(=O)(=O)c1cc(Cl)cc(Cl)c1	Ki	'='	7.0	nM	8.15			UO_0000065	18.27	0.40	5.38	11.70	False	CHEMBL4048814	Displacement of 5-(3-(4-(((5S,6S)-10-(3,5-dichlorophenylsulfonyl)-2-oxo-5-vinyl-3,10-diazabicyclo[4.3.1]decan-3-yl)methyl)-1H-1,2,3-triazol-1-yl)propylcarbamoyl)-2-(6-(dimethylamino)-3-(dimethyliminio)-3,10-dihydroanthracen-9-yl)benzoate from human FKBP12 after 30 mins by fluorescence polarization assay	B	BAO_0000357	single protein format	Homo sapiens	None	None	None	None	CHEMBL1902	FK506-binding protein 1A	Homo sapiens	SINGLE PROTEIN	CHEMBL4043294	1	Scientific Literature	J Med Chem	2018	None
CHEMBL275103		0	940.22	3	6.85	14	CC[C@@H]1/C=C(\C)C[C@H](C)C[C@H](OC)[C@H]2O[C@@](O)(C(=O)C(=O)N3CCCC[C@H]3C(=O)O[C@H](/C(C)=C/C3CC[C@@H](OC[C@@H](O)c4cc(C)cc(C)c4)[C@H](OC)C3)[C@H](C)[C@H](O)CC1=O)[C@H](C)C[C@@H]2OC	EC50	'='	7.5	nM	8.12			UO_0000065	8.64	0.17	1.27	4.33	False	CHEMBL678139	Effective concentration against FK506 binding protein 12 using [3H]-dihydro FK-506	B	BAO_0000357	single protein format	Homo sapiens	None	None	None	None	CHEMBL1902	FK506-binding protein 1A	Homo sapiens	SINGLE PROTEIN	CHEMBL1131808	1	Scientific Literature	Bioorg. Med. Chem. Lett.	1999	None
CHEMBL3793853		0	503.64	1	3.14	12	COc1cc([C@@H](C(=O)N2CCCC[C@H]2C(=O)NC(C)(C)C(N)=O)C2CCCCC2)cc(OC)c1OC	Ki	'='	25100.0	nM	4.60			UO_0000065	9.13	0.17	1.46	3.83	False	CHEMBL3795200	Binding affinity to human FKBP12 FK1 domain incubated for 30 mins using fluorescein-conjugated 2-(5-((2-(3-((R)-3-(3,4-dimethoxyphenyl)-1-((S)-1-(3,3-dimethyl-2-oxopentanoyl)piperidine-2-carbonyloxy)propyl)phenoxy)acetamido)methyl)-6-hydroxy-3-oxo-3H-xanthen-9-yl)benzoic acid by competitive fluorescence polarization assay	B	BAO_0000357	single protein format	Homo sapiens	None	None	None	None	CHEMBL1902	FK506-binding protein 1A	Homo sapiens	SINGLE PROTEIN	CHEMBL3792318	1	Scientific Literature	J. Med. Chem.	2016	None
CHEMBL4090599		0	498.43	0	3.61	16j	COC[C@H]1CN(Cc2ccccn2)C(=O)[C@@H]2CCC[C@H]1N2S(=O)(=O)c1cc(Cl)cc(Cl)c1	Ki	'='	0.45	nM	9.35			UO_0000065	18.75	0.40	5.74	11.71	False	CHEMBL4048814	Displacement of 5-(3-(4-(((5S,6S)-10-(3,5-dichlorophenylsulfonyl)-2-oxo-5-vinyl-3,10-diazabicyclo[4.3.1]decan-3-yl)methyl)-1H-1,2,3-triazol-1-yl)propylcarbamoyl)-2-(6-(dimethylamino)-3-(dimethyliminio)-3,10-dihydroanthracen-9-yl)benzoate from human FKBP12 after 30 mins by fluorescence polarization assay	B	BAO_0000357	single protein format	Homo sapiens	None	None	None	None	CHEMBL1902	FK506-binding protein 1A	Homo sapiens	SINGLE PROTEIN	CHEMBL4043294	1	Scientific Literature	J Med Chem	2018	None
CHEMBL3793810		0	551.68	1	4.10	18b	COc1cc([C@@H](C(=O)N2CCCC[C@H]2C(=O)N[C@@H](C(N)=O)c2ccccc2)C2CCCCC2)cc(OC)c1OC	Ki	'='	12400.0	nM	4.91			UO_0000065	8.89	0.17	0.81	4.08	False	CHEMBL3795200	Binding affinity to human FKBP12 FK1 domain incubated for 30 mins using fluorescein-conjugated 2-(5-((2-(3-((R)-3-(3,4-dimethoxyphenyl)-1-((S)-1-(3,3-dimethyl-2-oxopentanoyl)piperidine-2-carbonyloxy)propyl)phenoxy)acetamido)methyl)-6-hydroxy-3-oxo-3H-xanthen-9-yl)benzoic acid by competitive fluorescence polarization assay	B	BAO_0000357	single protein format	Homo sapiens	None	None	None	None	CHEMBL1902	FK506-binding protein 1A	Homo sapiens	SINGLE PROTEIN	CHEMBL3792318	1	Scientific Literature	J. Med. Chem.	2016	None
CHEMBL3794214		0	555.68	1	2.69	26a	COc1cc([C@@H](C(=O)N2CCCC[C@H]2C(=O)N[C@@H](Cc2cnc[nH]2)C(N)=O)C2CCCCC2)cc(OC)c1OC	Ki	'='	101000.0	nM		Outside typical range		UO_0000065					False	CHEMBL3795200	Binding affinity to human FKBP12 FK1 domain incubated for 30 mins using fluorescein-conjugated 2-(5-((2-(3-((R)-3-(3,4-dimethoxyphenyl)-1-((S)-1-(3,3-dimethyl-2-oxopentanoyl)piperidine-2-carbonyloxy)propyl)phenoxy)acetamido)methyl)-6-hydroxy-3-oxo-3H-xanthen-9-yl)benzoic acid by competitive fluorescence polarization assay	B	BAO_0000357	single protein format	Homo sapiens	None	None	None	None	CHEMBL1902	FK506-binding protein 1A	Homo sapiens	SINGLE PROTEIN	CHEMBL3792318	1	Scientific Literature	J. Med. Chem.	2016	None
CHEMBL2348608		0	541.45	1	3.94	5e	COc1cc2c(c(OC)c1)[C@]1(C)C3CCC[C@@H](C(=O)N1CC2)N3S(=O)(=O)c1cc(Cl)c(O)c(Cl)c1	Ki	'='	2100.0	nM	5.68			UO_0000065	10.49	0.22	1.74	5.89	False	CHEMBL2351898	Binding affinity to FKBP12 (unknown origin) by competitive fluorescence polarization assay	B	BAO_0000357	single protein format	Homo sapiens	None	None	None	None	CHEMBL1902	FK506-binding protein 1A	Homo sapiens	SINGLE PROTEIN	CHEMBL2346581	1	Scientific Literature	J. Med. Chem.	2013	None
CHEMBL129537		0	374.48	0	2.94	6c	CCC(C)(C)C(=O)C(=O)N1CCCC[C@H]1C(=O)OCCCc1cccnc1	IC50	'='	2110.0	nM	5.68			UO_0000065	15.16	0.29	2.74	7.41	False	CHEMBL2061149	Binding affinity to FKBP12 by fluorescence polarization assay	B	BAO_0000357	single protein format	Homo sapiens	None	None	None	None	CHEMBL1902	FK506-binding protein 1A	Homo sapiens	SINGLE PROTEIN	CHEMBL2057129	1	Scientific Literature	J. Med. Chem.	2012	None
CHEMBL2058789		0	654.69	1	4.06	37	COc1ccc(CC[C@@H](OC(=O)[C@@H]2CCCCN2S(=O)(=O)c2ccc3[nH]c(=O)oc3c2)c2cccc(OCC(=O)O)c2)cc1OC	IC50	'='	750.0	nM	6.12			UO_0000065	9.36	0.18	2.06	3.51	False	CHEMBL2061148	Binding affinity to FKBP12 by competitive fluorescence polarization assay	B	BAO_0000357	single protein format	Homo sapiens	None	None	None	None	CHEMBL1902	FK506-binding protein 1A	Homo sapiens	SINGLE PROTEIN	CHEMBL2057077	1	Scientific Literature	J. Med. Chem.	2012	None
CHEMBL2058798		0	681.59	2	5.21	46	COc1ccc(CC[C@@H](NC(=O)[C@@H]2CCCCN2S(=O)(=O)c2cc(Cl)c(O)c(Cl)c2)c2cccc(OCC(=O)O)c2)cc1OC	IC50	'>'	100000.0	nM				UO_0000065					False	CHEMBL2061148	Binding affinity to FKBP12 by competitive fluorescence polarization assay	B	BAO_0000357	single protein format	Homo sapiens	None	None	None	None	CHEMBL1902	FK506-binding protein 1A	Homo sapiens	SINGLE PROTEIN	CHEMBL2057077	1	Scientific Literature	J. Med. Chem.	2012	None
CHEMBL4095348		0	1009.29	None	None	10; 17	CO[C@H]1C[C@@H](C)C/C(C)=C/[C@@H](CCCC(=O)N2CCN(Cc3ccccn3)CC2)C(=O)C[C@H](O)[C@@H](C)[C@@H](/C(C)=C/[C@@H]2CC[C@@H](O)[C@H](OC)C2)OC(=O)[C@@H]2CCCCN2C(=O)C(=O)[C@]2(O)O[C@H]1[C@@H](OC)C[C@H]2C	IC50	'='	11.19	nM	7.95			UO_0000065	7.88	None	None	None	False	CHEMBL4018179	Antagonist activity at human FKBP12 measured after 30 mins by fluorescein labelled SLF tracer based fluorescence polarization assay	B	BAO_0000357	single protein format	Homo sapiens	None	None	None	None	CHEMBL1902	FK506-binding protein 1A	Homo sapiens	SINGLE PROTEIN	CHEMBL4017474	1	Scientific Literature	Bioorg Med Chem Lett	2017	None
CHEMBL4067946		0	918.18	2	4.86	11	CC[C@@H]1/C=C(\C)C[C@H](C)C[C@H](OC)[C@H]2O[C@@](O)(C(=O)C(=O)N3CCCC[C@H]3C(=O)O[C@H](/C(C)=C/[C@@H]3CC[C@@H](OC(=O)N4CCN(C)CC4)[C@H](OC)C3)[C@H](C)[C@@H](O)CC1=O)[C@H](C)C[C@@H]2OC	IC50	'='	1735.0	nM	5.76			UO_0000065	6.27	0.12	0.90	3.02	False	CHEMBL4018182	Antagonist activity at recombinant human N-terminal His6-tagged FKBP12 expressed in Escherichia coli assessed as inhibition of FK506 mediated FKBP12 binding to calcineurin using serine/threonine phosphatase as substrate pretreated for 1 hr followed by substrate addition measured after 1 hr by biomol green dye based spectrophotometric method	B	BAO_0000019	assay format	Homo sapiens	None	None	None	None	CHEMBL1902	FK506-binding protein 1A	Homo sapiens	SINGLE PROTEIN	CHEMBL4017474	1	Scientific Literature	Bioorg Med Chem Lett	2017	None
CHEMBL2348605		0	482.62	0	3.85	5b	COc1cc2c(c(OC)c1)[C@]1(C)C3CCC[C@@H](C(=O)N1CC2)N3C(=O)C(=O)[C@]1(C)CCCC[C@H]1C	Ki	'='	2800.0	nM	5.55			UO_0000065	11.51	0.22	1.70	7.29	False	CHEMBL2351898	Binding affinity to FKBP12 (unknown origin) by competitive fluorescence polarization assay	B	BAO_0000357	single protein format	Homo sapiens	None	None	None	None	CHEMBL1902	FK506-binding protein 1A	Homo sapiens	SINGLE PROTEIN	CHEMBL2346581	1	Scientific Literature	J. Med. Chem.	2013	None
CHEMBL412354		0	704.87	1	4.65	1	COC(=O)[C@H](Cc1ccccc1)NC(=O)[C@@H](NC(=O)[C@H](Cc1ccccc1)NC(=O)C1CCCCN1CC(=O)c1ccc2ccccc2c1)C(C)C	Activity	'='	0.3	uM				UO_0000064					False	CHEMBL677252	In vitro inhibition of non-cytotoxic immunophilin FK506 binding protein activity	B	BAO_0000357	single protein format	Homo sapiens	None	None	None	None	CHEMBL1902	FK506-binding protein 1A	Homo sapiens	SINGLE PROTEIN	CHEMBL1127962	1	Scientific Literature	Bioorg. Med. Chem. Lett.	1994	None
CHEMBL308009		0	579.74	1	3.94	8	COc1cccc(C(=O)CN2CCCCC2C(=O)N[C@@H](Cc2ccccc2)C(=O)N[C@H](C(=O)OC(C)(C)C)C(C)C)c1	Activity	'='	3.0	uM				UO_0000064					False	CHEMBL677252	In vitro inhibition of non-cytotoxic immunophilin FK506 binding protein activity	B	BAO_0000357	single protein format	Homo sapiens	None	None	None	None	CHEMBL1902	FK506-binding protein 1A	Homo sapiens	SINGLE PROTEIN	CHEMBL1127962	1	Scientific Literature	Bioorg. Med. Chem. Lett.	1994	None
CHEMBL416590		0	419.52	0	3.85	81	Cc1ccc(S(=O)(=O)N2CCCCC2C(=O)OCCCc2ccc(F)cc2)cc1	Ki	'='	1400.0	nM	5.85			UO_0000065	13.95	0.28	2.00	9.19	False	CHEMBL682210	Inhibition of peptidyl-prolyl isomerase (PPIase, or rotamase) activity of FK506 binding protein 12	B	BAO_0000357	single protein format	None	None	None	None	None	CHEMBL1902	FK506-binding protein 1A	Homo sapiens	SINGLE PROTEIN	CHEMBL1135841	1	Scientific Literature	Bioorg. Med. Chem. Lett.	2002	None
CHEMBL56927		0	378.47	0	3.98	15	O=C(OCc1ccccc1)[C@@H]1CCC[C@H]2CCN(Cc3ccccc3)C(=O)N21	Ki	'='	14000.0	nM	4.85			UO_0000065	12.82	0.24	0.87	9.74	False	CHEMBL857528	Apparent inhibition constant of Wild-type human recombinant FK506 binding protein 12	B	BAO_0000357	single protein format	None	None	None	None	None	CHEMBL1902	FK506-binding protein 1A	Homo sapiens	SINGLE PROTEIN	CHEMBL1129567	1	Scientific Literature	J. Med. Chem.	1996	None
CHEMBL237231		0	315.38	0	3.35	7	CC(C)c1ccc(SC(F)(F)C(=O)N2CCOCC2)cc1	Kd	'='	2800.0	nM	5.55			UO_0000065	17.61	0.36	2.20	18.80	False	CHEMBL902649	Binding affinity to human FKBP12 expressed in Escherichia coli BL21(DE3) by isothermal titration calorimetry	B	BAO_0000019	assay format	Homo sapiens	None	None	None	None	CHEMBL1902	FK506-binding protein 1A	Homo sapiens	SINGLE PROTEIN	CHEMBL1138344	1	Scientific Literature	J. Med. Chem.	2007	None
CHEMBL395399		0	277.36	0	2.36	65	Cc1cc(OCC(=O)N2CCOCC2)ccc1C(C)C	Kd	'='	187000.0	nM	3.73			UO_0000065	13.44	0.25	1.37	9.62	False	CHEMBL902649	Binding affinity to human FKBP12 expressed in Escherichia coli BL21(DE3) by isothermal titration calorimetry	B	BAO_0000019	assay format	Homo sapiens	None	None	None	None	CHEMBL1902	FK506-binding protein 1A	Homo sapiens	SINGLE PROTEIN	CHEMBL1138344	1	Scientific Literature	J. Med. Chem.	2007	None
CHEMBL235039		0	239.25	0	1.06	47	O=C(COc1ccc(F)cc1)N1CCOCC1	Kd	'='	576000.0	nM	3.24			UO_0000065	13.54	0.26	2.18	8.36	False	CHEMBL902649	Binding affinity to human FKBP12 expressed in Escherichia coli BL21(DE3) by isothermal titration calorimetry	B	BAO_0000019	assay format	Homo sapiens	None	None	None	None	CHEMBL1902	FK506-binding protein 1A	Homo sapiens	SINGLE PROTEIN	CHEMBL1138344	1	Scientific Literature	J. Med. Chem.	2007	None
CHEMBL237192		0	349.33	0	2.35	26	O=C(O)c1cc(C(F)(F)F)ccc1SCC(=O)N1CCOCC1	Kd	'='	453000.0	nM	3.34			UO_0000065	9.57	0.20	0.99	5.00	False	CHEMBL902649	Binding affinity to human FKBP12 expressed in Escherichia coli BL21(DE3) by isothermal titration calorimetry	B	BAO_0000019	assay format	Homo sapiens	None	None	None	None	CHEMBL1902	FK506-binding protein 1A	Homo sapiens	SINGLE PROTEIN	CHEMBL1138344	1	Scientific Literature	J. Med. Chem.	2007	None
CHEMBL4280419		0	1035.28	None	None	15a	CO[C@@H]1C[C@H](C[C@@H](C)[C@@H]2CC(=O)[C@H](C)/C=C(\C)[C@@H](O)[C@@H](OC)C(=O)[C@H](C)C[C@H](C)/C=C/C=C/C=C(\C)[C@@H](OCc3cccc([N+](=O)[O-])c3)C[C@@H]3CC[C@@H](C)[C@@](O)(O3)C(=O)C(=O)N3CCCC[C@H]3C(=O)O2)CC[C@H]1O	Ki	'='	7.0	nM	8.15			UO_0000065	7.88	None	None	None	False	CHEMBL4258267	Inhibition of recombinant human FKBP12 expressed in Escherichia coli using succinyl-Ala-Phe-Pro-Phe-4-nitroanilide as substrate measured after 5 to 10 mins by spectrophotometric method	B	BAO_0000019	assay format	Homo sapiens	None	None	None	None	CHEMBL1902	FK506-binding protein 1A	Homo sapiens	SINGLE PROTEIN	CHEMBL4257468	1	Scientific Literature	MedChemComm	2018	None
CHEMBL237815		0	274.35	0	2.44	19	Cc1nnc(SCC2=NOCC2)n1-c1ccccc1	Kd	'='	39000.0	nM	4.41			UO_0000065	16.07	0.32	1.97	8.43	False	CHEMBL902649	Binding affinity to human FKBP12 expressed in Escherichia coli BL21(DE3) by isothermal titration calorimetry	B	BAO_0000019	assay format	Homo sapiens	None	None	None	None	CHEMBL1902	FK506-binding protein 1A	Homo sapiens	SINGLE PROTEIN	CHEMBL1138344	1	Scientific Literature	J. Med. Chem.	2007	None
CHEMBL2058224		0	654.76	2	5.24	10	COc1ccc(CC[C@@H](OC(=O)[C@@H]2CCCCN2S(=O)(=O)c2ccc3ncsc3c2)c2cccc(OCC(=O)O)c2)cc1OC	IC50	'='	1100.0	nM	5.96			UO_0000065	9.10	0.18	0.72	4.21	False	CHEMBL2061148	Binding affinity to FKBP12 by competitive fluorescence polarization assay	B	BAO_0000357	single protein format	Homo sapiens	None	None	None	None	CHEMBL1902	FK506-binding protein 1A	Homo sapiens	SINGLE PROTEIN	CHEMBL2057077	1	Scientific Literature	J. Med. Chem.	2012	None
CHEMBL2058229		0	612.70	1	4.21	15	COc1ccc(CC[C@@H](OC(=O)[C@@H]2CCCCN2S(=O)(=O)c2cccc(N)c2)c2cccc(OCC(=O)O)c2)cc1OC	IC50	'='	1900.0	nM	5.72			UO_0000065	9.34	0.18	1.51	3.70	False	CHEMBL2061148	Binding affinity to FKBP12 by competitive fluorescence polarization assay	B	BAO_0000357	single protein format	Homo sapiens	None	None	None	None	CHEMBL1902	FK506-binding protein 1A	Homo sapiens	SINGLE PROTEIN	CHEMBL2057077	1	Scientific Literature	J. Med. Chem.	2012	None
CHEMBL2058238		0	633.67	1	4.91	24	COc1ccc(CC[C@@H](OC(=O)[C@@H]2CCCCN2S(=O)(=O)c2cc(F)cc(F)c2)c2cccc(OCC(=O)O)c2)cc1OC	IC50	'='	1000.0	nM	6.00			UO_0000065	9.47	0.19	1.09	4.66	False	CHEMBL2061148	Binding affinity to FKBP12 by competitive fluorescence polarization assay	B	BAO_0000357	single protein format	Homo sapiens	None	None	None	None	CHEMBL1902	FK506-binding protein 1A	Homo sapiens	SINGLE PROTEIN	CHEMBL2057077	1	Scientific Literature	J. Med. Chem.	2012	None
CHEMBL2058499		0	654.74	1	4.14	33	COc1ccc(CC[C@@H](OC(=O)[C@@H]2CCCCN2S(=O)(=O)c2cc(N)c3c(c2)CCO3)c2cccc(OCC(=O)O)c2)cc1OC	IC50	'='	2570.0	nM	5.59			UO_0000065	8.54	0.17	1.45	3.41	False	CHEMBL2061148	Binding affinity to FKBP12 by competitive fluorescence polarization assay	B	BAO_0000357	single protein format	Homo sapiens	None	None	None	None	CHEMBL1902	FK506-binding protein 1A	Homo sapiens	SINGLE PROTEIN	CHEMBL2057077	1	Scientific Literature	J. Med. Chem.	2012	None
CHEMBL2058787		0	670.76	1	4.53	35	COc1ccc(CC[C@@H](OC(=O)[C@@H]2CCCCN2S(=O)(=O)c2ccc3[nH]c(=O)sc3c2)c2cccc(OCC(=O)O)c2)cc1OC	IC50	'='	21.0	nM	7.68			UO_0000065	11.45	0.23	3.15	4.75	False	CHEMBL2061148	Binding affinity to FKBP12 by competitive fluorescence polarization assay	B	BAO_0000357	single protein format	Homo sapiens	None	None	None	None	CHEMBL1902	FK506-binding protein 1A	Homo sapiens	SINGLE PROTEIN	CHEMBL2057077	1	Scientific Literature	J. Med. Chem.	2012	None
CHEMBL2058792		0	721.70	2	6.18	40	COc1ccc(CC[C@@H](OC(=O)[C@@H]2CCCCN2S(=O)(=O)c2cc(Cl)cc(Cl)c2)c2cccc(OCCN3CCOCC3)c2)cc1OC	IC50	'>'	50000.0	nM				UO_0000065					False	CHEMBL2061148	Binding affinity to FKBP12 by competitive fluorescence polarization assay	B	BAO_0000357	single protein format	Homo sapiens	None	None	None	None	CHEMBL1902	FK506-binding protein 1A	Homo sapiens	SINGLE PROTEIN	CHEMBL2057077	1	Scientific Literature	J. Med. Chem.	2012	None
CHEMBL2058802		0	581.66	1	4.55	2c	CCC(C)(C)C(=O)C(=O)N1CC=CC[C@H]1C(=O)O[C@H](CCc1ccc(OC)c(OC)c1)c1cccc(OCC(=O)O)c1	IC50	'='	550.0	nM	6.26			UO_0000065	10.76	0.20	1.71	4.86	False	CHEMBL2061149	Binding affinity to FKBP12 by fluorescence polarization assay	B	BAO_0000357	single protein format	Homo sapiens	None	None	None	None	CHEMBL1902	FK506-binding protein 1A	Homo sapiens	SINGLE PROTEIN	CHEMBL2057129	1	Scientific Literature	J. Med. Chem.	2012	None
CHEMBL6367	GPI-1046	0	360.45	0	2.55	6b, GPI-1046	CCC(C)(C)C(=O)C(=O)N1CCC[C@H]1C(=O)OCCCc1cccnc1	IC50	'='	1240.0	nM	5.91			UO_0000065	16.39	0.31	3.36	7.71	False	CHEMBL2061149	Binding affinity to FKBP12 by fluorescence polarization assay	B	BAO_0000357	single protein format	Homo sapiens	None	None	None	None	CHEMBL1902	FK506-binding protein 1A	Homo sapiens	SINGLE PROTEIN	CHEMBL2057129	1	Scientific Literature	J. Med. Chem.	2012	None
CHEMBL2059025		0	624.77	1	4.63	6f	CCC(C)(C)C(=O)C(=O)N1CCC[C@H]1C(=O)O[C@H](CCc1ccc(OC)c(OC)c1)c1cccc(OCCN2CCOCC2)c1	IC50	'='	1050.0	nM	5.98			UO_0000065	9.57	0.18	1.35	5.76	False	CHEMBL2061149	Binding affinity to FKBP12 by fluorescence polarization assay	B	BAO_0000357	single protein format	Homo sapiens	None	None	None	None	CHEMBL1902	FK506-binding protein 1A	Homo sapiens	SINGLE PROTEIN	CHEMBL2057129	1	Scientific Literature	J. Med. Chem.	2012	None
CHEMBL2059028	TIMCODAR	1	749.31	2	7.07	6j, VX-853	COc1cc(C(=O)C(=O)N(C)[C@@H](Cc2ccc(Cl)cc2)C(=O)N(Cc2ccccc2)C(CCc2ccncc2)CCc2ccncc2)cc(OC)c1OC	IC50	'>'	100000.0	nM				UO_0000065					False	CHEMBL2061149	Binding affinity to FKBP12 by fluorescence polarization assay	B	BAO_0000357	single protein format	Homo sapiens	None	None	None	None	CHEMBL1902	FK506-binding protein 1A	Homo sapiens	SINGLE PROTEIN	CHEMBL2057129	1	Scientific Literature	J. Med. Chem.	2012	None
CHEMBL2059033		0	639.74	1	4.67	3f-1	CC[C@@H]1CCCC[C@@]1(O)C(=O)C(=O)N1CCCC[C@H]1C(=O)O[C@H](CCc1ccc(OC)c(OC)c1)c1cccc(OCC(=O)O)c1	IC50	'='	130.0	nM	6.89			UO_0000065	10.76	0.20	2.22	4.62	False	CHEMBL2061149	Binding affinity to FKBP12 by fluorescence polarization assay	B	BAO_0000357	single protein format	Homo sapiens	None	None	None	None	CHEMBL1902	FK506-binding protein 1A	Homo sapiens	SINGLE PROTEIN	CHEMBL2057129	1	Scientific Literature	J. Med. Chem.	2012	None
CHEMBL2058237		0	662.16	2	5.29	23	COc1ccc(S(=O)(=O)N2CCCC[C@H]2C(=O)O[C@H](CCc2ccc(OC)c(OC)c2)c2cccc(OCC(=O)O)c2)cc1Cl	IC50	'='	600.0	nM	6.22			UO_0000065	9.40	0.19	0.93	4.51	False	CHEMBL2061148	Binding affinity to FKBP12 by competitive fluorescence polarization assay	B	BAO_0000357	single protein format	Homo sapiens	None	None	None	None	CHEMBL1902	FK506-binding protein 1A	Homo sapiens	SINGLE PROTEIN	CHEMBL2057077	1	Scientific Literature	J. Med. Chem.	2012	None
CHEMBL2058500		0	668.79	2	5.55	34	COc1ccc(CC[C@@H](OC(=O)[C@@H]2CCCCN2S(=O)(=O)c2ccc3nc(C)sc3c2)c2cccc(OCC(=O)O)c2)cc1OC	IC50	'='	1200.0	nM	5.92			UO_0000065	8.85	0.18	0.37	4.18	False	CHEMBL2061148	Binding affinity to FKBP12 by competitive fluorescence polarization assay	B	BAO_0000357	single protein format	Homo sapiens	None	None	None	None	CHEMBL1902	FK506-binding protein 1A	Homo sapiens	SINGLE PROTEIN	CHEMBL2057077	1	Scientific Literature	J. Med. Chem.	2012	None
CHEMBL235898		0	359.42	0	3.39	79	c1ccc2c(c1)nc(-c1cscn1)n2Cc1ccc(-c2nnn[nH]2)cc1	Kd	'>'	3000000.0	nM		Outside typical range		UO_0000065					False	CHEMBL902649	Binding affinity to human FKBP12 expressed in Escherichia coli BL21(DE3) by isothermal titration calorimetry	B	BAO_0000019	assay format	Homo sapiens	None	None	None	None	CHEMBL1902	FK506-binding protein 1A	Homo sapiens	SINGLE PROTEIN	CHEMBL1138344	1	Scientific Literature	J. Med. Chem.	2007	None
CHEMBL235926		0	249.31	0	1.49	50	CCc1ccccc1OCC(=O)N1CCOCC1	Kd	'>'	1500000.0	nM				UO_0000065					False	CHEMBL902649	Binding affinity to human FKBP12 expressed in Escherichia coli BL21(DE3) by isothermal titration calorimetry	B	BAO_0000019	assay format	Homo sapiens	None	None	None	None	CHEMBL1902	FK506-binding protein 1A	Homo sapiens	SINGLE PROTEIN	CHEMBL1138344	1	Scientific Literature	J. Med. Chem.	2007	None
CHEMBL396885		0	341.37	0	1.57	49	O=C(Nc1ccc(OCC(=O)N2CCOCC2)cc1)c1cccnc1	Kd	'>'	5000000.0	nM				UO_0000065					False	CHEMBL902649	Binding affinity to human FKBP12 expressed in Escherichia coli BL21(DE3) by isothermal titration calorimetry	B	BAO_0000019	assay format	Homo sapiens	None	None	None	None	CHEMBL1902	FK506-binding protein 1A	Homo sapiens	SINGLE PROTEIN	CHEMBL1138344	1	Scientific Literature	J. Med. Chem.	2007	None
CHEMBL438505		0	264.32	0	1.12	45	Cc1cc(N)cc(C)c1OCC(=O)N1CCOCC1	Kd	'>'	2400000.0	nM				UO_0000065					False	CHEMBL902649	Binding affinity to human FKBP12 expressed in Escherichia coli BL21(DE3) by isothermal titration calorimetry	B	BAO_0000019	assay format	Homo sapiens	None	None	None	None	CHEMBL1902	FK506-binding protein 1A	Homo sapiens	SINGLE PROTEIN	CHEMBL1138344	1	Scientific Literature	J. Med. Chem.	2007	None
CHEMBL237443		0	324.59	0	2.88	32	O=C(COc1cc(Cl)c(Cl)cc1Cl)N1CCOCC1	Kd	'='	450000.0	nM	3.35			UO_0000065	10.31	0.24	0.47	8.63	False	CHEMBL902649	Binding affinity to human FKBP12 expressed in Escherichia coli BL21(DE3) by isothermal titration calorimetry	B	BAO_0000019	assay format	Homo sapiens	None	None	None	None	CHEMBL1902	FK506-binding protein 1A	Homo sapiens	SINGLE PROTEIN	CHEMBL1138344	1	Scientific Literature	J. Med. Chem.	2007	None
CHEMBL4078827		0	882.17	2	4.57	13	CO[C@H]1C[C@@H](C)C/C(C)=C/[C@@H](CCCSCCO)C(=O)C[C@H](O)[C@@H](C)[C@@H](/C(C)=C/[C@@H]2CC[C@@H](O)[C@H](OC)C2)OC(=O)[C@@H]2CCCCN2C(=O)C(=O)[C@]2(O)O[C@H]1[C@@H](OC)C[C@H]2C	Inhibition						Not Active						False	CHEMBL4018181	Antagonist activity at recombinant human N-terminal His6-tagged FKBP12 expressed in Escherichia coli assessed as inhibition of FKBP12 binding to calcineurin at 5 uL using serine/threonine phosphatase as substrate pretreated for 1 hr followed by substrate addition measured after 1 hr by biomol green dye based spectrophotometric method	B	BAO_0000019	assay format	Homo sapiens	None	None	None	None	CHEMBL1902	FK506-binding protein 1A	Homo sapiens	SINGLE PROTEIN	CHEMBL4017474	1	Scientific Literature	Bioorg Med Chem Lett	2017	None
CHEMBL2205015		0	624.73	2	6.54	174	COc1cc(C(F)(F)C(=O)N2CCCC[C@H]2C(=O)OC(CCCc2ccccc2)CCCc2cccnc2)cc(OC)c1OC	Ki	'='	19.0	nM	7.72			UO_0000065	12.36	0.23	1.18	8.86	False	CHEMBL3635498	Inhibition of FKBP12 (unknown origin)-mediated rotamase activity by spectrophotometric analysis	B	BAO_0000357	single protein format	Homo sapiens	None	None	None	None	CHEMBL1902	FK506-binding protein 1A	Homo sapiens	SINGLE PROTEIN	CHEMBL3632481	1	Scientific Literature	J. Med. Chem.	2015	None
CHEMBL4087653		0	835.09	2	4.01	16	CO[C@H]1C[C@@H](C)C/C(C)=C/[C@@H](CCN(C)C)C(=O)C[C@H](O)[C@@H](C)[C@@H](/C(C)=C/[C@@H]2CC[C@@H](O)[C@H](OC)C2)OC(=O)[C@@H]2CCCCN2C(=O)C(=O)[C@]2(O)O[C@H]1[C@@H](OC)C[C@H]2C	Inhibition						Not Active						False	CHEMBL4018181	Antagonist activity at recombinant human N-terminal His6-tagged FKBP12 expressed in Escherichia coli assessed as inhibition of FKBP12 binding to calcineurin at 5 uL using serine/threonine phosphatase as substrate pretreated for 1 hr followed by substrate addition measured after 1 hr by biomol green dye based spectrophotometric method	B	BAO_0000019	assay format	Homo sapiens	None	None	None	None	CHEMBL1902	FK506-binding protein 1A	Homo sapiens	SINGLE PROTEIN	CHEMBL4017474	1	Scientific Literature	Bioorg Med Chem Lett	2017	None
CHEMBL3794343		0	503.64	1	3.14	8	COc1cc([C@@H](C(=O)N2CCCC[C@H]2C(=O)NCCCC(N)=O)C2CCCCC2)cc(OC)c1OC	Ki	'='	22300.0	nM	4.65			UO_0000065	9.24	0.18	1.51	3.87	False	CHEMBL3795200	Binding affinity to human FKBP12 FK1 domain incubated for 30 mins using fluorescein-conjugated 2-(5-((2-(3-((R)-3-(3,4-dimethoxyphenyl)-1-((S)-1-(3,3-dimethyl-2-oxopentanoyl)piperidine-2-carbonyloxy)propyl)phenoxy)acetamido)methyl)-6-hydroxy-3-oxo-3H-xanthen-9-yl)benzoic acid by competitive fluorescence polarization assay	B	BAO_0000357	single protein format	Homo sapiens	None	None	None	None	CHEMBL1902	FK506-binding protein 1A	Homo sapiens	SINGLE PROTEIN	CHEMBL3792318	1	Scientific Literature	J. Med. Chem.	2016	None
CHEMBL3794273		0	546.67	1	1.99	25b	COc1cc([C@@H](C(=O)N2CCCC[C@H]2C(=O)N[C@H](CCC(N)=O)C(N)=O)C2CCCCC2)cc(OC)c1OC	Ki	'='	120000.0	nM		Outside typical range		UO_0000065					False	CHEMBL3795200	Binding affinity to human FKBP12 FK1 domain incubated for 30 mins using fluorescein-conjugated 2-(5-((2-(3-((R)-3-(3,4-dimethoxyphenyl)-1-((S)-1-(3,3-dimethyl-2-oxopentanoyl)piperidine-2-carbonyloxy)propyl)phenoxy)acetamido)methyl)-6-hydroxy-3-oxo-3H-xanthen-9-yl)benzoic acid by competitive fluorescence polarization assay	B	BAO_0000357	single protein format	Homo sapiens	None	None	None	None	CHEMBL1902	FK506-binding protein 1A	Homo sapiens	SINGLE PROTEIN	CHEMBL3792318	1	Scientific Literature	J. Med. Chem.	2016	None
CHEMBL3794186		0	545.68	1	2.91	31	COc1cc([C@@H](C(=O)N2CCCC[C@H]2C(=O)NC2(C(N)=O)CCOCC2)C2CCCCC2)cc(OC)c1OC	Ki	'='	3000.0	nM	5.52			UO_0000065	10.12	0.19	2.61	4.27	False	CHEMBL3795200	Binding affinity to human FKBP12 FK1 domain incubated for 30 mins using fluorescein-conjugated 2-(5-((2-(3-((R)-3-(3,4-dimethoxyphenyl)-1-((S)-1-(3,3-dimethyl-2-oxopentanoyl)piperidine-2-carbonyloxy)propyl)phenoxy)acetamido)methyl)-6-hydroxy-3-oxo-3H-xanthen-9-yl)benzoic acid by competitive fluorescence polarization assay	B	BAO_0000357	single protein format	Homo sapiens	None	None	None	None	CHEMBL1902	FK506-binding protein 1A	Homo sapiens	SINGLE PROTEIN	CHEMBL3792318	1	Scientific Literature	J. Med. Chem.	2016	None
CHEMBL4094558		0	954.21	2	4.99	4	CO[C@H]1C[C@@H](C)C/C(C)=C/[C@@H](CCCC(=O)NCCc2ccccn2)C(=O)C[C@H](O)[C@@H](C)[C@@H](/C(C)=C/[C@@H]2CC[C@@H](O)[C@H](OC)C2)OC(=O)[C@@H]2CCCCN2C(=O)C(=O)[C@]2(O)O[C@H]1[C@@H](OC)C[C@H]2C	IC50	'='	14.3	nM	7.84			UO_0000065	8.22	0.16	2.85	3.56	False	CHEMBL4018179	Antagonist activity at human FKBP12 measured after 30 mins by fluorescein labelled SLF tracer based fluorescence polarization assay	B	BAO_0000357	single protein format	Homo sapiens	None	None	None	None	CHEMBL1902	FK506-binding protein 1A	Homo sapiens	SINGLE PROTEIN	CHEMBL4017474	1	Scientific Literature	Bioorg Med Chem Lett	2017	None
CHEMBL4072643		0	447.34	0	2.63	11t	C=C[C@H]1CN(CC(=O)O)C(=O)[C@@H]2CCC[C@H]1N2S(=O)(=O)c1cc(Cl)cc(Cl)c1	Ki	'='	7.0	nM	8.15			UO_0000065	18.23	0.40	5.52	8.59	False	CHEMBL4048814	Displacement of 5-(3-(4-(((5S,6S)-10-(3,5-dichlorophenylsulfonyl)-2-oxo-5-vinyl-3,10-diazabicyclo[4.3.1]decan-3-yl)methyl)-1H-1,2,3-triazol-1-yl)propylcarbamoyl)-2-(6-(dimethylamino)-3-(dimethyliminio)-3,10-dihydroanthracen-9-yl)benzoate from human FKBP12 after 30 mins by fluorescence polarization assay	B	BAO_0000357	single protein format	Homo sapiens	None	None	None	None	CHEMBL1902	FK506-binding protein 1A	Homo sapiens	SINGLE PROTEIN	CHEMBL4043294	1	Scientific Literature	J Med Chem	2018	None
CHEMBL3794221		0	503.64	1	3.14	11b	CC[C@@H](NC(=O)[C@@H]1CCCCN1C(=O)[C@H](c1cc(OC)c(OC)c(OC)c1)C1CCCCC1)C(N)=O	Ki	'='	6000.0	nM	5.22			UO_0000065	10.37	0.20	2.08	4.34	False	CHEMBL3795200	Binding affinity to human FKBP12 FK1 domain incubated for 30 mins using fluorescein-conjugated 2-(5-((2-(3-((R)-3-(3,4-dimethoxyphenyl)-1-((S)-1-(3,3-dimethyl-2-oxopentanoyl)piperidine-2-carbonyloxy)propyl)phenoxy)acetamido)methyl)-6-hydroxy-3-oxo-3H-xanthen-9-yl)benzoic acid by competitive fluorescence polarization assay	B	BAO_0000357	single protein format	Homo sapiens	None	None	None	None	CHEMBL1902	FK506-binding protein 1A	Homo sapiens	SINGLE PROTEIN	CHEMBL3792318	1	Scientific Literature	J. Med. Chem.	2016	None
CHEMBL4086695		0	427.35	0	3.18	11c	C#CCN1C[C@H](C=C)[C@H]2CCC[C@@H](C1=O)N2S(=O)(=O)c1cc(Cl)cc(Cl)c1	Ki	'='	49.0	nM	7.31			UO_0000065	17.10	0.37	4.13	12.67	False	CHEMBL4048814	Displacement of 5-(3-(4-(((5S,6S)-10-(3,5-dichlorophenylsulfonyl)-2-oxo-5-vinyl-3,10-diazabicyclo[4.3.1]decan-3-yl)methyl)-1H-1,2,3-triazol-1-yl)propylcarbamoyl)-2-(6-(dimethylamino)-3-(dimethyliminio)-3,10-dihydroanthracen-9-yl)benzoate from human FKBP12 after 30 mins by fluorescence polarization assay	B	BAO_0000357	single protein format	Homo sapiens	None	None	None	None	CHEMBL1902	FK506-binding protein 1A	Homo sapiens	SINGLE PROTEIN	CHEMBL4043294	1	Scientific Literature	J Med Chem	2018	None
CHEMBL3793184		0	475.59	0	2.36	6	COc1cc([C@@H](C(=O)N2CCCC[C@H]2C(=O)NCC(N)=O)C2CCCCC2)cc(OC)c1OC	Ki	'>'	300000.0	nM		Outside typical range		UO_0000065					False	CHEMBL3795200	Binding affinity to human FKBP12 FK1 domain incubated for 30 mins using fluorescein-conjugated 2-(5-((2-(3-((R)-3-(3,4-dimethoxyphenyl)-1-((S)-1-(3,3-dimethyl-2-oxopentanoyl)piperidine-2-carbonyloxy)propyl)phenoxy)acetamido)methyl)-6-hydroxy-3-oxo-3H-xanthen-9-yl)benzoic acid by competitive fluorescence polarization assay	B	BAO_0000357	single protein format	Homo sapiens	None	None	None	None	CHEMBL1902	FK506-binding protein 1A	Homo sapiens	SINGLE PROTEIN	CHEMBL3792318	1	Scientific Literature	J. Med. Chem.	2016	None
CHEMBL3794102		0	503.64	1	3.14	11a	CC[C@H](NC(=O)[C@@H]1CCCCN1C(=O)[C@H](c1cc(OC)c(OC)c(OC)c1)C1CCCCC1)C(N)=O	Ki	'='	51900.0	nM	4.29			UO_0000065	8.51	0.16	1.14	3.57	False	CHEMBL3795200	Binding affinity to human FKBP12 FK1 domain incubated for 30 mins using fluorescein-conjugated 2-(5-((2-(3-((R)-3-(3,4-dimethoxyphenyl)-1-((S)-1-(3,3-dimethyl-2-oxopentanoyl)piperidine-2-carbonyloxy)propyl)phenoxy)acetamido)methyl)-6-hydroxy-3-oxo-3H-xanthen-9-yl)benzoic acid by competitive fluorescence polarization assay	B	BAO_0000357	single protein format	Homo sapiens	None	None	None	None	CHEMBL1902	FK506-binding protein 1A	Homo sapiens	SINGLE PROTEIN	CHEMBL3792318	1	Scientific Literature	J. Med. Chem.	2016	None
CHEMBL3793595		0	519.64	1	2.11	24b	COc1cc([C@@H](C(=O)N2CCCC[C@H]2C(=O)N[C@H](CCO)C(N)=O)C2CCCCC2)cc(OC)c1OC	Ki	'='	1200.0	nM	5.92			UO_0000065	11.39	0.22	3.81	4.22	False	CHEMBL3795200	Binding affinity to human FKBP12 FK1 domain incubated for 30 mins using fluorescein-conjugated 2-(5-((2-(3-((R)-3-(3,4-dimethoxyphenyl)-1-((S)-1-(3,3-dimethyl-2-oxopentanoyl)piperidine-2-carbonyloxy)propyl)phenoxy)acetamido)methyl)-6-hydroxy-3-oxo-3H-xanthen-9-yl)benzoic acid by competitive fluorescence polarization assay	B	BAO_0000357	single protein format	Homo sapiens	None	None	None	None	CHEMBL1902	FK506-binding protein 1A	Homo sapiens	SINGLE PROTEIN	CHEMBL3792318	1	Scientific Literature	J. Med. Chem.	2016	None
CHEMBL4084630		0	808.02	2	3.44	2; L-685,818	CC[C@@H]1/C=C(\C)C(O)[C@H](C)C[C@H](OC)[C@H]2O[C@@](O)(C(=O)C(=O)N3CCCC[C@H]3C(=O)O[C@H](/C(C)=C/[C@@H]3CC[C@@H](O)[C@H](OC)C3)[C@H](C)[C@@H](O)CC1=O)[C@H](C)C[C@@H]2OC	IC50	'='	6.8	nM	8.17			UO_0000065	10.11	0.20	4.73	4.11	False	CHEMBL4018179	Antagonist activity at human FKBP12 measured after 30 mins by fluorescein labelled SLF tracer based fluorescence polarization assay	B	BAO_0000357	single protein format	Homo sapiens	None	None	None	None	CHEMBL1902	FK506-binding protein 1A	Homo sapiens	SINGLE PROTEIN	CHEMBL4017474	1	Scientific Literature	Bioorg Med Chem Lett	2017	None
CHEMBL4079603		0	974.24	2	3.78	6	CO[C@H]1C[C@@H](C)C/C(C)=C/[C@@H](CCCC(=O)N2CC(N3CCOCC3)C2)C(=O)C[C@H](O)[C@@H](C)[C@@H](/C(C)=C/[C@@H]2CC[C@@H](O)[C@H](OC)C2)OC(=O)[C@@H]2CCCCN2C(=O)C(=O)[C@]2(O)O[C@H]1[C@@H](OC)C[C@H]2C	IC50	'='	9.52	nM	8.02			UO_0000065	8.23	0.16	4.24	3.80	False	CHEMBL4018179	Antagonist activity at human FKBP12 measured after 30 mins by fluorescein labelled SLF tracer based fluorescence polarization assay	B	BAO_0000357	single protein format	Homo sapiens	None	None	None	None	CHEMBL1902	FK506-binding protein 1A	Homo sapiens	SINGLE PROTEIN	CHEMBL4017474	1	Scientific Literature	Bioorg Med Chem Lett	2017	None
CHEMBL3623614		0	687.83	2	7.14	17	COc1cccc([C@@H](C(=O)N2CCCC[C@H]2C(=O)O[C@H](CCc2ccc(OC)c(OC)c2)c2cccc(OCC(=O)O)c2)C2CCCCC2)c1	Ki	'='	1200.0	nM	5.92			UO_0000065	8.61	0.16	-1.22	4.90	False	CHEMBL3624908	Binding affinity to FKBP12 (unknown origin) by competitive fluorescence polarization assay	B	BAO_0000357	single protein format	Homo sapiens	None	None	None	None	CHEMBL1902	FK506-binding protein 1A	Homo sapiens	SINGLE PROTEIN	CHEMBL3621038	1	Scientific Literature	J. Med. Chem.	2015	None
CHEMBL3623612		0	747.88	2	7.16	1, SAFIT1	COc1ccc(CC[C@@H](OC(=O)[C@@H]2CCCCN2C(=O)[C@H](c2cc(OC)c(OC)c(OC)c2)C2CCCCC2)c2cccc(OCC(=O)O)c2)cc1OC	Ki	'='	90.0	nM	7.05			UO_0000065	9.42	0.18	-0.11	5.06	False	CHEMBL3624908	Binding affinity to FKBP12 (unknown origin) by competitive fluorescence polarization assay	B	BAO_0000357	single protein format	Homo sapiens	None	None	None	None	CHEMBL1902	FK506-binding protein 1A	Homo sapiens	SINGLE PROTEIN	CHEMBL3621038	1	Scientific Literature	J. Med. Chem.	2015	None
CHEMBL4280767		0	932.23	3	5.74	6.1	CO[C@H]1C[C@@H]2CC[C@@H](C)[C@@](O)(O2)C(=O)C(=O)N2CCSC[C@H]2C(=O)O[C@H]([C@H](C)C[C@@H]2CC[C@@H](O)[C@H](OC)C2)CC(=O)[C@H](C)/C=C(\C)[C@@H](O)[C@@H](OC)C(=O)[C@H](C)C[C@H](C)/C=C/C=C/C=C/1C	IC50	'='	53.6	nM	7.27			UO_0000065	7.80	0.15	1.53	3.72	False	CHEMBL4258266	Inhibition of [3H]-FK506 binding to recombinant human His6-tagged FKBP12 pretreated for 10 mins followed by [3H]-FK506 addition and measured after 1.5 hrs by microbeta scintillation counting method	B	BAO_0000357	single protein format	Homo sapiens	None	None	None	None	CHEMBL1902	FK506-binding protein 1A	Homo sapiens	SINGLE PROTEIN	CHEMBL4257468	1	Scientific Literature	MedChemComm	2018	None
CHEMBL4291680		0	1050.34	None	None	9	COc1cc(OC)c([C@@H]2C[C@@H]3CC[C@@H](C)[C@@](O)(O3)C(=O)C(=O)N3CCCC[C@H]3C(=O)O[C@H]([C@H](C)C[C@@H]3CC[C@@H](O)[C@H](OC)C3)CC(=O)[C@H](C)/C=C(\C)[C@@H](O)[C@@H](OC)C(=O)[C@H](C)C[C@H](C)/C=C/C=C/C=C/2C)c(OC)c1	Ki	'='	7.0	nM	8.15			UO_0000065	7.76	None	None	None	False	CHEMBL4258267	Inhibition of recombinant human FKBP12 expressed in Escherichia coli using succinyl-Ala-Phe-Pro-Phe-4-nitroanilide as substrate measured after 5 to 10 mins by spectrophotometric method	B	BAO_0000019	assay format	Homo sapiens	None	None	None	None	CHEMBL1902	FK506-binding protein 1A	Homo sapiens	SINGLE PROTEIN	CHEMBL4257468	1	Scientific Literature	MedChemComm	2018	None
CHEMBL2058227		0	622.70	1	4.50	13	COc1ccc(CC[C@@H](OC(=O)[C@@H]2CCCCN2S(=O)(=O)c2cccc(C#N)c2)c2cccc(OCC(=O)O)c2)cc1OC	IC50	'='	3800.0	nM	5.42			UO_0000065	8.70	0.17	0.92	3.56	False	CHEMBL2061148	Binding affinity to FKBP12 by competitive fluorescence polarization assay	B	BAO_0000357	single protein format	Homo sapiens	None	None	None	None	CHEMBL1902	FK506-binding protein 1A	Homo sapiens	SINGLE PROTEIN	CHEMBL2057077	1	Scientific Literature	J. Med. Chem.	2012	None
CHEMBL2057219		0	713.76	2	4.20	27	COC(=O)c1cc(C(=O)OC)cc(S(=O)(=O)N2CCCC[C@H]2C(=O)O[C@H](CCc2ccc(OC)c(OC)c2)c2cccc(OCC(=O)O)c2)c1	IC50	'='	4500.0	nM	5.35			UO_0000065	7.49	0.15	1.15	2.95	False	CHEMBL2061148	Binding affinity to FKBP12 by competitive fluorescence polarization assay	B	BAO_0000357	single protein format	Homo sapiens	None	None	None	None	CHEMBL1902	FK506-binding protein 1A	Homo sapiens	SINGLE PROTEIN	CHEMBL2057077	1	Scientific Literature	J. Med. Chem.	2012	None
CHEMBL2059035		0	694.87	1	4.91	3g, mixture of diasteromers	CC[C@@H]1CCCC[C@@]1(O)C(=O)C(=O)N1CCCC[C@H]1C(=O)O[C@H](CCc1ccc(OC)c(OC)c1)c1cccc(OCCN2CCOCC2)c1	IC50	'='	470.0	nM	6.33			UO_0000065	9.11	0.17	1.42	5.10	False	CHEMBL2061149	Binding affinity to FKBP12 by fluorescence polarization assay	B	BAO_0000357	single protein format	Homo sapiens	None	None	None	None	CHEMBL1902	FK506-binding protein 1A	Homo sapiens	SINGLE PROTEIN	CHEMBL2057129	1	Scientific Literature	J. Med. Chem.	2012	None
CHEMBL2348607		0	525.45	1	4.24	5d	COc1cc2c(c(OC)c1)[C@]1(C)C3CCC[C@@H](C(=O)N1CC2)N3S(=O)(=O)c1cc(Cl)cc(Cl)c1	Ki	'='	870.0	nM	6.06			UO_0000065	11.53	0.24	1.82	7.96	False	CHEMBL2351898	Binding affinity to FKBP12 (unknown origin) by competitive fluorescence polarization assay	B	BAO_0000357	single protein format	Homo sapiens	None	None	None	None	CHEMBL1902	FK506-binding protein 1A	Homo sapiens	SINGLE PROTEIN	CHEMBL2346581	1	Scientific Literature	J. Med. Chem.	2013	None
CHEMBL2058494		0	682.58	2	5.64	28	COc1ccc(CC[C@@H](OC(=O)[C@@H]2CCCCN2S(=O)(=O)c2cc(Cl)c(O)c(Cl)c2)c2cccc(OCC(=O)O)c2)cc1OC	IC50	'='	670.0	nM	6.17			UO_0000065	9.04	0.19	0.53	4.15	False	CHEMBL2061148	Binding affinity to FKBP12 by competitive fluorescence polarization assay	B	BAO_0000357	single protein format	Homo sapiens	None	None	None	None	CHEMBL1902	FK506-binding protein 1A	Homo sapiens	SINGLE PROTEIN	CHEMBL2057077	1	Scientific Literature	J. Med. Chem.	2012	None
CHEMBL2058791		0	506.60	1	3.48	39	COc1ccc(OCCOC(=O)[C@@H]2CCCCN2S(=O)(=O)c2ccc3ncsc3c2)cc1OC	IC50	'='	200.0	nM	6.70			UO_0000065	13.22	0.27	3.22	6.43	False	CHEMBL2061148	Binding affinity to FKBP12 by competitive fluorescence polarization assay	B	BAO_0000357	single protein format	Homo sapiens	None	None	None	None	CHEMBL1902	FK506-binding protein 1A	Homo sapiens	SINGLE PROTEIN	CHEMBL2057077	1	Scientific Literature	J. Med. Chem.	2012	None
CHEMBL2059023		0	435.52	0	3.01	6d	CCC(C)(C)C(=O)C(=O)N1CCCC[C@H]1C(=O)OCCOc1ccc(OC)c(OC)c1	IC50	'='	2450.0	nM	5.61			UO_0000065	12.88	0.25	2.60	6.14	False	CHEMBL2061149	Binding affinity to FKBP12 by fluorescence polarization assay	B	BAO_0000357	single protein format	Homo sapiens	None	None	None	None	CHEMBL1902	FK506-binding protein 1A	Homo sapiens	SINGLE PROTEIN	CHEMBL2057129	1	Scientific Literature	J. Med. Chem.	2012	None
CHEMBL2059024		0	638.80	2	5.02	6e	CCC(C)(C)C(=O)C(=O)N1CCCC[C@H]1C(=O)O[C@H](CCc1ccc(OC)c(OC)c1)c1cccc(OCCN2CCOCC2)c1	IC50	'='	100.0	nM	7.00			UO_0000065	10.96	0.21	1.98	6.74	False	CHEMBL2061149	Binding affinity to FKBP12 by fluorescence polarization assay	B	BAO_0000357	single protein format	Homo sapiens	None	None	None	None	CHEMBL1902	FK506-binding protein 1A	Homo sapiens	SINGLE PROTEIN	CHEMBL2057129	1	Scientific Literature	J. Med. Chem.	2012	None
CHEMBL2059031		0	477.55	0	2.52	3c, mixture of diasteromers	COc1ccc(OCCOC(=O)[C@@H]2CCCCN2C(=O)C(=O)[C@]2(O)CCCC[C@H]2C)cc1OC	IC50	'='	310.0	nM	6.51			UO_0000065	13.63	0.26	3.99	5.83	False	CHEMBL2061149	Binding affinity to FKBP12 by fluorescence polarization assay	B	BAO_0000357	single protein format	Homo sapiens	None	None	None	None	CHEMBL1902	FK506-binding protein 1A	Homo sapiens	SINGLE PROTEIN	CHEMBL2057129	1	Scientific Literature	J. Med. Chem.	2012	None
CHEMBL2058225		0	587.65	1	4.22	11	COc1ccc(CC[C@@H](OC(=O)[C@@H]2CCCCN2S(=O)(=O)c2ccoc2)c2cccc(OCC(=O)O)c2)cc1OC	IC50	'='	10100.0	nM	5.00			UO_0000065	8.50	0.17	0.78	3.52	False	CHEMBL2061148	Binding affinity to FKBP12 by competitive fluorescence polarization assay	B	BAO_0000357	single protein format	Homo sapiens	None	None	None	None	CHEMBL1902	FK506-binding protein 1A	Homo sapiens	SINGLE PROTEIN	CHEMBL2057077	1	Scientific Literature	J. Med. Chem.	2012	None
CHEMBL2059030		0	461.56	0	2.68	3b, mixture of diasteromers	COc1ccc(CCOC(=O)[C@@H]2CCCCN2C(=O)C(=O)[C@]2(O)CCCC[C@H]2C)cc1OC	IC50	'='	2200.0	nM	5.66			UO_0000065	12.26	0.23	2.98	5.53	False	CHEMBL2061149	Binding affinity to FKBP12 by fluorescence polarization assay	B	BAO_0000357	single protein format	Homo sapiens	None	None	None	None	CHEMBL1902	FK506-binding protein 1A	Homo sapiens	SINGLE PROTEIN	CHEMBL2057129	1	Scientific Literature	J. Med. Chem.	2012	None
CHEMBL2058223		0	632.13	2	5.28	9	COc1ccc(CC[C@@H](OC(=O)[C@@H]2CCCCN2S(=O)(=O)c2cccc(Cl)c2)c2cccc(OCC(=O)O)c2)cc1OC	IC50	'='	1200.0	nM	5.92			UO_0000065	9.37	0.19	0.64	4.60	False	CHEMBL2061148	Binding affinity to FKBP12 by competitive fluorescence polarization assay	B	BAO_0000357	single protein format	Homo sapiens	None	None	None	None	CHEMBL1902	FK506-binding protein 1A	Homo sapiens	SINGLE PROTEIN	CHEMBL2057077	1	Scientific Literature	J. Med. Chem.	2012	None
CHEMBL2058495		0	696.60	2	5.94	29	COc1ccc(CC[C@@H](OC(=O)[C@@H]2CCCCN2S(=O)(=O)c2cc(Cl)c(OC)c(Cl)c2)c2cccc(OCC(=O)O)c2)cc1OC	IC50	'='	230.0	nM	6.64			UO_0000065	9.53	0.20	0.70	4.81	False	CHEMBL2061148	Binding affinity to FKBP12 by competitive fluorescence polarization assay	B	BAO_0000357	single protein format	Homo sapiens	None	None	None	None	CHEMBL1902	FK506-binding protein 1A	Homo sapiens	SINGLE PROTEIN	CHEMBL2057077	1	Scientific Literature	J. Med. Chem.	2012	None
CHEMBL2059026		0	524.66	1	4.89	6g	CCC(C)(C)C(=O)C(=O)N1CCCC[C@H]1C(=O)O[C@H](CCc1ccc(OC)c(OC)c1)c1cccc(N)c1	IC50	'='	100.0	nM	7.00			UO_0000065	13.34	0.25	2.11	6.47	False	CHEMBL2061149	Binding affinity to FKBP12 by fluorescence polarization assay	B	BAO_0000357	single protein format	Homo sapiens	None	None	None	None	CHEMBL1902	FK506-binding protein 1A	Homo sapiens	SINGLE PROTEIN	CHEMBL2057129	1	Scientific Literature	J. Med. Chem.	2012	None
CHEMBL2058236		0	657.74	1	4.64	22	COc1ccc(CC[C@@H](OC(=O)[C@@H]2CCCCN2S(=O)(=O)c2ccc(OC)c(OC)c2)c2cccc(OCC(=O)O)c2)cc1OC	IC50	'='	7600.0	nM	5.12			UO_0000065	7.78	0.15	0.48	3.48	False	CHEMBL2061148	Binding affinity to FKBP12 by competitive fluorescence polarization assay	B	BAO_0000357	single protein format	Homo sapiens	None	None	None	None	CHEMBL1902	FK506-binding protein 1A	Homo sapiens	SINGLE PROTEIN	CHEMBL2057077	1	Scientific Literature	J. Med. Chem.	2012	None
CHEMBL2058240		0	744.58	2	6.41	26	COc1ccc(CC[C@@H](OC(=O)[C@@H]2CCCCN2S(=O)(=O)c2cc(Br)cc(C(F)(F)F)c2)c2cccc(OCC(=O)O)c2)cc1OC	IC50	'='	2400.0	nM	5.62			UO_0000065	7.55	0.16	-0.79	4.37	False	CHEMBL2061148	Binding affinity to FKBP12 by competitive fluorescence polarization assay	B	BAO_0000357	single protein format	Homo sapiens	None	None	None	None	CHEMBL1902	FK506-binding protein 1A	Homo sapiens	SINGLE PROTEIN	CHEMBL2057077	1	Scientific Literature	J. Med. Chem.	2012	None
CHEMBL2058793		0	709.89	3	5.49	41	COc1ccc(CC[C@@H](OC(=O)[C@@H]2CCCCN2S(=O)(=O)c2ccc3ncsc3c2)c2cccc(OCCN3CCOCC3)c2)cc1OC	IC50	'>'	50000.0	nM				UO_0000065					False	CHEMBL2061148	Binding affinity to FKBP12 by competitive fluorescence polarization assay	B	BAO_0000357	single protein format	Homo sapiens	None	None	None	None	CHEMBL1902	FK506-binding protein 1A	Homo sapiens	SINGLE PROTEIN	CHEMBL2057077	1	Scientific Literature	J. Med. Chem.	2012	None
CHEMBL321022		0	583.68	1	4.77	2a	CCC(C)(C)C(=O)C(=O)N1CCCC[C@H]1C(=O)O[C@H](CCc1ccc(OC)c(OC)c1)c1cccc(OCC(=O)O)c1	IC50	'='	170.0	nM	6.77			UO_0000065	11.60	0.22	2.00	5.26	False	CHEMBL2061149	Binding affinity to FKBP12 by fluorescence polarization assay	B	BAO_0000357	single protein format	Homo sapiens	None	None	None	None	CHEMBL1902	FK506-binding protein 1A	Homo sapiens	SINGLE PROTEIN	CHEMBL2057129	1	Scientific Literature	J. Med. Chem.	2012	None
CHEMBL2059034		0	639.74	1	4.67	3f-2	CC[C@H]1CCCC[C@]1(O)C(=O)C(=O)N1CCCC[C@H]1C(=O)O[C@H](CCc1ccc(OC)c(OC)c1)c1cccc(OCC(=O)O)c1	IC50	'='	343.0	nM	6.46			UO_0000065	10.11	0.19	1.79	4.34	False	CHEMBL2061149	Binding affinity to FKBP12 by fluorescence polarization assay	B	BAO_0000357	single protein format	Homo sapiens	None	None	None	None	CHEMBL1902	FK506-binding protein 1A	Homo sapiens	SINGLE PROTEIN	CHEMBL2057129	1	Scientific Literature	J. Med. Chem.	2012	None
CHEMBL2059237		0	625.72	1	4.28	3i-1	COc1ccc(CC[C@@H](OC(=O)[C@@H]2CCCCN2C(=O)C(=O)[C@]2(O)CCCC[C@@H]2C)c2cccc(OCC(=O)O)c2)cc1OC	IC50	'='	60.0	nM	7.22			UO_0000065	11.54	0.22	2.94	4.85	False	CHEMBL2061149	Binding affinity to FKBP12 by fluorescence polarization assay	B	BAO_0000357	single protein format	Homo sapiens	None	None	None	None	CHEMBL1902	FK506-binding protein 1A	Homo sapiens	SINGLE PROTEIN	CHEMBL2057129	1	Scientific Literature	J. Med. Chem.	2012	None
CHEMBL2059237		0	625.72	1	4.28	3i-1	COc1ccc(CC[C@@H](OC(=O)[C@@H]2CCCCN2C(=O)C(=O)[C@]2(O)CCCC[C@@H]2C)c2cccc(OCC(=O)O)c2)cc1OC	IC50	'='	50.0	nM	7.30			UO_0000065	11.67	0.22	3.02	4.90	False	CHEMBL2061149	Binding affinity to FKBP12 by fluorescence polarization assay	B	BAO_0000357	single protein format	Homo sapiens	None	None	None	None	CHEMBL1902	FK506-binding protein 1A	Homo sapiens	SINGLE PROTEIN	CHEMBL2057129	1	Scientific Literature	J. Med. Chem.	2012	None
CHEMBL2058222		0	675.76	2	5.08	8	COc1ccc(CC[C@@H](OC(=O)[C@@H]2CCCCN2S(=O)(=O)c2ccc(-c3ncccn3)cc2)c2cccc(OCC(=O)O)c2)cc1OC	IC50	'='	1800.0	nM	5.75			UO_0000065	8.50	0.16	0.66	3.72	False	CHEMBL2061148	Binding affinity to FKBP12 by competitive fluorescence polarization assay	B	BAO_0000357	single protein format	Homo sapiens	None	None	None	None	CHEMBL1902	FK506-binding protein 1A	Homo sapiens	SINGLE PROTEIN	CHEMBL2057077	1	Scientific Literature	J. Med. Chem.	2012	None
CHEMBL2058230		0	613.69	1	3.73	16	COc1ccc(CC[C@@H](OC(=O)[C@@H]2CCCCN2S(=O)(=O)c2ccnc(C)n2)c2cccc(OCC(=O)O)c2)cc1OC	IC50	'='	8100.0	nM	5.09			UO_0000065	8.30	0.16	1.36	3.30	False	CHEMBL2061148	Binding affinity to FKBP12 by competitive fluorescence polarization assay	B	BAO_0000357	single protein format	Homo sapiens	None	None	None	None	CHEMBL1902	FK506-binding protein 1A	Homo sapiens	SINGLE PROTEIN	CHEMBL2057077	1	Scientific Literature	J. Med. Chem.	2012	None
CHEMBL2058232		0	615.68	1	4.77	18	COc1ccc(CC[C@@H](OC(=O)[C@@H]2CCCCN2S(=O)(=O)c2cccc(F)c2)c2cccc(OCC(=O)O)c2)cc1OC	IC50	'='	1090.0	nM	5.96			UO_0000065	9.68	0.19	1.19	4.63	False	CHEMBL2061148	Binding affinity to FKBP12 by competitive fluorescence polarization assay	B	BAO_0000357	single protein format	Homo sapiens	None	None	None	None	CHEMBL1902	FK506-binding protein 1A	Homo sapiens	SINGLE PROTEIN	CHEMBL2057077	1	Scientific Literature	J. Med. Chem.	2012	None
CHEMBL3794103		0	517.67	1	3.53	13	COc1cc([C@@H](C(=O)N2CCCC[C@H]2C(=O)NC(C)(C)CC(N)=O)C2CCCCC2)cc(OC)c1OC	Ki	'='	3200.0	nM	5.50			UO_0000065	10.61	0.20	1.96	4.57	False	CHEMBL3795200	Binding affinity to human FKBP12 FK1 domain incubated for 30 mins using fluorescein-conjugated 2-(5-((2-(3-((R)-3-(3,4-dimethoxyphenyl)-1-((S)-1-(3,3-dimethyl-2-oxopentanoyl)piperidine-2-carbonyloxy)propyl)phenoxy)acetamido)methyl)-6-hydroxy-3-oxo-3H-xanthen-9-yl)benzoic acid by competitive fluorescence polarization assay	B	BAO_0000357	single protein format	Homo sapiens	None	None	None	None	CHEMBL1902	FK506-binding protein 1A	Homo sapiens	SINGLE PROTEIN	CHEMBL3792318	1	Scientific Literature	J. Med. Chem.	2016	None
CHEMBL3793778		0	531.69	1	3.77	15	COc1cc([C@@H](C(=O)N2CCCC[C@H]2C(=O)N[C@@H](CC(C)C)C(N)=O)C2CCCCC2)cc(OC)c1OC	Ki	'='	6600.0	nM	5.18			UO_0000065	9.74	0.19	1.41	4.31	False	CHEMBL3795200	Binding affinity to human FKBP12 FK1 domain incubated for 30 mins using fluorescein-conjugated 2-(5-((2-(3-((R)-3-(3,4-dimethoxyphenyl)-1-((S)-1-(3,3-dimethyl-2-oxopentanoyl)piperidine-2-carbonyloxy)propyl)phenoxy)acetamido)methyl)-6-hydroxy-3-oxo-3H-xanthen-9-yl)benzoic acid by competitive fluorescence polarization assay	B	BAO_0000357	single protein format	Homo sapiens	None	None	None	None	CHEMBL1902	FK506-binding protein 1A	Homo sapiens	SINGLE PROTEIN	CHEMBL3792318	1	Scientific Literature	J. Med. Chem.	2016	None
CHEMBL3623617		0	595.73	2	5.98	20	COc1ccc(CC[C@@H](OC(=O)[C@@H]2CCCCN2C(=O)[C@H](C)C2CCCCC2)c2cccc(OCC(=O)O)c2)cc1OC	Ki	'='	6800.0	nM	5.17			UO_0000065	8.67	0.16	-0.81	4.63	False	CHEMBL3624908	Binding affinity to FKBP12 (unknown origin) by competitive fluorescence polarization assay	B	BAO_0000357	single protein format	Homo sapiens	None	None	None	None	CHEMBL1902	FK506-binding protein 1A	Homo sapiens	SINGLE PROTEIN	CHEMBL3621038	1	Scientific Literature	J. Med. Chem.	2015	None
CHEMBL4077424		0	447.38	0	3.20	17a	C=C[C@H]1CN(CCOC)C(=O)[C@@H]2CCC[C@H]1N2S(=O)(=O)c1cc(Cl)cc(Cl)c1	Ki	'='	18.8	nM	7.73			UO_0000065	17.27	0.38	4.53	11.54	False	CHEMBL4048814	Displacement of 5-(3-(4-(((5S,6S)-10-(3,5-dichlorophenylsulfonyl)-2-oxo-5-vinyl-3,10-diazabicyclo[4.3.1]decan-3-yl)methyl)-1H-1,2,3-triazol-1-yl)propylcarbamoyl)-2-(6-(dimethylamino)-3-(dimethyliminio)-3,10-dihydroanthracen-9-yl)benzoate from human FKBP12 after 30 mins by fluorescence polarization assay	B	BAO_0000357	single protein format	Homo sapiens	None	None	None	None	CHEMBL1902	FK506-binding protein 1A	Homo sapiens	SINGLE PROTEIN	CHEMBL4043294	1	Scientific Literature	J Med Chem	2018	None
CHEMBL4066107		0	937.18	2	3.05	5	CO[C@H]1C[C@@H](C)C/C(C)=C/[C@@H](CCCC(=O)N(CCO)CCO)C(=O)C[C@H](O)[C@@H](C)[C@@H](/C(C)=C/[C@@H]2CC[C@@H](O)[C@H](OC)C2)OC(=O)[C@@H]2CCCCN2C(=O)C(=O)[C@]2(O)O[C@H]1[C@@H](OC)C[C@H]2C	Inhibition						Not Active						False	CHEMBL4018181	Antagonist activity at recombinant human N-terminal His6-tagged FKBP12 expressed in Escherichia coli assessed as inhibition of FKBP12 binding to calcineurin at 5 uL using serine/threonine phosphatase as substrate pretreated for 1 hr followed by substrate addition measured after 1 hr by biomol green dye based spectrophotometric method	B	BAO_0000019	assay format	Homo sapiens	None	None	None	None	CHEMBL1902	FK506-binding protein 1A	Homo sapiens	SINGLE PROTEIN	CHEMBL4017474	1	Scientific Literature	Bioorg Med Chem Lett	2017	None
CHEMBL4077559		0	962.23	2	3.68	3	CO[C@H]1C[C@@H](C)C/C(C)=C/[C@@H](CCCC(=O)NCCN2CCOCC2)C(=O)C[C@H](O)[C@@H](C)[C@@H](/C(C)=C/[C@@H]2CC[C@@H](O)[C@H](OC)C2)OC(=O)[C@@H]2CCCCN2C(=O)C(=O)[C@]2(O)O[C@H]1[C@@H](OC)C[C@H]2C	Inhibition						Not Active						False	CHEMBL4018181	Antagonist activity at recombinant human N-terminal His6-tagged FKBP12 expressed in Escherichia coli assessed as inhibition of FKBP12 binding to calcineurin at 5 uL using serine/threonine phosphatase as substrate pretreated for 1 hr followed by substrate addition measured after 1 hr by biomol green dye based spectrophotometric method	B	BAO_0000019	assay format	Homo sapiens	None	None	None	None	CHEMBL1902	FK506-binding protein 1A	Homo sapiens	SINGLE PROTEIN	CHEMBL4017474	1	Scientific Literature	Bioorg Med Chem Lett	2017	None
CHEMBL4079773		0	875.11	2	4.08	14	CO[C@H]1C[C@@H](C)C/C(C)=C/[C@@H](CC(=O)N2CCCC2)C(=O)C[C@H](O)[C@@H](C)[C@@H](/C(C)=C/[C@@H]2CC[C@@H](O)[C@H](OC)C2)OC(=O)[C@@H]2CCCCN2C(=O)C(=O)[C@]2(O)O[C@H]1[C@@H](OC)C[C@H]2C	Inhibition						Not Active						False	CHEMBL4018181	Antagonist activity at recombinant human N-terminal His6-tagged FKBP12 expressed in Escherichia coli assessed as inhibition of FKBP12 binding to calcineurin at 5 uL using serine/threonine phosphatase as substrate pretreated for 1 hr followed by substrate addition measured after 1 hr by biomol green dye based spectrophotometric method	B	BAO_0000019	assay format	Homo sapiens	None	None	None	None	CHEMBL1902	FK506-binding protein 1A	Homo sapiens	SINGLE PROTEIN	CHEMBL4017474	1	Scientific Literature	Bioorg Med Chem Lett	2017	None
CHEMBL3792567		0	515.65	1	3.28	28	COc1cc([C@@H](C(=O)N2CCCC[C@H]2C(=O)NC2(C(N)=O)CCC2)C2CCCCC2)cc(OC)c1OC	Ki	'='	23400.0	nM	4.63			UO_0000065	8.98	0.17	1.35	3.85	False	CHEMBL3795200	Binding affinity to human FKBP12 FK1 domain incubated for 30 mins using fluorescein-conjugated 2-(5-((2-(3-((R)-3-(3,4-dimethoxyphenyl)-1-((S)-1-(3,3-dimethyl-2-oxopentanoyl)piperidine-2-carbonyloxy)propyl)phenoxy)acetamido)methyl)-6-hydroxy-3-oxo-3H-xanthen-9-yl)benzoic acid by competitive fluorescence polarization assay	B	BAO_0000357	single protein format	Homo sapiens	None	None	None	None	CHEMBL1902	FK506-binding protein 1A	Homo sapiens	SINGLE PROTEIN	CHEMBL3792318	1	Scientific Literature	J. Med. Chem.	2016	None
CHEMBL3794209		0	586.73	1	2.79	32	COc1cc([C@@H](C(=O)N2CCCC[C@H]2C(=O)NC2(C(=O)NCC(N)=O)CCCC2)C2CCCCC2)cc(OC)c1OC	Ki	'='	2000.0	nM	5.70			UO_0000065	9.71	0.19	2.91	3.82	False	CHEMBL3795200	Binding affinity to human FKBP12 FK1 domain incubated for 30 mins using fluorescein-conjugated 2-(5-((2-(3-((R)-3-(3,4-dimethoxyphenyl)-1-((S)-1-(3,3-dimethyl-2-oxopentanoyl)piperidine-2-carbonyloxy)propyl)phenoxy)acetamido)methyl)-6-hydroxy-3-oxo-3H-xanthen-9-yl)benzoic acid by competitive fluorescence polarization assay	B	BAO_0000357	single protein format	Homo sapiens	None	None	None	None	CHEMBL1902	FK506-binding protein 1A	Homo sapiens	SINGLE PROTEIN	CHEMBL3792318	1	Scientific Literature	J. Med. Chem.	2016	None
CHEMBL4072633		0	475.44	0	3.98	11f	C=C[C@H]1CN(CCCCOC)C(=O)[C@@H]2CCC[C@H]1N2S(=O)(=O)c1cc(Cl)cc(Cl)c1	Ki	'='	249.0	nM	6.60			UO_0000065	13.89	0.30	2.62	9.87	False	CHEMBL4048814	Displacement of 5-(3-(4-(((5S,6S)-10-(3,5-dichlorophenylsulfonyl)-2-oxo-5-vinyl-3,10-diazabicyclo[4.3.1]decan-3-yl)methyl)-1H-1,2,3-triazol-1-yl)propylcarbamoyl)-2-(6-(dimethylamino)-3-(dimethyliminio)-3,10-dihydroanthracen-9-yl)benzoate from human FKBP12 after 30 mins by fluorescence polarization assay	B	BAO_0000357	single protein format	Homo sapiens	None	None	None	None	CHEMBL1902	FK506-binding protein 1A	Homo sapiens	SINGLE PROTEIN	CHEMBL4043294	1	Scientific Literature	J Med Chem	2018	None
CHEMBL4094558		0	954.21	2	4.99	4	CO[C@H]1C[C@@H](C)C/C(C)=C/[C@@H](CCCC(=O)NCCc2ccccn2)C(=O)C[C@H](O)[C@@H](C)[C@@H](/C(C)=C/[C@@H]2CC[C@@H](O)[C@H](OC)C2)OC(=O)[C@@H]2CCCCN2C(=O)C(=O)[C@]2(O)O[C@H]1[C@@H](OC)C[C@H]2C	IC50	'='	849.8	nM	6.07			UO_0000065	6.36	0.12	1.08	2.76	False	CHEMBL4018182	Antagonist activity at recombinant human N-terminal His6-tagged FKBP12 expressed in Escherichia coli assessed as inhibition of FK506 mediated FKBP12 binding to calcineurin using serine/threonine phosphatase as substrate pretreated for 1 hr followed by substrate addition measured after 1 hr by biomol green dye based spectrophotometric method	B	BAO_0000019	assay format	Homo sapiens	None	None	None	None	CHEMBL1902	FK506-binding protein 1A	Homo sapiens	SINGLE PROTEIN	CHEMBL4017474	1	Scientific Literature	Bioorg Med Chem Lett	2017	None
CHEMBL4094558		0	954.21	2	4.99	4	CO[C@H]1C[C@@H](C)C/C(C)=C/[C@@H](CCCC(=O)NCCc2ccccn2)C(=O)C[C@H](O)[C@@H](C)[C@@H](/C(C)=C/[C@@H]2CC[C@@H](O)[C@H](OC)C2)OC(=O)[C@@H]2CCCCN2C(=O)C(=O)[C@]2(O)O[C@H]1[C@@H](OC)C[C@H]2C	Inhibition						Not Active						False	CHEMBL4018181	Antagonist activity at recombinant human N-terminal His6-tagged FKBP12 expressed in Escherichia coli assessed as inhibition of FKBP12 binding to calcineurin at 5 uL using serine/threonine phosphatase as substrate pretreated for 1 hr followed by substrate addition measured after 1 hr by biomol green dye based spectrophotometric method	B	BAO_0000019	assay format	Homo sapiens	None	None	None	None	CHEMBL1902	FK506-binding protein 1A	Homo sapiens	SINGLE PROTEIN	CHEMBL4017474	1	Scientific Literature	Bioorg Med Chem Lett	2017	None
CHEMBL3623613		0	717.86	2	7.15	16	COc1cc(OC)cc([C@@H](C(=O)N2CCCC[C@H]2C(=O)O[C@H](CCc2ccc(OC)c(OC)c2)c2cccc(OCC(=O)O)c2)C2CCCCC2)c1	Ki	'='	600.0	nM	6.22			UO_0000065	8.67	0.16	-0.93	4.78	False	CHEMBL3624908	Binding affinity to FKBP12 (unknown origin) by competitive fluorescence polarization assay	B	BAO_0000357	single protein format	Homo sapiens	None	None	None	None	CHEMBL1902	FK506-binding protein 1A	Homo sapiens	SINGLE PROTEIN	CHEMBL3621038	1	Scientific Literature	J. Med. Chem.	2015	None
CHEMBL3623618		0	581.71	2	5.74	21	COc1ccc(CC[C@@H](OC(=O)[C@@H]2CCCCN2C(=O)CC2CCCCC2)c2cccc(OCC(=O)O)c2)cc1OC	Ki	'='	300.0	nM	6.52			UO_0000065	11.21	0.21	0.78	5.84	False	CHEMBL3624908	Binding affinity to FKBP12 (unknown origin) by competitive fluorescence polarization assay	B	BAO_0000357	single protein format	Homo sapiens	None	None	None	None	CHEMBL1902	FK506-binding protein 1A	Homo sapiens	SINGLE PROTEIN	CHEMBL3621038	1	Scientific Literature	J. Med. Chem.	2015	None
CHEMBL4084186		0	991.27	2	4.48	18	CO[C@H]1C[C@@H](C)C/C(C)=C/[C@@H](CCCC(=O)N2CCC(CO)CC2)C(=O)C[C@H](O)[C@@H](C)[C@@H](/C(C)=C/[C@@H]2CC[C@@H](OCCO)[C@H](OC)C2)OC(=O)[C@@H]2CCCCN2C(=O)C(=O)[C@]2(O)O[C@H]1[C@@H](OC)C[C@H]2C	Inhibition						Not Active						False	CHEMBL4018181	Antagonist activity at recombinant human N-terminal His6-tagged FKBP12 expressed in Escherichia coli assessed as inhibition of FKBP12 binding to calcineurin at 5 uL using serine/threonine phosphatase as substrate pretreated for 1 hr followed by substrate addition measured after 1 hr by biomol green dye based spectrophotometric method	B	BAO_0000019	assay format	Homo sapiens	None	None	None	None	CHEMBL1902	FK506-binding protein 1A	Homo sapiens	SINGLE PROTEIN	CHEMBL4017474	1	Scientific Literature	Bioorg Med Chem Lett	2017	None
CHEMBL269732	TACROLIMUS	4	804.03	2	4.64	1; FK-506	C=CC[C@@H]1/C=C(\C)C[C@H](C)C[C@H](OC)[C@H]2O[C@@](O)(C(=O)C(=O)N3CCCC[C@H]3C(=O)O[C@H](/C(C)=C/[C@@H]3CC[C@@H](O)[C@H](OC)C3)[C@H](C)[C@@H](O)CC1=O)[C@H](C)C[C@@H]2OC	IC50	'='	14.05	nM	7.85			UO_0000065	9.77	0.19	3.21	4.40	False	CHEMBL4018179	Antagonist activity at human FKBP12 measured after 30 mins by fluorescein labelled SLF tracer based fluorescence polarization assay	B	BAO_0000357	single protein format	Homo sapiens	None	None	None	None	CHEMBL1902	FK506-binding protein 1A	Homo sapiens	SINGLE PROTEIN	CHEMBL4017474	1	Scientific Literature	Bioorg Med Chem Lett	2017	None
CHEMBL4103858		0	904.15	2	3.23	7	CO[C@H]1C[C@@H](C)C/C(C)=C/[C@@H](CC(=O)N2CCN(C)CC2)C(=O)C[C@H](O)[C@@H](C)[C@@H](/C(C)=C/[C@@H]2CC[C@@H](O)[C@H](OC)C2)OC(=O)[C@@H]2CCCCN2C(=O)C(=O)[C@]2(O)O[C@H]1[C@@H](OC)C[C@H]2C	IC50	'='	12.61	nM	7.90			UO_0000065	8.74	0.17	4.67	3.91	False	CHEMBL4018179	Antagonist activity at human FKBP12 measured after 30 mins by fluorescein labelled SLF tracer based fluorescence polarization assay	B	BAO_0000357	single protein format	Homo sapiens	None	None	None	None	CHEMBL1902	FK506-binding protein 1A	Homo sapiens	SINGLE PROTEIN	CHEMBL4017474	1	Scientific Literature	Bioorg Med Chem Lett	2017	None
CHEMBL4084630		0	808.02	2	3.44	2; L-685,818	CC[C@@H]1/C=C(\C)C(O)[C@H](C)C[C@H](OC)[C@H]2O[C@@](O)(C(=O)C(=O)N3CCCC[C@H]3C(=O)O[C@H](/C(C)=C/[C@@H]3CC[C@@H](O)[C@H](OC)C3)[C@H](C)[C@@H](O)CC1=O)[C@H](C)C[C@@H]2OC	IC50	'='	1314.0	nM	5.88			UO_0000065	7.28	0.14	2.44	2.96	False	CHEMBL4018182	Antagonist activity at recombinant human N-terminal His6-tagged FKBP12 expressed in Escherichia coli assessed as inhibition of FK506 mediated FKBP12 binding to calcineurin using serine/threonine phosphatase as substrate pretreated for 1 hr followed by substrate addition measured after 1 hr by biomol green dye based spectrophotometric method	B	BAO_0000019	assay format	Homo sapiens	None	None	None	None	CHEMBL1902	FK506-binding protein 1A	Homo sapiens	SINGLE PROTEIN	CHEMBL4017474	1	Scientific Literature	Bioorg Med Chem Lett	2017	None
CHEMBL4085370		0	1015.24	None	None	15	C[C@@H]1O[C@@H](O[C@H]2[C@H](O)[C@@H](O[C@@H]3O[C@@H](C)[C@H](O)[C@@H](O)[C@H]3O)[C@H](O[C@H]3CC[C@@]4(C)[C@@H](CC[C@]5(C)[C@@H]4C(=O)C=C4[C@@H]6CC(C)(C)CC[C@]6(C(=O)OCc6ccccc6)CC[C@]45C)C3(C)C)O[C@@H]2CO)[C@H](O)[C@H](O)[C@H]1O	Activity						Not Active						False	CHEMBL4056512	Binding affinity to FKBP12 (unknown origin) after 250 secs by SPR analysis	B	BAO_0000357	single protein format	Homo sapiens	None	None	None	None	CHEMBL1902	FK506-binding protein 1A	Homo sapiens	SINGLE PROTEIN	CHEMBL4052707	1	Scientific Literature	Bioorg Med Chem	2017	None
CHEMBL4079603		0	974.24	2	3.78	6	CO[C@H]1C[C@@H](C)C/C(C)=C/[C@@H](CCCC(=O)N2CC(N3CCOCC3)C2)C(=O)C[C@H](O)[C@@H](C)[C@@H](/C(C)=C/[C@@H]2CC[C@@H](O)[C@H](OC)C2)OC(=O)[C@@H]2CCCCN2C(=O)C(=O)[C@]2(O)O[C@H]1[C@@H](OC)C[C@H]2C	IC50	'='	1077.0	nM	5.97			UO_0000065	6.13	0.12	2.19	2.83	False	CHEMBL4018182	Antagonist activity at recombinant human N-terminal His6-tagged FKBP12 expressed in Escherichia coli assessed as inhibition of FK506 mediated FKBP12 binding to calcineurin using serine/threonine phosphatase as substrate pretreated for 1 hr followed by substrate addition measured after 1 hr by biomol green dye based spectrophotometric method	B	BAO_0000019	assay format	Homo sapiens	None	None	None	None	CHEMBL1902	FK506-binding protein 1A	Homo sapiens	SINGLE PROTEIN	CHEMBL4017474	1	Scientific Literature	Bioorg Med Chem Lett	2017	None
CHEMBL2058796		0	725.89	2	4.78	44	COc1ccc(CC[C@@H](OC(=O)[C@@H]2CCCCN2S(=O)(=O)c2ccc3[nH]c(=O)sc3c2)c2cccc(OCCN3CCOCC3)c2)cc1OC	IC50	'='	3.0	nM	8.52			UO_0000065	11.74	0.23	3.74	6.23	False	CHEMBL2061148	Binding affinity to FKBP12 by competitive fluorescence polarization assay	B	BAO_0000357	single protein format	Homo sapiens	None	None	None	None	CHEMBL1902	FK506-binding protein 1A	Homo sapiens	SINGLE PROTEIN	CHEMBL2057077	1	Scientific Literature	J. Med. Chem.	2012	None
CHEMBL4067970		0	475.39	0	3.11	11h	C=C[C@H]1CN(CC(=O)OCC)C(=O)[C@@H]2CCC[C@H]1N2S(=O)(=O)c1cc(Cl)cc(Cl)c1	Ki	'='	7.0	nM	8.15			UO_0000065	17.15	0.37	5.04	9.71	False	CHEMBL4048814	Displacement of 5-(3-(4-(((5S,6S)-10-(3,5-dichlorophenylsulfonyl)-2-oxo-5-vinyl-3,10-diazabicyclo[4.3.1]decan-3-yl)methyl)-1H-1,2,3-triazol-1-yl)propylcarbamoyl)-2-(6-(dimethylamino)-3-(dimethyliminio)-3,10-dihydroanthracen-9-yl)benzoate from human FKBP12 after 30 mins by fluorescence polarization assay	B	BAO_0000357	single protein format	Homo sapiens	None	None	None	None	CHEMBL1902	FK506-binding protein 1A	Homo sapiens	SINGLE PROTEIN	CHEMBL4043294	1	Scientific Literature	J Med Chem	2018	None
CHEMBL4069155		0	435.35	0	3.52	11q	C=C[C@@H]1CN(CCF)C(=O)[C@@H]2CCC[C@H]1N2S(=O)(=O)c1cc(Cl)cc(Cl)c1	Ki	'='	49.0	nM	7.31			UO_0000065	16.79	0.37	3.79	12.67	False	CHEMBL4048814	Displacement of 5-(3-(4-(((5S,6S)-10-(3,5-dichlorophenylsulfonyl)-2-oxo-5-vinyl-3,10-diazabicyclo[4.3.1]decan-3-yl)methyl)-1H-1,2,3-triazol-1-yl)propylcarbamoyl)-2-(6-(dimethylamino)-3-(dimethyliminio)-3,10-dihydroanthracen-9-yl)benzoate from human FKBP12 after 30 mins by fluorescence polarization assay	B	BAO_0000357	single protein format	Homo sapiens	None	None	None	None	CHEMBL1902	FK506-binding protein 1A	Homo sapiens	SINGLE PROTEIN	CHEMBL4043294	1	Scientific Literature	J Med Chem	2018	None
CHEMBL4295102		0	1020.31	None	None	8a	COc1ccc([C@H]2C[C@@H]3CC[C@@H](C)[C@@](O)(O3)C(=O)C(=O)N3CCCC[C@H]3C(=O)O[C@H]([C@H](C)C[C@@H]3CC[C@@H](O)[C@H](OC)C3)CC(=O)[C@H](C)/C=C(\C)[C@@H](O)[C@@H](OC)C(=O)[C@H](C)C[C@H](C)/C=C/C=C/C=C/2C)c(OC)c1	Ki	'='	9.0	nM	8.05			UO_0000065	7.89	None	None	None	False	CHEMBL4258267	Inhibition of recombinant human FKBP12 expressed in Escherichia coli using succinyl-Ala-Phe-Pro-Phe-4-nitroanilide as substrate measured after 5 to 10 mins by spectrophotometric method	B	BAO_0000019	assay format	Homo sapiens	None	None	None	None	CHEMBL1902	FK506-binding protein 1A	Homo sapiens	SINGLE PROTEIN	CHEMBL4257468	1	Scientific Literature	MedChemComm	2018	None
CHEMBL4279511		0	990.28	3	7.75	14a	CO[C@@H]1C[C@H](C[C@@H](C)[C@@H]2CC(=O)[C@H](C)/C=C(\C)[C@@H](O)[C@@H](OC)C(=O)[C@H](C)C[C@H](C)/C=C/C=C/C=C(\C)[C@@H](OCc3ccccc3)C[C@@H]3CC[C@@H](C)[C@@](O)(O3)C(=O)C(=O)N3CCCC[C@H]3C(=O)O2)CC[C@H]1O	Ki	'='	5.0	nM	8.30			UO_0000065	8.38	0.16	0.55	4.25	False	CHEMBL4258267	Inhibition of recombinant human FKBP12 expressed in Escherichia coli using succinyl-Ala-Phe-Pro-Phe-4-nitroanilide as substrate measured after 5 to 10 mins by spectrophotometric method	B	BAO_0000019	assay format	Homo sapiens	None	None	None	None	CHEMBL1902	FK506-binding protein 1A	Homo sapiens	SINGLE PROTEIN	CHEMBL4257468	1	Scientific Literature	MedChemComm	2018	None
CHEMBL4291053		0	1024.73	None	None	16a	CO[C@@H]1C[C@H](C[C@@H](C)[C@@H]2CC(=O)[C@H](C)/C=C(\C)[C@@H](O)[C@@H](OC)C(=O)[C@H](C)C[C@H](C)/C=C/C=C/C=C(\C)[C@@H](OCc3ccc(Cl)cc3)C[C@@H]3CC[C@@H](C)[C@@](O)(O3)C(=O)C(=O)N3CCCC[C@H]3C(=O)O2)CC[C@H]1O	Ki	'='	1.0	nM	9.00			UO_0000065	8.78	None	None	None	False	CHEMBL4258267	Inhibition of recombinant human FKBP12 expressed in Escherichia coli using succinyl-Ala-Phe-Pro-Phe-4-nitroanilide as substrate measured after 5 to 10 mins by spectrophotometric method	B	BAO_0000019	assay format	Homo sapiens	None	None	None	None	CHEMBL1902	FK506-binding protein 1A	Homo sapiens	SINGLE PROTEIN	CHEMBL4257468	1	Scientific Literature	MedChemComm	2018	None
CHEMBL4075141		0	1001.26	None	None	13	C[C@@H]1O[C@@H](O[C@H]2[C@H](O)[C@@H](O[C@@H]3O[C@@H](C)[C@H](O)[C@@H](O)[C@H]3O)[C@H](O[C@@H]3CC[C@@]4(C)[C@@H](CC[C@]5(C)[C@@H]4CC=C4[C@@H]6CC(C)(C)CC[C@]6(C(=O)OCc6ccccc6)CC[C@]45C)C3(C)C)O[C@@H]2CO)[C@H](O)[C@H](O)[C@H]1O	Activity						Not Active						False	CHEMBL4056512	Binding affinity to FKBP12 (unknown origin) after 250 secs by SPR analysis	B	BAO_0000357	single protein format	Homo sapiens	None	None	None	None	CHEMBL1902	FK506-binding protein 1A	Homo sapiens	SINGLE PROTEIN	CHEMBL4052707	1	Scientific Literature	Bioorg Med Chem	2017	None
CHEMBL4291011		0	930.25	3	6.90	6b	CO[C@@H]1C[C@H](C[C@@H](C)[C@@H]2CC(=O)[C@H](C)/C=C(\C)[C@@H](O)[C@@H](OC)C(=O)[C@H](C)C[C@H](C)/C=C/C=C/C=C(\C)[C@H](SC)C[C@@H]3CC[C@@H](C)[C@@](O)(O3)C(=O)C(=O)N3CCCC[C@H]3C(=O)O2)CC[C@H]1O	Ki	'='	1.0	nM	9.00			UO_0000065	9.67	0.19	2.10	4.83	False	CHEMBL4258267	Inhibition of recombinant human FKBP12 expressed in Escherichia coli using succinyl-Ala-Phe-Pro-Phe-4-nitroanilide as substrate measured after 5 to 10 mins by spectrophotometric method	B	BAO_0000019	assay format	Homo sapiens	None	None	None	None	CHEMBL1902	FK506-binding protein 1A	Homo sapiens	SINGLE PROTEIN	CHEMBL4257468	1	Scientific Literature	MedChemComm	2018	None
CHEMBL4084630		0	808.02	2	3.44	2; L-685,818	CC[C@@H]1/C=C(\C)C(O)[C@H](C)C[C@H](OC)[C@H]2O[C@@](O)(C(=O)C(=O)N3CCCC[C@H]3C(=O)O[C@H](/C(C)=C/[C@@H]3CC[C@@H](O)[C@H](OC)C3)[C@H](C)[C@@H](O)CC1=O)[C@H](C)C[C@@H]2OC	Inhibition						Not Active						False	CHEMBL4018181	Antagonist activity at recombinant human N-terminal His6-tagged FKBP12 expressed in Escherichia coli assessed as inhibition of FKBP12 binding to calcineurin at 5 uL using serine/threonine phosphatase as substrate pretreated for 1 hr followed by substrate addition measured after 1 hr by biomol green dye based spectrophotometric method	B	BAO_0000019	assay format	Homo sapiens	None	None	None	None	CHEMBL1902	FK506-binding protein 1A	Homo sapiens	SINGLE PROTEIN	CHEMBL4017474	1	Scientific Literature	Bioorg Med Chem Lett	2017	None
CHEMBL4091778		0	976.26	2	4.02	8	CO[C@H]1C[C@@H](C)C/C(C)=C/[C@@H](CCCC(=O)N2CCN(C)CC2)C(=O)C[C@H](O)[C@@H](C)[C@@H](/C(C)=C/[C@@H]2CC[C@@H](OCCO)[C@H](OC)C2)OC(=O)[C@@H]2CCCCN2C(=O)C(=O)[C@]2(O)O[C@H]1[C@@H](OC)C[C@H]2C	Inhibition						Not Active						False	CHEMBL4018181	Antagonist activity at recombinant human N-terminal His6-tagged FKBP12 expressed in Escherichia coli assessed as inhibition of FKBP12 binding to calcineurin at 5 uL using serine/threonine phosphatase as substrate pretreated for 1 hr followed by substrate addition measured after 1 hr by biomol green dye based spectrophotometric method	B	BAO_0000019	assay format	Homo sapiens	None	None	None	None	CHEMBL1902	FK506-binding protein 1A	Homo sapiens	SINGLE PROTEIN	CHEMBL4017474	1	Scientific Literature	Bioorg Med Chem Lett	2017	None
CHEMBL4103102		0	944.22	2	4.22	12	CO[C@H]1C[C@@H](C)C/C(C)=C/[C@@H](/C=C/CCCC(=O)N2CCNCC2)C(=O)C[C@H](O)[C@@H](C)[C@@H](/C(C)=C/[C@@H]2CC[C@@H](O)[C@H](OC)C2)OC(=O)[C@@H]2CCCCN2C(=O)C(=O)[C@]2(O)O[C@H]1[C@@H](OC)C[C@H]2C	Inhibition						Not Active						False	CHEMBL4018181	Antagonist activity at recombinant human N-terminal His6-tagged FKBP12 expressed in Escherichia coli assessed as inhibition of FKBP12 binding to calcineurin at 5 uL using serine/threonine phosphatase as substrate pretreated for 1 hr followed by substrate addition measured after 1 hr by biomol green dye based spectrophotometric method	B	BAO_0000019	assay format	Homo sapiens	None	None	None	None	CHEMBL1902	FK506-binding protein 1A	Homo sapiens	SINGLE PROTEIN	CHEMBL4017474	1	Scientific Literature	Bioorg Med Chem Lett	2017	None
CHEMBL4075704		0	446.36	0	2.03	11u	C=C[C@H]1CN(CC(N)=O)C(=O)[C@@H]2CCC[C@H]1N2S(=O)(=O)c1cc(Cl)cc(Cl)c1	Ki	'='	7.0	nM	8.15			UO_0000065	18.27	0.40	6.12	8.09	False	CHEMBL4048814	Displacement of 5-(3-(4-(((5S,6S)-10-(3,5-dichlorophenylsulfonyl)-2-oxo-5-vinyl-3,10-diazabicyclo[4.3.1]decan-3-yl)methyl)-1H-1,2,3-triazol-1-yl)propylcarbamoyl)-2-(6-(dimethylamino)-3-(dimethyliminio)-3,10-dihydroanthracen-9-yl)benzoate from human FKBP12 after 30 mins by fluorescence polarization assay	B	BAO_0000357	single protein format	Homo sapiens	None	None	None	None	CHEMBL1902	FK506-binding protein 1A	Homo sapiens	SINGLE PROTEIN	CHEMBL4043294	1	Scientific Literature	J Med Chem	2018	None
CHEMBL4067946		0	918.18	2	4.86	11	CC[C@@H]1/C=C(\C)C[C@H](C)C[C@H](OC)[C@H]2O[C@@](O)(C(=O)C(=O)N3CCCC[C@H]3C(=O)O[C@H](/C(C)=C/[C@@H]3CC[C@@H](OC(=O)N4CCN(C)CC4)[C@H](OC)C3)[C@H](C)[C@@H](O)CC1=O)[C@H](C)C[C@@H]2OC	IC50	'='	10.99	nM	7.96			UO_0000065	8.67	0.17	3.10	4.17	False	CHEMBL4018179	Antagonist activity at human FKBP12 measured after 30 mins by fluorescein labelled SLF tracer based fluorescence polarization assay	B	BAO_0000357	single protein format	Homo sapiens	None	None	None	None	CHEMBL1902	FK506-binding protein 1A	Homo sapiens	SINGLE PROTEIN	CHEMBL4017474	1	Scientific Literature	Bioorg Med Chem Lett	2017	None
CHEMBL4066107		0	937.18	2	3.05	5	CO[C@H]1C[C@@H](C)C/C(C)=C/[C@@H](CCCC(=O)N(CCO)CCO)C(=O)C[C@H](O)[C@@H](C)[C@@H](/C(C)=C/[C@@H]2CC[C@@H](O)[C@H](OC)C2)OC(=O)[C@@H]2CCCCN2C(=O)C(=O)[C@]2(O)O[C@H]1[C@@H](OC)C[C@H]2C	IC50	'='	988.6	nM	6.00			UO_0000065	6.41	0.12	2.95	2.51	False	CHEMBL4018182	Antagonist activity at recombinant human N-terminal His6-tagged FKBP12 expressed in Escherichia coli assessed as inhibition of FK506 mediated FKBP12 binding to calcineurin using serine/threonine phosphatase as substrate pretreated for 1 hr followed by substrate addition measured after 1 hr by biomol green dye based spectrophotometric method	B	BAO_0000019	assay format	Homo sapiens	None	None	None	None	CHEMBL1902	FK506-binding protein 1A	Homo sapiens	SINGLE PROTEIN	CHEMBL4017474	1	Scientific Literature	Bioorg Med Chem Lett	2017	None
CHEMBL4103102		0	944.22	2	4.22	12	CO[C@H]1C[C@@H](C)C/C(C)=C/[C@@H](/C=C/CCCC(=O)N2CCNCC2)C(=O)C[C@H](O)[C@@H](C)[C@@H](/C(C)=C/[C@@H]2CC[C@@H](O)[C@H](OC)C2)OC(=O)[C@@H]2CCCCN2C(=O)C(=O)[C@]2(O)O[C@H]1[C@@H](OC)C[C@H]2C	IC50	'='	1808.0	nM	5.74			UO_0000065	6.08	0.12	1.52	2.73	False	CHEMBL4018182	Antagonist activity at recombinant human N-terminal His6-tagged FKBP12 expressed in Escherichia coli assessed as inhibition of FK506 mediated FKBP12 binding to calcineurin using serine/threonine phosphatase as substrate pretreated for 1 hr followed by substrate addition measured after 1 hr by biomol green dye based spectrophotometric method	B	BAO_0000019	assay format	Homo sapiens	None	None	None	None	CHEMBL1902	FK506-binding protein 1A	Homo sapiens	SINGLE PROTEIN	CHEMBL4017474	1	Scientific Literature	Bioorg Med Chem Lett	2017	None
CHEMBL4100390		0	974.20	2	3.90	15	CO[C@H]1C[C@@H](C)C/C(C)=C/[C@@H](CC(=O)N2CCCC2)C(=O)C[C@H](O)[C@@H](C)[C@@H](/C(C)=C/[C@@H]2CC[C@@H](OC(=O)N3CC(O)C3)[C@H](OC)C2)OC(=O)[C@@H]2CCCCN2C(=O)C(=O)[C@]2(O)O[C@H]1[C@@H](OC)C[C@H]2C	IC50	'='	22.6	nM	7.65			UO_0000065	7.85	0.15	3.75	3.35	False	CHEMBL4018179	Antagonist activity at human FKBP12 measured after 30 mins by fluorescein labelled SLF tracer based fluorescence polarization assay	B	BAO_0000357	single protein format	Homo sapiens	None	None	None	None	CHEMBL1902	FK506-binding protein 1A	Homo sapiens	SINGLE PROTEIN	CHEMBL4017474	1	Scientific Literature	Bioorg Med Chem Lett	2017	None
CHEMBL4095348		0	1009.29	None	None	10; 17	CO[C@H]1C[C@@H](C)C/C(C)=C/[C@@H](CCCC(=O)N2CCN(Cc3ccccn3)CC2)C(=O)C[C@H](O)[C@@H](C)[C@@H](/C(C)=C/[C@@H]2CC[C@@H](O)[C@H](OC)C2)OC(=O)[C@@H]2CCCCN2C(=O)C(=O)[C@]2(O)O[C@H]1[C@@H](OC)C[C@H]2C	Inhibition						Not Active						False	CHEMBL4018181	Antagonist activity at recombinant human N-terminal His6-tagged FKBP12 expressed in Escherichia coli assessed as inhibition of FKBP12 binding to calcineurin at 5 uL using serine/threonine phosphatase as substrate pretreated for 1 hr followed by substrate addition measured after 1 hr by biomol green dye based spectrophotometric method	B	BAO_0000019	assay format	Homo sapiens	None	None	None	None	CHEMBL1902	FK506-binding protein 1A	Homo sapiens	SINGLE PROTEIN	CHEMBL4017474	1	Scientific Literature	Bioorg Med Chem Lett	2017	None
CHEMBL2348606		0	442.56	0	3.07	5c	CCC(C)(C)C(=O)C(=O)N1C2CCC[C@H]1C(=O)N1CCc3cc(OC)cc(OC)c3[C@]21C	Ki	'='	27700.0	nM	4.56			UO_0000065	10.30	0.19	1.49	5.98	False	CHEMBL2351898	Binding affinity to FKBP12 (unknown origin) by competitive fluorescence polarization assay	B	BAO_0000357	single protein format	Homo sapiens	None	None	None	None	CHEMBL1902	FK506-binding protein 1A	Homo sapiens	SINGLE PROTEIN	CHEMBL2346581	1	Scientific Literature	J. Med. Chem.	2013	None
CHEMBL4281041		0	950.22	3	7.54	10a	CO[C@@H]1C[C@H](C[C@@H](C)[C@@H]2CC(=O)[C@H](C)/C=C(\C)[C@@H](O)[C@@H](OC)C(=O)[C@H](C)C[C@H](C)/C=C/C=C/C=C(\C)[C@@H](c3ccco3)C[C@@H]3CC[C@@H](C)[C@@](O)(O3)C(=O)C(=O)N3CCCC[C@H]3C(=O)O2)CC[C@H]1O	Ki	'='	3.0	nM	8.52			UO_0000065	8.97	0.17	0.98	4.28	False	CHEMBL4258267	Inhibition of recombinant human FKBP12 expressed in Escherichia coli using succinyl-Ala-Phe-Pro-Phe-4-nitroanilide as substrate measured after 5 to 10 mins by spectrophotometric method	B	BAO_0000019	assay format	Homo sapiens	None	None	None	None	CHEMBL1902	FK506-binding protein 1A	Homo sapiens	SINGLE PROTEIN	CHEMBL4257468	1	Scientific Literature	MedChemComm	2018	None
CHEMBL4287849		0	884.16	3	6.56	12	CO[C@@H]1C[C@H](C[C@@H](C)[C@@H]2CC(=O)[C@H](C)/C=C(\C)[C@@H](O)[C@@H](OC)C(=O)[C@H](C)C[C@H](C)/C=C/C=C/C=C(\C)CC[C@@H]3CC[C@@H](C)[C@@](O)(O3)C(=O)C(=O)N3CCCC[C@H]3C(=O)O2)CC[C@H]1O	Ki	'='	1.0	nM	9.00			UO_0000065	10.18	0.20	2.44	4.83	False	CHEMBL4258267	Inhibition of recombinant human FKBP12 expressed in Escherichia coli using succinyl-Ala-Phe-Pro-Phe-4-nitroanilide as substrate measured after 5 to 10 mins by spectrophotometric method	B	BAO_0000019	assay format	Homo sapiens	None	None	None	None	CHEMBL1902	FK506-binding protein 1A	Homo sapiens	SINGLE PROTEIN	CHEMBL4257468	1	Scientific Literature	MedChemComm	2018	None
CHEMBL4101268		0	460.43	0	3.11	11s	C=C[C@@H]1CN(CCN(C)C)C(=O)[C@@H]2CCC[C@H]1N2S(=O)(=O)c1cc(Cl)cc(Cl)c1	Ki	'='	7.0	nM	8.15			UO_0000065	17.71	0.38	5.04	13.38	False	CHEMBL4048814	Displacement of 5-(3-(4-(((5S,6S)-10-(3,5-dichlorophenylsulfonyl)-2-oxo-5-vinyl-3,10-diazabicyclo[4.3.1]decan-3-yl)methyl)-1H-1,2,3-triazol-1-yl)propylcarbamoyl)-2-(6-(dimethylamino)-3-(dimethyliminio)-3,10-dihydroanthracen-9-yl)benzoate from human FKBP12 after 30 mins by fluorescence polarization assay	B	BAO_0000357	single protein format	Homo sapiens	None	None	None	None	CHEMBL1902	FK506-binding protein 1A	Homo sapiens	SINGLE PROTEIN	CHEMBL4043294	1	Scientific Literature	J Med Chem	2018	None
CHEMBL4068304		0	498.41	0	4.28	11m	C=C[C@H]1CN(Cc2ncccc2F)C(=O)[C@@H]2CCC[C@H]1N2S(=O)(=O)c1cc(Cl)cc(Cl)c1	Ki	'='	11.8	nM	7.93			UO_0000065	15.91	0.34	3.65	11.23	False	CHEMBL4048814	Displacement of 5-(3-(4-(((5S,6S)-10-(3,5-dichlorophenylsulfonyl)-2-oxo-5-vinyl-3,10-diazabicyclo[4.3.1]decan-3-yl)methyl)-1H-1,2,3-triazol-1-yl)propylcarbamoyl)-2-(6-(dimethylamino)-3-(dimethyliminio)-3,10-dihydroanthracen-9-yl)benzoate from human FKBP12 after 30 mins by fluorescence polarization assay	B	BAO_0000357	single protein format	Homo sapiens	None	None	None	None	CHEMBL1902	FK506-binding protein 1A	Homo sapiens	SINGLE PROTEIN	CHEMBL4043294	1	Scientific Literature	J Med Chem	2018	None
CHEMBL4280369		0	930.25	3	6.90	6a	CO[C@@H]1C[C@H](C[C@@H](C)[C@@H]2CC(=O)[C@H](C)/C=C(\C)[C@@H](O)[C@@H](OC)C(=O)[C@H](C)C[C@H](C)/C=C/C=C/C=C(\C)[C@@H](SC)C[C@@H]3CC[C@@H](C)[C@@](O)(O3)C(=O)C(=O)N3CCCC[C@H]3C(=O)O2)CC[C@H]1O	Ki	'='	1.0	nM	9.00			UO_0000065	9.67	0.19	2.10	4.83	False	CHEMBL4258267	Inhibition of recombinant human FKBP12 expressed in Escherichia coli using succinyl-Ala-Phe-Pro-Phe-4-nitroanilide as substrate measured after 5 to 10 mins by spectrophotometric method	B	BAO_0000019	assay format	Homo sapiens	None	None	None	None	CHEMBL1902	FK506-binding protein 1A	Homo sapiens	SINGLE PROTEIN	CHEMBL4257468	1	Scientific Literature	MedChemComm	2018	None
CHEMBL4075784		0	403.33	0	3.18	11a	C=C[C@H]1CN(C)C(=O)[C@@H]2CCC[C@H]1N2S(=O)(=O)c1cc(Cl)cc(Cl)c1	Ki	'='	49.0	nM	7.31			UO_0000065	18.12	0.40	4.13	12.67	False	CHEMBL4048814	Displacement of 5-(3-(4-(((5S,6S)-10-(3,5-dichlorophenylsulfonyl)-2-oxo-5-vinyl-3,10-diazabicyclo[4.3.1]decan-3-yl)methyl)-1H-1,2,3-triazol-1-yl)propylcarbamoyl)-2-(6-(dimethylamino)-3-(dimethyliminio)-3,10-dihydroanthracen-9-yl)benzoate from human FKBP12 after 30 mins by fluorescence polarization assay	B	BAO_0000357	single protein format	Homo sapiens	None	None	None	None	CHEMBL1902	FK506-binding protein 1A	Homo sapiens	SINGLE PROTEIN	CHEMBL4043294	1	Scientific Literature	J Med Chem	2018	None
CHEMBL4076387		0	428.34	0	3.07	11g	C=C[C@H]1CN(CC#N)C(=O)[C@@H]2CCC[C@H]1N2S(=O)(=O)c1cc(Cl)cc(Cl)c1	Ki	'='	49.0	nM	7.31			UO_0000065	17.07	0.37	4.24	8.97	False	CHEMBL4048814	Displacement of 5-(3-(4-(((5S,6S)-10-(3,5-dichlorophenylsulfonyl)-2-oxo-5-vinyl-3,10-diazabicyclo[4.3.1]decan-3-yl)methyl)-1H-1,2,3-triazol-1-yl)propylcarbamoyl)-2-(6-(dimethylamino)-3-(dimethyliminio)-3,10-dihydroanthracen-9-yl)benzoate from human FKBP12 after 30 mins by fluorescence polarization assay	B	BAO_0000357	single protein format	Homo sapiens	None	None	None	None	CHEMBL1902	FK506-binding protein 1A	Homo sapiens	SINGLE PROTEIN	CHEMBL4043294	1	Scientific Literature	J Med Chem	2018	None
[truncated: 49 more rows]
