# Supplementary material for: PyRMD Studio: A Unified Suite for Next-Generation, AI-Powered Virtual Screening
Source: J Chem Inf Model. 2026 May 19;66(11):6197–203. doi: 10.1021/acs.jcim.6c00648 (PMC13250901; doi:10.1021/acs.jcim.6c00648)
Supplement: Supplementary file 1 [file ci6c00648_si_001.zip › DATA/fpps_chembl.csv]

Molecule ChEMBL ID	Molecule Name	Molecule Max Phase	Molecular Weight	#RO5 Violations	AlogP	Compound Key	Smiles	Standard Type	Standard Relation	Standard Value	Standard Units	pChEMBL Value	Data Validity Comment	Comment	Uo Units	Ligand Efficiency BEI	Ligand Efficiency LE	Ligand Efficiency LLE	Ligand Efficiency SEI	Potential Duplicate	Assay ChEMBL ID	Assay Description	Assay Type	BAO Format ID	BAO Label	Assay Organism	Assay Tissue ChEMBL ID	Assay Tissue Name	Assay Cell Type	Assay Subcellular Fraction	Target ChEMBL ID	Target Name	Target Organism	Target Type	Document ChEMBL ID	Source ID	Source Description	Document Journal	Document Year	Cell ChEMBL ID
CHEMBL55264		0	276.16	0	0.96	6	CCCCCCC(O)(P(=O)(O)O)P(=O)(O)O	Ki	'='	240.0	nM	6.62			UO_0000065	23.97	0.57	5.66	4.89	False	CHEMBL681895	Binding affinity towards Trypanosoma cruzi farnesyl pyrophosphate synthase (TcFPPS)	B	BAO_0000357	single protein format	Trypanosoma cruzi	None	None	None	None	CHEMBL1782	Farnesyl diphosphate synthase	Homo sapiens	SINGLE PROTEIN	CHEMBL1136233	1	Scientific Literature	Bioorg. Med. Chem. Lett.	2003	None
CHEMBL924	ZOLEDRONIC ACID	4	272.09	0	-1.12	30(6i)	O=P(O)(O)C(O)(Cn1ccnc1)P(=O)(O)O	IC50	'='	0.2399	nM	9.62			UO_0000065					False	CHEMBL799889	Negative logarithm of inhibitory concentration against bone resorption	F	BAO_0000019	assay format	Rattus norvegicus	None	None	None	None	CHEMBL1782	Farnesyl diphosphate synthase	Homo sapiens	SINGLE PROTEIN	CHEMBL1144872	1	Scientific Literature	J. Med. Chem.	2003	None
CHEMBL1099309	(2-HYDROXY-3-IMIDAZO[1,2-A]PYRIDIN-3-YL-2-PHOSPHONOPROPIONIC ACID (ENANTIONMERS)	0	286.18	0	-0.17	(+/-)-3, 3-IPEHPC	O=C(O)C(O)(Cc1cnc2ccccn12)P(=O)(O)O	Activity						Not Active						False	CHEMBL1110041	Inhibition of human FPPS at 10 uM after 10 mins using [14C]IPP as substrate	B	BAO_0000357	single protein format	Homo sapiens	None	None	None	None	CHEMBL1782	Farnesyl diphosphate synthase	Homo sapiens	SINGLE PROTEIN	CHEMBL1157780	1	Scientific Literature	J. Med. Chem.	2010	None
CHEMBL923	RISEDRONIC ACID	4	283.11	0	-0.37	2, risedronic acid	O=P(O)(O)C(O)(Cc1cccnc1)P(=O)(O)O	Activity						Not Active						False	CHEMBL1110042	Inhibition of human FPPS assessed as Ras farnesylation up to 400 uM after 10 mins using [14C]mevalonate as substrate	B	BAO_0000357	single protein format	Homo sapiens	None	None	None	None	CHEMBL1782	Farnesyl diphosphate synthase	Homo sapiens	SINGLE PROTEIN	CHEMBL1157780	1	Scientific Literature	J. Med. Chem.	2010	None
CHEMBL1162295		0	289.16	1	-0.62	5	O=P(O)(O)C(O)(CC1CCCNC1)P(=O)(O)O	Inhibition	'='	58.0	%				UO_0000187					False	CHEMBL990994	Inhibition of farnesyl diphosphate synthase at 30 nM	B	BAO_0000357	single protein format	None	None	None	None	None	CHEMBL1782	Farnesyl diphosphate synthase	Homo sapiens	SINGLE PROTEIN	CHEMBL1155115	1	Scientific Literature	J. Med. Chem.	2008	None
CHEMBL327756		0	333.18	0	0.92	51(8m)	O=P(O)(O)C(Nc1nccn1-c1ccccc1)P(=O)(O)O	ED50	'='	0.2	mg.kg-1				UO_0000308					False	CHEMBL878723	Effective dose in inhibiting osteoclastic bone resorption	F	BAO_0000019	assay format	Rattus norvegicus	None	None	None	None	CHEMBL1782	Farnesyl diphosphate synthase	Homo sapiens	SINGLE PROTEIN	CHEMBL1144872	1	Scientific Literature	J. Med. Chem.	2003	None
CHEMBL101539		0	378.28	0	1.98	39(8h)	O=P(O)(O)C(Nc1ncc(CCc2ccccc2)s1)P(=O)(O)O	ED50	'='	0.0027	mg.kg-1				UO_0000308					False	CHEMBL878723	Effective dose in inhibiting osteoclastic bone resorption	F	BAO_0000019	assay format	Rattus norvegicus	None	None	None	None	CHEMBL1782	Farnesyl diphosphate synthase	Homo sapiens	SINGLE PROTEIN	CHEMBL1144872	1	Scientific Literature	J. Med. Chem.	2003	None
CHEMBL237379		0	516.66	2	6.33	35	CCCCCCCCCCCCCCCCCCCC[S+](C)CC(P(=O)([O-])O)P(=O)(O)O	IC50	'='	251.19	nM	6.60			UO_0000065	12.77	0.28	0.27	5.60	False	CHEMBL901776	Inhibition of human FPPS	B	BAO_0000357	single protein format	Homo sapiens	None	None	None	None	CHEMBL1782	Farnesyl diphosphate synthase	Homo sapiens	SINGLE PROTEIN	CHEMBL1138275	1	Scientific Literature	J. Med. Chem.	2007	None
CHEMBL292224	(CYCLOPROPYLAMINO)METHYLENEDIPHOSPHONIC ACID	0	231.08	0	-0.62	62	O=P(O)(O)C(NC1CC1)P(=O)(O)O	Ki	'='	3900.0	nM	5.41			UO_0000065	23.41	0.57	6.03	4.26	False	CHEMBL681891	Binding affinity towards farnesyl Pyrophosphate Synthase using [14C]- isopentenyl pyrophosphate as radioligand	B	BAO_0000357	single protein format	Leishmania major	None	None	None	None	CHEMBL1782	Farnesyl diphosphate synthase	Homo sapiens	SINGLE PROTEIN	CHEMBL1145906	1	Scientific Literature	J. Med. Chem.	2003	None
CHEMBL54747		0	346.30	0	2.76	53	CCCCCCC(CCCC)C(O)(P(=O)(O)O)P(=O)(O)O	IC50	'='	6760.83	nM	5.17			UO_0000065	14.93	0.34	2.41	3.82	False	CHEMBL857167	Inhibitory activity against farnesyl Pyrophosphate Synthase expressed as #NAME? (M)	B	BAO_0000357	single protein format	Leishmania major	None	None	None	None	CHEMBL1782	Farnesyl diphosphate synthase	Homo sapiens	SINGLE PROTEIN	CHEMBL1145906	1	Scientific Literature	J. Med. Chem.	2003	None
CHEMBL301247		0	272.09	1	-1.05	18	O=P(O)(O)C(O)(Cc1c[nH]cn1)P(=O)(O)O	IC50	'='	309.03	nM	6.51			UO_0000065	23.93	0.56	7.56	3.97	False	CHEMBL857167	Inhibitory activity against farnesyl Pyrophosphate Synthase expressed as #NAME? (M)	B	BAO_0000357	single protein format	Leishmania major	None	None	None	None	CHEMBL1782	Farnesyl diphosphate synthase	Homo sapiens	SINGLE PROTEIN	CHEMBL1145906	1	Scientific Literature	J. Med. Chem.	2003	None
CHEMBL55837		0	402.41	0	4.47	51	CCCCCCCCCCCCCCCC(O)(P(=O)(O)O)P(=O)(O)O	Ki	'='	620.0	nM	6.21			UO_0000065	15.43	0.34	1.74	4.59	False	CHEMBL681891	Binding affinity towards farnesyl Pyrophosphate Synthase using [14C]- isopentenyl pyrophosphate as radioligand	B	BAO_0000357	single protein format	Leishmania major	None	None	None	None	CHEMBL1782	Farnesyl diphosphate synthase	Homo sapiens	SINGLE PROTEIN	CHEMBL1145906	1	Scientific Literature	J. Med. Chem.	2003	None
CHEMBL316663		0	397.30	0	1.17	17(5l)	CN(CCCCOc1ccccc1)CCC(O)(P(=O)(O)O)P(=O)(O)O	ED50	'='	0.004	mg.kg-1				UO_0000308					False	CHEMBL878723	Effective dose in inhibiting osteoclastic bone resorption	F	BAO_0000019	assay format	Rattus norvegicus	None	None	None	None	CHEMBL1782	Farnesyl diphosphate synthase	Homo sapiens	SINGLE PROTEIN	CHEMBL1144872	1	Scientific Literature	J. Med. Chem.	2003	None
CHEMBL53950	INCADRONIC ACID	0	287.19	0	0.94	14	O=P(O)(O)C(NC1CCCCCC1)P(=O)(O)O	IC50	'='	230.0	nM	6.64			UO_0000065	23.11	0.53	5.70	5.22	False	CHEMBL681890	Inhibitory activity against farnesyl Pyrophosphate Synthase was determined	B	BAO_0000357	single protein format	Leishmania major	None	None	None	None	CHEMBL1782	Farnesyl diphosphate synthase	Homo sapiens	SINGLE PROTEIN	CHEMBL1145906	1	Scientific Literature	J. Med. Chem.	2003	None
CHEMBL55140		0	282.13	0	0.44	7	Cc1cccnc1NC(P(=O)(O)O)P(=O)(O)O	Inhibition	'='	55.0	%				UO_0000187					False	CHEMBL990992	Inhibition of farnesyl diphosphate synthase at 10 nM	B	BAO_0000357	single protein format	None	None	None	None	None	CHEMBL1782	Farnesyl diphosphate synthase	Homo sapiens	SINGLE PROTEIN	CHEMBL1155115	1	Scientific Literature	J. Med. Chem.	2008	None
CHEMBL99553		0	298.15	0	-0.94	13, NE10575	C[n+]1cccc(CC(O)(P(=O)(O)O)P(=O)(O)O)c1	IC50	'='	1706.0	nM	5.77			UO_0000065	19.35	0.44	6.71	4.14	False	CHEMBL924793	Inhibition of human recombinant FPPS expressed in Escherichia coli BL21	B	BAO_0000019	assay format	Homo sapiens	None	None	None	None	CHEMBL1782	Farnesyl diphosphate synthase	Homo sapiens	SINGLE PROTEIN	CHEMBL1142396	1	Scientific Literature	J. Med. Chem.	2008	None
CHEMBL97911		0	272.09	1	-1.05	41(6a)	O=P(O)(O)C(O)(Cc1ncc[nH]1)P(=O)(O)O	IC50	'='	17.78	nM	7.75			UO_0000065					False	CHEMBL799889	Negative logarithm of inhibitory concentration against bone resorption	F	BAO_0000019	assay format	Rattus norvegicus	None	None	None	None	CHEMBL1782	Farnesyl diphosphate synthase	Homo sapiens	SINGLE PROTEIN	CHEMBL1144872	1	Scientific Literature	J. Med. Chem.	2003	None
CHEMBL98703		0	300.14	0	-0.50	35(6l)	Cc1ncn(CC(O)(P(=O)(O)O)P(=O)(O)O)c1C	ED50	'='	0.0015	mg.kg-1				UO_0000308					False	CHEMBL878723	Effective dose in inhibiting osteoclastic bone resorption	F	BAO_0000019	assay format	Rattus norvegicus	None	None	None	None	CHEMBL1782	Farnesyl diphosphate synthase	Homo sapiens	SINGLE PROTEIN	CHEMBL1144872	1	Scientific Literature	J. Med. Chem.	2003	None
CHEMBL318071		0	286.12	0	-0.81	40(6k)	Cc1nccn1CC(O)(P(=O)(O)O)P(=O)(O)O	IC50	'='	10.47	nM	7.98			UO_0000065					False	CHEMBL799889	Negative logarithm of inhibitory concentration against bone resorption	F	BAO_0000019	assay format	Rattus norvegicus	None	None	None	None	CHEMBL1782	Farnesyl diphosphate synthase	Homo sapiens	SINGLE PROTEIN	CHEMBL1144872	1	Scientific Literature	J. Med. Chem.	2003	None
CHEMBL432388		0	425.36	0	1.95	29(5m)	CN(CCCCCCOc1ccccc1)CCC(O)(P(=O)(O)O)P(=O)(O)O	ED50	'='	7.5	mg.kg-1				UO_0000308					False	CHEMBL878723	Effective dose in inhibiting osteoclastic bone resorption	F	BAO_0000019	assay format	Rattus norvegicus	None	None	None	None	CHEMBL1782	Farnesyl diphosphate synthase	Homo sapiens	SINGLE PROTEIN	CHEMBL1144872	1	Scientific Literature	J. Med. Chem.	2003	None
CHEMBL432388		0	425.36	0	1.95	29(5m)	CN(CCCCCCOc1ccccc1)CCC(O)(P(=O)(O)O)P(=O)(O)O	IC50	'='	17619.76	nM	4.75			UO_0000065					False	CHEMBL799889	Negative logarithm of inhibitory concentration against bone resorption	F	BAO_0000019	assay format	Rattus norvegicus	None	None	None	None	CHEMBL1782	Farnesyl diphosphate synthase	Homo sapiens	SINGLE PROTEIN	CHEMBL1144872	1	Scientific Literature	J. Med. Chem.	2003	None
CHEMBL55464		0	367.28	1	0.99	8 (4i)	O=P(O)(O)C(O)(CCNCCCCc1ccccc1)P(=O)(O)O	ED50	'='	0.001	mg.kg-1				UO_0000308					False	CHEMBL878723	Effective dose in inhibiting osteoclastic bone resorption	F	BAO_0000019	assay format	Rattus norvegicus	None	None	None	None	CHEMBL1782	Farnesyl diphosphate synthase	Homo sapiens	SINGLE PROTEIN	CHEMBL1144872	1	Scientific Literature	J. Med. Chem.	2003	None
CHEMBL101207		0	286.12	0	-1.04	32 (6b)	Cn1ccnc1CC(O)(P(=O)(O)O)P(=O)(O)O	ED50	'='	0.0006	mg.kg-1				UO_0000308					False	CHEMBL878723	Effective dose in inhibiting osteoclastic bone resorption	F	BAO_0000019	assay format	Rattus norvegicus	None	None	None	None	CHEMBL1782	Farnesyl diphosphate synthase	Homo sapiens	SINGLE PROTEIN	CHEMBL1144872	1	Scientific Literature	J. Med. Chem.	2003	None
CHEMBL52761		0	234.08	0	-0.21	4	CCCC(O)(P(=O)(O)O)P(=O)(O)O	Ki	'='	5040.0	nM	5.30			UO_0000065	22.63	0.56	5.51	3.92	False	CHEMBL681895	Binding affinity towards Trypanosoma cruzi farnesyl pyrophosphate synthase (TcFPPS)	B	BAO_0000357	single protein format	Trypanosoma cruzi	None	None	None	None	CHEMBL1782	Farnesyl diphosphate synthase	Homo sapiens	SINGLE PROTEIN	CHEMBL1136233	1	Scientific Literature	Bioorg. Med. Chem. Lett.	2003	None
CHEMBL98629		0	273.14	0	0.37	52(9a)	O=P(O)(O)C(Cc1nccs1)P(=O)(O)O	ED50	'='	0.2	mg.kg-1				UO_0000308					False	CHEMBL878723	Effective dose in inhibiting osteoclastic bone resorption	F	BAO_0000019	assay format	Rattus norvegicus	None	None	None	None	CHEMBL1782	Farnesyl diphosphate synthase	Homo sapiens	SINGLE PROTEIN	CHEMBL1144872	1	Scientific Literature	J. Med. Chem.	2003	None
CHEMBL321075		0	381.30	0	1.33	21(4e)	CCN(CCCc1ccccc1)CCC(O)(P(=O)(O)O)P(=O)(O)O	ED50	'='	0.015	mg.kg-1				UO_0000308					False	CHEMBL878723	Effective dose in inhibiting osteoclastic bone resorption	F	BAO_0000019	assay format	Rattus norvegicus	None	None	None	None	CHEMBL1782	Farnesyl diphosphate synthase	Homo sapiens	SINGLE PROTEIN	CHEMBL1144872	1	Scientific Literature	J. Med. Chem.	2003	None
CHEMBL53982		0	369.25	0	0.39	14(5a)	CN(CCOc1ccccc1)CCC(O)(P(=O)(O)O)P(=O)(O)O	ED50	'='	0.0015	mg.kg-1				UO_0000308					False	CHEMBL878723	Effective dose in inhibiting osteoclastic bone resorption	F	BAO_0000019	assay format	Rattus norvegicus	None	None	None	None	CHEMBL1782	Farnesyl diphosphate synthase	Homo sapiens	SINGLE PROTEIN	CHEMBL1144872	1	Scientific Literature	J. Med. Chem.	2003	None
CHEMBL414849		0	297.14	1	-0.19	2	Nc1ccccc1CC(O)(P(=O)(O)O)P(=O)(O)O	Inhibition	'='	63.0	%				UO_0000187					False	CHEMBL990990	Inhibition of farnesyl diphosphate synthase at 7 nM	B	BAO_0000357	single protein format	None	None	None	None	None	CHEMBL1782	Farnesyl diphosphate synthase	Homo sapiens	SINGLE PROTEIN	CHEMBL1155115	1	Scientific Literature	J. Med. Chem.	2008	None
CHEMBL293522		0	297.14	0	0.02	9	O=P(O)(O)C(O)(CCc1cccnc1)P(=O)(O)O	Inhibition	'='	23.0	%				UO_0000187					False	CHEMBL991936	Inhibition of farnesyl diphosphate synthase at 100 nM	B	BAO_0000357	single protein format	None	None	None	None	None	CHEMBL1782	Farnesyl diphosphate synthase	Homo sapiens	SINGLE PROTEIN	CHEMBL1155115	1	Scientific Literature	J. Med. Chem.	2008	None
CHEMBL272913		0	391.35	0	2.98	4l	O=C(Nc1ccc(C(F)(F)F)nc1)C1=C(O)CC(Cc2ccccc2)NC1=O	IC50	'>'	50000.0	nM				UO_0000065					False	CHEMBL951084	Inhibition of human FPPS	B	BAO_0000357	single protein format	Homo sapiens	None	None	None	None	CHEMBL1782	Farnesyl diphosphate synthase	Homo sapiens	SINGLE PROTEIN	CHEMBL1142343	1	Scientific Literature	Bioorg. Med. Chem. Lett.	2008	None
CHEMBL403226		0	390.48	0	4.23	1b	O=C(Nc1ccc(C2CCCCC2)cc1)C1=C(O)C(Cc2ccccc2)NC1=O	IC50	'>'	100000.0	nM				UO_0000065					False	CHEMBL951084	Inhibition of human FPPS	B	BAO_0000357	single protein format	Homo sapiens	None	None	None	None	CHEMBL1782	Farnesyl diphosphate synthase	Homo sapiens	SINGLE PROTEIN	CHEMBL1142343	1	Scientific Literature	Bioorg. Med. Chem. Lett.	2008	None
CHEMBL271845		0	390.48	0	4.75	4c	O=C(Nc1ccc(C2CCCCC2)cc1)C1=C(O)C[C@H](c2ccccc2)NC1=O	IC50	'>'	50000.0	nM				UO_0000065					False	CHEMBL951084	Inhibition of human FPPS	B	BAO_0000357	single protein format	Homo sapiens	None	None	None	None	CHEMBL1782	Farnesyl diphosphate synthase	Homo sapiens	SINGLE PROTEIN	CHEMBL1142343	1	Scientific Literature	Bioorg. Med. Chem. Lett.	2008	None
CHEMBL272377		0	376.46	0	4.36	1d	O=C(Nc1ccc(C2CCCCC2)cc1)C1=C(O)C(c2ccccc2)NC1=O	IC50	'>'	100000.0	nM				UO_0000065					False	CHEMBL951084	Inhibition of human FPPS	B	BAO_0000357	single protein format	Homo sapiens	None	None	None	None	CHEMBL1782	Farnesyl diphosphate synthase	Homo sapiens	SINGLE PROTEIN	CHEMBL1142343	1	Scientific Literature	Bioorg. Med. Chem. Lett.	2008	None
CHEMBL1160278		0	510.42	2	5.20	2p	C/C(=C\COP(=O)(O)OP(=O)(O)O)CC/C=C(\C)COc1ccc(C(=O)c2ccccc2)cc1	Inhibition	'='	84.4	%				UO_0000187					False	CHEMBL678917	Percent inhibition against prenyltransferases of farnesyl diphosphate synthase (FPS) at concentration of 50 uM	B	BAO_0000357	single protein format	Geobacillus stearothermophilus	None	None	None	None	CHEMBL1782	Farnesyl diphosphate synthase	Homo sapiens	SINGLE PROTEIN	CHEMBL1130495	1	Scientific Literature	Bioorg. Med. Chem. Lett.	1997	None
CHEMBL417932		0	297.14	1	-0.19	64	Nc1ccc(CC(O)(P(=O)(O)O)P(=O)(O)O)cc1	IC50	'='	43651.58	nM	4.36			UO_0000065	14.67	0.33	4.55	2.70	False	CHEMBL857167	Inhibitory activity against farnesyl Pyrophosphate Synthase expressed as #NAME? (M)	B	BAO_0000357	single protein format	Leishmania major	None	None	None	None	CHEMBL1782	Farnesyl diphosphate synthase	Homo sapiens	SINGLE PROTEIN	CHEMBL1145906	1	Scientific Literature	J. Med. Chem.	2003	None
CHEMBL997	IBANDRONIC ACID	4	319.23	0	0.50	32	CCCCCN(C)CCC(O)(P(=O)(O)O)P(=O)(O)O	IC50	'='	20.0	nM	7.70			UO_0000065	24.12	0.55	7.20	5.56	False	CHEMBL677586	Inhibitory activity against the human recombinant FPPSase (Farnesyl diphosphate) enzyme	B	BAO_0000357	single protein format	None	None	None	None	None	CHEMBL1782	Farnesyl diphosphate synthase	Homo sapiens	SINGLE PROTEIN	CHEMBL1135417	1	Scientific Literature	J. Med. Chem.	2002	None
CHEMBL55779	(DICYCLOHEXYLAMINO)METHYLENEDIPHOSPHONIC ACID	0	355.31	0	2.59	58	O=P(O)(O)C(N(C1CCCCC1)C1CCCCC1)P(=O)(O)O	IC50	'='	15000.0	nM	4.82			UO_0000065	13.58	0.30	2.23	4.08	False	CHEMBL681890	Inhibitory activity against farnesyl Pyrophosphate Synthase was determined	B	BAO_0000357	single protein format	Leishmania major	None	None	None	None	CHEMBL1782	Farnesyl diphosphate synthase	Homo sapiens	SINGLE PROTEIN	CHEMBL1145906	1	Scientific Literature	J. Med. Chem.	2003	None
CHEMBL55779	(DICYCLOHEXYLAMINO)METHYLENEDIPHOSPHONIC ACID	0	355.31	0	2.59	58	O=P(O)(O)C(N(C1CCCCC1)C1CCCCC1)P(=O)(O)O	Ki	'='	1500.0	nM	5.82			UO_0000065	16.39	0.36	3.23	4.92	False	CHEMBL681891	Binding affinity towards farnesyl Pyrophosphate Synthase using [14C]- isopentenyl pyrophosphate as radioligand	B	BAO_0000357	single protein format	Leishmania major	None	None	None	None	CHEMBL1782	Farnesyl diphosphate synthase	Homo sapiens	SINGLE PROTEIN	CHEMBL1145906	1	Scientific Literature	J. Med. Chem.	2003	None
CHEMBL55779	(DICYCLOHEXYLAMINO)METHYLENEDIPHOSPHONIC ACID	0	355.31	0	2.59	58	O=P(O)(O)C(N(C1CCCCC1)C1CCCCC1)P(=O)(O)O	IC50	'='	15135.61	nM	4.82			UO_0000065	13.57	0.30	2.23	4.07	False	CHEMBL857167	Inhibitory activity against farnesyl Pyrophosphate Synthase expressed as #NAME? (M)	B	BAO_0000357	single protein format	Leishmania major	None	None	None	None	CHEMBL1782	Farnesyl diphosphate synthase	Homo sapiens	SINGLE PROTEIN	CHEMBL1145906	1	Scientific Literature	J. Med. Chem.	2003	None
CHEMBL52137		0	259.13	0	0.11	44	O=P(O)(O)C(N1CCCCC1)P(=O)(O)O	IC50	'='	3200.0	nM	5.50			UO_0000065	21.20	0.50	5.38	4.64	False	CHEMBL681890	Inhibitory activity against farnesyl Pyrophosphate Synthase was determined	B	BAO_0000357	single protein format	Leishmania major	None	None	None	None	CHEMBL1782	Farnesyl diphosphate synthase	Homo sapiens	SINGLE PROTEIN	CHEMBL1145906	1	Scientific Literature	J. Med. Chem.	2003	None
CHEMBL923	RISEDRONIC ACID	4	283.11	0	-0.37	9	O=P(O)(O)C(O)(Cc1cccnc1)P(=O)(O)O	IC50	'='	169.82	nM	6.77			UO_0000065	23.91	0.54	7.14	4.57	False	CHEMBL857167	Inhibitory activity against farnesyl Pyrophosphate Synthase expressed as #NAME? (M)	B	BAO_0000357	single protein format	Leishmania major	None	None	None	None	CHEMBL1782	Farnesyl diphosphate synthase	Homo sapiens	SINGLE PROTEIN	CHEMBL1145906	1	Scientific Literature	J. Med. Chem.	2003	None
CHEMBL54480		0	289.21	0	1.18	34	CCCCCC(C)NC(P(=O)(O)O)P(=O)(O)O	IC50	'='	1100.0	nM	5.96			UO_0000065	20.60	0.48	4.78	4.69	False	CHEMBL681890	Inhibitory activity against farnesyl Pyrophosphate Synthase was determined	B	BAO_0000357	single protein format	Leishmania major	None	None	None	None	CHEMBL1782	Farnesyl diphosphate synthase	Homo sapiens	SINGLE PROTEIN	CHEMBL1145906	1	Scientific Literature	J. Med. Chem.	2003	None
CHEMBL3350992		0	295.17	0	-0.41	3	CC[n+]1cccc(CC(P(=O)([O-])O)P(=O)(O)O)c1	Inhibition	'='	59.0	%				UO_0000187					False	CHEMBL990993	Inhibition of farnesyl diphosphate synthase at 35 nM	B	BAO_0000357	single protein format	None	None	None	None	None	CHEMBL1782	Farnesyl diphosphate synthase	Homo sapiens	SINGLE PROTEIN	CHEMBL1155115	1	Scientific Literature	J. Med. Chem.	2008	None
CHEMBL54714		0	302.55	0	0.79	15	O=P(O)(O)C(Nc1ccc(Cl)cn1)P(=O)(O)O	IC50	'='	240.0	nM	6.62			UO_0000065	21.88	0.53	5.83	4.73	False	CHEMBL681890	Inhibitory activity against farnesyl Pyrophosphate Synthase was determined	B	BAO_0000357	single protein format	Leishmania major	None	None	None	None	CHEMBL1782	Farnesyl diphosphate synthase	Homo sapiens	SINGLE PROTEIN	CHEMBL1145906	1	Scientific Literature	J. Med. Chem.	2003	None
CHEMBL301247		0	272.09	1	-1.05	18	O=P(O)(O)C(O)(Cc1c[nH]cn1)P(=O)(O)O	IC50	'='	330.0	nM	6.48			UO_0000065	23.82	0.55	7.53	3.95	False	CHEMBL681890	Inhibitory activity against farnesyl Pyrophosphate Synthase was determined	B	BAO_0000357	single protein format	Leishmania major	None	None	None	None	CHEMBL1782	Farnesyl diphosphate synthase	Homo sapiens	SINGLE PROTEIN	CHEMBL1145906	1	Scientific Literature	J. Med. Chem.	2003	None
CHEMBL54004		0	318.24	0	2.13	42	CCCCCCCCCC(O)(P(=O)(O)O)P(=O)(O)O	IC50	'='	2344.23	nM	5.63			UO_0000065	17.69	0.40	3.50	4.16	False	CHEMBL857167	Inhibitory activity against farnesyl Pyrophosphate Synthase expressed as #NAME? (M)	B	BAO_0000357	single protein format	Leishmania major	None	None	None	None	CHEMBL1782	Farnesyl diphosphate synthase	Homo sapiens	SINGLE PROTEIN	CHEMBL1145906	1	Scientific Literature	J. Med. Chem.	2003	None
CHEMBL301244		0	353.25	0	0.55	17	CN(CCc1ccccc1)CCC(O)(P(=O)(O)O)P(=O)(O)O	IC50	'='	310.0	nM	6.51			UO_0000065	18.43	0.40	5.96	4.70	False	CHEMBL681890	Inhibitory activity against farnesyl Pyrophosphate Synthase was determined	B	BAO_0000357	single protein format	Leishmania major	None	None	None	None	CHEMBL1782	Farnesyl diphosphate synthase	Homo sapiens	SINGLE PROTEIN	CHEMBL1145906	1	Scientific Literature	J. Med. Chem.	2003	None
CHEMBL238046		0	404.45	0	3.20	30	CCCCCCCCCCCC[S+](C)CC(P(=O)([O-])O)P(=O)(O)O	IC50	'='	260.0	nM	6.58			UO_0000065	16.28	0.37	3.39	5.59	False	CHEMBL901776	Inhibition of human FPPS	B	BAO_0000357	single protein format	Homo sapiens	None	None	None	None	CHEMBL1782	Farnesyl diphosphate synthase	Homo sapiens	SINGLE PROTEIN	CHEMBL1138275	1	Scientific Literature	J. Med. Chem.	2007	None
CHEMBL238046		0	404.45	0	3.20	30	CCCCCCCCCCCC[S+](C)CC(P(=O)([O-])O)P(=O)(O)O	IC50	'='	251.19	nM	6.60			UO_0000065	16.32	0.38	3.40	5.60	False	CHEMBL901776	Inhibition of human FPPS	B	BAO_0000357	single protein format	Homo sapiens	None	None	None	None	CHEMBL1782	Farnesyl diphosphate synthase	Homo sapiens	SINGLE PROTEIN	CHEMBL1138275	1	Scientific Literature	J. Med. Chem.	2007	None
CHEMBL398105		0	488.61	1	5.55	36	CCCCCCCCCCCCCCCCCC[S+](C)CC(P(=O)([O-])O)P(=O)(O)O	IC50	'='	7943.28	nM	5.10			UO_0000065	10.44	0.23	-0.45	4.33	False	CHEMBL901776	Inhibition of human FPPS	B	BAO_0000357	single protein format	Homo sapiens	None	None	None	None	CHEMBL1782	Farnesyl diphosphate synthase	Homo sapiens	SINGLE PROTEIN	CHEMBL1138275	1	Scientific Literature	J. Med. Chem.	2007	None
CHEMBL298547		0	290.19	0	1.35	61	CCCCCCCC(O)(P(=O)(O)O)P(=O)(O)O	Ki	'='	1900.0	nM	5.72			UO_0000065	19.72	0.46	4.37	4.23	False	CHEMBL681891	Binding affinity towards farnesyl Pyrophosphate Synthase using [14C]- isopentenyl pyrophosphate as radioligand	B	BAO_0000357	single protein format	Leishmania major	None	None	None	None	CHEMBL1782	Farnesyl diphosphate synthase	Homo sapiens	SINGLE PROTEIN	CHEMBL1145906	1	Scientific Literature	J. Med. Chem.	2003	None
CHEMBL299563	THIOMORPHOLINOMETHYLENEDIPHOSPHONIC ACID	0	277.18	0	-0.33	65	O=P(O)(O)C(N1CCSCC1)P(=O)(O)O	IC50	'='	76000.0	nM	4.12			UO_0000065	14.86	0.38	4.45	3.48	False	CHEMBL681890	Inhibitory activity against farnesyl Pyrophosphate Synthase was determined	B	BAO_0000357	single protein format	Leishmania major	None	None	None	None	CHEMBL1782	Farnesyl diphosphate synthase	Homo sapiens	SINGLE PROTEIN	CHEMBL1145906	1	Scientific Literature	J. Med. Chem.	2003	None
CHEMBL100483		0	347.00	0	0.89	37	O=P(O)(O)C(Nc1ccc(Br)cn1)P(=O)(O)O	IC50	'='	1412.54	nM	5.85			UO_0000065	16.86	0.47	4.96	4.18	False	CHEMBL857167	Inhibitory activity against farnesyl Pyrophosphate Synthase expressed as #NAME? (M)	B	BAO_0000357	single protein format	Leishmania major	None	None	None	None	CHEMBL1782	Farnesyl diphosphate synthase	Homo sapiens	SINGLE PROTEIN	CHEMBL1145906	1	Scientific Literature	J. Med. Chem.	2003	None
CHEMBL55264		0	276.16	0	0.96	4	CCCCCCC(O)(P(=O)(O)O)P(=O)(O)O	Ki	'='	400.0	nM	6.40			UO_0000065	23.17	0.55	5.44	4.73	False	CHEMBL871675	Inhibition of Trypanosoma cruzi farnesyl pyrophosphate synthase (TcFPPS)	B	BAO_0000357	single protein format	Trypanosoma cruzi	None	None	None	None	CHEMBL1782	Farnesyl diphosphate synthase	Homo sapiens	SINGLE PROTEIN	CHEMBL1143452	1	Scientific Literature	Bioorg. Med. Chem. Lett.	2005	None
CHEMBL235059		0	278.20	0	-0.31	41	CCC[S+](C)CC(P(=O)([O-])O)P(=O)(O)O	IC50	'='	501.19	nM	6.30			UO_0000065	22.65	0.57	6.61	5.34	False	CHEMBL901776	Inhibition of human FPPS	B	BAO_0000357	single protein format	Homo sapiens	None	None	None	None	CHEMBL1782	Farnesyl diphosphate synthase	Homo sapiens	SINGLE PROTEIN	CHEMBL1138275	1	Scientific Literature	J. Med. Chem.	2007	None
CHEMBL237808		0	432.50	0	3.99	32	CCCCCCCCCCCCCC[S+](C)CC(P(=O)([O-])O)P(=O)(O)O	IC50	'='	7943.28	nM	5.10			UO_0000065	11.79	0.27	1.11	4.33	False	CHEMBL901776	Inhibition of human FPPS	B	BAO_0000357	single protein format	Homo sapiens	None	None	None	None	CHEMBL1782	Farnesyl diphosphate synthase	Homo sapiens	SINGLE PROTEIN	CHEMBL1138275	1	Scientific Literature	J. Med. Chem.	2007	None
CHEMBL316913		0	413.30	0	0.79	10(5h)	COc1ccc(OCCCN(C)CCC(O)(P(=O)(O)O)P(=O)(O)O)cc1	IC50	'='	2.818	nM	8.55			UO_0000065					False	CHEMBL799889	Negative logarithm of inhibitory concentration against bone resorption	F	BAO_0000019	assay format	Rattus norvegicus	None	None	None	None	CHEMBL1782	Farnesyl diphosphate synthase	Homo sapiens	SINGLE PROTEIN	CHEMBL1144872	1	Scientific Literature	J. Med. Chem.	2003	None
CHEMBL55464		0	367.28	1	0.99	16	O=P(O)(O)C(O)(CCNCCCCc1ccccc1)P(=O)(O)O	IC50	'='	250.0	nM	6.60			UO_0000065	17.98	0.39	5.61	4.48	False	CHEMBL681890	Inhibitory activity against farnesyl Pyrophosphate Synthase was determined	B	BAO_0000357	single protein format	Leishmania major	None	None	None	None	CHEMBL1782	Farnesyl diphosphate synthase	Homo sapiens	SINGLE PROTEIN	CHEMBL1145906	1	Scientific Literature	J. Med. Chem.	2003	None
CHEMBL834	PAMIDRONIC ACID	4	235.07	1	-1.66	20	NCCC(O)(P(=O)(O)O)P(=O)(O)O	IC50	'='	1862.09	nM	5.73			UO_0000065	24.38	0.60	7.39	3.55	False	CHEMBL857167	Inhibitory activity against farnesyl Pyrophosphate Synthase expressed as #NAME? (M)	B	BAO_0000357	single protein format	Leishmania major	None	None	None	None	CHEMBL1782	Farnesyl diphosphate synthase	Homo sapiens	SINGLE PROTEIN	CHEMBL1145906	1	Scientific Literature	J. Med. Chem.	2003	None
CHEMBL291727		0	318.16	0	1.29	22	O=P(O)(O)C(Nc1nccc2ccccc12)P(=O)(O)O	IC50	'='	426.58	nM	6.37			UO_0000065	20.02	0.43	5.08	4.55	False	CHEMBL857167	Inhibitory activity against farnesyl Pyrophosphate Synthase expressed as #NAME? (M)	B	BAO_0000357	single protein format	Leishmania major	None	None	None	None	CHEMBL1782	Farnesyl diphosphate synthase	Homo sapiens	SINGLE PROTEIN	CHEMBL1145906	1	Scientific Literature	J. Med. Chem.	2003	None
CHEMBL371748		0	205.04	0	-1.03	6	CC(N)(P(=O)(O)O)P(=O)(O)O	IC50	'='	66650.0	nM	4.18			UO_0000065	20.37	0.52	5.21	2.96	False	CHEMBL880243	Inhibitory concentration against Trypanosoma cruzi farnesyl pyrophosphate synthase (TcFPPS)	B	BAO_0000357	single protein format	Trypanosoma cruzi	None	None	None	None	CHEMBL1782	Farnesyl diphosphate synthase	Homo sapiens	SINGLE PROTEIN	CHEMBL1143452	1	Scientific Literature	Bioorg. Med. Chem. Lett.	2005	None
CHEMBL416301		0	346.30	0	2.91	54	CCCCCCCCCCCC(O)(P(=O)(O)O)P(=O)(O)O	IC50	'='	7800.0	nM	5.11			UO_0000065	14.75	0.33	2.20	3.78	False	CHEMBL681890	Inhibitory activity against farnesyl Pyrophosphate Synthase was determined	B	BAO_0000357	single protein format	Leishmania major	None	None	None	None	CHEMBL1782	Farnesyl diphosphate synthase	Homo sapiens	SINGLE PROTEIN	CHEMBL1145906	1	Scientific Literature	J. Med. Chem.	2003	None
CHEMBL299717	(PROPYLAMINO)METHYLENEDIPHOSPHONIC ACID	0	233.10	0	-0.38	38	CCCNC(P(=O)(O)O)P(=O)(O)O	IC50	'='	1659.59	nM	5.78			UO_0000065	24.80	0.61	6.16	4.55	False	CHEMBL857167	Inhibitory activity against farnesyl Pyrophosphate Synthase expressed as #NAME? (M)	B	BAO_0000357	single protein format	Leishmania major	None	None	None	None	CHEMBL1782	Farnesyl diphosphate synthase	Homo sapiens	SINGLE PROTEIN	CHEMBL1145906	1	Scientific Literature	J. Med. Chem.	2003	None
CHEMBL54537		0	367.28	0	0.94	27	CN(CCCc1ccccc1)CCC(O)(P(=O)(O)O)P(=O)(O)O	Ki	'='	47.0	nM	7.33			UO_0000065	19.95	0.44	6.39	5.29	False	CHEMBL681891	Binding affinity towards farnesyl Pyrophosphate Synthase using [14C]- isopentenyl pyrophosphate as radioligand	B	BAO_0000357	single protein format	Leishmania major	None	None	None	None	CHEMBL1782	Farnesyl diphosphate synthase	Homo sapiens	SINGLE PROTEIN	CHEMBL1145906	1	Scientific Literature	J. Med. Chem.	2003	None
CHEMBL294478	(ISOBUTYLAMINO)METHYLENEDIPHOSPHONIC ACID	0	247.12	0	-0.13	30	CC(C)CNC(P(=O)(O)O)P(=O)(O)O	IC50	'='	780.0	nM	6.11			UO_0000065	24.72	0.60	6.24	4.81	False	CHEMBL681890	Inhibitory activity against farnesyl Pyrophosphate Synthase was determined	B	BAO_0000357	single protein format	Leishmania major	None	None	None	None	CHEMBL1782	Farnesyl diphosphate synthase	Homo sapiens	SINGLE PROTEIN	CHEMBL1145906	1	Scientific Literature	J. Med. Chem.	2003	None
CHEMBL298547		0	290.19	0	1.35	7	CCCCCCCC(O)(P(=O)(O)O)P(=O)(O)O	Ki	'='	980.0	nM	6.01			UO_0000065	20.71	0.48	4.66	4.44	False	CHEMBL681895	Binding affinity towards Trypanosoma cruzi farnesyl pyrophosphate synthase (TcFPPS)	B	BAO_0000357	single protein format	Trypanosoma cruzi	None	None	None	None	CHEMBL1782	Farnesyl diphosphate synthase	Homo sapiens	SINGLE PROTEIN	CHEMBL1136233	1	Scientific Literature	Bioorg. Med. Chem. Lett.	2003	None
CHEMBL56254	(HEXYLAMINO)METHYLENEDIPHOSPHONIC ACID	0	275.18	0	0.80	39	CCCCCCNC(P(=O)(O)O)P(=O)(O)O	IC50	'='	1737.8	nM	5.76			UO_0000065	20.93	0.49	4.96	4.53	False	CHEMBL857167	Inhibitory activity against farnesyl Pyrophosphate Synthase expressed as #NAME? (M)	B	BAO_0000357	single protein format	Leishmania major	None	None	None	None	CHEMBL1782	Farnesyl diphosphate synthase	Homo sapiens	SINGLE PROTEIN	CHEMBL1145906	1	Scientific Literature	J. Med. Chem.	2003	None
CHEMBL299988		0	262.13	0	0.57	5	CCCCCC(O)(P(=O)(O)O)P(=O)(O)O	Ki	'='	400.0	nM	6.40			UO_0000065	24.41	0.58	5.83	4.73	False	CHEMBL681895	Binding affinity towards Trypanosoma cruzi farnesyl pyrophosphate synthase (TcFPPS)	B	BAO_0000357	single protein format	Trypanosoma cruzi	None	None	None	None	CHEMBL1782	Farnesyl diphosphate synthase	Homo sapiens	SINGLE PROTEIN	CHEMBL1136233	1	Scientific Literature	Bioorg. Med. Chem. Lett.	2003	None
CHEMBL294192		0	282.13	0	0.17	21, NE11808	O=P(O)(O)C(CNc1ccccn1)P(=O)(O)O	IC50	'='	190.1	nM	6.72			UO_0000065	23.82	0.54	6.55	4.80	False	CHEMBL924793	Inhibition of human recombinant FPPS expressed in Escherichia coli BL21	B	BAO_0000019	assay format	Homo sapiens	None	None	None	None	CHEMBL1782	Farnesyl diphosphate synthase	Homo sapiens	SINGLE PROTEIN	CHEMBL1142396	1	Scientific Literature	J. Med. Chem.	2008	None
CHEMBL55264		0	276.16	0	0.96	6	CCCCCCC(O)(P(=O)(O)O)P(=O)(O)O	IC50	'='	2370.0	nM	5.62			UO_0000065	20.37	0.48	4.67	4.16	False	CHEMBL681894	Inhibition of Trypanosoma cruzi farnesyl pyrophosphate synthase	B	BAO_0000357	single protein format	Trypanosoma cruzi	None	None	None	None	CHEMBL1782	Farnesyl diphosphate synthase	Homo sapiens	SINGLE PROTEIN	CHEMBL1136233	1	Scientific Literature	Bioorg. Med. Chem. Lett.	2003	None
CHEMBL55264		0	276.16	0	0.96	6	CCCCCCC(O)(P(=O)(O)O)P(=O)(O)O	IC50	'='	660.0	nM	6.18			UO_0000065	22.38	0.53	5.22	4.57	False	CHEMBL681892	Inhibitory concentration against Trypanosoma brucei farnesyl pyrophosphate synthase activity	B	BAO_0000357	single protein format	Trypanosoma brucei	None	None	None	None	CHEMBL1782	Farnesyl diphosphate synthase	Homo sapiens	SINGLE PROTEIN	CHEMBL1136233	1	Scientific Literature	Bioorg. Med. Chem. Lett.	2003	None
CHEMBL56253	(CYCLOHEXYLAMINO)METHYLENEDIPHOSPHONIC ACID	0	273.16	0	0.55	7	O=P(O)(O)C(NC1CCCCC1)P(=O)(O)O	IC50	'='	160.0	nM	6.80			UO_0000065	24.88	0.58	6.25	5.35	False	CHEMBL681890	Inhibitory activity against farnesyl Pyrophosphate Synthase was determined	B	BAO_0000357	single protein format	Leishmania major	None	None	None	None	CHEMBL1782	Farnesyl diphosphate synthase	Homo sapiens	SINGLE PROTEIN	CHEMBL1145906	1	Scientific Literature	J. Med. Chem.	2003	None
CHEMBL1160277		0	442.30	0	3.47	1m	C/C(=C\COP(=O)(O)OP(=O)(O)O)COc1cccc(C(=O)c2ccccc2)c1	Inhibition						Not Determined						False	CHEMBL678918	Percent inhibition against prenyltransferases of farnesyl diphosphate synthase (FPS) at concentration of 50 uM; ND denotes no data	B	BAO_0000357	single protein format	Geobacillus stearothermophilus	None	None	None	None	CHEMBL1782	Farnesyl diphosphate synthase	Homo sapiens	SINGLE PROTEIN	CHEMBL1130495	1	Scientific Literature	Bioorg. Med. Chem. Lett.	1997	None
CHEMBL298852		0	332.27	0	2.52	46	CCCCCCCCCCC(O)(P(=O)(O)O)P(=O)(O)O	Ki	'='	330.0	nM	6.48			UO_0000065	19.51	0.44	3.96	4.79	False	CHEMBL681891	Binding affinity towards farnesyl Pyrophosphate Synthase using [14C]- isopentenyl pyrophosphate as radioligand	B	BAO_0000357	single protein format	Leishmania major	None	None	None	None	CHEMBL1782	Farnesyl diphosphate synthase	Homo sapiens	SINGLE PROTEIN	CHEMBL1145906	1	Scientific Literature	J. Med. Chem.	2003	None
CHEMBL298852		0	332.27	0	2.52	46	CCCCCCCCCCC(O)(P(=O)(O)O)P(=O)(O)O	IC50	'='	3388.44	nM	5.47			UO_0000065	16.46	0.37	2.95	4.04	False	CHEMBL857167	Inhibitory activity against farnesyl Pyrophosphate Synthase expressed as #NAME? (M)	B	BAO_0000357	single protein format	Leishmania major	None	None	None	None	CHEMBL1782	Farnesyl diphosphate synthase	Homo sapiens	SINGLE PROTEIN	CHEMBL1145906	1	Scientific Literature	J. Med. Chem.	2003	None
CHEMBL1160285		0	510.42	2	5.20	2m	C/C(=C\COP(=O)(O)OP(=O)(O)O)CC/C=C(\C)COc1cccc(C(=O)c2ccccc2)c1	Inhibition	'='	96.1	%				UO_0000187					False	CHEMBL678916	Percent inhibition against prenyltransferases of farnesyl diphosphate synthase (FPS) at concentration of 250 uM	B	BAO_0000357	single protein format	Geobacillus stearothermophilus	None	None	None	None	CHEMBL1782	Farnesyl diphosphate synthase	Homo sapiens	SINGLE PROTEIN	CHEMBL1130495	1	Scientific Literature	Bioorg. Med. Chem. Lett.	1997	None
CHEMBL271482		0	328.41	0	2.38	4m	O=C(NC1CCCCC1)C1=C(O)CC(Cc2ccccc2)NC1=O	IC50	'>'	50000.0	nM				UO_0000065					False	CHEMBL951084	Inhibition of human FPPS	B	BAO_0000357	single protein format	Homo sapiens	None	None	None	None	CHEMBL1782	Farnesyl diphosphate synthase	Homo sapiens	SINGLE PROTEIN	CHEMBL1142343	1	Scientific Literature	Bioorg. Med. Chem. Lett.	2008	None
CHEMBL272547		0	404.51	0	4.62	4d	O=C(Nc1ccc(C2CCCCC2)cc1)C1=C(O)CC(Cc2ccccc2)NC1=O	IC50	'>'	50000.0	nM				UO_0000065					False	CHEMBL951084	Inhibition of human FPPS	B	BAO_0000357	single protein format	Homo sapiens	None	None	None	None	CHEMBL1782	Farnesyl diphosphate synthase	Homo sapiens	SINGLE PROTEIN	CHEMBL1142343	1	Scientific Literature	Bioorg. Med. Chem. Lett.	2008	None
CHEMBL255828		0	391.47	0	4.65	3c	O=C(Nc1ccc(C2CCCCC2)cc1)C1=C(O)C(Cc2ccccc2)OC1=O	IC50	'>'	50000.0	nM				UO_0000065					False	CHEMBL951084	Inhibition of human FPPS	B	BAO_0000357	single protein format	Homo sapiens	None	None	None	None	CHEMBL1782	Farnesyl diphosphate synthase	Homo sapiens	SINGLE PROTEIN	CHEMBL1142343	1	Scientific Literature	Bioorg. Med. Chem. Lett.	2008	None
CHEMBL404337		0	364.18	0	4.04	3b	O=C(Nc1cc(Cl)cc(Cl)c1)C1=C(O)C(c2ccccc2)OC1=O	IC50	'>'	50000.0	nM				UO_0000065					False	CHEMBL951084	Inhibition of human FPPS	B	BAO_0000357	single protein format	Homo sapiens	None	None	None	None	CHEMBL1782	Farnesyl diphosphate synthase	Homo sapiens	SINGLE PROTEIN	CHEMBL1142343	1	Scientific Literature	Bioorg. Med. Chem. Lett.	2008	None
CHEMBL256476		0	405.50	0	3.56	1j	O=C(Nc1ccc(N2CCCCC2)cc1)C1=C(O)C(CCc2ccccc2)NC1=O	IC50	'>'	50000.0	nM				UO_0000065					False	CHEMBL951084	Inhibition of human FPPS	B	BAO_0000357	single protein format	Homo sapiens	None	None	None	None	CHEMBL1782	Farnesyl diphosphate synthase	Homo sapiens	SINGLE PROTEIN	CHEMBL1142343	1	Scientific Literature	Bioorg. Med. Chem. Lett.	2008	None
CHEMBL98629		0	273.14	0	0.37	52(9a)	O=P(O)(O)C(Cc1nccs1)P(=O)(O)O	IC50	'='	732.82	nM	6.13			UO_0000065					False	CHEMBL799889	Negative logarithm of inhibitory concentration against bone resorption	F	BAO_0000019	assay format	Rattus norvegicus	None	None	None	None	CHEMBL1782	Farnesyl diphosphate synthase	Homo sapiens	SINGLE PROTEIN	CHEMBL1144872	1	Scientific Literature	J. Med. Chem.	2003	None
CHEMBL923	RISEDRONIC ACID	4	283.11	0	-0.37	27	O=P(O)(O)C(O)(Cc1cccnc1)P(=O)(O)O	IC50	'='	10.0	nM	8.00			UO_0000065	28.26	0.64	8.37	5.40	True	CHEMBL677586	Inhibitory activity against the human recombinant FPPSase (Farnesyl diphosphate) enzyme	B	BAO_0000357	single protein format	None	None	None	None	None	CHEMBL1782	Farnesyl diphosphate synthase	Homo sapiens	SINGLE PROTEIN	CHEMBL1135417	1	Scientific Literature	J. Med. Chem.	2002	None
CHEMBL316844		0	369.25	1	0.44	9 (5c)	O=P(O)(O)C(O)(CCNCCCOc1ccccc1)P(=O)(O)O	IC50	'='	3.251	nM	8.49			UO_0000065					False	CHEMBL799889	Negative logarithm of inhibitory concentration against bone resorption	F	BAO_0000019	assay format	Rattus norvegicus	None	None	None	None	CHEMBL1782	Farnesyl diphosphate synthase	Homo sapiens	SINGLE PROTEIN	CHEMBL1144872	1	Scientific Literature	J. Med. Chem.	2003	None
CHEMBL101472		0	401.26	0	0.92	4 (5f)	CN(CCCOc1ccc(F)cc1)CCC(O)(P(=O)(O)O)P(=O)(O)O	IC50	'='	1.445	nM	8.84			UO_0000065					False	CHEMBL799889	Negative logarithm of inhibitory concentration against bone resorption	F	BAO_0000019	assay format	Rattus norvegicus	None	None	None	None	CHEMBL1782	Farnesyl diphosphate synthase	Homo sapiens	SINGLE PROTEIN	CHEMBL1144872	1	Scientific Literature	J. Med. Chem.	2003	None
CHEMBL101717		0	397.30	0	1.17	24(5i)	CCN(CCCOc1ccccc1)CCC(O)(P(=O)(O)O)P(=O)(O)O	ED50	'='	0.02	mg.kg-1				UO_0000308					False	CHEMBL878723	Effective dose in inhibiting osteoclastic bone resorption	F	BAO_0000019	assay format	Rattus norvegicus	None	None	None	None	CHEMBL1782	Farnesyl diphosphate synthase	Homo sapiens	SINGLE PROTEIN	CHEMBL1144872	1	Scientific Literature	J. Med. Chem.	2003	None
CHEMBL100830		0	302.19	0	0.76	37(8d)	CCc1cnc(NC(P(=O)(O)O)P(=O)(O)O)s1	IC50	'='	4.819	nM	8.32			UO_0000065					False	CHEMBL799889	Negative logarithm of inhibitory concentration against bone resorption	F	BAO_0000019	assay format	Rattus norvegicus	None	None	None	None	CHEMBL1782	Farnesyl diphosphate synthase	Homo sapiens	SINGLE PROTEIN	CHEMBL1144872	1	Scientific Literature	J. Med. Chem.	2003	None
CHEMBL321075		0	381.30	0	1.33	21(4e)	CCN(CCCc1ccccc1)CCC(O)(P(=O)(O)O)P(=O)(O)O	IC50	'='	39.36	nM	7.41			UO_0000065					False	CHEMBL799889	Negative logarithm of inhibitory concentration against bone resorption	F	BAO_0000019	assay format	Rattus norvegicus	None	None	None	None	CHEMBL1782	Farnesyl diphosphate synthase	Homo sapiens	SINGLE PROTEIN	CHEMBL1144872	1	Scientific Literature	J. Med. Chem.	2003	None
CHEMBL301247		0	272.09	1	-1.05	31(6d)	O=P(O)(O)C(O)(Cc1c[nH]cn1)P(=O)(O)O	ED50	'='	0.0003	mg.kg-1		Outside typical range		UO_0000308					False	CHEMBL878723	Effective dose in inhibiting osteoclastic bone resorption	F	BAO_0000019	assay format	Rattus norvegicus	None	None	None	None	CHEMBL1782	Farnesyl diphosphate synthase	Homo sapiens	SINGLE PROTEIN	CHEMBL1144872	1	Scientific Literature	J. Med. Chem.	2003	None
CHEMBL98211		0	286.12	1	-0.66	45(6e)	O=P(O)(O)C(O)(CCc1c[nH]cn1)P(=O)(O)O	IC50	'='	66.68	nM	7.18			UO_0000065					False	CHEMBL799889	Negative logarithm of inhibitory concentration against bone resorption	F	BAO_0000019	assay format	Rattus norvegicus	None	None	None	None	CHEMBL1782	Farnesyl diphosphate synthase	Homo sapiens	SINGLE PROTEIN	CHEMBL1144872	1	Scientific Literature	J. Med. Chem.	2003	None
CHEMBL235690		0	348.34	0	1.64	38	CCCCCCCC[S+](C)CC(P(=O)([O-])O)P(=O)(O)O	IC50	'='	398.11	nM	6.40			UO_0000065	18.37	0.44	4.76	5.43	False	CHEMBL901776	Inhibition of human FPPS	B	BAO_0000357	single protein format	Homo sapiens	None	None	None	None	CHEMBL1782	Farnesyl diphosphate synthase	Homo sapiens	SINGLE PROTEIN	CHEMBL1138275	1	Scientific Literature	J. Med. Chem.	2007	None
CHEMBL997	IBANDRONIC ACID	4	319.23	0	0.50	24	CCCCCN(C)CCC(O)(P(=O)(O)O)P(=O)(O)O	Ki	'='	46.0	nM	7.34			UO_0000065	22.98	0.53	6.84	5.30	False	CHEMBL681891	Binding affinity towards farnesyl Pyrophosphate Synthase using [14C]- isopentenyl pyrophosphate as radioligand	B	BAO_0000357	single protein format	Leishmania major	None	None	None	None	CHEMBL1782	Farnesyl diphosphate synthase	Homo sapiens	SINGLE PROTEIN	CHEMBL1145906	1	Scientific Literature	J. Med. Chem.	2003	None
CHEMBL55140		0	282.13	0	0.44	5	Cc1cccnc1NC(P(=O)(O)O)P(=O)(O)O	IC50	'='	110.0	nM	6.96			UO_0000065	24.66	0.56	6.52	4.97	False	CHEMBL681890	Inhibitory activity against farnesyl Pyrophosphate Synthase was determined	B	BAO_0000357	single protein format	Leishmania major	None	None	None	None	CHEMBL1782	Farnesyl diphosphate synthase	Homo sapiens	SINGLE PROTEIN	CHEMBL1145906	1	Scientific Literature	J. Med. Chem.	2003	None
CHEMBL1160277		0	442.30	0	3.47	1m	C/C(=C\COP(=O)(O)OP(=O)(O)O)COc1cccc(C(=O)c2ccccc2)c1	Inhibition	'='	19.8	%				UO_0000187					False	CHEMBL678914	Percent inhibition against farnesyl diphosphate synthase (FPS) at concentration of 250 uM	B	BAO_0000357	single protein format	Geobacillus stearothermophilus	None	None	None	None	CHEMBL1782	Farnesyl diphosphate synthase	Homo sapiens	SINGLE PROTEIN	CHEMBL1130495	1	Scientific Literature	Bioorg. Med. Chem. Lett.	1997	None
CHEMBL196578		0	219.07	0	-0.64	7	CCC(N)(P(=O)(O)O)P(=O)(O)O	IC50	'='	149590.0	nM		Outside typical range		UO_0000065					False	CHEMBL880243	Inhibitory concentration against Trypanosoma cruzi farnesyl pyrophosphate synthase (TcFPPS)	B	BAO_0000357	single protein format	Trypanosoma cruzi	None	None	None	None	CHEMBL1782	Farnesyl diphosphate synthase	Homo sapiens	SINGLE PROTEIN	CHEMBL1143452	1	Scientific Literature	Bioorg. Med. Chem. Lett.	2005	None
CHEMBL372556		0	275.18	0	0.92	11	CCCCCCC(N)(P(=O)(O)O)P(=O)(O)O	IC50	'='	3570.0	nM	5.45			UO_0000065	19.80	0.46	4.53	3.86	False	CHEMBL880243	Inhibitory concentration against Trypanosoma cruzi farnesyl pyrophosphate synthase (TcFPPS)	B	BAO_0000357	single protein format	Trypanosoma cruzi	None	None	None	None	CHEMBL1782	Farnesyl diphosphate synthase	Homo sapiens	SINGLE PROTEIN	CHEMBL1143452	1	Scientific Literature	Bioorg. Med. Chem. Lett.	2005	None
CHEMBL2338366		0	468.47	0	2.85	15	CCCCCCCCCCCCCCn1cc[n+](CC(O)(P(=O)([O-])O)P(=O)(O)O)c1	IC50	'='	3200.0	nM	5.50			UO_0000065	11.73	0.25	2.64	3.74	False	CHEMBL2344602	Binding affinity to human FPPS at 1 mM by X-ray crystallographic analysis	B	BAO_0000357	single protein format	Homo sapiens	None	None	None	None	CHEMBL1782	Farnesyl diphosphate synthase	Homo sapiens	SINGLE PROTEIN	CHEMBL2331292	1	Scientific Literature	ACS Med. Chem. Lett.	2013	None
CHEMBL2338362		0	412.36	0	1.29	11	CCCCCCCCCCn1cc[n+](CC(O)(P(=O)([O-])O)P(=O)(O)O)c1	IC50	'='	120.0	nM	6.92			UO_0000065	16.78	0.36	5.63	4.71	False	CHEMBL2344602	Binding affinity to human FPPS at 1 mM by X-ray crystallographic analysis	B	BAO_0000357	single protein format	Homo sapiens	None	None	None	None	CHEMBL1782	Farnesyl diphosphate synthase	Homo sapiens	SINGLE PROTEIN	CHEMBL2331292	1	Scientific Literature	ACS Med. Chem. Lett.	2013	None
CHEMBL317646		0	286.12	1	-0.74	34(6h)	Cc1[nH]cnc1CC(O)(P(=O)(O)O)P(=O)(O)O	ED50	'='	0.0015	mg.kg-1				UO_0000308					False	CHEMBL878723	Effective dose in inhibiting osteoclastic bone resorption	F	BAO_0000019	assay format	Rattus norvegicus	None	None	None	None	CHEMBL1782	Farnesyl diphosphate synthase	Homo sapiens	SINGLE PROTEIN	CHEMBL1144872	1	Scientific Literature	J. Med. Chem.	2003	None
CHEMBL54004		0	318.24	0	2.13	42	CCCCCCCCCC(O)(P(=O)(O)O)P(=O)(O)O	Ki	'='	230.0	nM	6.64			UO_0000065	20.86	0.48	4.51	4.91	False	CHEMBL681891	Binding affinity towards farnesyl Pyrophosphate Synthase using [14C]- isopentenyl pyrophosphate as radioligand	B	BAO_0000357	single protein format	Leishmania major	None	None	None	None	CHEMBL1782	Farnesyl diphosphate synthase	Homo sapiens	SINGLE PROTEIN	CHEMBL1145906	1	Scientific Literature	J. Med. Chem.	2003	None
CHEMBL52137		0	259.13	0	0.11	44	O=P(O)(O)C(N1CCCCC1)P(=O)(O)O	IC50	'='	3235.94	nM	5.49			UO_0000065	21.19	0.50	5.38	4.64	False	CHEMBL857167	Inhibitory activity against farnesyl Pyrophosphate Synthase expressed as #NAME? (M)	B	BAO_0000357	single protein format	Leishmania major	None	None	None	None	CHEMBL1782	Farnesyl diphosphate synthase	Homo sapiens	SINGLE PROTEIN	CHEMBL1145906	1	Scientific Literature	J. Med. Chem.	2003	None
CHEMBL412889	(CYCLOOCTYLAMINO)METHYLENEDIPHOSPHONIC ACID	0	301.22	0	1.33	43	O=P(O)(O)C(NC1CCCCCCC1)P(=O)(O)O	IC50	'='	2454.71	nM	5.61			UO_0000065	18.62	0.43	4.28	4.41	False	CHEMBL857167	Inhibitory activity against farnesyl Pyrophosphate Synthase expressed as #NAME? (M)	B	BAO_0000357	single protein format	Leishmania major	None	None	None	None	CHEMBL1782	Farnesyl diphosphate synthase	Homo sapiens	SINGLE PROTEIN	CHEMBL1145906	1	Scientific Literature	J. Med. Chem.	2003	None
CHEMBL149321		0	352.00	1	1.36	63	O=P(O)(O)C(O)(Nc1cc(Cl)cc(Cl)c1)P(=O)(O)O	IC50	'='	42657.95	nM	4.37			UO_0000065	12.41	0.31	3.01	2.97	False	CHEMBL857167	Inhibitory activity against farnesyl Pyrophosphate Synthase expressed as #NAME? (M)	B	BAO_0000357	single protein format	Leishmania major	None	None	None	None	CHEMBL1782	Farnesyl diphosphate synthase	Homo sapiens	SINGLE PROTEIN	CHEMBL1145906	1	Scientific Literature	J. Med. Chem.	2003	None
CHEMBL259729		0	289.16	1	-0.48	14, NE58027	O=P(O)(O)C(O)(CC1CCCCN1)P(=O)(O)O	IC50	'='	591.6	nM	6.23			UO_0000065	21.54	0.50	6.71	4.23	False	CHEMBL924793	Inhibition of human recombinant FPPS expressed in Escherichia coli BL21	B	BAO_0000019	assay format	Homo sapiens	None	None	None	None	CHEMBL1782	Farnesyl diphosphate synthase	Homo sapiens	SINGLE PROTEIN	CHEMBL1142396	1	Scientific Literature	J. Med. Chem.	2008	None
CHEMBL870	ALENDRONIC ACID	4	249.10	1	-1.27	3, alendronate	NCCCC(O)(P(=O)(O)O)P(=O)(O)O	IC50	'='	2249.0	nM	5.65			UO_0000065	22.67	0.55	6.92	3.50	False	CHEMBL924793	Inhibition of human recombinant FPPS expressed in Escherichia coli BL21	B	BAO_0000019	assay format	Homo sapiens	None	None	None	None	CHEMBL1782	Farnesyl diphosphate synthase	Homo sapiens	SINGLE PROTEIN	CHEMBL1142396	1	Scientific Literature	J. Med. Chem.	2008	None
CHEMBL41342	GERANYL DIPHOSPHATE	0	314.21	0	2.91	GPP	CC(C)=CCC/C(C)=C/COP(=O)(O)OP(=O)(O)O	Km	'='	4400.0	nM				UO_0000065					False	CHEMBL679577	Compound was tested for apparent Km values of Farnesyl diphosphate (FPP) synthase from Pig liver	B	BAO_0000019	assay format	Sus scrofa	None	None	None	None	CHEMBL1782	Farnesyl diphosphate synthase	Homo sapiens	SINGLE PROTEIN	CHEMBL1128774	1	Scientific Literature	Bioorg. Med. Chem. Lett.	1995	None
CHEMBL397829		0	247.14	0	-0.43	19, NE10790	O=C(O)C(O)(Cc1cccnc1)P(=O)(O)O	IC50	'='	467000.0	nM		Outside typical range		UO_0000065					False	CHEMBL924793	Inhibition of human recombinant FPPS expressed in Escherichia coli BL21	B	BAO_0000019	assay format	Homo sapiens	None	None	None	None	CHEMBL1782	Farnesyl diphosphate synthase	Homo sapiens	SINGLE PROTEIN	CHEMBL1142396	1	Scientific Literature	J. Med. Chem.	2008	None
CHEMBL834	PAMIDRONIC ACID	4	235.07	1	-1.66	2, pamidronate	NCCC(O)(P(=O)(O)O)P(=O)(O)O	IC50	'='	353.2	nM	6.45			UO_0000065	27.45	0.68	8.11	4.00	False	CHEMBL924794	Inhibition of human recombinant FPPS expressed in Escherichia coli BL21 after 10 mins	B	BAO_0000019	assay format	Homo sapiens	None	None	None	None	CHEMBL1782	Farnesyl diphosphate synthase	Homo sapiens	SINGLE PROTEIN	CHEMBL1142396	1	Scientific Literature	J. Med. Chem.	2008	None
CHEMBL291736		0	268.10	0	0.13	23, NE11807	O=P(O)(O)C(Nc1ccccn1)P(=O)(O)O	Ki	'='	29.1	nM	7.54			UO_0000065	28.11	0.64	7.41	5.38	False	CHEMBL924793	Inhibition of human recombinant FPPS expressed in Escherichia coli BL21	B	BAO_0000019	assay format	Homo sapiens	None	None	None	None	CHEMBL1782	Farnesyl diphosphate synthase	Homo sapiens	SINGLE PROTEIN	CHEMBL1142396	1	Scientific Literature	J. Med. Chem.	2008	None
CHEMBL870	ALENDRONIC ACID	4	249.10	1	-1.27	32	NCCCC(O)(P(=O)(O)O)P(=O)(O)O	Ki	'='	91.0	nM	7.04			UO_0000065	28.27	0.69	8.31	4.36	False	CHEMBL681891	Binding affinity towards farnesyl Pyrophosphate Synthase using [14C]- isopentenyl pyrophosphate as radioligand	B	BAO_0000357	single protein format	Leishmania major	None	None	None	None	CHEMBL1782	Farnesyl diphosphate synthase	Homo sapiens	SINGLE PROTEIN	CHEMBL1145906	1	Scientific Literature	J. Med. Chem.	2003	None
CHEMBL340034		0	273.10	1	-1.70	4	O=P(O)(O)C(O)(C[n+]1cc[nH]c1)P(=O)(O)O	IC50	'='	110.0	nM	6.96			UO_0000065	25.48	0.59	8.66	4.49	False	CHEMBL680580	Inhibitory activity against farnesyl Pyrophosphate Synthase was determined	B	BAO_0000357	single protein format	Leishmania major	None	None	None	None	CHEMBL1782	Farnesyl diphosphate synthase	Homo sapiens	SINGLE PROTEIN	CHEMBL1145906	1	Scientific Literature	J. Med. Chem.	2003	None
CHEMBL235059		0	278.20	0	-0.31	41	CCC[S+](C)CC(P(=O)([O-])O)P(=O)(O)O	IC50	'='	530.0	nM	6.28			UO_0000065	22.56	0.57	6.59	5.32	False	CHEMBL901776	Inhibition of human FPPS	B	BAO_0000357	single protein format	Homo sapiens	None	None	None	None	CHEMBL1782	Farnesyl diphosphate synthase	Homo sapiens	SINGLE PROTEIN	CHEMBL1138275	1	Scientific Literature	J. Med. Chem.	2007	None
CHEMBL237589		0	376.39	0	2.42	31	CCCCCCCCCC[S+](C)CC(P(=O)([O-])O)P(=O)(O)O	IC50	'='	251.19	nM	6.60			UO_0000065	17.53	0.41	4.18	5.60	False	CHEMBL901776	Inhibition of human FPPS	B	BAO_0000357	single protein format	Homo sapiens	None	None	None	None	CHEMBL1782	Farnesyl diphosphate synthase	Homo sapiens	SINGLE PROTEIN	CHEMBL1138275	1	Scientific Literature	J. Med. Chem.	2007	None
CHEMBL260340		0	278.19	0	1.89	27, NE58052	Cc1cccnc1NC(P(C)(=O)O)P(C)(=O)O	IC50	'='	330000.0	nM		Outside typical range		UO_0000065					False	CHEMBL924794	Inhibition of human recombinant FPPS expressed in Escherichia coli BL21 after 10 mins	B	BAO_0000019	assay format	Homo sapiens	None	None	None	None	CHEMBL1782	Farnesyl diphosphate synthase	Homo sapiens	SINGLE PROTEIN	CHEMBL1142396	1	Scientific Literature	J. Med. Chem.	2008	None
CHEMBL260340		0	278.19	0	1.89	27, NE58052	Cc1cccnc1NC(P(C)(=O)O)P(C)(=O)O	Ki	'>'	4000000.0	nM		Outside typical range		UO_0000065					False	CHEMBL924793	Inhibition of human recombinant FPPS expressed in Escherichia coli BL21	B	BAO_0000019	assay format	Homo sapiens	None	None	None	None	CHEMBL1782	Farnesyl diphosphate synthase	Homo sapiens	SINGLE PROTEIN	CHEMBL1142396	1	Scientific Literature	J. Med. Chem.	2008	None
CHEMBL408608		0	286.16	0	0.04	25, NE58062	CC1CCCN=C1NC(P(=O)(O)O)P(=O)(O)O	IC50	'='	540.8	nM	6.27			UO_0000065	21.90	0.50	6.23	4.49	False	CHEMBL924793	Inhibition of human recombinant FPPS expressed in Escherichia coli BL21	B	BAO_0000019	assay format	Homo sapiens	None	None	None	None	CHEMBL1782	Farnesyl diphosphate synthase	Homo sapiens	SINGLE PROTEIN	CHEMBL1142396	1	Scientific Literature	J. Med. Chem.	2008	None
CHEMBL294192		0	282.13	0	0.17	21, NE11808	O=P(O)(O)C(CNc1ccccn1)P(=O)(O)O	Ki	'='	36.9	nM	7.43			UO_0000065	26.35	0.60	7.26	5.31	False	CHEMBL924793	Inhibition of human recombinant FPPS expressed in Escherichia coli BL21	B	BAO_0000019	assay format	Homo sapiens	None	None	None	None	CHEMBL1782	Farnesyl diphosphate synthase	Homo sapiens	SINGLE PROTEIN	CHEMBL1142396	1	Scientific Literature	J. Med. Chem.	2008	None
CHEMBL56556		0	282.12	0	0.23	11, NE58022	O=P(O)(O)C(O)(Cc1ccccc1)P(=O)(O)O	Ki	'='	367.9	nM	6.43			UO_0000065	22.81	0.52	6.20	4.76	False	CHEMBL924793	Inhibition of human recombinant FPPS expressed in Escherichia coli BL21	B	BAO_0000019	assay format	Homo sapiens	None	None	None	None	CHEMBL1782	Farnesyl diphosphate synthase	Homo sapiens	SINGLE PROTEIN	CHEMBL1142396	1	Scientific Literature	J. Med. Chem.	2008	None
CHEMBL298771		0	263.12	1	-0.88	9, APHBP	NCCCCC(O)(P(=O)(O)O)P(=O)(O)O	IC50	'='	1079.0	nM	5.97			UO_0000065	22.68	0.54	6.85	3.70	False	CHEMBL924793	Inhibition of human recombinant FPPS expressed in Escherichia coli BL21	B	BAO_0000019	assay format	Homo sapiens	None	None	None	None	CHEMBL1782	Farnesyl diphosphate synthase	Homo sapiens	SINGLE PROTEIN	CHEMBL1142396	1	Scientific Literature	J. Med. Chem.	2008	None
CHEMBL923	RISEDRONIC ACID	4	283.11	0	-0.37	8, risedronate	O=P(O)(O)C(O)(Cc1cccnc1)P(=O)(O)O	IC50	'='	452.9	nM	6.34			UO_0000065	22.41	0.51	6.71	4.28	False	CHEMBL924793	Inhibition of human recombinant FPPS expressed in Escherichia coli BL21	B	BAO_0000019	assay format	Homo sapiens	None	None	None	None	CHEMBL1782	Farnesyl diphosphate synthase	Homo sapiens	SINGLE PROTEIN	CHEMBL1142396	1	Scientific Literature	J. Med. Chem.	2008	None
CHEMBL100154		0	280.16	0	1.16	26, NE58029	Cc1cccnc1NC(P(C)(=O)O)P(=O)(O)O	IC50	'='	61.4	nM	7.21			UO_0000065	25.74	0.58	6.05	6.02	False	CHEMBL924794	Inhibition of human recombinant FPPS expressed in Escherichia coli BL21 after 10 mins	B	BAO_0000019	assay format	Homo sapiens	None	None	None	None	CHEMBL1782	Farnesyl diphosphate synthase	Homo sapiens	SINGLE PROTEIN	CHEMBL1142396	1	Scientific Literature	J. Med. Chem.	2008	None
CHEMBL55140		0	282.13	0	0.44	24, NE97220	Cc1cccnc1NC(P(=O)(O)O)P(=O)(O)O	IC50	'='	6.2	nM	8.21			UO_0000065	29.09	0.66	7.77	5.86	False	CHEMBL924794	Inhibition of human recombinant FPPS expressed in Escherichia coli BL21 after 10 mins	B	BAO_0000019	assay format	Homo sapiens	None	None	None	None	CHEMBL1782	Farnesyl diphosphate synthase	Homo sapiens	SINGLE PROTEIN	CHEMBL1142396	1	Scientific Literature	J. Med. Chem.	2008	None
CHEMBL99369	PIRIDRONIC ACID	0	267.11	0	0.31	17, NE97221	O=P(O)(O)C(Cc1ccccn1)P(=O)(O)O	IC50	'='	30.4	nM	7.52			UO_0000065	28.14	0.64	7.21	5.88	False	CHEMBL924794	Inhibition of human recombinant FPPS expressed in Escherichia coli BL21 after 10 mins	B	BAO_0000019	assay format	Homo sapiens	None	None	None	None	CHEMBL1782	Farnesyl diphosphate synthase	Homo sapiens	SINGLE PROTEIN	CHEMBL1142396	1	Scientific Literature	J. Med. Chem.	2008	None
CHEMBL434024		0	283.11	0	-0.37	16, NE58018	O=P(O)(O)C(O)(Cc1ccccn1)P(=O)(O)O	IC50	'='	9.2	nM	8.04			UO_0000065	28.39	0.65	8.41	5.42	False	CHEMBL924794	Inhibition of human recombinant FPPS expressed in Escherichia coli BL21 after 10 mins	B	BAO_0000019	assay format	Homo sapiens	None	None	None	None	CHEMBL1782	Farnesyl diphosphate synthase	Homo sapiens	SINGLE PROTEIN	CHEMBL1142396	1	Scientific Literature	J. Med. Chem.	2008	None
CHEMBL406820		0	273.16	0	0.20	15, NE58034	O=P(O)(O)C(CC1CCCCN1)P(=O)(O)O	Ki	'='	3.28	nM	8.48			UO_0000065	31.06	0.72	8.28	6.68	False	CHEMBL924794	Inhibition of human recombinant FPPS expressed in Escherichia coli BL21 after 10 mins	B	BAO_0000019	assay format	Homo sapiens	None	None	None	None	CHEMBL1782	Farnesyl diphosphate synthase	Homo sapiens	SINGLE PROTEIN	CHEMBL1142396	1	Scientific Literature	J. Med. Chem.	2008	None
CHEMBL293522		0	297.14	0	0.02	10, NE58051	O=P(O)(O)C(O)(CCc1cccnc1)P(=O)(O)O	IC50	'='	337.3	nM	6.47			UO_0000065	21.78	0.49	6.45	4.37	False	CHEMBL924794	Inhibition of human recombinant FPPS expressed in Escherichia coli BL21 after 10 mins	B	BAO_0000019	assay format	Homo sapiens	None	None	None	None	CHEMBL1782	Farnesyl diphosphate synthase	Homo sapiens	SINGLE PROTEIN	CHEMBL1142396	1	Scientific Literature	J. Med. Chem.	2008	None
CHEMBL924	ZOLEDRONIC ACID	4	272.09	0	-1.12	7, zoledronate	O=P(O)(O)C(O)(Cn1ccnc1)P(=O)(O)O	IC50	'='	4.1	nM	8.39			UO_0000065	30.83	0.72	9.51	5.48	True	CHEMBL924794	Inhibition of human recombinant FPPS expressed in Escherichia coli BL21 after 10 mins	B	BAO_0000019	assay format	Homo sapiens	None	None	None	None	CHEMBL1782	Farnesyl diphosphate synthase	Homo sapiens	SINGLE PROTEIN	CHEMBL1142396	1	Scientific Literature	J. Med. Chem.	2008	None
CHEMBL259729		0	289.16	1	-0.48	14, NE58027	O=P(O)(O)C(O)(CC1CCCCN1)P(=O)(O)O	Ki	'='	136.7	nM	6.86			UO_0000065	23.74	0.55	7.34	4.66	False	CHEMBL924793	Inhibition of human recombinant FPPS expressed in Escherichia coli BL21	B	BAO_0000019	assay format	Homo sapiens	None	None	None	None	CHEMBL1782	Farnesyl diphosphate synthase	Homo sapiens	SINGLE PROTEIN	CHEMBL1142396	1	Scientific Literature	J. Med. Chem.	2008	None
CHEMBL997	IBANDRONIC ACID	4	319.23	0	0.50	6, ibandronate	CCCCCN(C)CCC(O)(P(=O)(O)O)P(=O)(O)O	Ki	'='	195.0	nM	6.71			UO_0000065	21.02	0.48	6.21	4.84	False	CHEMBL924793	Inhibition of human recombinant FPPS expressed in Escherichia coli BL21	B	BAO_0000019	assay format	Homo sapiens	None	None	None	None	CHEMBL1782	Farnesyl diphosphate synthase	Homo sapiens	SINGLE PROTEIN	CHEMBL1142396	1	Scientific Literature	J. Med. Chem.	2008	None
CHEMBL408608		0	286.16	0	0.04	25, NE58062	CC1CCCN=C1NC(P(=O)(O)O)P(=O)(O)O	Ki	'='	1.0	nM	9.00			UO_0000065	31.45	0.72	8.96	6.45	False	CHEMBL924794	Inhibition of human recombinant FPPS expressed in Escherichia coli BL21 after 10 mins	B	BAO_0000019	assay format	Homo sapiens	None	None	None	None	CHEMBL1782	Farnesyl diphosphate synthase	Homo sapiens	SINGLE PROTEIN	CHEMBL1142396	1	Scientific Literature	J. Med. Chem.	2008	None
CHEMBL97920		0	425.36	0	1.95	27(5k)	CCCCN(CCCOc1ccccc1)CCC(O)(P(=O)(O)O)P(=O)(O)O	IC50	'='	1174.9	nM	5.93			UO_0000065					False	CHEMBL799889	Negative logarithm of inhibitory concentration against bone resorption	F	BAO_0000019	assay format	Rattus norvegicus	None	None	None	None	CHEMBL1782	Farnesyl diphosphate synthase	Homo sapiens	SINGLE PROTEIN	CHEMBL1144872	1	Scientific Literature	J. Med. Chem.	2003	None
CHEMBL397829		0	247.14	0	-0.43	7	O=C(O)C(O)(Cc1cccnc1)P(=O)(O)O	IC50	'='	253500.0	nM		Outside typical range		UO_0000065					False	CHEMBL902037	Inhibition of human cloned FPPS expressed in Escherichia col BL2 (DE3)	B	BAO_0000019	assay format	Homo sapiens	None	None	None	None	CHEMBL1782	Farnesyl diphosphate synthase	Homo sapiens	SINGLE PROTEIN	CHEMBL1138296	1	Scientific Literature	J. Med. Chem.	2007	None
CHEMBL110971		0	304.22	0	1.74	8	CCCCCCCCC(O)(P(=O)(O)O)P(=O)(O)O	IC50	'='	4540.0	nM	5.34			UO_0000065	17.56	0.41	3.60	3.95	False	CHEMBL681892	Inhibitory concentration against Trypanosoma brucei farnesyl pyrophosphate synthase activity	B	BAO_0000357	single protein format	Trypanosoma brucei	None	None	None	None	CHEMBL1782	Farnesyl diphosphate synthase	Homo sapiens	SINGLE PROTEIN	CHEMBL1136233	1	Scientific Literature	Bioorg. Med. Chem. Lett.	2003	None
CHEMBL3262352		0	481.25	0	2.19	19	CC(C)=CCC/C(C)=C\Cn1cc(CC(P(=O)([O-])[O-])P(=O)([O-])[O-])nn1.[Na+].[Na+].[Na+].[Na+]	Inhibition						Not Active						False	CHEMBL3266744	Inhibition of FDPS in human RPMI-8226 cells assessed as disruption of Ras farnesylation after 48 hrs by western blot analysis	B	BAO_0000219	cell-based format	Homo sapiens	None	None	RPMI-8226	None	CHEMBL1782	Farnesyl diphosphate synthase	Homo sapiens	SINGLE PROTEIN	CHEMBL3259705	1	Scientific Literature	Bioorg. Med. Chem.	2014	CHEMBL3307732
CHEMBL327756		0	333.18	0	0.92	51(8m)	O=P(O)(O)C(Nc1nccn1-c1ccccc1)P(=O)(O)O	IC50	'='	599.79	nM	6.22			UO_0000065					False	CHEMBL799889	Negative logarithm of inhibitory concentration against bone resorption	F	BAO_0000019	assay format	Rattus norvegicus	None	None	None	None	CHEMBL1782	Farnesyl diphosphate synthase	Homo sapiens	SINGLE PROTEIN	CHEMBL1144872	1	Scientific Literature	J. Med. Chem.	2003	None
CHEMBL194557		0	233.10	0	-0.25	8	CCCC(N)(P(=O)(O)O)P(=O)(O)O	IC50	'='	30770.0	nM	4.51			UO_0000065	19.36	0.47	4.76	3.20	False	CHEMBL880243	Inhibitory concentration against Trypanosoma cruzi farnesyl pyrophosphate synthase (TcFPPS)	B	BAO_0000357	single protein format	Trypanosoma cruzi	None	None	None	None	CHEMBL1782	Farnesyl diphosphate synthase	Homo sapiens	SINGLE PROTEIN	CHEMBL1143452	1	Scientific Literature	Bioorg. Med. Chem. Lett.	2005	None
CHEMBL291736		0	268.10	0	0.13	6	O=P(O)(O)C(Nc1ccccn1)P(=O)(O)O	Inhibition	'='	63.0	%				UO_0000187					False	CHEMBL990991	Inhibition of farnesyl diphosphate synthase at 8 nM	B	BAO_0000357	single protein format	None	None	None	None	None	CHEMBL1782	Farnesyl diphosphate synthase	Homo sapiens	SINGLE PROTEIN	CHEMBL1155115	1	Scientific Literature	J. Med. Chem.	2008	None
CHEMBL54714		0	302.55	0	0.79	15	O=P(O)(O)C(Nc1ccc(Cl)cn1)P(=O)(O)O	IC50	'='	239.88	nM	6.62			UO_0000065	21.88	0.53	5.83	4.73	False	CHEMBL857167	Inhibitory activity against farnesyl Pyrophosphate Synthase expressed as #NAME? (M)	B	BAO_0000357	single protein format	Leishmania major	None	None	None	None	CHEMBL1782	Farnesyl diphosphate synthase	Homo sapiens	SINGLE PROTEIN	CHEMBL1145906	1	Scientific Literature	J. Med. Chem.	2003	None
CHEMBL1099309	(2-HYDROXY-3-IMIDAZO[1,2-A]PYRIDIN-3-YL-2-PHOSPHONOPROPIONIC ACID (ENANTIONMERS)	0	286.18	0	-0.17	(+/-)-3, 3-IPEHPC	O=C(O)C(O)(Cc1cnc2ccccn12)P(=O)(O)O	IC50						Not Determined						False	CHEMBL1109110	Inhibition of human FPPS after 10 mins using [14C]IPP as substrate by liquid scintillation counting	B	BAO_0000357	single protein format	Homo sapiens	None	None	None	None	CHEMBL1782	Farnesyl diphosphate synthase	Homo sapiens	SINGLE PROTEIN	CHEMBL1157780	1	Scientific Literature	J. Med. Chem.	2010	None
CHEMBL870	ALENDRONIC ACID	4	249.10	1	-1.27	3, alendronate	NCCCC(O)(P(=O)(O)O)P(=O)(O)O	IC50	'='	260.0	nM	6.58			UO_0000065	26.44	0.64	7.86	4.08	False	CHEMBL924794	Inhibition of human recombinant FPPS expressed in Escherichia coli BL21 after 10 mins	B	BAO_0000019	assay format	Homo sapiens	None	None	None	None	CHEMBL1782	Farnesyl diphosphate synthase	Homo sapiens	SINGLE PROTEIN	CHEMBL1142396	1	Scientific Literature	J. Med. Chem.	2008	None
CHEMBL322551		0	232.11	0	0.86	22	CCCCC(P(=O)(O)O)P(=O)(O)O	Ki	'='	790.0	nM	6.10			UO_0000065	26.29	0.64	5.24	5.30	False	CHEMBL680437	Binding affinity towards Trypanosoma cruzi farnesyl pyrophosphate synthase (TcFPPS)	B	BAO_0000357	single protein format	Trypanosoma cruzi	None	None	None	None	CHEMBL1782	Farnesyl diphosphate synthase	Homo sapiens	SINGLE PROTEIN	CHEMBL1136233	1	Scientific Literature	Bioorg. Med. Chem. Lett.	2003	None
CHEMBL261000		0	768.81	3	9.04	15b	CC(C)=CCC/C(C)=C/CC(P(=O)(OCOC(=O)C(C)(C)C)OCOC(=O)C(C)(C)C)P(=O)(OCOC(=O)C(C)(C)C)OCOC(=O)C(C)(C)C	Activity	'='	99.0	%				UO_0000187					False	CHEMBL939911	Inhibition of human recombinant FDPS expressed in BL21 gold bacteria at 100 uM relative to control	B	BAO_0000019	assay format	Homo sapiens	None	None	None	None	CHEMBL1782	Farnesyl diphosphate synthase	Homo sapiens	SINGLE PROTEIN	CHEMBL1142438	1	Scientific Literature	Bioorg. Med. Chem.	2008	None
CHEMBL55264		0	276.16	0	0.96	50	CCCCCCC(O)(P(=O)(O)O)P(=O)(O)O	IC50	'='	5888.44	nM	5.23			UO_0000065	18.94	0.45	4.27	3.87	False	CHEMBL857167	Inhibitory activity against farnesyl Pyrophosphate Synthase expressed as #NAME? (M)	B	BAO_0000357	single protein format	Leishmania major	None	None	None	None	CHEMBL1782	Farnesyl diphosphate synthase	Homo sapiens	SINGLE PROTEIN	CHEMBL1145906	1	Scientific Literature	J. Med. Chem.	2003	None
CHEMBL235481		0	460.55	0	4.77	37	CCCCCCCCCCCCCCCC[S+](C)CC(P(=O)([O-])O)P(=O)(O)O	IC50	'='	50118.72	nM	4.30			UO_0000065	9.34	0.21	-0.47	3.65	False	CHEMBL901776	Inhibition of human FPPS	B	BAO_0000357	single protein format	Homo sapiens	None	None	None	None	CHEMBL1782	Farnesyl diphosphate synthase	Homo sapiens	SINGLE PROTEIN	CHEMBL1138275	1	Scientific Literature	J. Med. Chem.	2007	None
CHEMBL923	RISEDRONIC ACID	4	283.11	0	-0.37	5	O=P(O)(O)C(O)(Cc1cccnc1)P(=O)(O)O	IC50	'='	300.0	nM	6.52			UO_0000065	23.04	0.52	6.89	4.40	False	CHEMBL1260346	Inhibition of N-terminal His-tagged human FPPS expressed in Escherichia coli	B	BAO_0000019	assay format	Homo sapiens	None	None	None	None	CHEMBL1782	Farnesyl diphosphate synthase	Homo sapiens	SINGLE PROTEIN	CHEMBL1255548	1	Scientific Literature	Bioorg. Med. Chem. Lett.	2010	None
CHEMBL100154		0	280.16	0	1.16	26, NE58029	Cc1cccnc1NC(P(C)(=O)O)P(=O)(O)O	Ki	'='	319.7	nM	6.50			UO_0000065	23.18	0.52	5.34	5.42	False	CHEMBL924793	Inhibition of human recombinant FPPS expressed in Escherichia coli BL21	B	BAO_0000019	assay format	Homo sapiens	None	None	None	None	CHEMBL1782	Farnesyl diphosphate synthase	Homo sapiens	SINGLE PROTEIN	CHEMBL1142396	1	Scientific Literature	J. Med. Chem.	2008	None
CHEMBL291736		0	268.10	0	0.13	6	O=P(O)(O)C(Nc1ccccn1)P(=O)(O)O	IC50	'='	166.0	nM	6.78			UO_0000065	25.29	0.58	6.65	4.84	False	CHEMBL924793	Inhibition of human recombinant FPPS expressed in Escherichia coli BL21	B	BAO_0000019	assay format	Homo sapiens	None	None	None	None	CHEMBL1782	Farnesyl diphosphate synthase	Homo sapiens	SINGLE PROTEIN	CHEMBL1142396	1	Scientific Literature	J. Med. Chem.	2008	None
CHEMBL261311		0	187.13	0	0.80	20, NE10788	O=P(O)(O)CCc1cccnc1	Ki						Not Determined						False	CHEMBL924793	Inhibition of human recombinant FPPS expressed in Escherichia coli BL21	B	BAO_0000019	assay format	Homo sapiens	None	None	None	None	CHEMBL1782	Farnesyl diphosphate synthase	Homo sapiens	SINGLE PROTEIN	CHEMBL1142396	1	Scientific Literature	J. Med. Chem.	2008	None
CHEMBL434024		0	283.11	0	-0.37	16, NE58018	O=P(O)(O)C(O)(Cc1ccccn1)P(=O)(O)O	IC50	'='	349.1	nM	6.46			UO_0000065	22.81	0.52	6.83	4.36	False	CHEMBL924793	Inhibition of human recombinant FPPS expressed in Escherichia coli BL21	B	BAO_0000019	assay format	Homo sapiens	None	None	None	None	CHEMBL1782	Farnesyl diphosphate synthase	Homo sapiens	SINGLE PROTEIN	CHEMBL1142396	1	Scientific Literature	J. Med. Chem.	2008	None
CHEMBL56556		0	282.12	0	0.23	11, NE58022	O=P(O)(O)C(O)(Cc1ccccc1)P(=O)(O)O	IC50	'='	2099.0	nM	5.68			UO_0000065	20.13	0.46	5.45	4.20	False	CHEMBL924793	Inhibition of human recombinant FPPS expressed in Escherichia coli BL21	B	BAO_0000019	assay format	Homo sapiens	None	None	None	None	CHEMBL1782	Farnesyl diphosphate synthase	Homo sapiens	SINGLE PROTEIN	CHEMBL1142396	1	Scientific Literature	J. Med. Chem.	2008	None
CHEMBL923	RISEDRONIC ACID	4	283.11	0	-0.37	8, risedronate	O=P(O)(O)C(O)(Cc1cccnc1)P(=O)(O)O	IC50	'='	5.7	nM	8.24			UO_0000065	29.12	0.66	8.61	5.56	True	CHEMBL924794	Inhibition of human recombinant FPPS expressed in Escherichia coli BL21 after 10 mins	B	BAO_0000019	assay format	Homo sapiens	None	None	None	None	CHEMBL1782	Farnesyl diphosphate synthase	Homo sapiens	SINGLE PROTEIN	CHEMBL1142396	1	Scientific Literature	J. Med. Chem.	2008	None
CHEMBL397829		0	247.14	0	-0.43	19, NE10790	O=C(O)C(O)(Cc1cccnc1)P(=O)(O)O	Ki	'='	97500.0	nM	4.01			UO_0000065	16.23	0.34	4.44	3.13	False	CHEMBL924793	Inhibition of human recombinant FPPS expressed in Escherichia coli BL21	B	BAO_0000019	assay format	Homo sapiens	None	None	None	None	CHEMBL1782	Farnesyl diphosphate synthase	Homo sapiens	SINGLE PROTEIN	CHEMBL1142396	1	Scientific Literature	J. Med. Chem.	2008	None
CHEMBL298771		0	263.12	1	-0.88	9, APHBP	NCCCCC(O)(P(=O)(O)O)P(=O)(O)O	Ki	'='	48.2	nM	7.32			UO_0000065	27.81	0.67	8.20	4.54	False	CHEMBL924794	Inhibition of human recombinant FPPS expressed in Escherichia coli BL21 after 10 mins	B	BAO_0000019	assay format	Homo sapiens	None	None	None	None	CHEMBL1782	Farnesyl diphosphate synthase	Homo sapiens	SINGLE PROTEIN	CHEMBL1142396	1	Scientific Literature	J. Med. Chem.	2008	None
CHEMBL923	RISEDRONIC ACID	4	283.11	0	-0.37	8, risedronate	O=P(O)(O)C(O)(Cc1cccnc1)P(=O)(O)O	Ki	'='	0.36	nM	9.44			UO_0000065	33.36	0.76	9.81	6.37	False	CHEMBL924794	Inhibition of human recombinant FPPS expressed in Escherichia coli BL21 after 10 mins	B	BAO_0000019	assay format	Homo sapiens	None	None	None	None	CHEMBL1782	Farnesyl diphosphate synthase	Homo sapiens	SINGLE PROTEIN	CHEMBL1142396	1	Scientific Literature	J. Med. Chem.	2008	None
CHEMBL923	RISEDRONIC ACID	4	283.11	0	-0.37	6	O=P(O)(O)C(O)(Cc1cccnc1)P(=O)(O)O	Inhibition	'>'	80.0	%				UO_0000187					False	CHEMBL2049639	Inhibition of human recombinant N-terminal-His6 tagged FPPS expressed in Escherichia coli BL21 using [3H]IPP and GPP as substrate at 1 uM incubated for 10 mins prior to substrate addition measured after 20 mins by liquid scintillation counting	B	BAO_0000019	assay format	Homo sapiens	None	None	None	None	CHEMBL1782	Farnesyl diphosphate synthase	Homo sapiens	SINGLE PROTEIN	CHEMBL2046409	1	Scientific Literature	J. Med. Chem.	2012	None
CHEMBL272914		0	405.50	0	3.56	4j	O=C(Nc1ccc(N2CCCCC2)cc1)C1=C(O)CC(Cc2ccccc2)NC1=O	IC50	'>'	50000.0	nM				UO_0000065					False	CHEMBL951084	Inhibition of human FPPS	B	BAO_0000357	single protein format	Homo sapiens	None	None	None	None	CHEMBL1782	Farnesyl diphosphate synthase	Homo sapiens	SINGLE PROTEIN	CHEMBL1142343	1	Scientific Literature	Bioorg. Med. Chem. Lett.	2008	None
CHEMBL271291		0	390.48	0	4.75	4a	O=C(Nc1ccc(C2CCCCC2)cc1)C1=C(O)CC(c2ccccc2)NC1=O	IC50	'>'	50000.0	nM				UO_0000065					False	CHEMBL951084	Inhibition of human FPPS	B	BAO_0000357	single protein format	Homo sapiens	None	None	None	None	CHEMBL1782	Farnesyl diphosphate synthase	Homo sapiens	SINGLE PROTEIN	CHEMBL1142343	1	Scientific Literature	Bioorg. Med. Chem. Lett.	2008	None
CHEMBL2347862		0	415.30	0	2.72	2e	Cc1ccc(-c2cc3c(NC(P(=O)(O)O)P(=O)(O)O)ncnc3s2)cc1	IC50	'='	390.0	nM	6.41			UO_0000065	15.43	0.34	3.69	4.19	False	CHEMBL2351269	Inhibition of human recombinant N-terminal His6-tagged FPPS transfected in Escherichia coli BL21 (DE3) cells using GPP and [3H]-IPP as substrate incubated for 10 mins prior to substrate addition measured after 20 mins by liquid scintillation counting analysis	B	BAO_0000219	cell-based format	Homo sapiens	None	None	BL21-DE3	None	CHEMBL1782	Farnesyl diphosphate synthase	Homo sapiens	SINGLE PROTEIN	CHEMBL2346614	1	Scientific Literature	Bioorg. Med. Chem.	2013	None
CHEMBL406820		0	273.16	0	0.20	15, NE58034	O=P(O)(O)C(CC1CCCCN1)P(=O)(O)O	IC50	'='	869.0	nM	6.06			UO_0000065	22.19	0.52	5.86	4.77	False	CHEMBL924793	Inhibition of human recombinant FPPS expressed in Escherichia coli BL21	B	BAO_0000019	assay format	Homo sapiens	None	None	None	None	CHEMBL1782	Farnesyl diphosphate synthase	Homo sapiens	SINGLE PROTEIN	CHEMBL1142396	1	Scientific Literature	J. Med. Chem.	2008	None
CHEMBL55214	NERIDRONIC ACID	3	277.15	1	-0.49	4, neridronate	NCCCCCC(O)(P(=O)(O)O)P(=O)(O)O	Ki	'='	415.7	nM	6.38			UO_0000065	23.02	0.54	6.87	3.96	False	CHEMBL924793	Inhibition of human recombinant FPPS expressed in Escherichia coli BL21	B	BAO_0000019	assay format	Homo sapiens	None	None	None	None	CHEMBL1782	Farnesyl diphosphate synthase	Homo sapiens	SINGLE PROTEIN	CHEMBL1142396	1	Scientific Literature	J. Med. Chem.	2008	None
CHEMBL291736		0	268.10	0	0.13	23, NE11807	O=P(O)(O)C(Nc1ccccn1)P(=O)(O)O	Ki	'='	2.3	nM	8.64			UO_0000065	32.22	0.74	8.51	6.17	False	CHEMBL924794	Inhibition of human recombinant FPPS expressed in Escherichia coli BL21 after 10 mins	B	BAO_0000019	assay format	Homo sapiens	None	None	None	None	CHEMBL1782	Farnesyl diphosphate synthase	Homo sapiens	SINGLE PROTEIN	CHEMBL1142396	1	Scientific Literature	J. Med. Chem.	2008	None
CHEMBL97911		0	272.09	1	-1.05	41(6a)	O=P(O)(O)C(O)(Cc1ncc[nH]1)P(=O)(O)O	ED50	'='	0.005	mg.kg-1				UO_0000308					False	CHEMBL878723	Effective dose in inhibiting osteoclastic bone resorption	F	BAO_0000019	assay format	Rattus norvegicus	None	None	None	None	CHEMBL1782	Farnesyl diphosphate synthase	Homo sapiens	SINGLE PROTEIN	CHEMBL1144872	1	Scientific Literature	J. Med. Chem.	2003	None
CHEMBL101207		0	286.12	0	-1.04	32 (6b)	Cn1ccnc1CC(O)(P(=O)(O)O)P(=O)(O)O	IC50	'='	1.972	nM	8.71			UO_0000065					False	CHEMBL799889	Negative logarithm of inhibitory concentration against bone resorption	F	BAO_0000019	assay format	Rattus norvegicus	None	None	None	None	CHEMBL1782	Farnesyl diphosphate synthase	Homo sapiens	SINGLE PROTEIN	CHEMBL1144872	1	Scientific Literature	J. Med. Chem.	2003	None
CHEMBL99006		0	273.08	0	-1.72	54(6n)	O=P(O)(O)C(O)(Cn1cncn1)P(=O)(O)O	IC50	'='	2197.86	nM	5.66			UO_0000065					False	CHEMBL799889	Negative logarithm of inhibitory concentration against bone resorption	F	BAO_0000019	assay format	Rattus norvegicus	None	None	None	None	CHEMBL1782	Farnesyl diphosphate synthase	Homo sapiens	SINGLE PROTEIN	CHEMBL1144872	1	Scientific Literature	J. Med. Chem.	2003	None
CHEMBL53982		0	369.25	0	0.39	14(5a)	CN(CCOc1ccccc1)CCC(O)(P(=O)(O)O)P(=O)(O)O	IC50	'='	3.981	nM	8.40			UO_0000065					False	CHEMBL799889	Negative logarithm of inhibitory concentration against bone resorption	F	BAO_0000019	assay format	Rattus norvegicus	None	None	None	None	CHEMBL1782	Farnesyl diphosphate synthase	Homo sapiens	SINGLE PROTEIN	CHEMBL1144872	1	Scientific Literature	J. Med. Chem.	2003	None
CHEMBL98476		0	330.24	0	1.54	33(8f)	CCCCc1cnc(NC(P(=O)(O)O)P(=O)(O)O)s1	IC50	'='	2.692	nM	8.57			UO_0000065					False	CHEMBL799889	Negative logarithm of inhibitory concentration against bone resorption	F	BAO_0000019	assay format	Rattus norvegicus	None	None	None	None	CHEMBL1782	Farnesyl diphosphate synthase	Homo sapiens	SINGLE PROTEIN	CHEMBL1144872	1	Scientific Literature	J. Med. Chem.	2003	None
CHEMBL3422845		0	263.14	0	-1.19	6	O=C(O)C(O)(Cc1ccc[n+]([O-])c1)P(=O)(O)O	IC50	'='	2000000.0	nM		Outside typical range		UO_0000065					False	CHEMBL3424031	Inhibition of recombinant FDPS (unknown origin) assessed as decrease in radiolabeld GGPP level using GPP and [14C]IPP as substrate treated with enzyme for 10 mins prior to substrate challenge for 30 mins by liquid scintillation counting analysis	B	BAO_0000357	single protein format	Homo sapiens	None	None	None	None	CHEMBL1782	Farnesyl diphosphate synthase	Homo sapiens	SINGLE PROTEIN	CHEMBL3421571	1	Scientific Literature	Bioorg. Med. Chem. Lett.	2015	None
CHEMBL924	ZOLEDRONIC ACID	4	272.09	0	-1.12	3	O=P(O)(O)C(O)(Cn1ccnc1)P(=O)(O)O	IC50	'='	4.1	nM	8.39			UO_0000065	30.83	0.72	9.51	5.48	False	CHEMBL3411595	Inhibition of human FPPS	B	BAO_0000357	single protein format	Homo sapiens	None	None	None	None	CHEMBL1782	Farnesyl diphosphate synthase	Homo sapiens	SINGLE PROTEIN	CHEMBL3407447	1	Scientific Literature	Bioorg. Med. Chem. Lett.	2015	None
CHEMBL2347862		0	415.30	0	2.72	6a	Cc1ccc(-c2cc3c(NC(P(=O)(O)O)P(=O)(O)O)ncnc3s2)cc1	Kd	'='	3200.0	nM	5.50			UO_0000065	13.23	0.29	2.77	3.59	False	CHEMBL3369324	Binding affinity to human FPPS by isothermal titration colorimetry in absence of Mg2+ ions	B	BAO_0000357	single protein format	Homo sapiens	None	None	None	None	CHEMBL1782	Farnesyl diphosphate synthase	Homo sapiens	SINGLE PROTEIN	CHEMBL3297739	1	Scientific Literature	J. Med. Chem.	2014	None
CHEMBL3087936		0	457.34	0	2.95	6f	O=P(O)(O)C(Nc1ncnc2sc(-c3ccc(OC4CC4)cc3)cc12)P(=O)(O)O	IC50	'='	14.0	nM	7.85			UO_0000065	17.17	0.37	4.90	4.85	False	CHEMBL3369319	Allosteric inhibition of human recombinant FPPS using GPP and [3H]IPP as substrate incubated with enzyme for 10 mins prior to substrate addition by liquid scintillation counting analysis	B	BAO_0000357	single protein format	Homo sapiens	None	None	None	None	CHEMBL1782	Farnesyl diphosphate synthase	Homo sapiens	SINGLE PROTEIN	CHEMBL3297739	1	Scientific Literature	J. Med. Chem.	2014	None
CHEMBL3299048		0	349.35	0	3.26	8	Cc1ccc(-c2cc3c(NCCP(=O)(O)O)ncnc3s2)cc1	IC50	'>'	20000.0	nM				UO_0000065					False	CHEMBL3369319	Allosteric inhibition of human recombinant FPPS using GPP and [3H]IPP as substrate incubated with enzyme for 10 mins prior to substrate addition by liquid scintillation counting analysis	B	BAO_0000357	single protein format	Homo sapiens	None	None	None	None	CHEMBL1782	Farnesyl diphosphate synthase	Homo sapiens	SINGLE PROTEIN	CHEMBL3297739	1	Scientific Literature	J. Med. Chem.	2014	None
CHEMBL2347862		0	415.30	0	2.72	6a	Cc1ccc(-c2cc3c(NC(P(=O)(O)O)P(=O)(O)O)ncnc3s2)cc1	Ratio						Not Determined						False	CHEMBL3369326	Inhibition of FPPS in human SH-SY5Y cells assessed as blocking of tau metabolism by measuring ratio of tau phosphorylation to total tau level at 100 nM after 24 hrs by ELISA (Rvb = 0.012 no-unit)	B	BAO_0000219	cell-based format	Homo sapiens	None	None	SH-SY5Y	None	CHEMBL1782	Farnesyl diphosphate synthase	Homo sapiens	SINGLE PROTEIN	CHEMBL3297739	1	Scientific Literature	J. Med. Chem.	2014	CHEMBL3307740
CHEMBL319144	MINODRONIC ACID	3	322.15	0	-0.12	5	O=P(O)(O)C(O)(Cc1cnc2ccccn12)P(=O)(O)O	IC50	'='	1.9	nM	8.72			UO_0000065	27.07	0.60	8.84	5.72	False	CHEMBL3411595	Inhibition of human FPPS	B	BAO_0000357	single protein format	Homo sapiens	None	None	None	None	CHEMBL1782	Farnesyl diphosphate synthase	Homo sapiens	SINGLE PROTEIN	CHEMBL3407447	1	Scientific Literature	Bioorg. Med. Chem. Lett.	2015	None
CHEMBL2048244		0	428.32	0	3.12	13v	O=P(O)(O)C(Nc1cc(-c2ccc(OC3CCCC3)cc2)ccn1)P(=O)(O)O	Inhibition	'>'	80.0	%				UO_0000187					False	CHEMBL2049639	Inhibition of human recombinant N-terminal-His6 tagged FPPS expressed in Escherichia coli BL21 using [3H]IPP and GPP as substrate at 1 uM incubated for 10 mins prior to substrate addition measured after 20 mins by liquid scintillation counting	B	BAO_0000019	assay format	Homo sapiens	None	None	None	None	CHEMBL1782	Farnesyl diphosphate synthase	Homo sapiens	SINGLE PROTEIN	CHEMBL2046409	1	Scientific Literature	J. Med. Chem.	2012	None
CHEMBL1231307		0	269.26	0	2.58	4	O=C(O)Cn1c(C(=O)O)cc2ccc3ccccc3c21	Activity						Not Active						False	CHEMBL3369331	Binding affinity to human FPPS at 100 uM in absence of Mg2+ ions and in presence of (5-(4-cyclopropoxyphenyl)pyridin-3-ylamino)methylenediphosphonic acid by 1H Line broadening NMR assay	B	BAO_0000357	single protein format	Homo sapiens	None	None	None	None	CHEMBL1782	Farnesyl diphosphate synthase	Homo sapiens	SINGLE PROTEIN	CHEMBL3297739	1	Scientific Literature	J. Med. Chem.	2014	None
CHEMBL54537		0	367.28	0	0.94	7 (4d)	CN(CCCc1ccccc1)CCC(O)(P(=O)(O)O)P(=O)(O)O	IC50	'='	2.594	nM	8.59			UO_0000065					False	CHEMBL799889	Negative logarithm of inhibitory concentration against bone resorption	F	BAO_0000019	assay format	Rattus norvegicus	None	None	None	None	CHEMBL1782	Farnesyl diphosphate synthase	Homo sapiens	SINGLE PROTEIN	CHEMBL1144872	1	Scientific Literature	J. Med. Chem.	2003	None
CHEMBL3299051		0	369.77	0	3.87	11	Cc1ccc(-c2cc3c(NCP(=O)(O)O)ncnc3s2)cc1Cl	Ratio						Not Determined						False	CHEMBL3369326	Inhibition of FPPS in human SH-SY5Y cells assessed as blocking of tau metabolism by measuring ratio of tau phosphorylation to total tau level at 100 nM after 24 hrs by ELISA (Rvb = 0.012 no-unit)	B	BAO_0000219	cell-based format	Homo sapiens	None	None	SH-SY5Y	None	CHEMBL1782	Farnesyl diphosphate synthase	Homo sapiens	SINGLE PROTEIN	CHEMBL3297739	1	Scientific Literature	J. Med. Chem.	2014	CHEMBL3307740
CHEMBL100441		0	381.30	0	1.25	13(4f)	Cc1cccc(CCCN(C)CCC(O)(P(=O)(O)O)P(=O)(O)O)c1	IC50	'='	3.89	nM	8.41			UO_0000065					False	CHEMBL799889	Negative logarithm of inhibitory concentration against bone resorption	F	BAO_0000019	assay format	Rattus norvegicus	None	None	None	None	CHEMBL1782	Farnesyl diphosphate synthase	Homo sapiens	SINGLE PROTEIN	CHEMBL1144872	1	Scientific Literature	J. Med. Chem.	2003	None
CHEMBL100835		0	397.30	0	1.09	16(5e)	Cc1cccc(OCCCN(C)CCC(O)(P(=O)(O)O)P(=O)(O)O)c1	ED50	'='	0.0017	mg.kg-1				UO_0000308					False	CHEMBL878723	Effective dose in inhibiting osteoclastic bone resorption	F	BAO_0000019	assay format	Rattus norvegicus	None	None	None	None	CHEMBL1782	Farnesyl diphosphate synthase	Homo sapiens	SINGLE PROTEIN	CHEMBL1144872	1	Scientific Literature	J. Med. Chem.	2003	None
CHEMBL55264		0	276.16	0	0.96	18	CCCCCCC(O)(P(=O)(O)O)P(=O)(O)O	IC50	'='	5900.0	nM	5.23			UO_0000065	18.94	0.45	4.27	3.87	False	CHEMBL681890	Inhibitory activity against farnesyl Pyrophosphate Synthase was determined	B	BAO_0000357	single protein format	Leishmania major	None	None	None	None	CHEMBL1782	Farnesyl diphosphate synthase	Homo sapiens	SINGLE PROTEIN	CHEMBL1145906	1	Scientific Literature	J. Med. Chem.	2003	None
CHEMBL55264		0	276.16	0	0.96	18	CCCCCCC(O)(P(=O)(O)O)P(=O)(O)O	Ki	'='	560.0	nM	6.25			UO_0000065	22.64	0.53	5.29	4.62	False	CHEMBL681891	Binding affinity towards farnesyl Pyrophosphate Synthase using [14C]- isopentenyl pyrophosphate as radioligand	B	BAO_0000357	single protein format	Leishmania major	None	None	None	None	CHEMBL1782	Farnesyl diphosphate synthase	Homo sapiens	SINGLE PROTEIN	CHEMBL1145906	1	Scientific Literature	J. Med. Chem.	2003	None
CHEMBL55886		0	283.11	0	-0.37	7	O=P(O)(O)C(O)(Cc1ccncc1)P(=O)(O)O	IC50	'='	1300.0	nM	5.89			UO_0000065	20.79	0.47	6.26	3.97	False	CHEMBL681890	Inhibitory activity against farnesyl Pyrophosphate Synthase was determined	B	BAO_0000357	single protein format	Leishmania major	None	None	None	None	CHEMBL1782	Farnesyl diphosphate synthase	Homo sapiens	SINGLE PROTEIN	CHEMBL1145906	1	Scientific Literature	J. Med. Chem.	2003	None
CHEMBL298547		0	290.19	0	1.35	7	CCCCCCCC(O)(P(=O)(O)O)P(=O)(O)O	IC50	'='	9360.0	nM	5.03			UO_0000065	17.33	0.40	3.68	3.72	False	CHEMBL681894	Inhibition of Trypanosoma cruzi farnesyl pyrophosphate synthase	B	BAO_0000357	single protein format	Trypanosoma cruzi	None	None	None	None	CHEMBL1782	Farnesyl diphosphate synthase	Homo sapiens	SINGLE PROTEIN	CHEMBL1136233	1	Scientific Literature	Bioorg. Med. Chem. Lett.	2003	None
CHEMBL293116		0	288.16	0	0.50	41	Cc1csc(NC(P(=O)(O)O)P(=O)(O)O)n1	Ki	'='	180.0	nM	6.75			UO_0000065	23.41	0.58	6.24	4.82	False	CHEMBL681891	Binding affinity towards farnesyl Pyrophosphate Synthase using [14C]- isopentenyl pyrophosphate as radioligand	B	BAO_0000357	single protein format	Leishmania major	None	None	None	None	CHEMBL1782	Farnesyl diphosphate synthase	Homo sapiens	SINGLE PROTEIN	CHEMBL1145906	1	Scientific Literature	J. Med. Chem.	2003	None
CHEMBL299717	(PROPYLAMINO)METHYLENEDIPHOSPHONIC ACID	0	233.10	0	-0.38	38	CCCNC(P(=O)(O)O)P(=O)(O)O	IC50	'='	1700.0	nM	5.77			UO_0000065	24.75	0.61	6.15	4.54	False	CHEMBL681890	Inhibitory activity against farnesyl Pyrophosphate Synthase was determined	B	BAO_0000357	single protein format	Leishmania major	None	None	None	None	CHEMBL1782	Farnesyl diphosphate synthase	Homo sapiens	SINGLE PROTEIN	CHEMBL1145906	1	Scientific Literature	J. Med. Chem.	2003	None
CHEMBL54714		0	302.55	0	0.79	15	O=P(O)(O)C(Nc1ccc(Cl)cn1)P(=O)(O)O	Ki	'='	23.0	nM	7.64			UO_0000065	25.25	0.61	6.85	5.46	False	CHEMBL681891	Binding affinity towards farnesyl Pyrophosphate Synthase using [14C]- isopentenyl pyrophosphate as radioligand	B	BAO_0000357	single protein format	Leishmania major	None	None	None	None	CHEMBL1782	Farnesyl diphosphate synthase	Homo sapiens	SINGLE PROTEIN	CHEMBL1145906	1	Scientific Literature	J. Med. Chem.	2003	None
CHEMBL56011		0	261.15	0	0.26	20	CCC(C)CNC(P(=O)(O)O)P(=O)(O)O	Ki	'='	34.0	nM	7.47			UO_0000065	28.60	0.68	7.21	5.88	False	CHEMBL681891	Binding affinity towards farnesyl Pyrophosphate Synthase using [14C]- isopentenyl pyrophosphate as radioligand	B	BAO_0000357	single protein format	Leishmania major	None	None	None	None	CHEMBL1782	Farnesyl diphosphate synthase	Homo sapiens	SINGLE PROTEIN	CHEMBL1145906	1	Scientific Literature	J. Med. Chem.	2003	None
CHEMBL98080		0	316.21	0	1.32	50(8g)	CC(C)c1cnc(NC(P(=O)(O)O)P(=O)(O)O)s1	ED50	'='	0.2	mg.kg-1				UO_0000308					False	CHEMBL878723	Effective dose in inhibiting osteoclastic bone resorption	F	BAO_0000019	assay format	Rattus norvegicus	None	None	None	None	CHEMBL1782	Farnesyl diphosphate synthase	Homo sapiens	SINGLE PROTEIN	CHEMBL1144872	1	Scientific Literature	J. Med. Chem.	2003	None
CHEMBL452867	RIBOPRINE	0	335.36	0	-0.18	i6A	CC(C)=CCNc1ncnc2c1ncn2[C@@H]1O[C@H](CO)[C@@H](O)[C@H]1O	Kd	'='	2210000.0	nM		Outside typical range		UO_0000065					False	CHEMBL3381807	Binding affinity to FPPS (unknown origin) expressed in Escherichia coli BL21(DEscherichia ) assessed as binding constant of proton H12 of isopentenylic moiety by saturation transfer difference NMR analysis	B	BAO_0000019	assay format	Homo sapiens	None	None	None	None	CHEMBL1782	Farnesyl diphosphate synthase	Homo sapiens	SINGLE PROTEIN	CHEMBL3352333	1	Scientific Literature	J. Med. Chem.	2014	None
CHEMBL101647		0	286.12	0	-0.73	47(6j)	O=P(O)(O)C(O)(CCn1ccnc1)P(=O)(O)O	IC50	'='	157.4	nM	6.80			UO_0000065					False	CHEMBL799889	Negative logarithm of inhibitory concentration against bone resorption	F	BAO_0000019	assay format	Rattus norvegicus	None	None	None	None	CHEMBL1782	Farnesyl diphosphate synthase	Homo sapiens	SINGLE PROTEIN	CHEMBL1144872	1	Scientific Literature	J. Med. Chem.	2003	None
CHEMBL318504		0	347.20	0	0.98	48(8l)	O=P(O)(O)C(Nc1nccn1Cc1ccccc1)P(=O)(O)O	IC50	'='	185.35	nM	6.73			UO_0000065					False	CHEMBL799889	Negative logarithm of inhibitory concentration against bone resorption	F	BAO_0000019	assay format	Rattus norvegicus	None	None	None	None	CHEMBL1782	Farnesyl diphosphate synthase	Homo sapiens	SINGLE PROTEIN	CHEMBL1144872	1	Scientific Literature	J. Med. Chem.	2003	None
CHEMBL99006		0	273.08	0	-1.72	54(6n)	O=P(O)(O)C(O)(Cn1cncn1)P(=O)(O)O	ED50	'='	0.6	mg.kg-1				UO_0000308					False	CHEMBL878723	Effective dose in inhibiting osteoclastic bone resorption	F	BAO_0000019	assay format	Rattus norvegicus	None	None	None	None	CHEMBL1782	Farnesyl diphosphate synthase	Homo sapiens	SINGLE PROTEIN	CHEMBL1144872	1	Scientific Literature	J. Med. Chem.	2003	None
CHEMBL2338363		0	426.39	0	1.68	12	CCCCCCCCCCCn1cc[n+](CC(O)(P(=O)([O-])O)P(=O)(O)O)c1	IC50	'='	210.0	nM	6.68			UO_0000065	15.66	0.34	5.00	4.54	False	CHEMBL2344604	Inhibition of His6-tagged human truncated FPPS (6-353) expressed in Escherichia coli BL21(DE3) cells using geranyl diphosphate and isopentenyl diphosphate as substrate preincubated with enzyme for 30 mins by spectrophotometric analysis	B	BAO_0000219	cell-based format	Homo sapiens	None	None	None	None	CHEMBL1782	Farnesyl diphosphate synthase	Homo sapiens	SINGLE PROTEIN	CHEMBL2331292	1	Scientific Literature	ACS Med. Chem. Lett.	2013	None
CHEMBL2338373		0	326.23	0	0.02	22	CCCCCn1cc[n+](CC(P(=O)([O-])O)P(=O)(O)O)c1	IC50	'='	200.0	nM	6.70			UO_0000065	20.53	0.46	6.68	5.29	False	CHEMBL2344602	Binding affinity to human FPPS at 1 mM by X-ray crystallographic analysis	B	BAO_0000357	single protein format	Homo sapiens	None	None	None	None	CHEMBL1782	Farnesyl diphosphate synthase	Homo sapiens	SINGLE PROTEIN	CHEMBL2331292	1	Scientific Literature	ACS Med. Chem. Lett.	2013	None
CHEMBL292224	(CYCLOPROPYLAMINO)METHYLENEDIPHOSPHONIC ACID	0	231.08	0	-0.62	62	O=P(O)(O)C(NC1CC1)P(=O)(O)O	IC50	'='	40738.03	nM	4.39			UO_0000065	19.00	0.46	5.01	3.45	False	CHEMBL857167	Inhibitory activity against farnesyl Pyrophosphate Synthase expressed as #NAME? (M)	B	BAO_0000357	single protein format	Leishmania major	None	None	None	None	CHEMBL1782	Farnesyl diphosphate synthase	Homo sapiens	SINGLE PROTEIN	CHEMBL1145906	1	Scientific Literature	J. Med. Chem.	2003	None
CHEMBL58830	(CYCLOPENTYLAMINO)METHYLENEDIPHOSPHONIC ACID	0	259.13	0	0.16	29	O=P(O)(O)C(NC1CCCC1)P(=O)(O)O	IC50	'='	537.03	nM	6.27			UO_0000065	24.20	0.57	6.11	4.93	False	CHEMBL857167	Inhibitory activity against farnesyl Pyrophosphate Synthase expressed as #NAME? (M)	B	BAO_0000357	single protein format	Leishmania major	None	None	None	None	CHEMBL1782	Farnesyl diphosphate synthase	Homo sapiens	SINGLE PROTEIN	CHEMBL1145906	1	Scientific Literature	J. Med. Chem.	2003	None
CHEMBL111695		0	288.22	0	2.42	30	CCCCCCCCC(P(=O)(O)O)P(=O)(O)O	IC50	'='	4250.0	nM	5.37			UO_0000065	18.64	0.43	2.95	4.67	False	CHEMBL681894	Inhibition of Trypanosoma cruzi farnesyl pyrophosphate synthase	B	BAO_0000357	single protein format	Trypanosoma cruzi	None	None	None	None	CHEMBL1782	Farnesyl diphosphate synthase	Homo sapiens	SINGLE PROTEIN	CHEMBL1136233	1	Scientific Literature	Bioorg. Med. Chem. Lett.	2003	None
CHEMBL924	ZOLEDRONIC ACID	4	272.09	0	-1.12	zoledronate	O=P(O)(O)C(O)(Cn1ccnc1)P(=O)(O)O	IC50	'='	4.1	nM	8.39			UO_0000065	30.83	0.72	9.51	5.48	True	CHEMBL1036745	Inhibition of human FPP synthase expressed in Escherichia coli BL21 (DE3)	B	BAO_0000019	assay format	Homo sapiens	None	None	None	None	CHEMBL1782	Farnesyl diphosphate synthase	Homo sapiens	SINGLE PROTEIN	CHEMBL1142544	1	Scientific Literature	J. Med. Chem.	2008	None
CHEMBL56556		0	282.12	0	0.23	1	O=P(O)(O)C(O)(Cc1ccccc1)P(=O)(O)O	Inhibition	'='	53.0	%				UO_0000187					False	CHEMBL990988	Inhibition of farnesyl diphosphate synthase at 200 nM	B	BAO_0000357	single protein format	None	None	None	None	None	CHEMBL1782	Farnesyl diphosphate synthase	Homo sapiens	SINGLE PROTEIN	CHEMBL1155115	1	Scientific Literature	J. Med. Chem.	2008	None
CHEMBL272054		0	390.48	0	4.75	4b	O=C(Nc1ccc(C2CCCCC2)cc1)C1=C(O)C[C@@H](c2ccccc2)NC1=O	IC50	'>'	100000.0	nM				UO_0000065					False	CHEMBL951084	Inhibition of human FPPS	B	BAO_0000357	single protein format	Homo sapiens	None	None	None	None	CHEMBL1782	Farnesyl diphosphate synthase	Homo sapiens	SINGLE PROTEIN	CHEMBL1142343	1	Scientific Literature	Bioorg. Med. Chem. Lett.	2008	None
CHEMBL269960		0	390.48	0	4.53	2	O=C(Nc1ccc(C2CCCCC2)cc1)C1=C(O)CN(Cc2ccccc2)C1=O	IC50	'='	8000.0	nM	5.10			UO_0000065	13.05	0.24	0.57	7.32	False	CHEMBL951084	Inhibition of human FPPS	B	BAO_0000357	single protein format	Homo sapiens	None	None	None	None	CHEMBL1782	Farnesyl diphosphate synthase	Homo sapiens	SINGLE PROTEIN	CHEMBL1142343	1	Scientific Literature	Bioorg. Med. Chem. Lett.	2008	None
CHEMBL291727		0	318.16	0	1.29	22	O=P(O)(O)C(Nc1nccc2ccccc12)P(=O)(O)O	Ki	'='	41.0	nM	7.39			UO_0000065	23.22	0.50	6.10	5.28	False	CHEMBL681891	Binding affinity towards farnesyl Pyrophosphate Synthase using [14C]- isopentenyl pyrophosphate as radioligand	B	BAO_0000357	single protein format	Leishmania major	None	None	None	None	CHEMBL1782	Farnesyl diphosphate synthase	Homo sapiens	SINGLE PROTEIN	CHEMBL1145906	1	Scientific Literature	J. Med. Chem.	2003	None
CHEMBL55214	NERIDRONIC ACID	3	277.15	1	-0.49	48	NCCCCCC(O)(P(=O)(O)O)P(=O)(O)O	IC50	'='	4600.0	nM	5.34			UO_0000065	19.26	0.46	5.83	3.31	False	CHEMBL681890	Inhibitory activity against farnesyl Pyrophosphate Synthase was determined	B	BAO_0000357	single protein format	Leishmania major	None	None	None	None	CHEMBL1782	Farnesyl diphosphate synthase	Homo sapiens	SINGLE PROTEIN	CHEMBL1145906	1	Scientific Literature	J. Med. Chem.	2003	None
CHEMBL299563	THIOMORPHOLINOMETHYLENEDIPHOSPHONIC ACID	0	277.18	0	-0.33	65	O=P(O)(O)C(N1CCSCC1)P(=O)(O)O	Ki	'='	7300.0	nM	5.14			UO_0000065	18.53	0.47	5.47	4.34	False	CHEMBL681891	Binding affinity towards farnesyl Pyrophosphate Synthase using [14C]- isopentenyl pyrophosphate as radioligand	B	BAO_0000357	single protein format	Leishmania major	None	None	None	None	CHEMBL1782	Farnesyl diphosphate synthase	Homo sapiens	SINGLE PROTEIN	CHEMBL1145906	1	Scientific Literature	J. Med. Chem.	2003	None
CHEMBL1230158	TIANAFAC	0	240.71	0	3.49	55	Cc1c(CC(=O)O)sc2ccc(Cl)cc12	IC50	'>'	500000000.0	nM		Outside typical range		UO_0000065					False	CHEMBL3364478	Inhibition of FPPS (unknown origin)	B	BAO_0000357	single protein format	Homo sapiens	None	None	None	None	CHEMBL1782	Farnesyl diphosphate synthase	Homo sapiens	SINGLE PROTEIN	CHEMBL3351920	1	Scientific Literature	Bioorg. Med. Chem.	2014	None
CHEMBL40664		0	304.17	0	1.59	7	COCCC/C(C)=C/COP(=O)(O)OP(=O)(O)O	Km	'='	15600.0	nM				UO_0000065					False	CHEMBL679578	Compound was tested for apparent Km values of Farnesyl diphosphate synthase from Pig liver	B	BAO_0000019	assay format	Sus scrofa	None	None	None	None	CHEMBL1782	Farnesyl diphosphate synthase	Homo sapiens	SINGLE PROTEIN	CHEMBL1128774	1	Scientific Literature	Bioorg. Med. Chem. Lett.	1995	None
CHEMBL41612		0	290.15	0	0.93	5	C/C(=C\COP(=O)(O)OP(=O)(O)O)CCCO	Activity						Active						False	CHEMBL679576	Compound was tested for apparent Km values of Farnesyl diphosphate synthase from Pig liver; Active	B	BAO_0000019	assay format	Sus scrofa	None	None	None	None	CHEMBL1782	Farnesyl diphosphate synthase	Homo sapiens	SINGLE PROTEIN	CHEMBL1128774	1	Scientific Literature	Bioorg. Med. Chem. Lett.	1995	None
CHEMBL100295		0	316.21	0	1.15	38(8e)	CCCc1cnc(NC(P(=O)(O)O)P(=O)(O)O)s1	ED50	'='	0.002	mg.kg-1				UO_0000308					False	CHEMBL878723	Effective dose in inhibiting osteoclastic bone resorption	F	BAO_0000019	assay format	Rattus norvegicus	None	None	None	None	CHEMBL1782	Farnesyl diphosphate synthase	Homo sapiens	SINGLE PROTEIN	CHEMBL1144872	1	Scientific Literature	J. Med. Chem.	2003	None
CHEMBL100295		0	316.21	0	1.15	38(8e)	CCCc1cnc(NC(P(=O)(O)O)P(=O)(O)O)s1	IC50	'='	6.152	nM	8.21			UO_0000065					False	CHEMBL799889	Negative logarithm of inhibitory concentration against bone resorption	F	BAO_0000019	assay format	Rattus norvegicus	None	None	None	None	CHEMBL1782	Farnesyl diphosphate synthase	Homo sapiens	SINGLE PROTEIN	CHEMBL1144872	1	Scientific Literature	J. Med. Chem.	2003	None
CHEMBL102185		0	395.33	0	1.72	23(4k)	CN(CCCCCc1ccccc1)CCC(O)(P(=O)(O)O)P(=O)(O)O	IC50	'='	49.43	nM	7.31			UO_0000065					False	CHEMBL799889	Negative logarithm of inhibitory concentration against bone resorption	F	BAO_0000019	assay format	Rattus norvegicus	None	None	None	None	CHEMBL1782	Farnesyl diphosphate synthase	Homo sapiens	SINGLE PROTEIN	CHEMBL1144872	1	Scientific Literature	J. Med. Chem.	2003	None
CHEMBL319519		0	403.69	0	1.04	15(5b)	CN(CCOc1ccc(Cl)cc1)CCC(O)(P(=O)(O)O)P(=O)(O)O	ED50	'='	0.0017	mg.kg-1				UO_0000308					False	CHEMBL878723	Effective dose in inhibiting osteoclastic bone resorption	F	BAO_0000019	assay format	Rattus norvegicus	None	None	None	None	CHEMBL1782	Farnesyl diphosphate synthase	Homo sapiens	SINGLE PROTEIN	CHEMBL1144872	1	Scientific Literature	J. Med. Chem.	2003	None
CHEMBL98080		0	316.21	0	1.32	50(8g)	CC(C)c1cnc(NC(P(=O)(O)O)P(=O)(O)O)s1	IC50	'='	632.41	nM	6.20			UO_0000065					False	CHEMBL799889	Negative logarithm of inhibitory concentration against bone resorption	F	BAO_0000019	assay format	Rattus norvegicus	None	None	None	None	CHEMBL1782	Farnesyl diphosphate synthase	Homo sapiens	SINGLE PROTEIN	CHEMBL1144872	1	Scientific Literature	J. Med. Chem.	2003	None
CHEMBL392675		0	280.18	0	-1.38	42	C[S+](C)CCC(O)(P(=O)([O-])O)P(=O)(O)O	IC50	'='	10000.0	nM	5.00			UO_0000065	17.85	0.46	6.38	3.62	False	CHEMBL901776	Inhibition of human FPPS	B	BAO_0000357	single protein format	Homo sapiens	None	None	None	None	CHEMBL1782	Farnesyl diphosphate synthase	Homo sapiens	SINGLE PROTEIN	CHEMBL1138275	1	Scientific Literature	J. Med. Chem.	2007	None
CHEMBL280463		0	246.14	0	1.25	24	CCCCCC(P(=O)(O)O)P(=O)(O)O	IC50	'='	5670.0	nM	5.25			UO_0000065	21.31	0.51	4.00	4.56	False	CHEMBL681894	Inhibition of Trypanosoma cruzi farnesyl pyrophosphate synthase	B	BAO_0000357	single protein format	Trypanosoma cruzi	None	None	None	None	CHEMBL1782	Farnesyl diphosphate synthase	Homo sapiens	SINGLE PROTEIN	CHEMBL1136233	1	Scientific Literature	Bioorg. Med. Chem. Lett.	2003	None
CHEMBL317338		0	409.36	0	2.11	28(4l)	CN(CCCCCCc1ccccc1)CCC(O)(P(=O)(O)O)P(=O)(O)O	IC50	'='	3630.78	nM	5.44			UO_0000065					False	CHEMBL799889	Negative logarithm of inhibitory concentration against bone resorption	F	BAO_0000019	assay format	Rattus norvegicus	None	None	None	None	CHEMBL1782	Farnesyl diphosphate synthase	Homo sapiens	SINGLE PROTEIN	CHEMBL1144872	1	Scientific Literature	J. Med. Chem.	2003	None
CHEMBL55140		0	282.13	0	0.44	5	Cc1cccnc1NC(P(=O)(O)O)P(=O)(O)O	IC50	'='	112.2	nM	6.95			UO_0000065	24.63	0.56	6.51	4.97	False	CHEMBL857167	Inhibitory activity against farnesyl Pyrophosphate Synthase expressed as #NAME? (M)	B	BAO_0000357	single protein format	Leishmania major	None	None	None	None	CHEMBL1782	Farnesyl diphosphate synthase	Homo sapiens	SINGLE PROTEIN	CHEMBL1145906	1	Scientific Literature	J. Med. Chem.	2003	None
CHEMBL55856	(ISOPENTYLAMINO)METHYLENEDIPHOSPHONIC ACID	0	261.15	0	0.26	26	CC(C)CCNC(P(=O)(O)O)P(=O)(O)O	IC50	'='	490.0	nM	6.31			UO_0000065	24.16	0.57	6.05	4.96	False	CHEMBL681890	Inhibitory activity against farnesyl Pyrophosphate Synthase was determined	B	BAO_0000357	single protein format	Leishmania major	None	None	None	None	CHEMBL1782	Farnesyl diphosphate synthase	Homo sapiens	SINGLE PROTEIN	CHEMBL1145906	1	Scientific Literature	J. Med. Chem.	2003	None
CHEMBL55856	(ISOPENTYLAMINO)METHYLENEDIPHOSPHONIC ACID	0	261.15	0	0.26	26	CC(C)CCNC(P(=O)(O)O)P(=O)(O)O	Ki	'='	47.0	nM	7.33			UO_0000065	28.06	0.67	7.07	5.77	False	CHEMBL681891	Binding affinity towards farnesyl Pyrophosphate Synthase using [14C]- isopentenyl pyrophosphate as radioligand	B	BAO_0000357	single protein format	Leishmania major	None	None	None	None	CHEMBL1782	Farnesyl diphosphate synthase	Homo sapiens	SINGLE PROTEIN	CHEMBL1145906	1	Scientific Literature	J. Med. Chem.	2003	None
CHEMBL55352	(DIPROPYLAMINO)METHYLENEDIPHOSPHONIC ACID	0	275.18	0	0.75	55	CCCN(CCC)C(P(=O)(O)O)P(=O)(O)O	IC50	'='	9332.54	nM	5.03			UO_0000065	18.28	0.43	4.28	4.25	False	CHEMBL857167	Inhibitory activity against farnesyl Pyrophosphate Synthase expressed as #NAME? (M)	B	BAO_0000357	single protein format	Leishmania major	None	None	None	None	CHEMBL1782	Farnesyl diphosphate synthase	Homo sapiens	SINGLE PROTEIN	CHEMBL1145906	1	Scientific Literature	J. Med. Chem.	2003	None
CHEMBL54480		0	289.21	0	1.18	34	CCCCCC(C)NC(P(=O)(O)O)P(=O)(O)O	IC50	'='	1148.15	nM	5.94			UO_0000065	20.54	0.48	4.76	4.67	False	CHEMBL857167	Inhibitory activity against farnesyl Pyrophosphate Synthase expressed as #NAME? (M)	B	BAO_0000357	single protein format	Leishmania major	None	None	None	None	CHEMBL1782	Farnesyl diphosphate synthase	Homo sapiens	SINGLE PROTEIN	CHEMBL1145906	1	Scientific Literature	J. Med. Chem.	2003	None
CHEMBL288665		0	302.20	0	2.74	2	CCCCC/C(C)=C/COP(=O)(O)OP(=O)(O)O	Km	'='	17500.0	nM				UO_0000065					False	CHEMBL679578	Compound was tested for apparent Km values of Farnesyl diphosphate synthase from Pig liver	B	BAO_0000019	assay format	Sus scrofa	None	None	None	None	CHEMBL1782	Farnesyl diphosphate synthase	Homo sapiens	SINGLE PROTEIN	CHEMBL1128774	1	Scientific Literature	Bioorg. Med. Chem. Lett.	1995	None
CHEMBL394759		0	346.01	0	1.03	5g	O=P(O)(O)C(Br)(Cc1cccnc1)P(=O)(O)O	IC50	'='	340.4	nM	6.47			UO_0000065	18.69	0.52	5.44	5.06	False	CHEMBL902037	Inhibition of human cloned FPPS expressed in Escherichia col BL2 (DE3)	B	BAO_0000019	assay format	Homo sapiens	None	None	None	None	CHEMBL1782	Farnesyl diphosphate synthase	Homo sapiens	SINGLE PROTEIN	CHEMBL1138296	1	Scientific Literature	J. Med. Chem.	2007	None
CHEMBL316663		0	397.30	0	1.17	17(5l)	CN(CCCCOc1ccccc1)CCC(O)(P(=O)(O)O)P(=O)(O)O	IC50	'='	10.07	nM	8.00			UO_0000065					False	CHEMBL799889	Negative logarithm of inhibitory concentration against bone resorption	F	BAO_0000019	assay format	Rattus norvegicus	None	None	None	None	CHEMBL1782	Farnesyl diphosphate synthase	Homo sapiens	SINGLE PROTEIN	CHEMBL1144872	1	Scientific Literature	J. Med. Chem.	2003	None
CHEMBL1798027		0	329.47	0	3.67	1	CCCCc1ccc(-c2nc(C)c(/C(C)=N/NC(=N)N)s2)cc1	Inhibition						Not Active						False	CHEMBL4029425	Inhibition of human FPPS	A	BAO_0000357	single protein format	Homo sapiens	None	None	None	None	CHEMBL1782	Farnesyl diphosphate synthase	Homo sapiens	SINGLE PROTEIN	CHEMBL4028805	1	Scientific Literature	J Med Chem	2017	None
CHEMBL100483		0	347.00	0	0.89	37	O=P(O)(O)C(Nc1ccc(Br)cn1)P(=O)(O)O	Ki	'='	140.0	nM	6.85			UO_0000065	19.75	0.55	5.96	4.90	False	CHEMBL681891	Binding affinity towards farnesyl Pyrophosphate Synthase using [14C]- isopentenyl pyrophosphate as radioligand	B	BAO_0000357	single protein format	Leishmania major	None	None	None	None	CHEMBL1782	Farnesyl diphosphate synthase	Homo sapiens	SINGLE PROTEIN	CHEMBL1145906	1	Scientific Literature	J. Med. Chem.	2003	None
CHEMBL299563	THIOMORPHOLINOMETHYLENEDIPHOSPHONIC ACID	0	277.18	0	-0.33	65	O=P(O)(O)C(N1CCSCC1)P(=O)(O)O	IC50	'='	75857.76	nM	4.12			UO_0000065	14.86	0.38	4.45	3.48	False	CHEMBL857167	Inhibitory activity against farnesyl Pyrophosphate Synthase expressed as #NAME? (M)	B	BAO_0000357	single protein format	Leishmania major	None	None	None	None	CHEMBL1782	Farnesyl diphosphate synthase	Homo sapiens	SINGLE PROTEIN	CHEMBL1145906	1	Scientific Literature	J. Med. Chem.	2003	None
CHEMBL56254	(HEXYLAMINO)METHYLENEDIPHOSPHONIC ACID	0	275.18	0	0.80	39	CCCCCCNC(P(=O)(O)O)P(=O)(O)O	IC50	'='	1700.0	nM	5.77			UO_0000065	20.97	0.49	4.97	4.54	False	CHEMBL681890	Inhibitory activity against farnesyl Pyrophosphate Synthase was determined	B	BAO_0000357	single protein format	Leishmania major	None	None	None	None	CHEMBL1782	Farnesyl diphosphate synthase	Homo sapiens	SINGLE PROTEIN	CHEMBL1145906	1	Scientific Literature	J. Med. Chem.	2003	None
CHEMBL316844		0	369.25	1	0.44	23	O=P(O)(O)C(O)(CCNCCCOc1ccccc1)P(=O)(O)O	IC50	'='	446.68	nM	6.35			UO_0000065	17.20	0.38	5.91	4.06	False	CHEMBL857167	Inhibitory activity against farnesyl Pyrophosphate Synthase expressed as #NAME? (M)	B	BAO_0000357	single protein format	Leishmania major	None	None	None	None	CHEMBL1782	Farnesyl diphosphate synthase	Homo sapiens	SINGLE PROTEIN	CHEMBL1145906	1	Scientific Literature	J. Med. Chem.	2003	None
CHEMBL280463		0	246.14	0	1.25	56	CCCCCC(P(=O)(O)O)P(=O)(O)O	IC50	'='	9600.0	nM	5.02			UO_0000065	20.39	0.49	3.77	4.36	False	CHEMBL681890	Inhibitory activity against farnesyl Pyrophosphate Synthase was determined	B	BAO_0000357	single protein format	Leishmania major	None	None	None	None	CHEMBL1782	Farnesyl diphosphate synthase	Homo sapiens	SINGLE PROTEIN	CHEMBL1145906	1	Scientific Literature	J. Med. Chem.	2003	None
CHEMBL2088336		0	400.26	0	2.34	7g	O=P(O)(O)C(Nc1cc(-c2ccc(OC3CC3)cc2)ccn1)P(=O)(O)O	IC50	'='	12.0	nM	7.92			UO_0000065	19.79	0.42	5.58	5.31	False	CHEMBL2092208	Inhibition of human His6-tagged recombinant FPPS expressed in Escherichia coli BL21(DE3) using GPP and [3H]IPP as substrate incubated for 5 mins prior to substrate addition measured after 20 mins by liquid scintillation counting	B	BAO_0000019	assay format	Homo sapiens	None	None	None	None	CHEMBL1782	Farnesyl diphosphate synthase	Homo sapiens	SINGLE PROTEIN	CHEMBL2086301	1	Scientific Literature	Bioorg. Med. Chem.	2012	None
CHEMBL54926	(CYCLOBUTYLAMINO)METHYLENEDIPHOSPHONIC ACID	0	245.11	0	-0.23	45	O=P(O)(O)C(NC1CCC1)P(=O)(O)O	IC50	'='	3235.94	nM	5.49			UO_0000065	22.40	0.54	5.72	4.32	False	CHEMBL857167	Inhibitory activity against farnesyl Pyrophosphate Synthase expressed as #NAME? (M)	B	BAO_0000357	single protein format	Leishmania major	None	None	None	None	CHEMBL1782	Farnesyl diphosphate synthase	Homo sapiens	SINGLE PROTEIN	CHEMBL1145906	1	Scientific Literature	J. Med. Chem.	2003	None
CHEMBL298771		0	263.12	1	-0.88	47	NCCCCC(O)(P(=O)(O)O)P(=O)(O)O	Ki	'='	420.0	nM	6.38			UO_0000065	24.24	0.58	7.26	3.95	False	CHEMBL681891	Binding affinity towards farnesyl Pyrophosphate Synthase using [14C]- isopentenyl pyrophosphate as radioligand	B	BAO_0000357	single protein format	Leishmania major	None	None	None	None	CHEMBL1782	Farnesyl diphosphate synthase	Homo sapiens	SINGLE PROTEIN	CHEMBL1145906	1	Scientific Literature	J. Med. Chem.	2003	None
CHEMBL54344	(DIETHYLAMINO)METHYLENEDIPHOSPHONIC ACID	0	247.12	0	-0.03	60	CCN(CC)C(P(=O)(O)O)P(=O)(O)O	IC50	'='	18000.0	nM	4.75			UO_0000065	19.20	0.46	4.77	4.01	False	CHEMBL681890	Inhibitory activity against farnesyl Pyrophosphate Synthase was determined	B	BAO_0000357	single protein format	Leishmania major	None	None	None	None	CHEMBL1782	Farnesyl diphosphate synthase	Homo sapiens	SINGLE PROTEIN	CHEMBL1145906	1	Scientific Literature	J. Med. Chem.	2003	None
CHEMBL54344	(DIETHYLAMINO)METHYLENEDIPHOSPHONIC ACID	0	247.12	0	-0.03	60	CCN(CC)C(P(=O)(O)O)P(=O)(O)O	Ki	'='	1700.0	nM	5.77			UO_0000065	23.35	0.56	5.80	4.88	False	CHEMBL681891	Binding affinity towards farnesyl Pyrophosphate Synthase using [14C]- isopentenyl pyrophosphate as radioligand	B	BAO_0000357	single protein format	Leishmania major	None	None	None	None	CHEMBL1782	Farnesyl diphosphate synthase	Homo sapiens	SINGLE PROTEIN	CHEMBL1145906	1	Scientific Literature	J. Med. Chem.	2003	None
CHEMBL434024		0	283.11	0	-0.37	6	O=P(O)(O)C(O)(Cc1ccccn1)P(=O)(O)O	IC50	'='	140.0	nM	6.85			UO_0000065	24.21	0.55	7.22	4.63	False	CHEMBL681890	Inhibitory activity against farnesyl Pyrophosphate Synthase was determined	B	BAO_0000357	single protein format	Leishmania major	None	None	None	None	CHEMBL1782	Farnesyl diphosphate synthase	Homo sapiens	SINGLE PROTEIN	CHEMBL1145906	1	Scientific Literature	J. Med. Chem.	2003	None
CHEMBL55464		0	367.28	1	0.99	8 (4i)	O=P(O)(O)C(O)(CCNCCCCc1ccccc1)P(=O)(O)O	IC50	'='	2.692	nM	8.57			UO_0000065					False	CHEMBL799889	Negative logarithm of inhibitory concentration against bone resorption	F	BAO_0000019	assay format	Rattus norvegicus	None	None	None	None	CHEMBL1782	Farnesyl diphosphate synthase	Homo sapiens	SINGLE PROTEIN	CHEMBL1144872	1	Scientific Literature	J. Med. Chem.	2003	None
CHEMBL294478	(ISOBUTYLAMINO)METHYLENEDIPHOSPHONIC ACID	0	247.12	0	-0.13	30	CC(C)CNC(P(=O)(O)O)P(=O)(O)O	Ki	'='	75.0	nM	7.12			UO_0000065	28.83	0.70	7.25	5.61	False	CHEMBL681891	Binding affinity towards farnesyl Pyrophosphate Synthase using [14C]- isopentenyl pyrophosphate as radioligand	B	BAO_0000357	single protein format	Leishmania major	None	None	None	None	CHEMBL1782	Farnesyl diphosphate synthase	Homo sapiens	SINGLE PROTEIN	CHEMBL1145906	1	Scientific Literature	J. Med. Chem.	2003	None
CHEMBL299988		0	262.13	0	0.57	5	CCCCCC(O)(P(=O)(O)O)P(=O)(O)O	IC50	'='	3120.0	nM	5.51			UO_0000065	21.00	0.50	4.94	4.07	False	CHEMBL681892	Inhibitory concentration against Trypanosoma brucei farnesyl pyrophosphate synthase activity	B	BAO_0000357	single protein format	Trypanosoma brucei	None	None	None	None	CHEMBL1782	Farnesyl diphosphate synthase	Homo sapiens	SINGLE PROTEIN	CHEMBL1136233	1	Scientific Literature	Bioorg. Med. Chem. Lett.	2003	None
CHEMBL923	RISEDRONIC ACID	4	283.11	0	-0.37	risedronate	O=P(O)(O)C(O)(Cc1cccnc1)P(=O)(O)O	Inhibition	'='	57.0	%				UO_0000187					False	CHEMBL990989	Inhibition of farnesyl diphosphate synthase at 2 nM	B	BAO_0000357	single protein format	None	None	None	None	None	CHEMBL1782	Farnesyl diphosphate synthase	Homo sapiens	SINGLE PROTEIN	CHEMBL1155115	1	Scientific Literature	J. Med. Chem.	2008	None
CHEMBL100830		0	302.19	0	0.76	37(8d)	CCc1cnc(NC(P(=O)(O)O)P(=O)(O)O)s1	ED50	'='	0.0015	mg.kg-1				UO_0000308					False	CHEMBL878723	Effective dose in inhibiting osteoclastic bone resorption	F	BAO_0000019	assay format	Rattus norvegicus	None	None	None	None	CHEMBL1782	Farnesyl diphosphate synthase	Homo sapiens	SINGLE PROTEIN	CHEMBL1144872	1	Scientific Literature	J. Med. Chem.	2003	None
CHEMBL323299		0	286.12	1	-0.74	44(6f)	Cc1nc(CC(O)(P(=O)(O)O)P(=O)(O)O)c[nH]1	ED50	'='	0.015	mg.kg-1				UO_0000308					False	CHEMBL878723	Effective dose in inhibiting osteoclastic bone resorption	F	BAO_0000019	assay format	Rattus norvegicus	None	None	None	None	CHEMBL1782	Farnesyl diphosphate synthase	Homo sapiens	SINGLE PROTEIN	CHEMBL1144872	1	Scientific Literature	J. Med. Chem.	2003	None
CHEMBL437758		0	285.10	0	0.60	5e	O=P(O)(O)C(F)(Cc1cccnc1)P(=O)(O)O	IC50	'='	16.4	nM	7.79			UO_0000065	27.31	0.63	7.19	6.08	False	CHEMBL902037	Inhibition of human cloned FPPS expressed in Escherichia col BL2 (DE3)	B	BAO_0000019	assay format	Homo sapiens	None	None	None	None	CHEMBL1782	Farnesyl diphosphate synthase	Homo sapiens	SINGLE PROTEIN	CHEMBL1138296	1	Scientific Literature	J. Med. Chem.	2007	None
CHEMBL55608	(BUTYLAMINO)METHYLENEDIPHOSPHONIC ACID	0	247.12	0	0.02	12	CCCCNC(P(=O)(O)O)P(=O)(O)O	IC50	'='	210.0	nM	6.68			UO_0000065	27.02	0.65	6.66	5.25	False	CHEMBL681890	Inhibitory activity against farnesyl Pyrophosphate Synthase was determined	B	BAO_0000357	single protein format	Leishmania major	None	None	None	None	CHEMBL1782	Farnesyl diphosphate synthase	Homo sapiens	SINGLE PROTEIN	CHEMBL1145906	1	Scientific Literature	J. Med. Chem.	2003	None
CHEMBL56255	(PENTYLAMINO)METHYLENEDIPHOSPHONIC ACID	0	261.15	0	0.41	19	CCCCCNC(P(=O)(O)O)P(=O)(O)O	IC50	'='	346.74	nM	6.46			UO_0000065	24.74	0.59	6.05	5.08	False	CHEMBL857167	Inhibitory activity against farnesyl Pyrophosphate Synthase expressed as #NAME? (M)	B	BAO_0000357	single protein format	Leishmania major	None	None	None	None	CHEMBL1782	Farnesyl diphosphate synthase	Homo sapiens	SINGLE PROTEIN	CHEMBL1145906	1	Scientific Literature	J. Med. Chem.	2003	None
CHEMBL54747		0	346.30	0	2.76	53	CCCCCCC(CCCC)C(O)(P(=O)(O)O)P(=O)(O)O	Ki	'='	650.0	nM	6.19			UO_0000065	17.87	0.40	3.43	4.57	False	CHEMBL681891	Binding affinity towards farnesyl Pyrophosphate Synthase using [14C]- isopentenyl pyrophosphate as radioligand	B	BAO_0000357	single protein format	Leishmania major	None	None	None	None	CHEMBL1782	Farnesyl diphosphate synthase	Homo sapiens	SINGLE PROTEIN	CHEMBL1145906	1	Scientific Literature	J. Med. Chem.	2003	None
CHEMBL2063255		0	349.43	0	3.22	9	CCCCCCOc1cccc(CCCNC(=O)/C=C(\O)C(=O)O)c1	Inhibition						Not Active						False	CHEMBL2065762	Inhibition of FPPS	B	BAO_0000357	single protein format	Homo sapiens	None	None	None	None	CHEMBL1782	Farnesyl diphosphate synthase	Homo sapiens	SINGLE PROTEIN	CHEMBL2062486	1	Scientific Literature	ACS Med. Chem. Lett.	2012	None
CHEMBL55837		0	402.41	0	4.47	51	CCCCCCCCCCCCCCCC(O)(P(=O)(O)O)P(=O)(O)O	IC50	'='	6456.54	nM	5.19			UO_0000065	12.90	0.28	0.72	3.84	False	CHEMBL857167	Inhibitory activity against farnesyl Pyrophosphate Synthase expressed as #NAME? (M)	B	BAO_0000357	single protein format	Leishmania major	None	None	None	None	CHEMBL1782	Farnesyl diphosphate synthase	Homo sapiens	SINGLE PROTEIN	CHEMBL1145906	1	Scientific Literature	J. Med. Chem.	2003	None
CHEMBL110971		0	304.22	0	1.74	8	CCCCCCCCC(O)(P(=O)(O)O)P(=O)(O)O	Ki	'='	590.0	nM	6.23			UO_0000065	20.48	0.47	4.49	4.60	False	CHEMBL681895	Binding affinity towards Trypanosoma cruzi farnesyl pyrophosphate synthase (TcFPPS)	B	BAO_0000357	single protein format	Trypanosoma cruzi	None	None	None	None	CHEMBL1782	Farnesyl diphosphate synthase	Homo sapiens	SINGLE PROTEIN	CHEMBL1136233	1	Scientific Literature	Bioorg. Med. Chem. Lett.	2003	None
CHEMBL55959		0	282.13	0	0.44	35	Cc1cccc(NC(P(=O)(O)O)P(=O)(O)O)n1	IC50	'='	1288.25	nM	5.89			UO_0000065	20.88	0.47	5.45	4.21	False	CHEMBL857167	Inhibitory activity against farnesyl Pyrophosphate Synthase expressed as #NAME? (M)	B	BAO_0000357	single protein format	Leishmania major	None	None	None	None	CHEMBL1782	Farnesyl diphosphate synthase	Homo sapiens	SINGLE PROTEIN	CHEMBL1145906	1	Scientific Literature	J. Med. Chem.	2003	None
CHEMBL101472		0	401.26	0	0.92	4 (5f)	CN(CCCOc1ccc(F)cc1)CCC(O)(P(=O)(O)O)P(=O)(O)O	ED50	'='	0.0006	mg.kg-1				UO_0000308					False	CHEMBL878723	Effective dose in inhibiting osteoclastic bone resorption	F	BAO_0000019	assay format	Rattus norvegicus	None	None	None	None	CHEMBL1782	Farnesyl diphosphate synthase	Homo sapiens	SINGLE PROTEIN	CHEMBL1144872	1	Scientific Literature	J. Med. Chem.	2003	None
CHEMBL318504		0	347.20	0	0.98	48(8l)	O=P(O)(O)C(Nc1nccn1Cc1ccccc1)P(=O)(O)O	ED50	'='	0.075	mg.kg-1				UO_0000308					False	CHEMBL878723	Effective dose in inhibiting osteoclastic bone resorption	F	BAO_0000019	assay format	Rattus norvegicus	None	None	None	None	CHEMBL1782	Farnesyl diphosphate synthase	Homo sapiens	SINGLE PROTEIN	CHEMBL1144872	1	Scientific Literature	J. Med. Chem.	2003	None
CHEMBL273286		0	353.25	1	0.60	22(4c)	O=P(O)(O)C(O)(CCNCCCc1ccccc1)P(=O)(O)O	IC50	'='	55.85	nM	7.25			UO_0000065					False	CHEMBL799889	Negative logarithm of inhibitory concentration against bone resorption	F	BAO_0000019	assay format	Rattus norvegicus	None	None	None	None	CHEMBL1782	Farnesyl diphosphate synthase	Homo sapiens	SINGLE PROTEIN	CHEMBL1144872	1	Scientific Literature	J. Med. Chem.	2003	None
CHEMBL301247		0	272.09	1	-1.05	31(6d)	O=P(O)(O)C(O)(Cc1c[nH]cn1)P(=O)(O)O	IC50	'='	1.102	nM	8.96			UO_0000065					False	CHEMBL799889	Negative logarithm of inhibitory concentration against bone resorption	F	BAO_0000019	assay format	Rattus norvegicus	None	None	None	None	CHEMBL1782	Farnesyl diphosphate synthase	Homo sapiens	SINGLE PROTEIN	CHEMBL1144872	1	Scientific Literature	J. Med. Chem.	2003	None
CHEMBL1258420		0	401.23	0	2.15	15a	O=P(O)(O)C(F)(Cc1cncc(-c2cccc3[nH]ncc23)c1)P(=O)(O)O	Inhibition	'='	81.0	%				UO_0000187					False	CHEMBL1259719	Inhibition of N-terminal His-tagged human FPPS expressed in Escherichia coli at 10 uM	B	BAO_0000019	assay format	Homo sapiens	None	None	None	None	CHEMBL1782	Farnesyl diphosphate synthase	Homo sapiens	SINGLE PROTEIN	CHEMBL1255548	1	Scientific Literature	Bioorg. Med. Chem. Lett.	2010	None
CHEMBL2338370		0	284.14	0	-1.16	19	CCn1cc[n+](CC(P(=O)([O-])O)P(=O)(O)O)c1	IC50	'='	170.0	nM	6.77			UO_0000065	23.82	0.54	7.93	5.34	False	CHEMBL2344602	Binding affinity to human FPPS at 1 mM by X-ray crystallographic analysis	B	BAO_0000357	single protein format	Homo sapiens	None	None	None	None	CHEMBL1782	Farnesyl diphosphate synthase	Homo sapiens	SINGLE PROTEIN	CHEMBL2331292	1	Scientific Literature	ACS Med. Chem. Lett.	2013	None
CHEMBL2338363		0	426.39	0	1.68	12	CCCCCCCCCCCn1cc[n+](CC(O)(P(=O)([O-])O)P(=O)(O)O)c1	IC50	'='	320.0	nM	6.50			UO_0000065	15.23	0.33	4.81	4.42	False	CHEMBL2344602	Binding affinity to human FPPS at 1 mM by X-ray crystallographic analysis	B	BAO_0000357	single protein format	Homo sapiens	None	None	None	None	CHEMBL1782	Farnesyl diphosphate synthase	Homo sapiens	SINGLE PROTEIN	CHEMBL2331292	1	Scientific Literature	ACS Med. Chem. Lett.	2013	None
CHEMBL2338358		0	356.25	0	-0.27	7	CCCCCCn1cc[n+](CC(O)(P(=O)([O-])O)P(=O)(O)O)c1	IC50	'='	44.0	nM	7.36			UO_0000065	20.65	0.46	7.63	5.01	False	CHEMBL2344604	Inhibition of His6-tagged human truncated FPPS (6-353) expressed in Escherichia coli BL21(DE3) cells using geranyl diphosphate and isopentenyl diphosphate as substrate preincubated with enzyme for 30 mins by spectrophotometric analysis	B	BAO_0000219	cell-based format	Homo sapiens	None	None	None	None	CHEMBL1782	Farnesyl diphosphate synthase	Homo sapiens	SINGLE PROTEIN	CHEMBL2331292	1	Scientific Literature	ACS Med. Chem. Lett.	2013	None
CHEMBL2338379		0	410.39	0	2.36	28	CCCCCCCCCCCn1cc[n+](CC(P(=O)([O-])O)P(=O)(O)O)c1	IC50	'='	280.0	nM	6.55			UO_0000065	15.97	0.34	4.19	5.17	False	CHEMBL2344604	Inhibition of His6-tagged human truncated FPPS (6-353) expressed in Escherichia coli BL21(DE3) cells using geranyl diphosphate and isopentenyl diphosphate as substrate preincubated with enzyme for 30 mins by spectrophotometric analysis	B	BAO_0000219	cell-based format	Homo sapiens	None	None	None	None	CHEMBL1782	Farnesyl diphosphate synthase	Homo sapiens	SINGLE PROTEIN	CHEMBL2331292	1	Scientific Literature	ACS Med. Chem. Lett.	2013	None
CHEMBL2338372		0	312.20	0	-0.37	21	CCCCn1cc[n+](CC(P(=O)([O-])O)P(=O)(O)O)c1	IC50	'='	130.0	nM	6.89			UO_0000065	22.06	0.49	7.26	5.43	False	CHEMBL2344602	Binding affinity to human FPPS at 1 mM by X-ray crystallographic analysis	B	BAO_0000357	single protein format	Homo sapiens	None	None	None	None	CHEMBL1782	Farnesyl diphosphate synthase	Homo sapiens	SINGLE PROTEIN	CHEMBL2331292	1	Scientific Literature	ACS Med. Chem. Lett.	2013	None
CHEMBL55214	NERIDRONIC ACID	3	277.15	1	-0.49	48	NCCCCCC(O)(P(=O)(O)O)P(=O)(O)O	IC50	'='	4570.88	nM	5.34			UO_0000065	19.27	0.46	5.83	3.31	False	CHEMBL857167	Inhibitory activity against farnesyl Pyrophosphate Synthase expressed as #NAME? (M)	B	BAO_0000357	single protein format	Leishmania major	None	None	None	None	CHEMBL1782	Farnesyl diphosphate synthase	Homo sapiens	SINGLE PROTEIN	CHEMBL1145906	1	Scientific Literature	J. Med. Chem.	2003	None
CHEMBL56073		0	381.30	0	1.33	25	CN(CCCCc1ccccc1)CCC(O)(P(=O)(O)O)P(=O)(O)O	Ki	'='	46.0	nM	7.34			UO_0000065	19.24	0.42	6.01	5.30	False	CHEMBL681891	Binding affinity towards farnesyl Pyrophosphate Synthase using [14C]- isopentenyl pyrophosphate as radioligand	B	BAO_0000357	single protein format	Leishmania major	None	None	None	None	CHEMBL1782	Farnesyl diphosphate synthase	Homo sapiens	SINGLE PROTEIN	CHEMBL1145906	1	Scientific Literature	J. Med. Chem.	2003	None
CHEMBL301244		0	353.25	0	0.55	17	CN(CCc1ccccc1)CCC(O)(P(=O)(O)O)P(=O)(O)O	Ki	'='	30.0	nM	7.52			UO_0000065	21.30	0.47	6.97	5.43	False	CHEMBL681891	Binding affinity towards farnesyl Pyrophosphate Synthase using [14C]- isopentenyl pyrophosphate as radioligand	B	BAO_0000357	single protein format	Leishmania major	None	None	None	None	CHEMBL1782	Farnesyl diphosphate synthase	Homo sapiens	SINGLE PROTEIN	CHEMBL1145906	1	Scientific Literature	J. Med. Chem.	2003	None
CHEMBL54537		0	367.28	0	0.94	27	CN(CCCc1ccccc1)CCC(O)(P(=O)(O)O)P(=O)(O)O	IC50	'='	489.78	nM	6.31			UO_0000065	17.18	0.37	5.37	4.55	False	CHEMBL857167	Inhibitory activity against farnesyl Pyrophosphate Synthase expressed as #NAME? (M)	B	BAO_0000357	single protein format	Leishmania major	None	None	None	None	CHEMBL1782	Farnesyl diphosphate synthase	Homo sapiens	SINGLE PROTEIN	CHEMBL1145906	1	Scientific Literature	J. Med. Chem.	2003	None
CHEMBL111695		0	288.22	0	2.42	30	CCCCCCCCC(P(=O)(O)O)P(=O)(O)O	Ki	'='	310.0	nM	6.51			UO_0000065	22.58	0.52	4.09	5.66	False	CHEMBL681895	Binding affinity towards Trypanosoma cruzi farnesyl pyrophosphate synthase (TcFPPS)	B	BAO_0000357	single protein format	Trypanosoma cruzi	None	None	None	None	CHEMBL1782	Farnesyl diphosphate synthase	Homo sapiens	SINGLE PROTEIN	CHEMBL1136233	1	Scientific Literature	Bioorg. Med. Chem. Lett.	2003	None
CHEMBL3410283		0	319.19	0	1.40	9a	Cn1cc(CC(P(=O)(O)O)P(=O)(O)O)c2ccccc21	Inhibition						Active						False	CHEMBL3411596	Inhibition of human FPPS at 10 uM	B	BAO_0000357	single protein format	Homo sapiens	None	None	None	None	CHEMBL1782	Farnesyl diphosphate synthase	Homo sapiens	SINGLE PROTEIN	CHEMBL3407447	1	Scientific Literature	Bioorg. Med. Chem. Lett.	2015	None
CHEMBL3410285		0	347.24	0	2.45	9c	CC(C)n1cc(CC(P(=O)(O)O)P(=O)(O)O)c2ccccc21	Inhibition						Active						False	CHEMBL3411596	Inhibition of human FPPS at 10 uM	B	BAO_0000357	single protein format	Homo sapiens	None	None	None	None	CHEMBL1782	Farnesyl diphosphate synthase	Homo sapiens	SINGLE PROTEIN	CHEMBL3407447	1	Scientific Literature	Bioorg. Med. Chem. Lett.	2015	None
CHEMBL322081		0	260.16	0	1.64	26	CCCCCCC(P(=O)(O)O)P(=O)(O)O	IC50	'='	4540.0	nM	5.34			UO_0000065	20.54	0.49	3.70	4.64	False	CHEMBL681894	Inhibition of Trypanosoma cruzi farnesyl pyrophosphate synthase	B	BAO_0000357	single protein format	Trypanosoma cruzi	None	None	None	None	CHEMBL1782	Farnesyl diphosphate synthase	Homo sapiens	SINGLE PROTEIN	CHEMBL1136233	1	Scientific Literature	Bioorg. Med. Chem. Lett.	2003	None
CHEMBL416301		0	346.30	0	2.91	54	CCCCCCCCCCCC(O)(P(=O)(O)O)P(=O)(O)O	IC50	'='	7762.47	nM	5.11			UO_0000065	14.76	0.33	2.20	3.78	False	CHEMBL857167	Inhibitory activity against farnesyl Pyrophosphate Synthase expressed as #NAME? (M)	B	BAO_0000357	single protein format	Leishmania major	None	None	None	None	CHEMBL1782	Farnesyl diphosphate synthase	Homo sapiens	SINGLE PROTEIN	CHEMBL1145906	1	Scientific Literature	J. Med. Chem.	2003	None
CHEMBL54472	N-(HEXAMETHYLENEIMINO)METHYLENEBISPHOSPHONIC ACID	0	273.16	0	0.50	28	O=P(O)(O)C(N1CCCCCC1)P(=O)(O)O	IC50	'='	512.86	nM	6.29			UO_0000065	23.03	0.54	5.79	5.32	False	CHEMBL857167	Inhibitory activity against farnesyl Pyrophosphate Synthase expressed as #NAME? (M)	B	BAO_0000357	single protein format	Leishmania major	None	None	None	None	CHEMBL1782	Farnesyl diphosphate synthase	Homo sapiens	SINGLE PROTEIN	CHEMBL1145906	1	Scientific Literature	J. Med. Chem.	2003	None
CHEMBL55352	(DIPROPYLAMINO)METHYLENEDIPHOSPHONIC ACID	0	275.18	0	0.75	55	CCCN(CCC)C(P(=O)(O)O)P(=O)(O)O	IC50	'='	9300.0	nM	5.03			UO_0000065	18.28	0.43	4.28	4.25	False	CHEMBL681890	Inhibitory activity against farnesyl Pyrophosphate Synthase was determined	B	BAO_0000357	single protein format	Leishmania major	None	None	None	None	CHEMBL1782	Farnesyl diphosphate synthase	Homo sapiens	SINGLE PROTEIN	CHEMBL1145906	1	Scientific Literature	J. Med. Chem.	2003	None
CHEMBL55959		0	282.13	0	0.44	35	Cc1cccc(NC(P(=O)(O)O)P(=O)(O)O)n1	Ki	'='	120.0	nM	6.92			UO_0000065	24.53	0.56	6.48	4.94	False	CHEMBL681891	Binding affinity towards farnesyl Pyrophosphate Synthase using [14C]- isopentenyl pyrophosphate as radioligand	B	BAO_0000357	single protein format	Leishmania major	None	None	None	None	CHEMBL1782	Farnesyl diphosphate synthase	Homo sapiens	SINGLE PROTEIN	CHEMBL1145906	1	Scientific Literature	J. Med. Chem.	2003	None
CHEMBL834	PAMIDRONIC ACID	4	235.07	1	-1.66	2, pamidronate	NCCC(O)(P(=O)(O)O)P(=O)(O)O	Ki	'='	55.9	nM	7.25			UO_0000065	30.85	0.76	8.91	4.50	False	CHEMBL924794	Inhibition of human recombinant FPPS expressed in Escherichia coli BL21 after 10 mins	B	BAO_0000019	assay format	Homo sapiens	None	None	None	None	CHEMBL1782	Farnesyl diphosphate synthase	Homo sapiens	SINGLE PROTEIN	CHEMBL1142396	1	Scientific Literature	J. Med. Chem.	2008	None
CHEMBL100483		0	347.00	0	0.89	37	O=P(O)(O)C(Nc1ccc(Br)cn1)P(=O)(O)O	IC50	'='	1400.0	nM	5.85			UO_0000065	16.87	0.47	4.96	4.18	False	CHEMBL681890	Inhibitory activity against farnesyl Pyrophosphate Synthase was determined	B	BAO_0000357	single protein format	Leishmania major	None	None	None	None	CHEMBL1782	Farnesyl diphosphate synthase	Homo sapiens	SINGLE PROTEIN	CHEMBL1145906	1	Scientific Literature	J. Med. Chem.	2003	None
CHEMBL294192		0	282.13	0	0.17	10	O=P(O)(O)C(CNc1ccccn1)P(=O)(O)O	IC50	'='	169.82	nM	6.77			UO_0000065	24.00	0.54	6.60	4.84	False	CHEMBL857167	Inhibitory activity against farnesyl Pyrophosphate Synthase expressed as #NAME? (M)	B	BAO_0000357	single protein format	Leishmania major	None	None	None	None	CHEMBL1782	Farnesyl diphosphate synthase	Homo sapiens	SINGLE PROTEIN	CHEMBL1145906	1	Scientific Literature	J. Med. Chem.	2003	None
CHEMBL316844		0	369.25	1	0.44	23	O=P(O)(O)C(O)(CCNCCCOc1ccccc1)P(=O)(O)O	IC50	'='	450.0	nM	6.35			UO_0000065	17.19	0.38	5.91	4.05	False	CHEMBL681890	Inhibitory activity against farnesyl Pyrophosphate Synthase was determined	B	BAO_0000357	single protein format	Leishmania major	None	None	None	None	CHEMBL1782	Farnesyl diphosphate synthase	Homo sapiens	SINGLE PROTEIN	CHEMBL1145906	1	Scientific Literature	J. Med. Chem.	2003	None
CHEMBL55886		0	283.11	0	-0.37	36	O=P(O)(O)C(O)(Cc1ccncc1)P(=O)(O)O	Ki	'='	130.0	nM	6.89			UO_0000065	24.32	0.55	7.26	4.65	False	CHEMBL681891	Binding affinity towards farnesyl Pyrophosphate Synthase using [14C]- isopentenyl pyrophosphate as radioligand	B	BAO_0000357	single protein format	Leishmania major	None	None	None	None	CHEMBL1782	Farnesyl diphosphate synthase	Homo sapiens	SINGLE PROTEIN	CHEMBL1145906	1	Scientific Literature	J. Med. Chem.	2003	None
CHEMBL2338359		0	370.28	0	0.12	8	CCCCCCCn1cc[n+](CC(O)(P(=O)([O-])O)P(=O)(O)O)c1	IC50	'='	40.0	nM	7.40			UO_0000065	19.98	0.44	7.28	5.04	False	CHEMBL2344604	Inhibition of His6-tagged human truncated FPPS (6-353) expressed in Escherichia coli BL21(DE3) cells using geranyl diphosphate and isopentenyl diphosphate as substrate preincubated with enzyme for 30 mins by spectrophotometric analysis	B	BAO_0000219	cell-based format	Homo sapiens	None	None	None	None	CHEMBL1782	Farnesyl diphosphate synthase	Homo sapiens	SINGLE PROTEIN	CHEMBL2331292	1	Scientific Literature	ACS Med. Chem. Lett.	2013	None
CHEMBL2338381		0	438.44	0	3.14	30	CCCCCCCCCCCCCn1cc[n+](CC(P(=O)([O-])O)P(=O)(O)O)c1	IC50	'='	350.0	nM	6.46			UO_0000065	14.72	0.31	3.32	5.10	False	CHEMBL2344604	Inhibition of His6-tagged human truncated FPPS (6-353) expressed in Escherichia coli BL21(DE3) cells using geranyl diphosphate and isopentenyl diphosphate as substrate preincubated with enzyme for 30 mins by spectrophotometric analysis	B	BAO_0000219	cell-based format	Homo sapiens	None	None	None	None	CHEMBL1782	Farnesyl diphosphate synthase	Homo sapiens	SINGLE PROTEIN	CHEMBL2331292	1	Scientific Literature	ACS Med. Chem. Lett.	2013	None
CHEMBL2338378		0	396.36	0	1.97	27	CCCCCCCCCCn1cc[n+](CC(P(=O)([O-])O)P(=O)(O)O)c1	IC50	'='	110.0	nM	6.96			UO_0000065	17.56	0.38	4.99	5.49	False	CHEMBL2344602	Binding affinity to human FPPS at 1 mM by X-ray crystallographic analysis	B	BAO_0000357	single protein format	Homo sapiens	None	None	None	None	CHEMBL1782	Farnesyl diphosphate synthase	Homo sapiens	SINGLE PROTEIN	CHEMBL2331292	1	Scientific Literature	ACS Med. Chem. Lett.	2013	None
CHEMBL100835		0	397.30	0	1.09	16(5e)	Cc1cccc(OCCCN(C)CCC(O)(P(=O)(O)O)P(=O)(O)O)c1	IC50	'='	4.266	nM	8.37			UO_0000065					False	CHEMBL799889	Negative logarithm of inhibitory concentration against bone resorption	F	BAO_0000019	assay format	Rattus norvegicus	None	None	None	None	CHEMBL1782	Farnesyl diphosphate synthase	Homo sapiens	SINGLE PROTEIN	CHEMBL1144872	1	Scientific Literature	J. Med. Chem.	2003	None
CHEMBL100827		0	399.34	0	1.49	1 (5r)	CN(CCCSc1ccccc1)CCC(O)(P(=O)(O)O)P(=O)(O)O	IC50	'='	0.618	nM	9.21			UO_0000065					False	CHEMBL799889	Negative logarithm of inhibitory concentration against bone resorption	F	BAO_0000019	assay format	Rattus norvegicus	None	None	None	None	CHEMBL1782	Farnesyl diphosphate synthase	Homo sapiens	SINGLE PROTEIN	CHEMBL1144872	1	Scientific Literature	J. Med. Chem.	2003	None
CHEMBL101886		0	383.27	0	0.78	3 (5d)	CN(CCCOc1ccccc1)CCC(O)(P(=O)(O)O)P(=O)(O)O	ED50	'='	0.0005	mg.kg-1				UO_0000308					False	CHEMBL878723	Effective dose in inhibiting osteoclastic bone resorption	F	BAO_0000019	assay format	Rattus norvegicus	None	None	None	None	CHEMBL1782	Farnesyl diphosphate synthase	Homo sapiens	SINGLE PROTEIN	CHEMBL1144872	1	Scientific Literature	J. Med. Chem.	2003	None
CHEMBL100508		0	385.32	0	1.10	6 (5p)	CN(CCSc1ccccc1)CCC(O)(P(=O)(O)O)P(=O)(O)O	ED50	'='	0.0007	mg.kg-1				UO_0000308					False	CHEMBL878723	Effective dose in inhibiting osteoclastic bone resorption	F	BAO_0000019	assay format	Rattus norvegicus	None	None	None	None	CHEMBL1782	Farnesyl diphosphate synthase	Homo sapiens	SINGLE PROTEIN	CHEMBL1144872	1	Scientific Literature	J. Med. Chem.	2003	None
CHEMBL100508		0	385.32	0	1.10	6 (5p)	CN(CCSc1ccccc1)CCC(O)(P(=O)(O)O)P(=O)(O)O	IC50	'='	1.816	nM	8.74			UO_0000065					False	CHEMBL799889	Negative logarithm of inhibitory concentration against bone resorption	F	BAO_0000019	assay format	Rattus norvegicus	None	None	None	None	CHEMBL1782	Farnesyl diphosphate synthase	Homo sapiens	SINGLE PROTEIN	CHEMBL1144872	1	Scientific Literature	J. Med. Chem.	2003	None
CHEMBL56255	(PENTYLAMINO)METHYLENEDIPHOSPHONIC ACID	0	261.15	0	0.41	19	CCCCCNC(P(=O)(O)O)P(=O)(O)O	IC50	'='	350.0	nM	6.46			UO_0000065	24.72	0.59	6.05	5.08	False	CHEMBL681890	Inhibitory activity against farnesyl Pyrophosphate Synthase was determined	B	BAO_0000357	single protein format	Leishmania major	None	None	None	None	CHEMBL1782	Farnesyl diphosphate synthase	Homo sapiens	SINGLE PROTEIN	CHEMBL1145906	1	Scientific Literature	J. Med. Chem.	2003	None
CHEMBL55608	(BUTYLAMINO)METHYLENEDIPHOSPHONIC ACID	0	247.12	0	0.02	12	CCCCNC(P(=O)(O)O)P(=O)(O)O	IC50	'='	208.93	nM	6.68			UO_0000065	27.03	0.65	6.66	5.26	False	CHEMBL857167	Inhibitory activity against farnesyl Pyrophosphate Synthase expressed as #NAME? (M)	B	BAO_0000357	single protein format	Leishmania major	None	None	None	None	CHEMBL1782	Farnesyl diphosphate synthase	Homo sapiens	SINGLE PROTEIN	CHEMBL1145906	1	Scientific Literature	J. Med. Chem.	2003	None
CHEMBL56556		0	282.12	0	0.23	59	O=P(O)(O)C(O)(Cc1ccccc1)P(=O)(O)O	IC50	'='	17000.0	nM	4.77			UO_0000065	16.91	0.38	4.54	3.53	False	CHEMBL681890	Inhibitory activity against farnesyl Pyrophosphate Synthase was determined	B	BAO_0000357	single protein format	Leishmania major	None	None	None	None	CHEMBL1782	Farnesyl diphosphate synthase	Homo sapiens	SINGLE PROTEIN	CHEMBL1145906	1	Scientific Literature	J. Med. Chem.	2003	None
CHEMBL2338376		0	368.31	0	1.19	25	CCCCCCCCn1cc[n+](CC(P(=O)([O-])O)P(=O)(O)O)c1	IC50	'='	160.0	nM	6.80			UO_0000065	18.45	0.40	5.61	5.36	False	CHEMBL2344602	Binding affinity to human FPPS at 1 mM by X-ray crystallographic analysis	B	BAO_0000357	single protein format	Homo sapiens	None	None	None	None	CHEMBL1782	Farnesyl diphosphate synthase	Homo sapiens	SINGLE PROTEIN	CHEMBL2331292	1	Scientific Literature	ACS Med. Chem. Lett.	2013	None
CHEMBL2338359		0	370.28	0	0.12	8	CCCCCCCn1cc[n+](CC(O)(P(=O)([O-])O)P(=O)(O)O)c1	IC50	'='	110.0	nM	6.96			UO_0000065	18.79	0.41	6.84	4.74	False	CHEMBL2344602	Binding affinity to human FPPS at 1 mM by X-ray crystallographic analysis	B	BAO_0000357	single protein format	Homo sapiens	None	None	None	None	CHEMBL1782	Farnesyl diphosphate synthase	Homo sapiens	SINGLE PROTEIN	CHEMBL2331292	1	Scientific Literature	ACS Med. Chem. Lett.	2013	None
CHEMBL317646		0	286.12	1	-0.74	34(6h)	Cc1[nH]cnc1CC(O)(P(=O)(O)O)P(=O)(O)O	IC50	'='	5.129	nM	8.29			UO_0000065					False	CHEMBL799889	Negative logarithm of inhibitory concentration against bone resorption	F	BAO_0000019	assay format	Rattus norvegicus	None	None	None	None	CHEMBL1782	Farnesyl diphosphate synthase	Homo sapiens	SINGLE PROTEIN	CHEMBL1144872	1	Scientific Literature	J. Med. Chem.	2003	None
CHEMBL98110		0	267.11	0	0.31	12, NE58043	O=P(O)(O)C(Cc1cccnc1)P(=O)(O)O	Ki	'='	7.4	nM	8.13			UO_0000065	30.44	0.69	7.82	6.35	False	CHEMBL924794	Inhibition of human recombinant FPPS expressed in Escherichia coli BL21 after 10 mins	B	BAO_0000019	assay format	Homo sapiens	None	None	None	None	CHEMBL1782	Farnesyl diphosphate synthase	Homo sapiens	SINGLE PROTEIN	CHEMBL1142396	1	Scientific Literature	J. Med. Chem.	2008	None
CHEMBL1160571	PYROPHOSPHORIC ACID	0	177.97	0	-0.81	ppi, pyrophosphate	O=P(O)(O)OP(=O)(O)O	Ki	'='	29800.0	nM	4.53			UO_0000065	25.43	0.69	5.34	3.64	False	CHEMBL924794	Inhibition of human recombinant FPPS expressed in Escherichia coli BL21 after 10 mins	B	BAO_0000019	assay format	Homo sapiens	None	None	None	None	CHEMBL1782	Farnesyl diphosphate synthase	Homo sapiens	SINGLE PROTEIN	CHEMBL1142396	1	Scientific Literature	J. Med. Chem.	2008	None
CHEMBL2088342		0	427.29	1	2.15	9j	O=C(Nc1ccc(-c2cncc(NC(P(=O)(O)O)P(=O)(O)O)c2)cc1)C1CC1	Inhibition	'='	40.0	%				UO_0000187					False	CHEMBL2092210	Inhibition of human His6-tagged recombinant FPPS expressed in Escherichia coli BL21(DE3) using GPP and [3H]IPP as substrate at 1 uM incubated for 5 mins prior to substrate addition measured after 20 mins by liquid scintillation counting	B	BAO_0000019	assay format	Homo sapiens	None	None	None	None	CHEMBL1782	Farnesyl diphosphate synthase	Homo sapiens	SINGLE PROTEIN	CHEMBL2086301	1	Scientific Literature	Bioorg. Med. Chem.	2012	None
CHEMBL298547		0	290.19	0	1.35	7	CCCCCCCC(O)(P(=O)(O)O)P(=O)(O)O	IC50	'='	3570.0	nM	5.45			UO_0000065	18.77	0.44	4.10	4.03	False	CHEMBL681892	Inhibitory concentration against Trypanosoma brucei farnesyl pyrophosphate synthase activity	B	BAO_0000357	single protein format	Trypanosoma brucei	None	None	None	None	CHEMBL1782	Farnesyl diphosphate synthase	Homo sapiens	SINGLE PROTEIN	CHEMBL1136233	1	Scientific Literature	Bioorg. Med. Chem. Lett.	2003	None
CHEMBL4097575		0	349.35	0	3.52	27	Cc1ccc(-c2sc3ncnc(NCP(=O)(O)O)c3c2C)cc1	IC50	'='	10000.0	nM	5.00			UO_0000065	14.31	0.30	1.48	5.24	False	CHEMBL4006785	Inhibition of N-terminal His-tagged human recombinant FPPS expressed in Escherichia coli BL21 (DE3) using GPP and [3H]-IPP as substrate preincubated for 10 mins before substrate addition measured after 8 mins by liquid scintillation counting	B	BAO_0000019	assay format	Homo sapiens	None	None	None	None	CHEMBL1782	Farnesyl diphosphate synthase	Homo sapiens	SINGLE PROTEIN	CHEMBL4004852	1	Scientific Literature	J Med Chem	2017	None
CHEMBL4072263		0	491.46	1	5.11	47	COc1cc(C)c(F)cc1-c1cc2c(NC(Cc3cccc(F)c3)P(=O)(O)O)ncnc2s1	IC50	'='	870.0	nM	6.06			UO_0000065	12.33	0.25	0.95	5.80	False	CHEMBL4006785	Inhibition of N-terminal His-tagged human recombinant FPPS expressed in Escherichia coli BL21 (DE3) using GPP and [3H]-IPP as substrate preincubated for 10 mins before substrate addition measured after 8 mins by liquid scintillation counting	B	BAO_0000019	assay format	Homo sapiens	None	None	None	None	CHEMBL1782	Farnesyl diphosphate synthase	Homo sapiens	SINGLE PROTEIN	CHEMBL4004852	1	Scientific Literature	J Med Chem	2017	None
CHEMBL4079542		0	439.48	1	5.13	28	Cc1ccc(-c2sc3ncnc(NC(Cc4ccccc4)P(=O)(O)O)c3c2C)cc1	Inhibition	'>'	80.0	%				UO_0000187					False	CHEMBL4006786	Inhibition of N-terminal His-tagged human recombinant FPPS expressed in Escherichia coli BL21 (DE3) at 10 uM using GPP and [3H]-IPP as substrate preincubated for 10 mins before substrate addition measured after 8 mins by liquid scintillation counting	B	BAO_0000019	assay format	Homo sapiens	None	None	None	None	CHEMBL1782	Farnesyl diphosphate synthase	Homo sapiens	SINGLE PROTEIN	CHEMBL4004852	1	Scientific Literature	J Med Chem	2017	None
CHEMBL4100741		0	431.50	1	5.55	37	Cc1ccc(-c2cc3c(NC(CC4CCCCC4)P(=O)(O)O)ncnc3s2)cc1	IC50	'='	1600.0	nM	5.80			UO_0000065	13.43	0.27	0.25	6.08	False	CHEMBL4006785	Inhibition of N-terminal His-tagged human recombinant FPPS expressed in Escherichia coli BL21 (DE3) using GPP and [3H]-IPP as substrate preincubated for 10 mins before substrate addition measured after 8 mins by liquid scintillation counting	B	BAO_0000019	assay format	Homo sapiens	None	None	None	None	CHEMBL1782	Farnesyl diphosphate synthase	Homo sapiens	SINGLE PROTEIN	CHEMBL4004852	1	Scientific Literature	J Med Chem	2017	None
CHEMBL4082744		0	403.44	0	4.77	36	Cc1ccc(-c2cc3c(NC(CC4CCC4)P(=O)(O)O)ncnc3s2)cc1	Inhibition	'>'	80.0	%				UO_0000187					False	CHEMBL4006786	Inhibition of N-terminal His-tagged human recombinant FPPS expressed in Escherichia coli BL21 (DE3) at 10 uM using GPP and [3H]-IPP as substrate preincubated for 10 mins before substrate addition measured after 8 mins by liquid scintillation counting	B	BAO_0000019	assay format	Homo sapiens	None	None	None	None	CHEMBL1782	Farnesyl diphosphate synthase	Homo sapiens	SINGLE PROTEIN	CHEMBL4004852	1	Scientific Literature	J Med Chem	2017	None
CHEMBL4087424		0	459.90	1	5.48	20	Cc1ccc(-c2cc3c(NC(Cc4ccccc4)P(=O)(O)O)ncnc3s2)cc1Cl	IC50	'='	2300.0	nM	5.64			UO_0000065	12.26	0.26	0.16	5.91	False	CHEMBL4006785	Inhibition of N-terminal His-tagged human recombinant FPPS expressed in Escherichia coli BL21 (DE3) using GPP and [3H]-IPP as substrate preincubated for 10 mins before substrate addition measured after 8 mins by liquid scintillation counting	B	BAO_0000019	assay format	Homo sapiens	None	None	None	None	CHEMBL1782	Farnesyl diphosphate synthase	Homo sapiens	SINGLE PROTEIN	CHEMBL4004852	1	Scientific Literature	J Med Chem	2017	None
CHEMBL4089846		0	475.89	1	5.62	24	COc1cc(C)c(Cl)cc1-c1cc2c(NC(c3ccccc3)P(=O)(O)O)ncnc2s1	IC50	'='	8400.0	nM	5.08			UO_0000065	10.67	0.22	-0.54	4.85	False	CHEMBL4006785	Inhibition of N-terminal His-tagged human recombinant FPPS expressed in Escherichia coli BL21 (DE3) using GPP and [3H]-IPP as substrate preincubated for 10 mins before substrate addition measured after 8 mins by liquid scintillation counting	B	BAO_0000019	assay format	Homo sapiens	None	None	None	None	CHEMBL1782	Farnesyl diphosphate synthase	Homo sapiens	SINGLE PROTEIN	CHEMBL4004852	1	Scientific Literature	J Med Chem	2017	None
CHEMBL4096072		0	509.30	0	2.98	17c	CC(C)=CCC/C(C)=C\CCCn1cc(CC(P(=O)([O-])[O-])P(=O)([O-])[O-])nn1.[Na+].[Na+].[Na+].[Na+]	IC50	'='	29800.0	nM	4.53			UO_0000065	10.74	0.23	1.55	3.10	False	CHEMBL4012295	Inhibition of recombinant FDPS (unknown origin) using GPP as substrate pretreated for 10 mins followed by substrate addition after 30 mins in presence of [14C]-IPP by liquid scintillation counting method	B	BAO_0000357	single protein format	Homo sapiens	None	None	None	None	CHEMBL1782	Farnesyl diphosphate synthase	Homo sapiens	SINGLE PROTEIN	CHEMBL4011604	1	Scientific Literature	Bioorg Med Chem	2017	None
CHEMBL4087424		0	459.90	1	5.48	20	Cc1ccc(-c2cc3c(NC(Cc4ccccc4)P(=O)(O)O)ncnc3s2)cc1Cl	Inhibition	'>'	80.0	%				UO_0000187					False	CHEMBL4006786	Inhibition of N-terminal His-tagged human recombinant FPPS expressed in Escherichia coli BL21 (DE3) at 10 uM using GPP and [3H]-IPP as substrate preincubated for 10 mins before substrate addition measured after 8 mins by liquid scintillation counting	B	BAO_0000019	assay format	Homo sapiens	None	None	None	None	CHEMBL1782	Farnesyl diphosphate synthase	Homo sapiens	SINGLE PROTEIN	CHEMBL4004852	1	Scientific Literature	J Med Chem	2017	None
CHEMBL4079020		0	245.20	0	1.24	7	O=P(O)(O)CNc1ncnc2sccc12	IC50	'>'	100000.0	nM				UO_0000065					False	CHEMBL4006785	Inhibition of N-terminal His-tagged human recombinant FPPS expressed in Escherichia coli BL21 (DE3) using GPP and [3H]-IPP as substrate preincubated for 10 mins before substrate addition measured after 8 mins by liquid scintillation counting	B	BAO_0000019	assay format	Homo sapiens	None	None	None	None	CHEMBL1782	Farnesyl diphosphate synthase	Homo sapiens	SINGLE PROTEIN	CHEMBL4004852	1	Scientific Literature	J Med Chem	2017	None
CHEMBL4079542		0	439.48	1	5.13	28	Cc1ccc(-c2sc3ncnc(NC(Cc4ccccc4)P(=O)(O)O)c3c2C)cc1	IC50	'='	2600.0	nM	5.58			UO_0000065	12.71	0.25	0.46	5.86	False	CHEMBL4006785	Inhibition of N-terminal His-tagged human recombinant FPPS expressed in Escherichia coli BL21 (DE3) using GPP and [3H]-IPP as substrate preincubated for 10 mins before substrate addition measured after 8 mins by liquid scintillation counting	B	BAO_0000019	assay format	Homo sapiens	None	None	None	None	CHEMBL1782	Farnesyl diphosphate synthase	Homo sapiens	SINGLE PROTEIN	CHEMBL4004852	1	Scientific Literature	J Med Chem	2017	None
CHEMBL149321		0	352.00	1	1.36	63	O=P(O)(O)C(O)(Nc1cc(Cl)cc(Cl)c1)P(=O)(O)O	Ki	'='	4100.0	nM	5.39			UO_0000065	15.30	0.39	4.03	3.66	False	CHEMBL681891	Binding affinity towards farnesyl Pyrophosphate Synthase using [14C]- isopentenyl pyrophosphate as radioligand	B	BAO_0000357	single protein format	Leishmania major	None	None	None	None	CHEMBL1782	Farnesyl diphosphate synthase	Homo sapiens	SINGLE PROTEIN	CHEMBL1145906	1	Scientific Literature	J. Med. Chem.	2003	None
CHEMBL417549	(NONYLAMINO)METHYLENEDIPHOSPHONIC ACID	0	317.26	0	1.97	31	CCCCCCCCCNC(P(=O)(O)O)P(=O)(O)O	Ki	'='	86.0	nM	7.07			UO_0000065	22.27	0.51	5.10	5.56	False	CHEMBL681891	Binding affinity towards farnesyl Pyrophosphate Synthase using [14C]- isopentenyl pyrophosphate as radioligand	B	BAO_0000357	single protein format	Leishmania major	None	None	None	None	CHEMBL1782	Farnesyl diphosphate synthase	Homo sapiens	SINGLE PROTEIN	CHEMBL1145906	1	Scientific Literature	J. Med. Chem.	2003	None
CHEMBL434024		0	283.11	0	-0.37	6	O=P(O)(O)C(O)(Cc1ccccn1)P(=O)(O)O	IC50	'='	141.25	nM	6.85			UO_0000065	24.20	0.55	7.22	4.62	False	CHEMBL857167	Inhibitory activity against farnesyl Pyrophosphate Synthase expressed as #NAME? (M)	B	BAO_0000357	single protein format	Leishmania major	None	None	None	None	CHEMBL1782	Farnesyl diphosphate synthase	Homo sapiens	SINGLE PROTEIN	CHEMBL1145906	1	Scientific Literature	J. Med. Chem.	2003	None
CHEMBL101716		0	397.30	0	1.17	25(5n)	CN(CCCOc1ccccc1)CCCC(O)(P(=O)(O)O)P(=O)(O)O	ED50	'='	0.1	mg.kg-1				UO_0000308					False	CHEMBL878723	Effective dose in inhibiting osteoclastic bone resorption	F	BAO_0000019	assay format	Rattus norvegicus	None	None	None	None	CHEMBL1782	Farnesyl diphosphate synthase	Homo sapiens	SINGLE PROTEIN	CHEMBL1144872	1	Scientific Literature	J. Med. Chem.	2003	None
CHEMBL100441		0	381.30	0	1.25	13(4f)	Cc1cccc(CCCN(C)CCC(O)(P(=O)(O)O)P(=O)(O)O)c1	ED50	'='	0.0015	mg.kg-1				UO_0000308					False	CHEMBL878723	Effective dose in inhibiting osteoclastic bone resorption	F	BAO_0000019	assay format	Rattus norvegicus	None	None	None	None	CHEMBL1782	Farnesyl diphosphate synthase	Homo sapiens	SINGLE PROTEIN	CHEMBL1144872	1	Scientific Literature	J. Med. Chem.	2003	None
CHEMBL101647		0	286.12	0	-0.73	47(6j)	O=P(O)(O)C(O)(CCn1ccnc1)P(=O)(O)O	ED50	'='	0.045	mg.kg-1				UO_0000308					False	CHEMBL878723	Effective dose in inhibiting osteoclastic bone resorption	F	BAO_0000019	assay format	Rattus norvegicus	None	None	None	None	CHEMBL1782	Farnesyl diphosphate synthase	Homo sapiens	SINGLE PROTEIN	CHEMBL1144872	1	Scientific Literature	J. Med. Chem.	2003	None
CHEMBL3087932		0	420.28	0	2.01	6c	Cc1noc(C)c1-c1cc2c(NC(P(=O)(O)O)P(=O)(O)O)ncnc2s1	Inhibition	'<'	20.0	%				UO_0000187					False	CHEMBL3091235	Inhibition of human recombinant FPPS using GPP/[3H]IPP as substrate at 100 nM incubated for 10 mins prior to substrate addition measured after 8 mins by scintillation counting analysis	B	BAO_0000357	single protein format	Homo sapiens	None	None	None	None	CHEMBL1782	Farnesyl diphosphate synthase	Homo sapiens	SINGLE PROTEIN	CHEMBL3085630	1	Scientific Literature	J. Med. Chem.	2013	None
CHEMBL3087934		0	469.27	0	3.43	6h	O=P(O)(O)C(Nc1ncnc2sc(-c3ccc(C(F)(F)F)cc3)cc12)P(=O)(O)O	IC50						Not Determined						False	CHEMBL3091237	Inhibition of human recombinant FPPS using GPP/[3H]IPP as substrate incubated for 10 mins prior to substrate addition by scintillation counting analysis	B	BAO_0000357	single protein format	Homo sapiens	None	None	None	None	CHEMBL1782	Farnesyl diphosphate synthase	Homo sapiens	SINGLE PROTEIN	CHEMBL3085630	1	Scientific Literature	J. Med. Chem.	2013	None
CHEMBL299988		0	262.13	0	0.57	5	CCCCCC(O)(P(=O)(O)O)P(=O)(O)O	IC50	'='	1940.0	nM	5.71			UO_0000065	21.79	0.52	5.14	4.22	False	CHEMBL681894	Inhibition of Trypanosoma cruzi farnesyl pyrophosphate synthase	B	BAO_0000357	single protein format	Trypanosoma cruzi	None	None	None	None	CHEMBL1782	Farnesyl diphosphate synthase	Homo sapiens	SINGLE PROTEIN	CHEMBL1136233	1	Scientific Literature	Bioorg. Med. Chem. Lett.	2003	None
CHEMBL1160278		0	510.42	2	5.20	2p	C/C(=C\COP(=O)(O)OP(=O)(O)O)CC/C=C(\C)COc1ccc(C(=O)c2ccccc2)cc1	Inhibition	'='	95.5	%				UO_0000187					False	CHEMBL678916	Percent inhibition against prenyltransferases of farnesyl diphosphate synthase (FPS) at concentration of 250 uM	B	BAO_0000357	single protein format	Geobacillus stearothermophilus	None	None	None	None	CHEMBL1782	Farnesyl diphosphate synthase	Homo sapiens	SINGLE PROTEIN	CHEMBL1130495	1	Scientific Literature	Bioorg. Med. Chem. Lett.	1997	None
CHEMBL301247		0	272.09	1	-1.05	23	O=P(O)(O)C(O)(Cc1c[nH]cn1)P(=O)(O)O	Ki	'='	30.0	nM	7.52			UO_0000065	27.65	0.64	8.57	4.59	False	CHEMBL681891	Binding affinity towards farnesyl Pyrophosphate Synthase using [14C]- isopentenyl pyrophosphate as radioligand	B	BAO_0000357	single protein format	Leishmania major	None	None	None	None	CHEMBL1782	Farnesyl diphosphate synthase	Homo sapiens	SINGLE PROTEIN	CHEMBL1145906	1	Scientific Literature	J. Med. Chem.	2003	None
CHEMBL52761		0	234.08	0	-0.21	4	CCCC(O)(P(=O)(O)O)P(=O)(O)O	IC50	'>'	100000.0	nM				UO_0000065					False	CHEMBL681893	Inhibitory concentration against Trypanosoma brucei farnesyl pyrophosphate synthase activity	B	BAO_0000357	single protein format	Trypanosoma cruzi	None	None	None	None	CHEMBL1782	Farnesyl diphosphate synthase	Homo sapiens	SINGLE PROTEIN	CHEMBL1136233	1	Scientific Literature	Bioorg. Med. Chem. Lett.	2003	None
CHEMBL58830	(CYCLOPENTYLAMINO)METHYLENEDIPHOSPHONIC ACID	0	259.13	0	0.16	29	O=P(O)(O)C(NC1CCCC1)P(=O)(O)O	Ki	'='	52.0	nM	7.28			UO_0000065	28.11	0.66	7.12	5.73	False	CHEMBL681891	Binding affinity towards farnesyl Pyrophosphate Synthase using [14C]- isopentenyl pyrophosphate as radioligand	B	BAO_0000357	single protein format	Leishmania major	None	None	None	None	CHEMBL1782	Farnesyl diphosphate synthase	Homo sapiens	SINGLE PROTEIN	CHEMBL1145906	1	Scientific Literature	J. Med. Chem.	2003	None
CHEMBL291736		0	268.10	0	0.13	13	O=P(O)(O)C(Nc1ccccn1)P(=O)(O)O	IC50	'='	210.0	nM	6.68			UO_0000065	24.91	0.57	6.55	4.77	False	CHEMBL681890	Inhibitory activity against farnesyl Pyrophosphate Synthase was determined	B	BAO_0000357	single protein format	Leishmania major	None	None	None	None	CHEMBL1782	Farnesyl diphosphate synthase	Homo sapiens	SINGLE PROTEIN	CHEMBL1145906	1	Scientific Literature	J. Med. Chem.	2003	None
CHEMBL291736		0	268.10	0	0.13	13	O=P(O)(O)C(Nc1ccccn1)P(=O)(O)O	IC50	'='	208.93	nM	6.68			UO_0000065	24.92	0.57	6.55	4.77	False	CHEMBL857167	Inhibitory activity against farnesyl Pyrophosphate Synthase expressed as #NAME? (M)	B	BAO_0000357	single protein format	Leishmania major	None	None	None	None	CHEMBL1782	Farnesyl diphosphate synthase	Homo sapiens	SINGLE PROTEIN	CHEMBL1145906	1	Scientific Literature	J. Med. Chem.	2003	None
CHEMBL1160285		0	510.42	2	5.20	2m	C/C(=C\COP(=O)(O)OP(=O)(O)O)CC/C=C(\C)COc1cccc(C(=O)c2ccccc2)c1	Inhibition	'='	86.0	%				UO_0000187					False	CHEMBL678917	Percent inhibition against prenyltransferases of farnesyl diphosphate synthase (FPS) at concentration of 50 uM	B	BAO_0000357	single protein format	Geobacillus stearothermophilus	None	None	None	None	CHEMBL1782	Farnesyl diphosphate synthase	Homo sapiens	SINGLE PROTEIN	CHEMBL1130495	1	Scientific Literature	Bioorg. Med. Chem. Lett.	1997	None
CHEMBL54472	N-(HEXAMETHYLENEIMINO)METHYLENEBISPHOSPHONIC ACID	0	273.16	0	0.50	28	O=P(O)(O)C(N1CCCCCC1)P(=O)(O)O	IC50	'='	510.0	nM	6.29			UO_0000065	23.04	0.54	5.79	5.32	False	CHEMBL681890	Inhibitory activity against farnesyl Pyrophosphate Synthase was determined	B	BAO_0000357	single protein format	Leishmania major	None	None	None	None	CHEMBL1782	Farnesyl diphosphate synthase	Homo sapiens	SINGLE PROTEIN	CHEMBL1145906	1	Scientific Literature	J. Med. Chem.	2003	None
CHEMBL55886		0	283.11	0	-0.37	36	O=P(O)(O)C(O)(Cc1ccncc1)P(=O)(O)O	IC50	'='	1348.96	nM	5.87			UO_0000065	20.73	0.47	6.24	3.96	False	CHEMBL857167	Inhibitory activity against farnesyl Pyrophosphate Synthase expressed as #NAME? (M)	B	BAO_0000357	single protein format	Leishmania major	None	None	None	None	CHEMBL1782	Farnesyl diphosphate synthase	Homo sapiens	SINGLE PROTEIN	CHEMBL1145906	1	Scientific Literature	J. Med. Chem.	2003	None
CHEMBL340034		0	273.10	1	-1.70	4	O=P(O)(O)C(O)(C[n+]1cc[nH]c1)P(=O)(O)O	IC50	'='	109.65	nM	6.96			UO_0000065	25.49	0.59	8.66	4.49	False	CHEMBL680581	Inhibitory activity against farnesyl Pyrophosphate Synthase expressed as #NAME? (M)	B	BAO_0000357	single protein format	Leishmania major	None	None	None	None	CHEMBL1782	Farnesyl diphosphate synthase	Homo sapiens	SINGLE PROTEIN	CHEMBL1145906	1	Scientific Literature	J. Med. Chem.	2003	None
CHEMBL111593		0	204.06	0	0.08	17	CCC(P(=O)(O)O)P(=O)(O)O	IC50	'>'	100000.0	nM				UO_0000065					False	CHEMBL681894	Inhibition of Trypanosoma cruzi farnesyl pyrophosphate synthase	B	BAO_0000357	single protein format	Trypanosoma cruzi	None	None	None	None	CHEMBL1782	Farnesyl diphosphate synthase	Homo sapiens	SINGLE PROTEIN	CHEMBL1136233	1	Scientific Literature	Bioorg. Med. Chem. Lett.	2003	None
CHEMBL111593		0	204.06	0	0.08	17	CCC(P(=O)(O)O)P(=O)(O)O	IC50						Not Determined						False	CHEMBL680436	Binding affinity towards Trypanosoma cruzi farnesyl pyrophosphate synthase (TcFPPS); NT is not tested	B	BAO_0000357	single protein format	Trypanosoma cruzi	None	None	None	None	CHEMBL1782	Farnesyl diphosphate synthase	Homo sapiens	SINGLE PROTEIN	CHEMBL1136233	1	Scientific Literature	Bioorg. Med. Chem. Lett.	2003	None
CHEMBL322081		0	260.16	0	1.64	26	CCCCCCC(P(=O)(O)O)P(=O)(O)O	Ki	'='	540.0	nM	6.27			UO_0000065	24.09	0.57	4.63	5.45	False	CHEMBL681895	Binding affinity towards Trypanosoma cruzi farnesyl pyrophosphate synthase (TcFPPS)	B	BAO_0000357	single protein format	Trypanosoma cruzi	None	None	None	None	CHEMBL1782	Farnesyl diphosphate synthase	Homo sapiens	SINGLE PROTEIN	CHEMBL1136233	1	Scientific Literature	Bioorg. Med. Chem. Lett.	2003	None
CHEMBL316844		0	369.25	1	0.44	23	O=P(O)(O)C(O)(CCNCCCOc1ccccc1)P(=O)(O)O	Ki	'='	43.0	nM	7.37			UO_0000065	19.95	0.44	6.93	4.71	False	CHEMBL681891	Binding affinity towards farnesyl Pyrophosphate Synthase using [14C]- isopentenyl pyrophosphate as radioligand	B	BAO_0000357	single protein format	Leishmania major	None	None	None	None	CHEMBL1782	Farnesyl diphosphate synthase	Homo sapiens	SINGLE PROTEIN	CHEMBL1145906	1	Scientific Literature	J. Med. Chem.	2003	None
CHEMBL280463		0	246.14	0	1.25	56	CCCCCC(P(=O)(O)O)P(=O)(O)O	Ki	'='	920.0	nM	6.04			UO_0000065	24.52	0.59	4.79	5.25	False	CHEMBL681891	Binding affinity towards farnesyl Pyrophosphate Synthase using [14C]- isopentenyl pyrophosphate as radioligand	B	BAO_0000357	single protein format	Leishmania major	None	None	None	None	CHEMBL1782	Farnesyl diphosphate synthase	Homo sapiens	SINGLE PROTEIN	CHEMBL1145906	1	Scientific Literature	J. Med. Chem.	2003	None
CHEMBL301065		0	268.10	0	0.13	8	O=P(O)(O)C(Nc1cccnc1)P(=O)(O)O	Ki	'='	15.0	nM	7.82			UO_0000065	29.18	0.67	7.69	5.59	False	CHEMBL681891	Binding affinity towards farnesyl Pyrophosphate Synthase using [14C]- isopentenyl pyrophosphate as radioligand	B	BAO_0000357	single protein format	Leishmania major	None	None	None	None	CHEMBL1782	Farnesyl diphosphate synthase	Homo sapiens	SINGLE PROTEIN	CHEMBL1145906	1	Scientific Literature	J. Med. Chem.	2003	None
CHEMBL417932		0	297.14	1	-0.19	64	Nc1ccc(CC(O)(P(=O)(O)O)P(=O)(O)O)cc1	IC50	'='	43000.0	nM	4.37			UO_0000065	14.70	0.33	4.56	2.71	False	CHEMBL681890	Inhibitory activity against farnesyl Pyrophosphate Synthase was determined	B	BAO_0000357	single protein format	Leishmania major	None	None	None	None	CHEMBL1782	Farnesyl diphosphate synthase	Homo sapiens	SINGLE PROTEIN	CHEMBL1145906	1	Scientific Literature	J. Med. Chem.	2003	None
CHEMBL2338369		0	270.12	0	-1.64	18	Cn1cc[n+](CC(P(=O)([O-])O)P(=O)(O)O)c1	IC50	'='	190.0	nM	6.72			UO_0000065	24.88	0.57	8.36	5.30	False	CHEMBL2344604	Inhibition of His6-tagged human truncated FPPS (6-353) expressed in Escherichia coli BL21(DE3) cells using geranyl diphosphate and isopentenyl diphosphate as substrate preincubated with enzyme for 30 mins by spectrophotometric analysis	B	BAO_0000219	cell-based format	Homo sapiens	None	None	None	None	CHEMBL1782	Farnesyl diphosphate synthase	Homo sapiens	SINGLE PROTEIN	CHEMBL2331292	1	Scientific Literature	ACS Med. Chem. Lett.	2013	None
CHEMBL2338379		0	410.39	0	2.36	28	CCCCCCCCCCCn1cc[n+](CC(P(=O)([O-])O)P(=O)(O)O)c1	IC50	'='	140.0	nM	6.85			UO_0000065	16.70	0.36	4.49	5.41	False	CHEMBL2344602	Binding affinity to human FPPS at 1 mM by X-ray crystallographic analysis	B	BAO_0000357	single protein format	Homo sapiens	None	None	None	None	CHEMBL1782	Farnesyl diphosphate synthase	Homo sapiens	SINGLE PROTEIN	CHEMBL2331292	1	Scientific Literature	ACS Med. Chem. Lett.	2013	None
CHEMBL412889	(CYCLOOCTYLAMINO)METHYLENEDIPHOSPHONIC ACID	0	301.22	0	1.33	43	O=P(O)(O)C(NC1CCCCCCC1)P(=O)(O)O	IC50	'='	2400.0	nM	5.62			UO_0000065	18.66	0.43	4.29	4.42	False	CHEMBL681890	Inhibitory activity against farnesyl Pyrophosphate Synthase was determined	B	BAO_0000357	single protein format	Leishmania major	None	None	None	None	CHEMBL1782	Farnesyl diphosphate synthase	Homo sapiens	SINGLE PROTEIN	CHEMBL1145906	1	Scientific Literature	J. Med. Chem.	2003	None
CHEMBL293116		0	288.16	0	0.50	41	Cc1csc(NC(P(=O)(O)O)P(=O)(O)O)n1	IC50	'='	1862.09	nM	5.73			UO_0000065	19.88	0.49	5.23	4.09	False	CHEMBL857167	Inhibitory activity against farnesyl Pyrophosphate Synthase expressed as #NAME? (M)	B	BAO_0000357	single protein format	Leishmania major	None	None	None	None	CHEMBL1782	Farnesyl diphosphate synthase	Homo sapiens	SINGLE PROTEIN	CHEMBL1145906	1	Scientific Literature	J. Med. Chem.	2003	None
CHEMBL997	IBANDRONIC ACID	4	319.23	0	0.50	24	CCCCCN(C)CCC(O)(P(=O)(O)O)P(=O)(O)O	IC50	'='	480.0	nM	6.32			UO_0000065	19.79	0.45	5.82	4.56	False	CHEMBL681890	Inhibitory activity against farnesyl Pyrophosphate Synthase was determined	B	BAO_0000357	single protein format	Leishmania major	None	None	None	None	CHEMBL1782	Farnesyl diphosphate synthase	Homo sapiens	SINGLE PROTEIN	CHEMBL1145906	1	Scientific Literature	J. Med. Chem.	2003	None
CHEMBL322551		0	232.11	0	0.86	22	CCCCC(P(=O)(O)O)P(=O)(O)O	IC50	'='	5710.0	nM	5.24			UO_0000065	22.59	0.55	4.38	4.56	False	CHEMBL681894	Inhibition of Trypanosoma cruzi farnesyl pyrophosphate synthase	B	BAO_0000357	single protein format	Trypanosoma cruzi	None	None	None	None	CHEMBL1782	Farnesyl diphosphate synthase	Homo sapiens	SINGLE PROTEIN	CHEMBL1136233	1	Scientific Literature	Bioorg. Med. Chem. Lett.	2003	None
CHEMBL301244		0	353.25	0	0.55	12(4b)	CN(CCc1ccccc1)CCC(O)(P(=O)(O)O)P(=O)(O)O	ED50	'='	0.0014	mg.kg-1				UO_0000308					False	CHEMBL878723	Effective dose in inhibiting osteoclastic bone resorption	F	BAO_0000019	assay format	Rattus norvegicus	None	None	None	None	CHEMBL1782	Farnesyl diphosphate synthase	Homo sapiens	SINGLE PROTEIN	CHEMBL1144872	1	Scientific Literature	J. Med. Chem.	2003	None
CHEMBL112840		0	218.08	0	0.47	19	CCCC(P(=O)(O)O)P(=O)(O)O	IC50	'='	150360.0	nM		Outside typical range		UO_0000065					False	CHEMBL681894	Inhibition of Trypanosoma cruzi farnesyl pyrophosphate synthase	B	BAO_0000357	single protein format	Trypanosoma cruzi	None	None	None	None	CHEMBL1782	Farnesyl diphosphate synthase	Homo sapiens	SINGLE PROTEIN	CHEMBL1136233	1	Scientific Literature	Bioorg. Med. Chem. Lett.	2003	None
CHEMBL1099309	(2-HYDROXY-3-IMIDAZO[1,2-A]PYRIDIN-3-YL-2-PHOSPHONOPROPIONIC ACID (ENANTIONMERS)	0	286.18	0	-0.17	(+/-)-3, 3-IPEHPC	O=C(O)C(O)(Cc1cnc2ccccn12)P(=O)(O)O	IC50	'>'	10000.0	nM				UO_0000065					False	CHEMBL1109110	Inhibition of human FPPS after 10 mins using [14C]IPP as substrate by liquid scintillation counting	B	BAO_0000357	single protein format	Homo sapiens	None	None	None	None	CHEMBL1782	Farnesyl diphosphate synthase	Homo sapiens	SINGLE PROTEIN	CHEMBL1157780	1	Scientific Literature	J. Med. Chem.	2010	None
CHEMBL397829		0	247.14	0	-0.43	(+/-)-1	O=C(O)C(O)(Cc1cccnc1)P(=O)(O)O	IC50						Not Determined						False	CHEMBL1109110	Inhibition of human FPPS after 10 mins using [14C]IPP as substrate by liquid scintillation counting	B	BAO_0000357	single protein format	Homo sapiens	None	None	None	None	CHEMBL1782	Farnesyl diphosphate synthase	Homo sapiens	SINGLE PROTEIN	CHEMBL1157780	1	Scientific Literature	J. Med. Chem.	2010	None
CHEMBL924	ZOLEDRONIC ACID	4	272.09	0	-1.12	56, Zometa, Zomera, Aclasta, and Reclast	O=P(O)(O)C(O)(Cn1ccnc1)P(=O)(O)O	IC50	'='	3.0	nM	8.52			UO_0000065	31.32	0.73	9.64	5.57	True	CHEMBL2156000	Inhibition of recombinant human FPPS expressed in Escherichia coli by scintillation counting	B	BAO_0000019	assay format	Homo sapiens	None	None	None	None	CHEMBL1782	Farnesyl diphosphate synthase	Homo sapiens	SINGLE PROTEIN	CHEMBL2150865	1	Scientific Literature	J. Med. Chem.	2011	None
CHEMBL997	IBANDRONIC ACID	4	319.23	0	0.50	24	CCCCCN(C)CCC(O)(P(=O)(O)O)P(=O)(O)O	IC50	'='	478.63	nM	6.32			UO_0000065	19.80	0.45	5.82	4.56	False	CHEMBL857167	Inhibitory activity against farnesyl Pyrophosphate Synthase expressed as #NAME? (M)	B	BAO_0000357	single protein format	Leishmania major	None	None	None	None	CHEMBL1782	Farnesyl diphosphate synthase	Homo sapiens	SINGLE PROTEIN	CHEMBL1145906	1	Scientific Literature	J. Med. Chem.	2003	None
CHEMBL294191		0	282.13	0	0.17	21	O=P(O)(O)C(CNc1ccncc1)P(=O)(O)O	IC50	'='	416.87	nM	6.38			UO_0000065	22.61	0.51	6.21	4.56	False	CHEMBL857167	Inhibitory activity against farnesyl Pyrophosphate Synthase expressed as #NAME? (M)	B	BAO_0000357	single protein format	Leishmania major	None	None	None	None	CHEMBL1782	Farnesyl diphosphate synthase	Homo sapiens	SINGLE PROTEIN	CHEMBL1145906	1	Scientific Literature	J. Med. Chem.	2003	None
CHEMBL56011		0	261.15	0	0.26	20	CCC(C)CNC(P(=O)(O)O)P(=O)(O)O	IC50	'='	363.08	nM	6.44			UO_0000065	24.66	0.59	6.18	5.07	False	CHEMBL857167	Inhibitory activity against farnesyl Pyrophosphate Synthase expressed as #NAME? (M)	B	BAO_0000357	single protein format	Leishmania major	None	None	None	None	CHEMBL1782	Farnesyl diphosphate synthase	Homo sapiens	SINGLE PROTEIN	CHEMBL1145906	1	Scientific Literature	J. Med. Chem.	2003	None
CHEMBL100831		0	274.13	0	0.19	42(8a)	O=P(O)(O)C(Nc1nccs1)P(=O)(O)O	IC50	'='	18.2	nM	7.74			UO_0000065					False	CHEMBL799889	Negative logarithm of inhibitory concentration against bone resorption	F	BAO_0000019	assay format	Rattus norvegicus	None	None	None	None	CHEMBL1782	Farnesyl diphosphate synthase	Homo sapiens	SINGLE PROTEIN	CHEMBL1144872	1	Scientific Literature	J. Med. Chem.	2003	None
CHEMBL1160284		0	442.30	0	3.47	1p	C/C(=C\COP(=O)(O)OP(=O)(O)O)COc1ccc(C(=O)c2ccccc2)cc1	Inhibition	'='	24.5	%				UO_0000187					False	CHEMBL678915	Percent inhibition against prenyltransferases of farnesyl diphosphate synthase (FPS) at concentration of 125 uM	B	BAO_0000357	single protein format	Geobacillus stearothermophilus	None	None	None	None	CHEMBL1782	Farnesyl diphosphate synthase	Homo sapiens	SINGLE PROTEIN	CHEMBL1130495	1	Scientific Literature	Bioorg. Med. Chem. Lett.	1997	None
CHEMBL1160284		0	442.30	0	3.47	1p	C/C(=C\COP(=O)(O)OP(=O)(O)O)COc1ccc(C(=O)c2ccccc2)cc1	Inhibition	'='											False	CHEMBL678917	Percent inhibition against prenyltransferases of farnesyl diphosphate synthase (FPS) at concentration of 50 uM	B	BAO_0000357	single protein format	Geobacillus stearothermophilus	None	None	None	None	CHEMBL1782	Farnesyl diphosphate synthase	Homo sapiens	SINGLE PROTEIN	CHEMBL1130495	1	Scientific Literature	Bioorg. Med. Chem. Lett.	1997	None
CHEMBL298852		0	332.27	0	2.52	46	CCCCCCCCCCC(O)(P(=O)(O)O)P(=O)(O)O	IC50	'='	3400.0	nM	5.47			UO_0000065	16.46	0.37	2.95	4.04	False	CHEMBL681890	Inhibitory activity against farnesyl Pyrophosphate Synthase was determined	B	BAO_0000357	single protein format	Leishmania major	None	None	None	None	CHEMBL1782	Farnesyl diphosphate synthase	Homo sapiens	SINGLE PROTEIN	CHEMBL1145906	1	Scientific Literature	J. Med. Chem.	2003	None
CHEMBL55352	(DIPROPYLAMINO)METHYLENEDIPHOSPHONIC ACID	0	275.18	0	0.75	55	CCCN(CCC)C(P(=O)(O)O)P(=O)(O)O	Ki	'='	900.0	nM	6.05			UO_0000065	21.97	0.52	5.30	5.11	False	CHEMBL681891	Binding affinity towards farnesyl Pyrophosphate Synthase using [14C]- isopentenyl pyrophosphate as radioligand	B	BAO_0000357	single protein format	Leishmania major	None	None	None	None	CHEMBL1782	Farnesyl diphosphate synthase	Homo sapiens	SINGLE PROTEIN	CHEMBL1145906	1	Scientific Literature	J. Med. Chem.	2003	None
CHEMBL417549	(NONYLAMINO)METHYLENEDIPHOSPHONIC ACID	0	317.26	0	1.97	31	CCCCCCCCCNC(P(=O)(O)O)P(=O)(O)O	IC50	'='	900.0	nM	6.05			UO_0000065	19.06	0.43	4.08	4.76	False	CHEMBL681890	Inhibitory activity against farnesyl Pyrophosphate Synthase was determined	B	BAO_0000357	single protein format	Leishmania major	None	None	None	None	CHEMBL1782	Farnesyl diphosphate synthase	Homo sapiens	SINGLE PROTEIN	CHEMBL1145906	1	Scientific Literature	J. Med. Chem.	2003	None
CHEMBL56556		0	282.12	0	0.23	59	O=P(O)(O)C(O)(Cc1ccccc1)P(=O)(O)O	Ki	'='	1600.0	nM	5.80			UO_0000065	20.54	0.47	5.57	4.28	False	CHEMBL681891	Binding affinity towards farnesyl Pyrophosphate Synthase using [14C]- isopentenyl pyrophosphate as radioligand	B	BAO_0000357	single protein format	Leishmania major	None	None	None	None	CHEMBL1782	Farnesyl diphosphate synthase	Homo sapiens	SINGLE PROTEIN	CHEMBL1145906	1	Scientific Literature	J. Med. Chem.	2003	None
CHEMBL298771		0	263.12	1	-0.88	47	NCCCCC(O)(P(=O)(O)O)P(=O)(O)O	IC50	'='	4400.0	nM	5.36			UO_0000065	20.36	0.49	6.24	3.32	False	CHEMBL681890	Inhibitory activity against farnesyl Pyrophosphate Synthase was determined	B	BAO_0000357	single protein format	Leishmania major	None	None	None	None	CHEMBL1782	Farnesyl diphosphate synthase	Homo sapiens	SINGLE PROTEIN	CHEMBL1145906	1	Scientific Literature	J. Med. Chem.	2003	None
CHEMBL298547		0	290.19	0	1.35	61	CCCCCCCC(O)(P(=O)(O)O)P(=O)(O)O	IC50	'='	20000.0	nM	4.70			UO_0000065	16.19	0.38	3.35	3.47	False	CHEMBL681890	Inhibitory activity against farnesyl Pyrophosphate Synthase was determined	B	BAO_0000357	single protein format	Leishmania major	None	None	None	None	CHEMBL1782	Farnesyl diphosphate synthase	Homo sapiens	SINGLE PROTEIN	CHEMBL1145906	1	Scientific Literature	J. Med. Chem.	2003	None
CHEMBL55358		0	249.10	1	-1.27	33	CC(N)CC(O)(P(=O)(O)O)P(=O)(O)O	IC50	'='	1000.0	nM	6.00			UO_0000065	24.09	0.59	7.27	3.72	False	CHEMBL681890	Inhibitory activity against farnesyl Pyrophosphate Synthase was determined	B	BAO_0000357	single protein format	Leishmania major	None	None	None	None	CHEMBL1782	Farnesyl diphosphate synthase	Homo sapiens	SINGLE PROTEIN	CHEMBL1145906	1	Scientific Literature	J. Med. Chem.	2003	None
CHEMBL292224	(CYCLOPROPYLAMINO)METHYLENEDIPHOSPHONIC ACID	0	231.08	0	-0.62	62	O=P(O)(O)C(NC1CC1)P(=O)(O)O	IC50	'='	41000.0	nM	4.39			UO_0000065	18.99	0.46	5.01	3.45	False	CHEMBL681890	Inhibitory activity against farnesyl Pyrophosphate Synthase was determined	B	BAO_0000357	single protein format	Leishmania major	None	None	None	None	CHEMBL1782	Farnesyl diphosphate synthase	Homo sapiens	SINGLE PROTEIN	CHEMBL1145906	1	Scientific Literature	J. Med. Chem.	2003	None
CHEMBL54004		0	318.24	0	2.13	42	CCCCCCCCCC(O)(P(=O)(O)O)P(=O)(O)O	IC50	'='	2400.0	nM	5.62			UO_0000065	17.66	0.40	3.49	4.15	False	CHEMBL681890	Inhibitory activity against farnesyl Pyrophosphate Synthase was determined	B	BAO_0000357	single protein format	Leishmania major	None	None	None	None	CHEMBL1782	Farnesyl diphosphate synthase	Homo sapiens	SINGLE PROTEIN	CHEMBL1145906	1	Scientific Literature	J. Med. Chem.	2003	None
CHEMBL291736		0	268.10	0	0.13	13	O=P(O)(O)C(Nc1ccccn1)P(=O)(O)O	Ki	'='	20.0	nM	7.70			UO_0000065	28.72	0.66	7.57	5.50	False	CHEMBL681891	Binding affinity towards farnesyl Pyrophosphate Synthase using [14C]- isopentenyl pyrophosphate as radioligand	B	BAO_0000357	single protein format	Leishmania major	None	None	None	None	CHEMBL1782	Farnesyl diphosphate synthase	Homo sapiens	SINGLE PROTEIN	CHEMBL1145906	1	Scientific Literature	J. Med. Chem.	2003	None
CHEMBL294192		0	282.13	0	0.17	98	O=P(O)(O)C(CNc1ccccn1)P(=O)(O)O	Ki	'='	16.0	nM	7.80			UO_0000065	27.63	0.63	7.63	5.57	False	CHEMBL681891	Binding affinity towards farnesyl Pyrophosphate Synthase using [14C]- isopentenyl pyrophosphate as radioligand	B	BAO_0000357	single protein format	Leishmania major	None	None	None	None	CHEMBL1782	Farnesyl diphosphate synthase	Homo sapiens	SINGLE PROTEIN	CHEMBL1145906	1	Scientific Literature	J. Med. Chem.	2003	None
CHEMBL293116		0	288.16	0	0.50	49(8b)	Cc1csc(NC(P(=O)(O)O)P(=O)(O)O)n1	IC50	'='	346.74	nM	6.46			UO_0000065					False	CHEMBL799889	Negative logarithm of inhibitory concentration against bone resorption	F	BAO_0000019	assay format	Rattus norvegicus	None	None	None	None	CHEMBL1782	Farnesyl diphosphate synthase	Homo sapiens	SINGLE PROTEIN	CHEMBL1144872	1	Scientific Literature	J. Med. Chem.	2003	None
CHEMBL301244		0	353.25	0	0.55	17	CN(CCc1ccccc1)CCC(O)(P(=O)(O)O)P(=O)(O)O	IC50	'='	309.03	nM	6.51			UO_0000065	18.43	0.40	5.96	4.70	False	CHEMBL857167	Inhibitory activity against farnesyl Pyrophosphate Synthase expressed as #NAME? (M)	B	BAO_0000357	single protein format	Leishmania major	None	None	None	None	CHEMBL1782	Farnesyl diphosphate synthase	Homo sapiens	SINGLE PROTEIN	CHEMBL1145906	1	Scientific Literature	J. Med. Chem.	2003	None
CHEMBL294478	(ISOBUTYLAMINO)METHYLENEDIPHOSPHONIC ACID	0	247.12	0	-0.13	30	CC(C)CNC(P(=O)(O)O)P(=O)(O)O	IC50	'='	776.25	nM	6.11			UO_0000065	24.72	0.60	6.24	4.81	False	CHEMBL857167	Inhibitory activity against farnesyl Pyrophosphate Synthase expressed as #NAME? (M)	B	BAO_0000357	single protein format	Leishmania major	None	None	None	None	CHEMBL1782	Farnesyl diphosphate synthase	Homo sapiens	SINGLE PROTEIN	CHEMBL1145906	1	Scientific Literature	J. Med. Chem.	2003	None
CHEMBL293116		0	288.16	0	0.50	41	Cc1csc(NC(P(=O)(O)O)P(=O)(O)O)n1	IC50	'='	1900.0	nM	5.72			UO_0000065	19.85	0.49	5.22	4.09	False	CHEMBL681890	Inhibitory activity against farnesyl Pyrophosphate Synthase was determined	B	BAO_0000357	single protein format	Leishmania major	None	None	None	None	CHEMBL1782	Farnesyl diphosphate synthase	Homo sapiens	SINGLE PROTEIN	CHEMBL1145906	1	Scientific Literature	J. Med. Chem.	2003	None
CHEMBL3262351		0	481.25	0	2.19	11	CC(C)=CCC/C(C)=C/Cn1cc(CC(P(=O)([O-])[O-])P(=O)([O-])[O-])nn1.[Na+].[Na+].[Na+].[Na+]	IC50	'='	57000.0	nM	4.24			UO_0000065	10.79	0.23	2.05	2.91	False	CHEMBL3268703	Inhibition of recombinant FDPS (unknown origin) assessed as decrease in radiolabeld GGPP level using GPP and [14C]IPP as substrate treated with enzyme for 10 mins prior to substrate challenge for 30 mins by liquid scintillation counting analysis	B	BAO_0000357	single protein format	Homo sapiens	None	None	None	None	CHEMBL1782	Farnesyl diphosphate synthase	Homo sapiens	SINGLE PROTEIN	CHEMBL3259705	1	Scientific Literature	Bioorg. Med. Chem.	2014	None
CHEMBL3262353		0	497.24	0	1.41	12	CC(C)=CCC[C@@]1(C)O[C@@H]1Cn1cc(CC(P(=O)([O-])[O-])P(=O)([O-])[O-])nn1.[Na+].[Na+].[Na+].[Na+]	IC50	'='	33000.0	nM	4.48			UO_0000065	10.95	0.24	3.07	2.83	False	CHEMBL3268703	Inhibition of recombinant FDPS (unknown origin) assessed as decrease in radiolabeld GGPP level using GPP and [14C]IPP as substrate treated with enzyme for 10 mins prior to substrate challenge for 30 mins by liquid scintillation counting analysis	B	BAO_0000357	single protein format	Homo sapiens	None	None	None	None	CHEMBL1782	Farnesyl diphosphate synthase	Homo sapiens	SINGLE PROTEIN	CHEMBL3259705	1	Scientific Literature	Bioorg. Med. Chem.	2014	None
CHEMBL1258527		0	380.21	0	1.87	15g	Cc1noc(C)c1-c1cncc(CC(F)(P(=O)(O)O)P(=O)(O)O)c1	Inhibition	'='	86.0	%				UO_0000187					False	CHEMBL1259719	Inhibition of N-terminal His-tagged human FPPS expressed in Escherichia coli at 10 uM	B	BAO_0000019	assay format	Homo sapiens	None	None	None	None	CHEMBL1782	Farnesyl diphosphate synthase	Homo sapiens	SINGLE PROTEIN	CHEMBL1255548	1	Scientific Literature	Bioorg. Med. Chem. Lett.	2010	None
CHEMBL3327158		0	486.38	0	2.52	9i	COc1cccc(-c2cc3c(NCC(P(=O)(O)O)P(=O)(O)O)ncnc3nc2SC)c1	Inhibition	'='	75.0	%				UO_0000187					False	CHEMBL3362707	Inhibition of human FPPS at 10 uM	B	BAO_0000357	single protein format	Homo sapiens	None	None	None	None	CHEMBL1782	Farnesyl diphosphate synthase	Homo sapiens	SINGLE PROTEIN	CHEMBL3351992	1	Scientific Literature	J. Med. Chem.	2014	None
CHEMBL293522		0	297.14	0	0.02	8	O=P(O)(O)C(O)(CCc1cccnc1)P(=O)(O)O	IC50	'='	78.0	nM	7.11			UO_0000065	23.92	0.54	7.09	4.80	False	CHEMBL3430147	Inhibition of human FPPS using pre-incubation of compound with enzyme	B	BAO_0000357	single protein format	Homo sapiens	None	None	None	None	CHEMBL1782	Farnesyl diphosphate synthase	Homo sapiens	SINGLE PROTEIN	CHEMBL3425452	1	Scientific Literature	ACS Med. Chem. Lett.	2015	None
CHEMBL2338378		0	396.36	0	1.97	27	CCCCCCCCCCn1cc[n+](CC(P(=O)([O-])O)P(=O)(O)O)c1	IC50	'='	100.0	nM	7.00			UO_0000065	17.66	0.38	5.03	5.52	False	CHEMBL2344604	Inhibition of His6-tagged human truncated FPPS (6-353) expressed in Escherichia coli BL21(DE3) cells using geranyl diphosphate and isopentenyl diphosphate as substrate preincubated with enzyme for 30 mins by spectrophotometric analysis	B	BAO_0000219	cell-based format	Homo sapiens	None	None	None	None	CHEMBL1782	Farnesyl diphosphate synthase	Homo sapiens	SINGLE PROTEIN	CHEMBL2331292	1	Scientific Literature	ACS Med. Chem. Lett.	2013	None
CHEMBL319144	MINODRONIC ACID	3	322.15	0	-0.12	4	O=P(O)(O)C(O)(Cc1cnc2ccccn12)P(=O)(O)O	IC50	'='	3.0	nM	8.52			UO_0000065	26.46	0.58	8.64	5.59	False	CHEMBL1109110	Inhibition of human FPPS after 10 mins using [14C]IPP as substrate by liquid scintillation counting	B	BAO_0000357	single protein format	Homo sapiens	None	None	None	None	CHEMBL1782	Farnesyl diphosphate synthase	Homo sapiens	SINGLE PROTEIN	CHEMBL1157780	1	Scientific Literature	J. Med. Chem.	2010	None
CHEMBL2338380		0	424.42	0	2.75	29	CCCCCCCCCCCCn1cc[n+](CC(P(=O)([O-])O)P(=O)(O)O)c1	IC50	'='	370.0	nM	6.43			UO_0000065	15.15	0.33	3.68	5.08	False	CHEMBL2344604	Inhibition of His6-tagged human truncated FPPS (6-353) expressed in Escherichia coli BL21(DE3) cells using geranyl diphosphate and isopentenyl diphosphate as substrate preincubated with enzyme for 30 mins by spectrophotometric analysis	B	BAO_0000219	cell-based format	Homo sapiens	None	None	None	None	CHEMBL1782	Farnesyl diphosphate synthase	Homo sapiens	SINGLE PROTEIN	CHEMBL2331292	1	Scientific Literature	ACS Med. Chem. Lett.	2013	None
CHEMBL2338365		0	454.44	0	2.46	14	CCCCCCCCCCCCCn1cc[n+](CC(O)(P(=O)([O-])O)P(=O)(O)O)c1	IC50	'='	4200.0	nM	5.38			UO_0000065	11.83	0.25	2.92	3.66	False	CHEMBL2344604	Inhibition of His6-tagged human truncated FPPS (6-353) expressed in Escherichia coli BL21(DE3) cells using geranyl diphosphate and isopentenyl diphosphate as substrate preincubated with enzyme for 30 mins by spectrophotometric analysis	B	BAO_0000219	cell-based format	Homo sapiens	None	None	None	None	CHEMBL1782	Farnesyl diphosphate synthase	Homo sapiens	SINGLE PROTEIN	CHEMBL2331292	1	Scientific Literature	ACS Med. Chem. Lett.	2013	None
CHEMBL452867	RIBOPRINE	0	335.36	0	-0.18	i6A	CC(C)=CCNc1ncnc2c1ncn2[C@@H]1O[C@H](CO)[C@@H](O)[C@H]1O	Activity						Active						False	CHEMBL3381810	Binding affinity to FPPS (unknown origin) expressed in Escherichia coli BL21(DEscherichia ) at protein/ligand 1:10 to 1:100 molar ratio by 2D COSY NMR analysis	B	BAO_0000019	assay format	Homo sapiens	None	None	None	None	CHEMBL1782	Farnesyl diphosphate synthase	Homo sapiens	SINGLE PROTEIN	CHEMBL3352333	1	Scientific Literature	J. Med. Chem.	2014	None
CHEMBL3299047		0	335.33	0	3.21	7	Cc1ccc(-c2cc3c(NCP(=O)(O)O)ncnc3s2)cc1	Kd	'='	9200.0	nM	5.04			UO_0000065	15.02	0.31	1.83	5.28	False	CHEMBL3369324	Binding affinity to human FPPS by isothermal titration colorimetry in absence of Mg2+ ions	B	BAO_0000357	single protein format	Homo sapiens	None	None	None	None	CHEMBL1782	Farnesyl diphosphate synthase	Homo sapiens	SINGLE PROTEIN	CHEMBL3297739	1	Scientific Literature	J. Med. Chem.	2014	None
CHEMBL3299049		0	334.34	0	3.39	9	Cc1ccc(-c2cc3c(CCP(=O)(O)O)ncnc3s2)cc1	IC50	'='	26000.0	nM	4.58			UO_0000065	13.71	0.28	1.20	5.50	False	CHEMBL3369319	Allosteric inhibition of human recombinant FPPS using GPP and [3H]IPP as substrate incubated with enzyme for 10 mins prior to substrate addition by liquid scintillation counting analysis	B	BAO_0000357	single protein format	Homo sapiens	None	None	None	None	CHEMBL1782	Farnesyl diphosphate synthase	Homo sapiens	SINGLE PROTEIN	CHEMBL3297739	1	Scientific Literature	J. Med. Chem.	2014	None
CHEMBL1231307		0	269.26	0	2.58	4	O=C(O)Cn1c(C(=O)O)cc2ccc3ccccc3c21	Activity						Not Active						False	CHEMBL3369332	Binding affinity to human FPPS at 100 uM in absence of Mg2+ ions and in presence of (6-p-tolylthieno[2,3-d]pyrimidin-4-ylamino)methylenediphosphonic acid by 1H Line broadening NMR assay	B	BAO_0000357	single protein format	Homo sapiens	None	None	None	None	CHEMBL1782	Farnesyl diphosphate synthase	Homo sapiens	SINGLE PROTEIN	CHEMBL3297739	1	Scientific Literature	J. Med. Chem.	2014	None
CHEMBL414849		0	297.14	1	-0.19	18, NE21650	Nc1ccccc1CC(O)(P(=O)(O)O)P(=O)(O)O	Ki	'='	3.4	nM	8.47			UO_0000065	28.50	0.64	8.66	5.25	False	CHEMBL924794	Inhibition of human recombinant FPPS expressed in Escherichia coli BL21 after 10 mins	B	BAO_0000019	assay format	Homo sapiens	None	None	None	None	CHEMBL1782	Farnesyl diphosphate synthase	Homo sapiens	SINGLE PROTEIN	CHEMBL1142396	1	Scientific Literature	J. Med. Chem.	2008	None
CHEMBL56556		0	282.12	0	0.23	11, NE58022	O=P(O)(O)C(O)(Cc1ccccc1)P(=O)(O)O	Ki	'='	302.6	nM	6.52			UO_0000065	23.11	0.52	6.29	4.82	False	CHEMBL924794	Inhibition of human recombinant FPPS expressed in Escherichia coli BL21 after 10 mins	B	BAO_0000019	assay format	Homo sapiens	None	None	None	None	CHEMBL1782	Farnesyl diphosphate synthase	Homo sapiens	SINGLE PROTEIN	CHEMBL1142396	1	Scientific Literature	J. Med. Chem.	2008	None
CHEMBL55214	NERIDRONIC ACID	3	277.15	1	-0.49	4, neridronate	NCCCCCC(O)(P(=O)(O)O)P(=O)(O)O	IC50	'='	388.2	nM	6.41			UO_0000065	23.13	0.55	6.90	3.97	False	CHEMBL924794	Inhibition of human recombinant FPPS expressed in Escherichia coli BL21 after 10 mins	B	BAO_0000019	assay format	Homo sapiens	None	None	None	None	CHEMBL1782	Farnesyl diphosphate synthase	Homo sapiens	SINGLE PROTEIN	CHEMBL1142396	1	Scientific Literature	J. Med. Chem.	2008	None
CHEMBL260340		0	278.19	0	1.89	27, NE58052	Cc1cccnc1NC(P(C)(=O)O)P(C)(=O)O	Ki	'='	93000.0	nM	4.03			UO_0000065	14.49	0.32	2.14	4.05	False	CHEMBL924794	Inhibition of human recombinant FPPS expressed in Escherichia coli BL21 after 10 mins	B	BAO_0000019	assay format	Homo sapiens	None	None	None	None	CHEMBL1782	Farnesyl diphosphate synthase	Homo sapiens	SINGLE PROTEIN	CHEMBL1142396	1	Scientific Literature	J. Med. Chem.	2008	None
CHEMBL503	LOVASTATIN	4	404.55	0	4.20	Lovastatin	CC[C@H](C)C(=O)O[C@H]1C[C@@H](C)C=C2C=C[C@H](C)[C@H](CC[C@@H]3C[C@@H](O)CC(=O)O3)[C@H]21	Inhibition						Not Active						False	CHEMBL1250628	Inhibition of FDPS in human K562 cells assessed as reduction Ras protein farnesylation after 48 hrs by Western blotting in presence of mevalonate and FPP	B	BAO_0000219	cell-based format	Homo sapiens	None	None	K562	None	CHEMBL1782	Farnesyl diphosphate synthase	Homo sapiens	SINGLE PROTEIN	CHEMBL1250542	1	Scientific Literature	Bioorg. Med. Chem.	2010	CHEMBL3308378
CHEMBL504429		0	288.16	0	0.18	6d	O=P(O)(O)C(CSc1ncc[nH]1)P(=O)(O)O	IC50	'='	28.1	nM	7.55			UO_0000065	26.21	0.64	7.37	5.25	False	CHEMBL1036745	Inhibition of human FPP synthase expressed in Escherichia coli BL21 (DE3)	B	BAO_0000019	assay format	Homo sapiens	None	None	None	None	CHEMBL1782	Farnesyl diphosphate synthase	Homo sapiens	SINGLE PROTEIN	CHEMBL1142544	1	Scientific Literature	J. Med. Chem.	2008	None
CHEMBL923	RISEDRONIC ACID	4	283.11	0	-0.37	3	O=P(O)(O)C(O)(Cc1cccnc1)P(=O)(O)O	IC50	'='	6.0	nM	8.22			UO_0000065	29.04	0.66	8.59	5.55	False	CHEMBL3424029	Inhibition of FDPS (unknown origin)	B	BAO_0000357	single protein format	Homo sapiens	None	None	None	None	CHEMBL1782	Farnesyl diphosphate synthase	Homo sapiens	SINGLE PROTEIN	CHEMBL3421571	1	Scientific Literature	Bioorg. Med. Chem. Lett.	2015	None
CHEMBL55264		0	276.16	0	0.96	4	CCCCCCC(O)(P(=O)(O)O)P(=O)(O)O	IC50	'='	1940.0	nM	5.71			UO_0000065	20.68	0.49	4.75	4.22	False	CHEMBL880243	Inhibitory concentration against Trypanosoma cruzi farnesyl pyrophosphate synthase (TcFPPS)	B	BAO_0000357	single protein format	Trypanosoma cruzi	None	None	None	None	CHEMBL1782	Farnesyl diphosphate synthase	Homo sapiens	SINGLE PROTEIN	CHEMBL1143452	1	Scientific Literature	Bioorg. Med. Chem. Lett.	2005	None
CHEMBL99369	PIRIDRONIC ACID	0	267.11	0	0.31	17, NE97221	O=P(O)(O)C(Cc1ccccn1)P(=O)(O)O	Ki	'='	38.95	nM	7.41			UO_0000065	27.74	0.63	7.10	5.79	False	CHEMBL924793	Inhibition of human recombinant FPPS expressed in Escherichia coli BL21	B	BAO_0000019	assay format	Homo sapiens	None	None	None	None	CHEMBL1782	Farnesyl diphosphate synthase	Homo sapiens	SINGLE PROTEIN	CHEMBL1142396	1	Scientific Literature	J. Med. Chem.	2008	None
CHEMBL293522		0	297.14	0	0.02	10, NE58051	O=P(O)(O)C(O)(CCc1cccnc1)P(=O)(O)O	Ki	'='	362.6	nM	6.44			UO_0000065	21.68	0.49	6.42	4.35	False	CHEMBL924793	Inhibition of human recombinant FPPS expressed in Escherichia coli BL21	B	BAO_0000019	assay format	Homo sapiens	None	None	None	None	CHEMBL1782	Farnesyl diphosphate synthase	Homo sapiens	SINGLE PROTEIN	CHEMBL1142396	1	Scientific Literature	J. Med. Chem.	2008	None
CHEMBL98719		0	296.16	0	0.48	22, NE11809	Cc1cccnc1NCC(P(=O)(O)O)P(=O)(O)O	IC50	'='	734.5	nM	6.13			UO_0000065	20.71	0.47	5.65	4.38	False	CHEMBL924794	Inhibition of human recombinant FPPS expressed in Escherichia coli BL21 after 10 mins	B	BAO_0000019	assay format	Homo sapiens	None	None	None	None	CHEMBL1782	Farnesyl diphosphate synthase	Homo sapiens	SINGLE PROTEIN	CHEMBL1142396	1	Scientific Literature	J. Med. Chem.	2008	None
CHEMBL870	ALENDRONIC ACID	4	249.10	1	-1.27	3, alendronate	NCCCC(O)(P(=O)(O)O)P(=O)(O)O	Ki	'='	44.2	nM	7.36			UO_0000065	29.52	0.72	8.62	4.56	False	CHEMBL924794	Inhibition of human recombinant FPPS expressed in Escherichia coli BL21 after 10 mins	B	BAO_0000019	assay format	Homo sapiens	None	None	None	None	CHEMBL1782	Farnesyl diphosphate synthase	Homo sapiens	SINGLE PROTEIN	CHEMBL1142396	1	Scientific Literature	J. Med. Chem.	2008	None
CHEMBL1231307		0	269.26	0	2.58	4	O=C(O)Cn1c(C(=O)O)cc2ccc3ccccc3c21	IC50	'='	200.0	nM	6.70			UO_0000065	24.88	0.46	4.12	8.42	True	CHEMBL3369322	Inhibition of FPPS (unknown origin)	B	BAO_0000357	single protein format	Homo sapiens	None	None	None	None	CHEMBL1782	Farnesyl diphosphate synthase	Homo sapiens	SINGLE PROTEIN	CHEMBL3297739	1	Scientific Literature	J. Med. Chem.	2014	None
CHEMBL2088339		0	400.26	0	2.34	5n	O=P(O)(O)C(Nc1cncc(-c2ccc(OC3CC3)cc2)c1)P(=O)(O)O	IC50	'='	18.0	nM	7.75			UO_0000065	19.35	0.41	5.40	5.19	False	CHEMBL3369319	Allosteric inhibition of human recombinant FPPS using GPP and [3H]IPP as substrate incubated with enzyme for 10 mins prior to substrate addition by liquid scintillation counting analysis	B	BAO_0000357	single protein format	Homo sapiens	None	None	None	None	CHEMBL1782	Farnesyl diphosphate synthase	Homo sapiens	SINGLE PROTEIN	CHEMBL3297739	1	Scientific Literature	J. Med. Chem.	2014	None
CHEMBL256033		0	329.74	0	3.39	3a	O=C(Nc1ccc(Cl)cc1)C1=C(O)C(c2ccccc2)OC1=O	IC50	'>'	50000.0	nM				UO_0000065					False	CHEMBL951084	Inhibition of human FPPS	B	BAO_0000357	single protein format	Homo sapiens	None	None	None	None	CHEMBL1782	Farnesyl diphosphate synthase	Homo sapiens	SINGLE PROTEIN	CHEMBL1142343	1	Scientific Literature	Bioorg. Med. Chem. Lett.	2008	None
CHEMBL923	RISEDRONIC ACID	4	283.11	0	-0.37	2a	O=P(O)(O)C(O)(Cc1cccnc1)P(=O)(O)O	Ratio	'='	0.004										False	CHEMBL3369326	Inhibition of FPPS in human SH-SY5Y cells assessed as blocking of tau metabolism by measuring ratio of tau phosphorylation to total tau level at 100 nM after 24 hrs by ELISA (Rvb = 0.012 no-unit)	B	BAO_0000219	cell-based format	Homo sapiens	None	None	SH-SY5Y	None	CHEMBL1782	Farnesyl diphosphate synthase	Homo sapiens	SINGLE PROTEIN	CHEMBL3297739	1	Scientific Literature	J. Med. Chem.	2014	CHEMBL3307740
CHEMBL1160571	PYROPHOSPHORIC ACID	0	177.97	0	-0.81	1	O=P(O)(O)OP(=O)(O)O	IC50	'='	243000.0	nM		Outside typical range		UO_0000065					False	CHEMBL924793	Inhibition of human recombinant FPPS expressed in Escherichia coli BL21	B	BAO_0000019	assay format	Homo sapiens	None	None	None	None	CHEMBL1782	Farnesyl diphosphate synthase	Homo sapiens	SINGLE PROTEIN	CHEMBL1142396	1	Scientific Literature	J. Med. Chem.	2008	None
CHEMBL1160571	PYROPHOSPHORIC ACID	0	177.97	0	-0.81	1	O=P(O)(O)OP(=O)(O)O	IC50	'='	181000.0	nM		Outside typical range		UO_0000065					False	CHEMBL924794	Inhibition of human recombinant FPPS expressed in Escherichia coli BL21 after 10 mins	B	BAO_0000019	assay format	Homo sapiens	None	None	None	None	CHEMBL1782	Farnesyl diphosphate synthase	Homo sapiens	SINGLE PROTEIN	CHEMBL1142396	1	Scientific Literature	J. Med. Chem.	2008	None
CHEMBL834	PAMIDRONIC ACID	4	235.07	1	-1.66	PAMDRO, pamidronic acid	NCCC(O)(P(=O)(O)O)P(=O)(O)O	Ki	'='	331.4	nM	6.48			UO_0000065	27.56	0.68	8.14	4.02	False	CHEMBL924793	Inhibition of human recombinant FPPS expressed in Escherichia coli BL21	B	BAO_0000019	assay format	Homo sapiens	None	None	None	None	CHEMBL1782	Farnesyl diphosphate synthase	Homo sapiens	SINGLE PROTEIN	CHEMBL1142396	1	Scientific Literature	J. Med. Chem.	2008	None
CHEMBL98719		0	296.16	0	0.48	22, NE11809	Cc1cccnc1NCC(P(=O)(O)O)P(=O)(O)O	Ki	'='	155.4	nM	6.81			UO_0000065	22.99	0.52	6.33	4.86	False	CHEMBL924793	Inhibition of human recombinant FPPS expressed in Escherichia coli BL21	B	BAO_0000019	assay format	Homo sapiens	None	None	None	None	CHEMBL1782	Farnesyl diphosphate synthase	Homo sapiens	SINGLE PROTEIN	CHEMBL1142396	1	Scientific Literature	J. Med. Chem.	2008	None
CHEMBL98110		0	267.11	0	0.31	12, NE58043	O=P(O)(O)C(Cc1cccnc1)P(=O)(O)O	IC50	'='	173.4	nM	6.76			UO_0000065	25.31	0.58	6.45	5.28	False	CHEMBL924793	Inhibition of human recombinant FPPS expressed in Escherichia coli BL21	B	BAO_0000019	assay format	Homo sapiens	None	None	None	None	CHEMBL1782	Farnesyl diphosphate synthase	Homo sapiens	SINGLE PROTEIN	CHEMBL1142396	1	Scientific Literature	J. Med. Chem.	2008	None
CHEMBL870	ALENDRONIC ACID	4	249.10	1	-1.27	3, alendronate	NCCCC(O)(P(=O)(O)O)P(=O)(O)O	Ki	'='	393.1	nM	6.41			UO_0000065	25.71	0.62	7.68	3.97	False	CHEMBL924793	Inhibition of human recombinant FPPS expressed in Escherichia coli BL21	B	BAO_0000019	assay format	Homo sapiens	None	None	None	None	CHEMBL1782	Farnesyl diphosphate synthase	Homo sapiens	SINGLE PROTEIN	CHEMBL1142396	1	Scientific Literature	J. Med. Chem.	2008	None
CHEMBL291736		0	268.10	0	0.13	23, NE11807	O=P(O)(O)C(Nc1ccccn1)P(=O)(O)O	IC50	'='	11.7	nM	7.93			UO_0000065	29.59	0.68	7.80	5.67	False	CHEMBL924794	Inhibition of human recombinant FPPS expressed in Escherichia coli BL21 after 10 mins	B	BAO_0000019	assay format	Homo sapiens	None	None	None	None	CHEMBL1782	Farnesyl diphosphate synthase	Homo sapiens	SINGLE PROTEIN	CHEMBL1142396	1	Scientific Literature	J. Med. Chem.	2008	None
CHEMBL98719		0	296.16	0	0.48	22, NE11809	Cc1cccnc1NCC(P(=O)(O)O)P(=O)(O)O	Ki	'='	196.2	nM	6.71			UO_0000065	22.65	0.51	6.23	4.79	False	CHEMBL924794	Inhibition of human recombinant FPPS expressed in Escherichia coli BL21 after 10 mins	B	BAO_0000019	assay format	Homo sapiens	None	None	None	None	CHEMBL1782	Farnesyl diphosphate synthase	Homo sapiens	SINGLE PROTEIN	CHEMBL1142396	1	Scientific Literature	J. Med. Chem.	2008	None
CHEMBL294192		0	282.13	0	0.17	21, NE11808	O=P(O)(O)C(CNc1ccccn1)P(=O)(O)O	IC50	'='	15.0	nM	7.82			UO_0000065	27.73	0.63	7.65	5.59	False	CHEMBL924794	Inhibition of human recombinant FPPS expressed in Escherichia coli BL21 after 10 mins	B	BAO_0000019	assay format	Homo sapiens	None	None	None	None	CHEMBL1782	Farnesyl diphosphate synthase	Homo sapiens	SINGLE PROTEIN	CHEMBL1142396	1	Scientific Literature	J. Med. Chem.	2008	None
CHEMBL259729		0	289.16	1	-0.48	14, NE58027	O=P(O)(O)C(O)(CC1CCCCN1)P(=O)(O)O	Ki	'='	1.6	nM	8.80			UO_0000065	30.42	0.71	9.28	5.97	False	CHEMBL924794	Inhibition of human recombinant FPPS expressed in Escherichia coli BL21 after 10 mins	B	BAO_0000019	assay format	Homo sapiens	None	None	None	None	CHEMBL1782	Farnesyl diphosphate synthase	Homo sapiens	SINGLE PROTEIN	CHEMBL1142396	1	Scientific Literature	J. Med. Chem.	2008	None
CHEMBL2338381		0	438.44	0	3.14	30	CCCCCCCCCCCCCn1cc[n+](CC(P(=O)([O-])O)P(=O)(O)O)c1	IC50	'='	380.0	nM	6.42			UO_0000065	14.64	0.31	3.28	5.07	False	CHEMBL2344602	Binding affinity to human FPPS at 1 mM by X-ray crystallographic analysis	B	BAO_0000357	single protein format	Homo sapiens	None	None	None	None	CHEMBL1782	Farnesyl diphosphate synthase	Homo sapiens	SINGLE PROTEIN	CHEMBL2331292	1	Scientific Literature	ACS Med. Chem. Lett.	2013	None
CHEMBL2338382		0	452.47	0	3.53	31	CCCCCCCCCCCCCCn1cc[n+](CC(P(=O)([O-])O)P(=O)(O)O)c1	IC50	'='	3000.0	nM	5.52			UO_0000065	12.21	0.26	1.99	4.36	False	CHEMBL2344604	Inhibition of His6-tagged human truncated FPPS (6-353) expressed in Escherichia coli BL21(DE3) cells using geranyl diphosphate and isopentenyl diphosphate as substrate preincubated with enzyme for 30 mins by spectrophotometric analysis	B	BAO_0000219	cell-based format	Homo sapiens	None	None	None	None	CHEMBL1782	Farnesyl diphosphate synthase	Homo sapiens	SINGLE PROTEIN	CHEMBL2331292	1	Scientific Literature	ACS Med. Chem. Lett.	2013	None
CHEMBL2088339		0	400.26	0	2.34	5n	O=P(O)(O)C(Nc1cncc(-c2ccc(OC3CC3)cc2)c1)P(=O)(O)O	Ratio	'='	0.007										False	CHEMBL3369326	Inhibition of FPPS in human SH-SY5Y cells assessed as blocking of tau metabolism by measuring ratio of tau phosphorylation to total tau level at 100 nM after 24 hrs by ELISA (Rvb = 0.012 no-unit)	B	BAO_0000219	cell-based format	Homo sapiens	None	None	SH-SY5Y	None	CHEMBL1782	Farnesyl diphosphate synthase	Homo sapiens	SINGLE PROTEIN	CHEMBL3297739	1	Scientific Literature	J. Med. Chem.	2014	CHEMBL3307740
CHEMBL317573		0	309.15	0	0.11	8, NE-10501	O=P(O)(O)C(O)(C1CCc2ccncc21)P(=O)(O)O	IC50	'='	629.5	nM	6.20			UO_0000065	20.06	0.45	6.09	4.18	False	CHEMBL929343	Inhibition of human FPPS	B	BAO_0000357	single protein format	Homo sapiens	None	None	None	None	CHEMBL1782	Farnesyl diphosphate synthase	Homo sapiens	SINGLE PROTEIN	CHEMBL1145642	1	Scientific Literature	Bioorg. Med. Chem. Lett.	2008	None
CHEMBL2315880		0	481.25	0	2.19	1, E/Z mixture	CC(C)=CCCC(C)=CCn1cc(CC(P(=O)([O-])[O-])P(=O)([O-])[O-])nn1.[Na+].[Na+].[Na+].[Na+]	IC50	'='	84000.0	nM	4.08			UO_0000065	10.36	0.22	1.89	2.80	False	CHEMBL3268703	Inhibition of recombinant FDPS (unknown origin) assessed as decrease in radiolabeld GGPP level using GPP and [14C]IPP as substrate treated with enzyme for 10 mins prior to substrate challenge for 30 mins by liquid scintillation counting analysis	B	BAO_0000357	single protein format	Homo sapiens	None	None	None	None	CHEMBL1782	Farnesyl diphosphate synthase	Homo sapiens	SINGLE PROTEIN	CHEMBL3259705	1	Scientific Literature	Bioorg. Med. Chem.	2014	None
CHEMBL834	PAMIDRONIC ACID	4	235.07	1	-1.66	36	NCCC(O)(P(=O)(O)O)P(=O)(O)O	IC50	'='	200.0	nM	6.70			UO_0000065	28.50	0.70	8.36	4.15	True	CHEMBL677586	Inhibitory activity against the human recombinant FPPSase (Farnesyl diphosphate) enzyme	B	BAO_0000357	single protein format	None	None	None	None	None	CHEMBL1782	Farnesyl diphosphate synthase	Homo sapiens	SINGLE PROTEIN	CHEMBL1135417	1	Scientific Literature	J. Med. Chem.	2002	None
CHEMBL99553		0	298.15	0	-0.94	13, NE10575	C[n+]1cccc(CC(O)(P(=O)(O)O)P(=O)(O)O)c1	Ki	'='	177.0	nM	6.75			UO_0000065	22.65	0.51	7.69	4.85	False	CHEMBL924793	Inhibition of human recombinant FPPS expressed in Escherichia coli BL21	B	BAO_0000019	assay format	Homo sapiens	None	None	None	None	CHEMBL1782	Farnesyl diphosphate synthase	Homo sapiens	SINGLE PROTEIN	CHEMBL1142396	1	Scientific Literature	J. Med. Chem.	2008	None
CHEMBL997	IBANDRONIC ACID	4	319.23	0	0.50	6, ibandronate	CCCCCN(C)CCC(O)(P(=O)(O)O)P(=O)(O)O	Ki	'='	3.6	nM	8.44			UO_0000065	26.45	0.61	7.94	6.10	False	CHEMBL924794	Inhibition of human recombinant FPPS expressed in Escherichia coli BL21 after 10 mins	B	BAO_0000019	assay format	Homo sapiens	None	None	None	None	CHEMBL1782	Farnesyl diphosphate synthase	Homo sapiens	SINGLE PROTEIN	CHEMBL1142396	1	Scientific Literature	J. Med. Chem.	2008	None
CHEMBL834	PAMIDRONIC ACID	4	235.07	1	-1.66	2, pamidronate	NCCC(O)(P(=O)(O)O)P(=O)(O)O	IC50	'='	1932.0	nM	5.71			UO_0000065	24.31	0.60	7.37	3.54	False	CHEMBL924793	Inhibition of human recombinant FPPS expressed in Escherichia coli BL21	B	BAO_0000019	assay format	Homo sapiens	None	None	None	None	CHEMBL1782	Farnesyl diphosphate synthase	Homo sapiens	SINGLE PROTEIN	CHEMBL1142396	1	Scientific Literature	J. Med. Chem.	2008	None
CHEMBL997	IBANDRONIC ACID	4	319.23	0	0.50	6, ibandronate	CCCCCN(C)CCC(O)(P(=O)(O)O)P(=O)(O)O	IC50	'='	1052.0	nM	5.98			UO_0000065	18.73	0.43	5.48	4.32	False	CHEMBL924793	Inhibition of human recombinant FPPS expressed in Escherichia coli BL21	B	BAO_0000019	assay format	Homo sapiens	None	None	None	None	CHEMBL1782	Farnesyl diphosphate synthase	Homo sapiens	SINGLE PROTEIN	CHEMBL1142396	1	Scientific Literature	J. Med. Chem.	2008	None
CHEMBL99553		0	298.15	0	-0.94	13, NE10575	C[n+]1cccc(CC(O)(P(=O)(O)O)P(=O)(O)O)c1	IC50	'='	19.6	nM	7.71			UO_0000065	25.85	0.58	8.65	5.54	False	CHEMBL924794	Inhibition of human recombinant FPPS expressed in Escherichia coli BL21 after 10 mins	B	BAO_0000019	assay format	Homo sapiens	None	None	None	None	CHEMBL1782	Farnesyl diphosphate synthase	Homo sapiens	SINGLE PROTEIN	CHEMBL1142396	1	Scientific Literature	J. Med. Chem.	2008	None
CHEMBL1231307		0	269.26	0	2.58	4	O=C(O)Cn1c(C(=O)O)cc2ccc3ccccc3c21	Ratio	'='	0.004										False	CHEMBL3369326	Inhibition of FPPS in human SH-SY5Y cells assessed as blocking of tau metabolism by measuring ratio of tau phosphorylation to total tau level at 100 nM after 24 hrs by ELISA (Rvb = 0.012 no-unit)	B	BAO_0000219	cell-based format	Homo sapiens	None	None	SH-SY5Y	None	CHEMBL1782	Farnesyl diphosphate synthase	Homo sapiens	SINGLE PROTEIN	CHEMBL3297739	1	Scientific Literature	J. Med. Chem.	2014	CHEMBL3307740
CHEMBL3314098		0	336.30	0	3.23	59	O=C(O)c1cc(Cn2c(C(=O)O)cc3ccc4ccccc4c32)on1	IC50	'='	80.0	nM	7.10			UO_0000065	21.10	0.39	3.87	6.72	False	CHEMBL3364478	Inhibition of FPPS (unknown origin)	B	BAO_0000357	single protein format	Homo sapiens	None	None	None	None	CHEMBL1782	Farnesyl diphosphate synthase	Homo sapiens	SINGLE PROTEIN	CHEMBL3351920	1	Scientific Literature	Bioorg. Med. Chem.	2014	None
CHEMBL870	ALENDRONIC ACID	4	249.10	1	-1.27	35	NCCCC(O)(P(=O)(O)O)P(=O)(O)O	IC50	'='	50.0	nM	7.30			UO_0000065	29.31	0.71	8.57	4.53	True	CHEMBL677586	Inhibitory activity against the human recombinant FPPSase (Farnesyl diphosphate) enzyme	B	BAO_0000357	single protein format	None	None	None	None	None	CHEMBL1782	Farnesyl diphosphate synthase	Homo sapiens	SINGLE PROTEIN	CHEMBL1135417	1	Scientific Literature	J. Med. Chem.	2002	None
CHEMBL1254093		0	558.41	1	5.87	21	CC(C)=CCC/C(C)=C/CC(Cc1ccc(CC=C(C)C)cc1)(P(=O)([O-])[O-])P(=O)([O-])[O-].[Na+].[Na+].[Na+].[Na+]	Inhibition						Not Active						False	CHEMBL1250625	Inhibition of FDPS in human K562 cells assessed as reduction of Ras protein farnesylation after 48 hrs by Western blotting	B	BAO_0000219	cell-based format	Homo sapiens	None	None	K562	None	CHEMBL1782	Farnesyl diphosphate synthase	Homo sapiens	SINGLE PROTEIN	CHEMBL1250542	1	Scientific Literature	Bioorg. Med. Chem.	2010	CHEMBL3308378
CHEMBL54747		0	346.30	0	2.76	53	CCCCCCC(CCCC)C(O)(P(=O)(O)O)P(=O)(O)O	IC50	'='	6800.0	nM	5.17			UO_0000065	14.92	0.34	2.41	3.82	False	CHEMBL681890	Inhibitory activity against farnesyl Pyrophosphate Synthase was determined	B	BAO_0000357	single protein format	Leishmania major	None	None	None	None	CHEMBL1782	Farnesyl diphosphate synthase	Homo sapiens	SINGLE PROTEIN	CHEMBL1145906	1	Scientific Literature	J. Med. Chem.	2003	None
CHEMBL98787		0	376.20	0	0.12	46(6c)	O=C(c1ccccc1)n1ccnc1CC(O)(P(=O)(O)O)P(=O)(O)O	IC50	'='	64.57	nM	7.19			UO_0000065					False	CHEMBL799889	Negative logarithm of inhibitory concentration against bone resorption	F	BAO_0000019	assay format	Rattus norvegicus	None	None	None	None	CHEMBL1782	Farnesyl diphosphate synthase	Homo sapiens	SINGLE PROTEIN	CHEMBL1144872	1	Scientific Literature	J. Med. Chem.	2003	None
CHEMBL97920		0	425.36	0	1.95	27(5k)	CCCCN(CCCOc1ccccc1)CCC(O)(P(=O)(O)O)P(=O)(O)O	ED50	'='	0.5	mg.kg-1				UO_0000308					False	CHEMBL878723	Effective dose in inhibiting osteoclastic bone resorption	F	BAO_0000019	assay format	Rattus norvegicus	None	None	None	None	CHEMBL1782	Farnesyl diphosphate synthase	Homo sapiens	SINGLE PROTEIN	CHEMBL1144872	1	Scientific Literature	J. Med. Chem.	2003	None
CHEMBL316913		0	413.30	0	0.79	10(5h)	COc1ccc(OCCCN(C)CCC(O)(P(=O)(O)O)P(=O)(O)O)cc1	ED50	'='	0.0012	mg.kg-1				UO_0000308					False	CHEMBL878723	Effective dose in inhibiting osteoclastic bone resorption	F	BAO_0000019	assay format	Rattus norvegicus	None	None	None	None	CHEMBL1782	Farnesyl diphosphate synthase	Homo sapiens	SINGLE PROTEIN	CHEMBL1144872	1	Scientific Literature	J. Med. Chem.	2003	None
CHEMBL100831		0	274.13	0	0.19	42(8a)	O=P(O)(O)C(Nc1nccs1)P(=O)(O)O	ED50	'='	0.005	mg.kg-1				UO_0000308					False	CHEMBL878723	Effective dose in inhibiting osteoclastic bone resorption	F	BAO_0000019	assay format	Rattus norvegicus	None	None	None	None	CHEMBL1782	Farnesyl diphosphate synthase	Homo sapiens	SINGLE PROTEIN	CHEMBL1144872	1	Scientific Literature	J. Med. Chem.	2003	None
CHEMBL102185		0	395.33	0	1.72	23(4k)	CN(CCCCCc1ccccc1)CCC(O)(P(=O)(O)O)P(=O)(O)O	ED50	'='	0.02	mg.kg-1				UO_0000308					False	CHEMBL878723	Effective dose in inhibiting osteoclastic bone resorption	F	BAO_0000019	assay format	Rattus norvegicus	None	None	None	None	CHEMBL1782	Farnesyl diphosphate synthase	Homo sapiens	SINGLE PROTEIN	CHEMBL1144872	1	Scientific Literature	J. Med. Chem.	2003	None
CHEMBL323300		0	271.11	0	-0.53	43(8k)	Cn1ccnc1NC(P(=O)(O)O)P(=O)(O)O	IC50	'='	18.45	nM	7.73			UO_0000065					False	CHEMBL799889	Negative logarithm of inhibitory concentration against bone resorption	F	BAO_0000019	assay format	Rattus norvegicus	None	None	None	None	CHEMBL1782	Farnesyl diphosphate synthase	Homo sapiens	SINGLE PROTEIN	CHEMBL1144872	1	Scientific Literature	J. Med. Chem.	2003	None
CHEMBL100335		0	288.16	0	0.50	36(8c)	Cc1cnc(NC(P(=O)(O)O)P(=O)(O)O)s1	IC50	'='	5.129	nM	8.29			UO_0000065					False	CHEMBL799889	Negative logarithm of inhibitory concentration against bone resorption	F	BAO_0000019	assay format	Rattus norvegicus	None	None	None	None	CHEMBL1782	Farnesyl diphosphate synthase	Homo sapiens	SINGLE PROTEIN	CHEMBL1144872	1	Scientific Literature	J. Med. Chem.	2003	None
CHEMBL100335		0	288.16	0	0.50	36(8c)	Cc1cnc(NC(P(=O)(O)O)P(=O)(O)O)s1	ED50	'='	0.0015	mg.kg-1				UO_0000308					False	CHEMBL878723	Effective dose in inhibiting osteoclastic bone resorption	F	BAO_0000019	assay format	Rattus norvegicus	None	None	None	None	CHEMBL1782	Farnesyl diphosphate synthase	Homo sapiens	SINGLE PROTEIN	CHEMBL1144872	1	Scientific Literature	J. Med. Chem.	2003	None
CHEMBL318861		0	411.33	0	1.56	20(5j)	CCCN(CCCOc1ccccc1)CCC(O)(P(=O)(O)O)P(=O)(O)O	ED50	'='	0.01	mg.kg-1				UO_0000308					False	CHEMBL878723	Effective dose in inhibiting osteoclastic bone resorption	F	BAO_0000019	assay format	Rattus norvegicus	None	None	None	None	CHEMBL1782	Farnesyl diphosphate synthase	Homo sapiens	SINGLE PROTEIN	CHEMBL1144872	1	Scientific Literature	J. Med. Chem.	2003	None
CHEMBL2338374		0	340.25	0	0.41	23	CCCCCCn1cc[n+](CC(P(=O)([O-])O)P(=O)(O)O)c1	IC50	'='	58.0	nM	7.24			UO_0000065	21.27	0.47	6.83	5.71	False	CHEMBL2344604	Inhibition of His6-tagged human truncated FPPS (6-353) expressed in Escherichia coli BL21(DE3) cells using geranyl diphosphate and isopentenyl diphosphate as substrate preincubated with enzyme for 30 mins by spectrophotometric analysis	B	BAO_0000219	cell-based format	Homo sapiens	None	None	None	None	CHEMBL1782	Farnesyl diphosphate synthase	Homo sapiens	SINGLE PROTEIN	CHEMBL2331292	1	Scientific Literature	ACS Med. Chem. Lett.	2013	None
CHEMBL2088342		0	427.29	1	2.15	9j	O=C(Nc1ccc(-c2cncc(NC(P(=O)(O)O)P(=O)(O)O)c2)cc1)C1CC1	IC50	'>'	1000.0	nM				UO_0000065					False	CHEMBL2092208	Inhibition of human His6-tagged recombinant FPPS expressed in Escherichia coli BL21(DE3) using GPP and [3H]IPP as substrate incubated for 5 mins prior to substrate addition measured after 20 mins by liquid scintillation counting	B	BAO_0000019	assay format	Homo sapiens	None	None	None	None	CHEMBL1782	Farnesyl diphosphate synthase	Homo sapiens	SINGLE PROTEIN	CHEMBL2086301	1	Scientific Literature	Bioorg. Med. Chem.	2012	None
CHEMBL923	RISEDRONIC ACID	4	283.11	0	-0.37	55, Actonel	O=P(O)(O)C(O)(Cc1cccnc1)P(=O)(O)O	IC50	'='	10.0	nM	8.00			UO_0000065	28.26	0.64	8.37	5.40	False	CHEMBL2156000	Inhibition of recombinant human FPPS expressed in Escherichia coli by scintillation counting	B	BAO_0000019	assay format	Homo sapiens	None	None	None	None	CHEMBL1782	Farnesyl diphosphate synthase	Homo sapiens	SINGLE PROTEIN	CHEMBL2150865	1	Scientific Literature	J. Med. Chem.	2011	None
CHEMBL318861		0	411.33	0	1.56	20(5j)	CCCN(CCCOc1ccccc1)CCC(O)(P(=O)(O)O)P(=O)(O)O	IC50	'='	23.99	nM	7.62			UO_0000065					False	CHEMBL799889	Negative logarithm of inhibitory concentration against bone resorption	F	BAO_0000019	assay format	Rattus norvegicus	None	None	None	None	CHEMBL1782	Farnesyl diphosphate synthase	Homo sapiens	SINGLE PROTEIN	CHEMBL1144872	1	Scientific Literature	J. Med. Chem.	2003	None
CHEMBL98211		0	286.12	1	-0.66	45(6e)	O=P(O)(O)C(O)(CCc1c[nH]cn1)P(=O)(O)O	ED50	'='	0.02	mg.kg-1				UO_0000308					False	CHEMBL878723	Effective dose in inhibiting osteoclastic bone resorption	F	BAO_0000019	assay format	Rattus norvegicus	None	None	None	None	CHEMBL1782	Farnesyl diphosphate synthase	Homo sapiens	SINGLE PROTEIN	CHEMBL1144872	1	Scientific Literature	J. Med. Chem.	2003	None
CHEMBL101716		0	397.30	0	1.17	25(5n)	CN(CCCOc1ccccc1)CCCC(O)(P(=O)(O)O)P(=O)(O)O	IC50	'='	246.04	nM	6.61			UO_0000065					False	CHEMBL799889	Negative logarithm of inhibitory concentration against bone resorption	F	BAO_0000019	assay format	Rattus norvegicus	None	None	None	None	CHEMBL1782	Farnesyl diphosphate synthase	Homo sapiens	SINGLE PROTEIN	CHEMBL1144872	1	Scientific Literature	J. Med. Chem.	2003	None
CHEMBL101987		0	291.18	0	0.87	55(9b)	O=P(O)(O)C(Sc1nccs1)P(=O)(O)O	ED50	'='	0.7	mg.kg-1				UO_0000308					False	CHEMBL878723	Effective dose in inhibiting osteoclastic bone resorption	F	BAO_0000019	assay format	Rattus norvegicus	None	None	None	None	CHEMBL1782	Farnesyl diphosphate synthase	Homo sapiens	SINGLE PROTEIN	CHEMBL1144872	1	Scientific Literature	J. Med. Chem.	2003	None
CHEMBL923	RISEDRONIC ACID	4	283.11	0	-0.37	RIS	O=P(O)(O)C(O)(Cc1cccnc1)P(=O)(O)O	Activity						Active						False	CHEMBL3614722	Binding affinity to FPPS (unknown origin) in presence of isopentenyl pyrophosphate and in presence of Mg2+ ions by neutron protein crystallography	B	BAO_0000357	single protein format	Homo sapiens	None	None	None	None	CHEMBL1782	Farnesyl diphosphate synthase	Homo sapiens	SINGLE PROTEIN	CHEMBL3612046	1	Scientific Literature	J. Med. Chem.	2015	None
CHEMBL1231307		0	269.26	0	2.58	4	O=C(O)Cn1c(C(=O)O)cc2ccc3ccccc3c21	Delta Tm	'='	8.0	degrees C				UO_0000027					False	CHEMBL3369320	Binding affinity to human FPPS assessed as change in thermal unfolding by differential scanning fluorimetry	B	BAO_0000357	single protein format	Homo sapiens	None	None	None	None	CHEMBL1782	Farnesyl diphosphate synthase	Homo sapiens	SINGLE PROTEIN	CHEMBL3297739	1	Scientific Literature	J. Med. Chem.	2014	None
CHEMBL1254000		0	558.41	1	5.87	14	CC(C)=CCC/C(C)=C/CC(Cc1cccc(CC=C(C)C)c1)(P(=O)([O-])[O-])P(=O)([O-])[O-].[Na+].[Na+].[Na+].[Na+]	Inhibition						Active						False	CHEMBL1250628	Inhibition of FDPS in human K562 cells assessed as reduction Ras protein farnesylation after 48 hrs by Western blotting in presence of mevalonate and FPP	B	BAO_0000219	cell-based format	Homo sapiens	None	None	K562	None	CHEMBL1782	Farnesyl diphosphate synthase	Homo sapiens	SINGLE PROTEIN	CHEMBL1250542	1	Scientific Literature	Bioorg. Med. Chem.	2010	CHEMBL3308378
CHEMBL2048247		0	374.23	0	1.81	7e	COc1ccc(-c2ccnc(NC(P(=O)(O)O)P(=O)(O)O)c2)cc1	IC50	'='	115.0	nM	6.94			UO_0000065	18.54	0.39	5.13	4.65	False	CHEMBL2092208	Inhibition of human His6-tagged recombinant FPPS expressed in Escherichia coli BL21(DE3) using GPP and [3H]IPP as substrate incubated for 5 mins prior to substrate addition measured after 20 mins by liquid scintillation counting	B	BAO_0000019	assay format	Homo sapiens	None	None	None	None	CHEMBL1782	Farnesyl diphosphate synthase	Homo sapiens	SINGLE PROTEIN	CHEMBL2086301	1	Scientific Literature	Bioorg. Med. Chem.	2012	None
CHEMBL408608		0	286.16	0	0.04	25, NE58062	CC1CCCN=C1NC(P(=O)(O)O)P(=O)(O)O	Ki	'='	86.3	nM	7.06			UO_0000065	24.69	0.57	7.02	5.07	False	CHEMBL924793	Inhibition of human recombinant FPPS expressed in Escherichia coli BL21	B	BAO_0000019	assay format	Homo sapiens	None	None	None	None	CHEMBL1782	Farnesyl diphosphate synthase	Homo sapiens	SINGLE PROTEIN	CHEMBL1142396	1	Scientific Literature	J. Med. Chem.	2008	None
CHEMBL293522		0	297.14	0	0.02	10, NE58051	O=P(O)(O)C(O)(CCc1cccnc1)P(=O)(O)O	IC50	'='	2113.0	nM	5.67			UO_0000065	19.10	0.43	5.66	3.83	False	CHEMBL924793	Inhibition of human recombinant FPPS expressed in Escherichia coli BL21	B	BAO_0000019	assay format	Homo sapiens	None	None	None	None	CHEMBL1782	Farnesyl diphosphate synthase	Homo sapiens	SINGLE PROTEIN	CHEMBL1142396	1	Scientific Literature	J. Med. Chem.	2008	None
CHEMBL298771		0	263.12	1	-0.88	9, APHBP	NCCCCC(O)(P(=O)(O)O)P(=O)(O)O	Ki	'='	194.1	nM	6.71			UO_0000065	25.51	0.61	7.59	4.16	False	CHEMBL924793	Inhibition of human recombinant FPPS expressed in Escherichia coli BL21	B	BAO_0000019	assay format	Homo sapiens	None	None	None	None	CHEMBL1782	Farnesyl diphosphate synthase	Homo sapiens	SINGLE PROTEIN	CHEMBL1142396	1	Scientific Literature	J. Med. Chem.	2008	None
CHEMBL100154		0	280.16	0	1.16	26, NE58029	Cc1cccnc1NC(P(C)(=O)O)P(=O)(O)O	Ki	'='	11.6	nM	7.94			UO_0000065	28.33	0.64	6.78	6.63	False	CHEMBL924794	Inhibition of human recombinant FPPS expressed in Escherichia coli BL21 after 10 mins	B	BAO_0000019	assay format	Homo sapiens	None	None	None	None	CHEMBL1782	Farnesyl diphosphate synthase	Homo sapiens	SINGLE PROTEIN	CHEMBL1142396	1	Scientific Literature	J. Med. Chem.	2008	None
CHEMBL997	IBANDRONIC ACID	4	319.23	0	0.50	6, ibandronate	CCCCCN(C)CCC(O)(P(=O)(O)O)P(=O)(O)O	IC50	'='	25.4	nM	7.59			UO_0000065	23.79	0.55	7.10	5.48	False	CHEMBL924794	Inhibition of human recombinant FPPS expressed in Escherichia coli BL21 after 10 mins	B	BAO_0000019	assay format	Homo sapiens	None	None	None	None	CHEMBL1782	Farnesyl diphosphate synthase	Homo sapiens	SINGLE PROTEIN	CHEMBL1142396	1	Scientific Literature	J. Med. Chem.	2008	None
CHEMBL3087938		0	477.32	0	3.53	6n	O=P(O)(O)C(Nc1ncnc2sc(-c3ccc(C4CC4(F)F)cc3)cc12)P(=O)(O)O	IC50	'='	11.0	nM	7.96			UO_0000065	16.67	0.36	4.43	5.21	False	CHEMBL3091236	Inhibition of human recombinant FPPS using GPP/[3H]IPP as substrate incubated for 10 mins prior to substrate addition measured after 8 mins by scintillation counting analysis	B	BAO_0000357	single protein format	Homo sapiens	None	None	None	None	CHEMBL1782	Farnesyl diphosphate synthase	Homo sapiens	SINGLE PROTEIN	CHEMBL3085630	1	Scientific Literature	J. Med. Chem.	2013	None
CHEMBL3087934		0	469.27	0	3.43	6h	O=P(O)(O)C(Nc1ncnc2sc(-c3ccc(C(F)(F)F)cc3)cc12)P(=O)(O)O	IC50	'='	21.0	nM	7.68			UO_0000065	16.36	0.36	4.25	5.02	False	CHEMBL3091236	Inhibition of human recombinant FPPS using GPP/[3H]IPP as substrate incubated for 10 mins prior to substrate addition measured after 8 mins by scintillation counting analysis	B	BAO_0000357	single protein format	Homo sapiens	None	None	None	None	CHEMBL1782	Farnesyl diphosphate synthase	Homo sapiens	SINGLE PROTEIN	CHEMBL3085630	1	Scientific Literature	J. Med. Chem.	2013	None
CHEMBL452867	RIBOPRINE	0	335.36	0	-0.18	i6A	CC(C)=CCNc1ncnc2c1ncn2[C@@H]1O[C@H](CO)[C@@H](O)[C@H]1O	Activity						Active						False	CHEMBL3381225	Binding affinity to FPPS (unknown origin) expressed in Escherichia coli BL21(DEscherichia ) at protein/ligand 1:10 to 1:100 molar ratio by WaterLOGSY 1D 1H NMR analysis	B	BAO_0000019	assay format	Homo sapiens	None	None	None	None	CHEMBL1782	Farnesyl diphosphate synthase	Homo sapiens	SINGLE PROTEIN	CHEMBL3352333	1	Scientific Literature	J. Med. Chem.	2014	None
CHEMBL101230		0	401.72	0	1.60	5 (4g)	CN(CCCc1ccc(Cl)cc1)CCC(O)(P(=O)(O)O)P(=O)(O)O	IC50	'='	1.66	nM	8.78			UO_0000065					False	CHEMBL799889	Negative logarithm of inhibitory concentration against bone resorption	F	BAO_0000019	assay format	Rattus norvegicus	None	None	None	None	CHEMBL1782	Farnesyl diphosphate synthase	Homo sapiens	SINGLE PROTEIN	CHEMBL1144872	1	Scientific Literature	J. Med. Chem.	2003	None
CHEMBL273286		0	353.25	1	0.60	22(4c)	O=P(O)(O)C(O)(CCNCCCc1ccccc1)P(=O)(O)O	ED50	'='	0.02	mg.kg-1				UO_0000308					False	CHEMBL878723	Effective dose in inhibiting osteoclastic bone resorption	F	BAO_0000019	assay format	Rattus norvegicus	None	None	None	None	CHEMBL1782	Farnesyl diphosphate synthase	Homo sapiens	SINGLE PROTEIN	CHEMBL1144872	1	Scientific Literature	J. Med. Chem.	2003	None
CHEMBL2347860		0	401.28	0	2.41	2c	O=P(O)(O)C(Nc1ncnc2scc(-c3ccccc3)c12)P(=O)(O)O	Inhibition	'<'	20.0	%				UO_0000187					False	CHEMBL2351268	Inhibition of human recombinant N-terminal His6-tagged FPPS transfected in Escherichia coli BL21 (DE3) cells using GPP and [3H]-IPP as substrate at 10 uM incubated for 10 mins prior to substrate addition measured after 20 mins by liquid scintillation counting analysis	B	BAO_0000219	cell-based format	Homo sapiens	None	None	BL21-DE3	None	CHEMBL1782	Farnesyl diphosphate synthase	Homo sapiens	SINGLE PROTEIN	CHEMBL2346614	1	Scientific Literature	Bioorg. Med. Chem.	2013	None
CHEMBL56073		0	381.30	0	1.33	2 (4j)	CN(CCCCc1ccccc1)CCC(O)(P(=O)(O)O)P(=O)(O)O	ED50	'='	0.0004	mg.kg-1		Outside typical range		UO_0000308					False	CHEMBL878723	Effective dose in inhibiting osteoclastic bone resorption	F	BAO_0000019	assay format	Rattus norvegicus	None	None	None	None	CHEMBL1782	Farnesyl diphosphate synthase	Homo sapiens	SINGLE PROTEIN	CHEMBL1144872	1	Scientific Literature	J. Med. Chem.	2003	None
CHEMBL101539		0	378.28	0	1.98	39(8h)	O=P(O)(O)C(Nc1ncc(CCc2ccccc2)s1)P(=O)(O)O	IC50	'='	7.079	nM	8.15			UO_0000065					False	CHEMBL799889	Negative logarithm of inhibitory concentration against bone resorption	F	BAO_0000019	assay format	Rattus norvegicus	None	None	None	None	CHEMBL1782	Farnesyl diphosphate synthase	Homo sapiens	SINGLE PROTEIN	CHEMBL1144872	1	Scientific Literature	J. Med. Chem.	2003	None
CHEMBL101987		0	291.18	0	0.87	55(9b)	O=P(O)(O)C(Sc1nccs1)P(=O)(O)O	IC50	'='	2404.36	nM	5.62			UO_0000065					False	CHEMBL799889	Negative logarithm of inhibitory concentration against bone resorption	F	BAO_0000019	assay format	Rattus norvegicus	None	None	None	None	CHEMBL1782	Farnesyl diphosphate synthase	Homo sapiens	SINGLE PROTEIN	CHEMBL1144872	1	Scientific Literature	J. Med. Chem.	2003	None
CHEMBL55358		0	249.10	1	-1.27	33	CC(N)CC(O)(P(=O)(O)O)P(=O)(O)O	Ki	'='	100.0	nM	7.00			UO_0000065	28.10	0.68	8.27	4.34	False	CHEMBL681891	Binding affinity towards farnesyl Pyrophosphate Synthase using [14C]- isopentenyl pyrophosphate as radioligand	B	BAO_0000357	single protein format	Leishmania major	None	None	None	None	CHEMBL1782	Farnesyl diphosphate synthase	Homo sapiens	SINGLE PROTEIN	CHEMBL1145906	1	Scientific Literature	J. Med. Chem.	2003	None
CHEMBL101886		0	383.27	0	0.78	3 (5d)	CN(CCCOc1ccccc1)CCC(O)(P(=O)(O)O)P(=O)(O)O	IC50	'='	1.288	nM	8.89			UO_0000065					False	CHEMBL799889	Negative logarithm of inhibitory concentration against bone resorption	F	BAO_0000019	assay format	Rattus norvegicus	None	None	None	None	CHEMBL1782	Farnesyl diphosphate synthase	Homo sapiens	SINGLE PROTEIN	CHEMBL1144872	1	Scientific Literature	J. Med. Chem.	2003	None
CHEMBL293116		0	288.16	0	0.50	49(8b)	Cc1csc(NC(P(=O)(O)O)P(=O)(O)O)n1	ED50	'='	0.1	mg.kg-1				UO_0000308					False	CHEMBL878723	Effective dose in inhibiting osteoclastic bone resorption	F	BAO_0000019	assay format	Rattus norvegicus	None	None	None	None	CHEMBL1782	Farnesyl diphosphate synthase	Homo sapiens	SINGLE PROTEIN	CHEMBL1144872	1	Scientific Literature	J. Med. Chem.	2003	None
CHEMBL98476		0	330.24	0	1.54	33(8f)	CCCCc1cnc(NC(P(=O)(O)O)P(=O)(O)O)s1	ED50	'='	0.0009	mg.kg-1				UO_0000308					False	CHEMBL878723	Effective dose in inhibiting osteoclastic bone resorption	F	BAO_0000019	assay format	Rattus norvegicus	None	None	None	None	CHEMBL1782	Farnesyl diphosphate synthase	Homo sapiens	SINGLE PROTEIN	CHEMBL1144872	1	Scientific Literature	J. Med. Chem.	2003	None
CHEMBL55557		0	282.13	0	0.44	11	Cc1ccnc(NC(P(=O)(O)O)P(=O)(O)O)c1	IC50	'='	180.0	nM	6.75			UO_0000065	23.91	0.54	6.30	4.82	False	CHEMBL681890	Inhibitory activity against farnesyl Pyrophosphate Synthase was determined	B	BAO_0000357	single protein format	Leishmania major	None	None	None	None	CHEMBL1782	Farnesyl diphosphate synthase	Homo sapiens	SINGLE PROTEIN	CHEMBL1145906	1	Scientific Literature	J. Med. Chem.	2003	None
CHEMBL293522		0	297.14	0	0.02	49	O=P(O)(O)C(O)(CCc1cccnc1)P(=O)(O)O	IC50	'='	5400.0	nM	5.27			UO_0000065	17.73	0.40	5.25	3.55	False	CHEMBL681890	Inhibitory activity against farnesyl Pyrophosphate Synthase was determined	B	BAO_0000357	single protein format	Leishmania major	None	None	None	None	CHEMBL1782	Farnesyl diphosphate synthase	Homo sapiens	SINGLE PROTEIN	CHEMBL1145906	1	Scientific Literature	J. Med. Chem.	2003	None
CHEMBL323299		0	286.12	1	-0.74	44(6f)	Cc1nc(CC(O)(P(=O)(O)O)P(=O)(O)O)c[nH]1	IC50	'='	50.82	nM	7.29			UO_0000065					False	CHEMBL799889	Negative logarithm of inhibitory concentration against bone resorption	F	BAO_0000019	assay format	Rattus norvegicus	None	None	None	None	CHEMBL1782	Farnesyl diphosphate synthase	Homo sapiens	SINGLE PROTEIN	CHEMBL1144872	1	Scientific Literature	J. Med. Chem.	2003	None
CHEMBL56073		0	381.30	0	1.33	25	CN(CCCCc1ccccc1)CCC(O)(P(=O)(O)O)P(=O)(O)O	IC50	'='	489.78	nM	6.31			UO_0000065	16.55	0.36	4.98	4.55	False	CHEMBL857167	Inhibitory activity against farnesyl Pyrophosphate Synthase expressed as #NAME? (M)	B	BAO_0000357	single protein format	Leishmania major	None	None	None	None	CHEMBL1782	Farnesyl diphosphate synthase	Homo sapiens	SINGLE PROTEIN	CHEMBL1145906	1	Scientific Literature	J. Med. Chem.	2003	None
CHEMBL56253	(CYCLOHEXYLAMINO)METHYLENEDIPHOSPHONIC ACID	0	273.16	0	0.55	7	O=P(O)(O)C(NC1CCCCC1)P(=O)(O)O	Ki	'='	16.0	nM	7.80			UO_0000065	28.54	0.67	7.25	6.13	False	CHEMBL681891	Binding affinity towards farnesyl Pyrophosphate Synthase using [14C]- isopentenyl pyrophosphate as radioligand	B	BAO_0000357	single protein format	Leishmania major	None	None	None	None	CHEMBL1782	Farnesyl diphosphate synthase	Homo sapiens	SINGLE PROTEIN	CHEMBL1145906	1	Scientific Literature	J. Med. Chem.	2003	None
CHEMBL55572		0	430.46	1	5.25	52	CCCCCCCCCCCCCCCCCC(O)(P(=O)(O)O)P(=O)(O)O	IC50	'='	6700.0	nM	5.17			UO_0000065	12.02	0.26	-0.08	3.82	False	CHEMBL681890	Inhibitory activity against farnesyl Pyrophosphate Synthase was determined	B	BAO_0000357	single protein format	Leishmania major	None	None	None	None	CHEMBL1782	Farnesyl diphosphate synthase	Homo sapiens	SINGLE PROTEIN	CHEMBL1145906	1	Scientific Literature	J. Med. Chem.	2003	None
CHEMBL55572		0	430.46	1	5.25	52	CCCCCCCCCCCCCCCCCC(O)(P(=O)(O)O)P(=O)(O)O	Ki	'='	640.0	nM	6.19			UO_0000065	14.39	0.31	0.94	4.58	False	CHEMBL681891	Binding affinity towards farnesyl Pyrophosphate Synthase using [14C]- isopentenyl pyrophosphate as radioligand	B	BAO_0000357	single protein format	Leishmania major	None	None	None	None	CHEMBL1782	Farnesyl diphosphate synthase	Homo sapiens	SINGLE PROTEIN	CHEMBL1145906	1	Scientific Literature	J. Med. Chem.	2003	None
CHEMBL55572		0	430.46	1	5.25	52	CCCCCCCCCCCCCCCCCC(O)(P(=O)(O)O)P(=O)(O)O	IC50	'='	6760.83	nM	5.17			UO_0000065	12.01	0.26	-0.08	3.82	False	CHEMBL857167	Inhibitory activity against farnesyl Pyrophosphate Synthase expressed as #NAME? (M)	B	BAO_0000357	single protein format	Leishmania major	None	None	None	None	CHEMBL1782	Farnesyl diphosphate synthase	Homo sapiens	SINGLE PROTEIN	CHEMBL1145906	1	Scientific Literature	J. Med. Chem.	2003	None
CHEMBL149321		0	352.00	1	1.36	63	O=P(O)(O)C(O)(Nc1cc(Cl)cc(Cl)c1)P(=O)(O)O	IC50	'='	43000.0	nM	4.37			UO_0000065	12.40	0.31	3.01	2.96	False	CHEMBL681890	Inhibitory activity against farnesyl Pyrophosphate Synthase was determined	B	BAO_0000357	single protein format	Leishmania major	None	None	None	None	CHEMBL1782	Farnesyl diphosphate synthase	Homo sapiens	SINGLE PROTEIN	CHEMBL1145906	1	Scientific Literature	J. Med. Chem.	2003	None
CHEMBL301065		0	268.10	0	0.13	8	O=P(O)(O)C(Nc1cccnc1)P(=O)(O)O	IC50	'='	158.49	nM	6.80			UO_0000065	25.36	0.58	6.67	4.86	False	CHEMBL857167	Inhibitory activity against farnesyl Pyrophosphate Synthase expressed as #NAME? (M)	B	BAO_0000357	single protein format	Leishmania major	None	None	None	None	CHEMBL1782	Farnesyl diphosphate synthase	Homo sapiens	SINGLE PROTEIN	CHEMBL1145906	1	Scientific Literature	J. Med. Chem.	2003	None
CHEMBL53950	INCADRONIC ACID	0	287.19	0	0.94	14	O=P(O)(O)C(NC1CCCCCC1)P(=O)(O)O	IC50	'='	229.09	nM	6.64			UO_0000065	23.12	0.53	5.70	5.22	False	CHEMBL857167	Inhibitory activity against farnesyl Pyrophosphate Synthase expressed as #NAME? (M)	B	BAO_0000357	single protein format	Leishmania major	None	None	None	None	CHEMBL1782	Farnesyl diphosphate synthase	Homo sapiens	SINGLE PROTEIN	CHEMBL1145906	1	Scientific Literature	J. Med. Chem.	2003	None
CHEMBL1230160		0	297.31	0	2.84	56	O=C(O)[C@@H]1Cc2ccccc2N1C(=O)OCc1ccccc1	IC50	'>'	500000000.0	nM		Outside typical range		UO_0000065					False	CHEMBL3364478	Inhibition of FPPS (unknown origin)	B	BAO_0000357	single protein format	Homo sapiens	None	None	None	None	CHEMBL1782	Farnesyl diphosphate synthase	Homo sapiens	SINGLE PROTEIN	CHEMBL3351920	1	Scientific Literature	Bioorg. Med. Chem.	2014	None
CHEMBL318071		0	286.12	0	-0.81	40(6k)	Cc1nccn1CC(O)(P(=O)(O)O)P(=O)(O)O	ED50	'='	0.003	mg.kg-1				UO_0000308					False	CHEMBL878723	Effective dose in inhibiting osteoclastic bone resorption	F	BAO_0000019	assay format	Rattus norvegicus	None	None	None	None	CHEMBL1782	Farnesyl diphosphate synthase	Homo sapiens	SINGLE PROTEIN	CHEMBL1144872	1	Scientific Literature	J. Med. Chem.	2003	None
CHEMBL1258421		0	401.23	0	2.15	15b	O=P(O)(O)C(F)(Cc1cncc(-c2ccc3[nH]ncc3c2)c1)P(=O)(O)O	IC50	'='	700.0	nM	6.16			UO_0000065	15.34	0.32	4.00	3.93	False	CHEMBL1260346	Inhibition of N-terminal His-tagged human FPPS expressed in Escherichia coli	B	BAO_0000019	assay format	Homo sapiens	None	None	None	None	CHEMBL1782	Farnesyl diphosphate synthase	Homo sapiens	SINGLE PROTEIN	CHEMBL1255548	1	Scientific Literature	Bioorg. Med. Chem. Lett.	2010	None
CHEMBL299717	(PROPYLAMINO)METHYLENEDIPHOSPHONIC ACID	0	233.10	0	-0.38	38	CCCNC(P(=O)(O)O)P(=O)(O)O	Ki	'='	160.0	nM	6.80			UO_0000065	29.15	0.71	7.18	5.35	False	CHEMBL681891	Binding affinity towards farnesyl Pyrophosphate Synthase using [14C]- isopentenyl pyrophosphate as radioligand	B	BAO_0000357	single protein format	Leishmania major	None	None	None	None	CHEMBL1782	Farnesyl diphosphate synthase	Homo sapiens	SINGLE PROTEIN	CHEMBL1145906	1	Scientific Literature	J. Med. Chem.	2003	None
CHEMBL58830	(CYCLOPENTYLAMINO)METHYLENEDIPHOSPHONIC ACID	0	259.13	0	0.16	29	O=P(O)(O)C(NC1CCCC1)P(=O)(O)O	IC50	'='	540.0	nM	6.27			UO_0000065	24.19	0.57	6.11	4.93	False	CHEMBL681890	Inhibitory activity against farnesyl Pyrophosphate Synthase was determined	B	BAO_0000357	single protein format	Leishmania major	None	None	None	None	CHEMBL1782	Farnesyl diphosphate synthase	Homo sapiens	SINGLE PROTEIN	CHEMBL1145906	1	Scientific Literature	J. Med. Chem.	2003	None
CHEMBL56253	(CYCLOHEXYLAMINO)METHYLENEDIPHOSPHONIC ACID	0	273.16	0	0.55	7	O=P(O)(O)C(NC1CCCCC1)P(=O)(O)O	IC50	'='	158.49	nM	6.80			UO_0000065	24.89	0.58	6.25	5.35	False	CHEMBL857167	Inhibitory activity against farnesyl Pyrophosphate Synthase expressed as #NAME? (M)	B	BAO_0000357	single protein format	Leishmania major	None	None	None	None	CHEMBL1782	Farnesyl diphosphate synthase	Homo sapiens	SINGLE PROTEIN	CHEMBL1145906	1	Scientific Literature	J. Med. Chem.	2003	None
CHEMBL870	ALENDRONIC ACID	4	249.10	1	-1.27	32	NCCCC(O)(P(=O)(O)O)P(=O)(O)O	IC50	'='	950.0	nM	6.02			UO_0000065	24.18	0.59	7.29	3.73	False	CHEMBL681890	Inhibitory activity against farnesyl Pyrophosphate Synthase was determined	B	BAO_0000357	single protein format	Leishmania major	None	None	None	None	CHEMBL1782	Farnesyl diphosphate synthase	Homo sapiens	SINGLE PROTEIN	CHEMBL1145906	1	Scientific Literature	J. Med. Chem.	2003	None
CHEMBL416301		0	346.30	0	2.91	54	CCCCCCCCCCCC(O)(P(=O)(O)O)P(=O)(O)O	Ki	'='	740.0	nM	6.13			UO_0000065	17.70	0.40	3.22	4.53	False	CHEMBL681891	Binding affinity towards farnesyl Pyrophosphate Synthase using [14C]- isopentenyl pyrophosphate as radioligand	B	BAO_0000357	single protein format	Leishmania major	None	None	None	None	CHEMBL1782	Farnesyl diphosphate synthase	Homo sapiens	SINGLE PROTEIN	CHEMBL1145906	1	Scientific Literature	J. Med. Chem.	2003	None
CHEMBL55557		0	282.13	0	0.44	11	Cc1ccnc(NC(P(=O)(O)O)P(=O)(O)O)c1	Ki	'='	17.0	nM	7.77			UO_0000065	27.54	0.62	7.33	5.55	False	CHEMBL681891	Binding affinity towards farnesyl Pyrophosphate Synthase using [14C]- isopentenyl pyrophosphate as radioligand	B	BAO_0000357	single protein format	Leishmania major	None	None	None	None	CHEMBL1782	Farnesyl diphosphate synthase	Homo sapiens	SINGLE PROTEIN	CHEMBL1145906	1	Scientific Literature	J. Med. Chem.	2003	None
CHEMBL2338358		0	356.25	0	-0.27	7	CCCCCCn1cc[n+](CC(O)(P(=O)([O-])O)P(=O)(O)O)c1	IC50	'='	120.0	nM	6.92			UO_0000065	19.43	0.43	7.19	4.71	False	CHEMBL2344602	Binding affinity to human FPPS at 1 mM by X-ray crystallographic analysis	B	BAO_0000357	single protein format	Homo sapiens	None	None	None	None	CHEMBL1782	Farnesyl diphosphate synthase	Homo sapiens	SINGLE PROTEIN	CHEMBL2331292	1	Scientific Literature	ACS Med. Chem. Lett.	2013	None
CHEMBL2338354		0	300.14	0	-1.84	3	CCn1cc[n+](CC(O)(P(=O)([O-])O)P(=O)(O)O)c1	IC50	'='	49.0	nM	7.31			UO_0000065	24.35	0.55	9.15	4.98	False	CHEMBL2344604	Inhibition of His6-tagged human truncated FPPS (6-353) expressed in Escherichia coli BL21(DE3) cells using geranyl diphosphate and isopentenyl diphosphate as substrate preincubated with enzyme for 30 mins by spectrophotometric analysis	B	BAO_0000219	cell-based format	Homo sapiens	None	None	None	None	CHEMBL1782	Farnesyl diphosphate synthase	Homo sapiens	SINGLE PROTEIN	CHEMBL2331292	1	Scientific Literature	ACS Med. Chem. Lett.	2013	None
CHEMBL2338375		0	354.28	0	0.80	24	CCCCCCCn1cc[n+](CC(P(=O)([O-])O)P(=O)(O)O)c1	IC50	'='	44.0	nM	7.36			UO_0000065	20.76	0.46	6.56	5.81	False	CHEMBL2344604	Inhibition of His6-tagged human truncated FPPS (6-353) expressed in Escherichia coli BL21(DE3) cells using geranyl diphosphate and isopentenyl diphosphate as substrate preincubated with enzyme for 30 mins by spectrophotometric analysis	B	BAO_0000219	cell-based format	Homo sapiens	None	None	None	None	CHEMBL1782	Farnesyl diphosphate synthase	Homo sapiens	SINGLE PROTEIN	CHEMBL2331292	1	Scientific Literature	ACS Med. Chem. Lett.	2013	None
CHEMBL2338368		0	256.09	0	-1.65	17	O=P([O-])(O)C(C[n+]1cc[nH]c1)P(=O)(O)O	IC50	'='	160.0	nM	6.80			UO_0000065	26.54	0.62	8.45	4.94	False	CHEMBL2344602	Binding affinity to human FPPS at 1 mM by X-ray crystallographic analysis	B	BAO_0000357	single protein format	Homo sapiens	None	None	None	None	CHEMBL1782	Farnesyl diphosphate synthase	Homo sapiens	SINGLE PROTEIN	CHEMBL2331292	1	Scientific Literature	ACS Med. Chem. Lett.	2013	None
CHEMBL1258422		0	351.17	0	0.99	15f	O=P(O)(O)C(F)(Cc1cncc(-c2cn[nH]c2)c1)P(=O)(O)O	IC50	'='	650.0	nM	6.19			UO_0000065	17.62	0.38	5.20	3.95	False	CHEMBL1260346	Inhibition of N-terminal His-tagged human FPPS expressed in Escherichia coli	B	BAO_0000019	assay format	Homo sapiens	None	None	None	None	CHEMBL1782	Farnesyl diphosphate synthase	Homo sapiens	SINGLE PROTEIN	CHEMBL1255548	1	Scientific Literature	Bioorg. Med. Chem. Lett.	2010	None
CHEMBL101407		0	417.72	0	1.43	11(5g)	CN(CCCOc1ccc(Cl)cc1)CCC(O)(P(=O)(O)O)P(=O)(O)O	ED50	'='	0.0013	mg.kg-1				UO_0000308					False	CHEMBL878723	Effective dose in inhibiting osteoclastic bone resorption	F	BAO_0000019	assay format	Rattus norvegicus	None	None	None	None	CHEMBL1782	Farnesyl diphosphate synthase	Homo sapiens	SINGLE PROTEIN	CHEMBL1144872	1	Scientific Literature	J. Med. Chem.	2003	None
CHEMBL101407		0	417.72	0	1.43	11(5g)	CN(CCCOc1ccc(Cl)cc1)CCC(O)(P(=O)(O)O)P(=O)(O)O	IC50	'='	3.119	nM	8.51			UO_0000065					False	CHEMBL799889	Negative logarithm of inhibitory concentration against bone resorption	F	BAO_0000019	assay format	Rattus norvegicus	None	None	None	None	CHEMBL1782	Farnesyl diphosphate synthase	Homo sapiens	SINGLE PROTEIN	CHEMBL1144872	1	Scientific Literature	J. Med. Chem.	2003	None
CHEMBL316844		0	369.25	1	0.44	9 (5c)	O=P(O)(O)C(O)(CCNCCCOc1ccccc1)P(=O)(O)O	ED50	'='	0.0012	mg.kg-1				UO_0000308					False	CHEMBL878723	Effective dose in inhibiting osteoclastic bone resorption	F	BAO_0000019	assay format	Rattus norvegicus	None	None	None	None	CHEMBL1782	Farnesyl diphosphate synthase	Homo sapiens	SINGLE PROTEIN	CHEMBL1144872	1	Scientific Literature	J. Med. Chem.	2003	None
CHEMBL272163		0	356.47	0	4.03	1f	CC(C)CC1NC(=O)C(C(=O)Nc2ccc(C3CCCCC3)cc2)=C1O	IC50	'>'	50000.0	nM				UO_0000065					False	CHEMBL951084	Inhibition of human FPPS	B	BAO_0000357	single protein format	Homo sapiens	None	None	None	None	CHEMBL1782	Farnesyl diphosphate synthase	Homo sapiens	SINGLE PROTEIN	CHEMBL1142343	1	Scientific Literature	Bioorg. Med. Chem. Lett.	2008	None
CHEMBL55464		0	367.28	1	0.99	16	O=P(O)(O)C(O)(CCNCCCCc1ccccc1)P(=O)(O)O	Ki	'='	24.0	nM	7.62			UO_0000065	20.75	0.45	6.63	5.17	False	CHEMBL681891	Binding affinity towards farnesyl Pyrophosphate Synthase using [14C]- isopentenyl pyrophosphate as radioligand	B	BAO_0000357	single protein format	Leishmania major	None	None	None	None	CHEMBL1782	Farnesyl diphosphate synthase	Homo sapiens	SINGLE PROTEIN	CHEMBL1145906	1	Scientific Literature	J. Med. Chem.	2003	None
CHEMBL923	RISEDRONIC ACID	4	283.11	0	-0.37	9	O=P(O)(O)C(O)(Cc1cccnc1)P(=O)(O)O	Ki	'='	16.0	nM	7.80			UO_0000065	27.54	0.63	8.17	5.26	False	CHEMBL681891	Binding affinity towards farnesyl Pyrophosphate Synthase using [14C]- isopentenyl pyrophosphate as radioligand	B	BAO_0000357	single protein format	Leishmania major	None	None	None	None	CHEMBL1782	Farnesyl diphosphate synthase	Homo sapiens	SINGLE PROTEIN	CHEMBL1145906	1	Scientific Literature	J. Med. Chem.	2003	None
CHEMBL54480		0	289.21	0	1.18	34	CCCCCC(C)NC(P(=O)(O)O)P(=O)(O)O	Ki	'='	110.0	nM	6.96			UO_0000065	24.06	0.56	5.78	5.48	False	CHEMBL681891	Binding affinity towards farnesyl Pyrophosphate Synthase using [14C]- isopentenyl pyrophosphate as radioligand	B	BAO_0000357	single protein format	Leishmania major	None	None	None	None	CHEMBL1782	Farnesyl diphosphate synthase	Homo sapiens	SINGLE PROTEIN	CHEMBL1145906	1	Scientific Literature	J. Med. Chem.	2003	None
CHEMBL98719		0	296.16	0	0.48	8	Cc1cccnc1NCC(P(=O)(O)O)P(=O)(O)O	Inhibition	'='	32.0	%				UO_0000187					False	CHEMBL990988	Inhibition of farnesyl diphosphate synthase at 200 nM	B	BAO_0000357	single protein format	None	None	None	None	None	CHEMBL1782	Farnesyl diphosphate synthase	Homo sapiens	SINGLE PROTEIN	CHEMBL1155115	1	Scientific Literature	J. Med. Chem.	2008	None
CHEMBL397829		0	247.14	0	-0.43	(-)-1-E2, enantiomer2	O=C(O)C(O)(Cc1cccnc1)P(=O)(O)O	IC50	'>'	1000000.0	nM		Outside typical range		UO_0000065					False	CHEMBL1109110	Inhibition of human FPPS after 10 mins using [14C]IPP as substrate by liquid scintillation counting	B	BAO_0000357	single protein format	Homo sapiens	None	None	None	None	CHEMBL1782	Farnesyl diphosphate synthase	Homo sapiens	SINGLE PROTEIN	CHEMBL1157780	1	Scientific Literature	J. Med. Chem.	2010	None
CHEMBL397829		0	247.14	0	-0.43	(-)-1-E2, enantiomer2	O=C(O)C(O)(Cc1cccnc1)P(=O)(O)O	IC50						Not Determined						False	CHEMBL1109110	Inhibition of human FPPS after 10 mins using [14C]IPP as substrate by liquid scintillation counting	B	BAO_0000357	single protein format	Homo sapiens	None	None	None	None	CHEMBL1782	Farnesyl diphosphate synthase	Homo sapiens	SINGLE PROTEIN	CHEMBL1157780	1	Scientific Literature	J. Med. Chem.	2010	None
CHEMBL412889	(CYCLOOCTYLAMINO)METHYLENEDIPHOSPHONIC ACID	0	301.22	0	1.33	43	O=P(O)(O)C(NC1CCCCCCC1)P(=O)(O)O	Ki	'='	230.0	nM	6.64			UO_0000065	22.04	0.50	5.31	5.22	False	CHEMBL681891	Binding affinity towards farnesyl Pyrophosphate Synthase using [14C]- isopentenyl pyrophosphate as radioligand	B	BAO_0000357	single protein format	Leishmania major	None	None	None	None	CHEMBL1782	Farnesyl diphosphate synthase	Homo sapiens	SINGLE PROTEIN	CHEMBL1145906	1	Scientific Literature	J. Med. Chem.	2003	None
CHEMBL55557		0	282.13	0	0.44	11	Cc1ccnc(NC(P(=O)(O)O)P(=O)(O)O)c1	IC50	'='	181.97	nM	6.74			UO_0000065	23.89	0.54	6.30	4.81	False	CHEMBL857167	Inhibitory activity against farnesyl Pyrophosphate Synthase expressed as #NAME? (M)	B	BAO_0000357	single protein format	Leishmania major	None	None	None	None	CHEMBL1782	Farnesyl diphosphate synthase	Homo sapiens	SINGLE PROTEIN	CHEMBL1145906	1	Scientific Literature	J. Med. Chem.	2003	None
CHEMBL56255	(PENTYLAMINO)METHYLENEDIPHOSPHONIC ACID	0	261.15	0	0.41	19	CCCCCNC(P(=O)(O)O)P(=O)(O)O	Ki	'='	33.0	nM	7.48			UO_0000065	28.65	0.68	7.07	5.89	False	CHEMBL681891	Binding affinity towards farnesyl Pyrophosphate Synthase using [14C]- isopentenyl pyrophosphate as radioligand	B	BAO_0000357	single protein format	Leishmania major	None	None	None	None	CHEMBL1782	Farnesyl diphosphate synthase	Homo sapiens	SINGLE PROTEIN	CHEMBL1145906	1	Scientific Literature	J. Med. Chem.	2003	None
CHEMBL56073		0	381.30	0	1.33	25	CN(CCCCc1ccccc1)CCC(O)(P(=O)(O)O)P(=O)(O)O	IC50	'='	490.0	nM	6.31			UO_0000065	16.55	0.36	4.98	4.55	False	CHEMBL681890	Inhibitory activity against farnesyl Pyrophosphate Synthase was determined	B	BAO_0000357	single protein format	Leishmania major	None	None	None	None	CHEMBL1782	Farnesyl diphosphate synthase	Homo sapiens	SINGLE PROTEIN	CHEMBL1145906	1	Scientific Literature	J. Med. Chem.	2003	None
CHEMBL280463		0	246.14	0	1.25	24	CCCCCC(P(=O)(O)O)P(=O)(O)O	Ki	'='	470.0	nM	6.33			UO_0000065	25.71	0.62	5.08	5.50	False	CHEMBL681895	Binding affinity towards Trypanosoma cruzi farnesyl pyrophosphate synthase (TcFPPS)	B	BAO_0000357	single protein format	Trypanosoma cruzi	None	None	None	None	CHEMBL1782	Farnesyl diphosphate synthase	Homo sapiens	SINGLE PROTEIN	CHEMBL1136233	1	Scientific Literature	Bioorg. Med. Chem. Lett.	2003	None
CHEMBL54472	N-(HEXAMETHYLENEIMINO)METHYLENEBISPHOSPHONIC ACID	0	273.16	0	0.50	28	O=P(O)(O)C(N1CCCCCC1)P(=O)(O)O	Ki	'='	49.0	nM	7.31			UO_0000065	26.76	0.62	6.81	6.18	False	CHEMBL681891	Binding affinity towards farnesyl Pyrophosphate Synthase using [14C]- isopentenyl pyrophosphate as radioligand	B	BAO_0000357	single protein format	Leishmania major	None	None	None	None	CHEMBL1782	Farnesyl diphosphate synthase	Homo sapiens	SINGLE PROTEIN	CHEMBL1145906	1	Scientific Literature	J. Med. Chem.	2003	None
CHEMBL55959		0	282.13	0	0.44	35	Cc1cccc(NC(P(=O)(O)O)P(=O)(O)O)n1	IC50	'='	1300.0	nM	5.89			UO_0000065	20.86	0.47	5.45	4.20	False	CHEMBL681890	Inhibitory activity against farnesyl Pyrophosphate Synthase was determined	B	BAO_0000357	single protein format	Leishmania major	None	None	None	None	CHEMBL1782	Farnesyl diphosphate synthase	Homo sapiens	SINGLE PROTEIN	CHEMBL1145906	1	Scientific Literature	J. Med. Chem.	2003	None
CHEMBL834	PAMIDRONIC ACID	4	235.07	1	-1.66	40	NCCC(O)(P(=O)(O)O)P(=O)(O)O	Ki	'='	180.0	nM	6.75			UO_0000065	28.69	0.71	8.40	4.18	False	CHEMBL681891	Binding affinity towards farnesyl Pyrophosphate Synthase using [14C]- isopentenyl pyrophosphate as radioligand	B	BAO_0000357	single protein format	Leishmania major	None	None	None	None	CHEMBL1782	Farnesyl diphosphate synthase	Homo sapiens	SINGLE PROTEIN	CHEMBL1145906	1	Scientific Literature	J. Med. Chem.	2003	None
CHEMBL2063254		0	325.36	0	2.93	8	O=C(/C=C(\O)C(=O)O)NCCCc1cccc(-c2ccccc2)c1	Inhibition						Not Active						False	CHEMBL2065762	Inhibition of FPPS	B	BAO_0000357	single protein format	Homo sapiens	None	None	None	None	CHEMBL1782	Farnesyl diphosphate synthase	Homo sapiens	SINGLE PROTEIN	CHEMBL2062486	1	Scientific Literature	ACS Med. Chem. Lett.	2012	None
CHEMBL41342	GERANYL DIPHOSPHATE	0	314.21	0	2.91	GPP	CC(C)=CCC/C(C)=C/COP(=O)(O)OP(=O)(O)O	Km	'='	8400.0	nM				UO_0000065					False	CHEMBL858749	Compound was tested for apparent Km values of Farnesyl diphosphate synthase from Bacteria	B	BAO_0000357	single protein format	Geobacillus stearothermophilus	None	None	None	None	CHEMBL1782	Farnesyl diphosphate synthase	Homo sapiens	SINGLE PROTEIN	CHEMBL1128774	1	Scientific Literature	Bioorg. Med. Chem. Lett.	1995	None
CHEMBL301065		0	268.10	0	0.13	8	O=P(O)(O)C(Nc1cccnc1)P(=O)(O)O	IC50	'='	160.0	nM	6.80			UO_0000065	25.35	0.58	6.67	4.85	False	CHEMBL681890	Inhibitory activity against farnesyl Pyrophosphate Synthase was determined	B	BAO_0000357	single protein format	Leishmania major	None	None	None	None	CHEMBL1782	Farnesyl diphosphate synthase	Homo sapiens	SINGLE PROTEIN	CHEMBL1145906	1	Scientific Literature	J. Med. Chem.	2003	None
CHEMBL53950	INCADRONIC ACID	0	287.19	0	0.94	14	O=P(O)(O)C(NC1CCCCCC1)P(=O)(O)O	Ki	'='	22.0	nM	7.66			UO_0000065	26.66	0.62	6.72	6.03	False	CHEMBL681891	Binding affinity towards farnesyl Pyrophosphate Synthase using [14C]- isopentenyl pyrophosphate as radioligand	B	BAO_0000357	single protein format	Leishmania major	None	None	None	None	CHEMBL1782	Farnesyl diphosphate synthase	Homo sapiens	SINGLE PROTEIN	CHEMBL1145906	1	Scientific Literature	J. Med. Chem.	2003	None
CHEMBL1160285		0	510.42	2	5.20	2m	C/C(=C\COP(=O)(O)OP(=O)(O)O)CC/C=C(\C)COc1cccc(C(=O)c2ccccc2)c1	Inhibition	'='	94.9	%				UO_0000187					False	CHEMBL678915	Percent inhibition against prenyltransferases of farnesyl diphosphate synthase (FPS) at concentration of 125 uM	B	BAO_0000357	single protein format	Geobacillus stearothermophilus	None	None	None	None	CHEMBL1782	Farnesyl diphosphate synthase	Homo sapiens	SINGLE PROTEIN	CHEMBL1130495	1	Scientific Literature	Bioorg. Med. Chem. Lett.	1997	None
CHEMBL834	PAMIDRONIC ACID	4	235.07	1	-1.66	51, Aredia	NCCC(O)(P(=O)(O)O)P(=O)(O)O	IC50	'='	200.0	nM	6.70			UO_0000065	28.50	0.70	8.36	4.15	False	CHEMBL2156000	Inhibition of recombinant human FPPS expressed in Escherichia coli by scintillation counting	B	BAO_0000019	assay format	Homo sapiens	None	None	None	None	CHEMBL1782	Farnesyl diphosphate synthase	Homo sapiens	SINGLE PROTEIN	CHEMBL2150865	1	Scientific Literature	J. Med. Chem.	2011	None
CHEMBL2048238		0	344.20	0	1.80	11c	O=P(O)(O)C(Nc1cncc(-c2ccccc2)c1)P(=O)(O)O	Inhibition	'>'	80.0	%				UO_0000187					False	CHEMBL2049639	Inhibition of human recombinant N-terminal-His6 tagged FPPS expressed in Escherichia coli BL21 using [3H]IPP and GPP as substrate at 1 uM incubated for 10 mins prior to substrate addition measured after 20 mins by liquid scintillation counting	B	BAO_0000019	assay format	Homo sapiens	None	None	None	None	CHEMBL1782	Farnesyl diphosphate synthase	Homo sapiens	SINGLE PROTEIN	CHEMBL2046409	1	Scientific Literature	J. Med. Chem.	2012	None
CHEMBL2048244		0	428.32	0	3.12	13v	O=P(O)(O)C(Nc1cc(-c2ccc(OC3CCCC3)cc2)ccn1)P(=O)(O)O	Inhibition						Active						False	CHEMBL2049656	Inhibition of FPPS in human RPMI8226 cells assessed as inhibition of Ras-mediated ERK phosphorylation at 100 uM up to 20 mins by Western blot analysis	B	BAO_0000219	cell-based format	Homo sapiens	None	None	RPMI-8226	None	CHEMBL1782	Farnesyl diphosphate synthase	Homo sapiens	SINGLE PROTEIN	CHEMBL2046409	1	Scientific Literature	J. Med. Chem.	2012	CHEMBL3307732
CHEMBL54537		0	367.28	0	0.94	7 (4d)	CN(CCCc1ccccc1)CCC(O)(P(=O)(O)O)P(=O)(O)O	ED50	'='	0.001	mg.kg-1				UO_0000308					False	CHEMBL878723	Effective dose in inhibiting osteoclastic bone resorption	F	BAO_0000019	assay format	Rattus norvegicus	None	None	None	None	CHEMBL1782	Farnesyl diphosphate synthase	Homo sapiens	SINGLE PROTEIN	CHEMBL1144872	1	Scientific Literature	J. Med. Chem.	2003	None
CHEMBL98703		0	300.14	0	-0.50	35(6l)	Cc1ncn(CC(O)(P(=O)(O)O)P(=O)(O)O)c1C	IC50	'='	5.0	nM	8.30			UO_0000065					False	CHEMBL799889	Negative logarithm of inhibitory concentration against bone resorption	F	BAO_0000019	assay format	Rattus norvegicus	None	None	None	None	CHEMBL1782	Farnesyl diphosphate synthase	Homo sapiens	SINGLE PROTEIN	CHEMBL1144872	1	Scientific Literature	J. Med. Chem.	2003	None
CHEMBL291736		0	268.10	0	0.13	3	O=P(O)(O)C(Nc1ccccn1)P(=O)(O)O	Inhibition	'>'	80.0	%				UO_0000187					False	CHEMBL2049639	Inhibition of human recombinant N-terminal-His6 tagged FPPS expressed in Escherichia coli BL21 using [3H]IPP and GPP as substrate at 1 uM incubated for 10 mins prior to substrate addition measured after 20 mins by liquid scintillation counting	B	BAO_0000019	assay format	Homo sapiens	None	None	None	None	CHEMBL1782	Farnesyl diphosphate synthase	Homo sapiens	SINGLE PROTEIN	CHEMBL2046409	1	Scientific Literature	J. Med. Chem.	2012	None
CHEMBL2088344		0	353.21	1	0.27	10d	CC(C)NC(=O)c1ccnc(NC(P(=O)(O)O)P(=O)(O)O)c1	Inhibition	'='	55.0	%				UO_0000187					False	CHEMBL2092210	Inhibition of human His6-tagged recombinant FPPS expressed in Escherichia coli BL21(DE3) using GPP and [3H]IPP as substrate at 1 uM incubated for 5 mins prior to substrate addition measured after 20 mins by liquid scintillation counting	B	BAO_0000019	assay format	Homo sapiens	None	None	None	None	CHEMBL1782	Farnesyl diphosphate synthase	Homo sapiens	SINGLE PROTEIN	CHEMBL2086301	1	Scientific Literature	Bioorg. Med. Chem.	2012	None
CHEMBL293522		0	297.14	0	0.02	28	O=P(O)(O)C(O)(CCc1cccnc1)P(=O)(O)O	IC50	'='	2930.0	nM	5.53			UO_0000065	18.62	0.42	5.51	3.73	False	CHEMBL677586	Inhibitory activity against the human recombinant FPPSase (Farnesyl diphosphate) enzyme	B	BAO_0000357	single protein format	None	None	None	None	None	CHEMBL1782	Farnesyl diphosphate synthase	Homo sapiens	SINGLE PROTEIN	CHEMBL1135417	1	Scientific Literature	J. Med. Chem.	2002	None
CHEMBL280463		0	246.14	0	1.25	56	CCCCCC(P(=O)(O)O)P(=O)(O)O	IC50	'='	9549.93	nM	5.02			UO_0000065	20.39	0.49	3.77	4.36	False	CHEMBL857167	Inhibitory activity against farnesyl Pyrophosphate Synthase expressed as #NAME? (M)	B	BAO_0000357	single protein format	Leishmania major	None	None	None	None	CHEMBL1782	Farnesyl diphosphate synthase	Homo sapiens	SINGLE PROTEIN	CHEMBL1145906	1	Scientific Literature	J. Med. Chem.	2003	None
CHEMBL291727		0	318.16	0	1.29	22	O=P(O)(O)C(Nc1nccc2ccccc12)P(=O)(O)O	IC50	'='	430.0	nM	6.37			UO_0000065	20.01	0.43	5.08	4.55	False	CHEMBL681890	Inhibitory activity against farnesyl Pyrophosphate Synthase was determined	B	BAO_0000357	single protein format	Leishmania major	None	None	None	None	CHEMBL1782	Farnesyl diphosphate synthase	Homo sapiens	SINGLE PROTEIN	CHEMBL1145906	1	Scientific Literature	J. Med. Chem.	2003	None
CHEMBL237379		0	516.66	2	6.33	35	CCCCCCCCCCCCCCCCCCCC[S+](C)CC(P(=O)([O-])O)P(=O)(O)O	IC50	'='	27400.0	nM	4.56			UO_0000065	8.83	0.19	-1.77	3.87	False	CHEMBL901776	Inhibition of human FPPS	B	BAO_0000357	single protein format	Homo sapiens	None	None	None	None	CHEMBL1782	Farnesyl diphosphate synthase	Homo sapiens	SINGLE PROTEIN	CHEMBL1138275	1	Scientific Literature	J. Med. Chem.	2007	None
CHEMBL452354		0	342.57	0	0.16	6f	O=P(O)(O)C(Cn1cnc2c(Cl)ncnc21)P(=O)(O)O	IC50	'='	883.1	nM	6.05			UO_0000065	17.67	0.41	5.89	3.82	False	CHEMBL1036745	Inhibition of human FPP synthase expressed in Escherichia coli BL21 (DE3)	B	BAO_0000019	assay format	Homo sapiens	None	None	None	None	CHEMBL1782	Farnesyl diphosphate synthase	Homo sapiens	SINGLE PROTEIN	CHEMBL1142544	1	Scientific Literature	J. Med. Chem.	2008	None
CHEMBL277580		0	266.15	0	-1.77	43	C[S+](C)CC(O)(P(=O)([O-])O)P(=O)(O)O	IC50	'='	1030.0	nM	5.99			UO_0000065	22.50	0.58	7.76	4.33	False	CHEMBL901776	Inhibition of human FPPS	B	BAO_0000357	single protein format	Homo sapiens	None	None	None	None	CHEMBL1782	Farnesyl diphosphate synthase	Homo sapiens	SINGLE PROTEIN	CHEMBL1138275	1	Scientific Literature	J. Med. Chem.	2007	None
CHEMBL277580		0	266.15	0	-1.77	43	C[S+](C)CC(O)(P(=O)([O-])O)P(=O)(O)O	IC50	'='	1000.0	nM	6.00			UO_0000065	22.54	0.59	7.77	4.34	False	CHEMBL901776	Inhibition of human FPPS	B	BAO_0000357	single protein format	Homo sapiens	None	None	None	None	CHEMBL1782	Farnesyl diphosphate synthase	Homo sapiens	SINGLE PROTEIN	CHEMBL1138275	1	Scientific Literature	J. Med. Chem.	2007	None
CHEMBL340034		0	273.10	1	-1.70	4	O=P(O)(O)C(O)(C[n+]1cc[nH]c1)P(=O)(O)O	Ki	'='	10.0	nM	8.00			UO_0000065	29.29	0.68	9.70	5.16	False	CHEMBL681891	Binding affinity towards farnesyl Pyrophosphate Synthase using [14C]- isopentenyl pyrophosphate as radioligand	B	BAO_0000357	single protein format	Leishmania major	None	None	None	None	CHEMBL1782	Farnesyl diphosphate synthase	Homo sapiens	SINGLE PROTEIN	CHEMBL1145906	1	Scientific Literature	J. Med. Chem.	2003	None
CHEMBL298771		0	263.12	1	-0.88	47	NCCCCC(O)(P(=O)(O)O)P(=O)(O)O	IC50	'='	4365.16	nM	5.36			UO_0000065	20.37	0.49	6.24	3.32	False	CHEMBL857167	Inhibitory activity against farnesyl Pyrophosphate Synthase expressed as #NAME? (M)	B	BAO_0000357	single protein format	Leishmania major	None	None	None	None	CHEMBL1782	Farnesyl diphosphate synthase	Homo sapiens	SINGLE PROTEIN	CHEMBL1145906	1	Scientific Literature	J. Med. Chem.	2003	None
CHEMBL2063256		0	345.40	0	3.26	41	CCCCCCOc1cccc(Cn2ccc(O)c(C(=O)O)c2=O)c1	Inhibition						Not Active						False	CHEMBL2065762	Inhibition of FPPS	B	BAO_0000357	single protein format	Homo sapiens	None	None	None	None	CHEMBL1782	Farnesyl diphosphate synthase	Homo sapiens	SINGLE PROTEIN	CHEMBL2062486	1	Scientific Literature	ACS Med. Chem. Lett.	2012	None
CHEMBL319519		0	403.69	0	1.04	15(5b)	CN(CCOc1ccc(Cl)cc1)CCC(O)(P(=O)(O)O)P(=O)(O)O	IC50	'='	4.074	nM	8.39			UO_0000065					False	CHEMBL799889	Negative logarithm of inhibitory concentration against bone resorption	F	BAO_0000019	assay format	Rattus norvegicus	None	None	None	None	CHEMBL1782	Farnesyl diphosphate synthase	Homo sapiens	SINGLE PROTEIN	CHEMBL1144872	1	Scientific Literature	J. Med. Chem.	2003	None
CHEMBL294192		0	282.13	0	0.17	21, NE11808	O=P(O)(O)C(CNc1ccccn1)P(=O)(O)O	Ki	'='	2.3	nM	8.64			UO_0000065	30.62	0.69	8.47	6.17	False	CHEMBL924794	Inhibition of human recombinant FPPS expressed in Escherichia coli BL21 after 10 mins	B	BAO_0000019	assay format	Homo sapiens	None	None	None	None	CHEMBL1782	Farnesyl diphosphate synthase	Homo sapiens	SINGLE PROTEIN	CHEMBL1142396	1	Scientific Literature	J. Med. Chem.	2008	None
CHEMBL98110		0	267.11	0	0.31	12, NE58043	O=P(O)(O)C(Cc1cccnc1)P(=O)(O)O	IC50	'='	32.6	nM	7.49			UO_0000065	28.03	0.64	7.18	5.85	False	CHEMBL924794	Inhibition of human recombinant FPPS expressed in Escherichia coli BL21 after 10 mins	B	BAO_0000019	assay format	Homo sapiens	None	None	None	None	CHEMBL1782	Farnesyl diphosphate synthase	Homo sapiens	SINGLE PROTEIN	CHEMBL1142396	1	Scientific Literature	J. Med. Chem.	2008	None
CHEMBL293522		0	297.14	0	0.02	10, NE58051	O=P(O)(O)C(O)(CCc1cccnc1)P(=O)(O)O	Ki	'='	78.0	nM	7.11			UO_0000065	23.92	0.54	7.09	4.80	False	CHEMBL924794	Inhibition of human recombinant FPPS expressed in Escherichia coli BL21 after 10 mins	B	BAO_0000019	assay format	Homo sapiens	None	None	None	None	CHEMBL1782	Farnesyl diphosphate synthase	Homo sapiens	SINGLE PROTEIN	CHEMBL1142396	1	Scientific Literature	J. Med. Chem.	2008	None
CHEMBL56253	(CYCLOHEXYLAMINO)METHYLENEDIPHOSPHONIC ACID	0	273.16	0	0.55	5, YM-175	O=P(O)(O)C(NC1CCCCC1)P(=O)(O)O	IC50	'='	61.1	nM	7.21			UO_0000065	26.41	0.62	6.66	5.68	False	CHEMBL924794	Inhibition of human recombinant FPPS expressed in Escherichia coli BL21 after 10 mins	B	BAO_0000019	assay format	Homo sapiens	None	None	None	None	CHEMBL1782	Farnesyl diphosphate synthase	Homo sapiens	SINGLE PROTEIN	CHEMBL1142396	1	Scientific Literature	J. Med. Chem.	2008	None
CHEMBL397829		0	247.14	0	-0.43	19, NE10790	O=C(O)C(O)(Cc1cccnc1)P(=O)(O)O	Ki	'='	61000.0	nM	4.21			UO_0000065	17.05	0.36	4.64	3.29	False	CHEMBL924794	Inhibition of human recombinant FPPS expressed in Escherichia coli BL21 after 10 mins	B	BAO_0000019	assay format	Homo sapiens	None	None	None	None	CHEMBL1782	Farnesyl diphosphate synthase	Homo sapiens	SINGLE PROTEIN	CHEMBL1142396	1	Scientific Literature	J. Med. Chem.	2008	None
CHEMBL100154		0	280.16	0	1.16	26, NE58029	Cc1cccnc1NC(P(C)(=O)O)P(=O)(O)O	IC50	'='	1892.0	nM	5.72			UO_0000065	20.43	0.46	4.56	4.78	False	CHEMBL924793	Inhibition of human recombinant FPPS expressed in Escherichia coli BL21	B	BAO_0000019	assay format	Homo sapiens	None	None	None	None	CHEMBL1782	Farnesyl diphosphate synthase	Homo sapiens	SINGLE PROTEIN	CHEMBL1142396	1	Scientific Literature	J. Med. Chem.	2008	None
CHEMBL99369	PIRIDRONIC ACID	0	267.11	0	0.31	17, NE97221	O=P(O)(O)C(Cc1ccccn1)P(=O)(O)O	IC50	'='	258.8	nM	6.59			UO_0000065	24.66	0.56	6.28	5.15	False	CHEMBL924793	Inhibition of human recombinant FPPS expressed in Escherichia coli BL21	B	BAO_0000019	assay format	Homo sapiens	None	None	None	None	CHEMBL1782	Farnesyl diphosphate synthase	Homo sapiens	SINGLE PROTEIN	CHEMBL1142396	1	Scientific Literature	J. Med. Chem.	2008	None
CHEMBL408608		0	286.16	0	0.04	25, NE58062	CC1CCCN=C1NC(P(=O)(O)O)P(=O)(O)O	IC50	'='	10.3	nM	7.99			UO_0000065	27.91	0.64	7.95	5.73	False	CHEMBL924794	Inhibition of human recombinant FPPS expressed in Escherichia coli BL21 after 10 mins	B	BAO_0000019	assay format	Homo sapiens	None	None	None	None	CHEMBL1782	Farnesyl diphosphate synthase	Homo sapiens	SINGLE PROTEIN	CHEMBL1142396	1	Scientific Literature	J. Med. Chem.	2008	None
CHEMBL102209		0	433.79	0	2.15	19(5s)	CN(CCCSc1ccc(Cl)cc1)CCC(O)(P(=O)(O)O)P(=O)(O)O	IC50	'='	17.99	nM	7.75			UO_0000065					False	CHEMBL799889	Negative logarithm of inhibitory concentration against bone resorption	F	BAO_0000019	assay format	Rattus norvegicus	None	None	None	None	CHEMBL1782	Farnesyl diphosphate synthase	Homo sapiens	SINGLE PROTEIN	CHEMBL1144872	1	Scientific Literature	J. Med. Chem.	2003	None
CHEMBL98787		0	376.20	0	0.12	46(6c)	O=C(c1ccccc1)n1ccnc1CC(O)(P(=O)(O)O)P(=O)(O)O	ED50	'='	0.025	mg.kg-1				UO_0000308					False	CHEMBL878723	Effective dose in inhibiting osteoclastic bone resorption	F	BAO_0000019	assay format	Rattus norvegicus	None	None	None	None	CHEMBL1782	Farnesyl diphosphate synthase	Homo sapiens	SINGLE PROTEIN	CHEMBL1144872	1	Scientific Literature	J. Med. Chem.	2003	None
CHEMBL924	ZOLEDRONIC ACID	4	272.09	0	-1.12	1	O=P(O)(O)C(O)(Cn1ccnc1)P(=O)(O)O	IC50	'='	100.0	nM	7.00			UO_0000065	25.73	0.60	8.12	4.57	False	CHEMBL2344604	Inhibition of His6-tagged human truncated FPPS (6-353) expressed in Escherichia coli BL21(DE3) cells using geranyl diphosphate and isopentenyl diphosphate as substrate preincubated with enzyme for 30 mins by spectrophotometric analysis	B	BAO_0000219	cell-based format	Homo sapiens	None	None	None	None	CHEMBL1782	Farnesyl diphosphate synthase	Homo sapiens	SINGLE PROTEIN	CHEMBL2331292	1	Scientific Literature	ACS Med. Chem. Lett.	2013	None
CHEMBL2338355		0	314.17	0	-1.44	4	CCCn1cc[n+](CC(O)(P(=O)([O-])O)P(=O)(O)O)c1	IC50	'='	34.0	nM	7.47			UO_0000065	23.77	0.54	8.91	5.08	False	CHEMBL2344604	Inhibition of His6-tagged human truncated FPPS (6-353) expressed in Escherichia coli BL21(DE3) cells using geranyl diphosphate and isopentenyl diphosphate as substrate preincubated with enzyme for 30 mins by spectrophotometric analysis	B	BAO_0000219	cell-based format	Homo sapiens	None	None	None	None	CHEMBL1782	Farnesyl diphosphate synthase	Homo sapiens	SINGLE PROTEIN	CHEMBL2331292	1	Scientific Literature	ACS Med. Chem. Lett.	2013	None
CHEMBL2338372		0	312.20	0	-0.37	21	CCCCn1cc[n+](CC(P(=O)([O-])O)P(=O)(O)O)c1	IC50	'='	79.0	nM	7.10			UO_0000065	22.75	0.51	7.47	5.61	False	CHEMBL2344604	Inhibition of His6-tagged human truncated FPPS (6-353) expressed in Escherichia coli BL21(DE3) cells using geranyl diphosphate and isopentenyl diphosphate as substrate preincubated with enzyme for 30 mins by spectrophotometric analysis	B	BAO_0000219	cell-based format	Homo sapiens	None	None	None	None	CHEMBL1782	Farnesyl diphosphate synthase	Homo sapiens	SINGLE PROTEIN	CHEMBL2331292	1	Scientific Literature	ACS Med. Chem. Lett.	2013	None
CHEMBL41612		0	290.15	0	0.93	5	C/C(=C\COP(=O)(O)OP(=O)(O)O)CCCO	Activity						Active						False	CHEMBL678913	Compound was tested for apparent Km values of Farnesyl diphosphate synthase from Bacteria; Active	B	BAO_0000357	single protein format	Geobacillus stearothermophilus	None	None	None	None	CHEMBL1782	Farnesyl diphosphate synthase	Homo sapiens	SINGLE PROTEIN	CHEMBL1128774	1	Scientific Literature	Bioorg. Med. Chem. Lett.	1995	None
CHEMBL446734		0	256.09	0	-0.44	6a, 1-deshydroxyzoledronate	O=P(O)(O)C(Cn1ccnc1)P(=O)(O)O	IC50	'='	9.03	nM	8.04			UO_0000065	31.41	0.73	8.48	6.05	False	CHEMBL1036745	Inhibition of human FPP synthase expressed in Escherichia coli BL21 (DE3)	B	BAO_0000019	assay format	Homo sapiens	None	None	None	None	CHEMBL1782	Farnesyl diphosphate synthase	Homo sapiens	SINGLE PROTEIN	CHEMBL1142544	1	Scientific Literature	J. Med. Chem.	2008	None
CHEMBL98083		0	339.22	1	0.21	26(4a)	O=P(O)(O)C(O)(CCNCCc1ccccc1)P(=O)(O)O	IC50	'='	885.12	nM	6.05			UO_0000065					False	CHEMBL799889	Negative logarithm of inhibitory concentration against bone resorption	F	BAO_0000019	assay format	Rattus norvegicus	None	None	None	None	CHEMBL1782	Farnesyl diphosphate synthase	Homo sapiens	SINGLE PROTEIN	CHEMBL1144872	1	Scientific Literature	J. Med. Chem.	2003	None
CHEMBL317338		0	409.36	0	2.11	28(4l)	CN(CCCCCCc1ccccc1)CCC(O)(P(=O)(O)O)P(=O)(O)O	ED50	'='	1.5	mg.kg-1				UO_0000308					False	CHEMBL878723	Effective dose in inhibiting osteoclastic bone resorption	F	BAO_0000019	assay format	Rattus norvegicus	None	None	None	None	CHEMBL1782	Farnesyl diphosphate synthase	Homo sapiens	SINGLE PROTEIN	CHEMBL1144872	1	Scientific Literature	J. Med. Chem.	2003	None
CHEMBL101717		0	397.30	0	1.17	24(5i)	CCN(CCCOc1ccccc1)CCC(O)(P(=O)(O)O)P(=O)(O)O	IC50	'='	72.11	nM	7.14			UO_0000065					False	CHEMBL799889	Negative logarithm of inhibitory concentration against bone resorption	F	BAO_0000019	assay format	Rattus norvegicus	None	None	None	None	CHEMBL1782	Farnesyl diphosphate synthase	Homo sapiens	SINGLE PROTEIN	CHEMBL1144872	1	Scientific Literature	J. Med. Chem.	2003	None
CHEMBL100827		0	399.34	0	1.49	1 (5r)	CN(CCCSc1ccccc1)CCC(O)(P(=O)(O)O)P(=O)(O)O	ED50	'='	0.00033	mg.kg-1		Outside typical range		UO_0000308					False	CHEMBL878723	Effective dose in inhibiting osteoclastic bone resorption	F	BAO_0000019	assay format	Rattus norvegicus	None	None	None	None	CHEMBL1782	Farnesyl diphosphate synthase	Homo sapiens	SINGLE PROTEIN	CHEMBL1144872	1	Scientific Literature	J. Med. Chem.	2003	None
CHEMBL414849		0	297.14	1	-0.19	18, NE21650	Nc1ccccc1CC(O)(P(=O)(O)O)P(=O)(O)O	Ki	'='	64.6	nM	7.19			UO_0000065	24.20	0.55	7.38	4.46	False	CHEMBL924793	Inhibition of human recombinant FPPS expressed in Escherichia coli BL21	B	BAO_0000019	assay format	Homo sapiens	None	None	None	None	CHEMBL1782	Farnesyl diphosphate synthase	Homo sapiens	SINGLE PROTEIN	CHEMBL1142396	1	Scientific Literature	J. Med. Chem.	2008	None
CHEMBL2338374		0	340.25	0	0.41	23	CCCCCCn1cc[n+](CC(P(=O)([O-])O)P(=O)(O)O)c1	IC50	'='	210.0	nM	6.68			UO_0000065	19.63	0.43	6.27	5.27	False	CHEMBL2344602	Binding affinity to human FPPS at 1 mM by X-ray crystallographic analysis	B	BAO_0000357	single protein format	Homo sapiens	None	None	None	None	CHEMBL1782	Farnesyl diphosphate synthase	Homo sapiens	SINGLE PROTEIN	CHEMBL2331292	1	Scientific Literature	ACS Med. Chem. Lett.	2013	None
CHEMBL2338354		0	300.14	0	-1.84	3	CCn1cc[n+](CC(O)(P(=O)([O-])O)P(=O)(O)O)c1	IC50	'='	120.0	nM	6.92			UO_0000065	23.06	0.53	8.76	4.71	False	CHEMBL2344602	Binding affinity to human FPPS at 1 mM by X-ray crystallographic analysis	B	BAO_0000357	single protein format	Homo sapiens	None	None	None	None	CHEMBL1782	Farnesyl diphosphate synthase	Homo sapiens	SINGLE PROTEIN	CHEMBL2331292	1	Scientific Literature	ACS Med. Chem. Lett.	2013	None
CHEMBL2338373		0	326.23	0	0.02	22	CCCCCn1cc[n+](CC(P(=O)([O-])O)P(=O)(O)O)c1	IC50	'='	110.0	nM	6.96			UO_0000065	21.33	0.48	6.94	5.49	False	CHEMBL2344604	Inhibition of His6-tagged human truncated FPPS (6-353) expressed in Escherichia coli BL21(DE3) cells using geranyl diphosphate and isopentenyl diphosphate as substrate preincubated with enzyme for 30 mins by spectrophotometric analysis	B	BAO_0000219	cell-based format	Homo sapiens	None	None	None	None	CHEMBL1782	Farnesyl diphosphate synthase	Homo sapiens	SINGLE PROTEIN	CHEMBL2331292	1	Scientific Literature	ACS Med. Chem. Lett.	2013	None
CHEMBL1088981	BIS(DETHIO)BIS(METHYLTHIO)GLIOTOXIN	0	356.47	0	0.03	3	CS[C@]1(CO)C(=O)N2[C@H]3C(=CC=C[C@@H]3O)C[C@@]2(SC)C(=O)N1C	IC50	'>'	100000.0	nM				UO_0000065					False	CHEMBL1109908	Inhibition of farnesyl protein transferase	B	BAO_0000357	single protein format	None	None	None	None	None	CHEMBL1782	Farnesyl diphosphate synthase	Homo sapiens	SINGLE PROTEIN	CHEMBL1156161	1	Scientific Literature	Bioorg. Med. Chem.	2010	None
CHEMBL98719		0	296.16	0	0.48	22, NE11809	Cc1cccnc1NCC(P(=O)(O)O)P(=O)(O)O	IC50	'='	988.6	nM	6.00			UO_0000065	20.28	0.46	5.52	4.29	False	CHEMBL924793	Inhibition of human recombinant FPPS expressed in Escherichia coli BL21	B	BAO_0000019	assay format	Homo sapiens	None	None	None	None	CHEMBL1782	Farnesyl diphosphate synthase	Homo sapiens	SINGLE PROTEIN	CHEMBL1142396	1	Scientific Literature	J. Med. Chem.	2008	None
CHEMBL414849		0	297.14	1	-0.19	18, NE21650	Nc1ccccc1CC(O)(P(=O)(O)O)P(=O)(O)O	IC50	'='	370.7	nM	6.43			UO_0000065	21.64	0.49	6.62	3.99	False	CHEMBL924793	Inhibition of human recombinant FPPS expressed in Escherichia coli BL21	B	BAO_0000019	assay format	Homo sapiens	None	None	None	None	CHEMBL1782	Farnesyl diphosphate synthase	Homo sapiens	SINGLE PROTEIN	CHEMBL1142396	1	Scientific Literature	J. Med. Chem.	2008	None
CHEMBL924	ZOLEDRONIC ACID	4	272.09	0	-1.12	7, zoledronate	O=P(O)(O)C(O)(Cn1ccnc1)P(=O)(O)O	IC50	'='	475.3	nM	6.32			UO_0000065	23.24	0.54	7.44	4.13	False	CHEMBL924793	Inhibition of human recombinant FPPS expressed in Escherichia coli BL21	B	BAO_0000019	assay format	Homo sapiens	None	None	None	None	CHEMBL1782	Farnesyl diphosphate synthase	Homo sapiens	SINGLE PROTEIN	CHEMBL1142396	1	Scientific Literature	J. Med. Chem.	2008	None
CHEMBL56253	(CYCLOHEXYLAMINO)METHYLENEDIPHOSPHONIC ACID	0	273.16	0	0.55	5, YM-175	O=P(O)(O)C(NC1CCCCC1)P(=O)(O)O	IC50	'='	365.6	nM	6.44			UO_0000065	23.56	0.55	5.89	5.06	False	CHEMBL924793	Inhibition of human recombinant FPPS expressed in Escherichia coli BL21	B	BAO_0000019	assay format	Homo sapiens	None	None	None	None	CHEMBL1782	Farnesyl diphosphate synthase	Homo sapiens	SINGLE PROTEIN	CHEMBL1142396	1	Scientific Literature	J. Med. Chem.	2008	None
CHEMBL56253	(CYCLOHEXYLAMINO)METHYLENEDIPHOSPHONIC ACID	0	273.16	0	0.55	5, YM-175	O=P(O)(O)C(NC1CCCCC1)P(=O)(O)O	Ki	'='	62.4	nM	7.21			UO_0000065	26.38	0.61	6.65	5.67	False	CHEMBL924793	Inhibition of human recombinant FPPS expressed in Escherichia coli BL21	B	BAO_0000019	assay format	Homo sapiens	None	None	None	None	CHEMBL1782	Farnesyl diphosphate synthase	Homo sapiens	SINGLE PROTEIN	CHEMBL1142396	1	Scientific Literature	J. Med. Chem.	2008	None
CHEMBL56556		0	282.12	0	0.23	11, NE58022	O=P(O)(O)C(O)(Cc1ccccc1)P(=O)(O)O	IC50	'='	1626.0	nM	5.79			UO_0000065	20.52	0.47	5.56	4.28	False	CHEMBL924794	Inhibition of human recombinant FPPS expressed in Escherichia coli BL21 after 10 mins	B	BAO_0000019	assay format	Homo sapiens	None	None	None	None	CHEMBL1782	Farnesyl diphosphate synthase	Homo sapiens	SINGLE PROTEIN	CHEMBL1142396	1	Scientific Literature	J. Med. Chem.	2008	None
CHEMBL924	ZOLEDRONIC ACID	4	272.09	0	-1.12	7, zoledronate	O=P(O)(O)C(O)(Cn1ccnc1)P(=O)(O)O	Ki	'='	0.07	nM	10.15			UO_0000065	37.32	0.87	11.27	6.63	False	CHEMBL924794	Inhibition of human recombinant FPPS expressed in Escherichia coli BL21 after 10 mins	B	BAO_0000019	assay format	Homo sapiens	None	None	None	None	CHEMBL1782	Farnesyl diphosphate synthase	Homo sapiens	SINGLE PROTEIN	CHEMBL1142396	1	Scientific Literature	J. Med. Chem.	2008	None
CHEMBL261311		0	187.13	0	0.80	20, NE10788	O=P(O)(O)CCc1cccnc1	IC50						Not Determined						False	CHEMBL924793	Inhibition of human recombinant FPPS expressed in Escherichia coli BL21	B	BAO_0000019	assay format	Homo sapiens	None	None	None	None	CHEMBL1782	Farnesyl diphosphate synthase	Homo sapiens	SINGLE PROTEIN	CHEMBL1142396	1	Scientific Literature	J. Med. Chem.	2008	None
CHEMBL434024		0	283.11	0	-0.37	16, NE58018	O=P(O)(O)C(O)(Cc1ccccn1)P(=O)(O)O	Ki	'='	59.3	nM	7.23			UO_0000065	25.53	0.58	7.60	4.88	False	CHEMBL924793	Inhibition of human recombinant FPPS expressed in Escherichia coli BL21	B	BAO_0000019	assay format	Homo sapiens	None	None	None	None	CHEMBL1782	Farnesyl diphosphate synthase	Homo sapiens	SINGLE PROTEIN	CHEMBL1142396	1	Scientific Literature	J. Med. Chem.	2008	None
CHEMBL924	ZOLEDRONIC ACID	4	272.09	0	-1.12	7, zoledronate	O=P(O)(O)C(O)(Cn1ccnc1)P(=O)(O)O	Ki	'='	85.9	nM	7.07			UO_0000065	25.97	0.60	8.19	4.61	False	CHEMBL924793	Inhibition of human recombinant FPPS expressed in Escherichia coli BL21	B	BAO_0000019	assay format	Homo sapiens	None	None	None	None	CHEMBL1782	Farnesyl diphosphate synthase	Homo sapiens	SINGLE PROTEIN	CHEMBL1142396	1	Scientific Literature	J. Med. Chem.	2008	None
CHEMBL434024		0	283.11	0	-0.37	16, NE58018	O=P(O)(O)C(O)(Cc1ccccn1)P(=O)(O)O	Ki	'='	0.74	nM	9.13			UO_0000065	32.25	0.73	9.50	6.16	False	CHEMBL924794	Inhibition of human recombinant FPPS expressed in Escherichia coli BL21 after 10 mins	B	BAO_0000019	assay format	Homo sapiens	None	None	None	None	CHEMBL1782	Farnesyl diphosphate synthase	Homo sapiens	SINGLE PROTEIN	CHEMBL1142396	1	Scientific Literature	J. Med. Chem.	2008	None
CHEMBL298771		0	263.12	1	-0.88	9, APHBP	NCCCCC(O)(P(=O)(O)O)P(=O)(O)O	IC50	'='	298.5	nM	6.53			UO_0000065	24.80	0.59	7.41	4.05	False	CHEMBL924794	Inhibition of human recombinant FPPS expressed in Escherichia coli BL21 after 10 mins	B	BAO_0000019	assay format	Homo sapiens	None	None	None	None	CHEMBL1782	Farnesyl diphosphate synthase	Homo sapiens	SINGLE PROTEIN	CHEMBL1142396	1	Scientific Literature	J. Med. Chem.	2008	None
CHEMBL56253	(CYCLOHEXYLAMINO)METHYLENEDIPHOSPHONIC ACID	0	273.16	0	0.55	5, YM-175	O=P(O)(O)C(NC1CCCCC1)P(=O)(O)O	Ki	'='	10.0	nM	8.00			UO_0000065	29.29	0.68	7.45	6.29	False	CHEMBL924794	Inhibition of human recombinant FPPS expressed in Escherichia coli BL21 after 10 mins	B	BAO_0000019	assay format	Homo sapiens	None	None	None	None	CHEMBL1782	Farnesyl diphosphate synthase	Homo sapiens	SINGLE PROTEIN	CHEMBL1142396	1	Scientific Literature	J. Med. Chem.	2008	None
CHEMBL55214	NERIDRONIC ACID	3	277.15	1	-0.49	4, neridronate	NCCCCCC(O)(P(=O)(O)O)P(=O)(O)O	Ki	'='	63.5	nM	7.20			UO_0000065	25.97	0.61	7.69	4.46	False	CHEMBL924794	Inhibition of human recombinant FPPS expressed in Escherichia coli BL21 after 10 mins	B	BAO_0000019	assay format	Homo sapiens	None	None	None	None	CHEMBL1782	Farnesyl diphosphate synthase	Homo sapiens	SINGLE PROTEIN	CHEMBL1142396	1	Scientific Literature	J. Med. Chem.	2008	None
CHEMBL261311		0	187.13	0	0.80	20, NE10788	O=P(O)(O)CCc1cccnc1	Ki	'='	128300.0	nM		Outside typical range		UO_0000065					False	CHEMBL924794	Inhibition of human recombinant FPPS expressed in Escherichia coli BL21 after 10 mins	B	BAO_0000019	assay format	Homo sapiens	None	None	None	None	CHEMBL1782	Farnesyl diphosphate synthase	Homo sapiens	SINGLE PROTEIN	CHEMBL1142396	1	Scientific Literature	J. Med. Chem.	2008	None
CHEMBL84909		0	312.24	0	2.75	15a	CC(C)=CCC/C(C)=C/CC(P(=O)(O)O)P(=O)(O)O	Activity	'='	11.0	%				UO_0000187					False	CHEMBL939911	Inhibition of human recombinant FDPS expressed in BL21 gold bacteria at 100 uM relative to control	B	BAO_0000019	assay format	Homo sapiens	None	None	None	None	CHEMBL1782	Farnesyl diphosphate synthase	Homo sapiens	SINGLE PROTEIN	CHEMBL1142438	1	Scientific Literature	Bioorg. Med. Chem.	2008	None
CHEMBL2048241		0	402.28	0	2.59	7f	CC(C)Oc1ccc(-c2ccnc(NC(P(=O)(O)O)P(=O)(O)O)c2)cc1	IC50	'='	28.0	nM	7.55			UO_0000065	18.78	0.40	4.96	5.06	True	CHEMBL2092208	Inhibition of human His6-tagged recombinant FPPS expressed in Escherichia coli BL21(DE3) using GPP and [3H]IPP as substrate incubated for 5 mins prior to substrate addition measured after 20 mins by liquid scintillation counting	B	BAO_0000019	assay format	Homo sapiens	None	None	None	None	CHEMBL1782	Farnesyl diphosphate synthase	Homo sapiens	SINGLE PROTEIN	CHEMBL2086301	1	Scientific Literature	Bioorg. Med. Chem.	2012	None
CHEMBL260340		0	278.19	0	1.89	27, NE58052	Cc1cccnc1NC(P(C)(=O)O)P(C)(=O)O	IC50	'>'	10000000.0	nM		Outside typical range		UO_0000065					False	CHEMBL924793	Inhibition of human recombinant FPPS expressed in Escherichia coli BL21	B	BAO_0000019	assay format	Homo sapiens	None	None	None	None	CHEMBL1782	Farnesyl diphosphate synthase	Homo sapiens	SINGLE PROTEIN	CHEMBL1142396	1	Scientific Literature	J. Med. Chem.	2008	None
CHEMBL2347863		0	451.34	0	3.56	2f	O=P(O)(O)C(Nc1ncnc2sc(-c3ccc4ccccc4c3)cc12)P(=O)(O)O	IC50	'='	250.0	nM	6.60			UO_0000065	14.63	0.31	3.04	4.32	False	CHEMBL2351269	Inhibition of human recombinant N-terminal His6-tagged FPPS transfected in Escherichia coli BL21 (DE3) cells using GPP and [3H]-IPP as substrate incubated for 10 mins prior to substrate addition measured after 20 mins by liquid scintillation counting analysis	B	BAO_0000219	cell-based format	Homo sapiens	None	None	BL21-DE3	None	CHEMBL1782	Farnesyl diphosphate synthase	Homo sapiens	SINGLE PROTEIN	CHEMBL2346614	1	Scientific Literature	Bioorg. Med. Chem.	2013	None
CHEMBL417549	(NONYLAMINO)METHYLENEDIPHOSPHONIC ACID	0	317.26	0	1.97	31	CCCCCCCCCNC(P(=O)(O)O)P(=O)(O)O	IC50	'='	891.25	nM	6.05			UO_0000065	19.07	0.43	4.08	4.76	False	CHEMBL857167	Inhibitory activity against farnesyl Pyrophosphate Synthase expressed as #NAME? (M)	B	BAO_0000357	single protein format	Leishmania major	None	None	None	None	CHEMBL1782	Farnesyl diphosphate synthase	Homo sapiens	SINGLE PROTEIN	CHEMBL1145906	1	Scientific Literature	J. Med. Chem.	2003	None
CHEMBL54926	(CYCLOBUTYLAMINO)METHYLENEDIPHOSPHONIC ACID	0	245.11	0	-0.23	45	O=P(O)(O)C(NC1CCC1)P(=O)(O)O	Ki	'='	310.0	nM	6.51			UO_0000065	26.55	0.63	6.74	5.12	False	CHEMBL681891	Binding affinity towards farnesyl Pyrophosphate Synthase using [14C]- isopentenyl pyrophosphate as radioligand	B	BAO_0000357	single protein format	Leishmania major	None	None	None	None	CHEMBL1782	Farnesyl diphosphate synthase	Homo sapiens	SINGLE PROTEIN	CHEMBL1145906	1	Scientific Literature	J. Med. Chem.	2003	None
CHEMBL431735		0	309.20	0	0.85	57	O=P(O)(O)C(NCCCc1ccccc1)P(=O)(O)O	IC50	'='	10715.19	nM	4.97			UO_0000065	16.07	0.36	4.12	3.91	False	CHEMBL857167	Inhibitory activity against farnesyl Pyrophosphate Synthase expressed as #NAME? (M)	B	BAO_0000357	single protein format	Leishmania major	None	None	None	None	CHEMBL1782	Farnesyl diphosphate synthase	Homo sapiens	SINGLE PROTEIN	CHEMBL1145906	1	Scientific Literature	J. Med. Chem.	2003	None
CHEMBL298547		0	290.19	0	1.35	61	CCCCCCCC(O)(P(=O)(O)O)P(=O)(O)O	IC50	'='	19952.62	nM	4.70			UO_0000065	16.20	0.38	3.35	3.47	False	CHEMBL857167	Inhibitory activity against farnesyl Pyrophosphate Synthase expressed as #NAME? (M)	B	BAO_0000357	single protein format	Leishmania major	None	None	None	None	CHEMBL1782	Farnesyl diphosphate synthase	Homo sapiens	SINGLE PROTEIN	CHEMBL1145906	1	Scientific Literature	J. Med. Chem.	2003	None
CHEMBL54926	(CYCLOBUTYLAMINO)METHYLENEDIPHOSPHONIC ACID	0	245.11	0	-0.23	45	O=P(O)(O)C(NC1CCC1)P(=O)(O)O	IC50	'='	3300.0	nM	5.48			UO_0000065	22.36	0.53	5.71	4.31	False	CHEMBL681890	Inhibitory activity against farnesyl Pyrophosphate Synthase was determined	B	BAO_0000357	single protein format	Leishmania major	None	None	None	None	CHEMBL1782	Farnesyl diphosphate synthase	Homo sapiens	SINGLE PROTEIN	CHEMBL1145906	1	Scientific Literature	J. Med. Chem.	2003	None
CHEMBL431735		0	309.20	0	0.85	57	O=P(O)(O)C(NCCCc1ccccc1)P(=O)(O)O	Ki	'='	1000.0	nM	6.00			UO_0000065	19.40	0.43	5.15	4.72	False	CHEMBL681891	Binding affinity towards farnesyl Pyrophosphate Synthase using [14C]- isopentenyl pyrophosphate as radioligand	B	BAO_0000357	single protein format	Leishmania major	None	None	None	None	CHEMBL1782	Farnesyl diphosphate synthase	Homo sapiens	SINGLE PROTEIN	CHEMBL1145906	1	Scientific Literature	J. Med. Chem.	2003	None
CHEMBL55464		0	367.28	1	0.99	16	O=P(O)(O)C(O)(CCNCCCCc1ccccc1)P(=O)(O)O	IC50	'='	251.19	nM	6.60			UO_0000065	17.97	0.39	5.61	4.48	False	CHEMBL857167	Inhibitory activity against farnesyl Pyrophosphate Synthase expressed as #NAME? (M)	B	BAO_0000357	single protein format	Leishmania major	None	None	None	None	CHEMBL1782	Farnesyl diphosphate synthase	Homo sapiens	SINGLE PROTEIN	CHEMBL1145906	1	Scientific Literature	J. Med. Chem.	2003	None
CHEMBL198510		0	261.15	0	0.53	10	CCCCCC(N)(P(=O)(O)O)P(=O)(O)O	IC50	'='	382.0	nM	6.42			UO_0000065	24.58	0.58	5.89	4.55	False	CHEMBL880243	Inhibitory concentration against Trypanosoma cruzi farnesyl pyrophosphate synthase (TcFPPS)	B	BAO_0000357	single protein format	Trypanosoma cruzi	None	None	None	None	CHEMBL1782	Farnesyl diphosphate synthase	Homo sapiens	SINGLE PROTEIN	CHEMBL1143452	1	Scientific Literature	Bioorg. Med. Chem. Lett.	2005	None
CHEMBL55608	(BUTYLAMINO)METHYLENEDIPHOSPHONIC ACID	0	247.12	0	0.02	12	CCCCNC(P(=O)(O)O)P(=O)(O)O	Ki	'='	20.0	nM	7.70			UO_0000065	31.15	0.75	7.68	6.06	False	CHEMBL681891	Binding affinity towards farnesyl Pyrophosphate Synthase using [14C]- isopentenyl pyrophosphate as radioligand	B	BAO_0000357	single protein format	Leishmania major	None	None	None	None	CHEMBL1782	Farnesyl diphosphate synthase	Homo sapiens	SINGLE PROTEIN	CHEMBL1145906	1	Scientific Literature	J. Med. Chem.	2003	None
CHEMBL870	ALENDRONIC ACID	4	249.10	1	-1.27	32	NCCCC(O)(P(=O)(O)O)P(=O)(O)O	IC50	'='	954.99	nM	6.02			UO_0000065	24.17	0.59	7.29	3.73	False	CHEMBL857167	Inhibitory activity against farnesyl Pyrophosphate Synthase expressed as #NAME? (M)	B	BAO_0000357	single protein format	Leishmania major	None	None	None	None	CHEMBL1782	Farnesyl diphosphate synthase	Homo sapiens	SINGLE PROTEIN	CHEMBL1145906	1	Scientific Literature	J. Med. Chem.	2003	None
CHEMBL293522		0	297.14	0	0.02	49	O=P(O)(O)C(O)(CCc1cccnc1)P(=O)(O)O	Ki	'='	510.0	nM	6.29			UO_0000065	21.18	0.48	6.27	4.25	False	CHEMBL681891	Binding affinity towards farnesyl Pyrophosphate Synthase using [14C]- isopentenyl pyrophosphate as radioligand	B	BAO_0000357	single protein format	Leishmania major	None	None	None	None	CHEMBL1782	Farnesyl diphosphate synthase	Homo sapiens	SINGLE PROTEIN	CHEMBL1145906	1	Scientific Literature	J. Med. Chem.	2003	None
CHEMBL431735		0	309.20	0	0.85	57	O=P(O)(O)C(NCCCc1ccccc1)P(=O)(O)O	IC50	'='	11000.0	nM	4.96			UO_0000065	16.04	0.36	4.11	3.90	False	CHEMBL681890	Inhibitory activity against farnesyl Pyrophosphate Synthase was determined	B	BAO_0000357	single protein format	Leishmania major	None	None	None	None	CHEMBL1782	Farnesyl diphosphate synthase	Homo sapiens	SINGLE PROTEIN	CHEMBL1145906	1	Scientific Literature	J. Med. Chem.	2003	None
CHEMBL54537		0	367.28	0	0.94	27	CN(CCCc1ccccc1)CCC(O)(P(=O)(O)O)P(=O)(O)O	IC50	'='	500.0	nM	6.30			UO_0000065	17.16	0.37	5.36	4.55	False	CHEMBL681890	Inhibitory activity against farnesyl Pyrophosphate Synthase was determined	B	BAO_0000357	single protein format	Leishmania major	None	None	None	None	CHEMBL1782	Farnesyl diphosphate synthase	Homo sapiens	SINGLE PROTEIN	CHEMBL1145906	1	Scientific Literature	J. Med. Chem.	2003	None
CHEMBL834	PAMIDRONIC ACID	4	235.07	1	-1.66	38	NCCC(O)(P(=O)(O)O)P(=O)(O)O	IC50	'='	1900.0	nM	5.72			UO_0000065	24.34	0.60	7.38	3.55	False	CHEMBL681890	Inhibitory activity against farnesyl Pyrophosphate Synthase was determined	B	BAO_0000357	single protein format	Leishmania major	None	None	None	None	CHEMBL1782	Farnesyl diphosphate synthase	Homo sapiens	SINGLE PROTEIN	CHEMBL1145906	1	Scientific Literature	J. Med. Chem.	2003	None
CHEMBL55140		0	282.13	0	0.44	5	Cc1cccnc1NC(P(=O)(O)O)P(=O)(O)O	Ki	'='	11.0	nM	7.96			UO_0000065	28.21	0.64	7.52	5.69	False	CHEMBL681891	Binding affinity towards farnesyl Pyrophosphate Synthase using [14C]- isopentenyl pyrophosphate as radioligand	B	BAO_0000357	single protein format	Leishmania major	None	None	None	None	CHEMBL1782	Farnesyl diphosphate synthase	Homo sapiens	SINGLE PROTEIN	CHEMBL1145906	1	Scientific Literature	J. Med. Chem.	2003	None
CHEMBL397829		0	247.14	0	-0.43	(+/-)-1	O=C(O)C(O)(Cc1cccnc1)P(=O)(O)O	Activity						Not Active						False	CHEMBL1110041	Inhibition of human FPPS at 10 uM after 10 mins using [14C]IPP as substrate	B	BAO_0000357	single protein format	Homo sapiens	None	None	None	None	CHEMBL1782	Farnesyl diphosphate synthase	Homo sapiens	SINGLE PROTEIN	CHEMBL1157780	1	Scientific Literature	J. Med. Chem.	2010	None
CHEMBL1099309	(2-HYDROXY-3-IMIDAZO[1,2-A]PYRIDIN-3-YL-2-PHOSPHONOPROPIONIC ACID (ENANTIONMERS)	0	286.18	0	-0.17	(-)-3-E2, enantiomer2	O=C(O)C(O)(Cc1cnc2ccccn12)P(=O)(O)O	IC50						Not Determined						False	CHEMBL1109110	Inhibition of human FPPS after 10 mins using [14C]IPP as substrate by liquid scintillation counting	B	BAO_0000357	single protein format	Homo sapiens	None	None	None	None	CHEMBL1782	Farnesyl diphosphate synthase	Homo sapiens	SINGLE PROTEIN	CHEMBL1157780	1	Scientific Literature	J. Med. Chem.	2010	None
CHEMBL194624		0	247.12	0	0.14	9	CCCCC(N)(P(=O)(O)O)P(=O)(O)O	IC50	'='	3910.0	nM	5.41			UO_0000065	21.88	0.53	5.27	3.83	False	CHEMBL880243	Inhibitory concentration against Trypanosoma cruzi farnesyl pyrophosphate synthase (TcFPPS)	B	BAO_0000357	single protein format	Trypanosoma cruzi	None	None	None	None	CHEMBL1782	Farnesyl diphosphate synthase	Homo sapiens	SINGLE PROTEIN	CHEMBL1143452	1	Scientific Literature	Bioorg. Med. Chem. Lett.	2005	None
CHEMBL54344	(DIETHYLAMINO)METHYLENEDIPHOSPHONIC ACID	0	247.12	0	-0.03	60	CCN(CC)C(P(=O)(O)O)P(=O)(O)O	IC50	'='	18197.01	nM	4.74			UO_0000065	19.18	0.46	4.77	4.01	False	CHEMBL857167	Inhibitory activity against farnesyl Pyrophosphate Synthase expressed as #NAME? (M)	B	BAO_0000357	single protein format	Leishmania major	None	None	None	None	CHEMBL1782	Farnesyl diphosphate synthase	Homo sapiens	SINGLE PROTEIN	CHEMBL1145906	1	Scientific Literature	J. Med. Chem.	2003	None
CHEMBL55214	NERIDRONIC ACID	3	277.15	1	-0.49	48	NCCCCCC(O)(P(=O)(O)O)P(=O)(O)O	Ki	'='	440.0	nM	6.36			UO_0000065	22.94	0.54	6.85	3.94	False	CHEMBL681891	Binding affinity towards farnesyl Pyrophosphate Synthase using [14C]- isopentenyl pyrophosphate as radioligand	B	BAO_0000357	single protein format	Leishmania major	None	None	None	None	CHEMBL1782	Farnesyl diphosphate synthase	Homo sapiens	SINGLE PROTEIN	CHEMBL1145906	1	Scientific Literature	J. Med. Chem.	2003	None
CHEMBL434024		0	283.11	0	-0.37	6	O=P(O)(O)C(O)(Cc1ccccn1)P(=O)(O)O	Ki	'='	14.0	nM	7.85			UO_0000065	27.74	0.63	8.22	5.30	False	CHEMBL681891	Binding affinity towards farnesyl Pyrophosphate Synthase using [14C]- isopentenyl pyrophosphate as radioligand	B	BAO_0000357	single protein format	Leishmania major	None	None	None	None	CHEMBL1782	Farnesyl diphosphate synthase	Homo sapiens	SINGLE PROTEIN	CHEMBL1145906	1	Scientific Literature	J. Med. Chem.	2003	None
CHEMBL110971		0	304.22	0	1.74	8	CCCCCCCCC(O)(P(=O)(O)O)P(=O)(O)O	IC50	'='	8450.0	nM	5.07			UO_0000065	16.68	0.38	3.33	3.75	False	CHEMBL681894	Inhibition of Trypanosoma cruzi farnesyl pyrophosphate synthase	B	BAO_0000357	single protein format	Trypanosoma cruzi	None	None	None	None	CHEMBL1782	Farnesyl diphosphate synthase	Homo sapiens	SINGLE PROTEIN	CHEMBL1136233	1	Scientific Literature	Bioorg. Med. Chem. Lett.	2003	None
CHEMBL1254000		0	558.41	1	5.87	14	CC(C)=CCC/C(C)=C/CC(Cc1cccc(CC=C(C)C)c1)(P(=O)([O-])[O-])P(=O)([O-])[O-].[Na+].[Na+].[Na+].[Na+]	Inhibition						Not Active						False	CHEMBL1250625	Inhibition of FDPS in human K562 cells assessed as reduction of Ras protein farnesylation after 48 hrs by Western blotting	B	BAO_0000219	cell-based format	Homo sapiens	None	None	K562	None	CHEMBL1782	Farnesyl diphosphate synthase	Homo sapiens	SINGLE PROTEIN	CHEMBL1250542	1	Scientific Literature	Bioorg. Med. Chem.	2010	CHEMBL3308378
CHEMBL55837		0	402.41	0	4.47	51	CCCCCCCCCCCCCCCC(O)(P(=O)(O)O)P(=O)(O)O	IC50	'='	6500.0	nM	5.19			UO_0000065	12.89	0.28	0.72	3.83	False	CHEMBL681890	Inhibitory activity against farnesyl Pyrophosphate Synthase was determined	B	BAO_0000357	single protein format	Leishmania major	None	None	None	None	CHEMBL1782	Farnesyl diphosphate synthase	Homo sapiens	SINGLE PROTEIN	CHEMBL1145906	1	Scientific Literature	J. Med. Chem.	2003	None
CHEMBL1160277		0	442.30	0	3.47	1m	C/C(=C\COP(=O)(O)OP(=O)(O)O)COc1cccc(C(=O)c2ccccc2)c1	Inhibition	'='	14.6	%				UO_0000187					False	CHEMBL678915	Percent inhibition against prenyltransferases of farnesyl diphosphate synthase (FPS) at concentration of 125 uM	B	BAO_0000357	single protein format	Geobacillus stearothermophilus	None	None	None	None	CHEMBL1782	Farnesyl diphosphate synthase	Homo sapiens	SINGLE PROTEIN	CHEMBL1130495	1	Scientific Literature	Bioorg. Med. Chem. Lett.	1997	None
CHEMBL1160284		0	442.30	0	3.47	1p	C/C(=C\COP(=O)(O)OP(=O)(O)O)COc1ccc(C(=O)c2ccccc2)cc1	Inhibition	'='	27.6	%				UO_0000187					False	CHEMBL678916	Percent inhibition against prenyltransferases of farnesyl diphosphate synthase (FPS) at concentration of 250 uM	B	BAO_0000357	single protein format	Geobacillus stearothermophilus	None	None	None	None	CHEMBL1782	Farnesyl diphosphate synthase	Homo sapiens	SINGLE PROTEIN	CHEMBL1130495	1	Scientific Literature	Bioorg. Med. Chem. Lett.	1997	None
CHEMBL417932		0	297.14	1	-0.19	64	Nc1ccc(CC(O)(P(=O)(O)O)P(=O)(O)O)cc1	Ki	'='	4200.0	nM	5.38			UO_0000065	18.10	0.41	5.57	3.33	False	CHEMBL681891	Binding affinity towards farnesyl Pyrophosphate Synthase using [14C]- isopentenyl pyrophosphate as radioligand	B	BAO_0000357	single protein format	Leishmania major	None	None	None	None	CHEMBL1782	Farnesyl diphosphate synthase	Homo sapiens	SINGLE PROTEIN	CHEMBL1145906	1	Scientific Literature	J. Med. Chem.	2003	None
CHEMBL261311		0	187.13	0	0.80	20, NE10788	O=P(O)(O)CCc1cccnc1	IC50	'='	824000.0	nM		Outside typical range		UO_0000065					False	CHEMBL924794	Inhibition of human recombinant FPPS expressed in Escherichia coli BL21 after 10 mins	B	BAO_0000019	assay format	Homo sapiens	None	None	None	None	CHEMBL1782	Farnesyl diphosphate synthase	Homo sapiens	SINGLE PROTEIN	CHEMBL1142396	1	Scientific Literature	J. Med. Chem.	2008	None
CHEMBL392884		0	306.26	0	0.47	44	CCCCC[S+](C)CC(P(=O)([O-])O)P(=O)(O)O	IC50	'='	1000.0	nM	6.00			UO_0000065	19.59	0.48	5.53	5.09	False	CHEMBL901776	Inhibition of human FPPS	B	BAO_0000357	single protein format	Homo sapiens	None	None	None	None	CHEMBL1782	Farnesyl diphosphate synthase	Homo sapiens	SINGLE PROTEIN	CHEMBL1138275	1	Scientific Literature	J. Med. Chem.	2007	None
CHEMBL398105		0	488.61	1	5.55	36	CCCCCCCCCCCCCCCCCC[S+](C)CC(P(=O)([O-])O)P(=O)(O)O	IC50	'='	7450.0	nM	5.13			UO_0000065	10.49	0.23	-0.42	4.35	False	CHEMBL901776	Inhibition of human FPPS	B	BAO_0000357	single protein format	Homo sapiens	None	None	None	None	CHEMBL1782	Farnesyl diphosphate synthase	Homo sapiens	SINGLE PROTEIN	CHEMBL1138275	1	Scientific Literature	J. Med. Chem.	2007	None
CHEMBL55140		0	282.13	0	0.44	24, NE97220	Cc1cccnc1NC(P(=O)(O)O)P(=O)(O)O	Ki	'='	12.1	nM	7.92			UO_0000065	28.06	0.64	7.48	5.66	False	CHEMBL924793	Inhibition of human recombinant FPPS expressed in Escherichia coli BL21	B	BAO_0000019	assay format	Homo sapiens	None	None	None	None	CHEMBL1782	Farnesyl diphosphate synthase	Homo sapiens	SINGLE PROTEIN	CHEMBL1142396	1	Scientific Literature	J. Med. Chem.	2008	None
CHEMBL240775		0	310.04	0	0.98	7g	O=C(O)C(Br)(Cc1cccnc1)P(=O)(O)O	IC50	'>'	60000.0	nM				UO_0000065					False	CHEMBL902037	Inhibition of human cloned FPPS expressed in Escherichia col BL2 (DE3)	B	BAO_0000019	assay format	Homo sapiens	None	None	None	None	CHEMBL1782	Farnesyl diphosphate synthase	Homo sapiens	SINGLE PROTEIN	CHEMBL1138296	1	Scientific Literature	J. Med. Chem.	2007	None
CHEMBL56556		0	282.12	0	0.23	59	O=P(O)(O)C(O)(Cc1ccccc1)P(=O)(O)O	IC50	'='	16595.87	nM	4.78			UO_0000065	16.94	0.38	4.55	3.53	False	CHEMBL857167	Inhibitory activity against farnesyl Pyrophosphate Synthase expressed as #NAME? (M)	B	BAO_0000357	single protein format	Leishmania major	None	None	None	None	CHEMBL1782	Farnesyl diphosphate synthase	Homo sapiens	SINGLE PROTEIN	CHEMBL1145906	1	Scientific Literature	J. Med. Chem.	2003	None
CHEMBL397829		0	247.14	0	-0.43	19, NE10790	O=C(O)C(O)(Cc1cccnc1)P(=O)(O)O	IC50	'='	254000.0	nM		Outside typical range		UO_0000065					False	CHEMBL924794	Inhibition of human recombinant FPPS expressed in Escherichia coli BL21 after 10 mins	B	BAO_0000019	assay format	Homo sapiens	None	None	None	None	CHEMBL1782	Farnesyl diphosphate synthase	Homo sapiens	SINGLE PROTEIN	CHEMBL1142396	1	Scientific Literature	J. Med. Chem.	2008	None
CHEMBL56011		0	261.15	0	0.26	20	CCC(C)CNC(P(=O)(O)O)P(=O)(O)O	IC50	'='	360.0	nM	6.44			UO_0000065	24.67	0.59	6.18	5.07	False	CHEMBL681890	Inhibitory activity against farnesyl Pyrophosphate Synthase was determined	B	BAO_0000357	single protein format	Leishmania major	None	None	None	None	CHEMBL1782	Farnesyl diphosphate synthase	Homo sapiens	SINGLE PROTEIN	CHEMBL1145906	1	Scientific Literature	J. Med. Chem.	2003	None
CHEMBL55358		0	249.10	1	-1.27	33	CC(N)CC(O)(P(=O)(O)O)P(=O)(O)O	IC50	'='	1047.13	nM	5.98			UO_0000065	24.01	0.58	7.25	3.71	False	CHEMBL857167	Inhibitory activity against farnesyl Pyrophosphate Synthase expressed as #NAME? (M)	B	BAO_0000357	single protein format	Leishmania major	None	None	None	None	CHEMBL1782	Farnesyl diphosphate synthase	Homo sapiens	SINGLE PROTEIN	CHEMBL1145906	1	Scientific Literature	J. Med. Chem.	2003	None
CHEMBL293522		0	297.14	0	0.02	49	O=P(O)(O)C(O)(CCc1cccnc1)P(=O)(O)O	IC50	'='	5370.32	nM	5.27			UO_0000065	17.74	0.40	5.25	3.56	False	CHEMBL857167	Inhibitory activity against farnesyl Pyrophosphate Synthase expressed as #NAME? (M)	B	BAO_0000357	single protein format	Leishmania major	None	None	None	None	CHEMBL1782	Farnesyl diphosphate synthase	Homo sapiens	SINGLE PROTEIN	CHEMBL1145906	1	Scientific Literature	J. Med. Chem.	2003	None
CHEMBL1160278		0	510.42	2	5.20	2p	C/C(=C\COP(=O)(O)OP(=O)(O)O)CC/C=C(\C)COc1ccc(C(=O)c2ccccc2)cc1	Inhibition	'='	94.4	%				UO_0000187					False	CHEMBL678915	Percent inhibition against prenyltransferases of farnesyl diphosphate synthase (FPS) at concentration of 125 uM	B	BAO_0000357	single protein format	Geobacillus stearothermophilus	None	None	None	None	CHEMBL1782	Farnesyl diphosphate synthase	Homo sapiens	SINGLE PROTEIN	CHEMBL1130495	1	Scientific Literature	Bioorg. Med. Chem. Lett.	1997	None
CHEMBL924	ZOLEDRONIC ACID	4	272.09	0	-1.12	30(6i)	O=P(O)(O)C(O)(Cn1ccnc1)P(=O)(O)O	ED50	'='	0.00007	mg.kg-1		Outside typical range		UO_0000308					False	CHEMBL878723	Effective dose in inhibiting osteoclastic bone resorption	F	BAO_0000019	assay format	Rattus norvegicus	None	None	None	None	CHEMBL1782	Farnesyl diphosphate synthase	Homo sapiens	SINGLE PROTEIN	CHEMBL1144872	1	Scientific Literature	J. Med. Chem.	2003	None
CHEMBL56254	(HEXYLAMINO)METHYLENEDIPHOSPHONIC ACID	0	275.18	0	0.80	39	CCCCCCNC(P(=O)(O)O)P(=O)(O)O	Ki	'='	170.0	nM	6.77			UO_0000065	24.60	0.58	5.97	5.33	False	CHEMBL681891	Binding affinity towards farnesyl Pyrophosphate Synthase using [14C]- isopentenyl pyrophosphate as radioligand	B	BAO_0000357	single protein format	Leishmania major	None	None	None	None	CHEMBL1782	Farnesyl diphosphate synthase	Homo sapiens	SINGLE PROTEIN	CHEMBL1145906	1	Scientific Literature	J. Med. Chem.	2003	None
CHEMBL55856	(ISOPENTYLAMINO)METHYLENEDIPHOSPHONIC ACID	0	261.15	0	0.26	28	CC(C)CCNC(P(=O)(O)O)P(=O)(O)O	IC50	'='	489.78	nM	6.31			UO_0000065	24.16	0.57	6.05	4.96	False	CHEMBL857167	Inhibitory activity against farnesyl Pyrophosphate Synthase expressed as #NAME? (M)	B	BAO_0000357	single protein format	Leishmania major	None	None	None	None	CHEMBL1782	Farnesyl diphosphate synthase	Homo sapiens	SINGLE PROTEIN	CHEMBL1145906	1	Scientific Literature	J. Med. Chem.	2003	None
CHEMBL923	RISEDRONIC ACID	4	283.11	0	-0.37	9	O=P(O)(O)C(O)(Cc1cccnc1)P(=O)(O)O	IC50	'='	170.0	nM	6.77			UO_0000065	23.91	0.54	7.14	4.57	False	CHEMBL681890	Inhibitory activity against farnesyl Pyrophosphate Synthase was determined	B	BAO_0000357	single protein format	Leishmania major	None	None	None	None	CHEMBL1782	Farnesyl diphosphate synthase	Homo sapiens	SINGLE PROTEIN	CHEMBL1145906	1	Scientific Literature	J. Med. Chem.	2003	None
CHEMBL2048240		0	384.23	1	1.68	13f	O=P(O)(O)C(Nc1cc(-c2ccc3[nH]ncc3c2)ccn1)P(=O)(O)O	IC50	'='	430.0	nM	6.37			UO_0000065	16.57	0.35	4.69	3.77	False	CHEMBL2049638	Inhibition of human recombinant N-terminal-His6 tagged FPPS expressed in Escherichia coli BL21 using [14C]IPP and GPP as substrate incubated for 10 mins prior to substrate addition measured after 10 mins by scintillation counting	B	BAO_0000019	assay format	Homo sapiens	None	None	None	None	CHEMBL1782	Farnesyl diphosphate synthase	Homo sapiens	SINGLE PROTEIN	CHEMBL2046409	1	Scientific Literature	J. Med. Chem.	2012	None
CHEMBL52137		0	259.13	0	0.11	44	O=P(O)(O)C(N1CCCCC1)P(=O)(O)O	Ki	'='	300.0	nM	6.52			UO_0000065	25.17	0.59	6.41	5.51	False	CHEMBL681891	Binding affinity towards farnesyl Pyrophosphate Synthase using [14C]- isopentenyl pyrophosphate as radioligand	B	BAO_0000357	single protein format	Leishmania major	None	None	None	None	CHEMBL1782	Farnesyl diphosphate synthase	Homo sapiens	SINGLE PROTEIN	CHEMBL1145906	1	Scientific Literature	J. Med. Chem.	2003	None
CHEMBL2088338		0	402.28	0	2.59	9f	CC(C)Oc1ccc(-c2cncc(NC(P(=O)(O)O)P(=O)(O)O)c2)cc1	IC50	'='	60.0	nM	7.22			UO_0000065	17.95	0.38	4.63	4.84	False	CHEMBL2092208	Inhibition of human His6-tagged recombinant FPPS expressed in Escherichia coli BL21(DE3) using GPP and [3H]IPP as substrate incubated for 5 mins prior to substrate addition measured after 20 mins by liquid scintillation counting	B	BAO_0000019	assay format	Homo sapiens	None	None	None	None	CHEMBL1782	Farnesyl diphosphate synthase	Homo sapiens	SINGLE PROTEIN	CHEMBL2086301	1	Scientific Literature	Bioorg. Med. Chem.	2012	None
CHEMBL1258421		0	401.23	0	2.15	8f	O=P(O)(O)C(F)(Cc1cncc(-c2ccc3[nH]ncc3c2)c1)P(=O)(O)O	Inhibition	'>'	80.0	%				UO_0000187					False	CHEMBL2049639	Inhibition of human recombinant N-terminal-His6 tagged FPPS expressed in Escherichia coli BL21 using [3H]IPP and GPP as substrate at 1 uM incubated for 10 mins prior to substrate addition measured after 20 mins by liquid scintillation counting	B	BAO_0000019	assay format	Homo sapiens	None	None	None	None	CHEMBL1782	Farnesyl diphosphate synthase	Homo sapiens	SINGLE PROTEIN	CHEMBL2046409	1	Scientific Literature	J. Med. Chem.	2012	None
CHEMBL34249		0	351.01	0	1.54	5	O=P(O)(O)C(O)(Cc1ccc(Cl)c(Cl)c1)P(=O)(O)O	IC50	'='	44000.0	nM	4.36			UO_0000065	12.41	0.31	2.82	3.22	False	CHEMBL998582	Inhibition of human FPPS	B	BAO_0000357	single protein format	Homo sapiens	None	None	None	None	CHEMBL1782	Farnesyl diphosphate synthase	Homo sapiens	SINGLE PROTEIN	CHEMBL1141713	1	Scientific Literature	Bioorg. Med. Chem.	2008	None
CHEMBL2088340		0	427.29	1	1.69	9h	O=C(NC1CC1)c1cccc(-c2cncc(NC(P(=O)(O)O)P(=O)(O)O)c2)c1	Inhibition						Not Active						False	CHEMBL2092210	Inhibition of human His6-tagged recombinant FPPS expressed in Escherichia coli BL21(DE3) using GPP and [3H]IPP as substrate at 1 uM incubated for 5 mins prior to substrate addition measured after 20 mins by liquid scintillation counting	B	BAO_0000019	assay format	Homo sapiens	None	None	None	None	CHEMBL1782	Farnesyl diphosphate synthase	Homo sapiens	SINGLE PROTEIN	CHEMBL2086301	1	Scientific Literature	Bioorg. Med. Chem.	2012	None
CHEMBL40664		0	304.17	0	1.59	7	COCCC/C(C)=C/COP(=O)(O)OP(=O)(O)O	Km	'='	205000.0	nM				UO_0000065					False	CHEMBL858749	Compound was tested for apparent Km values of Farnesyl diphosphate synthase from Bacteria	B	BAO_0000357	single protein format	Geobacillus stearothermophilus	None	None	None	None	CHEMBL1782	Farnesyl diphosphate synthase	Homo sapiens	SINGLE PROTEIN	CHEMBL1128774	1	Scientific Literature	Bioorg. Med. Chem. Lett.	1995	None
CHEMBL2088345		0	417.25	1	1.39	10e	COc1ccc(NC(=O)c2ccnc(NC(P(=O)(O)O)P(=O)(O)O)c2)cc1	Inhibition						Not Active						False	CHEMBL2092210	Inhibition of human His6-tagged recombinant FPPS expressed in Escherichia coli BL21(DE3) using GPP and [3H]IPP as substrate at 1 uM incubated for 5 mins prior to substrate addition measured after 20 mins by liquid scintillation counting	B	BAO_0000019	assay format	Homo sapiens	None	None	None	None	CHEMBL1782	Farnesyl diphosphate synthase	Homo sapiens	SINGLE PROTEIN	CHEMBL2086301	1	Scientific Literature	Bioorg. Med. Chem.	2012	None
CHEMBL406820		0	273.16	0	0.20	15, NE58034	O=P(O)(O)C(CC1CCCCN1)P(=O)(O)O	Ki	'='	112.2	nM	6.95			UO_0000065	25.44	0.59	6.75	5.47	False	CHEMBL924793	Inhibition of human recombinant FPPS expressed in Escherichia coli BL21	B	BAO_0000019	assay format	Homo sapiens	None	None	None	None	CHEMBL1782	Farnesyl diphosphate synthase	Homo sapiens	SINGLE PROTEIN	CHEMBL1142396	1	Scientific Literature	J. Med. Chem.	2008	None
CHEMBL98110		0	267.11	0	0.31	12, NE58043	O=P(O)(O)C(Cc1cccnc1)P(=O)(O)O	Ki	'='	34.76	nM	7.46			UO_0000065	27.92	0.64	7.15	5.83	False	CHEMBL924793	Inhibition of human recombinant FPPS expressed in Escherichia coli BL21	B	BAO_0000019	assay format	Homo sapiens	None	None	None	None	CHEMBL1782	Farnesyl diphosphate synthase	Homo sapiens	SINGLE PROTEIN	CHEMBL1142396	1	Scientific Literature	J. Med. Chem.	2008	None
CHEMBL55214	NERIDRONIC ACID	3	277.15	1	-0.49	4, neridronate	NCCCCCC(O)(P(=O)(O)O)P(=O)(O)O	IC50	'='	2427.0	nM	5.62			UO_0000065	20.26	0.48	6.10	3.48	False	CHEMBL924793	Inhibition of human recombinant FPPS expressed in Escherichia coli BL21	B	BAO_0000019	assay format	Homo sapiens	None	None	None	None	CHEMBL1782	Farnesyl diphosphate synthase	Homo sapiens	SINGLE PROTEIN	CHEMBL1142396	1	Scientific Literature	J. Med. Chem.	2008	None
CHEMBL55140		0	282.13	0	0.44	24, NE97220	Cc1cccnc1NC(P(=O)(O)O)P(=O)(O)O	Ki	'='	1.09	nM	8.96			UO_0000065	31.77	0.72	8.52	6.40	False	CHEMBL924794	Inhibition of human recombinant FPPS expressed in Escherichia coli BL21 after 10 mins	B	BAO_0000019	assay format	Homo sapiens	None	None	None	None	CHEMBL1782	Farnesyl diphosphate synthase	Homo sapiens	SINGLE PROTEIN	CHEMBL1142396	1	Scientific Literature	J. Med. Chem.	2008	None
CHEMBL414849		0	297.14	1	-0.19	18, NE21650	Nc1ccccc1CC(O)(P(=O)(O)O)P(=O)(O)O	IC50	'='	21.6	nM	7.67			UO_0000065	25.80	0.58	7.86	4.75	False	CHEMBL924794	Inhibition of human recombinant FPPS expressed in Escherichia coli BL21 after 10 mins	B	BAO_0000019	assay format	Homo sapiens	None	None	None	None	CHEMBL1782	Farnesyl diphosphate synthase	Homo sapiens	SINGLE PROTEIN	CHEMBL1142396	1	Scientific Literature	J. Med. Chem.	2008	None
CHEMBL99369	PIRIDRONIC ACID	0	267.11	0	0.31	17, NE97221	O=P(O)(O)C(Cc1ccccn1)P(=O)(O)O	Ki	'='	4.45	nM	8.35			UO_0000065	31.27	0.71	8.04	6.53	False	CHEMBL924794	Inhibition of human recombinant FPPS expressed in Escherichia coli BL21 after 10 mins	B	BAO_0000019	assay format	Homo sapiens	None	None	None	None	CHEMBL1782	Farnesyl diphosphate synthase	Homo sapiens	SINGLE PROTEIN	CHEMBL1142396	1	Scientific Literature	J. Med. Chem.	2008	None
CHEMBL406820		0	273.16	0	0.20	15, NE58034	O=P(O)(O)C(CC1CCCCN1)P(=O)(O)O	IC50	'='	23.8	nM	7.62			UO_0000065	27.91	0.65	7.42	6.00	False	CHEMBL924794	Inhibition of human recombinant FPPS expressed in Escherichia coli BL21 after 10 mins	B	BAO_0000019	assay format	Homo sapiens	None	None	None	None	CHEMBL1782	Farnesyl diphosphate synthase	Homo sapiens	SINGLE PROTEIN	CHEMBL1142396	1	Scientific Literature	J. Med. Chem.	2008	None
CHEMBL259729		0	289.16	1	-0.48	14, NE58027	O=P(O)(O)C(O)(CC1CCCCN1)P(=O)(O)O	IC50	'='	13.7	nM	7.86			UO_0000065	27.19	0.63	8.34	5.34	False	CHEMBL924794	Inhibition of human recombinant FPPS expressed in Escherichia coli BL21 after 10 mins	B	BAO_0000019	assay format	Homo sapiens	None	None	None	None	CHEMBL1782	Farnesyl diphosphate synthase	Homo sapiens	SINGLE PROTEIN	CHEMBL1142396	1	Scientific Literature	J. Med. Chem.	2008	None
CHEMBL99553		0	298.15	0	-0.94	13, NE10575	C[n+]1cccc(CC(O)(P(=O)(O)O)P(=O)(O)O)c1	Ki	'='	3.9	nM	8.41			UO_0000065	28.20	0.64	9.35	6.04	False	CHEMBL924794	Inhibition of human recombinant FPPS expressed in Escherichia coli BL21 after 10 mins	B	BAO_0000019	assay format	Homo sapiens	None	None	None	None	CHEMBL1782	Farnesyl diphosphate synthase	Homo sapiens	SINGLE PROTEIN	CHEMBL1142396	1	Scientific Literature	J. Med. Chem.	2008	None
CHEMBL1160571	PYROPHOSPHORIC ACID	0	177.97	0	-0.81	1	O=P(O)(O)OP(=O)(O)O	Ki	'='	40500.0	nM	4.39			UO_0000065	24.68	0.67	5.20	3.53	False	CHEMBL924793	Inhibition of human recombinant FPPS expressed in Escherichia coli BL21	B	BAO_0000019	assay format	Homo sapiens	None	None	None	None	CHEMBL1782	Farnesyl diphosphate synthase	Homo sapiens	SINGLE PROTEIN	CHEMBL1142396	1	Scientific Literature	J. Med. Chem.	2008	None
CHEMBL2048237		0	343.21	0	1.97	9c	O=P(O)(O)C(Cc1cncc(-c2ccccc2)c1)P(=O)(O)O	Inhibition	'>'	80.0	%				UO_0000187					False	CHEMBL2049639	Inhibition of human recombinant N-terminal-His6 tagged FPPS expressed in Escherichia coli BL21 using [3H]IPP and GPP as substrate at 1 uM incubated for 10 mins prior to substrate addition measured after 20 mins by liquid scintillation counting	B	BAO_0000019	assay format	Homo sapiens	None	None	None	None	CHEMBL1782	Farnesyl diphosphate synthase	Homo sapiens	SINGLE PROTEIN	CHEMBL2046409	1	Scientific Literature	J. Med. Chem.	2012	None
CHEMBL2048242		0	414.29	0	2.73	13l	O=P(O)(O)C(Nc1cc(-c2ccc(OC3CCC3)cc2)ccn1)P(=O)(O)O	IC50	'='	35.0	nM	7.46			UO_0000065	18.00	0.38	4.73	5.00	False	CHEMBL2049638	Inhibition of human recombinant N-terminal-His6 tagged FPPS expressed in Escherichia coli BL21 using [14C]IPP and GPP as substrate incubated for 10 mins prior to substrate addition measured after 10 mins by scintillation counting	B	BAO_0000019	assay format	Homo sapiens	None	None	None	None	CHEMBL1782	Farnesyl diphosphate synthase	Homo sapiens	SINGLE PROTEIN	CHEMBL2046409	1	Scientific Literature	J. Med. Chem.	2012	None
CHEMBL494897		0	423.38	0	2.54	4	CCCCCCCCCCOc1ccc[n+](CC(P(=O)([O-])O)P(=O)(O)O)c1	IC50	'='	100.0	nM	7.00			UO_0000065	16.53	0.35	4.46	5.34	False	CHEMBL2049642	Inhibition of human FPPS using FPP and [3H]-IPP as substrate incubated for 30 mins prior to substrate addition measured after 20 mins by scintillation counting	B	BAO_0000357	single protein format	Homo sapiens	None	None	None	None	CHEMBL1782	Farnesyl diphosphate synthase	Homo sapiens	SINGLE PROTEIN	CHEMBL2046409	1	Scientific Literature	J. Med. Chem.	2012	None
CHEMBL2048239		0	344.20	0	1.80	13c	O=P(O)(O)C(Nc1cc(-c2ccccc2)ccn1)P(=O)(O)O	Inhibition	'='	85.0	%				UO_0000187					False	CHEMBL2049639	Inhibition of human recombinant N-terminal-His6 tagged FPPS expressed in Escherichia coli BL21 using [3H]IPP and GPP as substrate at 1 uM incubated for 10 mins prior to substrate addition measured after 20 mins by liquid scintillation counting	B	BAO_0000019	assay format	Homo sapiens	None	None	None	None	CHEMBL1782	Farnesyl diphosphate synthase	Homo sapiens	SINGLE PROTEIN	CHEMBL2046409	1	Scientific Literature	J. Med. Chem.	2012	None
CHEMBL2063257		0	401.50	0	4.82	42	CCCCCCCCCCOc1cccc(Cn2ccc(O)c(C(=O)O)c2=O)c1	Inhibition						Not Active						False	CHEMBL2065762	Inhibition of FPPS	B	BAO_0000357	single protein format	Homo sapiens	None	None	None	None	CHEMBL1782	Farnesyl diphosphate synthase	Homo sapiens	SINGLE PROTEIN	CHEMBL2062486	1	Scientific Literature	ACS Med. Chem. Lett.	2012	None
CHEMBL112840		0	218.08	0	0.47	19	CCCC(P(=O)(O)O)P(=O)(O)O	Ki	'='	16990.0	nM	4.77			UO_0000065	21.87	0.54	4.30	4.15	False	CHEMBL680437	Binding affinity towards Trypanosoma cruzi farnesyl pyrophosphate synthase (TcFPPS)	B	BAO_0000357	single protein format	Trypanosoma cruzi	None	None	None	None	CHEMBL1782	Farnesyl diphosphate synthase	Homo sapiens	SINGLE PROTEIN	CHEMBL1136233	1	Scientific Literature	Bioorg. Med. Chem. Lett.	2003	None
CHEMBL2048238		0	344.20	0	1.80	9b	O=P(O)(O)C(Nc1cncc(-c2ccccc2)c1)P(=O)(O)O	IC50	'='	47.0	nM	7.33			UO_0000065	21.29	0.45	5.53	5.23	True	CHEMBL2092208	Inhibition of human His6-tagged recombinant FPPS expressed in Escherichia coli BL21(DE3) using GPP and [3H]IPP as substrate incubated for 5 mins prior to substrate addition measured after 20 mins by liquid scintillation counting	B	BAO_0000019	assay format	Homo sapiens	None	None	None	None	CHEMBL1782	Farnesyl diphosphate synthase	Homo sapiens	SINGLE PROTEIN	CHEMBL2086301	1	Scientific Literature	Bioorg. Med. Chem.	2012	None
CHEMBL301244		0	353.25	0	0.55	12(4b)	CN(CCc1ccccc1)CCC(O)(P(=O)(O)O)P(=O)(O)O	IC50	'='	3.917	nM	8.41			UO_0000065					False	CHEMBL799889	Negative logarithm of inhibitory concentration against bone resorption	F	BAO_0000019	assay format	Rattus norvegicus	None	None	None	None	CHEMBL1782	Farnesyl diphosphate synthase	Homo sapiens	SINGLE PROTEIN	CHEMBL1144872	1	Scientific Literature	J. Med. Chem.	2003	None
CHEMBL55371		0	343.21	0	2.40	12c	O=P(O)(O)C(Nc1cccc(-c2ccccc2)c1)P(=O)(O)O	IC50	'>'	10000.0	nM				UO_0000065					False	CHEMBL2049638	Inhibition of human recombinant N-terminal-His6 tagged FPPS expressed in Escherichia coli BL21 using [14C]IPP and GPP as substrate incubated for 10 mins prior to substrate addition measured after 10 mins by scintillation counting	B	BAO_0000019	assay format	Homo sapiens	None	None	None	None	CHEMBL1782	Farnesyl diphosphate synthase	Homo sapiens	SINGLE PROTEIN	CHEMBL2046409	1	Scientific Literature	J. Med. Chem.	2012	None
CHEMBL2048246		0	374.23	0	1.81	13i	COc1cccc(-c2ccnc(NC(P(=O)(O)O)P(=O)(O)O)c2)c1	Inhibition	'='	60.0	%				UO_0000187					False	CHEMBL2049639	Inhibition of human recombinant N-terminal-His6 tagged FPPS expressed in Escherichia coli BL21 using [3H]IPP and GPP as substrate at 1 uM incubated for 10 mins prior to substrate addition measured after 20 mins by liquid scintillation counting	B	BAO_0000019	assay format	Homo sapiens	None	None	None	None	CHEMBL1782	Farnesyl diphosphate synthase	Homo sapiens	SINGLE PROTEIN	CHEMBL2046409	1	Scientific Literature	J. Med. Chem.	2012	None
CHEMBL323300		0	271.11	0	-0.53	43(8k)	Cn1ccnc1NC(P(=O)(O)O)P(=O)(O)O	ED50	'='	0.005	mg.kg-1				UO_0000308					False	CHEMBL878723	Effective dose in inhibiting osteoclastic bone resorption	F	BAO_0000019	assay format	Rattus norvegicus	None	None	None	None	CHEMBL1782	Farnesyl diphosphate synthase	Homo sapiens	SINGLE PROTEIN	CHEMBL1144872	1	Scientific Literature	J. Med. Chem.	2003	None
CHEMBL102209		0	433.79	0	2.15	19(5s)	CN(CCCSc1ccc(Cl)cc1)CCC(O)(P(=O)(O)O)P(=O)(O)O	ED50	'='	0.0078	mg.kg-1				UO_0000308					False	CHEMBL878723	Effective dose in inhibiting osteoclastic bone resorption	F	BAO_0000019	assay format	Rattus norvegicus	None	None	None	None	CHEMBL1782	Farnesyl diphosphate synthase	Homo sapiens	SINGLE PROTEIN	CHEMBL1144872	1	Scientific Literature	J. Med. Chem.	2003	None
CHEMBL101230		0	401.72	0	1.60	5 (4g)	CN(CCCc1ccc(Cl)cc1)CCC(O)(P(=O)(O)O)P(=O)(O)O	ED50	'='	0.0007	mg.kg-1				UO_0000308					False	CHEMBL878723	Effective dose in inhibiting osteoclastic bone resorption	F	BAO_0000019	assay format	Rattus norvegicus	None	None	None	None	CHEMBL1782	Farnesyl diphosphate synthase	Homo sapiens	SINGLE PROTEIN	CHEMBL1144872	1	Scientific Literature	J. Med. Chem.	2003	None
CHEMBL2347862		0	415.30	0	2.72	6a	Cc1ccc(-c2cc3c(NC(P(=O)(O)O)P(=O)(O)O)ncnc3s2)cc1	IC50	'='	22.0	nM	7.66			UO_0000065	18.44	0.40	4.94	5.01	False	CHEMBL3369319	Allosteric inhibition of human recombinant FPPS using GPP and [3H]IPP as substrate incubated with enzyme for 10 mins prior to substrate addition by liquid scintillation counting analysis	B	BAO_0000357	single protein format	Homo sapiens	None	None	None	None	CHEMBL1782	Farnesyl diphosphate synthase	Homo sapiens	SINGLE PROTEIN	CHEMBL3297739	1	Scientific Literature	J. Med. Chem.	2014	None
CHEMBL3410287		0	319.19	0	1.70	9e	Cc1[nH]c2ccccc2c1CC(P(=O)(O)O)P(=O)(O)O	Inhibition						Active						False	CHEMBL3411596	Inhibition of human FPPS at 10 uM	B	BAO_0000357	single protein format	Homo sapiens	None	None	None	None	CHEMBL1782	Farnesyl diphosphate synthase	Homo sapiens	SINGLE PROTEIN	CHEMBL3407447	1	Scientific Literature	Bioorg. Med. Chem. Lett.	2015	None
CHEMBL2088341		0	463.35	1	1.24	9i	O=P(O)(O)C(Nc1cncc(-c2ccc(S(=O)(=O)NC3CC3)cc2)c1)P(=O)(O)O	Inhibition						Not Active						False	CHEMBL2092210	Inhibition of human His6-tagged recombinant FPPS expressed in Escherichia coli BL21(DE3) using GPP and [3H]IPP as substrate at 1 uM incubated for 5 mins prior to substrate addition measured after 20 mins by liquid scintillation counting	B	BAO_0000019	assay format	Homo sapiens	None	None	None	None	CHEMBL1782	Farnesyl diphosphate synthase	Homo sapiens	SINGLE PROTEIN	CHEMBL2086301	1	Scientific Literature	Bioorg. Med. Chem.	2012	None
CHEMBL2088337		0	358.23	0	1.72	9c	O=P(O)(O)C(Nc1cncc(Cc2ccccc2)c1)P(=O)(O)O	Inhibition	'='	55.0	%				UO_0000187					False	CHEMBL2092210	Inhibition of human His6-tagged recombinant FPPS expressed in Escherichia coli BL21(DE3) using GPP and [3H]IPP as substrate at 1 uM incubated for 5 mins prior to substrate addition measured after 20 mins by liquid scintillation counting	B	BAO_0000019	assay format	Homo sapiens	None	None	None	None	CHEMBL1782	Farnesyl diphosphate synthase	Homo sapiens	SINGLE PROTEIN	CHEMBL2086301	1	Scientific Literature	Bioorg. Med. Chem.	2012	None
CHEMBL2088337		0	358.23	0	1.72	9c	O=P(O)(O)C(Nc1cncc(Cc2ccccc2)c1)P(=O)(O)O	IC50	'='	1000.0	nM	6.00			UO_0000065	16.75	0.36	4.28	4.29	False	CHEMBL2092208	Inhibition of human His6-tagged recombinant FPPS expressed in Escherichia coli BL21(DE3) using GPP and [3H]IPP as substrate incubated for 5 mins prior to substrate addition measured after 20 mins by liquid scintillation counting	B	BAO_0000019	assay format	Homo sapiens	None	None	None	None	CHEMBL1782	Farnesyl diphosphate synthase	Homo sapiens	SINGLE PROTEIN	CHEMBL2086301	1	Scientific Literature	Bioorg. Med. Chem.	2012	None
CHEMBL2338364		0	440.41	0	2.07	13	CCCCCCCCCCCCn1cc[n+](CC(O)(P(=O)([O-])O)P(=O)(O)O)c1	IC50	'='	490.0	nM	6.31			UO_0000065	14.33	0.31	4.24	4.29	False	CHEMBL2344604	Inhibition of His6-tagged human truncated FPPS (6-353) expressed in Escherichia coli BL21(DE3) cells using geranyl diphosphate and isopentenyl diphosphate as substrate preincubated with enzyme for 30 mins by spectrophotometric analysis	B	BAO_0000219	cell-based format	Homo sapiens	None	None	None	None	CHEMBL1782	Farnesyl diphosphate synthase	Homo sapiens	SINGLE PROTEIN	CHEMBL2331292	1	Scientific Literature	ACS Med. Chem. Lett.	2013	None
CHEMBL2338370		0	284.14	0	-1.16	19	CCn1cc[n+](CC(P(=O)([O-])O)P(=O)(O)O)c1	IC50	'='	80.0	nM	7.10			UO_0000065	24.98	0.57	8.26	5.60	False	CHEMBL2344604	Inhibition of His6-tagged human truncated FPPS (6-353) expressed in Escherichia coli BL21(DE3) cells using geranyl diphosphate and isopentenyl diphosphate as substrate preincubated with enzyme for 30 mins by spectrophotometric analysis	B	BAO_0000219	cell-based format	Homo sapiens	None	None	None	None	CHEMBL1782	Farnesyl diphosphate synthase	Homo sapiens	SINGLE PROTEIN	CHEMBL2331292	1	Scientific Literature	ACS Med. Chem. Lett.	2013	None
CHEMBL2338357		0	342.23	0	-0.66	6	CCCCCn1cc[n+](CC(O)(P(=O)([O-])O)P(=O)(O)O)c1	IC50	'='	120.0	nM	6.92			UO_0000065	20.22	0.45	7.58	4.71	False	CHEMBL2344602	Binding affinity to human FPPS at 1 mM by X-ray crystallographic analysis	B	BAO_0000357	single protein format	Homo sapiens	None	None	None	None	CHEMBL1782	Farnesyl diphosphate synthase	Homo sapiens	SINGLE PROTEIN	CHEMBL2331292	1	Scientific Literature	ACS Med. Chem. Lett.	2013	None
CHEMBL2338364		0	440.41	0	2.07	13	CCCCCCCCCCCCn1cc[n+](CC(O)(P(=O)([O-])O)P(=O)(O)O)c1	IC50	'='	400.0	nM	6.40			UO_0000065	14.53	0.31	4.33	4.35	False	CHEMBL2344602	Binding affinity to human FPPS at 1 mM by X-ray crystallographic analysis	B	BAO_0000357	single protein format	Homo sapiens	None	None	None	None	CHEMBL1782	Farnesyl diphosphate synthase	Homo sapiens	SINGLE PROTEIN	CHEMBL2331292	1	Scientific Literature	ACS Med. Chem. Lett.	2013	None
CHEMBL2048243		0	358.23	0	2.11	13o	Cc1ccc(-c2ccnc(NC(P(=O)(O)O)P(=O)(O)O)c2)cc1	IC50	'='	35.0	nM	7.46			UO_0000065	20.81	0.44	5.35	5.33	False	CHEMBL2049638	Inhibition of human recombinant N-terminal-His6 tagged FPPS expressed in Escherichia coli BL21 using [14C]IPP and GPP as substrate incubated for 10 mins prior to substrate addition measured after 10 mins by scintillation counting	B	BAO_0000019	assay format	Homo sapiens	None	None	None	None	CHEMBL1782	Farnesyl diphosphate synthase	Homo sapiens	SINGLE PROTEIN	CHEMBL2046409	1	Scientific Literature	J. Med. Chem.	2012	None
CHEMBL2048247		0	374.23	0	1.81	13j	COc1ccc(-c2ccnc(NC(P(=O)(O)O)P(=O)(O)O)c2)cc1	Inhibition	'='	85.0	%				UO_0000187					False	CHEMBL2049639	Inhibition of human recombinant N-terminal-His6 tagged FPPS expressed in Escherichia coli BL21 using [3H]IPP and GPP as substrate at 1 uM incubated for 10 mins prior to substrate addition measured after 20 mins by liquid scintillation counting	B	BAO_0000019	assay format	Homo sapiens	None	None	None	None	CHEMBL1782	Farnesyl diphosphate synthase	Homo sapiens	SINGLE PROTEIN	CHEMBL2046409	1	Scientific Literature	J. Med. Chem.	2012	None
CHEMBL2338376		0	368.31	0	1.19	25	CCCCCCCCn1cc[n+](CC(P(=O)([O-])O)P(=O)(O)O)c1	IC50	'='	40.0	nM	7.40			UO_0000065	20.09	0.44	6.21	5.84	False	CHEMBL2344604	Inhibition of His6-tagged human truncated FPPS (6-353) expressed in Escherichia coli BL21(DE3) cells using geranyl diphosphate and isopentenyl diphosphate as substrate preincubated with enzyme for 30 mins by spectrophotometric analysis	B	BAO_0000219	cell-based format	Homo sapiens	None	None	None	None	CHEMBL1782	Farnesyl diphosphate synthase	Homo sapiens	SINGLE PROTEIN	CHEMBL2331292	1	Scientific Literature	ACS Med. Chem. Lett.	2013	None
CHEMBL2338380		0	424.42	0	2.75	29	CCCCCCCCCCCCn1cc[n+](CC(P(=O)([O-])O)P(=O)(O)O)c1	IC50	'='	310.0	nM	6.51			UO_0000065	15.34	0.33	3.76	5.14	False	CHEMBL2344602	Binding affinity to human FPPS at 1 mM by X-ray crystallographic analysis	B	BAO_0000357	single protein format	Homo sapiens	None	None	None	None	CHEMBL1782	Farnesyl diphosphate synthase	Homo sapiens	SINGLE PROTEIN	CHEMBL2331292	1	Scientific Literature	ACS Med. Chem. Lett.	2013	None
CHEMBL2338371		0	298.17	0	-0.76	20	CCCn1cc[n+](CC(P(=O)([O-])O)P(=O)(O)O)c1	IC50	'='	140.0	nM	6.85			UO_0000065	22.99	0.52	7.61	5.41	False	CHEMBL2344602	Binding affinity to human FPPS at 1 mM by X-ray crystallographic analysis	B	BAO_0000357	single protein format	Homo sapiens	None	None	None	None	CHEMBL1782	Farnesyl diphosphate synthase	Homo sapiens	SINGLE PROTEIN	CHEMBL2331292	1	Scientific Literature	ACS Med. Chem. Lett.	2013	None
CHEMBL2338383		0	466.50	0	3.92	32	CCCCCCCCCCCCCCCn1cc[n+](CC(P(=O)([O-])O)P(=O)(O)O)c1	IC50	'='	8300.0	nM	5.08			UO_0000065	10.89	0.23	1.16	4.01	False	CHEMBL2344604	Inhibition of His6-tagged human truncated FPPS (6-353) expressed in Escherichia coli BL21(DE3) cells using geranyl diphosphate and isopentenyl diphosphate as substrate preincubated with enzyme for 30 mins by spectrophotometric analysis	B	BAO_0000219	cell-based format	Homo sapiens	None	None	None	None	CHEMBL1782	Farnesyl diphosphate synthase	Homo sapiens	SINGLE PROTEIN	CHEMBL2331292	1	Scientific Literature	ACS Med. Chem. Lett.	2013	None
CHEMBL2338357		0	342.23	0	-0.66	6	CCCCCn1cc[n+](CC(O)(P(=O)([O-])O)P(=O)(O)O)c1	IC50	'='	49.0	nM	7.31			UO_0000065	21.36	0.48	7.97	4.98	False	CHEMBL2344604	Inhibition of His6-tagged human truncated FPPS (6-353) expressed in Escherichia coli BL21(DE3) cells using geranyl diphosphate and isopentenyl diphosphate as substrate preincubated with enzyme for 30 mins by spectrophotometric analysis	B	BAO_0000219	cell-based format	Homo sapiens	None	None	None	None	CHEMBL1782	Farnesyl diphosphate synthase	Homo sapiens	SINGLE PROTEIN	CHEMBL2331292	1	Scientific Literature	ACS Med. Chem. Lett.	2013	None
CHEMBL2338360		0	384.31	0	0.51	9	CCCCCCCCn1cc[n+](CC(O)(P(=O)([O-])O)P(=O)(O)O)c1	IC50	'='	100.0	nM	7.00			UO_0000065	18.21	0.40	6.49	4.76	False	CHEMBL2344602	Binding affinity to human FPPS at 1 mM by X-ray crystallographic analysis	B	BAO_0000357	single protein format	Homo sapiens	None	None	None	None	CHEMBL1782	Farnesyl diphosphate synthase	Homo sapiens	SINGLE PROTEIN	CHEMBL2331292	1	Scientific Literature	ACS Med. Chem. Lett.	2013	None
CHEMBL2338368		0	256.09	0	-1.65	17	O=P([O-])(O)C(C[n+]1cc[nH]c1)P(=O)(O)O	IC50	'='	140.0	nM	6.85			UO_0000065	26.76	0.62	8.50	4.98	False	CHEMBL2344604	Inhibition of His6-tagged human truncated FPPS (6-353) expressed in Escherichia coli BL21(DE3) cells using geranyl diphosphate and isopentenyl diphosphate as substrate preincubated with enzyme for 30 mins by spectrophotometric analysis	B	BAO_0000219	cell-based format	Homo sapiens	None	None	None	None	CHEMBL1782	Farnesyl diphosphate synthase	Homo sapiens	SINGLE PROTEIN	CHEMBL2331292	1	Scientific Literature	ACS Med. Chem. Lett.	2013	None
CHEMBL2338375		0	354.28	0	0.80	24	CCCCCCCn1cc[n+](CC(P(=O)([O-])O)P(=O)(O)O)c1	IC50	'='	170.0	nM	6.77			UO_0000065	19.11	0.42	5.97	5.34	False	CHEMBL2344602	Binding affinity to human FPPS at 1 mM by X-ray crystallographic analysis	B	BAO_0000357	single protein format	Homo sapiens	None	None	None	None	CHEMBL1782	Farnesyl diphosphate synthase	Homo sapiens	SINGLE PROTEIN	CHEMBL2331292	1	Scientific Literature	ACS Med. Chem. Lett.	2013	None
CHEMBL2338362		0	412.36	0	1.29	11	CCCCCCCCCCn1cc[n+](CC(O)(P(=O)([O-])O)P(=O)(O)O)c1	IC50	'='	230.0	nM	6.64			UO_0000065	16.10	0.35	5.35	4.52	False	CHEMBL2344604	Inhibition of His6-tagged human truncated FPPS (6-353) expressed in Escherichia coli BL21(DE3) cells using geranyl diphosphate and isopentenyl diphosphate as substrate preincubated with enzyme for 30 mins by spectrophotometric analysis	B	BAO_0000219	cell-based format	Homo sapiens	None	None	None	None	CHEMBL1782	Farnesyl diphosphate synthase	Homo sapiens	SINGLE PROTEIN	CHEMBL2331292	1	Scientific Literature	ACS Med. Chem. Lett.	2013	None
CHEMBL2338371		0	298.17	0	-0.76	20	CCCn1cc[n+](CC(P(=O)([O-])O)P(=O)(O)O)c1	IC50	'='	66.0	nM	7.18			UO_0000065	24.08	0.54	7.94	5.67	False	CHEMBL2344604	Inhibition of His6-tagged human truncated FPPS (6-353) expressed in Escherichia coli BL21(DE3) cells using geranyl diphosphate and isopentenyl diphosphate as substrate preincubated with enzyme for 30 mins by spectrophotometric analysis	B	BAO_0000219	cell-based format	Homo sapiens	None	None	None	None	CHEMBL1782	Farnesyl diphosphate synthase	Homo sapiens	SINGLE PROTEIN	CHEMBL2331292	1	Scientific Literature	ACS Med. Chem. Lett.	2013	None
CHEMBL2338382		0	452.47	0	3.53	31	CCCCCCCCCCCCCCn1cc[n+](CC(P(=O)([O-])O)P(=O)(O)O)c1	IC50	'='	1100.0	nM	5.96			UO_0000065	13.17	0.28	2.43	4.70	False	CHEMBL2344602	Binding affinity to human FPPS at 1 mM by X-ray crystallographic analysis	B	BAO_0000357	single protein format	Homo sapiens	None	None	None	None	CHEMBL1782	Farnesyl diphosphate synthase	Homo sapiens	SINGLE PROTEIN	CHEMBL2331292	1	Scientific Literature	ACS Med. Chem. Lett.	2013	None
CHEMBL3299051		0	369.77	0	3.87	11	Cc1ccc(-c2cc3c(NCP(=O)(O)O)ncnc3s2)cc1Cl	IC50	'='	3300.0	nM	5.48			UO_0000065	14.82	0.33	1.61	5.75	True	CHEMBL3369319	Allosteric inhibition of human recombinant FPPS using GPP and [3H]IPP as substrate incubated with enzyme for 10 mins prior to substrate addition by liquid scintillation counting analysis	B	BAO_0000357	single protein format	Homo sapiens	None	None	None	None	CHEMBL1782	Farnesyl diphosphate synthase	Homo sapiens	SINGLE PROTEIN	CHEMBL3297739	1	Scientific Literature	J. Med. Chem.	2014	None
CHEMBL1231307		0	269.26	0	2.58	4	O=C(O)Cn1c(C(=O)O)cc2ccc3ccccc3c21	Activity						Active						False	CHEMBL3369329	Binding affinity to human FPPS at 100 uM in presence of Mg2+ ions and risedronic acid by 1H Line broadening NMR assay	B	BAO_0000357	single protein format	Homo sapiens	None	None	None	None	CHEMBL1782	Farnesyl diphosphate synthase	Homo sapiens	SINGLE PROTEIN	CHEMBL3297739	1	Scientific Literature	J. Med. Chem.	2014	None
CHEMBL3410293		0	336.18	0	0.06	10b	Cn1c(NCC(P(=O)(O)O)P(=O)(O)O)nc2cccnc21	Inhibition						Not Active						False	CHEMBL3411596	Inhibition of human FPPS at 10 uM	B	BAO_0000357	single protein format	Homo sapiens	None	None	None	None	CHEMBL1782	Farnesyl diphosphate synthase	Homo sapiens	SINGLE PROTEIN	CHEMBL3407447	1	Scientific Literature	Bioorg. Med. Chem. Lett.	2015	None
CHEMBL923	RISEDRONIC ACID	4	283.11	0	-0.37	2	O=P(O)(O)C(O)(Cc1cccnc1)P(=O)(O)O	Inhibition						Active						False	CHEMBL3411598	Competitive inhibition of human HPPS at 100 uM by NMR analysis in presence of Mg2+	B	BAO_0000357	single protein format	Homo sapiens	None	None	None	None	CHEMBL1782	Farnesyl diphosphate synthase	Homo sapiens	SINGLE PROTEIN	CHEMBL3407447	1	Scientific Literature	Bioorg. Med. Chem. Lett.	2015	None
CHEMBL294191		0	282.13	0	0.17	21	O=P(O)(O)C(CNc1ccncc1)P(=O)(O)O	Ki	'='	40.0	nM	7.40			UO_0000065	26.22	0.59	7.23	5.28	False	CHEMBL681891	Binding affinity towards farnesyl Pyrophosphate Synthase using [14C]- isopentenyl pyrophosphate as radioligand	B	BAO_0000357	single protein format	Leishmania major	None	None	None	None	CHEMBL1782	Farnesyl diphosphate synthase	Homo sapiens	SINGLE PROTEIN	CHEMBL1145906	1	Scientific Literature	J. Med. Chem.	2003	None
CHEMBL258994	DIGERANYL BISPHOSPHONATE	0	448.48	1	6.20	4	CC(C)=CCC/C(C)=C/CC(C/C=C(\C)CCC=C(C)C)(P(=O)(O)O)P(=O)(O)O	IC50	'>'	10000.0	nM				UO_0000065					False	CHEMBL2351267	Inhibition of human FPPS	B	BAO_0000357	single protein format	Homo sapiens	None	None	None	None	CHEMBL1782	Farnesyl diphosphate synthase	Homo sapiens	SINGLE PROTEIN	CHEMBL2346614	1	Scientific Literature	Bioorg. Med. Chem.	2013	None
CHEMBL98083		0	339.22	1	0.21	26(4a)	O=P(O)(O)C(O)(CCNCCc1ccccc1)P(=O)(O)O	ED50	'='	0.3	mg.kg-1				UO_0000308					False	CHEMBL878723	Effective dose in inhibiting osteoclastic bone resorption	F	BAO_0000019	assay format	Rattus norvegicus	None	None	None	None	CHEMBL1782	Farnesyl diphosphate synthase	Homo sapiens	SINGLE PROTEIN	CHEMBL1144872	1	Scientific Literature	J. Med. Chem.	2003	None
CHEMBL2347858		0	325.18	0	0.74	2a	O=P(O)(O)C(Nc1ncnc2sccc12)P(=O)(O)O	Inhibition	'='	75.0	%				UO_0000187					False	CHEMBL2351268	Inhibition of human recombinant N-terminal His6-tagged FPPS transfected in Escherichia coli BL21 (DE3) cells using GPP and [3H]-IPP as substrate at 10 uM incubated for 10 mins prior to substrate addition measured after 20 mins by liquid scintillation counting analysis	B	BAO_0000219	cell-based format	Homo sapiens	None	None	BL21-DE3	None	CHEMBL1782	Farnesyl diphosphate synthase	Homo sapiens	SINGLE PROTEIN	CHEMBL2346614	1	Scientific Literature	Bioorg. Med. Chem.	2013	None
CHEMBL100717		0	257.08	1	-0.54	53(8j)	O=P(O)(O)C(Nc1ncc[nH]1)P(=O)(O)O	ED50	'='	0.5	mg.kg-1				UO_0000308					False	CHEMBL878723	Effective dose in inhibiting osteoclastic bone resorption	F	BAO_0000019	assay format	Rattus norvegicus	None	None	None	None	CHEMBL1782	Farnesyl diphosphate synthase	Homo sapiens	SINGLE PROTEIN	CHEMBL1144872	1	Scientific Literature	J. Med. Chem.	2003	None
CHEMBL100717		0	257.08	1	-0.54	53(8j)	O=P(O)(O)C(Nc1ncc[nH]1)P(=O)(O)O	IC50	'='	1945.36	nM	5.71			UO_0000065					False	CHEMBL799889	Negative logarithm of inhibitory concentration against bone resorption	F	BAO_0000019	assay format	Rattus norvegicus	None	None	None	None	CHEMBL1782	Farnesyl diphosphate synthase	Homo sapiens	SINGLE PROTEIN	CHEMBL1144872	1	Scientific Literature	J. Med. Chem.	2003	None
CHEMBL256222		0	414.46	0	4.36	4g	O=C(Nc1ccc(Oc2ccccc2)cc1)C1=C(O)CC(Cc2ccccc2)NC1=O	IC50	'>'	50000.0	nM				UO_0000065					False	CHEMBL951084	Inhibition of human FPPS	B	BAO_0000357	single protein format	Homo sapiens	None	None	None	None	CHEMBL1782	Farnesyl diphosphate synthase	Homo sapiens	SINGLE PROTEIN	CHEMBL1142343	1	Scientific Literature	Bioorg. Med. Chem. Lett.	2008	None
CHEMBL272162		0	404.51	0	4.62	1e	O=C(Nc1ccc(C2CCCCC2)cc1)C1=C(O)C(CCc2ccccc2)NC1=O	IC50	'>'	100000.0	nM				UO_0000065					False	CHEMBL951084	Inhibition of human FPPS	B	BAO_0000357	single protein format	Homo sapiens	None	None	None	None	CHEMBL1782	Farnesyl diphosphate synthase	Homo sapiens	SINGLE PROTEIN	CHEMBL1142343	1	Scientific Literature	Bioorg. Med. Chem. Lett.	2008	None
CHEMBL294192		0	282.13	0	0.17	10	O=P(O)(O)C(CNc1ccccn1)P(=O)(O)O	IC50	'='	170.0	nM	6.77			UO_0000065	23.99	0.54	6.60	4.84	False	CHEMBL681890	Inhibitory activity against farnesyl Pyrophosphate Synthase was determined	B	BAO_0000357	single protein format	Leishmania major	None	None	None	None	CHEMBL1782	Farnesyl diphosphate synthase	Homo sapiens	SINGLE PROTEIN	CHEMBL1145906	1	Scientific Literature	J. Med. Chem.	2003	None
CHEMBL1208085		0	349.32	0	2.71	43, BPH-830	O=C(CP(=O)(O)O)NCCCc1cccc(Oc2ccccc2)c1	Inhibition						Not Active						False	CHEMBL2065762	Inhibition of FPPS	B	BAO_0000357	single protein format	Homo sapiens	None	None	None	None	CHEMBL1782	Farnesyl diphosphate synthase	Homo sapiens	SINGLE PROTEIN	CHEMBL2062486	1	Scientific Literature	ACS Med. Chem. Lett.	2012	None
CHEMBL52761		0	234.08	0	-0.21	4	CCCC(O)(P(=O)(O)O)P(=O)(O)O	IC50	'='	42830.0	nM	4.37			UO_0000065	18.66	0.46	4.58	3.23	False	CHEMBL681894	Inhibition of Trypanosoma cruzi farnesyl pyrophosphate synthase	B	BAO_0000357	single protein format	Trypanosoma cruzi	None	None	None	None	CHEMBL1782	Farnesyl diphosphate synthase	Homo sapiens	SINGLE PROTEIN	CHEMBL1136233	1	Scientific Literature	Bioorg. Med. Chem. Lett.	2003	None
CHEMBL494897		0	423.38	0	2.54	4	CCCCCCCCCCOc1ccc[n+](CC(P(=O)([O-])O)P(=O)(O)O)c1	IC50						Not Determined						False	CHEMBL2049640	Inhibition of human recombinant N-terminal-His6 tagged FPPS expressed in Escherichia coli BL21 using [3H]IPP and GPP as substrate measured after 20 mins by liquid scintillation counting	B	BAO_0000019	assay format	Homo sapiens	None	None	None	None	CHEMBL1782	Farnesyl diphosphate synthase	Homo sapiens	SINGLE PROTEIN	CHEMBL2046409	1	Scientific Literature	J. Med. Chem.	2012	None
CHEMBL870	ALENDRONIC ACID	4	249.10	1	-1.27	alendronate	NCCCC(O)(P(=O)(O)O)P(=O)(O)O	Inhibition	'='	44.0	%				UO_0000187					False	CHEMBL991936	Inhibition of farnesyl diphosphate synthase at 100 nM	B	BAO_0000357	single protein format	None	None	None	None	None	CHEMBL1782	Farnesyl diphosphate synthase	Homo sapiens	SINGLE PROTEIN	CHEMBL1155115	1	Scientific Literature	J. Med. Chem.	2008	None
CHEMBL294191		0	282.13	0	0.17	21	O=P(O)(O)C(CNc1ccncc1)P(=O)(O)O	IC50	'='	420.0	nM	6.38			UO_0000065	22.60	0.51	6.21	4.56	False	CHEMBL681890	Inhibitory activity against farnesyl Pyrophosphate Synthase was determined	B	BAO_0000357	single protein format	Leishmania major	None	None	None	None	CHEMBL1782	Farnesyl diphosphate synthase	Homo sapiens	SINGLE PROTEIN	CHEMBL1145906	1	Scientific Literature	J. Med. Chem.	2003	None
CHEMBL1231307		0	269.26	0	2.58	7	O=C(O)Cn1c(C(=O)O)cc2ccc3ccccc3c21	Inhibition						Active						False	CHEMBL3411598	Competitive inhibition of human HPPS at 100 uM by NMR analysis in presence of Mg2+	B	BAO_0000357	single protein format	Homo sapiens	None	None	None	None	CHEMBL1782	Farnesyl diphosphate synthase	Homo sapiens	SINGLE PROTEIN	CHEMBL3407447	1	Scientific Literature	Bioorg. Med. Chem. Lett.	2015	None
CHEMBL2048238		0	344.20	0	1.80	11c	O=P(O)(O)C(Nc1cncc(-c2ccccc2)c1)P(=O)(O)O	IC50	'='	47.0	nM	7.33			UO_0000065	21.29	0.45	5.53	5.23	False	CHEMBL2049638	Inhibition of human recombinant N-terminal-His6 tagged FPPS expressed in Escherichia coli BL21 using [14C]IPP and GPP as substrate incubated for 10 mins prior to substrate addition measured after 10 mins by scintillation counting	B	BAO_0000019	assay format	Homo sapiens	None	None	None	None	CHEMBL1782	Farnesyl diphosphate synthase	Homo sapiens	SINGLE PROTEIN	CHEMBL2046409	1	Scientific Literature	J. Med. Chem.	2012	None
CHEMBL2088344		0	353.21	1	0.27	10d	CC(C)NC(=O)c1ccnc(NC(P(=O)(O)O)P(=O)(O)O)c1	IC50	'='	1000.0	nM	6.00			UO_0000065	16.99	0.37	5.73	3.55	False	CHEMBL2092208	Inhibition of human His6-tagged recombinant FPPS expressed in Escherichia coli BL21(DE3) using GPP and [3H]IPP as substrate incubated for 5 mins prior to substrate addition measured after 20 mins by liquid scintillation counting	B	BAO_0000019	assay format	Homo sapiens	None	None	None	None	CHEMBL1782	Farnesyl diphosphate synthase	Homo sapiens	SINGLE PROTEIN	CHEMBL2086301	1	Scientific Literature	Bioorg. Med. Chem.	2012	None
CHEMBL3410291		0	451.40	0	4.82	9i	CC(C)C(C)c1[nH]c2ccc(-c3ccccc3)cc2c1CC(P(=O)(O)O)P(=O)(O)O	IC50	'='	1100.0	nM	5.96			UO_0000065	13.20	0.27	1.14	4.55	False	CHEMBL3411595	Inhibition of human FPPS	B	BAO_0000357	single protein format	Homo sapiens	None	None	None	None	CHEMBL1782	Farnesyl diphosphate synthase	Homo sapiens	SINGLE PROTEIN	CHEMBL3407447	1	Scientific Literature	Bioorg. Med. Chem. Lett.	2015	None
CHEMBL1231307		0	269.26	0	2.58	7	O=C(O)Cn1c(C(=O)O)cc2ccc3ccccc3c21	IC50	'='	920.0	nM	6.04			UO_0000065	22.42	0.41	3.46	7.59	False	CHEMBL3411595	Inhibition of human FPPS	B	BAO_0000357	single protein format	Homo sapiens	None	None	None	None	CHEMBL1782	Farnesyl diphosphate synthase	Homo sapiens	SINGLE PROTEIN	CHEMBL3407447	1	Scientific Literature	Bioorg. Med. Chem. Lett.	2015	None
CHEMBL2048235		0	344.20	0	1.80	14c	O=P(O)(O)C(Nc1ncccc1-c1ccccc1)P(=O)(O)O	Inhibition	'='	16.0	%				UO_0000187					False	CHEMBL2049639	Inhibition of human recombinant N-terminal-His6 tagged FPPS expressed in Escherichia coli BL21 using [3H]IPP and GPP as substrate at 1 uM incubated for 10 mins prior to substrate addition measured after 20 mins by liquid scintillation counting	B	BAO_0000019	assay format	Homo sapiens	None	None	None	None	CHEMBL1782	Farnesyl diphosphate synthase	Homo sapiens	SINGLE PROTEIN	CHEMBL2046409	1	Scientific Literature	J. Med. Chem.	2012	None
CHEMBL237589		0	376.39	0	2.42	31	CCCCCCCCCC[S+](C)CC(P(=O)([O-])O)P(=O)(O)O	IC50	'='	240.0	nM	6.62			UO_0000065	17.59	0.41	4.20	5.62	False	CHEMBL901776	Inhibition of human FPPS	B	BAO_0000357	single protein format	Homo sapiens	None	None	None	None	CHEMBL1782	Farnesyl diphosphate synthase	Homo sapiens	SINGLE PROTEIN	CHEMBL1138275	1	Scientific Literature	J. Med. Chem.	2007	None
CHEMBL923	RISEDRONIC ACID	4	283.11	0	-0.37	2	O=P(O)(O)C(O)(Cc1cccnc1)P(=O)(O)O	IC50	'='	11.0	nM	7.96			UO_0000065	28.11	0.64	8.33	5.37	True	CHEMBL2049638	Inhibition of human recombinant N-terminal-His6 tagged FPPS expressed in Escherichia coli BL21 using [14C]IPP and GPP as substrate incubated for 10 mins prior to substrate addition measured after 10 mins by scintillation counting	B	BAO_0000019	assay format	Homo sapiens	None	None	None	None	CHEMBL1782	Farnesyl diphosphate synthase	Homo sapiens	SINGLE PROTEIN	CHEMBL2046409	1	Scientific Literature	J. Med. Chem.	2012	None
CHEMBL2048245		0	374.23	0	1.81	13h	COc1ccccc1-c1ccnc(NC(P(=O)(O)O)P(=O)(O)O)c1	Inhibition	'='	45.0	%				UO_0000187					False	CHEMBL2049639	Inhibition of human recombinant N-terminal-His6 tagged FPPS expressed in Escherichia coli BL21 using [3H]IPP and GPP as substrate at 1 uM incubated for 10 mins prior to substrate addition measured after 20 mins by liquid scintillation counting	B	BAO_0000019	assay format	Homo sapiens	None	None	None	None	CHEMBL1782	Farnesyl diphosphate synthase	Homo sapiens	SINGLE PROTEIN	CHEMBL2046409	1	Scientific Literature	J. Med. Chem.	2012	None
CHEMBL923	RISEDRONIC ACID	4	283.11	0	-0.37	2a	O=P(O)(O)C(O)(Cc1cccnc1)P(=O)(O)O	Delta Tm	'='	30.0	degrees C				UO_0000027					False	CHEMBL3369321	Binding affinity to human FPPS assessed as change in thermal unfolding by differential scanning fluorimetry in presence of IPP and Mg2+	B	BAO_0000357	single protein format	Homo sapiens	None	None	None	None	CHEMBL1782	Farnesyl diphosphate synthase	Homo sapiens	SINGLE PROTEIN	CHEMBL3297739	1	Scientific Literature	J. Med. Chem.	2014	None
CHEMBL3410292		0	336.18	0	0.06	10a	Cn1c(NCC(P(=O)(O)O)P(=O)(O)O)nc2ncccc21	Inhibition						Active						False	CHEMBL3411596	Inhibition of human FPPS at 10 uM	B	BAO_0000357	single protein format	Homo sapiens	None	None	None	None	CHEMBL1782	Farnesyl diphosphate synthase	Homo sapiens	SINGLE PROTEIN	CHEMBL3407447	1	Scientific Literature	Bioorg. Med. Chem. Lett.	2015	None
CHEMBL923	RISEDRONIC ACID	4	283.11	0	-0.37	2	O=P(O)(O)C(O)(Cc1cccnc1)P(=O)(O)O	IC50	'='	11.0	nM	7.96			UO_0000065	28.11	0.64	8.33	5.37	False	CHEMBL3411595	Inhibition of human FPPS	B	BAO_0000357	single protein format	Homo sapiens	None	None	None	None	CHEMBL1782	Farnesyl diphosphate synthase	Homo sapiens	SINGLE PROTEIN	CHEMBL3407447	1	Scientific Literature	Bioorg. Med. Chem. Lett.	2015	None
CHEMBL324003		0	274.19	0	2.03	28	CCCCCCCC(P(=O)(O)O)P(=O)(O)O	Ki	'='	1880.0	nM	5.73			UO_0000065	20.88	0.49	3.70	4.98	False	CHEMBL681895	Binding affinity towards Trypanosoma cruzi farnesyl pyrophosphate synthase (TcFPPS)	B	BAO_0000357	single protein format	Trypanosoma cruzi	None	None	None	None	CHEMBL1782	Farnesyl diphosphate synthase	Homo sapiens	SINGLE PROTEIN	CHEMBL1136233	1	Scientific Literature	Bioorg. Med. Chem. Lett.	2003	None
CHEMBL3410290		0	401.34	0	3.69	9h	CC(c1[nH]c2ccccc2c1CC(P(=O)(O)O)P(=O)(O)O)C1CCCC1	Inhibition						Active						False	CHEMBL3411598	Competitive inhibition of human HPPS at 100 uM by NMR analysis in presence of Mg2+	B	BAO_0000357	single protein format	Homo sapiens	None	None	None	None	CHEMBL1782	Farnesyl diphosphate synthase	Homo sapiens	SINGLE PROTEIN	CHEMBL3407447	1	Scientific Literature	Bioorg. Med. Chem. Lett.	2015	None
CHEMBL1231307		0	269.26	0	2.58	7	O=C(O)Cn1c(C(=O)O)cc2ccc3ccccc3c21	Ratio IC50	'='	100.0										False	CHEMBL3091238	Ratio of IC50 for human recombinant FPPS incubated for 10 mins prior to substrate addition measured after 8 mins by scintillation counting analysis to IC50 for FPPS (unknown origin)	B	BAO_0000357	single protein format	Homo sapiens	None	None	None	None	CHEMBL1782	Farnesyl diphosphate synthase	Homo sapiens	SINGLE PROTEIN	CHEMBL3085630	1	Scientific Literature	J. Med. Chem.	2013	None
CHEMBL924	ZOLEDRONIC ACID	4	272.09	0	-1.12	1	O=P(O)(O)C(O)(Cn1ccnc1)P(=O)(O)O	IC50						Not Determined						False	CHEMBL3091236	Inhibition of human recombinant FPPS using GPP/[3H]IPP as substrate incubated for 10 mins prior to substrate addition measured after 8 mins by scintillation counting analysis	B	BAO_0000357	single protein format	Homo sapiens	None	None	None	None	CHEMBL1782	Farnesyl diphosphate synthase	Homo sapiens	SINGLE PROTEIN	CHEMBL3085630	1	Scientific Literature	J. Med. Chem.	2013	None
CHEMBL3087935		0	459.36	0	3.20	6k	CC(C)Oc1ccc(-c2cc3c(NC(P(=O)(O)O)P(=O)(O)O)ncnc3s2)cc1	IC50						Not Determined						False	CHEMBL3091237	Inhibition of human recombinant FPPS using GPP/[3H]IPP as substrate incubated for 10 mins prior to substrate addition by scintillation counting analysis	B	BAO_0000357	single protein format	Homo sapiens	None	None	None	None	CHEMBL1782	Farnesyl diphosphate synthase	Homo sapiens	SINGLE PROTEIN	CHEMBL3085630	1	Scientific Literature	J. Med. Chem.	2013	None
CHEMBL3087933		0	431.30	0	2.42	6j	COc1ccc(-c2cc3c(NC(P(=O)(O)O)P(=O)(O)O)ncnc3s2)cc1	IC50	'='	440.0	nM	6.36			UO_0000065	14.74	0.32	3.94	3.92	False	CHEMBL3091237	Inhibition of human recombinant FPPS using GPP/[3H]IPP as substrate incubated for 10 mins prior to substrate addition by scintillation counting analysis	B	BAO_0000357	single protein format	Homo sapiens	None	None	None	None	CHEMBL1782	Farnesyl diphosphate synthase	Homo sapiens	SINGLE PROTEIN	CHEMBL3085630	1	Scientific Literature	J. Med. Chem.	2013	None
CHEMBL4214440		0	337.45	0	3.09	9	C/C(=N\NC(=N)N)c1sc(-c2ccc(C#CC3CC3)cc2)nc1C	Inhibition						Not Active						False	CHEMBL4197176	Inhibition of human FPPS	A	BAO_0000357	single protein format	Homo sapiens	None	None	None	None	CHEMBL1782	Farnesyl diphosphate synthase	Homo sapiens	SINGLE PROTEIN	CHEMBL4196022	1	Scientific Literature	Eur J Med Chem	2018	None
CHEMBL261582		0	312.24	0	2.75	7a	CC(C)=CCC(CC=C(C)C)(P(=O)(O)O)P(=O)(O)O	IC50	'>'	50000.0	nM				UO_0000065					False	CHEMBL939914	Inhibition of human recombinant FDPS expressed in BL21 gold bacteria	B	BAO_0000019	assay format	Homo sapiens	None	None	None	None	CHEMBL1782	Farnesyl diphosphate synthase	Homo sapiens	SINGLE PROTEIN	CHEMBL1142438	1	Scientific Literature	Bioorg. Med. Chem.	2008	None
CHEMBL4295158		0	376.24	0	1.34	17	O=P(O)(O)C(O)(CCCCc1ncc2ccccc2n1)P(=O)(O)O	Inhibition	'='	48.0	%				UO_0000187					False	CHEMBL4267720	Inhibition of recombinant human C-terminal His6-tagged FPPS expressed in Escherichia coli BL21 at 100 uM using DMAPP and IPP as substrates pretreated for 15 mins followed by substrates addition and measured after 1 hr by colorimetric method relative to control	B	BAO_0000019	assay format	Homo sapiens	None	None	None	None	CHEMBL1782	Farnesyl diphosphate synthase	Homo sapiens	SINGLE PROTEIN	CHEMBL4265921	1	Scientific Literature	Eur J Med Chem	2018	None
CHEMBL4295158		0	376.24	0	1.34	17	O=P(O)(O)C(O)(CCCCc1ncc2ccccc2n1)P(=O)(O)O	Inhibition	'='	68.0	%				UO_0000187					False	CHEMBL4267722	Inhibition of recombinant human C-terminal His6-tagged FPPS expressed in Escherichia coli BL21 at 1 to 10 uM using DMAPP and IPP as substrates pretreated for 15 mins followed by substrates addition and measured after 1 hr by colorimetric method relative to control	B	BAO_0000019	assay format	Homo sapiens	None	None	None	None	CHEMBL1782	Farnesyl diphosphate synthase	Homo sapiens	SINGLE PROTEIN	CHEMBL4265921	1	Scientific Literature	Eur J Med Chem	2018	None
CHEMBL3087938		0	477.32	0	3.53	6n	O=P(O)(O)C(Nc1ncnc2sc(-c3ccc(C4CC4(F)F)cc3)cc12)P(=O)(O)O	IC50	'='	140.0	nM	6.85			UO_0000065	14.36	0.31	3.32	4.48	False	CHEMBL3091237	Inhibition of human recombinant FPPS using GPP/[3H]IPP as substrate incubated for 10 mins prior to substrate addition by scintillation counting analysis	B	BAO_0000357	single protein format	Homo sapiens	None	None	None	None	CHEMBL1782	Farnesyl diphosphate synthase	Homo sapiens	SINGLE PROTEIN	CHEMBL3085630	1	Scientific Literature	J. Med. Chem.	2013	None
CHEMBL2048236		0	361.20	0	2.27	8c	O=P(O)(O)C(F)(Cc1cncc(-c2ccccc2)c1)P(=O)(O)O	IC50	'='	115.0	nM	6.94			UO_0000065	19.21	0.41	4.67	5.42	False	CHEMBL2049638	Inhibition of human recombinant N-terminal-His6 tagged FPPS expressed in Escherichia coli BL21 using [14C]IPP and GPP as substrate incubated for 10 mins prior to substrate addition measured after 10 mins by scintillation counting	B	BAO_0000019	assay format	Homo sapiens	None	None	None	None	CHEMBL1782	Farnesyl diphosphate synthase	Homo sapiens	SINGLE PROTEIN	CHEMBL2046409	1	Scientific Literature	J. Med. Chem.	2012	None
CHEMBL2063253		0	341.36	0	3.05	7	O=C(/C=C(\O)C(=O)O)NCCCc1cccc(Oc2ccccc2)c1	Inhibition						Not Active						False	CHEMBL2065762	Inhibition of FPPS	B	BAO_0000357	single protein format	Homo sapiens	None	None	None	None	CHEMBL1782	Farnesyl diphosphate synthase	Homo sapiens	SINGLE PROTEIN	CHEMBL2062486	1	Scientific Literature	ACS Med. Chem. Lett.	2012	None
CHEMBL923	RISEDRONIC ACID	4	283.11	0	-0.37	RIS	O=P(O)(O)C(O)(Cc1cccnc1)P(=O)(O)O	Activity						Active						False	CHEMBL3614721	Binding affinity to FPPS (unknown origin) in presence of Mg2+ ions by neutron protein crystallography	B	BAO_0000357	single protein format	Homo sapiens	None	None	None	None	CHEMBL1782	Farnesyl diphosphate synthase	Homo sapiens	SINGLE PROTEIN	CHEMBL3612046	1	Scientific Literature	J. Med. Chem.	2015	None
CHEMBL288665		0	302.20	0	2.74	2	CCCCC/C(C)=C/COP(=O)(O)OP(=O)(O)O	Km	'='	11500.0	nM				UO_0000065					False	CHEMBL858749	Compound was tested for apparent Km values of Farnesyl diphosphate synthase from Bacteria	B	BAO_0000357	single protein format	Geobacillus stearothermophilus	None	None	None	None	CHEMBL1782	Farnesyl diphosphate synthase	Homo sapiens	SINGLE PROTEIN	CHEMBL1128774	1	Scientific Literature	Bioorg. Med. Chem. Lett.	1995	None
CHEMBL3087937		0	441.34	0	3.29	6m	O=P(O)(O)C(Nc1ncnc2sc(-c3ccc(C4CC4)cc3)cc12)P(=O)(O)O	IC50	'='	39.0	nM	7.41			UO_0000065	16.79	0.36	4.12	4.85	False	CHEMBL3091236	Inhibition of human recombinant FPPS using GPP/[3H]IPP as substrate incubated for 10 mins prior to substrate addition measured after 8 mins by scintillation counting analysis	B	BAO_0000357	single protein format	Homo sapiens	None	None	None	None	CHEMBL1782	Farnesyl diphosphate synthase	Homo sapiens	SINGLE PROTEIN	CHEMBL3085630	1	Scientific Literature	J. Med. Chem.	2013	None
CHEMBL4279995		0	363.20	1	0.43	15	O=P(O)(O)C(O)(CCNc1ncc2ccccc2n1)P(=O)(O)O	Inhibition	'='	79.0	%				UO_0000187					False	CHEMBL4267720	Inhibition of recombinant human C-terminal His6-tagged FPPS expressed in Escherichia coli BL21 at 100 uM using DMAPP and IPP as substrates pretreated for 15 mins followed by substrates addition and measured after 1 hr by colorimetric method relative to control	B	BAO_0000019	assay format	Homo sapiens	None	None	None	None	CHEMBL1782	Farnesyl diphosphate synthase	Homo sapiens	SINGLE PROTEIN	CHEMBL4265921	1	Scientific Literature	Eur J Med Chem	2018	None
CHEMBL4280539		0	439.30	1	2.10	25	O=P(O)(O)C(O)(CCNc1nc(-c2ccccc2)nc2ccccc12)P(=O)(O)O	Inhibition	'='	25.0	%				UO_0000187					False	CHEMBL4267720	Inhibition of recombinant human C-terminal His6-tagged FPPS expressed in Escherichia coli BL21 at 100 uM using DMAPP and IPP as substrates pretreated for 15 mins followed by substrates addition and measured after 1 hr by colorimetric method relative to control	B	BAO_0000019	assay format	Homo sapiens	None	None	None	None	CHEMBL1782	Farnesyl diphosphate synthase	Homo sapiens	SINGLE PROTEIN	CHEMBL4265921	1	Scientific Literature	Eur J Med Chem	2018	None
CHEMBL4294465		0	340.19	1	0.61	26	O=P(O)(O)C(O)(Sc1nc2ccccc2[nH]1)P(=O)(O)O	Inhibition	'='	24.0	%				UO_0000187					False	CHEMBL4267720	Inhibition of recombinant human C-terminal His6-tagged FPPS expressed in Escherichia coli BL21 at 100 uM using DMAPP and IPP as substrates pretreated for 15 mins followed by substrates addition and measured after 1 hr by colorimetric method relative to control	B	BAO_0000019	assay format	Homo sapiens	None	None	None	None	CHEMBL1782	Farnesyl diphosphate synthase	Homo sapiens	SINGLE PROTEIN	CHEMBL4265921	1	Scientific Literature	Eur J Med Chem	2018	None
CHEMBL257948		0	398.46	0	4.24	1i	O=C(Nc1ccc(-c2ccccc2)cc1)C1=C(O)C(CCc2ccccc2)NC1=O	IC50	'>'	100000.0	nM				UO_0000065					False	CHEMBL951084	Inhibition of human FPPS	B	BAO_0000357	single protein format	Homo sapiens	None	None	None	None	CHEMBL1782	Farnesyl diphosphate synthase	Homo sapiens	SINGLE PROTEIN	CHEMBL1142343	1	Scientific Literature	Bioorg. Med. Chem. Lett.	2008	None
CHEMBL1254093		0	558.41	1	5.87	21	CC(C)=CCC/C(C)=C/CC(Cc1ccc(CC=C(C)C)cc1)(P(=O)([O-])[O-])P(=O)([O-])[O-].[Na+].[Na+].[Na+].[Na+]	Inhibition						Active						False	CHEMBL1250628	Inhibition of FDPS in human K562 cells assessed as reduction Ras protein farnesylation after 48 hrs by Western blotting in presence of mevalonate and FPP	B	BAO_0000219	cell-based format	Homo sapiens	None	None	K562	None	CHEMBL1782	Farnesyl diphosphate synthase	Homo sapiens	SINGLE PROTEIN	CHEMBL1250542	1	Scientific Literature	Bioorg. Med. Chem.	2010	CHEMBL3308378
CHEMBL457423		0	306.15	0	0.72	6c	O=P(O)(O)C(Cn1cnc2ccccc21)P(=O)(O)O	IC50	'='	16.1	nM	7.79			UO_0000065	25.46	0.56	7.07	5.86	False	CHEMBL1036745	Inhibition of human FPP synthase expressed in Escherichia coli BL21 (DE3)	B	BAO_0000019	assay format	Homo sapiens	None	None	None	None	CHEMBL1782	Farnesyl diphosphate synthase	Homo sapiens	SINGLE PROTEIN	CHEMBL1142544	1	Scientific Literature	J. Med. Chem.	2008	None
CHEMBL2338361		0	398.33	0	0.90	10	CCCCCCCCCn1cc[n+](CC(O)(P(=O)([O-])O)P(=O)(O)O)c1	IC50	'='	120.0	nM	6.92			UO_0000065	17.37	0.38	6.02	4.71	False	CHEMBL2344602	Binding affinity to human FPPS at 1 mM by X-ray crystallographic analysis	B	BAO_0000357	single protein format	Homo sapiens	None	None	None	None	CHEMBL1782	Farnesyl diphosphate synthase	Homo sapiens	SINGLE PROTEIN	CHEMBL2331292	1	Scientific Literature	ACS Med. Chem. Lett.	2013	None
CHEMBL2315880		0	481.25	0	2.19	1, E/Z mixture	CC(C)=CCCC(C)=CCn1cc(CC(P(=O)([O-])[O-])P(=O)([O-])[O-])nn1.[Na+].[Na+].[Na+].[Na+]	Inhibition						Not Active						False	CHEMBL3266744	Inhibition of FDPS in human RPMI-8226 cells assessed as disruption of Ras farnesylation after 48 hrs by western blot analysis	B	BAO_0000219	cell-based format	Homo sapiens	None	None	RPMI-8226	None	CHEMBL1782	Farnesyl diphosphate synthase	Homo sapiens	SINGLE PROTEIN	CHEMBL3259705	1	Scientific Literature	Bioorg. Med. Chem.	2014	CHEMBL3307732
CHEMBL4207051		0	509.30	0	2.98	39	CCC(Cc1cn(CC=C(C)CCC=C(C)C)nn1)(P(=O)([O-])[O-])P(=O)([O-])[O-].[Na+].[Na+].[Na+].[Na+]	IC50	'='	94300.0	nM	4.03			UO_0000065	9.55	0.20	1.05	2.76	False	CHEMBL4182963	Inhibition of recombinant FDPS (unknown origin) using GPP as substrate pretreated for 10 mins followed by substrate addition measured after 30 mins in presence of [14C]-IPP by liquid scintillation counting method	B	BAO_0000357	single protein format	Homo sapiens	None	None	None	None	CHEMBL1782	Farnesyl diphosphate synthase	Homo sapiens	SINGLE PROTEIN	CHEMBL4177743	1	Scientific Literature	Bioorg Med Chem	2018	None
CHEMBL923	RISEDRONIC ACID	4	283.11	0	-0.37	8, risedronate	O=P(O)(O)C(O)(Cc1cccnc1)P(=O)(O)O	Ki	'='	82.2	nM	7.08			UO_0000065	25.03	0.57	7.46	4.78	False	CHEMBL924793	Inhibition of human recombinant FPPS expressed in Escherichia coli BL21	B	BAO_0000019	assay format	Homo sapiens	None	None	None	None	CHEMBL1782	Farnesyl diphosphate synthase	Homo sapiens	SINGLE PROTEIN	CHEMBL1142396	1	Scientific Literature	J. Med. Chem.	2008	None
CHEMBL56073		0	381.30	0	1.33	2 (4j)	CN(CCCCc1ccccc1)CCC(O)(P(=O)(O)O)P(=O)(O)O	IC50	'='	1.047	nM	8.98			UO_0000065					False	CHEMBL799889	Negative logarithm of inhibitory concentration against bone resorption	F	BAO_0000019	assay format	Rattus norvegicus	None	None	None	None	CHEMBL1782	Farnesyl diphosphate synthase	Homo sapiens	SINGLE PROTEIN	CHEMBL1144872	1	Scientific Literature	J. Med. Chem.	2003	None
CHEMBL394758		0	301.56	0	0.87	5f	O=P(O)(O)C(Cl)(Cc1cccnc1)P(=O)(O)O	IC50	'='	94.6	nM	7.02			UO_0000065	23.29	0.56	6.15	5.49	False	CHEMBL902037	Inhibition of human cloned FPPS expressed in Escherichia col BL2 (DE3)	B	BAO_0000019	assay format	Homo sapiens	None	None	None	None	CHEMBL1782	Farnesyl diphosphate synthase	Homo sapiens	SINGLE PROTEIN	CHEMBL1138296	1	Scientific Literature	J. Med. Chem.	2007	None
CHEMBL240776		0	231.14	0	0.25	7h	O=C(O)C(Cc1cccnc1)P(=O)(O)O	IC50						Not Determined						False	CHEMBL902037	Inhibition of human cloned FPPS expressed in Escherichia col BL2 (DE3)	B	BAO_0000019	assay format	Homo sapiens	None	None	None	None	CHEMBL1782	Farnesyl diphosphate synthase	Homo sapiens	SINGLE PROTEIN	CHEMBL1138296	1	Scientific Literature	J. Med. Chem.	2007	None
CHEMBL3299047		0	335.33	0	3.21	7	Cc1ccc(-c2cc3c(NCP(=O)(O)O)ncnc3s2)cc1	IC50	'='	4500.0	nM	5.35			UO_0000065	15.94	0.33	2.14	5.61	False	CHEMBL3369319	Allosteric inhibition of human recombinant FPPS using GPP and [3H]IPP as substrate incubated with enzyme for 10 mins prior to substrate addition by liquid scintillation counting analysis	B	BAO_0000357	single protein format	Homo sapiens	None	None	None	None	CHEMBL1782	Farnesyl diphosphate synthase	Homo sapiens	SINGLE PROTEIN	CHEMBL3297739	1	Scientific Literature	J. Med. Chem.	2014	None
CHEMBL261311		0	187.13	0	0.80	2c	O=P(O)(O)CCc1cccnc1	Ratio						Not Determined						False	CHEMBL3369326	Inhibition of FPPS in human SH-SY5Y cells assessed as blocking of tau metabolism by measuring ratio of tau phosphorylation to total tau level at 100 nM after 24 hrs by ELISA (Rvb = 0.012 no-unit)	B	BAO_0000219	cell-based format	Homo sapiens	None	None	SH-SY5Y	None	CHEMBL1782	Farnesyl diphosphate synthase	Homo sapiens	SINGLE PROTEIN	CHEMBL3297739	1	Scientific Literature	J. Med. Chem.	2014	CHEMBL3307740
CHEMBL235690		0	348.34	0	1.64	38	CCCCCCCC[S+](C)CC(P(=O)([O-])O)P(=O)(O)O	IC50	'='	360.0	nM	6.44			UO_0000065	18.50	0.44	4.80	5.47	False	CHEMBL901776	Inhibition of human FPPS	B	BAO_0000357	single protein format	Homo sapiens	None	None	None	None	CHEMBL1782	Farnesyl diphosphate synthase	Homo sapiens	SINGLE PROTEIN	CHEMBL1138275	1	Scientific Literature	J. Med. Chem.	2007	None
CHEMBL260715		0	380.36	0	4.48	9a	CC(C)=CCC/C(C)=C\CC(CC=C(C)C)(P(=O)(O)O)P(=O)(O)O	IC50	'>'	50000.0	nM				UO_0000065					False	CHEMBL939914	Inhibition of human recombinant FDPS expressed in BL21 gold bacteria	B	BAO_0000019	assay format	Homo sapiens	None	None	None	None	CHEMBL1782	Farnesyl diphosphate synthase	Homo sapiens	SINGLE PROTEIN	CHEMBL1142438	1	Scientific Literature	Bioorg. Med. Chem.	2008	None
CHEMBL100232		0	385.32	1	1.15	18(5q)	O=P(O)(O)C(O)(CCNCCCSc1ccccc1)P(=O)(O)O	ED50	'='	0.007	mg.kg-1				UO_0000308					False	CHEMBL878723	Effective dose in inhibiting osteoclastic bone resorption	F	BAO_0000019	assay format	Rattus norvegicus	None	None	None	None	CHEMBL1782	Farnesyl diphosphate synthase	Homo sapiens	SINGLE PROTEIN	CHEMBL1144872	1	Scientific Literature	J. Med. Chem.	2003	None
CHEMBL100232		0	385.32	1	1.15	18(5q)	O=P(O)(O)C(O)(CCNCCCSc1ccccc1)P(=O)(O)O	IC50	'='	18.2	nM	7.74			UO_0000065					False	CHEMBL799889	Negative logarithm of inhibitory concentration against bone resorption	F	BAO_0000019	assay format	Rattus norvegicus	None	None	None	None	CHEMBL1782	Farnesyl diphosphate synthase	Homo sapiens	SINGLE PROTEIN	CHEMBL1144872	1	Scientific Literature	J. Med. Chem.	2003	None
CHEMBL291736		0	268.10	0	0.13	3	O=P(O)(O)C(Nc1ccccn1)P(=O)(O)O	IC50	'='	85.0	nM	7.07			UO_0000065	26.37	0.60	6.94	5.05	False	CHEMBL2049638	Inhibition of human recombinant N-terminal-His6 tagged FPPS expressed in Escherichia coli BL21 using [14C]IPP and GPP as substrate incubated for 10 mins prior to substrate addition measured after 10 mins by scintillation counting	B	BAO_0000019	assay format	Homo sapiens	None	None	None	None	CHEMBL1782	Farnesyl diphosphate synthase	Homo sapiens	SINGLE PROTEIN	CHEMBL2046409	1	Scientific Literature	J. Med. Chem.	2012	None
CHEMBL924	ZOLEDRONIC ACID	4	272.09	0	-1.12	1	O=P(O)(O)C(O)(Cn1ccnc1)P(=O)(O)O	IC50	'='	4.1	nM	8.39			UO_0000065	30.83	0.72	9.51	5.48	True	CHEMBL2049637	Inhibition of human recombinant N-terminal-His6 tagged FPPS expressed in Escherichia coli BL21 using [3H]IPP and GPP as substrate incubated for 10 mins prior to substrate addition measured after 20 mins by liquid scintillation counting	B	BAO_0000019	assay format	Homo sapiens	None	None	None	None	CHEMBL1782	Farnesyl diphosphate synthase	Homo sapiens	SINGLE PROTEIN	CHEMBL2046409	1	Scientific Literature	J. Med. Chem.	2012	None
CHEMBL2048241		0	402.28	0	2.59	13k	CC(C)Oc1ccc(-c2ccnc(NC(P(=O)(O)O)P(=O)(O)O)c2)cc1	Ratio IC50	'='	50.0										False	CHEMBL2049658	Ratio of IC50 for human recombinant FPPS without compound preincubation to IC50 for human recombinant FPPS with compound preincubation	B	BAO_0000357	single protein format	Homo sapiens	None	None	None	None	CHEMBL1782	Farnesyl diphosphate synthase	Homo sapiens	SINGLE PROTEIN	CHEMBL2046409	1	Scientific Literature	J. Med. Chem.	2012	None
CHEMBL392884		0	306.26	0	0.47	44	CCCCC[S+](C)CC(P(=O)([O-])O)P(=O)(O)O	IC50	'='	1080.0	nM	5.97			UO_0000065	19.48	0.48	5.50	5.06	False	CHEMBL901776	Inhibition of human FPPS	B	BAO_0000357	single protein format	Homo sapiens	None	None	None	None	CHEMBL1782	Farnesyl diphosphate synthase	Homo sapiens	SINGLE PROTEIN	CHEMBL1138275	1	Scientific Literature	J. Med. Chem.	2007	None
CHEMBL392675		0	280.18	0	-1.38	42	C[S+](C)CCC(O)(P(=O)([O-])O)P(=O)(O)O	IC50	'='	9000.0	nM	5.05			UO_0000065	18.01	0.46	6.43	3.65	False	CHEMBL901776	Inhibition of human FPPS	B	BAO_0000357	single protein format	Homo sapiens	None	None	None	None	CHEMBL1782	Farnesyl diphosphate synthase	Homo sapiens	SINGLE PROTEIN	CHEMBL1138275	1	Scientific Literature	J. Med. Chem.	2007	None
CHEMBL235481		0	460.55	0	4.77	37	CCCCCCCCCCCCCCCC[S+](C)CC(P(=O)([O-])O)P(=O)(O)O	IC50	'='	45600.0	nM	4.34			UO_0000065	9.43	0.21	-0.43	3.68	False	CHEMBL901776	Inhibition of human FPPS	B	BAO_0000357	single protein format	Homo sapiens	None	None	None	None	CHEMBL1782	Farnesyl diphosphate synthase	Homo sapiens	SINGLE PROTEIN	CHEMBL1138275	1	Scientific Literature	J. Med. Chem.	2007	None
CHEMBL237808		0	432.50	0	3.99	32	CCCCCCCCCCCCCC[S+](C)CC(P(=O)([O-])O)P(=O)(O)O	IC50	'='	8470.0	nM	5.07			UO_0000065	11.73	0.27	1.08	4.30	False	CHEMBL901776	Inhibition of human FPPS	B	BAO_0000357	single protein format	Homo sapiens	None	None	None	None	CHEMBL1782	Farnesyl diphosphate synthase	Homo sapiens	SINGLE PROTEIN	CHEMBL1138275	1	Scientific Literature	J. Med. Chem.	2007	None
CHEMBL55140		0	282.13	0	0.44	24, NE97220	Cc1cccnc1NC(P(=O)(O)O)P(=O)(O)O	IC50	'='	75.2	nM	7.12			UO_0000065	25.25	0.57	6.68	5.09	False	CHEMBL924793	Inhibition of human recombinant FPPS expressed in Escherichia coli BL21	B	BAO_0000019	assay format	Homo sapiens	None	None	None	None	CHEMBL1782	Farnesyl diphosphate synthase	Homo sapiens	SINGLE PROTEIN	CHEMBL1142396	1	Scientific Literature	J. Med. Chem.	2008	None
CHEMBL240772		0	265.59	0	0.82	7f	O=C(O)C(Cl)(Cc1cccnc1)P(=O)(O)O	IC50	'>'	600000.0	nM		Outside typical range		UO_0000065					False	CHEMBL902037	Inhibition of human cloned FPPS expressed in Escherichia col BL2 (DE3)	B	BAO_0000019	assay format	Homo sapiens	None	None	None	None	CHEMBL1782	Farnesyl diphosphate synthase	Homo sapiens	SINGLE PROTEIN	CHEMBL1138296	1	Scientific Literature	J. Med. Chem.	2007	None
CHEMBL240771		0	249.13	0	0.55	7e	O=C(O)C(F)(Cc1cccnc1)P(=O)(O)O	IC50	'>'	600000.0	nM		Outside typical range		UO_0000065					False	CHEMBL902037	Inhibition of human cloned FPPS expressed in Escherichia col BL2 (DE3)	B	BAO_0000019	assay format	Homo sapiens	None	None	None	None	CHEMBL1782	Farnesyl diphosphate synthase	Homo sapiens	SINGLE PROTEIN	CHEMBL1138296	1	Scientific Literature	J. Med. Chem.	2007	None
CHEMBL98110		0	267.11	0	0.31	5h	O=P(O)(O)C(Cc1cccnc1)P(=O)(O)O	IC50	'='	34.2	nM	7.47			UO_0000065	27.95	0.64	7.16	5.84	False	CHEMBL902037	Inhibition of human cloned FPPS expressed in Escherichia col BL2 (DE3)	B	BAO_0000019	assay format	Homo sapiens	None	None	None	None	CHEMBL1782	Farnesyl diphosphate synthase	Homo sapiens	SINGLE PROTEIN	CHEMBL1138296	1	Scientific Literature	J. Med. Chem.	2007	None
CHEMBL55371		0	343.21	0	2.40	3	O=P(O)(O)C(Nc1cccc(-c2ccccc2)c1)P(=O)(O)O	IC50	'='	8500.0	nM	5.07			UO_0000065	14.77	0.31	2.67	3.99	False	CHEMBL998582	Inhibition of human FPPS	B	BAO_0000357	single protein format	Homo sapiens	None	None	None	None	CHEMBL1782	Farnesyl diphosphate synthase	Homo sapiens	SINGLE PROTEIN	CHEMBL1141713	1	Scientific Literature	Bioorg. Med. Chem.	2008	None
CHEMBL4062596		0	477.89	1	5.62	42	Cc1ccc(-c2cc3c(NC(Cc4cccc(F)c4)P(=O)(O)O)ncnc3s2)cc1Cl	Inhibition	'>'	80.0	%				UO_0000187					False	CHEMBL4006786	Inhibition of N-terminal His-tagged human recombinant FPPS expressed in Escherichia coli BL21 (DE3) at 10 uM using GPP and [3H]-IPP as substrate preincubated for 10 mins before substrate addition measured after 8 mins by liquid scintillation counting	B	BAO_0000019	assay format	Homo sapiens	None	None	None	None	CHEMBL1782	Farnesyl diphosphate synthase	Homo sapiens	SINGLE PROTEIN	CHEMBL4004852	1	Scientific Literature	J Med Chem	2017	None
CHEMBL3262352		0	481.25	0	2.19	19	CC(C)=CCC/C(C)=C\Cn1cc(CC(P(=O)([O-])[O-])P(=O)([O-])[O-])nn1.[Na+].[Na+].[Na+].[Na+]	IC50	'='	79000.0	nM	4.10			UO_0000065	10.43	0.22	1.91	2.81	False	CHEMBL3268703	Inhibition of recombinant FDPS (unknown origin) assessed as decrease in radiolabeld GGPP level using GPP and [14C]IPP as substrate treated with enzyme for 10 mins prior to substrate challenge for 30 mins by liquid scintillation counting analysis	B	BAO_0000357	single protein format	Homo sapiens	None	None	None	None	CHEMBL1782	Farnesyl diphosphate synthase	Homo sapiens	SINGLE PROTEIN	CHEMBL3259705	1	Scientific Literature	Bioorg. Med. Chem.	2014	None
CHEMBL3262354		0	497.24	0	1.41	20	CC(C)=CCC[C@]1(C)O[C@@H]1Cn1cc(CC(P(=O)([O-])[O-])P(=O)([O-])[O-])nn1.[Na+].[Na+].[Na+].[Na+]	IC50	'='	47000.0	nM	4.33			UO_0000065	10.57	0.23	2.92	2.73	False	CHEMBL3268703	Inhibition of recombinant FDPS (unknown origin) assessed as decrease in radiolabeld GGPP level using GPP and [14C]IPP as substrate treated with enzyme for 10 mins prior to substrate challenge for 30 mins by liquid scintillation counting analysis	B	BAO_0000357	single protein format	Homo sapiens	None	None	None	None	CHEMBL1782	Farnesyl diphosphate synthase	Homo sapiens	SINGLE PROTEIN	CHEMBL3259705	1	Scientific Literature	Bioorg. Med. Chem.	2014	None
CHEMBL2048244		0	428.32	0	3.12	13v	O=P(O)(O)C(Nc1cc(-c2ccc(OC3CCCC3)cc2)ccn1)P(=O)(O)O	IC50	'='	32.0	nM	7.50			UO_0000065	17.50	0.37	4.37	5.02	False	CHEMBL2049638	Inhibition of human recombinant N-terminal-His6 tagged FPPS expressed in Escherichia coli BL21 using [14C]IPP and GPP as substrate incubated for 10 mins prior to substrate addition measured after 10 mins by scintillation counting	B	BAO_0000019	assay format	Homo sapiens	None	None	None	None	CHEMBL1782	Farnesyl diphosphate synthase	Homo sapiens	SINGLE PROTEIN	CHEMBL2046409	1	Scientific Literature	J. Med. Chem.	2012	None
CHEMBL923	RISEDRONIC ACID	4	283.11	0	-0.37	2	O=P(O)(O)C(O)(Cc1cccnc1)P(=O)(O)O	IC50	'='	860.0	nM	6.07			UO_0000065	21.42	0.49	6.44	4.09	False	CHEMBL2049640	Inhibition of human recombinant N-terminal-His6 tagged FPPS expressed in Escherichia coli BL21 using [3H]IPP and GPP as substrate measured after 20 mins by liquid scintillation counting	B	BAO_0000019	assay format	Homo sapiens	None	None	None	None	CHEMBL1782	Farnesyl diphosphate synthase	Homo sapiens	SINGLE PROTEIN	CHEMBL2046409	1	Scientific Literature	J. Med. Chem.	2012	None
CHEMBL2048242		0	414.29	0	2.73	13l	O=P(O)(O)C(Nc1cc(-c2ccc(OC3CCC3)cc2)ccn1)P(=O)(O)O	Ratio IC50	'='	60.0										False	CHEMBL2049658	Ratio of IC50 for human recombinant FPPS without compound preincubation to IC50 for human recombinant FPPS with compound preincubation	B	BAO_0000357	single protein format	Homo sapiens	None	None	None	None	CHEMBL1782	Farnesyl diphosphate synthase	Homo sapiens	SINGLE PROTEIN	CHEMBL2046409	1	Scientific Literature	J. Med. Chem.	2012	None
CHEMBL4291724		0	349.18	1	0.04	19	O=P(O)(O)C(O)(CNc1ncnc2ccccc12)P(=O)(O)O	Inhibition	'='	52.0	%				UO_0000187					False	CHEMBL4267720	Inhibition of recombinant human C-terminal His6-tagged FPPS expressed in Escherichia coli BL21 at 100 uM using DMAPP and IPP as substrates pretreated for 15 mins followed by substrates addition and measured after 1 hr by colorimetric method relative to control	B	BAO_0000019	assay format	Homo sapiens	None	None	None	None	CHEMBL1782	Farnesyl diphosphate synthase	Homo sapiens	SINGLE PROTEIN	CHEMBL4265921	1	Scientific Literature	Eur J Med Chem	2018	None
CHEMBL4067698		0	399.80	0	3.88	21	COc1cc(C)c(Cl)cc1-c1cc2c(NCP(=O)(O)O)ncnc2s1	IC50	'='	8800.0	nM	5.06			UO_0000065	12.65	0.28	1.18	4.83	False	CHEMBL4006785	Inhibition of N-terminal His-tagged human recombinant FPPS expressed in Escherichia coli BL21 (DE3) using GPP and [3H]-IPP as substrate preincubated for 10 mins before substrate addition measured after 8 mins by liquid scintillation counting	B	BAO_0000019	assay format	Homo sapiens	None	None	None	None	CHEMBL1782	Farnesyl diphosphate synthase	Homo sapiens	SINGLE PROTEIN	CHEMBL4004852	1	Scientific Literature	J Med Chem	2017	None
CHEMBL3775694		0	563.39	0	4.31	20	CC(C)=CCC/C(C)=C/CC(Cc1cn(CCC=C(C)C)nn1)(P(=O)([O-])[O-])P(=O)([O-])[O-].[Na+].[Na+].[Na+].[Na+]	IC50	'='	13000.0	nM	4.89			UO_0000065	10.28	0.22	0.58	3.35	False	CHEMBL3777121	Inhibition of recombinant FDPS (unknown origin) assessed as radiolabeled FPP formation preincubated for 10 mins followed by addition of 10 uM GPP substrate and [14C]IPP for 30 mins by liquid scintillation counter analysis	B	BAO_0000357	single protein format	Homo sapiens	None	None	None	None	CHEMBL1782	Farnesyl diphosphate synthase	Homo sapiens	SINGLE PROTEIN	CHEMBL3774363	1	Scientific Literature	ACS Med. Chem. Lett.	2015	None
CHEMBL3410284		0	333.22	0	1.89	9b	CCn1cc(CC(P(=O)(O)O)P(=O)(O)O)c2ccccc21	Inhibition						Active						False	CHEMBL3411596	Inhibition of human FPPS at 10 uM	B	BAO_0000357	single protein format	Homo sapiens	None	None	None	None	CHEMBL1782	Farnesyl diphosphate synthase	Homo sapiens	SINGLE PROTEIN	CHEMBL3407447	1	Scientific Literature	Bioorg. Med. Chem. Lett.	2015	None
CHEMBL3410291		0	451.40	0	4.82	9i	CC(C)C(C)c1[nH]c2ccc(-c3ccccc3)cc2c1CC(P(=O)(O)O)P(=O)(O)O	Inhibition						Active						False	CHEMBL3411598	Competitive inhibition of human HPPS at 100 uM by NMR analysis in presence of Mg2+	B	BAO_0000357	single protein format	Homo sapiens	None	None	None	None	CHEMBL1782	Farnesyl diphosphate synthase	Homo sapiens	SINGLE PROTEIN	CHEMBL3407447	1	Scientific Literature	Bioorg. Med. Chem. Lett.	2015	None
CHEMBL397829		0	247.14	0	-0.43	1, PEHPC, NE-10790	O=C(O)C(O)(Cc1cccnc1)P(=O)(O)O	IC50	'='	200000.0	nM		Outside typical range		UO_0000065					False	CHEMBL3424031	Inhibition of recombinant FDPS (unknown origin) assessed as decrease in radiolabeld GGPP level using GPP and [14C]IPP as substrate treated with enzyme for 10 mins prior to substrate challenge for 30 mins by liquid scintillation counting analysis	B	BAO_0000357	single protein format	Homo sapiens	None	None	None	None	CHEMBL1782	Farnesyl diphosphate synthase	Homo sapiens	SINGLE PROTEIN	CHEMBL3421571	1	Scientific Literature	Bioorg. Med. Chem. Lett.	2015	None
CHEMBL3410452		0	528.62	1	4.56	7	O=C(Nc1cccc(C2=NCCN2)c1)c1ccc(-c2ccc(C(=O)Nc3cccc(C4=NCCN4)c3)cc2)cc1	IC50	'='	1800.0	nM	5.75			UO_0000065	10.87	0.20	1.18	5.37	False	CHEMBL3430142	Inhibition of human FPPS pre-incubated for 30 mins using GPP and IPP by continuous spectrophotometric assay	B	BAO_0000357	single protein format	Homo sapiens	None	None	None	None	CHEMBL1782	Farnesyl diphosphate synthase	Homo sapiens	SINGLE PROTEIN	CHEMBL3425452	1	Scientific Literature	ACS Med. Chem. Lett.	2015	None
CHEMBL2048239		0	344.20	0	1.80	7b	O=P(O)(O)C(Nc1cc(-c2ccccc2)ccn1)P(=O)(O)O	IC50	'='	150.0	nM	6.82			UO_0000065	19.83	0.42	5.02	4.87	True	CHEMBL2092208	Inhibition of human His6-tagged recombinant FPPS expressed in Escherichia coli BL21(DE3) using GPP and [3H]IPP as substrate incubated for 5 mins prior to substrate addition measured after 20 mins by liquid scintillation counting	B	BAO_0000019	assay format	Homo sapiens	None	None	None	None	CHEMBL1782	Farnesyl diphosphate synthase	Homo sapiens	SINGLE PROTEIN	CHEMBL2086301	1	Scientific Literature	Bioorg. Med. Chem.	2012	None
CHEMBL2338353		0	286.12	0	-2.32	2	Cn1cc[n+](CC(O)(P(=O)([O-])O)P(=O)(O)O)c1	IC50	'='	80.0	nM	7.10			UO_0000065	24.80	0.57	9.42	4.83	False	CHEMBL2344604	Inhibition of His6-tagged human truncated FPPS (6-353) expressed in Escherichia coli BL21(DE3) cells using geranyl diphosphate and isopentenyl diphosphate as substrate preincubated with enzyme for 30 mins by spectrophotometric analysis	B	BAO_0000219	cell-based format	Homo sapiens	None	None	None	None	CHEMBL1782	Farnesyl diphosphate synthase	Homo sapiens	SINGLE PROTEIN	CHEMBL2331292	1	Scientific Literature	ACS Med. Chem. Lett.	2013	None
CHEMBL2338361		0	398.33	0	0.90	10	CCCCCCCCCn1cc[n+](CC(O)(P(=O)([O-])O)P(=O)(O)O)c1	IC50	'='	80.0	nM	7.10			UO_0000065	17.82	0.39	6.20	4.83	False	CHEMBL2344604	Inhibition of His6-tagged human truncated FPPS (6-353) expressed in Escherichia coli BL21(DE3) cells using geranyl diphosphate and isopentenyl diphosphate as substrate preincubated with enzyme for 30 mins by spectrophotometric analysis	B	BAO_0000219	cell-based format	Homo sapiens	None	None	None	None	CHEMBL1782	Farnesyl diphosphate synthase	Homo sapiens	SINGLE PROTEIN	CHEMBL2331292	1	Scientific Literature	ACS Med. Chem. Lett.	2013	None
CHEMBL2338367		0	482.50	0	3.24	16	CCCCCCCCCCCCCCCn1cc[n+](CC(O)(P(=O)([O-])O)P(=O)(O)O)c1	IC50	'='	7100.0	nM	5.15			UO_0000065	10.67	0.23	1.91	3.50	False	CHEMBL2344602	Binding affinity to human FPPS at 1 mM by X-ray crystallographic analysis	B	BAO_0000357	single protein format	Homo sapiens	None	None	None	None	CHEMBL1782	Farnesyl diphosphate synthase	Homo sapiens	SINGLE PROTEIN	CHEMBL2331292	1	Scientific Literature	ACS Med. Chem. Lett.	2013	None
CHEMBL2338356		0	328.20	0	-1.05	5	CCCCn1cc[n+](CC(O)(P(=O)([O-])O)P(=O)(O)O)c1	IC50	'='	30.0	nM	7.52			UO_0000065	22.92	0.51	8.57	5.12	False	CHEMBL2344602	Binding affinity to human FPPS at 1 mM by X-ray crystallographic analysis	B	BAO_0000357	single protein format	Homo sapiens	None	None	None	None	CHEMBL1782	Farnesyl diphosphate synthase	Homo sapiens	SINGLE PROTEIN	CHEMBL2331292	1	Scientific Literature	ACS Med. Chem. Lett.	2013	None
CHEMBL2088343		0	387.23	1	1.38	10b	O=C(Nc1ccccc1)c1ccnc(NC(P(=O)(O)O)P(=O)(O)O)c1	Inhibition						Not Active						False	CHEMBL2092210	Inhibition of human His6-tagged recombinant FPPS expressed in Escherichia coli BL21(DE3) using GPP and [3H]IPP as substrate at 1 uM incubated for 5 mins prior to substrate addition measured after 20 mins by liquid scintillation counting	B	BAO_0000019	assay format	Homo sapiens	None	None	None	None	CHEMBL1782	Farnesyl diphosphate synthase	Homo sapiens	SINGLE PROTEIN	CHEMBL2086301	1	Scientific Literature	Bioorg. Med. Chem.	2012	None
CHEMBL2048242		0	414.29	0	2.73	13l	O=P(O)(O)C(Nc1cc(-c2ccc(OC3CCC3)cc2)ccn1)P(=O)(O)O	Inhibition	'>'	80.0	%				UO_0000187					False	CHEMBL2049639	Inhibition of human recombinant N-terminal-His6 tagged FPPS expressed in Escherichia coli BL21 using [3H]IPP and GPP as substrate at 1 uM incubated for 10 mins prior to substrate addition measured after 20 mins by liquid scintillation counting	B	BAO_0000019	assay format	Homo sapiens	None	None	None	None	CHEMBL1782	Farnesyl diphosphate synthase	Homo sapiens	SINGLE PROTEIN	CHEMBL2046409	1	Scientific Literature	J. Med. Chem.	2012	None
CHEMBL258994	DIGERANYL BISPHOSPHONATE	0	448.48	1	6.20	5	CC(C)=CCC/C(C)=C/CC(C/C=C(\C)CCC=C(C)C)(P(=O)(O)O)P(=O)(O)O	IC50						Not Determined						False	CHEMBL2049640	Inhibition of human recombinant N-terminal-His6 tagged FPPS expressed in Escherichia coli BL21 using [3H]IPP and GPP as substrate measured after 20 mins by liquid scintillation counting	B	BAO_0000019	assay format	Homo sapiens	None	None	None	None	CHEMBL1782	Farnesyl diphosphate synthase	Homo sapiens	SINGLE PROTEIN	CHEMBL2046409	1	Scientific Literature	J. Med. Chem.	2012	None
CHEMBL1231307		0	269.26	0	2.58	4	O=C(O)Cn1c(C(=O)O)cc2ccc3ccccc3c21	Activity						Not Active						False	CHEMBL3369330	Binding affinity to human FPPS at 100 uM in presence of Mg2+ ions and IPP by 1H Line broadening NMR assay	B	BAO_0000357	single protein format	Homo sapiens	None	None	None	None	CHEMBL1782	Farnesyl diphosphate synthase	Homo sapiens	SINGLE PROTEIN	CHEMBL3297739	1	Scientific Literature	J. Med. Chem.	2014	None
CHEMBL3087816		0	441.30	1	2.29	6b	O=P(O)(O)C(Nc1ncnc2sc(-c3ccc4[nH]ncc4c3)cc12)P(=O)(O)O	Inhibition	'<'	20.0	%				UO_0000187					False	CHEMBL3091235	Inhibition of human recombinant FPPS using GPP/[3H]IPP as substrate at 100 nM incubated for 10 mins prior to substrate addition measured after 8 mins by scintillation counting analysis	B	BAO_0000357	single protein format	Homo sapiens	None	None	None	None	CHEMBL1782	Farnesyl diphosphate synthase	Homo sapiens	SINGLE PROTEIN	CHEMBL3085630	1	Scientific Literature	J. Med. Chem.	2013	None
CHEMBL494897		0	423.38	0	2.54	4	CCCCCCCCCCOc1ccc[n+](CC(P(=O)([O-])O)P(=O)(O)O)c1	IC50	'='	100.0	nM	7.00			UO_0000065	16.53	0.35	4.46	5.34	True	CHEMBL2092211	Inhibition of human FPPS using GPP and [3H]IPP as substrate by scintillation counting	B	BAO_0000357	single protein format	Homo sapiens	None	None	None	None	CHEMBL1782	Farnesyl diphosphate synthase	Homo sapiens	SINGLE PROTEIN	CHEMBL2086301	1	Scientific Literature	Bioorg. Med. Chem.	2012	None
CHEMBL2338383		0	466.50	0	3.92	32	CCCCCCCCCCCCCCCn1cc[n+](CC(P(=O)([O-])O)P(=O)(O)O)c1	IC50	'='	4500.0	nM	5.35			UO_0000065	11.46	0.24	1.43	4.22	False	CHEMBL2344602	Binding affinity to human FPPS at 1 mM by X-ray crystallographic analysis	B	BAO_0000357	single protein format	Homo sapiens	None	None	None	None	CHEMBL1782	Farnesyl diphosphate synthase	Homo sapiens	SINGLE PROTEIN	CHEMBL2331292	1	Scientific Literature	ACS Med. Chem. Lett.	2013	None
CHEMBL3262351		0	481.25	0	2.19	11	CC(C)=CCC/C(C)=C/Cn1cc(CC(P(=O)([O-])[O-])P(=O)([O-])[O-])nn1.[Na+].[Na+].[Na+].[Na+]	Inhibition						Not Active						False	CHEMBL3266744	Inhibition of FDPS in human RPMI-8226 cells assessed as disruption of Ras farnesylation after 48 hrs by western blot analysis	B	BAO_0000219	cell-based format	Homo sapiens	None	None	RPMI-8226	None	CHEMBL1782	Farnesyl diphosphate synthase	Homo sapiens	SINGLE PROTEIN	CHEMBL3259705	1	Scientific Literature	Bioorg. Med. Chem.	2014	CHEMBL3307732
CHEMBL923	RISEDRONIC ACID	4	283.11	0	-0.37	2	O=P(O)(O)C(O)(Cc1cccnc1)P(=O)(O)O	Ratio IC50	'='	78.0										False	CHEMBL2049658	Ratio of IC50 for human recombinant FPPS without compound preincubation to IC50 for human recombinant FPPS with compound preincubation	B	BAO_0000357	single protein format	Homo sapiens	None	None	None	None	CHEMBL1782	Farnesyl diphosphate synthase	Homo sapiens	SINGLE PROTEIN	CHEMBL2046409	1	Scientific Literature	J. Med. Chem.	2012	None
CHEMBL924	ZOLEDRONIC ACID	4	272.09	0	-1.12	1	O=P(O)(O)C(O)(Cn1ccnc1)P(=O)(O)O	Ratio	'='	0.006										False	CHEMBL3369326	Inhibition of FPPS in human SH-SY5Y cells assessed as blocking of tau metabolism by measuring ratio of tau phosphorylation to total tau level at 100 nM after 24 hrs by ELISA (Rvb = 0.012 no-unit)	B	BAO_0000219	cell-based format	Homo sapiens	None	None	SH-SY5Y	None	CHEMBL1782	Farnesyl diphosphate synthase	Homo sapiens	SINGLE PROTEIN	CHEMBL3297739	1	Scientific Literature	J. Med. Chem.	2014	CHEMBL3307740
CHEMBL3087936		0	457.34	0	2.95	6f	O=P(O)(O)C(Nc1ncnc2sc(-c3ccc(OC4CC4)cc3)cc12)P(=O)(O)O	Ratio	'='	0.009										False	CHEMBL3369326	Inhibition of FPPS in human SH-SY5Y cells assessed as blocking of tau metabolism by measuring ratio of tau phosphorylation to total tau level at 100 nM after 24 hrs by ELISA (Rvb = 0.012 no-unit)	B	BAO_0000219	cell-based format	Homo sapiens	None	None	SH-SY5Y	None	CHEMBL1782	Farnesyl diphosphate synthase	Homo sapiens	SINGLE PROTEIN	CHEMBL3297739	1	Scientific Literature	J. Med. Chem.	2014	CHEMBL3307740
CHEMBL4094213		0	468.48	0	3.90	29	Cc1ccc(-c2cc3c(N[C@@H](Cc4ccccc4)C(=O)NP(=O)(O)O)ncnc3s2)cc1	IC50	'='	3700.0	nM	5.43			UO_0000065	11.59	0.23	1.53	4.36	False	CHEMBL4006785	Inhibition of N-terminal His-tagged human recombinant FPPS expressed in Escherichia coli BL21 (DE3) using GPP and [3H]-IPP as substrate preincubated for 10 mins before substrate addition measured after 8 mins by liquid scintillation counting	B	BAO_0000019	assay format	Homo sapiens	None	None	None	None	CHEMBL1782	Farnesyl diphosphate synthase	Homo sapiens	SINGLE PROTEIN	CHEMBL4004852	1	Scientific Literature	J Med Chem	2017	None
CHEMBL1231307		0	269.26	0	2.58	3	O=C(O)Cn1c(C(=O)O)cc2ccc3ccccc3c21	IC50	'='	850.0	nM	6.07			UO_0000065	22.55	0.41	3.49	7.63	False	CHEMBL4006785	Inhibition of N-terminal His-tagged human recombinant FPPS expressed in Escherichia coli BL21 (DE3) using GPP and [3H]-IPP as substrate preincubated for 10 mins before substrate addition measured after 8 mins by liquid scintillation counting	B	BAO_0000019	assay format	Homo sapiens	None	None	None	None	CHEMBL1782	Farnesyl diphosphate synthase	Homo sapiens	SINGLE PROTEIN	CHEMBL4004852	1	Scientific Literature	J Med Chem	2017	None
CHEMBL4095113		0	473.47	0	4.97	22	COc1cc(C)c(F)cc1-c1cc2c(NC(Cc3ccccc3)P(=O)(O)O)ncnc2s1	Inhibition	'>'	80.0	%				UO_0000187					False	CHEMBL4006786	Inhibition of N-terminal His-tagged human recombinant FPPS expressed in Escherichia coli BL21 (DE3) at 10 uM using GPP and [3H]-IPP as substrate preincubated for 10 mins before substrate addition measured after 8 mins by liquid scintillation counting	B	BAO_0000019	assay format	Homo sapiens	None	None	None	None	CHEMBL1782	Farnesyl diphosphate synthase	Homo sapiens	SINGLE PROTEIN	CHEMBL4004852	1	Scientific Literature	J Med Chem	2017	None
CHEMBL3087936		0	457.34	0	2.95	6l	O=P(O)(O)C(Nc1ncnc2sc(-c3ccc(OC4CC4)cc3)cc12)P(=O)(O)O	IC50	'='	14.0	nM	7.85			UO_0000065	17.17	0.37	4.90	4.85	True	CHEMBL3091236	Inhibition of human recombinant FPPS using GPP/[3H]IPP as substrate incubated for 10 mins prior to substrate addition measured after 8 mins by scintillation counting analysis	B	BAO_0000357	single protein format	Homo sapiens	None	None	None	None	CHEMBL1782	Farnesyl diphosphate synthase	Homo sapiens	SINGLE PROTEIN	CHEMBL3085630	1	Scientific Literature	J. Med. Chem.	2013	None
CHEMBL4074061		0	425.45	0	4.83	13	Cc1ccc(-c2cc3c(NC(Cc4ccccc4)P(=O)(O)O)ncnc3s2)cc1	IC50	'='	1400.0	nM	5.85			UO_0000065	13.76	0.28	1.02	6.14	False	CHEMBL4006785	Inhibition of N-terminal His-tagged human recombinant FPPS expressed in Escherichia coli BL21 (DE3) using GPP and [3H]-IPP as substrate preincubated for 10 mins before substrate addition measured after 8 mins by liquid scintillation counting	B	BAO_0000019	assay format	Homo sapiens	None	None	None	None	CHEMBL1782	Farnesyl diphosphate synthase	Homo sapiens	SINGLE PROTEIN	CHEMBL4004852	1	Scientific Literature	J Med Chem	2017	None
CHEMBL4068147		0	411.42	0	4.96	12	Cc1ccc(-c2cc3c(NC(c4ccccc4)P(=O)(O)O)ncnc3s2)cc1	IC50	'='	4800.0	nM	5.32			UO_0000065	12.93	0.26	0.36	5.58	False	CHEMBL4006785	Inhibition of N-terminal His-tagged human recombinant FPPS expressed in Escherichia coli BL21 (DE3) using GPP and [3H]-IPP as substrate preincubated for 10 mins before substrate addition measured after 8 mins by liquid scintillation counting	B	BAO_0000019	assay format	Homo sapiens	None	None	None	None	CHEMBL1782	Farnesyl diphosphate synthase	Homo sapiens	SINGLE PROTEIN	CHEMBL4004852	1	Scientific Literature	J Med Chem	2017	None
CHEMBL4100337		0	425.45	0	4.83	13-S	Cc1ccc(-c2cc3c(N[C@H](Cc4ccccc4)P(=O)(O)O)ncnc3s2)cc1	IC50	'='	1000.0	nM	6.00			UO_0000065	14.10	0.28	1.17	6.29	False	CHEMBL4006785	Inhibition of N-terminal His-tagged human recombinant FPPS expressed in Escherichia coli BL21 (DE3) using GPP and [3H]-IPP as substrate preincubated for 10 mins before substrate addition measured after 8 mins by liquid scintillation counting	B	BAO_0000019	assay format	Homo sapiens	None	None	None	None	CHEMBL1782	Farnesyl diphosphate synthase	Homo sapiens	SINGLE PROTEIN	CHEMBL4004852	1	Scientific Literature	J Med Chem	2017	None
CHEMBL3299050		0	299.36	0	3.16	10	Cc1ccc(-c2cc3c(NCC(=O)O)ncnc3s2)cc1	Inhibition	'='	27.0	%				UO_0000187					False	CHEMBL3369323	Allosteric inhibition of human recombinant FPPS using GPP and [3H]IPP as substrate at 20 uM incubated with enzyme for 10 mins prior to substrate addition by liquid scintillation counting analysis	B	BAO_0000357	single protein format	Homo sapiens	None	None	None	None	CHEMBL1782	Farnesyl diphosphate synthase	Homo sapiens	SINGLE PROTEIN	CHEMBL3297739	1	Scientific Literature	J. Med. Chem.	2014	None
CHEMBL3299050		0	299.36	0	3.16	10	Cc1ccc(-c2cc3c(NCC(=O)O)ncnc3s2)cc1	Ratio						Not Determined						False	CHEMBL3369326	Inhibition of FPPS in human SH-SY5Y cells assessed as blocking of tau metabolism by measuring ratio of tau phosphorylation to total tau level at 100 nM after 24 hrs by ELISA (Rvb = 0.012 no-unit)	B	BAO_0000219	cell-based format	Homo sapiens	None	None	SH-SY5Y	None	CHEMBL1782	Farnesyl diphosphate synthase	Homo sapiens	SINGLE PROTEIN	CHEMBL3297739	1	Scientific Literature	J. Med. Chem.	2014	CHEMBL3307740
CHEMBL4062596		0	477.89	1	5.62	42	Cc1ccc(-c2cc3c(NC(Cc4cccc(F)c4)P(=O)(O)O)ncnc3s2)cc1Cl	IC50	'='	860.0	nM	6.07			UO_0000065	12.69	0.27	0.45	6.36	False	CHEMBL4006785	Inhibition of N-terminal His-tagged human recombinant FPPS expressed in Escherichia coli BL21 (DE3) using GPP and [3H]-IPP as substrate preincubated for 10 mins before substrate addition measured after 8 mins by liquid scintillation counting	B	BAO_0000019	assay format	Homo sapiens	None	None	None	None	CHEMBL1782	Farnesyl diphosphate synthase	Homo sapiens	SINGLE PROTEIN	CHEMBL4004852	1	Scientific Literature	J Med Chem	2017	None
CHEMBL1231307		0	269.26	0	2.58	3	O=C(O)Cn1c(C(=O)O)cc2ccc3ccccc3c21	Inhibition	'>'	80.0	%				UO_0000187					False	CHEMBL4006786	Inhibition of N-terminal His-tagged human recombinant FPPS expressed in Escherichia coli BL21 (DE3) at 10 uM using GPP and [3H]-IPP as substrate preincubated for 10 mins before substrate addition measured after 8 mins by liquid scintillation counting	B	BAO_0000019	assay format	Homo sapiens	None	None	None	None	CHEMBL1782	Farnesyl diphosphate synthase	Homo sapiens	SINGLE PROTEIN	CHEMBL4004852	1	Scientific Literature	J Med Chem	2017	None
CHEMBL923	RISEDRONIC ACID	4	283.11	0	-0.37	2a	O=P(O)(O)C(O)(Cc1cccnc1)P(=O)(O)O	Delta Tm	'='	22.0	degrees C				UO_0000027					False	CHEMBL3369320	Binding affinity to human FPPS assessed as change in thermal unfolding by differential scanning fluorimetry	B	BAO_0000357	single protein format	Homo sapiens	None	None	None	None	CHEMBL1782	Farnesyl diphosphate synthase	Homo sapiens	SINGLE PROTEIN	CHEMBL3297739	1	Scientific Literature	J. Med. Chem.	2014	None
CHEMBL2338360		0	384.31	0	0.51	9	CCCCCCCCn1cc[n+](CC(O)(P(=O)([O-])O)P(=O)(O)O)c1	IC50	'='	36.0	nM	7.44			UO_0000065	19.37	0.42	6.93	5.07	False	CHEMBL2344604	Inhibition of His6-tagged human truncated FPPS (6-353) expressed in Escherichia coli BL21(DE3) cells using geranyl diphosphate and isopentenyl diphosphate as substrate preincubated with enzyme for 30 mins by spectrophotometric analysis	B	BAO_0000219	cell-based format	Homo sapiens	None	None	None	None	CHEMBL1782	Farnesyl diphosphate synthase	Homo sapiens	SINGLE PROTEIN	CHEMBL2331292	1	Scientific Literature	ACS Med. Chem. Lett.	2013	None
CHEMBL2338367		0	482.50	0	3.24	16	CCCCCCCCCCCCCCCn1cc[n+](CC(O)(P(=O)([O-])O)P(=O)(O)O)c1	IC50	'='	60000.0	nM	4.22			UO_0000065	8.75	0.19	0.98	2.87	False	CHEMBL2344604	Inhibition of His6-tagged human truncated FPPS (6-353) expressed in Escherichia coli BL21(DE3) cells using geranyl diphosphate and isopentenyl diphosphate as substrate preincubated with enzyme for 30 mins by spectrophotometric analysis	B	BAO_0000219	cell-based format	Homo sapiens	None	None	None	None	CHEMBL1782	Farnesyl diphosphate synthase	Homo sapiens	SINGLE PROTEIN	CHEMBL2331292	1	Scientific Literature	ACS Med. Chem. Lett.	2013	None
CHEMBL2338377		0	382.33	0	1.58	26	CCCCCCCCCn1cc[n+](CC(P(=O)([O-])O)P(=O)(O)O)c1	IC50	'='	43.0	nM	7.37			UO_0000065	19.27	0.42	5.79	5.81	False	CHEMBL2344604	Inhibition of His6-tagged human truncated FPPS (6-353) expressed in Escherichia coli BL21(DE3) cells using geranyl diphosphate and isopentenyl diphosphate as substrate preincubated with enzyme for 30 mins by spectrophotometric analysis	B	BAO_0000219	cell-based format	Homo sapiens	None	None	None	None	CHEMBL1782	Farnesyl diphosphate synthase	Homo sapiens	SINGLE PROTEIN	CHEMBL2331292	1	Scientific Literature	ACS Med. Chem. Lett.	2013	None
CHEMBL2338353		0	286.12	0	-2.32	2	Cn1cc[n+](CC(O)(P(=O)([O-])O)P(=O)(O)O)c1	IC50	'='	150.0	nM	6.82			UO_0000065	23.85	0.55	9.14	4.64	False	CHEMBL2344602	Binding affinity to human FPPS at 1 mM by X-ray crystallographic analysis	B	BAO_0000357	single protein format	Homo sapiens	None	None	None	None	CHEMBL1782	Farnesyl diphosphate synthase	Homo sapiens	SINGLE PROTEIN	CHEMBL2331292	1	Scientific Literature	ACS Med. Chem. Lett.	2013	None
CHEMBL924	ZOLEDRONIC ACID	4	272.09	0	-1.12	1	O=P(O)(O)C(O)(Cn1ccnc1)P(=O)(O)O	IC50	'='	130.0	nM	6.89			UO_0000065	25.31	0.59	8.01	4.50	False	CHEMBL2344602	Binding affinity to human FPPS at 1 mM by X-ray crystallographic analysis	B	BAO_0000357	single protein format	Homo sapiens	None	None	None	None	CHEMBL1782	Farnesyl diphosphate synthase	Homo sapiens	SINGLE PROTEIN	CHEMBL2331292	1	Scientific Literature	ACS Med. Chem. Lett.	2013	None
CHEMBL1231307		0	269.26	0	2.58	7	O=C(O)Cn1c(C(=O)O)cc2ccc3ccccc3c21	Ratio IC50	'='	22.0										False	CHEMBL3091231	Ratio of IC50 for human recombinant FPPS incubated for 10 mins prior to substrate addition by scintillation counting analysis to IC50 for human recombinant FPPS incubated for 10 mins prior to substrate addition measured after 8 mins by scintillation counting analysis	B	BAO_0000357	single protein format	Homo sapiens	None	None	None	None	CHEMBL1782	Farnesyl diphosphate synthase	Homo sapiens	SINGLE PROTEIN	CHEMBL3085630	1	Scientific Literature	J. Med. Chem.	2013	None
CHEMBL923	RISEDRONIC ACID	4	283.11	0	-0.37	risedronate	O=P(O)(O)C(O)(Cc1cccnc1)P(=O)(O)O	IC50	'='	5.7	nM	8.24			UO_0000065	29.12	0.66	8.61	5.56	False	CHEMBL929343	Inhibition of human FPPS	B	BAO_0000357	single protein format	Homo sapiens	None	None	None	None	CHEMBL1782	Farnesyl diphosphate synthase	Homo sapiens	SINGLE PROTEIN	CHEMBL1145642	1	Scientific Literature	Bioorg. Med. Chem. Lett.	2008	None
CHEMBL2063258		0	348.44	0	4.92	44	CCCCCCCCCCOc1cccc(C(=O)/C=C(\O)C(=O)O)c1	Inhibition						Not Active						False	CHEMBL2065762	Inhibition of FPPS	B	BAO_0000357	single protein format	Homo sapiens	None	None	None	None	CHEMBL1782	Farnesyl diphosphate synthase	Homo sapiens	SINGLE PROTEIN	CHEMBL2062486	1	Scientific Literature	ACS Med. Chem. Lett.	2012	None
CHEMBL2063259		0	320.38	0	4.14	45	CCCCCCCCOc1ccc(C(=O)/C=C(\O)C(=O)O)cc1	Inhibition						Not Active						False	CHEMBL2065762	Inhibition of FPPS	B	BAO_0000357	single protein format	Homo sapiens	None	None	None	None	CHEMBL1782	Farnesyl diphosphate synthase	Homo sapiens	SINGLE PROTEIN	CHEMBL2062486	1	Scientific Literature	ACS Med. Chem. Lett.	2012	None
CHEMBL3087940		0	441.30	1	2.29	6a	O=P(O)(O)C(Nc1ncnc2sc(-c3cccc4[nH]ncc34)cc12)P(=O)(O)O	Inhibition	'<'	20.0	%				UO_0000187					False	CHEMBL3091235	Inhibition of human recombinant FPPS using GPP/[3H]IPP as substrate at 100 nM incubated for 10 mins prior to substrate addition measured after 8 mins by scintillation counting analysis	B	BAO_0000357	single protein format	Homo sapiens	None	None	None	None	CHEMBL1782	Farnesyl diphosphate synthase	Homo sapiens	SINGLE PROTEIN	CHEMBL3085630	1	Scientific Literature	J. Med. Chem.	2013	None
CHEMBL3087937		0	441.34	0	3.29	6m	O=P(O)(O)C(Nc1ncnc2sc(-c3ccc(C4CC4)cc3)cc12)P(=O)(O)O	IC50	'='	115.0	nM	6.94			UO_0000065	15.72	0.34	3.65	4.54	False	CHEMBL3091237	Inhibition of human recombinant FPPS using GPP/[3H]IPP as substrate incubated for 10 mins prior to substrate addition by scintillation counting analysis	B	BAO_0000357	single protein format	Homo sapiens	None	None	None	None	CHEMBL1782	Farnesyl diphosphate synthase	Homo sapiens	SINGLE PROTEIN	CHEMBL3085630	1	Scientific Literature	J. Med. Chem.	2013	None
CHEMBL1231307		0	269.26	0	2.58	4	O=C(O)Cn1c(C(=O)O)cc2ccc3ccccc3c21	IC50	'='	920.0	nM	6.04			UO_0000065	22.42	0.41	3.46	7.59	True	CHEMBL3369319	Allosteric inhibition of human recombinant FPPS using GPP and [3H]IPP as substrate incubated with enzyme for 10 mins prior to substrate addition by liquid scintillation counting analysis	B	BAO_0000357	single protein format	Homo sapiens	None	None	None	None	CHEMBL1782	Farnesyl diphosphate synthase	Homo sapiens	SINGLE PROTEIN	CHEMBL3297739	1	Scientific Literature	J. Med. Chem.	2014	None
CHEMBL923	RISEDRONIC ACID	4	283.11	0	-0.37	2a	O=P(O)(O)C(O)(Cc1cccnc1)P(=O)(O)O	Ratio IC50	'<='	2.0										False	CHEMBL3091231	Ratio of IC50 for human recombinant FPPS incubated for 10 mins prior to substrate addition by scintillation counting analysis to IC50 for human recombinant FPPS incubated for 10 mins prior to substrate addition measured after 8 mins by scintillation counting analysis	B	BAO_0000357	single protein format	Homo sapiens	None	None	None	None	CHEMBL1782	Farnesyl diphosphate synthase	Homo sapiens	SINGLE PROTEIN	CHEMBL3085630	1	Scientific Literature	J. Med. Chem.	2013	None
CHEMBL3087934		0	469.27	0	3.43	6h	O=P(O)(O)C(Nc1ncnc2sc(-c3ccc(C(F)(F)F)cc3)cc12)P(=O)(O)O	Inhibition	'='	73.0	%				UO_0000187					False	CHEMBL3091235	Inhibition of human recombinant FPPS using GPP/[3H]IPP as substrate at 100 nM incubated for 10 mins prior to substrate addition measured after 8 mins by scintillation counting analysis	B	BAO_0000357	single protein format	Homo sapiens	None	None	None	None	CHEMBL1782	Farnesyl diphosphate synthase	Homo sapiens	SINGLE PROTEIN	CHEMBL3085630	1	Scientific Literature	J. Med. Chem.	2013	None
CHEMBL3087939		0	469.27	0	3.43	6i	O=P(O)(O)C(Nc1ncnc2sc(-c3cccc(C(F)(F)F)c3)cc12)P(=O)(O)O	Inhibition	'='	30.0	%				UO_0000187					False	CHEMBL3091235	Inhibition of human recombinant FPPS using GPP/[3H]IPP as substrate at 100 nM incubated for 10 mins prior to substrate addition measured after 8 mins by scintillation counting analysis	B	BAO_0000357	single protein format	Homo sapiens	None	None	None	None	CHEMBL1782	Farnesyl diphosphate synthase	Homo sapiens	SINGLE PROTEIN	CHEMBL3085630	1	Scientific Literature	J. Med. Chem.	2013	None
CHEMBL4068738		0	489.92	1	5.49	25	COc1cc(C)c(Cl)cc1-c1cc2c(NC(Cc3ccccc3)P(=O)(O)O)ncnc2s1	Inhibition	'>'	80.0	%				UO_0000187					False	CHEMBL4006786	Inhibition of N-terminal His-tagged human recombinant FPPS expressed in Escherichia coli BL21 (DE3) at 10 uM using GPP and [3H]-IPP as substrate preincubated for 10 mins before substrate addition measured after 8 mins by liquid scintillation counting	B	BAO_0000019	assay format	Homo sapiens	None	None	None	None	CHEMBL1782	Farnesyl diphosphate synthase	Homo sapiens	SINGLE PROTEIN	CHEMBL4004852	1	Scientific Literature	J Med Chem	2017	None
CHEMBL53950	INCADRONIC ACID	0	287.19	0	0.94	54, Bisphonal	O=P(O)(O)C(NC1CCCCCC1)P(=O)(O)O	IC50	'='	30.0	nM	7.52			UO_0000065	26.19	0.60	6.58	5.92	False	CHEMBL2156000	Inhibition of recombinant human FPPS expressed in Escherichia coli by scintillation counting	B	BAO_0000019	assay format	Homo sapiens	None	None	None	None	CHEMBL1782	Farnesyl diphosphate synthase	Homo sapiens	SINGLE PROTEIN	CHEMBL2150865	1	Scientific Literature	J. Med. Chem.	2011	None
CHEMBL1231307		0	269.26	0	2.58	7	O=C(O)Cn1c(C(=O)O)cc2ccc3ccccc3c21	IC50	'='	920.0	nM	6.04			UO_0000065	22.42	0.41	3.46	7.59	True	CHEMBL3091236	Inhibition of human recombinant FPPS using GPP/[3H]IPP as substrate incubated for 10 mins prior to substrate addition measured after 8 mins by scintillation counting analysis	B	BAO_0000357	single protein format	Homo sapiens	None	None	None	None	CHEMBL1782	Farnesyl diphosphate synthase	Homo sapiens	SINGLE PROTEIN	CHEMBL3085630	1	Scientific Literature	J. Med. Chem.	2013	None
CHEMBL2347862		0	415.30	0	2.72	6f	Cc1ccc(-c2cc3c(NC(P(=O)(O)O)P(=O)(O)O)ncnc3s2)cc1	IC50	'='	390.0	nM	6.41			UO_0000065	15.43	0.34	3.69	4.19	True	CHEMBL3091237	Inhibition of human recombinant FPPS using GPP/[3H]IPP as substrate incubated for 10 mins prior to substrate addition by scintillation counting analysis	B	BAO_0000357	single protein format	Homo sapiens	None	None	None	None	CHEMBL1782	Farnesyl diphosphate synthase	Homo sapiens	SINGLE PROTEIN	CHEMBL3085630	1	Scientific Literature	J. Med. Chem.	2013	None
CHEMBL2347863		0	451.34	0	3.56	6e	O=P(O)(O)C(Nc1ncnc2sc(-c3ccc4ccccc4c3)cc12)P(=O)(O)O	IC50	'='	250.0	nM	6.60			UO_0000065	14.63	0.31	3.04	4.32	True	CHEMBL3091237	Inhibition of human recombinant FPPS using GPP/[3H]IPP as substrate incubated for 10 mins prior to substrate addition by scintillation counting analysis	B	BAO_0000357	single protein format	Homo sapiens	None	None	None	None	CHEMBL1782	Farnesyl diphosphate synthase	Homo sapiens	SINGLE PROTEIN	CHEMBL3085630	1	Scientific Literature	J. Med. Chem.	2013	None
CHEMBL923	RISEDRONIC ACID	4	283.11	0	-0.37	2a	O=P(O)(O)C(O)(Cc1cccnc1)P(=O)(O)O	IC50	'='	11.0	nM	7.96			UO_0000065	28.11	0.64	8.33	5.37	True	CHEMBL3091237	Inhibition of human recombinant FPPS using GPP/[3H]IPP as substrate incubated for 10 mins prior to substrate addition by scintillation counting analysis	B	BAO_0000357	single protein format	Homo sapiens	None	None	None	None	CHEMBL1782	Farnesyl diphosphate synthase	Homo sapiens	SINGLE PROTEIN	CHEMBL3085630	1	Scientific Literature	J. Med. Chem.	2013	None
CHEMBL2088339		0	400.26	0	2.34	5	O=P(O)(O)C(Nc1cncc(-c2ccc(OC3CC3)cc2)c1)P(=O)(O)O	Ratio IC50	'<='	2.0										False	CHEMBL3091231	Ratio of IC50 for human recombinant FPPS incubated for 10 mins prior to substrate addition by scintillation counting analysis to IC50 for human recombinant FPPS incubated for 10 mins prior to substrate addition measured after 8 mins by scintillation counting analysis	B	BAO_0000357	single protein format	Homo sapiens	None	None	None	None	CHEMBL1782	Farnesyl diphosphate synthase	Homo sapiens	SINGLE PROTEIN	CHEMBL3085630	1	Scientific Literature	J. Med. Chem.	2013	None
CHEMBL3087936		0	457.34	0	2.95	6l	O=P(O)(O)C(Nc1ncnc2sc(-c3ccc(OC4CC4)cc3)cc12)P(=O)(O)O	IC50						Not Determined						False	CHEMBL3091237	Inhibition of human recombinant FPPS using GPP/[3H]IPP as substrate incubated for 10 mins prior to substrate addition by scintillation counting analysis	B	BAO_0000357	single protein format	Homo sapiens	None	None	None	None	CHEMBL1782	Farnesyl diphosphate synthase	Homo sapiens	SINGLE PROTEIN	CHEMBL3085630	1	Scientific Literature	J. Med. Chem.	2013	None
CHEMBL324003		0	274.19	0	2.03	28	CCCCCCCC(P(=O)(O)O)P(=O)(O)O	IC50	'='	19730.0	nM	4.71			UO_0000065	17.16	0.40	2.67	4.09	False	CHEMBL681894	Inhibition of Trypanosoma cruzi farnesyl pyrophosphate synthase	B	BAO_0000357	single protein format	Trypanosoma cruzi	None	None	None	None	CHEMBL1782	Farnesyl diphosphate synthase	Homo sapiens	SINGLE PROTEIN	CHEMBL1136233	1	Scientific Literature	Bioorg. Med. Chem. Lett.	2003	None
CHEMBL4079020		0	245.20	0	1.24	7	O=P(O)(O)CNc1ncnc2sccc12	Inhibition	'>'	80.0	%				UO_0000187					False	CHEMBL4006786	Inhibition of N-terminal His-tagged human recombinant FPPS expressed in Escherichia coli BL21 (DE3) at 10 uM using GPP and [3H]-IPP as substrate preincubated for 10 mins before substrate addition measured after 8 mins by liquid scintillation counting	B	BAO_0000019	assay format	Homo sapiens	None	None	None	None	CHEMBL1782	Farnesyl diphosphate synthase	Homo sapiens	SINGLE PROTEIN	CHEMBL4004852	1	Scientific Literature	J Med Chem	2017	None
CHEMBL4094213		0	468.48	0	3.90	29	Cc1ccc(-c2cc3c(N[C@@H](Cc4ccccc4)C(=O)NP(=O)(O)O)ncnc3s2)cc1	Inhibition	'>'	80.0	%				UO_0000187					False	CHEMBL4006786	Inhibition of N-terminal His-tagged human recombinant FPPS expressed in Escherichia coli BL21 (DE3) at 10 uM using GPP and [3H]-IPP as substrate preincubated for 10 mins before substrate addition measured after 8 mins by liquid scintillation counting	B	BAO_0000019	assay format	Homo sapiens	None	None	None	None	CHEMBL1782	Farnesyl diphosphate synthase	Homo sapiens	SINGLE PROTEIN	CHEMBL4004852	1	Scientific Literature	J Med Chem	2017	None
CHEMBL924	ZOLEDRONIC ACID	4	272.09	0	-1.12	1	O=P(O)(O)C(O)(Cn1ccnc1)P(=O)(O)O	IC50	'='	3.0	nM	8.52			UO_0000065	31.32	0.73	9.64	5.57	False	CHEMBL3369319	Allosteric inhibition of human recombinant FPPS using GPP and [3H]IPP as substrate incubated with enzyme for 10 mins prior to substrate addition by liquid scintillation counting analysis	B	BAO_0000357	single protein format	Homo sapiens	None	None	None	None	CHEMBL1782	Farnesyl diphosphate synthase	Homo sapiens	SINGLE PROTEIN	CHEMBL3297739	1	Scientific Literature	J. Med. Chem.	2014	None
CHEMBL3299149		0	445.87	1	5.61	12	Cc1ccc(-c2cc3c(NC(c4ccccc4)P(=O)(O)O)ncnc3s2)cc1Cl	Ratio	'='	0.01										False	CHEMBL3369326	Inhibition of FPPS in human SH-SY5Y cells assessed as blocking of tau metabolism by measuring ratio of tau phosphorylation to total tau level at 100 nM after 24 hrs by ELISA (Rvb = 0.012 no-unit)	B	BAO_0000219	cell-based format	Homo sapiens	None	None	SH-SY5Y	None	CHEMBL1782	Farnesyl diphosphate synthase	Homo sapiens	SINGLE PROTEIN	CHEMBL3297739	1	Scientific Literature	J. Med. Chem.	2014	CHEMBL3307740
CHEMBL3410290		0	401.34	0	3.69	9h	CC(c1[nH]c2ccccc2c1CC(P(=O)(O)O)P(=O)(O)O)C1CCCC1	Inhibition						Active						False	CHEMBL3411596	Inhibition of human FPPS at 10 uM	B	BAO_0000357	single protein format	Homo sapiens	None	None	None	None	CHEMBL1782	Farnesyl diphosphate synthase	Homo sapiens	SINGLE PROTEIN	CHEMBL3407447	1	Scientific Literature	Bioorg. Med. Chem. Lett.	2015	None
CHEMBL2088339		0	400.26	0	2.34	9g	O=P(O)(O)C(Nc1cncc(-c2ccc(OC3CC3)cc2)c1)P(=O)(O)O	IC50	'='	16.0	nM	7.80			UO_0000065	19.48	0.41	5.46	5.22	True	CHEMBL2092208	Inhibition of human His6-tagged recombinant FPPS expressed in Escherichia coli BL21(DE3) using GPP and [3H]IPP as substrate incubated for 5 mins prior to substrate addition measured after 20 mins by liquid scintillation counting	B	BAO_0000019	assay format	Homo sapiens	None	None	None	None	CHEMBL1782	Farnesyl diphosphate synthase	Homo sapiens	SINGLE PROTEIN	CHEMBL2086301	1	Scientific Literature	Bioorg. Med. Chem.	2012	None
CHEMBL4078024		0	509.30	0	2.98	17b	CC(C)=CCC/C(C)=C/CCCn1cc(CC(P(=O)([O-])[O-])P(=O)([O-])[O-])nn1.[Na+].[Na+].[Na+].[Na+]	IC50	'='	33300.0	nM	4.48			UO_0000065	10.63	0.23	1.50	3.07	False	CHEMBL4012295	Inhibition of recombinant FDPS (unknown origin) using GPP as substrate pretreated for 10 mins followed by substrate addition after 30 mins in presence of [14C]-IPP by liquid scintillation counting method	B	BAO_0000357	single protein format	Homo sapiens	None	None	None	None	CHEMBL1782	Farnesyl diphosphate synthase	Homo sapiens	SINGLE PROTEIN	CHEMBL4011604	1	Scientific Literature	Bioorg Med Chem	2017	None
CHEMBL2048237		0	343.21	0	1.97	9c	O=P(O)(O)C(Cc1cncc(-c2ccccc2)c1)P(=O)(O)O	IC50	'='	164.0	nM	6.79			UO_0000065	19.77	0.42	4.82	5.30	False	CHEMBL2049638	Inhibition of human recombinant N-terminal-His6 tagged FPPS expressed in Escherichia coli BL21 using [14C]IPP and GPP as substrate incubated for 10 mins prior to substrate addition measured after 10 mins by scintillation counting	B	BAO_0000019	assay format	Homo sapiens	None	None	None	None	CHEMBL1782	Farnesyl diphosphate synthase	Homo sapiens	SINGLE PROTEIN	CHEMBL2046409	1	Scientific Literature	J. Med. Chem.	2012	None
CHEMBL4090167		0	425.45	0	4.83	13-R	Cc1ccc(-c2cc3c(N[C@@H](Cc4ccccc4)P(=O)(O)O)ncnc3s2)cc1	IC50	'='	4000.0	nM	5.40			UO_0000065	12.69	0.25	0.57	5.66	False	CHEMBL4006785	Inhibition of N-terminal His-tagged human recombinant FPPS expressed in Escherichia coli BL21 (DE3) using GPP and [3H]-IPP as substrate preincubated for 10 mins before substrate addition measured after 8 mins by liquid scintillation counting	B	BAO_0000019	assay format	Homo sapiens	None	None	None	None	CHEMBL1782	Farnesyl diphosphate synthase	Homo sapiens	SINGLE PROTEIN	CHEMBL4004852	1	Scientific Literature	J Med Chem	2017	None
CHEMBL4068147		0	411.42	0	4.96	12	Cc1ccc(-c2cc3c(NC(c4ccccc4)P(=O)(O)O)ncnc3s2)cc1	Inhibition	'>'	80.0	%				UO_0000187					False	CHEMBL4006786	Inhibition of N-terminal His-tagged human recombinant FPPS expressed in Escherichia coli BL21 (DE3) at 10 uM using GPP and [3H]-IPP as substrate preincubated for 10 mins before substrate addition measured after 8 mins by liquid scintillation counting	B	BAO_0000019	assay format	Homo sapiens	None	None	None	None	CHEMBL1782	Farnesyl diphosphate synthase	Homo sapiens	SINGLE PROTEIN	CHEMBL4004852	1	Scientific Literature	J Med Chem	2017	None
CHEMBL4082744		0	403.44	0	4.77	36	Cc1ccc(-c2cc3c(NC(CC4CCC4)P(=O)(O)O)ncnc3s2)cc1	IC50	'='	2800.0	nM	5.55			UO_0000065	13.76	0.28	0.78	5.82	False	CHEMBL4006785	Inhibition of N-terminal His-tagged human recombinant FPPS expressed in Escherichia coli BL21 (DE3) using GPP and [3H]-IPP as substrate preincubated for 10 mins before substrate addition measured after 8 mins by liquid scintillation counting	B	BAO_0000019	assay format	Homo sapiens	None	None	None	None	CHEMBL1782	Farnesyl diphosphate synthase	Homo sapiens	SINGLE PROTEIN	CHEMBL4004852	1	Scientific Literature	J Med Chem	2017	None
CHEMBL3775345		0	427.15	0	0.86	18	CC(C)=CCCn1cc(CC(P(=O)([O-])[O-])P(=O)([O-])[O-])nn1.[Na+].[Na+].[Na+].[Na+]	IC50	'='	6600.0	nM	5.18			UO_0000065	15.27	0.34	4.32	3.55	False	CHEMBL3777121	Inhibition of recombinant FDPS (unknown origin) assessed as radiolabeled FPP formation preincubated for 10 mins followed by addition of 10 uM GPP substrate and [14C]IPP for 30 mins by liquid scintillation counter analysis	B	BAO_0000357	single protein format	Homo sapiens	None	None	None	None	CHEMBL1782	Farnesyl diphosphate synthase	Homo sapiens	SINGLE PROTEIN	CHEMBL3774363	1	Scientific Literature	ACS Med. Chem. Lett.	2015	None
CHEMBL1231307		0	269.26	0	2.58	58	O=C(O)Cn1c(C(=O)O)cc2ccc3ccccc3c21	IC50	'='	200.0	nM	6.70			UO_0000065	24.88	0.46	4.12	8.42	False	CHEMBL3364478	Inhibition of FPPS (unknown origin)	B	BAO_0000357	single protein format	Homo sapiens	None	None	None	None	CHEMBL1782	Farnesyl diphosphate synthase	Homo sapiens	SINGLE PROTEIN	CHEMBL3351920	1	Scientific Literature	Bioorg. Med. Chem.	2014	None
CHEMBL923	RISEDRONIC ACID	4	283.11	0	-0.37	2	O=P(O)(O)C(O)(Cc1cccnc1)P(=O)(O)O	IC50	'='	82.0	nM	7.09			UO_0000065	25.03	0.57	7.46	4.78	False	CHEMBL3430146	Inhibition of human FPPS in absence of pre-incubation of compound with enzyme	B	BAO_0000357	single protein format	Homo sapiens	None	None	None	None	CHEMBL1782	Farnesyl diphosphate synthase	Homo sapiens	SINGLE PROTEIN	CHEMBL3425452	1	Scientific Literature	ACS Med. Chem. Lett.	2015	None
CHEMBL923	RISEDRONIC ACID	4	283.11	0	-0.37	2a	O=P(O)(O)C(O)(Cc1cccnc1)P(=O)(O)O	IC50	'='	5.2	nM	8.28			UO_0000065	29.26	0.67	8.65	5.59	False	CHEMBL3091236	Inhibition of human recombinant FPPS using GPP/[3H]IPP as substrate incubated for 10 mins prior to substrate addition measured after 8 mins by scintillation counting analysis	B	BAO_0000357	single protein format	Homo sapiens	None	None	None	None	CHEMBL1782	Farnesyl diphosphate synthase	Homo sapiens	SINGLE PROTEIN	CHEMBL3085630	1	Scientific Literature	J. Med. Chem.	2013	None
CHEMBL84909		0	312.24	0	2.75	15a	CC(C)=CCC/C(C)=C/CC(P(=O)(O)O)P(=O)(O)O	IC50	'='	20000.0	nM	4.70			UO_0000065	15.05	0.34	1.95	4.08	False	CHEMBL939914	Inhibition of human recombinant FDPS expressed in BL21 gold bacteria	B	BAO_0000019	assay format	Homo sapiens	None	None	None	None	CHEMBL1782	Farnesyl diphosphate synthase	Homo sapiens	SINGLE PROTEIN	CHEMBL1142438	1	Scientific Literature	Bioorg. Med. Chem.	2008	None
CHEMBL924	ZOLEDRONIC ACID	4	272.09	0	-1.12	1	O=P(O)(O)C(O)(Cn1ccnc1)P(=O)(O)O	Inhibition	'>'	80.0	%				UO_0000187					False	CHEMBL2049639	Inhibition of human recombinant N-terminal-His6 tagged FPPS expressed in Escherichia coli BL21 using [3H]IPP and GPP as substrate at 1 uM incubated for 10 mins prior to substrate addition measured after 20 mins by liquid scintillation counting	B	BAO_0000019	assay format	Homo sapiens	None	None	None	None	CHEMBL1782	Farnesyl diphosphate synthase	Homo sapiens	SINGLE PROTEIN	CHEMBL2046409	1	Scientific Literature	J. Med. Chem.	2012	None
CHEMBL2048241		0	402.28	0	2.59	13k	CC(C)Oc1ccc(-c2ccnc(NC(P(=O)(O)O)P(=O)(O)O)c2)cc1	Inhibition	'>'	80.0	%				UO_0000187					False	CHEMBL2049639	Inhibition of human recombinant N-terminal-His6 tagged FPPS expressed in Escherichia coli BL21 using [3H]IPP and GPP as substrate at 1 uM incubated for 10 mins prior to substrate addition measured after 20 mins by liquid scintillation counting	B	BAO_0000019	assay format	Homo sapiens	None	None	None	None	CHEMBL1782	Farnesyl diphosphate synthase	Homo sapiens	SINGLE PROTEIN	CHEMBL2046409	1	Scientific Literature	J. Med. Chem.	2012	None
CHEMBL2048243		0	358.23	0	2.11	13o	Cc1ccc(-c2ccnc(NC(P(=O)(O)O)P(=O)(O)O)c2)cc1	Inhibition	'>'	80.0	%				UO_0000187					False	CHEMBL2049639	Inhibition of human recombinant N-terminal-His6 tagged FPPS expressed in Escherichia coli BL21 using [3H]IPP and GPP as substrate at 1 uM incubated for 10 mins prior to substrate addition measured after 20 mins by liquid scintillation counting	B	BAO_0000019	assay format	Homo sapiens	None	None	None	None	CHEMBL1782	Farnesyl diphosphate synthase	Homo sapiens	SINGLE PROTEIN	CHEMBL2046409	1	Scientific Literature	J. Med. Chem.	2012	None
CHEMBL2048242		0	414.29	0	2.73	13l	O=P(O)(O)C(Nc1cc(-c2ccc(OC3CCC3)cc2)ccn1)P(=O)(O)O	IC50	'='	2090.0	nM	5.68			UO_0000065	13.71	0.29	2.95	3.81	False	CHEMBL2049640	Inhibition of human recombinant N-terminal-His6 tagged FPPS expressed in Escherichia coli BL21 using [3H]IPP and GPP as substrate measured after 20 mins by liquid scintillation counting	B	BAO_0000019	assay format	Homo sapiens	None	None	None	None	CHEMBL1782	Farnesyl diphosphate synthase	Homo sapiens	SINGLE PROTEIN	CHEMBL2046409	1	Scientific Literature	J. Med. Chem.	2012	None
CHEMBL291736		0	268.10	0	0.13	3	O=P(O)(O)C(Nc1ccccn1)P(=O)(O)O	Ratio IC50	'='	4.7										False	CHEMBL2049658	Ratio of IC50 for human recombinant FPPS without compound preincubation to IC50 for human recombinant FPPS with compound preincubation	B	BAO_0000357	single protein format	Homo sapiens	None	None	None	None	CHEMBL1782	Farnesyl diphosphate synthase	Homo sapiens	SINGLE PROTEIN	CHEMBL2046409	1	Scientific Literature	J. Med. Chem.	2012	None
CHEMBL3422846		0	247.14	0	-0.51	7	O=C(O)C(Cc1ccc[n+]([O-])c1)P(=O)(O)O	IC50	'>'	2000000.0	nM		Outside typical range		UO_0000065					False	CHEMBL3424031	Inhibition of recombinant FDPS (unknown origin) assessed as decrease in radiolabeld GGPP level using GPP and [14C]IPP as substrate treated with enzyme for 10 mins prior to substrate challenge for 30 mins by liquid scintillation counting analysis	B	BAO_0000357	single protein format	Homo sapiens	None	None	None	None	CHEMBL1782	Farnesyl diphosphate synthase	Homo sapiens	SINGLE PROTEIN	CHEMBL3421571	1	Scientific Literature	Bioorg. Med. Chem. Lett.	2015	None
CHEMBL1258422		0	351.17	0	0.99	15f	O=P(O)(O)C(F)(Cc1cncc(-c2cn[nH]c2)c1)P(=O)(O)O	Inhibition	'>'	50.0	%				UO_0000187					False	CHEMBL1260348	Inhibition of N-terminal His-tagged human FPPS expressed in Escherichia coli at 1 uM	B	BAO_0000019	assay format	Homo sapiens	None	None	None	None	CHEMBL1782	Farnesyl diphosphate synthase	Homo sapiens	SINGLE PROTEIN	CHEMBL1255548	1	Scientific Literature	Bioorg. Med. Chem. Lett.	2010	None
CHEMBL1258421		0	401.23	0	2.15	15b	O=P(O)(O)C(F)(Cc1cncc(-c2ccc3[nH]ncc3c2)c1)P(=O)(O)O	Inhibition	'>'	50.0	%				UO_0000187					False	CHEMBL1260348	Inhibition of N-terminal His-tagged human FPPS expressed in Escherichia coli at 1 uM	B	BAO_0000019	assay format	Homo sapiens	None	None	None	None	CHEMBL1782	Farnesyl diphosphate synthase	Homo sapiens	SINGLE PROTEIN	CHEMBL1255548	1	Scientific Literature	Bioorg. Med. Chem. Lett.	2010	None
CHEMBL924	ZOLEDRONIC ACID	4	272.09	0	-1.12	4	O=P(O)(O)C(O)(Cn1ccnc1)P(=O)(O)O	IC50	'='	200.0	nM	6.70			UO_0000065	24.62	0.57	7.82	4.38	False	CHEMBL3430142	Inhibition of human FPPS pre-incubated for 30 mins using GPP and IPP by continuous spectrophotometric assay	B	BAO_0000357	single protein format	Homo sapiens	None	None	None	None	CHEMBL1782	Farnesyl diphosphate synthase	Homo sapiens	SINGLE PROTEIN	CHEMBL3425452	1	Scientific Literature	ACS Med. Chem. Lett.	2015	None
CHEMBL923	RISEDRONIC ACID	4	283.11	0	-0.37	2	O=P(O)(O)C(O)(Cc1cccnc1)P(=O)(O)O	IC50	'='	0.36	nM	9.44			UO_0000065	33.36	0.76	9.81	6.37	False	CHEMBL3430147	Inhibition of human FPPS using pre-incubation of compound with enzyme	B	BAO_0000357	single protein format	Homo sapiens	None	None	None	None	CHEMBL1782	Farnesyl diphosphate synthase	Homo sapiens	SINGLE PROTEIN	CHEMBL3425452	1	Scientific Literature	ACS Med. Chem. Lett.	2015	None
CHEMBL3299049		0	334.34	0	3.39	9	Cc1ccc(-c2cc3c(CCP(=O)(O)O)ncnc3s2)cc1	Ratio						Not Determined						False	CHEMBL3369326	Inhibition of FPPS in human SH-SY5Y cells assessed as blocking of tau metabolism by measuring ratio of tau phosphorylation to total tau level at 100 nM after 24 hrs by ELISA (Rvb = 0.012 no-unit)	B	BAO_0000219	cell-based format	Homo sapiens	None	None	SH-SY5Y	None	CHEMBL1782	Farnesyl diphosphate synthase	Homo sapiens	SINGLE PROTEIN	CHEMBL3297739	1	Scientific Literature	J. Med. Chem.	2014	CHEMBL3307740
CHEMBL258994	DIGERANYL BISPHOSPHONATE	0	448.48	1	6.20	DGBP	CC(C)=CCC/C(C)=C/CC(C/C=C(\C)CCC=C(C)C)(P(=O)(O)O)P(=O)(O)O	Inhibition						Not Active						False	CHEMBL3266744	Inhibition of FDPS in human RPMI-8226 cells assessed as disruption of Ras farnesylation after 48 hrs by western blot analysis	B	BAO_0000219	cell-based format	Homo sapiens	None	None	RPMI-8226	None	CHEMBL1782	Farnesyl diphosphate synthase	Homo sapiens	SINGLE PROTEIN	CHEMBL3259705	1	Scientific Literature	Bioorg. Med. Chem.	2014	CHEMBL3307732
CHEMBL4090564		0	443.44	0	4.96	38	Cc1ccc(-c2cc3c(NC(Cc4cccc(F)c4)P(=O)(O)O)ncnc3s2)cc1	Inhibition	'>'	80.0	%				UO_0000187					False	CHEMBL4006786	Inhibition of N-terminal His-tagged human recombinant FPPS expressed in Escherichia coli BL21 (DE3) at 10 uM using GPP and [3H]-IPP as substrate preincubated for 10 mins before substrate addition measured after 8 mins by liquid scintillation counting	B	BAO_0000019	assay format	Homo sapiens	None	None	None	None	CHEMBL1782	Farnesyl diphosphate synthase	Homo sapiens	SINGLE PROTEIN	CHEMBL4004852	1	Scientific Literature	J Med Chem	2017	None
CHEMBL4090564		0	443.44	0	4.96	38	Cc1ccc(-c2cc3c(NC(Cc4cccc(F)c4)P(=O)(O)O)ncnc3s2)cc1	IC50	'='	1100.0	nM	5.96			UO_0000065	13.44	0.27	1.00	6.25	False	CHEMBL4006785	Inhibition of N-terminal His-tagged human recombinant FPPS expressed in Escherichia coli BL21 (DE3) using GPP and [3H]-IPP as substrate preincubated for 10 mins before substrate addition measured after 8 mins by liquid scintillation counting	B	BAO_0000019	assay format	Homo sapiens	None	None	None	None	CHEMBL1782	Farnesyl diphosphate synthase	Homo sapiens	SINGLE PROTEIN	CHEMBL4004852	1	Scientific Literature	J Med Chem	2017	None
CHEMBL4089846		0	475.89	1	5.62	24	COc1cc(C)c(Cl)cc1-c1cc2c(NC(c3ccccc3)P(=O)(O)O)ncnc2s1	Inhibition	'>'	80.0	%				UO_0000187					False	CHEMBL4006786	Inhibition of N-terminal His-tagged human recombinant FPPS expressed in Escherichia coli BL21 (DE3) at 10 uM using GPP and [3H]-IPP as substrate preincubated for 10 mins before substrate addition measured after 8 mins by liquid scintillation counting	B	BAO_0000019	assay format	Homo sapiens	None	None	None	None	CHEMBL1782	Farnesyl diphosphate synthase	Homo sapiens	SINGLE PROTEIN	CHEMBL4004852	1	Scientific Literature	J Med Chem	2017	None
CHEMBL4085285		0	477.43	0	4.80	44	COc1ccc(F)cc1-c1cc2c(NC(Cc3cccc(F)c3)P(=O)(O)O)ncnc2s1	Inhibition	'>'	80.0	%				UO_0000187					False	CHEMBL4006786	Inhibition of N-terminal His-tagged human recombinant FPPS expressed in Escherichia coli BL21 (DE3) at 10 uM using GPP and [3H]-IPP as substrate preincubated for 10 mins before substrate addition measured after 8 mins by liquid scintillation counting	B	BAO_0000019	assay format	Homo sapiens	None	None	None	None	CHEMBL1782	Farnesyl diphosphate synthase	Homo sapiens	SINGLE PROTEIN	CHEMBL4004852	1	Scientific Literature	J Med Chem	2017	None
CHEMBL4093973		0	320.31	0	3.34	49	Cc1ccc(-c2sc3ncncc3c2CP(=O)(O)O)cc1	IC50	'>='	100000.0	nM				UO_0000065					False	CHEMBL4006785	Inhibition of N-terminal His-tagged human recombinant FPPS expressed in Escherichia coli BL21 (DE3) using GPP and [3H]-IPP as substrate preincubated for 10 mins before substrate addition measured after 8 mins by liquid scintillation counting	B	BAO_0000019	assay format	Homo sapiens	None	None	None	None	CHEMBL1782	Farnesyl diphosphate synthase	Homo sapiens	SINGLE PROTEIN	CHEMBL4004852	1	Scientific Literature	J Med Chem	2017	None
CHEMBL4067698		0	399.80	0	3.88	21	COc1cc(C)c(Cl)cc1-c1cc2c(NCP(=O)(O)O)ncnc2s1	Inhibition	'>'	80.0	%				UO_0000187					False	CHEMBL4006786	Inhibition of N-terminal His-tagged human recombinant FPPS expressed in Escherichia coli BL21 (DE3) at 10 uM using GPP and [3H]-IPP as substrate preincubated for 10 mins before substrate addition measured after 8 mins by liquid scintillation counting	B	BAO_0000019	assay format	Homo sapiens	None	None	None	None	CHEMBL1782	Farnesyl diphosphate synthase	Homo sapiens	SINGLE PROTEIN	CHEMBL4004852	1	Scientific Literature	J Med Chem	2017	None
CHEMBL4073585		0	453.46	0	4.89	33	Cc1ccc(-c2cc3c(NC(c4ccc5c(c4)CCO5)P(=O)(O)O)ncnc3s2)cc1	Inhibition	'>'	80.0	%				UO_0000187					False	CHEMBL4006786	Inhibition of N-terminal His-tagged human recombinant FPPS expressed in Escherichia coli BL21 (DE3) at 10 uM using GPP and [3H]-IPP as substrate preincubated for 10 mins before substrate addition measured after 8 mins by liquid scintillation counting	B	BAO_0000019	assay format	Homo sapiens	None	None	None	None	CHEMBL1782	Farnesyl diphosphate synthase	Homo sapiens	SINGLE PROTEIN	CHEMBL4004852	1	Scientific Literature	J Med Chem	2017	None
CHEMBL3327156		0	456.36	0	2.51	9h	CSc1nc2ncnc(NCC(P(=O)(O)O)P(=O)(O)O)c2cc1-c1ccccc1	Inhibition	'='	75.0	%				UO_0000187					False	CHEMBL3362707	Inhibition of human FPPS at 10 uM	B	BAO_0000357	single protein format	Homo sapiens	None	None	None	None	CHEMBL1782	Farnesyl diphosphate synthase	Homo sapiens	SINGLE PROTEIN	CHEMBL3351992	1	Scientific Literature	J. Med. Chem.	2014	None
CHEMBL4074061		0	425.45	0	4.83	13	Cc1ccc(-c2cc3c(NC(Cc4ccccc4)P(=O)(O)O)ncnc3s2)cc1	Inhibition	'>'	80.0	%				UO_0000187					False	CHEMBL4006786	Inhibition of N-terminal His-tagged human recombinant FPPS expressed in Escherichia coli BL21 (DE3) at 10 uM using GPP and [3H]-IPP as substrate preincubated for 10 mins before substrate addition measured after 8 mins by liquid scintillation counting	B	BAO_0000019	assay format	Homo sapiens	None	None	None	None	CHEMBL1782	Farnesyl diphosphate synthase	Homo sapiens	SINGLE PROTEIN	CHEMBL4004852	1	Scientific Literature	J Med Chem	2017	None
CHEMBL3775876		0	495.27	0	2.58	8	CC(C)=CCC/C(C)=C/CCn1cc(CC(P(=O)([O-])[O-])P(=O)([O-])[O-])nn1.[Na+].[Na+].[Na+].[Na+]	IC50	'='	28000.0	nM	4.55			UO_0000065	11.18	0.24	1.97	3.12	False	CHEMBL3777121	Inhibition of recombinant FDPS (unknown origin) assessed as radiolabeled FPP formation preincubated for 10 mins followed by addition of 10 uM GPP substrate and [14C]IPP for 30 mins by liquid scintillation counter analysis	B	BAO_0000357	single protein format	Homo sapiens	None	None	None	None	CHEMBL1782	Farnesyl diphosphate synthase	Homo sapiens	SINGLE PROTEIN	CHEMBL3774363	1	Scientific Literature	ACS Med. Chem. Lett.	2015	None
CHEMBL452867	RIBOPRINE	0	335.36	0	-0.18	i6A	CC(C)=CCNc1ncnc2c1ncn2[C@@H]1O[C@H](CO)[C@@H](O)[C@H]1O	Kd	'='	550000.0	nM		Outside typical range		UO_0000065					False	CHEMBL3381808	Binding affinity to FPPS (unknown origin) expressed in Escherichia coli BL21(DEscherichia ) assessed as binding constant of proton H11 of isopentenylic moiety by saturation transfer difference NMR analysis	B	BAO_0000019	assay format	Homo sapiens	None	None	None	None	CHEMBL1782	Farnesyl diphosphate synthase	Homo sapiens	SINGLE PROTEIN	CHEMBL3352333	1	Scientific Literature	J. Med. Chem.	2014	None
CHEMBL457424		0	308.13	0	-0.49	6e	O=P(O)(O)C(Cn1cnc2cncnc21)P(=O)(O)O	IC50	'='	388.2	nM	6.41			UO_0000065	20.81	0.46	6.90	4.04	False	CHEMBL1036745	Inhibition of human FPP synthase expressed in Escherichia coli BL21 (DE3)	B	BAO_0000019	assay format	Homo sapiens	None	None	None	None	CHEMBL1782	Farnesyl diphosphate synthase	Homo sapiens	SINGLE PROTEIN	CHEMBL1142544	1	Scientific Literature	J. Med. Chem.	2008	None
CHEMBL3299047		0	335.33	0	3.21	7	Cc1ccc(-c2cc3c(NCP(=O)(O)O)ncnc3s2)cc1	Ratio						Not Determined						False	CHEMBL3369326	Inhibition of FPPS in human SH-SY5Y cells assessed as blocking of tau metabolism by measuring ratio of tau phosphorylation to total tau level at 100 nM after 24 hrs by ELISA (Rvb = 0.012 no-unit)	B	BAO_0000219	cell-based format	Homo sapiens	None	None	SH-SY5Y	None	CHEMBL1782	Farnesyl diphosphate synthase	Homo sapiens	SINGLE PROTEIN	CHEMBL3297739	1	Scientific Literature	J. Med. Chem.	2014	CHEMBL3307740
CHEMBL4204500		0	495.27	0	2.58	22, E/Z-mixture (3:1)	CC(C)=CCCC(C)=CCn1cc(CC(C)(P(=O)([O-])[O-])P(=O)([O-])[O-])nn1.[Na+].[Na+].[Na+].[Na+]	IC50	'='	62200.0	nM	4.21			UO_0000065	10.33	0.22	1.63	2.89	False	CHEMBL4182963	Inhibition of recombinant FDPS (unknown origin) using GPP as substrate pretreated for 10 mins followed by substrate addition measured after 30 mins in presence of [14C]-IPP by liquid scintillation counting method	B	BAO_0000357	single protein format	Homo sapiens	None	None	None	None	CHEMBL1782	Farnesyl diphosphate synthase	Homo sapiens	SINGLE PROTEIN	CHEMBL4177743	1	Scientific Literature	Bioorg Med Chem	2018	None
CHEMBL4211053		0	495.27	0	2.58	23	CC(C)=CCC/C(C)=C\Cn1cc(CC(C)(P(=O)([O-])[O-])P(=O)([O-])[O-])nn1.[Na+].[Na+].[Na+].[Na+]	IC50	'>'	100000.0	nM				UO_0000065					False	CHEMBL4182963	Inhibition of recombinant FDPS (unknown origin) using GPP as substrate pretreated for 10 mins followed by substrate addition measured after 30 mins in presence of [14C]-IPP by liquid scintillation counting method	B	BAO_0000357	single protein format	Homo sapiens	None	None	None	None	CHEMBL1782	Farnesyl diphosphate synthase	Homo sapiens	SINGLE PROTEIN	CHEMBL4177743	1	Scientific Literature	Bioorg Med Chem	2018	None
CHEMBL3327153		0	500.41	1	3.25	8m	CSc1nc2ncnc(NC(P(=O)(O)O)P(=O)(O)O)c2cc1-c1ccc(OC(C)C)cc1	Inhibition	'<'	10.0	%				UO_0000187					False	CHEMBL3362709	Inhibition of human FPPS at 50 uM	B	BAO_0000357	single protein format	Homo sapiens	None	None	None	None	CHEMBL1782	Farnesyl diphosphate synthase	Homo sapiens	SINGLE PROTEIN	CHEMBL3351992	1	Scientific Literature	J. Med. Chem.	2014	None
CHEMBL452867	RIBOPRINE	0	335.36	0	-0.18	i6A	CC(C)=CCNc1ncnc2c1ncn2[C@@H]1O[C@H](CO)[C@@H](O)[C@H]1O	Kd	'='	1210000.0	nM		Outside typical range		UO_0000065					False	CHEMBL3381809	Binding affinity to FPPS (unknown origin) expressed in Escherichia coli BL21(DEscherichia ) assessed as binding constant of proton H14-H15 of isopentenylic moiety by saturation transfer difference NMR analysis	B	BAO_0000019	assay format	Homo sapiens	None	None	None	None	CHEMBL1782	Farnesyl diphosphate synthase	Homo sapiens	SINGLE PROTEIN	CHEMBL3352333	1	Scientific Literature	J. Med. Chem.	2014	None
CHEMBL4294033		0	349.18	1	0.04	14	O=P(O)(O)C(O)(CNc1ncc2ccccc2n1)P(=O)(O)O	Inhibition	'='	39.9	%				UO_0000187					False	CHEMBL4267720	Inhibition of recombinant human C-terminal His6-tagged FPPS expressed in Escherichia coli BL21 at 100 uM using DMAPP and IPP as substrates pretreated for 15 mins followed by substrates addition and measured after 1 hr by colorimetric method relative to control	B	BAO_0000019	assay format	Homo sapiens	None	None	None	None	CHEMBL1782	Farnesyl diphosphate synthase	Homo sapiens	SINGLE PROTEIN	CHEMBL4265921	1	Scientific Literature	Eur J Med Chem	2018	None
CHEMBL4279310		0	425.27	1	1.71	24	O=P(O)(O)C(O)(CNc1nc(-c2ccccc2)nc2ccccc12)P(=O)(O)O	Inhibition	'='	68.0	%				UO_0000187					False	CHEMBL4267722	Inhibition of recombinant human C-terminal His6-tagged FPPS expressed in Escherichia coli BL21 at 1 to 10 uM using DMAPP and IPP as substrates pretreated for 15 mins followed by substrates addition and measured after 1 hr by colorimetric method relative to control	B	BAO_0000019	assay format	Homo sapiens	None	None	None	None	CHEMBL1782	Farnesyl diphosphate synthase	Homo sapiens	SINGLE PROTEIN	CHEMBL4265921	1	Scientific Literature	Eur J Med Chem	2018	None
CHEMBL870	ALENDRONIC ACID	4	249.10	1	-1.27	52, Fosamax	NCCCC(O)(P(=O)(O)O)P(=O)(O)O	IC50	'='	50.0	nM	7.30			UO_0000065	29.31	0.71	8.57	4.53	False	CHEMBL2156000	Inhibition of recombinant human FPPS expressed in Escherichia coli by scintillation counting	B	BAO_0000019	assay format	Homo sapiens	None	None	None	None	CHEMBL1782	Farnesyl diphosphate synthase	Homo sapiens	SINGLE PROTEIN	CHEMBL2150865	1	Scientific Literature	J. Med. Chem.	2011	None
CHEMBL3299050		0	299.36	0	3.16	10	Cc1ccc(-c2cc3c(NCC(=O)O)ncnc3s2)cc1	IC50	'>'	20000.0	nM				UO_0000065					False	CHEMBL3369319	Allosteric inhibition of human recombinant FPPS using GPP and [3H]IPP as substrate incubated with enzyme for 10 mins prior to substrate addition by liquid scintillation counting analysis	B	BAO_0000357	single protein format	Homo sapiens	None	None	None	None	CHEMBL1782	Farnesyl diphosphate synthase	Homo sapiens	SINGLE PROTEIN	CHEMBL3297739	1	Scientific Literature	J. Med. Chem.	2014	None
CHEMBL457069		0	256.09	0	-0.44	6b	O=P(O)(O)C(Cn1cccn1)P(=O)(O)O	IC50	'='	3069.0	nM	5.51			UO_0000065	21.53	0.50	5.95	4.15	False	CHEMBL1036745	Inhibition of human FPP synthase expressed in Escherichia coli BL21 (DE3)	B	BAO_0000019	assay format	Homo sapiens	None	None	None	None	CHEMBL1782	Farnesyl diphosphate synthase	Homo sapiens	SINGLE PROTEIN	CHEMBL1142544	1	Scientific Literature	J. Med. Chem.	2008	None
CHEMBL2338366		0	468.47	0	2.85	15	CCCCCCCCCCCCCCn1cc[n+](CC(O)(P(=O)([O-])O)P(=O)(O)O)c1	IC50	'='	42000.0	nM	4.38			UO_0000065	9.34	0.20	1.53	2.98	False	CHEMBL2344604	Inhibition of His6-tagged human truncated FPPS (6-353) expressed in Escherichia coli BL21(DE3) cells using geranyl diphosphate and isopentenyl diphosphate as substrate preincubated with enzyme for 30 mins by spectrophotometric analysis	B	BAO_0000219	cell-based format	Homo sapiens	None	None	None	None	CHEMBL1782	Farnesyl diphosphate synthase	Homo sapiens	SINGLE PROTEIN	CHEMBL2331292	1	Scientific Literature	ACS Med. Chem. Lett.	2013	None
CHEMBL2338377		0	382.33	0	1.58	26	CCCCCCCCCn1cc[n+](CC(P(=O)([O-])O)P(=O)(O)O)c1	IC50	'='	100.0	nM	7.00			UO_0000065	18.31	0.40	5.42	5.52	False	CHEMBL2344602	Binding affinity to human FPPS at 1 mM by X-ray crystallographic analysis	B	BAO_0000357	single protein format	Homo sapiens	None	None	None	None	CHEMBL1782	Farnesyl diphosphate synthase	Homo sapiens	SINGLE PROTEIN	CHEMBL2331292	1	Scientific Literature	ACS Med. Chem. Lett.	2013	None
CHEMBL2338369		0	270.12	0	-1.64	18	Cn1cc[n+](CC(P(=O)([O-])O)P(=O)(O)O)c1	IC50	'='	160.0	nM	6.80			UO_0000065	25.16	0.58	8.44	5.36	False	CHEMBL2344602	Binding affinity to human FPPS at 1 mM by X-ray crystallographic analysis	B	BAO_0000357	single protein format	Homo sapiens	None	None	None	None	CHEMBL1782	Farnesyl diphosphate synthase	Homo sapiens	SINGLE PROTEIN	CHEMBL2331292	1	Scientific Literature	ACS Med. Chem. Lett.	2013	None
CHEMBL2338365		0	454.44	0	2.46	14	CCCCCCCCCCCCCn1cc[n+](CC(O)(P(=O)([O-])O)P(=O)(O)O)c1	IC50	'='	2700.0	nM	5.57			UO_0000065	12.25	0.26	3.11	3.79	False	CHEMBL2344602	Binding affinity to human FPPS at 1 mM by X-ray crystallographic analysis	B	BAO_0000357	single protein format	Homo sapiens	None	None	None	None	CHEMBL1782	Farnesyl diphosphate synthase	Homo sapiens	SINGLE PROTEIN	CHEMBL2331292	1	Scientific Literature	ACS Med. Chem. Lett.	2013	None
CHEMBL923	RISEDRONIC ACID	4	283.11	0	-0.37	Risedronate	O=P(O)(O)C(O)(Cc1cccnc1)P(=O)(O)O	IC50	'='	11.0	nM	7.96			UO_0000065	28.11	0.64	8.33	5.37	True	CHEMBL2092208	Inhibition of human His6-tagged recombinant FPPS expressed in Escherichia coli BL21(DE3) using GPP and [3H]IPP as substrate incubated for 5 mins prior to substrate addition measured after 20 mins by liquid scintillation counting	B	BAO_0000019	assay format	Homo sapiens	None	None	None	None	CHEMBL1782	Farnesyl diphosphate synthase	Homo sapiens	SINGLE PROTEIN	CHEMBL2086301	1	Scientific Literature	Bioorg. Med. Chem.	2012	None
CHEMBL2048237		0	343.21	0	1.97	8b	O=P(O)(O)C(Cc1cncc(-c2ccccc2)c1)P(=O)(O)O	IC50	'='	164.0	nM	6.79			UO_0000065	19.77	0.42	4.82	5.30	True	CHEMBL2092208	Inhibition of human His6-tagged recombinant FPPS expressed in Escherichia coli BL21(DE3) using GPP and [3H]IPP as substrate incubated for 5 mins prior to substrate addition measured after 20 mins by liquid scintillation counting	B	BAO_0000019	assay format	Homo sapiens	None	None	None	None	CHEMBL1782	Farnesyl diphosphate synthase	Homo sapiens	SINGLE PROTEIN	CHEMBL2086301	1	Scientific Literature	Bioorg. Med. Chem.	2012	None
CHEMBL2048239		0	344.20	0	1.80	13c	O=P(O)(O)C(Nc1cc(-c2ccccc2)ccn1)P(=O)(O)O	IC50	'='	150.0	nM	6.82			UO_0000065	19.83	0.42	5.02	4.87	False	CHEMBL2049638	Inhibition of human recombinant N-terminal-His6 tagged FPPS expressed in Escherichia coli BL21 using [14C]IPP and GPP as substrate incubated for 10 mins prior to substrate addition measured after 10 mins by scintillation counting	B	BAO_0000019	assay format	Homo sapiens	None	None	None	None	CHEMBL1782	Farnesyl diphosphate synthase	Homo sapiens	SINGLE PROTEIN	CHEMBL2046409	1	Scientific Literature	J. Med. Chem.	2012	None
[truncated: 103 more rows]
