# Supplementary material for: PyRMD Studio: A Unified Suite for Next-Generation, AI-Powered Virtual Screening
Source: J Chem Inf Model. 2026 May 19;66(11):6197–203. doi: 10.1021/acs.jcim.6c00648 (PMC13250901; doi:10.1021/acs.jcim.6c00648)
Supplement: Supplementary file 1 [file ci6c00648_si_001.zip › DATA/fx1a_chembl.csv]

Molecule ChEMBL ID	Molecule Name	Molecule Max Phase	Molecular Weight	#RO5 Violations	AlogP	Compound Key	Smiles	Standard Type	Standard Relation	Standard Value	Standard Units	pChEMBL Value	Data Validity Comment	Comment	Uo Units	Ligand Efficiency BEI	Ligand Efficiency LE	Ligand Efficiency LLE	Ligand Efficiency SEI	Potential Duplicate	Assay ChEMBL ID	Assay Description	Assay Type	BAO Format ID	BAO Label	Assay Organism	Assay Tissue ChEMBL ID	Assay Tissue Name	Assay Cell Type	Assay Subcellular Fraction	Target ChEMBL ID	Target Name	Target Organism	Target Type	Document ChEMBL ID	Source ID	Source Description	Document Journal	Document Year	Cell ChEMBL ID
CHEMBL219440		0	704.69	2	3.14	7	CC(C)[C@H](NC(=O)[C@H](Cc1ccccc1)NNC(=O)NCc1ccc(Cl)c(Cl)c1)C(=O)N[C@@H](CCCNC(=N)N)C(=O)c1nccs1	IC50	'='	93.0	nM	7.03			UO_0000065	9.98	0.20	3.89	3.46	False	CHEMBL907635	Inhibition of factor 11a	B	BAO_0000357	single protein format	None	None	None	None	None	CHEMBL2820	Coagulation factor XI	Homo sapiens	SINGLE PROTEIN	CHEMBL1138224	1	Scientific Literature	J. Med. Chem.	2006	None
CHEMBL219354		0	627.60	2	2.80	20	CC(C)C[C@H](NC(=O)NCc1ccc(Cl)c(Cl)c1)C(=O)N[C@@H](C)C(=O)N[C@@H](CCCNC(=N)N)C(=O)c1nccs1	IC50	'='	920.0	nM	6.04			UO_0000065	9.62	0.20	3.24	3.16	False	CHEMBL907635	Inhibition of factor 11a	B	BAO_0000357	single protein format	None	None	None	None	None	CHEMBL2820	Coagulation factor XI	Homo sapiens	SINGLE PROTEIN	CHEMBL1138224	1	Scientific Literature	J. Med. Chem.	2006	None
CHEMBL384603		0	669.68	2	3.83	16	CCC(C)[C@H](NC(=O)[C@H](CC(C)C)NC(=O)NCc1ccc(Cl)c(Cl)c1)C(=O)N[C@@H](CCCNC(=N)N)C(=O)c1nccs1	IC50	'='	76.0	nM	7.12			UO_0000065	10.63	0.22	3.29	3.72	False	CHEMBL907635	Inhibition of factor 11a	B	BAO_0000357	single protein format	None	None	None	None	None	CHEMBL2820	Coagulation factor XI	Homo sapiens	SINGLE PROTEIN	CHEMBL1138224	1	Scientific Literature	J. Med. Chem.	2006	None
CHEMBL542435		0	514.07	0	1.94	4	CC[C@@H]1CC(C(=O)NCc2ccc(C(=N)N)cc2)N2C(=O)[C@](N)(Cc3ccccc3)C[C@H](OC)[C@H]12.Cl	IC50	'>'	133000.0	nM		Outside typical range		UO_0000065					False	CHEMBL663258	Compound was tested for inhibitory activity against Coagulation factor XIa	B	BAO_0000357	single protein format	None	None	None	None	None	CHEMBL2820	Coagulation factor XI	Homo sapiens	SINGLE PROTEIN	CHEMBL1136036	1	Scientific Literature	Bioorg. Med. Chem. Lett.	2002	None
CHEMBL1159853		0	446.92	0	3.77	15	N=C(N)SCCOc1oc(=O)c2cc(NC(=O)NCc3ccccc3)ccc2c1Cl	K obs / 1	'='	105000.0	M-1 s-1									False	CHEMBL663251	Compound was evaluated for inhibition of enzyme human coagulation factor XI (inhibitor concentration were 0.7-0.8 uM)	B	BAO_0000357	single protein format	None	None	None	None	None	CHEMBL2820	Coagulation factor XI	Homo sapiens	SINGLE PROTEIN	CHEMBL1127646	1	Scientific Literature	J. Med. Chem.	1994	None
CHEMBL255407		0	438.60	0	1.65	11a	CC(C)CCC(=O)N[C@H](C(=O)N[C@@H](CCCNC(=N)N)C(=O)c1nccs1)C(C)C	IC50	'='	850.0	nM	6.07			UO_0000065	13.84	0.28	4.42	4.05	True	CHEMBL854192	Inhibition of F11a	B	BAO_0000357	single protein format	Homo sapiens	None	None	None	None	CHEMBL2820	Coagulation factor XI	Homo sapiens	SINGLE PROTEIN	CHEMBL1148656	1	Scientific Literature	Bioorg. Med. Chem. Lett.	2006	None
CHEMBL208405		0	566.53	1	2.71	6e	CC(C)[C@H](NC(=O)N[C@@H](C)c1ccc(Br)cc1)C(=O)N[C@@H](CCCN=C(N)N)C(=O)c1nccs1	IC50	'='	12500.0	nM	4.90			UO_0000065	8.65	0.19	2.19	2.98	False	CHEMBL854192	Inhibition of F11a	B	BAO_0000357	single protein format	Homo sapiens	None	None	None	None	CHEMBL2820	Coagulation factor XI	Homo sapiens	SINGLE PROTEIN	CHEMBL1148656	1	Scientific Literature	Bioorg. Med. Chem. Lett.	2006	None
CHEMBL210731		0	395.49	0	2.54	3d	N=C(N)NCCC[C@H](NC(=O)c1cccc2ccccc12)C(=O)c1nccs1	IC50	'='	2250.0	nM	5.65			UO_0000065	14.28	0.28	3.11	4.67	False	CHEMBL854192	Inhibition of F11a	B	BAO_0000357	single protein format	Homo sapiens	None	None	None	None	CHEMBL2820	Coagulation factor XI	Homo sapiens	SINGLE PROTEIN	CHEMBL1148656	1	Scientific Literature	Bioorg. Med. Chem. Lett.	2006	None
CHEMBL207372		0	428.35	0	2.62	3c	N=C(N)NCCC[C@H](NC(=O)Cc1ccc(Cl)c(Cl)c1)C(=O)c1nccs1	IC50	'='	37900.0	nM	4.42			UO_0000065	10.32	0.22	1.80	3.66	False	CHEMBL854192	Inhibition of F11a	B	BAO_0000357	single protein format	Homo sapiens	None	None	None	None	CHEMBL2820	Coagulation factor XI	Homo sapiens	SINGLE PROTEIN	CHEMBL1148656	1	Scientific Literature	Bioorg. Med. Chem. Lett.	2006	None
CHEMBL378011		0	409.52	0	2.47	3b	N=C(N)NCCC[C@H](NC(=O)Cc1cccc2ccccc12)C(=O)c1nccs1	IC50	'>'	250000.0	nM		Outside typical range		UO_0000065					False	CHEMBL854192	Inhibition of F11a	B	BAO_0000357	single protein format	Homo sapiens	None	None	None	None	CHEMBL2820	Coagulation factor XI	Homo sapiens	SINGLE PROTEIN	CHEMBL1148656	1	Scientific Literature	Bioorg. Med. Chem. Lett.	2006	None
CHEMBL380455		0	325.44	0	0.91	3a	CC(C)CC(=O)N[C@@H](CCCN=C(N)N)C(=O)c1nccs1	IC50	'='	123000.0	nM		Outside typical range		UO_0000065					False	CHEMBL854192	Inhibition of F11a	B	BAO_0000357	single protein format	Homo sapiens	None	None	None	None	CHEMBL2820	Coagulation factor XI	Homo sapiens	SINGLE PROTEIN	CHEMBL1148656	1	Scientific Literature	Bioorg. Med. Chem. Lett.	2006	None
CHEMBL269969		0	719.75	2	4.38	43d	CC(C)[C@H](NC(=O)[C@H](CC1CCCCC1)NC(=O)N[C@H](C)c1ccc(Br)cc1)C(=O)N[C@@H](CCCNC(=N)N)C(=O)c1nccs1	IC50	'='	10.0	nM	8.00			UO_0000065	11.11	0.24	3.62	4.18	False	CHEMBL948936	Inhibition of human factor 11a	B	BAO_0000357	single protein format	Homo sapiens	None	None	None	None	CHEMBL2820	Coagulation factor XI	Homo sapiens	SINGLE PROTEIN	CHEMBL1143211	1	Scientific Literature	Bioorg. Med. Chem.	2008	None
CHEMBL403113		0	509.03	2	1.60	42e	CC(C)[C@H](NC(=O)[C@H](O)c1cccc(Cl)c1)C(=O)N[C@@H](CCCNC(=N)N)C(=O)c1nccs1	IC50	'='	120.0	nM	6.92			UO_0000065	13.60	0.28	5.32	4.06	False	CHEMBL948936	Inhibition of human factor 11a	B	BAO_0000357	single protein format	Homo sapiens	None	None	None	None	CHEMBL2820	Coagulation factor XI	Homo sapiens	SINGLE PROTEIN	CHEMBL1143211	1	Scientific Literature	Bioorg. Med. Chem.	2008	None
CHEMBL266570		0	655.65	2	3.44	43b	CC(C)C[C@H](NC(=O)NCc1ccc(Cl)c(Cl)c1)C(=O)N[C@H](C(=O)N[C@@H](CCCNC(=N)N)C(=O)c1nccs1)C(C)C	IC50	'='	63.0	nM	7.20			UO_0000065	10.98	0.23	3.76	3.77	False	CHEMBL948936	Inhibition of human factor 11a	B	BAO_0000357	single protein format	Homo sapiens	None	None	None	None	CHEMBL2820	Coagulation factor XI	Homo sapiens	SINGLE PROTEIN	CHEMBL1143211	1	Scientific Literature	Bioorg. Med. Chem.	2008	None
CHEMBL237065		0	471.97	0	2.85	15	O=C(N[C@H]1C[C@H](CO)C[C@H]1NC(=O)c1ccc(Cl)s1)c1ccc(-n2ccccc2=O)cc1	Ki						Not Determined						False	CHEMBL897887	Inhibition of human factor 11a	B	BAO_0000357	single protein format	Homo sapiens	None	None	None	None	CHEMBL2820	Coagulation factor XI	Homo sapiens	SINGLE PROTEIN	CHEMBL1149671	1	Scientific Literature	Bioorg. Med. Chem. Lett.	2007	None
CHEMBL392297		0	535.05	1	2.11	42	CCS(=O)(=O)N1C[C@H](NC(=O)c2ccc(-n3ccccc3=O)cc2)[C@H](NC(=O)c2ccc(Cl)s2)C1	Ki	'='	6680.0	nM	5.17			UO_0000065	9.67	0.20	3.07	4.40	False	CHEMBL897887	Inhibition of human factor 11a	B	BAO_0000357	single protein format	Homo sapiens	None	None	None	None	CHEMBL2820	Coagulation factor XI	Homo sapiens	SINGLE PROTEIN	CHEMBL1149671	1	Scientific Literature	Bioorg. Med. Chem. Lett.	2007	None
CHEMBL394129		0	484.97	0	2.31	29	CC(=O)N1C[C@H](NC(=O)c2ccc(-n3ccccc3=O)cc2)[C@H](NC(=O)c2ccc(Cl)s2)C1	Ki	'='	10170.0	nM	4.99			UO_0000065	10.29	0.21	2.68	4.97	False	CHEMBL897887	Inhibition of human factor 11a	B	BAO_0000357	single protein format	Homo sapiens	None	None	None	None	CHEMBL2820	Coagulation factor XI	Homo sapiens	SINGLE PROTEIN	CHEMBL1149671	1	Scientific Literature	Bioorg. Med. Chem. Lett.	2007	None
CHEMBL2314388	sulfated pentagalloylglucoside	0	1961.14	None	None	6	O=C(OC[C@H]1O[C@@H](OC(=O)c2cc(OS(=O)(=O)[O-])c(O)c(OS(=O)(=O)[O-])c2)[C@H](OC(=O)c2cc(OS(=O)(=O)[O-])c(O)c(OS(=O)(=O)[O-])c2)[C@@H](OC(=O)c2cc(OS(=O)(=O)[O-])c(O)c(OS(=O)(=O)[O-])c2)[C@@H]1OC(=O)c1cc(OS(=O)(=O)[O-])c(O)c(OS(=O)(=O)[O-])c1)c1cc(OS(=O)(=O)[O-])c(O)c(OS(=O)(=O)[O-])c1.[Na+].[Na+].[Na+].[Na+].[Na+].[Na+].[Na+].[Na+].[Na+].[Na+]	Efficacy	'='	97.1	%				UO_0000187					False	CHEMBL2317291	Inhibition of human FXIa assessed as S-2366 hydrolysis after 10 mins by microplate reader analysis	B	BAO_0000357	single protein format	Homo sapiens	None	None	None	None	CHEMBL2820	Coagulation factor XI	Homo sapiens	SINGLE PROTEIN	CHEMBL2311290	1	Scientific Literature	J. Med. Chem.	2013	None
CHEMBL100320		0	604.75	2	2.27	24	CC(C)C[C@H](NC(=O)NCc1ccc(F)cc1)C(=O)N[C@H](C(=O)N[C@@H](CCCNC(=N)N)C(=O)c1nccs1)C(C)C	IC50	'='	114.0	nM	6.94			UO_0000065	11.48	0.23	4.67	3.63	False	CHEMBL907635	Inhibition of factor 11a	B	BAO_0000357	single protein format	None	None	None	None	None	CHEMBL2820	Coagulation factor XI	Homo sapiens	SINGLE PROTEIN	CHEMBL1138224	1	Scientific Literature	J. Med. Chem.	2006	None
CHEMBL398380		0	488.98	0	4.44	7	O=C(N[C@H]1CCCC[C@H]1NC(=O)c1ccc2c(Cl)c[nH]c2c1)c1ccc(-n2ccccc2=O)cc1	Ki	'>'	15000.0	nM				UO_0000065					False	CHEMBL898079	Inhibition of human factor 11a	B	BAO_0000357	single protein format	Homo sapiens	None	None	None	None	CHEMBL2820	Coagulation factor XI	Homo sapiens	SINGLE PROTEIN	CHEMBL1149575	1	Scientific Literature	Bioorg. Med. Chem. Lett.	2007	None
CHEMBL273652		0	653.79	2	2.42	31	CC(C)[C@H](NC(=O)[C@H](Cc1cccnc1)NC(=O)N[C@@H](C)c1ccc(F)cc1)C(=O)N[C@@H](CCCNC(=N)N)C(=O)c1nccs1	IC50	'='	533.0	nM	6.27			UO_0000065	9.60	0.19	3.85	3.07	False	CHEMBL907635	Inhibition of factor 11a	B	BAO_0000357	single protein format	None	None	None	None	None	CHEMBL2820	Coagulation factor XI	Homo sapiens	SINGLE PROTEIN	CHEMBL1138224	1	Scientific Literature	J. Med. Chem.	2006	None
CHEMBL384693		0	705.72	2	3.99	29	CC(C)[C@H](NC(=O)[C@@H](NC(=O)N[C@@H](C)c1ccc(Br)cc1)C1CCCCC1)C(=O)N[C@@H](CCCNC(=N)N)C(=O)c1nccs1	IC50	'='	132.0	nM	6.88			UO_0000065	9.75	0.21	2.89	3.60	False	CHEMBL907635	Inhibition of factor 11a	B	BAO_0000357	single protein format	None	None	None	None	None	CHEMBL2820	Coagulation factor XI	Homo sapiens	SINGLE PROTEIN	CHEMBL1138224	1	Scientific Literature	J. Med. Chem.	2006	None
CHEMBL375597		0	719.70	2	3.73	17	CC(C)C[C@H](NC(=O)NCc1ccc(Cl)c(Cl)c1)C(=O)N[C@@H](Cc1ccc(O)cc1)C(=O)N[C@@H](CCCNC(=N)N)C(=O)c1nccs1	IC50	'='	200.0	nM	6.70			UO_0000065	9.31	0.19	2.97	3.17	False	CHEMBL907635	Inhibition of factor 11a	B	BAO_0000357	single protein format	None	None	None	None	None	CHEMBL2820	Coagulation factor XI	Homo sapiens	SINGLE PROTEIN	CHEMBL1138224	1	Scientific Literature	J. Med. Chem.	2006	None
CHEMBL2368927		0	1944.30	None	None	PK4 Linear peptide	CC[C@H](C)[C@H](NC(=O)[C@H](CCC(=O)O)NC(=O)[C@@H](NC(=O)[C@@H]1CCCN1C(=O)[C@H](CS)NC(=O)[C@H](Cc1ccc(O)cc1)NC(=O)[C@H](CCCNC(=N)N)NC(=O)[C@H](CCCNC(=N)N)NC(=O)[C@H](CCC(=O)O)NC(=O)[C@@H](NC(=O)[C@H](CO)NC(=O)[C@H](CS)NC(=O)[C@H](C)N)[C@@H](C)O)[C@@H](C)CC)C(=O)N[C@@H](Cc1ccccc1)C(=O)N1CCC[C@H]1C(=O)N[C@@H](CS)C(=O)NCC(N)=O	Inhibition						Not Active						False	CHEMBL1244639	Inhibition of human factor 11a at 10 uM using Z-Phe-Arg-AMC substrate after 30 mins by spectrophotometric assay	B	BAO_0000357	single protein format	Homo sapiens	None	None	None	None	CHEMBL2820	Coagulation factor XI	Homo sapiens	SINGLE PROTEIN	CHEMBL1240344	1	Scientific Literature	Nat. Chem. Biol.	2009	None
CHEMBL1240697		0	1872.15	None	None	PK2 Linear peptide	CC(C)C[C@H](NC(=O)[C@@H]1CCCN1C(=O)[C@H](CS)NC(=O)[C@H](CC(N)=O)NC(=O)[C@H](CCCNC(=N)N)NC(=O)[C@H](Cc1ccccc1)NC(=O)[C@H](CCCNC(=N)N)NC(=O)[C@H](CC(=O)O)NC(=O)[C@H](CO)NC(=O)[C@H](CS)NC(=O)[C@H](C)N)C(=O)N[C@@H](Cc1c[nH]c2ccccc12)C(=O)N[C@@H](CO)C(=O)NCC(=O)N[C@H](C(=O)N[C@@H](CS)C(=O)NCC(N)=O)[C@@H](C)O	Inhibition						Not Active						False	CHEMBL1244639	Inhibition of human factor 11a at 10 uM using Z-Phe-Arg-AMC substrate after 30 mins by spectrophotometric assay	B	BAO_0000357	single protein format	Homo sapiens	None	None	None	None	CHEMBL2820	Coagulation factor XI	Homo sapiens	SINGLE PROTEIN	CHEMBL1240344	1	Scientific Literature	Nat. Chem. Biol.	2009	None
CHEMBL271508		0	383.48	1	-0.23	42a	CC(C)[C@H](NC(N)=O)C(=O)N[C@@H](CCCNC(=N)N)C(=O)c1nccs1	IC50	'='	500.0	nM	6.30			UO_0000065	16.43	0.33	6.53	3.58	False	CHEMBL948936	Inhibition of human factor 11a	B	BAO_0000357	single protein format	Homo sapiens	None	None	None	None	CHEMBL2820	Coagulation factor XI	Homo sapiens	SINGLE PROTEIN	CHEMBL1143211	1	Scientific Literature	Bioorg. Med. Chem.	2008	None
CHEMBL1160757		0	557.65	0	1.66	5	C=C(C)C[C@]1(N)C[C@H](OC)[C@@H]2[C@H](CC)CC(C(=O)NCc3ccc(C(=N)N)cc3)N2C1=O.O=C(O)/C=C/C(=O)O	IC50	'>'	133000.0	nM		Outside typical range		UO_0000065					False	CHEMBL663258	Compound was tested for inhibitory activity against Coagulation factor XIa	B	BAO_0000357	single protein format	None	None	None	None	None	CHEMBL2820	Coagulation factor XI	Homo sapiens	SINGLE PROTEIN	CHEMBL1136036	1	Scientific Literature	Bioorg. Med. Chem. Lett.	2002	None
CHEMBL1159877		0	327.79	0	2.42	4	N=C(N)SCCCOc1oc(=O)c2cc(N)ccc2c1Cl	K obs / 1	'='	22000.0	M-1 s-1									False	CHEMBL663251	Compound was evaluated for inhibition of enzyme human coagulation factor XI (inhibitor concentration were 0.7-0.8 uM)	B	BAO_0000357	single protein format	None	None	None	None	None	CHEMBL2820	Coagulation factor XI	Homo sapiens	SINGLE PROTEIN	CHEMBL1127646	1	Scientific Literature	J. Med. Chem.	1994	None
CHEMBL550969	CLAVATADINE D	0	477.16	0	1.41	2	N=C(N)NCCCCCNC(=O)C1=NOC2(C=C(Br)C(=O)C(Br)=C2)C1	Inhibition	'='	30.0	%				UO_0000187					False	CHEMBL1057765	Inhibition of factor 11a at 222 uM after 10 min	B	BAO_0000357	single protein format	None	None	None	None	None	CHEMBL2820	Coagulation factor XI	Homo sapiens	SINGLE PROTEIN	CHEMBL1152345	1	Scientific Literature	J. Nat. Prod.	2009	None
CHEMBL292787		0	459.55	0	4.38	20	COc1ccc(C(=O)Nc2ccccc2NC(=O)NCC2CCN(c3ccncc3)CC2)cc1	K ass	'<'	10000.0	l M-1									False	CHEMBL663252	Measured for apparent association constant (binding affinity) for Coagulation factor XI	B	BAO_0000357	single protein format	None	None	None	None	None	CHEMBL2820	Coagulation factor XI	Homo sapiens	SINGLE PROTEIN	CHEMBL1133191	1	Scientific Literature	J. Med. Chem.	2000	None
CHEMBL1289753		0	591.22	2	5.14	22	C=CCCS(=O)(=O)N[C@@H](C(=O)N[C@@H](CC(C)C)C(=O)NCc1c(CC=C)[nH]c2ccc(Cl)cc12)C1CCCCC1	Inhibition						Not Active						False	CHEMBL1290973	Inhibition of factor 11a at 300 uM	B	BAO_0000357	single protein format	None	None	None	None	None	CHEMBL2820	Coagulation factor XI	Homo sapiens	SINGLE PROTEIN	CHEMBL1287717	1	Scientific Literature	Bioorg. Med. Chem. Lett.	2010	None
CHEMBL2314390	sulfated silibinin	0	890.63	2	0.97	2	COc1cc([C@H]2Oc3cc([C@H]4Oc5cc(OS(=O)(=O)[O-])cc(O)c5C(=O)[C@@H]4OS(=O)(=O)[O-])ccc3O[C@@H]2COS(=O)(=O)[O-])ccc1OS(=O)(=O)[O-].[Na+].[Na+].[Na+].[Na+]	Inhibition						Not Active						False	CHEMBL2320888	Inhibition of human FXIa assessed as S-2366 hydrolysis at 250 uM after 10 mins by microplate reader analysis	B	BAO_0000357	single protein format	Homo sapiens	None	None	None	None	CHEMBL2820	Coagulation factor XI	Homo sapiens	SINGLE PROTEIN	CHEMBL2311290	1	Scientific Literature	J. Med. Chem.	2013	None
CHEMBL2151423		0	817.55	2	-0.23	13	O=C([O-])C1Cc2c(OS(=O)(=O)[O-])ccc(OS(=O)(=O)[O-])c2CN1C(=O)CCCc1cc(OS(=O)(=O)[O-])ccc1OS(=O)(=O)[O-].[Na+].[Na+].[Na+].[Na+].[Na+]	Inhibition						Not Active						False	CHEMBL2320888	Inhibition of human FXIa assessed as S-2366 hydrolysis at 250 uM after 10 mins by microplate reader analysis	B	BAO_0000357	single protein format	Homo sapiens	None	None	None	None	CHEMBL2820	Coagulation factor XI	Homo sapiens	SINGLE PROTEIN	CHEMBL2311290	1	Scientific Literature	J. Med. Chem.	2013	None
CHEMBL2448530		0	1452.75	None	None	bicyclic peptide 1	C[C@@H]1NC(=O)[C@@H]2CCCN2C(=O)[C@@H]2CCCN2C(=O)[C@@H]2CSCc3cc(cc(c3)CSC[C@@H](C(=O)N[C@@H](CCCCN)C(=O)O)NC(=O)[C@H](Cc3ccc(O)cc3)NC1=O)CSC[C@H](NC(=O)[C@@H](N)CO)C(=O)NCC(=O)NCC(=O)N[C@@H](CCCNC(=N)N)C(=O)N1CCC[C@H]1C(=O)N2	Ki	'>'	120000.0	nM		Outside typical range		UO_0000065					False	CHEMBL2340213	Inhibition of human coagulation factor 11a using Boc-Phe-Ser-Arg-AMC as substrate assessed as residual activity by fluorometric analysis	B	BAO_0000357	single protein format	Homo sapiens	None	None	None	None	CHEMBL2820	Coagulation factor XI	Homo sapiens	SINGLE PROTEIN	CHEMBL2331474	1	Scientific Literature	J. Med. Chem.	2013	None
CHEMBL401235		0	485.95	0	2.94	16	O=C(N[C@H]1C[C@H](C(=O)O)C[C@H]1NC(=O)c1ccc(Cl)s1)c1ccc(-n2ccccc2=O)cc1	Ki	'>'	11000.0	nM				UO_0000065					False	CHEMBL897887	Inhibition of human factor 11a	B	BAO_0000357	single protein format	Homo sapiens	None	None	None	None	CHEMBL2820	Coagulation factor XI	Homo sapiens	SINGLE PROTEIN	CHEMBL1149671	1	Scientific Literature	Bioorg. Med. Chem. Lett.	2007	None
CHEMBL207052		0	431.54	0	2.09	3f	N=C(N)NCCC[C@H](NS(=O)(=O)c1ccc2ccccc2c1)C(=O)c1nccs1	IC50	'='	86000.0	nM	4.07			UO_0000065	9.42	0.19	1.98	2.95	False	CHEMBL854192	Inhibition of F11a	B	BAO_0000357	single protein format	Homo sapiens	None	None	None	None	CHEMBL2820	Coagulation factor XI	Homo sapiens	SINGLE PROTEIN	CHEMBL1148656	1	Scientific Literature	Bioorg. Med. Chem. Lett.	2006	None
CHEMBL2326342		0	771.79	2	3.92	12S	O=c1c2ccccc2nc(-c2ccc(OS(=O)(=O)O)cc2)n1CCCCn1cc(Cn2c(-c3cccc(OS(=O)(=O)O)c3)nc3ccccc3c2=O)nn1	IC50	'='	159000.0	nM		Outside typical range		UO_0000065					False	CHEMBL2330137	Inhibition of human factor 11a using S2366 as substrate after 10 mins by spectrophotometry	B	BAO_0000357	single protein format	Homo sapiens	None	None	None	None	CHEMBL2820	Coagulation factor XI	Homo sapiens	SINGLE PROTEIN	CHEMBL2321813	1	Scientific Literature	J. Med. Chem.	2013	None
CHEMBL2326341		0	757.76	2	3.53	11S	O=c1c2ccccc2nc(-c2cccc(OS(=O)(=O)O)c2)n1CCCn1cc(Cn2c(-c3cccc(OS(=O)(=O)O)c3)nc3ccccc3c2=O)nn1	IC50	'='	320000.0	nM		Outside typical range		UO_0000065					False	CHEMBL2330137	Inhibition of human factor 11a using S2366 as substrate after 10 mins by spectrophotometry	B	BAO_0000357	single protein format	Homo sapiens	None	None	None	None	CHEMBL2820	Coagulation factor XI	Homo sapiens	SINGLE PROTEIN	CHEMBL2321813	1	Scientific Literature	J. Med. Chem.	2013	None
CHEMBL2326345		0	785.82	2	4.31	15S	O=c1c2ccccc2nc(-c2ccc(OS(=O)(=O)O)cc2)n1CCCCCn1cc(Cn2c(-c3ccc(OS(=O)(=O)O)cc3)nc3ccccc3c2=O)nn1	Efficacy	'='	89.0	%				UO_0000187					False	CHEMBL2330220	Inhibition of human factor 11a using S2366 as substrate assessed as residual protease activity after 10 mins by spectrophotometry	B	BAO_0000357	single protein format	Homo sapiens	None	None	None	None	CHEMBL2820	Coagulation factor XI	Homo sapiens	SINGLE PROTEIN	CHEMBL2321813	1	Scientific Literature	J. Med. Chem.	2013	None
CHEMBL2326077		0	733.76	2	4.67	7S	CC(=O)Oc1cccc(-c2nc3ccccc3c(=O)n2Cc2cn(CCCCn3c(-c4cccc(OS(=O)(=O)O)c4)nc4ccccc4c3=O)nn2)c1	IC50	'>'	1000000.0	nM		Outside typical range		UO_0000065					False	CHEMBL2330137	Inhibition of human factor 11a using S2366 as substrate after 10 mins by spectrophotometry	B	BAO_0000357	single protein format	Homo sapiens	None	None	None	None	CHEMBL2820	Coagulation factor XI	Homo sapiens	SINGLE PROTEIN	CHEMBL2321813	1	Scientific Literature	J. Med. Chem.	2013	None
CHEMBL2326080		0	831.84	2	3.94	10S	COc1cc(-c2nc3ccccc3c(=O)n2CCCCn2cc(Cn3c(-c4ccc(OS(=O)(=O)O)c(OC)c4)nc4ccccc4c3=O)nn2)ccc1OS(=O)(=O)O	Efficacy	'='	95.0	%				UO_0000187					False	CHEMBL2330220	Inhibition of human factor 11a using S2366 as substrate assessed as residual protease activity after 10 mins by spectrophotometry	B	BAO_0000357	single protein format	Homo sapiens	None	None	None	None	CHEMBL2820	Coagulation factor XI	Homo sapiens	SINGLE PROTEIN	CHEMBL2321813	1	Scientific Literature	J. Med. Chem.	2013	None
CHEMBL264357		0	714.69	2	3.04	37	CC(C)[C@H](NC(=O)[C@H](Cc1cccnc1)NC(=O)N[C@H](C)c1ccc(Br)cc1)C(=O)N[C@@H](CCCNC(=N)N)C(=O)c1nccs1	IC50	'='	12.0	nM	7.92			UO_0000065	11.08	0.24	4.88	3.88	False	CHEMBL907635	Inhibition of factor 11a	B	BAO_0000357	single protein format	None	None	None	None	None	CHEMBL2820	Coagulation factor XI	Homo sapiens	SINGLE PROTEIN	CHEMBL1138224	1	Scientific Literature	J. Med. Chem.	2006	None
CHEMBL375599		0	655.65	2	3.44	23	CC(C)C[C@H](NC(=O)NCc1ccc(Cl)cc1Cl)C(=O)N[C@H](C(=O)N[C@@H](CCCNC(=N)N)C(=O)c1nccs1)C(C)C	IC50	'='	45.0	nM	7.35			UO_0000065	11.21	0.23	3.91	3.84	False	CHEMBL948936	Inhibition of human factor 11a	B	BAO_0000357	single protein format	Homo sapiens	None	None	None	None	CHEMBL2820	Coagulation factor XI	Homo sapiens	SINGLE PROTEIN	CHEMBL1143211	1	Scientific Literature	Bioorg. Med. Chem.	2008	None
CHEMBL1221852		0	548.00	1	2.50	26	CCS(=O)(=O)N1C[C@H](C(=O)Nc2ccc(Cl)cn2)[C@@H](C(=O)Nc2ccc(-n3ccccc3=O)cc2F)C1	Ki	'>'	33000.0	nM				UO_0000065					False	CHEMBL1227363	Inhibition of factor 11a	B	BAO_0000357	single protein format	None	None	None	None	None	CHEMBL2820	Coagulation factor XI	Homo sapiens	SINGLE PROTEIN	CHEMBL1221236	1	Scientific Literature	Bioorg. Med. Chem. Lett.	2010	None
CHEMBL1172449	CYANOPEPTOLIN 1020	0	1021.18	None	None	1	CCCCCC(=O)N[C@@H](CCC(=O)O)C(=O)N[C@@H]1C(=O)N[C@@H](CCCNC(=N)N)C(=O)N[C@H]2CC[C@@H](O)N(C2=O)[C@@H](Cc2ccccc2)C(=O)N(C)[C@@H](Cc2ccc(O)cc2)C(=O)N[C@@H](C(C)C)C(=O)O[C@@H]1C	IC50	'='	3.9	nM	8.41			UO_0000065	8.23	None	None	None	False	CHEMBL1173909	Inhibition of factor 11a	B	BAO_0000357	single protein format	None	None	None	None	None	CHEMBL2820	Coagulation factor XI	Homo sapiens	SINGLE PROTEIN	CHEMBL1177870	1	Scientific Literature	J. Nat. Prod.	2010	None
CHEMBL521739	CLAVATADINE A	0	482.13	1	1.90	1, clavatadine A	N=C(N)NCCCCNC(=O)Oc1c(Br)cc(O)c(CC(=O)O)c1Br	IC50	'='	1300.0	nM	5.89			UO_0000065	12.21	0.32	3.99	3.73	False	CHEMBL954833	Inhibition of factor 11a	B	BAO_0000357	single protein format	None	None	None	None	None	CHEMBL2820	Coagulation factor XI	Homo sapiens	SINGLE PROTEIN	CHEMBL1150765	1	Scientific Literature	J. Med. Chem.	2008	None
CHEMBL1159878		0	312.78	0	2.84	3	N=C(N)SCCCOc1oc(=O)c2ccccc2c1Cl	K obs / 1	'='	47000.0	M-1 s-1									False	CHEMBL663251	Compound was evaluated for inhibition of enzyme human coagulation factor XI (inhibitor concentration were 0.7-0.8 uM)	B	BAO_0000357	single protein format	None	None	None	None	None	CHEMBL2820	Coagulation factor XI	Homo sapiens	SINGLE PROTEIN	CHEMBL1127646	1	Scientific Literature	J. Med. Chem.	1994	None
CHEMBL3355687		0	402.54	0	4.24	27	NC[C@H]1CC[C@H](C(=O)N[C@@H](Cc2ccccc2)c2cc(-c3ccccc3)n[nH]2)CC1	Ki	'='	6940.0	nM	5.16			UO_0000065	12.82	0.23	0.92	6.16	False	CHEMBL3377177	Inhibition of human coagulation factor 11a using p-nitroaniline as substrate assessed as substrate hydrolysis by spectrophotometrically	B	BAO_0000357	single protein format	Homo sapiens	None	None	None	None	CHEMBL2820	Coagulation factor XI	Homo sapiens	SINGLE PROTEIN	CHEMBL3351269	1	Scientific Literature	J. Med. Chem.	2014	None
CHEMBL3355671		0	560.57	0	3.94	11l	NC[C@H]1CC[C@H](C(=O)N[C@@H](Cc2ccccc2)c2nc(-c3ccc(C(=O)O)cc3)c[nH]2)CC1.O=C(O)C(F)(F)F	Ki	'='	590.0	nM	6.23			UO_0000065	13.95	0.26	2.29	5.14	False	CHEMBL3377177	Inhibition of human coagulation factor 11a using p-nitroaniline as substrate assessed as substrate hydrolysis by spectrophotometrically	B	BAO_0000357	single protein format	Homo sapiens	None	None	None	None	CHEMBL2820	Coagulation factor XI	Homo sapiens	SINGLE PROTEIN	CHEMBL3351269	1	Scientific Literature	J. Med. Chem.	2014	None
CHEMBL3262557		0	697.57	1	3.36	63	O=C(Nc1ccc(OS(=O)(=O)[O-])cc1)c1cccc(N2C(=O)c3ccc(C(=O)Nc4ccc(OS(=O)(=O)[O-])cc4)cc3C2=O)c1.[Na+].[Na+]	Activity	'>'	50.0	%				UO_0000187					False	CHEMBL3271288	Inhibition of full-length human factor-11a-mediated S-2366 hydrolysis assessed as reduction in residual activity at 300 uM preincubated for 10 mins followed by substrate addition by spectrophotometric analysis relative to control	B	BAO_0000357	single protein format	Homo sapiens	None	None	None	None	CHEMBL2820	Coagulation factor XI	Homo sapiens	SINGLE PROTEIN	CHEMBL3259627	1	Scientific Literature	J. Med. Chem.	2014	None
CHEMBL3262556		0	728.61	2	4.53	61	N#Cc1c(SCC(=O)c2cccc(OS(=O)(=O)[O-])c2OS(=O)(=O)[O-])nc([N+](=O)[O-])c(C#N)c1-c1ccc(Oc2ccccc2)cc1.[Na+].[Na+]	Efficacy	'='	100.0	%				UO_0000187					False	CHEMBL3271291	Inhibition of full-length human factor-11a-mediated S-2366 hydrolysis preincubated for 10 mins followed by substrate addition by spectrophotometric analysis relative to control	B	BAO_0000357	single protein format	Homo sapiens	None	None	None	None	CHEMBL2820	Coagulation factor XI	Homo sapiens	SINGLE PROTEIN	CHEMBL3259627	1	Scientific Literature	J. Med. Chem.	2014	None
CHEMBL2396788		0	876.82	3	7.91	25	CCOC(=O)c1c(C)oc2cc(OC)c(OCc3oc4cc(OC)c(OCc5oc6cc(OC(C)C)c(OS(=O)(=O)[O-])cc6c5C(=O)OCC)cc4c3C(=O)OCC)cc12.[Na+]	IC50	'='	47200.0	nM	4.33			UO_0000065	5.06	0.10	-3.58	1.90	False	CHEMBL3271292	Inhibition of full-length human factor-11a-mediated S-2366 hydrolysis preincubated for 10 mins followed by substrate addition by spectrophotometric analysis	B	BAO_0000357	single protein format	Homo sapiens	None	None	None	None	CHEMBL2820	Coagulation factor XI	Homo sapiens	SINGLE PROTEIN	CHEMBL3259627	1	Scientific Literature	J. Med. Chem.	2014	None
CHEMBL2396783		0	848.76	3	7.13	27	CCOC(=O)c1c(C)oc2cc(OC)c(OCc3oc4cc(OC)c(OCc5oc6cc(OC)c(OS(=O)(=O)[O-])cc6c5C(=O)OCC)cc4c3C(=O)OCC)cc12.[Na+]	IC50	'='	6400.0	nM	5.19			UO_0000065	6.28	0.12	-1.94	2.28	False	CHEMBL3271292	Inhibition of full-length human factor-11a-mediated S-2366 hydrolysis preincubated for 10 mins followed by substrate addition by spectrophotometric analysis	B	BAO_0000357	single protein format	Homo sapiens	None	None	None	None	CHEMBL2820	Coagulation factor XI	Homo sapiens	SINGLE PROTEIN	CHEMBL3259627	1	Scientific Literature	J. Med. Chem.	2014	None
CHEMBL3262555		0	614.56	3	5.01	21	CCOC(=O)c1c(C)oc2cc(OC)c(OCc3oc4cc(OCC)c(OS(=O)(=O)[O-])cc4c3C(=O)OCC)cc12.[Na+]	Activity	'='	36.0	%				UO_0000187					False	CHEMBL3271293	Binding affinity to fluorescein-EGR-labeled human factor-11a assessed as decrease in fluorescence emission at 120 uM by fluorescence spectroscopic analysis relative to control	B	BAO_0000357	single protein format	Homo sapiens	None	None	None	None	CHEMBL2820	Coagulation factor XI	Homo sapiens	SINGLE PROTEIN	CHEMBL3259627	1	Scientific Literature	J. Med. Chem.	2014	None
CHEMBL3262555		0	614.56	3	5.01	21	CCOC(=O)c1c(C)oc2cc(OC)c(OCc3oc4cc(OCC)c(OS(=O)(=O)[O-])cc4c3C(=O)OCC)cc12.[Na+]	Vmax	'='	30.7	mAU/min									False	CHEMBL3271297	Non-competitive inhibition of human factor-11a-mediated S-2366 hydrolysis at 7.25 uM by Michaelis-Menten plot analysis	B	BAO_0000357	single protein format	Homo sapiens	None	None	None	None	CHEMBL2820	Coagulation factor XI	Homo sapiens	SINGLE PROTEIN	CHEMBL3259627	1	Scientific Literature	J. Med. Chem.	2014	None
CHEMBL2396787		0	862.79	3	7.52	24	CCOC(=O)c1c(C)oc2cc(OC)c(OCc3oc4cc(OC)c(OCc5oc6cc(OCC)c(OS(=O)(=O)[O-])cc6c5C(=O)OCC)cc4c3C(=O)OCC)cc12.[Na+]	IC50	'='	49000.0	nM	4.31			UO_0000065	5.13	0.10	-3.21	1.89	False	CHEMBL3265749	Inhibition of human factor-11a catalytic domain-mediated S-2366 hydrolysis preincubated for 10 mins followed by substrate addition by spectrophotometric analysis	B	BAO_0000357	single protein format	Homo sapiens	None	None	None	None	CHEMBL2820	Coagulation factor XI	Homo sapiens	SINGLE PROTEIN	CHEMBL3259627	1	Scientific Literature	J. Med. Chem.	2014	None
CHEMBL506502		0	576.63	2	-1.10	12d	C[C@@H](O)[C@H](NS(=O)(=O)Cc1cccc(C(=O)O)c1)C(=O)N[C@@H](CCC(N)=O)C(=O)NCc1ccc(C(=N)N)cc1	Ki	'='	259.0	nM	6.59			UO_0000065	11.42	0.22	7.69	2.58	False	CHEMBL1005617	Inhibition of human factor 11a	B	BAO_0000357	single protein format	Homo sapiens	None	None	None	None	CHEMBL2820	Coagulation factor XI	Homo sapiens	SINGLE PROTEIN	CHEMBL1156606	1	Scientific Literature	Bioorg. Med. Chem. Lett.	2008	None
CHEMBL3260340		0	577.06	2	6.83	10	COC(=O)Nc1ccc2c(c1)NC(=O)[C@@H](C)CCC[C@H](N1CCC(c3cccc(Cl)c3F)=CC1=O)c1ccnc-2c1	Ki	'='	43.82	nM	7.36			UO_0000065	12.75	0.25	0.53	7.31	False	CHEMBL3271330	Inhibition of human coagulation factor 11a after 20 to 180 mins	B	BAO_0000357	single protein format	Homo sapiens	None	None	None	None	CHEMBL2820	Coagulation factor XI	Homo sapiens	SINGLE PROTEIN	CHEMBL3259657	1	Scientific Literature	ACS Med. Chem. Lett.	2014	None
CHEMBL1288927		0	605.22	2	6.54	37	CC(C)C[C@@H]1NC(=O)[C@@H](C2CCCCC2)NC(=O)[C@H](c2ccccc2)CCCCc2[nH]c3ccc(Cl)cc3c2CNC1=O	Inhibition						Not Active						False	CHEMBL1290973	Inhibition of factor 11a at 300 uM	B	BAO_0000357	single protein format	None	None	None	None	None	CHEMBL2820	Coagulation factor XI	Homo sapiens	SINGLE PROTEIN	CHEMBL1287717	1	Scientific Literature	Bioorg. Med. Chem. Lett.	2010	None
CHEMBL1288926		0	603.21	2	6.32	35	CC(C)C[C@@H]1NC(=O)[C@@H](C2CCCCC2)NC(=O)[C@H](c2ccccc2)C/C=C/Cc2[nH]c3ccc(Cl)cc3c2CNC1=O	INH	'='	67.9	uM		Non standard unit for type		UO_0000064					False	CHEMBL1290972	Inhibition of factor 11a	B	BAO_0000357	single protein format	None	None	None	None	None	CHEMBL2820	Coagulation factor XI	Homo sapiens	SINGLE PROTEIN	CHEMBL1287717	1	Scientific Literature	Bioorg. Med. Chem. Lett.	2010	None
CHEMBL1289978		0	565.18	1	4.56	25	CC(C)C[C@@H]1NC(=O)[C@@H](C2CCCCC2)NS(=O)(=O)CCCCCc2[nH]c3ccc(Cl)cc3c2CNC1=O	IC50	'='	175900.0	nM		Outside typical range		UO_0000065					False	CHEMBL1290972	Inhibition of factor 11a	B	BAO_0000357	single protein format	None	None	None	None	None	CHEMBL2820	Coagulation factor XI	Homo sapiens	SINGLE PROTEIN	CHEMBL1287717	1	Scientific Literature	Bioorg. Med. Chem. Lett.	2010	None
CHEMBL537204	BENZAMIDINE HYDROCHLORIDE	0	156.62	0	0.97	2	Cl.N=C(N)c1ccccc1	IC50	'='	120000.0	nM		Outside typical range		UO_0000065					False	CHEMBL909746	Inhibition of f11a	B	BAO_0000357	single protein format	Homo sapiens	None	None	None	None	CHEMBL2820	Coagulation factor XI	Homo sapiens	SINGLE PROTEIN	CHEMBL1149506	1	Scientific Literature	Bioorg. Med. Chem. Lett.	2006	None
CHEMBL215135		0	307.04	None	None	3	N=C(N)NCc1ccc(B(O)O)cc1.O=C(O)C(F)(F)F	IC50	'='	22000.0	nM	4.66			UO_0000065	24.13	None	None	None	False	CHEMBL909746	Inhibition of f11a	B	BAO_0000357	single protein format	Homo sapiens	None	None	None	None	CHEMBL2820	Coagulation factor XI	Homo sapiens	SINGLE PROTEIN	CHEMBL1149506	1	Scientific Literature	Bioorg. Med. Chem. Lett.	2006	None
CHEMBL450578		0	472.05	0	4.61	55	O=C(N[C@H]1CCC[C@H]1NC(=O)c1ccc(Cl)s1)c1ccc(C2(CN3CCCC3)CC2)cc1	Ki	'>'	10000.0	nM				UO_0000065					False	CHEMBL898079	Inhibition of human factor 11a	B	BAO_0000357	single protein format	Homo sapiens	None	None	None	None	CHEMBL2820	Coagulation factor XI	Homo sapiens	SINGLE PROTEIN	CHEMBL1149575	1	Scientific Literature	Bioorg. Med. Chem. Lett.	2007	None
CHEMBL429733		0	507.02	1	1.75	11b	CC(C)[C@H](NC(=O)C(=O)c1cccc(Cl)c1)C(=O)N[C@@H](CCCNC(=N)N)C(=O)c1nccs1	IC50	'='	254.0	nM	6.59			UO_0000065	13.01	0.26	4.85	3.95	False	CHEMBL854192	Inhibition of F11a	B	BAO_0000357	single protein format	Homo sapiens	None	None	None	None	CHEMBL2820	Coagulation factor XI	Homo sapiens	SINGLE PROTEIN	CHEMBL1148656	1	Scientific Literature	Bioorg. Med. Chem. Lett.	2006	None
CHEMBL413155		0	729.70	2	3.35	32	CC(C)[C@H](NC(=O)[C@H](Cc1ccc(O)cc1)NC(=O)N[C@H](C)c1ccc(Br)cc1)C(=O)N[C@@H](CCCNC(=N)N)C(=O)c1nccs1	IC50	'='	6.0	nM	8.22			UO_0000065	11.27	0.24	4.87	3.89	False	CHEMBL948936	Inhibition of human factor 11a	B	BAO_0000357	single protein format	Homo sapiens	None	None	None	None	CHEMBL2820	Coagulation factor XI	Homo sapiens	SINGLE PROTEIN	CHEMBL1143211	1	Scientific Literature	Bioorg. Med. Chem.	2008	None
CHEMBL255407		0	438.60	0	1.65	42c	CC(C)CCC(=O)N[C@H](C(=O)N[C@@H](CCCNC(=N)N)C(=O)c1nccs1)C(C)C	IC50	'='	850.0	nM	6.07			UO_0000065	13.84	0.28	4.42	4.05	False	CHEMBL948936	Inhibition of human factor 11a	B	BAO_0000357	single protein format	Homo sapiens	None	None	None	None	CHEMBL2820	Coagulation factor XI	Homo sapiens	SINGLE PROTEIN	CHEMBL1143211	1	Scientific Literature	Bioorg. Med. Chem.	2008	None
CHEMBL1221915		0	497.96	0	3.56	29	CC(C)N1C[C@H](C(=O)Nc2ccc(Cl)cn2)[C@@H](C(=O)Nc2ccc(-n3ccccc3=O)cc2F)C1	Ki	'>'	33000.0	nM				UO_0000065					False	CHEMBL1227363	Inhibition of factor 11a	B	BAO_0000357	single protein format	None	None	None	None	None	CHEMBL2820	Coagulation factor XI	Homo sapiens	SINGLE PROTEIN	CHEMBL1221236	1	Scientific Literature	Bioorg. Med. Chem. Lett.	2010	None
CHEMBL3314440		0	434.50	0	2.45	1	COc1ccc(-n2nc(C(N)=O)c3c2C(=O)N(c2ccc(C(C)(C)CO)cc2)CC3)cc1	Ki	'>'	15000.0	nM				UO_0000065					False	CHEMBL3372063	Inhibition of human factor 11a	B	BAO_0000357	single protein format	Homo sapiens	None	None	None	None	CHEMBL2820	Coagulation factor XI	Homo sapiens	SINGLE PROTEIN	CHEMBL3351793	1	Scientific Literature	Bioorg. Med. Chem. Lett.	2014	None
CHEMBL175436	ANABAENOPEPTIN F	0	851.02	2	0.60	1b	CC[C@H](C)[C@@H]1NC(=O)[C@H](NC(=O)N[C@@H](CCCNC(=N)N)C(=O)O)CCCCNC(=O)[C@H](Cc2ccccc2)NC(=O)[C@H](C)N(C)C(=O)[C@H](CCc2ccc(O)cc2)NC1=O	IC50	'='	3900.0	nM	5.41			UO_0000065	6.36	0.12	4.81	1.82	False	CHEMBL3580149	Inhibition of factor11a (unknown origin)	B	BAO_0000357	single protein format	Homo sapiens	None	None	None	None	CHEMBL2820	Coagulation factor XI	Homo sapiens	SINGLE PROTEIN	CHEMBL3576790	1	Scientific Literature	J. Med. Chem.	2015	None
CHEMBL368684	ANABAENOPEPTIN B	0	836.99	2	0.21	1a	CC(C)[C@@H]1NC(=O)[C@H](NC(=O)N[C@@H](CCCNC(=N)N)C(=O)O)CCCCNC(=O)[C@H](Cc2ccccc2)NC(=O)[C@H](C)N(C)C(=O)[C@H](CCc2ccc(O)cc2)NC1=O	IC50	'='	24000.0	nM	4.62			UO_0000065	5.52	0.11	4.41	1.55	False	CHEMBL3580149	Inhibition of factor11a (unknown origin)	B	BAO_0000357	single protein format	Homo sapiens	None	None	None	None	CHEMBL2820	Coagulation factor XI	Homo sapiens	SINGLE PROTEIN	CHEMBL3576790	1	Scientific Literature	J. Med. Chem.	2015	None
CHEMBL527117		0	591.76	2	2.06	12f	CC[C@H](C)[C@H](NS(=O)(=O)Cc1cccc(C(=O)O)c1)C(=O)N[C@@H](CCSC)C(=O)NCc1ccc(C(=N)N)cc1	Ki	'='	115.0	nM	6.94			UO_0000065	11.73	0.24	4.88	3.62	False	CHEMBL1005617	Inhibition of human factor 11a	B	BAO_0000357	single protein format	Homo sapiens	None	None	None	None	CHEMBL2820	Coagulation factor XI	Homo sapiens	SINGLE PROTEIN	CHEMBL1156606	1	Scientific Literature	Bioorg. Med. Chem. Lett.	2008	None
CHEMBL506501		0	588.69	2	0.57	12c	CC[C@H](C)[C@H](NS(=O)(=O)Cc1ccc(C(=O)O)cc1)C(=O)N[C@@H](CCC(N)=O)C(=O)NCc1ccc(C(=N)N)cc1	Ki	'='	17.0	nM	7.77			UO_0000065	13.20	0.26	7.20	3.31	False	CHEMBL1005617	Inhibition of human factor 11a	B	BAO_0000357	single protein format	Homo sapiens	None	None	None	None	CHEMBL2820	Coagulation factor XI	Homo sapiens	SINGLE PROTEIN	CHEMBL1156606	1	Scientific Literature	Bioorg. Med. Chem. Lett.	2008	None
CHEMBL3953103		0	445.87	0	3.42	BDBM246096	CC(C(=O)Nc1ccc(-c2nnn[nH]2)cc1)n1ccc(-c2cc(Cl)ccc2C#N)cc1=O	IC50	'='	53.0	nM	7.28		429179	UO_0000065	16.32	0.31	3.86	5.62	False	CHEMBL3889018	Inhibition Assay: Test substances are dissolved in dimethyl sulphoxide and serially diluted in dimethyl sulphoxide (3000 μM to 0.0078 μM; resulting final concentrations in the test: 50 μM to 0.00013 μM). In each case 1 μl of the diluted substance solutions are placed into the wells of white microtitre plates from Greiner (384 wells). 20 μl of assay buffer (50 mM of Tris/HCl pH 7.4; 100 mM of sodi…	B	BAO_0000357	single protein format	Homo sapiens	None	None	None	None	CHEMBL2820	Coagulation factor XI	Homo sapiens	SINGLE PROTEIN	CHEMBL3886919	37	BindingDB Database		2016	None
CHEMBL3699168		0	598.06	2	5.71	BDBM142865	COC(=O)Nc1ccc2c(c1)NC(=O)CC/C=C/CC(NC(=O)/C=C/c1cc(Cl)ccc1-n1cnnn1)c1cccc-2c1	Ki	'<'	5.0	nM			279142	UO_0000065					False	CHEMBL3706025	In Vitro Assay: The effectiveness of compounds of the present invention as inhibitors of the coagulation Factors XIa, VIIa, IXa, Xa, XIIa, plasma kallikrein or thrombin, can be determined using a relevant purified serine protease, respectively, and an appropriate synthetic substrate. The rate of hydrolysis of the chromogenic or fluorogenic substrate by the relevant serine protease was measured bo…	B	BAO_0000357	single protein format	Homo sapiens	None	None	None	None	CHEMBL2820	Coagulation factor XI	Homo sapiens	SINGLE PROTEIN	CHEMBL3638593	37	BindingDB Database		2015	None
CHEMBL3699211		0	612.04	2	5.37	BDBM142909	COC(=O)Nc1ccc2c(c1)NC(C(F)F)CCCC[C@H](NC(=O)/C=C/c1cc(Cl)ccc1-n1cnnn1)c1nc-2c[nH]1	Ki	'='	289.0	nM	6.54		279162	UO_0000065	10.68	0.21	1.17	4.31	False	CHEMBL3706025	In Vitro Assay: The effectiveness of compounds of the present invention as inhibitors of the coagulation Factors XIa, VIIa, IXa, Xa, XIIa, plasma kallikrein or thrombin, can be determined using a relevant purified serine protease, respectively, and an appropriate synthetic substrate. The rate of hydrolysis of the chromogenic or fluorogenic substrate by the relevant serine protease was measured bo…	B	BAO_0000357	single protein format	Homo sapiens	None	None	None	None	CHEMBL2820	Coagulation factor XI	Homo sapiens	SINGLE PROTEIN	CHEMBL3638593	37	BindingDB Database		2015	None
CHEMBL1289978		0	565.18	1	4.56	25	CC(C)C[C@@H]1NC(=O)[C@@H](C2CCCCC2)NS(=O)(=O)CCCCCc2[nH]c3ccc(Cl)cc3c2CNC1=O	Kic	'='	87.9	uM				UO_0000064					False	CHEMBL1290972	Inhibition of factor 11a	B	BAO_0000357	single protein format	None	None	None	None	None	CHEMBL2820	Coagulation factor XI	Homo sapiens	SINGLE PROTEIN	CHEMBL1287717	1	Scientific Literature	Bioorg. Med. Chem. Lett.	2010	None
CHEMBL3398616		0	527.03	1	4.37	6a, Diastereomer A	Nc1nccc2c1CCC(C(=O)N[C@@H](Cc1ccccc1)c1nc(-c3ccc4c(N)n[nH]c4c3)c(Cl)[nH]1)C2	Ki	'='	2.6	nM	8.59			UO_0000065	16.29	0.31	4.22	5.67	False	CHEMBL3399896	Inhibition of human coagulation factor 11a at 25 degC	B	BAO_0000357	single protein format	Homo sapiens	None	None	None	None	CHEMBL2820	Coagulation factor XI	Homo sapiens	SINGLE PROTEIN	CHEMBL3396988	1	Scientific Literature	Bioorg. Med. Chem. Lett.	2015	None
CHEMBL3660174		0	707.94	2	2.77	BDBM108098	N=C(N)c1ccc(CNC(=O)[C@H](CCC2CCNCC2)NC(=O)[C@@H](CCC2CCN(C(=O)C3CC3)CC2)NS(=O)(=O)Cc2ccccc2)cc1	Ki	'='	650.0	nM	6.19		228249	UO_0000065	8.74	0.17	3.42	3.32	False	CHEMBL3705559	Inhibition Assay: Inhibition of human FXIa was determined by the method described in [0092]-[0098] using activated human Factor XI from Enzyme Research Laboratories at 96 ng/mL and H-D-Lys(Cbo)-Pro-Arg-pNA (Pefachrome PCa) at 5 mM, 4 mM, and 2 mM as substrate; results are reported as Ki values (nanomolar).	B	BAO_0000357	single protein format	Homo sapiens	None	None	None	None	CHEMBL2820	Coagulation factor XI	Homo sapiens	SINGLE PROTEIN	CHEMBL3639037	37	BindingDB Database		2013	None
CHEMBL3660183		0	697.90	2	2.60	BDBM108107	COC(=O)N1CCC(CC[C@@H](NS(=O)(=O)Cc2ccccc2)C(=O)N[C@@H](CCC2CCNCC2)C(=O)NCc2ccc(C(=N)N)cc2)CC1	Ki	'='	720.0	nM	6.14		228258	UO_0000065	8.80	0.17	3.54	3.14	False	CHEMBL3705559	Inhibition Assay: Inhibition of human FXIa was determined by the method described in [0092]-[0098] using activated human Factor XI from Enzyme Research Laboratories at 96 ng/mL and H-D-Lys(Cbo)-Pro-Arg-pNA (Pefachrome PCa) at 5 mM, 4 mM, and 2 mM as substrate; results are reported as Ki values (nanomolar).	B	BAO_0000357	single protein format	Homo sapiens	None	None	None	None	CHEMBL2820	Coagulation factor XI	Homo sapiens	SINGLE PROTEIN	CHEMBL3639037	37	BindingDB Database		2013	None
CHEMBL3393383		0	467.62	0	4.98	(S)-22	NC[C@H]1CC[C@H](C(=O)N[C@@H](Cc2ccccc2)c2cccc(-c3ccc4c(N)n[nH]c4c3)c2)CC1	Ki	'='	21.0	nM	7.68			UO_0000065	16.42	0.30	2.70	6.99	False	CHEMBL3395462	Inhibition of human coagulation factor 11a after 10 to 120 mins	B	BAO_0000357	single protein format	Homo sapiens	None	None	None	None	CHEMBL2820	Coagulation factor XI	Homo sapiens	SINGLE PROTEIN	CHEMBL3393047	1	Scientific Literature	Bioorg. Med. Chem. Lett.	2015	None
CHEMBL3393380		0	443.59	0	4.22	(+/-)-20	Cn1c(C(Cc2ccccc2)NC(=O)[C@H]2CC[C@H](CN)CC2)cc(-c2ccccc2)cc1=O	Ki	'='	479.0	nM	6.32			UO_0000065	14.25	0.26	2.10	8.19	False	CHEMBL3395462	Inhibition of human coagulation factor 11a after 10 to 120 mins	B	BAO_0000357	single protein format	Homo sapiens	None	None	None	None	CHEMBL2820	Coagulation factor XI	Homo sapiens	SINGLE PROTEIN	CHEMBL3393047	1	Scientific Literature	Bioorg. Med. Chem. Lett.	2015	None
CHEMBL412546		0	752.74	2	4.13	35	CC(C)[C@H](NC(=O)[C@H](Cc1c[nH]c2ccccc12)NC(=O)N[C@H](C)c1ccc(Br)cc1)C(=O)N[C@@H](CCCNC(=N)N)C(=O)c1nccs1	IC50	'='	29.0	nM	7.54			UO_0000065	10.01	0.21	3.41	3.64	False	CHEMBL907635	Inhibition of factor 11a	B	BAO_0000357	single protein format	None	None	None	None	None	CHEMBL2820	Coagulation factor XI	Homo sapiens	SINGLE PROTEIN	CHEMBL1138224	1	Scientific Literature	J. Med. Chem.	2006	None
CHEMBL266570		0	655.65	2	3.44	15	CC(C)C[C@H](NC(=O)NCc1ccc(Cl)c(Cl)c1)C(=O)N[C@H](C(=O)N[C@@H](CCCNC(=N)N)C(=O)c1nccs1)C(C)C	IC50	'='	63.0	nM	7.20			UO_0000065	10.98	0.23	3.76	3.77	True	CHEMBL907635	Inhibition of factor 11a	B	BAO_0000357	single protein format	None	None	None	None	None	CHEMBL2820	Coagulation factor XI	Homo sapiens	SINGLE PROTEIN	CHEMBL1138224	1	Scientific Literature	J. Med. Chem.	2006	None
CHEMBL3398626		0	522.94	2	5.19	16	COc1cc(F)c(C(=O)N[C@@H](Cc2ccccc2)c2nc(-c3ccc4c(N)n[nH]c4c3)c(Cl)[nH]2)c(F)c1	Ki	'='	65.0	nM	7.19			UO_0000065	13.74	0.27	2.00	5.91	False	CHEMBL3399896	Inhibition of human coagulation factor 11a at 25 degC	B	BAO_0000357	single protein format	Homo sapiens	None	None	None	None	CHEMBL2820	Coagulation factor XI	Homo sapiens	SINGLE PROTEIN	CHEMBL3396988	1	Scientific Literature	Bioorg. Med. Chem. Lett.	2015	None
CHEMBL3398628		0	520.42	2	5.63	18	Nc1n[nH]c2cc(-c3nc([C@H](Cc4ccccc4)NC(=O)NCc4cccc(Cl)c4)[nH]c3Cl)ccc12	Ki	'='	54.0	nM	7.27			UO_0000065	13.96	0.28	1.64	5.84	False	CHEMBL3399896	Inhibition of human coagulation factor 11a at 25 degC	B	BAO_0000357	single protein format	Homo sapiens	None	None	None	None	CHEMBL2820	Coagulation factor XI	Homo sapiens	SINGLE PROTEIN	CHEMBL3396988	1	Scientific Literature	Bioorg. Med. Chem. Lett.	2015	None
CHEMBL3699206		0	497.56	1	5.39	BDBM142903	COC(=O)Nc1ccc2c(c1)NC(=O)CCCC[C@H](NC(=O)c1cccc3ccccc13)c1nc-2c[nH]1	Ki	'='	351.0	nM	6.46		279155	UO_0000065	12.97	0.24	1.06	5.16	False	CHEMBL3706025	In Vitro Assay: The effectiveness of compounds of the present invention as inhibitors of the coagulation Factors XIa, VIIa, IXa, Xa, XIIa, plasma kallikrein or thrombin, can be determined using a relevant purified serine protease, respectively, and an appropriate synthetic substrate. The rate of hydrolysis of the chromogenic or fluorogenic substrate by the relevant serine protease was measured bo…	B	BAO_0000357	single protein format	Homo sapiens	None	None	None	None	CHEMBL2820	Coagulation factor XI	Homo sapiens	SINGLE PROTEIN	CHEMBL3638593	37	BindingDB Database		2015	None
CHEMBL3699173		0	514.98	1	4.16	BDBM142870	O=C(/C=C/c1cc(Cl)ccc1-n1cnnn1)N[C@H]1CCCCC(=O)Nc2cnccc2-c2ccnc1c2	Ki	'='	20.0	nM	7.70		279147	UO_0000065	14.95	0.28	3.54	6.03	False	CHEMBL3706025	In Vitro Assay: The effectiveness of compounds of the present invention as inhibitors of the coagulation Factors XIa, VIIa, IXa, Xa, XIIa, plasma kallikrein or thrombin, can be determined using a relevant purified serine protease, respectively, and an appropriate synthetic substrate. The rate of hydrolysis of the chromogenic or fluorogenic substrate by the relevant serine protease was measured bo…	B	BAO_0000357	single protein format	Homo sapiens	None	None	None	None	CHEMBL2820	Coagulation factor XI	Homo sapiens	SINGLE PROTEIN	CHEMBL3638593	37	BindingDB Database		2015	None
CHEMBL3699200		0	489.54	1	3.52	BDBM142897	COC(=O)Nc1ccc2c(c1)NC(=O)CCCC[C@H](NC(=O)c1ccc(C(=N)N)cc1)c1nc-2c[nH]1	Ki	'<'	5.0	nM			279149	UO_0000065					False	CHEMBL3706025	In Vitro Assay: The effectiveness of compounds of the present invention as inhibitors of the coagulation Factors XIa, VIIa, IXa, Xa, XIIa, plasma kallikrein or thrombin, can be determined using a relevant purified serine protease, respectively, and an appropriate synthetic substrate. The rate of hydrolysis of the chromogenic or fluorogenic substrate by the relevant serine protease was measured bo…	B	BAO_0000357	single protein format	Homo sapiens	None	None	None	None	CHEMBL2820	Coagulation factor XI	Homo sapiens	SINGLE PROTEIN	CHEMBL3638593	37	BindingDB Database		2015	None
CHEMBL3699204		0	502.58	1	4.60	BDBM142901	COC(=O)Nc1ccc2c(c1)NC(=O)CCCC[C@H](NC(=O)c1ccc3c(c1)CCCN3)c1nc-2c[nH]1	Ki	'='	311.0	nM	6.51		279153	UO_0000065	12.95	0.24	1.91	4.74	False	CHEMBL3706025	In Vitro Assay: The effectiveness of compounds of the present invention as inhibitors of the coagulation Factors XIa, VIIa, IXa, Xa, XIIa, plasma kallikrein or thrombin, can be determined using a relevant purified serine protease, respectively, and an appropriate synthetic substrate. The rate of hydrolysis of the chromogenic or fluorogenic substrate by the relevant serine protease was measured bo…	B	BAO_0000357	single protein format	Homo sapiens	None	None	None	None	CHEMBL2820	Coagulation factor XI	Homo sapiens	SINGLE PROTEIN	CHEMBL3638593	37	BindingDB Database		2015	None
CHEMBL3699162		0	597.46	2	5.36	BDBM142859	COC(=O)Nc1ccc2c(c1)OCCCCC[C@H](NC(=O)/C=C/c1cc(Cl)ccc1-n1cnnn1)c1nc-2c(Cl)[nH]1	Ki	'='	249.0	nM	6.60		279135	UO_0000065	11.05	0.22	1.24	4.43	False	CHEMBL3706025	In Vitro Assay: The effectiveness of compounds of the present invention as inhibitors of the coagulation Factors XIa, VIIa, IXa, Xa, XIIa, plasma kallikrein or thrombin, can be determined using a relevant purified serine protease, respectively, and an appropriate synthetic substrate. The rate of hydrolysis of the chromogenic or fluorogenic substrate by the relevant serine protease was measured bo…	B	BAO_0000357	single protein format	Homo sapiens	None	None	None	None	CHEMBL2820	Coagulation factor XI	Homo sapiens	SINGLE PROTEIN	CHEMBL3638593	37	BindingDB Database		2015	None
CHEMBL3699176		0	592.06	1	4.10	BDBM142873	COC(=O)Nc1ccc2c(c1)N[C@@H](CO)CCCC[C@H](NC(=O)/C=C/c1cc(Cl)ccc1-n1cnnn1)c1nc-2c[nH]1	Ki	'<'	5.0	nM			279163	UO_0000065					False	CHEMBL3706025	In Vitro Assay: The effectiveness of compounds of the present invention as inhibitors of the coagulation Factors XIa, VIIa, IXa, Xa, XIIa, plasma kallikrein or thrombin, can be determined using a relevant purified serine protease, respectively, and an appropriate synthetic substrate. The rate of hydrolysis of the chromogenic or fluorogenic substrate by the relevant serine protease was measured bo…	B	BAO_0000357	single protein format	Homo sapiens	None	None	None	None	CHEMBL2820	Coagulation factor XI	Homo sapiens	SINGLE PROTEIN	CHEMBL3638593	37	BindingDB Database		2015	None
CHEMBL3699179		0	577.00	1	4.53	BDBM142876	COC(=O)Nc1ccc2c(c1)NC(=O)CCCC[C@H](NC(=O)/C=C/c1cc(Cl)ccc1-n1cnnn1)c1ncc-2o1	Ki	'<'	5.0	nM			279176	UO_0000065					False	CHEMBL3706025	In Vitro Assay: The effectiveness of compounds of the present invention as inhibitors of the coagulation Factors XIa, VIIa, IXa, Xa, XIIa, plasma kallikrein or thrombin, can be determined using a relevant purified serine protease, respectively, and an appropriate synthetic substrate. The rate of hydrolysis of the chromogenic or fluorogenic substrate by the relevant serine protease was measured bo…	B	BAO_0000357	single protein format	Homo sapiens	None	None	None	None	CHEMBL2820	Coagulation factor XI	Homo sapiens	SINGLE PROTEIN	CHEMBL3638593	37	BindingDB Database		2015	None
CHEMBL3699222		0	500.56	1	3.66	BDBM142920	COC(=O)Nc1ccc2c(c1)NC(=O)C/C=C/C[C@H](NC(=O)c1ccc3c(c1)CCNC3)c1nc-2c[nH]1	Ki	'<'	5.0	nM			279179	UO_0000065					False	CHEMBL3706025	In Vitro Assay: The effectiveness of compounds of the present invention as inhibitors of the coagulation Factors XIa, VIIa, IXa, Xa, XIIa, plasma kallikrein or thrombin, can be determined using a relevant purified serine protease, respectively, and an appropriate synthetic substrate. The rate of hydrolysis of the chromogenic or fluorogenic substrate by the relevant serine protease was measured bo…	B	BAO_0000357	single protein format	Homo sapiens	None	None	None	None	CHEMBL2820	Coagulation factor XI	Homo sapiens	SINGLE PROTEIN	CHEMBL3638593	37	BindingDB Database		2015	None
CHEMBL3953111		0	593.71	1	3.41	BDBM238260	COC(=O)Nc1ccc(-c2cnc([C@@H]3C[C@H](C4CCN(S(C)(=O)=O)CC4)CN3C(=O)c3ccc(C(=N)N)cc3)[nH]2)cc1	IC50	'='	4.4	nM	8.36		415484	UO_0000065	14.08	0.27	4.95	4.79	False	CHEMBL3888768	In Vitro Assay: Human Factor XIa (Haematologic Technologies Inc.) activity was measured at an enzyme concentration of 0.1 U/mL in 150 mM NaCl, 5 mM KCl, 1 mg/mL PEG6000, 50 mM HEPES-NaOH (pH7.4) with 300 μM S-2366 (pyroGlu-Pro-Arg-pNA, Chromogenix).	B	BAO_0000357	single protein format	Homo sapiens	None	None	None	None	CHEMBL2820	Coagulation factor XI	Homo sapiens	SINGLE PROTEIN	CHEMBL3886831	37	BindingDB Database		2016	None
CHEMBL3900883		0	617.73	1	3.09	BDBM222993	COC1CCN(c2cccc3c2CCN(C(=O)c2nc4c(s2)CN(C(=N)N)CC4)C3C(=O)Nc2ccc(C(=O)O)cc2)CC1	Ki	'<'	5.0	nM			389798	UO_0000065					False	CHEMBL3888323	In Vitro Assay: Factor XIa determinations were made in 50 mM HEPES buffer at pH 7.4 containing 145 mM NaCl, 5 mM KCl, and 0.1% PEG 8000 (polyethylene glycol; JT Baker or Fisher Scientific). Determinations were made using purified human Factor XIa at a final concentration of 75-200 pM (Haematologic Technologies) and the synthetic substrate S-2366 (pyroGlu-Pro-Arg-pNA; CHROMOGENIX® or AnaSpec) at a…	B	BAO_0000357	single protein format	Homo sapiens	None	None	None	None	CHEMBL2820	Coagulation factor XI	Homo sapiens	SINGLE PROTEIN	CHEMBL3886658	37	BindingDB Database		2016	None
CHEMBL3398635		0	549.47	3	5.08	25	NCc1ccc(Cl)cc1CNC(=O)N[C@@H](Cc1ccccc1)c1nc(-c2ccc3c(N)n[nH]c3c2)c(Cl)[nH]1	Ki	'='	5.8	nM	8.24			UO_0000065	14.99	0.30	3.16	5.47	False	CHEMBL3399896	Inhibition of human coagulation factor 11a at 25 degC	B	BAO_0000357	single protein format	Homo sapiens	None	None	None	None	CHEMBL2820	Coagulation factor XI	Homo sapiens	SINGLE PROTEIN	CHEMBL3396988	1	Scientific Literature	Bioorg. Med. Chem. Lett.	2015	None
CHEMBL3359903		0	638.63	3	5.33	14c	CCOC(=O)c1c(C)[nH]c2ccc(OCc3c(C(=O)OCC)c4cc(OS(=O)(=O)[O-])ccc4n3C(=O)OC(C)(C)C)cc12.[Na+]	IC50	'='	220000.0	nM		Outside typical range		UO_0000065					False	CHEMBL3377581	Inhibition of human factor 11a by spectrophotometric assay	B	BAO_0000357	single protein format	Homo sapiens	None	None	None	None	CHEMBL2820	Coagulation factor XI	Homo sapiens	SINGLE PROTEIN	CHEMBL3351582	1	Scientific Literature	Bioorg. Med. Chem. Lett.	2014	None
CHEMBL3393374		0	431.56	1	5.05	(+/-)-14	NC[C@H]1CC[C@H](C(=O)NC(Cc2ccccc2)c2cc(-c3ccccc3)c(F)cn2)CC1	Ki	'='	320.0	nM	6.50			UO_0000065	15.05	0.28	1.44	9.55	False	CHEMBL3395462	Inhibition of human coagulation factor 11a after 10 to 120 mins	B	BAO_0000357	single protein format	Homo sapiens	None	None	None	None	CHEMBL2820	Coagulation factor XI	Homo sapiens	SINGLE PROTEIN	CHEMBL3393047	1	Scientific Literature	Bioorg. Med. Chem. Lett.	2015	None
CHEMBL3752147		0	497.95	0	3.57	9	N#Cc1ccc(NC(=O)[C@H](Cc2ccccc2)NC(=O)/C=C/c2cc(Cl)ccc2-n2cnnn2)cc1	Ki	'='	47.0	nM	7.33			UO_0000065	14.72	0.28	3.76	5.83	False	CHEMBL3756134	Inhibition of human coagulation factor 11a assessed as substrate hydrolysis to p-nitroaniline incubated for 10 to 120 mins by spectrophotometry analysis	B	BAO_0000357	single protein format	Homo sapiens	None	None	None	None	CHEMBL2820	Coagulation factor XI	Homo sapiens	SINGLE PROTEIN	CHEMBL3751839	1	Scientific Literature	Bioorg. Med. Chem. Lett.	2016	None
CHEMBL3398623		0	470.96	1	5.21	13	Cc1ccc(C(=O)N[C@@H](Cc2ccccc2)c2nc(-c3ccc4c(N)n[nH]c4c3)c(Cl)[nH]2)cc1	Ki	'='	390.0	nM	6.41			UO_0000065	13.61	0.26	1.20	5.70	False	CHEMBL3399896	Inhibition of human coagulation factor 11a at 25 degC	B	BAO_0000357	single protein format	Homo sapiens	None	None	None	None	CHEMBL2820	Coagulation factor XI	Homo sapiens	SINGLE PROTEIN	CHEMBL3396988	1	Scientific Literature	Bioorg. Med. Chem. Lett.	2015	None
CHEMBL3398629		0	538.41	2	5.76	19	Nc1n[nH]c2cc(-c3nc([C@H](Cc4ccccc4)NC(=O)NCc4cc(Cl)ccc4F)[nH]c3Cl)ccc12	Ki	'='	31.0	nM	7.51			UO_0000065	13.95	0.28	1.75	6.03	False	CHEMBL3399896	Inhibition of human coagulation factor 11a at 25 degC	B	BAO_0000357	single protein format	Homo sapiens	None	None	None	None	CHEMBL2820	Coagulation factor XI	Homo sapiens	SINGLE PROTEIN	CHEMBL3396988	1	Scientific Literature	Bioorg. Med. Chem. Lett.	2015	None
CHEMBL3393387		0	468.61	0	4.37	(R)-23	NC[C@H]1CC[C@H](C(=O)N[C@H](Cc2ccccc2)c2cc(-c3ccc4c(N)n[nH]c4c3)ccn2)CC1	Ki	'='	1067.0	nM	5.97			UO_0000065	12.74	0.23	1.60	4.87	False	CHEMBL3395462	Inhibition of human coagulation factor 11a after 10 to 120 mins	B	BAO_0000357	single protein format	Homo sapiens	None	None	None	None	CHEMBL2820	Coagulation factor XI	Homo sapiens	SINGLE PROTEIN	CHEMBL3393047	1	Scientific Literature	Bioorg. Med. Chem. Lett.	2015	None
CHEMBL427421		0	565.87	2	5.90	17m, ZK-813039	CNc1nccn1Cc1csc(C(=O)Nc2c(OC)cc(Cl)cc2C(=O)Nc2ccc(Cl)cn2)c1Cl	Ki	'>'	5000.0	nM				UO_0000065					False	CHEMBL889340	Inhibition of human F11a	B	BAO_0000357	single protein format	Homo sapiens	None	None	None	None	CHEMBL2820	Coagulation factor XI	Homo sapiens	SINGLE PROTEIN	CHEMBL1145379	1	Scientific Literature	J. Med. Chem.	2007	None
CHEMBL403042		0	446.44	0	2.70	19	COc1ccc(-n2nc(C(N)=O)cc2C(=O)Cc2ccc(-n3ccccc3=O)cc2F)cc1	Ki	'>'	15000.0	nM				UO_0000065					False	CHEMBL928845	Inhibition of human factor 11a	B	BAO_0000357	single protein format	Homo sapiens	None	None	None	None	CHEMBL2820	Coagulation factor XI	Homo sapiens	SINGLE PROTEIN	CHEMBL1140796	1	Scientific Literature	Bioorg. Med. Chem. Lett.	2008	None
CHEMBL219462		0	695.72	2	4.36	18	CC(C)C[C@H](NC(=O)NCc1ccc(Cl)c(Cl)c1)C(=O)N[C@H](C(=O)N[C@@H](CCCNC(=N)N)C(=O)c1nccs1)C1CCCCC1	IC50	'='	340.0	nM	6.47			UO_0000065	9.30	0.19	2.11	3.38	False	CHEMBL907635	Inhibition of factor 11a	B	BAO_0000357	single protein format	None	None	None	None	None	CHEMBL2820	Coagulation factor XI	Homo sapiens	SINGLE PROTEIN	CHEMBL1138224	1	Scientific Literature	J. Med. Chem.	2006	None
CHEMBL1240699		0	1975.34	None	None	PK6 Linear peptide	CSCC[C@H](NC(=O)[C@H](CC(C)C)NC(=O)[C@H](CC(=O)O)NC(=O)[C@H](CCC(=O)O)NC(=O)[C@H](Cc1ccc(O)cc1)NC(=O)[C@H](CS)NC(=O)[C@H](C)NC(=O)[C@@H](NC(=O)[C@H](CCCNC(=N)N)NC(=O)[C@H](Cc1c[nH]c2ccccc12)NC(=O)[C@@H]1CCCN1C(=O)[C@H](C)NC(=O)[C@H](CS)NC(=O)[C@H](C)N)[C@@H](C)O)C(=O)N[C@@H](Cc1c[nH]c2ccccc12)C(=O)N[C@@H](CS)C(=O)NCC(N)=O	Inhibition						Not Active						False	CHEMBL1244639	Inhibition of human factor 11a at 10 uM using Z-Phe-Arg-AMC substrate after 30 mins by spectrophotometric assay	B	BAO_0000357	single protein format	Homo sapiens	None	None	None	None	CHEMBL2820	Coagulation factor XI	Homo sapiens	SINGLE PROTEIN	CHEMBL1240344	1	Scientific Literature	Nat. Chem. Biol.	2009	None
CHEMBL233992		0	441.94	0	3.63	9	O=C(N[C@H]1CCC[C@H]1NC(=O)c1ccc(Cl)s1)c1ccc(-n2ccccc2=O)cc1	Ki	'>'	15000.0	nM				UO_0000065					False	CHEMBL898079	Inhibition of human factor 11a	B	BAO_0000357	single protein format	Homo sapiens	None	None	None	None	CHEMBL2820	Coagulation factor XI	Homo sapiens	SINGLE PROTEIN	CHEMBL1149575	1	Scientific Literature	Bioorg. Med. Chem. Lett.	2007	None
CHEMBL273653		0	723.70	2	1.85	43f	CC(C)[C@H](NC(=O)[C@H](CCCNC(N)=O)NC(=O)N[C@H](C)c1ccc(Br)cc1)C(=O)N[C@@H](CCCNC(=N)N)C(=O)c1nccs1	IC50	'='	30.0	nM	7.52			UO_0000065	10.40	0.22	5.67	3.05	False	CHEMBL948936	Inhibition of human factor 11a	B	BAO_0000357	single protein format	Homo sapiens	None	None	None	None	CHEMBL2820	Coagulation factor XI	Homo sapiens	SINGLE PROTEIN	CHEMBL1143211	1	Scientific Literature	Bioorg. Med. Chem.	2008	None
CHEMBL3974199		0	621.07	1	4.23	BDBM237138	Cc1c2c(nn1C)CCN(C(=O)/C=C/c1c(-n3cnnn3)ccc(Cl)c1F)C2C(=O)Nc1ccc(C(=O)OC(C)(C)C)cc1	Ki	'='	565.5	nM	6.25		413036	UO_0000065	10.06	0.19	2.02	4.56	False	CHEMBL3888735	In Vitro Assay: Factor XIa determinations were made in 50 mM HEPES buffer at pH 7.4 containing 145 mM NaCl, 5 mM KCl, and 0.1% PEG 8000 (polyethylene glycol; JT Baker or Fisher Scientific). Determinations were made using purified human Factor XIa at a final concentration of 75-200 pM (Haematologic Technologies) and the synthetic substrate S-2366 (pyroGlu-Pro-Arg-pNA; CHROMOGENIX® or AnaSpec) at a…	B	BAO_0000357	single protein format	Homo sapiens	None	None	None	None	CHEMBL2820	Coagulation factor XI	Homo sapiens	SINGLE PROTEIN	CHEMBL3886810	37	BindingDB Database		2016	None
CHEMBL2326344		0	771.79	2	3.92	14S	O=c1c2ccccc2nc(-c2cccc(OS(=O)(=O)O)c2)n1CCCCn1cc(Cn2c(-c3ccc(OS(=O)(=O)O)cc3)nc3ccccc3c2=O)nn1	Kd	'='	91000.0	nM	4.04			UO_0000065	5.24	0.10	0.12	1.77	False	CHEMBL2330138	Binding affinity to human factor 11a-DEGR by spectrofluorometry	B	BAO_0000357	single protein format	Homo sapiens	None	None	None	None	CHEMBL2820	Coagulation factor XI	Homo sapiens	SINGLE PROTEIN	CHEMBL2321813	1	Scientific Literature	J. Med. Chem.	2013	None
CHEMBL2326346		0	799.84	2	4.70	16S	O=c1c2ccccc2nc(-c2ccc(OS(=O)(=O)O)cc2)n1CCCCCCn1cc(Cn2c(-c3ccc(OS(=O)(=O)O)cc3)nc3ccccc3c2=O)nn1	Activity	'='	6.3	%				UO_0000187					False	CHEMBL2330209	Inhibition of human recombinant factor 11a catalytic domain transfected in HEK293 cells using S2366 as substrate assessed as residual protease activity at 3 uM after 10 mins by spectrophotometry	B	BAO_0000219	cell-based format	Homo sapiens	None	None	HEK293	None	CHEMBL2820	Coagulation factor XI	Homo sapiens	SINGLE PROTEIN	CHEMBL2321813	1	Scientific Literature	J. Med. Chem.	2013	CHEMBL3307715
CHEMBL3908276		0	493.95	0	4.97	BDBM246158	COc1cn(C(CC(C)C)C(=O)Nc2ccc(C(=O)O)cc2)c(=O)cc1-c1cc(Cl)ccc1C#N	IC50	'='	4000.0	nM	5.40		429311	UO_0000065	10.93	0.21	0.43	4.45	False	CHEMBL3889018	Inhibition Assay: Test substances are dissolved in dimethyl sulphoxide and serially diluted in dimethyl sulphoxide (3000 μM to 0.0078 μM; resulting final concentrations in the test: 50 μM to 0.00013 μM). In each case 1 μl of the diluted substance solutions are placed into the wells of white microtitre plates from Greiner (384 wells). 20 μl of assay buffer (50 mM of Tris/HCl pH 7.4; 100 mM of sodi…	B	BAO_0000357	single protein format	Homo sapiens	None	None	None	None	CHEMBL2820	Coagulation factor XI	Homo sapiens	SINGLE PROTEIN	CHEMBL3886919	37	BindingDB Database		2016	None
CHEMBL3936037		0	521.96	1	4.50	BDBM246182	COc1cn(C(C[C@@H]2CCCO2)C(=O)Nc2ccc(C(=O)O)cc2)c(=O)cc1-c1cc(Cl)ccc1C#N	IC50	'='	1.3	nM	8.89		429323	UO_0000065	17.02	0.33	4.39	6.80	False	CHEMBL3889018	Inhibition Assay: Test substances are dissolved in dimethyl sulphoxide and serially diluted in dimethyl sulphoxide (3000 μM to 0.0078 μM; resulting final concentrations in the test: 50 μM to 0.00013 μM). In each case 1 μl of the diluted substance solutions are placed into the wells of white microtitre plates from Greiner (384 wells). 20 μl of assay buffer (50 mM of Tris/HCl pH 7.4; 100 mM of sodi…	B	BAO_0000357	single protein format	Homo sapiens	None	None	None	None	CHEMBL2820	Coagulation factor XI	Homo sapiens	SINGLE PROTEIN	CHEMBL3886919	37	BindingDB Database		2016	None
CHEMBL3941923		0	535.98	1	4.74	BDBM246192	COc1cn(C(CC2CCCOC2)C(=O)Nc2ccc(C(=O)O)cc2)c(=O)cc1-c1cc(Cl)ccc1C#N	IC50	'='	1.5	nM	8.82		429329	UO_0000065	16.46	0.32	4.08	6.75	False	CHEMBL3889018	Inhibition Assay: Test substances are dissolved in dimethyl sulphoxide and serially diluted in dimethyl sulphoxide (3000 μM to 0.0078 μM; resulting final concentrations in the test: 50 μM to 0.00013 μM). In each case 1 μl of the diluted substance solutions are placed into the wells of white microtitre plates from Greiner (384 wells). 20 μl of assay buffer (50 mM of Tris/HCl pH 7.4; 100 mM of sodi…	B	BAO_0000357	single protein format	Homo sapiens	None	None	None	None	CHEMBL2820	Coagulation factor XI	Homo sapiens	SINGLE PROTEIN	CHEMBL3886919	37	BindingDB Database		2016	None
CHEMBL2326348		0	867.85	2	3.11	18S	O=c1c2ccccc2nc(-c2cccc(OS(=O)(=O)O)c2)n1CCCCn1cc(Cn2c(-c3cc(OS(=O)(=O)O)cc(OS(=O)(=O)O)c3)nc3ccccc3c2=O)nn1	Efficacy	'='	93.0	%				UO_0000187					False	CHEMBL2330220	Inhibition of human factor 11a using S2366 as substrate assessed as residual protease activity after 10 mins by spectrophotometry	B	BAO_0000357	single protein format	Homo sapiens	None	None	None	None	CHEMBL2820	Coagulation factor XI	Homo sapiens	SINGLE PROTEIN	CHEMBL2321813	1	Scientific Literature	J. Med. Chem.	2013	None
CHEMBL2326341		0	757.76	2	3.53	11S	O=c1c2ccccc2nc(-c2cccc(OS(=O)(=O)O)c2)n1CCCn1cc(Cn2c(-c3cccc(OS(=O)(=O)O)c3)nc3ccccc3c2=O)nn1	Efficacy	'='	91.0	%				UO_0000187					False	CHEMBL2330220	Inhibition of human factor 11a using S2366 as substrate assessed as residual protease activity after 10 mins by spectrophotometry	B	BAO_0000357	single protein format	Homo sapiens	None	None	None	None	CHEMBL2820	Coagulation factor XI	Homo sapiens	SINGLE PROTEIN	CHEMBL2321813	1	Scientific Literature	J. Med. Chem.	2013	None
CHEMBL2326346		0	799.84	2	4.70	16S	O=c1c2ccccc2nc(-c2ccc(OS(=O)(=O)O)cc2)n1CCCCCCn1cc(Cn2c(-c3ccc(OS(=O)(=O)O)cc3)nc3ccccc3c2=O)nn1	Kd	'='	38000.0	nM	4.42			UO_0000065	5.53	0.11	-0.28	1.94	False	CHEMBL2330138	Binding affinity to human factor 11a-DEGR by spectrofluorometry	B	BAO_0000357	single protein format	Homo sapiens	None	None	None	None	CHEMBL2820	Coagulation factor XI	Homo sapiens	SINGLE PROTEIN	CHEMBL2321813	1	Scientific Literature	J. Med. Chem.	2013	None
CHEMBL2326346		0	799.84	2	4.70	16S	O=c1c2ccccc2nc(-c2ccc(OS(=O)(=O)O)cc2)n1CCCCCCn1cc(Cn2c(-c3ccc(OS(=O)(=O)O)cc3)nc3ccccc3c2=O)nn1	Inhibition	'='	9.2	%				UO_0000187					False	CHEMBL2330141	Inhibition of human wild type full length factor 11a transfected in HEK293 cells using S2366 as substrate assessed as residual protease activity at 3 uM after 10 mins by spectrophotometry in presence of polybrene	B	BAO_0000219	cell-based format	Homo sapiens	None	None	HEK293	None	CHEMBL2820	Coagulation factor XI	Homo sapiens	SINGLE PROTEIN	CHEMBL2321813	1	Scientific Literature	J. Med. Chem.	2013	CHEMBL3307715
CHEMBL3925210		0	520.89	2	5.75	BDBM246120	O=C(O)c1ccc(NC(=O)C(CC2CC2)n2ccc(-c3cc(Cl)ccc3OC(F)(F)F)cc2=O)cc1	IC50	'='	220.0	nM	6.66		429191	UO_0000065	12.78	0.25	0.91	6.82	False	CHEMBL3889018	Inhibition Assay: Test substances are dissolved in dimethyl sulphoxide and serially diluted in dimethyl sulphoxide (3000 μM to 0.0078 μM; resulting final concentrations in the test: 50 μM to 0.00013 μM). In each case 1 μl of the diluted substance solutions are placed into the wells of white microtitre plates from Greiner (384 wells). 20 μl of assay buffer (50 mM of Tris/HCl pH 7.4; 100 mM of sodi…	B	BAO_0000357	single protein format	Homo sapiens	None	None	None	None	CHEMBL2820	Coagulation factor XI	Homo sapiens	SINGLE PROTEIN	CHEMBL3886919	37	BindingDB Database		2016	None
CHEMBL3903278		0	465.89	0	4.34	BDBM246161	CCC(C(=O)Nc1ccc(C(=O)O)cc1)n1cc(OC)c(-c2cc(Cl)ccc2C#N)cc1=O	IC50	'='	1700.0	nM	5.77		429212	UO_0000065	12.38	0.24	1.43	4.75	False	CHEMBL3889018	Inhibition Assay: Test substances are dissolved in dimethyl sulphoxide and serially diluted in dimethyl sulphoxide (3000 μM to 0.0078 μM; resulting final concentrations in the test: 50 μM to 0.00013 μM). In each case 1 μl of the diluted substance solutions are placed into the wells of white microtitre plates from Greiner (384 wells). 20 μl of assay buffer (50 mM of Tris/HCl pH 7.4; 100 mM of sodi…	B	BAO_0000357	single protein format	Homo sapiens	None	None	None	None	CHEMBL2820	Coagulation factor XI	Homo sapiens	SINGLE PROTEIN	CHEMBL3886919	37	BindingDB Database		2016	None
CHEMBL2326355		0	785.82	2	4.31	29S	O=c1c2ccccc2nc(-c2ccc(OS(=O)(=O)O)cc2)n1CCCCCn1nncc1Cn1c(-c2ccc(OS(=O)(=O)O)cc2)nc2ccccc2c1=O	IC50	'='	90000.0	nM	4.05			UO_0000065	5.15	0.10	-0.26	1.78	False	CHEMBL2330137	Inhibition of human factor 11a using S2366 as substrate after 10 mins by spectrophotometry	B	BAO_0000357	single protein format	Homo sapiens	None	None	None	None	CHEMBL2820	Coagulation factor XI	Homo sapiens	SINGLE PROTEIN	CHEMBL2321813	1	Scientific Literature	J. Med. Chem.	2013	None
CHEMBL2326353		0	1067.97	None	None	27S	COc1cc(OS(=O)(=O)O)cc2oc(-c3ccc(OS(=O)(=O)O)c(OCc4cn(CCCCn5c(-c6cc(OC(C)=O)cc(OS(=O)(=O)O)c6)nc6ccccc6c5=O)nn4)c3)c(OS(=O)(=O)O)c(=O)c12	Efficacy	'='	90.0	%				UO_0000187					False	CHEMBL2330220	Inhibition of human factor 11a using S2366 as substrate assessed as residual protease activity after 10 mins by spectrophotometry	B	BAO_0000357	single protein format	Homo sapiens	None	None	None	None	CHEMBL2820	Coagulation factor XI	Homo sapiens	SINGLE PROTEIN	CHEMBL2321813	1	Scientific Literature	J. Med. Chem.	2013	None
CHEMBL2326343		0	771.79	2	3.92	13S	O=c1c2ccccc2nc(-c2ccc(OS(=O)(=O)O)cc2)n1CCCCn1cc(Cn2c(-c3ccc(OS(=O)(=O)O)cc3)nc3ccccc3c2=O)nn1	Efficacy	'='	91.0	%				UO_0000187					False	CHEMBL2330220	Inhibition of human factor 11a using S2366 as substrate assessed as residual protease activity after 10 mins by spectrophotometry	B	BAO_0000357	single protein format	Homo sapiens	None	None	None	None	CHEMBL2820	Coagulation factor XI	Homo sapiens	SINGLE PROTEIN	CHEMBL2321813	1	Scientific Literature	J. Med. Chem.	2013	None
CHEMBL3936037		0	521.96	1	4.50	BDBM246182	COc1cn(C(C[C@@H]2CCCO2)C(=O)Nc2ccc(C(=O)O)cc2)c(=O)cc1-c1cc(Cl)ccc1C#N	IC50	'='	75.0	nM	7.12		429223	UO_0000065	13.65	0.26	2.62	5.45	False	CHEMBL3889018	Inhibition Assay: Test substances are dissolved in dimethyl sulphoxide and serially diluted in dimethyl sulphoxide (3000 μM to 0.0078 μM; resulting final concentrations in the test: 50 μM to 0.00013 μM). In each case 1 μl of the diluted substance solutions are placed into the wells of white microtitre plates from Greiner (384 wells). 20 μl of assay buffer (50 mM of Tris/HCl pH 7.4; 100 mM of sodi…	B	BAO_0000357	single protein format	Homo sapiens	None	None	None	None	CHEMBL2820	Coagulation factor XI	Homo sapiens	SINGLE PROTEIN	CHEMBL3886919	37	BindingDB Database		2016	None
CHEMBL3935534		0	505.75	1	4.84	BDBM246216	COc1cn(C(C)C(=O)Nc2ccc(C(=O)O)cc2)c(=O)cc1-c1cc(Cl)ccc1Br	IC50	'='	17.0	nM	7.77		429239	UO_0000065	15.36	0.34	2.93	7.96	False	CHEMBL3889018	Inhibition Assay: Test substances are dissolved in dimethyl sulphoxide and serially diluted in dimethyl sulphoxide (3000 μM to 0.0078 μM; resulting final concentrations in the test: 50 μM to 0.00013 μM). In each case 1 μl of the diluted substance solutions are placed into the wells of white microtitre plates from Greiner (384 wells). 20 μl of assay buffer (50 mM of Tris/HCl pH 7.4; 100 mM of sodi…	B	BAO_0000357	single protein format	Homo sapiens	None	None	None	None	CHEMBL2820	Coagulation factor XI	Homo sapiens	SINGLE PROTEIN	CHEMBL3886919	37	BindingDB Database		2016	None
CHEMBL4110676		0	576.98	2	5.62	BDBM246271	COc1cn(C(C[C@H]2CCCCO2)C(=O)Nc2ccc(C(=O)O)cc2)c(=O)cc1-c1cc(Cl)ccc1OC(F)F	IC50	'='	3.4	nM	8.47		429267	UO_0000065	14.68	0.29	2.85	7.29	False	CHEMBL3889018	Inhibition Assay: Test substances are dissolved in dimethyl sulphoxide and serially diluted in dimethyl sulphoxide (3000 μM to 0.0078 μM; resulting final concentrations in the test: 50 μM to 0.00013 μM). In each case 1 μl of the diluted substance solutions are placed into the wells of white microtitre plates from Greiner (384 wells). 20 μl of assay buffer (50 mM of Tris/HCl pH 7.4; 100 mM of sodi…	B	BAO_0000357	single protein format	Homo sapiens	None	None	None	None	CHEMBL2820	Coagulation factor XI	Homo sapiens	SINGLE PROTEIN	CHEMBL3886919	37	BindingDB Database		2016	None
CHEMBL3903278		0	465.89	0	4.34	BDBM246161	CCC(C(=O)Nc1ccc(C(=O)O)cc1)n1cc(OC)c(-c2cc(Cl)ccc2C#N)cc1=O	IC50	'='	4.7	nM	8.33		429312	UO_0000065	17.88	0.34	3.99	6.86	False	CHEMBL3889018	Inhibition Assay: Test substances are dissolved in dimethyl sulphoxide and serially diluted in dimethyl sulphoxide (3000 μM to 0.0078 μM; resulting final concentrations in the test: 50 μM to 0.00013 μM). In each case 1 μl of the diluted substance solutions are placed into the wells of white microtitre plates from Greiner (384 wells). 20 μl of assay buffer (50 mM of Tris/HCl pH 7.4; 100 mM of sodi…	B	BAO_0000357	single protein format	Homo sapiens	None	None	None	None	CHEMBL2820	Coagulation factor XI	Homo sapiens	SINGLE PROTEIN	CHEMBL3886919	37	BindingDB Database		2016	None
CHEMBL2448389		0	187.44	None	None	1	Cl.NCc1ccc(B(O)O)cc1	IC50	'='	77300.0	nM	4.11			UO_0000065	27.24	None	None	None	False	CHEMBL909746	Inhibition of f11a	B	BAO_0000357	single protein format	Homo sapiens	None	None	None	None	CHEMBL2820	Coagulation factor XI	Homo sapiens	SINGLE PROTEIN	CHEMBL1149506	1	Scientific Literature	Bioorg. Med. Chem. Lett.	2006	None
CHEMBL4108841		0	653.53	3	5.79	BDBM247412	C[C@@H]1CCC[C@H](n2cnc(-c3cc(Cl)ccc3-n3cc(Cl)nn3)cc2=O)c2cc(ccn2)-c2nn(-c3cccnc3)cc2NC1=O	Ki	'='	0.6	nM	9.22		431684	UO_0000065	14.11	0.27	3.43	6.67	False	CHEMBL3889078	In Vitro Assay: Factor XIa determinations were made in 50 mM HEPES buffer at pH 7.4 containing 145 mM NaCl, 5 mM KCl, and 0.1% PEG 8000 (polyethylene glycol; JT Baker or Fisher Scientific). Determinations were made using purified human Factor XIa at a final concentration of 25-200 pM (Haematologic Technologies) and the synthetic substrate S-2366 (pyroGlu-Pro-Arg-pNA; CHROMOGENIX® or AnaSpec) at a…	B	BAO_0000357	single protein format	Homo sapiens	None	None	None	None	CHEMBL2820	Coagulation factor XI	Homo sapiens	SINGLE PROTEIN	CHEMBL3886936	37	BindingDB Database		2016	None
CHEMBL3923079		0	511.89	2	5.65	BDBM246101	CC(C(=O)Nc1ccc(-c2c[nH]c(C(F)(F)F)n2)cc1)n1ccc(-c2cc(Cl)ccc2C#N)cc1=O	IC50	'='	440.0	nM	6.36		429282	UO_0000065	12.42	0.24	0.71	6.14	False	CHEMBL3889018	Inhibition Assay: Test substances are dissolved in dimethyl sulphoxide and serially diluted in dimethyl sulphoxide (3000 μM to 0.0078 μM; resulting final concentrations in the test: 50 μM to 0.00013 μM). In each case 1 μl of the diluted substance solutions are placed into the wells of white microtitre plates from Greiner (384 wells). 20 μl of assay buffer (50 mM of Tris/HCl pH 7.4; 100 mM of sodi…	B	BAO_0000357	single protein format	Homo sapiens	None	None	None	None	CHEMBL2820	Coagulation factor XI	Homo sapiens	SINGLE PROTEIN	CHEMBL3886919	37	BindingDB Database		2016	None
CHEMBL3911448		0	474.28	0	4.73	BDBM246135	CC(C(=O)Nc1ccc(C(=O)O)c(F)c1)n1cc(Cl)c(-c2cc(Cl)ccc2C#N)cc1=O	IC50	'='	35.0	nM	7.46		429299	UO_0000065	15.72	0.32	2.73	6.65	False	CHEMBL3889018	Inhibition Assay: Test substances are dissolved in dimethyl sulphoxide and serially diluted in dimethyl sulphoxide (3000 μM to 0.0078 μM; resulting final concentrations in the test: 50 μM to 0.00013 μM). In each case 1 μl of the diluted substance solutions are placed into the wells of white microtitre plates from Greiner (384 wells). 20 μl of assay buffer (50 mM of Tris/HCl pH 7.4; 100 mM of sodi…	B	BAO_0000357	single protein format	Homo sapiens	None	None	None	None	CHEMBL2820	Coagulation factor XI	Homo sapiens	SINGLE PROTEIN	CHEMBL3886919	37	BindingDB Database		2016	None
CHEMBL4107761		0	600.04	2	3.99	BDBM247419	C[C@@H]1CCC[C@H](n2cnc(-c3cc(Cl)ccc3-n3cc(C(=O)O)nn3)cc2=O)c2cc(ccn2)-c2c(cnn2C)NC1=O	Ki	'='	0.2	nM	9.70		431693	UO_0000065	16.16	0.31	5.71	5.96	False	CHEMBL3889078	In Vitro Assay: Factor XIa determinations were made in 50 mM HEPES buffer at pH 7.4 containing 145 mM NaCl, 5 mM KCl, and 0.1% PEG 8000 (polyethylene glycol; JT Baker or Fisher Scientific). Determinations were made using purified human Factor XIa at a final concentration of 25-200 pM (Haematologic Technologies) and the synthetic substrate S-2366 (pyroGlu-Pro-Arg-pNA; CHROMOGENIX® or AnaSpec) at a…	B	BAO_0000357	single protein format	Homo sapiens	None	None	None	None	CHEMBL2820	Coagulation factor XI	Homo sapiens	SINGLE PROTEIN	CHEMBL3886936	37	BindingDB Database		2016	None
CHEMBL3701232		0	560.97	1	4.02	BDBM161087	COC(=O)c1ccc(NC(=O)C2c3c(F)cccc3CCN2C(=O)/C=C/c2cc(Cl)ccc2-n2cnnn2)cc1	Ki	'='	5117.0	nM	5.29		304384	UO_0000065	9.43	0.18	1.27	4.43	False	CHEMBL3705579	Inhibition Assay: The effectiveness of compounds of the present invention as inhibitors of the coagulation factors XIa, Vila, IXa, Xa, Xlla, plasma kallikrein or thrombin, can be determined using a relevant purified serine protease, respectively, and an appropriate synthetic substrate. The rate of hydrolysis of the chromogenic or fluorogenic substrate by the relevant serine protease was measured …	B	BAO_0000357	single protein format	Homo sapiens	None	None	None	None	CHEMBL2820	Coagulation factor XI	Homo sapiens	SINGLE PROTEIN	CHEMBL3638470	37	BindingDB Database		2015	None
CHEMBL2396790		0	860.77	3	7.30	28	C=CCOC(=O)c1c(C)oc2cc(OC)c(OCc3oc4cc(OC)c(OCc5oc6cc(OC)c(OS(=O)(=O)[O-])cc6c5C(=O)OCC)cc4c3C(=O)OCC)cc12.[Na+]	IC50	'='	29900.0	nM	4.52			UO_0000065	5.39	0.10	-2.78	1.98	False	CHEMBL3271292	Inhibition of full-length human factor-11a-mediated S-2366 hydrolysis preincubated for 10 mins followed by substrate addition by spectrophotometric analysis	B	BAO_0000357	single protein format	Homo sapiens	None	None	None	None	CHEMBL2820	Coagulation factor XI	Homo sapiens	SINGLE PROTEIN	CHEMBL3259627	1	Scientific Literature	J. Med. Chem.	2014	None
CHEMBL3262555		0	614.56	3	5.01	21	CCOC(=O)c1c(C)oc2cc(OC)c(OCc3oc4cc(OCC)c(OS(=O)(=O)[O-])cc4c3C(=O)OCC)cc12.[Na+]	Kd	'='	4500.0	nM	5.35			UO_0000065	9.02	0.18	0.34	3.14	False	CHEMBL3271295	Binding affinity to fluorescein-EGR-labeled human factor-11a by fluorescence spectroscopic analysis	B	BAO_0000357	single protein format	Homo sapiens	None	None	None	None	CHEMBL2820	Coagulation factor XI	Homo sapiens	SINGLE PROTEIN	CHEMBL3259627	1	Scientific Literature	J. Med. Chem.	2014	None
CHEMBL2396787		0	862.79	3	7.52	24	CCOC(=O)c1c(C)oc2cc(OC)c(OCc3oc4cc(OC)c(OCc5oc6cc(OCC)c(OS(=O)(=O)[O-])cc6c5C(=O)OCC)cc4c3C(=O)OCC)cc12.[Na+]	Km	'='	350000.0	nM				UO_0000065					False	CHEMBL3271300	Non-competitive inhibition of human factor-11a-mediated S-2366 hydrolysis at 300 nM by Michaelis-Menten plot analysis	B	BAO_0000357	single protein format	Homo sapiens	None	None	None	None	CHEMBL2820	Coagulation factor XI	Homo sapiens	SINGLE PROTEIN	CHEMBL3259627	1	Scientific Literature	J. Med. Chem.	2014	None
CHEMBL3953322		0	509.35	1	4.27	BDBM251895	O=C(Cn1c2c(c(-c3cc(Cl)ccc3Cl)cc1=O)C(=O)CC2)Nc1ccc(-c2cc(=O)[nH][nH]2)cc1	IC50	'='	130.0	nM	6.89		438954	UO_0000065	13.52	0.27	2.62	5.89	False	CHEMBL3889178	Inhibition Assay: The factor XIa inhibition of the inventive substances is determined using a biochemical test system which utilizes the reaction of a peptidic factor XIa substrate to determine the enzymatic activity of human factor XIa. Here, factor XIa cleaves from the peptic factor XIa substrate the C-terminal aminomethylcoumarin (AMC), the fluorescence of which is measured. The determinations…	B	BAO_0000357	single protein format	Homo sapiens	None	None	None	None	CHEMBL2820	Coagulation factor XI	Homo sapiens	SINGLE PROTEIN	CHEMBL3886978	37	BindingDB Database		2016	None
CHEMBL211921		0	510.28	None	None	13	CC1(C)OB(c2ccc(C(NC(=N)N)OC(=O)c3cccnc3)cc2)OC1(C)C.O=C(O)C(F)(F)F	IC50	'='	1400.0	nM	5.85			UO_0000065	14.77	None	None	None	False	CHEMBL909746	Inhibition of f11a	B	BAO_0000357	single protein format	Homo sapiens	None	None	None	None	CHEMBL2820	Coagulation factor XI	Homo sapiens	SINGLE PROTEIN	CHEMBL1149506	1	Scientific Literature	Bioorg. Med. Chem. Lett.	2006	None
CHEMBL1159876		0	281.70	0	2.15	2	CCOc1oc(=O)c2cc(NC(=N)N)ccc2c1Cl	K obs / 1	'='	60000.0	M-1 s-1									False	CHEMBL663251	Compound was evaluated for inhibition of enzyme human coagulation factor XI (inhibitor concentration were 0.7-0.8 uM)	B	BAO_0000357	single protein format	None	None	None	None	None	CHEMBL2820	Coagulation factor XI	Homo sapiens	SINGLE PROTEIN	CHEMBL1127646	1	Scientific Literature	J. Med. Chem.	1994	None
CHEMBL3647393		0	538.00	2	6.05	BDBM139963	COC(=O)Nc1ccc2c(c1)NC(=O)CCCC[C@H](N1CCC(c3cccc(Cl)c3)OC1=O)c1nc-2c[nH]1	Ki	'='	3396.0	nM	5.47		274944	UO_0000065	10.17	0.20	-0.58	4.35	False	CHEMBL3705671	In Vitro Assay: The effectiveness of compounds of the present invention as inhibitors of the coagulation Factors XIa, VIIa, IXa, Xa, XIIa, plasma kallikrein or thrombin, can be determined using a relevant purified serine protease, respectively, and an appropriate synthetic substrate. The rate of hydrolysis of the chromogenic or fluorogenic substrate by the relevant serine protease was measured bo…	B	BAO_0000357	single protein format	Homo sapiens	None	None	None	None	CHEMBL2820	Coagulation factor XI	Homo sapiens	SINGLE PROTEIN	CHEMBL3638876	37	BindingDB Database		2014	None
CHEMBL506240		0	588.69	2	0.57	12b	CC[C@H](C)[C@H](NS(=O)(=O)Cc1cccc(C(=O)O)c1)C(=O)N[C@@H](CCC(N)=O)C(=O)NCc1ccc(C(=N)N)cc1	Ki	'='	33.0	nM	7.48			UO_0000065	12.71	0.25	6.91	3.19	False	CHEMBL1005617	Inhibition of human factor 11a	B	BAO_0000357	single protein format	Homo sapiens	None	None	None	None	CHEMBL2820	Coagulation factor XI	Homo sapiens	SINGLE PROTEIN	CHEMBL1156606	1	Scientific Literature	Bioorg. Med. Chem. Lett.	2008	None
CHEMBL567893	GRASSYSTATIN A	0	1174.44	None	None	1	COC(=O)[C@@H]1CCCN1C(=O)[C@@H](Cc1ccccc1)N(C)C(=O)[C@H](C)NC(=O)[C@@H](NC(=O)C[C@H](O)[C@H](CC(C)C)NC(=O)[C@H](CC(N)=O)NC(=O)[C@H](CC(C)C)NC(=O)[C@H](OC(=O)[C@@H](OC(=O)[C@H](C(C)C)N(C)C)C(C)C)C(C)C)[C@@H](C)O	Activity	'='	74.0	%				UO_0000187					False	CHEMBL1044637	Inhibition of factor 11a assessed as residual activity at 10 uM after 10 to 15 mins by fluorescence assay relative to control	B	BAO_0000357	single protein format	None	None	None	None	None	CHEMBL2820	Coagulation factor XI	Homo sapiens	SINGLE PROTEIN	CHEMBL1156023	1	Scientific Literature	J. Med. Chem.	2009	None
CHEMBL3647396		0	548.04	2	6.03	BDBM139966	COC(=O)Nc1ccc2c(c1)NC(=O)CC/C=C/C[C@H](N1CCC(c3cccc(Cl)c3)CC1=O)c1nc-2c[nH]1	Ki	'<'	5.0	nM			274947	UO_0000065					False	CHEMBL3705671	In Vitro Assay: The effectiveness of compounds of the present invention as inhibitors of the coagulation Factors XIa, VIIa, IXa, Xa, XIIa, plasma kallikrein or thrombin, can be determined using a relevant purified serine protease, respectively, and an appropriate synthetic substrate. The rate of hydrolysis of the chromogenic or fluorogenic substrate by the relevant serine protease was measured bo…	B	BAO_0000357	single protein format	Homo sapiens	None	None	None	None	CHEMBL2820	Coagulation factor XI	Homo sapiens	SINGLE PROTEIN	CHEMBL3638876	37	BindingDB Database		2014	None
CHEMBL3647406		0	587.03	2	6.14	BDBM139976	COC(=O)Nc1ccc2c(c1)NC(=O)[C@H](C)CCC[C@H](N1CC[C@@H](c3c(F)ccc(Cl)c3F)NC1=O)c1nc-2c[nH]1	Ki	'<'	5.0	nM			274957	UO_0000065					False	CHEMBL3705671	In Vitro Assay: The effectiveness of compounds of the present invention as inhibitors of the coagulation Factors XIa, VIIa, IXa, Xa, XIIa, plasma kallikrein or thrombin, can be determined using a relevant purified serine protease, respectively, and an appropriate synthetic substrate. The rate of hydrolysis of the chromogenic or fluorogenic substrate by the relevant serine protease was measured bo…	B	BAO_0000357	single protein format	Homo sapiens	None	None	None	None	CHEMBL2820	Coagulation factor XI	Homo sapiens	SINGLE PROTEIN	CHEMBL3638876	37	BindingDB Database		2014	None
CHEMBL3647414		0	536.03	2	5.87	BDBM139985	COC(=O)Nc1ccc2c(c1)NC(=O)CCCC[C@H](N1CCC(c3cccc(Cl)c3)CC1=O)c1nc-2c[nH]1	Ki	'='	9.48	nM	8.02		274966	UO_0000065	14.97	0.29	2.15	6.89	False	CHEMBL3705671	In Vitro Assay: The effectiveness of compounds of the present invention as inhibitors of the coagulation Factors XIa, VIIa, IXa, Xa, XIIa, plasma kallikrein or thrombin, can be determined using a relevant purified serine protease, respectively, and an appropriate synthetic substrate. The rate of hydrolysis of the chromogenic or fluorogenic substrate by the relevant serine protease was measured bo…	B	BAO_0000357	single protein format	Homo sapiens	None	None	None	None	CHEMBL2820	Coagulation factor XI	Homo sapiens	SINGLE PROTEIN	CHEMBL3638876	37	BindingDB Database		2014	None
CHEMBL3647415		0	561.08	2	6.79	BDBM139986	COC(=O)Nc1ccc2c(c1)NC(=O)[C@H](C)CCC[C@H](N1CCC(c3cccc(Cl)c3)CC1=O)c1cc-2ccn1	Ki	'<'	5.0	nM			274967	UO_0000065					False	CHEMBL3705671	In Vitro Assay: The effectiveness of compounds of the present invention as inhibitors of the coagulation Factors XIa, VIIa, IXa, Xa, XIIa, plasma kallikrein or thrombin, can be determined using a relevant purified serine protease, respectively, and an appropriate synthetic substrate. The rate of hydrolysis of the chromogenic or fluorogenic substrate by the relevant serine protease was measured bo…	B	BAO_0000357	single protein format	Homo sapiens	None	None	None	None	CHEMBL2820	Coagulation factor XI	Homo sapiens	SINGLE PROTEIN	CHEMBL3638876	37	BindingDB Database		2014	None
CHEMBL3647416		0	563.06	2	5.37	BDBM139987	COC(=O)Nc1ccc2c(c1)NC(=O)CC/C=C/C[C@H](N1CCN(c3cccc(Cl)c3)C(C)C1=O)c1nc-2c[nH]1	Ki	'='	983.8	nM	6.01		274968	UO_0000065	10.67	0.21	0.64	5.02	False	CHEMBL3705671	In Vitro Assay: The effectiveness of compounds of the present invention as inhibitors of the coagulation Factors XIa, VIIa, IXa, Xa, XIIa, plasma kallikrein or thrombin, can be determined using a relevant purified serine protease, respectively, and an appropriate synthetic substrate. The rate of hydrolysis of the chromogenic or fluorogenic substrate by the relevant serine protease was measured bo…	B	BAO_0000357	single protein format	Homo sapiens	None	None	None	None	CHEMBL2820	Coagulation factor XI	Homo sapiens	SINGLE PROTEIN	CHEMBL3638876	37	BindingDB Database		2014	None
CHEMBL4081202		0	518.92	1	2.51	9	O=C(O)c1ccc(NC(=O)C2c3c[nH]nc3CCN2C(=O)/C=C/c2cc(Cl)ccc2-n2cnnn2)cc1	Ki	'='	640.0	nM	6.19			UO_0000065	11.94	0.23	3.68	3.90	False	CHEMBL4032027	Inhibition of human factor 11a using pyro-Glu-Pro-Arg-pNA as substrate at 37 degC after 10 to 120 mins by spectrophotometric method	B	BAO_0000357	single protein format	Homo sapiens	None	None	None	None	CHEMBL2820	Coagulation factor XI	Homo sapiens	SINGLE PROTEIN	CHEMBL4028883	1	Scientific Literature	J Med Chem	2017	None
CHEMBL4095863		0	528.96	1	3.79	16	O=C(O)c1cccc(NC(=O)[C@@H]2c3ccccc3CCN2C(=O)/C=C/c2cc(Cl)ccc2-n2cnnn2)c1	Ki	'='	290.0	nM	6.54			UO_0000065	12.36	0.23	2.75	5.02	False	CHEMBL4032027	Inhibition of human factor 11a using pyro-Glu-Pro-Arg-pNA as substrate at 37 degC after 10 to 120 mins by spectrophotometric method	B	BAO_0000357	single protein format	Homo sapiens	None	None	None	None	CHEMBL2820	Coagulation factor XI	Homo sapiens	SINGLE PROTEIN	CHEMBL4028883	1	Scientific Literature	J Med Chem	2017	None
CHEMBL542434		0	487.00	0	1.34	23	CO[C@H]1C[C@@](O)(Cc2ccccc2)C(=O)N2C(C(=O)NCc3ccc(C(=N)N)cc3)CC[C@@H]12.Cl	IC50	'='	35000.0	nM	4.46			UO_0000065	9.89	0.18	3.12	3.46	False	CHEMBL663258	Compound was tested for inhibitory activity against Coagulation factor XIa	B	BAO_0000357	single protein format	None	None	None	None	None	CHEMBL2820	Coagulation factor XI	Homo sapiens	SINGLE PROTEIN	CHEMBL1136036	1	Scientific Literature	Bioorg. Med. Chem. Lett.	2002	None
CHEMBL2151419		0	803.53	2	-0.62	9	O=C([O-])C1Cc2cc(OS(=O)(=O)[O-])c(OS(=O)(=O)[O-])cc2CN1C(=O)CCc1cc(OS(=O)(=O)[O-])ccc1OS(=O)(=O)[O-].[Na+].[Na+].[Na+].[Na+].[Na+]	Inhibition						Not Active						False	CHEMBL2320888	Inhibition of human FXIa assessed as S-2366 hydrolysis at 250 uM after 10 mins by microplate reader analysis	B	BAO_0000357	single protein format	Homo sapiens	None	None	None	None	CHEMBL2820	Coagulation factor XI	Homo sapiens	SINGLE PROTEIN	CHEMBL2311290	1	Scientific Literature	J. Med. Chem.	2013	None
CHEMBL2314385		0	831.58	2	0.16	14	O=C([O-])C1Cc2c(OS(=O)(=O)[O-])ccc(OS(=O)(=O)[O-])c2CN1C(=O)CCCCc1cc(OS(=O)(=O)[O-])ccc1OS(=O)(=O)[O-].[Na+].[Na+].[Na+].[Na+].[Na+]	Inhibition						Not Active						False	CHEMBL2320888	Inhibition of human FXIa assessed as S-2366 hydrolysis at 250 uM after 10 mins by microplate reader analysis	B	BAO_0000357	single protein format	Homo sapiens	None	None	None	None	CHEMBL2820	Coagulation factor XI	Homo sapiens	SINGLE PROTEIN	CHEMBL2311290	1	Scientific Literature	J. Med. Chem.	2013	None
CHEMBL257315		0	542.49	2	2.90	6b	CC(C)[C@H](NC(=O)NCc1ccc(Cl)c(Cl)c1)C(=O)N[C@@H](CCCNC(=N)N)C(=O)c1nccs1	IC50	'='	480.0	nM	6.32			UO_0000065	11.65	0.25	3.42	3.90	True	CHEMBL854192	Inhibition of F11a	B	BAO_0000357	single protein format	Homo sapiens	None	None	None	None	CHEMBL2820	Coagulation factor XI	Homo sapiens	SINGLE PROTEIN	CHEMBL1148656	1	Scientific Literature	Bioorg. Med. Chem. Lett.	2006	None
CHEMBL384971		0	722.71	2	1.67	33	CC(C)[C@H](NC(=O)[C@H](CCCNC(=N)N)NC(=O)N[C@H](C)c1ccc(Br)cc1)C(=O)N[C@@H](CCCNC(=N)N)C(=O)c1nccs1	IC50	'='	7.0	nM	8.15			UO_0000065	11.28	0.24	6.48	3.22	False	CHEMBL907635	Inhibition of factor 11a	B	BAO_0000357	single protein format	None	None	None	None	None	CHEMBL2820	Coagulation factor XI	Homo sapiens	SINGLE PROTEIN	CHEMBL1138224	1	Scientific Literature	J. Med. Chem.	2006	None
CHEMBL384432		0	621.77	2	2.15	11	CC(C)[C@H](NC(=O)[C@H](Cc1ccccc1)NNC(=O)Nc1ccccc1)C(=O)N[C@@H](CCCNC(=N)N)C(=O)c1nccs1	IC50	'='	1920.0	nM	5.72			UO_0000065	9.19	0.18	3.57	2.81	False	CHEMBL907635	Inhibition of factor 11a	B	BAO_0000357	single protein format	None	None	None	None	None	CHEMBL2820	Coagulation factor XI	Homo sapiens	SINGLE PROTEIN	CHEMBL1138224	1	Scientific Literature	J. Med. Chem.	2006	None
CHEMBL554758	CLAVATADINE C	0	463.13	0	1.02	1	N=C(N)NCCCCNC(=O)C1=NOC2(C=C(Br)C(=O)C(Br)=C2)C1	Inhibition	'='	17.0	%				UO_0000187					False	CHEMBL1057765	Inhibition of factor 11a at 222 uM after 10 min	B	BAO_0000357	single protein format	None	None	None	None	None	CHEMBL2820	Coagulation factor XI	Homo sapiens	SINGLE PROTEIN	CHEMBL1152345	1	Scientific Literature	J. Nat. Prod.	2009	None
CHEMBL550970	PUREALDIN L	0	495.17	0	0.79	5	COC1=C(Br)[C@H](O)[C@@]2(C=C1Br)CC(C(=O)NCCCCNC(=N)N)=NO2	Inhibition	'='	12.0	%				UO_0000187					False	CHEMBL1057765	Inhibition of factor 11a at 222 uM after 10 min	B	BAO_0000357	single protein format	None	None	None	None	None	CHEMBL2820	Coagulation factor XI	Homo sapiens	SINGLE PROTEIN	CHEMBL1152345	1	Scientific Literature	J. Nat. Prod.	2009	None
CHEMBL3676166		0	647.50	1	4.93	BDBM131028	CNc1ccc2c(c1)NC(=O)CCc1nc(ccc1F)CC(NC(=O)/C=C/c1cc(Cl)ccc1-n1cnnn1)c1nc-2c(Cl)[nH]1	Ki	'='	107.0	nM	6.97		263206	UO_0000065	10.77	0.21	2.04	4.49	False	CHEMBL3706014	In Vitro Assay: The effectiveness of compounds of the present invention as inhibitors of the coagulation Factors XIa, VIIa, IXa, Xa, XIIa, plasma kallikrein or thrombin, can be determined using a relevant purified serine protease, respectively, and an appropriate synthetic substrate. The rate of hydrolysis of the chromogenic or fluorogenic substrate by the relevant serine protease was measured bo…	B	BAO_0000357	single protein format	Homo sapiens	None	None	None	None	CHEMBL2820	Coagulation factor XI	Homo sapiens	SINGLE PROTEIN	CHEMBL3638865	37	BindingDB Database		2014	None
CHEMBL3660191		0	647.85	2	2.76	BDBM108117	N=C(N)c1ccc(CNC(=O)[C@H](CCC2CCNCC2)NC(=O)[C@@H](CCCc2ccncc2)NS(=O)(=O)Cc2ccccc2)cc1	Ki	'='	500.0	nM	6.30		228244	UO_0000065	9.73	0.19	3.54	3.52	False	CHEMBL3705559	Inhibition Assay: Inhibition of human FXIa was determined by the method described in [0092]-[0098] using activated human Factor XI from Enzyme Research Laboratories at 96 ng/mL and H-D-Lys(Cbo)-Pro-Arg-pNA (Pefachrome PCa) at 5 mM, 4 mM, and 2 mM as substrate; results are reported as Ki values (nanomolar).	B	BAO_0000357	single protein format	Homo sapiens	None	None	None	None	CHEMBL2820	Coagulation factor XI	Homo sapiens	SINGLE PROTEIN	CHEMBL3639037	37	BindingDB Database		2013	None
CHEMBL3114834		0	649.75	2	5.84	18g	COC(=O)Nc1ccc(S(=O)(=O)C(C)C)c([C@H]2CCCN2C(=O)[C@H](Nc2ccc3c(N)nccc3c2)c2cc(OC)ccc2F)c1	Ki	'='	11000.0	nM	4.96			UO_0000065	7.63	0.15	-0.88	3.24	False	CHEMBL3116759	Binding affinity to F11A (unknown origin) assessed as p-nitroaniline release by spectrophotometric analysis	B	BAO_0000357	single protein format	Homo sapiens	None	None	None	None	CHEMBL2820	Coagulation factor XI	Homo sapiens	SINGLE PROTEIN	CHEMBL3112528	1	Scientific Literature	ACS Med. Chem. Lett.	2014	None
CHEMBL3114842		0	576.72	2	5.27	7k	CCOc1cc(C(Nc2ccc3c(N)nccc3c2)C(=O)NCc2ccccc2S(=O)(=O)CC)ccc1OC(C)C	Ki	'='	11000.0	nM	4.96			UO_0000065	8.60	0.17	-0.31	3.74	False	CHEMBL3116759	Binding affinity to F11A (unknown origin) assessed as p-nitroaniline release by spectrophotometric analysis	B	BAO_0000357	single protein format	Homo sapiens	None	None	None	None	CHEMBL2820	Coagulation factor XI	Homo sapiens	SINGLE PROTEIN	CHEMBL3112528	1	Scientific Literature	ACS Med. Chem. Lett.	2014	None
CHEMBL3114857		0	499.62	1	5.05	7g	CCOc1cc(C(Nc2ccc3c(N)nccc3c2)C(=O)NCc2cccc(N)c2)ccc1OC(C)C	Ki	'='	9700.0	nM	5.01			UO_0000065	10.03	0.19	-0.04	4.03	False	CHEMBL3116759	Binding affinity to F11A (unknown origin) assessed as p-nitroaniline release by spectrophotometric analysis	B	BAO_0000357	single protein format	Homo sapiens	None	None	None	None	CHEMBL2820	Coagulation factor XI	Homo sapiens	SINGLE PROTEIN	CHEMBL3112528	1	Scientific Literature	ACS Med. Chem. Lett.	2014	None
CHEMBL266349	MELAGATRAN	0	429.52	0	0.81	Melagatran	N=C(N)c1ccc(CNC(=O)[C@@H]2CCN2C(=O)[C@H](NCC(=O)O)C2CCCCC2)cc1	IC50	'='	20000.0	nM	4.70			UO_0000065	10.94	0.21	3.89	3.16	False	CHEMBL3119476	Inhibition of human coagulation factor 11a using S-2366 as substrate preincubated for 300 seconds followed by substrate addition measured after 40 mins by spectrophotometric analysis	B	BAO_0000357	single protein format	Homo sapiens	None	None	None	None	CHEMBL2820	Coagulation factor XI	Homo sapiens	SINGLE PROTEIN	CHEMBL3112440	1	Scientific Literature	Bioorg. Med. Chem. Lett.	2014	None
CHEMBL384180		0	275.16	None	None	7	CC1(C)OB(c2ccc(CN=C(N)N)cc2)OC1(C)C	IC50	'='	24700.0	nM	4.61			UO_0000065	16.74	None	None	None	False	CHEMBL909746	Inhibition of f11a	B	BAO_0000357	single protein format	Homo sapiens	None	None	None	None	CHEMBL2820	Coagulation factor XI	Homo sapiens	SINGLE PROTEIN	CHEMBL1149506	1	Scientific Literature	Bioorg. Med. Chem. Lett.	2006	None
CHEMBL3699195		0	602.05	1	4.64	BDBM142892	COC(=O)Nc1ccc2c(c1)NC(=O)CCCCC(NC(=O)/C=C/c1cc(Cl)ccc1-n1cnnn1)c1cc-2nc(C)n1	Ki	'='	23.0	nM	7.64		279199	UO_0000065	12.69	0.24	3.00	4.60	False	CHEMBL3706025	In Vitro Assay: The effectiveness of compounds of the present invention as inhibitors of the coagulation Factors XIa, VIIa, IXa, Xa, XIIa, plasma kallikrein or thrombin, can be determined using a relevant purified serine protease, respectively, and an appropriate synthetic substrate. The rate of hydrolysis of the chromogenic or fluorogenic substrate by the relevant serine protease was measured bo…	B	BAO_0000357	single protein format	Homo sapiens	None	None	None	None	CHEMBL2820	Coagulation factor XI	Homo sapiens	SINGLE PROTEIN	CHEMBL3638593	37	BindingDB Database		2015	None
CHEMBL2338554	Symplostatin 5	0	1022.12	None	None	1	C/C=C1\NC(=O)[C@@H](NC(=O)[C@@H](NC(=O)[C@@H](COS(=O)(=O)[O-])OC)C(C)C)[C@@H](C)OC(=O)[C@H]([C@H](C)CC)NC(=O)[C@H](Cc2ccccc2)N(C)C(=O)[C@H](Cc2ccccc2)N2C(=O)[C@H](CC[C@H]2O)NC1=O.[Na+]	Activity	'='	75.0	%				UO_0000187					False	CHEMBL2339098	Inhibition of Factor-11a (unknown origin) using (Boc-Glu(OBzl)-Ala-Arg)-MCA substrate assessed as residual activity at 10 uM incubated for 15 mins prior to substrate addition measured for 2 hrs	B	BAO_0000357	single protein format	Homo sapiens	None	None	None	None	CHEMBL2820	Coagulation factor XI	Homo sapiens	SINGLE PROTEIN	CHEMBL2331221	1	Scientific Literature	J. Med. Chem.	2013	None
CHEMBL3127483		0	560.70	2	6.73	27	CC(C)(C)NC(=O)c1ccc(-c2cccc([C@@H]3C[C@](C)(c4ccccc4)c4cc(C(=N)N)ccc4N3)c2)c(C(=O)O)c1	Ki	'='	540.0	nM	6.27			UO_0000065	11.18	0.20	-0.46	4.89	False	CHEMBL3129742	Binding affinity to human factor 11a assessed as release of p-nitroaniline after 10 to 120 mins by spectrophotometric analysis	B	BAO_0000357	single protein format	Homo sapiens	None	None	None	None	CHEMBL2820	Coagulation factor XI	Homo sapiens	SINGLE PROTEIN	CHEMBL3124891	1	Scientific Literature	J. Med. Chem.	2014	None
CHEMBL3663885		0	808.31	2	4.91	BDBM170411	CN(C)CCNC(=O)c1ccc(-c2cccc3c2CCN(C(=O)/C=C/c2c(-n4cnnn4)ccc(Cl)c2F)[C@H]3C(=O)Nc2ccc(C(=O)OCCN(C)C)cc2)cc1	Ki	'='	950.9	nM	6.02		314387	UO_0000065	7.45	0.14	1.11	3.89	False	CHEMBL3705835	In Vitro Assay: The effectiveness of compounds of the present invention as inhibitors of the coagulation factors XIa, VIIa, IXa, Xa, XIIa, plasma kallikrein or thrombin, can be determined using a relevant purified serine protease, respectively, and an appropriate synthetic substrate. The rate of hydrolysis of the chromogenic or fluorogenic substrate by the relevant serine protease was measured bo…	B	BAO_0000357	single protein format	Homo sapiens	None	None	None	None	CHEMBL2820	Coagulation factor XI	Homo sapiens	SINGLE PROTEIN	CHEMBL3639111	37	BindingDB Database		2015	None
CHEMBL3647403		0	550.02	2	5.18	BDBM139973	COC(=O)Nc1ccc2c(c1)NC(=O)CC/C=C/C[C@H](N1CCC(c3cc(Cl)ccn3)NC1=O)c1nc-2c[nH]1	Ki	'='	24.42	nM	7.61		274954	UO_0000065	13.84	0.27	2.43	5.39	False	CHEMBL3705671	In Vitro Assay: The effectiveness of compounds of the present invention as inhibitors of the coagulation Factors XIa, VIIa, IXa, Xa, XIIa, plasma kallikrein or thrombin, can be determined using a relevant purified serine protease, respectively, and an appropriate synthetic substrate. The rate of hydrolysis of the chromogenic or fluorogenic substrate by the relevant serine protease was measured bo…	B	BAO_0000357	single protein format	Homo sapiens	None	None	None	None	CHEMBL2820	Coagulation factor XI	Homo sapiens	SINGLE PROTEIN	CHEMBL3638876	37	BindingDB Database		2014	None
CHEMBL3701218		0	528.96	1	3.62	BDBM161051	O=C(O)c1ccc(NC(=O)[C@@H]2Cc3ccccc3CN2C(=O)/C=C/c2cc(Cl)ccc2-n2cnnn2)cc1	Ki	'='	1737.0	nM	5.76		304378	UO_0000065	10.89	0.21	2.14	4.42	True	CHEMBL3705579	Inhibition Assay: The effectiveness of compounds of the present invention as inhibitors of the coagulation factors XIa, Vila, IXa, Xa, Xlla, plasma kallikrein or thrombin, can be determined using a relevant purified serine protease, respectively, and an appropriate synthetic substrate. The rate of hydrolysis of the chromogenic or fluorogenic substrate by the relevant serine protease was measured …	B	BAO_0000357	single protein format	Homo sapiens	None	None	None	None	CHEMBL2820	Coagulation factor XI	Homo sapiens	SINGLE PROTEIN	CHEMBL3638470	37	BindingDB Database		2015	None
CHEMBL3701222		0	663.07	1	4.27	BDBM161057	NC(=O)c1ccc(-c2nccc3c2CCN(C(=O)/C=C/c2c(-n4cnnn4)ccc(Cl)c2F)C3C(=O)Nc2ccc3cn[nH]c3c2)cc1	Ki	'<'	5.0	nM			304382	UO_0000065					True	CHEMBL3705579	Inhibition Assay: The effectiveness of compounds of the present invention as inhibitors of the coagulation factors XIa, Vila, IXa, Xa, Xlla, plasma kallikrein or thrombin, can be determined using a relevant purified serine protease, respectively, and an appropriate synthetic substrate. The rate of hydrolysis of the chromogenic or fluorogenic substrate by the relevant serine protease was measured …	B	BAO_0000357	single protein format	Homo sapiens	None	None	None	None	CHEMBL2820	Coagulation factor XI	Homo sapiens	SINGLE PROTEIN	CHEMBL3638470	37	BindingDB Database		2015	None
CHEMBL1288925		0	631.26	2	7.12	31	C=CCc1[nH]c2ccc(Cl)cc2c1CNC(=O)[C@H](CC(C)C)NC(=O)[C@H](NC(=O)[C@@H](CC=C)c1ccccc1)C1CCCCC1	Kic	'='	73.0	uM				UO_0000064					False	CHEMBL1290972	Inhibition of factor 11a	B	BAO_0000357	single protein format	None	None	None	None	None	CHEMBL2820	Coagulation factor XI	Homo sapiens	SINGLE PROTEIN	CHEMBL1287717	1	Scientific Literature	Bioorg. Med. Chem. Lett.	2010	None
CHEMBL215750		0	403.21	None	None	10	CC1(C)OB(c2ccc(CCN=C(N)N)cc2)OC1(C)C.O=C(O)C(F)(F)F	IC50	'='	7300.0	nM	5.14			UO_0000065	17.76	None	None	None	False	CHEMBL909746	Inhibition of f11a	B	BAO_0000357	single protein format	Homo sapiens	None	None	None	None	CHEMBL2820	Coagulation factor XI	Homo sapiens	SINGLE PROTEIN	CHEMBL1149506	1	Scientific Literature	Bioorg. Med. Chem. Lett.	2006	None
CHEMBL1159839		0	445.93	0	4.02	9	N=C(N)SCCCOc1oc(=O)c2cc(NC(=O)Cc3ccccc3)ccc2c1Cl	K obs / 1	'='	610.0	M-1 s-1									False	CHEMBL663251	Compound was evaluated for inhibition of enzyme human coagulation factor XI (inhibitor concentration were 0.7-0.8 uM)	B	BAO_0000357	single protein format	None	None	None	None	None	CHEMBL2820	Coagulation factor XI	Homo sapiens	SINGLE PROTEIN	CHEMBL1127646	1	Scientific Literature	J. Med. Chem.	1994	None
CHEMBL271508		0	383.48	1	-0.23	6a	CC(C)[C@H](NC(N)=O)C(=O)N[C@@H](CCCNC(=N)N)C(=O)c1nccs1	IC50	'='	502.0	nM	6.30			UO_0000065	16.43	0.33	6.53	3.58	False	CHEMBL854192	Inhibition of F11a	B	BAO_0000357	single protein format	Homo sapiens	None	None	None	None	CHEMBL2820	Coagulation factor XI	Homo sapiens	SINGLE PROTEIN	CHEMBL1148656	1	Scientific Literature	Bioorg. Med. Chem. Lett.	2006	None
CHEMBL403113		0	509.03	2	1.60	11c	CC(C)[C@H](NC(=O)[C@H](O)c1cccc(Cl)c1)C(=O)N[C@@H](CCCNC(=N)N)C(=O)c1nccs1	IC50	'='	116.0	nM	6.94			UO_0000065	13.63	0.28	5.34	4.07	True	CHEMBL854192	Inhibition of F11a	B	BAO_0000357	single protein format	Homo sapiens	None	None	None	None	CHEMBL2820	Coagulation factor XI	Homo sapiens	SINGLE PROTEIN	CHEMBL1148656	1	Scientific Literature	Bioorg. Med. Chem. Lett.	2006	None
CHEMBL1221913		0	519.91	1	3.42	27	O=C(Nc1ccc(Cl)cn1)[C@H]1CN(CC(F)F)C[C@@H]1C(=O)Nc1ccc(-n2ccccc2=O)cc1F	Ki	'>'	33000.0	nM				UO_0000065					False	CHEMBL1227363	Inhibition of factor 11a	B	BAO_0000357	single protein format	None	None	None	None	None	CHEMBL2820	Coagulation factor XI	Homo sapiens	SINGLE PROTEIN	CHEMBL1221236	1	Scientific Literature	Bioorg. Med. Chem. Lett.	2010	None
CHEMBL544558		0	518.10	0	2.59	3	CC[C@@H]1CC(C(=O)NCc2ccc(C(=N)N)cc2)N2C(=O)[C@](N)(CC3=CCCCC3)C[C@H](OC)[C@H]12.Cl	IC50	'>'	133000.0	nM		Outside typical range		UO_0000065					False	CHEMBL663258	Compound was tested for inhibitory activity against Coagulation factor XIa	B	BAO_0000357	single protein format	None	None	None	None	None	CHEMBL2820	Coagulation factor XI	Homo sapiens	SINGLE PROTEIN	CHEMBL1136036	1	Scientific Literature	Bioorg. Med. Chem. Lett.	2002	None
CHEMBL375816		0	705.72	2	3.99	28	CC(C)[C@H](NC(=O)[C@@H](NC(=O)N[C@H](C)c1ccc(Br)cc1)C1CCCCC1)C(=O)N[C@@H](CCCNC(=N)N)C(=O)c1nccs1	IC50	'='	10.0	nM	8.00			UO_0000065	11.34	0.24	4.01	4.18	False	CHEMBL907635	Inhibition of factor 11a	B	BAO_0000357	single protein format	None	None	None	None	None	CHEMBL2820	Coagulation factor XI	Homo sapiens	SINGLE PROTEIN	CHEMBL1138224	1	Scientific Literature	J. Med. Chem.	2006	None
CHEMBL3114831		0	666.20	2	6.36	18d	COC(=O)Nc1ccc(S(=O)(=O)C(C)C)c([C@H]2CCCN2C(=O)[C@H](Nc2ccc3c(N)nccc3c2)c2ccc(Cl)c(OC)c2)c1	Ki	'='	2700.0	nM	5.57			UO_0000065	8.36	0.17	-0.79	3.64	False	CHEMBL3116759	Binding affinity to F11A (unknown origin) assessed as p-nitroaniline release by spectrophotometric analysis	B	BAO_0000357	single protein format	Homo sapiens	None	None	None	None	CHEMBL2820	Coagulation factor XI	Homo sapiens	SINGLE PROTEIN	CHEMBL3112528	1	Scientific Literature	ACS Med. Chem. Lett.	2014	None
CHEMBL119057		0	679.69	2	3.45	22	CC(C)C[C@H](NC(=O)NC(C)c1ccc(Br)cc1)C(=O)N[C@H](C(=O)N[C@@H](CCCNC(=N)N)C(=O)c1nccs1)C(C)C	IC50	'='	10.0	nM	8.00			UO_0000065	11.77	0.25	4.55	4.18	False	CHEMBL907635	Inhibition of factor 11a	B	BAO_0000357	single protein format	None	None	None	None	None	CHEMBL2820	Coagulation factor XI	Homo sapiens	SINGLE PROTEIN	CHEMBL1138224	1	Scientific Literature	J. Med. Chem.	2006	None
CHEMBL3393372		0	412.58	1	5.52	(+/-)-12	NC[C@H]1CC[C@H](C(=O)NC(Cc2ccccc2)c2cccc(-c3ccccc3)c2)CC1	Ki	'='	936.0	nM	6.03			UO_0000065	14.61	0.27	0.51	10.94	False	CHEMBL3395462	Inhibition of human coagulation factor 11a after 10 to 120 mins	B	BAO_0000357	single protein format	Homo sapiens	None	None	None	None	CHEMBL2820	Coagulation factor XI	Homo sapiens	SINGLE PROTEIN	CHEMBL3393047	1	Scientific Literature	Bioorg. Med. Chem. Lett.	2015	None
CHEMBL3393365		0	413.57	0	4.91	(+/-)-5	NC[C@H]1CC[C@H](C(=O)NC(Cc2ccccc2)c2cncc(-c3ccccc3)c2)CC1	Ki	'='	330.0	nM	6.48			UO_0000065	15.67	0.29	1.57	9.53	False	CHEMBL3395462	Inhibition of human coagulation factor 11a after 10 to 120 mins	B	BAO_0000357	single protein format	Homo sapiens	None	None	None	None	CHEMBL2820	Coagulation factor XI	Homo sapiens	SINGLE PROTEIN	CHEMBL3393047	1	Scientific Literature	Bioorg. Med. Chem. Lett.	2015	None
CHEMBL3127481		0	546.67	2	6.34	25	CC(C)NC(=O)c1ccc(-c2cccc([C@@H]3C[C@](C)(c4ccccc4)c4cc(C(=N)N)ccc4N3)c2)c(C(=O)O)c1	Ki	'='	207.0	nM	6.68			UO_0000065	12.23	0.22	0.34	5.21	False	CHEMBL3129742	Binding affinity to human factor 11a assessed as release of p-nitroaniline after 10 to 120 mins by spectrophotometric analysis	B	BAO_0000357	single protein format	Homo sapiens	None	None	None	None	CHEMBL2820	Coagulation factor XI	Homo sapiens	SINGLE PROTEIN	CHEMBL3124891	1	Scientific Literature	J. Med. Chem.	2014	None
CHEMBL3115903		0	536.68	2	1.79	39	N=C(N)c1ccc(CNC(=O)C(Cc2ccc(CN)cc2)NC(=O)[C@@H](CC2CCCCC2)NCC(=O)O)cc1	IC50	'='	43000.0	nM	4.37			UO_0000065	8.14	0.15	2.58	2.38	False	CHEMBL3119476	Inhibition of human coagulation factor 11a using S-2366 as substrate preincubated for 300 seconds followed by substrate addition measured after 40 mins by spectrophotometric analysis	B	BAO_0000357	single protein format	Homo sapiens	None	None	None	None	CHEMBL2820	Coagulation factor XI	Homo sapiens	SINGLE PROTEIN	CHEMBL3112440	1	Scientific Literature	Bioorg. Med. Chem. Lett.	2014	None
CHEMBL1290074		0	555.16	2	5.73	30	C=CCCC(=O)N[C@@H](C(=O)N[C@@H](CC(C)C)C(=O)NCc1c(CC=C)[nH]c2ccc(Cl)cc12)C1CCCCC1	Kic	'='	51.6	uM				UO_0000064					False	CHEMBL1290972	Inhibition of factor 11a	B	BAO_0000357	single protein format	None	None	None	None	None	CHEMBL2820	Coagulation factor XI	Homo sapiens	SINGLE PROTEIN	CHEMBL1287717	1	Scientific Literature	Bioorg. Med. Chem. Lett.	2010	None
CHEMBL3114847		0	601.73	2	5.69	18a	COC(=O)Nc1ccc(S(=O)(=O)C(C)C)c([C@H]2CCCN2C(=O)[C@H](Nc2ccc3c(N)nccc3c2)c2ccccc2)c1	Ki	'='	11000.0	nM	4.96			UO_0000065	8.24	0.16	-0.73	3.45	False	CHEMBL3116759	Binding affinity to F11A (unknown origin) assessed as p-nitroaniline release by spectrophotometric analysis	B	BAO_0000357	single protein format	Homo sapiens	None	None	None	None	CHEMBL2820	Coagulation factor XI	Homo sapiens	SINGLE PROTEIN	CHEMBL3112528	1	Scientific Literature	ACS Med. Chem. Lett.	2014	None
CHEMBL3359901		0	555.49	1	4.04	14a	CCOC(=O)c1c(COc2cc3c(C(=O)OCC)coc3cc2OC)[nH]c2ccc(OS(=O)(=O)[O-])cc12.[Na+]	Activity	'='	111.0	%				UO_0000187					False	CHEMBL3377051	Inhibition of human factor 11a assessed as residual activity at 500 uM by spectrophotometric assay	B	BAO_0000357	single protein format	Homo sapiens	None	None	None	None	CHEMBL2820	Coagulation factor XI	Homo sapiens	SINGLE PROTEIN	CHEMBL3351582	1	Scientific Literature	Bioorg. Med. Chem. Lett.	2014	None
CHEMBL3359898		0	591.60	2	5.58	6b	CCOC(=O)c1c(Cc2ccccc2)oc2cc(OC)c(OCc3nc4ccc(OS(=O)(=O)[O-])cc4s3)cc12.[Na+]	Activity	'='	88.0	%				UO_0000187					False	CHEMBL3377051	Inhibition of human factor 11a assessed as residual activity at 500 uM by spectrophotometric assay	B	BAO_0000357	single protein format	Homo sapiens	None	None	None	None	CHEMBL2820	Coagulation factor XI	Homo sapiens	SINGLE PROTEIN	CHEMBL3351582	1	Scientific Literature	Bioorg. Med. Chem. Lett.	2014	None
CHEMBL3359899		0	430.46	0	3.98	6c	Cc1nc2ccc(OCc3nc4ccc(OS(=O)(=O)[O-])cc4s3)cc2s1.[Na+]	IC50						Not Active						False	CHEMBL3377581	Inhibition of human factor 11a by spectrophotometric assay	B	BAO_0000357	single protein format	Homo sapiens	None	None	None	None	CHEMBL2820	Coagulation factor XI	Homo sapiens	SINGLE PROTEIN	CHEMBL3351582	1	Scientific Literature	Bioorg. Med. Chem. Lett.	2014	None
CHEMBL2417904		0	533.59	2	3.13	1	COc1ccc(-c2ccc(C(=O)N[C@H](CO)C(C)(C)C)cc2C(=O)O)c(C(=O)Nc2ccc(C(=N)N)cc2)n1	IC50	'='	3900.0	nM	5.41			UO_0000065	10.14	0.19	2.28	2.88	False	CHEMBL2421096	Inhibition of human F11a using S-2366 as substrate after 3 mins	B	BAO_0000357	single protein format	Homo sapiens	None	None	None	None	CHEMBL2820	Coagulation factor XI	Homo sapiens	SINGLE PROTEIN	CHEMBL2417432	1	Scientific Literature	Bioorg. Med. Chem. Lett.	2013	None
CHEMBL3330490		0	461.93	0	2.83	72a	O=C(NC[C@@H]1OC(=O)N2c3ccc(N4CCOCC4=O)cc3CC[C@@H]12)c1ccc(Cl)s1	IC50	'>'	100000.0	nM				UO_0000065					False	CHEMBL3382274	Inhibition of human factor 11a using S-2366 chromogenic substrate	B	BAO_0000357	single protein format	Homo sapiens	None	None	None	None	CHEMBL2820	Coagulation factor XI	Homo sapiens	SINGLE PROTEIN	CHEMBL3351225	1	Scientific Literature	J. Med. Chem.	2014	None
CHEMBL3398622		0	499.96	0	4.00	12	NC(=O)c1ccc(C(=O)N[C@@H](Cc2ccccc2)c2nc(-c3ccc4c(N)n[nH]c4c3)c(Cl)[nH]2)cc1	Ki	'='	310.0	nM	6.51			UO_0000065	13.02	0.25	2.51	4.18	False	CHEMBL3399896	Inhibition of human coagulation factor 11a at 25 degC	B	BAO_0000357	single protein format	Homo sapiens	None	None	None	None	CHEMBL2820	Coagulation factor XI	Homo sapiens	SINGLE PROTEIN	CHEMBL3396988	1	Scientific Literature	Bioorg. Med. Chem. Lett.	2015	None
CHEMBL506769		0	579.70	2	0.39	12e	CSCC[C@H](NC(=O)[C@@H](NS(=O)(=O)Cc1cccc(C(=O)O)c1)[C@@H](C)O)C(=O)NCc1ccc(C(=N)N)cc1	Ki	'='	323.0	nM	6.49			UO_0000065	11.20	0.23	6.10	3.07	False	CHEMBL1005617	Inhibition of human factor 11a	B	BAO_0000357	single protein format	Homo sapiens	None	None	None	None	CHEMBL2820	Coagulation factor XI	Homo sapiens	SINGLE PROTEIN	CHEMBL1156606	1	Scientific Literature	Bioorg. Med. Chem. Lett.	2008	None
CHEMBL505986		0	588.69	2	0.57	12a	CC[C@H](C)[C@H](NS(=O)(=O)Cc1ccccc1C(=O)O)C(=O)N[C@@H](CCC(N)=O)C(=O)NCc1ccc(C(=N)N)cc1	Ki	'='	113.0	nM	6.95			UO_0000065	11.80	0.23	6.38	2.96	False	CHEMBL1005617	Inhibition of human factor 11a	B	BAO_0000357	single protein format	Homo sapiens	None	None	None	None	CHEMBL2820	Coagulation factor XI	Homo sapiens	SINGLE PROTEIN	CHEMBL1156606	1	Scientific Literature	Bioorg. Med. Chem. Lett.	2008	None
CHEMBL3260341		0	593.03	2	7.04	20	COC(=O)Nc1ccc2c(c1)NC(=O)[C@H](C)CCC[C@H](n1ccc(-c3c(F)ccc(Cl)c3F)cc1=O)c1cc-2ccn1	Ki	'='	0.11	nM	9.96			UO_0000065	16.79	0.32	2.92	9.73	False	CHEMBL3271330	Inhibition of human coagulation factor 11a after 20 to 180 mins	B	BAO_0000357	single protein format	Homo sapiens	None	None	None	None	CHEMBL2820	Coagulation factor XI	Homo sapiens	SINGLE PROTEIN	CHEMBL3259657	1	Scientific Literature	ACS Med. Chem. Lett.	2014	None
CHEMBL3398616		0	527.03	1	4.37	6b, Diastereomer B	Nc1nccc2c1CCC(C(=O)N[C@@H](Cc1ccccc1)c1nc(-c3ccc4c(N)n[nH]c4c3)c(Cl)[nH]1)C2	Ki	'='	2.5	nM	8.60			UO_0000065	16.32	0.31	4.23	5.68	False	CHEMBL3399896	Inhibition of human coagulation factor 11a at 25 degC	B	BAO_0000357	single protein format	Homo sapiens	None	None	None	None	CHEMBL2820	Coagulation factor XI	Homo sapiens	SINGLE PROTEIN	CHEMBL3396988	1	Scientific Literature	Bioorg. Med. Chem. Lett.	2015	None
CHEMBL3398630		0	534.45	2	5.93	20	Cc1ccc(Cl)cc1CNC(=O)N[C@@H](Cc1ccccc1)c1nc(-c2ccc3c(N)n[nH]c3c2)c(Cl)[nH]1	Ki	'='	53.0	nM	7.28			UO_0000065	13.61	0.27	1.35	5.84	False	CHEMBL3399896	Inhibition of human coagulation factor 11a at 25 degC	B	BAO_0000357	single protein format	Homo sapiens	None	None	None	None	CHEMBL2820	Coagulation factor XI	Homo sapiens	SINGLE PROTEIN	CHEMBL3396988	1	Scientific Literature	Bioorg. Med. Chem. Lett.	2015	None
CHEMBL3127491		0	603.72	3	6.28	3	CC(C)CC(=O)Nc1cc(-c2ccc(C(N)=O)cc2C(=O)O)cc([C@@H]2C[C@](C)(c3ccccc3)c3cc(C(=N)N)ccc3N2)c1	Ki	'='	0.2	nM	9.70			UO_0000065	16.07	0.29	3.42	5.66	False	CHEMBL3377177	Inhibition of human coagulation factor 11a using p-nitroaniline as substrate assessed as substrate hydrolysis by spectrophotometrically	B	BAO_0000357	single protein format	Homo sapiens	None	None	None	None	CHEMBL2820	Coagulation factor XI	Homo sapiens	SINGLE PROTEIN	CHEMBL3351269	1	Scientific Literature	J. Med. Chem.	2014	None
CHEMBL3355667		0	602.65	0	4.35	11d	CCOC(=O)Cc1ccc(-c2c[nH]c([C@H](Cc3ccccc3)NC(=O)[C@H]3CC[C@H](CN)CC3)n2)cc1.O=C(O)C(F)(F)F	Ki	'='	495.0	nM	6.30			UO_0000065	12.90	0.24	1.96	5.73	False	CHEMBL3377177	Inhibition of human coagulation factor 11a using p-nitroaniline as substrate assessed as substrate hydrolysis by spectrophotometrically	B	BAO_0000357	single protein format	Homo sapiens	None	None	None	None	CHEMBL2820	Coagulation factor XI	Homo sapiens	SINGLE PROTEIN	CHEMBL3351269	1	Scientific Literature	J. Med. Chem.	2014	None
CHEMBL3902498		0	631.73	2	5.68	13	Cc1cc2ccc1[C@@H](C)COC(=O)Nc1ccc(S(=O)(=O)C3CC3)c(c1)CN(C)C(=O)[C@@H]2Nc1ccc2c(N)ncc(F)c2c1	Ki	'='	3400.0	nM	5.47			UO_0000065	8.66	0.17	-0.21	3.80	False	CHEMBL3854656	Inhibition of human factor 11a using pyroGlu-Pro-Arg-pNA as substrate assessed as release of pNA after 10 to 120 mins by spectrophotometric method	B	BAO_0000357	single protein format	Homo sapiens	None	None	None	None	CHEMBL2820	Coagulation factor XI	Homo sapiens	SINGLE PROTEIN	CHEMBL3853316	1	Scientific Literature	J Med Chem	2016	None
CHEMBL3926417		0	552.64	1	4.70	4	Cc1cc2ccc1[C@@H](C)COC(=O)Nc1ccc(C(N)=O)c(c1)CN(C)C(=O)[C@@H]2Nc1ccc2c(N)nccc2c1	Ki	'='	6500.0	nM	5.19			UO_0000065	9.39	0.17	0.49	3.40	False	CHEMBL3854656	Inhibition of human factor 11a using pyroGlu-Pro-Arg-pNA as substrate assessed as release of pNA after 10 to 120 mins by spectrophotometric method	B	BAO_0000357	single protein format	Homo sapiens	None	None	None	None	CHEMBL2820	Coagulation factor XI	Homo sapiens	SINGLE PROTEIN	CHEMBL3853316	1	Scientific Literature	J Med Chem	2016	None
CHEMBL382408	PENTAGALLOYL GLUCOSE	0	940.68	3	1.69	5, pentagalloylglucopyranoside	O=C(OC[C@H]1O[C@@H](OC(=O)c2cc(O)c(O)c(O)c2)[C@H](OC(=O)c2cc(O)c(O)c(O)c2)[C@@H](OC(=O)c2cc(O)c(O)c(O)c2)[C@@H]1OC(=O)c1cc(O)c(O)c(O)c1)c1cc(O)c(O)c(O)c1	Inhibition						Not Active						False	CHEMBL2320599	Inhibition of human FXIa assessed as S-2366 hydrolysis at 300 uM after 10 mins by microplate reader analysis	B	BAO_0000357	single protein format	Homo sapiens	None	None	None	None	CHEMBL2820	Coagulation factor XI	Homo sapiens	SINGLE PROTEIN	CHEMBL2311290	1	Scientific Literature	J. Med. Chem.	2013	None
CHEMBL2314388	sulfated pentagalloylglucoside	0	1961.14	None	None	6	O=C(OC[C@H]1O[C@@H](OC(=O)c2cc(OS(=O)(=O)[O-])c(O)c(OS(=O)(=O)[O-])c2)[C@H](OC(=O)c2cc(OS(=O)(=O)[O-])c(O)c(OS(=O)(=O)[O-])c2)[C@@H](OC(=O)c2cc(OS(=O)(=O)[O-])c(O)c(OS(=O)(=O)[O-])c2)[C@@H]1OC(=O)c1cc(OS(=O)(=O)[O-])c(O)c(OS(=O)(=O)[O-])c1)c1cc(OS(=O)(=O)[O-])c(O)c(OS(=O)(=O)[O-])c1.[Na+].[Na+].[Na+].[Na+].[Na+].[Na+].[Na+].[Na+].[Na+].[Na+]	Inhibition						Active						False	CHEMBL2320597	Allosteric inhibition of human FXIa assessed as reduction in Vmax for enzyme-mediated S-2366 hydrolysis	B	BAO_0000357	single protein format	Homo sapiens	None	None	None	None	CHEMBL2820	Coagulation factor XI	Homo sapiens	SINGLE PROTEIN	CHEMBL2311290	1	Scientific Literature	J. Med. Chem.	2013	None
CHEMBL2314389		0	784.48	3	-2.04	4, sulfated chlorogenic acid	O=C(/C=C/c1ccc(OS(=O)(=O)[O-])c(OS(=O)(=O)[O-])c1)O[C@@H]1C[C@](O)(C(=O)[O-])C[C@@H](OS(=O)(=O)[O-])[C@H]1OS(=O)(=O)[O-].[Na+].[Na+].[Na+].[Na+].[Na+]	Inhibition						Not Active						False	CHEMBL2320888	Inhibition of human FXIa assessed as S-2366 hydrolysis at 250 uM after 10 mins by microplate reader analysis	B	BAO_0000357	single protein format	Homo sapiens	None	None	None	None	CHEMBL2820	Coagulation factor XI	Homo sapiens	SINGLE PROTEIN	CHEMBL2311290	1	Scientific Literature	J. Med. Chem.	2013	None
CHEMBL2151417		0	751.56	2	0.32	7	O=C(CCCc1cc(OS(=O)(=O)[O-])ccc1OS(=O)(=O)[O-])N1CCc2c(ccc(OS(=O)(=O)[O-])c2OS(=O)(=O)[O-])C1.[Na+].[Na+].[Na+].[Na+]	Inhibition						Not Active						False	CHEMBL2320888	Inhibition of human FXIa assessed as S-2366 hydrolysis at 250 uM after 10 mins by microplate reader analysis	B	BAO_0000357	single protein format	Homo sapiens	None	None	None	None	CHEMBL2820	Coagulation factor XI	Homo sapiens	SINGLE PROTEIN	CHEMBL2311290	1	Scientific Literature	J. Med. Chem.	2013	None
CHEMBL2151420		0	817.55	2	-0.23	10	O=C([O-])C1Cc2cc(OS(=O)(=O)[O-])c(OS(=O)(=O)[O-])cc2CN1C(=O)CCCc1cc(OS(=O)(=O)[O-])ccc1OS(=O)(=O)[O-].[Na+].[Na+].[Na+].[Na+].[Na+]	Inhibition						Not Active						False	CHEMBL2320888	Inhibition of human FXIa assessed as S-2366 hydrolysis at 250 uM after 10 mins by microplate reader analysis	B	BAO_0000357	single protein format	Homo sapiens	None	None	None	None	CHEMBL2820	Coagulation factor XI	Homo sapiens	SINGLE PROTEIN	CHEMBL2311290	1	Scientific Literature	J. Med. Chem.	2013	None
CHEMBL2151422		0	803.53	2	-0.62	12	O=C([O-])C1Cc2c(OS(=O)(=O)[O-])ccc(OS(=O)(=O)[O-])c2CN1C(=O)CCc1cc(OS(=O)(=O)[O-])ccc1OS(=O)(=O)[O-].[Na+].[Na+].[Na+].[Na+].[Na+]	Inhibition						Not Active						False	CHEMBL2320888	Inhibition of human FXIa assessed as S-2366 hydrolysis at 250 uM after 10 mins by microplate reader analysis	B	BAO_0000357	single protein format	Homo sapiens	None	None	None	None	CHEMBL2820	Coagulation factor XI	Homo sapiens	SINGLE PROTEIN	CHEMBL2311290	1	Scientific Literature	J. Med. Chem.	2013	None
CHEMBL3330442		0	463.90	0	2.28	11a	O=C(NC[C@@H]1OC(=O)N2c3ccc(N4CCOCC4=O)cc3OC[C@@H]12)c1ccc(Cl)s1	IC50	'>'	100000.0	nM				UO_0000065					False	CHEMBL3382274	Inhibition of human factor 11a using S-2366 chromogenic substrate	B	BAO_0000357	single protein format	Homo sapiens	None	None	None	None	CHEMBL2820	Coagulation factor XI	Homo sapiens	SINGLE PROTEIN	CHEMBL3351225	1	Scientific Literature	J. Med. Chem.	2014	None
CHEMBL1290179		0	529.13	2	5.15	36	CC(C)C[C@@H]1NC(=O)[C@@H](C2CCCCC2)NC(=O)CCCCCc2[nH]c3ccc(Cl)cc3c2CNC1=O	Inhibition						Not Active						False	CHEMBL1290973	Inhibition of factor 11a at 300 uM	B	BAO_0000357	single protein format	None	None	None	None	None	CHEMBL2820	Coagulation factor XI	Homo sapiens	SINGLE PROTEIN	CHEMBL1287717	1	Scientific Literature	Bioorg. Med. Chem. Lett.	2010	None
CHEMBL3393381		0	457.58	0	3.70	(S)-21	NC[C@H]1CC[C@H](C(=O)N[C@@H](Cc2ccccc2)c2nc(-c3ccc4c(N)n[nH]c4c3)c[nH]2)CC1	Ki	'='	3.2	nM	8.49			UO_0000065	18.56	0.34	4.79	6.13	False	CHEMBL3395462	Inhibition of human coagulation factor 11a after 10 to 120 mins	B	BAO_0000357	single protein format	Homo sapiens	None	None	None	None	CHEMBL2820	Coagulation factor XI	Homo sapiens	SINGLE PROTEIN	CHEMBL3393047	1	Scientific Literature	Bioorg. Med. Chem. Lett.	2015	None
CHEMBL4096583		0	626.07	1	4.31	45	O=C(O)c1ccc(NC(=O)C2c3cccc(N4CCCCC4=O)c3CCN2C(=O)/C=C/c2cc(Cl)ccc2-n2cnnn2)cc1	Ki	'='	5.8	nM	8.24			UO_0000065	13.16	0.25	3.93	5.47	False	CHEMBL4032027	Inhibition of human factor 11a using pyro-Glu-Pro-Arg-pNA as substrate at 37 degC after 10 to 120 mins by spectrophotometric method	B	BAO_0000357	single protein format	Homo sapiens	None	None	None	None	CHEMBL2820	Coagulation factor XI	Homo sapiens	SINGLE PROTEIN	CHEMBL4028883	1	Scientific Literature	J Med Chem	2017	None
CHEMBL3883788		0	527.63	1	3.89	29; cis/trans mixture	Cc1nc(N)cc2c1CNC(=O)c1cnn(c1)Cc1ccc(Cn3cccn3)cc1OCCCC=CCCO2	IC50	'='	11700.0	nM	4.93			UO_0000065	9.35	0.17	1.04	4.04	False	CHEMBL3877125	Inhibition of factor 11a (unknown origin) using S-2366 as substrate incubated for 30 mins followed by substrate addition	B	BAO_0000357	single protein format	Homo sapiens	None	None	None	None	CHEMBL2820	Coagulation factor XI	Homo sapiens	SINGLE PROTEIN	CHEMBL3875230	1	Scientific Literature	ACS Med Chem Lett	2017	None
CHEMBL3883461		0	527.63	1	3.89	29b	Cc1nc(N)cc2c1CNC(=O)c1cnn(c1)Cc1ccc(Cn3cccn3)cc1OCCC/C=C\CCO2	IC50	'='	40900.0	nM	4.39			UO_0000065	8.32	0.15	0.50	3.59	False	CHEMBL3877125	Inhibition of factor 11a (unknown origin) using S-2366 as substrate incubated for 30 mins followed by substrate addition	B	BAO_0000357	single protein format	Homo sapiens	None	None	None	None	CHEMBL2820	Coagulation factor XI	Homo sapiens	SINGLE PROTEIN	CHEMBL3875230	1	Scientific Literature	ACS Med Chem Lett	2017	None
CHEMBL2314386		0	831.58	2	0.16	11	O=C([O-])C1Cc2cc(OS(=O)(=O)[O-])c(OS(=O)(=O)[O-])cc2CN1C(=O)CCCCc1cc(OS(=O)(=O)[O-])ccc1OS(=O)(=O)[O-].[Na+].[Na+].[Na+].[Na+].[Na+]	Inhibition						Not Active						False	CHEMBL2320888	Inhibition of human FXIa assessed as S-2366 hydrolysis at 250 uM after 10 mins by microplate reader analysis	B	BAO_0000357	single protein format	Homo sapiens	None	None	None	None	CHEMBL2820	Coagulation factor XI	Homo sapiens	SINGLE PROTEIN	CHEMBL2311290	1	Scientific Literature	J. Med. Chem.	2013	None
CHEMBL3907376		0	509.61	2	5.60	1	Cc1cc2ccc1[C@@H](C)COC(=O)Nc1cccc(c1)CN(C)C(=O)[C@@H]2Nc1ccc2c(N)nccc2c1	Ki	'>'	10000.0	nM				UO_0000065					False	CHEMBL3854656	Inhibition of human factor 11a using pyroGlu-Pro-Arg-pNA as substrate assessed as release of pNA after 10 to 120 mins by spectrophotometric method	B	BAO_0000357	single protein format	Homo sapiens	None	None	None	None	CHEMBL2820	Coagulation factor XI	Homo sapiens	SINGLE PROTEIN	CHEMBL3853316	1	Scientific Literature	J Med Chem	2016	None
CHEMBL3948388		0	542.98	1	3.39	Page 91, R6C6	O=C(N[C@@H](Cc1ccccc1)C(=O)NCc1cc2cc(Cl)ccc2[nH]c1=O)c1ccc2[nH]c(=O)cc(O)c2c1	Ki	'='	0.5	nM	9.30			UO_0000065	17.13	0.33	5.91	6.45	False	CHEMBL3861660	Inhibition of human factor 11a using pyroGlu-Pro-Arg-pNA.HCl substrate	B	BAO_0000357	single protein format	Homo sapiens	None	None	None	None	CHEMBL2820	Coagulation factor XI	Homo sapiens	SINGLE PROTEIN	CHEMBL3860096	1	Scientific Literature	J Med Chem	2017	None
CHEMBL486904	CLAVATADINE B	0	481.14	1	1.30	2, clavatadine B	N=C(N)NCCCCNC(=O)Oc1cc(Br)c(O)c(Br)c1CC(N)=O	IC50	'='	27000.0	nM	4.57			UO_0000065	9.50	0.25	3.27	2.79	False	CHEMBL954833	Inhibition of factor 11a	B	BAO_0000357	single protein format	None	None	None	None	None	CHEMBL2820	Coagulation factor XI	Homo sapiens	SINGLE PROTEIN	CHEMBL1150765	1	Scientific Literature	J. Med. Chem.	2008	None
CHEMBL3808399		0	481.56	0	4.95	28	C[C@H]1COC(=O)Nc2cccc(c2)CNC(=O)C(Nc2ccc3c(N)nccc3c2)c2ccc1cc2	Ki	'='	9100.0	nM	5.04			UO_0000065	10.47	0.19	0.09	4.26	False	CHEMBL3811620	Inhibition of purified human factor 11a after 30 to 60 mins	B	BAO_0000357	single protein format	Homo sapiens	None	None	None	None	CHEMBL2820	Coagulation factor XI	Homo sapiens	SINGLE PROTEIN	CHEMBL3808300	1	Scientific Literature	J. Med. Chem.	2016	None
CHEMBL3393373		0	436.99	0	4.90	(S)-13	NC[C@H]1CC[C@H](C(=O)N[C@@H](Cc2ccccc2)c2nc(-c3ccccc3)c(Cl)[nH]2)CC1	Ki	'='	12.0	nM	7.92			UO_0000065	18.13	0.35	3.02	9.45	False	CHEMBL3395462	Inhibition of human coagulation factor 11a after 10 to 120 mins	B	BAO_0000357	single protein format	Homo sapiens	None	None	None	None	CHEMBL2820	Coagulation factor XI	Homo sapiens	SINGLE PROTEIN	CHEMBL3393047	1	Scientific Literature	Bioorg. Med. Chem. Lett.	2015	None
CHEMBL3398614		0	485.98	0	4.36	4	NCc1ccc(C(=O)N[C@@H](Cc2ccccc2)c2nc(-c3ccc4c(N)n[nH]c4c3)c(Cl)[nH]2)cc1	Ki	'='	1.16	nM	8.94			UO_0000065	18.39	0.35	4.58	6.45	False	CHEMBL3399896	Inhibition of human coagulation factor 11a at 25 degC	B	BAO_0000357	single protein format	Homo sapiens	None	None	None	None	CHEMBL2820	Coagulation factor XI	Homo sapiens	SINGLE PROTEIN	CHEMBL3396988	1	Scientific Literature	Bioorg. Med. Chem. Lett.	2015	None
CHEMBL3398618		0	511.98	2	4.36	8	Nc1n[nH]c2cc(C(=O)N[C@@H](Cc3ccccc3)c3nc(-c4ccc5c(N)n[nH]c5c4)c(Cl)[nH]3)ccc12	Ki	'='	58.0	nM	7.24			UO_0000065	14.13	0.27	2.88	4.33	False	CHEMBL3399896	Inhibition of human coagulation factor 11a at 25 degC	B	BAO_0000357	single protein format	Homo sapiens	None	None	None	None	CHEMBL2820	Coagulation factor XI	Homo sapiens	SINGLE PROTEIN	CHEMBL3396988	1	Scientific Literature	Bioorg. Med. Chem. Lett.	2015	None
CHEMBL3398620		0	506.01	1	3.88	10	Nc1n[nH]c2cc(-c3nc([C@H](Cc4ccccc4)NC(=O)[C@H]4CC[C@H](C(N)=O)CC4)[nH]c3Cl)ccc12	Ki	'='	2900.0	nM	5.54			UO_0000065	10.94	0.21	1.66	3.56	False	CHEMBL3399896	Inhibition of human coagulation factor 11a at 25 degC	B	BAO_0000357	single protein format	Homo sapiens	None	None	None	None	CHEMBL2820	Coagulation factor XI	Homo sapiens	SINGLE PROTEIN	CHEMBL3396988	1	Scientific Literature	Bioorg. Med. Chem. Lett.	2015	None
CHEMBL1289860		0	563.16	1	4.34	24	CC(C)C[C@@H]1NC(=O)[C@@H](C2CCCCC2)NS(=O)(=O)CC/C=C/Cc2[nH]c3ccc(Cl)cc3c2CNC1=O	IC50	'='	767800.0	nM		Outside typical range		UO_0000065					False	CHEMBL1290972	Inhibition of factor 11a	B	BAO_0000357	single protein format	None	None	None	None	None	CHEMBL2820	Coagulation factor XI	Homo sapiens	SINGLE PROTEIN	CHEMBL1287717	1	Scientific Literature	Bioorg. Med. Chem. Lett.	2010	None
CHEMBL3753890		0	545.99	1	3.87	3	COC(=O)Nc1ccc(NC(=O)[C@H](Cc2ccccc2)NC(=O)/C=C/c2cc(Cl)ccc2-n2cnnn2)cc1	Ki	'='	40.5	nM	7.39			UO_0000065	13.54	0.26	3.52	5.28	False	CHEMBL3756134	Inhibition of human coagulation factor 11a assessed as substrate hydrolysis to p-nitroaniline incubated for 10 to 120 mins by spectrophotometry analysis	B	BAO_0000357	single protein format	Homo sapiens	None	None	None	None	CHEMBL2820	Coagulation factor XI	Homo sapiens	SINGLE PROTEIN	CHEMBL3751839	1	Scientific Literature	Bioorg. Med. Chem. Lett.	2016	None
CHEMBL3580758		0	688.55	2	3.06	12	COC(=O)Nc1ccc(-c2nc([C@H](CC(=O)N3CCS(=O)(=O)CC3)NC(=O)/C=C/c3cc(Cl)ccc3-n3cnnn3)[nH]c2Cl)cc1	Ki	'='	0.3	nM	9.52			UO_0000065	13.83	0.28	6.46	4.90	False	CHEMBL3584521	Inhibition of human coagulation factor 11a using p-nitroaniline as substrate assessed as substrate hydrolysis by spectrophotometry	B	BAO_0000357	single protein format	Homo sapiens	None	None	None	None	CHEMBL2820	Coagulation factor XI	Homo sapiens	SINGLE PROTEIN	CHEMBL3580601	1	Scientific Literature	ACS Med. Chem. Lett.	2015	None
CHEMBL3127467		0	447.54	1	6.02	10	N=C(N)c1ccc2c(c1)[C@@H](c1ccccc1)C[C@@H](c1ccccc1-c1ccc(C(=O)O)cc1)N2	Ki	'='	2400.0	nM	5.62			UO_0000065	12.56	0.23	-0.40	5.67	False	CHEMBL3129742	Binding affinity to human factor 11a assessed as release of p-nitroaniline after 10 to 120 mins by spectrophotometric analysis	B	BAO_0000357	single protein format	Homo sapiens	None	None	None	None	CHEMBL2820	Coagulation factor XI	Homo sapiens	SINGLE PROTEIN	CHEMBL3124891	1	Scientific Literature	J. Med. Chem.	2014	None
CHEMBL3115892		0	500.64	2	1.08	27	N=C(N)c1ccc(CNC(=O)[C@@H](NC(=O)[C@@H](CC2CCCCC2)NCC(=O)O)C2CCNCC2)cc1	Ki	'>'	19000.0	nM				UO_0000065					False	CHEMBL3119261	Competitive inhibition of human coagulation factor 11a using S-2366 as substrate	B	BAO_0000357	single protein format	Homo sapiens	None	None	None	None	CHEMBL2820	Coagulation factor XI	Homo sapiens	SINGLE PROTEIN	CHEMBL3112440	1	Scientific Literature	Bioorg. Med. Chem. Lett.	2014	None
CHEMBL3115894		0	528.70	2	1.86	29	N=C(N)c1ccc(CNC(=O)C(CCC2CCNCC2)NC(=O)[C@@H](CC2CCCCC2)NCC(=O)O)cc1	Ki	'>'	19000.0	nM				UO_0000065					False	CHEMBL3119261	Competitive inhibition of human coagulation factor 11a using S-2366 as substrate	B	BAO_0000357	single protein format	Homo sapiens	None	None	None	None	CHEMBL2820	Coagulation factor XI	Homo sapiens	SINGLE PROTEIN	CHEMBL3112440	1	Scientific Literature	Bioorg. Med. Chem. Lett.	2014	None
CHEMBL1221916		0	513.91	1	2.92	30	COC(=O)N1C[C@H](C(=O)Nc2ccc(Cl)cn2)[C@@H](C(=O)Nc2ccc(-n3ccccc3=O)cc2F)C1	Ki	'>'	33000.0	nM				UO_0000065					False	CHEMBL1227363	Inhibition of factor 11a	B	BAO_0000357	single protein format	None	None	None	None	None	CHEMBL2820	Coagulation factor XI	Homo sapiens	SINGLE PROTEIN	CHEMBL1221236	1	Scientific Literature	Bioorg. Med. Chem. Lett.	2010	None
CHEMBL3355689		0	402.54	0	4.24	33	NC[C@H]1CC[C@H](C(=O)N[C@@H](Cc2ccccc2)c2c[nH]c(-c3ccccc3)n2)CC1	Ki	'='	1640.0	nM	5.79			UO_0000065	14.37	0.26	1.55	6.90	False	CHEMBL3377177	Inhibition of human coagulation factor 11a using p-nitroaniline as substrate assessed as substrate hydrolysis by spectrophotometrically	B	BAO_0000357	single protein format	Homo sapiens	None	None	None	None	CHEMBL2820	Coagulation factor XI	Homo sapiens	SINGLE PROTEIN	CHEMBL3351269	1	Scientific Literature	J. Med. Chem.	2014	None
CHEMBL3355683		0	606.05	0	4.35	16b	NC[C@H]1CC[C@H](C(=O)N[C@@H](Cc2ccccc2)c2nc(-c3ccc4c(N)n[nH]c4c3)c(Cl)[nH]2)CC1.O=C(O)C(F)(F)F	Ki	'='	0.3	nM	9.52			UO_0000065	19.35	0.37	5.17	6.88	False	CHEMBL3377177	Inhibition of human coagulation factor 11a using p-nitroaniline as substrate assessed as substrate hydrolysis by spectrophotometrically	B	BAO_0000357	single protein format	Homo sapiens	None	None	None	None	CHEMBL2820	Coagulation factor XI	Homo sapiens	SINGLE PROTEIN	CHEMBL3351269	1	Scientific Literature	J. Med. Chem.	2014	None
CHEMBL268452		0	711.70	2	2.62	14	CC(C)[C@H](NC(=O)[C@H](Cc1ccccc1)NNS(=O)(=O)c1ccc(Cl)c(Cl)c1)C(=O)N[C@@H](CCCNC(=N)N)C(=O)c1nccs1	IC50	'='	2300.0	nM	5.64			UO_0000065	7.92	0.17	3.02	2.71	False	CHEMBL907635	Inhibition of factor 11a	B	BAO_0000357	single protein format	None	None	None	None	None	CHEMBL2820	Coagulation factor XI	Homo sapiens	SINGLE PROTEIN	CHEMBL1138224	1	Scientific Literature	J. Med. Chem.	2006	None
CHEMBL191264		0	721.89	2	1.80	9	CCOC(=O)C(Cc1ccccc1)NC(=O)NN[C@@H](Cc1ccccc1)C(=O)N[C@H](C(=O)N[C@@H](CCCNC(=N)N)C(=O)c1nccs1)C(C)C	IC50	'='	258.0	nM	6.59			UO_0000065	9.13	0.18	4.79	2.87	False	CHEMBL907635	Inhibition of factor 11a	B	BAO_0000357	single protein format	None	None	None	None	None	CHEMBL2820	Coagulation factor XI	Homo sapiens	SINGLE PROTEIN	CHEMBL1138224	1	Scientific Literature	J. Med. Chem.	2006	None
CHEMBL265121		0	680.63	2	1.28	34	CC(C)[C@H](NC(=O)[C@H](CC(N)=O)NC(=O)N[C@H](C)c1ccc(Br)cc1)C(=O)N[C@@H](CCCNC(=N)N)C(=O)c1nccs1	IC50	'='	8.0	nM	8.10			UO_0000065	11.90	0.26	6.82	3.46	False	CHEMBL907635	Inhibition of factor 11a	B	BAO_0000357	single protein format	None	None	None	None	None	CHEMBL2820	Coagulation factor XI	Homo sapiens	SINGLE PROTEIN	CHEMBL1138224	1	Scientific Literature	J. Med. Chem.	2006	None
CHEMBL384891		0	596.71	2	1.35	12	CC(C)[C@H](NC(=O)[C@H](Cc1ccccc1)NNC(=O)c1ccco1)C(=O)N[C@@H](CCCNC(=N)N)C(=O)c1nccs1	IC50	'='	2200.0	nM	5.66			UO_0000065	9.48	0.18	4.31	2.77	False	CHEMBL907635	Inhibition of factor 11a	B	BAO_0000357	single protein format	None	None	None	None	None	CHEMBL2820	Coagulation factor XI	Homo sapiens	SINGLE PROTEIN	CHEMBL1138224	1	Scientific Literature	J. Med. Chem.	2006	None
CHEMBL206736		0	473.60	0	0.71	11h	CC(C)[C@H](NC(=O)[C@H](N)c1ccccc1)C(=O)N[C@@H](CCCN=C(N)N)C(=O)c1nccs1	IC50	'='	1750.0	nM	5.76			UO_0000065	12.16	0.24	5.05	3.22	False	CHEMBL854192	Inhibition of F11a	B	BAO_0000357	single protein format	Homo sapiens	None	None	None	None	CHEMBL2820	Coagulation factor XI	Homo sapiens	SINGLE PROTEIN	CHEMBL1148656	1	Scientific Literature	Bioorg. Med. Chem. Lett.	2006	None
CHEMBL208289		0	519.72	1	2.26	6h	CC(C)[C@H](NC(=O)N[C@H]1C[C@H]2C[C@@H]([C@@H]1C)C2(C)C)C(=O)N[C@@H](CCCN=C(N)N)C(=O)c1nccs1	IC50	'='	3310.0	nM	5.48			UO_0000065	10.54	0.21	3.22	3.33	False	CHEMBL854192	Inhibition of F11a	B	BAO_0000357	single protein format	Homo sapiens	None	None	None	None	CHEMBL2820	Coagulation factor XI	Homo sapiens	SINGLE PROTEIN	CHEMBL1148656	1	Scientific Literature	Bioorg. Med. Chem. Lett.	2006	None
CHEMBL382229		0	505.62	1	2.09	6f	CC(C)[C@H](NC(=O)N[C@H](C)c1ccc(F)cc1)C(=O)N[C@@H](CCCN=C(N)N)C(=O)c1nccs1	IC50	'='	2320.0	nM	5.63			UO_0000065	11.14	0.22	3.54	3.42	False	CHEMBL854192	Inhibition of F11a	B	BAO_0000357	single protein format	Homo sapiens	None	None	None	None	CHEMBL2820	Coagulation factor XI	Homo sapiens	SINGLE PROTEIN	CHEMBL1148656	1	Scientific Literature	Bioorg. Med. Chem. Lett.	2006	None
CHEMBL208597		0	487.63	0	1.95	6c	CC(C)[C@H](NC(=O)N[C@H](C)c1ccccc1)C(=O)N[C@@H](CCCN=C(N)N)C(=O)c1nccs1	IC50	'='	1720.0	nM	5.76			UO_0000065	11.82	0.23	3.81	3.50	False	CHEMBL854192	Inhibition of F11a	B	BAO_0000357	single protein format	Homo sapiens	None	None	None	None	CHEMBL2820	Coagulation factor XI	Homo sapiens	SINGLE PROTEIN	CHEMBL1148656	1	Scientific Literature	Bioorg. Med. Chem. Lett.	2006	None
CHEMBL3893821		0	499.91	0	3.49	BDBM251902	N#Cc1ccc(Cl)cc1-c1cc(=O)n(CC(=O)Nc2ccc(-c3cc(=O)[nH][nH]3)cc2)c2c1C(=O)CC2	IC50	'='	140.0	nM	6.85		438961	UO_0000065	13.71	0.26	3.36	4.87	False	CHEMBL3889178	Inhibition Assay: The factor XIa inhibition of the inventive substances is determined using a biochemical test system which utilizes the reaction of a peptidic factor XIa substrate to determine the enzymatic activity of human factor XIa. Here, factor XIa cleaves from the peptic factor XIa substrate the C-terminal aminomethylcoumarin (AMC), the fluorescence of which is measured. The determinations…	B	BAO_0000357	single protein format	Homo sapiens	None	None	None	None	CHEMBL2820	Coagulation factor XI	Homo sapiens	SINGLE PROTEIN	CHEMBL3886978	37	BindingDB Database		2016	None
CHEMBL3913190		0	443.89	0	4.63	BDBM246100	CC(C(=O)Nc1ccc(-c2c[nH]cn2)cc1)n1ccc(-c2cc(Cl)ccc2C#N)cc1=O	IC50	'='	150.0	nM	6.82		429181	UO_0000065	15.37	0.29	2.19	6.59	False	CHEMBL3889018	Inhibition Assay: Test substances are dissolved in dimethyl sulphoxide and serially diluted in dimethyl sulphoxide (3000 μM to 0.0078 μM; resulting final concentrations in the test: 50 μM to 0.00013 μM). In each case 1 μl of the diluted substance solutions are placed into the wells of white microtitre plates from Greiner (384 wells). 20 μl of assay buffer (50 mM of Tris/HCl pH 7.4; 100 mM of sodi…	B	BAO_0000357	single protein format	Homo sapiens	None	None	None	None	CHEMBL2820	Coagulation factor XI	Homo sapiens	SINGLE PROTEIN	CHEMBL3886919	37	BindingDB Database		2016	None
CHEMBL3969933		0	494.34	0	4.58	BDBM246137	CC(C(=O)Nc1ccc(-c2cc(=O)[nH][nH]2)cc1)n1cc(Cl)c(-c2cc(Cl)ccc2C#N)cc1=O	IC50	'='	14.0	nM	7.85		429300	UO_0000065	15.89	0.32	3.27	6.36	False	CHEMBL3889018	Inhibition Assay: Test substances are dissolved in dimethyl sulphoxide and serially diluted in dimethyl sulphoxide (3000 μM to 0.0078 μM; resulting final concentrations in the test: 50 μM to 0.00013 μM). In each case 1 μl of the diluted substance solutions are placed into the wells of white microtitre plates from Greiner (384 wells). 20 μl of assay buffer (50 mM of Tris/HCl pH 7.4; 100 mM of sodi…	B	BAO_0000357	single protein format	Homo sapiens	None	None	None	None	CHEMBL2820	Coagulation factor XI	Homo sapiens	SINGLE PROTEIN	CHEMBL3886919	37	BindingDB Database		2016	None
CHEMBL4226114		0	625.05	1	4.76	12	COC(=O)Nc1ccc(-c2cc([C@H](Cc3ccccc3)NC(=O)/C=C/c3cc(Cl)ccc3-n3cnnn3)nnc2C(=O)O)cc1	Ki	'='	11.0	nM	7.96			UO_0000065	12.73	0.24	3.20	4.57	False	CHEMBL4221624	Inhibition of human factor 11a using pyro-Glu-Pro-Arg-pNA as substrate measured after 10 to 120 mins by spectrophotometric method	B	BAO_0000357	single protein format	Homo sapiens	None	None	None	None	CHEMBL2820	Coagulation factor XI	Homo sapiens	SINGLE PROTEIN	CHEMBL4219113	1	Scientific Literature	Bioorg Med Chem Lett	2018	None
CHEMBL4228203		0	652.50	2	3.46	18	COC(=O)Nc1ccc(-c2cc([C@H](CC(=O)N3CC[C@@H](O)C3)NC(=O)/C=C/c3cc(Cl)ccc3-n3cnnn3)nnc2Cl)cc1	Ki	'='	26.0	nM	7.58			UO_0000065	11.62	0.23	4.13	4.28	False	CHEMBL4221624	Inhibition of human factor 11a using pyro-Glu-Pro-Arg-pNA as substrate measured after 10 to 120 mins by spectrophotometric method	B	BAO_0000357	single protein format	Homo sapiens	None	None	None	None	CHEMBL2820	Coagulation factor XI	Homo sapiens	SINGLE PROTEIN	CHEMBL4219113	1	Scientific Literature	Bioorg Med Chem Lett	2018	None
CHEMBL210637		0	474.59	0	0.74	11g	CC(C)[C@H](NC(=O)[C@@H](O)c1ccccc1)C(=O)N[C@@H](CCCN=C(N)N)C(=O)c1nccs1	IC50	'='	431.0	nM	6.37			UO_0000065	13.41	0.26	5.63	3.68	False	CHEMBL854192	Inhibition of F11a	B	BAO_0000357	single protein format	Homo sapiens	None	None	None	None	CHEMBL2820	Coagulation factor XI	Homo sapiens	SINGLE PROTEIN	CHEMBL1148656	1	Scientific Literature	Bioorg. Med. Chem. Lett.	2006	None
CHEMBL383645		0	474.59	0	0.74	11f	CC(C)[C@H](NC(=O)[C@H](O)c1ccccc1)C(=O)N[C@@H](CCCN=C(N)N)C(=O)c1nccs1	IC50	'='	425.0	nM	6.37			UO_0000065	13.43	0.26	5.63	3.69	False	CHEMBL854192	Inhibition of F11a	B	BAO_0000357	single protein format	Homo sapiens	None	None	None	None	CHEMBL2820	Coagulation factor XI	Homo sapiens	SINGLE PROTEIN	CHEMBL1148656	1	Scientific Literature	Bioorg. Med. Chem. Lett.	2006	None
CHEMBL210624		0	492.58	0	0.88	11e	CC(C)[C@H](NC(=O)[C@H](O)c1cccc(F)c1)C(=O)N[C@@H](CCCN=C(N)N)C(=O)c1nccs1	IC50	'='	956.0	nM	6.02			UO_0000065	12.22	0.24	5.14	3.48	False	CHEMBL854192	Inhibition of F11a	B	BAO_0000357	single protein format	Homo sapiens	None	None	None	None	CHEMBL2820	Coagulation factor XI	Homo sapiens	SINGLE PROTEIN	CHEMBL1148656	1	Scientific Literature	Bioorg. Med. Chem. Lett.	2006	None
CHEMBL207349		0	509.03	1	1.39	11d	CC(C)[C@H](NC(=O)[C@H](O)c1ccccc1Cl)C(=O)N[C@@H](CCCN=C(N)N)C(=O)c1nccs1	IC50	'='	790.0	nM	6.10			UO_0000065	11.99	0.25	4.71	3.53	False	CHEMBL854192	Inhibition of F11a	B	BAO_0000357	single protein format	Homo sapiens	None	None	None	None	CHEMBL2820	Coagulation factor XI	Homo sapiens	SINGLE PROTEIN	CHEMBL1148656	1	Scientific Literature	Bioorg. Med. Chem. Lett.	2006	None
CHEMBL207143		0	541.51	1	3.15	9	CC(C)[C@H](CC(=O)NCc1ccc(Cl)c(Cl)c1)C(=O)N[C@@H](CCCN=C(N)N)C(=O)c1nccs1	IC50	'='	6220.0	nM	5.21			UO_0000065	9.61	0.20	2.06	3.41	False	CHEMBL854192	Inhibition of F11a	B	BAO_0000357	single protein format	Homo sapiens	None	None	None	None	CHEMBL2820	Coagulation factor XI	Homo sapiens	SINGLE PROTEIN	CHEMBL1148656	1	Scientific Literature	Bioorg. Med. Chem. Lett.	2006	None
CHEMBL207951		0	519.72	1	2.26	6g	CC(C)[C@H](NC(=O)N[C@@H]1C[C@@H]2C[C@H]([C@H]1C)C2(C)C)C(=O)N[C@@H](CCCN=C(N)N)C(=O)c1nccs1	IC50	'='	713.0	nM	6.15			UO_0000065	11.83	0.23	3.89	3.73	False	CHEMBL854192	Inhibition of F11a	B	BAO_0000357	single protein format	Homo sapiens	None	None	None	None	CHEMBL2820	Coagulation factor XI	Homo sapiens	SINGLE PROTEIN	CHEMBL1148656	1	Scientific Literature	Bioorg. Med. Chem. Lett.	2006	None
CHEMBL210434		0	421.45	0	1.39	3h	N=C(N)NCCC[C@H](NC(=O)c1cc(F)cc2c1OCOC2)C(=O)c1nccs1	IC50	'='	5900.0	nM	5.23			UO_0000065	12.41	0.25	3.84	3.75	False	CHEMBL854192	Inhibition of F11a	B	BAO_0000357	single protein format	Homo sapiens	None	None	None	None	CHEMBL2820	Coagulation factor XI	Homo sapiens	SINGLE PROTEIN	CHEMBL1148656	1	Scientific Literature	Bioorg. Med. Chem. Lett.	2006	None
CHEMBL208645		0	431.54	0	2.09	3g	N=C(N)NCCC[C@H](NS(=O)(=O)c1cccc2ccccc12)C(=O)c1nccs1	IC50	'='	250000.0	nM		Outside typical range		UO_0000065					False	CHEMBL854192	Inhibition of F11a	B	BAO_0000357	single protein format	Homo sapiens	None	None	None	None	CHEMBL2820	Coagulation factor XI	Homo sapiens	SINGLE PROTEIN	CHEMBL1148656	1	Scientific Literature	Bioorg. Med. Chem. Lett.	2006	None
CHEMBL399593		0	445.97	0	4.00	40	O=C(N[C@H]1CCC[C@H]1NC(=O)c1ccc(Cl)s1)c1ccc(N2CCCCC2=O)cc1	Ki	'>'	10000.0	nM				UO_0000065					False	CHEMBL898079	Inhibition of human factor 11a	B	BAO_0000357	single protein format	Homo sapiens	None	None	None	None	CHEMBL2820	Coagulation factor XI	Homo sapiens	SINGLE PROTEIN	CHEMBL1149575	1	Scientific Literature	Bioorg. Med. Chem. Lett.	2007	None
CHEMBL2314387		0	737.54	2	-0.07	8	O=C(CCc1cc(OS(=O)(=O)[O-])ccc1OS(=O)(=O)[O-])N1CCc2cc(OS(=O)(=O)[O-])c(OS(=O)(=O)[O-])cc2C1.[Na+].[Na+].[Na+].[Na+]	Inhibition						Not Active						False	CHEMBL2320888	Inhibition of human FXIa assessed as S-2366 hydrolysis at 250 uM after 10 mins by microplate reader analysis	B	BAO_0000357	single protein format	Homo sapiens	None	None	None	None	CHEMBL2820	Coagulation factor XI	Homo sapiens	SINGLE PROTEIN	CHEMBL2311290	1	Scientific Literature	J. Med. Chem.	2013	None
CHEMBL2326355		0	785.82	2	4.31	29S	O=c1c2ccccc2nc(-c2ccc(OS(=O)(=O)O)cc2)n1CCCCCn1nncc1Cn1c(-c2ccc(OS(=O)(=O)O)cc2)nc2ccccc2c1=O	Efficacy	'='	94.0	%				UO_0000187					False	CHEMBL2330220	Inhibition of human factor 11a using S2366 as substrate assessed as residual protease activity after 10 mins by spectrophotometry	B	BAO_0000357	single protein format	Homo sapiens	None	None	None	None	CHEMBL2820	Coagulation factor XI	Homo sapiens	SINGLE PROTEIN	CHEMBL2321813	1	Scientific Literature	J. Med. Chem.	2013	None
CHEMBL2326351		0	1009.94	None	None	25S	COc1cc(OS(=O)(=O)O)cc2oc(-c3ccc(OS(=O)(=O)O)c(OCc4cn(CCCCn5c(-c6cccc(OS(=O)(=O)O)c6)nc6ccccc6c5=O)nn4)c3)c(OS(=O)(=O)O)c(=O)c12	IC50	'>'	1000000.0	nM		Outside typical range		UO_0000065					False	CHEMBL2330137	Inhibition of human factor 11a using S2366 as substrate after 10 mins by spectrophotometry	B	BAO_0000357	single protein format	Homo sapiens	None	None	None	None	CHEMBL2820	Coagulation factor XI	Homo sapiens	SINGLE PROTEIN	CHEMBL2321813	1	Scientific Literature	J. Med. Chem.	2013	None
CHEMBL2326353		0	1067.97	None	None	27S	COc1cc(OS(=O)(=O)O)cc2oc(-c3ccc(OS(=O)(=O)O)c(OCc4cn(CCCCn5c(-c6cc(OC(C)=O)cc(OS(=O)(=O)O)c6)nc6ccccc6c5=O)nn4)c3)c(OS(=O)(=O)O)c(=O)c12	IC50	'='	407000.0	nM		Outside typical range		UO_0000065					False	CHEMBL2330137	Inhibition of human factor 11a using S2366 as substrate after 10 mins by spectrophotometry	B	BAO_0000357	single protein format	Homo sapiens	None	None	None	None	CHEMBL2820	Coagulation factor XI	Homo sapiens	SINGLE PROTEIN	CHEMBL2321813	1	Scientific Literature	J. Med. Chem.	2013	None
CHEMBL3580753		0	615.48	1	4.94	7	O=C(CCc1cc(Cl)ccc1-n1cnnn1)N[C@@H](Cc1ccccc1)c1nc(-c2ccc3[nH]c(=O)cc(O)c3c2)c(Cl)[nH]1	Ki	'='	0.32	nM	9.49			UO_0000065	15.43	0.30	4.55	6.15	False	CHEMBL3584521	Inhibition of human coagulation factor 11a using p-nitroaniline as substrate assessed as substrate hydrolysis by spectrophotometry	B	BAO_0000357	single protein format	Homo sapiens	None	None	None	None	CHEMBL2820	Coagulation factor XI	Homo sapiens	SINGLE PROTEIN	CHEMBL3580601	1	Scientific Literature	ACS Med. Chem. Lett.	2015	None
CHEMBL3127473		0	504.59	2	5.30	16, (+/-)-16	C[C@]1(c2ccccc2)C[C@@H](c2cccc(-c3ccc(C(N)=O)cc3C(=O)O)c2)Nc2ccc(C(=N)N)cc21	Ki	'='	1.5	nM	8.82			UO_0000065	17.49	0.32	3.52	6.20	False	CHEMBL3129742	Binding affinity to human factor 11a assessed as release of p-nitroaniline after 10 to 120 mins by spectrophotometric analysis	B	BAO_0000357	single protein format	Homo sapiens	None	None	None	None	CHEMBL2820	Coagulation factor XI	Homo sapiens	SINGLE PROTEIN	CHEMBL3124891	1	Scientific Literature	J. Med. Chem.	2014	None
CHEMBL3127468		0	546.67	2	6.41	11	CC(C)CNC(=O)c1ccc(-c2cccc([C@@H]3C[C@H](c4ccccc4)c4cc(C(=N)N)ccc4N3)c2)c(C(=O)O)c1	Ki	'='	23.0	nM	7.64			UO_0000065	13.97	0.25	1.23	5.95	False	CHEMBL3129742	Binding affinity to human factor 11a assessed as release of p-nitroaniline after 10 to 120 mins by spectrophotometric analysis	B	BAO_0000357	single protein format	Homo sapiens	None	None	None	None	CHEMBL2820	Coagulation factor XI	Homo sapiens	SINGLE PROTEIN	CHEMBL3124891	1	Scientific Literature	J. Med. Chem.	2014	None
CHEMBL3115906		0	530.67	2	0.74	24	N=C(N)NCCC[C@H](NC(=O)[C@@H](CC1CCCCC1)NCCC(=O)O)C(=O)NCc1ccc(C(=N)N)cc1	IC50	'>'	44000.0	nM				UO_0000065					False	CHEMBL3119476	Inhibition of human coagulation factor 11a using S-2366 as substrate preincubated for 300 seconds followed by substrate addition measured after 40 mins by spectrophotometric analysis	B	BAO_0000357	single protein format	Homo sapiens	None	None	None	None	CHEMBL2820	Coagulation factor XI	Homo sapiens	SINGLE PROTEIN	CHEMBL3112440	1	Scientific Literature	Bioorg. Med. Chem. Lett.	2014	None
CHEMBL3127471		0	519.60	2	6.29	14	CC[C@]1(c2ccccc2)C[C@@H](c2cccc(-c3ccc(C(=O)O)cc3C(=O)O)c2)Nc2ccc(C(=N)N)cc21	Ki	'='	830.0	nM	6.08			UO_0000065	11.70	0.21	-0.21	4.45	False	CHEMBL3129742	Binding affinity to human factor 11a assessed as release of p-nitroaniline after 10 to 120 mins by spectrophotometric analysis	B	BAO_0000357	single protein format	Homo sapiens	None	None	None	None	CHEMBL2820	Coagulation factor XI	Homo sapiens	SINGLE PROTEIN	CHEMBL3124891	1	Scientific Literature	J. Med. Chem.	2014	None
CHEMBL3127370		0	504.59	2	5.30	(+)-16, enantiomer 1	CC1(c2ccccc2)CC(c2cccc(-c3ccc(C(N)=O)cc3C(=O)O)c2)Nc2ccc(C(=N)N)cc21	Ki	'='	0.39	nM	9.41			UO_0000065	18.65	0.34	4.11	6.61	False	CHEMBL3129742	Binding affinity to human factor 11a assessed as release of p-nitroaniline after 10 to 120 mins by spectrophotometric analysis	B	BAO_0000357	single protein format	Homo sapiens	None	None	None	None	CHEMBL2820	Coagulation factor XI	Homo sapiens	SINGLE PROTEIN	CHEMBL3124891	1	Scientific Literature	J. Med. Chem.	2014	None
CHEMBL3127490		0	587.68	3	5.65	(+/-)-34	C[C@]1(c2ccccc2)C[C@@H](c2cc(NC(=O)C3CC3)cc(-c3ccc(C(N)=O)cc3C(=O)O)c2)Nc2ccc(C(=N)N)cc21	Ki	'='	0.72	nM	9.14			UO_0000065	15.56	0.28	3.49	5.33	False	CHEMBL3129742	Binding affinity to human factor 11a assessed as release of p-nitroaniline after 10 to 120 mins by spectrophotometric analysis	B	BAO_0000357	single protein format	Homo sapiens	None	None	None	None	CHEMBL2820	Coagulation factor XI	Homo sapiens	SINGLE PROTEIN	CHEMBL3124891	1	Scientific Literature	J. Med. Chem.	2014	None
CHEMBL3127487		0	561.64	3	5.26	(+/-)-31	CC(=O)Nc1cc(-c2ccc(C(N)=O)cc2C(=O)O)cc([C@@H]2C[C@](C)(c3ccccc3)c3cc(C(=N)N)ccc3N2)c1	Ki	'='	1.0	nM	9.00			UO_0000065	16.02	0.29	3.74	5.25	False	CHEMBL3129742	Binding affinity to human factor 11a assessed as release of p-nitroaniline after 10 to 120 mins by spectrophotometric analysis	B	BAO_0000357	single protein format	Homo sapiens	None	None	None	None	CHEMBL2820	Coagulation factor XI	Homo sapiens	SINGLE PROTEIN	CHEMBL3124891	1	Scientific Literature	J. Med. Chem.	2014	None
CHEMBL3127485		0	462.55	1	5.61	29	N=C(N)c1ccc2c(c1)[C@@H](c1ccccc1)C[C@@H](c1cc(N)cc(-c3ccccc3C(=O)O)c1)N2	Ki	'='	7.6	nM	8.12			UO_0000065	17.55	0.32	2.51	6.48	False	CHEMBL3129742	Binding affinity to human factor 11a assessed as release of p-nitroaniline after 10 to 120 mins by spectrophotometric analysis	B	BAO_0000357	single protein format	Homo sapiens	None	None	None	None	CHEMBL2820	Coagulation factor XI	Homo sapiens	SINGLE PROTEIN	CHEMBL3124891	1	Scientific Literature	J. Med. Chem.	2014	None
CHEMBL3127479		0	518.62	2	6.16	23	CC(=O)Nc1ccc(-c2cccc([C@@H]3C[C@](C)(c4ccccc4)c4cc(C(=N)N)ccc4N3)c2)c(C(=O)O)c1	Ki	'='	110.0	nM	6.96			UO_0000065	13.42	0.24	0.80	5.42	False	CHEMBL3129742	Binding affinity to human factor 11a assessed as release of p-nitroaniline after 10 to 120 mins by spectrophotometric analysis	B	BAO_0000357	single protein format	Homo sapiens	None	None	None	None	CHEMBL2820	Coagulation factor XI	Homo sapiens	SINGLE PROTEIN	CHEMBL3124891	1	Scientific Literature	J. Med. Chem.	2014	None
CHEMBL2381898		0	512.63	2	7.68	2l	CN(C)Cc1ccccc1-c1ccc(NC(=O)Nc2cccnc2Oc2ccccc2C(C)(C)C)c(F)c1	Ki	'>'	55000.0	nM				UO_0000065					False	CHEMBL2384248	Binding affinity to factor-11a (unknown origin)	B	BAO_0000357	single protein format	Homo sapiens	None	None	None	None	CHEMBL2820	Coagulation factor XI	Homo sapiens	SINGLE PROTEIN	CHEMBL2380307	1	Scientific Literature	Bioorg. Med. Chem. Lett.	2013	None
CHEMBL558198	RAZAXABAN HYDROCHLORIDE	0	564.93	1	4.25	Razaxaban hydrochloride	CN(C)Cc1nccn1-c1ccc(NC(=O)c2cc(C(F)(F)F)nn2-c2ccc3onc(N)c3c2)c(F)c1.Cl	Ki	'>'	12000.0	nM				UO_0000065					False	CHEMBL839937	Binding affinity determined against coagulation factor XI	B	BAO_0000357	single protein format	Homo sapiens	None	None	None	None	CHEMBL2820	Coagulation factor XI	Homo sapiens	SINGLE PROTEIN	CHEMBL1145195	1	Scientific Literature	J. Med. Chem.	2005	None
CHEMBL544560		0	456.97	0	1.71	2	Cl.N=C(N)c1ccc(CNC(=O)C2CC[C@H]3CC[C@@](O)(Cc4ccccc4)C(=O)N23)cc1	Inhibition	'='	78.0	%				UO_0000187					False	CHEMBL663259	Compound was tested for inhibitory activity against Coagulation factor XIa at 8 uM	B	BAO_0000357	single protein format	None	None	None	None	None	CHEMBL2820	Coagulation factor XI	Homo sapiens	SINGLE PROTEIN	CHEMBL1136036	1	Scientific Literature	Bioorg. Med. Chem. Lett.	2002	None
CHEMBL557486	CLAVATADINE E	0	386.25	1	0.91	3	N=C(N)NCCCCNC(=O)/C(Cc1ccc(O)c(Br)c1)=N/O	Inhibition	'='	37.0	%				UO_0000187					False	CHEMBL1057765	Inhibition of factor 11a at 222 uM after 10 min	B	BAO_0000357	single protein format	None	None	None	None	None	CHEMBL2820	Coagulation factor XI	Homo sapiens	SINGLE PROTEIN	CHEMBL1152345	1	Scientific Literature	J. Nat. Prod.	2009	None
CHEMBL2326346		0	799.84	2	4.70	16S	O=c1c2ccccc2nc(-c2ccc(OS(=O)(=O)O)cc2)n1CCCCCCn1cc(Cn2c(-c3ccc(OS(=O)(=O)O)cc3)nc3ccccc3c2=O)nn1	Inhibition						Active						False	CHEMBL2330214	Inhibition of human recombinant factor 11a catalytic domain	B	BAO_0000357	single protein format	Homo sapiens	None	None	None	None	CHEMBL2820	Coagulation factor XI	Homo sapiens	SINGLE PROTEIN	CHEMBL2321813	1	Scientific Literature	J. Med. Chem.	2013	None
CHEMBL2326349		0	925.89	2	3.03	19S	CC(=O)Oc1cc(OS(=O)(=O)O)cc(-c2nc3ccccc3c(=O)n2CCCCn2cc(Cn3c(-c4cc(OS(=O)(=O)O)cc(OS(=O)(=O)O)c4)nc4ccccc4c3=O)nn2)c1	IC50	'='	273000.0	nM		Outside typical range		UO_0000065					False	CHEMBL2330137	Inhibition of human factor 11a using S2366 as substrate after 10 mins by spectrophotometry	B	BAO_0000357	single protein format	Homo sapiens	None	None	None	None	CHEMBL2820	Coagulation factor XI	Homo sapiens	SINGLE PROTEIN	CHEMBL2321813	1	Scientific Literature	J. Med. Chem.	2013	None
CHEMBL2326078		0	771.79	2	3.92	8S	O=c1c2ccccc2nc(-c2cccc(OS(=O)(=O)O)c2)n1CCCCn1cc(Cn2c(-c3cccc(OS(=O)(=O)O)c3)nc3ccccc3c2=O)nn1	IC50	'='	102000.0	nM		Outside typical range		UO_0000065					False	CHEMBL2330137	Inhibition of human factor 11a using S2366 as substrate after 10 mins by spectrophotometry	B	BAO_0000357	single protein format	Homo sapiens	None	None	None	None	CHEMBL2820	Coagulation factor XI	Homo sapiens	SINGLE PROTEIN	CHEMBL2321813	1	Scientific Literature	J. Med. Chem.	2013	None
CHEMBL2326347		0	801.82	2	3.93	17S	COc1cc(-c2nc3ccccc3c(=O)n2CCCCn2cc(Cn3c(-c4cccc(OS(=O)(=O)O)c4)nc4ccccc4c3=O)nn2)ccc1OS(=O)(=O)O	Efficacy	'='	88.0	%				UO_0000187					False	CHEMBL2330220	Inhibition of human factor 11a using S2366 as substrate assessed as residual protease activity after 10 mins by spectrophotometry	B	BAO_0000357	single protein format	Homo sapiens	None	None	None	None	CHEMBL2820	Coagulation factor XI	Homo sapiens	SINGLE PROTEIN	CHEMBL2321813	1	Scientific Literature	J. Med. Chem.	2013	None
CHEMBL3127491		0	603.72	3	6.28	(+/-)-35	CC(C)CC(=O)Nc1cc(-c2ccc(C(N)=O)cc2C(=O)O)cc([C@@H]2C[C@](C)(c3ccccc3)c3cc(C(=N)N)ccc3N2)c1	Ki	'='	0.59	nM	9.23			UO_0000065	15.29	0.28	2.95	5.38	False	CHEMBL3129742	Binding affinity to human factor 11a assessed as release of p-nitroaniline after 10 to 120 mins by spectrophotometric analysis	B	BAO_0000357	single protein format	Homo sapiens	None	None	None	None	CHEMBL2820	Coagulation factor XI	Homo sapiens	SINGLE PROTEIN	CHEMBL3124891	1	Scientific Literature	J. Med. Chem.	2014	None
CHEMBL3127478		0	461.57	1	6.20	22	C[C@]1(c2ccccc2)C[C@@H](c2cccc(-c3ccccc3C(=O)O)c2)Nc2ccc(C(=N)N)cc21	Ki	'='	110.0	nM	6.96			UO_0000065	15.08	0.27	0.76	7.01	False	CHEMBL3129742	Binding affinity to human factor 11a assessed as release of p-nitroaniline after 10 to 120 mins by spectrophotometric analysis	B	BAO_0000357	single protein format	Homo sapiens	None	None	None	None	CHEMBL2820	Coagulation factor XI	Homo sapiens	SINGLE PROTEIN	CHEMBL3124891	1	Scientific Literature	J. Med. Chem.	2014	None
CHEMBL3115894		0	528.70	2	1.86	29	N=C(N)c1ccc(CNC(=O)C(CCC2CCNCC2)NC(=O)[C@@H](CC2CCCCC2)NCC(=O)O)cc1	IC50	'>'	44000.0	nM				UO_0000065					False	CHEMBL3119476	Inhibition of human coagulation factor 11a using S-2366 as substrate preincubated for 300 seconds followed by substrate addition measured after 40 mins by spectrophotometric analysis	B	BAO_0000357	single protein format	Homo sapiens	None	None	None	None	CHEMBL2820	Coagulation factor XI	Homo sapiens	SINGLE PROTEIN	CHEMBL3112440	1	Scientific Literature	Bioorg. Med. Chem. Lett.	2014	None
CHEMBL3127469		0	491.55	1	5.72	12	N=C(N)c1ccc2c(c1)[C@@H](c1ccccc1)C[C@@H](c1cccc(-c3ccc(C(=O)O)cc3C(=O)O)c1)N2	Ki	'='	3.9	nM	8.41			UO_0000065	17.11	0.31	2.69	6.16	False	CHEMBL3129742	Binding affinity to human factor 11a assessed as release of p-nitroaniline after 10 to 120 mins by spectrophotometric analysis	B	BAO_0000357	single protein format	Homo sapiens	None	None	None	None	CHEMBL2820	Coagulation factor XI	Homo sapiens	SINGLE PROTEIN	CHEMBL3124891	1	Scientific Literature	J. Med. Chem.	2014	None
CHEMBL2326345		0	785.82	2	4.31	15S	O=c1c2ccccc2nc(-c2ccc(OS(=O)(=O)O)cc2)n1CCCCCn1cc(Cn2c(-c3ccc(OS(=O)(=O)O)cc3)nc3ccccc3c2=O)nn1	Kd	'='	37000.0	nM	4.43			UO_0000065	5.64	0.11	0.12	1.95	False	CHEMBL2330138	Binding affinity to human factor 11a-DEGR by spectrofluorometry	B	BAO_0000357	single protein format	Homo sapiens	None	None	None	None	CHEMBL2820	Coagulation factor XI	Homo sapiens	SINGLE PROTEIN	CHEMBL2321813	1	Scientific Literature	J. Med. Chem.	2013	None
CHEMBL206335	RAZAXABAN	0	528.47	1	4.25	razaxaban, BMS-561389, DPC906	CN(C)Cc1nccn1-c1ccc(NC(=O)c2cc(C(F)(F)F)nn2-c2ccc3onc(N)c3c2)c(F)c1	Ki	'>'	12000.0	nM				UO_0000065					False	CHEMBL928845	Inhibition of human factor 11a	B	BAO_0000357	single protein format	Homo sapiens	None	None	None	None	CHEMBL2820	Coagulation factor XI	Homo sapiens	SINGLE PROTEIN	CHEMBL1140796	1	Scientific Literature	Bioorg. Med. Chem. Lett.	2008	None
CHEMBL437555		0	514.99	1	2.92	31	CCOC(=O)N1C[C@H](NC(=O)c2ccc(-n3ccccc3=O)cc2)[C@H](NC(=O)c2ccc(Cl)s2)C1	Ki	'='	7380.0	nM	5.13			UO_0000065	9.97	0.20	2.21	4.68	False	CHEMBL897887	Inhibition of human factor 11a	B	BAO_0000357	single protein format	Homo sapiens	None	None	None	None	CHEMBL2820	Coagulation factor XI	Homo sapiens	SINGLE PROTEIN	CHEMBL1149671	1	Scientific Literature	Bioorg. Med. Chem. Lett.	2007	None
CHEMBL2314388	sulfated pentagalloylglucoside	0	1961.14	None	None	6	O=C(OC[C@H]1O[C@@H](OC(=O)c2cc(OS(=O)(=O)[O-])c(O)c(OS(=O)(=O)[O-])c2)[C@H](OC(=O)c2cc(OS(=O)(=O)[O-])c(O)c(OS(=O)(=O)[O-])c2)[C@@H](OC(=O)c2cc(OS(=O)(=O)[O-])c(O)c(OS(=O)(=O)[O-])c2)[C@@H]1OC(=O)c1cc(OS(=O)(=O)[O-])c(O)c(OS(=O)(=O)[O-])c1)c1cc(OS(=O)(=O)[O-])c(O)c(OS(=O)(=O)[O-])c1.[Na+].[Na+].[Na+].[Na+].[Na+].[Na+].[Na+].[Na+].[Na+].[Na+]	IC50	'='	551.0	nM	6.26			UO_0000065	3.59	None	None	None	False	CHEMBL2317291	Inhibition of human FXIa assessed as S-2366 hydrolysis after 10 mins by microplate reader analysis	B	BAO_0000357	single protein format	Homo sapiens	None	None	None	None	CHEMBL2820	Coagulation factor XI	Homo sapiens	SINGLE PROTEIN	CHEMBL2311290	1	Scientific Literature	J. Med. Chem.	2013	None
CHEMBL2314388	sulfated pentagalloylglucoside	0	1961.14	None	None	6	O=C(OC[C@H]1O[C@@H](OC(=O)c2cc(OS(=O)(=O)[O-])c(O)c(OS(=O)(=O)[O-])c2)[C@H](OC(=O)c2cc(OS(=O)(=O)[O-])c(O)c(OS(=O)(=O)[O-])c2)[C@@H](OC(=O)c2cc(OS(=O)(=O)[O-])c(O)c(OS(=O)(=O)[O-])c2)[C@@H]1OC(=O)c1cc(OS(=O)(=O)[O-])c(O)c(OS(=O)(=O)[O-])c1)c1cc(OS(=O)(=O)[O-])c(O)c(OS(=O)(=O)[O-])c1.[Na+].[Na+].[Na+].[Na+].[Na+].[Na+].[Na+].[Na+].[Na+].[Na+]	IC50	'='	99.7	ug.mL-1		Outside typical range		UO_0000274					False	CHEMBL2320874	Competitive inhibition of human FXIa after 10 mins by spectrophotometry in presence of 0.13 uM UFH	B	BAO_0000357	single protein format	Homo sapiens	None	None	None	None	CHEMBL2820	Coagulation factor XI	Homo sapiens	SINGLE PROTEIN	CHEMBL2311290	1	Scientific Literature	J. Med. Chem.	2013	None
CHEMBL3127370		0	504.59	2	5.30	(+)-16, enantiomer 1	CC1(c2ccccc2)CC(c2cccc(-c3ccc(C(N)=O)cc3C(=O)O)c2)Nc2ccc(C(=N)N)cc21	Ki	'='	335.0	nM	6.47			UO_0000065	12.83	0.23	1.17	4.55	False	CHEMBL3129742	Binding affinity to human factor 11a assessed as release of p-nitroaniline after 10 to 120 mins by spectrophotometric analysis	B	BAO_0000357	single protein format	Homo sapiens	None	None	None	None	CHEMBL2820	Coagulation factor XI	Homo sapiens	SINGLE PROTEIN	CHEMBL3124891	1	Scientific Literature	J. Med. Chem.	2014	None
CHEMBL3780751		0	468.61	0	4.37	(+/-)-8	NC[C@H]1CC[C@H](C(=O)NC(Cc2ccccc2)c2cc(-c3ccc4[nH]nc(N)c4c3)ccn2)CC1	Ki	'='	53.0	nM	7.28			UO_0000065	15.53	0.28	2.91	5.93	False	CHEMBL3784478	Competitive inhibition of human coagulation factor 11a assessed as reduction in release of p-nitroaniline after 10 to 120 mins by Michaelis-Menten equation analysis	B	BAO_0000357	single protein format	Homo sapiens	None	None	None	None	CHEMBL2820	Coagulation factor XI	Homo sapiens	SINGLE PROTEIN	CHEMBL3779805	1	Scientific Literature	Bioorg. Med. Chem.	2016	None
CHEMBL3781202		0	469.59	0	4.64	(R)-5	NC[C@H]1CC[C@H](C(=O)N[C@H](Cc2ccccc2)c2cc(-c3ccc4c(N)noc4c3)ccn2)CC1	Ki	'='	3.197	nM	8.49			UO_0000065	18.09	0.33	3.86	7.08	False	CHEMBL3784478	Competitive inhibition of human coagulation factor 11a assessed as reduction in release of p-nitroaniline after 10 to 120 mins by Michaelis-Menten equation analysis	B	BAO_0000357	single protein format	Homo sapiens	None	None	None	None	CHEMBL2820	Coagulation factor XI	Homo sapiens	SINGLE PROTEIN	CHEMBL3779805	1	Scientific Literature	Bioorg. Med. Chem.	2016	None
CHEMBL3781742		0	596.05	1	4.96	(S)-27	COC(=O)Nc1ccc(-c2cc([C@H](Cc3ccccc3)NC(=O)/C=C/c3cc(Cl)ccc3-n3cnnn3)[nH]c(=O)c2)cc1	Ki	'='	2.4	nM	8.62			UO_0000065	14.46	0.27	3.66	5.99	False	CHEMBL3784478	Competitive inhibition of human coagulation factor 11a assessed as reduction in release of p-nitroaniline after 10 to 120 mins by Michaelis-Menten equation analysis	B	BAO_0000357	single protein format	Homo sapiens	None	None	None	None	CHEMBL2820	Coagulation factor XI	Homo sapiens	SINGLE PROTEIN	CHEMBL3779805	1	Scientific Literature	Bioorg. Med. Chem.	2016	None
CHEMBL3780030		0	486.62	1	5.09	(S)-19	COC(=O)Nc1ccc(-c2cncc([C@H](Cc3ccccc3)NC(=O)[C@H]3CC[C@H](CN)CC3)c2)cc1	Ki	'='	8.4	nM	8.08			UO_0000065	16.60	0.31	2.99	7.59	False	CHEMBL3784478	Competitive inhibition of human coagulation factor 11a assessed as reduction in release of p-nitroaniline after 10 to 120 mins by Michaelis-Menten equation analysis	B	BAO_0000357	single protein format	Homo sapiens	None	None	None	None	CHEMBL2820	Coagulation factor XI	Homo sapiens	SINGLE PROTEIN	CHEMBL3779805	1	Scientific Literature	Bioorg. Med. Chem.	2016	None
CHEMBL3781788		0	486.62	1	5.09	(S)-17	COC(=O)Nc1ccc(-c2ccnc([C@H](Cc3ccccc3)NC(=O)[C@H]3CC[C@H](CN)CC3)c2)cc1	Ki	'='	6.3	nM	8.20			UO_0000065	16.85	0.31	3.11	7.71	False	CHEMBL3784478	Competitive inhibition of human coagulation factor 11a assessed as reduction in release of p-nitroaniline after 10 to 120 mins by Michaelis-Menten equation analysis	B	BAO_0000357	single protein format	Homo sapiens	None	None	None	None	CHEMBL2820	Coagulation factor XI	Homo sapiens	SINGLE PROTEIN	CHEMBL3779805	1	Scientific Literature	Bioorg. Med. Chem.	2016	None
CHEMBL3781981		0	428.58	0	4.50	(+/-)-15	NC[C@H]1CC[C@H](C(=O)NC(Cc2ccccc2)c2cc(-c3ccc(N)cc3)ccn2)CC1	Ki	'='	56.0	nM	7.25			UO_0000065	16.92	0.31	2.75	7.71	False	CHEMBL3784478	Competitive inhibition of human coagulation factor 11a assessed as reduction in release of p-nitroaniline after 10 to 120 mins by Michaelis-Menten equation analysis	B	BAO_0000357	single protein format	Homo sapiens	None	None	None	None	CHEMBL2820	Coagulation factor XI	Homo sapiens	SINGLE PROTEIN	CHEMBL3779805	1	Scientific Literature	Bioorg. Med. Chem.	2016	None
CHEMBL3780930		0	453.59	0	4.79	(+/-)-9	NC[C@H]1CC[C@H](C(=O)NC(Cc2ccccc2)c2cc(-c3ccc4[nH]ncc4c3)ccn2)CC1	Ki	'='	61.0	nM	7.21			UO_0000065	15.91	0.29	2.42	7.46	False	CHEMBL3784478	Competitive inhibition of human coagulation factor 11a assessed as reduction in release of p-nitroaniline after 10 to 120 mins by Michaelis-Menten equation analysis	B	BAO_0000357	single protein format	Homo sapiens	None	None	None	None	CHEMBL2820	Coagulation factor XI	Homo sapiens	SINGLE PROTEIN	CHEMBL3779805	1	Scientific Literature	Bioorg. Med. Chem.	2016	None
CHEMBL2326354		0	824.81	2	2.78	28S	O=c1c2ccccc2nc(-c2ccc(OS(=O)(=O)O)cc2)n1Cc1cn(CCn2cc(Cn3c(-c4ccc(OS(=O)(=O)O)cc4)nc4ccccc4c3=O)nn2)nn1	IC50	'='	305000.0	nM		Outside typical range		UO_0000065					False	CHEMBL2330137	Inhibition of human factor 11a using S2366 as substrate after 10 mins by spectrophotometry	B	BAO_0000357	single protein format	Homo sapiens	None	None	None	None	CHEMBL2820	Coagulation factor XI	Homo sapiens	SINGLE PROTEIN	CHEMBL2321813	1	Scientific Literature	J. Med. Chem.	2013	None
CHEMBL2326349		0	925.89	2	3.03	19S	CC(=O)Oc1cc(OS(=O)(=O)O)cc(-c2nc3ccccc3c(=O)n2CCCCn2cc(Cn3c(-c4cc(OS(=O)(=O)O)cc(OS(=O)(=O)O)c4)nc4ccccc4c3=O)nn2)c1	Efficacy	'='	91.0	%				UO_0000187					False	CHEMBL2330220	Inhibition of human factor 11a using S2366 as substrate assessed as residual protease activity after 10 mins by spectrophotometry	B	BAO_0000357	single protein format	Homo sapiens	None	None	None	None	CHEMBL2820	Coagulation factor XI	Homo sapiens	SINGLE PROTEIN	CHEMBL2321813	1	Scientific Literature	J. Med. Chem.	2013	None
CHEMBL2326350		0	963.92	2	2.29	20S	O=c1c2ccccc2nc(-c2cc(OS(=O)(=O)O)cc(OS(=O)(=O)O)c2)n1CCCCn1cc(Cn2c(-c3cc(OS(=O)(=O)O)cc(OS(=O)(=O)O)c3)nc3ccccc3c2=O)nn1	IC50	'>'	1000000.0	nM		Outside typical range		UO_0000065					False	CHEMBL2330137	Inhibition of human factor 11a using S2366 as substrate after 10 mins by spectrophotometry	B	BAO_0000357	single protein format	Homo sapiens	None	None	None	None	CHEMBL2820	Coagulation factor XI	Homo sapiens	SINGLE PROTEIN	CHEMBL2321813	1	Scientific Literature	J. Med. Chem.	2013	None
CHEMBL2326079		0	845.83	2	3.55	9S	CC(=O)Oc1cc(OS(=O)(=O)O)cc(-c2nc3ccccc3c(=O)n2CCCCn2cc(Cn3c(-c4cc(O)cc(OS(=O)(=O)O)c4)nc4ccccc4c3=O)nn2)c1	Efficacy	'='	96.0	%				UO_0000187					False	CHEMBL2330220	Inhibition of human factor 11a using S2366 as substrate assessed as residual protease activity after 10 mins by spectrophotometry	B	BAO_0000357	single protein format	Homo sapiens	None	None	None	None	CHEMBL2820	Coagulation factor XI	Homo sapiens	SINGLE PROTEIN	CHEMBL2321813	1	Scientific Literature	J. Med. Chem.	2013	None
CHEMBL553531		0	380.88	0	0.49	22	C[C@]1(O)CC[C@@H]2CCC(C(=O)NCc3ccc(C(=N)N)cc3)N2C1=O.Cl	Inhibition	'='	20.0	%				UO_0000187					False	CHEMBL663259	Compound was tested for inhibitory activity against Coagulation factor XIa at 8 uM	B	BAO_0000357	single protein format	None	None	None	None	None	CHEMBL2820	Coagulation factor XI	Homo sapiens	SINGLE PROTEIN	CHEMBL1136036	1	Scientific Literature	Bioorg. Med. Chem. Lett.	2002	None
CHEMBL567893	GRASSYSTATIN A	0	1174.44	None	None	1	COC(=O)[C@@H]1CCCN1C(=O)[C@@H](Cc1ccccc1)N(C)C(=O)[C@H](C)NC(=O)[C@@H](NC(=O)C[C@H](O)[C@H](CC(C)C)NC(=O)[C@H](CC(N)=O)NC(=O)[C@H](CC(C)C)NC(=O)[C@H](OC(=O)[C@@H](OC(=O)[C@H](C(C)C)N(C)C)C(C)C)C(C)C)[C@@H](C)O	IC50	'='	10000.0	nM	5.00			UO_0000065	4.26	None	None	None	False	CHEMBL1039259	Inhibition of factor 11a after 10 to 15 mins by fluorescence assay	B	BAO_0000357	single protein format	None	None	None	None	None	CHEMBL2820	Coagulation factor XI	Homo sapiens	SINGLE PROTEIN	CHEMBL1156023	1	Scientific Literature	J. Med. Chem.	2009	None
CHEMBL1288926		0	603.21	2	6.32	35	CC(C)C[C@@H]1NC(=O)[C@@H](C2CCCCC2)NC(=O)[C@H](c2ccccc2)C/C=C/Cc2[nH]c3ccc(Cl)cc3c2CNC1=O	IC50	'='	135800.0	nM		Outside typical range		UO_0000065					False	CHEMBL1290972	Inhibition of factor 11a	B	BAO_0000357	single protein format	None	None	None	None	None	CHEMBL2820	Coagulation factor XI	Homo sapiens	SINGLE PROTEIN	CHEMBL1287717	1	Scientific Literature	Bioorg. Med. Chem. Lett.	2010	None
CHEMBL1289860		0	563.16	1	4.34	24	CC(C)C[C@@H]1NC(=O)[C@@H](C2CCCCC2)NS(=O)(=O)CC/C=C/Cc2[nH]c3ccc(Cl)cc3c2CNC1=O	Kic	'='	383.9	uM				UO_0000064					False	CHEMBL1290972	Inhibition of factor 11a	B	BAO_0000357	single protein format	None	None	None	None	None	CHEMBL2820	Coagulation factor XI	Homo sapiens	SINGLE PROTEIN	CHEMBL1287717	1	Scientific Literature	Bioorg. Med. Chem. Lett.	2010	None
CHEMBL2396787		0	862.79	3	7.52	24	CCOC(=O)c1c(C)oc2cc(OC)c(OCc3oc4cc(OC)c(OCc5oc6cc(OCC)c(OS(=O)(=O)[O-])cc6c5C(=O)OCC)cc4c3C(=O)OCC)cc12.[Na+]	Activity	'>'	50.0	%				UO_0000187					False	CHEMBL3271288	Inhibition of full-length human factor-11a-mediated S-2366 hydrolysis assessed as reduction in residual activity at 300 uM preincubated for 10 mins followed by substrate addition by spectrophotometric analysis relative to control	B	BAO_0000357	single protein format	Homo sapiens	None	None	None	None	CHEMBL2820	Coagulation factor XI	Homo sapiens	SINGLE PROTEIN	CHEMBL3259627	1	Scientific Literature	J. Med. Chem.	2014	None
CHEMBL2396791		0	820.71	3	6.65	30	CCOC(=O)c1c(COc2cc3c(C(=O)O)c(C)oc3cc2OC)oc2cc(OC)c(OCc3oc4cc(OC)c(OS(=O)(=O)[O-])cc4c3C(=O)OCC)cc12.[Na+]	Efficacy	'='	100.0	%				UO_0000187					False	CHEMBL3271291	Inhibition of full-length human factor-11a-mediated S-2366 hydrolysis preincubated for 10 mins followed by substrate addition by spectrophotometric analysis relative to control	B	BAO_0000357	single protein format	Homo sapiens	None	None	None	None	CHEMBL2820	Coagulation factor XI	Homo sapiens	SINGLE PROTEIN	CHEMBL3259627	1	Scientific Literature	J. Med. Chem.	2014	None
CHEMBL2396787		0	862.79	3	7.52	24	CCOC(=O)c1c(C)oc2cc(OC)c(OCc3oc4cc(OC)c(OCc5oc6cc(OCC)c(OS(=O)(=O)[O-])cc6c5C(=O)OCC)cc4c3C(=O)OCC)cc12.[Na+]	IC50	'='	820.0	nM	6.09			UO_0000065	7.24	0.14	-1.43	2.67	False	CHEMBL3271292	Inhibition of full-length human factor-11a-mediated S-2366 hydrolysis preincubated for 10 mins followed by substrate addition by spectrophotometric analysis	B	BAO_0000357	single protein format	Homo sapiens	None	None	None	None	CHEMBL2820	Coagulation factor XI	Homo sapiens	SINGLE PROTEIN	CHEMBL3259627	1	Scientific Literature	J. Med. Chem.	2014	None
CHEMBL3262555		0	614.56	3	5.01	21	CCOC(=O)c1c(C)oc2cc(OC)c(OCc3oc4cc(OCC)c(OS(=O)(=O)[O-])cc4c3C(=O)OCC)cc12.[Na+]	Km	'='	230000.0	nM				UO_0000065					False	CHEMBL3271296	Non-competitive inhibition of human factor-11a-mediated S-2366 hydrolysis at 5 uM by Michaelis-Menten plot analysis	B	BAO_0000357	single protein format	Homo sapiens	None	None	None	None	CHEMBL2820	Coagulation factor XI	Homo sapiens	SINGLE PROTEIN	CHEMBL3259627	1	Scientific Literature	J. Med. Chem.	2014	None
CHEMBL3398617		0	523.00	2	5.03	7	Nc1nccc2cc(C(=O)N[C@@H](Cc3ccccc3)c3nc(-c4ccc5c(N)n[nH]c5c4)c(Cl)[nH]3)ccc12	Ki	'='	19.0	nM	7.72			UO_0000065	14.76	0.28	2.69	5.10	False	CHEMBL3399896	Inhibition of human coagulation factor 11a at 25 degC	B	BAO_0000357	single protein format	Homo sapiens	None	None	None	None	CHEMBL2820	Coagulation factor XI	Homo sapiens	SINGLE PROTEIN	CHEMBL3396988	1	Scientific Literature	Bioorg. Med. Chem. Lett.	2015	None
CHEMBL3398631		0	588.42	2	6.64	21	Nc1n[nH]c2cc(-c3nc([C@H](Cc4ccccc4)NC(=O)NCc4cc(Cl)ccc4C(F)(F)F)[nH]c3Cl)ccc12	Ki	'='	240.0	nM	6.62			UO_0000065	11.25	0.23	-0.02	5.32	False	CHEMBL3399896	Inhibition of human coagulation factor 11a at 25 degC	B	BAO_0000357	single protein format	Homo sapiens	None	None	None	None	CHEMBL2820	Coagulation factor XI	Homo sapiens	SINGLE PROTEIN	CHEMBL3396988	1	Scientific Literature	Bioorg. Med. Chem. Lett.	2015	None
CHEMBL3781319		0	580.05	2	5.67	(S)-24	COC(=O)Nc1ccc(-c2ccnc([C@H](Cc3ccccc3)NC(=O)/C=C/c3cc(Cl)ccc3-n3cnnn3)c2)cc1	Ki	'='	23.0	nM	7.64			UO_0000065	13.17	0.25	1.97	6.16	True	CHEMBL3784478	Competitive inhibition of human coagulation factor 11a assessed as reduction in release of p-nitroaniline after 10 to 120 mins by Michaelis-Menten equation analysis	B	BAO_0000357	single protein format	Homo sapiens	None	None	None	None	CHEMBL2820	Coagulation factor XI	Homo sapiens	SINGLE PROTEIN	CHEMBL3779805	1	Scientific Literature	Bioorg. Med. Chem.	2016	None
CHEMBL3780127		0	485.63	1	5.70	(S)-18	COC(=O)Nc1ccc(-c2cccc([C@H](Cc3ccccc3)NC(=O)[C@H]3CC[C@H](CN)CC3)c2)cc1	Ki	'='	17.0	nM	7.77			UO_0000065	16.00	0.29	2.07	8.31	False	CHEMBL3784478	Competitive inhibition of human coagulation factor 11a assessed as reduction in release of p-nitroaniline after 10 to 120 mins by Michaelis-Menten equation analysis	B	BAO_0000357	single protein format	Homo sapiens	None	None	None	None	CHEMBL2820	Coagulation factor XI	Homo sapiens	SINGLE PROTEIN	CHEMBL3779805	1	Scientific Literature	Bioorg. Med. Chem.	2016	None
CHEMBL4104659		0	573.06	2	5.43	7	COC(=O)Nc1ccc2c(c1)CCCC/C=C/C[C@H](NC(=O)/C=C/c1cc(Cl)ccc1-n1cnnn1)c1nc-2c[nH]1	Ki	'='	184.0	nM	6.74			UO_0000065	11.75	0.22	1.31	4.82	False	CHEMBL3993696	Inhibition of human coagulation factor 11a using pyroGlu-Pro-Arg-pNA as substrate after 10 to 120 mins at 37 degC by spectrophotometric method	B	BAO_0000357	single protein format	Homo sapiens	None	None	None	None	CHEMBL2820	Coagulation factor XI	Homo sapiens	SINGLE PROTEIN	CHEMBL3992532	1	Scientific Literature	J Med Chem	2017	None
CHEMBL4086754		0	575.07	2	5.65	8	COC(=O)Nc1ccc2c(c1)CCCCCCC[C@H](NC(=O)/C=C/c1cc(Cl)ccc1-n1cnnn1)c1nc-2c[nH]1	Ki	'='	600.0	nM	6.22			UO_0000065	10.82	0.21	0.57	4.45	False	CHEMBL3993696	Inhibition of human coagulation factor 11a using pyroGlu-Pro-Arg-pNA as substrate after 10 to 120 mins at 37 degC by spectrophotometric method	B	BAO_0000357	single protein format	Homo sapiens	None	None	None	None	CHEMBL2820	Coagulation factor XI	Homo sapiens	SINGLE PROTEIN	CHEMBL3992532	1	Scientific Literature	J Med Chem	2017	None
CHEMBL4072590		0	609.52	2	6.30	9	COC(=O)Nc1ccc2c(c1)CCCCCCC[C@H](NC(=O)/C=C/c1cc(Cl)ccc1-n1cnnn1)c1nc-2c(Cl)[nH]1	Ki	'='	68.0	nM	7.17			UO_0000065	11.76	0.23	0.87	5.13	False	CHEMBL3993696	Inhibition of human coagulation factor 11a using pyroGlu-Pro-Arg-pNA as substrate after 10 to 120 mins at 37 degC by spectrophotometric method	B	BAO_0000357	single protein format	Homo sapiens	None	None	None	None	CHEMBL2820	Coagulation factor XI	Homo sapiens	SINGLE PROTEIN	CHEMBL3992532	1	Scientific Literature	J Med Chem	2017	None
CHEMBL3676167		0	576.02	1	4.27	BDBM47108	COC(=O)Nc1ccc2c(c1)NC(=O)CCCC[C@H](NC(=O)/C=C/c1cc(Cl)ccc1-n1cnnn1)c1nc-2c[nH]1	Ki	'<'	5.0	nM			263196	UO_0000065					True	CHEMBL3706014	In Vitro Assay: The effectiveness of compounds of the present invention as inhibitors of the coagulation Factors XIa, VIIa, IXa, Xa, XIIa, plasma kallikrein or thrombin, can be determined using a relevant purified serine protease, respectively, and an appropriate synthetic substrate. The rate of hydrolysis of the chromogenic or fluorogenic substrate by the relevant serine protease was measured bo…	B	BAO_0000357	single protein format	Homo sapiens	None	None	None	None	CHEMBL2820	Coagulation factor XI	Homo sapiens	SINGLE PROTEIN	CHEMBL3638865	37	BindingDB Database		2014	None
CHEMBL3676158		0	657.56	2	6.53	BDBM131020	COC(=O)Nc1ccc2c(c1)CCCCc1cccc(c1)C[C@H](NC(=O)/C=C/c1cc(Cl)ccc1-n1cnnn1)c1nc-2c(Cl)[nH]1	Ki	'='	8.16	nM	8.09		263198	UO_0000065	12.30	0.24	1.56	5.79	True	CHEMBL3706014	In Vitro Assay: The effectiveness of compounds of the present invention as inhibitors of the coagulation Factors XIa, VIIa, IXa, Xa, XIIa, plasma kallikrein or thrombin, can be determined using a relevant purified serine protease, respectively, and an appropriate synthetic substrate. The rate of hydrolysis of the chromogenic or fluorogenic substrate by the relevant serine protease was measured bo…	B	BAO_0000357	single protein format	Homo sapiens	None	None	None	None	CHEMBL2820	Coagulation factor XI	Homo sapiens	SINGLE PROTEIN	CHEMBL3638865	37	BindingDB Database		2014	None
CHEMBL3676159		0	658.51	1	4.89	BDBM131021	COC(=O)Nc1ccc2c(c1)CNC(=O)c1ccc(cc1)C[C@H](NC(=O)/C=C/c1cc(Cl)ccc1-n1cnnn1)c1nc-2c(Cl)[nH]1	Ki	'='	8117.0	nM	5.09		263199	UO_0000065	7.73	0.15	0.20	3.02	False	CHEMBL3706014	In Vitro Assay: The effectiveness of compounds of the present invention as inhibitors of the coagulation Factors XIa, VIIa, IXa, Xa, XIIa, plasma kallikrein or thrombin, can be determined using a relevant purified serine protease, respectively, and an appropriate synthetic substrate. The rate of hydrolysis of the chromogenic or fluorogenic substrate by the relevant serine protease was measured bo…	B	BAO_0000357	single protein format	Homo sapiens	None	None	None	None	CHEMBL2820	Coagulation factor XI	Homo sapiens	SINGLE PROTEIN	CHEMBL3638865	37	BindingDB Database		2014	None
CHEMBL3676164		0	671.09	2	4.43	BDBM131026	COC(=O)Nc1ccc2c(c1)NC(=O)CCc1nc(ccc1F)CC(NC(=O)/C=C/c1cc(Cl)ccc1-n1cnnn1)c1nc-2cn1C	Ki	'='	103.0	nM	6.99		263207	UO_0000065	10.41	0.20	2.56	4.09	False	CHEMBL3706014	In Vitro Assay: The effectiveness of compounds of the present invention as inhibitors of the coagulation Factors XIa, VIIa, IXa, Xa, XIIa, plasma kallikrein or thrombin, can be determined using a relevant purified serine protease, respectively, and an appropriate synthetic substrate. The rate of hydrolysis of the chromogenic or fluorogenic substrate by the relevant serine protease was measured bo…	B	BAO_0000357	single protein format	Homo sapiens	None	None	None	None	CHEMBL2820	Coagulation factor XI	Homo sapiens	SINGLE PROTEIN	CHEMBL3638865	37	BindingDB Database		2014	None
CHEMBL3359897		0	529.52	1	4.77	6a	COc1cc2occ(C(=O)OC(C)(C)C)c2cc1OCc1nc2ccc(OS(=O)(=O)[O-])cc2s1.[Na+]	IC50	'='	124000.0	nM		Outside typical range		UO_0000065					False	CHEMBL3377581	Inhibition of human factor 11a by spectrophotometric assay	B	BAO_0000357	single protein format	Homo sapiens	None	None	None	None	CHEMBL2820	Coagulation factor XI	Homo sapiens	SINGLE PROTEIN	CHEMBL3351582	1	Scientific Literature	Bioorg. Med. Chem. Lett.	2014	None
CHEMBL1923468		0	569.08	1	2.57	40	O=C(CN1CCC[C@H](NS(=O)(=O)c2ccc3cc(Cl)ccc3c2)C1=O)N1C[C@@H]2C[C@H](C1)c1cccc(=O)n1C2	Ki	'='	13330.0	nM	4.88			UO_0000065	8.57	0.17	2.31	4.48	False	CHEMBL1926205	Inhibition of human factor 11a by Michaelis-Menten equation analysis	B	BAO_0000357	single protein format	Homo sapiens	None	None	None	None	CHEMBL2820	Coagulation factor XI	Homo sapiens	SINGLE PROTEIN	CHEMBL1921791	1	Scientific Literature	Bioorg. Med. Chem. Lett.	2011	None
CHEMBL458691	APLYSINAMISINE II	0	509.20	1	1.18	6	COC1=C(Br)[C@H](O)[C@@]2(C=C1Br)CC(C(=O)NCCCCCNC(=N)N)=NO2	Inhibition	'='	30.0	%				UO_0000187					False	CHEMBL1057765	Inhibition of factor 11a at 222 uM after 10 min	B	BAO_0000357	single protein format	None	None	None	None	None	CHEMBL2820	Coagulation factor XI	Homo sapiens	SINGLE PROTEIN	CHEMBL1152345	1	Scientific Literature	J. Nat. Prod.	2009	None
CHEMBL1159854		0	432.89	0	4.10	14	N=C(N)SCCOc1oc(=O)c2cc(NC(=O)Nc3ccccc3)ccc2c1Cl	K obs / 1	'='	104000.0	M-1 s-1									False	CHEMBL663251	Compound was evaluated for inhibition of enzyme human coagulation factor XI (inhibitor concentration were 0.7-0.8 uM)	B	BAO_0000357	single protein format	None	None	None	None	None	CHEMBL2820	Coagulation factor XI	Homo sapiens	SINGLE PROTEIN	CHEMBL1127646	1	Scientific Literature	J. Med. Chem.	1994	None
CHEMBL413155		0	729.70	2	3.35	32	CC(C)[C@H](NC(=O)[C@H](Cc1ccc(O)cc1)NC(=O)N[C@H](C)c1ccc(Br)cc1)C(=O)N[C@@H](CCCNC(=N)N)C(=O)c1nccs1	IC50	'='	6.0	nM	8.22			UO_0000065	11.27	0.24	4.87	3.89	True	CHEMBL907635	Inhibition of factor 11a	B	BAO_0000357	single protein format	None	None	None	None	None	CHEMBL2820	Coagulation factor XI	Homo sapiens	SINGLE PROTEIN	CHEMBL1138224	1	Scientific Literature	J. Med. Chem.	2006	None
CHEMBL268003		0	653.79	2	2.42	30	CC(C)[C@H](NC(=O)[C@H](Cc1cccnc1)NC(=O)N[C@H](C)c1ccc(F)cc1)C(=O)N[C@@H](CCCNC(=N)N)C(=O)c1nccs1	IC50	'='	28.0	nM	7.55			UO_0000065	11.55	0.22	5.13	3.70	False	CHEMBL907635	Inhibition of factor 11a	B	BAO_0000357	single protein format	None	None	None	None	None	CHEMBL2820	Coagulation factor XI	Homo sapiens	SINGLE PROTEIN	CHEMBL1138224	1	Scientific Literature	J. Med. Chem.	2006	None
CHEMBL3398613		0	518.07	1	4.89	3	NCC12CCC(C(=O)N[C@@H](Cc3ccccc3)c3nc(-c4ccc5c(N)n[nH]c5c4)c(Cl)[nH]3)(CC1)CC2	Ki	'='	1.49	nM	8.83			UO_0000065	17.04	0.33	3.94	6.37	False	CHEMBL3399896	Inhibition of human coagulation factor 11a at 25 degC	B	BAO_0000357	single protein format	Homo sapiens	None	None	None	None	CHEMBL2820	Coagulation factor XI	Homo sapiens	SINGLE PROTEIN	CHEMBL3396988	1	Scientific Literature	Bioorg. Med. Chem. Lett.	2015	None
CHEMBL3398627		0	509.37	2	5.69	17	Nc1n[nH]c2cc(-c3nc([C@H](Cc4ccccc4)NC(=O)c4cc(Cl)ccc4F)[nH]c3Cl)ccc12	Ki	'='	530.0	nM	6.28			UO_0000065	12.32	0.24	0.59	5.58	False	CHEMBL3399896	Inhibition of human coagulation factor 11a at 25 degC	B	BAO_0000357	single protein format	Homo sapiens	None	None	None	None	CHEMBL2820	Coagulation factor XI	Homo sapiens	SINGLE PROTEIN	CHEMBL3396988	1	Scientific Literature	Bioorg. Med. Chem. Lett.	2015	None
CHEMBL3398642		0	569.03	1	5.00	(S)-23	COC(=O)Nc1ccc(-c2c[nH]c([C@H](Cc3ccccc3)NC(=O)/C=C/c3cc(Cl)ccc3-n3cnnn3)n2)cc1	Ki	'='	6.7	nM	8.17			UO_0000065	14.36	0.27	3.17	5.85	False	CHEMBL3784478	Competitive inhibition of human coagulation factor 11a assessed as reduction in release of p-nitroaniline after 10 to 120 mins by Michaelis-Menten equation analysis	B	BAO_0000357	single protein format	Homo sapiens	None	None	None	None	CHEMBL2820	Coagulation factor XI	Homo sapiens	SINGLE PROTEIN	CHEMBL3779805	1	Scientific Literature	Bioorg. Med. Chem.	2016	None
CHEMBL3781550		0	487.60	0	4.49	(S)-21	COC(=O)Nc1ccc(-c2cc([C@H](Cc3ccccc3)NC(=O)[C@H]3CC[C@H](CN)CC3)ncn2)cc1	Ki	'='	9.1	nM	8.04			UO_0000065	16.49	0.31	3.55	6.74	False	CHEMBL3784478	Competitive inhibition of human coagulation factor 11a assessed as reduction in release of p-nitroaniline after 10 to 120 mins by Michaelis-Menten equation analysis	B	BAO_0000357	single protein format	Homo sapiens	None	None	None	None	CHEMBL2820	Coagulation factor XI	Homo sapiens	SINGLE PROTEIN	CHEMBL3779805	1	Scientific Literature	Bioorg. Med. Chem.	2016	None
CHEMBL3393386		0	468.61	0	4.37	(S)-2	NC[C@H]1CC[C@H](C(=O)N[C@@H](Cc2ccccc2)c2cc(-c3ccc4c(N)n[nH]c4c3)ccn2)CC1	Ki	'='	7.2	nM	8.14			UO_0000065	17.38	0.32	3.77	6.64	False	CHEMBL3784478	Competitive inhibition of human coagulation factor 11a assessed as reduction in release of p-nitroaniline after 10 to 120 mins by Michaelis-Menten equation analysis	B	BAO_0000357	single protein format	Homo sapiens	None	None	None	None	CHEMBL2820	Coagulation factor XI	Homo sapiens	SINGLE PROTEIN	CHEMBL3779805	1	Scientific Literature	Bioorg. Med. Chem.	2016	None
CHEMBL207453		0	566.53	1	2.71	6d	CC(C)[C@H](NC(=O)N[C@H](C)c1ccc(Br)cc1)C(=O)N[C@@H](CCCN=C(N)N)C(=O)c1nccs1	IC50	'='	1200.0	nM	5.92			UO_0000065	10.45	0.23	3.21	3.60	False	CHEMBL854192	Inhibition of F11a	B	BAO_0000357	single protein format	Homo sapiens	None	None	None	None	CHEMBL2820	Coagulation factor XI	Homo sapiens	SINGLE PROTEIN	CHEMBL1148656	1	Scientific Literature	Bioorg. Med. Chem. Lett.	2006	None
CHEMBL383007		0	395.49	0	2.54	3e	N=C(N)NCCC[C@H](NC(=O)c1ccc2ccccc2c1)C(=O)c1nccs1	IC50	'>'	200000.0	nM		Outside typical range		UO_0000065					False	CHEMBL854192	Inhibition of F11a	B	BAO_0000357	single protein format	Homo sapiens	None	None	None	None	CHEMBL2820	Coagulation factor XI	Homo sapiens	SINGLE PROTEIN	CHEMBL1148656	1	Scientific Literature	Bioorg. Med. Chem. Lett.	2006	None
CHEMBL3781580		0	486.62	1	5.09	(+/-)-17	COC(=O)Nc1ccc(-c2ccnc(C(Cc3ccccc3)NC(=O)[C@H]3CC[C@H](CN)CC3)c2)cc1	Ki	'='	12.0	nM	7.92			UO_0000065	16.28	0.30	2.83	7.45	False	CHEMBL3784478	Competitive inhibition of human coagulation factor 11a assessed as reduction in release of p-nitroaniline after 10 to 120 mins by Michaelis-Menten equation analysis	B	BAO_0000357	single protein format	Homo sapiens	None	None	None	None	CHEMBL2820	Coagulation factor XI	Homo sapiens	SINGLE PROTEIN	CHEMBL3779805	1	Scientific Literature	Bioorg. Med. Chem.	2016	None
CHEMBL3780189		0	469.59	0	4.50	(+/-)-10	NC[C@H]1CC[C@H](C(=O)NC(Cc2ccccc2)c2cc(-c3ccc4[nH]nc(O)c4c3)ccn2)CC1	Ki	'='	7.5	nM	8.12			UO_0000065	17.30	0.32	3.62	6.95	False	CHEMBL3784478	Competitive inhibition of human coagulation factor 11a assessed as reduction in release of p-nitroaniline after 10 to 120 mins by Michaelis-Menten equation analysis	B	BAO_0000357	single protein format	Homo sapiens	None	None	None	None	CHEMBL2820	Coagulation factor XI	Homo sapiens	SINGLE PROTEIN	CHEMBL3779805	1	Scientific Literature	Bioorg. Med. Chem.	2016	None
CHEMBL536972		0	653.94	2	5.98	43	Cl.NCCCC[C@H](NC(=O)c1ccc(F)c(F)c1)C(=O)c1noc(Cc2ccc(OCCc3ccc(Cl)c(Cl)c3)cc2)n1	Ki	'>'	150000.0	nM		Outside typical range		UO_0000065					False	CHEMBL868512	Inhibition of factor 11a	B	BAO_0000357	single protein format	Homo sapiens	None	None	None	None	CHEMBL2820	Coagulation factor XI	Homo sapiens	SINGLE PROTEIN	CHEMBL1138088	1	Scientific Literature	Bioorg. Med. Chem. Lett.	2006	None
CHEMBL2417909		0	516.56	1	3.94	20b	COc1ccc(-c2ccc(C(=O)NCC(C)(C)C)cc2C(=O)O)c(C(=O)Nc2ccc3nc(N)[nH]c3c2)n1	IC50	'='	20800.0	nM	4.68			UO_0000065	9.06	0.17	0.74	2.72	False	CHEMBL2421096	Inhibition of human F11a using S-2366 as substrate after 3 mins	B	BAO_0000357	single protein format	Homo sapiens	None	None	None	None	CHEMBL2820	Coagulation factor XI	Homo sapiens	SINGLE PROTEIN	CHEMBL2417432	1	Scientific Literature	Bioorg. Med. Chem. Lett.	2013	None
CHEMBL2417907		0	527.58	1	4.61	19	COc1ccc(-c2ccc(C(=O)NCC(C)(C)C)cc2C(=O)O)c(C(=O)Nc2ccc3c(N)nccc3c2)n1	IC50	'='	7200.0	nM	5.14			UO_0000065	9.75	0.18	0.53	3.29	False	CHEMBL2421096	Inhibition of human F11a using S-2366 as substrate after 3 mins	B	BAO_0000357	single protein format	Homo sapiens	None	None	None	None	CHEMBL2820	Coagulation factor XI	Homo sapiens	SINGLE PROTEIN	CHEMBL2417432	1	Scientific Literature	Bioorg. Med. Chem. Lett.	2013	None
CHEMBL2314388	sulfated pentagalloylglucoside	0	1961.14	None	None	6	O=C(OC[C@H]1O[C@@H](OC(=O)c2cc(OS(=O)(=O)[O-])c(O)c(OS(=O)(=O)[O-])c2)[C@H](OC(=O)c2cc(OS(=O)(=O)[O-])c(O)c(OS(=O)(=O)[O-])c2)[C@@H](OC(=O)c2cc(OS(=O)(=O)[O-])c(O)c(OS(=O)(=O)[O-])c2)[C@@H]1OC(=O)c1cc(OS(=O)(=O)[O-])c(O)c(OS(=O)(=O)[O-])c1)c1cc(OS(=O)(=O)[O-])c(O)c(OS(=O)(=O)[O-])c1.[Na+].[Na+].[Na+].[Na+].[Na+].[Na+].[Na+].[Na+].[Na+].[Na+]	IC50	'='	58.2	ug.mL-1		Outside typical range		UO_0000274					False	CHEMBL2320873	Competitive inhibition of human FXIa after 10 mins by spectrophotometry in presence of 33.3 uM UFH	B	BAO_0000357	single protein format	Homo sapiens	None	None	None	None	CHEMBL2820	Coagulation factor XI	Homo sapiens	SINGLE PROTEIN	CHEMBL2311290	1	Scientific Literature	J. Med. Chem.	2013	None
CHEMBL2314388	sulfated pentagalloylglucoside	0	1961.14	None	None	6	O=C(OC[C@H]1O[C@@H](OC(=O)c2cc(OS(=O)(=O)[O-])c(O)c(OS(=O)(=O)[O-])c2)[C@H](OC(=O)c2cc(OS(=O)(=O)[O-])c(O)c(OS(=O)(=O)[O-])c2)[C@@H](OC(=O)c2cc(OS(=O)(=O)[O-])c(O)c(OS(=O)(=O)[O-])c2)[C@@H]1OC(=O)c1cc(OS(=O)(=O)[O-])c(O)c(OS(=O)(=O)[O-])c1)c1cc(OS(=O)(=O)[O-])c(O)c(OS(=O)(=O)[O-])c1.[Na+].[Na+].[Na+].[Na+].[Na+].[Na+].[Na+].[Na+].[Na+].[Na+]	Inhibition						Active						False	CHEMBL2320596	Allosteric inhibition of human FXIa catalytic domain assessed as reduction in Vmax for enzyme-mediated S-2366 hydrolysis	B	BAO_0000357	single protein format	Homo sapiens	None	None	None	None	CHEMBL2820	Coagulation factor XI	Homo sapiens	SINGLE PROTEIN	CHEMBL2311290	1	Scientific Literature	J. Med. Chem.	2013	None
CHEMBL2314388	sulfated pentagalloylglucoside	0	1961.14	None	None	6	O=C(OC[C@H]1O[C@@H](OC(=O)c2cc(OS(=O)(=O)[O-])c(O)c(OS(=O)(=O)[O-])c2)[C@H](OC(=O)c2cc(OS(=O)(=O)[O-])c(O)c(OS(=O)(=O)[O-])c2)[C@@H](OC(=O)c2cc(OS(=O)(=O)[O-])c(O)c(OS(=O)(=O)[O-])c2)[C@@H]1OC(=O)c1cc(OS(=O)(=O)[O-])c(O)c(OS(=O)(=O)[O-])c1)c1cc(OS(=O)(=O)[O-])c(O)c(OS(=O)(=O)[O-])c1.[Na+].[Na+].[Na+].[Na+].[Na+].[Na+].[Na+].[Na+].[Na+].[Na+]	Inhibition						Dose-dependent effect						False	CHEMBL2317291	Inhibition of human FXIa assessed as S-2366 hydrolysis after 10 mins by microplate reader analysis	B	BAO_0000357	single protein format	Homo sapiens	None	None	None	None	CHEMBL2820	Coagulation factor XI	Homo sapiens	SINGLE PROTEIN	CHEMBL2311290	1	Scientific Literature	J. Med. Chem.	2013	None
CHEMBL3780777		0	486.62	1	5.09	(S)-20	COC(=O)Nc1ccc(-c2cc([C@H](Cc3ccccc3)NC(=O)[C@H]3CC[C@H](CN)CC3)ccn2)cc1	Ki	'='	7.9	nM	8.10			UO_0000065	16.65	0.31	3.01	7.62	False	CHEMBL3784478	Competitive inhibition of human coagulation factor 11a assessed as reduction in release of p-nitroaniline after 10 to 120 mins by Michaelis-Menten equation analysis	B	BAO_0000357	single protein format	Homo sapiens	None	None	None	None	CHEMBL2820	Coagulation factor XI	Homo sapiens	SINGLE PROTEIN	CHEMBL3779805	1	Scientific Literature	Bioorg. Med. Chem.	2016	None
CHEMBL213434		0	375.16	None	None	12	CC1(C)OB(c2ccc(NC(=N)N)cc2)OC1(C)C.O=C(O)C(F)(F)F	IC50	'='	5900.0	nM	5.23			UO_0000065	20.03	None	None	None	False	CHEMBL909746	Inhibition of f11a	B	BAO_0000357	single protein format	Homo sapiens	None	None	None	None	CHEMBL2820	Coagulation factor XI	Homo sapiens	SINGLE PROTEIN	CHEMBL1149506	1	Scientific Literature	Bioorg. Med. Chem. Lett.	2006	None
CHEMBL3951940		0	589.70	2	6.00	7	Cc1cc2ccc1[C@@H](C)COC(=O)Nc1ccc(-c3ccnn3C)c(c1)CN(C)C(=O)[C@@H]2Nc1ccc2c(N)nccc2c1	Ki	'='	3100.0	nM	5.51			UO_0000065	9.34	0.17	-0.49	4.32	False	CHEMBL3854656	Inhibition of human factor 11a using pyroGlu-Pro-Arg-pNA as substrate assessed as release of pNA after 10 to 120 mins by spectrophotometric method	B	BAO_0000357	single protein format	Homo sapiens	None	None	None	None	CHEMBL2820	Coagulation factor XI	Homo sapiens	SINGLE PROTEIN	CHEMBL3853316	1	Scientific Literature	J Med Chem	2016	None
CHEMBL3980787		0	645.70	2	6.49	8	CCOP(=O)(OCC)c1ccc2cc1CN(C)C(=O)[C@H](Nc1ccc3c(N)nccc3c1)c1ccc(c(C)c1)[C@@H](C)COC(=O)N2	Ki	'='	2900.0	nM	5.54			UO_0000065	8.58	0.16	-0.95	3.82	False	CHEMBL3854656	Inhibition of human factor 11a using pyroGlu-Pro-Arg-pNA as substrate assessed as release of pNA after 10 to 120 mins by spectrophotometric method	B	BAO_0000357	single protein format	Homo sapiens	None	None	None	None	CHEMBL2820	Coagulation factor XI	Homo sapiens	SINGLE PROTEIN	CHEMBL3853316	1	Scientific Literature	J Med Chem	2016	None
CHEMBL403113		0	509.03	2	1.60	5	CC(C)[C@H](NC(=O)[C@H](O)c1cccc(Cl)c1)C(=O)N[C@@H](CCCNC(=N)N)C(=O)c1nccs1	IC50	'='	116.0	nM	6.94			UO_0000065	13.63	0.28	5.34	4.07	False	CHEMBL3129742	Binding affinity to human factor 11a assessed as release of p-nitroaniline after 10 to 120 mins by spectrophotometric analysis	B	BAO_0000357	single protein format	Homo sapiens	None	None	None	None	CHEMBL2820	Coagulation factor XI	Homo sapiens	SINGLE PROTEIN	CHEMBL3124891	1	Scientific Literature	J. Med. Chem.	2014	None
CHEMBL237705		0	443.91	0	2.48	23	O=C(N[C@H]1COC[C@H]1NC(=O)c1ccc(Cl)s1)c1ccc(-n2ccccc2=O)cc1	Ki	'>'	11000.0	nM				UO_0000065					False	CHEMBL897887	Inhibition of human factor 11a	B	BAO_0000357	single protein format	Homo sapiens	None	None	None	None	CHEMBL2820	Coagulation factor XI	Homo sapiens	SINGLE PROTEIN	CHEMBL1149671	1	Scientific Literature	Bioorg. Med. Chem. Lett.	2007	None
CHEMBL1812011		0	572.48	2	3.84	15	COC(=O)c1c(C)oc2cc(OC)c(OCc3oc4cc(OC)c(OS(=O)(=O)[O-])cc4c3C(=O)OC)cc12.[Na+]	Activity	'>'	50.0	%				UO_0000187					False	CHEMBL3271288	Inhibition of full-length human factor-11a-mediated S-2366 hydrolysis assessed as reduction in residual activity at 300 uM preincubated for 10 mins followed by substrate addition by spectrophotometric analysis relative to control	B	BAO_0000357	single protein format	Homo sapiens	None	None	None	None	CHEMBL2820	Coagulation factor XI	Homo sapiens	SINGLE PROTEIN	CHEMBL3259627	1	Scientific Literature	J. Med. Chem.	2014	None
CHEMBL2396784		0	834.74	3	6.74	23	CCOC(=O)c1c(C)oc2cc(OC)c(OCc3oc4cc(OC)c(OCc5oc6cc(OC)c(OS(=O)(=O)[O-])cc6c5C(=O)OC)cc4c3C(=O)OCC)cc12.[Na+]	Activity	'>'	50.0	%				UO_0000187					False	CHEMBL3271288	Inhibition of full-length human factor-11a-mediated S-2366 hydrolysis assessed as reduction in residual activity at 300 uM preincubated for 10 mins followed by substrate addition by spectrophotometric analysis relative to control	B	BAO_0000357	single protein format	Homo sapiens	None	None	None	None	CHEMBL2820	Coagulation factor XI	Homo sapiens	SINGLE PROTEIN	CHEMBL3259627	1	Scientific Literature	J. Med. Chem.	2014	None
CHEMBL3262561		0	893.52	3	-1.75	37	O=C([O-])C1Cc2cc(OS(=O)(=O)[O-])c(OS(=O)(=O)[O-])cc2CN1C(=O)c1cc(OS(=O)(=O)[O-])c(OS(=O)(=O)[O-])c(OS(=O)(=O)[O-])c1.[Na+].[Na+].[Na+].[Na+].[Na+].[Na+]	Activity	'='	20.0	%				UO_0000187					False	CHEMBL3271290	Activation of full-length human factor-11a-mediated S-2366 hydrolysis at 300 uM preincubated for 10 mins followed by substrate addition by spectrophotometric analysis relative to control	B	BAO_0000357	single protein format	Homo sapiens	None	None	None	None	CHEMBL2820	Coagulation factor XI	Homo sapiens	SINGLE PROTEIN	CHEMBL3259627	1	Scientific Literature	J. Med. Chem.	2014	None
CHEMBL3398639		0	606.47	2	5.32	29	COC(=O)Nc1ccc(-c2nc([C@H](Cc3ccccc3)NC(=O)NCc3cc(Cl)ccc3-n3cnnn3)[nH]c2Cl)cc1	Ki	'='	3.4	nM	8.47			UO_0000065	13.96	0.28	3.15	5.58	False	CHEMBL3399896	Inhibition of human coagulation factor 11a at 25 degC	B	BAO_0000357	single protein format	Homo sapiens	None	None	None	None	CHEMBL2820	Coagulation factor XI	Homo sapiens	SINGLE PROTEIN	CHEMBL3396988	1	Scientific Literature	Bioorg. Med. Chem. Lett.	2015	None
CHEMBL63641		0	463.97	1	5.03	23	O=C(NCC1CCN(c2ccncc2)CC1)Nc1ccccc1NC(=O)c1ccc(Cl)cc1	K ass	'<'	10000.0	l M-1									False	CHEMBL663252	Measured for apparent association constant (binding affinity) for Coagulation factor XI	B	BAO_0000357	single protein format	None	None	None	None	None	CHEMBL2820	Coagulation factor XI	Homo sapiens	SINGLE PROTEIN	CHEMBL1133191	1	Scientific Literature	J. Med. Chem.	2000	None
CHEMBL273666		0	587.75	2	2.56	26	CC(C)C[C@H](NC(=O)OCc1ccccc1)C(=O)N[C@H](C(=O)N[C@@H](CCCNC(=N)N)C(=O)c1nccs1)C(C)C	IC50	'='	356.0	nM	6.45			UO_0000065	10.97	0.21	3.89	3.42	False	CHEMBL907635	Inhibition of factor 11a	B	BAO_0000357	single protein format	None	None	None	None	None	CHEMBL2820	Coagulation factor XI	Homo sapiens	SINGLE PROTEIN	CHEMBL1138224	1	Scientific Literature	J. Med. Chem.	2006	None
CHEMBL384430		0	653.79	2	1.97	8	CC(C)[C@H](NC(=O)[C@H](Cc1ccccc1)NNC(=O)NCc1ccc(F)cc1)C(=O)N[C@@H](CCCNC(=N)N)C(=O)c1nccs1	IC50	'='	160.0	nM	6.80			UO_0000065	10.39	0.20	4.83	3.34	False	CHEMBL907635	Inhibition of factor 11a	B	BAO_0000357	single protein format	None	None	None	None	None	CHEMBL2820	Coagulation factor XI	Homo sapiens	SINGLE PROTEIN	CHEMBL1138224	1	Scientific Literature	J. Med. Chem.	2006	None
CHEMBL216110		0	495.65	1	0.77	27	CC(=O)N[C@@H](CC(C)C)C(=O)N[C@H](C(=O)N[C@@H](CCCNC(=N)N)C(=O)c1nccs1)C(C)C	IC50	'='	26000.0	nM	4.58			UO_0000065	9.25	0.18	3.82	2.56	False	CHEMBL907635	Inhibition of factor 11a	B	BAO_0000357	single protein format	None	None	None	None	None	CHEMBL2820	Coagulation factor XI	Homo sapiens	SINGLE PROTEIN	CHEMBL1138224	1	Scientific Literature	J. Med. Chem.	2006	None
CHEMBL375598		0	703.70	2	4.02	19	CC(C)C[C@H](NC(=O)NCc1ccc(Cl)c(Cl)c1)C(=O)N[C@@H](Cc1ccccc1)C(=O)N[C@@H](CCCNC(=N)N)C(=O)c1nccs1	IC50	'='	710.0	nM	6.15			UO_0000065	8.74	0.18	2.13	3.22	False	CHEMBL907635	Inhibition of factor 11a	B	BAO_0000357	single protein format	None	None	None	None	None	CHEMBL2820	Coagulation factor XI	Homo sapiens	SINGLE PROTEIN	CHEMBL1138224	1	Scientific Literature	J. Med. Chem.	2006	None
CHEMBL273653		0	723.70	2	1.85	36	CC(C)[C@H](NC(=O)[C@H](CCCNC(N)=O)NC(=O)N[C@H](C)c1ccc(Br)cc1)C(=O)N[C@@H](CCCNC(=N)N)C(=O)c1nccs1	IC50	'='	30.0	nM	7.52			UO_0000065	10.40	0.22	5.67	3.05	True	CHEMBL907635	Inhibition of factor 11a	B	BAO_0000357	single protein format	None	None	None	None	None	CHEMBL2820	Coagulation factor XI	Homo sapiens	SINGLE PROTEIN	CHEMBL1138224	1	Scientific Literature	J. Med. Chem.	2006	None
CHEMBL218594		0	586.76	2	2.13	25	CC(C)C[C@H](NC(=O)NCc1ccccc1)C(=O)N[C@H](C(=O)N[C@@H](CCCNC(=N)N)C(=O)c1nccs1)C(C)C	IC50	'='	136.0	nM	6.87			UO_0000065	11.70	0.23	4.74	3.59	False	CHEMBL907635	Inhibition of factor 11a	B	BAO_0000357	single protein format	None	None	None	None	None	CHEMBL2820	Coagulation factor XI	Homo sapiens	SINGLE PROTEIN	CHEMBL1138224	1	Scientific Literature	J. Med. Chem.	2006	None
CHEMBL375599		0	655.65	2	3.44	23	CC(C)C[C@H](NC(=O)NCc1ccc(Cl)cc1Cl)C(=O)N[C@H](C(=O)N[C@@H](CCCNC(=N)N)C(=O)c1nccs1)C(C)C	IC50	'='	45.0	nM	7.35			UO_0000065	11.21	0.23	3.91	3.84	True	CHEMBL907635	Inhibition of factor 11a	B	BAO_0000357	single protein format	None	None	None	None	None	CHEMBL2820	Coagulation factor XI	Homo sapiens	SINGLE PROTEIN	CHEMBL1138224	1	Scientific Literature	J. Med. Chem.	2006	None
CHEMBL265598		0	669.68	2	3.83	21	CC(C)C[C@H](NC(=O)NCc1ccc(Cl)c(Cl)c1)C(=O)N[C@H](C(=O)N[C@@H](CCCNC(=N)N)C(=O)c1nccs1)C(C)(C)C	IC50	'='	9200.0	nM	5.04			UO_0000065	7.52	0.16	1.21	2.63	False	CHEMBL907635	Inhibition of factor 11a	B	BAO_0000357	single protein format	None	None	None	None	None	CHEMBL2820	Coagulation factor XI	Homo sapiens	SINGLE PROTEIN	CHEMBL1138224	1	Scientific Literature	J. Med. Chem.	2006	None
CHEMBL218978		0	610.74	2	1.28	13	CC(C)[C@H](NC(=O)[C@H](Cc1ccccc1)NNC(=O)Cc1ccco1)C(=O)N[C@@H](CCCNC(=N)N)C(=O)c1nccs1	IC50	'='	2600.0	nM	5.58			UO_0000065	9.14	0.18	4.31	2.73	False	CHEMBL907635	Inhibition of factor 11a	B	BAO_0000357	single protein format	None	None	None	None	None	CHEMBL2820	Coagulation factor XI	Homo sapiens	SINGLE PROTEIN	CHEMBL1138224	1	Scientific Literature	J. Med. Chem.	2006	None
CHEMBL384431		0	687.87	2	1.61	10	CCOC(=O)C(CC(C)C)NC(=O)NN[C@@H](Cc1ccccc1)C(=O)N[C@H](C(=O)N[C@@H](CCCNC(=N)N)C(=O)c1nccs1)C(C)C	IC50	'='	403.0	nM	6.39			UO_0000065	9.30	0.18	4.78	2.79	False	CHEMBL907635	Inhibition of factor 11a	B	BAO_0000357	single protein format	None	None	None	None	None	CHEMBL2820	Coagulation factor XI	Homo sapiens	SINGLE PROTEIN	CHEMBL1138224	1	Scientific Literature	J. Med. Chem.	2006	None
CHEMBL2315243		0	936.03	2	2.33	8.3TFA	N=C(N)c1ccc(CNC(=O)[C@@H]2Cc3ccc(cc3)NC(=O)CCN3CCN(CCC(=O)Nc4ccc(cc4)C[C@@H](NS(=O)(=O)Cc4ccccc4)C(=O)N2)CC3)cc1.O=C(O)C(F)(F)F	Ki	'='	3370.0	nM	5.47			UO_0000065	6.66	0.13	3.14	2.50	False	CHEMBL2320207	Inhibition of human FXIa	B	BAO_0000357	single protein format	Homo sapiens	None	None	None	None	CHEMBL2820	Coagulation factor XI	Homo sapiens	SINGLE PROTEIN	CHEMBL2311491	1	Scientific Literature	J. Med. Chem.	2013	None
CHEMBL2326080		0	831.84	2	3.94	10S	COc1cc(-c2nc3ccccc3c(=O)n2CCCCn2cc(Cn3c(-c4ccc(OS(=O)(=O)O)c(OC)c4)nc4ccccc4c3=O)nn2)ccc1OS(=O)(=O)O	IC50	'='	139000.0	nM		Outside typical range		UO_0000065					False	CHEMBL2330137	Inhibition of human factor 11a using S2366 as substrate after 10 mins by spectrophotometry	B	BAO_0000357	single protein format	Homo sapiens	None	None	None	None	CHEMBL2820	Coagulation factor XI	Homo sapiens	SINGLE PROTEIN	CHEMBL2321813	1	Scientific Literature	J. Med. Chem.	2013	None
CHEMBL2326343		0	771.79	2	3.92	13S	O=c1c2ccccc2nc(-c2ccc(OS(=O)(=O)O)cc2)n1CCCCn1cc(Cn2c(-c3ccc(OS(=O)(=O)O)cc3)nc3ccccc3c2=O)nn1	Kd	'='	84000.0	nM	4.08			UO_0000065	5.28	0.10	0.16	1.79	False	CHEMBL2330138	Binding affinity to human factor 11a-DEGR by spectrofluorometry	B	BAO_0000357	single protein format	Homo sapiens	None	None	None	None	CHEMBL2820	Coagulation factor XI	Homo sapiens	SINGLE PROTEIN	CHEMBL2321813	1	Scientific Literature	J. Med. Chem.	2013	None
CHEMBL2326352		0	1039.96	None	None	26S	COc1cc(-c2nc3ccccc3c(=O)n2CCCCn2cc(COc3cc(-c4oc5cc(OS(=O)(=O)O)cc(OC)c5c(=O)c4OS(=O)(=O)O)ccc3OS(=O)(=O)O)nn2)ccc1OS(=O)(=O)O	IC50	'='	216000.0	nM		Outside typical range		UO_0000065					False	CHEMBL2330137	Inhibition of human factor 11a using S2366 as substrate after 10 mins by spectrophotometry	B	BAO_0000357	single protein format	Homo sapiens	None	None	None	None	CHEMBL2820	Coagulation factor XI	Homo sapiens	SINGLE PROTEIN	CHEMBL2321813	1	Scientific Literature	J. Med. Chem.	2013	None
CHEMBL2326343		0	771.79	2	3.92	13S	O=c1c2ccccc2nc(-c2ccc(OS(=O)(=O)O)cc2)n1CCCCn1cc(Cn2c(-c3ccc(OS(=O)(=O)O)cc3)nc3ccccc3c2=O)nn1	IC50	'='	82000.0	nM	4.09			UO_0000065	5.29	0.10	0.17	1.79	False	CHEMBL2330137	Inhibition of human factor 11a using S2366 as substrate after 10 mins by spectrophotometry	B	BAO_0000357	single protein format	Homo sapiens	None	None	None	None	CHEMBL2820	Coagulation factor XI	Homo sapiens	SINGLE PROTEIN	CHEMBL2321813	1	Scientific Literature	J. Med. Chem.	2013	None
CHEMBL2326354		0	824.81	2	2.78	28S	O=c1c2ccccc2nc(-c2ccc(OS(=O)(=O)O)cc2)n1Cc1cn(CCn2cc(Cn3c(-c4ccc(OS(=O)(=O)O)cc4)nc4ccccc4c3=O)nn2)nn1	Efficacy	'='	98.0	%				UO_0000187					False	CHEMBL2330220	Inhibition of human factor 11a using S2366 as substrate assessed as residual protease activity after 10 mins by spectrophotometry	B	BAO_0000357	single protein format	Homo sapiens	None	None	None	None	CHEMBL2820	Coagulation factor XI	Homo sapiens	SINGLE PROTEIN	CHEMBL2321813	1	Scientific Literature	J. Med. Chem.	2013	None
CHEMBL2326348		0	867.85	2	3.11	18S	O=c1c2ccccc2nc(-c2cccc(OS(=O)(=O)O)c2)n1CCCCn1cc(Cn2c(-c3cc(OS(=O)(=O)O)cc(OS(=O)(=O)O)c3)nc3ccccc3c2=O)nn1	IC50	'='	213000.0	nM		Outside typical range		UO_0000065					False	CHEMBL2330137	Inhibition of human factor 11a using S2366 as substrate after 10 mins by spectrophotometry	B	BAO_0000357	single protein format	Homo sapiens	None	None	None	None	CHEMBL2820	Coagulation factor XI	Homo sapiens	SINGLE PROTEIN	CHEMBL2321813	1	Scientific Literature	J. Med. Chem.	2013	None
CHEMBL3735080		0	1228.42	None	None	mupain-1-16	CC(C)C[C@@H]1NC(=O)[C@H](Cc2ccc(O)cc2)NC(=O)[C@H](CC2CCN(C(=N)N)CC2)NC(=O)[C@H](CO)NC(=O)[C@H](Cc2ccc(O)cc2)NC(=O)[C@H](C)NC(=O)[C@@H]2CCCN2C(=O)[C@@H](N)CSSC[C@@H](C(=O)O)NC(=O)[C@H](CC(=O)O)NC1=O	Ki	'='	2560.0	nM	5.59			UO_0000065	4.55	None	None	None	False	CHEMBL3739091	Inhibition of human coagulation factor 11a after 15 mins	B	BAO_0000357	single protein format	Homo sapiens	None	None	None	None	CHEMBL2820	Coagulation factor XI	Homo sapiens	SINGLE PROTEIN	CHEMBL3734702	1	Scientific Literature	J. Med. Chem.	2015	None
CHEMBL3734777		0	1188.35	None	None	mupain-1	CC(C)C[C@@H]1NC(=O)[C@H](Cc2ccc(O)cc2)NC(=O)[C@H](CCCNC(=N)N)NC(=O)[C@H](CO)NC(=O)[C@H](Cc2ccc(O)cc2)NC(=O)[C@H](C)NC(=O)[C@@H]2CCCN2C(=O)[C@@H](N)CSSC[C@@H](C(=O)O)NC(=O)[C@H](CC(=O)O)NC1=O	Ki	'>'	1000000.0	nM		Outside typical range		UO_0000065					False	CHEMBL3739091	Inhibition of human coagulation factor 11a after 15 mins	B	BAO_0000357	single protein format	Homo sapiens	None	None	None	None	CHEMBL2820	Coagulation factor XI	Homo sapiens	SINGLE PROTEIN	CHEMBL3734702	1	Scientific Literature	J. Med. Chem.	2015	None
CHEMBL3945550		0	583.47	1	3.23	BDBM222998	N=C(N)N1CCc2nc(C(=O)N3CCc4c(Br)cccc4C3C(=O)Nc3ccc(C(=O)O)cc3)sc2C1	Ki	'='	90.64	nM	7.04		389797	UO_0000065	12.07	0.26	3.81	4.61	False	CHEMBL3888323	In Vitro Assay: Factor XIa determinations were made in 50 mM HEPES buffer at pH 7.4 containing 145 mM NaCl, 5 mM KCl, and 0.1% PEG 8000 (polyethylene glycol; JT Baker or Fisher Scientific). Determinations were made using purified human Factor XIa at a final concentration of 75-200 pM (Haematologic Technologies) and the synthetic substrate S-2366 (pyroGlu-Pro-Arg-pNA; CHROMOGENIX® or AnaSpec) at a…	B	BAO_0000357	single protein format	Homo sapiens	None	None	None	None	CHEMBL2820	Coagulation factor XI	Homo sapiens	SINGLE PROTEIN	CHEMBL3886658	37	BindingDB Database		2016	None
CHEMBL3923433		0	560.70	1	3.84	BDBM222994	COC1CCN(c2cccc3c2CCN(C(=O)C2CC4(CCNCC4)C2)C3C(=O)Nc2ccc(C(=O)O)cc2)CC1	Ki	'='	190.0	nM	6.72		389799	UO_0000065	11.99	0.22	2.88	6.04	False	CHEMBL3888323	In Vitro Assay: Factor XIa determinations were made in 50 mM HEPES buffer at pH 7.4 containing 145 mM NaCl, 5 mM KCl, and 0.1% PEG 8000 (polyethylene glycol; JT Baker or Fisher Scientific). Determinations were made using purified human Factor XIa at a final concentration of 75-200 pM (Haematologic Technologies) and the synthetic substrate S-2366 (pyroGlu-Pro-Arg-pNA; CHROMOGENIX® or AnaSpec) at a…	B	BAO_0000357	single protein format	Homo sapiens	None	None	None	None	CHEMBL2820	Coagulation factor XI	Homo sapiens	SINGLE PROTEIN	CHEMBL3886658	37	BindingDB Database		2016	None
CHEMBL3580756		0	681.54	1	3.49	10	COC(=O)Nc1ccc(-c2nc([C@H](CC(=O)N3CCN(C(C)=O)CC3)NC(=O)/C=C/c3cc(Cl)ccc3-n3cnnn3)[nH]c2Cl)cc1	Ki	'='	0.6	nM	9.22			UO_0000065	13.53	0.27	5.73	5.11	False	CHEMBL3584521	Inhibition of human coagulation factor 11a using p-nitroaniline as substrate assessed as substrate hydrolysis by spectrophotometry	B	BAO_0000357	single protein format	Homo sapiens	None	None	None	None	CHEMBL2820	Coagulation factor XI	Homo sapiens	SINGLE PROTEIN	CHEMBL3580601	1	Scientific Literature	ACS Med. Chem. Lett.	2015	None
CHEMBL3980964		0	495.90	0	3.95	BDBM246288	CCC(C(=O)Nc1cc(F)c2c(=O)[nH][nH]c2c1)n1cc(OC)c(-c2cc(Cl)ccc2C#N)cc1=O	IC50	'='	6.8	nM	8.17		429376	UO_0000065	16.47	0.32	4.22	6.15	False	CHEMBL3889018	Inhibition Assay: Test substances are dissolved in dimethyl sulphoxide and serially diluted in dimethyl sulphoxide (3000 μM to 0.0078 μM; resulting final concentrations in the test: 50 μM to 0.00013 μM). In each case 1 μl of the diluted substance solutions are placed into the wells of white microtitre plates from Greiner (384 wells). 20 μl of assay buffer (50 mM of Tris/HCl pH 7.4; 100 mM of sodi…	B	BAO_0000357	single protein format	Homo sapiens	None	None	None	None	CHEMBL2820	Coagulation factor XI	Homo sapiens	SINGLE PROTEIN	CHEMBL3886919	37	BindingDB Database		2016	None
CHEMBL3926756		0	561.71	1	1.17	BDBM238256	NC[C@H]1CC[C@H](C(=O)N2C[C@@H](N3CCN(S(=O)(=O)C4CC4)CC3)C[C@H]2C(=O)Nc2ccc(C(=O)O)cc2)CC1	IC50	'='	14.0	nM	7.85		415481	UO_0000065	13.98	0.28	6.68	5.12	False	CHEMBL3888768	In Vitro Assay: Human Factor XIa (Haematologic Technologies Inc.) activity was measured at an enzyme concentration of 0.1 U/mL in 150 mM NaCl, 5 mM KCl, 1 mg/mL PEG6000, 50 mM HEPES-NaOH (pH7.4) with 300 μM S-2366 (pyroGlu-Pro-Arg-pNA, Chromogenix).	B	BAO_0000357	single protein format	Homo sapiens	None	None	None	None	CHEMBL2820	Coagulation factor XI	Homo sapiens	SINGLE PROTEIN	CHEMBL3886831	37	BindingDB Database		2016	None
CHEMBL3913873		0	540.40	2	5.53	BDBM246296	N#Cc1ccc(Cl)cc1-c1cc(=O)n(C(C[C@@H]2CCCCO2)C(=O)Nc2ccc(C(=O)O)cc2)cc1Cl	IC50	'='	2.9	nM	8.54		429379	UO_0000065	15.80	0.32	3.01	7.03	False	CHEMBL3889018	Inhibition Assay: Test substances are dissolved in dimethyl sulphoxide and serially diluted in dimethyl sulphoxide (3000 μM to 0.0078 μM; resulting final concentrations in the test: 50 μM to 0.00013 μM). In each case 1 μl of the diluted substance solutions are placed into the wells of white microtitre plates from Greiner (384 wells). 20 μl of assay buffer (50 mM of Tris/HCl pH 7.4; 100 mM of sodi…	B	BAO_0000357	single protein format	Homo sapiens	None	None	None	None	CHEMBL2820	Coagulation factor XI	Homo sapiens	SINGLE PROTEIN	CHEMBL3886919	37	BindingDB Database		2016	None
CHEMBL3359899		0	430.46	0	3.98	6c	Cc1nc2ccc(OCc3nc4ccc(OS(=O)(=O)[O-])cc4s3)cc2s1.[Na+]	Activity	'='	120.0	%				UO_0000187					False	CHEMBL3377051	Inhibition of human factor 11a assessed as residual activity at 500 uM by spectrophotometric assay	B	BAO_0000357	single protein format	Homo sapiens	None	None	None	None	CHEMBL2820	Coagulation factor XI	Homo sapiens	SINGLE PROTEIN	CHEMBL3351582	1	Scientific Literature	Bioorg. Med. Chem. Lett.	2014	None
CHEMBL3127466		0	491.55	1	5.72	9	N=C(N)c1ccc2c(c1)[C@@H](c1ccccc1)C[C@@H](c1ccccc1-c1ccc(C(=O)O)cc1C(=O)O)N2	Ki	'='	8.5	nM	8.07			UO_0000065	16.42	0.30	2.35	5.91	False	CHEMBL3129742	Binding affinity to human factor 11a assessed as release of p-nitroaniline after 10 to 120 mins by spectrophotometric analysis	B	BAO_0000357	single protein format	Homo sapiens	None	None	None	None	CHEMBL2820	Coagulation factor XI	Homo sapiens	SINGLE PROTEIN	CHEMBL3124891	1	Scientific Literature	J. Med. Chem.	2014	None
CHEMBL2312000		0	477.49	0	4.03	2	Cc1ccc(CN2C(=O)c3oc4ccccc4c(=O)c3C2c2cccc(OS(=O)(=O)O)c2)cc1	Inhibition						Active						False	CHEMBL2318117	Inhibition of human coagulation factor 11a at 365 uM after 10 mins by spectrophotometric analysis	B	BAO_0000357	single protein format	Homo sapiens	None	None	None	None	CHEMBL2820	Coagulation factor XI	Homo sapiens	SINGLE PROTEIN	CHEMBL2311322	1	Scientific Literature	Bioorg. Med. Chem. Lett.	2013	None
CHEMBL3127463		0	603.72	3	6.28	(+)-1, enantiomer 2	CC(C)CC(=O)Nc1cc(-c2ccc(C(N)=O)cc2C(=O)O)cc(C2CC(C)(c3ccccc3)c3cc(C(=N)N)ccc3N2)c1	Ki	'='	0.2	nM	9.70			UO_0000065	16.07	0.29	3.42	5.66	False	CHEMBL3129742	Binding affinity to human factor 11a assessed as release of p-nitroaniline after 10 to 120 mins by spectrophotometric analysis	B	BAO_0000357	single protein format	Homo sapiens	None	None	None	None	CHEMBL2820	Coagulation factor XI	Homo sapiens	SINGLE PROTEIN	CHEMBL3124891	1	Scientific Literature	J. Med. Chem.	2014	None
CHEMBL3127480		0	518.62	2	5.56	24	CNC(=O)c1ccc(-c2cccc([C@@H]3C[C@](C)(c4ccccc4)c4cc(C(=N)N)ccc4N3)c2)c(C(=O)O)c1	Ki	'='	154.0	nM	6.81			UO_0000065	13.14	0.24	1.25	5.31	False	CHEMBL3129742	Binding affinity to human factor 11a assessed as release of p-nitroaniline after 10 to 120 mins by spectrophotometric analysis	B	BAO_0000357	single protein format	Homo sapiens	None	None	None	None	CHEMBL2820	Coagulation factor XI	Homo sapiens	SINGLE PROTEIN	CHEMBL3124891	1	Scientific Literature	J. Med. Chem.	2014	None
CHEMBL3127474		0	533.63	3	5.95	17	CNC(=O)Nc1ccc(-c2cccc([C@@H]3C[C@](C)(c4ccccc4)c4cc(C(=N)N)ccc4N3)c2)c(C(=O)O)c1	Ki	'='	15.0	nM	7.82			UO_0000065	14.66	0.27	1.87	5.58	False	CHEMBL3129742	Binding affinity to human factor 11a assessed as release of p-nitroaniline after 10 to 120 mins by spectrophotometric analysis	B	BAO_0000357	single protein format	Homo sapiens	None	None	None	None	CHEMBL2820	Coagulation factor XI	Homo sapiens	SINGLE PROTEIN	CHEMBL3124891	1	Scientific Literature	J. Med. Chem.	2014	None
CHEMBL3115903		0	536.68	2	1.79	39	N=C(N)c1ccc(CNC(=O)C(Cc2ccc(CN)cc2)NC(=O)[C@@H](CC2CCCCC2)NCC(=O)O)cc1	Ki	'='	19000.0	nM	4.72			UO_0000065	8.80	0.17	2.93	2.57	False	CHEMBL3119261	Competitive inhibition of human coagulation factor 11a using S-2366 as substrate	B	BAO_0000357	single protein format	Homo sapiens	None	None	None	None	CHEMBL2820	Coagulation factor XI	Homo sapiens	SINGLE PROTEIN	CHEMBL3112440	1	Scientific Literature	Bioorg. Med. Chem. Lett.	2014	None
CHEMBL3115901		0	522.65	2	1.91	37	N=C(N)c1ccc(CNC(=O)[C@H](Cc2ccc(N)cc2)NC(=O)[C@@H](CC2CCCCC2)NCC(=O)O)cc1	Ki	'='	300.0	nM	6.52			UO_0000065	12.48	0.23	4.61	3.56	False	CHEMBL3119261	Competitive inhibition of human coagulation factor 11a using S-2366 as substrate	B	BAO_0000357	single protein format	Homo sapiens	None	None	None	None	CHEMBL2820	Coagulation factor XI	Homo sapiens	SINGLE PROTEIN	CHEMBL3112440	1	Scientific Literature	Bioorg. Med. Chem. Lett.	2014	None
CHEMBL3115901		0	522.65	2	1.91	37	N=C(N)c1ccc(CNC(=O)[C@H](Cc2ccc(N)cc2)NC(=O)[C@@H](CC2CCCCC2)NCC(=O)O)cc1	IC50	'='	580.0	nM	6.24			UO_0000065	11.93	0.22	4.33	3.40	False	CHEMBL3119476	Inhibition of human coagulation factor 11a using S-2366 as substrate preincubated for 300 seconds followed by substrate addition measured after 40 mins by spectrophotometric analysis	B	BAO_0000357	single protein format	Homo sapiens	None	None	None	None	CHEMBL2820	Coagulation factor XI	Homo sapiens	SINGLE PROTEIN	CHEMBL3112440	1	Scientific Literature	Bioorg. Med. Chem. Lett.	2014	None
CHEMBL2312001		0	653.60	1	3.36	3	O=C(Nc1ccc(OS(=O)(=O)O)cc1)c1cccc(N2C(=O)c3ccc(C(=O)Nc4ccc(OS(=O)(=O)O)cc4)cc3C2=O)c1	Inhibition						Not Active						False	CHEMBL2318117	Inhibition of human coagulation factor 11a at 365 uM after 10 mins by spectrophotometric analysis	B	BAO_0000357	single protein format	Homo sapiens	None	None	None	None	CHEMBL2820	Coagulation factor XI	Homo sapiens	SINGLE PROTEIN	CHEMBL2311322	1	Scientific Literature	Bioorg. Med. Chem. Lett.	2013	None
CHEMBL3355683		0	606.05	0	4.35	16b	NC[C@H]1CC[C@H](C(=O)N[C@@H](Cc2ccccc2)c2nc(-c3ccc4c(N)n[nH]c4c3)c(Cl)[nH]2)CC1.O=C(O)C(F)(F)F	Ki	'='	0.8	nM	9.10			UO_0000065	18.49	0.35	4.75	6.57	False	CHEMBL3384455	Inhibition of human coagulation factor 11a using p-nitroaniline as substrate assessed as substrate hydrolysis at 37 degC by spectrophotometrically	B	BAO_0000357	single protein format	Homo sapiens	None	None	None	None	CHEMBL2820	Coagulation factor XI	Homo sapiens	SINGLE PROTEIN	CHEMBL3351269	1	Scientific Literature	J. Med. Chem.	2014	None
CHEMBL3393384		0	467.62	0	4.98	(R)-22	NC[C@H]1CC[C@H](C(=O)N[C@H](Cc2ccccc2)c2cccc(-c3ccc4c(N)n[nH]c4c3)c2)CC1	Ki	'='	6160.0	nM	5.21			UO_0000065	11.14	0.20	0.23	4.74	False	CHEMBL3395462	Inhibition of human coagulation factor 11a after 10 to 120 mins	B	BAO_0000357	single protein format	Homo sapiens	None	None	None	None	CHEMBL2820	Coagulation factor XI	Homo sapiens	SINGLE PROTEIN	CHEMBL3393047	1	Scientific Literature	Bioorg. Med. Chem. Lett.	2015	None
CHEMBL3393376		0	428.58	0	4.50	(+/-)-16	NC[C@H]1CC[C@H](C(=O)NC(Cc2ccccc2)c2cc(-c3ccccc3)cc(N)n2)CC1	Ki	'='	227.0	nM	6.64			UO_0000065	15.50	0.28	2.14	7.07	False	CHEMBL3395462	Inhibition of human coagulation factor 11a after 10 to 120 mins	B	BAO_0000357	single protein format	Homo sapiens	None	None	None	None	CHEMBL2820	Coagulation factor XI	Homo sapiens	SINGLE PROTEIN	CHEMBL3393047	1	Scientific Literature	Bioorg. Med. Chem. Lett.	2015	None
CHEMBL2326344		0	771.79	2	3.92	14S	O=c1c2ccccc2nc(-c2cccc(OS(=O)(=O)O)c2)n1CCCCn1cc(Cn2c(-c3ccc(OS(=O)(=O)O)cc3)nc3ccccc3c2=O)nn1	IC50	'='	91000.0	nM	4.04			UO_0000065	5.24	0.10	0.12	1.77	False	CHEMBL2330137	Inhibition of human factor 11a using S2366 as substrate after 10 mins by spectrophotometry	B	BAO_0000357	single protein format	Homo sapiens	None	None	None	None	CHEMBL2820	Coagulation factor XI	Homo sapiens	SINGLE PROTEIN	CHEMBL2321813	1	Scientific Literature	J. Med. Chem.	2013	None
CHEMBL2326079		0	845.83	2	3.55	9S	CC(=O)Oc1cc(OS(=O)(=O)O)cc(-c2nc3ccccc3c(=O)n2CCCCn2cc(Cn3c(-c4cc(O)cc(OS(=O)(=O)O)c4)nc4ccccc4c3=O)nn2)c1	IC50	'='	153000.0	nM		Outside typical range		UO_0000065					False	CHEMBL2330137	Inhibition of human factor 11a using S2366 as substrate after 10 mins by spectrophotometry	B	BAO_0000357	single protein format	Homo sapiens	None	None	None	None	CHEMBL2820	Coagulation factor XI	Homo sapiens	SINGLE PROTEIN	CHEMBL2321813	1	Scientific Literature	J. Med. Chem.	2013	None
CHEMBL2326344		0	771.79	2	3.92	14S	O=c1c2ccccc2nc(-c2cccc(OS(=O)(=O)O)c2)n1CCCCn1cc(Cn2c(-c3ccc(OS(=O)(=O)O)cc3)nc3ccccc3c2=O)nn1	Efficacy	'='	103.0	%				UO_0000187					False	CHEMBL2330220	Inhibition of human factor 11a using S2366 as substrate assessed as residual protease activity after 10 mins by spectrophotometry	B	BAO_0000357	single protein format	Homo sapiens	None	None	None	None	CHEMBL2820	Coagulation factor XI	Homo sapiens	SINGLE PROTEIN	CHEMBL2321813	1	Scientific Literature	J. Med. Chem.	2013	None
CHEMBL2326346		0	799.84	2	4.70	16S	O=c1c2ccccc2nc(-c2ccc(OS(=O)(=O)O)cc2)n1CCCCCCn1cc(Cn2c(-c3ccc(OS(=O)(=O)O)cc3)nc3ccccc3c2=O)nn1	Activity	'='	4.2	%				UO_0000187					False	CHEMBL2330210	Inhibition of human wild type full length factor 11a transfected in HEK293 cells using S2366 as substrate assessed as residual protease activity at 3 uM after 10 mins by spectrophotometry	B	BAO_0000219	cell-based format	Homo sapiens	None	None	HEK293	None	CHEMBL2820	Coagulation factor XI	Homo sapiens	SINGLE PROTEIN	CHEMBL2321813	1	Scientific Literature	J. Med. Chem.	2013	CHEMBL3307715
CHEMBL3359903		0	638.63	3	5.33	14c	CCOC(=O)c1c(C)[nH]c2ccc(OCc3c(C(=O)OCC)c4cc(OS(=O)(=O)[O-])ccc4n3C(=O)OC(C)(C)C)cc12.[Na+]	Vmax	'='	32.32	mAU/min/uM									False	CHEMBL3377588	Mixed-type inhibition of human factor 11a using S-2366 as substrate assessed as decrease in substrate Vmax at 20 uM by Michaelis-Menten kinetics (Rvb = 35.40 mAU/min/microM)	B	BAO_0000357	single protein format	Homo sapiens	None	None	None	None	CHEMBL2820	Coagulation factor XI	Homo sapiens	SINGLE PROTEIN	CHEMBL3351582	1	Scientific Literature	Bioorg. Med. Chem. Lett.	2014	None
CHEMBL3393366		0	413.57	0	4.91	(+/-)-6	NC[C@H]1CC[C@H](C(=O)NC(Cc2ccccc2)c2ccnc(-c3ccccc3)c2)CC1	Ki	'='	433.0	nM	6.36			UO_0000065	15.39	0.28	1.45	9.36	False	CHEMBL3395462	Inhibition of human coagulation factor 11a after 10 to 120 mins	B	BAO_0000357	single protein format	Homo sapiens	None	None	None	None	CHEMBL2820	Coagulation factor XI	Homo sapiens	SINGLE PROTEIN	CHEMBL3393047	1	Scientific Literature	Bioorg. Med. Chem. Lett.	2015	None
CHEMBL173994		0	568.87	2	5.43	13a, ZK-810388	COc1cc(Cl)cc(C(=O)Nc2ccc(Cl)cn2)c1NC(=O)c1scc(CN(C)C2=NCCO2)c1Cl	Ki	'>'	10000.0	nM				UO_0000065					False	CHEMBL889340	Inhibition of human F11a	B	BAO_0000357	single protein format	Homo sapiens	None	None	None	None	CHEMBL2820	Coagulation factor XI	Homo sapiens	SINGLE PROTEIN	CHEMBL1145379	1	Scientific Literature	J. Med. Chem.	2007	None
CHEMBL2396790		0	860.77	3	7.30	28	C=CCOC(=O)c1c(C)oc2cc(OC)c(OCc3oc4cc(OC)c(OCc5oc6cc(OC)c(OS(=O)(=O)[O-])cc6c5C(=O)OCC)cc4c3C(=O)OCC)cc12.[Na+]	Efficacy	'='	100.0	%				UO_0000187					False	CHEMBL3271291	Inhibition of full-length human factor-11a-mediated S-2366 hydrolysis preincubated for 10 mins followed by substrate addition by spectrophotometric analysis relative to control	B	BAO_0000357	single protein format	Homo sapiens	None	None	None	None	CHEMBL2820	Coagulation factor XI	Homo sapiens	SINGLE PROTEIN	CHEMBL3259627	1	Scientific Literature	J. Med. Chem.	2014	None
CHEMBL2396787		0	862.79	3	7.52	24	CCOC(=O)c1c(C)oc2cc(OC)c(OCc3oc4cc(OC)c(OCc5oc6cc(OCC)c(OS(=O)(=O)[O-])cc6c5C(=O)OCC)cc4c3C(=O)OCC)cc12.[Na+]	Vmax	'='	48.7	mAU/min									False	CHEMBL3271300	Non-competitive inhibition of human factor-11a-mediated S-2366 hydrolysis at 300 nM by Michaelis-Menten plot analysis	B	BAO_0000357	single protein format	Homo sapiens	None	None	None	None	CHEMBL2820	Coagulation factor XI	Homo sapiens	SINGLE PROTEIN	CHEMBL3259627	1	Scientific Literature	J. Med. Chem.	2014	None
CHEMBL2396787		0	862.79	3	7.52	24	CCOC(=O)c1c(C)oc2cc(OC)c(OCc3oc4cc(OC)c(OCc5oc6cc(OCC)c(OS(=O)(=O)[O-])cc6c5C(=O)OCC)cc4c3C(=O)OCC)cc12.[Na+]	Vmax	'='	9.8	mAU/min									False	CHEMBL3265743	Non-competitive inhibition of human factor-11a-mediated S-2366 hydrolysis at 900 nM by Michaelis-Menten plot analysis	B	BAO_0000357	single protein format	Homo sapiens	None	None	None	None	CHEMBL2820	Coagulation factor XI	Homo sapiens	SINGLE PROTEIN	CHEMBL3259627	1	Scientific Literature	J. Med. Chem.	2014	None
CHEMBL2396787		0	862.79	3	7.52	24	CCOC(=O)c1c(C)oc2cc(OC)c(OCc3oc4cc(OC)c(OCc5oc6cc(OCC)c(OS(=O)(=O)[O-])cc6c5C(=O)OCC)cc4c3C(=O)OCC)cc12.[Na+]	Km	'='	380000.0	nM				UO_0000065					False	CHEMBL3271299	Non-competitive inhibition of human factor-11a-mediated S-2366 hydrolysis at 150 nM by Michaelis-Menten plot analysis	B	BAO_0000357	single protein format	Homo sapiens	None	None	None	None	CHEMBL2820	Coagulation factor XI	Homo sapiens	SINGLE PROTEIN	CHEMBL3259627	1	Scientific Literature	J. Med. Chem.	2014	None
CHEMBL3262557		0	697.57	1	3.36	63	O=C(Nc1ccc(OS(=O)(=O)[O-])cc1)c1cccc(N2C(=O)c3ccc(C(=O)Nc4ccc(OS(=O)(=O)[O-])cc4)cc3C2=O)c1.[Na+].[Na+]	IC50	'='	122000.0	nM		Outside typical range		UO_0000065					False	CHEMBL3271292	Inhibition of full-length human factor-11a-mediated S-2366 hydrolysis preincubated for 10 mins followed by substrate addition by spectrophotometric analysis	B	BAO_0000357	single protein format	Homo sapiens	None	None	None	None	CHEMBL2820	Coagulation factor XI	Homo sapiens	SINGLE PROTEIN	CHEMBL3259627	1	Scientific Literature	J. Med. Chem.	2014	None
CHEMBL3262555		0	614.56	3	5.01	21	CCOC(=O)c1c(C)oc2cc(OC)c(OCc3oc4cc(OCC)c(OS(=O)(=O)[O-])cc4c3C(=O)OCC)cc12.[Na+]	Vmax	'='	37.4	mAU/min									False	CHEMBL3271296	Non-competitive inhibition of human factor-11a-mediated S-2366 hydrolysis at 5 uM by Michaelis-Menten plot analysis	B	BAO_0000357	single protein format	Homo sapiens	None	None	None	None	CHEMBL2820	Coagulation factor XI	Homo sapiens	SINGLE PROTEIN	CHEMBL3259627	1	Scientific Literature	J. Med. Chem.	2014	None
CHEMBL2314388	sulfated pentagalloylglucoside	0	1961.14	None	None	6	O=C(OC[C@H]1O[C@@H](OC(=O)c2cc(OS(=O)(=O)[O-])c(O)c(OS(=O)(=O)[O-])c2)[C@H](OC(=O)c2cc(OS(=O)(=O)[O-])c(O)c(OS(=O)(=O)[O-])c2)[C@@H](OC(=O)c2cc(OS(=O)(=O)[O-])c(O)c(OS(=O)(=O)[O-])c2)[C@@H]1OC(=O)c1cc(OS(=O)(=O)[O-])c(O)c(OS(=O)(=O)[O-])c1)c1cc(OS(=O)(=O)[O-])c(O)c(OS(=O)(=O)[O-])c1.[Na+].[Na+].[Na+].[Na+].[Na+].[Na+].[Na+].[Na+].[Na+].[Na+]	Efficacy	'='	100.0	%				UO_0000187					False	CHEMBL2320887	Inhibition of human FXIa using FIX as substrate assessed as FIXbeta formation at 3 uM after 120 mins by Western blotting analysis	B	BAO_0000357	single protein format	Homo sapiens	None	None	None	None	CHEMBL2820	Coagulation factor XI	Homo sapiens	SINGLE PROTEIN	CHEMBL2311290	1	Scientific Literature	J. Med. Chem.	2013	None
CHEMBL2314388	sulfated pentagalloylglucoside	0	1961.14	None	None	6	O=C(OC[C@H]1O[C@@H](OC(=O)c2cc(OS(=O)(=O)[O-])c(O)c(OS(=O)(=O)[O-])c2)[C@H](OC(=O)c2cc(OS(=O)(=O)[O-])c(O)c(OS(=O)(=O)[O-])c2)[C@@H](OC(=O)c2cc(OS(=O)(=O)[O-])c(O)c(OS(=O)(=O)[O-])c2)[C@@H]1OC(=O)c1cc(OS(=O)(=O)[O-])c(O)c(OS(=O)(=O)[O-])c1)c1cc(OS(=O)(=O)[O-])c(O)c(OS(=O)(=O)[O-])c1.[Na+].[Na+].[Na+].[Na+].[Na+].[Na+].[Na+].[Na+].[Na+].[Na+]	IC50	'='	92.7	ug.mL-1		Outside typical range		UO_0000274					False	CHEMBL2320875	Competitive inhibition of human FXIa after 10 mins by spectrophotometry in presence of 3.33 uM UFH	B	BAO_0000357	single protein format	Homo sapiens	None	None	None	None	CHEMBL2820	Coagulation factor XI	Homo sapiens	SINGLE PROTEIN	CHEMBL2311290	1	Scientific Literature	J. Med. Chem.	2013	None
CHEMBL3735263		0	1260.56	None	None	peptide10	CC(C)C[C@@H]1NC(=O)[C@H](C)NC(=O)[C@H](CC2CCN(C(=N)N)CC2)NC(=O)[C@H](Cc2ccccc2)NC(=O)[C@H](CCCNC(=N)N)NC(=O)[C@H](C)NC(=O)[C@@H]2CCCN2C(=O)[C@@H](N)CSSC[C@@H](C(=O)O)NC(=O)[C@H](Cc2c[nH]c3ccccc23)NC1=O	Ki	'='	6630.0	nM	5.18			UO_0000065	4.11	None	None	None	False	CHEMBL3739091	Inhibition of human coagulation factor 11a after 15 mins	B	BAO_0000357	single protein format	Homo sapiens	None	None	None	None	CHEMBL2820	Coagulation factor XI	Homo sapiens	SINGLE PROTEIN	CHEMBL3734702	1	Scientific Literature	J. Med. Chem.	2015	None
CHEMBL2326345		0	785.82	2	4.31	15S	O=c1c2ccccc2nc(-c2ccc(OS(=O)(=O)O)cc2)n1CCCCCn1cc(Cn2c(-c3ccc(OS(=O)(=O)O)cc3)nc3ccccc3c2=O)nn1	IC50	'='	59000.0	nM	4.23			UO_0000065	5.38	0.11	-0.08	1.86	False	CHEMBL2330137	Inhibition of human factor 11a using S2366 as substrate after 10 mins by spectrophotometry	B	BAO_0000357	single protein format	Homo sapiens	None	None	None	None	CHEMBL2820	Coagulation factor XI	Homo sapiens	SINGLE PROTEIN	CHEMBL2321813	1	Scientific Literature	J. Med. Chem.	2013	None
CHEMBL3114849		0	661.78	2	5.71	18c	COC(=O)Nc1ccc(S(=O)(=O)C(C)C)c([C@H]2CCCN2C(=O)[C@H](Nc2ccc3c(N)nccc3c2)c2ccc(OC)c(OC)c2)c1	Ki	'='	10000.0	nM	5.00			UO_0000065	7.56	0.15	-0.71	3.08	False	CHEMBL3116759	Binding affinity to F11A (unknown origin) assessed as p-nitroaniline release by spectrophotometric analysis	B	BAO_0000357	single protein format	Homo sapiens	None	None	None	None	CHEMBL2820	Coagulation factor XI	Homo sapiens	SINGLE PROTEIN	CHEMBL3112528	1	Scientific Literature	ACS Med. Chem. Lett.	2014	None
CHEMBL3114835		0	681.76	2	6.37	18h	CCOc1cc([C@@H](Nc2ccc3c(N)nccc3c2)C(=O)N2CCC[C@@H]2c2cc(NC(=O)OC)ccc2S(=O)(=O)C(C)C)c(F)cc1F	Ki	'='	11000.0	nM	4.96			UO_0000065	7.27	0.14	-1.41	3.24	False	CHEMBL3116759	Binding affinity to F11A (unknown origin) assessed as p-nitroaniline release by spectrophotometric analysis	B	BAO_0000357	single protein format	Homo sapiens	None	None	None	None	CHEMBL2820	Coagulation factor XI	Homo sapiens	SINGLE PROTEIN	CHEMBL3112528	1	Scientific Literature	ACS Med. Chem. Lett.	2014	None
CHEMBL3127489		0	589.70	3	6.04	(+/-)-33	CCCC(=O)Nc1cc(-c2ccc(C(N)=O)cc2C(=O)O)cc([C@@H]2C[C@](C)(c3ccccc3)c3cc(C(=N)N)ccc3N2)c1	Ki	'='	0.3	nM	9.52			UO_0000065	16.15	0.30	3.48	5.56	False	CHEMBL3129742	Binding affinity to human factor 11a assessed as release of p-nitroaniline after 10 to 120 mins by spectrophotometric analysis	B	BAO_0000357	single protein format	Homo sapiens	None	None	None	None	CHEMBL2820	Coagulation factor XI	Homo sapiens	SINGLE PROTEIN	CHEMBL3124891	1	Scientific Literature	J. Med. Chem.	2014	None
CHEMBL3127472		0	533.63	2	6.68	15	CCC[C@]1(c2ccccc2)C[C@@H](c2cccc(-c3ccc(C(=O)O)cc3C(=O)O)c2)Nc2ccc(C(=N)N)cc21	Ki	'='	1960.0	nM	5.71			UO_0000065	10.70	0.19	-0.97	4.18	False	CHEMBL3129742	Binding affinity to human factor 11a assessed as release of p-nitroaniline after 10 to 120 mins by spectrophotometric analysis	B	BAO_0000357	single protein format	Homo sapiens	None	None	None	None	CHEMBL2820	Coagulation factor XI	Homo sapiens	SINGLE PROTEIN	CHEMBL3124891	1	Scientific Literature	J. Med. Chem.	2014	None
CHEMBL3127464		0	546.67	2	6.41	7	CC(C)CNC(=O)c1ccc(-c2ccccc2[C@@H]2C[C@H](c3ccccc3)c3cc(C(=N)N)ccc3N2)c(C(=O)O)c1	Ki	'='	25.0	nM	7.60			UO_0000065	13.91	0.25	1.19	5.93	False	CHEMBL3129742	Binding affinity to human factor 11a assessed as release of p-nitroaniline after 10 to 120 mins by spectrophotometric analysis	B	BAO_0000357	single protein format	Homo sapiens	None	None	None	None	CHEMBL2820	Coagulation factor XI	Homo sapiens	SINGLE PROTEIN	CHEMBL3124891	1	Scientific Literature	J. Med. Chem.	2014	None
CHEMBL3754781		0	558.00	1	2.56	27	O=C(N[C@@H](Cc1ccccc1)C(=O)NCCc1cc(Cl)ccc1-n1cnnn1)c1ccc2[nH]c(=O)cc(O)c2c1	Ki	'='	1.6	nM	8.80			UO_0000065	15.76	0.30	6.24	5.68	False	CHEMBL3756134	Inhibition of human coagulation factor 11a assessed as substrate hydrolysis to p-nitroaniline incubated for 10 to 120 mins by spectrophotometry analysis	B	BAO_0000357	single protein format	Homo sapiens	None	None	None	None	CHEMBL2820	Coagulation factor XI	Homo sapiens	SINGLE PROTEIN	CHEMBL3751839	1	Scientific Literature	Bioorg. Med. Chem. Lett.	2016	None
CHEMBL3809472		0	467.53	0	4.39	4	Nc1nccc2cc(NC3C(=O)NCc4cccc(c4)NC(=O)OCCc4ccc3cc4)ccc12	Ki	'='	5700.0	nM	5.24			UO_0000065	11.22	0.20	0.85	4.43	False	CHEMBL3811620	Inhibition of purified human factor 11a after 30 to 60 mins	B	BAO_0000357	single protein format	Homo sapiens	None	None	None	None	CHEMBL2820	Coagulation factor XI	Homo sapiens	SINGLE PROTEIN	CHEMBL3808300	1	Scientific Literature	J. Med. Chem.	2016	None
CHEMBL3809993		0	509.61	2	5.47	26b	CN1Cc2cccc(c2)NC(=O)OCC(C)(C)c2ccc(cc2)[C@H](Nc2ccc3c(N)nccc3c2)C1=O	Ki	'>'	14200.0	nM				UO_0000065					False	CHEMBL3811620	Inhibition of purified human factor 11a after 30 to 60 mins	B	BAO_0000357	single protein format	Homo sapiens	None	None	None	None	CHEMBL2820	Coagulation factor XI	Homo sapiens	SINGLE PROTEIN	CHEMBL3808300	1	Scientific Literature	J. Med. Chem.	2016	None
CHEMBL3808801		0	509.61	2	5.47	27b	CN1Cc2cccc(c2)NC(=O)OCC(C)(C)c2ccc(cc2)[C@@H](Nc2ccc3c(N)nccc3c2)C1=O	Ki	'>'	14200.0	nM				UO_0000065					False	CHEMBL3811620	Inhibition of purified human factor 11a after 30 to 60 mins	B	BAO_0000357	single protein format	Homo sapiens	None	None	None	None	CHEMBL2820	Coagulation factor XI	Homo sapiens	SINGLE PROTEIN	CHEMBL3808300	1	Scientific Literature	J. Med. Chem.	2016	None
CHEMBL227222		0	499.81	1	5.34	10b, ZK-814048	CNCc1csc(C(=O)Nc2c(OC)cc(Cl)cc2C(=O)Nc2ccc(Cl)cn2)c1Cl	Ki	'>'	10000.0	nM				UO_0000065					False	CHEMBL889340	Inhibition of human F11a	B	BAO_0000357	single protein format	Homo sapiens	None	None	None	None	CHEMBL2820	Coagulation factor XI	Homo sapiens	SINGLE PROTEIN	CHEMBL1145379	1	Scientific Literature	J. Med. Chem.	2007	None
CHEMBL3780389		0	457.57	0	4.61	(+/-)-14	NC[C@H]1CC[C@H](C(=O)NC(Cc2ccccc2)c2cc(-c3cccc(C(=O)O)c3)ccn2)CC1	Ki	'='	205.0	nM	6.69			UO_0000065	14.62	0.27	2.08	6.35	False	CHEMBL3784478	Competitive inhibition of human coagulation factor 11a assessed as reduction in release of p-nitroaniline after 10 to 120 mins by Michaelis-Menten equation analysis	B	BAO_0000357	single protein format	Homo sapiens	None	None	None	None	CHEMBL2820	Coagulation factor XI	Homo sapiens	SINGLE PROTEIN	CHEMBL3779805	1	Scientific Literature	Bioorg. Med. Chem.	2016	None
CHEMBL3781553		0	472.59	0	4.19	(+/-)-13	NC[C@H]1CC[C@H](C(=O)NC(Cc2ccccc2)c2cc(-c3ccc(N)c(C(=O)O)c3)ccn2)CC1	Ki	'='	5.3	nM	8.28			UO_0000065	17.51	0.32	4.09	6.30	False	CHEMBL3784478	Competitive inhibition of human coagulation factor 11a assessed as reduction in release of p-nitroaniline after 10 to 120 mins by Michaelis-Menten equation analysis	B	BAO_0000357	single protein format	Homo sapiens	None	None	None	None	CHEMBL2820	Coagulation factor XI	Homo sapiens	SINGLE PROTEIN	CHEMBL3779805	1	Scientific Literature	Bioorg. Med. Chem.	2016	None
CHEMBL3780501		0	483.62	0	4.80	(+/-)-11	COc1n[nH]c2ccc(-c3ccnc(C(Cc4ccccc4)NC(=O)[C@H]4CC[C@H](CN)CC4)c3)cc12	Ki	'='	87.0	nM	7.06			UO_0000065	14.60	0.27	2.26	6.67	False	CHEMBL3784478	Competitive inhibition of human coagulation factor 11a assessed as reduction in release of p-nitroaniline after 10 to 120 mins by Michaelis-Menten equation analysis	B	BAO_0000357	single protein format	Homo sapiens	None	None	None	None	CHEMBL2820	Coagulation factor XI	Homo sapiens	SINGLE PROTEIN	CHEMBL3779805	1	Scientific Literature	Bioorg. Med. Chem.	2016	None
CHEMBL3780922		0	469.59	0	4.64	(S)-5	NC[C@H]1CC[C@H](C(=O)N[C@@H](Cc2ccccc2)c2cc(-c3ccc4c(N)noc4c3)ccn2)CC1	Ki	'='	3.8	nM	8.42			UO_0000065	17.93	0.33	3.78	7.01	False	CHEMBL3784478	Competitive inhibition of human coagulation factor 11a assessed as reduction in release of p-nitroaniline after 10 to 120 mins by Michaelis-Menten equation analysis	B	BAO_0000357	single protein format	Homo sapiens	None	None	None	None	CHEMBL2820	Coagulation factor XI	Homo sapiens	SINGLE PROTEIN	CHEMBL3779805	1	Scientific Literature	Bioorg. Med. Chem.	2016	None
CHEMBL3780285		0	469.59	0	4.64	(+/-)-5	NC[C@H]1CC[C@H](C(=O)NC(Cc2ccccc2)c2cc(-c3ccc4c(N)noc4c3)ccn2)CC1	Ki	'='	9.2	nM	8.04			UO_0000065	17.11	0.31	3.40	6.69	False	CHEMBL3784478	Competitive inhibition of human coagulation factor 11a assessed as reduction in release of p-nitroaniline after 10 to 120 mins by Michaelis-Menten equation analysis	B	BAO_0000357	single protein format	Homo sapiens	None	None	None	None	CHEMBL2820	Coagulation factor XI	Homo sapiens	SINGLE PROTEIN	CHEMBL3779805	1	Scientific Literature	Bioorg. Med. Chem.	2016	None
CHEMBL3359538		0	518.59	1	1.90	1.HCl	Cl.N=C(N)NCCCCNC(=O)Oc1c(Br)cc(O)c(CC(=O)O)c1Br	IC50	'='	6300.0	nM	5.20			UO_0000065	10.79	0.28	3.30	3.30	False	CHEMBL3380838	Inhibition of human coagulation factor 11a pre-incubated for 15 mins before substrate S2366 addition and measured after 2 hrs post substrate addition	B	BAO_0000357	single protein format	Homo sapiens	None	None	None	None	CHEMBL2820	Coagulation factor XI	Homo sapiens	SINGLE PROTEIN	CHEMBL3352591	1	Scientific Literature	J. Nat. Prod.	2015	None
CHEMBL3752772		0	530.97	1	3.32	7	O=C(O)Cc1ccc(NC(=O)[C@H](Cc2ccccc2)NC(=O)/C=C/c2cc(Cl)ccc2-n2cnnn2)cc1	Ki	'='	17.0	nM	7.77			UO_0000065	14.63	0.28	4.45	5.59	False	CHEMBL3756134	Inhibition of human coagulation factor 11a assessed as substrate hydrolysis to p-nitroaniline incubated for 10 to 120 mins by spectrophotometry analysis	B	BAO_0000357	single protein format	Homo sapiens	None	None	None	None	CHEMBL2820	Coagulation factor XI	Homo sapiens	SINGLE PROTEIN	CHEMBL3751839	1	Scientific Literature	Bioorg. Med. Chem. Lett.	2016	None
CHEMBL270204		0	689.67	2	3.63	43a	CC(C)[C@H](NC(=O)[C@H](Cc1ccccc1)NC(=O)NCc1ccc(Cl)c(Cl)c1)C(=O)N[C@@H](CCCNC(=N)N)C(=O)c1nccs1	IC50	'='	93.0	nM	7.03			UO_0000065	10.20	0.21	3.40	3.68	False	CHEMBL948936	Inhibition of human factor 11a	B	BAO_0000357	single protein format	Homo sapiens	None	None	None	None	CHEMBL2820	Coagulation factor XI	Homo sapiens	SINGLE PROTEIN	CHEMBL1143211	1	Scientific Literature	Bioorg. Med. Chem.	2008	None
CHEMBL429733		0	507.02	1	1.75	42d	CC(C)[C@H](NC(=O)C(=O)c1cccc(Cl)c1)C(=O)N[C@@H](CCCNC(=N)N)C(=O)c1nccs1	IC50	'='	250.0	nM	6.60			UO_0000065	13.02	0.27	4.85	3.95	False	CHEMBL948936	Inhibition of human factor 11a	B	BAO_0000357	single protein format	Homo sapiens	None	None	None	None	CHEMBL2820	Coagulation factor XI	Homo sapiens	SINGLE PROTEIN	CHEMBL1143211	1	Scientific Literature	Bioorg. Med. Chem.	2008	None
CHEMBL257315		0	542.49	2	2.90	42b	CC(C)[C@H](NC(=O)NCc1ccc(Cl)c(Cl)c1)C(=O)N[C@@H](CCCNC(=N)N)C(=O)c1nccs1	IC50	'='	480.0	nM	6.32			UO_0000065	11.65	0.25	3.42	3.90	False	CHEMBL948936	Inhibition of human factor 11a	B	BAO_0000357	single protein format	Homo sapiens	None	None	None	None	CHEMBL2820	Coagulation factor XI	Homo sapiens	SINGLE PROTEIN	CHEMBL1143211	1	Scientific Literature	Bioorg. Med. Chem.	2008	None
CHEMBL3780001		0	580.05	2	5.67	(S)-25	COC(=O)Nc1ccc(-c2cc([C@H](Cc3ccccc3)NC(=O)/C=C/c3cc(Cl)ccc3-n3cnnn3)ccn2)cc1	Ki	'='	11.0	nM	7.96			UO_0000065	13.72	0.26	2.29	6.42	False	CHEMBL3784478	Competitive inhibition of human coagulation factor 11a assessed as reduction in release of p-nitroaniline after 10 to 120 mins by Michaelis-Menten equation analysis	B	BAO_0000357	single protein format	Homo sapiens	None	None	None	None	CHEMBL2820	Coagulation factor XI	Homo sapiens	SINGLE PROTEIN	CHEMBL3779805	1	Scientific Literature	Bioorg. Med. Chem.	2016	None
CHEMBL3754262		0	515.96	1	2.79	8	NC(=O)c1ccc(NC(=O)[C@H](Cc2ccccc2)NC(=O)/C=C/c2cc(Cl)ccc2-n2cnnn2)cc1	Ki	'='	17.5	nM	7.76			UO_0000065	15.03	0.29	4.97	5.35	False	CHEMBL3756134	Inhibition of human coagulation factor 11a assessed as substrate hydrolysis to p-nitroaniline incubated for 10 to 120 mins by spectrophotometry analysis	B	BAO_0000357	single protein format	Homo sapiens	None	None	None	None	CHEMBL2820	Coagulation factor XI	Homo sapiens	SINGLE PROTEIN	CHEMBL3751839	1	Scientific Literature	Bioorg. Med. Chem. Lett.	2016	None
CHEMBL4097522		0	638.52	2	5.56	9	COC(=O)Nc1ccc2c(c1)NC(=O)C[C@@H](C)CCC[C@H](NC(=O)/C=C/c1cc(Cl)ccc1-n1cnnn1)c1nc-2c(Cl)[nH]1	Ki	'='	0.06	nM	10.22			UO_0000065	16.01	0.32	4.66	6.06	False	CHEMBL4056973	Inhibition of human Factor XIa using S-2366 as chromogenic substrate after 60 mins by Lineweaver-Burk plot analysis	B	BAO_0000357	single protein format	Homo sapiens	None	None	None	None	CHEMBL2820	Coagulation factor XI	Homo sapiens	SINGLE PROTEIN	CHEMBL4052741	1	Scientific Literature	Bioorg Med Chem Lett	2017	None
CHEMBL3393388		0	484.60	0	3.67	(+/-)-24	NC[C@H]1CC[C@H](C(=O)NC(Cc2ccccc2)c2cc(-c3ccc4c(N)n[nH]c4c3)cc(=O)[nH]2)CC1	Ki	'='	3.7	nM	8.43			UO_0000065	17.40	0.32	4.76	5.91	False	CHEMBL3395462	Inhibition of human coagulation factor 11a after 10 to 120 mins	B	BAO_0000357	single protein format	Homo sapiens	None	None	None	None	CHEMBL2820	Coagulation factor XI	Homo sapiens	SINGLE PROTEIN	CHEMBL3393047	1	Scientific Literature	Bioorg. Med. Chem. Lett.	2015	None
CHEMBL3393363		0	413.57	0	4.91	(+/-)-3	NC[C@H]1CC[C@H](C(=O)NC(Cc2ccccc2)c2cccc(-c3ccccc3)n2)CC1	Ki	'='	30207.0	nM	4.52			UO_0000065	10.93	0.20	-0.39	6.65	False	CHEMBL3395462	Inhibition of human coagulation factor 11a after 10 to 120 mins	B	BAO_0000357	single protein format	Homo sapiens	None	None	None	None	CHEMBL2820	Coagulation factor XI	Homo sapiens	SINGLE PROTEIN	CHEMBL3393047	1	Scientific Literature	Bioorg. Med. Chem. Lett.	2015	None
CHEMBL3943692		0	459.90	0	3.81	BDBM246114	CCC(C(=O)Nc1ccc(-c2nnn[nH]2)cc1)n1ccc(-c2cc(Cl)ccc2C#N)cc1=O	IC50	'='	26.0	nM	7.58		429189	UO_0000065	16.49	0.31	3.78	5.86	False	CHEMBL3889018	Inhibition Assay: Test substances are dissolved in dimethyl sulphoxide and serially diluted in dimethyl sulphoxide (3000 μM to 0.0078 μM; resulting final concentrations in the test: 50 μM to 0.00013 μM). In each case 1 μl of the diluted substance solutions are placed into the wells of white microtitre plates from Greiner (384 wells). 20 μl of assay buffer (50 mM of Tris/HCl pH 7.4; 100 mM of sodi…	B	BAO_0000357	single protein format	Homo sapiens	None	None	None	None	CHEMBL2820	Coagulation factor XI	Homo sapiens	SINGLE PROTEIN	CHEMBL3886919	37	BindingDB Database		2016	None
CHEMBL3398615		0	503.97	1	4.50	5	NCc1ccc(C(=O)N[C@@H](Cc2ccccc2)c2nc(-c3ccc4c(N)n[nH]c4c3)c(Cl)[nH]2)c(F)c1	Ki	'='	1.03	nM	8.99			UO_0000065	17.83	0.34	4.49	6.49	False	CHEMBL3399896	Inhibition of human coagulation factor 11a at 25 degC	B	BAO_0000357	single protein format	Homo sapiens	None	None	None	None	CHEMBL2820	Coagulation factor XI	Homo sapiens	SINGLE PROTEIN	CHEMBL3396988	1	Scientific Literature	Bioorg. Med. Chem. Lett.	2015	None
CHEMBL3398632		0	550.45	2	5.63	22	COc1ccc(Cl)cc1CNC(=O)N[C@@H](Cc1ccccc1)c1nc(-c2ccc3c(N)n[nH]c3c2)c(Cl)[nH]1	Ki	'='	75.0	nM	7.12			UO_0000065	12.94	0.26	1.49	5.33	False	CHEMBL3399896	Inhibition of human coagulation factor 11a at 25 degC	B	BAO_0000357	single protein format	Homo sapiens	None	None	None	None	CHEMBL2820	Coagulation factor XI	Homo sapiens	SINGLE PROTEIN	CHEMBL3396988	1	Scientific Literature	Bioorg. Med. Chem. Lett.	2015	None
CHEMBL3398634		0	556.40	2	5.90	24	Nc1n[nH]c2cc(-c3nc([C@H](Cc4ccccc4)NC(=O)NCc4c(F)ccc(Cl)c4F)[nH]c3Cl)ccc12	Ki	'='	23.0	nM	7.64			UO_0000065	13.73	0.27	1.74	6.13	False	CHEMBL3399896	Inhibition of human coagulation factor 11a at 25 degC	B	BAO_0000357	single protein format	Homo sapiens	None	None	None	None	CHEMBL2820	Coagulation factor XI	Homo sapiens	SINGLE PROTEIN	CHEMBL3396988	1	Scientific Literature	Bioorg. Med. Chem. Lett.	2015	None
CHEMBL3781277		0	429.57	0	3.89	(+/-)-16	NC[C@H]1CC[C@H](C(=O)NC(Cc2ccccc2)c2cc(-c3ccc(N)nc3)ccn2)CC1	Ki	'='	24.0	nM	7.62			UO_0000065	17.74	0.33	3.73	7.13	False	CHEMBL3784478	Competitive inhibition of human coagulation factor 11a assessed as reduction in release of p-nitroaniline after 10 to 120 mins by Michaelis-Menten equation analysis	B	BAO_0000357	single protein format	Homo sapiens	None	None	None	None	CHEMBL2820	Coagulation factor XI	Homo sapiens	SINGLE PROTEIN	CHEMBL3779805	1	Scientific Literature	Bioorg. Med. Chem.	2016	None
CHEMBL3114843		0	633.77	2	5.22	7l	CCOc1cc(C(Nc2ccc3c(N)nccc3c2)C(=O)NCc2cc(NC(C)=O)ccc2S(=O)(=O)CC)ccc1OC(C)C	Ki	'='	4000.0	nM	5.40			UO_0000065	8.52	0.16	0.18	3.34	False	CHEMBL3116759	Binding affinity to F11A (unknown origin) assessed as p-nitroaniline release by spectrophotometric analysis	B	BAO_0000357	single protein format	Homo sapiens	None	None	None	None	CHEMBL2820	Coagulation factor XI	Homo sapiens	SINGLE PROTEIN	CHEMBL3112528	1	Scientific Literature	ACS Med. Chem. Lett.	2014	None
CHEMBL3114851		0	484.60	1	5.47	7a	CCOc1cc(C(Nc2ccc3c(N)nccc3c2)C(=O)NCc2ccccc2)ccc1OC(C)C	Ki	'='	3900.0	nM	5.41			UO_0000065	11.16	0.21	-0.06	5.49	False	CHEMBL3116759	Binding affinity to F11A (unknown origin) assessed as p-nitroaniline release by spectrophotometric analysis	B	BAO_0000357	single protein format	Homo sapiens	None	None	None	None	CHEMBL2820	Coagulation factor XI	Homo sapiens	SINGLE PROTEIN	CHEMBL3112528	1	Scientific Literature	ACS Med. Chem. Lett.	2014	None
CHEMBL3660184		0	663.85	2	2.00	BDBM108108	N=C(N)c1ccc(CNC(=O)[C@H](CCC2CCNCC2)NC(=O)[C@@H](CCCc2cc[n+]([O-])cc2)NS(=O)(=O)Cc2ccccc2)cc1	Ki	'='	1400.0	nM	5.85		228259	UO_0000065	8.82	0.17	3.85	3.03	False	CHEMBL3705559	Inhibition Assay: Inhibition of human FXIa was determined by the method described in [0092]-[0098] using activated human Factor XI from Enzyme Research Laboratories at 96 ng/mL and H-D-Lys(Cbo)-Pro-Arg-pNA (Pefachrome PCa) at 5 mM, 4 mM, and 2 mM as substrate; results are reported as Ki values (nanomolar).	B	BAO_0000357	single protein format	Homo sapiens	None	None	None	None	CHEMBL2820	Coagulation factor XI	Homo sapiens	SINGLE PROTEIN	CHEMBL3639037	37	BindingDB Database		2013	None
CHEMBL450077		0	3608.85	None	None	s-variegin	CC[C@H](C)[C@H](NC(=O)[C@H](C)NC(=O)[C@H](CCC(=O)O)NC(=O)[C@H](Cc1ccccc1)NC(=O)[C@H](CC(=O)O)NC(=O)[C@H](Cc1ccccc1)NC(=O)[C@@H]1CCCN1C(=O)[C@@H]1CCCN1C(=O)[C@H](C)NC(=O)[C@@H](NC(=O)[C@H](CCCCN)NC(=O)[C@H](Cc1cnc[nH]1)NC(=O)[C@H](CCSC)NC(=O)[C@H](CCCCN)NC(=O)[C@@H]1CCCN1C(=O)[C@H](CCC(=O)O)NC(=O)[C@H](C)NC(=O)[C@@H](NC(=O)[C@H](CC(=O)O)NC(=O)CNC(=O)[C@H](CCC(N)=O)NC(=O)[C@H](CC(=O)O)NC(=O)[C@@H](…	Inhibition	'='	20.0	%				UO_0000187					False	CHEMBL990504	Inhibition of human factor 11a at 100 uM	B	BAO_0000357	single protein format	Homo sapiens	None	None	None	None	CHEMBL2820	Coagulation factor XI	Homo sapiens	SINGLE PROTEIN	CHEMBL1156495	1	Scientific Literature	J. Biol. Chem.	2007	None
CHEMBL3114833		0	633.75	2	6.14	18f	COC(=O)Nc1ccc(S(=O)(=O)C(C)C)c([C@H]2CCCN2C(=O)[C@H](Nc2ccc3c(N)nccc3c2)c2cc(C)ccc2F)c1	Ki	'='	11000.0	nM	4.96			UO_0000065	7.82	0.15	-1.18	3.45	False	CHEMBL3116759	Binding affinity to F11A (unknown origin) assessed as p-nitroaniline release by spectrophotometric analysis	B	BAO_0000357	single protein format	Homo sapiens	None	None	None	None	CHEMBL2820	Coagulation factor XI	Homo sapiens	SINGLE PROTEIN	CHEMBL3112528	1	Scientific Literature	ACS Med. Chem. Lett.	2014	None
CHEMBL3660192		0	638.80	2	0.81	BDBM108118	N=C(N)c1ccc(CNC(=O)[C@H](CCC2CCNCC2)NC(=O)[C@@H](CCCn2cnnn2)NS(=O)(=O)Cc2ccccc2)cc1	Ki	'='	1400.0	nM	5.85		228243	UO_0000065	9.16	0.18	5.04	2.79	False	CHEMBL3705559	Inhibition Assay: Inhibition of human FXIa was determined by the method described in [0092]-[0098] using activated human Factor XI from Enzyme Research Laboratories at 96 ng/mL and H-D-Lys(Cbo)-Pro-Arg-pNA (Pefachrome PCa) at 5 mM, 4 mM, and 2 mM as substrate; results are reported as Ki values (nanomolar).	B	BAO_0000357	single protein format	Homo sapiens	None	None	None	None	CHEMBL2820	Coagulation factor XI	Homo sapiens	SINGLE PROTEIN	CHEMBL3639037	37	BindingDB Database		2013	None
CHEMBL3660172		0	681.90	2	2.38	BDBM108096	CC(=O)N1CCC(CC[C@@H](NS(=O)(=O)Cc2ccccc2)C(=O)N[C@@H](CCC2CCNCC2)C(=O)NCc2ccc(C(=N)N)cc2)CC1	Ki	'='	1400.0	nM	5.85		228247	UO_0000065	8.58	0.17	3.47	3.14	False	CHEMBL3705559	Inhibition Assay: Inhibition of human FXIa was determined by the method described in [0092]-[0098] using activated human Factor XI from Enzyme Research Laboratories at 96 ng/mL and H-D-Lys(Cbo)-Pro-Arg-pNA (Pefachrome PCa) at 5 mM, 4 mM, and 2 mM as substrate; results are reported as Ki values (nanomolar).	B	BAO_0000357	single protein format	Homo sapiens	None	None	None	None	CHEMBL2820	Coagulation factor XI	Homo sapiens	SINGLE PROTEIN	CHEMBL3639037	37	BindingDB Database		2013	None
CHEMBL3660181		0	696.92	2	2.17	BDBM108105	CNC(=O)N1CCC(CC[C@@H](NS(=O)(=O)Cc2ccccc2)C(=O)N[C@@H](CCC2CCNCC2)C(=O)NCc2ccc(C(=N)N)cc2)CC1	Ki	'='	1300.0	nM	5.89		228256	UO_0000065	8.45	0.16	3.72	2.96	False	CHEMBL3705559	Inhibition Assay: Inhibition of human FXIa was determined by the method described in [0092]-[0098] using activated human Factor XI from Enzyme Research Laboratories at 96 ng/mL and H-D-Lys(Cbo)-Pro-Arg-pNA (Pefachrome PCa) at 5 mM, 4 mM, and 2 mM as substrate; results are reported as Ki values (nanomolar).	B	BAO_0000357	single protein format	Homo sapiens	None	None	None	None	CHEMBL2820	Coagulation factor XI	Homo sapiens	SINGLE PROTEIN	CHEMBL3639037	37	BindingDB Database		2013	None
CHEMBL3114841		0	590.75	2	5.65	7j	CCOc1cc(C(Nc2ccc3c(N)nccc3c2)C(=O)NCc2ccccc2S(=O)(=O)C(C)C)ccc1OC(C)C	Ki	'='	11000.0	nM	4.96			UO_0000065	8.39	0.16	-0.69	3.74	False	CHEMBL3116759	Binding affinity to F11A (unknown origin) assessed as p-nitroaniline release by spectrophotometric analysis	B	BAO_0000357	single protein format	Homo sapiens	None	None	None	None	CHEMBL2820	Coagulation factor XI	Homo sapiens	SINGLE PROTEIN	CHEMBL3112528	1	Scientific Literature	ACS Med. Chem. Lett.	2014	None
CHEMBL3978562		0	617.64	2	5.45	9	CCOP(=O)(O)c1ccc2cc1CN(C)C(=O)[C@H](Nc1ccc3c(N)nccc3c1)c1ccc(c(C)c1)[C@@H](C)COC(=O)N2	Ki	'='	1400.0	nM	5.85			UO_0000065	9.48	0.18	0.40	3.75	False	CHEMBL3854656	Inhibition of human factor 11a using pyroGlu-Pro-Arg-pNA as substrate assessed as release of pNA after 10 to 120 mins by spectrophotometric method	B	BAO_0000357	single protein format	Homo sapiens	None	None	None	None	CHEMBL2820	Coagulation factor XI	Homo sapiens	SINGLE PROTEIN	CHEMBL3853316	1	Scientific Literature	J Med Chem	2016	None
CHEMBL3115906		0	530.67	2	0.74	24	N=C(N)NCCC[C@H](NC(=O)[C@@H](CC1CCCCC1)NCCC(=O)O)C(=O)NCc1ccc(C(=N)N)cc1	Ki	'>'	19000.0	nM				UO_0000065					False	CHEMBL3119261	Competitive inhibition of human coagulation factor 11a using S-2366 as substrate	B	BAO_0000357	single protein format	Homo sapiens	None	None	None	None	CHEMBL2820	Coagulation factor XI	Homo sapiens	SINGLE PROTEIN	CHEMBL3112440	1	Scientific Literature	Bioorg. Med. Chem. Lett.	2014	None
CHEMBL215295		0	505.62	2	1.86	1	N=C(N)c1ccc(CNC(=O)C2(NC(=O)[C@H](NCC(=O)O)C3CCCCC3)Cc3ccccc3C2)cc1	Ki	'>'	19000.0	nM				UO_0000065					False	CHEMBL3119261	Competitive inhibition of human coagulation factor 11a using S-2366 as substrate	B	BAO_0000357	single protein format	Homo sapiens	None	None	None	None	CHEMBL2820	Coagulation factor XI	Homo sapiens	SINGLE PROTEIN	CHEMBL3112440	1	Scientific Literature	Bioorg. Med. Chem. Lett.	2014	None
CHEMBL3982122		0	583.69	2	5.39	BDBM238220	CC1(C)Cc2c(-c3ccc4c(c3)OCO4)cccc2C(C(=O)Nc2ccc(C(=O)O)cc2)N1C(=O)[C@H]1CC[C@H](CN)CC1	Ki	'='	166.1	nM	6.78		415443	UO_0000065	11.62	0.22	1.39	5.17	False	CHEMBL3888764	In Vitro Assay: Factor XIa determinations were made in 50 mM HEPES buffer at pH 7.4 containing 145 mM NaCl, 5 mM KCl, and 0.1% PEG 8000 (polyethylene glycol; JT Baker or Fisher Scientific). Determinations were made using purified human Factor XIa at a final concentration of 75-200 pM (Haematologic Technologies) and the synthetic substrate S-2366 (pyroGlu-Pro-Arg-pNA; CHROMOGENIX® or AnaSpec) at a…	B	BAO_0000357	single protein format	Homo sapiens	None	None	None	None	CHEMBL2820	Coagulation factor XI	Homo sapiens	SINGLE PROTEIN	CHEMBL3886827	37	BindingDB Database		2016	None
CHEMBL3899178		0	461.86	0	3.51	BDBM251900	N#Cc1ccc(Cl)cc1-c1cc(=O)n(CC(=O)Nc2ccc(C(=O)O)cc2)c2c1C(=O)CC2	IC50	'='	60.0	nM	7.22		438959	UO_0000065	15.64	0.30	3.71	5.59	False	CHEMBL3889178	Inhibition Assay: The factor XIa inhibition of the inventive substances is determined using a biochemical test system which utilizes the reaction of a peptidic factor XIa substrate to determine the enzymatic activity of human factor XIa. Here, factor XIa cleaves from the peptic factor XIa substrate the C-terminal aminomethylcoumarin (AMC), the fluorescence of which is measured. The determinations…	B	BAO_0000357	single protein format	Homo sapiens	None	None	None	None	CHEMBL2820	Coagulation factor XI	Homo sapiens	SINGLE PROTEIN	CHEMBL3886978	37	BindingDB Database		2016	None
CHEMBL3676157		0	617.07	1	3.42	BDBM131019	COC(=O)Nc1ccc2c(c1)NC[C@@H]1CCN(C1)C(=O)C[C@H](NC(=O)/C=C/c1cc(Cl)ccc1-n1cnnn1)c1nc-2c[nH]1	Ki	'='	2392.0	nM	5.62		263197	UO_0000065	9.11	0.17	2.20	3.27	False	CHEMBL3706014	In Vitro Assay: The effectiveness of compounds of the present invention as inhibitors of the coagulation Factors XIa, VIIa, IXa, Xa, XIIa, plasma kallikrein or thrombin, can be determined using a relevant purified serine protease, respectively, and an appropriate synthetic substrate. The rate of hydrolysis of the chromogenic or fluorogenic substrate by the relevant serine protease was measured bo…	B	BAO_0000357	single protein format	Homo sapiens	None	None	None	None	CHEMBL2820	Coagulation factor XI	Homo sapiens	SINGLE PROTEIN	CHEMBL3638865	37	BindingDB Database		2014	None
CHEMBL3676162		0	578.55	1	4.97	BDBM131024	COC(=O)Nc1ccc2c(c1)NC(=O)CCc1nc(ccc1F)CC(NC(=O)c1c(F)cc(C)cc1F)c1nc-2c[nH]1	Ki	'='	145.0	nM	6.84		263202	UO_0000065	11.82	0.22	1.87	4.95	False	CHEMBL3706014	In Vitro Assay: The effectiveness of compounds of the present invention as inhibitors of the coagulation Factors XIa, VIIa, IXa, Xa, XIIa, plasma kallikrein or thrombin, can be determined using a relevant purified serine protease, respectively, and an appropriate synthetic substrate. The rate of hydrolysis of the chromogenic or fluorogenic substrate by the relevant serine protease was measured bo…	B	BAO_0000357	single protein format	Homo sapiens	None	None	None	None	CHEMBL2820	Coagulation factor XI	Homo sapiens	SINGLE PROTEIN	CHEMBL3638865	37	BindingDB Database		2014	None
CHEMBL3676163		0	548.62	1	4.90	BDBM131025	COC(=O)Nc1ccc2c(c1)NC(=O)CCc1nc(ccc1F)CC(NC(=O)[C@H]1CC[C@H](C)CC1)c1nc-2c[nH]1	Ki	'='	1309.0	nM	5.88		263203	UO_0000065	10.72	0.20	0.98	4.26	False	CHEMBL3706014	In Vitro Assay: The effectiveness of compounds of the present invention as inhibitors of the coagulation Factors XIa, VIIa, IXa, Xa, XIIa, plasma kallikrein or thrombin, can be determined using a relevant purified serine protease, respectively, and an appropriate synthetic substrate. The rate of hydrolysis of the chromogenic or fluorogenic substrate by the relevant serine protease was measured bo…	B	BAO_0000357	single protein format	Homo sapiens	None	None	None	None	CHEMBL2820	Coagulation factor XI	Homo sapiens	SINGLE PROTEIN	CHEMBL3638865	37	BindingDB Database		2014	None
CHEMBL3962077		0	539.78	1	3.88	BDBM251897	O=C(Cn1c2c(c(-c3cc(Cl)ccc3Br)cc1=O)C(=O)CC2)Nc1ccc(-c2nnn[nH]2)cc1	IC50	'='	170.0	nM	6.77		438956	UO_0000065	12.54	0.27	2.89	5.52	False	CHEMBL3889178	Inhibition Assay: The factor XIa inhibition of the inventive substances is determined using a biochemical test system which utilizes the reaction of a peptidic factor XIa substrate to determine the enzymatic activity of human factor XIa. Here, factor XIa cleaves from the peptic factor XIa substrate the C-terminal aminomethylcoumarin (AMC), the fluorescence of which is measured. The determinations…	B	BAO_0000357	single protein format	Homo sapiens	None	None	None	None	CHEMBL2820	Coagulation factor XI	Homo sapiens	SINGLE PROTEIN	CHEMBL3886978	37	BindingDB Database		2016	None
CHEMBL3954349		0	564.98	1	4.45	BDBM246263	COCCC(C(=O)Nc1cc2[nH]c(C(=O)O)cc2cc1OC)n1cc(OC)c(-c2cc(Cl)ccc2C#N)cc1=O	IC50	'='	160.0	nM	6.80		429263	UO_0000065	12.03	0.23	2.35	4.37	False	CHEMBL3889018	Inhibition Assay: Test substances are dissolved in dimethyl sulphoxide and serially diluted in dimethyl sulphoxide (3000 μM to 0.0078 μM; resulting final concentrations in the test: 50 μM to 0.00013 μM). In each case 1 μl of the diluted substance solutions are placed into the wells of white microtitre plates from Greiner (384 wells). 20 μl of assay buffer (50 mM of Tris/HCl pH 7.4; 100 mM of sodi…	B	BAO_0000357	single protein format	Homo sapiens	None	None	None	None	CHEMBL2820	Coagulation factor XI	Homo sapiens	SINGLE PROTEIN	CHEMBL3886919	37	BindingDB Database		2016	None
CHEMBL4115014		0	660.01	2	6.16	BDBM247416	C[C@@H]1CCC[C@H](n2cnc(-c3cc(Cl)ccc3-n3cc(C(F)(F)F)nn3)cc2=O)c2cc(ccn2)-c2c(cnn2C(F)F)NC1=O	Ki	'='	0.1	nM	10.00		431689	UO_0000065	15.15	0.30	3.84	7.97	False	CHEMBL3889078	In Vitro Assay: Factor XIa determinations were made in 50 mM HEPES buffer at pH 7.4 containing 145 mM NaCl, 5 mM KCl, and 0.1% PEG 8000 (polyethylene glycol; JT Baker or Fisher Scientific). Determinations were made using purified human Factor XIa at a final concentration of 25-200 pM (Haematologic Technologies) and the synthetic substrate S-2366 (pyroGlu-Pro-Arg-pNA; CHROMOGENIX® or AnaSpec) at a…	B	BAO_0000357	single protein format	Homo sapiens	None	None	None	None	CHEMBL2820	Coagulation factor XI	Homo sapiens	SINGLE PROTEIN	CHEMBL3886936	37	BindingDB Database		2016	None
CHEMBL3114832		0	649.75	2	5.84	18e	COC(=O)Nc1ccc(S(=O)(=O)C(C)C)c([C@H]2CCCN2C(=O)[C@H](Nc2ccc3c(N)nccc3c2)c2ccc(F)c(OC)c2)c1	Ki	'='	11000.0	nM	4.96			UO_0000065	7.63	0.15	-0.88	3.24	False	CHEMBL3116759	Binding affinity to F11A (unknown origin) assessed as p-nitroaniline release by spectrophotometric analysis	B	BAO_0000357	single protein format	Homo sapiens	None	None	None	None	CHEMBL2820	Coagulation factor XI	Homo sapiens	SINGLE PROTEIN	CHEMBL3112528	1	Scientific Literature	ACS Med. Chem. Lett.	2014	None
CHEMBL3663880		0	630.06	1	3.17	BDBM170406	COCCNC(=O)c1cccc2c1CCN(C(=O)/C=C/c1cc(Cl)ccc1-n1cnnn1)C2C(=O)Nc1ccc(C(=O)O)cc1	Ki	'='	21.28	nM	7.67		314372	UO_0000065	12.18	0.23	4.50	4.55	False	CHEMBL3705835	In Vitro Assay: The effectiveness of compounds of the present invention as inhibitors of the coagulation factors XIa, VIIa, IXa, Xa, XIIa, plasma kallikrein or thrombin, can be determined using a relevant purified serine protease, respectively, and an appropriate synthetic substrate. The rate of hydrolysis of the chromogenic or fluorogenic substrate by the relevant serine protease was measured bo…	B	BAO_0000357	single protein format	Homo sapiens	None	None	None	None	CHEMBL2820	Coagulation factor XI	Homo sapiens	SINGLE PROTEIN	CHEMBL3639111	37	BindingDB Database		2015	None
CHEMBL3663895		0	659.08	1	2.98	BDBM170421	O=C(O)c1ccc(NC(=O)C2c3cccc(C(=O)N4CCNCC4)c3CCN2C(=O)/C=C/c2c(-n3cnnn3)ccc(Cl)c2F)cc1	Ki	'<'	5.0	nM			314377	UO_0000065					False	CHEMBL3705835	In Vitro Assay: The effectiveness of compounds of the present invention as inhibitors of the coagulation factors XIa, VIIa, IXa, Xa, XIIa, plasma kallikrein or thrombin, can be determined using a relevant purified serine protease, respectively, and an appropriate synthetic substrate. The rate of hydrolysis of the chromogenic or fluorogenic substrate by the relevant serine protease was measured bo…	B	BAO_0000357	single protein format	Homo sapiens	None	None	None	None	CHEMBL2820	Coagulation factor XI	Homo sapiens	SINGLE PROTEIN	CHEMBL3639111	37	BindingDB Database		2015	None
CHEMBL3663882		0	586.01	1	3.75	BDBM170408	CC(=O)Nc1cccc2c1CCN(C(=O)/C=C/c1cc(Cl)ccc1-n1cnnn1)C2C(=O)Nc1ccc(C(=O)O)cc1	Ki	'='	21.43	nM	7.67		314378	UO_0000065	13.09	0.25	3.92	4.81	False	CHEMBL3705835	In Vitro Assay: The effectiveness of compounds of the present invention as inhibitors of the coagulation factors XIa, VIIa, IXa, Xa, XIIa, plasma kallikrein or thrombin, can be determined using a relevant purified serine protease, respectively, and an appropriate synthetic substrate. The rate of hydrolysis of the chromogenic or fluorogenic substrate by the relevant serine protease was measured bo…	B	BAO_0000357	single protein format	Homo sapiens	None	None	None	None	CHEMBL2820	Coagulation factor XI	Homo sapiens	SINGLE PROTEIN	CHEMBL3639111	37	BindingDB Database		2015	None
CHEMBL3663901		0	793.30	2	6.15	BDBM170428	CN(C)CCNC(=O)c1ccc(-c2cccc3c2CCN(C(=O)/C=C/c2c(-n4cnnn4)ccc(Cl)c2F)C3C(=O)Nc2ccc(C(=O)OC(C)(C)C)cc2)cc1	Ki	'<'	5.0	nM			314386	UO_0000065					False	CHEMBL3705835	In Vitro Assay: The effectiveness of compounds of the present invention as inhibitors of the coagulation factors XIa, VIIa, IXa, Xa, XIIa, plasma kallikrein or thrombin, can be determined using a relevant purified serine protease, respectively, and an appropriate synthetic substrate. The rate of hydrolysis of the chromogenic or fluorogenic substrate by the relevant serine protease was measured bo…	B	BAO_0000357	single protein format	Homo sapiens	None	None	None	None	CHEMBL2820	Coagulation factor XI	Homo sapiens	SINGLE PROTEIN	CHEMBL3639111	37	BindingDB Database		2015	None
CHEMBL4228705		0	633.47	2	5.86	14	COC(=O)Nc1ccc(-c2cc([C@H](Cc3ccc(F)cc3)NC(=O)/C=C/c3cc(Cl)ccc3-n3cnnn3)nnc2Cl)cc1	Ki	'='	9.3	nM	8.03			UO_0000065	12.68	0.25	2.17	5.87	False	CHEMBL4221624	Inhibition of human factor 11a using pyro-Glu-Pro-Arg-pNA as substrate measured after 10 to 120 mins by spectrophotometric method	B	BAO_0000357	single protein format	Homo sapiens	None	None	None	None	CHEMBL2820	Coagulation factor XI	Homo sapiens	SINGLE PROTEIN	CHEMBL4219113	1	Scientific Literature	Bioorg Med Chem Lett	2018	None
CHEMBL4087980		0	590.00	1	4.26	19	COC(=O)Nc1ccc2c(c1)NC(=O)OC/C=C/C[C@H](NC(=O)/C=C/c1cc(Cl)ccc1-n1cnnn1)c1nc-2c[nH]1	Ki	'='	0.88	nM	9.06			UO_0000065	15.35	0.29	4.80	5.09	False	CHEMBL3993696	Inhibition of human coagulation factor 11a using pyroGlu-Pro-Arg-pNA as substrate after 10 to 120 mins at 37 degC by spectrophotometric method	B	BAO_0000357	single protein format	Homo sapiens	None	None	None	None	CHEMBL2820	Coagulation factor XI	Homo sapiens	SINGLE PROTEIN	CHEMBL3992532	1	Scientific Literature	J Med Chem	2017	None
CHEMBL4216226		0	542.98	1	3.39	41	O=C(N[C@@H](Cc1ccccc1)C(=O)NCc1cc(=O)[nH]c2ccc(Cl)cc12)c1ccc2[nH]c(=O)cc(O)c2c1	IC50	'='	1.0	nM	9.00			UO_0000065	16.58	0.32	5.61	6.24	False	CHEMBL4199293	Inhibition of human factor 11a assessed as reduction in para-nitroanilide releasee using pyroGlu-Pro-Arg-pNA.HCl substrate by by chromogenic assay	B	BAO_0000357	single protein format	Homo sapiens	None	None	None	None	CHEMBL2820	Coagulation factor XI	Homo sapiens	SINGLE PROTEIN	CHEMBL4196099	1	Scientific Literature	J Med Chem	2018	None
CHEMBL3114852		0	541.65	2	5.43	7b	CCOc1cc(C(Nc2ccc3c(N)nccc3c2)C(=O)NCc2cccc(NC(C)=O)c2)ccc1OC(C)C	Ki	'='	11000.0	nM	4.96			UO_0000065	9.15	0.17	-0.47	3.89	False	CHEMBL3116759	Binding affinity to F11A (unknown origin) assessed as p-nitroaniline release by spectrophotometric analysis	B	BAO_0000357	single protein format	Homo sapiens	None	None	None	None	CHEMBL2820	Coagulation factor XI	Homo sapiens	SINGLE PROTEIN	CHEMBL3112528	1	Scientific Literature	ACS Med. Chem. Lett.	2014	None
CHEMBL3647397		0	600.02	2	6.64	BDBM139967	COC(=O)Nc1ccc2c(c1)NC(=O)C(C)CCC[C@H](N1CC[C@H](c3c(F)ccc(Cl)c3F)OC1=O)c1cc-2cnn1	Ki	'<'	5.0	nM			274948	UO_0000065					False	CHEMBL3705671	In Vitro Assay: The effectiveness of compounds of the present invention as inhibitors of the coagulation Factors XIa, VIIa, IXa, Xa, XIIa, plasma kallikrein or thrombin, can be determined using a relevant purified serine protease, respectively, and an appropriate synthetic substrate. The rate of hydrolysis of the chromogenic or fluorogenic substrate by the relevant serine protease was measured bo…	B	BAO_0000357	single protein format	Homo sapiens	None	None	None	None	CHEMBL2820	Coagulation factor XI	Homo sapiens	SINGLE PROTEIN	CHEMBL3638876	37	BindingDB Database		2014	None
CHEMBL3676167		0	576.02	1	4.27	1	COC(=O)Nc1ccc2c(c1)NC(=O)CCCC[C@H](NC(=O)/C=C/c1cc(Cl)ccc1-n1cnnn1)c1nc-2c[nH]1	Ki	'='	1.0	nM	9.00			UO_0000065	15.62	0.30	4.73	5.33	True	CHEMBL4056973	Inhibition of human Factor XIa using S-2366 as chromogenic substrate after 60 mins by Lineweaver-Burk plot analysis	B	BAO_0000357	single protein format	Homo sapiens	None	None	None	None	CHEMBL2820	Coagulation factor XI	Homo sapiens	SINGLE PROTEIN	CHEMBL4052741	1	Scientific Literature	Bioorg Med Chem Lett	2017	None
CHEMBL4080459		0	604.07	1	4.90	21	CC[C@H]1CCC[C@H](NC(=O)/C=C/c2cc(Cl)ccc2-n2cnnn2)c2nc(c[nH]2)-c2ccc(NC(=O)OC)cc2NC1=O	Ki	'='	7.0	nM	8.15			UO_0000065	13.50	0.26	3.25	4.83	False	CHEMBL4056973	Inhibition of human Factor XIa using S-2366 as chromogenic substrate after 60 mins by Lineweaver-Burk plot analysis	B	BAO_0000357	single protein format	Homo sapiens	None	None	None	None	CHEMBL2820	Coagulation factor XI	Homo sapiens	SINGLE PROTEIN	CHEMBL4052741	1	Scientific Literature	Bioorg Med Chem Lett	2017	None
CHEMBL4063746		0	602.06	1	4.68	16; diastereomer B	COC(=O)Nc1ccc2c(c1)NC(=O)C(C)C/C=C/C[C@H](NC(=O)/C=C/c1cc(Cl)ccc1-n1cnnn1)c1nc-2c[nH]1	Ki	'='	2.7	nM	8.57			UO_0000065	14.23	0.27	3.89	5.08	False	CHEMBL4056973	Inhibition of human Factor XIa using S-2366 as chromogenic substrate after 60 mins by Lineweaver-Burk plot analysis	B	BAO_0000357	single protein format	Homo sapiens	None	None	None	None	CHEMBL2820	Coagulation factor XI	Homo sapiens	SINGLE PROTEIN	CHEMBL4052741	1	Scientific Literature	Bioorg Med Chem Lett	2017	None
CHEMBL3931078		0	493.35	0	4.98	BDBM251896	O=C(Cn1c2c(c(-c3cc(Cl)ccc3Cl)cc1=O)C(=O)CC2)Nc1ccc(-c2cnc[nH]2)cc1	IC50	'='	470.0	nM	6.33		438955	UO_0000065	12.83	0.25	1.35	6.53	False	CHEMBL3889178	Inhibition Assay: The factor XIa inhibition of the inventive substances is determined using a biochemical test system which utilizes the reaction of a peptidic factor XIa substrate to determine the enzymatic activity of human factor XIa. Here, factor XIa cleaves from the peptic factor XIa substrate the C-terminal aminomethylcoumarin (AMC), the fluorescence of which is measured. The determinations…	B	BAO_0000357	single protein format	Homo sapiens	None	None	None	None	CHEMBL2820	Coagulation factor XI	Homo sapiens	SINGLE PROTEIN	CHEMBL3886978	37	BindingDB Database		2016	None
CHEMBL3699161		0	561.05	2	5.26	BDBM142858	COC(=O)Nc1ccc2c(c1)CCCCCC[C@H](NC(=O)/C=C/c1cc(Cl)ccc1-n1cnnn1)c1nc-2c[nH]1	Ki	'='	34.0	nM	7.47		279134	UO_0000065	13.31	0.25	2.21	5.35	False	CHEMBL3706025	In Vitro Assay: The effectiveness of compounds of the present invention as inhibitors of the coagulation Factors XIa, VIIa, IXa, Xa, XIIa, plasma kallikrein or thrombin, can be determined using a relevant purified serine protease, respectively, and an appropriate synthetic substrate. The rate of hydrolysis of the chromogenic or fluorogenic substrate by the relevant serine protease was measured bo…	B	BAO_0000357	single protein format	Homo sapiens	None	None	None	None	CHEMBL2820	Coagulation factor XI	Homo sapiens	SINGLE PROTEIN	CHEMBL3638593	37	BindingDB Database		2015	None
CHEMBL3663896		0	632.05	1	2.91	BDBM170423	CNC(=O)c1ccc(-c2cccc3c2CCN(C(=O)/C=C/c2c(-n4cnnn4)ccc(Cl)c2F)C3C(=O)NCC(=O)OC)cc1	Ki	'='	341.9	nM	6.47		314381	UO_0000065	10.23	0.20	3.56	4.36	False	CHEMBL3705835	In Vitro Assay: The effectiveness of compounds of the present invention as inhibitors of the coagulation factors XIa, VIIa, IXa, Xa, XIIa, plasma kallikrein or thrombin, can be determined using a relevant purified serine protease, respectively, and an appropriate synthetic substrate. The rate of hydrolysis of the chromogenic or fluorogenic substrate by the relevant serine protease was measured bo…	B	BAO_0000357	single protein format	Homo sapiens	None	None	None	None	CHEMBL2820	Coagulation factor XI	Homo sapiens	SINGLE PROTEIN	CHEMBL3639111	37	BindingDB Database		2015	None
CHEMBL3115892		0	500.64	2	1.08	27	N=C(N)c1ccc(CNC(=O)[C@@H](NC(=O)[C@@H](CC2CCCCC2)NCC(=O)O)C2CCNCC2)cc1	IC50	'>'	44000.0	nM				UO_0000065					False	CHEMBL3119476	Inhibition of human coagulation factor 11a using S-2366 as substrate preincubated for 300 seconds followed by substrate addition measured after 40 mins by spectrophotometric analysis	B	BAO_0000357	single protein format	Homo sapiens	None	None	None	None	CHEMBL2820	Coagulation factor XI	Homo sapiens	SINGLE PROTEIN	CHEMBL3112440	1	Scientific Literature	Bioorg. Med. Chem. Lett.	2014	None
CHEMBL3699205		0	498.54	0	4.79	BDBM142902	COC(=O)Nc1ccc2c(c1)NC(=O)CCCC[C@H](NC(=O)c1ccc3ncccc3c1)c1nc-2c[nH]1	Ki	'='	2920.0	nM	5.54		279154	UO_0000065	11.10	0.20	0.74	4.01	False	CHEMBL3706025	In Vitro Assay: The effectiveness of compounds of the present invention as inhibitors of the coagulation Factors XIa, VIIa, IXa, Xa, XIIa, plasma kallikrein or thrombin, can be determined using a relevant purified serine protease, respectively, and an appropriate synthetic substrate. The rate of hydrolysis of the chromogenic or fluorogenic substrate by the relevant serine protease was measured bo…	B	BAO_0000357	single protein format	Homo sapiens	None	None	None	None	CHEMBL2820	Coagulation factor XI	Homo sapiens	SINGLE PROTEIN	CHEMBL3638593	37	BindingDB Database		2015	None
CHEMBL3699178		0	578.01	2	5.17	BDBM142875	COC(=O)Nc1ccc2c(c1)/N=C/CCCC[C@H](NC(=O)/C=C/c1cc(Cl)ccc1-n1cnnn1)c1nc-2c(F)[nH]1	Ki	'='	29.0	nM	7.54		279170	UO_0000065	13.04	0.25	2.37	4.96	False	CHEMBL3706025	In Vitro Assay: The effectiveness of compounds of the present invention as inhibitors of the coagulation Factors XIa, VIIa, IXa, Xa, XIIa, plasma kallikrein or thrombin, can be determined using a relevant purified serine protease, respectively, and an appropriate synthetic substrate. The rate of hydrolysis of the chromogenic or fluorogenic substrate by the relevant serine protease was measured bo…	B	BAO_0000357	single protein format	Homo sapiens	None	None	None	None	CHEMBL2820	Coagulation factor XI	Homo sapiens	SINGLE PROTEIN	CHEMBL3638593	37	BindingDB Database		2015	None
CHEMBL3699217		0	620.07	1	4.90	BDBM142915	COC(=O)Nc1ccc2c(c1)N(C(=O)OC)CCCCC[C@H](NC(=O)/C=C/c1cc(Cl)ccc1-n1cnnn1)c1nc-2c[nH]1	Ki	'='	3869.0	nM	5.41		279171	UO_0000065	8.73	0.17	0.51	3.20	False	CHEMBL3706025	In Vitro Assay: The effectiveness of compounds of the present invention as inhibitors of the coagulation Factors XIa, VIIa, IXa, Xa, XIIa, plasma kallikrein or thrombin, can be determined using a relevant purified serine protease, respectively, and an appropriate synthetic substrate. The rate of hydrolysis of the chromogenic or fluorogenic substrate by the relevant serine protease was measured bo…	B	BAO_0000357	single protein format	Homo sapiens	None	None	None	None	CHEMBL2820	Coagulation factor XI	Homo sapiens	SINGLE PROTEIN	CHEMBL3638593	37	BindingDB Database		2015	None
CHEMBL3699218		0	619.09	1	3.84	BDBM142916	COC(=O)Nc1ccc2c(c1)NC(C(N)=O)C(C)CCC[C@H](NC(=O)/C=C/c1cc(Cl)ccc1-n1cnnn1)c1nc-2c[nH]1	Ki	'='	296.0	nM	6.53		279172	UO_0000065	10.55	0.20	2.69	3.35	False	CHEMBL3706025	In Vitro Assay: The effectiveness of compounds of the present invention as inhibitors of the coagulation Factors XIa, VIIa, IXa, Xa, XIIa, plasma kallikrein or thrombin, can be determined using a relevant purified serine protease, respectively, and an appropriate synthetic substrate. The rate of hydrolysis of the chromogenic or fluorogenic substrate by the relevant serine protease was measured bo…	B	BAO_0000357	single protein format	Homo sapiens	None	None	None	None	CHEMBL2820	Coagulation factor XI	Homo sapiens	SINGLE PROTEIN	CHEMBL3638593	37	BindingDB Database		2015	None
CHEMBL3699219		0	587.04	1	4.61	BDBM142917	COC(=O)Nc1ccc2c(c1)NCCCCC[C@H](NC(=O)/C=C/c1cc(Cl)ccc1-n1cnnn1)c1nc-2c(C#N)[nH]1	Ki	'<'	5.0	nM			279173	UO_0000065					False	CHEMBL3706025	In Vitro Assay: The effectiveness of compounds of the present invention as inhibitors of the coagulation Factors XIa, VIIa, IXa, Xa, XIIa, plasma kallikrein or thrombin, can be determined using a relevant purified serine protease, respectively, and an appropriate synthetic substrate. The rate of hydrolysis of the chromogenic or fluorogenic substrate by the relevant serine protease was measured bo…	B	BAO_0000357	single protein format	Homo sapiens	None	None	None	None	CHEMBL2820	Coagulation factor XI	Homo sapiens	SINGLE PROTEIN	CHEMBL3638593	37	BindingDB Database		2015	None
CHEMBL3699225		0	642.04	2	5.84	BDBM142923	COC(=O)Nc1ccc2c(c1)NC(C(F)(F)F)CC/C=C/C[C@H](NC(=O)/C=C/c1cc(Cl)ccc1-n1cnnn1)c1nc-2c[nH]1	Ki	'='	2171.0	nM	5.66		279183	UO_0000065	8.82	0.17	-0.18	3.73	False	CHEMBL3706025	In Vitro Assay: The effectiveness of compounds of the present invention as inhibitors of the coagulation Factors XIa, VIIa, IXa, Xa, XIIa, plasma kallikrein or thrombin, can be determined using a relevant purified serine protease, respectively, and an appropriate synthetic substrate. The rate of hydrolysis of the chromogenic or fluorogenic substrate by the relevant serine protease was measured bo…	B	BAO_0000357	single protein format	Homo sapiens	None	None	None	None	CHEMBL2820	Coagulation factor XI	Homo sapiens	SINGLE PROTEIN	CHEMBL3638593	37	BindingDB Database		2015	None
CHEMBL3663883		0	687.52	2	6.26	BDBM170409	COc1ccc(-c2cccc3c2CCN(C(=O)/C=C/c2c(-n4cnnn4)ccc(Cl)c2F)C3C(=O)Nc2ccc(C(=O)O)cc2)c(Cl)c1	Ki	'<'	5.0	nM			314379	UO_0000065					False	CHEMBL3705835	In Vitro Assay: The effectiveness of compounds of the present invention as inhibitors of the coagulation factors XIa, VIIa, IXa, Xa, XIIa, plasma kallikrein or thrombin, can be determined using a relevant purified serine protease, respectively, and an appropriate synthetic substrate. The rate of hydrolysis of the chromogenic or fluorogenic substrate by the relevant serine protease was measured bo…	B	BAO_0000357	single protein format	Homo sapiens	None	None	None	None	CHEMBL2820	Coagulation factor XI	Homo sapiens	SINGLE PROTEIN	CHEMBL3639111	37	BindingDB Database		2015	None
CHEMBL3663897		0	616.10	1	4.54	BDBM170424	CC[C@H](C)NC(=O)C1c2cccc(-c3ccc(C(=O)NC)cc3)c2CCN1C(=O)/C=C/c1c(-n2cnnn2)ccc(Cl)c1F	Ki	'='	49.16	nM	7.31		314382	UO_0000065	11.86	0.23	2.77	5.99	False	CHEMBL3705835	In Vitro Assay: The effectiveness of compounds of the present invention as inhibitors of the coagulation factors XIa, VIIa, IXa, Xa, XIIa, plasma kallikrein or thrombin, can be determined using a relevant purified serine protease, respectively, and an appropriate synthetic substrate. The rate of hydrolysis of the chromogenic or fluorogenic substrate by the relevant serine protease was measured bo…	B	BAO_0000357	single protein format	Homo sapiens	None	None	None	None	CHEMBL2820	Coagulation factor XI	Homo sapiens	SINGLE PROTEIN	CHEMBL3639111	37	BindingDB Database		2015	None
CHEMBL3663898		0	654.11	1	3.67	BDBM170425	CNC(=O)c1ccc(-c2cccc3c2CCN(C(=O)/C=C/c2c(-n4cnnn4)ccc(Cl)c2F)C3C(=O)NCc2nccn2C)cc1	Ki	'='	533.9	nM	6.27		314383	UO_0000065	9.59	0.18	2.60	4.48	False	CHEMBL3705835	In Vitro Assay: The effectiveness of compounds of the present invention as inhibitors of the coagulation factors XIa, VIIa, IXa, Xa, XIIa, plasma kallikrein or thrombin, can be determined using a relevant purified serine protease, respectively, and an appropriate synthetic substrate. The rate of hydrolysis of the chromogenic or fluorogenic substrate by the relevant serine protease was measured bo…	B	BAO_0000357	single protein format	Homo sapiens	None	None	None	None	CHEMBL2820	Coagulation factor XI	Homo sapiens	SINGLE PROTEIN	CHEMBL3639111	37	BindingDB Database		2015	None
CHEMBL3752951		0	539.00	1	4.09	14	O=C(/C=C/c1cc(Cl)ccc1-n1cnnn1)N[C@@H](Cc1ccccc1)C(=O)Nc1ccc(-c2ncc[nH]2)cc1	Ki	'='	5.5	nM	8.26			UO_0000065	15.32	0.29	4.17	6.33	False	CHEMBL3756134	Inhibition of human coagulation factor 11a assessed as substrate hydrolysis to p-nitroaniline incubated for 10 to 120 mins by spectrophotometry analysis	B	BAO_0000357	single protein format	Homo sapiens	None	None	None	None	CHEMBL2820	Coagulation factor XI	Homo sapiens	SINGLE PROTEIN	CHEMBL3751839	1	Scientific Literature	Bioorg. Med. Chem. Lett.	2016	None
CHEMBL3754443		0	593.04	2	5.06	20	O=C(/C=C/c1cc(Cl)ccc1-n1cnnn1)N[C@@H](Cc1ccc(-c2ccccc2)cc1)C(=O)Nc1ccc(C(=O)O)cc1	Ki	'='	11.5	nM	7.94			UO_0000065	13.39	0.25	2.88	5.71	False	CHEMBL3756134	Inhibition of human coagulation factor 11a assessed as substrate hydrolysis to p-nitroaniline incubated for 10 to 120 mins by spectrophotometry analysis	B	BAO_0000357	single protein format	Homo sapiens	None	None	None	None	CHEMBL2820	Coagulation factor XI	Homo sapiens	SINGLE PROTEIN	CHEMBL3751839	1	Scientific Literature	Bioorg. Med. Chem. Lett.	2016	None
CHEMBL3982049		0	527.91	1	4.97	BDBM246208	COc1cn(C(CC2CC2(F)F)C(=O)Nc2ccc(C(=O)O)cc2)c(=O)cc1-c1cc(Cl)ccc1C#N	IC50	'='	3.0	nM	8.52		429236	UO_0000065	16.14	0.31	3.55	7.02	False	CHEMBL3889018	Inhibition Assay: Test substances are dissolved in dimethyl sulphoxide and serially diluted in dimethyl sulphoxide (3000 μM to 0.0078 μM; resulting final concentrations in the test: 50 μM to 0.00013 μM). In each case 1 μl of the diluted substance solutions are placed into the wells of white microtitre plates from Greiner (384 wells). 20 μl of assay buffer (50 mM of Tris/HCl pH 7.4; 100 mM of sodi…	B	BAO_0000357	single protein format	Homo sapiens	None	None	None	None	CHEMBL2820	Coagulation factor XI	Homo sapiens	SINGLE PROTEIN	CHEMBL3886919	37	BindingDB Database		2016	None
CHEMBL3952719		0	559.93	2	5.66	BDBM246239	COc1cn(C(CC2(C(F)(F)F)CC2)C(=O)Nc2ccc(C(=O)O)cc2)c(=O)cc1-c1cc(Cl)ccc1C#N	IC50	'='	17.0	nM	7.77		429251	UO_0000065	13.88	0.27	2.11	6.40	False	CHEMBL3889018	Inhibition Assay: Test substances are dissolved in dimethyl sulphoxide and serially diluted in dimethyl sulphoxide (3000 μM to 0.0078 μM; resulting final concentrations in the test: 50 μM to 0.00013 μM). In each case 1 μl of the diluted substance solutions are placed into the wells of white microtitre plates from Greiner (384 wells). 20 μl of assay buffer (50 mM of Tris/HCl pH 7.4; 100 mM of sodi…	B	BAO_0000357	single protein format	Homo sapiens	None	None	None	None	CHEMBL2820	Coagulation factor XI	Homo sapiens	SINGLE PROTEIN	CHEMBL3886919	37	BindingDB Database		2016	None
CHEMBL3902142		0	535.98	1	4.74	BDBM246189	COc1cn(C(CC2CCOCC2)C(=O)Nc2ccc(C(=O)O)cc2)c(=O)cc1-c1cc(Cl)ccc1C#N	IC50	'='	2.4	nM	8.62		429327	UO_0000065	16.08	0.31	3.88	6.60	False	CHEMBL3889018	Inhibition Assay: Test substances are dissolved in dimethyl sulphoxide and serially diluted in dimethyl sulphoxide (3000 μM to 0.0078 μM; resulting final concentrations in the test: 50 μM to 0.00013 μM). In each case 1 μl of the diluted substance solutions are placed into the wells of white microtitre plates from Greiner (384 wells). 20 μl of assay buffer (50 mM of Tris/HCl pH 7.4; 100 mM of sodi…	B	BAO_0000357	single protein format	Homo sapiens	None	None	None	None	CHEMBL2820	Coagulation factor XI	Homo sapiens	SINGLE PROTEIN	CHEMBL3886919	37	BindingDB Database		2016	None
CHEMBL3701224		0	554.05	1	4.52	BDBM161059	O=C(Nc1ccc(C2CCCN2)cc1)[C@@H]1c2ccccc2CCN1C(=O)/C=C/c1cc(Cl)ccc1-n1cnnn1	Ki	'='	6732.0	nM	5.17		413031	UO_0000065	9.33	0.18	0.65	4.92	False	CHEMBL3888735	In Vitro Assay: Factor XIa determinations were made in 50 mM HEPES buffer at pH 7.4 containing 145 mM NaCl, 5 mM KCl, and 0.1% PEG 8000 (polyethylene glycol; JT Baker or Fisher Scientific). Determinations were made using purified human Factor XIa at a final concentration of 75-200 pM (Haematologic Technologies) and the synthetic substrate S-2366 (pyroGlu-Pro-Arg-pNA; CHROMOGENIX® or AnaSpec) at a…	B	BAO_0000357	single protein format	Homo sapiens	None	None	None	None	CHEMBL2820	Coagulation factor XI	Homo sapiens	SINGLE PROTEIN	CHEMBL3886810	37	BindingDB Database		2016	None
CHEMBL3936609		0	576.98	2	5.62	BDBM246293	COc1cn(C(C[C@@H]2CCCCO2)C(=O)Nc2ccc(C(=O)O)cc2)c(=O)cc1-c1cc(Cl)ccc1OC(F)F	IC50	'='	1.3	nM	8.89		429278	UO_0000065	15.40	0.30	3.27	7.65	False	CHEMBL3889018	Inhibition Assay: Test substances are dissolved in dimethyl sulphoxide and serially diluted in dimethyl sulphoxide (3000 μM to 0.0078 μM; resulting final concentrations in the test: 50 μM to 0.00013 μM). In each case 1 μl of the diluted substance solutions are placed into the wells of white microtitre plates from Greiner (384 wells). 20 μl of assay buffer (50 mM of Tris/HCl pH 7.4; 100 mM of sodi…	B	BAO_0000357	single protein format	Homo sapiens	None	None	None	None	CHEMBL2820	Coagulation factor XI	Homo sapiens	SINGLE PROTEIN	CHEMBL3886919	37	BindingDB Database		2016	None
CHEMBL3350703		0	698.67	2	4.32	1	N#Cc1c(SCC(=O)c2cccc(OS(=O)(=O)O)c2OS(=O)(=O)O)nc([N+](=O)[O-])c(C#N)c1-c1ccc(OCc2ccccc2)cc1	Inhibition						Active						False	CHEMBL2318117	Inhibition of human coagulation factor 11a at 365 uM after 10 mins by spectrophotometric analysis	B	BAO_0000357	single protein format	Homo sapiens	None	None	None	None	CHEMBL2820	Coagulation factor XI	Homo sapiens	SINGLE PROTEIN	CHEMBL2311322	1	Scientific Literature	Bioorg. Med. Chem. Lett.	2013	None
CHEMBL3127484		0	504.59	2	5.30	(+/-)-28	C[C@]1(c2ccccc2)C[C@H](c2cccc(-c3ccc(C(N)=O)cc3C(=O)O)c2)Nc2ccc(C(=N)N)cc21	Ki	'='	26.0	nM	7.58			UO_0000065	15.03	0.27	2.29	5.33	False	CHEMBL3129742	Binding affinity to human factor 11a assessed as release of p-nitroaniline after 10 to 120 mins by spectrophotometric analysis	B	BAO_0000357	single protein format	Homo sapiens	None	None	None	None	CHEMBL2820	Coagulation factor XI	Homo sapiens	SINGLE PROTEIN	CHEMBL3124891	1	Scientific Literature	J. Med. Chem.	2014	None
CHEMBL3781363		0	581.04	2	5.06	(S)-26	COC(=O)Nc1ccc(-c2cc([C@H](Cc3ccccc3)NC(=O)/C=C/c3cc(Cl)ccc3-n3cnnn3)ncn2)cc1	Ki	'='	6.7	nM	8.17			UO_0000065	14.07	0.27	3.11	5.97	False	CHEMBL3784478	Competitive inhibition of human coagulation factor 11a assessed as reduction in release of p-nitroaniline after 10 to 120 mins by Michaelis-Menten equation analysis	B	BAO_0000357	single protein format	Homo sapiens	None	None	None	None	CHEMBL2820	Coagulation factor XI	Homo sapiens	SINGLE PROTEIN	CHEMBL3779805	1	Scientific Literature	Bioorg. Med. Chem.	2016	None
CHEMBL3781505		0	480.62	0	4.44	(+/-)-6	NC[C@H]1CC[C@H](C(=O)NC(Cc2ccccc2)c2cc(-c3ccc4c(N)ncnc4c3)ccn2)CC1	Ki	'='	10.0	nM	8.00			UO_0000065	16.65	0.30	3.56	6.68	False	CHEMBL3784478	Competitive inhibition of human coagulation factor 11a assessed as reduction in release of p-nitroaniline after 10 to 120 mins by Michaelis-Menten equation analysis	B	BAO_0000357	single protein format	Homo sapiens	None	None	None	None	CHEMBL2820	Coagulation factor XI	Homo sapiens	SINGLE PROTEIN	CHEMBL3779805	1	Scientific Literature	Bioorg. Med. Chem.	2016	None
CHEMBL3647407		0	584.05	2	5.74	BDBM139977	COC(=O)Nc1ccc2c(c1)NC(=O)[C@H](C)CCC[C@H](N1CC[C@@H](c3nccc(Cl)c3F)N(C)C1=O)c1nc-2c[nH]1	Ki	'='	329.8	nM	6.48		274958	UO_0000065	11.10	0.22	0.74	4.89	False	CHEMBL3705671	In Vitro Assay: The effectiveness of compounds of the present invention as inhibitors of the coagulation Factors XIa, VIIa, IXa, Xa, XIIa, plasma kallikrein or thrombin, can be determined using a relevant purified serine protease, respectively, and an appropriate synthetic substrate. The rate of hydrolysis of the chromogenic or fluorogenic substrate by the relevant serine protease was measured bo…	B	BAO_0000357	single protein format	Homo sapiens	None	None	None	None	CHEMBL2820	Coagulation factor XI	Homo sapiens	SINGLE PROTEIN	CHEMBL3638876	37	BindingDB Database		2014	None
CHEMBL3699159		0	392.55	0	4.28	BDBM142856	NC[C@H]1CC[C@H](C(=O)N[C@H]2C/C=C/CCCc3ccccc3-c3c[nH]c2n3)CC1	Ki	'='	6174.0	nM	5.21		279132	UO_0000065	13.27	0.25	0.93	6.22	False	CHEMBL3706025	In Vitro Assay: The effectiveness of compounds of the present invention as inhibitors of the coagulation Factors XIa, VIIa, IXa, Xa, XIIa, plasma kallikrein or thrombin, can be determined using a relevant purified serine protease, respectively, and an appropriate synthetic substrate. The rate of hydrolysis of the chromogenic or fluorogenic substrate by the relevant serine protease was measured bo…	B	BAO_0000357	single protein format	Homo sapiens	None	None	None	None	CHEMBL2820	Coagulation factor XI	Homo sapiens	SINGLE PROTEIN	CHEMBL3638593	37	BindingDB Database		2015	None
CHEMBL3699213		0	606.04	1	4.19	BDBM142911	COC(=O)Nc1ccc2c(c1)N[C@H](C(=O)O)CCCC[C@H](NC(=O)/C=C/c1cc(Cl)ccc1-n1cnnn1)c1nc-2c[nH]1	Ki	'='	580.0	nM	6.24		279165	UO_0000065	10.29	0.20	2.05	3.30	False	CHEMBL3706025	In Vitro Assay: The effectiveness of compounds of the present invention as inhibitors of the coagulation Factors XIa, VIIa, IXa, Xa, XIIa, plasma kallikrein or thrombin, can be determined using a relevant purified serine protease, respectively, and an appropriate synthetic substrate. The rate of hydrolysis of the chromogenic or fluorogenic substrate by the relevant serine protease was measured bo…	B	BAO_0000357	single protein format	Homo sapiens	None	None	None	None	CHEMBL2820	Coagulation factor XI	Homo sapiens	SINGLE PROTEIN	CHEMBL3638593	37	BindingDB Database		2015	None
CHEMBL3663900		0	676.11	2	5.86	BDBM170427	CNC(=O)c1ccc(-c2cccc3c2CCN(C(=O)/C=C/c2c(-n4cnnn4)ccc(Cl)c2F)C3C(=O)Nc2ccc3c(c2)CN=N3)cc1	Ki	'='	20.12	nM	7.70		314385	UO_0000065	11.38	0.21	1.84	5.24	False	CHEMBL3705835	In Vitro Assay: The effectiveness of compounds of the present invention as inhibitors of the coagulation factors XIa, VIIa, IXa, Xa, XIIa, plasma kallikrein or thrombin, can be determined using a relevant purified serine protease, respectively, and an appropriate synthetic substrate. The rate of hydrolysis of the chromogenic or fluorogenic substrate by the relevant serine protease was measured bo…	B	BAO_0000357	single protein format	Homo sapiens	None	None	None	None	CHEMBL2820	Coagulation factor XI	Homo sapiens	SINGLE PROTEIN	CHEMBL3639111	37	BindingDB Database		2015	None
CHEMBL1288925		0	631.26	2	7.12	31	C=CCc1[nH]c2ccc(Cl)cc2c1CNC(=O)[C@H](CC(C)C)NC(=O)[C@H](NC(=O)[C@@H](CC=C)c1ccccc1)C1CCCCC1	IC50	'='	145900.0	nM		Outside typical range		UO_0000065					False	CHEMBL1290972	Inhibition of factor 11a	B	BAO_0000357	single protein format	None	None	None	None	None	CHEMBL2820	Coagulation factor XI	Homo sapiens	SINGLE PROTEIN	CHEMBL1287717	1	Scientific Literature	Bioorg. Med. Chem. Lett.	2010	None
CHEMBL3943760		0	521.96	1	4.35	BDBM246244	COc1cn(C(CC2(C)COC2)C(=O)Nc2ccc(C(=O)O)cc2)c(=O)cc1-c1cc(Cl)ccc1C#N	IC50	'='	4.7	nM	8.33		429354	UO_0000065	15.96	0.31	3.98	6.37	False	CHEMBL3889018	Inhibition Assay: Test substances are dissolved in dimethyl sulphoxide and serially diluted in dimethyl sulphoxide (3000 μM to 0.0078 μM; resulting final concentrations in the test: 50 μM to 0.00013 μM). In each case 1 μl of the diluted substance solutions are placed into the wells of white microtitre plates from Greiner (384 wells). 20 μl of assay buffer (50 mM of Tris/HCl pH 7.4; 100 mM of sodi…	B	BAO_0000357	single protein format	Homo sapiens	None	None	None	None	CHEMBL2820	Coagulation factor XI	Homo sapiens	SINGLE PROTEIN	CHEMBL3886919	37	BindingDB Database		2016	None
CHEMBL3932549		0	420.85	0	4.05	BDBM246105	C#Cc1ccc(Cl)cc1-c1ccn(C(C)C(=O)Nc2ccc(C(=O)O)cc2)c(=O)c1	IC50	'='	730.0	nM	6.14		429284	UO_0000065	14.58	0.28	2.09	6.94	False	CHEMBL3889018	Inhibition Assay: Test substances are dissolved in dimethyl sulphoxide and serially diluted in dimethyl sulphoxide (3000 μM to 0.0078 μM; resulting final concentrations in the test: 50 μM to 0.00013 μM). In each case 1 μl of the diluted substance solutions are placed into the wells of white microtitre plates from Greiner (384 wells). 20 μl of assay buffer (50 mM of Tris/HCl pH 7.4; 100 mM of sodi…	B	BAO_0000357	single protein format	Homo sapiens	None	None	None	None	CHEMBL2820	Coagulation factor XI	Homo sapiens	SINGLE PROTEIN	CHEMBL3886919	37	BindingDB Database		2016	None
CHEMBL3935849		0	499.27	1	5.74	BDBM246134	CC(C(=O)Nc1ccc(C(=O)O)cc1)n1cc(Cl)c(-c2cc(Cl)ccc2C(F)(F)F)cc1=O	IC50	'='	1100.0	nM	5.96		429198	UO_0000065	11.93	0.25	0.22	6.74	False	CHEMBL3889018	Inhibition Assay: Test substances are dissolved in dimethyl sulphoxide and serially diluted in dimethyl sulphoxide (3000 μM to 0.0078 μM; resulting final concentrations in the test: 50 μM to 0.00013 μM). In each case 1 μl of the diluted substance solutions are placed into the wells of white microtitre plates from Greiner (384 wells). 20 μl of assay buffer (50 mM of Tris/HCl pH 7.4; 100 mM of sodi…	B	BAO_0000357	single protein format	Homo sapiens	None	None	None	None	CHEMBL2820	Coagulation factor XI	Homo sapiens	SINGLE PROTEIN	CHEMBL3886919	37	BindingDB Database		2016	None
CHEMBL3954340		0	483.88	0	4.29	BDBM246202	COc1cn(C(CCF)C(=O)Nc2ccc(C(=O)O)cc2)c(=O)cc1-c1cc(Cl)ccc1C#N	IC50	'='	5.3	nM	8.28		429232	UO_0000065	17.10	0.33	3.99	6.82	False	CHEMBL3889018	Inhibition Assay: Test substances are dissolved in dimethyl sulphoxide and serially diluted in dimethyl sulphoxide (3000 μM to 0.0078 μM; resulting final concentrations in the test: 50 μM to 0.00013 μM). In each case 1 μl of the diluted substance solutions are placed into the wells of white microtitre plates from Greiner (384 wells). 20 μl of assay buffer (50 mM of Tris/HCl pH 7.4; 100 mM of sodi…	B	BAO_0000357	single protein format	Homo sapiens	None	None	None	None	CHEMBL2820	Coagulation factor XI	Homo sapiens	SINGLE PROTEIN	CHEMBL3886919	37	BindingDB Database		2016	None
CHEMBL3900766		0	492.86	0	4.68	BDBM246222	COc1cn(C(C)C(=O)Nc2ccc(C(=O)O)cc2)c(=O)cc1-c1cc(Cl)ccc1OC(F)F	IC50	'='	10.0	nM	8.00		429242	UO_0000065	16.23	0.32	3.32	7.49	False	CHEMBL3889018	Inhibition Assay: Test substances are dissolved in dimethyl sulphoxide and serially diluted in dimethyl sulphoxide (3000 μM to 0.0078 μM; resulting final concentrations in the test: 50 μM to 0.00013 μM). In each case 1 μl of the diluted substance solutions are placed into the wells of white microtitre plates from Greiner (384 wells). 20 μl of assay buffer (50 mM of Tris/HCl pH 7.4; 100 mM of sodi…	B	BAO_0000357	single protein format	Homo sapiens	None	None	None	None	CHEMBL2820	Coagulation factor XI	Homo sapiens	SINGLE PROTEIN	CHEMBL3886919	37	BindingDB Database		2016	None
CHEMBL3985414		0	475.73	0	4.83	BDBM246107	CC(C(=O)Nc1ccc(C(=O)O)cc1)n1ccc(-c2cc(Cl)ccc2Br)cc1=O	IC50	'='	500.0	nM	6.30		429285	UO_0000065	13.24	0.30	1.47	7.13	False	CHEMBL3889018	Inhibition Assay: Test substances are dissolved in dimethyl sulphoxide and serially diluted in dimethyl sulphoxide (3000 μM to 0.0078 μM; resulting final concentrations in the test: 50 μM to 0.00013 μM). In each case 1 μl of the diluted substance solutions are placed into the wells of white microtitre plates from Greiner (384 wells). 20 μl of assay buffer (50 mM of Tris/HCl pH 7.4; 100 mM of sodi…	B	BAO_0000357	single protein format	Homo sapiens	None	None	None	None	CHEMBL2820	Coagulation factor XI	Homo sapiens	SINGLE PROTEIN	CHEMBL3886919	37	BindingDB Database		2016	None
CHEMBL3934838		0	417.86	0	4.12	BDBM246113	CC(C(=O)Nc1ccc2nc[nH]c2c1)n1ccc(-c2cc(Cl)ccc2C#N)cc1=O	IC50	'='	840.0	nM	6.08		429288	UO_0000065	14.54	0.28	1.96	5.87	False	CHEMBL3889018	Inhibition Assay: Test substances are dissolved in dimethyl sulphoxide and serially diluted in dimethyl sulphoxide (3000 μM to 0.0078 μM; resulting final concentrations in the test: 50 μM to 0.00013 μM). In each case 1 μl of the diluted substance solutions are placed into the wells of white microtitre plates from Greiner (384 wells). 20 μl of assay buffer (50 mM of Tris/HCl pH 7.4; 100 mM of sodi…	B	BAO_0000357	single protein format	Homo sapiens	None	None	None	None	CHEMBL2820	Coagulation factor XI	Homo sapiens	SINGLE PROTEIN	CHEMBL3886919	37	BindingDB Database		2016	None
CHEMBL3917739		0	537.96	1	3.73	BDBM246201	COc1cn(C(CC2COCCO2)C(=O)Nc2ccc(C(=O)O)cc2)c(=O)cc1-c1cc(Cl)ccc1C#N	IC50	'='	2.3	nM	8.64		429332	UO_0000065	16.06	0.31	4.91	6.18	False	CHEMBL3889018	Inhibition Assay: Test substances are dissolved in dimethyl sulphoxide and serially diluted in dimethyl sulphoxide (3000 μM to 0.0078 μM; resulting final concentrations in the test: 50 μM to 0.00013 μM). In each case 1 μl of the diluted substance solutions are placed into the wells of white microtitre plates from Greiner (384 wells). 20 μl of assay buffer (50 mM of Tris/HCl pH 7.4; 100 mM of sodi…	B	BAO_0000357	single protein format	Homo sapiens	None	None	None	None	CHEMBL2820	Coagulation factor XI	Homo sapiens	SINGLE PROTEIN	CHEMBL3886919	37	BindingDB Database		2016	None
CHEMBL3699228		0	498.54	0	4.79	BDBM142926	COC(=O)Nc1ccc2c(c1)NC(=O)CCCC[C@H](NC(=O)c1ccc3cccnc3c1)c1nc-2c[nH]1	Ki	'='	675.0	nM	6.17		279188	UO_0000065	12.38	0.23	1.38	4.47	False	CHEMBL3706025	In Vitro Assay: The effectiveness of compounds of the present invention as inhibitors of the coagulation Factors XIa, VIIa, IXa, Xa, XIIa, plasma kallikrein or thrombin, can be determined using a relevant purified serine protease, respectively, and an appropriate synthetic substrate. The rate of hydrolysis of the chromogenic or fluorogenic substrate by the relevant serine protease was measured bo…	B	BAO_0000357	single protein format	Homo sapiens	None	None	None	None	CHEMBL2820	Coagulation factor XI	Homo sapiens	SINGLE PROTEIN	CHEMBL3638593	37	BindingDB Database		2015	None
CHEMBL3701225		0	572.02	1	3.95	BDBM161060	COC(=O)NCc1ccc(NC(=O)[C@@H]2c3ccccc3CCN2C(=O)/C=C/c2cc(Cl)ccc2-n2cnnn2)cc1	Ki	'='	886.4	nM	6.05		413032	UO_0000065	10.58	0.20	2.10	4.61	False	CHEMBL3888735	In Vitro Assay: Factor XIa determinations were made in 50 mM HEPES buffer at pH 7.4 containing 145 mM NaCl, 5 mM KCl, and 0.1% PEG 8000 (polyethylene glycol; JT Baker or Fisher Scientific). Determinations were made using purified human Factor XIa at a final concentration of 75-200 pM (Haematologic Technologies) and the synthetic substrate S-2366 (pyroGlu-Pro-Arg-pNA; CHROMOGENIX® or AnaSpec) at a…	B	BAO_0000357	single protein format	Homo sapiens	None	None	None	None	CHEMBL2820	Coagulation factor XI	Homo sapiens	SINGLE PROTEIN	CHEMBL3886810	37	BindingDB Database		2016	None
CHEMBL3330482		0	479.97	0	2.99	47a	O=C(NC[C@@H]1OC(=O)N2c3ccc(N4CCOCC4=O)cc3SC[C@@H]12)c1ccc(Cl)s1	IC50	'>'	100000.0	nM				UO_0000065					False	CHEMBL3382274	Inhibition of human factor 11a using S-2366 chromogenic substrate	B	BAO_0000357	single protein format	Homo sapiens	None	None	None	None	CHEMBL2820	Coagulation factor XI	Homo sapiens	SINGLE PROTEIN	CHEMBL3351225	1	Scientific Literature	J. Med. Chem.	2014	None
CHEMBL4228006		0	581.04	2	5.06	3	COC(=O)Nc1ccc(-c2cnnc([C@H](Cc3ccccc3)NC(=O)/C=C/c3cc(Cl)ccc3-n3cnnn3)c2)cc1	Ki	'='	7.0	nM	8.15			UO_0000065	14.04	0.27	3.09	5.96	False	CHEMBL4221624	Inhibition of human factor 11a using pyro-Glu-Pro-Arg-pNA as substrate measured after 10 to 120 mins by spectrophotometric method	B	BAO_0000357	single protein format	Homo sapiens	None	None	None	None	CHEMBL2820	Coagulation factor XI	Homo sapiens	SINGLE PROTEIN	CHEMBL4219113	1	Scientific Literature	Bioorg Med Chem Lett	2018	None
CHEMBL4059788		0	646.04	1	3.29	53	O=C(O)c1ccc(NC(=O)[C@@H]2c3cccc(N4CCOCC4=O)c3CCN2C(=O)/C=C/c2c(-n3cnnn3)ccc(Cl)c2F)cc1	Ki	'='	2.0	nM	8.70			UO_0000065	13.47	0.26	5.41	5.44	False	CHEMBL4032027	Inhibition of human factor 11a using pyro-Glu-Pro-Arg-pNA as substrate at 37 degC after 10 to 120 mins by spectrophotometric method	B	BAO_0000357	single protein format	Homo sapiens	None	None	None	None	CHEMBL2820	Coagulation factor XI	Homo sapiens	SINGLE PROTEIN	CHEMBL4028883	1	Scientific Literature	J Med Chem	2017	None
CHEMBL3660176		0	695.93	2	2.77	BDBM47177	CC(=O)N1CCC(CCC[C@@H](NS(=O)(=O)Cc2ccccc2)C(=O)N[C@@H](CCC2CCNCC2)C(=O)NCc2ccc(C(=N)N)cc2)CC1	Ki	'='	870.0	nM	6.06		228251	UO_0000065	8.71	0.17	3.29	3.25	False	CHEMBL3705559	Inhibition Assay: Inhibition of human FXIa was determined by the method described in [0092]-[0098] using activated human Factor XI from Enzyme Research Laboratories at 96 ng/mL and H-D-Lys(Cbo)-Pro-Arg-pNA (Pefachrome PCa) at 5 mM, 4 mM, and 2 mM as substrate; results are reported as Ki values (nanomolar).	B	BAO_0000357	single protein format	Homo sapiens	None	None	None	None	CHEMBL2820	Coagulation factor XI	Homo sapiens	SINGLE PROTEIN	CHEMBL3639037	37	BindingDB Database		2013	None
CHEMBL3898726		0	547.32	2	5.70	BDBM246136	CC(C(=O)Nc1ccc(-c2nc(C(F)(F)F)n[nH]2)cc1)n1cc(Cl)c(-c2cc(Cl)ccc2C#N)cc1=O	IC50	'='	54.0	nM	7.27		429199	UO_0000065	13.28	0.27	1.57	6.24	False	CHEMBL3889018	Inhibition Assay: Test substances are dissolved in dimethyl sulphoxide and serially diluted in dimethyl sulphoxide (3000 μM to 0.0078 μM; resulting final concentrations in the test: 50 μM to 0.00013 μM). In each case 1 μl of the diluted substance solutions are placed into the wells of white microtitre plates from Greiner (384 wells). 20 μl of assay buffer (50 mM of Tris/HCl pH 7.4; 100 mM of sodi…	B	BAO_0000357	single protein format	Homo sapiens	None	None	None	None	CHEMBL2820	Coagulation factor XI	Homo sapiens	SINGLE PROTEIN	CHEMBL3886919	37	BindingDB Database		2016	None
CHEMBL4111968		0	509.95	1	4.35	BDBM246177	COc1cn(C(C[C@@H](C)OC)C(=O)Nc2ccc(C(=O)O)cc2)c(=O)cc1-c1cc(Cl)ccc1C#N	IC50	'='	5.8	nM	8.24		429220	UO_0000065	16.15	0.31	3.89	6.30	False	CHEMBL3889018	Inhibition Assay: Test substances are dissolved in dimethyl sulphoxide and serially diluted in dimethyl sulphoxide (3000 μM to 0.0078 μM; resulting final concentrations in the test: 50 μM to 0.00013 μM). In each case 1 μl of the diluted substance solutions are placed into the wells of white microtitre plates from Greiner (384 wells). 20 μl of assay buffer (50 mM of Tris/HCl pH 7.4; 100 mM of sodi…	B	BAO_0000357	single protein format	Homo sapiens	None	None	None	None	CHEMBL2820	Coagulation factor XI	Homo sapiens	SINGLE PROTEIN	CHEMBL3886919	37	BindingDB Database		2016	None
CHEMBL3941923		0	535.98	1	4.74	BDBM246192	COc1cn(C(CC2CCCOC2)C(=O)Nc2ccc(C(=O)O)cc2)c(=O)cc1-c1cc(Cl)ccc1C#N	IC50	'='	4.2	nM	8.38		429227	UO_0000065	15.63	0.30	3.64	6.41	False	CHEMBL3889018	Inhibition Assay: Test substances are dissolved in dimethyl sulphoxide and serially diluted in dimethyl sulphoxide (3000 μM to 0.0078 μM; resulting final concentrations in the test: 50 μM to 0.00013 μM). In each case 1 μl of the diluted substance solutions are placed into the wells of white microtitre plates from Greiner (384 wells). 20 μl of assay buffer (50 mM of Tris/HCl pH 7.4; 100 mM of sodi…	B	BAO_0000357	single protein format	Homo sapiens	None	None	None	None	CHEMBL2820	Coagulation factor XI	Homo sapiens	SINGLE PROTEIN	CHEMBL3886919	37	BindingDB Database		2016	None
CHEMBL3912182		0	507.93	1	3.43	BDBM246257	COCCC(C(=O)Nc1ccc2[nH]c(=O)[nH]c2c1)n1cc(OC)c(-c2cc(Cl)ccc2C#N)cc1=O	IC50	'='	6.0	nM	8.22		429260	UO_0000065	16.19	0.31	4.79	5.79	False	CHEMBL3889018	Inhibition Assay: Test substances are dissolved in dimethyl sulphoxide and serially diluted in dimethyl sulphoxide (3000 μM to 0.0078 μM; resulting final concentrations in the test: 50 μM to 0.00013 μM). In each case 1 μl of the diluted substance solutions are placed into the wells of white microtitre plates from Greiner (384 wells). 20 μl of assay buffer (50 mM of Tris/HCl pH 7.4; 100 mM of sodi…	B	BAO_0000357	single protein format	Homo sapiens	None	None	None	None	CHEMBL2820	Coagulation factor XI	Homo sapiens	SINGLE PROTEIN	CHEMBL3886919	37	BindingDB Database		2016	None
CHEMBL3934484		0	446.85	0	3.81	BDBM246143	CC(C(=O)Nc1ccc(C(=O)O)cc1)n1cc(C#N)c(-c2cc(Cl)ccc2C#N)cc1=O	IC50	'='	42.0	nM	7.38		429303	UO_0000065	16.51	0.31	3.57	5.42	False	CHEMBL3889018	Inhibition Assay: Test substances are dissolved in dimethyl sulphoxide and serially diluted in dimethyl sulphoxide (3000 μM to 0.0078 μM; resulting final concentrations in the test: 50 μM to 0.00013 μM). In each case 1 μl of the diluted substance solutions are placed into the wells of white microtitre plates from Greiner (384 wells). 20 μl of assay buffer (50 mM of Tris/HCl pH 7.4; 100 mM of sodi…	B	BAO_0000357	single protein format	Homo sapiens	None	None	None	None	CHEMBL2820	Coagulation factor XI	Homo sapiens	SINGLE PROTEIN	CHEMBL3886919	37	BindingDB Database		2016	None
CHEMBL3947788		0	635.23	1	4.62	BDBM238262	COC(=O)Nc1ccc(-c2[nH]c([C@@H]3C[C@H](C4CCN(S(C)(=O)=O)CC4)CN3C(=O)C3CCC([C@H](C)N)CC3)nc2Cl)cc1	IC50	'='	9.9	nM	8.00		415486	UO_0000065	12.60	0.25	3.38	5.31	False	CHEMBL3888768	In Vitro Assay: Human Factor XIa (Haematologic Technologies Inc.) activity was measured at an enzyme concentration of 0.1 U/mL in 150 mM NaCl, 5 mM KCl, 1 mg/mL PEG6000, 50 mM HEPES-NaOH (pH7.4) with 300 μM S-2366 (pyroGlu-Pro-Arg-pNA, Chromogenix).	B	BAO_0000357	single protein format	Homo sapiens	None	None	None	None	CHEMBL2820	Coagulation factor XI	Homo sapiens	SINGLE PROTEIN	CHEMBL3886831	37	BindingDB Database		2016	None
CHEMBL3660189		0	711.93	2	2.99	BDBM108115	COC(=O)N1CCC(CCC[C@@H](NS(=O)(=O)Cc2ccccc2)C(=O)N[C@@H](CCC2CCNCC2)C(=O)NCc2ccc(C(=N)N)cc2)CC1	Ki	'='	600.0	nM	6.22		228266	UO_0000065	8.74	0.17	3.23	3.18	False	CHEMBL3705559	Inhibition Assay: Inhibition of human FXIa was determined by the method described in [0092]-[0098] using activated human Factor XI from Enzyme Research Laboratories at 96 ng/mL and H-D-Lys(Cbo)-Pro-Arg-pNA (Pefachrome PCa) at 5 mM, 4 mM, and 2 mM as substrate; results are reported as Ki values (nanomolar).	B	BAO_0000357	single protein format	Homo sapiens	None	None	None	None	CHEMBL2820	Coagulation factor XI	Homo sapiens	SINGLE PROTEIN	CHEMBL3639037	37	BindingDB Database		2013	None
CHEMBL3701231		0	529.94	1	3.19	BDBM161066	O=C(O)c1ccc(NC(=O)C2c3cccnc3CCN2C(=O)/C=C/c2cc(Cl)ccc2-n2cnnn2)cc1	Ki	'='	51.2	nM	7.29		413038	UO_0000065	13.76	0.26	4.10	5.09	False	CHEMBL3888735	In Vitro Assay: Factor XIa determinations were made in 50 mM HEPES buffer at pH 7.4 containing 145 mM NaCl, 5 mM KCl, and 0.1% PEG 8000 (polyethylene glycol; JT Baker or Fisher Scientific). Determinations were made using purified human Factor XIa at a final concentration of 75-200 pM (Haematologic Technologies) and the synthetic substrate S-2366 (pyroGlu-Pro-Arg-pNA; CHROMOGENIX® or AnaSpec) at a…	B	BAO_0000357	single protein format	Homo sapiens	None	None	None	None	CHEMBL2820	Coagulation factor XI	Homo sapiens	SINGLE PROTEIN	CHEMBL3886810	37	BindingDB Database		2016	None
CHEMBL3701220		0	546.95	1	3.93	BDBM161055	O=C(O)c1ccc(NC(=O)[C@@H]2c3ccccc3CCN2C(=O)/C=C/c2c(-n3cnnn3)ccc(Cl)c2F)cc1	Ki	'<'	5.0	nM			413026	UO_0000065					False	CHEMBL3888735	In Vitro Assay: Factor XIa determinations were made in 50 mM HEPES buffer at pH 7.4 containing 145 mM NaCl, 5 mM KCl, and 0.1% PEG 8000 (polyethylene glycol; JT Baker or Fisher Scientific). Determinations were made using purified human Factor XIa at a final concentration of 75-200 pM (Haematologic Technologies) and the synthetic substrate S-2366 (pyroGlu-Pro-Arg-pNA; CHROMOGENIX® or AnaSpec) at a…	B	BAO_0000357	single protein format	Homo sapiens	None	None	None	None	CHEMBL2820	Coagulation factor XI	Homo sapiens	SINGLE PROTEIN	CHEMBL3886810	37	BindingDB Database		2016	None
CHEMBL3701222		0	663.07	1	4.27	BDBM161057	NC(=O)c1ccc(-c2nccc3c2CCN(C(=O)/C=C/c2c(-n4cnnn4)ccc(Cl)c2F)C3C(=O)Nc2ccc3cn[nH]c3c2)cc1	Ki	'<'	5.0	nM			413028	UO_0000065					False	CHEMBL3888735	In Vitro Assay: Factor XIa determinations were made in 50 mM HEPES buffer at pH 7.4 containing 145 mM NaCl, 5 mM KCl, and 0.1% PEG 8000 (polyethylene glycol; JT Baker or Fisher Scientific). Determinations were made using purified human Factor XIa at a final concentration of 75-200 pM (Haematologic Technologies) and the synthetic substrate S-2366 (pyroGlu-Pro-Arg-pNA; CHROMOGENIX® or AnaSpec) at a…	B	BAO_0000357	single protein format	Homo sapiens	None	None	None	None	CHEMBL2820	Coagulation factor XI	Homo sapiens	SINGLE PROTEIN	CHEMBL3886810	37	BindingDB Database		2016	None
CHEMBL3701230		0	550.94	1	2.96	BDBM161065	Cc1[nH]nc2c1C(C(=O)Nc1ccc(C(=O)O)cc1)N(C(=O)/C=C/c1c(-n3cnnn3)ccc(Cl)c1F)CC2	Ki	'='	5.02	nM	8.30		413037	UO_0000065	15.06	0.29	5.34	5.22	False	CHEMBL3888735	In Vitro Assay: Factor XIa determinations were made in 50 mM HEPES buffer at pH 7.4 containing 145 mM NaCl, 5 mM KCl, and 0.1% PEG 8000 (polyethylene glycol; JT Baker or Fisher Scientific). Determinations were made using purified human Factor XIa at a final concentration of 75-200 pM (Haematologic Technologies) and the synthetic substrate S-2366 (pyroGlu-Pro-Arg-pNA; CHROMOGENIX® or AnaSpec) at a…	B	BAO_0000357	single protein format	Homo sapiens	None	None	None	None	CHEMBL2820	Coagulation factor XI	Homo sapiens	SINGLE PROTEIN	CHEMBL3886810	37	BindingDB Database		2016	None
CHEMBL3948282		0	597.09	2	5.94	BDBM131027	CCC1CCC(C(=O)NC2Cc3ccc(F)c(n3)CCC(=O)Nc3cc(NC(=O)OC)ccc3-c3nc2[nH]c3Cl)CC1	Ki	'='	78.0	nM	7.11		263204	UO_0000065	11.90	0.23	1.17	5.15	False	CHEMBL3706014	In Vitro Assay: The effectiveness of compounds of the present invention as inhibitors of the coagulation Factors XIa, VIIa, IXa, Xa, XIIa, plasma kallikrein or thrombin, can be determined using a relevant purified serine protease, respectively, and an appropriate synthetic substrate. The rate of hydrolysis of the chromogenic or fluorogenic substrate by the relevant serine protease was measured bo…	B	BAO_0000357	single protein format	Homo sapiens	None	None	None	None	CHEMBL2820	Coagulation factor XI	Homo sapiens	SINGLE PROTEIN	CHEMBL3638865	37	BindingDB Database		2014	None
CHEMBL3647405		0	570.03	2	5.40	BDBM139975	COC(=O)Nc1ccc2c(c1)NC(=O)[C@H](C)CCC[C@H](N1CCC(c3nccc(Cl)c3F)NC1=O)c1nc-2c[nH]1	Ki	'<'	5.0	nM			274956	UO_0000065					False	CHEMBL3705671	In Vitro Assay: The effectiveness of compounds of the present invention as inhibitors of the coagulation Factors XIa, VIIa, IXa, Xa, XIIa, plasma kallikrein or thrombin, can be determined using a relevant purified serine protease, respectively, and an appropriate synthetic substrate. The rate of hydrolysis of the chromogenic or fluorogenic substrate by the relevant serine protease was measured bo…	B	BAO_0000357	single protein format	Homo sapiens	None	None	None	None	CHEMBL2820	Coagulation factor XI	Homo sapiens	SINGLE PROTEIN	CHEMBL3638876	37	BindingDB Database		2014	None
CHEMBL3647411		0	599.03	2	7.24	BDBM139982	COC(=O)Nc1ccc2c(c1)NC(=O)[C@H](C)CCC[C@H](N1CC[C@@H](c3c(F)ccc(Cl)c3F)OC1=O)c1cc-2ccn1	Ki	'<'	5.0	nM			274963	UO_0000065					False	CHEMBL3705671	In Vitro Assay: The effectiveness of compounds of the present invention as inhibitors of the coagulation Factors XIa, VIIa, IXa, Xa, XIIa, plasma kallikrein or thrombin, can be determined using a relevant purified serine protease, respectively, and an appropriate synthetic substrate. The rate of hydrolysis of the chromogenic or fluorogenic substrate by the relevant serine protease was measured bo…	B	BAO_0000357	single protein format	Homo sapiens	None	None	None	None	CHEMBL2820	Coagulation factor XI	Homo sapiens	SINGLE PROTEIN	CHEMBL3638876	37	BindingDB Database		2014	None
CHEMBL3699216		0	688.07	3	5.21	BDBM142914	COC(=O)Nc1ccc2c(c1)NC(C(=O)OC)(C(F)(F)F)CCCC[C@H](NC(=O)/C=C/c1cc(Cl)ccc1-n1cnnn1)c1nc-2c[nH]1	Ki	'='	435.0	nM	6.36		279168	UO_0000065	9.25	0.18	1.15	3.57	False	CHEMBL3706025	In Vitro Assay: The effectiveness of compounds of the present invention as inhibitors of the coagulation Factors XIa, VIIa, IXa, Xa, XIIa, plasma kallikrein or thrombin, can be determined using a relevant purified serine protease, respectively, and an appropriate synthetic substrate. The rate of hydrolysis of the chromogenic or fluorogenic substrate by the relevant serine protease was measured bo…	B	BAO_0000357	single protein format	Homo sapiens	None	None	None	None	CHEMBL2820	Coagulation factor XI	Homo sapiens	SINGLE PROTEIN	CHEMBL3638593	37	BindingDB Database		2015	None
CHEMBL3699220		0	632.13	1	4.72	BDBM142918	CCC(=O)CN1CCCC[C@H](NC(=O)/C=C/c2cc(Cl)ccc2-n2cnnn2)c2nc(c[nH]2)-c2ccc(NC(=O)OC)cc2C1	Ki	'='	736.0	nM	6.13		279174	UO_0000065	9.70	0.19	1.41	3.83	False	CHEMBL3706025	In Vitro Assay: The effectiveness of compounds of the present invention as inhibitors of the coagulation Factors XIa, VIIa, IXa, Xa, XIIa, plasma kallikrein or thrombin, can be determined using a relevant purified serine protease, respectively, and an appropriate synthetic substrate. The rate of hydrolysis of the chromogenic or fluorogenic substrate by the relevant serine protease was measured bo…	B	BAO_0000357	single protein format	Homo sapiens	None	None	None	None	CHEMBL2820	Coagulation factor XI	Homo sapiens	SINGLE PROTEIN	CHEMBL3638593	37	BindingDB Database		2015	None
CHEMBL3660173		0	653.89	2	2.51	BDBM108097	N=C(N)c1ccc(CNC(=O)[C@H](CCC2CCNCC2)NC(=O)[C@@H](CCCC2CCNCC2)NS(=O)(=O)Cc2ccccc2)cc1	Ki	'='	800.0	nM	6.10		228248	UO_0000065	9.32	0.18	3.59	3.42	False	CHEMBL3705559	Inhibition Assay: Inhibition of human FXIa was determined by the method described in [0092]-[0098] using activated human Factor XI from Enzyme Research Laboratories at 96 ng/mL and H-D-Lys(Cbo)-Pro-Arg-pNA (Pefachrome PCa) at 5 mM, 4 mM, and 2 mM as substrate; results are reported as Ki values (nanomolar).	B	BAO_0000357	single protein format	Homo sapiens	None	None	None	None	CHEMBL2820	Coagulation factor XI	Homo sapiens	SINGLE PROTEIN	CHEMBL3639037	37	BindingDB Database		2013	None
CHEMBL3660178		0	711.93	2	2.00	BDBM108102	COCC(=O)N1CCC(CC[C@@H](NS(=O)(=O)Cc2ccccc2)C(=O)N[C@@H](CCC2CCNCC2)C(=O)NCc2ccc(C(=N)N)cc2)CC1	Ki	'='	1400.0	nM	5.85		228253	UO_0000065	8.22	0.16	3.85	2.99	False	CHEMBL3705559	Inhibition Assay: Inhibition of human FXIa was determined by the method described in [0092]-[0098] using activated human Factor XI from Enzyme Research Laboratories at 96 ng/mL and H-D-Lys(Cbo)-Pro-Arg-pNA (Pefachrome PCa) at 5 mM, 4 mM, and 2 mM as substrate; results are reported as Ki values (nanomolar).	B	BAO_0000357	single protein format	Homo sapiens	None	None	None	None	CHEMBL2820	Coagulation factor XI	Homo sapiens	SINGLE PROTEIN	CHEMBL3639037	37	BindingDB Database		2013	None
CHEMBL3660185		0	709.96	2	3.01	BDBM108109	CC(C)C(=O)N1CCC(CC[C@@H](NS(=O)(=O)Cc2ccccc2)C(=O)N[C@@H](CCC2CCNCC2)C(=O)NCc2ccc(C(=N)N)cc2)CC1	Ki	'='	920.0	nM	6.04		228260	UO_0000065	8.50	0.16	3.03	3.24	False	CHEMBL3705559	Inhibition Assay: Inhibition of human FXIa was determined by the method described in [0092]-[0098] using activated human Factor XI from Enzyme Research Laboratories at 96 ng/mL and H-D-Lys(Cbo)-Pro-Arg-pNA (Pefachrome PCa) at 5 mM, 4 mM, and 2 mM as substrate; results are reported as Ki values (nanomolar).	B	BAO_0000357	single protein format	Homo sapiens	None	None	None	None	CHEMBL2820	Coagulation factor XI	Homo sapiens	SINGLE PROTEIN	CHEMBL3639037	37	BindingDB Database		2013	None
CHEMBL3699180		0	542.99	1	3.97	BDBM142877	O=C(/C=C/c1cc(Cl)ccc1-n1cnnn1)N[C@H]1CCCCC(=O)Nc2cc3[nH]ncc3cc2-c2c[nH]c1n2	Ki	'='	183.0	nM	6.74		279177	UO_0000065	12.41	0.24	2.77	4.23	False	CHEMBL3706025	In Vitro Assay: The effectiveness of compounds of the present invention as inhibitors of the coagulation Factors XIa, VIIa, IXa, Xa, XIIa, plasma kallikrein or thrombin, can be determined using a relevant purified serine protease, respectively, and an appropriate synthetic substrate. The rate of hydrolysis of the chromogenic or fluorogenic substrate by the relevant serine protease was measured bo…	B	BAO_0000357	single protein format	Homo sapiens	None	None	None	None	CHEMBL2820	Coagulation factor XI	Homo sapiens	SINGLE PROTEIN	CHEMBL3638593	37	BindingDB Database		2015	None
CHEMBL1290074		0	555.16	2	5.73	30	C=CCCC(=O)N[C@@H](C(=O)N[C@@H](CC(C)C)C(=O)NCc1c(CC=C)[nH]c2ccc(Cl)cc12)C1CCCCC1	IC50	'='	103100.0	nM		Outside typical range		UO_0000065					False	CHEMBL1290972	Inhibition of factor 11a	B	BAO_0000357	single protein format	None	None	None	None	None	CHEMBL2820	Coagulation factor XI	Homo sapiens	SINGLE PROTEIN	CHEMBL1287717	1	Scientific Literature	Bioorg. Med. Chem. Lett.	2010	None
CHEMBL2417908		0	546.58	2	3.30	20a	COc1ccc(-c2ccc(C(=O)N[C@H](CO)C(C)(C)C)cc2C(=O)O)c(C(=O)Nc2ccc3nc(N)[nH]c3c2)n1	IC50	'>'	33000.0	nM				UO_0000065					False	CHEMBL2421096	Inhibition of human F11a using S-2366 as substrate after 3 mins	B	BAO_0000357	single protein format	Homo sapiens	None	None	None	None	CHEMBL2820	Coagulation factor XI	Homo sapiens	SINGLE PROTEIN	CHEMBL2417432	1	Scientific Literature	Bioorg. Med. Chem. Lett.	2013	None
CHEMBL3359902		0	645.62	2	5.63	14b	CCOC(=O)c1c(COc2cc3c(C(=O)OCC)c(Cc4ccccc4)oc3cc2OC)[nH]c2ccc(OS(=O)(=O)[O-])cc12.[Na+]	IC50	'='	118000.0	nM		Outside typical range		UO_0000065					False	CHEMBL3377581	Inhibition of human factor 11a by spectrophotometric assay	B	BAO_0000357	single protein format	Homo sapiens	None	None	None	None	CHEMBL2820	Coagulation factor XI	Homo sapiens	SINGLE PROTEIN	CHEMBL3351582	1	Scientific Literature	Bioorg. Med. Chem. Lett.	2014	None
CHEMBL3359903		0	638.63	3	5.33	14c	CCOC(=O)c1c(C)[nH]c2ccc(OCc3c(C(=O)OCC)c4cc(OS(=O)(=O)[O-])ccc4n3C(=O)OC(C)(C)C)cc12.[Na+]	Vmax	'='	23.8	mAU/min/uM									False	CHEMBL3377590	Mixed-type inhibition of human factor 11a using S-2366 as substrate assessed as decrease in substrate Vmax at 60 uM by Michaelis-Menten kinetics (Rvb = 35.40 mAU/min/microM)	B	BAO_0000357	single protein format	Homo sapiens	None	None	None	None	CHEMBL2820	Coagulation factor XI	Homo sapiens	SINGLE PROTEIN	CHEMBL3351582	1	Scientific Literature	Bioorg. Med. Chem. Lett.	2014	None
CHEMBL3359903		0	638.63	3	5.33	14c	CCOC(=O)c1c(C)[nH]c2ccc(OCc3c(C(=O)OCC)c4cc(OS(=O)(=O)[O-])ccc4n3C(=O)OC(C)(C)C)cc12.[Na+]	Activity	'='	0.0	%				UO_0000187					False	CHEMBL3377051	Inhibition of human factor 11a assessed as residual activity at 500 uM by spectrophotometric assay	B	BAO_0000357	single protein format	Homo sapiens	None	None	None	None	CHEMBL2820	Coagulation factor XI	Homo sapiens	SINGLE PROTEIN	CHEMBL3351582	1	Scientific Literature	Bioorg. Med. Chem. Lett.	2014	None
CHEMBL3359902		0	645.62	2	5.63	14b	CCOC(=O)c1c(COc2cc3c(C(=O)OCC)c(Cc4ccccc4)oc3cc2OC)[nH]c2ccc(OS(=O)(=O)[O-])cc12.[Na+]	Activity	'='	0.0	%				UO_0000187					False	CHEMBL3377051	Inhibition of human factor 11a assessed as residual activity at 500 uM by spectrophotometric assay	B	BAO_0000357	single protein format	Homo sapiens	None	None	None	None	CHEMBL2820	Coagulation factor XI	Homo sapiens	SINGLE PROTEIN	CHEMBL3351582	1	Scientific Literature	Bioorg. Med. Chem. Lett.	2014	None
CHEMBL3647404		0	585.01	2	6.06	BDBM139974	COC(=O)Nc1ccc2c(c1)NC(=O)CC/C=C/C[C@H](N1CC[C@H](c3c(F)ccc(Cl)c3F)NC1=O)c1nc-2c[nH]1	Ki	'<'	5.0	nM			274955	UO_0000065					False	CHEMBL3705671	In Vitro Assay: The effectiveness of compounds of the present invention as inhibitors of the coagulation Factors XIa, VIIa, IXa, Xa, XIIa, plasma kallikrein or thrombin, can be determined using a relevant purified serine protease, respectively, and an appropriate synthetic substrate. The rate of hydrolysis of the chromogenic or fluorogenic substrate by the relevant serine protease was measured bo…	B	BAO_0000357	single protein format	Homo sapiens	None	None	None	None	CHEMBL2820	Coagulation factor XI	Homo sapiens	SINGLE PROTEIN	CHEMBL3638876	37	BindingDB Database		2014	None
CHEMBL3940104		0	510.34	1	3.23	BDBM251890	CN1Cc2c(c(-c3cc(Cl)ccc3Cl)cc(=O)n2CC(=O)Nc2ccc(-c3nnn[nH]3)cc2)C1=O	IC50	'='	340.0	nM	6.47		438949	UO_0000065	12.67	0.25	3.24	5.14	False	CHEMBL3889178	Inhibition Assay: The factor XIa inhibition of the inventive substances is determined using a biochemical test system which utilizes the reaction of a peptidic factor XIa substrate to determine the enzymatic activity of human factor XIa. Here, factor XIa cleaves from the peptic factor XIa substrate the C-terminal aminomethylcoumarin (AMC), the fluorescence of which is measured. The determinations…	B	BAO_0000357	single protein format	Homo sapiens	None	None	None	None	CHEMBL2820	Coagulation factor XI	Homo sapiens	SINGLE PROTEIN	CHEMBL3886978	37	BindingDB Database		2016	None
CHEMBL3930761		0	501.89	1	3.15	BDBM251901	N#Cc1ccc(Cl)cc1-c1cc(=O)n(CC(=O)Nc2ccc(-c3noc(=O)[nH]3)cc2)c2c1C(=O)CC2	IC50	'='	34.0	nM	7.47		438960	UO_0000065	14.88	0.28	4.32	4.95	False	CHEMBL3889178	Inhibition Assay: The factor XIa inhibition of the inventive substances is determined using a biochemical test system which utilizes the reaction of a peptidic factor XIa substrate to determine the enzymatic activity of human factor XIa. Here, factor XIa cleaves from the peptic factor XIa substrate the C-terminal aminomethylcoumarin (AMC), the fluorescence of which is measured. The determinations…	B	BAO_0000357	single protein format	Homo sapiens	None	None	None	None	CHEMBL2820	Coagulation factor XI	Homo sapiens	SINGLE PROTEIN	CHEMBL3886978	37	BindingDB Database		2016	None
CHEMBL3398624		0	488.95	1	5.35	14	Cc1ccc(C(=O)N[C@@H](Cc2ccccc2)c2nc(-c3ccc4c(N)n[nH]c4c3)c(Cl)[nH]2)c(F)c1	Ki	'='	200.0	nM	6.70			UO_0000065	13.70	0.26	1.35	5.96	False	CHEMBL3399896	Inhibition of human coagulation factor 11a at 25 degC	B	BAO_0000357	single protein format	Homo sapiens	None	None	None	None	CHEMBL2820	Coagulation factor XI	Homo sapiens	SINGLE PROTEIN	CHEMBL3396988	1	Scientific Literature	Bioorg. Med. Chem. Lett.	2015	None
CHEMBL3398640		0	605.49	2	5.57	30	COC(=O)Nc1ccc(-c2nc([C@H](Cc3ccccc3)NC(=O)CCc3cc(Cl)ccc3-n3cnnn3)[nH]c2Cl)cc1	Ki	'='	1.9	nM	8.72			UO_0000065	14.40	0.28	3.15	6.24	False	CHEMBL3399896	Inhibition of human coagulation factor 11a at 25 degC	B	BAO_0000357	single protein format	Homo sapiens	None	None	None	None	CHEMBL2820	Coagulation factor XI	Homo sapiens	SINGLE PROTEIN	CHEMBL3396988	1	Scientific Literature	Bioorg. Med. Chem. Lett.	2015	None
CHEMBL4079002		0	590.04	1	4.68	21	C=CC[C@H](NC(=O)/C=C/c1cc(Cl)ccc1-n1cnnn1)c1nc(-c2ccc(NC(=O)OC)cc2NC(=O)CC)c[nH]1	Ki	'='	27.0	nM	7.57			UO_0000065	12.83	0.25	2.89	4.48	False	CHEMBL3993696	Inhibition of human coagulation factor 11a using pyroGlu-Pro-Arg-pNA as substrate after 10 to 120 mins at 37 degC by spectrophotometric method	B	BAO_0000357	single protein format	Homo sapiens	None	None	None	None	CHEMBL2820	Coagulation factor XI	Homo sapiens	SINGLE PROTEIN	CHEMBL3992532	1	Scientific Literature	J Med Chem	2017	None
CHEMBL4068006		0	586.99	1	3.58	31	COC(=O)c1cccc2c1C(C(=O)Nc1ccc(C(=O)O)cc1)N(C(=O)/C=C/c1cc(Cl)ccc1-n1cnnn1)CC2	Ki	'='	2200.0	nM	5.66			UO_0000065	9.64	0.18	2.08	3.61	False	CHEMBL4032027	Inhibition of human factor 11a using pyro-Glu-Pro-Arg-pNA as substrate at 37 degC after 10 to 120 mins by spectrophotometric method	B	BAO_0000357	single protein format	Homo sapiens	None	None	None	None	CHEMBL2820	Coagulation factor XI	Homo sapiens	SINGLE PROTEIN	CHEMBL4028883	1	Scientific Literature	J Med Chem	2017	None
CHEMBL3960241		0	451.87	0	3.95	BDBM246150	COc1cn(C(C)C(=O)Nc2ccc(C(=O)O)cc2)c(=O)cc1-c1cc(Cl)ccc1C#N	IC50	'='	2.0	nM	8.70		429207	UO_0000065	19.25	0.37	4.75	7.16	False	CHEMBL3889018	Inhibition Assay: Test substances are dissolved in dimethyl sulphoxide and serially diluted in dimethyl sulphoxide (3000 μM to 0.0078 μM; resulting final concentrations in the test: 50 μM to 0.00013 μM). In each case 1 μl of the diluted substance solutions are placed into the wells of white microtitre plates from Greiner (384 wells). 20 μl of assay buffer (50 mM of Tris/HCl pH 7.4; 100 mM of sodi…	B	BAO_0000357	single protein format	Homo sapiens	None	None	None	None	CHEMBL2820	Coagulation factor XI	Homo sapiens	SINGLE PROTEIN	CHEMBL3886919	37	BindingDB Database		2016	None
CHEMBL3949941		0	461.87	0	3.58	BDBM246103	CC(C(=O)Nc1ccc(-c2noc(=O)[nH]2)cc1)n1ccc(-c2cc(Cl)ccc2C#N)cc1=O	IC50	'='	110.0	nM	6.96		429283	UO_0000065	15.07	0.29	3.38	5.20	False	CHEMBL3889018	Inhibition Assay: Test substances are dissolved in dimethyl sulphoxide and serially diluted in dimethyl sulphoxide (3000 μM to 0.0078 μM; resulting final concentrations in the test: 50 μM to 0.00013 μM). In each case 1 μl of the diluted substance solutions are placed into the wells of white microtitre plates from Greiner (384 wells). 20 μl of assay buffer (50 mM of Tris/HCl pH 7.4; 100 mM of sodi…	B	BAO_0000357	single protein format	Homo sapiens	None	None	None	None	CHEMBL2820	Coagulation factor XI	Homo sapiens	SINGLE PROTEIN	CHEMBL3886919	37	BindingDB Database		2016	None
CHEMBL3781319		0	580.05	2	5.67	2	COC(=O)Nc1ccc(-c2ccnc([C@H](Cc3ccccc3)NC(=O)/C=C/c3cc(Cl)ccc3-n3cnnn3)c2)cc1	Ki	'='	23.0	nM	7.64			UO_0000065	13.17	0.25	1.97	6.16	False	CHEMBL4221624	Inhibition of human factor 11a using pyro-Glu-Pro-Arg-pNA as substrate measured after 10 to 120 mins by spectrophotometric method	B	BAO_0000357	single protein format	Homo sapiens	None	None	None	None	CHEMBL2820	Coagulation factor XI	Homo sapiens	SINGLE PROTEIN	CHEMBL4219113	1	Scientific Literature	Bioorg Med Chem Lett	2018	None
CHEMBL3751935		0	540.98	1	2.67	13	O=C(/C=C/c1cc(Cl)ccc1-n1cnnn1)N[C@@H](Cc1ccccc1)C(=O)Nc1ccc(-n2cnnn2)cc1	Ki	'='	43.0	nM	7.37			UO_0000065	13.62	0.26	4.70	5.07	False	CHEMBL3756134	Inhibition of human coagulation factor 11a assessed as substrate hydrolysis to p-nitroaniline incubated for 10 to 120 mins by spectrophotometry analysis	B	BAO_0000357	single protein format	Homo sapiens	None	None	None	None	CHEMBL2820	Coagulation factor XI	Homo sapiens	SINGLE PROTEIN	CHEMBL3751839	1	Scientific Literature	Bioorg. Med. Chem. Lett.	2016	None
CHEMBL4203066		0	482.59	0	3.69	73	COC(=O)Nc1ccc2c(c1)NC(=O)CCCC[C@H](NC(=O)[C@H]1CC[C@H](CN)CC1)c1nc-2c[nH]1	Ki	'='	0.3	nM	9.52			UO_0000065	19.73	0.37	5.83	6.30	False	CHEMBL4199294	Inhibition of human factor 11a incubated for 60 mins by Cheng-Prusoff equation analysis	B	BAO_0000357	single protein format	Homo sapiens	None	None	None	None	CHEMBL2820	Coagulation factor XI	Homo sapiens	SINGLE PROTEIN	CHEMBL4196099	1	Scientific Literature	J Med Chem	2018	None
CHEMBL3754069		0	516.95	1	3.39	6	O=C(/C=C/c1cc(Cl)ccc1-n1cnnn1)N[C@@H](Cc1ccccc1)C(=O)Nc1ccc(C(=O)O)cc1	Ki	'='	2.0	nM	8.70			UO_0000065	16.83	0.32	5.31	6.25	False	CHEMBL3756134	Inhibition of human coagulation factor 11a assessed as substrate hydrolysis to p-nitroaniline incubated for 10 to 120 mins by spectrophotometry analysis	B	BAO_0000357	single protein format	Homo sapiens	None	None	None	None	CHEMBL2820	Coagulation factor XI	Homo sapiens	SINGLE PROTEIN	CHEMBL3751839	1	Scientific Literature	Bioorg. Med. Chem. Lett.	2016	None
CHEMBL3787587		0	457.85	0	1.39	85	O=C(NCc1cc(Cl)ccc1-n1cnnn1)[C@@H]1CC=NN1C(=O)[C@H](O)c1ccc(F)cc1	IC50	'='	4600.0	nM	5.34			UO_0000065	11.66	0.23	3.95	4.25	False	CHEMBL3788444	Inhibition of F11a (unknown origin)	B	BAO_0000357	single protein format	Homo sapiens	None	None	None	None	CHEMBL2820	Coagulation factor XI	Homo sapiens	SINGLE PROTEIN	CHEMBL3785091	1	Scientific Literature	MedChemComm	2016	None
CHEMBL2040983		0	503.99	1	3.84	47	O=C(Nc1ccc(N2CCOCC2=O)cc1)[C@H]1Cc2ccccc2CN1C(=O)Cc1ccc(Cl)cc1	IC50	'>'	500000.0	nM		Outside typical range		UO_0000065					False	CHEMBL2045415	Inhibition of human factor 11a using chromogenic S2366 as substrate after 10 mins by spectrophotometry	B	BAO_0000357	single protein format	Homo sapiens	None	None	None	None	CHEMBL2820	Coagulation factor XI	Homo sapiens	SINGLE PROTEIN	CHEMBL2040721	1	Scientific Literature	Eur. J. Med. Chem.	2012	None
CHEMBL3752735		0	545.99	1	3.87	10	COC(=O)Nc1cccc(NC(=O)[C@H](Cc2ccccc2)NC(=O)/C=C/c2cc(Cl)ccc2-n2cnnn2)c1	Ki	'='	173.0	nM	6.76			UO_0000065	12.38	0.24	2.89	4.83	False	CHEMBL3756134	Inhibition of human coagulation factor 11a assessed as substrate hydrolysis to p-nitroaniline incubated for 10 to 120 mins by spectrophotometry analysis	B	BAO_0000357	single protein format	Homo sapiens	None	None	None	None	CHEMBL2820	Coagulation factor XI	Homo sapiens	SINGLE PROTEIN	CHEMBL3751839	1	Scientific Literature	Bioorg. Med. Chem. Lett.	2016	None
CHEMBL3753020		0	540.98	1	2.88	12	O=C(/C=C/c1cc(Cl)ccc1-n1cnnn1)N[C@@H](Cc1ccccc1)C(=O)Nc1ccc(-c2nnn[nH]2)cc1	Ki	'='	1.4	nM	8.85			UO_0000065	16.37	0.31	5.97	5.67	False	CHEMBL3756134	Inhibition of human coagulation factor 11a assessed as substrate hydrolysis to p-nitroaniline incubated for 10 to 120 mins by spectrophotometry analysis	B	BAO_0000357	single protein format	Homo sapiens	None	None	None	None	CHEMBL2820	Coagulation factor XI	Homo sapiens	SINGLE PROTEIN	CHEMBL3751839	1	Scientific Literature	Bioorg. Med. Chem. Lett.	2016	None
CHEMBL3883423		0	527.63	1	3.89	30	Cc1nc(N)cc2c1CNC(=O)c1cnn(c1)Cc1ccc(Cn3cccn3)cc1OCC/C=C/CCCO2	IC50	'='	12700.0	nM	4.90			UO_0000065	9.28	0.17	1.01	4.01	False	CHEMBL3877125	Inhibition of factor 11a (unknown origin) using S-2366 as substrate incubated for 30 mins followed by substrate addition	B	BAO_0000357	single protein format	Homo sapiens	None	None	None	None	CHEMBL2820	Coagulation factor XI	Homo sapiens	SINGLE PROTEIN	CHEMBL3875230	1	Scientific Literature	ACS Med Chem Lett	2017	None
CHEMBL3676167		0	576.02	1	4.27	22	COC(=O)Nc1ccc2c(c1)NC(=O)CCCC[C@H](NC(=O)/C=C/c1cc(Cl)ccc1-n1cnnn1)c1nc-2c[nH]1	Ki	'='	1.0	nM	9.00			UO_0000065	15.62	0.30	4.73	5.33	False	CHEMBL3993696	Inhibition of human coagulation factor 11a using pyroGlu-Pro-Arg-pNA as substrate after 10 to 120 mins at 37 degC by spectrophotometric method	B	BAO_0000357	single protein format	Homo sapiens	None	None	None	None	CHEMBL2820	Coagulation factor XI	Homo sapiens	SINGLE PROTEIN	CHEMBL3992532	1	Scientific Literature	J Med Chem	2017	None
CHEMBL4111839		0	590.48	1	4.94	BDBM247413	C[C@@H]1CCC[C@H](n2cnc(-c3cc(Cl)ccc3-n3cc(Cl)nn3)cc2=O)c2ccnc(c2)-c2c(cnn2C)NC1=O	Ki	'='	0.2	nM	9.70		431686	UO_0000065	16.43	0.32	4.76	7.73	False	CHEMBL3889078	In Vitro Assay: Factor XIa determinations were made in 50 mM HEPES buffer at pH 7.4 containing 145 mM NaCl, 5 mM KCl, and 0.1% PEG 8000 (polyethylene glycol; JT Baker or Fisher Scientific). Determinations were made using purified human Factor XIa at a final concentration of 25-200 pM (Haematologic Technologies) and the synthetic substrate S-2366 (pyroGlu-Pro-Arg-pNA; CHROMOGENIX® or AnaSpec) at a…	B	BAO_0000357	single protein format	Homo sapiens	None	None	None	None	CHEMBL2820	Coagulation factor XI	Homo sapiens	SINGLE PROTEIN	CHEMBL3886936	37	BindingDB Database		2016	None
CHEMBL3984852		0	519.86	1	4.88	BDBM246226	CC(C(=O)Nc1ccc(C(=O)O)cc1)n1cc(OCC(F)(F)F)c(-c2cc(Cl)ccc2C#N)cc1=O	IC50	'='	81.0	nM	7.09		429244	UO_0000065	13.64	0.27	2.21	5.84	False	CHEMBL3889018	Inhibition Assay: Test substances are dissolved in dimethyl sulphoxide and serially diluted in dimethyl sulphoxide (3000 μM to 0.0078 μM; resulting final concentrations in the test: 50 μM to 0.00013 μM). In each case 1 μl of the diluted substance solutions are placed into the wells of white microtitre plates from Greiner (384 wells). 20 μl of assay buffer (50 mM of Tris/HCl pH 7.4; 100 mM of sodi…	B	BAO_0000357	single protein format	Homo sapiens	None	None	None	None	CHEMBL2820	Coagulation factor XI	Homo sapiens	SINGLE PROTEIN	CHEMBL3886919	37	BindingDB Database		2016	None
CHEMBL4113006		0	624.03	2	5.31	BDBM247417	C[C@@H]1CCC[C@H](n2cnc(-c3cc(Cl)ccc3-n3cc(C(F)(F)F)nn3)cc2=O)c2ccnc(c2)-c2c(cnn2C)NC1=O	Ki	'='	0.1	nM	10.00		431690	UO_0000065	16.02	0.31	4.69	7.97	False	CHEMBL3889078	In Vitro Assay: Factor XIa determinations were made in 50 mM HEPES buffer at pH 7.4 containing 145 mM NaCl, 5 mM KCl, and 0.1% PEG 8000 (polyethylene glycol; JT Baker or Fisher Scientific). Determinations were made using purified human Factor XIa at a final concentration of 25-200 pM (Haematologic Technologies) and the synthetic substrate S-2366 (pyroGlu-Pro-Arg-pNA; CHROMOGENIX® or AnaSpec) at a…	B	BAO_0000357	single protein format	Homo sapiens	None	None	None	None	CHEMBL2820	Coagulation factor XI	Homo sapiens	SINGLE PROTEIN	CHEMBL3886936	37	BindingDB Database		2016	None
CHEMBL3982121		0	519.95	1	4.46	BDBM246256	COc1cn(C(C(=O)Nc2ccc3nc(C(=O)O)[nH]c3c2)C(C)C)c(=O)cc1-c1cc(Cl)ccc1C#N	IC50	'='	1100.0	nM	5.96		429360	UO_0000065	11.46	0.22	1.50	3.97	False	CHEMBL3889018	Inhibition Assay: Test substances are dissolved in dimethyl sulphoxide and serially diluted in dimethyl sulphoxide (3000 μM to 0.0078 μM; resulting final concentrations in the test: 50 μM to 0.00013 μM). In each case 1 μl of the diluted substance solutions are placed into the wells of white microtitre plates from Greiner (384 wells). 20 μl of assay buffer (50 mM of Tris/HCl pH 7.4; 100 mM of sodi…	B	BAO_0000357	single protein format	Homo sapiens	None	None	None	None	CHEMBL2820	Coagulation factor XI	Homo sapiens	SINGLE PROTEIN	CHEMBL3886919	37	BindingDB Database		2016	None
CHEMBL3780342		0	502.62	1	4.39	(S)-22	COC(=O)Nc1ccc(-c2cc([C@H](Cc3ccccc3)NC(=O)[C@H]3CC[C@H](CN)CC3)[nH]c(=O)c2)cc1	Ki	'='	2.4	nM	8.62			UO_0000065	17.15	0.32	4.23	6.82	False	CHEMBL3784478	Competitive inhibition of human coagulation factor 11a assessed as reduction in release of p-nitroaniline after 10 to 120 mins by Michaelis-Menten equation analysis	B	BAO_0000357	single protein format	Homo sapiens	None	None	None	None	CHEMBL2820	Coagulation factor XI	Homo sapiens	SINGLE PROTEIN	CHEMBL3779805	1	Scientific Literature	Bioorg. Med. Chem.	2016	None
CHEMBL3393385		0	468.61	0	4.37	(+/-)-2	NC[C@H]1CC[C@H](C(=O)NC(Cc2ccccc2)c2cc(-c3ccc4c(N)n[nH]c4c3)ccn2)CC1	Ki	'='	13.0	nM	7.89			UO_0000065	16.83	0.31	3.52	6.43	False	CHEMBL3784478	Competitive inhibition of human coagulation factor 11a assessed as reduction in release of p-nitroaniline after 10 to 120 mins by Michaelis-Menten equation analysis	B	BAO_0000357	single protein format	Homo sapiens	None	None	None	None	CHEMBL2820	Coagulation factor XI	Homo sapiens	SINGLE PROTEIN	CHEMBL3779805	1	Scientific Literature	Bioorg. Med. Chem.	2016	None
CHEMBL3935309		0	593.61	2	6.50	2	Cc1cc2ccc1[C@@H](C)COC(=O)Nc1ccc(OC(F)(F)F)c(c1)CN(C)C(=O)[C@@H]2Nc1ccc2c(N)nccc2c1	Ki	'='	8800.0	nM	5.06			UO_0000065	8.52	0.16	-1.44	4.26	False	CHEMBL3854656	Inhibition of human factor 11a using pyroGlu-Pro-Arg-pNA as substrate assessed as release of pNA after 10 to 120 mins by spectrophotometric method	B	BAO_0000357	single protein format	Homo sapiens	None	None	None	None	CHEMBL2820	Coagulation factor XI	Homo sapiens	SINGLE PROTEIN	CHEMBL3853316	1	Scientific Literature	J Med Chem	2016	None
CHEMBL3701221		0	558.00	1	4.27	BDBM161056	COC(=O)Nc1cccc(NC(=O)[C@@H]2c3ccccc3CCN2C(=O)/C=C/c2cc(Cl)ccc2-n2cnnn2)c1	Ki	'='	2795.0	nM	5.55		413027	UO_0000065	9.95	0.19	1.28	4.23	False	CHEMBL3888735	In Vitro Assay: Factor XIa determinations were made in 50 mM HEPES buffer at pH 7.4 containing 145 mM NaCl, 5 mM KCl, and 0.1% PEG 8000 (polyethylene glycol; JT Baker or Fisher Scientific). Determinations were made using purified human Factor XIa at a final concentration of 75-200 pM (Haematologic Technologies) and the synthetic substrate S-2366 (pyroGlu-Pro-Arg-pNA; CHROMOGENIX® or AnaSpec) at a…	B	BAO_0000357	single protein format	Homo sapiens	None	None	None	None	CHEMBL2820	Coagulation factor XI	Homo sapiens	SINGLE PROTEIN	CHEMBL3886810	37	BindingDB Database		2016	None
CHEMBL3699232		0	699.22	2	4.56	BDBM142930	COC(=O)Nc1ccc2c(c1)N[C@@H](C(=O)N1CCN(C)CC1)CCCC[C@H](NC(=O)/C=C/c1cc(Cl)ccc1-n1cnnn1)c1cc-2ccn1	Ki	'<'	5.0	nM			279203	UO_0000065					False	CHEMBL3706025	In Vitro Assay: The effectiveness of compounds of the present invention as inhibitors of the coagulation Factors XIa, VIIa, IXa, Xa, XIIa, plasma kallikrein or thrombin, can be determined using a relevant purified serine protease, respectively, and an appropriate synthetic substrate. The rate of hydrolysis of the chromogenic or fluorogenic substrate by the relevant serine protease was measured bo…	B	BAO_0000357	single protein format	Homo sapiens	None	None	None	None	CHEMBL2820	Coagulation factor XI	Homo sapiens	SINGLE PROTEIN	CHEMBL3638593	37	BindingDB Database		2015	None
CHEMBL3660180		0	710.95	2	2.51	BDBM108104	CN(C)C(=O)N1CCC(CC[C@@H](NS(=O)(=O)Cc2ccccc2)C(=O)N[C@@H](CCC2CCNCC2)C(=O)NCc2ccc(C(=N)N)cc2)CC1	Ki	'='	1500.0	nM	5.82		228255	UO_0000065	8.19	0.16	3.31	3.07	False	CHEMBL3705559	Inhibition Assay: Inhibition of human FXIa was determined by the method described in [0092]-[0098] using activated human Factor XI from Enzyme Research Laboratories at 96 ng/mL and H-D-Lys(Cbo)-Pro-Arg-pNA (Pefachrome PCa) at 5 mM, 4 mM, and 2 mM as substrate; results are reported as Ki values (nanomolar).	B	BAO_0000357	single protein format	Homo sapiens	None	None	None	None	CHEMBL2820	Coagulation factor XI	Homo sapiens	SINGLE PROTEIN	CHEMBL3639037	37	BindingDB Database		2013	None
CHEMBL3808853		0	481.56	0	4.95	5	CC1COC(=O)Nc2cccc(c2)CNC(=O)C(Nc2ccc3c(N)nccc3c2)c2ccc1cc2	Ki	'='	10800.0	nM	4.97			UO_0000065	10.31	0.19	0.02	4.20	False	CHEMBL3811620	Inhibition of purified human factor 11a after 30 to 60 mins	B	BAO_0000357	single protein format	Homo sapiens	None	None	None	None	CHEMBL2820	Coagulation factor XI	Homo sapiens	SINGLE PROTEIN	CHEMBL3808300	1	Scientific Literature	J. Med. Chem.	2016	None
CHEMBL3809344		0	495.58	1	5.13	26a	CC1(C)COC(=O)Nc2cccc(c2)CNC(=O)[C@@H](Nc2ccc3c(N)nccc3c2)c2ccc1cc2	Ki	'>'	14200.0	nM				UO_0000065					False	CHEMBL3811620	Inhibition of purified human factor 11a after 30 to 60 mins	B	BAO_0000357	single protein format	Homo sapiens	None	None	None	None	CHEMBL2820	Coagulation factor XI	Homo sapiens	SINGLE PROTEIN	CHEMBL3808300	1	Scientific Literature	J. Med. Chem.	2016	None
CHEMBL4059991		0	2558.96	None	None	1b	CC(=O)N[C@H]1CSCc2cc3cc(c2)CSC[C@H](NC(=O)[C@H](Cc2c[nH]c4ccccc24)NC(=O)[C@@H]2CCCN2C(=O)[C@H](CC(N)=O)NC(=O)[C@H](Cc2c[nH]c4ccccc24)NC(=O)[C@H]([C@@H](C)O)NC(=O)[C@H](CC(N)=O)NC1=O)C(=O)N1CCC[C@H]1C(=O)N[C@@H](Cc1c[nH]c2ccccc12)C(=O)N[C@@H](CC(=O)O)C(=O)N[C@@H](C)C(=O)N1CCC[C@H]1C(=O)N[C@@H](CC(C)C)C(=O)N[C@@H](C(=O)N[C@@H](C)C(=O)N(C)CC(=O)N(C)CC(=O)N(C)CC(=O)N[C@H](CCCNC(=N)N)C(=O)N[C@H](CCCNC…	Ki	'>'	50000.0	nM				UO_0000065					False	CHEMBL4038149	Inhibition of human factor 11a using fluorogenic peptide as substrate by fluorescence based assay	B	BAO_0000357	single protein format	Homo sapiens	None	None	None	None	CHEMBL2820	Coagulation factor XI	Homo sapiens	SINGLE PROTEIN	CHEMBL4033799	1	Scientific Literature	J Med Chem	2018	None
CHEMBL3660186		0	646.86	2	3.36	BDBM108110	N=C(N)c1ccc(CNC(=O)[C@H](CCC2CCNCC2)NC(=O)[C@@H](CCCc2ccccc2)NS(=O)(=O)Cc2ccccc2)cc1	Ki	'='	135.0	nM	6.87		228261	UO_0000065	10.62	0.20	3.51	4.13	False	CHEMBL3705559	Inhibition Assay: Inhibition of human FXIa was determined by the method described in [0092]-[0098] using activated human Factor XI from Enzyme Research Laboratories at 96 ng/mL and H-D-Lys(Cbo)-Pro-Arg-pNA (Pefachrome PCa) at 5 mM, 4 mM, and 2 mM as substrate; results are reported as Ki values (nanomolar).	B	BAO_0000357	single protein format	Homo sapiens	None	None	None	None	CHEMBL2820	Coagulation factor XI	Homo sapiens	SINGLE PROTEIN	CHEMBL3639037	37	BindingDB Database		2013	None
CHEMBL3984235		0	562.67	1	2.67	BDBM222997	COC1CCN(c2cccc3c2CCN(C(=O)C2CCN(C(=N)N)CC2)C3C(=O)Nc2ccc(C(=O)O)cc2)CC1	Ki	'='	5.68	nM	8.25		389802	UO_0000065	14.65	0.27	5.58	5.41	False	CHEMBL3888323	In Vitro Assay: Factor XIa determinations were made in 50 mM HEPES buffer at pH 7.4 containing 145 mM NaCl, 5 mM KCl, and 0.1% PEG 8000 (polyethylene glycol; JT Baker or Fisher Scientific). Determinations were made using purified human Factor XIa at a final concentration of 75-200 pM (Haematologic Technologies) and the synthetic substrate S-2366 (pyroGlu-Pro-Arg-pNA; CHROMOGENIX® or AnaSpec) at a…	B	BAO_0000357	single protein format	Homo sapiens	None	None	None	None	CHEMBL2820	Coagulation factor XI	Homo sapiens	SINGLE PROTEIN	CHEMBL3886658	37	BindingDB Database		2016	None
CHEMBL3699201		0	575.03	1	4.87	BDBM142898	COC(=O)Nc1ccc2c(c1)NC(=O)CCCC[C@H](NC(=O)/C=C/c1cc(Cl)ccc1-n1ccnn1)c1nc-2c[nH]1	Ki	'<'	5.0	nM			279150	UO_0000065					False	CHEMBL3706025	In Vitro Assay: The effectiveness of compounds of the present invention as inhibitors of the coagulation Factors XIa, VIIa, IXa, Xa, XIIa, plasma kallikrein or thrombin, can be determined using a relevant purified serine protease, respectively, and an appropriate synthetic substrate. The rate of hydrolysis of the chromogenic or fluorogenic substrate by the relevant serine protease was measured bo…	B	BAO_0000357	single protein format	Homo sapiens	None	None	None	None	CHEMBL2820	Coagulation factor XI	Homo sapiens	SINGLE PROTEIN	CHEMBL3638593	37	BindingDB Database		2015	None
CHEMBL3699215		0	632.12	2	5.15	BDBM142913	COC(=O)Nc1ccc2c(c1)NC(C1(C)COC1)CCCC[C@H](NC(=O)/C=C/c1cc(Cl)ccc1-n1cnnn1)c1nc-2c[nH]1	Ki	'='	1322.0	nM	5.88		279167	UO_0000065	9.30	0.18	0.73	3.65	False	CHEMBL3706025	In Vitro Assay: The effectiveness of compounds of the present invention as inhibitors of the coagulation Factors XIa, VIIa, IXa, Xa, XIIa, plasma kallikrein or thrombin, can be determined using a relevant purified serine protease, respectively, and an appropriate synthetic substrate. The rate of hydrolysis of the chromogenic or fluorogenic substrate by the relevant serine protease was measured bo…	B	BAO_0000357	single protein format	Homo sapiens	None	None	None	None	CHEMBL2820	Coagulation factor XI	Homo sapiens	SINGLE PROTEIN	CHEMBL3638593	37	BindingDB Database		2015	None
CHEMBL3969604		0	545.00	2	5.37	BDBM246252	COc1cn(C(CC2CCC2)C(=O)Nc2ccc(-c3c[nH]c(=O)o3)cc2)c(=O)cc1-c1cc(Cl)ccc1C#N	IC50	'='	22.0	nM	7.66		429358	UO_0000065	14.05	0.27	2.29	5.89	False	CHEMBL3889018	Inhibition Assay: Test substances are dissolved in dimethyl sulphoxide and serially diluted in dimethyl sulphoxide (3000 μM to 0.0078 μM; resulting final concentrations in the test: 50 μM to 0.00013 μM). In each case 1 μl of the diluted substance solutions are placed into the wells of white microtitre plates from Greiner (384 wells). 20 μl of assay buffer (50 mM of Tris/HCl pH 7.4; 100 mM of sodi…	B	BAO_0000357	single protein format	Homo sapiens	None	None	None	None	CHEMBL2820	Coagulation factor XI	Homo sapiens	SINGLE PROTEIN	CHEMBL3886919	37	BindingDB Database		2016	None
CHEMBL3984687		0	506.89	2	5.07	BDBM246223	CCC(C(=O)Nc1ccc(C(=O)O)cc1)n1cc(OC)c(-c2cc(Cl)ccc2OC(F)F)cc1=O	IC50	'='	11.0	nM	7.96		429343	UO_0000065	15.70	0.31	2.89	7.45	False	CHEMBL3889018	Inhibition Assay: Test substances are dissolved in dimethyl sulphoxide and serially diluted in dimethyl sulphoxide (3000 μM to 0.0078 μM; resulting final concentrations in the test: 50 μM to 0.00013 μM). In each case 1 μl of the diluted substance solutions are placed into the wells of white microtitre plates from Greiner (384 wells). 20 μl of assay buffer (50 mM of Tris/HCl pH 7.4; 100 mM of sodi…	B	BAO_0000357	single protein format	Homo sapiens	None	None	None	None	CHEMBL2820	Coagulation factor XI	Homo sapiens	SINGLE PROTEIN	CHEMBL3886919	37	BindingDB Database		2016	None
CHEMBL3927359		0	491.93	0	4.73	BDBM246154	COc1cn(C(CC2CC2)C(=O)Nc2ccc(C(=O)O)cc2)c(=O)cc1-c1cc(Cl)ccc1C#N	IC50	'='	950.0	nM	6.02		429208	UO_0000065	12.24	0.23	1.29	4.96	False	CHEMBL3889018	Inhibition Assay: Test substances are dissolved in dimethyl sulphoxide and serially diluted in dimethyl sulphoxide (3000 μM to 0.0078 μM; resulting final concentrations in the test: 50 μM to 0.00013 μM). In each case 1 μl of the diluted substance solutions are placed into the wells of white microtitre plates from Greiner (384 wells). 20 μl of assay buffer (50 mM of Tris/HCl pH 7.4; 100 mM of sodi…	B	BAO_0000357	single protein format	Homo sapiens	None	None	None	None	CHEMBL2820	Coagulation factor XI	Homo sapiens	SINGLE PROTEIN	CHEMBL3886919	37	BindingDB Database		2016	None
CHEMBL3949343		0	662.77	2	5.42	10	COC(=O)Nc1ccc(S(=O)(=O)C(C)C)c([C@H]2CCCN2C(=O)[C@H](Nc2ccc3cc[nH]c(=O)c3c2)c2ccc(OC)c(OC)c2)c1	Ki	'>'	1000.0	nM				UO_0000065					False	CHEMBL3865433	Inhibition of human coagulation factor-11a	B	BAO_0000357	single protein format	Homo sapiens	None	None	None	None	CHEMBL2820	Coagulation factor XI	Homo sapiens	SINGLE PROTEIN	CHEMBL3864178	1	Scientific Literature	ACS Med Chem Lett	2016	None
CHEMBL3355677		0	574.60	0	3.87	11r	NC[C@H]1CC[C@H](C(=O)N[C@@H](Cc2ccccc2)c2nc(-c3cccc(CC(=O)O)c3)c[nH]2)CC1.O=C(O)C(F)(F)F	Ki	'='	275.0	nM	6.56			UO_0000065	14.24	0.26	2.69	5.42	False	CHEMBL3377177	Inhibition of human coagulation factor 11a using p-nitroaniline as substrate assessed as substrate hydrolysis by spectrophotometrically	B	BAO_0000357	single protein format	Homo sapiens	None	None	None	None	CHEMBL2820	Coagulation factor XI	Homo sapiens	SINGLE PROTEIN	CHEMBL3351269	1	Scientific Literature	J. Med. Chem.	2014	None
CHEMBL3969666		0	495.33	0	3.77	BDBM251891	O=C(Cn1c2c(c(-c3cc(Cl)ccc3Cl)cc1=O)C(=O)CC2)Nc1ccc(-c2nnn[nH]2)cc1	IC50	'='	230.0	nM	6.64		438950	UO_0000065	13.40	0.27	2.87	5.41	False	CHEMBL3889178	Inhibition Assay: The factor XIa inhibition of the inventive substances is determined using a biochemical test system which utilizes the reaction of a peptidic factor XIa substrate to determine the enzymatic activity of human factor XIa. Here, factor XIa cleaves from the peptic factor XIa substrate the C-terminal aminomethylcoumarin (AMC), the fluorescence of which is measured. The determinations…	B	BAO_0000357	single protein format	Homo sapiens	None	None	None	None	CHEMBL2820	Coagulation factor XI	Homo sapiens	SINGLE PROTEIN	CHEMBL3886978	37	BindingDB Database		2016	None
CHEMBL3982518		0	500.34	1	4.61	BDBM246299	COCCC(C(=O)Nc1ccc(C(=O)O)cc1)n1cc(Cl)c(-c2cc(Cl)ccc2C#N)cc1=O	IC50	'='	4.0	nM	8.40		429279	UO_0000065	16.78	0.34	3.79	6.92	False	CHEMBL3889018	Inhibition Assay: Test substances are dissolved in dimethyl sulphoxide and serially diluted in dimethyl sulphoxide (3000 μM to 0.0078 μM; resulting final concentrations in the test: 50 μM to 0.00013 μM). In each case 1 μl of the diluted substance solutions are placed into the wells of white microtitre plates from Greiner (384 wells). 20 μl of assay buffer (50 mM of Tris/HCl pH 7.4; 100 mM of sodi…	B	BAO_0000357	single protein format	Homo sapiens	None	None	None	None	CHEMBL2820	Coagulation factor XI	Homo sapiens	SINGLE PROTEIN	CHEMBL3886919	37	BindingDB Database		2016	None
CHEMBL3964607		0	521.97	1	4.64	BDBM246121	N#Cc1ccc(Cl)cc1-c1ccn(C(Cc2ccccc2)C(=O)Nc2ccc(-c3nnn[nH]3)cc2)c(=O)c1	IC50	'='	7.6	nM	8.12		429292	UO_0000065	15.55	0.29	3.48	6.28	False	CHEMBL3889018	Inhibition Assay: Test substances are dissolved in dimethyl sulphoxide and serially diluted in dimethyl sulphoxide (3000 μM to 0.0078 μM; resulting final concentrations in the test: 50 μM to 0.00013 μM). In each case 1 μl of the diluted substance solutions are placed into the wells of white microtitre plates from Greiner (384 wells). 20 μl of assay buffer (50 mM of Tris/HCl pH 7.4; 100 mM of sodi…	B	BAO_0000357	single protein format	Homo sapiens	None	None	None	None	CHEMBL2820	Coagulation factor XI	Homo sapiens	SINGLE PROTEIN	CHEMBL3886919	37	BindingDB Database		2016	None
CHEMBL3920124		0	461.91	0	4.82	BDBM246147	CC(C(=O)Nc1ccc(C(=O)O)cc1)n1cc(C#N)c(-c2cc(Cl)ccc2C2CC2)cc1=O	IC50	'='	700.0	nM	6.16		429305	UO_0000065	13.32	0.25	1.33	5.49	False	CHEMBL3889018	Inhibition Assay: Test substances are dissolved in dimethyl sulphoxide and serially diluted in dimethyl sulphoxide (3000 μM to 0.0078 μM; resulting final concentrations in the test: 50 μM to 0.00013 μM). In each case 1 μl of the diluted substance solutions are placed into the wells of white microtitre plates from Greiner (384 wells). 20 μl of assay buffer (50 mM of Tris/HCl pH 7.4; 100 mM of sodi…	B	BAO_0000357	single protein format	Homo sapiens	None	None	None	None	CHEMBL2820	Coagulation factor XI	Homo sapiens	SINGLE PROTEIN	CHEMBL3886919	37	BindingDB Database		2016	None
CHEMBL3927359		0	491.93	0	4.73	BDBM246154	COc1cn(C(CC2CC2)C(=O)Nc2ccc(C(=O)O)cc2)c(=O)cc1-c1cc(Cl)ccc1C#N	IC50	'='	1.6	nM	8.80		429309	UO_0000065	17.88	0.34	4.07	7.24	False	CHEMBL3889018	Inhibition Assay: Test substances are dissolved in dimethyl sulphoxide and serially diluted in dimethyl sulphoxide (3000 μM to 0.0078 μM; resulting final concentrations in the test: 50 μM to 0.00013 μM). In each case 1 μl of the diluted substance solutions are placed into the wells of white microtitre plates from Greiner (384 wells). 20 μl of assay buffer (50 mM of Tris/HCl pH 7.4; 100 mM of sodi…	B	BAO_0000357	single protein format	Homo sapiens	None	None	None	None	CHEMBL2820	Coagulation factor XI	Homo sapiens	SINGLE PROTEIN	CHEMBL3886919	37	BindingDB Database		2016	None
CHEMBL3891906		0	601.71	1	2.11	BDBM222995	CN1CCN(c2cccc3c2CCN(C(=O)C2CC4(CCN(C(=N)N)CC4)C2)[C@@H]3C(=O)Nc2ccc(C(=O)O)cc2)C(=O)C1	Ki	'<'	5.0	nM			389800	UO_0000065					False	CHEMBL3888323	In Vitro Assay: Factor XIa determinations were made in 50 mM HEPES buffer at pH 7.4 containing 145 mM NaCl, 5 mM KCl, and 0.1% PEG 8000 (polyethylene glycol; JT Baker or Fisher Scientific). Determinations were made using purified human Factor XIa at a final concentration of 75-200 pM (Haematologic Technologies) and the synthetic substrate S-2366 (pyroGlu-Pro-Arg-pNA; CHROMOGENIX® or AnaSpec) at a…	B	BAO_0000357	single protein format	Homo sapiens	None	None	None	None	CHEMBL2820	Coagulation factor XI	Homo sapiens	SINGLE PROTEIN	CHEMBL3886658	37	BindingDB Database		2016	None
CHEMBL3932136		0	497.91	0	4.68	BDBM246205	COc1cn(C(CC(C)F)C(=O)Nc2ccc(C(=O)O)cc2)c(=O)cc1-c1cc(Cl)ccc1C#N	IC50	'='	9.2	nM	8.04		429334	UO_0000065	16.14	0.31	3.36	6.62	False	CHEMBL3889018	Inhibition Assay: Test substances are dissolved in dimethyl sulphoxide and serially diluted in dimethyl sulphoxide (3000 μM to 0.0078 μM; resulting final concentrations in the test: 50 μM to 0.00013 μM). In each case 1 μl of the diluted substance solutions are placed into the wells of white microtitre plates from Greiner (384 wells). 20 μl of assay buffer (50 mM of Tris/HCl pH 7.4; 100 mM of sodi…	B	BAO_0000357	single protein format	Homo sapiens	None	None	None	None	CHEMBL2820	Coagulation factor XI	Homo sapiens	SINGLE PROTEIN	CHEMBL3886919	37	BindingDB Database		2016	None
CHEMBL3945139		0	549.89	1	4.85	BDBM246231	COc1cn(C(CCOC(F)(F)F)C(=O)Nc2ccc(C(=O)O)cc2)c(=O)cc1-c1cc(Cl)ccc1C#N	IC50	'='	1.6	nM	8.80		429347	UO_0000065	16.00	0.32	3.95	6.73	False	CHEMBL3889018	Inhibition Assay: Test substances are dissolved in dimethyl sulphoxide and serially diluted in dimethyl sulphoxide (3000 μM to 0.0078 μM; resulting final concentrations in the test: 50 μM to 0.00013 μM). In each case 1 μl of the diluted substance solutions are placed into the wells of white microtitre plates from Greiner (384 wells). 20 μl of assay buffer (50 mM of Tris/HCl pH 7.4; 100 mM of sodi…	B	BAO_0000357	single protein format	Homo sapiens	None	None	None	None	CHEMBL2820	Coagulation factor XI	Homo sapiens	SINGLE PROTEIN	CHEMBL3886919	37	BindingDB Database		2016	None
CHEMBL4107758		0	624.03	2	5.31	BDBM247414	C[C@@H]1CCC[C@H](n2cnc(-c3cc(Cl)ccc3-n3cc(C(F)(F)F)nn3)cc2=O)c2cc(ccn2)-c2c(cnn2C)NC1=O	Ki	'='	0.1	nM	10.00		431688	UO_0000065	16.02	0.31	4.69	7.97	False	CHEMBL3889078	In Vitro Assay: Factor XIa determinations were made in 50 mM HEPES buffer at pH 7.4 containing 145 mM NaCl, 5 mM KCl, and 0.1% PEG 8000 (polyethylene glycol; JT Baker or Fisher Scientific). Determinations were made using purified human Factor XIa at a final concentration of 25-200 pM (Haematologic Technologies) and the synthetic substrate S-2366 (pyroGlu-Pro-Arg-pNA; CHROMOGENIX® or AnaSpec) at a…	B	BAO_0000357	single protein format	Homo sapiens	None	None	None	None	CHEMBL2820	Coagulation factor XI	Homo sapiens	SINGLE PROTEIN	CHEMBL3886936	37	BindingDB Database		2016	None
CHEMBL3943692		0	459.90	0	3.81	BDBM246114	CCC(C(=O)Nc1ccc(-c2nnn[nH]2)cc1)n1ccc(-c2cc(Cl)ccc2C#N)cc1=O	IC50	'='	59.0	nM	7.23		429188	UO_0000065	15.72	0.30	3.42	5.59	False	CHEMBL3889018	Inhibition Assay: Test substances are dissolved in dimethyl sulphoxide and serially diluted in dimethyl sulphoxide (3000 μM to 0.0078 μM; resulting final concentrations in the test: 50 μM to 0.00013 μM). In each case 1 μl of the diluted substance solutions are placed into the wells of white microtitre plates from Greiner (384 wells). 20 μl of assay buffer (50 mM of Tris/HCl pH 7.4; 100 mM of sodi…	B	BAO_0000357	single protein format	Homo sapiens	None	None	None	None	CHEMBL2820	Coagulation factor XI	Homo sapiens	SINGLE PROTEIN	CHEMBL3886919	37	BindingDB Database		2016	None
CHEMBL3917439		0	552.81	2	5.45	BDBM246128	O=C(O)c1ccc(NC(=O)C(Cc2ccncc2)n2ccc(-c3cc(Cl)ccc3Br)cc2=O)cc1	IC50	'='	33.0	nM	7.48		429195	UO_0000065	13.53	0.29	2.03	7.39	False	CHEMBL3889018	Inhibition Assay: Test substances are dissolved in dimethyl sulphoxide and serially diluted in dimethyl sulphoxide (3000 μM to 0.0078 μM; resulting final concentrations in the test: 50 μM to 0.00013 μM). In each case 1 μl of the diluted substance solutions are placed into the wells of white microtitre plates from Greiner (384 wells). 20 μl of assay buffer (50 mM of Tris/HCl pH 7.4; 100 mM of sodi…	B	BAO_0000357	single protein format	Homo sapiens	None	None	None	None	CHEMBL2820	Coagulation factor XI	Homo sapiens	SINGLE PROTEIN	CHEMBL3886919	37	BindingDB Database		2016	None
CHEMBL3127486		0	519.61	2	4.88	(+/-)-30	C[C@]1(c2ccccc2)C[C@@H](c2cc(N)cc(-c3ccc(C(N)=O)cc3C(=O)O)c2)Nc2ccc(C(=N)N)cc21	Ki	'='	0.64	nM	9.19			UO_0000065	17.69	0.32	4.31	5.46	False	CHEMBL3129742	Binding affinity to human factor 11a assessed as release of p-nitroaniline after 10 to 120 mins by spectrophotometric analysis	B	BAO_0000357	single protein format	Homo sapiens	None	None	None	None	CHEMBL2820	Coagulation factor XI	Homo sapiens	SINGLE PROTEIN	CHEMBL3124891	1	Scientific Literature	J. Med. Chem.	2014	None
CHEMBL3127482		0	518.66	2	6.26	26	CN(C)Cc1ccc(-c2cccc([C@@H]3C[C@](C)(c4ccccc4)c4cc(C(=N)N)ccc4N3)c2)c(C(=O)O)c1	Ki	'='	466.0	nM	6.33			UO_0000065	12.21	0.22	0.07	6.18	False	CHEMBL3129742	Binding affinity to human factor 11a assessed as release of p-nitroaniline after 10 to 120 mins by spectrophotometric analysis	B	BAO_0000357	single protein format	Homo sapiens	None	None	None	None	CHEMBL2820	Coagulation factor XI	Homo sapiens	SINGLE PROTEIN	CHEMBL3124891	1	Scientific Literature	J. Med. Chem.	2014	None
CHEMBL3127476		0	476.58	1	5.78	20	C[C@]1(c2ccccc2)C[C@@H](c2cccc(-c3ccc(N)cc3C(=O)O)c2)Nc2ccc(C(=N)N)cc21	Ki	'='	64.0	nM	7.19			UO_0000065	15.09	0.27	1.41	5.74	False	CHEMBL3129742	Binding affinity to human factor 11a assessed as release of p-nitroaniline after 10 to 120 mins by spectrophotometric analysis	B	BAO_0000357	single protein format	Homo sapiens	None	None	None	None	CHEMBL2820	Coagulation factor XI	Homo sapiens	SINGLE PROTEIN	CHEMBL3124891	1	Scientific Literature	J. Med. Chem.	2014	None
CHEMBL3970695		0	547.92	2	5.52	BDBM246206	COc1cn(C(CC(C)C(F)(F)F)C(=O)Nc2ccc(C(=O)O)cc2)c(=O)cc1-c1cc(Cl)ccc1C#N	IC50	'='	34.0	nM	7.47		429234	UO_0000065	13.63	0.27	1.95	6.15	False	CHEMBL3889018	Inhibition Assay: Test substances are dissolved in dimethyl sulphoxide and serially diluted in dimethyl sulphoxide (3000 μM to 0.0078 μM; resulting final concentrations in the test: 50 μM to 0.00013 μM). In each case 1 μl of the diluted substance solutions are placed into the wells of white microtitre plates from Greiner (384 wells). 20 μl of assay buffer (50 mM of Tris/HCl pH 7.4; 100 mM of sodi…	B	BAO_0000357	single protein format	Homo sapiens	None	None	None	None	CHEMBL2820	Coagulation factor XI	Homo sapiens	SINGLE PROTEIN	CHEMBL3886919	37	BindingDB Database		2016	None
CHEMBL3647398		0	603.48	2	6.66	BDBM139968	COC(=O)Nc1ccc2c(c1)NC(=O)[C@H](C)CCC[C@H](N1CCC(c3c(Cl)ccc(Cl)c3F)NC1=O)c1nc-2c[nH]1	Ki	'='	6.83	nM	8.17		274949	UO_0000065	13.53	0.27	1.51	6.36	False	CHEMBL3705671	In Vitro Assay: The effectiveness of compounds of the present invention as inhibitors of the coagulation Factors XIa, VIIa, IXa, Xa, XIIa, plasma kallikrein or thrombin, can be determined using a relevant purified serine protease, respectively, and an appropriate synthetic substrate. The rate of hydrolysis of the chromogenic or fluorogenic substrate by the relevant serine protease was measured bo…	B	BAO_0000357	single protein format	Homo sapiens	None	None	None	None	CHEMBL2820	Coagulation factor XI	Homo sapiens	SINGLE PROTEIN	CHEMBL3638876	37	BindingDB Database		2014	None
CHEMBL3647402		0	662.04	2	6.41	BDBM139972	COC(=O)Nc1ccc2c(c1)NC(=O)[C@H](C)CCCC(N1CC(=O)N(c3c(C(F)(F)F)ccc(Cl)c3F)CC1=O)c1cc-2ccn1	Ki	'<'	5.0	nM			274953	UO_0000065					False	CHEMBL3705671	In Vitro Assay: The effectiveness of compounds of the present invention as inhibitors of the coagulation Factors XIa, VIIa, IXa, Xa, XIIa, plasma kallikrein or thrombin, can be determined using a relevant purified serine protease, respectively, and an appropriate synthetic substrate. The rate of hydrolysis of the chromogenic or fluorogenic substrate by the relevant serine protease was measured bo…	B	BAO_0000357	single protein format	Homo sapiens	None	None	None	None	CHEMBL2820	Coagulation factor XI	Homo sapiens	SINGLE PROTEIN	CHEMBL3638876	37	BindingDB Database		2014	None
CHEMBL3647409		0	616.02	2	6.81	BDBM139979	COC(=O)Nc1ccc2c(c1)NC(=O)CC/C=C/C[C@H](N1CC[C@H](c3cc(Cl)ccc3OC(F)F)OC1=O)c1nc-2c[nH]1	Ki	'='	7.46	nM	8.13		274960	UO_0000065	13.19	0.26	1.32	6.03	False	CHEMBL3705671	In Vitro Assay: The effectiveness of compounds of the present invention as inhibitors of the coagulation Factors XIa, VIIa, IXa, Xa, XIIa, plasma kallikrein or thrombin, can be determined using a relevant purified serine protease, respectively, and an appropriate synthetic substrate. The rate of hydrolysis of the chromogenic or fluorogenic substrate by the relevant serine protease was measured bo…	B	BAO_0000357	single protein format	Homo sapiens	None	None	None	None	CHEMBL2820	Coagulation factor XI	Homo sapiens	SINGLE PROTEIN	CHEMBL3638876	37	BindingDB Database		2014	None
CHEMBL3965746		0	647.16	1	2.94	BDBM238254	O=C(Nc1ccccc1)[C@@H]1C[C@H](N2CCN(S(=O)(=O)c3ccccc3)CC2)CN1C(=O)/C=C/c1cc(Cl)ccc1-n1cnnn1	IC50	'='	78.0	nM	7.11		415479	UO_0000065	10.98	0.22	4.17	5.32	False	CHEMBL3888768	In Vitro Assay: Human Factor XIa (Haematologic Technologies Inc.) activity was measured at an enzyme concentration of 0.1 U/mL in 150 mM NaCl, 5 mM KCl, 1 mg/mL PEG6000, 50 mM HEPES-NaOH (pH7.4) with 300 μM S-2366 (pyroGlu-Pro-Arg-pNA, Chromogenix).	B	BAO_0000357	single protein format	Homo sapiens	None	None	None	None	CHEMBL2820	Coagulation factor XI	Homo sapiens	SINGLE PROTEIN	CHEMBL3886831	37	BindingDB Database		2016	None
CHEMBL3946619		0	605.09	1	3.81	BDBM238264	Cn1cc(Cl)c2c(F)c(C(=O)N3C[C@@H](C4CCN(S(C)(=O)=O)CC4)C[C@H]3C(=O)Nc3ccc(C(=O)O)cc3)ccc21	IC50	'='	18.0	nM	7.75		415488	UO_0000065	12.80	0.26	3.93	6.00	False	CHEMBL3888768	In Vitro Assay: Human Factor XIa (Haematologic Technologies Inc.) activity was measured at an enzyme concentration of 0.1 U/mL in 150 mM NaCl, 5 mM KCl, 1 mg/mL PEG6000, 50 mM HEPES-NaOH (pH7.4) with 300 μM S-2366 (pyroGlu-Pro-Arg-pNA, Chromogenix).	B	BAO_0000357	single protein format	Homo sapiens	None	None	None	None	CHEMBL2820	Coagulation factor XI	Homo sapiens	SINGLE PROTEIN	CHEMBL3886831	37	BindingDB Database		2016	None
CHEMBL3972737		0	714.64	1	4.81	BDBM238265	COC(=O)Nc1ccc(-c2[nH]c([C@@H]3C[C@H](C4CCN(S(C)(=O)=O)CC4)CN3C(=O)/C=C/c3cc(Cl)ccc3-n3cnnn3)nc2Cl)cc1	IC50	'='	5.4	nM	8.27		415489	UO_0000065	11.57	0.24	3.46	4.91	False	CHEMBL3888768	In Vitro Assay: Human Factor XIa (Haematologic Technologies Inc.) activity was measured at an enzyme concentration of 0.1 U/mL in 150 mM NaCl, 5 mM KCl, 1 mg/mL PEG6000, 50 mM HEPES-NaOH (pH7.4) with 300 μM S-2366 (pyroGlu-Pro-Arg-pNA, Chromogenix).	B	BAO_0000357	single protein format	Homo sapiens	None	None	None	None	CHEMBL2820	Coagulation factor XI	Homo sapiens	SINGLE PROTEIN	CHEMBL3886831	37	BindingDB Database		2016	None
CHEMBL3959704		0	601.73	1	1.08	BDBM238268	COC(=O)Nc1ccc(-c2cnc([C@@H]3C[C@H](N4CCN(S(C)(=O)=O)CC4)CN3C(=O)C3CCN(C(=N)N)CC3)[nH]2)cc1	IC50	'='	2.3	nM	8.64		415491	UO_0000065	14.36	0.28	7.56	4.77	False	CHEMBL3888768	In Vitro Assay: Human Factor XIa (Haematologic Technologies Inc.) activity was measured at an enzyme concentration of 0.1 U/mL in 150 mM NaCl, 5 mM KCl, 1 mg/mL PEG6000, 50 mM HEPES-NaOH (pH7.4) with 300 μM S-2366 (pyroGlu-Pro-Arg-pNA, Chromogenix).	B	BAO_0000357	single protein format	Homo sapiens	None	None	None	None	CHEMBL2820	Coagulation factor XI	Homo sapiens	SINGLE PROTEIN	CHEMBL3886831	37	BindingDB Database		2016	None
CHEMBL3974117		0	507.93	1	3.43	BDBM246258	COCCC(C(=O)Nc1ccc2c(=O)[nH][nH]c2c1)n1cc(OC)c(-c2cc(Cl)ccc2C#N)cc1=O	IC50	'='	2.2	nM	8.66		429361	UO_0000065	17.04	0.33	5.23	6.10	False	CHEMBL3889018	Inhibition Assay: Test substances are dissolved in dimethyl sulphoxide and serially diluted in dimethyl sulphoxide (3000 μM to 0.0078 μM; resulting final concentrations in the test: 50 μM to 0.00013 μM). In each case 1 μl of the diluted substance solutions are placed into the wells of white microtitre plates from Greiner (384 wells). 20 μl of assay buffer (50 mM of Tris/HCl pH 7.4; 100 mM of sodi…	B	BAO_0000357	single protein format	Homo sapiens	None	None	None	None	CHEMBL2820	Coagulation factor XI	Homo sapiens	SINGLE PROTEIN	CHEMBL3886919	37	BindingDB Database		2016	None
CHEMBL3752266		0	676.11	1	3.31	22	CN1CCN(C(=O)Nc2ccc(C[C@H](NC(=O)/C=C/c3c(-n4cnnn4)ccc(Cl)c3F)C(=O)Nc3ccc(C(=O)O)cc3)cc2)CC1	Ki	'='	1.8	nM	8.74			UO_0000065	12.93	0.25	5.43	5.01	False	CHEMBL3756134	Inhibition of human coagulation factor 11a assessed as substrate hydrolysis to p-nitroaniline incubated for 10 to 120 mins by spectrophotometry analysis	B	BAO_0000357	single protein format	Homo sapiens	None	None	None	None	CHEMBL2820	Coagulation factor XI	Homo sapiens	SINGLE PROTEIN	CHEMBL3751839	1	Scientific Literature	Bioorg. Med. Chem. Lett.	2016	None
CHEMBL3701219		0	528.96	1	3.79	BDBM161052	O=C(O)c1ccc(NC(=O)[C@@H]2c3ccccc3CCN2C(=O)/C=C/c2cc(Cl)ccc2-n2cnnn2)cc1	Ki	'='	10.32	nM	7.99		304379	UO_0000065	15.10	0.29	4.20	6.13	True	CHEMBL3705579	Inhibition Assay: The effectiveness of compounds of the present invention as inhibitors of the coagulation factors XIa, Vila, IXa, Xa, Xlla, plasma kallikrein or thrombin, can be determined using a relevant purified serine protease, respectively, and an appropriate synthetic substrate. The rate of hydrolysis of the chromogenic or fluorogenic substrate by the relevant serine protease was measured …	B	BAO_0000357	single protein format	Homo sapiens	None	None	None	None	CHEMBL2820	Coagulation factor XI	Homo sapiens	SINGLE PROTEIN	CHEMBL3638470	37	BindingDB Database		2015	None
CHEMBL3663895		0	659.08	1	2.98	BDBM170421	O=C(O)c1ccc(NC(=O)C2c3cccc(C(=O)N4CCNCC4)c3CCN2C(=O)/C=C/c2c(-n3cnnn3)ccc(Cl)c2F)cc1	Ki	'='	552.6	nM	6.26		314376	UO_0000065	9.49	0.18	3.28	3.85	False	CHEMBL3705835	In Vitro Assay: The effectiveness of compounds of the present invention as inhibitors of the coagulation factors XIa, VIIa, IXa, Xa, XIIa, plasma kallikrein or thrombin, can be determined using a relevant purified serine protease, respectively, and an appropriate synthetic substrate. The rate of hydrolysis of the chromogenic or fluorogenic substrate by the relevant serine protease was measured bo…	B	BAO_0000357	single protein format	Homo sapiens	None	None	None	None	CHEMBL2820	Coagulation factor XI	Homo sapiens	SINGLE PROTEIN	CHEMBL3639111	37	BindingDB Database		2015	None
CHEMBL3663884		0	670.08	2	6.22	BDBM170410	COC(=O)Nc1ccc(-c2cccc3c2CCN(C(=O)/C=C/c2c(-n4cnnn4)ccc(Cl)c2F)[C@H]3C(=O)Nc2ccc(F)cc2)cc1	Ki	'='	3372.0	nM	5.47		314380	UO_0000065	8.17	0.16	-0.75	4.17	False	CHEMBL3705835	In Vitro Assay: The effectiveness of compounds of the present invention as inhibitors of the coagulation factors XIa, VIIa, IXa, Xa, XIIa, plasma kallikrein or thrombin, can be determined using a relevant purified serine protease, respectively, and an appropriate synthetic substrate. The rate of hydrolysis of the chromogenic or fluorogenic substrate by the relevant serine protease was measured bo…	B	BAO_0000357	single protein format	Homo sapiens	None	None	None	None	CHEMBL2820	Coagulation factor XI	Homo sapiens	SINGLE PROTEIN	CHEMBL3639111	37	BindingDB Database		2015	None
CHEMBL3663879		0	553.97	1	4.34	BDBM170405	[C-]#[N+]c1cccc2c1CCN(C(=O)/C=C/c1cc(Cl)ccc1-n1cnnn1)C2C(=O)Nc1ccc(C(=O)O)cc1	Ki	'='	38.69	nM	7.41		314371	UO_0000065	13.38	0.25	3.07	5.50	False	CHEMBL3705835	In Vitro Assay: The effectiveness of compounds of the present invention as inhibitors of the coagulation factors XIa, VIIa, IXa, Xa, XIIa, plasma kallikrein or thrombin, can be determined using a relevant purified serine protease, respectively, and an appropriate synthetic substrate. The rate of hydrolysis of the chromogenic or fluorogenic substrate by the relevant serine protease was measured bo…	B	BAO_0000357	single protein format	Homo sapiens	None	None	None	None	CHEMBL2820	Coagulation factor XI	Homo sapiens	SINGLE PROTEIN	CHEMBL3639111	37	BindingDB Database		2015	None
CHEMBL3699174		0	600.04	1	4.42	BDBM142871	COC(=O)Nc1ccc2c(c1)NC(=O)C/C=C/CC(NC(=O)/C=C/c1cc(Cl)ccc1-n1cnnn1)c1cc-2nc(C)n1	Ki	'='	157.0	nM	6.80		279148	UO_0000065	11.34	0.22	2.38	4.10	False	CHEMBL3706025	In Vitro Assay: The effectiveness of compounds of the present invention as inhibitors of the coagulation Factors XIa, VIIa, IXa, Xa, XIIa, plasma kallikrein or thrombin, can be determined using a relevant purified serine protease, respectively, and an appropriate synthetic substrate. The rate of hydrolysis of the chromogenic or fluorogenic substrate by the relevant serine protease was measured bo…	B	BAO_0000357	single protein format	Homo sapiens	None	None	None	None	CHEMBL2820	Coagulation factor XI	Homo sapiens	SINGLE PROTEIN	CHEMBL3638593	37	BindingDB Database		2015	None
CHEMBL3699203		0	548.99	1	4.47	BDBM142900	COC(=O)Nc1ccc2c(c1)NC(=O)CCCC[C@H](NC(=O)c1cn(-c3cccc(Cl)c3)nn1)c1nc-2c[nH]1	Ki	'='	217.0	nM	6.66		279152	UO_0000065	12.14	0.23	2.19	4.27	False	CHEMBL3706025	In Vitro Assay: The effectiveness of compounds of the present invention as inhibitors of the coagulation Factors XIa, VIIa, IXa, Xa, XIIa, plasma kallikrein or thrombin, can be determined using a relevant purified serine protease, respectively, and an appropriate synthetic substrate. The rate of hydrolysis of the chromogenic or fluorogenic substrate by the relevant serine protease was measured bo…	B	BAO_0000357	single protein format	Homo sapiens	None	None	None	None	CHEMBL2820	Coagulation factor XI	Homo sapiens	SINGLE PROTEIN	CHEMBL3638593	37	BindingDB Database		2015	None
CHEMBL3699210		0	644.06	2	5.98	BDBM142908	COC(=O)Nc1ccc2c(c1)NC(C(F)(F)F)CCCC[C@H](NC(=O)/C=C/c1cc(Cl)ccc1-n1cnnn1)c1nc-2c(C)[nH]1	Ki	'='	270.0	nM	6.57		279161	UO_0000065	10.20	0.20	0.59	4.33	False	CHEMBL3706025	In Vitro Assay: The effectiveness of compounds of the present invention as inhibitors of the coagulation Factors XIa, VIIa, IXa, Xa, XIIa, plasma kallikrein or thrombin, can be determined using a relevant purified serine protease, respectively, and an appropriate synthetic substrate. The rate of hydrolysis of the chromogenic or fluorogenic substrate by the relevant serine protease was measured bo…	B	BAO_0000357	single protein format	Homo sapiens	None	None	None	None	CHEMBL2820	Coagulation factor XI	Homo sapiens	SINGLE PROTEIN	CHEMBL3638593	37	BindingDB Database		2015	None
CHEMBL3699214		0	677.56	3	5.05	BDBM142912	COC(=O)Nc1ccc2c(c1)N[C@H](c1nn(N)cc1Cl)CCCC[C@H](NC(=O)/C=C/c1cc(Cl)ccc1-n1cnnn1)c1nc-2c[nH]1	Ki	'='	3851.0	nM	5.41		279166	UO_0000065	7.99	0.16	0.36	2.77	False	CHEMBL3706025	In Vitro Assay: The effectiveness of compounds of the present invention as inhibitors of the coagulation Factors XIa, VIIa, IXa, Xa, XIIa, plasma kallikrein or thrombin, can be determined using a relevant purified serine protease, respectively, and an appropriate synthetic substrate. The rate of hydrolysis of the chromogenic or fluorogenic substrate by the relevant serine protease was measured bo…	B	BAO_0000357	single protein format	Homo sapiens	None	None	None	None	CHEMBL2820	Coagulation factor XI	Homo sapiens	SINGLE PROTEIN	CHEMBL3638593	37	BindingDB Database		2015	None
CHEMBL3925879		0	520.30	2	5.79	BDBM246139	CC(C(=O)Nc1ccc2nc(C(F)(F)F)[nH]c2c1)n1cc(Cl)c(-c2cc(Cl)ccc2C#N)cc1=O	IC50	'='	140.0	nM	6.85		429301	UO_0000065	13.17	0.27	1.06	6.62	False	CHEMBL3889018	Inhibition Assay: Test substances are dissolved in dimethyl sulphoxide and serially diluted in dimethyl sulphoxide (3000 μM to 0.0078 μM; resulting final concentrations in the test: 50 μM to 0.00013 μM). In each case 1 μl of the diluted substance solutions are placed into the wells of white microtitre plates from Greiner (384 wells). 20 μl of assay buffer (50 mM of Tris/HCl pH 7.4; 100 mM of sodi…	B	BAO_0000357	single protein format	Homo sapiens	None	None	None	None	CHEMBL2820	Coagulation factor XI	Homo sapiens	SINGLE PROTEIN	CHEMBL3886919	37	BindingDB Database		2016	None
CHEMBL3953597		0	481.28	1	5.66	BDBM246133	CC(C(=O)Nc1ccc(C(=O)O)cc1)n1cc(Cl)c(-c2cc(Cl)ccc2C(F)F)cc1=O	IC50	'='	230.0	nM	6.64		429298	UO_0000065	13.79	0.28	0.98	7.51	False	CHEMBL3889018	Inhibition Assay: Test substances are dissolved in dimethyl sulphoxide and serially diluted in dimethyl sulphoxide (3000 μM to 0.0078 μM; resulting final concentrations in the test: 50 μM to 0.00013 μM). In each case 1 μl of the diluted substance solutions are placed into the wells of white microtitre plates from Greiner (384 wells). 20 μl of assay buffer (50 mM of Tris/HCl pH 7.4; 100 mM of sodi…	B	BAO_0000357	single protein format	Homo sapiens	None	None	None	None	CHEMBL2820	Coagulation factor XI	Homo sapiens	SINGLE PROTEIN	CHEMBL3886919	37	BindingDB Database		2016	None
CHEMBL3902142		0	535.98	1	4.74	BDBM246189	COc1cn(C(CC2CCOCC2)C(=O)Nc2ccc(C(=O)O)cc2)c(=O)cc1-c1cc(Cl)ccc1C#N	IC50	'='	5.5	nM	8.26		429326	UO_0000065	15.41	0.30	3.52	6.32	False	CHEMBL3889018	Inhibition Assay: Test substances are dissolved in dimethyl sulphoxide and serially diluted in dimethyl sulphoxide (3000 μM to 0.0078 μM; resulting final concentrations in the test: 50 μM to 0.00013 μM). In each case 1 μl of the diluted substance solutions are placed into the wells of white microtitre plates from Greiner (384 wells). 20 μl of assay buffer (50 mM of Tris/HCl pH 7.4; 100 mM of sodi…	B	BAO_0000357	single protein format	Homo sapiens	None	None	None	None	CHEMBL2820	Coagulation factor XI	Homo sapiens	SINGLE PROTEIN	CHEMBL3886919	37	BindingDB Database		2016	None
CHEMBL3968424		0	541.91	2	5.70	BDBM246125	O=C(O)c1ccc(NC(=O)C(Cc2ccncc2)n2ccc(-c3cc(Cl)ccc3C(F)(F)F)cc2=O)cc1	IC50	'='	24000.0	nM	4.62		429194	UO_0000065	8.53	0.17	-1.08	4.56	False	CHEMBL3889018	Inhibition Assay: Test substances are dissolved in dimethyl sulphoxide and serially diluted in dimethyl sulphoxide (3000 μM to 0.0078 μM; resulting final concentrations in the test: 50 μM to 0.00013 μM). In each case 1 μl of the diluted substance solutions are placed into the wells of white microtitre plates from Greiner (384 wells). 20 μl of assay buffer (50 mM of Tris/HCl pH 7.4; 100 mM of sodi…	B	BAO_0000357	single protein format	Homo sapiens	None	None	None	None	CHEMBL2820	Coagulation factor XI	Homo sapiens	SINGLE PROTEIN	CHEMBL3886919	37	BindingDB Database		2016	None
CHEMBL3953489		0	421.84	0	3.94	BDBM246104	CC(C(=O)Nc1ccc(C(=O)O)cc1)n1ccc(-c2cc(Cl)ccc2C#N)cc1=O	IC50	'='	170.0	nM	6.77		429183	UO_0000065	16.05	0.31	2.83	6.03	False	CHEMBL3889018	Inhibition Assay: Test substances are dissolved in dimethyl sulphoxide and serially diluted in dimethyl sulphoxide (3000 μM to 0.0078 μM; resulting final concentrations in the test: 50 μM to 0.00013 μM). In each case 1 μl of the diluted substance solutions are placed into the wells of white microtitre plates from Greiner (384 wells). 20 μl of assay buffer (50 mM of Tris/HCl pH 7.4; 100 mM of sodi…	B	BAO_0000357	single protein format	Homo sapiens	None	None	None	None	CHEMBL2820	Coagulation factor XI	Homo sapiens	SINGLE PROTEIN	CHEMBL3886919	37	BindingDB Database		2016	None
CHEMBL3663888		0	536.94	1	4.86	BDBM170414	CC(=O)c1ccc(Cl)c(F)c1/C=C/C(=O)N1CCc2c(O)cccc2C1C(=O)Nc1ccc(C(=O)O)cc1	Ki	'='	24.81	nM	7.61		314392	UO_0000065	14.16	0.27	2.75	6.13	False	CHEMBL3705835	In Vitro Assay: The effectiveness of compounds of the present invention as inhibitors of the coagulation factors XIa, VIIa, IXa, Xa, XIIa, plasma kallikrein or thrombin, can be determined using a relevant purified serine protease, respectively, and an appropriate synthetic substrate. The rate of hydrolysis of the chromogenic or fluorogenic substrate by the relevant serine protease was measured bo…	B	BAO_0000357	single protein format	Homo sapiens	None	None	None	None	CHEMBL2820	Coagulation factor XI	Homo sapiens	SINGLE PROTEIN	CHEMBL3639111	37	BindingDB Database		2015	None
CHEMBL3934031		0	435.87	0	4.25	BDBM246111	Cc1cc(NC(=O)C(C)n2ccc(-c3cc(Cl)ccc3C#N)cc2=O)ccc1C(=O)O	IC50	'='	910.0	nM	6.04		429287	UO_0000065	13.86	0.27	1.79	5.38	False	CHEMBL3889018	Inhibition Assay: Test substances are dissolved in dimethyl sulphoxide and serially diluted in dimethyl sulphoxide (3000 μM to 0.0078 μM; resulting final concentrations in the test: 50 μM to 0.00013 μM). In each case 1 μl of the diluted substance solutions are placed into the wells of white microtitre plates from Greiner (384 wells). 20 μl of assay buffer (50 mM of Tris/HCl pH 7.4; 100 mM of sodi…	B	BAO_0000357	single protein format	Homo sapiens	None	None	None	None	CHEMBL2820	Coagulation factor XI	Homo sapiens	SINGLE PROTEIN	CHEMBL3886919	37	BindingDB Database		2016	None
CHEMBL3701227		0	635.91	2	5.29	BDBM161062	CC1(C)CN(C(=O)/C=C/c2cc(Cl)ccc2-n2cnnn2)C(C(=O)Nc2ccc(C(=O)O)cc2)c2c(Br)cccc21	Ki	'='	171.6	nM	6.76		304388	UO_0000065	10.64	0.23	1.48	5.19	True	CHEMBL3705579	Inhibition Assay: The effectiveness of compounds of the present invention as inhibitors of the coagulation factors XIa, Vila, IXa, Xa, Xlla, plasma kallikrein or thrombin, can be determined using a relevant purified serine protease, respectively, and an appropriate synthetic substrate. The rate of hydrolysis of the chromogenic or fluorogenic substrate by the relevant serine protease was measured …	B	BAO_0000357	single protein format	Homo sapiens	None	None	None	None	CHEMBL2820	Coagulation factor XI	Homo sapiens	SINGLE PROTEIN	CHEMBL3638470	37	BindingDB Database		2015	None
CHEMBL3699185		0	579.03	2	5.98	BDBM142882	COC(=O)Nc1ccc2c(c1)NCCCCC[C@H](NC(=O)/C=C/c1c(C(C)=O)ccc(Cl)c1F)c1nc-2c(C#N)[nH]1	Ki	'='	133.0	nM	6.88		279189	UO_0000065	11.88	0.23	0.90	4.61	False	CHEMBL3706025	In Vitro Assay: The effectiveness of compounds of the present invention as inhibitors of the coagulation Factors XIa, VIIa, IXa, Xa, XIIa, plasma kallikrein or thrombin, can be determined using a relevant purified serine protease, respectively, and an appropriate synthetic substrate. The rate of hydrolysis of the chromogenic or fluorogenic substrate by the relevant serine protease was measured bo…	B	BAO_0000357	single protein format	Homo sapiens	None	None	None	None	CHEMBL2820	Coagulation factor XI	Homo sapiens	SINGLE PROTEIN	CHEMBL3638593	37	BindingDB Database		2015	None
CHEMBL3970049		0	547.62	2	5.77	BDBM142927	COC(=O)Nc1ccc2c(c1)NC(C(F)(F)F)CCCC[C@H](NC(=O)C1CCC(CN)CC1)c1cc-2ccn1	Ki	'<'	5.0	nM			279200	UO_0000065					False	CHEMBL3706025	In Vitro Assay: The effectiveness of compounds of the present invention as inhibitors of the coagulation Factors XIa, VIIa, IXa, Xa, XIIa, plasma kallikrein or thrombin, can be determined using a relevant purified serine protease, respectively, and an appropriate synthetic substrate. The rate of hydrolysis of the chromogenic or fluorogenic substrate by the relevant serine protease was measured bo…	B	BAO_0000357	single protein format	Homo sapiens	None	None	None	None	CHEMBL2820	Coagulation factor XI	Homo sapiens	SINGLE PROTEIN	CHEMBL3638593	37	BindingDB Database		2015	None
CHEMBL3699230		0	554.57	2	5.60	BDBM142928	COC(=O)Nc1ccc2c(c1)NC(C(F)(F)F)CCCC[C@H](NC(=O)c1ccc(C(=N)N)cc1)c1cc-2ccn1	Ki	'='	4156.0	nM	5.38		279201	UO_0000065	9.70	0.18	-0.22	3.78	False	CHEMBL3706025	In Vitro Assay: The effectiveness of compounds of the present invention as inhibitors of the coagulation Factors XIa, VIIa, IXa, Xa, XIIa, plasma kallikrein or thrombin, can be determined using a relevant purified serine protease, respectively, and an appropriate synthetic substrate. The rate of hydrolysis of the chromogenic or fluorogenic substrate by the relevant serine protease was measured bo…	B	BAO_0000357	single protein format	Homo sapiens	None	None	None	None	CHEMBL2820	Coagulation factor XI	Homo sapiens	SINGLE PROTEIN	CHEMBL3638593	37	BindingDB Database		2015	None
CHEMBL3959649		0	519.86	1	4.88	BDBM246204	COc1cn(C(CC(F)(F)F)C(=O)Nc2ccc(C(=O)O)cc2)c(=O)cc1-c1cc(Cl)ccc1C#N	IC50	'='	31.0	nM	7.51		429233	UO_0000065	14.44	0.28	2.63	6.18	False	CHEMBL3889018	Inhibition Assay: Test substances are dissolved in dimethyl sulphoxide and serially diluted in dimethyl sulphoxide (3000 μM to 0.0078 μM; resulting final concentrations in the test: 50 μM to 0.00013 μM). In each case 1 μl of the diluted substance solutions are placed into the wells of white microtitre plates from Greiner (384 wells). 20 μl of assay buffer (50 mM of Tris/HCl pH 7.4; 100 mM of sodi…	B	BAO_0000357	single protein format	Homo sapiens	None	None	None	None	CHEMBL2820	Coagulation factor XI	Homo sapiens	SINGLE PROTEIN	CHEMBL3886919	37	BindingDB Database		2016	None
CHEMBL3393385		0	468.61	0	4.37	(+/-)-23	NC[C@H]1CC[C@H](C(=O)NC(Cc2ccccc2)c2cc(-c3ccc4c(N)n[nH]c4c3)ccn2)CC1	Ki	'='	13.0	nM	7.89			UO_0000065	16.83	0.31	3.52	6.43	True	CHEMBL3395462	Inhibition of human coagulation factor 11a after 10 to 120 mins	B	BAO_0000357	single protein format	Homo sapiens	None	None	None	None	CHEMBL2820	Coagulation factor XI	Homo sapiens	SINGLE PROTEIN	CHEMBL3393047	1	Scientific Literature	Bioorg. Med. Chem. Lett.	2015	None
CHEMBL3398633		0	538.41	2	5.76	23	Nc1n[nH]c2cc(-c3nc([C@H](Cc4ccccc4)NC(=O)NCc4cccc(Cl)c4F)[nH]c3Cl)ccc12	Ki	'='	57.0	nM	7.24			UO_0000065	13.45	0.27	1.48	5.82	False	CHEMBL3399896	Inhibition of human coagulation factor 11a at 25 degC	B	BAO_0000357	single protein format	Homo sapiens	None	None	None	None	CHEMBL2820	Coagulation factor XI	Homo sapiens	SINGLE PROTEIN	CHEMBL3396988	1	Scientific Literature	Bioorg. Med. Chem. Lett.	2015	None
CHEMBL3398637		0	586.49	2	5.81	27	Nc1n[nH]c2cc(-c3nc([C@H](Cc4ccccc4)NC(=O)NCc4cc(Cl)ccc4-n4cccn4)[nH]c3Cl)ccc12	Ki	'='	450.0	nM	6.35			UO_0000065	10.82	0.21	0.54	4.46	False	CHEMBL3399896	Inhibition of human coagulation factor 11a at 25 degC	B	BAO_0000357	single protein format	Homo sapiens	None	None	None	None	CHEMBL2820	Coagulation factor XI	Homo sapiens	SINGLE PROTEIN	CHEMBL3396988	1	Scientific Literature	Bioorg. Med. Chem. Lett.	2015	None
CHEMBL3985511		0	600.75	1	2.42	BDBM238258	COC(=O)Nc1ccc(-c2cnc([C@@H]3C[C@H](C4CCN(S(C)(=O)=O)CC4)CN3C(=O)C3CCN(C(=N)N)CC3)[nH]2)cc1	IC50	'='	7.4	nM	8.13		415483	UO_0000065	13.53	0.26	5.71	4.57	False	CHEMBL3888768	In Vitro Assay: Human Factor XIa (Haematologic Technologies Inc.) activity was measured at an enzyme concentration of 0.1 U/mL in 150 mM NaCl, 5 mM KCl, 1 mg/mL PEG6000, 50 mM HEPES-NaOH (pH7.4) with 300 μM S-2366 (pyroGlu-Pro-Arg-pNA, Chromogenix).	B	BAO_0000357	single protein format	Homo sapiens	None	None	None	None	CHEMBL2820	Coagulation factor XI	Homo sapiens	SINGLE PROTEIN	CHEMBL3886831	37	BindingDB Database		2016	None
CHEMBL2396793		0	848.76	3	7.13	31	CCOC(=O)c1c(C)oc2cc(OC)c(OCc3oc4cc(OC)c(OCc5oc6cc(OS(=O)(=O)[O-])c(OC)cc6c5C(=O)OCC)cc4c3C(=O)OCC)cc12.[Na+]	Inhibition						Not Active						False	CHEMBL3271289	Inhibition of full-length human factor-11a-mediated S-2366 hydrolysis at 300 uM preincubated for 10 mins followed by substrate addition by spectrophotometric analysis relative to control	B	BAO_0000357	single protein format	Homo sapiens	None	None	None	None	CHEMBL2820	Coagulation factor XI	Homo sapiens	SINGLE PROTEIN	CHEMBL3259627	1	Scientific Literature	J. Med. Chem.	2014	None
CHEMBL2396788		0	876.82	3	7.91	25	CCOC(=O)c1c(C)oc2cc(OC)c(OCc3oc4cc(OC)c(OCc5oc6cc(OC(C)C)c(OS(=O)(=O)[O-])cc6c5C(=O)OCC)cc4c3C(=O)OCC)cc12.[Na+]	Efficacy	'='	100.0	%				UO_0000187					False	CHEMBL3271291	Inhibition of full-length human factor-11a-mediated S-2366 hydrolysis preincubated for 10 mins followed by substrate addition by spectrophotometric analysis relative to control	B	BAO_0000357	single protein format	Homo sapiens	None	None	None	None	CHEMBL2820	Coagulation factor XI	Homo sapiens	SINGLE PROTEIN	CHEMBL3259627	1	Scientific Literature	J. Med. Chem.	2014	None
CHEMBL3982049		0	527.91	1	4.97	BDBM246208	COc1cn(C(CC2CC2(F)F)C(=O)Nc2ccc(C(=O)O)cc2)c(=O)cc1-c1cc(Cl)ccc1C#N	IC50	'='	4.3	nM	8.37		429235	UO_0000065	15.85	0.31	3.40	6.89	False	CHEMBL3889018	Inhibition Assay: Test substances are dissolved in dimethyl sulphoxide and serially diluted in dimethyl sulphoxide (3000 μM to 0.0078 μM; resulting final concentrations in the test: 50 μM to 0.00013 μM). In each case 1 μl of the diluted substance solutions are placed into the wells of white microtitre plates from Greiner (384 wells). 20 μl of assay buffer (50 mM of Tris/HCl pH 7.4; 100 mM of sodi…	B	BAO_0000357	single protein format	Homo sapiens	None	None	None	None	CHEMBL2820	Coagulation factor XI	Homo sapiens	SINGLE PROTEIN	CHEMBL3886919	37	BindingDB Database		2016	None
CHEMBL3923187		0	501.87	1	4.58	BDBM246203	COc1cn(C(CC(F)F)C(=O)Nc2ccc(C(=O)O)cc2)c(=O)cc1-c1cc(Cl)ccc1C#N	IC50	'='	6.4	nM	8.19		429333	UO_0000065	16.33	0.32	3.61	6.75	False	CHEMBL3889018	Inhibition Assay: Test substances are dissolved in dimethyl sulphoxide and serially diluted in dimethyl sulphoxide (3000 μM to 0.0078 μM; resulting final concentrations in the test: 50 μM to 0.00013 μM). In each case 1 μl of the diluted substance solutions are placed into the wells of white microtitre plates from Greiner (384 wells). 20 μl of assay buffer (50 mM of Tris/HCl pH 7.4; 100 mM of sodi…	B	BAO_0000357	single protein format	Homo sapiens	None	None	None	None	CHEMBL2820	Coagulation factor XI	Homo sapiens	SINGLE PROTEIN	CHEMBL3886919	37	BindingDB Database		2016	None
CHEMBL3978228		0	498.37	1	5.62	BDBM246264	CC(C)CC(C(=O)Nc1ccc(C(=O)O)cc1)n1cc(Cl)c(-c2cc(Cl)ccc2C#N)cc1=O	IC50	'='	49.0	nM	7.31		429364	UO_0000065	14.67	0.29	1.69	6.52	False	CHEMBL3889018	Inhibition Assay: Test substances are dissolved in dimethyl sulphoxide and serially diluted in dimethyl sulphoxide (3000 μM to 0.0078 μM; resulting final concentrations in the test: 50 μM to 0.00013 μM). In each case 1 μl of the diluted substance solutions are placed into the wells of white microtitre plates from Greiner (384 wells). 20 μl of assay buffer (50 mM of Tris/HCl pH 7.4; 100 mM of sodi…	B	BAO_0000357	single protein format	Homo sapiens	None	None	None	None	CHEMBL2820	Coagulation factor XI	Homo sapiens	SINGLE PROTEIN	CHEMBL3886919	37	BindingDB Database		2016	None
CHEMBL3941294		0	521.99	1	4.45	BDBM246280	CCC(C(=O)Nc1ccc(-c2nsc(=O)[nH]2)cc1)n1cc(OC)c(-c2cc(Cl)ccc2C#N)cc1=O	IC50	'='	5.3	nM	8.28		429372	UO_0000065	15.85	0.31	3.83	6.37	False	CHEMBL3889018	Inhibition Assay: Test substances are dissolved in dimethyl sulphoxide and serially diluted in dimethyl sulphoxide (3000 μM to 0.0078 μM; resulting final concentrations in the test: 50 μM to 0.00013 μM). In each case 1 μl of the diluted substance solutions are placed into the wells of white microtitre plates from Greiner (384 wells). 20 μl of assay buffer (50 mM of Tris/HCl pH 7.4; 100 mM of sodi…	B	BAO_0000357	single protein format	Homo sapiens	None	None	None	None	CHEMBL2820	Coagulation factor XI	Homo sapiens	SINGLE PROTEIN	CHEMBL3886919	37	BindingDB Database		2016	None
CHEMBL3983013		0	534.96	1	4.44	BDBM246262	COCCC(C(=O)Nc1ccc2cc(C(=O)O)[nH]c2c1)n1cc(OC)c(-c2cc(Cl)ccc2C#N)cc1=O	IC50	'='	3.9	nM	8.41		429363	UO_0000065	15.72	0.30	3.97	5.74	False	CHEMBL3889018	Inhibition Assay: Test substances are dissolved in dimethyl sulphoxide and serially diluted in dimethyl sulphoxide (3000 μM to 0.0078 μM; resulting final concentrations in the test: 50 μM to 0.00013 μM). In each case 1 μl of the diluted substance solutions are placed into the wells of white microtitre plates from Greiner (384 wells). 20 μl of assay buffer (50 mM of Tris/HCl pH 7.4; 100 mM of sodi…	B	BAO_0000357	single protein format	Homo sapiens	None	None	None	None	CHEMBL2820	Coagulation factor XI	Homo sapiens	SINGLE PROTEIN	CHEMBL3886919	37	BindingDB Database		2016	None
CHEMBL3969859		0	534.94	2	5.70	BDBM246266	COc1cn(C(CC(C)C)C(=O)Nc2ccc(C(=O)O)cc2)c(=O)cc1-c1cc(Cl)ccc1OC(F)F	IC50	'='	21.0	nM	7.68		429365	UO_0000065	14.35	0.28	1.98	7.18	False	CHEMBL3889018	Inhibition Assay: Test substances are dissolved in dimethyl sulphoxide and serially diluted in dimethyl sulphoxide (3000 μM to 0.0078 μM; resulting final concentrations in the test: 50 μM to 0.00013 μM). In each case 1 μl of the diluted substance solutions are placed into the wells of white microtitre plates from Greiner (384 wells). 20 μl of assay buffer (50 mM of Tris/HCl pH 7.4; 100 mM of sodi…	B	BAO_0000357	single protein format	Homo sapiens	None	None	None	None	CHEMBL2820	Coagulation factor XI	Homo sapiens	SINGLE PROTEIN	CHEMBL3886919	37	BindingDB Database		2016	None
CHEMBL3676156		0	488.00	1	5.08	BDBM131017	O=C(/C=C/c1cc(Cl)ccc1-n1cnnn1)N[C@H]1CCCCCCc2ccccc2-c2c[nH]c1n2	Ki	'='	2983.0	nM	5.53		263195	UO_0000065	11.32	0.22	0.45	5.45	False	CHEMBL3706014	In Vitro Assay: The effectiveness of compounds of the present invention as inhibitors of the coagulation Factors XIa, VIIa, IXa, Xa, XIIa, plasma kallikrein or thrombin, can be determined using a relevant purified serine protease, respectively, and an appropriate synthetic substrate. The rate of hydrolysis of the chromogenic or fluorogenic substrate by the relevant serine protease was measured bo…	B	BAO_0000357	single protein format	Homo sapiens	None	None	None	None	CHEMBL2820	Coagulation factor XI	Homo sapiens	SINGLE PROTEIN	CHEMBL3638865	37	BindingDB Database		2014	None
CHEMBL3114836		0	663.77	2	6.23	18i	CCOc1ccc(F)c([C@@H](Nc2ccc3c(N)nccc3c2)C(=O)N2CCC[C@@H]2c2cc(NC(=O)OC)ccc2S(=O)(=O)C(C)C)c1	Ki	'='	7100.0	nM	5.15			UO_0000065	7.76	0.15	-1.08	3.37	False	CHEMBL3116759	Binding affinity to F11A (unknown origin) assessed as p-nitroaniline release by spectrophotometric analysis	B	BAO_0000357	single protein format	Homo sapiens	None	None	None	None	CHEMBL2820	Coagulation factor XI	Homo sapiens	SINGLE PROTEIN	CHEMBL3112528	1	Scientific Literature	ACS Med. Chem. Lett.	2014	None
CHEMBL3114840		0	588.73	2	5.41	7i	CCOc1cc(C(Nc2ccc3c(N)nccc3c2)C(=O)NCc2ccccc2S(=O)(=O)C2CC2)ccc1OC(C)C	Ki	'='	6700.0	nM	5.17			UO_0000065	8.79	0.17	-0.24	3.90	False	CHEMBL3116759	Binding affinity to F11A (unknown origin) assessed as p-nitroaniline release by spectrophotometric analysis	B	BAO_0000357	single protein format	Homo sapiens	None	None	None	None	CHEMBL2820	Coagulation factor XI	Homo sapiens	SINGLE PROTEIN	CHEMBL3112528	1	Scientific Literature	ACS Med. Chem. Lett.	2014	None
CHEMBL3114854		0	563.68	1	4.12	7d	CCOc1cc(C(Nc2ccc3c(N)nccc3c2)C(=O)NCc2cccc(S(N)(=O)=O)c2)ccc1OC(C)C	Ki	'='	11000.0	nM	4.96			UO_0000065	8.80	0.17	0.84	3.13	False	CHEMBL3116759	Binding affinity to F11A (unknown origin) assessed as p-nitroaniline release by spectrophotometric analysis	B	BAO_0000357	single protein format	Homo sapiens	None	None	None	None	CHEMBL2820	Coagulation factor XI	Homo sapiens	SINGLE PROTEIN	CHEMBL3112528	1	Scientific Literature	ACS Med. Chem. Lett.	2014	None
CHEMBL3663902		0	828.30	3	5.94	BDBM170429	CN(C)CCNC(=O)c1ccc(-c2cccc3c2CCN(C(=O)/C=C/c2c(-n4cnnn4)ccc(Cl)c2F)[C@H]3C(=O)Nc2ccc(C(=O)OCc3ccccn3)cc2)cc1	Ki	'='	132.2	nM	6.88		314388	UO_0000065	8.30	0.16	0.94	4.18	False	CHEMBL3705835	In Vitro Assay: The effectiveness of compounds of the present invention as inhibitors of the coagulation factors XIa, VIIa, IXa, Xa, XIIa, plasma kallikrein or thrombin, can be determined using a relevant purified serine protease, respectively, and an appropriate synthetic substrate. The rate of hydrolysis of the chromogenic or fluorogenic substrate by the relevant serine protease was measured bo…	B	BAO_0000357	single protein format	Homo sapiens	None	None	None	None	CHEMBL2820	Coagulation factor XI	Homo sapiens	SINGLE PROTEIN	CHEMBL3639111	37	BindingDB Database		2015	None
CHEMBL3663891		0	702.19	2	5.18	BDBM170417	CCOC(=O)c1ccc(NC(=O)[C@H]2c3cccc(OCCC4CCNCC4)c3CCN2C(=O)/C=C/c2c(-n3cnnn3)ccc(Cl)c2F)cc1	Ki	'='	3530.0	nM	5.45		314395	UO_0000065	7.76	0.15	0.27	3.88	False	CHEMBL3705835	In Vitro Assay: The effectiveness of compounds of the present invention as inhibitors of the coagulation factors XIa, VIIa, IXa, Xa, XIIa, plasma kallikrein or thrombin, can be determined using a relevant purified serine protease, respectively, and an appropriate synthetic substrate. The rate of hydrolysis of the chromogenic or fluorogenic substrate by the relevant serine protease was measured bo…	B	BAO_0000357	single protein format	Homo sapiens	None	None	None	None	CHEMBL2820	Coagulation factor XI	Homo sapiens	SINGLE PROTEIN	CHEMBL3639111	37	BindingDB Database		2015	None
CHEMBL3663892		0	627.04	1	4.33	BDBM170418	Cn1nccc1-c1cccc2c1CCN(C(=O)/C=C/c1c(-n3cnnn3)ccc(Cl)c1F)C2C(=O)Nc1ccc(C(=O)O)cc1	Ki	'<'	5.0	nM			314396	UO_0000065					False	CHEMBL3705835	In Vitro Assay: The effectiveness of compounds of the present invention as inhibitors of the coagulation factors XIa, VIIa, IXa, Xa, XIIa, plasma kallikrein or thrombin, can be determined using a relevant purified serine protease, respectively, and an appropriate synthetic substrate. The rate of hydrolysis of the chromogenic or fluorogenic substrate by the relevant serine protease was measured bo…	B	BAO_0000357	single protein format	Homo sapiens	None	None	None	None	CHEMBL2820	Coagulation factor XI	Homo sapiens	SINGLE PROTEIN	CHEMBL3639111	37	BindingDB Database		2015	None
CHEMBL4084933		0	1522.98	None	None	2	O=c1c(OS(=O)(=O)[O-])c(-c2ccc(OS(=O)(=O)[O-])c(OS(=O)(=O)[O-])c2)oc2cc(OS(=O)(=O)[O-])cc(OCc3ccc(COc4cc(OS(=O)(=O)[O-])cc5oc(-c6ccc(OS(=O)(=O)[O-])c(OS(=O)(=O)[O-])c6)c(OS(=O)(=O)[O-])c(=O)c45)cc3)c12.[Na+].[Na+].[Na+].[Na+].[Na+].[Na+].[Na+].[Na+]	IC50	'='	180000.0	nM		Outside typical range		UO_0000065					False	CHEMBL4043317	Inhibition of human F11a by using chromogenic substrate S-2366 preincubated for 5 mins followed by substrate addition by spectrophotometric method	B	BAO_0000357	single protein format	Homo sapiens	None	None	None	None	CHEMBL2820	Coagulation factor XI	Homo sapiens	SINGLE PROTEIN	CHEMBL4043061	1	Scientific Literature	J Med Chem	2017	None
CHEMBL3398616		0	527.03	1	4.37	6a, Diastereomer A	Nc1nccc2c1CCC(C(=O)N[C@@H](Cc1ccccc1)c1nc(-c3ccc4c(N)n[nH]c4c3)c(Cl)[nH]1)C2	Ki	'='	2.15	nM	8.67			UO_0000065	16.45	0.31	4.30	5.73	False	CHEMBL3399896	Inhibition of human coagulation factor 11a at 25 degC	B	BAO_0000357	single protein format	Homo sapiens	None	None	None	None	CHEMBL2820	Coagulation factor XI	Homo sapiens	SINGLE PROTEIN	CHEMBL3396988	1	Scientific Literature	Bioorg. Med. Chem. Lett.	2015	None
CHEMBL3398642		0	569.03	1	5.00	32	COC(=O)Nc1ccc(-c2c[nH]c([C@H](Cc3ccccc3)NC(=O)/C=C/c3cc(Cl)ccc3-n3cnnn3)n2)cc1	Ki	'='	6.7	nM	8.17			UO_0000065	14.36	0.27	3.17	5.85	True	CHEMBL3399896	Inhibition of human coagulation factor 11a at 25 degC	B	BAO_0000357	single protein format	Homo sapiens	None	None	None	None	CHEMBL2820	Coagulation factor XI	Homo sapiens	SINGLE PROTEIN	CHEMBL3396988	1	Scientific Literature	Bioorg. Med. Chem. Lett.	2015	None
CHEMBL3393379		0	443.59	0	4.92	(+/-)-19	COc1cc(-c2ccccc2)cc(C(Cc2ccccc2)NC(=O)[C@H]2CC[C@H](CN)CC2)n1	Ki	'='	949.0	nM	6.02			UO_0000065	13.58	0.25	1.10	7.80	False	CHEMBL3395462	Inhibition of human coagulation factor 11a after 10 to 120 mins	B	BAO_0000357	single protein format	Homo sapiens	None	None	None	None	CHEMBL2820	Coagulation factor XI	Homo sapiens	SINGLE PROTEIN	CHEMBL3393047	1	Scientific Literature	Bioorg. Med. Chem. Lett.	2015	None
CHEMBL3393371		0	414.55	0	4.31	(+/-)-11	NC[C@H]1CC[C@H](C(=O)NC(Cc2ccccc2)c2cc(-c3ccccc3)ncn2)CC1	Ki	'='	331.0	nM	6.48			UO_0000065	15.63	0.29	2.17	8.01	False	CHEMBL3395462	Inhibition of human coagulation factor 11a after 10 to 120 mins	B	BAO_0000357	single protein format	Homo sapiens	None	None	None	None	CHEMBL2820	Coagulation factor XI	Homo sapiens	SINGLE PROTEIN	CHEMBL3393047	1	Scientific Literature	Bioorg. Med. Chem. Lett.	2015	None
CHEMBL3580754		0	613.47	2	5.02	8	O=C(/C=C/c1cc(Cl)ccc1-n1cnnn1)N[C@@H](Cc1ccccc1)c1nc(-c2ccc3[nH]c(=O)cc(O)c3c2)c(Cl)[nH]1	Ki	'='	0.18	nM	9.74			UO_0000065	15.88	0.31	4.72	6.31	False	CHEMBL3584521	Inhibition of human coagulation factor 11a using p-nitroaniline as substrate assessed as substrate hydrolysis by spectrophotometry	B	BAO_0000357	single protein format	Homo sapiens	None	None	None	None	CHEMBL2820	Coagulation factor XI	Homo sapiens	SINGLE PROTEIN	CHEMBL3580601	1	Scientific Literature	ACS Med. Chem. Lett.	2015	None
CHEMBL3623776		0	1452.68	None	None	2I	CC[C@H](C)[C@@H]1NC(=O)[C@@H]2CCCN2C(=O)[C@@H]2CCCN2C(=O)[C@H]([C@@H](C)CC)NC(=O)[C@H](CO)NC(=O)[C@H](CCCNC(=N)N)NC(=O)[C@H]([C@@H](C)O)NC(=O)[C@@H]2CSSC[C@H](NC1=O)C(=O)N[C@@H](CC(N)=O)C(=O)N1CCC[C@H]1C(=O)N[C@@H](CC(N)=O)C(=O)NCC(=O)N[C@@H]([C@@H](C)O)C(=O)N2	Inhibition	'='	47.0	%				UO_0000187					False	CHEMBL3626878	Inhibition of factor 11a (unknown origin) at 10 uM using Bz-FVRpNA substrate by spectrophotometry method	B	BAO_0000357	single protein format	Homo sapiens	None	None	None	None	CHEMBL2820	Coagulation factor XI	Homo sapiens	SINGLE PROTEIN	CHEMBL3621201	1	Scientific Literature	J. Med. Chem.	2015	None
CHEMBL3623771		0	1454.61	None	None	2D	CC[C@H](C)[C@@H]1NC(=O)[C@@H]2CCCN2C(=O)[C@@H]2CCCN2C(=O)[C@H](CC(=O)O)NC(=O)[C@H](CO)NC(=O)[C@H](CCCNC(=N)N)NC(=O)[C@H]([C@@H](C)O)NC(=O)[C@@H]2CSSC[C@H](NC1=O)C(=O)N[C@@H](CC(N)=O)C(=O)N1CCC[C@H]1C(=O)N[C@@H](CC(N)=O)C(=O)NCC(=O)N[C@@H]([C@@H](C)O)C(=O)N2	Inhibition	'='	34.0	%				UO_0000187					False	CHEMBL3626878	Inhibition of factor 11a (unknown origin) at 10 uM using Bz-FVRpNA substrate by spectrophotometry method	B	BAO_0000357	single protein format	Homo sapiens	None	None	None	None	CHEMBL2820	Coagulation factor XI	Homo sapiens	SINGLE PROTEIN	CHEMBL3621201	1	Scientific Literature	J. Med. Chem.	2015	None
CHEMBL4081356		0	563.02	1	4.71	5	COC(=O)Nc1ccc2c(c1)OCCCCC[C@H](NC(=O)/C=C/c1cc(Cl)ccc1-n1cnnn1)c1nc-2c[nH]1	Ki	'='	420.0	nM	6.38			UO_0000065	11.33	0.22	1.67	4.28	False	CHEMBL3993697	Inhibition of human coagulation factor 11a using pyroGlu-Pro-Arg-pNA as substrate after 10 to 120 mins at 25 degC by spectrophotometric method	B	BAO_0000357	single protein format	Homo sapiens	None	None	None	None	CHEMBL2820	Coagulation factor XI	Homo sapiens	SINGLE PROTEIN	CHEMBL3992532	1	Scientific Literature	J Med Chem	2017	None
CHEMBL3941294		0	521.99	1	4.45	BDBM246280	CCC(C(=O)Nc1ccc(-c2nsc(=O)[nH]2)cc1)n1cc(OC)c(-c2cc(Cl)ccc2C#N)cc1=O	IC50	'='	2.8	nM	8.55		429272	UO_0000065	16.39	0.32	4.10	6.59	False	CHEMBL3889018	Inhibition Assay: Test substances are dissolved in dimethyl sulphoxide and serially diluted in dimethyl sulphoxide (3000 μM to 0.0078 μM; resulting final concentrations in the test: 50 μM to 0.00013 μM). In each case 1 μl of the diluted substance solutions are placed into the wells of white microtitre plates from Greiner (384 wells). 20 μl of assay buffer (50 mM of Tris/HCl pH 7.4; 100 mM of sodi…	B	BAO_0000357	single protein format	Homo sapiens	None	None	None	None	CHEMBL2820	Coagulation factor XI	Homo sapiens	SINGLE PROTEIN	CHEMBL3886919	37	BindingDB Database		2016	None
CHEMBL4085488		0	712.16	1	4.21	37	CCOC(=O)[C@@H]1CCCN(C(=O)c2cccc3c2CCN(C(=O)/C=C/c2cc(Cl)ccc2-n2cnnn2)C3C(=O)Nc2ccc(C(=O)O)cc2)C1	Ki	'='	12.0	nM	7.92			UO_0000065	11.12	0.21	3.71	4.48	False	CHEMBL4032027	Inhibition of human factor 11a using pyro-Glu-Pro-Arg-pNA as substrate at 37 degC after 10 to 120 mins by spectrophotometric method	B	BAO_0000357	single protein format	Homo sapiens	None	None	None	None	CHEMBL2820	Coagulation factor XI	Homo sapiens	SINGLE PROTEIN	CHEMBL4028883	1	Scientific Literature	J Med Chem	2017	None
CHEMBL3262558		0	709.48	2	-0.39	33	O=C(c1cc(OS(=O)(=O)[O-])cc(OS(=O)(=O)[O-])c1)N1CCc2cc(OS(=O)(=O)[O-])c(OS(=O)(=O)[O-])cc2C1.[Na+].[Na+].[Na+].[Na+]	Activity	'='	20.0	%				UO_0000187					False	CHEMBL3271290	Activation of full-length human factor-11a-mediated S-2366 hydrolysis at 300 uM preincubated for 10 mins followed by substrate addition by spectrophotometric analysis relative to control	B	BAO_0000357	single protein format	Homo sapiens	None	None	None	None	CHEMBL2820	Coagulation factor XI	Homo sapiens	SINGLE PROTEIN	CHEMBL3259627	1	Scientific Literature	J. Med. Chem.	2014	None
CHEMBL3884851		0	527.63	1	3.89	29a	Cc1nc(N)cc2c1CNC(=O)c1cnn(c1)Cc1ccc(Cn3cccn3)cc1OCCC/C=C/CCO2	IC50	'='	3610.0	nM	5.44			UO_0000065	10.31	0.19	1.55	4.46	False	CHEMBL3877125	Inhibition of factor 11a (unknown origin) using S-2366 as substrate incubated for 30 mins followed by substrate addition	B	BAO_0000357	single protein format	Homo sapiens	None	None	None	None	CHEMBL2820	Coagulation factor XI	Homo sapiens	SINGLE PROTEIN	CHEMBL3875230	1	Scientific Literature	ACS Med Chem Lett	2017	None
CHEMBL3114848		0	667.74	2	6.30	18b	COC(=O)Nc1ccc(S(=O)(=O)C(C)C)c([C@H]2CCCN2C(=O)[C@H](Nc2ccc3c(N)nccc3c2)c2cccc(OC(F)F)c2)c1	Ki	'='	11000.0	nM	4.96			UO_0000065	7.43	0.14	-1.34	3.24	False	CHEMBL3116759	Binding affinity to F11A (unknown origin) assessed as p-nitroaniline release by spectrophotometric analysis	B	BAO_0000357	single protein format	Homo sapiens	None	None	None	None	CHEMBL2820	Coagulation factor XI	Homo sapiens	SINGLE PROTEIN	CHEMBL3112528	1	Scientific Literature	ACS Med. Chem. Lett.	2014	None
CHEMBL4098577		0	588.03	1	4.43	15	COC(=O)Nc1ccc2c(c1)NC(=O)CC/C=C\C[C@H](NC(=O)/C=C/c1cc(Cl)ccc1-n1cnnn1)c1nc-2c[nH]1	Ki	'='	5.2	nM	8.28			UO_0000065	14.09	0.27	3.85	4.91	False	CHEMBL3993696	Inhibition of human coagulation factor 11a using pyroGlu-Pro-Arg-pNA as substrate after 10 to 120 mins at 37 degC by spectrophotometric method	B	BAO_0000357	single protein format	Homo sapiens	None	None	None	None	CHEMBL2820	Coagulation factor XI	Homo sapiens	SINGLE PROTEIN	CHEMBL3992532	1	Scientific Literature	J Med Chem	2017	None
CHEMBL4087027		0	1960.38	None	None	73	CC(C)C[C@@H]1NC(=O)[C@H](CCC(N)=O)NC(=O)[C@H](CCCNC(=N)N)NC(=O)[C@@H]2CSCCC(=O)N3CN(CN(C3)C(=O)CCSC[C@@H](C(=O)N[C@@H](CCCNC(=N)N)C(=O)O)NC(=O)[C@H](CCCNC(=N)N)NC1=O)C(=O)CCSC[C@H](NC(=O)[C@@H](N)CCNC(=N)N)C(=O)N[C@@H](Cc1ccc(F)cc1)C(=O)N[C@@H](CCCNC(=N)N)C(=O)N[C@@H](CC(C)C)C(=O)N1CCC[C@H]1C(=O)N2	Inhibition	'<'	20.0	%				UO_0000187					False	CHEMBL3993309	Inhibition of human factor 11a at 40 uM using fluorogenic substrate Boc-Phe-Ser-Arg-AMC	B	BAO_0000357	single protein format	Homo sapiens	None	None	None	None	CHEMBL2820	Coagulation factor XI	Homo sapiens	SINGLE PROTEIN	CHEMBL3992518	1	Scientific Literature	J Med Chem	2017	None
CHEMBL3957637		0	562.96	1	4.18	BDBM246268	COCCC(C(=O)Nc1ccc2c(=O)n(C)[nH]c2c1)n1cc(OC)c(-c2cc(Cl)ccc2OC(F)F)cc1=O	IC50	'='	19.0	nM	7.72		429366	UO_0000065	13.72	0.27	3.54	6.62	False	CHEMBL3889018	Inhibition Assay: Test substances are dissolved in dimethyl sulphoxide and serially diluted in dimethyl sulphoxide (3000 μM to 0.0078 μM; resulting final concentrations in the test: 50 μM to 0.00013 μM). In each case 1 μl of the diluted substance solutions are placed into the wells of white microtitre plates from Greiner (384 wells). 20 μl of assay buffer (50 mM of Tris/HCl pH 7.4; 100 mM of sodi…	B	BAO_0000357	single protein format	Homo sapiens	None	None	None	None	CHEMBL2820	Coagulation factor XI	Homo sapiens	SINGLE PROTEIN	CHEMBL3886919	37	BindingDB Database		2016	None
CHEMBL3894338		0	564.04	2	5.52	BDBM246249	COc1cn(C(C[C@H]2CC[C@H](OC)CC2)C(=O)Nc2ccc(C(=O)O)cc2)c(=O)cc1-c1cc(Cl)ccc1C#N	IC50	'='	2.0	nM	8.70		429256	UO_0000065	15.42	0.30	3.18	6.66	False	CHEMBL3889018	Inhibition Assay: Test substances are dissolved in dimethyl sulphoxide and serially diluted in dimethyl sulphoxide (3000 μM to 0.0078 μM; resulting final concentrations in the test: 50 μM to 0.00013 μM). In each case 1 μl of the diluted substance solutions are placed into the wells of white microtitre plates from Greiner (384 wells). 20 μl of assay buffer (50 mM of Tris/HCl pH 7.4; 100 mM of sodi…	B	BAO_0000357	single protein format	Homo sapiens	None	None	None	None	CHEMBL2820	Coagulation factor XI	Homo sapiens	SINGLE PROTEIN	CHEMBL3886919	37	BindingDB Database		2016	None
CHEMBL3897730		0	526.38	1	4.79	BDBM246261	COCCC(C(=O)Nc1ccc2[nH]nc(Cl)c2c1)n1cc(OC)c(-c2cc(Cl)ccc2C#N)cc1=O	IC50	'='	28.0	nM	7.55		429262	UO_0000065	14.35	0.29	2.76	6.19	False	CHEMBL3889018	Inhibition Assay: Test substances are dissolved in dimethyl sulphoxide and serially diluted in dimethyl sulphoxide (3000 μM to 0.0078 μM; resulting final concentrations in the test: 50 μM to 0.00013 μM). In each case 1 μl of the diluted substance solutions are placed into the wells of white microtitre plates from Greiner (384 wells). 20 μl of assay buffer (50 mM of Tris/HCl pH 7.4; 100 mM of sodi…	B	BAO_0000357	single protein format	Homo sapiens	None	None	None	None	CHEMBL2820	Coagulation factor XI	Homo sapiens	SINGLE PROTEIN	CHEMBL3886919	37	BindingDB Database		2016	None
CHEMBL2417910		0	534.57	1	2.94	21a	COc1ccc(-c2ccc(C(=O)N[C@H](CO)C(C)(C)C)cc2C(=O)O)c(C(=O)Nc2cccc(C(N)=O)c2)n1	IC50	'>'	33000.0	nM				UO_0000065					False	CHEMBL2421096	Inhibition of human F11a using S-2366 as substrate after 3 mins	B	BAO_0000357	single protein format	Homo sapiens	None	None	None	None	CHEMBL2820	Coagulation factor XI	Homo sapiens	SINGLE PROTEIN	CHEMBL2417432	1	Scientific Literature	Bioorg. Med. Chem. Lett.	2013	None
CHEMBL2417905		0	503.56	1	3.77	18	COc1ccc(-c2ccc(C(=O)NCC(C)(C)C)cc2C(=O)O)c(C(=O)Nc2ccc(C(=N)N)cc2)n1	IC50	'='	4600.0	nM	5.34			UO_0000065	10.60	0.20	1.57	3.19	False	CHEMBL2421096	Inhibition of human F11a using S-2366 as substrate after 3 mins	B	BAO_0000357	single protein format	Homo sapiens	None	None	None	None	CHEMBL2820	Coagulation factor XI	Homo sapiens	SINGLE PROTEIN	CHEMBL2417432	1	Scientific Literature	Bioorg. Med. Chem. Lett.	2013	None
CHEMBL3897517		0	471.85	0	4.88	BDBM246144	CC(C(=O)Nc1ccc(C(=O)O)cc1)n1cc(C#N)c(-c2cc(Cl)ccc2C(F)F)cc1=O	IC50	'='	43.0	nM	7.37		429203	UO_0000065	15.61	0.30	2.49	6.57	False	CHEMBL3889018	Inhibition Assay: Test substances are dissolved in dimethyl sulphoxide and serially diluted in dimethyl sulphoxide (3000 μM to 0.0078 μM; resulting final concentrations in the test: 50 μM to 0.00013 μM). In each case 1 μl of the diluted substance solutions are placed into the wells of white microtitre plates from Greiner (384 wells). 20 μl of assay buffer (50 mM of Tris/HCl pH 7.4; 100 mM of sodi…	B	BAO_0000357	single protein format	Homo sapiens	None	None	None	None	CHEMBL2820	Coagulation factor XI	Homo sapiens	SINGLE PROTEIN	CHEMBL3886919	37	BindingDB Database		2016	None
CHEMBL3960241		0	451.87	0	3.95	BDBM246150	COc1cn(C(C)C(=O)Nc2ccc(C(=O)O)cc2)c(=O)cc1-c1cc(Cl)ccc1C#N	IC50	'='	5.9	nM	8.23		429206	UO_0000065	18.21	0.35	4.28	6.78	False	CHEMBL3889018	Inhibition Assay: Test substances are dissolved in dimethyl sulphoxide and serially diluted in dimethyl sulphoxide (3000 μM to 0.0078 μM; resulting final concentrations in the test: 50 μM to 0.00013 μM). In each case 1 μl of the diluted substance solutions are placed into the wells of white microtitre plates from Greiner (384 wells). 20 μl of assay buffer (50 mM of Tris/HCl pH 7.4; 100 mM of sodi…	B	BAO_0000357	single protein format	Homo sapiens	None	None	None	None	CHEMBL2820	Coagulation factor XI	Homo sapiens	SINGLE PROTEIN	CHEMBL3886919	37	BindingDB Database		2016	None
CHEMBL3977935		0	435.52	0	3.21	BDBM238223	NC[C@H]1CC[C@H](C(=O)N2CCc3ccccc3[C@H]2C(=O)Nc2ccc(C(=O)O)cc2)CC1	Ki	'='	84.61	nM	7.07		415446	UO_0000065	16.24	0.30	3.86	6.27	False	CHEMBL3888764	In Vitro Assay: Factor XIa determinations were made in 50 mM HEPES buffer at pH 7.4 containing 145 mM NaCl, 5 mM KCl, and 0.1% PEG 8000 (polyethylene glycol; JT Baker or Fisher Scientific). Determinations were made using purified human Factor XIa at a final concentration of 75-200 pM (Haematologic Technologies) and the synthetic substrate S-2366 (pyroGlu-Pro-Arg-pNA; CHROMOGENIX® or AnaSpec) at a…	B	BAO_0000357	single protein format	Homo sapiens	None	None	None	None	CHEMBL2820	Coagulation factor XI	Homo sapiens	SINGLE PROTEIN	CHEMBL3886827	37	BindingDB Database		2016	None
CHEMBL2396787		0	862.79	3	7.52	24	CCOC(=O)c1c(C)oc2cc(OC)c(OCc3oc4cc(OC)c(OCc5oc6cc(OCC)c(OS(=O)(=O)[O-])cc6c5C(=O)OCC)cc4c3C(=O)OCC)cc12.[Na+]	Ratio IC50	'='	40.0										False	CHEMBL3265750	Ratio of IC50 for human factor-11a catalytic domain to IC50 for full-length human factor-11a	B	BAO_0000357	single protein format	Homo sapiens	None	None	None	None	CHEMBL2820	Coagulation factor XI	Homo sapiens	SINGLE PROTEIN	CHEMBL3259627	1	Scientific Literature	J. Med. Chem.	2014	None
CHEMBL3701219		0	528.96	1	3.79	BDBM161052	O=C(O)c1ccc(NC(=O)[C@@H]2c3ccccc3CCN2C(=O)/C=C/c2cc(Cl)ccc2-n2cnnn2)cc1	Ki	'='	10.32	nM	7.99		413025	UO_0000065	15.10	0.29	4.20	6.13	False	CHEMBL3888735	In Vitro Assay: Factor XIa determinations were made in 50 mM HEPES buffer at pH 7.4 containing 145 mM NaCl, 5 mM KCl, and 0.1% PEG 8000 (polyethylene glycol; JT Baker or Fisher Scientific). Determinations were made using purified human Factor XIa at a final concentration of 75-200 pM (Haematologic Technologies) and the synthetic substrate S-2366 (pyroGlu-Pro-Arg-pNA; CHROMOGENIX® or AnaSpec) at a…	B	BAO_0000357	single protein format	Homo sapiens	None	None	None	None	CHEMBL2820	Coagulation factor XI	Homo sapiens	SINGLE PROTEIN	CHEMBL3886810	37	BindingDB Database		2016	None
CHEMBL3701226		0	526.94	1	3.13	BDBM161061	O=C(O)c1ccc(NC(=O)[C@@H]2c3ccccc3CCN2C(=O)C#Cc2cc(Cl)ccc2-n2cnnn2)cc1	Ki	'='	7.08	nM	8.15		413033	UO_0000065	15.47	0.29	5.02	6.25	False	CHEMBL3888735	In Vitro Assay: Factor XIa determinations were made in 50 mM HEPES buffer at pH 7.4 containing 145 mM NaCl, 5 mM KCl, and 0.1% PEG 8000 (polyethylene glycol; JT Baker or Fisher Scientific). Determinations were made using purified human Factor XIa at a final concentration of 75-200 pM (Haematologic Technologies) and the synthetic substrate S-2366 (pyroGlu-Pro-Arg-pNA; CHROMOGENIX® or AnaSpec) at a…	B	BAO_0000357	single protein format	Homo sapiens	None	None	None	None	CHEMBL2820	Coagulation factor XI	Homo sapiens	SINGLE PROTEIN	CHEMBL3886810	37	BindingDB Database		2016	None
CHEMBL3701233		0	698.53	2	5.48	BDBM161088	O=C(Nc1ccc(Cl)cc1)Nc1cnc2c(c1)C(C(=O)Nc1ccc(C(=O)O)cc1)N(C(=O)/C=C/c1cc(Cl)ccc1-n1cnnn1)CC2	Ki	'='	258.0	nM	6.59		413039	UO_0000065	9.43	0.18	1.11	3.57	False	CHEMBL3888735	In Vitro Assay: Factor XIa determinations were made in 50 mM HEPES buffer at pH 7.4 containing 145 mM NaCl, 5 mM KCl, and 0.1% PEG 8000 (polyethylene glycol; JT Baker or Fisher Scientific). Determinations were made using purified human Factor XIa at a final concentration of 75-200 pM (Haematologic Technologies) and the synthetic substrate S-2366 (pyroGlu-Pro-Arg-pNA; CHROMOGENIX® or AnaSpec) at a…	B	BAO_0000357	single protein format	Homo sapiens	None	None	None	None	CHEMBL2820	Coagulation factor XI	Homo sapiens	SINGLE PROTEIN	CHEMBL3886810	37	BindingDB Database		2016	None
CHEMBL3359904		0	817.75	3	6.86	14d	CCOC(=O)c1c(COc2cc3c(C(=O)OCC)c(COc4cc5c(C(=O)OCC)c(C)oc5cc4OC)oc3cc2OC)[nH]c2ccc(OS(=O)(=O)[O-])cc12.[Na+]	Activity	'='	16.0	%				UO_0000187					False	CHEMBL3377051	Inhibition of human factor 11a assessed as residual activity at 500 uM by spectrophotometric assay	B	BAO_0000357	single protein format	Homo sapiens	None	None	None	None	CHEMBL2820	Coagulation factor XI	Homo sapiens	SINGLE PROTEIN	CHEMBL3351582	1	Scientific Literature	Bioorg. Med. Chem. Lett.	2014	None
CHEMBL3359903		0	638.63	3	5.33	14c	CCOC(=O)c1c(C)[nH]c2ccc(OCc3c(C(=O)OCC)c4cc(OS(=O)(=O)[O-])ccc4n3C(=O)OC(C)(C)C)cc12.[Na+]	Vmax	'='	30.37	mAU/min/uM									False	CHEMBL3377589	Mixed-type inhibition of human factor 11a using S-2366 as substrate assessed as decrease in substrate Vmax at 40 uM by Michaelis-Menten kinetics (Rvb = 35.40 mAU/min/microM)	B	BAO_0000357	single protein format	Homo sapiens	None	None	None	None	CHEMBL2820	Coagulation factor XI	Homo sapiens	SINGLE PROTEIN	CHEMBL3351582	1	Scientific Literature	Bioorg. Med. Chem. Lett.	2014	None
CHEMBL3359903		0	638.63	3	5.33	14c	CCOC(=O)c1c(C)[nH]c2ccc(OCc3c(C(=O)OCC)c4cc(OS(=O)(=O)[O-])ccc4n3C(=O)OC(C)(C)C)cc12.[Na+]	Km	'='	1271000.0	nM				UO_0000065					False	CHEMBL3377587	Mixed-type inhibition of human factor 11a using S-2366 as substrate assessed as increase in substrate Km at 60 uM by Michaelis-Menten kinetics (Rvb = 273 microM)	B	BAO_0000357	single protein format	Homo sapiens	None	None	None	None	CHEMBL2820	Coagulation factor XI	Homo sapiens	SINGLE PROTEIN	CHEMBL3351582	1	Scientific Literature	Bioorg. Med. Chem. Lett.	2014	None
CHEMBL450077		0	3608.85	None	None	s-variegin	CC[C@H](C)[C@H](NC(=O)[C@H](C)NC(=O)[C@H](CCC(=O)O)NC(=O)[C@H](Cc1ccccc1)NC(=O)[C@H](CC(=O)O)NC(=O)[C@H](Cc1ccccc1)NC(=O)[C@@H]1CCCN1C(=O)[C@@H]1CCCN1C(=O)[C@H](C)NC(=O)[C@@H](NC(=O)[C@H](CCCCN)NC(=O)[C@H](Cc1cnc[nH]1)NC(=O)[C@H](CCSC)NC(=O)[C@H](CCCCN)NC(=O)[C@@H]1CCCN1C(=O)[C@H](CCC(=O)O)NC(=O)[C@H](C)NC(=O)[C@@H](NC(=O)[C@H](CC(=O)O)NC(=O)CNC(=O)[C@H](CCC(N)=O)NC(=O)[C@H](CC(=O)O)NC(=O)[C@@H](…	Inhibition	'<='	5.0	%				UO_0000187					False	CHEMBL990495	Inhibition of human factor 11a at 1 uM	B	BAO_0000357	single protein format	Homo sapiens	None	None	None	None	CHEMBL2820	Coagulation factor XI	Homo sapiens	SINGLE PROTEIN	CHEMBL1156495	1	Scientific Literature	J. Biol. Chem.	2007	None
CHEMBL3660190		0	704.89	2	3.15	BDBM108116	COC(=O)c1cccc(CS(=O)(=O)N[C@H](CCCc2ccccc2)C(=O)N[C@@H](CCC2CCNCC2)C(=O)NCc2ccc(C(=N)N)cc2)c1	Ki	'='	500.0	nM	6.30		228245	UO_0000065	8.94	0.17	3.15	3.27	False	CHEMBL3705559	Inhibition Assay: Inhibition of human FXIa was determined by the method described in [0092]-[0098] using activated human Factor XI from Enzyme Research Laboratories at 96 ng/mL and H-D-Lys(Cbo)-Pro-Arg-pNA (Pefachrome PCa) at 5 mM, 4 mM, and 2 mM as substrate; results are reported as Ki values (nanomolar).	B	BAO_0000357	single protein format	Homo sapiens	None	None	None	None	CHEMBL2820	Coagulation factor XI	Homo sapiens	SINGLE PROTEIN	CHEMBL3639037	37	BindingDB Database		2013	None
CHEMBL3580757		0	653.53	1	3.57	11	COC(=O)Nc1ccc(-c2nc([C@H](CC(=O)N3CCN(C)CC3)NC(=O)/C=C/c3cc(Cl)ccc3-n3cnnn3)[nH]c2Cl)cc1	Ki	'='	0.4	nM	9.40			UO_0000065	14.38	0.29	5.83	5.76	False	CHEMBL3584521	Inhibition of human coagulation factor 11a using p-nitroaniline as substrate assessed as substrate hydrolysis by spectrophotometry	B	BAO_0000357	single protein format	Homo sapiens	None	None	None	None	CHEMBL2820	Coagulation factor XI	Homo sapiens	SINGLE PROTEIN	CHEMBL3580601	1	Scientific Literature	ACS Med. Chem. Lett.	2015	None
CHEMBL3660187		0	604.78	2	2.71	BDBM108111	N=C(N)c1ccc(CNC(=O)[C@H](CCC2CCNCC2)NC(=O)[C@H](NS(=O)(=O)Cc2ccccc2)c2ccccc2)cc1	Ki	'='	1000.0	nM	6.00		228262	UO_0000065	9.92	0.19	3.29	3.61	False	CHEMBL3705559	Inhibition Assay: Inhibition of human FXIa was determined by the method described in [0092]-[0098] using activated human Factor XI from Enzyme Research Laboratories at 96 ng/mL and H-D-Lys(Cbo)-Pro-Arg-pNA (Pefachrome PCa) at 5 mM, 4 mM, and 2 mM as substrate; results are reported as Ki values (nanomolar).	B	BAO_0000357	single protein format	Homo sapiens	None	None	None	None	CHEMBL2820	Coagulation factor XI	Homo sapiens	SINGLE PROTEIN	CHEMBL3639037	37	BindingDB Database		2013	None
CHEMBL3780324		0	469.59	0	4.50	(S)-10	NC[C@H]1CC[C@H](C(=O)N[C@@H](Cc2ccccc2)c2cc(-c3ccc4[nH]nc(O)c4c3)ccn2)CC1	Ki	'='	3.7	nM	8.43			UO_0000065	17.96	0.33	3.93	7.21	False	CHEMBL3784478	Competitive inhibition of human coagulation factor 11a assessed as reduction in release of p-nitroaniline after 10 to 120 mins by Michaelis-Menten equation analysis	B	BAO_0000357	single protein format	Homo sapiens	None	None	None	None	CHEMBL2820	Coagulation factor XI	Homo sapiens	SINGLE PROTEIN	CHEMBL3779805	1	Scientific Literature	Bioorg. Med. Chem.	2016	None
CHEMBL2396792		0	1097.00	None	None	32	CCOC(=O)c1c(C)oc2cc(OC)c(OCc3oc4cc(OC)c(OCc5oc6cc(OC)c(OCc7oc8cc(OC)c(OS(=O)(=O)[O-])cc8c7C(=O)OCC)cc6c5C(=O)OCC)cc4c3C(=O)OCC)cc12.[Na+]	Activity	'>'	50.0	%				UO_0000187					False	CHEMBL3271288	Inhibition of full-length human factor-11a-mediated S-2366 hydrolysis assessed as reduction in residual activity at 300 uM preincubated for 10 mins followed by substrate addition by spectrophotometric analysis relative to control	B	BAO_0000357	single protein format	Homo sapiens	None	None	None	None	CHEMBL2820	Coagulation factor XI	Homo sapiens	SINGLE PROTEIN	CHEMBL3259627	1	Scientific Literature	J. Med. Chem.	2014	None
CHEMBL2396787		0	862.79	3	7.52	24	CCOC(=O)c1c(C)oc2cc(OC)c(OCc3oc4cc(OC)c(OCc5oc6cc(OCC)c(OS(=O)(=O)[O-])cc6c5C(=O)OCC)cc4c3C(=O)OCC)cc12.[Na+]	Activity						Active						False	CHEMBL3265745	Allosteric modulation of fluorescein-EGR-labeled human factor-11a assessed as reduction in sodium iodide-induced fluorescence quenching at 40 uM	B	BAO_0000357	single protein format	Homo sapiens	None	None	None	None	CHEMBL2820	Coagulation factor XI	Homo sapiens	SINGLE PROTEIN	CHEMBL3259627	1	Scientific Literature	J. Med. Chem.	2014	None
CHEMBL2396787		0	862.79	3	7.52	24	CCOC(=O)c1c(C)oc2cc(OC)c(OCc3oc4cc(OC)c(OCc5oc6cc(OCC)c(OS(=O)(=O)[O-])cc6c5C(=O)OCC)cc4c3C(=O)OCC)cc12.[Na+]	Inhibition						Not Active						False	CHEMBL3265748	Competitive inhibition of human factor-11a-mediated S-2366 hydrolysis assessed as change in IC50 preincubated for 10 mins followed by substrate addition by spectrophotometric analysis in presence of unfractionated heparin	B	BAO_0000357	single protein format	Homo sapiens	None	None	None	None	CHEMBL2820	Coagulation factor XI	Homo sapiens	SINGLE PROTEIN	CHEMBL3259627	1	Scientific Literature	J. Med. Chem.	2014	None
CHEMBL2315239		0	907.97	2	1.55	4.3TFA	N=C(N)c1ccc(CNC(=O)[C@@H]2Cc3ccc(cc3)NC(=O)CN3CCN(CC3)CC(=O)Nc3ccc(cc3)C[C@@H](NS(=O)(=O)Cc3ccccc3)C(=O)N2)cc1.O=C(O)C(F)(F)F	Ki	'='	4700.0	nM	5.33			UO_0000065	6.71	0.13	3.78	2.43	False	CHEMBL2320207	Inhibition of human FXIa	B	BAO_0000357	single protein format	Homo sapiens	None	None	None	None	CHEMBL2820	Coagulation factor XI	Homo sapiens	SINGLE PROTEIN	CHEMBL2311491	1	Scientific Literature	J. Med. Chem.	2013	None
CHEMBL3580752		0	595.06	1	4.59	6	Cc1ccc(-n2cnnn2)c(CCC(=O)N[C@@H](Cc2ccccc2)c2nc(-c3ccc4[nH]c(=O)cc(O)c4c3)c(Cl)[nH]2)c1	Ki	'='	0.5	nM	9.30			UO_0000065	15.63	0.30	4.71	6.02	False	CHEMBL3584521	Inhibition of human coagulation factor 11a using p-nitroaniline as substrate assessed as substrate hydrolysis by spectrophotometry	B	BAO_0000357	single protein format	Homo sapiens	None	None	None	None	CHEMBL2820	Coagulation factor XI	Homo sapiens	SINGLE PROTEIN	CHEMBL3580601	1	Scientific Literature	ACS Med. Chem. Lett.	2015	None
CHEMBL3752251		0	556.97	1	3.04	16	O=C(/C=C/c1cc(Cl)ccc1-n1cnnn1)N[C@@H](Cc1ccccc1)C(=O)Nc1ccc(-c2nc(=O)o[nH]2)cc1	Ki	'='	2.0	nM	8.70			UO_0000065	15.62	0.30	5.66	5.41	False	CHEMBL3756134	Inhibition of human coagulation factor 11a assessed as substrate hydrolysis to p-nitroaniline incubated for 10 to 120 mins by spectrophotometry analysis	B	BAO_0000357	single protein format	Homo sapiens	None	None	None	None	CHEMBL2820	Coagulation factor XI	Homo sapiens	SINGLE PROTEIN	CHEMBL3751839	1	Scientific Literature	Bioorg. Med. Chem. Lett.	2016	None
CHEMBL3973428		0	495.92	0	3.96	BDBM246171	COCCC(C(=O)Nc1ccc(C(=O)O)cc1)n1cc(OC)c(-c2cc(Cl)ccc2C#N)cc1=O	IC50	'='	1.3	nM	8.89		429318	UO_0000065	17.92	0.35	4.93	6.80	False	CHEMBL3889018	Inhibition Assay: Test substances are dissolved in dimethyl sulphoxide and serially diluted in dimethyl sulphoxide (3000 μM to 0.0078 μM; resulting final concentrations in the test: 50 μM to 0.00013 μM). In each case 1 μl of the diluted substance solutions are placed into the wells of white microtitre plates from Greiner (384 wells). 20 μl of assay buffer (50 mM of Tris/HCl pH 7.4; 100 mM of sodi…	B	BAO_0000357	single protein format	Homo sapiens	None	None	None	None	CHEMBL2820	Coagulation factor XI	Homo sapiens	SINGLE PROTEIN	CHEMBL3886919	37	BindingDB Database		2016	None
CHEMBL3676167		0	576.02	1	4.27	BDBM47108	COC(=O)Nc1ccc2c(c1)NC(=O)CCCC[C@H](NC(=O)/C=C/c1cc(Cl)ccc1-n1cnnn1)c1nc-2c[nH]1	Ki	'<'	5.0	nM			198629	UO_0000065					False	CHEMBL3706025	In Vitro Assay: The effectiveness of compounds of the present invention as inhibitors of the coagulation Factors XIa, VIIa, IXa, Xa, XIIa, plasma kallikrein or thrombin, can be determined using a relevant purified serine protease, respectively, and an appropriate synthetic substrate. The rate of hydrolysis of the chromogenic or fluorogenic substrate by the relevant serine protease was measured bo…	B	BAO_0000357	single protein format	Homo sapiens	None	None	None	None	CHEMBL2820	Coagulation factor XI	Homo sapiens	SINGLE PROTEIN	CHEMBL3638593	37	BindingDB Database		2015	None
CHEMBL2396791		0	820.71	3	6.65	30	CCOC(=O)c1c(COc2cc3c(C(=O)O)c(C)oc3cc2OC)oc2cc(OC)c(OCc3oc4cc(OC)c(OS(=O)(=O)[O-])cc4c3C(=O)OCC)cc12.[Na+]	Activity	'>'	50.0	%				UO_0000187					False	CHEMBL3271288	Inhibition of full-length human factor-11a-mediated S-2366 hydrolysis assessed as reduction in residual activity at 300 uM preincubated for 10 mins followed by substrate addition by spectrophotometric analysis relative to control	B	BAO_0000357	single protein format	Homo sapiens	None	None	None	None	CHEMBL2820	Coagulation factor XI	Homo sapiens	SINGLE PROTEIN	CHEMBL3259627	1	Scientific Literature	J. Med. Chem.	2014	None
CHEMBL2396784		0	834.74	3	6.74	23	CCOC(=O)c1c(C)oc2cc(OC)c(OCc3oc4cc(OC)c(OCc5oc6cc(OC)c(OS(=O)(=O)[O-])cc6c5C(=O)OC)cc4c3C(=O)OCC)cc12.[Na+]	Efficacy	'='	100.0	%				UO_0000187					False	CHEMBL3271291	Inhibition of full-length human factor-11a-mediated S-2366 hydrolysis preincubated for 10 mins followed by substrate addition by spectrophotometric analysis relative to control	B	BAO_0000357	single protein format	Homo sapiens	None	None	None	None	CHEMBL2820	Coagulation factor XI	Homo sapiens	SINGLE PROTEIN	CHEMBL3259627	1	Scientific Literature	J. Med. Chem.	2014	None
CHEMBL2396787		0	862.79	3	7.52	24	CCOC(=O)c1c(C)oc2cc(OC)c(OCc3oc4cc(OC)c(OCc5oc6cc(OCC)c(OS(=O)(=O)[O-])cc6c5C(=O)OCC)cc4c3C(=O)OCC)cc12.[Na+]	Kd	'='	1200.0	nM	5.92			UO_0000065	7.04	0.14	-1.60	2.60	False	CHEMBL3271295	Binding affinity to fluorescein-EGR-labeled human factor-11a by fluorescence spectroscopic analysis	B	BAO_0000357	single protein format	Homo sapiens	None	None	None	None	CHEMBL2820	Coagulation factor XI	Homo sapiens	SINGLE PROTEIN	CHEMBL3259627	1	Scientific Literature	J. Med. Chem.	2014	None
CHEMBL3262555		0	614.56	3	5.01	21	CCOC(=O)c1c(C)oc2cc(OC)c(OCc3oc4cc(OCC)c(OS(=O)(=O)[O-])cc4c3C(=O)OCC)cc12.[Na+]	Km	'='	310000.0	nM				UO_0000065					False	CHEMBL3271298	Non-competitive inhibition of human factor-11a-mediated S-2366 hydrolysis at 10 uM by Michaelis-Menten plot analysis	B	BAO_0000357	single protein format	Homo sapiens	None	None	None	None	CHEMBL2820	Coagulation factor XI	Homo sapiens	SINGLE PROTEIN	CHEMBL3259627	1	Scientific Literature	J. Med. Chem.	2014	None
CHEMBL2396787		0	862.79	3	7.52	24	CCOC(=O)c1c(C)oc2cc(OC)c(OCc3oc4cc(OC)c(OCc5oc6cc(OCC)c(OS(=O)(=O)[O-])cc6c5C(=O)OCC)cc4c3C(=O)OCC)cc12.[Na+]	KSV	'='	2.3										False	CHEMBL3265747	Allosteric modulation of fluorescein-EGR-labeled human factor-11a assessed as reduction in sodium iodide-induced fluorescence quenching by Stern-Volmer plot analysis	B	BAO_0000357	single protein format	Homo sapiens	None	None	None	None	CHEMBL2820	Coagulation factor XI	Homo sapiens	SINGLE PROTEIN	CHEMBL3259627	1	Scientific Literature	J. Med. Chem.	2014	None
CHEMBL4089196		0	572.97	1	3.49	32	O=C(O)c1ccc(NC(=O)C2c3cccc(C(=O)O)c3CCN2C(=O)/C=C/c2cc(Cl)ccc2-n2cnnn2)cc1	Ki	'='	74.0	nM	7.13			UO_0000065	12.45	0.24	3.64	4.25	False	CHEMBL4032027	Inhibition of human factor 11a using pyro-Glu-Pro-Arg-pNA as substrate at 37 degC after 10 to 120 mins by spectrophotometric method	B	BAO_0000357	single protein format	Homo sapiens	None	None	None	None	CHEMBL2820	Coagulation factor XI	Homo sapiens	SINGLE PROTEIN	CHEMBL4028883	1	Scientific Literature	J Med Chem	2017	None
CHEMBL3114856		0	500.60	2	5.18	7f	CCOc1cc(C(Nc2ccc3c(N)nccc3c2)C(=O)NCc2cccc(O)c2)ccc1OC(C)C	Ki	'='	11000.0	nM	4.96			UO_0000065	9.91	0.18	-0.22	4.18	False	CHEMBL3116759	Binding affinity to F11A (unknown origin) assessed as p-nitroaniline release by spectrophotometric analysis	B	BAO_0000357	single protein format	Homo sapiens	None	None	None	None	CHEMBL2820	Coagulation factor XI	Homo sapiens	SINGLE PROTEIN	CHEMBL3112528	1	Scientific Literature	ACS Med. Chem. Lett.	2014	None
CHEMBL3398643		0	551.01	1	4.28	33	Nc1n[nH]c2cc(-c3c[nH]c([C@H](Cc4ccccc4)NC(=O)/C=C/c4cc(Cl)ccc4-n4cnnn4)n3)ccc12	Ki	'='	5.0	nM	8.30			UO_0000065	15.07	0.28	4.02	5.32	False	CHEMBL3399908	Inhibition of human coagulation factor 11a at 37 degC	B	BAO_0000357	single protein format	Homo sapiens	None	None	None	None	CHEMBL2820	Coagulation factor XI	Homo sapiens	SINGLE PROTEIN	CHEMBL3396988	1	Scientific Literature	Bioorg. Med. Chem. Lett.	2015	None
[truncated: 527 more rows]
