# Supplementary material for: PyRMD Studio: A Unified Suite for Next-Generation, AI-Powered Virtual Screening
Source: J Chem Inf Model. 2026 May 19;66(11):6197–203. doi: 10.1021/acs.jcim.6c00648 (PMC13250901; doi:10.1021/acs.jcim.6c00648)
Supplement: Supplementary file 1 [file ci6c00648_si_001.zip › DATA/fx2a_chembl.csv]

Molecule ChEMBL ID	Molecule Name	Molecule Max Phase	Molecular Weight	#RO5 Violations	AlogP	Compound Key	Smiles	Standard Type	Standard Relation	Standard Value	Standard Units	pChEMBL Value	Data Validity Comment	Comment	Uo Units	Ligand Efficiency BEI	Ligand Efficiency LE	Ligand Efficiency LLE	Ligand Efficiency SEI	Potential Duplicate	Assay ChEMBL ID	Assay Description	Assay Type	BAO Format ID	BAO Label	Assay Organism	Assay Tissue ChEMBL ID	Assay Tissue Name	Assay Cell Type	Assay Subcellular Fraction	Target ChEMBL ID	Target Name	Target Organism	Target Type	Document ChEMBL ID	Source ID	Source Description	Document Journal	Document Year	Cell ChEMBL ID
CHEMBL1159853		0	446.92	0	3.77	15	N=C(N)SCCOc1oc(=O)c2cc(NC(=O)NCc3ccccc3)ccc2c1Cl	K obs / 1	'='	45000.0	M-1 s-1									False	CHEMBL663255	Inhibition of human coagulation factor XII (inhibitor concentration were 3.6-4.9 uM)	B	BAO_0000357	single protein format	Homo sapiens	None	None	None	None	CHEMBL2821	Coagulation factor XII	Homo sapiens	SINGLE PROTEIN	CHEMBL1127646	1	Scientific Literature	J. Med. Chem.	1994	None
CHEMBL1269193		0	579.70	1	4.18	21	C[C@@H](O)[C@H](NC(=O)c1ccc(OCc2ccccc2)cc1)C(=O)N[C@@H](CCc1ccccc1)C(=O)NCc1ccccc1	Inhibition						Active						False	CHEMBL1274758	Inhibition of human coagulation factor beta 12a at 100 uM	B	BAO_0000357	single protein format	Homo sapiens	None	None	None	None	CHEMBL2821	Coagulation factor XII	Homo sapiens	SINGLE PROTEIN	CHEMBL1268915	1	Scientific Literature	Bioorg. Med. Chem. Lett.	2010	None
CHEMBL322165		0	493.59	0	1.31	(L)-5	N=C(N)c1cccc(C[C@@H](NS(=O)(=O)c2ccc3ccccc3c2)C(=O)N2CCN(C=O)CC2)c1	Ki	'='	53000.0	nM	4.28			UO_0000065	8.66	0.17	2.97	3.13	False	CHEMBL663254	Inhibitory activity against Coagulation factor XII	B	BAO_0000357	single protein format	None	None	None	None	None	CHEMBL2821	Coagulation factor XII	Homo sapiens	SINGLE PROTEIN	CHEMBL1130155	1	Scientific Literature	J. Med. Chem.	1997	None
CHEMBL1380020		0	437.40	0	2.87	SID845872	O=C(COC(=O)C1CC(=O)N(Cc2ccco2)C1)c1ccc(OC(=O)c2ccco2)cc1	IC50		13316.79	nM			Active	UO_0000065					False	CHEMBL1738424	PUBCHEM_BIOASSAY: Factor XIIa 1536 HTS Dose Response Confirmation. (Class of assay: confirmatory) [Related pubchem assays (depositor defined):AID800]	F	BAO_0000019	assay format	Homo sapiens	None	None	None	None	CHEMBL2821	Coagulation factor XII	Homo sapiens	SINGLE PROTEIN	CHEMBL1201862	7	PubChem BioAssays			None
CHEMBL1608947		0	307.32	0	1.52	SID24818080	COc1ccc(/C=C(\C#N)c2n[nH]c(Cn3cncn3)n2)cc1	IC50	'>'	50000.0	nM			inconclusive	UO_0000065					False	CHEMBL1738424	PUBCHEM_BIOASSAY: Factor XIIa 1536 HTS Dose Response Confirmation. (Class of assay: confirmatory) [Related pubchem assays (depositor defined):AID800]	F	BAO_0000019	assay format	Homo sapiens	None	None	None	None	CHEMBL2821	Coagulation factor XII	Homo sapiens	SINGLE PROTEIN	CHEMBL1201862	7	PubChem BioAssays			None
CHEMBL1426467		0	476.34	0	2.87	SID14746935	Cc1cc(NC(=O)COC(=O)C2CCN(S(=O)(=O)c3c(Cl)cccc3Cl)CC2)no1	IC50	'>'	50000.0	nM			inactive	UO_0000065					False	CHEMBL1738424	PUBCHEM_BIOASSAY: Factor XIIa 1536 HTS Dose Response Confirmation. (Class of assay: confirmatory) [Related pubchem assays (depositor defined):AID800]	F	BAO_0000019	assay format	Homo sapiens	None	None	None	None	CHEMBL2821	Coagulation factor XII	Homo sapiens	SINGLE PROTEIN	CHEMBL1201862	7	PubChem BioAssays			None
CHEMBL3208307		0	235.29	0	1.33	SID4246029	Cc1ccc(NC(=O)/C(CN(C)C)=N\O)cc1	IC50	'>'	50000.0	nM			inactive	UO_0000065					False	CHEMBL1738424	PUBCHEM_BIOASSAY: Factor XIIa 1536 HTS Dose Response Confirmation. (Class of assay: confirmatory) [Related pubchem assays (depositor defined):AID800]	F	BAO_0000019	assay format	Homo sapiens	None	None	None	None	CHEMBL2821	Coagulation factor XII	Homo sapiens	SINGLE PROTEIN	CHEMBL1201862	7	PubChem BioAssays			None
CHEMBL1498227		0	425.54	0	3.64	SID17386230	CN(c1ccccc1)S(=O)(=O)c1ccc(NC(=S)NC(=O)c2ccccc2)cc1	IC50	'>'	50000.0	nM			inactive	UO_0000065					False	CHEMBL1738424	PUBCHEM_BIOASSAY: Factor XIIa 1536 HTS Dose Response Confirmation. (Class of assay: confirmatory) [Related pubchem assays (depositor defined):AID800]	F	BAO_0000019	assay format	Homo sapiens	None	None	None	None	CHEMBL2821	Coagulation factor XII	Homo sapiens	SINGLE PROTEIN	CHEMBL1201862	7	PubChem BioAssays			None
CHEMBL1486909		0	202.22	0	0.86	SID14731887	Cc1ccc(C(=O)n2cnnc2N)cc1	IC50		9179.69	nM			Active	UO_0000065					False	CHEMBL1738424	PUBCHEM_BIOASSAY: Factor XIIa 1536 HTS Dose Response Confirmation. (Class of assay: confirmatory) [Related pubchem assays (depositor defined):AID800]	F	BAO_0000019	assay format	Homo sapiens	None	None	None	None	CHEMBL2821	Coagulation factor XII	Homo sapiens	SINGLE PROTEIN	CHEMBL1201862	7	PubChem BioAssays			None
CHEMBL1458939		0	377.35	0	2.69	SID17412058	Cc1cc(=O)oc2cc(OC(=O)CCN3C(=O)c4ccccc4C3=O)ccc12	IC50	'>'	50000.0	nM			inactive	UO_0000065					False	CHEMBL1738424	PUBCHEM_BIOASSAY: Factor XIIa 1536 HTS Dose Response Confirmation. (Class of assay: confirmatory) [Related pubchem assays (depositor defined):AID800]	F	BAO_0000019	assay format	Homo sapiens	None	None	None	None	CHEMBL2821	Coagulation factor XII	Homo sapiens	SINGLE PROTEIN	CHEMBL1201862	7	PubChem BioAssays			None
CHEMBL1326464		0	490.98	1	5.26	SID26659609	CCOc1ccc(-c2c(C)[n+](-c3ccc(OCC)cc3)c3n2CCCCC3)cc1.[O-][Cl+3]([O-])([O-])[O-]	IC50	'>'	50000.0	nM			inactive	UO_0000065					False	CHEMBL1738424	PUBCHEM_BIOASSAY: Factor XIIa 1536 HTS Dose Response Confirmation. (Class of assay: confirmatory) [Related pubchem assays (depositor defined):AID800]	F	BAO_0000019	assay format	Homo sapiens	None	None	None	None	CHEMBL2821	Coagulation factor XII	Homo sapiens	SINGLE PROTEIN	CHEMBL1201862	7	PubChem BioAssays			None
CHEMBL245265		0	351.32	0	1.65	SID845259	Nc1cc(OC(=O)c2ccco2)nn1S(=O)(=O)c1ccc(F)cc1	IC50		12031.58	nM			Active	UO_0000065					False	CHEMBL1738424	PUBCHEM_BIOASSAY: Factor XIIa 1536 HTS Dose Response Confirmation. (Class of assay: confirmatory) [Related pubchem assays (depositor defined):AID800]	F	BAO_0000019	assay format	Homo sapiens	None	None	None	None	CHEMBL2821	Coagulation factor XII	Homo sapiens	SINGLE PROTEIN	CHEMBL1201862	7	PubChem BioAssays			None
CHEMBL1461672		0	485.54	0	2.58	SID862226	COC(=O)c1[nH]c(C)c(C(=O)C2=C(O)C(=O)N(CCN(C)C)C2c2cccc(OC)c2OC)c1C	IC50	'>'	50000.0	nM			inactive	UO_0000065					False	CHEMBL1738424	PUBCHEM_BIOASSAY: Factor XIIa 1536 HTS Dose Response Confirmation. (Class of assay: confirmatory) [Related pubchem assays (depositor defined):AID800]	F	BAO_0000019	assay format	Homo sapiens	None	None	None	None	CHEMBL2821	Coagulation factor XII	Homo sapiens	SINGLE PROTEIN	CHEMBL1201862	7	PubChem BioAssays			None
CHEMBL1508104		0	419.44	0	3.76	SID3713368	COCc1c(C(=O)OCc2nc(N)nc(Nc3ccccc3C)n2)oc2ccccc12	IC50	'>'	50000.0	nM			inactive	UO_0000065					False	CHEMBL1738424	PUBCHEM_BIOASSAY: Factor XIIa 1536 HTS Dose Response Confirmation. (Class of assay: confirmatory) [Related pubchem assays (depositor defined):AID800]	F	BAO_0000019	assay format	Homo sapiens	None	None	None	None	CHEMBL2821	Coagulation factor XII	Homo sapiens	SINGLE PROTEIN	CHEMBL1201862	7	PubChem BioAssays			None
CHEMBL1306946		0	306.36	0	2.60	SID863252	CCC(C)[C@H](NC(=O)Nc1ccc(C(C)=O)cc1)C(=O)OC	IC50	'>'	50000.0	nM			inactive	UO_0000065					False	CHEMBL1738424	PUBCHEM_BIOASSAY: Factor XIIa 1536 HTS Dose Response Confirmation. (Class of assay: confirmatory) [Related pubchem assays (depositor defined):AID800]	F	BAO_0000019	assay format	Homo sapiens	None	None	None	None	CHEMBL2821	Coagulation factor XII	Homo sapiens	SINGLE PROTEIN	CHEMBL1201862	7	PubChem BioAssays			None
CHEMBL1527411		0	416.43	0	2.30	SID24790414	O=C(CSc1nc(-c2ccco2)cc(C(F)(F)F)n1)NCCN1CCOCC1	IC50	'>'	50000.0	nM			inactive	UO_0000065					False	CHEMBL1738424	PUBCHEM_BIOASSAY: Factor XIIa 1536 HTS Dose Response Confirmation. (Class of assay: confirmatory) [Related pubchem assays (depositor defined):AID800]	F	BAO_0000019	assay format	Homo sapiens	None	None	None	None	CHEMBL2821	Coagulation factor XII	Homo sapiens	SINGLE PROTEIN	CHEMBL1201862	7	PubChem BioAssays			None
CHEMBL1406654		0	259.76	0	2.96	SID4262346	COc1cc(Cl)c(C)cc1NC(=O)CSC	IC50	'>'	50000.0	nM			inactive	UO_0000065					False	CHEMBL1738424	PUBCHEM_BIOASSAY: Factor XIIa 1536 HTS Dose Response Confirmation. (Class of assay: confirmatory) [Related pubchem assays (depositor defined):AID800]	F	BAO_0000019	assay format	Homo sapiens	None	None	None	None	CHEMBL2821	Coagulation factor XII	Homo sapiens	SINGLE PROTEIN	CHEMBL1201862	7	PubChem BioAssays			None
CHEMBL1976489		0	348.31	0	4.50	SID857738	O=C(Oc1oc(-c2ccco2)nc1/C=N/c1ccccc1)c1ccoc1	IC50		10891.91	nM			Active	UO_0000065					False	CHEMBL1738424	PUBCHEM_BIOASSAY: Factor XIIa 1536 HTS Dose Response Confirmation. (Class of assay: confirmatory) [Related pubchem assays (depositor defined):AID800]	F	BAO_0000019	assay format	Homo sapiens	None	None	None	None	CHEMBL2821	Coagulation factor XII	Homo sapiens	SINGLE PROTEIN	CHEMBL1201862	7	PubChem BioAssays			None
CHEMBL1519579		0	366.44	0	1.76	SID4240702	COCCNC(=O)CC(NS(=O)(=O)c1ccc(C)cc1)c1ccco1	IC50	'>'	50000.0	nM			inactive	UO_0000065					False	CHEMBL1738424	PUBCHEM_BIOASSAY: Factor XIIa 1536 HTS Dose Response Confirmation. (Class of assay: confirmatory) [Related pubchem assays (depositor defined):AID800]	F	BAO_0000019	assay format	Homo sapiens	None	None	None	None	CHEMBL2821	Coagulation factor XII	Homo sapiens	SINGLE PROTEIN	CHEMBL1201862	7	PubChem BioAssays			None
CHEMBL1710715		0	374.66	0	3.63	SID24801403	COc1ccc(NC(NC(=O)c2cccnc2)C(Cl)(Cl)Cl)cc1	IC50	'>'	50000.0	nM			inactive	UO_0000065					False	CHEMBL1738424	PUBCHEM_BIOASSAY: Factor XIIa 1536 HTS Dose Response Confirmation. (Class of assay: confirmatory) [Related pubchem assays (depositor defined):AID800]	F	BAO_0000019	assay format	Homo sapiens	None	None	None	None	CHEMBL2821	Coagulation factor XII	Homo sapiens	SINGLE PROTEIN	CHEMBL1201862	7	PubChem BioAssays			None
CHEMBL1556594		0	460.41	0	4.53	SID7972522	COc1ccc(C2CC(C(F)(F)F)n3nc(C(=O)Nc4ccc5c(c4)OCO5)cc3N2)cc1	IC50	'>'	50000.0	nM			inactive	UO_0000065					False	CHEMBL1738424	PUBCHEM_BIOASSAY: Factor XIIa 1536 HTS Dose Response Confirmation. (Class of assay: confirmatory) [Related pubchem assays (depositor defined):AID800]	F	BAO_0000019	assay format	Homo sapiens	None	None	None	None	CHEMBL2821	Coagulation factor XII	Homo sapiens	SINGLE PROTEIN	CHEMBL1201862	7	PubChem BioAssays			None
CHEMBL1556187		0	263.70	0	3.57	SID14730139	O=c1oc(-c2ccccc2Cl)nc2ccsc12	IC50		241.37	nM			Active	UO_0000065					False	CHEMBL1738424	PUBCHEM_BIOASSAY: Factor XIIa 1536 HTS Dose Response Confirmation. (Class of assay: confirmatory) [Related pubchem assays (depositor defined):AID800]	F	BAO_0000019	assay format	Homo sapiens	None	None	None	None	CHEMBL2821	Coagulation factor XII	Homo sapiens	SINGLE PROTEIN	CHEMBL1201862	7	PubChem BioAssays			None
CHEMBL1465729		0	331.38	0	2.61	SID7968734	Cc1cc(C)n2nc(SCC(=O)Nc3ccc(F)cc3)nc2n1	IC50	'>'	50000.0	nM			inactive	UO_0000065					False	CHEMBL1738424	PUBCHEM_BIOASSAY: Factor XIIa 1536 HTS Dose Response Confirmation. (Class of assay: confirmatory) [Related pubchem assays (depositor defined):AID800]	F	BAO_0000019	assay format	Homo sapiens	None	None	None	None	CHEMBL2821	Coagulation factor XII	Homo sapiens	SINGLE PROTEIN	CHEMBL1201862	7	PubChem BioAssays			None
CHEMBL1979061		0	321.34	0	2.71	SID24789861	COc1ccc(C(=O)N/N=C/c2cc3ccccc3nc2O)cc1	IC50	'>'	50000.0	nM			inactive	UO_0000065					False	CHEMBL1738424	PUBCHEM_BIOASSAY: Factor XIIa 1536 HTS Dose Response Confirmation. (Class of assay: confirmatory) [Related pubchem assays (depositor defined):AID800]	F	BAO_0000019	assay format	Homo sapiens	None	None	None	None	CHEMBL2821	Coagulation factor XII	Homo sapiens	SINGLE PROTEIN	CHEMBL1201862	7	PubChem BioAssays			None
CHEMBL1505092		0	248.24	0	0.57	SID4261139	COc1cccc(C(=O)n2cnnc2N)c1OC	IC50		3640.3	nM			Active	UO_0000065					False	CHEMBL1738424	PUBCHEM_BIOASSAY: Factor XIIa 1536 HTS Dose Response Confirmation. (Class of assay: confirmatory) [Related pubchem assays (depositor defined):AID800]	F	BAO_0000019	assay format	Homo sapiens	None	None	None	None	CHEMBL2821	Coagulation factor XII	Homo sapiens	SINGLE PROTEIN	CHEMBL1201862	7	PubChem BioAssays			None
CHEMBL1420066		0	432.93	0	2.98	SID7971693	O=C(CS(=O)(=O)c1cn(Cc2ccc(Cl)cc2)c2ccccc12)N1CCOCC1	IC50	'>'	50000.0	nM			inactive	UO_0000065					False	CHEMBL1738424	PUBCHEM_BIOASSAY: Factor XIIa 1536 HTS Dose Response Confirmation. (Class of assay: confirmatory) [Related pubchem assays (depositor defined):AID800]	F	BAO_0000019	assay format	Homo sapiens	None	None	None	None	CHEMBL2821	Coagulation factor XII	Homo sapiens	SINGLE PROTEIN	CHEMBL1201862	7	PubChem BioAssays			None
CHEMBL490550		0	254.25	0	1.81	SID14726030	Nc1nc(-c2ccco2)nn1C(=O)c1ccccc1	IC50		643.48	nM			Active	UO_0000065					False	CHEMBL1738424	PUBCHEM_BIOASSAY: Factor XIIa 1536 HTS Dose Response Confirmation. (Class of assay: confirmatory) [Related pubchem assays (depositor defined):AID800]	F	BAO_0000019	assay format	Homo sapiens	None	None	None	None	CHEMBL2821	Coagulation factor XII	Homo sapiens	SINGLE PROTEIN	CHEMBL1201862	7	PubChem BioAssays			None
CHEMBL1581750		0	324.42	0	3.92	SID7974156	Cc1cc(C)cc(OCC(=O)Nc2ccc(N3CCCC3)cc2)c1	IC50	'>'	50000.0	nM			inactive	UO_0000065					False	CHEMBL1738424	PUBCHEM_BIOASSAY: Factor XIIa 1536 HTS Dose Response Confirmation. (Class of assay: confirmatory) [Related pubchem assays (depositor defined):AID800]	F	BAO_0000019	assay format	Homo sapiens	None	None	None	None	CHEMBL2821	Coagulation factor XII	Homo sapiens	SINGLE PROTEIN	CHEMBL1201862	7	PubChem BioAssays			None
CHEMBL1451812		0	285.30	0	2.82	SID24796739	COC(=O)c1ccccc1NC(=O)Nc1cc(C)ccn1	IC50	'>'	50000.0	nM			inactive	UO_0000065					False	CHEMBL1738424	PUBCHEM_BIOASSAY: Factor XIIa 1536 HTS Dose Response Confirmation. (Class of assay: confirmatory) [Related pubchem assays (depositor defined):AID800]	F	BAO_0000019	assay format	Homo sapiens	None	None	None	None	CHEMBL2821	Coagulation factor XII	Homo sapiens	SINGLE PROTEIN	CHEMBL1201862	7	PubChem BioAssays			None
CHEMBL1546299		0	416.46	0	2.68	SID4249932	CCN(c1ccccc1)S(=O)(=O)c1ccc(C(=O)Nc2nnc(COC)o2)cc1	IC50	'>'	50000.0	nM			inactive	UO_0000065					False	CHEMBL1738424	PUBCHEM_BIOASSAY: Factor XIIa 1536 HTS Dose Response Confirmation. (Class of assay: confirmatory) [Related pubchem assays (depositor defined):AID800]	F	BAO_0000019	assay format	Homo sapiens	None	None	None	None	CHEMBL2821	Coagulation factor XII	Homo sapiens	SINGLE PROTEIN	CHEMBL1201862	7	PubChem BioAssays			None
CHEMBL1539581		0	264.22	0	0.98	SID24826986	COC(=O)c1n[nH]c(NC(=O)c2ccc(F)cc2)n1	IC50		29.63	nM			Active	UO_0000065					False	CHEMBL1738424	PUBCHEM_BIOASSAY: Factor XIIa 1536 HTS Dose Response Confirmation. (Class of assay: confirmatory) [Related pubchem assays (depositor defined):AID800]	F	BAO_0000019	assay format	Homo sapiens	None	None	None	None	CHEMBL2821	Coagulation factor XII	Homo sapiens	SINGLE PROTEIN	CHEMBL1201862	7	PubChem BioAssays			None
CHEMBL1500484		0	259.31	0	0.74	SID7976398	Cn1c(NCCc2ccccc2)cc(=O)n(C)c1=O	IC50	'>'	50000.0	nM			inactive	UO_0000065					False	CHEMBL1738424	PUBCHEM_BIOASSAY: Factor XIIa 1536 HTS Dose Response Confirmation. (Class of assay: confirmatory) [Related pubchem assays (depositor defined):AID800]	F	BAO_0000019	assay format	Homo sapiens	None	None	None	None	CHEMBL2821	Coagulation factor XII	Homo sapiens	SINGLE PROTEIN	CHEMBL1201862	7	PubChem BioAssays			None
CHEMBL1427579		0	233.30	0	1.95	SID24828749	Cc1ccc(C(=O)n2ncn(C)c2=S)cc1	IC50		498.35	nM			Active	UO_0000065					False	CHEMBL1738424	PUBCHEM_BIOASSAY: Factor XIIa 1536 HTS Dose Response Confirmation. (Class of assay: confirmatory) [Related pubchem assays (depositor defined):AID800]	F	BAO_0000019	assay format	Homo sapiens	None	None	None	None	CHEMBL2821	Coagulation factor XII	Homo sapiens	SINGLE PROTEIN	CHEMBL1201862	7	PubChem BioAssays			None
CHEMBL1441853		0	410.52	0	3.82	SID14739722	Cc1c(NC(=O)CSc2nc3ccccc3s2)c(=O)n(-c2ccccc2)n1C	IC50	'>'	50000.0	nM			inactive	UO_0000065					False	CHEMBL1738424	PUBCHEM_BIOASSAY: Factor XIIa 1536 HTS Dose Response Confirmation. (Class of assay: confirmatory) [Related pubchem assays (depositor defined):AID800]	F	BAO_0000019	assay format	Homo sapiens	None	None	None	None	CHEMBL2821	Coagulation factor XII	Homo sapiens	SINGLE PROTEIN	CHEMBL1201862	7	PubChem BioAssays			None
CHEMBL3212051		0	366.51	0	2.65	SID863576	CCCC(=O)/N=C1\SC2CS(=O)(=O)CC2N1c1ccc(CC)cc1	IC50	'>'	50000.0	nM			inactive	UO_0000065					False	CHEMBL1738424	PUBCHEM_BIOASSAY: Factor XIIa 1536 HTS Dose Response Confirmation. (Class of assay: confirmatory) [Related pubchem assays (depositor defined):AID800]	F	BAO_0000019	assay format	Homo sapiens	None	None	None	None	CHEMBL2821	Coagulation factor XII	Homo sapiens	SINGLE PROTEIN	CHEMBL1201862	7	PubChem BioAssays			None
CHEMBL1521232		0	433.49	0	2.18	SID865590	Cn1c(=O)c2c(nc(CN3CCc4ccccc4C3)n2Cc2ccccc2F)n(C)c1=O	IC50	'>'	50000.0	nM			inactive	UO_0000065					False	CHEMBL1738424	PUBCHEM_BIOASSAY: Factor XIIa 1536 HTS Dose Response Confirmation. (Class of assay: confirmatory) [Related pubchem assays (depositor defined):AID800]	F	BAO_0000019	assay format	Homo sapiens	None	None	None	None	CHEMBL2821	Coagulation factor XII	Homo sapiens	SINGLE PROTEIN	CHEMBL1201862	7	PubChem BioAssays			None
CHEMBL1394001		0	268.32	0	2.53	SID26662981	Cc1ccc(C(=O)C(=O)c2ccc(C)c(N)c2)cc1N	IC50		15680.73	nM			Active	UO_0000065					False	CHEMBL1738424	PUBCHEM_BIOASSAY: Factor XIIa 1536 HTS Dose Response Confirmation. (Class of assay: confirmatory) [Related pubchem assays (depositor defined):AID800]	F	BAO_0000019	assay format	Homo sapiens	None	None	None	None	CHEMBL2821	Coagulation factor XII	Homo sapiens	SINGLE PROTEIN	CHEMBL1201862	7	PubChem BioAssays			None
CHEMBL1505196		0	352.44	0	2.56	SID26658990	O=C(O)CN1C(=O)/C(=C/c2ccc(N3CCCCC3)o2)SC1=S	IC50	'>'	50000.0	nM			inactive	UO_0000065					False	CHEMBL1738424	PUBCHEM_BIOASSAY: Factor XIIa 1536 HTS Dose Response Confirmation. (Class of assay: confirmatory) [Related pubchem assays (depositor defined):AID800]	F	BAO_0000019	assay format	Homo sapiens	None	None	None	None	CHEMBL2821	Coagulation factor XII	Homo sapiens	SINGLE PROTEIN	CHEMBL1201862	7	PubChem BioAssays			None
CHEMBL1420892		0	499.57	1	5.84	SID22408381	COc1ccc(-c2cc(-c3nnc(COC(=O)CC4CC5CCC4C5)o3)c3ccccc3n2)cc1OC	IC50	'>'	50000.0	nM			inactive	UO_0000065					False	CHEMBL1738424	PUBCHEM_BIOASSAY: Factor XIIa 1536 HTS Dose Response Confirmation. (Class of assay: confirmatory) [Related pubchem assays (depositor defined):AID800]	F	BAO_0000019	assay format	Homo sapiens	None	None	None	None	CHEMBL2821	Coagulation factor XII	Homo sapiens	SINGLE PROTEIN	CHEMBL1201862	7	PubChem BioAssays			None
CHEMBL1452607		0	473.61	0	3.65	SID4246176	Cc1ccc2nc(NC(=O)C3CCCN(S(=O)(=O)c4cccc5nsnc45)C3)sc2c1	IC50	'>'	50000.0	nM			inactive	UO_0000065					False	CHEMBL1738424	PUBCHEM_BIOASSAY: Factor XIIa 1536 HTS Dose Response Confirmation. (Class of assay: confirmatory) [Related pubchem assays (depositor defined):AID800]	F	BAO_0000019	assay format	Homo sapiens	None	None	None	None	CHEMBL2821	Coagulation factor XII	Homo sapiens	SINGLE PROTEIN	CHEMBL1201862	7	PubChem BioAssays			None
CHEMBL1607247		0	309.33	0	1.81	SID4261529	COc1ccc(CC(=O)n2nc(-c3cccnc3)nc2N)cc1	IC50		936.57	nM			Active	UO_0000065					False	CHEMBL1738424	PUBCHEM_BIOASSAY: Factor XIIa 1536 HTS Dose Response Confirmation. (Class of assay: confirmatory) [Related pubchem assays (depositor defined):AID800]	F	BAO_0000019	assay format	Homo sapiens	None	None	None	None	CHEMBL2821	Coagulation factor XII	Homo sapiens	SINGLE PROTEIN	CHEMBL1201862	7	PubChem BioAssays			None
CHEMBL1990383		0	416.51	0	4.16	SID17412423	Cc1ccc(-c2nn(-c3ccccc3)cc2/C=N/NS(=O)(=O)c2ccccc2)cc1	IC50	'>'	50000.0	nM			inactive	UO_0000065					False	CHEMBL1738424	PUBCHEM_BIOASSAY: Factor XIIa 1536 HTS Dose Response Confirmation. (Class of assay: confirmatory) [Related pubchem assays (depositor defined):AID800]	F	BAO_0000019	assay format	Homo sapiens	None	None	None	None	CHEMBL2821	Coagulation factor XII	Homo sapiens	SINGLE PROTEIN	CHEMBL1201862	7	PubChem BioAssays			None
CHEMBL1452563		0	416.89	0	4.89	SID14746143	COC(=O)c1c(NC(=O)c2c(-c3ccccc3Cl)noc2C)sc2c1CCC2	IC50		4243.01	nM			Active	UO_0000065					False	CHEMBL1738424	PUBCHEM_BIOASSAY: Factor XIIa 1536 HTS Dose Response Confirmation. (Class of assay: confirmatory) [Related pubchem assays (depositor defined):AID800]	F	BAO_0000019	assay format	Homo sapiens	None	None	None	None	CHEMBL2821	Coagulation factor XII	Homo sapiens	SINGLE PROTEIN	CHEMBL1201862	7	PubChem BioAssays			None
CHEMBL1587793		0	281.47	0	3.54	SID7978067	[O-][S+](NC1CCCCC1)C12CC3CC(CC(C3)C1)C2	IC50	'>'	50000.0	nM			inactive	UO_0000065					False	CHEMBL1738424	PUBCHEM_BIOASSAY: Factor XIIa 1536 HTS Dose Response Confirmation. (Class of assay: confirmatory) [Related pubchem assays (depositor defined):AID800]	F	BAO_0000019	assay format	Homo sapiens	None	None	None	None	CHEMBL2821	Coagulation factor XII	Homo sapiens	SINGLE PROTEIN	CHEMBL1201862	7	PubChem BioAssays			None
CHEMBL1503679		0	284.28	0	1.66	SID17410095	COc1ccc(C(=O)Oc2cc(C)nn3cnnc23)cc1	IC50	'>'	50000.0	nM			inactive	UO_0000065					False	CHEMBL1738424	PUBCHEM_BIOASSAY: Factor XIIa 1536 HTS Dose Response Confirmation. (Class of assay: confirmatory) [Related pubchem assays (depositor defined):AID800]	F	BAO_0000019	assay format	Homo sapiens	None	None	None	None	CHEMBL2821	Coagulation factor XII	Homo sapiens	SINGLE PROTEIN	CHEMBL1201862	7	PubChem BioAssays			None
CHEMBL1362393		0	362.39	0	2.46	SID24838168	Cc1cccc(N2N=C(C(=O)N3CC(=O)Nc4ccccc43)CCC2=O)c1	IC50	'>'	50000.0	nM			inactive	UO_0000065					False	CHEMBL1738424	PUBCHEM_BIOASSAY: Factor XIIa 1536 HTS Dose Response Confirmation. (Class of assay: confirmatory) [Related pubchem assays (depositor defined):AID800]	F	BAO_0000019	assay format	Homo sapiens	None	None	None	None	CHEMBL2821	Coagulation factor XII	Homo sapiens	SINGLE PROTEIN	CHEMBL1201862	7	PubChem BioAssays			None
CHEMBL1430384		0	247.30	0	0.75	SID26726793	Cc1ccc(C(=O)NCCN2CCNC2=O)cc1	IC50	'>'	50000.0	nM			inactive	UO_0000065					False	CHEMBL1738424	PUBCHEM_BIOASSAY: Factor XIIa 1536 HTS Dose Response Confirmation. (Class of assay: confirmatory) [Related pubchem assays (depositor defined):AID800]	F	BAO_0000019	assay format	Homo sapiens	None	None	None	None	CHEMBL2821	Coagulation factor XII	Homo sapiens	SINGLE PROTEIN	CHEMBL1201862	7	PubChem BioAssays			None
CHEMBL1351028		0	350.38	0	2.02	SID24798353	O=C(c1cccnc1)C1CCCN(Cc2nc(-c3cnccn3)no2)C1	IC50	'>'	50000.0	nM			inactive	UO_0000065					False	CHEMBL1738424	PUBCHEM_BIOASSAY: Factor XIIa 1536 HTS Dose Response Confirmation. (Class of assay: confirmatory) [Related pubchem assays (depositor defined):AID800]	F	BAO_0000019	assay format	Homo sapiens	None	None	None	None	CHEMBL2821	Coagulation factor XII	Homo sapiens	SINGLE PROTEIN	CHEMBL1201862	7	PubChem BioAssays			None
CHEMBL1341442		0	417.52	0	3.49	SID26658813	CCOc1ccc(NC(=N)Nc2nc(O)cc(CSc3nnc(C)s3)n2)cc1	IC50	'>'	50000.0	nM			inactive	UO_0000065					False	CHEMBL1738424	PUBCHEM_BIOASSAY: Factor XIIa 1536 HTS Dose Response Confirmation. (Class of assay: confirmatory) [Related pubchem assays (depositor defined):AID800]	F	BAO_0000019	assay format	Homo sapiens	None	None	None	None	CHEMBL2821	Coagulation factor XII	Homo sapiens	SINGLE PROTEIN	CHEMBL1201862	7	PubChem BioAssays			None
CHEMBL1580726		0	465.51	0	3.85	SID14741385	COc1ccc(N2C(=O)[C@@H]3[C@H]4c5ccccc5C=CN4[C@H](C(=O)Nc4ccccc4)[C@@H]3C2=O)cc1	IC50	'>'	50000.0	nM			inactive	UO_0000065					False	CHEMBL1738424	PUBCHEM_BIOASSAY: Factor XIIa 1536 HTS Dose Response Confirmation. (Class of assay: confirmatory) [Related pubchem assays (depositor defined):AID800]	F	BAO_0000019	assay format	Homo sapiens	None	None	None	None	CHEMBL2821	Coagulation factor XII	Homo sapiens	SINGLE PROTEIN	CHEMBL1201862	7	PubChem BioAssays			None
CHEMBL1727150		0	242.30	0	1.61	SID14727182	CCOC(=O)c1sc(N(C)C(C)=O)nc1C	IC50	'>'	50000.0	nM			inactive	UO_0000065					False	CHEMBL1738424	PUBCHEM_BIOASSAY: Factor XIIa 1536 HTS Dose Response Confirmation. (Class of assay: confirmatory) [Related pubchem assays (depositor defined):AID800]	F	BAO_0000019	assay format	Homo sapiens	None	None	None	None	CHEMBL2821	Coagulation factor XII	Homo sapiens	SINGLE PROTEIN	CHEMBL1201862	7	PubChem BioAssays			None
CHEMBL1365127		0	375.40	0	1.23	SID24798665	CCOC(=O)C1(Cc2cccc(F)c2)CCN(C(=O)Cn2cnnn2)CC1	IC50	'>'	50000.0	nM			inactive	UO_0000065					False	CHEMBL1738424	PUBCHEM_BIOASSAY: Factor XIIa 1536 HTS Dose Response Confirmation. (Class of assay: confirmatory) [Related pubchem assays (depositor defined):AID800]	F	BAO_0000019	assay format	Homo sapiens	None	None	None	None	CHEMBL2821	Coagulation factor XII	Homo sapiens	SINGLE PROTEIN	CHEMBL1201862	7	PubChem BioAssays			None
CHEMBL1380967		0	369.06	0	2.43	SID26662438	Brc1c(C[n+]2ccccc2)nc2ccccn12.[Br-]	IC50	'>'	50000.0	nM			inactive	UO_0000065					False	CHEMBL1738424	PUBCHEM_BIOASSAY: Factor XIIa 1536 HTS Dose Response Confirmation. (Class of assay: confirmatory) [Related pubchem assays (depositor defined):AID800]	F	BAO_0000019	assay format	Homo sapiens	None	None	None	None	CHEMBL2821	Coagulation factor XII	Homo sapiens	SINGLE PROTEIN	CHEMBL1201862	7	PubChem BioAssays			None
CHEMBL1470203		0	346.37	0	2.60	SID26726795	Cc1ccc(S(=O)(=O)CCN2C=CC(C(F)(F)F)=NCC2)cc1	IC50	'>'	50000.0	nM			inactive	UO_0000065					False	CHEMBL1738424	PUBCHEM_BIOASSAY: Factor XIIa 1536 HTS Dose Response Confirmation. (Class of assay: confirmatory) [Related pubchem assays (depositor defined):AID800]	F	BAO_0000019	assay format	Homo sapiens	None	None	None	None	CHEMBL2821	Coagulation factor XII	Homo sapiens	SINGLE PROTEIN	CHEMBL1201862	7	PubChem BioAssays			None
CHEMBL1160463		0	725.78	2	6.56	5	CC(C)(C)OC(=O)N[C@@H](Cc1ccccc1)C(=O)N1CCC[C@H]1C(=O)NC(c1ccc(C(=N)N)cc1)P(=O)(Oc1ccccc1)Oc1ccccc1	K obs / 1	'='	52.0	M-1 s-1									False	CHEMBL663256	The compound was measured for inhibitory activity against human coagulation factor XII	B	BAO_0000357	single protein format	None	None	None	None	None	CHEMBL2821	Coagulation factor XII	Homo sapiens	SINGLE PROTEIN	CHEMBL1127475	1	Scientific Literature	J. Med. Chem.	1994	None
CHEMBL3359906		0	267.26	0	1.79	7	Cc1nc2ccc(OS(=O)(=O)[O-])cc2s1.[Na+]	Activity	'='	95.0	%				UO_0000187					False	CHEMBL3377578	Inhibition of human factor 12a assessed as residual activity at 500 uM by spectrophotometric assay	B	BAO_0000357	single protein format	Homo sapiens	None	None	None	None	CHEMBL2821	Coagulation factor XII	Homo sapiens	SINGLE PROTEIN	CHEMBL3351582	1	Scientific Literature	Bioorg. Med. Chem. Lett.	2014	None
CHEMBL450077		0	3608.85	None	None	s-variegin	CC[C@H](C)[C@H](NC(=O)[C@H](C)NC(=O)[C@H](CCC(=O)O)NC(=O)[C@H](Cc1ccccc1)NC(=O)[C@H](CC(=O)O)NC(=O)[C@H](Cc1ccccc1)NC(=O)[C@@H]1CCCN1C(=O)[C@@H]1CCCN1C(=O)[C@H](C)NC(=O)[C@@H](NC(=O)[C@H](CCCCN)NC(=O)[C@H](Cc1cnc[nH]1)NC(=O)[C@H](CCSC)NC(=O)[C@H](CCCCN)NC(=O)[C@@H]1CCCN1C(=O)[C@H](CCC(=O)O)NC(=O)[C@H](C)NC(=O)[C@@H](NC(=O)[C@H](CC(=O)O)NC(=O)CNC(=O)[C@H](CCC(N)=O)NC(=O)[C@H](CC(=O)O)NC(=O)[C@@H](…	Inhibition	'<='	5.0	%				UO_0000187					False	CHEMBL990494	Inhibition of human factor 12a at 1 uM	B	BAO_0000357	single protein format	Homo sapiens	None	None	None	None	CHEMBL2821	Coagulation factor XII	Homo sapiens	SINGLE PROTEIN	CHEMBL1156495	1	Scientific Literature	J. Biol. Chem.	2007	None
CHEMBL1159877		0	327.79	0	2.42	4	N=C(N)SCCCOc1oc(=O)c2cc(N)ccc2c1Cl	K obs / 1	'='	6200.0	M-1 s-1									False	CHEMBL663255	Inhibition of human coagulation factor XII (inhibitor concentration were 3.6-4.9 uM)	B	BAO_0000357	single protein format	Homo sapiens	None	None	None	None	CHEMBL2821	Coagulation factor XII	Homo sapiens	SINGLE PROTEIN	CHEMBL1127646	1	Scientific Literature	J. Med. Chem.	1994	None
CHEMBL495153		0	348.19	0	4.66	42	Cc1cccc(NC(=O)c2cc3cc(Cl)cc(Cl)c3oc2=O)c1	IC50	'='	25000.0	nM	4.60			UO_0000065	13.22	0.27	-0.06	7.76	False	CHEMBL1005173	Inhibition of human factor 12a	B	BAO_0000357	single protein format	Homo sapiens	None	None	None	None	CHEMBL2821	Coagulation factor XII	Homo sapiens	SINGLE PROTEIN	CHEMBL1150342	1	Scientific Literature	J. Med. Chem.	2008	None
CHEMBL446851		0	336.39	0	3.89	39	CCN(CC)c1ccc2cc(C(=O)Nc3ccccc3)c(=O)oc2c1	Activity						Not Active						False	CHEMBL1005174	Inhibition of human factor 12a at 50 uM	B	BAO_0000357	single protein format	Homo sapiens	None	None	None	None	CHEMBL2821	Coagulation factor XII	Homo sapiens	SINGLE PROTEIN	CHEMBL1150342	1	Scientific Literature	J. Med. Chem.	2008	None
CHEMBL107392		0	543.67	1	1.12	(L)-17	CS(=O)(=O)N1CCN(C(=O)[C@@H](Cc2cccc(C(=N)N)c2)NS(=O)(=O)c2ccc3ccccc3c2)CC1	Ki	'='	52000.0	nM	4.28			UO_0000065	7.88	0.16	3.16	2.79	False	CHEMBL663254	Inhibitory activity against Coagulation factor XII	B	BAO_0000357	single protein format	None	None	None	None	None	CHEMBL2821	Coagulation factor XII	Homo sapiens	SINGLE PROTEIN	CHEMBL1130155	1	Scientific Literature	J. Med. Chem.	1997	None
CHEMBL1270724		0	554.65	1	2.96	14	Cc1ccc(CNC(=O)[C@H](CCc2ccccc2)NC(=O)[C@@H](NC(=O)C(=O)c2c[nH]c3ccccc23)[C@@H](C)O)cc1	Inhibition						Active						False	CHEMBL1274758	Inhibition of human coagulation factor beta 12a at 100 uM	B	BAO_0000357	single protein format	Homo sapiens	None	None	None	None	CHEMBL2821	Coagulation factor XII	Homo sapiens	SINGLE PROTEIN	CHEMBL1268915	1	Scientific Literature	Bioorg. Med. Chem. Lett.	2010	None
CHEMBL1269190		0	593.72	1	4.52	16	C[C@@H](O)[C@H](NC(=O)c1ccc(OCc2ccccc2)cc1)C(=O)N[C@@H](CCc1ccccc1)C(=O)N(C)Cc1ccccc1	Inhibition						Active						False	CHEMBL1274758	Inhibition of human coagulation factor beta 12a at 100 uM	B	BAO_0000357	single protein format	Homo sapiens	None	None	None	None	CHEMBL2821	Coagulation factor XII	Homo sapiens	SINGLE PROTEIN	CHEMBL1268915	1	Scientific Literature	Bioorg. Med. Chem. Lett.	2010	None
CHEMBL1270931		0	529.64	1	3.16	20	C=CCNC(=O)[C@H](CCc1ccccc1)NC(=O)[C@@H](NC(=O)c1ccc(OCc2ccccc2)cc1)[C@@H](C)O	Inhibition						Active						False	CHEMBL1274758	Inhibition of human coagulation factor beta 12a at 100 uM	B	BAO_0000357	single protein format	Homo sapiens	None	None	None	None	CHEMBL2821	Coagulation factor XII	Homo sapiens	SINGLE PROTEIN	CHEMBL1268915	1	Scientific Literature	Bioorg. Med. Chem. Lett.	2010	None
CHEMBL1269188		0	571.72	1	3.41	13	COc1ccc2c(c1)CC(C(=O)N[C@H](C(=O)N[C@@H](CCc1ccccc1)C(=O)NCc1ccc(C)cc1)[C@@H](C)O)CC2	Inhibition						Active						False	CHEMBL1274758	Inhibition of human coagulation factor beta 12a at 100 uM	B	BAO_0000357	single protein format	Homo sapiens	None	None	None	None	CHEMBL2821	Coagulation factor XII	Homo sapiens	SINGLE PROTEIN	CHEMBL1268915	1	Scientific Literature	Bioorg. Med. Chem. Lett.	2010	None
CHEMBL3350703		0	698.67	2	4.32	1	N#Cc1c(SCC(=O)c2cccc(OS(=O)(=O)O)c2OS(=O)(=O)O)nc([N+](=O)[O-])c(C#N)c1-c1ccc(OCc2ccccc2)cc1	Inhibition	'>'	20.0	%				UO_0000187					False	CHEMBL2318118	Inhibition of human coagulation factor 12a using spectrozyme F12a as substrate at 365 uM after 10 mins by spectrophotometric analysis	B	BAO_0000357	single protein format	Homo sapiens	None	None	None	None	CHEMBL2821	Coagulation factor XII	Homo sapiens	SINGLE PROTEIN	CHEMBL2311322	1	Scientific Literature	Bioorg. Med. Chem. Lett.	2013	None
CHEMBL1159876		0	281.70	0	2.15	2	CCOc1oc(=O)c2cc(NC(=N)N)ccc2c1Cl	K obs / 1	'='	22000.0	M-1 s-1									False	CHEMBL663255	Inhibition of human coagulation factor XII (inhibitor concentration were 3.6-4.9 uM)	B	BAO_0000357	single protein format	Homo sapiens	None	None	None	None	CHEMBL2821	Coagulation factor XII	Homo sapiens	SINGLE PROTEIN	CHEMBL1127646	1	Scientific Literature	J. Med. Chem.	1994	None
CHEMBL3883461		0	527.63	1	3.89	29b	Cc1nc(N)cc2c1CNC(=O)c1cnn(c1)Cc1ccc(Cn3cccn3)cc1OCCC/C=C\CCO2	IC50	'>'	200000.0	nM		Outside typical range		UO_0000065					False	CHEMBL3877126	Inhibition of factor 12a (unknown origin) using D-Pro-Phe-Arg-pNA as substrate preincubated for 30 mins followed by substrate addition	B	BAO_0000357	single protein format	Homo sapiens	None	None	None	None	CHEMBL2821	Coagulation factor XII	Homo sapiens	SINGLE PROTEIN	CHEMBL3875230	1	Scientific Literature	ACS Med Chem Lett	2017	None
CHEMBL2332607	SCSGRRCPPSYCK	0	1443.70	None	None	FXII310	N=C(N)NCCC[C@H](NC(=O)CNC(=O)[C@H](CO)NC(=O)[C@H](CS)NC(=O)[C@@H](N)CO)C(=O)N[C@@H](CCCNC(=N)N)C(=O)N[C@@H](CS)C(=O)N1CCC[C@H]1C(=O)N1CCC[C@H]1C(=O)N[C@@H](CO)C(=O)N[C@@H](Cc1ccc(O)cc1)C(=O)N[C@@H](CS)C(=O)N[C@@H](CCCCN)C(=O)O	Ki	'='	7800.0	nM	5.11			UO_0000065	3.54	None	None	None	False	CHEMBL2345660	Inhibition of human biotinylated beta factor 12a expressed in Escherichia coli TG1 using Z-Gly-Gly-Arg-AMC as substrate assessed as residual activity by fluorometric analysis	B	BAO_0000019	assay format	Homo sapiens	None	None	None	None	CHEMBL2821	Coagulation factor XII	Homo sapiens	SINGLE PROTEIN	CHEMBL2331474	1	Scientific Literature	J. Med. Chem.	2013	None
CHEMBL495154		0	392.64	0	4.77	45	Cc1cccc(NC(=O)c2cc3cc(Cl)cc(Br)c3oc2=O)c1	IC50	'='	10000.0	nM	5.00			UO_0000065	12.73	0.30	0.23	8.43	False	CHEMBL1005173	Inhibition of human factor 12a	B	BAO_0000357	single protein format	Homo sapiens	None	None	None	None	CHEMBL2821	Coagulation factor XII	Homo sapiens	SINGLE PROTEIN	CHEMBL1150342	1	Scientific Literature	J. Med. Chem.	2008	None
CHEMBL494799		0	334.16	0	4.35	41	O=C(Nc1ccccc1)c1cc2cc(Cl)cc(Cl)c2oc1=O	IC50	'='	19000.0	nM	4.72			UO_0000065	14.13	0.29	0.37	7.96	False	CHEMBL1005173	Inhibition of human factor 12a	B	BAO_0000357	single protein format	Homo sapiens	None	None	None	None	CHEMBL2821	Coagulation factor XII	Homo sapiens	SINGLE PROTEIN	CHEMBL1150342	1	Scientific Literature	J. Med. Chem.	2008	None
CHEMBL1159882		0	431.90	0	3.63	16	N=C(N)SCCOc1oc(=O)c2cc(NC(=O)Cc3ccccc3)ccc2c1Cl	K obs / 1	'='	59000.0	M-1 s-1									False	CHEMBL663255	Inhibition of human coagulation factor XII (inhibitor concentration were 3.6-4.9 uM)	B	BAO_0000357	single protein format	Homo sapiens	None	None	None	None	CHEMBL2821	Coagulation factor XII	Homo sapiens	SINGLE PROTEIN	CHEMBL1127646	1	Scientific Literature	J. Med. Chem.	1994	None
CHEMBL319035		0	581.76	1	0.69	(L)-28	CC1(C)C2CCC1(CCS(=O)(=O)N[C@H](Cc1cccc(C(=N)N)c1)C(=O)N1CCN(S(C)(=O)=O)CC1)C(=O)C2	Ki	'='	55000.0	nM	4.26			UO_0000065	7.32	0.15	3.57	2.49	False	CHEMBL663254	Inhibitory activity against Coagulation factor XII	B	BAO_0000357	single protein format	None	None	None	None	None	CHEMBL2821	Coagulation factor XII	Homo sapiens	SINGLE PROTEIN	CHEMBL1130155	1	Scientific Literature	J. Med. Chem.	1997	None
CHEMBL3623787		0	1562.80	None	None	2B	CC[C@H](C)[C@@H]1NC(=O)[C@@H]2CCCN2C(=O)[C@@H]2CCCN2C(=O)[C@H](Cc2ccc(-c3ccccc3)cc2)NC(=O)[C@H](CO)NC(=O)[C@H](CCCNC(=N)N)NC(=O)[C@H]([C@@H](C)O)NC(=O)[C@@H]2CSSC[C@H](NC1=O)C(=O)N[C@@H](CC(N)=O)C(=O)N1CCC[C@H]1C(=O)N[C@@H](CC(N)=O)C(=O)NCC(=O)N[C@@H]([C@@H](C)O)C(=O)N2	Inhibition	'='	80.0	%				UO_0000187					False	CHEMBL3626879	Inhibition of factor 12a-alpha (unknown origin) at 10 uM using Ac-QRFRpNA substrate by spectrophotometry method	B	BAO_0000357	single protein format	Homo sapiens	None	None	None	None	CHEMBL2821	Coagulation factor XII	Homo sapiens	SINGLE PROTEIN	CHEMBL3621201	1	Scientific Literature	J. Med. Chem.	2015	None
CHEMBL3623776		0	1452.68	None	None	2I	CC[C@H](C)[C@@H]1NC(=O)[C@@H]2CCCN2C(=O)[C@@H]2CCCN2C(=O)[C@H]([C@@H](C)CC)NC(=O)[C@H](CO)NC(=O)[C@H](CCCNC(=N)N)NC(=O)[C@H]([C@@H](C)O)NC(=O)[C@@H]2CSSC[C@H](NC1=O)C(=O)N[C@@H](CC(N)=O)C(=O)N1CCC[C@H]1C(=O)N[C@@H](CC(N)=O)C(=O)NCC(=O)N[C@@H]([C@@H](C)O)C(=O)N2	Inhibition	'='	85.0	%				UO_0000187					False	CHEMBL3626879	Inhibition of factor 12a-alpha (unknown origin) at 10 uM using Ac-QRFRpNA substrate by spectrophotometry method	B	BAO_0000357	single protein format	Homo sapiens	None	None	None	None	CHEMBL2821	Coagulation factor XII	Homo sapiens	SINGLE PROTEIN	CHEMBL3621201	1	Scientific Literature	J. Med. Chem.	2015	None
CHEMBL1603586		0	216.24	0	1.17	SID4264378	Cc1ccc(C(=O)n2cnnc2N)cc1C	IC50		2982.89	nM			Active	UO_0000065					False	CHEMBL1737911	PUBCHEM_BIOASSAY: Factor XIIa Dose Response Confirmation. (Class of assay: confirmatory) [Related pubchem assays (depositor defined):AID684]	F	BAO_0000019	assay format	Homo sapiens	None	None	None	None	CHEMBL2821	Coagulation factor XII	Homo sapiens	SINGLE PROTEIN	CHEMBL1201862	7	PubChem BioAssays			None
CHEMBL1714305		0	392.48	0	1.99	SID842228	CC(C)(C)NC(=O)CN(C(=O)C1CSC(=O)C1)c1ccc2c(c1)OCCO2	IC50	'>'	50000.0	nM			inactive	UO_0000065					False	CHEMBL1737911	PUBCHEM_BIOASSAY: Factor XIIa Dose Response Confirmation. (Class of assay: confirmatory) [Related pubchem assays (depositor defined):AID684]	F	BAO_0000019	assay format	Homo sapiens	None	None	None	None	CHEMBL2821	Coagulation factor XII	Homo sapiens	SINGLE PROTEIN	CHEMBL1201862	7	PubChem BioAssays			None
CHEMBL1309461		0	351.45	0	2.57	SID4256708	O=C(Nc1nccs1)c1cccc(S(=O)(=O)N2CCCCC2)c1	IC50	'>'	50000.0	nM			inactive	UO_0000065					False	CHEMBL1737911	PUBCHEM_BIOASSAY: Factor XIIa Dose Response Confirmation. (Class of assay: confirmatory) [Related pubchem assays (depositor defined):AID684]	F	BAO_0000019	assay format	Homo sapiens	None	None	None	None	CHEMBL2821	Coagulation factor XII	Homo sapiens	SINGLE PROTEIN	CHEMBL1201862	7	PubChem BioAssays			None
CHEMBL506240		0	588.69	2	0.57	12b	CC[C@H](C)[C@H](NS(=O)(=O)Cc1cccc(C(=O)O)c1)C(=O)N[C@@H](CCC(N)=O)C(=O)NCc1ccc(C(=N)N)cc1	Ki						Not Determined						False	CHEMBL1005618	Inhibition of human factor 12a	B	BAO_0000357	single protein format	Homo sapiens	None	None	None	None	CHEMBL2821	Coagulation factor XII	Homo sapiens	SINGLE PROTEIN	CHEMBL1156606	1	Scientific Literature	Bioorg. Med. Chem. Lett.	2008	None
CHEMBL87574		0	280.28	0	3.32	2	Cc1ccc2oc(=O)c(C(=O)Oc3ccccc3)cc2c1	Activity						Not Active						False	CHEMBL1005174	Inhibition of human factor 12a at 50 uM	B	BAO_0000357	single protein format	Homo sapiens	None	None	None	None	CHEMBL2821	Coagulation factor XII	Homo sapiens	SINGLE PROTEIN	CHEMBL1150342	1	Scientific Literature	J. Med. Chem.	2008	None
CHEMBL502858		0	293.32	0	3.66	28	Cc1ccc2oc(=O)c(C(=O)Nc3ccccc3C)cc2c1	IC50	'='	32000.0	nM	4.50			UO_0000065	15.32	0.28	0.83	7.58	False	CHEMBL1005173	Inhibition of human factor 12a	B	BAO_0000357	single protein format	Homo sapiens	None	None	None	None	CHEMBL2821	Coagulation factor XII	Homo sapiens	SINGLE PROTEIN	CHEMBL1150342	1	Scientific Literature	J. Med. Chem.	2008	None
CHEMBL444181		0	330.34	0	3.90	27	Cc1ccc2oc(=O)c(C(=O)Nc3cnc4ccccc4c3)cc2c1	IC50	'='	8300.0	nM	5.08			UO_0000065	15.38	0.28	1.18	7.04	False	CHEMBL1005173	Inhibition of human factor 12a	B	BAO_0000357	single protein format	Homo sapiens	None	None	None	None	CHEMBL2821	Coagulation factor XII	Homo sapiens	SINGLE PROTEIN	CHEMBL1150342	1	Scientific Literature	J. Med. Chem.	2008	None
CHEMBL495465		0	369.51	1	5.50	22	Cc1ccc2oc(=O)c(C(=O)NC3CCCCCCCCCCC3)cc2c1	IC50	'='	33000.0	nM	4.48			UO_0000065	12.13	0.23	-1.02	7.56	False	CHEMBL1005173	Inhibition of human factor 12a	B	BAO_0000357	single protein format	Homo sapiens	None	None	None	None	CHEMBL2821	Coagulation factor XII	Homo sapiens	SINGLE PROTEIN	CHEMBL1150342	1	Scientific Literature	J. Med. Chem.	2008	None
CHEMBL493615		0	307.35	0	3.07	25	Cc1ccc2oc(=O)c(C(=O)NCCc3ccccc3)cc2c1	IC50	'>'	50000.0	nM				UO_0000065					False	CHEMBL1005173	Inhibition of human factor 12a	B	BAO_0000357	single protein format	Homo sapiens	None	None	None	None	CHEMBL2821	Coagulation factor XII	Homo sapiens	SINGLE PROTEIN	CHEMBL1150342	1	Scientific Literature	J. Med. Chem.	2008	None
CHEMBL24983		0	215.03	0	3.10	1	O=c1oc(Cl)c(Cl)c2ccccc12	K obs / 1	'='	64.0	M-1 s-1									False	CHEMBL663255	Inhibition of human coagulation factor XII (inhibitor concentration were 3.6-4.9 uM)	B	BAO_0000357	single protein format	Homo sapiens	None	None	None	None	CHEMBL2821	Coagulation factor XII	Homo sapiens	SINGLE PROTEIN	CHEMBL1127646	1	Scientific Literature	J. Med. Chem.	1994	None
CHEMBL493603		0	295.29	0	3.05	40	COc1cccc2cc(C(=O)Nc3ccccc3)c(=O)oc12	Activity						Not Active						False	CHEMBL1005174	Inhibition of human factor 12a at 50 uM	B	BAO_0000357	single protein format	Homo sapiens	None	None	None	None	CHEMBL2821	Coagulation factor XII	Homo sapiens	SINGLE PROTEIN	CHEMBL1150342	1	Scientific Literature	J. Med. Chem.	2008	None
CHEMBL522532		0	293.32	0	3.66	30	Cc1ccc(NC(=O)c2cc3cc(C)ccc3oc2=O)cc1	IC50	'='	20000.0	nM	4.70			UO_0000065	16.02	0.29	1.04	7.92	False	CHEMBL1005173	Inhibition of human factor 12a	B	BAO_0000357	single protein format	Homo sapiens	None	None	None	None	CHEMBL2821	Coagulation factor XII	Homo sapiens	SINGLE PROTEIN	CHEMBL1150342	1	Scientific Literature	J. Med. Chem.	2008	None
CHEMBL521527		0	450.97	1	0.02	D-Pro-Phe-Arg-CH2Cl, PCK	N=C(N)NCCC[C@H](NC(=O)[C@H](Cc1ccccc1)NC(=O)[C@H]1CCCN1)C(=O)CCl	IC50	'='	180.0	nM	6.75			UO_0000065	14.96	0.30	6.72	4.52	False	CHEMBL1005173	Inhibition of human factor 12a	B	BAO_0000357	single protein format	Homo sapiens	None	None	None	None	CHEMBL2821	Coagulation factor XII	Homo sapiens	SINGLE PROTEIN	CHEMBL1150342	1	Scientific Literature	J. Med. Chem.	2008	None
CHEMBL1324885		0	238.29	0	3.02	SID862958	C=CCNc1ncnc2c1[nH]c1ccc(C)cc12	IC50	'>'	50000.0	nM			inactive	UO_0000065					False	CHEMBL1737911	PUBCHEM_BIOASSAY: Factor XIIa Dose Response Confirmation. (Class of assay: confirmatory) [Related pubchem assays (depositor defined):AID684]	F	BAO_0000019	assay format	Homo sapiens	None	None	None	None	CHEMBL2821	Coagulation factor XII	Homo sapiens	SINGLE PROTEIN	CHEMBL1201862	7	PubChem BioAssays			None
CHEMBL1579953		0	234.22	0	0.21	SID851319	COC(=O)COc1cccc(-n2cnnn2)c1	IC50	'>'	50000.0	nM			inactive	UO_0000065					False	CHEMBL1737911	PUBCHEM_BIOASSAY: Factor XIIa Dose Response Confirmation. (Class of assay: confirmatory) [Related pubchem assays (depositor defined):AID684]	F	BAO_0000019	assay format	Homo sapiens	None	None	None	None	CHEMBL2821	Coagulation factor XII	Homo sapiens	SINGLE PROTEIN	CHEMBL1201862	7	PubChem BioAssays			None
CHEMBL1269195		0	614.14	1	4.83	23	C[C@@H](O)[C@H](NC(=O)c1ccc(OCc2ccccc2)cc1)C(=O)N[C@@H](CCc1ccccc1)C(=O)NCc1ccccc1Cl	Inhibition						Active						False	CHEMBL1274758	Inhibition of human coagulation factor beta 12a at 100 uM	B	BAO_0000357	single protein format	Homo sapiens	None	None	None	None	CHEMBL2821	Coagulation factor XII	Homo sapiens	SINGLE PROTEIN	CHEMBL1268915	1	Scientific Literature	Bioorg. Med. Chem. Lett.	2010	None
CHEMBL1534257		0	260.30	0	1.98	SID4261951	CCCC(=O)n1nc(-c2ccc(OC)cc2)nc1N	IC50		24502.98	nM			Active	UO_0000065					False	CHEMBL1738613	PUBCHEM_BIOASSAY: Factor XIIa Dose Response Confirmation from Single Well HTS. (Class of assay: confirmatory) [Related pubchem assays (depositor defined):AID701]	F	BAO_0000019	assay format	Homo sapiens	None	None	None	None	CHEMBL2821	Coagulation factor XII	Homo sapiens	SINGLE PROTEIN	CHEMBL1201862	7	PubChem BioAssays			None
CHEMBL1703651		0	307.36	0	1.85	SID842270	O=C(NCc1ccccn1)c1cn(CCc2ccccc2)nn1	IC50	'>'	50000.0	nM			inactive	UO_0000065					False	CHEMBL1738613	PUBCHEM_BIOASSAY: Factor XIIa Dose Response Confirmation from Single Well HTS. (Class of assay: confirmatory) [Related pubchem assays (depositor defined):AID701]	F	BAO_0000019	assay format	Homo sapiens	None	None	None	None	CHEMBL2821	Coagulation factor XII	Homo sapiens	SINGLE PROTEIN	CHEMBL1201862	7	PubChem BioAssays			None
CHEMBL504911		0	288.69	0	2.46	SID14726047	Nc1nc(-c2ccco2)nn1C(=O)c1ccc(Cl)cc1	IC50		8587.87	nM			Active	UO_0000065					False	CHEMBL1738613	PUBCHEM_BIOASSAY: Factor XIIa Dose Response Confirmation from Single Well HTS. (Class of assay: confirmatory) [Related pubchem assays (depositor defined):AID701]	F	BAO_0000019	assay format	Homo sapiens	None	None	None	None	CHEMBL2821	Coagulation factor XII	Homo sapiens	SINGLE PROTEIN	CHEMBL1201862	7	PubChem BioAssays			None
CHEMBL1447571		0	271.37	0	3.81	SID14738138	O=C1N=C(c2ccccc2)S/C1=C\c1cccs1	IC50	'>'	50000.0	nM			inactive	UO_0000065					False	CHEMBL1738613	PUBCHEM_BIOASSAY: Factor XIIa Dose Response Confirmation from Single Well HTS. (Class of assay: confirmatory) [Related pubchem assays (depositor defined):AID701]	F	BAO_0000019	assay format	Homo sapiens	None	None	None	None	CHEMBL2821	Coagulation factor XII	Homo sapiens	SINGLE PROTEIN	CHEMBL1201862	7	PubChem BioAssays			None
CHEMBL1309419		0	332.16	0	2.89	SID4263449	COc1ccc(C(=O)n2nnc3ccccc32)cc1Br	IC50		10687.73	nM			Active	UO_0000065					False	CHEMBL1738613	PUBCHEM_BIOASSAY: Factor XIIa Dose Response Confirmation from Single Well HTS. (Class of assay: confirmatory) [Related pubchem assays (depositor defined):AID701]	F	BAO_0000019	assay format	Homo sapiens	None	None	None	None	CHEMBL2821	Coagulation factor XII	Homo sapiens	SINGLE PROTEIN	CHEMBL1201862	7	PubChem BioAssays			None
CHEMBL1605126		0	328.76	0	2.88	SID4256599	COc1ccccc1C(=O)n1nc(-c2ccc(Cl)cc2)nc1N	IC50		5407.24	nM			Active	UO_0000065					False	CHEMBL1738613	PUBCHEM_BIOASSAY: Factor XIIa Dose Response Confirmation from Single Well HTS. (Class of assay: confirmatory) [Related pubchem assays (depositor defined):AID701]	F	BAO_0000019	assay format	Homo sapiens	None	None	None	None	CHEMBL2821	Coagulation factor XII	Homo sapiens	SINGLE PROTEIN	CHEMBL1201862	7	PubChem BioAssays			None
CHEMBL1449020		0	494.60	0	4.43	SID864748	COc1ccc(-n2c(Cc3cccs3)nnc2SCC(=O)Nc2ccc3c(c2)OCCO3)cc1	IC50	'>'	50000.0	nM			inactive	UO_0000065					False	CHEMBL1737911	PUBCHEM_BIOASSAY: Factor XIIa Dose Response Confirmation. (Class of assay: confirmatory) [Related pubchem assays (depositor defined):AID684]	F	BAO_0000019	assay format	Homo sapiens	None	None	None	None	CHEMBL2821	Coagulation factor XII	Homo sapiens	SINGLE PROTEIN	CHEMBL1201862	7	PubChem BioAssays			None
CHEMBL1607247		0	309.33	0	1.81	SID4261529	COc1ccc(CC(=O)n2nc(-c3cccnc3)nc2N)cc1	IC50		936.57	nM			Active	UO_0000065					False	CHEMBL1737911	PUBCHEM_BIOASSAY: Factor XIIa Dose Response Confirmation. (Class of assay: confirmatory) [Related pubchem assays (depositor defined):AID684]	F	BAO_0000019	assay format	Homo sapiens	None	None	None	None	CHEMBL2821	Coagulation factor XII	Homo sapiens	SINGLE PROTEIN	CHEMBL1201862	7	PubChem BioAssays			None
CHEMBL1522763		0	488.08	0	2.58	SID3711223	CCN(CC)S(=O)(=O)c1ccc(C(=O)NCC(c2cccs2)N2CCOCC2)cc1.Cl	IC50	'>'	50000.0	nM			inactive	UO_0000065					False	CHEMBL1737911	PUBCHEM_BIOASSAY: Factor XIIa Dose Response Confirmation. (Class of assay: confirmatory) [Related pubchem assays (depositor defined):AID684]	F	BAO_0000019	assay format	Homo sapiens	None	None	None	None	CHEMBL2821	Coagulation factor XII	Homo sapiens	SINGLE PROTEIN	CHEMBL1201862	7	PubChem BioAssays			None
CHEMBL1329234		0	279.30	0	1.81	SID4262570	Nc1nc(-c2cccnc2)nn1C(=O)Cc1ccccc1	IC50		1511.59	nM			Active	UO_0000065					False	CHEMBL1737911	PUBCHEM_BIOASSAY: Factor XIIa Dose Response Confirmation. (Class of assay: confirmatory) [Related pubchem assays (depositor defined):AID684]	F	BAO_0000019	assay format	Homo sapiens	None	None	None	None	CHEMBL2821	Coagulation factor XII	Homo sapiens	SINGLE PROTEIN	CHEMBL1201862	7	PubChem BioAssays			None
CHEMBL1353163		0	328.41	0	2.63	SID4261043	CC(=O)c1c(C)nn(CC(O)COc2ccc3c(c2)CCC3)c1C	IC50	'>'	50000.0	nM			inactive	UO_0000065					False	CHEMBL1737911	PUBCHEM_BIOASSAY: Factor XIIa Dose Response Confirmation. (Class of assay: confirmatory) [Related pubchem assays (depositor defined):AID684]	F	BAO_0000019	assay format	Homo sapiens	None	None	None	None	CHEMBL2821	Coagulation factor XII	Homo sapiens	SINGLE PROTEIN	CHEMBL1201862	7	PubChem BioAssays			None
CHEMBL414002		0	608.75	2	-1.06	35e	N=C(N)NCCC[C@H](NC(=O)CNC(=O)[C@@H](CCCNC(=N)N)NS(=O)(=O)Cc1ccccc1)C(=O)c1nccs1	IC50	'='	50.0	nM	7.30			UO_0000065	11.99	0.24	8.36	2.83	False	CHEMBL948932	Inhibition of factor 12a	B	BAO_0000357	single protein format	None	None	None	None	None	CHEMBL2821	Coagulation factor XII	Homo sapiens	SINGLE PROTEIN	CHEMBL1143211	1	Scientific Literature	Bioorg. Med. Chem.	2008	None
CHEMBL506502		0	576.63	2	-1.10	12d	C[C@@H](O)[C@H](NS(=O)(=O)Cc1cccc(C(=O)O)c1)C(=O)N[C@@H](CCC(N)=O)C(=O)NCc1ccc(C(=N)N)cc1	Ki	'>'	100000.0	nM				UO_0000065					False	CHEMBL1005618	Inhibition of human factor 12a	B	BAO_0000357	single protein format	Homo sapiens	None	None	None	None	CHEMBL2821	Coagulation factor XII	Homo sapiens	SINGLE PROTEIN	CHEMBL1156606	1	Scientific Literature	Bioorg. Med. Chem. Lett.	2008	None
CHEMBL1967562		0	232.31	0	2.14	SID14729479	Cc1ccccc1C(=O)/N=c1\sccn1C	IC50	'>'	50000.0	nM			inactive	UO_0000065					False	CHEMBL1738613	PUBCHEM_BIOASSAY: Factor XIIa Dose Response Confirmation from Single Well HTS. (Class of assay: confirmatory) [Related pubchem assays (depositor defined):AID701]	F	BAO_0000019	assay format	Homo sapiens	None	None	None	None	CHEMBL2821	Coagulation factor XII	Homo sapiens	SINGLE PROTEIN	CHEMBL1201862	7	PubChem BioAssays			None
CHEMBL1427748		0	335.47	1	5.01	SID22408925	Cc1ccsc1C(=O)NCCC(c1ccccc1)c1ccccc1	IC50	'>'	50000.0	nM			inactive	UO_0000065					False	CHEMBL1738424	PUBCHEM_BIOASSAY: Factor XIIa 1536 HTS Dose Response Confirmation. (Class of assay: confirmatory) [Related pubchem assays (depositor defined):AID800]	F	BAO_0000019	assay format	Homo sapiens	None	None	None	None	CHEMBL2821	Coagulation factor XII	Homo sapiens	SINGLE PROTEIN	CHEMBL1201862	7	PubChem BioAssays			None
CHEMBL521762		0	345.38	0	2.97	SID4255157	COc1ccc(C(=O)n2nc(-c3ccco3)nc2SC)cc1OC	IC50		769.1	nM			Active	UO_0000065					False	CHEMBL1738424	PUBCHEM_BIOASSAY: Factor XIIa 1536 HTS Dose Response Confirmation. (Class of assay: confirmatory) [Related pubchem assays (depositor defined):AID800]	F	BAO_0000019	assay format	Homo sapiens	None	None	None	None	CHEMBL2821	Coagulation factor XII	Homo sapiens	SINGLE PROTEIN	CHEMBL1201862	7	PubChem BioAssays			None
CHEMBL1557618		0	421.87	0	2.37	SID7966392	COC(=O)C(C)Sc1nnc(Cc2cc(O)nc(O)n2)n1-c1ccc(Cl)cc1	IC50	'>'	50000.0	nM			inactive	UO_0000065					False	CHEMBL1738424	PUBCHEM_BIOASSAY: Factor XIIa 1536 HTS Dose Response Confirmation. (Class of assay: confirmatory) [Related pubchem assays (depositor defined):AID800]	F	BAO_0000019	assay format	Homo sapiens	None	None	None	None	CHEMBL2821	Coagulation factor XII	Homo sapiens	SINGLE PROTEIN	CHEMBL1201862	7	PubChem BioAssays			None
CHEMBL1353518		0	428.54	0	3.69	SID7967785	Cc1cccc(N2CCN(C(=O)c3cc4c(=O)n(C)c5ccccc5c4n3C)CC2C)c1	IC50	'>'	50000.0	nM			inactive	UO_0000065					False	CHEMBL1738424	PUBCHEM_BIOASSAY: Factor XIIa 1536 HTS Dose Response Confirmation. (Class of assay: confirmatory) [Related pubchem assays (depositor defined):AID800]	F	BAO_0000019	assay format	Homo sapiens	None	None	None	None	CHEMBL2821	Coagulation factor XII	Homo sapiens	SINGLE PROTEIN	CHEMBL1201862	7	PubChem BioAssays			None
CHEMBL1302138		0	329.38	0	2.90	SID26662548	COc1ccc(C(=O)CSc2nc3ccc[nH]c-3n2)cc1OC	IC50	'>'	50000.0	nM			inactive	UO_0000065					False	CHEMBL1738424	PUBCHEM_BIOASSAY: Factor XIIa 1536 HTS Dose Response Confirmation. (Class of assay: confirmatory) [Related pubchem assays (depositor defined):AID800]	F	BAO_0000019	assay format	Homo sapiens	None	None	None	None	CHEMBL2821	Coagulation factor XII	Homo sapiens	SINGLE PROTEIN	CHEMBL1201862	7	PubChem BioAssays			None
CHEMBL1582941		0	394.50	0	3.03	SID4243605	Cc1c(C(=O)N2CCOCC2)sc2ncnc(N3CCc4ccccc4C3)c12	IC50	'>'	50000.0	nM			inactive	UO_0000065					False	CHEMBL1738424	PUBCHEM_BIOASSAY: Factor XIIa 1536 HTS Dose Response Confirmation. (Class of assay: confirmatory) [Related pubchem assays (depositor defined):AID800]	F	BAO_0000019	assay format	Homo sapiens	None	None	None	None	CHEMBL2821	Coagulation factor XII	Homo sapiens	SINGLE PROTEIN	CHEMBL1201862	7	PubChem BioAssays			None
CHEMBL1374748		0	245.24	0	1.37	SID859250	Cn1nccc1C(=O)Nc1ccccc1C(=O)O	IC50	'>'	50000.0	nM			inactive	UO_0000065					False	CHEMBL1738424	PUBCHEM_BIOASSAY: Factor XIIa 1536 HTS Dose Response Confirmation. (Class of assay: confirmatory) [Related pubchem assays (depositor defined):AID800]	F	BAO_0000019	assay format	Homo sapiens	None	None	None	None	CHEMBL2821	Coagulation factor XII	Homo sapiens	SINGLE PROTEIN	CHEMBL1201862	7	PubChem BioAssays			None
CHEMBL1586706		0	512.59	2	5.87	SID17409160	Cc1ccc(-c2cc(C(=O)Nc3ccc(S(=O)(=O)Nc4cc(C)on4)cc3)c3ccccc3n2)c(C)c1	IC50	'>'	50000.0	nM			inactive	UO_0000065					False	CHEMBL1738424	PUBCHEM_BIOASSAY: Factor XIIa 1536 HTS Dose Response Confirmation. (Class of assay: confirmatory) [Related pubchem assays (depositor defined):AID800]	F	BAO_0000019	assay format	Homo sapiens	None	None	None	None	CHEMBL2821	Coagulation factor XII	Homo sapiens	SINGLE PROTEIN	CHEMBL1201862	7	PubChem BioAssays			None
CHEMBL1373512		0	328.76	0	2.88	SID22411603	COc1ccc(-c2nc(N)n(C(=O)c3ccccc3Cl)n2)cc1	IC50		8106.45	nM			Active	UO_0000065					False	CHEMBL1738424	PUBCHEM_BIOASSAY: Factor XIIa 1536 HTS Dose Response Confirmation. (Class of assay: confirmatory) [Related pubchem assays (depositor defined):AID800]	F	BAO_0000019	assay format	Homo sapiens	None	None	None	None	CHEMBL2821	Coagulation factor XII	Homo sapiens	SINGLE PROTEIN	CHEMBL1201862	7	PubChem BioAssays			None
CHEMBL1400775		0	370.48	0	3.16	SID26657987	CN(C)c1ccc(C(=S)N2CCN(c3ccc([N+](=O)[O-])cc3)CC2)cc1	IC50	'>'	50000.0	nM			inactive	UO_0000065					False	CHEMBL1738424	PUBCHEM_BIOASSAY: Factor XIIa 1536 HTS Dose Response Confirmation. (Class of assay: confirmatory) [Related pubchem assays (depositor defined):AID800]	F	BAO_0000019	assay format	Homo sapiens	None	None	None	None	CHEMBL2821	Coagulation factor XII	Homo sapiens	SINGLE PROTEIN	CHEMBL1201862	7	PubChem BioAssays			None
CHEMBL1308303		0	353.42	0	2.96	SID14746014	CC(C)(C)c1ccc(C2(C)NC(=O)N(CC(=O)c3ccc[nH]3)C2=O)cc1	IC50	'>'	50000.0	nM			inactive	UO_0000065					False	CHEMBL1738424	PUBCHEM_BIOASSAY: Factor XIIa 1536 HTS Dose Response Confirmation. (Class of assay: confirmatory) [Related pubchem assays (depositor defined):AID800]	F	BAO_0000019	assay format	Homo sapiens	None	None	None	None	CHEMBL2821	Coagulation factor XII	Homo sapiens	SINGLE PROTEIN	CHEMBL1201862	7	PubChem BioAssays			None
CHEMBL1405488		0	331.31	0	3.56	SID26663880	Fc1ccc(SCCc2ccccn2)cc1.O=P(O)(O)O	IC50	'>'	50000.0	nM			inactive	UO_0000065					False	CHEMBL1738424	PUBCHEM_BIOASSAY: Factor XIIa 1536 HTS Dose Response Confirmation. (Class of assay: confirmatory) [Related pubchem assays (depositor defined):AID800]	F	BAO_0000019	assay format	Homo sapiens	None	None	None	None	CHEMBL2821	Coagulation factor XII	Homo sapiens	SINGLE PROTEIN	CHEMBL1201862	7	PubChem BioAssays			None
CHEMBL1310431		0	273.42	0	2.50	SID7974824	CC(C)(C)SCCNS(=O)(=O)c1ccccc1	IC50	'>'	50000.0	nM			inactive	UO_0000065					False	CHEMBL1738424	PUBCHEM_BIOASSAY: Factor XIIa 1536 HTS Dose Response Confirmation. (Class of assay: confirmatory) [Related pubchem assays (depositor defined):AID800]	F	BAO_0000019	assay format	Homo sapiens	None	None	None	None	CHEMBL2821	Coagulation factor XII	Homo sapiens	SINGLE PROTEIN	CHEMBL1201862	7	PubChem BioAssays			None
CHEMBL1448766		0	356.54	0	4.84	SID24800653	Cc1ncc(CN2CCCC(C(=O)c3ccc(C(C)(C)C)cc3)C2)s1	IC50	'>'	50000.0	nM			inactive	UO_0000065					False	CHEMBL1738424	PUBCHEM_BIOASSAY: Factor XIIa 1536 HTS Dose Response Confirmation. (Class of assay: confirmatory) [Related pubchem assays (depositor defined):AID800]	F	BAO_0000019	assay format	Homo sapiens	None	None	None	None	CHEMBL2821	Coagulation factor XII	Homo sapiens	SINGLE PROTEIN	CHEMBL1201862	7	PubChem BioAssays			None
CHEMBL3192350		0	322.37	0	2.59	SID26667145	COc1ccc(/C=N/NC(=O)CCn2cnc3ccccc32)cc1	IC50	'>'	50000.0	nM			inactive	UO_0000065					False	CHEMBL1738424	PUBCHEM_BIOASSAY: Factor XIIa 1536 HTS Dose Response Confirmation. (Class of assay: confirmatory) [Related pubchem assays (depositor defined):AID800]	F	BAO_0000019	assay format	Homo sapiens	None	None	None	None	CHEMBL2821	Coagulation factor XII	Homo sapiens	SINGLE PROTEIN	CHEMBL1201862	7	PubChem BioAssays			None
CHEMBL1443437		0	399.47	0	0.76	SID14722450	CCOC(=O)N1CCN(C(=O)CN(c2cccc(OC)c2)S(C)(=O)=O)CC1	IC50	'>'	50000.0	nM			inactive	UO_0000065					False	CHEMBL1738424	PUBCHEM_BIOASSAY: Factor XIIa 1536 HTS Dose Response Confirmation. (Class of assay: confirmatory) [Related pubchem assays (depositor defined):AID800]	F	BAO_0000019	assay format	Homo sapiens	None	None	None	None	CHEMBL2821	Coagulation factor XII	Homo sapiens	SINGLE PROTEIN	CHEMBL1201862	7	PubChem BioAssays			None
CHEMBL1441116		0	262.22	0	1.92	SID26665669	COc1ccc(/C=C2\N=C(C)OC2=O)cc1[N+](=O)[O-]	IC50		12600.01	nM			Active	UO_0000065					False	CHEMBL1738424	PUBCHEM_BIOASSAY: Factor XIIa 1536 HTS Dose Response Confirmation. (Class of assay: confirmatory) [Related pubchem assays (depositor defined):AID800]	F	BAO_0000019	assay format	Homo sapiens	None	None	None	None	CHEMBL2821	Coagulation factor XII	Homo sapiens	SINGLE PROTEIN	CHEMBL1201862	7	PubChem BioAssays			None
CHEMBL3192273		0	376.44	0	2.75	SID22406077	CCN(CC)c1ccc(/C=N/NS(=O)(=O)c2cccc([N+](=O)[O-])c2)cc1	IC50	'>'	50000.0	nM			inactive	UO_0000065					False	CHEMBL1738424	PUBCHEM_BIOASSAY: Factor XIIa 1536 HTS Dose Response Confirmation. (Class of assay: confirmatory) [Related pubchem assays (depositor defined):AID800]	F	BAO_0000019	assay format	Homo sapiens	None	None	None	None	CHEMBL2821	Coagulation factor XII	Homo sapiens	SINGLE PROTEIN	CHEMBL1201862	7	PubChem BioAssays			None
CHEMBL1333155		0	352.44	0	2.42	SID24808721	CC(C)OC(=O)c1cccc(NC(=O)CSc2nnc(N)s2)c1	IC50	'>'	50000.0	nM			inactive	UO_0000065					False	CHEMBL1738424	PUBCHEM_BIOASSAY: Factor XIIa 1536 HTS Dose Response Confirmation. (Class of assay: confirmatory) [Related pubchem assays (depositor defined):AID800]	F	BAO_0000019	assay format	Homo sapiens	None	None	None	None	CHEMBL2821	Coagulation factor XII	Homo sapiens	SINGLE PROTEIN	CHEMBL1201862	7	PubChem BioAssays			None
CHEMBL1438661		0	306.35	0	1.71	SID17409863	CCOC(=O)CSc1n[nH]c(NC(=O)c2ccccc2)n1	IC50		945.19	nM			Active	UO_0000065					False	CHEMBL1738424	PUBCHEM_BIOASSAY: Factor XIIa 1536 HTS Dose Response Confirmation. (Class of assay: confirmatory) [Related pubchem assays (depositor defined):AID800]	F	BAO_0000019	assay format	Homo sapiens	None	None	None	None	CHEMBL2821	Coagulation factor XII	Homo sapiens	SINGLE PROTEIN	CHEMBL1201862	7	PubChem BioAssays			None
CHEMBL1530695		0	367.43	0	2.96	SID14727232	CC(=O)Nc1ccc(NC(=O)CSc2ncnn2-c2ccccc2)cc1	IC50	'>'	50000.0	nM			inactive	UO_0000065					False	CHEMBL1738424	PUBCHEM_BIOASSAY: Factor XIIa 1536 HTS Dose Response Confirmation. (Class of assay: confirmatory) [Related pubchem assays (depositor defined):AID800]	F	BAO_0000019	assay format	Homo sapiens	None	None	None	None	CHEMBL2821	Coagulation factor XII	Homo sapiens	SINGLE PROTEIN	CHEMBL1201862	7	PubChem BioAssays			None
CHEMBL1495225		0	540.61	2	5.16	SID26660834	COc1ccc(C2CC(=O)C(C(c3ccc(O)cc3)C3C(=O)CC(c4ccc(OC)cc4)CC3=O)C(=O)C2)cc1	IC50	'>'	50000.0	nM			inactive	UO_0000065					False	CHEMBL1738424	PUBCHEM_BIOASSAY: Factor XIIa 1536 HTS Dose Response Confirmation. (Class of assay: confirmatory) [Related pubchem assays (depositor defined):AID800]	F	BAO_0000019	assay format	Homo sapiens	None	None	None	None	CHEMBL2821	Coagulation factor XII	Homo sapiens	SINGLE PROTEIN	CHEMBL1201862	7	PubChem BioAssays			None
CHEMBL1505221		0	452.24	0	3.94	SID24829877	Cc1nn(CCc2nn[nH]n2)c2nc(-c3ccc(Br)cc3)cc(C(F)(F)F)c12	IC50	'>'	50000.0	nM			inactive	UO_0000065					False	CHEMBL1738424	PUBCHEM_BIOASSAY: Factor XIIa 1536 HTS Dose Response Confirmation. (Class of assay: confirmatory) [Related pubchem assays (depositor defined):AID800]	F	BAO_0000019	assay format	Homo sapiens	None	None	None	None	CHEMBL2821	Coagulation factor XII	Homo sapiens	SINGLE PROTEIN	CHEMBL1201862	7	PubChem BioAssays			None
CHEMBL1399833		0	368.46	0	3.86	SID847871	CCOC(=O)c1cc2sccc2n1CC(=O)N1c2ccccc2CC1C	IC50	'>'	50000.0	nM			inactive	UO_0000065					False	CHEMBL1738424	PUBCHEM_BIOASSAY: Factor XIIa 1536 HTS Dose Response Confirmation. (Class of assay: confirmatory) [Related pubchem assays (depositor defined):AID800]	F	BAO_0000019	assay format	Homo sapiens	None	None	None	None	CHEMBL2821	Coagulation factor XII	Homo sapiens	SINGLE PROTEIN	CHEMBL1201862	7	PubChem BioAssays			None
CHEMBL1711923		0	347.37	0	2.35	SID26658959	O=C(O)CCN1C(=O)C2C3c4ccccc4C(c4ccccc43)[C@@H]2C1=O	IC50	'>'	50000.0	nM			inactive	UO_0000065					False	CHEMBL1738424	PUBCHEM_BIOASSAY: Factor XIIa 1536 HTS Dose Response Confirmation. (Class of assay: confirmatory) [Related pubchem assays (depositor defined):AID800]	F	BAO_0000019	assay format	Homo sapiens	None	None	None	None	CHEMBL2821	Coagulation factor XII	Homo sapiens	SINGLE PROTEIN	CHEMBL1201862	7	PubChem BioAssays			None
CHEMBL1483088		0	399.45	0	3.71	SID862459	CCOCCCn1cnc2c(c1=O)c1nc3ccccc3nc1n2-c1ccccc1	IC50	'>'	50000.0	nM			inactive	UO_0000065					False	CHEMBL1738424	PUBCHEM_BIOASSAY: Factor XIIa 1536 HTS Dose Response Confirmation. (Class of assay: confirmatory) [Related pubchem assays (depositor defined):AID800]	F	BAO_0000019	assay format	Homo sapiens	None	None	None	None	CHEMBL2821	Coagulation factor XII	Homo sapiens	SINGLE PROTEIN	CHEMBL1201862	7	PubChem BioAssays			None
CHEMBL1575590		0	412.47	0	3.22	SID4263203	O=C(c1ccco1)N1CCN(S(=O)(=O)c2ccc(Oc3ccccc3)cc2)CC1	IC50	'>'	50000.0	nM			inactive	UO_0000065					False	CHEMBL1737911	PUBCHEM_BIOASSAY: Factor XIIa Dose Response Confirmation. (Class of assay: confirmatory) [Related pubchem assays (depositor defined):AID684]	F	BAO_0000019	assay format	Homo sapiens	None	None	None	None	CHEMBL2821	Coagulation factor XII	Homo sapiens	SINGLE PROTEIN	CHEMBL1201862	7	PubChem BioAssays			None
CHEMBL1496241		0	390.43	0	1.70	SID3711588	COc1ccc(-c2nnc(SCC(=O)Nc3cc(C)on3)n2N)cc1OC	IC50	'>'	50000.0	nM			inactive	UO_0000065					False	CHEMBL1737911	PUBCHEM_BIOASSAY: Factor XIIa Dose Response Confirmation. (Class of assay: confirmatory) [Related pubchem assays (depositor defined):AID684]	F	BAO_0000019	assay format	Homo sapiens	None	None	None	None	CHEMBL2821	Coagulation factor XII	Homo sapiens	SINGLE PROTEIN	CHEMBL1201862	7	PubChem BioAssays			None
CHEMBL3355683		0	606.05	0	4.35	16b	NC[C@H]1CC[C@H](C(=O)N[C@@H](Cc2ccccc2)c2nc(-c3ccc4c(N)n[nH]c4c3)c(Cl)[nH]2)CC1.O=C(O)C(F)(F)F	Ki	'='	9218.0	nM	5.04			UO_0000065	10.23	0.20	0.69	3.64	False	CHEMBL3377182	Inhibition of human coagulation factor 12a using H-(D)-CHT-Gly-Arg-pNA as substrate by spectrophotometric analysis	B	BAO_0000357	single protein format	Homo sapiens	None	None	None	None	CHEMBL2821	Coagulation factor XII	Homo sapiens	SINGLE PROTEIN	CHEMBL3351269	1	Scientific Literature	J. Med. Chem.	2014	None
CHEMBL1578355		0	331.81	0	1.81	SID26731536	NS(=O)(=O)c1ccc(NNC(=O)c2sccc2Cl)cc1	IC50	'>'	50000.0	nM			inactive	UO_0000065					False	CHEMBL1738424	PUBCHEM_BIOASSAY: Factor XIIa 1536 HTS Dose Response Confirmation. (Class of assay: confirmatory) [Related pubchem assays (depositor defined):AID800]	F	BAO_0000019	assay format	Homo sapiens	None	None	None	None	CHEMBL2821	Coagulation factor XII	Homo sapiens	SINGLE PROTEIN	CHEMBL1201862	7	PubChem BioAssays			None
CHEMBL2448529		0	1351.60	None	None	3	C[C@@H]1NC(=O)[C@@H]2CCCN2C(=O)[C@@H]2CCCN2C(=O)[C@@H]2CSCc3cc(cc(c3)CSC[C@@H](C(=O)NCC(=O)O)NC(=O)[C@H](Cc3ccc(O)cc3)NC1=O)CSC[C@H](NC(=O)CN)C(=O)NCC(=O)NCC(=O)N[C@@H](CCCNC(=N)N)C(=O)N1CCC[C@H]1C(=O)N2	Activity	'='	89.0	%				UO_0000187					False	CHEMBL2340199	Inhibition of factor 12 in human plasma assessed as residual activity at 20 uM relative to control	B	BAO_0000357	single protein format	Homo sapiens	CHEMBL3559721	Plasma	None	None	CHEMBL2821	Coagulation factor XII	Homo sapiens	SINGLE PROTEIN	CHEMBL2331474	1	Scientific Literature	J. Med. Chem.	2013	None
CHEMBL2448530		0	1452.75	None	None	bicyclic peptide 1	C[C@@H]1NC(=O)[C@@H]2CCCN2C(=O)[C@@H]2CCCN2C(=O)[C@@H]2CSCc3cc(cc(c3)CSC[C@@H](C(=O)N[C@@H](CCCCN)C(=O)O)NC(=O)[C@H](Cc3ccc(O)cc3)NC1=O)CSC[C@H](NC(=O)[C@@H](N)CO)C(=O)NCC(=O)NCC(=O)N[C@@H](CCCNC(=N)N)C(=O)N1CCC[C@H]1C(=O)N2	Ki	'='	3100.0	nM	5.51			UO_0000065	3.79	None	None	None	False	CHEMBL2345660	Inhibition of human biotinylated beta factor 12a expressed in Escherichia coli TG1 using Z-Gly-Gly-Arg-AMC as substrate assessed as residual activity by fluorometric analysis	B	BAO_0000019	assay format	Homo sapiens	None	None	None	None	CHEMBL2821	Coagulation factor XII	Homo sapiens	SINGLE PROTEIN	CHEMBL2331474	1	Scientific Literature	J. Med. Chem.	2013	None
CHEMBL1518615		0	341.68	0	4.60	SID3712646	FC(F)(F)c1cnc(Oc2ccc(-c3nnco3)cc2)c(Cl)c1	IC50	'>'	50000.0	nM			inactive	UO_0000065					False	CHEMBL1738613	PUBCHEM_BIOASSAY: Factor XIIa Dose Response Confirmation from Single Well HTS. (Class of assay: confirmatory) [Related pubchem assays (depositor defined):AID701]	F	BAO_0000019	assay format	Homo sapiens	None	None	None	None	CHEMBL2821	Coagulation factor XII	Homo sapiens	SINGLE PROTEIN	CHEMBL1201862	7	PubChem BioAssays			None
CHEMBL1413622		0	279.30	0	1.92	SID14731064	Cc1ccc(C(=O)n2nc(-c3cccnc3)nc2N)cc1	IC50		795.84	nM			Active	UO_0000065					False	CHEMBL1738613	PUBCHEM_BIOASSAY: Factor XIIa Dose Response Confirmation from Single Well HTS. (Class of assay: confirmatory) [Related pubchem assays (depositor defined):AID701]	F	BAO_0000019	assay format	Homo sapiens	None	None	None	None	CHEMBL2821	Coagulation factor XII	Homo sapiens	SINGLE PROTEIN	CHEMBL1201862	7	PubChem BioAssays			None
CHEMBL3660176		0	695.93	2	2.77	BDBM47177	CC(=O)N1CCC(CCC[C@@H](NS(=O)(=O)Cc2ccccc2)C(=O)N[C@@H](CCC2CCNCC2)C(=O)NCc2ccc(C(=N)N)cc2)CC1	Ki	'='	630.0	nM	6.20		228272	UO_0000065	8.91	0.17	3.43	3.32	False	CHEMBL3887052	Inhibition Assay: Inhibition of human alpha-FXIIa was determined by the method described in [0092]-[0098] using activated human alpha-Factor XII (activated Hageman Factor) from Enzyme Research Laboratories at 50 mPEU/mL and CHA-Gly-Arg-pNA at 2 mM, 1 mM, and 0.5 mM as substrate; results are reported as Ki values (nanomolar).	B	BAO_0000357	single protein format	None	None	None	None	None	CHEMBL2821	Coagulation factor XII	Homo sapiens	SINGLE PROTEIN	CHEMBL3639037	37	BindingDB Database		2013	None
CHEMBL3660180		0	710.95	2	2.51	BDBM108104	CN(C)C(=O)N1CCC(CC[C@@H](NS(=O)(=O)Cc2ccccc2)C(=O)N[C@@H](CCC2CCNCC2)C(=O)NCc2ccc(C(=N)N)cc2)CC1	Ki	'='	2000.0	nM	5.70		228274	UO_0000065	8.02	0.16	3.19	3.00	False	CHEMBL3887052	Inhibition Assay: Inhibition of human alpha-FXIIa was determined by the method described in [0092]-[0098] using activated human alpha-Factor XII (activated Hageman Factor) from Enzyme Research Laboratories at 50 mPEU/mL and CHA-Gly-Arg-pNA at 2 mM, 1 mM, and 0.5 mM as substrate; results are reported as Ki values (nanomolar).	B	BAO_0000357	single protein format	None	None	None	None	None	CHEMBL2821	Coagulation factor XII	Homo sapiens	SINGLE PROTEIN	CHEMBL3639037	37	BindingDB Database		2013	None
CHEMBL3660183		0	697.90	2	2.60	BDBM108107	COC(=O)N1CCC(CC[C@@H](NS(=O)(=O)Cc2ccccc2)C(=O)N[C@@H](CCC2CCNCC2)C(=O)NCc2ccc(C(=N)N)cc2)CC1	Ki	'='	1600.0	nM	5.80		228277	UO_0000065	8.30	0.16	3.20	2.96	False	CHEMBL3887052	Inhibition Assay: Inhibition of human alpha-FXIIa was determined by the method described in [0092]-[0098] using activated human alpha-Factor XII (activated Hageman Factor) from Enzyme Research Laboratories at 50 mPEU/mL and CHA-Gly-Arg-pNA at 2 mM, 1 mM, and 0.5 mM as substrate; results are reported as Ki values (nanomolar).	B	BAO_0000357	single protein format	None	None	None	None	None	CHEMBL2821	Coagulation factor XII	Homo sapiens	SINGLE PROTEIN	CHEMBL3639037	37	BindingDB Database		2013	None
CHEMBL3660185		0	709.96	2	3.01	BDBM108109	CC(C)C(=O)N1CCC(CC[C@@H](NS(=O)(=O)Cc2ccccc2)C(=O)N[C@@H](CCC2CCNCC2)C(=O)NCc2ccc(C(=N)N)cc2)CC1	Ki	'='	1300.0	nM	5.89		228281	UO_0000065	8.29	0.16	2.88	3.15	False	CHEMBL3887052	Inhibition Assay: Inhibition of human alpha-FXIIa was determined by the method described in [0092]-[0098] using activated human alpha-Factor XII (activated Hageman Factor) from Enzyme Research Laboratories at 50 mPEU/mL and CHA-Gly-Arg-pNA at 2 mM, 1 mM, and 0.5 mM as substrate; results are reported as Ki values (nanomolar).	B	BAO_0000357	single protein format	None	None	None	None	None	CHEMBL2821	Coagulation factor XII	Homo sapiens	SINGLE PROTEIN	CHEMBL3639037	37	BindingDB Database		2013	None
CHEMBL107627		0	536.66	1	1.84	(L)-15	CN(C)C(=O)N1CCN(C(=O)[C@@H](Cc2cccc(C(=N)N)c2)NS(=O)(=O)c2ccc3ccccc3c2)CC1	Ki	'='	61000.0	nM	4.21			UO_0000065	7.85	0.15	2.37	3.01	False	CHEMBL663254	Inhibitory activity against Coagulation factor XII	B	BAO_0000357	single protein format	None	None	None	None	None	CHEMBL2821	Coagulation factor XII	Homo sapiens	SINGLE PROTEIN	CHEMBL1130155	1	Scientific Literature	J. Med. Chem.	1997	None
CHEMBL1159883		0	446.92	0	4.49	6	N=C(N)SCCCOc1oc(=O)c2cc(NC(=O)Nc3ccccc3)ccc2c1Cl	K obs / 1	'='	7720.0	M-1 s-1									False	CHEMBL663255	Inhibition of human coagulation factor XII (inhibitor concentration were 3.6-4.9 uM)	B	BAO_0000357	single protein format	Homo sapiens	None	None	None	None	CHEMBL2821	Coagulation factor XII	Homo sapiens	SINGLE PROTEIN	CHEMBL1127646	1	Scientific Literature	J. Med. Chem.	1994	None
CHEMBL2315239		0	907.97	2	1.55	4.3TFA	N=C(N)c1ccc(CNC(=O)[C@@H]2Cc3ccc(cc3)NC(=O)CN3CCN(CC3)CC(=O)Nc3ccc(cc3)C[C@@H](NS(=O)(=O)Cc3ccccc3)C(=O)N2)cc1.O=C(O)C(F)(F)F	Ki	'>'	100000.0	nM				UO_0000065					False	CHEMBL2320206	Inhibition of human FXIIa	B	BAO_0000357	single protein format	Homo sapiens	None	None	None	None	CHEMBL2821	Coagulation factor XII	Homo sapiens	SINGLE PROTEIN	CHEMBL2311491	1	Scientific Literature	J. Med. Chem.	2013	None
CHEMBL1391930		0	290.48	0	4.52	SID24836860	CC(C)N(Cc1ccccc1)C(S)=NC1CCCCC1	IC50	'>'	50000.0	nM			inactive	UO_0000065					False	CHEMBL1738424	PUBCHEM_BIOASSAY: Factor XIIa 1536 HTS Dose Response Confirmation. (Class of assay: confirmatory) [Related pubchem assays (depositor defined):AID800]	F	BAO_0000019	assay format	Homo sapiens	None	None	None	None	CHEMBL2821	Coagulation factor XII	Homo sapiens	SINGLE PROTEIN	CHEMBL1201862	7	PubChem BioAssays			None
CHEMBL1410620		0	285.41	0	4.01	SID14736782	CCCCCOC(=O)Nc1nnc(CCCCC)s1	IC50	'>'	50000.0	nM			inactive	UO_0000065					False	CHEMBL1738424	PUBCHEM_BIOASSAY: Factor XIIa 1536 HTS Dose Response Confirmation. (Class of assay: confirmatory) [Related pubchem assays (depositor defined):AID800]	F	BAO_0000019	assay format	Homo sapiens	None	None	None	None	CHEMBL2821	Coagulation factor XII	Homo sapiens	SINGLE PROTEIN	CHEMBL1201862	7	PubChem BioAssays			None
CHEMBL1585978		0	422.51	0	4.05	SID14745458	CCC(CO)n1c(SCc2cc(=O)oc3cc(C)ccc23)nc2ccccc2c1=O	IC50	'>'	50000.0	nM			inactive	UO_0000065					False	CHEMBL1738424	PUBCHEM_BIOASSAY: Factor XIIa 1536 HTS Dose Response Confirmation. (Class of assay: confirmatory) [Related pubchem assays (depositor defined):AID800]	F	BAO_0000019	assay format	Homo sapiens	None	None	None	None	CHEMBL2821	Coagulation factor XII	Homo sapiens	SINGLE PROTEIN	CHEMBL1201862	7	PubChem BioAssays			None
CHEMBL1604065		0	334.80	0	2.75	SID14733956	COc1ccc(N2C(=O)C(Cl)=C(N3CCCC(C)C3)C2=O)cc1	IC50	'>'	50000.0	nM			inactive	UO_0000065					False	CHEMBL1738424	PUBCHEM_BIOASSAY: Factor XIIa 1536 HTS Dose Response Confirmation. (Class of assay: confirmatory) [Related pubchem assays (depositor defined):AID800]	F	BAO_0000019	assay format	Homo sapiens	None	None	None	None	CHEMBL2821	Coagulation factor XII	Homo sapiens	SINGLE PROTEIN	CHEMBL1201862	7	PubChem BioAssays			None
CHEMBL1505480		0	251.28	0	1.68	SID14738442	CCCOc1ccc(C(=O)NC(C)C(=O)O)cc1	IC50	'>'	50000.0	nM			inactive	UO_0000065					False	CHEMBL1738424	PUBCHEM_BIOASSAY: Factor XIIa 1536 HTS Dose Response Confirmation. (Class of assay: confirmatory) [Related pubchem assays (depositor defined):AID800]	F	BAO_0000019	assay format	Homo sapiens	None	None	None	None	CHEMBL2821	Coagulation factor XII	Homo sapiens	SINGLE PROTEIN	CHEMBL1201862	7	PubChem BioAssays			None
CHEMBL1351643		0	389.46	0	3.68	SID842523	COc1ccc(Cn2c(C3CC3)nc3ccc(NC(=O)C4CC4)cc3c2=O)cc1	IC50	'>'	50000.0	nM			inactive	UO_0000065					False	CHEMBL1737911	PUBCHEM_BIOASSAY: Factor XIIa Dose Response Confirmation. (Class of assay: confirmatory) [Related pubchem assays (depositor defined):AID684]	F	BAO_0000019	assay format	Homo sapiens	None	None	None	None	CHEMBL2821	Coagulation factor XII	Homo sapiens	SINGLE PROTEIN	CHEMBL1201862	7	PubChem BioAssays			None
CHEMBL1342866		0	292.29	0	0.51	SID3713945	CC(=O)NCC(=O)OCC(=O)Nc1ccc(C(C)=O)cc1	IC50	'>'	50000.0	nM			inactive	UO_0000065					False	CHEMBL1737911	PUBCHEM_BIOASSAY: Factor XIIa Dose Response Confirmation. (Class of assay: confirmatory) [Related pubchem assays (depositor defined):AID684]	F	BAO_0000019	assay format	Homo sapiens	None	None	None	None	CHEMBL2821	Coagulation factor XII	Homo sapiens	SINGLE PROTEIN	CHEMBL1201862	7	PubChem BioAssays			None
CHEMBL427449		0	428.95	0	3.15	SID4249500	CN1CCN(C(=O)c2ccc3c(=O)n(Cc4ccc(Cl)cc4)c(=S)[nH]c3c2)CC1	IC50	'>'	50000.0	nM			inactive	UO_0000065					False	CHEMBL1737911	PUBCHEM_BIOASSAY: Factor XIIa Dose Response Confirmation. (Class of assay: confirmatory) [Related pubchem assays (depositor defined):AID684]	F	BAO_0000019	assay format	Homo sapiens	None	None	None	None	CHEMBL2821	Coagulation factor XII	Homo sapiens	SINGLE PROTEIN	CHEMBL1201862	7	PubChem BioAssays			None
CHEMBL1413487		0	288.30	0	2.51	SID4262652	Cc1noc(C)c1C(=O)NC(C)c1ccc2c(c1)OCO2	IC50	'>'	50000.0	nM			inactive	UO_0000065					False	CHEMBL1737911	PUBCHEM_BIOASSAY: Factor XIIa Dose Response Confirmation. (Class of assay: confirmatory) [Related pubchem assays (depositor defined):AID684]	F	BAO_0000019	assay format	Homo sapiens	None	None	None	None	CHEMBL2821	Coagulation factor XII	Homo sapiens	SINGLE PROTEIN	CHEMBL1201862	7	PubChem BioAssays			None
CHEMBL1569176		0	271.15	0	3.79	SID7975495	O=C(Nc1ccc(Cl)c(Cl)c1)N1CC=CCC1	IC50	'>'	50000.0	nM			inactive	UO_0000065					False	CHEMBL1737911	PUBCHEM_BIOASSAY: Factor XIIa Dose Response Confirmation. (Class of assay: confirmatory) [Related pubchem assays (depositor defined):AID684]	F	BAO_0000019	assay format	Homo sapiens	None	None	None	None	CHEMBL2821	Coagulation factor XII	Homo sapiens	SINGLE PROTEIN	CHEMBL1201862	7	PubChem BioAssays			None
CHEMBL1451987		0	307.39	0	3.06	SID7968653	Cc1c(C(=O)OCCOC(C)C)[nH]c2c1C(=O)CC(C)(C)C2	IC50	'>'	50000.0	nM			inactive	UO_0000065					False	CHEMBL1737911	PUBCHEM_BIOASSAY: Factor XIIa Dose Response Confirmation. (Class of assay: confirmatory) [Related pubchem assays (depositor defined):AID684]	F	BAO_0000019	assay format	Homo sapiens	None	None	None	None	CHEMBL2821	Coagulation factor XII	Homo sapiens	SINGLE PROTEIN	CHEMBL1201862	7	PubChem BioAssays			None
CHEMBL1374111		0	417.49	0	2.33	SID4262860	COc1ccc(CNc2nc(NCc3ccc(OC)cc3)n(S(C)(=O)=O)n2)cc1	IC50	'>'	50000.0	nM			inactive	UO_0000065					False	CHEMBL1737911	PUBCHEM_BIOASSAY: Factor XIIa Dose Response Confirmation. (Class of assay: confirmatory) [Related pubchem assays (depositor defined):AID684]	F	BAO_0000019	assay format	Homo sapiens	None	None	None	None	CHEMBL2821	Coagulation factor XII	Homo sapiens	SINGLE PROTEIN	CHEMBL1201862	7	PubChem BioAssays			None
CHEMBL1601703		0	302.38	0	3.61	SID4249148	O=C(Cc1ccc(-n2cccc2)cc1)N1CCc2ccccc21	IC50	'>'	50000.0	nM			inactive	UO_0000065					False	CHEMBL1737911	PUBCHEM_BIOASSAY: Factor XIIa Dose Response Confirmation. (Class of assay: confirmatory) [Related pubchem assays (depositor defined):AID684]	F	BAO_0000019	assay format	Homo sapiens	None	None	None	None	CHEMBL2821	Coagulation factor XII	Homo sapiens	SINGLE PROTEIN	CHEMBL1201862	7	PubChem BioAssays			None
CHEMBL1319092		0	287.31	0	2.52	SID4255966	O=C(CCC1COc2ccccc2O1)NCc1ccco1	IC50	'>'	50000.0	nM			inactive	UO_0000065					False	CHEMBL1737911	PUBCHEM_BIOASSAY: Factor XIIa Dose Response Confirmation. (Class of assay: confirmatory) [Related pubchem assays (depositor defined):AID684]	F	BAO_0000019	assay format	Homo sapiens	None	None	None	None	CHEMBL2821	Coagulation factor XII	Homo sapiens	SINGLE PROTEIN	CHEMBL1201862	7	PubChem BioAssays			None
CHEMBL1360892		0	456.45	0	4.15	SID16953371	O=C1CN(C(=O)COC(=O)c2oc3ccccc3c2COc2ccccc2)c2ccccc2N1	IC50	'>'	50000.0	nM			inactive	UO_0000065					False	CHEMBL1738424	PUBCHEM_BIOASSAY: Factor XIIa 1536 HTS Dose Response Confirmation. (Class of assay: confirmatory) [Related pubchem assays (depositor defined):AID800]	F	BAO_0000019	assay format	Homo sapiens	None	None	None	None	CHEMBL2821	Coagulation factor XII	Homo sapiens	SINGLE PROTEIN	CHEMBL1201862	7	PubChem BioAssays			None
CHEMBL1353792		0	393.44	0	2.39	SID14747210	Cc1ccc(C)c(NC(=O)CN(C)C(=O)CCN2C(=O)c3ccccc3C2=O)c1	IC50	'>'	50000.0	nM			inactive	UO_0000065					False	CHEMBL1738424	PUBCHEM_BIOASSAY: Factor XIIa 1536 HTS Dose Response Confirmation. (Class of assay: confirmatory) [Related pubchem assays (depositor defined):AID800]	F	BAO_0000019	assay format	Homo sapiens	None	None	None	None	CHEMBL2821	Coagulation factor XII	Homo sapiens	SINGLE PROTEIN	CHEMBL1201862	7	PubChem BioAssays			None
CHEMBL1305833		0	330.73	0	3.75	SID24822638	CC(=O)Nc1ccc(-c2nc3cc(Cl)c([N+](=O)[O-])cc3[nH]2)cc1	IC50	'>'	50000.0	nM			inactive	UO_0000065					False	CHEMBL1738424	PUBCHEM_BIOASSAY: Factor XIIa 1536 HTS Dose Response Confirmation. (Class of assay: confirmatory) [Related pubchem assays (depositor defined):AID800]	F	BAO_0000019	assay format	Homo sapiens	None	None	None	None	CHEMBL2821	Coagulation factor XII	Homo sapiens	SINGLE PROTEIN	CHEMBL1201862	7	PubChem BioAssays			None
CHEMBL1530191		0	398.28	0	4.41	SID7972779	CCOC(=O)c1c(NC(=O)c2ccc(Br)o2)sc2c1CCCC2	IC50	'>'	50000.0	nM			inactive	UO_0000065					False	CHEMBL1738424	PUBCHEM_BIOASSAY: Factor XIIa 1536 HTS Dose Response Confirmation. (Class of assay: confirmatory) [Related pubchem assays (depositor defined):AID800]	F	BAO_0000019	assay format	Homo sapiens	None	None	None	None	CHEMBL2821	Coagulation factor XII	Homo sapiens	SINGLE PROTEIN	CHEMBL1201862	7	PubChem BioAssays			None
CHEMBL1391824		0	388.53	0	3.33	SID4251215	Cc1ccc(S(=O)(=O)N2CCN(Cc3cc(C(C)C)ccc3O)CC2)cc1	IC50	'>'	50000.0	nM			inactive	UO_0000065					False	CHEMBL1738424	PUBCHEM_BIOASSAY: Factor XIIa 1536 HTS Dose Response Confirmation. (Class of assay: confirmatory) [Related pubchem assays (depositor defined):AID800]	F	BAO_0000019	assay format	Homo sapiens	None	None	None	None	CHEMBL2821	Coagulation factor XII	Homo sapiens	SINGLE PROTEIN	CHEMBL1201862	7	PubChem BioAssays			None
CHEMBL493198		0	245.28	0	2.24	19	Cc1ccc2oc(=O)c(C(=O)NC(C)C)cc2c1	Activity						Not Active						False	CHEMBL1005174	Inhibition of human factor 12a at 50 uM	B	BAO_0000357	single protein format	Homo sapiens	None	None	None	None	CHEMBL2821	Coagulation factor XII	Homo sapiens	SINGLE PROTEIN	CHEMBL1150342	1	Scientific Literature	J. Med. Chem.	2008	None
CHEMBL1400668		0	456.52	0	1.89	SID24837586	O=C(Cn1[nH]c(=O)c2ccccc2c1=O)Nc1cccc(S(=O)(=O)N2CCCCCC2)c1	IC50	'>'	50000.0	nM			inactive	UO_0000065					False	CHEMBL1738424	PUBCHEM_BIOASSAY: Factor XIIa 1536 HTS Dose Response Confirmation. (Class of assay: confirmatory) [Related pubchem assays (depositor defined):AID800]	F	BAO_0000019	assay format	Homo sapiens	None	None	None	None	CHEMBL2821	Coagulation factor XII	Homo sapiens	SINGLE PROTEIN	CHEMBL1201862	7	PubChem BioAssays			None
CHEMBL1550158		0	417.44	0	2.25	SID4241916	COc1cccc(C(=O)Oc2cc(N)n(S(=O)(=O)c3ccc(C)cc3)n2)c1OC	IC50		34009.3	nM			Active	UO_0000065					False	CHEMBL1738424	PUBCHEM_BIOASSAY: Factor XIIa 1536 HTS Dose Response Confirmation. (Class of assay: confirmatory) [Related pubchem assays (depositor defined):AID800]	F	BAO_0000019	assay format	Homo sapiens	None	None	None	None	CHEMBL2821	Coagulation factor XII	Homo sapiens	SINGLE PROTEIN	CHEMBL1201862	7	PubChem BioAssays			None
CHEMBL1348828		0	323.74	0	2.99	SID17403498	Cc1ccc(C(=O)NCCNc2ccc(Cl)cc2[N+](=O)[O-])o1	IC50	'>'	50000.0	nM			inactive	UO_0000065					False	CHEMBL1738424	PUBCHEM_BIOASSAY: Factor XIIa 1536 HTS Dose Response Confirmation. (Class of assay: confirmatory) [Related pubchem assays (depositor defined):AID800]	F	BAO_0000019	assay format	Homo sapiens	None	None	None	None	CHEMBL2821	Coagulation factor XII	Homo sapiens	SINGLE PROTEIN	CHEMBL1201862	7	PubChem BioAssays			None
CHEMBL1446579		0	167.16	0	0.24	SID849192	Cc1ccn(CC(=O)O)c(=O)c1	IC50	'>'	50000.0	nM			inactive	UO_0000065					False	CHEMBL1738424	PUBCHEM_BIOASSAY: Factor XIIa 1536 HTS Dose Response Confirmation. (Class of assay: confirmatory) [Related pubchem assays (depositor defined):AID800]	F	BAO_0000019	assay format	Homo sapiens	None	None	None	None	CHEMBL2821	Coagulation factor XII	Homo sapiens	SINGLE PROTEIN	CHEMBL1201862	7	PubChem BioAssays			None
CHEMBL1327972		0	317.41	0	2.90	SID14727300	COCCN(C(=O)C1CC1)c1nnc(-c2ccc(C)cc2)s1	IC50	'>'	50000.0	nM			inactive	UO_0000065					False	CHEMBL1738424	PUBCHEM_BIOASSAY: Factor XIIa 1536 HTS Dose Response Confirmation. (Class of assay: confirmatory) [Related pubchem assays (depositor defined):AID800]	F	BAO_0000019	assay format	Homo sapiens	None	None	None	None	CHEMBL2821	Coagulation factor XII	Homo sapiens	SINGLE PROTEIN	CHEMBL1201862	7	PubChem BioAssays			None
CHEMBL1487486		0	320.69	0	2.12	SID24809881	NC(=NOC(=O)c1ccc(Cl)c([N+](=O)[O-])c1)c1ccccn1	IC50	'>'	50000.0	nM			inactive	UO_0000065					False	CHEMBL1738424	PUBCHEM_BIOASSAY: Factor XIIa 1536 HTS Dose Response Confirmation. (Class of assay: confirmatory) [Related pubchem assays (depositor defined):AID800]	F	BAO_0000019	assay format	Homo sapiens	None	None	None	None	CHEMBL2821	Coagulation factor XII	Homo sapiens	SINGLE PROTEIN	CHEMBL1201862	7	PubChem BioAssays			None
CHEMBL1313133		0	398.24	0	2.00	SID22404974	COc1ccc(C2=[N+](C)CCn3cccc32)c(OC)c1.[I-]	IC50	'>'	50000.0	nM			inactive	UO_0000065					False	CHEMBL1738424	PUBCHEM_BIOASSAY: Factor XIIa 1536 HTS Dose Response Confirmation. (Class of assay: confirmatory) [Related pubchem assays (depositor defined):AID800]	F	BAO_0000019	assay format	Homo sapiens	None	None	None	None	CHEMBL2821	Coagulation factor XII	Homo sapiens	SINGLE PROTEIN	CHEMBL1201862	7	PubChem BioAssays			None
CHEMBL1539334		0	319.77	0	3.60	SID14737980	CSc1nc(-c2ccco2)nn1C(=O)c1ccc(Cl)cc1	IC50		3957.2	nM			Active	UO_0000065					False	CHEMBL1738424	PUBCHEM_BIOASSAY: Factor XIIa 1536 HTS Dose Response Confirmation. (Class of assay: confirmatory) [Related pubchem assays (depositor defined):AID800]	F	BAO_0000019	assay format	Homo sapiens	None	None	None	None	CHEMBL2821	Coagulation factor XII	Homo sapiens	SINGLE PROTEIN	CHEMBL1201862	7	PubChem BioAssays			None
CHEMBL1566197		0	331.35	0	2.22	SID17432782	Cc1ccc(S(=O)(=O)ON2C(=O)c3ccccc3C2=O)c(C)c1	IC50		8476.46	nM			Active	UO_0000065					False	CHEMBL1738424	PUBCHEM_BIOASSAY: Factor XIIa 1536 HTS Dose Response Confirmation. (Class of assay: confirmatory) [Related pubchem assays (depositor defined):AID800]	F	BAO_0000019	assay format	Homo sapiens	None	None	None	None	CHEMBL2821	Coagulation factor XII	Homo sapiens	SINGLE PROTEIN	CHEMBL1201862	7	PubChem BioAssays			None
CHEMBL1985591		0	306.32	0	4.02	SID14742137	CC(=O)Oc1oc(-c2ccccc2)nc1/C=N/c1ccccc1	IC50	'>'	50000.0	nM			inactive	UO_0000065					False	CHEMBL1738424	PUBCHEM_BIOASSAY: Factor XIIa 1536 HTS Dose Response Confirmation. (Class of assay: confirmatory) [Related pubchem assays (depositor defined):AID800]	F	BAO_0000019	assay format	Homo sapiens	None	None	None	None	CHEMBL2821	Coagulation factor XII	Homo sapiens	SINGLE PROTEIN	CHEMBL1201862	7	PubChem BioAssays			None
CHEMBL1327635		0	270.24	0	2.91	SID24807634	Cc1cc(=O)oc2cc(OC(=O)c3ccco3)ccc12	IC50	'>'	50000.0	nM			inactive	UO_0000065					False	CHEMBL1738424	PUBCHEM_BIOASSAY: Factor XIIa 1536 HTS Dose Response Confirmation. (Class of assay: confirmatory) [Related pubchem assays (depositor defined):AID800]	F	BAO_0000019	assay format	Homo sapiens	None	None	None	None	CHEMBL2821	Coagulation factor XII	Homo sapiens	SINGLE PROTEIN	CHEMBL1201862	7	PubChem BioAssays			None
CHEMBL1453608		0	245.20	0	0.68	SID26671327	O=C(Nc1cc(O)nc2ncnn12)c1ccco1	IC50	'>'	50000.0	nM			inactive	UO_0000065					False	CHEMBL1738424	PUBCHEM_BIOASSAY: Factor XIIa 1536 HTS Dose Response Confirmation. (Class of assay: confirmatory) [Related pubchem assays (depositor defined):AID800]	F	BAO_0000019	assay format	Homo sapiens	None	None	None	None	CHEMBL2821	Coagulation factor XII	Homo sapiens	SINGLE PROTEIN	CHEMBL1201862	7	PubChem BioAssays			None
CHEMBL1466197		0	324.13	0	3.30	SID14731286	Cc1c(NC(=O)c2ccc(Br)o2)cccc1C(=O)O	IC50	'>'	50000.0	nM			inactive	UO_0000065					False	CHEMBL1738424	PUBCHEM_BIOASSAY: Factor XIIa 1536 HTS Dose Response Confirmation. (Class of assay: confirmatory) [Related pubchem assays (depositor defined):AID800]	F	BAO_0000019	assay format	Homo sapiens	None	None	None	None	CHEMBL2821	Coagulation factor XII	Homo sapiens	SINGLE PROTEIN	CHEMBL1201862	7	PubChem BioAssays			None
CHEMBL1407181		0	265.77	0	3.18	SID4258267	Cc1cnn(C(S)=NCc2ccc(Cl)cc2)c1	IC50	'>'	50000.0	nM			inactive	UO_0000065					False	CHEMBL1738424	PUBCHEM_BIOASSAY: Factor XIIa 1536 HTS Dose Response Confirmation. (Class of assay: confirmatory) [Related pubchem assays (depositor defined):AID800]	F	BAO_0000019	assay format	Homo sapiens	None	None	None	None	CHEMBL2821	Coagulation factor XII	Homo sapiens	SINGLE PROTEIN	CHEMBL1201862	7	PubChem BioAssays			None
CHEMBL1455943		0	325.28	0	1.55	SID24802824	C#CCOc1nc(Nc2cccc([N+](=O)[O-])c2)nc(OCC#C)n1	IC50	'>'	50000.0	nM			inactive	UO_0000065					False	CHEMBL1738424	PUBCHEM_BIOASSAY: Factor XIIa 1536 HTS Dose Response Confirmation. (Class of assay: confirmatory) [Related pubchem assays (depositor defined):AID800]	F	BAO_0000019	assay format	Homo sapiens	None	None	None	None	CHEMBL2821	Coagulation factor XII	Homo sapiens	SINGLE PROTEIN	CHEMBL1201862	7	PubChem BioAssays			None
CHEMBL1493095		0	383.49	0	3.93	SID14733740	CCC(C)(C(=O)NC1CCCCC1)N(Cc1ccco1)C(=O)c1ccccn1	IC50	'>'	50000.0	nM			inactive	UO_0000065					False	CHEMBL1738424	PUBCHEM_BIOASSAY: Factor XIIa 1536 HTS Dose Response Confirmation. (Class of assay: confirmatory) [Related pubchem assays (depositor defined):AID800]	F	BAO_0000019	assay format	Homo sapiens	None	None	None	None	CHEMBL2821	Coagulation factor XII	Homo sapiens	SINGLE PROTEIN	CHEMBL1201862	7	PubChem BioAssays			None
CHEMBL1541575		0	344.46	0	3.65	SID14739374	COc1ccc(/C=C2/SC(=S)N(n3c(C)ccc3C)C2=O)cc1	IC50	'>'	50000.0	nM			inactive	UO_0000065					False	CHEMBL1738424	PUBCHEM_BIOASSAY: Factor XIIa 1536 HTS Dose Response Confirmation. (Class of assay: confirmatory) [Related pubchem assays (depositor defined):AID800]	F	BAO_0000019	assay format	Homo sapiens	None	None	None	None	CHEMBL2821	Coagulation factor XII	Homo sapiens	SINGLE PROTEIN	CHEMBL1201862	7	PubChem BioAssays			None
CHEMBL1159857		0	460.94	0	2.96	18	N=C(N)SCCOc1oc(=O)c2cc(NC(=O)[C@@H](N)Cc3ccccc3)ccc2c1Cl	K obs / 1	'='	82000.0	M-1 s-1									False	CHEMBL663255	Inhibition of human coagulation factor XII (inhibitor concentration were 3.6-4.9 uM)	B	BAO_0000357	single protein format	Homo sapiens	None	None	None	None	CHEMBL2821	Coagulation factor XII	Homo sapiens	SINGLE PROTEIN	CHEMBL1127646	1	Scientific Literature	J. Med. Chem.	1994	None
CHEMBL3981800		0	635.19	1	4.13	BDBM200207	CCOc1ccc(C[C@@H](NC(=O)c2sccc2Cl)C(=O)N[C@H](C(=O)NCc2ccc(CN)cc2)[C@H](O)c2ccccc2)cc1	IC50	'>'	10000.0	nM			356191	UO_0000065					False	CHEMBL3887818	Enzyme Assay: Human serine protease enzymes plasmin, thrombin, trypsin, Factor Xa and Factor XIIa were assayed for enzymatic activity using an appropriate fluorogenic substrate. Protease activity was measured by monitoring the accumulation of liberated fluorescence from the substrate over 5 minutes. The linear rate of fluorescence increase per minute was expressed as percentage (%) activity. The …	B	BAO_0000357	single protein format	None	None	None	None	None	CHEMBL2821	Coagulation factor XII	Homo sapiens	SINGLE PROTEIN	CHEMBL3886459	37	BindingDB Database		2016	None
CHEMBL505986		0	588.69	2	0.57	12a	CC[C@H](C)[C@H](NS(=O)(=O)Cc1ccccc1C(=O)O)C(=O)N[C@@H](CCC(N)=O)C(=O)NCc1ccc(C(=N)N)cc1	Ki	'>'	100000.0	nM				UO_0000065					False	CHEMBL1005618	Inhibition of human factor 12a	B	BAO_0000357	single protein format	Homo sapiens	None	None	None	None	CHEMBL2821	Coagulation factor XII	Homo sapiens	SINGLE PROTEIN	CHEMBL1156606	1	Scientific Literature	Bioorg. Med. Chem. Lett.	2008	None
CHEMBL107743		0	619.81	1	1.99	(L)-27	Cc1c(C)c(S(=O)(=O)N[C@H](Cc2cccc(C(=N)N)c2)C(=O)N2CCN(S(C)(=O)=O)CC2)c(C)c2c1OC(C)(C)CC2	Ki	'>'	1000000.0	nM		Outside typical range		UO_0000065					False	CHEMBL663254	Inhibitory activity against Coagulation factor XII	B	BAO_0000357	single protein format	None	None	None	None	None	CHEMBL2821	Coagulation factor XII	Homo sapiens	SINGLE PROTEIN	CHEMBL1130155	1	Scientific Literature	J. Med. Chem.	1997	None
CHEMBL1533635		0	404.51	1	5.98	SID4260406	CC1=C(C(=O)Nc2ccc(C)cc2)C(c2ccc(C)o2)C2=C(O)CC(C)(C)CC2=N1	IC50	'>'	50000.0	nM			inactive	UO_0000065					False	CHEMBL1738424	PUBCHEM_BIOASSAY: Factor XIIa 1536 HTS Dose Response Confirmation. (Class of assay: confirmatory) [Related pubchem assays (depositor defined):AID800]	F	BAO_0000019	assay format	Homo sapiens	None	None	None	None	CHEMBL2821	Coagulation factor XII	Homo sapiens	SINGLE PROTEIN	CHEMBL1201862	7	PubChem BioAssays			None
CHEMBL1594443		0	394.45	0	3.98	SID24787354	COc1cc2ccccc2cc1C(=O)NC(=S)Nc1cc(C(=O)O)ccc1C	IC50	'>'	50000.0	nM			inactive	UO_0000065					False	CHEMBL1738424	PUBCHEM_BIOASSAY: Factor XIIa 1536 HTS Dose Response Confirmation. (Class of assay: confirmatory) [Related pubchem assays (depositor defined):AID800]	F	BAO_0000019	assay format	Homo sapiens	None	None	None	None	CHEMBL2821	Coagulation factor XII	Homo sapiens	SINGLE PROTEIN	CHEMBL1201862	7	PubChem BioAssays			None
CHEMBL1418932		0	435.57	0	4.47	SID24811677	O=C(CN=C(S)N(Cc1ccccc1)Cc1ccccc1F)NCCc1ccccc1	IC50	'>'	50000.0	nM			inactive	UO_0000065					False	CHEMBL1738424	PUBCHEM_BIOASSAY: Factor XIIa 1536 HTS Dose Response Confirmation. (Class of assay: confirmatory) [Related pubchem assays (depositor defined):AID800]	F	BAO_0000019	assay format	Homo sapiens	None	None	None	None	CHEMBL2821	Coagulation factor XII	Homo sapiens	SINGLE PROTEIN	CHEMBL1201862	7	PubChem BioAssays			None
CHEMBL3208908		0	309.29	0	2.23	SID26662077	O=C(N/N=C/c1ccccc1[N+](=O)[O-])c1ccc2[nH]cnc2c1	IC50		3296.42	nM			Active	UO_0000065					False	CHEMBL1738424	PUBCHEM_BIOASSAY: Factor XIIa 1536 HTS Dose Response Confirmation. (Class of assay: confirmatory) [Related pubchem assays (depositor defined):AID800]	F	BAO_0000019	assay format	Homo sapiens	None	None	None	None	CHEMBL2821	Coagulation factor XII	Homo sapiens	SINGLE PROTEIN	CHEMBL1201862	7	PubChem BioAssays			None
CHEMBL506769		0	579.70	2	0.39	12e	CSCC[C@H](NC(=O)[C@@H](NS(=O)(=O)Cc1cccc(C(=O)O)c1)[C@@H](C)O)C(=O)NCc1ccc(C(=N)N)cc1	Ki	'>'	100000.0	nM				UO_0000065					False	CHEMBL1005618	Inhibition of human factor 12a	B	BAO_0000357	single protein format	Homo sapiens	None	None	None	None	CHEMBL2821	Coagulation factor XII	Homo sapiens	SINGLE PROTEIN	CHEMBL1156606	1	Scientific Literature	Bioorg. Med. Chem. Lett.	2008	None
CHEMBL527117		0	591.76	2	2.06	12f	CC[C@H](C)[C@H](NS(=O)(=O)Cc1cccc(C(=O)O)c1)C(=O)N[C@@H](CCSC)C(=O)NCc1ccc(C(=N)N)cc1	Ki	'>'	100000.0	nM				UO_0000065					False	CHEMBL1005618	Inhibition of human factor 12a	B	BAO_0000357	single protein format	Homo sapiens	None	None	None	None	CHEMBL2821	Coagulation factor XII	Homo sapiens	SINGLE PROTEIN	CHEMBL1156606	1	Scientific Literature	Bioorg. Med. Chem. Lett.	2008	None
CHEMBL4101024		0	2158.67	None	None	18	CC(C)C[C@@H]1NC(=O)[C@H](CCC(N)=O)NC(=O)[C@H](CCCNC(=N)N)NC(=O)[C@@H]2CSCCC(=O)N3CN(CN(C3)C(=O)CCSC[C@@H](C(=O)N[C@@H](CCCNC(=N)N)C(=O)N[C@@H](Cc3c[nH]c4ccccc34)C(=O)O)NC(=O)[C@H](CCCNC(=N)N)NC1=O)C(=O)CCSC[C@H](NC(=O)[C@@H](N)CCCNC(=N)N)C(=O)N[C@@H](Cc1ccccc1)C(=O)N[C@@H](CCCNC(=N)N)C(=O)N[C@@H](CC(C)C)C(=O)N[C@@H](CC(C)C)C(=O)N2	Ki	'='	13.0	nM	7.89			UO_0000065	3.65	None	None	None	False	CHEMBL3993307	Inhibition of human beta factor 12a using fluorogenic substrate Boc-Gln-Gly-Arg-AMC preincubated for 10 mins followed by addition of substrate measured every min for 30 mins	B	BAO_0000357	single protein format	Homo sapiens	None	None	None	None	CHEMBL2821	Coagulation factor XII	Homo sapiens	SINGLE PROTEIN	CHEMBL3992518	1	Scientific Literature	J Med Chem	2017	None
CHEMBL1486909		0	202.22	0	0.86	SID14731887	Cc1ccc(C(=O)n2cnnc2N)cc1	IC50		9179.69	nM			Active	UO_0000065					False	CHEMBL1738613	PUBCHEM_BIOASSAY: Factor XIIa Dose Response Confirmation from Single Well HTS. (Class of assay: confirmatory) [Related pubchem assays (depositor defined):AID701]	F	BAO_0000019	assay format	Homo sapiens	None	None	None	None	CHEMBL2821	Coagulation factor XII	Homo sapiens	SINGLE PROTEIN	CHEMBL1201862	7	PubChem BioAssays			None
CHEMBL1416285		0	292.34	0	2.72	SID4255214	Cc1ccc(-c2nc(N)n(C(=O)Cc3ccccc3)n2)cc1	IC50		6256.45	nM			Active	UO_0000065					False	CHEMBL1738613	PUBCHEM_BIOASSAY: Factor XIIa Dose Response Confirmation from Single Well HTS. (Class of assay: confirmatory) [Related pubchem assays (depositor defined):AID701]	F	BAO_0000019	assay format	Homo sapiens	None	None	None	None	CHEMBL2821	Coagulation factor XII	Homo sapiens	SINGLE PROTEIN	CHEMBL1201862	7	PubChem BioAssays			None
CHEMBL437061		0	227.22	0	2.02	SID4256116	Cc1occc1C(=O)n1nnc2ccccc21	IC50		8961.41	nM			Active	UO_0000065					False	CHEMBL1738613	PUBCHEM_BIOASSAY: Factor XIIa Dose Response Confirmation from Single Well HTS. (Class of assay: confirmatory) [Related pubchem assays (depositor defined):AID701]	F	BAO_0000019	assay format	Homo sapiens	None	None	None	None	CHEMBL2821	Coagulation factor XII	Homo sapiens	SINGLE PROTEIN	CHEMBL1201862	7	PubChem BioAssays			None
CHEMBL1602978		0	343.38	0	1.74	SID14746921	N#Cc1ccc(NC(=O)COC(=O)CNC(=O)C2CCCCC2)cc1	IC50	'>'	50000.0	nM			inactive	UO_0000065					False	CHEMBL1738613	PUBCHEM_BIOASSAY: Factor XIIa Dose Response Confirmation from Single Well HTS. (Class of assay: confirmatory) [Related pubchem assays (depositor defined):AID701]	F	BAO_0000019	assay format	Homo sapiens	None	None	None	None	CHEMBL2821	Coagulation factor XII	Homo sapiens	SINGLE PROTEIN	CHEMBL1201862	7	PubChem BioAssays			None
CHEMBL1428258		0	273.68	0	3.70	SID14726330	O=C(Oc1ccc(Cl)c2cccnc12)c1ccco1	IC50		21575.89	nM			Active	UO_0000065					False	CHEMBL1738613	PUBCHEM_BIOASSAY: Factor XIIa Dose Response Confirmation from Single Well HTS. (Class of assay: confirmatory) [Related pubchem assays (depositor defined):AID701]	F	BAO_0000019	assay format	Homo sapiens	None	None	None	None	CHEMBL2821	Coagulation factor XII	Homo sapiens	SINGLE PROTEIN	CHEMBL1201862	7	PubChem BioAssays			None
CHEMBL1444946		0	309.12	0	3.46	SID7974734	CC(=O)c1ccc(OC(=O)c2ccc(Br)o2)cc1	IC50		18527.74	nM			Active	UO_0000065					False	CHEMBL1738613	PUBCHEM_BIOASSAY: Factor XIIa Dose Response Confirmation from Single Well HTS. (Class of assay: confirmatory) [Related pubchem assays (depositor defined):AID701]	F	BAO_0000019	assay format	Homo sapiens	None	None	None	None	CHEMBL2821	Coagulation factor XII	Homo sapiens	SINGLE PROTEIN	CHEMBL1201862	7	PubChem BioAssays			None
CHEMBL1352482		0	284.27	0	3.22	SID14729860	Cc1cc(OC(=O)c2ccco2)c2c(C)cc(=O)oc2c1	IC50	'>'	50000.0	nM			inconclusive	UO_0000065					False	CHEMBL1738613	PUBCHEM_BIOASSAY: Factor XIIa Dose Response Confirmation from Single Well HTS. (Class of assay: confirmatory) [Related pubchem assays (depositor defined):AID701]	F	BAO_0000019	assay format	Homo sapiens	None	None	None	None	CHEMBL2821	Coagulation factor XII	Homo sapiens	SINGLE PROTEIN	CHEMBL1201862	7	PubChem BioAssays			None
CHEMBL522376		0	337.42	0	3.80	23	Cc1ccc2oc(=O)c(C(=O)NC34CC5CC(CC(C5)C3)C4)cc2c1	IC50	'='	29000.0	nM	4.54			UO_0000065	13.45	0.25	0.74	7.65	False	CHEMBL1005173	Inhibition of human factor 12a	B	BAO_0000357	single protein format	Homo sapiens	None	None	None	None	CHEMBL2821	Coagulation factor XII	Homo sapiens	SINGLE PROTEIN	CHEMBL1150342	1	Scientific Literature	J. Med. Chem.	2008	None
CHEMBL3660184		0	663.85	2	2.00	BDBM108108	N=C(N)c1ccc(CNC(=O)[C@H](CCC2CCNCC2)NC(=O)[C@@H](CCCc2cc[n+]([O-])cc2)NS(=O)(=O)Cc2ccccc2)cc1	Ki	'='	870.0	nM	6.06		228282	UO_0000065	9.13	0.18	4.06	3.14	False	CHEMBL3887052	Inhibition Assay: Inhibition of human alpha-FXIIa was determined by the method described in [0092]-[0098] using activated human alpha-Factor XII (activated Hageman Factor) from Enzyme Research Laboratories at 50 mPEU/mL and CHA-Gly-Arg-pNA at 2 mM, 1 mM, and 0.5 mM as substrate; results are reported as Ki values (nanomolar).	B	BAO_0000357	single protein format	None	None	None	None	None	CHEMBL2821	Coagulation factor XII	Homo sapiens	SINGLE PROTEIN	CHEMBL3639037	37	BindingDB Database		2013	None
CHEMBL238707		0	515.51	2	6.25	3	N=C(N)c1ccc(C(NC(=O)OCc2ccccc2)P(=O)(Oc2ccccc2)Oc2ccccc2)cc1	K obs / 1	'='	20.0	M-1 s-1									False	CHEMBL663256	The compound was measured for inhibitory activity against human coagulation factor XII	B	BAO_0000357	single protein format	None	None	None	None	None	CHEMBL2821	Coagulation factor XII	Homo sapiens	SINGLE PROTEIN	CHEMBL1127475	1	Scientific Literature	J. Med. Chem.	1994	None
CHEMBL1160481		0	625.67	1	5.00	6	N=C(N)c1ccc(C(NC(=O)[C@@H]2CCCN2C(=O)[C@@H](N)Cc2ccccc2)P(=O)(Oc2ccccc2)Oc2ccccc2)cc1	K obs / 1	'='	2.8	M-1 s-1									False	CHEMBL663256	The compound was measured for inhibitory activity against human coagulation factor XII	B	BAO_0000357	single protein format	None	None	None	None	None	CHEMBL2821	Coagulation factor XII	Homo sapiens	SINGLE PROTEIN	CHEMBL1127475	1	Scientific Literature	J. Med. Chem.	1994	None
CHEMBL107911		0	479.61	0	1.79	(L)-2	CN1CCN(C(=O)[C@@H](Cc2cccc(C(=N)N)c2)NS(=O)(=O)c2ccc3ccccc3c2)CC1	Ki	'='	280000.0	nM		Outside typical range		UO_0000065					False	CHEMBL663254	Inhibitory activity against Coagulation factor XII	B	BAO_0000357	single protein format	None	None	None	None	None	CHEMBL2821	Coagulation factor XII	Homo sapiens	SINGLE PROTEIN	CHEMBL1130155	1	Scientific Literature	J. Med. Chem.	1997	None
CHEMBL1337481		0	304.35	0	2.45	SID4256725	N#Cc1c2n(c3c(=O)n(Cc4ccccc4)cnc13)CCCC2	IC50	'>'	50000.0	nM			inactive	UO_0000065					False	CHEMBL1738424	PUBCHEM_BIOASSAY: Factor XIIa 1536 HTS Dose Response Confirmation. (Class of assay: confirmatory) [Related pubchem assays (depositor defined):AID800]	F	BAO_0000019	assay format	Homo sapiens	None	None	None	None	CHEMBL2821	Coagulation factor XII	Homo sapiens	SINGLE PROTEIN	CHEMBL1201862	7	PubChem BioAssays			None
CHEMBL1556715		0	232.67	0	2.04	SID4255197	N#Cc1cnn(Cc2ccc(Cl)cc2)c1N	IC50	'>'	50000.0	nM			inactive	UO_0000065					False	CHEMBL1738424	PUBCHEM_BIOASSAY: Factor XIIa 1536 HTS Dose Response Confirmation. (Class of assay: confirmatory) [Related pubchem assays (depositor defined):AID800]	F	BAO_0000019	assay format	Homo sapiens	None	None	None	None	CHEMBL2821	Coagulation factor XII	Homo sapiens	SINGLE PROTEIN	CHEMBL1201862	7	PubChem BioAssays			None
CHEMBL1411796		0	293.36	0	1.97	SID852413	CCOc1cc(CO)ccc1OCC(=O)N1CCCCC1	IC50	'>'	50000.0	nM			inactive	UO_0000065					False	CHEMBL1738424	PUBCHEM_BIOASSAY: Factor XIIa 1536 HTS Dose Response Confirmation. (Class of assay: confirmatory) [Related pubchem assays (depositor defined):AID800]	F	BAO_0000019	assay format	Homo sapiens	None	None	None	None	CHEMBL2821	Coagulation factor XII	Homo sapiens	SINGLE PROTEIN	CHEMBL1201862	7	PubChem BioAssays			None
CHEMBL3197887		0	297.34	0	2.77	SID24792108	Sc1nnc(-c2ccncc2)n1/N=C/C=C/c1ccco1	IC50		45282.07	nM			Active	UO_0000065					False	CHEMBL1738424	PUBCHEM_BIOASSAY: Factor XIIa 1536 HTS Dose Response Confirmation. (Class of assay: confirmatory) [Related pubchem assays (depositor defined):AID800]	F	BAO_0000019	assay format	Homo sapiens	None	None	None	None	CHEMBL2821	Coagulation factor XII	Homo sapiens	SINGLE PROTEIN	CHEMBL1201862	7	PubChem BioAssays			None
CHEMBL1452091		0	328.34	0	2.52	SID845527	O=C(c1ccc2c(c1)OCO2)N1CCN(c2ccc(F)cc2)CC1	IC50	'>'	50000.0	nM			inactive	UO_0000065					False	CHEMBL1738613	PUBCHEM_BIOASSAY: Factor XIIa Dose Response Confirmation from Single Well HTS. (Class of assay: confirmatory) [Related pubchem assays (depositor defined):AID701]	F	BAO_0000019	assay format	Homo sapiens	None	None	None	None	CHEMBL2821	Coagulation factor XII	Homo sapiens	SINGLE PROTEIN	CHEMBL1201862	7	PubChem BioAssays			None
CHEMBL1466241		0	291.36	0	3.01	SID4257399	CSc1nc(-c2ccco2)nn1C(=O)c1cccs1	IC50		11614.72	nM			Active	UO_0000065					False	CHEMBL1738613	PUBCHEM_BIOASSAY: Factor XIIa Dose Response Confirmation from Single Well HTS. (Class of assay: confirmatory) [Related pubchem assays (depositor defined):AID701]	F	BAO_0000019	assay format	Homo sapiens	None	None	None	None	CHEMBL2821	Coagulation factor XII	Homo sapiens	SINGLE PROTEIN	CHEMBL1201862	7	PubChem BioAssays			None
CHEMBL1301660		0	329.42	0	3.25	SID14732912	Cc1ccc(NC(=O)C2(S(=O)(=O)c3ccc(C)cc3)CC2)cc1	IC50	'>'	50000.0	nM			inactive	UO_0000065					False	CHEMBL1738613	PUBCHEM_BIOASSAY: Factor XIIa Dose Response Confirmation from Single Well HTS. (Class of assay: confirmatory) [Related pubchem assays (depositor defined):AID701]	F	BAO_0000019	assay format	Homo sapiens	None	None	None	None	CHEMBL2821	Coagulation factor XII	Homo sapiens	SINGLE PROTEIN	CHEMBL1201862	7	PubChem BioAssays			None
CHEMBL1507117		0	475.96	0	4.80	SID26659546	O=S(=O)([N-]c1nc2ccccc2nc1-[n+]1ccn(Cc2ccccc2)c1)c1ccc(Cl)cc1	IC50	'>'	50000.0	nM			inactive	UO_0000065					False	CHEMBL1738424	PUBCHEM_BIOASSAY: Factor XIIa 1536 HTS Dose Response Confirmation. (Class of assay: confirmatory) [Related pubchem assays (depositor defined):AID800]	F	BAO_0000019	assay format	Homo sapiens	None	None	None	None	CHEMBL2821	Coagulation factor XII	Homo sapiens	SINGLE PROTEIN	CHEMBL1201862	7	PubChem BioAssays			None
CHEMBL1580157		0	356.23	0	4.49	SID17386456	COC(=O)c1sccc1NC(=O)/C=C/c1c(Cl)cccc1Cl	IC50	'>'	50000.0	nM			inactive	UO_0000065					False	CHEMBL1738424	PUBCHEM_BIOASSAY: Factor XIIa 1536 HTS Dose Response Confirmation. (Class of assay: confirmatory) [Related pubchem assays (depositor defined):AID800]	F	BAO_0000019	assay format	Homo sapiens	None	None	None	None	CHEMBL2821	Coagulation factor XII	Homo sapiens	SINGLE PROTEIN	CHEMBL1201862	7	PubChem BioAssays			None
CHEMBL1358959		0	408.42	0	3.68	SID7976649	COc1cc(OC)cc(C(=O)N2CCN(Cc3ccccc3C(F)(F)F)CC2)c1	IC50	'>'	50000.0	nM			inactive	UO_0000065					False	CHEMBL1738424	PUBCHEM_BIOASSAY: Factor XIIa 1536 HTS Dose Response Confirmation. (Class of assay: confirmatory) [Related pubchem assays (depositor defined):AID800]	F	BAO_0000019	assay format	Homo sapiens	None	None	None	None	CHEMBL2821	Coagulation factor XII	Homo sapiens	SINGLE PROTEIN	CHEMBL1201862	7	PubChem BioAssays			None
CHEMBL1341153		0	373.41	0	2.93	SID24808779	O=C(CCCN1C(=O)c2cccc3cccc(c23)C1=O)NCc1cccnc1	IC50	'>'	50000.0	nM			inactive	UO_0000065					False	CHEMBL1738424	PUBCHEM_BIOASSAY: Factor XIIa 1536 HTS Dose Response Confirmation. (Class of assay: confirmatory) [Related pubchem assays (depositor defined):AID800]	F	BAO_0000019	assay format	Homo sapiens	None	None	None	None	CHEMBL2821	Coagulation factor XII	Homo sapiens	SINGLE PROTEIN	CHEMBL1201862	7	PubChem BioAssays			None
CHEMBL1269185		0	607.75	1	4.68	8	COC[C@H](NC(=O)Cc1cccc(OCc2ccccc2)c1)C(=O)N[C@@H](CCc1ccccc1)C(=O)NCc1ccc(C)cc1	Inhibition						Active						False	CHEMBL1274758	Inhibition of human coagulation factor beta 12a at 100 uM	B	BAO_0000357	single protein format	Homo sapiens	None	None	None	None	CHEMBL2821	Coagulation factor XII	Homo sapiens	SINGLE PROTEIN	CHEMBL1268915	1	Scientific Literature	Bioorg. Med. Chem. Lett.	2010	None
CHEMBL1084478		0	336.35	0	4.03	SID857378	COc1ccccc1/N=C/c1nc(-c2ccccc2)oc1OC(C)=O	IC50		48759.69	nM			Active	UO_0000065					False	CHEMBL1737911	PUBCHEM_BIOASSAY: Factor XIIa Dose Response Confirmation. (Class of assay: confirmatory) [Related pubchem assays (depositor defined):AID684]	F	BAO_0000019	assay format	Homo sapiens	None	None	None	None	CHEMBL2821	Coagulation factor XII	Homo sapiens	SINGLE PROTEIN	CHEMBL1201862	7	PubChem BioAssays			None
CHEMBL2448529		0	1351.60	None	None	3	C[C@@H]1NC(=O)[C@@H]2CCCN2C(=O)[C@@H]2CCCN2C(=O)[C@@H]2CSCc3cc(cc(c3)CSC[C@@H](C(=O)NCC(=O)O)NC(=O)[C@H](Cc3ccc(O)cc3)NC1=O)CSC[C@H](NC(=O)CN)C(=O)NCC(=O)NCC(=O)N[C@@H](CCCNC(=N)N)C(=O)N1CCC[C@H]1C(=O)N2	Activity	'='	20.0	%				UO_0000187					False	CHEMBL2339775	Inhibition of factor 12 in human plasma assessed as residual activity at 500 uM relative to control	B	BAO_0000357	single protein format	Homo sapiens	CHEMBL3559721	Plasma	None	None	CHEMBL2821	Coagulation factor XII	Homo sapiens	SINGLE PROTEIN	CHEMBL2331474	1	Scientific Literature	J. Med. Chem.	2013	None
CHEMBL2332615		0	1357.67	None	None	FXII305	CSCC[C@H](NC(=O)[C@@H]1CCCN1C(=O)[C@H](CS)NC(=O)[C@@H]1CCCN1C(=O)[C@H](CCCNC(=N)N)NC(=O)CNC(=O)[C@H](CC(C)C)NC(=O)[C@H](CS)NC(=O)CN)C(=O)N[C@@H](C)C(=O)N[C@@H](Cc1ccc(O)cc1)C(=O)N[C@@H](CS)C(=O)N[C@@H](CO)C(=O)O	Ki	'='	5000.0	nM	5.30			UO_0000065	3.90	None	None	None	False	CHEMBL2345660	Inhibition of human biotinylated beta factor 12a expressed in Escherichia coli TG1 using Z-Gly-Gly-Arg-AMC as substrate assessed as residual activity by fluorometric analysis	B	BAO_0000019	assay format	Homo sapiens	None	None	None	None	CHEMBL2821	Coagulation factor XII	Homo sapiens	SINGLE PROTEIN	CHEMBL2331474	1	Scientific Literature	J. Med. Chem.	2013	None
CHEMBL1159839		0	445.93	0	4.02	9	N=C(N)SCCCOc1oc(=O)c2cc(NC(=O)Cc3ccccc3)ccc2c1Cl	K obs / 1	'='	610.0	M-1 s-1									False	CHEMBL663255	Inhibition of human coagulation factor XII (inhibitor concentration were 3.6-4.9 uM)	B	BAO_0000357	single protein format	Homo sapiens	None	None	None	None	CHEMBL2821	Coagulation factor XII	Homo sapiens	SINGLE PROTEIN	CHEMBL1127646	1	Scientific Literature	J. Med. Chem.	1994	None
CHEMBL1428573		0	311.41	0	2.97	SID26662184	O=C1SCCC1NC(=O)C(c1ccccc1)c1ccccc1	IC50	'>'	50000.0	nM			inactive	UO_0000065					False	CHEMBL1738424	PUBCHEM_BIOASSAY: Factor XIIa 1536 HTS Dose Response Confirmation. (Class of assay: confirmatory) [Related pubchem assays (depositor defined):AID800]	F	BAO_0000019	assay format	Homo sapiens	None	None	None	None	CHEMBL2821	Coagulation factor XII	Homo sapiens	SINGLE PROTEIN	CHEMBL1201862	7	PubChem BioAssays			None
CHEMBL1604527		0	331.35	0	2.22	SID17433254	Cc1ccc(C)c(S(=O)(=O)ON2C(=O)c3ccccc3C2=O)c1	IC50		2594.22	nM			Active	UO_0000065					False	CHEMBL1738424	PUBCHEM_BIOASSAY: Factor XIIa 1536 HTS Dose Response Confirmation. (Class of assay: confirmatory) [Related pubchem assays (depositor defined):AID800]	F	BAO_0000019	assay format	Homo sapiens	None	None	None	None	CHEMBL2821	Coagulation factor XII	Homo sapiens	SINGLE PROTEIN	CHEMBL1201862	7	PubChem BioAssays			None
CHEMBL1418672		0	326.46	0	2.09	SID24816455	CCC1SC(CC)C(=O)N(CC(=O)NC2CCCCC2)C1=O	IC50	'>'	50000.0	nM			inactive	UO_0000065					False	CHEMBL1738424	PUBCHEM_BIOASSAY: Factor XIIa 1536 HTS Dose Response Confirmation. (Class of assay: confirmatory) [Related pubchem assays (depositor defined):AID800]	F	BAO_0000019	assay format	Homo sapiens	None	None	None	None	CHEMBL2821	Coagulation factor XII	Homo sapiens	SINGLE PROTEIN	CHEMBL1201862	7	PubChem BioAssays			None
CHEMBL1600107		0	355.42	0	3.95	SID24823805	CC(=O)Nc1ccc(NC(=O)CCn2c(=S)oc3ccccc32)cc1	IC50	'>'	50000.0	nM			inactive	UO_0000065					False	CHEMBL1738424	PUBCHEM_BIOASSAY: Factor XIIa 1536 HTS Dose Response Confirmation. (Class of assay: confirmatory) [Related pubchem assays (depositor defined):AID800]	F	BAO_0000019	assay format	Homo sapiens	None	None	None	None	CHEMBL2821	Coagulation factor XII	Homo sapiens	SINGLE PROTEIN	CHEMBL1201862	7	PubChem BioAssays			None
CHEMBL1502041		0	236.23	0	1.76	SID24801224	COc1cc(-c2nnco2)cc(OC)c1OC	IC50	'>'	50000.0	nM			inactive	UO_0000065					False	CHEMBL1738424	PUBCHEM_BIOASSAY: Factor XIIa 1536 HTS Dose Response Confirmation. (Class of assay: confirmatory) [Related pubchem assays (depositor defined):AID800]	F	BAO_0000019	assay format	Homo sapiens	None	None	None	None	CHEMBL2821	Coagulation factor XII	Homo sapiens	SINGLE PROTEIN	CHEMBL1201862	7	PubChem BioAssays			None
CHEMBL579498		0	267.34	0	3.10	SID7966274	Cc1cc(Nc2ccc(C)c(C)c2)n2nc(C)nc2n1	IC50	'>'	50000.0	nM			inactive	UO_0000065					False	CHEMBL1738424	PUBCHEM_BIOASSAY: Factor XIIa 1536 HTS Dose Response Confirmation. (Class of assay: confirmatory) [Related pubchem assays (depositor defined):AID800]	F	BAO_0000019	assay format	Homo sapiens	None	None	None	None	CHEMBL2821	Coagulation factor XII	Homo sapiens	SINGLE PROTEIN	CHEMBL1201862	7	PubChem BioAssays			None
CHEMBL1320010		0	296.77	0	2.66	SID22415808	CCN1CCN(C(=O)/C=C/c2c(F)cccc2Cl)CC1	IC50	'>'	50000.0	nM			inactive	UO_0000065					False	CHEMBL1738424	PUBCHEM_BIOASSAY: Factor XIIa 1536 HTS Dose Response Confirmation. (Class of assay: confirmatory) [Related pubchem assays (depositor defined):AID800]	F	BAO_0000019	assay format	Homo sapiens	None	None	None	None	CHEMBL2821	Coagulation factor XII	Homo sapiens	SINGLE PROTEIN	CHEMBL1201862	7	PubChem BioAssays			None
CHEMBL1424321		0	336.44	0	2.90	SID26657745	CC(C1CC2CCC1C2)N1CC(=O)C(c2nc3ccccc3[nH]2)=C1N	IC50	'>'	50000.0	nM			inactive	UO_0000065					False	CHEMBL1738424	PUBCHEM_BIOASSAY: Factor XIIa 1536 HTS Dose Response Confirmation. (Class of assay: confirmatory) [Related pubchem assays (depositor defined):AID800]	F	BAO_0000019	assay format	Homo sapiens	None	None	None	None	CHEMBL2821	Coagulation factor XII	Homo sapiens	SINGLE PROTEIN	CHEMBL1201862	7	PubChem BioAssays			None
CHEMBL3194971		0	204.26	0	1.26	SID26660531	N#C/C(=N\Nc1ccccc1)C(N)=S	IC50	'>'	50000.0	nM			inactive	UO_0000065					False	CHEMBL1738424	PUBCHEM_BIOASSAY: Factor XIIa 1536 HTS Dose Response Confirmation. (Class of assay: confirmatory) [Related pubchem assays (depositor defined):AID800]	F	BAO_0000019	assay format	Homo sapiens	None	None	None	None	CHEMBL2821	Coagulation factor XII	Homo sapiens	SINGLE PROTEIN	CHEMBL1201862	7	PubChem BioAssays			None
CHEMBL1549529		0	316.41	0	4.13	SID3717003	COc1ccc(C(=O)Nc2nc(-c3cccs3)cs2)cc1	IC50	'>'	50000.0	nM			inactive	UO_0000065					False	CHEMBL1738424	PUBCHEM_BIOASSAY: Factor XIIa 1536 HTS Dose Response Confirmation. (Class of assay: confirmatory) [Related pubchem assays (depositor defined):AID800]	F	BAO_0000019	assay format	Homo sapiens	None	None	None	None	CHEMBL2821	Coagulation factor XII	Homo sapiens	SINGLE PROTEIN	CHEMBL1201862	7	PubChem BioAssays			None
CHEMBL1545358		0	293.32	0	2.77	SID24792047	O=C(NCCc1ccccc1)c1cc(=O)c2ccccc2o1	IC50	'>'	50000.0	nM			inactive	UO_0000065					False	CHEMBL1738424	PUBCHEM_BIOASSAY: Factor XIIa 1536 HTS Dose Response Confirmation. (Class of assay: confirmatory) [Related pubchem assays (depositor defined):AID800]	F	BAO_0000019	assay format	Homo sapiens	None	None	None	None	CHEMBL2821	Coagulation factor XII	Homo sapiens	SINGLE PROTEIN	CHEMBL1201862	7	PubChem BioAssays			None
CHEMBL1486748		0	423.58	0	3.07	SID24833416	COc1ccc(S(=O)(=O)N2CCCCC2)cc1NC(=O)CN(C)C1CCCCC1	IC50	'>'	50000.0	nM			inactive	UO_0000065					False	CHEMBL1738424	PUBCHEM_BIOASSAY: Factor XIIa 1536 HTS Dose Response Confirmation. (Class of assay: confirmatory) [Related pubchem assays (depositor defined):AID800]	F	BAO_0000019	assay format	Homo sapiens	None	None	None	None	CHEMBL2821	Coagulation factor XII	Homo sapiens	SINGLE PROTEIN	CHEMBL1201862	7	PubChem BioAssays			None
CHEMBL1477307		0	246.23	0	0.84	SID14745091	COC(=O)c1n[nH]c(NC(=O)c2ccccc2)n1	IC50		92.45	nM			Active	UO_0000065					False	CHEMBL1738424	PUBCHEM_BIOASSAY: Factor XIIa 1536 HTS Dose Response Confirmation. (Class of assay: confirmatory) [Related pubchem assays (depositor defined):AID800]	F	BAO_0000019	assay format	Homo sapiens	None	None	None	None	CHEMBL2821	Coagulation factor XII	Homo sapiens	SINGLE PROTEIN	CHEMBL1201862	7	PubChem BioAssays			None
CHEMBL1558228		0	227.22	0	1.76	SID14742775	O=C1OC(Nc2ncccn2)c2ccccc21	IC50	'>'	50000.0	nM			inactive	UO_0000065					False	CHEMBL1738424	PUBCHEM_BIOASSAY: Factor XIIa 1536 HTS Dose Response Confirmation. (Class of assay: confirmatory) [Related pubchem assays (depositor defined):AID800]	F	BAO_0000019	assay format	Homo sapiens	None	None	None	None	CHEMBL2821	Coagulation factor XII	Homo sapiens	SINGLE PROTEIN	CHEMBL1201862	7	PubChem BioAssays			None
CHEMBL1306340		0	247.32	0	1.66	SID845294	Cn1c(-c2ccccc2)cnc1SCC(N)=O	IC50	'>'	50000.0	nM			inactive	UO_0000065					False	CHEMBL1738424	PUBCHEM_BIOASSAY: Factor XIIa 1536 HTS Dose Response Confirmation. (Class of assay: confirmatory) [Related pubchem assays (depositor defined):AID800]	F	BAO_0000019	assay format	Homo sapiens	None	None	None	None	CHEMBL2821	Coagulation factor XII	Homo sapiens	SINGLE PROTEIN	CHEMBL1201862	7	PubChem BioAssays			None
CHEMBL1732821		0	219.24	0	1.62	SID24811415	CC1CCOC2(O1)C(=O)Nc1ccccc12	IC50	'>'	50000.0	nM			inactive	UO_0000065					False	CHEMBL1738424	PUBCHEM_BIOASSAY: Factor XIIa 1536 HTS Dose Response Confirmation. (Class of assay: confirmatory) [Related pubchem assays (depositor defined):AID800]	F	BAO_0000019	assay format	Homo sapiens	None	None	None	None	CHEMBL2821	Coagulation factor XII	Homo sapiens	SINGLE PROTEIN	CHEMBL1201862	7	PubChem BioAssays			None
CHEMBL1306287		0	305.43	0	3.80	SID14746140	Cc1ccccc1N1CCN(Cc2c[nH]c3ccccc23)CC1	IC50	'>'	50000.0	nM			inactive	UO_0000065					False	CHEMBL1738424	PUBCHEM_BIOASSAY: Factor XIIa 1536 HTS Dose Response Confirmation. (Class of assay: confirmatory) [Related pubchem assays (depositor defined):AID800]	F	BAO_0000019	assay format	Homo sapiens	None	None	None	None	CHEMBL2821	Coagulation factor XII	Homo sapiens	SINGLE PROTEIN	CHEMBL1201862	7	PubChem BioAssays			None
CHEMBL1401428		0	476.63	1	6.38	SID24791786	COc1ccc(Nc2nnc(SC(C(=O)Nc3cc(C)ccc3C)c3ccccc3)s2)cc1	IC50	'>'	50000.0	nM			inactive	UO_0000065					False	CHEMBL1738424	PUBCHEM_BIOASSAY: Factor XIIa 1536 HTS Dose Response Confirmation. (Class of assay: confirmatory) [Related pubchem assays (depositor defined):AID800]	F	BAO_0000019	assay format	Homo sapiens	None	None	None	None	CHEMBL2821	Coagulation factor XII	Homo sapiens	SINGLE PROTEIN	CHEMBL1201862	7	PubChem BioAssays			None
CHEMBL1418985		0	397.34	0	1.85	SID24806389	O=C(O)Cc1ccc(NC(=O)CCN2C(=O)c3ccc([N+](=O)[O-])cc3C2=O)cc1	IC50	'>'	50000.0	nM			inactive	UO_0000065					False	CHEMBL1738424	PUBCHEM_BIOASSAY: Factor XIIa 1536 HTS Dose Response Confirmation. (Class of assay: confirmatory) [Related pubchem assays (depositor defined):AID800]	F	BAO_0000019	assay format	Homo sapiens	None	None	None	None	CHEMBL2821	Coagulation factor XII	Homo sapiens	SINGLE PROTEIN	CHEMBL1201862	7	PubChem BioAssays			None
CHEMBL1326680		0	292.43	0	3.45	SID26665940	O=C(CSc1nc2ccccc2s1)NC1CCCC1	IC50	'>'	50000.0	nM			inactive	UO_0000065					False	CHEMBL1738424	PUBCHEM_BIOASSAY: Factor XIIa 1536 HTS Dose Response Confirmation. (Class of assay: confirmatory) [Related pubchem assays (depositor defined):AID800]	F	BAO_0000019	assay format	Homo sapiens	None	None	None	None	CHEMBL2821	Coagulation factor XII	Homo sapiens	SINGLE PROTEIN	CHEMBL1201862	7	PubChem BioAssays			None
CHEMBL1536713		0	432.52	0	2.62	SID24799217	Cc1cc(CNC(=O)CC2C(=O)NCCN2CC(c2ccccc2)c2ccccc2)on1	IC50	'>'	50000.0	nM			inactive	UO_0000065					False	CHEMBL1738424	PUBCHEM_BIOASSAY: Factor XIIa 1536 HTS Dose Response Confirmation. (Class of assay: confirmatory) [Related pubchem assays (depositor defined):AID800]	F	BAO_0000019	assay format	Homo sapiens	None	None	None	None	CHEMBL2821	Coagulation factor XII	Homo sapiens	SINGLE PROTEIN	CHEMBL1201862	7	PubChem BioAssays			None
CHEMBL1466241		0	291.36	0	3.01	SID4257399	CSc1nc(-c2ccco2)nn1C(=O)c1cccs1	IC50		11614.72	nM			Active	UO_0000065					False	CHEMBL1738424	PUBCHEM_BIOASSAY: Factor XIIa 1536 HTS Dose Response Confirmation. (Class of assay: confirmatory) [Related pubchem assays (depositor defined):AID800]	F	BAO_0000019	assay format	Homo sapiens	None	None	None	None	CHEMBL2821	Coagulation factor XII	Homo sapiens	SINGLE PROTEIN	CHEMBL1201862	7	PubChem BioAssays			None
CHEMBL1715134		0	365.48	0	3.52	SID24828697	CC12CCC(c3c(C(=O)N4CCOCC4)nn(-c4ccccc4)c31)C2(C)C	IC50	'>'	50000.0	nM			inactive	UO_0000065					False	CHEMBL1738424	PUBCHEM_BIOASSAY: Factor XIIa 1536 HTS Dose Response Confirmation. (Class of assay: confirmatory) [Related pubchem assays (depositor defined):AID800]	F	BAO_0000019	assay format	Homo sapiens	None	None	None	None	CHEMBL2821	Coagulation factor XII	Homo sapiens	SINGLE PROTEIN	CHEMBL1201862	7	PubChem BioAssays			None
CHEMBL1735074		0	339.38	0	1.45	SID3717043	Cn1cnnc1SCc1ccc(C(=O)n2ncc(C#N)c2N)cc1	IC50		1056.56	nM			Active	UO_0000065					False	CHEMBL1738424	PUBCHEM_BIOASSAY: Factor XIIa 1536 HTS Dose Response Confirmation. (Class of assay: confirmatory) [Related pubchem assays (depositor defined):AID800]	F	BAO_0000019	assay format	Homo sapiens	None	None	None	None	CHEMBL2821	Coagulation factor XII	Homo sapiens	SINGLE PROTEIN	CHEMBL1201862	7	PubChem BioAssays			None
CHEMBL1463847		0	359.40	0	2.84	SID17412045	Cc1cc(C)c(C)c(S(=O)(=O)ON2C(=O)c3ccccc3C2=O)c1C	IC50		12908.17	nM			Active	UO_0000065					False	CHEMBL1738424	PUBCHEM_BIOASSAY: Factor XIIa 1536 HTS Dose Response Confirmation. (Class of assay: confirmatory) [Related pubchem assays (depositor defined):AID800]	F	BAO_0000019	assay format	Homo sapiens	None	None	None	None	CHEMBL2821	Coagulation factor XII	Homo sapiens	SINGLE PROTEIN	CHEMBL1201862	7	PubChem BioAssays			None
CHEMBL1725905		0	338.82	0	3.63	SID26657939	CC(=O)c1sc(NC(=O)COc2ccc(Cl)cc2C)nc1C	IC50	'>'	50000.0	nM			inactive	UO_0000065					False	CHEMBL1738424	PUBCHEM_BIOASSAY: Factor XIIa 1536 HTS Dose Response Confirmation. (Class of assay: confirmatory) [Related pubchem assays (depositor defined):AID800]	F	BAO_0000019	assay format	Homo sapiens	None	None	None	None	CHEMBL2821	Coagulation factor XII	Homo sapiens	SINGLE PROTEIN	CHEMBL1201862	7	PubChem BioAssays			None
CHEMBL1334634		0	463.51	0	0.36	SID3715603	CCOc1ccccc1C(=O)NCC(=O)OCC(=O)NCCc1ccc(S(N)(=O)=O)cc1	IC50	'>'	50000.0	nM			inactive	UO_0000065					False	CHEMBL1738424	PUBCHEM_BIOASSAY: Factor XIIa 1536 HTS Dose Response Confirmation. (Class of assay: confirmatory) [Related pubchem assays (depositor defined):AID800]	F	BAO_0000019	assay format	Homo sapiens	None	None	None	None	CHEMBL2821	Coagulation factor XII	Homo sapiens	SINGLE PROTEIN	CHEMBL1201862	7	PubChem BioAssays			None
CHEMBL3191394		0	522.63	2	5.10	SID24781432	Cc1ccc(Cn2cc(/C=N/NC(=O)Cc3nnc(NC(=O)c4ccc(C)cc4)s3)c3ccccc32)cc1	IC50	'>'	50000.0	nM			inactive	UO_0000065					False	CHEMBL1738424	PUBCHEM_BIOASSAY: Factor XIIa 1536 HTS Dose Response Confirmation. (Class of assay: confirmatory) [Related pubchem assays (depositor defined):AID800]	F	BAO_0000019	assay format	Homo sapiens	None	None	None	None	CHEMBL2821	Coagulation factor XII	Homo sapiens	SINGLE PROTEIN	CHEMBL1201862	7	PubChem BioAssays			None
CHEMBL1726358		0	330.77	0	2.87	SID22408786	O=C(OCC(=O)N1CCCc2ccccc21)c1ccc(Cl)nc1	IC50	'>'	50000.0	nM			inactive	UO_0000065					False	CHEMBL1738424	PUBCHEM_BIOASSAY: Factor XIIa 1536 HTS Dose Response Confirmation. (Class of assay: confirmatory) [Related pubchem assays (depositor defined):AID800]	F	BAO_0000019	assay format	Homo sapiens	None	None	None	None	CHEMBL2821	Coagulation factor XII	Homo sapiens	SINGLE PROTEIN	CHEMBL1201862	7	PubChem BioAssays			None
CHEMBL1578036		0	354.46	0	3.18	SID24803706	Cc1cccc(-n2c(=O)c3c4c(sc3n3c(S)nnc23)CCC4)c1	IC50	'>'	50000.0	nM			inactive	UO_0000065					False	CHEMBL1738424	PUBCHEM_BIOASSAY: Factor XIIa 1536 HTS Dose Response Confirmation. (Class of assay: confirmatory) [Related pubchem assays (depositor defined):AID800]	F	BAO_0000019	assay format	Homo sapiens	None	None	None	None	CHEMBL2821	Coagulation factor XII	Homo sapiens	SINGLE PROTEIN	CHEMBL1201862	7	PubChem BioAssays			None
CHEMBL1531593		0	216.24	0	1.17	SID4260347	Cc1ccc(C)c(C(=O)n2cnnc2N)c1	IC50		10966.64	nM			Active	UO_0000065					False	CHEMBL1738424	PUBCHEM_BIOASSAY: Factor XIIa 1536 HTS Dose Response Confirmation. (Class of assay: confirmatory) [Related pubchem assays (depositor defined):AID800]	F	BAO_0000019	assay format	Homo sapiens	None	None	None	None	CHEMBL2821	Coagulation factor XII	Homo sapiens	SINGLE PROTEIN	CHEMBL1201862	7	PubChem BioAssays			None
CHEMBL1309142		0	288.28	0	2.87	SID24824194	O=C(Nc1nc2cc3c(cc2s1)OCO3)c1ccco1	IC50		454.61	nM			Active	UO_0000065					False	CHEMBL1738424	PUBCHEM_BIOASSAY: Factor XIIa 1536 HTS Dose Response Confirmation. (Class of assay: confirmatory) [Related pubchem assays (depositor defined):AID800]	F	BAO_0000019	assay format	Homo sapiens	None	None	None	None	CHEMBL2821	Coagulation factor XII	Homo sapiens	SINGLE PROTEIN	CHEMBL1201862	7	PubChem BioAssays			None
CHEMBL1550575		0	365.39	0	3.06	SID14741065	Cc1cc(C)c(O)c(-c2cc(C(=O)NCc3ccc4c(c3)OCO4)[nH]n2)c1	IC50	'>'	50000.0	nM			inactive	UO_0000065					False	CHEMBL1738424	PUBCHEM_BIOASSAY: Factor XIIa 1536 HTS Dose Response Confirmation. (Class of assay: confirmatory) [Related pubchem assays (depositor defined):AID800]	F	BAO_0000019	assay format	Homo sapiens	None	None	None	None	CHEMBL2821	Coagulation factor XII	Homo sapiens	SINGLE PROTEIN	CHEMBL1201862	7	PubChem BioAssays			None
CHEMBL1451535		0	424.53	0	3.14	SID24795157	CCn1c(CNC(=O)Cc2ccc(OC)cc2)nnc1SCC(=O)c1ccccc1	IC50		594.91	nM			Active	UO_0000065					False	CHEMBL1738424	PUBCHEM_BIOASSAY: Factor XIIa 1536 HTS Dose Response Confirmation. (Class of assay: confirmatory) [Related pubchem assays (depositor defined):AID800]	F	BAO_0000019	assay format	Homo sapiens	None	None	None	None	CHEMBL2821	Coagulation factor XII	Homo sapiens	SINGLE PROTEIN	CHEMBL1201862	7	PubChem BioAssays			None
CHEMBL3196881		0	345.35	0	2.70	SID17511468	COc1cc(C(=O)O/N=C2/C=C(C)C(=O)C=C2C)cc(OC)c1OC	IC50		4748.84	nM			Active	UO_0000065					False	CHEMBL1738424	PUBCHEM_BIOASSAY: Factor XIIa 1536 HTS Dose Response Confirmation. (Class of assay: confirmatory) [Related pubchem assays (depositor defined):AID800]	F	BAO_0000019	assay format	Homo sapiens	None	None	None	None	CHEMBL2821	Coagulation factor XII	Homo sapiens	SINGLE PROTEIN	CHEMBL1201862	7	PubChem BioAssays			None
CHEMBL1373799		0	245.23	0	2.46	SID14724760	CC(=O)Nc1ccc(OC(=O)c2ccco2)cc1	IC50	'>'	50000.0	nM			inactive	UO_0000065					False	CHEMBL1738424	PUBCHEM_BIOASSAY: Factor XIIa 1536 HTS Dose Response Confirmation. (Class of assay: confirmatory) [Related pubchem assays (depositor defined):AID800]	F	BAO_0000019	assay format	Homo sapiens	None	None	None	None	CHEMBL2821	Coagulation factor XII	Homo sapiens	SINGLE PROTEIN	CHEMBL1201862	7	PubChem BioAssays			None
CHEMBL1482395		0	361.42	0	2.97	SID24804955	CC(C)C(OC(=O)c1cccs1)C(=O)NCc1ccc2c(c1)OCO2	IC50	'>'	50000.0	nM			inactive	UO_0000065					False	CHEMBL1738424	PUBCHEM_BIOASSAY: Factor XIIa 1536 HTS Dose Response Confirmation. (Class of assay: confirmatory) [Related pubchem assays (depositor defined):AID800]	F	BAO_0000019	assay format	Homo sapiens	None	None	None	None	CHEMBL2821	Coagulation factor XII	Homo sapiens	SINGLE PROTEIN	CHEMBL1201862	7	PubChem BioAssays			None
CHEMBL1329288		0	309.41	0	2.20	SID22415076	CC1CC(NC(=O)C2C3CCC(O3)C2C(=O)O)CC(C)(C)C1	IC50	'>'	50000.0	nM			inactive	UO_0000065					False	CHEMBL1738424	PUBCHEM_BIOASSAY: Factor XIIa 1536 HTS Dose Response Confirmation. (Class of assay: confirmatory) [Related pubchem assays (depositor defined):AID800]	F	BAO_0000019	assay format	Homo sapiens	None	None	None	None	CHEMBL2821	Coagulation factor XII	Homo sapiens	SINGLE PROTEIN	CHEMBL1201862	7	PubChem BioAssays			None
CHEMBL1385517		0	461.54	0	1.89	SID7976296	COc1ccccc1N(CC(O)CN1C(=O)NC(C)(C)C1=O)S(=O)(=O)c1ccc(C)cc1	IC50	'>'	50000.0	nM			inactive	UO_0000065					False	CHEMBL1738424	PUBCHEM_BIOASSAY: Factor XIIa 1536 HTS Dose Response Confirmation. (Class of assay: confirmatory) [Related pubchem assays (depositor defined):AID800]	F	BAO_0000019	assay format	Homo sapiens	None	None	None	None	CHEMBL2821	Coagulation factor XII	Homo sapiens	SINGLE PROTEIN	CHEMBL1201862	7	PubChem BioAssays			None
CHEMBL1321071		0	372.51	0	2.04	SID843705	O=S(=O)(c1ccc(S(=O)(=O)N2CCCC2)cc1)N1CCCCCC1	IC50	'>'	50000.0	nM			inactive	UO_0000065					False	CHEMBL1738424	PUBCHEM_BIOASSAY: Factor XIIa 1536 HTS Dose Response Confirmation. (Class of assay: confirmatory) [Related pubchem assays (depositor defined):AID800]	F	BAO_0000019	assay format	Homo sapiens	None	None	None	None	CHEMBL2821	Coagulation factor XII	Homo sapiens	SINGLE PROTEIN	CHEMBL1201862	7	PubChem BioAssays			None
CHEMBL1313547		0	331.21	0	2.55	SID4248849	Br.COc1ccc(C2=CSC3=NCCN23)cc1F	IC50	'>'	50000.0	nM			inactive	UO_0000065					False	CHEMBL1738424	PUBCHEM_BIOASSAY: Factor XIIa 1536 HTS Dose Response Confirmation. (Class of assay: confirmatory) [Related pubchem assays (depositor defined):AID800]	F	BAO_0000019	assay format	Homo sapiens	None	None	None	None	CHEMBL2821	Coagulation factor XII	Homo sapiens	SINGLE PROTEIN	CHEMBL1201862	7	PubChem BioAssays			None
CHEMBL3213703		0	245.28	0	1.20	SID26664222	CCOC(=O)/C(C#N)=C/N=c1/ccc(C)cn1C	IC50	'>'	50000.0	nM			inconclusive	UO_0000065					False	CHEMBL1738424	PUBCHEM_BIOASSAY: Factor XIIa 1536 HTS Dose Response Confirmation. (Class of assay: confirmatory) [Related pubchem assays (depositor defined):AID800]	F	BAO_0000019	assay format	Homo sapiens	None	None	None	None	CHEMBL2821	Coagulation factor XII	Homo sapiens	SINGLE PROTEIN	CHEMBL1201862	7	PubChem BioAssays			None
CHEMBL1563725		0	348.38	0	2.62	SID22415824	Cc1cc(C(=O)Nc2nc(C)c(C(=O)N(C)C)s2)ccc1[N+](=O)[O-]	IC50	'>'	50000.0	nM			inactive	UO_0000065					False	CHEMBL1738424	PUBCHEM_BIOASSAY: Factor XIIa 1536 HTS Dose Response Confirmation. (Class of assay: confirmatory) [Related pubchem assays (depositor defined):AID800]	F	BAO_0000019	assay format	Homo sapiens	None	None	None	None	CHEMBL2821	Coagulation factor XII	Homo sapiens	SINGLE PROTEIN	CHEMBL1201862	7	PubChem BioAssays			None
CHEMBL3211048		0	202.26	0	2.70	SID14737152	CC(C)/N=C/c1c(O)[nH]c2ccccc12	IC50	'>'	50000.0	nM			inactive	UO_0000065					False	CHEMBL1738424	PUBCHEM_BIOASSAY: Factor XIIa 1536 HTS Dose Response Confirmation. (Class of assay: confirmatory) [Related pubchem assays (depositor defined):AID800]	F	BAO_0000019	assay format	Homo sapiens	None	None	None	None	CHEMBL2821	Coagulation factor XII	Homo sapiens	SINGLE PROTEIN	CHEMBL1201862	7	PubChem BioAssays			None
CHEMBL1505828		0	325.12	0	1.61	SID14744345	COC(=O)c1n[nH]c(NC(=O)c2ccc(Br)cc2)n1	IC50		3848.67	nM			Active	UO_0000065					False	CHEMBL1738424	PUBCHEM_BIOASSAY: Factor XIIa 1536 HTS Dose Response Confirmation. (Class of assay: confirmatory) [Related pubchem assays (depositor defined):AID800]	F	BAO_0000019	assay format	Homo sapiens	None	None	None	None	CHEMBL2821	Coagulation factor XII	Homo sapiens	SINGLE PROTEIN	CHEMBL1201862	7	PubChem BioAssays			None
CHEMBL1549137		0	440.81	0	4.55	SID14732048	COc1cc(NC(=O)c2cc3nc(C4CC4)cc(C(F)(F)F)n3n2)c(OC)cc1Cl	IC50	'>'	50000.0	nM			inactive	UO_0000065					False	CHEMBL1738424	PUBCHEM_BIOASSAY: Factor XIIa 1536 HTS Dose Response Confirmation. (Class of assay: confirmatory) [Related pubchem assays (depositor defined):AID800]	F	BAO_0000019	assay format	Homo sapiens	None	None	None	None	CHEMBL2821	Coagulation factor XII	Homo sapiens	SINGLE PROTEIN	CHEMBL1201862	7	PubChem BioAssays			None
CHEMBL1453970		0	346.25	0	2.07	SID17403277	CCOC(=O)C[n+]1c(C)sc2ccc(OC)cc21.[Br-]	IC50	'>'	50000.0	nM			inactive	UO_0000065					False	CHEMBL1738424	PUBCHEM_BIOASSAY: Factor XIIa 1536 HTS Dose Response Confirmation. (Class of assay: confirmatory) [Related pubchem assays (depositor defined):AID800]	F	BAO_0000019	assay format	Homo sapiens	None	None	None	None	CHEMBL2821	Coagulation factor XII	Homo sapiens	SINGLE PROTEIN	CHEMBL1201862	7	PubChem BioAssays			None
CHEMBL1331217		0	281.11	0	2.37	SID7978430	O=C(NCc1ccncc1)c1ccc(Br)o1	IC50	'>'	50000.0	nM			inactive	UO_0000065					False	CHEMBL1738424	PUBCHEM_BIOASSAY: Factor XIIa 1536 HTS Dose Response Confirmation. (Class of assay: confirmatory) [Related pubchem assays (depositor defined):AID800]	F	BAO_0000019	assay format	Homo sapiens	None	None	None	None	CHEMBL2821	Coagulation factor XII	Homo sapiens	SINGLE PROTEIN	CHEMBL1201862	7	PubChem BioAssays			None
CHEMBL1610635		0	324.34	0	1.85	SID17402175	CCOC(=O)CSc1n[nH]c(NC(=O)c2ccc(F)cc2)n1	IC50		4359.1	nM			Active	UO_0000065					False	CHEMBL1738424	PUBCHEM_BIOASSAY: Factor XIIa 1536 HTS Dose Response Confirmation. (Class of assay: confirmatory) [Related pubchem assays (depositor defined):AID800]	F	BAO_0000019	assay format	Homo sapiens	None	None	None	None	CHEMBL2821	Coagulation factor XII	Homo sapiens	SINGLE PROTEIN	CHEMBL1201862	7	PubChem BioAssays			None
CHEMBL1490510		0	292.32	0	1.32	SID4255082	COC(=O)c1cccc(NC(=O)CSc2nc[nH]n2)c1	IC50	'>'	50000.0	nM			inactive	UO_0000065					False	CHEMBL1738424	PUBCHEM_BIOASSAY: Factor XIIa 1536 HTS Dose Response Confirmation. (Class of assay: confirmatory) [Related pubchem assays (depositor defined):AID800]	F	BAO_0000019	assay format	Homo sapiens	None	None	None	None	CHEMBL2821	Coagulation factor XII	Homo sapiens	SINGLE PROTEIN	CHEMBL1201862	7	PubChem BioAssays			None
CHEMBL243858		0	260.29	0	2.21	SID4263173	COc1ccc(C(=O)n2nc(C)cc2C)cc1OC	IC50		13504.98	nM			Active	UO_0000065					False	CHEMBL1738424	PUBCHEM_BIOASSAY: Factor XIIa 1536 HTS Dose Response Confirmation. (Class of assay: confirmatory) [Related pubchem assays (depositor defined):AID800]	F	BAO_0000019	assay format	Homo sapiens	None	None	None	None	CHEMBL2821	Coagulation factor XII	Homo sapiens	SINGLE PROTEIN	CHEMBL1201862	7	PubChem BioAssays			None
CHEMBL1343565		0	256.26	0	3.58	SID17412588	Cc1ccc(C(=O)ONc2ccc(N=O)cc2)cc1	IC50		29820.57	nM			Active	UO_0000065					False	CHEMBL1738424	PUBCHEM_BIOASSAY: Factor XIIa 1536 HTS Dose Response Confirmation. (Class of assay: confirmatory) [Related pubchem assays (depositor defined):AID800]	F	BAO_0000019	assay format	Homo sapiens	None	None	None	None	CHEMBL2821	Coagulation factor XII	Homo sapiens	SINGLE PROTEIN	CHEMBL1201862	7	PubChem BioAssays			None
CHEMBL1427183		0	430.56	0	3.63	SID22403584	CCc1nnc(NC(=O)CCN(c2ccc(C)cc2)S(=O)(=O)c2ccccc2)s1	IC50	'>'	50000.0	nM			inactive	UO_0000065					False	CHEMBL1738424	PUBCHEM_BIOASSAY: Factor XIIa 1536 HTS Dose Response Confirmation. (Class of assay: confirmatory) [Related pubchem assays (depositor defined):AID800]	F	BAO_0000019	assay format	Homo sapiens	None	None	None	None	CHEMBL2821	Coagulation factor XII	Homo sapiens	SINGLE PROTEIN	CHEMBL1201862	7	PubChem BioAssays			None
CHEMBL1519112		0	380.88	0	3.72	SID14740392	Cc1c(Cl)cccc1Nc1nc(N)nc(CN2CCc3ccccc3C2)n1	IC50	'>'	50000.0	nM			inactive	UO_0000065					False	CHEMBL1738424	PUBCHEM_BIOASSAY: Factor XIIa 1536 HTS Dose Response Confirmation. (Class of assay: confirmatory) [Related pubchem assays (depositor defined):AID800]	F	BAO_0000019	assay format	Homo sapiens	None	None	None	None	CHEMBL2821	Coagulation factor XII	Homo sapiens	SINGLE PROTEIN	CHEMBL1201862	7	PubChem BioAssays			None
CHEMBL1575426		0	295.30	0	1.62	SID7965471	COc1ccccc1C(=O)n1nc(-c2cccnc2)nc1N	IC50		502.96	nM			Active	UO_0000065					False	CHEMBL1738424	PUBCHEM_BIOASSAY: Factor XIIa 1536 HTS Dose Response Confirmation. (Class of assay: confirmatory) [Related pubchem assays (depositor defined):AID800]	F	BAO_0000019	assay format	Homo sapiens	None	None	None	None	CHEMBL2821	Coagulation factor XII	Homo sapiens	SINGLE PROTEIN	CHEMBL1201862	7	PubChem BioAssays			None
CHEMBL1422435		0	240.27	0	2.14	SID4244982	Cc1ccc(-n2ncc3c(O)ncnc32)c(C)c1	IC50	'>'	50000.0	nM			inactive	UO_0000065					False	CHEMBL1738424	PUBCHEM_BIOASSAY: Factor XIIa 1536 HTS Dose Response Confirmation. (Class of assay: confirmatory) [Related pubchem assays (depositor defined):AID800]	F	BAO_0000019	assay format	Homo sapiens	None	None	None	None	CHEMBL2821	Coagulation factor XII	Homo sapiens	SINGLE PROTEIN	CHEMBL1201862	7	PubChem BioAssays			None
CHEMBL1599059		0	279.25	0	2.63	SID853501	O=c1oc(-c2ccco2)nc2c1cnn2-c1ccccc1	IC50		18237.04	nM			Active	UO_0000065					False	CHEMBL1738424	PUBCHEM_BIOASSAY: Factor XIIa 1536 HTS Dose Response Confirmation. (Class of assay: confirmatory) [Related pubchem assays (depositor defined):AID800]	F	BAO_0000019	assay format	Homo sapiens	None	None	None	None	CHEMBL2821	Coagulation factor XII	Homo sapiens	SINGLE PROTEIN	CHEMBL1201862	7	PubChem BioAssays			None
CHEMBL1527381		0	278.15	0	3.76	SID14732433	Cc1cc(Br)c2[nH]c3c(c2c1)CCCC3=O	IC50	'>'	50000.0	nM			inactive	UO_0000065					False	CHEMBL1738424	PUBCHEM_BIOASSAY: Factor XIIa 1536 HTS Dose Response Confirmation. (Class of assay: confirmatory) [Related pubchem assays (depositor defined):AID800]	F	BAO_0000019	assay format	Homo sapiens	None	None	None	None	CHEMBL2821	Coagulation factor XII	Homo sapiens	SINGLE PROTEIN	CHEMBL1201862	7	PubChem BioAssays			None
CHEMBL1406128		0	314.35	0	1.99	SID24790082	Cc1nn(CC(=O)N2CCc3ccccc3C2)c(C)c1[N+](=O)[O-]	IC50	'>'	50000.0	nM			inactive	UO_0000065					False	CHEMBL1738424	PUBCHEM_BIOASSAY: Factor XIIa 1536 HTS Dose Response Confirmation. (Class of assay: confirmatory) [Related pubchem assays (depositor defined):AID800]	F	BAO_0000019	assay format	Homo sapiens	None	None	None	None	CHEMBL2821	Coagulation factor XII	Homo sapiens	SINGLE PROTEIN	CHEMBL1201862	7	PubChem BioAssays			None
CHEMBL63641		0	463.97	1	5.03	23	O=C(NCC1CCN(c2ccncc2)CC1)Nc1ccccc1NC(=O)c1ccc(Cl)cc1	K ass	'<'	10000.0	l M-1									False	CHEMBL663257	Measured for apparent association constant (binding affinity) for Coagulation factor XII	B	BAO_0000357	single protein format	None	None	None	None	None	CHEMBL2821	Coagulation factor XII	Homo sapiens	SINGLE PROTEIN	CHEMBL1133191	1	Scientific Literature	J. Med. Chem.	2000	None
CHEMBL1401371		0	204.23	0	1.29	SID4251770	CC(=O)n1nc2nc(C)cc(C)c2c1N	IC50		4812.73	nM			Active	UO_0000065					False	CHEMBL1737911	PUBCHEM_BIOASSAY: Factor XIIa Dose Response Confirmation. (Class of assay: confirmatory) [Related pubchem assays (depositor defined):AID684]	F	BAO_0000019	assay format	Homo sapiens	None	None	None	None	CHEMBL2821	Coagulation factor XII	Homo sapiens	SINGLE PROTEIN	CHEMBL1201862	7	PubChem BioAssays			None
CHEMBL1508336		0	408.98	0	2.96	SID848342	CC(C)CC(c1nnnn1Cc1ccco1)N1CCN(C2CCCC2)CC1.Cl	IC50	'>'	50000.0	nM			inactive	UO_0000065					False	CHEMBL1737911	PUBCHEM_BIOASSAY: Factor XIIa Dose Response Confirmation. (Class of assay: confirmatory) [Related pubchem assays (depositor defined):AID684]	F	BAO_0000019	assay format	Homo sapiens	None	None	None	None	CHEMBL2821	Coagulation factor XII	Homo sapiens	SINGLE PROTEIN	CHEMBL1201862	7	PubChem BioAssays			None
CHEMBL1469095		0	388.49	0	2.79	SID4254715	Cc1cc(N2CCCC2=O)cc(C)c1S(=O)(=O)NCCOc1ccccc1	IC50	'>'	50000.0	nM			inactive	UO_0000065					False	CHEMBL1737911	PUBCHEM_BIOASSAY: Factor XIIa Dose Response Confirmation. (Class of assay: confirmatory) [Related pubchem assays (depositor defined):AID684]	F	BAO_0000019	assay format	Homo sapiens	None	None	None	None	CHEMBL2821	Coagulation factor XII	Homo sapiens	SINGLE PROTEIN	CHEMBL1201862	7	PubChem BioAssays			None
CHEMBL1429855		0	369.45	0	2.95	SID4241074	C=CCSc1nnc(Cc2cc(O)nc(O)n2)n1-c1cc(C)ccc1C	IC50	'>'	50000.0	nM			inactive	UO_0000065					False	CHEMBL1737911	PUBCHEM_BIOASSAY: Factor XIIa Dose Response Confirmation. (Class of assay: confirmatory) [Related pubchem assays (depositor defined):AID684]	F	BAO_0000019	assay format	Homo sapiens	None	None	None	None	CHEMBL2821	Coagulation factor XII	Homo sapiens	SINGLE PROTEIN	CHEMBL1201862	7	PubChem BioAssays			None
CHEMBL1537599		0	492.94	0	3.17	SID4242217	COc1ccc(NC(=O)CSc2nnc(CNC(=O)COc3ccc(Cl)cc3)o2)c(OC)c1	IC50	'>'	50000.0	nM			inactive	UO_0000065					False	CHEMBL1737911	PUBCHEM_BIOASSAY: Factor XIIa Dose Response Confirmation. (Class of assay: confirmatory) [Related pubchem assays (depositor defined):AID684]	F	BAO_0000019	assay format	Homo sapiens	None	None	None	None	CHEMBL2821	Coagulation factor XII	Homo sapiens	SINGLE PROTEIN	CHEMBL1201862	7	PubChem BioAssays			None
CHEMBL1503421		0	374.25	0	2.65	SID4261913	CN(CC(=O)Nc1cccnc1)S(=O)(=O)c1cc(Cl)ccc1Cl	IC50	'>'	50000.0	nM			inactive	UO_0000065					False	CHEMBL1737911	PUBCHEM_BIOASSAY: Factor XIIa Dose Response Confirmation. (Class of assay: confirmatory) [Related pubchem assays (depositor defined):AID684]	F	BAO_0000019	assay format	Homo sapiens	None	None	None	None	CHEMBL2821	Coagulation factor XII	Homo sapiens	SINGLE PROTEIN	CHEMBL1201862	7	PubChem BioAssays			None
CHEMBL2448529		0	1351.60	None	None	3	C[C@@H]1NC(=O)[C@@H]2CCCN2C(=O)[C@@H]2CCCN2C(=O)[C@@H]2CSCc3cc(cc(c3)CSC[C@@H](C(=O)NCC(=O)O)NC(=O)[C@H](Cc3ccc(O)cc3)NC1=O)CSC[C@H](NC(=O)CN)C(=O)NCC(=O)NCC(=O)N[C@@H](CCCNC(=N)N)C(=O)N1CCC[C@H]1C(=O)N2	Activity	'='	42.0	%				UO_0000187					False	CHEMBL2339776	Inhibition of factor 12 in human plasma assessed as residual activity at 200 uM relative to control	B	BAO_0000357	single protein format	Homo sapiens	CHEMBL3559721	Plasma	None	None	CHEMBL2821	Coagulation factor XII	Homo sapiens	SINGLE PROTEIN	CHEMBL2331474	1	Scientific Literature	J. Med. Chem.	2013	None
CHEMBL1402375		0	361.45	0	3.08	SID24794530	CCCCn1nnc(N(C(=O)c2cccs2)C(=O)c2cccs2)n1	IC50		650.43	nM			Active	UO_0000065					False	CHEMBL1738424	PUBCHEM_BIOASSAY: Factor XIIa 1536 HTS Dose Response Confirmation. (Class of assay: confirmatory) [Related pubchem assays (depositor defined):AID800]	F	BAO_0000019	assay format	Homo sapiens	None	None	None	None	CHEMBL2821	Coagulation factor XII	Homo sapiens	SINGLE PROTEIN	CHEMBL1201862	7	PubChem BioAssays			None
CHEMBL1371613		0	486.55	0	3.05	SID24814787	CCOc1ccc(N(CC(=O)Nc2cc(C)ccc2C)S(=O)(=O)c2c(C)nc(O)nc2O)cc1	IC50	'>'	50000.0	nM			inactive	UO_0000065					False	CHEMBL1738424	PUBCHEM_BIOASSAY: Factor XIIa 1536 HTS Dose Response Confirmation. (Class of assay: confirmatory) [Related pubchem assays (depositor defined):AID800]	F	BAO_0000019	assay format	Homo sapiens	None	None	None	None	CHEMBL2821	Coagulation factor XII	Homo sapiens	SINGLE PROTEIN	CHEMBL1201862	7	PubChem BioAssays			None
CHEMBL1443973		0	335.22	0	1.89	SID14746672	COCCNC(=O)CSc1nnc2c(Cl)cc(Cl)cn12	IC50	'>'	50000.0	nM			inactive	UO_0000065					False	CHEMBL1738424	PUBCHEM_BIOASSAY: Factor XIIa 1536 HTS Dose Response Confirmation. (Class of assay: confirmatory) [Related pubchem assays (depositor defined):AID800]	F	BAO_0000019	assay format	Homo sapiens	None	None	None	None	CHEMBL2821	Coagulation factor XII	Homo sapiens	SINGLE PROTEIN	CHEMBL1201862	7	PubChem BioAssays			None
CHEMBL1480847		0	313.36	0	4.34	SID14730458	Cc1ccccc1NC(=O)c1cccc2nc3ccccc3nc12	IC50	'>'	50000.0	nM			inactive	UO_0000065					False	CHEMBL1738424	PUBCHEM_BIOASSAY: Factor XIIa 1536 HTS Dose Response Confirmation. (Class of assay: confirmatory) [Related pubchem assays (depositor defined):AID800]	F	BAO_0000019	assay format	Homo sapiens	None	None	None	None	CHEMBL2821	Coagulation factor XII	Homo sapiens	SINGLE PROTEIN	CHEMBL1201862	7	PubChem BioAssays			None
CHEMBL1563043		0	302.33	0	3.53	SID24810051	COc1ccc(OC)c(CNc2ccc([N+](=O)[O-])cc2C)c1	IC50	'>'	50000.0	nM			inactive	UO_0000065					False	CHEMBL1738424	PUBCHEM_BIOASSAY: Factor XIIa 1536 HTS Dose Response Confirmation. (Class of assay: confirmatory) [Related pubchem assays (depositor defined):AID800]	F	BAO_0000019	assay format	Homo sapiens	None	None	None	None	CHEMBL2821	Coagulation factor XII	Homo sapiens	SINGLE PROTEIN	CHEMBL1201862	7	PubChem BioAssays			None
CHEMBL491716		0	284.28	0	1.82	SID14726837	COc1ccc(C(=O)n2nc(-c3ccco3)nc2N)cc1	IC50		2848.05	nM			Active	UO_0000065					False	CHEMBL1738424	PUBCHEM_BIOASSAY: Factor XIIa 1536 HTS Dose Response Confirmation. (Class of assay: confirmatory) [Related pubchem assays (depositor defined):AID800]	F	BAO_0000019	assay format	Homo sapiens	None	None	None	None	CHEMBL2821	Coagulation factor XII	Homo sapiens	SINGLE PROTEIN	CHEMBL1201862	7	PubChem BioAssays			None
CHEMBL1569166		0	357.37	0	2.06	SID4255862	COC(=O)c1ccccc1NC(=O)N1CCN(C(=O)c2ccco2)CC1	IC50	'>'	50000.0	nM			inactive	UO_0000065					False	CHEMBL1737911	PUBCHEM_BIOASSAY: Factor XIIa Dose Response Confirmation. (Class of assay: confirmatory) [Related pubchem assays (depositor defined):AID684]	F	BAO_0000019	assay format	Homo sapiens	None	None	None	None	CHEMBL2821	Coagulation factor XII	Homo sapiens	SINGLE PROTEIN	CHEMBL1201862	7	PubChem BioAssays			None
CHEMBL1601133		0	310.35	0	3.40	SID7973071	CC(C)C(=O)NC(c1ccco1)c1ccc2cccnc2c1O	IC50	'>'	50000.0	nM			inactive	UO_0000065					False	CHEMBL1737911	PUBCHEM_BIOASSAY: Factor XIIa Dose Response Confirmation. (Class of assay: confirmatory) [Related pubchem assays (depositor defined):AID684]	F	BAO_0000019	assay format	Homo sapiens	None	None	None	None	CHEMBL2821	Coagulation factor XII	Homo sapiens	SINGLE PROTEIN	CHEMBL1201862	7	PubChem BioAssays			None
CHEMBL1561010		0	328.41	0	1.80	SID4242721	O=C(CN1C(=O)C2C3C=CC(C3)C2C1=O)NCCC1=CCCCC1	IC50	'>'	50000.0	nM			inactive	UO_0000065					False	CHEMBL1737911	PUBCHEM_BIOASSAY: Factor XIIa Dose Response Confirmation. (Class of assay: confirmatory) [Related pubchem assays (depositor defined):AID684]	F	BAO_0000019	assay format	Homo sapiens	None	None	None	None	CHEMBL2821	Coagulation factor XII	Homo sapiens	SINGLE PROTEIN	CHEMBL1201862	7	PubChem BioAssays			None
CHEMBL3190765		0	369.42	0	3.93	SID7975261	C=CCOC(=O)C1=C(C)N=C(C)/C(=C(/O)OCC=C)C1c1ccc(O)cc1	IC50	'>'	50000.0	nM			inactive	UO_0000065					False	CHEMBL1737911	PUBCHEM_BIOASSAY: Factor XIIa Dose Response Confirmation. (Class of assay: confirmatory) [Related pubchem assays (depositor defined):AID684]	F	BAO_0000019	assay format	Homo sapiens	None	None	None	None	CHEMBL2821	Coagulation factor XII	Homo sapiens	SINGLE PROTEIN	CHEMBL1201862	7	PubChem BioAssays			None
CHEMBL1525195		0	370.43	0	2.26	SID4243087	COc1ccccc1-n1c(S)nnc1CNC(=O)COc1ccccc1	IC50	'>'	50000.0	nM			inactive	UO_0000065					False	CHEMBL1737911	PUBCHEM_BIOASSAY: Factor XIIa Dose Response Confirmation. (Class of assay: confirmatory) [Related pubchem assays (depositor defined):AID684]	F	BAO_0000019	assay format	Homo sapiens	None	None	None	None	CHEMBL2821	Coagulation factor XII	Homo sapiens	SINGLE PROTEIN	CHEMBL1201862	7	PubChem BioAssays			None
CHEMBL1400273		0	282.34	0	3.04	SID4263151	Cc1nn(C(=O)c2ccccc2)c2c1C(=O)CC(C)(C)C2	IC50		2991.11	nM			Active	UO_0000065					False	CHEMBL1737911	PUBCHEM_BIOASSAY: Factor XIIa Dose Response Confirmation. (Class of assay: confirmatory) [Related pubchem assays (depositor defined):AID684]	F	BAO_0000019	assay format	Homo sapiens	None	None	None	None	CHEMBL2821	Coagulation factor XII	Homo sapiens	SINGLE PROTEIN	CHEMBL1201862	7	PubChem BioAssays			None
CHEMBL1393295		0	381.52	0	4.02	SID4247764	O=C1C(c2ccncc2)N(CCC2=CCCCC2)C(=O)CN1C1CCCCC1	IC50	'>'	50000.0	nM			inactive	UO_0000065					False	CHEMBL1737911	PUBCHEM_BIOASSAY: Factor XIIa Dose Response Confirmation. (Class of assay: confirmatory) [Related pubchem assays (depositor defined):AID684]	F	BAO_0000019	assay format	Homo sapiens	None	None	None	None	CHEMBL2821	Coagulation factor XII	Homo sapiens	SINGLE PROTEIN	CHEMBL1201862	7	PubChem BioAssays			None
CHEMBL1376472		0	266.26	0	1.91	SID22411663	O=C(Oc1cc(=O)n2ccccc2n1)c1ccccc1	IC50		1687.59	nM			Active	UO_0000065					False	CHEMBL1738424	PUBCHEM_BIOASSAY: Factor XIIa 1536 HTS Dose Response Confirmation. (Class of assay: confirmatory) [Related pubchem assays (depositor defined):AID800]	F	BAO_0000019	assay format	Homo sapiens	None	None	None	None	CHEMBL2821	Coagulation factor XII	Homo sapiens	SINGLE PROTEIN	CHEMBL1201862	7	PubChem BioAssays			None
CHEMBL1468159		0	447.49	0	3.66	SID7965647	CCOc1ccc(N(CC(=O)Nc2cccc(F)c2)S(=O)(=O)c2c(C)noc2C)cc1	IC50	'>'	50000.0	nM			inactive	UO_0000065					False	CHEMBL1738424	PUBCHEM_BIOASSAY: Factor XIIa 1536 HTS Dose Response Confirmation. (Class of assay: confirmatory) [Related pubchem assays (depositor defined):AID800]	F	BAO_0000019	assay format	Homo sapiens	None	None	None	None	CHEMBL2821	Coagulation factor XII	Homo sapiens	SINGLE PROTEIN	CHEMBL1201862	7	PubChem BioAssays			None
CHEMBL1382981		0	308.36	0	3.40	SID26669669	O=C(NCc1ccc2c3c(cccc13)C(=O)N2)c1cccs1	IC50	'>'	50000.0	nM			inactive	UO_0000065					False	CHEMBL1738424	PUBCHEM_BIOASSAY: Factor XIIa 1536 HTS Dose Response Confirmation. (Class of assay: confirmatory) [Related pubchem assays (depositor defined):AID800]	F	BAO_0000019	assay format	Homo sapiens	None	None	None	None	CHEMBL2821	Coagulation factor XII	Homo sapiens	SINGLE PROTEIN	CHEMBL1201862	7	PubChem BioAssays			None
CHEMBL1344655		0	416.53	0	2.85	SID14732249	CCC(C)NC(=O)CSc1nc2ccsc2c(=O)n1NC(=O)c1ccccc1	IC50	'>'	50000.0	nM			inactive	UO_0000065					False	CHEMBL1738424	PUBCHEM_BIOASSAY: Factor XIIa 1536 HTS Dose Response Confirmation. (Class of assay: confirmatory) [Related pubchem assays (depositor defined):AID800]	F	BAO_0000019	assay format	Homo sapiens	None	None	None	None	CHEMBL2821	Coagulation factor XII	Homo sapiens	SINGLE PROTEIN	CHEMBL1201862	7	PubChem BioAssays			None
CHEMBL1486025		0	332.37	0	2.83	SID860061	COc1ccc(-n2ncc3c(NCc4ccccn4)ncnc32)cc1	IC50	'>'	50000.0	nM			inactive	UO_0000065					False	CHEMBL1738424	PUBCHEM_BIOASSAY: Factor XIIa 1536 HTS Dose Response Confirmation. (Class of assay: confirmatory) [Related pubchem assays (depositor defined):AID800]	F	BAO_0000019	assay format	Homo sapiens	None	None	None	None	CHEMBL2821	Coagulation factor XII	Homo sapiens	SINGLE PROTEIN	CHEMBL1201862	7	PubChem BioAssays			None
CHEMBL1564344		0	413.52	0	4.67	SID16953611	Cc1sc(NC(=O)c2ccco2)c(CN2CCN(c3ccc(F)cc3)CC2)c1C	IC50	'>'	50000.0	nM			inactive	UO_0000065					False	CHEMBL1738424	PUBCHEM_BIOASSAY: Factor XIIa 1536 HTS Dose Response Confirmation. (Class of assay: confirmatory) [Related pubchem assays (depositor defined):AID800]	F	BAO_0000019	assay format	Homo sapiens	None	None	None	None	CHEMBL2821	Coagulation factor XII	Homo sapiens	SINGLE PROTEIN	CHEMBL1201862	7	PubChem BioAssays			None
CHEMBL1529676		0	311.43	0	2.85	SID4264480	COc1cc(C)c(S(=O)(=O)NCc2cccs2)cc1C	IC50	'>'	50000.0	nM			inactive	UO_0000065					False	CHEMBL1738424	PUBCHEM_BIOASSAY: Factor XIIa 1536 HTS Dose Response Confirmation. (Class of assay: confirmatory) [Related pubchem assays (depositor defined):AID800]	F	BAO_0000019	assay format	Homo sapiens	None	None	None	None	CHEMBL2821	Coagulation factor XII	Homo sapiens	SINGLE PROTEIN	CHEMBL1201862	7	PubChem BioAssays			None
CHEMBL1887938		0	447.50	0	2.20	SID862379	COc1ccc(/C=N/n2c(=O)[nH]c3c([nH]c4ccc(C)cc43)c2=O)cc1CN1CCOCC1	IC50	'>'	50000.0	nM			inactive	UO_0000065					False	CHEMBL1738424	PUBCHEM_BIOASSAY: Factor XIIa 1536 HTS Dose Response Confirmation. (Class of assay: confirmatory) [Related pubchem assays (depositor defined):AID800]	F	BAO_0000019	assay format	Homo sapiens	None	None	None	None	CHEMBL2821	Coagulation factor XII	Homo sapiens	SINGLE PROTEIN	CHEMBL1201862	7	PubChem BioAssays			None
CHEMBL1423242		0	437.98	0	3.41	SID848229	Cc1nc2ccccc2n1C1CCN(Cc2nnnn2CCc2ccccc2)CC1.Cl	IC50	'>'	50000.0	nM			inactive	UO_0000065					False	CHEMBL1738424	PUBCHEM_BIOASSAY: Factor XIIa 1536 HTS Dose Response Confirmation. (Class of assay: confirmatory) [Related pubchem assays (depositor defined):AID800]	F	BAO_0000019	assay format	Homo sapiens	None	None	None	None	CHEMBL2821	Coagulation factor XII	Homo sapiens	SINGLE PROTEIN	CHEMBL1201862	7	PubChem BioAssays			None
CHEMBL1730922		0	353.38	0	3.01	SID24797952	O=C(Cc1ccccc1[N+](=O)[O-])Nc1ccccc1C(=O)N1CCCC1	IC50	'>'	50000.0	nM			inactive	UO_0000065					False	CHEMBL1738424	PUBCHEM_BIOASSAY: Factor XIIa 1536 HTS Dose Response Confirmation. (Class of assay: confirmatory) [Related pubchem assays (depositor defined):AID800]	F	BAO_0000019	assay format	Homo sapiens	None	None	None	None	CHEMBL2821	Coagulation factor XII	Homo sapiens	SINGLE PROTEIN	CHEMBL1201862	7	PubChem BioAssays			None
CHEMBL1498537		0	335.83	0	3.79	SID24831419	COc1ccc(CCn2c(C)cc(C(=O)CCl)c2C)cc1OC	IC50	'>'	50000.0	nM			inactive	UO_0000065					False	CHEMBL1738424	PUBCHEM_BIOASSAY: Factor XIIa 1536 HTS Dose Response Confirmation. (Class of assay: confirmatory) [Related pubchem assays (depositor defined):AID800]	F	BAO_0000019	assay format	Homo sapiens	None	None	None	None	CHEMBL2821	Coagulation factor XII	Homo sapiens	SINGLE PROTEIN	CHEMBL1201862	7	PubChem BioAssays			None
CHEMBL3197343		0	462.42	0	2.63	SID14746281	O=C(N/N=C/c1ccc(O)c(O)c1O)/C(=C/c1ccc([N+](=O)[O-])cc1)NC(=O)c1ccccc1	IC50	'>'	50000.0	nM			inactive	UO_0000065					False	CHEMBL1738424	PUBCHEM_BIOASSAY: Factor XIIa 1536 HTS Dose Response Confirmation. (Class of assay: confirmatory) [Related pubchem assays (depositor defined):AID800]	F	BAO_0000019	assay format	Homo sapiens	None	None	None	None	CHEMBL2821	Coagulation factor XII	Homo sapiens	SINGLE PROTEIN	CHEMBL1201862	7	PubChem BioAssays			None
CHEMBL1546723		0	391.43	0	3.22	SID7968530	COc1ccc(C2C(C(=O)Nc3ccccc3OC)=C(C)Nc3ncnn32)cc1	IC50	'>'	50000.0	nM			inactive	UO_0000065					False	CHEMBL1738424	PUBCHEM_BIOASSAY: Factor XIIa 1536 HTS Dose Response Confirmation. (Class of assay: confirmatory) [Related pubchem assays (depositor defined):AID800]	F	BAO_0000019	assay format	Homo sapiens	None	None	None	None	CHEMBL2821	Coagulation factor XII	Homo sapiens	SINGLE PROTEIN	CHEMBL1201862	7	PubChem BioAssays			None
CHEMBL1597009		0	363.40	0	1.14	SID24793719	NS(=O)(=O)c1ccc(CCNC(=O)Cc2ccccc2[N+](=O)[O-])cc1	IC50	'>'	50000.0	nM			inactive	UO_0000065					False	CHEMBL1738424	PUBCHEM_BIOASSAY: Factor XIIa 1536 HTS Dose Response Confirmation. (Class of assay: confirmatory) [Related pubchem assays (depositor defined):AID800]	F	BAO_0000019	assay format	Homo sapiens	None	None	None	None	CHEMBL2821	Coagulation factor XII	Homo sapiens	SINGLE PROTEIN	CHEMBL1201862	7	PubChem BioAssays			None
CHEMBL1519276		0	286.38	0	3.83	SID24814985	O=C1N=C(Nc2ccccc2)S/C1=C/c1cccs1	IC50	'>'	50000.0	nM			inactive	UO_0000065					False	CHEMBL1738424	PUBCHEM_BIOASSAY: Factor XIIa 1536 HTS Dose Response Confirmation. (Class of assay: confirmatory) [Related pubchem assays (depositor defined):AID800]	F	BAO_0000019	assay format	Homo sapiens	None	None	None	None	CHEMBL2821	Coagulation factor XII	Homo sapiens	SINGLE PROTEIN	CHEMBL1201862	7	PubChem BioAssays			None
CHEMBL1570071		0	320.18	0	3.58	SID16952683	Clc1ccc(CNc2nnnn2-c2ccccc2)c(Cl)c1	IC50	'>'	50000.0	nM			inactive	UO_0000065					False	CHEMBL1738424	PUBCHEM_BIOASSAY: Factor XIIa 1536 HTS Dose Response Confirmation. (Class of assay: confirmatory) [Related pubchem assays (depositor defined):AID800]	F	BAO_0000019	assay format	Homo sapiens	None	None	None	None	CHEMBL2821	Coagulation factor XII	Homo sapiens	SINGLE PROTEIN	CHEMBL1201862	7	PubChem BioAssays			None
CHEMBL3196672		0	420.24	0	3.21	SID14745913	NC(=O)/C(=N\OC(=O)c1ccco1)c1nc(-c2ccc(Br)cc2)cs1	IC50		20982.88	nM			Active	UO_0000065					False	CHEMBL1738424	PUBCHEM_BIOASSAY: Factor XIIa 1536 HTS Dose Response Confirmation. (Class of assay: confirmatory) [Related pubchem assays (depositor defined):AID800]	F	BAO_0000019	assay format	Homo sapiens	None	None	None	None	CHEMBL2821	Coagulation factor XII	Homo sapiens	SINGLE PROTEIN	CHEMBL1201862	7	PubChem BioAssays			None
CHEMBL222840		0	223.62	0	2.55	SID14719046	O=C(Oc1cncc(Cl)c1)c1ccco1	IC50		1391.38	nM			Active	UO_0000065					False	CHEMBL1738424	PUBCHEM_BIOASSAY: Factor XIIa 1536 HTS Dose Response Confirmation. (Class of assay: confirmatory) [Related pubchem assays (depositor defined):AID800]	F	BAO_0000019	assay format	Homo sapiens	None	None	None	None	CHEMBL2821	Coagulation factor XII	Homo sapiens	SINGLE PROTEIN	CHEMBL1201862	7	PubChem BioAssays			None
CHEMBL3195556		0	317.78	0	0.02	SID26671544	Cc1nc(O)nc(O)c1/C=N/NC(=O)[C@@H](N)CC(C)C.Cl	IC50	'>'	50000.0	nM			inactive	UO_0000065					False	CHEMBL1738424	PUBCHEM_BIOASSAY: Factor XIIa 1536 HTS Dose Response Confirmation. (Class of assay: confirmatory) [Related pubchem assays (depositor defined):AID800]	F	BAO_0000019	assay format	Homo sapiens	None	None	None	None	CHEMBL2821	Coagulation factor XII	Homo sapiens	SINGLE PROTEIN	CHEMBL1201862	7	PubChem BioAssays			None
CHEMBL1702159		0	424.91	0	2.50	SID14720718	COc1ccc(C(=O)N2CCN(S(=O)(=O)c3ccc(Cl)cc3)CC2)cc1OC	IC50	'>'	50000.0	nM			inactive	UO_0000065					False	CHEMBL1738424	PUBCHEM_BIOASSAY: Factor XIIa 1536 HTS Dose Response Confirmation. (Class of assay: confirmatory) [Related pubchem assays (depositor defined):AID800]	F	BAO_0000019	assay format	Homo sapiens	None	None	None	None	CHEMBL2821	Coagulation factor XII	Homo sapiens	SINGLE PROTEIN	CHEMBL1201862	7	PubChem BioAssays			None
CHEMBL1441934		0	454.32	1	5.58	SID862934	O=C(Nc1nc2n(n1)C(c1ccc(Cl)cc1)CC(c1ccc(Cl)cc1)N2)c1ccco1	IC50	'>'	50000.0	nM			inactive	UO_0000065					False	CHEMBL1738613	PUBCHEM_BIOASSAY: Factor XIIa Dose Response Confirmation from Single Well HTS. (Class of assay: confirmatory) [Related pubchem assays (depositor defined):AID701]	F	BAO_0000019	assay format	Homo sapiens	None	None	None	None	CHEMBL2821	Coagulation factor XII	Homo sapiens	SINGLE PROTEIN	CHEMBL1201862	7	PubChem BioAssays			None
CHEMBL1353615		0	278.31	0	2.41	SID4264425	Nc1nc(-c2ccccc2)nn1C(=O)Cc1ccccc1	IC50		3206.89	nM			Active	UO_0000065					False	CHEMBL1738613	PUBCHEM_BIOASSAY: Factor XIIa Dose Response Confirmation from Single Well HTS. (Class of assay: confirmatory) [Related pubchem assays (depositor defined):AID701]	F	BAO_0000019	assay format	Homo sapiens	None	None	None	None	CHEMBL2821	Coagulation factor XII	Homo sapiens	SINGLE PROTEIN	CHEMBL1201862	7	PubChem BioAssays			None
CHEMBL1539334		0	319.77	0	3.60	SID14737980	CSc1nc(-c2ccco2)nn1C(=O)c1ccc(Cl)cc1	IC50		3957.2	nM			Active	UO_0000065					False	CHEMBL1738613	PUBCHEM_BIOASSAY: Factor XIIa Dose Response Confirmation from Single Well HTS. (Class of assay: confirmatory) [Related pubchem assays (depositor defined):AID701]	F	BAO_0000019	assay format	Homo sapiens	None	None	None	None	CHEMBL2821	Coagulation factor XII	Homo sapiens	SINGLE PROTEIN	CHEMBL1201862	7	PubChem BioAssays			None
CHEMBL522809		0	268.28	0	2.12	SID14726037	Cc1ccc(C(=O)n2nc(-c3ccco3)nc2N)cc1	IC50		2086.32	nM			Active	UO_0000065					False	CHEMBL1738613	PUBCHEM_BIOASSAY: Factor XIIa Dose Response Confirmation from Single Well HTS. (Class of assay: confirmatory) [Related pubchem assays (depositor defined):AID701]	F	BAO_0000019	assay format	Homo sapiens	None	None	None	None	CHEMBL2821	Coagulation factor XII	Homo sapiens	SINGLE PROTEIN	CHEMBL1201862	7	PubChem BioAssays			None
CHEMBL490550		0	254.25	0	1.81	SID14726030	Nc1nc(-c2ccco2)nn1C(=O)c1ccccc1	IC50		643.48	nM			Active	UO_0000065					False	CHEMBL1738613	PUBCHEM_BIOASSAY: Factor XIIa Dose Response Confirmation from Single Well HTS. (Class of assay: confirmatory) [Related pubchem assays (depositor defined):AID701]	F	BAO_0000019	assay format	Homo sapiens	None	None	None	None	CHEMBL2821	Coagulation factor XII	Homo sapiens	SINGLE PROTEIN	CHEMBL1201862	7	PubChem BioAssays			None
CHEMBL1609075		0	216.24	0	1.17	SID4264740	Cc1cc(C)cc(C(=O)n2cnnc2N)c1	IC50		1401.05	nM			Active	UO_0000065					False	CHEMBL1738613	PUBCHEM_BIOASSAY: Factor XIIa Dose Response Confirmation from Single Well HTS. (Class of assay: confirmatory) [Related pubchem assays (depositor defined):AID701]	F	BAO_0000019	assay format	Homo sapiens	None	None	None	None	CHEMBL2821	Coagulation factor XII	Homo sapiens	SINGLE PROTEIN	CHEMBL1201862	7	PubChem BioAssays			None
CHEMBL1584769		0	458.07	0	3.57	SID14733108	CC(C)CN(CC(C)C)S(=O)(=O)N1CCC(C(=O)NCCc2ccc(Cl)cc2)CC1	IC50	'>'	50000.0	nM			inactive	UO_0000065					False	CHEMBL1738613	PUBCHEM_BIOASSAY: Factor XIIa Dose Response Confirmation from Single Well HTS. (Class of assay: confirmatory) [Related pubchem assays (depositor defined):AID701]	F	BAO_0000019	assay format	Homo sapiens	None	None	None	None	CHEMBL2821	Coagulation factor XII	Homo sapiens	SINGLE PROTEIN	CHEMBL1201862	7	PubChem BioAssays			None
CHEMBL1479515		0	395.42	0	3.98	SID14733834	COc1ccc(-c2nn(-c3ccccc3)cc2C(=O)n2nnc3ccccc32)cc1	IC50	'>'	50000.0	nM			inconclusive	UO_0000065					False	CHEMBL1738613	PUBCHEM_BIOASSAY: Factor XIIa Dose Response Confirmation from Single Well HTS. (Class of assay: confirmatory) [Related pubchem assays (depositor defined):AID701]	F	BAO_0000019	assay format	Homo sapiens	None	None	None	None	CHEMBL2821	Coagulation factor XII	Homo sapiens	SINGLE PROTEIN	CHEMBL1201862	7	PubChem BioAssays			None
CHEMBL1580446		0	218.22	0	0.56	SID14726717	COc1ccc(C(=O)n2cnnc2N)cc1	IC50		7588.07	nM			Active	UO_0000065					False	CHEMBL1738613	PUBCHEM_BIOASSAY: Factor XIIa Dose Response Confirmation from Single Well HTS. (Class of assay: confirmatory) [Related pubchem assays (depositor defined):AID701]	F	BAO_0000019	assay format	Homo sapiens	None	None	None	None	CHEMBL2821	Coagulation factor XII	Homo sapiens	SINGLE PROTEIN	CHEMBL1201862	7	PubChem BioAssays			None
CHEMBL493602		0	374.19	0	3.82	47	COc1cc(Br)cc2cc(C(=O)Nc3ccccc3)c(=O)oc12	IC50	'>'	50000.0	nM				UO_0000065					False	CHEMBL1005173	Inhibition of human factor 12a	B	BAO_0000357	single protein format	Homo sapiens	None	None	None	None	CHEMBL2821	Coagulation factor XII	Homo sapiens	SINGLE PROTEIN	CHEMBL1150342	1	Scientific Literature	J. Med. Chem.	2008	None
CHEMBL274376		0	313.74	0	3.78	4	O=C(Nc1ccccc1)c1cc2cc(CCl)ccc2oc1=O	IC50	'='	17000.0	nM	4.77			UO_0000065	15.20	0.30	0.99	8.04	False	CHEMBL1005173	Inhibition of human factor 12a	B	BAO_0000357	single protein format	Homo sapiens	None	None	None	None	CHEMBL2821	Coagulation factor XII	Homo sapiens	SINGLE PROTEIN	CHEMBL1150342	1	Scientific Literature	J. Med. Chem.	2008	None
CHEMBL523874		0	343.38	0	4.18	26	Cc1ccc2oc(=O)c(C(=O)NCc3cccc4ccccc34)cc2c1	IC50	'='	15000.0	nM	4.82			UO_0000065	14.05	0.25	0.64	8.13	False	CHEMBL1005173	Inhibition of human factor 12a	B	BAO_0000357	single protein format	Homo sapiens	None	None	None	None	CHEMBL2821	Coagulation factor XII	Homo sapiens	SINGLE PROTEIN	CHEMBL1150342	1	Scientific Literature	J. Med. Chem.	2008	None
CHEMBL3359904		0	817.75	3	6.86	14d	CCOC(=O)c1c(COc2cc3c(C(=O)OCC)c(COc4cc5c(C(=O)OCC)c(C)oc5cc4OC)oc3cc2OC)[nH]c2ccc(OS(=O)(=O)[O-])cc12.[Na+]	Activity	'='	97.0	%				UO_0000187					False	CHEMBL3377578	Inhibition of human factor 12a assessed as residual activity at 500 uM by spectrophotometric assay	B	BAO_0000357	single protein format	Homo sapiens	None	None	None	None	CHEMBL2821	Coagulation factor XII	Homo sapiens	SINGLE PROTEIN	CHEMBL3351582	1	Scientific Literature	Bioorg. Med. Chem. Lett.	2014	None
CHEMBL3359900		0	763.73	3	6.81	6d	CCOC(=O)c1c(C)oc2cc(OC)c(OCc3oc4cc(OC)c(OCc5nc6ccc(OS(=O)(=O)[O-])cc6s5)cc4c3C(=O)OCC)cc12.[Na+]	Activity	'='	100.0	%				UO_0000187					False	CHEMBL3377578	Inhibition of human factor 12a assessed as residual activity at 500 uM by spectrophotometric assay	B	BAO_0000357	single protein format	Homo sapiens	None	None	None	None	CHEMBL2821	Coagulation factor XII	Homo sapiens	SINGLE PROTEIN	CHEMBL3351582	1	Scientific Literature	Bioorg. Med. Chem. Lett.	2014	None
CHEMBL3218834		0	596.13	1	3.72	26	Cc1cc(C(=O)N[C@@H](CC(=O)NCC(C)(C)C)C(=O)N[C@@H](CCc2ccccc2)C(=O)NCc2ccccc2Cl)no1	Inhibition						Not Active						False	CHEMBL3226242	Inhibition of human purified coagulation factor 12a at 100 uM	B	BAO_0000357	single protein format	Homo sapiens	None	None	None	None	CHEMBL2821	Coagulation factor XII	Homo sapiens	SINGLE PROTEIN	CHEMBL3217672	1	Scientific Literature	MedChemComm	2012	None
CHEMBL493199		0	285.34	0	3.16	21	Cc1ccc2oc(=O)c(C(=O)NC3CCCCC3)cc2c1	Activity						Not Active						False	CHEMBL1005174	Inhibition of human factor 12a at 50 uM	B	BAO_0000357	single protein format	Homo sapiens	None	None	None	None	CHEMBL2821	Coagulation factor XII	Homo sapiens	SINGLE PROTEIN	CHEMBL1150342	1	Scientific Literature	J. Med. Chem.	2008	None
CHEMBL1977007		0	406.83	1	5.87	SID14742369	Cc1ccc(C(=O)Oc2oc(-c3ccco3)nc2/C=N/c2ccc(Cl)cc2)cc1	IC50	'>'	50000.0	nM			inactive	UO_0000065					False	CHEMBL1738613	PUBCHEM_BIOASSAY: Factor XIIa Dose Response Confirmation from Single Well HTS. (Class of assay: confirmatory) [Related pubchem assays (depositor defined):AID701]	F	BAO_0000019	assay format	Homo sapiens	None	None	None	None	CHEMBL2821	Coagulation factor XII	Homo sapiens	SINGLE PROTEIN	CHEMBL1201862	7	PubChem BioAssays			None
CHEMBL1566628		0	288.39	0	2.86	SID7976287	CCOC(=O)N1CCN(C/C(C)=C/c2ccccc2)CC1	IC50	'>'	50000.0	nM			inactive	UO_0000065					False	CHEMBL1738613	PUBCHEM_BIOASSAY: Factor XIIa Dose Response Confirmation from Single Well HTS. (Class of assay: confirmatory) [Related pubchem assays (depositor defined):AID701]	F	BAO_0000019	assay format	Homo sapiens	None	None	None	None	CHEMBL2821	Coagulation factor XII	Homo sapiens	SINGLE PROTEIN	CHEMBL1201862	7	PubChem BioAssays			None
CHEMBL1976489		0	348.31	0	4.50	SID857738	O=C(Oc1oc(-c2ccco2)nc1/C=N/c1ccccc1)c1ccoc1	IC50		10891.91	nM			Active	UO_0000065					False	CHEMBL1738613	PUBCHEM_BIOASSAY: Factor XIIa Dose Response Confirmation from Single Well HTS. (Class of assay: confirmatory) [Related pubchem assays (depositor defined):AID701]	F	BAO_0000019	assay format	Homo sapiens	None	None	None	None	CHEMBL2821	Coagulation factor XII	Homo sapiens	SINGLE PROTEIN	CHEMBL1201862	7	PubChem BioAssays			None
CHEMBL1387263		0	269.32	0	0.44	SID14733048	Cc1ccc(CNC(=O)C[S+]([O-])CC(=O)O)cc1	IC50	'>'	50000.0	nM			inactive	UO_0000065					False	CHEMBL1738613	PUBCHEM_BIOASSAY: Factor XIIa Dose Response Confirmation from Single Well HTS. (Class of assay: confirmatory) [Related pubchem assays (depositor defined):AID701]	F	BAO_0000019	assay format	Homo sapiens	None	None	None	None	CHEMBL2821	Coagulation factor XII	Homo sapiens	SINGLE PROTEIN	CHEMBL1201862	7	PubChem BioAssays			None
CHEMBL3213388		0	267.09	0	1.41	SID24819121	Brc1cccc(/C=N/Nc2nn[nH]n2)c1	IC50	'>'	50000.0	nM			inactive	UO_0000065					False	CHEMBL1738424	PUBCHEM_BIOASSAY: Factor XIIa 1536 HTS Dose Response Confirmation. (Class of assay: confirmatory) [Related pubchem assays (depositor defined):AID800]	F	BAO_0000019	assay format	Homo sapiens	None	None	None	None	CHEMBL2821	Coagulation factor XII	Homo sapiens	SINGLE PROTEIN	CHEMBL1201862	7	PubChem BioAssays			None
CHEMBL3194371		0	372.45	0	3.38	SID14733865	CC(C)Oc1ccc(CNC(=S)N/N=C/c2ccc([N+](=O)[O-])cc2)cc1	IC50	'>'	50000.0	nM			inactive	UO_0000065					False	CHEMBL1738424	PUBCHEM_BIOASSAY: Factor XIIa 1536 HTS Dose Response Confirmation. (Class of assay: confirmatory) [Related pubchem assays (depositor defined):AID800]	F	BAO_0000019	assay format	Homo sapiens	None	None	None	None	CHEMBL2821	Coagulation factor XII	Homo sapiens	SINGLE PROTEIN	CHEMBL1201862	7	PubChem BioAssays			None
CHEMBL1550578		0	341.32	0	2.35	SID26670240	COc1ccc(N2C(=O)CC(Nc3cccc([N+](=O)[O-])c3)C2=O)cc1	IC50	'>'	50000.0	nM			inactive	UO_0000065					False	CHEMBL1738424	PUBCHEM_BIOASSAY: Factor XIIa 1536 HTS Dose Response Confirmation. (Class of assay: confirmatory) [Related pubchem assays (depositor defined):AID800]	F	BAO_0000019	assay format	Homo sapiens	None	None	None	None	CHEMBL2821	Coagulation factor XII	Homo sapiens	SINGLE PROTEIN	CHEMBL1201862	7	PubChem BioAssays			None
CHEMBL1567533		0	248.31	0	1.28	SID14739968	CCc1c(C)nc(N)nc1N1N=C1SCC#N	IC50	'>'	50000.0	nM			inactive	UO_0000065					False	CHEMBL1738424	PUBCHEM_BIOASSAY: Factor XIIa 1536 HTS Dose Response Confirmation. (Class of assay: confirmatory) [Related pubchem assays (depositor defined):AID800]	F	BAO_0000019	assay format	Homo sapiens	None	None	None	None	CHEMBL2821	Coagulation factor XII	Homo sapiens	SINGLE PROTEIN	CHEMBL1201862	7	PubChem BioAssays			None
CHEMBL12019		0	218.21	0	2.03	SID14729425	CC(=O)Oc1ccc2c(C)cc(=O)oc2c1	IC50	'>'	50000.0	nM			inconclusive	UO_0000065					False	CHEMBL1738613	PUBCHEM_BIOASSAY: Factor XIIa Dose Response Confirmation from Single Well HTS. (Class of assay: confirmatory) [Related pubchem assays (depositor defined):AID701]	F	BAO_0000019	assay format	Homo sapiens	None	None	None	None	CHEMBL2821	Coagulation factor XII	Homo sapiens	SINGLE PROTEIN	CHEMBL1201862	7	PubChem BioAssays			None
CHEMBL3209604		0	375.35	0	4.84	SID14744092	CC(/N=c1\ccccn1C(=O)Nc1cccc(C(F)(F)F)c1)c1ccco1	IC50	'>'	50000.0	nM			inactive	UO_0000065					False	CHEMBL1738613	PUBCHEM_BIOASSAY: Factor XIIa Dose Response Confirmation from Single Well HTS. (Class of assay: confirmatory) [Related pubchem assays (depositor defined):AID701]	F	BAO_0000019	assay format	Homo sapiens	None	None	None	None	CHEMBL2821	Coagulation factor XII	Homo sapiens	SINGLE PROTEIN	CHEMBL1201862	7	PubChem BioAssays			None
CHEMBL1528923		0	304.31	0	3.08	SID4255460	Cc1onc(-c2ccccc2)c1C(=O)n1nnc2ccccc21	IC50		3973.37	nM			Active	UO_0000065					False	CHEMBL1738613	PUBCHEM_BIOASSAY: Factor XIIa Dose Response Confirmation from Single Well HTS. (Class of assay: confirmatory) [Related pubchem assays (depositor defined):AID701]	F	BAO_0000019	assay format	Homo sapiens	None	None	None	None	CHEMBL2821	Coagulation factor XII	Homo sapiens	SINGLE PROTEIN	CHEMBL1201862	7	PubChem BioAssays			None
CHEMBL1556187		0	263.70	0	3.57	SID14730139	O=c1oc(-c2ccccc2Cl)nc2ccsc12	IC50		241.37	nM			Active	UO_0000065					False	CHEMBL1738613	PUBCHEM_BIOASSAY: Factor XIIa Dose Response Confirmation from Single Well HTS. (Class of assay: confirmatory) [Related pubchem assays (depositor defined):AID701]	F	BAO_0000019	assay format	Homo sapiens	None	None	None	None	CHEMBL2821	Coagulation factor XII	Homo sapiens	SINGLE PROTEIN	CHEMBL1201862	7	PubChem BioAssays			None
CHEMBL490552		0	284.28	0	1.82	SID4257543	COc1ccccc1C(=O)n1nc(-c2ccco2)nc1N	IC50		2481.16	nM			Active	UO_0000065					False	CHEMBL1738613	PUBCHEM_BIOASSAY: Factor XIIa Dose Response Confirmation from Single Well HTS. (Class of assay: confirmatory) [Related pubchem assays (depositor defined):AID701]	F	BAO_0000019	assay format	Homo sapiens	None	None	None	None	CHEMBL2821	Coagulation factor XII	Homo sapiens	SINGLE PROTEIN	CHEMBL1201862	7	PubChem BioAssays			None
CHEMBL1477307		0	246.23	0	0.84	SID14745091	COC(=O)c1n[nH]c(NC(=O)c2ccccc2)n1	IC50		92.45	nM			Active	UO_0000065					False	CHEMBL1738613	PUBCHEM_BIOASSAY: Factor XIIa Dose Response Confirmation from Single Well HTS. (Class of assay: confirmatory) [Related pubchem assays (depositor defined):AID701]	F	BAO_0000019	assay format	Homo sapiens	None	None	None	None	CHEMBL2821	Coagulation factor XII	Homo sapiens	SINGLE PROTEIN	CHEMBL1201862	7	PubChem BioAssays			None
CHEMBL1379834		0	338.37	0	2.54	SID851856	COc1ccc(C(=O)n2nc(-c3ccc(C)cc3)nc2N)cc1OC	IC50	'>'	50000.0	nM			inconclusive	UO_0000065					False	CHEMBL1738613	PUBCHEM_BIOASSAY: Factor XIIa Dose Response Confirmation from Single Well HTS. (Class of assay: confirmatory) [Related pubchem assays (depositor defined):AID701]	F	BAO_0000019	assay format	Homo sapiens	None	None	None	None	CHEMBL2821	Coagulation factor XII	Homo sapiens	SINGLE PROTEIN	CHEMBL1201862	7	PubChem BioAssays			None
CHEMBL1985591		0	306.32	0	4.02	SID14742137	CC(=O)Oc1oc(-c2ccccc2)nc1/C=N/c1ccccc1	IC50	'>'	50000.0	nM			inactive	UO_0000065					False	CHEMBL1738613	PUBCHEM_BIOASSAY: Factor XIIa Dose Response Confirmation from Single Well HTS. (Class of assay: confirmatory) [Related pubchem assays (depositor defined):AID701]	F	BAO_0000019	assay format	Homo sapiens	None	None	None	None	CHEMBL2821	Coagulation factor XII	Homo sapiens	SINGLE PROTEIN	CHEMBL1201862	7	PubChem BioAssays			None
CHEMBL1447530		0	308.34	0	2.86	SID4258988	CCCC(=O)Nc1ccc(C(=O)n2nnc3ccccc32)cc1	IC50		7103.7	nM			Active	UO_0000065					False	CHEMBL1738613	PUBCHEM_BIOASSAY: Factor XIIa Dose Response Confirmation from Single Well HTS. (Class of assay: confirmatory) [Related pubchem assays (depositor defined):AID701]	F	BAO_0000019	assay format	Homo sapiens	None	None	None	None	CHEMBL2821	Coagulation factor XII	Homo sapiens	SINGLE PROTEIN	CHEMBL1201862	7	PubChem BioAssays			None
CHEMBL506501		0	588.69	2	0.57	12c	CC[C@H](C)[C@H](NS(=O)(=O)Cc1ccc(C(=O)O)cc1)C(=O)N[C@@H](CCC(N)=O)C(=O)NCc1ccc(C(=N)N)cc1	Ki						Not Determined						False	CHEMBL1005618	Inhibition of human factor 12a	B	BAO_0000357	single protein format	Homo sapiens	None	None	None	None	CHEMBL2821	Coagulation factor XII	Homo sapiens	SINGLE PROTEIN	CHEMBL1156606	1	Scientific Literature	Bioorg. Med. Chem. Lett.	2008	None
CHEMBL1486372		0	274.32	0	1.90	SID17411602	CC1(C)CC(=O)C=C(NNC(=O)c2ccccc2O)C1	IC50	'>'	50000.0	nM			inactive	UO_0000065					False	CHEMBL1738424	PUBCHEM_BIOASSAY: Factor XIIa 1536 HTS Dose Response Confirmation. (Class of assay: confirmatory) [Related pubchem assays (depositor defined):AID800]	F	BAO_0000019	assay format	Homo sapiens	None	None	None	None	CHEMBL2821	Coagulation factor XII	Homo sapiens	SINGLE PROTEIN	CHEMBL1201862	7	PubChem BioAssays			None
CHEMBL1424664		0	305.29	0	1.91	SID857178	C#CCOC(=O)c1ccccc1C(=O)n1nnc2ccccc21	IC50		11008.88	nM			Active	UO_0000065					False	CHEMBL1738424	PUBCHEM_BIOASSAY: Factor XIIa 1536 HTS Dose Response Confirmation. (Class of assay: confirmatory) [Related pubchem assays (depositor defined):AID800]	F	BAO_0000019	assay format	Homo sapiens	None	None	None	None	CHEMBL2821	Coagulation factor XII	Homo sapiens	SINGLE PROTEIN	CHEMBL1201862	7	PubChem BioAssays			None
CHEMBL1424843		0	345.28	0	2.39	SID26667084	CCC1=NN(C(=O)Cc2ccc([N+](=O)[O-])cc2)C(O)(C(F)(F)F)C1	IC50	'>'	50000.0	nM			inactive	UO_0000065					False	CHEMBL1738424	PUBCHEM_BIOASSAY: Factor XIIa 1536 HTS Dose Response Confirmation. (Class of assay: confirmatory) [Related pubchem assays (depositor defined):AID800]	F	BAO_0000019	assay format	Homo sapiens	None	None	None	None	CHEMBL2821	Coagulation factor XII	Homo sapiens	SINGLE PROTEIN	CHEMBL1201862	7	PubChem BioAssays			None
CHEMBL1609718		0	315.40	0	3.04	SID24798170	CC(C)c1ccc(O)c(NC(=S)NC(=O)c2cccnc2)c1	IC50	'>'	50000.0	nM			inactive	UO_0000065					False	CHEMBL1738424	PUBCHEM_BIOASSAY: Factor XIIa 1536 HTS Dose Response Confirmation. (Class of assay: confirmatory) [Related pubchem assays (depositor defined):AID800]	F	BAO_0000019	assay format	Homo sapiens	None	None	None	None	CHEMBL2821	Coagulation factor XII	Homo sapiens	SINGLE PROTEIN	CHEMBL1201862	7	PubChem BioAssays			None
CHEMBL1480862		0	508.58	2	5.48	SID24780194	COc1ccc(C2=NN(C(=O)CCCC(=O)O)C(c3cn(-c4ccccc4)nc3-c3ccccc3)C2)cc1	IC50	'>'	50000.0	nM			inactive	UO_0000065					False	CHEMBL1738424	PUBCHEM_BIOASSAY: Factor XIIa 1536 HTS Dose Response Confirmation. (Class of assay: confirmatory) [Related pubchem assays (depositor defined):AID800]	F	BAO_0000019	assay format	Homo sapiens	None	None	None	None	CHEMBL2821	Coagulation factor XII	Homo sapiens	SINGLE PROTEIN	CHEMBL1201862	7	PubChem BioAssays			None
CHEMBL1505732		0	217.29	0	2.61	SID4241991	Cn1c2c(c3ccccc31)CCSC2=O	IC50	'>'	50000.0	nM			inactive	UO_0000065					False	CHEMBL1738424	PUBCHEM_BIOASSAY: Factor XIIa 1536 HTS Dose Response Confirmation. (Class of assay: confirmatory) [Related pubchem assays (depositor defined):AID800]	F	BAO_0000019	assay format	Homo sapiens	None	None	None	None	CHEMBL2821	Coagulation factor XII	Homo sapiens	SINGLE PROTEIN	CHEMBL1201862	7	PubChem BioAssays			None
CHEMBL935	PENTAMIDINE ISETHIONATE	0	466.56	0	2.88	SID11533059	N=C(N)c1ccc(OCCCCCOc2ccc(C(=N)N)cc2)cc1.O=S(=O)(O)CCO	IC50		13699.32	nM			Active	UO_0000065					False	CHEMBL1738424	PUBCHEM_BIOASSAY: Factor XIIa 1536 HTS Dose Response Confirmation. (Class of assay: confirmatory) [Related pubchem assays (depositor defined):AID800]	F	BAO_0000019	assay format	Homo sapiens	None	None	None	None	CHEMBL2821	Coagulation factor XII	Homo sapiens	SINGLE PROTEIN	CHEMBL1201862	7	PubChem BioAssays			None
CHEMBL1299229		0	231.25	0	1.50	SID22413705	CCOC(=O)c1cn(Cc2ccccc2)nn1	IC50	'>'	50000.0	nM			inactive	UO_0000065					False	CHEMBL1738424	PUBCHEM_BIOASSAY: Factor XIIa 1536 HTS Dose Response Confirmation. (Class of assay: confirmatory) [Related pubchem assays (depositor defined):AID800]	F	BAO_0000019	assay format	Homo sapiens	None	None	None	None	CHEMBL2821	Coagulation factor XII	Homo sapiens	SINGLE PROTEIN	CHEMBL1201862	7	PubChem BioAssays			None
CHEMBL1965165		0	378.26	0	3.46	SID26667150	C/C(Cc1ccccc1)=N\NC(=O)CNC(=O)c1ccc(Cl)cc1Cl	IC50	'>'	50000.0	nM			inactive	UO_0000065					False	CHEMBL1738424	PUBCHEM_BIOASSAY: Factor XIIa 1536 HTS Dose Response Confirmation. (Class of assay: confirmatory) [Related pubchem assays (depositor defined):AID800]	F	BAO_0000019	assay format	Homo sapiens	None	None	None	None	CHEMBL2821	Coagulation factor XII	Homo sapiens	SINGLE PROTEIN	CHEMBL1201862	7	PubChem BioAssays			None
CHEMBL1351525		0	346.46	0	4.72	SID17513006	Cc1ccc(CSc2ncnc3c2cnn3-c2ccc(C)cc2)cc1	IC50	'>'	50000.0	nM			inactive	UO_0000065					False	CHEMBL1738424	PUBCHEM_BIOASSAY: Factor XIIa 1536 HTS Dose Response Confirmation. (Class of assay: confirmatory) [Related pubchem assays (depositor defined):AID800]	F	BAO_0000019	assay format	Homo sapiens	None	None	None	None	CHEMBL2821	Coagulation factor XII	Homo sapiens	SINGLE PROTEIN	CHEMBL1201862	7	PubChem BioAssays			None
CHEMBL1576694		0	499.40	0	3.79	SID14746062	O=C(Nc1nnc(-c2ccccc2)s1)c1cc(S(=O)(=O)N2CCOCC2)c(Cl)cc1Cl	IC50	'>'	50000.0	nM			inactive	UO_0000065					False	CHEMBL1738424	PUBCHEM_BIOASSAY: Factor XIIa 1536 HTS Dose Response Confirmation. (Class of assay: confirmatory) [Related pubchem assays (depositor defined):AID800]	F	BAO_0000019	assay format	Homo sapiens	None	None	None	None	CHEMBL2821	Coagulation factor XII	Homo sapiens	SINGLE PROTEIN	CHEMBL1201862	7	PubChem BioAssays			None
CHEMBL3208838		0	354.44	0	3.27	SID26731590	COc1ccc(/C=N/NC(=O)c2sc3nc(C)cc(C)c3c2N)cc1	IC50	'>'	50000.0	nM			inactive	UO_0000065					False	CHEMBL1738424	PUBCHEM_BIOASSAY: Factor XIIa 1536 HTS Dose Response Confirmation. (Class of assay: confirmatory) [Related pubchem assays (depositor defined):AID800]	F	BAO_0000019	assay format	Homo sapiens	None	None	None	None	CHEMBL2821	Coagulation factor XII	Homo sapiens	SINGLE PROTEIN	CHEMBL1201862	7	PubChem BioAssays			None
CHEMBL1307691		0	344.46	0	3.74	SID26730585	COc1ccccc1CC(=O)NCc1csc(-c2cccs2)n1	IC50	'>'	50000.0	nM			inactive	UO_0000065					False	CHEMBL1738424	PUBCHEM_BIOASSAY: Factor XIIa 1536 HTS Dose Response Confirmation. (Class of assay: confirmatory) [Related pubchem assays (depositor defined):AID800]	F	BAO_0000019	assay format	Homo sapiens	None	None	None	None	CHEMBL2821	Coagulation factor XII	Homo sapiens	SINGLE PROTEIN	CHEMBL1201862	7	PubChem BioAssays			None
CHEMBL1416285		0	292.34	0	2.72	SID4255214	Cc1ccc(-c2nc(N)n(C(=O)Cc3ccccc3)n2)cc1	IC50		6256.45	nM			Active	UO_0000065					False	CHEMBL1738424	PUBCHEM_BIOASSAY: Factor XIIa 1536 HTS Dose Response Confirmation. (Class of assay: confirmatory) [Related pubchem assays (depositor defined):AID800]	F	BAO_0000019	assay format	Homo sapiens	None	None	None	None	CHEMBL2821	Coagulation factor XII	Homo sapiens	SINGLE PROTEIN	CHEMBL1201862	7	PubChem BioAssays			None
CHEMBL1508690		0	304.42	0	3.78	SID3717631	Cc1cccc(NC(=O)CSCc2c(C)noc2C)c1C	IC50	'>'	50000.0	nM			inactive	UO_0000065					False	CHEMBL1738424	PUBCHEM_BIOASSAY: Factor XIIa 1536 HTS Dose Response Confirmation. (Class of assay: confirmatory) [Related pubchem assays (depositor defined):AID800]	F	BAO_0000019	assay format	Homo sapiens	None	None	None	None	CHEMBL2821	Coagulation factor XII	Homo sapiens	SINGLE PROTEIN	CHEMBL1201862	7	PubChem BioAssays			None
CHEMBL1307087		0	402.90	0	1.79	SID7978388	COC(=O)C(C)NC(=O)C1CCCN1S(=O)(=O)c1cc(C)c(Cl)cc1C	IC50	'>'	50000.0	nM			inactive	UO_0000065					False	CHEMBL1738424	PUBCHEM_BIOASSAY: Factor XIIa 1536 HTS Dose Response Confirmation. (Class of assay: confirmatory) [Related pubchem assays (depositor defined):AID800]	F	BAO_0000019	assay format	Homo sapiens	None	None	None	None	CHEMBL2821	Coagulation factor XII	Homo sapiens	SINGLE PROTEIN	CHEMBL1201862	7	PubChem BioAssays			None
CHEMBL3199372		0	323.31	0	1.78	SID7977226	COc1cc(/C=N/n2cnnc2)ccc1OC(=O)c1cccnc1	IC50	'>'	50000.0	nM			inactive	UO_0000065					False	CHEMBL1738424	PUBCHEM_BIOASSAY: Factor XIIa 1536 HTS Dose Response Confirmation. (Class of assay: confirmatory) [Related pubchem assays (depositor defined):AID800]	F	BAO_0000019	assay format	Homo sapiens	None	None	None	None	CHEMBL2821	Coagulation factor XII	Homo sapiens	SINGLE PROTEIN	CHEMBL1201862	7	PubChem BioAssays			None
CHEMBL1426864		0	256.26	0	2.70	SID26671235	O=[N+]([O-])c1ccc2c(c1)c1ccccc1n2CCO	IC50	'>'	50000.0	nM			inactive	UO_0000065					False	CHEMBL1738424	PUBCHEM_BIOASSAY: Factor XIIa 1536 HTS Dose Response Confirmation. (Class of assay: confirmatory) [Related pubchem assays (depositor defined):AID800]	F	BAO_0000019	assay format	Homo sapiens	None	None	None	None	CHEMBL2821	Coagulation factor XII	Homo sapiens	SINGLE PROTEIN	CHEMBL1201862	7	PubChem BioAssays			None
CHEMBL1305182		0	330.82	0	3.38	SID864254	Oc1c2nc3cccc(Cl)c3c-2ncn1CCN1CCCCC1	IC50	'>'	50000.0	nM			inactive	UO_0000065					False	CHEMBL1738424	PUBCHEM_BIOASSAY: Factor XIIa 1536 HTS Dose Response Confirmation. (Class of assay: confirmatory) [Related pubchem assays (depositor defined):AID800]	F	BAO_0000019	assay format	Homo sapiens	None	None	None	None	CHEMBL2821	Coagulation factor XII	Homo sapiens	SINGLE PROTEIN	CHEMBL1201862	7	PubChem BioAssays			None
CHEMBL1353615		0	278.31	0	2.41	SID4264425	Nc1nc(-c2ccccc2)nn1C(=O)Cc1ccccc1	IC50		3206.89	nM			Active	UO_0000065					False	CHEMBL1738424	PUBCHEM_BIOASSAY: Factor XIIa 1536 HTS Dose Response Confirmation. (Class of assay: confirmatory) [Related pubchem assays (depositor defined):AID800]	F	BAO_0000019	assay format	Homo sapiens	None	None	None	None	CHEMBL2821	Coagulation factor XII	Homo sapiens	SINGLE PROTEIN	CHEMBL1201862	7	PubChem BioAssays			None
CHEMBL1603586		0	216.24	0	1.17	SID4264378	Cc1ccc(C(=O)n2cnnc2N)cc1C	IC50		2982.89	nM			Active	UO_0000065					False	CHEMBL1738424	PUBCHEM_BIOASSAY: Factor XIIa 1536 HTS Dose Response Confirmation. (Class of assay: confirmatory) [Related pubchem assays (depositor defined):AID800]	F	BAO_0000019	assay format	Homo sapiens	None	None	None	None	CHEMBL2821	Coagulation factor XII	Homo sapiens	SINGLE PROTEIN	CHEMBL1201862	7	PubChem BioAssays			None
CHEMBL490106		0	315.35	0	2.96	SID24786970	COc1ccccc1C(=O)n1nc(-c2ccco2)nc1SC	IC50		159.06	nM			Active	UO_0000065					False	CHEMBL1738424	PUBCHEM_BIOASSAY: Factor XIIa 1536 HTS Dose Response Confirmation. (Class of assay: confirmatory) [Related pubchem assays (depositor defined):AID800]	F	BAO_0000019	assay format	Homo sapiens	None	None	None	None	CHEMBL2821	Coagulation factor XII	Homo sapiens	SINGLE PROTEIN	CHEMBL1201862	7	PubChem BioAssays			None
CHEMBL1310284		0	360.84	0	2.84	SID17410998	CN(C)S(=O)(=O)Oc1ccsc1C(=O)Nc1cccc(Cl)c1	IC50	'>'	50000.0	nM			inactive	UO_0000065					False	CHEMBL1738424	PUBCHEM_BIOASSAY: Factor XIIa 1536 HTS Dose Response Confirmation. (Class of assay: confirmatory) [Related pubchem assays (depositor defined):AID800]	F	BAO_0000019	assay format	Homo sapiens	None	None	None	None	CHEMBL2821	Coagulation factor XII	Homo sapiens	SINGLE PROTEIN	CHEMBL1201862	7	PubChem BioAssays			None
CHEMBL1605126		0	328.76	0	2.88	SID4256599	COc1ccccc1C(=O)n1nc(-c2ccc(Cl)cc2)nc1N	IC50		5407.24	nM			Active	UO_0000065					False	CHEMBL1738424	PUBCHEM_BIOASSAY: Factor XIIa 1536 HTS Dose Response Confirmation. (Class of assay: confirmatory) [Related pubchem assays (depositor defined):AID800]	F	BAO_0000019	assay format	Homo sapiens	None	None	None	None	CHEMBL2821	Coagulation factor XII	Homo sapiens	SINGLE PROTEIN	CHEMBL1201862	7	PubChem BioAssays			None
CHEMBL1319546		0	352.16	0	3.38	SID24826477	O=C(COC(=O)c1ccccc1Br)Nc1ccc(F)cc1	IC50	'>'	50000.0	nM			inactive	UO_0000065					False	CHEMBL1738424	PUBCHEM_BIOASSAY: Factor XIIa 1536 HTS Dose Response Confirmation. (Class of assay: confirmatory) [Related pubchem assays (depositor defined):AID800]	F	BAO_0000019	assay format	Homo sapiens	None	None	None	None	CHEMBL2821	Coagulation factor XII	Homo sapiens	SINGLE PROTEIN	CHEMBL1201862	7	PubChem BioAssays			None
CHEMBL1445840		0	395.29	0	3.49	SID17411477	CN(C)S(=O)(=O)Oc1ccsc1C(=O)Nc1ccc(Cl)c(Cl)c1	IC50	'>'	50000.0	nM			inactive	UO_0000065					False	CHEMBL1738424	PUBCHEM_BIOASSAY: Factor XIIa 1536 HTS Dose Response Confirmation. (Class of assay: confirmatory) [Related pubchem assays (depositor defined):AID800]	F	BAO_0000019	assay format	Homo sapiens	None	None	None	None	CHEMBL2821	Coagulation factor XII	Homo sapiens	SINGLE PROTEIN	CHEMBL1201862	7	PubChem BioAssays			None
CHEMBL522809		0	268.28	0	2.12	SID14726037	Cc1ccc(C(=O)n2nc(-c3ccco3)nc2N)cc1	IC50		2086.32	nM			Active	UO_0000065					False	CHEMBL1738424	PUBCHEM_BIOASSAY: Factor XIIa 1536 HTS Dose Response Confirmation. (Class of assay: confirmatory) [Related pubchem assays (depositor defined):AID800]	F	BAO_0000019	assay format	Homo sapiens	None	None	None	None	CHEMBL2821	Coagulation factor XII	Homo sapiens	SINGLE PROTEIN	CHEMBL1201862	7	PubChem BioAssays			None
CHEMBL1524398		0	363.46	0	4.01	SID14729872	CC12CCC(C(=O)NC(c3ccccc3)c3ccccc3)(OC1=O)C2(C)C	IC50	'>'	50000.0	nM			inactive	UO_0000065					False	CHEMBL1738424	PUBCHEM_BIOASSAY: Factor XIIa 1536 HTS Dose Response Confirmation. (Class of assay: confirmatory) [Related pubchem assays (depositor defined):AID800]	F	BAO_0000019	assay format	Homo sapiens	None	None	None	None	CHEMBL2821	Coagulation factor XII	Homo sapiens	SINGLE PROTEIN	CHEMBL1201862	7	PubChem BioAssays			None
CHEMBL1346937		0	446.46	0	2.13	SID24825208	COc1ccc(-c2cc(C(=O)c3c(N)n(C)c(=O)n(C)c3=O)c3ccccc3n2)cc1OC	IC50	'>'	50000.0	nM			inactive	UO_0000065					False	CHEMBL1738424	PUBCHEM_BIOASSAY: Factor XIIa 1536 HTS Dose Response Confirmation. (Class of assay: confirmatory) [Related pubchem assays (depositor defined):AID800]	F	BAO_0000019	assay format	Homo sapiens	None	None	None	None	CHEMBL2821	Coagulation factor XII	Homo sapiens	SINGLE PROTEIN	CHEMBL1201862	7	PubChem BioAssays			None
CHEMBL1288725		0	223.24	0	2.12	SID14727029	O=C(c1ccccc1)n1nnc2ccccc21	IC50		2014.35	nM			Active	UO_0000065					False	CHEMBL1738424	PUBCHEM_BIOASSAY: Factor XIIa 1536 HTS Dose Response Confirmation. (Class of assay: confirmatory) [Related pubchem assays (depositor defined):AID800]	F	BAO_0000019	assay format	Homo sapiens	None	None	None	None	CHEMBL2821	Coagulation factor XII	Homo sapiens	SINGLE PROTEIN	CHEMBL1201862	7	PubChem BioAssays			None
CHEMBL1721257		0	305.40	0	1.96	SID7977076	CC(=O)N1CCC(N2CCN(c3ccccc3F)CC2)CC1	IC50	'>'	50000.0	nM			inactive	UO_0000065					False	CHEMBL1738424	PUBCHEM_BIOASSAY: Factor XIIa 1536 HTS Dose Response Confirmation. (Class of assay: confirmatory) [Related pubchem assays (depositor defined):AID800]	F	BAO_0000019	assay format	Homo sapiens	None	None	None	None	CHEMBL2821	Coagulation factor XII	Homo sapiens	SINGLE PROTEIN	CHEMBL1201862	7	PubChem BioAssays			None
CHEMBL1488509		0	487.53	0	3.30	SID7969275	CCOc1ccc(N(CC(=O)Nc2ccc3c(c2)OCCO3)S(=O)(=O)c2c(C)noc2C)cc1	IC50	'>'	50000.0	nM			inactive	UO_0000065					False	CHEMBL1738424	PUBCHEM_BIOASSAY: Factor XIIa 1536 HTS Dose Response Confirmation. (Class of assay: confirmatory) [Related pubchem assays (depositor defined):AID800]	F	BAO_0000019	assay format	Homo sapiens	None	None	None	None	CHEMBL2821	Coagulation factor XII	Homo sapiens	SINGLE PROTEIN	CHEMBL1201862	7	PubChem BioAssays			None
CHEMBL3195599		0	387.26	0	3.64	SID22414226	CCO/C(O)=C(/C)C1=NC(C)(C)Cc2ccccc21.I	IC50	'>'	50000.0	nM			inactive	UO_0000065					False	CHEMBL1738424	PUBCHEM_BIOASSAY: Factor XIIa 1536 HTS Dose Response Confirmation. (Class of assay: confirmatory) [Related pubchem assays (depositor defined):AID800]	F	BAO_0000019	assay format	Homo sapiens	None	None	None	None	CHEMBL2821	Coagulation factor XII	Homo sapiens	SINGLE PROTEIN	CHEMBL1201862	7	PubChem BioAssays			None
CHEMBL1427003		0	228.28	0	2.79	SID4259744	O=C(c1csc2ccccc12)n1cccn1	IC50		4026.33	nM			Active	UO_0000065					False	CHEMBL1738424	PUBCHEM_BIOASSAY: Factor XIIa 1536 HTS Dose Response Confirmation. (Class of assay: confirmatory) [Related pubchem assays (depositor defined):AID800]	F	BAO_0000019	assay format	Homo sapiens	None	None	None	None	CHEMBL2821	Coagulation factor XII	Homo sapiens	SINGLE PROTEIN	CHEMBL1201862	7	PubChem BioAssays			None
CHEMBL1565503		0	226.32	0	3.47	SID26728301	c1ccc(-n2cccc2)c(N2CCCCC2)c1	IC50	'>'	50000.0	nM			inactive	UO_0000065					False	CHEMBL1738424	PUBCHEM_BIOASSAY: Factor XIIa 1536 HTS Dose Response Confirmation. (Class of assay: confirmatory) [Related pubchem assays (depositor defined):AID800]	F	BAO_0000019	assay format	Homo sapiens	None	None	None	None	CHEMBL2821	Coagulation factor XII	Homo sapiens	SINGLE PROTEIN	CHEMBL1201862	7	PubChem BioAssays			None
CHEMBL1584306		0	339.30	0	2.01	SID3717008	CC(C(=O)Oc1ccc2c(c1)OCO2)N1C(=O)c2ccccc2C1=O	IC50	'>'	50000.0	nM			inactive	UO_0000065					False	CHEMBL1738424	PUBCHEM_BIOASSAY: Factor XIIa 1536 HTS Dose Response Confirmation. (Class of assay: confirmatory) [Related pubchem assays (depositor defined):AID800]	F	BAO_0000019	assay format	Homo sapiens	None	None	None	None	CHEMBL2821	Coagulation factor XII	Homo sapiens	SINGLE PROTEIN	CHEMBL1201862	7	PubChem BioAssays			None
CHEMBL1713032		0	351.39	0	0.21	SID843173	COc1ccc(S(=O)(=O)N2CCCC2C(=O)Nn2cnnc2)cc1	IC50	'>'	50000.0	nM			inactive	UO_0000065					False	CHEMBL1738424	PUBCHEM_BIOASSAY: Factor XIIa 1536 HTS Dose Response Confirmation. (Class of assay: confirmatory) [Related pubchem assays (depositor defined):AID800]	F	BAO_0000019	assay format	Homo sapiens	None	None	None	None	CHEMBL2821	Coagulation factor XII	Homo sapiens	SINGLE PROTEIN	CHEMBL1201862	7	PubChem BioAssays			None
CHEMBL1519586		0	342.45	0	3.18	SID7976789	Nc1c(C(=O)NCc2cccnc2)sc(=S)n1-c1ccccc1	IC50	'>'	50000.0	nM			inactive	UO_0000065					False	CHEMBL1738424	PUBCHEM_BIOASSAY: Factor XIIa 1536 HTS Dose Response Confirmation. (Class of assay: confirmatory) [Related pubchem assays (depositor defined):AID800]	F	BAO_0000019	assay format	Homo sapiens	None	None	None	None	CHEMBL2821	Coagulation factor XII	Homo sapiens	SINGLE PROTEIN	CHEMBL1201862	7	PubChem BioAssays			None
CHEMBL1579682		0	461.52	0	2.81	SID24779639	COc1ccc(N2CCCn3c2nc2c3c(=O)n(Cc3ccc(C)cc3)c(=O)n2C)c(OC)c1	IC50	'>'	50000.0	nM			inactive	UO_0000065					False	CHEMBL1738424	PUBCHEM_BIOASSAY: Factor XIIa 1536 HTS Dose Response Confirmation. (Class of assay: confirmatory) [Related pubchem assays (depositor defined):AID800]	F	BAO_0000019	assay format	Homo sapiens	None	None	None	None	CHEMBL2821	Coagulation factor XII	Homo sapiens	SINGLE PROTEIN	CHEMBL1201862	7	PubChem BioAssays			None
CHEMBL1711713		0	245.26	0	0.30	SID24801500	CNS(=O)(=O)c1cc(C(=O)O)ccc1OC	IC50	'>'	50000.0	nM			inactive	UO_0000065					False	CHEMBL1738424	PUBCHEM_BIOASSAY: Factor XIIa 1536 HTS Dose Response Confirmation. (Class of assay: confirmatory) [Related pubchem assays (depositor defined):AID800]	F	BAO_0000019	assay format	Homo sapiens	None	None	None	None	CHEMBL2821	Coagulation factor XII	Homo sapiens	SINGLE PROTEIN	CHEMBL1201862	7	PubChem BioAssays			None
CHEMBL1445543		0	312.33	0	1.83	SID14741070	COC(=O)Cc1c(C)nc2nc(-c3ccc(C)cc3)nn2c1O	IC50	'>'	50000.0	nM			inactive	UO_0000065					False	CHEMBL1738424	PUBCHEM_BIOASSAY: Factor XIIa 1536 HTS Dose Response Confirmation. (Class of assay: confirmatory) [Related pubchem assays (depositor defined):AID800]	F	BAO_0000019	assay format	Homo sapiens	None	None	None	None	CHEMBL2821	Coagulation factor XII	Homo sapiens	SINGLE PROTEIN	CHEMBL1201862	7	PubChem BioAssays			None
CHEMBL1311514		0	423.47	0	4.61	SID866032	O=C(CSc1nnc(COc2ccccc2)n1Cc1ccco1)c1ccc(F)cc1	IC50	'>'	50000.0	nM			inactive	UO_0000065					False	CHEMBL1738424	PUBCHEM_BIOASSAY: Factor XIIa 1536 HTS Dose Response Confirmation. (Class of assay: confirmatory) [Related pubchem assays (depositor defined):AID800]	F	BAO_0000019	assay format	Homo sapiens	None	None	None	None	CHEMBL2821	Coagulation factor XII	Homo sapiens	SINGLE PROTEIN	CHEMBL1201862	7	PubChem BioAssays			None
CHEMBL1328161		0	358.79	0	2.89	SID4254584	COc1ccc(C(=O)n2nc(-c3ccc(Cl)cc3)nc2N)cc1OC	IC50		4703.49	nM			Active	UO_0000065					False	CHEMBL1738424	PUBCHEM_BIOASSAY: Factor XIIa 1536 HTS Dose Response Confirmation. (Class of assay: confirmatory) [Related pubchem assays (depositor defined):AID800]	F	BAO_0000019	assay format	Homo sapiens	None	None	None	None	CHEMBL2821	Coagulation factor XII	Homo sapiens	SINGLE PROTEIN	CHEMBL1201862	7	PubChem BioAssays			None
CHEMBL3218833		0	658.20	1	4.48	25	CC(C)(C)CNC(=O)C[C@H](NC(=O)C(=O)c1c[nH]c2ccccc12)C(=O)N[C@@H](CCc1ccccc1)C(=O)NCc1ccccc1Cl	Inhibition						Not Active						False	CHEMBL3226242	Inhibition of human purified coagulation factor 12a at 100 uM	B	BAO_0000357	single protein format	Homo sapiens	None	None	None	None	CHEMBL2821	Coagulation factor XII	Homo sapiens	SINGLE PROTEIN	CHEMBL3217672	1	Scientific Literature	MedChemComm	2012	None
CHEMBL494800		0	313.74	0	4.01	33	Cc1ccc2oc(=O)c(C(=O)Nc3ccc(Cl)cc3)cc2c1	IC50	'='	34000.0	nM	4.47			UO_0000065	14.24	0.28	0.46	7.53	False	CHEMBL1005173	Inhibition of human factor 12a	B	BAO_0000357	single protein format	Homo sapiens	None	None	None	None	CHEMBL2821	Coagulation factor XII	Homo sapiens	SINGLE PROTEIN	CHEMBL1150342	1	Scientific Literature	J. Med. Chem.	2008	None
CHEMBL493601		0	378.61	0	4.46	44	O=C(Nc1ccccc1)c1cc2cc(Cl)cc(Br)c2oc1=O	IC50	'='	4400.0	nM	5.36			UO_0000065	14.15	0.33	0.90	9.03	False	CHEMBL1005173	Inhibition of human factor 12a	B	BAO_0000357	single protein format	Homo sapiens	None	None	None	None	CHEMBL2821	Coagulation factor XII	Homo sapiens	SINGLE PROTEIN	CHEMBL1150342	1	Scientific Literature	J. Med. Chem.	2008	None
CHEMBL495466		0	279.30	0	3.35	20	Cc1ccc2oc(=O)c(C(=O)Nc3ccccc3)cc2c1	IC50	'='	23000.0	nM	4.64			UO_0000065	16.61	0.30	1.29	7.82	False	CHEMBL1005173	Inhibition of human factor 12a	B	BAO_0000357	single protein format	Homo sapiens	None	None	None	None	CHEMBL2821	Coagulation factor XII	Homo sapiens	SINGLE PROTEIN	CHEMBL1150342	1	Scientific Literature	J. Med. Chem.	2008	None
CHEMBL1721221		0	278.35	0	1.87	SID14743049	COC(=O)[C@H](C)NC(=O)NC(C)CCc1ccccc1	IC50	'>'	50000.0	nM			inactive	UO_0000065					False	CHEMBL1738613	PUBCHEM_BIOASSAY: Factor XIIa Dose Response Confirmation from Single Well HTS. (Class of assay: confirmatory) [Related pubchem assays (depositor defined):AID701]	F	BAO_0000019	assay format	Homo sapiens	None	None	None	None	CHEMBL2821	Coagulation factor XII	Homo sapiens	SINGLE PROTEIN	CHEMBL1201862	7	PubChem BioAssays			None
CHEMBL1459035		0	308.34	0	2.42	SID14735915	COc1ccc(-c2nc(N)n(C(=O)Cc3ccccc3)n2)cc1	IC50		2049.75	nM			Active	UO_0000065					False	CHEMBL1738613	PUBCHEM_BIOASSAY: Factor XIIa Dose Response Confirmation from Single Well HTS. (Class of assay: confirmatory) [Related pubchem assays (depositor defined):AID701]	F	BAO_0000019	assay format	Homo sapiens	None	None	None	None	CHEMBL2821	Coagulation factor XII	Homo sapiens	SINGLE PROTEIN	CHEMBL1201862	7	PubChem BioAssays			None
CHEMBL1508507		0	259.27	0	2.02	SID4254746	COC(=O)c1ccc(Nc2nc(C)cc(O)n2)cc1	IC50	'>'	50000.0	nM			inactive	UO_0000065					False	CHEMBL1738424	PUBCHEM_BIOASSAY: Factor XIIa 1536 HTS Dose Response Confirmation. (Class of assay: confirmatory) [Related pubchem assays (depositor defined):AID800]	F	BAO_0000019	assay format	Homo sapiens	None	None	None	None	CHEMBL2821	Coagulation factor XII	Homo sapiens	SINGLE PROTEIN	CHEMBL1201862	7	PubChem BioAssays			None
CHEMBL125067		0	231.25	0	2.25	SID17508955	Cc1cccc(Nc2cc(O)nc(O)n2)c1C	IC50	'>'	50000.0	nM			inactive	UO_0000065					False	CHEMBL1738424	PUBCHEM_BIOASSAY: Factor XIIa 1536 HTS Dose Response Confirmation. (Class of assay: confirmatory) [Related pubchem assays (depositor defined):AID800]	F	BAO_0000019	assay format	Homo sapiens	None	None	None	None	CHEMBL2821	Coagulation factor XII	Homo sapiens	SINGLE PROTEIN	CHEMBL1201862	7	PubChem BioAssays			None
CHEMBL1492443		0	317.40	0	3.01	SID26731285	O=S(=O)(Nc1ccccc1)c1ccc(-c2csnn2)cc1	IC50	'>'	50000.0	nM			inactive	UO_0000065					False	CHEMBL1738424	PUBCHEM_BIOASSAY: Factor XIIa 1536 HTS Dose Response Confirmation. (Class of assay: confirmatory) [Related pubchem assays (depositor defined):AID800]	F	BAO_0000019	assay format	Homo sapiens	None	None	None	None	CHEMBL2821	Coagulation factor XII	Homo sapiens	SINGLE PROTEIN	CHEMBL1201862	7	PubChem BioAssays			None
CHEMBL1561235		0	255.24	0	1.20	SID4264783	Nc1nc(-c2cccnc2)nn1C(=O)c1ccco1	IC50		12529.52	nM			Active	UO_0000065					False	CHEMBL1738424	PUBCHEM_BIOASSAY: Factor XIIa 1536 HTS Dose Response Confirmation. (Class of assay: confirmatory) [Related pubchem assays (depositor defined):AID800]	F	BAO_0000019	assay format	Homo sapiens	None	None	None	None	CHEMBL2821	Coagulation factor XII	Homo sapiens	SINGLE PROTEIN	CHEMBL1201862	7	PubChem BioAssays			None
CHEMBL1365005		0	223.66	0	2.88	SID851380	CCNc1ccc2c(Cl)cc(=O)oc2c1	IC50	'>'	50000.0	nM			inactive	UO_0000065					False	CHEMBL1738424	PUBCHEM_BIOASSAY: Factor XIIa 1536 HTS Dose Response Confirmation. (Class of assay: confirmatory) [Related pubchem assays (depositor defined):AID800]	F	BAO_0000019	assay format	Homo sapiens	None	None	None	None	CHEMBL2821	Coagulation factor XII	Homo sapiens	SINGLE PROTEIN	CHEMBL1201862	7	PubChem BioAssays			None
CHEMBL1478119		0	374.44	0	4.69	SID22404829	COc1cccc(NC(C(=O)Nc2cccc(C(C)=O)c2)c2ccccc2)c1	IC50	'>'	50000.0	nM			inactive	UO_0000065					False	CHEMBL1738424	PUBCHEM_BIOASSAY: Factor XIIa 1536 HTS Dose Response Confirmation. (Class of assay: confirmatory) [Related pubchem assays (depositor defined):AID800]	F	BAO_0000019	assay format	Homo sapiens	None	None	None	None	CHEMBL2821	Coagulation factor XII	Homo sapiens	SINGLE PROTEIN	CHEMBL1201862	7	PubChem BioAssays			None
CHEMBL1344142		0	383.62	0	4.05	SID26670480	O=C(NNc1c(Cl)cc(Cl)cc1Cl)c1nnc(O)c2ccccc12	IC50	'>'	50000.0	nM			inactive	UO_0000065					False	CHEMBL1738424	PUBCHEM_BIOASSAY: Factor XIIa 1536 HTS Dose Response Confirmation. (Class of assay: confirmatory) [Related pubchem assays (depositor defined):AID800]	F	BAO_0000019	assay format	Homo sapiens	None	None	None	None	CHEMBL2821	Coagulation factor XII	Homo sapiens	SINGLE PROTEIN	CHEMBL1201862	7	PubChem BioAssays			None
CHEMBL1410522		0	407.49	0	2.63	SID24785896	COc1ccc(C2c3cc(OC)c(OC)cc3CCN2S(C)(=O)=O)cc1OC	IC50	'>'	50000.0	nM			inactive	UO_0000065					False	CHEMBL1738424	PUBCHEM_BIOASSAY: Factor XIIa 1536 HTS Dose Response Confirmation. (Class of assay: confirmatory) [Related pubchem assays (depositor defined):AID800]	F	BAO_0000019	assay format	Homo sapiens	None	None	None	None	CHEMBL2821	Coagulation factor XII	Homo sapiens	SINGLE PROTEIN	CHEMBL1201862	7	PubChem BioAssays			None
CHEMBL1470711		0	362.48	0	3.07	SID842447	Cc1sc(NC(=O)CSc2nnnn2C2CCCC2)c(C#N)c1C	IC50	'>'	50000.0	nM			inactive	UO_0000065					False	CHEMBL1738424	PUBCHEM_BIOASSAY: Factor XIIa 1536 HTS Dose Response Confirmation. (Class of assay: confirmatory) [Related pubchem assays (depositor defined):AID800]	F	BAO_0000019	assay format	Homo sapiens	None	None	None	None	CHEMBL2821	Coagulation factor XII	Homo sapiens	SINGLE PROTEIN	CHEMBL1201862	7	PubChem BioAssays			None
CHEMBL1309419		0	332.16	0	2.89	SID4263449	COc1ccc(C(=O)n2nnc3ccccc32)cc1Br	IC50		10687.73	nM			Active	UO_0000065					False	CHEMBL1738424	PUBCHEM_BIOASSAY: Factor XIIa 1536 HTS Dose Response Confirmation. (Class of assay: confirmatory) [Related pubchem assays (depositor defined):AID800]	F	BAO_0000019	assay format	Homo sapiens	None	None	None	None	CHEMBL2821	Coagulation factor XII	Homo sapiens	SINGLE PROTEIN	CHEMBL1201862	7	PubChem BioAssays			None
CHEMBL3198512		0	331.32	0	2.31	SID17415088	COc1cc(C(=O)O/N=C2\C=CC(=O)C(C)=C2)cc(OC)c1OC	IC50		622.92	nM			Active	UO_0000065					False	CHEMBL1738424	PUBCHEM_BIOASSAY: Factor XIIa 1536 HTS Dose Response Confirmation. (Class of assay: confirmatory) [Related pubchem assays (depositor defined):AID800]	F	BAO_0000019	assay format	Homo sapiens	None	None	None	None	CHEMBL2821	Coagulation factor XII	Homo sapiens	SINGLE PROTEIN	CHEMBL1201862	7	PubChem BioAssays			None
CHEMBL1734562		0	430.81	0	3.73	SID17410842	CCOC(=O)C(C(=O)NCc1cccc(OC)c1)c1ncc(C(F)(F)F)cc1Cl	IC50	'>'	50000.0	nM			inactive	UO_0000065					False	CHEMBL1738424	PUBCHEM_BIOASSAY: Factor XIIa 1536 HTS Dose Response Confirmation. (Class of assay: confirmatory) [Related pubchem assays (depositor defined):AID800]	F	BAO_0000019	assay format	Homo sapiens	None	None	None	None	CHEMBL2821	Coagulation factor XII	Homo sapiens	SINGLE PROTEIN	CHEMBL1201862	7	PubChem BioAssays			None
CHEMBL1545633		0	243.38	0	2.22	SID24826451	COCCN=C(S)NN=C1CCCCCC1	IC50	'>'	50000.0	nM			inactive	UO_0000065					False	CHEMBL1738424	PUBCHEM_BIOASSAY: Factor XIIa 1536 HTS Dose Response Confirmation. (Class of assay: confirmatory) [Related pubchem assays (depositor defined):AID800]	F	BAO_0000019	assay format	Homo sapiens	None	None	None	None	CHEMBL2821	Coagulation factor XII	Homo sapiens	SINGLE PROTEIN	CHEMBL1201862	7	PubChem BioAssays			None
CHEMBL1595992		0	302.33	0	2.14	SID24829583	COC(=O)c1n[nH]c(NC(=O)c2ccc(C(C)(C)C)cc2)n1	IC50		10.42	nM			Active	UO_0000065					False	CHEMBL1738424	PUBCHEM_BIOASSAY: Factor XIIa 1536 HTS Dose Response Confirmation. (Class of assay: confirmatory) [Related pubchem assays (depositor defined):AID800]	F	BAO_0000019	assay format	Homo sapiens	None	None	None	None	CHEMBL2821	Coagulation factor XII	Homo sapiens	SINGLE PROTEIN	CHEMBL1201862	7	PubChem BioAssays			None
CHEMBL1335865		0	460.56	0	4.91	SID17416338	Cc1ccc(S(=O)(=O)N(Cc2ccccc2)c2ccccc2C(=O)NCc2ccco2)cc1	IC50	'>'	50000.0	nM			inactive	UO_0000065					False	CHEMBL1738424	PUBCHEM_BIOASSAY: Factor XIIa 1536 HTS Dose Response Confirmation. (Class of assay: confirmatory) [Related pubchem assays (depositor defined):AID800]	F	BAO_0000019	assay format	Homo sapiens	None	None	None	None	CHEMBL2821	Coagulation factor XII	Homo sapiens	SINGLE PROTEIN	CHEMBL1201862	7	PubChem BioAssays			None
CHEMBL1299195		0	313.35	0	2.30	SID24837574	O=C(COC(=O)c1ccc(O)cc1)NCCCc1ccccc1	IC50	'>'	50000.0	nM			inactive	UO_0000065					False	CHEMBL1738424	PUBCHEM_BIOASSAY: Factor XIIa 1536 HTS Dose Response Confirmation. (Class of assay: confirmatory) [Related pubchem assays (depositor defined):AID800]	F	BAO_0000019	assay format	Homo sapiens	None	None	None	None	CHEMBL2821	Coagulation factor XII	Homo sapiens	SINGLE PROTEIN	CHEMBL1201862	7	PubChem BioAssays			None
CHEMBL1464269		0	299.72	0	2.26	SID24823247	Nc1nc(-c2cccnc2)nn1C(=O)c1ccc(Cl)cc1	IC50		327.23	nM			Active	UO_0000065					False	CHEMBL1738424	PUBCHEM_BIOASSAY: Factor XIIa 1536 HTS Dose Response Confirmation. (Class of assay: confirmatory) [Related pubchem assays (depositor defined):AID800]	F	BAO_0000019	assay format	Homo sapiens	None	None	None	None	CHEMBL2821	Coagulation factor XII	Homo sapiens	SINGLE PROTEIN	CHEMBL1201862	7	PubChem BioAssays			None
CHEMBL1726950		0	179.25	0	1.58	SID22408548	Nc1ccnn1Cc1cccs1	IC50	'>'	50000.0	nM			inactive	UO_0000065					False	CHEMBL1738424	PUBCHEM_BIOASSAY: Factor XIIa 1536 HTS Dose Response Confirmation. (Class of assay: confirmatory) [Related pubchem assays (depositor defined):AID800]	F	BAO_0000019	assay format	Homo sapiens	None	None	None	None	CHEMBL2821	Coagulation factor XII	Homo sapiens	SINGLE PROTEIN	CHEMBL1201862	7	PubChem BioAssays			None
CHEMBL1717839		0	346.41	0	0.44	SID24780832	CN1CCN(CCNC(=O)c2cn(Cc3ccccc3F)nn2)CC1	IC50	'>'	50000.0	nM			inactive	UO_0000065					False	CHEMBL1738424	PUBCHEM_BIOASSAY: Factor XIIa 1536 HTS Dose Response Confirmation. (Class of assay: confirmatory) [Related pubchem assays (depositor defined):AID800]	F	BAO_0000019	assay format	Homo sapiens	None	None	None	None	CHEMBL2821	Coagulation factor XII	Homo sapiens	SINGLE PROTEIN	CHEMBL1201862	7	PubChem BioAssays			None
CHEMBL1698171		0	355.48	0	3.71	SID24800476	CCCn1cc(CN2CCCC(C(=O)c3cccc(OC)c3)C2)c(C)n1	IC50	'>'	50000.0	nM			inactive	UO_0000065					False	CHEMBL1738424	PUBCHEM_BIOASSAY: Factor XIIa 1536 HTS Dose Response Confirmation. (Class of assay: confirmatory) [Related pubchem assays (depositor defined):AID800]	F	BAO_0000019	assay format	Homo sapiens	None	None	None	None	CHEMBL2821	Coagulation factor XII	Homo sapiens	SINGLE PROTEIN	CHEMBL1201862	7	PubChem BioAssays			None
CHEMBL1555507		0	297.20	0	2.87	SID859186	O=C(CCN1CCCC1)Nc1cccc(Br)c1	IC50	'>'	50000.0	nM			inactive	UO_0000065					False	CHEMBL1738424	PUBCHEM_BIOASSAY: Factor XIIa 1536 HTS Dose Response Confirmation. (Class of assay: confirmatory) [Related pubchem assays (depositor defined):AID800]	F	BAO_0000019	assay format	Homo sapiens	None	None	None	None	CHEMBL2821	Coagulation factor XII	Homo sapiens	SINGLE PROTEIN	CHEMBL1201862	7	PubChem BioAssays			None
CHEMBL1607832		0	418.41	0	2.18	SID864527	CCOC(=O)C1=C(N)Oc2c(c(=O)oc3ccccc23)C12C(=O)N(C)c1ccccc12	IC50	'>'	50000.0	nM			inactive	UO_0000065					False	CHEMBL1738424	PUBCHEM_BIOASSAY: Factor XIIa 1536 HTS Dose Response Confirmation. (Class of assay: confirmatory) [Related pubchem assays (depositor defined):AID800]	F	BAO_0000019	assay format	Homo sapiens	None	None	None	None	CHEMBL2821	Coagulation factor XII	Homo sapiens	SINGLE PROTEIN	CHEMBL1201862	7	PubChem BioAssays			None
CHEMBL1500607		0	293.28	0	1.69	SID17516792	N#C/C(=C\c1ccc(OC(=O)c2ccccn2)cc1)C(N)=O	IC50		3614.58	nM			Active	UO_0000065					False	CHEMBL1738424	PUBCHEM_BIOASSAY: Factor XIIa 1536 HTS Dose Response Confirmation. (Class of assay: confirmatory) [Related pubchem assays (depositor defined):AID800]	F	BAO_0000019	assay format	Homo sapiens	None	None	None	None	CHEMBL2821	Coagulation factor XII	Homo sapiens	SINGLE PROTEIN	CHEMBL1201862	7	PubChem BioAssays			None
CHEMBL1433384		0	498.99	1	5.20	SID865303	COc1ccc(C)cc1NC(=O)CSc1nnc(COc2ccc(Cl)cc2)n1Cc1ccco1	IC50	'>'	50000.0	nM			inactive	UO_0000065					False	CHEMBL1738424	PUBCHEM_BIOASSAY: Factor XIIa 1536 HTS Dose Response Confirmation. (Class of assay: confirmatory) [Related pubchem assays (depositor defined):AID800]	F	BAO_0000019	assay format	Homo sapiens	None	None	None	None	CHEMBL2821	Coagulation factor XII	Homo sapiens	SINGLE PROTEIN	CHEMBL1201862	7	PubChem BioAssays			None
CHEMBL504911		0	288.69	0	2.46	SID14726047	Nc1nc(-c2ccco2)nn1C(=O)c1ccc(Cl)cc1	IC50		8587.87	nM			Active	UO_0000065					False	CHEMBL1738424	PUBCHEM_BIOASSAY: Factor XIIa 1536 HTS Dose Response Confirmation. (Class of assay: confirmatory) [Related pubchem assays (depositor defined):AID800]	F	BAO_0000019	assay format	Homo sapiens	None	None	None	None	CHEMBL2821	Coagulation factor XII	Homo sapiens	SINGLE PROTEIN	CHEMBL1201862	7	PubChem BioAssays			None
CHEMBL1442309		0	421.95	1	5.74	SID26726802	Cc1c(C(=O)N(Cc2ccccc2)Cc2cccs2)cnn1-c1ccc(Cl)cc1	IC50	'>'	50000.0	nM			inactive	UO_0000065					False	CHEMBL1738424	PUBCHEM_BIOASSAY: Factor XIIa 1536 HTS Dose Response Confirmation. (Class of assay: confirmatory) [Related pubchem assays (depositor defined):AID800]	F	BAO_0000019	assay format	Homo sapiens	None	None	None	None	CHEMBL2821	Coagulation factor XII	Homo sapiens	SINGLE PROTEIN	CHEMBL1201862	7	PubChem BioAssays			None
CHEMBL1353810		0	205.30	0	2.53	SID24806815	CCCC(C)NC(=O)Cc1ccccc1	IC50	'>'	50000.0	nM			inactive	UO_0000065					False	CHEMBL1738424	PUBCHEM_BIOASSAY: Factor XIIa 1536 HTS Dose Response Confirmation. (Class of assay: confirmatory) [Related pubchem assays (depositor defined):AID800]	F	BAO_0000019	assay format	Homo sapiens	None	None	None	None	CHEMBL2821	Coagulation factor XII	Homo sapiens	SINGLE PROTEIN	CHEMBL1201862	7	PubChem BioAssays			None
CHEMBL1468047		0	500.67	1	4.27	SID24807635	CCOc1cc(NC(=O)c2ccc(C)cc2)c(OCC)cc1N=C(S)NCCCN1CCOCC1	IC50	'>'	50000.0	nM			inactive	UO_0000065					False	CHEMBL1738424	PUBCHEM_BIOASSAY: Factor XIIa 1536 HTS Dose Response Confirmation. (Class of assay: confirmatory) [Related pubchem assays (depositor defined):AID800]	F	BAO_0000019	assay format	Homo sapiens	None	None	None	None	CHEMBL2821	Coagulation factor XII	Homo sapiens	SINGLE PROTEIN	CHEMBL1201862	7	PubChem BioAssays			None
CHEMBL1309520		0	416.52	0	3.42	SID22405157	O=C(NC1CCCc2ccccc21)C1CCN(S(=O)(=O)c2ccccc2F)CC1	IC50	'>'	50000.0	nM			inactive	UO_0000065					False	CHEMBL1738424	PUBCHEM_BIOASSAY: Factor XIIa 1536 HTS Dose Response Confirmation. (Class of assay: confirmatory) [Related pubchem assays (depositor defined):AID800]	F	BAO_0000019	assay format	Homo sapiens	None	None	None	None	CHEMBL2821	Coagulation factor XII	Homo sapiens	SINGLE PROTEIN	CHEMBL1201862	7	PubChem BioAssays			None
CHEMBL1386178		0	376.20	0	3.56	SID858326	CC(NC(=O)Nc1nnc(C(F)(F)F)s1)(C(F)(F)F)C(F)(F)F	IC50	'>'	50000.0	nM			inactive	UO_0000065					False	CHEMBL1738424	PUBCHEM_BIOASSAY: Factor XIIa 1536 HTS Dose Response Confirmation. (Class of assay: confirmatory) [Related pubchem assays (depositor defined):AID800]	F	BAO_0000019	assay format	Homo sapiens	None	None	None	None	CHEMBL2821	Coagulation factor XII	Homo sapiens	SINGLE PROTEIN	CHEMBL1201862	7	PubChem BioAssays			None
CHEMBL1425980		0	272.24	0	1.95	SID24809446	Nc1nc(-c2ccco2)nn1C(=O)c1ccc(F)cc1	IC50		236.59	nM			Active	UO_0000065					False	CHEMBL1738424	PUBCHEM_BIOASSAY: Factor XIIa 1536 HTS Dose Response Confirmation. (Class of assay: confirmatory) [Related pubchem assays (depositor defined):AID800]	F	BAO_0000019	assay format	Homo sapiens	None	None	None	None	CHEMBL2821	Coagulation factor XII	Homo sapiens	SINGLE PROTEIN	CHEMBL1201862	7	PubChem BioAssays			None
CHEMBL3208109		0	311.34	0	1.33	SID22402327	O=C(COc1ccccc1)NCC(=O)N/N=C/c1ccccc1	IC50	'>'	50000.0	nM			inactive	UO_0000065					False	CHEMBL1738424	PUBCHEM_BIOASSAY: Factor XIIa 1536 HTS Dose Response Confirmation. (Class of assay: confirmatory) [Related pubchem assays (depositor defined):AID800]	F	BAO_0000019	assay format	Homo sapiens	None	None	None	None	CHEMBL2821	Coagulation factor XII	Homo sapiens	SINGLE PROTEIN	CHEMBL1201862	7	PubChem BioAssays			None
CHEMBL1612715		0	341.41	0	4.35	SID14741309	O=C(Nc1ncnc2sc3c(c12)CCCCC3)c1ccc(F)cc1	IC50	'>'	50000.0	nM			inactive	UO_0000065					False	CHEMBL1738424	PUBCHEM_BIOASSAY: Factor XIIa 1536 HTS Dose Response Confirmation. (Class of assay: confirmatory) [Related pubchem assays (depositor defined):AID800]	F	BAO_0000019	assay format	Homo sapiens	None	None	None	None	CHEMBL2821	Coagulation factor XII	Homo sapiens	SINGLE PROTEIN	CHEMBL1201862	7	PubChem BioAssays			None
CHEMBL1715530		0	298.38	0	1.71	SID26731753	COC(C[C@H](O)C[C@@H](O)[C@H](C)OCc1ccccc1)OC	IC50	'>'	50000.0	nM			inactive	UO_0000065					False	CHEMBL1738424	PUBCHEM_BIOASSAY: Factor XIIa 1536 HTS Dose Response Confirmation. (Class of assay: confirmatory) [Related pubchem assays (depositor defined):AID800]	F	BAO_0000019	assay format	Homo sapiens	None	None	None	None	CHEMBL2821	Coagulation factor XII	Homo sapiens	SINGLE PROTEIN	CHEMBL1201862	7	PubChem BioAssays			None
CHEMBL1381860		0	501.50	2	6.22	SID14730283	CC1=C(C(=O)OCC2CCCO2)C(c2cccc(C(F)(F)F)c2)C2=C(O)CC(c3ccco3)CC2=N1	IC50	'>'	50000.0	nM			inactive	UO_0000065					False	CHEMBL1738424	PUBCHEM_BIOASSAY: Factor XIIa 1536 HTS Dose Response Confirmation. (Class of assay: confirmatory) [Related pubchem assays (depositor defined):AID800]	F	BAO_0000019	assay format	Homo sapiens	None	None	None	None	CHEMBL2821	Coagulation factor XII	Homo sapiens	SINGLE PROTEIN	CHEMBL1201862	7	PubChem BioAssays			None
CHEMBL1570053		0	416.49	0	2.45	SID17432209	Cc1nn2c(CN(C(=O)CN3CCOCC3)c3ccccc3)nnc2c2ccccc12	IC50	'>'	50000.0	nM			inactive	UO_0000065					False	CHEMBL1738424	PUBCHEM_BIOASSAY: Factor XIIa 1536 HTS Dose Response Confirmation. (Class of assay: confirmatory) [Related pubchem assays (depositor defined):AID800]	F	BAO_0000019	assay format	Homo sapiens	None	None	None	None	CHEMBL2821	Coagulation factor XII	Homo sapiens	SINGLE PROTEIN	CHEMBL1201862	7	PubChem BioAssays			None
CHEMBL1484201		0	325.37	0	1.62	SID7964775	O=C(NCCN1C(=O)C2C3C=CC(C3)C2C1=O)Nc1ccccc1	IC50	'>'	50000.0	nM			inactive	UO_0000065					False	CHEMBL1738424	PUBCHEM_BIOASSAY: Factor XIIa 1536 HTS Dose Response Confirmation. (Class of assay: confirmatory) [Related pubchem assays (depositor defined):AID800]	F	BAO_0000019	assay format	Homo sapiens	None	None	None	None	CHEMBL2821	Coagulation factor XII	Homo sapiens	SINGLE PROTEIN	CHEMBL1201862	7	PubChem BioAssays			None
CHEMBL489947		0	299.36	0	3.26	SID7965333	CSc1nc(-c2ccco2)nn1C(=O)c1ccc(C)cc1	IC50		2462.64	nM			Active	UO_0000065					False	CHEMBL1738424	PUBCHEM_BIOASSAY: Factor XIIa 1536 HTS Dose Response Confirmation. (Class of assay: confirmatory) [Related pubchem assays (depositor defined):AID800]	F	BAO_0000019	assay format	Homo sapiens	None	None	None	None	CHEMBL2821	Coagulation factor XII	Homo sapiens	SINGLE PROTEIN	CHEMBL1201862	7	PubChem BioAssays			None
CHEMBL1388162		0	451.58	0	3.17	SID848171	CCOc1ccc2nc(O)c(C(c3nnnn3C3CCCCC3)N3CCN(C)CC3)cc2c1	IC50	'>'	50000.0	nM			inactive	UO_0000065					False	CHEMBL1738424	PUBCHEM_BIOASSAY: Factor XIIa 1536 HTS Dose Response Confirmation. (Class of assay: confirmatory) [Related pubchem assays (depositor defined):AID800]	F	BAO_0000019	assay format	Homo sapiens	None	None	None	None	CHEMBL2821	Coagulation factor XII	Homo sapiens	SINGLE PROTEIN	CHEMBL1201862	7	PubChem BioAssays			None
CHEMBL1384954		0	332.16	0	3.30	SID14718755	Cc1onc(-c2ccccc2)c1C(=O)n1cc(Br)cn1	IC50		8617.58	nM			Active	UO_0000065					False	CHEMBL1738424	PUBCHEM_BIOASSAY: Factor XIIa 1536 HTS Dose Response Confirmation. (Class of assay: confirmatory) [Related pubchem assays (depositor defined):AID800]	F	BAO_0000019	assay format	Homo sapiens	None	None	None	None	CHEMBL2821	Coagulation factor XII	Homo sapiens	SINGLE PROTEIN	CHEMBL1201862	7	PubChem BioAssays			None
CHEMBL1471012		0	262.22	0	2.14	SID26657818	O=C(Nc1nc(C(F)(F)F)n[nH]1)c1cccs1	IC50		2110.71	nM			Active	UO_0000065					False	CHEMBL1738424	PUBCHEM_BIOASSAY: Factor XIIa 1536 HTS Dose Response Confirmation. (Class of assay: confirmatory) [Related pubchem assays (depositor defined):AID800]	F	BAO_0000019	assay format	Homo sapiens	None	None	None	None	CHEMBL2821	Coagulation factor XII	Homo sapiens	SINGLE PROTEIN	CHEMBL1201862	7	PubChem BioAssays			None
CHEMBL1489799		0	343.45	0	3.38	SID17411243	Cc1ccccc1Cn1cnc2c(NS(C)(=O)=O)c(C)c(C)cc21	IC50	'>'	50000.0	nM			inactive	UO_0000065					False	CHEMBL1738424	PUBCHEM_BIOASSAY: Factor XIIa 1536 HTS Dose Response Confirmation. (Class of assay: confirmatory) [Related pubchem assays (depositor defined):AID800]	F	BAO_0000019	assay format	Homo sapiens	None	None	None	None	CHEMBL2821	Coagulation factor XII	Homo sapiens	SINGLE PROTEIN	CHEMBL1201862	7	PubChem BioAssays			None
CHEMBL1456635		0	356.43	0	3.61	SID26659016	O=C(O)c1ccc(/C=C2\SC(=S)N(Nc3ccccc3)C2=O)cc1	IC50	'>'	50000.0	nM			inactive	UO_0000065					False	CHEMBL1738424	PUBCHEM_BIOASSAY: Factor XIIa 1536 HTS Dose Response Confirmation. (Class of assay: confirmatory) [Related pubchem assays (depositor defined):AID800]	F	BAO_0000019	assay format	Homo sapiens	None	None	None	None	CHEMBL2821	Coagulation factor XII	Homo sapiens	SINGLE PROTEIN	CHEMBL1201862	7	PubChem BioAssays			None
CHEMBL1388785		0	486.55	0	2.65	SID7965779	COc1ccc(N(CC(=O)Nc2ccc3c(c2)OCCO3)S(=O)(=O)c2c(C)nn(C)c2C)cc1	IC50	'>'	50000.0	nM			inactive	UO_0000065					False	CHEMBL1738424	PUBCHEM_BIOASSAY: Factor XIIa 1536 HTS Dose Response Confirmation. (Class of assay: confirmatory) [Related pubchem assays (depositor defined):AID800]	F	BAO_0000019	assay format	Homo sapiens	None	None	None	None	CHEMBL2821	Coagulation factor XII	Homo sapiens	SINGLE PROTEIN	CHEMBL1201862	7	PubChem BioAssays			None
CHEMBL1596633		0	261.29	0	0.84	SID851925	Cc1ccc(OCC(=O)Nc2nnn(C)n2)c(C)c1	IC50	'>'	50000.0	nM			inactive	UO_0000065					False	CHEMBL1738424	PUBCHEM_BIOASSAY: Factor XIIa 1536 HTS Dose Response Confirmation. (Class of assay: confirmatory) [Related pubchem assays (depositor defined):AID800]	F	BAO_0000019	assay format	Homo sapiens	None	None	None	None	CHEMBL2821	Coagulation factor XII	Homo sapiens	SINGLE PROTEIN	CHEMBL1201862	7	PubChem BioAssays			None
CHEMBL1549219		0	246.27	0	1.90	SID14739999	COc1cc(C(=O)n2nc(C)cc2C)ccc1O	IC50		11793.11	nM			Active	UO_0000065					False	CHEMBL1738424	PUBCHEM_BIOASSAY: Factor XIIa 1536 HTS Dose Response Confirmation. (Class of assay: confirmatory) [Related pubchem assays (depositor defined):AID800]	F	BAO_0000019	assay format	Homo sapiens	None	None	None	None	CHEMBL2821	Coagulation factor XII	Homo sapiens	SINGLE PROTEIN	CHEMBL1201862	7	PubChem BioAssays			None
CHEMBL1520785		0	202.22	0	0.86	SID24782692	Cc1cccc(C(=O)n2cnnc2N)c1	IC50		500.44	nM			Active	UO_0000065					False	CHEMBL1738424	PUBCHEM_BIOASSAY: Factor XIIa 1536 HTS Dose Response Confirmation. (Class of assay: confirmatory) [Related pubchem assays (depositor defined):AID800]	F	BAO_0000019	assay format	Homo sapiens	None	None	None	None	CHEMBL2821	Coagulation factor XII	Homo sapiens	SINGLE PROTEIN	CHEMBL1201862	7	PubChem BioAssays			None
CHEMBL1308515		0	283.27	0	1.75	SID24796909	Nc1nc(-c2cccnc2)nn1C(=O)c1ccc(F)cc1	IC50		80.85	nM			Active	UO_0000065					False	CHEMBL1738424	PUBCHEM_BIOASSAY: Factor XIIa 1536 HTS Dose Response Confirmation. (Class of assay: confirmatory) [Related pubchem assays (depositor defined):AID800]	F	BAO_0000019	assay format	Homo sapiens	None	None	None	None	CHEMBL2821	Coagulation factor XII	Homo sapiens	SINGLE PROTEIN	CHEMBL1201862	7	PubChem BioAssays			None
CHEMBL1375786		0	309.33	0	1.69	SID24809843	CN(C)c1ccc(C(=O)NN2C(=O)c3ccccc3C2=O)cc1	IC50	'>'	50000.0	nM			inactive	UO_0000065					False	CHEMBL1738424	PUBCHEM_BIOASSAY: Factor XIIa 1536 HTS Dose Response Confirmation. (Class of assay: confirmatory) [Related pubchem assays (depositor defined):AID800]	F	BAO_0000019	assay format	Homo sapiens	None	None	None	None	CHEMBL2821	Coagulation factor XII	Homo sapiens	SINGLE PROTEIN	CHEMBL1201862	7	PubChem BioAssays			None
CHEMBL1545613		0	447.58	0	3.86	SID3716457	CCOC(=O)c1ccc2c(c1)nc(C1CCN(S(=O)(=O)c3cccs3)CC1)n2CC	IC50	'>'	50000.0	nM			inactive	UO_0000065					False	CHEMBL1738424	PUBCHEM_BIOASSAY: Factor XIIa 1536 HTS Dose Response Confirmation. (Class of assay: confirmatory) [Related pubchem assays (depositor defined):AID800]	F	BAO_0000019	assay format	Homo sapiens	None	None	None	None	CHEMBL2821	Coagulation factor XII	Homo sapiens	SINGLE PROTEIN	CHEMBL1201862	7	PubChem BioAssays			None
CHEMBL1533064		0	287.11	0	2.17	SID7972557	O=C(O)CC(Cc1ccc(Br)cc1)C(=O)O	IC50	'>'	50000.0	nM			inactive	UO_0000065					False	CHEMBL1738424	PUBCHEM_BIOASSAY: Factor XIIa 1536 HTS Dose Response Confirmation. (Class of assay: confirmatory) [Related pubchem assays (depositor defined):AID800]	F	BAO_0000019	assay format	Homo sapiens	None	None	None	None	CHEMBL2821	Coagulation factor XII	Homo sapiens	SINGLE PROTEIN	CHEMBL1201862	7	PubChem BioAssays			None
CHEMBL1456931		0	429.47	0	4.23	SID14735967	COc1ccc2c(c1)c(=O)oc1c(C)c(OCC(=O)N3CCc4ccccc4C3)ccc12	IC50	'>'	50000.0	nM			inactive	UO_0000065					False	CHEMBL1738424	PUBCHEM_BIOASSAY: Factor XIIa 1536 HTS Dose Response Confirmation. (Class of assay: confirmatory) [Related pubchem assays (depositor defined):AID800]	F	BAO_0000019	assay format	Homo sapiens	None	None	None	None	CHEMBL2821	Coagulation factor XII	Homo sapiens	SINGLE PROTEIN	CHEMBL1201862	7	PubChem BioAssays			None
CHEMBL1456924		0	493.61	0	1.42	SID842703	CC(=O)c1ccc(N2CCN(S(=O)(=O)c3cccc(S(=O)(=O)N4CCOCC4)c3)CC2)cc1	IC50	'>'	50000.0	nM			inactive	UO_0000065					False	CHEMBL1738424	PUBCHEM_BIOASSAY: Factor XIIa 1536 HTS Dose Response Confirmation. (Class of assay: confirmatory) [Related pubchem assays (depositor defined):AID800]	F	BAO_0000019	assay format	Homo sapiens	None	None	None	None	CHEMBL2821	Coagulation factor XII	Homo sapiens	SINGLE PROTEIN	CHEMBL1201862	7	PubChem BioAssays			None
CHEMBL490107		0	285.33	0	2.95	SID14726010	CSc1nc(-c2ccco2)nn1C(=O)c1ccccc1	IC50		2069.1	nM			Active	UO_0000065					False	CHEMBL1738424	PUBCHEM_BIOASSAY: Factor XIIa 1536 HTS Dose Response Confirmation. (Class of assay: confirmatory) [Related pubchem assays (depositor defined):AID800]	F	BAO_0000019	assay format	Homo sapiens	None	None	None	None	CHEMBL2821	Coagulation factor XII	Homo sapiens	SINGLE PROTEIN	CHEMBL1201862	7	PubChem BioAssays			None
CHEMBL1454493		0	313.79	0	3.12	SID14730454	C[n+]1ccn(C(=O)N(c2ccccc2)c2ccccc2)c1.[Cl-]	IC50		4272.66	nM			Active	UO_0000065					False	CHEMBL1738424	PUBCHEM_BIOASSAY: Factor XIIa 1536 HTS Dose Response Confirmation. (Class of assay: confirmatory) [Related pubchem assays (depositor defined):AID800]	F	BAO_0000019	assay format	Homo sapiens	None	None	None	None	CHEMBL2821	Coagulation factor XII	Homo sapiens	SINGLE PROTEIN	CHEMBL1201862	7	PubChem BioAssays			None
CHEMBL504598		0	300.41	0	4.05	SID842578	O=C(Nc1ncc(Cc2ccccc2)s1)c1cccs1	IC50	'>'	50000.0	nM			inactive	UO_0000065					False	CHEMBL1738424	PUBCHEM_BIOASSAY: Factor XIIa 1536 HTS Dose Response Confirmation. (Class of assay: confirmatory) [Related pubchem assays (depositor defined):AID800]	F	BAO_0000019	assay format	Homo sapiens	None	None	None	None	CHEMBL2821	Coagulation factor XII	Homo sapiens	SINGLE PROTEIN	CHEMBL1201862	7	PubChem BioAssays			None
CHEMBL3193164		0	337.34	0	2.42	SID24836145	COc1ccc(O)c(/C=N/NC(=O)c2cc(O)nc3ccccc23)c1	IC50	'>'	50000.0	nM			inactive	UO_0000065					False	CHEMBL1738424	PUBCHEM_BIOASSAY: Factor XIIa 1536 HTS Dose Response Confirmation. (Class of assay: confirmatory) [Related pubchem assays (depositor defined):AID800]	F	BAO_0000019	assay format	Homo sapiens	None	None	None	None	CHEMBL2821	Coagulation factor XII	Homo sapiens	SINGLE PROTEIN	CHEMBL1201862	7	PubChem BioAssays			None
CHEMBL1368485		0	358.31	0	2.69	SID22416547	COc1cc2nc(COc3ccccc3[N+](=O)[O-])oc(=O)c2cc1OC	IC50		3730.18	nM			Active	UO_0000065					False	CHEMBL1738424	PUBCHEM_BIOASSAY: Factor XIIa 1536 HTS Dose Response Confirmation. (Class of assay: confirmatory) [Related pubchem assays (depositor defined):AID800]	F	BAO_0000019	assay format	Homo sapiens	None	None	None	None	CHEMBL2821	Coagulation factor XII	Homo sapiens	SINGLE PROTEIN	CHEMBL1201862	7	PubChem BioAssays			None
CHEMBL1323401		0	243.26	0	2.14	SID26726722	O=C(NCc1ccco1)c1ccc2c(c1)CCO2	IC50	'>'	50000.0	nM			inactive	UO_0000065					False	CHEMBL1738424	PUBCHEM_BIOASSAY: Factor XIIa 1536 HTS Dose Response Confirmation. (Class of assay: confirmatory) [Related pubchem assays (depositor defined):AID800]	F	BAO_0000019	assay format	Homo sapiens	None	None	None	None	CHEMBL2821	Coagulation factor XII	Homo sapiens	SINGLE PROTEIN	CHEMBL1201862	7	PubChem BioAssays			None
CHEMBL387812		0	347.35	0	1.82	SID849441	Cc1ccc(S(=O)(=O)n2nc(OC(=O)c3ccco3)cc2N)cc1	IC50		16058.27	nM			Active	UO_0000065					False	CHEMBL1738424	PUBCHEM_BIOASSAY: Factor XIIa 1536 HTS Dose Response Confirmation. (Class of assay: confirmatory) [Related pubchem assays (depositor defined):AID800]	F	BAO_0000019	assay format	Homo sapiens	None	None	None	None	CHEMBL2821	Coagulation factor XII	Homo sapiens	SINGLE PROTEIN	CHEMBL1201862	7	PubChem BioAssays			None
CHEMBL1527058		0	383.88	0	3.62	SID4265712	COC(=O)CSc1nnc(-c2sc3cc(OC)ccc3c2Cl)n1C	IC50	'>'	50000.0	nM			inactive	UO_0000065					False	CHEMBL1738424	PUBCHEM_BIOASSAY: Factor XIIa 1536 HTS Dose Response Confirmation. (Class of assay: confirmatory) [Related pubchem assays (depositor defined):AID800]	F	BAO_0000019	assay format	Homo sapiens	None	None	None	None	CHEMBL2821	Coagulation factor XII	Homo sapiens	SINGLE PROTEIN	CHEMBL1201862	7	PubChem BioAssays			None
CHEMBL1726074		0	215.64	0	1.46	SID24781921	COc1cc(C(N)=O)cc(Cl)c1OC	IC50	'>'	50000.0	nM			inactive	UO_0000065					False	CHEMBL1738424	PUBCHEM_BIOASSAY: Factor XIIa 1536 HTS Dose Response Confirmation. (Class of assay: confirmatory) [Related pubchem assays (depositor defined):AID800]	F	BAO_0000019	assay format	Homo sapiens	None	None	None	None	CHEMBL2821	Coagulation factor XII	Homo sapiens	SINGLE PROTEIN	CHEMBL1201862	7	PubChem BioAssays			None
CHEMBL1328083		0	398.42	0	4.36	SID14747167	Cc1ccc(N/C=C2/C(=O)N(c3ccc4c(c3)OCO4)C(=O)c3ccccc32)cc1	IC50	'>'	50000.0	nM			inactive	UO_0000065					False	CHEMBL1738424	PUBCHEM_BIOASSAY: Factor XIIa 1536 HTS Dose Response Confirmation. (Class of assay: confirmatory) [Related pubchem assays (depositor defined):AID800]	F	BAO_0000019	assay format	Homo sapiens	None	None	None	None	CHEMBL2821	Coagulation factor XII	Homo sapiens	SINGLE PROTEIN	CHEMBL1201862	7	PubChem BioAssays			None
CHEMBL1535020		0	280.67	0	1.50	SID3712110	COC(=O)c1n[nH]c(NC(=O)c2ccc(Cl)cc2)n1	IC50		5500.0	nM			Active	UO_0000065					False	CHEMBL1738424	PUBCHEM_BIOASSAY: Factor XIIa 1536 HTS Dose Response Confirmation. (Class of assay: confirmatory) [Related pubchem assays (depositor defined):AID800]	F	BAO_0000019	assay format	Homo sapiens	None	None	None	None	CHEMBL2821	Coagulation factor XII	Homo sapiens	SINGLE PROTEIN	CHEMBL1201862	7	PubChem BioAssays			None
CHEMBL1478840		0	377.87	0	0.92	SID853189	COc1cc(COCC(O)CN2CCOCC2)cc(OC)c1OC.Cl	IC50	'>'	50000.0	nM			inactive	UO_0000065					False	CHEMBL1738424	PUBCHEM_BIOASSAY: Factor XIIa 1536 HTS Dose Response Confirmation. (Class of assay: confirmatory) [Related pubchem assays (depositor defined):AID800]	F	BAO_0000019	assay format	Homo sapiens	None	None	None	None	CHEMBL2821	Coagulation factor XII	Homo sapiens	SINGLE PROTEIN	CHEMBL1201862	7	PubChem BioAssays			None
CHEMBL1549594		0	450.32	1	5.32	SID17408849	O=C(CN(C(=O)c1ccccc1Cl)C1CCCCC1)Nc1ccc(Cl)c([N+](=O)[O-])c1	IC50	'>'	50000.0	nM			inactive	UO_0000065					False	CHEMBL1738424	PUBCHEM_BIOASSAY: Factor XIIa 1536 HTS Dose Response Confirmation. (Class of assay: confirmatory) [Related pubchem assays (depositor defined):AID800]	F	BAO_0000019	assay format	Homo sapiens	None	None	None	None	CHEMBL2821	Coagulation factor XII	Homo sapiens	SINGLE PROTEIN	CHEMBL1201862	7	PubChem BioAssays			None
CHEMBL1339952		0	240.28	0	3.17	SID24790319	Fc1cc(F)c2nc(N3CCCC3)sc2c1	IC50	'>'	50000.0	nM			inactive	UO_0000065					False	CHEMBL1738424	PUBCHEM_BIOASSAY: Factor XIIa 1536 HTS Dose Response Confirmation. (Class of assay: confirmatory) [Related pubchem assays (depositor defined):AID800]	F	BAO_0000019	assay format	Homo sapiens	None	None	None	None	CHEMBL2821	Coagulation factor XII	Homo sapiens	SINGLE PROTEIN	CHEMBL1201862	7	PubChem BioAssays			None
CHEMBL1458429		0	336.37	0	1.25	SID4258829	CCOCC(=O)Nc1ccc(S(=O)(=O)Nc2ncccn2)cc1	IC50	'>'	50000.0	nM			inactive	UO_0000065					False	CHEMBL1738424	PUBCHEM_BIOASSAY: Factor XIIa 1536 HTS Dose Response Confirmation. (Class of assay: confirmatory) [Related pubchem assays (depositor defined):AID800]	F	BAO_0000019	assay format	Homo sapiens	None	None	None	None	CHEMBL2821	Coagulation factor XII	Homo sapiens	SINGLE PROTEIN	CHEMBL1201862	7	PubChem BioAssays			None
CHEMBL1383385		0	378.43	0	2.33	SID4255287	C=CCNC(=O)CN(c1ccc(F)cc1)S(=O)(=O)c1ccc(OC)cc1	IC50	'>'	50000.0	nM			inactive	UO_0000065					False	CHEMBL1738424	PUBCHEM_BIOASSAY: Factor XIIa 1536 HTS Dose Response Confirmation. (Class of assay: confirmatory) [Related pubchem assays (depositor defined):AID800]	F	BAO_0000019	assay format	Homo sapiens	None	None	None	None	CHEMBL2821	Coagulation factor XII	Homo sapiens	SINGLE PROTEIN	CHEMBL1201862	7	PubChem BioAssays			None
CHEMBL1527459		0	388.47	0	3.63	SID4242145	O=C(CN1CCN(c2ccccn2)CC1)Nc1ccc(Oc2ccccc2)cc1	IC50	'>'	50000.0	nM			inactive	UO_0000065					False	CHEMBL1738424	PUBCHEM_BIOASSAY: Factor XIIa 1536 HTS Dose Response Confirmation. (Class of assay: confirmatory) [Related pubchem assays (depositor defined):AID800]	F	BAO_0000019	assay format	Homo sapiens	None	None	None	None	CHEMBL2821	Coagulation factor XII	Homo sapiens	SINGLE PROTEIN	CHEMBL1201862	7	PubChem BioAssays			None
CHEMBL1306975		0	342.49	0	2.11	SID24782611	CSc1ccccc1C(=O)C1CCCN(S(=O)(=O)N(C)C)C1	IC50	'>'	50000.0	nM			inactive	UO_0000065					False	CHEMBL1738424	PUBCHEM_BIOASSAY: Factor XIIa 1536 HTS Dose Response Confirmation. (Class of assay: confirmatory) [Related pubchem assays (depositor defined):AID800]	F	BAO_0000019	assay format	Homo sapiens	None	None	None	None	CHEMBL2821	Coagulation factor XII	Homo sapiens	SINGLE PROTEIN	CHEMBL1201862	7	PubChem BioAssays			None
CHEMBL1540588		0	435.50	0	2.73	SID24833154	Cc1cc(NC(=O)COC(=O)c2cccc(S(=O)(=O)N(C)C3CCCCC3)c2)no1	IC50	'>'	50000.0	nM			inactive	UO_0000065					False	CHEMBL1738424	PUBCHEM_BIOASSAY: Factor XIIa 1536 HTS Dose Response Confirmation. (Class of assay: confirmatory) [Related pubchem assays (depositor defined):AID800]	F	BAO_0000019	assay format	Homo sapiens	None	None	None	None	CHEMBL2821	Coagulation factor XII	Homo sapiens	SINGLE PROTEIN	CHEMBL1201862	7	PubChem BioAssays			None
CHEMBL1594883		0	485.65	1	5.34	SID17416184	O=C(Cc1ccccc1)NC(NC(=S)Nc1cc(Cl)ccc1Cl)C(Cl)(Cl)Cl	IC50	'>'	50000.0	nM			inactive	UO_0000065					False	CHEMBL1738424	PUBCHEM_BIOASSAY: Factor XIIa 1536 HTS Dose Response Confirmation. (Class of assay: confirmatory) [Related pubchem assays (depositor defined):AID800]	F	BAO_0000019	assay format	Homo sapiens	None	None	None	None	CHEMBL2821	Coagulation factor XII	Homo sapiens	SINGLE PROTEIN	CHEMBL1201862	7	PubChem BioAssays			None
CHEMBL1602245		0	527.69	1	3.43	SID24809618	COC(=O)c1ccc(C(C(=O)NC2CCCCC2)N(CCN2CCOCC2)C(=O)Cc2cccs2)cc1	IC50	'>'	50000.0	nM			inactive	UO_0000065					False	CHEMBL1738424	PUBCHEM_BIOASSAY: Factor XIIa 1536 HTS Dose Response Confirmation. (Class of assay: confirmatory) [Related pubchem assays (depositor defined):AID800]	F	BAO_0000019	assay format	Homo sapiens	None	None	None	None	CHEMBL2821	Coagulation factor XII	Homo sapiens	SINGLE PROTEIN	CHEMBL1201862	7	PubChem BioAssays			None
CHEMBL1327446		0	318.40	0	2.01	SID4260848	CNC(=O)c1ccc(N(Cc2ccccc2)S(C)(=O)=O)cc1	IC50	'>'	50000.0	nM			inactive	UO_0000065					False	CHEMBL1738424	PUBCHEM_BIOASSAY: Factor XIIa 1536 HTS Dose Response Confirmation. (Class of assay: confirmatory) [Related pubchem assays (depositor defined):AID800]	F	BAO_0000019	assay format	Homo sapiens	None	None	None	None	CHEMBL2821	Coagulation factor XII	Homo sapiens	SINGLE PROTEIN	CHEMBL1201862	7	PubChem BioAssays			None
CHEMBL1540848		0	308.18	0	4.42	SID14725734	CC(C)c1ccc(NC(=O)c2ccc(Br)o2)cc1	IC50	'>'	50000.0	nM			inactive	UO_0000065					False	CHEMBL1738424	PUBCHEM_BIOASSAY: Factor XIIa 1536 HTS Dose Response Confirmation. (Class of assay: confirmatory) [Related pubchem assays (depositor defined):AID800]	F	BAO_0000019	assay format	Homo sapiens	None	None	None	None	CHEMBL2821	Coagulation factor XII	Homo sapiens	SINGLE PROTEIN	CHEMBL1201862	7	PubChem BioAssays			None
CHEMBL1558907		0	357.80	0	1.76	SID26663697	Cc1nonc1OC(C)CNCCNc1ccc([N+](=O)[O-])cc1.Cl	IC50	'>'	50000.0	nM			inactive	UO_0000065					False	CHEMBL1738424	PUBCHEM_BIOASSAY: Factor XIIa 1536 HTS Dose Response Confirmation. (Class of assay: confirmatory) [Related pubchem assays (depositor defined):AID800]	F	BAO_0000019	assay format	Homo sapiens	None	None	None	None	CHEMBL2821	Coagulation factor XII	Homo sapiens	SINGLE PROTEIN	CHEMBL1201862	7	PubChem BioAssays			None
CHEMBL3194191		0	280.28	0	2.22	SID17408191	CN1C(=O)/C(=N/OC(=O)c2ccccc2)c2ccccc21	IC50		4925.53	nM			Active	UO_0000065					False	CHEMBL1738424	PUBCHEM_BIOASSAY: Factor XIIa 1536 HTS Dose Response Confirmation. (Class of assay: confirmatory) [Related pubchem assays (depositor defined):AID800]	F	BAO_0000019	assay format	Homo sapiens	None	None	None	None	CHEMBL2821	Coagulation factor XII	Homo sapiens	SINGLE PROTEIN	CHEMBL1201862	7	PubChem BioAssays			None
CHEMBL1583002		0	374.46	1	5.16	SID26660854	Cc1ccc2cc(CN(C(=O)c3cccs3)c3ccccc3)c(O)nc2c1	IC50	'>'	50000.0	nM			inactive	UO_0000065					False	CHEMBL1738424	PUBCHEM_BIOASSAY: Factor XIIa 1536 HTS Dose Response Confirmation. (Class of assay: confirmatory) [Related pubchem assays (depositor defined):AID800]	F	BAO_0000019	assay format	Homo sapiens	None	None	None	None	CHEMBL2821	Coagulation factor XII	Homo sapiens	SINGLE PROTEIN	CHEMBL1201862	7	PubChem BioAssays			None
CHEMBL1443809		0	294.34	0	1.06	SID14723182	Cc1ccc(OCc2nnc(SCC(=O)O)n2N)cc1	IC50	'>'	50000.0	nM			inactive	UO_0000065					False	CHEMBL1738424	PUBCHEM_BIOASSAY: Factor XIIa 1536 HTS Dose Response Confirmation. (Class of assay: confirmatory) [Related pubchem assays (depositor defined):AID800]	F	BAO_0000019	assay format	Homo sapiens	None	None	None	None	CHEMBL2821	Coagulation factor XII	Homo sapiens	SINGLE PROTEIN	CHEMBL1201862	7	PubChem BioAssays			None
CHEMBL1561461		0	278.31	0	3.87	SID7975578	CN(C(=O)Oc1cccc2cccnc12)c1ccccc1	IC50	'>'	50000.0	nM			inactive	UO_0000065					False	CHEMBL1738424	PUBCHEM_BIOASSAY: Factor XIIa 1536 HTS Dose Response Confirmation. (Class of assay: confirmatory) [Related pubchem assays (depositor defined):AID800]	F	BAO_0000019	assay format	Homo sapiens	None	None	None	None	CHEMBL2821	Coagulation factor XII	Homo sapiens	SINGLE PROTEIN	CHEMBL1201862	7	PubChem BioAssays			None
CHEMBL1382254		0	381.48	0	3.29	SID843194	CCc1cccc(CC)c1N(COC)C(=O)Cn1c(CO)nc2ccccc21	IC50	'>'	50000.0	nM			inactive	UO_0000065					False	CHEMBL1738424	PUBCHEM_BIOASSAY: Factor XIIa 1536 HTS Dose Response Confirmation. (Class of assay: confirmatory) [Related pubchem assays (depositor defined):AID800]	F	BAO_0000019	assay format	Homo sapiens	None	None	None	None	CHEMBL2821	Coagulation factor XII	Homo sapiens	SINGLE PROTEIN	CHEMBL1201862	7	PubChem BioAssays			None
CHEMBL1338618		0	482.01	0	4.81	SID4257315	CCn1c(SCC(=O)N2CCN(c3ccccc3)CC2)nnc1-c1cc2cc(Cl)ccc2o1	IC50	'>'	50000.0	nM			inactive	UO_0000065					False	CHEMBL1738424	PUBCHEM_BIOASSAY: Factor XIIa 1536 HTS Dose Response Confirmation. (Class of assay: confirmatory) [Related pubchem assays (depositor defined):AID800]	F	BAO_0000019	assay format	Homo sapiens	None	None	None	None	CHEMBL2821	Coagulation factor XII	Homo sapiens	SINGLE PROTEIN	CHEMBL1201862	7	PubChem BioAssays			None
CHEMBL1479515		0	395.42	0	3.98	SID14733834	COc1ccc(-c2nn(-c3ccccc3)cc2C(=O)n2nnc3ccccc32)cc1	IC50	'>'	50000.0	nM			inconclusive	UO_0000065					False	CHEMBL1738424	PUBCHEM_BIOASSAY: Factor XIIa 1536 HTS Dose Response Confirmation. (Class of assay: confirmatory) [Related pubchem assays (depositor defined):AID800]	F	BAO_0000019	assay format	Homo sapiens	None	None	None	None	CHEMBL2821	Coagulation factor XII	Homo sapiens	SINGLE PROTEIN	CHEMBL1201862	7	PubChem BioAssays			None
CHEMBL1543050		0	325.12	0	1.61	SID24841126	COC(=O)c1n[nH]c(NC(=O)c2ccccc2Br)n1	IC50		71.96	nM			Active	UO_0000065					False	CHEMBL1738424	PUBCHEM_BIOASSAY: Factor XIIa 1536 HTS Dose Response Confirmation. (Class of assay: confirmatory) [Related pubchem assays (depositor defined):AID800]	F	BAO_0000019	assay format	Homo sapiens	None	None	None	None	CHEMBL2821	Coagulation factor XII	Homo sapiens	SINGLE PROTEIN	CHEMBL1201862	7	PubChem BioAssays			None
CHEMBL1364014		0	374.85	0	4.64	SID26730561	Cc1ccc(S(=O)(=O)Nc2cccnc2Oc2ccc(Cl)cc2)cc1	IC50	'>'	50000.0	nM			inactive	UO_0000065					False	CHEMBL1738424	PUBCHEM_BIOASSAY: Factor XIIa 1536 HTS Dose Response Confirmation. (Class of assay: confirmatory) [Related pubchem assays (depositor defined):AID800]	F	BAO_0000019	assay format	Homo sapiens	None	None	None	None	CHEMBL2821	Coagulation factor XII	Homo sapiens	SINGLE PROTEIN	CHEMBL1201862	7	PubChem BioAssays			None
CHEMBL1504009		0	303.30	0	1.60	SID17509166	O=C1c2ccccc2C(=O)N1OS(=O)(=O)c1ccccc1	IC50		1605.35	nM			Active	UO_0000065					False	CHEMBL1738424	PUBCHEM_BIOASSAY: Factor XIIa 1536 HTS Dose Response Confirmation. (Class of assay: confirmatory) [Related pubchem assays (depositor defined):AID800]	F	BAO_0000019	assay format	Homo sapiens	None	None	None	None	CHEMBL2821	Coagulation factor XII	Homo sapiens	SINGLE PROTEIN	CHEMBL1201862	7	PubChem BioAssays			None
CHEMBL1361641		0	385.29	0	4.37	SID7968773	Cc1ccc(-c2nnc3n2N=C(c2ccc(Br)cc2)CS3)cc1	IC50	'>'	50000.0	nM			inactive	UO_0000065					False	CHEMBL1738424	PUBCHEM_BIOASSAY: Factor XIIa 1536 HTS Dose Response Confirmation. (Class of assay: confirmatory) [Related pubchem assays (depositor defined):AID800]	F	BAO_0000019	assay format	Homo sapiens	None	None	None	None	CHEMBL2821	Coagulation factor XII	Homo sapiens	SINGLE PROTEIN	CHEMBL1201862	7	PubChem BioAssays			None
CHEMBL3623785		0	1525.74	None	None	2W	CC[C@H](C)[C@@H]1NC(=O)[C@@H]2CCCN2C(=O)[C@@H]2CCCN2C(=O)[C@H](Cc2c[nH]c3ccccc23)NC(=O)[C@H](CO)NC(=O)[C@H](CCCNC(=N)N)NC(=O)[C@H]([C@@H](C)O)NC(=O)[C@@H]2CSSC[C@H](NC1=O)C(=O)N[C@@H](CC(N)=O)C(=O)N1CCC[C@H]1C(=O)N[C@@H](CC(N)=O)C(=O)NCC(=O)N[C@@H]([C@@H](C)O)C(=O)N2	Inhibition	'='	87.0	%				UO_0000187					False	CHEMBL3626879	Inhibition of factor 12a-alpha (unknown origin) at 10 uM using Ac-QRFRpNA substrate by spectrophotometry method	B	BAO_0000357	single protein format	Homo sapiens	None	None	None	None	CHEMBL2821	Coagulation factor XII	Homo sapiens	SINGLE PROTEIN	CHEMBL3621201	1	Scientific Literature	J. Med. Chem.	2015	None
CHEMBL1579384		0	247.39	0	2.48	SID844550	CC1(C)CC(NCc2cccnc2)CC(C)(C)N1	IC50	'>'	50000.0	nM			inactive	UO_0000065					False	CHEMBL1738424	PUBCHEM_BIOASSAY: Factor XIIa 1536 HTS Dose Response Confirmation. (Class of assay: confirmatory) [Related pubchem assays (depositor defined):AID800]	F	BAO_0000019	assay format	Homo sapiens	None	None	None	None	CHEMBL2821	Coagulation factor XII	Homo sapiens	SINGLE PROTEIN	CHEMBL1201862	7	PubChem BioAssays			None
CHEMBL1319984		0	385.66	0	4.81	SID14745536	O=C(Nc1nc(-c2ccccn2)cs1)c1ncc(Cl)c(Cl)c1Cl	IC50	'>'	50000.0	nM			inactive	UO_0000065					False	CHEMBL1738424	PUBCHEM_BIOASSAY: Factor XIIa 1536 HTS Dose Response Confirmation. (Class of assay: confirmatory) [Related pubchem assays (depositor defined):AID800]	F	BAO_0000019	assay format	Homo sapiens	None	None	None	None	CHEMBL2821	Coagulation factor XII	Homo sapiens	SINGLE PROTEIN	CHEMBL1201862	7	PubChem BioAssays			None
CHEMBL1379902		0	266.30	0	2.19	SID14737132	CN(C)c1ccc(C(=O)n2nnc3ccccc32)cc1	IC50	'>'	50000.0	nM			inconclusive	UO_0000065					False	CHEMBL1738424	PUBCHEM_BIOASSAY: Factor XIIa 1536 HTS Dose Response Confirmation. (Class of assay: confirmatory) [Related pubchem assays (depositor defined):AID800]	F	BAO_0000019	assay format	Homo sapiens	None	None	None	None	CHEMBL2821	Coagulation factor XII	Homo sapiens	SINGLE PROTEIN	CHEMBL1201862	7	PubChem BioAssays			None
CHEMBL1595024		0	237.28	0	0.34	SID24809470	CC(=O)NNC(=S)NC(=O)c1ccccc1	IC50	'>'	50000.0	nM			inactive	UO_0000065					False	CHEMBL1738424	PUBCHEM_BIOASSAY: Factor XIIa 1536 HTS Dose Response Confirmation. (Class of assay: confirmatory) [Related pubchem assays (depositor defined):AID800]	F	BAO_0000019	assay format	Homo sapiens	None	None	None	None	CHEMBL2821	Coagulation factor XII	Homo sapiens	SINGLE PROTEIN	CHEMBL1201862	7	PubChem BioAssays			None
CHEMBL1380499		0	397.26	0	0.78	SID860019	Cn1c(=O)c2c(nc(Br)n2CCSc2ncccn2)n(C)c1=O	IC50	'>'	50000.0	nM			inactive	UO_0000065					False	CHEMBL1738424	PUBCHEM_BIOASSAY: Factor XIIa 1536 HTS Dose Response Confirmation. (Class of assay: confirmatory) [Related pubchem assays (depositor defined):AID800]	F	BAO_0000019	assay format	Homo sapiens	None	None	None	None	CHEMBL2821	Coagulation factor XII	Homo sapiens	SINGLE PROTEIN	CHEMBL1201862	7	PubChem BioAssays			None
CHEMBL1524784		0	373.87	0	3.74	SID22408986	CCn1c(SCC(=O)Nc2cccnc2Cl)nnc1-c1ccccc1	IC50	'>'	50000.0	nM			inactive	UO_0000065					False	CHEMBL1738424	PUBCHEM_BIOASSAY: Factor XIIa 1536 HTS Dose Response Confirmation. (Class of assay: confirmatory) [Related pubchem assays (depositor defined):AID800]	F	BAO_0000019	assay format	Homo sapiens	None	None	None	None	CHEMBL2821	Coagulation factor XII	Homo sapiens	SINGLE PROTEIN	CHEMBL1201862	7	PubChem BioAssays			None
CHEMBL1505168		0	383.45	0	0.83	SID24799106	COc1ccccc1CN1CCNC(=O)C1CC(=O)N(C)Cc1cnccn1	IC50	'>'	50000.0	nM			inactive	UO_0000065					False	CHEMBL1738424	PUBCHEM_BIOASSAY: Factor XIIa 1536 HTS Dose Response Confirmation. (Class of assay: confirmatory) [Related pubchem assays (depositor defined):AID800]	F	BAO_0000019	assay format	Homo sapiens	None	None	None	None	CHEMBL2821	Coagulation factor XII	Homo sapiens	SINGLE PROTEIN	CHEMBL1201862	7	PubChem BioAssays			None
CHEMBL1309324		0	273.30	0	2.85	SID14724611	Cc1cc(-n2ccnc2)n2c(nc3ccccc32)c1C#N	IC50	'>'	50000.0	nM			inactive	UO_0000065					False	CHEMBL1738424	PUBCHEM_BIOASSAY: Factor XIIa 1536 HTS Dose Response Confirmation. (Class of assay: confirmatory) [Related pubchem assays (depositor defined):AID800]	F	BAO_0000019	assay format	Homo sapiens	None	None	None	None	CHEMBL2821	Coagulation factor XII	Homo sapiens	SINGLE PROTEIN	CHEMBL1201862	7	PubChem BioAssays			None
CHEMBL1710291		0	356.42	0	4.36	SID26731280	CC(C)(C)c1ccc(Oc2ccc(NC(=O)CCCC(=O)O)cn2)cc1	IC50	'>'	50000.0	nM			inactive	UO_0000065					False	CHEMBL1738424	PUBCHEM_BIOASSAY: Factor XIIa 1536 HTS Dose Response Confirmation. (Class of assay: confirmatory) [Related pubchem assays (depositor defined):AID800]	F	BAO_0000019	assay format	Homo sapiens	None	None	None	None	CHEMBL2821	Coagulation factor XII	Homo sapiens	SINGLE PROTEIN	CHEMBL1201862	7	PubChem BioAssays			None
CHEMBL1508679		0	319.34	0	0.63	SID24818633	COCCNCC(=O)Nc1nc(C)cs1.O=C(O)C(=O)O	IC50	'>'	50000.0	nM			inactive	UO_0000065					False	CHEMBL1738424	PUBCHEM_BIOASSAY: Factor XIIa 1536 HTS Dose Response Confirmation. (Class of assay: confirmatory) [Related pubchem assays (depositor defined):AID800]	F	BAO_0000019	assay format	Homo sapiens	None	None	None	None	CHEMBL2821	Coagulation factor XII	Homo sapiens	SINGLE PROTEIN	CHEMBL1201862	7	PubChem BioAssays			None
CHEMBL1364636		0	279.32	0	0.95	SID7975673	COc1ccccc1NC(=O)CSc1nnnn1C	IC50	'>'	50000.0	nM			inactive	UO_0000065					False	CHEMBL1738424	PUBCHEM_BIOASSAY: Factor XIIa 1536 HTS Dose Response Confirmation. (Class of assay: confirmatory) [Related pubchem assays (depositor defined):AID800]	F	BAO_0000019	assay format	Homo sapiens	None	None	None	None	CHEMBL2821	Coagulation factor XII	Homo sapiens	SINGLE PROTEIN	CHEMBL1201862	7	PubChem BioAssays			None
CHEMBL1544324		0	252.34	0	1.46	SID4258226	Cc1ccc(NC(=O)CSCC(N)=O)cc1C	IC50	'>'	50000.0	nM			inactive	UO_0000065					False	CHEMBL1738424	PUBCHEM_BIOASSAY: Factor XIIa 1536 HTS Dose Response Confirmation. (Class of assay: confirmatory) [Related pubchem assays (depositor defined):AID800]	F	BAO_0000019	assay format	Homo sapiens	None	None	None	None	CHEMBL2821	Coagulation factor XII	Homo sapiens	SINGLE PROTEIN	CHEMBL1201862	7	PubChem BioAssays			None
CHEMBL1711849		0	343.77	0	2.95	SID14733922	Cc1cccc(NC(=O)c2cc(N3C(=O)CCC3=O)ccc2Cl)n1	IC50	'>'	50000.0	nM			inactive	UO_0000065					False	CHEMBL1738424	PUBCHEM_BIOASSAY: Factor XIIa 1536 HTS Dose Response Confirmation. (Class of assay: confirmatory) [Related pubchem assays (depositor defined):AID800]	F	BAO_0000019	assay format	Homo sapiens	None	None	None	None	CHEMBL2821	Coagulation factor XII	Homo sapiens	SINGLE PROTEIN	CHEMBL1201862	7	PubChem BioAssays			None
CHEMBL1527802		0	238.29	0	3.69	SID847434	Cc1ccc(C)c(-c2nc3cc(N)ccc3o2)c1	IC50	'>'	50000.0	nM			inactive	UO_0000065					False	CHEMBL1738424	PUBCHEM_BIOASSAY: Factor XIIa 1536 HTS Dose Response Confirmation. (Class of assay: confirmatory) [Related pubchem assays (depositor defined):AID800]	F	BAO_0000019	assay format	Homo sapiens	None	None	None	None	CHEMBL2821	Coagulation factor XII	Homo sapiens	SINGLE PROTEIN	CHEMBL1201862	7	PubChem BioAssays			None
CHEMBL1560713		0	291.38	0	4.05	SID14734378	CCC(CC)c1nnc(NC(=O)Oc2ccccc2)s1	IC50	'>'	50000.0	nM			inactive	UO_0000065					False	CHEMBL1738424	PUBCHEM_BIOASSAY: Factor XIIa 1536 HTS Dose Response Confirmation. (Class of assay: confirmatory) [Related pubchem assays (depositor defined):AID800]	F	BAO_0000019	assay format	Homo sapiens	None	None	None	None	CHEMBL2821	Coagulation factor XII	Homo sapiens	SINGLE PROTEIN	CHEMBL1201862	7	PubChem BioAssays			None
CHEMBL1359363		0	443.57	0	2.88	SID851330	COc1ccc(N2CCN(S(=O)(=O)c3ccc(C(=O)NC4CCCC4)cc3)CC2)cc1	IC50	'>'	50000.0	nM			inactive	UO_0000065					False	CHEMBL1738424	PUBCHEM_BIOASSAY: Factor XIIa 1536 HTS Dose Response Confirmation. (Class of assay: confirmatory) [Related pubchem assays (depositor defined):AID800]	F	BAO_0000019	assay format	Homo sapiens	None	None	None	None	CHEMBL2821	Coagulation factor XII	Homo sapiens	SINGLE PROTEIN	CHEMBL1201862	7	PubChem BioAssays			None
CHEMBL1574140		0	218.22	0	0.56	SID4240695	COc1ccc(C(=O)n2cnc(N)n2)cc1	IC50		2729.49	nM			Active	UO_0000065					False	CHEMBL1738424	PUBCHEM_BIOASSAY: Factor XIIa 1536 HTS Dose Response Confirmation. (Class of assay: confirmatory) [Related pubchem assays (depositor defined):AID800]	F	BAO_0000019	assay format	Homo sapiens	None	None	None	None	CHEMBL2821	Coagulation factor XII	Homo sapiens	SINGLE PROTEIN	CHEMBL1201862	7	PubChem BioAssays			None
CHEMBL3208930		0	209.33	0	4.31	SID7976733	CC(C)=CCC/C(C)=C/CC/C(C)=N/O	IC50	'>'	50000.0	nM			inactive	UO_0000065					False	CHEMBL1738424	PUBCHEM_BIOASSAY: Factor XIIa 1536 HTS Dose Response Confirmation. (Class of assay: confirmatory) [Related pubchem assays (depositor defined):AID800]	F	BAO_0000019	assay format	Homo sapiens	None	None	None	None	CHEMBL2821	Coagulation factor XII	Homo sapiens	SINGLE PROTEIN	CHEMBL1201862	7	PubChem BioAssays			None
CHEMBL1442724		0	377.43	0	3.21	SID3715063	O=C(Cn1nnc(-c2ccccc2)n1)OCc1csc(-c2ccccc2)n1	IC50	'>'	50000.0	nM			inactive	UO_0000065					False	CHEMBL1738424	PUBCHEM_BIOASSAY: Factor XIIa 1536 HTS Dose Response Confirmation. (Class of assay: confirmatory) [Related pubchem assays (depositor defined):AID800]	F	BAO_0000019	assay format	Homo sapiens	None	None	None	None	CHEMBL2821	Coagulation factor XII	Homo sapiens	SINGLE PROTEIN	CHEMBL1201862	7	PubChem BioAssays			None
CHEMBL1379834		0	338.37	0	2.54	SID851856	COc1ccc(C(=O)n2nc(-c3ccc(C)cc3)nc2N)cc1OC	IC50	'>'	50000.0	nM			inconclusive	UO_0000065					False	CHEMBL1738424	PUBCHEM_BIOASSAY: Factor XIIa 1536 HTS Dose Response Confirmation. (Class of assay: confirmatory) [Related pubchem assays (depositor defined):AID800]	F	BAO_0000019	assay format	Homo sapiens	None	None	None	None	CHEMBL2821	Coagulation factor XII	Homo sapiens	SINGLE PROTEIN	CHEMBL1201862	7	PubChem BioAssays			None
CHEMBL1486057		0	243.31	0	2.16	SID24822618	Nn1c(C2CCCCC2)nc2ccccc2c1=O	IC50	'>'	50000.0	nM			inactive	UO_0000065					False	CHEMBL1738424	PUBCHEM_BIOASSAY: Factor XIIa 1536 HTS Dose Response Confirmation. (Class of assay: confirmatory) [Related pubchem assays (depositor defined):AID800]	F	BAO_0000019	assay format	Homo sapiens	None	None	None	None	CHEMBL2821	Coagulation factor XII	Homo sapiens	SINGLE PROTEIN	CHEMBL1201862	7	PubChem BioAssays			None
CHEMBL1483727		0	356.49	0	3.44	SID26661071	CSc1nc(SCC(=O)O)c2c3c(sc2n1)COC(C)(C)C3	IC50	'>'	50000.0	nM			inactive	UO_0000065					False	CHEMBL1738424	PUBCHEM_BIOASSAY: Factor XIIa 1536 HTS Dose Response Confirmation. (Class of assay: confirmatory) [Related pubchem assays (depositor defined):AID800]	F	BAO_0000019	assay format	Homo sapiens	None	None	None	None	CHEMBL2821	Coagulation factor XII	Homo sapiens	SINGLE PROTEIN	CHEMBL1201862	7	PubChem BioAssays			None
CHEMBL1446640		0	249.32	0	3.29	SID7974880	Cc1nc2scc(-c3cccs3)c2c(=O)o1	IC50		29262.37	nM			Active	UO_0000065					False	CHEMBL1738424	PUBCHEM_BIOASSAY: Factor XIIa 1536 HTS Dose Response Confirmation. (Class of assay: confirmatory) [Related pubchem assays (depositor defined):AID800]	F	BAO_0000019	assay format	Homo sapiens	None	None	None	None	CHEMBL2821	Coagulation factor XII	Homo sapiens	SINGLE PROTEIN	CHEMBL1201862	7	PubChem BioAssays			None
CHEMBL1304886		0	302.36	0	3.21	SID24785172	COC(=O)c1ccc(NC(S)=Nc2ccc(O)cc2)cc1	IC50	'>'	50000.0	nM			inactive	UO_0000065					False	CHEMBL1738424	PUBCHEM_BIOASSAY: Factor XIIa 1536 HTS Dose Response Confirmation. (Class of assay: confirmatory) [Related pubchem assays (depositor defined):AID800]	F	BAO_0000019	assay format	Homo sapiens	None	None	None	None	CHEMBL2821	Coagulation factor XII	Homo sapiens	SINGLE PROTEIN	CHEMBL1201862	7	PubChem BioAssays			None
CHEMBL1529183		0	345.35	0	2.70	SID22403184	COc1cc(C(=O)ON=C2C=C(C)C(=O)C(C)=C2)cc(OC)c1OC	IC50		532.86	nM			Active	UO_0000065					False	CHEMBL1738424	PUBCHEM_BIOASSAY: Factor XIIa 1536 HTS Dose Response Confirmation. (Class of assay: confirmatory) [Related pubchem assays (depositor defined):AID800]	F	BAO_0000019	assay format	Homo sapiens	None	None	None	None	CHEMBL2821	Coagulation factor XII	Homo sapiens	SINGLE PROTEIN	CHEMBL1201862	7	PubChem BioAssays			None
CHEMBL1352629		0	406.51	0	4.00	SID26662816	Cc1ccc(NC(=O)CSc2nnc([C@H](C)NC(=O)OC(C)(C)C)o2)c(C)c1	IC50	'>'	50000.0	nM			inactive	UO_0000065					False	CHEMBL1738424	PUBCHEM_BIOASSAY: Factor XIIa 1536 HTS Dose Response Confirmation. (Class of assay: confirmatory) [Related pubchem assays (depositor defined):AID800]	F	BAO_0000019	assay format	Homo sapiens	None	None	None	None	CHEMBL2821	Coagulation factor XII	Homo sapiens	SINGLE PROTEIN	CHEMBL1201862	7	PubChem BioAssays			None
CHEMBL1584127		0	367.41	0	1.23	SID17412990	CC(=O)NS(=O)(=O)c1ccc(NC(=S)NC(=O)c2ccco2)cc1	IC50	'>'	50000.0	nM			inactive	UO_0000065					False	CHEMBL1738424	PUBCHEM_BIOASSAY: Factor XIIa 1536 HTS Dose Response Confirmation. (Class of assay: confirmatory) [Related pubchem assays (depositor defined):AID800]	F	BAO_0000019	assay format	Homo sapiens	None	None	None	None	CHEMBL2821	Coagulation factor XII	Homo sapiens	SINGLE PROTEIN	CHEMBL1201862	7	PubChem BioAssays			None
CHEMBL1704992		0	277.76	0	3.21	SID4260822	Cc1cc(C)n(C(=O)CNc2cccc(Cl)c2C)n1	IC50	'>'	50000.0	nM			inactive	UO_0000065					False	CHEMBL1738424	PUBCHEM_BIOASSAY: Factor XIIa 1536 HTS Dose Response Confirmation. (Class of assay: confirmatory) [Related pubchem assays (depositor defined):AID800]	F	BAO_0000019	assay format	Homo sapiens	None	None	None	None	CHEMBL2821	Coagulation factor XII	Homo sapiens	SINGLE PROTEIN	CHEMBL1201862	7	PubChem BioAssays			None
CHEMBL1329234		0	279.30	0	1.81	SID4262570	Nc1nc(-c2cccnc2)nn1C(=O)Cc1ccccc1	IC50		1511.59	nM			Active	UO_0000065					False	CHEMBL1738424	PUBCHEM_BIOASSAY: Factor XIIa 1536 HTS Dose Response Confirmation. (Class of assay: confirmatory) [Related pubchem assays (depositor defined):AID800]	F	BAO_0000019	assay format	Homo sapiens	None	None	None	None	CHEMBL2821	Coagulation factor XII	Homo sapiens	SINGLE PROTEIN	CHEMBL1201862	7	PubChem BioAssays			None
CHEMBL1329374		0	279.28	0	1.79	SID24803557	O=[N+]([O-])c1cccc(S(=O)(=O)Nc2ccncc2)c1	IC50	'>'	50000.0	nM			inactive	UO_0000065					False	CHEMBL1738424	PUBCHEM_BIOASSAY: Factor XIIa 1536 HTS Dose Response Confirmation. (Class of assay: confirmatory) [Related pubchem assays (depositor defined):AID800]	F	BAO_0000019	assay format	Homo sapiens	None	None	None	None	CHEMBL2821	Coagulation factor XII	Homo sapiens	SINGLE PROTEIN	CHEMBL1201862	7	PubChem BioAssays			None
CHEMBL1332445		0	280.33	0	1.70	SID4261046	CN(C)/C=C/c1c(C#N)c(=O)ncn1Cc1ccccc1	IC50	'>'	50000.0	nM			inactive	UO_0000065					False	CHEMBL1738424	PUBCHEM_BIOASSAY: Factor XIIa 1536 HTS Dose Response Confirmation. (Class of assay: confirmatory) [Related pubchem assays (depositor defined):AID800]	F	BAO_0000019	assay format	Homo sapiens	None	None	None	None	CHEMBL2821	Coagulation factor XII	Homo sapiens	SINGLE PROTEIN	CHEMBL1201862	7	PubChem BioAssays			None
CHEMBL1609075		0	216.24	0	1.17	SID4264740	Cc1cc(C)cc(C(=O)n2cnnc2N)c1	IC50		1401.05	nM			Active	UO_0000065					False	CHEMBL1738424	PUBCHEM_BIOASSAY: Factor XIIa 1536 HTS Dose Response Confirmation. (Class of assay: confirmatory) [Related pubchem assays (depositor defined):AID800]	F	BAO_0000019	assay format	Homo sapiens	None	None	None	None	CHEMBL2821	Coagulation factor XII	Homo sapiens	SINGLE PROTEIN	CHEMBL1201862	7	PubChem BioAssays			None
CHEMBL1606874		0	275.29	0	2.54	SID7965558	CSc1nc(-c2ccco2)nn1C(=O)c1ccco1	IC50		4838.8	nM			Active	UO_0000065					False	CHEMBL1738424	PUBCHEM_BIOASSAY: Factor XIIa 1536 HTS Dose Response Confirmation. (Class of assay: confirmatory) [Related pubchem assays (depositor defined):AID800]	F	BAO_0000019	assay format	Homo sapiens	None	None	None	None	CHEMBL2821	Coagulation factor XII	Homo sapiens	SINGLE PROTEIN	CHEMBL1201862	7	PubChem BioAssays			None
CHEMBL1345387		0	283.28	0	3.19	SID7973891	CC(=O)c1c(OC(=O)c2ccco2)c2ccccc2n1C	IC50		11171.81	nM			Active	UO_0000065					False	CHEMBL1738424	PUBCHEM_BIOASSAY: Factor XIIa 1536 HTS Dose Response Confirmation. (Class of assay: confirmatory) [Related pubchem assays (depositor defined):AID800]	F	BAO_0000019	assay format	Homo sapiens	None	None	None	None	CHEMBL2821	Coagulation factor XII	Homo sapiens	SINGLE PROTEIN	CHEMBL1201862	7	PubChem BioAssays			None
CHEMBL1715289		0	431.51	0	2.19	SID26670264	Cc1ccc(C(=O)NCC(=O)OC(C)C(=O)Nc2ccc(N3CCOCC3)cc2)s1	IC50	'>'	50000.0	nM			inactive	UO_0000065					False	CHEMBL1738424	PUBCHEM_BIOASSAY: Factor XIIa 1536 HTS Dose Response Confirmation. (Class of assay: confirmatory) [Related pubchem assays (depositor defined):AID800]	F	BAO_0000019	assay format	Homo sapiens	None	None	None	None	CHEMBL2821	Coagulation factor XII	Homo sapiens	SINGLE PROTEIN	CHEMBL1201862	7	PubChem BioAssays			None
CHEMBL3193249		0	315.39	0	3.27	SID24825453	CC/C(=N\NC(=S)NC(C)C)c1ccc(OC(F)F)cc1	IC50	'>'	50000.0	nM			inactive	UO_0000065					False	CHEMBL1738424	PUBCHEM_BIOASSAY: Factor XIIa 1536 HTS Dose Response Confirmation. (Class of assay: confirmatory) [Related pubchem assays (depositor defined):AID800]	F	BAO_0000019	assay format	Homo sapiens	None	None	None	None	CHEMBL2821	Coagulation factor XII	Homo sapiens	SINGLE PROTEIN	CHEMBL1201862	7	PubChem BioAssays			None
CHEMBL3214508		0	286.36	0	2.91	SID853711	O=C1CN(Cc2ccccc2)/C(=N\Cc2ccco2)S1	IC50	'>'	50000.0	nM			inactive	UO_0000065					False	CHEMBL1738424	PUBCHEM_BIOASSAY: Factor XIIa 1536 HTS Dose Response Confirmation. (Class of assay: confirmatory) [Related pubchem assays (depositor defined):AID800]	F	BAO_0000019	assay format	Homo sapiens	None	None	None	None	CHEMBL2821	Coagulation factor XII	Homo sapiens	SINGLE PROTEIN	CHEMBL1201862	7	PubChem BioAssays			None
CHEMBL3209970		0	357.41	0	2.08	SID26660478	COc1ccc(OC)c(/C=N/Nc2cc(C)nc(N3CCOCC3)n2)c1	IC50	'>'	50000.0	nM			inactive	UO_0000065					False	CHEMBL1738424	PUBCHEM_BIOASSAY: Factor XIIa 1536 HTS Dose Response Confirmation. (Class of assay: confirmatory) [Related pubchem assays (depositor defined):AID800]	F	BAO_0000019	assay format	Homo sapiens	None	None	None	None	CHEMBL2821	Coagulation factor XII	Homo sapiens	SINGLE PROTEIN	CHEMBL1201862	7	PubChem BioAssays			None
CHEMBL1578997		0	327.72	0	3.33	SID26670830	O=C(O)c1ccc(NC2=C(Cl)C(=O)c3ccccc3C2=O)cc1	IC50	'>'	50000.0	nM			inactive	UO_0000065					False	CHEMBL1738424	PUBCHEM_BIOASSAY: Factor XIIa 1536 HTS Dose Response Confirmation. (Class of assay: confirmatory) [Related pubchem assays (depositor defined):AID800]	F	BAO_0000019	assay format	Homo sapiens	None	None	None	None	CHEMBL2821	Coagulation factor XII	Homo sapiens	SINGLE PROTEIN	CHEMBL1201862	7	PubChem BioAssays			None
CHEMBL1326927		0	294.31	0	2.22	SID24793957	COc1ccc(-c2nc(N)n(C(=O)c3ccccc3)n2)cc1	IC50		43.96	nM			Active	UO_0000065					False	CHEMBL1738424	PUBCHEM_BIOASSAY: Factor XIIa 1536 HTS Dose Response Confirmation. (Class of assay: confirmatory) [Related pubchem assays (depositor defined):AID800]	F	BAO_0000019	assay format	Homo sapiens	None	None	None	None	CHEMBL2821	Coagulation factor XII	Homo sapiens	SINGLE PROTEIN	CHEMBL1201862	7	PubChem BioAssays			None
CHEMBL1501165		0	322.18	0	3.99	SID26663227	Cc1cc2c(=O)oc(-c3ccccc3Br)nc2s1	IC50		1784.07	nM			Active	UO_0000065					False	CHEMBL1738424	PUBCHEM_BIOASSAY: Factor XIIa 1536 HTS Dose Response Confirmation. (Class of assay: confirmatory) [Related pubchem assays (depositor defined):AID800]	F	BAO_0000019	assay format	Homo sapiens	None	None	None	None	CHEMBL2821	Coagulation factor XII	Homo sapiens	SINGLE PROTEIN	CHEMBL1201862	7	PubChem BioAssays			None
CHEMBL1299998		0	222.31	0	2.50	SID859641	C=CCSc1nc(C)c(CC=C)c(O)n1	IC50	'>'	50000.0	nM			inactive	UO_0000065					False	CHEMBL1738424	PUBCHEM_BIOASSAY: Factor XIIa 1536 HTS Dose Response Confirmation. (Class of assay: confirmatory) [Related pubchem assays (depositor defined):AID800]	F	BAO_0000019	assay format	Homo sapiens	None	None	None	None	CHEMBL2821	Coagulation factor XII	Homo sapiens	SINGLE PROTEIN	CHEMBL1201862	7	PubChem BioAssays			None
CHEMBL1482590		0	384.44	0	1.56	SID26725186	C=C(C)C(=O)Nc1cccc(C2=NOC3(C2)C[C@H](C(N)=O)N(C(=O)CC)C3)c1	IC50	'>'	50000.0	nM			inactive	UO_0000065					False	CHEMBL1738424	PUBCHEM_BIOASSAY: Factor XIIa 1536 HTS Dose Response Confirmation. (Class of assay: confirmatory) [Related pubchem assays (depositor defined):AID800]	F	BAO_0000019	assay format	Homo sapiens	None	None	None	None	CHEMBL2821	Coagulation factor XII	Homo sapiens	SINGLE PROTEIN	CHEMBL1201862	7	PubChem BioAssays			None
CHEMBL1586029		0	251.28	0	0.92	SID26661219	CCOC(=O)CNC(=O)Cc1ccc(OC)cc1	IC50	'>'	50000.0	nM			inactive	UO_0000065					False	CHEMBL1738424	PUBCHEM_BIOASSAY: Factor XIIa 1536 HTS Dose Response Confirmation. (Class of assay: confirmatory) [Related pubchem assays (depositor defined):AID800]	F	BAO_0000019	assay format	Homo sapiens	None	None	None	None	CHEMBL2821	Coagulation factor XII	Homo sapiens	SINGLE PROTEIN	CHEMBL1201862	7	PubChem BioAssays			None
CHEMBL1458566		0	283.36	0	3.23	SID4255516	CCSc1ccccc1C(=O)n1nnc2ccccc21	IC50		10321.31	nM			Active	UO_0000065					False	CHEMBL1738424	PUBCHEM_BIOASSAY: Factor XIIa 1536 HTS Dose Response Confirmation. (Class of assay: confirmatory) [Related pubchem assays (depositor defined):AID800]	F	BAO_0000019	assay format	Homo sapiens	None	None	None	None	CHEMBL2821	Coagulation factor XII	Homo sapiens	SINGLE PROTEIN	CHEMBL1201862	7	PubChem BioAssays			None
CHEMBL1469003		0	429.48	0	3.63	SID14724016	O=C(Nc1ccc(N2CCN(C(=O)c3ccccc3)CC2)cc1)c1ccc2c(c1)OCO2	IC50	'>'	50000.0	nM			inactive	UO_0000065					False	CHEMBL1738424	PUBCHEM_BIOASSAY: Factor XIIa 1536 HTS Dose Response Confirmation. (Class of assay: confirmatory) [Related pubchem assays (depositor defined):AID800]	F	BAO_0000019	assay format	Homo sapiens	None	None	None	None	CHEMBL2821	Coagulation factor XII	Homo sapiens	SINGLE PROTEIN	CHEMBL1201862	7	PubChem BioAssays			None
CHEMBL1300312		0	310.31	0	2.40	SID26657823	CNC(=O)COC(=O)c1cc(-c2ccco2)nc2ccccc12	IC50	'>'	50000.0	nM			inactive	UO_0000065					False	CHEMBL1738424	PUBCHEM_BIOASSAY: Factor XIIa 1536 HTS Dose Response Confirmation. (Class of assay: confirmatory) [Related pubchem assays (depositor defined):AID800]	F	BAO_0000019	assay format	Homo sapiens	None	None	None	None	CHEMBL2821	Coagulation factor XII	Homo sapiens	SINGLE PROTEIN	CHEMBL1201862	7	PubChem BioAssays			None
CHEMBL3197432		0	302.36	0	2.59	SID26662923	Cc1ccsc1/C=N/NC(=O)c1ccc2c(c1)OCCO2	IC50	'>'	50000.0	nM			inactive	UO_0000065					False	CHEMBL1738424	PUBCHEM_BIOASSAY: Factor XIIa 1536 HTS Dose Response Confirmation. (Class of assay: confirmatory) [Related pubchem assays (depositor defined):AID800]	F	BAO_0000019	assay format	Homo sapiens	None	None	None	None	CHEMBL2821	Coagulation factor XII	Homo sapiens	SINGLE PROTEIN	CHEMBL1201862	7	PubChem BioAssays			None
CHEMBL1540591		0	450.59	0	4.23	SID851624	Cc1ccc(C)c2nc(O)c(CN(Cc3nnnn3C3CCCCC3)CC3CCCO3)cc12	IC50	'>'	50000.0	nM			inactive	UO_0000065					False	CHEMBL1738424	PUBCHEM_BIOASSAY: Factor XIIa 1536 HTS Dose Response Confirmation. (Class of assay: confirmatory) [Related pubchem assays (depositor defined):AID800]	F	BAO_0000019	assay format	Homo sapiens	None	None	None	None	CHEMBL2821	Coagulation factor XII	Homo sapiens	SINGLE PROTEIN	CHEMBL1201862	7	PubChem BioAssays			None
CHEMBL1337271		0	295.72	0	2.56	SID26665670	CCOC(=O)c1c(O)c2cc(Cl)ccc2n(CC)c1=O	IC50	'>'	50000.0	nM			inactive	UO_0000065					False	CHEMBL1738424	PUBCHEM_BIOASSAY: Factor XIIa 1536 HTS Dose Response Confirmation. (Class of assay: confirmatory) [Related pubchem assays (depositor defined):AID800]	F	BAO_0000019	assay format	Homo sapiens	None	None	None	None	CHEMBL2821	Coagulation factor XII	Homo sapiens	SINGLE PROTEIN	CHEMBL1201862	7	PubChem BioAssays			None
CHEMBL1438652		0	297.38	0	1.07	SID14741870	CCn1c(O)cc(=O)nc1SCC(=O)N1CCCCC1	IC50	'>'	50000.0	nM			inactive	UO_0000065					False	CHEMBL1738424	PUBCHEM_BIOASSAY: Factor XIIa 1536 HTS Dose Response Confirmation. (Class of assay: confirmatory) [Related pubchem assays (depositor defined):AID800]	F	BAO_0000019	assay format	Homo sapiens	None	None	None	None	CHEMBL2821	Coagulation factor XII	Homo sapiens	SINGLE PROTEIN	CHEMBL1201862	7	PubChem BioAssays			None
CHEMBL1337247		0	316.27	0	2.38	SID17516409	O=C(COC(=O)/C=C/c1ccco1)Nc1cccc([N+](=O)[O-])c1	IC50	'>'	50000.0	nM			inactive	UO_0000065					False	CHEMBL1738424	PUBCHEM_BIOASSAY: Factor XIIa 1536 HTS Dose Response Confirmation. (Class of assay: confirmatory) [Related pubchem assays (depositor defined):AID800]	F	BAO_0000019	assay format	Homo sapiens	None	None	None	None	CHEMBL2821	Coagulation factor XII	Homo sapiens	SINGLE PROTEIN	CHEMBL1201862	7	PubChem BioAssays			None
CHEMBL1711643		0	383.34	0	2.10	SID26671060	O=C1NC(=O)N(Cc2ccc(F)cc2)C(=O)/C1=C/Nc1ccc(C(=O)O)cc1	IC50	'>'	50000.0	nM			inactive	UO_0000065					False	CHEMBL1738424	PUBCHEM_BIOASSAY: Factor XIIa 1536 HTS Dose Response Confirmation. (Class of assay: confirmatory) [Related pubchem assays (depositor defined):AID800]	F	BAO_0000019	assay format	Homo sapiens	None	None	None	None	CHEMBL2821	Coagulation factor XII	Homo sapiens	SINGLE PROTEIN	CHEMBL1201862	7	PubChem BioAssays			None
CHEMBL1303924		0	323.19	0	3.18	SID26662303	CC1(C)CC(=O)C(=NNc2ccc(Br)cc2)C(=O)C1	IC50	'>'	50000.0	nM			inactive	UO_0000065					False	CHEMBL1738424	PUBCHEM_BIOASSAY: Factor XIIa 1536 HTS Dose Response Confirmation. (Class of assay: confirmatory) [Related pubchem assays (depositor defined):AID800]	F	BAO_0000019	assay format	Homo sapiens	None	None	None	None	CHEMBL2821	Coagulation factor XII	Homo sapiens	SINGLE PROTEIN	CHEMBL1201862	7	PubChem BioAssays			None
CHEMBL1576438		0	296.37	0	3.75	SID7964691	CCOCCn1c(-c2ccc(OC)cc2)nc2ccccc21	IC50	'>'	50000.0	nM			inactive	UO_0000065					False	CHEMBL1738424	PUBCHEM_BIOASSAY: Factor XIIa 1536 HTS Dose Response Confirmation. (Class of assay: confirmatory) [Related pubchem assays (depositor defined):AID800]	F	BAO_0000019	assay format	Homo sapiens	None	None	None	None	CHEMBL2821	Coagulation factor XII	Homo sapiens	SINGLE PROTEIN	CHEMBL1201862	7	PubChem BioAssays			None
CHEMBL1311213		0	323.27	0	3.54	SID24795876	O=Cc1ccc(OCC(=O)Nc2ccccc2C(F)(F)F)cc1	IC50	'>'	50000.0	nM			inactive	UO_0000065					False	CHEMBL1738424	PUBCHEM_BIOASSAY: Factor XIIa 1536 HTS Dose Response Confirmation. (Class of assay: confirmatory) [Related pubchem assays (depositor defined):AID800]	F	BAO_0000019	assay format	Homo sapiens	None	None	None	None	CHEMBL2821	Coagulation factor XII	Homo sapiens	SINGLE PROTEIN	CHEMBL1201862	7	PubChem BioAssays			None
CHEMBL1565883		0	395.42	0	3.98	SID14739414	COc1cccc(-c2nn(-c3ccccc3)cc2C(=O)n2nnc3ccccc32)c1	IC50		3926.52	nM			Active	UO_0000065					False	CHEMBL1738424	PUBCHEM_BIOASSAY: Factor XIIa 1536 HTS Dose Response Confirmation. (Class of assay: confirmatory) [Related pubchem assays (depositor defined):AID800]	F	BAO_0000019	assay format	Homo sapiens	None	None	None	None	CHEMBL2821	Coagulation factor XII	Homo sapiens	SINGLE PROTEIN	CHEMBL1201862	7	PubChem BioAssays			None
CHEMBL1447066		0	325.25	0	1.45	SID860884	CN1CCN(S(=O)(=O)c2ccc(Br)s2)CC1	IC50	'>'	50000.0	nM			inactive	UO_0000065					False	CHEMBL1738424	PUBCHEM_BIOASSAY: Factor XIIa 1536 HTS Dose Response Confirmation. (Class of assay: confirmatory) [Related pubchem assays (depositor defined):AID800]	F	BAO_0000019	assay format	Homo sapiens	None	None	None	None	CHEMBL2821	Coagulation factor XII	Homo sapiens	SINGLE PROTEIN	CHEMBL1201862	7	PubChem BioAssays			None
CHEMBL1308855		0	447.49	0	4.85	SID17509208	Cc1ccc(C(=O)N/C(=C/c2ccc(-c3cccc([N+](=O)[O-])c3)o2)C(=O)NC(C)(C)C)cc1	IC50	'>'	50000.0	nM			inactive	UO_0000065					False	CHEMBL1738424	PUBCHEM_BIOASSAY: Factor XIIa 1536 HTS Dose Response Confirmation. (Class of assay: confirmatory) [Related pubchem assays (depositor defined):AID800]	F	BAO_0000019	assay format	Homo sapiens	None	None	None	None	CHEMBL2821	Coagulation factor XII	Homo sapiens	SINGLE PROTEIN	CHEMBL1201862	7	PubChem BioAssays			None
CHEMBL1451436		0	365.41	0	2.60	SID14734937	COC(=O)c1cccc(NS(=O)(=O)c2ccc(OC)c(OC)c2)c1C	IC50	'>'	50000.0	nM			inactive	UO_0000065					False	CHEMBL1738424	PUBCHEM_BIOASSAY: Factor XIIa 1536 HTS Dose Response Confirmation. (Class of assay: confirmatory) [Related pubchem assays (depositor defined):AID800]	F	BAO_0000019	assay format	Homo sapiens	None	None	None	None	CHEMBL2821	Coagulation factor XII	Homo sapiens	SINGLE PROTEIN	CHEMBL1201862	7	PubChem BioAssays			None
CHEMBL1337428		0	366.42	0	4.14	SID14746076	O=C(CCSc1nnc2ccc3ccccc3n12)Nc1ccc(F)cc1	IC50	'>'	50000.0	nM			inactive	UO_0000065					False	CHEMBL1738613	PUBCHEM_BIOASSAY: Factor XIIa Dose Response Confirmation from Single Well HTS. (Class of assay: confirmatory) [Related pubchem assays (depositor defined):AID701]	F	BAO_0000019	assay format	Homo sapiens	None	None	None	None	CHEMBL2821	Coagulation factor XII	Homo sapiens	SINGLE PROTEIN	CHEMBL1201862	7	PubChem BioAssays			None
CHEMBL1388000		0	365.40	0	3.97	SID14741435	O=C(c1cn(-c2ccccc2)nc1-c1ccccc1)n1nnc2ccccc21	IC50		4425.48	nM			Active	UO_0000065					False	CHEMBL1738613	PUBCHEM_BIOASSAY: Factor XIIa Dose Response Confirmation from Single Well HTS. (Class of assay: confirmatory) [Related pubchem assays (depositor defined):AID701]	F	BAO_0000019	assay format	Homo sapiens	None	None	None	None	CHEMBL2821	Coagulation factor XII	Homo sapiens	SINGLE PROTEIN	CHEMBL1201862	7	PubChem BioAssays			None
CHEMBL1269189		0	579.74	1	4.85	15	Cc1ccc(CNC(=O)[C@H](CCc2ccccc2)NC(=O)[C@@H](NCc2ccc(OCc3ccccc3)cc2)[C@@H](C)O)cc1	Inhibition						Active						False	CHEMBL1274758	Inhibition of human coagulation factor beta 12a at 100 uM	B	BAO_0000357	single protein format	Homo sapiens	None	None	None	None	CHEMBL2821	Coagulation factor XII	Homo sapiens	SINGLE PROTEIN	CHEMBL1268915	1	Scientific Literature	Bioorg. Med. Chem. Lett.	2010	None
CHEMBL1269192		0	599.75	1	4.28	18	C[C@@H](O)[C@H](NC(=O)c1ccc(OCc2ccccc2)cc1)C(=O)N[C@@H](CCc1ccccc1)C(=O)NCCc1cccs1	Inhibition						Active						False	CHEMBL1274758	Inhibition of human coagulation factor beta 12a at 100 uM	B	BAO_0000357	single protein format	Homo sapiens	None	None	None	None	CHEMBL2821	Coagulation factor XII	Homo sapiens	SINGLE PROTEIN	CHEMBL1268915	1	Scientific Literature	Bioorg. Med. Chem. Lett.	2010	None
CHEMBL1270829		0	517.63	1	3.00	19	CCNC(=O)[C@H](CCc1ccccc1)NC(=O)[C@@H](NC(=O)c1ccc(OCc2ccccc2)cc1)[C@@H](C)O	Inhibition						Active						False	CHEMBL1274758	Inhibition of human coagulation factor beta 12a at 100 uM	B	BAO_0000357	single protein format	Homo sapiens	None	None	None	None	CHEMBL2821	Coagulation factor XII	Homo sapiens	SINGLE PROTEIN	CHEMBL1268915	1	Scientific Literature	Bioorg. Med. Chem. Lett.	2010	None
CHEMBL1271031		0	550.10	1	3.88	24	Cc1ccccc1CCC(=O)N[C@H](C(=O)N[C@@H](CCc1ccccc1)C(=O)NCc1ccccc1Cl)[C@@H](C)O	Inhibition						Active						False	CHEMBL1274758	Inhibition of human coagulation factor beta 12a at 100 uM	B	BAO_0000357	single protein format	Homo sapiens	None	None	None	None	CHEMBL2821	Coagulation factor XII	Homo sapiens	SINGLE PROTEIN	CHEMBL1268915	1	Scientific Literature	Bioorg. Med. Chem. Lett.	2010	None
CHEMBL1269196		0	599.75	1	4.55	25	Cc1ccsc1CNC(=O)[C@H](CCc1ccccc1)NC(=O)[C@@H](NC(=O)c1ccc(OCc2ccccc2)cc1)[C@@H](C)O	Inhibition						Active						False	CHEMBL1274758	Inhibition of human coagulation factor beta 12a at 100 uM	B	BAO_0000357	single protein format	Homo sapiens	None	None	None	None	CHEMBL2821	Coagulation factor XII	Homo sapiens	SINGLE PROTEIN	CHEMBL1268915	1	Scientific Literature	Bioorg. Med. Chem. Lett.	2010	None
CHEMBL1306243		0	447.54	1	5.44	SID17409183	O=C(NC1CCN(C(=O)N2c3ccccc3Sc3ccccc32)CC1)c1ccccc1F	IC50	'>'	50000.0	nM			inactive	UO_0000065					False	CHEMBL1738424	PUBCHEM_BIOASSAY: Factor XIIa 1536 HTS Dose Response Confirmation. (Class of assay: confirmatory) [Related pubchem assays (depositor defined):AID800]	F	BAO_0000019	assay format	Homo sapiens	None	None	None	None	CHEMBL2821	Coagulation factor XII	Homo sapiens	SINGLE PROTEIN	CHEMBL1201862	7	PubChem BioAssays			None
CHEMBL1457967		0	296.41	0	2.39	SID26663871	CCCCCCCCCCCC(=O)N1CC(=O)NC(=O)C1	IC50	'>'	50000.0	nM			inactive	UO_0000065					False	CHEMBL1738424	PUBCHEM_BIOASSAY: Factor XIIa 1536 HTS Dose Response Confirmation. (Class of assay: confirmatory) [Related pubchem assays (depositor defined):AID800]	F	BAO_0000019	assay format	Homo sapiens	None	None	None	None	CHEMBL2821	Coagulation factor XII	Homo sapiens	SINGLE PROTEIN	CHEMBL1201862	7	PubChem BioAssays			None
CHEMBL1339627		0	347.42	0	3.63	SID3716051	Cc1cc(C(=O)Nc2ccc(N3CCOCC3)cc2)c2ccccc2n1	IC50	'>'	50000.0	nM			inactive	UO_0000065					False	CHEMBL1738424	PUBCHEM_BIOASSAY: Factor XIIa 1536 HTS Dose Response Confirmation. (Class of assay: confirmatory) [Related pubchem assays (depositor defined):AID800]	F	BAO_0000019	assay format	Homo sapiens	None	None	None	None	CHEMBL2821	Coagulation factor XII	Homo sapiens	SINGLE PROTEIN	CHEMBL1201862	7	PubChem BioAssays			None
CHEMBL1458171		0	320.40	0	4.11	SID24822616	C=CCN(C(=O)Nc1ccc2c(c1)nc(C)n2C)c1ccccc1	IC50	'>'	50000.0	nM			inactive	UO_0000065					False	CHEMBL1738424	PUBCHEM_BIOASSAY: Factor XIIa 1536 HTS Dose Response Confirmation. (Class of assay: confirmatory) [Related pubchem assays (depositor defined):AID800]	F	BAO_0000019	assay format	Homo sapiens	None	None	None	None	CHEMBL2821	Coagulation factor XII	Homo sapiens	SINGLE PROTEIN	CHEMBL1201862	7	PubChem BioAssays			None
CHEMBL1393747		0	357.41	0	4.39	SID26660290	O=C(O)c1ccc(NCc2nc3ccccc3n2Cc2ccccc2)cc1	IC50	'>'	50000.0	nM			inactive	UO_0000065					False	CHEMBL1738424	PUBCHEM_BIOASSAY: Factor XIIa 1536 HTS Dose Response Confirmation. (Class of assay: confirmatory) [Related pubchem assays (depositor defined):AID800]	F	BAO_0000019	assay format	Homo sapiens	None	None	None	None	CHEMBL2821	Coagulation factor XII	Homo sapiens	SINGLE PROTEIN	CHEMBL1201862	7	PubChem BioAssays			None
CHEMBL1444918		0	280.67	0	1.50	SID17388406	COC(=O)c1n[nH]c(NC(=O)c2ccccc2Cl)n1	IC50		1047.79	nM			Active	UO_0000065					False	CHEMBL1738424	PUBCHEM_BIOASSAY: Factor XIIa 1536 HTS Dose Response Confirmation. (Class of assay: confirmatory) [Related pubchem assays (depositor defined):AID800]	F	BAO_0000019	assay format	Homo sapiens	None	None	None	None	CHEMBL2821	Coagulation factor XII	Homo sapiens	SINGLE PROTEIN	CHEMBL1201862	7	PubChem BioAssays			None
CHEMBL2314388	sulfated pentagalloylglucoside	0	1961.14	None	None	6	O=C(OC[C@H]1O[C@@H](OC(=O)c2cc(OS(=O)(=O)[O-])c(O)c(OS(=O)(=O)[O-])c2)[C@H](OC(=O)c2cc(OS(=O)(=O)[O-])c(O)c(OS(=O)(=O)[O-])c2)[C@@H](OC(=O)c2cc(OS(=O)(=O)[O-])c(O)c(OS(=O)(=O)[O-])c2)[C@@H]1OC(=O)c1cc(OS(=O)(=O)[O-])c(O)c(OS(=O)(=O)[O-])c1)c1cc(OS(=O)(=O)[O-])c(O)c(OS(=O)(=O)[O-])c1.[Na+].[Na+].[Na+].[Na+].[Na+].[Na+].[Na+].[Na+].[Na+].[Na+]	Efficacy	'='	55.7	%				UO_0000187					False	CHEMBL2320882	Inhibition of FXIIa (unknown origin) after 60 secs by spectrophotometry	B	BAO_0000357	single protein format	Homo sapiens	None	None	None	None	CHEMBL2821	Coagulation factor XII	Homo sapiens	SINGLE PROTEIN	CHEMBL2311290	1	Scientific Literature	J. Med. Chem.	2013	None
CHEMBL3214281		0	311.14	0	2.03	SID3716098	CCOc1cc(/C=N/n2cnnc2)cc(Br)c1O	IC50	'>'	50000.0	nM			inactive	UO_0000065					False	CHEMBL1738424	PUBCHEM_BIOASSAY: Factor XIIa 1536 HTS Dose Response Confirmation. (Class of assay: confirmatory) [Related pubchem assays (depositor defined):AID800]	F	BAO_0000019	assay format	Homo sapiens	None	None	None	None	CHEMBL2821	Coagulation factor XII	Homo sapiens	SINGLE PROTEIN	CHEMBL1201862	7	PubChem BioAssays			None
CHEMBL1301334		0	340.38	0	3.14	SID4251774	COc1ccc(C2=NOC(C(=O)Nc3ccc(C)cc3)C2)cc1OC	IC50	'>'	50000.0	nM			inactive	UO_0000065					False	CHEMBL1738424	PUBCHEM_BIOASSAY: Factor XIIa 1536 HTS Dose Response Confirmation. (Class of assay: confirmatory) [Related pubchem assays (depositor defined):AID800]	F	BAO_0000019	assay format	Homo sapiens	None	None	None	None	CHEMBL2821	Coagulation factor XII	Homo sapiens	SINGLE PROTEIN	CHEMBL1201862	7	PubChem BioAssays			None
CHEMBL1587914		0	411.93	0	2.83	SID26671523	O=C1CC(N2CCN(Cc3ccc(Cl)cc3)CC2)C(=O)N1CCc1ccccc1	IC50	'>'	50000.0	nM			inactive	UO_0000065					False	CHEMBL1738424	PUBCHEM_BIOASSAY: Factor XIIa 1536 HTS Dose Response Confirmation. (Class of assay: confirmatory) [Related pubchem assays (depositor defined):AID800]	F	BAO_0000019	assay format	Homo sapiens	None	None	None	None	CHEMBL2821	Coagulation factor XII	Homo sapiens	SINGLE PROTEIN	CHEMBL1201862	7	PubChem BioAssays			None
CHEMBL1733334		0	343.34	0	1.37	SID26657978	CCOc1ncccc1C(=O)OCC(=O)Nc1ccc(C(N)=O)cc1	IC50	'>'	50000.0	nM			inactive	UO_0000065					False	CHEMBL1738424	PUBCHEM_BIOASSAY: Factor XIIa 1536 HTS Dose Response Confirmation. (Class of assay: confirmatory) [Related pubchem assays (depositor defined):AID800]	F	BAO_0000019	assay format	Homo sapiens	None	None	None	None	CHEMBL2821	Coagulation factor XII	Homo sapiens	SINGLE PROTEIN	CHEMBL1201862	7	PubChem BioAssays			None
CHEMBL1713979		0	293.31	0	1.15	SID4240989	CC(=O)Nc1nonc1NC(=O)CSc1ccccn1	IC50	'>'	50000.0	nM			inactive	UO_0000065					False	CHEMBL1738424	PUBCHEM_BIOASSAY: Factor XIIa 1536 HTS Dose Response Confirmation. (Class of assay: confirmatory) [Related pubchem assays (depositor defined):AID800]	F	BAO_0000019	assay format	Homo sapiens	None	None	None	None	CHEMBL2821	Coagulation factor XII	Homo sapiens	SINGLE PROTEIN	CHEMBL1201862	7	PubChem BioAssays			None
CHEMBL491908		0	288.69	0	2.46	SID24809326	Nc1nc(-c2ccco2)nn1C(=O)c1ccccc1Cl	IC50		237.79	nM			Active	UO_0000065					False	CHEMBL1738424	PUBCHEM_BIOASSAY: Factor XIIa 1536 HTS Dose Response Confirmation. (Class of assay: confirmatory) [Related pubchem assays (depositor defined):AID800]	F	BAO_0000019	assay format	Homo sapiens	None	None	None	None	CHEMBL2821	Coagulation factor XII	Homo sapiens	SINGLE PROTEIN	CHEMBL1201862	7	PubChem BioAssays			None
CHEMBL3192500		0	307.31	0	3.41	SID857691	CC(=O)Oc1oc(-c2ccccc2)nc1/C=N/c1ccccn1	IC50		16397.71	nM			Active	UO_0000065					False	CHEMBL1738424	PUBCHEM_BIOASSAY: Factor XIIa 1536 HTS Dose Response Confirmation. (Class of assay: confirmatory) [Related pubchem assays (depositor defined):AID800]	F	BAO_0000019	assay format	Homo sapiens	None	None	None	None	CHEMBL2821	Coagulation factor XII	Homo sapiens	SINGLE PROTEIN	CHEMBL1201862	7	PubChem BioAssays			None
CHEMBL1334647		0	182.25	0	0.92	SID24803952	NC(=O)c1c(N)sc2c1CCC2	IC50	'>'	50000.0	nM			inactive	UO_0000065					False	CHEMBL1738424	PUBCHEM_BIOASSAY: Factor XIIa 1536 HTS Dose Response Confirmation. (Class of assay: confirmatory) [Related pubchem assays (depositor defined):AID800]	F	BAO_0000019	assay format	Homo sapiens	None	None	None	None	CHEMBL2821	Coagulation factor XII	Homo sapiens	SINGLE PROTEIN	CHEMBL1201862	7	PubChem BioAssays			None
CHEMBL1342209		0	358.31	0	1.70	SID848337	CCOC(=O)c1c(C)n(C(=O)c2ccco2)c(=O)n1C(=O)c1ccco1	IC50		8283.93	nM			Active	UO_0000065					False	CHEMBL1738424	PUBCHEM_BIOASSAY: Factor XIIa 1536 HTS Dose Response Confirmation. (Class of assay: confirmatory) [Related pubchem assays (depositor defined):AID800]	F	BAO_0000019	assay format	Homo sapiens	None	None	None	None	CHEMBL2821	Coagulation factor XII	Homo sapiens	SINGLE PROTEIN	CHEMBL1201862	7	PubChem BioAssays			None
CHEMBL1596284		0	281.41	0	2.70	SID24824817	CCC(C)NC(=O)CSc1ncnc2sccc12	IC50	'>'	50000.0	nM			inactive	UO_0000065					False	CHEMBL1738424	PUBCHEM_BIOASSAY: Factor XIIa 1536 HTS Dose Response Confirmation. (Class of assay: confirmatory) [Related pubchem assays (depositor defined):AID800]	F	BAO_0000019	assay format	Homo sapiens	None	None	None	None	CHEMBL2821	Coagulation factor XII	Homo sapiens	SINGLE PROTEIN	CHEMBL1201862	7	PubChem BioAssays			None
CHEMBL1613148		0	290.36	0	2.51	SID26726926	O=C(O)CC1(CC(=O)NCc2ccncc2)CCCCC1	IC50	'>'	50000.0	nM			inactive	UO_0000065					False	CHEMBL1738424	PUBCHEM_BIOASSAY: Factor XIIa 1536 HTS Dose Response Confirmation. (Class of assay: confirmatory) [Related pubchem assays (depositor defined):AID800]	F	BAO_0000019	assay format	Homo sapiens	None	None	None	None	CHEMBL2821	Coagulation factor XII	Homo sapiens	SINGLE PROTEIN	CHEMBL1201862	7	PubChem BioAssays			None
CHEMBL1518580		0	353.35	0	2.71	SID3715666	CN(C)c1cccc(C(=O)n2cc(C(=O)c3cc(F)ccc3O)cn2)c1	IC50		12405.92	nM			Active	UO_0000065					False	CHEMBL1738424	PUBCHEM_BIOASSAY: Factor XIIa 1536 HTS Dose Response Confirmation. (Class of assay: confirmatory) [Related pubchem assays (depositor defined):AID800]	F	BAO_0000019	assay format	Homo sapiens	None	None	None	None	CHEMBL2821	Coagulation factor XII	Homo sapiens	SINGLE PROTEIN	CHEMBL1201862	7	PubChem BioAssays			None
CHEMBL3207738		0	432.55	0	4.43	SID3712790	COc1ccccc1N1CCN(C/C(O)=C(\C#N)c2nc(-c3ccccc3)cs2)CC1	IC50	'>'	50000.0	nM			inactive	UO_0000065					False	CHEMBL1738424	PUBCHEM_BIOASSAY: Factor XIIa 1536 HTS Dose Response Confirmation. (Class of assay: confirmatory) [Related pubchem assays (depositor defined):AID800]	F	BAO_0000019	assay format	Homo sapiens	None	None	None	None	CHEMBL2821	Coagulation factor XII	Homo sapiens	SINGLE PROTEIN	CHEMBL1201862	7	PubChem BioAssays			None
CHEMBL1516831		0	339.78	0	2.96	SID4263098	COc1cc(NC(=O)C2CC=CCC2C(=O)O)c(OC)cc1Cl	IC50	'>'	50000.0	nM			inactive	UO_0000065					False	CHEMBL1738424	PUBCHEM_BIOASSAY: Factor XIIa 1536 HTS Dose Response Confirmation. (Class of assay: confirmatory) [Related pubchem assays (depositor defined):AID800]	F	BAO_0000019	assay format	Homo sapiens	None	None	None	None	CHEMBL2821	Coagulation factor XII	Homo sapiens	SINGLE PROTEIN	CHEMBL1201862	7	PubChem BioAssays			None
CHEMBL1305934		0	363.35	0	1.52	SID851299	COc1ccc(S(=O)(=O)n2nc(OC(=O)c3ccco3)cc2N)cc1	IC50		7749.13	nM			Active	UO_0000065					False	CHEMBL1738424	PUBCHEM_BIOASSAY: Factor XIIa 1536 HTS Dose Response Confirmation. (Class of assay: confirmatory) [Related pubchem assays (depositor defined):AID800]	F	BAO_0000019	assay format	Homo sapiens	None	None	None	None	CHEMBL2821	Coagulation factor XII	Homo sapiens	SINGLE PROTEIN	CHEMBL1201862	7	PubChem BioAssays			None
CHEMBL3190289		0	313.39	0	2.42	SID26665696	C/C(=N\NC(=O)CCn1nnc2ccccc21)c1cccs1	IC50	'>'	50000.0	nM			inactive	UO_0000065					False	CHEMBL1738424	PUBCHEM_BIOASSAY: Factor XIIa 1536 HTS Dose Response Confirmation. (Class of assay: confirmatory) [Related pubchem assays (depositor defined):AID800]	F	BAO_0000019	assay format	Homo sapiens	None	None	None	None	CHEMBL2821	Coagulation factor XII	Homo sapiens	SINGLE PROTEIN	CHEMBL1201862	7	PubChem BioAssays			None
CHEMBL1562836		0	288.37	0	4.06	SID24797218	COc1cccc(NC(=O)Nc2ccccc2SC)c1	IC50	'>'	50000.0	nM			inactive	UO_0000065					False	CHEMBL1738424	PUBCHEM_BIOASSAY: Factor XIIa 1536 HTS Dose Response Confirmation. (Class of assay: confirmatory) [Related pubchem assays (depositor defined):AID800]	F	BAO_0000019	assay format	Homo sapiens	None	None	None	None	CHEMBL2821	Coagulation factor XII	Homo sapiens	SINGLE PROTEIN	CHEMBL1201862	7	PubChem BioAssays			None
CHEMBL1604924		0	231.26	0	1.36	SID14736080	CCCC(=O)n1nc(-c2cccnc2)nc1N	IC50		17115.05	nM			Active	UO_0000065					False	CHEMBL1738424	PUBCHEM_BIOASSAY: Factor XIIa 1536 HTS Dose Response Confirmation. (Class of assay: confirmatory) [Related pubchem assays (depositor defined):AID800]	F	BAO_0000019	assay format	Homo sapiens	None	None	None	None	CHEMBL2821	Coagulation factor XII	Homo sapiens	SINGLE PROTEIN	CHEMBL1201862	7	PubChem BioAssays			None
CHEMBL1299277		0	414.47	0	3.00	SID846044	O=C(c1ccccc1)N1CCCC(c2nc(O)c3nnn(Cc4ccccc4)c3n2)C1	IC50	'>'	50000.0	nM			inactive	UO_0000065					False	CHEMBL1738613	PUBCHEM_BIOASSAY: Factor XIIa Dose Response Confirmation from Single Well HTS. (Class of assay: confirmatory) [Related pubchem assays (depositor defined):AID701]	F	BAO_0000019	assay format	Homo sapiens	None	None	None	None	CHEMBL2821	Coagulation factor XII	Homo sapiens	SINGLE PROTEIN	CHEMBL1201862	7	PubChem BioAssays			None
CHEMBL1364339		0	253.26	0	2.86	SID14740510	COc1cccc(-c2nc3ccccc3c(=O)o2)c1	IC50	'>'	50000.0	nM			inconclusive	UO_0000065					False	CHEMBL1738613	PUBCHEM_BIOASSAY: Factor XIIa Dose Response Confirmation from Single Well HTS. (Class of assay: confirmatory) [Related pubchem assays (depositor defined):AID701]	F	BAO_0000019	assay format	Homo sapiens	None	None	None	None	CHEMBL2821	Coagulation factor XII	Homo sapiens	SINGLE PROTEIN	CHEMBL1201862	7	PubChem BioAssays			None
CHEMBL1371967		0	359.41	0	1.58	SID14722464	Cc1ccc(-c2nnc(O)c3ccccc23)cc1S(=O)(=O)NCCO	IC50	'>'	50000.0	nM			inactive	UO_0000065					False	CHEMBL1738613	PUBCHEM_BIOASSAY: Factor XIIa Dose Response Confirmation from Single Well HTS. (Class of assay: confirmatory) [Related pubchem assays (depositor defined):AID701]	F	BAO_0000019	assay format	Homo sapiens	None	None	None	None	CHEMBL2821	Coagulation factor XII	Homo sapiens	SINGLE PROTEIN	CHEMBL1201862	7	PubChem BioAssays			None
CHEMBL1549015		0	335.36	0	1.98	SID14743690	CC(C)C(C)(C#N)NC(=O)CSc1nnc(C(F)(F)F)n1C	IC50	'>'	50000.0	nM			inactive	UO_0000065					False	CHEMBL1738613	PUBCHEM_BIOASSAY: Factor XIIa Dose Response Confirmation from Single Well HTS. (Class of assay: confirmatory) [Related pubchem assays (depositor defined):AID701]	F	BAO_0000019	assay format	Homo sapiens	None	None	None	None	CHEMBL2821	Coagulation factor XII	Homo sapiens	SINGLE PROTEIN	CHEMBL1201862	7	PubChem BioAssays			None
CHEMBL1716092		0	237.26	0	2.43	SID14725741	Cc1ccc(C(=O)n2nnc3ccccc32)cc1	IC50		2288.83	nM			Active	UO_0000065					False	CHEMBL1738613	PUBCHEM_BIOASSAY: Factor XIIa Dose Response Confirmation from Single Well HTS. (Class of assay: confirmatory) [Related pubchem assays (depositor defined):AID701]	F	BAO_0000019	assay format	Homo sapiens	None	None	None	None	CHEMBL2821	Coagulation factor XII	Homo sapiens	SINGLE PROTEIN	CHEMBL1201862	7	PubChem BioAssays			None
CHEMBL1596980		0	248.24	0	0.57	SID14741768	COc1cc(OC)cc(C(=O)n2cnnc2N)c1	IC50		375.65	nM			Active	UO_0000065					False	CHEMBL1738613	PUBCHEM_BIOASSAY: Factor XIIa Dose Response Confirmation from Single Well HTS. (Class of assay: confirmatory) [Related pubchem assays (depositor defined):AID701]	F	BAO_0000019	assay format	Homo sapiens	None	None	None	None	CHEMBL2821	Coagulation factor XII	Homo sapiens	SINGLE PROTEIN	CHEMBL1201862	7	PubChem BioAssays			None
CHEMBL1561235		0	255.24	0	1.20	SID4264783	Nc1nc(-c2cccnc2)nn1C(=O)c1ccco1	IC50		14540.24	nM			Active	UO_0000065					False	CHEMBL1738613	PUBCHEM_BIOASSAY: Factor XIIa Dose Response Confirmation from Single Well HTS. (Class of assay: confirmatory) [Related pubchem assays (depositor defined):AID701]	F	BAO_0000019	assay format	Homo sapiens	None	None	None	None	CHEMBL2821	Coagulation factor XII	Homo sapiens	SINGLE PROTEIN	CHEMBL1201862	7	PubChem BioAssays			None
CHEMBL3765055		0	459.60	0	1.90	16	NCCNC(=O)c1cc2cc(Cl)cc(Br)c2oc1=O.O=C(O)C(F)(F)F	Inhibition	'='	23.0	%				UO_0000187					False	CHEMBL3767384	Inhibition of human factor 12a using S-2302 as substrate assessed as para-nitroaniline release at 50 uM preincubated for 10 mins followed by substrate addition measured after 30 mins by HPLC-UV analysis	B	BAO_0000357	single protein format	Homo sapiens	None	None	None	None	CHEMBL2821	Coagulation factor XII	Homo sapiens	SINGLE PROTEIN	CHEMBL3763081	1	Scientific Literature	Eur. J. Med. Chem.	2016	None
CHEMBL3765029		0	330.77	0	2.50	3	Cl.NCc1ccc2oc(=O)c(C(=O)Nc3ccccc3)cc2c1	Inhibition	'='	26.0	%				UO_0000187					False	CHEMBL3767384	Inhibition of human factor 12a using S-2302 as substrate assessed as para-nitroaniline release at 50 uM preincubated for 10 mins followed by substrate addition measured after 30 mins by HPLC-UV analysis	B	BAO_0000357	single protein format	Homo sapiens	None	None	None	None	CHEMBL2821	Coagulation factor XII	Homo sapiens	SINGLE PROTEIN	CHEMBL3763081	1	Scientific Literature	Eur. J. Med. Chem.	2016	None
CHEMBL1346441		0	350.38	0	1.46	SID843020	Cc1cc(C)n(-c2nnc(C)n2NS(=O)(=O)c2ccc(F)cc2)n1	IC50	'>'	50000.0	nM			inactive	UO_0000065					False	CHEMBL1738424	PUBCHEM_BIOASSAY: Factor XIIa 1536 HTS Dose Response Confirmation. (Class of assay: confirmatory) [Related pubchem assays (depositor defined):AID800]	F	BAO_0000019	assay format	Homo sapiens	None	None	None	None	CHEMBL2821	Coagulation factor XII	Homo sapiens	SINGLE PROTEIN	CHEMBL1201862	7	PubChem BioAssays			None
CHEMBL3763678		0	429.05	0	4.82	24	O=C(Nc1ccc(Cl)cc1O)c1cc2cc(Cl)cc(Br)c2oc1=O	IC50	'='	8000.0	nM	5.10			UO_0000065	11.88	0.29	0.28	6.41	False	CHEMBL3767388	Inhibition of human factor 12a using S-2302 as substrate assessed as para-nitroaniline release preincubated for 10 mins followed by substrate addition measured after 30 mins by HPLC-UV analysis	B	BAO_0000357	single protein format	Homo sapiens	None	None	None	None	CHEMBL2821	Coagulation factor XII	Homo sapiens	SINGLE PROTEIN	CHEMBL3763081	1	Scientific Literature	Eur. J. Med. Chem.	2016	None
CHEMBL4074440		0	2100.55	None	None	28	CC(C)C[C@@H]1NC(=O)[C@H](CCCNC(=N)N)NC(=O)[C@H](Cc2ccccc2)NC(=O)[C@@H](NC(=O)[C@@H](N)CCCNC(=N)N)CSCCC(=O)N2CN3CN(C2)C(=O)CCSC[C@H](NC(=O)[C@@H]2CCCN2C1=O)C(=O)N[C@@H](CCCNC(=N)N)C(=O)N[C@@H](CCC(N)=O)C(=O)N[C@@H](C)C(=O)N[C@@H](CCCNC(=N)N)C(=O)N[C@H](C(=O)N[C@@H](CCCNC(=N)N)C(=O)N[C@@H](Cc1c[nH]c2ccccc12)C(=O)O)CSCCC3=O	Ki	'='	1040.0	nM	5.98			UO_0000065	2.85	None	None	None	False	CHEMBL3993307	Inhibition of human beta factor 12a using fluorogenic substrate Boc-Gln-Gly-Arg-AMC preincubated for 10 mins followed by addition of substrate measured every min for 30 mins	B	BAO_0000357	single protein format	Homo sapiens	None	None	None	None	CHEMBL2821	Coagulation factor XII	Homo sapiens	SINGLE PROTEIN	CHEMBL3992518	1	Scientific Literature	J Med Chem	2017	None
CHEMBL4063076		0	2198.74	None	None	31	CC(C)C[C@@H]1NC(=O)[C@H](CCC(N)=O)NC(=O)[C@H](CCCNC(=N)N)NC(=O)[C@@H]2CSCCC(=O)N3CN(CN(C3)C(=O)CCSC[C@@H](C(=O)N[C@@H](CCCNC(=N)N)C(=O)N[C@@H](Cc3c[nH]c4ccccc34)C(=O)O)NC(=O)[C@H](CCCNC(=N)N)NC1=O)C(=O)CCSC[C@H](NC(=O)[C@@H](N)CCCNC(=N)N)C(=O)N[C@@H](Cc1ccc(C(C)(C)C)cc1)C(=O)N[C@@H](CCCNC(=N)N)C(=O)N[C@@H](CC(C)C)C(=O)N1CCC[C@H]1C(=O)N2	Ki	'>'	1000.0	nM				UO_0000065					False	CHEMBL3993307	Inhibition of human beta factor 12a using fluorogenic substrate Boc-Gln-Gly-Arg-AMC preincubated for 10 mins followed by addition of substrate measured every min for 30 mins	B	BAO_0000357	single protein format	Homo sapiens	None	None	None	None	CHEMBL2821	Coagulation factor XII	Homo sapiens	SINGLE PROTEIN	CHEMBL3992518	1	Scientific Literature	J Med Chem	2017	None
CHEMBL4083175		0	2156.65	None	None	39	CC(C)C[C@@H]1NC(=O)[C@H](CCC(N)=O)NC(=O)[C@H](CCCNC(=N)N)NC(=O)[C@@H]2CSCCC(=O)N3CN(CN(C3)C(=O)CCSC[C@@H](C(=O)N[C@@H](CCCNC(=N)N)C(=O)N[C@@H](Cc3c[nH]c4ccccc34)C(=O)O)NC(=O)[C@H](CCCNC(=N)N)NC1=O)C(=O)CCSC[C@H](NC(=O)[C@@H](N)CCCNC(=N)N)C(=O)N[C@@H](Cc1ccccc1)C(=O)N[C@@H](CCCCNC(=N)N)C(=O)N[C@@H](CC(C)C)C(=O)N1CCC[C@H]1C(=O)N2	Ki	'='	71.0	nM	7.15			UO_0000065	3.31	None	None	None	False	CHEMBL3993307	Inhibition of human beta factor 12a using fluorogenic substrate Boc-Gln-Gly-Arg-AMC preincubated for 10 mins followed by addition of substrate measured every min for 30 mins	B	BAO_0000357	single protein format	Homo sapiens	None	None	None	None	CHEMBL2821	Coagulation factor XII	Homo sapiens	SINGLE PROTEIN	CHEMBL3992518	1	Scientific Literature	J Med Chem	2017	None
CHEMBL4086594		0	2142.63	None	None	45	CCCC[C@@H]1NC(=O)[C@H](CCCNC(=N)N)NC(=O)[C@H](Cc2ccccc2)NC(=O)[C@@H](NC(=O)[C@@H](N)CCCNC(=N)N)CSCCC(=O)N2CN3CN(C2)C(=O)CCSC[C@H](NC(=O)[C@@H]2CCCN2C1=O)C(=O)N[C@@H](CCCNC(=N)N)C(=O)N[C@@H](CCC(N)=O)C(=O)N[C@@H](CC(C)C)C(=O)N[C@@H](CCCNC(=N)N)C(=O)N[C@H](C(=O)N[C@@H](CCCNC(=N)N)C(=O)N[C@@H](Cc1c[nH]c2ccccc12)C(=O)O)CSCCC3=O	Ki	'>'	3000.0	nM				UO_0000065					False	CHEMBL3993307	Inhibition of human beta factor 12a using fluorogenic substrate Boc-Gln-Gly-Arg-AMC preincubated for 10 mins followed by addition of substrate measured every min for 30 mins	B	BAO_0000357	single protein format	Homo sapiens	None	None	None	None	CHEMBL2821	Coagulation factor XII	Homo sapiens	SINGLE PROTEIN	CHEMBL3992518	1	Scientific Literature	J Med Chem	2017	None
CHEMBL4061253		0	2156.65	None	None	50	CCC(CC)C1NC(=O)[C@H](CCC(N)=O)NC(=O)[C@H](CCCNC(=N)N)NC(=O)[C@@H]2CSCCC(=O)N3CN(CN(C3)C(=O)CCSC[C@@H](C(=O)N[C@@H](CCCNC(=N)N)C(=O)N[C@@H](Cc3c[nH]c4ccccc34)C(=O)O)NC(=O)[C@H](CCCNC(=N)N)NC1=O)C(=O)CCSC[C@H](NC(=O)[C@@H](N)CCCNC(=N)N)C(=O)N[C@@H](Cc1ccccc1)C(=O)N[C@@H](CCCNC(=N)N)C(=O)N[C@@H](CC(C)C)C(=O)N1CCC[C@H]1C(=O)N2	Ki	'='	38.0	nM	7.42			UO_0000065	3.44	None	None	None	False	CHEMBL3993307	Inhibition of human beta factor 12a using fluorogenic substrate Boc-Gln-Gly-Arg-AMC preincubated for 10 mins followed by addition of substrate measured every min for 30 mins	B	BAO_0000357	single protein format	Homo sapiens	None	None	None	None	CHEMBL2821	Coagulation factor XII	Homo sapiens	SINGLE PROTEIN	CHEMBL3992518	1	Scientific Literature	J Med Chem	2017	None
CHEMBL4068630		0	1800.22	None	None	62	CC(C)C[C@@H]1NC(=O)[C@H](CCC(N)=O)NC(=O)[C@H](CCCNC(=N)N)NC(=O)[C@@H]2CSCCC(=O)N3CN(CN(C3)C(=O)CCSC[C@@H](C(=O)N[C@@H](CCCNC(=N)N)C(=O)O)NC(=O)[C@H](CCCNC(=N)N)NC1=O)C(=O)CCSC[C@H](N)C(=O)N[C@@H](Cc1ccccc1)C(=O)N[C@@H](CCCNC(=N)N)C(=O)N[C@@H](CC(C)C)C(=O)N1CCC[C@H]1C(=O)N2	Ki	'='	330.0	nM	6.48			UO_0000065	3.60	None	None	None	False	CHEMBL3993307	Inhibition of human beta factor 12a using fluorogenic substrate Boc-Gln-Gly-Arg-AMC preincubated for 10 mins followed by addition of substrate measured every min for 30 mins	B	BAO_0000357	single protein format	Homo sapiens	None	None	None	None	CHEMBL2821	Coagulation factor XII	Homo sapiens	SINGLE PROTEIN	CHEMBL3992518	1	Scientific Literature	J Med Chem	2017	None
CHEMBL1527856		0	458.58	0	3.51	SID3717018	COc1ccc(NC(=O)c2cc(S(=O)(=O)N3CCCCC3)ccc2N2CCCCC2)cn1	IC50	'>'	50000.0	nM			inactive	UO_0000065					False	CHEMBL1737911	PUBCHEM_BIOASSAY: Factor XIIa Dose Response Confirmation. (Class of assay: confirmatory) [Related pubchem assays (depositor defined):AID684]	F	BAO_0000019	assay format	Homo sapiens	None	None	None	None	CHEMBL2821	Coagulation factor XII	Homo sapiens	SINGLE PROTEIN	CHEMBL1201862	7	PubChem BioAssays			None
CHEMBL1574079		0	424.48	0	2.86	SID845697	CCC(c1nnnn1Cc1ccc2c(c1)OCO2)N1CCN(c2ccc(F)cc2)CC1	IC50	'>'	50000.0	nM			inactive	UO_0000065					False	CHEMBL1737911	PUBCHEM_BIOASSAY: Factor XIIa Dose Response Confirmation. (Class of assay: confirmatory) [Related pubchem assays (depositor defined):AID684]	F	BAO_0000019	assay format	Homo sapiens	None	None	None	None	CHEMBL2821	Coagulation factor XII	Homo sapiens	SINGLE PROTEIN	CHEMBL1201862	7	PubChem BioAssays			None
CHEMBL1342209		0	358.31	0	1.70	SID848337	CCOC(=O)c1c(C)n(C(=O)c2ccco2)c(=O)n1C(=O)c1ccco1	IC50		8283.93	nM			Active	UO_0000065					False	CHEMBL1737911	PUBCHEM_BIOASSAY: Factor XIIa Dose Response Confirmation. (Class of assay: confirmatory) [Related pubchem assays (depositor defined):AID684]	F	BAO_0000019	assay format	Homo sapiens	None	None	None	None	CHEMBL2821	Coagulation factor XII	Homo sapiens	SINGLE PROTEIN	CHEMBL1201862	7	PubChem BioAssays			None
CHEMBL1559765		0	232.31	0	2.51	SID4260000	O=C(c1csc2c1CCCC2)n1cccn1	IC50		5393.38	nM			Active	UO_0000065					False	CHEMBL1737911	PUBCHEM_BIOASSAY: Factor XIIa Dose Response Confirmation. (Class of assay: confirmatory) [Related pubchem assays (depositor defined):AID684]	F	BAO_0000019	assay format	Homo sapiens	None	None	None	None	CHEMBL2821	Coagulation factor XII	Homo sapiens	SINGLE PROTEIN	CHEMBL1201862	7	PubChem BioAssays			None
CHEMBL1482861		0	450.97	0	4.04	SID4245706	COc1ccc(N2CCN(C(CNC(=O)c3cccc(Cl)c3)c3cccnc3)CC2)cc1	IC50	'>'	50000.0	nM			inactive	UO_0000065					False	CHEMBL1737911	PUBCHEM_BIOASSAY: Factor XIIa Dose Response Confirmation. (Class of assay: confirmatory) [Related pubchem assays (depositor defined):AID684]	F	BAO_0000019	assay format	Homo sapiens	None	None	None	None	CHEMBL2821	Coagulation factor XII	Homo sapiens	SINGLE PROTEIN	CHEMBL1201862	7	PubChem BioAssays			None
CHEMBL1505092		0	248.24	0	0.57	SID4261139	COc1cccc(C(=O)n2cnnc2N)c1OC	IC50		3640.3	nM			Active	UO_0000065					False	CHEMBL1737911	PUBCHEM_BIOASSAY: Factor XIIa Dose Response Confirmation. (Class of assay: confirmatory) [Related pubchem assays (depositor defined):AID684]	F	BAO_0000019	assay format	Homo sapiens	None	None	None	None	CHEMBL2821	Coagulation factor XII	Homo sapiens	SINGLE PROTEIN	CHEMBL1201862	7	PubChem BioAssays			None
CHEMBL2332609		0	1390.63	None	None	FXII324	CC(C)C[C@H](NC(=O)[C@H](CCCNC(=N)N)NC(=O)[C@H](Cc1ccccc1)NC(=O)[C@H](C)NC(=O)[C@H](CS)NC(=O)CNC(=O)[C@H](CCC(N)=O)NC(=O)[C@@H](NC(=O)[C@@H](NC(=O)[C@H](CS)NC(=O)[C@@H](N)[C@@H](C)O)[C@@H](C)O)[C@@H](C)O)C(=O)N[C@@H](CS)C(=O)N[C@@H](CO)C(=O)O	Ki	'>'	75000.0	nM				UO_0000065					False	CHEMBL2345660	Inhibition of human biotinylated beta factor 12a expressed in Escherichia coli TG1 using Z-Gly-Gly-Arg-AMC as substrate assessed as residual activity by fluorometric analysis	B	BAO_0000019	assay format	Homo sapiens	None	None	None	None	CHEMBL2821	Coagulation factor XII	Homo sapiens	SINGLE PROTEIN	CHEMBL2331474	1	Scientific Literature	J. Med. Chem.	2013	None
CHEMBL1483953		0	286.37	0	1.69	SID4257490	CCCS(=O)(=O)N1CCN(c2ccccc2F)CC1	IC50	'>'	50000.0	nM			inactive	UO_0000065					False	CHEMBL1737911	PUBCHEM_BIOASSAY: Factor XIIa Dose Response Confirmation. (Class of assay: confirmatory) [Related pubchem assays (depositor defined):AID684]	F	BAO_0000019	assay format	Homo sapiens	None	None	None	None	CHEMBL2821	Coagulation factor XII	Homo sapiens	SINGLE PROTEIN	CHEMBL1201862	7	PubChem BioAssays			None
CHEMBL1433247		0	286.36	0	2.96	SID849843	CC(C)C1C(C#N)=C(N)Oc2[nH]nc(-c3cccs3)c21	IC50	'>'	50000.0	nM			inactive	UO_0000065					False	CHEMBL1737911	PUBCHEM_BIOASSAY: Factor XIIa Dose Response Confirmation. (Class of assay: confirmatory) [Related pubchem assays (depositor defined):AID684]	F	BAO_0000019	assay format	Homo sapiens	None	None	None	None	CHEMBL2821	Coagulation factor XII	Homo sapiens	SINGLE PROTEIN	CHEMBL1201862	7	PubChem BioAssays			None
CHEMBL1545141		0	361.87	1	5.44	SID17411816	O=C(c1ccccc1)C1CN(c2ccccc2)CC1c1ccc(Cl)cc1	IC50	'>'	50000.0	nM			inactive	UO_0000065					False	CHEMBL1738424	PUBCHEM_BIOASSAY: Factor XIIa 1536 HTS Dose Response Confirmation. (Class of assay: confirmatory) [Related pubchem assays (depositor defined):AID800]	F	BAO_0000019	assay format	Homo sapiens	None	None	None	None	CHEMBL2821	Coagulation factor XII	Homo sapiens	SINGLE PROTEIN	CHEMBL1201862	7	PubChem BioAssays			None
CHEMBL1424739		0	357.72	0	3.56	SID26730444	CN(NC1OC(=O)c2ccccc21)c1ncc(Cl)cc1C(F)(F)F	IC50	'>'	50000.0	nM			inactive	UO_0000065					False	CHEMBL1738424	PUBCHEM_BIOASSAY: Factor XIIa 1536 HTS Dose Response Confirmation. (Class of assay: confirmatory) [Related pubchem assays (depositor defined):AID800]	F	BAO_0000019	assay format	Homo sapiens	None	None	None	None	CHEMBL2821	Coagulation factor XII	Homo sapiens	SINGLE PROTEIN	CHEMBL1201862	7	PubChem BioAssays			None
CHEMBL1556929		0	294.33	0	2.29	SID4251362	CC(=O)c1cccc(NS(=O)(=O)c2c(C)noc2C)c1	IC50	'>'	50000.0	nM			inactive	UO_0000065					False	CHEMBL1737911	PUBCHEM_BIOASSAY: Factor XIIa Dose Response Confirmation. (Class of assay: confirmatory) [Related pubchem assays (depositor defined):AID684]	F	BAO_0000019	assay format	Homo sapiens	None	None	None	None	CHEMBL2821	Coagulation factor XII	Homo sapiens	SINGLE PROTEIN	CHEMBL1201862	7	PubChem BioAssays			None
CHEMBL387812		0	347.35	0	1.82	SID849441	Cc1ccc(S(=O)(=O)n2nc(OC(=O)c3ccco3)cc2N)cc1	IC50		16910.1	nM			Active	UO_0000065					False	CHEMBL1737911	PUBCHEM_BIOASSAY: Factor XIIa Dose Response Confirmation. (Class of assay: confirmatory) [Related pubchem assays (depositor defined):AID684]	F	BAO_0000019	assay format	Homo sapiens	None	None	None	None	CHEMBL2821	Coagulation factor XII	Homo sapiens	SINGLE PROTEIN	CHEMBL1201862	7	PubChem BioAssays			None
CHEMBL1467572		0	347.37	0	2.22	SID859401	CCOC(=O)c1[nH]c2ccc(OC)cc2c1NC(=O)N1CCOCC1	IC50	'>'	50000.0	nM			inactive	UO_0000065					False	CHEMBL1737911	PUBCHEM_BIOASSAY: Factor XIIa Dose Response Confirmation. (Class of assay: confirmatory) [Related pubchem assays (depositor defined):AID684]	F	BAO_0000019	assay format	Homo sapiens	None	None	None	None	CHEMBL2821	Coagulation factor XII	Homo sapiens	SINGLE PROTEIN	CHEMBL1201862	7	PubChem BioAssays			None
CHEMBL1612984		0	241.22	0	2.26	SID4255201	O=C(c1cccc(F)c1)n1nnc2ccccc21	IC50		10472.44	nM			Active	UO_0000065					False	CHEMBL1737911	PUBCHEM_BIOASSAY: Factor XIIa Dose Response Confirmation. (Class of assay: confirmatory) [Related pubchem assays (depositor defined):AID684]	F	BAO_0000019	assay format	Homo sapiens	None	None	None	None	CHEMBL2821	Coagulation factor XII	Homo sapiens	SINGLE PROTEIN	CHEMBL1201862	7	PubChem BioAssays			None
CHEMBL1385269		0	315.42	0	3.61	SID24784158	CCCCCCCCCC(=O)Nn1cnc2ccccc2c1=O	IC50	'>'	50000.0	nM			inactive	UO_0000065					False	CHEMBL1738424	PUBCHEM_BIOASSAY: Factor XIIa 1536 HTS Dose Response Confirmation. (Class of assay: confirmatory) [Related pubchem assays (depositor defined):AID800]	F	BAO_0000019	assay format	Homo sapiens	None	None	None	None	CHEMBL2821	Coagulation factor XII	Homo sapiens	SINGLE PROTEIN	CHEMBL1201862	7	PubChem BioAssays			None
CHEMBL1500802		0	360.37	0	2.85	SID4262151	O=C(CN1C(=O)c2cccc3cccc1c23)NCc1ccc2c(c1)OCO2	IC50	'>'	50000.0	nM			inactive	UO_0000065					False	CHEMBL1738424	PUBCHEM_BIOASSAY: Factor XIIa 1536 HTS Dose Response Confirmation. (Class of assay: confirmatory) [Related pubchem assays (depositor defined):AID800]	F	BAO_0000019	assay format	Homo sapiens	None	None	None	None	CHEMBL2821	Coagulation factor XII	Homo sapiens	SINGLE PROTEIN	CHEMBL1201862	7	PubChem BioAssays			None
CHEMBL1339695		0	389.91	0	2.47	SID17513073	O=C1NC(=S)N(C2CC2)C(=O)/C1=C/c1ccc2c(c1)CCN2CCCCl	IC50	'>'	50000.0	nM			inactive	UO_0000065					False	CHEMBL1738424	PUBCHEM_BIOASSAY: Factor XIIa 1536 HTS Dose Response Confirmation. (Class of assay: confirmatory) [Related pubchem assays (depositor defined):AID800]	F	BAO_0000019	assay format	Homo sapiens	None	None	None	None	CHEMBL2821	Coagulation factor XII	Homo sapiens	SINGLE PROTEIN	CHEMBL1201862	7	PubChem BioAssays			None
CHEMBL3189270		0	394.29	0	3.06	SID22411849	O=C(CCC(=O)N/N=C/c1ccc(Br)s1)NCc1ccccc1	IC50	'>'	50000.0	nM			inactive	UO_0000065					False	CHEMBL1738424	PUBCHEM_BIOASSAY: Factor XIIa 1536 HTS Dose Response Confirmation. (Class of assay: confirmatory) [Related pubchem assays (depositor defined):AID800]	F	BAO_0000019	assay format	Homo sapiens	None	None	None	None	CHEMBL2821	Coagulation factor XII	Homo sapiens	SINGLE PROTEIN	CHEMBL1201862	7	PubChem BioAssays			None
CHEMBL1544530		0	280.76	0	2.94	SID24826933	O=C(NNC1=NCCCCC1)Nc1cccc(Cl)c1	IC50	'>'	50000.0	nM			inactive	UO_0000065					False	CHEMBL1738424	PUBCHEM_BIOASSAY: Factor XIIa 1536 HTS Dose Response Confirmation. (Class of assay: confirmatory) [Related pubchem assays (depositor defined):AID800]	F	BAO_0000019	assay format	Homo sapiens	None	None	None	None	CHEMBL2821	Coagulation factor XII	Homo sapiens	SINGLE PROTEIN	CHEMBL1201862	7	PubChem BioAssays			None
CHEMBL1347861		0	426.29	1	5.35	SID17516387	O=C(Nc1ccc(F)cc1)Nc1cc(OCC(F)(F)F)cc(OCC(F)(F)F)c1	IC50	'>'	50000.0	nM			inactive	UO_0000065					False	CHEMBL1738424	PUBCHEM_BIOASSAY: Factor XIIa 1536 HTS Dose Response Confirmation. (Class of assay: confirmatory) [Related pubchem assays (depositor defined):AID800]	F	BAO_0000019	assay format	Homo sapiens	None	None	None	None	CHEMBL2821	Coagulation factor XII	Homo sapiens	SINGLE PROTEIN	CHEMBL1201862	7	PubChem BioAssays			None
CHEMBL1732205		0	184.16	0	-0.45	SID844898	COC(=O)c1n[nH]c(NC(C)=O)n1	IC50		12229.39	nM			Active	UO_0000065					False	CHEMBL1738424	PUBCHEM_BIOASSAY: Factor XIIa 1536 HTS Dose Response Confirmation. (Class of assay: confirmatory) [Related pubchem assays (depositor defined):AID800]	F	BAO_0000019	assay format	Homo sapiens	None	None	None	None	CHEMBL2821	Coagulation factor XII	Homo sapiens	SINGLE PROTEIN	CHEMBL1201862	7	PubChem BioAssays			None
CHEMBL1498729		0	292.09	0	3.21	SID14729151	O=c1oc(-c2ccc(Br)o2)nc2ccccc12	IC50	'>'	50000.0	nM			inactive	UO_0000065					False	CHEMBL1738424	PUBCHEM_BIOASSAY: Factor XIIa 1536 HTS Dose Response Confirmation. (Class of assay: confirmatory) [Related pubchem assays (depositor defined):AID800]	F	BAO_0000019	assay format	Homo sapiens	None	None	None	None	CHEMBL2821	Coagulation factor XII	Homo sapiens	SINGLE PROTEIN	CHEMBL1201862	7	PubChem BioAssays			None
CHEMBL1703258		0	402.41	0	-0.34	SID24826529	CC(=O)NC(CC(=O)OCC(=O)c1c(N)n(C)c(=O)n(C)c1=O)c1ccccc1	IC50	'>'	50000.0	nM			inactive	UO_0000065					False	CHEMBL1738424	PUBCHEM_BIOASSAY: Factor XIIa 1536 HTS Dose Response Confirmation. (Class of assay: confirmatory) [Related pubchem assays (depositor defined):AID800]	F	BAO_0000019	assay format	Homo sapiens	None	None	None	None	CHEMBL2821	Coagulation factor XII	Homo sapiens	SINGLE PROTEIN	CHEMBL1201862	7	PubChem BioAssays			None
CHEMBL1587620		0	292.34	0	3.25	SID3715091	O=C(NCc1ccco1)c1c2c(nc3ccccc13)CCC2	IC50	'>'	50000.0	nM			inactive	UO_0000065					False	CHEMBL1738424	PUBCHEM_BIOASSAY: Factor XIIa 1536 HTS Dose Response Confirmation. (Class of assay: confirmatory) [Related pubchem assays (depositor defined):AID800]	F	BAO_0000019	assay format	Homo sapiens	None	None	None	None	CHEMBL2821	Coagulation factor XII	Homo sapiens	SINGLE PROTEIN	CHEMBL1201862	7	PubChem BioAssays			None
CHEMBL412350		0	617.75	1	4.17	2	C[C@H](NC(=O)[C@@H](N)Cc1ccc(OCc2ccccc2)cc1)C(=O)N[C@@H](Cc1c[nH]c2ccccc12)C(=O)NCc1ccccc1	Inhibition						Active						False	CHEMBL1274758	Inhibition of human coagulation factor beta 12a at 100 uM	B	BAO_0000357	single protein format	Homo sapiens	None	None	None	None	CHEMBL2821	Coagulation factor XII	Homo sapiens	SINGLE PROTEIN	CHEMBL1268915	1	Scientific Literature	Bioorg. Med. Chem. Lett.	2010	None
CHEMBL1269182		0	653.82	2	6.88	5	Cc1ccc(CNC(=O)[C@H](CCc2ccccc2)NC(=O)[C@H](CCc2ccccc2)NC(=O)Cc2cccc(Oc3ccccc3)c2)cc1	Inhibition						Active						False	CHEMBL1274758	Inhibition of human coagulation factor beta 12a at 100 uM	B	BAO_0000357	single protein format	Homo sapiens	None	None	None	None	CHEMBL2821	Coagulation factor XII	Homo sapiens	SINGLE PROTEIN	CHEMBL1268915	1	Scientific Literature	Bioorg. Med. Chem. Lett.	2010	None
CHEMBL1269187		0	585.70	1	3.36	12	COc1ccc2c(c1)C(CC(=O)N[C@H](C(=O)N[C@@H](CCc1ccccc1)C(=O)NCc1ccc(C)cc1)[C@@H](C)O)CC2=O	Inhibition						Active						False	CHEMBL1274758	Inhibition of human coagulation factor beta 12a at 100 uM	B	BAO_0000357	single protein format	Homo sapiens	None	None	None	None	CHEMBL2821	Coagulation factor XII	Homo sapiens	SINGLE PROTEIN	CHEMBL1268915	1	Scientific Literature	Bioorg. Med. Chem. Lett.	2010	None
CHEMBL1269191		0	593.72	1	4.74	17	CC(NC(=O)[C@H](CCc1ccccc1)NC(=O)[C@@H](NC(=O)c1ccc(OCc2ccccc2)cc1)[C@@H](C)O)c1ccccc1	Inhibition						Active						False	CHEMBL1274758	Inhibition of human coagulation factor beta 12a at 100 uM	B	BAO_0000357	single protein format	Homo sapiens	None	None	None	None	CHEMBL2821	Coagulation factor XII	Homo sapiens	SINGLE PROTEIN	CHEMBL1268915	1	Scientific Literature	Bioorg. Med. Chem. Lett.	2010	None
CHEMBL292787		0	459.55	0	4.38	20	COc1ccc(C(=O)Nc2ccccc2NC(=O)NCC2CCN(c3ccncc3)CC2)cc1	K ass	'<'	10000.0	l M-1									False	CHEMBL663257	Measured for apparent association constant (binding affinity) for Coagulation factor XII	B	BAO_0000357	single protein format	None	None	None	None	None	CHEMBL2821	Coagulation factor XII	Homo sapiens	SINGLE PROTEIN	CHEMBL1133191	1	Scientific Literature	J. Med. Chem.	2000	None
CHEMBL2332605		0	1348.64	None	None	FXII307	CC(C)C[C@H](NC(=O)[C@@H]1CCCN1C(=O)[C@H](CS)NC(=O)[C@@H]1CCCN1C(=O)[C@H](CCCNC(=N)N)NC(=O)[C@H](C)NC(=O)[C@H](C)NC(=O)[C@H](CS)NC(=O)CN)C(=O)N[C@H](C(=O)N[C@@H](C)C(=O)N[C@@H](CS)C(=O)N[C@@H](Cc1c[nH]c2ccccc12)C(=O)O)[C@@H](C)O	Ki	'='	33500.0	nM	4.47			UO_0000065	3.32	None	None	None	False	CHEMBL2345660	Inhibition of human biotinylated beta factor 12a expressed in Escherichia coli TG1 using Z-Gly-Gly-Arg-AMC as substrate assessed as residual activity by fluorometric analysis	B	BAO_0000019	assay format	Homo sapiens	None	None	None	None	CHEMBL2821	Coagulation factor XII	Homo sapiens	SINGLE PROTEIN	CHEMBL2331474	1	Scientific Literature	J. Med. Chem.	2013	None
CHEMBL2332614		0	1338.61	None	None	1, FXII304	C[C@H](NC(=O)[C@@H]1CCCN1C(=O)[C@@H]1CCCN1C(=O)[C@H](CS)NC(=O)[C@@H]1CCCN1C(=O)[C@H](CCCNC(=N)N)NC(=O)CNC(=O)CNC(=O)[C@H](CS)NC(=O)[C@@H](N)CO)C(=O)N[C@@H](Cc1ccc(O)cc1)C(=O)N[C@@H](CS)C(=O)N[C@@H](CCCCN)C(=O)O	Ki	'='	3100.0	nM	5.51			UO_0000065	4.12	None	None	None	False	CHEMBL2345660	Inhibition of human biotinylated beta factor 12a expressed in Escherichia coli TG1 using Z-Gly-Gly-Arg-AMC as substrate assessed as residual activity by fluorometric analysis	B	BAO_0000019	assay format	Homo sapiens	None	None	None	None	CHEMBL2821	Coagulation factor XII	Homo sapiens	SINGLE PROTEIN	CHEMBL2331474	1	Scientific Literature	J. Med. Chem.	2013	None
CHEMBL2448529		0	1351.60	None	None	3	C[C@@H]1NC(=O)[C@@H]2CCCN2C(=O)[C@@H]2CCCN2C(=O)[C@@H]2CSCc3cc(cc(c3)CSC[C@@H](C(=O)NCC(=O)O)NC(=O)[C@H](Cc3ccc(O)cc3)NC1=O)CSC[C@H](NC(=O)CN)C(=O)NCC(=O)NCC(=O)N[C@@H](CCCNC(=N)N)C(=O)N1CCC[C@H]1C(=O)N2	Ki	'='	1200.0	nM	5.92			UO_0000065	4.38	None	None	None	False	CHEMBL2345660	Inhibition of human biotinylated beta factor 12a expressed in Escherichia coli TG1 using Z-Gly-Gly-Arg-AMC as substrate assessed as residual activity by fluorometric analysis	B	BAO_0000019	assay format	Homo sapiens	None	None	None	None	CHEMBL2821	Coagulation factor XII	Homo sapiens	SINGLE PROTEIN	CHEMBL2331474	1	Scientific Literature	J. Med. Chem.	2013	None
CHEMBL2332606		0	1461.76	None	None	FXII308	CC(C)C[C@H](NC(=O)[C@@H]1CCCN1C(=O)[C@H](CS)NC(=O)[C@@H]1CCCN1C(=O)[C@H](CCCNC(=N)N)NC(=O)CNC(=O)[C@H](Cc1cnc[nH]1)NC(=O)[C@H](CS)NC(=O)CN)C(=O)N[C@@H](CCC(N)=O)C(=O)N[C@@H](Cc1ccc(O)cc1)C(=O)N[C@@H](CS)C(=O)N[C@@H](CCCCN)C(=O)O	Ki	'='	11200.0	nM	4.95			UO_0000065	3.39	None	None	None	False	CHEMBL2345660	Inhibition of human biotinylated beta factor 12a expressed in Escherichia coli TG1 using Z-Gly-Gly-Arg-AMC as substrate assessed as residual activity by fluorometric analysis	B	BAO_0000019	assay format	Homo sapiens	None	None	None	None	CHEMBL2821	Coagulation factor XII	Homo sapiens	SINGLE PROTEIN	CHEMBL2331474	1	Scientific Literature	J. Med. Chem.	2013	None
CHEMBL2332608		0	1611.99	None	None	FXII311	CC(C)[C@H](N)C(=O)N[C@@H](CS)C(=O)N[C@H](C(=O)N[C@@H](CCC(N)=O)C(=O)N[C@@H](CCCCN)C(=O)N[C@@H](Cc1ccccc1)C(=O)N[C@@H](CS)C(=O)N[C@@H](Cc1c[nH]c2ccccc12)C(=O)N[C@@H](CCCNC(=N)N)C(=O)NCC(=O)N[C@@H](Cc1c[nH]c2ccccc12)C(=O)N[C@@H](CS)C(=O)N1CCC[C@H]1C(=O)O)C(C)C	Ki	'>'	75000.0	nM				UO_0000065					False	CHEMBL2345660	Inhibition of human biotinylated beta factor 12a expressed in Escherichia coli TG1 using Z-Gly-Gly-Arg-AMC as substrate assessed as residual activity by fluorometric analysis	B	BAO_0000019	assay format	Homo sapiens	None	None	None	None	CHEMBL2821	Coagulation factor XII	Homo sapiens	SINGLE PROTEIN	CHEMBL2331474	1	Scientific Literature	J. Med. Chem.	2013	None
CHEMBL1728057		0	331.40	0	1.65	SID7971382	COCCn1c(SCC(N)=O)nnc1-c1c[nH]c2ccccc12	IC50	'>'	50000.0	nM			inactive	UO_0000065					False	CHEMBL1737911	PUBCHEM_BIOASSAY: Factor XIIa Dose Response Confirmation. (Class of assay: confirmatory) [Related pubchem assays (depositor defined):AID684]	F	BAO_0000019	assay format	Homo sapiens	None	None	None	None	CHEMBL2821	Coagulation factor XII	Homo sapiens	SINGLE PROTEIN	CHEMBL1201862	7	PubChem BioAssays			None
CHEMBL572189		0	255.28	0	2.32	SID3717586	Cc1cc(OC(=O)c2ccccc2)n(CCC#N)n1	IC50		7623.52	nM			Active	UO_0000065					False	CHEMBL1737911	PUBCHEM_BIOASSAY: Factor XIIa Dose Response Confirmation. (Class of assay: confirmatory) [Related pubchem assays (depositor defined):AID684]	F	BAO_0000019	assay format	Homo sapiens	None	None	None	None	CHEMBL2821	Coagulation factor XII	Homo sapiens	SINGLE PROTEIN	CHEMBL1201862	7	PubChem BioAssays			None
CHEMBL1330947		0	388.49	0	2.18	SID844026	CCOCCn1c(SCCCc2ccccc2)nc2c1c(=O)[nH]c(=O)n2C	IC50	'>'	50000.0	nM			inactive	UO_0000065					False	CHEMBL1737911	PUBCHEM_BIOASSAY: Factor XIIa Dose Response Confirmation. (Class of assay: confirmatory) [Related pubchem assays (depositor defined):AID684]	F	BAO_0000019	assay format	Homo sapiens	None	None	None	None	CHEMBL2821	Coagulation factor XII	Homo sapiens	SINGLE PROTEIN	CHEMBL1201862	7	PubChem BioAssays			None
CHEMBL1426963		0	348.43	0	1.33	SID4249527	CCOC(=O)CSc1nnc(CNC(=O)Cc2ccccc2)n1C	IC50	'>'	50000.0	nM			inactive	UO_0000065					False	CHEMBL1737911	PUBCHEM_BIOASSAY: Factor XIIa Dose Response Confirmation. (Class of assay: confirmatory) [Related pubchem assays (depositor defined):AID684]	F	BAO_0000019	assay format	Homo sapiens	None	None	None	None	CHEMBL2821	Coagulation factor XII	Homo sapiens	SINGLE PROTEIN	CHEMBL1201862	7	PubChem BioAssays			None
CHEMBL1466350		0	362.85	0	2.16	SID4250224	CCS(=O)(=O)N1CCC(C(=O)NCc2ccc(F)cc2Cl)CC1	IC50	'>'	50000.0	nM			inactive	UO_0000065					False	CHEMBL1737911	PUBCHEM_BIOASSAY: Factor XIIa Dose Response Confirmation. (Class of assay: confirmatory) [Related pubchem assays (depositor defined):AID684]	F	BAO_0000019	assay format	Homo sapiens	None	None	None	None	CHEMBL2821	Coagulation factor XII	Homo sapiens	SINGLE PROTEIN	CHEMBL1201862	7	PubChem BioAssays			None
CHEMBL325041	BORTEZOMIB	4	384.25	None	None	1, bortezomib	CC(C)C[C@H](NC(=O)[C@H](Cc1ccccc1)NC(=O)c1cnccn1)B(O)O	Inhibition						Active						False	CHEMBL1274758	Inhibition of human coagulation factor beta 12a at 100 uM	B	BAO_0000357	single protein format	Homo sapiens	None	None	None	None	CHEMBL2821	Coagulation factor XII	Homo sapiens	SINGLE PROTEIN	CHEMBL1268915	1	Scientific Literature	Bioorg. Med. Chem. Lett.	2010	None
CHEMBL1269181		0	724.91	2	5.38	4	Cc1ccc(CNC(=O)[C@H](CCc2ccccc2)NC(=O)[C@H](CCc2ccccc2)NC(=O)[C@H](CCc2ccccc2)NC(=O)c2cnc(C)cn2)cc1	Inhibition						Active						False	CHEMBL1274758	Inhibition of human coagulation factor beta 12a at 100 uM	B	BAO_0000357	single protein format	Homo sapiens	None	None	None	None	CHEMBL2821	Coagulation factor XII	Homo sapiens	SINGLE PROTEIN	CHEMBL1268915	1	Scientific Literature	Bioorg. Med. Chem. Lett.	2010	None
CHEMBL3209997		0	370.46	0	4.68	SID17516385	C/C(=N\NC(=O)c1cccc(N/N=C(\C)c2ccccc2)c1)c1ccccc1	IC50	'>'	50000.0	nM			inactive	UO_0000065					False	CHEMBL1738424	PUBCHEM_BIOASSAY: Factor XIIa 1536 HTS Dose Response Confirmation. (Class of assay: confirmatory) [Related pubchem assays (depositor defined):AID800]	F	BAO_0000019	assay format	Homo sapiens	None	None	None	None	CHEMBL2821	Coagulation factor XII	Homo sapiens	SINGLE PROTEIN	CHEMBL1201862	7	PubChem BioAssays			None
CHEMBL1570419		0	322.39	0	1.96	SID4260039	COc1cccc(CNc2ccc(S(N)(=O)=O)cc2)c1OC	IC50	'>'	50000.0	nM			inactive	UO_0000065					False	CHEMBL1738424	PUBCHEM_BIOASSAY: Factor XIIa 1536 HTS Dose Response Confirmation. (Class of assay: confirmatory) [Related pubchem assays (depositor defined):AID800]	F	BAO_0000019	assay format	Homo sapiens	None	None	None	None	CHEMBL2821	Coagulation factor XII	Homo sapiens	SINGLE PROTEIN	CHEMBL1201862	7	PubChem BioAssays			None
CHEMBL1519182		0	366.42	0	2.47	SID26671083	Cc1[nH]c2ccccc2c1NC(=O)CN1CCN(C(=O)c2ccco2)CC1	IC50	'>'	50000.0	nM			inactive	UO_0000065					False	CHEMBL1738424	PUBCHEM_BIOASSAY: Factor XIIa 1536 HTS Dose Response Confirmation. (Class of assay: confirmatory) [Related pubchem assays (depositor defined):AID800]	F	BAO_0000019	assay format	Homo sapiens	None	None	None	None	CHEMBL2821	Coagulation factor XII	Homo sapiens	SINGLE PROTEIN	CHEMBL1201862	7	PubChem BioAssays			None
CHEMBL1427588		0	280.35	0	1.45	SID4258634	NC(=O)c1c(NC(=O)C2CCCO2)sc2c1CCC2	IC50	'>'	50000.0	nM			inactive	UO_0000065					False	CHEMBL1738424	PUBCHEM_BIOASSAY: Factor XIIa 1536 HTS Dose Response Confirmation. (Class of assay: confirmatory) [Related pubchem assays (depositor defined):AID800]	F	BAO_0000019	assay format	Homo sapiens	None	None	None	None	CHEMBL2821	Coagulation factor XII	Homo sapiens	SINGLE PROTEIN	CHEMBL1201862	7	PubChem BioAssays			None
CHEMBL1538801		0	263.30	0	3.18	SID17414481	C/C(=C\c1ccccc1)C(=O)n1nnc2ccccc21	IC50		9490.25	nM			Active	UO_0000065					False	CHEMBL1738424	PUBCHEM_BIOASSAY: Factor XIIa 1536 HTS Dose Response Confirmation. (Class of assay: confirmatory) [Related pubchem assays (depositor defined):AID800]	F	BAO_0000019	assay format	Homo sapiens	None	None	None	None	CHEMBL2821	Coagulation factor XII	Homo sapiens	SINGLE PROTEIN	CHEMBL1201862	7	PubChem BioAssays			None
CHEMBL1588598		0	334.40	0	2.99	SID4260392	COC(=O)c1ccc(Oc2nc(NC(C)C)nc(SC)n2)cc1	IC50	'>'	50000.0	nM			inactive	UO_0000065					False	CHEMBL1738424	PUBCHEM_BIOASSAY: Factor XIIa 1536 HTS Dose Response Confirmation. (Class of assay: confirmatory) [Related pubchem assays (depositor defined):AID800]	F	BAO_0000019	assay format	Homo sapiens	None	None	None	None	CHEMBL2821	Coagulation factor XII	Homo sapiens	SINGLE PROTEIN	CHEMBL1201862	7	PubChem BioAssays			None
CHEMBL1603523		0	291.42	0	3.73	SID26730577	CC(C)(C)C(=O)N1N=C(Nc2ccccc2)SC1(C)C	IC50	'>'	50000.0	nM			inactive	UO_0000065					False	CHEMBL1738424	PUBCHEM_BIOASSAY: Factor XIIa 1536 HTS Dose Response Confirmation. (Class of assay: confirmatory) [Related pubchem assays (depositor defined):AID800]	F	BAO_0000019	assay format	Homo sapiens	None	None	None	None	CHEMBL2821	Coagulation factor XII	Homo sapiens	SINGLE PROTEIN	CHEMBL1201862	7	PubChem BioAssays			None
CHEMBL1531816		0	382.55	0	4.37	SID26664077	Cc1ccc(C(CC(=O)NCCCN(C)C)c2ccc(OC(C)C)cc2)cc1	IC50	'>'	50000.0	nM			inactive	UO_0000065					False	CHEMBL1738424	PUBCHEM_BIOASSAY: Factor XIIa 1536 HTS Dose Response Confirmation. (Class of assay: confirmatory) [Related pubchem assays (depositor defined):AID800]	F	BAO_0000019	assay format	Homo sapiens	None	None	None	None	CHEMBL2821	Coagulation factor XII	Homo sapiens	SINGLE PROTEIN	CHEMBL1201862	7	PubChem BioAssays			None
CHEMBL1495154		0	308.36	0	4.41	SID17432173	N#CC1(c2ccc(NC(=O)c3ccccc3F)cc2)CCCC1	IC50	'>'	50000.0	nM			inactive	UO_0000065					False	CHEMBL1738424	PUBCHEM_BIOASSAY: Factor XIIa 1536 HTS Dose Response Confirmation. (Class of assay: confirmatory) [Related pubchem assays (depositor defined):AID800]	F	BAO_0000019	assay format	Homo sapiens	None	None	None	None	CHEMBL2821	Coagulation factor XII	Homo sapiens	SINGLE PROTEIN	CHEMBL1201862	7	PubChem BioAssays			None
CHEMBL1391316		0	485.57	0	2.72	SID852566	COc1ccc(CN(C(=O)c2snc(C(N)=O)c2N)C(C(=O)NC(C)(C)C)c2ccco2)cc1	IC50	'>'	50000.0	nM			inactive	UO_0000065					False	CHEMBL1738424	PUBCHEM_BIOASSAY: Factor XIIa 1536 HTS Dose Response Confirmation. (Class of assay: confirmatory) [Related pubchem assays (depositor defined):AID800]	F	BAO_0000019	assay format	Homo sapiens	None	None	None	None	CHEMBL2821	Coagulation factor XII	Homo sapiens	SINGLE PROTEIN	CHEMBL1201862	7	PubChem BioAssays			None
CHEMBL1702150		0	227.70	0	0.46	SID24804875	CN1CCN(c2ncnc(Cl)c2N)CC1	IC50	'>'	50000.0	nM			inactive	UO_0000065					False	CHEMBL1738424	PUBCHEM_BIOASSAY: Factor XIIa 1536 HTS Dose Response Confirmation. (Class of assay: confirmatory) [Related pubchem assays (depositor defined):AID800]	F	BAO_0000019	assay format	Homo sapiens	None	None	None	None	CHEMBL2821	Coagulation factor XII	Homo sapiens	SINGLE PROTEIN	CHEMBL1201862	7	PubChem BioAssays			None
CHEMBL2040983		0	503.99	1	3.84	47	O=C(Nc1ccc(N2CCOCC2=O)cc1)[C@H]1Cc2ccccc2CN1C(=O)Cc1ccc(Cl)cc1	IC50	'>'	500000.0	nM		Outside typical range		UO_0000065					False	CHEMBL2045416	Inhibition of factor 12a using chromogenic spectrozyme 12a as substrate after 10 mins by spectrophotometry	B	BAO_0000357	single protein format	None	None	None	None	None	CHEMBL2821	Coagulation factor XII	Homo sapiens	SINGLE PROTEIN	CHEMBL2040721	1	Scientific Literature	Eur. J. Med. Chem.	2012	None
CHEMBL13357		0	314.72	0	3.75	3	O=C(Oc1ccccc1)c1cc2cc(CCl)ccc2oc1=O	IC50	'>'	50000.0	nM				UO_0000065					False	CHEMBL1005173	Inhibition of human factor 12a	B	BAO_0000357	single protein format	Homo sapiens	None	None	None	None	CHEMBL2821	Coagulation factor XII	Homo sapiens	SINGLE PROTEIN	CHEMBL1150342	1	Scientific Literature	J. Med. Chem.	2008	None
CHEMBL446216		0	266.25	0	3.01	1	O=C(Oc1ccccc1)c1cc2ccccc2oc1=O	Activity						Not Active						False	CHEMBL1005174	Inhibition of human factor 12a at 50 uM	B	BAO_0000357	single protein format	Homo sapiens	None	None	None	None	CHEMBL2821	Coagulation factor XII	Homo sapiens	SINGLE PROTEIN	CHEMBL1150342	1	Scientific Literature	J. Med. Chem.	2008	None
CHEMBL493601		0	378.61	0	4.46	44	O=C(Nc1ccccc1)c1cc2cc(Cl)cc(Br)c2oc1=O	Activity						tde						False	CHEMBL1005948	Inhibition of human factor 12a assessed as residual activity at 49.5 uM	B	BAO_0000357	single protein format	Homo sapiens	None	None	None	None	CHEMBL2821	Coagulation factor XII	Homo sapiens	SINGLE PROTEIN	CHEMBL1150342	1	Scientific Literature	J. Med. Chem.	2008	None
CHEMBL1459522		0	394.48	0	4.05	SID22408054	Nn1c(Cc2cccc3ccccc23)nnc1SCCOc1ccc(F)cc1	IC50	'>'	50000.0	nM			inactive	UO_0000065					False	CHEMBL1738424	PUBCHEM_BIOASSAY: Factor XIIa 1536 HTS Dose Response Confirmation. (Class of assay: confirmatory) [Related pubchem assays (depositor defined):AID800]	F	BAO_0000019	assay format	Homo sapiens	None	None	None	None	CHEMBL2821	Coagulation factor XII	Homo sapiens	SINGLE PROTEIN	CHEMBL1201862	7	PubChem BioAssays			None
CHEMBL1547900		0	445.93	0	1.28	SID848751	CCOC(=O)N1CCN(C(=O)c2ccc(Cl)c(S(=O)(=O)N3CCOCC3)c2)CC1	IC50	'>'	50000.0	nM			inactive	UO_0000065					False	CHEMBL1737911	PUBCHEM_BIOASSAY: Factor XIIa Dose Response Confirmation. (Class of assay: confirmatory) [Related pubchem assays (depositor defined):AID684]	F	BAO_0000019	assay format	Homo sapiens	None	None	None	None	CHEMBL2821	Coagulation factor XII	Homo sapiens	SINGLE PROTEIN	CHEMBL1201862	7	PubChem BioAssays			None
CHEMBL1311963		0	370.38	0	2.72	SID850148	COc1ccc2cc(CN(CCO)C(=O)c3ccccc3F)c(O)nc2c1	IC50	'>'	50000.0	nM			inactive	UO_0000065					False	CHEMBL1737911	PUBCHEM_BIOASSAY: Factor XIIa Dose Response Confirmation. (Class of assay: confirmatory) [Related pubchem assays (depositor defined):AID684]	F	BAO_0000019	assay format	Homo sapiens	None	None	None	None	CHEMBL2821	Coagulation factor XII	Homo sapiens	SINGLE PROTEIN	CHEMBL1201862	7	PubChem BioAssays			None
CHEMBL1502775		0	377.44	0	3.62	SID7965835	COc1ccc(N2CCN(C(=O)c3c(-c4ccccc4)noc3C)CC2)cc1	IC50	'>'	50000.0	nM			inactive	UO_0000065					False	CHEMBL1737911	PUBCHEM_BIOASSAY: Factor XIIa Dose Response Confirmation. (Class of assay: confirmatory) [Related pubchem assays (depositor defined):AID684]	F	BAO_0000019	assay format	Homo sapiens	None	None	None	None	CHEMBL2821	Coagulation factor XII	Homo sapiens	SINGLE PROTEIN	CHEMBL1201862	7	PubChem BioAssays			None
CHEMBL1456536		0	403.44	0	1.32	SID842354	O=C(CN1C(=O)c2ccccc2S1(=O)=O)N1CCN(c2ccccc2F)CC1	IC50	'>'	50000.0	nM			inactive	UO_0000065					False	CHEMBL1737911	PUBCHEM_BIOASSAY: Factor XIIa Dose Response Confirmation. (Class of assay: confirmatory) [Related pubchem assays (depositor defined):AID684]	F	BAO_0000019	assay format	Homo sapiens	None	None	None	None	CHEMBL2821	Coagulation factor XII	Homo sapiens	SINGLE PROTEIN	CHEMBL1201862	7	PubChem BioAssays			None
CHEMBL322901		0	507.62	1	1.70	(L)-6	CC(=O)N1CCN(C(=O)[C@@H](Cc2cccc(C(=N)N)c2)NS(=O)(=O)c2ccc3ccccc3c2)CC1	Ki	'='	200000.0	nM		Outside typical range		UO_0000065					False	CHEMBL663254	Inhibitory activity against Coagulation factor XII	B	BAO_0000357	single protein format	None	None	None	None	None	CHEMBL2821	Coagulation factor XII	Homo sapiens	SINGLE PROTEIN	CHEMBL1130155	1	Scientific Literature	J. Med. Chem.	1997	None
CHEMBL521526		0	362.21	0	4.97	43	Cc1cc(C)cc(NC(=O)c2cc3cc(Cl)cc(Cl)c3oc2=O)c1	IC50	'='	4300.0	nM	5.37			UO_0000065	14.82	0.31	0.40	9.05	False	CHEMBL1005173	Inhibition of human factor 12a	B	BAO_0000357	single protein format	Homo sapiens	None	None	None	None	CHEMBL2821	Coagulation factor XII	Homo sapiens	SINGLE PROTEIN	CHEMBL1150342	1	Scientific Literature	J. Med. Chem.	2008	None
CHEMBL1159836		0	460.94	0	2.96	20	N=C(N)SCCOc1oc(=O)c2cc(NC(=O)[C@H](N)Cc3ccccc3)ccc2c1Cl	K obs / 1	'='	107000.0	M-1 s-1									False	CHEMBL663255	Inhibition of human coagulation factor XII (inhibitor concentration were 3.6-4.9 uM)	B	BAO_0000357	single protein format	Homo sapiens	None	None	None	None	CHEMBL2821	Coagulation factor XII	Homo sapiens	SINGLE PROTEIN	CHEMBL1127646	1	Scientific Literature	J. Med. Chem.	1994	None
CHEMBL3763942		0	457.06	0	4.81	28	O=C(O)c1cc(Cl)ccc1NC(=O)c1cc2cc(Cl)cc(Br)c2oc1=O	Inhibition	'='	75.0	%				UO_0000187					False	CHEMBL3767384	Inhibition of human factor 12a using S-2302 as substrate assessed as para-nitroaniline release at 50 uM preincubated for 10 mins followed by substrate addition measured after 30 mins by HPLC-UV analysis	B	BAO_0000357	single protein format	Homo sapiens	None	None	None	None	CHEMBL2821	Coagulation factor XII	Homo sapiens	SINGLE PROTEIN	CHEMBL3763081	1	Scientific Literature	Eur. J. Med. Chem.	2016	None
CHEMBL2448529		0	1351.60	None	None	3	C[C@@H]1NC(=O)[C@@H]2CCCN2C(=O)[C@@H]2CCCN2C(=O)[C@@H]2CSCc3cc(cc(c3)CSC[C@@H](C(=O)NCC(=O)O)NC(=O)[C@H](Cc3ccc(O)cc3)NC1=O)CSC[C@H](NC(=O)CN)C(=O)NCC(=O)NCC(=O)N[C@@H](CCCNC(=N)N)C(=O)N1CCC[C@H]1C(=O)N2	Activity	'='	51.0	%				UO_0000187					False	CHEMBL2339777	Inhibition of factor 12 in human plasma assessed as residual activity at 100 uM relative to control	B	BAO_0000357	single protein format	Homo sapiens	CHEMBL3559721	Plasma	None	None	CHEMBL2821	Coagulation factor XII	Homo sapiens	SINGLE PROTEIN	CHEMBL2331474	1	Scientific Literature	J. Med. Chem.	2013	None
CHEMBL1498370		0	325.36	0	2.65	SID865067	CN1CC2(Cc3c1ccc1ccccc31)C(=O)OC(C)(C)OC2=O	IC50	'>'	50000.0	nM			inactive	UO_0000065					False	CHEMBL1737911	PUBCHEM_BIOASSAY: Factor XIIa Dose Response Confirmation. (Class of assay: confirmatory) [Related pubchem assays (depositor defined):AID684]	F	BAO_0000019	assay format	Homo sapiens	None	None	None	None	CHEMBL2821	Coagulation factor XII	Homo sapiens	SINGLE PROTEIN	CHEMBL1201862	7	PubChem BioAssays			None
CHEMBL1565883		0	395.42	0	3.98	SID14739414	COc1cccc(-c2nn(-c3ccccc3)cc2C(=O)n2nnc3ccccc32)c1	IC50		3926.52	nM			Active	UO_0000065					False	CHEMBL1738613	PUBCHEM_BIOASSAY: Factor XIIa Dose Response Confirmation from Single Well HTS. (Class of assay: confirmatory) [Related pubchem assays (depositor defined):AID701]	F	BAO_0000019	assay format	Homo sapiens	None	None	None	None	CHEMBL2821	Coagulation factor XII	Homo sapiens	SINGLE PROTEIN	CHEMBL1201862	7	PubChem BioAssays			None
CHEMBL1159878		0	312.78	0	2.84	3	N=C(N)SCCCOc1oc(=O)c2ccccc2c1Cl	K obs / 1	'='	27000.0	M-1 s-1									False	CHEMBL663255	Inhibition of human coagulation factor XII (inhibitor concentration were 3.6-4.9 uM)	B	BAO_0000357	single protein format	Homo sapiens	None	None	None	None	CHEMBL2821	Coagulation factor XII	Homo sapiens	SINGLE PROTEIN	CHEMBL1127646	1	Scientific Literature	J. Med. Chem.	1994	None
CHEMBL2314388	sulfated pentagalloylglucoside	0	1961.14	None	None	6	O=C(OC[C@H]1O[C@@H](OC(=O)c2cc(OS(=O)(=O)[O-])c(O)c(OS(=O)(=O)[O-])c2)[C@H](OC(=O)c2cc(OS(=O)(=O)[O-])c(O)c(OS(=O)(=O)[O-])c2)[C@@H](OC(=O)c2cc(OS(=O)(=O)[O-])c(O)c(OS(=O)(=O)[O-])c2)[C@@H]1OC(=O)c1cc(OS(=O)(=O)[O-])c(O)c(OS(=O)(=O)[O-])c1)c1cc(OS(=O)(=O)[O-])c(O)c(OS(=O)(=O)[O-])c1.[Na+].[Na+].[Na+].[Na+].[Na+].[Na+].[Na+].[Na+].[Na+].[Na+]	IC50	'='	256.0	ug.mL-1		Outside typical range		UO_0000274					False	CHEMBL2320882	Inhibition of FXIIa (unknown origin) after 60 secs by spectrophotometry	B	BAO_0000357	single protein format	Homo sapiens	None	None	None	None	CHEMBL2821	Coagulation factor XII	Homo sapiens	SINGLE PROTEIN	CHEMBL2311290	1	Scientific Literature	J. Med. Chem.	2013	None
CHEMBL1269186		0	593.72	1	4.49	9	Cc1ccc(CNC(=O)[C@H](CCc2ccccc2)NC(=O)[C@@H](NC(=O)c2ccc(OCc3ccccc3)cc2)[C@@H](C)O)cc1	Inhibition						Active						False	CHEMBL1274758	Inhibition of human coagulation factor beta 12a at 100 uM	B	BAO_0000357	single protein format	Homo sapiens	None	None	None	None	CHEMBL2821	Coagulation factor XII	Homo sapiens	SINGLE PROTEIN	CHEMBL1268915	1	Scientific Literature	Bioorg. Med. Chem. Lett.	2010	None
CHEMBL1270625		0	529.68	1	3.54	11	Cc1ccc(CNC(=O)[C@H](CCc2ccccc2)NC(=O)[C@@H](NC(=O)CCc2ccccc2C)[C@@H](C)O)cc1	Inhibition						Active						False	CHEMBL1274758	Inhibition of human coagulation factor beta 12a at 100 uM	B	BAO_0000357	single protein format	Homo sapiens	None	None	None	None	CHEMBL2821	Coagulation factor XII	Homo sapiens	SINGLE PROTEIN	CHEMBL1268915	1	Scientific Literature	Bioorg. Med. Chem. Lett.	2010	None
CHEMBL3763449		0	394.61	0	4.17	25	O=C(Nc1ccc(O)cc1)c1cc2cc(Cl)cc(Br)c2oc1=O	IC50	'='	41000.0	nM	4.39			UO_0000065	11.12	0.26	0.22	5.52	False	CHEMBL3767388	Inhibition of human factor 12a using S-2302 as substrate assessed as para-nitroaniline release preincubated for 10 mins followed by substrate addition measured after 30 mins by HPLC-UV analysis	B	BAO_0000357	single protein format	Homo sapiens	None	None	None	None	CHEMBL2821	Coagulation factor XII	Homo sapiens	SINGLE PROTEIN	CHEMBL3763081	1	Scientific Literature	Eur. J. Med. Chem.	2016	None
CHEMBL3883423		0	527.63	1	3.89	30	Cc1nc(N)cc2c1CNC(=O)c1cnn(c1)Cc1ccc(Cn3cccn3)cc1OCC/C=C/CCCO2	IC50	'>'	200000.0	nM		Outside typical range		UO_0000065					False	CHEMBL3877126	Inhibition of factor 12a (unknown origin) using D-Pro-Phe-Arg-pNA as substrate preincubated for 30 mins followed by substrate addition	B	BAO_0000357	single protein format	Homo sapiens	None	None	None	None	CHEMBL2821	Coagulation factor XII	Homo sapiens	SINGLE PROTEIN	CHEMBL3875230	1	Scientific Literature	ACS Med Chem Lett	2017	None
CHEMBL3884851		0	527.63	1	3.89	29a	Cc1nc(N)cc2c1CNC(=O)c1cnn(c1)Cc1ccc(Cn3cccn3)cc1OCCC/C=C/CCO2	IC50	'>'	200000.0	nM		Outside typical range		UO_0000065					False	CHEMBL3877126	Inhibition of factor 12a (unknown origin) using D-Pro-Phe-Arg-pNA as substrate preincubated for 30 mins followed by substrate addition	B	BAO_0000357	single protein format	Homo sapiens	None	None	None	None	CHEMBL2821	Coagulation factor XII	Homo sapiens	SINGLE PROTEIN	CHEMBL3875230	1	Scientific Literature	ACS Med Chem Lett	2017	None
CHEMBL494978		0	307.35	0	3.97	34	Cc1cc(C)cc(NC(=O)c2cc3cc(C)ccc3oc2=O)c1	IC50	'='	9800.0	nM	5.01			UO_0000065	16.30	0.30	1.04	8.45	False	CHEMBL1005173	Inhibition of human factor 12a	B	BAO_0000357	single protein format	Homo sapiens	None	None	None	None	CHEMBL2821	Coagulation factor XII	Homo sapiens	SINGLE PROTEIN	CHEMBL1150342	1	Scientific Literature	J. Med. Chem.	2008	None
CHEMBL494798		0	313.74	0	4.01	32	Cc1ccc2oc(=O)c(C(=O)Nc3cccc(Cl)c3)cc2c1	IC50	'='	31000.0	nM	4.51			UO_0000065	14.37	0.28	0.50	7.60	False	CHEMBL1005173	Inhibition of human factor 12a	B	BAO_0000357	single protein format	Homo sapiens	None	None	None	None	CHEMBL2821	Coagulation factor XII	Homo sapiens	SINGLE PROTEIN	CHEMBL1150342	1	Scientific Literature	J. Med. Chem.	2008	None
CHEMBL495467		0	293.32	0	3.03	24	Cc1ccc2oc(=O)c(C(=O)NCc3ccccc3)cc2c1	IC50	'>'	50000.0	nM				UO_0000065					False	CHEMBL1005173	Inhibition of human factor 12a	B	BAO_0000357	single protein format	Homo sapiens	None	None	None	None	CHEMBL2821	Coagulation factor XII	Homo sapiens	SINGLE PROTEIN	CHEMBL1150342	1	Scientific Literature	J. Med. Chem.	2008	None
CHEMBL1493141		0	364.45	0	2.85	SID847979	CCc1c(C)nc2ncnn2c1N1CCC(C(=O)Nc2ccccc2)CC1	IC50	'>'	50000.0	nM			inactive	UO_0000065					False	CHEMBL1738424	PUBCHEM_BIOASSAY: Factor XIIa 1536 HTS Dose Response Confirmation. (Class of assay: confirmatory) [Related pubchem assays (depositor defined):AID800]	F	BAO_0000019	assay format	Homo sapiens	None	None	None	None	CHEMBL2821	Coagulation factor XII	Homo sapiens	SINGLE PROTEIN	CHEMBL1201862	7	PubChem BioAssays			None
CHEMBL1587519		0	320.37	0	2.02	SID17402111	CCOC(=O)CSc1n[nH]c(NC(=O)c2cccc(C)c2)n1	IC50		964.54	nM			Active	UO_0000065					False	CHEMBL1738424	PUBCHEM_BIOASSAY: Factor XIIa 1536 HTS Dose Response Confirmation. (Class of assay: confirmatory) [Related pubchem assays (depositor defined):AID800]	F	BAO_0000019	assay format	Homo sapiens	None	None	None	None	CHEMBL2821	Coagulation factor XII	Homo sapiens	SINGLE PROTEIN	CHEMBL1201862	7	PubChem BioAssays			None
CHEMBL1427517		0	225.25	0	2.37	SID26662697	COc1ccc2nc3ccccc3nc2c1N	IC50	'>'	50000.0	nM			inactive	UO_0000065					False	CHEMBL1738424	PUBCHEM_BIOASSAY: Factor XIIa 1536 HTS Dose Response Confirmation. (Class of assay: confirmatory) [Related pubchem assays (depositor defined):AID800]	F	BAO_0000019	assay format	Homo sapiens	None	None	None	None	CHEMBL2821	Coagulation factor XII	Homo sapiens	SINGLE PROTEIN	CHEMBL1201862	7	PubChem BioAssays			None
CHEMBL1383126		0	239.32	0	3.49	SID14730281	CC(C)NC(=O)c1ccccc1-c1ccccc1	IC50	'>'	50000.0	nM			inactive	UO_0000065					False	CHEMBL1738613	PUBCHEM_BIOASSAY: Factor XIIa Dose Response Confirmation from Single Well HTS. (Class of assay: confirmatory) [Related pubchem assays (depositor defined):AID701]	F	BAO_0000019	assay format	Homo sapiens	None	None	None	None	CHEMBL2821	Coagulation factor XII	Homo sapiens	SINGLE PROTEIN	CHEMBL1201862	7	PubChem BioAssays			None
CHEMBL1423361		0	433.46	0	3.99	SID14737288	CCOc1cc(/C=C2/C(=N)N3OC(C)=CC3=NC2=O)ccc1OCCOc1ccccc1	IC50	'>'	50000.0	nM			inactive	UO_0000065					False	CHEMBL1738613	PUBCHEM_BIOASSAY: Factor XIIa Dose Response Confirmation from Single Well HTS. (Class of assay: confirmatory) [Related pubchem assays (depositor defined):AID701]	F	BAO_0000019	assay format	Homo sapiens	None	None	None	None	CHEMBL2821	Coagulation factor XII	Homo sapiens	SINGLE PROTEIN	CHEMBL1201862	7	PubChem BioAssays			None
CHEMBL1519280		0	256.22	0	1.47	SID14725652	O=C(Oc1cccc(-n2cnnn2)c1)c1ccco1	IC50		12370.61	nM			Active	UO_0000065					False	CHEMBL1738613	PUBCHEM_BIOASSAY: Factor XIIa Dose Response Confirmation from Single Well HTS. (Class of assay: confirmatory) [Related pubchem assays (depositor defined):AID701]	F	BAO_0000019	assay format	Homo sapiens	None	None	None	None	CHEMBL2821	Coagulation factor XII	Homo sapiens	SINGLE PROTEIN	CHEMBL1201862	7	PubChem BioAssays			None
CHEMBL1549219		0	246.27	0	1.90	SID14739999	COc1cc(C(=O)n2nc(C)cc2C)ccc1O	IC50		11793.11	nM			Active	UO_0000065					False	CHEMBL1738613	PUBCHEM_BIOASSAY: Factor XIIa Dose Response Confirmation from Single Well HTS. (Class of assay: confirmatory) [Related pubchem assays (depositor defined):AID701]	F	BAO_0000019	assay format	Homo sapiens	None	None	None	None	CHEMBL2821	Coagulation factor XII	Homo sapiens	SINGLE PROTEIN	CHEMBL1201862	7	PubChem BioAssays			None
CHEMBL521762		0	345.38	0	2.97	SID4255157	COc1ccc(C(=O)n2nc(-c3ccco3)nc2SC)cc1OC	IC50		769.1	nM			Active	UO_0000065					False	CHEMBL1738613	PUBCHEM_BIOASSAY: Factor XIIa Dose Response Confirmation from Single Well HTS. (Class of assay: confirmatory) [Related pubchem assays (depositor defined):AID701]	F	BAO_0000019	assay format	Homo sapiens	None	None	None	None	CHEMBL2821	Coagulation factor XII	Homo sapiens	SINGLE PROTEIN	CHEMBL1201862	7	PubChem BioAssays			None
CHEMBL3763678		0	429.05	0	4.82	24	O=C(Nc1ccc(Cl)cc1O)c1cc2cc(Cl)cc(Br)c2oc1=O	Inhibition	'='	99.0	%				UO_0000187					False	CHEMBL3767384	Inhibition of human factor 12a using S-2302 as substrate assessed as para-nitroaniline release at 50 uM preincubated for 10 mins followed by substrate addition measured after 30 mins by HPLC-UV analysis	B	BAO_0000357	single protein format	Homo sapiens	None	None	None	None	CHEMBL2821	Coagulation factor XII	Homo sapiens	SINGLE PROTEIN	CHEMBL3763081	1	Scientific Literature	Eur. J. Med. Chem.	2016	None
CHEMBL107282		0	509.63	1	1.15	(L)-3	N=C(N)c1cccc(C[C@@H](NS(=O)(=O)c2ccc3ccccc3c2)C(=O)N2CCN(CCO)CC2)c1	Ki	'='	400000.0	nM		Outside typical range		UO_0000065					False	CHEMBL663254	Inhibitory activity against Coagulation factor XII	B	BAO_0000357	single protein format	None	None	None	None	None	CHEMBL2821	Coagulation factor XII	Homo sapiens	SINGLE PROTEIN	CHEMBL1130155	1	Scientific Literature	J. Med. Chem.	1997	None
CHEMBL1160441		0	612.62	2	6.24	4	N=C(N)c1ccc(C(NC(=O)[C@@H]2CCCN2C(=O)OCc2ccccc2)P(=O)(Oc2ccccc2)Oc2ccccc2)cc1	K obs / 1	'='	2.6	M-1 s-1									False	CHEMBL663256	The compound was measured for inhibitory activity against human coagulation factor XII	B	BAO_0000357	single protein format	None	None	None	None	None	CHEMBL2821	Coagulation factor XII	Homo sapiens	SINGLE PROTEIN	CHEMBL1127475	1	Scientific Literature	J. Med. Chem.	1994	None
CHEMBL1536542		0	270.29	0	2.83	SID4244467	COc1ccc2oc(C)c(C(=O)Cn3ccnc3)c2c1	IC50	'>'	50000.0	nM			inactive	UO_0000065					False	CHEMBL1737911	PUBCHEM_BIOASSAY: Factor XIIa Dose Response Confirmation. (Class of assay: confirmatory) [Related pubchem assays (depositor defined):AID684]	F	BAO_0000019	assay format	Homo sapiens	None	None	None	None	CHEMBL2821	Coagulation factor XII	Homo sapiens	SINGLE PROTEIN	CHEMBL1201862	7	PubChem BioAssays			None
CHEMBL1561235		0	255.24	0	1.20	SID4264783	Nc1nc(-c2cccnc2)nn1C(=O)c1ccco1	IC50		12529.52	nM			Active	UO_0000065					False	CHEMBL1737911	PUBCHEM_BIOASSAY: Factor XIIa Dose Response Confirmation. (Class of assay: confirmatory) [Related pubchem assays (depositor defined):AID684]	F	BAO_0000019	assay format	Homo sapiens	None	None	None	None	CHEMBL2821	Coagulation factor XII	Homo sapiens	SINGLE PROTEIN	CHEMBL1201862	7	PubChem BioAssays			None
CHEMBL1359921		0	349.36	0	1.62	SID7967234	CCOC(=O)N1CCN(C(=O)C2CC(c3ccc(F)cc3)=NO2)CC1	IC50	'>'	50000.0	nM			inactive	UO_0000065					False	CHEMBL1737911	PUBCHEM_BIOASSAY: Factor XIIa Dose Response Confirmation. (Class of assay: confirmatory) [Related pubchem assays (depositor defined):AID684]	F	BAO_0000019	assay format	Homo sapiens	None	None	None	None	CHEMBL2821	Coagulation factor XII	Homo sapiens	SINGLE PROTEIN	CHEMBL1201862	7	PubChem BioAssays			None
CHEMBL1365324		0	300.75	0	3.17	SID4242337	Cn1c(COc2ccc(Cl)cc2)nc2ccccc2c1=O	IC50	'>'	50000.0	nM			inactive	UO_0000065					False	CHEMBL1737911	PUBCHEM_BIOASSAY: Factor XIIa Dose Response Confirmation. (Class of assay: confirmatory) [Related pubchem assays (depositor defined):AID684]	F	BAO_0000019	assay format	Homo sapiens	None	None	None	None	CHEMBL2821	Coagulation factor XII	Homo sapiens	SINGLE PROTEIN	CHEMBL1201862	7	PubChem BioAssays			None
CHEMBL1363228		0	305.40	0	4.92	SID863247	CCc1cc2cc(C(=O)Nc3ccccc3F)sc2s1	IC50	'>'	50000.0	nM			inactive	UO_0000065					False	CHEMBL1737911	PUBCHEM_BIOASSAY: Factor XIIa Dose Response Confirmation. (Class of assay: confirmatory) [Related pubchem assays (depositor defined):AID684]	F	BAO_0000019	assay format	Homo sapiens	None	None	None	None	CHEMBL2821	Coagulation factor XII	Homo sapiens	SINGLE PROTEIN	CHEMBL1201862	7	PubChem BioAssays			None
CHEMBL1308956		0	249.34	0	2.50	SID4245924	CC(C)CCn1c(=S)[nH]c2ncccc2c1=O	IC50	'>'	50000.0	nM			inactive	UO_0000065					False	CHEMBL1737911	PUBCHEM_BIOASSAY: Factor XIIa Dose Response Confirmation. (Class of assay: confirmatory) [Related pubchem assays (depositor defined):AID684]	F	BAO_0000019	assay format	Homo sapiens	None	None	None	None	CHEMBL2821	Coagulation factor XII	Homo sapiens	SINGLE PROTEIN	CHEMBL1201862	7	PubChem BioAssays			None
CHEMBL1555947		0	381.43	0	3.52	SID7976923	COc1ccc(C(=O)c2c(C)oc3ccc(O)c(CN4CCOCC4)c23)cc1	IC50	'>'	50000.0	nM			inactive	UO_0000065					False	CHEMBL1737911	PUBCHEM_BIOASSAY: Factor XIIa Dose Response Confirmation. (Class of assay: confirmatory) [Related pubchem assays (depositor defined):AID684]	F	BAO_0000019	assay format	Homo sapiens	None	None	None	None	CHEMBL2821	Coagulation factor XII	Homo sapiens	SINGLE PROTEIN	CHEMBL1201862	7	PubChem BioAssays			None
CHEMBL1523660		0	260.31	0	3.37	SID4249130	CCC1=C/C(=C\c2ccc3c(c2)OCO3)C(=O)S1	IC50	'>'	50000.0	nM			inactive	UO_0000065					False	CHEMBL1737911	PUBCHEM_BIOASSAY: Factor XIIa Dose Response Confirmation. (Class of assay: confirmatory) [Related pubchem assays (depositor defined):AID684]	F	BAO_0000019	assay format	Homo sapiens	None	None	None	None	CHEMBL2821	Coagulation factor XII	Homo sapiens	SINGLE PROTEIN	CHEMBL1201862	7	PubChem BioAssays			None
CHEMBL1447769		0	458.54	0	1.83	SID3711985	O=C(CN1C(=O)C2CC=CCC2C1=O)Nc1ccc(S(=O)(=O)NC2=NCCCCC2)cc1	IC50	'>'	50000.0	nM			inactive	UO_0000065					False	CHEMBL1737911	PUBCHEM_BIOASSAY: Factor XIIa Dose Response Confirmation. (Class of assay: confirmatory) [Related pubchem assays (depositor defined):AID684]	F	BAO_0000019	assay format	Homo sapiens	None	None	None	None	CHEMBL2821	Coagulation factor XII	Homo sapiens	SINGLE PROTEIN	CHEMBL1201862	7	PubChem BioAssays			None
CHEMBL1363932		0	272.38	0	3.47	SID7971184	CCCSc1nnc(-c2c[nH]c3ccccc23)n1C	IC50	'>'	50000.0	nM			inactive	UO_0000065					False	CHEMBL1737911	PUBCHEM_BIOASSAY: Factor XIIa Dose Response Confirmation. (Class of assay: confirmatory) [Related pubchem assays (depositor defined):AID684]	F	BAO_0000019	assay format	Homo sapiens	None	None	None	None	CHEMBL2821	Coagulation factor XII	Homo sapiens	SINGLE PROTEIN	CHEMBL1201862	7	PubChem BioAssays			None
CHEMBL1569443		0	201.23	0	1.04	SID842849	NC(=O)Cn1cnc(-c2ccccc2)c1	IC50	'>'	50000.0	nM			inactive	UO_0000065					False	CHEMBL1737911	PUBCHEM_BIOASSAY: Factor XIIa Dose Response Confirmation. (Class of assay: confirmatory) [Related pubchem assays (depositor defined):AID684]	F	BAO_0000019	assay format	Homo sapiens	None	None	None	None	CHEMBL2821	Coagulation factor XII	Homo sapiens	SINGLE PROTEIN	CHEMBL1201862	7	PubChem BioAssays			None
CHEMBL495038		0	315.33	0	4.20	48	O=C(Nc1ccccc1)c1cc2c(ccc3ccccc32)oc1=O	Activity						Not Active						False	CHEMBL1005174	Inhibition of human factor 12a at 50 uM	B	BAO_0000357	single protein format	Homo sapiens	None	None	None	None	CHEMBL2821	Coagulation factor XII	Homo sapiens	SINGLE PROTEIN	CHEMBL1150342	1	Scientific Literature	J. Med. Chem.	2008	None
CHEMBL495155		0	406.66	1	5.08	46	Cc1cc(C)cc(NC(=O)c2cc3cc(Cl)cc(Br)c3oc2=O)c1	IC50	'='	32000.0	nM	4.50			UO_0000065	11.05	0.26	-0.59	7.58	False	CHEMBL1005173	Inhibition of human factor 12a	B	BAO_0000357	single protein format	Homo sapiens	None	None	None	None	CHEMBL2821	Coagulation factor XII	Homo sapiens	SINGLE PROTEIN	CHEMBL1150342	1	Scientific Literature	J. Med. Chem.	2008	None
CHEMBL1270523		0	580.13	1	4.11	10	Cc1ccc(CNC(=O)[C@H](CCc2ccccc2)NC(=O)[C@@H](NC(=O)C(C)(C)Oc2ccccc2Cl)[C@@H](C)O)cc1	Inhibition						Active						False	CHEMBL1274758	Inhibition of human coagulation factor beta 12a at 100 uM	B	BAO_0000357	single protein format	Homo sapiens	None	None	None	None	CHEMBL2821	Coagulation factor XII	Homo sapiens	SINGLE PROTEIN	CHEMBL1268915	1	Scientific Literature	Bioorg. Med. Chem. Lett.	2010	None
CHEMBL1517416		0	276.24	0	2.45	SID26657844	Cc1ccsc1C(=O)Nc1n[nH]c(C(F)(F)F)n1	IC50		1208.48	nM			Active	UO_0000065					False	CHEMBL1738424	PUBCHEM_BIOASSAY: Factor XIIa 1536 HTS Dose Response Confirmation. (Class of assay: confirmatory) [Related pubchem assays (depositor defined):AID800]	F	BAO_0000019	assay format	Homo sapiens	None	None	None	None	CHEMBL2821	Coagulation factor XII	Homo sapiens	SINGLE PROTEIN	CHEMBL1201862	7	PubChem BioAssays			None
CHEMBL1587770		0	210.23	0	1.15	SID22411682	CCCC(=O)NNC(=O)c1ccoc1C	IC50	'>'	50000.0	nM			inactive	UO_0000065					False	CHEMBL1738424	PUBCHEM_BIOASSAY: Factor XIIa 1536 HTS Dose Response Confirmation. (Class of assay: confirmatory) [Related pubchem assays (depositor defined):AID800]	F	BAO_0000019	assay format	Homo sapiens	None	None	None	None	CHEMBL2821	Coagulation factor XII	Homo sapiens	SINGLE PROTEIN	CHEMBL1201862	7	PubChem BioAssays			None
CHEMBL4060539		0	2128.60	None	None	46	CCC[C@@H]1NC(=O)[C@H](CCC(N)=O)NC(=O)[C@H](CCCNC(=N)N)NC(=O)[C@@H]2CSCCC(=O)N3CN(CN(C3)C(=O)CCSC[C@@H](C(=O)N[C@@H](CCCNC(=N)N)C(=O)N[C@@H](Cc3c[nH]c4ccccc34)C(=O)O)NC(=O)[C@H](CCCNC(=N)N)NC1=O)C(=O)CCSC[C@H](NC(=O)[C@@H](N)CCCNC(=N)N)C(=O)N[C@@H](Cc1ccccc1)C(=O)N[C@@H](CCCNC(=N)N)C(=O)N[C@@H](CC(C)C)C(=O)N1CCC[C@H]1C(=O)N2	Ki	'='	72.0	nM	7.14			UO_0000065	3.36	None	None	None	False	CHEMBL3993307	Inhibition of human beta factor 12a using fluorogenic substrate Boc-Gln-Gly-Arg-AMC preincubated for 10 mins followed by addition of substrate measured every min for 30 mins	B	BAO_0000357	single protein format	Homo sapiens	None	None	None	None	CHEMBL2821	Coagulation factor XII	Homo sapiens	SINGLE PROTEIN	CHEMBL3992518	1	Scientific Literature	J Med Chem	2017	None
CHEMBL4089409		0	2156.65	None	None	51	Cc1ccccc1C[C@@H]1NC(=O)[C@@H](NC(=O)[C@@H](N)CCCNC(=N)N)CSCCC(=O)N2CN3CN(C2)C(=O)CCSC[C@H](NC(=O)[C@@H]2CCCN2C(=O)[C@H](CC(C)C)NC(=O)[C@H](CCCNC(=N)N)NC1=O)C(=O)N[C@@H](CCCNC(=N)N)C(=O)N[C@@H](CCC(N)=O)C(=O)N[C@@H](CC(C)C)C(=O)N[C@@H](CCCNC(=N)N)C(=O)N[C@H](C(=O)N[C@@H](CCCNC(=N)N)C(=O)N[C@@H](Cc1c[nH]c2ccccc12)C(=O)O)CSCCC3=O	Ki	'='	40.0	nM	7.40			UO_0000065	3.43	None	None	None	False	CHEMBL3993307	Inhibition of human beta factor 12a using fluorogenic substrate Boc-Gln-Gly-Arg-AMC preincubated for 10 mins followed by addition of substrate measured every min for 30 mins	B	BAO_0000357	single protein format	Homo sapiens	None	None	None	None	CHEMBL2821	Coagulation factor XII	Homo sapiens	SINGLE PROTEIN	CHEMBL3992518	1	Scientific Literature	J Med Chem	2017	None
CHEMBL4091636		0	2128.60	None	None	22	CC(C)C[C@@H]1NC(=O)[C@H](CC(N)=O)NC(=O)[C@H](CCCNC(=N)N)NC(=O)[C@@H]2CSCCC(=O)N3CN(CN(C3)C(=O)CCSC[C@@H](C(=O)N[C@@H](CCCNC(=N)N)C(=O)N[C@@H](Cc3c[nH]c4ccccc34)C(=O)O)NC(=O)[C@H](CCCNC(=N)N)NC1=O)C(=O)CCSC[C@H](NC(=O)[C@@H](N)CCCNC(=N)N)C(=O)N[C@@H](Cc1ccccc1)C(=O)N[C@@H](CCCNC(=N)N)C(=O)N[C@@H](CC(C)C)C(=O)N1CCC[C@H]1C(=O)N2	Ki	'='	1000.0	nM	6.00			UO_0000065	2.82	None	None	None	False	CHEMBL3993307	Inhibition of human beta factor 12a using fluorogenic substrate Boc-Gln-Gly-Arg-AMC preincubated for 10 mins followed by addition of substrate measured every min for 30 mins	B	BAO_0000357	single protein format	Homo sapiens	None	None	None	None	CHEMBL2821	Coagulation factor XII	Homo sapiens	SINGLE PROTEIN	CHEMBL3992518	1	Scientific Literature	J Med Chem	2017	None
CHEMBL1565882		0	387.24	0	1.62	SID26659559	NNC(=O)CN1C(=O)CN=C(c2ccccc2)c2cc(Br)ccc21	IC50	'>'	50000.0	nM			inactive	UO_0000065					False	CHEMBL1738424	PUBCHEM_BIOASSAY: Factor XIIa 1536 HTS Dose Response Confirmation. (Class of assay: confirmatory) [Related pubchem assays (depositor defined):AID800]	F	BAO_0000019	assay format	Homo sapiens	None	None	None	None	CHEMBL2821	Coagulation factor XII	Homo sapiens	SINGLE PROTEIN	CHEMBL1201862	7	PubChem BioAssays			None
CHEMBL1427095		0	297.14	0	3.62	SID17409399	Cc1cc(OC(=O)c2ccc(Cl)cc2Cl)nc(C)n1	IC50	'>'	50000.0	nM			inconclusive	UO_0000065					False	CHEMBL1738424	PUBCHEM_BIOASSAY: Factor XIIa 1536 HTS Dose Response Confirmation. (Class of assay: confirmatory) [Related pubchem assays (depositor defined):AID800]	F	BAO_0000019	assay format	Homo sapiens	None	None	None	None	CHEMBL2821	Coagulation factor XII	Homo sapiens	SINGLE PROTEIN	CHEMBL1201862	7	PubChem BioAssays			None
CHEMBL1472312		0	363.32	0	2.32	SID859160	COC(=O)C(NC(=O)c1ccco1)(Nc1nc(C)cs1)C(F)(F)F	IC50	'>'	50000.0	nM			inactive	UO_0000065					False	CHEMBL1738424	PUBCHEM_BIOASSAY: Factor XIIa 1536 HTS Dose Response Confirmation. (Class of assay: confirmatory) [Related pubchem assays (depositor defined):AID800]	F	BAO_0000019	assay format	Homo sapiens	None	None	None	None	CHEMBL2821	Coagulation factor XII	Homo sapiens	SINGLE PROTEIN	CHEMBL1201862	7	PubChem BioAssays			None
CHEMBL1601039		0	441.57	0	2.91	SID24798025	C=CCC1(CC=C)CCCN1C(=O)CC1C(=O)NCCN1Cc1cccc(OC)c1OC	IC50	'>'	50000.0	nM			inactive	UO_0000065					False	CHEMBL1738424	PUBCHEM_BIOASSAY: Factor XIIa 1536 HTS Dose Response Confirmation. (Class of assay: confirmatory) [Related pubchem assays (depositor defined):AID800]	F	BAO_0000019	assay format	Homo sapiens	None	None	None	None	CHEMBL2821	Coagulation factor XII	Homo sapiens	SINGLE PROTEIN	CHEMBL1201862	7	PubChem BioAssays			None
CHEMBL1557784		0	283.72	0	2.74	SID14726066	Cc1cc(C(C#N)c2cccc(Cl)c2)n2ncnc2n1	IC50	'>'	50000.0	nM			inactive	UO_0000065					False	CHEMBL1738424	PUBCHEM_BIOASSAY: Factor XIIa 1536 HTS Dose Response Confirmation. (Class of assay: confirmatory) [Related pubchem assays (depositor defined):AID800]	F	BAO_0000019	assay format	Homo sapiens	None	None	None	None	CHEMBL2821	Coagulation factor XII	Homo sapiens	SINGLE PROTEIN	CHEMBL1201862	7	PubChem BioAssays			None
CHEMBL1362464		0	271.35	0	3.11	SID14744908	Cc1csc(NC(=O)Cc2c[nH]c3ccccc23)n1	IC50	'>'	50000.0	nM			inactive	UO_0000065					False	CHEMBL1738424	PUBCHEM_BIOASSAY: Factor XIIa 1536 HTS Dose Response Confirmation. (Class of assay: confirmatory) [Related pubchem assays (depositor defined):AID800]	F	BAO_0000019	assay format	Homo sapiens	None	None	None	None	CHEMBL2821	Coagulation factor XII	Homo sapiens	SINGLE PROTEIN	CHEMBL1201862	7	PubChem BioAssays			None
CHEMBL1523751		0	356.50	0	3.47	SID14740629	CCn1c(C)c(C(C)=O)c(N2CCN(c3ccccc3)CC2)nc1=S	IC50	'>'	50000.0	nM			inactive	UO_0000065					False	CHEMBL1738613	PUBCHEM_BIOASSAY: Factor XIIa Dose Response Confirmation from Single Well HTS. (Class of assay: confirmatory) [Related pubchem assays (depositor defined):AID701]	F	BAO_0000019	assay format	Homo sapiens	None	None	None	None	CHEMBL2821	Coagulation factor XII	Homo sapiens	SINGLE PROTEIN	CHEMBL1201862	7	PubChem BioAssays			None
CHEMBL1467148		0	394.52	0	4.92	SID14739330	Cc1ccc(-c2cc(-c3ccccc3)c3c(N)c(S(C)(=O)=O)sc3n2)cc1	IC50	'>'	50000.0	nM			inactive	UO_0000065					False	CHEMBL1738613	PUBCHEM_BIOASSAY: Factor XIIa Dose Response Confirmation from Single Well HTS. (Class of assay: confirmatory) [Related pubchem assays (depositor defined):AID701]	F	BAO_0000019	assay format	Homo sapiens	None	None	None	None	CHEMBL2821	Coagulation factor XII	Homo sapiens	SINGLE PROTEIN	CHEMBL1201862	7	PubChem BioAssays			None
CHEMBL1542431		0	212.30	0	2.68	SID14726340	Cc1ccccc1CNCc1cccnc1	IC50	'>'	50000.0	nM			inactive	UO_0000065					False	CHEMBL1738613	PUBCHEM_BIOASSAY: Factor XIIa Dose Response Confirmation from Single Well HTS. (Class of assay: confirmatory) [Related pubchem assays (depositor defined):AID701]	F	BAO_0000019	assay format	Homo sapiens	None	None	None	None	CHEMBL2821	Coagulation factor XII	Homo sapiens	SINGLE PROTEIN	CHEMBL1201862	7	PubChem BioAssays			None
CHEMBL1719848		0	317.39	0	3.34	SID4247954	CCCCC1(CC)C(=O)NC(=O)N=C1Nc1ccc(OC)cc1	IC50	'>'	50000.0	nM			inactive	UO_0000065					False	CHEMBL1737911	PUBCHEM_BIOASSAY: Factor XIIa Dose Response Confirmation. (Class of assay: confirmatory) [Related pubchem assays (depositor defined):AID684]	F	BAO_0000019	assay format	Homo sapiens	None	None	None	None	CHEMBL2821	Coagulation factor XII	Homo sapiens	SINGLE PROTEIN	CHEMBL1201862	7	PubChem BioAssays			None
CHEMBL2312001		0	653.60	1	3.36	3	O=C(Nc1ccc(OS(=O)(=O)O)cc1)c1cccc(N2C(=O)c3ccc(C(=O)Nc4ccc(OS(=O)(=O)O)cc4)cc3C2=O)c1	Inhibition	'>'	20.0	%				UO_0000187					False	CHEMBL2318118	Inhibition of human coagulation factor 12a using spectrozyme F12a as substrate at 365 uM after 10 mins by spectrophotometric analysis	B	BAO_0000357	single protein format	Homo sapiens	None	None	None	None	CHEMBL2821	Coagulation factor XII	Homo sapiens	SINGLE PROTEIN	CHEMBL2311322	1	Scientific Literature	Bioorg. Med. Chem. Lett.	2013	None
CHEMBL1505615		0	278.36	0	3.72	SID14729402	CC(C)Cn1c(-c2ccccc2)nc2ccccc2c1=O	IC50	'>'	50000.0	nM			inactive	UO_0000065					False	CHEMBL1738424	PUBCHEM_BIOASSAY: Factor XIIa 1536 HTS Dose Response Confirmation. (Class of assay: confirmatory) [Related pubchem assays (depositor defined):AID800]	F	BAO_0000019	assay format	Homo sapiens	None	None	None	None	CHEMBL2821	Coagulation factor XII	Homo sapiens	SINGLE PROTEIN	CHEMBL1201862	7	PubChem BioAssays			None
CHEMBL1509903		0	284.31	0	3.05	SID14733784	Cc1ccc(NC(=O)NCc2ccc3c(c2)OCO3)cc1	IC50	'>'	50000.0	nM			inactive	UO_0000065					False	CHEMBL1738424	PUBCHEM_BIOASSAY: Factor XIIa 1536 HTS Dose Response Confirmation. (Class of assay: confirmatory) [Related pubchem assays (depositor defined):AID800]	F	BAO_0000019	assay format	Homo sapiens	None	None	None	None	CHEMBL2821	Coagulation factor XII	Homo sapiens	SINGLE PROTEIN	CHEMBL1201862	7	PubChem BioAssays			None
CHEMBL1706963		0	267.32	0	2.13	SID14726065	COC(Cn1c(C)c(C(C)=O)c(C(C)=O)c1C)OC	IC50	'>'	50000.0	nM			inactive	UO_0000065					False	CHEMBL1738424	PUBCHEM_BIOASSAY: Factor XIIa 1536 HTS Dose Response Confirmation. (Class of assay: confirmatory) [Related pubchem assays (depositor defined):AID800]	F	BAO_0000019	assay format	Homo sapiens	None	None	None	None	CHEMBL2821	Coagulation factor XII	Homo sapiens	SINGLE PROTEIN	CHEMBL1201862	7	PubChem BioAssays			None
CHEMBL2006590		0	348.31	0	4.50	SID859533	O=C(Oc1oc(-c2ccco2)nc1/C=N/c1ccccc1)c1ccco1	IC50		10038.98	nM			Active	UO_0000065					False	CHEMBL1738424	PUBCHEM_BIOASSAY: Factor XIIa 1536 HTS Dose Response Confirmation. (Class of assay: confirmatory) [Related pubchem assays (depositor defined):AID800]	F	BAO_0000019	assay format	Homo sapiens	None	None	None	None	CHEMBL2821	Coagulation factor XII	Homo sapiens	SINGLE PROTEIN	CHEMBL1201862	7	PubChem BioAssays			None
CHEMBL1423849		0	424.52	0	3.46	SID7968313	Cc1ccc(-c2nc(CS(=O)(=O)CC(=O)N3CCc4ccccc4C3)c(C)o2)cc1	IC50	'>'	50000.0	nM			inactive	UO_0000065					False	CHEMBL1738424	PUBCHEM_BIOASSAY: Factor XIIa 1536 HTS Dose Response Confirmation. (Class of assay: confirmatory) [Related pubchem assays (depositor defined):AID800]	F	BAO_0000019	assay format	Homo sapiens	None	None	None	None	CHEMBL2821	Coagulation factor XII	Homo sapiens	SINGLE PROTEIN	CHEMBL1201862	7	PubChem BioAssays			None
CHEMBL1403500		0	464.61	0	2.34	SID3716106	C=CCn1c(COc2ccc(CC)cc2)nnc1SCC(=O)N(C)C1CCS(=O)(=O)C1	IC50	'>'	50000.0	nM			inactive	UO_0000065					False	CHEMBL1737911	PUBCHEM_BIOASSAY: Factor XIIa Dose Response Confirmation. (Class of assay: confirmatory) [Related pubchem assays (depositor defined):AID684]	F	BAO_0000019	assay format	Homo sapiens	None	None	None	None	CHEMBL2821	Coagulation factor XII	Homo sapiens	SINGLE PROTEIN	CHEMBL1201862	7	PubChem BioAssays			None
CHEMBL1497436		0	461.54	0	2.09	SID4246933	CCOC(=O)N1CCN(C(=O)c2ccc(CNS(=O)(=O)c3ccc(OC)cc3)cc2)CC1	IC50	'>'	50000.0	nM			inactive	UO_0000065					False	CHEMBL1737911	PUBCHEM_BIOASSAY: Factor XIIa Dose Response Confirmation. (Class of assay: confirmatory) [Related pubchem assays (depositor defined):AID684]	F	BAO_0000019	assay format	Homo sapiens	None	None	None	None	CHEMBL2821	Coagulation factor XII	Homo sapiens	SINGLE PROTEIN	CHEMBL1201862	7	PubChem BioAssays			None
CHEMBL1497208		0	292.72	0	1.34	SID14724980	O=C1C(Cl)=C(N2CCOCC2)C(=O)N1c1ccccc1	IC50	'>'	50000.0	nM			inactive	UO_0000065					False	CHEMBL1738613	PUBCHEM_BIOASSAY: Factor XIIa Dose Response Confirmation from Single Well HTS. (Class of assay: confirmatory) [Related pubchem assays (depositor defined):AID701]	F	BAO_0000019	assay format	Homo sapiens	None	None	None	None	CHEMBL2821	Coagulation factor XII	Homo sapiens	SINGLE PROTEIN	CHEMBL1201862	7	PubChem BioAssays			None
CHEMBL1288725		0	223.24	0	2.12	SID14727029	O=C(c1ccccc1)n1nnc2ccccc21	IC50		2014.35	nM			Active	UO_0000065					False	CHEMBL1738613	PUBCHEM_BIOASSAY: Factor XIIa Dose Response Confirmation from Single Well HTS. (Class of assay: confirmatory) [Related pubchem assays (depositor defined):AID701]	F	BAO_0000019	assay format	Homo sapiens	None	None	None	None	CHEMBL2821	Coagulation factor XII	Homo sapiens	SINGLE PROTEIN	CHEMBL1201862	7	PubChem BioAssays			None
CHEMBL1307894		0	361.45	0	3.71	SID844020	O=C(C1CCC1)N(CCc1ccccc1)Cc1nc(O)c2ccccc2n1	IC50	'>'	50000.0	nM			inactive	UO_0000065					False	CHEMBL1738613	PUBCHEM_BIOASSAY: Factor XIIa Dose Response Confirmation from Single Well HTS. (Class of assay: confirmatory) [Related pubchem assays (depositor defined):AID701]	F	BAO_0000019	assay format	Homo sapiens	None	None	None	None	CHEMBL2821	Coagulation factor XII	Homo sapiens	SINGLE PROTEIN	CHEMBL1201862	7	PubChem BioAssays			None
CHEMBL2312000		0	477.49	0	4.03	2	Cc1ccc(CN2C(=O)c3oc4ccccc4c(=O)c3C2c2cccc(OS(=O)(=O)O)c2)cc1	Inhibition	'>'	20.0	%				UO_0000187					False	CHEMBL2318118	Inhibition of human coagulation factor 12a using spectrozyme F12a as substrate at 365 uM after 10 mins by spectrophotometric analysis	B	BAO_0000357	single protein format	Homo sapiens	None	None	None	None	CHEMBL2821	Coagulation factor XII	Homo sapiens	SINGLE PROTEIN	CHEMBL2311322	1	Scientific Literature	Bioorg. Med. Chem. Lett.	2013	None
CHEMBL1378585		0	369.48	0	3.72	SID24781602	CSC1=NSC2=NC(=O)/C(=C\c3c(C)[nH]c4ccc(C)cc34)C(=N)N12	IC50	'>'	50000.0	nM			inactive	UO_0000065					False	CHEMBL1738424	PUBCHEM_BIOASSAY: Factor XIIa 1536 HTS Dose Response Confirmation. (Class of assay: confirmatory) [Related pubchem assays (depositor defined):AID800]	F	BAO_0000019	assay format	Homo sapiens	None	None	None	None	CHEMBL2821	Coagulation factor XII	Homo sapiens	SINGLE PROTEIN	CHEMBL1201862	7	PubChem BioAssays			None
CHEMBL1366285		0	275.30	0	0.24	SID24791237	Nc1n[nH]c(SCn2nnc3ccccc3c2=O)n1	IC50	'>'	50000.0	nM			inactive	UO_0000065					False	CHEMBL1738424	PUBCHEM_BIOASSAY: Factor XIIa 1536 HTS Dose Response Confirmation. (Class of assay: confirmatory) [Related pubchem assays (depositor defined):AID800]	F	BAO_0000019	assay format	Homo sapiens	None	None	None	None	CHEMBL2821	Coagulation factor XII	Homo sapiens	SINGLE PROTEIN	CHEMBL1201862	7	PubChem BioAssays			None
CHEMBL1471867		0	328.35	0	3.13	SID861566	COc1cccc(OC)c1-c1nn2c(-c3ccco3)nnc2s1	IC50	'>'	50000.0	nM			inactive	UO_0000065					False	CHEMBL1738424	PUBCHEM_BIOASSAY: Factor XIIa 1536 HTS Dose Response Confirmation. (Class of assay: confirmatory) [Related pubchem assays (depositor defined):AID800]	F	BAO_0000019	assay format	Homo sapiens	None	None	None	None	CHEMBL2821	Coagulation factor XII	Homo sapiens	SINGLE PROTEIN	CHEMBL1201862	7	PubChem BioAssays			None
CHEMBL1308898		0	326.86	0	4.84	SID3714981	O=C(Nc1nc(-c2ccc(Cl)s2)cs1)c1cccs1	IC50		23913.52	nM			Active	UO_0000065					False	CHEMBL1738424	PUBCHEM_BIOASSAY: Factor XIIa 1536 HTS Dose Response Confirmation. (Class of assay: confirmatory) [Related pubchem assays (depositor defined):AID800]	F	BAO_0000019	assay format	Homo sapiens	None	None	None	None	CHEMBL2821	Coagulation factor XII	Homo sapiens	SINGLE PROTEIN	CHEMBL1201862	7	PubChem BioAssays			None
CHEMBL1428258		0	273.68	0	3.70	SID14726330	O=C(Oc1ccc(Cl)c2cccnc12)c1ccco1	IC50		21575.89	nM			Active	UO_0000065					False	CHEMBL1738424	PUBCHEM_BIOASSAY: Factor XIIa 1536 HTS Dose Response Confirmation. (Class of assay: confirmatory) [Related pubchem assays (depositor defined):AID800]	F	BAO_0000019	assay format	Homo sapiens	None	None	None	None	CHEMBL2821	Coagulation factor XII	Homo sapiens	SINGLE PROTEIN	CHEMBL1201862	7	PubChem BioAssays			None
CHEMBL1560059		0	365.16	0	3.65	SID14719005	O=C(c1ccc(COc2ccc(F)cc2)o1)n1cc(Br)cn1	IC50		16251.33	nM			Active	UO_0000065					False	CHEMBL1738424	PUBCHEM_BIOASSAY: Factor XIIa 1536 HTS Dose Response Confirmation. (Class of assay: confirmatory) [Related pubchem assays (depositor defined):AID800]	F	BAO_0000019	assay format	Homo sapiens	None	None	None	None	CHEMBL2821	Coagulation factor XII	Homo sapiens	SINGLE PROTEIN	CHEMBL1201862	7	PubChem BioAssays			None
CHEMBL1445923		0	291.33	0	1.59	SID14738058	O=C(Oc1nsnc1N1CCOCC1)c1ccccc1	IC50		4382.87	nM			Active	UO_0000065					False	CHEMBL1738613	PUBCHEM_BIOASSAY: Factor XIIa Dose Response Confirmation from Single Well HTS. (Class of assay: confirmatory) [Related pubchem assays (depositor defined):AID701]	F	BAO_0000019	assay format	Homo sapiens	None	None	None	None	CHEMBL2821	Coagulation factor XII	Homo sapiens	SINGLE PROTEIN	CHEMBL1201862	7	PubChem BioAssays			None
CHEMBL1505828		0	325.12	0	1.61	SID14744345	COC(=O)c1n[nH]c(NC(=O)c2ccc(Br)cc2)n1	IC50		3848.67	nM			Active	UO_0000065					False	CHEMBL1738613	PUBCHEM_BIOASSAY: Factor XIIa Dose Response Confirmation from Single Well HTS. (Class of assay: confirmatory) [Related pubchem assays (depositor defined):AID701]	F	BAO_0000019	assay format	Homo sapiens	None	None	None	None	CHEMBL2821	Coagulation factor XII	Homo sapiens	SINGLE PROTEIN	CHEMBL1201862	7	PubChem BioAssays			None
CHEMBL1329234		0	279.30	0	1.81	SID4262570	Nc1nc(-c2cccnc2)nn1C(=O)Cc1ccccc1	IC50		1524.03	nM			Active	UO_0000065					False	CHEMBL1738613	PUBCHEM_BIOASSAY: Factor XIIa Dose Response Confirmation from Single Well HTS. (Class of assay: confirmatory) [Related pubchem assays (depositor defined):AID701]	F	BAO_0000019	assay format	Homo sapiens	None	None	None	None	CHEMBL2821	Coagulation factor XII	Homo sapiens	SINGLE PROTEIN	CHEMBL1201862	7	PubChem BioAssays			None
CHEMBL1530406		0	366.42	0	3.47	SID14738014	N#CC1=C2SCC(O)(c3ccccc3)N2C(=O)CC1c1ccccc1F	IC50		2020.39	nM			Active	UO_0000065					False	CHEMBL1738613	PUBCHEM_BIOASSAY: Factor XIIa Dose Response Confirmation from Single Well HTS. (Class of assay: confirmatory) [Related pubchem assays (depositor defined):AID701]	F	BAO_0000019	assay format	Homo sapiens	None	None	None	None	CHEMBL2821	Coagulation factor XII	Homo sapiens	SINGLE PROTEIN	CHEMBL1201862	7	PubChem BioAssays			None
CHEMBL3577447		0	515.14	0	3.54	3p.HCl	CC12CCC(C(NC(=O)[C@@H](CC3CCCCC3)NC(=O)N[C@@H](CCCCN)C(=O)O)C1)C2(C)C.Cl	Inhibition	'<'	30.0	%				UO_0000187					False	CHEMBL3578605	Inhibition of factor12a (unknown origin) at 100 uM	B	BAO_0000357	single protein format	Homo sapiens	None	None	None	None	CHEMBL2821	Coagulation factor XII	Homo sapiens	SINGLE PROTEIN	CHEMBL3576790	1	Scientific Literature	J. Med. Chem.	2015	None
CHEMBL3359903		0	638.63	3	5.33	14c	CCOC(=O)c1c(C)[nH]c2ccc(OCc3c(C(=O)OCC)c4cc(OS(=O)(=O)[O-])ccc4n3C(=O)OC(C)(C)C)cc12.[Na+]	Activity	'='	92.0	%				UO_0000187					False	CHEMBL3377578	Inhibition of human factor 12a assessed as residual activity at 500 uM by spectrophotometric assay	B	BAO_0000357	single protein format	Homo sapiens	None	None	None	None	CHEMBL2821	Coagulation factor XII	Homo sapiens	SINGLE PROTEIN	CHEMBL3351582	1	Scientific Literature	Bioorg. Med. Chem. Lett.	2014	None
CHEMBL1502276		0	342.85	0	1.49	SID861840	CN(C)C(=O)CSc1nnc([C@@H](N)Cc2ccccc2)o1.Cl	IC50	'>'	50000.0	nM			inactive	UO_0000065					False	CHEMBL1738424	PUBCHEM_BIOASSAY: Factor XIIa 1536 HTS Dose Response Confirmation. (Class of assay: confirmatory) [Related pubchem assays (depositor defined):AID800]	F	BAO_0000019	assay format	Homo sapiens	None	None	None	None	CHEMBL2821	Coagulation factor XII	Homo sapiens	SINGLE PROTEIN	CHEMBL1201862	7	PubChem BioAssays			None
CHEMBL1362604		0	382.70	0	3.47	SID24792907	COc1ccc(Cl)cc1N=C(S)NNC(=O)C1(C)CC1(Cl)Cl	IC50	'>'	50000.0	nM			inactive	UO_0000065					False	CHEMBL1738424	PUBCHEM_BIOASSAY: Factor XIIa 1536 HTS Dose Response Confirmation. (Class of assay: confirmatory) [Related pubchem assays (depositor defined):AID800]	F	BAO_0000019	assay format	Homo sapiens	None	None	None	None	CHEMBL2821	Coagulation factor XII	Homo sapiens	SINGLE PROTEIN	CHEMBL1201862	7	PubChem BioAssays			None
CHEMBL1312215		0	392.48	0	4.24	SID24790829	Cc1ccc(C2=NN(S(=O)(=O)c3ccccc3)C(c3ccccc3O)C2)cc1	IC50	'>'	50000.0	nM			inactive	UO_0000065					False	CHEMBL1738424	PUBCHEM_BIOASSAY: Factor XIIa 1536 HTS Dose Response Confirmation. (Class of assay: confirmatory) [Related pubchem assays (depositor defined):AID800]	F	BAO_0000019	assay format	Homo sapiens	None	None	None	None	CHEMBL2821	Coagulation factor XII	Homo sapiens	SINGLE PROTEIN	CHEMBL1201862	7	PubChem BioAssays			None
CHEMBL1608784		0	385.25	0	2.85	SID4263671	O=C(C1CC(c2ccc(Cl)c(Cl)c2)=NO1)N1CCC2(CC1)OCCO2	IC50	'>'	50000.0	nM			inactive	UO_0000065					False	CHEMBL1738424	PUBCHEM_BIOASSAY: Factor XIIa 1536 HTS Dose Response Confirmation. (Class of assay: confirmatory) [Related pubchem assays (depositor defined):AID800]	F	BAO_0000019	assay format	Homo sapiens	None	None	None	None	CHEMBL2821	Coagulation factor XII	Homo sapiens	SINGLE PROTEIN	CHEMBL1201862	7	PubChem BioAssays			None
CHEMBL1433337		0	283.29	0	2.14	SID14719377	COc1ccc(C(=O)n2nnc3ccccc32)cc1OC	IC50		755.2	nM			Active	UO_0000065					False	CHEMBL1738424	PUBCHEM_BIOASSAY: Factor XIIa 1536 HTS Dose Response Confirmation. (Class of assay: confirmatory) [Related pubchem assays (depositor defined):AID800]	F	BAO_0000019	assay format	Homo sapiens	None	None	None	None	CHEMBL2821	Coagulation factor XII	Homo sapiens	SINGLE PROTEIN	CHEMBL1201862	7	PubChem BioAssays			None
CHEMBL1557685		0	344.28	0	4.80	SID24825514	CC(CN1C(C)CCCC1C)OC(=O)c1ccc(Cl)cc1Cl	IC50	'>'	50000.0	nM			inactive	UO_0000065					False	CHEMBL1738424	PUBCHEM_BIOASSAY: Factor XIIa 1536 HTS Dose Response Confirmation. (Class of assay: confirmatory) [Related pubchem assays (depositor defined):AID800]	F	BAO_0000019	assay format	Homo sapiens	None	None	None	None	CHEMBL2821	Coagulation factor XII	Homo sapiens	SINGLE PROTEIN	CHEMBL1201862	7	PubChem BioAssays			None
CHEMBL2448529		0	1351.60	None	None	3	C[C@@H]1NC(=O)[C@@H]2CCCN2C(=O)[C@@H]2CCCN2C(=O)[C@@H]2CSCc3cc(cc(c3)CSC[C@@H](C(=O)NCC(=O)O)NC(=O)[C@H](Cc3ccc(O)cc3)NC1=O)CSC[C@H](NC(=O)CN)C(=O)NCC(=O)NCC(=O)N[C@@H](CCCNC(=N)N)C(=O)N1CCC[C@H]1C(=O)N2	Inhibition						Dose-dependent effect						False	CHEMBL2340200	Inhibition of factor 12 in human plasma assessed as decrease in residual activity relative to control	B	BAO_0000357	single protein format	Homo sapiens	CHEMBL3559721	Plasma	None	None	CHEMBL2821	Coagulation factor XII	Homo sapiens	SINGLE PROTEIN	CHEMBL2331474	1	Scientific Literature	J. Med. Chem.	2013	None
CHEMBL2332613		0	1419.74	None	None	FXII303	CSCC[C@H](NC(=O)[C@H](CS)NC(=O)CN)C(=O)NCC(=O)N[C@@H](CCCNC(=N)N)C(=O)N1CCC[C@H]1C(=O)N[C@@H](CS)C(=O)N1CCC[C@H]1C(=O)N[C@H](C(=O)N[C@@H](CO)C(=O)N[C@@H](Cc1ccc(O)cc1)C(=O)N[C@@H](CS)C(=O)N[C@@H](Cc1ccccc1)C(=O)O)C(C)C	Ki	'='	5000.0	nM	5.30			UO_0000065	3.73	None	None	None	False	CHEMBL2345660	Inhibition of human biotinylated beta factor 12a expressed in Escherichia coli TG1 using Z-Gly-Gly-Arg-AMC as substrate assessed as residual activity by fluorometric analysis	B	BAO_0000019	assay format	Homo sapiens	None	None	None	None	CHEMBL2821	Coagulation factor XII	Homo sapiens	SINGLE PROTEIN	CHEMBL2331474	1	Scientific Literature	J. Med. Chem.	2013	None
CHEMBL2332612		0	1484.71	None	None	FXII302	C[C@H](NC(=O)[C@H](CC(N)=O)NC(=O)[C@H](CS)NC(=O)[C@@H](N)CCC(N)=O)C(=O)N[C@@H](CCCNC(=N)N)C(=O)N1CCC[C@H]1C(=O)N[C@@H](CS)C(=O)N1CCC[C@H]1C(=O)N[C@@H](CO)C(=O)N[C@@H](CO)C(=O)N[C@@H](Cc1ccc(O)cc1)C(=O)N[C@@H](CS)C(=O)N[C@@H](CCCNC(=N)N)C(=O)O	Ki	'='	4700.0	nM	5.33			UO_0000065	3.59	None	None	None	False	CHEMBL2345660	Inhibition of human biotinylated beta factor 12a expressed in Escherichia coli TG1 using Z-Gly-Gly-Arg-AMC as substrate assessed as residual activity by fluorometric analysis	B	BAO_0000019	assay format	Homo sapiens	None	None	None	None	CHEMBL2821	Coagulation factor XII	Homo sapiens	SINGLE PROTEIN	CHEMBL2331474	1	Scientific Literature	J. Med. Chem.	2013	None
CHEMBL3359897		0	529.52	1	4.77	6a	COc1cc2occ(C(=O)OC(C)(C)C)c2cc1OCc1nc2ccc(OS(=O)(=O)[O-])cc2s1.[Na+]	Activity	'='	100.0	%				UO_0000187					False	CHEMBL3377578	Inhibition of human factor 12a assessed as residual activity at 500 uM by spectrophotometric assay	B	BAO_0000357	single protein format	Homo sapiens	None	None	None	None	CHEMBL2821	Coagulation factor XII	Homo sapiens	SINGLE PROTEIN	CHEMBL3351582	1	Scientific Literature	Bioorg. Med. Chem. Lett.	2014	None
CHEMBL1709104		0	317.34	0	2.73	SID7973283	COc1cc(NC(=O)COc2cccc(OC)c2)cc(OC)c1	IC50	'>'	50000.0	nM			inactive	UO_0000065					False	CHEMBL1737911	PUBCHEM_BIOASSAY: Factor XIIa Dose Response Confirmation. (Class of assay: confirmatory) [Related pubchem assays (depositor defined):AID684]	F	BAO_0000019	assay format	Homo sapiens	None	None	None	None	CHEMBL2821	Coagulation factor XII	Homo sapiens	SINGLE PROTEIN	CHEMBL1201862	7	PubChem BioAssays			None
CHEMBL1370266		0	338.43	0	0.98	SID848978	Cc1ccc(NC(=O)C[S+]([O-])CC(=O)NCC2CCCO2)cc1	IC50	'>'	50000.0	nM			inactive	UO_0000065					False	CHEMBL1737911	PUBCHEM_BIOASSAY: Factor XIIa Dose Response Confirmation. (Class of assay: confirmatory) [Related pubchem assays (depositor defined):AID684]	F	BAO_0000019	assay format	Homo sapiens	None	None	None	None	CHEMBL2821	Coagulation factor XII	Homo sapiens	SINGLE PROTEIN	CHEMBL1201862	7	PubChem BioAssays			None
CHEMBL1410985		0	349.32	0	3.01	SID4258485	O=C(NCC1CCCO1)c1ccc(COCC(F)(F)C(F)F)cc1	IC50	'>'	50000.0	nM			inactive	UO_0000065					False	CHEMBL1737911	PUBCHEM_BIOASSAY: Factor XIIa Dose Response Confirmation. (Class of assay: confirmatory) [Related pubchem assays (depositor defined):AID684]	F	BAO_0000019	assay format	Homo sapiens	None	None	None	None	CHEMBL2821	Coagulation factor XII	Homo sapiens	SINGLE PROTEIN	CHEMBL1201862	7	PubChem BioAssays			None
CHEMBL491716		0	284.28	0	1.82	SID14726837	COc1ccc(C(=O)n2nc(-c3ccco3)nc2N)cc1	IC50		2848.05	nM			Active	UO_0000065					False	CHEMBL1738613	PUBCHEM_BIOASSAY: Factor XIIa Dose Response Confirmation from Single Well HTS. (Class of assay: confirmatory) [Related pubchem assays (depositor defined):AID701]	F	BAO_0000019	assay format	Homo sapiens	None	None	None	None	CHEMBL2821	Coagulation factor XII	Homo sapiens	SINGLE PROTEIN	CHEMBL1201862	7	PubChem BioAssays			None
CHEMBL1445796		0	296.28	0	3.09	SID14724995	O=C(Oc1ccc2c3c(c(=O)oc2c1)CCC3)c1ccco1	IC50		6221.75	nM			Active	UO_0000065					False	CHEMBL1738613	PUBCHEM_BIOASSAY: Factor XIIa Dose Response Confirmation from Single Well HTS. (Class of assay: confirmatory) [Related pubchem assays (depositor defined):AID701]	F	BAO_0000019	assay format	Homo sapiens	None	None	None	None	CHEMBL2821	Coagulation factor XII	Homo sapiens	SINGLE PROTEIN	CHEMBL1201862	7	PubChem BioAssays			None
CHEMBL490107		0	285.33	0	2.95	SID14726010	CSc1nc(-c2ccco2)nn1C(=O)c1ccccc1	IC50		2069.1	nM			Active	UO_0000065					False	CHEMBL1738613	PUBCHEM_BIOASSAY: Factor XIIa Dose Response Confirmation from Single Well HTS. (Class of assay: confirmatory) [Related pubchem assays (depositor defined):AID701]	F	BAO_0000019	assay format	Homo sapiens	None	None	None	None	CHEMBL2821	Coagulation factor XII	Homo sapiens	SINGLE PROTEIN	CHEMBL1201862	7	PubChem BioAssays			None
CHEMBL2315243		0	936.03	2	2.33	8.3TFA	N=C(N)c1ccc(CNC(=O)[C@@H]2Cc3ccc(cc3)NC(=O)CCN3CCN(CCC(=O)Nc4ccc(cc4)C[C@@H](NS(=O)(=O)Cc4ccccc4)C(=O)N2)CC3)cc1.O=C(O)C(F)(F)F	Ki	'>'	20000.0	nM				UO_0000065					False	CHEMBL2320206	Inhibition of human FXIIa	B	BAO_0000357	single protein format	Homo sapiens	None	None	None	None	CHEMBL2821	Coagulation factor XII	Homo sapiens	SINGLE PROTEIN	CHEMBL2311491	1	Scientific Literature	J. Med. Chem.	2013	None
CHEMBL3114555		0	527.99	0	1.77	6	CC(C)(C)[C@@H](O)C(=O)N1CCSC[C@H]1C(=O)NCc1cc(Cl)ccc1CN.O=C(O)C(F)(F)F	Ki	'='	15000.0	nM	4.82			UO_0000065	11.65	0.24	3.05	5.04	False	CHEMBL3118954	Inhibition of factor 12a (unknown origin)	B	BAO_0000357	single protein format	Homo sapiens	None	None	None	None	CHEMBL2821	Coagulation factor XII	Homo sapiens	SINGLE PROTEIN	CHEMBL3112494	1	Scientific Literature	Bioorg. Med. Chem. Lett.	2014	None
CHEMBL1159854		0	432.89	0	4.10	14	N=C(N)SCCOc1oc(=O)c2cc(NC(=O)Nc3ccccc3)ccc2c1Cl	K obs / 1	'='	50000.0	M-1 s-1									False	CHEMBL663255	Inhibition of human coagulation factor XII (inhibitor concentration were 3.6-4.9 uM)	B	BAO_0000357	single protein format	Homo sapiens	None	None	None	None	CHEMBL2821	Coagulation factor XII	Homo sapiens	SINGLE PROTEIN	CHEMBL1127646	1	Scientific Literature	J. Med. Chem.	1994	None
CHEMBL3764790		0	394.61	0	4.17	26	O=C(Nc1cccc(O)c1)c1cc2cc(Cl)cc(Br)c2oc1=O	IC50	'='	34000.0	nM	4.47			UO_0000065	11.32	0.27	0.30	5.62	False	CHEMBL3767388	Inhibition of human factor 12a using S-2302 as substrate assessed as para-nitroaniline release preincubated for 10 mins followed by substrate addition measured after 30 mins by HPLC-UV analysis	B	BAO_0000357	single protein format	Homo sapiens	None	None	None	None	CHEMBL2821	Coagulation factor XII	Homo sapiens	SINGLE PROTEIN	CHEMBL3763081	1	Scientific Literature	Eur. J. Med. Chem.	2016	None
CHEMBL493601		0	378.61	0	4.46	1	O=C(Nc1ccccc1)c1cc2cc(Cl)cc(Br)c2oc1=O	IC50	'='	16000.0	nM	4.80			UO_0000065	12.67	0.30	0.34	8.09	False	CHEMBL3767388	Inhibition of human factor 12a using S-2302 as substrate assessed as para-nitroaniline release preincubated for 10 mins followed by substrate addition measured after 30 mins by HPLC-UV analysis	B	BAO_0000357	single protein format	Homo sapiens	None	None	None	None	CHEMBL2821	Coagulation factor XII	Homo sapiens	SINGLE PROTEIN	CHEMBL3763081	1	Scientific Literature	Eur. J. Med. Chem.	2016	None
CHEMBL1472412		0	299.72	0	2.26	SID24793640	Nc1nc(-c2cccnc2)nn1C(=O)c1ccccc1Cl	IC50		89.87	nM			Active	UO_0000065					False	CHEMBL1738424	PUBCHEM_BIOASSAY: Factor XIIa 1536 HTS Dose Response Confirmation. (Class of assay: confirmatory) [Related pubchem assays (depositor defined):AID800]	F	BAO_0000019	assay format	Homo sapiens	None	None	None	None	CHEMBL2821	Coagulation factor XII	Homo sapiens	SINGLE PROTEIN	CHEMBL1201862	7	PubChem BioAssays			None
CHEMBL1402352		0	288.30	0	1.97	SID849685	Cc1ccc2oc(NC(=O)N3CCOCC3)cc(=O)c2c1	IC50	'>'	50000.0	nM			inactive	UO_0000065					False	CHEMBL1738424	PUBCHEM_BIOASSAY: Factor XIIa 1536 HTS Dose Response Confirmation. (Class of assay: confirmatory) [Related pubchem assays (depositor defined):AID800]	F	BAO_0000019	assay format	Homo sapiens	None	None	None	None	CHEMBL2821	Coagulation factor XII	Homo sapiens	SINGLE PROTEIN	CHEMBL1201862	7	PubChem BioAssays			None
CHEMBL1399928		0	353.84	1	5.94	SID24779950	Nc1[nH]c(N=Nc2nc(-c3ccc(Cl)cc3)cs2)c2ccccc12	IC50	'>'	50000.0	nM			inactive	UO_0000065					False	CHEMBL1738424	PUBCHEM_BIOASSAY: Factor XIIa 1536 HTS Dose Response Confirmation. (Class of assay: confirmatory) [Related pubchem assays (depositor defined):AID800]	F	BAO_0000019	assay format	Homo sapiens	None	None	None	None	CHEMBL2821	Coagulation factor XII	Homo sapiens	SINGLE PROTEIN	CHEMBL1201862	7	PubChem BioAssays			None
CHEMBL1548408		0	399.42	0	4.56	SID3716731	Cc1noc(C)c1CSc1nc2ccccc2c(=O)n1-c1ccc(F)cc1F	IC50	'>'	50000.0	nM			inactive	UO_0000065					False	CHEMBL1738424	PUBCHEM_BIOASSAY: Factor XIIa 1536 HTS Dose Response Confirmation. (Class of assay: confirmatory) [Related pubchem assays (depositor defined):AID800]	F	BAO_0000019	assay format	Homo sapiens	None	None	None	None	CHEMBL2821	Coagulation factor XII	Homo sapiens	SINGLE PROTEIN	CHEMBL1201862	7	PubChem BioAssays			None
CHEMBL1598079		0	442.57	0	3.27	SID17407877	O=C(CN(Cc1cccs1)C(=O)CCC(=O)Nc1nccs1)NCc1ccccc1	IC50	'>'	50000.0	nM			inactive	UO_0000065					False	CHEMBL1738424	PUBCHEM_BIOASSAY: Factor XIIa 1536 HTS Dose Response Confirmation. (Class of assay: confirmatory) [Related pubchem assays (depositor defined):AID800]	F	BAO_0000019	assay format	Homo sapiens	None	None	None	None	CHEMBL2821	Coagulation factor XII	Homo sapiens	SINGLE PROTEIN	CHEMBL1201862	7	PubChem BioAssays			None
CHEMBL1441731		0	378.45	0	3.16	SID26662439	CCO/C(O)=C1\C(C)=NC(=S)N(C(C)=O)C1c1ccc(OC)c(OC)c1	IC50	'>'	50000.0	nM			inactive	UO_0000065					False	CHEMBL1738424	PUBCHEM_BIOASSAY: Factor XIIa 1536 HTS Dose Response Confirmation. (Class of assay: confirmatory) [Related pubchem assays (depositor defined):AID800]	F	BAO_0000019	assay format	Homo sapiens	None	None	None	None	CHEMBL2821	Coagulation factor XII	Homo sapiens	SINGLE PROTEIN	CHEMBL1201862	7	PubChem BioAssays			None
CHEMBL1585212		0	545.70	1	3.14	SID24823778	COc1ccc(CN2CCN(C(=O)C3CCC(CNS(=O)(=O)c4ccccc4)CC3)CC2)c(OC)c1OC	IC50	'>'	50000.0	nM			inactive	UO_0000065					False	CHEMBL1738424	PUBCHEM_BIOASSAY: Factor XIIa 1536 HTS Dose Response Confirmation. (Class of assay: confirmatory) [Related pubchem assays (depositor defined):AID800]	F	BAO_0000019	assay format	Homo sapiens	None	None	None	None	CHEMBL2821	Coagulation factor XII	Homo sapiens	SINGLE PROTEIN	CHEMBL1201862	7	PubChem BioAssays			None
CHEMBL1497297		0	393.94	0	2.71	SID26731126	CN1CCN(c2ccc(CNS(=O)(=O)Cc3ccc(Cl)cc3)cc2)CC1	IC50	'>'	50000.0	nM			inactive	UO_0000065					False	CHEMBL1738424	PUBCHEM_BIOASSAY: Factor XIIa 1536 HTS Dose Response Confirmation. (Class of assay: confirmatory) [Related pubchem assays (depositor defined):AID800]	F	BAO_0000019	assay format	Homo sapiens	None	None	None	None	CHEMBL2821	Coagulation factor XII	Homo sapiens	SINGLE PROTEIN	CHEMBL1201862	7	PubChem BioAssays			None
CHEMBL1607583		0	465.60	0	1.67	SID7977917	CCC(C)NC(=O)C1CN(S(=O)(=O)c2ccccc2)CCN1S(=O)(=O)c1ccccc1	IC50	'>'	50000.0	nM			inactive	UO_0000065					False	CHEMBL1738424	PUBCHEM_BIOASSAY: Factor XIIa 1536 HTS Dose Response Confirmation. (Class of assay: confirmatory) [Related pubchem assays (depositor defined):AID800]	F	BAO_0000019	assay format	Homo sapiens	None	None	None	None	CHEMBL2821	Coagulation factor XII	Homo sapiens	SINGLE PROTEIN	CHEMBL1201862	7	PubChem BioAssays			None
CHEMBL1487668		0	257.32	0	3.41	SID7978423	c1cncc(-c2csc(NCc3ccco3)n2)c1	IC50	'>'	50000.0	nM			inactive	UO_0000065					False	CHEMBL1738424	PUBCHEM_BIOASSAY: Factor XIIa 1536 HTS Dose Response Confirmation. (Class of assay: confirmatory) [Related pubchem assays (depositor defined):AID800]	F	BAO_0000019	assay format	Homo sapiens	None	None	None	None	CHEMBL2821	Coagulation factor XII	Homo sapiens	SINGLE PROTEIN	CHEMBL1201862	7	PubChem BioAssays			None
CHEMBL1564660		0	344.21	0	4.70	SID7974896	FC(F)C(F)(F)C(F)(F)C(F)(F)c1cc(-c2ccccc2)[nH]n1	IC50	'>'	50000.0	nM			inactive	UO_0000065					False	CHEMBL1738424	PUBCHEM_BIOASSAY: Factor XIIa 1536 HTS Dose Response Confirmation. (Class of assay: confirmatory) [Related pubchem assays (depositor defined):AID800]	F	BAO_0000019	assay format	Homo sapiens	None	None	None	None	CHEMBL2821	Coagulation factor XII	Homo sapiens	SINGLE PROTEIN	CHEMBL1201862	7	PubChem BioAssays			None
CHEMBL1330195		0	243.27	0	2.73	SID24786387	COc1cccc(NC(=O)Nc2cccnc2)c1	IC50	'>'	50000.0	nM			inactive	UO_0000065					False	CHEMBL1738424	PUBCHEM_BIOASSAY: Factor XIIa 1536 HTS Dose Response Confirmation. (Class of assay: confirmatory) [Related pubchem assays (depositor defined):AID800]	F	BAO_0000019	assay format	Homo sapiens	None	None	None	None	CHEMBL2821	Coagulation factor XII	Homo sapiens	SINGLE PROTEIN	CHEMBL1201862	7	PubChem BioAssays			None
CHEMBL3764809		0	373.63	0	2.50	20	CN(C)CCNC(=O)c1cc2cc(Cl)cc(Br)c2oc1=O	Inhibition	'='	26.0	%				UO_0000187					False	CHEMBL3767384	Inhibition of human factor 12a using S-2302 as substrate assessed as para-nitroaniline release at 50 uM preincubated for 10 mins followed by substrate addition measured after 30 mins by HPLC-UV analysis	B	BAO_0000357	single protein format	Homo sapiens	None	None	None	None	CHEMBL2821	Coagulation factor XII	Homo sapiens	SINGLE PROTEIN	CHEMBL3763081	1	Scientific Literature	Eur. J. Med. Chem.	2016	None
CHEMBL3765536		0	429.05	0	4.82	23	O=C(Nc1cc(Cl)ccc1O)c1cc2cc(Cl)cc(Br)c2oc1=O	Inhibition	'='	99.0	%				UO_0000187					False	CHEMBL3767384	Inhibition of human factor 12a using S-2302 as substrate assessed as para-nitroaniline release at 50 uM preincubated for 10 mins followed by substrate addition measured after 30 mins by HPLC-UV analysis	B	BAO_0000357	single protein format	Homo sapiens	None	None	None	None	CHEMBL2821	Coagulation factor XII	Homo sapiens	SINGLE PROTEIN	CHEMBL3763081	1	Scientific Literature	Eur. J. Med. Chem.	2016	None
CHEMBL1333877		0	294.65	0	3.30	SID24820816	O=[N+]([O-])c1cncc([N+](=O)[O-])c1Nc1ccccc1Cl	IC50	'>'	50000.0	nM			inactive	UO_0000065					False	CHEMBL1738424	PUBCHEM_BIOASSAY: Factor XIIa 1536 HTS Dose Response Confirmation. (Class of assay: confirmatory) [Related pubchem assays (depositor defined):AID800]	F	BAO_0000019	assay format	Homo sapiens	None	None	None	None	CHEMBL2821	Coagulation factor XII	Homo sapiens	SINGLE PROTEIN	CHEMBL1201862	7	PubChem BioAssays			None
CHEMBL3194803		0	276.36	0	2.17	SID26667149	Cc1n[nH]c(C)c1CCC(=O)N/N=C/c1cccs1	IC50	'>'	50000.0	nM			inactive	UO_0000065					False	CHEMBL1738424	PUBCHEM_BIOASSAY: Factor XIIa 1536 HTS Dose Response Confirmation. (Class of assay: confirmatory) [Related pubchem assays (depositor defined):AID800]	F	BAO_0000019	assay format	Homo sapiens	None	None	None	None	CHEMBL2821	Coagulation factor XII	Homo sapiens	SINGLE PROTEIN	CHEMBL1201862	7	PubChem BioAssays			None
CHEMBL1401371		0	204.23	0	1.29	SID4251770	CC(=O)n1nc2nc(C)cc(C)c2c1N	IC50		4812.73	nM			Active	UO_0000065					False	CHEMBL1738424	PUBCHEM_BIOASSAY: Factor XIIa 1536 HTS Dose Response Confirmation. (Class of assay: confirmatory) [Related pubchem assays (depositor defined):AID800]	F	BAO_0000019	assay format	Homo sapiens	None	None	None	None	CHEMBL2821	Coagulation factor XII	Homo sapiens	SINGLE PROTEIN	CHEMBL1201862	7	PubChem BioAssays			None
CHEMBL4059973		0	2187.62	None	None	60	CC(C)C[C@@H]1NC(=O)[C@H](CCC(N)=O)NC(=O)[C@H](CCCNC(=N)N)NC(=O)[C@@H]2CSCCC(=O)N3CN(CN(C3)C(=O)CCSC[C@@H](C(=O)N[C@@H](CCCNC(=N)N)C(=O)N[C@@H](Cc3c[nH]c4ccccc34)C(=O)O)NC(=O)[C@H](CCCNC(=N)N)NC1=O)C(=O)CCSC[C@H](NC(=O)[C@@H](N)CCCNC(=N)N)C(=O)N[C@@H](Cc1ccc([N+](=O)[O-])cc1)C(=O)N[C@@H](CCCNC(=N)N)C(=O)N[C@@H](CC(C)C)C(=O)N1CCC[C@H]1C(=O)N2	Ki	'='	1.64	nM	8.79			UO_0000065	4.02	None	None	None	False	CHEMBL3993307	Inhibition of human beta factor 12a using fluorogenic substrate Boc-Gln-Gly-Arg-AMC preincubated for 10 mins followed by addition of substrate measured every min for 30 mins	B	BAO_0000357	single protein format	Homo sapiens	None	None	None	None	CHEMBL2821	Coagulation factor XII	Homo sapiens	SINGLE PROTEIN	CHEMBL3992518	1	Scientific Literature	J Med Chem	2017	None
CHEMBL1487077		0	413.52	0	2.92	SID851806	CC1(C)Oc2ccc(C(=O)NC3CCCC3)cc2N(CC(=O)NC2CCCC2)C1=O	IC50	'>'	50000.0	nM			inactive	UO_0000065					False	CHEMBL1738424	PUBCHEM_BIOASSAY: Factor XIIa 1536 HTS Dose Response Confirmation. (Class of assay: confirmatory) [Related pubchem assays (depositor defined):AID800]	F	BAO_0000019	assay format	Homo sapiens	None	None	None	None	CHEMBL2821	Coagulation factor XII	Homo sapiens	SINGLE PROTEIN	CHEMBL1201862	7	PubChem BioAssays			None
CHEMBL1376280		0	242.24	0	1.03	SID24831466	COc1ccc(C(=O)n2ncc(C#N)c2N)cc1	IC50		194.66	nM			Active	UO_0000065					False	CHEMBL1738424	PUBCHEM_BIOASSAY: Factor XIIa 1536 HTS Dose Response Confirmation. (Class of assay: confirmatory) [Related pubchem assays (depositor defined):AID800]	F	BAO_0000019	assay format	Homo sapiens	None	None	None	None	CHEMBL2821	Coagulation factor XII	Homo sapiens	SINGLE PROTEIN	CHEMBL1201862	7	PubChem BioAssays			None
CHEMBL1470609		0	245.29	0	1.46	SID14730377	CCOc1ccc(CNc2ncnc(N)n2)cc1	IC50	'>'	50000.0	nM			inactive	UO_0000065					False	CHEMBL1738424	PUBCHEM_BIOASSAY: Factor XIIa 1536 HTS Dose Response Confirmation. (Class of assay: confirmatory) [Related pubchem assays (depositor defined):AID800]	F	BAO_0000019	assay format	Homo sapiens	None	None	None	None	CHEMBL2821	Coagulation factor XII	Homo sapiens	SINGLE PROTEIN	CHEMBL1201862	7	PubChem BioAssays			None
CHEMBL1384636		0	371.91	0	3.98	SID24813719	O=C(NCCCN1CCCC1)c1ccc2c(Cl)c3c(nc2c1)CCCC3	IC50	'>'	50000.0	nM			inconclusive	UO_0000065					False	CHEMBL1738424	PUBCHEM_BIOASSAY: Factor XIIa 1536 HTS Dose Response Confirmation. (Class of assay: confirmatory) [Related pubchem assays (depositor defined):AID800]	F	BAO_0000019	assay format	Homo sapiens	None	None	None	None	CHEMBL2821	Coagulation factor XII	Homo sapiens	SINGLE PROTEIN	CHEMBL1201862	7	PubChem BioAssays			None
CHEMBL1400273		0	282.34	0	3.04	SID4263151	Cc1nn(C(=O)c2ccccc2)c2c1C(=O)CC(C)(C)C2	IC50		2991.11	nM			Active	UO_0000065					False	CHEMBL1738424	PUBCHEM_BIOASSAY: Factor XIIa 1536 HTS Dose Response Confirmation. (Class of assay: confirmatory) [Related pubchem assays (depositor defined):AID800]	F	BAO_0000019	assay format	Homo sapiens	None	None	None	None	CHEMBL2821	Coagulation factor XII	Homo sapiens	SINGLE PROTEIN	CHEMBL1201862	7	PubChem BioAssays			None
CHEMBL1341839		0	314.78	0	3.42	SID24798761	CN(Cc1ccccn1)Cc1nc(-c2ccc(Cl)cc2)no1	IC50	'>'	50000.0	nM			inactive	UO_0000065					False	CHEMBL1738424	PUBCHEM_BIOASSAY: Factor XIIa 1536 HTS Dose Response Confirmation. (Class of assay: confirmatory) [Related pubchem assays (depositor defined):AID800]	F	BAO_0000019	assay format	Homo sapiens	None	None	None	None	CHEMBL2821	Coagulation factor XII	Homo sapiens	SINGLE PROTEIN	CHEMBL1201862	7	PubChem BioAssays			None
CHEMBL1511017		0	223.19	0	-0.19	SID4245158	CCN1C(=O)c2[nH]nc(C(=O)OC)c2C1=O	IC50	'>'	50000.0	nM			inactive	UO_0000065					False	CHEMBL1738424	PUBCHEM_BIOASSAY: Factor XIIa 1536 HTS Dose Response Confirmation. (Class of assay: confirmatory) [Related pubchem assays (depositor defined):AID800]	F	BAO_0000019	assay format	Homo sapiens	None	None	None	None	CHEMBL2821	Coagulation factor XII	Homo sapiens	SINGLE PROTEIN	CHEMBL1201862	7	PubChem BioAssays			None
CHEMBL1523296		0	426.47	0	2.89	SID860657	Cc1ccc(C2C(C(=O)c3ccc4c(c3)OCCO4)=C(O)C(=O)N2CCCN(C)C)o1	IC50	'>'	50000.0	nM			inactive	UO_0000065					False	CHEMBL1738424	PUBCHEM_BIOASSAY: Factor XIIa 1536 HTS Dose Response Confirmation. (Class of assay: confirmatory) [Related pubchem assays (depositor defined):AID800]	F	BAO_0000019	assay format	Homo sapiens	None	None	None	None	CHEMBL2821	Coagulation factor XII	Homo sapiens	SINGLE PROTEIN	CHEMBL1201862	7	PubChem BioAssays			None
CHEMBL3212842		0	383.45	0	3.63	SID24830495	Cc1ccc2nc(NCc3ccccc3)c(/C=N/Cc3cccnc3)c(=O)n2c1	IC50	'>'	50000.0	nM			inactive	UO_0000065					False	CHEMBL1738424	PUBCHEM_BIOASSAY: Factor XIIa 1536 HTS Dose Response Confirmation. (Class of assay: confirmatory) [Related pubchem assays (depositor defined):AID800]	F	BAO_0000019	assay format	Homo sapiens	None	None	None	None	CHEMBL2821	Coagulation factor XII	Homo sapiens	SINGLE PROTEIN	CHEMBL1201862	7	PubChem BioAssays			None
CHEMBL2003027		0	493.57	0	3.96	SID17401537	COc1cccc(/C=N/n2c(N)c(S(=O)(=O)c3cccs3)c3nc4ccccc4nc32)c1OC	IC50	'>'	50000.0	nM			inactive	UO_0000065					False	CHEMBL1738424	PUBCHEM_BIOASSAY: Factor XIIa 1536 HTS Dose Response Confirmation. (Class of assay: confirmatory) [Related pubchem assays (depositor defined):AID800]	F	BAO_0000019	assay format	Homo sapiens	None	None	None	None	CHEMBL2821	Coagulation factor XII	Homo sapiens	SINGLE PROTEIN	CHEMBL1201862	7	PubChem BioAssays			None
CHEMBL3195952		0	371.35	0	2.47	SID14746452	Cc1cccc(C)c1OCC(=O)N/N=C/c1cc2c(cc1[N+](=O)[O-])OCO2	IC50	'>'	50000.0	nM			inactive	UO_0000065					False	CHEMBL1738613	PUBCHEM_BIOASSAY: Factor XIIa Dose Response Confirmation from Single Well HTS. (Class of assay: confirmatory) [Related pubchem assays (depositor defined):AID701]	F	BAO_0000019	assay format	Homo sapiens	None	None	None	None	CHEMBL2821	Coagulation factor XII	Homo sapiens	SINGLE PROTEIN	CHEMBL1201862	7	PubChem BioAssays			None
CHEMBL1561245		0	475.59	0	3.97	SID4245058	COc1ccc(C)cc1NC(=O)CCC(=O)Nc1ccc2nc(N3CCN(C)CC3)cc(C)c2c1	IC50	'>'	50000.0	nM			inactive	UO_0000065					False	CHEMBL1737911	PUBCHEM_BIOASSAY: Factor XIIa Dose Response Confirmation. (Class of assay: confirmatory) [Related pubchem assays (depositor defined):AID684]	F	BAO_0000019	assay format	Homo sapiens	None	None	None	None	CHEMBL2821	Coagulation factor XII	Homo sapiens	SINGLE PROTEIN	CHEMBL1201862	7	PubChem BioAssays			None
CHEMBL1509008		0	258.36	0	3.03	SID4243466	CC(C)NC(=O)CCCc1cn(C)c2ccccc12	IC50	'>'	50000.0	nM			inactive	UO_0000065					False	CHEMBL1737911	PUBCHEM_BIOASSAY: Factor XIIa Dose Response Confirmation. (Class of assay: confirmatory) [Related pubchem assays (depositor defined):AID684]	F	BAO_0000019	assay format	Homo sapiens	None	None	None	None	CHEMBL2821	Coagulation factor XII	Homo sapiens	SINGLE PROTEIN	CHEMBL1201862	7	PubChem BioAssays			None
CHEMBL1427003		0	228.28	0	2.79	SID4259744	O=C(c1csc2ccccc12)n1cccn1	IC50		4026.33	nM			Active	UO_0000065					False	CHEMBL1737911	PUBCHEM_BIOASSAY: Factor XIIa Dose Response Confirmation. (Class of assay: confirmatory) [Related pubchem assays (depositor defined):AID684]	F	BAO_0000019	assay format	Homo sapiens	None	None	None	None	CHEMBL2821	Coagulation factor XII	Homo sapiens	SINGLE PROTEIN	CHEMBL1201862	7	PubChem BioAssays			None
CHEMBL1478481		0	299.72	0	2.26	SID4262784	Nc1nc(-c2ccc(Cl)cc2)nn1C(=O)c1cccnc1	IC50		5553.22	nM			Active	UO_0000065					False	CHEMBL1737911	PUBCHEM_BIOASSAY: Factor XIIa Dose Response Confirmation. (Class of assay: confirmatory) [Related pubchem assays (depositor defined):AID684]	F	BAO_0000019	assay format	Homo sapiens	None	None	None	None	CHEMBL2821	Coagulation factor XII	Homo sapiens	SINGLE PROTEIN	CHEMBL1201862	7	PubChem BioAssays			None
CHEMBL1447879		0	490.59	0	4.33	SID847043	COCCn1nnnc1C(c1cc2ccc(C)cc2nc1O)N(Cc1ccco1)Cc1cccs1	IC50	'>'	50000.0	nM			inactive	UO_0000065					False	CHEMBL1737911	PUBCHEM_BIOASSAY: Factor XIIa Dose Response Confirmation. (Class of assay: confirmatory) [Related pubchem assays (depositor defined):AID684]	F	BAO_0000019	assay format	Homo sapiens	None	None	None	None	CHEMBL2821	Coagulation factor XII	Homo sapiens	SINGLE PROTEIN	CHEMBL1201862	7	PubChem BioAssays			None
CHEMBL1392800		0	378.45	0	2.45	SID4241401	CCOC(=O)c1sc2ncnc(N3CCN(C(=O)OCC)CC3)c2c1C	IC50	'>'	50000.0	nM			inactive	UO_0000065					False	CHEMBL1737911	PUBCHEM_BIOASSAY: Factor XIIa Dose Response Confirmation. (Class of assay: confirmatory) [Related pubchem assays (depositor defined):AID684]	F	BAO_0000019	assay format	Homo sapiens	None	None	None	None	CHEMBL2821	Coagulation factor XII	Homo sapiens	SINGLE PROTEIN	CHEMBL1201862	7	PubChem BioAssays			None
CHEMBL3660185		0	709.96	2	3.01	BDBM108109	CC(C)C(=O)N1CCC(CC[C@@H](NS(=O)(=O)Cc2ccccc2)C(=O)N[C@@H](CCC2CCNCC2)C(=O)NCc2ccc(C(=N)N)cc2)CC1	Ki	'='	1300.0	nM	5.89		228279	UO_0000065	8.29	0.16	2.88	3.15	False	CHEMBL3887052	Inhibition Assay: Inhibition of human alpha-FXIIa was determined by the method described in [0092]-[0098] using activated human alpha-Factor XII (activated Hageman Factor) from Enzyme Research Laboratories at 50 mPEU/mL and CHA-Gly-Arg-pNA at 2 mM, 1 mM, and 0.5 mM as substrate; results are reported as Ki values (nanomolar).	B	BAO_0000357	single protein format	None	None	None	None	None	CHEMBL2821	Coagulation factor XII	Homo sapiens	SINGLE PROTEIN	CHEMBL3639037	37	BindingDB Database		2013	None
CHEMBL3660175		0	695.93	2	2.77	BDBM108099	CCC(=O)N1CCC(CC[C@@H](NS(=O)(=O)Cc2ccccc2)C(=O)N[C@@H](CCC2CCNCC2)C(=O)NCc2ccc(C(=N)N)cc2)CC1	Ki	'='	650.0	nM	6.19		228271	UO_0000065	8.89	0.17	3.42	3.32	False	CHEMBL3887052	Inhibition Assay: Inhibition of human alpha-FXIIa was determined by the method described in [0092]-[0098] using activated human alpha-Factor XII (activated Hageman Factor) from Enzyme Research Laboratories at 50 mPEU/mL and CHA-Gly-Arg-pNA at 2 mM, 1 mM, and 0.5 mM as substrate; results are reported as Ki values (nanomolar).	B	BAO_0000357	single protein format	None	None	None	None	None	CHEMBL2821	Coagulation factor XII	Homo sapiens	SINGLE PROTEIN	CHEMBL3639037	37	BindingDB Database		2013	None
CHEMBL4095948		0	1800.22	None	None	63	CC(C)C[C@@H]1NC(=O)[C@H](CCC(N)=O)NC(=O)[C@H](CCCNC(=N)N)NC(=O)[C@@H]2CSCCC(=O)N3CN(CN(C3)C(=O)CCSC[C@H](NC(=O)[C@@H](N)CCCNC(=N)N)C(=O)N[C@@H](Cc3ccccc3)C(=O)N[C@@H](CCCNC(=N)N)C(=O)N[C@@H](CC(C)C)C(=O)N3CCC[C@H]3C(=O)N2)C(=O)CCSC[C@@H](C(=O)O)NC(=O)[C@H](CCCNC(=N)N)NC1=O	Ki	'='	9.3	nM	8.03			UO_0000065	4.46	None	None	None	False	CHEMBL3993307	Inhibition of human beta factor 12a using fluorogenic substrate Boc-Gln-Gly-Arg-AMC preincubated for 10 mins followed by addition of substrate measured every min for 30 mins	B	BAO_0000357	single protein format	Homo sapiens	None	None	None	None	CHEMBL2821	Coagulation factor XII	Homo sapiens	SINGLE PROTEIN	CHEMBL3992518	1	Scientific Literature	J Med Chem	2017	None
CHEMBL1585413		0	352.37	0	3.52	SID7967172	COc1ccc2c(c1)CCc1c(C(=O)NCc3ccc(F)cc3)noc1-2	IC50		3606.86	nM			Active	UO_0000065					False	CHEMBL1738424	PUBCHEM_BIOASSAY: Factor XIIa 1536 HTS Dose Response Confirmation. (Class of assay: confirmatory) [Related pubchem assays (depositor defined):AID800]	F	BAO_0000019	assay format	Homo sapiens	None	None	None	None	CHEMBL2821	Coagulation factor XII	Homo sapiens	SINGLE PROTEIN	CHEMBL1201862	7	PubChem BioAssays			None
CHEMBL1604924		0	231.26	0	1.36	SID14736080	CCCC(=O)n1nc(-c2cccnc2)nc1N	IC50		17115.05	nM			Active	UO_0000065					False	CHEMBL1738613	PUBCHEM_BIOASSAY: Factor XIIa Dose Response Confirmation from Single Well HTS. (Class of assay: confirmatory) [Related pubchem assays (depositor defined):AID701]	F	BAO_0000019	assay format	Homo sapiens	None	None	None	None	CHEMBL2821	Coagulation factor XII	Homo sapiens	SINGLE PROTEIN	CHEMBL1201862	7	PubChem BioAssays			None
CHEMBL1410288		0	220.25	0	1.61	SID843769	CC(=O)Nc1nc(=O)c2ccccc2s1	IC50	'>'	50000.0	nM			inactive	UO_0000065					False	CHEMBL1737911	PUBCHEM_BIOASSAY: Factor XIIa Dose Response Confirmation. (Class of assay: confirmatory) [Related pubchem assays (depositor defined):AID684]	F	BAO_0000019	assay format	Homo sapiens	None	None	None	None	CHEMBL2821	Coagulation factor XII	Homo sapiens	SINGLE PROTEIN	CHEMBL1201862	7	PubChem BioAssays			None
CHEMBL1504991		0	310.36	0	2.68	SID4242554	CCOCC(=O)Nc1cc(-c2cn3cccnc3n2)ccc1C	IC50	'>'	50000.0	nM			inactive	UO_0000065					False	CHEMBL1737911	PUBCHEM_BIOASSAY: Factor XIIa Dose Response Confirmation. (Class of assay: confirmatory) [Related pubchem assays (depositor defined):AID684]	F	BAO_0000019	assay format	Homo sapiens	None	None	None	None	CHEMBL2821	Coagulation factor XII	Homo sapiens	SINGLE PROTEIN	CHEMBL1201862	7	PubChem BioAssays			None
CHEMBL1540752		0	323.37	0	1.65	SID4249727	CC(C)(C)C(=O)Oc1cc(N)n(S(=O)(=O)c2ccccc2)n1	IC50	'>'	50000.0	nM			inactive	UO_0000065					False	CHEMBL1737911	PUBCHEM_BIOASSAY: Factor XIIa Dose Response Confirmation. (Class of assay: confirmatory) [Related pubchem assays (depositor defined):AID684]	F	BAO_0000019	assay format	Homo sapiens	None	None	None	None	CHEMBL2821	Coagulation factor XII	Homo sapiens	SINGLE PROTEIN	CHEMBL1201862	7	PubChem BioAssays			None
CHEMBL1499903		0	388.52	0	3.80	SID856887	CC(C)C(=O)N1CCN(c2nc(-c3ccccc3)c3c(c2C#N)CCCC3)CC1	IC50	'>'	50000.0	nM			inactive	UO_0000065					False	CHEMBL1737911	PUBCHEM_BIOASSAY: Factor XIIa Dose Response Confirmation. (Class of assay: confirmatory) [Related pubchem assays (depositor defined):AID684]	F	BAO_0000019	assay format	Homo sapiens	None	None	None	None	CHEMBL2821	Coagulation factor XII	Homo sapiens	SINGLE PROTEIN	CHEMBL1201862	7	PubChem BioAssays			None
CHEMBL1503671		0	300.34	0	2.08	SID4242321	O=C(NCc1nnc(S)n1-c1ccccc1)c1ccco1	IC50	'>'	50000.0	nM			inactive	UO_0000065					False	CHEMBL1737911	PUBCHEM_BIOASSAY: Factor XIIa Dose Response Confirmation. (Class of assay: confirmatory) [Related pubchem assays (depositor defined):AID684]	F	BAO_0000019	assay format	Homo sapiens	None	None	None	None	CHEMBL2821	Coagulation factor XII	Homo sapiens	SINGLE PROTEIN	CHEMBL1201862	7	PubChem BioAssays			None
CHEMBL1594433		0	222.20	0	-0.15	SID865578	COC(=O)Cc1c(C)nc2ncnn2c1O	IC50	'>'	50000.0	nM			inactive	UO_0000065					False	CHEMBL1738424	PUBCHEM_BIOASSAY: Factor XIIa 1536 HTS Dose Response Confirmation. (Class of assay: confirmatory) [Related pubchem assays (depositor defined):AID800]	F	BAO_0000019	assay format	Homo sapiens	None	None	None	None	CHEMBL2821	Coagulation factor XII	Homo sapiens	SINGLE PROTEIN	CHEMBL1201862	7	PubChem BioAssays			None
CHEMBL1596980		0	248.24	0	0.57	SID14741768	COc1cc(OC)cc(C(=O)n2cnnc2N)c1	IC50		375.65	nM			Active	UO_0000065					False	CHEMBL1738424	PUBCHEM_BIOASSAY: Factor XIIa 1536 HTS Dose Response Confirmation. (Class of assay: confirmatory) [Related pubchem assays (depositor defined):AID800]	F	BAO_0000019	assay format	Homo sapiens	None	None	None	None	CHEMBL2821	Coagulation factor XII	Homo sapiens	SINGLE PROTEIN	CHEMBL1201862	7	PubChem BioAssays			None
CHEMBL1403956		0	397.53	0	4.28	SID7971124	CC(=O)N1CCc2c(sc(NC(=O)C3CC3)c2-c2nc3ccccc3s2)C1	IC50		25743.63	nM			Active	UO_0000065					False	CHEMBL1738424	PUBCHEM_BIOASSAY: Factor XIIa 1536 HTS Dose Response Confirmation. (Class of assay: confirmatory) [Related pubchem assays (depositor defined):AID800]	F	BAO_0000019	assay format	Homo sapiens	None	None	None	None	CHEMBL2821	Coagulation factor XII	Homo sapiens	SINGLE PROTEIN	CHEMBL1201862	7	PubChem BioAssays			None
CHEMBL1364125		0	308.29	0	2.38	SID22405753	COC(=O)/C(C#N)=C/c1ccc(OC(=O)c2ccccn2)cc1	IC50		5227.42	nM			Active	UO_0000065					False	CHEMBL1738424	PUBCHEM_BIOASSAY: Factor XIIa 1536 HTS Dose Response Confirmation. (Class of assay: confirmatory) [Related pubchem assays (depositor defined):AID800]	F	BAO_0000019	assay format	Homo sapiens	None	None	None	None	CHEMBL2821	Coagulation factor XII	Homo sapiens	SINGLE PROTEIN	CHEMBL1201862	7	PubChem BioAssays			None
CHEMBL3763881		0	394.61	0	4.17	27	O=C(Nc1ccccc1O)c1cc2cc(Cl)cc(Br)c2oc1=O	Inhibition	'='	99.0	%				UO_0000187					False	CHEMBL3767384	Inhibition of human factor 12a using S-2302 as substrate assessed as para-nitroaniline release at 50 uM preincubated for 10 mins followed by substrate addition measured after 30 mins by HPLC-UV analysis	B	BAO_0000357	single protein format	Homo sapiens	None	None	None	None	CHEMBL2821	Coagulation factor XII	Homo sapiens	SINGLE PROTEIN	CHEMBL3763081	1	Scientific Literature	Eur. J. Med. Chem.	2016	None
CHEMBL493601		0	378.61	0	4.46	1	O=C(Nc1ccccc1)c1cc2cc(Cl)cc(Br)c2oc1=O	Inhibition	'='	90.0	%				UO_0000187					False	CHEMBL3767384	Inhibition of human factor 12a using S-2302 as substrate assessed as para-nitroaniline release at 50 uM preincubated for 10 mins followed by substrate addition measured after 30 mins by HPLC-UV analysis	B	BAO_0000357	single protein format	Homo sapiens	None	None	None	None	CHEMBL2821	Coagulation factor XII	Homo sapiens	SINGLE PROTEIN	CHEMBL3763081	1	Scientific Literature	Eur. J. Med. Chem.	2016	None
CHEMBL1269183		0	593.72	1	4.90	6	COC[C@H](NC(=O)Cc1cccc(Oc2ccccc2)c1)C(=O)N[C@@H](CCc1ccccc1)C(=O)NCc1ccc(C)cc1	Inhibition						Active						False	CHEMBL1274758	Inhibition of human coagulation factor beta 12a at 100 uM	B	BAO_0000357	single protein format	Homo sapiens	None	None	None	None	CHEMBL2821	Coagulation factor XII	Homo sapiens	SINGLE PROTEIN	CHEMBL1268915	1	Scientific Literature	Bioorg. Med. Chem. Lett.	2010	None
CHEMBL1269184		0	593.72	1	4.63	7	Cc1ccc(CNC(=O)[C@H](CCc2ccccc2)NC(=O)[C@@H](NC(=O)Cc2cccc(Oc3ccccc3)c2)[C@@H](C)O)cc1	Inhibition						Active						False	CHEMBL1274758	Inhibition of human coagulation factor beta 12a at 100 uM	B	BAO_0000357	single protein format	Homo sapiens	None	None	None	None	CHEMBL2821	Coagulation factor XII	Homo sapiens	SINGLE PROTEIN	CHEMBL1268915	1	Scientific Literature	Bioorg. Med. Chem. Lett.	2010	None
CHEMBL1331655		0	260.29	0	2.21	SID14724754	COc1cc(OC)cc(C(=O)n2nc(C)cc2C)c1	IC50		7888.5	nM			Active	UO_0000065					False	CHEMBL1738424	PUBCHEM_BIOASSAY: Factor XIIa 1536 HTS Dose Response Confirmation. (Class of assay: confirmatory) [Related pubchem assays (depositor defined):AID800]	F	BAO_0000019	assay format	Homo sapiens	None	None	None	None	CHEMBL2821	Coagulation factor XII	Homo sapiens	SINGLE PROTEIN	CHEMBL1201862	7	PubChem BioAssays			None
CHEMBL3893526		0	599.76	1	3.69	BDBM200194	CCOc1ccc(C[C@@H](NC(=O)c2ccc(C)cc2)C(=O)N[C@@H](Cc2cscn2)C(=O)NCc2ccc(CN)cc2)cc1	IC50	'>'	10000.0	nM			356178	UO_0000065					False	CHEMBL3887818	Enzyme Assay: Human serine protease enzymes plasmin, thrombin, trypsin, Factor Xa and Factor XIIa were assayed for enzymatic activity using an appropriate fluorogenic substrate. Protease activity was measured by monitoring the accumulation of liberated fluorescence from the substrate over 5 minutes. The linear rate of fluorescence increase per minute was expressed as percentage (%) activity. The …	B	BAO_0000357	single protein format	None	None	None	None	None	CHEMBL2821	Coagulation factor XII	Homo sapiens	SINGLE PROTEIN	CHEMBL3886459	37	BindingDB Database		2016	None
CHEMBL3114556		0	511.93	0	1.05	5	CC(C)(C)[C@@H](O)C(=O)N1CCOC[C@H]1C(=O)NCc1cc(Cl)ccc1CN.O=C(O)C(F)(F)F	Ki	'='	15000.0	nM	4.82			UO_0000065	12.12	0.24	3.77	4.60	False	CHEMBL3118954	Inhibition of factor 12a (unknown origin)	B	BAO_0000357	single protein format	Homo sapiens	None	None	None	None	CHEMBL2821	Coagulation factor XII	Homo sapiens	SINGLE PROTEIN	CHEMBL3112494	1	Scientific Literature	Bioorg. Med. Chem. Lett.	2014	None
CHEMBL3114559		0	509.95	0	2.20	2	CC(C)(C)[C@@H](O)C(=O)N1CCCC[C@H]1C(=O)NCc1cc(Cl)ccc1CN.O=C(O)C(F)(F)F	Ki	'='	15000.0	nM	4.82			UO_0000065	12.18	0.24	2.62	5.04	False	CHEMBL3118954	Inhibition of factor 12a (unknown origin)	B	BAO_0000357	single protein format	Homo sapiens	None	None	None	None	CHEMBL2821	Coagulation factor XII	Homo sapiens	SINGLE PROTEIN	CHEMBL3112494	1	Scientific Literature	Bioorg. Med. Chem. Lett.	2014	None
CHEMBL3915715		0	593.73	1	3.63	BDBM200198	CCOc1ccc(C[C@@H](NC(=O)c2cccc(C)c2)C(=O)N[C@@H](Cc2cccnc2)C(=O)NCc2ccc(CN)cc2)cc1	IC50	'>'	10000.0	nM			356182	UO_0000065					False	CHEMBL3887818	Enzyme Assay: Human serine protease enzymes plasmin, thrombin, trypsin, Factor Xa and Factor XIIa were assayed for enzymatic activity using an appropriate fluorogenic substrate. Protease activity was measured by monitoring the accumulation of liberated fluorescence from the substrate over 5 minutes. The linear rate of fluorescence increase per minute was expressed as percentage (%) activity. The …	B	BAO_0000357	single protein format	None	None	None	None	None	CHEMBL2821	Coagulation factor XII	Homo sapiens	SINGLE PROTEIN	CHEMBL3886459	37	BindingDB Database		2016	None
CHEMBL3968476		0	655.85	1	4.79	BDBM200203	CCOc1ccc(C[C@@H](NC(=O)c2sccc2N)C(=O)N[C@@H](Cc2csc3ccccc23)C(=O)NCc2ccc(CN)cc2)cc1	IC50	'>'	10000.0	nM			356187	UO_0000065					False	CHEMBL3887818	Enzyme Assay: Human serine protease enzymes plasmin, thrombin, trypsin, Factor Xa and Factor XIIa were assayed for enzymatic activity using an appropriate fluorogenic substrate. Protease activity was measured by monitoring the accumulation of liberated fluorescence from the substrate over 5 minutes. The linear rate of fluorescence increase per minute was expressed as percentage (%) activity. The …	B	BAO_0000357	single protein format	None	None	None	None	None	CHEMBL2821	Coagulation factor XII	Homo sapiens	SINGLE PROTEIN	CHEMBL3886459	37	BindingDB Database		2016	None
CHEMBL3900627		0	592.74	1	4.24	BDBM200101	CCOc1ccc(C[C@@H](NC(=O)c2ccc(C)cc2)C(=O)N[C@@H](Cc2ccccc2)C(=O)NCc2ccc(CN)cc2)cc1	IC50	'>'	10000.0	nM			356169	UO_0000065					False	CHEMBL3887818	Enzyme Assay: Human serine protease enzymes plasmin, thrombin, trypsin, Factor Xa and Factor XIIa were assayed for enzymatic activity using an appropriate fluorogenic substrate. Protease activity was measured by monitoring the accumulation of liberated fluorescence from the substrate over 5 minutes. The linear rate of fluorescence increase per minute was expressed as percentage (%) activity. The …	B	BAO_0000357	single protein format	None	None	None	None	None	CHEMBL2821	Coagulation factor XII	Homo sapiens	SINGLE PROTEIN	CHEMBL3886459	37	BindingDB Database		2016	None
CHEMBL3970116		0	626.20	1	4.10	BDBM200193	CCOc1ccc(C[C@@H](NC(=O)c2sccc2Cl)C(=O)N[C@@H](Cc2cscn2)C(=O)NCc2ccc(CN)cc2)cc1	IC50	'>'	10000.0	nM			356177	UO_0000065					False	CHEMBL3887818	Enzyme Assay: Human serine protease enzymes plasmin, thrombin, trypsin, Factor Xa and Factor XIIa were assayed for enzymatic activity using an appropriate fluorogenic substrate. Protease activity was measured by monitoring the accumulation of liberated fluorescence from the substrate over 5 minutes. The linear rate of fluorescence increase per minute was expressed as percentage (%) activity. The …	B	BAO_0000357	single protein format	None	None	None	None	None	CHEMBL2821	Coagulation factor XII	Homo sapiens	SINGLE PROTEIN	CHEMBL3886459	37	BindingDB Database		2016	None
CHEMBL1528923		0	304.31	0	3.08	SID4255460	Cc1onc(-c2ccccc2)c1C(=O)n1nnc2ccccc21	IC50		3973.37	nM			Active	UO_0000065					False	CHEMBL1738424	PUBCHEM_BIOASSAY: Factor XIIa 1536 HTS Dose Response Confirmation. (Class of assay: confirmatory) [Related pubchem assays (depositor defined):AID800]	F	BAO_0000019	assay format	Homo sapiens	None	None	None	None	CHEMBL2821	Coagulation factor XII	Homo sapiens	SINGLE PROTEIN	CHEMBL1201862	7	PubChem BioAssays			None
CHEMBL579362		0	437.53	0	2.03	SID865175	CN(Cc1ccccc1)c1nc2c(c(=O)[nH]c(=O)n2C)n1CCCSc1ncccn1	IC50	'>'	50000.0	nM			inactive	UO_0000065					False	CHEMBL1738424	PUBCHEM_BIOASSAY: Factor XIIa 1536 HTS Dose Response Confirmation. (Class of assay: confirmatory) [Related pubchem assays (depositor defined):AID800]	F	BAO_0000019	assay format	Homo sapiens	None	None	None	None	CHEMBL2821	Coagulation factor XII	Homo sapiens	SINGLE PROTEIN	CHEMBL1201862	7	PubChem BioAssays			None
CHEMBL1595251		0	280.37	0	2.48	SID842695	Cc1cc(C)c2nc(N3CCN(C)CC3)c(C#N)cc2c1	IC50	'>'	50000.0	nM			inactive	UO_0000065					False	CHEMBL1738424	PUBCHEM_BIOASSAY: Factor XIIa 1536 HTS Dose Response Confirmation. (Class of assay: confirmatory) [Related pubchem assays (depositor defined):AID800]	F	BAO_0000019	assay format	Homo sapiens	None	None	None	None	CHEMBL2821	Coagulation factor XII	Homo sapiens	SINGLE PROTEIN	CHEMBL1201862	7	PubChem BioAssays			None
CHEMBL1517549		0	367.47	0	4.61	SID26727434	COc1ccc(CN(Cc2ccc(OC)cc2)C(=O)c2cccs2)cc1	IC50	'>'	50000.0	nM			inactive	UO_0000065					False	CHEMBL1738424	PUBCHEM_BIOASSAY: Factor XIIa 1536 HTS Dose Response Confirmation. (Class of assay: confirmatory) [Related pubchem assays (depositor defined):AID800]	F	BAO_0000019	assay format	Homo sapiens	None	None	None	None	CHEMBL2821	Coagulation factor XII	Homo sapiens	SINGLE PROTEIN	CHEMBL1201862	7	PubChem BioAssays			None
CHEMBL1543729		0	279.72	0	3.23	SID3717691	Cc1noc(C)c1COC(=O)Cc1ccc(Cl)cc1	IC50	'>'	50000.0	nM			inactive	UO_0000065					False	CHEMBL1737911	PUBCHEM_BIOASSAY: Factor XIIa Dose Response Confirmation. (Class of assay: confirmatory) [Related pubchem assays (depositor defined):AID684]	F	BAO_0000019	assay format	Homo sapiens	None	None	None	None	CHEMBL2821	Coagulation factor XII	Homo sapiens	SINGLE PROTEIN	CHEMBL1201862	7	PubChem BioAssays			None
CHEMBL1531742		0	335.36	0	2.77	SID4247359	COc1ccc2c(c1)CCc1c(C(=O)NCc3cccnc3)noc1-2	IC50		3757.62	nM			Active	UO_0000065					False	CHEMBL1737911	PUBCHEM_BIOASSAY: Factor XIIa Dose Response Confirmation. (Class of assay: confirmatory) [Related pubchem assays (depositor defined):AID684]	F	BAO_0000019	assay format	Homo sapiens	None	None	None	None	CHEMBL2821	Coagulation factor XII	Homo sapiens	SINGLE PROTEIN	CHEMBL1201862	7	PubChem BioAssays			None
CHEMBL4087027		0	1960.38	None	None	73	CC(C)C[C@@H]1NC(=O)[C@H](CCC(N)=O)NC(=O)[C@H](CCCNC(=N)N)NC(=O)[C@@H]2CSCCC(=O)N3CN(CN(C3)C(=O)CCSC[C@@H](C(=O)N[C@@H](CCCNC(=N)N)C(=O)O)NC(=O)[C@H](CCCNC(=N)N)NC1=O)C(=O)CCSC[C@H](NC(=O)[C@@H](N)CCNC(=N)N)C(=O)N[C@@H](Cc1ccc(F)cc1)C(=O)N[C@@H](CCCNC(=N)N)C(=O)N[C@@H](CC(C)C)C(=O)N1CCC[C@H]1C(=O)N2	Ki	'='	1.63	nM	8.79			UO_0000065	4.48	None	None	None	False	CHEMBL3993307	Inhibition of human beta factor 12a using fluorogenic substrate Boc-Gln-Gly-Arg-AMC preincubated for 10 mins followed by addition of substrate measured every min for 30 mins	B	BAO_0000357	single protein format	Homo sapiens	None	None	None	None	CHEMBL2821	Coagulation factor XII	Homo sapiens	SINGLE PROTEIN	CHEMBL3992518	1	Scientific Literature	J Med Chem	2017	None
CHEMBL3971915		0	593.73	1	3.63	BDBM200208	CCOc1ccc(C[C@@H](NC(=O)c2ccc(C)cc2)C(=O)N[C@@H](Cc2cccnc2)C(=O)NCc2ccc(CN)cc2)cc1	IC50	'>'	10000.0	nM			356192	UO_0000065					False	CHEMBL3887818	Enzyme Assay: Human serine protease enzymes plasmin, thrombin, trypsin, Factor Xa and Factor XIIa were assayed for enzymatic activity using an appropriate fluorogenic substrate. Protease activity was measured by monitoring the accumulation of liberated fluorescence from the substrate over 5 minutes. The linear rate of fluorescence increase per minute was expressed as percentage (%) activity. The …	B	BAO_0000357	single protein format	None	None	None	None	None	CHEMBL2821	Coagulation factor XII	Homo sapiens	SINGLE PROTEIN	CHEMBL3886459	37	BindingDB Database		2016	None
[truncated: 349 more rows]
