# Supplementary material for: PyRMD Studio: A Unified Suite for Next-Generation, AI-Powered Virtual Screening
Source: J Chem Inf Model. 2026 May 19;66(11):6197–203. doi: 10.1021/acs.jcim.6c00648 (PMC13250901; doi:10.1021/acs.jcim.6c00648)
Supplement: Supplementary file 1 [file ci6c00648_si_001.zip › DATA/gcr_chembl.csv]

Molecule ChEMBL ID	Molecule Name	Molecule Max Phase	Molecular Weight	#RO5 Violations	AlogP	Compound Key	Smiles	Standard Type	Standard Relation	Standard Value	Standard Units	pChEMBL Value	Data Validity Comment	Comment	Uo Units	Ligand Efficiency BEI	Ligand Efficiency LE	Ligand Efficiency LLE	Ligand Efficiency SEI	Potential Duplicate	Assay ChEMBL ID	Assay Description	Assay Type	BAO Format ID	BAO Label	Assay Organism	Assay Tissue ChEMBL ID	Assay Tissue Name	Assay Cell Type	Assay Subcellular Fraction	Target ChEMBL ID	Target Name	Target Organism	Target Type	Document ChEMBL ID	Source ID	Source Description	Document Journal	Document Year	Cell ChEMBL ID
CHEMBL3706939		0	576.69	2	6.88	12	COc1c(O)ccc2c1-c1ccc3c(c1/C(=C/c1ccc(F)cc1S(=O)(=O)N1CCCCC1)O2)C(C)=CC(C)(C)N3	Ki	'='	94.0	nM	7.03			UO_0000065	12.18	0.23	0.15	7.98	False	CHEMBL896649	Displacement of radiolabeled Dexamethasone from glucocorticoid receptor	B	BAO_0000357	single protein format	None	None	None	None	None	CHEMBL2034	Glucocorticoid receptor	Homo sapiens	SINGLE PROTEIN	CHEMBL1149550	1	Scientific Literature	Bioorg. Med. Chem. Lett.	2007	None
CHEMBL3706933		0	445.95	1	7.22	6	COc1c(O)ccc2c1-c1ccc3c(c1/C(=C/c1ccccc1Cl)O2)C(C)=CC(C)(C)N3	Ki	'='	15.0	nM	7.82			UO_0000065	17.54	0.33	0.60	15.43	False	CHEMBL896649	Displacement of radiolabeled Dexamethasone from glucocorticoid receptor	B	BAO_0000357	single protein format	None	None	None	None	None	CHEMBL2034	Glucocorticoid receptor	Homo sapiens	SINGLE PROTEIN	CHEMBL1149550	1	Scientific Literature	Bioorg. Med. Chem. Lett.	2007	None
CHEMBL3706939		0	576.69	2	6.88	12	COc1c(O)ccc2c1-c1ccc3c(c1/C(=C/c1ccc(F)cc1S(=O)(=O)N1CCCCC1)O2)C(C)=CC(C)(C)N3	Efficacy	'='	23.0	%				UO_0000187					False	CHEMBL896646	Agonist activity at GR by GRE activation assay relative to Dexamethasone	F	BAO_0000019	assay format	None	None	None	None	None	CHEMBL2034	Glucocorticoid receptor	Homo sapiens	SINGLE PROTEIN	CHEMBL1149550	1	Scientific Literature	Bioorg. Med. Chem. Lett.	2007	None
CHEMBL3706948		0	503.60	2	8.36	21	COc1c(O)ccc2c1-c1ccc3c(c1/C(=C/c1cccc(Oc4ccccc4)c1)O2)C(C)=CC(C)(C)N3	IC50	'='	74.0	nM	7.13			UO_0000065					False	CHEMBL896648	Activity at GR assessed as repression of TNFalpha and IL 1-beta induced E-selectin response	F	BAO_0000019	assay format	None	None	None	None	None	CHEMBL2034	Glucocorticoid receptor	Homo sapiens	SINGLE PROTEIN	CHEMBL1149550	1	Scientific Literature	Bioorg. Med. Chem. Lett.	2007	None
CHEMBL3706957		0	441.53	1	6.57	30	COc1ccc(/C=C2\Oc3ccc(O)c(OC)c3-c3ccc4c(c32)C(C)=CC(C)(C)N4)cc1	Ki	'='	2.7	nM	8.57			UO_0000065	19.41	0.35	2.00	14.29	False	CHEMBL896649	Displacement of radiolabeled Dexamethasone from glucocorticoid receptor	B	BAO_0000357	single protein format	None	None	None	None	None	CHEMBL2034	Glucocorticoid receptor	Homo sapiens	SINGLE PROTEIN	CHEMBL1149550	1	Scientific Literature	Bioorg. Med. Chem. Lett.	2007	None
CHEMBL3706942		0	503.57	2	6.83	15	COCOCc1cc(F)ccc1/C=C1\Oc2ccc(O)c(OC)c2-c2ccc3c(c21)C(C)=CC(C)(C)N3	Ki	'='	0.6	nM	9.22			UO_0000065	18.31	0.34	2.39	13.33	False	CHEMBL896649	Displacement of radiolabeled Dexamethasone from glucocorticoid receptor	B	BAO_0000357	single protein format	None	None	None	None	None	CHEMBL2034	Glucocorticoid receptor	Homo sapiens	SINGLE PROTEIN	CHEMBL1149550	1	Scientific Literature	Bioorg. Med. Chem. Lett.	2007	None
CHEMBL336353		0	426.54	1	7.06	15	CC1=CC(C)(C)Nc2ccc3c(c21)/C(=C/c1ccccc1N(C)C)Oc1ccc(F)cc1-3	Ki	'='	493.0	nM	6.31			UO_0000065	14.79	0.27	-0.75	25.74	False	CHEMBL681751	Inhibition of Dexamethasone binding to human glucocorticoid receptor expressed in baculovirus SF-12 cells	B	BAO_0000219	cell-based format	Homo sapiens	None	None	SF-12	None	CHEMBL2034	Glucocorticoid receptor	Homo sapiens	SINGLE PROTEIN	CHEMBL1145087	1	Scientific Literature	J. Med. Chem.	2003	None
CHEMBL336353		0	426.54	1	7.06	15	CC1=CC(C)(C)Nc2ccc3c(c21)/C(=C/c1ccccc1N(C)C)Oc1ccc(F)cc1-3	IC50	'='	320.0	nM	6.50			UO_0000065	15.23	0.28	-0.57	26.51	False	CHEMBL685254	Inhibition of human glucocorticoid receptor at 10e-12 to 10e-5 M	B	BAO_0000357	single protein format	Homo sapiens	None	None	None	None	CHEMBL2034	Glucocorticoid receptor	Homo sapiens	SINGLE PROTEIN	CHEMBL1145087	1	Scientific Literature	J. Med. Chem.	2003	None
CHEMBL244972		0	511.64	2	5.56	4h	CN(C)c1ccc([C@H]2C[C@@]3(C)[C@@H](CC[C@@]3(O)C#Cc3cccc(F)c3)[C@@H]3OCC4=CC(=O)CCC4=C32)cc1	IC50	'='	56.6	nM	7.25			UO_0000065					False	CHEMBL892690	Antagonist activity at human glucocorticoid receptor assessed as inhibition of corticoid-induced transcription in human A549 cells by GRE-linked luciferase reporter gene assay	F	BAO_0000219	cell-based format	Homo sapiens	None	None	A549	None	CHEMBL2034	Glucocorticoid receptor	Homo sapiens	SINGLE PROTEIN	CHEMBL1147216	1	Scientific Literature	Bioorg. Med. Chem. Lett.	2007	CHEMBL3307651
CHEMBL397919		0	474.58	1	6.83	22	COc1c(O)ccc2c1-c1ccc3c(c1/C(=C/c1sccc1/C(C)=N/O)O2)C(C)=CC(C)(C)N3	EC50	'='	5.0	nM	8.30			UO_0000065					False	CHEMBL896154	Agonist activity at human GR expressed in CV1 cells by GRE activation assay	F	BAO_0000219	cell-based format	Homo sapiens	None	None	CV-1	None	CHEMBL2034	Glucocorticoid receptor	Homo sapiens	SINGLE PROTEIN	CHEMBL1148778	1	Scientific Literature	J. Med. Chem.	2007	CHEMBL3308033
CHEMBL428922		0	485.65	1	8.44	29	CC/C=C(\C)c1ccsc1/C=C1\Oc2ccc(O)c(OC)c2-c2ccc3c(c21)C(C)=CC(C)(C)N3	Efficacy	'='	20.0	%				UO_0000187					False	CHEMBL896155	Agonist efficacy at human GR expressed in CV1 cells by GRE activation assay relative to Dexamethasone	F	BAO_0000219	cell-based format	Homo sapiens	None	None	CV-1	None	CHEMBL2034	Glucocorticoid receptor	Homo sapiens	SINGLE PROTEIN	CHEMBL1148778	1	Scientific Literature	J. Med. Chem.	2007	CHEMBL3308033
CHEMBL428922		0	485.65	1	8.44	29	CC/C=C(\C)c1ccsc1/C=C1\Oc2ccc(O)c(OC)c2-c2ccc3c(c21)C(C)=CC(C)(C)N3	IC50	'='	6.1	nM	8.21			UO_0000065	16.91	0.32	-0.23	16.20	False	CHEMBL896156	Activity at human GR expressed in NHDFneo cells assessed as inhibition of IL-6 production	B	BAO_0000219	cell-based format	Homo sapiens	None	None	NHDFneo	None	CHEMBL2034	Glucocorticoid receptor	Homo sapiens	SINGLE PROTEIN	CHEMBL1148778	1	Scientific Literature	J. Med. Chem.	2007	None
CHEMBL244714		0	502.64	2	7.39	24	CCO/N=C(\C)c1ccsc1/C=C1\Oc2ccc(O)c(OC)c2-c2ccc3c(c21)C(C)=CC(C)(C)N3	Efficacy	'='	104.0	%				UO_0000187					False	CHEMBL896157	Absolute efficacy at human GR expressed in NHDFneo cells assessed as repression of IL-6 production relative to Dexamethasone	B	BAO_0000219	cell-based format	Homo sapiens	None	None	NHDFneo	None	CHEMBL2034	Glucocorticoid receptor	Homo sapiens	SINGLE PROTEIN	CHEMBL1148778	1	Scientific Literature	J. Med. Chem.	2007	None
CHEMBL219290		0	387.37	0	3.66	17	COc1ccc(F)cc1C(C)(C)CC(O)(Cn1ccc(=O)cc1)C(F)(F)F	IC50	'>'	2000.0	nM				UO_0000065					False	CHEMBL909349	Inhibition of tetramethylrhodamine labeled dexamethasone binding to GR by FP assay	B	BAO_0000357	single protein format	None	None	None	None	None	CHEMBL2034	Glucocorticoid receptor	Homo sapiens	SINGLE PROTEIN	CHEMBL1138857	1	Scientific Literature	J. Med. Chem.	2006	None
CHEMBL386916		0	438.42	0	4.21	29	COc1ccc(F)cc1C(C)(C)CC(O)(Cn1ccc(=O)c2cnccc21)C(F)(F)F	IC50	'='	34.0	nM	7.47			UO_0000065	17.04	0.33	3.26	11.61	False	CHEMBL909349	Inhibition of tetramethylrhodamine labeled dexamethasone binding to GR by FP assay	B	BAO_0000357	single protein format	None	None	None	None	None	CHEMBL2034	Glucocorticoid receptor	Homo sapiens	SINGLE PROTEIN	CHEMBL1138857	1	Scientific Literature	J. Med. Chem.	2006	None
CHEMBL3706940		0	459.52	1	6.20	13	COc1c(O)ccc2c1-c1ccc3c(c1/C(=C/c1ccc(F)cc1CO)O2)C(C)=CC(C)(C)N3	IC50	'='	89.0	nM	7.05			UO_0000065					False	CHEMBL896647	Antagonist activity at GR assessed as inhibition of dexamethasone-induced GRE activation	F	BAO_0000019	assay format	None	None	None	None	None	CHEMBL2034	Glucocorticoid receptor	Homo sapiens	SINGLE PROTEIN	CHEMBL1149550	1	Scientific Literature	Bioorg. Med. Chem. Lett.	2007	None
CHEMBL3706937		0	514.64	2	7.55	10	CCN(CC)Cc1cc(F)ccc1/C=C1\Oc2ccc(O)c(OC)c2-c2ccc3c(c21)C(C)=CC(C)(C)N3	IC50	'='	85.0	nM	7.07			UO_0000065					False	CHEMBL896647	Antagonist activity at GR assessed as inhibition of dexamethasone-induced GRE activation	F	BAO_0000019	assay format	None	None	None	None	None	CHEMBL2034	Glucocorticoid receptor	Homo sapiens	SINGLE PROTEIN	CHEMBL1149550	1	Scientific Literature	Bioorg. Med. Chem. Lett.	2007	None
CHEMBL3706934		0	425.53	1	6.87	7	COc1c(O)ccc2c1-c1ccc3c(c1/C(=C/c1ccccc1C)O2)C(C)=CC(C)(C)N3	IC50	'='	0.4	nM	9.40			UO_0000065					False	CHEMBL896647	Antagonist activity at GR assessed as inhibition of dexamethasone-induced GRE activation	F	BAO_0000019	assay format	None	None	None	None	None	CHEMBL2034	Glucocorticoid receptor	Homo sapiens	SINGLE PROTEIN	CHEMBL1149550	1	Scientific Literature	Bioorg. Med. Chem. Lett.	2007	None
CHEMBL3706938		0	540.64	2	7.33	11	COc1c(O)ccc2c1-c1ccc3c(c1/C(=C/c1ccc(F)cc1C(=O)N1CCCCC1)O2)C(C)=CC(C)(C)N3	Efficacy	'='	95.0	%				UO_0000187					False	CHEMBL896648	Activity at GR assessed as repression of TNFalpha and IL 1-beta induced E-selectin response	F	BAO_0000019	assay format	None	None	None	None	None	CHEMBL2034	Glucocorticoid receptor	Homo sapiens	SINGLE PROTEIN	CHEMBL1149550	1	Scientific Literature	Bioorg. Med. Chem. Lett.	2007	None
CHEMBL3706962		0	426.52	1	6.27	36	COc1c(O)ccc2c1-c1ccc3c(c1/C(=C/c1cccc(C)n1)O2)C(C)=CC(C)(C)N3	EC50	'='	0.7	nM	9.15			UO_0000065					False	CHEMBL896645	Agonist activity at GR by GRE activation assay	F	BAO_0000019	assay format	None	None	None	None	None	CHEMBL2034	Glucocorticoid receptor	Homo sapiens	SINGLE PROTEIN	CHEMBL1149550	1	Scientific Literature	Bioorg. Med. Chem. Lett.	2007	None
CHEMBL3706960		0	487.53	1	6.57	33	COc1c(O)ccc2c1-c1ccc3c(c1/C(=C/c1cc(F)cc4c1OCOC4)O2)C(C)=CC(C)(C)N3	EC50	'='	0.2	nM	9.70			UO_0000065					False	CHEMBL896645	Agonist activity at GR by GRE activation assay	F	BAO_0000019	assay format	None	None	None	None	None	CHEMBL2034	Glucocorticoid receptor	Homo sapiens	SINGLE PROTEIN	CHEMBL1149550	1	Scientific Literature	Bioorg. Med. Chem. Lett.	2007	None
CHEMBL3706961		0	486.57	1	6.17	35	COc1c(O)ccc2c1-c1ccc3c(c1/C(=C/c1oc(C)cc1C(=O)N(C)C)O2)C(C)=CC(C)(C)N3	Efficacy	'='	104.0	%				UO_0000187					False	CHEMBL896646	Agonist activity at GR by GRE activation assay relative to Dexamethasone	F	BAO_0000019	assay format	None	None	None	None	None	CHEMBL2034	Glucocorticoid receptor	Homo sapiens	SINGLE PROTEIN	CHEMBL1149550	1	Scientific Literature	Bioorg. Med. Chem. Lett.	2007	None
CHEMBL3706953		0	439.56	1	7.13	26	CCc1ccc(/C=C2\Oc3ccc(O)c(OC)c3-c3ccc4c(c32)C(C)=CC(C)(C)N4)cc1	Efficacy	'='	54.0	%				UO_0000187					False	CHEMBL896646	Agonist activity at GR by GRE activation assay relative to Dexamethasone	F	BAO_0000019	assay format	None	None	None	None	None	CHEMBL2034	Glucocorticoid receptor	Homo sapiens	SINGLE PROTEIN	CHEMBL1149550	1	Scientific Literature	Bioorg. Med. Chem. Lett.	2007	None
CHEMBL3706960		0	487.53	1	6.57	33	COc1c(O)ccc2c1-c1ccc3c(c1/C(=C/c1cc(F)cc4c1OCOC4)O2)C(C)=CC(C)(C)N3	IC50	'='	0.7	nM	9.15			UO_0000065					False	CHEMBL896648	Activity at GR assessed as repression of TNFalpha and IL 1-beta induced E-selectin response	F	BAO_0000019	assay format	None	None	None	None	None	CHEMBL2034	Glucocorticoid receptor	Homo sapiens	SINGLE PROTEIN	CHEMBL1149550	1	Scientific Literature	Bioorg. Med. Chem. Lett.	2007	None
CHEMBL3706956		0	427.50	1	6.27	29	COc1c(O)ccc2c1-c1ccc3c(c1/C(=C/c1ccc(O)cc1)O2)C(C)=CC(C)(C)N3	Efficacy	'='	96.0	%				UO_0000187					False	CHEMBL896648	Activity at GR assessed as repression of TNFalpha and IL 1-beta induced E-selectin response	F	BAO_0000019	assay format	None	None	None	None	None	CHEMBL2034	Glucocorticoid receptor	Homo sapiens	SINGLE PROTEIN	CHEMBL1149550	1	Scientific Literature	Bioorg. Med. Chem. Lett.	2007	None
CHEMBL3706951		0	445.95	1	7.22	24	COc1c(O)ccc2c1-c1ccc3c(c1/C(=C/c1ccc(Cl)cc1)O2)C(C)=CC(C)(C)N3	Ki	'='	1.7	nM	8.77			UO_0000065	19.66	0.37	1.55	17.29	False	CHEMBL896649	Displacement of radiolabeled Dexamethasone from glucocorticoid receptor	B	BAO_0000357	single protein format	None	None	None	None	None	CHEMBL2034	Glucocorticoid receptor	Homo sapiens	SINGLE PROTEIN	CHEMBL1149550	1	Scientific Literature	Bioorg. Med. Chem. Lett.	2007	None
CHEMBL3126937		0	464.51	1	5.21	29	Cc1ccc(F)cc1C(C)(C)CC(O)(Cc1cc2nc(N3CCCC3)ncc2[nH]1)C(F)(F)F	IC50	'='	18.0	nM	7.75			UO_0000065	16.67	0.32	2.53	11.91	False	CHEMBL3129511	Competitive binding affinity to glucocorticoid receptor (unknown origin) expressed in baculovirus-infected cell system after 1 hr by fluorescence polarization assay in presence of tetramethylrhodamine-labeled dexamethasone	B	BAO_0000019	assay format	Homo sapiens	None	None	None	None	CHEMBL2034	Glucocorticoid receptor	Homo sapiens	SINGLE PROTEIN	CHEMBL3124926	1	Scientific Literature	J. Med. Chem.	2014	None
CHEMBL3126933		0	471.50	1	6.28	24b	Cc1ccc(F)cc1C(C)(C)CC(O)(Cc1cc2nc(-c3ccccc3)cnc2[nH]1)C(F)(F)F	IC50	'='	11.0	nM	7.96			UO_0000065	16.88	0.32	1.68	12.88	False	CHEMBL3129511	Competitive binding affinity to glucocorticoid receptor (unknown origin) expressed in baculovirus-infected cell system after 1 hr by fluorescence polarization assay in presence of tetramethylrhodamine-labeled dexamethasone	B	BAO_0000019	assay format	Homo sapiens	None	None	None	None	CHEMBL2034	Glucocorticoid receptor	Homo sapiens	SINGLE PROTEIN	CHEMBL3124926	1	Scientific Literature	J. Med. Chem.	2014	None
CHEMBL257461		0	508.62	1	3.36	77	O=S(=O)(c1ccccc1)N1CCC2=Cc3c(cnn3-c3ccc(F)cc3)C[C@]2(CN2CCOCC2)C1	Ki	'='	0.6	nM	9.22			UO_0000065	18.13	0.35	5.86	13.63	False	CHEMBL950162	Displacement of [3H]dexamethasone from human recombinant GR	B	BAO_0000357	single protein format	Homo sapiens	None	None	None	None	CHEMBL2034	Glucocorticoid receptor	Homo sapiens	SINGLE PROTEIN	CHEMBL1142367	1	Scientific Literature	Bioorg. Med. Chem. Lett.	2008	None
CHEMBL270668		0	511.62	1	4.00	50	COCCOC[C@]12Cc3cnn(-c4ccc(F)cc4)c3C=C1CCN(S(=O)(=O)c1ccc(C)cc1)C2	Ki	'='	1.2	nM	8.92			UO_0000065					False	CHEMBL950163	Antagonist activity at GR in SW1353/MMTV5 cells assessed as inhibition of dexamethasone-induced luciferase expression	F	BAO_0000219	cell-based format	None	None	None	SW1353/MMTV5	None	CHEMBL2034	Glucocorticoid receptor	Homo sapiens	SINGLE PROTEIN	CHEMBL1142367	1	Scientific Literature	Bioorg. Med. Chem. Lett.	2008	None
CHEMBL403173		0	468.55	1	5.62	18	Fc1ccc(CC23Cc4cnn(-c5ccc(F)cc5)c4C=C2CCN(Cc2ccccn2)C3)cc1	Ki	'='	390.0	nM	6.41			UO_0000065					False	CHEMBL950163	Antagonist activity at GR in SW1353/MMTV5 cells assessed as inhibition of dexamethasone-induced luciferase expression	F	BAO_0000219	cell-based format	None	None	None	SW1353/MMTV5	None	CHEMBL2034	Glucocorticoid receptor	Homo sapiens	SINGLE PROTEIN	CHEMBL1142367	1	Scientific Literature	Bioorg. Med. Chem. Lett.	2008	None
CHEMBL3126945		0	439.87	0	4.75	37	CC(C)(CC(O)(Cc1cc2ncncc2[nH]1)C(F)(F)F)c1cc(Cl)cc2c1OCC2	IC50	'='	13.0	nM	7.89			UO_0000065	17.93	0.36	3.14	11.10	False	CHEMBL3132583	Transrepression activity at glucocorticoid receptor in human fibroblasts assessed as inhibition of IL-1-induced IL-6 production after 18 to 24 hrs	B	BAO_0000357	single protein format	Homo sapiens	None	None	None	None	CHEMBL2034	Glucocorticoid receptor	Homo sapiens	SINGLE PROTEIN	CHEMBL3124926	1	Scientific Literature	J. Med. Chem.	2014	None
CHEMBL131855		0	294.42	1	5.20	6k	CC1=CC(C)(C)Nc2ccc(-c3sc(C#N)cc3C)cc21	IC50	'='	780.0	nM	6.11			UO_0000065					False	CHEMBL681739	Cross-reactivity as binding to human glucocorticoid receptor (hGR)	F	BAO_0000019	assay format	Homo sapiens	None	None	None	None	CHEMBL2034	Glucocorticoid receptor	Homo sapiens	SINGLE PROTEIN	CHEMBL1133403	1	Scientific Literature	Bioorg. Med. Chem. Lett.	2000	None
CHEMBL510868		0	800.02	2	3.31	3	CC(C)C[C@](CCO)(C[C@H](O)CNC(=O)COCCOCCNC(=O)[C@@]1(O)[C@H](C)C[C@H]2[C@@H]3CCC4=CC(=O)C=C[C@]4(C)[C@@]3(F)[C@@H](O)C[C@@]21C)NCc1ccccc1	EC50	'='	2500.0	nM	5.60			UO_0000065	7.00	0.13	2.29	3.00	False	CHEMBL962763	Transcriptional activation of Gal4(1-147) tagged glucocorticoid receptor in human HeLa cells by luciferase reporter gene assay relative to OxDex-AEEA	B	BAO_0000219	cell-based format	Homo sapiens	None	None	HeLa	None	CHEMBL2034	Glucocorticoid receptor	Homo sapiens	SINGLE PROTEIN	CHEMBL1140985	1	Scientific Literature	Bioorg. Med. Chem.	2009	CHEMBL3308376
CHEMBL452384		0	848.07	2	5.13	6	CC(C)C[C@]1(CCO)C[C@H](CNC(=O)COCCOCCNC(=O)[C@@]2(O)[C@H](C)C[C@H]3[C@@H]4CCC5=CC(=O)C=C[C@]5(C)[C@@]4(F)[C@@H](O)C[C@@]32C)ON1Cc1ccc2ccccc2c1	FC	'='	5.0										False	CHEMBL960411	Transcriptional activation of Gal4(1-147) tagged glucocorticoid receptor in human HeLa cells at 10 uM by luciferase reporter gene assay relative to OxDex-AEEA	B	BAO_0000219	cell-based format	Homo sapiens	None	None	HeLa	None	CHEMBL2034	Glucocorticoid receptor	Homo sapiens	SINGLE PROTEIN	CHEMBL1140985	1	Scientific Literature	Bioorg. Med. Chem.	2009	CHEMBL3308376
CHEMBL3706932		0	429.49	1	6.70	5	COc1c(O)ccc2c1-c1ccc3c(c1/C(=C/c1ccccc1F)O2)C(C)=CC(C)(C)N3	Ki	'='	0.8	nM	9.10			UO_0000065	21.18	0.39	2.40	17.94	False	CHEMBL896649	Displacement of radiolabeled Dexamethasone from glucocorticoid receptor	B	BAO_0000357	single protein format	None	None	None	None	None	CHEMBL2034	Glucocorticoid receptor	Homo sapiens	SINGLE PROTEIN	CHEMBL1149550	1	Scientific Literature	Bioorg. Med. Chem. Lett.	2007	None
CHEMBL131	PREDNISOLONE	4	360.45	0	1.56	prednisolone	C[C@]12C[C@H](O)[C@H]3[C@@H](CCC4=CC(=O)C=C[C@@]43C)[C@@H]1CC[C@]2(O)C(=O)CO	EC50	'='	5.3	nM	8.28			UO_0000065					True	CHEMBL896645	Agonist activity at GR by GRE activation assay	F	BAO_0000019	assay format	None	None	None	None	None	CHEMBL2034	Glucocorticoid receptor	Homo sapiens	SINGLE PROTEIN	CHEMBL1149550	1	Scientific Literature	Bioorg. Med. Chem. Lett.	2007	None
CHEMBL3706933		0	445.95	1	7.22	6	COc1c(O)ccc2c1-c1ccc3c(c1/C(=C/c1ccccc1Cl)O2)C(C)=CC(C)(C)N3	Efficacy	'='	22.0	%				UO_0000187					False	CHEMBL896646	Agonist activity at GR by GRE activation assay relative to Dexamethasone	F	BAO_0000019	assay format	None	None	None	None	None	CHEMBL2034	Glucocorticoid receptor	Homo sapiens	SINGLE PROTEIN	CHEMBL1149550	1	Scientific Literature	Bioorg. Med. Chem. Lett.	2007	None
CHEMBL3706939		0	576.69	2	6.88	12	COc1c(O)ccc2c1-c1ccc3c(c1/C(=C/c1ccc(F)cc1S(=O)(=O)N1CCCCC1)O2)C(C)=CC(C)(C)N3	IC50	'='	6.6	nM	8.18			UO_0000065					False	CHEMBL896647	Antagonist activity at GR assessed as inhibition of dexamethasone-induced GRE activation	F	BAO_0000019	assay format	None	None	None	None	None	CHEMBL2034	Glucocorticoid receptor	Homo sapiens	SINGLE PROTEIN	CHEMBL1149550	1	Scientific Literature	Bioorg. Med. Chem. Lett.	2007	None
CHEMBL131	PREDNISOLONE	4	360.45	0	1.56	prednisolone	C[C@]12C[C@H](O)[C@H]3[C@@H](CCC4=CC(=O)C=C[C@@]43C)[C@@H]1CC[C@]2(O)C(=O)CO	IC50	'>'	1000.0	nM		Potential transcription error		UO_0000065					True	CHEMBL896647	Antagonist activity at GR assessed as inhibition of dexamethasone-induced GRE activation	F	BAO_0000019	assay format	None	None	None	None	None	CHEMBL2034	Glucocorticoid receptor	Homo sapiens	SINGLE PROTEIN	CHEMBL1149550	1	Scientific Literature	Bioorg. Med. Chem. Lett.	2007	None
CHEMBL3706934		0	425.53	1	6.87	7	COc1c(O)ccc2c1-c1ccc3c(c1/C(=C/c1ccccc1C)O2)C(C)=CC(C)(C)N3	IC50	'='	1.0	nM	9.00			UO_0000065					False	CHEMBL896648	Activity at GR assessed as repression of TNFalpha and IL 1-beta induced E-selectin response	F	BAO_0000019	assay format	None	None	None	None	None	CHEMBL2034	Glucocorticoid receptor	Homo sapiens	SINGLE PROTEIN	CHEMBL1149550	1	Scientific Literature	Bioorg. Med. Chem. Lett.	2007	None
CHEMBL3706962		0	426.52	1	6.27	36	COc1c(O)ccc2c1-c1ccc3c(c1/C(=C/c1cccc(C)n1)O2)C(C)=CC(C)(C)N3	Efficacy	'='	24.0	%				UO_0000187					False	CHEMBL896646	Agonist activity at GR by GRE activation assay relative to Dexamethasone	F	BAO_0000019	assay format	None	None	None	None	None	CHEMBL2034	Glucocorticoid receptor	Homo sapiens	SINGLE PROTEIN	CHEMBL1149550	1	Scientific Literature	Bioorg. Med. Chem. Lett.	2007	None
CHEMBL3706956		0	427.50	1	6.27	29	COc1c(O)ccc2c1-c1ccc3c(c1/C(=C/c1ccc(O)cc1)O2)C(C)=CC(C)(C)N3	IC50	'='	0.4	nM	9.40			UO_0000065					False	CHEMBL896647	Antagonist activity at GR assessed as inhibition of dexamethasone-induced GRE activation	F	BAO_0000019	assay format	None	None	None	None	None	CHEMBL2034	Glucocorticoid receptor	Homo sapiens	SINGLE PROTEIN	CHEMBL1149550	1	Scientific Literature	Bioorg. Med. Chem. Lett.	2007	None
CHEMBL3706944		0	479.50	1	7.58	17	COc1c(O)ccc2c1-c1ccc3c(c1/C(=C/c1cccc(C(F)(F)F)c1)O2)C(C)=CC(C)(C)N3	Efficacy	'='	97.0	%				UO_0000187					False	CHEMBL896647	Antagonist activity at GR assessed as inhibition of dexamethasone-induced GRE activation	F	BAO_0000019	assay format	None	None	None	None	None	CHEMBL2034	Glucocorticoid receptor	Homo sapiens	SINGLE PROTEIN	CHEMBL1149550	1	Scientific Literature	Bioorg. Med. Chem. Lett.	2007	None
CHEMBL3706950		0	488.59	1	7.63	23	COc1c(O)ccc2c1-c1ccc3c(c1/C(=C/c1cccc(-c4cccnc4)c1)O2)C(C)=CC(C)(C)N3	Efficacy	'='	99.0	%				UO_0000187					False	CHEMBL896648	Activity at GR assessed as repression of TNFalpha and IL 1-beta induced E-selectin response	F	BAO_0000019	assay format	None	None	None	None	None	CHEMBL2034	Glucocorticoid receptor	Homo sapiens	SINGLE PROTEIN	CHEMBL1149550	1	Scientific Literature	Bioorg. Med. Chem. Lett.	2007	None
CHEMBL3706945		0	487.60	1	8.23	18	COc1c(O)ccc2c1-c1ccc3c(c1/C(=C/c1cccc(-c4ccccc4)c1)O2)C(C)=CC(C)(C)N3	IC50	'='	12.0	nM	7.92			UO_0000065					False	CHEMBL896648	Activity at GR assessed as repression of TNFalpha and IL 1-beta induced E-selectin response	F	BAO_0000019	assay format	None	None	None	None	None	CHEMBL2034	Glucocorticoid receptor	Homo sapiens	SINGLE PROTEIN	CHEMBL1149550	1	Scientific Literature	Bioorg. Med. Chem. Lett.	2007	None
CHEMBL3706944		0	479.50	1	7.58	17	COc1c(O)ccc2c1-c1ccc3c(c1/C(=C/c1cccc(C(F)(F)F)c1)O2)C(C)=CC(C)(C)N3	IC50	'='	4.1	nM	8.39			UO_0000065					False	CHEMBL896648	Activity at GR assessed as repression of TNFalpha and IL 1-beta induced E-selectin response	F	BAO_0000019	assay format	None	None	None	None	None	CHEMBL2034	Glucocorticoid receptor	Homo sapiens	SINGLE PROTEIN	CHEMBL1149550	1	Scientific Literature	Bioorg. Med. Chem. Lett.	2007	None
CHEMBL3706949		0	493.63	1	8.29	22	COc1c(O)ccc2c1-c1ccc3c(c1/C(=C/c1cccc(-c4ccsc4)c1)O2)C(C)=CC(C)(C)N3	IC50	'='	1.4	nM	8.85			UO_0000065					False	CHEMBL896648	Activity at GR assessed as repression of TNFalpha and IL 1-beta induced E-selectin response	F	BAO_0000019	assay format	None	None	None	None	None	CHEMBL2034	Glucocorticoid receptor	Homo sapiens	SINGLE PROTEIN	CHEMBL1149550	1	Scientific Literature	Bioorg. Med. Chem. Lett.	2007	None
CHEMBL463997		0	334.46	0	3.37	2	C[C@@]12CCC[C@@](C)(C(=O)O)[C@H]1CC[C@@]13C[C@@](O)(CC[C@H]12)[C@@]1(CO1)C3	Ratio	'='	0.69										False	CHEMBL976683	Agonist activity at glucocorticoid receptor transfected in mouse RAW264.7 cells assessed as firefly/renilla luciferase ratio at 10 uM by dual liciferase reporter assay	F	BAO_0000219	cell-based format	None	None	None	RAW264.7	None	CHEMBL2034	Glucocorticoid receptor	Homo sapiens	SINGLE PROTEIN	CHEMBL1158081	1	Scientific Literature	J. Nat. Prod.	2006	CHEMBL3307977
CHEMBL243656		0	515.55	2	7.22	15	COc1c(O)ccc2c1-c1ccc3c(c1/C(=C/c1sccc1C(O)C(F)(F)F)O2)C(C)=CC(C)(C)N3	Activity						Active						False	CHEMBL896173	Antagonist activity at human GR expressed in H4IIEC3 cells by tyrosine amino transferase GRE activation assay	F	BAO_0000219	cell-based format	Homo sapiens	None	None	H4IIEC3	None	CHEMBL2034	Glucocorticoid receptor	Homo sapiens	SINGLE PROTEIN	CHEMBL1148778	1	Scientific Literature	J. Med. Chem.	2007	None
CHEMBL2426156		0	481.60	1	7.29	10	CC(C)(C(=O)Nc1nccs1)C(c1ccccc1)c1cc(-c2ccc(F)cc2)c2ncccc2c1	Ki	'='	285.0	nM	6.54			UO_0000065	13.59	0.26	-0.74	11.93	False	CHEMBL2428100	Binding affinity to glucocorticoid receptor-LBD (unknown origin) by fluorescence polarization assay	B	BAO_0000357	single protein format	Homo sapiens	None	None	None	None	CHEMBL2034	Glucocorticoid receptor	Homo sapiens	SINGLE PROTEIN	CHEMBL2424642	1	Scientific Literature	Bioorg. Med. Chem. Lett.	2013	None
CHEMBL2426138		0	471.56	1	5.79	14	CC(C)(C(=O)Nc1nncs1)C(c1ccccc1)c1ccc2c(-c3ccc(F)cc3)ncn2c1	Efficacy	'='	68.0	%				UO_0000187					False	CHEMBL2428098	Transrepression of glucocorticoid receptor in human A549 cells assessed as inhibition of PMA-induced AP-1 activity by luciferase reporter gene assay relative to dexamethasone	B	BAO_0000219	cell-based format	Homo sapiens	None	None	A549	None	CHEMBL2034	Glucocorticoid receptor	Homo sapiens	SINGLE PROTEIN	CHEMBL2424642	1	Scientific Literature	Bioorg. Med. Chem. Lett.	2013	CHEMBL3307651
CHEMBL2426140		0	453.57	1	5.65	16	CC(C)(C(=O)Nc1nncs1)C(c1ccccc1)c1ccn2c(-c3ccccc3)ncc2c1	Efficacy	'='	66.0	%				UO_0000187					False	CHEMBL2428098	Transrepression of glucocorticoid receptor in human A549 cells assessed as inhibition of PMA-induced AP-1 activity by luciferase reporter gene assay relative to dexamethasone	B	BAO_0000219	cell-based format	Homo sapiens	None	None	A549	None	CHEMBL2034	Glucocorticoid receptor	Homo sapiens	SINGLE PROTEIN	CHEMBL2424642	1	Scientific Literature	Bioorg. Med. Chem. Lett.	2013	CHEMBL3307651
CHEMBL2426147		0	489.55	1	5.93	24	CC(C)(C(=O)Nc1nncs1)C(c1ccccc1)c1ccc2c(-c3ccc(F)cc3F)ncn2c1	Efficacy	'='	61.0	%				UO_0000187					False	CHEMBL2428096	Transactivation of GR-LBD expressed in human HeLa cells co-expressing GAL4-DBD by luciferase reporter gene assayrelative to dexamethasone	A	BAO_0000219	cell-based format	Homo sapiens	None	None	HeLa	None	CHEMBL2034	Glucocorticoid receptor	Homo sapiens	SINGLE PROTEIN	CHEMBL2424642	1	Scientific Literature	Bioorg. Med. Chem. Lett.	2013	CHEMBL3308376
CHEMBL2426138		0	471.56	1	5.79	14	CC(C)(C(=O)Nc1nncs1)C(c1ccccc1)c1ccc2c(-c3ccc(F)cc3)ncn2c1	EC50	'='	36.0	nM	7.44			UO_0000065	15.79	0.30	1.65	10.31	False	CHEMBL2428099	Transrepression of glucocorticoid receptor in human A549 cells assessed as inhibition of PMA-induced AP-1 activity by luciferase reporter gene assay	B	BAO_0000219	cell-based format	Homo sapiens	None	None	A549	None	CHEMBL2034	Glucocorticoid receptor	Homo sapiens	SINGLE PROTEIN	CHEMBL2424642	1	Scientific Literature	Bioorg. Med. Chem. Lett.	2013	CHEMBL3307651
CHEMBL2426140		0	453.57	1	5.65	16	CC(C)(C(=O)Nc1nncs1)C(c1ccccc1)c1ccn2c(-c3ccccc3)ncc2c1	Efficacy	'='	34.0	%				UO_0000187					False	CHEMBL2428098	Transrepression of glucocorticoid receptor in human A549 cells assessed as inhibition of PMA-induced AP-1 activity by luciferase reporter gene assay relative to dexamethasone	B	BAO_0000219	cell-based format	Homo sapiens	None	None	A549	None	CHEMBL2034	Glucocorticoid receptor	Homo sapiens	SINGLE PROTEIN	CHEMBL2424642	1	Scientific Literature	Bioorg. Med. Chem. Lett.	2013	CHEMBL3307651
CHEMBL2426142		0	478.58	1	5.52	19	CC(C)(C(=O)Nc1nncs1)C(c1ccccc1)c1ccc2c(-c3cccc(C#N)c3)ncn2c1	Efficacy	'='	32.0	%				UO_0000187					False	CHEMBL2428098	Transrepression of glucocorticoid receptor in human A549 cells assessed as inhibition of PMA-induced AP-1 activity by luciferase reporter gene assay relative to dexamethasone	B	BAO_0000219	cell-based format	Homo sapiens	None	None	A549	None	CHEMBL2034	Glucocorticoid receptor	Homo sapiens	SINGLE PROTEIN	CHEMBL2424642	1	Scientific Literature	Bioorg. Med. Chem. Lett.	2013	CHEMBL3307651
CHEMBL2426140		0	453.57	1	5.65	16	CC(C)(C(=O)Nc1nncs1)C(c1ccccc1)c1ccn2c(-c3ccccc3)ncc2c1	Efficacy	'='	30.0	%				UO_0000187					False	CHEMBL2428096	Transactivation of GR-LBD expressed in human HeLa cells co-expressing GAL4-DBD by luciferase reporter gene assayrelative to dexamethasone	A	BAO_0000219	cell-based format	Homo sapiens	None	None	HeLa	None	CHEMBL2034	Glucocorticoid receptor	Homo sapiens	SINGLE PROTEIN	CHEMBL2424642	1	Scientific Literature	Bioorg. Med. Chem. Lett.	2013	CHEMBL3308376
CHEMBL2426125		0	457.59	1	6.49	3d	CC(C)(C)C(=O)NCC(C)(C)[C@@H](c1ccccc1)c1ccc2c(cnn2-c2ccc(F)cc2)c1	Activity						Active						False	CHEMBL2427913	Partial agonist activity at glucocorticoid receptor (unknown origin) by fluorescence assay	B	BAO_0000357	single protein format	Homo sapiens	None	None	None	None	CHEMBL2034	Glucocorticoid receptor	Homo sapiens	SINGLE PROTEIN	CHEMBL2424625	1	Scientific Literature	Bioorg. Med. Chem. Lett.	2013	None
CHEMBL49873		0	401.55	1	7.15	33 (+)-syn	COc1cccc2c1-c1ccc3c(c1[C@@H]([C@H]1C=C(C)CCC1)O2)C(C)=CC(C)(C)N3	Efficacy	'='	49.0	%				UO_0000187					False	CHEMBL656112	Repression of transcriptional activity in CV-1 cells expressing glucocorticoid receptor compared to Dexamethasone	F	BAO_0000219	cell-based format	Homo sapiens	None	None	CV-1	None	CHEMBL2034	Glucocorticoid receptor	Homo sapiens	SINGLE PROTEIN	CHEMBL1147494	1	Scientific Literature	Bioorg. Med. Chem. Lett.	2004	CHEMBL3308033
CHEMBL364368		0	443.59	0	4.93	3	C#C[C@]1(O)CC[C@H]2[C@@H]3CCC4=CC(=O)CCC4=C3[C@@H](c3ccc(N(C)C(C)=O)cc3)C[C@@]21C	Ki	'='	0.4	nM	9.40			UO_0000065	21.19	0.39	4.47	16.31	False	CHEMBL875218	Inhibition of human glucocorticoid receptor	B	BAO_0000357	single protein format	Homo sapiens	None	None	None	None	CHEMBL2034	Glucocorticoid receptor	Homo sapiens	SINGLE PROTEIN	CHEMBL1138676	1	Scientific Literature	J. Med. Chem.	2004	None
CHEMBL45720		0	375.51	1	6.76	10c	COc1cccc2c1-c1ccc3c(c1C(CC=C(C)C)O2)C(C)=CC(C)(C)N3	IC50	'>'	5000.0	nM				UO_0000065					False	CHEMBL658535	Inhibition of transcriptional activation in CV-1 cells expressing glucocorticoid receptor	F	BAO_0000219	cell-based format	Homo sapiens	None	None	CV-1	None	CHEMBL2034	Glucocorticoid receptor	Homo sapiens	SINGLE PROTEIN	CHEMBL1147494	1	Scientific Literature	Bioorg. Med. Chem. Lett.	2004	CHEMBL3308033
CHEMBL1096467		0	429.35	0	4.97	26, (-)-Enantiomer	N#Cc1cc(C(O)(c2ccc3c(cnn3-c3ccc(F)cc3)c2)C(F)(F)F)ccc1F	Activity	'='	47.0	%				UO_0000187					False	CHEMBL1117342	Agonist activity at glucocorticoid receptor in human MDA-kb2 cells transfected with MMTV-LUC assessed as induction of MMTV-LTR/promoter linked LUC gene at 3.3 uM by luciferase transactivation assay relative to Dexamethasone	F	BAO_0000219	cell-based format	Homo sapiens	None	None	MDA-kb2	None	CHEMBL2034	Glucocorticoid receptor	Homo sapiens	SINGLE PROTEIN	CHEMBL1157802	1	Scientific Literature	Bioorg. Med. Chem. Lett.	2010	None
CHEMBL94753		0	436.38	1	8.06	(+/-)-5	CC1=CC(C)(C)Nc2ccc3c(c21)C(c1ccc(Cl)c(C)c1)Oc1ccc(Cl)cc1-3	Ki	'='	14.0	nM	7.85			UO_0000065	18.00	0.36	-0.21	36.94	False	CHEMBL681746	Binding affinity for human glucocorticoid receptor expressed in CV-1 cells	B	BAO_0000219	cell-based format	Homo sapiens	None	None	CV-1	None	CHEMBL2034	Glucocorticoid receptor	Homo sapiens	SINGLE PROTEIN	CHEMBL1131626	1	Scientific Literature	J. Med. Chem.	1998	CHEMBL3308033
CHEMBL8209		0	342.44	1	5.84	26	C=CCC1Oc2cccc(C#N)c2-c2ccc3c(c21)C(C)=CC(C)(C)N3	Efficacy	'='	87.0	%				UO_0000187					False	CHEMBL658484	Transcriptional activation in CV-1 cells expressing human glucocorticoid receptor compared to Dexamethasone	F	BAO_0000219	cell-based format	None	None	None	CV-1	None	CHEMBL2034	Glucocorticoid receptor	Homo sapiens	SINGLE PROTEIN	CHEMBL1144889	1	Scientific Literature	J. Med. Chem.	2003	CHEMBL3308033
CHEMBL476292		0	254.28	0	3.40	28	COc1ccc2c(c1)C(=O)CC(c1ccccc1)O2	EC150	'='	4077.0	uM				UO_0000064					False	CHEMBL1052488	Agonist activity at glucocorticoid receptor in human MDA-kb2 cells assessed as stimulation of luciferase activity by luciferase reporter gene assay	F	BAO_0000219	cell-based format	Homo sapiens	None	None	MDA-kb2	None	CHEMBL2034	Glucocorticoid receptor	Homo sapiens	SINGLE PROTEIN	CHEMBL1153076	1	Scientific Literature	Bioorg. Med. Chem. Lett.	2009	None
CHEMBL275638	FLAVONE	2	222.24	0	3.46	5	O=c1cc(-c2ccccc2)oc2ccccc12	EC150	'='	26.1	uM				UO_0000064					False	CHEMBL1052488	Agonist activity at glucocorticoid receptor in human MDA-kb2 cells assessed as stimulation of luciferase activity by luciferase reporter gene assay	F	BAO_0000219	cell-based format	Homo sapiens	None	None	MDA-kb2	None	CHEMBL2034	Glucocorticoid receptor	Homo sapiens	SINGLE PROTEIN	CHEMBL1153076	1	Scientific Literature	Bioorg. Med. Chem. Lett.	2009	None
CHEMBL46199		0	387.52	1	6.76	20	COc1cccc2c1-c1ccc3c(c1C(C1C=CCCC1)O2)C(C)=CC(C)(C)N3	Efficacy	'='	8.0	%				UO_0000187					False	CHEMBL656113	Transcriptional activation in CV-1 cells expressing glucocorticoid receptor compared to Dexamethasone	F	BAO_0000219	cell-based format	Homo sapiens	None	None	CV-1	None	CHEMBL2034	Glucocorticoid receptor	Homo sapiens	SINGLE PROTEIN	CHEMBL1147494	1	Scientific Literature	Bioorg. Med. Chem. Lett.	2004	CHEMBL3308033
CHEMBL563595		0	482.51	0	4.89	rac-24	CCN(CC(O)(CNc1cccc2c1cnn2-c1ccccc1)C(F)(F)F)C(=O)c1ccccc1	Emax	'='	107.0	%				UO_0000187					False	CHEMBL1052502	Agonist activity at human GR in A549 cells by NFkappaB transrepression assay relative to Dexamethasone	F	BAO_0000219	cell-based format	Homo sapiens	None	None	A549	None	CHEMBL2034	Glucocorticoid receptor	Homo sapiens	SINGLE PROTEIN	CHEMBL1153077	1	Scientific Literature	Bioorg. Med. Chem. Lett.	2009	CHEMBL3307651
CHEMBL556231		0	536.48	2	5.31	rac-37	CCN(CC(O)(CNc1cccc2c1cnn2-c1ccc(F)cc1)C(F)(F)F)C(=O)c1c(F)cccc1F	IC50	'='	0.3162	nM	9.50			UO_0000065					False	CHEMBL1052501	Agonist activity at GR in human A549 cells by NF-kappaB transrepression assay	F	BAO_0000219	cell-based format	Homo sapiens	None	None	A549	None	CHEMBL2034	Glucocorticoid receptor	Homo sapiens	SINGLE PROTEIN	CHEMBL1153077	1	Scientific Literature	Bioorg. Med. Chem. Lett.	2009	CHEMBL3307651
CHEMBL7844		0	375.47	1	5.76	29	C=CCC1Oc2cccc(C(=O)OC)c2-c2ccc3c(c21)C(C)=CC(C)(C)N3	Efficacy						Not Active						False	CHEMBL692284	Transcriptional repression in HepG2 cells expressing human glucocorticoid receptor compared to Dexamethasone; - = low efficacy or a functional efficacy <5%	F	BAO_0000219	cell-based format	Homo sapiens	None	None	HepG2	None	CHEMBL2034	Glucocorticoid receptor	Homo sapiens	SINGLE PROTEIN	CHEMBL1144889	1	Scientific Literature	J. Med. Chem.	2003	CHEMBL3307718
CHEMBL8209		0	342.44	1	5.84	26	C=CCC1Oc2cccc(C#N)c2-c2ccc3c(c21)C(C)=CC(C)(C)N3	EC50	'='	195.0	nM	6.71			UO_0000065					False	CHEMBL654087	Transcriptional activation in CV-1 cells expressing human glucocorticoid receptor	F	BAO_0000219	cell-based format	None	None	None	CV-1	None	CHEMBL2034	Glucocorticoid receptor	Homo sapiens	SINGLE PROTEIN	CHEMBL1144889	1	Scientific Literature	J. Med. Chem.	2003	CHEMBL3308033
CHEMBL254577		0	350.45	0	2.53	13	C[C@@]12CC[C@@]3(O)[C@]4(C)[C@@H](O)CC[C@@](C)(C(=O)O)[C@H]4CC[C@]3(CC1=O)C2	Ratio	'='	1.69										False	CHEMBL937391	Agonist activity at glucocorticoid receptor-mediated luciferase reporter gene assay assessed as ratio of firefly luciferase activity to renilla luciferase activity at 10 uM	F	BAO_0000019	assay format	None	None	None	None	None	CHEMBL2034	Glucocorticoid receptor	Homo sapiens	SINGLE PROTEIN	CHEMBL1144708	1	Scientific Literature	J. Nat. Prod.	2008	None
CHEMBL132363		0	398.48	1	6.69	8d	CC1=CC(C)(C)Nc2ccc3c(c21)/C(=C/c1ncccc1C)Oc1ccc(F)cc1-3	IC50	'='	188.0	nM	6.73			UO_0000065	16.88	0.31	0.04	19.69	False	CHEMBL685254	Inhibition of human glucocorticoid receptor at 10e-12 to 10e-5 M	B	BAO_0000357	single protein format	Homo sapiens	None	None	None	None	CHEMBL2034	Glucocorticoid receptor	Homo sapiens	SINGLE PROTEIN	CHEMBL1145087	1	Scientific Literature	J. Med. Chem.	2003	None
CHEMBL7987		0	381.90	1	6.63	56	C=CCC1Oc2ccc(Cl)c(OC)c2-c2ccc3c(c21)C(C)=CC(C)(C)N3	Ki	'='	5.42	nM	8.27			UO_0000065	21.64	0.42	1.64	27.11	False	CHEMBL874034	Binding affinity towards human glucocorticoid receptor (GR) was determined using [3H]dexamethasone as radioligand in SF-1 cells	B	BAO_0000219	cell-based format	None	None	None	SF-1	None	CHEMBL2034	Glucocorticoid receptor	Homo sapiens	SINGLE PROTEIN	CHEMBL1144889	1	Scientific Literature	J. Med. Chem.	2003	None
CHEMBL266488		0	401.51	1	5.99	66	C#CCOc1ccc2c(c1OC)-c1ccc3c(c1C(CC=C)O2)C(C)=CC(C)(C)N3	Ki	'='	13.9	nM	7.86			UO_0000065	19.57	0.36	1.87	19.78	False	CHEMBL874034	Binding affinity towards human glucocorticoid receptor (GR) was determined using [3H]dexamethasone as radioligand in SF-1 cells	B	BAO_0000219	cell-based format	None	None	None	SF-1	None	CHEMBL2034	Glucocorticoid receptor	Homo sapiens	SINGLE PROTEIN	CHEMBL1144889	1	Scientific Literature	J. Med. Chem.	2003	None
CHEMBL2426665		0	470.57	1	6.42	(3S)-5d	CC(C)(C(=O)Nc1nccs1)[C@@H](c1ccccc1)c1ccc2c(cnn2-c2ccc(F)cc2)c1	EC50	'='	7.6	nM	8.12			UO_0000065	17.25	0.33	1.70	13.57	False	CHEMBL2428207	Transactivation of glucocorticoid receptor ligand binding domain (unknown origin) transfected in human HeLa cells assessed as activation of NP-1 by GAL4 luciferase reporter gene assay	B	BAO_0000219	cell-based format	Homo sapiens	None	None	HeLa	None	CHEMBL2034	Glucocorticoid receptor	Homo sapiens	SINGLE PROTEIN	CHEMBL2424628	1	Scientific Literature	Bioorg. Med. Chem. Lett.	2013	CHEMBL3308376
CHEMBL8026		0	361.49	1	6.37	19	C=CCC1Oc2cccc(OCC)c2-c2ccc3c(c21)C(C)=CC(C)(C)N3	EC50						Not Active						False	CHEMBL654088	Transcriptional activation in CV-1 cells expressing human glucocorticoid receptor; - = low efficacy or a functional efficacy <20%	F	BAO_0000219	cell-based format	None	None	None	CV-1	None	CHEMBL2034	Glucocorticoid receptor	Homo sapiens	SINGLE PROTEIN	CHEMBL1144889	1	Scientific Literature	J. Med. Chem.	2003	CHEMBL3308033
CHEMBL2023242		0	610.73	2	5.43	22b	Cn1c(OCC(=O)[C@@]2(O)CC[C@H]3[C@@H]4CCC5=Cc6c(cnn6-c6ccc(F)cc6)C[C@]5(C)[C@H]4[C@@H](O)C[C@@]32C)nc2ccccc21	IC50	'='	2.9	nM	8.54			UO_0000065	13.98	0.26	3.11	8.34	False	CHEMBL2025282	Transrepression activity at glucocorticoid receptor in human H292 cells assessed as inhibition of TNF-induced IL8 production	B	BAO_0000219	cell-based format	Homo sapiens	None	None	H292	None	CHEMBL2034	Glucocorticoid receptor	Homo sapiens	SINGLE PROTEIN	CHEMBL2021850	1	Scientific Literature	Bioorg. Med. Chem. Lett.	2012	None
CHEMBL2024030		0	523.52	2	5.89	42	C[C@]12C[C@H](O)[C@H]3[C@@H](CCC4=CC(=O)CC[C@@]43C)[C@@H]1CC[C@]2(O)C(=O)CSc1ccc(Cl)c(Cl)c1	IC50	'='	27.2	nM	7.57			UO_0000065	14.45	0.30	1.68	10.14	False	CHEMBL2025282	Transrepression activity at glucocorticoid receptor in human H292 cells assessed as inhibition of TNF-induced IL8 production	B	BAO_0000219	cell-based format	Homo sapiens	None	None	H292	None	CHEMBL2034	Glucocorticoid receptor	Homo sapiens	SINGLE PROTEIN	CHEMBL2021850	1	Scientific Literature	Bioorg. Med. Chem. Lett.	2012	None
CHEMBL2022656		0	596.75	2	5.65	46	C[C@]12C[C@H](O)[C@H]3[C@@H](CCC4=Cc5c(cnn5-c5ccccc5)C[C@@]43C)[C@@H]1CC[C@]2(O)C(=O)CSc1nc2ncccc2o1	IC50	'='	0.89	nM	9.05			UO_0000065	15.17	0.29	3.40	7.92	False	CHEMBL2025282	Transrepression activity at glucocorticoid receptor in human H292 cells assessed as inhibition of TNF-induced IL8 production	B	BAO_0000219	cell-based format	Homo sapiens	None	None	H292	None	CHEMBL2034	Glucocorticoid receptor	Homo sapiens	SINGLE PROTEIN	CHEMBL2021850	1	Scientific Literature	Bioorg. Med. Chem. Lett.	2012	None
CHEMBL131	PREDNISOLONE	4	360.45	0	1.56	Prednisolone	C[C@]12C[C@H](O)[C@H]3[C@@H](CCC4=CC(=O)C=C[C@@]43C)[C@@H]1CC[C@]2(O)C(=O)CO	EC50	'='	2.1	nM	8.68			UO_0000065					False	CHEMBL692286	Transcriptional repression in HepG2 cells expressing human glucocorticoid receptor	F	BAO_0000219	cell-based format	Homo sapiens	None	None	HepG2	None	CHEMBL2034	Glucocorticoid receptor	Homo sapiens	SINGLE PROTEIN	CHEMBL1144889	1	Scientific Literature	J. Med. Chem.	2003	CHEMBL3307718
CHEMBL8139		0	373.50	1	6.54	20	C=CCOc1cccc2c1-c1ccc3c(c1C(CC=C)O2)C(C)=CC(C)(C)N3	Efficacy	'='	7.0	%				UO_0000187					False	CHEMBL692131	Transcriptional repression in HepG2 cells expressing human glucocorticoid receptor compared to Dexamethasone	F	BAO_0000219	cell-based format	Homo sapiens	None	None	HepG2	None	CHEMBL2034	Glucocorticoid receptor	Homo sapiens	SINGLE PROTEIN	CHEMBL1144889	1	Scientific Literature	J. Med. Chem.	2003	CHEMBL3307718
CHEMBL236202		0	414.48	1	5.85	24	C[C@]12Cc3cnn(-c4ccc(F)cc4)c3C=C1CC[C@@H]2[C@@H](O)c1coc2ccccc12	EC50	'='	3.0	nM	8.52			UO_0000065	20.56	0.38	2.67	16.65	False	CHEMBL894568	Activity at human glucocorticoid receptor in human A549 cells assessed as repression of human IL6	B	BAO_0000219	cell-based format	Homo sapiens	None	None	A549	None	CHEMBL2034	Glucocorticoid receptor	Homo sapiens	SINGLE PROTEIN	CHEMBL1148027	1	Scientific Literature	Bioorg. Med. Chem. Lett.	2007	CHEMBL3307651
CHEMBL392376		0	414.48	1	5.85	25	C[C@]12Cc3cnn(-c4ccc(F)cc4)c3C=C1CC[C@@H]2[C@H](O)c1coc2ccccc12	Activity	'='	81.0	%				UO_0000187					False	CHEMBL894573	Activity at human glucocorticoid receptor in C57BI/6 mouse peritoneal exudate cells assessed as repression of mouse IL6 relative to Dexamethasone	B	BAO_0000019	assay format	Homo sapiens	None	None	None	None	CHEMBL2034	Glucocorticoid receptor	Homo sapiens	SINGLE PROTEIN	CHEMBL1148027	1	Scientific Literature	Bioorg. Med. Chem. Lett.	2007	None
CHEMBL233588		0	430.55	1	6.32	19	C[C@]12Cc3cnn(-c4ccc(F)cc4)c3C=C1CC[C@@H]2[C@H](O)c1csc2ccccc12	Activity	'='	92.0	%				UO_0000187					False	CHEMBL894573	Activity at human glucocorticoid receptor in C57BI/6 mouse peritoneal exudate cells assessed as repression of mouse IL6 relative to Dexamethasone	B	BAO_0000019	assay format	Homo sapiens	None	None	None	None	CHEMBL2034	Glucocorticoid receptor	Homo sapiens	SINGLE PROTEIN	CHEMBL1148027	1	Scientific Literature	Bioorg. Med. Chem. Lett.	2007	None
CHEMBL233588		0	430.55	1	6.32	19	C[C@]12Cc3cnn(-c4ccc(F)cc4)c3C=C1CC[C@@H]2[C@H](O)c1csc2ccccc12	EC50	'='	36.0	nM	7.44			UO_0000065	17.29	0.33	1.12	19.56	False	CHEMBL894574	Activity at human glucocorticoid receptor in C2C12 cells assessed as mouse glutamine synthetase activity	B	BAO_0000219	cell-based format	Homo sapiens	None	None	C2C12	None	CHEMBL2034	Glucocorticoid receptor	Homo sapiens	SINGLE PROTEIN	CHEMBL1148027	1	Scientific Literature	Bioorg. Med. Chem. Lett.	2007	CHEMBL3308003
CHEMBL393309		0	430.55	1	6.32	15	C[C@]12Cc3cnn(-c4ccc(F)cc4)c3C=C1CC[C@@H]2[C@H](O)c1cc2ccccc2s1	Activity						Not Determined						False	CHEMBL894575	Activity at human glucocorticoid receptor in C2C12 cells assessed as mouse glutamine synthetase activity relative to Dexamethasone	B	BAO_0000219	cell-based format	Homo sapiens	None	None	C2C12	None	CHEMBL2034	Glucocorticoid receptor	Homo sapiens	SINGLE PROTEIN	CHEMBL1148027	1	Scientific Literature	Bioorg. Med. Chem. Lett.	2007	CHEMBL3308003
CHEMBL189843		0	460.45	0	4.63	15b (D2E1)	Cc1noc(=O)c2ccc(NC(=O)C(O)(CC3CCCCc4ccccc43)C(F)(F)F)cc12	Max inhibition	'='	24.0	%				UO_0000187					False	CHEMBL838229	Glucocorticoid receptor mediated transrepression of NFkB reporter gene in human A549 lung epithelial cells at 10 uM	F	BAO_0000219	cell-based format	Homo sapiens	None	None	A549	None	CHEMBL2034	Glucocorticoid receptor	Homo sapiens	SINGLE PROTEIN	CHEMBL1140311	1	Scientific Literature	J. Med. Chem.	2005	CHEMBL3307651
CHEMBL1491	AMLODIPINE	4	408.88	0	2.27	AMLODIPINE	CCOC(=O)C1=C(COCCN)NC(C)=C(C(=O)OC)C1c1ccccc1Cl	Ki						Not Active (inhibition < 50% @ 10 uM and thus dose-reponse curve not measured)						False	CHEMBL1909150	DRUGMATRIX: Glucocorticoid radioligand binding (ligand: [3H] Dexamethasone)	B	BAO_0000219	cell-based format	None	None	None	HeLa S3	None	CHEMBL2034	Glucocorticoid receptor	Homo sapiens	SINGLE PROTEIN	CHEMBL1909046	15	DrugMatrix			CHEMBL3886002
CHEMBL42710	EUGENOL	0	164.20	0	2.13	EUGENOL	C=CCc1ccc(O)c(OC)c1	IC50						Not Active (inhibition < 50% @ 10 uM and thus dose-reponse curve not measured)						False	CHEMBL1909150	DRUGMATRIX: Glucocorticoid radioligand binding (ligand: [3H] Dexamethasone)	B	BAO_0000219	cell-based format	None	None	None	HeLa S3	None	CHEMBL2034	Glucocorticoid receptor	Homo sapiens	SINGLE PROTEIN	CHEMBL1909046	15	DrugMatrix			CHEMBL3886002
CHEMBL183914		0	629.78	2	6.28	26	Cc1c(NS(C)(=O)=O)cccc1N(Cc1ccccc1)Cc1ccc(Oc2ccc(CCCC(=O)NCCC(=O)O)cc2)cc1	IC50						Not Determined						False	CHEMBL833779	Inhibition of glucocorticoid receptor Dexamethasone response; not determined	F	BAO_0000019	assay format	Homo sapiens	None	None	None	None	CHEMBL2034	Glucocorticoid receptor	Homo sapiens	SINGLE PROTEIN	CHEMBL1137096	1	Scientific Literature	Bioorg. Med. Chem. Lett.	2004	None
CHEMBL185125		0	574.70	2	6.61	31	Cc1c(NS(C)(=O)=O)cccc1N(Cc1ccccc1)Cc1ccc(Oc2cccc(OCCCC(=O)O)c2)cc1	IC50	'='	130.0	nM	6.89			UO_0000065					False	CHEMBL833998	Inhibition of glucocorticoid receptor Dexamethasone response	F	BAO_0000019	assay format	Homo sapiens	None	None	None	None	CHEMBL2034	Glucocorticoid receptor	Homo sapiens	SINGLE PROTEIN	CHEMBL1137096	1	Scientific Literature	Bioorg. Med. Chem. Lett.	2004	None
CHEMBL336736		0	397.49	1	7.30	7b	CC1=CC(C)(C)Nc2ccc3c(c21)/C(=C/c1ccccc1C)Oc1ccc(F)cc1-3	IC50	'='	650.0	nM	6.19			UO_0000065	15.57	0.28	-1.11	29.10	False	CHEMBL685254	Inhibition of human glucocorticoid receptor at 10e-12 to 10e-5 M	B	BAO_0000357	single protein format	Homo sapiens	None	None	None	None	CHEMBL2034	Glucocorticoid receptor	Homo sapiens	SINGLE PROTEIN	CHEMBL1145087	1	Scientific Literature	J. Med. Chem.	2003	None
CHEMBL393309		0	430.55	1	6.32	15	C[C@]12Cc3cnn(-c4ccc(F)cc4)c3C=C1CC[C@@H]2[C@H](O)c1cc2ccccc2s1	Activity						Not Active						False	CHEMBL894572	Activity at human glucocorticoid receptor in C57BI/6 mouse peritoneal exudate cells assessed as repression of mouse IL6	B	BAO_0000019	assay format	Homo sapiens	None	None	None	None	CHEMBL2034	Glucocorticoid receptor	Homo sapiens	SINGLE PROTEIN	CHEMBL1148027	1	Scientific Literature	Bioorg. Med. Chem. Lett.	2007	None
CHEMBL233389		0	392.45	1	5.24	9	C[C@]12Cc3cnn(-c4ccc(F)cc4)c3C=C1CC[C@@H]2[C@H](O)c1ccc(F)cc1	EC50	'='	6.0	nM	8.22			UO_0000065	20.95	0.39	2.98	21.61	False	CHEMBL894568	Activity at human glucocorticoid receptor in human A549 cells assessed as repression of human IL6	B	BAO_0000219	cell-based format	Homo sapiens	None	None	A549	None	CHEMBL2034	Glucocorticoid receptor	Homo sapiens	SINGLE PROTEIN	CHEMBL1148027	1	Scientific Literature	Bioorg. Med. Chem. Lett.	2007	CHEMBL3307651
CHEMBL86	METOCLOPRAMIDE	4	299.80	0	2.00	METOCLOPRAMIDE	CCN(CC)CCNC(=O)c1cc(Cl)c(N)cc1OC	Ki						Not Active (inhibition < 50% @ 10 uM and thus dose-reponse curve not measured)						False	CHEMBL1909150	DRUGMATRIX: Glucocorticoid radioligand binding (ligand: [3H] Dexamethasone)	B	BAO_0000219	cell-based format	None	None	None	HeLa S3	None	CHEMBL2034	Glucocorticoid receptor	Homo sapiens	SINGLE PROTEIN	CHEMBL1909046	15	DrugMatrix			CHEMBL3886002
CHEMBL1276308	MIFEPRISTONE	4	429.60	1	5.41	MIFEPRISTONE	CC#C[C@]1(O)CC[C@H]2[C@@H]3CCC4=CC(=O)CCC4=C3[C@@H](c3ccc(N(C)C)cc3)C[C@@]21C	IC50	'='	2.232	nM	8.65			UO_0000065	20.14	0.37	3.24	21.34	False	CHEMBL1909150	DRUGMATRIX: Glucocorticoid radioligand binding (ligand: [3H] Dexamethasone)	B	BAO_0000219	cell-based format	None	None	None	HeLa S3	None	CHEMBL2034	Glucocorticoid receptor	Homo sapiens	SINGLE PROTEIN	CHEMBL1909046	15	DrugMatrix			CHEMBL3886002
CHEMBL1909078	SODIUM ARSENITE	0	129.91	None	None	SODIUM ARSENITE	O=[As][O-].[Na+]	IC50						Not Active (inhibition < 50% @ 10 uM and thus dose-reponse curve not measured)						False	CHEMBL1909150	DRUGMATRIX: Glucocorticoid radioligand binding (ligand: [3H] Dexamethasone)	B	BAO_0000219	cell-based format	None	None	None	HeLa S3	None	CHEMBL2034	Glucocorticoid receptor	Homo sapiens	SINGLE PROTEIN	CHEMBL1909046	15	DrugMatrix			CHEMBL3886002
CHEMBL117	CHRYSIN	0	254.24	0	2.87	17	O=c1cc(-c2ccccc2)oc2cc(O)cc(O)c12	Activity						Active						False	CHEMBL1052497	Agonist activity at glucocorticoid receptor in human MDA-kb2 cells assessed as stimulation of luciferase activity by luciferase reporter gene assay in presence of androgen receptor agonist DHT	F	BAO_0000219	cell-based format	Homo sapiens	None	None	MDA-kb2	None	CHEMBL2034	Glucocorticoid receptor	Homo sapiens	SINGLE PROTEIN	CHEMBL1153076	1	Scientific Literature	Bioorg. Med. Chem. Lett.	2009	None
CHEMBL1753	CLINDAMYCIN	4	424.99	0	0.39	Clindamycin	CCC[C@@H]1C[C@@H](C(=O)N[C@H]([C@H](C)Cl)[C@H]2O[C@H](SC)[C@H](O)[C@@H](O)[C@H]2O)N(C)C1	IC50						Not Active (inhibition < 50% @ 10 uM and thus dose-reponse curve not measured)						False	CHEMBL1909150	DRUGMATRIX: Glucocorticoid radioligand binding (ligand: [3H] Dexamethasone)	B	BAO_0000219	cell-based format	None	None	None	HeLa S3	None	CHEMBL2034	Glucocorticoid receptor	Homo sapiens	SINGLE PROTEIN	CHEMBL1909046	15	DrugMatrix			CHEMBL3886002
CHEMBL270568		0	539.67	1	4.34	53	CC(C)(C)c1ccc(S(=O)(=O)N2CCC3=Cc4c(cnn4-c4ccc(F)cc4)C[C@]3(COCCO)C2)cc1	Ki	'='	8.7	nM	8.06			UO_0000065					False	CHEMBL950163	Antagonist activity at GR in SW1353/MMTV5 cells assessed as inhibition of dexamethasone-induced luciferase expression	F	BAO_0000219	cell-based format	None	None	None	SW1353/MMTV5	None	CHEMBL2034	Glucocorticoid receptor	Homo sapiens	SINGLE PROTEIN	CHEMBL1142367	1	Scientific Literature	Bioorg. Med. Chem. Lett.	2008	None
CHEMBL271054		0	457.50	0	3.16	40	O=S(=O)(c1ccc(F)cc1)N1CCC2=Cc3c(cnn3-c3ccc(F)cc3)C[C@]2(CO)C1	Ki	'='	184.0	nM	6.74			UO_0000065					False	CHEMBL950163	Antagonist activity at GR in SW1353/MMTV5 cells assessed as inhibition of dexamethasone-induced luciferase expression	F	BAO_0000219	cell-based format	None	None	None	SW1353/MMTV5	None	CHEMBL2034	Glucocorticoid receptor	Homo sapiens	SINGLE PROTEIN	CHEMBL1142367	1	Scientific Literature	Bioorg. Med. Chem. Lett.	2008	None
CHEMBL402284		0	497.61	1	5.15	12	CCCCS(=O)(=O)N1CCC2=Cc3c(cnn3-c3ccc(F)cc3)CC2(Cc2ccc(F)cc2)C1	Ki	'>'	1000.0	nM				UO_0000065					False	CHEMBL950163	Antagonist activity at GR in SW1353/MMTV5 cells assessed as inhibition of dexamethasone-induced luciferase expression	F	BAO_0000219	cell-based format	None	None	None	SW1353/MMTV5	None	CHEMBL2034	Glucocorticoid receptor	Homo sapiens	SINGLE PROTEIN	CHEMBL1142367	1	Scientific Literature	Bioorg. Med. Chem. Lett.	2008	None
CHEMBL509182		0	539.64	1	4.39	25	C[C@H]1C[C@H]2[C@@H]3CCC4=CC(=O)C=C[C@]4(C)[C@@]3(F)[C@@H](O)C[C@]2(C)[C@@]1(OC(=O)N[C@H](C)c1ccccc1)C(=O)CO	IC50	'='	5.2	nM	8.28			UO_0000065	15.35	0.29	3.89	7.34	False	CHEMBL1002258	Inhibition of human glucocorticoid receptor	B	BAO_0000357	single protein format	Homo sapiens	None	None	None	None	CHEMBL2034	Glucocorticoid receptor	Homo sapiens	SINGLE PROTEIN	CHEMBL1156642	1	Scientific Literature	Bioorg. Med. Chem.	2008	None
CHEMBL208840		0	488.51	1	5.19	42	CCC1(CC(O)(C(=O)Nc2ccc3c(=O)onc(C)c3c2)C(F)(F)F)CCCCc2ccccc21	%max	'='	55.0	%				UO_0000187					False	CHEMBL869707	Agonist activity at GR assessed as NF-kappaB-mediated transrepression of secreted placental alkaline phosphatase gene in human A549 cells relative to Dexamethasone	F	BAO_0000219	cell-based format	Homo sapiens	None	None	A549	None	CHEMBL2034	Glucocorticoid receptor	Homo sapiens	SINGLE PROTEIN	CHEMBL1138886	1	Scientific Literature	J. Med. Chem.	2006	CHEMBL3307651
CHEMBL213621		0	519.48	1	4.71	41	CCC1(CC(O)(C(=O)Nc2ccc3c(=O)onc(C)c3c2)C(F)(F)F)CCCc2ccc([N+](=O)[O-])cc21	IC50	'='	316.23	nM	6.50			UO_0000065					False	CHEMBL869709	Activity at GR assessed as ability to antagonize dexamethasone-induced MMTV luciferase reporter gene transactivation in human A549 cells	F	BAO_0000219	cell-based format	Homo sapiens	None	None	A549	None	CHEMBL2034	Glucocorticoid receptor	Homo sapiens	SINGLE PROTEIN	CHEMBL1138886	1	Scientific Literature	J. Med. Chem.	2006	CHEMBL3307651
CHEMBL214333		0	476.45	0	4.25	37	CCC1(CC(O)(C(=O)Nc2ccc3c(=O)onc(C)c3c2)C(F)(F)F)CCOc2ccccc21	pEC50						Not Determined						False	CHEMBL869706	Agonist activity at GR assessed as MMTV-mediated transactivation of renilla luciferase gene in human A549 cells relative to Dexamethasone	F	BAO_0000219	cell-based format	Homo sapiens	None	None	A549	None	CHEMBL2034	Glucocorticoid receptor	Homo sapiens	SINGLE PROTEIN	CHEMBL1138886	1	Scientific Literature	J. Med. Chem.	2006	CHEMBL3307651
CHEMBL208779		0	519.48	1	4.71	39	CCC1(CC(O)(C(=O)Nc2ccc3c(=O)onc(C)c3c2)C(F)(F)F)CCCc2c([N+](=O)[O-])cccc21	IC50	'='	5.012	nM	8.30			UO_0000065	15.98	0.31	3.59	6.12	False	CHEMBL869701	Inhibition of fluorescent-labeled Dexamethasone binding to GR	B	BAO_0000357	single protein format	Homo sapiens	None	None	None	None	CHEMBL2034	Glucocorticoid receptor	Homo sapiens	SINGLE PROTEIN	CHEMBL1138886	1	Scientific Literature	J. Med. Chem.	2006	None
CHEMBL131	PREDNISOLONE	4	360.45	0	1.56	7	C[C@]12C[C@H](O)[C@H]3[C@@H](CCC4=CC(=O)C=C[C@@]43C)[C@@H]1CC[C@]2(O)C(=O)CO	Ki	'='	2.4	nM	8.62			UO_0000065	23.91	0.45	7.06	9.09	False	CHEMBL1106116	Displacement of [3H]DEX from human glucocorticoid receptor	B	BAO_0000357	single protein format	Homo sapiens	None	None	None	None	CHEMBL2034	Glucocorticoid receptor	Homo sapiens	SINGLE PROTEIN	CHEMBL1156190	1	Scientific Literature	J. Med. Chem.	2010	None
CHEMBL103	PROGESTERONE	4	314.47	0	4.72	Progesterone	CC(=O)[C@H]1CC[C@H]2[C@@H]3CCC4=CC(=O)CC[C@]4(C)[C@H]3CC[C@]12C	Ki	'='	30.5	nM	7.52			UO_0000065	23.90	0.45	2.80	22.01	False	CHEMBL680187	Displacement of Dexamethasone from human glucocorticoid receptor expressed in baculovirus SF-12 cells	B	BAO_0000219	cell-based format	Homo sapiens	None	None	SF-12	None	CHEMBL2034	Glucocorticoid receptor	Homo sapiens	SINGLE PROTEIN	CHEMBL1145087	1	Scientific Literature	J. Med. Chem.	2003	None
CHEMBL267940		0	343.47	1	6.61	24	C=CCC1Oc2cccc(C=C)c2-c2ccc3c(c21)C(C)=CC(C)(C)N3	Efficacy	'='	56.0	%				UO_0000187					False	CHEMBL763521	Inhibition of concanavalin A stimulated T-cell proliferation in human PBMCs compared to Dexamethasone	F	BAO_0000019	assay format	Homo sapiens	None	None	None	None	CHEMBL2034	Glucocorticoid receptor	Homo sapiens	SINGLE PROTEIN	CHEMBL1144889	1	Scientific Literature	J. Med. Chem.	2003	None
CHEMBL214333		0	476.45	0	4.25	37	CCC1(CC(O)(C(=O)Nc2ccc3c(=O)onc(C)c3c2)C(F)(F)F)CCOc2ccccc21	pIC50						Not Determined						False	CHEMBL869709	Activity at GR assessed as ability to antagonize dexamethasone-induced MMTV luciferase reporter gene transactivation in human A549 cells	F	BAO_0000219	cell-based format	Homo sapiens	None	None	A549	None	CHEMBL2034	Glucocorticoid receptor	Homo sapiens	SINGLE PROTEIN	CHEMBL1138886	1	Scientific Literature	J. Med. Chem.	2006	CHEMBL3307651
CHEMBL214333		0	476.45	0	4.25	37	CCC1(CC(O)(C(=O)Nc2ccc3c(=O)onc(C)c3c2)C(F)(F)F)CCOc2ccccc21	IC50	'='	16.6	nM	7.78			UO_0000065	16.33	0.31	3.53	7.65	False	CHEMBL869701	Inhibition of fluorescent-labeled Dexamethasone binding to GR	B	BAO_0000357	single protein format	Homo sapiens	None	None	None	None	CHEMBL2034	Glucocorticoid receptor	Homo sapiens	SINGLE PROTEIN	CHEMBL1138886	1	Scientific Literature	J. Med. Chem.	2006	None
CHEMBL209574		0	491.42	0	4.15	26	Cc1noc(=O)c2ccc(NC(=O)C(O)(CC3CCCc4ccc([N+](=O)[O-])cc43)C(F)(F)F)cc12	%max	'='	42.0	%				UO_0000187					False	CHEMBL869707	Agonist activity at GR assessed as NF-kappaB-mediated transrepression of secreted placental alkaline phosphatase gene in human A549 cells relative to Dexamethasone	F	BAO_0000219	cell-based format	Homo sapiens	None	None	A549	None	CHEMBL2034	Glucocorticoid receptor	Homo sapiens	SINGLE PROTEIN	CHEMBL1138886	1	Scientific Literature	J. Med. Chem.	2006	CHEMBL3307651
CHEMBL209574		0	491.42	0	4.15	26	Cc1noc(=O)c2ccc(NC(=O)C(O)(CC3CCCc4ccc([N+](=O)[O-])cc43)C(F)(F)F)cc12	IC50	'>'	1000.0	nM				UO_0000065					False	CHEMBL869702	Agonist activity at GR assessed as NF-kappaB-mediated transrepression of secreted placental alkaline phosphatase gene in human A549 cells	F	BAO_0000219	cell-based format	Homo sapiens	None	None	A549	None	CHEMBL2034	Glucocorticoid receptor	Homo sapiens	SINGLE PROTEIN	CHEMBL1138886	1	Scientific Literature	J. Med. Chem.	2006	CHEMBL3307651
CHEMBL379158		0	471.44	0	4.11	18	Cc1noc(=O)c2ccc(NC(=O)C(O)(CC3CCCc4c(C#N)cccc43)C(F)(F)F)cc12	%max	'='	68.0	%				UO_0000187					False	CHEMBL869707	Agonist activity at GR assessed as NF-kappaB-mediated transrepression of secreted placental alkaline phosphatase gene in human A549 cells relative to Dexamethasone	F	BAO_0000219	cell-based format	Homo sapiens	None	None	A549	None	CHEMBL2034	Glucocorticoid receptor	Homo sapiens	SINGLE PROTEIN	CHEMBL1138886	1	Scientific Literature	J. Med. Chem.	2006	CHEMBL3307651
CHEMBL223675		0	491.07	1	6.87	6d	C=CCOc1c(C)cc([C@H]2C[C@@]3(C)[C@@H](CC[C@@]3(O)C#CC)[C@@H]3CCC4=CC(=O)CCC4=C32)cc1Cl	IC50	'='	1.5	nM	8.82			UO_0000065	17.97	0.34	1.95	18.96	False	CHEMBL909042	Binding affinity to human GR	B	BAO_0000357	single protein format	Homo sapiens	None	None	None	None	CHEMBL2034	Glucocorticoid receptor	Homo sapiens	SINGLE PROTEIN	CHEMBL1145292	1	Scientific Literature	Bioorg. Med. Chem. Lett.	2006	None
CHEMBL336169		0	373.43	1	6.58	18c	CC1=CC(C)(C)Nc2ccc3c(c21)/C(=C/c1ccco1)Oc1ccc(F)cc1-3	Ki	'='	140.0	nM	6.85			UO_0000065	18.35	0.33	0.27	19.92	False	CHEMBL681751	Inhibition of Dexamethasone binding to human glucocorticoid receptor expressed in baculovirus SF-12 cells	B	BAO_0000219	cell-based format	Homo sapiens	None	None	SF-12	None	CHEMBL2034	Glucocorticoid receptor	Homo sapiens	SINGLE PROTEIN	CHEMBL1145087	1	Scientific Literature	J. Med. Chem.	2003	None
CHEMBL336169		0	373.43	1	6.58	18c	CC1=CC(C)(C)Nc2ccc3c(c21)/C(=C/c1ccco1)Oc1ccc(F)cc1-3	IC50	'='	109.0	nM	6.96			UO_0000065	18.64	0.34	0.38	20.24	False	CHEMBL685254	Inhibition of human glucocorticoid receptor at 10e-12 to 10e-5 M	B	BAO_0000357	single protein format	Homo sapiens	None	None	None	None	CHEMBL2034	Glucocorticoid receptor	Homo sapiens	SINGLE PROTEIN	CHEMBL1145087	1	Scientific Literature	J. Med. Chem.	2003	None
CHEMBL222515		0	478.63	1	7.13	6f	CC#C[C@]1(O)CC[C@H]2[C@@H]3CCC4=CC(=O)CCC4=C3[C@@H](c3ccc(Oc4ccccc4)cc3)C[C@@]21C	IC50	'='	18.8	nM	7.73			UO_0000065	16.14	0.29	0.60	16.60	False	CHEMBL909043	Activity at GR expressed in CHO cells assessed as decrease in dexamethasone-stimulated alkaline phosphatase production by GRAF assay	B	BAO_0000219	cell-based format	None	None	None	CHO	None	CHEMBL2034	Glucocorticoid receptor	Homo sapiens	SINGLE PROTEIN	CHEMBL1145292	1	Scientific Literature	Bioorg. Med. Chem. Lett.	2006	CHEMBL3308072
CHEMBL165803		0	336.36	0	4.26	22	C[C@H]1CC[C@H]2Nc3cc4c(cc3[C@H]2C1)c(C(F)(F)F)cc(=O)n4C	IC50	'>'	10000.0	nM				UO_0000065					False	CHEMBL674946	Antagonistic activity against Glucocorticoid receptor in co-transfected CV-1 cell	F	BAO_0000219	cell-based format	None	None	None	CV-1	None	CHEMBL2034	Glucocorticoid receptor	Homo sapiens	SINGLE PROTEIN	CHEMBL1130772	1	Scientific Literature	Bioorg. Med. Chem. Lett.	1998	CHEMBL3308033
CHEMBL550730		0	518.49	2	5.17	rac-32	CCN(CC(O)(CNc1cccc2c1cnn2-c1ccc(F)cc1)C(F)(F)F)C(=O)c1ccccc1F	IC50	'='	31.62	nM	7.50			UO_0000065					False	CHEMBL1052501	Agonist activity at GR in human A549 cells by NF-kappaB transrepression assay	F	BAO_0000219	cell-based format	Homo sapiens	None	None	A549	None	CHEMBL2034	Glucocorticoid receptor	Homo sapiens	SINGLE PROTEIN	CHEMBL1153077	1	Scientific Literature	Bioorg. Med. Chem. Lett.	2009	CHEMBL3307651
CHEMBL1276308	MIFEPRISTONE	4	429.60	1	5.41	RU-486 (Mifepristone)	CC#C[C@]1(O)CC[C@H]2[C@@H]3CCC4=CC(=O)CCC4=C3[C@@H](c3ccc(N(C)C)cc3)C[C@@]21C	Ki	'='	0.24	nM	9.62			UO_0000065	22.39	0.41	4.21	23.73	True	CHEMBL681747	Displacement of 10 nM [3H]dexamethasone from human Glucocorticoid receptor	B	BAO_0000357	single protein format	Homo sapiens	None	None	None	None	CHEMBL2034	Glucocorticoid receptor	Homo sapiens	SINGLE PROTEIN	CHEMBL1135457	1	Scientific Literature	J. Med. Chem.	2002	None
CHEMBL128123		0	326.48	0	4.27	24	C#C[C@]1(O)CCC2C3CCC4=CC(=O)CCC4C3CCC21CCC	Relative binding affinity	'='	9.8										False	CHEMBL684222	Relative binding affinity against glucocorticoid receptor	B	BAO_0000357	single protein format	None	None	None	None	None	CHEMBL2034	Glucocorticoid receptor	Homo sapiens	SINGLE PROTEIN	CHEMBL1123211	1	Scientific Literature	J. Med. Chem.	1986	None
CHEMBL310370		0	304.39	0	4.11	1Sb	O=C1C=C2CCc3cc(O)ccc3[C@@]2(Cc2ccccc2)CC1	Ki	'>'	10000.0	nM				UO_0000065					False	CHEMBL681747	Displacement of 10 nM [3H]dexamethasone from human Glucocorticoid receptor	B	BAO_0000357	single protein format	Homo sapiens	None	None	None	None	CHEMBL2034	Glucocorticoid receptor	Homo sapiens	SINGLE PROTEIN	CHEMBL1135457	1	Scientific Literature	J. Med. Chem.	2002	None
CHEMBL201314		0	447.42	0	3.80	35	C[C@H]1CN(C(=O)Nc2ccc(C(=O)O)nc2)[C@H](C)CN1c1ccc(C#N)c(C(F)(F)F)c1	Ki						Not Determined						False	CHEMBL858793	Inhibition of human GR	B	BAO_0000357	single protein format	Homo sapiens	None	None	None	None	CHEMBL2034	Glucocorticoid receptor	Homo sapiens	SINGLE PROTEIN	CHEMBL1147729	1	Scientific Literature	J. Med. Chem.	2006	None
CHEMBL419158		0	452.38	1	7.76	17	COc1cccc2c1-c1ccc3c(c1C(c1cc(Cl)cc(Cl)c1)O2)C(C)=CC(C)(C)N3	IC50	'='	16.0	nM	7.80			UO_0000065					False	CHEMBL696546	Repression activity of GR ligand with interleukin-6 receptor in native cell assay using Dexamethasone was determined as maximal potency	F	BAO_0000019	assay format	Homo sapiens	None	None	None	None	CHEMBL2034	Glucocorticoid receptor	Homo sapiens	SINGLE PROTEIN	CHEMBL1134574	1	Scientific Literature	J. Med. Chem.	2001	None
CHEMBL419158		0	452.38	1	7.76	17	COc1cccc2c1-c1ccc3c(c1C(c1cc(Cl)cc(Cl)c1)O2)C(C)=CC(C)(C)N3	Efficacy	'='	82.0	%				UO_0000187					False	CHEMBL666406	Glucocorticoid-induced aromatase activity in human skin fibroblasts compared to Dexamethasone	F	BAO_0000019	assay format	Homo sapiens	None	None	None	None	CHEMBL2034	Glucocorticoid receptor	Homo sapiens	SINGLE PROTEIN	CHEMBL1134574	1	Scientific Literature	J. Med. Chem.	2001	None
CHEMBL247048		0	331.46	0	4.41	21, (+/-)	O=C1C=C2CCN(Cc3ccccc3)CC2(Cc2ccccc2)CC1	Ki	'='	3700.0	nM	5.43			UO_0000065	16.39	0.30	1.02	26.74	False	CHEMBL941996	Displacement of [3H]dexamethasone from human glucocorticoid receptor expressed in recombinant baculovirus	B	BAO_0000019	assay format	Homo sapiens	None	None	None	None	CHEMBL2034	Glucocorticoid receptor	Homo sapiens	SINGLE PROTEIN	CHEMBL1139829	1	Scientific Literature	Bioorg. Med. Chem. Lett.	2007	None
CHEMBL131	PREDNISOLONE	4	360.45	0	1.56	prednisolone	C[C@]12C[C@H](O)[C@H]3[C@@H](CCC4=CC(=O)C=C[C@@]43C)[C@@H]1CC[C@]2(O)C(=O)CO	Efficacy	'='	85.0	%				UO_0000187					False	CHEMBL666406	Glucocorticoid-induced aromatase activity in human skin fibroblasts compared to Dexamethasone	F	BAO_0000019	assay format	Homo sapiens	None	None	None	None	CHEMBL2034	Glucocorticoid receptor	Homo sapiens	SINGLE PROTEIN	CHEMBL1134574	1	Scientific Literature	J. Med. Chem.	2001	None
CHEMBL99046		0	383.49	1	6.45	10	COc1cccc2c1-c1ccc3c(c1C(c1ccccc1)O2)C(C)=CC(C)(C)N3	IC50	'='	123.0	nM	6.91			UO_0000065					False	CHEMBL802067	Transcriptional repression activity in HEP G2 cells expressing glucocorticoid receptor compared to Dexamethasone	F	BAO_0000219	cell-based format	Homo sapiens	None	None	HepG2	None	CHEMBL2034	Glucocorticoid receptor	Homo sapiens	SINGLE PROTEIN	CHEMBL1134574	1	Scientific Literature	J. Med. Chem.	2001	CHEMBL3307718
CHEMBL99046		0	383.49	1	6.45	10	COc1cccc2c1-c1ccc3c(c1C(c1ccccc1)O2)C(C)=CC(C)(C)N3	IC50	'='	164.0	nM	6.79			UO_0000065					False	CHEMBL666796	Glucocorticoid-induced aromatase activity in human skin fibroblasts	F	BAO_0000019	assay format	Homo sapiens	None	None	None	None	CHEMBL2034	Glucocorticoid receptor	Homo sapiens	SINGLE PROTEIN	CHEMBL1134574	1	Scientific Literature	J. Med. Chem.	2001	None
CHEMBL414449		0	526.64	1	4.43	23b	CCC[C@@H]1O[C@@H]2CC3C4C[C@H](F)C5=CC(=O)CC[C@]5(C)[C@@]4(F)[C@@H](O)C[C@]3(C)[C@]2(S[C@@H]2CCOC2=O)O1	IC50	'='	6.4	nM	8.19			UO_0000065	15.56	0.31	3.76	9.99	False	CHEMBL678545	Affinity for human glucocorticoid receptor	B	BAO_0000357	single protein format	Homo sapiens	None	None	None	None	CHEMBL2034	Glucocorticoid receptor	Homo sapiens	SINGLE PROTEIN	CHEMBL1134348	1	Scientific Literature	J. Med. Chem.	2001	None
CHEMBL511812		0	338.45	0	3.64	32	CC[C@@]12C[C@H](O)[C@](O)(c3ccccc3)C[C@H]1CCc1cc(O)ccc12	Activity	'='	67.0	%				UO_0000187					False	CHEMBL1022150	Transrepression activity at GR in human SW1353 cells assessed as inhibition of IL1-stimulated MMP13 production after 24 hrs by whole cell ELISA relative to Dexamethasone	B	BAO_0000219	cell-based format	Homo sapiens	None	None	SW1353	None	CHEMBL2034	Glucocorticoid receptor	Homo sapiens	SINGLE PROTEIN	CHEMBL1152783	1	Scientific Literature	J. Med. Chem.	2009	CHEMBL3307462
CHEMBL457241		0	300.40	0	2.51	30	CC#C[C@]1(O)C[C@H]2CCc3cc(O)ccc3[C@]2(CC)C[C@@H]1O	IC50	'='	63.0	nM	7.20			UO_0000065	23.97	0.45	4.69	11.86	False	CHEMBL1022149	Transrepression activity at GR in human SW1353 cells assessed as inhibition of IL1-stimulated MMP13 production after 24 hrs by whole cell ELISA	B	BAO_0000219	cell-based format	Homo sapiens	None	None	SW1353	None	CHEMBL2034	Glucocorticoid receptor	Homo sapiens	SINGLE PROTEIN	CHEMBL1152783	1	Scientific Literature	J. Med. Chem.	2009	CHEMBL3307462
CHEMBL511812		0	338.45	0	3.64	32	CC[C@@]12C[C@H](O)[C@](O)(c3ccccc3)C[C@H]1CCc1cc(O)ccc12	IC50	'='	2.5	nM	8.60			UO_0000065	25.42	0.47	4.96	14.17	False	CHEMBL1022144	Binding affinity to human glucocorticoid receptor	B	BAO_0000357	single protein format	Homo sapiens	None	None	None	None	CHEMBL2034	Glucocorticoid receptor	Homo sapiens	SINGLE PROTEIN	CHEMBL1152783	1	Scientific Literature	J. Med. Chem.	2009	None
CHEMBL219207		0	423.41	0	4.51	37	CC(C)(CC(O)(Cn1ccc(=O)c2ccccc21)C(F)(F)F)c1ccc(F)cc1O	IC50	'='	3.0	nM	8.52			UO_0000065	20.13	0.39	4.01	13.65	False	CHEMBL909349	Inhibition of tetramethylrhodamine labeled dexamethasone binding to GR by FP assay	B	BAO_0000357	single protein format	None	None	None	None	None	CHEMBL2034	Glucocorticoid receptor	Homo sapiens	SINGLE PROTEIN	CHEMBL1138857	1	Scientific Literature	J. Med. Chem.	2006	None
CHEMBL203885		0	351.52	1	5.87	13	C=CCSCC1=CC(C)(C)Nc2ccc(-c3ccccc3OC)cc21	IC50	'='	360.0	nM	6.44			UO_0000065	18.33	0.35	0.57	30.31	False	CHEMBL889784	Displacement of Dexamethasone from human glucocorticoid receptor by fluorescence polarization assay	B	BAO_0000357	single protein format	Homo sapiens	None	None	None	None	CHEMBL2034	Glucocorticoid receptor	Homo sapiens	SINGLE PROTEIN	CHEMBL1146252	1	Scientific Literature	Bioorg. Med. Chem. Lett.	2007	None
CHEMBL395536		0	411.55	1	6.89	21	C=CCOC(C1=CC(C)(C)Nc2ccc(-c3ccccc3OC)cc21)c1ccccc1	IC50	'>'	2000.0	nM				UO_0000065					False	CHEMBL889784	Displacement of Dexamethasone from human glucocorticoid receptor by fluorescence polarization assay	B	BAO_0000357	single protein format	Homo sapiens	None	None	None	None	CHEMBL2034	Glucocorticoid receptor	Homo sapiens	SINGLE PROTEIN	CHEMBL1146252	1	Scientific Literature	Bioorg. Med. Chem. Lett.	2007	None
CHEMBL228932		0	427.59	1	6.99	29	COc1ccccc1-c1ccc2c(c1)C(C(C)OCCCc1ccccc1)=CC(C)(C)N2	IC50	'='	260.0	nM	6.58			UO_0000065	15.40	0.28	-0.40	21.60	False	CHEMBL889784	Displacement of Dexamethasone from human glucocorticoid receptor by fluorescence polarization assay	B	BAO_0000357	single protein format	Homo sapiens	None	None	None	None	CHEMBL2034	Glucocorticoid receptor	Homo sapiens	SINGLE PROTEIN	CHEMBL1146252	1	Scientific Literature	Bioorg. Med. Chem. Lett.	2007	None
CHEMBL247812		0	462.62	0	4.77	51, racemic	CC(C)(C)c1ccc(S(=O)(=O)N2CCC3=CC(=O)CCC3(Cc3ccc(C#N)cc3)C2)cc1	Ki	'='	65.0	nM	7.19			UO_0000065	15.54	0.30	2.42	9.19	False	CHEMBL941996	Displacement of [3H]dexamethasone from human glucocorticoid receptor expressed in recombinant baculovirus	B	BAO_0000019	assay format	Homo sapiens	None	None	None	None	CHEMBL2034	Glucocorticoid receptor	Homo sapiens	SINGLE PROTEIN	CHEMBL1139829	1	Scientific Literature	Bioorg. Med. Chem. Lett.	2007	None
CHEMBL247234		0	437.61	0	4.90	(R)-37	CC(C)(C)c1ccc(S(=O)(=O)N2CCC3=CC(=O)CC[C@]3(Cc3ccccc3)C2)cc1	Ki	'='	200.0	nM	6.70			UO_0000065					True	CHEMBL941997	Antagonist activity at human glucocorticoid receptor in SW1353 cells assessed as inhibition of dexamethasone-induced luciferase expression by MMTV5 reporter gene assay	F	BAO_0000219	cell-based format	Homo sapiens	None	None	SW1353	None	CHEMBL2034	Glucocorticoid receptor	Homo sapiens	SINGLE PROTEIN	CHEMBL1139829	1	Scientific Literature	Bioorg. Med. Chem. Lett.	2007	CHEMBL3307462
CHEMBL247006		0	522.71	1	4.73	59, racemic	CC(C)(C)c1ccc(S(=O)(=O)N2CCC3=CC(=O)CCC3(Cc3ccc(N4CCOCC4)cc3)C2)cc1	Ki	'='	400.0	nM	6.40			UO_0000065					False	CHEMBL941997	Antagonist activity at human glucocorticoid receptor in SW1353 cells assessed as inhibition of dexamethasone-induced luciferase expression by MMTV5 reporter gene assay	F	BAO_0000219	cell-based format	Homo sapiens	None	None	SW1353	None	CHEMBL2034	Glucocorticoid receptor	Homo sapiens	SINGLE PROTEIN	CHEMBL1139829	1	Scientific Literature	Bioorg. Med. Chem. Lett.	2007	CHEMBL3307462
CHEMBL393011		0	522.52	1	4.83	22D1E1	CCC1(CC(O)(CNC(=O)c2cnn(-c3ccc(F)cc3F)c2N)C(F)(F)F)CCCc2ccccc21	Activity	'='	98.0	%				UO_0000187					False	CHEMBL897795	Agonist activity at glucocorticoid receptor in human A549 cells by MMTV transactivation assay relative to Dexamethasone	F	BAO_0000219	cell-based format	Homo sapiens	None	None	A549	None	CHEMBL2034	Glucocorticoid receptor	Homo sapiens	SINGLE PROTEIN	CHEMBL1149655	1	Scientific Literature	Bioorg. Med. Chem. Lett.	2007	CHEMBL3307651
CHEMBL390657		0	371.46	0	3.04	1i	CC(=O)Nc1ccc(S(=O)(=O)NC(C)Cc2c[nH]c3ccccc23)cc1	IC50	'>'	10000.0	nM				UO_0000065					False	CHEMBL890119	Inhibition of human GR	B	BAO_0000357	single protein format	Homo sapiens	None	None	None	None	CHEMBL2034	Glucocorticoid receptor	Homo sapiens	SINGLE PROTEIN	CHEMBL1146304	1	Scientific Literature	Bioorg. Med. Chem. Lett.	2007	None
CHEMBL231802		0	356.49	0	4.03	1d	CCCc1ccc(S(=O)(=O)NC(C)Cc2c[nH]c3ccccc23)cc1	IC50	'='	1600.0	nM	5.80			UO_0000065	16.26	0.32	1.77	9.35	False	CHEMBL890119	Inhibition of human GR	B	BAO_0000357	single protein format	Homo sapiens	None	None	None	None	CHEMBL2034	Glucocorticoid receptor	Homo sapiens	SINGLE PROTEIN	CHEMBL1146304	1	Scientific Literature	Bioorg. Med. Chem. Lett.	2007	None
CHEMBL1209109		0	594.42	2	8.10	13	CC(C)c1onc(-c2c(Cl)cccc2Cl)c1COc1ccc(N(C)Cc2ccc(C(=O)O)cc2)c(C(F)(F)F)n1	EC50	'>'	10000.0	nM				UO_0000065					False	CHEMBL1211271	Agonist activity at GR-LBD expressed in HEK293 cells assessed as Gal4-DBD interaction by cellular mammalian one hybrid assay	F	BAO_0000219	cell-based format	None	None	None	HEK293	None	CHEMBL2034	Glucocorticoid receptor	Homo sapiens	SINGLE PROTEIN	CHEMBL1208782	1	Scientific Literature	Bioorg. Med. Chem. Lett.	2010	CHEMBL3307715
CHEMBL1215331		0	419.91	1	5.26	3S,3aR-27d, PF-3882845	N#Cc1ccc(N2N=C3c4ccc(C(=O)O)cc4CC[C@@H]3[C@@H]2C2CCCC2)cc1Cl	IC50	'>'	10000.0	nM				UO_0000065					True	CHEMBL1219671	Antagonist activity at glucocorticoid receptor	F	BAO_0000019	assay format	None	None	None	None	None	CHEMBL2034	Glucocorticoid receptor	Homo sapiens	SINGLE PROTEIN	CHEMBL1212897	1	Scientific Literature	J. Med. Chem.	2010	None
CHEMBL256161		0	555.72	2	6.57	3	CC(C)(C)c1ccc(S(=O)(=O)N2CCC3=Cc4c(cnn4-c4ccc(F)cc4)C[C@]3(Cc3ccccc3)C2)cc1	Ki	'='	4.7	nM	8.33			UO_0000065					False	CHEMBL950163	Antagonist activity at GR in SW1353/MMTV5 cells assessed as inhibition of dexamethasone-induced luciferase expression	F	BAO_0000219	cell-based format	None	None	None	SW1353/MMTV5	None	CHEMBL2034	Glucocorticoid receptor	Homo sapiens	SINGLE PROTEIN	CHEMBL1142367	1	Scientific Literature	Bioorg. Med. Chem. Lett.	2008	None
CHEMBL255369		0	467.57	0	3.99	42	COC[C@]12Cc3cnn(-c4ccc(F)cc4)c3C=C1CCN(S(=O)(=O)c1ccc(C)cc1)C2	Ki	'='	0.5	nM	9.30			UO_0000065	19.89	0.38	5.31	14.44	False	CHEMBL950162	Displacement of [3H]dexamethasone from human recombinant GR	B	BAO_0000357	single protein format	Homo sapiens	None	None	None	None	CHEMBL2034	Glucocorticoid receptor	Homo sapiens	SINGLE PROTEIN	CHEMBL1142367	1	Scientific Literature	Bioorg. Med. Chem. Lett.	2008	None
CHEMBL256894		0	492.62	0	4.13	72	O=S(=O)(c1ccccc1)N1CCC2=Cc3c(cnn3-c3ccc(F)cc3)C[C@]2(CN2CCCC2)C1	Ki	'='	1.5	nM	8.82			UO_0000065	17.91	0.34	4.69	15.10	False	CHEMBL950162	Displacement of [3H]dexamethasone from human recombinant GR	B	BAO_0000357	single protein format	Homo sapiens	None	None	None	None	CHEMBL2034	Glucocorticoid receptor	Homo sapiens	SINGLE PROTEIN	CHEMBL1142367	1	Scientific Literature	Bioorg. Med. Chem. Lett.	2008	None
CHEMBL403966		0	606.81	2	5.83	57	CC(C)(C)c1ccc(S(=O)(=O)N2CCC3=Cc4c(cnn4-c4ccc(F)cc4)C[C@]3(COCCN3CCCCC3)C2)cc1	Ki	'='	8.6	nM	8.07			UO_0000065	13.29	0.26	2.24	11.92	False	CHEMBL950162	Displacement of [3H]dexamethasone from human recombinant GR	B	BAO_0000357	single protein format	Homo sapiens	None	None	None	None	CHEMBL2034	Glucocorticoid receptor	Homo sapiens	SINGLE PROTEIN	CHEMBL1142367	1	Scientific Literature	Bioorg. Med. Chem. Lett.	2008	None
CHEMBL270575		0	553.70	1	4.99	52	COCCOC[C@]12Cc3cnn(-c4ccc(F)cc4)c3C=C1CCN(S(=O)(=O)c1ccc(C(C)(C)C)cc1)C2	Ki	'='	0.7	nM	9.15			UO_0000065	16.53	0.32	4.16	12.43	False	CHEMBL950162	Displacement of [3H]dexamethasone from human recombinant GR	B	BAO_0000357	single protein format	Homo sapiens	None	None	None	None	CHEMBL2034	Glucocorticoid receptor	Homo sapiens	SINGLE PROTEIN	CHEMBL1142367	1	Scientific Literature	Bioorg. Med. Chem. Lett.	2008	None
CHEMBL402893		0	509.65	1	4.98	44	COC[C@]12Cc3cnn(-c4ccc(F)cc4)c3C=C1CCN(S(=O)(=O)c1ccc(C(C)(C)C)cc1)C2	Ki	'='	0.8	nM	9.10			UO_0000065	17.85	0.35	4.12	14.12	False	CHEMBL950162	Displacement of [3H]dexamethasone from human recombinant GR	B	BAO_0000357	single protein format	Homo sapiens	None	None	None	None	CHEMBL2034	Glucocorticoid receptor	Homo sapiens	SINGLE PROTEIN	CHEMBL1142367	1	Scientific Literature	Bioorg. Med. Chem. Lett.	2008	None
CHEMBL442803		0	515.58	1	3.83	51	COCCOC[C@]12Cc3cnn(-c4ccc(F)cc4)c3C=C1CCN(S(=O)(=O)c1ccc(F)cc1)C2	Ki	'='	5.2	nM	8.28			UO_0000065					False	CHEMBL950163	Antagonist activity at GR in SW1353/MMTV5 cells assessed as inhibition of dexamethasone-induced luciferase expression	F	BAO_0000219	cell-based format	None	None	None	SW1353/MMTV5	None	CHEMBL2034	Glucocorticoid receptor	Homo sapiens	SINGLE PROTEIN	CHEMBL1142367	1	Scientific Literature	Bioorg. Med. Chem. Lett.	2008	None
CHEMBL255369		0	467.57	0	3.99	42	COC[C@]12Cc3cnn(-c4ccc(F)cc4)c3C=C1CCN(S(=O)(=O)c1ccc(C)cc1)C2	Ki	'='	5.7	nM	8.24			UO_0000065					False	CHEMBL950163	Antagonist activity at GR in SW1353/MMTV5 cells assessed as inhibition of dexamethasone-induced luciferase expression	F	BAO_0000219	cell-based format	None	None	None	SW1353/MMTV5	None	CHEMBL2034	Glucocorticoid receptor	Homo sapiens	SINGLE PROTEIN	CHEMBL1142367	1	Scientific Literature	Bioorg. Med. Chem. Lett.	2008	None
CHEMBL403178		0	532.62	2	5.38	15	O=S(=O)(Nc1ccccc1)N1CCC2=Cc3c(cnn3-c3ccc(F)cc3)CC2(Cc2ccc(F)cc2)C1	Ki	'='	68.0	nM	7.17			UO_0000065					False	CHEMBL950163	Antagonist activity at GR in SW1353/MMTV5 cells assessed as inhibition of dexamethasone-induced luciferase expression	F	BAO_0000219	cell-based format	None	None	None	SW1353/MMTV5	None	CHEMBL2034	Glucocorticoid receptor	Homo sapiens	SINGLE PROTEIN	CHEMBL1142367	1	Scientific Literature	Bioorg. Med. Chem. Lett.	2008	None
CHEMBL48308		0	415.58	1	7.54	23	COc1cccc2c1-c1ccc3c(c1C(C1/C=C\CCCCC1)O2)C(C)=CC(C)(C)N3	Efficacy	'>'	5000.0	%				UO_0000187					False	CHEMBL656113	Transcriptional activation in CV-1 cells expressing glucocorticoid receptor compared to Dexamethasone	F	BAO_0000219	cell-based format	Homo sapiens	None	None	CV-1	None	CHEMBL2034	Glucocorticoid receptor	Homo sapiens	SINGLE PROTEIN	CHEMBL1147494	1	Scientific Literature	Bioorg. Med. Chem. Lett.	2004	CHEMBL3308033
CHEMBL389481		0	352.36	0	3.93	16d	CCC1COc2cc3[nH]c(=O)cc(C(F)(F)F)c3cc2N1CC1CC1	Ki	'>'	10000.0	nM				UO_0000065					False	CHEMBL916640	Displacement of radiolabeled Dexamethasone from human GR	B	BAO_0000357	single protein format	Homo sapiens	None	None	None	None	CHEMBL2034	Glucocorticoid receptor	Homo sapiens	SINGLE PROTEIN	CHEMBL1139861	1	Scientific Literature	J. Med. Chem.	2007	None
CHEMBL228663		0	375.51	1	6.10	20	C=CCOC(CC=C)C1=CC(C)(C)Nc2ccc(-c3ccccc3OC)cc21	IC50	'>'	2000.0	nM				UO_0000065					False	CHEMBL889784	Displacement of Dexamethasone from human glucocorticoid receptor by fluorescence polarization assay	B	BAO_0000357	single protein format	Homo sapiens	None	None	None	None	CHEMBL2034	Glucocorticoid receptor	Homo sapiens	SINGLE PROTEIN	CHEMBL1146252	1	Scientific Literature	Bioorg. Med. Chem. Lett.	2007	None
CHEMBL430004		0	448.01	1	7.25	33	COc1ccccc1-c1ccc2c(c1)C(C(C)OCCc1ccc(Cl)cc1)=CC(C)(C)N2	IC50	'='	185.0	nM	6.73			UO_0000065	15.03	0.29	-0.52	22.08	False	CHEMBL889784	Displacement of Dexamethasone from human glucocorticoid receptor by fluorescence polarization assay	B	BAO_0000357	single protein format	Homo sapiens	None	None	None	None	CHEMBL2034	Glucocorticoid receptor	Homo sapiens	SINGLE PROTEIN	CHEMBL1146252	1	Scientific Literature	Bioorg. Med. Chem. Lett.	2007	None
CHEMBL242872		0	448.01	1	7.25	32	COc1ccccc1-c1ccc2c(c1)C(C(C)OCCc1cccc(Cl)c1)=CC(C)(C)N2	IC50	'='	275.0	nM	6.56			UO_0000065	14.64	0.28	-0.69	21.52	False	CHEMBL889784	Displacement of Dexamethasone from human glucocorticoid receptor by fluorescence polarization assay	B	BAO_0000357	single protein format	Homo sapiens	None	None	None	None	CHEMBL2034	Glucocorticoid receptor	Homo sapiens	SINGLE PROTEIN	CHEMBL1146252	1	Scientific Literature	Bioorg. Med. Chem. Lett.	2007	None
CHEMBL537887		0	403.93	1	5.68	41	C=CCOC(C)C1=CC(C)(C)Nc2ccc(-c3cc(F)ccc3OC)cc21.Cl	IC50	'='	110.0	nM	6.96			UO_0000065	18.94	0.35	1.28	22.82	False	CHEMBL889784	Displacement of Dexamethasone from human glucocorticoid receptor by fluorescence polarization assay	B	BAO_0000357	single protein format	Homo sapiens	None	None	None	None	CHEMBL2034	Glucocorticoid receptor	Homo sapiens	SINGLE PROTEIN	CHEMBL1146252	1	Scientific Literature	Bioorg. Med. Chem. Lett.	2007	None
CHEMBL2112310		0	325.33	0	4.76	26	CC[C@@H]1CNc2cc3oc(=O)cc(C(F)(F)F)c3cc2[C@H]1CC	Efficacy	'='	63.0	%				UO_0000187					False	CHEMBL678540	In vitro antagonistic activity against human glucocorticoid receptor (hGR)	F	BAO_0000019	assay format	Homo sapiens	None	None	None	None	CHEMBL2034	Glucocorticoid receptor	Homo sapiens	SINGLE PROTEIN	CHEMBL1132082	1	Scientific Literature	Bioorg. Med. Chem. Lett.	1999	None
CHEMBL393392		0	398.44	1	5.65	26	COc1ccc(F)cc1C(C)(C)CC(O)(Cc1cc(C)cc(C)c1)C(F)(F)F	IC50	'='	55.0	nM	7.26			UO_0000065	18.22	0.35	1.61	24.64	False	CHEMBL899205	Displacement of TAMRA labeled Dexamethasone at human glucocorticoid receptor in insect cell	B	BAO_0000357	single protein format	Homo sapiens	None	None	None	None	CHEMBL2034	Glucocorticoid receptor	Homo sapiens	SINGLE PROTEIN	CHEMBL1149697	1	Scientific Literature	Bioorg. Med. Chem. Lett.	2007	None
CHEMBL409835		0	506.65	1	4.52	75	O=S(=O)(c1ccccc1)N1CCC2=Cc3c(cnn3-c3ccc(F)cc3)C[C@]2(CN2CCCCC2)C1	Ki	'='	0.8	nM	9.10			UO_0000065	17.96	0.35	4.58	15.57	False	CHEMBL950162	Displacement of [3H]dexamethasone from human recombinant GR	B	BAO_0000357	single protein format	Homo sapiens	None	None	None	None	CHEMBL2034	Glucocorticoid receptor	Homo sapiens	SINGLE PROTEIN	CHEMBL1142367	1	Scientific Literature	Bioorg. Med. Chem. Lett.	2008	None
CHEMBL271853		0	526.61	1	3.60	14	O=S(=O)(N1CCOCC1)N1CCC2=Cc3c(cnn3-c3ccc(F)cc3)CC2(Cc2ccc(F)cc2)C1	Ki	'='	26.0	nM	7.58			UO_0000065	14.40	0.28	3.99	11.21	False	CHEMBL950162	Displacement of [3H]dexamethasone from human recombinant GR	B	BAO_0000357	single protein format	Homo sapiens	None	None	None	None	CHEMBL2034	Glucocorticoid receptor	Homo sapiens	SINGLE PROTEIN	CHEMBL1142367	1	Scientific Literature	Bioorg. Med. Chem. Lett.	2008	None
CHEMBL409835		0	506.65	1	4.52	75	O=S(=O)(c1ccccc1)N1CCC2=Cc3c(cnn3-c3ccc(F)cc3)C[C@]2(CN2CCCCC2)C1	Ki	'='	5.8	nM	8.24			UO_0000065					False	CHEMBL950163	Antagonist activity at GR in SW1353/MMTV5 cells assessed as inhibition of dexamethasone-induced luciferase expression	F	BAO_0000219	cell-based format	None	None	None	SW1353/MMTV5	None	CHEMBL2034	Glucocorticoid receptor	Homo sapiens	SINGLE PROTEIN	CHEMBL1142367	1	Scientific Literature	Bioorg. Med. Chem. Lett.	2008	None
CHEMBL402893		0	509.65	1	4.98	44	COC[C@]12Cc3cnn(-c4ccc(F)cc4)c3C=C1CCN(S(=O)(=O)c1ccc(C(C)(C)C)cc1)C2	Ki	'='	7.7	nM	8.11			UO_0000065					False	CHEMBL950163	Antagonist activity at GR in SW1353/MMTV5 cells assessed as inhibition of dexamethasone-induced luciferase expression	F	BAO_0000219	cell-based format	None	None	None	SW1353/MMTV5	None	CHEMBL2034	Glucocorticoid receptor	Homo sapiens	SINGLE PROTEIN	CHEMBL1142367	1	Scientific Literature	Bioorg. Med. Chem. Lett.	2008	None
CHEMBL403921		0	531.63	2	5.72	8	Cc1ccc(S(=O)(=O)N2CCC3=Cc4c(cnn4-c4ccc(F)cc4)CC3(Cc3ccc(F)cc3)C2)cc1	Ki	'='	17.0	nM	7.77			UO_0000065					False	CHEMBL950163	Antagonist activity at GR in SW1353/MMTV5 cells assessed as inhibition of dexamethasone-induced luciferase expression	F	BAO_0000219	cell-based format	None	None	None	SW1353/MMTV5	None	CHEMBL2034	Glucocorticoid receptor	Homo sapiens	SINGLE PROTEIN	CHEMBL1142367	1	Scientific Literature	Bioorg. Med. Chem. Lett.	2008	None
CHEMBL250221		0	441.57	1	6.10	2d	C=C1OC=N[C@]12CC[C@H]1[C@@H]3CCC4=CC(=O)CCC4=C3[C@@H](c3ccc(C(C)=O)cc3)C[C@@]12C	IC50	'='	14000.0	nM	4.85			UO_0000065					False	CHEMBL924028	Antagonist activity at glucocorticoid receptor expressed in A549 cells assessed as inhibition of corticoid-induced gene transcription by luciferase reporter gene assay	F	BAO_0000219	cell-based format	Homo sapiens	None	None	A549	None	CHEMBL2034	Glucocorticoid receptor	Homo sapiens	SINGLE PROTEIN	CHEMBL1140481	1	Scientific Literature	Bioorg. Med. Chem. Lett.	2007	CHEMBL3307651
CHEMBL1162	NORETHINDRONE	4	298.43	0	3.49	18	C#C[C@]1(O)CC[C@H]2[C@@H]3CCC4=CC(=O)CC[C@@H]4[C@H]3CC[C@@]21C	Relative binding affinity	'='	2.7										False	CHEMBL684222	Relative binding affinity against glucocorticoid receptor	B	BAO_0000357	single protein format	None	None	None	None	None	CHEMBL2034	Glucocorticoid receptor	Homo sapiens	SINGLE PROTEIN	CHEMBL1123211	1	Scientific Literature	J. Med. Chem.	1986	None
CHEMBL233588		0	430.55	1	6.32	19	C[C@]12Cc3cnn(-c4ccc(F)cc4)c3C=C1CC[C@@H]2[C@H](O)c1csc2ccccc12	EC50	'='	10.0	nM	8.00			UO_0000065	18.58	0.35	1.68	21.02	False	CHEMBL894568	Activity at human glucocorticoid receptor in human A549 cells assessed as repression of human IL6	B	BAO_0000219	cell-based format	Homo sapiens	None	None	A549	None	CHEMBL2034	Glucocorticoid receptor	Homo sapiens	SINGLE PROTEIN	CHEMBL1148027	1	Scientific Literature	Bioorg. Med. Chem. Lett.	2007	CHEMBL3307651
CHEMBL372684		0	444.58	1	6.71	17	C[C@]12Cc3cnn(-c4ccc(F)cc4)c3C=C1CCC[C@@H]2[C@H](O)c1csc2ccccc12	EC50	'='	6.0	nM	8.22			UO_0000065	18.49	0.35	1.51	21.61	False	CHEMBL894568	Activity at human glucocorticoid receptor in human A549 cells assessed as repression of human IL6	B	BAO_0000219	cell-based format	Homo sapiens	None	None	A549	None	CHEMBL2034	Glucocorticoid receptor	Homo sapiens	SINGLE PROTEIN	CHEMBL1148027	1	Scientific Literature	Bioorg. Med. Chem. Lett.	2007	CHEMBL3307651
CHEMBL54270		0	393.32	1	5.47	12	C=C1C=C(C)CC(C)(C)C1Cc1cc(OC)c(Br)cc1OC(C)=O	Ki	'='	2199.0	nM	5.66			UO_0000065	14.38	0.32	0.19	15.92	False	CHEMBL681744	Binding affinity was determined for human glucocorticoid receptor(hGR).	B	BAO_0000357	single protein format	None	None	None	None	None	CHEMBL2034	Glucocorticoid receptor	Homo sapiens	SINGLE PROTEIN	CHEMBL1129561	1	Scientific Literature	J. Med. Chem.	1996	None
CHEMBL195972		0	444.58	1	6.71	13	C[C@]12Cc3cnn(-c4ccc(F)cc4)c3C=C1CCC[C@@H]2[C@@H](O)c1cc2ccccc2s1	Activity	'='	66.0	%				UO_0000187					False	CHEMBL894573	Activity at human glucocorticoid receptor in C57BI/6 mouse peritoneal exudate cells assessed as repression of mouse IL6 relative to Dexamethasone	B	BAO_0000019	assay format	Homo sapiens	None	None	None	None	CHEMBL2034	Glucocorticoid receptor	Homo sapiens	SINGLE PROTEIN	CHEMBL1148027	1	Scientific Literature	Bioorg. Med. Chem. Lett.	2007	None
CHEMBL141524		0	389.54	1	6.98	33	COc1cccc2c1-c1ccc3c(c1C(C1CCCCC1)O2)C(C)=CC(C)(C)N3	Ki	'='	9.9	nM	8.00			UO_0000065	20.55	0.38	1.02	26.25	False	CHEMBL681749	Binding affinity towards glucocorticoid receptor (GR) by displacing [3H]dexamethasone	B	BAO_0000357	single protein format	None	None	None	None	None	CHEMBL2034	Glucocorticoid receptor	Homo sapiens	SINGLE PROTEIN	CHEMBL1134311	1	Scientific Literature	J. Med. Chem.	2001	None
CHEMBL141524		0	389.54	1	6.98	33	COc1cccc2c1-c1ccc3c(c1C(C1CCCCC1)O2)C(C)=CC(C)(C)N3	EC50	'='	204.0	nM	6.69			UO_0000065					False	CHEMBL694626	Effective concentration in HepG2 cells transfected with LUC gene (E-sel-Luc).	F	BAO_0000219	cell-based format	None	None	None	HepG2	None	CHEMBL2034	Glucocorticoid receptor	Homo sapiens	SINGLE PROTEIN	CHEMBL1134311	1	Scientific Literature	J. Med. Chem.	2001	CHEMBL3307718
CHEMBL299778		0	325.25	0	4.70	34a	C=C1CCC[C@H](C)[C@H]1Cc1cc(OC)c(Br)cc1O	Ki	'='	3697.0	nM	5.43			UO_0000065	16.70	0.39	0.73	18.44	False	CHEMBL681744	Binding affinity was determined for human glucocorticoid receptor(hGR).	B	BAO_0000357	single protein format	None	None	None	None	None	CHEMBL2034	Glucocorticoid receptor	Homo sapiens	SINGLE PROTEIN	CHEMBL1129561	1	Scientific Literature	J. Med. Chem.	1996	None
CHEMBL134277		0	389.50	1	7.05	18b	CC1=CC(C)(C)Nc2ccc3c(c21)/C(=C/c1ccsc1)Oc1ccc(F)cc1-3	Efficacy	'='	45.0	%				UO_0000187					False	CHEMBL678538	Antagonistic efficacy for human glucocorticoid receptor	F	BAO_0000019	assay format	Homo sapiens	None	None	None	None	CHEMBL2034	Glucocorticoid receptor	Homo sapiens	SINGLE PROTEIN	CHEMBL1145087	1	Scientific Literature	J. Med. Chem.	2003	None
CHEMBL429627		0	404.83	1	5.69	18	COc1ccc(F)cc1C(C)(C)CC(O)(Cc1ccc(Cl)cc1)C(F)(F)F	IC50	'='	340.0	nM	6.47			UO_0000065	15.98	0.33	0.78	21.96	False	CHEMBL899205	Displacement of TAMRA labeled Dexamethasone at human glucocorticoid receptor in insect cell	B	BAO_0000357	single protein format	Homo sapiens	None	None	None	None	CHEMBL2034	Glucocorticoid receptor	Homo sapiens	SINGLE PROTEIN	CHEMBL1149697	1	Scientific Literature	Bioorg. Med. Chem. Lett.	2007	None
CHEMBL389794		0	362.88	0	4.04	2c	Cc1c(Cl)cccc1S(=O)(=O)NC(C)Cc1c[nH]c2ccccc12	IC50	'='	820.0	nM	6.09			UO_0000065	16.77	0.35	2.05	9.82	False	CHEMBL890119	Inhibition of human GR	B	BAO_0000357	single protein format	Homo sapiens	None	None	None	None	CHEMBL2034	Glucocorticoid receptor	Homo sapiens	SINGLE PROTEIN	CHEMBL1146304	1	Scientific Literature	Bioorg. Med. Chem. Lett.	2007	None
CHEMBL63870		0	356.26	1	5.62	11d	CC1=CC(C)(C)Nc2ccc3c(c21)COc1ccc(Br)cc1-3	Efficacy	'='	79.0	%				UO_0000187					False	CHEMBL685082	Antagonist efficacy for glucocorticoid receptor	F	BAO_0000019	assay format	Homo sapiens	None	None	None	None	CHEMBL2034	Glucocorticoid receptor	Homo sapiens	SINGLE PROTEIN	CHEMBL1144945	1	Scientific Literature	Bioorg. Med. Chem. Lett.	2003	None
CHEMBL117	CHRYSIN	0	254.24	0	2.87	17	O=c1cc(-c2ccccc2)oc2cc(O)cc(O)c12	Activity						Not Active						False	CHEMBL1052489	Antagonist activity at glucocorticoid receptor in human MDA-kb2 cells assessed as inhibition of Dex-induced luciferase activity by luciferase reporter gene assay	F	BAO_0000219	cell-based format	Homo sapiens	None	None	MDA-kb2	None	CHEMBL2034	Glucocorticoid receptor	Homo sapiens	SINGLE PROTEIN	CHEMBL1153076	1	Scientific Literature	Bioorg. Med. Chem. Lett.	2009	None
CHEMBL97542	7-HYDROXYFLAVANONE	0	240.26	0	3.10	29	O=C1CC(c2ccccc2)Oc2cc(O)ccc21	EC150						Not Active						False	CHEMBL1052500	Agonist activity at glucocorticoid receptor in human MDA-kb2 cells assessed as stimulation of luciferase activity at 100 uM by luciferase reporter gene assay	F	BAO_0000219	cell-based format	Homo sapiens	None	None	MDA-kb2	None	CHEMBL2034	Glucocorticoid receptor	Homo sapiens	SINGLE PROTEIN	CHEMBL1153076	1	Scientific Literature	Bioorg. Med. Chem. Lett.	2009	None
CHEMBL8145	DAIDZEIN	2	254.24	0	2.87	1	O=c1c(-c2ccc(O)cc2)coc2cc(O)ccc12	Activity						Not Active						False	CHEMBL1052489	Antagonist activity at glucocorticoid receptor in human MDA-kb2 cells assessed as inhibition of Dex-induced luciferase activity by luciferase reporter gene assay	F	BAO_0000219	cell-based format	Homo sapiens	None	None	MDA-kb2	None	CHEMBL2034	Glucocorticoid receptor	Homo sapiens	SINGLE PROTEIN	CHEMBL1153076	1	Scientific Literature	Bioorg. Med. Chem. Lett.	2009	None
CHEMBL327757		0	443.54	1	6.43	14	COCOc1cccc(C2Oc3cccc(OC)c3-c3ccc4c(c32)C(C)=CC(C)(C)N4)c1	Efficacy	'='	91.0	%				UO_0000187					False	CHEMBL805734	Transcriptional repression activity in HEP G2 cells expressing glucocorticoid receptor compared to Dexamethasone	F	BAO_0000219	cell-based format	Homo sapiens	None	None	HepG2	None	CHEMBL2034	Glucocorticoid receptor	Homo sapiens	SINGLE PROTEIN	CHEMBL1134574	1	Scientific Literature	J. Med. Chem.	2001	CHEMBL3307718
CHEMBL429628		0	424.52	1	6.25	21	C[C@]12Cc3cnn(-c4ccc(F)cc4)c3C=C1CC[C@@H]2[C@H](O)c1ccc2ccccc2c1	Activity	'='	13.0	%				UO_0000187					False	CHEMBL894569	Activity at human glucocorticoid receptor in human A549 cells assessed as repression of human IL6 relative to Dexamethasone	B	BAO_0000219	cell-based format	Homo sapiens	None	None	A549	None	CHEMBL2034	Glucocorticoid receptor	Homo sapiens	SINGLE PROTEIN	CHEMBL1148027	1	Scientific Literature	Bioorg. Med. Chem. Lett.	2007	CHEMBL3307651
CHEMBL195972		0	444.58	1	6.71	13	C[C@]12Cc3cnn(-c4ccc(F)cc4)c3C=C1CCC[C@@H]2[C@@H](O)c1cc2ccccc2s1	EC50						Not Determined						False	CHEMBL894570	Activity at human glucocorticoid receptor in human HepG2 cells assessed as tyrosine amino transferase activity	B	BAO_0000219	cell-based format	Homo sapiens	None	None	HepG2	None	CHEMBL2034	Glucocorticoid receptor	Homo sapiens	SINGLE PROTEIN	CHEMBL1148027	1	Scientific Literature	Bioorg. Med. Chem. Lett.	2007	CHEMBL3307718
CHEMBL311034		0	406.48	1	5.63	7	C[C@]12Cc3cnn(-c4ccc(F)cc4)c3C=C1CCC[C@@H]2[C@H](O)c1ccc(F)cc1	EC50						Not Determined						False	CHEMBL894570	Activity at human glucocorticoid receptor in human HepG2 cells assessed as tyrosine amino transferase activity	B	BAO_0000219	cell-based format	Homo sapiens	None	None	HepG2	None	CHEMBL2034	Glucocorticoid receptor	Homo sapiens	SINGLE PROTEIN	CHEMBL1148027	1	Scientific Literature	Bioorg. Med. Chem. Lett.	2007	CHEMBL3307718
CHEMBL79807		0	406.48	1	5.63	6	C[C@]12Cc3cnn(-c4ccc(F)cc4)c3C=C1CCC[C@@H]2[C@@H](O)c1ccc(F)cc1	EC50						Not Determined						False	CHEMBL894570	Activity at human glucocorticoid receptor in human HepG2 cells assessed as tyrosine amino transferase activity	B	BAO_0000219	cell-based format	Homo sapiens	None	None	HepG2	None	CHEMBL2034	Glucocorticoid receptor	Homo sapiens	SINGLE PROTEIN	CHEMBL1148027	1	Scientific Literature	Bioorg. Med. Chem. Lett.	2007	CHEMBL3307718
CHEMBL311034		0	406.48	1	5.63	7	C[C@]12Cc3cnn(-c4ccc(F)cc4)c3C=C1CCC[C@@H]2[C@H](O)c1ccc(F)cc1	EC50						Not Determined						False	CHEMBL894574	Activity at human glucocorticoid receptor in C2C12 cells assessed as mouse glutamine synthetase activity	B	BAO_0000219	cell-based format	Homo sapiens	None	None	C2C12	None	CHEMBL2034	Glucocorticoid receptor	Homo sapiens	SINGLE PROTEIN	CHEMBL1148027	1	Scientific Literature	Bioorg. Med. Chem. Lett.	2007	CHEMBL3308003
CHEMBL392376		0	414.48	1	5.85	25	C[C@]12Cc3cnn(-c4ccc(F)cc4)c3C=C1CC[C@@H]2[C@H](O)c1coc2ccccc12	Activity	'='	56.0	%				UO_0000187					False	CHEMBL894575	Activity at human glucocorticoid receptor in C2C12 cells assessed as mouse glutamine synthetase activity relative to Dexamethasone	B	BAO_0000219	cell-based format	Homo sapiens	None	None	C2C12	None	CHEMBL2034	Glucocorticoid receptor	Homo sapiens	SINGLE PROTEIN	CHEMBL1148027	1	Scientific Literature	Bioorg. Med. Chem. Lett.	2007	CHEMBL3308003
CHEMBL236202		0	414.48	1	5.85	24	C[C@]12Cc3cnn(-c4ccc(F)cc4)c3C=C1CC[C@@H]2[C@@H](O)c1coc2ccccc12	Activity	'='	88.0	%				UO_0000187					False	CHEMBL894575	Activity at human glucocorticoid receptor in C2C12 cells assessed as mouse glutamine synthetase activity relative to Dexamethasone	B	BAO_0000219	cell-based format	Homo sapiens	None	None	C2C12	None	CHEMBL2034	Glucocorticoid receptor	Homo sapiens	SINGLE PROTEIN	CHEMBL1148027	1	Scientific Literature	Bioorg. Med. Chem. Lett.	2007	CHEMBL3308003
CHEMBL395341		0	374.48	0	4.14	6f	Cc1cc(C)c(S(=O)(=O)NC(C)Cc2c[nH]c3ccc(F)cc23)c(C)c1	IC50	'='	65.0	nM	7.19			UO_0000065	19.19	0.38	3.05	11.60	False	CHEMBL890119	Inhibition of human GR	B	BAO_0000357	single protein format	Homo sapiens	None	None	None	None	CHEMBL2034	Glucocorticoid receptor	Homo sapiens	SINGLE PROTEIN	CHEMBL1146304	1	Scientific Literature	Bioorg. Med. Chem. Lett.	2007	None
CHEMBL101907		0	446.39	1	7.51	32	CC1=CC(C)(C)Nc2ccc3c(c21)C(c1cc(C)cc(Br)c1)Oc1ccccc1-3	Ki	'='	42.0	nM	7.38			UO_0000065	16.53	0.35	-0.13	34.70	False	CHEMBL680192	Binding affinity was determined on Human glucocorticoid receptor (hAR) using progesterone as radioligand.	B	BAO_0000357	single protein format	None	None	None	None	None	CHEMBL2034	Glucocorticoid receptor	Homo sapiens	SINGLE PROTEIN	CHEMBL1131454	1	Scientific Literature	J. Med. Chem.	1998	None
CHEMBL391874		0	507.58	1	4.44	17D1	Cc1c(S(=O)(=O)NCC(O)(CC2(C)CCCc3ccccc32)C(F)(F)F)cnn1-c1ccccc1	Activity	'='	16.0	%				UO_0000187					False	CHEMBL897794	Agonist activity at glucocorticoid receptor in human A549 cells by NF-kappaB transrepression assay relative to dexamethasone	F	BAO_0000219	cell-based format	Homo sapiens	None	None	A549	None	CHEMBL2034	Glucocorticoid receptor	Homo sapiens	SINGLE PROTEIN	CHEMBL1149655	1	Scientific Literature	Bioorg. Med. Chem. Lett.	2007	CHEMBL3307651
CHEMBL237973		0	504.53	1	4.69	21D1E1	CCC1(CC(O)(CNC(=O)c2cnn(-c3ccc(F)cc3)c2N)C(F)(F)F)CCCc2ccccc21	IC50	'='	19.95	nM	7.70			UO_0000065	15.26	0.29	3.01	8.26	False	CHEMBL897790	Binding affinity to glucocorticoid receptor	B	BAO_0000357	single protein format	None	None	None	None	None	CHEMBL2034	Glucocorticoid receptor	Homo sapiens	SINGLE PROTEIN	CHEMBL1149655	1	Scientific Literature	Bioorg. Med. Chem. Lett.	2007	None
CHEMBL1086260		0	553.58	2	7.45	21d	CC(C)N(c1ccccc1)S(=O)(=O)c1ccc(-c2ccc3c(cnn3-c3ccc(F)cc3)c2)c(C(F)(F)F)c1	IC50	'='	15.85	nM	7.80			UO_0000065	14.09	0.27	0.35	14.13	False	CHEMBL1119507	Displacement of fluorescent-labeled Dexamethasone from GR by fluorescent polarization assay	B	BAO_0000357	single protein format	None	None	None	None	None	CHEMBL2034	Glucocorticoid receptor	Homo sapiens	SINGLE PROTEIN	CHEMBL1155531	1	Scientific Literature	J. Med. Chem.	2010	None
CHEMBL100219		0	476.41	1	7.52	15	COc1cccc2c1-c1ccc3c(c1C(c1cc(C)cc(Br)c1)O2)C(C)=CC(C)(C)N3	Efficacy	'='	91.0	%				UO_0000187					False	CHEMBL696547	Repression activity of GR ligand with interleukin-6 receptor in native cell assay using Dexamethasone was determined as percentage efficacy	F	BAO_0000019	assay format	Homo sapiens	None	None	None	None	CHEMBL2034	Glucocorticoid receptor	Homo sapiens	SINGLE PROTEIN	CHEMBL1134574	1	Scientific Literature	J. Med. Chem.	2001	None
CHEMBL1082837		0	477.48	1	5.54	19a	CC(C)NS(=O)(=O)c1ccc(-c2ccc3c(cnn3-c3ccc(F)cc3)c2)c(C(F)(F)F)c1	Activity	'='	102.0	%				UO_0000187					False	CHEMBL1119512	Antagonist activity at GR in human A549 cells transfected with luciferase gene linked to MMTV promoter assessed as inhibition of dexamethasone-induced luciferase transactivation activity after 24 hrs relative to RU486	F	BAO_0000219	cell-based format	Homo sapiens	None	None	A549	None	CHEMBL2034	Glucocorticoid receptor	Homo sapiens	SINGLE PROTEIN	CHEMBL1155531	1	Scientific Literature	J. Med. Chem.	2010	CHEMBL3307651
CHEMBL1084632		0	477.48	1	6.00	20c	CCCS(=O)(=O)Nc1ccc(-c2ccc3c(cnn3-c3ccc(F)cc3)c2)c(C(F)(F)F)c1	Activity	'='	89.0	%				UO_0000187					False	CHEMBL1119512	Antagonist activity at GR in human A549 cells transfected with luciferase gene linked to MMTV promoter assessed as inhibition of dexamethasone-induced luciferase transactivation activity after 24 hrs relative to RU486	F	BAO_0000219	cell-based format	Homo sapiens	None	None	A549	None	CHEMBL2034	Glucocorticoid receptor	Homo sapiens	SINGLE PROTEIN	CHEMBL1155531	1	Scientific Literature	J. Med. Chem.	2010	CHEMBL3307651
CHEMBL236320		0	502.38	1	4.68	16D1	CCn1nc(C)c(Br)c1C(=O)NCC(O)(CC1(C)CCCc2ccccc21)C(F)(F)F	Log IC50						Not Determined						False	CHEMBL897788	Antagonist activity at glucocorticoid receptor in human A549 cells transfected with MMTV luciferase reporter gene assessed as inhibition of dexamethasone-induced activation	F	BAO_0000219	cell-based format	Homo sapiens	None	None	A549	None	CHEMBL2034	Glucocorticoid receptor	Homo sapiens	SINGLE PROTEIN	CHEMBL1149655	1	Scientific Literature	Bioorg. Med. Chem. Lett.	2007	CHEMBL3307651
CHEMBL263091		0	482.43	0	4.24	1	COc1ccc(F)cc1C(C)(C)CC(O)(C(=O)Nc1ccc2c(=O)onc(C)c2c1)C(F)(F)F	IC50	'='	8.0	nM	8.10			UO_0000065	16.78	0.33	3.86	7.96	False	CHEMBL899205	Displacement of TAMRA labeled Dexamethasone at human glucocorticoid receptor in insect cell	B	BAO_0000357	single protein format	Homo sapiens	None	None	None	None	CHEMBL2034	Glucocorticoid receptor	Homo sapiens	SINGLE PROTEIN	CHEMBL1149697	1	Scientific Literature	Bioorg. Med. Chem. Lett.	2007	None
CHEMBL236748		0	384.41	1	5.35	11	COc1ccc(F)cc1C(C)(C)CC(O)(Cc1cccc(C)c1)C(F)(F)F	IC50	'='	580.0	nM	6.24			UO_0000065	16.22	0.32	0.89	21.17	False	CHEMBL899205	Displacement of TAMRA labeled Dexamethasone at human glucocorticoid receptor in insect cell	B	BAO_0000357	single protein format	Homo sapiens	None	None	None	None	CHEMBL2034	Glucocorticoid receptor	Homo sapiens	SINGLE PROTEIN	CHEMBL1149697	1	Scientific Literature	Bioorg. Med. Chem. Lett.	2007	None
CHEMBL429987		0	395.40	0	4.91	21	COc1ccc(F)cc1C(C)(C)CC(O)(Cc1ccc(C#N)cc1)C(F)(F)F	IC50	'='	30.0	nM	7.52			UO_0000065	19.03	0.37	2.61	14.13	False	CHEMBL899205	Displacement of TAMRA labeled Dexamethasone at human glucocorticoid receptor in insect cell	B	BAO_0000357	single protein format	Homo sapiens	None	None	None	None	CHEMBL2034	Glucocorticoid receptor	Homo sapiens	SINGLE PROTEIN	CHEMBL1149697	1	Scientific Literature	Bioorg. Med. Chem. Lett.	2007	None
CHEMBL392319		0	471.52	0	4.89	18D1	Cc1c(C(=O)NCC(O)(CC2(C)CCCc3ccccc32)C(F)(F)F)cnn1-c1ccccc1	Activity	'='	45.0	%				UO_0000187					False	CHEMBL897794	Agonist activity at glucocorticoid receptor in human A549 cells by NF-kappaB transrepression assay relative to dexamethasone	F	BAO_0000219	cell-based format	Homo sapiens	None	None	A549	None	CHEMBL2034	Glucocorticoid receptor	Homo sapiens	SINGLE PROTEIN	CHEMBL1149655	1	Scientific Literature	Bioorg. Med. Chem. Lett.	2007	CHEMBL3307651
CHEMBL79807		0	406.48	1	5.63	6	C[C@]12Cc3cnn(-c4ccc(F)cc4)c3C=C1CCC[C@@H]2[C@@H](O)c1ccc(F)cc1	EC50	'='	9.7	nM	8.01			UO_0000065	19.71	0.36	2.38	21.06	False	CHEMBL894568	Activity at human glucocorticoid receptor in human A549 cells assessed as repression of human IL6	B	BAO_0000219	cell-based format	Homo sapiens	None	None	A549	None	CHEMBL2034	Glucocorticoid receptor	Homo sapiens	SINGLE PROTEIN	CHEMBL1148027	1	Scientific Literature	Bioorg. Med. Chem. Lett.	2007	CHEMBL3307651
CHEMBL131	PREDNISOLONE	4	360.45	0	1.56	Prednisolone	C[C@]12C[C@H](O)[C@H]3[C@@H](CCC4=CC(=O)C=C[C@@]43C)[C@@H]1CC[C@]2(O)C(=O)CO	EC50	'='	24.0	nM	7.62			UO_0000065	21.14	0.40	6.06	8.04	False	CHEMBL894570	Activity at human glucocorticoid receptor in human HepG2 cells assessed as tyrosine amino transferase activity	B	BAO_0000219	cell-based format	Homo sapiens	None	None	HepG2	None	CHEMBL2034	Glucocorticoid receptor	Homo sapiens	SINGLE PROTEIN	CHEMBL1148027	1	Scientific Literature	Bioorg. Med. Chem. Lett.	2007	CHEMBL3307718
CHEMBL131	PREDNISOLONE	4	360.45	0	1.56	Prednisolone	C[C@]12C[C@H](O)[C@H]3[C@@H](CCC4=CC(=O)C=C[C@@]43C)[C@@H]1CC[C@]2(O)C(=O)CO	Activity	'='	82.0	%				UO_0000187					False	CHEMBL894571	Activity at human glucocorticoid receptor in human HepG2 cells assessed as tyrosine amino transferase activity relative to Dexamethasone	B	BAO_0000219	cell-based format	Homo sapiens	None	None	HepG2	None	CHEMBL2034	Glucocorticoid receptor	Homo sapiens	SINGLE PROTEIN	CHEMBL1148027	1	Scientific Literature	Bioorg. Med. Chem. Lett.	2007	CHEMBL3307718
CHEMBL131	PREDNISOLONE	4	360.45	0	1.56	Prednisolone	C[C@]12C[C@H](O)[C@H]3[C@@H](CCC4=CC(=O)C=C[C@@]43C)[C@@H]1CC[C@]2(O)C(=O)CO	EC50	'='	5.7	nM	8.24			UO_0000065	22.87	0.43	6.68	8.69	False	CHEMBL894572	Activity at human glucocorticoid receptor in C57BI/6 mouse peritoneal exudate cells assessed as repression of mouse IL6	B	BAO_0000019	assay format	Homo sapiens	None	None	None	None	CHEMBL2034	Glucocorticoid receptor	Homo sapiens	SINGLE PROTEIN	CHEMBL1148027	1	Scientific Literature	Bioorg. Med. Chem. Lett.	2007	None
CHEMBL233589		0	424.52	1	6.25	20	C[C@]12Cc3cnn(-c4ccc(F)cc4)c3C=C1CC[C@@H]2[C@@H](O)c1ccc2ccccc2c1	Activity						Not Active						False	CHEMBL894573	Activity at human glucocorticoid receptor in C57BI/6 mouse peritoneal exudate cells assessed as repression of mouse IL6 relative to Dexamethasone	B	BAO_0000019	assay format	Homo sapiens	None	None	None	None	CHEMBL2034	Glucocorticoid receptor	Homo sapiens	SINGLE PROTEIN	CHEMBL1148027	1	Scientific Literature	Bioorg. Med. Chem. Lett.	2007	None
CHEMBL439386		0	424.52	1	6.25	22	C[C@]12Cc3cnn(-c4ccc(F)cc4)c3C=C1CC[C@@H]2[C@@H](O)c1cccc2ccccc12	EC50	'='	68.0	nM	7.17			UO_0000065	16.88	0.31	0.92	18.84	False	CHEMBL894574	Activity at human glucocorticoid receptor in C2C12 cells assessed as mouse glutamine synthetase activity	B	BAO_0000219	cell-based format	Homo sapiens	None	None	C2C12	None	CHEMBL2034	Glucocorticoid receptor	Homo sapiens	SINGLE PROTEIN	CHEMBL1148027	1	Scientific Literature	Bioorg. Med. Chem. Lett.	2007	CHEMBL3308003
CHEMBL46329		0	405.49	1	5.52	11	COC(=O)/C=C/CC1Oc2cccc(OC)c2-c2ccc3c(c21)C(C)=CC(C)(C)N3	IC50	'='	220.0	nM	6.66			UO_0000065					False	CHEMBL658535	Inhibition of transcriptional activation in CV-1 cells expressing glucocorticoid receptor	F	BAO_0000219	cell-based format	Homo sapiens	None	None	CV-1	None	CHEMBL2034	Glucocorticoid receptor	Homo sapiens	SINGLE PROTEIN	CHEMBL1147494	1	Scientific Literature	Bioorg. Med. Chem. Lett.	2004	CHEMBL3308033
CHEMBL393011		0	522.52	1	4.83	22D1E1	CCC1(CC(O)(CNC(=O)c2cnn(-c3ccc(F)cc3F)c2N)C(F)(F)F)CCCc2ccccc21	IC50	'='	6.457	nM	8.19			UO_0000065					False	CHEMBL897791	Agonist activity at glucocorticoid receptor in human A549 cells by NF-kappaB transrepression assay	F	BAO_0000219	cell-based format	Homo sapiens	None	None	A549	None	CHEMBL2034	Glucocorticoid receptor	Homo sapiens	SINGLE PROTEIN	CHEMBL1149655	1	Scientific Literature	Bioorg. Med. Chem. Lett.	2007	CHEMBL3307651
CHEMBL235208		0	512.48	1	4.13	25E2	COc1ccc(F)cc1C(C)(C)CC(O)(CNC(=O)c1cnn(-c2ccc(F)cc2)c1N)C(F)(F)F	EC50	'='	15.85	nM	7.80			UO_0000065					False	CHEMBL897792	Agonist activity at glucocorticoid receptor in human A549 cells by MMTV transactivation assay	F	BAO_0000219	cell-based format	Homo sapiens	None	None	A549	None	CHEMBL2034	Glucocorticoid receptor	Homo sapiens	SINGLE PROTEIN	CHEMBL1149655	1	Scientific Literature	Bioorg. Med. Chem. Lett.	2007	CHEMBL3307651
CHEMBL1215627		0	401.47	0	4.25	3S,3aR-27q	Cc1cc(N2N=C3c4ccc(C(=O)O)cc4CO[C@@H]3[C@@H]2C2CCCC2)ccc1C#N	IC50	'>'	10000.0	nM				UO_0000065					False	CHEMBL1219671	Antagonist activity at glucocorticoid receptor	F	BAO_0000019	assay format	None	None	None	None	None	CHEMBL2034	Glucocorticoid receptor	Homo sapiens	SINGLE PROTEIN	CHEMBL1212897	1	Scientific Literature	J. Med. Chem.	2010	None
CHEMBL1214839		0	419.84	1	5.40	R-12c	N#Cc1ccc(N2N=C(c3ccc(C(=O)O)cc3)C[C@@H]2c2ccc(F)cc2)cc1Cl	IC50	'>'	10000.0	nM				UO_0000065					False	CHEMBL1219671	Antagonist activity at glucocorticoid receptor	F	BAO_0000019	assay format	None	None	None	None	None	CHEMBL2034	Glucocorticoid receptor	Homo sapiens	SINGLE PROTEIN	CHEMBL1212897	1	Scientific Literature	J. Med. Chem.	2010	None
CHEMBL1276308	MIFEPRISTONE	4	429.60	1	5.41	3	CC#C[C@]1(O)CC[C@H]2[C@@H]3CCC4=CC(=O)CCC4=C3[C@@H](c3ccc(N(C)C)cc3)C[C@@]21C	Activity						Dose-dependent effect						False	CHEMBL1106116	Displacement of [3H]DEX from human glucocorticoid receptor	B	BAO_0000357	single protein format	Homo sapiens	None	None	None	None	CHEMBL2034	Glucocorticoid receptor	Homo sapiens	SINGLE PROTEIN	CHEMBL1156190	1	Scientific Literature	J. Med. Chem.	2010	None
CHEMBL78704		0	414.59	1	5.72	6	CC#C[C@]1(O)CCC2C3CCC4=CC(=O)CC[C@]4(Cc4ccc(C)cc4)C3=CC[C@@]21C	Activity						Dose-dependent effect						False	CHEMBL1106116	Displacement of [3H]DEX from human glucocorticoid receptor	B	BAO_0000357	single protein format	Homo sapiens	None	None	None	None	CHEMBL2034	Glucocorticoid receptor	Homo sapiens	SINGLE PROTEIN	CHEMBL1156190	1	Scientific Literature	J. Med. Chem.	2010	None
CHEMBL137586	6-METHOXYFLAVONE	0	252.27	0	3.47	11	COc1ccc2oc(-c3ccccc3)cc(=O)c2c1	Ratio	'='	3.6										False	CHEMBL1052494	Ratio of compound EC150 to Dex EC150 for glucocorticoid receptor in human MDA-kb2 cells	B	BAO_0000219	cell-based format	Homo sapiens	None	None	MDA-kb2	None	CHEMBL2034	Glucocorticoid receptor	Homo sapiens	SINGLE PROTEIN	CHEMBL1153076	1	Scientific Literature	Bioorg. Med. Chem. Lett.	2009	None
CHEMBL561276		0	500.50	2	5.03	rac-28	CCN(CC(O)(CNc1cccc2c1cnn2-c1ccc(F)cc1)C(F)(F)F)C(=O)c1ccccc1	IC50	'='	0.7943	nM	9.10			UO_0000065					False	CHEMBL1052501	Agonist activity at GR in human A549 cells by NF-kappaB transrepression assay	F	BAO_0000219	cell-based format	Homo sapiens	None	None	A549	None	CHEMBL2034	Glucocorticoid receptor	Homo sapiens	SINGLE PROTEIN	CHEMBL1153077	1	Scientific Literature	Bioorg. Med. Chem. Lett.	2009	CHEMBL3307651
CHEMBL131921	BIOCHANIN	0	284.27	0	2.88	3	COc1ccc(-c2coc3cc(O)cc(O)c3c2=O)cc1	EC150	'='	4.2	uM				UO_0000064					False	CHEMBL1052488	Agonist activity at glucocorticoid receptor in human MDA-kb2 cells assessed as stimulation of luciferase activity by luciferase reporter gene assay	F	BAO_0000219	cell-based format	Homo sapiens	None	None	MDA-kb2	None	CHEMBL2034	Glucocorticoid receptor	Homo sapiens	SINGLE PROTEIN	CHEMBL1153076	1	Scientific Literature	Bioorg. Med. Chem. Lett.	2009	None
CHEMBL266282	AL-43	0	347.46	1	5.98	18	C=CCC1Oc2cccc(OC)c2-c2ccc3c(c21)C(C)=CC(C)(C)N3	EC50	'='	33.0	nM	7.48			UO_0000065					True	CHEMBL658539	The effective concentration in CV-1 cells for glucocorticoid response element activation (GRE).	F	BAO_0000219	cell-based format	None	None	None	CV-1	None	CHEMBL2034	Glucocorticoid receptor	Homo sapiens	SINGLE PROTEIN	CHEMBL1134311	1	Scientific Literature	J. Med. Chem.	2001	CHEMBL3308033
CHEMBL99123		0	419.47	1	6.73	16	COc1cccc2c1-c1ccc3c(c1C(c1cc(F)cc(F)c1)O2)C(C)=CC(C)(C)N3	IC50	'='	9.0	nM	8.05			UO_0000065					False	CHEMBL802067	Transcriptional repression activity in HEP G2 cells expressing glucocorticoid receptor compared to Dexamethasone	F	BAO_0000219	cell-based format	Homo sapiens	None	None	HepG2	None	CHEMBL2034	Glucocorticoid receptor	Homo sapiens	SINGLE PROTEIN	CHEMBL1134574	1	Scientific Literature	J. Med. Chem.	2001	CHEMBL3307718
CHEMBL419158		0	452.38	1	7.76	(-)22	COc1cccc2c1-c1ccc3c(c1C(c1cc(Cl)cc(Cl)c1)O2)C(C)=CC(C)(C)N3	Efficacy	'='	70.0	%				UO_0000187					False	CHEMBL696547	Repression activity of GR ligand with interleukin-6 receptor in native cell assay using Dexamethasone was determined as percentage efficacy	F	BAO_0000019	assay format	Homo sapiens	None	None	None	None	CHEMBL2034	Glucocorticoid receptor	Homo sapiens	SINGLE PROTEIN	CHEMBL1134574	1	Scientific Literature	J. Med. Chem.	2001	None
CHEMBL452456		0	870.03	3	0.70	4	CC(C)C[C@@H](NC(=O)COCCOCCNC(=O)[C@@]1(O)[C@H](C)C[C@H]2[C@@H]3CCC4=CC(=O)C=C[C@]4(C)[C@@]3(F)[C@@H](O)C[C@@]21C)C(=O)N[C@H](CO)C(=O)N[C@H](Cc1ccccc1)C(N)=O	EC50	'='	1860.0	nM	5.73			UO_0000065	6.59	0.13	5.03	2.24	False	CHEMBL962763	Transcriptional activation of Gal4(1-147) tagged glucocorticoid receptor in human HeLa cells by luciferase reporter gene assay relative to OxDex-AEEA	B	BAO_0000219	cell-based format	Homo sapiens	None	None	HeLa	None	CHEMBL2034	Glucocorticoid receptor	Homo sapiens	SINGLE PROTEIN	CHEMBL1140985	1	Scientific Literature	Bioorg. Med. Chem.	2009	CHEMBL3308376
CHEMBL450049		0	812.03	1	4.28	5	Cc1ccc(CN2O[C@@H](CNC(=O)COCCOCCNC(=O)[C@@]3(O)[C@H](C)C[C@H]4[C@@H]5CCC6=CC(=O)C=C[C@]6(C)[C@@]5(F)[C@@H](O)C[C@@]43C)C[C@@]2(CCO)CC(C)C)cc1	FC	'='	31.0										False	CHEMBL960411	Transcriptional activation of Gal4(1-147) tagged glucocorticoid receptor in human HeLa cells at 10 uM by luciferase reporter gene assay relative to OxDex-AEEA	B	BAO_0000219	cell-based format	Homo sapiens	None	None	HeLa	None	CHEMBL2034	Glucocorticoid receptor	Homo sapiens	SINGLE PROTEIN	CHEMBL1140985	1	Scientific Literature	Bioorg. Med. Chem.	2009	CHEMBL3308376
CHEMBL257079		0	574.70	2	6.11	13	CC(C)(C)c1ccc(S(=O)(=O)N2CCC3=Cc4c(cnn4-c4ccc(F)cc4)CC3(Cc3ccc(F)cc3)C2)cn1	Ki	'='	4.5	nM	8.35			UO_0000065	14.52	0.28	2.24	12.26	False	CHEMBL950162	Displacement of [3H]dexamethasone from human recombinant GR	B	BAO_0000357	single protein format	Homo sapiens	None	None	None	None	CHEMBL2034	Glucocorticoid receptor	Homo sapiens	SINGLE PROTEIN	CHEMBL1142367	1	Scientific Literature	Bioorg. Med. Chem. Lett.	2008	None
CHEMBL403334		0	577.77	1	4.58	79	CN1CCN(C[C@]23Cc4cnn(-c5ccc(F)cc5)c4C=C2CCN(S(=O)(=O)c2ccc(C(C)(C)C)cc2)C3)CC1	Ki	'='	85.0	nM	7.07			UO_0000065					False	CHEMBL950163	Antagonist activity at GR in SW1353/MMTV5 cells assessed as inhibition of dexamethasone-induced luciferase expression	F	BAO_0000219	cell-based format	None	None	None	SW1353/MMTV5	None	CHEMBL2034	Glucocorticoid receptor	Homo sapiens	SINGLE PROTEIN	CHEMBL1142367	1	Scientific Literature	Bioorg. Med. Chem. Lett.	2008	None
CHEMBL255843		0	484.57	0	3.73	65	CN(C)C[C@]12Cc3cnn(-c4ccc(F)cc4)c3C=C1CCN(S(=O)(=O)c1ccc(F)cc1)C2	Ki	'='	29.0	nM	7.54			UO_0000065					False	CHEMBL950163	Antagonist activity at GR in SW1353/MMTV5 cells assessed as inhibition of dexamethasone-induced luciferase expression	F	BAO_0000219	cell-based format	None	None	None	SW1353/MMTV5	None	CHEMBL2034	Glucocorticoid receptor	Homo sapiens	SINGLE PROTEIN	CHEMBL1142367	1	Scientific Literature	Bioorg. Med. Chem. Lett.	2008	None
CHEMBL243865		0	431.77	1	5.05	6b	CC(Cc1cn(C)c2ccccc12)NS(=O)(=O)c1c(Cl)cc(Cl)cc1Cl	IC50	'>'	2000.0	nM				UO_0000065					False	CHEMBL890119	Inhibition of human GR	B	BAO_0000357	single protein format	Homo sapiens	None	None	None	None	CHEMBL2034	Glucocorticoid receptor	Homo sapiens	SINGLE PROTEIN	CHEMBL1146304	1	Scientific Literature	Bioorg. Med. Chem. Lett.	2007	None
CHEMBL525442		0	503.61	1	3.57	20	C[C@H]1C[C@H]2[C@@H]3CCC4=CC(=O)C=C[C@]4(C)[C@@]3(F)[C@@H](O)C[C@]2(C)[C@@]1(OC(=O)NC1CCCC1)C(=O)CO	IC50	'='	3.8	nM	8.42			UO_0000065	16.72	0.32	4.85	7.46	False	CHEMBL1002258	Inhibition of human glucocorticoid receptor	B	BAO_0000357	single protein format	Homo sapiens	None	None	None	None	CHEMBL2034	Glucocorticoid receptor	Homo sapiens	SINGLE PROTEIN	CHEMBL1156642	1	Scientific Literature	Bioorg. Med. Chem.	2008	None
CHEMBL95644		0	451.49	1	7.47	11	COc1cccc2c1-c1ccc3c(c1C(c1cccc(C(F)(F)F)c1)O2)C(C)=CC(C)(C)N3	Efficacy	'='	93.0	%				UO_0000187					False	CHEMBL805734	Transcriptional repression activity in HEP G2 cells expressing glucocorticoid receptor compared to Dexamethasone	F	BAO_0000219	cell-based format	Homo sapiens	None	None	HepG2	None	CHEMBL2034	Glucocorticoid receptor	Homo sapiens	SINGLE PROTEIN	CHEMBL1134574	1	Scientific Literature	J. Med. Chem.	2001	CHEMBL3307718
CHEMBL95644		0	451.49	1	7.47	11	COc1cccc2c1-c1ccc3c(c1C(c1cccc(C(F)(F)F)c1)O2)C(C)=CC(C)(C)N3	IC50	'='	44.0	nM	7.36			UO_0000065					False	CHEMBL685249	Transcriptional activation in CV-1 cells expressing glucocorticoid receptor	F	BAO_0000219	cell-based format	Homo sapiens	None	None	CV-1	None	CHEMBL2034	Glucocorticoid receptor	Homo sapiens	SINGLE PROTEIN	CHEMBL1134574	1	Scientific Literature	J. Med. Chem.	2001	CHEMBL3308033
CHEMBL200906		0	314.33	0	1.98	2	CN1C(=O)C(C(=O)Nc2nncs2)c2cc3occc3cc21	Activity	'='	0.0	%				UO_0000187					False	CHEMBL859494	Percentage binding to glucocorticord receptor at 10 uM	B	BAO_0000357	single protein format	Homo sapiens	None	None	None	None	CHEMBL2034	Glucocorticoid receptor	Homo sapiens	SINGLE PROTEIN	CHEMBL1147762	1	Scientific Literature	Bioorg. Med. Chem. Lett.	2006	None
CHEMBL397919		0	474.58	1	6.83	22	COc1c(O)ccc2c1-c1ccc3c(c1/C(=C/c1sccc1/C(C)=N/O)O2)C(C)=CC(C)(C)N3	Ki	'='	0.6	nM	9.22			UO_0000065	19.43	0.37	2.39	11.07	False	CHEMBL896162	Binding affinity to GR	B	BAO_0000357	single protein format	None	None	None	None	None	CHEMBL2034	Glucocorticoid receptor	Homo sapiens	SINGLE PROTEIN	CHEMBL1148778	1	Scientific Literature	J. Med. Chem.	2007	None
CHEMBL213453		0	488.51	1	5.19	53	CCCC1(CC(O)(C(=O)Nc2ccc3c(=O)onc(C)c3c2)C(F)(F)F)CCCc2ccccc21	IC50	'='	5.623	nM	8.25			UO_0000065	16.89	0.32	3.06	8.93	False	CHEMBL869701	Inhibition of fluorescent-labeled Dexamethasone binding to GR	B	BAO_0000357	single protein format	Homo sapiens	None	None	None	None	CHEMBL2034	Glucocorticoid receptor	Homo sapiens	SINGLE PROTEIN	CHEMBL1138886	1	Scientific Literature	J. Med. Chem.	2006	None
CHEMBL392376		0	414.48	1	5.85	25	C[C@]12Cc3cnn(-c4ccc(F)cc4)c3C=C1CC[C@@H]2[C@H](O)c1coc2ccccc12	Activity	'='	78.0	%				UO_0000187					False	CHEMBL894569	Activity at human glucocorticoid receptor in human A549 cells assessed as repression of human IL6 relative to Dexamethasone	B	BAO_0000219	cell-based format	Homo sapiens	None	None	A549	None	CHEMBL2034	Glucocorticoid receptor	Homo sapiens	SINGLE PROTEIN	CHEMBL1148027	1	Scientific Literature	Bioorg. Med. Chem. Lett.	2007	CHEMBL3307651
CHEMBL236201		0	424.52	1	6.25	23	C[C@]12Cc3cnn(-c4ccc(F)cc4)c3C=C1CC[C@@H]2[C@H](O)c1cccc2ccccc12	Activity	'='	87.0	%				UO_0000187					False	CHEMBL894569	Activity at human glucocorticoid receptor in human A549 cells assessed as repression of human IL6 relative to Dexamethasone	B	BAO_0000219	cell-based format	Homo sapiens	None	None	A549	None	CHEMBL2034	Glucocorticoid receptor	Homo sapiens	SINGLE PROTEIN	CHEMBL1148027	1	Scientific Literature	Bioorg. Med. Chem. Lett.	2007	CHEMBL3307651
CHEMBL232606		0	430.55	1	6.32	14	C[C@]12Cc3cnn(-c4ccc(F)cc4)c3C=C1CC[C@@H]2[C@@H](O)c1cc2ccccc2s1	Activity	'='	34.0	%				UO_0000187					False	CHEMBL894569	Activity at human glucocorticoid receptor in human A549 cells assessed as repression of human IL6 relative to Dexamethasone	B	BAO_0000219	cell-based format	Homo sapiens	None	None	A549	None	CHEMBL2034	Glucocorticoid receptor	Homo sapiens	SINGLE PROTEIN	CHEMBL1148027	1	Scientific Literature	Bioorg. Med. Chem. Lett.	2007	CHEMBL3307651
CHEMBL393194		0	380.49	1	5.16	11	C[C@]12Cc3cnn(-c4ccc(F)cc4)c3C=C1CC[C@@H]2[C@@H](O)c1ccsc1	Activity	'='	77.0	%				UO_0000187					False	CHEMBL894569	Activity at human glucocorticoid receptor in human A549 cells assessed as repression of human IL6 relative to Dexamethasone	B	BAO_0000219	cell-based format	Homo sapiens	None	None	A549	None	CHEMBL2034	Glucocorticoid receptor	Homo sapiens	SINGLE PROTEIN	CHEMBL1148027	1	Scientific Literature	Bioorg. Med. Chem. Lett.	2007	CHEMBL3307651
CHEMBL236201		0	424.52	1	6.25	23	C[C@]12Cc3cnn(-c4ccc(F)cc4)c3C=C1CC[C@@H]2[C@H](O)c1cccc2ccccc12	EC50	'='	703.0	nM	6.15			UO_0000065	14.49	0.26	-0.10	16.17	False	CHEMBL894570	Activity at human glucocorticoid receptor in human HepG2 cells assessed as tyrosine amino transferase activity	B	BAO_0000219	cell-based format	Homo sapiens	None	None	HepG2	None	CHEMBL2034	Glucocorticoid receptor	Homo sapiens	SINGLE PROTEIN	CHEMBL1148027	1	Scientific Literature	Bioorg. Med. Chem. Lett.	2007	CHEMBL3307718
CHEMBL429628		0	424.52	1	6.25	21	C[C@]12Cc3cnn(-c4ccc(F)cc4)c3C=C1CC[C@@H]2[C@H](O)c1ccc2ccccc2c1	Activity						Not Active						False	CHEMBL894572	Activity at human glucocorticoid receptor in C57BI/6 mouse peritoneal exudate cells assessed as repression of mouse IL6	B	BAO_0000019	assay format	Homo sapiens	None	None	None	None	CHEMBL2034	Glucocorticoid receptor	Homo sapiens	SINGLE PROTEIN	CHEMBL1148027	1	Scientific Literature	Bioorg. Med. Chem. Lett.	2007	None
CHEMBL393194		0	380.49	1	5.16	11	C[C@]12Cc3cnn(-c4ccc(F)cc4)c3C=C1CC[C@@H]2[C@@H](O)c1ccsc1	EC50	'='	145.0	nM	6.84			UO_0000065	17.97	0.35	1.68	17.97	False	CHEMBL894572	Activity at human glucocorticoid receptor in C57BI/6 mouse peritoneal exudate cells assessed as repression of mouse IL6	B	BAO_0000019	assay format	Homo sapiens	None	None	None	None	CHEMBL2034	Glucocorticoid receptor	Homo sapiens	SINGLE PROTEIN	CHEMBL1148027	1	Scientific Literature	Bioorg. Med. Chem. Lett.	2007	None
CHEMBL233390		0	394.51	1	5.55	10	C[C@]12Cc3cnn(-c4ccc(F)cc4)c3C=C1CCC[C@@H]2[C@@H](O)c1ccsc1	EC50	'='	23.0	nM	7.64			UO_0000065	19.36	0.37	2.09	20.07	False	CHEMBL894572	Activity at human glucocorticoid receptor in C57BI/6 mouse peritoneal exudate cells assessed as repression of mouse IL6	B	BAO_0000019	assay format	Homo sapiens	None	None	None	None	CHEMBL2034	Glucocorticoid receptor	Homo sapiens	SINGLE PROTEIN	CHEMBL1148027	1	Scientific Literature	Bioorg. Med. Chem. Lett.	2007	None
CHEMBL233588		0	430.55	1	6.32	19	C[C@]12Cc3cnn(-c4ccc(F)cc4)c3C=C1CC[C@@H]2[C@H](O)c1csc2ccccc12	Activity	'='	58.0	%				UO_0000187					False	CHEMBL894575	Activity at human glucocorticoid receptor in C2C12 cells assessed as mouse glutamine synthetase activity relative to Dexamethasone	B	BAO_0000219	cell-based format	Homo sapiens	None	None	C2C12	None	CHEMBL2034	Glucocorticoid receptor	Homo sapiens	SINGLE PROTEIN	CHEMBL1148027	1	Scientific Literature	Bioorg. Med. Chem. Lett.	2007	CHEMBL3308003
CHEMBL195972		0	444.58	1	6.71	13	C[C@]12Cc3cnn(-c4ccc(F)cc4)c3C=C1CCC[C@@H]2[C@@H](O)c1cc2ccccc2s1	Activity	'='	41.0	%				UO_0000187					False	CHEMBL894575	Activity at human glucocorticoid receptor in C2C12 cells assessed as mouse glutamine synthetase activity relative to Dexamethasone	B	BAO_0000219	cell-based format	Homo sapiens	None	None	C2C12	None	CHEMBL2034	Glucocorticoid receptor	Homo sapiens	SINGLE PROTEIN	CHEMBL1148027	1	Scientific Literature	Bioorg. Med. Chem. Lett.	2007	CHEMBL3308003
CHEMBL1254174		0	470.50	1	5.23	37	COc1ccc(-c2cncnc2)cc1C(C)(C)CC(O)(Cc1cc2ccncc2[nH]1)C(F)(F)F	EC50						Not Determined						False	CHEMBL1250870	Transactivation activity at glucocorticoid receptor in HFF assessed as induction of aromatase activity after 18 to 24 hrs by ELISA	B	BAO_0000357	single protein format	Homo sapiens	None	None	None	None	CHEMBL2034	Glucocorticoid receptor	Homo sapiens	SINGLE PROTEIN	CHEMBL1250518	1	Scientific Literature	J. Med. Chem.	2010	None
CHEMBL243656		0	515.55	2	7.22	(+)-15	COc1c(O)ccc2c1-c1ccc3c(c1/C(=C/c1sccc1C(O)C(F)(F)F)O2)C(C)=CC(C)(C)N3	EC50	'='	0.2	nM	9.70			UO_0000065					False	CHEMBL896172	Antagonist activity at human GR expressed in CV1 cells by GRE activation assay	F	BAO_0000219	cell-based format	Homo sapiens	None	None	CV-1	None	CHEMBL2034	Glucocorticoid receptor	Homo sapiens	SINGLE PROTEIN	CHEMBL1148778	1	Scientific Literature	J. Med. Chem.	2007	CHEMBL3308033
CHEMBL1254494		0	438.88	1	5.36	57	CC(C)(CC(O)(Cc1cc2ccncc2[nH]1)C(F)(F)F)c1cc(Cl)cc2c1OCC2	Efficacy	'='	18.0	%				UO_0000187					False	CHEMBL1250871	Transactivation activity at glucocorticoid receptor in human HeLa cells transfected with luciferase gene linked to MMTV promoter by luciferase assay relative to Dexamethasone	B	BAO_0000219	cell-based format	Homo sapiens	None	None	HeLa	None	CHEMBL2034	Glucocorticoid receptor	Homo sapiens	SINGLE PROTEIN	CHEMBL1250518	1	Scientific Literature	J. Med. Chem.	2010	CHEMBL3308376
CHEMBL583859		0	403.50	1	5.20	34	C[C@@](O)(c1ccccn1)[C@H]1CCCC2=Cc3c(-c4ccc(F)cc4)ncn3C[C@@]21C	Emax	'='	58.0	%				UO_0000187					False	CHEMBL1039875	Transrepression activity at glucocorticoid receptor expressed in human A549 cells assessed as inhibition of PMA-induced AP1 activity after 6 hrs by luciferase reporter gene assay relative to Dexamethasone	B	BAO_0000219	cell-based format	None	None	None	A549	None	CHEMBL2034	Glucocorticoid receptor	Homo sapiens	SINGLE PROTEIN	CHEMBL1156812	1	Scientific Literature	J. Med. Chem.	2010	CHEMBL3307651
CHEMBL566391		0	352.45	0	4.83	20, diastereomer1	C=CCC(O)C1CCCC2=Cc3c(-c4ccc(F)cc4)ncn3CC21C	Ki	'='	9.0	nM	8.05			UO_0000065	22.83	0.42	3.22	21.15	False	CHEMBL1039873	Displacement of GS-red from human glucocorticoid receptor by fluorescent polarization assay	B	BAO_0000357	single protein format	Homo sapiens	None	None	None	None	CHEMBL2034	Glucocorticoid receptor	Homo sapiens	SINGLE PROTEIN	CHEMBL1156812	1	Scientific Literature	J. Med. Chem.	2010	None
CHEMBL212059		0	522.52	2	5.44	62	Cc1noc(=O)c2ccc(NC(=O)C(O)(CC3(c4ccccc4)CCCc4ccccc43)C(F)(F)F)cc12	%max	'='	45.0	%				UO_0000187					False	CHEMBL869707	Agonist activity at GR assessed as NF-kappaB-mediated transrepression of secreted placental alkaline phosphatase gene in human A549 cells relative to Dexamethasone	F	BAO_0000219	cell-based format	Homo sapiens	None	None	A549	None	CHEMBL2034	Glucocorticoid receptor	Homo sapiens	SINGLE PROTEIN	CHEMBL1138886	1	Scientific Literature	J. Med. Chem.	2006	CHEMBL3307651
CHEMBL383890		0	528.57	2	5.97	61	Cc1noc(=O)c2ccc(NC(=O)C(O)(CC3(C4CCCCC4)CCCc4ccccc43)C(F)(F)F)cc12	%max	'='	34.0	%				UO_0000187					False	CHEMBL869706	Agonist activity at GR assessed as MMTV-mediated transactivation of renilla luciferase gene in human A549 cells relative to Dexamethasone	F	BAO_0000219	cell-based format	Homo sapiens	None	None	A549	None	CHEMBL2034	Glucocorticoid receptor	Homo sapiens	SINGLE PROTEIN	CHEMBL1138886	1	Scientific Literature	J. Med. Chem.	2006	CHEMBL3307651
CHEMBL379159		0	502.53	2	5.44	59	Cc1noc(=O)c2ccc(NC(=O)C(O)(CC3(C(C)(C)C)CCCc4ccccc43)C(F)(F)F)cc12	IC50	'='	776.25	nM	6.11			UO_0000065					False	CHEMBL869709	Activity at GR assessed as ability to antagonize dexamethasone-induced MMTV luciferase reporter gene transactivation in human A549 cells	F	BAO_0000219	cell-based format	Homo sapiens	None	None	A549	None	CHEMBL2034	Glucocorticoid receptor	Homo sapiens	SINGLE PROTEIN	CHEMBL1138886	1	Scientific Literature	J. Med. Chem.	2006	CHEMBL3307651
CHEMBL385450		0	502.53	2	5.58	56	CCCCC1(CC(O)(C(=O)Nc2ccc3c(=O)onc(C)c3c2)C(F)(F)F)CCCc2ccccc21	IC50	'='	3.09	nM	8.51			UO_0000065	16.93	0.32	2.93	9.21	False	CHEMBL869701	Inhibition of fluorescent-labeled Dexamethasone binding to GR	B	BAO_0000357	single protein format	Homo sapiens	None	None	None	None	CHEMBL2034	Glucocorticoid receptor	Homo sapiens	SINGLE PROTEIN	CHEMBL1138886	1	Scientific Literature	J. Med. Chem.	2006	None
CHEMBL71871		0	396.51	0	3.76	29	CS(=O)(=O)Nc1cccc(N(Cc2ccccc2)Cc2ccccc2)c1CO	IC50	'='	56.0	nM	7.25			UO_0000065	18.29	0.35	3.49	10.41	False	CHEMBL679612	Binding affinity against human Glucocorticoid receptor (GR) using [3H]dexamethasone as radioligand	B	BAO_0000357	single protein format	None	None	None	None	None	CHEMBL2034	Glucocorticoid receptor	Homo sapiens	SINGLE PROTEIN	CHEMBL1147558	1	Scientific Literature	Bioorg. Med. Chem. Lett.	2004	None
CHEMBL71871		0	396.51	0	3.76	29	CS(=O)(=O)Nc1cccc(N(Cc2ccccc2)Cc2ccccc2)c1CO	IC50						Not Determined						False	CHEMBL685251	Functional activity towards human glucocorticoid receptor in genetically engineered cell line containing glucocorticoid response element and reporter gene encoding a secreted form of alkaline phosphatase	F	BAO_0000019	assay format	None	None	None	None	None	CHEMBL2034	Glucocorticoid receptor	Homo sapiens	SINGLE PROTEIN	CHEMBL1147558	1	Scientific Literature	Bioorg. Med. Chem. Lett.	2004	None
CHEMBL309134		0	424.52	0	4.27	57/59	Cc1c(NS(C)(=O)=O)cccc1N(Cc1ccccc1)Cc1ccc(C(=O)O)cc1	IC50						Not Determined						False	CHEMBL685251	Functional activity towards human glucocorticoid receptor in genetically engineered cell line containing glucocorticoid response element and reporter gene encoding a secreted form of alkaline phosphatase	F	BAO_0000019	assay format	None	None	None	None	None	CHEMBL2034	Glucocorticoid receptor	Homo sapiens	SINGLE PROTEIN	CHEMBL1147558	1	Scientific Literature	Bioorg. Med. Chem. Lett.	2004	None
CHEMBL103	PROGESTERONE	4	314.47	0	4.72	progesterone	CC(=O)[C@H]1CC[C@H]2[C@@H]3CCC4=CC(=O)CC[C@]4(C)[C@H]3CC[C@]12C	IC50	'>'	1000.0	nM				UO_0000065					True	CHEMBL654290	Inhibitory activity (IC50) against human glucocorticoid receptor expressed in CV-1 cells	F	BAO_0000219	cell-based format	Homo sapiens	None	None	CV-1	None	CHEMBL2034	Glucocorticoid receptor	Homo sapiens	SINGLE PROTEIN	CHEMBL1131161	1	Scientific Literature	J. Med. Chem.	1998	CHEMBL3308033
CHEMBL103	PROGESTERONE	4	314.47	0	4.72	prog	CC(=O)[C@H]1CC[C@H]2[C@@H]3CCC4=CC(=O)CC[C@]4(C)[C@H]3CC[C@]12C	IC50	'>'	1000.0	nM				UO_0000065					False	CHEMBL685133	Inhibitory activity against GR (glucocorticoid receptor)	B	BAO_0000357	single protein format	Homo sapiens	None	None	None	None	CHEMBL2034	Glucocorticoid receptor	Homo sapiens	SINGLE PROTEIN	CHEMBL1136686	1	Scientific Literature	Bioorg. Med. Chem. Lett.	2003	None
CHEMBL1276308	MIFEPRISTONE	4	429.60	1	5.41	1 RU-486 (Mifepristone)	CC#C[C@]1(O)CC[C@H]2[C@@H]3CCC4=CC(=O)CCC4=C3[C@@H](c3ccc(N(C)C)cc3)C[C@@]21C	IC50	'='	1.0	nM	9.00			UO_0000065	20.95	0.38	3.59	22.20	False	CHEMBL679613	Displacement of [3H]dexamethasone from human Glucocorticoid receptor (GR)	B	BAO_0000357	single protein format	Homo sapiens	None	None	None	None	CHEMBL2034	Glucocorticoid receptor	Homo sapiens	SINGLE PROTEIN	CHEMBL1147539	1	Scientific Literature	Bioorg. Med. Chem. Lett.	2004	None
CHEMBL183540		0	548.68	1	4.31	24	CC#C[C@]1(O)CC[C@H]2[C@@H]3CCC4=CC(=O)CCC4=C3[C@@H](c3ccc(OC[C@@H](O)C[C@@H](O)CC(=O)O)cc3)C[C@@]21C	IC50	'='	2900.0	nM	5.54			UO_0000065					False	CHEMBL835185	Inhibition of dexamethasone-induced glucocorticoid receptor mediated alkaline phosphatase activity	F	BAO_0000019	assay format	Homo sapiens	None	None	None	None	CHEMBL2034	Glucocorticoid receptor	Homo sapiens	SINGLE PROTEIN	CHEMBL1137148	1	Scientific Literature	Bioorg. Med. Chem. Lett.	2004	None
CHEMBL263942		0	893.18	2	8.11	19 a-Alpha	C#C[C@]1(O)CC[C@H]2[C@@H]3CCC4=CC(=O)CCC4=C3[C@@H](c3ccc(N(C)C(=O)CNC(=O)O[C@@H]4C[C@@H]5CC(O)CC[C@]5(C)[C@H]5C[C@H](O)[C@@]6(C)[C@@H](CC[C@@H]6[C@H](C)CCC(=O)O)[C@@H]54)cc3)C[C@@]21C	Ki	'='	230.0	nM	6.64			UO_0000065					False	CHEMBL838827	Inhibition of glucocorticoid receptor mediated tyrosine amino transferase activity	F	BAO_0000019	assay format	Homo sapiens	None	None	None	None	CHEMBL2034	Glucocorticoid receptor	Homo sapiens	SINGLE PROTEIN	CHEMBL1138676	1	Scientific Literature	J. Med. Chem.	2004	None
CHEMBL1209173		0	592.40	2	7.85	22	CN(Cc1ccc(C(=O)O)cc1)c1ccc(OCc2c(-c3c(Cl)cccc3Cl)noc2C2CC2)nc1C(F)(F)F	EC50	'>'	10000.0	nM				UO_0000065					False	CHEMBL1211271	Agonist activity at GR-LBD expressed in HEK293 cells assessed as Gal4-DBD interaction by cellular mammalian one hybrid assay	F	BAO_0000219	cell-based format	None	None	None	HEK293	None	CHEMBL2034	Glucocorticoid receptor	Homo sapiens	SINGLE PROTEIN	CHEMBL1208782	1	Scientific Literature	Bioorg. Med. Chem. Lett.	2010	CHEMBL3307715
CHEMBL1276308	MIFEPRISTONE	4	429.60	1	5.41	5	CC#C[C@]1(O)CC[C@H]2[C@@H]3CCC4=CC(=O)CCC4=C3[C@@H](c3ccc(N(C)C)cc3)C[C@@]21C	Ki	'='	5.0	nM	8.30			UO_0000065	19.32	0.35	2.89	20.48	False	CHEMBL906014	Inhibition of human GR expressed in hGRAF cells	B	BAO_0000219	cell-based format	Homo sapiens	None	None	hGRAF	None	CHEMBL2034	Glucocorticoid receptor	Homo sapiens	SINGLE PROTEIN	CHEMBL1143774	1	Scientific Literature	Bioorg. Med. Chem. Lett.	2007	None
CHEMBL1276308	MIFEPRISTONE	4	429.60	1	5.41	5	CC#C[C@]1(O)CC[C@H]2[C@@H]3CCC4=CC(=O)CCC4=C3[C@@H](c3ccc(N(C)C)cc3)C[C@@]21C	Ki	'='	169.0	nM	6.77			UO_0000065	15.76	0.29	1.36	16.70	False	CHEMBL906015	Inhibition of human GR transcriptional activation by HepTAT cells	B	BAO_0000219	cell-based format	Homo sapiens	None	None	HepTAT	None	CHEMBL2034	Glucocorticoid receptor	Homo sapiens	SINGLE PROTEIN	CHEMBL1143774	1	Scientific Literature	Bioorg. Med. Chem. Lett.	2007	None
CHEMBL68965		0	394.54	0	4.88	25	Cc1ccc(N(Cc2ccccc2)Cc2ccccc2)c(C)c1NS(C)(=O)=O	IC50	'='	6600.0	nM	5.18			UO_0000065	13.13	0.25	0.30	10.48	False	CHEMBL679612	Binding affinity against human Glucocorticoid receptor (GR) using [3H]dexamethasone as radioligand	B	BAO_0000357	single protein format	None	None	None	None	None	CHEMBL2034	Glucocorticoid receptor	Homo sapiens	SINGLE PROTEIN	CHEMBL1147558	1	Scientific Literature	Bioorg. Med. Chem. Lett.	2004	None
CHEMBL270839		0	495.62	0	4.32	39	CC(C)(C)c1ccc(S(=O)(=O)N2CCC3=Cc4c(cnn4-c4ccc(F)cc4)C[C@]3(CO)C2)cc1	Ki	'='	1.6	nM	8.80			UO_0000065	17.75	0.34	4.48	11.66	False	CHEMBL950162	Displacement of [3H]dexamethasone from human recombinant GR	B	BAO_0000357	single protein format	Homo sapiens	None	None	None	None	CHEMBL2034	Glucocorticoid receptor	Homo sapiens	SINGLE PROTEIN	CHEMBL1142367	1	Scientific Literature	Bioorg. Med. Chem. Lett.	2008	None
CHEMBL272789		0	479.62	1	5.35	29	CC(C)(C)c1ccc(S(=O)(=O)N2CCC3=Cc4c(cnn4-c4ccc(F)cc4)C[C@]3(C)C2)cc1	Ki	'='	1.2	nM	8.92			UO_0000065	18.60	0.36	3.57	16.16	False	CHEMBL950162	Displacement of [3H]dexamethasone from human recombinant GR	B	BAO_0000357	single protein format	Homo sapiens	None	None	None	None	CHEMBL2034	Glucocorticoid receptor	Homo sapiens	SINGLE PROTEIN	CHEMBL1142367	1	Scientific Literature	Bioorg. Med. Chem. Lett.	2008	None
CHEMBL403179		0	534.70	2	5.04	71	CC(C)(C)c1ccc(S(=O)(=O)N2CCC3=Cc4c(cnn4-c4ccc(F)cc4)C[C@]3(CN3CCC3)C2)cc1	Ki	'='	11.0	nM	7.96			UO_0000065					False	CHEMBL950163	Antagonist activity at GR in SW1353/MMTV5 cells assessed as inhibition of dexamethasone-induced luciferase expression	F	BAO_0000219	cell-based format	None	None	None	SW1353/MMTV5	None	CHEMBL2034	Glucocorticoid receptor	Homo sapiens	SINGLE PROTEIN	CHEMBL1142367	1	Scientific Literature	Bioorg. Med. Chem. Lett.	2008	None
CHEMBL404183		0	567.73	2	5.38	54	COCCCOC[C@]12Cc3cnn(-c4ccc(F)cc4)c3C=C1CCN(S(=O)(=O)c1ccc(C(C)(C)C)cc1)C2	Ki	'='	1.6	nM	8.80			UO_0000065					False	CHEMBL950163	Antagonist activity at GR in SW1353/MMTV5 cells assessed as inhibition of dexamethasone-induced luciferase expression	F	BAO_0000219	cell-based format	None	None	None	SW1353/MMTV5	None	CHEMBL2034	Glucocorticoid receptor	Homo sapiens	SINGLE PROTEIN	CHEMBL1142367	1	Scientific Literature	Bioorg. Med. Chem. Lett.	2008	None
CHEMBL271428		0	521.54	1	4.70	45	COC[C@]12Cc3cnn(-c4ccc(F)cc4)c3C=C1CCN(S(=O)(=O)c1ccc(C(F)(F)F)cc1)C2	Ki	'='	28.0	nM	7.55			UO_0000065					False	CHEMBL950163	Antagonist activity at GR in SW1353/MMTV5 cells assessed as inhibition of dexamethasone-induced luciferase expression	F	BAO_0000219	cell-based format	None	None	None	SW1353/MMTV5	None	CHEMBL2034	Glucocorticoid receptor	Homo sapiens	SINGLE PROTEIN	CHEMBL1142367	1	Scientific Literature	Bioorg. Med. Chem. Lett.	2008	None
CHEMBL255521		0	441.50	0	4.19	31	C[C@]12Cc3cnn(-c4ccc(F)cc4)c3C=C1CCN(S(=O)(=O)c1ccc(F)cc1)C2	Ki	'='	293.0	nM	6.53			UO_0000065					False	CHEMBL950163	Antagonist activity at GR in SW1353/MMTV5 cells assessed as inhibition of dexamethasone-induced luciferase expression	F	BAO_0000219	cell-based format	None	None	None	SW1353/MMTV5	None	CHEMBL2034	Glucocorticoid receptor	Homo sapiens	SINGLE PROTEIN	CHEMBL1142367	1	Scientific Literature	Bioorg. Med. Chem. Lett.	2008	None
CHEMBL402351		0	602.71	2	5.25	10	O=S(=O)(c1ccc(N2CCOCC2)cc1)N1CCC2=Cc3c(cnn3-c3ccc(F)cc3)CC2(Cc2ccc(F)cc2)C1	Ki	'='	11.0	nM	7.96			UO_0000065					False	CHEMBL950163	Antagonist activity at GR in SW1353/MMTV5 cells assessed as inhibition of dexamethasone-induced luciferase expression	F	BAO_0000219	cell-based format	None	None	None	SW1353/MMTV5	None	CHEMBL2034	Glucocorticoid receptor	Homo sapiens	SINGLE PROTEIN	CHEMBL1142367	1	Scientific Literature	Bioorg. Med. Chem. Lett.	2008	None
CHEMBL390644		0	493.65	1	5.42	6i	CN(C)c1ccc([C@H]2C[C@@]3(C)[C@@H](CC[C@@]3(O)C#Cc3ccccc3)[C@@H]3OCC4=CC(=O)CCC4=C32)cc1	IC50	'='	304.0	nM	6.52			UO_0000065					True	CHEMBL906304	Antagonist activity at glucocorticoid receptor in human A549 cells assessed as inhibition of corticoid-induced GRE-linked luciferase reporter gene activity	F	BAO_0000219	cell-based format	Homo sapiens	None	None	A549	None	CHEMBL2034	Glucocorticoid receptor	Homo sapiens	SINGLE PROTEIN	CHEMBL1144574	1	Scientific Literature	Bioorg. Med. Chem. Lett.	2007	CHEMBL3307651
CHEMBL1276308	MIFEPRISTONE	4	429.60	1	5.41	1	CC#C[C@]1(O)CC[C@H]2[C@@H]3CCC4=CC(=O)CCC4=C3[C@@H](c3ccc(N(C)C)cc3)C[C@@]21C	Ki	'='	0.1	nM	10.00			UO_0000065	23.28	0.43	4.59	24.67	False	CHEMBL875218	Inhibition of human glucocorticoid receptor	B	BAO_0000357	single protein format	Homo sapiens	None	None	None	None	CHEMBL2034	Glucocorticoid receptor	Homo sapiens	SINGLE PROTEIN	CHEMBL1138676	1	Scientific Literature	J. Med. Chem.	2004	None
CHEMBL231413		0	485.55	0	4.94	6d	CN(C)c1ccc([C@H]2C[C@@]3(C)[C@@H](CC[C@@]3(O)C#CC(F)(F)F)[C@@H]3OCC4=CC(=O)CCC4=C32)cc1	IC50	'='	55.5	nM	7.26			UO_0000065					False	CHEMBL906304	Antagonist activity at glucocorticoid receptor in human A549 cells assessed as inhibition of corticoid-induced GRE-linked luciferase reporter gene activity	F	BAO_0000219	cell-based format	Homo sapiens	None	None	A549	None	CHEMBL2034	Glucocorticoid receptor	Homo sapiens	SINGLE PROTEIN	CHEMBL1144574	1	Scientific Literature	Bioorg. Med. Chem. Lett.	2007	CHEMBL3307651
CHEMBL428011		0	457.61	0	4.79	6c	CN(C)c1ccc([C@H]2C[C@@]3(C)[C@@H](CC[C@@]3(O)C#CC3CC3)[C@@H]3OCC4=CC(=O)CCC4=C32)cc1	IC50	'='	33.4	nM	7.48			UO_0000065					False	CHEMBL906304	Antagonist activity at glucocorticoid receptor in human A549 cells assessed as inhibition of corticoid-induced GRE-linked luciferase reporter gene activity	F	BAO_0000219	cell-based format	Homo sapiens	None	None	A549	None	CHEMBL2034	Glucocorticoid receptor	Homo sapiens	SINGLE PROTEIN	CHEMBL1144574	1	Scientific Literature	Bioorg. Med. Chem. Lett.	2007	CHEMBL3307651
CHEMBL415524		0	411.52	1	7.55	7c	CCc1ccccc1/C=C1\Oc2ccc(F)cc2-c2ccc3c(c21)C(C)=CC(C)(C)N3	Efficacy	'='	86.0	%				UO_0000187					False	CHEMBL678538	Antagonistic efficacy for human glucocorticoid receptor	F	BAO_0000019	assay format	Homo sapiens	None	None	None	None	CHEMBL2034	Glucocorticoid receptor	Homo sapiens	SINGLE PROTEIN	CHEMBL1145087	1	Scientific Literature	J. Med. Chem.	2003	None
CHEMBL389545		0	549.71	2	6.68	17	CC#C[C@]1(O)CC[C@H]2[C@@H]3CCC4=CC(=O)CCC4=C3[C@@H](c3ccc(N(C)Cc4cccc(C(=O)O)c4)cc3)C[C@@]21C	Ki	'='	30.0	nM	7.52			UO_0000065	13.69	0.25	0.84	9.66	False	CHEMBL906014	Inhibition of human GR expressed in hGRAF cells	B	BAO_0000219	cell-based format	Homo sapiens	None	None	hGRAF	None	CHEMBL2034	Glucocorticoid receptor	Homo sapiens	SINGLE PROTEIN	CHEMBL1143774	1	Scientific Literature	Bioorg. Med. Chem. Lett.	2007	None
CHEMBL433586		0	378.44	0	2.42	DEX	C[C@@H]1C[C@H]2C3CCC4=CC(=O)C=C[C@]4(C)[C@@]3(F)[C@@H](O)C[C@]2(C)[C@@]1(O)C(=O)O	EC50	'='	5.6	nM	8.25			UO_0000065					False	CHEMBL834059	Effective concentration in CV-1 cell transactivation assay	F	BAO_0000219	cell-based format	None	None	None	CV-1	None	CHEMBL2034	Glucocorticoid receptor	Homo sapiens	SINGLE PROTEIN	CHEMBL1137048	1	Scientific Literature	Bioorg. Med. Chem. Lett.	2004	CHEMBL3308033
CHEMBL62981		0	349.45	1	6.63	71	CC/C(C)=C1\Oc2ccc(F)cc2-c2ccc3c(c21)C(C)=CC(C)(C)N3	IC50	'='	324.0	nM	6.49			UO_0000065					False	CHEMBL674945	Antagonist activity at glucocorticoid receptor	F	BAO_0000019	assay format	Homo sapiens	None	None	None	None	CHEMBL2034	Glucocorticoid receptor	Homo sapiens	SINGLE PROTEIN	CHEMBL1136068	1	Scientific Literature	Bioorg. Med. Chem. Lett.	2003	None
CHEMBL186805		0	416.54	1	5.75	17	C[C@]12Cc3cnn(-c4ccc(F)cc4)c3C=C1CCC[C@@H]2C(O)CCc1ccccc1	Activation time	'='	26.0	%				UO_0000187					False	CHEMBL838246	Percent activation in CV-1 cell transactivation assay relative to Dexamethasone	F	BAO_0000219	cell-based format	Homo sapiens	None	None	CV-1	None	CHEMBL2034	Glucocorticoid receptor	Homo sapiens	SINGLE PROTEIN	CHEMBL1137048	1	Scientific Literature	Bioorg. Med. Chem. Lett.	2004	CHEMBL3308033
CHEMBL337856		0	397.49	1	7.30	9d	CC1=CC(C)(C)Nc2ccc3c(c21)/C(=C/c1ccccc1C)Oc1c(F)cccc1-3	Efficacy	'='	89.0	%				UO_0000187					False	CHEMBL678538	Antagonistic efficacy for human glucocorticoid receptor	F	BAO_0000019	assay format	Homo sapiens	None	None	None	None	CHEMBL2034	Glucocorticoid receptor	Homo sapiens	SINGLE PROTEIN	CHEMBL1145087	1	Scientific Literature	J. Med. Chem.	2003	None
CHEMBL49978		0	377.32	1	6.12	19	C=C1C=C(C)CC(C)(C)C1C/C=C/c1cc(OC)c(Br)cc1O	Ki	'='	4417.0	nM	5.36			UO_0000065	14.19	0.32	-0.77	18.18	False	CHEMBL681744	Binding affinity was determined for human glucocorticoid receptor(hGR).	B	BAO_0000357	single protein format	None	None	None	None	None	CHEMBL2034	Glucocorticoid receptor	Homo sapiens	SINGLE PROTEIN	CHEMBL1129561	1	Scientific Literature	J. Med. Chem.	1996	None
CHEMBL422444		0	429.56	1	7.71	7g	CSc1ccccc1/C=C1\Oc2ccc(F)cc2-c2ccc3c(c21)C(C)=CC(C)(C)N3	Efficacy	'='	98.0	%				UO_0000187					False	CHEMBL678538	Antagonistic efficacy for human glucocorticoid receptor	F	BAO_0000019	assay format	Homo sapiens	None	None	None	None	CHEMBL2034	Glucocorticoid receptor	Homo sapiens	SINGLE PROTEIN	CHEMBL1145087	1	Scientific Literature	J. Med. Chem.	2003	None
CHEMBL78704		0	414.59	1	5.72	RU-43044	CC#C[C@]1(O)CCC2C3CCC4=CC(=O)CC[C@]4(Cc4ccc(C)cc4)C3=CC[C@@]21C	Ki	'='	0.1	nM	10.00			UO_0000065	24.12	0.44	4.28	26.81	True	CHEMBL681747	Displacement of 10 nM [3H]dexamethasone from human Glucocorticoid receptor	B	BAO_0000357	single protein format	Homo sapiens	None	None	None	None	CHEMBL2034	Glucocorticoid receptor	Homo sapiens	SINGLE PROTEIN	CHEMBL1135457	1	Scientific Literature	J. Med. Chem.	2002	None
CHEMBL336169		0	373.43	1	6.58	18c	CC1=CC(C)(C)Nc2ccc3c(c21)/C(=C/c1ccco1)Oc1ccc(F)cc1-3	Efficacy	'='	74.0	%				UO_0000187					False	CHEMBL678538	Antagonistic efficacy for human glucocorticoid receptor	F	BAO_0000019	assay format	Homo sapiens	None	None	None	None	CHEMBL2034	Glucocorticoid receptor	Homo sapiens	SINGLE PROTEIN	CHEMBL1145087	1	Scientific Literature	J. Med. Chem.	2003	None
CHEMBL429466		0	528.60	2	7.28	13	COc1c(O)ccc2c1-c1ccc3c(c1/C(=C/c1sccc1CNCC(F)(F)F)O2)C(C)=CC(C)(C)N3	EC50	'='	0.5	nM	9.30			UO_0000065					False	CHEMBL896154	Agonist activity at human GR expressed in CV1 cells by GRE activation assay	F	BAO_0000219	cell-based format	Homo sapiens	None	None	CV-1	None	CHEMBL2034	Glucocorticoid receptor	Homo sapiens	SINGLE PROTEIN	CHEMBL1148778	1	Scientific Literature	J. Med. Chem.	2007	CHEMBL3308033
CHEMBL394369		0	447.56	1	6.12	8	COc1c(O)ccc2c1-c1ccc3c(c1/C(=C/c1sccc1CO)O2)C(C)=CC(C)(C)N3	IC50	'='	0.2	nM	9.70			UO_0000065	21.67	0.41	3.58	13.67	False	CHEMBL896156	Activity at human GR expressed in NHDFneo cells assessed as inhibition of IL-6 production	B	BAO_0000219	cell-based format	Homo sapiens	None	None	NHDFneo	None	CHEMBL2034	Glucocorticoid receptor	Homo sapiens	SINGLE PROTEIN	CHEMBL1148778	1	Scientific Literature	J. Med. Chem.	2007	None
CHEMBL397919		0	474.58	1	6.83	22	COc1c(O)ccc2c1-c1ccc3c(c1/C(=C/c1sccc1/C(C)=N/O)O2)C(C)=CC(C)(C)N3	Efficacy	'='	99.0	%				UO_0000187					False	CHEMBL896157	Absolute efficacy at human GR expressed in NHDFneo cells assessed as repression of IL-6 production relative to Dexamethasone	B	BAO_0000219	cell-based format	Homo sapiens	None	None	NHDFneo	None	CHEMBL2034	Glucocorticoid receptor	Homo sapiens	SINGLE PROTEIN	CHEMBL1148778	1	Scientific Literature	J. Med. Chem.	2007	None
CHEMBL391076		0	404.83	1	5.69	16	COc1ccc(F)cc1C(C)(C)CC(O)(Cc1cccc(Cl)c1)C(F)(F)F	IC50	'='	550.0	nM	6.26			UO_0000065	15.46	0.32	0.57	21.25	False	CHEMBL899205	Displacement of TAMRA labeled Dexamethasone at human glucocorticoid receptor in insect cell	B	BAO_0000357	single protein format	Homo sapiens	None	None	None	None	CHEMBL2034	Glucocorticoid receptor	Homo sapiens	SINGLE PROTEIN	CHEMBL1149697	1	Scientific Literature	Bioorg. Med. Chem. Lett.	2007	None
CHEMBL392309		0	449.28	1	5.80	15	COc1ccc(F)cc1C(C)(C)CC(O)(Cc1ccccc1Br)C(F)(F)F	IC50	'='	205.0	nM	6.69			UO_0000065	14.89	0.34	0.89	22.70	False	CHEMBL899205	Displacement of TAMRA labeled Dexamethasone at human glucocorticoid receptor in insect cell	B	BAO_0000357	single protein format	Homo sapiens	None	None	None	None	CHEMBL2034	Glucocorticoid receptor	Homo sapiens	SINGLE PROTEIN	CHEMBL1149697	1	Scientific Literature	Bioorg. Med. Chem. Lett.	2007	None
CHEMBL401219		0	395.40	0	4.91	17	COc1ccc(F)cc1C(C)(C)CC(O)(Cc1cccc(C#N)c1)C(F)(F)F	IC50	'='	81.0	nM	7.09			UO_0000065	17.94	0.35	2.18	13.32	False	CHEMBL899205	Displacement of TAMRA labeled Dexamethasone at human glucocorticoid receptor in insect cell	B	BAO_0000357	single protein format	Homo sapiens	None	None	None	None	CHEMBL2034	Glucocorticoid receptor	Homo sapiens	SINGLE PROTEIN	CHEMBL1149697	1	Scientific Literature	Bioorg. Med. Chem. Lett.	2007	None
CHEMBL237843		0	420.45	1	6.19	22	COc1ccc(F)cc1C(C)(C)CC(O)(Cc1cccc2ccccc12)C(F)(F)F	IC50	'='	120.0	nM	6.92			UO_0000065	16.46	0.32	0.73	23.49	False	CHEMBL899205	Displacement of TAMRA labeled Dexamethasone at human glucocorticoid receptor in insect cell	B	BAO_0000357	single protein format	Homo sapiens	None	None	None	None	CHEMBL2034	Glucocorticoid receptor	Homo sapiens	SINGLE PROTEIN	CHEMBL1149697	1	Scientific Literature	Bioorg. Med. Chem. Lett.	2007	None
CHEMBL235480		0	439.28	1	6.34	30	COc1ccc(F)cc1C(C)(C)CC(O)(Cc1cc(Cl)cc(Cl)c1)C(F)(F)F	IC50	'='	60.0	nM	7.22			UO_0000065	16.44	0.35	0.88	24.51	False	CHEMBL899205	Displacement of TAMRA labeled Dexamethasone at human glucocorticoid receptor in insect cell	B	BAO_0000357	single protein format	Homo sapiens	None	None	None	None	CHEMBL2034	Glucocorticoid receptor	Homo sapiens	SINGLE PROTEIN	CHEMBL1149697	1	Scientific Literature	Bioorg. Med. Chem. Lett.	2007	None
CHEMBL237377		0	439.28	1	6.34	29	COc1ccc(F)cc1C(C)(C)CC(O)(Cc1cc(Cl)ccc1Cl)C(F)(F)F	IC50	'='	45.0	nM	7.35			UO_0000065	16.72	0.36	1.01	24.94	False	CHEMBL899205	Displacement of TAMRA labeled Dexamethasone at human glucocorticoid receptor in insect cell	B	BAO_0000357	single protein format	Homo sapiens	None	None	None	None	CHEMBL2034	Glucocorticoid receptor	Homo sapiens	SINGLE PROTEIN	CHEMBL1149697	1	Scientific Literature	Bioorg. Med. Chem. Lett.	2007	None
CHEMBL297850		0	375.51	1	6.62	14	C=CC(C)(C)C1Oc2cccc(OC)c2-c2ccc3c(c21)C(C)=CC(C)(C)N3	Efficacy	'>'	5000.0	%				UO_0000187					False	CHEMBL656112	Repression of transcriptional activity in CV-1 cells expressing glucocorticoid receptor compared to Dexamethasone	F	BAO_0000219	cell-based format	Homo sapiens	None	None	CV-1	None	CHEMBL2034	Glucocorticoid receptor	Homo sapiens	SINGLE PROTEIN	CHEMBL1147494	1	Scientific Literature	Bioorg. Med. Chem. Lett.	2004	CHEMBL3308033
CHEMBL416278		0	375.51	1	6.76	10b	CC/C=C\CC1Oc2cccc(OC)c2-c2ccc3c(c21)C(C)=CC(C)(C)N3	Efficacy	'='	81.0	%				UO_0000187					False	CHEMBL656112	Repression of transcriptional activity in CV-1 cells expressing glucocorticoid receptor compared to Dexamethasone	F	BAO_0000219	cell-based format	Homo sapiens	None	None	CV-1	None	CHEMBL2034	Glucocorticoid receptor	Homo sapiens	SINGLE PROTEIN	CHEMBL1147494	1	Scientific Literature	Bioorg. Med. Chem. Lett.	2004	CHEMBL3308033
CHEMBL394168		0	486.54	0	4.55	20D1E1	CCC1(CC(O)(CNC(=O)c2cnn(-c3ccccc3)c2N)C(F)(F)F)CCCc2ccccc21	IC50	'='	7.413	nM	8.13			UO_0000065	16.71	0.32	3.58	8.73	False	CHEMBL897790	Binding affinity to glucocorticoid receptor	B	BAO_0000357	single protein format	None	None	None	None	None	CHEMBL2034	Glucocorticoid receptor	Homo sapiens	SINGLE PROTEIN	CHEMBL1149655	1	Scientific Literature	Bioorg. Med. Chem. Lett.	2007	None
CHEMBL1276308	MIFEPRISTONE	4	429.60	1	5.41	5	CC#C[C@]1(O)CC[C@H]2[C@@H]3CCC4=CC(=O)CCC4=C3[C@@H](c3ccc(N(C)C)cc3)C[C@@]21C	IC50	'='	6.918	nM	8.16			UO_0000065	18.99	0.35	2.75	20.13	False	CHEMBL897790	Binding affinity to glucocorticoid receptor	B	BAO_0000357	single protein format	None	None	None	None	None	CHEMBL2034	Glucocorticoid receptor	Homo sapiens	SINGLE PROTEIN	CHEMBL1149655	1	Scientific Literature	Bioorg. Med. Chem. Lett.	2007	None
CHEMBL392319		0	471.52	0	4.89	18D1	Cc1c(C(=O)NCC(O)(CC2(C)CCCc3ccccc32)C(F)(F)F)cnn1-c1ccccc1	Activity	'='	0.0	%				UO_0000187					False	CHEMBL897795	Agonist activity at glucocorticoid receptor in human A549 cells by MMTV transactivation assay relative to Dexamethasone	F	BAO_0000219	cell-based format	Homo sapiens	None	None	A549	None	CHEMBL2034	Glucocorticoid receptor	Homo sapiens	SINGLE PROTEIN	CHEMBL1149655	1	Scientific Literature	Bioorg. Med. Chem. Lett.	2007	CHEMBL3307651
CHEMBL47272		0	401.55	1	7.15	31 (+)-anti	COc1cccc2c1-c1ccc3c(c1[C@@H]([C@@H]1C=C(C)CCC1)O2)C(C)=CC(C)(C)N3	Efficacy	'>'	5000.0	%				UO_0000187					False	CHEMBL656113	Transcriptional activation in CV-1 cells expressing glucocorticoid receptor compared to Dexamethasone	F	BAO_0000219	cell-based format	Homo sapiens	None	None	CV-1	None	CHEMBL2034	Glucocorticoid receptor	Homo sapiens	SINGLE PROTEIN	CHEMBL1147494	1	Scientific Literature	Bioorg. Med. Chem. Lett.	2004	CHEMBL3308033
CHEMBL65497		0	397.45	0	3.92	19r	COc1cccc2c1-c1ccc(NS(C)(=O)=O)cc1C(c1cccc(O)c1)O2	IC50	'='	216.0	nM	6.67			UO_0000065	16.77	0.33	2.75	7.85	False	CHEMBL686061	Displacement of [3H]dexamethasone from human Glucocorticoid receptor (GR); Value ranges from 215-217 nM	B	BAO_0000357	single protein format	Homo sapiens	None	None	None	None	CHEMBL2034	Glucocorticoid receptor	Homo sapiens	SINGLE PROTEIN	CHEMBL1147539	1	Scientific Literature	Bioorg. Med. Chem. Lett.	2004	None
CHEMBL410414	DIRLOTAPIDE	1	674.72	2	8.25	3	CN(Cc1ccccc1)C(=O)[C@@H](NC(=O)c1cc2cc(NC(=O)c3ccccc3-c3ccc(C(F)(F)F)cc3)ccc2n1C)c1ccccc1	Activity						Not Active						False	CHEMBL897243	Inhibition of glucocorticoid receptor at 1 uM	B	BAO_0000357	single protein format	None	None	None	None	None	CHEMBL2034	Glucocorticoid receptor	Homo sapiens	SINGLE PROTEIN	CHEMBL1148857	1	Scientific Literature	Bioorg. Med. Chem. Lett.	2007	None
CHEMBL234988		0	510.92	1	4.78	24E1	Nc1c(C(=O)NCC(O)(CC2(c3cc(F)ccc3Cl)CCC2)C(F)(F)F)cnn1-c1ccccc1	Activity	'='	104.0	%				UO_0000187					False	CHEMBL897795	Agonist activity at glucocorticoid receptor in human A549 cells by MMTV transactivation assay relative to Dexamethasone	F	BAO_0000219	cell-based format	Homo sapiens	None	None	A549	None	CHEMBL2034	Glucocorticoid receptor	Homo sapiens	SINGLE PROTEIN	CHEMBL1149655	1	Scientific Literature	Bioorg. Med. Chem. Lett.	2007	CHEMBL3307651
CHEMBL235205		0	562.58	2	5.61	23D1E2	Nc1c(C(=O)NCC(O)(CC2(C3CCCC3)CCCc3ccccc32)C(F)(F)F)cnn1-c1ccc(F)cc1F	Activity	'='	13.0	%				UO_0000187					False	CHEMBL897795	Agonist activity at glucocorticoid receptor in human A549 cells by MMTV transactivation assay relative to Dexamethasone	F	BAO_0000219	cell-based format	Homo sapiens	None	None	A549	None	CHEMBL2034	Glucocorticoid receptor	Homo sapiens	SINGLE PROTEIN	CHEMBL1149655	1	Scientific Literature	Bioorg. Med. Chem. Lett.	2007	CHEMBL3307651
CHEMBL237973		0	504.53	1	4.69	21D1E2	CCC1(CC(O)(CNC(=O)c2cnn(-c3ccc(F)cc3)c2N)C(F)(F)F)CCCc2ccccc21	Activity	'='	93.0	%				UO_0000187					False	CHEMBL897795	Agonist activity at glucocorticoid receptor in human A549 cells by MMTV transactivation assay relative to Dexamethasone	F	BAO_0000219	cell-based format	Homo sapiens	None	None	A549	None	CHEMBL2034	Glucocorticoid receptor	Homo sapiens	SINGLE PROTEIN	CHEMBL1149655	1	Scientific Literature	Bioorg. Med. Chem. Lett.	2007	CHEMBL3307651
CHEMBL236947		0	472.51	0	4.16	19D1E2	CC1(CC(O)(CNC(=O)c2cnn(-c3ccccc3)c2N)C(F)(F)F)CCCc2ccccc21	Activity	'='	93.0	%				UO_0000187					False	CHEMBL897795	Agonist activity at glucocorticoid receptor in human A549 cells by MMTV transactivation assay relative to Dexamethasone	F	BAO_0000219	cell-based format	Homo sapiens	None	None	A549	None	CHEMBL2034	Glucocorticoid receptor	Homo sapiens	SINGLE PROTEIN	CHEMBL1149655	1	Scientific Literature	Bioorg. Med. Chem. Lett.	2007	CHEMBL3307651
CHEMBL1829763		0	455.48	1	5.95	25f	C[C@@H](c1ccc(-c2ccc(F)cc2F)cc1)N1CC[C@](CCO)(c2ccc(F)cc2)OC1=O	EC50	'>'	10000.0	nM				UO_0000065					False	CHEMBL1831809	Binding affinity to GR	B	BAO_0000357	single protein format	None	None	None	None	None	CHEMBL2034	Glucocorticoid receptor	Homo sapiens	SINGLE PROTEIN	CHEMBL1828622	1	Scientific Literature	J. Med. Chem.	2011	None
CHEMBL401267		0	461.58	1	6.43	2i	C=C1OC(C)=N[C@]12CC[C@H]1[C@@H]3CCC4=CC(=O)CCC4=C3[C@@H](c3ccc(OC)c(F)c3)C[C@@]12C	IC50	'='	660.0	nM	6.18			UO_0000065					False	CHEMBL924028	Antagonist activity at glucocorticoid receptor expressed in A549 cells assessed as inhibition of corticoid-induced gene transcription by luciferase reporter gene assay	F	BAO_0000219	cell-based format	Homo sapiens	None	None	A549	None	CHEMBL2034	Glucocorticoid receptor	Homo sapiens	SINGLE PROTEIN	CHEMBL1140481	1	Scientific Literature	Bioorg. Med. Chem. Lett.	2007	CHEMBL3307651
CHEMBL235205		0	562.58	2	5.61	23D1E2	Nc1c(C(=O)NCC(O)(CC2(C3CCCC3)CCCc3ccccc32)C(F)(F)F)cnn1-c1ccc(F)cc1F	Activity	'='	82.0	%				UO_0000187					False	CHEMBL897794	Agonist activity at glucocorticoid receptor in human A549 cells by NF-kappaB transrepression assay relative to dexamethasone	F	BAO_0000219	cell-based format	Homo sapiens	None	None	A549	None	CHEMBL2034	Glucocorticoid receptor	Homo sapiens	SINGLE PROTEIN	CHEMBL1149655	1	Scientific Literature	Bioorg. Med. Chem. Lett.	2007	CHEMBL3307651
CHEMBL236320		0	502.38	1	4.68	16D1	CCn1nc(C)c(Br)c1C(=O)NCC(O)(CC1(C)CCCc2ccccc21)C(F)(F)F	Activity	'='	15.0	%				UO_0000187					False	CHEMBL897794	Agonist activity at glucocorticoid receptor in human A549 cells by NF-kappaB transrepression assay relative to dexamethasone	F	BAO_0000219	cell-based format	Homo sapiens	None	None	A549	None	CHEMBL2034	Glucocorticoid receptor	Homo sapiens	SINGLE PROTEIN	CHEMBL1149655	1	Scientific Literature	Bioorg. Med. Chem. Lett.	2007	CHEMBL3307651
CHEMBL236320		0	502.38	1	4.68	16D1	CCn1nc(C)c(Br)c1C(=O)NCC(O)(CC1(C)CCCc2ccccc21)C(F)(F)F	Log EC50						Not Determined						False	CHEMBL897792	Agonist activity at glucocorticoid receptor in human A549 cells by MMTV transactivation assay	F	BAO_0000219	cell-based format	Homo sapiens	None	None	A549	None	CHEMBL2034	Glucocorticoid receptor	Homo sapiens	SINGLE PROTEIN	CHEMBL1149655	1	Scientific Literature	Bioorg. Med. Chem. Lett.	2007	CHEMBL3307651
CHEMBL237973		0	504.53	1	4.69	21D1E2	CCC1(CC(O)(CNC(=O)c2cnn(-c3ccc(F)cc3)c2N)C(F)(F)F)CCCc2ccccc21	EC50	'='	10.72	nM	7.97			UO_0000065					False	CHEMBL897792	Agonist activity at glucocorticoid receptor in human A549 cells by MMTV transactivation assay	F	BAO_0000219	cell-based format	Homo sapiens	None	None	A549	None	CHEMBL2034	Glucocorticoid receptor	Homo sapiens	SINGLE PROTEIN	CHEMBL1149655	1	Scientific Literature	Bioorg. Med. Chem. Lett.	2007	CHEMBL3307651
CHEMBL234988		0	510.92	1	4.78	24E1	Nc1c(C(=O)NCC(O)(CC2(c3cc(F)ccc3Cl)CCC2)C(F)(F)F)cnn1-c1ccccc1	Log IC50						Not Determined						False	CHEMBL897788	Antagonist activity at glucocorticoid receptor in human A549 cells transfected with MMTV luciferase reporter gene assessed as inhibition of dexamethasone-induced activation	F	BAO_0000219	cell-based format	Homo sapiens	None	None	A549	None	CHEMBL2034	Glucocorticoid receptor	Homo sapiens	SINGLE PROTEIN	CHEMBL1149655	1	Scientific Literature	Bioorg. Med. Chem. Lett.	2007	CHEMBL3307651
CHEMBL235205		0	562.58	2	5.61	23D1E2	Nc1c(C(=O)NCC(O)(CC2(C3CCCC3)CCCc3ccccc32)C(F)(F)F)cnn1-c1ccc(F)cc1F	Log IC50						Not Determined						False	CHEMBL897788	Antagonist activity at glucocorticoid receptor in human A549 cells transfected with MMTV luciferase reporter gene assessed as inhibition of dexamethasone-induced activation	F	BAO_0000219	cell-based format	Homo sapiens	None	None	A549	None	CHEMBL2034	Glucocorticoid receptor	Homo sapiens	SINGLE PROTEIN	CHEMBL1149655	1	Scientific Literature	Bioorg. Med. Chem. Lett.	2007	CHEMBL3307651
CHEMBL384467	DEXAMETHASONE	4	392.47	0	1.90	2	C[C@@H]1C[C@H]2[C@@H]3CCC4=CC(=O)C=C[C@]4(C)[C@@]3(F)[C@@H](O)C[C@]2(C)[C@@]1(O)C(=O)CO	IC50	'<'	1000.0	nM				UO_0000065					False	CHEMBL897788	Antagonist activity at glucocorticoid receptor in human A549 cells transfected with MMTV luciferase reporter gene assessed as inhibition of dexamethasone-induced activation	F	BAO_0000219	cell-based format	Homo sapiens	None	None	A549	None	CHEMBL2034	Glucocorticoid receptor	Homo sapiens	SINGLE PROTEIN	CHEMBL1149655	1	Scientific Literature	Bioorg. Med. Chem. Lett.	2007	CHEMBL3307651
CHEMBL235205		0	562.58	2	5.61	23D1E2	Nc1c(C(=O)NCC(O)(CC2(C3CCCC3)CCCc3ccccc32)C(F)(F)F)cnn1-c1ccc(F)cc1F	IC50	'='	275.42	nM	6.56			UO_0000065					False	CHEMBL897788	Antagonist activity at glucocorticoid receptor in human A549 cells transfected with MMTV luciferase reporter gene assessed as inhibition of dexamethasone-induced activation	F	BAO_0000219	cell-based format	Homo sapiens	None	None	A549	None	CHEMBL2034	Glucocorticoid receptor	Homo sapiens	SINGLE PROTEIN	CHEMBL1149655	1	Scientific Literature	Bioorg. Med. Chem. Lett.	2007	CHEMBL3307651
CHEMBL247814		0	452.62	0	4.48	52, racemic	CC(C)(C)c1ccc(S(=O)(=O)N2CCC3=CC(=O)CCC3(Cc3ccc(N)cc3)C2)cc1	Ki	'='	99.0	nM	7.00			UO_0000065	15.48	0.30	2.52	8.70	False	CHEMBL941996	Displacement of [3H]dexamethasone from human glucocorticoid receptor expressed in recombinant baculovirus	B	BAO_0000019	assay format	Homo sapiens	None	None	None	None	CHEMBL2034	Glucocorticoid receptor	Homo sapiens	SINGLE PROTEIN	CHEMBL1139829	1	Scientific Literature	Bioorg. Med. Chem. Lett.	2007	None
CHEMBL244713		0	503.66	2	7.85	21	CCCCC(O)c1ccsc1/C=C1\Oc2ccc(O)c(OC)c2-c2ccc3c(c21)C(C)=CC(C)(C)N3	EC50	'='	0.6	nM	9.22			UO_0000065					False	CHEMBL896172	Antagonist activity at human GR expressed in CV1 cells by GRE activation assay	F	BAO_0000219	cell-based format	Homo sapiens	None	None	CV-1	None	CHEMBL2034	Glucocorticoid receptor	Homo sapiens	SINGLE PROTEIN	CHEMBL1148778	1	Scientific Literature	J. Med. Chem.	2007	CHEMBL3308033
CHEMBL250220		0	469.63	1	6.88	2b	C=C1OC(CC)=N[C@]12CC[C@H]1[C@@H]3CCC4=CC(=O)CCC4=C3[C@@H](c3ccc(C(C)=O)cc3)C[C@@]12C	IC50	'='	210.0	nM	6.68			UO_0000065					False	CHEMBL924028	Antagonist activity at glucocorticoid receptor expressed in A549 cells assessed as inhibition of corticoid-induced gene transcription by luciferase reporter gene assay	F	BAO_0000219	cell-based format	Homo sapiens	None	None	A549	None	CHEMBL2034	Glucocorticoid receptor	Homo sapiens	SINGLE PROTEIN	CHEMBL1140481	1	Scientific Literature	Bioorg. Med. Chem. Lett.	2007	CHEMBL3307651
CHEMBL103	PROGESTERONE	4	314.47	0	4.72	progesterone	CC(=O)[C@H]1CC[C@H]2[C@@H]3CCC4=CC(=O)CC[C@]4(C)[C@H]3CC[C@]12C	Ki	'='	30.5	nM	7.52			UO_0000065	23.90	0.45	2.80	22.01	True	CHEMBL681750	Displacement of Dexamethasone from human glucocorticoid receptor	B	BAO_0000357	single protein format	Homo sapiens	None	None	None	None	CHEMBL2034	Glucocorticoid receptor	Homo sapiens	SINGLE PROTEIN	CHEMBL1131555	1	Scientific Literature	Bioorg. Med. Chem. Lett.	1998	None
CHEMBL291610		0	382.44	0	3.61	19t	COc1cccc2c1-c1ccc(NS(C)(=O)=O)cc1C(c1cccnc1)O2	IC50	'='	460.0	nM	6.34			UO_0000065	16.57	0.32	2.73	8.17	False	CHEMBL682528	Displacement of [3H]dexamethasone from human Glucocorticoid receptor (GR); Value ranges from 366-578 nM	B	BAO_0000357	single protein format	Homo sapiens	None	None	None	None	CHEMBL2034	Glucocorticoid receptor	Homo sapiens	SINGLE PROTEIN	CHEMBL1147539	1	Scientific Literature	Bioorg. Med. Chem. Lett.	2004	None
CHEMBL306697		0	398.50	0	4.71	42	Cc1c(NS(C)(=O)=O)cccc1N(Cc1ccccc1)Cc1cccc(F)c1	IC50	'='	260.0	nM	6.58			UO_0000065					False	CHEMBL685250	Functional activity towards human Glucocorticoid receptor in genetically engineered cell line containing glucocorticoid response element and reporter gene encoding a secreted form of alkaline phosphatase	F	BAO_0000019	assay format	None	None	None	None	None	CHEMBL2034	Glucocorticoid receptor	Homo sapiens	SINGLE PROTEIN	CHEMBL1147558	1	Scientific Literature	Bioorg. Med. Chem. Lett.	2004	None
CHEMBL306697		0	398.50	0	4.71	42	Cc1c(NS(C)(=O)=O)cccc1N(Cc1ccccc1)Cc1cccc(F)c1	IC50	'='	42.0	nM	7.38			UO_0000065	18.51	0.36	2.67	14.93	False	CHEMBL679612	Binding affinity against human Glucocorticoid receptor (GR) using [3H]dexamethasone as radioligand	B	BAO_0000357	single protein format	None	None	None	None	None	CHEMBL2034	Glucocorticoid receptor	Homo sapiens	SINGLE PROTEIN	CHEMBL1147558	1	Scientific Literature	Bioorg. Med. Chem. Lett.	2004	None
CHEMBL100219		0	476.41	1	7.52	15	COc1cccc2c1-c1ccc3c(c1C(c1cc(C)cc(Br)c1)O2)C(C)=CC(C)(C)N3	IC50	'='	18.0	nM	7.75			UO_0000065					False	CHEMBL802067	Transcriptional repression activity in HEP G2 cells expressing glucocorticoid receptor compared to Dexamethasone	F	BAO_0000219	cell-based format	Homo sapiens	None	None	HepG2	None	CHEMBL2034	Glucocorticoid receptor	Homo sapiens	SINGLE PROTEIN	CHEMBL1134574	1	Scientific Literature	J. Med. Chem.	2001	CHEMBL3307718
CHEMBL100219		0	476.41	1	7.52	15	COc1cccc2c1-c1ccc3c(c1C(c1cc(C)cc(Br)c1)O2)C(C)=CC(C)(C)N3	Efficacy	'='	92.0	%				UO_0000187					False	CHEMBL805734	Transcriptional repression activity in HEP G2 cells expressing glucocorticoid receptor compared to Dexamethasone	F	BAO_0000219	cell-based format	Homo sapiens	None	None	HepG2	None	CHEMBL2034	Glucocorticoid receptor	Homo sapiens	SINGLE PROTEIN	CHEMBL1134574	1	Scientific Literature	J. Med. Chem.	2001	CHEMBL3307718
CHEMBL81591		0	388.49	1	5.49	10	C[C@]12Cc3cnn(-c4ccc(F)cc4)c3C=C1CCC[C@@H]2[C@@H](O)c1ccccc1	IC50	'='	8.4	nM	8.08			UO_0000065	20.79	0.38	2.59	21.22	False	CHEMBL683495	Binding affinity for human glucocorticoid receptor	B	BAO_0000357	single protein format	Homo sapiens	None	None	None	None	CHEMBL2034	Glucocorticoid receptor	Homo sapiens	SINGLE PROTEIN	CHEMBL1137074	1	Scientific Literature	J. Med. Chem.	2004	None
CHEMBL2112312		0	311.30	0	4.37	24	CC[C@@H]1c2cc3c(C(F)(F)F)cc(=O)oc3cc2NC[C@H]1C	Efficacy	'='	70.0	%				UO_0000187					False	CHEMBL678540	In vitro antagonistic activity against human glucocorticoid receptor (hGR)	F	BAO_0000019	assay format	Homo sapiens	None	None	None	None	CHEMBL2034	Glucocorticoid receptor	Homo sapiens	SINGLE PROTEIN	CHEMBL1132082	1	Scientific Literature	Bioorg. Med. Chem. Lett.	1999	None
CHEMBL62118		0	410.50	0	4.06	17c	COc1cccc2c1-c1ccc(NS(=O)(=O)N(C)C)cc1C(c1ccccc1)O2	IC50	'='	41.0	nM	7.39			UO_0000065	18.00	0.35	3.33	10.88	False	CHEMBL686296	Displacement of [3H]dexamethasone from human Glucocorticoid receptor (GR); Value ranges from 26-67 nM	B	BAO_0000357	single protein format	Homo sapiens	None	None	None	None	CHEMBL2034	Glucocorticoid receptor	Homo sapiens	SINGLE PROTEIN	CHEMBL1147539	1	Scientific Literature	Bioorg. Med. Chem. Lett.	2004	None
CHEMBL7289		0	297.28	0	3.95	10	CC1(C)CCc2cc3c(C(F)(F)F)cc(=O)oc3cc2N1	IC50	'>'	10000.0	nM				UO_0000065					False	CHEMBL685253	In vitro antagonistic activity against human glucocorticoid receptor (hGR); not active	F	BAO_0000019	assay format	Homo sapiens	None	None	None	None	CHEMBL2034	Glucocorticoid receptor	Homo sapiens	SINGLE PROTEIN	CHEMBL1132082	1	Scientific Literature	Bioorg. Med. Chem. Lett.	1999	None
CHEMBL453150	DESOXYCORDIFOLINE	0	570.55	3	0.60	6	C=C[C@H]1[C@H](O[C@H]2O[C@H](CO)[C@@H](O)[C@H](O)[C@H]2O)OC=C(C(=O)OC)[C@H]1Cc1nc(C(=O)O)cc2c1[nH]c1ccccc12	Activity	'='	30.0	%				UO_0000187					False	CHEMBL963780	Inhibition of glucocorticoid receptor-glucocorticoid complex transfected in rat R1 cells assessed as down-regulation of TPA-responsive element proinflammatory gene expression at 100 uM after 24 hrs by beta-galactosidase assay	B	BAO_0000219	cell-based format	None	None	None	R1	None	CHEMBL2034	Glucocorticoid receptor	Homo sapiens	SINGLE PROTEIN	CHEMBL1157381	1	Scientific Literature	J. Nat. Prod.	2008	CHEMBL3307379
CHEMBL137103		0	401.46	1	7.13	22	CC1=CC(C)(C)Nc2ccc3c(c21)/C(=C/c1cc(F)ccc1F)Oc1ccccc1-3	Ki	'='	173.0	nM	6.76			UO_0000065	16.84	0.31	-0.37	31.81	False	CHEMBL680188	Binding affinity against human glucocorticoid receptor expressed in SF-12 cells	B	BAO_0000219	cell-based format	Homo sapiens	None	None	SF-12	None	CHEMBL2034	Glucocorticoid receptor	Homo sapiens	SINGLE PROTEIN	CHEMBL1131161	1	Scientific Literature	J. Med. Chem.	1998	None
CHEMBL50118		0	383.44	1	6.57	10d	COc1cccc2c1-c1ccc3c(c1C(CC=C(F)F)O2)C(C)=CC(C)(C)N3	Activity	'='	2.1	nM				UO_0000065					False	CHEMBL879031	In vitro binding affinity against human glucocorticoid receptor (GR)	B	BAO_0000357	single protein format	None	None	None	None	None	CHEMBL2034	Glucocorticoid receptor	Homo sapiens	SINGLE PROTEIN	CHEMBL1147494	1	Scientific Literature	Bioorg. Med. Chem. Lett.	2004	None
CHEMBL48308		0	415.58	1	7.54	23	COc1cccc2c1-c1ccc3c(c1C(C1/C=C\CCCCC1)O2)C(C)=CC(C)(C)N3	IC50	'>'	5000.0	nM				UO_0000065					False	CHEMBL658535	Inhibition of transcriptional activation in CV-1 cells expressing glucocorticoid receptor	F	BAO_0000219	cell-based format	Homo sapiens	None	None	CV-1	None	CHEMBL2034	Glucocorticoid receptor	Homo sapiens	SINGLE PROTEIN	CHEMBL1147494	1	Scientific Literature	Bioorg. Med. Chem. Lett.	2004	CHEMBL3308033
CHEMBL48308		0	415.58	1	7.54	23	COc1cccc2c1-c1ccc3c(c1C(C1/C=C\CCCCC1)O2)C(C)=CC(C)(C)N3	IC50	'='	230.0	nM	6.64			UO_0000065					False	CHEMBL658536	Inhibition of transcriptional repression in CV-1 cells expressing glucocorticoid receptor	F	BAO_0000219	cell-based format	Homo sapiens	None	None	CV-1	None	CHEMBL2034	Glucocorticoid receptor	Homo sapiens	SINGLE PROTEIN	CHEMBL1147494	1	Scientific Literature	Bioorg. Med. Chem. Lett.	2004	CHEMBL3308033
CHEMBL48283		0	361.49	1	6.37	7	C=C(C)CC1Oc2cccc(OC)c2-c2ccc3c(c21)C(C)=CC(C)(C)N3	IC50	'='	66.0	nM	7.18			UO_0000065					False	CHEMBL658535	Inhibition of transcriptional activation in CV-1 cells expressing glucocorticoid receptor	F	BAO_0000219	cell-based format	Homo sapiens	None	None	CV-1	None	CHEMBL2034	Glucocorticoid receptor	Homo sapiens	SINGLE PROTEIN	CHEMBL1147494	1	Scientific Literature	Bioorg. Med. Chem. Lett.	2004	CHEMBL3308033
CHEMBL298687		0	401.55	1	7.15	32 (-)-syn	COc1cccc2c1-c1ccc3c(c1[C@H]([C@@H]1C=C(C)CCC1)O2)C(C)=CC(C)(C)N3	IC50	'='	5.8	nM	8.24			UO_0000065					False	CHEMBL658536	Inhibition of transcriptional repression in CV-1 cells expressing glucocorticoid receptor	F	BAO_0000219	cell-based format	Homo sapiens	None	None	CV-1	None	CHEMBL2034	Glucocorticoid receptor	Homo sapiens	SINGLE PROTEIN	CHEMBL1147494	1	Scientific Literature	Bioorg. Med. Chem. Lett.	2004	CHEMBL3308033
CHEMBL221686		0	416.56	1	5.35	6a	CC#C[C@]1(O)CC[C@H]2[C@@H]3CCC4=CC(=O)CCC4=C3[C@@H](c3ccc(OC)cc3)C[C@@]21C	IC50	'='	0.9	nM	9.05			UO_0000065	21.72	0.40	3.70	19.44	False	CHEMBL909042	Binding affinity to human GR	B	BAO_0000357	single protein format	Homo sapiens	None	None	None	None	CHEMBL2034	Glucocorticoid receptor	Homo sapiens	SINGLE PROTEIN	CHEMBL1145292	1	Scientific Literature	Bioorg. Med. Chem. Lett.	2006	None
CHEMBL49873		0	401.55	1	7.15	33 (+)-syn	COc1cccc2c1-c1ccc3c(c1[C@@H]([C@H]1C=C(C)CCC1)O2)C(C)=CC(C)(C)N3	Efficacy	'='	16.0	%				UO_0000187					False	CHEMBL656113	Transcriptional activation in CV-1 cells expressing glucocorticoid receptor compared to Dexamethasone	F	BAO_0000219	cell-based format	Homo sapiens	None	None	CV-1	None	CHEMBL2034	Glucocorticoid receptor	Homo sapiens	SINGLE PROTEIN	CHEMBL1147494	1	Scientific Literature	Bioorg. Med. Chem. Lett.	2004	CHEMBL3308033
CHEMBL70381		0	432.95	1	5.37	19	Cc1c(NS(C)(=O)=O)cccc1N(Cc1ccccc1)Cc1ccc(Cl)cc1F	IC50	'='	5.7	nM	8.24			UO_0000065	19.04	0.39	2.87	16.69	False	CHEMBL679612	Binding affinity against human Glucocorticoid receptor (GR) using [3H]dexamethasone as radioligand	B	BAO_0000357	single protein format	None	None	None	None	None	CHEMBL2034	Glucocorticoid receptor	Homo sapiens	SINGLE PROTEIN	CHEMBL1147558	1	Scientific Literature	Bioorg. Med. Chem. Lett.	2004	None
CHEMBL418684		0	313.35	1	5.13	11m	CC1=CC(C)(C)Nc2ccc3c(c21)COc1c(F)cc(F)cc1-3	IC50	'='	3026.0	nM	5.52			UO_0000065					False	CHEMBL681736	Inhibition of antagonist activity towards glucocorticoid (hGR) receptor	F	BAO_0000019	assay format	Homo sapiens	None	None	None	None	CHEMBL2034	Glucocorticoid receptor	Homo sapiens	SINGLE PROTEIN	CHEMBL1144945	1	Scientific Literature	Bioorg. Med. Chem. Lett.	2003	None
CHEMBL46325		0	401.55	1	7.15	30 (-)-anti	COc1cccc2c1-c1ccc3c(c1[C@H]([C@H]1C=C(C)CCC1)O2)C(C)=CC(C)(C)N3	IC50	'='	19.0	nM	7.72			UO_0000065					False	CHEMBL658536	Inhibition of transcriptional repression in CV-1 cells expressing glucocorticoid receptor	F	BAO_0000219	cell-based format	Homo sapiens	None	None	CV-1	None	CHEMBL2034	Glucocorticoid receptor	Homo sapiens	SINGLE PROTEIN	CHEMBL1147494	1	Scientific Literature	Bioorg. Med. Chem. Lett.	2004	CHEMBL3308033
CHEMBL50118		0	383.44	1	6.57	10d	COc1cccc2c1-c1ccc3c(c1C(CC=C(F)F)O2)C(C)=CC(C)(C)N3	IC50	'='	20.0	nM	7.70			UO_0000065					False	CHEMBL658536	Inhibition of transcriptional repression in CV-1 cells expressing glucocorticoid receptor	F	BAO_0000219	cell-based format	Homo sapiens	None	None	CV-1	None	CHEMBL2034	Glucocorticoid receptor	Homo sapiens	SINGLE PROTEIN	CHEMBL1147494	1	Scientific Literature	Bioorg. Med. Chem. Lett.	2004	CHEMBL3308033
CHEMBL414449		0	526.64	1	4.43	23b	CCC[C@@H]1O[C@@H]2CC3C4C[C@H](F)C5=CC(=O)CC[C@]5(C)[C@@]4(F)[C@@H](O)C[C@]3(C)[C@]2(S[C@@H]2CCOC2=O)O1	Relative potency	'='	1.5										False	CHEMBL696194	Transcriptional activity in HeLa cells expressing human glucocorticoid receptor compared to Dexamethasone	F	BAO_0000219	cell-based format	Homo sapiens	None	None	HeLa	None	CHEMBL2034	Glucocorticoid receptor	Homo sapiens	SINGLE PROTEIN	CHEMBL1134348	1	Scientific Literature	J. Med. Chem.	2001	CHEMBL3308376
CHEMBL46325		0	401.55	1	7.15	30 (-)-anti	COc1cccc2c1-c1ccc3c(c1[C@H]([C@H]1C=C(C)CCC1)O2)C(C)=CC(C)(C)N3	IC50	'='	40.0	nM	7.40			UO_0000065					False	CHEMBL658535	Inhibition of transcriptional activation in CV-1 cells expressing glucocorticoid receptor	F	BAO_0000219	cell-based format	Homo sapiens	None	None	CV-1	None	CHEMBL2034	Glucocorticoid receptor	Homo sapiens	SINGLE PROTEIN	CHEMBL1147494	1	Scientific Literature	Bioorg. Med. Chem. Lett.	2004	CHEMBL3308033
CHEMBL131	PREDNISOLONE	4	360.45	0	1.56	1	C[C@]12C[C@H](O)[C@H]3[C@@H](CCC4=CC(=O)C=C[C@@]43C)[C@@H]1CC[C@]2(O)C(=O)CO	Activity	'='	5.5	fM ml-1									False	CHEMBL683920	Inhibition of [3H]dexamethasone binding to glucocorticoid receptor of human blood mononuclear cells	B	BAO_0000019	assay format	Homo sapiens	None	None	None	None	CHEMBL2034	Glucocorticoid receptor	Homo sapiens	SINGLE PROTEIN	CHEMBL1148400	1	Scientific Literature	J. Med. Chem.	2004	None
CHEMBL50023		0	271.36	0	4.69	22a	C=C1C=C(C)CC(C)(C)C1Cc1ccc([N+](=O)[O-])cc1	Ki	'='	5424.0	nM	5.27			UO_0000065	19.40	0.36	0.58	12.21	False	CHEMBL681744	Binding affinity was determined for human glucocorticoid receptor(hGR).	B	BAO_0000357	single protein format	None	None	None	None	None	CHEMBL2034	Glucocorticoid receptor	Homo sapiens	SINGLE PROTEIN	CHEMBL1129561	1	Scientific Literature	J. Med. Chem.	1996	None
CHEMBL71968		0	410.54	0	4.58	40	COc1ccccc1CN(Cc1ccccc1)c1cccc(NS(C)(=O)=O)c1C	IC50						Not Determined						False	CHEMBL685251	Functional activity towards human glucocorticoid receptor in genetically engineered cell line containing glucocorticoid response element and reporter gene encoding a secreted form of alkaline phosphatase	F	BAO_0000019	assay format	None	None	None	None	None	CHEMBL2034	Glucocorticoid receptor	Homo sapiens	SINGLE PROTEIN	CHEMBL1147558	1	Scientific Literature	Bioorg. Med. Chem. Lett.	2004	None
CHEMBL372684		0	444.58	1	6.71	17	C[C@]12Cc3cnn(-c4ccc(F)cc4)c3C=C1CCC[C@@H]2[C@H](O)c1csc2ccccc12	EC50	'='	3.0	nM	8.52			UO_0000065	19.17	0.36	1.81	22.40	False	CHEMBL894574	Activity at human glucocorticoid receptor in C2C12 cells assessed as mouse glutamine synthetase activity	B	BAO_0000219	cell-based format	Homo sapiens	None	None	C2C12	None	CHEMBL2034	Glucocorticoid receptor	Homo sapiens	SINGLE PROTEIN	CHEMBL1148027	1	Scientific Literature	Bioorg. Med. Chem. Lett.	2007	CHEMBL3308003
CHEMBL306491		0	410.54	0	4.58	45	COc1cccc(CN(Cc2ccccc2)c2cccc(NS(C)(=O)=O)c2C)c1	IC50	'='	250.0	nM	6.60			UO_0000065	16.08	0.31	2.02	11.26	False	CHEMBL679612	Binding affinity against human Glucocorticoid receptor (GR) using [3H]dexamethasone as radioligand	B	BAO_0000357	single protein format	None	None	None	None	None	CHEMBL2034	Glucocorticoid receptor	Homo sapiens	SINGLE PROTEIN	CHEMBL1147558	1	Scientific Literature	Bioorg. Med. Chem. Lett.	2004	None
CHEMBL228715		0	425.57	1	6.76	22	C=CCOC(Cc1ccccc1)C1=CC(C)(C)Nc2ccc(-c3ccccc3OC)cc21	IC50	'>'	2000.0	nM				UO_0000065					False	CHEMBL889784	Displacement of Dexamethasone from human glucocorticoid receptor by fluorescence polarization assay	B	BAO_0000357	single protein format	Homo sapiens	None	None	None	None	CHEMBL2034	Glucocorticoid receptor	Homo sapiens	SINGLE PROTEIN	CHEMBL1146252	1	Scientific Literature	Bioorg. Med. Chem. Lett.	2007	None
CHEMBL266282	AL-43	0	347.46	1	5.98	18	C=CCC1Oc2cccc(OC)c2-c2ccc3c(c21)C(C)=CC(C)(C)N3	Activity	'='	55.0	%				UO_0000187					False	CHEMBL658537	Efficacy expressed relative to maximal response produced by Dex for GRE activation.	F	BAO_0000019	assay format	None	None	None	None	None	CHEMBL2034	Glucocorticoid receptor	Homo sapiens	SINGLE PROTEIN	CHEMBL1134311	1	Scientific Literature	J. Med. Chem.	2001	None
CHEMBL50118		0	383.44	1	6.57	10d	COc1cccc2c1-c1ccc3c(c1C(CC=C(F)F)O2)C(C)=CC(C)(C)N3	IC50	'='	76.0	nM	7.12			UO_0000065					False	CHEMBL658535	Inhibition of transcriptional activation in CV-1 cells expressing glucocorticoid receptor	F	BAO_0000219	cell-based format	Homo sapiens	None	None	CV-1	None	CHEMBL2034	Glucocorticoid receptor	Homo sapiens	SINGLE PROTEIN	CHEMBL1147494	1	Scientific Literature	Bioorg. Med. Chem. Lett.	2004	CHEMBL3308033
CHEMBL72747		0	570.71	2	5.50	10d	C[C@]12C[C@H](c3ccc4c(c3)OCO4)C3=C4CCC(=O)C=C4CCC3C1CC[C@@]2(O)C#Cc1ccc(S(C)(=O)=O)cc1	Affinity	'='	195.0	%				UO_0000187					False	CHEMBL683922	Relative binding affinity for human glucocorticoid receptor in IM-9 cell cytosols compared to Dexamethasone	B	BAO_0000219	cell-based format	Homo sapiens	None	None	IM-9	None	CHEMBL2034	Glucocorticoid receptor	Homo sapiens	SINGLE PROTEIN	CHEMBL1130518	1	Scientific Literature	Bioorg. Med. Chem. Lett.	1997	CHEMBL3307412
CHEMBL3706957		0	441.53	1	6.57	30	COc1ccc(/C=C2\Oc3ccc(O)c(OC)c3-c3ccc4c(c32)C(C)=CC(C)(C)N4)cc1	IC50	'='	10.0	nM	8.00			UO_0000065					False	CHEMBL896648	Activity at GR assessed as repression of TNFalpha and IL 1-beta induced E-selectin response	F	BAO_0000019	assay format	None	None	None	None	None	CHEMBL2034	Glucocorticoid receptor	Homo sapiens	SINGLE PROTEIN	CHEMBL1149550	1	Scientific Literature	Bioorg. Med. Chem. Lett.	2007	None
CHEMBL1276308	MIFEPRISTONE	4	429.60	1	5.41	Mifepristone	CC#C[C@]1(O)CC[C@H]2[C@@H]3CCC4=CC(=O)CCC4=C3[C@@H](c3ccc(N(C)C)cc3)C[C@@]21C	Ki	'='	1.0	nM	9.00			UO_0000065					False	CHEMBL903422	Antagonist activity at glucocorticoid receptor expressed in human A549 cells assessed as inhibition of corticoid-induced transcription by glucocorticoid response element-linked luciferase reporter gene assay	F	BAO_0000219	cell-based format	None	None	None	A549	None	CHEMBL2034	Glucocorticoid receptor	Homo sapiens	SINGLE PROTEIN	CHEMBL1139120	1	Scientific Literature	Bioorg. Med. Chem. Lett.	2007	CHEMBL3307651
CHEMBL297850		0	375.51	1	6.62	14	C=CC(C)(C)C1Oc2cccc(OC)c2-c2ccc3c(c21)C(C)=CC(C)(C)N3	IC50	'>'	5000.0	nM				UO_0000065					False	CHEMBL658535	Inhibition of transcriptional activation in CV-1 cells expressing glucocorticoid receptor	F	BAO_0000219	cell-based format	Homo sapiens	None	None	CV-1	None	CHEMBL2034	Glucocorticoid receptor	Homo sapiens	SINGLE PROTEIN	CHEMBL1147494	1	Scientific Literature	Bioorg. Med. Chem. Lett.	2004	CHEMBL3308033
CHEMBL3706950		0	488.59	1	7.63	23	COc1c(O)ccc2c1-c1ccc3c(c1/C(=C/c1cccc(-c4cccnc4)c1)O2)C(C)=CC(C)(C)N3	IC50	'='	3.6	nM	8.44			UO_0000065					False	CHEMBL896648	Activity at GR assessed as repression of TNFalpha and IL 1-beta induced E-selectin response	F	BAO_0000019	assay format	None	None	None	None	None	CHEMBL2034	Glucocorticoid receptor	Homo sapiens	SINGLE PROTEIN	CHEMBL1149550	1	Scientific Literature	Bioorg. Med. Chem. Lett.	2007	None
CHEMBL3706944		0	479.50	1	7.58	17	COc1c(O)ccc2c1-c1ccc3c(c1/C(=C/c1cccc(C(F)(F)F)c1)O2)C(C)=CC(C)(C)N3	Ki	'='	2.7	nM	8.57			UO_0000065	17.87	0.33	0.99	16.89	False	CHEMBL896649	Displacement of radiolabeled Dexamethasone from glucocorticoid receptor	B	BAO_0000357	single protein format	None	None	None	None	None	CHEMBL2034	Glucocorticoid receptor	Homo sapiens	SINGLE PROTEIN	CHEMBL1149550	1	Scientific Literature	Bioorg. Med. Chem. Lett.	2007	None
CHEMBL3706943		0	425.53	1	6.87	16	COc1c(O)ccc2c1-c1ccc3c(c1/C(=C/c1cccc(C)c1)O2)C(C)=CC(C)(C)N3	IC50	'='	0.9	nM	9.05			UO_0000065					False	CHEMBL896648	Activity at GR assessed as repression of TNFalpha and IL 1-beta induced E-selectin response	F	BAO_0000019	assay format	None	None	None	None	None	CHEMBL2034	Glucocorticoid receptor	Homo sapiens	SINGLE PROTEIN	CHEMBL1149550	1	Scientific Literature	Bioorg. Med. Chem. Lett.	2007	None
CHEMBL227784		0	324.30	0	3.16	12a	O=c1cc(C(F)(F)F)c2cc3c(cc2[nH]1)OCCN3CC1CC1	Ki	'='	8800.0	nM	5.06			UO_0000065	15.59	0.30	1.90	11.15	False	CHEMBL916640	Displacement of radiolabeled Dexamethasone from human GR	B	BAO_0000357	single protein format	Homo sapiens	None	None	None	None	CHEMBL2034	Glucocorticoid receptor	Homo sapiens	SINGLE PROTEIN	CHEMBL1139861	1	Scientific Literature	J. Med. Chem.	2007	None
CHEMBL31184	BENZO[DEF]CHRYSENE	0	252.32	1	5.74	BENZO[A]PYRENE	c1ccc2c(c1)cc1ccc3cccc4ccc2c1c34	Ki						Not Active (inhibition < 50% @ 10 uM and thus dose-reponse curve not measured)						False	CHEMBL1909150	DRUGMATRIX: Glucocorticoid radioligand binding (ligand: [3H] Dexamethasone)	B	BAO_0000219	cell-based format	None	None	None	HeLa S3	None	CHEMBL2034	Glucocorticoid receptor	Homo sapiens	SINGLE PROTEIN	CHEMBL1909046	15	DrugMatrix			CHEMBL3886002
CHEMBL72182		0	364.47	0	4.25	3	CS(=O)(=O)Nc1ccc2c(c1)N(Cc1ccccc1)Cc1ccccc1-2	IC50						Not Determined						False	CHEMBL685251	Functional activity towards human glucocorticoid receptor in genetically engineered cell line containing glucocorticoid response element and reporter gene encoding a secreted form of alkaline phosphatase	F	BAO_0000019	assay format	None	None	None	None	None	CHEMBL2034	Glucocorticoid receptor	Homo sapiens	SINGLE PROTEIN	CHEMBL1147558	1	Scientific Literature	Bioorg. Med. Chem. Lett.	2004	None
CHEMBL3706944		0	479.50	1	7.58	17	COc1c(O)ccc2c1-c1ccc3c(c1/C(=C/c1cccc(C(F)(F)F)c1)O2)C(C)=CC(C)(C)N3	IC50	'='	2.5	nM	8.60			UO_0000065					False	CHEMBL896647	Antagonist activity at GR assessed as inhibition of dexamethasone-induced GRE activation	F	BAO_0000019	assay format	None	None	None	None	None	CHEMBL2034	Glucocorticoid receptor	Homo sapiens	SINGLE PROTEIN	CHEMBL1149550	1	Scientific Literature	Bioorg. Med. Chem. Lett.	2007	None
CHEMBL3706951		0	445.95	1	7.22	24	COc1c(O)ccc2c1-c1ccc3c(c1/C(=C/c1ccc(Cl)cc1)O2)C(C)=CC(C)(C)N3	IC50	'='	12.0	nM	7.92			UO_0000065					False	CHEMBL896648	Activity at GR assessed as repression of TNFalpha and IL 1-beta induced E-selectin response	F	BAO_0000019	assay format	None	None	None	None	None	CHEMBL2034	Glucocorticoid receptor	Homo sapiens	SINGLE PROTEIN	CHEMBL1149550	1	Scientific Literature	Bioorg. Med. Chem. Lett.	2007	None
CHEMBL3706945		0	487.60	1	8.23	18	COc1c(O)ccc2c1-c1ccc3c(c1/C(=C/c1cccc(-c4ccccc4)c1)O2)C(C)=CC(C)(C)N3	Ki	'='	7.2	nM	8.14			UO_0000065	16.70	0.30	-0.09	16.05	False	CHEMBL896649	Displacement of radiolabeled Dexamethasone from glucocorticoid receptor	B	BAO_0000357	single protein format	None	None	None	None	None	CHEMBL2034	Glucocorticoid receptor	Homo sapiens	SINGLE PROTEIN	CHEMBL1149550	1	Scientific Literature	Bioorg. Med. Chem. Lett.	2007	None
CHEMBL391917		0	398.40	0	4.85	20	COc1ccc(F)cc1C(C)(C)CC(O)(Cc1ccc(C=O)cc1)C(F)(F)F	IC50	'='	20.0	nM	7.70			UO_0000065	19.32	0.38	2.85	16.55	False	CHEMBL899205	Displacement of TAMRA labeled Dexamethasone at human glucocorticoid receptor in insect cell	B	BAO_0000357	single protein format	Homo sapiens	None	None	None	None	CHEMBL2034	Glucocorticoid receptor	Homo sapiens	SINGLE PROTEIN	CHEMBL1149697	1	Scientific Literature	Bioorg. Med. Chem. Lett.	2007	None
CHEMBL49386		0	361.49	1	6.37	10a	C/C=C\CC1Oc2cccc(OC)c2-c2ccc3c(c21)C(C)=CC(C)(C)N3	IC50	'='	23.0	nM	7.64			UO_0000065					False	CHEMBL658536	Inhibition of transcriptional repression in CV-1 cells expressing glucocorticoid receptor	F	BAO_0000219	cell-based format	Homo sapiens	None	None	CV-1	None	CHEMBL2034	Glucocorticoid receptor	Homo sapiens	SINGLE PROTEIN	CHEMBL1147494	1	Scientific Literature	Bioorg. Med. Chem. Lett.	2004	CHEMBL3308033
CHEMBL1940554		0	493.63	0	3.63	15	C[C@]12C[C@H](O)[C@H]3[C@@H](CCC4=CC(=O)C=C[C@@]43C)[C@@H]1CC[C@]2(O)C(=O)CSc1nc2ncccc2[nH]1	Efficacy	'='	80.0	%				UO_0000187					False	CHEMBL1942834	Transrepression activity at glucocorticoid receptor in human H292 cells assessed as inhibition of TNF-stimulated IL-8 production at 1 uM relative to prednisolone	B	BAO_0000219	cell-based format	Homo sapiens	None	None	H292	None	CHEMBL2034	Glucocorticoid receptor	Homo sapiens	SINGLE PROTEIN	CHEMBL1938296	1	Scientific Literature	Bioorg. Med. Chem. Lett.	2012	None
CHEMBL1940691		0	517.69	2	5.15	22	C[C@@H]1C[C@H]2[C@@H]3CCC4=CC(=O)C=C[C@]4(C)[C@H]3[C@@H](O)C[C@]2(C)[C@@]1(O)C(=O)CSc1ccc2ccccc2n1	Efficacy	'='	71.0	%				UO_0000187					False	CHEMBL1942834	Transrepression activity at glucocorticoid receptor in human H292 cells assessed as inhibition of TNF-stimulated IL-8 production at 1 uM relative to prednisolone	B	BAO_0000219	cell-based format	Homo sapiens	None	None	H292	None	CHEMBL2034	Glucocorticoid receptor	Homo sapiens	SINGLE PROTEIN	CHEMBL1938296	1	Scientific Literature	Bioorg. Med. Chem. Lett.	2012	None
CHEMBL1940551		0	494.61	0	3.89	12	C[C@]12C[C@H](O)[C@H]3[C@@H](CCC4=CC(=O)C=C[C@@]43C)[C@@H]1CC[C@]2(O)C(=O)CSc1nc2ncccc2o1	Efficacy	'='	21.0	%				UO_0000187					False	CHEMBL1942838	Transactivation of glucocorticoid receptor in human HepG2 cells assessed as induction of TAT measuring degradation of tyrosine to p-hydroxy phenyl pyruvate at 1 uM relative to untreated control	A	BAO_0000219	cell-based format	Homo sapiens	None	None	HepG2	None	CHEMBL2034	Glucocorticoid receptor	Homo sapiens	SINGLE PROTEIN	CHEMBL1938296	1	Scientific Literature	Bioorg. Med. Chem. Lett.	2012	CHEMBL3307718
CHEMBL717	MEDROXYPROGESTERONE ACETATE	4	386.53	0	4.66	MPA	CC(=O)O[C@]1(C(C)=O)CC[C@H]2[C@@H]3C[C@H](C)C4=CC(=O)CC[C@]4(C)[C@H]3CC[C@@]21C	IC50	'='	10.0	nM	8.00			UO_0000065					True	CHEMBL654290	Inhibitory activity (IC50) against human glucocorticoid receptor expressed in CV-1 cells	F	BAO_0000219	cell-based format	Homo sapiens	None	None	CV-1	None	CHEMBL2034	Glucocorticoid receptor	Homo sapiens	SINGLE PROTEIN	CHEMBL1131161	1	Scientific Literature	J. Med. Chem.	1998	CHEMBL3308033
CHEMBL239957		0	322.44	0	4.69	14	Cn1c(C#N)ccc1-c1ccc2[nH]c(=S)n(C3CCCC3)c2c1	EC50	'>'	10000.0	nM				UO_0000065					False	CHEMBL898140	Agonist activity at glucocorticoid receptor expressed in L929 cells by HRE-tk luciferase assay	F	BAO_0000219	cell-based format	None	None	None	L929	None	CHEMBL2034	Glucocorticoid receptor	Homo sapiens	SINGLE PROTEIN	CHEMBL1149694	1	Scientific Literature	Bioorg. Med. Chem.	2007	CHEMBL3307946
CHEMBL256161		0	555.72	2	6.57	3	CC(C)(C)c1ccc(S(=O)(=O)N2CCC3=Cc4c(cnn4-c4ccc(F)cc4)C[C@]3(Cc3ccccc3)C2)cc1	Ki	'='	1.4	nM	8.85			UO_0000065	15.93	0.30	2.28	16.04	False	CHEMBL950162	Displacement of [3H]dexamethasone from human recombinant GR	B	BAO_0000357	single protein format	Homo sapiens	None	None	None	None	CHEMBL2034	Glucocorticoid receptor	Homo sapiens	SINGLE PROTEIN	CHEMBL1142367	1	Scientific Literature	Bioorg. Med. Chem. Lett.	2008	None
CHEMBL410037		0	510.61	1	4.27	73	O=S(=O)(c1ccc(F)cc1)N1CCC2=Cc3c(cnn3-c3ccc(F)cc3)C[C@]2(CN2CCCC2)C1	Ki	'='	1.6	nM	8.80			UO_0000065	17.23	0.33	4.53	15.05	False	CHEMBL950162	Displacement of [3H]dexamethasone from human recombinant GR	B	BAO_0000357	single protein format	Homo sapiens	None	None	None	None	CHEMBL2034	Glucocorticoid receptor	Homo sapiens	SINGLE PROTEIN	CHEMBL1142367	1	Scientific Literature	Bioorg. Med. Chem. Lett.	2008	None
CHEMBL403762		0	437.54	0	4.36	27	Cc1ccccc1S(=O)(=O)N1CCC2=Cc3c(cnn3-c3ccc(F)cc3)C[C@]2(C)C1	Ki	'='	22.0	nM	7.66			UO_0000065	17.50	0.34	3.30	13.87	False	CHEMBL950162	Displacement of [3H]dexamethasone from human recombinant GR	B	BAO_0000357	single protein format	Homo sapiens	None	None	None	None	CHEMBL2034	Glucocorticoid receptor	Homo sapiens	SINGLE PROTEIN	CHEMBL1142367	1	Scientific Literature	Bioorg. Med. Chem. Lett.	2008	None
CHEMBL1276308	MIFEPRISTONE	4	429.60	1	5.41	RU-486	CC#C[C@]1(O)CC[C@H]2[C@@H]3CCC4=CC(=O)CCC4=C3[C@@H](c3ccc(N(C)C)cc3)C[C@@]21C	Ki	'='	0.4	nM	9.40			UO_0000065	21.88	0.40	3.99	23.18	False	CHEMBL950162	Displacement of [3H]dexamethasone from human recombinant GR	B	BAO_0000357	single protein format	Homo sapiens	None	None	None	None	CHEMBL2034	Glucocorticoid receptor	Homo sapiens	SINGLE PROTEIN	CHEMBL1142367	1	Scientific Literature	Bioorg. Med. Chem. Lett.	2008	None
CHEMBL255950		0	522.69	1	4.89	66	CN(C)C[C@]12Cc3cnn(-c4ccc(F)cc4)c3C=C1CCN(S(=O)(=O)c1ccc(C(C)(C)C)cc1)C2	Ki	'='	6.9	nM	8.16			UO_0000065					False	CHEMBL950163	Antagonist activity at GR in SW1353/MMTV5 cells assessed as inhibition of dexamethasone-induced luciferase expression	F	BAO_0000219	cell-based format	None	None	None	SW1353/MMTV5	None	CHEMBL2034	Glucocorticoid receptor	Homo sapiens	SINGLE PROTEIN	CHEMBL1142367	1	Scientific Literature	Bioorg. Med. Chem. Lett.	2008	None
CHEMBL250897		0	380.29	0	4.09	18h	CC[C@@H]1COc2c(ccc3[nH]c(=O)cc(C(F)(F)F)c23)N1CC(F)(F)F	Efficacy	'='	98.0	%				UO_0000187					False	CHEMBL940824	Antagonist activity at glucocorticoid receptor by transactivation assay	F	BAO_0000019	assay format	None	None	None	None	None	CHEMBL2034	Glucocorticoid receptor	Homo sapiens	SINGLE PROTEIN	CHEMBL1139788	1	Scientific Literature	Bioorg. Med. Chem. Lett.	2007	None
CHEMBL197595		0	471.41	1	5.12	33a	C[C@H]1CN(C(=O)Nc2ccc(C(F)(F)F)nc2)[C@H](C)CN1c1ccc(C#N)c(C(F)(F)F)c1	Ki	'>'	100000.0	nM				UO_0000065					False	CHEMBL858793	Inhibition of human GR	B	BAO_0000357	single protein format	Homo sapiens	None	None	None	None	CHEMBL2034	Glucocorticoid receptor	Homo sapiens	SINGLE PROTEIN	CHEMBL1147729	1	Scientific Literature	J. Med. Chem.	2006	None
CHEMBL1399	ANASTROZOLE	4	293.37	0	2.93	ANASTROZOLE	CC(C)(C#N)c1cc(Cn2cncn2)cc(C(C)(C)C#N)c1	Ki						Not Active (inhibition < 50% @ 10 uM and thus dose-reponse curve not measured)						False	CHEMBL1909150	DRUGMATRIX: Glucocorticoid radioligand binding (ligand: [3H] Dexamethasone)	B	BAO_0000219	cell-based format	None	None	None	HeLa S3	None	CHEMBL2034	Glucocorticoid receptor	Homo sapiens	SINGLE PROTEIN	CHEMBL1909046	15	DrugMatrix			CHEMBL3886002
CHEMBL3706944		0	479.50	1	7.58	17	COc1c(O)ccc2c1-c1ccc3c(c1/C(=C/c1cccc(C(F)(F)F)c1)O2)C(C)=CC(C)(C)N3	EC50	'>'	1000.0	nM				UO_0000065					False	CHEMBL896646	Agonist activity at GR by GRE activation assay relative to Dexamethasone	F	BAO_0000019	assay format	None	None	None	None	None	CHEMBL2034	Glucocorticoid receptor	Homo sapiens	SINGLE PROTEIN	CHEMBL1149550	1	Scientific Literature	Bioorg. Med. Chem. Lett.	2007	None
CHEMBL3706958		0	495.50	1	7.46	31	COc1c(O)ccc2c1-c1ccc3c(c1/C(=C/c1ccc(OC(F)(F)F)cc1)O2)C(C)=CC(C)(C)N3	EC50	'>'	1000.0	nM				UO_0000065					False	CHEMBL896647	Antagonist activity at GR assessed as inhibition of dexamethasone-induced GRE activation	F	BAO_0000019	assay format	None	None	None	None	None	CHEMBL2034	Glucocorticoid receptor	Homo sapiens	SINGLE PROTEIN	CHEMBL1149550	1	Scientific Literature	Bioorg. Med. Chem. Lett.	2007	None
CHEMBL231798		0	549.76	2	6.72	4s	CN(C)c1ccc([C@H]2C[C@@]3(C)[C@@H](CC[C@@]3(O)C#Cc3ccc(C(C)(C)C)cc3)[C@@H]3OCC4=CC(=O)CCC4=C32)cc1	IC50	'='	65.8	nM	7.18			UO_0000065					False	CHEMBL892690	Antagonist activity at human glucocorticoid receptor assessed as inhibition of corticoid-induced transcription in human A549 cells by GRE-linked luciferase reporter gene assay	F	BAO_0000219	cell-based format	Homo sapiens	None	None	A549	None	CHEMBL2034	Glucocorticoid receptor	Homo sapiens	SINGLE PROTEIN	CHEMBL1147216	1	Scientific Literature	Bioorg. Med. Chem. Lett.	2007	CHEMBL3307651
CHEMBL397212		0	518.66	2	5.30	4r	CN(C)c1ccc([C@H]2C[C@@]3(C)[C@@H](CC[C@@]3(O)C#Cc3ccc(C#N)cc3)[C@@H]3OCC4=CC(=O)CCC4=C32)cc1	IC50	'='	41.3	nM	7.38			UO_0000065					False	CHEMBL892690	Antagonist activity at human glucocorticoid receptor assessed as inhibition of corticoid-induced transcription in human A549 cells by GRE-linked luciferase reporter gene assay	F	BAO_0000219	cell-based format	Homo sapiens	None	None	A549	None	CHEMBL2034	Glucocorticoid receptor	Homo sapiens	SINGLE PROTEIN	CHEMBL1147216	1	Scientific Literature	Bioorg. Med. Chem. Lett.	2007	CHEMBL3307651
CHEMBL239957		0	322.44	0	4.69	14	Cn1c(C#N)ccc1-c1ccc2[nH]c(=S)n(C3CCCC3)c2c1	IC50	'='	99.0	nM	7.00			UO_0000065					False	CHEMBL898141	Antagonist activity at glucocorticoid receptor expressed in L929 cells by HRE-tk luciferase assay	F	BAO_0000219	cell-based format	None	None	None	L929	None	CHEMBL2034	Glucocorticoid receptor	Homo sapiens	SINGLE PROTEIN	CHEMBL1149694	1	Scientific Literature	Bioorg. Med. Chem.	2007	CHEMBL3307946
CHEMBL3706937		0	514.64	2	7.55	10	CCN(CC)Cc1cc(F)ccc1/C=C1\Oc2ccc(O)c(OC)c2-c2ccc3c(c21)C(C)=CC(C)(C)N3	Efficacy	'='	167.0	%				UO_0000187					False	CHEMBL896647	Antagonist activity at GR assessed as inhibition of dexamethasone-induced GRE activation	F	BAO_0000019	assay format	None	None	None	None	None	CHEMBL2034	Glucocorticoid receptor	Homo sapiens	SINGLE PROTEIN	CHEMBL1149550	1	Scientific Literature	Bioorg. Med. Chem. Lett.	2007	None
CHEMBL3706938		0	540.64	2	7.33	11	COc1c(O)ccc2c1-c1ccc3c(c1/C(=C/c1ccc(F)cc1C(=O)N1CCCCC1)O2)C(C)=CC(C)(C)N3	Efficacy	'<'	10.0	%				UO_0000187					False	CHEMBL896647	Antagonist activity at GR assessed as inhibition of dexamethasone-induced GRE activation	F	BAO_0000019	assay format	None	None	None	None	None	CHEMBL2034	Glucocorticoid receptor	Homo sapiens	SINGLE PROTEIN	CHEMBL1149550	1	Scientific Literature	Bioorg. Med. Chem. Lett.	2007	None
CHEMBL389795		0	383.30	0	4.38	2e	CC(Cc1c[nH]c2ccccc12)NS(=O)(=O)c1cc(Cl)cc(Cl)c1	IC50	'='	4600.0	nM	5.34			UO_0000065	13.92	0.30	0.96	8.61	False	CHEMBL890119	Inhibition of human GR	B	BAO_0000357	single protein format	Homo sapiens	None	None	None	None	CHEMBL2034	Glucocorticoid receptor	Homo sapiens	SINGLE PROTEIN	CHEMBL1146304	1	Scientific Literature	Bioorg. Med. Chem. Lett.	2007	None
CHEMBL235208		0	512.48	1	4.13	25E2	COc1ccc(F)cc1C(C)(C)CC(O)(CNC(=O)c1cnn(-c2ccc(F)cc2)c1N)C(F)(F)F	IC50	'='	6.761	nM	8.17			UO_0000065	15.94	0.31	4.04	7.98	False	CHEMBL897790	Binding affinity to glucocorticoid receptor	B	BAO_0000357	single protein format	None	None	None	None	None	CHEMBL2034	Glucocorticoid receptor	Homo sapiens	SINGLE PROTEIN	CHEMBL1149655	1	Scientific Literature	Bioorg. Med. Chem. Lett.	2007	None
CHEMBL236947		0	472.51	0	4.16	19D1E2	CC1(CC(O)(CNC(=O)c2cnn(-c3ccccc3)c2N)C(F)(F)F)CCCc2ccccc21	IC50	'='	5.129	nM	8.29			UO_0000065	17.54	0.33	4.13	8.90	False	CHEMBL897790	Binding affinity to glucocorticoid receptor	B	BAO_0000357	single protein format	None	None	None	None	None	CHEMBL2034	Glucocorticoid receptor	Homo sapiens	SINGLE PROTEIN	CHEMBL1149655	1	Scientific Literature	Bioorg. Med. Chem. Lett.	2007	None
CHEMBL391874		0	507.58	1	4.44	17D2	Cc1c(S(=O)(=O)NCC(O)(CC2(C)CCCc3ccccc32)C(F)(F)F)cnn1-c1ccccc1	IC50	'='	34.67	nM	7.46			UO_0000065	14.70	0.29	3.02	8.86	False	CHEMBL897790	Binding affinity to glucocorticoid receptor	B	BAO_0000357	single protein format	None	None	None	None	None	CHEMBL2034	Glucocorticoid receptor	Homo sapiens	SINGLE PROTEIN	CHEMBL1149655	1	Scientific Literature	Bioorg. Med. Chem. Lett.	2007	None
CHEMBL234988		0	510.92	1	4.78	24E1	Nc1c(C(=O)NCC(O)(CC2(c3cc(F)ccc3Cl)CCC2)C(F)(F)F)cnn1-c1ccccc1	IC50	'='	13.18	nM	7.88			UO_0000065					False	CHEMBL897791	Agonist activity at glucocorticoid receptor in human A549 cells by NF-kappaB transrepression assay	F	BAO_0000219	cell-based format	Homo sapiens	None	None	A549	None	CHEMBL2034	Glucocorticoid receptor	Homo sapiens	SINGLE PROTEIN	CHEMBL1149655	1	Scientific Literature	Bioorg. Med. Chem. Lett.	2007	CHEMBL3307651
CHEMBL3706941		0	472.52	1	6.51	14	COc1c(O)ccc2c1-c1ccc3c(c1/C(=C/c1ccc(F)cc1/C=N/O)O2)C(C)=CC(C)(C)N3	Ki	'='	1.5	nM	8.82			UO_0000065	18.67	0.34	2.31	10.59	False	CHEMBL896649	Displacement of radiolabeled Dexamethasone from glucocorticoid receptor	B	BAO_0000357	single protein format	None	None	None	None	None	CHEMBL2034	Glucocorticoid receptor	Homo sapiens	SINGLE PROTEIN	CHEMBL1149550	1	Scientific Literature	Bioorg. Med. Chem. Lett.	2007	None
CHEMBL3706942		0	503.57	2	6.83	15	COCOCc1cc(F)ccc1/C=C1\Oc2ccc(O)c(OC)c2-c2ccc3c(c21)C(C)=CC(C)(C)N3	Efficacy	'='	107.0	%				UO_0000187					False	CHEMBL896648	Activity at GR assessed as repression of TNFalpha and IL 1-beta induced E-selectin response	F	BAO_0000019	assay format	None	None	None	None	None	CHEMBL2034	Glucocorticoid receptor	Homo sapiens	SINGLE PROTEIN	CHEMBL1149550	1	Scientific Literature	Bioorg. Med. Chem. Lett.	2007	None
CHEMBL393011		0	522.52	1	4.83	22D1E1	CCC1(CC(O)(CNC(=O)c2cnn(-c3ccc(F)cc3F)c2N)C(F)(F)F)CCCc2ccccc21	IC50	'<'	1000.0	nM				UO_0000065					False	CHEMBL897788	Antagonist activity at glucocorticoid receptor in human A549 cells transfected with MMTV luciferase reporter gene assessed as inhibition of dexamethasone-induced activation	F	BAO_0000219	cell-based format	Homo sapiens	None	None	A549	None	CHEMBL2034	Glucocorticoid receptor	Homo sapiens	SINGLE PROTEIN	CHEMBL1149655	1	Scientific Literature	Bioorg. Med. Chem. Lett.	2007	CHEMBL3307651
CHEMBL3706944		0	479.50	1	7.58	17	COc1c(O)ccc2c1-c1ccc3c(c1/C(=C/c1cccc(C(F)(F)F)c1)O2)C(C)=CC(C)(C)N3	EC50	'>'	1000.0	nM				UO_0000065					False	CHEMBL896645	Agonist activity at GR by GRE activation assay	F	BAO_0000019	assay format	None	None	None	None	None	CHEMBL2034	Glucocorticoid receptor	Homo sapiens	SINGLE PROTEIN	CHEMBL1149550	1	Scientific Literature	Bioorg. Med. Chem. Lett.	2007	None
CHEMBL3706952		0	425.53	1	6.87	25	COc1c(O)ccc2c1-c1ccc3c(c1/C(=C/c1ccc(C)cc1)O2)C(C)=CC(C)(C)N3	Efficacy	'='	39.0	%				UO_0000187					False	CHEMBL896646	Agonist activity at GR by GRE activation assay relative to Dexamethasone	F	BAO_0000019	assay format	None	None	None	None	None	CHEMBL2034	Glucocorticoid receptor	Homo sapiens	SINGLE PROTEIN	CHEMBL1149550	1	Scientific Literature	Bioorg. Med. Chem. Lett.	2007	None
CHEMBL3706945		0	487.60	1	8.23	18	COc1c(O)ccc2c1-c1ccc3c(c1/C(=C/c1cccc(-c4ccccc4)c1)O2)C(C)=CC(C)(C)N3	Efficacy	'<'	10.0	%				UO_0000187					False	CHEMBL896646	Agonist activity at GR by GRE activation assay relative to Dexamethasone	F	BAO_0000019	assay format	None	None	None	None	None	CHEMBL2034	Glucocorticoid receptor	Homo sapiens	SINGLE PROTEIN	CHEMBL1149550	1	Scientific Literature	Bioorg. Med. Chem. Lett.	2007	None
CHEMBL3706944		0	479.50	1	7.58	17	COc1c(O)ccc2c1-c1ccc3c(c1/C(=C/c1cccc(C(F)(F)F)c1)O2)C(C)=CC(C)(C)N3	Efficacy	'<'	10.0	%				UO_0000187					False	CHEMBL896646	Agonist activity at GR by GRE activation assay relative to Dexamethasone	F	BAO_0000019	assay format	None	None	None	None	None	CHEMBL2034	Glucocorticoid receptor	Homo sapiens	SINGLE PROTEIN	CHEMBL1149550	1	Scientific Literature	Bioorg. Med. Chem. Lett.	2007	None
CHEMBL3706952		0	425.53	1	6.87	25	COc1c(O)ccc2c1-c1ccc3c(c1/C(=C/c1ccc(C)cc1)O2)C(C)=CC(C)(C)N3	IC50	'='	12.0	nM	7.92			UO_0000065					False	CHEMBL896647	Antagonist activity at GR assessed as inhibition of dexamethasone-induced GRE activation	F	BAO_0000019	assay format	None	None	None	None	None	CHEMBL2034	Glucocorticoid receptor	Homo sapiens	SINGLE PROTEIN	CHEMBL1149550	1	Scientific Literature	Bioorg. Med. Chem. Lett.	2007	None
CHEMBL3706951		0	445.95	1	7.22	24	COc1c(O)ccc2c1-c1ccc3c(c1/C(=C/c1ccc(Cl)cc1)O2)C(C)=CC(C)(C)N3	Efficacy	'<'	10.0	%				UO_0000187					False	CHEMBL896647	Antagonist activity at GR assessed as inhibition of dexamethasone-induced GRE activation	F	BAO_0000019	assay format	None	None	None	None	None	CHEMBL2034	Glucocorticoid receptor	Homo sapiens	SINGLE PROTEIN	CHEMBL1149550	1	Scientific Literature	Bioorg. Med. Chem. Lett.	2007	None
CHEMBL3706949		0	493.63	1	8.29	22	COc1c(O)ccc2c1-c1ccc3c(c1/C(=C/c1cccc(-c4ccsc4)c1)O2)C(C)=CC(C)(C)N3	IC50	'='	0.5	nM	9.30			UO_0000065					False	CHEMBL896647	Antagonist activity at GR assessed as inhibition of dexamethasone-induced GRE activation	F	BAO_0000019	assay format	None	None	None	None	None	CHEMBL2034	Glucocorticoid receptor	Homo sapiens	SINGLE PROTEIN	CHEMBL1149550	1	Scientific Literature	Bioorg. Med. Chem. Lett.	2007	None
CHEMBL3706949		0	493.63	1	8.29	22	COc1c(O)ccc2c1-c1ccc3c(c1/C(=C/c1cccc(-c4ccsc4)c1)O2)C(C)=CC(C)(C)N3	Efficacy	'='	95.0	%				UO_0000187					False	CHEMBL896647	Antagonist activity at GR assessed as inhibition of dexamethasone-induced GRE activation	F	BAO_0000019	assay format	None	None	None	None	None	CHEMBL2034	Glucocorticoid receptor	Homo sapiens	SINGLE PROTEIN	CHEMBL1149550	1	Scientific Literature	Bioorg. Med. Chem. Lett.	2007	None
CHEMBL428366		0	339.42	0	2.95	1k	CC(Cc1c[nH]c2ccccc12)NS(=O)(=O)c1cccc(C#N)c1	IC50	'>'	10000.0	nM				UO_0000065					False	CHEMBL890119	Inhibition of human GR	B	BAO_0000357	single protein format	Homo sapiens	None	None	None	None	CHEMBL2034	Glucocorticoid receptor	Homo sapiens	SINGLE PROTEIN	CHEMBL1146304	1	Scientific Literature	Bioorg. Med. Chem. Lett.	2007	None
CHEMBL917	FLOXURIDINE	4	246.19	0	-1.68	5-FLUORO-2'-DEOXYURIDINE	O=c1[nH]c(=O)n([C@H]2C[C@H](O)[C@@H](CO)O2)cc1F	IC50						Not Active (inhibition < 50% @ 10 uM and thus dose-reponse curve not measured)						False	CHEMBL1909150	DRUGMATRIX: Glucocorticoid radioligand binding (ligand: [3H] Dexamethasone)	B	BAO_0000219	cell-based format	None	None	None	HeLa S3	None	CHEMBL2034	Glucocorticoid receptor	Homo sapiens	SINGLE PROTEIN	CHEMBL1909046	15	DrugMatrix			CHEMBL3886002
CHEMBL392319		0	471.52	0	4.89	18D1E1	Cc1c(C(=O)NCC(O)(CC2(C)CCCc3ccccc32)C(F)(F)F)cnn1-c1ccccc1	Activity	'='	5.0	%				UO_0000187					False	CHEMBL897795	Agonist activity at glucocorticoid receptor in human A549 cells by MMTV transactivation assay relative to Dexamethasone	F	BAO_0000219	cell-based format	Homo sapiens	None	None	A549	None	CHEMBL2034	Glucocorticoid receptor	Homo sapiens	SINGLE PROTEIN	CHEMBL1149655	1	Scientific Literature	Bioorg. Med. Chem. Lett.	2007	CHEMBL3307651
CHEMBL3706938		0	540.64	2	7.33	11	COc1c(O)ccc2c1-c1ccc3c(c1/C(=C/c1ccc(F)cc1C(=O)N1CCCCC1)O2)C(C)=CC(C)(C)N3	Ki	'='	0.9	nM	9.05			UO_0000065	16.73	0.31	1.72	12.74	False	CHEMBL896649	Displacement of radiolabeled Dexamethasone from glucocorticoid receptor	B	BAO_0000357	single protein format	None	None	None	None	None	CHEMBL2034	Glucocorticoid receptor	Homo sapiens	SINGLE PROTEIN	CHEMBL1149550	1	Scientific Literature	Bioorg. Med. Chem. Lett.	2007	None
CHEMBL3706937		0	514.64	2	7.55	10	CCN(CC)Cc1cc(F)ccc1/C=C1\Oc2ccc(O)c(OC)c2-c2ccc3c(c21)C(C)=CC(C)(C)N3	Ki	'='	3.1	nM	8.51			UO_0000065	16.53	0.31	0.96	15.77	False	CHEMBL896649	Displacement of radiolabeled Dexamethasone from glucocorticoid receptor	B	BAO_0000357	single protein format	None	None	None	None	None	CHEMBL2034	Glucocorticoid receptor	Homo sapiens	SINGLE PROTEIN	CHEMBL1149550	1	Scientific Literature	Bioorg. Med. Chem. Lett.	2007	None
CHEMBL3706936		0	500.57	2	6.41	9	COc1c(O)ccc2c1-c1ccc3c(c1/C(=C/c1ccc(F)cc1C(=O)N(C)C)O2)C(C)=CC(C)(C)N3	Ki	'='	2.4	nM	8.62			UO_0000065	17.22	0.32	2.21	12.14	False	CHEMBL896649	Displacement of radiolabeled Dexamethasone from glucocorticoid receptor	B	BAO_0000357	single protein format	None	None	None	None	None	CHEMBL2034	Glucocorticoid receptor	Homo sapiens	SINGLE PROTEIN	CHEMBL1149550	1	Scientific Literature	Bioorg. Med. Chem. Lett.	2007	None
CHEMBL3706935		0	487.60	1	8.23	8	COc1c(O)ccc2c1-c1ccc3c(c1/C(=C/c1ccccc1-c1ccccc1)O2)C(C)=CC(C)(C)N3	Efficacy	'='	13.0	%				UO_0000187					False	CHEMBL896646	Agonist activity at GR by GRE activation assay relative to Dexamethasone	F	BAO_0000019	assay format	None	None	None	None	None	CHEMBL2034	Glucocorticoid receptor	Homo sapiens	SINGLE PROTEIN	CHEMBL1149550	1	Scientific Literature	Bioorg. Med. Chem. Lett.	2007	None
CHEMBL131	PREDNISOLONE	4	360.45	0	1.56	Prednisolone	C[C@]12C[C@H](O)[C@H]3[C@@H](CCC4=CC(=O)C=C[C@@]43C)[C@@H]1CC[C@]2(O)C(=O)CO	Efficacy	'<'	10.0	%				UO_0000187					False	CHEMBL896647	Antagonist activity at GR assessed as inhibition of dexamethasone-induced GRE activation	F	BAO_0000019	assay format	None	None	None	None	None	CHEMBL2034	Glucocorticoid receptor	Homo sapiens	SINGLE PROTEIN	CHEMBL1149550	1	Scientific Literature	Bioorg. Med. Chem. Lett.	2007	None
CHEMBL3706942		0	503.57	2	6.83	15	COCOCc1cc(F)ccc1/C=C1\Oc2ccc(O)c(OC)c2-c2ccc3c(c21)C(C)=CC(C)(C)N3	IC50	'='	0.4	nM	9.40			UO_0000065					False	CHEMBL896647	Antagonist activity at GR assessed as inhibition of dexamethasone-induced GRE activation	F	BAO_0000019	assay format	None	None	None	None	None	CHEMBL2034	Glucocorticoid receptor	Homo sapiens	SINGLE PROTEIN	CHEMBL1149550	1	Scientific Literature	Bioorg. Med. Chem. Lett.	2007	None
CHEMBL3706938		0	540.64	2	7.33	11	COc1c(O)ccc2c1-c1ccc3c(c1/C(=C/c1ccc(F)cc1C(=O)N1CCCCC1)O2)C(C)=CC(C)(C)N3	IC50	'='	1.9	nM	8.72			UO_0000065					False	CHEMBL896648	Activity at GR assessed as repression of TNFalpha and IL 1-beta induced E-selectin response	F	BAO_0000019	assay format	None	None	None	None	None	CHEMBL2034	Glucocorticoid receptor	Homo sapiens	SINGLE PROTEIN	CHEMBL1149550	1	Scientific Literature	Bioorg. Med. Chem. Lett.	2007	None
CHEMBL3706937		0	514.64	2	7.55	10	CCN(CC)Cc1cc(F)ccc1/C=C1\Oc2ccc(O)c(OC)c2-c2ccc3c(c21)C(C)=CC(C)(C)N3	Efficacy	'='	98.0	%				UO_0000187					False	CHEMBL896648	Activity at GR assessed as repression of TNFalpha and IL 1-beta induced E-selectin response	F	BAO_0000019	assay format	None	None	None	None	None	CHEMBL2034	Glucocorticoid receptor	Homo sapiens	SINGLE PROTEIN	CHEMBL1149550	1	Scientific Literature	Bioorg. Med. Chem. Lett.	2007	None
CHEMBL3706932		0	429.49	1	6.70	5	COc1c(O)ccc2c1-c1ccc3c(c1/C(=C/c1ccccc1F)O2)C(C)=CC(C)(C)N3	Efficacy	'='	99.0	%				UO_0000187					False	CHEMBL896648	Activity at GR assessed as repression of TNFalpha and IL 1-beta induced E-selectin response	F	BAO_0000019	assay format	None	None	None	None	None	CHEMBL2034	Glucocorticoid receptor	Homo sapiens	SINGLE PROTEIN	CHEMBL1149550	1	Scientific Literature	Bioorg. Med. Chem. Lett.	2007	None
CHEMBL3706961		0	486.57	1	6.17	35	COc1c(O)ccc2c1-c1ccc3c(c1/C(=C/c1oc(C)cc1C(=O)N(C)C)O2)C(C)=CC(C)(C)N3	EC50	'='	1.5	nM	8.82			UO_0000065					False	CHEMBL896645	Agonist activity at GR by GRE activation assay	F	BAO_0000019	assay format	None	None	None	None	None	CHEMBL2034	Glucocorticoid receptor	Homo sapiens	SINGLE PROTEIN	CHEMBL1149550	1	Scientific Literature	Bioorg. Med. Chem. Lett.	2007	None
CHEMBL3706954		0	453.58	1	7.69	27	COc1c(O)ccc2c1-c1ccc3c(c1/C(=C/c1ccc(C(C)C)cc1)O2)C(C)=CC(C)(C)N3	EC50	'='	455.0	nM	6.34			UO_0000065					False	CHEMBL896645	Agonist activity at GR by GRE activation assay	F	BAO_0000019	assay format	None	None	None	None	None	CHEMBL2034	Glucocorticoid receptor	Homo sapiens	SINGLE PROTEIN	CHEMBL1149550	1	Scientific Literature	Bioorg. Med. Chem. Lett.	2007	None
CHEMBL3706951		0	445.95	1	7.22	24	COc1c(O)ccc2c1-c1ccc3c(c1/C(=C/c1ccc(Cl)cc1)O2)C(C)=CC(C)(C)N3	EC50	'='	43.0	nM	7.37			UO_0000065					False	CHEMBL896645	Agonist activity at GR by GRE activation assay	F	BAO_0000019	assay format	None	None	None	None	None	CHEMBL2034	Glucocorticoid receptor	Homo sapiens	SINGLE PROTEIN	CHEMBL1149550	1	Scientific Literature	Bioorg. Med. Chem. Lett.	2007	None
CHEMBL1834533		0	590.66	1	4.92	4	C[C@]12C[C@H](O)[C@@]3(F)[C@@H](C[C@H](F)C4=CC(=O)C=C[C@@]43C)[C@@H]1C[C@H]1O[C@@H](c3ccc(Cc4ccccc4)cc3)O[C@]12C(=O)CO	EC50	'='	0.78	nM	9.11			UO_0000065					False	CHEMBL1838801	Agonist activity at GR in human SW1353 cells transfected with luciferase gene linked to MMTV promoter assessed as luciferase transactivation activity	F	BAO_0000219	cell-based format	Homo sapiens	None	None	SW1353	None	CHEMBL2034	Glucocorticoid receptor	Homo sapiens	SINGLE PROTEIN	CHEMBL1833833	1	Scientific Literature	Bioorg. Med. Chem. Lett.	2011	CHEMBL3307462
CHEMBL1834534		0	592.64	2	5.12	5	C[C@]12C[C@H](O)[C@@]3(F)[C@@H](C[C@H](F)C4=CC(=O)C=C[C@@]43C)[C@@H]1C[C@H]1O[C@@H](c3ccc(Oc4ccccc4)cc3)O[C@]12C(=O)CO	EC50	'='	0.43	nM	9.37			UO_0000065					False	CHEMBL1838801	Agonist activity at GR in human SW1353 cells transfected with luciferase gene linked to MMTV promoter assessed as luciferase transactivation activity	F	BAO_0000219	cell-based format	Homo sapiens	None	None	SW1353	None	CHEMBL2034	Glucocorticoid receptor	Homo sapiens	SINGLE PROTEIN	CHEMBL1833833	1	Scientific Literature	Bioorg. Med. Chem. Lett.	2011	CHEMBL3307462
CHEMBL1834536		0	599.67	1	3.16	7	C[C@]12C[C@H](O)[C@@]3(F)[C@@H](C[C@H](F)C4=CC(=O)C=C[C@@]43C)[C@@H]1C[C@H]1O[C@@H](c3ccc(CN4CCOCC4)cc3)O[C@]12C(=O)CO	EC50	'='	0.71	nM	9.15			UO_0000065					False	CHEMBL1838801	Agonist activity at GR in human SW1353 cells transfected with luciferase gene linked to MMTV promoter assessed as luciferase transactivation activity	F	BAO_0000219	cell-based format	Homo sapiens	None	None	SW1353	None	CHEMBL2034	Glucocorticoid receptor	Homo sapiens	SINGLE PROTEIN	CHEMBL1833833	1	Scientific Literature	Bioorg. Med. Chem. Lett.	2011	CHEMBL3307462
CHEMBL79807		0	406.48	1	5.63	11	C[C@]12Cc3cnn(-c4ccc(F)cc4)c3C=C1CCC[C@@H]2[C@@H](O)c1ccc(F)cc1	IC50	'='	6.2	nM	8.21			UO_0000065	20.19	0.37	2.58	21.57	False	CHEMBL683495	Binding affinity for human glucocorticoid receptor	B	BAO_0000357	single protein format	Homo sapiens	None	None	None	None	CHEMBL2034	Glucocorticoid receptor	Homo sapiens	SINGLE PROTEIN	CHEMBL1137074	1	Scientific Literature	J. Med. Chem.	2004	None
CHEMBL247599		0	411.52	0	3.61	30, (+/-)	COc1ccc(S(=O)(=O)N2CCC3=CC(=O)CCC3(Cc3ccccc3)C2)cc1	Ki	'='	216.0	nM	6.67			UO_0000065	16.20	0.31	3.06	10.47	False	CHEMBL941996	Displacement of [3H]dexamethasone from human glucocorticoid receptor expressed in recombinant baculovirus	B	BAO_0000019	assay format	Homo sapiens	None	None	None	None	CHEMBL2034	Glucocorticoid receptor	Homo sapiens	SINGLE PROTEIN	CHEMBL1139829	1	Scientific Literature	Bioorg. Med. Chem. Lett.	2007	None
CHEMBL2323725		0	377.22	1	5.14	11	O=C(/C=C(O)/C=C/c1ccc(O)c(Cl)c1)/C=C/c1ccc(O)c(Cl)c1	Activity						Not Active						False	CHEMBL2329674	Agonist activity at glucocorticoid receptor (unknown origin) expressed in human HCT116 cells co-expressing GRE at 20 to 40 uM after 24 hrs by luciferase reporter gene assay	B	BAO_0000219	cell-based format	Homo sapiens	None	None	HCT-116	None	CHEMBL2034	Glucocorticoid receptor	Homo sapiens	SINGLE PROTEIN	CHEMBL2321735	1	Scientific Literature	Bioorg. Med. Chem.	2013	CHEMBL3308372
CHEMBL2323720		0	408.40	0	3.97	6	COc1cc(CCC(=O)/C=C(\O)CCc2cc(F)c(O)c(OC)c2)cc(F)c1O	Activity						Not Active						False	CHEMBL2329674	Agonist activity at glucocorticoid receptor (unknown origin) expressed in human HCT116 cells co-expressing GRE at 20 to 40 uM after 24 hrs by luciferase reporter gene assay	B	BAO_0000219	cell-based format	Homo sapiens	None	None	HCT-116	None	CHEMBL2034	Glucocorticoid receptor	Homo sapiens	SINGLE PROTEIN	CHEMBL2321735	1	Scientific Literature	Bioorg. Med. Chem.	2013	CHEMBL3308372
CHEMBL134260		0	296.44	1	5.29	7	Cc1cc(C#N)sc1-c1ccc2c(c1)C(C)CC(C)(C)N2	Efficacy	'='	98.0	%				UO_0000187					False	CHEMBL678541	Percent inhibition of glucocorticoid receptor transcriptional activity at Dexamethasone EC50	F	BAO_0000019	assay format	Homo sapiens	None	None	None	None	CHEMBL2034	Glucocorticoid receptor	Homo sapiens	SINGLE PROTEIN	CHEMBL1133403	1	Scientific Literature	Bioorg. Med. Chem. Lett.	2000	None
CHEMBL1473	FLUTICASONE PROPIONATE	4	500.58	1	4.43	2 (Fluticasone Propionate, FP)	CCC(=O)O[C@]1(C(=O)SCF)[C@H](C)C[C@H]2[C@@H]3C[C@H](F)C4=CC(=O)C=C[C@]4(C)[C@@]3(F)[C@@H](O)C[C@@]21C	IC50	'='	0.5	nM	9.30			UO_0000065	18.58	0.37	4.87	11.53	False	CHEMBL685131	Inhibition of [3H]dexamethasone binding to human Glucocorticoid Receptor	B	BAO_0000357	single protein format	Homo sapiens	None	None	None	None	CHEMBL2034	Glucocorticoid receptor	Homo sapiens	SINGLE PROTEIN	CHEMBL1133171	1	Scientific Literature	J. Med. Chem.	2000	None
CHEMBL384975		0	892.24	2	8.50	16 e-Alpha	C#C[C@]1(O)CC[C@H]2[C@@H]3CCC4=CC(=O)CCC4=C3[C@@H](c3ccc(N(C)CCNC(=O)N(C)C4CC[C@@]5(C)[C@@H](C4)C[C@@H](O)[C@@H]4[C@@H]5C[C@H](O)[C@@]5(C)[C@H]4CC[C@@H]5[C@H](C)CCC(=O)O)cc3)C[C@@]21C	Ki	'='	34.0	nM	7.47			UO_0000065					False	CHEMBL838827	Inhibition of glucocorticoid receptor mediated tyrosine amino transferase activity	F	BAO_0000019	assay format	Homo sapiens	None	None	None	None	CHEMBL2034	Glucocorticoid receptor	Homo sapiens	SINGLE PROTEIN	CHEMBL1138676	1	Scientific Literature	J. Med. Chem.	2004	None
CHEMBL384975		0	892.24	2	8.50	16 e-Alpha	C#C[C@]1(O)CC[C@H]2[C@@H]3CCC4=CC(=O)CCC4=C3[C@@H](c3ccc(N(C)CCNC(=O)N(C)C4CC[C@@]5(C)[C@@H](C4)C[C@@H](O)[C@@H]4[C@@H]5C[C@H](O)[C@@]5(C)[C@H]4CC[C@@H]5[C@H](C)CCC(=O)O)cc3)C[C@@]21C	Ki	'='	15.0	nM	7.82			UO_0000065					False	CHEMBL833648	Inhibition of glucocorticoid receptor dependent alkaline phosphatase activity	F	BAO_0000019	assay format	Homo sapiens	None	None	None	None	CHEMBL2034	Glucocorticoid receptor	Homo sapiens	SINGLE PROTEIN	CHEMBL1138676	1	Scientific Literature	J. Med. Chem.	2004	None
CHEMBL406027		0	927.30	2	8.51	16 f-Alpha	C#C[C@]1(O)CC[C@H]2[C@@H]3CCC4=CC(=O)CCC4=C3[C@@H](c3ccc(N(C)CCCS(=O)(=O)N(C)C4CC[C@@]5(C)[C@@H](C4)C[C@@H](O)[C@@H]4[C@@H]5C[C@H](O)[C@@]5(C)[C@H]4CC[C@@H]5[C@H](C)CCC(=O)O)cc3)C[C@@]21C	Ki	'='	0.42	nM	9.38			UO_0000065	10.11	0.19	0.87	6.02	False	CHEMBL875218	Inhibition of human glucocorticoid receptor	B	BAO_0000357	single protein format	Homo sapiens	None	None	None	None	CHEMBL2034	Glucocorticoid receptor	Homo sapiens	SINGLE PROTEIN	CHEMBL1138676	1	Scientific Literature	J. Med. Chem.	2004	None
CHEMBL406027		0	927.30	2	8.51	16 f-Alpha	C#C[C@]1(O)CC[C@H]2[C@@H]3CCC4=CC(=O)CCC4=C3[C@@H](c3ccc(N(C)CCCS(=O)(=O)N(C)C4CC[C@@]5(C)[C@@H](C4)C[C@@H](O)[C@@H]4[C@@H]5C[C@H](O)[C@@]5(C)[C@H]4CC[C@@H]5[C@H](C)CCC(=O)O)cc3)C[C@@]21C	Ki	'='	15.0	nM	7.82			UO_0000065					False	CHEMBL833648	Inhibition of glucocorticoid receptor dependent alkaline phosphatase activity	F	BAO_0000019	assay format	Homo sapiens	None	None	None	None	CHEMBL2034	Glucocorticoid receptor	Homo sapiens	SINGLE PROTEIN	CHEMBL1138676	1	Scientific Literature	J. Med. Chem.	2004	None
CHEMBL160850		0	539.58	1	3.13	3	C[C@]12C[C@H](O)C3C(CCC4=CC(=O)C=C[C@@]43C)C1CC[C@]2(O)C(=O)COC(=O)c1ccccc1CO[N+](=O)[O-]	Displacement	'='	30.0	%				UO_0000187					False	CHEMBL683923	Displacement of [3H]dexamethasone from glucocorticoid receptor of human blood mononuclear cells at 1 uM	B	BAO_0000019	assay format	Homo sapiens	None	None	None	None	CHEMBL2034	Glucocorticoid receptor	Homo sapiens	SINGLE PROTEIN	CHEMBL1148400	1	Scientific Literature	J. Med. Chem.	2004	None
CHEMBL278172	BENZOCAINE	4	165.19	0	1.45	BENZOCAINE	CCOC(=O)c1ccc(N)cc1	Ki						Not Active (inhibition < 50% @ 10 uM and thus dose-reponse curve not measured)						False	CHEMBL1909150	DRUGMATRIX: Glucocorticoid radioligand binding (ligand: [3H] Dexamethasone)	B	BAO_0000219	cell-based format	None	None	None	HeLa S3	None	CHEMBL2034	Glucocorticoid receptor	Homo sapiens	SINGLE PROTEIN	CHEMBL1909046	15	DrugMatrix			CHEMBL3886002
CHEMBL137890		0	347.46	1	5.98	19	C/C=C/C1Oc2cccc(OC)c2-c2ccc3c(c21)C(C)=CC(C)(C)N3	EC50	'='	144.0	nM	6.84			UO_0000065					False	CHEMBL694626	Effective concentration in HepG2 cells transfected with LUC gene (E-sel-Luc).	F	BAO_0000219	cell-based format	None	None	None	HepG2	None	CHEMBL2034	Glucocorticoid receptor	Homo sapiens	SINGLE PROTEIN	CHEMBL1134311	1	Scientific Literature	J. Med. Chem.	2001	CHEMBL3307718
CHEMBL137890		0	347.46	1	5.98	19	C/C=C/C1Oc2cccc(OC)c2-c2ccc3c(c21)C(C)=CC(C)(C)N3	Activity	'='	64.0	%				UO_0000187					False	CHEMBL694625	Efficacy relative to maximal response produced by Dex for E-selectin repression.	F	BAO_0000019	assay format	None	None	None	None	None	CHEMBL2034	Glucocorticoid receptor	Homo sapiens	SINGLE PROTEIN	CHEMBL1134311	1	Scientific Literature	J. Med. Chem.	2001	None
CHEMBL336041		0	349.47	1	6.20	28	CCCC1Oc2cccc(OC)c2-c2ccc3c(c21)C(C)=CC(C)(C)N3	Activity	'='	92.0	%				UO_0000187					False	CHEMBL658537	Efficacy expressed relative to maximal response produced by Dex for GRE activation.	F	BAO_0000019	assay format	None	None	None	None	None	CHEMBL2034	Glucocorticoid receptor	Homo sapiens	SINGLE PROTEIN	CHEMBL1134311	1	Scientific Literature	J. Med. Chem.	2001	None
CHEMBL175	DEXIBUPROFEN	4	206.28	0	3.07	DEXIBUPROFEN	CC(C)Cc1ccc([C@H](C)C(=O)O)cc1	Ki						Not Active (inhibition < 50% @ 10 uM and thus dose-reponse curve not measured)						False	CHEMBL1909150	DRUGMATRIX: Glucocorticoid radioligand binding (ligand: [3H] Dexamethasone)	B	BAO_0000219	cell-based format	None	None	None	HeLa S3	None	CHEMBL2034	Glucocorticoid receptor	Homo sapiens	SINGLE PROTEIN	CHEMBL1909046	15	DrugMatrix			CHEMBL3886002
CHEMBL420742		0	438.55	0	4.36	58	COC(=O)c1ccc(CN(Cc2ccccc2)c2cccc(NS(C)(=O)=O)c2C)cc1	IC50	'='	470.0	nM	6.33			UO_0000065	14.43	0.28	1.97	8.36	False	CHEMBL679612	Binding affinity against human Glucocorticoid receptor (GR) using [3H]dexamethasone as radioligand	B	BAO_0000357	single protein format	None	None	None	None	None	CHEMBL2034	Glucocorticoid receptor	Homo sapiens	SINGLE PROTEIN	CHEMBL1147558	1	Scientific Literature	Bioorg. Med. Chem. Lett.	2004	None
CHEMBL218214		0	432.63	1	6.06	6b	CC#C[C@]1(O)CC[C@H]2[C@@H]3CCC4=CC(=O)CCC4=C3[C@@H](c3ccc(SC)cc3)C[C@@]21C	IC50	'='	1.8	nM	8.74			UO_0000065	20.21	0.39	2.68	23.44	False	CHEMBL909043	Activity at GR expressed in CHO cells assessed as decrease in dexamethasone-stimulated alkaline phosphatase production by GRAF assay	B	BAO_0000219	cell-based format	None	None	None	CHO	None	CHEMBL2034	Glucocorticoid receptor	Homo sapiens	SINGLE PROTEIN	CHEMBL1145292	1	Scientific Literature	Bioorg. Med. Chem. Lett.	2006	CHEMBL3308072
CHEMBL1628227	DOXEPIN	4	279.38	0	3.96	DOXEPIN	CN(C)CCC=C1c2ccccc2COc2ccccc21	Ki						Not Active (inhibition < 50% @ 10 uM and thus dose-reponse curve not measured)						False	CHEMBL1909150	DRUGMATRIX: Glucocorticoid radioligand binding (ligand: [3H] Dexamethasone)	B	BAO_0000219	cell-based format	None	None	None	HeLa S3	None	CHEMBL2034	Glucocorticoid receptor	Homo sapiens	SINGLE PROTEIN	CHEMBL1909046	15	DrugMatrix			CHEMBL3886002
CHEMBL28157		0	336.44	1	5.54	29	N#Cc1cc(F)cc(-c2ccc3c(c2)C2(CCCCC2)C(S)=N3)c1	IC50	'='	35.0	nM	7.46			UO_0000065	22.16	0.42	1.92	20.62	False	CHEMBL685255	Inhibitory activity against glucocorticoid receptor in human lung A549 cells	B	BAO_0000219	cell-based format	Homo sapiens	None	None	A549	None	CHEMBL2034	Glucocorticoid receptor	Homo sapiens	SINGLE PROTEIN	CHEMBL1136687	1	Scientific Literature	Bioorg. Med. Chem. Lett.	2003	CHEMBL3307651
CHEMBL7843		0	405.49	1	5.77	69	C=CCC1Oc2ccc(C(=O)OC)c(OC)c2-c2ccc3c(c21)C(C)=CC(C)(C)N3	EC50	'='	100.0	nM	7.00			UO_0000065					False	CHEMBL692129	Transcriptional repression in HepG2 cells expressing human glucocorticoid receptor	F	BAO_0000219	cell-based format	Homo sapiens	None	None	HepG2	None	CHEMBL2034	Glucocorticoid receptor	Homo sapiens	SINGLE PROTEIN	CHEMBL1144889	1	Scientific Literature	J. Med. Chem.	2003	CHEMBL3307718
CHEMBL193760		0	424.56	1	6.22	20l	CCC[C@H]1OC2(CCCC3=Cc4c(cnn4-c4ccc(F)cc4)C[C@@]32C)O[C@@H]1CCC	IC50	'='	8.9	nM	8.05			UO_0000065	18.96	0.35	1.83	22.19	False	CHEMBL833544	Inhibition of human glucocorticoid receptor alpha isoform	B	BAO_0000357	single protein format	Homo sapiens	None	None	None	None	CHEMBL2034	Glucocorticoid receptor	Homo sapiens	SINGLE PROTEIN	CHEMBL1139605	1	Scientific Literature	Bioorg. Med. Chem. Lett.	2005	None
CHEMBL932	DIPYRIDAMOLE	4	504.64	2	-0.02	SID56423153	OCCN(CCO)c1nc(N2CCCCC2)c2nc(N(CCO)CCO)nc(N3CCCCC3)c2n1	Ki						Not Active (inhibition < 50% @ 10 uM and thus dose-reponse curve not measured)						False	CHEMBL1909150	DRUGMATRIX: Glucocorticoid radioligand binding (ligand: [3H] Dexamethasone)	B	BAO_0000219	cell-based format	None	None	None	HeLa S3	None	CHEMBL2034	Glucocorticoid receptor	Homo sapiens	SINGLE PROTEIN	CHEMBL1909046	15	DrugMatrix			CHEMBL3886002
CHEMBL194013		0	352.41	0	4.05	40	C=C[C@@H]1CO[C@]2(CCC3=Cc4c(cnn4-c4ccc(F)cc4)C[C@@]32C)O1	IC50	'='	5.8	nM	8.24			UO_0000065	23.37	0.43	4.19	22.70	False	CHEMBL833544	Inhibition of human glucocorticoid receptor alpha isoform	B	BAO_0000357	single protein format	Homo sapiens	None	None	None	None	CHEMBL2034	Glucocorticoid receptor	Homo sapiens	SINGLE PROTEIN	CHEMBL1139605	1	Scientific Literature	Bioorg. Med. Chem. Lett.	2005	None
CHEMBL304258		0	359.43	1	5.19	17g	CCC(=O)Nc1ccc2c(c1)C(c1ccccc1)Oc1cccc(OC)c1-2	IC50	'='	160.0	nM	6.80			UO_0000065	18.91	0.34	1.61	14.29	False	CHEMBL686058	Displacement of [3H]dexamethasone from human Glucocorticoid receptor (GR); Value ranges from 159-161 nM	B	BAO_0000357	single protein format	Homo sapiens	None	None	None	None	CHEMBL2034	Glucocorticoid receptor	Homo sapiens	SINGLE PROTEIN	CHEMBL1147539	1	Scientific Literature	Bioorg. Med. Chem. Lett.	2004	None
CHEMBL343135		0	397.52	1	6.65	31	COc1cccc2c1-c1ccc3c(c1C(Cc1ccccc1)O2)C(C)=CC(C)(C)N3	Activity	'='	11.0	%				UO_0000187					False	CHEMBL658537	Efficacy expressed relative to maximal response produced by Dex for GRE activation.	F	BAO_0000019	assay format	None	None	None	None	None	CHEMBL2034	Glucocorticoid receptor	Homo sapiens	SINGLE PROTEIN	CHEMBL1134311	1	Scientific Literature	J. Med. Chem.	2001	None
CHEMBL45795		0	405.49	1	5.52	8	C=C(CC1Oc2cccc(OC)c2-c2ccc3c(c21)C(C)=CC(C)(C)N3)C(=O)OC	Efficacy	'='	5.0	%				UO_0000187					False	CHEMBL656112	Repression of transcriptional activity in CV-1 cells expressing glucocorticoid receptor compared to Dexamethasone	F	BAO_0000219	cell-based format	Homo sapiens	None	None	CV-1	None	CHEMBL2034	Glucocorticoid receptor	Homo sapiens	SINGLE PROTEIN	CHEMBL1147494	1	Scientific Literature	Bioorg. Med. Chem. Lett.	2004	CHEMBL3308033
CHEMBL62761		0	374.25	1	5.76	11p	CC1=CC(C)(C)Nc2ccc3c(c21)COc1c(F)cc(Br)cc1-3	IC50	'='	2170.0	nM	5.66			UO_0000065					False	CHEMBL681737	Inhibition of antagonist activity towards glucocorticoid receptor	F	BAO_0000019	assay format	Homo sapiens	None	None	None	None	CHEMBL2034	Glucocorticoid receptor	Homo sapiens	SINGLE PROTEIN	CHEMBL1144945	1	Scientific Literature	Bioorg. Med. Chem. Lett.	2003	None
CHEMBL339892		0	324.46	0	4.34	25	C#C[C@]1(O)CCC2C3CCC4=CC(=O)CCC4=C3CCC21CCC	Relative binding affinity	'='	5.5										False	CHEMBL684222	Relative binding affinity against glucocorticoid receptor	B	BAO_0000357	single protein format	None	None	None	None	None	CHEMBL2034	Glucocorticoid receptor	Homo sapiens	SINGLE PROTEIN	CHEMBL1123211	1	Scientific Literature	J. Med. Chem.	1986	None
CHEMBL564201	6-AZAURIDINE	0	245.19	0	-3.46	AZAURIDINE	O=c1cnn([C@@H]2O[C@H](CO)[C@@H](O)[C@H]2O)c(=O)[nH]1	IC50						Not Active (inhibition < 50% @ 10 uM and thus dose-reponse curve not measured)						False	CHEMBL1909150	DRUGMATRIX: Glucocorticoid radioligand binding (ligand: [3H] Dexamethasone)	B	BAO_0000219	cell-based format	None	None	None	HeLa S3	None	CHEMBL2034	Glucocorticoid receptor	Homo sapiens	SINGLE PROTEIN	CHEMBL1909046	15	DrugMatrix			CHEMBL3886002
CHEMBL2426635		0	422.53	1	5.78	6b	CCC(c1ccc2c(cnn2-c2ccc(F)cc2)c1)C(C)(C)C(=O)Nc1nccs1	EC50	'='	87.0	nM	7.06			UO_0000065	16.71	0.32	1.28	11.80	False	CHEMBL2428210	Agonist activity at glucocorticoid receptor in human A549 cells assessed as inhibition of PMA-induced AP-1 activation by luciferase reporter gene assay	B	BAO_0000219	cell-based format	Homo sapiens	None	None	A549	None	CHEMBL2034	Glucocorticoid receptor	Homo sapiens	SINGLE PROTEIN	CHEMBL2424628	1	Scientific Literature	Bioorg. Med. Chem. Lett.	2013	CHEMBL3307651
CHEMBL282575	ESTRADIOL BENZOATE	4	376.50	1	5.12	BETA-ESTRADIOL 3-BENZOATE	C[C@]12CC[C@@H]3c4ccc(OC(=O)c5ccccc5)cc4CC[C@H]3[C@@H]1CC[C@@H]2O	IC50	'='	5074.0	nM	5.29			UO_0000065	14.06	0.26	0.17	11.38	False	CHEMBL1909150	DRUGMATRIX: Glucocorticoid radioligand binding (ligand: [3H] Dexamethasone)	B	BAO_0000219	cell-based format	None	None	None	HeLa S3	None	CHEMBL2034	Glucocorticoid receptor	Homo sapiens	SINGLE PROTEIN	CHEMBL1909046	15	DrugMatrix			CHEMBL3886002
CHEMBL2426638		0	451.57	1	5.81	6e	CC(C)CC(c1ccc2c(cnn2-c2ccc(F)cc2)c1)C(C)(C)C(=O)Nc1nncs1	Ki	'='	7.5	nM	8.12			UO_0000065	17.99	0.35	2.31	11.18	False	CHEMBL2428212	Binding affinity to glucocorticoid receptor (unknown origin) by fluorescence polarization assay	B	BAO_0000357	single protein format	Homo sapiens	None	None	None	None	CHEMBL2034	Glucocorticoid receptor	Homo sapiens	SINGLE PROTEIN	CHEMBL2424628	1	Scientific Literature	Bioorg. Med. Chem. Lett.	2013	None
CHEMBL2426636		0	437.54	1	5.56	6c	CCCC(c1ccc2c(cnn2-c2ccc(F)cc2)c1)C(C)(C)C(=O)Nc1nncs1	Ki	'='	1.7	nM	8.77			UO_0000065	20.04	0.39	3.21	12.06	False	CHEMBL2428212	Binding affinity to glucocorticoid receptor (unknown origin) by fluorescence polarization assay	B	BAO_0000357	single protein format	Homo sapiens	None	None	None	None	CHEMBL2034	Glucocorticoid receptor	Homo sapiens	SINGLE PROTEIN	CHEMBL2424628	1	Scientific Literature	Bioorg. Med. Chem. Lett.	2013	None
CHEMBL2426633		0	473.65	1	6.58	5t	CC(C)(C(=O)Nc1nncs1)C(c1ccccc1)c1ccc2c(cnn2C2CCCCCC2)c1	Ki	'='	12.0	nM	7.92			UO_0000065	16.72	0.32	1.34	10.90	False	CHEMBL2428212	Binding affinity to glucocorticoid receptor (unknown origin) by fluorescence polarization assay	B	BAO_0000357	single protein format	Homo sapiens	None	None	None	None	CHEMBL2034	Glucocorticoid receptor	Homo sapiens	SINGLE PROTEIN	CHEMBL2424628	1	Scientific Literature	Bioorg. Med. Chem. Lett.	2013	None
CHEMBL1480987	CYCLANDELATE	4	276.38	0	3.48	CYCLANDELATE	CC1CC(OC(=O)C(O)c2ccccc2)CC(C)(C)C1	IC50						Not Active (inhibition < 50% @ 10 uM and thus dose-reponse curve not measured)						False	CHEMBL1909150	DRUGMATRIX: Glucocorticoid radioligand binding (ligand: [3H] Dexamethasone)	B	BAO_0000219	cell-based format	None	None	None	HeLa S3	None	CHEMBL2034	Glucocorticoid receptor	Homo sapiens	SINGLE PROTEIN	CHEMBL1909046	15	DrugMatrix			CHEMBL3886002
CHEMBL1480987	CYCLANDELATE	4	276.38	0	3.48	CYCLANDELATE	CC1CC(OC(=O)C(O)c2ccccc2)CC(C)(C)C1	Ki						Not Active (inhibition < 50% @ 10 uM and thus dose-reponse curve not measured)						False	CHEMBL1909150	DRUGMATRIX: Glucocorticoid radioligand binding (ligand: [3H] Dexamethasone)	B	BAO_0000219	cell-based format	None	None	None	HeLa S3	None	CHEMBL2034	Glucocorticoid receptor	Homo sapiens	SINGLE PROTEIN	CHEMBL1909046	15	DrugMatrix			CHEMBL3886002
CHEMBL388997		0	380.29	0	4.09	16f	CCC1COc2cc3[nH]c(=O)cc(C(F)(F)F)c3cc2N1CC(F)(F)F	Ki	'='	6500.0	nM	5.19			UO_0000065	13.64	0.27	1.10	11.44	False	CHEMBL916640	Displacement of radiolabeled Dexamethasone from human GR	B	BAO_0000357	single protein format	Homo sapiens	None	None	None	None	CHEMBL2034	Glucocorticoid receptor	Homo sapiens	SINGLE PROTEIN	CHEMBL1139861	1	Scientific Literature	J. Med. Chem.	2007	None
CHEMBL227783		0	352.23	0	3.31	10f	O=c1cc(C(F)(F)F)c2cc3c(cc2[nH]1)OCCN3CC(F)(F)F	Ki	'='	9200.0	nM	5.04			UO_0000065	14.30	0.29	1.73	11.11	False	CHEMBL916640	Displacement of radiolabeled Dexamethasone from human GR	B	BAO_0000357	single protein format	Homo sapiens	None	None	None	None	CHEMBL2034	Glucocorticoid receptor	Homo sapiens	SINGLE PROTEIN	CHEMBL1139861	1	Scientific Literature	J. Med. Chem.	2007	None
CHEMBL284109		0	300.44	0	4.33	33	CC(=O)[C@H]1CC[C@H]2[C@@H]3CCC4=CC(=O)CC[C@@H]4[C@H]3CC[C@]12C	Relative binding affinity	'='	0.6										False	CHEMBL684222	Relative binding affinity against glucocorticoid receptor	B	BAO_0000357	single protein format	None	None	None	None	None	CHEMBL2034	Glucocorticoid receptor	Homo sapiens	SINGLE PROTEIN	CHEMBL1123211	1	Scientific Literature	J. Med. Chem.	1986	None
CHEMBL112987		0	367.92	1	7.24	18	CCCCC1Oc2ccc(Cl)cc2-c2ccc3c(c21)C(C)=CC(C)(C)N3	Ki	'='	394.0	nM	6.41			UO_0000065	17.41	0.34	-0.84	30.12	False	CHEMBL681750	Displacement of Dexamethasone from human glucocorticoid receptor	B	BAO_0000357	single protein format	Homo sapiens	None	None	None	None	CHEMBL2034	Glucocorticoid receptor	Homo sapiens	SINGLE PROTEIN	CHEMBL1131555	1	Scientific Literature	Bioorg. Med. Chem. Lett.	1998	None
CHEMBL474770		0	360.48	1	5.08	3b, isomer B	Cc1cnc(NC(=O)C2(C)CC3c4ccccc4C2c2ccccc23)s1	Ki	'='	187.0	nM	6.73			UO_0000065	18.66	0.35	1.65	16.02	False	CHEMBL1019340	Displacement of FITC-dexamethasone from human recombinant glucocorticoid receptor alpha by fluorescence polarization assay	B	BAO_0000357	single protein format	Homo sapiens	None	None	None	None	CHEMBL2034	Glucocorticoid receptor	Homo sapiens	SINGLE PROTEIN	CHEMBL1138590	1	Scientific Literature	Bioorg. Med. Chem. Lett.	2009	None
CHEMBL131	PREDNISOLONE	4	360.45	0	1.56	pred	C[C@]12C[C@H](O)[C@H]3[C@@H](CCC4=CC(=O)C=C[C@@]43C)[C@@H]1CC[C@]2(O)C(=O)CO	EC50	'='	15.8	nM	7.80			UO_0000065	21.64	0.41	6.24	8.23	True	CHEMBL1019341	Transrepression activity at GR in PMA-stimulated human A549 cells assessed as inhibition of AP1 response element-induced luciferase reporter gene activity	B	BAO_0000219	cell-based format	Homo sapiens	None	None	A549	None	CHEMBL2034	Glucocorticoid receptor	Homo sapiens	SINGLE PROTEIN	CHEMBL1138590	1	Scientific Literature	Bioorg. Med. Chem. Lett.	2009	CHEMBL3307651
CHEMBL1276308	MIFEPRISTONE	4	429.60	1	5.41	RU-486 (Mifepristone)	CC#C[C@]1(O)CC[C@H]2[C@@H]3CCC4=CC(=O)CCC4=C3[C@@H](c3ccc(N(C)C)cc3)C[C@@]21C	EC50	'='	2.0	nM	8.70			UO_0000065	20.25	0.37	3.29	21.46	False	CHEMBL881382	Effective concentration against inhibition of Dexamethasone induced glucocorticoid receptor transactivation of mouse mammary tumor virus luciferase gene in HeLa cells	B	BAO_0000219	cell-based format	Homo sapiens	None	None	HeLa	None	CHEMBL2034	Glucocorticoid receptor	Homo sapiens	SINGLE PROTEIN	CHEMBL1143464	1	Scientific Literature	Bioorg. Med. Chem. Lett.	2005	CHEMBL3308376
CHEMBL196232		0	402.47	1	5.24	41	C[C@]12Cc3cnn(-c4ccc(F)cc4)c3C=C1CC[C@]21OC[C@@H](c2ccccc2)O1	IC50	'='	8.5	nM	8.07			UO_0000065	20.05	0.37	2.83	22.25	False	CHEMBL833544	Inhibition of human glucocorticoid receptor alpha isoform	B	BAO_0000357	single protein format	Homo sapiens	None	None	None	None	CHEMBL2034	Glucocorticoid receptor	Homo sapiens	SINGLE PROTEIN	CHEMBL1139605	1	Scientific Literature	Bioorg. Med. Chem. Lett.	2005	None
CHEMBL514455		0	374.51	1	5.39	5	Cc1nc(NC(=O)C2(C)CC3c4ccccc4C2c2ccccc23)sc1C	EC50	'='	922.6	nM	6.04			UO_0000065	16.11	0.31	0.64	14.37	False	CHEMBL1019341	Transrepression activity at GR in PMA-stimulated human A549 cells assessed as inhibition of AP1 response element-induced luciferase reporter gene activity	B	BAO_0000219	cell-based format	Homo sapiens	None	None	A549	None	CHEMBL2034	Glucocorticoid receptor	Homo sapiens	SINGLE PROTEIN	CHEMBL1138590	1	Scientific Literature	Bioorg. Med. Chem. Lett.	2009	CHEMBL3307651
CHEMBL138753		0	378.47	0	4.54	22	CNC(=O)CC1Oc2cccc(OC)c2-c2ccc3c(c21)C(C)=CC(C)(C)N3	EC50	'>'	5000.0	nM				UO_0000065					False	CHEMBL658539	The effective concentration in CV-1 cells for glucocorticoid response element activation (GRE).	F	BAO_0000219	cell-based format	None	None	None	CV-1	None	CHEMBL2034	Glucocorticoid receptor	Homo sapiens	SINGLE PROTEIN	CHEMBL1134311	1	Scientific Literature	J. Med. Chem.	2001	CHEMBL3308033
CHEMBL71450		0	436.58	1	5.14	60	C=CCOc1ccc(CN(Cc2ccccc2)c2cccc(NS(C)(=O)=O)c2C)cc1	IC50	'='	340.0	nM	6.47			UO_0000065					False	CHEMBL685250	Functional activity towards human Glucocorticoid receptor in genetically engineered cell line containing glucocorticoid response element and reporter gene encoding a secreted form of alkaline phosphatase	F	BAO_0000019	assay format	None	None	None	None	None	CHEMBL2034	Glucocorticoid receptor	Homo sapiens	SINGLE PROTEIN	CHEMBL1147558	1	Scientific Literature	Bioorg. Med. Chem. Lett.	2004	None
CHEMBL440251		0	850.19	2	8.86	18-Beta	C#C[C@]1(O)CC[C@H]2[C@@H]3CCC4=CC(=O)CCC4=C3[C@@H](c3ccc(N(C)CCC[C@H]4[C@H](O)CC[C@]5(C)[C@H]6C[C@H](O)[C@@]7(C)[C@@H](CC[C@@H]7[C@H](C)CCC(=O)O)[C@@H]6[C@H](O)C[C@H]45)cc3)C[C@@]21C	Ki	'='	0.8	nM	9.10			UO_0000065	10.70	0.20	0.24	6.57	False	CHEMBL875218	Inhibition of human glucocorticoid receptor	B	BAO_0000357	single protein format	Homo sapiens	None	None	None	None	CHEMBL2034	Glucocorticoid receptor	Homo sapiens	SINGLE PROTEIN	CHEMBL1138676	1	Scientific Literature	J. Med. Chem.	2004	None
CHEMBL308743		0	414.96	1	5.23	53	Cc1c(NS(C)(=O)=O)cccc1N(Cc1ccccc1)Cc1ccc(Cl)cc1	IC50	'='	300.0	nM	6.52			UO_0000065					False	CHEMBL685250	Functional activity towards human Glucocorticoid receptor in genetically engineered cell line containing glucocorticoid response element and reporter gene encoding a secreted form of alkaline phosphatase	F	BAO_0000019	assay format	None	None	None	None	None	CHEMBL2034	Glucocorticoid receptor	Homo sapiens	SINGLE PROTEIN	CHEMBL1147558	1	Scientific Literature	Bioorg. Med. Chem. Lett.	2004	None
CHEMBL428922		0	485.65	1	8.44	29	CC/C=C(\C)c1ccsc1/C=C1\Oc2ccc(O)c(OC)c2-c2ccc3c(c21)C(C)=CC(C)(C)N3	Ki	'='	4.4	nM	8.36			UO_0000065	17.21	0.33	-0.08	16.48	False	CHEMBL896162	Binding affinity to GR	B	BAO_0000357	single protein format	None	None	None	None	None	CHEMBL2034	Glucocorticoid receptor	Homo sapiens	SINGLE PROTEIN	CHEMBL1148778	1	Scientific Literature	J. Med. Chem.	2007	None
CHEMBL101907		0	446.39	1	7.51	32	CC1=CC(C)(C)Nc2ccc3c(c21)C(c1cc(C)cc(Br)c1)Oc1ccccc1-3	IC50	'='	166.0	nM	6.78			UO_0000065					False	CHEMBL674947	Antagonistic activity was determined in Human glucocorticoid receptor(hGR) of CV-1 cells in cotransfection assay.	F	BAO_0000219	cell-based format	None	None	None	CV-1	None	CHEMBL2034	Glucocorticoid receptor	Homo sapiens	SINGLE PROTEIN	CHEMBL1131454	1	Scientific Literature	J. Med. Chem.	1998	CHEMBL3308033
CHEMBL103	PROGESTERONE	4	314.47	0	4.72	Progesterone	CC(=O)[C@H]1CC[C@H]2[C@@H]3CCC4=CC(=O)CC[C@]4(C)[C@H]3CC[C@]12C	IC50	'>'	1000.0	nM				UO_0000065					True	CHEMBL674947	Antagonistic activity was determined in Human glucocorticoid receptor(hGR) of CV-1 cells in cotransfection assay.	F	BAO_0000219	cell-based format	None	None	None	CV-1	None	CHEMBL2034	Glucocorticoid receptor	Homo sapiens	SINGLE PROTEIN	CHEMBL1131454	1	Scientific Literature	J. Med. Chem.	1998	CHEMBL3308033
CHEMBL3932082		0	653.85	1	4.26	4a	CCN(CC(O)(CNC(=O)c1cnn(-c2ccc(F)cc2)c1N)C(F)(F)F)C(=O)c1c(Cl)ccc(NC(=O)CCl)c1Cl	Inhibition	'='	37.0	%				UO_0000187					False	CHEMBL3855486	Displacement of [3H]-dexamethasone from GR receptor in human IM-9 cytosolic extracts using buffer solution without beta-mercaptoethanol at 100 nM preincubated for 6 hrs followed by washout and second incubation with [3H]-dexamethasone for 16 hrs relative to control	B	BAO_0000357	single protein format	Homo sapiens	None	None	None	None	CHEMBL2034	Glucocorticoid receptor	Homo sapiens	SINGLE PROTEIN	CHEMBL3853336	1	Scientific Literature	Bioorg Med Chem Lett	2016	None
CHEMBL337112		0	375.51	1	6.59	32	COc1cccc2c1-c1ccc3c(c1C(C1CCCC1)O2)C(C)=CC(C)(C)N3	Activity	'='	34.0	%				UO_0000187					False	CHEMBL658537	Efficacy expressed relative to maximal response produced by Dex for GRE activation.	F	BAO_0000019	assay format	None	None	None	None	None	CHEMBL2034	Glucocorticoid receptor	Homo sapiens	SINGLE PROTEIN	CHEMBL1134311	1	Scientific Literature	J. Med. Chem.	2001	None
CHEMBL266282	AL-43	0	347.46	1	5.98	18	C=CCC1Oc2cccc(OC)c2-c2ccc3c(c21)C(C)=CC(C)(C)N3	EC50	'='	13.0	nM	7.89			UO_0000065					True	CHEMBL694626	Effective concentration in HepG2 cells transfected with LUC gene (E-sel-Luc).	F	BAO_0000219	cell-based format	None	None	None	HepG2	None	CHEMBL2034	Glucocorticoid receptor	Homo sapiens	SINGLE PROTEIN	CHEMBL1134311	1	Scientific Literature	J. Med. Chem.	2001	CHEMBL3307718
CHEMBL219015		0	415.43	0	4.27	21	COc1ccc(F)cc1C(C)(C)CC(O)(Cn1cc(C)c(=O)c(C)c1)C(F)(F)F	IC50	'='	120.0	nM	6.92			UO_0000065	16.66	0.33	2.65	13.45	False	CHEMBL909349	Inhibition of tetramethylrhodamine labeled dexamethasone binding to GR by FP assay	B	BAO_0000357	single protein format	None	None	None	None	None	CHEMBL2034	Glucocorticoid receptor	Homo sapiens	SINGLE PROTEIN	CHEMBL1138857	1	Scientific Literature	J. Med. Chem.	2006	None
CHEMBL230989		0	395.89	0	3.69	18	O=c1[nH]c(N2CCC(c3ccccc3)CC2)c(Cc2cccc(Cl)c2)c(=O)[nH]1	Ki	'='	9.1	nM	8.04			UO_0000065	20.31	0.39	4.35	11.66	False	CHEMBL890428	Displacement of [3H]dexamethasone from human recombinant GR	B	BAO_0000357	single protein format	Homo sapiens	None	None	None	None	CHEMBL2034	Glucocorticoid receptor	Homo sapiens	SINGLE PROTEIN	CHEMBL1146208	1	Scientific Literature	Bioorg. Med. Chem. Lett.	2007	None
CHEMBL230030		0	423.94	0	3.78	3	Cn1c(=O)[nH]c(N2CCC(Cc3ccccc3)CC2)c(Cc2cccc(Cl)c2)c1=O	Ki	'='	16.0	nM	7.80			UO_0000065	18.39	0.35	4.02	13.42	False	CHEMBL890428	Displacement of [3H]dexamethasone from human recombinant GR	B	BAO_0000357	single protein format	Homo sapiens	None	None	None	None	CHEMBL2034	Glucocorticoid receptor	Homo sapiens	SINGLE PROTEIN	CHEMBL1146208	1	Scientific Literature	Bioorg. Med. Chem. Lett.	2007	None
CHEMBL231297		0	418.50	0	3.00	28	CC(=O)Nc1cccc(C2CCN(c3[nH]c(=O)[nH]c(=O)c3Cc3ccccc3)CC2)c1	Ki						Not Determined						False	CHEMBL890429	Antagonist activity at human GR	F	BAO_0000019	assay format	Homo sapiens	None	None	None	None	CHEMBL2034	Glucocorticoid receptor	Homo sapiens	SINGLE PROTEIN	CHEMBL1146208	1	Scientific Literature	Bioorg. Med. Chem. Lett.	2007	None
CHEMBL398171		0	395.89	0	3.69	17	O=c1[nH]c(N2CCC(c3ccccc3)CC2)c(Cc2ccccc2Cl)c(=O)[nH]1	Ki	'='	50.0	nM	7.30			UO_0000065					False	CHEMBL890429	Antagonist activity at human GR	F	BAO_0000019	assay format	Homo sapiens	None	None	None	None	CHEMBL2034	Glucocorticoid receptor	Homo sapiens	SINGLE PROTEIN	CHEMBL1146208	1	Scientific Literature	Bioorg. Med. Chem. Lett.	2007	None
CHEMBL230780		0	313.40	0	1.90	13	CC1CCN(c2[nH]c(=O)n(C)c(=O)c2Cc2ccccc2)CC1	Ki						Not Determined						False	CHEMBL890429	Antagonist activity at human GR	F	BAO_0000019	assay format	Homo sapiens	None	None	None	None	CHEMBL2034	Glucocorticoid receptor	Homo sapiens	SINGLE PROTEIN	CHEMBL1146208	1	Scientific Literature	Bioorg. Med. Chem. Lett.	2007	None
CHEMBL398147		0	389.50	0	3.12	7	Cn1c(N2CCC(Cc3ccccc3)CC2)c(Cc2ccccc2)c(=O)[nH]c1=O	Ki						Not Determined						False	CHEMBL890429	Antagonist activity at human GR	F	BAO_0000019	assay format	Homo sapiens	None	None	None	None	CHEMBL2034	Glucocorticoid receptor	Homo sapiens	SINGLE PROTEIN	CHEMBL1146208	1	Scientific Literature	Bioorg. Med. Chem. Lett.	2007	None
CHEMBL65929		0	411.57	1	6.99	18	CC1=CC(C)(C)Nc2ccc3c(c21)C(=C1SCCCS1)Oc1ccc(F)cc1-3	Efficacy	'='	99.0	%				UO_0000187					False	CHEMBL685081	Antagonist efficacy at glucocorticoid receptor	F	BAO_0000019	assay format	Homo sapiens	None	None	None	None	CHEMBL2034	Glucocorticoid receptor	Homo sapiens	SINGLE PROTEIN	CHEMBL1136068	1	Scientific Literature	Bioorg. Med. Chem. Lett.	2003	None
CHEMBL231297		0	418.50	0	3.00	28	CC(=O)Nc1cccc(C2CCN(c3[nH]c(=O)[nH]c(=O)c3Cc3ccccc3)CC2)c1	Inhibition	'='	11.0	%				UO_0000187					False	CHEMBL890438	Displacement of [3H]dexamethasone from glucocorticoid receptor at 10 uM	B	BAO_0000357	single protein format	None	None	None	None	None	CHEMBL2034	Glucocorticoid receptor	Homo sapiens	SINGLE PROTEIN	CHEMBL1146208	1	Scientific Literature	Bioorg. Med. Chem. Lett.	2007	None
CHEMBL265125		0	804.17	2	10.93	16 k-Beta	C#C[C@]1(O)CC[C@H]2[C@@H]3CCC4=CC(=O)CCC4=C3[C@@H](c3ccc(N(C)CCOC4CC[C@]5(C)[C@H]6CC[C@@]7(C)[C@@H](CC[C@@H]7[C@H](C)CCC(=O)O)[C@@H]6CC[C@@H]5C4)cc3)C[C@@]21C	Ki	'='	2.7	nM	8.57			UO_0000065					False	CHEMBL833648	Inhibition of glucocorticoid receptor dependent alkaline phosphatase activity	F	BAO_0000019	assay format	Homo sapiens	None	None	None	None	CHEMBL2034	Glucocorticoid receptor	Homo sapiens	SINGLE PROTEIN	CHEMBL1138676	1	Scientific Literature	J. Med. Chem.	2004	None
CHEMBL561257		0	407.55	0	4.60	1a	CN(C)c1ccc([C@H]2OC[C@]3(C)[C@@H](O)CC[C@H]3[C@@H]3CCC4=CC(=O)CCC4=C32)cc1	IC50	'='	1400.0	nM	5.85			UO_0000065					False	CHEMBL1053061	Antagonist activity at glucocorticoid receptor in human A549 cells assessed as inhibition of corticoid-induced transcription after 16 hrs by glucocorticoid response element-driven luciferase reporter gene assay	F	BAO_0000219	cell-based format	Homo sapiens	None	None	A549	None	CHEMBL2034	Glucocorticoid receptor	Homo sapiens	SINGLE PROTEIN	CHEMBL1152897	1	Scientific Literature	Bioorg. Med. Chem. Lett.	2009	CHEMBL3307651
CHEMBL231502		0	361.45	0	3.04	33	O=c1[nH]c(N2CCCC(c3ccccc3)C2)c(Cc2ccccc2)c(=O)[nH]1	Ki	'='	6.5	nM	8.19			UO_0000065	22.65	0.41	5.15	11.87	False	CHEMBL890428	Displacement of [3H]dexamethasone from human recombinant GR	B	BAO_0000357	single protein format	Homo sapiens	None	None	None	None	CHEMBL2034	Glucocorticoid receptor	Homo sapiens	SINGLE PROTEIN	CHEMBL1146208	1	Scientific Literature	Bioorg. Med. Chem. Lett.	2007	None
CHEMBL396231		0	391.47	0	3.05	24	COc1ccc(C2CCN(c3[nH]c(=O)[nH]c(=O)c3Cc3ccccc3)CC2)cc1	Ki	'='	45.0	nM	7.35			UO_0000065	18.77	0.35	4.30	9.40	False	CHEMBL890428	Displacement of [3H]dexamethasone from human recombinant GR	B	BAO_0000357	single protein format	Homo sapiens	None	None	None	None	CHEMBL2034	Glucocorticoid receptor	Homo sapiens	SINGLE PROTEIN	CHEMBL1146208	1	Scientific Literature	Bioorg. Med. Chem. Lett.	2007	None
CHEMBL231093		0	395.89	0	3.69	19	O=c1[nH]c(N2CCC(c3ccccc3)CC2)c(Cc2ccc(Cl)cc2)c(=O)[nH]1	Ki	'='	31.0	nM	7.51			UO_0000065	18.97	0.37	3.82	10.89	False	CHEMBL890428	Displacement of [3H]dexamethasone from human recombinant GR	B	BAO_0000357	single protein format	Homo sapiens	None	None	None	None	CHEMBL2034	Glucocorticoid receptor	Homo sapiens	SINGLE PROTEIN	CHEMBL1146208	1	Scientific Literature	Bioorg. Med. Chem. Lett.	2007	None
CHEMBL231399		0	395.89	0	3.69	30	O=c1[nH]c(N2CCC(c3cccc(Cl)c3)CC2)c(Cc2ccccc2)c(=O)[nH]1	Ki	'='	97.0	nM	7.01			UO_0000065					False	CHEMBL890429	Antagonist activity at human GR	F	BAO_0000019	assay format	Homo sapiens	None	None	None	None	CHEMBL2034	Glucocorticoid receptor	Homo sapiens	SINGLE PROTEIN	CHEMBL1146208	1	Scientific Literature	Bioorg. Med. Chem. Lett.	2007	None
CHEMBL230461		0	405.50	0	2.24	9	Cn1c(=O)[nH]c(N2CCC(O)(Cc3ccccc3)CC2)c(Cc2ccccc2)c1=O	Ki						Not Determined						False	CHEMBL890429	Antagonist activity at human GR	F	BAO_0000019	assay format	Homo sapiens	None	None	None	None	CHEMBL2034	Glucocorticoid receptor	Homo sapiens	SINGLE PROTEIN	CHEMBL1146208	1	Scientific Literature	Bioorg. Med. Chem. Lett.	2007	None
CHEMBL230247		0	391.47	0	2.71	6	Cn1c(=O)[nH]c(N2CCC(Oc3ccccc3)CC2)c(Cc2ccccc2)c1=O	Ki						Not Determined						False	CHEMBL890429	Antagonist activity at human GR	F	BAO_0000019	assay format	Homo sapiens	None	None	None	None	CHEMBL2034	Glucocorticoid receptor	Homo sapiens	SINGLE PROTEIN	CHEMBL1146208	1	Scientific Literature	Bioorg. Med. Chem. Lett.	2007	None
CHEMBL47463		0	373.50	1	6.37	21	COc1cccc2c1-c1ccc3c(c1C(C1C=CCC1)O2)C(C)=CC(C)(C)N3	IC50	'='	12.0	nM	7.92			UO_0000065					False	CHEMBL658535	Inhibition of transcriptional activation in CV-1 cells expressing glucocorticoid receptor	F	BAO_0000219	cell-based format	Homo sapiens	None	None	CV-1	None	CHEMBL2034	Glucocorticoid receptor	Homo sapiens	SINGLE PROTEIN	CHEMBL1147494	1	Scientific Literature	Bioorg. Med. Chem. Lett.	2004	CHEMBL3308033
CHEMBL131	PREDNISOLONE	4	360.45	0	1.56	22	C[C@]12C[C@H](O)[C@H]3[C@@H](CCC4=CC(=O)C=C[C@@]43C)[C@@H]1CC[C@]2(O)C(=O)CO	EC50	'='	3.3	nM	8.48			UO_0000065					True	CHEMBL658539	The effective concentration in CV-1 cells for glucocorticoid response element activation (GRE).	F	BAO_0000219	cell-based format	None	None	None	CV-1	None	CHEMBL2034	Glucocorticoid receptor	Homo sapiens	SINGLE PROTEIN	CHEMBL1134311	1	Scientific Literature	J. Med. Chem.	2001	CHEMBL3308033
CHEMBL46199		0	387.52	1	6.76	20	COc1cccc2c1-c1ccc3c(c1C(C1C=CCCC1)O2)C(C)=CC(C)(C)N3	IC50	'='	21.0	nM	7.68			UO_0000065					False	CHEMBL658536	Inhibition of transcriptional repression in CV-1 cells expressing glucocorticoid receptor	F	BAO_0000219	cell-based format	Homo sapiens	None	None	CV-1	None	CHEMBL2034	Glucocorticoid receptor	Homo sapiens	SINGLE PROTEIN	CHEMBL1147494	1	Scientific Literature	Bioorg. Med. Chem. Lett.	2004	CHEMBL3308033
CHEMBL413806		0	506.62	2	6.87	5c	C=C1CCO[C@]12CC[C@H]1[C@@H]3CCC4=CC(=O)CCC4=C3[C@@H](c3ccc(P(C)(=O)OCC)cc3)C[C@@]12C	Ki	'='	59.8	nM	7.22			UO_0000065					False	CHEMBL903422	Antagonist activity at glucocorticoid receptor expressed in human A549 cells assessed as inhibition of corticoid-induced transcription by glucocorticoid response element-linked luciferase reporter gene assay	F	BAO_0000219	cell-based format	None	None	None	A549	None	CHEMBL2034	Glucocorticoid receptor	Homo sapiens	SINGLE PROTEIN	CHEMBL1139120	1	Scientific Literature	Bioorg. Med. Chem. Lett.	2007	CHEMBL3307651
CHEMBL1276308	MIFEPRISTONE	4	429.60	1	5.41	mifepristone	CC#C[C@]1(O)CC[C@H]2[C@@H]3CCC4=CC(=O)CCC4=C3[C@@H](c3ccc(N(C)C)cc3)C[C@@]21C	Efficacy	'='	97.0	%				UO_0000187					True	CHEMBL896153	Antagonist efficacy at human GR expressed in CV1 cells by GRE activation assay relative to Dexamethasone	F	BAO_0000219	cell-based format	Homo sapiens	None	None	CV-1	None	CHEMBL2034	Glucocorticoid receptor	Homo sapiens	SINGLE PROTEIN	CHEMBL1148778	1	Scientific Literature	J. Med. Chem.	2007	CHEMBL3308033
CHEMBL395717		0	442.54	1	6.50	14	COc1c(O)ccc2c1-c1ccc3c(c1/C(=C/c1sccc1C#N)O2)C(C)=CC(C)(C)N3	EC50	'='	0.2	nM	9.70			UO_0000065					False	CHEMBL896154	Agonist activity at human GR expressed in CV1 cells by GRE activation assay	F	BAO_0000219	cell-based format	Homo sapiens	None	None	CV-1	None	CHEMBL2034	Glucocorticoid receptor	Homo sapiens	SINGLE PROTEIN	CHEMBL1148778	1	Scientific Literature	J. Med. Chem.	2007	CHEMBL3308033
CHEMBL244714		0	502.64	2	7.39	24	CCO/N=C(\C)c1ccsc1/C=C1\Oc2ccc(O)c(OC)c2-c2ccc3c(c21)C(C)=CC(C)(C)N3	Efficacy	'='	22.0	%				UO_0000187					False	CHEMBL896155	Agonist efficacy at human GR expressed in CV1 cells by GRE activation assay relative to Dexamethasone	F	BAO_0000219	cell-based format	Homo sapiens	None	None	CV-1	None	CHEMBL2034	Glucocorticoid receptor	Homo sapiens	SINGLE PROTEIN	CHEMBL1148778	1	Scientific Literature	J. Med. Chem.	2007	CHEMBL3308033
CHEMBL306491		0	410.54	0	4.58	45	COc1cccc(CN(Cc2ccccc2)c2cccc(NS(C)(=O)=O)c2C)c1	IC50	'='	450.0	nM	6.35			UO_0000065					False	CHEMBL685250	Functional activity towards human Glucocorticoid receptor in genetically engineered cell line containing glucocorticoid response element and reporter gene encoding a secreted form of alkaline phosphatase	F	BAO_0000019	assay format	None	None	None	None	None	CHEMBL2034	Glucocorticoid receptor	Homo sapiens	SINGLE PROTEIN	CHEMBL1147558	1	Scientific Literature	Bioorg. Med. Chem. Lett.	2004	None
CHEMBL379610		0	495.60	0	3.10	II	C[C@@H]1CC2C3CCC4=Cc5c(cnn5-c5ccnc(F)c5)C[C@]4(C)C3[C@@H](O)C[C@]2(C)[C@@]1(O)C(=O)CO	Relative stimulatory activity	'='	35.0	%				UO_0000187					False	CHEMBL868677	Stimulatory activity at HeLa cells by alkaline phosphatase bioassay relative to Dexamethasone	F	BAO_0000219	cell-based format	Homo sapiens	None	None	HeLa	None	CHEMBL2034	Glucocorticoid receptor	Homo sapiens	SINGLE PROTEIN	CHEMBL1138096	1	Scientific Literature	Bioorg. Med. Chem. Lett.	2006	CHEMBL3308376
CHEMBL1084632		0	477.48	1	6.00	20c	CCCS(=O)(=O)Nc1ccc(-c2ccc3c(cnn3-c3ccc(F)cc3)c2)c(C(F)(F)F)c1	IC50	'='	15.85	nM	7.80			UO_0000065	16.34	0.32	1.80	12.19	False	CHEMBL1119507	Displacement of fluorescent-labeled Dexamethasone from GR by fluorescent polarization assay	B	BAO_0000357	single protein format	None	None	None	None	None	CHEMBL2034	Glucocorticoid receptor	Homo sapiens	SINGLE PROTEIN	CHEMBL1155531	1	Scientific Literature	J. Med. Chem.	2010	None
CHEMBL717	MEDROXYPROGESTERONE ACETATE	4	386.53	0	4.66	MPA	CC(=O)O[C@]1(C(C)=O)CC[C@H]2[C@@H]3C[C@H](C)C4=CC(=O)CC[C@]4(C)[C@H]3CC[C@@]21C	Efficacy	'='	157.0	%				UO_0000187					True	CHEMBL683929	Agonist efficacy as percent inhibition of agonist binding to Human glucocorticoid receptor	B	BAO_0000357	single protein format	Homo sapiens	None	None	None	None	CHEMBL2034	Glucocorticoid receptor	Homo sapiens	SINGLE PROTEIN	CHEMBL1131454	1	Scientific Literature	J. Med. Chem.	1998	None
CHEMBL233390		0	394.51	1	5.55	10	C[C@]12Cc3cnn(-c4ccc(F)cc4)c3C=C1CCC[C@@H]2[C@@H](O)c1ccsc1	EC50	'='	1.0	nM	9.00			UO_0000065	22.81	0.44	3.45	23.65	False	CHEMBL894568	Activity at human glucocorticoid receptor in human A549 cells assessed as repression of human IL6	B	BAO_0000219	cell-based format	Homo sapiens	None	None	A549	None	CHEMBL2034	Glucocorticoid receptor	Homo sapiens	SINGLE PROTEIN	CHEMBL1148027	1	Scientific Literature	Bioorg. Med. Chem. Lett.	2007	CHEMBL3307651
CHEMBL429628		0	424.52	1	6.25	21	C[C@]12Cc3cnn(-c4ccc(F)cc4)c3C=C1CC[C@@H]2[C@H](O)c1ccc2ccccc2c1	Activity						Not Active						False	CHEMBL894571	Activity at human glucocorticoid receptor in human HepG2 cells assessed as tyrosine amino transferase activity relative to Dexamethasone	B	BAO_0000219	cell-based format	Homo sapiens	None	None	HepG2	None	CHEMBL2034	Glucocorticoid receptor	Homo sapiens	SINGLE PROTEIN	CHEMBL1148027	1	Scientific Literature	Bioorg. Med. Chem. Lett.	2007	CHEMBL3307718
CHEMBL233589		0	424.52	1	6.25	20	C[C@]12Cc3cnn(-c4ccc(F)cc4)c3C=C1CC[C@@H]2[C@@H](O)c1ccc2ccccc2c1	Activity						Not Active						False	CHEMBL894571	Activity at human glucocorticoid receptor in human HepG2 cells assessed as tyrosine amino transferase activity relative to Dexamethasone	B	BAO_0000219	cell-based format	Homo sapiens	None	None	HepG2	None	CHEMBL2034	Glucocorticoid receptor	Homo sapiens	SINGLE PROTEIN	CHEMBL1148027	1	Scientific Literature	Bioorg. Med. Chem. Lett.	2007	CHEMBL3307718
CHEMBL393194		0	380.49	1	5.16	11	C[C@]12Cc3cnn(-c4ccc(F)cc4)c3C=C1CC[C@@H]2[C@@H](O)c1ccsc1	EC50						Not Determined						False	CHEMBL894570	Activity at human glucocorticoid receptor in human HepG2 cells assessed as tyrosine amino transferase activity	B	BAO_0000219	cell-based format	Homo sapiens	None	None	HepG2	None	CHEMBL2034	Glucocorticoid receptor	Homo sapiens	SINGLE PROTEIN	CHEMBL1148027	1	Scientific Literature	Bioorg. Med. Chem. Lett.	2007	CHEMBL3307718
CHEMBL439386		0	424.52	1	6.25	22	C[C@]12Cc3cnn(-c4ccc(F)cc4)c3C=C1CC[C@@H]2[C@@H](O)c1cccc2ccccc12	Activity	'='	28.0	%				UO_0000187					False	CHEMBL894571	Activity at human glucocorticoid receptor in human HepG2 cells assessed as tyrosine amino transferase activity relative to Dexamethasone	B	BAO_0000219	cell-based format	Homo sapiens	None	None	HepG2	None	CHEMBL2034	Glucocorticoid receptor	Homo sapiens	SINGLE PROTEIN	CHEMBL1148027	1	Scientific Literature	Bioorg. Med. Chem. Lett.	2007	CHEMBL3307718
CHEMBL372684		0	444.58	1	6.71	17	C[C@]12Cc3cnn(-c4ccc(F)cc4)c3C=C1CCC[C@@H]2[C@H](O)c1csc2ccccc12	Activity	'='	43.0	%				UO_0000187					False	CHEMBL894571	Activity at human glucocorticoid receptor in human HepG2 cells assessed as tyrosine amino transferase activity relative to Dexamethasone	B	BAO_0000219	cell-based format	Homo sapiens	None	None	HepG2	None	CHEMBL2034	Glucocorticoid receptor	Homo sapiens	SINGLE PROTEIN	CHEMBL1148027	1	Scientific Literature	Bioorg. Med. Chem. Lett.	2007	CHEMBL3307718
CHEMBL363179		0	444.58	1	6.71	16	C[C@]12Cc3cnn(-c4ccc(F)cc4)c3C=C1CCC[C@@H]2[C@@H](O)c1csc2ccccc12	Activity	'='	21.0	%				UO_0000187					False	CHEMBL894571	Activity at human glucocorticoid receptor in human HepG2 cells assessed as tyrosine amino transferase activity relative to Dexamethasone	B	BAO_0000219	cell-based format	Homo sapiens	None	None	HepG2	None	CHEMBL2034	Glucocorticoid receptor	Homo sapiens	SINGLE PROTEIN	CHEMBL1148027	1	Scientific Literature	Bioorg. Med. Chem. Lett.	2007	CHEMBL3307718
CHEMBL363151		0	414.59	1	5.72	2	CC#C[C@]1(O)CC[C@H]2[C@@H]3CCC4=CC(=O)CC[C@]4(Cc4ccc(C)cc4)C3=CC[C@@]21C	Agonistic activity	'='	51.0	%				UO_0000187					False	CHEMBL831948	Agonistic activity against VP-16 GR transcriptional activation assay in human Huh-7 cells	F	BAO_0000219	cell-based format	Homo sapiens	None	None	Huh-7	None	CHEMBL2034	Glucocorticoid receptor	Homo sapiens	SINGLE PROTEIN	CHEMBL1141148	1	Scientific Literature	J. Med. Chem.	2005	CHEMBL3307515
CHEMBL233789		0	430.55	1	6.32	18	C[C@]12Cc3cnn(-c4ccc(F)cc4)c3C=C1CC[C@@H]2[C@@H](O)c1csc2ccccc12	EC50	'='	16.0	nM	7.80			UO_0000065	18.11	0.34	1.48	20.49	False	CHEMBL894572	Activity at human glucocorticoid receptor in C57BI/6 mouse peritoneal exudate cells assessed as repression of mouse IL6	B	BAO_0000019	assay format	Homo sapiens	None	None	None	None	CHEMBL2034	Glucocorticoid receptor	Homo sapiens	SINGLE PROTEIN	CHEMBL1148027	1	Scientific Literature	Bioorg. Med. Chem. Lett.	2007	None
CHEMBL392376		0	414.48	1	5.85	25	C[C@]12Cc3cnn(-c4ccc(F)cc4)c3C=C1CC[C@@H]2[C@H](O)c1coc2ccccc12	EC50	'='	92.0	nM	7.04			UO_0000065	16.98	0.31	1.19	13.75	False	CHEMBL894574	Activity at human glucocorticoid receptor in C2C12 cells assessed as mouse glutamine synthetase activity	B	BAO_0000219	cell-based format	Homo sapiens	None	None	C2C12	None	CHEMBL2034	Glucocorticoid receptor	Homo sapiens	SINGLE PROTEIN	CHEMBL1148027	1	Scientific Literature	Bioorg. Med. Chem. Lett.	2007	CHEMBL3308003
CHEMBL393194		0	380.49	1	5.16	11	C[C@]12Cc3cnn(-c4ccc(F)cc4)c3C=C1CC[C@@H]2[C@@H](O)c1ccsc1	Activity	'='	19.0	%				UO_0000187					False	CHEMBL894575	Activity at human glucocorticoid receptor in C2C12 cells assessed as mouse glutamine synthetase activity relative to Dexamethasone	B	BAO_0000219	cell-based format	Homo sapiens	None	None	C2C12	None	CHEMBL2034	Glucocorticoid receptor	Homo sapiens	SINGLE PROTEIN	CHEMBL1148027	1	Scientific Literature	Bioorg. Med. Chem. Lett.	2007	CHEMBL3308003
CHEMBL219068		0	438.42	0	4.21	27	COc1ccc(F)cc1C(C)(C)CC(O)(Cn1cnc(=O)c2ccccc21)C(F)(F)F	IC50	'='	690.0	nM	6.16			UO_0000065	14.05	0.27	1.95	9.57	False	CHEMBL909349	Inhibition of tetramethylrhodamine labeled dexamethasone binding to GR by FP assay	B	BAO_0000357	single protein format	None	None	None	None	None	CHEMBL2034	Glucocorticoid receptor	Homo sapiens	SINGLE PROTEIN	CHEMBL1138857	1	Scientific Literature	J. Med. Chem.	2006	None
CHEMBL216173		0	421.43	1	5.11	33	Cc1ccc(F)cc1C(C)(C)CC(O)(Cn1ccc(=O)c2ccccc21)C(F)(F)F	IC50	'='	10.0	nM	8.00			UO_0000065	18.98	0.36	2.89	18.94	False	CHEMBL909349	Inhibition of tetramethylrhodamine labeled dexamethasone binding to GR by FP assay	B	BAO_0000357	single protein format	None	None	None	None	None	CHEMBL2034	Glucocorticoid receptor	Homo sapiens	SINGLE PROTEIN	CHEMBL1138857	1	Scientific Literature	J. Med. Chem.	2006	None
CHEMBL103092		0	385.48	1	6.89	29	CC1=CC(C)(C)Nc2ccc3c(c21)C(c1ccc(C)c(F)c1)Oc1ccccc1-3	IC50	'='	185.0	nM	6.73			UO_0000065					False	CHEMBL674947	Antagonistic activity was determined in Human glucocorticoid receptor(hGR) of CV-1 cells in cotransfection assay.	F	BAO_0000219	cell-based format	None	None	None	CV-1	None	CHEMBL2034	Glucocorticoid receptor	Homo sapiens	SINGLE PROTEIN	CHEMBL1131454	1	Scientific Literature	J. Med. Chem.	1998	CHEMBL3308033
CHEMBL303094		0	433.55	1	5.94	13c	CS(=O)(=O)Nc1ccc2c(c1)C(c1ccccc1)Oc1cccc(-c3cccs3)c1-2	IC50	'='	656.0	nM	6.18			UO_0000065	14.26	0.28	0.24	11.16	False	CHEMBL680308	Displacement of [3H]dexamethasone from human Glucocorticoid receptor (GR); Value ranges from 639-673 nM	B	BAO_0000357	single protein format	Homo sapiens	None	None	None	None	CHEMBL2034	Glucocorticoid receptor	Homo sapiens	SINGLE PROTEIN	CHEMBL1147539	1	Scientific Literature	Bioorg. Med. Chem. Lett.	2004	None
CHEMBL2426643		0	469.59	1	7.02	7a	CC(C)(C(=O)Nc1ccsc1)C(c1ccccc1)c1ccc2c(cnn2-c2ccc(F)cc2)c1	EC50	'='	73.0	nM	7.14			UO_0000065	15.20	0.29	0.12	15.21	False	CHEMBL2428210	Agonist activity at glucocorticoid receptor in human A549 cells assessed as inhibition of PMA-induced AP-1 activation by luciferase reporter gene assay	B	BAO_0000219	cell-based format	Homo sapiens	None	None	A549	None	CHEMBL2034	Glucocorticoid receptor	Homo sapiens	SINGLE PROTEIN	CHEMBL2424628	1	Scientific Literature	Bioorg. Med. Chem. Lett.	2013	CHEMBL3307651
CHEMBL2426648		0	454.56	1	5.07	(3S)-5h	CC(C)(C(=O)Nc1nncs1)[C@@H](c1ccccc1)c1ccc2c(cnn2-c2cccnc2)c1	EC50	'='	19.0	nM	7.72			UO_0000065	16.99	0.32	2.65	9.02	False	CHEMBL2428210	Agonist activity at glucocorticoid receptor in human A549 cells assessed as inhibition of PMA-induced AP-1 activation by luciferase reporter gene assay	B	BAO_0000219	cell-based format	Homo sapiens	None	None	A549	None	CHEMBL2034	Glucocorticoid receptor	Homo sapiens	SINGLE PROTEIN	CHEMBL2424628	1	Scientific Literature	Bioorg. Med. Chem. Lett.	2013	CHEMBL3307651
CHEMBL2426647		0	454.56	1	5.07	5g	CC(C)(C(=O)Nc1nncs1)C(c1ccccc1)c1ccc2c(cnn2-c2ccccn2)c1	EC50	'='	127.0	nM	6.90			UO_0000065	15.17	0.29	1.83	8.06	False	CHEMBL2428210	Agonist activity at glucocorticoid receptor in human A549 cells assessed as inhibition of PMA-induced AP-1 activation by luciferase reporter gene assay	B	BAO_0000219	cell-based format	Homo sapiens	None	None	A549	None	CHEMBL2034	Glucocorticoid receptor	Homo sapiens	SINGLE PROTEIN	CHEMBL2424628	1	Scientific Literature	Bioorg. Med. Chem. Lett.	2013	CHEMBL3307651
CHEMBL2426648		0	454.56	1	5.07	(3S)-5h	CC(C)(C(=O)Nc1nncs1)[C@@H](c1ccccc1)c1ccc2c(cnn2-c2cccnc2)c1	Ki	'='	0.9	nM	9.05			UO_0000065	19.90	0.37	3.98	10.57	False	CHEMBL2428212	Binding affinity to glucocorticoid receptor (unknown origin) by fluorescence polarization assay	B	BAO_0000357	single protein format	Homo sapiens	None	None	None	None	CHEMBL2034	Glucocorticoid receptor	Homo sapiens	SINGLE PROTEIN	CHEMBL2424628	1	Scientific Literature	Bioorg. Med. Chem. Lett.	2013	None
CHEMBL99046		0	383.49	1	6.45	10	COc1cccc2c1-c1ccc3c(c1C(c1ccccc1)O2)C(C)=CC(C)(C)N3	Efficacy	'='	83.0	%				UO_0000187					False	CHEMBL805734	Transcriptional repression activity in HEP G2 cells expressing glucocorticoid receptor compared to Dexamethasone	F	BAO_0000219	cell-based format	Homo sapiens	None	None	HepG2	None	CHEMBL2034	Glucocorticoid receptor	Homo sapiens	SINGLE PROTEIN	CHEMBL1134574	1	Scientific Literature	J. Med. Chem.	2001	CHEMBL3307718
CHEMBL138753		0	378.47	0	4.54	22	CNC(=O)CC1Oc2cccc(OC)c2-c2ccc3c(c21)C(C)=CC(C)(C)N3	EC50	'>'	5000.0	nM				UO_0000065					False	CHEMBL694626	Effective concentration in HepG2 cells transfected with LUC gene (E-sel-Luc).	F	BAO_0000219	cell-based format	None	None	None	HepG2	None	CHEMBL2034	Glucocorticoid receptor	Homo sapiens	SINGLE PROTEIN	CHEMBL1134311	1	Scientific Literature	J. Med. Chem.	2001	CHEMBL3307718
CHEMBL3120317		0	435.55	1	5.33	10	CC/C(=C1\c2ccccc2OCc2cccc(OC)c21)c1cccc(NS(C)(=O)=O)c1	Ki	'='	0.268	nM	9.57			UO_0000065	21.98	0.42	4.24	14.81	False	CHEMBL3122504	Displacement of [3H]-dexamethasone from human glucocorticoid receptor expressed in HEK293 cells	B	BAO_0000219	cell-based format	Homo sapiens	None	None	HEK293	None	CHEMBL2034	Glucocorticoid receptor	Homo sapiens	SINGLE PROTEIN	CHEMBL3120138	1	Scientific Literature	J. Med. Chem.	2014	CHEMBL3307715
CHEMBL474771		0	376.48	0	4.13	7	O=C(Nc1nccs1)C1(CCO)CC2c3ccccc3C1c1ccccc12	Ki	'='	303.0	nM	6.52			UO_0000065	17.31	0.33	2.39	10.48	False	CHEMBL1019340	Displacement of FITC-dexamethasone from human recombinant glucocorticoid receptor alpha by fluorescence polarization assay	B	BAO_0000357	single protein format	Homo sapiens	None	None	None	None	CHEMBL2034	Glucocorticoid receptor	Homo sapiens	SINGLE PROTEIN	CHEMBL1138590	1	Scientific Literature	Bioorg. Med. Chem. Lett.	2009	None
CHEMBL3902182		0	540.52	1	1.64	3b	C=CC(=O)N1CCC[C@@H]1C(=O)N(CC)CC(O)(CNC(=O)c1cnn(-c2ccc(F)cc2)c1N)C(F)(F)F	Inhibition	'='	-23.0	%		Outside typical range		UO_0000187					False	CHEMBL3855460	Displacement of [3H]-dexamethasone from human GR receptor at 1 uM relative to control	B	BAO_0000357	single protein format	Homo sapiens	None	None	None	None	CHEMBL2034	Glucocorticoid receptor	Homo sapiens	SINGLE PROTEIN	CHEMBL3853336	1	Scientific Literature	Bioorg Med Chem Lett	2016	None
CHEMBL3901101		0	631.41	1	4.21	4b	C=CC(=O)Nc1ccc(Cl)c(C(=O)N(CC)CC(O)(CNC(=O)c2cnn(-c3ccc(F)cc3)c2N)C(F)(F)F)c1Cl	Inhibition	'='	6.0	%				UO_0000187					False	CHEMBL3855471	Displacement of [3H]-dexamethasone from GR receptor in human IM-9 cytosolic extracts at 100 nM preincubated for 6 hrs followed by washout and second incubation with [3H]-dexamethasone for 4 hrs relative to control	B	BAO_0000357	single protein format	Homo sapiens	None	None	None	None	CHEMBL2034	Glucocorticoid receptor	Homo sapiens	SINGLE PROTEIN	CHEMBL3853336	1	Scientific Literature	Bioorg Med Chem Lett	2016	None
CHEMBL317983		0	383.49	1	6.45	9	COc1ccc2c(c1)-c1ccc3c(c1C(c1ccccc1)O2)C(C)=CC(C)(C)N3	Ki	'='	18.0	nM	7.75			UO_0000065	20.20	0.36	1.29	25.40	False	CHEMBL680190	Binding affinity for glucocorticoid receptor	B	BAO_0000357	single protein format	Homo sapiens	None	None	None	None	CHEMBL2034	Glucocorticoid receptor	Homo sapiens	SINGLE PROTEIN	CHEMBL1134574	1	Scientific Literature	J. Med. Chem.	2001	None
CHEMBL2426660		0	453.57	1	5.67	5b	CC(C)(C(=O)Nc1nncs1)C(c1ccccc1)c1ccc2c(cnn2-c2ccccc2)c1	Efficacy	'='	73.0	%				UO_0000187					False	CHEMBL2428209	Agonist activity at glucocorticoid receptor in human A549 cells assessed as inhibition of PMA-induced AP-1 activation by luciferase reporter gene assay relative to dexamethasone	B	BAO_0000219	cell-based format	Homo sapiens	None	None	A549	None	CHEMBL2034	Glucocorticoid receptor	Homo sapiens	SINGLE PROTEIN	CHEMBL2424628	1	Scientific Literature	Bioorg. Med. Chem. Lett.	2013	CHEMBL3307651
CHEMBL395717		0	442.54	1	6.50	14	COc1c(O)ccc2c1-c1ccc3c(c1/C(=C/c1sccc1C#N)O2)C(C)=CC(C)(C)N3	Efficacy	'='	29.0	%				UO_0000187					False	CHEMBL896155	Agonist efficacy at human GR expressed in CV1 cells by GRE activation assay relative to Dexamethasone	F	BAO_0000219	cell-based format	Homo sapiens	None	None	CV-1	None	CHEMBL2034	Glucocorticoid receptor	Homo sapiens	SINGLE PROTEIN	CHEMBL1148778	1	Scientific Literature	J. Med. Chem.	2007	CHEMBL3308033
CHEMBL203151		0	404.83	1	5.69	9a	COc1ccc(F)cc1C(C)(C)C[C@@](O)(Cc1ccc(Cl)cc1)C(F)(F)F	IC50	'='	99.0	nM	7.00			UO_0000065	17.30	0.35	1.31	23.78	False	CHEMBL859124	Binding affinity to glucocorticoid receptor by Fluorescence polarization	B	BAO_0000357	single protein format	Homo sapiens	None	None	None	None	CHEMBL2034	Glucocorticoid receptor	Homo sapiens	SINGLE PROTEIN	CHEMBL1149439	1	Scientific Literature	Bioorg. Med. Chem. Lett.	2006	None
CHEMBL599760		0	425.56	0	2.58	16, RO-85	CC(=O)N1CCN(C[C@@H](C)NC(=O)c2cc3c(-c4ccccc4)nn(C)c3s2)CC1	Activity	'>'	50.0	%				UO_0000187					False	CHEMBL1069572	Displacement of [3H]dexamethasone from glucocorticoid receptor in human IM9 cells at 10 uM after 6 hrs by scintillation counting	B	BAO_0000219	cell-based format	Homo sapiens	None	None	IM-9	None	CHEMBL2034	Glucocorticoid receptor	Homo sapiens	SINGLE PROTEIN	CHEMBL1159093	1	Scientific Literature	Bioorg. Med. Chem. Lett.	2010	CHEMBL3307412
CHEMBL3706940		0	459.52	1	6.20	13	COc1c(O)ccc2c1-c1ccc3c(c1/C(=C/c1ccc(F)cc1CO)O2)C(C)=CC(C)(C)N3	EC50	'='	16.0	nM	7.80			UO_0000065					False	CHEMBL896645	Agonist activity at GR by GRE activation assay	F	BAO_0000019	assay format	None	None	None	None	None	CHEMBL2034	Glucocorticoid receptor	Homo sapiens	SINGLE PROTEIN	CHEMBL1149550	1	Scientific Literature	Bioorg. Med. Chem. Lett.	2007	None
CHEMBL3706934		0	425.53	1	6.87	7	COc1c(O)ccc2c1-c1ccc3c(c1/C(=C/c1ccccc1C)O2)C(C)=CC(C)(C)N3	Ki	'='	1.7	nM	8.77			UO_0000065	20.61	0.37	1.90	17.29	False	CHEMBL896649	Displacement of radiolabeled Dexamethasone from glucocorticoid receptor	B	BAO_0000357	single protein format	None	None	None	None	None	CHEMBL2034	Glucocorticoid receptor	Homo sapiens	SINGLE PROTEIN	CHEMBL1149550	1	Scientific Literature	Bioorg. Med. Chem. Lett.	2007	None
CHEMBL3706935		0	487.60	1	8.23	8	COc1c(O)ccc2c1-c1ccc3c(c1/C(=C/c1ccccc1-c1ccccc1)O2)C(C)=CC(C)(C)N3	EC50	'='	4.5	nM	8.35			UO_0000065					False	CHEMBL896645	Agonist activity at GR by GRE activation assay	F	BAO_0000019	assay format	None	None	None	None	None	CHEMBL2034	Glucocorticoid receptor	Homo sapiens	SINGLE PROTEIN	CHEMBL1149550	1	Scientific Literature	Bioorg. Med. Chem. Lett.	2007	None
CHEMBL3706938		0	540.64	2	7.33	11	COc1c(O)ccc2c1-c1ccc3c(c1/C(=C/c1ccc(F)cc1C(=O)N1CCCCC1)O2)C(C)=CC(C)(C)N3	IC50	'>'	1000.0	nM				UO_0000065					False	CHEMBL896647	Antagonist activity at GR assessed as inhibition of dexamethasone-induced GRE activation	F	BAO_0000019	assay format	None	None	None	None	None	CHEMBL2034	Glucocorticoid receptor	Homo sapiens	SINGLE PROTEIN	CHEMBL1149550	1	Scientific Literature	Bioorg. Med. Chem. Lett.	2007	None
CHEMBL3706941		0	472.52	1	6.51	14	COc1c(O)ccc2c1-c1ccc3c(c1/C(=C/c1ccc(F)cc1/C=N/O)O2)C(C)=CC(C)(C)N3	Efficacy	'='	70.0	%				UO_0000187					False	CHEMBL896647	Antagonist activity at GR assessed as inhibition of dexamethasone-induced GRE activation	F	BAO_0000019	assay format	None	None	None	None	None	CHEMBL2034	Glucocorticoid receptor	Homo sapiens	SINGLE PROTEIN	CHEMBL1149550	1	Scientific Literature	Bioorg. Med. Chem. Lett.	2007	None
CHEMBL3706932		0	429.49	1	6.70	5	COc1c(O)ccc2c1-c1ccc3c(c1/C(=C/c1ccccc1F)O2)C(C)=CC(C)(C)N3	IC50	'='	1.3	nM	8.89			UO_0000065					False	CHEMBL896647	Antagonist activity at GR assessed as inhibition of dexamethasone-induced GRE activation	F	BAO_0000019	assay format	None	None	None	None	None	CHEMBL2034	Glucocorticoid receptor	Homo sapiens	SINGLE PROTEIN	CHEMBL1149550	1	Scientific Literature	Bioorg. Med. Chem. Lett.	2007	None
CHEMBL131	PREDNISOLONE	4	360.45	0	1.56	prednisolone	C[C@]12C[C@H](O)[C@H]3[C@@H](CCC4=CC(=O)C=C[C@@]43C)[C@@H]1CC[C@]2(O)C(=O)CO	Efficacy	'='	100.0	%				UO_0000187					True	CHEMBL896648	Activity at GR assessed as repression of TNFalpha and IL 1-beta induced E-selectin response	F	BAO_0000019	assay format	None	None	None	None	None	CHEMBL2034	Glucocorticoid receptor	Homo sapiens	SINGLE PROTEIN	CHEMBL1149550	1	Scientific Literature	Bioorg. Med. Chem. Lett.	2007	None
CHEMBL3706941		0	472.52	1	6.51	14	COc1c(O)ccc2c1-c1ccc3c(c1/C(=C/c1ccc(F)cc1/C=N/O)O2)C(C)=CC(C)(C)N3	IC50	'='	17.0	nM	7.77			UO_0000065					False	CHEMBL896648	Activity at GR assessed as repression of TNFalpha and IL 1-beta induced E-selectin response	F	BAO_0000019	assay format	None	None	None	None	None	CHEMBL2034	Glucocorticoid receptor	Homo sapiens	SINGLE PROTEIN	CHEMBL1149550	1	Scientific Literature	Bioorg. Med. Chem. Lett.	2007	None
CHEMBL243455		0	528.67	2	7.25	34	COc1c(O)ccc2c1-c1ccc3c(c1/C(=C/c1sccc1C(=O)N1CCCCC1)O2)C(C)=CC(C)(C)N3	EC50	'='	0.2	nM	9.70			UO_0000065					False	CHEMBL896645	Agonist activity at GR by GRE activation assay	F	BAO_0000019	assay format	None	None	None	None	None	CHEMBL2034	Glucocorticoid receptor	Homo sapiens	SINGLE PROTEIN	CHEMBL1149550	1	Scientific Literature	Bioorg. Med. Chem. Lett.	2007	None
CHEMBL3706947		0	495.50	1	7.46	20	COc1c(O)ccc2c1-c1ccc3c(c1/C(=C/c1cccc(OC(F)(F)F)c1)O2)C(C)=CC(C)(C)N3	EC50	'>'	1000.0	nM				UO_0000065					False	CHEMBL896645	Agonist activity at GR by GRE activation assay	F	BAO_0000019	assay format	None	None	None	None	None	CHEMBL2034	Glucocorticoid receptor	Homo sapiens	SINGLE PROTEIN	CHEMBL1149550	1	Scientific Literature	Bioorg. Med. Chem. Lett.	2007	None
CHEMBL243455		0	528.67	2	7.25	34	COc1c(O)ccc2c1-c1ccc3c(c1/C(=C/c1sccc1C(=O)N1CCCCC1)O2)C(C)=CC(C)(C)N3	Efficacy	'='	93.0	%				UO_0000187					True	CHEMBL896646	Agonist activity at GR by GRE activation assay relative to Dexamethasone	F	BAO_0000019	assay format	None	None	None	None	None	CHEMBL2034	Glucocorticoid receptor	Homo sapiens	SINGLE PROTEIN	CHEMBL1149550	1	Scientific Literature	Bioorg. Med. Chem. Lett.	2007	None
CHEMBL3706940		0	459.52	1	6.20	13	COc1c(O)ccc2c1-c1ccc3c(c1/C(=C/c1ccc(F)cc1CO)O2)C(C)=CC(C)(C)N3	Efficacy	'='	17.0	%				UO_0000187					False	CHEMBL896646	Agonist activity at GR by GRE activation assay relative to Dexamethasone	F	BAO_0000019	assay format	None	None	None	None	None	CHEMBL2034	Glucocorticoid receptor	Homo sapiens	SINGLE PROTEIN	CHEMBL1149550	1	Scientific Literature	Bioorg. Med. Chem. Lett.	2007	None
CHEMBL3706937		0	514.64	2	7.55	10	CCN(CC)Cc1cc(F)ccc1/C=C1\Oc2ccc(O)c(OC)c2-c2ccc3c(c21)C(C)=CC(C)(C)N3	EC50	'='	79.0	nM	7.10			UO_0000065					False	CHEMBL896645	Agonist activity at GR by GRE activation assay	F	BAO_0000019	assay format	None	None	None	None	None	CHEMBL2034	Glucocorticoid receptor	Homo sapiens	SINGLE PROTEIN	CHEMBL1149550	1	Scientific Literature	Bioorg. Med. Chem. Lett.	2007	None
CHEMBL3706952		0	425.53	1	6.87	25	COc1c(O)ccc2c1-c1ccc3c(c1/C(=C/c1ccc(C)cc1)O2)C(C)=CC(C)(C)N3	Efficacy	'='	91.0	%				UO_0000187					False	CHEMBL896648	Activity at GR assessed as repression of TNFalpha and IL 1-beta induced E-selectin response	F	BAO_0000019	assay format	None	None	None	None	None	CHEMBL2034	Glucocorticoid receptor	Homo sapiens	SINGLE PROTEIN	CHEMBL1149550	1	Scientific Literature	Bioorg. Med. Chem. Lett.	2007	None
CHEMBL3706960		0	487.53	1	6.57	33	COc1c(O)ccc2c1-c1ccc3c(c1/C(=C/c1cc(F)cc4c1OCOC4)O2)C(C)=CC(C)(C)N3	Ki	'='	0.9	nM	9.05			UO_0000065	18.55	0.34	2.48	13.08	False	CHEMBL896649	Displacement of radiolabeled Dexamethasone from glucocorticoid receptor	B	BAO_0000357	single protein format	None	None	None	None	None	CHEMBL2034	Glucocorticoid receptor	Homo sapiens	SINGLE PROTEIN	CHEMBL1149550	1	Scientific Literature	Bioorg. Med. Chem. Lett.	2007	None
CHEMBL1094527		0	411.36	0	4.83	17	N#Cc1cccc(C(O)(c2ccc3c(cnn3-c3ccc(F)cc3)c2)C(F)(F)F)c1	IC50	'='	99.0	nM	7.00			UO_0000065	17.03	0.32	2.17	11.33	False	CHEMBL1114665	Binding affinity to human glucocorticoid receptor by fluorescence polarization competitive binding assay	B	BAO_0000357	single protein format	Homo sapiens	None	None	None	None	CHEMBL2034	Glucocorticoid receptor	Homo sapiens	SINGLE PROTEIN	CHEMBL1157802	1	Scientific Literature	Bioorg. Med. Chem. Lett.	2010	None
CHEMBL3706946		0	427.50	1	6.27	19	COc1c(O)ccc2c1-c1ccc3c(c1/C(=C/c1cccc(O)c1)O2)C(C)=CC(C)(C)N3	Efficacy	'='	32.0	%				UO_0000187					False	CHEMBL896646	Agonist activity at GR by GRE activation assay relative to Dexamethasone	F	BAO_0000019	assay format	None	None	None	None	None	CHEMBL2034	Glucocorticoid receptor	Homo sapiens	SINGLE PROTEIN	CHEMBL1149550	1	Scientific Literature	Bioorg. Med. Chem. Lett.	2007	None
CHEMBL3706960		0	487.53	1	6.57	33	COc1c(O)ccc2c1-c1ccc3c(c1/C(=C/c1cc(F)cc4c1OCOC4)O2)C(C)=CC(C)(C)N3	Efficacy	'='	99.0	%				UO_0000187					False	CHEMBL896648	Activity at GR assessed as repression of TNFalpha and IL 1-beta induced E-selectin response	F	BAO_0000019	assay format	None	None	None	None	None	CHEMBL2034	Glucocorticoid receptor	Homo sapiens	SINGLE PROTEIN	CHEMBL1149550	1	Scientific Literature	Bioorg. Med. Chem. Lett.	2007	None
CHEMBL3706959		0	493.53	1	7.89	32	COc1c(O)ccc2c1-c1ccc3c(c1/C(=C/c1cccc(C(F)(F)F)c1C)O2)C(C)=CC(C)(C)N3	IC50	'='	15.0	nM	7.82			UO_0000065					False	CHEMBL896648	Activity at GR assessed as repression of TNFalpha and IL 1-beta induced E-selectin response	F	BAO_0000019	assay format	None	None	None	None	None	CHEMBL2034	Glucocorticoid receptor	Homo sapiens	SINGLE PROTEIN	CHEMBL1149550	1	Scientific Literature	Bioorg. Med. Chem. Lett.	2007	None
CHEMBL3706947		0	495.50	1	7.46	20	COc1c(O)ccc2c1-c1ccc3c(c1/C(=C/c1cccc(OC(F)(F)F)c1)O2)C(C)=CC(C)(C)N3	IC50	'='	4.7	nM	8.33			UO_0000065					False	CHEMBL896648	Activity at GR assessed as repression of TNFalpha and IL 1-beta induced E-selectin response	F	BAO_0000019	assay format	None	None	None	None	None	CHEMBL2034	Glucocorticoid receptor	Homo sapiens	SINGLE PROTEIN	CHEMBL1149550	1	Scientific Literature	Bioorg. Med. Chem. Lett.	2007	None
CHEMBL3706962		0	426.52	1	6.27	36	COc1c(O)ccc2c1-c1ccc3c(c1/C(=C/c1cccc(C)n1)O2)C(C)=CC(C)(C)N3	Ki	'='	1.6	nM	8.80			UO_0000065	20.62	0.38	2.53	13.83	False	CHEMBL896649	Displacement of radiolabeled Dexamethasone from glucocorticoid receptor	B	BAO_0000357	single protein format	None	None	None	None	None	CHEMBL2034	Glucocorticoid receptor	Homo sapiens	SINGLE PROTEIN	CHEMBL1149550	1	Scientific Literature	Bioorg. Med. Chem. Lett.	2007	None
CHEMBL3706950		0	488.59	1	7.63	23	COc1c(O)ccc2c1-c1ccc3c(c1/C(=C/c1cccc(-c4cccnc4)c1)O2)C(C)=CC(C)(C)N3	Ki	'='	1.5	nM	8.82			UO_0000065	18.06	0.33	1.19	13.87	False	CHEMBL896649	Displacement of radiolabeled Dexamethasone from glucocorticoid receptor	B	BAO_0000357	single protein format	None	None	None	None	None	CHEMBL2034	Glucocorticoid receptor	Homo sapiens	SINGLE PROTEIN	CHEMBL1149550	1	Scientific Literature	Bioorg. Med. Chem. Lett.	2007	None
CHEMBL219205		0	379.39	0	3.13	15	COc1ccc(F)cc1C(C)(C)CC(O)(CN1CCOCC1)C(F)(F)F	IC50	'>'	2000.0	nM				UO_0000065					False	CHEMBL909349	Inhibition of tetramethylrhodamine labeled dexamethasone binding to GR by FP assay	B	BAO_0000357	single protein format	None	None	None	None	None	CHEMBL2034	Glucocorticoid receptor	Homo sapiens	SINGLE PROTEIN	CHEMBL1138857	1	Scientific Literature	J. Med. Chem.	2006	None
CHEMBL216272		0	476.45	0	4.03	2a, ZK-216348	Cc1noc(=O)c2ccc(NC(=O)C(O)(CC(C)(C)c3cccc4c3OCC4)C(F)(F)F)cc12	IC50	'='	3.0	nM	8.52			UO_0000065	17.89	0.34	4.49	8.38	False	CHEMBL909349	Inhibition of tetramethylrhodamine labeled dexamethasone binding to GR by FP assay	B	BAO_0000357	single protein format	None	None	None	None	None	CHEMBL2034	Glucocorticoid receptor	Homo sapiens	SINGLE PROTEIN	CHEMBL1138857	1	Scientific Literature	J. Med. Chem.	2006	None
CHEMBL218830		0	407.45	0	3.90	19	COc1ccc(F)cc1C(C)(C)CC(O)(CN1C[C@H](C)O[C@@H](C)C1)C(F)(F)F	IC50	'='	110.0	nM	6.96			UO_0000065	17.08	0.34	3.06	16.60	False	CHEMBL909349	Inhibition of tetramethylrhodamine labeled dexamethasone binding to GR by FP assay	B	BAO_0000357	single protein format	None	None	None	None	None	CHEMBL2034	Glucocorticoid receptor	Homo sapiens	SINGLE PROTEIN	CHEMBL1138857	1	Scientific Literature	J. Med. Chem.	2006	None
CHEMBL373497		0	431.45	0	4.60	38	CC(C)(CC(O)(Cn1ccc(=O)c2ccccc21)C(F)(F)F)c1cccc2c1OCC2	IC50	'='	4.0	nM	8.40			UO_0000065	19.46	0.37	3.80	16.32	False	CHEMBL909349	Inhibition of tetramethylrhodamine labeled dexamethasone binding to GR by FP assay	B	BAO_0000357	single protein format	None	None	None	None	None	CHEMBL2034	Glucocorticoid receptor	Homo sapiens	SINGLE PROTEIN	CHEMBL1138857	1	Scientific Literature	J. Med. Chem.	2006	None
CHEMBL141915		0	361.49	1	6.37	34	C=CCCC1Oc2cccc(OC)c2-c2ccc3c(c21)C(C)=CC(C)(C)N3	Ki	'='	8.1	nM	8.09			UO_0000065	22.38	0.41	1.72	26.54	False	CHEMBL681749	Binding affinity towards glucocorticoid receptor (GR) by displacing [3H]dexamethasone	B	BAO_0000357	single protein format	None	None	None	None	None	CHEMBL2034	Glucocorticoid receptor	Homo sapiens	SINGLE PROTEIN	CHEMBL1134311	1	Scientific Literature	J. Med. Chem.	2001	None
CHEMBL138098		0	345.44	1	5.43	35	C#CCC1Oc2cccc(OC)c2-c2ccc3c(c21)C(C)=CC(C)(C)N3	Ki	'='	2.7	nM	8.57			UO_0000065	24.80	0.45	3.14	28.10	False	CHEMBL681749	Binding affinity towards glucocorticoid receptor (GR) by displacing [3H]dexamethasone	B	BAO_0000357	single protein format	None	None	None	None	None	CHEMBL2034	Glucocorticoid receptor	Homo sapiens	SINGLE PROTEIN	CHEMBL1134311	1	Scientific Literature	J. Med. Chem.	2001	None
CHEMBL3706949		0	493.63	1	8.29	22	COc1c(O)ccc2c1-c1ccc3c(c1/C(=C/c1cccc(-c4ccsc4)c1)O2)C(C)=CC(C)(C)N3	Efficacy	'<'	10.0	%				UO_0000187					False	CHEMBL896646	Agonist activity at GR by GRE activation assay relative to Dexamethasone	F	BAO_0000019	assay format	None	None	None	None	None	CHEMBL2034	Glucocorticoid receptor	Homo sapiens	SINGLE PROTEIN	CHEMBL1149550	1	Scientific Literature	Bioorg. Med. Chem. Lett.	2007	None
CHEMBL3706956		0	427.50	1	6.27	29	COc1c(O)ccc2c1-c1ccc3c(c1/C(=C/c1ccc(O)cc1)O2)C(C)=CC(C)(C)N3	Efficacy	'='	88.0	%				UO_0000187					False	CHEMBL896647	Antagonist activity at GR assessed as inhibition of dexamethasone-induced GRE activation	F	BAO_0000019	assay format	None	None	None	None	None	CHEMBL2034	Glucocorticoid receptor	Homo sapiens	SINGLE PROTEIN	CHEMBL1149550	1	Scientific Literature	Bioorg. Med. Chem. Lett.	2007	None
CHEMBL3706950		0	488.59	1	7.63	23	COc1c(O)ccc2c1-c1ccc3c(c1/C(=C/c1cccc(-c4cccnc4)c1)O2)C(C)=CC(C)(C)N3	Efficacy	'='	93.0	%				UO_0000187					False	CHEMBL896647	Antagonist activity at GR assessed as inhibition of dexamethasone-induced GRE activation	F	BAO_0000019	assay format	None	None	None	None	None	CHEMBL2034	Glucocorticoid receptor	Homo sapiens	SINGLE PROTEIN	CHEMBL1149550	1	Scientific Literature	Bioorg. Med. Chem. Lett.	2007	None
CHEMBL3706958		0	495.50	1	7.46	31	COc1c(O)ccc2c1-c1ccc3c(c1/C(=C/c1ccc(OC(F)(F)F)cc1)O2)C(C)=CC(C)(C)N3	IC50	'='	91.0	nM	7.04			UO_0000065					False	CHEMBL896648	Activity at GR assessed as repression of TNFalpha and IL 1-beta induced E-selectin response	F	BAO_0000019	assay format	None	None	None	None	None	CHEMBL2034	Glucocorticoid receptor	Homo sapiens	SINGLE PROTEIN	CHEMBL1149550	1	Scientific Literature	Bioorg. Med. Chem. Lett.	2007	None
CHEMBL3706946		0	427.50	1	6.27	19	COc1c(O)ccc2c1-c1ccc3c(c1/C(=C/c1cccc(O)c1)O2)C(C)=CC(C)(C)N3	Efficacy	'='	101.0	%				UO_0000187					False	CHEMBL896648	Activity at GR assessed as repression of TNFalpha and IL 1-beta induced E-selectin response	F	BAO_0000019	assay format	None	None	None	None	None	CHEMBL2034	Glucocorticoid receptor	Homo sapiens	SINGLE PROTEIN	CHEMBL1149550	1	Scientific Literature	Bioorg. Med. Chem. Lett.	2007	None
CHEMBL3706934		0	425.53	1	6.87	7	COc1c(O)ccc2c1-c1ccc3c(c1/C(=C/c1ccccc1C)O2)C(C)=CC(C)(C)N3	EC50	'='	3.4	nM	8.47			UO_0000065					False	CHEMBL896645	Agonist activity at GR by GRE activation assay	F	BAO_0000019	assay format	None	None	None	None	None	CHEMBL2034	Glucocorticoid receptor	Homo sapiens	SINGLE PROTEIN	CHEMBL1149550	1	Scientific Literature	Bioorg. Med. Chem. Lett.	2007	None
CHEMBL3706934		0	425.53	1	6.87	7	COc1c(O)ccc2c1-c1ccc3c(c1/C(=C/c1ccccc1C)O2)C(C)=CC(C)(C)N3	Efficacy	'='	16.0	%				UO_0000187					False	CHEMBL896646	Agonist activity at GR by GRE activation assay relative to Dexamethasone	F	BAO_0000019	assay format	None	None	None	None	None	CHEMBL2034	Glucocorticoid receptor	Homo sapiens	SINGLE PROTEIN	CHEMBL1149550	1	Scientific Literature	Bioorg. Med. Chem. Lett.	2007	None
CHEMBL3706933		0	445.95	1	7.22	6	COc1c(O)ccc2c1-c1ccc3c(c1/C(=C/c1ccccc1Cl)O2)C(C)=CC(C)(C)N3	Efficacy	'='	60.0	%				UO_0000187					False	CHEMBL896647	Antagonist activity at GR assessed as inhibition of dexamethasone-induced GRE activation	F	BAO_0000019	assay format	None	None	None	None	None	CHEMBL2034	Glucocorticoid receptor	Homo sapiens	SINGLE PROTEIN	CHEMBL1149550	1	Scientific Literature	Bioorg. Med. Chem. Lett.	2007	None
CHEMBL3706934		0	425.53	1	6.87	7	COc1c(O)ccc2c1-c1ccc3c(c1/C(=C/c1ccccc1C)O2)C(C)=CC(C)(C)N3	Efficacy	'='	91.0	%				UO_0000187					False	CHEMBL896647	Antagonist activity at GR assessed as inhibition of dexamethasone-induced GRE activation	F	BAO_0000019	assay format	None	None	None	None	None	CHEMBL2034	Glucocorticoid receptor	Homo sapiens	SINGLE PROTEIN	CHEMBL1149550	1	Scientific Literature	Bioorg. Med. Chem. Lett.	2007	None
CHEMBL3706932		0	429.49	1	6.70	5	COc1c(O)ccc2c1-c1ccc3c(c1/C(=C/c1ccccc1F)O2)C(C)=CC(C)(C)N3	Efficacy	'='	89.0	%				UO_0000187					False	CHEMBL896647	Antagonist activity at GR assessed as inhibition of dexamethasone-induced GRE activation	F	BAO_0000019	assay format	None	None	None	None	None	CHEMBL2034	Glucocorticoid receptor	Homo sapiens	SINGLE PROTEIN	CHEMBL1149550	1	Scientific Literature	Bioorg. Med. Chem. Lett.	2007	None
CHEMBL3706939		0	576.69	2	6.88	12	COc1c(O)ccc2c1-c1ccc3c(c1/C(=C/c1ccc(F)cc1S(=O)(=O)N1CCCCC1)O2)C(C)=CC(C)(C)N3	IC50	'='	22.0	nM	7.66			UO_0000065					False	CHEMBL896648	Activity at GR assessed as repression of TNFalpha and IL 1-beta induced E-selectin response	F	BAO_0000019	assay format	None	None	None	None	None	CHEMBL2034	Glucocorticoid receptor	Homo sapiens	SINGLE PROTEIN	CHEMBL1149550	1	Scientific Literature	Bioorg. Med. Chem. Lett.	2007	None
CHEMBL3706957		0	441.53	1	6.57	30	COc1ccc(/C=C2\Oc3ccc(O)c(OC)c3-c3ccc4c(c32)C(C)=CC(C)(C)N4)cc1	EC50	'='	133.0	nM	6.88			UO_0000065					False	CHEMBL896645	Agonist activity at GR by GRE activation assay	F	BAO_0000019	assay format	None	None	None	None	None	CHEMBL2034	Glucocorticoid receptor	Homo sapiens	SINGLE PROTEIN	CHEMBL1149550	1	Scientific Literature	Bioorg. Med. Chem. Lett.	2007	None
CHEMBL3706943		0	425.53	1	6.87	16	COc1c(O)ccc2c1-c1ccc3c(c1/C(=C/c1cccc(C)c1)O2)C(C)=CC(C)(C)N3	EC50	'>'	1000.0	nM				UO_0000065					False	CHEMBL896645	Agonist activity at GR by GRE activation assay	F	BAO_0000019	assay format	None	None	None	None	None	CHEMBL2034	Glucocorticoid receptor	Homo sapiens	SINGLE PROTEIN	CHEMBL1149550	1	Scientific Literature	Bioorg. Med. Chem. Lett.	2007	None
CHEMBL3706954		0	453.58	1	7.69	27	COc1c(O)ccc2c1-c1ccc3c(c1/C(=C/c1ccc(C(C)C)cc1)O2)C(C)=CC(C)(C)N3	Efficacy	'='	37.0	%				UO_0000187					False	CHEMBL896646	Agonist activity at GR by GRE activation assay relative to Dexamethasone	F	BAO_0000019	assay format	None	None	None	None	None	CHEMBL2034	Glucocorticoid receptor	Homo sapiens	SINGLE PROTEIN	CHEMBL1149550	1	Scientific Literature	Bioorg. Med. Chem. Lett.	2007	None
CHEMBL3706951		0	445.95	1	7.22	24	COc1c(O)ccc2c1-c1ccc3c(c1/C(=C/c1ccc(Cl)cc1)O2)C(C)=CC(C)(C)N3	IC50	'>'	1000.0	nM				UO_0000065					False	CHEMBL896647	Antagonist activity at GR assessed as inhibition of dexamethasone-induced GRE activation	F	BAO_0000019	assay format	None	None	None	None	None	CHEMBL2034	Glucocorticoid receptor	Homo sapiens	SINGLE PROTEIN	CHEMBL1149550	1	Scientific Literature	Bioorg. Med. Chem. Lett.	2007	None
CHEMBL3706953		0	439.56	1	7.13	26	CCc1ccc(/C=C2\Oc3ccc(O)c(OC)c3-c3ccc4c(c32)C(C)=CC(C)(C)N4)cc1	Efficacy	'<'	10.0	%				UO_0000187					False	CHEMBL896647	Antagonist activity at GR assessed as inhibition of dexamethasone-induced GRE activation	F	BAO_0000019	assay format	None	None	None	None	None	CHEMBL2034	Glucocorticoid receptor	Homo sapiens	SINGLE PROTEIN	CHEMBL1149550	1	Scientific Literature	Bioorg. Med. Chem. Lett.	2007	None
CHEMBL337112		0	375.51	1	6.59	32	COc1cccc2c1-c1ccc3c(c1C(C1CCCC1)O2)C(C)=CC(C)(C)N3	EC50	'='	18.0	nM	7.75			UO_0000065					False	CHEMBL694626	Effective concentration in HepG2 cells transfected with LUC gene (E-sel-Luc).	F	BAO_0000219	cell-based format	None	None	None	HepG2	None	CHEMBL2034	Glucocorticoid receptor	Homo sapiens	SINGLE PROTEIN	CHEMBL1134311	1	Scientific Literature	J. Med. Chem.	2001	CHEMBL3307718
CHEMBL1908373	ONAPRISTONE	4	449.64	1	5.16	2	CN(C)c1ccc([C@H]2C[C@]3(C)[C@@H](CC[C@]3(O)CCCO)[C@@H]3CCC4=CC(=O)CCC4=C32)cc1	IC50	'='	27.0	nM	7.57			UO_0000065					True	CHEMBL681739	Cross-reactivity as binding to human glucocorticoid receptor (hGR)	F	BAO_0000019	assay format	Homo sapiens	None	None	None	None	CHEMBL2034	Glucocorticoid receptor	Homo sapiens	SINGLE PROTEIN	CHEMBL1133403	1	Scientific Literature	Bioorg. Med. Chem. Lett.	2000	None
CHEMBL404496		0	338.88	1	6.49	7, racemic	Cc1cc(-c2c[nH]c3ccccc23)c(Cl)c2c1NC(C)(C)CC2C	Ki	'='	24.0	nM	7.62			UO_0000065	22.49	0.43	1.13	27.39	False	CHEMBL931536	Displacement of radiolabeled Dexamethasone from glucocorticoid receptor	B	BAO_0000357	single protein format	None	None	None	None	None	CHEMBL2034	Glucocorticoid receptor	Homo sapiens	SINGLE PROTEIN	CHEMBL1145597	1	Scientific Literature	Bioorg. Med. Chem. Lett.	2008	None
CHEMBL402362		0	338.88	1	6.49	4, racemic	Cc1cc(-c2ccc3cc[nH]c3c2)c(Cl)c2c1NC(C)(C)CC2C	Ki	'='	460.0	nM	6.34			UO_0000065	18.70	0.36	-0.15	22.78	False	CHEMBL931536	Displacement of radiolabeled Dexamethasone from glucocorticoid receptor	B	BAO_0000357	single protein format	None	None	None	None	None	CHEMBL2034	Glucocorticoid receptor	Homo sapiens	SINGLE PROTEIN	CHEMBL1145597	1	Scientific Literature	Bioorg. Med. Chem. Lett.	2008	None
CHEMBL436848		0	338.88	1	6.49	6, racemic	Cc1cc(-c2cc3ccccc3[nH]2)c(Cl)c2c1NC(C)(C)CC2C	Efficacy	'<'	20.0	%				UO_0000187					False	CHEMBL931538	Agonist activity at glucocorticoid receptor assessed as glucose response element transcriptional transactivation by luciferase assay relative to Dexamethasone	F	BAO_0000019	assay format	None	None	None	None	None	CHEMBL2034	Glucocorticoid receptor	Homo sapiens	SINGLE PROTEIN	CHEMBL1145597	1	Scientific Literature	Bioorg. Med. Chem. Lett.	2008	None
CHEMBL253745		0	368.91	1	6.50	20, racemic	COc1ccc2cc[nH]c2c1-c1cc(C)c2c(c1Cl)C(C)CC(C)(C)N2	Ki	'='	1.5	nM	8.82			UO_0000065	23.92	0.46	2.32	23.82	False	CHEMBL931536	Displacement of radiolabeled Dexamethasone from glucocorticoid receptor	B	BAO_0000357	single protein format	None	None	None	None	None	CHEMBL2034	Glucocorticoid receptor	Homo sapiens	SINGLE PROTEIN	CHEMBL1145597	1	Scientific Literature	Bioorg. Med. Chem. Lett.	2008	None
CHEMBL65021		0	381.45	0	4.22	11a	COc1cccc2c1-c1ccc(NS(C)(=O)=O)cc1C(c1ccccc1)O2	IC50	'='	19.0	nM	7.72			UO_0000065	20.24	0.39	3.50	11.95	False	CHEMBL686059	Displacement of [3H]dexamethasone from human Glucocorticoid receptor (GR); Value ranges from 17-21 nM	B	BAO_0000357	single protein format	Homo sapiens	None	None	None	None	CHEMBL2034	Glucocorticoid receptor	Homo sapiens	SINGLE PROTEIN	CHEMBL1147539	1	Scientific Literature	Bioorg. Med. Chem. Lett.	2004	None
CHEMBL63239		0	381.45	0	3.70	13a	CS(=O)(=O)Nc1ccc2c(c1)C(c1ccccc1)Oc1cccc(CO)c1-2	IC50						Not Determined						False	CHEMBL683499	Effect on functional cellular GR-antagonism (GRAF) in human Glucocorticoid receptor (GR) expressing cells; ND means Not determined	F	BAO_0000019	assay format	Homo sapiens	None	None	None	None	CHEMBL2034	Glucocorticoid receptor	Homo sapiens	SINGLE PROTEIN	CHEMBL1147539	1	Scientific Literature	Bioorg. Med. Chem. Lett.	2004	None
CHEMBL156854		0	492.56	0	3.76	18 isomer A	CC1(C)O[C@@H]2CC3C4C[C@H](F)C5=CC(=O)C=C[C@]5(C)[C@@]4(F)[C@@H](O)C[C@]3(C)[C@]2(CC2CCOC2=O)O1	Relative potency	'='	3.0										False	CHEMBL696194	Transcriptional activity in HeLa cells expressing human glucocorticoid receptor compared to Dexamethasone	F	BAO_0000219	cell-based format	Homo sapiens	None	None	HeLa	None	CHEMBL2034	Glucocorticoid receptor	Homo sapiens	SINGLE PROTEIN	CHEMBL1134348	1	Scientific Literature	J. Med. Chem.	2001	CHEMBL3308376
CHEMBL402362		0	338.88	1	6.49	4, racemic	Cc1cc(-c2ccc3cc[nH]c3c2)c(Cl)c2c1NC(C)(C)CC2C	Efficacy	'<'	20.0	%				UO_0000187					False	CHEMBL931538	Agonist activity at glucocorticoid receptor assessed as glucose response element transcriptional transactivation by luciferase assay relative to Dexamethasone	F	BAO_0000019	assay format	None	None	None	None	None	CHEMBL2034	Glucocorticoid receptor	Homo sapiens	SINGLE PROTEIN	CHEMBL1145597	1	Scientific Literature	Bioorg. Med. Chem. Lett.	2008	None
CHEMBL436848		0	338.88	1	6.49	6, racemic	Cc1cc(-c2cc3ccccc3[nH]2)c(Cl)c2c1NC(C)(C)CC2C	EC50	'>'	1000.0	nM				UO_0000065					False	CHEMBL931539	Agonist activity at glucocorticoid receptor assessed as glucose response element transcriptional transactivation by luciferase assay	F	BAO_0000019	assay format	None	None	None	None	None	CHEMBL2034	Glucocorticoid receptor	Homo sapiens	SINGLE PROTEIN	CHEMBL1145597	1	Scientific Literature	Bioorg. Med. Chem. Lett.	2008	None
CHEMBL436848		0	338.88	1	6.49	6, racemic	Cc1cc(-c2cc3ccccc3[nH]2)c(Cl)c2c1NC(C)(C)CC2C	EC50	'>'	1000.0	nM				UO_0000065					False	CHEMBL931539	Agonist activity at glucocorticoid receptor assessed as glucose response element transcriptional transactivation by luciferase assay	F	BAO_0000019	assay format	None	None	None	None	None	CHEMBL2034	Glucocorticoid receptor	Homo sapiens	SINGLE PROTEIN	CHEMBL1145597	1	Scientific Literature	Bioorg. Med. Chem. Lett.	2008	None
CHEMBL404879		0	373.33	1	7.15	15, racemic	Cc1cc(-c2ccc(Cl)c3cc[nH]c23)c(Cl)c2c1NC(C)(C)CC2C	Ki	'='	131.0	nM	6.88			UO_0000065	18.44	0.38	-0.27	24.74	False	CHEMBL931536	Displacement of radiolabeled Dexamethasone from glucocorticoid receptor	B	BAO_0000357	single protein format	None	None	None	None	None	CHEMBL2034	Glucocorticoid receptor	Homo sapiens	SINGLE PROTEIN	CHEMBL1145597	1	Scientific Literature	Bioorg. Med. Chem. Lett.	2008	None
CHEMBL403274		0	356.87	1	6.63	18, racemic	Cc1cc(-c2cc(F)cc3cc[nH]c23)c(Cl)c2c1NC(C)(C)CC2C	Efficacy	'<'	20.0	%				UO_0000187					False	CHEMBL931540	Antagonist activity at glucocorticoid receptor assessed as inhibition of dexamethasone-induced glucose response element transcriptional transactivation by luciferase assay relative to control	F	BAO_0000019	assay format	None	None	None	None	None	CHEMBL2034	Glucocorticoid receptor	Homo sapiens	SINGLE PROTEIN	CHEMBL1145597	1	Scientific Literature	Bioorg. Med. Chem. Lett.	2008	None
CHEMBL438885		0	373.33	1	7.15	16, racemic	Cc1cc(-c2cc(Cl)cc3cc[nH]c23)c(Cl)c2c1NC(C)(C)CC2C	IC50	'='	53.0	nM	7.28			UO_0000065					False	CHEMBL931541	Antagonist activity at glucocorticoid receptor assessed as inhibition of dexamethasone-induced glucose response element transcriptional transactivation by luciferase assay	F	BAO_0000019	assay format	None	None	None	None	None	CHEMBL2034	Glucocorticoid receptor	Homo sapiens	SINGLE PROTEIN	CHEMBL1145597	1	Scientific Literature	Bioorg. Med. Chem. Lett.	2008	None
CHEMBL429842		0	374.86	1	6.77	19, racemic	Cc1cc(-c2cc(F)c(F)c3cc[nH]c23)c(Cl)c2c1NC(C)(C)CC2C	IC50	'='	11.0	nM	7.96			UO_0000065	21.23	0.42	1.19	28.61	False	CHEMBL931543	Activity at glucocorticoid receptor assessed as repression of TNFalpha and IL1 beta-induced E-selectin expression	B	BAO_0000019	assay format	None	None	None	None	None	CHEMBL2034	Glucocorticoid receptor	Homo sapiens	SINGLE PROTEIN	CHEMBL1145597	1	Scientific Literature	Bioorg. Med. Chem. Lett.	2008	None
CHEMBL185265		0	659.80	2	6.51	4	Cc1c(NS(C)(=O)=O)cccc1N(Cc1ccccc1)Cc1ccc(Oc2cccc(OCCCC(=O)NCCCC(=O)O)c2)cc1	IC50	'='	86.0	nM	7.07			UO_0000065					False	CHEMBL837822	Antagonistic activity against 5 nM Dexamethasone induced glucocorticoid receptor mediated alkaline phosphatase activity	F	BAO_0000019	assay format	Homo sapiens	None	None	None	None	CHEMBL2034	Glucocorticoid receptor	Homo sapiens	SINGLE PROTEIN	CHEMBL1141148	1	Scientific Literature	J. Med. Chem.	2005	None
CHEMBL185265		0	659.80	2	6.51	4	Cc1c(NS(C)(=O)=O)cccc1N(Cc1ccccc1)Cc1ccc(Oc2cccc(OCCCC(=O)NCCCC(=O)O)c2)cc1	Agonistic activity						Not Active						False	CHEMBL831949	Agonistic activity against VP-16 GR transcriptional activation assay in human Huh-7 cells; No effect up to 10-100 uM	F	BAO_0000219	cell-based format	Homo sapiens	None	None	Huh-7	None	CHEMBL2034	Glucocorticoid receptor	Homo sapiens	SINGLE PROTEIN	CHEMBL1141148	1	Scientific Literature	J. Med. Chem.	2005	CHEMBL3307515
CHEMBL195723		0	378.45	0	4.60	28	C=C[C@H]1OC2(CCC3=Cc4c(cnn4-c4ccc(F)cc4)C[C@@]32C)O[C@@H]1C=C	IC50	'='	8.0	nM	8.10			UO_0000065	21.39	0.39	3.50	22.32	False	CHEMBL827860	Binding affinity for human glucocorticoid receptor	B	BAO_0000357	single protein format	Homo sapiens	None	None	None	None	CHEMBL2034	Glucocorticoid receptor	Homo sapiens	SINGLE PROTEIN	CHEMBL1139605	1	Scientific Literature	Bioorg. Med. Chem. Lett.	2005	None
CHEMBL444286		0	406.50	1	5.38	29m	C/C=C/[C@H]1OC2(CCC3=Cc4c(cnn4-c4ccc(F)cc4)C[C@@]32C)O[C@@H]1/C=C/C	IC50	'='	2.7	nM	8.57			UO_0000065	21.08	0.39	3.19	23.62	False	CHEMBL833544	Inhibition of human glucocorticoid receptor alpha isoform	B	BAO_0000357	single protein format	Homo sapiens	None	None	None	None	CHEMBL2034	Glucocorticoid receptor	Homo sapiens	SINGLE PROTEIN	CHEMBL1139605	1	Scientific Literature	Bioorg. Med. Chem. Lett.	2005	None
CHEMBL141836		0	321.42	1	5.42	25	COc1cccc2c1-c1ccc3c(c1C(C)O2)C(C)=CC(C)(C)N3	Activity	'='	26.0	%				UO_0000187					False	CHEMBL694625	Efficacy relative to maximal response produced by Dex for E-selectin repression.	F	BAO_0000019	assay format	None	None	None	None	None	CHEMBL2034	Glucocorticoid receptor	Homo sapiens	SINGLE PROTEIN	CHEMBL1134311	1	Scientific Literature	J. Med. Chem.	2001	None
CHEMBL553018		0	1479.73	None	None	17, ImPy6gamma-Et-Sdex	C[C@H]1C[C@@H]2[C@H]3CCC4=CC(=O)C=C[C@@]4(C)[C@]3(F)[C@H](O)C[C@@]2(C)[C@]1(O)C(=O)CSCCNC(=S)NCCNC(=O)c1cc(NC(=O)c2cc(NC(=O)c3cc(NC(=O)c4cc(NC(=O)CCCNC(=O)c5cc(NC(=O)c6cc(NC(=O)c7nccn7C)cn6C)cn5C)cn4C)cn3C)cn2C)cn1C	IC50	'='	21.0	nM	7.68			UO_0000065	5.19	None	None	None	False	CHEMBL1032150	Displacement of fluormone from human recombinant glucocorticoid receptor ligand binding domain by fluorescence polarization assay	B	BAO_0000357	single protein format	Homo sapiens	None	None	None	None	CHEMBL2034	Glucocorticoid receptor	Homo sapiens	SINGLE PROTEIN	CHEMBL1158488	1	Scientific Literature	J. Med. Chem.	2009	None
CHEMBL179791		0	615.75	2	5.89	25	Cc1c(NS(C)(=O)=O)cccc1N(Cc1ccccc1)Cc1ccc(Oc2ccc(CCCC(=O)NCC(=O)O)cc2)cc1	IC50	'='	120.0	nM	6.92			UO_0000065					False	CHEMBL833998	Inhibition of glucocorticoid receptor Dexamethasone response	F	BAO_0000019	assay format	Homo sapiens	None	None	None	None	CHEMBL2034	Glucocorticoid receptor	Homo sapiens	SINGLE PROTEIN	CHEMBL1137096	1	Scientific Literature	Bioorg. Med. Chem. Lett.	2004	None
CHEMBL182984		0	631.75	2	5.73	30	Cc1c(NS(C)(=O)=O)cccc1N(Cc1ccccc1)Cc1ccc(Oc2cccc(OCC(=O)NCCCC(=O)O)c2)cc1	IC50	'='	660.0	nM	6.18			UO_0000065					False	CHEMBL833998	Inhibition of glucocorticoid receptor Dexamethasone response	F	BAO_0000019	assay format	Homo sapiens	None	None	None	None	CHEMBL2034	Glucocorticoid receptor	Homo sapiens	SINGLE PROTEIN	CHEMBL1137096	1	Scientific Literature	Bioorg. Med. Chem. Lett.	2004	None
CHEMBL48439		0	493.67	0	3.74	6	C[C@@H]1CC2C3CCC4=CC(=O)C=C[C@]4(C)[C@@]3(F)[C@@H](O)C[C@]2(C)[C@@]1(O)C(=O)CSCCN=C=S	EC50	'='	9100000000.0	nM		Outside typical range		UO_0000065					False	CHEMBL813555	Partial agonist (48%) effect against glucocorticoid induced transactivation of tyrosine aminotransferase	F	BAO_0000019	assay format	None	None	None	None	None	CHEMBL2034	Glucocorticoid receptor	Homo sapiens	SINGLE PROTEIN	CHEMBL1125707	1	Scientific Literature	J. Med. Chem.	1991	None
CHEMBL182842		0	484.62	1	5.80	3	Cc1c(NS(C)(=O)=O)cccc1N(Cc1ccccc1)Cc1ccc(C(=O)c2ccccc2)cc1	IC50	'='	340.0	nM	6.47			UO_0000065					False	CHEMBL833998	Inhibition of glucocorticoid receptor Dexamethasone response	F	BAO_0000019	assay format	Homo sapiens	None	None	None	None	CHEMBL2034	Glucocorticoid receptor	Homo sapiens	SINGLE PROTEIN	CHEMBL1137096	1	Scientific Literature	Bioorg. Med. Chem. Lett.	2004	None
CHEMBL182016		0	615.80	2	6.47	16	Cc1c(NS(C)(=O)=O)cccc1N(Cc1ccccc1)Cc1ccc(Oc2cccc(OCCCN3CCOCC3)c2)cc1	IC50	'='	19.0	nM	7.72			UO_0000065	12.54	0.24	1.25	9.61	False	CHEMBL874547	Inhibition of [3H]dexamethasone binding to glucocorticoid receptor	B	BAO_0000357	single protein format	Homo sapiens	None	None	None	None	CHEMBL2034	Glucocorticoid receptor	Homo sapiens	SINGLE PROTEIN	CHEMBL1137096	1	Scientific Literature	Bioorg. Med. Chem. Lett.	2004	None
CHEMBL1094231	1-(3-CHLORO-4-FLUOROPHENYL)-2,2,2-TRIFLUORO-1-(1-(4-FLUOROPHENYL)-1H-INDAZOL-5-YL)ETHANOL (ENANTIOMERIC MIX)	0	438.78	1	5.76	25, (-)-Enantiomer	OC(c1ccc(F)c(Cl)c1)(c1ccc2c(cnn2-c2ccc(F)cc2)c1)C(F)(F)F	EC50	'='	1100.0	nM	5.96			UO_0000065					False	CHEMBL1114668	Agonist activity at glucocorticoid receptor in human MDA-kb2 cells transfected with MMTV-LUC assessed as induction of MMTV-LTR/promoter linked LUC gene by luciferase transactivation assay	F	BAO_0000219	cell-based format	Homo sapiens	None	None	MDA-kb2	None	CHEMBL2034	Glucocorticoid receptor	Homo sapiens	SINGLE PROTEIN	CHEMBL1157802	1	Scientific Literature	Bioorg. Med. Chem. Lett.	2010	None
CHEMBL131	PREDNISOLONE	4	360.45	0	1.56	2	C[C@]12C[C@H](O)[C@H]3[C@@H](CCC4=CC(=O)C=C[C@@]43C)[C@@H]1CC[C@]2(O)C(=O)CO	Activity	'='	99.0	%				UO_0000187					False	CHEMBL1117342	Agonist activity at glucocorticoid receptor in human MDA-kb2 cells transfected with MMTV-LUC assessed as induction of MMTV-LTR/promoter linked LUC gene at 3.3 uM by luciferase transactivation assay relative to Dexamethasone	F	BAO_0000219	cell-based format	Homo sapiens	None	None	MDA-kb2	None	CHEMBL2034	Glucocorticoid receptor	Homo sapiens	SINGLE PROTEIN	CHEMBL1157802	1	Scientific Literature	Bioorg. Med. Chem. Lett.	2010	None
CHEMBL397920		0	488.61	1	7.00	23	CO/N=C(\C)c1ccsc1/C=C1\Oc2ccc(O)c(OC)c2-c2ccc3c(c21)C(C)=CC(C)(C)N3	Ki	'='	1.1	nM	8.96			UO_0000065	18.33	0.35	1.96	12.39	False	CHEMBL896162	Binding affinity to GR	B	BAO_0000357	single protein format	None	None	None	None	None	CHEMBL2034	Glucocorticoid receptor	Homo sapiens	SINGLE PROTEIN	CHEMBL1148778	1	Scientific Literature	J. Med. Chem.	2007	None
CHEMBL395716		0	461.58	1	6.77	9	COCc1ccsc1/C=C1\Oc2ccc(O)c(OC)c2-c2ccc3c(c21)C(C)=CC(C)(C)N3	Ki	'='	0.2	nM	9.70			UO_0000065	21.01	0.40	2.93	16.18	False	CHEMBL896162	Binding affinity to GR	B	BAO_0000357	single protein format	None	None	None	None	None	CHEMBL2034	Glucocorticoid receptor	Homo sapiens	SINGLE PROTEIN	CHEMBL1148778	1	Scientific Literature	J. Med. Chem.	2007	None
CHEMBL1276308	MIFEPRISTONE	4	429.60	1	5.41	4, RU-486	CC#C[C@]1(O)CC[C@H]2[C@@H]3CCC4=CC(=O)CCC4=C3[C@@H](c3ccc(N(C)C)cc3)C[C@@]21C	EC50	'='	0.6	nM	9.22			UO_0000065					False	CHEMBL896172	Antagonist activity at human GR expressed in CV1 cells by GRE activation assay	F	BAO_0000219	cell-based format	Homo sapiens	None	None	CV-1	None	CHEMBL2034	Glucocorticoid receptor	Homo sapiens	SINGLE PROTEIN	CHEMBL1148778	1	Scientific Literature	J. Med. Chem.	2007	CHEMBL3308033
CHEMBL49386		0	361.49	1	6.37	10a	C/C=C\CC1Oc2cccc(OC)c2-c2ccc3c(c21)C(C)=CC(C)(C)N3	Efficacy	'='	46.0	%				UO_0000187					False	CHEMBL656113	Transcriptional activation in CV-1 cells expressing glucocorticoid receptor compared to Dexamethasone	F	BAO_0000219	cell-based format	Homo sapiens	None	None	CV-1	None	CHEMBL2034	Glucocorticoid receptor	Homo sapiens	SINGLE PROTEIN	CHEMBL1147494	1	Scientific Literature	Bioorg. Med. Chem. Lett.	2004	CHEMBL3308033
CHEMBL1093354		0	321.79	0	2.49	17	CCn1ncc2c(Cl)c(C(=O)NCc3cncs3)cnc21	IC50	'>'	6309.57	nM				UO_0000065					False	CHEMBL1112536	Antagonist activity at glucocorticoid receptor expressed in human A549 cells assessed as inhibition of cortisol-induced renilla luciferase transactivation activity	F	BAO_0000219	cell-based format	None	None	None	A549	None	CHEMBL2034	Glucocorticoid receptor	Homo sapiens	SINGLE PROTEIN	CHEMBL1156299	1	Scientific Literature	Bioorg. Med. Chem. Lett.	2010	CHEMBL3307651
CHEMBL217053		0	401.22	0	3.33	19	O=C(O)COc1ccc(Br)cc1C(=O)c1cnn(-c2ccccc2)c1	Inhibition	'<'	30.0	%				UO_0000187					False	CHEMBL911177	Inhibition of human glucocorticoid receptor at 10 uM	B	BAO_0000357	single protein format	Homo sapiens	None	None	None	None	CHEMBL2034	Glucocorticoid receptor	Homo sapiens	SINGLE PROTEIN	CHEMBL1137324	1	Scientific Literature	J. Med. Chem.	2006	None
CHEMBL470785		0	296.41	0	3.71	2	C=CC[C@@]12CC[C@](O)(C#CC)C[C@H]1CCc1cc(O)ccc12	IC50	'='	14.0	nM	7.85			UO_0000065	26.50	0.49	4.14	19.41	False	CHEMBL1022149	Transrepression activity at GR in human SW1353 cells assessed as inhibition of IL1-stimulated MMP13 production after 24 hrs by whole cell ELISA	B	BAO_0000219	cell-based format	Homo sapiens	None	None	SW1353	None	CHEMBL2034	Glucocorticoid receptor	Homo sapiens	SINGLE PROTEIN	CHEMBL1152783	1	Scientific Literature	J. Med. Chem.	2009	CHEMBL3307462
CHEMBL243529		0	850.19	2	9.26	3	CC#C[C@]1(O)CC[C@H]2[C@@H]3CCC4=CC(=O)CCC4=C3[C@@H](c3ccc(N(C)CCO[C@H]4CC[C@]5(C)[C@H]6C[C@H](O)C7[C@@H]([C@H](C)CCC(=O)O)CC[C@@]7(C)[C@@H]6[C@H](O)C[C@@H]5C4)cc3)C[C@@]21C	Ki	'='	200.0	nM	6.70			UO_0000065	7.88	0.15	-2.56	5.25	False	CHEMBL906015	Inhibition of human GR transcriptional activation by HepTAT cells	B	BAO_0000219	cell-based format	Homo sapiens	None	None	HepTAT	None	CHEMBL2034	Glucocorticoid receptor	Homo sapiens	SINGLE PROTEIN	CHEMBL1143774	1	Scientific Literature	Bioorg. Med. Chem. Lett.	2007	None
CHEMBL387814		0	606.76	2	5.79	13	CC#C[C@]1(O)CC[C@H]2[C@@H]3CCC4=CC(=O)CCC4=C3[C@@H](c3ccc(N(C)Cc4ccc(C(=O)NCC(=O)O)cc4)cc3)C[C@@]21C	Ki	'='	90.0	nM	7.05			UO_0000065	11.61	0.21	1.26	6.59	False	CHEMBL906014	Inhibition of human GR expressed in hGRAF cells	B	BAO_0000219	cell-based format	Homo sapiens	None	None	hGRAF	None	CHEMBL2034	Glucocorticoid receptor	Homo sapiens	SINGLE PROTEIN	CHEMBL1143774	1	Scientific Literature	Bioorg. Med. Chem. Lett.	2007	None
CHEMBL242036		0	696.89	2	7.70	20	CC#C[C@]1(O)CC[C@H]2[C@@H]3CCC4=CC(=O)CCC4=C3[C@@H](c3ccc(N(C)CC(=O)N(Cc4ccccc4)Cc4ccc(C(=O)O)cc4)cc3)C[C@@]21C	Ki	'='	57.0	nM	7.24			UO_0000065	10.39	0.19	-0.46	7.38	False	CHEMBL906015	Inhibition of human GR transcriptional activation by HepTAT cells	B	BAO_0000219	cell-based format	Homo sapiens	None	None	HepTAT	None	CHEMBL2034	Glucocorticoid receptor	Homo sapiens	SINGLE PROTEIN	CHEMBL1143774	1	Scientific Literature	Bioorg. Med. Chem. Lett.	2007	None
CHEMBL717	MEDROXYPROGESTERONE ACETATE	4	386.53	0	4.66	MPA	CC(=O)O[C@]1(C(C)=O)CC[C@H]2[C@@H]3C[C@H](C)C4=CC(=O)CC[C@]4(C)[C@H]3CC[C@@]21C	Ki	'='	13.2	nM	7.88			UO_0000065	20.39	0.38	3.22	13.04	True	CHEMBL680188	Binding affinity against human glucocorticoid receptor expressed in SF-12 cells	B	BAO_0000219	cell-based format	Homo sapiens	None	None	SF-12	None	CHEMBL2034	Glucocorticoid receptor	Homo sapiens	SINGLE PROTEIN	CHEMBL1131161	1	Scientific Literature	J. Med. Chem.	1998	None
CHEMBL3967952		0	470.56	0	1.88	Dex-mes	C[C@@H]1C[C@H]2[C@@H]3CCC4=CC(=O)C=C[C@]4(C)[C@@]3(F)[C@@H](O)C[C@]2(C)[C@@]1(O)C(=O)COS(C)(=O)=O	Inhibition	'='	7.0	%				UO_0000187					False	CHEMBL3855470	Displacement of [3H]-dexamethasone from GR receptor in human IM-9 cytosolic extracts at 100 nM preincubated for 6 hrs followed by washout and second incubation with [3H]-dexamethasone for 3 hrs relative to control	B	BAO_0000357	single protein format	Homo sapiens	None	None	None	None	CHEMBL2034	Glucocorticoid receptor	Homo sapiens	SINGLE PROTEIN	CHEMBL3853336	1	Scientific Literature	Bioorg Med Chem Lett	2016	None
CHEMBL3967952		0	470.56	0	1.88	Dex-mes	C[C@@H]1C[C@H]2[C@@H]3CCC4=CC(=O)C=C[C@]4(C)[C@@]3(F)[C@@H](O)C[C@]2(C)[C@@]1(O)C(=O)COS(C)(=O)=O	Inhibition	'='	23.0	%				UO_0000187					False	CHEMBL3855473	Displacement of [3H]-dexamethasone from GR receptor in human IM-9 cytosolic extracts at 100 nM preincubated for 6 hrs followed by washout and second incubation with [3H]-dexamethasone for 24 hrs relative to control	B	BAO_0000357	single protein format	Homo sapiens	None	None	None	None	CHEMBL2034	Glucocorticoid receptor	Homo sapiens	SINGLE PROTEIN	CHEMBL3853336	1	Scientific Literature	Bioorg Med Chem Lett	2016	None
CHEMBL230901		0	431.58	0	4.40	6a	CC#C[C@]1(O)CC[C@H]2[C@@H]3OCC4=CC(=O)CCC4=C3[C@@H](c3ccc(N(C)C)cc3)C[C@@]21C	IC50	'='	86.5	nM	7.06			UO_0000065					True	CHEMBL906304	Antagonist activity at glucocorticoid receptor in human A549 cells assessed as inhibition of corticoid-induced GRE-linked luciferase reporter gene activity	F	BAO_0000219	cell-based format	Homo sapiens	None	None	A549	None	CHEMBL2034	Glucocorticoid receptor	Homo sapiens	SINGLE PROTEIN	CHEMBL1144574	1	Scientific Literature	Bioorg. Med. Chem. Lett.	2007	CHEMBL3307651
CHEMBL428012		0	475.63	0	4.20	6g	COCC#C[C@]1(O)CC[C@H]2[C@@H]3OCC4=CC(=O)CCC4=C3[C@@](C)(c3ccc(N(C)C)cc3)C[C@@]21C	IC50	'='	315.0	nM	6.50			UO_0000065					False	CHEMBL906304	Antagonist activity at glucocorticoid receptor in human A549 cells assessed as inhibition of corticoid-induced GRE-linked luciferase reporter gene activity	F	BAO_0000219	cell-based format	Homo sapiens	None	None	A549	None	CHEMBL2034	Glucocorticoid receptor	Homo sapiens	SINGLE PROTEIN	CHEMBL1144574	1	Scientific Literature	Bioorg. Med. Chem. Lett.	2007	CHEMBL3307651
CHEMBL231111		0	417.55	0	4.01	6b	C#C[C@]1(O)CC[C@H]2[C@@H]3OCC4=CC(=O)CCC4=C3[C@@H](c3ccc(N(C)C)cc3)C[C@@]21C	IC50	'='	204.3	nM	6.69			UO_0000065					False	CHEMBL906304	Antagonist activity at glucocorticoid receptor in human A549 cells assessed as inhibition of corticoid-induced GRE-linked luciferase reporter gene activity	F	BAO_0000219	cell-based format	Homo sapiens	None	None	A549	None	CHEMBL2034	Glucocorticoid receptor	Homo sapiens	SINGLE PROTEIN	CHEMBL1144574	1	Scientific Literature	Bioorg. Med. Chem. Lett.	2007	CHEMBL3307651
CHEMBL78646		0	304.39	0	4.11	1Rb	O=C1C=C2CCc3cc(O)ccc3[C@]2(Cc2ccccc2)CC1	Ki	'='	157.0	nM	6.80			UO_0000065	22.35	0.40	2.69	18.24	False	CHEMBL681747	Displacement of 10 nM [3H]dexamethasone from human Glucocorticoid receptor	B	BAO_0000357	single protein format	Homo sapiens	None	None	None	None	CHEMBL2034	Glucocorticoid receptor	Homo sapiens	SINGLE PROTEIN	CHEMBL1135457	1	Scientific Literature	J. Med. Chem.	2002	None
CHEMBL78646		0	304.39	0	4.11	1Rb	O=C1C=C2CCc3cc(O)ccc3[C@]2(Cc2ccccc2)CC1	Kif	'>'	1000.0	nM				UO_0000065					False	CHEMBL684507	Antagonist activity as displacement of 10 nM [3H]dexamethasone from human Glucocorticoid receptor	F	BAO_0000019	assay format	Homo sapiens	None	None	None	None	CHEMBL2034	Glucocorticoid receptor	Homo sapiens	SINGLE PROTEIN	CHEMBL1135457	1	Scientific Literature	J. Med. Chem.	2002	None
CHEMBL297850		0	375.51	1	6.62	14	C=CC(C)(C)C1Oc2cccc(OC)c2-c2ccc3c(c21)C(C)=CC(C)(C)N3	IC50	'>'	5000.0	nM				UO_0000065					False	CHEMBL658536	Inhibition of transcriptional repression in CV-1 cells expressing glucocorticoid receptor	F	BAO_0000219	cell-based format	Homo sapiens	None	None	CV-1	None	CHEMBL2034	Glucocorticoid receptor	Homo sapiens	SINGLE PROTEIN	CHEMBL1147494	1	Scientific Literature	Bioorg. Med. Chem. Lett.	2004	CHEMBL3308033
CHEMBL45795		0	405.49	1	5.52	8	C=C(CC1Oc2cccc(OC)c2-c2ccc3c(c21)C(C)=CC(C)(C)N3)C(=O)OC	Efficacy	'>'	5000.0	%				UO_0000187					False	CHEMBL656113	Transcriptional activation in CV-1 cells expressing glucocorticoid receptor compared to Dexamethasone	F	BAO_0000219	cell-based format	Homo sapiens	None	None	CV-1	None	CHEMBL2034	Glucocorticoid receptor	Homo sapiens	SINGLE PROTEIN	CHEMBL1147494	1	Scientific Literature	Bioorg. Med. Chem. Lett.	2004	CHEMBL3308033
CHEMBL3901101		0	631.41	1	4.21	4b	C=CC(=O)Nc1ccc(Cl)c(C(=O)N(CC)CC(O)(CNC(=O)c2cnn(-c3ccc(F)cc3)c2N)C(F)(F)F)c1Cl	Inhibition	'='	74.0	%				UO_0000187					False	CHEMBL3855475	Displacement of [3H]-dexamethasone from GR receptor in human IM-9 cytosolic extracts at 100 nM preincubated for 6 hrs followed by [3H]-dexamethasone addition relative to control	B	BAO_0000357	single protein format	Homo sapiens	None	None	None	None	CHEMBL2034	Glucocorticoid receptor	Homo sapiens	SINGLE PROTEIN	CHEMBL3853336	1	Scientific Literature	Bioorg Med Chem Lett	2016	None
CHEMBL81111		0	422.93	1	6.14	15	C[C@]12Cc3cnn(-c4ccc(F)cc4)c3C=C1CCC[C@@H]2[C@@H](O)c1ccc(Cl)cc1	IC50	'='	9.0	nM	8.05			UO_0000065	19.02	0.37	1.91	21.15	False	CHEMBL683497	Compound was tested for inhibitory activity towards human glucocorticoid receptor	B	BAO_0000357	single protein format	None	None	None	None	None	CHEMBL2034	Glucocorticoid receptor	Homo sapiens	SINGLE PROTEIN	CHEMBL1137074	1	Scientific Literature	J. Med. Chem.	2004	None
CHEMBL83110		0	420.50	1	5.94	17	Cc1cc([C@H](O)[C@H]2CCCC3=Cc4c(cnn4-c4ccc(F)cc4)C[C@@]32C)ccc1F	EC50						Not Determined						False	CHEMBL813559	Ability to induce human tyrosine amino transferase in HepG2 cells; n.r.: not reported, EC50 values not reported in cases were %dex </= 35%	F	BAO_0000219	cell-based format	Homo sapiens	None	None	HepG2	None	CHEMBL2034	Glucocorticoid receptor	Homo sapiens	SINGLE PROTEIN	CHEMBL1137074	1	Scientific Literature	J. Med. Chem.	2004	CHEMBL3307718
CHEMBL538939		0	1028.25	None	None	21, ImPy3-Et-Sdex	C[C@H]1C[C@@H]2[C@H]3CCC4=CC(=O)C=C[C@@]4(C)[C@]3(F)[C@H](O)C[C@@]2(C)[C@]1(O)C(=O)CSCCNC(=S)NCCNC(=O)c1cc(NC(=O)c2cc(NC(=O)c3cc(NC(=O)c4nccn4C)cn3C)cn2C)cn1C	IC50	'='	26.0	nM	7.58			UO_0000065	7.38	None	None	None	False	CHEMBL1032150	Displacement of fluormone from human recombinant glucocorticoid receptor ligand binding domain by fluorescence polarization assay	B	BAO_0000357	single protein format	Homo sapiens	None	None	None	None	CHEMBL2034	Glucocorticoid receptor	Homo sapiens	SINGLE PROTEIN	CHEMBL1158488	1	Scientific Literature	J. Med. Chem.	2009	None
CHEMBL236202		0	414.48	1	5.85	24	C[C@]12Cc3cnn(-c4ccc(F)cc4)c3C=C1CC[C@@H]2[C@@H](O)c1coc2ccccc12	Activity	'='	83.0	%				UO_0000187					False	CHEMBL894569	Activity at human glucocorticoid receptor in human A549 cells assessed as repression of human IL6 relative to Dexamethasone	B	BAO_0000219	cell-based format	Homo sapiens	None	None	A549	None	CHEMBL2034	Glucocorticoid receptor	Homo sapiens	SINGLE PROTEIN	CHEMBL1148027	1	Scientific Literature	Bioorg. Med. Chem. Lett.	2007	CHEMBL3307651
CHEMBL233217		0	392.45	1	5.24	8	C[C@]12Cc3cnn(-c4ccc(F)cc4)c3C=C1CC[C@@H]2[C@@H](O)c1ccc(F)cc1	Activity	'='	26.0	%				UO_0000187					False	CHEMBL894569	Activity at human glucocorticoid receptor in human A549 cells assessed as repression of human IL6 relative to Dexamethasone	B	BAO_0000219	cell-based format	Homo sapiens	None	None	A549	None	CHEMBL2034	Glucocorticoid receptor	Homo sapiens	SINGLE PROTEIN	CHEMBL1148027	1	Scientific Literature	Bioorg. Med. Chem. Lett.	2007	CHEMBL3307651
CHEMBL311034		0	406.48	1	5.63	7	C[C@]12Cc3cnn(-c4ccc(F)cc4)c3C=C1CCC[C@@H]2[C@H](O)c1ccc(F)cc1	Activity	'='	48.0	%				UO_0000187					False	CHEMBL894569	Activity at human glucocorticoid receptor in human A549 cells assessed as repression of human IL6 relative to Dexamethasone	B	BAO_0000219	cell-based format	Homo sapiens	None	None	A549	None	CHEMBL2034	Glucocorticoid receptor	Homo sapiens	SINGLE PROTEIN	CHEMBL1148027	1	Scientific Literature	Bioorg. Med. Chem. Lett.	2007	CHEMBL3307651
CHEMBL79807		0	406.48	1	5.63	6	C[C@]12Cc3cnn(-c4ccc(F)cc4)c3C=C1CCC[C@@H]2[C@@H](O)c1ccc(F)cc1	Activity	'='	67.0	%				UO_0000187					False	CHEMBL894569	Activity at human glucocorticoid receptor in human A549 cells assessed as repression of human IL6 relative to Dexamethasone	B	BAO_0000219	cell-based format	Homo sapiens	None	None	A549	None	CHEMBL2034	Glucocorticoid receptor	Homo sapiens	SINGLE PROTEIN	CHEMBL1148027	1	Scientific Literature	Bioorg. Med. Chem. Lett.	2007	CHEMBL3307651
CHEMBL372684		0	444.58	1	6.71	17	C[C@]12Cc3cnn(-c4ccc(F)cc4)c3C=C1CCC[C@@H]2[C@H](O)c1csc2ccccc12	EC50	'='	356.0	nM	6.45			UO_0000065	14.50	0.28	-0.26	16.95	False	CHEMBL894570	Activity at human glucocorticoid receptor in human HepG2 cells assessed as tyrosine amino transferase activity	B	BAO_0000219	cell-based format	Homo sapiens	None	None	HepG2	None	CHEMBL2034	Glucocorticoid receptor	Homo sapiens	SINGLE PROTEIN	CHEMBL1148027	1	Scientific Literature	Bioorg. Med. Chem. Lett.	2007	CHEMBL3307718
CHEMBL233390		0	394.51	1	5.55	10	C[C@]12Cc3cnn(-c4ccc(F)cc4)c3C=C1CCC[C@@H]2[C@@H](O)c1ccsc1	EC50						Not Determined						False	CHEMBL894570	Activity at human glucocorticoid receptor in human HepG2 cells assessed as tyrosine amino transferase activity	B	BAO_0000219	cell-based format	Homo sapiens	None	None	HepG2	None	CHEMBL2034	Glucocorticoid receptor	Homo sapiens	SINGLE PROTEIN	CHEMBL1148027	1	Scientific Literature	Bioorg. Med. Chem. Lett.	2007	CHEMBL3307718
CHEMBL391439		0	372.47	0	4.39	7	C[C@](c1ccc(F)cc1)(c1c[nH]c2c(NS(C)(=O)=O)cccc12)C1CC1	Ki	'='	387.0	nM	6.41			UO_0000065	17.22	0.34	2.02	10.35	False	CHEMBL902629	Binding affinity to human glucocorticoid receptor	B	BAO_0000357	single protein format	Homo sapiens	None	None	None	None	CHEMBL2034	Glucocorticoid receptor	Homo sapiens	SINGLE PROTEIN	CHEMBL1138341	1	Scientific Literature	J. Med. Chem.	2007	None
CHEMBL363179		0	444.58	1	6.71	16	C[C@]12Cc3cnn(-c4ccc(F)cc4)c3C=C1CCC[C@@H]2[C@@H](O)c1csc2ccccc12	EC50	'='	54.0	nM	7.27			UO_0000065	16.35	0.31	0.56	19.10	False	CHEMBL894572	Activity at human glucocorticoid receptor in C57BI/6 mouse peritoneal exudate cells assessed as repression of mouse IL6	B	BAO_0000019	assay format	Homo sapiens	None	None	None	None	CHEMBL2034	Glucocorticoid receptor	Homo sapiens	SINGLE PROTEIN	CHEMBL1148027	1	Scientific Literature	Bioorg. Med. Chem. Lett.	2007	None
CHEMBL155291		0	312.45	0	4.36	44	CC1(C)CC2C(=C3CCC(=O)C=C31)C=CC1(C)C2CC[C@]1(C)O	Relative binding affinity	'='	1.2										False	CHEMBL684222	Relative binding affinity against glucocorticoid receptor	B	BAO_0000357	single protein format	None	None	None	None	None	CHEMBL2034	Glucocorticoid receptor	Homo sapiens	SINGLE PROTEIN	CHEMBL1123211	1	Scientific Literature	J. Med. Chem.	1986	None
CHEMBL393819		0	429.48	1	5.37	18D1	CCC1(CC(O)(Cn2ccc(=O)c3ccccc32)C(F)(F)F)CCCc2ccccc21	IC50	'='	8.128	nM	8.09			UO_0000065					False	CHEMBL902642	Agonist activity at glucocorticoid receptor in human A549 cells by NF-kappaB transrepression assay	F	BAO_0000219	cell-based format	Homo sapiens	None	None	A549	None	CHEMBL2034	Glucocorticoid receptor	Homo sapiens	SINGLE PROTEIN	CHEMBL1138343	1	Scientific Literature	J. Med. Chem.	2007	CHEMBL3307651
CHEMBL235800		0	401.47	1	6.08	20D1	CCC1(CC(O)(Cc2cc3ccccc3[nH]2)C(F)(F)F)CCCc2ccccc21	Activity	'='	20.3	%				UO_0000187					False	CHEMBL902645	Agonist activity at glucocorticoid receptor in human A549 cells at 10 mM by MMTV transactivation assay relative to Dexamethasone	F	BAO_0000219	cell-based format	Homo sapiens	None	None	A549	None	CHEMBL2034	Glucocorticoid receptor	Homo sapiens	SINGLE PROTEIN	CHEMBL1138343	1	Scientific Literature	J. Med. Chem.	2007	CHEMBL3307651
CHEMBL131	PREDNISOLONE	4	360.45	0	1.56	prednisolone	C[C@]12C[C@H](O)[C@H]3[C@@H](CCC4=CC(=O)C=C[C@@]43C)[C@@H]1CC[C@]2(O)C(=O)CO	EC50	'='	4.5	nM	8.35			UO_0000065	23.16	0.44	6.79	8.80	False	CHEMBL894568	Activity at human glucocorticoid receptor in human A549 cells assessed as repression of human IL6	B	BAO_0000219	cell-based format	Homo sapiens	None	None	A549	None	CHEMBL2034	Glucocorticoid receptor	Homo sapiens	SINGLE PROTEIN	CHEMBL1148027	1	Scientific Literature	Bioorg. Med. Chem. Lett.	2007	CHEMBL3307651
CHEMBL233789		0	430.55	1	6.32	18	C[C@]12Cc3cnn(-c4ccc(F)cc4)c3C=C1CC[C@@H]2[C@@H](O)c1csc2ccccc12	EC50	'='	5.0	nM	8.30			UO_0000065	19.28	0.37	1.98	21.82	False	CHEMBL894568	Activity at human glucocorticoid receptor in human A549 cells assessed as repression of human IL6	B	BAO_0000219	cell-based format	Homo sapiens	None	None	A549	None	CHEMBL2034	Glucocorticoid receptor	Homo sapiens	SINGLE PROTEIN	CHEMBL1148027	1	Scientific Literature	Bioorg. Med. Chem. Lett.	2007	CHEMBL3307651
CHEMBL238147		0	442.53	1	6.32	45D2	CCC1(CC(O)(CNc2cccc3nc(C)ccc23)C(F)(F)F)CCCc2ccccc21	pIC50						Not Determined						False	CHEMBL902646	Antagonist activity at glucocorticoid receptor in human A549 cells transfected with MMTV luciferase reporter gene assessed as inhibition of dexamethasone-induced activation	F	BAO_0000219	cell-based format	Homo sapiens	None	None	A549	None	CHEMBL2034	Glucocorticoid receptor	Homo sapiens	SINGLE PROTEIN	CHEMBL1138343	1	Scientific Literature	J. Med. Chem.	2007	CHEMBL3307651
CHEMBL237496		0	399.46	1	5.76	41D1	CC1(CC(O)(Cc2ccnc3ccccc23)C(F)(F)F)CCCc2ccccc21	pIC50						Not Determined						False	CHEMBL902646	Antagonist activity at glucocorticoid receptor in human A549 cells transfected with MMTV luciferase reporter gene assessed as inhibition of dexamethasone-induced activation	F	BAO_0000219	cell-based format	Homo sapiens	None	None	A549	None	CHEMBL2034	Glucocorticoid receptor	Homo sapiens	SINGLE PROTEIN	CHEMBL1138343	1	Scientific Literature	J. Med. Chem.	2007	CHEMBL3307651
CHEMBL391943		0	402.46	1	5.47	23D1E1	CCC1(CC(O)(Cc2cc3ccncc3[nH]2)C(F)(F)F)CCCc2ccccc21	Activity	'='	87.0	%				UO_0000187					False	CHEMBL902646	Antagonist activity at glucocorticoid receptor in human A549 cells transfected with MMTV luciferase reporter gene assessed as inhibition of dexamethasone-induced activation	F	BAO_0000219	cell-based format	Homo sapiens	None	None	A549	None	CHEMBL2034	Glucocorticoid receptor	Homo sapiens	SINGLE PROTEIN	CHEMBL1138343	1	Scientific Literature	J. Med. Chem.	2007	CHEMBL3307651
CHEMBL235591		0	415.46	0	4.98	17D2	CC1(CC(O)(Cn2ccc(=O)c3ccccc32)C(F)(F)F)CCCc2ccccc21	Activity	'='	70.0	%				UO_0000187					False	CHEMBL902646	Antagonist activity at glucocorticoid receptor in human A549 cells transfected with MMTV luciferase reporter gene assessed as inhibition of dexamethasone-induced activation	F	BAO_0000219	cell-based format	Homo sapiens	None	None	A549	None	CHEMBL2034	Glucocorticoid receptor	Homo sapiens	SINGLE PROTEIN	CHEMBL1138343	1	Scientific Literature	J. Med. Chem.	2007	CHEMBL3307651
CHEMBL211441		0	516.56	2	5.83	8	CCC(CC)C1(CC(O)(C(=O)Nc2ccc3c(=O)onc(C)c3c2)C(F)(F)F)CCCc2ccccc21	Activity	'='	68.0	%				UO_0000187					False	CHEMBL902646	Antagonist activity at glucocorticoid receptor in human A549 cells transfected with MMTV luciferase reporter gene assessed as inhibition of dexamethasone-induced activation	F	BAO_0000219	cell-based format	Homo sapiens	None	None	A549	None	CHEMBL2034	Glucocorticoid receptor	Homo sapiens	SINGLE PROTEIN	CHEMBL1138343	1	Scientific Literature	J. Med. Chem.	2007	CHEMBL3307651
CHEMBL393011		0	522.52	1	4.83	22D1E1	CCC1(CC(O)(CNC(=O)c2cnn(-c3ccc(F)cc3F)c2N)C(F)(F)F)CCCc2ccccc21	IC50	'='	4.677	nM	8.33			UO_0000065	15.94	0.31	3.50	8.94	False	CHEMBL897790	Binding affinity to glucocorticoid receptor	B	BAO_0000357	single protein format	None	None	None	None	None	CHEMBL2034	Glucocorticoid receptor	Homo sapiens	SINGLE PROTEIN	CHEMBL1149655	1	Scientific Literature	Bioorg. Med. Chem. Lett.	2007	None
CHEMBL234988		0	510.92	1	4.78	24E1	Nc1c(C(=O)NCC(O)(CC2(c3cc(F)ccc3Cl)CCC2)C(F)(F)F)cnn1-c1ccccc1	IC50	'='	3.715	nM	8.43			UO_0000065					False	CHEMBL897791	Agonist activity at glucocorticoid receptor in human A549 cells by NF-kappaB transrepression assay	F	BAO_0000219	cell-based format	Homo sapiens	None	None	A549	None	CHEMBL2034	Glucocorticoid receptor	Homo sapiens	SINGLE PROTEIN	CHEMBL1149655	1	Scientific Literature	Bioorg. Med. Chem. Lett.	2007	CHEMBL3307651
CHEMBL234988		0	510.92	1	4.78	24E1	Nc1c(C(=O)NCC(O)(CC2(c3cc(F)ccc3Cl)CCC2)C(F)(F)F)cnn1-c1ccccc1	Activity	'='	93.0	%				UO_0000187					False	CHEMBL897794	Agonist activity at glucocorticoid receptor in human A549 cells by NF-kappaB transrepression assay relative to dexamethasone	F	BAO_0000219	cell-based format	Homo sapiens	None	None	A549	None	CHEMBL2034	Glucocorticoid receptor	Homo sapiens	SINGLE PROTEIN	CHEMBL1149655	1	Scientific Literature	Bioorg. Med. Chem. Lett.	2007	CHEMBL3307651
CHEMBL231296		0	391.47	0	3.05	25	COc1ccccc1C1CCN(c2[nH]c(=O)[nH]c(=O)c2Cc2ccccc2)CC1	Ki	'='	7.1	nM	8.15			UO_0000065	20.82	0.38	5.10	10.42	False	CHEMBL890428	Displacement of [3H]dexamethasone from human recombinant GR	B	BAO_0000357	single protein format	Homo sapiens	None	None	None	None	CHEMBL2034	Glucocorticoid receptor	Homo sapiens	SINGLE PROTEIN	CHEMBL1146208	1	Scientific Literature	Bioorg. Med. Chem. Lett.	2007	None
CHEMBL231094		0	440.34	0	3.80	20	O=c1[nH]c(N2CCC(c3ccccc3)CC2)c(Cc2cccc(Br)c2)c(=O)[nH]1	Ki	'='	14.0	nM	7.85			UO_0000065	17.84	0.38	4.05	11.39	False	CHEMBL890428	Displacement of [3H]dexamethasone from human recombinant GR	B	BAO_0000357	single protein format	Homo sapiens	None	None	None	None	CHEMBL2034	Glucocorticoid receptor	Homo sapiens	SINGLE PROTEIN	CHEMBL1146208	1	Scientific Literature	Bioorg. Med. Chem. Lett.	2007	None
CHEMBL231093		0	395.89	0	3.69	19	O=c1[nH]c(N2CCC(c3ccccc3)CC2)c(Cc2ccc(Cl)cc2)c(=O)[nH]1	Ki	'='	260.0	nM	6.58			UO_0000065					False	CHEMBL890429	Antagonist activity at human GR	F	BAO_0000019	assay format	Homo sapiens	None	None	None	None	CHEMBL2034	Glucocorticoid receptor	Homo sapiens	SINGLE PROTEIN	CHEMBL1146208	1	Scientific Literature	Bioorg. Med. Chem. Lett.	2007	None
CHEMBL230887		0	417.55	0	3.90	15	Cn1c(=O)[nH]c(N2CCC(CCCc3ccccc3)CC2)c(Cc2ccccc2)c1=O	Ki						Not Determined						False	CHEMBL890429	Antagonist activity at human GR	F	BAO_0000019	assay format	Homo sapiens	None	None	None	None	CHEMBL2034	Glucocorticoid receptor	Homo sapiens	SINGLE PROTEIN	CHEMBL1146208	1	Scientific Literature	Bioorg. Med. Chem. Lett.	2007	None
CHEMBL230030		0	423.94	0	3.78	3	Cn1c(=O)[nH]c(N2CCC(Cc3ccccc3)CC2)c(Cc2cccc(Cl)c2)c1=O	Ki	'='	135.0	nM	6.87			UO_0000065					False	CHEMBL890429	Antagonist activity at human GR	F	BAO_0000019	assay format	Homo sapiens	None	None	None	None	CHEMBL2034	Glucocorticoid receptor	Homo sapiens	SINGLE PROTEIN	CHEMBL1146208	1	Scientific Literature	Bioorg. Med. Chem. Lett.	2007	None
CHEMBL396253		0	347.42	0	2.65	34	O=c1[nH]c(N2CCC(c3ccccc3)C2)c(Cc2ccccc2)c(=O)[nH]1	Ki						Not Determined						False	CHEMBL890443	Activity at human GR expressed in SW1353 cells	B	BAO_0000219	cell-based format	Homo sapiens	None	None	SW1353	None	CHEMBL2034	Glucocorticoid receptor	Homo sapiens	SINGLE PROTEIN	CHEMBL1146208	1	Scientific Literature	Bioorg. Med. Chem. Lett.	2007	CHEMBL3307462
CHEMBL238360		0	428.50	1	5.93	55D2E1	Cc1ccc2c(NCC(O)(CC3(C)CCCc4ccccc43)C(F)(F)F)cccc2n1	EC50	'='	72.44	nM	7.14			UO_0000065					False	CHEMBL902643	Agonist activity at glucocorticoid receptor in human A549 cells by MMTV transactivation assay	F	BAO_0000219	cell-based format	Homo sapiens	None	None	A549	None	CHEMBL2034	Glucocorticoid receptor	Homo sapiens	SINGLE PROTEIN	CHEMBL1138343	1	Scientific Literature	J. Med. Chem.	2007	CHEMBL3307651
CHEMBL236018		0	440.51	1	6.26	21D1	CCC1(CC(O)(Cc2cc3c(C)cc(C#N)cc3[nH]2)C(F)(F)F)CCCc2ccccc21	EC50	'='	58.88	nM	7.23			UO_0000065					False	CHEMBL902643	Agonist activity at glucocorticoid receptor in human A549 cells by MMTV transactivation assay	F	BAO_0000219	cell-based format	Homo sapiens	None	None	A549	None	CHEMBL2034	Glucocorticoid receptor	Homo sapiens	SINGLE PROTEIN	CHEMBL1138343	1	Scientific Literature	J. Med. Chem.	2007	CHEMBL3307651
CHEMBL238147		0	442.53	1	6.32	45D2	CCC1(CC(O)(CNc2cccc3nc(C)ccc23)C(F)(F)F)CCCc2ccccc21	pIC50						Not Determined						False	CHEMBL902646	Antagonist activity at glucocorticoid receptor in human A549 cells transfected with MMTV luciferase reporter gene assessed as inhibition of dexamethasone-induced activation	F	BAO_0000219	cell-based format	Homo sapiens	None	None	A549	None	CHEMBL2034	Glucocorticoid receptor	Homo sapiens	SINGLE PROTEIN	CHEMBL1138343	1	Scientific Literature	J. Med. Chem.	2007	CHEMBL3307651
CHEMBL235365		0	514.54	2	5.58	7	Cc1noc(=O)c2ccc(NC(=O)C(O)(CC3(C4CCCC4)CCCc4ccccc43)C(F)(F)F)cc12	Activity	'='	79.0	%				UO_0000187					False	CHEMBL902646	Antagonist activity at glucocorticoid receptor in human A549 cells transfected with MMTV luciferase reporter gene assessed as inhibition of dexamethasone-induced activation	F	BAO_0000219	cell-based format	Homo sapiens	None	None	A549	None	CHEMBL2034	Glucocorticoid receptor	Homo sapiens	SINGLE PROTEIN	CHEMBL1138343	1	Scientific Literature	J. Med. Chem.	2007	CHEMBL3307651
CHEMBL398572		0	413.48	1	6.15	33D1E1	CCC1(CC(O)(Cc2ccnc3ccccc23)C(F)(F)F)CCCc2ccccc21	Activity						Not Active						False	CHEMBL902648	Agonist activity at glucocorticoid receptor R611A mutant in COS7 cells at 1 uM by NF-kappaB-luciferase reporter gene assay	F	BAO_0000219	cell-based format	Homo sapiens	None	None	COS-7	None	CHEMBL2034	Glucocorticoid receptor	Homo sapiens	SINGLE PROTEIN	CHEMBL1138343	1	Scientific Literature	J. Med. Chem.	2007	CHEMBL3307648
CHEMBL392319		0	471.52	0	4.89	18D1	Cc1c(C(=O)NCC(O)(CC2(C)CCCc3ccccc32)C(F)(F)F)cnn1-c1ccccc1	IC50	'='	7.586	nM	8.12			UO_0000065	17.22	0.33	3.23	12.09	False	CHEMBL897790	Binding affinity to glucocorticoid receptor	B	BAO_0000357	single protein format	None	None	None	None	None	CHEMBL2034	Glucocorticoid receptor	Homo sapiens	SINGLE PROTEIN	CHEMBL1149655	1	Scientific Literature	Bioorg. Med. Chem. Lett.	2007	None
CHEMBL391874		0	507.58	1	4.44	17D2E1	Cc1c(S(=O)(=O)NCC(O)(CC2(C)CCCc3ccccc32)C(F)(F)F)cnn1-c1ccccc1	IC50	'='	51.29	nM	7.29			UO_0000065	14.36	0.28	2.85	8.66	False	CHEMBL897790	Binding affinity to glucocorticoid receptor	B	BAO_0000357	single protein format	None	None	None	None	None	CHEMBL2034	Glucocorticoid receptor	Homo sapiens	SINGLE PROTEIN	CHEMBL1149655	1	Scientific Literature	Bioorg. Med. Chem. Lett.	2007	None
CHEMBL398572		0	413.48	1	6.15	33D1E1	CCC1(CC(O)(Cc2ccnc3ccccc23)C(F)(F)F)CCCc2ccccc21	Activity	'='	83.1	%				UO_0000187					False	CHEMBL902644	Agonist activity at glucocorticoid receptor in human A549 cells at 10 mM by NF-kappaB transrepression assay relative to Dexamethasone	F	BAO_0000219	cell-based format	Homo sapiens	None	None	A549	None	CHEMBL2034	Glucocorticoid receptor	Homo sapiens	SINGLE PROTEIN	CHEMBL1138343	1	Scientific Literature	J. Med. Chem.	2007	CHEMBL3307651
CHEMBL391943		0	402.46	1	5.47	23D1E1	CCC1(CC(O)(Cc2cc3ccncc3[nH]2)C(F)(F)F)CCCc2ccccc21	Activity	'='	82.0	%				UO_0000187					False	CHEMBL902644	Agonist activity at glucocorticoid receptor in human A549 cells at 10 mM by NF-kappaB transrepression assay relative to Dexamethasone	F	BAO_0000219	cell-based format	Homo sapiens	None	None	A549	None	CHEMBL2034	Glucocorticoid receptor	Homo sapiens	SINGLE PROTEIN	CHEMBL1138343	1	Scientific Literature	J. Med. Chem.	2007	CHEMBL3307651
CHEMBL310420		0	402.51	1	5.36	33	C[C@]12Cc3cnn(-c4ccc(F)cc4)c3C=C1CCC[C@@H]2[C@@H](O)Cc1ccccc1	EC50						Not Determined						False	CHEMBL813559	Ability to induce human tyrosine amino transferase in HepG2 cells; n.r.: not reported, EC50 values not reported in cases were %dex </= 35%	F	BAO_0000219	cell-based format	Homo sapiens	None	None	HepG2	None	CHEMBL2034	Glucocorticoid receptor	Homo sapiens	SINGLE PROTEIN	CHEMBL1137074	1	Scientific Literature	J. Med. Chem.	2004	CHEMBL3307718
CHEMBL372684		0	444.58	1	6.71	16	C[C@]12Cc3cnn(-c4ccc(F)cc4)c3C=C1CCC[C@@H]2[C@H](O)c1csc2ccccc12	EC50	'='	6.0	nM	8.22			UO_0000065					True	CHEMBL830001	GR-mediated transrepression of IL-6 in human A549 lung carcinoma cells	F	BAO_0000219	cell-based format	Homo sapiens	None	None	A549	None	CHEMBL2034	Glucocorticoid receptor	Homo sapiens	SINGLE PROTEIN	CHEMBL1143546	1	Scientific Literature	Bioorg. Med. Chem. Lett.	2005	CHEMBL3307651
CHEMBL384467	DEXAMETHASONE	4	392.47	0	1.90	2, dexamethasone	C[C@@H]1C[C@H]2[C@@H]3CCC4=CC(=O)C=C[C@]4(C)[C@@]3(F)[C@@H](O)C[C@]2(C)[C@@]1(O)C(=O)CO	IC50	'='	1.4	nM	8.85			UO_0000065	22.56	0.43	6.95	9.34	False	CHEMBL896156	Activity at human GR expressed in NHDFneo cells assessed as inhibition of IL-6 production	B	BAO_0000219	cell-based format	Homo sapiens	None	None	NHDFneo	None	CHEMBL2034	Glucocorticoid receptor	Homo sapiens	SINGLE PROTEIN	CHEMBL1148778	1	Scientific Literature	J. Med. Chem.	2007	None
CHEMBL71968		0	410.54	0	4.58	40	COc1ccccc1CN(Cc1ccccc1)c1cccc(NS(C)(=O)=O)c1C	IC50	'='	690.0	nM	6.16			UO_0000065	15.01	0.29	1.58	10.51	False	CHEMBL679612	Binding affinity against human Glucocorticoid receptor (GR) using [3H]dexamethasone as radioligand	B	BAO_0000357	single protein format	None	None	None	None	None	CHEMBL2034	Glucocorticoid receptor	Homo sapiens	SINGLE PROTEIN	CHEMBL1147558	1	Scientific Literature	Bioorg. Med. Chem. Lett.	2004	None
CHEMBL296624		0	426.35	1	6.70	6	C=C(Br)CC1Oc2cccc(OC)c2-c2ccc3c(c21)C(C)=CC(C)(C)N3	IC50	'='	240.0	nM	6.62			UO_0000065					False	CHEMBL658535	Inhibition of transcriptional activation in CV-1 cells expressing glucocorticoid receptor	F	BAO_0000219	cell-based format	Homo sapiens	None	None	CV-1	None	CHEMBL2034	Glucocorticoid receptor	Homo sapiens	SINGLE PROTEIN	CHEMBL1147494	1	Scientific Literature	Bioorg. Med. Chem. Lett.	2004	CHEMBL3308033
CHEMBL1276308	MIFEPRISTONE	4	429.60	1	5.41	RU-486 Mifepristone	CC#C[C@]1(O)CC[C@H]2[C@@H]3CCC4=CC(=O)CCC4=C3[C@@H](c3ccc(N(C)C)cc3)C[C@@]21C	Affinity	'='	193.0	%				UO_0000187					False	CHEMBL683922	Relative binding affinity for human glucocorticoid receptor in IM-9 cell cytosols compared to Dexamethasone	B	BAO_0000219	cell-based format	Homo sapiens	None	None	IM-9	None	CHEMBL2034	Glucocorticoid receptor	Homo sapiens	SINGLE PROTEIN	CHEMBL1130518	1	Scientific Literature	Bioorg. Med. Chem. Lett.	1997	CHEMBL3307412
CHEMBL243656		0	515.55	2	7.22	(-)-15	COc1c(O)ccc2c1-c1ccc3c(c1/C(=C/c1sccc1C(O)C(F)(F)F)O2)C(C)=CC(C)(C)N3	Efficacy	'='	93.0	%				UO_0000187					False	CHEMBL896153	Antagonist efficacy at human GR expressed in CV1 cells by GRE activation assay relative to Dexamethasone	F	BAO_0000219	cell-based format	Homo sapiens	None	None	CV-1	None	CHEMBL2034	Glucocorticoid receptor	Homo sapiens	SINGLE PROTEIN	CHEMBL1148778	1	Scientific Literature	J. Med. Chem.	2007	CHEMBL3308033
CHEMBL49632		0	401.55	1	7.29	18	COc1cccc2c1-c1ccc3c(c1C(CC1=CCCCC1)O2)C(C)=CC(C)(C)N3	IC50	'>'	5000.0	nM				UO_0000065					False	CHEMBL658535	Inhibition of transcriptional activation in CV-1 cells expressing glucocorticoid receptor	F	BAO_0000219	cell-based format	Homo sapiens	None	None	CV-1	None	CHEMBL2034	Glucocorticoid receptor	Homo sapiens	SINGLE PROTEIN	CHEMBL1147494	1	Scientific Literature	Bioorg. Med. Chem. Lett.	2004	CHEMBL3308033
CHEMBL47272		0	401.55	1	7.15	31 (+)-anti	COc1cccc2c1-c1ccc3c(c1[C@@H]([C@@H]1C=C(C)CCC1)O2)C(C)=CC(C)(C)N3	IC50	'>'	5000.0	nM				UO_0000065					False	CHEMBL658536	Inhibition of transcriptional repression in CV-1 cells expressing glucocorticoid receptor	F	BAO_0000219	cell-based format	Homo sapiens	None	None	CV-1	None	CHEMBL2034	Glucocorticoid receptor	Homo sapiens	SINGLE PROTEIN	CHEMBL1147494	1	Scientific Literature	Bioorg. Med. Chem. Lett.	2004	CHEMBL3308033
CHEMBL266282	AL-43	0	347.46	1	5.98	(-)4a	C=CCC1Oc2cccc(OC)c2-c2ccc3c(c21)C(C)=CC(C)(C)N3	IC50	'='	14.0	nM	7.85			UO_0000065					False	CHEMBL658535	Inhibition of transcriptional activation in CV-1 cells expressing glucocorticoid receptor	F	BAO_0000219	cell-based format	Homo sapiens	None	None	CV-1	None	CHEMBL2034	Glucocorticoid receptor	Homo sapiens	SINGLE PROTEIN	CHEMBL1147494	1	Scientific Literature	Bioorg. Med. Chem. Lett.	2004	CHEMBL3308033
CHEMBL19954		0	276.34	0	4.49	4	COc1ccc2[nH]c3c(C)c4ccncc4c(C)c3c2c1	IC50	'='	90000.0	nM	4.05			UO_0000065	14.64	0.26	-0.44	10.67	False	CHEMBL963779	Inhibition of glucocorticoid receptor-glucocorticoid complex transfected in rat R1 cells assessed as down-regulation of TPA-responsive element proinflammatory gene expression after 24 hrs by beta-galactosidase assay	B	BAO_0000219	cell-based format	None	None	None	R1	None	CHEMBL2034	Glucocorticoid receptor	Homo sapiens	SINGLE PROTEIN	CHEMBL1157381	1	Scientific Literature	J. Nat. Prod.	2008	CHEMBL3307379
CHEMBL380646		0	436.02	1	7.28	45	CC1(C)C=C(CSCCc2ccccc2)c2cc(-c3cccc(O)c3Cl)ccc2N1	IC50	'='	220.0	nM	6.66			UO_0000065	15.27	0.30	-0.62	20.64	False	CHEMBL864387	Binding affinity to human GR	B	BAO_0000357	single protein format	Homo sapiens	None	None	None	None	CHEMBL2034	Glucocorticoid receptor	Homo sapiens	SINGLE PROTEIN	CHEMBL1139667	1	Scientific Literature	Bioorg. Med. Chem. Lett.	2006	None
CHEMBL205926		0	353.53	1	6.09	17	CCCSCC1=CC(C)(C)Nc2ccc(-c3ccccc3OC)cc21	IC50	'='	1015.0	nM	5.99			UO_0000065	16.95	0.33	-0.10	28.19	False	CHEMBL864387	Binding affinity to human GR	B	BAO_0000357	single protein format	Homo sapiens	None	None	None	None	CHEMBL2034	Glucocorticoid receptor	Homo sapiens	SINGLE PROTEIN	CHEMBL1139667	1	Scientific Literature	Bioorg. Med. Chem. Lett.	2006	None
CHEMBL50454		0	339.27	0	4.94	36	C=C1C[C@H](C)C[C@@H](C)[C@@H]1Cc1cc(OC)c(Br)cc1O	Ki	'='	1657.0	nM	5.78			UO_0000065	17.04	0.39	0.84	19.62	False	CHEMBL681744	Binding affinity was determined for human glucocorticoid receptor(hGR).	B	BAO_0000357	single protein format	None	None	None	None	None	CHEMBL2034	Glucocorticoid receptor	Homo sapiens	SINGLE PROTEIN	CHEMBL1129561	1	Scientific Literature	J. Med. Chem.	1996	None
CHEMBL181604		0	508.59	2	6.64	18	Cc1c(NS(C)(=O)=O)cccc1N(Cc1ccc(Oc2ccccc2)cc1)Cc1ccc(F)cc1F	IC50	'='	21.0	nM	7.68			UO_0000065	15.10	0.29	1.04	13.09	False	CHEMBL877001	Inhibition of [3H]dexamethasone binding to human glucocorticoid receptor	B	BAO_0000357	single protein format	Homo sapiens	None	None	None	None	CHEMBL2034	Glucocorticoid receptor	Homo sapiens	SINGLE PROTEIN	CHEMBL1137148	1	Scientific Literature	Bioorg. Med. Chem. Lett.	2004	None
CHEMBL2113712		0	287.36	0	3.80	23	C=C1C=C(C)CC(C)(C)C1(O)Cc1ccc([N+](=O)[O-])cc1	Ki	'='	8511.0	nM	5.07			UO_0000065	17.64	0.33	1.27	8.00	False	CHEMBL681744	Binding affinity was determined for human glucocorticoid receptor(hGR).	B	BAO_0000357	single protein format	None	None	None	None	None	CHEMBL2034	Glucocorticoid receptor	Homo sapiens	SINGLE PROTEIN	CHEMBL1129561	1	Scientific Literature	J. Med. Chem.	1996	None
CHEMBL70574		0	394.54	0	4.88	54	Cc1ccc(CN(Cc2ccccc2)c2cccc(NS(C)(=O)=O)c2C)cc1	IC50	'='	1100.0	nM	5.96			UO_0000065					False	CHEMBL685250	Functional activity towards human Glucocorticoid receptor in genetically engineered cell line containing glucocorticoid response element and reporter gene encoding a secreted form of alkaline phosphatase	F	BAO_0000019	assay format	None	None	None	None	None	CHEMBL2034	Glucocorticoid receptor	Homo sapiens	SINGLE PROTEIN	CHEMBL1147558	1	Scientific Literature	Bioorg. Med. Chem. Lett.	2004	None
CHEMBL416278		0	375.51	1	6.76	10b	CC/C=C\CC1Oc2cccc(OC)c2-c2ccc3c(c21)C(C)=CC(C)(C)N3	Efficacy	'='	24.0	%				UO_0000187					False	CHEMBL656113	Transcriptional activation in CV-1 cells expressing glucocorticoid receptor compared to Dexamethasone	F	BAO_0000219	cell-based format	Homo sapiens	None	None	CV-1	None	CHEMBL2034	Glucocorticoid receptor	Homo sapiens	SINGLE PROTEIN	CHEMBL1147494	1	Scientific Literature	Bioorg. Med. Chem. Lett.	2004	CHEMBL3308033
CHEMBL49694		0	401.55	1	7.29	10e	COc1cccc2c1-c1ccc3c(c1C(CC=C1CCCC1)O2)C(C)=CC(C)(C)N3	Efficacy	'>'	5000.0	%				UO_0000187					False	CHEMBL656113	Transcriptional activation in CV-1 cells expressing glucocorticoid receptor compared to Dexamethasone	F	BAO_0000219	cell-based format	Homo sapiens	None	None	CV-1	None	CHEMBL2034	Glucocorticoid receptor	Homo sapiens	SINGLE PROTEIN	CHEMBL1147494	1	Scientific Literature	Bioorg. Med. Chem. Lett.	2004	CHEMBL3308033
CHEMBL298687		0	401.55	1	7.15	32 (-)-syn	COc1cccc2c1-c1ccc3c(c1[C@H]([C@@H]1C=C(C)CCC1)O2)C(C)=CC(C)(C)N3	IC50	'>'	5000.0	nM				UO_0000065					False	CHEMBL658535	Inhibition of transcriptional activation in CV-1 cells expressing glucocorticoid receptor	F	BAO_0000219	cell-based format	Homo sapiens	None	None	CV-1	None	CHEMBL2034	Glucocorticoid receptor	Homo sapiens	SINGLE PROTEIN	CHEMBL1147494	1	Scientific Literature	Bioorg. Med. Chem. Lett.	2004	CHEMBL3308033
CHEMBL384467	DEXAMETHASONE	4	392.47	0	1.90	8	C[C@@H]1C[C@H]2[C@@H]3CCC4=CC(=O)C=C[C@]4(C)[C@@]3(F)[C@@H](O)C[C@]2(C)[C@@]1(O)C(=O)CO	RBA	'='	100.0	%				UO_0000187					False	CHEMBL868676	Binding affinity to GR relative to Dexamethasone	B	BAO_0000357	single protein format	Homo sapiens	None	None	None	None	CHEMBL2034	Glucocorticoid receptor	Homo sapiens	SINGLE PROTEIN	CHEMBL1138096	1	Scientific Literature	Bioorg. Med. Chem. Lett.	2006	None
CHEMBL300409		0	455.36	0	3.30	3	C[C@@H]1CC2C3CCC4=CC(=O)C=C[C@]4(C)[C@@]3(F)[C@@H](O)C[C@]2(C)[C@@]1(O)C(=O)CBr	IC50	'='	130.0	nM	6.89			UO_0000065					False	CHEMBL813556	Partial agonist(20%) effect against glucocorticoid induced transactivation of tyrosine aminotransferase	F	BAO_0000019	assay format	None	None	None	None	None	CHEMBL2034	Glucocorticoid receptor	Homo sapiens	SINGLE PROTEIN	CHEMBL1125707	1	Scientific Literature	J. Med. Chem.	1991	None
CHEMBL48358		0	337.26	0	4.86	8b	C=C1C=CCC(C)(C)C1Cc1cc(OC)c(Br)cc1O	Ki	'='	2781.0	nM	5.56			UO_0000065	16.47	0.38	0.70	18.86	False	CHEMBL681744	Binding affinity was determined for human glucocorticoid receptor(hGR).	B	BAO_0000357	single protein format	None	None	None	None	None	CHEMBL2034	Glucocorticoid receptor	Homo sapiens	SINGLE PROTEIN	CHEMBL1129561	1	Scientific Literature	J. Med. Chem.	1996	None
CHEMBL320690		0	387.91	1	7.10	18	CC1=CC(C)(C)Nc2ccc3c(c21)C(c1cccc(Cl)c1)Oc1ccccc1-3	Efficacy	'='	98.0	%				UO_0000187					False	CHEMBL678535	Antagonist efficacy was determined as a function (%) of maximal inhibition of an agonist in Human glucocorticoid receptor.	F	BAO_0000019	assay format	None	None	None	None	None	CHEMBL2034	Glucocorticoid receptor	Homo sapiens	SINGLE PROTEIN	CHEMBL1131454	1	Scientific Literature	J. Med. Chem.	1998	None
CHEMBL293409		0	324.38	0	4.85	12a	CC1CC(C)(C)Nc2ccc3c(c21)COc1ccc([N+](=O)[O-])cc1-3	Efficacy	'='	57.0	%				UO_0000187					False	CHEMBL685082	Antagonist efficacy for glucocorticoid receptor	F	BAO_0000019	assay format	Homo sapiens	None	None	None	None	CHEMBL2034	Glucocorticoid receptor	Homo sapiens	SINGLE PROTEIN	CHEMBL1144945	1	Scientific Literature	Bioorg. Med. Chem. Lett.	2003	None
CHEMBL235205		0	562.58	2	5.61	23D1E1	Nc1c(C(=O)NCC(O)(CC2(C3CCCC3)CCCc3ccccc32)C(F)(F)F)cnn1-c1ccc(F)cc1F	IC50	'='	8.511	nM	8.07			UO_0000065					False	CHEMBL897791	Agonist activity at glucocorticoid receptor in human A549 cells by NF-kappaB transrepression assay	F	BAO_0000219	cell-based format	Homo sapiens	None	None	A549	None	CHEMBL2034	Glucocorticoid receptor	Homo sapiens	SINGLE PROTEIN	CHEMBL1149655	1	Scientific Literature	Bioorg. Med. Chem. Lett.	2007	CHEMBL3307651
CHEMBL235208		0	512.48	1	4.13	25E1	COc1ccc(F)cc1C(C)(C)CC(O)(CNC(=O)c1cnn(-c2ccc(F)cc2)c1N)C(F)(F)F	EC50	'='	1.202	nM	8.92			UO_0000065					False	CHEMBL897792	Agonist activity at glucocorticoid receptor in human A549 cells by MMTV transactivation assay	F	BAO_0000219	cell-based format	Homo sapiens	None	None	A549	None	CHEMBL2034	Glucocorticoid receptor	Homo sapiens	SINGLE PROTEIN	CHEMBL1149655	1	Scientific Literature	Bioorg. Med. Chem. Lett.	2007	CHEMBL3307651
CHEMBL243232		0	447.77	1	5.05	6h	COc1ccc2[nH]cc(CC(C)NS(=O)(=O)c3c(Cl)cc(Cl)cc3Cl)c2c1	IC50	'>'	2000.0	nM				UO_0000065					False	CHEMBL890119	Inhibition of human GR	B	BAO_0000357	single protein format	Homo sapiens	None	None	None	None	CHEMBL2034	Glucocorticoid receptor	Homo sapiens	SINGLE PROTEIN	CHEMBL1146304	1	Scientific Literature	Bioorg. Med. Chem. Lett.	2007	None
CHEMBL243873		0	306.45	0	4.81	4d	Cc1cc(C)c(CNC(C)Cc2c[nH]c3ccccc23)c(C)c1	IC50	'>'	2000.0	nM				UO_0000065					False	CHEMBL890119	Inhibition of human GR	B	BAO_0000357	single protein format	Homo sapiens	None	None	None	None	CHEMBL2034	Glucocorticoid receptor	Homo sapiens	SINGLE PROTEIN	CHEMBL1146304	1	Scientific Literature	Bioorg. Med. Chem. Lett.	2007	None
CHEMBL233659		0	383.30	0	4.38	2f	CC(Cc1c[nH]c2ccccc12)NS(=O)(=O)c1ccc(Cl)cc1Cl	IC50	'='	480.0	nM	6.32			UO_0000065	16.49	0.36	1.94	10.20	False	CHEMBL890119	Inhibition of human GR	B	BAO_0000357	single protein format	Homo sapiens	None	None	None	None	CHEMBL2034	Glucocorticoid receptor	Homo sapiens	SINGLE PROTEIN	CHEMBL1146304	1	Scientific Literature	Bioorg. Med. Chem. Lett.	2007	None
CHEMBL233038		0	370.52	0	4.37	1a	CC(Cc1c[nH]c2ccccc12)NS(=O)(=O)c1ccc(C(C)(C)C)cc1	IC50	'='	735.0	nM	6.13			UO_0000065	16.55	0.32	1.76	9.90	False	CHEMBL890119	Inhibition of human GR	B	BAO_0000357	single protein format	Homo sapiens	None	None	None	None	CHEMBL2034	Glucocorticoid receptor	Homo sapiens	SINGLE PROTEIN	CHEMBL1146304	1	Scientific Literature	Bioorg. Med. Chem. Lett.	2007	None
CHEMBL387607		0	328.44	0	3.39	1l	Cc1cccc(S(=O)(=O)NC(C)Cc2c[nH]c3ccccc23)c1	IC50	'>'	10000.0	nM				UO_0000065					False	CHEMBL890119	Inhibition of human GR	B	BAO_0000357	single protein format	Homo sapiens	None	None	None	None	CHEMBL2034	Glucocorticoid receptor	Homo sapiens	SINGLE PROTEIN	CHEMBL1146304	1	Scientific Literature	Bioorg. Med. Chem. Lett.	2007	None
CHEMBL1393	SPIRONOLACTONE	4	416.58	0	4.85	spironolactone	CC(=O)S[C@@H]1CC2=CC(=O)CC[C@]2(C)[C@H]2CC[C@@]3(C)[C@@H](CC[C@@]34CCC(=O)O4)[C@@H]21	Ki	'='	32.6	nM	7.49			UO_0000065	17.97	0.35	2.64	12.39	False	CHEMBL902629	Binding affinity to human glucocorticoid receptor	B	BAO_0000357	single protein format	Homo sapiens	None	None	None	None	CHEMBL2034	Glucocorticoid receptor	Homo sapiens	SINGLE PROTEIN	CHEMBL1138341	1	Scientific Literature	J. Med. Chem.	2007	None
CHEMBL375812		0	463.60	1	6.04	34o	O=C(O)C[C@@H]1CCc2cc(OCCCOc3ccc(-c4nc5c(s4)CCCC5)cc3)ccc21	EC50	'>'	10.0	nM				UO_0000065					False	CHEMBL914368	Displacement of [H]dexamethaxone from glucocorticoid receptor in HUH cells	B	BAO_0000219	cell-based format	Homo sapiens	None	None	HUH	None	CHEMBL2034	Glucocorticoid receptor	Homo sapiens	SINGLE PROTEIN	CHEMBL1142242	1	Scientific Literature	J. Med. Chem.	2007	None
CHEMBL444889		0	314.41	0	3.08	1b	CC(Cc1c[nH]c2ccccc12)NS(=O)(=O)c1ccccc1	IC50	'>'	10000.0	nM				UO_0000065					False	CHEMBL890119	Inhibition of human GR	B	BAO_0000357	single protein format	Homo sapiens	None	None	None	None	CHEMBL2034	Glucocorticoid receptor	Homo sapiens	SINGLE PROTEIN	CHEMBL1146304	1	Scientific Literature	Bioorg. Med. Chem. Lett.	2007	None
CHEMBL47742		0	361.49	1	6.37	12	C/C=C/CC1Oc2cccc(OC)c2-c2ccc3c(c21)C(C)=CC(C)(C)N3	Activity	'='	0.6	nM				UO_0000065					False	CHEMBL879031	In vitro binding affinity against human glucocorticoid receptor (GR)	B	BAO_0000357	single protein format	None	None	None	None	None	CHEMBL2034	Glucocorticoid receptor	Homo sapiens	SINGLE PROTEIN	CHEMBL1147494	1	Scientific Literature	Bioorg. Med. Chem. Lett.	2004	None
CHEMBL250897		0	380.29	0	4.09	18h	CC[C@@H]1COc2c(ccc3[nH]c(=O)cc(C(F)(F)F)c23)N1CC(F)(F)F	Activity						Not Active						False	CHEMBL940827	Agonist activity at glucocorticoid receptor by transactivation assay	F	BAO_0000019	assay format	None	None	None	None	None	CHEMBL2034	Glucocorticoid receptor	Homo sapiens	SINGLE PROTEIN	CHEMBL1139788	1	Scientific Literature	Bioorg. Med. Chem. Lett.	2007	None
CHEMBL64095		0	473.55	1	6.01	19o	COc1cccc2c1-c1ccc(NS(C)(=O)=O)cc1C(c1ccc(Oc3ccccc3)cc1)O2	IC50	'='	63.0	nM	7.20			UO_0000065	15.21	0.29	1.19	9.75	False	CHEMBL679613	Displacement of [3H]dexamethasone from human Glucocorticoid receptor (GR)	B	BAO_0000357	single protein format	Homo sapiens	None	None	None	None	CHEMBL2034	Glucocorticoid receptor	Homo sapiens	SINGLE PROTEIN	CHEMBL1147539	1	Scientific Literature	Bioorg. Med. Chem. Lett.	2004	None
CHEMBL64095		0	473.55	1	6.01	19o	COc1cccc2c1-c1ccc(NS(C)(=O)=O)cc1C(c1ccc(Oc3ccccc3)cc1)O2	IC50	'='	847.0	nM	6.07			UO_0000065					False	CHEMBL683498	Effect on human Glucocorticoid receptor (GR) in a whole cell assay to measure functional cellular GR-antagonism (GRAF)	F	BAO_0000019	assay format	None	None	None	None	None	CHEMBL2034	Glucocorticoid receptor	Homo sapiens	SINGLE PROTEIN	CHEMBL1147539	1	Scientific Literature	Bioorg. Med. Chem. Lett.	2004	None
CHEMBL293388		0	387.48	0	4.28	19l	COc1cccc2c1-c1ccc(NS(C)(=O)=O)cc1C(c1cccs1)O2	IC50	'='	7.0	nM	8.15			UO_0000065	21.05	0.43	3.87	12.62	False	CHEMBL680306	Displacement of [3H]dexamethasone from human Glucocorticoid receptor (GR); Value ranges from 6-8 nM	B	BAO_0000357	single protein format	Homo sapiens	None	None	None	None	CHEMBL2034	Glucocorticoid receptor	Homo sapiens	SINGLE PROTEIN	CHEMBL1147539	1	Scientific Literature	Bioorg. Med. Chem. Lett.	2004	None
CHEMBL400582		0	455.60	1	6.49	2c	C=C1OC(C)=N[C@]12CC[C@H]1[C@@H]3CCC4=CC(=O)CCC4=C3[C@@H](c3ccc(C(C)=O)cc3)C[C@@]12C	IC50	'='	460.0	nM	6.34			UO_0000065					False	CHEMBL924028	Antagonist activity at glucocorticoid receptor expressed in A549 cells assessed as inhibition of corticoid-induced gene transcription by luciferase reporter gene assay	F	BAO_0000219	cell-based format	Homo sapiens	None	None	A549	None	CHEMBL2034	Glucocorticoid receptor	Homo sapiens	SINGLE PROTEIN	CHEMBL1140481	1	Scientific Literature	Bioorg. Med. Chem. Lett.	2007	CHEMBL3307651
CHEMBL3735124		0	528.61	1	4.62	24	Cc1cccc(S(=O)(=O)N2CCC3=Cc4c(cnn4-c4ccc(F)cc4)C[C@]3(C(=O)c3ccccn3)C2)c1	Ki	'='	6.8	nM	8.17			UO_0000065	15.45	0.29	3.55	9.59	True	CHEMBL3736640	Antagonist activity at glucocorticoid receptor in human HepG2 cells assessed as inhibition of glucocorticoid-induced TAT activity after 24 hrs	B	BAO_0000219	cell-based format	Homo sapiens	None	None	HepG2	None	CHEMBL2034	Glucocorticoid receptor	Homo sapiens	SINGLE PROTEIN	CHEMBL3734698	1	Scientific Literature	Bioorg. Med. Chem. Lett.	2015	CHEMBL3307718
CHEMBL397920		0	488.61	1	7.00	23	CO/N=C(\C)c1ccsc1/C=C1\Oc2ccc(O)c(OC)c2-c2ccc3c(c21)C(C)=CC(C)(C)N3	Efficacy	'='	40.0	%				UO_0000187					False	CHEMBL896155	Agonist efficacy at human GR expressed in CV1 cells by GRE activation assay relative to Dexamethasone	F	BAO_0000219	cell-based format	Homo sapiens	None	None	CV-1	None	CHEMBL2034	Glucocorticoid receptor	Homo sapiens	SINGLE PROTEIN	CHEMBL1148778	1	Scientific Literature	J. Med. Chem.	2007	CHEMBL3308033
CHEMBL397920		0	488.61	1	7.00	23	CO/N=C(\C)c1ccsc1/C=C1\Oc2ccc(O)c(OC)c2-c2ccc3c(c21)C(C)=CC(C)(C)N3	Efficacy	'='	95.0	%				UO_0000187					False	CHEMBL896157	Absolute efficacy at human GR expressed in NHDFneo cells assessed as repression of IL-6 production relative to Dexamethasone	B	BAO_0000219	cell-based format	Homo sapiens	None	None	NHDFneo	None	CHEMBL2034	Glucocorticoid receptor	Homo sapiens	SINGLE PROTEIN	CHEMBL1148778	1	Scientific Literature	J. Med. Chem.	2007	None
CHEMBL395717		0	442.54	1	6.50	14	COc1c(O)ccc2c1-c1ccc3c(c1/C(=C/c1sccc1C#N)O2)C(C)=CC(C)(C)N3	Efficacy	'='	97.0	%				UO_0000187					False	CHEMBL896157	Absolute efficacy at human GR expressed in NHDFneo cells assessed as repression of IL-6 production relative to Dexamethasone	B	BAO_0000219	cell-based format	Homo sapiens	None	None	NHDFneo	None	CHEMBL2034	Glucocorticoid receptor	Homo sapiens	SINGLE PROTEIN	CHEMBL1148778	1	Scientific Literature	J. Med. Chem.	2007	None
CHEMBL470784		0	338.45	0	3.64	42	CC[C@@]12C[C@@H](O)[C@](O)(c3ccccc3)C[C@H]1CCc1cc(O)ccc12	IC50	'='	5000.0	nM	5.30			UO_0000065	15.66	0.29	1.66	8.73	False	CHEMBL1022149	Transrepression activity at GR in human SW1353 cells assessed as inhibition of IL1-stimulated MMP13 production after 24 hrs by whole cell ELISA	B	BAO_0000219	cell-based format	Homo sapiens	None	None	SW1353	None	CHEMBL2034	Glucocorticoid receptor	Homo sapiens	SINGLE PROTEIN	CHEMBL1152783	1	Scientific Literature	J. Med. Chem.	2009	CHEMBL3307462
CHEMBL470783		0	443.59	1	5.22	33	CC[C@@]12C[C@H](O)[C@](O)(c3ccccc3)C[C@H]1CCc1cc(OCc3cccnc3C)ccc12	IC50	'='	38.0	nM	7.42			UO_0000065	16.73	0.31	2.20	11.86	False	CHEMBL1022149	Transrepression activity at GR in human SW1353 cells assessed as inhibition of IL1-stimulated MMP13 production after 24 hrs by whole cell ELISA	B	BAO_0000219	cell-based format	Homo sapiens	None	None	SW1353	None	CHEMBL2034	Glucocorticoid receptor	Homo sapiens	SINGLE PROTEIN	CHEMBL1152783	1	Scientific Literature	J. Med. Chem.	2009	CHEMBL3307462
CHEMBL510216		0	298.43	0	3.93	20	CC#C[C@@]1(O)CC[C@@]2(CCC)c3ccc(O)cc3CC[C@@H]2C1	IC50	'='	1.5	nM	8.82			UO_0000065	29.57	0.55	4.89	21.81	False	CHEMBL1022144	Binding affinity to human glucocorticoid receptor	B	BAO_0000357	single protein format	Homo sapiens	None	None	None	None	CHEMBL2034	Glucocorticoid receptor	Homo sapiens	SINGLE PROTEIN	CHEMBL1152783	1	Scientific Literature	J. Med. Chem.	2009	None
CHEMBL470783		0	443.59	1	5.22	33	CC[C@@]12C[C@H](O)[C@](O)(c3ccccc3)C[C@H]1CCc1cc(OCc3cccnc3C)ccc12	Activity						Not Active						False	CHEMBL1010698	Transrepression activity at GR in human SW1353 cells assessed as inhibition of IL1-stimulated MMP13 production after 24 hrs by whole cell ELISA in presence of RU-486	B	BAO_0000219	cell-based format	Homo sapiens	None	None	SW1353	None	CHEMBL2034	Glucocorticoid receptor	Homo sapiens	SINGLE PROTEIN	CHEMBL1152783	1	Scientific Literature	J. Med. Chem.	2009	CHEMBL3307462
CHEMBL395716		0	461.58	1	6.77	9	COCc1ccsc1/C=C1\Oc2ccc(O)c(OC)c2-c2ccc3c(c21)C(C)=CC(C)(C)N3	EC50	'='	0.2	nM	9.70			UO_0000065					False	CHEMBL896154	Agonist activity at human GR expressed in CV1 cells by GRE activation assay	F	BAO_0000219	cell-based format	Homo sapiens	None	None	CV-1	None	CHEMBL2034	Glucocorticoid receptor	Homo sapiens	SINGLE PROTEIN	CHEMBL1148778	1	Scientific Literature	J. Med. Chem.	2007	CHEMBL3308033
CHEMBL394369		0	447.56	1	6.12	8	COc1c(O)ccc2c1-c1ccc3c(c1/C(=C/c1sccc1CO)O2)C(C)=CC(C)(C)N3	Efficacy	'='	94.0	%				UO_0000187					False	CHEMBL896157	Absolute efficacy at human GR expressed in NHDFneo cells assessed as repression of IL-6 production relative to Dexamethasone	B	BAO_0000219	cell-based format	Homo sapiens	None	None	NHDFneo	None	CHEMBL2034	Glucocorticoid receptor	Homo sapiens	SINGLE PROTEIN	CHEMBL1148778	1	Scientific Literature	J. Med. Chem.	2007	None
CHEMBL342819		0	350.42	0	3.89	13	COc1cccc2c1-c1ccc3c(c1C(C(N)=O)O2)C(C)=CC(C)(C)N3	Activity	'>'	20.0	%				UO_0000187					False	CHEMBL694625	Efficacy relative to maximal response produced by Dex for E-selectin repression.	F	BAO_0000019	assay format	None	None	None	None	None	CHEMBL2034	Glucocorticoid receptor	Homo sapiens	SINGLE PROTEIN	CHEMBL1134311	1	Scientific Literature	J. Med. Chem.	2001	None
CHEMBL63768		0	460.35	0	4.98	4	COc1cccc2c1-c1ccc(NS(C)(=O)=O)c(Br)c1C(c1ccccc1)O2	IC50	'='	430.0	nM	6.37			UO_0000065					False	CHEMBL683498	Effect on human Glucocorticoid receptor (GR) in a whole cell assay to measure functional cellular GR-antagonism (GRAF)	F	BAO_0000019	assay format	None	None	None	None	None	CHEMBL2034	Glucocorticoid receptor	Homo sapiens	SINGLE PROTEIN	CHEMBL1147539	1	Scientific Literature	Bioorg. Med. Chem. Lett.	2004	None
CHEMBL141344		0	335.45	1	5.81	26	CCC1Oc2cccc(OC)c2-c2ccc3c(c21)C(C)=CC(C)(C)N3	Ki	'='	14.0	nM	7.85			UO_0000065	23.41	0.43	2.04	25.76	False	CHEMBL681749	Binding affinity towards glucocorticoid receptor (GR) by displacing [3H]dexamethasone	B	BAO_0000357	single protein format	None	None	None	None	None	CHEMBL2034	Glucocorticoid receptor	Homo sapiens	SINGLE PROTEIN	CHEMBL1134311	1	Scientific Literature	J. Med. Chem.	2001	None
CHEMBL141344		0	335.45	1	5.81	26	CCC1Oc2cccc(OC)c2-c2ccc3c(c21)C(C)=CC(C)(C)N3	Activity	'='	78.0	%				UO_0000187					False	CHEMBL694625	Efficacy relative to maximal response produced by Dex for E-selectin repression.	F	BAO_0000019	assay format	None	None	None	None	None	CHEMBL2034	Glucocorticoid receptor	Homo sapiens	SINGLE PROTEIN	CHEMBL1134311	1	Scientific Literature	J. Med. Chem.	2001	None
CHEMBL294112		0	409.46	0	3.99	13b	COC(=O)c1cccc2c1-c1ccc(NS(C)(=O)=O)cc1C(c1ccccc1)O2	IC50						Not Determined						False	CHEMBL683499	Effect on functional cellular GR-antagonism (GRAF) in human Glucocorticoid receptor (GR) expressing cells; ND means Not determined	F	BAO_0000019	assay format	Homo sapiens	None	None	None	None	CHEMBL2034	Glucocorticoid receptor	Homo sapiens	SINGLE PROTEIN	CHEMBL1147539	1	Scientific Literature	Bioorg. Med. Chem. Lett.	2004	None
CHEMBL231414		0	473.66	1	5.42	6e	CN(C)c1ccc([C@H]2C[C@@]3(C)[C@@H](CC[C@@]3(O)C#CC(C)(C)C)[C@@H]3OCC4=CC(=O)CCC4=C32)cc1	IC50	'='	166.9	nM	6.78			UO_0000065					False	CHEMBL906304	Antagonist activity at glucocorticoid receptor in human A549 cells assessed as inhibition of corticoid-induced GRE-linked luciferase reporter gene activity	F	BAO_0000219	cell-based format	Homo sapiens	None	None	A549	None	CHEMBL2034	Glucocorticoid receptor	Homo sapiens	SINGLE PROTEIN	CHEMBL1144574	1	Scientific Literature	Bioorg. Med. Chem. Lett.	2007	CHEMBL3307651
CHEMBL236202		0	414.48	1	5.85	24	C[C@]12Cc3cnn(-c4ccc(F)cc4)c3C=C1CC[C@@H]2[C@@H](O)c1coc2ccccc12	EC50	'='	39.0	nM	7.41			UO_0000065	17.88	0.33	1.56	14.47	False	CHEMBL894574	Activity at human glucocorticoid receptor in C2C12 cells assessed as mouse glutamine synthetase activity	B	BAO_0000219	cell-based format	Homo sapiens	None	None	C2C12	None	CHEMBL2034	Glucocorticoid receptor	Homo sapiens	SINGLE PROTEIN	CHEMBL1148027	1	Scientific Literature	Bioorg. Med. Chem. Lett.	2007	CHEMBL3308003
CHEMBL233588		0	430.55	1	6.32	19	C[C@]12Cc3cnn(-c4ccc(F)cc4)c3C=C1CC[C@@H]2[C@H](O)c1csc2ccccc12	EC50	'='	14.0	nM	7.85			UO_0000065	18.24	0.35	1.53	20.64	False	CHEMBL894572	Activity at human glucocorticoid receptor in C57BI/6 mouse peritoneal exudate cells assessed as repression of mouse IL6	B	BAO_0000019	assay format	Homo sapiens	None	None	None	None	CHEMBL2034	Glucocorticoid receptor	Homo sapiens	SINGLE PROTEIN	CHEMBL1148027	1	Scientific Literature	Bioorg. Med. Chem. Lett.	2007	None
CHEMBL393194		0	380.49	1	5.16	11	C[C@]12Cc3cnn(-c4ccc(F)cc4)c3C=C1CC[C@@H]2[C@@H](O)c1ccsc1	Activity	'='	44.0	%				UO_0000187					False	CHEMBL894573	Activity at human glucocorticoid receptor in C57BI/6 mouse peritoneal exudate cells assessed as repression of mouse IL6 relative to Dexamethasone	B	BAO_0000019	assay format	Homo sapiens	None	None	None	None	CHEMBL2034	Glucocorticoid receptor	Homo sapiens	SINGLE PROTEIN	CHEMBL1148027	1	Scientific Literature	Bioorg. Med. Chem. Lett.	2007	None
CHEMBL411825		0	380.49	1	5.16	12	C[C@]12Cc3cnn(-c4ccc(F)cc4)c3C=C1CC[C@@H]2[C@H](O)c1ccsc1	EC50						Not Determined						False	CHEMBL894574	Activity at human glucocorticoid receptor in C2C12 cells assessed as mouse glutamine synthetase activity	B	BAO_0000219	cell-based format	Homo sapiens	None	None	C2C12	None	CHEMBL2034	Glucocorticoid receptor	Homo sapiens	SINGLE PROTEIN	CHEMBL1148027	1	Scientific Literature	Bioorg. Med. Chem. Lett.	2007	CHEMBL3308003
CHEMBL384467	DEXAMETHASONE	4	392.47	0	1.90	3	C[C@@H]1C[C@H]2[C@@H]3CCC4=CC(=O)C=C[C@]4(C)[C@@]3(F)[C@@H](O)C[C@]2(C)[C@@]1(O)C(=O)CO	IC50	'='	12.59	nM	7.90			UO_0000065	20.13	0.39	6.00	8.33	True	CHEMBL1670637	Displacement of fluorescent-labelled Dexamethasone from glucocorticoid receptor	B	BAO_0000357	single protein format	None	None	None	None	None	CHEMBL2034	Glucocorticoid receptor	Homo sapiens	SINGLE PROTEIN	CHEMBL1667843	1	Scientific Literature	Bioorg. Med. Chem. Lett.	2011	None
CHEMBL1668078		0	517.70	2	5.61	14h	Cc1cc(C)c(S(=O)(=O)N[C@@H](C)CNc2cc(C)cc3c2cnn3-c2cccc(NC3CC3)c2)c(C)c1	IC50	'='	7.943	nM	8.10			UO_0000065	15.65	0.30	2.49	9.20	False	CHEMBL1670637	Displacement of fluorescent-labelled Dexamethasone from glucocorticoid receptor	B	BAO_0000357	single protein format	None	None	None	None	None	CHEMBL2034	Glucocorticoid receptor	Homo sapiens	SINGLE PROTEIN	CHEMBL1667843	1	Scientific Literature	Bioorg. Med. Chem. Lett.	2011	None
CHEMBL1668082		0	575.78	2	5.25	14l2, isomer 2	Cc1cc(C)c(S(=O)(=O)N[C@@H](C)CNc2cc(C)cc3c2cnn3-c2cccc(N3CCCC(CO)C3)c2)c(C)c1	IC50	'='	25.12	nM	7.60			UO_0000065	13.20	0.25	2.35	7.64	False	CHEMBL1670637	Displacement of fluorescent-labelled Dexamethasone from glucocorticoid receptor	B	BAO_0000357	single protein format	None	None	None	None	None	CHEMBL2034	Glucocorticoid receptor	Homo sapiens	SINGLE PROTEIN	CHEMBL1667843	1	Scientific Literature	Bioorg. Med. Chem. Lett.	2011	None
CHEMBL1668088		0	498.61	0	1.82	20b	Cc1cc(NC[C@H](C)NS(=O)(=O)C2CC2)c2cnn(-c3cccc(C(=O)N[C@@H](C)C(N)=O)c3)c2c1	IC50	'='	39.81	nM	7.40			UO_0000065	14.84	0.29	5.58	4.99	False	CHEMBL1670637	Displacement of fluorescent-labelled Dexamethasone from glucocorticoid receptor	B	BAO_0000357	single protein format	None	None	None	None	None	CHEMBL2034	Glucocorticoid receptor	Homo sapiens	SINGLE PROTEIN	CHEMBL1667843	1	Scientific Literature	Bioorg. Med. Chem. Lett.	2011	None
CHEMBL1668082		0	575.78	2	5.25	14l2, isomer 2	Cc1cc(C)c(S(=O)(=O)N[C@@H](C)CNc2cc(C)cc3c2cnn3-c2cccc(N3CCCC(CO)C3)c2)c(C)c1	IC50	'='	19.95	nM	7.70			UO_0000065					False	CHEMBL1670638	Agonist activity at glucocorticoid receptor in human A549 cells by NF-kappaB transrepression assay	F	BAO_0000219	cell-based format	Homo sapiens	None	None	A549	None	CHEMBL2034	Glucocorticoid receptor	Homo sapiens	SINGLE PROTEIN	CHEMBL1667843	1	Scientific Literature	Bioorg. Med. Chem. Lett.	2011	CHEMBL3307651
CHEMBL1668084		0	471.63	0	3.60	19b	CCCS(=O)(=O)N[C@@H](C)CNc1cc(C)cc2c1cnn2-c1cccc(C(=O)NC(C)C)c1	IC50	'='	79.43	nM	7.10			UO_0000065					False	CHEMBL1670640	Agonist activity at GR in human A549 cells transfected with luciferase gene linked to MMTV promoter assessed as luciferase transactivation activity	F	BAO_0000219	cell-based format	Homo sapiens	None	None	A549	None	CHEMBL2034	Glucocorticoid receptor	Homo sapiens	SINGLE PROTEIN	CHEMBL1667843	1	Scientific Literature	Bioorg. Med. Chem. Lett.	2011	CHEMBL3307651
CHEMBL1668064		0	480.61	1	5.18	12a	Cc1cc(C)c(S(=O)(=O)N[C@@H](C)CNc2cc(C)cc3c2cnn3-c2ccc(F)cc2)c(C)c1	Activity	'='	96.0	%				UO_0000187					False	CHEMBL1670641	Agonist activity at GR in human A549 cells transfected with luciferase gene linked to MMTV promoter assessed as luciferase transactivation activity relative to Dexamethasone	F	BAO_0000219	cell-based format	Homo sapiens	None	None	A549	None	CHEMBL2034	Glucocorticoid receptor	Homo sapiens	SINGLE PROTEIN	CHEMBL1667843	1	Scientific Literature	Bioorg. Med. Chem. Lett.	2011	CHEMBL3307651
CHEMBL1668078		0	517.70	2	5.61	14h	Cc1cc(C)c(S(=O)(=O)N[C@@H](C)CNc2cc(C)cc3c2cnn3-c2cccc(NC3CC3)c2)c(C)c1	Activity	'='	127.0	%				UO_0000187					False	CHEMBL1670641	Agonist activity at GR in human A549 cells transfected with luciferase gene linked to MMTV promoter assessed as luciferase transactivation activity relative to Dexamethasone	F	BAO_0000219	cell-based format	Homo sapiens	None	None	A549	None	CHEMBL2034	Glucocorticoid receptor	Homo sapiens	SINGLE PROTEIN	CHEMBL1667843	1	Scientific Literature	Bioorg. Med. Chem. Lett.	2011	CHEMBL3307651
CHEMBL1668082		0	575.78	2	5.25	14l2, isomer 2	Cc1cc(C)c(S(=O)(=O)N[C@@H](C)CNc2cc(C)cc3c2cnn3-c2cccc(N3CCCC(CO)C3)c2)c(C)c1	Activity	'='	37.0	%				UO_0000187					False	CHEMBL1670641	Agonist activity at GR in human A549 cells transfected with luciferase gene linked to MMTV promoter assessed as luciferase transactivation activity relative to Dexamethasone	F	BAO_0000219	cell-based format	Homo sapiens	None	None	A549	None	CHEMBL2034	Glucocorticoid receptor	Homo sapiens	SINGLE PROTEIN	CHEMBL1667843	1	Scientific Literature	Bioorg. Med. Chem. Lett.	2011	CHEMBL3307651
CHEMBL1668081		0	548.71	1	4.32	14k	Cc1cc(C)c(S(=O)(=O)N[C@@H](C)CNc2cc(C)cc3c2cnn3-c2cccc(N[C@@H](C)C(N)=O)c2)c(C)c1	Activity	'='	125.0	%				UO_0000187					False	CHEMBL1670641	Agonist activity at GR in human A549 cells transfected with luciferase gene linked to MMTV promoter assessed as luciferase transactivation activity relative to Dexamethasone	F	BAO_0000219	cell-based format	Homo sapiens	None	None	A549	None	CHEMBL2034	Glucocorticoid receptor	Homo sapiens	SINGLE PROTEIN	CHEMBL1667843	1	Scientific Literature	Bioorg. Med. Chem. Lett.	2011	CHEMBL3307651
CHEMBL384467	DEXAMETHASONE	4	392.47	0	1.90	Dexamethasone	C[C@@H]1C[C@H]2[C@@H]3CCC4=CC(=O)C=C[C@]4(C)[C@@]3(F)[C@@H](O)C[C@]2(C)[C@@]1(O)C(=O)CO	Activity	'='	100.0	%				UO_0000187					False	CHEMBL1111991	Agonist activity at glucocorticoid receptor in human fibroblast assessed as inhibition of IL-1-beta-induced IL6 production at 100 nM treated 1 hr before IL1-beta challenge measured after 24 hrs by transrepression assay	F	BAO_0000019	assay format	Homo sapiens	None	None	None	None	CHEMBL2034	Glucocorticoid receptor	Homo sapiens	SINGLE PROTEIN	CHEMBL1157802	1	Scientific Literature	Bioorg. Med. Chem. Lett.	2010	None
CHEMBL384467	DEXAMETHASONE	4	392.47	0	1.90	Dexamethasone	C[C@@H]1C[C@H]2[C@@H]3CCC4=CC(=O)C=C[C@]4(C)[C@@]3(F)[C@@H](O)C[C@]2(C)[C@@]1(O)C(=O)CO	Activity	'='	50.0	%				UO_0000187					False	CHEMBL1111992	Agonist activity at glucocorticoid receptor in human fibroblast assessed as inhibition of IL-1-beta-induced IL6 production at 2 nM treated 1 hr before IL1-beta challenge measured after 24 hrs by transrepression assay	F	BAO_0000019	assay format	Homo sapiens	None	None	None	None	CHEMBL2034	Glucocorticoid receptor	Homo sapiens	SINGLE PROTEIN	CHEMBL1157802	1	Scientific Literature	Bioorg. Med. Chem. Lett.	2010	None
CHEMBL1668082		0	575.78	2	5.25	14l2, isomer 2	Cc1cc(C)c(S(=O)(=O)N[C@@H](C)CNc2cc(C)cc3c2cnn3-c2cccc(N3CCCC(CO)C3)c2)c(C)c1	IC50	'='	15.85	nM	7.80			UO_0000065	13.55	0.26	2.55	7.84	False	CHEMBL1670637	Displacement of fluorescent-labelled Dexamethasone from glucocorticoid receptor	B	BAO_0000357	single protein format	None	None	None	None	None	CHEMBL2034	Glucocorticoid receptor	Homo sapiens	SINGLE PROTEIN	CHEMBL1667843	1	Scientific Literature	Bioorg. Med. Chem. Lett.	2011	None
CHEMBL1668065		0	480.61	1	5.18	12b	Cc1cc(C)c(S(=O)(=O)NC[C@@H](C)Nc2cc(C)cc3c2cnn3-c2ccc(F)cc2)c(C)c1	IC50	'='	6.31	nM	8.20			UO_0000065					False	CHEMBL1670638	Agonist activity at glucocorticoid receptor in human A549 cells by NF-kappaB transrepression assay	F	BAO_0000219	cell-based format	Homo sapiens	None	None	A549	None	CHEMBL2034	Glucocorticoid receptor	Homo sapiens	SINGLE PROTEIN	CHEMBL1667843	1	Scientific Literature	Bioorg. Med. Chem. Lett.	2011	CHEMBL3307651
CHEMBL1668067		0	492.65	1	5.05	12d	COc1ccc(-n2ncc3c(NC[C@H](C)NS(=O)(=O)c4c(C)cc(C)cc4C)cc(C)cc32)cc1	Activity	'='	88.0	%				UO_0000187					False	CHEMBL1670639	Agonist activity at glucocorticoid receptor in human A549 cells by NFkappaB transrepression assay relative to Dexamethasone	F	BAO_0000219	cell-based format	Homo sapiens	None	None	A549	None	CHEMBL2034	Glucocorticoid receptor	Homo sapiens	SINGLE PROTEIN	CHEMBL1667843	1	Scientific Literature	Bioorg. Med. Chem. Lett.	2011	CHEMBL3307651
CHEMBL1668077		0	519.72	2	5.86	14g	Cc1cc(C)c(S(=O)(=O)N[C@@H](C)CNc2cc(C)cc3c2cnn3-c2cccc(NC(C)C)c2)c(C)c1	Activity	'='	97.0	%				UO_0000187					False	CHEMBL1670639	Agonist activity at glucocorticoid receptor in human A549 cells by NFkappaB transrepression assay relative to Dexamethasone	F	BAO_0000219	cell-based format	Homo sapiens	None	None	A549	None	CHEMBL2034	Glucocorticoid receptor	Homo sapiens	SINGLE PROTEIN	CHEMBL1667843	1	Scientific Literature	Bioorg. Med. Chem. Lett.	2011	CHEMBL3307651
CHEMBL1668084		0	471.63	0	3.60	19b	CCCS(=O)(=O)N[C@@H](C)CNc1cc(C)cc2c1cnn2-c1cccc(C(=O)NC(C)C)c1	Activity	'='	87.0	%				UO_0000187					False	CHEMBL1670639	Agonist activity at glucocorticoid receptor in human A549 cells by NFkappaB transrepression assay relative to Dexamethasone	F	BAO_0000219	cell-based format	Homo sapiens	None	None	A549	None	CHEMBL2034	Glucocorticoid receptor	Homo sapiens	SINGLE PROTEIN	CHEMBL1667843	1	Scientific Literature	Bioorg. Med. Chem. Lett.	2011	CHEMBL3307651
CHEMBL1668086		0	469.61	0	3.35	19d	Cc1cc(NC[C@H](C)NS(=O)(=O)C2CC2)c2cnn(-c3cccc(C(=O)NC(C)C)c3)c2c1	IC50	'='	12.59	nM	7.90			UO_0000065					False	CHEMBL1670640	Agonist activity at GR in human A549 cells transfected with luciferase gene linked to MMTV promoter assessed as luciferase transactivation activity	F	BAO_0000219	cell-based format	Homo sapiens	None	None	A549	None	CHEMBL2034	Glucocorticoid receptor	Homo sapiens	SINGLE PROTEIN	CHEMBL1667843	1	Scientific Literature	Bioorg. Med. Chem. Lett.	2011	CHEMBL3307651
CHEMBL1668063		0	569.39	2	6.34	7	CCN(C[C@](O)(CNc1cccc2c1cnn2-c1ccc(F)cc1)C(F)(F)F)C(=O)c1c(Cl)cccc1Cl	Activity	'='	122.0	%				UO_0000187					False	CHEMBL1670641	Agonist activity at GR in human A549 cells transfected with luciferase gene linked to MMTV promoter assessed as luciferase transactivation activity relative to Dexamethasone	F	BAO_0000219	cell-based format	Homo sapiens	None	None	A549	None	CHEMBL2034	Glucocorticoid receptor	Homo sapiens	SINGLE PROTEIN	CHEMBL1667843	1	Scientific Literature	Bioorg. Med. Chem. Lett.	2011	CHEMBL3307651
CHEMBL417729		0	339.27	1	5.09	16	C=C1CCCC(C)(C)[C@H]1Cc1cc(OC)c(Br)cc1O	Activity						Dose-dependent effect						False	CHEMBL1106116	Displacement of [3H]DEX from human glucocorticoid receptor	B	BAO_0000357	single protein format	Homo sapiens	None	None	None	None	CHEMBL2034	Glucocorticoid receptor	Homo sapiens	SINGLE PROTEIN	CHEMBL1156190	1	Scientific Literature	J. Med. Chem.	2010	None
CHEMBL1093986		0	423.31	1	5.93	22, MDG199	COc1c(Br)cc2ccccc2c1-c1c(OC)c(CO)cc2ccccc12	Activity	'='	50.0	%				UO_0000187					False	CHEMBL1106117	Displacement of fluoromone from human glucocorticoid receptor LBD at 10 uM assessed as reduction of maximum polarization by fluorescence polarization assay relative to control	B	BAO_0000357	single protein format	Homo sapiens	None	None	None	None	CHEMBL2034	Glucocorticoid receptor	Homo sapiens	SINGLE PROTEIN	CHEMBL1156190	1	Scientific Literature	J. Med. Chem.	2010	None
CHEMBL384467	DEXAMETHASONE	4	392.47	0	1.90	10, DEX	C[C@@H]1C[C@H]2[C@@H]3CCC4=CC(=O)C=C[C@]4(C)[C@@]3(F)[C@@H](O)C[C@]2(C)[C@@]1(O)C(=O)CO	IC50	'='	11.4	nM	7.94			UO_0000065	20.24	0.39	6.04	8.38	False	CHEMBL1106115	Displacement of fluoromone from human glucocorticoid receptor LBD assessed as reduction of maximum polarization by fluorescence polarization assay relative to control	B	BAO_0000357	single protein format	Homo sapiens	None	None	None	None	CHEMBL2034	Glucocorticoid receptor	Homo sapiens	SINGLE PROTEIN	CHEMBL1156190	1	Scientific Literature	J. Med. Chem.	2010	None
CHEMBL472800		0	360.48	1	5.08	4	Cc1csc(NC(=O)C2(C)CC3c4ccccc4C2c2ccccc23)n1	EC50	'>'	5000.0	nM				UO_0000065					False	CHEMBL1019341	Transrepression activity at GR in PMA-stimulated human A549 cells assessed as inhibition of AP1 response element-induced luciferase reporter gene activity	B	BAO_0000219	cell-based format	Homo sapiens	None	None	A549	None	CHEMBL2034	Glucocorticoid receptor	Homo sapiens	SINGLE PROTEIN	CHEMBL1138590	1	Scientific Literature	Bioorg. Med. Chem. Lett.	2009	CHEMBL3307651
CHEMBL1094209		0	421.78	1	5.01	24, (-)-Enantiomer	OC(c1ccnc(Cl)c1)(c1ccc2c(cnn2-c2ccc(F)cc2)c1)C(F)(F)F	IC50	'='	14.0	nM	7.85			UO_0000065	18.62	0.37	2.84	15.42	False	CHEMBL1114665	Binding affinity to human glucocorticoid receptor by fluorescence polarization competitive binding assay	B	BAO_0000357	single protein format	Homo sapiens	None	None	None	None	CHEMBL2034	Glucocorticoid receptor	Homo sapiens	SINGLE PROTEIN	CHEMBL1157802	1	Scientific Literature	Bioorg. Med. Chem. Lett.	2010	None
CHEMBL1094208	1-(2,3-DICHLOROPHENYL)-2,2,2-TRIFLUORO-1-(1-(4-FLUOROPHENYL)-1H-INDAZOL-5-YL)ETHANOL (ENANTIOMERIC MIX)	0	455.24	1	6.27	28, (+)-Enantiomer	OC(c1ccc2c(cnn2-c2ccc(F)cc2)c1)(c1cccc(Cl)c1Cl)C(F)(F)F	EC50	'='	19.0	nM	7.72			UO_0000065					False	CHEMBL1114666	Agonist activity at glucocorticoid receptor in human fibroblast assessed as inhibition of IL-1-beta-induced IL6 production treated 1 hr before IL1-beta challenge measured after 24 hrs by transrepression assay	F	BAO_0000019	assay format	Homo sapiens	None	None	None	None	CHEMBL2034	Glucocorticoid receptor	Homo sapiens	SINGLE PROTEIN	CHEMBL1157802	1	Scientific Literature	Bioorg. Med. Chem. Lett.	2010	None
CHEMBL1083783		0	511.50	2	6.65	20d	O=S(=O)(Nc1ccc(-c2ccc3c(cnn3-c3ccc(F)cc3)c2)c(C(F)(F)F)c1)c1ccccc1	IC50	'='	1584.89	nM	5.80			UO_0000065					False	CHEMBL1119511	Antagonist activity at GR in human A549 cells transfected with luciferase gene linked to MMTV promoter assessed as inhibition of dexamethasone-induced luciferase transactivation activity after 24 hrs	F	BAO_0000219	cell-based format	Homo sapiens	None	None	A549	None	CHEMBL2034	Glucocorticoid receptor	Homo sapiens	SINGLE PROTEIN	CHEMBL1155531	1	Scientific Literature	J. Med. Chem.	2010	CHEMBL3307651
CHEMBL203240		0	366.49	1	5.77	34	C=CCSCC1=CC(C)(C)Nc2ccc(-c3ccccc3[N+](=O)[O-])cc21	IC50	'>'	2000.0	nM				UO_0000065					False	CHEMBL864387	Binding affinity to human GR	B	BAO_0000357	single protein format	Homo sapiens	None	None	None	None	CHEMBL2034	Glucocorticoid receptor	Homo sapiens	SINGLE PROTEIN	CHEMBL1139667	1	Scientific Literature	Bioorg. Med. Chem. Lett.	2006	None
CHEMBL202897		0	335.45	1	5.15	15	C=CCOCC1=CC(C)(C)Nc2ccc(-c3ccccc3OC)cc21	IC50	'>'	2000.0	nM				UO_0000065					True	CHEMBL864387	Binding affinity to human GR	B	BAO_0000357	single protein format	Homo sapiens	None	None	None	None	CHEMBL2034	Glucocorticoid receptor	Homo sapiens	SINGLE PROTEIN	CHEMBL1139667	1	Scientific Literature	Bioorg. Med. Chem. Lett.	2006	None
CHEMBL203885		0	351.52	1	5.87	16	C=CCSCC1=CC(C)(C)Nc2ccc(-c3ccccc3OC)cc21	IC50	'='	360.0	nM	6.44			UO_0000065	18.33	0.35	0.57	30.31	True	CHEMBL864387	Binding affinity to human GR	B	BAO_0000357	single protein format	Homo sapiens	None	None	None	None	CHEMBL2034	Glucocorticoid receptor	Homo sapiens	SINGLE PROTEIN	CHEMBL1139667	1	Scientific Literature	Bioorg. Med. Chem. Lett.	2006	None
CHEMBL380646		0	436.02	1	7.28	45	CC1(C)C=C(CSCCc2ccccc2)c2cc(-c3cccc(O)c3Cl)ccc2N1	IC50	'='	260.0	nM	6.58			UO_0000065					False	CHEMBL864392	Inhibition of Dexamethasone induced GR transactivation of MMTV luciferase in HeLa cells	F	BAO_0000219	cell-based format	Homo sapiens	None	None	HeLa	None	CHEMBL2034	Glucocorticoid receptor	Homo sapiens	SINGLE PROTEIN	CHEMBL1139667	1	Scientific Literature	Bioorg. Med. Chem. Lett.	2006	CHEMBL3308376
CHEMBL1094526		0	420.79	1	5.62	16	OC(c1cccc(Cl)c1)(c1ccc2c(cnn2-c2ccc(F)cc2)c1)C(F)(F)F	IC50	'='	72.0	nM	7.14			UO_0000065	16.97	0.34	1.52	18.77	False	CHEMBL1114665	Binding affinity to human glucocorticoid receptor by fluorescence polarization competitive binding assay	B	BAO_0000357	single protein format	Homo sapiens	None	None	None	None	CHEMBL2034	Glucocorticoid receptor	Homo sapiens	SINGLE PROTEIN	CHEMBL1157802	1	Scientific Literature	Bioorg. Med. Chem. Lett.	2010	None
CHEMBL383521		0	365.54	1	6.26	32	C=CCSCC1=CC(C)(C)Nc2ccc(-c3ccccc3OCC)cc21	IC50	'>'	2000.0	nM				UO_0000065					False	CHEMBL864387	Binding affinity to human GR	B	BAO_0000357	single protein format	Homo sapiens	None	None	None	None	CHEMBL2034	Glucocorticoid receptor	Homo sapiens	SINGLE PROTEIN	CHEMBL1139667	1	Scientific Literature	Bioorg. Med. Chem. Lett.	2006	None
CHEMBL327757		0	443.54	1	6.43	14	COCOc1cccc(C2Oc3cccc(OC)c3-c3ccc4c(c32)C(C)=CC(C)(C)N4)c1	IC50	'='	28.0	nM	7.55			UO_0000065					False	CHEMBL685249	Transcriptional activation in CV-1 cells expressing glucocorticoid receptor	F	BAO_0000219	cell-based format	Homo sapiens	None	None	CV-1	None	CHEMBL2034	Glucocorticoid receptor	Homo sapiens	SINGLE PROTEIN	CHEMBL1134574	1	Scientific Literature	J. Med. Chem.	2001	CHEMBL3308033
CHEMBL1093772		0	417.22	0	4.71	6	CCn1ncc2c(Cl)c(C(=O)NCc3ccc(Cl)c(C(F)(F)F)c3)cnc21	IC50	'='	63.1	nM	7.20			UO_0000065					False	CHEMBL1112536	Antagonist activity at glucocorticoid receptor expressed in human A549 cells assessed as inhibition of cortisol-induced renilla luciferase transactivation activity	F	BAO_0000219	cell-based format	None	None	None	A549	None	CHEMBL2034	Glucocorticoid receptor	Homo sapiens	SINGLE PROTEIN	CHEMBL1156299	1	Scientific Literature	Bioorg. Med. Chem. Lett.	2010	CHEMBL3307651
CHEMBL1091054		0	486.96	1	5.04	25	Cc1noc(C)c1-c1ccc(CNC(=O)c2cnc3c(c(C)nn3Cc3ccccn3)c2Cl)cc1	IC50	'='	251.19	nM	6.60			UO_0000065					False	CHEMBL1112536	Antagonist activity at glucocorticoid receptor expressed in human A549 cells assessed as inhibition of cortisol-induced renilla luciferase transactivation activity	F	BAO_0000219	cell-based format	None	None	None	A549	None	CHEMBL2034	Glucocorticoid receptor	Homo sapiens	SINGLE PROTEIN	CHEMBL1156299	1	Scientific Literature	Bioorg. Med. Chem. Lett.	2010	CHEMBL3307651
CHEMBL1091066		0	485.98	1	5.89	29	Cc1ccccc1-n1nc(C)c2c(Cl)c(C(=O)NCc3ccc(-c4c(C)noc4C)cc3)cnc21	IC50	'='	794.33	nM	6.10			UO_0000065					False	CHEMBL1112536	Antagonist activity at glucocorticoid receptor expressed in human A549 cells assessed as inhibition of cortisol-induced renilla luciferase transactivation activity	F	BAO_0000219	cell-based format	None	None	None	A549	None	CHEMBL2034	Glucocorticoid receptor	Homo sapiens	SINGLE PROTEIN	CHEMBL1156299	1	Scientific Literature	Bioorg. Med. Chem. Lett.	2010	CHEMBL3307651
CHEMBL1086311		0	313.34	0	4.70	13e	N#Cc1ccccc1-c1ccc2c(cnn2-c2ccc(F)cc2)c1	IC50	'='	398.11	nM	6.40			UO_0000065	20.43	0.36	1.70	15.38	False	CHEMBL1119507	Displacement of fluorescent-labeled Dexamethasone from GR by fluorescent polarization assay	B	BAO_0000357	single protein format	None	None	None	None	None	CHEMBL2034	Glucocorticoid receptor	Homo sapiens	SINGLE PROTEIN	CHEMBL1155531	1	Scientific Literature	J. Med. Chem.	2010	None
CHEMBL1083784		0	567.61	2	7.95	20e	CC(C)(C)c1ccc(S(=O)(=O)Nc2ccc(-c3ccc4c(cnn4-c4ccc(F)cc4)c3)c(C(F)(F)F)c2)cc1	Activity	'='	58.0	%				UO_0000187					False	CHEMBL1119512	Antagonist activity at GR in human A549 cells transfected with luciferase gene linked to MMTV promoter assessed as inhibition of dexamethasone-induced luciferase transactivation activity after 24 hrs relative to RU486	F	BAO_0000219	cell-based format	Homo sapiens	None	None	A549	None	CHEMBL2034	Glucocorticoid receptor	Homo sapiens	SINGLE PROTEIN	CHEMBL1155531	1	Scientific Literature	J. Med. Chem.	2010	CHEMBL3307651
CHEMBL304877		0	450.34	1	5.52	19j	COc1cccc2c1-c1ccc(NS(C)(=O)=O)cc1C(c1ccc(Cl)c(Cl)c1)O2	IC50	'='	3.0	nM	8.52			UO_0000065	18.93	0.40	3.00	13.19	False	CHEMBL682527	Displacement of [3H]dexamethasone from human Glucocorticoid receptor (GR); Value ranges from 3-4 nM	B	BAO_0000357	single protein format	Homo sapiens	None	None	None	None	CHEMBL2034	Glucocorticoid receptor	Homo sapiens	SINGLE PROTEIN	CHEMBL1147539	1	Scientific Literature	Bioorg. Med. Chem. Lett.	2004	None
CHEMBL1082780		0	517.53	2	6.71	23f	O=S(=O)(Nc1ccc(-c2ccc3c(cnn3-c3ccc(F)cc3)c2)c(C(F)(F)F)c1)c1ccsc1	IC50	'='	100.0	nM	7.00			UO_0000065	13.53	0.27	0.29	10.94	False	CHEMBL1119508	Activity at GR in human A549 cells by NF-kappaB transrepression assay	B	BAO_0000219	cell-based format	Homo sapiens	None	None	A549	None	CHEMBL2034	Glucocorticoid receptor	Homo sapiens	SINGLE PROTEIN	CHEMBL1155531	1	Scientific Literature	J. Med. Chem.	2010	CHEMBL3307651
CHEMBL311236		0	364.49	0	4.99	11	C=C/C=C1\C[C@@]2(C)C(CC[C@@]23CCC(=O)O3)C2CCC3=CC(=O)CCC3=C12	RBA	'='	2.0	%				UO_0000187					False	CHEMBL685134	Displacement of [3H]dexamethasone from Glucocorticoid receptor of rabbit kidney	B	BAO_0000357	single protein format	Oryctolagus cuniculus	None	None	None	None	CHEMBL2034	Glucocorticoid receptor	Homo sapiens	SINGLE PROTEIN	CHEMBL1126937	1	Scientific Literature	J. Med. Chem.	1993	None
CHEMBL303081		0	569.77	2	5.84	10c	CN(C)c1ccc([C@H]2C[C@@]3(C)C(CC[C@@]3(O)C#Cc3ccc(S(C)(=O)=O)cc3)C3CCC4=CC(=O)CCC4=C32)cc1	Affinity	'='	87.0	%				UO_0000187					False	CHEMBL683922	Relative binding affinity for human glucocorticoid receptor in IM-9 cell cytosols compared to Dexamethasone	B	BAO_0000219	cell-based format	Homo sapiens	None	None	IM-9	None	CHEMBL2034	Glucocorticoid receptor	Homo sapiens	SINGLE PROTEIN	CHEMBL1130518	1	Scientific Literature	Bioorg. Med. Chem. Lett.	1997	CHEMBL3307412
CHEMBL343306		0	305.74	0	4.94	4j	CC1(C)OC(=O)Nc2ccc(-c3ccc(F)c(Cl)c3)cc21	IC50	'='	2581.0	nM	5.59			UO_0000065					False	CHEMBL683494	Antagonist activity against the Glucocorticoid Receptor (GR)	F	BAO_0000019	assay format	None	None	None	None	None	CHEMBL2034	Glucocorticoid receptor	Homo sapiens	SINGLE PROTEIN	CHEMBL1135816	1	Scientific Literature	J. Med. Chem.	2002	None
CHEMBL515671		0	405.54	0	4.09	31	CC#C[C@]1(O)C[C@H]2CCc3cc(OCc4cccnc4C)ccc3[C@]2(CC)C[C@@H]1O	IC50	'='	15.0	nM	7.82			UO_0000065	19.29	0.36	3.73	12.50	False	CHEMBL1022149	Transrepression activity at GR in human SW1353 cells assessed as inhibition of IL1-stimulated MMP13 production after 24 hrs by whole cell ELISA	B	BAO_0000219	cell-based format	Homo sapiens	None	None	SW1353	None	CHEMBL2034	Glucocorticoid receptor	Homo sapiens	SINGLE PROTEIN	CHEMBL1152783	1	Scientific Literature	J. Med. Chem.	2009	CHEMBL3307462
CHEMBL457035		0	375.51	0	4.81	23	CC#C[C@@]1(O)CC[C@@]2(CC)c3ccc(OCc4ccncc4)cc3CC[C@@H]2C1	IC50	'='	3.0	nM	8.52			UO_0000065	22.70	0.42	3.71	20.12	False	CHEMBL1022144	Binding affinity to human glucocorticoid receptor	B	BAO_0000357	single protein format	Homo sapiens	None	None	None	None	CHEMBL2034	Glucocorticoid receptor	Homo sapiens	SINGLE PROTEIN	CHEMBL1152783	1	Scientific Literature	J. Med. Chem.	2009	None
CHEMBL1276308	MIFEPRISTONE	4	429.60	1	5.41	1	CC#C[C@]1(O)CC[C@H]2[C@@H]3CCC4=CC(=O)CCC4=C3[C@@H](c3ccc(N(C)C)cc3)C[C@@]21C	Potency	'='	0.8	nM		Outside typical range		UO_0000065					False	CHEMBL684510	Antagonist activity against Glucocorticoid receptor	F	BAO_0000019	assay format	Homo sapiens	None	None	None	None	CHEMBL2034	Glucocorticoid receptor	Homo sapiens	SINGLE PROTEIN	CHEMBL1131082	1	Scientific Literature	J. Med. Chem.	1998	None
CHEMBL68083		0	416.49	0	4.85	61	Cc1c(NS(C)(=O)=O)cccc1N(Cc1ccccc1)Cc1ccc(F)cc1F	IC50	'='	15.0	nM	7.82			UO_0000065	18.79	0.37	2.97	15.83	False	CHEMBL679612	Binding affinity against human Glucocorticoid receptor (GR) using [3H]dexamethasone as radioligand	B	BAO_0000357	single protein format	None	None	None	None	None	CHEMBL2034	Glucocorticoid receptor	Homo sapiens	SINGLE PROTEIN	CHEMBL1147558	1	Scientific Literature	Bioorg. Med. Chem. Lett.	2004	None
CHEMBL414318		0	893.22	2	7.99	21 a-Beta	C#C[C@]1(O)CC[C@H]2[C@@H]3CCC4=CC(=O)CCC4=C3[C@@H](c3ccc(N(C)CCOC4CC[C@]5(C)[C@H]6C[C@H](O)[C@@]7(C)[C@@H](CC[C@@H]7[C@H](C)CCC(=O)NCC(=O)O)[C@@H]6[C@H](O)C[C@@H]5C4)cc3)C[C@@]21C	Ki	'='	8.6	nM	8.07			UO_0000065					False	CHEMBL833648	Inhibition of glucocorticoid receptor dependent alkaline phosphatase activity	F	BAO_0000019	assay format	Homo sapiens	None	None	None	None	CHEMBL2034	Glucocorticoid receptor	Homo sapiens	SINGLE PROTEIN	CHEMBL1138676	1	Scientific Literature	J. Med. Chem.	2004	None
CHEMBL3138128		0	978.31	2	9.90	16	Cc1c(NS(C)(=O)=O)cccc1N(Cc1ccccc1)Cc1ccc(Oc2ccc(CCC(=O)NCCO[C@@H]3CC[C@]4(C)[C@@H](C[C@H](O)[C@H]5[C@@H]6CC[C@@H]([C@@H](C)CCC(=O)O)[C@]6(C)[C@H](O)C[C@@H]54)C3)cc2)cc1	IC50	'='	17.0	nM	7.77			UO_0000065	7.94	0.15	-2.13	4.45	False	CHEMBL829520	Inhibition of [3H]dexamethasone binding to human glucocorticoid receptor	B	BAO_0000357	single protein format	Homo sapiens	None	None	None	None	CHEMBL2034	Glucocorticoid receptor	Homo sapiens	SINGLE PROTEIN	CHEMBL1137149	1	Scientific Literature	Bioorg. Med. Chem. Lett.	2004	None
CHEMBL440251		0	850.19	2	8.86	18-Beta	C#C[C@]1(O)CC[C@H]2[C@@H]3CCC4=CC(=O)CCC4=C3[C@@H](c3ccc(N(C)CCC[C@H]4[C@H](O)CC[C@]5(C)[C@H]6C[C@H](O)[C@@]7(C)[C@@H](CC[C@@H]7[C@H](C)CCC(=O)O)[C@@H]6[C@H](O)C[C@H]45)cc3)C[C@@]21C	Ki	'='	340.0	nM	6.47			UO_0000065					False	CHEMBL838827	Inhibition of glucocorticoid receptor mediated tyrosine amino transferase activity	F	BAO_0000019	assay format	Homo sapiens	None	None	None	None	CHEMBL2034	Glucocorticoid receptor	Homo sapiens	SINGLE PROTEIN	CHEMBL1138676	1	Scientific Literature	J. Med. Chem.	2004	None
CHEMBL419633		0	380.51	0	4.57	1	Cc1c(NS(C)(=O)=O)cccc1N(Cc1ccccc1)Cc1ccccc1	IC50	'='	250.0	nM	6.60			UO_0000065					True	CHEMBL833998	Inhibition of glucocorticoid receptor Dexamethasone response	F	BAO_0000019	assay format	Homo sapiens	None	None	None	None	CHEMBL2034	Glucocorticoid receptor	Homo sapiens	SINGLE PROTEIN	CHEMBL1137096	1	Scientific Literature	Bioorg. Med. Chem. Lett.	2004	None
CHEMBL70381		0	432.95	1	5.37	2	Cc1c(NS(C)(=O)=O)cccc1N(Cc1ccccc1)Cc1ccc(Cl)cc1F	IC50	'='	210.0	nM	6.68			UO_0000065					True	CHEMBL833998	Inhibition of glucocorticoid receptor Dexamethasone response	F	BAO_0000019	assay format	Homo sapiens	None	None	None	None	CHEMBL2034	Glucocorticoid receptor	Homo sapiens	SINGLE PROTEIN	CHEMBL1137096	1	Scientific Literature	Bioorg. Med. Chem. Lett.	2004	None
CHEMBL439025		0	345.44	0	4.05	14, (+/-)	O=C1C=C2CCN(C(=O)c3ccccc3)CC2(Cc2ccccc2)CC1	Ki	'>'	10000.0	nM				UO_0000065					False	CHEMBL941996	Displacement of [3H]dexamethasone from human glucocorticoid receptor expressed in recombinant baculovirus	B	BAO_0000019	assay format	Homo sapiens	None	None	None	None	CHEMBL2034	Glucocorticoid receptor	Homo sapiens	SINGLE PROTEIN	CHEMBL1139829	1	Scientific Literature	Bioorg. Med. Chem. Lett.	2007	None
CHEMBL247051		0	437.61	0	4.90	37, (+/-)	CC(C)(C)c1ccc(S(=O)(=O)N2CCC3=CC(=O)CCC3(Cc3ccccc3)C2)cc1	Ki	'='	14.0	nM	7.85			UO_0000065	17.95	0.35	2.95	14.42	False	CHEMBL941996	Displacement of [3H]dexamethasone from human glucocorticoid receptor expressed in recombinant baculovirus	B	BAO_0000019	assay format	Homo sapiens	None	None	None	None	CHEMBL2034	Glucocorticoid receptor	Homo sapiens	SINGLE PROTEIN	CHEMBL1139829	1	Scientific Literature	Bioorg. Med. Chem. Lett.	2007	None
CHEMBL247418		0	426.49	0	3.51	27, (+/-)	O=C1C=C2CCN(S(=O)(=O)c3ccc([N+](=O)[O-])cc3)CC2(Cc2ccccc2)CC1	Ki	'='	1250.0	nM	5.90			UO_0000065	13.84	0.27	2.39	6.05	False	CHEMBL941996	Displacement of [3H]dexamethasone from human glucocorticoid receptor expressed in recombinant baculovirus	B	BAO_0000019	assay format	Homo sapiens	None	None	None	None	CHEMBL2034	Glucocorticoid receptor	Homo sapiens	SINGLE PROTEIN	CHEMBL1139829	1	Scientific Literature	Bioorg. Med. Chem. Lett.	2007	None
CHEMBL393265		0	396.51	0	3.57	19, (+/-)	O=C1C=C2CCN(S(=O)(=O)Nc3ccccc3)CC2(Cc2ccccc2)CC1	Ki	'='	1200.0	nM	5.92			UO_0000065	14.93	0.29	2.35	8.91	False	CHEMBL941996	Displacement of [3H]dexamethasone from human glucocorticoid receptor expressed in recombinant baculovirus	B	BAO_0000019	assay format	Homo sapiens	None	None	None	None	CHEMBL2034	Glucocorticoid receptor	Homo sapiens	SINGLE PROTEIN	CHEMBL1139829	1	Scientific Literature	Bioorg. Med. Chem. Lett.	2007	None
CHEMBL247231		0	361.49	0	4.42	22, (+/-)	COc1ccc(CN2CCC3=CC(=O)CCC3(Cc3ccccc3)C2)cc1	Ki	'='	2250.0	nM	5.65			UO_0000065	15.62	0.29	1.23	19.12	False	CHEMBL941996	Displacement of [3H]dexamethasone from human glucocorticoid receptor expressed in recombinant baculovirus	B	BAO_0000019	assay format	Homo sapiens	None	None	None	None	CHEMBL2034	Glucocorticoid receptor	Homo sapiens	SINGLE PROTEIN	CHEMBL1139829	1	Scientific Literature	Bioorg. Med. Chem. Lett.	2007	None
CHEMBL247232		0	332.45	0	3.81	23, (+/-)	O=C1C=C2CCN(Cc3ccncc3)CC2(Cc2ccccc2)CC1	Ki	'>'	10000.0	nM				UO_0000065					False	CHEMBL941996	Displacement of [3H]dexamethasone from human glucocorticoid receptor expressed in recombinant baculovirus	B	BAO_0000019	assay format	Homo sapiens	None	None	None	None	CHEMBL2034	Glucocorticoid receptor	Homo sapiens	SINGLE PROTEIN	CHEMBL1139829	1	Scientific Literature	Bioorg. Med. Chem. Lett.	2007	None
CHEMBL247603		0	424.57	0	3.67	44, (+/-)	CN(C)c1ccc(S(=O)(=O)N2CCC3=CC(=O)CCC3(Cc3ccccc3)C2)cc1	Ki	'='	113.0	nM	6.95			UO_0000065	16.36	0.32	3.28	12.04	False	CHEMBL941996	Displacement of [3H]dexamethasone from human glucocorticoid receptor expressed in recombinant baculovirus	B	BAO_0000019	assay format	Homo sapiens	None	None	None	None	CHEMBL2034	Glucocorticoid receptor	Homo sapiens	SINGLE PROTEIN	CHEMBL1139829	1	Scientific Literature	Bioorg. Med. Chem. Lett.	2007	None
CHEMBL248027		0	559.75	1	4.12	56, racemic	CN(C)S(=O)(=O)Nc1ccc(CC23CCC(=O)C=C2CCN(S(=O)(=O)c2ccc(C(C)(C)C)cc2)C3)cc1	Ki	'='	13.0	nM	7.89			UO_0000065	14.09	0.28	3.77	7.59	False	CHEMBL941996	Displacement of [3H]dexamethasone from human glucocorticoid receptor expressed in recombinant baculovirus	B	BAO_0000019	assay format	Homo sapiens	None	None	None	None	CHEMBL2034	Glucocorticoid receptor	Homo sapiens	SINGLE PROTEIN	CHEMBL1139829	1	Scientific Literature	Bioorg. Med. Chem. Lett.	2007	None
CHEMBL439386		0	424.52	1	6.25	22	C[C@]12Cc3cnn(-c4ccc(F)cc4)c3C=C1CC[C@@H]2[C@@H](O)c1cccc2ccccc12	Activity	'='	80.0	%				UO_0000187					False	CHEMBL894569	Activity at human glucocorticoid receptor in human A549 cells assessed as repression of human IL6 relative to Dexamethasone	B	BAO_0000219	cell-based format	Homo sapiens	None	None	A549	None	CHEMBL2034	Glucocorticoid receptor	Homo sapiens	SINGLE PROTEIN	CHEMBL1148027	1	Scientific Literature	Bioorg. Med. Chem. Lett.	2007	CHEMBL3307651
CHEMBL235800		0	401.47	1	6.08	20D1	CCC1(CC(O)(Cc2cc3ccccc3[nH]2)C(F)(F)F)CCCc2ccccc21	IC50	'='	31.62	nM	7.50			UO_0000065	18.68	0.35	1.42	20.82	False	CHEMBL902641	Displacement of fluorescent labeled Dexamethasone from glucocorticoid receptor	B	BAO_0000357	single protein format	None	None	None	None	None	CHEMBL2034	Glucocorticoid receptor	Homo sapiens	SINGLE PROTEIN	CHEMBL1138343	1	Scientific Literature	J. Med. Chem.	2007	None
CHEMBL235591		0	415.46	0	4.98	17D1	CC1(CC(O)(Cn2ccc(=O)c3ccccc32)C(F)(F)F)CCCc2ccccc21	IC50	'='	14.13	nM	7.85			UO_0000065	18.89	0.36	2.87	18.59	False	CHEMBL902641	Displacement of fluorescent labeled Dexamethasone from glucocorticoid receptor	B	BAO_0000357	single protein format	None	None	None	None	None	CHEMBL2034	Glucocorticoid receptor	Homo sapiens	SINGLE PROTEIN	CHEMBL1138343	1	Scientific Literature	J. Med. Chem.	2007	None
CHEMBL393551		0	414.47	1	5.62	56D1E1	CC1(CC(O)(CNc2cccc3ncccc23)C(F)(F)F)CCCc2ccccc21	IC50	'='	3.09	nM	8.51			UO_0000065					False	CHEMBL902642	Agonist activity at glucocorticoid receptor in human A549 cells by NF-kappaB transrepression assay	F	BAO_0000219	cell-based format	Homo sapiens	None	None	A549	None	CHEMBL2034	Glucocorticoid receptor	Homo sapiens	SINGLE PROTEIN	CHEMBL1138343	1	Scientific Literature	J. Med. Chem.	2007	CHEMBL3307651
CHEMBL131	PREDNISOLONE	4	360.45	0	1.56	3, prednisolone	C[C@]12C[C@H](O)[C@H]3[C@@H](CCC4=CC(=O)C=C[C@@]43C)[C@@H]1CC[C@]2(O)C(=O)CO	IC50	'='	8.511	nM	8.07			UO_0000065					False	CHEMBL902642	Agonist activity at glucocorticoid receptor in human A549 cells by NF-kappaB transrepression assay	F	BAO_0000219	cell-based format	Homo sapiens	None	None	A549	None	CHEMBL2034	Glucocorticoid receptor	Homo sapiens	SINGLE PROTEIN	CHEMBL1138343	1	Scientific Literature	J. Med. Chem.	2007	CHEMBL3307651
CHEMBL238147		0	442.53	1	6.32	45D2E1	CCC1(CC(O)(CNc2cccc3nc(C)ccc23)C(F)(F)F)CCCc2ccccc21	EC50	'='	288.4	nM	6.54			UO_0000065					False	CHEMBL902643	Agonist activity at glucocorticoid receptor in human A549 cells by MMTV transactivation assay	F	BAO_0000219	cell-based format	Homo sapiens	None	None	A549	None	CHEMBL2034	Glucocorticoid receptor	Homo sapiens	SINGLE PROTEIN	CHEMBL1138343	1	Scientific Literature	J. Med. Chem.	2007	CHEMBL3307651
CHEMBL540184		0	1235.48	None	None	19, ImPy4gamma-Et-Sdex	C[C@H]1C[C@@H]2[C@H]3CCC4=CC(=O)C=C[C@@]4(C)[C@]3(F)[C@H](O)C[C@@]2(C)[C@]1(O)C(=O)CSCCNC(=S)NCCNC(=O)c1cc(NC(=O)c2cc(NC(=O)c3cc(NC(=O)c4cc(NC(=O)CCCNC(=O)c5nccn5C)cn4C)cn3C)cn2C)cn1C	IC50	'='	23.0	nM	7.64			UO_0000065	6.18	None	None	None	False	CHEMBL1032150	Displacement of fluormone from human recombinant glucocorticoid receptor ligand binding domain by fluorescence polarization assay	B	BAO_0000357	single protein format	Homo sapiens	None	None	None	None	CHEMBL2034	Glucocorticoid receptor	Homo sapiens	SINGLE PROTEIN	CHEMBL1158488	1	Scientific Literature	J. Med. Chem.	2009	None
CHEMBL377154		0	460.45	0	4.41	35a	Cc1noc(=O)c2ccc(NC(=O)C(O)(CC3(C)CCCc4ccccc43)C(F)(F)F)cc12	IC50	'>'	10000.0	nM				UO_0000065					False	CHEMBL869702	Agonist activity at GR assessed as NF-kappaB-mediated transrepression of secreted placental alkaline phosphatase gene in human A549 cells	F	BAO_0000219	cell-based format	Homo sapiens	None	None	A549	None	CHEMBL2034	Glucocorticoid receptor	Homo sapiens	SINGLE PROTEIN	CHEMBL1138886	1	Scientific Literature	J. Med. Chem.	2006	CHEMBL3307651
CHEMBL554774		0	650.75	1	2.20	27, ImPy-Et-Oxdex	C[C@H]1C[C@@H]2[C@H]3CCC4=CC(=O)C=C[C@@]4(C)[C@]3(F)[C@H](O)C[C@@]2(C)[C@]1(O)C(=O)NCCNC(=O)c1cc(NC(=O)c2nccn2C)cn1C	IC50	'='	460.0	nM	6.34			UO_0000065	9.74	0.18	4.14	3.78	False	CHEMBL1032150	Displacement of fluormone from human recombinant glucocorticoid receptor ligand binding domain by fluorescence polarization assay	B	BAO_0000357	single protein format	Homo sapiens	None	None	None	None	CHEMBL2034	Glucocorticoid receptor	Homo sapiens	SINGLE PROTEIN	CHEMBL1158488	1	Scientific Literature	J. Med. Chem.	2009	None
CHEMBL212312		0	525.32	2	5.00	23a	Cc1noc(=O)c2ccc(NC(=O)C(O)(CC3CCCc4c(Br)cccc43)C(F)(F)F)cc12	IC50	'>'	1000.0	nM				UO_0000065					False	CHEMBL869702	Agonist activity at GR assessed as NF-kappaB-mediated transrepression of secreted placental alkaline phosphatase gene in human A549 cells	F	BAO_0000219	cell-based format	Homo sapiens	None	None	A549	None	CHEMBL2034	Glucocorticoid receptor	Homo sapiens	SINGLE PROTEIN	CHEMBL1138886	1	Scientific Literature	J. Med. Chem.	2006	CHEMBL3307651
CHEMBL212312		0	525.32	2	5.00	23a	Cc1noc(=O)c2ccc(NC(=O)C(O)(CC3CCCc4c(Br)cccc43)C(F)(F)F)cc12	IC50	'='	15.85	nM	7.80			UO_0000065	14.85	0.32	2.80	8.44	False	CHEMBL869701	Inhibition of fluorescent-labeled Dexamethasone binding to GR	B	BAO_0000357	single protein format	Homo sapiens	None	None	None	None	CHEMBL2034	Glucocorticoid receptor	Homo sapiens	SINGLE PROTEIN	CHEMBL1138886	1	Scientific Literature	J. Med. Chem.	2006	None
CHEMBL211854		0	464.42	0	4.38	21	Cc1noc(=O)c2ccc(NC(=O)C(O)(CC3CCCc4c(F)cccc43)C(F)(F)F)cc12	IC50	'>'	1000.0	nM				UO_0000065					False	CHEMBL869702	Agonist activity at GR assessed as NF-kappaB-mediated transrepression of secreted placental alkaline phosphatase gene in human A549 cells	F	BAO_0000219	cell-based format	Homo sapiens	None	None	A549	None	CHEMBL2034	Glucocorticoid receptor	Homo sapiens	SINGLE PROTEIN	CHEMBL1138886	1	Scientific Literature	J. Med. Chem.	2006	CHEMBL3307651
CHEMBL211387		0	480.87	0	4.89	20a	Cc1noc(=O)c2ccc(NC(=O)C(O)(CC3CCCc4c(Cl)cccc43)C(F)(F)F)cc12	IC50	'>'	1000.0	nM				UO_0000065					False	CHEMBL869702	Agonist activity at GR assessed as NF-kappaB-mediated transrepression of secreted placental alkaline phosphatase gene in human A549 cells	F	BAO_0000219	cell-based format	Homo sapiens	None	None	A549	None	CHEMBL2034	Glucocorticoid receptor	Homo sapiens	SINGLE PROTEIN	CHEMBL1138886	1	Scientific Literature	J. Med. Chem.	2006	CHEMBL3307651
CHEMBL211387		0	480.87	0	4.89	20a	Cc1noc(=O)c2ccc(NC(=O)C(O)(CC3CCCc4c(Cl)cccc43)C(F)(F)F)cc12	IC50	'='	15.85	nM	7.80			UO_0000065	16.22	0.32	2.91	8.44	False	CHEMBL869701	Inhibition of fluorescent-labeled Dexamethasone binding to GR	B	BAO_0000357	single protein format	Homo sapiens	None	None	None	None	CHEMBL2034	Glucocorticoid receptor	Homo sapiens	SINGLE PROTEIN	CHEMBL1138886	1	Scientific Literature	J. Med. Chem.	2006	None
CHEMBL379158		0	471.44	0	4.11	18	Cc1noc(=O)c2ccc(NC(=O)C(O)(CC3CCCc4c(C#N)cccc43)C(F)(F)F)cc12	pIC50						Not Determined						False	CHEMBL869709	Activity at GR assessed as ability to antagonize dexamethasone-induced MMTV luciferase reporter gene transactivation in human A549 cells	F	BAO_0000219	cell-based format	Homo sapiens	None	None	A549	None	CHEMBL2034	Glucocorticoid receptor	Homo sapiens	SINGLE PROTEIN	CHEMBL1138886	1	Scientific Literature	J. Med. Chem.	2006	CHEMBL3307651
CHEMBL190838		0	446.43	0	4.24	4a	Cc1noc(=O)c2ccc(NC(=O)C(O)(CC3CCCc4ccccc43)C(F)(F)F)cc12	%max	'='	35.0	%				UO_0000187					False	CHEMBL869707	Agonist activity at GR assessed as NF-kappaB-mediated transrepression of secreted placental alkaline phosphatase gene in human A549 cells relative to Dexamethasone	F	BAO_0000219	cell-based format	Homo sapiens	None	None	A549	None	CHEMBL2034	Glucocorticoid receptor	Homo sapiens	SINGLE PROTEIN	CHEMBL1138886	1	Scientific Literature	J. Med. Chem.	2006	CHEMBL3307651
CHEMBL250949		0	508.60	2	6.15	5b	C=C1CCO[C@]12CC[C@H]1[C@@H]3CCC4=CC(=O)CCC4=C3[C@@H](c3ccc(P(=O)(O)OCC)cc3)C[C@@]12C	Ki	'>'	3000.0	nM				UO_0000065					False	CHEMBL903422	Antagonist activity at glucocorticoid receptor expressed in human A549 cells assessed as inhibition of corticoid-induced transcription by glucocorticoid response element-linked luciferase reporter gene assay	F	BAO_0000219	cell-based format	None	None	None	A549	None	CHEMBL2034	Glucocorticoid receptor	Homo sapiens	SINGLE PROTEIN	CHEMBL1139120	1	Scientific Literature	Bioorg. Med. Chem. Lett.	2007	CHEMBL3307651
CHEMBL400047		0	536.65	2	7.19	5a	C=C1CCO[C@]12CC[C@H]1[C@@H]3CCC4=CC(=O)CCC4=C3[C@@H](c3ccc(P(=O)(OCC)OCC)cc3)C[C@@]12C	Ki	'='	56.3	nM	7.25			UO_0000065					False	CHEMBL903422	Antagonist activity at glucocorticoid receptor expressed in human A549 cells assessed as inhibition of corticoid-induced transcription by glucocorticoid response element-linked luciferase reporter gene assay	F	BAO_0000219	cell-based format	None	None	None	A549	None	CHEMBL2034	Glucocorticoid receptor	Homo sapiens	SINGLE PROTEIN	CHEMBL1139120	1	Scientific Literature	Bioorg. Med. Chem. Lett.	2007	CHEMBL3307651
CHEMBL403787		0	462.57	1	5.59	4e	CC#C[C@]1(O)CC[C@H]2[C@@H]3CCC4=CC(=O)CCC4=C3[C@@H](c3ccc(P(C)(C)=O)cc3)C[C@@]21C	IC50	'='	10.0	nM	8.00			UO_0000065					False	CHEMBL903422	Antagonist activity at glucocorticoid receptor expressed in human A549 cells assessed as inhibition of corticoid-induced transcription by glucocorticoid response element-linked luciferase reporter gene assay	F	BAO_0000219	cell-based format	None	None	None	A549	None	CHEMBL2034	Glucocorticoid receptor	Homo sapiens	SINGLE PROTEIN	CHEMBL1139120	1	Scientific Literature	Bioorg. Med. Chem. Lett.	2007	CHEMBL3307651
CHEMBL244537		0	461.58	1	6.68	20	COc1c(O)ccc2c1-c1ccc3c(c1/C(=C/c1sccc1C(C)O)O2)C(C)=CC(C)(C)N3	Efficacy	'='	96.0	%				UO_0000187					False	CHEMBL896153	Antagonist efficacy at human GR expressed in CV1 cells by GRE activation assay relative to Dexamethasone	F	BAO_0000219	cell-based format	Homo sapiens	None	None	CV-1	None	CHEMBL2034	Glucocorticoid receptor	Homo sapiens	SINGLE PROTEIN	CHEMBL1148778	1	Scientific Literature	J. Med. Chem.	2007	CHEMBL3308033
CHEMBL243656		0	515.55	2	7.22	15	COc1c(O)ccc2c1-c1ccc3c(c1/C(=C/c1sccc1C(O)C(F)(F)F)O2)C(C)=CC(C)(C)N3	Efficacy	'='	97.0	%				UO_0000187					False	CHEMBL896153	Antagonist efficacy at human GR expressed in CV1 cells by GRE activation assay relative to Dexamethasone	F	BAO_0000219	cell-based format	Homo sapiens	None	None	CV-1	None	CHEMBL2034	Glucocorticoid receptor	Homo sapiens	SINGLE PROTEIN	CHEMBL1148778	1	Scientific Literature	J. Med. Chem.	2007	CHEMBL3308033
CHEMBL395717		0	442.54	1	6.50	14	COc1c(O)ccc2c1-c1ccc3c(c1/C(=C/c1sccc1C#N)O2)C(C)=CC(C)(C)N3	IC50	'='	0.8	nM	9.10			UO_0000065	20.56	0.39	2.60	12.21	False	CHEMBL896156	Activity at human GR expressed in NHDFneo cells assessed as inhibition of IL-6 production	B	BAO_0000219	cell-based format	Homo sapiens	None	None	NHDFneo	None	CHEMBL2034	Glucocorticoid receptor	Homo sapiens	SINGLE PROTEIN	CHEMBL1148778	1	Scientific Literature	J. Med. Chem.	2007	None
CHEMBL195972		0	444.58	1	6.71	13	C[C@]12Cc3cnn(-c4ccc(F)cc4)c3C=C1CCC[C@@H]2[C@@H](O)c1cc2ccccc2s1	EC50	'='	19.0	nM	7.72			UO_0000065	17.37	0.33	1.01	20.29	False	CHEMBL894568	Activity at human glucocorticoid receptor in human A549 cells assessed as repression of human IL6	B	BAO_0000219	cell-based format	Homo sapiens	None	None	A549	None	CHEMBL2034	Glucocorticoid receptor	Homo sapiens	SINGLE PROTEIN	CHEMBL1148027	1	Scientific Literature	Bioorg. Med. Chem. Lett.	2007	CHEMBL3307651
CHEMBL233589		0	424.52	1	6.25	20	C[C@]12Cc3cnn(-c4ccc(F)cc4)c3C=C1CC[C@@H]2[C@@H](O)c1ccc2ccccc2c1	Activity	'='	14.0	%				UO_0000187					False	CHEMBL894569	Activity at human glucocorticoid receptor in human A549 cells assessed as repression of human IL6 relative to Dexamethasone	B	BAO_0000219	cell-based format	Homo sapiens	None	None	A549	None	CHEMBL2034	Glucocorticoid receptor	Homo sapiens	SINGLE PROTEIN	CHEMBL1148027	1	Scientific Literature	Bioorg. Med. Chem. Lett.	2007	CHEMBL3307651
CHEMBL233390		0	394.51	1	5.55	10	C[C@]12Cc3cnn(-c4ccc(F)cc4)c3C=C1CCC[C@@H]2[C@@H](O)c1ccsc1	Activity	'='	81.0	%				UO_0000187					False	CHEMBL894569	Activity at human glucocorticoid receptor in human A549 cells assessed as repression of human IL6 relative to Dexamethasone	B	BAO_0000219	cell-based format	Homo sapiens	None	None	A549	None	CHEMBL2034	Glucocorticoid receptor	Homo sapiens	SINGLE PROTEIN	CHEMBL1148027	1	Scientific Literature	Bioorg. Med. Chem. Lett.	2007	CHEMBL3307651
CHEMBL392376		0	414.48	1	5.85	25	C[C@]12Cc3cnn(-c4ccc(F)cc4)c3C=C1CC[C@@H]2[C@H](O)c1coc2ccccc12	EC50	'='	1315.0	nM	5.88			UO_0000065	14.19	0.26	0.03	11.49	False	CHEMBL894570	Activity at human glucocorticoid receptor in human HepG2 cells assessed as tyrosine amino transferase activity	B	BAO_0000219	cell-based format	Homo sapiens	None	None	HepG2	None	CHEMBL2034	Glucocorticoid receptor	Homo sapiens	SINGLE PROTEIN	CHEMBL1148027	1	Scientific Literature	Bioorg. Med. Chem. Lett.	2007	CHEMBL3307718
CHEMBL236202		0	414.48	1	5.85	24	C[C@]12Cc3cnn(-c4ccc(F)cc4)c3C=C1CC[C@@H]2[C@@H](O)c1coc2ccccc12	EC50	'='	1624.0	nM	5.79			UO_0000065	13.97	0.26	-0.06	11.31	False	CHEMBL894570	Activity at human glucocorticoid receptor in human HepG2 cells assessed as tyrosine amino transferase activity	B	BAO_0000219	cell-based format	Homo sapiens	None	None	HepG2	None	CHEMBL2034	Glucocorticoid receptor	Homo sapiens	SINGLE PROTEIN	CHEMBL1148027	1	Scientific Literature	Bioorg. Med. Chem. Lett.	2007	CHEMBL3307718
CHEMBL233389		0	392.45	1	5.24	9	C[C@]12Cc3cnn(-c4ccc(F)cc4)c3C=C1CC[C@@H]2[C@H](O)c1ccc(F)cc1	EC50	'='	392.0	nM	6.41			UO_0000065	16.32	0.30	1.17	16.84	False	CHEMBL894572	Activity at human glucocorticoid receptor in C57BI/6 mouse peritoneal exudate cells assessed as repression of mouse IL6	B	BAO_0000019	assay format	Homo sapiens	None	None	None	None	CHEMBL2034	Glucocorticoid receptor	Homo sapiens	SINGLE PROTEIN	CHEMBL1148027	1	Scientific Literature	Bioorg. Med. Chem. Lett.	2007	None
CHEMBL131	PREDNISOLONE	4	360.45	0	1.56	Prednisolone	C[C@]12C[C@H](O)[C@H]3[C@@H](CCC4=CC(=O)C=C[C@@]43C)[C@@H]1CC[C@]2(O)C(=O)CO	Activity	'='	95.0	%				UO_0000187					True	CHEMBL894573	Activity at human glucocorticoid receptor in C57BI/6 mouse peritoneal exudate cells assessed as repression of mouse IL6 relative to Dexamethasone	B	BAO_0000019	assay format	Homo sapiens	None	None	None	None	CHEMBL2034	Glucocorticoid receptor	Homo sapiens	SINGLE PROTEIN	CHEMBL1148027	1	Scientific Literature	Bioorg. Med. Chem. Lett.	2007	None
CHEMBL79807		0	406.48	1	5.63	6	C[C@]12Cc3cnn(-c4ccc(F)cc4)c3C=C1CCC[C@@H]2[C@@H](O)c1ccc(F)cc1	Activity	'='	74.0	%				UO_0000187					False	CHEMBL894573	Activity at human glucocorticoid receptor in C57BI/6 mouse peritoneal exudate cells assessed as repression of mouse IL6 relative to Dexamethasone	B	BAO_0000019	assay format	Homo sapiens	None	None	None	None	CHEMBL2034	Glucocorticoid receptor	Homo sapiens	SINGLE PROTEIN	CHEMBL1148027	1	Scientific Literature	Bioorg. Med. Chem. Lett.	2007	None
CHEMBL372684		0	444.58	1	6.71	17	C[C@]12Cc3cnn(-c4ccc(F)cc4)c3C=C1CCC[C@@H]2[C@H](O)c1csc2ccccc12	Activity	'='	100.0	%				UO_0000187					False	CHEMBL894575	Activity at human glucocorticoid receptor in C2C12 cells assessed as mouse glutamine synthetase activity relative to Dexamethasone	B	BAO_0000219	cell-based format	Homo sapiens	None	None	C2C12	None	CHEMBL2034	Glucocorticoid receptor	Homo sapiens	SINGLE PROTEIN	CHEMBL1148027	1	Scientific Literature	Bioorg. Med. Chem. Lett.	2007	CHEMBL3308003
CHEMBL233390		0	394.51	1	5.55	10	C[C@]12Cc3cnn(-c4ccc(F)cc4)c3C=C1CCC[C@@H]2[C@@H](O)c1ccsc1	Activity	'='	21.0	%				UO_0000187					False	CHEMBL894575	Activity at human glucocorticoid receptor in C2C12 cells assessed as mouse glutamine synthetase activity relative to Dexamethasone	B	BAO_0000219	cell-based format	Homo sapiens	None	None	C2C12	None	CHEMBL2034	Glucocorticoid receptor	Homo sapiens	SINGLE PROTEIN	CHEMBL1148027	1	Scientific Literature	Bioorg. Med. Chem. Lett.	2007	CHEMBL3308003
CHEMBL519804	OCHROSAMINES A	0	310.40	0	1.69	1	CN1c2ccccc2[C@]23CCN4C=C(C(=O)CO)[C@H](C[C@H]42)C[C@H]13	Activity						Not Active						False	CHEMBL963781	Inhibition of glucocorticoid receptor-glucocorticoid complex transfected in rat R1 cells assessed as down-regulation of TPA-responsive element proinflammatory gene expression at 10 uM after 24 hrs by beta-galactosidase assay	B	BAO_0000219	cell-based format	None	None	None	R1	None	CHEMBL2034	Glucocorticoid receptor	Homo sapiens	SINGLE PROTEIN	CHEMBL1157381	1	Scientific Literature	J. Nat. Prod.	2008	CHEMBL3307379
CHEMBL46325		0	401.55	1	7.15	30 (-)-anti	COc1cccc2c1-c1ccc3c(c1[C@H]([C@H]1C=C(C)CCC1)O2)C(C)=CC(C)(C)N3	Activity	'='	0.7	nM				UO_0000065					False	CHEMBL879031	In vitro binding affinity against human glucocorticoid receptor (GR)	B	BAO_0000357	single protein format	None	None	None	None	None	CHEMBL2034	Glucocorticoid receptor	Homo sapiens	SINGLE PROTEIN	CHEMBL1147494	1	Scientific Literature	Bioorg. Med. Chem. Lett.	2004	None
CHEMBL46325		0	401.55	1	7.15	30 (-)-anti	COc1cccc2c1-c1ccc3c(c1[C@H]([C@H]1C=C(C)CCC1)O2)C(C)=CC(C)(C)N3	Efficacy	'='	84.0	%				UO_0000187					False	CHEMBL656113	Transcriptional activation in CV-1 cells expressing glucocorticoid receptor compared to Dexamethasone	F	BAO_0000219	cell-based format	Homo sapiens	None	None	CV-1	None	CHEMBL2034	Glucocorticoid receptor	Homo sapiens	SINGLE PROTEIN	CHEMBL1147494	1	Scientific Literature	Bioorg. Med. Chem. Lett.	2004	CHEMBL3308033
CHEMBL46325		0	401.55	1	7.15	30 (-)-anti	COc1cccc2c1-c1ccc3c(c1[C@H]([C@H]1C=C(C)CCC1)O2)C(C)=CC(C)(C)N3	Efficacy	'='	90.0	%				UO_0000187					False	CHEMBL656112	Repression of transcriptional activity in CV-1 cells expressing glucocorticoid receptor compared to Dexamethasone	F	BAO_0000219	cell-based format	Homo sapiens	None	None	CV-1	None	CHEMBL2034	Glucocorticoid receptor	Homo sapiens	SINGLE PROTEIN	CHEMBL1147494	1	Scientific Literature	Bioorg. Med. Chem. Lett.	2004	CHEMBL3308033
CHEMBL45720		0	375.51	1	6.76	10c	COc1cccc2c1-c1ccc3c(c1C(CC=C(C)C)O2)C(C)=CC(C)(C)N3	Efficacy	'='	16.0	%				UO_0000187					False	CHEMBL656113	Transcriptional activation in CV-1 cells expressing glucocorticoid receptor compared to Dexamethasone	F	BAO_0000219	cell-based format	Homo sapiens	None	None	CV-1	None	CHEMBL2034	Glucocorticoid receptor	Homo sapiens	SINGLE PROTEIN	CHEMBL1147494	1	Scientific Literature	Bioorg. Med. Chem. Lett.	2004	CHEMBL3308033
CHEMBL131	PREDNISOLONE	4	360.45	0	1.56	Prednisolone	C[C@]12C[C@H](O)[C@H]3[C@@H](CCC4=CC(=O)C=C[C@@]43C)[C@@H]1CC[C@]2(O)C(=O)CO	IC50	'='	8.0	nM	8.10			UO_0000065					True	CHEMBL658535	Inhibition of transcriptional activation in CV-1 cells expressing glucocorticoid receptor	F	BAO_0000219	cell-based format	Homo sapiens	None	None	CV-1	None	CHEMBL2034	Glucocorticoid receptor	Homo sapiens	SINGLE PROTEIN	CHEMBL1147494	1	Scientific Literature	Bioorg. Med. Chem. Lett.	2004	CHEMBL3308033
CHEMBL63431		0	411.48	0	4.22	19a	COc1ccccc1C1Oc2cccc(OC)c2-c2ccc(NS(C)(=O)=O)cc21	IC50	'='	812.0	nM	6.09			UO_0000065	14.80	0.29	1.87	8.25	False	CHEMBL683338	Displacement of [3H]dexamethasone from human Glucocorticoid receptor (GR); Value ranges from 681-974 nM	B	BAO_0000357	single protein format	Homo sapiens	None	None	None	None	CHEMBL2034	Glucocorticoid receptor	Homo sapiens	SINGLE PROTEIN	CHEMBL1147539	1	Scientific Literature	Bioorg. Med. Chem. Lett.	2004	None
CHEMBL298687		0	401.55	1	7.15	32 (-)-syn	COc1cccc2c1-c1ccc3c(c1[C@H]([C@@H]1C=C(C)CCC1)O2)C(C)=CC(C)(C)N3	Activity	'='	1.5	nM				UO_0000065					False	CHEMBL879031	In vitro binding affinity against human glucocorticoid receptor (GR)	B	BAO_0000357	single protein format	None	None	None	None	None	CHEMBL2034	Glucocorticoid receptor	Homo sapiens	SINGLE PROTEIN	CHEMBL1147494	1	Scientific Literature	Bioorg. Med. Chem. Lett.	2004	None
CHEMBL67864		0	410.54	0	4.58	23	COc1ccc(NS(C)(=O)=O)c(C)c1N(Cc1ccccc1)Cc1ccccc1	IC50	'='	3800.0	nM	5.42			UO_0000065	13.20	0.26	0.84	9.24	False	CHEMBL679612	Binding affinity against human Glucocorticoid receptor (GR) using [3H]dexamethasone as radioligand	B	BAO_0000357	single protein format	None	None	None	None	None	CHEMBL2034	Glucocorticoid receptor	Homo sapiens	SINGLE PROTEIN	CHEMBL1147558	1	Scientific Literature	Bioorg. Med. Chem. Lett.	2004	None
CHEMBL294800		0	395.48	0	4.52	19c	COc1cccc2c1-c1ccc(NS(C)(=O)=O)cc1C(c1cccc(C)c1)O2	IC50	'='	1.0	nM	9.00			UO_0000065	22.76	0.44	4.48	13.93	False	CHEMBL679613	Displacement of [3H]dexamethasone from human Glucocorticoid receptor (GR)	B	BAO_0000357	single protein format	Homo sapiens	None	None	None	None	CHEMBL2034	Glucocorticoid receptor	Homo sapiens	SINGLE PROTEIN	CHEMBL1147539	1	Scientific Literature	Bioorg. Med. Chem. Lett.	2004	None
CHEMBL266282	AL-43	0	347.46	1	5.98	4a	C=CCC1Oc2cccc(OC)c2-c2ccc3c(c21)C(C)=CC(C)(C)N3	Activity	'='	2.5	nM				UO_0000065					False	CHEMBL879031	In vitro binding affinity against human glucocorticoid receptor (GR)	B	BAO_0000357	single protein format	None	None	None	None	None	CHEMBL2034	Glucocorticoid receptor	Homo sapiens	SINGLE PROTEIN	CHEMBL1147494	1	Scientific Literature	Bioorg. Med. Chem. Lett.	2004	None
CHEMBL364015		0	407.46	1	5.03	13	C[C@]12Cc3cnn(-c4ccc(F)cc4)c3C=C1CCC[C@@H]2[C@H](O)c1ccc(F)nc1	EC50	'='	4443.0	nM	5.35			UO_0000065	13.14	0.24	0.32	10.51	False	CHEMBL828940	Inhibition of GR-mediated tyrosine amino transferase activity in human HepG2 cells	B	BAO_0000219	cell-based format	Homo sapiens	None	None	HepG2	None	CHEMBL2034	Glucocorticoid receptor	Homo sapiens	SINGLE PROTEIN	CHEMBL1143546	1	Scientific Literature	Bioorg. Med. Chem. Lett.	2005	CHEMBL3307718
CHEMBL264560		0	401.55	1	7.15	22	COc1cccc2c1-c1ccc3c(c1C(C1C=CCCCC1)O2)C(C)=CC(C)(C)N3	Efficacy	'='	85.0	%				UO_0000187					False	CHEMBL656112	Repression of transcriptional activity in CV-1 cells expressing glucocorticoid receptor compared to Dexamethasone	F	BAO_0000219	cell-based format	Homo sapiens	None	None	CV-1	None	CHEMBL2034	Glucocorticoid receptor	Homo sapiens	SINGLE PROTEIN	CHEMBL1147494	1	Scientific Literature	Bioorg. Med. Chem. Lett.	2004	CHEMBL3308033
CHEMBL204717		0	381.54	1	5.88	39	C=CCSCC1=CC(C)(C)Nc2ccc(-c3cccc(OC)c3OC)cc21	IC50	'>'	2000.0	nM				UO_0000065					False	CHEMBL864387	Binding affinity to human GR	B	BAO_0000357	single protein format	Homo sapiens	None	None	None	None	CHEMBL2034	Glucocorticoid receptor	Homo sapiens	SINGLE PROTEIN	CHEMBL1139667	1	Scientific Literature	Bioorg. Med. Chem. Lett.	2006	None
CHEMBL384467	DEXAMETHASONE	4	392.47	0	1.90	Dex	C[C@@H]1C[C@H]2[C@@H]3CCC4=CC(=O)C=C[C@]4(C)[C@@]3(F)[C@@H](O)C[C@]2(C)[C@@]1(O)C(=O)CO	IC50	'='	3.4	nM	8.47			UO_0000065	21.58	0.41	6.57	8.93	True	CHEMBL890119	Inhibition of human GR	B	BAO_0000357	single protein format	Homo sapiens	None	None	None	None	CHEMBL2034	Glucocorticoid receptor	Homo sapiens	SINGLE PROTEIN	CHEMBL1146304	1	Scientific Literature	Bioorg. Med. Chem. Lett.	2007	None
CHEMBL388432		0	374.48	0	4.14	6g	Cc1cc(C)c(S(=O)(=O)NC(C)Cc2c[nH]c3cc(F)ccc23)c(C)c1	IC50	'='	79.0	nM	7.10			UO_0000065	18.97	0.37	2.96	11.46	False	CHEMBL890119	Inhibition of human GR	B	BAO_0000357	single protein format	Homo sapiens	None	None	None	None	CHEMBL2034	Glucocorticoid receptor	Homo sapiens	SINGLE PROTEIN	CHEMBL1146304	1	Scientific Literature	Bioorg. Med. Chem. Lett.	2007	None
CHEMBL243869		0	370.52	0	4.31	6d	Cc1cc(C)c(S(=O)(=O)NC(C)Cc2c[nH]c3cc(C)ccc23)c(C)c1	IC50	'='	490.0	nM	6.31			UO_0000065	17.03	0.33	2.00	10.18	False	CHEMBL890119	Inhibition of human GR	B	BAO_0000357	single protein format	Homo sapiens	None	None	None	None	CHEMBL2034	Glucocorticoid receptor	Homo sapiens	SINGLE PROTEIN	CHEMBL1146304	1	Scientific Literature	Bioorg. Med. Chem. Lett.	2007	None
CHEMBL236201		0	424.52	1	6.25	23	C[C@]12Cc3cnn(-c4ccc(F)cc4)c3C=C1CC[C@@H]2[C@H](O)c1cccc2ccccc12	EC50	'='	33.0	nM	7.48			UO_0000065	17.62	0.32	1.23	19.66	False	CHEMBL894568	Activity at human glucocorticoid receptor in human A549 cells assessed as repression of human IL6	B	BAO_0000219	cell-based format	Homo sapiens	None	None	A549	None	CHEMBL2034	Glucocorticoid receptor	Homo sapiens	SINGLE PROTEIN	CHEMBL1148027	1	Scientific Literature	Bioorg. Med. Chem. Lett.	2007	CHEMBL3307651
CHEMBL266282	AL-43	0	347.46	1	5.98	18	C=CCC1Oc2cccc(OC)c2-c2ccc3c(c21)C(C)=CC(C)(C)N3	Activity	'='	94.0	%				UO_0000187					False	CHEMBL694625	Efficacy relative to maximal response produced by Dex for E-selectin repression.	F	BAO_0000019	assay format	None	None	None	None	None	CHEMBL2034	Glucocorticoid receptor	Homo sapiens	SINGLE PROTEIN	CHEMBL1134311	1	Scientific Literature	J. Med. Chem.	2001	None
CHEMBL233241		0	383.30	0	4.38	2a	CC(Cc1c[nH]c2ccccc12)NS(=O)(=O)c1cc(Cl)ccc1Cl	IC50	'='	1300.0	nM	5.89			UO_0000065	15.36	0.33	1.51	9.50	False	CHEMBL890119	Inhibition of human GR	B	BAO_0000357	single protein format	Homo sapiens	None	None	None	None	CHEMBL2034	Glucocorticoid receptor	Homo sapiens	SINGLE PROTEIN	CHEMBL1146304	1	Scientific Literature	Bioorg. Med. Chem. Lett.	2007	None
CHEMBL138957		0	351.45	0	4.79	21	COc1cccc2c1-c1ccc3c(c1C(CCO)O2)C(C)=CC(C)(C)N3	Activity	'>'	20.0	%				UO_0000187					False	CHEMBL658537	Efficacy expressed relative to maximal response produced by Dex for GRE activation.	F	BAO_0000019	assay format	None	None	None	None	None	CHEMBL2034	Glucocorticoid receptor	Homo sapiens	SINGLE PROTEIN	CHEMBL1134311	1	Scientific Literature	J. Med. Chem.	2001	None
CHEMBL103	PROGESTERONE	4	314.47	0	4.72	Progesterone	CC(=O)[C@H]1CC[C@H]2[C@@H]3CCC4=CC(=O)CC[C@]4(C)[C@H]3CC[C@]12C	Ki	'='	30.5	nM	7.52			UO_0000065	23.90	0.45	2.80	22.01	True	CHEMBL680192	Binding affinity was determined on Human glucocorticoid receptor (hAR) using progesterone as radioligand.	B	BAO_0000357	single protein format	None	None	None	None	None	CHEMBL2034	Glucocorticoid receptor	Homo sapiens	SINGLE PROTEIN	CHEMBL1131454	1	Scientific Literature	J. Med. Chem.	1998	None
CHEMBL390634		0	376.91	0	4.35	3b	Cc1cc(S(=O)(=O)NC(C)Cc2c[nH]c3ccccc23)c(C)cc1Cl	IC50	'='	1800.0	nM	5.75			UO_0000065	15.24	0.31	1.39	9.27	False	CHEMBL890119	Inhibition of human GR	B	BAO_0000357	single protein format	Homo sapiens	None	None	None	None	CHEMBL2034	Glucocorticoid receptor	Homo sapiens	SINGLE PROTEIN	CHEMBL1146304	1	Scientific Literature	Bioorg. Med. Chem. Lett.	2007	None
CHEMBL473801		0	371.47	0	4.45	13a-(R)	C[C@@]1(C(=O)Nc2nccs2)CC2(C#N)c3ccccc3C1c1ccccc12	EC50	'='	243.1	nM	6.61			UO_0000065	17.81	0.33	2.16	10.06	False	CHEMBL1019341	Transrepression activity at GR in PMA-stimulated human A549 cells assessed as inhibition of AP1 response element-induced luciferase reporter gene activity	B	BAO_0000219	cell-based format	Homo sapiens	None	None	A549	None	CHEMBL2034	Glucocorticoid receptor	Homo sapiens	SINGLE PROTEIN	CHEMBL1138590	1	Scientific Literature	Bioorg. Med. Chem. Lett.	2009	CHEMBL3307651
CHEMBL473801		0	371.47	0	4.45	13a-(R)	C[C@@]1(C(=O)Nc2nccs2)CC2(C#N)c3ccccc3C1c1ccccc12	EC50	'>'	10000.0	nM				UO_0000065					False	CHEMBL1022034	Agonist activity at GR ligand binding domain expressed in human NP1 cells assessed as glucocorticoid response element transactivation by GAL4 luciferase reporter gene assay	B	BAO_0000219	cell-based format	None	None	None	NP1	None	CHEMBL2034	Glucocorticoid receptor	Homo sapiens	SINGLE PROTEIN	CHEMBL1138590	1	Scientific Literature	Bioorg. Med. Chem. Lett.	2009	None
CHEMBL474188		0	425.35	1	5.28	15	CC1(C(=O)Nc2nccs2)CC2(Br)c3ccccc3C1c1ccccc12	Efficacy	'='	38.0	%				UO_0000187					False	CHEMBL1022035	Agonist activity at GR ligand binding domain expressed in human NP1 cells assessed as glucocorticoid response element transactivation by GAL4 luciferase reporter gene assay relative to Dexamethasone	B	BAO_0000219	cell-based format	None	None	None	NP1	None	CHEMBL2034	Glucocorticoid receptor	Homo sapiens	SINGLE PROTEIN	CHEMBL1138590	1	Scientific Literature	Bioorg. Med. Chem. Lett.	2009	None
[truncated: 12,009 more rows]
