# Supplementary material for: PyRMD Studio: A Unified Suite for Next-Generation, AI-Powered Virtual Screening
Source: J Chem Inf Model. 2026 May 19;66(11):6197–203. doi: 10.1021/acs.jcim.6c00648 (PMC13250901; doi:10.1021/acs.jcim.6c00648)
Supplement: Supplementary file 1 [file ci6c00648_si_001.zip › DATA/glcm_chembl.csv]

Molecule ChEMBL ID	Molecule Name	Molecule Max Phase	Molecular Weight	#RO5 Violations	AlogP	Compound Key	Smiles	Standard Type	Standard Relation	Standard Value	Standard Units	pChEMBL Value	Data Validity Comment	Comment	Uo Units	Ligand Efficiency BEI	Ligand Efficiency LE	Ligand Efficiency LLE	Ligand Efficiency SEI	Potential Duplicate	Assay ChEMBL ID	Assay Description	Assay Type	BAO Format ID	BAO Label	Assay Organism	Assay Tissue ChEMBL ID	Assay Tissue Name	Assay Cell Type	Assay Subcellular Fraction	Target ChEMBL ID	Target Name	Target Organism	Target Type	Document ChEMBL ID	Source ID	Source Description	Document Journal	Document Year	Cell ChEMBL ID
CHEMBL108656		0	191.23	0	-2.19	12	CCC(O)[C@H]1NC[C@H](O)[C@@H](O)[C@@H]1O	Ki	'='	630000.0	nM		Outside typical range		UO_0000065					False	CHEMBL823888	Competitive Inhibition constant on almonds beta Glucosidase at pH 5.0	B	BAO_0000357	single protein format	Prunus dulcis	None	None	None	None	CHEMBL2179	Beta-glucocerebrosidase	Homo sapiens	SINGLE PROTEIN	CHEMBL1150516	1	Scientific Literature	Bioorg. Med. Chem. Lett.	1992	None
CHEMBL1458040	7-(4-METHOXYBENZOYLOXY)COUMARIN	0	296.28	0	3.02	SID49648536	COc1ccc(C(=O)Oc2ccc3ccc(=O)oc3c2)cc1	Potency	'='	32609.2	nM	4.49		Inconclusive	UO_0000065					False	CHEMBL1614044	PUBCHEM_BIOASSAY: qHTS Assay for Inhibitors and Activators of N370S glucocerebrosidase as a Potential Chaperone Treatment of Gaucher Disease: Hit Validation. (Class of assay: confirmatory) [Related pubchem assays: 2613, 2592, 2593, 2589, 2596, 2588, 2587, 2597, 2578, 2595, 2577, 2590, 2101 ]	F	BAO_0000019	assay format	Homo sapiens	None	None	None	None	CHEMBL2179	Beta-glucocerebrosidase	Homo sapiens	SINGLE PROTEIN	CHEMBL1201862	7	PubChem BioAssays			None
CHEMBL1488228		0	331.40	0	1.98	SID49669217	COCCCNC(=O)c1cc2c(=O)n3cccc(C)c3nc2s1	Potency	'='	32609.2	nM	4.49		Inconclusive	UO_0000065					False	CHEMBL1614044	PUBCHEM_BIOASSAY: qHTS Assay for Inhibitors and Activators of N370S glucocerebrosidase as a Potential Chaperone Treatment of Gaucher Disease: Hit Validation. (Class of assay: confirmatory) [Related pubchem assays: 2613, 2592, 2593, 2589, 2596, 2588, 2587, 2597, 2578, 2595, 2577, 2590, 2101 ]	F	BAO_0000019	assay format	Homo sapiens	None	None	None	None	CHEMBL2179	Beta-glucocerebrosidase	Homo sapiens	SINGLE PROTEIN	CHEMBL1201862	7	PubChem BioAssays			None
CHEMBL403714		0	353.47	0	3.90	SID26753329	Cc1cc(N2CCOCC2)nc2ccc(NC(=O)C3CCCCC3)cc12	Potency	'='	562.3	nM	6.25		Active	UO_0000065					False	CHEMBL1614111	PUBCHEM_BIOASSAY: qHTS Assay for Inhibitors and Activators of N370S glucocerebrosidase as a Potential Chaperone Treatment of Gaucher Disease: Purified N370S Glucocerebrosidase. (Class of assay: confirmatory) [Related pubchem assays: 2101 ]	F	BAO_0000019	assay format	Homo sapiens	None	None	None	None	CHEMBL2179	Beta-glucocerebrosidase	Homo sapiens	SINGLE PROTEIN	CHEMBL1201862	7	PubChem BioAssays			None
CHEMBL103769		0	556.36	2	5.37	SID29215544	S=C(NCCCc1c[nH]cn1)NCCCN(Cc1ccc(Cl)c(Cl)c1)c1ccc(Br)cn1	Potency	'='	2511.9	nM	5.60		Active	UO_0000065					False	CHEMBL1614111	PUBCHEM_BIOASSAY: qHTS Assay for Inhibitors and Activators of N370S glucocerebrosidase as a Potential Chaperone Treatment of Gaucher Disease: Purified N370S Glucocerebrosidase. (Class of assay: confirmatory) [Related pubchem assays: 2101 ]	F	BAO_0000019	assay format	Homo sapiens	None	None	None	None	CHEMBL2179	Beta-glucocerebrosidase	Homo sapiens	SINGLE PROTEIN	CHEMBL1201862	7	PubChem BioAssays			None
CHEMBL206468	AFEGOSTAT	2	147.17	0	-2.08	SID85267413	OC[C@H]1CNC[C@@H](O)[C@@H]1O	Potency	'='	56.2	nM	7.25		Active	UO_0000065					False	CHEMBL1614111	PUBCHEM_BIOASSAY: qHTS Assay for Inhibitors and Activators of N370S glucocerebrosidase as a Potential Chaperone Treatment of Gaucher Disease: Purified N370S Glucocerebrosidase. (Class of assay: confirmatory) [Related pubchem assays: 2101 ]	F	BAO_0000019	assay format	Homo sapiens	None	None	None	None	CHEMBL2179	Beta-glucocerebrosidase	Homo sapiens	SINGLE PROTEIN	CHEMBL1201862	7	PubChem BioAssays			None
CHEMBL469437		0	277.32	1	-2.98	7	OCC(O)CC(O)[C@@H]1CC[C@@H]2[C@H](O)[C@H](O)[C@@H](CO)N12	Inhibition	'<'	50.0	%				UO_0000187					False	CHEMBL1007627	Inhibition of human placental beta-glucocerebrosidase at 1000 uM by spectrophotometry	B	BAO_0000019	assay format	Homo sapiens	None	None	None	None	CHEMBL2179	Beta-glucocerebrosidase	Homo sapiens	SINGLE PROTEIN	CHEMBL1151206	1	Scientific Literature	J. Nat. Prod.	2004	None
CHEMBL110830	DIDEOXYIMINOXYLITOL	0	133.15	0	-2.33	6	O[C@H]1CNC[C@@H](O)[C@@H]1O	IC50	'='	2300.0	nM	5.64			UO_0000065	42.35	0.86	7.97	7.75	False	CHEMBL993569	Inhibition of human lysosomal beta-glucosidase	B	BAO_0000357	single protein format	Homo sapiens	None	None	None	None	CHEMBL2179	Beta-glucocerebrosidase	Homo sapiens	SINGLE PROTEIN	CHEMBL1155801	1	Scientific Literature	Bioorg. Med. Chem.	2008	None
CHEMBL222396	VALIOLAMINE	0	193.20	1	-3.48	9	N[C@H]1C[C@](O)(CO)[C@@H](O)[C@H](O)[C@H]1O	Inhibition	'<'	50.0	%				UO_0000187					False	CHEMBL993570	Inhibition of human lysosomal beta-glucosidase at 1000 uM	B	BAO_0000357	single protein format	Homo sapiens	None	None	None	None	CHEMBL2179	Beta-glucocerebrosidase	Homo sapiens	SINGLE PROTEIN	CHEMBL1155801	1	Scientific Literature	Bioorg. Med. Chem.	2008	None
CHEMBL1561494		0	394.86	0	4.92	SID17432195	Cc1ccc(NC(=O)COc2ccccc2C(=O)Nc2ccccc2)cc1Cl	Potency	'='	7943.3	nM	5.10		Inconclusive	UO_0000065					False	CHEMBL1614111	PUBCHEM_BIOASSAY: qHTS Assay for Inhibitors and Activators of N370S glucocerebrosidase as a Potential Chaperone Treatment of Gaucher Disease: Purified N370S Glucocerebrosidase. (Class of assay: confirmatory) [Related pubchem assays: 2101 ]	F	BAO_0000019	assay format	Homo sapiens	None	None	None	None	CHEMBL2179	Beta-glucocerebrosidase	Homo sapiens	SINGLE PROTEIN	CHEMBL1201862	7	PubChem BioAssays			None
CHEMBL1374352		0	373.46	0	3.22	SID4258481	CN(c1ccc(C(=O)Nc2nccs2)cc1)S(=O)(=O)c1ccccc1	Potency	'='	35481.3	nM	4.45		Active	UO_0000065					False	CHEMBL1613812	PUBCHEM_BIOASSAY: qHTS Assay for Inhibitors and Activators of N370S glucocerebrosidase as a Potential Chaperone Treatment of Gaucher Disease: Activity in Non-Mutant Spleen Homogenate Using a Red Fluorescent Substrate. (Class of assay: confirmatory) [Related pubchem assays: 2101 ]	F	BAO_0000221	tissue-based format	Homo sapiens	None	None	None	None	CHEMBL2179	Beta-glucocerebrosidase	Homo sapiens	SINGLE PROTEIN	CHEMBL1201862	7	PubChem BioAssays			None
CHEMBL1423516		0	411.60	0	4.88	SID17408981	CC1CC(C)CN(C(=O)CSc2nc(Cc3cccs3)nc3ccccc23)C1	Potency	'='	10000.0	nM	5.00		Inconclusive	UO_0000065					False	CHEMBL1613812	PUBCHEM_BIOASSAY: qHTS Assay for Inhibitors and Activators of N370S glucocerebrosidase as a Potential Chaperone Treatment of Gaucher Disease: Activity in Non-Mutant Spleen Homogenate Using a Red Fluorescent Substrate. (Class of assay: confirmatory) [Related pubchem assays: 2101 ]	F	BAO_0000221	tissue-based format	Homo sapiens	None	None	None	None	CHEMBL2179	Beta-glucocerebrosidase	Homo sapiens	SINGLE PROTEIN	CHEMBL1201862	7	PubChem BioAssays			None
CHEMBL403714		0	353.47	0	3.90	SID26753330	Cc1cc(N2CCOCC2)nc2ccc(NC(=O)C3CCCCC3)cc12	Potency	'='	14125.4	nM	4.85		Inconclusive	UO_0000065					False	CHEMBL1613812	PUBCHEM_BIOASSAY: qHTS Assay for Inhibitors and Activators of N370S glucocerebrosidase as a Potential Chaperone Treatment of Gaucher Disease: Activity in Non-Mutant Spleen Homogenate Using a Red Fluorescent Substrate. (Class of assay: confirmatory) [Related pubchem assays: 2101 ]	F	BAO_0000221	tissue-based format	Homo sapiens	None	None	None	None	CHEMBL2179	Beta-glucocerebrosidase	Homo sapiens	SINGLE PROTEIN	CHEMBL1201862	7	PubChem BioAssays			None
CHEMBL1552164		0	475.53	0	3.72	SID85267254	O=[N+]([O-])c1ccccc1S(=O)(=O)N1CCN(c2nc(-c3ccccc3)nc3ccccc23)CC1	Potency	'='	4466.8	nM	5.35		Active	UO_0000065					False	CHEMBL1613812	PUBCHEM_BIOASSAY: qHTS Assay for Inhibitors and Activators of N370S glucocerebrosidase as a Potential Chaperone Treatment of Gaucher Disease: Activity in Non-Mutant Spleen Homogenate Using a Red Fluorescent Substrate. (Class of assay: confirmatory) [Related pubchem assays: 2101 ]	F	BAO_0000221	tissue-based format	Homo sapiens	None	None	None	None	CHEMBL2179	Beta-glucocerebrosidase	Homo sapiens	SINGLE PROTEIN	CHEMBL1201862	7	PubChem BioAssays			None
CHEMBL1436910		0	474.59	0	4.21	SID85267255	CCOc1ccc(S(=O)(=O)N2CCN(c3nc(-c4ccccc4)nc4ccccc34)CC2)cc1	Potency	'='	3981.1	nM	5.40		Inconclusive	UO_0000065					False	CHEMBL1613812	PUBCHEM_BIOASSAY: qHTS Assay for Inhibitors and Activators of N370S glucocerebrosidase as a Potential Chaperone Treatment of Gaucher Disease: Activity in Non-Mutant Spleen Homogenate Using a Red Fluorescent Substrate. (Class of assay: confirmatory) [Related pubchem assays: 2101 ]	F	BAO_0000221	tissue-based format	Homo sapiens	None	None	None	None	CHEMBL2179	Beta-glucocerebrosidase	Homo sapiens	SINGLE PROTEIN	CHEMBL1201862	7	PubChem BioAssays			None
CHEMBL1355818		0	518.64	1	4.61	SID85267290	CCOc1ccc(S(=O)(=O)N2CCN(c3nc(-c4ccccc4)nc4ccccc34)CC2)cc1OCC	Potency	'='	3981.1	nM	5.40		Inconclusive	UO_0000065					False	CHEMBL1613812	PUBCHEM_BIOASSAY: qHTS Assay for Inhibitors and Activators of N370S glucocerebrosidase as a Potential Chaperone Treatment of Gaucher Disease: Activity in Non-Mutant Spleen Homogenate Using a Red Fluorescent Substrate. (Class of assay: confirmatory) [Related pubchem assays: 2101 ]	F	BAO_0000221	tissue-based format	Homo sapiens	None	None	None	None	CHEMBL2179	Beta-glucocerebrosidase	Homo sapiens	SINGLE PROTEIN	CHEMBL1201862	7	PubChem BioAssays			None
CHEMBL1393971		0	454.55	0	4.01	SID85267241	O=S(=O)(c1ccccc1F)N1CCN(c2nc(-c3cccs3)nc3ccccc23)CC1	Potency	'='	501.2	nM	6.30		Active	UO_0000065					False	CHEMBL1613812	PUBCHEM_BIOASSAY: qHTS Assay for Inhibitors and Activators of N370S glucocerebrosidase as a Potential Chaperone Treatment of Gaucher Disease: Activity in Non-Mutant Spleen Homogenate Using a Red Fluorescent Substrate. (Class of assay: confirmatory) [Related pubchem assays: 2101 ]	F	BAO_0000221	tissue-based format	Homo sapiens	None	None	None	None	CHEMBL2179	Beta-glucocerebrosidase	Homo sapiens	SINGLE PROTEIN	CHEMBL1201862	7	PubChem BioAssays			None
CHEMBL258515		0	353.51	1	5.15	SID26753334	CCN(CC)c1cc(C)c2cc(NC(=O)C3CCC(C)CC3)ccc2n1	Potency	'='	15848.9	nM	4.80		Active	UO_0000065					False	CHEMBL1613812	PUBCHEM_BIOASSAY: qHTS Assay for Inhibitors and Activators of N370S glucocerebrosidase as a Potential Chaperone Treatment of Gaucher Disease: Activity in Non-Mutant Spleen Homogenate Using a Red Fluorescent Substrate. (Class of assay: confirmatory) [Related pubchem assays: 2101 ]	F	BAO_0000221	tissue-based format	Homo sapiens	None	None	None	None	CHEMBL2179	Beta-glucocerebrosidase	Homo sapiens	SINGLE PROTEIN	CHEMBL1201862	7	PubChem BioAssays			None
CHEMBL1433409		0	494.60	0	3.64	SID85267280	O=S(=O)(c1ccc2c(c1)OCCO2)N1CCN(c2nc(-c3cccs3)nc3ccccc23)CC1	Potency	'='	141.3	nM	6.85		Active	UO_0000065					False	CHEMBL1613812	PUBCHEM_BIOASSAY: qHTS Assay for Inhibitors and Activators of N370S glucocerebrosidase as a Potential Chaperone Treatment of Gaucher Disease: Activity in Non-Mutant Spleen Homogenate Using a Red Fluorescent Substrate. (Class of assay: confirmatory) [Related pubchem assays: 2101 ]	F	BAO_0000221	tissue-based format	Homo sapiens	None	None	None	None	CHEMBL2179	Beta-glucocerebrosidase	Homo sapiens	SINGLE PROTEIN	CHEMBL1201862	7	PubChem BioAssays			None
CHEMBL391480		0	392.89	0	3.06	20	COc1ccc(Cl)cc1Nc1nc(NCCO)nc(N2CCCCCC2)n1	Activity						Not Active						False	CHEMBL898735	Inhibition of glucocerebrosidase	B	BAO_0000357	single protein format	None	None	None	None	None	CHEMBL2179	Beta-glucocerebrosidase	Homo sapiens	SINGLE PROTEIN	CHEMBL1137486	1	Scientific Literature	Bioorg. Med. Chem. Lett.	2007	None
CHEMBL396565		0	330.39	0	1.63	33	COc1ccc(Nc2nc(NCCO)nc(N3CCCC3)n2)cc1	IC50	'='	8800.0	nM	5.06			UO_0000065	15.30	0.29	3.43	5.30	False	CHEMBL898735	Inhibition of glucocerebrosidase	B	BAO_0000357	single protein format	None	None	None	None	None	CHEMBL2179	Beta-glucocerebrosidase	Homo sapiens	SINGLE PROTEIN	CHEMBL1137486	1	Scientific Literature	Bioorg. Med. Chem. Lett.	2007	None
CHEMBL236276		0	330.39	0	1.63	31	COc1ccccc1Nc1nc(NCCO)nc(N2CCCC2)n1	IC50	'='	1080.0	nM	5.97			UO_0000065	18.06	0.34	4.34	6.25	False	CHEMBL898735	Inhibition of glucocerebrosidase	B	BAO_0000357	single protein format	None	None	None	None	None	CHEMBL2179	Beta-glucocerebrosidase	Homo sapiens	SINGLE PROTEIN	CHEMBL1137486	1	Scientific Literature	Bioorg. Med. Chem. Lett.	2007	None
CHEMBL237348		0	406.49	0	3.30	44	COc1ccc(-c2ccccc2)cc1Nc1nc(NCCO)nc(N2CCCC2)n1	IC50	'='	2220.0	nM	5.65			UO_0000065	13.91	0.26	2.35	5.92	False	CHEMBL898735	Inhibition of glucocerebrosidase	B	BAO_0000357	single protein format	None	None	None	None	None	CHEMBL2179	Beta-glucocerebrosidase	Homo sapiens	SINGLE PROTEIN	CHEMBL1137486	1	Scientific Literature	Bioorg. Med. Chem. Lett.	2007	None
CHEMBL235415		0	344.42	0	2.02	12	COc1ccccc1Nc1nc(NCC(C)O)nc(N2CCCC2)n1	IC50	'='	20700.0	nM	4.68			UO_0000065	13.60	0.26	2.66	4.91	False	CHEMBL898735	Inhibition of glucocerebrosidase	B	BAO_0000357	single protein format	None	None	None	None	None	CHEMBL2179	Beta-glucocerebrosidase	Homo sapiens	SINGLE PROTEIN	CHEMBL1137486	1	Scientific Literature	Bioorg. Med. Chem. Lett.	2007	None
CHEMBL408500		0	289.42	0	0.50	NNDNJ	CCCCCCCCCN1C[C@H](O)[C@@H](O)[C@H](O)[C@H]1CO	FC	'='	9.22										False	CHEMBL1118462	Binding affinity to recombinant beta-glucocerebrosidase assessed as enzymatic activity at 100 uM after 60 mins by thermal stabilization assay relative to control	B	BAO_0000357	single protein format	None	None	None	None	None	CHEMBL2179	Beta-glucocerebrosidase	Homo sapiens	SINGLE PROTEIN	CHEMBL1155442	1	Scientific Literature	J. Med. Chem.	2010	None
CHEMBL305669		0	282.34	0	0.44	28	CCN(CC)C(=O)c1cc(C2NCC(O)C2O)oc1C	Inhibition						Not Active						False	CHEMBL647639	Inhibitory activity against Beta-glucosidase of almonds at 1 mM; No inhibition	B	BAO_0000357	single protein format	Prunus dulcis	None	None	None	None	CHEMBL2179	Beta-glucocerebrosidase	Homo sapiens	SINGLE PROTEIN	CHEMBL1133967	1	Scientific Literature	Bioorg. Med. Chem. Lett.	2001	None
CHEMBL3350089		0	352.41	0	-0.83	9	O=S(=O)(NC[C@H]1N[C@H](CO)[C@H](O)[C@@H]1O)c1cccc2ccccc12	Ki	'='	100.0	nM	7.00			UO_0000065	19.86	0.40	7.83	5.89	False	CHEMBL650038	Tested for inhibitory activity against Beta-glucosidase from Agrobacterium species	B	BAO_0000357	single protein format	Agrobacterium	None	None	None	None	CHEMBL2179	Beta-glucocerebrosidase	Homo sapiens	SINGLE PROTEIN	CHEMBL1134733	1	Scientific Literature	Bioorg. Med. Chem. Lett.	2001	None
CHEMBL237561		0	392.89	0	3.06	51	CC(C)Oc1ccc(Cl)cc1Nc1nc(NCCO)nc(N2CCCC2)n1	IC50	'='	3440.0	nM	5.46			UO_0000065	13.91	0.28	2.40	5.73	False	CHEMBL898735	Inhibition of glucocerebrosidase	B	BAO_0000357	single protein format	None	None	None	None	None	CHEMBL2179	Beta-glucocerebrosidase	Homo sapiens	SINGLE PROTEIN	CHEMBL1137486	1	Scientific Literature	Bioorg. Med. Chem. Lett.	2007	None
CHEMBL427852		0	392.46	0	2.99	49	OCCNc1nc(Nc2cc(-c3ccccc3)ccc2O)nc(N2CCCC2)n1	IC50	'='	370.0	nM	6.43			UO_0000065	16.39	0.30	3.44	6.04	False	CHEMBL898735	Inhibition of glucocerebrosidase	B	BAO_0000357	single protein format	None	None	None	None	None	CHEMBL2179	Beta-glucocerebrosidase	Homo sapiens	SINGLE PROTEIN	CHEMBL1137486	1	Scientific Literature	Bioorg. Med. Chem. Lett.	2007	None
CHEMBL1412291		0	474.95	0	3.35	SID4244471	O=C(c1ccc(Cn2c(=O)[nH]c3ccccc3c2=O)cc1)N1CCN(c2ccc(Cl)cc2)CC1	Potency		15848.9	nM			inconclusive	UO_0000065					False	CHEMBL1613818	PUBCHEM_BIOASSAY: qHTS Assay for Inhibitors and Activators of N370S glucocerebrosidase as a Potential Chaperone Treatment of Gaucher Disease. (Class of assay: confirmatory) [Related pubchem assays (depositor defined):AID1473, AID2293, AID2577, AID2578, AID2587, AID2588, AID2589, AID2590, AID2592, AID2593, AID2595, AID2596, AID2597, AID2613, AID2671, AID488845]	F	BAO_0000019	assay format	Homo sapiens	None	None	None	None	CHEMBL2179	Beta-glucocerebrosidase	Homo sapiens	SINGLE PROTEIN	CHEMBL1201862	7	PubChem BioAssays			None
CHEMBL1506795		0	331.42	0	2.40	SID14742104	C=CCN1C(=O)NC(=O)/C(=C(/CC)NCCC2=CCCCC2)C1=O	Potency		25118.9	nM			inconclusive	UO_0000065					False	CHEMBL1613818	PUBCHEM_BIOASSAY: qHTS Assay for Inhibitors and Activators of N370S glucocerebrosidase as a Potential Chaperone Treatment of Gaucher Disease. (Class of assay: confirmatory) [Related pubchem assays (depositor defined):AID1473, AID2293, AID2577, AID2578, AID2587, AID2588, AID2589, AID2590, AID2592, AID2593, AID2595, AID2596, AID2597, AID2613, AID2671, AID488845]	F	BAO_0000019	assay format	Homo sapiens	None	None	None	None	CHEMBL2179	Beta-glucocerebrosidase	Homo sapiens	SINGLE PROTEIN	CHEMBL1201862	7	PubChem BioAssays			None
CHEMBL1303752		0	403.32	0	4.57	SID24779310	O=C(CCC1CCCC1)Nc1cccn(Cc2ccccc2Br)c1=O	Potency		44668.4	nM			inconclusive	UO_0000065					False	CHEMBL1613818	PUBCHEM_BIOASSAY: qHTS Assay for Inhibitors and Activators of N370S glucocerebrosidase as a Potential Chaperone Treatment of Gaucher Disease. (Class of assay: confirmatory) [Related pubchem assays (depositor defined):AID1473, AID2293, AID2577, AID2578, AID2587, AID2588, AID2589, AID2590, AID2592, AID2593, AID2595, AID2596, AID2597, AID2613, AID2671, AID488845]	F	BAO_0000019	assay format	Homo sapiens	None	None	None	None	CHEMBL2179	Beta-glucocerebrosidase	Homo sapiens	SINGLE PROTEIN	CHEMBL1201862	7	PubChem BioAssays			None
CHEMBL1508754		0	345.36	0	3.32	SID24795162	CC(=O)Cc1nsc(NC(=O)c2ccc(-c3ccc(F)cc3)o2)n1	Potency		3162.3	nM			inconclusive	UO_0000065					False	CHEMBL1613818	PUBCHEM_BIOASSAY: qHTS Assay for Inhibitors and Activators of N370S glucocerebrosidase as a Potential Chaperone Treatment of Gaucher Disease. (Class of assay: confirmatory) [Related pubchem assays (depositor defined):AID1473, AID2293, AID2577, AID2578, AID2587, AID2588, AID2589, AID2590, AID2592, AID2593, AID2595, AID2596, AID2597, AID2613, AID2671, AID488845]	F	BAO_0000019	assay format	Homo sapiens	None	None	None	None	CHEMBL2179	Beta-glucocerebrosidase	Homo sapiens	SINGLE PROTEIN	CHEMBL1201862	7	PubChem BioAssays			None
CHEMBL1522526		0	339.46	0	2.62	SID24793057	CN1CCN(C(=S)NC(=O)c2ccc(-c3ccccc3)cc2)CC1	Potency		28183.8	nM			inconclusive	UO_0000065					False	CHEMBL1613818	PUBCHEM_BIOASSAY: qHTS Assay for Inhibitors and Activators of N370S glucocerebrosidase as a Potential Chaperone Treatment of Gaucher Disease. (Class of assay: confirmatory) [Related pubchem assays (depositor defined):AID1473, AID2293, AID2577, AID2578, AID2587, AID2588, AID2589, AID2590, AID2592, AID2593, AID2595, AID2596, AID2597, AID2613, AID2671, AID488845]	F	BAO_0000019	assay format	Homo sapiens	None	None	None	None	CHEMBL2179	Beta-glucocerebrosidase	Homo sapiens	SINGLE PROTEIN	CHEMBL1201862	7	PubChem BioAssays			None
CHEMBL1343861		0	498.92	0	2.51	SID49816200	Cc1c(CC(=O)N2CCN(C(=O)C3COc4ccccc4O3)CC2)c(=O)oc2cc(O)c(Cl)cc12	Potency		22387.2	nM			inconclusive	UO_0000065					False	CHEMBL1613818	PUBCHEM_BIOASSAY: qHTS Assay for Inhibitors and Activators of N370S glucocerebrosidase as a Potential Chaperone Treatment of Gaucher Disease. (Class of assay: confirmatory) [Related pubchem assays (depositor defined):AID1473, AID2293, AID2577, AID2578, AID2587, AID2588, AID2589, AID2590, AID2592, AID2593, AID2595, AID2596, AID2597, AID2613, AID2671, AID488845]	F	BAO_0000019	assay format	Homo sapiens	None	None	None	None	CHEMBL2179	Beta-glucocerebrosidase	Homo sapiens	SINGLE PROTEIN	CHEMBL1201862	7	PubChem BioAssays			None
CHEMBL1488158		0	489.58	0	2.43	SID3717086	O=C(COC(=O)CCc1nc2ccccc2s1)Nc1ccc(S(=O)(=O)N2CCOCC2)cc1	Potency		3981.1	nM			inconclusive	UO_0000065					False	CHEMBL1613818	PUBCHEM_BIOASSAY: qHTS Assay for Inhibitors and Activators of N370S glucocerebrosidase as a Potential Chaperone Treatment of Gaucher Disease. (Class of assay: confirmatory) [Related pubchem assays (depositor defined):AID1473, AID2293, AID2577, AID2578, AID2587, AID2588, AID2589, AID2590, AID2592, AID2593, AID2595, AID2596, AID2597, AID2613, AID2671, AID488845]	F	BAO_0000019	assay format	Homo sapiens	None	None	None	None	CHEMBL2179	Beta-glucocerebrosidase	Homo sapiens	SINGLE PROTEIN	CHEMBL1201862	7	PubChem BioAssays			None
CHEMBL1579960		0	393.94	0	4.83	SID49722093	O=C(NC1CCCCCC1)c1ccc(C[S+]([O-])Cc2cccc(Cl)c2)o1	Potency		39810.7	nM			inconclusive	UO_0000065					False	CHEMBL1613818	PUBCHEM_BIOASSAY: qHTS Assay for Inhibitors and Activators of N370S glucocerebrosidase as a Potential Chaperone Treatment of Gaucher Disease. (Class of assay: confirmatory) [Related pubchem assays (depositor defined):AID1473, AID2293, AID2577, AID2578, AID2587, AID2588, AID2589, AID2590, AID2592, AID2593, AID2595, AID2596, AID2597, AID2613, AID2671, AID488845]	F	BAO_0000019	assay format	Homo sapiens	None	None	None	None	CHEMBL2179	Beta-glucocerebrosidase	Homo sapiens	SINGLE PROTEIN	CHEMBL1201862	7	PubChem BioAssays			None
CHEMBL1599348		0	461.56	0	2.45	SID4249324	CCOc1cc2[nH]c(=O)n(CC3CCC(C(=O)NCCCOC)CC3)c(=O)c2cc1OCC	Potency		1000.0	nM			inconclusive	UO_0000065					False	CHEMBL1613818	PUBCHEM_BIOASSAY: qHTS Assay for Inhibitors and Activators of N370S glucocerebrosidase as a Potential Chaperone Treatment of Gaucher Disease. (Class of assay: confirmatory) [Related pubchem assays (depositor defined):AID1473, AID2293, AID2577, AID2578, AID2587, AID2588, AID2589, AID2590, AID2592, AID2593, AID2595, AID2596, AID2597, AID2613, AID2671, AID488845]	F	BAO_0000019	assay format	Homo sapiens	None	None	None	None	CHEMBL2179	Beta-glucocerebrosidase	Homo sapiens	SINGLE PROTEIN	CHEMBL1201862	7	PubChem BioAssays			None
CHEMBL1554046		0	434.49	0	3.07	SID51090067	COc1cccc(N2CC(C(=O)N3CCC4(CC3)CC(=O)c3ccccc3O4)CC2=O)c1	Potency		8912.5	nM			inconclusive	UO_0000065					False	CHEMBL1613818	PUBCHEM_BIOASSAY: qHTS Assay for Inhibitors and Activators of N370S glucocerebrosidase as a Potential Chaperone Treatment of Gaucher Disease. (Class of assay: confirmatory) [Related pubchem assays (depositor defined):AID1473, AID2293, AID2577, AID2578, AID2587, AID2588, AID2589, AID2590, AID2592, AID2593, AID2595, AID2596, AID2597, AID2613, AID2671, AID488845]	F	BAO_0000019	assay format	Homo sapiens	None	None	None	None	CHEMBL2179	Beta-glucocerebrosidase	Homo sapiens	SINGLE PROTEIN	CHEMBL1201862	7	PubChem BioAssays			None
CHEMBL1507680		0	428.54	0	3.54	SID24797418	O=C(CSc1nc(O)c(Cc2ccccc2)c(O)n1)Nc1nc2c(s1)CCCC2	Potency		15848.9	nM			inconclusive	UO_0000065					False	CHEMBL1613818	PUBCHEM_BIOASSAY: qHTS Assay for Inhibitors and Activators of N370S glucocerebrosidase as a Potential Chaperone Treatment of Gaucher Disease. (Class of assay: confirmatory) [Related pubchem assays (depositor defined):AID1473, AID2293, AID2577, AID2578, AID2587, AID2588, AID2589, AID2590, AID2592, AID2593, AID2595, AID2596, AID2597, AID2613, AID2671, AID488845]	F	BAO_0000019	assay format	Homo sapiens	None	None	None	None	CHEMBL2179	Beta-glucocerebrosidase	Homo sapiens	SINGLE PROTEIN	CHEMBL1201862	7	PubChem BioAssays			None
CHEMBL87234		0	254.29	0	-0.30	27a	CCNC(=O)c1cc(C2NCC(O)C2O)oc1C	Inhibition						No inhibition						False	CHEMBL871892	Inhibitory activity against Beta-glucosidase of Caldocellum saccharolyticum at 1 mM; No inhibition	B	BAO_0000357	single protein format	Caldicellulosiruptor saccharolyticus	None	None	None	None	CHEMBL2179	Beta-glucocerebrosidase	Homo sapiens	SINGLE PROTEIN	CHEMBL1133967	1	Scientific Literature	Bioorg. Med. Chem. Lett.	2001	None
CHEMBL1399115		0	432.45	0	2.78	SID22401077	COc1cc(OC)cc(C(=O)N[C@H](C(=O)OCC(=O)Nc2cccc(F)c2)C(C)C)c1	Potency	'='	7079.5	nM	5.15		Inconclusive	UO_0000065					False	CHEMBL1614232	PUBCHEM_BIOASSAY: qHTS Assay for Inhibitors and Activators of N370S glucocerebrosidase as a Potential Chaperone Treatment of Gaucher Disease: Purified N370S Glucocerebrosidase Cleavage of Glucosylceramide. (Class of assay: confirmatory) [Related pubchem assays: 2101 ]	F	BAO_0000019	assay format	Homo sapiens	None	None	None	None	CHEMBL2179	Beta-glucocerebrosidase	Homo sapiens	SINGLE PROTEIN	CHEMBL1201862	7	PubChem BioAssays			None
CHEMBL1381698		0	478.57	0	2.63	SID14738324	CCOc1ccc(N(CC(=O)NC2CCCCCC2)S(=O)(=O)c2c(C)nc(O)nc2O)cc1	Potency	'='	70794.6	nM	4.15		Inconclusive	UO_0000065					False	CHEMBL1614232	PUBCHEM_BIOASSAY: qHTS Assay for Inhibitors and Activators of N370S glucocerebrosidase as a Potential Chaperone Treatment of Gaucher Disease: Purified N370S Glucocerebrosidase Cleavage of Glucosylceramide. (Class of assay: confirmatory) [Related pubchem assays: 2101 ]	F	BAO_0000019	assay format	Homo sapiens	None	None	None	None	CHEMBL2179	Beta-glucocerebrosidase	Homo sapiens	SINGLE PROTEIN	CHEMBL1201862	7	PubChem BioAssays			None
CHEMBL1523867		0	452.62	0	4.11	SID17509663	COc1cccc(NC(=S)N(CCCN2CCOCC2)Cc2cn(C)c3ccccc23)c1	Potency	'='	1584.9	nM	5.80		Inconclusive	UO_0000065					False	CHEMBL1614232	PUBCHEM_BIOASSAY: qHTS Assay for Inhibitors and Activators of N370S glucocerebrosidase as a Potential Chaperone Treatment of Gaucher Disease: Purified N370S Glucocerebrosidase Cleavage of Glucosylceramide. (Class of assay: confirmatory) [Related pubchem assays: 2101 ]	F	BAO_0000019	assay format	Homo sapiens	None	None	None	None	CHEMBL2179	Beta-glucocerebrosidase	Homo sapiens	SINGLE PROTEIN	CHEMBL1201862	7	PubChem BioAssays			None
CHEMBL86865		0	250.25	0	-0.68	D8	OC1C(O)C2N=C(Nc3ccccc3)OC2C1O	IC50	'='	2160.0	nM	5.67			UO_0000065	22.64	0.43	6.35	6.01	False	CHEMBL647636	Inhibitory activity was determined against almonds Beta-glucosidase	B	BAO_0000357	single protein format	Prunus dulcis	None	None	None	None	CHEMBL2179	Beta-glucocerebrosidase	Homo sapiens	SINGLE PROTEIN	CHEMBL1128015	1	Scientific Literature	Bioorg. Med. Chem. Lett.	1994	None
CHEMBL306321		0	255.27	0	0.13	24a	CCOC(=O)c1cc(C2NCC(O)C2O)oc1C	Inhibition						Not Active						False	CHEMBL647639	Inhibitory activity against Beta-glucosidase of almonds at 1 mM; No inhibition	B	BAO_0000357	single protein format	Prunus dulcis	None	None	None	None	CHEMBL2179	Beta-glucocerebrosidase	Homo sapiens	SINGLE PROTEIN	CHEMBL1133967	1	Scientific Literature	Bioorg. Med. Chem. Lett.	2001	None
CHEMBL3350087		0	344.50	0	1.08	6	CCCCCCCCCCCC(=O)NC[C@H]1N[C@H](CO)[C@H](O)[C@@H]1O	Ki	'='	100.0	nM	7.00			UO_0000065	20.32	0.40	5.92	6.87	False	CHEMBL650038	Tested for inhibitory activity against Beta-glucosidase from Agrobacterium species	B	BAO_0000357	single protein format	Agrobacterium	None	None	None	None	CHEMBL2179	Beta-glucocerebrosidase	Homo sapiens	SINGLE PROTEIN	CHEMBL1134733	1	Scientific Literature	Bioorg. Med. Chem. Lett.	2001	None
CHEMBL206468	AFEGOSTAT	2	147.17	0	-2.08	SID85267413	OC[C@H]1CNC[C@@H](O)[C@@H]1O	Potency	'='	63.1	nM	7.20		Active	UO_0000065					False	CHEMBL1614243	PUBCHEM_BIOASSAY: qHTS Assay for Inhibitors and Activators of N370S glucocerebrosidase as a Potential Chaperone Treatment of Gaucher Disease: Activity in N370S Spleen Homogenate Using a Red Fluorescent Substrate. (Class of assay: confirmatory) [Related pubchem assays: 2592, 2593, 2589, 2596, 2588, 2587, 2597, 2595, 2590, 2101 ]	F	BAO_0000221	tissue-based format	Homo sapiens	None	None	None	None	CHEMBL2179	Beta-glucocerebrosidase	Homo sapiens	SINGLE PROTEIN	CHEMBL1201862	7	PubChem BioAssays			None
CHEMBL276643		0	431.15	1	6.31	7	O=C1c2c(Cl)c(Cl)c(Cl)c(Cl)c2C(=O)N1CCCCCc1ccccc1	IC50	'>'	500000.0	nM		Outside typical range		UO_0000065					False	CHEMBL647638	Inhibition of Beta-glucosidase activity.	B	BAO_0000357	single protein format	Prunus dulcis	None	None	None	None	CHEMBL2179	Beta-glucocerebrosidase	Homo sapiens	SINGLE PROTEIN	CHEMBL1132877	1	Scientific Literature	Bioorg. Med. Chem. Lett.	2000	None
CHEMBL1607655		0	462.44	0	4.97	SID24794621	O=C(Nc1cnn(Cc2ccc(F)cc2)c1)c1cnn2c(C(F)F)cc(-c3ccccc3)nc12	Potency		25902.4	nM			inconclusive	UO_0000065					False	CHEMBL1737864	PUBCHEM_BIOASSAY: qHTS Assay for Inhibitors and Activators of N370S glucocerebrosidase as a Potential Chaperone Treatment of Gaucher Disease: Purified Non-mutant Confirmation for Probe SAR. (Class of assay: confirmatory) [Related pubchem assays (depositor defined):AID2593]	F	BAO_0000019	assay format	Homo sapiens	None	None	None	None	CHEMBL2179	Beta-glucocerebrosidase	Homo sapiens	SINGLE PROTEIN	CHEMBL1201862	7	PubChem BioAssays			None
CHEMBL1724329		0	306.37	0	3.09	SID99367996	Cc1cc(C)n2ncc(C(=O)Nc3ccc4c(c3)CCC4)c2n1	Potency		10311.9	nM			Active	UO_0000065					False	CHEMBL1737864	PUBCHEM_BIOASSAY: qHTS Assay for Inhibitors and Activators of N370S glucocerebrosidase as a Potential Chaperone Treatment of Gaucher Disease: Purified Non-mutant Confirmation for Probe SAR. (Class of assay: confirmatory) [Related pubchem assays (depositor defined):AID2593]	F	BAO_0000019	assay format	Homo sapiens	None	None	None	None	CHEMBL2179	Beta-glucocerebrosidase	Homo sapiens	SINGLE PROTEIN	CHEMBL1201862	7	PubChem BioAssays			None
CHEMBL393894		0	343.39	0	1.12	14	COc1ccccc1Nc1nc(NCC(N)=O)nc(N2CCCC2)n1	Activity						Not Active						False	CHEMBL898735	Inhibition of glucocerebrosidase	B	BAO_0000357	single protein format	None	None	None	None	None	CHEMBL2179	Beta-glucocerebrosidase	Homo sapiens	SINGLE PROTEIN	CHEMBL1137486	1	Scientific Literature	Bioorg. Med. Chem. Lett.	2007	None
CHEMBL394426		0	346.46	0	2.34	40	CSc1ccccc1Nc1nc(NCCO)nc(N2CCCC2)n1	IC50	'='	2390.0	nM	5.62			UO_0000065	16.23	0.32	3.28	6.52	False	CHEMBL898735	Inhibition of glucocerebrosidase	B	BAO_0000357	single protein format	None	None	None	None	None	CHEMBL2179	Beta-glucocerebrosidase	Homo sapiens	SINGLE PROTEIN	CHEMBL1137486	1	Scientific Literature	Bioorg. Med. Chem. Lett.	2007	None
CHEMBL1735963		0	308.34	0	2.80	SID99368029	CC(=O)c1cccc(NC(=O)c2cnn3c(C)cc(C)nc23)c1	Potency		51682.1	nM			inconclusive	UO_0000065					False	CHEMBL1738420	PUBCHEM_BIOASSAY: qHTS Assay for Inhibitors and Activators of N370S glucocerebrosidase as a Potential Chaperone Treatment of Gaucher Disease: Activity in Non-Mutant Spleen Confirmation for Probe SAR. (Class of assay: confirmatory) [Related pubchem assays (depositor defined):AID2593]	F	BAO_0000019	assay format	Homo sapiens	None	None	None	None	CHEMBL2179	Beta-glucocerebrosidase	Homo sapiens	SINGLE PROTEIN	CHEMBL1201862	7	PubChem BioAssays			None
CHEMBL1736604		0	334.30	0	3.62	SID99368030	Cc1cc(C)n2ncc(C(=O)Nc3cccc(C(F)(F)F)c3)c2n1	Potency		65063.9	nM			inconclusive	UO_0000065					False	CHEMBL1738420	PUBCHEM_BIOASSAY: qHTS Assay for Inhibitors and Activators of N370S glucocerebrosidase as a Potential Chaperone Treatment of Gaucher Disease: Activity in Non-Mutant Spleen Confirmation for Probe SAR. (Class of assay: confirmatory) [Related pubchem assays (depositor defined):AID2593]	F	BAO_0000019	assay format	Homo sapiens	None	None	None	None	CHEMBL2179	Beta-glucocerebrosidase	Homo sapiens	SINGLE PROTEIN	CHEMBL1201862	7	PubChem BioAssays			None
CHEMBL1537093		0	340.38	0	4.02	SID26657956	CC(C)=CCc1c(O)cc2c(c1O)C(=O)CC(c1ccc(O)cc1)O2	Potency		15848.9	nM			inconclusive	UO_0000065					False	CHEMBL1613818	PUBCHEM_BIOASSAY: qHTS Assay for Inhibitors and Activators of N370S glucocerebrosidase as a Potential Chaperone Treatment of Gaucher Disease. (Class of assay: confirmatory) [Related pubchem assays (depositor defined):AID1473, AID2293, AID2577, AID2578, AID2587, AID2588, AID2589, AID2590, AID2592, AID2593, AID2595, AID2596, AID2597, AID2613, AID2671, AID488845]	F	BAO_0000019	assay format	Homo sapiens	None	None	None	None	CHEMBL2179	Beta-glucocerebrosidase	Homo sapiens	SINGLE PROTEIN	CHEMBL1201862	7	PubChem BioAssays			None
CHEMBL1462406		0	468.04	0	3.16	SID49816060	O=C(CCCN1C(=O)/C(=C/c2ccccc2Cl)SC1=S)NCCCN1CCOCC1	Potency		39810.7	nM			inconclusive	UO_0000065					False	CHEMBL1613818	PUBCHEM_BIOASSAY: qHTS Assay for Inhibitors and Activators of N370S glucocerebrosidase as a Potential Chaperone Treatment of Gaucher Disease. (Class of assay: confirmatory) [Related pubchem assays (depositor defined):AID1473, AID2293, AID2577, AID2578, AID2587, AID2588, AID2589, AID2590, AID2592, AID2593, AID2595, AID2596, AID2597, AID2613, AID2671, AID488845]	F	BAO_0000019	assay format	Homo sapiens	None	None	None	None	CHEMBL2179	Beta-glucocerebrosidase	Homo sapiens	SINGLE PROTEIN	CHEMBL1201862	7	PubChem BioAssays			None
CHEMBL1538749		0	286.34	0	3.65	SID47201514	Nc1c(-c2ccccc2)cnc2c(-c3ccccc3)cnn12	Potency		1778.3	nM			inconclusive	UO_0000065					False	CHEMBL1613818	PUBCHEM_BIOASSAY: qHTS Assay for Inhibitors and Activators of N370S glucocerebrosidase as a Potential Chaperone Treatment of Gaucher Disease. (Class of assay: confirmatory) [Related pubchem assays (depositor defined):AID1473, AID2293, AID2577, AID2578, AID2587, AID2588, AID2589, AID2590, AID2592, AID2593, AID2595, AID2596, AID2597, AID2613, AID2671, AID488845]	F	BAO_0000019	assay format	Homo sapiens	None	None	None	None	CHEMBL2179	Beta-glucocerebrosidase	Homo sapiens	SINGLE PROTEIN	CHEMBL1201862	7	PubChem BioAssays			None
CHEMBL1345233		0	401.45	0	3.51	SID7972845	C=CCn1c2ccccc2c2nnc(SCN3C(=O)c4ccccc4C3=O)nc21	Potency		10000.0	nM			inconclusive	UO_0000065					False	CHEMBL1613818	PUBCHEM_BIOASSAY: qHTS Assay for Inhibitors and Activators of N370S glucocerebrosidase as a Potential Chaperone Treatment of Gaucher Disease. (Class of assay: confirmatory) [Related pubchem assays (depositor defined):AID1473, AID2293, AID2577, AID2578, AID2587, AID2588, AID2589, AID2590, AID2592, AID2593, AID2595, AID2596, AID2597, AID2613, AID2671, AID488845]	F	BAO_0000019	assay format	Homo sapiens	None	None	None	None	CHEMBL2179	Beta-glucocerebrosidase	Homo sapiens	SINGLE PROTEIN	CHEMBL1201862	7	PubChem BioAssays			None
CHEMBL1516432		0	478.52	0	3.10	SID49828341	COc1ccc2[nH]c3c(c2c1)CCN1C(=O)N([C@@H](C)C(=O)NCCc2ccc(F)cc2)C(=O)[C@]31C	Potency		22387.2	nM			inconclusive	UO_0000065					False	CHEMBL1613818	PUBCHEM_BIOASSAY: qHTS Assay for Inhibitors and Activators of N370S glucocerebrosidase as a Potential Chaperone Treatment of Gaucher Disease. (Class of assay: confirmatory) [Related pubchem assays (depositor defined):AID1473, AID2293, AID2577, AID2578, AID2587, AID2588, AID2589, AID2590, AID2592, AID2593, AID2595, AID2596, AID2597, AID2613, AID2671, AID488845]	F	BAO_0000019	assay format	Homo sapiens	None	None	None	None	CHEMBL2179	Beta-glucocerebrosidase	Homo sapiens	SINGLE PROTEIN	CHEMBL1201862	7	PubChem BioAssays			None
CHEMBL1486266		0	416.95	0	4.47	SID49647261	Cc1c[nH]c2cccc(OCC(CNC(C)(C)C)OC(=O)c3ccccc3)c12.Cl	Potency		8912.5	nM			inconclusive	UO_0000065					False	CHEMBL1613818	PUBCHEM_BIOASSAY: qHTS Assay for Inhibitors and Activators of N370S glucocerebrosidase as a Potential Chaperone Treatment of Gaucher Disease. (Class of assay: confirmatory) [Related pubchem assays (depositor defined):AID1473, AID2293, AID2577, AID2578, AID2587, AID2588, AID2589, AID2590, AID2592, AID2593, AID2595, AID2596, AID2597, AID2613, AID2671, AID488845]	F	BAO_0000019	assay format	Homo sapiens	None	None	None	None	CHEMBL2179	Beta-glucocerebrosidase	Homo sapiens	SINGLE PROTEIN	CHEMBL1201862	7	PubChem BioAssays			None
CHEMBL1368683		0	410.38	0	3.50	SID26732567	COc1cc(C(=O)c2cocc2C(=O)c2ccc3c(c2)OCO3)cc(OC)c1OC	Potency		7079.5	nM			inconclusive	UO_0000065					False	CHEMBL1613818	PUBCHEM_BIOASSAY: qHTS Assay for Inhibitors and Activators of N370S glucocerebrosidase as a Potential Chaperone Treatment of Gaucher Disease. (Class of assay: confirmatory) [Related pubchem assays (depositor defined):AID1473, AID2293, AID2577, AID2578, AID2587, AID2588, AID2589, AID2590, AID2592, AID2593, AID2595, AID2596, AID2597, AID2613, AID2671, AID488845]	F	BAO_0000019	assay format	Homo sapiens	None	None	None	None	CHEMBL2179	Beta-glucocerebrosidase	Homo sapiens	SINGLE PROTEIN	CHEMBL1201862	7	PubChem BioAssays			None
CHEMBL1721639		0	270.29	0	1.87	SID99368010	Cc1cc(C)n2ncc(C(=O)NCc3ccco3)c2n1	Potency		81910.6	nM			inconclusive	UO_0000065					False	CHEMBL1738420	PUBCHEM_BIOASSAY: qHTS Assay for Inhibitors and Activators of N370S glucocerebrosidase as a Potential Chaperone Treatment of Gaucher Disease: Activity in Non-Mutant Spleen Confirmation for Probe SAR. (Class of assay: confirmatory) [Related pubchem assays (depositor defined):AID2593]	F	BAO_0000019	assay format	Homo sapiens	None	None	None	None	CHEMBL2179	Beta-glucocerebrosidase	Homo sapiens	SINGLE PROTEIN	CHEMBL1201862	7	PubChem BioAssays			None
CHEMBL1723310		0	280.33	0	2.91	SID99368018	Cc1cc(C)n2ncc(C(=O)Nc3ccccc3C)c2n1	Potency		41052.6	nM			inconclusive	UO_0000065					False	CHEMBL1738420	PUBCHEM_BIOASSAY: qHTS Assay for Inhibitors and Activators of N370S glucocerebrosidase as a Potential Chaperone Treatment of Gaucher Disease: Activity in Non-Mutant Spleen Confirmation for Probe SAR. (Class of assay: confirmatory) [Related pubchem assays (depositor defined):AID2593]	F	BAO_0000019	assay format	Homo sapiens	None	None	None	None	CHEMBL2179	Beta-glucocerebrosidase	Homo sapiens	SINGLE PROTEIN	CHEMBL1201862	7	PubChem BioAssays			None
CHEMBL1381675		0	418.54	0	2.50	SID4242494	CCC(C)NC(=O)C(Cc1ccccc1)NS(=O)(=O)c1cccc2nsnc12	Potency		6309.6	nM			inconclusive	UO_0000065					False	CHEMBL1613818	PUBCHEM_BIOASSAY: qHTS Assay for Inhibitors and Activators of N370S glucocerebrosidase as a Potential Chaperone Treatment of Gaucher Disease. (Class of assay: confirmatory) [Related pubchem assays (depositor defined):AID1473, AID2293, AID2577, AID2578, AID2587, AID2588, AID2589, AID2590, AID2592, AID2593, AID2595, AID2596, AID2597, AID2613, AID2671, AID488845]	F	BAO_0000019	assay format	Homo sapiens	None	None	None	None	CHEMBL2179	Beta-glucocerebrosidase	Homo sapiens	SINGLE PROTEIN	CHEMBL1201862	7	PubChem BioAssays			None
CHEMBL1451862		0	296.32	0	1.71	SID14732616	COc1cc(S(=O)(=O)NCc2cccnc2)ccc1F	Potency		28183.8	nM			inconclusive	UO_0000065					False	CHEMBL1613818	PUBCHEM_BIOASSAY: qHTS Assay for Inhibitors and Activators of N370S glucocerebrosidase as a Potential Chaperone Treatment of Gaucher Disease. (Class of assay: confirmatory) [Related pubchem assays (depositor defined):AID1473, AID2293, AID2577, AID2578, AID2587, AID2588, AID2589, AID2590, AID2592, AID2593, AID2595, AID2596, AID2597, AID2613, AID2671, AID488845]	F	BAO_0000019	assay format	Homo sapiens	None	None	None	None	CHEMBL2179	Beta-glucocerebrosidase	Homo sapiens	SINGLE PROTEIN	CHEMBL1201862	7	PubChem BioAssays			None
CHEMBL1437614		0	255.28	0	2.15	SID51087966	COc1ccc(C(C#N)c2cnccn2)cc1OC	Potency		5011.9	nM			inconclusive	UO_0000065					False	CHEMBL1613818	PUBCHEM_BIOASSAY: qHTS Assay for Inhibitors and Activators of N370S glucocerebrosidase as a Potential Chaperone Treatment of Gaucher Disease. (Class of assay: confirmatory) [Related pubchem assays (depositor defined):AID1473, AID2293, AID2577, AID2578, AID2587, AID2588, AID2589, AID2590, AID2592, AID2593, AID2595, AID2596, AID2597, AID2613, AID2671, AID488845]	F	BAO_0000019	assay format	Homo sapiens	None	None	None	None	CHEMBL2179	Beta-glucocerebrosidase	Homo sapiens	SINGLE PROTEIN	CHEMBL1201862	7	PubChem BioAssays			None
CHEMBL1303362		0	404.49	0	3.70	SID17407376	CC(C)c1ccc(SCc2noc(C(=O)NCC3CCCO3)c2C(=O)O)cc1	Potency		5623.4	nM			inconclusive	UO_0000065					False	CHEMBL1613818	PUBCHEM_BIOASSAY: qHTS Assay for Inhibitors and Activators of N370S glucocerebrosidase as a Potential Chaperone Treatment of Gaucher Disease. (Class of assay: confirmatory) [Related pubchem assays (depositor defined):AID1473, AID2293, AID2577, AID2578, AID2587, AID2588, AID2589, AID2590, AID2592, AID2593, AID2595, AID2596, AID2597, AID2613, AID2671, AID488845]	F	BAO_0000019	assay format	Homo sapiens	None	None	None	None	CHEMBL2179	Beta-glucocerebrosidase	Homo sapiens	SINGLE PROTEIN	CHEMBL1201862	7	PubChem BioAssays			None
CHEMBL1409346		0	418.49	0	3.27	SID49727994	Cc1ccc2cc(CN(CCCO)S(=O)(=O)c3ccccc3F)c(O)nc2c1C	Potency		39810.7	nM			inconclusive	UO_0000065					False	CHEMBL1613818	PUBCHEM_BIOASSAY: qHTS Assay for Inhibitors and Activators of N370S glucocerebrosidase as a Potential Chaperone Treatment of Gaucher Disease. (Class of assay: confirmatory) [Related pubchem assays (depositor defined):AID1473, AID2293, AID2577, AID2578, AID2587, AID2588, AID2589, AID2590, AID2592, AID2593, AID2595, AID2596, AID2597, AID2613, AID2671, AID488845]	F	BAO_0000019	assay format	Homo sapiens	None	None	None	None	CHEMBL2179	Beta-glucocerebrosidase	Homo sapiens	SINGLE PROTEIN	CHEMBL1201862	7	PubChem BioAssays			None
CHEMBL1573720		0	434.50	0	4.25	SID22411793	CC(C)c1onc(C(=O)N2CCN(C(c3ccccc3)c3ccccc3)CC2)c1[N+](=O)[O-]	Potency		3548.1	nM			inconclusive	UO_0000065					False	CHEMBL1613818	PUBCHEM_BIOASSAY: qHTS Assay for Inhibitors and Activators of N370S glucocerebrosidase as a Potential Chaperone Treatment of Gaucher Disease. (Class of assay: confirmatory) [Related pubchem assays (depositor defined):AID1473, AID2293, AID2577, AID2578, AID2587, AID2588, AID2589, AID2590, AID2592, AID2593, AID2595, AID2596, AID2597, AID2613, AID2671, AID488845]	F	BAO_0000019	assay format	Homo sapiens	None	None	None	None	CHEMBL2179	Beta-glucocerebrosidase	Homo sapiens	SINGLE PROTEIN	CHEMBL1201862	7	PubChem BioAssays			None
CHEMBL1488736		0	397.48	0	2.88	SID14737952	CCCNC(=O)CCc1c(C)nc2nc(-c3cc(OC)cc(OC)c3)nn2c1C	Potency		35481.3	nM			inconclusive	UO_0000065					False	CHEMBL1613818	PUBCHEM_BIOASSAY: qHTS Assay for Inhibitors and Activators of N370S glucocerebrosidase as a Potential Chaperone Treatment of Gaucher Disease. (Class of assay: confirmatory) [Related pubchem assays (depositor defined):AID1473, AID2293, AID2577, AID2578, AID2587, AID2588, AID2589, AID2590, AID2592, AID2593, AID2595, AID2596, AID2597, AID2613, AID2671, AID488845]	F	BAO_0000019	assay format	Homo sapiens	None	None	None	None	CHEMBL2179	Beta-glucocerebrosidase	Homo sapiens	SINGLE PROTEIN	CHEMBL1201862	7	PubChem BioAssays			None
CHEMBL1443543		0	442.54	0	3.49	SID7968334	COc1ccc(NC(=O)CN(c2cc(C)cc(C)c2)S(=O)(=O)c2c(C)n[nH]c2C)cc1	Potency		19952.6	nM			inconclusive	UO_0000065					False	CHEMBL1613818	PUBCHEM_BIOASSAY: qHTS Assay for Inhibitors and Activators of N370S glucocerebrosidase as a Potential Chaperone Treatment of Gaucher Disease. (Class of assay: confirmatory) [Related pubchem assays (depositor defined):AID1473, AID2293, AID2577, AID2578, AID2587, AID2588, AID2589, AID2590, AID2592, AID2593, AID2595, AID2596, AID2597, AID2613, AID2671, AID488845]	F	BAO_0000019	assay format	Homo sapiens	None	None	None	None	CHEMBL2179	Beta-glucocerebrosidase	Homo sapiens	SINGLE PROTEIN	CHEMBL1201862	7	PubChem BioAssays			None
CHEMBL1713	CHLORPROMAZINE HYDROCHLORIDE	4	355.33	0	4.89	SID855926	CN(C)CCCN1c2ccccc2Sc2ccc(Cl)cc21.Cl	Potency		5623.4	nM			inconclusive	UO_0000065					False	CHEMBL1613818	PUBCHEM_BIOASSAY: qHTS Assay for Inhibitors and Activators of N370S glucocerebrosidase as a Potential Chaperone Treatment of Gaucher Disease. (Class of assay: confirmatory) [Related pubchem assays (depositor defined):AID1473, AID2293, AID2577, AID2578, AID2587, AID2588, AID2589, AID2590, AID2592, AID2593, AID2595, AID2596, AID2597, AID2613, AID2671, AID488845]	F	BAO_0000019	assay format	Homo sapiens	None	None	None	None	CHEMBL2179	Beta-glucocerebrosidase	Homo sapiens	SINGLE PROTEIN	CHEMBL1201862	7	PubChem BioAssays			None
CHEMBL1416974		0	426.83	0	4.16	SID24822837	O=C(CN1C(=O)/C(=C/c2c(F)cccc2Cl)Oc2ccccc21)NCc1ccco1	Potency		14125.4	nM			inconclusive	UO_0000065					False	CHEMBL1613818	PUBCHEM_BIOASSAY: qHTS Assay for Inhibitors and Activators of N370S glucocerebrosidase as a Potential Chaperone Treatment of Gaucher Disease. (Class of assay: confirmatory) [Related pubchem assays (depositor defined):AID1473, AID2293, AID2577, AID2578, AID2587, AID2588, AID2589, AID2590, AID2592, AID2593, AID2595, AID2596, AID2597, AID2613, AID2671, AID488845]	F	BAO_0000019	assay format	Homo sapiens	None	None	None	None	CHEMBL2179	Beta-glucocerebrosidase	Homo sapiens	SINGLE PROTEIN	CHEMBL1201862	7	PubChem BioAssays			None
CHEMBL1555833		0	440.95	1	5.23	SID17386700	COc1cc(CNCCc2c[nH]c3ccccc23)ccc1OCc1ccc(F)cc1.Cl	Potency		15848.9	nM			Active	UO_0000065					False	CHEMBL1613818	PUBCHEM_BIOASSAY: qHTS Assay for Inhibitors and Activators of N370S glucocerebrosidase as a Potential Chaperone Treatment of Gaucher Disease. (Class of assay: confirmatory) [Related pubchem assays (depositor defined):AID1473, AID2293, AID2577, AID2578, AID2587, AID2588, AID2589, AID2590, AID2592, AID2593, AID2595, AID2596, AID2597, AID2613, AID2671, AID488845]	F	BAO_0000019	assay format	Homo sapiens	None	None	None	None	CHEMBL2179	Beta-glucocerebrosidase	Homo sapiens	SINGLE PROTEIN	CHEMBL1201862	7	PubChem BioAssays			None
CHEMBL1604596		0	284.34	0	0.58	SID24795379	COc1ccc(S(N)(=O)=O)cc1C(=O)N1CCCC1	Potency		12589.3	nM			inconclusive	UO_0000065					False	CHEMBL1613818	PUBCHEM_BIOASSAY: qHTS Assay for Inhibitors and Activators of N370S glucocerebrosidase as a Potential Chaperone Treatment of Gaucher Disease. (Class of assay: confirmatory) [Related pubchem assays (depositor defined):AID1473, AID2293, AID2577, AID2578, AID2587, AID2588, AID2589, AID2590, AID2592, AID2593, AID2595, AID2596, AID2597, AID2613, AID2671, AID488845]	F	BAO_0000019	assay format	Homo sapiens	None	None	None	None	CHEMBL2179	Beta-glucocerebrosidase	Homo sapiens	SINGLE PROTEIN	CHEMBL1201862	7	PubChem BioAssays			None
CHEMBL1300089		0	344.53	0	3.27	SID857174	CCCCc1nc(N2CCNCC2)c(C#N)c2c1CSC(C)(C)C2	Potency		7943.3	nM			inconclusive	UO_0000065					False	CHEMBL1613818	PUBCHEM_BIOASSAY: qHTS Assay for Inhibitors and Activators of N370S glucocerebrosidase as a Potential Chaperone Treatment of Gaucher Disease. (Class of assay: confirmatory) [Related pubchem assays (depositor defined):AID1473, AID2293, AID2577, AID2578, AID2587, AID2588, AID2589, AID2590, AID2592, AID2593, AID2595, AID2596, AID2597, AID2613, AID2671, AID488845]	F	BAO_0000019	assay format	Homo sapiens	None	None	None	None	CHEMBL2179	Beta-glucocerebrosidase	Homo sapiens	SINGLE PROTEIN	CHEMBL1201862	7	PubChem BioAssays			None
CHEMBL1416267		0	445.28	1	5.18	SID22407633	COc1ccc(NC(=O)/C(C#N)=C/c2c(C)nn(-c3ccc(F)cc3)c2Cl)cc1Cl	Potency		3548.1	nM			inconclusive	UO_0000065					False	CHEMBL1613818	PUBCHEM_BIOASSAY: qHTS Assay for Inhibitors and Activators of N370S glucocerebrosidase as a Potential Chaperone Treatment of Gaucher Disease. (Class of assay: confirmatory) [Related pubchem assays (depositor defined):AID1473, AID2293, AID2577, AID2578, AID2587, AID2588, AID2589, AID2590, AID2592, AID2593, AID2595, AID2596, AID2597, AID2613, AID2671, AID488845]	F	BAO_0000019	assay format	Homo sapiens	None	None	None	None	CHEMBL2179	Beta-glucocerebrosidase	Homo sapiens	SINGLE PROTEIN	CHEMBL1201862	7	PubChem BioAssays			None
CHEMBL1451057		0	342.35	0	3.30	SID50110371	COCOc1cc(OC)ccc1C(=O)/C=C/c1ccc2c(c1)OCO2	Potency		35481.3	nM			inconclusive	UO_0000065					False	CHEMBL1613818	PUBCHEM_BIOASSAY: qHTS Assay for Inhibitors and Activators of N370S glucocerebrosidase as a Potential Chaperone Treatment of Gaucher Disease. (Class of assay: confirmatory) [Related pubchem assays (depositor defined):AID1473, AID2293, AID2577, AID2578, AID2587, AID2588, AID2589, AID2590, AID2592, AID2593, AID2595, AID2596, AID2597, AID2613, AID2671, AID488845]	F	BAO_0000019	assay format	Homo sapiens	None	None	None	None	CHEMBL2179	Beta-glucocerebrosidase	Homo sapiens	SINGLE PROTEIN	CHEMBL1201862	7	PubChem BioAssays			None
CHEMBL1351371		0	347.47	0	3.61	SID17386541	CCCC(=O)NC(=S)Nc1ccc(NC(=O)c2cccs2)cc1	Potency		39810.7	nM			inconclusive	UO_0000065					False	CHEMBL1613818	PUBCHEM_BIOASSAY: qHTS Assay for Inhibitors and Activators of N370S glucocerebrosidase as a Potential Chaperone Treatment of Gaucher Disease. (Class of assay: confirmatory) [Related pubchem assays (depositor defined):AID1473, AID2293, AID2577, AID2578, AID2587, AID2588, AID2589, AID2590, AID2592, AID2593, AID2595, AID2596, AID2597, AID2613, AID2671, AID488845]	F	BAO_0000019	assay format	Homo sapiens	None	None	None	None	CHEMBL2179	Beta-glucocerebrosidase	Homo sapiens	SINGLE PROTEIN	CHEMBL1201862	7	PubChem BioAssays			None
CHEMBL1501053		0	375.39	0	2.60	SID4245346	COc1ccccc1-c1nc(C(N)=O)c2nc(O)n(-c3cccc(C)c3)c2n1	Potency		25118.9	nM			inconclusive	UO_0000065					False	CHEMBL1613818	PUBCHEM_BIOASSAY: qHTS Assay for Inhibitors and Activators of N370S glucocerebrosidase as a Potential Chaperone Treatment of Gaucher Disease. (Class of assay: confirmatory) [Related pubchem assays (depositor defined):AID1473, AID2293, AID2577, AID2578, AID2587, AID2588, AID2589, AID2590, AID2592, AID2593, AID2595, AID2596, AID2597, AID2613, AID2671, AID488845]	F	BAO_0000019	assay format	Homo sapiens	None	None	None	None	CHEMBL2179	Beta-glucocerebrosidase	Homo sapiens	SINGLE PROTEIN	CHEMBL1201862	7	PubChem BioAssays			None
CHEMBL1477244		0	388.39	0	4.83	SID14728548	CC(=O)C1=C(C)N(Cc2ccccc2)C(=O)N[C@@H]1c1cccc(C(F)(F)F)c1	Potency		22387.2	nM			inconclusive	UO_0000065					False	CHEMBL1613818	PUBCHEM_BIOASSAY: qHTS Assay for Inhibitors and Activators of N370S glucocerebrosidase as a Potential Chaperone Treatment of Gaucher Disease. (Class of assay: confirmatory) [Related pubchem assays (depositor defined):AID1473, AID2293, AID2577, AID2578, AID2587, AID2588, AID2589, AID2590, AID2592, AID2593, AID2595, AID2596, AID2597, AID2613, AID2671, AID488845]	F	BAO_0000019	assay format	Homo sapiens	None	None	None	None	CHEMBL2179	Beta-glucocerebrosidase	Homo sapiens	SINGLE PROTEIN	CHEMBL1201862	7	PubChem BioAssays			None
CHEMBL1201154	PROCHLORPERAZINE EDISYLATE	4	564.15	0	4.58	SID26748222	CN1CCN(CCCN2c3ccccc3Sc3ccc(Cl)cc32)CC1.O=S(=O)(O)CCS(=O)(=O)O	Potency		14125.4	nM			inconclusive	UO_0000065					False	CHEMBL1613818	PUBCHEM_BIOASSAY: qHTS Assay for Inhibitors and Activators of N370S glucocerebrosidase as a Potential Chaperone Treatment of Gaucher Disease. (Class of assay: confirmatory) [Related pubchem assays (depositor defined):AID1473, AID2293, AID2577, AID2578, AID2587, AID2588, AID2589, AID2590, AID2592, AID2593, AID2595, AID2596, AID2597, AID2613, AID2671, AID488845]	F	BAO_0000019	assay format	Homo sapiens	None	None	None	None	CHEMBL2179	Beta-glucocerebrosidase	Homo sapiens	SINGLE PROTEIN	CHEMBL1201862	7	PubChem BioAssays			None
CHEMBL1482963		0	372.90	0	3.59	SID49668830	Cc1ccc(NC(=O)NCCN2CCN(c3ccccc3)CC2)cc1Cl	Potency		28183.8	nM			inconclusive	UO_0000065					False	CHEMBL1613818	PUBCHEM_BIOASSAY: qHTS Assay for Inhibitors and Activators of N370S glucocerebrosidase as a Potential Chaperone Treatment of Gaucher Disease. (Class of assay: confirmatory) [Related pubchem assays (depositor defined):AID1473, AID2293, AID2577, AID2578, AID2587, AID2588, AID2589, AID2590, AID2592, AID2593, AID2595, AID2596, AID2597, AID2613, AID2671, AID488845]	F	BAO_0000019	assay format	Homo sapiens	None	None	None	None	CHEMBL2179	Beta-glucocerebrosidase	Homo sapiens	SINGLE PROTEIN	CHEMBL1201862	7	PubChem BioAssays			None
CHEMBL1395304		0	341.32	0	2.37	SID56322193	Cc1ccc(/C=C/C(=O)OCC(=O)Nc2ccc3[nH]c(O)nc3c2)o1	Potency		6309.6	nM			inconclusive	UO_0000065					False	CHEMBL1613818	PUBCHEM_BIOASSAY: qHTS Assay for Inhibitors and Activators of N370S glucocerebrosidase as a Potential Chaperone Treatment of Gaucher Disease. (Class of assay: confirmatory) [Related pubchem assays (depositor defined):AID1473, AID2293, AID2577, AID2578, AID2587, AID2588, AID2589, AID2590, AID2592, AID2593, AID2595, AID2596, AID2597, AID2613, AID2671, AID488845]	F	BAO_0000019	assay format	Homo sapiens	None	None	None	None	CHEMBL2179	Beta-glucocerebrosidase	Homo sapiens	SINGLE PROTEIN	CHEMBL1201862	7	PubChem BioAssays			None
CHEMBL1467036		0	426.52	0	4.37	SID49664981	COc1ccccc1C1c2ccc3ccccc3c2Oc2ncn(CCN(C)C)c(=N)c21	Potency		7079.5	nM			inconclusive	UO_0000065					False	CHEMBL1613818	PUBCHEM_BIOASSAY: qHTS Assay for Inhibitors and Activators of N370S glucocerebrosidase as a Potential Chaperone Treatment of Gaucher Disease. (Class of assay: confirmatory) [Related pubchem assays (depositor defined):AID1473, AID2293, AID2577, AID2578, AID2587, AID2588, AID2589, AID2590, AID2592, AID2593, AID2595, AID2596, AID2597, AID2613, AID2671, AID488845]	F	BAO_0000019	assay format	Homo sapiens	None	None	None	None	CHEMBL2179	Beta-glucocerebrosidase	Homo sapiens	SINGLE PROTEIN	CHEMBL1201862	7	PubChem BioAssays			None
CHEMBL1604541		0	438.53	0	1.20	SID49648097	CCN1CCN(c2nc3c(C)cccn3c(=O)c2/C=C(\C#N)C(=O)NCCCOC)CC1	Potency		28183.8	nM			inconclusive	UO_0000065					False	CHEMBL1613818	PUBCHEM_BIOASSAY: qHTS Assay for Inhibitors and Activators of N370S glucocerebrosidase as a Potential Chaperone Treatment of Gaucher Disease. (Class of assay: confirmatory) [Related pubchem assays (depositor defined):AID1473, AID2293, AID2577, AID2578, AID2587, AID2588, AID2589, AID2590, AID2592, AID2593, AID2595, AID2596, AID2597, AID2613, AID2671, AID488845]	F	BAO_0000019	assay format	Homo sapiens	None	None	None	None	CHEMBL2179	Beta-glucocerebrosidase	Homo sapiens	SINGLE PROTEIN	CHEMBL1201862	7	PubChem BioAssays			None
CHEMBL1507543		0	413.48	0	4.26	SID14733169	COc1ccc(NC(=O)Cn2c(-c3ccccc3)cn(-c3ccc(C)cc3)c2=O)cc1	Potency		3162.3	nM			inconclusive	UO_0000065					False	CHEMBL1613818	PUBCHEM_BIOASSAY: qHTS Assay for Inhibitors and Activators of N370S glucocerebrosidase as a Potential Chaperone Treatment of Gaucher Disease. (Class of assay: confirmatory) [Related pubchem assays (depositor defined):AID1473, AID2293, AID2577, AID2578, AID2587, AID2588, AID2589, AID2590, AID2592, AID2593, AID2595, AID2596, AID2597, AID2613, AID2671, AID488845]	F	BAO_0000019	assay format	Homo sapiens	None	None	None	None	CHEMBL2179	Beta-glucocerebrosidase	Homo sapiens	SINGLE PROTEIN	CHEMBL1201862	7	PubChem BioAssays			None
CHEMBL1467050		0	408.50	0	2.58	SID49735198	CCC1Sc2ccc(S(=O)(=O)CCC(=O)NCc3ccco3)cc2NC1=O	Potency		35481.3	nM			inconclusive	UO_0000065					False	CHEMBL1613818	PUBCHEM_BIOASSAY: qHTS Assay for Inhibitors and Activators of N370S glucocerebrosidase as a Potential Chaperone Treatment of Gaucher Disease. (Class of assay: confirmatory) [Related pubchem assays (depositor defined):AID1473, AID2293, AID2577, AID2578, AID2587, AID2588, AID2589, AID2590, AID2592, AID2593, AID2595, AID2596, AID2597, AID2613, AID2671, AID488845]	F	BAO_0000019	assay format	Homo sapiens	None	None	None	None	CHEMBL2179	Beta-glucocerebrosidase	Homo sapiens	SINGLE PROTEIN	CHEMBL1201862	7	PubChem BioAssays			None
CHEMBL1392568		0	227.27	0	2.71	SID47199508	CC(C)c1cc(O)n2c(n1)nc1ccccc12	Potency		39810.7	nM			inconclusive	UO_0000065					False	CHEMBL1613818	PUBCHEM_BIOASSAY: qHTS Assay for Inhibitors and Activators of N370S glucocerebrosidase as a Potential Chaperone Treatment of Gaucher Disease. (Class of assay: confirmatory) [Related pubchem assays (depositor defined):AID1473, AID2293, AID2577, AID2578, AID2587, AID2588, AID2589, AID2590, AID2592, AID2593, AID2595, AID2596, AID2597, AID2613, AID2671, AID488845]	F	BAO_0000019	assay format	Homo sapiens	None	None	None	None	CHEMBL2179	Beta-glucocerebrosidase	Homo sapiens	SINGLE PROTEIN	CHEMBL1201862	7	PubChem BioAssays			None
CHEMBL1605025		0	228.23	0	2.14	SID47203677	Nc1ccc2nn(-c3ccc(F)cc3)nc2c1	Potency		35481.3	nM			inconclusive	UO_0000065					False	CHEMBL1613818	PUBCHEM_BIOASSAY: qHTS Assay for Inhibitors and Activators of N370S glucocerebrosidase as a Potential Chaperone Treatment of Gaucher Disease. (Class of assay: confirmatory) [Related pubchem assays (depositor defined):AID1473, AID2293, AID2577, AID2578, AID2587, AID2588, AID2589, AID2590, AID2592, AID2593, AID2595, AID2596, AID2597, AID2613, AID2671, AID488845]	F	BAO_0000019	assay format	Homo sapiens	None	None	None	None	CHEMBL2179	Beta-glucocerebrosidase	Homo sapiens	SINGLE PROTEIN	CHEMBL1201862	7	PubChem BioAssays			None
CHEMBL1368121		0	None	None	None	SID50106505		Potency		25118.9	nM			inconclusive	UO_0000065					False	CHEMBL1613818	PUBCHEM_BIOASSAY: qHTS Assay for Inhibitors and Activators of N370S glucocerebrosidase as a Potential Chaperone Treatment of Gaucher Disease. (Class of assay: confirmatory) [Related pubchem assays (depositor defined):AID1473, AID2293, AID2577, AID2578, AID2587, AID2588, AID2589, AID2590, AID2592, AID2593, AID2595, AID2596, AID2597, AID2613, AID2671, AID488845]	F	BAO_0000019	assay format	Homo sapiens	None	None	None	None	CHEMBL2179	Beta-glucocerebrosidase	Homo sapiens	SINGLE PROTEIN	CHEMBL1201862	7	PubChem BioAssays			None
CHEMBL1529197		0	351.41	0	2.31	SID24802491	CN1CCN(Cc2c(O)ccc3cc(-c4ccccn4)c(=O)oc23)CC1	Potency		25118.9	nM			inconclusive	UO_0000065					False	CHEMBL1613818	PUBCHEM_BIOASSAY: qHTS Assay for Inhibitors and Activators of N370S glucocerebrosidase as a Potential Chaperone Treatment of Gaucher Disease. (Class of assay: confirmatory) [Related pubchem assays (depositor defined):AID1473, AID2293, AID2577, AID2578, AID2587, AID2588, AID2589, AID2590, AID2592, AID2593, AID2595, AID2596, AID2597, AID2613, AID2671, AID488845]	F	BAO_0000019	assay format	Homo sapiens	None	None	None	None	CHEMBL2179	Beta-glucocerebrosidase	Homo sapiens	SINGLE PROTEIN	CHEMBL1201862	7	PubChem BioAssays			None
CHEMBL1403055		0	333.43	0	4.80	SID47203297	CC(C)CC(=O)NC(c1ccccc1)c1c(O)ccc2ccccc12	Potency		35481.3	nM			inconclusive	UO_0000065					False	CHEMBL1613818	PUBCHEM_BIOASSAY: qHTS Assay for Inhibitors and Activators of N370S glucocerebrosidase as a Potential Chaperone Treatment of Gaucher Disease. (Class of assay: confirmatory) [Related pubchem assays (depositor defined):AID1473, AID2293, AID2577, AID2578, AID2587, AID2588, AID2589, AID2590, AID2592, AID2593, AID2595, AID2596, AID2597, AID2613, AID2671, AID488845]	F	BAO_0000019	assay format	Homo sapiens	None	None	None	None	CHEMBL2179	Beta-glucocerebrosidase	Homo sapiens	SINGLE PROTEIN	CHEMBL1201862	7	PubChem BioAssays			None
CHEMBL1423139		0	377.53	0	4.43	SID24800481	CCOC(=O)C1(CCc2ccccc2)CCN(C2Cc3ccccc3C2)CC1	Potency		19952.6	nM			inconclusive	UO_0000065					False	CHEMBL1613818	PUBCHEM_BIOASSAY: qHTS Assay for Inhibitors and Activators of N370S glucocerebrosidase as a Potential Chaperone Treatment of Gaucher Disease. (Class of assay: confirmatory) [Related pubchem assays (depositor defined):AID1473, AID2293, AID2577, AID2578, AID2587, AID2588, AID2589, AID2590, AID2592, AID2593, AID2595, AID2596, AID2597, AID2613, AID2671, AID488845]	F	BAO_0000019	assay format	Homo sapiens	None	None	None	None	CHEMBL2179	Beta-glucocerebrosidase	Homo sapiens	SINGLE PROTEIN	CHEMBL1201862	7	PubChem BioAssays			None
CHEMBL1304220		0	243.22	0	0.88	SID26661477	Cn1c(C(=O)O)cc2c(=O)n3ccccc3nc21	Potency		39810.7	nM			inconclusive	UO_0000065					False	CHEMBL1613818	PUBCHEM_BIOASSAY: qHTS Assay for Inhibitors and Activators of N370S glucocerebrosidase as a Potential Chaperone Treatment of Gaucher Disease. (Class of assay: confirmatory) [Related pubchem assays (depositor defined):AID1473, AID2293, AID2577, AID2578, AID2587, AID2588, AID2589, AID2590, AID2592, AID2593, AID2595, AID2596, AID2597, AID2613, AID2671, AID488845]	F	BAO_0000019	assay format	Homo sapiens	None	None	None	None	CHEMBL2179	Beta-glucocerebrosidase	Homo sapiens	SINGLE PROTEIN	CHEMBL1201862	7	PubChem BioAssays			None
CHEMBL1535250		0	396.47	0	2.78	SID49824997	O=S(=O)(c1ccccc1)N1CN(CC2CCCO2)c2nc3ccccc3nc21	Potency		39810.7	nM			inconclusive	UO_0000065					False	CHEMBL1613818	PUBCHEM_BIOASSAY: qHTS Assay for Inhibitors and Activators of N370S glucocerebrosidase as a Potential Chaperone Treatment of Gaucher Disease. (Class of assay: confirmatory) [Related pubchem assays (depositor defined):AID1473, AID2293, AID2577, AID2578, AID2587, AID2588, AID2589, AID2590, AID2592, AID2593, AID2595, AID2596, AID2597, AID2613, AID2671, AID488845]	F	BAO_0000019	assay format	Homo sapiens	None	None	None	None	CHEMBL2179	Beta-glucocerebrosidase	Homo sapiens	SINGLE PROTEIN	CHEMBL1201862	7	PubChem BioAssays			None
CHEMBL3198280		0	365.39	0	1.39	SID26662552	CCOCCCn1/c(=N/C(C)=O)c(C#N)cc2c(=O)n3ccccc3nc21	Potency		28183.8	nM			inconclusive	UO_0000065					False	CHEMBL1613818	PUBCHEM_BIOASSAY: qHTS Assay for Inhibitors and Activators of N370S glucocerebrosidase as a Potential Chaperone Treatment of Gaucher Disease. (Class of assay: confirmatory) [Related pubchem assays (depositor defined):AID1473, AID2293, AID2577, AID2578, AID2587, AID2588, AID2589, AID2590, AID2592, AID2593, AID2595, AID2596, AID2597, AID2613, AID2671, AID488845]	F	BAO_0000019	assay format	Homo sapiens	None	None	None	None	CHEMBL2179	Beta-glucocerebrosidase	Homo sapiens	SINGLE PROTEIN	CHEMBL1201862	7	PubChem BioAssays			None
CHEMBL1342910		0	289.33	0	1.91	SID22415432	CC(C)CCCN1C(=O)NC(=O)/C(=C\c2ccc[nH]2)C1=O	Potency		19952.6	nM			inconclusive	UO_0000065					False	CHEMBL1613818	PUBCHEM_BIOASSAY: qHTS Assay for Inhibitors and Activators of N370S glucocerebrosidase as a Potential Chaperone Treatment of Gaucher Disease. (Class of assay: confirmatory) [Related pubchem assays (depositor defined):AID1473, AID2293, AID2577, AID2578, AID2587, AID2588, AID2589, AID2590, AID2592, AID2593, AID2595, AID2596, AID2597, AID2613, AID2671, AID488845]	F	BAO_0000019	assay format	Homo sapiens	None	None	None	None	CHEMBL2179	Beta-glucocerebrosidase	Homo sapiens	SINGLE PROTEIN	CHEMBL1201862	7	PubChem BioAssays			None
CHEMBL1341749		0	386.49	0	2.99	SID22403679	CC(C)[C@H](NC(=O)c1ccccc1)C(=O)OCC(=O)NCCC1=CCCCC1	Potency		17782.8	nM			inconclusive	UO_0000065					False	CHEMBL1613818	PUBCHEM_BIOASSAY: qHTS Assay for Inhibitors and Activators of N370S glucocerebrosidase as a Potential Chaperone Treatment of Gaucher Disease. (Class of assay: confirmatory) [Related pubchem assays (depositor defined):AID1473, AID2293, AID2577, AID2578, AID2587, AID2588, AID2589, AID2590, AID2592, AID2593, AID2595, AID2596, AID2597, AID2613, AID2671, AID488845]	F	BAO_0000019	assay format	Homo sapiens	None	None	None	None	CHEMBL2179	Beta-glucocerebrosidase	Homo sapiens	SINGLE PROTEIN	CHEMBL1201862	7	PubChem BioAssays			None
CHEMBL1446283		0	317.75	0	4.50	SID24837638	CN(Cc1c(F)cccc1Cl)C(=O)c1cc2ccccc2o1	Potency		22387.2	nM			inconclusive	UO_0000065					False	CHEMBL1613818	PUBCHEM_BIOASSAY: qHTS Assay for Inhibitors and Activators of N370S glucocerebrosidase as a Potential Chaperone Treatment of Gaucher Disease. (Class of assay: confirmatory) [Related pubchem assays (depositor defined):AID1473, AID2293, AID2577, AID2578, AID2587, AID2588, AID2589, AID2590, AID2592, AID2593, AID2595, AID2596, AID2597, AID2613, AID2671, AID488845]	F	BAO_0000019	assay format	Homo sapiens	None	None	None	None	CHEMBL2179	Beta-glucocerebrosidase	Homo sapiens	SINGLE PROTEIN	CHEMBL1201862	7	PubChem BioAssays			None
CHEMBL1552142		0	429.56	0	4.22	SID51086454	CN(C)c1ccc(C(CNC(=O)c2ccc(-c3ccccc3)cc2)N2CCOCC2)cc1	Potency		4466.8	nM			inconclusive	UO_0000065					False	CHEMBL1613818	PUBCHEM_BIOASSAY: qHTS Assay for Inhibitors and Activators of N370S glucocerebrosidase as a Potential Chaperone Treatment of Gaucher Disease. (Class of assay: confirmatory) [Related pubchem assays (depositor defined):AID1473, AID2293, AID2577, AID2578, AID2587, AID2588, AID2589, AID2590, AID2592, AID2593, AID2595, AID2596, AID2597, AID2613, AID2671, AID488845]	F	BAO_0000019	assay format	Homo sapiens	None	None	None	None	CHEMBL2179	Beta-glucocerebrosidase	Homo sapiens	SINGLE PROTEIN	CHEMBL1201862	7	PubChem BioAssays			None
CHEMBL1563054		0	526.03	1	4.85	SID24814442	O=C(NCCN1CCOCC1)c1ccc2c(c1)N(Cc1c(F)cccc1Cl)C(=O)c1ccccc1S2	Potency		17782.8	nM			inconclusive	UO_0000065					False	CHEMBL1613818	PUBCHEM_BIOASSAY: qHTS Assay for Inhibitors and Activators of N370S glucocerebrosidase as a Potential Chaperone Treatment of Gaucher Disease. (Class of assay: confirmatory) [Related pubchem assays (depositor defined):AID1473, AID2293, AID2577, AID2578, AID2587, AID2588, AID2589, AID2590, AID2592, AID2593, AID2595, AID2596, AID2597, AID2613, AID2671, AID488845]	F	BAO_0000019	assay format	Homo sapiens	None	None	None	None	CHEMBL2179	Beta-glucocerebrosidase	Homo sapiens	SINGLE PROTEIN	CHEMBL1201862	7	PubChem BioAssays			None
CHEMBL1392669		0	363.46	0	4.85	SID49647633	Cc1oc2c(CN3CCCCC3C)c(O)ccc2c(=O)c1-c1ccccc1	Potency		22387.2	nM			inconclusive	UO_0000065					False	CHEMBL1613818	PUBCHEM_BIOASSAY: qHTS Assay for Inhibitors and Activators of N370S glucocerebrosidase as a Potential Chaperone Treatment of Gaucher Disease. (Class of assay: confirmatory) [Related pubchem assays (depositor defined):AID1473, AID2293, AID2577, AID2578, AID2587, AID2588, AID2589, AID2590, AID2592, AID2593, AID2595, AID2596, AID2597, AID2613, AID2671, AID488845]	F	BAO_0000019	assay format	Homo sapiens	None	None	None	None	CHEMBL2179	Beta-glucocerebrosidase	Homo sapiens	SINGLE PROTEIN	CHEMBL1201862	7	PubChem BioAssays			None
CHEMBL1333548		0	404.45	0	3.19	SID17388162	COc1ccc2nc(SCC(=O)N3CC(=O)Nc4ccccc43)c(C#N)cc2c1	Potency		28183.8	nM			inconclusive	UO_0000065					False	CHEMBL1613818	PUBCHEM_BIOASSAY: qHTS Assay for Inhibitors and Activators of N370S glucocerebrosidase as a Potential Chaperone Treatment of Gaucher Disease. (Class of assay: confirmatory) [Related pubchem assays (depositor defined):AID1473, AID2293, AID2577, AID2578, AID2587, AID2588, AID2589, AID2590, AID2592, AID2593, AID2595, AID2596, AID2597, AID2613, AID2671, AID488845]	F	BAO_0000019	assay format	Homo sapiens	None	None	None	None	CHEMBL2179	Beta-glucocerebrosidase	Homo sapiens	SINGLE PROTEIN	CHEMBL1201862	7	PubChem BioAssays			None
CHEMBL1316651		0	353.42	0	3.28	SID56318010	Cc1[nH]c2ccc(C(=O)OCC(=O)NC3(C#N)CCCCC3)cc2c1C	Potency		25118.9	nM			inconclusive	UO_0000065					False	CHEMBL1613818	PUBCHEM_BIOASSAY: qHTS Assay for Inhibitors and Activators of N370S glucocerebrosidase as a Potential Chaperone Treatment of Gaucher Disease. (Class of assay: confirmatory) [Related pubchem assays (depositor defined):AID1473, AID2293, AID2577, AID2578, AID2587, AID2588, AID2589, AID2590, AID2592, AID2593, AID2595, AID2596, AID2597, AID2613, AID2671, AID488845]	F	BAO_0000019	assay format	Homo sapiens	None	None	None	None	CHEMBL2179	Beta-glucocerebrosidase	Homo sapiens	SINGLE PROTEIN	CHEMBL1201862	7	PubChem BioAssays			None
CHEMBL3198369		0	227.27	0	2.42	SID47196106	COc1ccc(/C=N/c2cccnc2N)cc1	Potency		28183.8	nM			inconclusive	UO_0000065					False	CHEMBL1613818	PUBCHEM_BIOASSAY: qHTS Assay for Inhibitors and Activators of N370S glucocerebrosidase as a Potential Chaperone Treatment of Gaucher Disease. (Class of assay: confirmatory) [Related pubchem assays (depositor defined):AID1473, AID2293, AID2577, AID2578, AID2587, AID2588, AID2589, AID2590, AID2592, AID2593, AID2595, AID2596, AID2597, AID2613, AID2671, AID488845]	F	BAO_0000019	assay format	Homo sapiens	None	None	None	None	CHEMBL2179	Beta-glucocerebrosidase	Homo sapiens	SINGLE PROTEIN	CHEMBL1201862	7	PubChem BioAssays			None
CHEMBL1534053		0	416.54	0	3.22	SID49647247	CCCCCCNC(=O)c1cn(CC)c2cc(N3CCN(C)CC3)c(F)cc2c1=O	Potency		5623.4	nM			inconclusive	UO_0000065					False	CHEMBL1613818	PUBCHEM_BIOASSAY: qHTS Assay for Inhibitors and Activators of N370S glucocerebrosidase as a Potential Chaperone Treatment of Gaucher Disease. (Class of assay: confirmatory) [Related pubchem assays (depositor defined):AID1473, AID2293, AID2577, AID2578, AID2587, AID2588, AID2589, AID2590, AID2592, AID2593, AID2595, AID2596, AID2597, AID2613, AID2671, AID488845]	F	BAO_0000019	assay format	Homo sapiens	None	None	None	None	CHEMBL2179	Beta-glucocerebrosidase	Homo sapiens	SINGLE PROTEIN	CHEMBL1201862	7	PubChem BioAssays			None
CHEMBL1348709		0	363.46	0	4.58	SID49715537	CCCSc1oc(-c2ccco2)nc1S(=O)(=O)c1ccc(C)cc1	Potency		28183.8	nM			inconclusive	UO_0000065					False	CHEMBL1613818	PUBCHEM_BIOASSAY: qHTS Assay for Inhibitors and Activators of N370S glucocerebrosidase as a Potential Chaperone Treatment of Gaucher Disease. (Class of assay: confirmatory) [Related pubchem assays (depositor defined):AID1473, AID2293, AID2577, AID2578, AID2587, AID2588, AID2589, AID2590, AID2592, AID2593, AID2595, AID2596, AID2597, AID2613, AID2671, AID488845]	F	BAO_0000019	assay format	Homo sapiens	None	None	None	None	CHEMBL2179	Beta-glucocerebrosidase	Homo sapiens	SINGLE PROTEIN	CHEMBL1201862	7	PubChem BioAssays			None
CHEMBL1577593		0	378.43	0	2.49	SID14742484	O=C1c2ccccc2C(=O)c2c1ccc(C(=O)N1CCCCC1)c2NCCO	Potency		1000.0	nM			inconclusive	UO_0000065					False	CHEMBL1613818	PUBCHEM_BIOASSAY: qHTS Assay for Inhibitors and Activators of N370S glucocerebrosidase as a Potential Chaperone Treatment of Gaucher Disease. (Class of assay: confirmatory) [Related pubchem assays (depositor defined):AID1473, AID2293, AID2577, AID2578, AID2587, AID2588, AID2589, AID2590, AID2592, AID2593, AID2595, AID2596, AID2597, AID2613, AID2671, AID488845]	F	BAO_0000019	assay format	Homo sapiens	None	None	None	None	CHEMBL2179	Beta-glucocerebrosidase	Homo sapiens	SINGLE PROTEIN	CHEMBL1201862	7	PubChem BioAssays			None
CHEMBL1457503		0	466.42	0	4.81	SID4257464	Cc1ccccc1Cn1ccc(NC(=O)c2cnn3c(C(F)(F)F)cc(-c4ccco4)nc23)n1	Potency		3548.1	nM			inconclusive	UO_0000065					False	CHEMBL1613818	PUBCHEM_BIOASSAY: qHTS Assay for Inhibitors and Activators of N370S glucocerebrosidase as a Potential Chaperone Treatment of Gaucher Disease. (Class of assay: confirmatory) [Related pubchem assays (depositor defined):AID1473, AID2293, AID2577, AID2578, AID2587, AID2588, AID2589, AID2590, AID2592, AID2593, AID2595, AID2596, AID2597, AID2613, AID2671, AID488845]	F	BAO_0000019	assay format	Homo sapiens	None	None	None	None	CHEMBL2179	Beta-glucocerebrosidase	Homo sapiens	SINGLE PROTEIN	CHEMBL1201862	7	PubChem BioAssays			None
CHEMBL1315518		0	441.47	0	2.28	SID56315460	COc1ccc(NS(=O)(=O)c2cccc(C(=O)NNC(=O)c3ccccc3O)c2)cc1	Potency		39810.7	nM			inconclusive	UO_0000065					False	CHEMBL1613818	PUBCHEM_BIOASSAY: qHTS Assay for Inhibitors and Activators of N370S glucocerebrosidase as a Potential Chaperone Treatment of Gaucher Disease. (Class of assay: confirmatory) [Related pubchem assays (depositor defined):AID1473, AID2293, AID2577, AID2578, AID2587, AID2588, AID2589, AID2590, AID2592, AID2593, AID2595, AID2596, AID2597, AID2613, AID2671, AID488845]	F	BAO_0000019	assay format	Homo sapiens	None	None	None	None	CHEMBL2179	Beta-glucocerebrosidase	Homo sapiens	SINGLE PROTEIN	CHEMBL1201862	7	PubChem BioAssays			None
CHEMBL1604344		0	354.43	0	4.00	SID14729160	COc1ccc(Cc2nc(C(=O)Nc3ccc(OC)cc3)cs2)cc1	Potency		35481.3	nM			inconclusive	UO_0000065					False	CHEMBL1613818	PUBCHEM_BIOASSAY: qHTS Assay for Inhibitors and Activators of N370S glucocerebrosidase as a Potential Chaperone Treatment of Gaucher Disease. (Class of assay: confirmatory) [Related pubchem assays (depositor defined):AID1473, AID2293, AID2577, AID2578, AID2587, AID2588, AID2589, AID2590, AID2592, AID2593, AID2595, AID2596, AID2597, AID2613, AID2671, AID488845]	F	BAO_0000019	assay format	Homo sapiens	None	None	None	None	CHEMBL2179	Beta-glucocerebrosidase	Homo sapiens	SINGLE PROTEIN	CHEMBL1201862	7	PubChem BioAssays			None
CHEMBL1450817		0	422.53	0	3.87	SID7969040	COc1ccc(-n2c3c(cc(C(=O)N4CCC(C)CC4)c2=O)C(=O)CC(C)(C)C3)cc1	Potency		35481.3	nM			inconclusive	UO_0000065					False	CHEMBL1613818	PUBCHEM_BIOASSAY: qHTS Assay for Inhibitors and Activators of N370S glucocerebrosidase as a Potential Chaperone Treatment of Gaucher Disease. (Class of assay: confirmatory) [Related pubchem assays (depositor defined):AID1473, AID2293, AID2577, AID2578, AID2587, AID2588, AID2589, AID2590, AID2592, AID2593, AID2595, AID2596, AID2597, AID2613, AID2671, AID488845]	F	BAO_0000019	assay format	Homo sapiens	None	None	None	None	CHEMBL2179	Beta-glucocerebrosidase	Homo sapiens	SINGLE PROTEIN	CHEMBL1201862	7	PubChem BioAssays			None
CHEMBL1480566		0	475.33	0	4.09	SID56462857	CCOC(=O)[C@H]1[C@H]2COc3ccc(Cl)cc3[C@@H]2N2C(=O)c3ccc(Cl)cc3NC(=O)[C@@]12C	Potency		19952.6	nM			inconclusive	UO_0000065					False	CHEMBL1613818	PUBCHEM_BIOASSAY: qHTS Assay for Inhibitors and Activators of N370S glucocerebrosidase as a Potential Chaperone Treatment of Gaucher Disease. (Class of assay: confirmatory) [Related pubchem assays (depositor defined):AID1473, AID2293, AID2577, AID2578, AID2587, AID2588, AID2589, AID2590, AID2592, AID2593, AID2595, AID2596, AID2597, AID2613, AID2671, AID488845]	F	BAO_0000019	assay format	Homo sapiens	None	None	None	None	CHEMBL2179	Beta-glucocerebrosidase	Homo sapiens	SINGLE PROTEIN	CHEMBL1201862	7	PubChem BioAssays			None
CHEMBL1488405		0	380.90	0	3.17	SID57258102	CC(C)CN(C(=O)c1cc(Cl)nc2ccccc12)C1CCS(=O)(=O)C1	Potency		39810.7	nM			inconclusive	UO_0000065					False	CHEMBL1613818	PUBCHEM_BIOASSAY: qHTS Assay for Inhibitors and Activators of N370S glucocerebrosidase as a Potential Chaperone Treatment of Gaucher Disease. (Class of assay: confirmatory) [Related pubchem assays (depositor defined):AID1473, AID2293, AID2577, AID2578, AID2587, AID2588, AID2589, AID2590, AID2592, AID2593, AID2595, AID2596, AID2597, AID2613, AID2671, AID488845]	F	BAO_0000019	assay format	Homo sapiens	None	None	None	None	CHEMBL2179	Beta-glucocerebrosidase	Homo sapiens	SINGLE PROTEIN	CHEMBL1201862	7	PubChem BioAssays			None
CHEMBL1607191		0	328.41	0	3.18	SID24809065	O=C(NCc1ccc2c(c1)OCO2)NC12CC3CC(CC(C3)C1)C2	Potency		28183.8	nM			inconclusive	UO_0000065					False	CHEMBL1613818	PUBCHEM_BIOASSAY: qHTS Assay for Inhibitors and Activators of N370S glucocerebrosidase as a Potential Chaperone Treatment of Gaucher Disease. (Class of assay: confirmatory) [Related pubchem assays (depositor defined):AID1473, AID2293, AID2577, AID2578, AID2587, AID2588, AID2589, AID2590, AID2592, AID2593, AID2595, AID2596, AID2597, AID2613, AID2671, AID488845]	F	BAO_0000019	assay format	Homo sapiens	None	None	None	None	CHEMBL2179	Beta-glucocerebrosidase	Homo sapiens	SINGLE PROTEIN	CHEMBL1201862	7	PubChem BioAssays			None
CHEMBL1471958		0	380.40	0	3.59	SID22413419	N#Cc1c(O)nc(SCC(=O)Nc2ccccc2F)nc1-c1ccccc1	Potency		35481.3	nM			inconclusive	UO_0000065					False	CHEMBL1613818	PUBCHEM_BIOASSAY: qHTS Assay for Inhibitors and Activators of N370S glucocerebrosidase as a Potential Chaperone Treatment of Gaucher Disease. (Class of assay: confirmatory) [Related pubchem assays (depositor defined):AID1473, AID2293, AID2577, AID2578, AID2587, AID2588, AID2589, AID2590, AID2592, AID2593, AID2595, AID2596, AID2597, AID2613, AID2671, AID488845]	F	BAO_0000019	assay format	Homo sapiens	None	None	None	None	CHEMBL2179	Beta-glucocerebrosidase	Homo sapiens	SINGLE PROTEIN	CHEMBL1201862	7	PubChem BioAssays			None
CHEMBL1487056		0	417.51	0	4.19	SID24797959	CCc1cc(C(=O)N2CCCC(CNC(=O)c3ccc(-c4ccccc4)cc3)C2)no1	Potency		19952.6	nM			inconclusive	UO_0000065					False	CHEMBL1613818	PUBCHEM_BIOASSAY: qHTS Assay for Inhibitors and Activators of N370S glucocerebrosidase as a Potential Chaperone Treatment of Gaucher Disease. (Class of assay: confirmatory) [Related pubchem assays (depositor defined):AID1473, AID2293, AID2577, AID2578, AID2587, AID2588, AID2589, AID2590, AID2592, AID2593, AID2595, AID2596, AID2597, AID2613, AID2671, AID488845]	F	BAO_0000019	assay format	Homo sapiens	None	None	None	None	CHEMBL2179	Beta-glucocerebrosidase	Homo sapiens	SINGLE PROTEIN	CHEMBL1201862	7	PubChem BioAssays			None
CHEMBL1358159		0	359.39	0	4.49	SID24814576	Cc1ccn2c(Nc3ccc4c(c3)OCO4)c(-c3ccc(O)cc3)nc2c1	Potency		15848.9	nM			Active	UO_0000065					False	CHEMBL1613818	PUBCHEM_BIOASSAY: qHTS Assay for Inhibitors and Activators of N370S glucocerebrosidase as a Potential Chaperone Treatment of Gaucher Disease. (Class of assay: confirmatory) [Related pubchem assays (depositor defined):AID1473, AID2293, AID2577, AID2578, AID2587, AID2588, AID2589, AID2590, AID2592, AID2593, AID2595, AID2596, AID2597, AID2613, AID2671, AID488845]	F	BAO_0000019	assay format	Homo sapiens	None	None	None	None	CHEMBL2179	Beta-glucocerebrosidase	Homo sapiens	SINGLE PROTEIN	CHEMBL1201862	7	PubChem BioAssays			None
CHEMBL1525202		0	417.46	0	2.87	SID49647656	CCC(NC(=O)COc1cc2c(c3oc(=O)c(C)c(C)c13)CCC(C)(C)O2)C(=O)O	Potency		31622.8	nM			inconclusive	UO_0000065					False	CHEMBL1613818	PUBCHEM_BIOASSAY: qHTS Assay for Inhibitors and Activators of N370S glucocerebrosidase as a Potential Chaperone Treatment of Gaucher Disease. (Class of assay: confirmatory) [Related pubchem assays (depositor defined):AID1473, AID2293, AID2577, AID2578, AID2587, AID2588, AID2589, AID2590, AID2592, AID2593, AID2595, AID2596, AID2597, AID2613, AID2671, AID488845]	F	BAO_0000019	assay format	Homo sapiens	None	None	None	None	CHEMBL2179	Beta-glucocerebrosidase	Homo sapiens	SINGLE PROTEIN	CHEMBL1201862	7	PubChem BioAssays			None
CHEMBL1526061		0	384.89	0	4.53	SID17410000	O=C(c1ccc(Cl)cc1)c1cc(-c2ccccn2)c(N2CCOCC2)s1	Potency		10000.0	nM			inconclusive	UO_0000065					False	CHEMBL1613818	PUBCHEM_BIOASSAY: qHTS Assay for Inhibitors and Activators of N370S glucocerebrosidase as a Potential Chaperone Treatment of Gaucher Disease. (Class of assay: confirmatory) [Related pubchem assays (depositor defined):AID1473, AID2293, AID2577, AID2578, AID2587, AID2588, AID2589, AID2590, AID2592, AID2593, AID2595, AID2596, AID2597, AID2613, AID2671, AID488845]	F	BAO_0000019	assay format	Homo sapiens	None	None	None	None	CHEMBL2179	Beta-glucocerebrosidase	Homo sapiens	SINGLE PROTEIN	CHEMBL1201862	7	PubChem BioAssays			None
CHEMBL1386397		0	551.79	1	3.53	SID14744641	O=C(COC(=O)C1CCN(S(=O)(=O)c2cc([N+](=O)[O-])ccc2Cl)CC1)Nc1ncc(Cl)cc1Cl	Potency		141.3	nM			inconclusive	UO_0000065					False	CHEMBL1613818	PUBCHEM_BIOASSAY: qHTS Assay for Inhibitors and Activators of N370S glucocerebrosidase as a Potential Chaperone Treatment of Gaucher Disease. (Class of assay: confirmatory) [Related pubchem assays (depositor defined):AID1473, AID2293, AID2577, AID2578, AID2587, AID2588, AID2589, AID2590, AID2592, AID2593, AID2595, AID2596, AID2597, AID2613, AID2671, AID488845]	F	BAO_0000019	assay format	Homo sapiens	None	None	None	None	CHEMBL2179	Beta-glucocerebrosidase	Homo sapiens	SINGLE PROTEIN	CHEMBL1201862	7	PubChem BioAssays			None
CHEMBL1366195		0	343.47	0	4.39	SID24794794	CCCCN(CCCC)Cc1c(O)ccc2c3c(c(=O)oc12)CCC3	Potency		28183.8	nM			inconclusive	UO_0000065					False	CHEMBL1613818	PUBCHEM_BIOASSAY: qHTS Assay for Inhibitors and Activators of N370S glucocerebrosidase as a Potential Chaperone Treatment of Gaucher Disease. (Class of assay: confirmatory) [Related pubchem assays (depositor defined):AID1473, AID2293, AID2577, AID2578, AID2587, AID2588, AID2589, AID2590, AID2592, AID2593, AID2595, AID2596, AID2597, AID2613, AID2671, AID488845]	F	BAO_0000019	assay format	Homo sapiens	None	None	None	None	CHEMBL2179	Beta-glucocerebrosidase	Homo sapiens	SINGLE PROTEIN	CHEMBL1201862	7	PubChem BioAssays			None
CHEMBL1440006		0	381.48	0	3.28	SID14728601	Cc1ccc(NC(=O)OCCN2CCN(Cc3ccccc3)CCC2=O)cc1	Potency		12589.3	nM			inconclusive	UO_0000065					False	CHEMBL1613818	PUBCHEM_BIOASSAY: qHTS Assay for Inhibitors and Activators of N370S glucocerebrosidase as a Potential Chaperone Treatment of Gaucher Disease. (Class of assay: confirmatory) [Related pubchem assays (depositor defined):AID1473, AID2293, AID2577, AID2578, AID2587, AID2588, AID2589, AID2590, AID2592, AID2593, AID2595, AID2596, AID2597, AID2613, AID2671, AID488845]	F	BAO_0000019	assay format	Homo sapiens	None	None	None	None	CHEMBL2179	Beta-glucocerebrosidase	Homo sapiens	SINGLE PROTEIN	CHEMBL1201862	7	PubChem BioAssays			None
CHEMBL1302257		0	420.49	0	4.17	SID51086035	C=CCn1c(SCC(=O)Nc2ccccc2OC)nc2c3ccccc3nc-2c1O	Potency		8912.5	nM			inconclusive	UO_0000065					False	CHEMBL1613818	PUBCHEM_BIOASSAY: qHTS Assay for Inhibitors and Activators of N370S glucocerebrosidase as a Potential Chaperone Treatment of Gaucher Disease. (Class of assay: confirmatory) [Related pubchem assays (depositor defined):AID1473, AID2293, AID2577, AID2578, AID2587, AID2588, AID2589, AID2590, AID2592, AID2593, AID2595, AID2596, AID2597, AID2613, AID2671, AID488845]	F	BAO_0000019	assay format	Homo sapiens	None	None	None	None	CHEMBL2179	Beta-glucocerebrosidase	Homo sapiens	SINGLE PROTEIN	CHEMBL1201862	7	PubChem BioAssays			None
CHEMBL1364370		0	447.47	0	2.22	SID49825083	N=c1c(C(=O)NCC2CCCO2)cc2c(=O)n3ccccc3nc2n1Cc1ccc(F)cc1	Potency		39810.7	nM			inconclusive	UO_0000065					False	CHEMBL1613818	PUBCHEM_BIOASSAY: qHTS Assay for Inhibitors and Activators of N370S glucocerebrosidase as a Potential Chaperone Treatment of Gaucher Disease. (Class of assay: confirmatory) [Related pubchem assays (depositor defined):AID1473, AID2293, AID2577, AID2578, AID2587, AID2588, AID2589, AID2590, AID2592, AID2593, AID2595, AID2596, AID2597, AID2613, AID2671, AID488845]	F	BAO_0000019	assay format	Homo sapiens	None	None	None	None	CHEMBL2179	Beta-glucocerebrosidase	Homo sapiens	SINGLE PROTEIN	CHEMBL1201862	7	PubChem BioAssays			None
CHEMBL1594501		0	391.50	0	4.42	SID26731899	Cc1nc(C(=O)NCc2ccccc2)sc1C1(C)CC(c2ccccc2)=NO1	Potency		7943.3	nM			inconclusive	UO_0000065					False	CHEMBL1613818	PUBCHEM_BIOASSAY: qHTS Assay for Inhibitors and Activators of N370S glucocerebrosidase as a Potential Chaperone Treatment of Gaucher Disease. (Class of assay: confirmatory) [Related pubchem assays (depositor defined):AID1473, AID2293, AID2577, AID2578, AID2587, AID2588, AID2589, AID2590, AID2592, AID2593, AID2595, AID2596, AID2597, AID2613, AID2671, AID488845]	F	BAO_0000019	assay format	Homo sapiens	None	None	None	None	CHEMBL2179	Beta-glucocerebrosidase	Homo sapiens	SINGLE PROTEIN	CHEMBL1201862	7	PubChem BioAssays			None
CHEMBL1583059		0	391.97	0	2.83	SID24802050	CCCCCCCc1c(O)nc(SCCN2CCOCC2)nc1O.Cl	Potency		35481.3	nM			inconclusive	UO_0000065					False	CHEMBL1613818	PUBCHEM_BIOASSAY: qHTS Assay for Inhibitors and Activators of N370S glucocerebrosidase as a Potential Chaperone Treatment of Gaucher Disease. (Class of assay: confirmatory) [Related pubchem assays (depositor defined):AID1473, AID2293, AID2577, AID2578, AID2587, AID2588, AID2589, AID2590, AID2592, AID2593, AID2595, AID2596, AID2597, AID2613, AID2671, AID488845]	F	BAO_0000019	assay format	Homo sapiens	None	None	None	None	CHEMBL2179	Beta-glucocerebrosidase	Homo sapiens	SINGLE PROTEIN	CHEMBL1201862	7	PubChem BioAssays			None
CHEMBL1545126		0	276.28	0	1.30	SID4243014	Cc1csc2ncc(C(=O)Nc3ccon3)c(=O)n12	Potency		31622.8	nM			inconclusive	UO_0000065					False	CHEMBL1613818	PUBCHEM_BIOASSAY: qHTS Assay for Inhibitors and Activators of N370S glucocerebrosidase as a Potential Chaperone Treatment of Gaucher Disease. (Class of assay: confirmatory) [Related pubchem assays (depositor defined):AID1473, AID2293, AID2577, AID2578, AID2587, AID2588, AID2589, AID2590, AID2592, AID2593, AID2595, AID2596, AID2597, AID2613, AID2671, AID488845]	F	BAO_0000019	assay format	Homo sapiens	None	None	None	None	CHEMBL2179	Beta-glucocerebrosidase	Homo sapiens	SINGLE PROTEIN	CHEMBL1201862	7	PubChem BioAssays			None
CHEMBL1330880		0	394.21	0	1.45	SID17403524	C[N+]1(CCOc2ccc([N+](=O)[O-])cc2)CCOCC1.[I-]	Potency		1000.0	nM			inconclusive	UO_0000065					False	CHEMBL1613818	PUBCHEM_BIOASSAY: qHTS Assay for Inhibitors and Activators of N370S glucocerebrosidase as a Potential Chaperone Treatment of Gaucher Disease. (Class of assay: confirmatory) [Related pubchem assays (depositor defined):AID1473, AID2293, AID2577, AID2578, AID2587, AID2588, AID2589, AID2590, AID2592, AID2593, AID2595, AID2596, AID2597, AID2613, AID2671, AID488845]	F	BAO_0000019	assay format	Homo sapiens	None	None	None	None	CHEMBL2179	Beta-glucocerebrosidase	Homo sapiens	SINGLE PROTEIN	CHEMBL1201862	7	PubChem BioAssays			None
CHEMBL1518153		0	456.88	0	3.81	SID57259258	O=S(=O)(c1cc(C(F)(F)F)ccc1Cl)N1CCN(c2ncnc3ccccc23)CC1	Potency		7943.3	nM			inconclusive	UO_0000065					False	CHEMBL1613818	PUBCHEM_BIOASSAY: qHTS Assay for Inhibitors and Activators of N370S glucocerebrosidase as a Potential Chaperone Treatment of Gaucher Disease. (Class of assay: confirmatory) [Related pubchem assays (depositor defined):AID1473, AID2293, AID2577, AID2578, AID2587, AID2588, AID2589, AID2590, AID2592, AID2593, AID2595, AID2596, AID2597, AID2613, AID2671, AID488845]	F	BAO_0000019	assay format	Homo sapiens	None	None	None	None	CHEMBL2179	Beta-glucocerebrosidase	Homo sapiens	SINGLE PROTEIN	CHEMBL1201862	7	PubChem BioAssays			None
CHEMBL119506		0	289.38	0	4.65	SID47196785	c1ccc(-c2nc(NC3CCCC3)c3ccccc3n2)cc1	Potency		15848.9	nM			Active	UO_0000065					False	CHEMBL1613818	PUBCHEM_BIOASSAY: qHTS Assay for Inhibitors and Activators of N370S glucocerebrosidase as a Potential Chaperone Treatment of Gaucher Disease. (Class of assay: confirmatory) [Related pubchem assays (depositor defined):AID1473, AID2293, AID2577, AID2578, AID2587, AID2588, AID2589, AID2590, AID2592, AID2593, AID2595, AID2596, AID2597, AID2613, AID2671, AID488845]	F	BAO_0000019	assay format	Homo sapiens	None	None	None	None	CHEMBL2179	Beta-glucocerebrosidase	Homo sapiens	SINGLE PROTEIN	CHEMBL1201862	7	PubChem BioAssays			None
CHEMBL1317943		0	380.49	0	4.18	SID4238284	COc1ccccc1CN1CC[C@@]2(CCCN(C(=O)Oc3ccccc3)C2)C1	Potency		28183.8	nM			inconclusive	UO_0000065					False	CHEMBL1613818	PUBCHEM_BIOASSAY: qHTS Assay for Inhibitors and Activators of N370S glucocerebrosidase as a Potential Chaperone Treatment of Gaucher Disease. (Class of assay: confirmatory) [Related pubchem assays (depositor defined):AID1473, AID2293, AID2577, AID2578, AID2587, AID2588, AID2589, AID2590, AID2592, AID2593, AID2595, AID2596, AID2597, AID2613, AID2671, AID488845]	F	BAO_0000019	assay format	Homo sapiens	None	None	None	None	CHEMBL2179	Beta-glucocerebrosidase	Homo sapiens	SINGLE PROTEIN	CHEMBL1201862	7	PubChem BioAssays			None
CHEMBL1313462		0	349.22	0	4.32	SID22408810	N#CCCN(C(=O)COc1ccc(Cl)cc1Cl)c1ccccc1	Potency		15848.9	nM			inconclusive	UO_0000065					False	CHEMBL1613818	PUBCHEM_BIOASSAY: qHTS Assay for Inhibitors and Activators of N370S glucocerebrosidase as a Potential Chaperone Treatment of Gaucher Disease. (Class of assay: confirmatory) [Related pubchem assays (depositor defined):AID1473, AID2293, AID2577, AID2578, AID2587, AID2588, AID2589, AID2590, AID2592, AID2593, AID2595, AID2596, AID2597, AID2613, AID2671, AID488845]	F	BAO_0000019	assay format	Homo sapiens	None	None	None	None	CHEMBL2179	Beta-glucocerebrosidase	Homo sapiens	SINGLE PROTEIN	CHEMBL1201862	7	PubChem BioAssays			None
CHEMBL1565474		0	429.35	1	6.58	SID49716566	CCCCn1c(-c2ccc(Cl)c(Cl)c2)nc2cc3nc(O)c(C(C)C)nc3cc21	Potency		35481.3	nM			inconclusive	UO_0000065					False	CHEMBL1613818	PUBCHEM_BIOASSAY: qHTS Assay for Inhibitors and Activators of N370S glucocerebrosidase as a Potential Chaperone Treatment of Gaucher Disease. (Class of assay: confirmatory) [Related pubchem assays (depositor defined):AID1473, AID2293, AID2577, AID2578, AID2587, AID2588, AID2589, AID2590, AID2592, AID2593, AID2595, AID2596, AID2597, AID2613, AID2671, AID488845]	F	BAO_0000019	assay format	Homo sapiens	None	None	None	None	CHEMBL2179	Beta-glucocerebrosidase	Homo sapiens	SINGLE PROTEIN	CHEMBL1201862	7	PubChem BioAssays			None
CHEMBL1463491		0	492.62	0	3.10	SID49735383	CCN(CCN(C)C)C(=O)C1CCN(S(=O)(=O)c2c(C)noc2/C=C/c2ccccc2F)CC1	Potency		7079.5	nM			Active	UO_0000065					False	CHEMBL1613818	PUBCHEM_BIOASSAY: qHTS Assay for Inhibitors and Activators of N370S glucocerebrosidase as a Potential Chaperone Treatment of Gaucher Disease. (Class of assay: confirmatory) [Related pubchem assays (depositor defined):AID1473, AID2293, AID2577, AID2578, AID2587, AID2588, AID2589, AID2590, AID2592, AID2593, AID2595, AID2596, AID2597, AID2613, AID2671, AID488845]	F	BAO_0000019	assay format	Homo sapiens	None	None	None	None	CHEMBL2179	Beta-glucocerebrosidase	Homo sapiens	SINGLE PROTEIN	CHEMBL1201862	7	PubChem BioAssays			None
CHEMBL1390923		0	434.52	0	3.38	SID49829278	O=C(CCN1C(=O)/C(=C/c2cccs2)SC1=S)Nc1ccc(C(=O)O)c(O)c1	Potency		25118.9	nM			inconclusive	UO_0000065					False	CHEMBL1613818	PUBCHEM_BIOASSAY: qHTS Assay for Inhibitors and Activators of N370S glucocerebrosidase as a Potential Chaperone Treatment of Gaucher Disease. (Class of assay: confirmatory) [Related pubchem assays (depositor defined):AID1473, AID2293, AID2577, AID2578, AID2587, AID2588, AID2589, AID2590, AID2592, AID2593, AID2595, AID2596, AID2597, AID2613, AID2671, AID488845]	F	BAO_0000019	assay format	Homo sapiens	None	None	None	None	CHEMBL2179	Beta-glucocerebrosidase	Homo sapiens	SINGLE PROTEIN	CHEMBL1201862	7	PubChem BioAssays			None
CHEMBL1337210		0	347.44	0	4.59	SID17414710	O=C(CSCc1nc2ccccc2[nH]1)Nc1ccc2ccccc2c1	Potency		3981.1	nM			inconclusive	UO_0000065					False	CHEMBL1613818	PUBCHEM_BIOASSAY: qHTS Assay for Inhibitors and Activators of N370S glucocerebrosidase as a Potential Chaperone Treatment of Gaucher Disease. (Class of assay: confirmatory) [Related pubchem assays (depositor defined):AID1473, AID2293, AID2577, AID2578, AID2587, AID2588, AID2589, AID2590, AID2592, AID2593, AID2595, AID2596, AID2597, AID2613, AID2671, AID488845]	F	BAO_0000019	assay format	Homo sapiens	None	None	None	None	CHEMBL2179	Beta-glucocerebrosidase	Homo sapiens	SINGLE PROTEIN	CHEMBL1201862	7	PubChem BioAssays			None
CHEMBL1472578		0	360.42	0	4.26	SID14732169	COc1ccc(-c2[nH]nc(C)c2-c2cnn(-c3ccccc3)c2)c(O)c1C	Potency		25118.9	nM			inconclusive	UO_0000065					False	CHEMBL1613818	PUBCHEM_BIOASSAY: qHTS Assay for Inhibitors and Activators of N370S glucocerebrosidase as a Potential Chaperone Treatment of Gaucher Disease. (Class of assay: confirmatory) [Related pubchem assays (depositor defined):AID1473, AID2293, AID2577, AID2578, AID2587, AID2588, AID2589, AID2590, AID2592, AID2593, AID2595, AID2596, AID2597, AID2613, AID2671, AID488845]	F	BAO_0000019	assay format	Homo sapiens	None	None	None	None	CHEMBL2179	Beta-glucocerebrosidase	Homo sapiens	SINGLE PROTEIN	CHEMBL1201862	7	PubChem BioAssays			None
CHEMBL1316796		0	287.35	0	1.88	SID4239120	CCNc1ncc2nc(-c3cccs3)c(=O)n(C)c2n1	Potency		8912.5	nM			inconclusive	UO_0000065					False	CHEMBL1613818	PUBCHEM_BIOASSAY: qHTS Assay for Inhibitors and Activators of N370S glucocerebrosidase as a Potential Chaperone Treatment of Gaucher Disease. (Class of assay: confirmatory) [Related pubchem assays (depositor defined):AID1473, AID2293, AID2577, AID2578, AID2587, AID2588, AID2589, AID2590, AID2592, AID2593, AID2595, AID2596, AID2597, AID2613, AID2671, AID488845]	F	BAO_0000019	assay format	Homo sapiens	None	None	None	None	CHEMBL2179	Beta-glucocerebrosidase	Homo sapiens	SINGLE PROTEIN	CHEMBL1201862	7	PubChem BioAssays			None
CHEMBL3192533		0	451.37	0	3.61	SID17412308	C/C(=N\N=C(/N)SC1CC(=O)N(c2ccc(Br)cc2)C1=O)c1cccs1	Potency		39810.7	nM			inconclusive	UO_0000065					False	CHEMBL1613818	PUBCHEM_BIOASSAY: qHTS Assay for Inhibitors and Activators of N370S glucocerebrosidase as a Potential Chaperone Treatment of Gaucher Disease. (Class of assay: confirmatory) [Related pubchem assays (depositor defined):AID1473, AID2293, AID2577, AID2578, AID2587, AID2588, AID2589, AID2590, AID2592, AID2593, AID2595, AID2596, AID2597, AID2613, AID2671, AID488845]	F	BAO_0000019	assay format	Homo sapiens	None	None	None	None	CHEMBL2179	Beta-glucocerebrosidase	Homo sapiens	SINGLE PROTEIN	CHEMBL1201862	7	PubChem BioAssays			None
CHEMBL1385127		0	408.50	0	3.33	SID49724234	CCC1Sc2ccc(S(=O)(=O)Nc3cc(OC)cc(OC)c3)cc2NC1=O	Potency		39810.7	nM			inconclusive	UO_0000065					False	CHEMBL1613818	PUBCHEM_BIOASSAY: qHTS Assay for Inhibitors and Activators of N370S glucocerebrosidase as a Potential Chaperone Treatment of Gaucher Disease. (Class of assay: confirmatory) [Related pubchem assays (depositor defined):AID1473, AID2293, AID2577, AID2578, AID2587, AID2588, AID2589, AID2590, AID2592, AID2593, AID2595, AID2596, AID2597, AID2613, AID2671, AID488845]	F	BAO_0000019	assay format	Homo sapiens	None	None	None	None	CHEMBL2179	Beta-glucocerebrosidase	Homo sapiens	SINGLE PROTEIN	CHEMBL1201862	7	PubChem BioAssays			None
CHEMBL1574631		0	357.34	0	3.77	SID4241917	CCOC(=O)c1oc2ccccc2c1NC(=O)COc1ccc(F)cc1	Potency		31622.8	nM			inconclusive	UO_0000065					False	CHEMBL1613818	PUBCHEM_BIOASSAY: qHTS Assay for Inhibitors and Activators of N370S glucocerebrosidase as a Potential Chaperone Treatment of Gaucher Disease. (Class of assay: confirmatory) [Related pubchem assays (depositor defined):AID1473, AID2293, AID2577, AID2578, AID2587, AID2588, AID2589, AID2590, AID2592, AID2593, AID2595, AID2596, AID2597, AID2613, AID2671, AID488845]	F	BAO_0000019	assay format	Homo sapiens	None	None	None	None	CHEMBL2179	Beta-glucocerebrosidase	Homo sapiens	SINGLE PROTEIN	CHEMBL1201862	7	PubChem BioAssays			None
CHEMBL1465420		0	310.33	0	3.32	SID49644476	Cc1cccc2c(O)c(C(=O)NCc3ccc(F)cc3)cnc12	Potency		10000.0	nM			inconclusive	UO_0000065					False	CHEMBL1613818	PUBCHEM_BIOASSAY: qHTS Assay for Inhibitors and Activators of N370S glucocerebrosidase as a Potential Chaperone Treatment of Gaucher Disease. (Class of assay: confirmatory) [Related pubchem assays (depositor defined):AID1473, AID2293, AID2577, AID2578, AID2587, AID2588, AID2589, AID2590, AID2592, AID2593, AID2595, AID2596, AID2597, AID2613, AID2671, AID488845]	F	BAO_0000019	assay format	Homo sapiens	None	None	None	None	CHEMBL2179	Beta-glucocerebrosidase	Homo sapiens	SINGLE PROTEIN	CHEMBL1201862	7	PubChem BioAssays			None
CHEMBL1452703		0	288.30	0	2.36	SID49643446	COc1cc(OC)c(C(=O)Nc2ccncc2)cc1OC	Potency		31622.8	nM			inconclusive	UO_0000065					False	CHEMBL1613818	PUBCHEM_BIOASSAY: qHTS Assay for Inhibitors and Activators of N370S glucocerebrosidase as a Potential Chaperone Treatment of Gaucher Disease. (Class of assay: confirmatory) [Related pubchem assays (depositor defined):AID1473, AID2293, AID2577, AID2578, AID2587, AID2588, AID2589, AID2590, AID2592, AID2593, AID2595, AID2596, AID2597, AID2613, AID2671, AID488845]	F	BAO_0000019	assay format	Homo sapiens	None	None	None	None	CHEMBL2179	Beta-glucocerebrosidase	Homo sapiens	SINGLE PROTEIN	CHEMBL1201862	7	PubChem BioAssays			None
CHEMBL1470154		0	294.23	0	3.35	SID26660992	COc1ccc(-c2cc(C(F)(F)F)c(C#N)c(O)n2)cc1	Potency		15848.9	nM			inconclusive	UO_0000065					False	CHEMBL1613818	PUBCHEM_BIOASSAY: qHTS Assay for Inhibitors and Activators of N370S glucocerebrosidase as a Potential Chaperone Treatment of Gaucher Disease. (Class of assay: confirmatory) [Related pubchem assays (depositor defined):AID1473, AID2293, AID2577, AID2578, AID2587, AID2588, AID2589, AID2590, AID2592, AID2593, AID2595, AID2596, AID2597, AID2613, AID2671, AID488845]	F	BAO_0000019	assay format	Homo sapiens	None	None	None	None	CHEMBL2179	Beta-glucocerebrosidase	Homo sapiens	SINGLE PROTEIN	CHEMBL1201862	7	PubChem BioAssays			None
CHEMBL1501839		0	335.35	0	1.64	SID864693	Cc1ccc2nc3c(cc(C#N)c(=O)n3-c3nccs3)c(=O)n2c1	Potency		28183.8	nM			inconclusive	UO_0000065					False	CHEMBL1613818	PUBCHEM_BIOASSAY: qHTS Assay for Inhibitors and Activators of N370S glucocerebrosidase as a Potential Chaperone Treatment of Gaucher Disease. (Class of assay: confirmatory) [Related pubchem assays (depositor defined):AID1473, AID2293, AID2577, AID2578, AID2587, AID2588, AID2589, AID2590, AID2592, AID2593, AID2595, AID2596, AID2597, AID2613, AID2671, AID488845]	F	BAO_0000019	assay format	Homo sapiens	None	None	None	None	CHEMBL2179	Beta-glucocerebrosidase	Homo sapiens	SINGLE PROTEIN	CHEMBL1201862	7	PubChem BioAssays			None
CHEMBL1555804		0	295.34	0	2.94	SID4262650	COc1ccc(C)cc1S(=O)(=O)Nc1ccc(F)cc1	Potency		707.9	nM			inconclusive	UO_0000065					False	CHEMBL1613818	PUBCHEM_BIOASSAY: qHTS Assay for Inhibitors and Activators of N370S glucocerebrosidase as a Potential Chaperone Treatment of Gaucher Disease. (Class of assay: confirmatory) [Related pubchem assays (depositor defined):AID1473, AID2293, AID2577, AID2578, AID2587, AID2588, AID2589, AID2590, AID2592, AID2593, AID2595, AID2596, AID2597, AID2613, AID2671, AID488845]	F	BAO_0000019	assay format	Homo sapiens	None	None	None	None	CHEMBL2179	Beta-glucocerebrosidase	Homo sapiens	SINGLE PROTEIN	CHEMBL1201862	7	PubChem BioAssays			None
CHEMBL1502296		0	226.24	0	1.74	SID3711297	Cn1ccnc1-c1nc2ccccc2nc1O	Potency		28183.8	nM			inconclusive	UO_0000065					False	CHEMBL1613818	PUBCHEM_BIOASSAY: qHTS Assay for Inhibitors and Activators of N370S glucocerebrosidase as a Potential Chaperone Treatment of Gaucher Disease. (Class of assay: confirmatory) [Related pubchem assays (depositor defined):AID1473, AID2293, AID2577, AID2578, AID2587, AID2588, AID2589, AID2590, AID2592, AID2593, AID2595, AID2596, AID2597, AID2613, AID2671, AID488845]	F	BAO_0000019	assay format	Homo sapiens	None	None	None	None	CHEMBL2179	Beta-glucocerebrosidase	Homo sapiens	SINGLE PROTEIN	CHEMBL1201862	7	PubChem BioAssays			None
CHEMBL1420979		0	367.45	0	4.41	SID49642631	CCCCN(C)Cc1c(O)ccc2c(=O)c(-c3ccccc3OC)coc12	Potency		22387.2	nM			inconclusive	UO_0000065					False	CHEMBL1613818	PUBCHEM_BIOASSAY: qHTS Assay for Inhibitors and Activators of N370S glucocerebrosidase as a Potential Chaperone Treatment of Gaucher Disease. (Class of assay: confirmatory) [Related pubchem assays (depositor defined):AID1473, AID2293, AID2577, AID2578, AID2587, AID2588, AID2589, AID2590, AID2592, AID2593, AID2595, AID2596, AID2597, AID2613, AID2671, AID488845]	F	BAO_0000019	assay format	Homo sapiens	None	None	None	None	CHEMBL2179	Beta-glucocerebrosidase	Homo sapiens	SINGLE PROTEIN	CHEMBL1201862	7	PubChem BioAssays			None
CHEMBL1318823		0	360.44	0	2.08	SID49721574	CCOc1ccc(CNS(=O)(=O)c2ccc3c(c2)CC(=O)N3C)cc1	Potency		39810.7	nM			inconclusive	UO_0000065					False	CHEMBL1613818	PUBCHEM_BIOASSAY: qHTS Assay for Inhibitors and Activators of N370S glucocerebrosidase as a Potential Chaperone Treatment of Gaucher Disease. (Class of assay: confirmatory) [Related pubchem assays (depositor defined):AID1473, AID2293, AID2577, AID2578, AID2587, AID2588, AID2589, AID2590, AID2592, AID2593, AID2595, AID2596, AID2597, AID2613, AID2671, AID488845]	F	BAO_0000019	assay format	Homo sapiens	None	None	None	None	CHEMBL2179	Beta-glucocerebrosidase	Homo sapiens	SINGLE PROTEIN	CHEMBL1201862	7	PubChem BioAssays			None
CHEMBL1577788		0	243.31	0	2.60	SID22402542	Cc1cc(C)cc(NC(=O)c2cc(C)nn2C)c1	Potency		39810.7	nM			inconclusive	UO_0000065					False	CHEMBL1613818	PUBCHEM_BIOASSAY: qHTS Assay for Inhibitors and Activators of N370S glucocerebrosidase as a Potential Chaperone Treatment of Gaucher Disease. (Class of assay: confirmatory) [Related pubchem assays (depositor defined):AID1473, AID2293, AID2577, AID2578, AID2587, AID2588, AID2589, AID2590, AID2592, AID2593, AID2595, AID2596, AID2597, AID2613, AID2671, AID488845]	F	BAO_0000019	assay format	Homo sapiens	None	None	None	None	CHEMBL2179	Beta-glucocerebrosidase	Homo sapiens	SINGLE PROTEIN	CHEMBL1201862	7	PubChem BioAssays			None
CHEMBL1470213		0	478.57	0	3.26	SID14743163	Cc1ccc(S(=O)(=O)/C(C#N)=C/c2c(N3CC(C)OC(C)C3)nc3c(C)cccn3c2=O)cc1	Potency		3981.1	nM			inconclusive	UO_0000065					False	CHEMBL1613818	PUBCHEM_BIOASSAY: qHTS Assay for Inhibitors and Activators of N370S glucocerebrosidase as a Potential Chaperone Treatment of Gaucher Disease. (Class of assay: confirmatory) [Related pubchem assays (depositor defined):AID1473, AID2293, AID2577, AID2578, AID2587, AID2588, AID2589, AID2590, AID2592, AID2593, AID2595, AID2596, AID2597, AID2613, AID2671, AID488845]	F	BAO_0000019	assay format	Homo sapiens	None	None	None	None	CHEMBL2179	Beta-glucocerebrosidase	Homo sapiens	SINGLE PROTEIN	CHEMBL1201862	7	PubChem BioAssays			None
CHEMBL547304		0	488.39	0	3.20	SID47198636	Br.N=c1n(CCN2CCCCC2)c2ccccc2n1CC(=O)c1cccc([N+](=O)[O-])c1	Potency		39810.7	nM			inconclusive	UO_0000065					False	CHEMBL1613818	PUBCHEM_BIOASSAY: qHTS Assay for Inhibitors and Activators of N370S glucocerebrosidase as a Potential Chaperone Treatment of Gaucher Disease. (Class of assay: confirmatory) [Related pubchem assays (depositor defined):AID1473, AID2293, AID2577, AID2578, AID2587, AID2588, AID2589, AID2590, AID2592, AID2593, AID2595, AID2596, AID2597, AID2613, AID2671, AID488845]	F	BAO_0000019	assay format	Homo sapiens	None	None	None	None	CHEMBL2179	Beta-glucocerebrosidase	Homo sapiens	SINGLE PROTEIN	CHEMBL1201862	7	PubChem BioAssays			None
CHEMBL1540776		0	483.52	0	3.43	SID49668646	COC(=O)C1=CN(Cc2ccc(OC)c(OC)c2)C=C(C(=O)OC)C1c1cccc(OC)c1OC	Potency		22387.2	nM			inconclusive	UO_0000065					False	CHEMBL1613818	PUBCHEM_BIOASSAY: qHTS Assay for Inhibitors and Activators of N370S glucocerebrosidase as a Potential Chaperone Treatment of Gaucher Disease. (Class of assay: confirmatory) [Related pubchem assays (depositor defined):AID1473, AID2293, AID2577, AID2578, AID2587, AID2588, AID2589, AID2590, AID2592, AID2593, AID2595, AID2596, AID2597, AID2613, AID2671, AID488845]	F	BAO_0000019	assay format	Homo sapiens	None	None	None	None	CHEMBL2179	Beta-glucocerebrosidase	Homo sapiens	SINGLE PROTEIN	CHEMBL1201862	7	PubChem BioAssays			None
CHEMBL1412365		0	332.33	0	2.86	SID24831655	O=C(COc1cc(F)ccc1[N+](=O)[O-])NCCCc1ccccc1	Potency		15848.9	nM			inconclusive	UO_0000065					False	CHEMBL1613818	PUBCHEM_BIOASSAY: qHTS Assay for Inhibitors and Activators of N370S glucocerebrosidase as a Potential Chaperone Treatment of Gaucher Disease. (Class of assay: confirmatory) [Related pubchem assays (depositor defined):AID1473, AID2293, AID2577, AID2578, AID2587, AID2588, AID2589, AID2590, AID2592, AID2593, AID2595, AID2596, AID2597, AID2613, AID2671, AID488845]	F	BAO_0000019	assay format	Homo sapiens	None	None	None	None	CHEMBL2179	Beta-glucocerebrosidase	Homo sapiens	SINGLE PROTEIN	CHEMBL1201862	7	PubChem BioAssays			None
CHEMBL3192739		0	473.94	0	3.33	SID17505613	CCOc1cc(/C=N/NC(=O)CSc2nncn2C)ccc1OC(=O)c1ccc(Cl)cc1	Potency		4466.8	nM			inconclusive	UO_0000065					False	CHEMBL1613818	PUBCHEM_BIOASSAY: qHTS Assay for Inhibitors and Activators of N370S glucocerebrosidase as a Potential Chaperone Treatment of Gaucher Disease. (Class of assay: confirmatory) [Related pubchem assays (depositor defined):AID1473, AID2293, AID2577, AID2578, AID2587, AID2588, AID2589, AID2590, AID2592, AID2593, AID2595, AID2596, AID2597, AID2613, AID2671, AID488845]	F	BAO_0000019	assay format	Homo sapiens	None	None	None	None	CHEMBL2179	Beta-glucocerebrosidase	Homo sapiens	SINGLE PROTEIN	CHEMBL1201862	7	PubChem BioAssays			None
CHEMBL1471758		0	470.57	0	3.73	SID49727322	Cc1ccc(CNC(=O)CN(C(=O)C2(C)CC(=O)N=C3C=CC=CN32)c2cccc(C)c2C)cc1	Potency		31622.8	nM			inconclusive	UO_0000065					False	CHEMBL1613818	PUBCHEM_BIOASSAY: qHTS Assay for Inhibitors and Activators of N370S glucocerebrosidase as a Potential Chaperone Treatment of Gaucher Disease. (Class of assay: confirmatory) [Related pubchem assays (depositor defined):AID1473, AID2293, AID2577, AID2578, AID2587, AID2588, AID2589, AID2590, AID2592, AID2593, AID2595, AID2596, AID2597, AID2613, AID2671, AID488845]	F	BAO_0000019	assay format	Homo sapiens	None	None	None	None	CHEMBL2179	Beta-glucocerebrosidase	Homo sapiens	SINGLE PROTEIN	CHEMBL1201862	7	PubChem BioAssays			None
CHEMBL1577483		0	313.38	0	2.04	SID14736051	Cc1csc2ncc(C(=O)NCCc3ccccc3)c(=O)n12	Potency		31622.8	nM			inconclusive	UO_0000065					False	CHEMBL1613818	PUBCHEM_BIOASSAY: qHTS Assay for Inhibitors and Activators of N370S glucocerebrosidase as a Potential Chaperone Treatment of Gaucher Disease. (Class of assay: confirmatory) [Related pubchem assays (depositor defined):AID1473, AID2293, AID2577, AID2578, AID2587, AID2588, AID2589, AID2590, AID2592, AID2593, AID2595, AID2596, AID2597, AID2613, AID2671, AID488845]	F	BAO_0000019	assay format	Homo sapiens	None	None	None	None	CHEMBL2179	Beta-glucocerebrosidase	Homo sapiens	SINGLE PROTEIN	CHEMBL1201862	7	PubChem BioAssays			None
CHEMBL1533360		0	307.80	0	4.08	SID17414700	CSc1ccccc1NC(=O)COc1ccccc1Cl	Potency		11220.2	nM			inconclusive	UO_0000065					False	CHEMBL1613818	PUBCHEM_BIOASSAY: qHTS Assay for Inhibitors and Activators of N370S glucocerebrosidase as a Potential Chaperone Treatment of Gaucher Disease. (Class of assay: confirmatory) [Related pubchem assays (depositor defined):AID1473, AID2293, AID2577, AID2578, AID2587, AID2588, AID2589, AID2590, AID2592, AID2593, AID2595, AID2596, AID2597, AID2613, AID2671, AID488845]	F	BAO_0000019	assay format	Homo sapiens	None	None	None	None	CHEMBL2179	Beta-glucocerebrosidase	Homo sapiens	SINGLE PROTEIN	CHEMBL1201862	7	PubChem BioAssays			None
CHEMBL67166	SPHINGOSINE	0	299.50	0	3.92	SID56320653	CCCCCCCCCCCCC/C=C/[C@@H](O)[C@@H](N)CO	Potency		25118.9	nM			inconclusive	UO_0000065					False	CHEMBL1613818	PUBCHEM_BIOASSAY: qHTS Assay for Inhibitors and Activators of N370S glucocerebrosidase as a Potential Chaperone Treatment of Gaucher Disease. (Class of assay: confirmatory) [Related pubchem assays (depositor defined):AID1473, AID2293, AID2577, AID2578, AID2587, AID2588, AID2589, AID2590, AID2592, AID2593, AID2595, AID2596, AID2597, AID2613, AID2671, AID488845]	F	BAO_0000019	assay format	Homo sapiens	None	None	None	None	CHEMBL2179	Beta-glucocerebrosidase	Homo sapiens	SINGLE PROTEIN	CHEMBL1201862	7	PubChem BioAssays			None
CHEMBL1487758		0	475.64	1	5.30	SID14724523	CC(NC(=O)CSc1nc2sc3c(c2c(=O)n1-c1ccccc1)CCCC3)c1ccccc1	Potency		7943.3	nM			inconclusive	UO_0000065					False	CHEMBL1613818	PUBCHEM_BIOASSAY: qHTS Assay for Inhibitors and Activators of N370S glucocerebrosidase as a Potential Chaperone Treatment of Gaucher Disease. (Class of assay: confirmatory) [Related pubchem assays (depositor defined):AID1473, AID2293, AID2577, AID2578, AID2587, AID2588, AID2589, AID2590, AID2592, AID2593, AID2595, AID2596, AID2597, AID2613, AID2671, AID488845]	F	BAO_0000019	assay format	Homo sapiens	None	None	None	None	CHEMBL2179	Beta-glucocerebrosidase	Homo sapiens	SINGLE PROTEIN	CHEMBL1201862	7	PubChem BioAssays			None
CHEMBL246957		0	375.45	0	3.34	SID7976777	COc1ccc(C2CC(c3c(O)cc(C)oc3=O)=NCCS2)c(OC)c1	Potency		1412.5	nM			inconclusive	UO_0000065					False	CHEMBL1613818	PUBCHEM_BIOASSAY: qHTS Assay for Inhibitors and Activators of N370S glucocerebrosidase as a Potential Chaperone Treatment of Gaucher Disease. (Class of assay: confirmatory) [Related pubchem assays (depositor defined):AID1473, AID2293, AID2577, AID2578, AID2587, AID2588, AID2589, AID2590, AID2592, AID2593, AID2595, AID2596, AID2597, AID2613, AID2671, AID488845]	F	BAO_0000019	assay format	Homo sapiens	None	None	None	None	CHEMBL2179	Beta-glucocerebrosidase	Homo sapiens	SINGLE PROTEIN	CHEMBL1201862	7	PubChem BioAssays			None
CHEMBL1386282		0	567.67	1	3.69	SID49732927	COc1ccccc1N(C(=O)c1snc(C(N)=O)c1N)C(C(=O)NC1CCCCC1)c1cccc(OC)c1OC	Potency		14125.4	nM			inconclusive	UO_0000065					False	CHEMBL1613818	PUBCHEM_BIOASSAY: qHTS Assay for Inhibitors and Activators of N370S glucocerebrosidase as a Potential Chaperone Treatment of Gaucher Disease. (Class of assay: confirmatory) [Related pubchem assays (depositor defined):AID1473, AID2293, AID2577, AID2578, AID2587, AID2588, AID2589, AID2590, AID2592, AID2593, AID2595, AID2596, AID2597, AID2613, AID2671, AID488845]	F	BAO_0000019	assay format	Homo sapiens	None	None	None	None	CHEMBL2179	Beta-glucocerebrosidase	Homo sapiens	SINGLE PROTEIN	CHEMBL1201862	7	PubChem BioAssays			None
CHEMBL1420823		0	396.60	0	4.64	SID26732343	CCCN1CCC(=O)N([C@H](CSc2ccc(C)cc2)Cc2ccccc2)CC1	Potency		25118.9	nM			inconclusive	UO_0000065					False	CHEMBL1613818	PUBCHEM_BIOASSAY: qHTS Assay for Inhibitors and Activators of N370S glucocerebrosidase as a Potential Chaperone Treatment of Gaucher Disease. (Class of assay: confirmatory) [Related pubchem assays (depositor defined):AID1473, AID2293, AID2577, AID2578, AID2587, AID2588, AID2589, AID2590, AID2592, AID2593, AID2595, AID2596, AID2597, AID2613, AID2671, AID488845]	F	BAO_0000019	assay format	Homo sapiens	None	None	None	None	CHEMBL2179	Beta-glucocerebrosidase	Homo sapiens	SINGLE PROTEIN	CHEMBL1201862	7	PubChem BioAssays			None
CHEMBL1441135		0	487.52	0	3.76	SID14743511	COc1cc(Cn2c(N)c(C(=O)NCc3ccco3)c3nc4ccccc4nc32)cc(OC)c1OC	Potency		7943.3	nM			inconclusive	UO_0000065					False	CHEMBL1613818	PUBCHEM_BIOASSAY: qHTS Assay for Inhibitors and Activators of N370S glucocerebrosidase as a Potential Chaperone Treatment of Gaucher Disease. (Class of assay: confirmatory) [Related pubchem assays (depositor defined):AID1473, AID2293, AID2577, AID2578, AID2587, AID2588, AID2589, AID2590, AID2592, AID2593, AID2595, AID2596, AID2597, AID2613, AID2671, AID488845]	F	BAO_0000019	assay format	Homo sapiens	None	None	None	None	CHEMBL2179	Beta-glucocerebrosidase	Homo sapiens	SINGLE PROTEIN	CHEMBL1201862	7	PubChem BioAssays			None
CHEMBL1968974		0	329.36	0	3.47	SID24801238	O=C(N/N=C\c1ccccn1)C1c2ccccc2Oc2ccccc21	Potency		11220.2	nM			inconclusive	UO_0000065					False	CHEMBL1613818	PUBCHEM_BIOASSAY: qHTS Assay for Inhibitors and Activators of N370S glucocerebrosidase as a Potential Chaperone Treatment of Gaucher Disease. (Class of assay: confirmatory) [Related pubchem assays (depositor defined):AID1473, AID2293, AID2577, AID2578, AID2587, AID2588, AID2589, AID2590, AID2592, AID2593, AID2595, AID2596, AID2597, AID2613, AID2671, AID488845]	F	BAO_0000019	assay format	Homo sapiens	None	None	None	None	CHEMBL2179	Beta-glucocerebrosidase	Homo sapiens	SINGLE PROTEIN	CHEMBL1201862	7	PubChem BioAssays			None
CHEMBL1406523		0	327.38	0	3.42	SID24788886	COc1cccc2cc(C(=O)NCCC3=CCCCC3)c(=O)oc12	Potency		19952.6	nM			inconclusive	UO_0000065					False	CHEMBL1613818	PUBCHEM_BIOASSAY: qHTS Assay for Inhibitors and Activators of N370S glucocerebrosidase as a Potential Chaperone Treatment of Gaucher Disease. (Class of assay: confirmatory) [Related pubchem assays (depositor defined):AID1473, AID2293, AID2577, AID2578, AID2587, AID2588, AID2589, AID2590, AID2592, AID2593, AID2595, AID2596, AID2597, AID2613, AID2671, AID488845]	F	BAO_0000019	assay format	Homo sapiens	None	None	None	None	CHEMBL2179	Beta-glucocerebrosidase	Homo sapiens	SINGLE PROTEIN	CHEMBL1201862	7	PubChem BioAssays			None
CHEMBL1442948		0	379.46	0	3.98	SID49735839	Cc1ccc2c(c1)N(CC(=O)NC1CCCCCC1)C(=O)c1cccnc1O2	Potency		8912.5	nM			inconclusive	UO_0000065					False	CHEMBL1613818	PUBCHEM_BIOASSAY: qHTS Assay for Inhibitors and Activators of N370S glucocerebrosidase as a Potential Chaperone Treatment of Gaucher Disease. (Class of assay: confirmatory) [Related pubchem assays (depositor defined):AID1473, AID2293, AID2577, AID2578, AID2587, AID2588, AID2589, AID2590, AID2592, AID2593, AID2595, AID2596, AID2597, AID2613, AID2671, AID488845]	F	BAO_0000019	assay format	Homo sapiens	None	None	None	None	CHEMBL2179	Beta-glucocerebrosidase	Homo sapiens	SINGLE PROTEIN	CHEMBL1201862	7	PubChem BioAssays			None
CHEMBL1497829		0	412.54	0	4.09	SID857734	COc1ccccc1-n1c(=O)c2c3c(sc2n2c(SC(C)C)nnc12)CCC3	Potency		39810.7	nM			inconclusive	UO_0000065					False	CHEMBL1613818	PUBCHEM_BIOASSAY: qHTS Assay for Inhibitors and Activators of N370S glucocerebrosidase as a Potential Chaperone Treatment of Gaucher Disease. (Class of assay: confirmatory) [Related pubchem assays (depositor defined):AID1473, AID2293, AID2577, AID2578, AID2587, AID2588, AID2589, AID2590, AID2592, AID2593, AID2595, AID2596, AID2597, AID2613, AID2671, AID488845]	F	BAO_0000019	assay format	Homo sapiens	None	None	None	None	CHEMBL2179	Beta-glucocerebrosidase	Homo sapiens	SINGLE PROTEIN	CHEMBL1201862	7	PubChem BioAssays			None
CHEMBL1368712		0	353.42	0	3.86	SID49727276	COc1cccc(C(=O)Nc2ccc(NC(=O)C3CCCCC3)nc2)c1	Potency		19952.6	nM			inconclusive	UO_0000065					False	CHEMBL1613818	PUBCHEM_BIOASSAY: qHTS Assay for Inhibitors and Activators of N370S glucocerebrosidase as a Potential Chaperone Treatment of Gaucher Disease. (Class of assay: confirmatory) [Related pubchem assays (depositor defined):AID1473, AID2293, AID2577, AID2578, AID2587, AID2588, AID2589, AID2590, AID2592, AID2593, AID2595, AID2596, AID2597, AID2613, AID2671, AID488845]	F	BAO_0000019	assay format	Homo sapiens	None	None	None	None	CHEMBL2179	Beta-glucocerebrosidase	Homo sapiens	SINGLE PROTEIN	CHEMBL1201862	7	PubChem BioAssays			None
CHEMBL1497453		0	419.71	0	4.42	SID22413062	OCCCNc1nc(-c2ccc(Br)cc2)nnc1-c1ccc(Cl)cc1	Potency		8912.5	nM			inconclusive	UO_0000065					False	CHEMBL1613818	PUBCHEM_BIOASSAY: qHTS Assay for Inhibitors and Activators of N370S glucocerebrosidase as a Potential Chaperone Treatment of Gaucher Disease. (Class of assay: confirmatory) [Related pubchem assays (depositor defined):AID1473, AID2293, AID2577, AID2578, AID2587, AID2588, AID2589, AID2590, AID2592, AID2593, AID2595, AID2596, AID2597, AID2613, AID2671, AID488845]	F	BAO_0000019	assay format	Homo sapiens	None	None	None	None	CHEMBL2179	Beta-glucocerebrosidase	Homo sapiens	SINGLE PROTEIN	CHEMBL1201862	7	PubChem BioAssays			None
CHEMBL1395098		0	349.82	1	5.18	SID4239343	CN(Cc1ccco1)c1nc(-c2ccccc2Cl)nc2ccccc12	Potency		15848.9	nM			inconclusive	UO_0000065					False	CHEMBL1613818	PUBCHEM_BIOASSAY: qHTS Assay for Inhibitors and Activators of N370S glucocerebrosidase as a Potential Chaperone Treatment of Gaucher Disease. (Class of assay: confirmatory) [Related pubchem assays (depositor defined):AID1473, AID2293, AID2577, AID2578, AID2587, AID2588, AID2589, AID2590, AID2592, AID2593, AID2595, AID2596, AID2597, AID2613, AID2671, AID488845]	F	BAO_0000019	assay format	Homo sapiens	None	None	None	None	CHEMBL2179	Beta-glucocerebrosidase	Homo sapiens	SINGLE PROTEIN	CHEMBL1201862	7	PubChem BioAssays			None
CHEMBL1491525		0	416.52	0	3.05	SID49644475	COc1ccc(OC)c(CN2CCN(Cc3cc(OC)c(OC)c(OC)c3)CC2)c1	Potency		1000.0	nM			inconclusive	UO_0000065					False	CHEMBL1613818	PUBCHEM_BIOASSAY: qHTS Assay for Inhibitors and Activators of N370S glucocerebrosidase as a Potential Chaperone Treatment of Gaucher Disease. (Class of assay: confirmatory) [Related pubchem assays (depositor defined):AID1473, AID2293, AID2577, AID2578, AID2587, AID2588, AID2589, AID2590, AID2592, AID2593, AID2595, AID2596, AID2597, AID2613, AID2671, AID488845]	F	BAO_0000019	assay format	Homo sapiens	None	None	None	None	CHEMBL2179	Beta-glucocerebrosidase	Homo sapiens	SINGLE PROTEIN	CHEMBL1201862	7	PubChem BioAssays			None
CHEMBL1495741		0	307.44	0	3.36	SID22414118	CN1CCC(C2(O)c3ccccc3CCc3ccccc32)CC1	Potency		6309.6	nM			inconclusive	UO_0000065					False	CHEMBL1613818	PUBCHEM_BIOASSAY: qHTS Assay for Inhibitors and Activators of N370S glucocerebrosidase as a Potential Chaperone Treatment of Gaucher Disease. (Class of assay: confirmatory) [Related pubchem assays (depositor defined):AID1473, AID2293, AID2577, AID2578, AID2587, AID2588, AID2589, AID2590, AID2592, AID2593, AID2595, AID2596, AID2597, AID2613, AID2671, AID488845]	F	BAO_0000019	assay format	Homo sapiens	None	None	None	None	CHEMBL2179	Beta-glucocerebrosidase	Homo sapiens	SINGLE PROTEIN	CHEMBL1201862	7	PubChem BioAssays			None
CHEMBL1600829		0	309.41	0	2.69	SID24793025	CC(C)(C)OC(=O)NNC(=O)NC12CC3CC(CC(C3)C1)C2	Potency		35481.3	nM			inconclusive	UO_0000065					False	CHEMBL1613818	PUBCHEM_BIOASSAY: qHTS Assay for Inhibitors and Activators of N370S glucocerebrosidase as a Potential Chaperone Treatment of Gaucher Disease. (Class of assay: confirmatory) [Related pubchem assays (depositor defined):AID1473, AID2293, AID2577, AID2578, AID2587, AID2588, AID2589, AID2590, AID2592, AID2593, AID2595, AID2596, AID2597, AID2613, AID2671, AID488845]	F	BAO_0000019	assay format	Homo sapiens	None	None	None	None	CHEMBL2179	Beta-glucocerebrosidase	Homo sapiens	SINGLE PROTEIN	CHEMBL1201862	7	PubChem BioAssays			None
CHEMBL1431786		0	425.54	0	3.05	SID24795578	O=C(NCCOc1nc(N2CCCCC2)nc(N2CCCCC2)n1)Nc1ccccc1	Potency		17782.8	nM			inconclusive	UO_0000065					False	CHEMBL1613818	PUBCHEM_BIOASSAY: qHTS Assay for Inhibitors and Activators of N370S glucocerebrosidase as a Potential Chaperone Treatment of Gaucher Disease. (Class of assay: confirmatory) [Related pubchem assays (depositor defined):AID1473, AID2293, AID2577, AID2578, AID2587, AID2588, AID2589, AID2590, AID2592, AID2593, AID2595, AID2596, AID2597, AID2613, AID2671, AID488845]	F	BAO_0000019	assay format	Homo sapiens	None	None	None	None	CHEMBL2179	Beta-glucocerebrosidase	Homo sapiens	SINGLE PROTEIN	CHEMBL1201862	7	PubChem BioAssays			None
CHEMBL1472543		0	446.55	0	2.80	SID49719668	NS(=O)(=O)c1ccc(Nc2ccc3cc(S(=O)(=O)N4CCCCC4)ccc3n2)cc1	Potency		22387.2	nM			inconclusive	UO_0000065					False	CHEMBL1613818	PUBCHEM_BIOASSAY: qHTS Assay for Inhibitors and Activators of N370S glucocerebrosidase as a Potential Chaperone Treatment of Gaucher Disease. (Class of assay: confirmatory) [Related pubchem assays (depositor defined):AID1473, AID2293, AID2577, AID2578, AID2587, AID2588, AID2589, AID2590, AID2592, AID2593, AID2595, AID2596, AID2597, AID2613, AID2671, AID488845]	F	BAO_0000019	assay format	Homo sapiens	None	None	None	None	CHEMBL2179	Beta-glucocerebrosidase	Homo sapiens	SINGLE PROTEIN	CHEMBL1201862	7	PubChem BioAssays			None
CHEMBL1462327		0	619.37	1	0.06	SID14728522	CC(C)[C@@H]1NC(=O)c2cc([N+](=O)[O-])cc(I)c2OCC[C@@H](C(N)=O)NC(=O)[C@H](CCC(=O)O)NC1=O	Potency		8912.5	nM			inconclusive	UO_0000065					False	CHEMBL1613818	PUBCHEM_BIOASSAY: qHTS Assay for Inhibitors and Activators of N370S glucocerebrosidase as a Potential Chaperone Treatment of Gaucher Disease. (Class of assay: confirmatory) [Related pubchem assays (depositor defined):AID1473, AID2293, AID2577, AID2578, AID2587, AID2588, AID2589, AID2590, AID2592, AID2593, AID2595, AID2596, AID2597, AID2613, AID2671, AID488845]	F	BAO_0000019	assay format	Homo sapiens	None	None	None	None	CHEMBL2179	Beta-glucocerebrosidase	Homo sapiens	SINGLE PROTEIN	CHEMBL1201862	7	PubChem BioAssays			None
CHEMBL1484494		0	359.35	0	4.94	SID14728496	O=C(NCCc1ccccc1)c1ccc(-c2ccccc2C(F)(F)F)o1	Potency		17782.8	nM			inconclusive	UO_0000065					False	CHEMBL1613818	PUBCHEM_BIOASSAY: qHTS Assay for Inhibitors and Activators of N370S glucocerebrosidase as a Potential Chaperone Treatment of Gaucher Disease. (Class of assay: confirmatory) [Related pubchem assays (depositor defined):AID1473, AID2293, AID2577, AID2578, AID2587, AID2588, AID2589, AID2590, AID2592, AID2593, AID2595, AID2596, AID2597, AID2613, AID2671, AID488845]	F	BAO_0000019	assay format	Homo sapiens	None	None	None	None	CHEMBL2179	Beta-glucocerebrosidase	Homo sapiens	SINGLE PROTEIN	CHEMBL1201862	7	PubChem BioAssays			None
CHEMBL1455872		0	341.44	0	3.28	SID49731155	Cc1cccn2c(=O)c3cc(C(=O)NC4CCCCC4)sc3nc12	Potency		2238.7	nM			inconclusive	UO_0000065					False	CHEMBL1613818	PUBCHEM_BIOASSAY: qHTS Assay for Inhibitors and Activators of N370S glucocerebrosidase as a Potential Chaperone Treatment of Gaucher Disease. (Class of assay: confirmatory) [Related pubchem assays (depositor defined):AID1473, AID2293, AID2577, AID2578, AID2587, AID2588, AID2589, AID2590, AID2592, AID2593, AID2595, AID2596, AID2597, AID2613, AID2671, AID488845]	F	BAO_0000019	assay format	Homo sapiens	None	None	None	None	CHEMBL2179	Beta-glucocerebrosidase	Homo sapiens	SINGLE PROTEIN	CHEMBL1201862	7	PubChem BioAssays			None
CHEMBL1407165		0	331.37	0	4.10	SID14734993	O=C1c2ccccc2C(=O)N1CCC(c1ccccc1)c1ccco1	Potency		39810.7	nM			inconclusive	UO_0000065					False	CHEMBL1613818	PUBCHEM_BIOASSAY: qHTS Assay for Inhibitors and Activators of N370S glucocerebrosidase as a Potential Chaperone Treatment of Gaucher Disease. (Class of assay: confirmatory) [Related pubchem assays (depositor defined):AID1473, AID2293, AID2577, AID2578, AID2587, AID2588, AID2589, AID2590, AID2592, AID2593, AID2595, AID2596, AID2597, AID2613, AID2671, AID488845]	F	BAO_0000019	assay format	Homo sapiens	None	None	None	None	CHEMBL2179	Beta-glucocerebrosidase	Homo sapiens	SINGLE PROTEIN	CHEMBL1201862	7	PubChem BioAssays			None
CHEMBL1362730		0	352.46	0	4.53	SID26661235	Cc1ccc(S(=O)(=O)N(c2ccc(C)c(C)c2)c2ccccn2)cc1	Potency		8912.5	nM			inconclusive	UO_0000065					False	CHEMBL1613818	PUBCHEM_BIOASSAY: qHTS Assay for Inhibitors and Activators of N370S glucocerebrosidase as a Potential Chaperone Treatment of Gaucher Disease. (Class of assay: confirmatory) [Related pubchem assays (depositor defined):AID1473, AID2293, AID2577, AID2578, AID2587, AID2588, AID2589, AID2590, AID2592, AID2593, AID2595, AID2596, AID2597, AID2613, AID2671, AID488845]	F	BAO_0000019	assay format	Homo sapiens	None	None	None	None	CHEMBL2179	Beta-glucocerebrosidase	Homo sapiens	SINGLE PROTEIN	CHEMBL1201862	7	PubChem BioAssays			None
CHEMBL1403315		0	566.08	2	5.32	SID51089898	CCN(CC)CCN(C(=O)c1cc2c(ccc3ccccc32)oc1=O)c1nc2cc3c(cc2s1)OCCO3.Cl	Potency		39810.7	nM			inconclusive	UO_0000065					False	CHEMBL1613818	PUBCHEM_BIOASSAY: qHTS Assay for Inhibitors and Activators of N370S glucocerebrosidase as a Potential Chaperone Treatment of Gaucher Disease. (Class of assay: confirmatory) [Related pubchem assays (depositor defined):AID1473, AID2293, AID2577, AID2578, AID2587, AID2588, AID2589, AID2590, AID2592, AID2593, AID2595, AID2596, AID2597, AID2613, AID2671, AID488845]	F	BAO_0000019	assay format	Homo sapiens	None	None	None	None	CHEMBL2179	Beta-glucocerebrosidase	Homo sapiens	SINGLE PROTEIN	CHEMBL1201862	7	PubChem BioAssays			None
CHEMBL1603291		0	278.31	0	3.37	SID47204576	O=Cc1c(O)nc2ccccc2c1NCc1ccccc1	Potency		707.9	nM			inconclusive	UO_0000065					False	CHEMBL1613818	PUBCHEM_BIOASSAY: qHTS Assay for Inhibitors and Activators of N370S glucocerebrosidase as a Potential Chaperone Treatment of Gaucher Disease. (Class of assay: confirmatory) [Related pubchem assays (depositor defined):AID1473, AID2293, AID2577, AID2578, AID2587, AID2588, AID2589, AID2590, AID2592, AID2593, AID2595, AID2596, AID2597, AID2613, AID2671, AID488845]	F	BAO_0000019	assay format	Homo sapiens	None	None	None	None	CHEMBL2179	Beta-glucocerebrosidase	Homo sapiens	SINGLE PROTEIN	CHEMBL1201862	7	PubChem BioAssays			None
CHEMBL124006		0	279.39	0	3.75	SID49670411	CN(C)CCCNc1c2ccccc2nc2ccccc12	Potency		28183.8	nM			inconclusive	UO_0000065					False	CHEMBL1613818	PUBCHEM_BIOASSAY: qHTS Assay for Inhibitors and Activators of N370S glucocerebrosidase as a Potential Chaperone Treatment of Gaucher Disease. (Class of assay: confirmatory) [Related pubchem assays (depositor defined):AID1473, AID2293, AID2577, AID2578, AID2587, AID2588, AID2589, AID2590, AID2592, AID2593, AID2595, AID2596, AID2597, AID2613, AID2671, AID488845]	F	BAO_0000019	assay format	Homo sapiens	None	None	None	None	CHEMBL2179	Beta-glucocerebrosidase	Homo sapiens	SINGLE PROTEIN	CHEMBL1201862	7	PubChem BioAssays			None
CHEMBL1573041		0	287.28	0	1.95	SID3716820	O=c1c2ccccc2nc2n1-n1cnnc1-c1ccccc1-2	Potency		10000.0	nM			inconclusive	UO_0000065					False	CHEMBL1613818	PUBCHEM_BIOASSAY: qHTS Assay for Inhibitors and Activators of N370S glucocerebrosidase as a Potential Chaperone Treatment of Gaucher Disease. (Class of assay: confirmatory) [Related pubchem assays (depositor defined):AID1473, AID2293, AID2577, AID2578, AID2587, AID2588, AID2589, AID2590, AID2592, AID2593, AID2595, AID2596, AID2597, AID2613, AID2671, AID488845]	F	BAO_0000019	assay format	Homo sapiens	None	None	None	None	CHEMBL2179	Beta-glucocerebrosidase	Homo sapiens	SINGLE PROTEIN	CHEMBL1201862	7	PubChem BioAssays			None
CHEMBL1372705		0	432.52	1	5.09	SID17507714	O=S(=O)(Nc1ccc(O)c(Sc2nc3ccccc3s2)c1)c1ccc(F)cc1	Potency		28183.8	nM			inconclusive	UO_0000065					False	CHEMBL1613818	PUBCHEM_BIOASSAY: qHTS Assay for Inhibitors and Activators of N370S glucocerebrosidase as a Potential Chaperone Treatment of Gaucher Disease. (Class of assay: confirmatory) [Related pubchem assays (depositor defined):AID1473, AID2293, AID2577, AID2578, AID2587, AID2588, AID2589, AID2590, AID2592, AID2593, AID2595, AID2596, AID2597, AID2613, AID2671, AID488845]	F	BAO_0000019	assay format	Homo sapiens	None	None	None	None	CHEMBL2179	Beta-glucocerebrosidase	Homo sapiens	SINGLE PROTEIN	CHEMBL1201862	7	PubChem BioAssays			None
CHEMBL1502006		0	425.55	0	3.35	SID49717581	CC(CNC(=O)Cn1ccc2cc(S(=O)(=O)N3CCCC3)ccc21)c1ccccc1	Potency		10000.0	nM			inconclusive	UO_0000065					False	CHEMBL1613818	PUBCHEM_BIOASSAY: qHTS Assay for Inhibitors and Activators of N370S glucocerebrosidase as a Potential Chaperone Treatment of Gaucher Disease. (Class of assay: confirmatory) [Related pubchem assays (depositor defined):AID1473, AID2293, AID2577, AID2578, AID2587, AID2588, AID2589, AID2590, AID2592, AID2593, AID2595, AID2596, AID2597, AID2613, AID2671, AID488845]	F	BAO_0000019	assay format	Homo sapiens	None	None	None	None	CHEMBL2179	Beta-glucocerebrosidase	Homo sapiens	SINGLE PROTEIN	CHEMBL1201862	7	PubChem BioAssays			None
CHEMBL460601		0	318.42	0	4.20	SID14725049	CN(C)c1ccc(C(=O)c2ccc(N(C)C)c3ccccc23)cc1	Potency		7079.5	nM			inconclusive	UO_0000065					False	CHEMBL1613818	PUBCHEM_BIOASSAY: qHTS Assay for Inhibitors and Activators of N370S glucocerebrosidase as a Potential Chaperone Treatment of Gaucher Disease. (Class of assay: confirmatory) [Related pubchem assays (depositor defined):AID1473, AID2293, AID2577, AID2578, AID2587, AID2588, AID2589, AID2590, AID2592, AID2593, AID2595, AID2596, AID2597, AID2613, AID2671, AID488845]	F	BAO_0000019	assay format	Homo sapiens	None	None	None	None	CHEMBL2179	Beta-glucocerebrosidase	Homo sapiens	SINGLE PROTEIN	CHEMBL1201862	7	PubChem BioAssays			None
CHEMBL3198586		0	326.31	0	1.92	SID49817208	O=C(O)c1ccc(/C=N/NC(=O)c2ccc3c(c2)OCCO3)cc1	Potency		112.2	nM			inconclusive	UO_0000065					False	CHEMBL1613818	PUBCHEM_BIOASSAY: qHTS Assay for Inhibitors and Activators of N370S glucocerebrosidase as a Potential Chaperone Treatment of Gaucher Disease. (Class of assay: confirmatory) [Related pubchem assays (depositor defined):AID1473, AID2293, AID2577, AID2578, AID2587, AID2588, AID2589, AID2590, AID2592, AID2593, AID2595, AID2596, AID2597, AID2613, AID2671, AID488845]	F	BAO_0000019	assay format	Homo sapiens	None	None	None	None	CHEMBL2179	Beta-glucocerebrosidase	Homo sapiens	SINGLE PROTEIN	CHEMBL1201862	7	PubChem BioAssays			None
CHEMBL3209112		0	351.40	0	4.18	SID22411189	CCC(/N=c1\cc(-c2ccc(OC)cc2)oc2ccc(C)cc12)C(=O)O	Potency		25118.9	nM			inconclusive	UO_0000065					False	CHEMBL1613818	PUBCHEM_BIOASSAY: qHTS Assay for Inhibitors and Activators of N370S glucocerebrosidase as a Potential Chaperone Treatment of Gaucher Disease. (Class of assay: confirmatory) [Related pubchem assays (depositor defined):AID1473, AID2293, AID2577, AID2578, AID2587, AID2588, AID2589, AID2590, AID2592, AID2593, AID2595, AID2596, AID2597, AID2613, AID2671, AID488845]	F	BAO_0000019	assay format	Homo sapiens	None	None	None	None	CHEMBL2179	Beta-glucocerebrosidase	Homo sapiens	SINGLE PROTEIN	CHEMBL1201862	7	PubChem BioAssays			None
CHEMBL1453019		0	373.50	0	3.96	SID4260666	O=C(CSc1ncnc2sc3c(c12)CCCCC3)NCc1ccco1	Potency		19952.6	nM			inconclusive	UO_0000065					False	CHEMBL1613818	PUBCHEM_BIOASSAY: qHTS Assay for Inhibitors and Activators of N370S glucocerebrosidase as a Potential Chaperone Treatment of Gaucher Disease. (Class of assay: confirmatory) [Related pubchem assays (depositor defined):AID1473, AID2293, AID2577, AID2578, AID2587, AID2588, AID2589, AID2590, AID2592, AID2593, AID2595, AID2596, AID2597, AID2613, AID2671, AID488845]	F	BAO_0000019	assay format	Homo sapiens	None	None	None	None	CHEMBL2179	Beta-glucocerebrosidase	Homo sapiens	SINGLE PROTEIN	CHEMBL1201862	7	PubChem BioAssays			None
CHEMBL1322279		0	448.47	0	3.95	SID24824644	C=CCOC(=O)C1=C[C@H](c2coc3ccccc3c2=O)C[C@H](OCc2ccc(CO)cc2)O1	Potency		14125.4	nM			inconclusive	UO_0000065					False	CHEMBL1613818	PUBCHEM_BIOASSAY: qHTS Assay for Inhibitors and Activators of N370S glucocerebrosidase as a Potential Chaperone Treatment of Gaucher Disease. (Class of assay: confirmatory) [Related pubchem assays (depositor defined):AID1473, AID2293, AID2577, AID2578, AID2587, AID2588, AID2589, AID2590, AID2592, AID2593, AID2595, AID2596, AID2597, AID2613, AID2671, AID488845]	F	BAO_0000019	assay format	Homo sapiens	None	None	None	None	CHEMBL2179	Beta-glucocerebrosidase	Homo sapiens	SINGLE PROTEIN	CHEMBL1201862	7	PubChem BioAssays			None
CHEMBL3190255		0	367.38	0	3.02	SID24806563	CCCn1c(=O)c(C(=O)N/N=C/c2ccccc2F)c(O)c2ccccc21	Potency		1584.9	nM			inconclusive	UO_0000065					False	CHEMBL1613818	PUBCHEM_BIOASSAY: qHTS Assay for Inhibitors and Activators of N370S glucocerebrosidase as a Potential Chaperone Treatment of Gaucher Disease. (Class of assay: confirmatory) [Related pubchem assays (depositor defined):AID1473, AID2293, AID2577, AID2578, AID2587, AID2588, AID2589, AID2590, AID2592, AID2593, AID2595, AID2596, AID2597, AID2613, AID2671, AID488845]	F	BAO_0000019	assay format	Homo sapiens	None	None	None	None	CHEMBL2179	Beta-glucocerebrosidase	Homo sapiens	SINGLE PROTEIN	CHEMBL1201862	7	PubChem BioAssays			None
CHEMBL1386159		0	445.57	0	3.79	SID24792346	CCCCc1nnc(NC(=O)C(C)Sc2nc(O)c(Cc3ccccc3)c(O)n2)s1	Potency		22387.2	nM			inconclusive	UO_0000065					False	CHEMBL1613818	PUBCHEM_BIOASSAY: qHTS Assay for Inhibitors and Activators of N370S glucocerebrosidase as a Potential Chaperone Treatment of Gaucher Disease. (Class of assay: confirmatory) [Related pubchem assays (depositor defined):AID1473, AID2293, AID2577, AID2578, AID2587, AID2588, AID2589, AID2590, AID2592, AID2593, AID2595, AID2596, AID2597, AID2613, AID2671, AID488845]	F	BAO_0000019	assay format	Homo sapiens	None	None	None	None	CHEMBL2179	Beta-glucocerebrosidase	Homo sapiens	SINGLE PROTEIN	CHEMBL1201862	7	PubChem BioAssays			None
CHEMBL1492938		0	351.46	0	4.47	SID14724492	O=C1/C(=C\c2cccs2)N=C(c2cccs2)N1Nc1ccccc1	Potency		15848.9	nM			inconclusive	UO_0000065					False	CHEMBL1613818	PUBCHEM_BIOASSAY: qHTS Assay for Inhibitors and Activators of N370S glucocerebrosidase as a Potential Chaperone Treatment of Gaucher Disease. (Class of assay: confirmatory) [Related pubchem assays (depositor defined):AID1473, AID2293, AID2577, AID2578, AID2587, AID2588, AID2589, AID2590, AID2592, AID2593, AID2595, AID2596, AID2597, AID2613, AID2671, AID488845]	F	BAO_0000019	assay format	Homo sapiens	None	None	None	None	CHEMBL2179	Beta-glucocerebrosidase	Homo sapiens	SINGLE PROTEIN	CHEMBL1201862	7	PubChem BioAssays			None
CHEMBL1439549		0	347.48	0	3.94	SID14746665	CCCc1cc(O)nc(SCC(=O)c2cc(C)n(CCC)c2C)n1	Potency		28183.8	nM			inconclusive	UO_0000065					False	CHEMBL1613818	PUBCHEM_BIOASSAY: qHTS Assay for Inhibitors and Activators of N370S glucocerebrosidase as a Potential Chaperone Treatment of Gaucher Disease. (Class of assay: confirmatory) [Related pubchem assays (depositor defined):AID1473, AID2293, AID2577, AID2578, AID2587, AID2588, AID2589, AID2590, AID2592, AID2593, AID2595, AID2596, AID2597, AID2613, AID2671, AID488845]	F	BAO_0000019	assay format	Homo sapiens	None	None	None	None	CHEMBL2179	Beta-glucocerebrosidase	Homo sapiens	SINGLE PROTEIN	CHEMBL1201862	7	PubChem BioAssays			None
CHEMBL1492491		0	397.43	0	4.12	SID22406389	O=C(COc1ccccc1C(=O)c1cnn(-c2ccccc2)c1)Nc1ccccc1	Potency		5011.9	nM			inconclusive	UO_0000065					False	CHEMBL1613818	PUBCHEM_BIOASSAY: qHTS Assay for Inhibitors and Activators of N370S glucocerebrosidase as a Potential Chaperone Treatment of Gaucher Disease. (Class of assay: confirmatory) [Related pubchem assays (depositor defined):AID1473, AID2293, AID2577, AID2578, AID2587, AID2588, AID2589, AID2590, AID2592, AID2593, AID2595, AID2596, AID2597, AID2613, AID2671, AID488845]	F	BAO_0000019	assay format	Homo sapiens	None	None	None	None	CHEMBL2179	Beta-glucocerebrosidase	Homo sapiens	SINGLE PROTEIN	CHEMBL1201862	7	PubChem BioAssays			None
CHEMBL1453128		0	354.44	0	2.62	SID49820462	Cc1cccc(C)c1NC(=O)CSc1nnc(-c2cnccn2)n1C	Potency		39810.7	nM			inconclusive	UO_0000065					False	CHEMBL1613818	PUBCHEM_BIOASSAY: qHTS Assay for Inhibitors and Activators of N370S glucocerebrosidase as a Potential Chaperone Treatment of Gaucher Disease. (Class of assay: confirmatory) [Related pubchem assays (depositor defined):AID1473, AID2293, AID2577, AID2578, AID2587, AID2588, AID2589, AID2590, AID2592, AID2593, AID2595, AID2596, AID2597, AID2613, AID2671, AID488845]	F	BAO_0000019	assay format	Homo sapiens	None	None	None	None	CHEMBL2179	Beta-glucocerebrosidase	Homo sapiens	SINGLE PROTEIN	CHEMBL1201862	7	PubChem BioAssays			None
CHEMBL1608688		0	370.37	0	2.44	SID24828896	Cc1ccc(OCC(=O)N2c3ccccc3NC(=O)C2(C)C)c([N+](=O)[O-])n1	Potency		31622.8	nM			inconclusive	UO_0000065					False	CHEMBL1613818	PUBCHEM_BIOASSAY: qHTS Assay for Inhibitors and Activators of N370S glucocerebrosidase as a Potential Chaperone Treatment of Gaucher Disease. (Class of assay: confirmatory) [Related pubchem assays (depositor defined):AID1473, AID2293, AID2577, AID2578, AID2587, AID2588, AID2589, AID2590, AID2592, AID2593, AID2595, AID2596, AID2597, AID2613, AID2671, AID488845]	F	BAO_0000019	assay format	Homo sapiens	None	None	None	None	CHEMBL2179	Beta-glucocerebrosidase	Homo sapiens	SINGLE PROTEIN	CHEMBL1201862	7	PubChem BioAssays			None
CHEMBL1470456		0	384.50	0	3.27	SID49649673	CCOc1ccc(CCNC(=O)CN2C(=O)CCSc3ccccc32)cc1	Potency		39810.7	nM			inconclusive	UO_0000065					False	CHEMBL1613818	PUBCHEM_BIOASSAY: qHTS Assay for Inhibitors and Activators of N370S glucocerebrosidase as a Potential Chaperone Treatment of Gaucher Disease. (Class of assay: confirmatory) [Related pubchem assays (depositor defined):AID1473, AID2293, AID2577, AID2578, AID2587, AID2588, AID2589, AID2590, AID2592, AID2593, AID2595, AID2596, AID2597, AID2613, AID2671, AID488845]	F	BAO_0000019	assay format	Homo sapiens	None	None	None	None	CHEMBL2179	Beta-glucocerebrosidase	Homo sapiens	SINGLE PROTEIN	CHEMBL1201862	7	PubChem BioAssays			None
CHEMBL1566928		0	330.61	0	4.06	SID846490	CCN(CC)c1ccc2c(Cl)c(Br)c(=O)oc2c1	Potency		25118.9	nM			inconclusive	UO_0000065					False	CHEMBL1613818	PUBCHEM_BIOASSAY: qHTS Assay for Inhibitors and Activators of N370S glucocerebrosidase as a Potential Chaperone Treatment of Gaucher Disease. (Class of assay: confirmatory) [Related pubchem assays (depositor defined):AID1473, AID2293, AID2577, AID2578, AID2587, AID2588, AID2589, AID2590, AID2592, AID2593, AID2595, AID2596, AID2597, AID2613, AID2671, AID488845]	F	BAO_0000019	assay format	Homo sapiens	None	None	None	None	CHEMBL2179	Beta-glucocerebrosidase	Homo sapiens	SINGLE PROTEIN	CHEMBL1201862	7	PubChem BioAssays			None
CHEMBL1352800		0	246.29	0	3.09	SID7966394	COC(=O)c1cc2c(s1)-c1ccccc1OC2	Potency		28183.8	nM			inconclusive	UO_0000065					False	CHEMBL1613818	PUBCHEM_BIOASSAY: qHTS Assay for Inhibitors and Activators of N370S glucocerebrosidase as a Potential Chaperone Treatment of Gaucher Disease. (Class of assay: confirmatory) [Related pubchem assays (depositor defined):AID1473, AID2293, AID2577, AID2578, AID2587, AID2588, AID2589, AID2590, AID2592, AID2593, AID2595, AID2596, AID2597, AID2613, AID2671, AID488845]	F	BAO_0000019	assay format	Homo sapiens	None	None	None	None	CHEMBL2179	Beta-glucocerebrosidase	Homo sapiens	SINGLE PROTEIN	CHEMBL1201862	7	PubChem BioAssays			None
CHEMBL1401534		0	334.38	0	4.02	SID14742777	O=C(c1ccc(Oc2ccccc2)cc1)c1nc2c(n1O)CCCC2	Potency		28183.8	nM			inconclusive	UO_0000065					False	CHEMBL1613818	PUBCHEM_BIOASSAY: qHTS Assay for Inhibitors and Activators of N370S glucocerebrosidase as a Potential Chaperone Treatment of Gaucher Disease. (Class of assay: confirmatory) [Related pubchem assays (depositor defined):AID1473, AID2293, AID2577, AID2578, AID2587, AID2588, AID2589, AID2590, AID2592, AID2593, AID2595, AID2596, AID2597, AID2613, AID2671, AID488845]	F	BAO_0000019	assay format	Homo sapiens	None	None	None	None	CHEMBL2179	Beta-glucocerebrosidase	Homo sapiens	SINGLE PROTEIN	CHEMBL1201862	7	PubChem BioAssays			None
CHEMBL1546112		0	361.45	0	4.31	SID24787173	O=C(c1ccccc1)N(Cc1nc(O)c2ccccc2n1)C1CCCCC1	Potency		31622.8	nM			inconclusive	UO_0000065					False	CHEMBL1613818	PUBCHEM_BIOASSAY: qHTS Assay for Inhibitors and Activators of N370S glucocerebrosidase as a Potential Chaperone Treatment of Gaucher Disease. (Class of assay: confirmatory) [Related pubchem assays (depositor defined):AID1473, AID2293, AID2577, AID2578, AID2587, AID2588, AID2589, AID2590, AID2592, AID2593, AID2595, AID2596, AID2597, AID2613, AID2671, AID488845]	F	BAO_0000019	assay format	Homo sapiens	None	None	None	None	CHEMBL2179	Beta-glucocerebrosidase	Homo sapiens	SINGLE PROTEIN	CHEMBL1201862	7	PubChem BioAssays			None
CHEMBL1602106		0	286.31	0	3.07	SID24804029	O=C1N=C(Nc2ccc(O)cc2)S/C1=C/c1ccco1	Potency		31622.8	nM			inconclusive	UO_0000065					False	CHEMBL1613818	PUBCHEM_BIOASSAY: qHTS Assay for Inhibitors and Activators of N370S glucocerebrosidase as a Potential Chaperone Treatment of Gaucher Disease. (Class of assay: confirmatory) [Related pubchem assays (depositor defined):AID1473, AID2293, AID2577, AID2578, AID2587, AID2588, AID2589, AID2590, AID2592, AID2593, AID2595, AID2596, AID2597, AID2613, AID2671, AID488845]	F	BAO_0000019	assay format	Homo sapiens	None	None	None	None	CHEMBL2179	Beta-glucocerebrosidase	Homo sapiens	SINGLE PROTEIN	CHEMBL1201862	7	PubChem BioAssays			None
CHEMBL1452139		0	313.35	0	3.08	SID4242808	Cc1c(C(=O)OCCOc2ccccc2)[nH]c2c1C(=O)CCC2	Potency		19952.6	nM			inconclusive	UO_0000065					False	CHEMBL1613818	PUBCHEM_BIOASSAY: qHTS Assay for Inhibitors and Activators of N370S glucocerebrosidase as a Potential Chaperone Treatment of Gaucher Disease. (Class of assay: confirmatory) [Related pubchem assays (depositor defined):AID1473, AID2293, AID2577, AID2578, AID2587, AID2588, AID2589, AID2590, AID2592, AID2593, AID2595, AID2596, AID2597, AID2613, AID2671, AID488845]	F	BAO_0000019	assay format	Homo sapiens	None	None	None	None	CHEMBL2179	Beta-glucocerebrosidase	Homo sapiens	SINGLE PROTEIN	CHEMBL1201862	7	PubChem BioAssays			None
CHEMBL1567376		0	455.46	0	2.55	SID49725305	NC(=O)c1nsc(C(=O)N(CC(=O)NC2CCCC2)c2cccc(C(F)(F)F)c2)c1N	Potency		28183.8	nM			inconclusive	UO_0000065					False	CHEMBL1613818	PUBCHEM_BIOASSAY: qHTS Assay for Inhibitors and Activators of N370S glucocerebrosidase as a Potential Chaperone Treatment of Gaucher Disease. (Class of assay: confirmatory) [Related pubchem assays (depositor defined):AID1473, AID2293, AID2577, AID2578, AID2587, AID2588, AID2589, AID2590, AID2592, AID2593, AID2595, AID2596, AID2597, AID2613, AID2671, AID488845]	F	BAO_0000019	assay format	Homo sapiens	None	None	None	None	CHEMBL2179	Beta-glucocerebrosidase	Homo sapiens	SINGLE PROTEIN	CHEMBL1201862	7	PubChem BioAssays			None
CHEMBL1605856		0	434.54	0	3.25	SID14721700	CC1=CN2C(=NC(=O)CC2(C)C(=O)N(CC(=O)NC2CCCC2)c2ccccc2C)C=C1	Potency		28183.8	nM			inconclusive	UO_0000065					False	CHEMBL1613818	PUBCHEM_BIOASSAY: qHTS Assay for Inhibitors and Activators of N370S glucocerebrosidase as a Potential Chaperone Treatment of Gaucher Disease. (Class of assay: confirmatory) [Related pubchem assays (depositor defined):AID1473, AID2293, AID2577, AID2578, AID2587, AID2588, AID2589, AID2590, AID2592, AID2593, AID2595, AID2596, AID2597, AID2613, AID2671, AID488845]	F	BAO_0000019	assay format	Homo sapiens	None	None	None	None	CHEMBL2179	Beta-glucocerebrosidase	Homo sapiens	SINGLE PROTEIN	CHEMBL1201862	7	PubChem BioAssays			None
CHEMBL1598626		0	358.44	0	2.98	SID49826490	CCOC(=O)c1ccccc1NC(=O)C1CC(=O)N(C2CCCCC2)C1	Potency		39810.7	nM			inconclusive	UO_0000065					False	CHEMBL1613818	PUBCHEM_BIOASSAY: qHTS Assay for Inhibitors and Activators of N370S glucocerebrosidase as a Potential Chaperone Treatment of Gaucher Disease. (Class of assay: confirmatory) [Related pubchem assays (depositor defined):AID1473, AID2293, AID2577, AID2578, AID2587, AID2588, AID2589, AID2590, AID2592, AID2593, AID2595, AID2596, AID2597, AID2613, AID2671, AID488845]	F	BAO_0000019	assay format	Homo sapiens	None	None	None	None	CHEMBL2179	Beta-glucocerebrosidase	Homo sapiens	SINGLE PROTEIN	CHEMBL1201862	7	PubChem BioAssays			None
CHEMBL1384616		0	456.49	0	4.67	SID26726698	CCOC(=O)c1ccc(N2CCCCC2)c(NS(=O)(=O)c2cccc(C(F)(F)F)c2)c1	Potency		25118.9	nM			inconclusive	UO_0000065					False	CHEMBL1613818	PUBCHEM_BIOASSAY: qHTS Assay for Inhibitors and Activators of N370S glucocerebrosidase as a Potential Chaperone Treatment of Gaucher Disease. (Class of assay: confirmatory) [Related pubchem assays (depositor defined):AID1473, AID2293, AID2577, AID2578, AID2587, AID2588, AID2589, AID2590, AID2592, AID2593, AID2595, AID2596, AID2597, AID2613, AID2671, AID488845]	F	BAO_0000019	assay format	Homo sapiens	None	None	None	None	CHEMBL2179	Beta-glucocerebrosidase	Homo sapiens	SINGLE PROTEIN	CHEMBL1201862	7	PubChem BioAssays			None
CHEMBL1369709		0	315.40	0	2.60	SID49668905	Cc1cccn2c(=O)c3cc(C(=O)NCC(C)C)sc3nc12	Potency		3981.1	nM			inconclusive	UO_0000065					False	CHEMBL1613818	PUBCHEM_BIOASSAY: qHTS Assay for Inhibitors and Activators of N370S glucocerebrosidase as a Potential Chaperone Treatment of Gaucher Disease. (Class of assay: confirmatory) [Related pubchem assays (depositor defined):AID1473, AID2293, AID2577, AID2578, AID2587, AID2588, AID2589, AID2590, AID2592, AID2593, AID2595, AID2596, AID2597, AID2613, AID2671, AID488845]	F	BAO_0000019	assay format	Homo sapiens	None	None	None	None	CHEMBL2179	Beta-glucocerebrosidase	Homo sapiens	SINGLE PROTEIN	CHEMBL1201862	7	PubChem BioAssays			None
CHEMBL1440774		0	510.60	2	7.79	SID26753928	FC(F)(F)c1ccc(CN2C[C@@H]3C(c4ccccc4)C4(c5cccnc5)CC3(C4)[C@H]2c2ccccc2)cc1	Potency		6309.6	nM			inconclusive	UO_0000065					False	CHEMBL1613818	PUBCHEM_BIOASSAY: qHTS Assay for Inhibitors and Activators of N370S glucocerebrosidase as a Potential Chaperone Treatment of Gaucher Disease. (Class of assay: confirmatory) [Related pubchem assays (depositor defined):AID1473, AID2293, AID2577, AID2578, AID2587, AID2588, AID2589, AID2590, AID2592, AID2593, AID2595, AID2596, AID2597, AID2613, AID2671, AID488845]	F	BAO_0000019	assay format	Homo sapiens	None	None	None	None	CHEMBL2179	Beta-glucocerebrosidase	Homo sapiens	SINGLE PROTEIN	CHEMBL1201862	7	PubChem BioAssays			None
CHEMBL1510584		0	331.42	0	3.04	SID7971604	CSc1ccccc1NC(=O)c1cnc2scc(C)n2c1=O	Potency		14125.4	nM			inconclusive	UO_0000065					False	CHEMBL1613818	PUBCHEM_BIOASSAY: qHTS Assay for Inhibitors and Activators of N370S glucocerebrosidase as a Potential Chaperone Treatment of Gaucher Disease. (Class of assay: confirmatory) [Related pubchem assays (depositor defined):AID1473, AID2293, AID2577, AID2578, AID2587, AID2588, AID2589, AID2590, AID2592, AID2593, AID2595, AID2596, AID2597, AID2613, AID2671, AID488845]	F	BAO_0000019	assay format	Homo sapiens	None	None	None	None	CHEMBL2179	Beta-glucocerebrosidase	Homo sapiens	SINGLE PROTEIN	CHEMBL1201862	7	PubChem BioAssays			None
CHEMBL1406762		0	448.51	1	5.82	SID24781485	Cc1nc(N2CCC(C)CC2)c2c(C)c(C(=O)Nc3ccccc3C(F)(F)F)sc2n1	Potency		10000.0	nM			inconclusive	UO_0000065					False	CHEMBL1613818	PUBCHEM_BIOASSAY: qHTS Assay for Inhibitors and Activators of N370S glucocerebrosidase as a Potential Chaperone Treatment of Gaucher Disease. (Class of assay: confirmatory) [Related pubchem assays (depositor defined):AID1473, AID2293, AID2577, AID2578, AID2587, AID2588, AID2589, AID2590, AID2592, AID2593, AID2595, AID2596, AID2597, AID2613, AID2671, AID488845]	F	BAO_0000019	assay format	Homo sapiens	None	None	None	None	CHEMBL2179	Beta-glucocerebrosidase	Homo sapiens	SINGLE PROTEIN	CHEMBL1201862	7	PubChem BioAssays			None
CHEMBL1437654		0	358.46	0	3.18	SID49677945	COc1cccc(CNC(=O)c2ccc3c(c2)N(C)CCS3)c1OC	Potency		19952.6	nM			inconclusive	UO_0000065					False	CHEMBL1613818	PUBCHEM_BIOASSAY: qHTS Assay for Inhibitors and Activators of N370S glucocerebrosidase as a Potential Chaperone Treatment of Gaucher Disease. (Class of assay: confirmatory) [Related pubchem assays (depositor defined):AID1473, AID2293, AID2577, AID2578, AID2587, AID2588, AID2589, AID2590, AID2592, AID2593, AID2595, AID2596, AID2597, AID2613, AID2671, AID488845]	F	BAO_0000019	assay format	Homo sapiens	None	None	None	None	CHEMBL2179	Beta-glucocerebrosidase	Homo sapiens	SINGLE PROTEIN	CHEMBL1201862	7	PubChem BioAssays			None
CHEMBL1319928		0	355.44	1	5.00	SID49647539	CC(=O)Nc1ccc(C2=NN(c3ccccc3)C(c3ccccc3)C2)cc1	Potency		15848.9	nM			inconclusive	UO_0000065					False	CHEMBL1613818	PUBCHEM_BIOASSAY: qHTS Assay for Inhibitors and Activators of N370S glucocerebrosidase as a Potential Chaperone Treatment of Gaucher Disease. (Class of assay: confirmatory) [Related pubchem assays (depositor defined):AID1473, AID2293, AID2577, AID2578, AID2587, AID2588, AID2589, AID2590, AID2592, AID2593, AID2595, AID2596, AID2597, AID2613, AID2671, AID488845]	F	BAO_0000019	assay format	Homo sapiens	None	None	None	None	CHEMBL2179	Beta-glucocerebrosidase	Homo sapiens	SINGLE PROTEIN	CHEMBL1201862	7	PubChem BioAssays			None
CHEMBL1441044		0	335.39	0	3.47	SID49734866	Cc1cccc(NC(=O)c2cc3c(=O)n4ccccc4nc3s2)c1	Potency		19952.6	nM			inconclusive	UO_0000065					False	CHEMBL1613818	PUBCHEM_BIOASSAY: qHTS Assay for Inhibitors and Activators of N370S glucocerebrosidase as a Potential Chaperone Treatment of Gaucher Disease. (Class of assay: confirmatory) [Related pubchem assays (depositor defined):AID1473, AID2293, AID2577, AID2578, AID2587, AID2588, AID2589, AID2590, AID2592, AID2593, AID2595, AID2596, AID2597, AID2613, AID2671, AID488845]	F	BAO_0000019	assay format	Homo sapiens	None	None	None	None	CHEMBL2179	Beta-glucocerebrosidase	Homo sapiens	SINGLE PROTEIN	CHEMBL1201862	7	PubChem BioAssays			None
CHEMBL1470808		0	470.58	0	4.26	SID850614	Cc1cc2cc(C(c3nnnn3CC3CCCO3)N3CCCc4ccccc43)c(O)nc2cc1C	Potency		35481.3	nM			inconclusive	UO_0000065					False	CHEMBL1613818	PUBCHEM_BIOASSAY: qHTS Assay for Inhibitors and Activators of N370S glucocerebrosidase as a Potential Chaperone Treatment of Gaucher Disease. (Class of assay: confirmatory) [Related pubchem assays (depositor defined):AID1473, AID2293, AID2577, AID2578, AID2587, AID2588, AID2589, AID2590, AID2592, AID2593, AID2595, AID2596, AID2597, AID2613, AID2671, AID488845]	F	BAO_0000019	assay format	Homo sapiens	None	None	None	None	CHEMBL2179	Beta-glucocerebrosidase	Homo sapiens	SINGLE PROTEIN	CHEMBL1201862	7	PubChem BioAssays			None
CHEMBL1415386		0	450.40	1	-0.72	SID22405514	O=C(/C=C/c1ccc(O)cc1)OCc1occc(=O)c1O[C@@H]1OC(CO)[C@@H](O)[C@H](O)[C@@H]1O	Potency		10000.0	nM			inconclusive	UO_0000065					False	CHEMBL1613818	PUBCHEM_BIOASSAY: qHTS Assay for Inhibitors and Activators of N370S glucocerebrosidase as a Potential Chaperone Treatment of Gaucher Disease. (Class of assay: confirmatory) [Related pubchem assays (depositor defined):AID1473, AID2293, AID2577, AID2578, AID2587, AID2588, AID2589, AID2590, AID2592, AID2593, AID2595, AID2596, AID2597, AID2613, AID2671, AID488845]	F	BAO_0000019	assay format	Homo sapiens	None	None	None	None	CHEMBL2179	Beta-glucocerebrosidase	Homo sapiens	SINGLE PROTEIN	CHEMBL1201862	7	PubChem BioAssays			None
CHEMBL1349734		0	185.18	0	2.64	SID24819091	Oc1oc2ccccc2c2nccc1-2	Potency		31622.8	nM			inconclusive	UO_0000065					False	CHEMBL1613818	PUBCHEM_BIOASSAY: qHTS Assay for Inhibitors and Activators of N370S glucocerebrosidase as a Potential Chaperone Treatment of Gaucher Disease. (Class of assay: confirmatory) [Related pubchem assays (depositor defined):AID1473, AID2293, AID2577, AID2578, AID2587, AID2588, AID2589, AID2590, AID2592, AID2593, AID2595, AID2596, AID2597, AID2613, AID2671, AID488845]	F	BAO_0000019	assay format	Homo sapiens	None	None	None	None	CHEMBL2179	Beta-glucocerebrosidase	Homo sapiens	SINGLE PROTEIN	CHEMBL1201862	7	PubChem BioAssays			None
CHEMBL1487963		0	489.60	0	4.41	SID4243732	CCOC(=O)c1ccccc1NC(=O)CSc1nnc(Cc2cccn2C)n1-c1ccc(C)cc1	Potency		28183.8	nM			inconclusive	UO_0000065					False	CHEMBL1613818	PUBCHEM_BIOASSAY: qHTS Assay for Inhibitors and Activators of N370S glucocerebrosidase as a Potential Chaperone Treatment of Gaucher Disease. (Class of assay: confirmatory) [Related pubchem assays (depositor defined):AID1473, AID2293, AID2577, AID2578, AID2587, AID2588, AID2589, AID2590, AID2592, AID2593, AID2595, AID2596, AID2597, AID2613, AID2671, AID488845]	F	BAO_0000019	assay format	Homo sapiens	None	None	None	None	CHEMBL2179	Beta-glucocerebrosidase	Homo sapiens	SINGLE PROTEIN	CHEMBL1201862	7	PubChem BioAssays			None
CHEMBL1554424		0	411.92	0	1.81	SID56322263	CCC(C)N(C(=O)Cn1nnc(-c2ccc(Cl)cc2)n1)C1CCS(=O)(=O)C1	Potency		22387.2	nM			inconclusive	UO_0000065					False	CHEMBL1613818	PUBCHEM_BIOASSAY: qHTS Assay for Inhibitors and Activators of N370S glucocerebrosidase as a Potential Chaperone Treatment of Gaucher Disease. (Class of assay: confirmatory) [Related pubchem assays (depositor defined):AID1473, AID2293, AID2577, AID2578, AID2587, AID2588, AID2589, AID2590, AID2592, AID2593, AID2595, AID2596, AID2597, AID2613, AID2671, AID488845]	F	BAO_0000019	assay format	Homo sapiens	None	None	None	None	CHEMBL2179	Beta-glucocerebrosidase	Homo sapiens	SINGLE PROTEIN	CHEMBL1201862	7	PubChem BioAssays			None
CHEMBL1467342		0	380.43	0	3.52	SID24830829	O=C(CSC1=Nc2ccccc2C2CC=NN12)Nc1ccc2c(c1)OCO2	Potency		19952.6	nM			inconclusive	UO_0000065					False	CHEMBL1613818	PUBCHEM_BIOASSAY: qHTS Assay for Inhibitors and Activators of N370S glucocerebrosidase as a Potential Chaperone Treatment of Gaucher Disease. (Class of assay: confirmatory) [Related pubchem assays (depositor defined):AID1473, AID2293, AID2577, AID2578, AID2587, AID2588, AID2589, AID2590, AID2592, AID2593, AID2595, AID2596, AID2597, AID2613, AID2671, AID488845]	F	BAO_0000019	assay format	Homo sapiens	None	None	None	None	CHEMBL2179	Beta-glucocerebrosidase	Homo sapiens	SINGLE PROTEIN	CHEMBL1201862	7	PubChem BioAssays			None
CHEMBL1307957		0	374.44	0	3.51	SID49677048	OCCOCCNc1ncnc2c1c(-c1ccccc1)cn2-c1ccccc1	Potency		141.3	nM			inconclusive	UO_0000065					False	CHEMBL1613818	PUBCHEM_BIOASSAY: qHTS Assay for Inhibitors and Activators of N370S glucocerebrosidase as a Potential Chaperone Treatment of Gaucher Disease. (Class of assay: confirmatory) [Related pubchem assays (depositor defined):AID1473, AID2293, AID2577, AID2578, AID2587, AID2588, AID2589, AID2590, AID2592, AID2593, AID2595, AID2596, AID2597, AID2613, AID2671, AID488845]	F	BAO_0000019	assay format	Homo sapiens	None	None	None	None	CHEMBL2179	Beta-glucocerebrosidase	Homo sapiens	SINGLE PROTEIN	CHEMBL1201862	7	PubChem BioAssays			None
CHEMBL1392145		0	350.94	1	5.45	SID22415955	Cc1ccc(C)c(NC(S)=NCCSc2ccc(Cl)cc2)c1	Potency		17782.8	nM			inconclusive	UO_0000065					False	CHEMBL1613818	PUBCHEM_BIOASSAY: qHTS Assay for Inhibitors and Activators of N370S glucocerebrosidase as a Potential Chaperone Treatment of Gaucher Disease. (Class of assay: confirmatory) [Related pubchem assays (depositor defined):AID1473, AID2293, AID2577, AID2578, AID2587, AID2588, AID2589, AID2590, AID2592, AID2593, AID2595, AID2596, AID2597, AID2613, AID2671, AID488845]	F	BAO_0000019	assay format	Homo sapiens	None	None	None	None	CHEMBL2179	Beta-glucocerebrosidase	Homo sapiens	SINGLE PROTEIN	CHEMBL1201862	7	PubChem BioAssays			None
CHEMBL1453190		0	319.41	0	3.12	SID24815299	CCS(=O)(=O)Nc1ccc(-c2nc3cccnc3s2)cc1	Potency		28183.8	nM			inconclusive	UO_0000065					False	CHEMBL1613818	PUBCHEM_BIOASSAY: qHTS Assay for Inhibitors and Activators of N370S glucocerebrosidase as a Potential Chaperone Treatment of Gaucher Disease. (Class of assay: confirmatory) [Related pubchem assays (depositor defined):AID1473, AID2293, AID2577, AID2578, AID2587, AID2588, AID2589, AID2590, AID2592, AID2593, AID2595, AID2596, AID2597, AID2613, AID2671, AID488845]	F	BAO_0000019	assay format	Homo sapiens	None	None	None	None	CHEMBL2179	Beta-glucocerebrosidase	Homo sapiens	SINGLE PROTEIN	CHEMBL1201862	7	PubChem BioAssays			None
CHEMBL1559021		0	346.43	0	3.00	SID56323970	CC(=O)c1c(C)[nH]c(C(=O)OCC(=O)NCCC2=CCCCC2)c1C	Potency		12589.3	nM			inconclusive	UO_0000065					False	CHEMBL1613818	PUBCHEM_BIOASSAY: qHTS Assay for Inhibitors and Activators of N370S glucocerebrosidase as a Potential Chaperone Treatment of Gaucher Disease. (Class of assay: confirmatory) [Related pubchem assays (depositor defined):AID1473, AID2293, AID2577, AID2578, AID2587, AID2588, AID2589, AID2590, AID2592, AID2593, AID2595, AID2596, AID2597, AID2613, AID2671, AID488845]	F	BAO_0000019	assay format	Homo sapiens	None	None	None	None	CHEMBL2179	Beta-glucocerebrosidase	Homo sapiens	SINGLE PROTEIN	CHEMBL1201862	7	PubChem BioAssays			None
CHEMBL1413986		0	297.38	0	3.18	SID22405068	CN(C)c1ccnc2sc(C(=O)c3ccccc3)c(N)c12	Potency		25118.9	nM			inconclusive	UO_0000065					False	CHEMBL1613818	PUBCHEM_BIOASSAY: qHTS Assay for Inhibitors and Activators of N370S glucocerebrosidase as a Potential Chaperone Treatment of Gaucher Disease. (Class of assay: confirmatory) [Related pubchem assays (depositor defined):AID1473, AID2293, AID2577, AID2578, AID2587, AID2588, AID2589, AID2590, AID2592, AID2593, AID2595, AID2596, AID2597, AID2613, AID2671, AID488845]	F	BAO_0000019	assay format	Homo sapiens	None	None	None	None	CHEMBL2179	Beta-glucocerebrosidase	Homo sapiens	SINGLE PROTEIN	CHEMBL1201862	7	PubChem BioAssays			None
CHEMBL1505461		0	401.53	0	3.81	SID22401629	CCOc1ccccc1C(=O)N[C@H](C(=O)Nc1nc2c(s1)CCCC2)C(C)C	Potency		12589.3	nM			inconclusive	UO_0000065					False	CHEMBL1613818	PUBCHEM_BIOASSAY: qHTS Assay for Inhibitors and Activators of N370S glucocerebrosidase as a Potential Chaperone Treatment of Gaucher Disease. (Class of assay: confirmatory) [Related pubchem assays (depositor defined):AID1473, AID2293, AID2577, AID2578, AID2587, AID2588, AID2589, AID2590, AID2592, AID2593, AID2595, AID2596, AID2597, AID2613, AID2671, AID488845]	F	BAO_0000019	assay format	Homo sapiens	None	None	None	None	CHEMBL2179	Beta-glucocerebrosidase	Homo sapiens	SINGLE PROTEIN	CHEMBL1201862	7	PubChem BioAssays			None
CHEMBL1324032		0	333.10	0	4.35	SID26664846	FC(F)(F)c1cccc(-c2nc3nc(Cl)c(Cl)nc3[nH]2)c1	Potency		39810.7	nM			inconclusive	UO_0000065					False	CHEMBL1613818	PUBCHEM_BIOASSAY: qHTS Assay for Inhibitors and Activators of N370S glucocerebrosidase as a Potential Chaperone Treatment of Gaucher Disease. (Class of assay: confirmatory) [Related pubchem assays (depositor defined):AID1473, AID2293, AID2577, AID2578, AID2587, AID2588, AID2589, AID2590, AID2592, AID2593, AID2595, AID2596, AID2597, AID2613, AID2671, AID488845]	F	BAO_0000019	assay format	Homo sapiens	None	None	None	None	CHEMBL2179	Beta-glucocerebrosidase	Homo sapiens	SINGLE PROTEIN	CHEMBL1201862	7	PubChem BioAssays			None
CHEMBL253408		0	338.39	0	3.02	SID29217071	COc1ccccc1C1=Nn2c(nnc2-c2ccccc2O)SC1	Potency		31622.8	nM			inconclusive	UO_0000065					False	CHEMBL1613818	PUBCHEM_BIOASSAY: qHTS Assay for Inhibitors and Activators of N370S glucocerebrosidase as a Potential Chaperone Treatment of Gaucher Disease. (Class of assay: confirmatory) [Related pubchem assays (depositor defined):AID1473, AID2293, AID2577, AID2578, AID2587, AID2588, AID2589, AID2590, AID2592, AID2593, AID2595, AID2596, AID2597, AID2613, AID2671, AID488845]	F	BAO_0000019	assay format	Homo sapiens	None	None	None	None	CHEMBL2179	Beta-glucocerebrosidase	Homo sapiens	SINGLE PROTEIN	CHEMBL1201862	7	PubChem BioAssays			None
CHEMBL1499166		0	415.49	0	2.93	SID49648634	CC(C)(C)OC(=O)N1CCC(C(=O)N[C@@H](Cc2c[nH]c3ccccc23)C(=O)O)CC1	Potency		1000.0	nM			inconclusive	UO_0000065					False	CHEMBL1613818	PUBCHEM_BIOASSAY: qHTS Assay for Inhibitors and Activators of N370S glucocerebrosidase as a Potential Chaperone Treatment of Gaucher Disease. (Class of assay: confirmatory) [Related pubchem assays (depositor defined):AID1473, AID2293, AID2577, AID2578, AID2587, AID2588, AID2589, AID2590, AID2592, AID2593, AID2595, AID2596, AID2597, AID2613, AID2671, AID488845]	F	BAO_0000019	assay format	Homo sapiens	None	None	None	None	CHEMBL2179	Beta-glucocerebrosidase	Homo sapiens	SINGLE PROTEIN	CHEMBL1201862	7	PubChem BioAssays			None
CHEMBL1380921		0	359.42	0	3.11	SID49665026	Cc1cc(=O)oc2c3c(cc(OCC(=O)NC(C)C)c12)OC(C)(C)CC3	Potency		39810.7	nM			inconclusive	UO_0000065					False	CHEMBL1613818	PUBCHEM_BIOASSAY: qHTS Assay for Inhibitors and Activators of N370S glucocerebrosidase as a Potential Chaperone Treatment of Gaucher Disease. (Class of assay: confirmatory) [Related pubchem assays (depositor defined):AID1473, AID2293, AID2577, AID2578, AID2587, AID2588, AID2589, AID2590, AID2592, AID2593, AID2595, AID2596, AID2597, AID2613, AID2671, AID488845]	F	BAO_0000019	assay format	Homo sapiens	None	None	None	None	CHEMBL2179	Beta-glucocerebrosidase	Homo sapiens	SINGLE PROTEIN	CHEMBL1201862	7	PubChem BioAssays			None
CHEMBL1375332		0	319.36	0	4.20	SID17433316	COC(=O)c1ccc(/C=C/c2ccc3cccc(OC)c3n2)cc1	Potency		39810.7	nM			inconclusive	UO_0000065					False	CHEMBL1613818	PUBCHEM_BIOASSAY: qHTS Assay for Inhibitors and Activators of N370S glucocerebrosidase as a Potential Chaperone Treatment of Gaucher Disease. (Class of assay: confirmatory) [Related pubchem assays (depositor defined):AID1473, AID2293, AID2577, AID2578, AID2587, AID2588, AID2589, AID2590, AID2592, AID2593, AID2595, AID2596, AID2597, AID2613, AID2671, AID488845]	F	BAO_0000019	assay format	Homo sapiens	None	None	None	None	CHEMBL2179	Beta-glucocerebrosidase	Homo sapiens	SINGLE PROTEIN	CHEMBL1201862	7	PubChem BioAssays			None
CHEMBL1498982		0	457.60	0	2.50	SID851621	Cc1ccc(Nc2nc(C(=O)N3CCC(C(=O)NCCN4CCOCC4)CC3)cs2)cc1	Potency		7943.3	nM			inconclusive	UO_0000065					False	CHEMBL1613818	PUBCHEM_BIOASSAY: qHTS Assay for Inhibitors and Activators of N370S glucocerebrosidase as a Potential Chaperone Treatment of Gaucher Disease. (Class of assay: confirmatory) [Related pubchem assays (depositor defined):AID1473, AID2293, AID2577, AID2578, AID2587, AID2588, AID2589, AID2590, AID2592, AID2593, AID2595, AID2596, AID2597, AID2613, AID2671, AID488845]	F	BAO_0000019	assay format	Homo sapiens	None	None	None	None	CHEMBL2179	Beta-glucocerebrosidase	Homo sapiens	SINGLE PROTEIN	CHEMBL1201862	7	PubChem BioAssays			None
CHEMBL1534487		0	308.34	0	3.52	SID47203921	Cc1cccc(C)c1NC(=O)c1c(O)nc2ccccc2c1O	Potency		2818.4	nM			inconclusive	UO_0000065					False	CHEMBL1613818	PUBCHEM_BIOASSAY: qHTS Assay for Inhibitors and Activators of N370S glucocerebrosidase as a Potential Chaperone Treatment of Gaucher Disease. (Class of assay: confirmatory) [Related pubchem assays (depositor defined):AID1473, AID2293, AID2577, AID2578, AID2587, AID2588, AID2589, AID2590, AID2592, AID2593, AID2595, AID2596, AID2597, AID2613, AID2671, AID488845]	F	BAO_0000019	assay format	Homo sapiens	None	None	None	None	CHEMBL2179	Beta-glucocerebrosidase	Homo sapiens	SINGLE PROTEIN	CHEMBL1201862	7	PubChem BioAssays			None
CHEMBL1339487		0	398.51	0	4.36	SID17403504	COc1ccccc1NC(=O)Cc1csc(N=C(S)Nc2ccccc2)n1	Potency		28183.8	nM			inconclusive	UO_0000065					False	CHEMBL1613818	PUBCHEM_BIOASSAY: qHTS Assay for Inhibitors and Activators of N370S glucocerebrosidase as a Potential Chaperone Treatment of Gaucher Disease. (Class of assay: confirmatory) [Related pubchem assays (depositor defined):AID1473, AID2293, AID2577, AID2578, AID2587, AID2588, AID2589, AID2590, AID2592, AID2593, AID2595, AID2596, AID2597, AID2613, AID2671, AID488845]	F	BAO_0000019	assay format	Homo sapiens	None	None	None	None	CHEMBL2179	Beta-glucocerebrosidase	Homo sapiens	SINGLE PROTEIN	CHEMBL1201862	7	PubChem BioAssays			None
CHEMBL1543224		0	415.54	0	4.05	SID3711624	C=CCn1c(SCC(=O)NC2CCCC2)nc2scc(-c3ccco3)c2c1=O	Potency		12589.3	nM			Active	UO_0000065					False	CHEMBL1613818	PUBCHEM_BIOASSAY: qHTS Assay for Inhibitors and Activators of N370S glucocerebrosidase as a Potential Chaperone Treatment of Gaucher Disease. (Class of assay: confirmatory) [Related pubchem assays (depositor defined):AID1473, AID2293, AID2577, AID2578, AID2587, AID2588, AID2589, AID2590, AID2592, AID2593, AID2595, AID2596, AID2597, AID2613, AID2671, AID488845]	F	BAO_0000019	assay format	Homo sapiens	None	None	None	None	CHEMBL2179	Beta-glucocerebrosidase	Homo sapiens	SINGLE PROTEIN	CHEMBL1201862	7	PubChem BioAssays			None
CHEMBL1568706		0	409.53	0	4.30	SID24841540	CC(C)(C)[C@H]1C=C(C(=O)NCc2ccccc2)O[C@@H](OCc2ccc(CO)cc2)C1	Potency		12589.3	nM			inconclusive	UO_0000065					False	CHEMBL1613818	PUBCHEM_BIOASSAY: qHTS Assay for Inhibitors and Activators of N370S glucocerebrosidase as a Potential Chaperone Treatment of Gaucher Disease. (Class of assay: confirmatory) [Related pubchem assays (depositor defined):AID1473, AID2293, AID2577, AID2578, AID2587, AID2588, AID2589, AID2590, AID2592, AID2593, AID2595, AID2596, AID2597, AID2613, AID2671, AID488845]	F	BAO_0000019	assay format	Homo sapiens	None	None	None	None	CHEMBL2179	Beta-glucocerebrosidase	Homo sapiens	SINGLE PROTEIN	CHEMBL1201862	7	PubChem BioAssays			None
CHEMBL1426054		0	429.54	0	3.83	SID24837176	COc1ccc(NS(=O)(=O)c2cc(NC(=O)C3CC3)ccc2N2CCCCC2)cc1	Potency		15848.9	nM			inconclusive	UO_0000065					False	CHEMBL1613818	PUBCHEM_BIOASSAY: qHTS Assay for Inhibitors and Activators of N370S glucocerebrosidase as a Potential Chaperone Treatment of Gaucher Disease. (Class of assay: confirmatory) [Related pubchem assays (depositor defined):AID1473, AID2293, AID2577, AID2578, AID2587, AID2588, AID2589, AID2590, AID2592, AID2593, AID2595, AID2596, AID2597, AID2613, AID2671, AID488845]	F	BAO_0000019	assay format	Homo sapiens	None	None	None	None	CHEMBL2179	Beta-glucocerebrosidase	Homo sapiens	SINGLE PROTEIN	CHEMBL1201862	7	PubChem BioAssays			None
CHEMBL1451232		0	400.48	0	2.51	SID17509044	Cc1ccccc1OCCNc1cc(N2CCN(CCO)CC2)ccc1[N+](=O)[O-]	Potency		12589.3	nM			inconclusive	UO_0000065					False	CHEMBL1613818	PUBCHEM_BIOASSAY: qHTS Assay for Inhibitors and Activators of N370S glucocerebrosidase as a Potential Chaperone Treatment of Gaucher Disease. (Class of assay: confirmatory) [Related pubchem assays (depositor defined):AID1473, AID2293, AID2577, AID2578, AID2587, AID2588, AID2589, AID2590, AID2592, AID2593, AID2595, AID2596, AID2597, AID2613, AID2671, AID488845]	F	BAO_0000019	assay format	Homo sapiens	None	None	None	None	CHEMBL2179	Beta-glucocerebrosidase	Homo sapiens	SINGLE PROTEIN	CHEMBL1201862	7	PubChem BioAssays			None
CHEMBL3192217		0	388.45	0	4.07	SID22410788	O=C(N/N=C/c1cn(-c2cccs2)nc1-c1ccccc1)c1ccc(O)cc1	Potency		11220.2	nM			inconclusive	UO_0000065					False	CHEMBL1613818	PUBCHEM_BIOASSAY: qHTS Assay for Inhibitors and Activators of N370S glucocerebrosidase as a Potential Chaperone Treatment of Gaucher Disease. (Class of assay: confirmatory) [Related pubchem assays (depositor defined):AID1473, AID2293, AID2577, AID2578, AID2587, AID2588, AID2589, AID2590, AID2592, AID2593, AID2595, AID2596, AID2597, AID2613, AID2671, AID488845]	F	BAO_0000019	assay format	Homo sapiens	None	None	None	None	CHEMBL2179	Beta-glucocerebrosidase	Homo sapiens	SINGLE PROTEIN	CHEMBL1201862	7	PubChem BioAssays			None
CHEMBL2414888		0	518.65	1	2.07	22	O=C(CC(c1ccccc1)(c1ccccc1)c1ccccc1)NCCCCN1[C@H](CO)[C@@H](O)[C@H](O)[C@H]1CO	Activity						Active						False	CHEMBL2415352	Induction of beta-glucocerebrosidase N370S mutant trafficking from endoplasmic reticulum to lysosome in human GM00372 cells at 5 uM by immunocytochemistry	B	BAO_0000219	cell-based format	Homo sapiens	None	None	None	None	CHEMBL2179	Beta-glucocerebrosidase	Homo sapiens	SINGLE PROTEIN	CHEMBL2413029	1	Scientific Literature	Bioorg. Med. Chem.	2013	None
CHEMBL408500		0	289.42	0	0.50	NN-DNJ	CCCCCCCCCN1C[C@H](O)[C@@H](O)[C@H](O)[C@H]1CO	Inhibition	'='	80.0	%				UO_0000187					False	CHEMBL2416652	Inhibition of human beta-glucocerebrosidase at 20 uM by fluorescence spectrophotometry	B	BAO_0000357	single protein format	Homo sapiens	None	None	None	None	CHEMBL2179	Beta-glucocerebrosidase	Homo sapiens	SINGLE PROTEIN	CHEMBL2413029	1	Scientific Literature	Bioorg. Med. Chem.	2013	None
CHEMBL1354202		0	498.53	0	4.83	SID85267257	O=S(=O)(c1cccc(C(F)(F)F)c1)N1CCN(c2nc(-c3ccccc3)nc3ccccc23)CC1	Potency	'='	10000.0	nM	5.00		Inconclusive	UO_0000065					False	CHEMBL1614515	PUBCHEM_BIOASSAY: qHTS Assay for Inhibitors and Activators of N370S glucocerebrosidase as a Potential Chaperone Treatment of Gaucher Disease: Primary Screen Confirmation. (Class of assay: confirmatory) [Related pubchem assays: 2101 ]	F	BAO_0000019	assay format	Homo sapiens	None	None	None	None	CHEMBL2179	Beta-glucocerebrosidase	Homo sapiens	SINGLE PROTEIN	CHEMBL1201862	7	PubChem BioAssays			None
CHEMBL1450529		0	474.59	0	4.12	SID85267226	COc1ccc(-c2nc(N3CCN(S(=O)(=O)c4ccc(C)cc4)CC3)c3ccccc3n2)cc1	Potency	'='	35720.1	nM	4.45		Inconclusive	UO_0000065					False	CHEMBL1614515	PUBCHEM_BIOASSAY: qHTS Assay for Inhibitors and Activators of N370S glucocerebrosidase as a Potential Chaperone Treatment of Gaucher Disease: Primary Screen Confirmation. (Class of assay: confirmatory) [Related pubchem assays: 2101 ]	F	BAO_0000019	assay format	Homo sapiens	None	None	None	None	CHEMBL2179	Beta-glucocerebrosidase	Homo sapiens	SINGLE PROTEIN	CHEMBL1201862	7	PubChem BioAssays			None
CHEMBL1550968		0	481.56	0	3.78	SID85267242	O=[N+]([O-])c1ccc(S(=O)(=O)N2CCN(c3nc(-c4cccs4)nc4ccccc34)CC2)cc1	Potency	'='	3200.1	nM	5.50		Active	UO_0000065					False	CHEMBL1614515	PUBCHEM_BIOASSAY: qHTS Assay for Inhibitors and Activators of N370S glucocerebrosidase as a Potential Chaperone Treatment of Gaucher Disease: Primary Screen Confirmation. (Class of assay: confirmatory) [Related pubchem assays: 2101 ]	F	BAO_0000019	assay format	Homo sapiens	None	None	None	None	CHEMBL2179	Beta-glucocerebrosidase	Homo sapiens	SINGLE PROTEIN	CHEMBL1201862	7	PubChem BioAssays			None
CHEMBL1575888		0	446.57	0	4.95	SID22402950	N#Cc1ccccc1Sc1ccccc1C(=O)OCC(=O)NC12CC3CC(CC(C3)C1)C2	Potency	'='	7943.3	nM	5.10		Inconclusive	UO_0000065					False	CHEMBL1614515	PUBCHEM_BIOASSAY: qHTS Assay for Inhibitors and Activators of N370S glucocerebrosidase as a Potential Chaperone Treatment of Gaucher Disease: Primary Screen Confirmation. (Class of assay: confirmatory) [Related pubchem assays: 2101 ]	F	BAO_0000019	assay format	Homo sapiens	None	None	None	None	CHEMBL2179	Beta-glucocerebrosidase	Homo sapiens	SINGLE PROTEIN	CHEMBL1201862	7	PubChem BioAssays			None
CHEMBL1394831		0	470.87	0	3.71	SID89449209	NCCCNC(=S)NCCCN(Cc1ccc(Cl)cc1)c1ccc(Br)cn1	Potency	'='	44969.0	nM	4.35		Inconclusive	UO_0000065					False	CHEMBL1614515	PUBCHEM_BIOASSAY: qHTS Assay for Inhibitors and Activators of N370S glucocerebrosidase as a Potential Chaperone Treatment of Gaucher Disease: Primary Screen Confirmation. (Class of assay: confirmatory) [Related pubchem assays: 2101 ]	F	BAO_0000019	assay format	Homo sapiens	None	None	None	None	CHEMBL2179	Beta-glucocerebrosidase	Homo sapiens	SINGLE PROTEIN	CHEMBL1201862	7	PubChem BioAssays			None
CHEMBL1434224		0	461.57	0	3.74	SID85267409	N#Cc1cccc(S(=O)(=O)N2CCN(c3nc(-c4cccs4)nc4ccccc34)CC2)c1	Potency	'='	2008.7	nM	5.70		Active	UO_0000065					False	CHEMBL1614515	PUBCHEM_BIOASSAY: qHTS Assay for Inhibitors and Activators of N370S glucocerebrosidase as a Potential Chaperone Treatment of Gaucher Disease: Primary Screen Confirmation. (Class of assay: confirmatory) [Related pubchem assays: 2101 ]	F	BAO_0000019	assay format	Homo sapiens	None	None	None	None	CHEMBL2179	Beta-glucocerebrosidase	Homo sapiens	SINGLE PROTEIN	CHEMBL1201862	7	PubChem BioAssays			None
CHEMBL1458040	7-(4-METHOXYBENZOYLOXY)COUMARIN	0	296.28	0	3.02	SID49648536	COc1ccc(C(=O)Oc2ccc3ccc(=O)oc3c2)cc1	Potency	'='	32609.2	nM	4.49		Inconclusive	UO_0000065					False	CHEMBL1614515	PUBCHEM_BIOASSAY: qHTS Assay for Inhibitors and Activators of N370S glucocerebrosidase as a Potential Chaperone Treatment of Gaucher Disease: Primary Screen Confirmation. (Class of assay: confirmatory) [Related pubchem assays: 2101 ]	F	BAO_0000019	assay format	Homo sapiens	None	None	None	None	CHEMBL2179	Beta-glucocerebrosidase	Homo sapiens	SINGLE PROTEIN	CHEMBL1201862	7	PubChem BioAssays			None
CHEMBL1458532		0	449.30	0	3.15	SID22404142	CCCNC(=O)COC(=O)c1ccccc1OCC(=O)Nc1ccc(Br)cc1	Potency	'='	1584.9	nM	5.80		Inconclusive	UO_0000065					False	CHEMBL1614515	PUBCHEM_BIOASSAY: qHTS Assay for Inhibitors and Activators of N370S glucocerebrosidase as a Potential Chaperone Treatment of Gaucher Disease: Primary Screen Confirmation. (Class of assay: confirmatory) [Related pubchem assays: 2101 ]	F	BAO_0000019	assay format	Homo sapiens	None	None	None	None	CHEMBL2179	Beta-glucocerebrosidase	Homo sapiens	SINGLE PROTEIN	CHEMBL1201862	7	PubChem BioAssays			None
CHEMBL491915		0	247.29	0	-1.54	8f	O=C1[C@@H](O)[C@H](O)[C@@H](O)CN1CCCCCCO	IC50	'>'	500000.0	nM		Outside typical range		UO_0000065					False	CHEMBL980730	Inhibition of human placental beta-glucocerebrosidase	B	BAO_0000019	assay format	Homo sapiens	None	None	None	None	CHEMBL2179	Beta-glucocerebrosidase	Homo sapiens	SINGLE PROTEIN	CHEMBL1138500	1	Scientific Literature	J. Med. Chem.	2009	None
CHEMBL486065		0	287.40	0	1.05	7a	CCCCCCCCCCN1C[C@@H](O)[C@@H](O)[C@@H](O)C1=O	IC50	'='	463000.0	nM		Outside typical range		UO_0000065					False	CHEMBL980730	Inhibition of human placental beta-glucocerebrosidase	B	BAO_0000019	assay format	Homo sapiens	None	None	None	None	CHEMBL2179	Beta-glucocerebrosidase	Homo sapiens	SINGLE PROTEIN	CHEMBL1138500	1	Scientific Literature	J. Med. Chem.	2009	None
CHEMBL526183		0	288.34	0	-1.39	9f	CC(=O)N[C@H]1CN(CCCCCCO)C(=O)[C@H](O)[C@@H]1O	IC50	'>'	500000.0	nM		Outside typical range		UO_0000065					False	CHEMBL980730	Inhibition of human placental beta-glucocerebrosidase	B	BAO_0000019	assay format	Homo sapiens	None	None	None	None	CHEMBL2179	Beta-glucocerebrosidase	Homo sapiens	SINGLE PROTEIN	CHEMBL1138500	1	Scientific Literature	J. Med. Chem.	2009	None
CHEMBL490715		0	289.37	0	-0.10	6h	CCCOCCCCCCN1C[C@@H](O)[C@@H](O)[C@H](O)C1=O	IC50	'='	127000.0	nM		Outside typical range		UO_0000065					False	CHEMBL980730	Inhibition of human placental beta-glucocerebrosidase	B	BAO_0000019	assay format	Homo sapiens	None	None	None	None	CHEMBL2179	Beta-glucocerebrosidase	Homo sapiens	SINGLE PROTEIN	CHEMBL1138500	1	Scientific Literature	J. Med. Chem.	2009	None
CHEMBL392334		0	357.42	0	1.58	47	CC(=O)Nc1ccccc1Nc1nc(NCCO)nc(N2CCCC2)n1	Activity						Not Active						False	CHEMBL898735	Inhibition of glucocerebrosidase	B	BAO_0000357	single protein format	None	None	None	None	None	CHEMBL2179	Beta-glucocerebrosidase	Homo sapiens	SINGLE PROTEIN	CHEMBL1137486	1	Scientific Literature	Bioorg. Med. Chem. Lett.	2007	None
CHEMBL3950752		0	286.44	0	1.86	16b	CCCCCCCC/N=C1/SC[C@H]2[C@H](O)[C@@H](O)CN12	IC50	'='	8600.0	nM	5.07			UO_0000065	17.68	0.36	3.21	9.04	False	CHEMBL3862278	Inhibition of human beta-glucocerebrosidase using 4-methylumbelliferyl beta-D glycopyranoside as substrate at pH 7 by fluorescence assay	B	BAO_0000357	single protein format	Homo sapiens	None	None	None	None	CHEMBL2179	Beta-glucocerebrosidase	Homo sapiens	SINGLE PROTEIN	CHEMBL3861951	1	Scientific Literature	Eur J Med Chem	2016	None
CHEMBL3937138		0	300.47	0	2.25	12b	CCCCCCCC/N=C1/SC[C@@H]2[C@@H](O)[C@H](O)CCN12	FC	'='	0.46										False	CHEMBL3862286	Effect on wild type beta-glucocerebrosidase activity in human skin fibroblasts at 20 uM using 4-methylumbelliferyl beta-D glycopyranoside as substrate after 5 days by fluorometric method relative to control	B	BAO_0000357	single protein format	Homo sapiens	None	None	None	None	CHEMBL2179	Beta-glucocerebrosidase	Homo sapiens	SINGLE PROTEIN	CHEMBL3861951	1	Scientific Literature	Eur J Med Chem	2016	None
CHEMBL1533491		0	290.30	0	3.40	SID49647266	N#Cc1c(-c2ccncc2)cc(-c2ccc(F)cc2)nc1N	Potency		8912.5	nM			inconclusive	UO_0000065					False	CHEMBL1613818	PUBCHEM_BIOASSAY: qHTS Assay for Inhibitors and Activators of N370S glucocerebrosidase as a Potential Chaperone Treatment of Gaucher Disease. (Class of assay: confirmatory) [Related pubchem assays (depositor defined):AID1473, AID2293, AID2577, AID2578, AID2587, AID2588, AID2589, AID2590, AID2592, AID2593, AID2595, AID2596, AID2597, AID2613, AID2671, AID488845]	F	BAO_0000019	assay format	Homo sapiens	None	None	None	None	CHEMBL2179	Beta-glucocerebrosidase	Homo sapiens	SINGLE PROTEIN	CHEMBL1201862	7	PubChem BioAssays			None
CHEMBL1538503		0	431.84	0	4.69	SID4261740	O=C(Nc1ccc(-c2nc3ccccc3o2)c(O)c1)c1cc(-n2cnnc2)ccc1Cl	Potency		25118.9	nM			inconclusive	UO_0000065					False	CHEMBL1613818	PUBCHEM_BIOASSAY: qHTS Assay for Inhibitors and Activators of N370S glucocerebrosidase as a Potential Chaperone Treatment of Gaucher Disease. (Class of assay: confirmatory) [Related pubchem assays (depositor defined):AID1473, AID2293, AID2577, AID2578, AID2587, AID2588, AID2589, AID2590, AID2592, AID2593, AID2595, AID2596, AID2597, AID2613, AID2671, AID488845]	F	BAO_0000019	assay format	Homo sapiens	None	None	None	None	CHEMBL2179	Beta-glucocerebrosidase	Homo sapiens	SINGLE PROTEIN	CHEMBL1201862	7	PubChem BioAssays			None
CHEMBL1982108		0	1162.54	None	None	SID57264315	C#CCOCCOCCOCCNc1nc(N2CCN(C(=O)CCCCCCCCCCNC(=O)[C@H](CCCCN)n3cc(C)nn3)CC2)nc(N2CCN(C(=O)CCCCCCCCCCNC(=O)[C@@H]([C@H](C)O)n3cc(C)nn3)CC2)n1	Potency		28183.8	nM			inconclusive	UO_0000065					False	CHEMBL1613818	PUBCHEM_BIOASSAY: qHTS Assay for Inhibitors and Activators of N370S glucocerebrosidase as a Potential Chaperone Treatment of Gaucher Disease. (Class of assay: confirmatory) [Related pubchem assays (depositor defined):AID1473, AID2293, AID2577, AID2578, AID2587, AID2588, AID2589, AID2590, AID2592, AID2593, AID2595, AID2596, AID2597, AID2613, AID2671, AID488845]	F	BAO_0000019	assay format	Homo sapiens	None	None	None	None	CHEMBL2179	Beta-glucocerebrosidase	Homo sapiens	SINGLE PROTEIN	CHEMBL1201862	7	PubChem BioAssays			None
CHEMBL1579764		0	371.44	0	-0.31	SID858347	O=C1NC(=O)N(CCc2ccccc2)C(=O)/C1=C/NCCN1CCNCC1	Potency		11220.2	nM			inconclusive	UO_0000065					False	CHEMBL1613818	PUBCHEM_BIOASSAY: qHTS Assay for Inhibitors and Activators of N370S glucocerebrosidase as a Potential Chaperone Treatment of Gaucher Disease. (Class of assay: confirmatory) [Related pubchem assays (depositor defined):AID1473, AID2293, AID2577, AID2578, AID2587, AID2588, AID2589, AID2590, AID2592, AID2593, AID2595, AID2596, AID2597, AID2613, AID2671, AID488845]	F	BAO_0000019	assay format	Homo sapiens	None	None	None	None	CHEMBL2179	Beta-glucocerebrosidase	Homo sapiens	SINGLE PROTEIN	CHEMBL1201862	7	PubChem BioAssays			None
CHEMBL1594343		0	481.66	1	5.76	SID24811696	COc1cccc2cc(C(C)N(CCCN3CCOCC3)C(S)=Nc3cc(C)cc(C)c3)oc12	Potency		25118.9	nM			inconclusive	UO_0000065					False	CHEMBL1613818	PUBCHEM_BIOASSAY: qHTS Assay for Inhibitors and Activators of N370S glucocerebrosidase as a Potential Chaperone Treatment of Gaucher Disease. (Class of assay: confirmatory) [Related pubchem assays (depositor defined):AID1473, AID2293, AID2577, AID2578, AID2587, AID2588, AID2589, AID2590, AID2592, AID2593, AID2595, AID2596, AID2597, AID2613, AID2671, AID488845]	F	BAO_0000019	assay format	Homo sapiens	None	None	None	None	CHEMBL2179	Beta-glucocerebrosidase	Homo sapiens	SINGLE PROTEIN	CHEMBL1201862	7	PubChem BioAssays			None
CHEMBL3194072		0	358.40	0	2.19	SID26659957	Cc1nn(C(C)C(=O)N/N=C/c2ccc(N(C)C)cc2)c(C)c1[N+](=O)[O-]	Potency		25118.9	nM			inconclusive	UO_0000065					False	CHEMBL1613818	PUBCHEM_BIOASSAY: qHTS Assay for Inhibitors and Activators of N370S glucocerebrosidase as a Potential Chaperone Treatment of Gaucher Disease. (Class of assay: confirmatory) [Related pubchem assays (depositor defined):AID1473, AID2293, AID2577, AID2578, AID2587, AID2588, AID2589, AID2590, AID2592, AID2593, AID2595, AID2596, AID2597, AID2613, AID2671, AID488845]	F	BAO_0000019	assay format	Homo sapiens	None	None	None	None	CHEMBL2179	Beta-glucocerebrosidase	Homo sapiens	SINGLE PROTEIN	CHEMBL1201862	7	PubChem BioAssays			None
CHEMBL1436624		0	499.36	0	4.23	SID49718253	CCOC(=O)[C@@H]1[C@H]2COc3ccc(Br)cc3[C@H]2N2C(=O)N(c3ccc(C)cc3)C(=O)[C@]12C	Potency		8912.5	nM			inconclusive	UO_0000065					False	CHEMBL1613818	PUBCHEM_BIOASSAY: qHTS Assay for Inhibitors and Activators of N370S glucocerebrosidase as a Potential Chaperone Treatment of Gaucher Disease. (Class of assay: confirmatory) [Related pubchem assays (depositor defined):AID1473, AID2293, AID2577, AID2578, AID2587, AID2588, AID2589, AID2590, AID2592, AID2593, AID2595, AID2596, AID2597, AID2613, AID2671, AID488845]	F	BAO_0000019	assay format	Homo sapiens	None	None	None	None	CHEMBL2179	Beta-glucocerebrosidase	Homo sapiens	SINGLE PROTEIN	CHEMBL1201862	7	PubChem BioAssays			None
CHEMBL1337557		0	376.50	0	4.26	SID49731773	Cc1cccc(CCNC(=O)c2cccc3c2C(=O)N(C2CCCCC2)C3)c1	Potency		25118.9	nM			inconclusive	UO_0000065					False	CHEMBL1613818	PUBCHEM_BIOASSAY: qHTS Assay for Inhibitors and Activators of N370S glucocerebrosidase as a Potential Chaperone Treatment of Gaucher Disease. (Class of assay: confirmatory) [Related pubchem assays (depositor defined):AID1473, AID2293, AID2577, AID2578, AID2587, AID2588, AID2589, AID2590, AID2592, AID2593, AID2595, AID2596, AID2597, AID2613, AID2671, AID488845]	F	BAO_0000019	assay format	Homo sapiens	None	None	None	None	CHEMBL2179	Beta-glucocerebrosidase	Homo sapiens	SINGLE PROTEIN	CHEMBL1201862	7	PubChem BioAssays			None
CHEMBL1493062		0	537.64	1	3.68	SID49726837	COc1ccc(C(C(=O)NC2CCCCC2)N(C(=O)c2snc(C(N)=O)c2N)c2ccccc2OC)cc1	Potency		31622.8	nM			inconclusive	UO_0000065					False	CHEMBL1613818	PUBCHEM_BIOASSAY: qHTS Assay for Inhibitors and Activators of N370S glucocerebrosidase as a Potential Chaperone Treatment of Gaucher Disease. (Class of assay: confirmatory) [Related pubchem assays (depositor defined):AID1473, AID2293, AID2577, AID2578, AID2587, AID2588, AID2589, AID2590, AID2592, AID2593, AID2595, AID2596, AID2597, AID2613, AID2671, AID488845]	F	BAO_0000019	assay format	Homo sapiens	None	None	None	None	CHEMBL2179	Beta-glucocerebrosidase	Homo sapiens	SINGLE PROTEIN	CHEMBL1201862	7	PubChem BioAssays			None
CHEMBL1565290		0	423.51	0	4.39	SID17412816	CCc1ccc(C2=NN(c3ccc(S(N)(=O)=O)cc3)C(c3ccc(F)cc3)C2)cc1	Potency		25118.9	nM			inconclusive	UO_0000065					False	CHEMBL1613818	PUBCHEM_BIOASSAY: qHTS Assay for Inhibitors and Activators of N370S glucocerebrosidase as a Potential Chaperone Treatment of Gaucher Disease. (Class of assay: confirmatory) [Related pubchem assays (depositor defined):AID1473, AID2293, AID2577, AID2578, AID2587, AID2588, AID2589, AID2590, AID2592, AID2593, AID2595, AID2596, AID2597, AID2613, AID2671, AID488845]	F	BAO_0000019	assay format	Homo sapiens	None	None	None	None	CHEMBL2179	Beta-glucocerebrosidase	Homo sapiens	SINGLE PROTEIN	CHEMBL1201862	7	PubChem BioAssays			None
CHEMBL1256674	RILMENIDINE HEMIFUMARATE	0	296.32	0	1.15	SID855605	C1COC(NC(C2CC2)C2CC2)=N1.O=C(O)/C=C/C(=O)O	Potency		7079.5	nM			inconclusive	UO_0000065					False	CHEMBL1613818	PUBCHEM_BIOASSAY: qHTS Assay for Inhibitors and Activators of N370S glucocerebrosidase as a Potential Chaperone Treatment of Gaucher Disease. (Class of assay: confirmatory) [Related pubchem assays (depositor defined):AID1473, AID2293, AID2577, AID2578, AID2587, AID2588, AID2589, AID2590, AID2592, AID2593, AID2595, AID2596, AID2597, AID2613, AID2671, AID488845]	F	BAO_0000019	assay format	Homo sapiens	None	None	None	None	CHEMBL2179	Beta-glucocerebrosidase	Homo sapiens	SINGLE PROTEIN	CHEMBL1201862	7	PubChem BioAssays			None
CHEMBL1581582		0	379.50	0	4.13	SID24821471	CCN(CC)CCNC(=O)c1[nH]c2ccc(OCc3ccccc3)cc2c1C	Potency		19952.6	nM			inconclusive	UO_0000065					False	CHEMBL1613818	PUBCHEM_BIOASSAY: qHTS Assay for Inhibitors and Activators of N370S glucocerebrosidase as a Potential Chaperone Treatment of Gaucher Disease. (Class of assay: confirmatory) [Related pubchem assays (depositor defined):AID1473, AID2293, AID2577, AID2578, AID2587, AID2588, AID2589, AID2590, AID2592, AID2593, AID2595, AID2596, AID2597, AID2613, AID2671, AID488845]	F	BAO_0000019	assay format	Homo sapiens	None	None	None	None	CHEMBL2179	Beta-glucocerebrosidase	Homo sapiens	SINGLE PROTEIN	CHEMBL1201862	7	PubChem BioAssays			None
CHEMBL570844		0	215.21	0	2.00	SID7968074	Cc1cc(=O)oc2cc(OCC#N)ccc12	Potency		15848.9	nM			inconclusive	UO_0000065					False	CHEMBL1613818	PUBCHEM_BIOASSAY: qHTS Assay for Inhibitors and Activators of N370S glucocerebrosidase as a Potential Chaperone Treatment of Gaucher Disease. (Class of assay: confirmatory) [Related pubchem assays (depositor defined):AID1473, AID2293, AID2577, AID2578, AID2587, AID2588, AID2589, AID2590, AID2592, AID2593, AID2595, AID2596, AID2597, AID2613, AID2671, AID488845]	F	BAO_0000019	assay format	Homo sapiens	None	None	None	None	CHEMBL2179	Beta-glucocerebrosidase	Homo sapiens	SINGLE PROTEIN	CHEMBL1201862	7	PubChem BioAssays			None
CHEMBL1462133		0	397.50	0	3.98	SID850625	Cn1c(C(=O)OC(C(=O)NC2CCCCC2)c2ccncc2)cc2sccc21	Potency		11220.2	nM			inconclusive	UO_0000065					False	CHEMBL1613818	PUBCHEM_BIOASSAY: qHTS Assay for Inhibitors and Activators of N370S glucocerebrosidase as a Potential Chaperone Treatment of Gaucher Disease. (Class of assay: confirmatory) [Related pubchem assays (depositor defined):AID1473, AID2293, AID2577, AID2578, AID2587, AID2588, AID2589, AID2590, AID2592, AID2593, AID2595, AID2596, AID2597, AID2613, AID2671, AID488845]	F	BAO_0000019	assay format	Homo sapiens	None	None	None	None	CHEMBL2179	Beta-glucocerebrosidase	Homo sapiens	SINGLE PROTEIN	CHEMBL1201862	7	PubChem BioAssays			None
CHEMBL1384282		0	445.51	0	3.60	SID49648329	CCc1cc(=O)oc2c3c(cc(OCC(=O)NCCCCCC(=O)O)c12)OC(C)(C)CC3	Potency		35481.3	nM			inconclusive	UO_0000065					False	CHEMBL1613818	PUBCHEM_BIOASSAY: qHTS Assay for Inhibitors and Activators of N370S glucocerebrosidase as a Potential Chaperone Treatment of Gaucher Disease. (Class of assay: confirmatory) [Related pubchem assays (depositor defined):AID1473, AID2293, AID2577, AID2578, AID2587, AID2588, AID2589, AID2590, AID2592, AID2593, AID2595, AID2596, AID2597, AID2613, AID2671, AID488845]	F	BAO_0000019	assay format	Homo sapiens	None	None	None	None	CHEMBL2179	Beta-glucocerebrosidase	Homo sapiens	SINGLE PROTEIN	CHEMBL1201862	7	PubChem BioAssays			None
CHEMBL1611151		0	437.00	0	3.92	SID24829577	Cl.O=C(CC12CC3CC(CC(C3)C1)C2)NCC(c1ccc(F)cc1)N1CCOCC1	Potency		25118.9	nM			inconclusive	UO_0000065					False	CHEMBL1613818	PUBCHEM_BIOASSAY: qHTS Assay for Inhibitors and Activators of N370S glucocerebrosidase as a Potential Chaperone Treatment of Gaucher Disease. (Class of assay: confirmatory) [Related pubchem assays (depositor defined):AID1473, AID2293, AID2577, AID2578, AID2587, AID2588, AID2589, AID2590, AID2592, AID2593, AID2595, AID2596, AID2597, AID2613, AID2671, AID488845]	F	BAO_0000019	assay format	Homo sapiens	None	None	None	None	CHEMBL2179	Beta-glucocerebrosidase	Homo sapiens	SINGLE PROTEIN	CHEMBL1201862	7	PubChem BioAssays			None
CHEMBL1506427		0	302.55	0	3.73	SID26660897	N#C/C(=C(/O)C(Cl)(Cl)Cl)c1nc2ccccc2[nH]1	Potency		12589.3	nM			inconclusive	UO_0000065					False	CHEMBL1613818	PUBCHEM_BIOASSAY: qHTS Assay for Inhibitors and Activators of N370S glucocerebrosidase as a Potential Chaperone Treatment of Gaucher Disease. (Class of assay: confirmatory) [Related pubchem assays (depositor defined):AID1473, AID2293, AID2577, AID2578, AID2587, AID2588, AID2589, AID2590, AID2592, AID2593, AID2595, AID2596, AID2597, AID2613, AID2671, AID488845]	F	BAO_0000019	assay format	Homo sapiens	None	None	None	None	CHEMBL2179	Beta-glucocerebrosidase	Homo sapiens	SINGLE PROTEIN	CHEMBL1201862	7	PubChem BioAssays			None
CHEMBL3198916		0	316.28	0	-0.35	SID17432928	Cc1no[n+]([O-])c1COc1ccccc1/C=N/n1nnnc1N	Potency		891.3	nM			inconclusive	UO_0000065					False	CHEMBL1613818	PUBCHEM_BIOASSAY: qHTS Assay for Inhibitors and Activators of N370S glucocerebrosidase as a Potential Chaperone Treatment of Gaucher Disease. (Class of assay: confirmatory) [Related pubchem assays (depositor defined):AID1473, AID2293, AID2577, AID2578, AID2587, AID2588, AID2589, AID2590, AID2592, AID2593, AID2595, AID2596, AID2597, AID2613, AID2671, AID488845]	F	BAO_0000019	assay format	Homo sapiens	None	None	None	None	CHEMBL2179	Beta-glucocerebrosidase	Homo sapiens	SINGLE PROTEIN	CHEMBL1201862	7	PubChem BioAssays			None
CHEMBL1367820		0	355.46	0	4.38	SID49731985	CCOC(=O)c1cc(-c2ccccc2)nc2nc(N(CC)CC)sc12	Potency		25118.9	nM			inconclusive	UO_0000065					False	CHEMBL1613818	PUBCHEM_BIOASSAY: qHTS Assay for Inhibitors and Activators of N370S glucocerebrosidase as a Potential Chaperone Treatment of Gaucher Disease. (Class of assay: confirmatory) [Related pubchem assays (depositor defined):AID1473, AID2293, AID2577, AID2578, AID2587, AID2588, AID2589, AID2590, AID2592, AID2593, AID2595, AID2596, AID2597, AID2613, AID2671, AID488845]	F	BAO_0000019	assay format	Homo sapiens	None	None	None	None	CHEMBL2179	Beta-glucocerebrosidase	Homo sapiens	SINGLE PROTEIN	CHEMBL1201862	7	PubChem BioAssays			None
CHEMBL3198935		0	299.31	0	3.16	SID26665177	O=[N+]([O-])c1cccc(-c2nc3ccccc3s/c2=N/O)c1	Potency		3162.3	nM			inconclusive	UO_0000065					False	CHEMBL1613818	PUBCHEM_BIOASSAY: qHTS Assay for Inhibitors and Activators of N370S glucocerebrosidase as a Potential Chaperone Treatment of Gaucher Disease. (Class of assay: confirmatory) [Related pubchem assays (depositor defined):AID1473, AID2293, AID2577, AID2578, AID2587, AID2588, AID2589, AID2590, AID2592, AID2593, AID2595, AID2596, AID2597, AID2613, AID2671, AID488845]	F	BAO_0000019	assay format	Homo sapiens	None	None	None	None	CHEMBL2179	Beta-glucocerebrosidase	Homo sapiens	SINGLE PROTEIN	CHEMBL1201862	7	PubChem BioAssays			None
CHEMBL3190658		0	440.50	0	2.34	SID4243019	CCOC(=O)c1cc2c(=O)n3ccccc3nc2n(CCCOC)/c1=N\C(=O)C(C)(C)C	Potency		28183.8	nM			inconclusive	UO_0000065					False	CHEMBL1613818	PUBCHEM_BIOASSAY: qHTS Assay for Inhibitors and Activators of N370S glucocerebrosidase as a Potential Chaperone Treatment of Gaucher Disease. (Class of assay: confirmatory) [Related pubchem assays (depositor defined):AID1473, AID2293, AID2577, AID2578, AID2587, AID2588, AID2589, AID2590, AID2592, AID2593, AID2595, AID2596, AID2597, AID2613, AID2671, AID488845]	F	BAO_0000019	assay format	Homo sapiens	None	None	None	None	CHEMBL2179	Beta-glucocerebrosidase	Homo sapiens	SINGLE PROTEIN	CHEMBL1201862	7	PubChem BioAssays			None
CHEMBL1419088		0	438.96	0	4.37	SID49717708	Cc1ccc(NC(=O)C2CCCN(c3ncnc4c3nc3n4CCCCC3)C2)cc1Cl	Potency		35481.3	nM			inconclusive	UO_0000065					False	CHEMBL1613818	PUBCHEM_BIOASSAY: qHTS Assay for Inhibitors and Activators of N370S glucocerebrosidase as a Potential Chaperone Treatment of Gaucher Disease. (Class of assay: confirmatory) [Related pubchem assays (depositor defined):AID1473, AID2293, AID2577, AID2578, AID2587, AID2588, AID2589, AID2590, AID2592, AID2593, AID2595, AID2596, AID2597, AID2613, AID2671, AID488845]	F	BAO_0000019	assay format	Homo sapiens	None	None	None	None	CHEMBL2179	Beta-glucocerebrosidase	Homo sapiens	SINGLE PROTEIN	CHEMBL1201862	7	PubChem BioAssays			None
CHEMBL1327318		0	310.36	0	3.17	SID49641282	CCCC(=O)Nc1ccc2nn(-c3ccc(OC)cc3)nc2c1	Potency		14125.4	nM			inconclusive	UO_0000065					False	CHEMBL1613818	PUBCHEM_BIOASSAY: qHTS Assay for Inhibitors and Activators of N370S glucocerebrosidase as a Potential Chaperone Treatment of Gaucher Disease. (Class of assay: confirmatory) [Related pubchem assays (depositor defined):AID1473, AID2293, AID2577, AID2578, AID2587, AID2588, AID2589, AID2590, AID2592, AID2593, AID2595, AID2596, AID2597, AID2613, AID2671, AID488845]	F	BAO_0000019	assay format	Homo sapiens	None	None	None	None	CHEMBL2179	Beta-glucocerebrosidase	Homo sapiens	SINGLE PROTEIN	CHEMBL1201862	7	PubChem BioAssays			None
CHEMBL1330813		0	292.34	0	3.60	SID14725845	COc1ccccc1OCCn1cc(C#N)c2ccccc21	Potency		15848.9	nM			inconclusive	UO_0000065					False	CHEMBL1613818	PUBCHEM_BIOASSAY: qHTS Assay for Inhibitors and Activators of N370S glucocerebrosidase as a Potential Chaperone Treatment of Gaucher Disease. (Class of assay: confirmatory) [Related pubchem assays (depositor defined):AID1473, AID2293, AID2577, AID2578, AID2587, AID2588, AID2589, AID2590, AID2592, AID2593, AID2595, AID2596, AID2597, AID2613, AID2671, AID488845]	F	BAO_0000019	assay format	Homo sapiens	None	None	None	None	CHEMBL2179	Beta-glucocerebrosidase	Homo sapiens	SINGLE PROTEIN	CHEMBL1201862	7	PubChem BioAssays			None
CHEMBL1324915		0	236.27	0	2.59	SID22404209	CCOc1cc(N2CCCC2)ccc1[N+](=O)[O-]	Potency		3548.1	nM			inconclusive	UO_0000065					False	CHEMBL1613818	PUBCHEM_BIOASSAY: qHTS Assay for Inhibitors and Activators of N370S glucocerebrosidase as a Potential Chaperone Treatment of Gaucher Disease. (Class of assay: confirmatory) [Related pubchem assays (depositor defined):AID1473, AID2293, AID2577, AID2578, AID2587, AID2588, AID2589, AID2590, AID2592, AID2593, AID2595, AID2596, AID2597, AID2613, AID2671, AID488845]	F	BAO_0000019	assay format	Homo sapiens	None	None	None	None	CHEMBL2179	Beta-glucocerebrosidase	Homo sapiens	SINGLE PROTEIN	CHEMBL1201862	7	PubChem BioAssays			None
CHEMBL1572469		0	408.57	1	5.04	SID22411931	CCC(C(=O)NC1CCCC1)n1c(SCc2cccc(C)c2)nc2ccncc21	Potency		22387.2	nM			inconclusive	UO_0000065					False	CHEMBL1613818	PUBCHEM_BIOASSAY: qHTS Assay for Inhibitors and Activators of N370S glucocerebrosidase as a Potential Chaperone Treatment of Gaucher Disease. (Class of assay: confirmatory) [Related pubchem assays (depositor defined):AID1473, AID2293, AID2577, AID2578, AID2587, AID2588, AID2589, AID2590, AID2592, AID2593, AID2595, AID2596, AID2597, AID2613, AID2671, AID488845]	F	BAO_0000019	assay format	Homo sapiens	None	None	None	None	CHEMBL2179	Beta-glucocerebrosidase	Homo sapiens	SINGLE PROTEIN	CHEMBL1201862	7	PubChem BioAssays			None
CHEMBL1422614		0	343.68	0	2.06	SID17411600	CCOc1c(Cl)cc(Cl)cc1CNCCNCCO.Cl	Potency		14125.4	nM			inconclusive	UO_0000065					False	CHEMBL1613818	PUBCHEM_BIOASSAY: qHTS Assay for Inhibitors and Activators of N370S glucocerebrosidase as a Potential Chaperone Treatment of Gaucher Disease. (Class of assay: confirmatory) [Related pubchem assays (depositor defined):AID1473, AID2293, AID2577, AID2578, AID2587, AID2588, AID2589, AID2590, AID2592, AID2593, AID2595, AID2596, AID2597, AID2613, AID2671, AID488845]	F	BAO_0000019	assay format	Homo sapiens	None	None	None	None	CHEMBL2179	Beta-glucocerebrosidase	Homo sapiens	SINGLE PROTEIN	CHEMBL1201862	7	PubChem BioAssays			None
CHEMBL52229	OSTHOLE	0	244.29	0	3.31	SID26749707	COc1ccc2ccc(=O)oc2c1CC=C(C)C	Potency		28183.8	nM			inconclusive	UO_0000065					False	CHEMBL1613818	PUBCHEM_BIOASSAY: qHTS Assay for Inhibitors and Activators of N370S glucocerebrosidase as a Potential Chaperone Treatment of Gaucher Disease. (Class of assay: confirmatory) [Related pubchem assays (depositor defined):AID1473, AID2293, AID2577, AID2578, AID2587, AID2588, AID2589, AID2590, AID2592, AID2593, AID2595, AID2596, AID2597, AID2613, AID2671, AID488845]	F	BAO_0000019	assay format	Homo sapiens	None	None	None	None	CHEMBL2179	Beta-glucocerebrosidase	Homo sapiens	SINGLE PROTEIN	CHEMBL1201862	7	PubChem BioAssays			None
CHEMBL1529467		0	386.50	0	3.53	SID24828034	Cc1sc2nc(SC3CCOC3=O)n(Cc3ccccc3)c(=O)c2c1C	Potency		39810.7	nM			inconclusive	UO_0000065					False	CHEMBL1613818	PUBCHEM_BIOASSAY: qHTS Assay for Inhibitors and Activators of N370S glucocerebrosidase as a Potential Chaperone Treatment of Gaucher Disease. (Class of assay: confirmatory) [Related pubchem assays (depositor defined):AID1473, AID2293, AID2577, AID2578, AID2587, AID2588, AID2589, AID2590, AID2592, AID2593, AID2595, AID2596, AID2597, AID2613, AID2671, AID488845]	F	BAO_0000019	assay format	Homo sapiens	None	None	None	None	CHEMBL2179	Beta-glucocerebrosidase	Homo sapiens	SINGLE PROTEIN	CHEMBL1201862	7	PubChem BioAssays			None
CHEMBL1579179		0	263.30	0	3.00	SID49823762	O=C(Nc1ccc([N+](=O)[O-])cc1)N1CCCCCC1	Potency		15848.9	nM			inconclusive	UO_0000065					False	CHEMBL1613818	PUBCHEM_BIOASSAY: qHTS Assay for Inhibitors and Activators of N370S glucocerebrosidase as a Potential Chaperone Treatment of Gaucher Disease. (Class of assay: confirmatory) [Related pubchem assays (depositor defined):AID1473, AID2293, AID2577, AID2578, AID2587, AID2588, AID2589, AID2590, AID2592, AID2593, AID2595, AID2596, AID2597, AID2613, AID2671, AID488845]	F	BAO_0000019	assay format	Homo sapiens	None	None	None	None	CHEMBL2179	Beta-glucocerebrosidase	Homo sapiens	SINGLE PROTEIN	CHEMBL1201862	7	PubChem BioAssays			None
CHEMBL273490		0	356.56	0	4.40	SID11113579	CSc1ccc2c(c1)[C@H](N1CCN(C)CC1)Cc1ccccc1S2	Potency		12589.3	nM			Active	UO_0000065					False	CHEMBL1613818	PUBCHEM_BIOASSAY: qHTS Assay for Inhibitors and Activators of N370S glucocerebrosidase as a Potential Chaperone Treatment of Gaucher Disease. (Class of assay: confirmatory) [Related pubchem assays (depositor defined):AID1473, AID2293, AID2577, AID2578, AID2587, AID2588, AID2589, AID2590, AID2592, AID2593, AID2595, AID2596, AID2597, AID2613, AID2671, AID488845]	F	BAO_0000019	assay format	Homo sapiens	None	None	None	None	CHEMBL2179	Beta-glucocerebrosidase	Homo sapiens	SINGLE PROTEIN	CHEMBL1201862	7	PubChem BioAssays			None
CHEMBL1380925		0	327.34	0	2.99	SID24825726	CC(=O)c1ccccc1NC(=O)COC(=O)/C=C/c1ccc(C)o1	Potency		39810.7	nM			inconclusive	UO_0000065					False	CHEMBL1613818	PUBCHEM_BIOASSAY: qHTS Assay for Inhibitors and Activators of N370S glucocerebrosidase as a Potential Chaperone Treatment of Gaucher Disease. (Class of assay: confirmatory) [Related pubchem assays (depositor defined):AID1473, AID2293, AID2577, AID2578, AID2587, AID2588, AID2589, AID2590, AID2592, AID2593, AID2595, AID2596, AID2597, AID2613, AID2671, AID488845]	F	BAO_0000019	assay format	Homo sapiens	None	None	None	None	CHEMBL2179	Beta-glucocerebrosidase	Homo sapiens	SINGLE PROTEIN	CHEMBL1201862	7	PubChem BioAssays			None
CHEMBL1340127		0	341.37	0	0.65	SID49640863	COCCNC(=O)Cn1cnc2c(cnn2-c2ccc(C)cc2)c1=O	Potency		707.9	nM			inconclusive	UO_0000065					False	CHEMBL1613818	PUBCHEM_BIOASSAY: qHTS Assay for Inhibitors and Activators of N370S glucocerebrosidase as a Potential Chaperone Treatment of Gaucher Disease. (Class of assay: confirmatory) [Related pubchem assays (depositor defined):AID1473, AID2293, AID2577, AID2578, AID2587, AID2588, AID2589, AID2590, AID2592, AID2593, AID2595, AID2596, AID2597, AID2613, AID2671, AID488845]	F	BAO_0000019	assay format	Homo sapiens	None	None	None	None	CHEMBL2179	Beta-glucocerebrosidase	Homo sapiens	SINGLE PROTEIN	CHEMBL1201862	7	PubChem BioAssays			None
CHEMBL1436219		0	399.54	0	3.78	SID56316946	C=CCN(C(=O)C1CSC2(C)CCC(=O)N12)c1nc(-c2ccccc2)cs1	Potency		39810.7	nM			inconclusive	UO_0000065					False	CHEMBL1613818	PUBCHEM_BIOASSAY: qHTS Assay for Inhibitors and Activators of N370S glucocerebrosidase as a Potential Chaperone Treatment of Gaucher Disease. (Class of assay: confirmatory) [Related pubchem assays (depositor defined):AID1473, AID2293, AID2577, AID2578, AID2587, AID2588, AID2589, AID2590, AID2592, AID2593, AID2595, AID2596, AID2597, AID2613, AID2671, AID488845]	F	BAO_0000019	assay format	Homo sapiens	None	None	None	None	CHEMBL2179	Beta-glucocerebrosidase	Homo sapiens	SINGLE PROTEIN	CHEMBL1201862	7	PubChem BioAssays			None
CHEMBL1437516		0	415.02	1	6.09	SID51087912	CCCCCCCCCCOC[n+]1cn(Cc2ccccc2)c2ccccc21.[Cl-]	Potency		39810.7	nM			inconclusive	UO_0000065					False	CHEMBL1613818	PUBCHEM_BIOASSAY: qHTS Assay for Inhibitors and Activators of N370S glucocerebrosidase as a Potential Chaperone Treatment of Gaucher Disease. (Class of assay: confirmatory) [Related pubchem assays (depositor defined):AID1473, AID2293, AID2577, AID2578, AID2587, AID2588, AID2589, AID2590, AID2592, AID2593, AID2595, AID2596, AID2597, AID2613, AID2671, AID488845]	F	BAO_0000019	assay format	Homo sapiens	None	None	None	None	CHEMBL2179	Beta-glucocerebrosidase	Homo sapiens	SINGLE PROTEIN	CHEMBL1201862	7	PubChem BioAssays			None
CHEMBL1416648		0	333.78	0	2.96	SID49828404	CNc1ccccc1C(=O)OC(C)C(=O)Nc1ccc(Cl)cn1	Potency		28183.8	nM			inconclusive	UO_0000065					False	CHEMBL1613818	PUBCHEM_BIOASSAY: qHTS Assay for Inhibitors and Activators of N370S glucocerebrosidase as a Potential Chaperone Treatment of Gaucher Disease. (Class of assay: confirmatory) [Related pubchem assays (depositor defined):AID1473, AID2293, AID2577, AID2578, AID2587, AID2588, AID2589, AID2590, AID2592, AID2593, AID2595, AID2596, AID2597, AID2613, AID2671, AID488845]	F	BAO_0000019	assay format	Homo sapiens	None	None	None	None	CHEMBL2179	Beta-glucocerebrosidase	Homo sapiens	SINGLE PROTEIN	CHEMBL1201862	7	PubChem BioAssays			None
CHEMBL338066	4,2',4',6'-TETRAHYDROXYCHALCONE	0	272.26	0	2.41	SID26754352	O=C(/C=C/c1ccc(O)cc1)c1c(O)cc(O)cc1O	Potency		39810.7	nM			inconclusive	UO_0000065					False	CHEMBL1613818	PUBCHEM_BIOASSAY: qHTS Assay for Inhibitors and Activators of N370S glucocerebrosidase as a Potential Chaperone Treatment of Gaucher Disease. (Class of assay: confirmatory) [Related pubchem assays (depositor defined):AID1473, AID2293, AID2577, AID2578, AID2587, AID2588, AID2589, AID2590, AID2592, AID2593, AID2595, AID2596, AID2597, AID2613, AID2671, AID488845]	F	BAO_0000019	assay format	Homo sapiens	None	None	None	None	CHEMBL2179	Beta-glucocerebrosidase	Homo sapiens	SINGLE PROTEIN	CHEMBL1201862	7	PubChem BioAssays			None
CHEMBL1601871		0	433.88	0	2.67	SID14742525	COc1ccc(S(=O)(=O)Nc2nc3n(n2)C(c2ccc(Cl)cc2)CC(=O)N3)cc1	Potency		22387.2	nM			inconclusive	UO_0000065					False	CHEMBL1613818	PUBCHEM_BIOASSAY: qHTS Assay for Inhibitors and Activators of N370S glucocerebrosidase as a Potential Chaperone Treatment of Gaucher Disease. (Class of assay: confirmatory) [Related pubchem assays (depositor defined):AID1473, AID2293, AID2577, AID2578, AID2587, AID2588, AID2589, AID2590, AID2592, AID2593, AID2595, AID2596, AID2597, AID2613, AID2671, AID488845]	F	BAO_0000019	assay format	Homo sapiens	None	None	None	None	CHEMBL2179	Beta-glucocerebrosidase	Homo sapiens	SINGLE PROTEIN	CHEMBL1201862	7	PubChem BioAssays			None
CHEMBL3190188		0	320.35	0	3.41	SID26727726	C/C(=N\O)c1c(O)cc(-c2ccccc2)n(-c2ccccc2)c1=O	Potency		6309.6	nM			inconclusive	UO_0000065					False	CHEMBL1613818	PUBCHEM_BIOASSAY: qHTS Assay for Inhibitors and Activators of N370S glucocerebrosidase as a Potential Chaperone Treatment of Gaucher Disease. (Class of assay: confirmatory) [Related pubchem assays (depositor defined):AID1473, AID2293, AID2577, AID2578, AID2587, AID2588, AID2589, AID2590, AID2592, AID2593, AID2595, AID2596, AID2597, AID2613, AID2671, AID488845]	F	BAO_0000019	assay format	Homo sapiens	None	None	None	None	CHEMBL2179	Beta-glucocerebrosidase	Homo sapiens	SINGLE PROTEIN	CHEMBL1201862	7	PubChem BioAssays			None
CHEMBL1597665		0	313.31	0	2.25	SID858541	COC(=O)c1ccccc1NC(=O)C1COc2ccccc2O1	Potency		35481.3	nM			inconclusive	UO_0000065					False	CHEMBL1613818	PUBCHEM_BIOASSAY: qHTS Assay for Inhibitors and Activators of N370S glucocerebrosidase as a Potential Chaperone Treatment of Gaucher Disease. (Class of assay: confirmatory) [Related pubchem assays (depositor defined):AID1473, AID2293, AID2577, AID2578, AID2587, AID2588, AID2589, AID2590, AID2592, AID2593, AID2595, AID2596, AID2597, AID2613, AID2671, AID488845]	F	BAO_0000019	assay format	Homo sapiens	None	None	None	None	CHEMBL2179	Beta-glucocerebrosidase	Homo sapiens	SINGLE PROTEIN	CHEMBL1201862	7	PubChem BioAssays			None
CHEMBL1093246		0	229.24	0	2.55	SID7976870	Oc1ccc(/N=C/c2ccc(O)c(O)c2)cc1	Potency		3981.1	nM			inconclusive	UO_0000065					False	CHEMBL1613818	PUBCHEM_BIOASSAY: qHTS Assay for Inhibitors and Activators of N370S glucocerebrosidase as a Potential Chaperone Treatment of Gaucher Disease. (Class of assay: confirmatory) [Related pubchem assays (depositor defined):AID1473, AID2293, AID2577, AID2578, AID2587, AID2588, AID2589, AID2590, AID2592, AID2593, AID2595, AID2596, AID2597, AID2613, AID2671, AID488845]	F	BAO_0000019	assay format	Homo sapiens	None	None	None	None	CHEMBL2179	Beta-glucocerebrosidase	Homo sapiens	SINGLE PROTEIN	CHEMBL1201862	7	PubChem BioAssays			None
CHEMBL1602519		0	428.53	0	3.89	SID3711945	CCn1cc(C(=O)OCC(=O)OC2CC(C)CCC2C(C)C)c(=O)c2ccc(C)nc21	Potency		25118.9	nM			inconclusive	UO_0000065					False	CHEMBL1613818	PUBCHEM_BIOASSAY: qHTS Assay for Inhibitors and Activators of N370S glucocerebrosidase as a Potential Chaperone Treatment of Gaucher Disease. (Class of assay: confirmatory) [Related pubchem assays (depositor defined):AID1473, AID2293, AID2577, AID2578, AID2587, AID2588, AID2589, AID2590, AID2592, AID2593, AID2595, AID2596, AID2597, AID2613, AID2671, AID488845]	F	BAO_0000019	assay format	Homo sapiens	None	None	None	None	CHEMBL2179	Beta-glucocerebrosidase	Homo sapiens	SINGLE PROTEIN	CHEMBL1201862	7	PubChem BioAssays			None
CHEMBL3190194		0	424.48	0	2.79	SID24780804	CS(=O)(=O)N(CC(=O)N/N=C/c1ccccn1)c1ccc(Oc2ccccc2)cc1	Potency		12589.3	nM			inconclusive	UO_0000065					False	CHEMBL1613818	PUBCHEM_BIOASSAY: qHTS Assay for Inhibitors and Activators of N370S glucocerebrosidase as a Potential Chaperone Treatment of Gaucher Disease. (Class of assay: confirmatory) [Related pubchem assays (depositor defined):AID1473, AID2293, AID2577, AID2578, AID2587, AID2588, AID2589, AID2590, AID2592, AID2593, AID2595, AID2596, AID2597, AID2613, AID2671, AID488845]	F	BAO_0000019	assay format	Homo sapiens	None	None	None	None	CHEMBL2179	Beta-glucocerebrosidase	Homo sapiens	SINGLE PROTEIN	CHEMBL1201862	7	PubChem BioAssays			None
CHEMBL1457037		0	359.43	0	4.56	SID4250757	CCOc1ccc(N2C(=O)c3cccnc3C2Nc2ccc(C)cc2)cc1	Potency		1584.9	nM			inconclusive	UO_0000065					False	CHEMBL1613818	PUBCHEM_BIOASSAY: qHTS Assay for Inhibitors and Activators of N370S glucocerebrosidase as a Potential Chaperone Treatment of Gaucher Disease. (Class of assay: confirmatory) [Related pubchem assays (depositor defined):AID1473, AID2293, AID2577, AID2578, AID2587, AID2588, AID2589, AID2590, AID2592, AID2593, AID2595, AID2596, AID2597, AID2613, AID2671, AID488845]	F	BAO_0000019	assay format	Homo sapiens	None	None	None	None	CHEMBL2179	Beta-glucocerebrosidase	Homo sapiens	SINGLE PROTEIN	CHEMBL1201862	7	PubChem BioAssays			None
CHEMBL1423290		0	414.54	0	3.93	SID863279	O=S(=O)(c1cccs1)N1CN(Cc2cccs2)c2nc3ccccc3nc21	Potency		28183.8	nM			inconclusive	UO_0000065					False	CHEMBL1613818	PUBCHEM_BIOASSAY: qHTS Assay for Inhibitors and Activators of N370S glucocerebrosidase as a Potential Chaperone Treatment of Gaucher Disease. (Class of assay: confirmatory) [Related pubchem assays (depositor defined):AID1473, AID2293, AID2577, AID2578, AID2587, AID2588, AID2589, AID2590, AID2592, AID2593, AID2595, AID2596, AID2597, AID2613, AID2671, AID488845]	F	BAO_0000019	assay format	Homo sapiens	None	None	None	None	CHEMBL2179	Beta-glucocerebrosidase	Homo sapiens	SINGLE PROTEIN	CHEMBL1201862	7	PubChem BioAssays			None
CHEMBL1411420		0	245.25	0	2.75	SID22411911	O=C(/C=C/c1ccc(F)cc1)NCc1ccco1	Potency		12589.3	nM			inconclusive	UO_0000065					False	CHEMBL1613818	PUBCHEM_BIOASSAY: qHTS Assay for Inhibitors and Activators of N370S glucocerebrosidase as a Potential Chaperone Treatment of Gaucher Disease. (Class of assay: confirmatory) [Related pubchem assays (depositor defined):AID1473, AID2293, AID2577, AID2578, AID2587, AID2588, AID2589, AID2590, AID2592, AID2593, AID2595, AID2596, AID2597, AID2613, AID2671, AID488845]	F	BAO_0000019	assay format	Homo sapiens	None	None	None	None	CHEMBL2179	Beta-glucocerebrosidase	Homo sapiens	SINGLE PROTEIN	CHEMBL1201862	7	PubChem BioAssays			None
CHEMBL1563803		0	542.71	1	4.95	SID49669608	CCN(CC)C(=O)CSc1nc2c(sc(=S)n2-c2ccccc2)c(=O)n1-c1ccc(OC)c(OC)c1	Potency		3162.3	nM			inconclusive	UO_0000065					False	CHEMBL1613818	PUBCHEM_BIOASSAY: qHTS Assay for Inhibitors and Activators of N370S glucocerebrosidase as a Potential Chaperone Treatment of Gaucher Disease. (Class of assay: confirmatory) [Related pubchem assays (depositor defined):AID1473, AID2293, AID2577, AID2578, AID2587, AID2588, AID2589, AID2590, AID2592, AID2593, AID2595, AID2596, AID2597, AID2613, AID2671, AID488845]	F	BAO_0000019	assay format	Homo sapiens	None	None	None	None	CHEMBL2179	Beta-glucocerebrosidase	Homo sapiens	SINGLE PROTEIN	CHEMBL1201862	7	PubChem BioAssays			None
CHEMBL1551292		0	465.58	0	3.45	SID56318293	COc1ccccc1NC(=O)c1cccc(S(=O)(=O)N2CCN(Cc3ccccc3)CC2)c1	Potency		25118.9	nM			inconclusive	UO_0000065					False	CHEMBL1613818	PUBCHEM_BIOASSAY: qHTS Assay for Inhibitors and Activators of N370S glucocerebrosidase as a Potential Chaperone Treatment of Gaucher Disease. (Class of assay: confirmatory) [Related pubchem assays (depositor defined):AID1473, AID2293, AID2577, AID2578, AID2587, AID2588, AID2589, AID2590, AID2592, AID2593, AID2595, AID2596, AID2597, AID2613, AID2671, AID488845]	F	BAO_0000019	assay format	Homo sapiens	None	None	None	None	CHEMBL2179	Beta-glucocerebrosidase	Homo sapiens	SINGLE PROTEIN	CHEMBL1201862	7	PubChem BioAssays			None
CHEMBL1412002		0	377.49	0	4.40	SID49643548	CCCCC(=O)NC(c1ccc(N(C)C)cc1)c1ccc2cccnc2c1O	Potency		3548.1	nM			inconclusive	UO_0000065					False	CHEMBL1613818	PUBCHEM_BIOASSAY: qHTS Assay for Inhibitors and Activators of N370S glucocerebrosidase as a Potential Chaperone Treatment of Gaucher Disease. (Class of assay: confirmatory) [Related pubchem assays (depositor defined):AID1473, AID2293, AID2577, AID2578, AID2587, AID2588, AID2589, AID2590, AID2592, AID2593, AID2595, AID2596, AID2597, AID2613, AID2671, AID488845]	F	BAO_0000019	assay format	Homo sapiens	None	None	None	None	CHEMBL2179	Beta-glucocerebrosidase	Homo sapiens	SINGLE PROTEIN	CHEMBL1201862	7	PubChem BioAssays			None
CHEMBL1495153		0	463.33	0	3.54	SID22404495	CCC(C)NC(=O)COC(=O)c1ccccc1OCC(=O)Nc1ccc(Br)cc1	Potency		28183.8	nM			inconclusive	UO_0000065					False	CHEMBL1613818	PUBCHEM_BIOASSAY: qHTS Assay for Inhibitors and Activators of N370S glucocerebrosidase as a Potential Chaperone Treatment of Gaucher Disease. (Class of assay: confirmatory) [Related pubchem assays (depositor defined):AID1473, AID2293, AID2577, AID2578, AID2587, AID2588, AID2589, AID2590, AID2592, AID2593, AID2595, AID2596, AID2597, AID2613, AID2671, AID488845]	F	BAO_0000019	assay format	Homo sapiens	None	None	None	None	CHEMBL2179	Beta-glucocerebrosidase	Homo sapiens	SINGLE PROTEIN	CHEMBL1201862	7	PubChem BioAssays			None
CHEMBL1361159		0	454.02	0	2.77	SID49817241	O=C(CCN1C(=O)/C(=C/c2ccccc2Cl)SC1=S)NCCCN1CCOCC1	Potency		12589.3	nM			inconclusive	UO_0000065					False	CHEMBL1613818	PUBCHEM_BIOASSAY: qHTS Assay for Inhibitors and Activators of N370S glucocerebrosidase as a Potential Chaperone Treatment of Gaucher Disease. (Class of assay: confirmatory) [Related pubchem assays (depositor defined):AID1473, AID2293, AID2577, AID2578, AID2587, AID2588, AID2589, AID2590, AID2592, AID2593, AID2595, AID2596, AID2597, AID2613, AID2671, AID488845]	F	BAO_0000019	assay format	Homo sapiens	None	None	None	None	CHEMBL2179	Beta-glucocerebrosidase	Homo sapiens	SINGLE PROTEIN	CHEMBL1201862	7	PubChem BioAssays			None
CHEMBL1490921		0	322.36	0	3.43	SID4261052	Cc1cc(C(F)F)n2ncc(C(=O)NC3CCCCCC3)c2n1	Potency		11220.2	nM			inconclusive	UO_0000065					False	CHEMBL1613818	PUBCHEM_BIOASSAY: qHTS Assay for Inhibitors and Activators of N370S glucocerebrosidase as a Potential Chaperone Treatment of Gaucher Disease. (Class of assay: confirmatory) [Related pubchem assays (depositor defined):AID1473, AID2293, AID2577, AID2578, AID2587, AID2588, AID2589, AID2590, AID2592, AID2593, AID2595, AID2596, AID2597, AID2613, AID2671, AID488845]	F	BAO_0000019	assay format	Homo sapiens	None	None	None	None	CHEMBL2179	Beta-glucocerebrosidase	Homo sapiens	SINGLE PROTEIN	CHEMBL1201862	7	PubChem BioAssays			None
CHEMBL1474559		0	332.44	0	1.93	SID49670101	CCOCCCNC(=O)C1CC(=O)N(CCc2ccc(C)cc2)C1	Potency		6309.6	nM			inconclusive	UO_0000065					False	CHEMBL1613818	PUBCHEM_BIOASSAY: qHTS Assay for Inhibitors and Activators of N370S glucocerebrosidase as a Potential Chaperone Treatment of Gaucher Disease. (Class of assay: confirmatory) [Related pubchem assays (depositor defined):AID1473, AID2293, AID2577, AID2578, AID2587, AID2588, AID2589, AID2590, AID2592, AID2593, AID2595, AID2596, AID2597, AID2613, AID2671, AID488845]	F	BAO_0000019	assay format	Homo sapiens	None	None	None	None	CHEMBL2179	Beta-glucocerebrosidase	Homo sapiens	SINGLE PROTEIN	CHEMBL1201862	7	PubChem BioAssays			None
CHEMBL1512652		0	631.22	1	4.66	SID51086245	COc1cc2nc(N(CCCN(C)C)C(=O)c3ccc(S(=O)(=O)N4CCc5ccccc5C4)cc3)sc2cc1OC.Cl	Potency		10000.0	nM			inconclusive	UO_0000065					False	CHEMBL1613818	PUBCHEM_BIOASSAY: qHTS Assay for Inhibitors and Activators of N370S glucocerebrosidase as a Potential Chaperone Treatment of Gaucher Disease. (Class of assay: confirmatory) [Related pubchem assays (depositor defined):AID1473, AID2293, AID2577, AID2578, AID2587, AID2588, AID2589, AID2590, AID2592, AID2593, AID2595, AID2596, AID2597, AID2613, AID2671, AID488845]	F	BAO_0000019	assay format	Homo sapiens	None	None	None	None	CHEMBL2179	Beta-glucocerebrosidase	Homo sapiens	SINGLE PROTEIN	CHEMBL1201862	7	PubChem BioAssays			None
CHEMBL1467601		0	256.26	0	1.86	SID4258240	O=C(Nc1ccncc1)C1COc2ccccc2O1	Potency		3981.1	nM			inconclusive	UO_0000065					False	CHEMBL1613818	PUBCHEM_BIOASSAY: qHTS Assay for Inhibitors and Activators of N370S glucocerebrosidase as a Potential Chaperone Treatment of Gaucher Disease. (Class of assay: confirmatory) [Related pubchem assays (depositor defined):AID1473, AID2293, AID2577, AID2578, AID2587, AID2588, AID2589, AID2590, AID2592, AID2593, AID2595, AID2596, AID2597, AID2613, AID2671, AID488845]	F	BAO_0000019	assay format	Homo sapiens	None	None	None	None	CHEMBL2179	Beta-glucocerebrosidase	Homo sapiens	SINGLE PROTEIN	CHEMBL1201862	7	PubChem BioAssays			None
CHEMBL1551617		0	482.44	0	2.36	SID26754180	COc1cc([C@@H]2Oc3cc([C@H]4Oc5cc(O)cc(O)c5C(=O)[C@H]4O)ccc3O[C@H]2CO)ccc1O	Potency		31622.8	nM			inconclusive	UO_0000065					False	CHEMBL1613818	PUBCHEM_BIOASSAY: qHTS Assay for Inhibitors and Activators of N370S glucocerebrosidase as a Potential Chaperone Treatment of Gaucher Disease. (Class of assay: confirmatory) [Related pubchem assays (depositor defined):AID1473, AID2293, AID2577, AID2578, AID2587, AID2588, AID2589, AID2590, AID2592, AID2593, AID2595, AID2596, AID2597, AID2613, AID2671, AID488845]	F	BAO_0000019	assay format	Homo sapiens	None	None	None	None	CHEMBL2179	Beta-glucocerebrosidase	Homo sapiens	SINGLE PROTEIN	CHEMBL1201862	7	PubChem BioAssays			None
CHEMBL1360925		0	324.78	0	3.62	SID49675634	O=C1NC2(CCCCCC2)C(=O)N1Cc1c(F)cccc1Cl	Potency		112.2	nM			inconclusive	UO_0000065					False	CHEMBL1613818	PUBCHEM_BIOASSAY: qHTS Assay for Inhibitors and Activators of N370S glucocerebrosidase as a Potential Chaperone Treatment of Gaucher Disease. (Class of assay: confirmatory) [Related pubchem assays (depositor defined):AID1473, AID2293, AID2577, AID2578, AID2587, AID2588, AID2589, AID2590, AID2592, AID2593, AID2595, AID2596, AID2597, AID2613, AID2671, AID488845]	F	BAO_0000019	assay format	Homo sapiens	None	None	None	None	CHEMBL2179	Beta-glucocerebrosidase	Homo sapiens	SINGLE PROTEIN	CHEMBL1201862	7	PubChem BioAssays			None
CHEMBL1450613		0	343.41	0	2.39	SID7977461	Cc1cc(-n2nc(C)cc2C)nc(NS(=O)(=O)c2ccccc2)n1	Potency		11220.2	nM			inconclusive	UO_0000065					False	CHEMBL1613818	PUBCHEM_BIOASSAY: qHTS Assay for Inhibitors and Activators of N370S glucocerebrosidase as a Potential Chaperone Treatment of Gaucher Disease. (Class of assay: confirmatory) [Related pubchem assays (depositor defined):AID1473, AID2293, AID2577, AID2578, AID2587, AID2588, AID2589, AID2590, AID2592, AID2593, AID2595, AID2596, AID2597, AID2613, AID2671, AID488845]	F	BAO_0000019	assay format	Homo sapiens	None	None	None	None	CHEMBL2179	Beta-glucocerebrosidase	Homo sapiens	SINGLE PROTEIN	CHEMBL1201862	7	PubChem BioAssays			None
CHEMBL1605788		0	430.56	0	3.32	SID17408518	Cc1ccc(OCC(=O)NNC(=O)C(C)Sc2ncnc3sc(C)c(C)c23)cc1	Potency		12589.3	nM			inconclusive	UO_0000065					False	CHEMBL1613818	PUBCHEM_BIOASSAY: qHTS Assay for Inhibitors and Activators of N370S glucocerebrosidase as a Potential Chaperone Treatment of Gaucher Disease. (Class of assay: confirmatory) [Related pubchem assays (depositor defined):AID1473, AID2293, AID2577, AID2578, AID2587, AID2588, AID2589, AID2590, AID2592, AID2593, AID2595, AID2596, AID2597, AID2613, AID2671, AID488845]	F	BAO_0000019	assay format	Homo sapiens	None	None	None	None	CHEMBL2179	Beta-glucocerebrosidase	Homo sapiens	SINGLE PROTEIN	CHEMBL1201862	7	PubChem BioAssays			None
CHEMBL1499493		0	344.44	0	3.35	SID22414473	CCC(C)c1ccc(S(=O)(=O)N2CC(=O)Nc3ccccc32)cc1	Potency		39810.7	nM			inconclusive	UO_0000065					False	CHEMBL1613818	PUBCHEM_BIOASSAY: qHTS Assay for Inhibitors and Activators of N370S glucocerebrosidase as a Potential Chaperone Treatment of Gaucher Disease. (Class of assay: confirmatory) [Related pubchem assays (depositor defined):AID1473, AID2293, AID2577, AID2578, AID2587, AID2588, AID2589, AID2590, AID2592, AID2593, AID2595, AID2596, AID2597, AID2613, AID2671, AID488845]	F	BAO_0000019	assay format	Homo sapiens	None	None	None	None	CHEMBL2179	Beta-glucocerebrosidase	Homo sapiens	SINGLE PROTEIN	CHEMBL1201862	7	PubChem BioAssays			None
CHEMBL3215444		0	729.10	3	7.37	6a	CCCCCCCCCCCCCCCCCC(=O)N[C@@H](CO[C@@H]1O[C@@H](CO)[C@@H](O)[C@H](O)[C@@H]1O)C(=O)NCCCCCCCCCCCCCC	Activity	'='	1.24										False	CHEMBL821278	In vitro beta--Glucocerebrosidase (beta-GlcCer'ase) activity in cultured human keratinocytes	B	BAO_0000219	cell-based format	Homo sapiens	None	None	None	None	CHEMBL2179	Beta-glucocerebrosidase	Homo sapiens	SINGLE PROTEIN	CHEMBL1136611	1	Scientific Literature	Bioorg. Med. Chem. Lett.	2003	None
CHEMBL1560621		0	527.62	1	3.75	SID56324751	COc1ccc(C(CNC(=O)c2ccc(NS(=O)(=O)c3ccc(F)c(C)c3)cc2)N2CCOCC2)cc1	Potency		14125.4	nM			Active	UO_0000065					False	CHEMBL1613818	PUBCHEM_BIOASSAY: qHTS Assay for Inhibitors and Activators of N370S glucocerebrosidase as a Potential Chaperone Treatment of Gaucher Disease. (Class of assay: confirmatory) [Related pubchem assays (depositor defined):AID1473, AID2293, AID2577, AID2578, AID2587, AID2588, AID2589, AID2590, AID2592, AID2593, AID2595, AID2596, AID2597, AID2613, AID2671, AID488845]	F	BAO_0000019	assay format	Homo sapiens	None	None	None	None	CHEMBL2179	Beta-glucocerebrosidase	Homo sapiens	SINGLE PROTEIN	CHEMBL1201862	7	PubChem BioAssays			None
CHEMBL1965162		0	498.50	0	3.22	SID24810371	CCOC(=O)c1cc2c(=O)n3ccccc3nc2n(Cc2ccco2)/c1=N/C(=O)c1ccccc1OC	Potency		28183.8	nM			inconclusive	UO_0000065					False	CHEMBL1613818	PUBCHEM_BIOASSAY: qHTS Assay for Inhibitors and Activators of N370S glucocerebrosidase as a Potential Chaperone Treatment of Gaucher Disease. (Class of assay: confirmatory) [Related pubchem assays (depositor defined):AID1473, AID2293, AID2577, AID2578, AID2587, AID2588, AID2589, AID2590, AID2592, AID2593, AID2595, AID2596, AID2597, AID2613, AID2671, AID488845]	F	BAO_0000019	assay format	Homo sapiens	None	None	None	None	CHEMBL2179	Beta-glucocerebrosidase	Homo sapiens	SINGLE PROTEIN	CHEMBL1201862	7	PubChem BioAssays			None
CHEMBL1426274		0	441.41	1	6.61	SID17407391	Cc1nc(NC(=O)CC(C)C)sc1-c1csc(Nc2ccc(Cl)cc2Cl)n1	Potency		141.3	nM			inconclusive	UO_0000065					False	CHEMBL1613818	PUBCHEM_BIOASSAY: qHTS Assay for Inhibitors and Activators of N370S glucocerebrosidase as a Potential Chaperone Treatment of Gaucher Disease. (Class of assay: confirmatory) [Related pubchem assays (depositor defined):AID1473, AID2293, AID2577, AID2578, AID2587, AID2588, AID2589, AID2590, AID2592, AID2593, AID2595, AID2596, AID2597, AID2613, AID2671, AID488845]	F	BAO_0000019	assay format	Homo sapiens	None	None	None	None	CHEMBL2179	Beta-glucocerebrosidase	Homo sapiens	SINGLE PROTEIN	CHEMBL1201862	7	PubChem BioAssays			None
CHEMBL1530783		0	None	None	None	SID57264501		Potency		5623.4	nM			Active	UO_0000065					False	CHEMBL1613818	PUBCHEM_BIOASSAY: qHTS Assay for Inhibitors and Activators of N370S glucocerebrosidase as a Potential Chaperone Treatment of Gaucher Disease. (Class of assay: confirmatory) [Related pubchem assays (depositor defined):AID1473, AID2293, AID2577, AID2578, AID2587, AID2588, AID2589, AID2590, AID2592, AID2593, AID2595, AID2596, AID2597, AID2613, AID2671, AID488845]	F	BAO_0000019	assay format	Homo sapiens	None	None	None	None	CHEMBL2179	Beta-glucocerebrosidase	Homo sapiens	SINGLE PROTEIN	CHEMBL1201862	7	PubChem BioAssays			None
CHEMBL1442207		0	400.45	1	5.05	SID14728032	COc1cccc(C2CN(c3ccc(F)cc3F)N=C2c2cccs2)c1OC	Potency		19952.6	nM			inconclusive	UO_0000065					False	CHEMBL1613818	PUBCHEM_BIOASSAY: qHTS Assay for Inhibitors and Activators of N370S glucocerebrosidase as a Potential Chaperone Treatment of Gaucher Disease. (Class of assay: confirmatory) [Related pubchem assays (depositor defined):AID1473, AID2293, AID2577, AID2578, AID2587, AID2588, AID2589, AID2590, AID2592, AID2593, AID2595, AID2596, AID2597, AID2613, AID2671, AID488845]	F	BAO_0000019	assay format	Homo sapiens	None	None	None	None	CHEMBL2179	Beta-glucocerebrosidase	Homo sapiens	SINGLE PROTEIN	CHEMBL1201862	7	PubChem BioAssays			None
CHEMBL1420145		0	453.45	1	5.06	SID17409421	N#C/C(=C/c1cccc(C(F)(F)F)c1)c1nc(CCN2C(=O)c3ccccc3C2=O)cs1	Potency		4466.8	nM			inconclusive	UO_0000065					False	CHEMBL1613818	PUBCHEM_BIOASSAY: qHTS Assay for Inhibitors and Activators of N370S glucocerebrosidase as a Potential Chaperone Treatment of Gaucher Disease. (Class of assay: confirmatory) [Related pubchem assays (depositor defined):AID1473, AID2293, AID2577, AID2578, AID2587, AID2588, AID2589, AID2590, AID2592, AID2593, AID2595, AID2596, AID2597, AID2613, AID2671, AID488845]	F	BAO_0000019	assay format	Homo sapiens	None	None	None	None	CHEMBL2179	Beta-glucocerebrosidase	Homo sapiens	SINGLE PROTEIN	CHEMBL1201862	7	PubChem BioAssays			None
CHEMBL1513039		0	386.90	0	4.87	SID56316024	CC1CN(C(=O)c2cc(-c3ccc(Cl)s3)nc3ccccc23)CC(C)O1	Potency		25118.9	nM			inconclusive	UO_0000065					False	CHEMBL1613818	PUBCHEM_BIOASSAY: qHTS Assay for Inhibitors and Activators of N370S glucocerebrosidase as a Potential Chaperone Treatment of Gaucher Disease. (Class of assay: confirmatory) [Related pubchem assays (depositor defined):AID1473, AID2293, AID2577, AID2578, AID2587, AID2588, AID2589, AID2590, AID2592, AID2593, AID2595, AID2596, AID2597, AID2613, AID2671, AID488845]	F	BAO_0000019	assay format	Homo sapiens	None	None	None	None	CHEMBL2179	Beta-glucocerebrosidase	Homo sapiens	SINGLE PROTEIN	CHEMBL1201862	7	PubChem BioAssays			None
CHEMBL1484281		0	397.28	0	3.61	SID7977100	O=C1N(c2ccccc2)C2CS(=O)(=O)CC2N1c1ccc(Cl)c(Cl)c1	Potency		3548.1	nM			inconclusive	UO_0000065					False	CHEMBL1613818	PUBCHEM_BIOASSAY: qHTS Assay for Inhibitors and Activators of N370S glucocerebrosidase as a Potential Chaperone Treatment of Gaucher Disease. (Class of assay: confirmatory) [Related pubchem assays (depositor defined):AID1473, AID2293, AID2577, AID2578, AID2587, AID2588, AID2589, AID2590, AID2592, AID2593, AID2595, AID2596, AID2597, AID2613, AID2671, AID488845]	F	BAO_0000019	assay format	Homo sapiens	None	None	None	None	CHEMBL2179	Beta-glucocerebrosidase	Homo sapiens	SINGLE PROTEIN	CHEMBL1201862	7	PubChem BioAssays			None
CHEMBL1543988		0	429.54	0	2.97	SID49729062	COc1ccccc1N(CC(=O)NC1CCCCC1)C(=O)CNC(=O)c1cccs1	Potency		39810.7	nM			inconclusive	UO_0000065					False	CHEMBL1613818	PUBCHEM_BIOASSAY: qHTS Assay for Inhibitors and Activators of N370S glucocerebrosidase as a Potential Chaperone Treatment of Gaucher Disease. (Class of assay: confirmatory) [Related pubchem assays (depositor defined):AID1473, AID2293, AID2577, AID2578, AID2587, AID2588, AID2589, AID2590, AID2592, AID2593, AID2595, AID2596, AID2597, AID2613, AID2671, AID488845]	F	BAO_0000019	assay format	Homo sapiens	None	None	None	None	CHEMBL2179	Beta-glucocerebrosidase	Homo sapiens	SINGLE PROTEIN	CHEMBL1201862	7	PubChem BioAssays			None
CHEMBL1332067		0	310.40	0	2.95	SID49721920	Cc1ccc(NC(=O)C2CCCN(c3cnccn3)C2)c(C)c1	Potency		31622.8	nM			inconclusive	UO_0000065					False	CHEMBL1613818	PUBCHEM_BIOASSAY: qHTS Assay for Inhibitors and Activators of N370S glucocerebrosidase as a Potential Chaperone Treatment of Gaucher Disease. (Class of assay: confirmatory) [Related pubchem assays (depositor defined):AID1473, AID2293, AID2577, AID2578, AID2587, AID2588, AID2589, AID2590, AID2592, AID2593, AID2595, AID2596, AID2597, AID2613, AID2671, AID488845]	F	BAO_0000019	assay format	Homo sapiens	None	None	None	None	CHEMBL2179	Beta-glucocerebrosidase	Homo sapiens	SINGLE PROTEIN	CHEMBL1201862	7	PubChem BioAssays			None
CHEMBL1461131		0	324.52	0	3.78	SID17509011	CCCCN1C(=O)/C(=C/C=C2/CC(C)(C)CN2C)SC1=S	Potency		17782.8	nM			inconclusive	UO_0000065					False	CHEMBL1613818	PUBCHEM_BIOASSAY: qHTS Assay for Inhibitors and Activators of N370S glucocerebrosidase as a Potential Chaperone Treatment of Gaucher Disease. (Class of assay: confirmatory) [Related pubchem assays (depositor defined):AID1473, AID2293, AID2577, AID2578, AID2587, AID2588, AID2589, AID2590, AID2592, AID2593, AID2595, AID2596, AID2597, AID2613, AID2671, AID488845]	F	BAO_0000019	assay format	Homo sapiens	None	None	None	None	CHEMBL2179	Beta-glucocerebrosidase	Homo sapiens	SINGLE PROTEIN	CHEMBL1201862	7	PubChem BioAssays			None
CHEMBL3953477		0	304.46	0	0.62	13b	CCCCCCCCNC(=S)N1C[C@@H](O)[C@H](O)[C@H]1CO	FC	'='	0.91										False	CHEMBL3862286	Effect on wild type beta-glucocerebrosidase activity in human skin fibroblasts at 20 uM using 4-methylumbelliferyl beta-D glycopyranoside as substrate after 5 days by fluorometric method relative to control	B	BAO_0000357	single protein format	Homo sapiens	None	None	None	None	CHEMBL2179	Beta-glucocerebrosidase	Homo sapiens	SINGLE PROTEIN	CHEMBL3861951	1	Scientific Literature	Eur J Med Chem	2016	None
CHEMBL1424643		0	288.35	0	2.27	SID24801980	CCc1cccc2c(O)c(C(=O)NCCCOC)cnc12	Potency		35481.3	nM			inconclusive	UO_0000065					False	CHEMBL1613818	PUBCHEM_BIOASSAY: qHTS Assay for Inhibitors and Activators of N370S glucocerebrosidase as a Potential Chaperone Treatment of Gaucher Disease. (Class of assay: confirmatory) [Related pubchem assays (depositor defined):AID1473, AID2293, AID2577, AID2578, AID2587, AID2588, AID2589, AID2590, AID2592, AID2593, AID2595, AID2596, AID2597, AID2613, AID2671, AID488845]	F	BAO_0000019	assay format	Homo sapiens	None	None	None	None	CHEMBL2179	Beta-glucocerebrosidase	Homo sapiens	SINGLE PROTEIN	CHEMBL1201862	7	PubChem BioAssays			None
CHEMBL1596090		0	405.48	0	4.14	SID7974374	N#Cc1c(NC(NC(=O)c2ccco2)C(=O)c2ccccc2)sc2c1CCCC2	Potency		25118.9	nM			inconclusive	UO_0000065					False	CHEMBL1613818	PUBCHEM_BIOASSAY: qHTS Assay for Inhibitors and Activators of N370S glucocerebrosidase as a Potential Chaperone Treatment of Gaucher Disease. (Class of assay: confirmatory) [Related pubchem assays (depositor defined):AID1473, AID2293, AID2577, AID2578, AID2587, AID2588, AID2589, AID2590, AID2592, AID2593, AID2595, AID2596, AID2597, AID2613, AID2671, AID488845]	F	BAO_0000019	assay format	Homo sapiens	None	None	None	None	CHEMBL2179	Beta-glucocerebrosidase	Homo sapiens	SINGLE PROTEIN	CHEMBL1201862	7	PubChem BioAssays			None
CHEMBL1381869		0	456.66	0	4.74	SID17403575	CCOc1ccccc1N=C(S)N1CCC(NC(=O)NC23CC4CC(CC(C4)C2)C3)CC1	Potency		158.5	nM			inconclusive	UO_0000065					False	CHEMBL1613818	PUBCHEM_BIOASSAY: qHTS Assay for Inhibitors and Activators of N370S glucocerebrosidase as a Potential Chaperone Treatment of Gaucher Disease. (Class of assay: confirmatory) [Related pubchem assays (depositor defined):AID1473, AID2293, AID2577, AID2578, AID2587, AID2588, AID2589, AID2590, AID2592, AID2593, AID2595, AID2596, AID2597, AID2613, AID2671, AID488845]	F	BAO_0000019	assay format	Homo sapiens	None	None	None	None	CHEMBL2179	Beta-glucocerebrosidase	Homo sapiens	SINGLE PROTEIN	CHEMBL1201862	7	PubChem BioAssays			None
CHEMBL403317		0	1132.32	None	None	SID50112483	CSCC[C@H](NC(=O)[C@H](Cc1ccccc1)NC(=O)[C@H](Cc1c[nH]cn1)NC(=O)CNC(=O)[C@@H](NC(=O)[C@H](C)NC(=O)[C@H](Cc1c[nH]c2ccccc12)NC(=O)[C@H](CC(C)C)NC(=O)[C@H](CC(N)=O)NC(=O)CN)[C@@H](C)O)C(N)=O	Potency		7079.5	nM			inconclusive	UO_0000065					False	CHEMBL1613818	PUBCHEM_BIOASSAY: qHTS Assay for Inhibitors and Activators of N370S glucocerebrosidase as a Potential Chaperone Treatment of Gaucher Disease. (Class of assay: confirmatory) [Related pubchem assays (depositor defined):AID1473, AID2293, AID2577, AID2578, AID2587, AID2588, AID2589, AID2590, AID2592, AID2593, AID2595, AID2596, AID2597, AID2613, AID2671, AID488845]	F	BAO_0000019	assay format	Homo sapiens	None	None	None	None	CHEMBL2179	Beta-glucocerebrosidase	Homo sapiens	SINGLE PROTEIN	CHEMBL1201862	7	PubChem BioAssays			None
CHEMBL728	PROCHLORPERAZINE	4	373.95	0	4.58	SID855827	CN1CCN(CCCN2c3ccccc3Sc3ccc(Cl)cc32)CC1	Potency		31622.8	nM			inconclusive	UO_0000065					False	CHEMBL1613818	PUBCHEM_BIOASSAY: qHTS Assay for Inhibitors and Activators of N370S glucocerebrosidase as a Potential Chaperone Treatment of Gaucher Disease. (Class of assay: confirmatory) [Related pubchem assays (depositor defined):AID1473, AID2293, AID2577, AID2578, AID2587, AID2588, AID2589, AID2590, AID2592, AID2593, AID2595, AID2596, AID2597, AID2613, AID2671, AID488845]	F	BAO_0000019	assay format	Homo sapiens	None	None	None	None	CHEMBL2179	Beta-glucocerebrosidase	Homo sapiens	SINGLE PROTEIN	CHEMBL1201862	7	PubChem BioAssays			None
CHEMBL3193956		0	440.45	1	1.74	SID49820962	COc1ccc(/C=N/NC(=O)c2nnn(-c3nonc3N)c2-c2cccs2)c(OC)c1	Potency		7943.3	nM			inconclusive	UO_0000065					False	CHEMBL1613818	PUBCHEM_BIOASSAY: qHTS Assay for Inhibitors and Activators of N370S glucocerebrosidase as a Potential Chaperone Treatment of Gaucher Disease. (Class of assay: confirmatory) [Related pubchem assays (depositor defined):AID1473, AID2293, AID2577, AID2578, AID2587, AID2588, AID2589, AID2590, AID2592, AID2593, AID2595, AID2596, AID2597, AID2613, AID2671, AID488845]	F	BAO_0000019	assay format	Homo sapiens	None	None	None	None	CHEMBL2179	Beta-glucocerebrosidase	Homo sapiens	SINGLE PROTEIN	CHEMBL1201862	7	PubChem BioAssays			None
CHEMBL225270		0	234.30	0	4.05	SID14725074	Cc1nc(-c2ccccc2)c(-c2ccccc2)[nH]1	Potency		1258.9	nM			inconclusive	UO_0000065					False	CHEMBL1613818	PUBCHEM_BIOASSAY: qHTS Assay for Inhibitors and Activators of N370S glucocerebrosidase as a Potential Chaperone Treatment of Gaucher Disease. (Class of assay: confirmatory) [Related pubchem assays (depositor defined):AID1473, AID2293, AID2577, AID2578, AID2587, AID2588, AID2589, AID2590, AID2592, AID2593, AID2595, AID2596, AID2597, AID2613, AID2671, AID488845]	F	BAO_0000019	assay format	Homo sapiens	None	None	None	None	CHEMBL2179	Beta-glucocerebrosidase	Homo sapiens	SINGLE PROTEIN	CHEMBL1201862	7	PubChem BioAssays			None
CHEMBL189584	PD-173074	0	523.68	2	5.16	SID29217621	CCN(CC)CCCCNc1ncc2cc(-c3cc(OC)cc(OC)c3)c(NC(=O)NC(C)(C)C)nc2n1	Potency		22387.2	nM			inconclusive	UO_0000065					False	CHEMBL1613818	PUBCHEM_BIOASSAY: qHTS Assay for Inhibitors and Activators of N370S glucocerebrosidase as a Potential Chaperone Treatment of Gaucher Disease. (Class of assay: confirmatory) [Related pubchem assays (depositor defined):AID1473, AID2293, AID2577, AID2578, AID2587, AID2588, AID2589, AID2590, AID2592, AID2593, AID2595, AID2596, AID2597, AID2613, AID2671, AID488845]	F	BAO_0000019	assay format	Homo sapiens	None	None	None	None	CHEMBL2179	Beta-glucocerebrosidase	Homo sapiens	SINGLE PROTEIN	CHEMBL1201862	7	PubChem BioAssays			None
CHEMBL1545891		0	360.46	0	1.08	SID49825631	CC(CC(=O)O)CC(=O)N1CCN(S(=O)(=O)c2cccs2)CC1	Potency		562.3	nM			inconclusive	UO_0000065					False	CHEMBL1613818	PUBCHEM_BIOASSAY: qHTS Assay for Inhibitors and Activators of N370S glucocerebrosidase as a Potential Chaperone Treatment of Gaucher Disease. (Class of assay: confirmatory) [Related pubchem assays (depositor defined):AID1473, AID2293, AID2577, AID2578, AID2587, AID2588, AID2589, AID2590, AID2592, AID2593, AID2595, AID2596, AID2597, AID2613, AID2671, AID488845]	F	BAO_0000019	assay format	Homo sapiens	None	None	None	None	CHEMBL2179	Beta-glucocerebrosidase	Homo sapiens	SINGLE PROTEIN	CHEMBL1201862	7	PubChem BioAssays			None
CHEMBL1438751		0	243.27	0	1.43	SID852264	COc1cccc2c(=O)c3c(cnn3C)n(C)c12	Potency		28183.8	nM			inconclusive	UO_0000065					False	CHEMBL1613818	PUBCHEM_BIOASSAY: qHTS Assay for Inhibitors and Activators of N370S glucocerebrosidase as a Potential Chaperone Treatment of Gaucher Disease. (Class of assay: confirmatory) [Related pubchem assays (depositor defined):AID1473, AID2293, AID2577, AID2578, AID2587, AID2588, AID2589, AID2590, AID2592, AID2593, AID2595, AID2596, AID2597, AID2613, AID2671, AID488845]	F	BAO_0000019	assay format	Homo sapiens	None	None	None	None	CHEMBL2179	Beta-glucocerebrosidase	Homo sapiens	SINGLE PROTEIN	CHEMBL1201862	7	PubChem BioAssays			None
CHEMBL1385692		0	457.04	0	2.14	SID24785217	CCN1CCN(C(CC(C)C)c2nnnn2CS(=O)(=O)c2ccc(C)cc2)CC1.Cl	Potency		22387.2	nM			Active	UO_0000065					False	CHEMBL1613818	PUBCHEM_BIOASSAY: qHTS Assay for Inhibitors and Activators of N370S glucocerebrosidase as a Potential Chaperone Treatment of Gaucher Disease. (Class of assay: confirmatory) [Related pubchem assays (depositor defined):AID1473, AID2293, AID2577, AID2578, AID2587, AID2588, AID2589, AID2590, AID2592, AID2593, AID2595, AID2596, AID2597, AID2613, AID2671, AID488845]	F	BAO_0000019	assay format	Homo sapiens	None	None	None	None	CHEMBL2179	Beta-glucocerebrosidase	Homo sapiens	SINGLE PROTEIN	CHEMBL1201862	7	PubChem BioAssays			None
CHEMBL1306653		0	455.54	0	2.16	SID4244776	Cc1cccc(NC(=O)Cn2cnc3ccc(S(=O)(=O)N4CCC(C)CC4)cc3c2=O)n1	Potency		22387.2	nM			inconclusive	UO_0000065					False	CHEMBL1613818	PUBCHEM_BIOASSAY: qHTS Assay for Inhibitors and Activators of N370S glucocerebrosidase as a Potential Chaperone Treatment of Gaucher Disease. (Class of assay: confirmatory) [Related pubchem assays (depositor defined):AID1473, AID2293, AID2577, AID2578, AID2587, AID2588, AID2589, AID2590, AID2592, AID2593, AID2595, AID2596, AID2597, AID2613, AID2671, AID488845]	F	BAO_0000019	assay format	Homo sapiens	None	None	None	None	CHEMBL2179	Beta-glucocerebrosidase	Homo sapiens	SINGLE PROTEIN	CHEMBL1201862	7	PubChem BioAssays			None
CHEMBL1407524		0	321.76	0	2.48	SID4255647	COC(=O)C1=CN(C)C=C(C(=O)OC)C1c1ccccc1Cl	Potency		25118.9	nM			inconclusive	UO_0000065					False	CHEMBL1613818	PUBCHEM_BIOASSAY: qHTS Assay for Inhibitors and Activators of N370S glucocerebrosidase as a Potential Chaperone Treatment of Gaucher Disease. (Class of assay: confirmatory) [Related pubchem assays (depositor defined):AID1473, AID2293, AID2577, AID2578, AID2587, AID2588, AID2589, AID2590, AID2592, AID2593, AID2595, AID2596, AID2597, AID2613, AID2671, AID488845]	F	BAO_0000019	assay format	Homo sapiens	None	None	None	None	CHEMBL2179	Beta-glucocerebrosidase	Homo sapiens	SINGLE PROTEIN	CHEMBL1201862	7	PubChem BioAssays			None
CHEMBL1481	GLIMEPIRIDE	4	490.63	0	3.07	SID26755029	CCC1=C(C)CN(C(=O)NCCc2ccc(S(=O)(=O)NC(=O)N[C@H]3CC[C@H](C)CC3)cc2)C1=O	Potency		17782.8	nM			inconclusive	UO_0000065					False	CHEMBL1613818	PUBCHEM_BIOASSAY: qHTS Assay for Inhibitors and Activators of N370S glucocerebrosidase as a Potential Chaperone Treatment of Gaucher Disease. (Class of assay: confirmatory) [Related pubchem assays (depositor defined):AID1473, AID2293, AID2577, AID2578, AID2587, AID2588, AID2589, AID2590, AID2592, AID2593, AID2595, AID2596, AID2597, AID2613, AID2671, AID488845]	F	BAO_0000019	assay format	Homo sapiens	None	None	None	None	CHEMBL2179	Beta-glucocerebrosidase	Homo sapiens	SINGLE PROTEIN	CHEMBL1201862	7	PubChem BioAssays			None
CHEMBL1463039		0	396.40	0	4.27	SID17511633	CCOC(=O)c1c(C)n(CC)c2ccc(OC(=O)c3ccc([N+](=O)[O-])cc3)cc12	Potency		11220.2	nM			inconclusive	UO_0000065					False	CHEMBL1613818	PUBCHEM_BIOASSAY: qHTS Assay for Inhibitors and Activators of N370S glucocerebrosidase as a Potential Chaperone Treatment of Gaucher Disease. (Class of assay: confirmatory) [Related pubchem assays (depositor defined):AID1473, AID2293, AID2577, AID2578, AID2587, AID2588, AID2589, AID2590, AID2592, AID2593, AID2595, AID2596, AID2597, AID2613, AID2671, AID488845]	F	BAO_0000019	assay format	Homo sapiens	None	None	None	None	CHEMBL2179	Beta-glucocerebrosidase	Homo sapiens	SINGLE PROTEIN	CHEMBL1201862	7	PubChem BioAssays			None
CHEMBL3209218		0	391.43	0	2.29	SID22402350	Cn1/c(=N/C(=O)c2ccccc2[N+](=O)[O-])sc2cc(S(C)(=O)=O)ccc21	Potency		8912.5	nM			inconclusive	UO_0000065					False	CHEMBL1613818	PUBCHEM_BIOASSAY: qHTS Assay for Inhibitors and Activators of N370S glucocerebrosidase as a Potential Chaperone Treatment of Gaucher Disease. (Class of assay: confirmatory) [Related pubchem assays (depositor defined):AID1473, AID2293, AID2577, AID2578, AID2587, AID2588, AID2589, AID2590, AID2592, AID2593, AID2595, AID2596, AID2597, AID2613, AID2671, AID488845]	F	BAO_0000019	assay format	Homo sapiens	None	None	None	None	CHEMBL2179	Beta-glucocerebrosidase	Homo sapiens	SINGLE PROTEIN	CHEMBL1201862	7	PubChem BioAssays			None
CHEMBL1519577		0	423.58	0	2.79	SID49818514	CN(C)S(=O)(=O)N1CCC(Oc2cccc(C(=O)NC3CCCCCC3)c2)CC1	Potency		39810.7	nM			inconclusive	UO_0000065					False	CHEMBL1613818	PUBCHEM_BIOASSAY: qHTS Assay for Inhibitors and Activators of N370S glucocerebrosidase as a Potential Chaperone Treatment of Gaucher Disease. (Class of assay: confirmatory) [Related pubchem assays (depositor defined):AID1473, AID2293, AID2577, AID2578, AID2587, AID2588, AID2589, AID2590, AID2592, AID2593, AID2595, AID2596, AID2597, AID2613, AID2671, AID488845]	F	BAO_0000019	assay format	Homo sapiens	None	None	None	None	CHEMBL2179	Beta-glucocerebrosidase	Homo sapiens	SINGLE PROTEIN	CHEMBL1201862	7	PubChem BioAssays			None
CHEMBL1082354	TENONITROZOLE	0	255.28	0	2.37	SID50085892	O=C(Nc1ncc([N+](=O)[O-])s1)c1cccs1	Potency		28183.8	nM			inconclusive	UO_0000065					False	CHEMBL1613818	PUBCHEM_BIOASSAY: qHTS Assay for Inhibitors and Activators of N370S glucocerebrosidase as a Potential Chaperone Treatment of Gaucher Disease. (Class of assay: confirmatory) [Related pubchem assays (depositor defined):AID1473, AID2293, AID2577, AID2578, AID2587, AID2588, AID2589, AID2590, AID2592, AID2593, AID2595, AID2596, AID2597, AID2613, AID2671, AID488845]	F	BAO_0000019	assay format	Homo sapiens	None	None	None	None	CHEMBL2179	Beta-glucocerebrosidase	Homo sapiens	SINGLE PROTEIN	CHEMBL1201862	7	PubChem BioAssays			None
CHEMBL367971		0	248.31	0	2.57	SID7970266	CCOC(=O)c1sc(N)nc1-c1ccccc1	Potency		17782.8	nM			inconclusive	UO_0000065					False	CHEMBL1613818	PUBCHEM_BIOASSAY: qHTS Assay for Inhibitors and Activators of N370S glucocerebrosidase as a Potential Chaperone Treatment of Gaucher Disease. (Class of assay: confirmatory) [Related pubchem assays (depositor defined):AID1473, AID2293, AID2577, AID2578, AID2587, AID2588, AID2589, AID2590, AID2592, AID2593, AID2595, AID2596, AID2597, AID2613, AID2671, AID488845]	F	BAO_0000019	assay format	Homo sapiens	None	None	None	None	CHEMBL2179	Beta-glucocerebrosidase	Homo sapiens	SINGLE PROTEIN	CHEMBL1201862	7	PubChem BioAssays			None
CHEMBL1479709		0	426.30	0	3.32	SID22405247	CCn1cc(Br)c(C(=O)NC(=S)Nc2c(C)cc(C)cc2[N+](=O)[O-])n1	Potency		3162.3	nM			inconclusive	UO_0000065					False	CHEMBL1613818	PUBCHEM_BIOASSAY: qHTS Assay for Inhibitors and Activators of N370S glucocerebrosidase as a Potential Chaperone Treatment of Gaucher Disease. (Class of assay: confirmatory) [Related pubchem assays (depositor defined):AID1473, AID2293, AID2577, AID2578, AID2587, AID2588, AID2589, AID2590, AID2592, AID2593, AID2595, AID2596, AID2597, AID2613, AID2671, AID488845]	F	BAO_0000019	assay format	Homo sapiens	None	None	None	None	CHEMBL2179	Beta-glucocerebrosidase	Homo sapiens	SINGLE PROTEIN	CHEMBL1201862	7	PubChem BioAssays			None
CHEMBL1608014		0	327.42	0	4.41	SID49827914	CC1CCCC(NC(=O)c2ccc(COc3ccccc3)o2)C1C	Potency		10000.0	nM			inconclusive	UO_0000065					False	CHEMBL1613818	PUBCHEM_BIOASSAY: qHTS Assay for Inhibitors and Activators of N370S glucocerebrosidase as a Potential Chaperone Treatment of Gaucher Disease. (Class of assay: confirmatory) [Related pubchem assays (depositor defined):AID1473, AID2293, AID2577, AID2578, AID2587, AID2588, AID2589, AID2590, AID2592, AID2593, AID2595, AID2596, AID2597, AID2613, AID2671, AID488845]	F	BAO_0000019	assay format	Homo sapiens	None	None	None	None	CHEMBL2179	Beta-glucocerebrosidase	Homo sapiens	SINGLE PROTEIN	CHEMBL1201862	7	PubChem BioAssays			None
CHEMBL1314077		0	380.85	0	4.85	SID29215847	OC[C@@H]1[C@@H](c2ccc(F)cc2)C(c2cccc(Cl)c2)=NN1c1ccccc1	Potency		25118.9	nM			inconclusive	UO_0000065					False	CHEMBL1613818	PUBCHEM_BIOASSAY: qHTS Assay for Inhibitors and Activators of N370S glucocerebrosidase as a Potential Chaperone Treatment of Gaucher Disease. (Class of assay: confirmatory) [Related pubchem assays (depositor defined):AID1473, AID2293, AID2577, AID2578, AID2587, AID2588, AID2589, AID2590, AID2592, AID2593, AID2595, AID2596, AID2597, AID2613, AID2671, AID488845]	F	BAO_0000019	assay format	Homo sapiens	None	None	None	None	CHEMBL2179	Beta-glucocerebrosidase	Homo sapiens	SINGLE PROTEIN	CHEMBL1201862	7	PubChem BioAssays			None
CHEMBL1386129		0	372.49	0	3.63	SID49676162	COc1cc(OC)cc(C(=O)NC(=S)N(Cc2ccccc2)C(C)C)c1	Potency		31622.8	nM			inconclusive	UO_0000065					False	CHEMBL1613818	PUBCHEM_BIOASSAY: qHTS Assay for Inhibitors and Activators of N370S glucocerebrosidase as a Potential Chaperone Treatment of Gaucher Disease. (Class of assay: confirmatory) [Related pubchem assays (depositor defined):AID1473, AID2293, AID2577, AID2578, AID2587, AID2588, AID2589, AID2590, AID2592, AID2593, AID2595, AID2596, AID2597, AID2613, AID2671, AID488845]	F	BAO_0000019	assay format	Homo sapiens	None	None	None	None	CHEMBL2179	Beta-glucocerebrosidase	Homo sapiens	SINGLE PROTEIN	CHEMBL1201862	7	PubChem BioAssays			None
CHEMBL1582126		0	343.35	1	5.05	SID49677328	Cc1c(C(=O)O)sc2nc(-c3cccs3)cc(C(F)(F)F)c12	Potency		39810.7	nM			inconclusive	UO_0000065					False	CHEMBL1613818	PUBCHEM_BIOASSAY: qHTS Assay for Inhibitors and Activators of N370S glucocerebrosidase as a Potential Chaperone Treatment of Gaucher Disease. (Class of assay: confirmatory) [Related pubchem assays (depositor defined):AID1473, AID2293, AID2577, AID2578, AID2587, AID2588, AID2589, AID2590, AID2592, AID2593, AID2595, AID2596, AID2597, AID2613, AID2671, AID488845]	F	BAO_0000019	assay format	Homo sapiens	None	None	None	None	CHEMBL2179	Beta-glucocerebrosidase	Homo sapiens	SINGLE PROTEIN	CHEMBL1201862	7	PubChem BioAssays			None
CHEMBL1398400		0	497.58	0	3.40	SID57266449	CN(C)C(CNC(=O)C1CCN(S(=O)(=O)c2ccccc2C(F)(F)F)CC1)Cc1ccccc1	Potency		19952.6	nM			inconclusive	UO_0000065					False	CHEMBL1613818	PUBCHEM_BIOASSAY: qHTS Assay for Inhibitors and Activators of N370S glucocerebrosidase as a Potential Chaperone Treatment of Gaucher Disease. (Class of assay: confirmatory) [Related pubchem assays (depositor defined):AID1473, AID2293, AID2577, AID2578, AID2587, AID2588, AID2589, AID2590, AID2592, AID2593, AID2595, AID2596, AID2597, AID2613, AID2671, AID488845]	F	BAO_0000019	assay format	Homo sapiens	None	None	None	None	CHEMBL2179	Beta-glucocerebrosidase	Homo sapiens	SINGLE PROTEIN	CHEMBL1201862	7	PubChem BioAssays			None
CHEMBL1428770		0	400.41	0	3.19	SID17504199	COc1cc(/C=C2\SC(=N)N(c3ccc4c(c3)OCO4)C2=O)cc(OC)c1O	Potency		19952.6	nM			inconclusive	UO_0000065					False	CHEMBL1613818	PUBCHEM_BIOASSAY: qHTS Assay for Inhibitors and Activators of N370S glucocerebrosidase as a Potential Chaperone Treatment of Gaucher Disease. (Class of assay: confirmatory) [Related pubchem assays (depositor defined):AID1473, AID2293, AID2577, AID2578, AID2587, AID2588, AID2589, AID2590, AID2592, AID2593, AID2595, AID2596, AID2597, AID2613, AID2671, AID488845]	F	BAO_0000019	assay format	Homo sapiens	None	None	None	None	CHEMBL2179	Beta-glucocerebrosidase	Homo sapiens	SINGLE PROTEIN	CHEMBL1201862	7	PubChem BioAssays			None
CHEMBL1431521		0	302.37	0	1.81	SID49648305	CCc1cc(=O)oc2c(CN3CCN(C)CC3)c(O)ccc12	Potency		28183.8	nM			inconclusive	UO_0000065					False	CHEMBL1613818	PUBCHEM_BIOASSAY: qHTS Assay for Inhibitors and Activators of N370S glucocerebrosidase as a Potential Chaperone Treatment of Gaucher Disease. (Class of assay: confirmatory) [Related pubchem assays (depositor defined):AID1473, AID2293, AID2577, AID2578, AID2587, AID2588, AID2589, AID2590, AID2592, AID2593, AID2595, AID2596, AID2597, AID2613, AID2671, AID488845]	F	BAO_0000019	assay format	Homo sapiens	None	None	None	None	CHEMBL2179	Beta-glucocerebrosidase	Homo sapiens	SINGLE PROTEIN	CHEMBL1201862	7	PubChem BioAssays			None
CHEMBL140		0	368.39	0	3.37	SID50104138	COc1cc(/C=C/C(=O)CC(=O)/C=C/c2ccc(O)c(OC)c2)ccc1O	Potency		25118.9	nM			inconclusive	UO_0000065					False	CHEMBL1613818	PUBCHEM_BIOASSAY: qHTS Assay for Inhibitors and Activators of N370S glucocerebrosidase as a Potential Chaperone Treatment of Gaucher Disease. (Class of assay: confirmatory) [Related pubchem assays (depositor defined):AID1473, AID2293, AID2577, AID2578, AID2587, AID2588, AID2589, AID2590, AID2592, AID2593, AID2595, AID2596, AID2597, AID2613, AID2671, AID488845]	F	BAO_0000019	assay format	Homo sapiens	None	None	None	None	CHEMBL2179	Beta-glucocerebrosidase	Homo sapiens	SINGLE PROTEIN	CHEMBL1201862	7	PubChem BioAssays			None
CHEMBL1345159		0	512.03	0	3.37	SID26664596	CC1(C)N=C(N)N=C(N)N1c1ccc(OCCCOc2ccccc2)c(Cl)c1.CCS(=O)(=O)O	Potency		14125.4	nM			inconclusive	UO_0000065					False	CHEMBL1613818	PUBCHEM_BIOASSAY: qHTS Assay for Inhibitors and Activators of N370S glucocerebrosidase as a Potential Chaperone Treatment of Gaucher Disease. (Class of assay: confirmatory) [Related pubchem assays (depositor defined):AID1473, AID2293, AID2577, AID2578, AID2587, AID2588, AID2589, AID2590, AID2592, AID2593, AID2595, AID2596, AID2597, AID2613, AID2671, AID488845]	F	BAO_0000019	assay format	Homo sapiens	None	None	None	None	CHEMBL2179	Beta-glucocerebrosidase	Homo sapiens	SINGLE PROTEIN	CHEMBL1201862	7	PubChem BioAssays			None
CHEMBL3209222		0	327.41	0	3.44	SID26666705	Cc1ccccc1CN1C(=O)C(C)S/C1=N/N=C/c1ccco1	Potency		19952.6	nM			inconclusive	UO_0000065					False	CHEMBL1613818	PUBCHEM_BIOASSAY: qHTS Assay for Inhibitors and Activators of N370S glucocerebrosidase as a Potential Chaperone Treatment of Gaucher Disease. (Class of assay: confirmatory) [Related pubchem assays (depositor defined):AID1473, AID2293, AID2577, AID2578, AID2587, AID2588, AID2589, AID2590, AID2592, AID2593, AID2595, AID2596, AID2597, AID2613, AID2671, AID488845]	F	BAO_0000019	assay format	Homo sapiens	None	None	None	None	CHEMBL2179	Beta-glucocerebrosidase	Homo sapiens	SINGLE PROTEIN	CHEMBL1201862	7	PubChem BioAssays			None
CHEMBL1359483		0	410.52	0	3.11	SID4241008	Cc1cc(N2CCOCC2)nc2ccc(NC(=O)CCC(=O)N3CCCCC3)cc12	Potency		39810.7	nM			inconclusive	UO_0000065					False	CHEMBL1613818	PUBCHEM_BIOASSAY: qHTS Assay for Inhibitors and Activators of N370S glucocerebrosidase as a Potential Chaperone Treatment of Gaucher Disease. (Class of assay: confirmatory) [Related pubchem assays (depositor defined):AID1473, AID2293, AID2577, AID2578, AID2587, AID2588, AID2589, AID2590, AID2592, AID2593, AID2595, AID2596, AID2597, AID2613, AID2671, AID488845]	F	BAO_0000019	assay format	Homo sapiens	None	None	None	None	CHEMBL2179	Beta-glucocerebrosidase	Homo sapiens	SINGLE PROTEIN	CHEMBL1201862	7	PubChem BioAssays			None
CHEMBL1563784		0	227.24	0	2.83	SID49668236	Cn1c2ccccc2c(=O)c2ccc(F)cc21	Potency		28183.8	nM			inconclusive	UO_0000065					False	CHEMBL1613818	PUBCHEM_BIOASSAY: qHTS Assay for Inhibitors and Activators of N370S glucocerebrosidase as a Potential Chaperone Treatment of Gaucher Disease. (Class of assay: confirmatory) [Related pubchem assays (depositor defined):AID1473, AID2293, AID2577, AID2578, AID2587, AID2588, AID2589, AID2590, AID2592, AID2593, AID2595, AID2596, AID2597, AID2613, AID2671, AID488845]	F	BAO_0000019	assay format	Homo sapiens	None	None	None	None	CHEMBL2179	Beta-glucocerebrosidase	Homo sapiens	SINGLE PROTEIN	CHEMBL1201862	7	PubChem BioAssays			None
CHEMBL1462303		0	330.39	0	3.26	SID49644299	Cc1ccc2nc(NCCNC(=O)c3ccccc3)c(C#N)cc2c1	Potency		12589.3	nM			inconclusive	UO_0000065					False	CHEMBL1613818	PUBCHEM_BIOASSAY: qHTS Assay for Inhibitors and Activators of N370S glucocerebrosidase as a Potential Chaperone Treatment of Gaucher Disease. (Class of assay: confirmatory) [Related pubchem assays (depositor defined):AID1473, AID2293, AID2577, AID2578, AID2587, AID2588, AID2589, AID2590, AID2592, AID2593, AID2595, AID2596, AID2597, AID2613, AID2671, AID488845]	F	BAO_0000019	assay format	Homo sapiens	None	None	None	None	CHEMBL2179	Beta-glucocerebrosidase	Homo sapiens	SINGLE PROTEIN	CHEMBL1201862	7	PubChem BioAssays			None
CHEMBL1561961		0	370.47	0	3.85	SID14743749	CCCN(Cc1cc2ccc(C)cc2nc1O)S(=O)(=O)c1ccccc1	Potency		14125.4	nM			inconclusive	UO_0000065					False	CHEMBL1613818	PUBCHEM_BIOASSAY: qHTS Assay for Inhibitors and Activators of N370S glucocerebrosidase as a Potential Chaperone Treatment of Gaucher Disease. (Class of assay: confirmatory) [Related pubchem assays (depositor defined):AID1473, AID2293, AID2577, AID2578, AID2587, AID2588, AID2589, AID2590, AID2592, AID2593, AID2595, AID2596, AID2597, AID2613, AID2671, AID488845]	F	BAO_0000019	assay format	Homo sapiens	None	None	None	None	CHEMBL2179	Beta-glucocerebrosidase	Homo sapiens	SINGLE PROTEIN	CHEMBL1201862	7	PubChem BioAssays			None
CHEMBL1320628		0	337.78	1	5.06	SID26729336	Cc1nc(C(F)(F)F)c(C(=O)Sc2ccc(Cl)cc2)s1	Potency		7079.5	nM			inconclusive	UO_0000065					False	CHEMBL1613818	PUBCHEM_BIOASSAY: qHTS Assay for Inhibitors and Activators of N370S glucocerebrosidase as a Potential Chaperone Treatment of Gaucher Disease. (Class of assay: confirmatory) [Related pubchem assays (depositor defined):AID1473, AID2293, AID2577, AID2578, AID2587, AID2588, AID2589, AID2590, AID2592, AID2593, AID2595, AID2596, AID2597, AID2613, AID2671, AID488845]	F	BAO_0000019	assay format	Homo sapiens	None	None	None	None	CHEMBL2179	Beta-glucocerebrosidase	Homo sapiens	SINGLE PROTEIN	CHEMBL1201862	7	PubChem BioAssays			None
CHEMBL1527230		0	423.29	1	5.58	SID49648885	O=C(c1ccccc1Br)N1N=C(c2ccccc2)CC1c1ccccc1F	Potency		17782.8	nM			inconclusive	UO_0000065					False	CHEMBL1613818	PUBCHEM_BIOASSAY: qHTS Assay for Inhibitors and Activators of N370S glucocerebrosidase as a Potential Chaperone Treatment of Gaucher Disease. (Class of assay: confirmatory) [Related pubchem assays (depositor defined):AID1473, AID2293, AID2577, AID2578, AID2587, AID2588, AID2589, AID2590, AID2592, AID2593, AID2595, AID2596, AID2597, AID2613, AID2671, AID488845]	F	BAO_0000019	assay format	Homo sapiens	None	None	None	None	CHEMBL2179	Beta-glucocerebrosidase	Homo sapiens	SINGLE PROTEIN	CHEMBL1201862	7	PubChem BioAssays			None
CHEMBL1438693		0	396.56	0	3.75	SID49648847	CN(C)CCNc1nc2sc3c(c2c(=O)n1Cc1ccccc1)CCCCC3	Potency		15848.9	nM			inconclusive	UO_0000065					False	CHEMBL1613818	PUBCHEM_BIOASSAY: qHTS Assay for Inhibitors and Activators of N370S glucocerebrosidase as a Potential Chaperone Treatment of Gaucher Disease. (Class of assay: confirmatory) [Related pubchem assays (depositor defined):AID1473, AID2293, AID2577, AID2578, AID2587, AID2588, AID2589, AID2590, AID2592, AID2593, AID2595, AID2596, AID2597, AID2613, AID2671, AID488845]	F	BAO_0000019	assay format	Homo sapiens	None	None	None	None	CHEMBL2179	Beta-glucocerebrosidase	Homo sapiens	SINGLE PROTEIN	CHEMBL1201862	7	PubChem BioAssays			None
CHEMBL1318044		0	547.57	1	2.21	SID56324755	COCCN(C(=O)COC(=O)c1ccccc1NCc1ccco1)c1c(N)n(Cc2ccccc2)c(=O)[nH]c1=O	Potency		15848.9	nM			inconclusive	UO_0000065					False	CHEMBL1613818	PUBCHEM_BIOASSAY: qHTS Assay for Inhibitors and Activators of N370S glucocerebrosidase as a Potential Chaperone Treatment of Gaucher Disease. (Class of assay: confirmatory) [Related pubchem assays (depositor defined):AID1473, AID2293, AID2577, AID2578, AID2587, AID2588, AID2589, AID2590, AID2592, AID2593, AID2595, AID2596, AID2597, AID2613, AID2671, AID488845]	F	BAO_0000019	assay format	Homo sapiens	None	None	None	None	CHEMBL2179	Beta-glucocerebrosidase	Homo sapiens	SINGLE PROTEIN	CHEMBL1201862	7	PubChem BioAssays			None
CHEMBL1398361		0	457.40	1	5.48	SID49714031	CCCn1c(C(CO)Nc2nc(-c3cccc(Br)c3)cs2)nc2ccccc21	Potency		1778.3	nM			Active	UO_0000065					False	CHEMBL1613818	PUBCHEM_BIOASSAY: qHTS Assay for Inhibitors and Activators of N370S glucocerebrosidase as a Potential Chaperone Treatment of Gaucher Disease. (Class of assay: confirmatory) [Related pubchem assays (depositor defined):AID1473, AID2293, AID2577, AID2578, AID2587, AID2588, AID2589, AID2590, AID2592, AID2593, AID2595, AID2596, AID2597, AID2613, AID2671, AID488845]	F	BAO_0000019	assay format	Homo sapiens	None	None	None	None	CHEMBL2179	Beta-glucocerebrosidase	Homo sapiens	SINGLE PROTEIN	CHEMBL1201862	7	PubChem BioAssays			None
CHEMBL1479257		0	300.32	0	0.58	SID860020	CNC(=O)c1ncnnc1N(C)C(=O)NCc1ccccc1	Potency		3162.3	nM			inconclusive	UO_0000065					False	CHEMBL1613818	PUBCHEM_BIOASSAY: qHTS Assay for Inhibitors and Activators of N370S glucocerebrosidase as a Potential Chaperone Treatment of Gaucher Disease. (Class of assay: confirmatory) [Related pubchem assays (depositor defined):AID1473, AID2293, AID2577, AID2578, AID2587, AID2588, AID2589, AID2590, AID2592, AID2593, AID2595, AID2596, AID2597, AID2613, AID2671, AID488845]	F	BAO_0000019	assay format	Homo sapiens	None	None	None	None	CHEMBL2179	Beta-glucocerebrosidase	Homo sapiens	SINGLE PROTEIN	CHEMBL1201862	7	PubChem BioAssays			None
CHEMBL1370	BUDESONIDE	4	430.54	0	2.72	SID855541	CCCC1O[C@@H]2C[C@H]3[C@@H]4CCC5=CC(=O)C=C[C@]5(C)[C@H]4[C@@H](O)C[C@]3(C)[C@]2(C(=O)CO)O1	Potency		39810.7	nM			inconclusive	UO_0000065					False	CHEMBL1613818	PUBCHEM_BIOASSAY: qHTS Assay for Inhibitors and Activators of N370S glucocerebrosidase as a Potential Chaperone Treatment of Gaucher Disease. (Class of assay: confirmatory) [Related pubchem assays (depositor defined):AID1473, AID2293, AID2577, AID2578, AID2587, AID2588, AID2589, AID2590, AID2592, AID2593, AID2595, AID2596, AID2597, AID2613, AID2671, AID488845]	F	BAO_0000019	assay format	Homo sapiens	None	None	None	None	CHEMBL2179	Beta-glucocerebrosidase	Homo sapiens	SINGLE PROTEIN	CHEMBL1201862	7	PubChem BioAssays			None
CHEMBL1527755		0	402.63	0	3.54	SID17515240	CC(N=C(S)NCCc1ccccc1)C(c1cccs1)N1CCN(C)CC1	Potency		11220.2	nM			Active	UO_0000065					False	CHEMBL1613818	PUBCHEM_BIOASSAY: qHTS Assay for Inhibitors and Activators of N370S glucocerebrosidase as a Potential Chaperone Treatment of Gaucher Disease. (Class of assay: confirmatory) [Related pubchem assays (depositor defined):AID1473, AID2293, AID2577, AID2578, AID2587, AID2588, AID2589, AID2590, AID2592, AID2593, AID2595, AID2596, AID2597, AID2613, AID2671, AID488845]	F	BAO_0000019	assay format	Homo sapiens	None	None	None	None	CHEMBL2179	Beta-glucocerebrosidase	Homo sapiens	SINGLE PROTEIN	CHEMBL1201862	7	PubChem BioAssays			None
CHEMBL1340833		0	252.27	0	1.89	SID22407548	CCC(C)NC(=O)COc1ccccc1[N+](=O)[O-]	Potency		19952.6	nM			inconclusive	UO_0000065					False	CHEMBL1613818	PUBCHEM_BIOASSAY: qHTS Assay for Inhibitors and Activators of N370S glucocerebrosidase as a Potential Chaperone Treatment of Gaucher Disease. (Class of assay: confirmatory) [Related pubchem assays (depositor defined):AID1473, AID2293, AID2577, AID2578, AID2587, AID2588, AID2589, AID2590, AID2592, AID2593, AID2595, AID2596, AID2597, AID2613, AID2671, AID488845]	F	BAO_0000019	assay format	Homo sapiens	None	None	None	None	CHEMBL2179	Beta-glucocerebrosidase	Homo sapiens	SINGLE PROTEIN	CHEMBL1201862	7	PubChem BioAssays			None
CHEMBL3198724		0	393.45	0	2.09	SID26659853	CC(=O)/N=c1\c(C#N)cc2c(=O)n3cccc(C)c3nc2n1CCCOC(C)C	Potency		4466.8	nM			inconclusive	UO_0000065					False	CHEMBL1613818	PUBCHEM_BIOASSAY: qHTS Assay for Inhibitors and Activators of N370S glucocerebrosidase as a Potential Chaperone Treatment of Gaucher Disease. (Class of assay: confirmatory) [Related pubchem assays (depositor defined):AID1473, AID2293, AID2577, AID2578, AID2587, AID2588, AID2589, AID2590, AID2592, AID2593, AID2595, AID2596, AID2597, AID2613, AID2671, AID488845]	F	BAO_0000019	assay format	Homo sapiens	None	None	None	None	CHEMBL2179	Beta-glucocerebrosidase	Homo sapiens	SINGLE PROTEIN	CHEMBL1201862	7	PubChem BioAssays			None
CHEMBL1333968		0	347.34	0	4.37	SID4240013	COCCNc1nc(-c2ccccc2C(F)(F)F)nc2ccccc12	Potency		1000.0	nM			inconclusive	UO_0000065					False	CHEMBL1613818	PUBCHEM_BIOASSAY: qHTS Assay for Inhibitors and Activators of N370S glucocerebrosidase as a Potential Chaperone Treatment of Gaucher Disease. (Class of assay: confirmatory) [Related pubchem assays (depositor defined):AID1473, AID2293, AID2577, AID2578, AID2587, AID2588, AID2589, AID2590, AID2592, AID2593, AID2595, AID2596, AID2597, AID2613, AID2671, AID488845]	F	BAO_0000019	assay format	Homo sapiens	None	None	None	None	CHEMBL2179	Beta-glucocerebrosidase	Homo sapiens	SINGLE PROTEIN	CHEMBL1201862	7	PubChem BioAssays			None
CHEMBL579583		0	330.39	0	4.44	SID14746084	CCc1c(C)c(C#N)c2nc3ccccc3n2c1NCc1ccco1	Potency		14125.4	nM			inconclusive	UO_0000065					False	CHEMBL1613818	PUBCHEM_BIOASSAY: qHTS Assay for Inhibitors and Activators of N370S glucocerebrosidase as a Potential Chaperone Treatment of Gaucher Disease. (Class of assay: confirmatory) [Related pubchem assays (depositor defined):AID1473, AID2293, AID2577, AID2578, AID2587, AID2588, AID2589, AID2590, AID2592, AID2593, AID2595, AID2596, AID2597, AID2613, AID2671, AID488845]	F	BAO_0000019	assay format	Homo sapiens	None	None	None	None	CHEMBL2179	Beta-glucocerebrosidase	Homo sapiens	SINGLE PROTEIN	CHEMBL1201862	7	PubChem BioAssays			None
CHEMBL1314879		0	486.62	0	2.34	SID49715117	COc1ccccc1N1CCN(C(=O)c2cccc(NC3=NC4CS(=O)(=O)CC4S3)c2)CC1	Potency		25118.9	nM			inconclusive	UO_0000065					False	CHEMBL1613818	PUBCHEM_BIOASSAY: qHTS Assay for Inhibitors and Activators of N370S glucocerebrosidase as a Potential Chaperone Treatment of Gaucher Disease. (Class of assay: confirmatory) [Related pubchem assays (depositor defined):AID1473, AID2293, AID2577, AID2578, AID2587, AID2588, AID2589, AID2590, AID2592, AID2593, AID2595, AID2596, AID2597, AID2613, AID2671, AID488845]	F	BAO_0000019	assay format	Homo sapiens	None	None	None	None	CHEMBL2179	Beta-glucocerebrosidase	Homo sapiens	SINGLE PROTEIN	CHEMBL1201862	7	PubChem BioAssays			None
CHEMBL3213867		0	365.43	0	2.76	SID49727494	CCc1ccc(N2CC(C(=O)N/N=C/c3ccccc3OC)CC2=O)cc1	Potency		25118.9	nM			inconclusive	UO_0000065					False	CHEMBL1613818	PUBCHEM_BIOASSAY: qHTS Assay for Inhibitors and Activators of N370S glucocerebrosidase as a Potential Chaperone Treatment of Gaucher Disease. (Class of assay: confirmatory) [Related pubchem assays (depositor defined):AID1473, AID2293, AID2577, AID2578, AID2587, AID2588, AID2589, AID2590, AID2592, AID2593, AID2595, AID2596, AID2597, AID2613, AID2671, AID488845]	F	BAO_0000019	assay format	Homo sapiens	None	None	None	None	CHEMBL2179	Beta-glucocerebrosidase	Homo sapiens	SINGLE PROTEIN	CHEMBL1201862	7	PubChem BioAssays			None
CHEMBL1303867		0	373.43	0	2.05	SID7970850	COc1ccc(CCNC(=O)c2cnc3scc(C)n3c2=O)cc1OC	Potency		2818.4	nM			inconclusive	UO_0000065					False	CHEMBL1613818	PUBCHEM_BIOASSAY: qHTS Assay for Inhibitors and Activators of N370S glucocerebrosidase as a Potential Chaperone Treatment of Gaucher Disease. (Class of assay: confirmatory) [Related pubchem assays (depositor defined):AID1473, AID2293, AID2577, AID2578, AID2587, AID2588, AID2589, AID2590, AID2592, AID2593, AID2595, AID2596, AID2597, AID2613, AID2671, AID488845]	F	BAO_0000019	assay format	Homo sapiens	None	None	None	None	CHEMBL2179	Beta-glucocerebrosidase	Homo sapiens	SINGLE PROTEIN	CHEMBL1201862	7	PubChem BioAssays			None
CHEMBL19611	ILOMASTAT	0	388.47	0	1.50	SID26756835	CNC(=O)[C@H](Cc1c[nH]c2ccccc12)NC(=O)[C@@H](CC(=O)NO)CC(C)C	Potency		19952.6	nM			inconclusive	UO_0000065					False	CHEMBL1613818	PUBCHEM_BIOASSAY: qHTS Assay for Inhibitors and Activators of N370S glucocerebrosidase as a Potential Chaperone Treatment of Gaucher Disease. (Class of assay: confirmatory) [Related pubchem assays (depositor defined):AID1473, AID2293, AID2577, AID2578, AID2587, AID2588, AID2589, AID2590, AID2592, AID2593, AID2595, AID2596, AID2597, AID2613, AID2671, AID488845]	F	BAO_0000019	assay format	Homo sapiens	None	None	None	None	CHEMBL2179	Beta-glucocerebrosidase	Homo sapiens	SINGLE PROTEIN	CHEMBL1201862	7	PubChem BioAssays			None
CHEMBL1463531		0	182.23	0	0.32	SID22400370	CC(C)(C)n1cnc(C(N)=O)c1N	Potency		12589.3	nM			inconclusive	UO_0000065					False	CHEMBL1613818	PUBCHEM_BIOASSAY: qHTS Assay for Inhibitors and Activators of N370S glucocerebrosidase as a Potential Chaperone Treatment of Gaucher Disease. (Class of assay: confirmatory) [Related pubchem assays (depositor defined):AID1473, AID2293, AID2577, AID2578, AID2587, AID2588, AID2589, AID2590, AID2592, AID2593, AID2595, AID2596, AID2597, AID2613, AID2671, AID488845]	F	BAO_0000019	assay format	Homo sapiens	None	None	None	None	CHEMBL2179	Beta-glucocerebrosidase	Homo sapiens	SINGLE PROTEIN	CHEMBL1201862	7	PubChem BioAssays			None
CHEMBL1484472		0	389.52	0	4.43	SID24813530	Cc1ccc(CN2CCSc3ccc(C(=O)NCc4ccccn4)cc32)cc1	Potency		25118.9	nM			inconclusive	UO_0000065					False	CHEMBL1613818	PUBCHEM_BIOASSAY: qHTS Assay for Inhibitors and Activators of N370S glucocerebrosidase as a Potential Chaperone Treatment of Gaucher Disease. (Class of assay: confirmatory) [Related pubchem assays (depositor defined):AID1473, AID2293, AID2577, AID2578, AID2587, AID2588, AID2589, AID2590, AID2592, AID2593, AID2595, AID2596, AID2597, AID2613, AID2671, AID488845]	F	BAO_0000019	assay format	Homo sapiens	None	None	None	None	CHEMBL2179	Beta-glucocerebrosidase	Homo sapiens	SINGLE PROTEIN	CHEMBL1201862	7	PubChem BioAssays			None
CHEMBL3193385		0	196.28	0	1.41	SID22412740	C(=N/N1CCOCC1)\c1cccs1	Potency		6309.6	nM			inconclusive	UO_0000065					False	CHEMBL1613818	PUBCHEM_BIOASSAY: qHTS Assay for Inhibitors and Activators of N370S glucocerebrosidase as a Potential Chaperone Treatment of Gaucher Disease. (Class of assay: confirmatory) [Related pubchem assays (depositor defined):AID1473, AID2293, AID2577, AID2578, AID2587, AID2588, AID2589, AID2590, AID2592, AID2593, AID2595, AID2596, AID2597, AID2613, AID2671, AID488845]	F	BAO_0000019	assay format	Homo sapiens	None	None	None	None	CHEMBL2179	Beta-glucocerebrosidase	Homo sapiens	SINGLE PROTEIN	CHEMBL1201862	7	PubChem BioAssays			None
CHEMBL1393472		0	373.48	0	3.45	SID847372	CCCCc1c(O)nc(SCC(=O)Nc2ccc3c(c2)CCC3)nc1O	Potency		5623.4	nM			inconclusive	UO_0000065					False	CHEMBL1613818	PUBCHEM_BIOASSAY: qHTS Assay for Inhibitors and Activators of N370S glucocerebrosidase as a Potential Chaperone Treatment of Gaucher Disease. (Class of assay: confirmatory) [Related pubchem assays (depositor defined):AID1473, AID2293, AID2577, AID2578, AID2587, AID2588, AID2589, AID2590, AID2592, AID2593, AID2595, AID2596, AID2597, AID2613, AID2671, AID488845]	F	BAO_0000019	assay format	Homo sapiens	None	None	None	None	CHEMBL2179	Beta-glucocerebrosidase	Homo sapiens	SINGLE PROTEIN	CHEMBL1201862	7	PubChem BioAssays			None
CHEMBL1465615		0	303.31	0	2.77	SID7968848	CCC(=O)Nc1c(OC(=O)CC)ccc2c(C)cc(=O)oc12	Potency		4466.8	nM			inconclusive	UO_0000065					False	CHEMBL1613818	PUBCHEM_BIOASSAY: qHTS Assay for Inhibitors and Activators of N370S glucocerebrosidase as a Potential Chaperone Treatment of Gaucher Disease. (Class of assay: confirmatory) [Related pubchem assays (depositor defined):AID1473, AID2293, AID2577, AID2578, AID2587, AID2588, AID2589, AID2590, AID2592, AID2593, AID2595, AID2596, AID2597, AID2613, AID2671, AID488845]	F	BAO_0000019	assay format	Homo sapiens	None	None	None	None	CHEMBL2179	Beta-glucocerebrosidase	Homo sapiens	SINGLE PROTEIN	CHEMBL1201862	7	PubChem BioAssays			None
CHEMBL1382153		0	398.49	0	3.92	SID14730013	CCOC(=O)c1sc2nccc(N(C)C)c2c1N=CNOCc1ccccc1	Potency		19952.6	nM			inconclusive	UO_0000065					False	CHEMBL1613818	PUBCHEM_BIOASSAY: qHTS Assay for Inhibitors and Activators of N370S glucocerebrosidase as a Potential Chaperone Treatment of Gaucher Disease. (Class of assay: confirmatory) [Related pubchem assays (depositor defined):AID1473, AID2293, AID2577, AID2578, AID2587, AID2588, AID2589, AID2590, AID2592, AID2593, AID2595, AID2596, AID2597, AID2613, AID2671, AID488845]	F	BAO_0000019	assay format	Homo sapiens	None	None	None	None	CHEMBL2179	Beta-glucocerebrosidase	Homo sapiens	SINGLE PROTEIN	CHEMBL1201862	7	PubChem BioAssays			None
CHEMBL1554745		0	388.43	0	4.02	SID4239052	COc1ccc2[nH]cc(CCNc3ccnc(-c4ccc5c(c4)OCO5)n3)c2c1	Potency		25118.9	nM			inconclusive	UO_0000065					False	CHEMBL1613818	PUBCHEM_BIOASSAY: qHTS Assay for Inhibitors and Activators of N370S glucocerebrosidase as a Potential Chaperone Treatment of Gaucher Disease. (Class of assay: confirmatory) [Related pubchem assays (depositor defined):AID1473, AID2293, AID2577, AID2578, AID2587, AID2588, AID2589, AID2590, AID2592, AID2593, AID2595, AID2596, AID2597, AID2613, AID2671, AID488845]	F	BAO_0000019	assay format	Homo sapiens	None	None	None	None	CHEMBL2179	Beta-glucocerebrosidase	Homo sapiens	SINGLE PROTEIN	CHEMBL1201862	7	PubChem BioAssays			None
CHEMBL3190579		0	438.49	0	4.66	SID862826	O=c1c2c3nc4ccccc4nc3n(/N=C/c3ccco3)c2ncn1CCC1=CCCCC1	Potency		794.3	nM			inconclusive	UO_0000065					False	CHEMBL1613818	PUBCHEM_BIOASSAY: qHTS Assay for Inhibitors and Activators of N370S glucocerebrosidase as a Potential Chaperone Treatment of Gaucher Disease. (Class of assay: confirmatory) [Related pubchem assays (depositor defined):AID1473, AID2293, AID2577, AID2578, AID2587, AID2588, AID2589, AID2590, AID2592, AID2593, AID2595, AID2596, AID2597, AID2613, AID2671, AID488845]	F	BAO_0000019	assay format	Homo sapiens	None	None	None	None	CHEMBL2179	Beta-glucocerebrosidase	Homo sapiens	SINGLE PROTEIN	CHEMBL1201862	7	PubChem BioAssays			None
CHEMBL1300230		0	429.52	0	3.08	SID49823043	COc1cccc(NC(=O)[C@H](Cc2ccccc2)NC(=O)[C@@H]2Cc3ccccc3CN2)c1	Potency		7943.3	nM			inconclusive	UO_0000065					False	CHEMBL1613818	PUBCHEM_BIOASSAY: qHTS Assay for Inhibitors and Activators of N370S glucocerebrosidase as a Potential Chaperone Treatment of Gaucher Disease. (Class of assay: confirmatory) [Related pubchem assays (depositor defined):AID1473, AID2293, AID2577, AID2578, AID2587, AID2588, AID2589, AID2590, AID2592, AID2593, AID2595, AID2596, AID2597, AID2613, AID2671, AID488845]	F	BAO_0000019	assay format	Homo sapiens	None	None	None	None	CHEMBL2179	Beta-glucocerebrosidase	Homo sapiens	SINGLE PROTEIN	CHEMBL1201862	7	PubChem BioAssays			None
CHEMBL1504299		0	383.40	0	4.34	SID849989	Cc1ccc(-c2noc(C3CCCN(C(=O)c4ccc(F)cc4F)C3)n2)cc1	Potency		39810.7	nM			inconclusive	UO_0000065					False	CHEMBL1613818	PUBCHEM_BIOASSAY: qHTS Assay for Inhibitors and Activators of N370S glucocerebrosidase as a Potential Chaperone Treatment of Gaucher Disease. (Class of assay: confirmatory) [Related pubchem assays (depositor defined):AID1473, AID2293, AID2577, AID2578, AID2587, AID2588, AID2589, AID2590, AID2592, AID2593, AID2595, AID2596, AID2597, AID2613, AID2671, AID488845]	F	BAO_0000019	assay format	Homo sapiens	None	None	None	None	CHEMBL2179	Beta-glucocerebrosidase	Homo sapiens	SINGLE PROTEIN	CHEMBL1201862	7	PubChem BioAssays			None
CHEMBL1359878		0	358.85	0	4.65	SID24819323	COc1ccc(NC(=O)c2csc(Cc3ccc(Cl)cc3)n2)cc1	Potency		28183.8	nM			inconclusive	UO_0000065					False	CHEMBL1613818	PUBCHEM_BIOASSAY: qHTS Assay for Inhibitors and Activators of N370S glucocerebrosidase as a Potential Chaperone Treatment of Gaucher Disease. (Class of assay: confirmatory) [Related pubchem assays (depositor defined):AID1473, AID2293, AID2577, AID2578, AID2587, AID2588, AID2589, AID2590, AID2592, AID2593, AID2595, AID2596, AID2597, AID2613, AID2671, AID488845]	F	BAO_0000019	assay format	Homo sapiens	None	None	None	None	CHEMBL2179	Beta-glucocerebrosidase	Homo sapiens	SINGLE PROTEIN	CHEMBL1201862	7	PubChem BioAssays			None
CHEMBL1482964		0	278.36	0	4.48	SID17431580	CCCCOc1ccc(-c2cnc3ccccc3n2)cc1	Potency		15848.9	nM			inconclusive	UO_0000065					False	CHEMBL1613818	PUBCHEM_BIOASSAY: qHTS Assay for Inhibitors and Activators of N370S glucocerebrosidase as a Potential Chaperone Treatment of Gaucher Disease. (Class of assay: confirmatory) [Related pubchem assays (depositor defined):AID1473, AID2293, AID2577, AID2578, AID2587, AID2588, AID2589, AID2590, AID2592, AID2593, AID2595, AID2596, AID2597, AID2613, AID2671, AID488845]	F	BAO_0000019	assay format	Homo sapiens	None	None	None	None	CHEMBL2179	Beta-glucocerebrosidase	Homo sapiens	SINGLE PROTEIN	CHEMBL1201862	7	PubChem BioAssays			None
CHEMBL489940		0	300.35	0	3.42	SID4260903	CC(=O)C(C)Oc1ccc2c3c(c(=O)oc2c1)CCCCC3	Potency		17782.8	nM			inconclusive	UO_0000065					False	CHEMBL1613818	PUBCHEM_BIOASSAY: qHTS Assay for Inhibitors and Activators of N370S glucocerebrosidase as a Potential Chaperone Treatment of Gaucher Disease. (Class of assay: confirmatory) [Related pubchem assays (depositor defined):AID1473, AID2293, AID2577, AID2578, AID2587, AID2588, AID2589, AID2590, AID2592, AID2593, AID2595, AID2596, AID2597, AID2613, AID2671, AID488845]	F	BAO_0000019	assay format	Homo sapiens	None	None	None	None	CHEMBL2179	Beta-glucocerebrosidase	Homo sapiens	SINGLE PROTEIN	CHEMBL1201862	7	PubChem BioAssays			None
CHEMBL1354218		0	316.32	0	0.54	SID49828186	COc1ccccc1CNC(=O)COC(=O)c1nccnc1N	Potency		22387.2	nM			inconclusive	UO_0000065					False	CHEMBL1613818	PUBCHEM_BIOASSAY: qHTS Assay for Inhibitors and Activators of N370S glucocerebrosidase as a Potential Chaperone Treatment of Gaucher Disease. (Class of assay: confirmatory) [Related pubchem assays (depositor defined):AID1473, AID2293, AID2577, AID2578, AID2587, AID2588, AID2589, AID2590, AID2592, AID2593, AID2595, AID2596, AID2597, AID2613, AID2671, AID488845]	F	BAO_0000019	assay format	Homo sapiens	None	None	None	None	CHEMBL2179	Beta-glucocerebrosidase	Homo sapiens	SINGLE PROTEIN	CHEMBL1201862	7	PubChem BioAssays			None
CHEMBL1364843		0	436.53	0	3.55	SID49725552	O=C(c1ccccc1N(Cc1ccccc1)S(=O)(=O)c1ccccc1)N1CCOCC1	Potency		15848.9	nM			inconclusive	UO_0000065					False	CHEMBL1613818	PUBCHEM_BIOASSAY: qHTS Assay for Inhibitors and Activators of N370S glucocerebrosidase as a Potential Chaperone Treatment of Gaucher Disease. (Class of assay: confirmatory) [Related pubchem assays (depositor defined):AID1473, AID2293, AID2577, AID2578, AID2587, AID2588, AID2589, AID2590, AID2592, AID2593, AID2595, AID2596, AID2597, AID2613, AID2671, AID488845]	F	BAO_0000019	assay format	Homo sapiens	None	None	None	None	CHEMBL2179	Beta-glucocerebrosidase	Homo sapiens	SINGLE PROTEIN	CHEMBL1201862	7	PubChem BioAssays			None
CHEMBL1321499		0	318.81	0	3.33	SID26660470	Cc1cc(Nc2ccc(C)c(Cl)c2)nc(N2CCOCC2)n1	Potency		17782.8	nM			inconclusive	UO_0000065					False	CHEMBL1613818	PUBCHEM_BIOASSAY: qHTS Assay for Inhibitors and Activators of N370S glucocerebrosidase as a Potential Chaperone Treatment of Gaucher Disease. (Class of assay: confirmatory) [Related pubchem assays (depositor defined):AID1473, AID2293, AID2577, AID2578, AID2587, AID2588, AID2589, AID2590, AID2592, AID2593, AID2595, AID2596, AID2597, AID2613, AID2671, AID488845]	F	BAO_0000019	assay format	Homo sapiens	None	None	None	None	CHEMBL2179	Beta-glucocerebrosidase	Homo sapiens	SINGLE PROTEIN	CHEMBL1201862	7	PubChem BioAssays			None
CHEMBL1306717		0	414.53	1	5.57	SID17408317	COc1ccc(NC(=O)CSc2nc3ccccc3cc2Cc2ccccc2)cc1	Potency		15848.9	nM			inconclusive	UO_0000065					False	CHEMBL1613818	PUBCHEM_BIOASSAY: qHTS Assay for Inhibitors and Activators of N370S glucocerebrosidase as a Potential Chaperone Treatment of Gaucher Disease. (Class of assay: confirmatory) [Related pubchem assays (depositor defined):AID1473, AID2293, AID2577, AID2578, AID2587, AID2588, AID2589, AID2590, AID2592, AID2593, AID2595, AID2596, AID2597, AID2613, AID2671, AID488845]	F	BAO_0000019	assay format	Homo sapiens	None	None	None	None	CHEMBL2179	Beta-glucocerebrosidase	Homo sapiens	SINGLE PROTEIN	CHEMBL1201862	7	PubChem BioAssays			None
CHEMBL1381195		0	328.80	0	4.44	SID49670289	Cl.Nc1ccc(Oc2cc(N)cc(Oc3ccccc3)c2)cc1	Potency		10000.0	nM			inconclusive	UO_0000065					False	CHEMBL1613818	PUBCHEM_BIOASSAY: qHTS Assay for Inhibitors and Activators of N370S glucocerebrosidase as a Potential Chaperone Treatment of Gaucher Disease. (Class of assay: confirmatory) [Related pubchem assays (depositor defined):AID1473, AID2293, AID2577, AID2578, AID2587, AID2588, AID2589, AID2590, AID2592, AID2593, AID2595, AID2596, AID2597, AID2613, AID2671, AID488845]	F	BAO_0000019	assay format	Homo sapiens	None	None	None	None	CHEMBL2179	Beta-glucocerebrosidase	Homo sapiens	SINGLE PROTEIN	CHEMBL1201862	7	PubChem BioAssays			None
CHEMBL1471287		0	511.54	2	5.86	SID22407738	CCCCn1c(SCC(=O)Nc2cc(C(F)(F)F)cc(C(F)(F)F)c2)nnc1C(CC)N(C)C	Potency		31622.8	nM			inconclusive	UO_0000065					False	CHEMBL1613818	PUBCHEM_BIOASSAY: qHTS Assay for Inhibitors and Activators of N370S glucocerebrosidase as a Potential Chaperone Treatment of Gaucher Disease. (Class of assay: confirmatory) [Related pubchem assays (depositor defined):AID1473, AID2293, AID2577, AID2578, AID2587, AID2588, AID2589, AID2590, AID2592, AID2593, AID2595, AID2596, AID2597, AID2613, AID2671, AID488845]	F	BAO_0000019	assay format	Homo sapiens	None	None	None	None	CHEMBL2179	Beta-glucocerebrosidase	Homo sapiens	SINGLE PROTEIN	CHEMBL1201862	7	PubChem BioAssays			None
CHEMBL1456833		0	266.30	0	3.43	SID49665980	COc1ccccc1NC(=O)c1c[nH]c2ccccc12	Potency		15848.9	nM			inconclusive	UO_0000065					False	CHEMBL1613818	PUBCHEM_BIOASSAY: qHTS Assay for Inhibitors and Activators of N370S glucocerebrosidase as a Potential Chaperone Treatment of Gaucher Disease. (Class of assay: confirmatory) [Related pubchem assays (depositor defined):AID1473, AID2293, AID2577, AID2578, AID2587, AID2588, AID2589, AID2590, AID2592, AID2593, AID2595, AID2596, AID2597, AID2613, AID2671, AID488845]	F	BAO_0000019	assay format	Homo sapiens	None	None	None	None	CHEMBL2179	Beta-glucocerebrosidase	Homo sapiens	SINGLE PROTEIN	CHEMBL1201862	7	PubChem BioAssays			None
CHEMBL1492734		0	389.40	0	2.17	SID49665055	Cc1cc(=O)oc2c3c(cc(OCC(=O)NCCC(=O)O)c12)OC(C)(C)CC3	Potency		39810.7	nM			inconclusive	UO_0000065					False	CHEMBL1613818	PUBCHEM_BIOASSAY: qHTS Assay for Inhibitors and Activators of N370S glucocerebrosidase as a Potential Chaperone Treatment of Gaucher Disease. (Class of assay: confirmatory) [Related pubchem assays (depositor defined):AID1473, AID2293, AID2577, AID2578, AID2587, AID2588, AID2589, AID2590, AID2592, AID2593, AID2595, AID2596, AID2597, AID2613, AID2671, AID488845]	F	BAO_0000019	assay format	Homo sapiens	None	None	None	None	CHEMBL2179	Beta-glucocerebrosidase	Homo sapiens	SINGLE PROTEIN	CHEMBL1201862	7	PubChem BioAssays			None
CHEMBL1558725		0	468.99	0	4.60	SID17513104	Cc1ccc(-c2c[n+](CC(=O)Nc3nc(-c4ccc(F)cc4)cs3)c3n2CCC3)cc1.[Cl-]	Potency		25118.9	nM			inconclusive	UO_0000065					False	CHEMBL1613818	PUBCHEM_BIOASSAY: qHTS Assay for Inhibitors and Activators of N370S glucocerebrosidase as a Potential Chaperone Treatment of Gaucher Disease. (Class of assay: confirmatory) [Related pubchem assays (depositor defined):AID1473, AID2293, AID2577, AID2578, AID2587, AID2588, AID2589, AID2590, AID2592, AID2593, AID2595, AID2596, AID2597, AID2613, AID2671, AID488845]	F	BAO_0000019	assay format	Homo sapiens	None	None	None	None	CHEMBL2179	Beta-glucocerebrosidase	Homo sapiens	SINGLE PROTEIN	CHEMBL1201862	7	PubChem BioAssays			None
CHEMBL1374393		0	549.63	1	4.43	SID49646972	O=C1[C@@H]2Cc3c([nH]c4ccccc34)C(c3cccc([N+](=O)[O-])c3)N2C(=O)CN1C1CCN(Cc2ccccc2)CC1	Potency		1000.0	nM			inconclusive	UO_0000065					False	CHEMBL1613818	PUBCHEM_BIOASSAY: qHTS Assay for Inhibitors and Activators of N370S glucocerebrosidase as a Potential Chaperone Treatment of Gaucher Disease. (Class of assay: confirmatory) [Related pubchem assays (depositor defined):AID1473, AID2293, AID2577, AID2578, AID2587, AID2588, AID2589, AID2590, AID2592, AID2593, AID2595, AID2596, AID2597, AID2613, AID2671, AID488845]	F	BAO_0000019	assay format	Homo sapiens	None	None	None	None	CHEMBL2179	Beta-glucocerebrosidase	Homo sapiens	SINGLE PROTEIN	CHEMBL1201862	7	PubChem BioAssays			None
CHEMBL1568014		0	474.51	0	4.53	SID22407400	COc1cc2c(cc1NC(=O)COC(=O)[C@@H](NC(=O)c1ccccc1)C(C)C)oc1ccccc12	Potency		2818.4	nM			inconclusive	UO_0000065					False	CHEMBL1613818	PUBCHEM_BIOASSAY: qHTS Assay for Inhibitors and Activators of N370S glucocerebrosidase as a Potential Chaperone Treatment of Gaucher Disease. (Class of assay: confirmatory) [Related pubchem assays (depositor defined):AID1473, AID2293, AID2577, AID2578, AID2587, AID2588, AID2589, AID2590, AID2592, AID2593, AID2595, AID2596, AID2597, AID2613, AID2671, AID488845]	F	BAO_0000019	assay format	Homo sapiens	None	None	None	None	CHEMBL2179	Beta-glucocerebrosidase	Homo sapiens	SINGLE PROTEIN	CHEMBL1201862	7	PubChem BioAssays			None
CHEMBL1423795		0	439.52	0	4.24	SID14738875	Cc1cc(-c2nc3cccnc3s2)ccc1NS(=O)(=O)c1ccc2c(c1)OCCO2	Potency		25118.9	nM			inconclusive	UO_0000065					False	CHEMBL1613818	PUBCHEM_BIOASSAY: qHTS Assay for Inhibitors and Activators of N370S glucocerebrosidase as a Potential Chaperone Treatment of Gaucher Disease. (Class of assay: confirmatory) [Related pubchem assays (depositor defined):AID1473, AID2293, AID2577, AID2578, AID2587, AID2588, AID2589, AID2590, AID2592, AID2593, AID2595, AID2596, AID2597, AID2613, AID2671, AID488845]	F	BAO_0000019	assay format	Homo sapiens	None	None	None	None	CHEMBL2179	Beta-glucocerebrosidase	Homo sapiens	SINGLE PROTEIN	CHEMBL1201862	7	PubChem BioAssays			None
CHEMBL1439230		0	373.47	0	4.34	SID14731440	CCOC(=O)c1c(NC(=O)c2ccc(C)cc2)sc2c1CC(C)(C)OC2	Potency		19952.6	nM			inconclusive	UO_0000065					False	CHEMBL1613818	PUBCHEM_BIOASSAY: qHTS Assay for Inhibitors and Activators of N370S glucocerebrosidase as a Potential Chaperone Treatment of Gaucher Disease. (Class of assay: confirmatory) [Related pubchem assays (depositor defined):AID1473, AID2293, AID2577, AID2578, AID2587, AID2588, AID2589, AID2590, AID2592, AID2593, AID2595, AID2596, AID2597, AID2613, AID2671, AID488845]	F	BAO_0000019	assay format	Homo sapiens	None	None	None	None	CHEMBL2179	Beta-glucocerebrosidase	Homo sapiens	SINGLE PROTEIN	CHEMBL1201862	7	PubChem BioAssays			None
CHEMBL1350597		0	516.44	1	4.17	SID14741199	CCOC(=O)c1c(CN2CCOCC2)n(-c2ccccc2)c2cc(Br)c(O)c(CN(C)C)c12	Potency		39810.7	nM			inconclusive	UO_0000065					False	CHEMBL1613818	PUBCHEM_BIOASSAY: qHTS Assay for Inhibitors and Activators of N370S glucocerebrosidase as a Potential Chaperone Treatment of Gaucher Disease. (Class of assay: confirmatory) [Related pubchem assays (depositor defined):AID1473, AID2293, AID2577, AID2578, AID2587, AID2588, AID2589, AID2590, AID2592, AID2593, AID2595, AID2596, AID2597, AID2613, AID2671, AID488845]	F	BAO_0000019	assay format	Homo sapiens	None	None	None	None	CHEMBL2179	Beta-glucocerebrosidase	Homo sapiens	SINGLE PROTEIN	CHEMBL1201862	7	PubChem BioAssays			None
CHEMBL1339591		0	278.31	0	4.34	SID22405130	COc1ccc2ccccc2c1C(=O)/C=C\c1ccoc1	Potency		22387.2	nM			inconclusive	UO_0000065					False	CHEMBL1613818	PUBCHEM_BIOASSAY: qHTS Assay for Inhibitors and Activators of N370S glucocerebrosidase as a Potential Chaperone Treatment of Gaucher Disease. (Class of assay: confirmatory) [Related pubchem assays (depositor defined):AID1473, AID2293, AID2577, AID2578, AID2587, AID2588, AID2589, AID2590, AID2592, AID2593, AID2595, AID2596, AID2597, AID2613, AID2671, AID488845]	F	BAO_0000019	assay format	Homo sapiens	None	None	None	None	CHEMBL2179	Beta-glucocerebrosidase	Homo sapiens	SINGLE PROTEIN	CHEMBL1201862	7	PubChem BioAssays			None
CHEMBL2003365		0	374.76	0	3.81	SID24817512	C/C(=N/OC(=O)c1c(-c2c(F)cccc2Cl)noc1C)c1cnccn1	Potency		25118.9	nM			inconclusive	UO_0000065					False	CHEMBL1613818	PUBCHEM_BIOASSAY: qHTS Assay for Inhibitors and Activators of N370S glucocerebrosidase as a Potential Chaperone Treatment of Gaucher Disease. (Class of assay: confirmatory) [Related pubchem assays (depositor defined):AID1473, AID2293, AID2577, AID2578, AID2587, AID2588, AID2589, AID2590, AID2592, AID2593, AID2595, AID2596, AID2597, AID2613, AID2671, AID488845]	F	BAO_0000019	assay format	Homo sapiens	None	None	None	None	CHEMBL2179	Beta-glucocerebrosidase	Homo sapiens	SINGLE PROTEIN	CHEMBL1201862	7	PubChem BioAssays			None
CHEMBL1302948		0	436.53	0	0.55	SID49715140	CC1CCC(NC(=O)CN(C)S(=O)(=O)c2ccc3c(c2)c(=O)n(C)c(=O)n3C)CC1	Potency		39810.7	nM			inconclusive	UO_0000065					False	CHEMBL1613818	PUBCHEM_BIOASSAY: qHTS Assay for Inhibitors and Activators of N370S glucocerebrosidase as a Potential Chaperone Treatment of Gaucher Disease. (Class of assay: confirmatory) [Related pubchem assays (depositor defined):AID1473, AID2293, AID2577, AID2578, AID2587, AID2588, AID2589, AID2590, AID2592, AID2593, AID2595, AID2596, AID2597, AID2613, AID2671, AID488845]	F	BAO_0000019	assay format	Homo sapiens	None	None	None	None	CHEMBL2179	Beta-glucocerebrosidase	Homo sapiens	SINGLE PROTEIN	CHEMBL1201862	7	PubChem BioAssays			None
CHEMBL3199075		0	236.27	0	3.15	SID26664822	COc1ccc(/C(C#N)=C/c2ccccn2)cc1	Potency		15848.9	nM			inconclusive	UO_0000065					False	CHEMBL1613818	PUBCHEM_BIOASSAY: qHTS Assay for Inhibitors and Activators of N370S glucocerebrosidase as a Potential Chaperone Treatment of Gaucher Disease. (Class of assay: confirmatory) [Related pubchem assays (depositor defined):AID1473, AID2293, AID2577, AID2578, AID2587, AID2588, AID2589, AID2590, AID2592, AID2593, AID2595, AID2596, AID2597, AID2613, AID2671, AID488845]	F	BAO_0000019	assay format	Homo sapiens	None	None	None	None	CHEMBL2179	Beta-glucocerebrosidase	Homo sapiens	SINGLE PROTEIN	CHEMBL1201862	7	PubChem BioAssays			None
CHEMBL1504486		0	330.39	0	4.46	SID14729127	COc1ccc(-c2nc3cnccn3c2Nc2ccc(C)cc2)cc1	Potency		39810.7	nM			inconclusive	UO_0000065					False	CHEMBL1613818	PUBCHEM_BIOASSAY: qHTS Assay for Inhibitors and Activators of N370S glucocerebrosidase as a Potential Chaperone Treatment of Gaucher Disease. (Class of assay: confirmatory) [Related pubchem assays (depositor defined):AID1473, AID2293, AID2577, AID2578, AID2587, AID2588, AID2589, AID2590, AID2592, AID2593, AID2595, AID2596, AID2597, AID2613, AID2671, AID488845]	F	BAO_0000019	assay format	Homo sapiens	None	None	None	None	CHEMBL2179	Beta-glucocerebrosidase	Homo sapiens	SINGLE PROTEIN	CHEMBL1201862	7	PubChem BioAssays			None
CHEMBL1343547		0	287.36	0	2.97	SID49648098	CCc1c(C)c2ccc(O)c(CN3CCCC3)c2oc1=O	Potency		28183.8	nM			inconclusive	UO_0000065					False	CHEMBL1613818	PUBCHEM_BIOASSAY: qHTS Assay for Inhibitors and Activators of N370S glucocerebrosidase as a Potential Chaperone Treatment of Gaucher Disease. (Class of assay: confirmatory) [Related pubchem assays (depositor defined):AID1473, AID2293, AID2577, AID2578, AID2587, AID2588, AID2589, AID2590, AID2592, AID2593, AID2595, AID2596, AID2597, AID2613, AID2671, AID488845]	F	BAO_0000019	assay format	Homo sapiens	None	None	None	None	CHEMBL2179	Beta-glucocerebrosidase	Homo sapiens	SINGLE PROTEIN	CHEMBL1201862	7	PubChem BioAssays			None
CHEMBL1568055		0	504.64	1	4.52	SID17517295	O=C(CSc1ncnc2scc(-c3ccccc3)c12)N1CCN(Cc2ccc3c(c2)OCO3)CC1	Potency		11220.2	nM			inconclusive	UO_0000065					False	CHEMBL1613818	PUBCHEM_BIOASSAY: qHTS Assay for Inhibitors and Activators of N370S glucocerebrosidase as a Potential Chaperone Treatment of Gaucher Disease. (Class of assay: confirmatory) [Related pubchem assays (depositor defined):AID1473, AID2293, AID2577, AID2578, AID2587, AID2588, AID2589, AID2590, AID2592, AID2593, AID2595, AID2596, AID2597, AID2613, AID2671, AID488845]	F	BAO_0000019	assay format	Homo sapiens	None	None	None	None	CHEMBL2179	Beta-glucocerebrosidase	Homo sapiens	SINGLE PROTEIN	CHEMBL1201862	7	PubChem BioAssays			None
CHEMBL1589501		0	462.56	0	4.53	SID17514909	CCOc1ccc(-c2nnc3ccc(SCC(=O)Nc4nc5ccccc5s4)nn23)cc1	Potency		1995.3	nM			inconclusive	UO_0000065					False	CHEMBL1613818	PUBCHEM_BIOASSAY: qHTS Assay for Inhibitors and Activators of N370S glucocerebrosidase as a Potential Chaperone Treatment of Gaucher Disease. (Class of assay: confirmatory) [Related pubchem assays (depositor defined):AID1473, AID2293, AID2577, AID2578, AID2587, AID2588, AID2589, AID2590, AID2592, AID2593, AID2595, AID2596, AID2597, AID2613, AID2671, AID488845]	F	BAO_0000019	assay format	Homo sapiens	None	None	None	None	CHEMBL2179	Beta-glucocerebrosidase	Homo sapiens	SINGLE PROTEIN	CHEMBL1201862	7	PubChem BioAssays			None
CHEMBL3212495		0	447.90	0	3.29	SID26662143	COc1ccc(N(CC(=O)N/N=C/c2ccco2)S(=O)(=O)c2ccccc2)cc1Cl	Potency		15848.9	nM			inconclusive	UO_0000065					False	CHEMBL1613818	PUBCHEM_BIOASSAY: qHTS Assay for Inhibitors and Activators of N370S glucocerebrosidase as a Potential Chaperone Treatment of Gaucher Disease. (Class of assay: confirmatory) [Related pubchem assays (depositor defined):AID1473, AID2293, AID2577, AID2578, AID2587, AID2588, AID2589, AID2590, AID2592, AID2593, AID2595, AID2596, AID2597, AID2613, AID2671, AID488845]	F	BAO_0000019	assay format	Homo sapiens	None	None	None	None	CHEMBL2179	Beta-glucocerebrosidase	Homo sapiens	SINGLE PROTEIN	CHEMBL1201862	7	PubChem BioAssays			None
CHEMBL1381423		0	442.90	0	2.94	SID49822636	O=C(COc1cc2oc(=O)cc(-c3ccccc3)c2cc1Cl)NCCN1CCOCC1	Potency		25118.9	nM			inconclusive	UO_0000065					False	CHEMBL1613818	PUBCHEM_BIOASSAY: qHTS Assay for Inhibitors and Activators of N370S glucocerebrosidase as a Potential Chaperone Treatment of Gaucher Disease. (Class of assay: confirmatory) [Related pubchem assays (depositor defined):AID1473, AID2293, AID2577, AID2578, AID2587, AID2588, AID2589, AID2590, AID2592, AID2593, AID2595, AID2596, AID2597, AID2613, AID2671, AID488845]	F	BAO_0000019	assay format	Homo sapiens	None	None	None	None	CHEMBL2179	Beta-glucocerebrosidase	Homo sapiens	SINGLE PROTEIN	CHEMBL1201862	7	PubChem BioAssays			None
CHEMBL1533821		0	379.83	0	2.48	SID49732288	Cc1cc2nc(O)c(O)nc2cc1S(=O)(=O)NCc1ccc(Cl)cc1	Potency		15848.9	nM			inconclusive	UO_0000065					False	CHEMBL1613818	PUBCHEM_BIOASSAY: qHTS Assay for Inhibitors and Activators of N370S glucocerebrosidase as a Potential Chaperone Treatment of Gaucher Disease. (Class of assay: confirmatory) [Related pubchem assays (depositor defined):AID1473, AID2293, AID2577, AID2578, AID2587, AID2588, AID2589, AID2590, AID2592, AID2593, AID2595, AID2596, AID2597, AID2613, AID2671, AID488845]	F	BAO_0000019	assay format	Homo sapiens	None	None	None	None	CHEMBL2179	Beta-glucocerebrosidase	Homo sapiens	SINGLE PROTEIN	CHEMBL1201862	7	PubChem BioAssays			None
CHEMBL1466817		0	419.39	0	3.48	SID24783959	O=C(O)c1ccc(CNC(=O)c2ccccc2NC(=O)c2ccc([N+](=O)[O-])cc2)cc1	Potency		2238.7	nM			inconclusive	UO_0000065					False	CHEMBL1613818	PUBCHEM_BIOASSAY: qHTS Assay for Inhibitors and Activators of N370S glucocerebrosidase as a Potential Chaperone Treatment of Gaucher Disease. (Class of assay: confirmatory) [Related pubchem assays (depositor defined):AID1473, AID2293, AID2577, AID2578, AID2587, AID2588, AID2589, AID2590, AID2592, AID2593, AID2595, AID2596, AID2597, AID2613, AID2671, AID488845]	F	BAO_0000019	assay format	Homo sapiens	None	None	None	None	CHEMBL2179	Beta-glucocerebrosidase	Homo sapiens	SINGLE PROTEIN	CHEMBL1201862	7	PubChem BioAssays			None
CHEMBL1437647		0	412.88	0	3.37	SID57261374	Cc1c(Cl)cccc1NC(=O)CNC(=O)CCCc1nc(O)c2ccccc2n1	Potency		3162.3	nM			inconclusive	UO_0000065					False	CHEMBL1613818	PUBCHEM_BIOASSAY: qHTS Assay for Inhibitors and Activators of N370S glucocerebrosidase as a Potential Chaperone Treatment of Gaucher Disease. (Class of assay: confirmatory) [Related pubchem assays (depositor defined):AID1473, AID2293, AID2577, AID2578, AID2587, AID2588, AID2589, AID2590, AID2592, AID2593, AID2595, AID2596, AID2597, AID2613, AID2671, AID488845]	F	BAO_0000019	assay format	Homo sapiens	None	None	None	None	CHEMBL2179	Beta-glucocerebrosidase	Homo sapiens	SINGLE PROTEIN	CHEMBL1201862	7	PubChem BioAssays			None
CHEMBL1374970		0	395.71	1	5.46	SID17508153	Br.Nc1nc(-c2ccccc2)c(N=Nc2ccccc2Cl)s1	Potency		10000.0	nM			Active	UO_0000065					False	CHEMBL1613818	PUBCHEM_BIOASSAY: qHTS Assay for Inhibitors and Activators of N370S glucocerebrosidase as a Potential Chaperone Treatment of Gaucher Disease. (Class of assay: confirmatory) [Related pubchem assays (depositor defined):AID1473, AID2293, AID2577, AID2578, AID2587, AID2588, AID2589, AID2590, AID2592, AID2593, AID2595, AID2596, AID2597, AID2613, AID2671, AID488845]	F	BAO_0000019	assay format	Homo sapiens	None	None	None	None	CHEMBL2179	Beta-glucocerebrosidase	Homo sapiens	SINGLE PROTEIN	CHEMBL1201862	7	PubChem BioAssays			None
CHEMBL1430319		0	320.39	0	4.71	SID863690	C=C(C)COc1ccc(-c2[nH]nc(C)c2-c2ccccc2)c(O)c1	Potency		12589.3	nM			inconclusive	UO_0000065					False	CHEMBL1613818	PUBCHEM_BIOASSAY: qHTS Assay for Inhibitors and Activators of N370S glucocerebrosidase as a Potential Chaperone Treatment of Gaucher Disease. (Class of assay: confirmatory) [Related pubchem assays (depositor defined):AID1473, AID2293, AID2577, AID2578, AID2587, AID2588, AID2589, AID2590, AID2592, AID2593, AID2595, AID2596, AID2597, AID2613, AID2671, AID488845]	F	BAO_0000019	assay format	Homo sapiens	None	None	None	None	CHEMBL2179	Beta-glucocerebrosidase	Homo sapiens	SINGLE PROTEIN	CHEMBL1201862	7	PubChem BioAssays			None
CHEMBL1328984		0	310.36	0	2.09	SID49679668	Cc1cc(NCCOCCO)n2c(nc3ccccc32)c1C#N	Potency		25118.9	nM			inconclusive	UO_0000065					False	CHEMBL1613818	PUBCHEM_BIOASSAY: qHTS Assay for Inhibitors and Activators of N370S glucocerebrosidase as a Potential Chaperone Treatment of Gaucher Disease. (Class of assay: confirmatory) [Related pubchem assays (depositor defined):AID1473, AID2293, AID2577, AID2578, AID2587, AID2588, AID2589, AID2590, AID2592, AID2593, AID2595, AID2596, AID2597, AID2613, AID2671, AID488845]	F	BAO_0000019	assay format	Homo sapiens	None	None	None	None	CHEMBL2179	Beta-glucocerebrosidase	Homo sapiens	SINGLE PROTEIN	CHEMBL1201862	7	PubChem BioAssays			None
CHEMBL1378953		0	458.54	0	4.65	SID22416755	O=C(O)c1cccc(S(=O)(=O)Nc2ccc(O)cc2Sc2nc3ccccc3s2)c1	Potency		39810.7	nM			inconclusive	UO_0000065					False	CHEMBL1613818	PUBCHEM_BIOASSAY: qHTS Assay for Inhibitors and Activators of N370S glucocerebrosidase as a Potential Chaperone Treatment of Gaucher Disease. (Class of assay: confirmatory) [Related pubchem assays (depositor defined):AID1473, AID2293, AID2577, AID2578, AID2587, AID2588, AID2589, AID2590, AID2592, AID2593, AID2595, AID2596, AID2597, AID2613, AID2671, AID488845]	F	BAO_0000019	assay format	Homo sapiens	None	None	None	None	CHEMBL2179	Beta-glucocerebrosidase	Homo sapiens	SINGLE PROTEIN	CHEMBL1201862	7	PubChem BioAssays			None
CHEMBL1311440		0	429.56	0	4.41	SID14743314	O=C(CCN1CCN(Cc2ccccc2)CC1)Nc1ccc(OCc2ccccc2)cc1	Potency		35481.3	nM			inconclusive	UO_0000065					False	CHEMBL1613818	PUBCHEM_BIOASSAY: qHTS Assay for Inhibitors and Activators of N370S glucocerebrosidase as a Potential Chaperone Treatment of Gaucher Disease. (Class of assay: confirmatory) [Related pubchem assays (depositor defined):AID1473, AID2293, AID2577, AID2578, AID2587, AID2588, AID2589, AID2590, AID2592, AID2593, AID2595, AID2596, AID2597, AID2613, AID2671, AID488845]	F	BAO_0000019	assay format	Homo sapiens	None	None	None	None	CHEMBL2179	Beta-glucocerebrosidase	Homo sapiens	SINGLE PROTEIN	CHEMBL1201862	7	PubChem BioAssays			None
CHEMBL1566042		0	476.49	1	5.08	SID26660203	CC(=O)O.CC1(C)CC2=NC3=C(C(=O)c4ccccc43)C(c3cc([N+](=O)[O-])ccc3O)C2=C(O)C1	Potency		14125.4	nM			Active	UO_0000065					False	CHEMBL1613818	PUBCHEM_BIOASSAY: qHTS Assay for Inhibitors and Activators of N370S glucocerebrosidase as a Potential Chaperone Treatment of Gaucher Disease. (Class of assay: confirmatory) [Related pubchem assays (depositor defined):AID1473, AID2293, AID2577, AID2578, AID2587, AID2588, AID2589, AID2590, AID2592, AID2593, AID2595, AID2596, AID2597, AID2613, AID2671, AID488845]	F	BAO_0000019	assay format	Homo sapiens	None	None	None	None	CHEMBL2179	Beta-glucocerebrosidase	Homo sapiens	SINGLE PROTEIN	CHEMBL1201862	7	PubChem BioAssays			None
CHEMBL1450301		0	350.44	0	4.87	SID47204962	Cc1ccc(C(=O)Nc2cccc(NC(=O)c3cccs3)c2)c(C)c1	Potency		19952.6	nM			inconclusive	UO_0000065					False	CHEMBL1613818	PUBCHEM_BIOASSAY: qHTS Assay for Inhibitors and Activators of N370S glucocerebrosidase as a Potential Chaperone Treatment of Gaucher Disease. (Class of assay: confirmatory) [Related pubchem assays (depositor defined):AID1473, AID2293, AID2577, AID2578, AID2587, AID2588, AID2589, AID2590, AID2592, AID2593, AID2595, AID2596, AID2597, AID2613, AID2671, AID488845]	F	BAO_0000019	assay format	Homo sapiens	None	None	None	None	CHEMBL2179	Beta-glucocerebrosidase	Homo sapiens	SINGLE PROTEIN	CHEMBL1201862	7	PubChem BioAssays			None
CHEMBL1477602		0	412.54	0	4.21	SID22410893	CC(C)C(C)(C#N)NC(=O)CSc1nc(O)c2c(-c3ccccc3)csc2n1	Potency		39810.7	nM			inconclusive	UO_0000065					False	CHEMBL1613818	PUBCHEM_BIOASSAY: qHTS Assay for Inhibitors and Activators of N370S glucocerebrosidase as a Potential Chaperone Treatment of Gaucher Disease. (Class of assay: confirmatory) [Related pubchem assays (depositor defined):AID1473, AID2293, AID2577, AID2578, AID2587, AID2588, AID2589, AID2590, AID2592, AID2593, AID2595, AID2596, AID2597, AID2613, AID2671, AID488845]	F	BAO_0000019	assay format	Homo sapiens	None	None	None	None	CHEMBL2179	Beta-glucocerebrosidase	Homo sapiens	SINGLE PROTEIN	CHEMBL1201862	7	PubChem BioAssays			None
CHEMBL1388768		0	338.21	0	4.91	SID47200495	CC1(c2ccc(NC(=O)c3ccccc3F)cc2)CC1(Cl)Cl	Potency		39810.7	nM			inconclusive	UO_0000065					False	CHEMBL1613818	PUBCHEM_BIOASSAY: qHTS Assay for Inhibitors and Activators of N370S glucocerebrosidase as a Potential Chaperone Treatment of Gaucher Disease. (Class of assay: confirmatory) [Related pubchem assays (depositor defined):AID1473, AID2293, AID2577, AID2578, AID2587, AID2588, AID2589, AID2590, AID2592, AID2593, AID2595, AID2596, AID2597, AID2613, AID2671, AID488845]	F	BAO_0000019	assay format	Homo sapiens	None	None	None	None	CHEMBL2179	Beta-glucocerebrosidase	Homo sapiens	SINGLE PROTEIN	CHEMBL1201862	7	PubChem BioAssays			None
CHEMBL1342985		0	316.79	1	5.09	SID17402833	Fc1ccc(Sc2cc(Cl)c(-c3ccccc3)nn2)cc1	Potency		15848.9	nM			inconclusive	UO_0000065					False	CHEMBL1613818	PUBCHEM_BIOASSAY: qHTS Assay for Inhibitors and Activators of N370S glucocerebrosidase as a Potential Chaperone Treatment of Gaucher Disease. (Class of assay: confirmatory) [Related pubchem assays (depositor defined):AID1473, AID2293, AID2577, AID2578, AID2587, AID2588, AID2589, AID2590, AID2592, AID2593, AID2595, AID2596, AID2597, AID2613, AID2671, AID488845]	F	BAO_0000019	assay format	Homo sapiens	None	None	None	None	CHEMBL2179	Beta-glucocerebrosidase	Homo sapiens	SINGLE PROTEIN	CHEMBL1201862	7	PubChem BioAssays			None
CHEMBL1431361		0	320.78	0	4.30	SID49648214	Nc1c(-c2cccc(Cl)c2)cnc2c(-c3ccccc3)cnn12	Potency		39810.7	nM			inconclusive	UO_0000065					False	CHEMBL1613818	PUBCHEM_BIOASSAY: qHTS Assay for Inhibitors and Activators of N370S glucocerebrosidase as a Potential Chaperone Treatment of Gaucher Disease. (Class of assay: confirmatory) [Related pubchem assays (depositor defined):AID1473, AID2293, AID2577, AID2578, AID2587, AID2588, AID2589, AID2590, AID2592, AID2593, AID2595, AID2596, AID2597, AID2613, AID2671, AID488845]	F	BAO_0000019	assay format	Homo sapiens	None	None	None	None	CHEMBL2179	Beta-glucocerebrosidase	Homo sapiens	SINGLE PROTEIN	CHEMBL1201862	7	PubChem BioAssays			None
CHEMBL1468722		0	348.45	0	4.15	SID49643996	CC(=O)N(CCc1ccccc1)Cc1cc2ccc(C)c(C)c2nc1O	Potency		17782.8	nM			inconclusive	UO_0000065					False	CHEMBL1613818	PUBCHEM_BIOASSAY: qHTS Assay for Inhibitors and Activators of N370S glucocerebrosidase as a Potential Chaperone Treatment of Gaucher Disease. (Class of assay: confirmatory) [Related pubchem assays (depositor defined):AID1473, AID2293, AID2577, AID2578, AID2587, AID2588, AID2589, AID2590, AID2592, AID2593, AID2595, AID2596, AID2597, AID2613, AID2671, AID488845]	F	BAO_0000019	assay format	Homo sapiens	None	None	None	None	CHEMBL2179	Beta-glucocerebrosidase	Homo sapiens	SINGLE PROTEIN	CHEMBL1201862	7	PubChem BioAssays			None
CHEMBL1444849		0	389.45	0	2.34	SID14741665	CCCCN1C(=O)NC(=O)/C(=C(/CC)NCc2cc(OC)cc(OC)c2)C1=O	Potency		6309.6	nM			inconclusive	UO_0000065					False	CHEMBL1613818	PUBCHEM_BIOASSAY: qHTS Assay for Inhibitors and Activators of N370S glucocerebrosidase as a Potential Chaperone Treatment of Gaucher Disease. (Class of assay: confirmatory) [Related pubchem assays (depositor defined):AID1473, AID2293, AID2577, AID2578, AID2587, AID2588, AID2589, AID2590, AID2592, AID2593, AID2595, AID2596, AID2597, AID2613, AID2671, AID488845]	F	BAO_0000019	assay format	Homo sapiens	None	None	None	None	CHEMBL2179	Beta-glucocerebrosidase	Homo sapiens	SINGLE PROTEIN	CHEMBL1201862	7	PubChem BioAssays			None
CHEMBL1537636		0	354.41	0	2.88	SID49737111	Cc1ccc(OCc2cc(C(=O)N(C)Cc3nccn3C)no2)cc1C	Potency		89.1	nM			inconclusive	UO_0000065					False	CHEMBL1613818	PUBCHEM_BIOASSAY: qHTS Assay for Inhibitors and Activators of N370S glucocerebrosidase as a Potential Chaperone Treatment of Gaucher Disease. (Class of assay: confirmatory) [Related pubchem assays (depositor defined):AID1473, AID2293, AID2577, AID2578, AID2587, AID2588, AID2589, AID2590, AID2592, AID2593, AID2595, AID2596, AID2597, AID2613, AID2671, AID488845]	F	BAO_0000019	assay format	Homo sapiens	None	None	None	None	CHEMBL2179	Beta-glucocerebrosidase	Homo sapiens	SINGLE PROTEIN	CHEMBL1201862	7	PubChem BioAssays			None
CHEMBL1402749		0	337.76	0	1.84	SID17408881	COc1cc([N+](=O)[O-])ccc1NC(=O)C[n+]1ccccc1C.[Cl-]	Potency		6309.6	nM			inconclusive	UO_0000065					False	CHEMBL1613818	PUBCHEM_BIOASSAY: qHTS Assay for Inhibitors and Activators of N370S glucocerebrosidase as a Potential Chaperone Treatment of Gaucher Disease. (Class of assay: confirmatory) [Related pubchem assays (depositor defined):AID1473, AID2293, AID2577, AID2578, AID2587, AID2588, AID2589, AID2590, AID2592, AID2593, AID2595, AID2596, AID2597, AID2613, AID2671, AID488845]	F	BAO_0000019	assay format	Homo sapiens	None	None	None	None	CHEMBL2179	Beta-glucocerebrosidase	Homo sapiens	SINGLE PROTEIN	CHEMBL1201862	7	PubChem BioAssays			None
CHEMBL1575546		0	349.93	0	3.05	SID26660939	CCCCCCCc1c(O)nc(SCCN(C)C)nc1O.Cl	Potency		39810.7	nM			inconclusive	UO_0000065					False	CHEMBL1613818	PUBCHEM_BIOASSAY: qHTS Assay for Inhibitors and Activators of N370S glucocerebrosidase as a Potential Chaperone Treatment of Gaucher Disease. (Class of assay: confirmatory) [Related pubchem assays (depositor defined):AID1473, AID2293, AID2577, AID2578, AID2587, AID2588, AID2589, AID2590, AID2592, AID2593, AID2595, AID2596, AID2597, AID2613, AID2671, AID488845]	F	BAO_0000019	assay format	Homo sapiens	None	None	None	None	CHEMBL2179	Beta-glucocerebrosidase	Homo sapiens	SINGLE PROTEIN	CHEMBL1201862	7	PubChem BioAssays			None
CHEMBL1560684		0	378.22	0	3.63	SID49673574	O=C(COc1ccccc1Br)Nc1ccc2c(c1)OCCCO2	Potency		12589.3	nM			inconclusive	UO_0000065					False	CHEMBL1613818	PUBCHEM_BIOASSAY: qHTS Assay for Inhibitors and Activators of N370S glucocerebrosidase as a Potential Chaperone Treatment of Gaucher Disease. (Class of assay: confirmatory) [Related pubchem assays (depositor defined):AID1473, AID2293, AID2577, AID2578, AID2587, AID2588, AID2589, AID2590, AID2592, AID2593, AID2595, AID2596, AID2597, AID2613, AID2671, AID488845]	F	BAO_0000019	assay format	Homo sapiens	None	None	None	None	CHEMBL2179	Beta-glucocerebrosidase	Homo sapiens	SINGLE PROTEIN	CHEMBL1201862	7	PubChem BioAssays			None
CHEMBL11516		0	375.04	1	5.10	3	O=C1c2c(Cl)c(Cl)c(Cl)c(Cl)c2C(=O)N1Cc1ccccc1	IC50	'>'	500000.0	nM		Outside typical range		UO_0000065					False	CHEMBL647638	Inhibition of Beta-glucosidase activity.	B	BAO_0000357	single protein format	Prunus dulcis	None	None	None	None	CHEMBL2179	Beta-glucocerebrosidase	Homo sapiens	SINGLE PROTEIN	CHEMBL1132877	1	Scientific Literature	Bioorg. Med. Chem. Lett.	2000	None
CHEMBL237350		0	350.81	0	1.98	48	OCCNc1nc(Nc2cc(Cl)ccc2O)nc(N2CCCC2)n1	IC50	'='	730.0	nM	6.14			UO_0000065	17.49	0.35	4.16	5.77	False	CHEMBL898735	Inhibition of glucocerebrosidase	B	BAO_0000357	single protein format	None	None	None	None	None	CHEMBL2179	Beta-glucocerebrosidase	Homo sapiens	SINGLE PROTEIN	CHEMBL1137486	1	Scientific Literature	Bioorg. Med. Chem. Lett.	2007	None
CHEMBL237130		0	384.36	0	2.52	39	OCCNc1nc(Nc2ccccc2OC(F)(F)F)nc(N2CCCC2)n1	IC50	'='	3340.0	nM	5.48			UO_0000065	14.25	0.28	2.96	5.74	False	CHEMBL898735	Inhibition of glucocerebrosidase	B	BAO_0000357	single protein format	None	None	None	None	None	CHEMBL2179	Beta-glucocerebrosidase	Homo sapiens	SINGLE PROTEIN	CHEMBL1137486	1	Scientific Literature	Bioorg. Med. Chem. Lett.	2007	None
CHEMBL429984		0	371.45	0	1.77	11	COc1ccccc1Nc1nc(NCCNC(C)=O)nc(N2CCCC2)n1	Activity						Not Active						False	CHEMBL898735	Inhibition of glucocerebrosidase	B	BAO_0000357	single protein format	None	None	None	None	None	CHEMBL2179	Beta-glucocerebrosidase	Homo sapiens	SINGLE PROTEIN	CHEMBL1137486	1	Scientific Literature	Bioorg. Med. Chem. Lett.	2007	None
CHEMBL392037		0	366.85	0	2.53	18	CCN(CC)c1nc(NCCO)nc(Nc2cc(Cl)ccc2OC)n1	Activity						Not Active						False	CHEMBL898735	Inhibition of glucocerebrosidase	B	BAO_0000357	single protein format	None	None	None	None	None	CHEMBL2179	Beta-glucocerebrosidase	Homo sapiens	SINGLE PROTEIN	CHEMBL1137486	1	Scientific Literature	Bioorg. Med. Chem. Lett.	2007	None
CHEMBL235636		0	380.84	0	1.52	17	COc1ccc(Cl)cc1Nc1nc(NCCO)nc(N2CCOCC2)n1	IC50	'='	12130.0	nM	4.92			UO_0000065	12.91	0.26	3.40	4.70	False	CHEMBL898735	Inhibition of glucocerebrosidase	B	BAO_0000357	single protein format	None	None	None	None	None	CHEMBL2179	Beta-glucocerebrosidase	Homo sapiens	SINGLE PROTEIN	CHEMBL1137486	1	Scientific Literature	Bioorg. Med. Chem. Lett.	2007	None
CHEMBL236483		0	316.37	0	1.33	34	OCCNc1nc(Nc2ccccc2O)nc(N2CCCC2)n1	IC50	'='	2000.0	nM	5.70			UO_0000065	18.01	0.34	4.37	5.35	False	CHEMBL898735	Inhibition of glucocerebrosidase	B	BAO_0000357	single protein format	None	None	None	None	None	CHEMBL2179	Beta-glucocerebrosidase	Homo sapiens	SINGLE PROTEIN	CHEMBL1137486	1	Scientific Literature	Bioorg. Med. Chem. Lett.	2007	None
CHEMBL152232		0	189.25	0	-0.82	6	CCCCN1CC(O)C(O)C(O)C1	IC50	'='	530000.0	nM		Outside typical range		UO_0000065					False	CHEMBL820821	Compound was evaluated for inhibition of beta-glucosidase from almonds(sigma G 4511).	B	BAO_0000357	single protein format	Prunus dulcis	None	None	None	None	CHEMBL2179	Beta-glucocerebrosidase	Homo sapiens	SINGLE PROTEIN	CHEMBL1128986	1	Scientific Literature	Bioorg. Med. Chem. Lett.	1996	None
CHEMBL165565		0	303.34	0	-0.67	5a	COC1OC(CO)C(Sc2ncccc2O)C(O)C1O	Ki	'='	800000.0	nM		Outside typical range		UO_0000065					False	CHEMBL650037	Tested for competitive inhibitory activity against beta-Glucosidase	B	BAO_0000357	single protein format	Agrobacterium	None	None	None	None	CHEMBL2179	Beta-glucocerebrosidase	Homo sapiens	SINGLE PROTEIN	CHEMBL1128872	1	Scientific Literature	Bioorg. Med. Chem. Lett.	1995	None
CHEMBL1354174		0	396.52	0	4.42	SID85267370	CC(C)(C)OC(=O)N1CCN(c2nc(-c3cccs3)nc3ccccc23)CC1	Potency	'='	51682.1	nM	4.29		Inconclusive	UO_0000065					False	CHEMBL1614515	PUBCHEM_BIOASSAY: qHTS Assay for Inhibitors and Activators of N370S glucocerebrosidase as a Potential Chaperone Treatment of Gaucher Disease: Primary Screen Confirmation. (Class of assay: confirmatory) [Related pubchem assays: 2101 ]	F	BAO_0000019	assay format	Homo sapiens	None	None	None	None	CHEMBL2179	Beta-glucocerebrosidase	Homo sapiens	SINGLE PROTEIN	CHEMBL1201862	7	PubChem BioAssays			None
CHEMBL490714		0	203.24	0	-1.29	6d	CCCCN1C[C@@H](O)[C@@H](O)[C@H](O)C1=O	IC50	'>'	500000.0	nM		Outside typical range		UO_0000065					False	CHEMBL980730	Inhibition of human placental beta-glucocerebrosidase	B	BAO_0000019	assay format	Homo sapiens	None	None	None	None	CHEMBL2179	Beta-glucocerebrosidase	Homo sapiens	SINGLE PROTEIN	CHEMBL1138500	1	Scientific Literature	J. Med. Chem.	2009	None
CHEMBL1461153		0	457.56	0	3.81	SID24833921	O=S(=O)(/C=C/c1ccccc1)N1CCN(c2nc(-c3cccnc3)nc3ccccc23)CC1	Potency	'='	25902.4	nM	4.59		Inconclusive	UO_0000065					False	CHEMBL1614515	PUBCHEM_BIOASSAY: qHTS Assay for Inhibitors and Activators of N370S glucocerebrosidase as a Potential Chaperone Treatment of Gaucher Disease: Primary Screen Confirmation. (Class of assay: confirmatory) [Related pubchem assays: 2101 ]	F	BAO_0000019	assay format	Homo sapiens	None	None	None	None	CHEMBL2179	Beta-glucocerebrosidase	Homo sapiens	SINGLE PROTEIN	CHEMBL1201862	7	PubChem BioAssays			None
CHEMBL1501221		0	257.29	0	3.04	SID7967474	COc1ccc(NC(=O)Nc2cccc(C)n2)cc1	Potency	'='	8191.1	nM	5.09		Inconclusive	UO_0000065					False	CHEMBL1614515	PUBCHEM_BIOASSAY: qHTS Assay for Inhibitors and Activators of N370S glucocerebrosidase as a Potential Chaperone Treatment of Gaucher Disease: Primary Screen Confirmation. (Class of assay: confirmatory) [Related pubchem assays: 2101 ]	F	BAO_0000019	assay format	Homo sapiens	None	None	None	None	CHEMBL2179	Beta-glucocerebrosidase	Homo sapiens	SINGLE PROTEIN	CHEMBL1201862	7	PubChem BioAssays			None
CHEMBL1519545		0	497.62	0	4.44	SID56320292	CCOc1ccc(S(=O)(=O)Nc2ccc(C(=O)NCC(c3ccco3)N3CCCCC3)cc2)cc1	Potency	'='	25902.4	nM	4.59		Inconclusive	UO_0000065					False	CHEMBL1614515	PUBCHEM_BIOASSAY: qHTS Assay for Inhibitors and Activators of N370S glucocerebrosidase as a Potential Chaperone Treatment of Gaucher Disease: Primary Screen Confirmation. (Class of assay: confirmatory) [Related pubchem assays: 2101 ]	F	BAO_0000019	assay format	Homo sapiens	None	None	None	None	CHEMBL2179	Beta-glucocerebrosidase	Homo sapiens	SINGLE PROTEIN	CHEMBL1201862	7	PubChem BioAssays			None
CHEMBL1357878		0	450.59	0	4.18	SID85267234	Cc1ccc(S(=O)(=O)N2CCN(c3nc(-c4cccs4)nc4ccccc34)CC2)cc1	Potency	'='	259.0	nM	6.59		Active	UO_0000065					False	CHEMBL1614515	PUBCHEM_BIOASSAY: qHTS Assay for Inhibitors and Activators of N370S glucocerebrosidase as a Potential Chaperone Treatment of Gaucher Disease: Primary Screen Confirmation. (Class of assay: confirmatory) [Related pubchem assays: 2101 ]	F	BAO_0000019	assay format	Homo sapiens	None	None	None	None	CHEMBL2179	Beta-glucocerebrosidase	Homo sapiens	SINGLE PROTEIN	CHEMBL1201862	7	PubChem BioAssays			None
CHEMBL1540453		0	388.50	0	4.39	SID24833571	Oc1ccc(N2CCN(c3nc(-c4cccs4)nc4ccccc34)CC2)cc1	Potency	'='	56612.6	nM	4.25		Inconclusive	UO_0000065					False	CHEMBL1614515	PUBCHEM_BIOASSAY: qHTS Assay for Inhibitors and Activators of N370S glucocerebrosidase as a Potential Chaperone Treatment of Gaucher Disease: Primary Screen Confirmation. (Class of assay: confirmatory) [Related pubchem assays: 2101 ]	F	BAO_0000019	assay format	Homo sapiens	None	None	None	None	CHEMBL2179	Beta-glucocerebrosidase	Homo sapiens	SINGLE PROTEIN	CHEMBL1201862	7	PubChem BioAssays			None
CHEMBL1480891		0	227.27	0	3.03	SID49672390	Cc1cccc(NC(=O)Nc2ccccc2)n1	Potency	'='	20575.0	nM	4.69		Inconclusive	UO_0000065					False	CHEMBL1614515	PUBCHEM_BIOASSAY: qHTS Assay for Inhibitors and Activators of N370S glucocerebrosidase as a Potential Chaperone Treatment of Gaucher Disease: Primary Screen Confirmation. (Class of assay: confirmatory) [Related pubchem assays: 2101 ]	F	BAO_0000019	assay format	Homo sapiens	None	None	None	None	CHEMBL2179	Beta-glucocerebrosidase	Homo sapiens	SINGLE PROTEIN	CHEMBL1201862	7	PubChem BioAssays			None
CHEMBL1488093		0	271.32	0	3.43	SID49668922	CCOc1ccc(NC(=O)Nc2cccc(C)n2)cc1	Potency	'='	7300.3	nM	5.14		Inconclusive	UO_0000065					False	CHEMBL1614515	PUBCHEM_BIOASSAY: qHTS Assay for Inhibitors and Activators of N370S glucocerebrosidase as a Potential Chaperone Treatment of Gaucher Disease: Primary Screen Confirmation. (Class of assay: confirmatory) [Related pubchem assays: 2101 ]	F	BAO_0000019	assay format	Homo sapiens	None	None	None	None	CHEMBL2179	Beta-glucocerebrosidase	Homo sapiens	SINGLE PROTEIN	CHEMBL1201862	7	PubChem BioAssays			None
CHEMBL1363295		0	357.84	0	3.66	SID24782825	CCC(=O)OCCNc1nc(-c2ccccc2)nc2ccccc12.Cl	Potency	'='	16038.7	nM	4.79		Active	UO_0000065					False	CHEMBL1614515	PUBCHEM_BIOASSAY: qHTS Assay for Inhibitors and Activators of N370S glucocerebrosidase as a Potential Chaperone Treatment of Gaucher Disease: Primary Screen Confirmation. (Class of assay: confirmatory) [Related pubchem assays: 2101 ]	F	BAO_0000019	assay format	Homo sapiens	None	None	None	None	CHEMBL2179	Beta-glucocerebrosidase	Homo sapiens	SINGLE PROTEIN	CHEMBL1201862	7	PubChem BioAssays			None
CHEMBL1589806		0	464.62	0	4.49	SID85267383	Cc1ccc(S(=O)(=O)N2CCN(c3nc(-c4ccc(C)s4)nc4ccccc34)CC2)cc1	Potency	'='	3260.9	nM	5.49		Active	UO_0000065					False	CHEMBL1614515	PUBCHEM_BIOASSAY: qHTS Assay for Inhibitors and Activators of N370S glucocerebrosidase as a Potential Chaperone Treatment of Gaucher Disease: Primary Screen Confirmation. (Class of assay: confirmatory) [Related pubchem assays: 2101 ]	F	BAO_0000019	assay format	Homo sapiens	None	None	None	None	CHEMBL2179	Beta-glucocerebrosidase	Homo sapiens	SINGLE PROTEIN	CHEMBL1201862	7	PubChem BioAssays			None
CHEMBL1434805		0	368.46	0	2.45	SID92386619	Cc1ccc(S(=O)(=O)N2CCN(c3ncnc4ccccc34)CC2)cc1	Potency	'='	8191.1	nM	5.09		Inconclusive	UO_0000065					False	CHEMBL1614515	PUBCHEM_BIOASSAY: qHTS Assay for Inhibitors and Activators of N370S glucocerebrosidase as a Potential Chaperone Treatment of Gaucher Disease: Primary Screen Confirmation. (Class of assay: confirmatory) [Related pubchem assays: 2101 ]	F	BAO_0000019	assay format	Homo sapiens	None	None	None	None	CHEMBL2179	Beta-glucocerebrosidase	Homo sapiens	SINGLE PROTEIN	CHEMBL1201862	7	PubChem BioAssays			None
CHEMBL3211678		0	312.42	0	2.99	SID26661913	Cc1cccc(/C=N/NC(=O)NC23CC4CC(CC(C4)C2)C3)n1	Potency	'='	10000.0	nM	5.00		Inconclusive	UO_0000065					False	CHEMBL1614515	PUBCHEM_BIOASSAY: qHTS Assay for Inhibitors and Activators of N370S glucocerebrosidase as a Potential Chaperone Treatment of Gaucher Disease: Primary Screen Confirmation. (Class of assay: confirmatory) [Related pubchem assays: 2101 ]	F	BAO_0000019	assay format	Homo sapiens	None	None	None	None	CHEMBL2179	Beta-glucocerebrosidase	Homo sapiens	SINGLE PROTEIN	CHEMBL1201862	7	PubChem BioAssays			None
CHEMBL1984581		0	1306.78	None	None	SID56436772	C#CCOCCOCCOCCNc1nc(N2CCN(C(=O)CCCCCCCCCCNC(=O)[C@H](CO)n3cc(CCCSC)nn3)CC2)nc(N2CCN(C(=O)CCCCCCCCCCNC(=O)[C@H](CCCN=C(N)N)n3cc(C[C@@H](C)CC)nn3)CC2)n1	Potency	'='	6506.4	nM	5.19		Active	UO_0000065					False	CHEMBL1614515	PUBCHEM_BIOASSAY: qHTS Assay for Inhibitors and Activators of N370S glucocerebrosidase as a Potential Chaperone Treatment of Gaucher Disease: Primary Screen Confirmation. (Class of assay: confirmatory) [Related pubchem assays: 2101 ]	F	BAO_0000019	assay format	Homo sapiens	None	None	None	None	CHEMBL2179	Beta-glucocerebrosidase	Homo sapiens	SINGLE PROTEIN	CHEMBL1201862	7	PubChem BioAssays			None
CHEMBL206468	AFEGOSTAT	2	147.17	0	-2.08	SID85267413	OC[C@H]1CNC[C@@H](O)[C@@H]1O	Potency	'='	71.6	nM	7.14		Active	UO_0000065					False	CHEMBL1614515	PUBCHEM_BIOASSAY: qHTS Assay for Inhibitors and Activators of N370S glucocerebrosidase as a Potential Chaperone Treatment of Gaucher Disease: Primary Screen Confirmation. (Class of assay: confirmatory) [Related pubchem assays: 2101 ]	F	BAO_0000019	assay format	Homo sapiens	None	None	None	None	CHEMBL2179	Beta-glucocerebrosidase	Homo sapiens	SINGLE PROTEIN	CHEMBL1201862	7	PubChem BioAssays			None
CHEMBL1551018		0	426.50	0	2.24	SID85267375	COC(=O)c1nc(N2CCN(S(=O)(=O)c3ccc(C)cc3)CC2)c2ccccc2n1	Potency	'='	16343.3	nM	4.79		Active	UO_0000065					False	CHEMBL1614515	PUBCHEM_BIOASSAY: qHTS Assay for Inhibitors and Activators of N370S glucocerebrosidase as a Potential Chaperone Treatment of Gaucher Disease: Primary Screen Confirmation. (Class of assay: confirmatory) [Related pubchem assays: 2101 ]	F	BAO_0000019	assay format	Homo sapiens	None	None	None	None	CHEMBL2179	Beta-glucocerebrosidase	Homo sapiens	SINGLE PROTEIN	CHEMBL1201862	7	PubChem BioAssays			None
CHEMBL1389883		0	450.52	0	1.85	SID14733292	COc1ccc(N(CC(=O)NC2CCCCC2)S(=O)(=O)c2c(C)nc(O)nc2O)cc1	Potency	'='	11220.2	nM	4.95		Active	UO_0000065					False	CHEMBL1614515	PUBCHEM_BIOASSAY: qHTS Assay for Inhibitors and Activators of N370S glucocerebrosidase as a Potential Chaperone Treatment of Gaucher Disease: Primary Screen Confirmation. (Class of assay: confirmatory) [Related pubchem assays: 2101 ]	F	BAO_0000019	assay format	Homo sapiens	None	None	None	None	CHEMBL2179	Beta-glucocerebrosidase	Homo sapiens	SINGLE PROTEIN	CHEMBL1201862	7	PubChem BioAssays			None
CHEMBL117108		0	317.42	0	4.97	SID85267361	c1ccc(CNc2nc(-c3cccs3)nc3ccccc23)cc1	Potency	'='	5661.3	nM	5.25		Active	UO_0000065					False	CHEMBL1614515	PUBCHEM_BIOASSAY: qHTS Assay for Inhibitors and Activators of N370S glucocerebrosidase as a Potential Chaperone Treatment of Gaucher Disease: Primary Screen Confirmation. (Class of assay: confirmatory) [Related pubchem assays: 2101 ]	F	BAO_0000019	assay format	Homo sapiens	None	None	None	None	CHEMBL2179	Beta-glucocerebrosidase	Homo sapiens	SINGLE PROTEIN	CHEMBL1201862	7	PubChem BioAssays			None
CHEMBL1442656		0	None	None	None	SID56436777		Potency	'='	7300.3	nM	5.14		Active	UO_0000065					False	CHEMBL1614515	PUBCHEM_BIOASSAY: qHTS Assay for Inhibitors and Activators of N370S glucocerebrosidase as a Potential Chaperone Treatment of Gaucher Disease: Primary Screen Confirmation. (Class of assay: confirmatory) [Related pubchem assays: 2101 ]	F	BAO_0000019	assay format	Homo sapiens	None	None	None	None	CHEMBL2179	Beta-glucocerebrosidase	Homo sapiens	SINGLE PROTEIN	CHEMBL1201862	7	PubChem BioAssays			None
CHEMBL1488228		0	331.40	0	1.98	SID49669217	COCCCNC(=O)c1cc2c(=O)n3cccc(C)c3nc2s1	Potency	'='	32609.2	nM	4.49		Inconclusive	UO_0000065					False	CHEMBL1614515	PUBCHEM_BIOASSAY: qHTS Assay for Inhibitors and Activators of N370S glucocerebrosidase as a Potential Chaperone Treatment of Gaucher Disease: Primary Screen Confirmation. (Class of assay: confirmatory) [Related pubchem assays: 2101 ]	F	BAO_0000019	assay format	Homo sapiens	None	None	None	None	CHEMBL2179	Beta-glucocerebrosidase	Homo sapiens	SINGLE PROTEIN	CHEMBL1201862	7	PubChem BioAssays			None
CHEMBL1467625		0	343.41	1	5.61	SID49670868	CC(Nc1nc(-c2ccccc2F)nc2ccccc12)c1ccccc1	Potency	'='	3658.8	nM	5.44		Active	UO_0000065					False	CHEMBL1614515	PUBCHEM_BIOASSAY: qHTS Assay for Inhibitors and Activators of N370S glucocerebrosidase as a Potential Chaperone Treatment of Gaucher Disease: Primary Screen Confirmation. (Class of assay: confirmatory) [Related pubchem assays: 2101 ]	F	BAO_0000019	assay format	Homo sapiens	None	None	None	None	CHEMBL2179	Beta-glucocerebrosidase	Homo sapiens	SINGLE PROTEIN	CHEMBL1201862	7	PubChem BioAssays			None
CHEMBL1511908		0	492.67	1	5.17	SID85267384	CC(C)(C)c1cccc(S(=O)(=O)N2CCN(c3nc(-c4cccs4)nc4ccccc34)CC2)c1	Potency	'='	1634.3	nM	5.79		Active	UO_0000065					False	CHEMBL1614515	PUBCHEM_BIOASSAY: qHTS Assay for Inhibitors and Activators of N370S glucocerebrosidase as a Potential Chaperone Treatment of Gaucher Disease: Primary Screen Confirmation. (Class of assay: confirmatory) [Related pubchem assays: 2101 ]	F	BAO_0000019	assay format	Homo sapiens	None	None	None	None	CHEMBL2179	Beta-glucocerebrosidase	Homo sapiens	SINGLE PROTEIN	CHEMBL1201862	7	PubChem BioAssays			None
CHEMBL1554954		0	455.54	0	3.68	SID85267274	N#Cc1ccccc1S(=O)(=O)N1CCN(c2nc(-c3ccccc3)nc3ccccc23)CC1	Potency	'='	14566.0	nM	4.84		Inconclusive	UO_0000065					False	CHEMBL1614515	PUBCHEM_BIOASSAY: qHTS Assay for Inhibitors and Activators of N370S glucocerebrosidase as a Potential Chaperone Treatment of Gaucher Disease: Primary Screen Confirmation. (Class of assay: confirmatory) [Related pubchem assays: 2101 ]	F	BAO_0000019	assay format	Homo sapiens	None	None	None	None	CHEMBL2179	Beta-glucocerebrosidase	Homo sapiens	SINGLE PROTEIN	CHEMBL1201862	7	PubChem BioAssays			None
CHEMBL1508879		0	388.47	0	3.99	SID47199606	Cc1ccc(NC(=O)COc2ccccc2C(=O)NCCc2ccccc2)cc1	Potency	'='	8191.1	nM	5.09		Inconclusive	UO_0000065					False	CHEMBL1614515	PUBCHEM_BIOASSAY: qHTS Assay for Inhibitors and Activators of N370S glucocerebrosidase as a Potential Chaperone Treatment of Gaucher Disease: Primary Screen Confirmation. (Class of assay: confirmatory) [Related pubchem assays: 2101 ]	F	BAO_0000019	assay format	Homo sapiens	None	None	None	None	CHEMBL2179	Beta-glucocerebrosidase	Homo sapiens	SINGLE PROTEIN	CHEMBL1201862	7	PubChem BioAssays			None
CHEMBL1433325		0	535.94	2	5.10	SID89449200	S=C(NCCCCN(Cc1ccc(Cl)cc1)c1ccc(Br)cn1)NCCCc1cnc[nH]1	Potency	'='	635.2	nM	6.20		Active	UO_0000065					False	CHEMBL1614515	PUBCHEM_BIOASSAY: qHTS Assay for Inhibitors and Activators of N370S glucocerebrosidase as a Potential Chaperone Treatment of Gaucher Disease: Primary Screen Confirmation. (Class of assay: confirmatory) [Related pubchem assays: 2101 ]	F	BAO_0000019	assay format	Homo sapiens	None	None	None	None	CHEMBL2179	Beta-glucocerebrosidase	Homo sapiens	SINGLE PROTEIN	CHEMBL1201862	7	PubChem BioAssays			None
CHEMBL1551334		0	452.61	0	4.42	SID85267378	Cc1ccc(S(=O)(=O)N(C)CCN(C)c2nc(-c3cccs3)nc3ccccc23)cc1	Potency	'='	2253.8	nM	5.65		Active	UO_0000065					False	CHEMBL1614515	PUBCHEM_BIOASSAY: qHTS Assay for Inhibitors and Activators of N370S glucocerebrosidase as a Potential Chaperone Treatment of Gaucher Disease: Primary Screen Confirmation. (Class of assay: confirmatory) [Related pubchem assays: 2101 ]	F	BAO_0000019	assay format	Homo sapiens	None	None	None	None	CHEMBL2179	Beta-glucocerebrosidase	Homo sapiens	SINGLE PROTEIN	CHEMBL1201862	7	PubChem BioAssays			None
CHEMBL1584975		0	453.59	0	4.96	SID14744244	CC(C)C(C)NC(=O)CSc1nc2scc(-c3ccco3)c2c(=O)n1-c1ccccc1	Potency	'='	35481.3	nM	4.45		Inconclusive	UO_0000065					False	CHEMBL1614243	PUBCHEM_BIOASSAY: qHTS Assay for Inhibitors and Activators of N370S glucocerebrosidase as a Potential Chaperone Treatment of Gaucher Disease: Activity in N370S Spleen Homogenate Using a Red Fluorescent Substrate. (Class of assay: confirmatory) [Related pubchem assays: 2592, 2593, 2589, 2596, 2588, 2587, 2597, 2595, 2590, 2101 ]	F	BAO_0000221	tissue-based format	Homo sapiens	None	None	None	None	CHEMBL2179	Beta-glucocerebrosidase	Homo sapiens	SINGLE PROTEIN	CHEMBL1201862	7	PubChem BioAssays			None
CHEMBL236275		0	334.81	0	2.27	SID26753477	OCCNc1nc(Nc2ccc(Cl)cc2)nc(N2CCCC2)n1	Potency	'='	35481.3	nM	4.45		Active	UO_0000065					False	CHEMBL1614243	PUBCHEM_BIOASSAY: qHTS Assay for Inhibitors and Activators of N370S glucocerebrosidase as a Potential Chaperone Treatment of Gaucher Disease: Activity in N370S Spleen Homogenate Using a Red Fluorescent Substrate. (Class of assay: confirmatory) [Related pubchem assays: 2592, 2593, 2589, 2596, 2588, 2587, 2597, 2595, 2590, 2101 ]	F	BAO_0000221	tissue-based format	Homo sapiens	None	None	None	None	CHEMBL2179	Beta-glucocerebrosidase	Homo sapiens	SINGLE PROTEIN	CHEMBL1201862	7	PubChem BioAssays			None
CHEMBL1316340		0	367.49	0	4.29	SID26753472	Cc1cc(N2CCOCC2)nc2ccc(NC(=O)CCC3CCCC3)cc12	Potency	'='	15848.9	nM	4.80		Active	UO_0000065					False	CHEMBL1614243	PUBCHEM_BIOASSAY: qHTS Assay for Inhibitors and Activators of N370S glucocerebrosidase as a Potential Chaperone Treatment of Gaucher Disease: Activity in N370S Spleen Homogenate Using a Red Fluorescent Substrate. (Class of assay: confirmatory) [Related pubchem assays: 2592, 2593, 2589, 2596, 2588, 2587, 2597, 2595, 2590, 2101 ]	F	BAO_0000221	tissue-based format	Homo sapiens	None	None	None	None	CHEMBL2179	Beta-glucocerebrosidase	Homo sapiens	SINGLE PROTEIN	CHEMBL1201862	7	PubChem BioAssays			None
CHEMBL1354148		0	462.57	0	2.70	SID24814693	Cc1cc(C)cc(N(CC(=O)NC2CCC(C)CC2)S(=O)(=O)c2c(C)nc(O)nc2O)c1	Potency	'='	562.3	nM	6.25		Active	UO_0000065					False	CHEMBL1614243	PUBCHEM_BIOASSAY: qHTS Assay for Inhibitors and Activators of N370S glucocerebrosidase as a Potential Chaperone Treatment of Gaucher Disease: Activity in N370S Spleen Homogenate Using a Red Fluorescent Substrate. (Class of assay: confirmatory) [Related pubchem assays: 2592, 2593, 2589, 2596, 2588, 2587, 2597, 2595, 2590, 2101 ]	F	BAO_0000221	tissue-based format	Homo sapiens	None	None	None	None	CHEMBL2179	Beta-glucocerebrosidase	Homo sapiens	SINGLE PROTEIN	CHEMBL1201862	7	PubChem BioAssays			None
CHEMBL408500		0	289.42	0	0.50	NNDNJ	CCCCCCCCCN1C[C@H](O)[C@@H](O)[C@H](O)[C@H]1CO	FC	'='	3.6										False	CHEMBL1118458	Binding affinity to recombinant beta-glucocerebrosidase assessed as enzymatic activity at 50 uM after 40 mins by thermal stabilization assay relative to control	B	BAO_0000357	single protein format	None	None	None	None	None	CHEMBL2179	Beta-glucocerebrosidase	Homo sapiens	SINGLE PROTEIN	CHEMBL1155442	1	Scientific Literature	J. Med. Chem.	2010	None
CHEMBL1085859		0	372.47	1	-1.43	3a	CCCCCCn1cc(CCCN[C@H]2[C@H](O)[C@@H](O)[C@H](O)[C@@H](O)[C@@H]2O)nn1	IC50	'='	257039.58	nM		Outside typical range		UO_0000065					False	CHEMBL1118492	Inhibition of recombinant beta-glucocerebrosidase after 10 mins by fluorimetry	B	BAO_0000357	single protein format	None	None	None	None	None	CHEMBL2179	Beta-glucocerebrosidase	Homo sapiens	SINGLE PROTEIN	CHEMBL1155442	1	Scientific Literature	J. Med. Chem.	2010	None
CHEMBL1083794		0	428.57	1	0.13	3c	CCCCCCCCCCn1cc(CCCN[C@H]2[C@H](O)[C@@H](O)[C@H](O)[C@@H](O)[C@@H]2O)nn1	IC50	'='	3500.0	nM	5.46			UO_0000065	12.73	0.25	5.33	3.79	False	CHEMBL1118771	Inhibition of recombinant beta-glucocerebrosidase at pH 5.2 after 10 mins by fluorimetry	B	BAO_0000357	single protein format	None	None	None	None	None	CHEMBL2179	Beta-glucocerebrosidase	Homo sapiens	SINGLE PROTEIN	CHEMBL1155442	1	Scientific Literature	J. Med. Chem.	2010	None
CHEMBL408500		0	289.42	0	0.50	NNDNJ	CCCCCCCCCN1C[C@H](O)[C@@H](O)[C@H](O)[C@H]1CO	FC	'='	2.56										False	CHEMBL1118463	Binding affinity to recombinant beta-glucocerebrosidase assessed as enzymatic activity at 150 uM after 20 mins by thermal stabilization assay relative to control	B	BAO_0000357	single protein format	None	None	None	None	None	CHEMBL2179	Beta-glucocerebrosidase	Homo sapiens	SINGLE PROTEIN	CHEMBL1155442	1	Scientific Literature	J. Med. Chem.	2010	None
CHEMBL1354116		0	398.53	0	4.66	SID85267372	CN(CCN(C)c1nc(-c2cccs2)nc2ccccc12)C(=O)OC(C)(C)C	Potency	'='	5798.8	nM	5.24		Active	UO_0000065					False	CHEMBL1614515	PUBCHEM_BIOASSAY: qHTS Assay for Inhibitors and Activators of N370S glucocerebrosidase as a Potential Chaperone Treatment of Gaucher Disease: Primary Screen Confirmation. (Class of assay: confirmatory) [Related pubchem assays: 2101 ]	F	BAO_0000019	assay format	Homo sapiens	None	None	None	None	CHEMBL2179	Beta-glucocerebrosidase	Homo sapiens	SINGLE PROTEIN	CHEMBL1201862	7	PubChem BioAssays			None
CHEMBL1397527		0	445.55	0	3.51	SID85267395	Cc1ccc(S(=O)(=O)N2CCN(c3nc(-c4ccncc4)nc4ccccc34)CC2)cc1	Potency	'='	16343.3	nM	4.79		Inconclusive	UO_0000065					False	CHEMBL1614515	PUBCHEM_BIOASSAY: qHTS Assay for Inhibitors and Activators of N370S glucocerebrosidase as a Potential Chaperone Treatment of Gaucher Disease: Primary Screen Confirmation. (Class of assay: confirmatory) [Related pubchem assays: 2101 ]	F	BAO_0000019	assay format	Homo sapiens	None	None	None	None	CHEMBL2179	Beta-glucocerebrosidase	Homo sapiens	SINGLE PROTEIN	CHEMBL1201862	7	PubChem BioAssays			None
CHEMBL1427575		0	333.39	0	4.37	SID49679878	CCOC(=O)c1ccc(Nc2cc(C)nc(-c3ccccc3)n2)cc1	Potency	'='	10311.9	nM	4.99		Active	UO_0000065					False	CHEMBL1614515	PUBCHEM_BIOASSAY: qHTS Assay for Inhibitors and Activators of N370S glucocerebrosidase as a Potential Chaperone Treatment of Gaucher Disease: Primary Screen Confirmation. (Class of assay: confirmatory) [Related pubchem assays: 2101 ]	F	BAO_0000019	assay format	Homo sapiens	None	None	None	None	CHEMBL2179	Beta-glucocerebrosidase	Homo sapiens	SINGLE PROTEIN	CHEMBL1201862	7	PubChem BioAssays			None
CHEMBL1366141		0	499.42	1	5.11	SID85267232	O=S(=O)(c1ccc(Cl)cc1)N1CCN(c2nc(-c3ccc(Cl)cc3)nc3ccccc23)CC1	Potency	'='	179957.1	nM	3.75		Inconclusive	UO_0000065					False	CHEMBL1614515	PUBCHEM_BIOASSAY: qHTS Assay for Inhibitors and Activators of N370S glucocerebrosidase as a Potential Chaperone Treatment of Gaucher Disease: Primary Screen Confirmation. (Class of assay: confirmatory) [Related pubchem assays: 2101 ]	F	BAO_0000019	assay format	Homo sapiens	None	None	None	None	CHEMBL2179	Beta-glucocerebrosidase	Homo sapiens	SINGLE PROTEIN	CHEMBL1201862	7	PubChem BioAssays			None
CHEMBL1589701		0	428.46	0	3.33	SID92386635	O=S(=O)(N1CCN(c2nc(-c3cccs3)nc3ccccc23)CC1)C(F)(F)F	Potency	'='	40078.6	nM	4.40		Inconclusive	UO_0000065					False	CHEMBL1614515	PUBCHEM_BIOASSAY: qHTS Assay for Inhibitors and Activators of N370S glucocerebrosidase as a Potential Chaperone Treatment of Gaucher Disease: Primary Screen Confirmation. (Class of assay: confirmatory) [Related pubchem assays: 2101 ]	F	BAO_0000019	assay format	Homo sapiens	None	None	None	None	CHEMBL2179	Beta-glucocerebrosidase	Homo sapiens	SINGLE PROTEIN	CHEMBL1201862	7	PubChem BioAssays			None
CHEMBL1437489		0	535.94	1	4.76	SID89449201	S=C(NCCCc1cnc[nH]1)NCCCN(CCc1ccc(Cl)cc1)c1ccc(Br)cn1	Potency	'='	1790.2	nM	5.75		Active	UO_0000065					False	CHEMBL1614515	PUBCHEM_BIOASSAY: qHTS Assay for Inhibitors and Activators of N370S glucocerebrosidase as a Potential Chaperone Treatment of Gaucher Disease: Primary Screen Confirmation. (Class of assay: confirmatory) [Related pubchem assays: 2101 ]	F	BAO_0000019	assay format	Homo sapiens	None	None	None	None	CHEMBL2179	Beta-glucocerebrosidase	Homo sapiens	SINGLE PROTEIN	CHEMBL1201862	7	PubChem BioAssays			None
CHEMBL1433316		0	461.57	0	3.74	SID85267275	N#Cc1ccccc1S(=O)(=O)N1CCN(c2nc(-c3cccs3)nc3ccccc23)CC1	Potency	'='	2253.8	nM	5.65		Active	UO_0000065					False	CHEMBL1614515	PUBCHEM_BIOASSAY: qHTS Assay for Inhibitors and Activators of N370S glucocerebrosidase as a Potential Chaperone Treatment of Gaucher Disease: Primary Screen Confirmation. (Class of assay: confirmatory) [Related pubchem assays: 2101 ]	F	BAO_0000019	assay format	Homo sapiens	None	None	None	None	CHEMBL2179	Beta-glucocerebrosidase	Homo sapiens	SINGLE PROTEIN	CHEMBL1201862	7	PubChem BioAssays			None
CHEMBL1085633		0	428.57	1	0.13	2c	CCCCCCCCCCCn1cc(CCN[C@H]2[C@H](O)[C@@H](O)[C@H](O)[C@@H](O)[C@@H]2O)nn1	FC	'='	4.79										False	CHEMBL1118464	Binding affinity to recombinant beta-glucocerebrosidase assessed as enzymatic activity at 150 uM after 40 mins by thermal stabilization assay relative to control	B	BAO_0000357	single protein format	None	None	None	None	None	CHEMBL2179	Beta-glucocerebrosidase	Homo sapiens	SINGLE PROTEIN	CHEMBL1155442	1	Scientific Literature	J. Med. Chem.	2010	None
CHEMBL1083795		0	319.44	1	-0.10	A-C10	CCCCCCCCCCN[C@H]1[C@H](O)[C@@H](O)[C@H](O)[C@@H](O)[C@@H]1O	FC	'='	4.49										False	CHEMBL1118461	Binding affinity to recombinant beta-glucocerebrosidase assessed as enzymatic activity at 100 uM after 40 mins by thermal stabilization assay relative to control	B	BAO_0000357	single protein format	None	None	None	None	None	CHEMBL2179	Beta-glucocerebrosidase	Homo sapiens	SINGLE PROTEIN	CHEMBL1155442	1	Scientific Literature	J. Med. Chem.	2010	None
CHEMBL1084109		0	428.57	1	0.48	1e	CCCCCCCCCCCCn1cc(CN[C@H]2[C@H](O)[C@@H](O)[C@H](O)[C@@H](O)[C@@H]2O)nn1	FC	'='	2.65										False	CHEMBL1118472	Binding affinity to recombinant beta-glucocerebrosidase assessed as enzymatic activity at 10 uM after 20 mins by thermal stabilization assay relative to control	B	BAO_0000357	single protein format	None	None	None	None	None	CHEMBL2179	Beta-glucocerebrosidase	Homo sapiens	SINGLE PROTEIN	CHEMBL1155442	1	Scientific Literature	J. Med. Chem.	2010	None
CHEMBL1086533		0	402.49	1	-1.46	1g	CCCOCCCCCCn1cc(CN[C@H]2[C@H](O)[C@@H](O)[C@H](O)[C@@H](O)[C@@H]2O)nn1	Ki	'='	2400.0	nM	5.62			UO_0000065	13.96	0.27	7.08	3.67	False	CHEMBL1118256	Competitive inhibition of beta-glucocerebrosidase at pH 5.2 by Lineweaver-Burke plot analysis	B	BAO_0000357	single protein format	None	None	None	None	None	CHEMBL2179	Beta-glucocerebrosidase	Homo sapiens	SINGLE PROTEIN	CHEMBL1155442	1	Scientific Literature	J. Med. Chem.	2010	None
CHEMBL1082596		0	400.52	1	-0.30	1d	CCCCCCCCCCn1cc(CN[C@H]2[C@H](O)[C@@H](O)[C@H](O)[C@@H](O)[C@@H]2O)nn1	FC	'='	2.21										False	CHEMBL1118475	Binding affinity to recombinant beta-glucocerebrosidase assessed as enzymatic activity at 25 uM after 20 mins by thermal stabilization assay relative to control	B	BAO_0000357	single protein format	None	None	None	None	None	CHEMBL2179	Beta-glucocerebrosidase	Homo sapiens	SINGLE PROTEIN	CHEMBL1155442	1	Scientific Literature	J. Med. Chem.	2010	None
CHEMBL1083795		0	319.44	1	-0.10	A-C10	CCCCCCCCCCN[C@H]1[C@H](O)[C@@H](O)[C@H](O)[C@@H](O)[C@@H]1O	IC50	'='	1800.0	nM	5.75			UO_0000065	17.98	0.36	5.84	5.08	False	CHEMBL1118771	Inhibition of recombinant beta-glucocerebrosidase at pH 5.2 after 10 mins by fluorimetry	B	BAO_0000357	single protein format	None	None	None	None	None	CHEMBL2179	Beta-glucocerebrosidase	Homo sapiens	SINGLE PROTEIN	CHEMBL1155442	1	Scientific Literature	J. Med. Chem.	2010	None
CHEMBL1085392		0	372.47	1	-1.09	1b	CCCCCCCCn1cc(CN[C@H]2[C@H](O)[C@@H](O)[C@H](O)[C@@H](O)[C@@H]2O)nn1	IC50	'='	1100.0	nM	5.96			UO_0000065	16.00	0.31	7.05	4.14	False	CHEMBL1118770	Inhibition of recombinant beta-glucocerebrosidase at pH 7.4 after 10 mins by fluorimetry	B	BAO_0000357	single protein format	None	None	None	None	None	CHEMBL2179	Beta-glucocerebrosidase	Homo sapiens	SINGLE PROTEIN	CHEMBL1155442	1	Scientific Literature	J. Med. Chem.	2010	None
CHEMBL1428666		0	335.19	0	3.91	SID24802343	Cc1cc(C)n2ncc(C(=O)Nc3ccc(Cl)c(Cl)c3)c2n1	Potency	'='	5011.9	nM	5.30		Inconclusive	UO_0000065					False	CHEMBL1614044	PUBCHEM_BIOASSAY: qHTS Assay for Inhibitors and Activators of N370S glucocerebrosidase as a Potential Chaperone Treatment of Gaucher Disease: Hit Validation. (Class of assay: confirmatory) [Related pubchem assays: 2613, 2592, 2593, 2589, 2596, 2588, 2587, 2597, 2578, 2595, 2577, 2590, 2101 ]	F	BAO_0000019	assay format	Homo sapiens	None	None	None	None	CHEMBL2179	Beta-glucocerebrosidase	Homo sapiens	SINGLE PROTEIN	CHEMBL1201862	7	PubChem BioAssays			None
CHEMBL1394027		0	428.58	0	3.64	SID92386625	Cc1ccc(S(=O)(=O)N2CCN(c3nc(-c4cccs4)nc(C)c3C)CC2)cc1	Potency	'='	2837.4	nM	5.55		Active	UO_0000065					False	CHEMBL1614515	PUBCHEM_BIOASSAY: qHTS Assay for Inhibitors and Activators of N370S glucocerebrosidase as a Potential Chaperone Treatment of Gaucher Disease: Primary Screen Confirmation. (Class of assay: confirmatory) [Related pubchem assays: 2101 ]	F	BAO_0000019	assay format	Homo sapiens	None	None	None	None	CHEMBL2179	Beta-glucocerebrosidase	Homo sapiens	SINGLE PROTEIN	CHEMBL1201862	7	PubChem BioAssays			None
CHEMBL3196175		0	313.40	0	2.99	SID49647112	O=C(N/N=C/c1ccccc1O)NC12CC3CC(CC(C3)C1)C2	Potency	'='	9190.5	nM	5.04		Inconclusive	UO_0000065					False	CHEMBL1614515	PUBCHEM_BIOASSAY: qHTS Assay for Inhibitors and Activators of N370S glucocerebrosidase as a Potential Chaperone Treatment of Gaucher Disease: Primary Screen Confirmation. (Class of assay: confirmatory) [Related pubchem assays: 2101 ]	F	BAO_0000019	assay format	Homo sapiens	None	None	None	None	CHEMBL2179	Beta-glucocerebrosidase	Homo sapiens	SINGLE PROTEIN	CHEMBL1201862	7	PubChem BioAssays			None
CHEMBL1474623		0	498.53	0	4.83	SID85267258	O=S(=O)(c1ccccc1C(F)(F)F)N1CCN(c2nc(-c3ccccc3)nc3ccccc23)CC1	Potency	'='	2906.3	nM	5.54		Active	UO_0000065					False	CHEMBL1614515	PUBCHEM_BIOASSAY: qHTS Assay for Inhibitors and Activators of N370S glucocerebrosidase as a Potential Chaperone Treatment of Gaucher Disease: Primary Screen Confirmation. (Class of assay: confirmatory) [Related pubchem assays: 2101 ]	F	BAO_0000019	assay format	Homo sapiens	None	None	None	None	CHEMBL2179	Beta-glucocerebrosidase	Homo sapiens	SINGLE PROTEIN	CHEMBL1201862	7	PubChem BioAssays			None
CHEMBL1446531		0	584.17	2	5.40	SID22411162	CCN1CCN(S(=O)(=O)c2ccc(Cl)c(C(=O)Nc3sc4c(c3-c3nc5ccccc5[nH]3)CCCC4)c2)CC1	Potency	'='	7943.3	nM	5.10		Active	UO_0000065					False	CHEMBL1614515	PUBCHEM_BIOASSAY: qHTS Assay for Inhibitors and Activators of N370S glucocerebrosidase as a Potential Chaperone Treatment of Gaucher Disease: Primary Screen Confirmation. (Class of assay: confirmatory) [Related pubchem assays: 2101 ]	F	BAO_0000019	assay format	Homo sapiens	None	None	None	None	CHEMBL2179	Beta-glucocerebrosidase	Homo sapiens	SINGLE PROTEIN	CHEMBL1201862	7	PubChem BioAssays			None
CHEMBL1398519		0	466.59	0	3.88	SID85267376	COc1ccccc1S(=O)(=O)N1CCN(c2nc(-c3cccs3)nc3ccccc23)CC1	Potency	'='	730.0	nM	6.14		Active	UO_0000065					False	CHEMBL1614515	PUBCHEM_BIOASSAY: qHTS Assay for Inhibitors and Activators of N370S glucocerebrosidase as a Potential Chaperone Treatment of Gaucher Disease: Primary Screen Confirmation. (Class of assay: confirmatory) [Related pubchem assays: 2101 ]	F	BAO_0000019	assay format	Homo sapiens	None	None	None	None	CHEMBL2179	Beta-glucocerebrosidase	Homo sapiens	SINGLE PROTEIN	CHEMBL1201862	7	PubChem BioAssays			None
CHEMBL1314076		0	501.50	1	4.10	SID89449210	S=C(NCCCc1cnc[nH]1)NCCCN(CCc1ccccc1)c1ccc(Br)cn1	Potency	'='	2253.8	nM	5.65		Active	UO_0000065					False	CHEMBL1614515	PUBCHEM_BIOASSAY: qHTS Assay for Inhibitors and Activators of N370S glucocerebrosidase as a Potential Chaperone Treatment of Gaucher Disease: Primary Screen Confirmation. (Class of assay: confirmatory) [Related pubchem assays: 2101 ]	F	BAO_0000019	assay format	Homo sapiens	None	None	None	None	CHEMBL2179	Beta-glucocerebrosidase	Homo sapiens	SINGLE PROTEIN	CHEMBL1201862	7	PubChem BioAssays			None
CHEMBL1358917		0	428.51	0	2.48	SID49723505	Cc1cc2nc(O)c(O)nc2cc1S(=O)(=O)N1CCN(c2cccc(C)c2C)CC1	Potency	'='	4105.3	nM	5.39		Active	UO_0000065					False	CHEMBL1614515	PUBCHEM_BIOASSAY: qHTS Assay for Inhibitors and Activators of N370S glucocerebrosidase as a Potential Chaperone Treatment of Gaucher Disease: Primary Screen Confirmation. (Class of assay: confirmatory) [Related pubchem assays: 2101 ]	F	BAO_0000019	assay format	Homo sapiens	None	None	None	None	CHEMBL2179	Beta-glucocerebrosidase	Homo sapiens	SINGLE PROTEIN	CHEMBL1201862	7	PubChem BioAssays			None
CHEMBL1610733		0	474.57	1	5.58	SID22403961	N=c1c2c(-c3ccccc3)c(-c3ccccc3)n(Cc3ccco3)c2ncn1CCCn1ccnc1	Potency	'='	12589.3	nM	4.90		Active	UO_0000065					False	CHEMBL1614515	PUBCHEM_BIOASSAY: qHTS Assay for Inhibitors and Activators of N370S glucocerebrosidase as a Potential Chaperone Treatment of Gaucher Disease: Primary Screen Confirmation. (Class of assay: confirmatory) [Related pubchem assays: 2101 ]	F	BAO_0000019	assay format	Homo sapiens	None	None	None	None	CHEMBL2179	Beta-glucocerebrosidase	Homo sapiens	SINGLE PROTEIN	CHEMBL1201862	7	PubChem BioAssays			None
CHEMBL1415959		0	349.43	0	4.30	SID22413565	CC(C)(C)C(=O)OCCNc1nc(-c2ccccc2)nc2ccccc12	Potency	'='	1422.0	nM	5.85		Active	UO_0000065					False	CHEMBL1614515	PUBCHEM_BIOASSAY: qHTS Assay for Inhibitors and Activators of N370S glucocerebrosidase as a Potential Chaperone Treatment of Gaucher Disease: Primary Screen Confirmation. (Class of assay: confirmatory) [Related pubchem assays: 2101 ]	F	BAO_0000019	assay format	Homo sapiens	None	None	None	None	CHEMBL2179	Beta-glucocerebrosidase	Homo sapiens	SINGLE PROTEIN	CHEMBL1201862	7	PubChem BioAssays			None
CHEMBL1550940		0	508.63	1	4.05	SID85267233	CCOC(=O)c1ccc(S(=O)(=O)N2CCN(c3nc(-c4cccs4)nc4ccccc34)CC2)cc1	Potency	'='	819.1	nM	6.09		Active	UO_0000065					False	CHEMBL1614515	PUBCHEM_BIOASSAY: qHTS Assay for Inhibitors and Activators of N370S glucocerebrosidase as a Potential Chaperone Treatment of Gaucher Disease: Primary Screen Confirmation. (Class of assay: confirmatory) [Related pubchem assays: 2101 ]	F	BAO_0000019	assay format	Homo sapiens	None	None	None	None	CHEMBL2179	Beta-glucocerebrosidase	Homo sapiens	SINGLE PROTEIN	CHEMBL1201862	7	PubChem BioAssays			None
CHEMBL1477517		0	465.50	0	3.85	SID49820013	COc1ccc(-c2cc3ccc(OCC(=O)NCC4CCC(C(=O)O)CC4)cc3oc2=O)cc1	Potency	'='	32609.2	nM	4.49		Inconclusive	UO_0000065					False	CHEMBL1614515	PUBCHEM_BIOASSAY: qHTS Assay for Inhibitors and Activators of N370S glucocerebrosidase as a Potential Chaperone Treatment of Gaucher Disease: Primary Screen Confirmation. (Class of assay: confirmatory) [Related pubchem assays: 2101 ]	F	BAO_0000019	assay format	Homo sapiens	None	None	None	None	CHEMBL2179	Beta-glucocerebrosidase	Homo sapiens	SINGLE PROTEIN	CHEMBL1201862	7	PubChem BioAssays			None
CHEMBL405616		0	371.42	0	3.06	13	Cc1cc(NC(=O)c2ccc(N(C)S(=O)(=O)c3ccccc3)cc2)no1	AC50	'='	15400.0	nM	4.81			UO_0000065	12.96	0.25	1.75	5.20	False	CHEMBL936746	Effect on recombinant wild-type glucocerebrosidase	B	BAO_0000357	single protein format	None	None	None	None	None	CHEMBL2179	Beta-glucocerebrosidase	Homo sapiens	SINGLE PROTEIN	CHEMBL1145512	1	Scientific Literature	Proc. Natl. Acad. Sci. U.S.A.	2007	None
CHEMBL258515		0	353.51	1	5.15	20	CCN(CC)c1cc(C)c2cc(NC(=O)C3CCC(C)CC3)ccc2n1	Activity						Not Active						False	CHEMBL921763	Increase in glucocerebrosidase activity in human N370S mutant cells at <13.3 uM by pulse-chase assay	B	BAO_0000219	cell-based format	Homo sapiens	None	None	None	None	CHEMBL2179	Beta-glucocerebrosidase	Homo sapiens	SINGLE PROTEIN	CHEMBL1145512	1	Scientific Literature	Proc. Natl. Acad. Sci. U.S.A.	2007	None
CHEMBL1388738		0	291.74	0	2.37	SID47201074	Cl.O=C(Nc1ncc([N+](=O)[O-])s1)c1cccs1	Potency		8912.5	nM			inconclusive	UO_0000065					False	CHEMBL1613818	PUBCHEM_BIOASSAY: qHTS Assay for Inhibitors and Activators of N370S glucocerebrosidase as a Potential Chaperone Treatment of Gaucher Disease. (Class of assay: confirmatory) [Related pubchem assays (depositor defined):AID1473, AID2293, AID2577, AID2578, AID2587, AID2588, AID2589, AID2590, AID2592, AID2593, AID2595, AID2596, AID2597, AID2613, AID2671, AID488845]	F	BAO_0000019	assay format	Homo sapiens	None	None	None	None	CHEMBL2179	Beta-glucocerebrosidase	Homo sapiens	SINGLE PROTEIN	CHEMBL1201862	7	PubChem BioAssays			None
CHEMBL1014	CANDESARTAN CILEXETIL	4	610.67	3	6.32	SID26748952	CCOc1nc2cccc(C(=O)OC(C)OC(=O)OC3CCCCC3)c2n1Cc1ccc(-c2ccccc2-c2nn[nH]n2)cc1	Potency		112.2	nM			inconclusive	UO_0000065					False	CHEMBL1613818	PUBCHEM_BIOASSAY: qHTS Assay for Inhibitors and Activators of N370S glucocerebrosidase as a Potential Chaperone Treatment of Gaucher Disease. (Class of assay: confirmatory) [Related pubchem assays (depositor defined):AID1473, AID2293, AID2577, AID2578, AID2587, AID2588, AID2589, AID2590, AID2592, AID2593, AID2595, AID2596, AID2597, AID2613, AID2671, AID488845]	F	BAO_0000019	assay format	Homo sapiens	None	None	None	None	CHEMBL2179	Beta-glucocerebrosidase	Homo sapiens	SINGLE PROTEIN	CHEMBL1201862	7	PubChem BioAssays			None
CHEMBL1457400		0	369.43	0	1.22	SID859745	CCn1c(=N)c(C(=O)NCCCOC)cc2c(=O)n3cccc(C)c3nc21	Potency		15848.9	nM			inconclusive	UO_0000065					False	CHEMBL1613818	PUBCHEM_BIOASSAY: qHTS Assay for Inhibitors and Activators of N370S glucocerebrosidase as a Potential Chaperone Treatment of Gaucher Disease. (Class of assay: confirmatory) [Related pubchem assays (depositor defined):AID1473, AID2293, AID2577, AID2578, AID2587, AID2588, AID2589, AID2590, AID2592, AID2593, AID2595, AID2596, AID2597, AID2613, AID2671, AID488845]	F	BAO_0000019	assay format	Homo sapiens	None	None	None	None	CHEMBL2179	Beta-glucocerebrosidase	Homo sapiens	SINGLE PROTEIN	CHEMBL1201862	7	PubChem BioAssays			None
CHEMBL1388912		0	331.38	0	3.11	SID49667319	O=C(NCCO)c1cc2c([nH]c3ccccc32)c(-c2ccccc2)n1	Potency		22387.2	nM			inconclusive	UO_0000065					False	CHEMBL1613818	PUBCHEM_BIOASSAY: qHTS Assay for Inhibitors and Activators of N370S glucocerebrosidase as a Potential Chaperone Treatment of Gaucher Disease. (Class of assay: confirmatory) [Related pubchem assays (depositor defined):AID1473, AID2293, AID2577, AID2578, AID2587, AID2588, AID2589, AID2590, AID2592, AID2593, AID2595, AID2596, AID2597, AID2613, AID2671, AID488845]	F	BAO_0000019	assay format	Homo sapiens	None	None	None	None	CHEMBL2179	Beta-glucocerebrosidase	Homo sapiens	SINGLE PROTEIN	CHEMBL1201862	7	PubChem BioAssays			None
CHEMBL1346541		0	363.85	1	5.05	SID49670097	COc1ccc(Nc2nc(-c3ccccc3)nc3ccccc23)cc1.Cl	Potency		3162.3	nM			inconclusive	UO_0000065					False	CHEMBL1613818	PUBCHEM_BIOASSAY: qHTS Assay for Inhibitors and Activators of N370S glucocerebrosidase as a Potential Chaperone Treatment of Gaucher Disease. (Class of assay: confirmatory) [Related pubchem assays (depositor defined):AID1473, AID2293, AID2577, AID2578, AID2587, AID2588, AID2589, AID2590, AID2592, AID2593, AID2595, AID2596, AID2597, AID2613, AID2671, AID488845]	F	BAO_0000019	assay format	Homo sapiens	None	None	None	None	CHEMBL2179	Beta-glucocerebrosidase	Homo sapiens	SINGLE PROTEIN	CHEMBL1201862	7	PubChem BioAssays			None
CHEMBL1548871		0	413.39	0	4.73	SID17403403	COc1cc(/C=C(\C#N)c2nc3ccccc3[nH]2)ccc1Oc1ccc([N+](=O)[O-])cn1	Potency		5011.9	nM			inconclusive	UO_0000065					False	CHEMBL1613818	PUBCHEM_BIOASSAY: qHTS Assay for Inhibitors and Activators of N370S glucocerebrosidase as a Potential Chaperone Treatment of Gaucher Disease. (Class of assay: confirmatory) [Related pubchem assays (depositor defined):AID1473, AID2293, AID2577, AID2578, AID2587, AID2588, AID2589, AID2590, AID2592, AID2593, AID2595, AID2596, AID2597, AID2613, AID2671, AID488845]	F	BAO_0000019	assay format	Homo sapiens	None	None	None	None	CHEMBL2179	Beta-glucocerebrosidase	Homo sapiens	SINGLE PROTEIN	CHEMBL1201862	7	PubChem BioAssays			None
CHEMBL3195995		0	340.34	0	2.49	SID850887	COc1ccc(OC)c(/N=c2\oc3cc(O)ccc3cc2C(N)=O)c1	Potency		39810.7	nM			inconclusive	UO_0000065					False	CHEMBL1613818	PUBCHEM_BIOASSAY: qHTS Assay for Inhibitors and Activators of N370S glucocerebrosidase as a Potential Chaperone Treatment of Gaucher Disease. (Class of assay: confirmatory) [Related pubchem assays (depositor defined):AID1473, AID2293, AID2577, AID2578, AID2587, AID2588, AID2589, AID2590, AID2592, AID2593, AID2595, AID2596, AID2597, AID2613, AID2671, AID488845]	F	BAO_0000019	assay format	Homo sapiens	None	None	None	None	CHEMBL2179	Beta-glucocerebrosidase	Homo sapiens	SINGLE PROTEIN	CHEMBL1201862	7	PubChem BioAssays			None
CHEMBL1324301		0	450.58	0	3.44	SID22410633	COC(=O)c1c(NC(=O)CN(c2ccc(C)c(C)c2)S(C)(=O)=O)sc2c1CCCC2	Potency		2818.4	nM			inconclusive	UO_0000065					False	CHEMBL1613818	PUBCHEM_BIOASSAY: qHTS Assay for Inhibitors and Activators of N370S glucocerebrosidase as a Potential Chaperone Treatment of Gaucher Disease. (Class of assay: confirmatory) [Related pubchem assays (depositor defined):AID1473, AID2293, AID2577, AID2578, AID2587, AID2588, AID2589, AID2590, AID2592, AID2593, AID2595, AID2596, AID2597, AID2613, AID2671, AID488845]	F	BAO_0000019	assay format	Homo sapiens	None	None	None	None	CHEMBL2179	Beta-glucocerebrosidase	Homo sapiens	SINGLE PROTEIN	CHEMBL1201862	7	PubChem BioAssays			None
CHEMBL1317066		0	371.44	0	4.93	SID4238748	COc1ccccc1CNc1nc(-c2ccccc2OC)nc2ccccc12	Potency		10000.0	nM			inconclusive	UO_0000065					False	CHEMBL1613818	PUBCHEM_BIOASSAY: qHTS Assay for Inhibitors and Activators of N370S glucocerebrosidase as a Potential Chaperone Treatment of Gaucher Disease. (Class of assay: confirmatory) [Related pubchem assays (depositor defined):AID1473, AID2293, AID2577, AID2578, AID2587, AID2588, AID2589, AID2590, AID2592, AID2593, AID2595, AID2596, AID2597, AID2613, AID2671, AID488845]	F	BAO_0000019	assay format	Homo sapiens	None	None	None	None	CHEMBL2179	Beta-glucocerebrosidase	Homo sapiens	SINGLE PROTEIN	CHEMBL1201862	7	PubChem BioAssays			None
CHEMBL1398447		0	314.52	0	4.25	SID46501336	c1ccc(C[C@H]2CNCCN2CCCCC2CCCCC2)cc1	Potency		25118.9	nM			inconclusive	UO_0000065					False	CHEMBL1613818	PUBCHEM_BIOASSAY: qHTS Assay for Inhibitors and Activators of N370S glucocerebrosidase as a Potential Chaperone Treatment of Gaucher Disease. (Class of assay: confirmatory) [Related pubchem assays (depositor defined):AID1473, AID2293, AID2577, AID2578, AID2587, AID2588, AID2589, AID2590, AID2592, AID2593, AID2595, AID2596, AID2597, AID2613, AID2671, AID488845]	F	BAO_0000019	assay format	Homo sapiens	None	None	None	None	CHEMBL2179	Beta-glucocerebrosidase	Homo sapiens	SINGLE PROTEIN	CHEMBL1201862	7	PubChem BioAssays			None
CHEMBL1520433		0	367.47	0	4.53	SID22407036	CCOC(=O)c1cc(-c2ccccc2)nc2nc(N3CCCCC3)sc12	Potency		3548.1	nM			inconclusive	UO_0000065					False	CHEMBL1613818	PUBCHEM_BIOASSAY: qHTS Assay for Inhibitors and Activators of N370S glucocerebrosidase as a Potential Chaperone Treatment of Gaucher Disease. (Class of assay: confirmatory) [Related pubchem assays (depositor defined):AID1473, AID2293, AID2577, AID2578, AID2587, AID2588, AID2589, AID2590, AID2592, AID2593, AID2595, AID2596, AID2597, AID2613, AID2671, AID488845]	F	BAO_0000019	assay format	Homo sapiens	None	None	None	None	CHEMBL2179	Beta-glucocerebrosidase	Homo sapiens	SINGLE PROTEIN	CHEMBL1201862	7	PubChem BioAssays			None
CHEMBL1440266		0	415.54	0	2.91	SID24835075	CC1Cc2ccccc2N1C(=O)CSc1nn2c(=O)c(C(C)(C)C)nnc2s1	Potency		8912.5	nM			inconclusive	UO_0000065					False	CHEMBL1613818	PUBCHEM_BIOASSAY: qHTS Assay for Inhibitors and Activators of N370S glucocerebrosidase as a Potential Chaperone Treatment of Gaucher Disease. (Class of assay: confirmatory) [Related pubchem assays (depositor defined):AID1473, AID2293, AID2577, AID2578, AID2587, AID2588, AID2589, AID2590, AID2592, AID2593, AID2595, AID2596, AID2597, AID2613, AID2671, AID488845]	F	BAO_0000019	assay format	Homo sapiens	None	None	None	None	CHEMBL2179	Beta-glucocerebrosidase	Homo sapiens	SINGLE PROTEIN	CHEMBL1201862	7	PubChem BioAssays			None
CHEMBL1595263		0	252.36	0	2.90	SID26730622	CCC(=O)NCc1csc(-c2cccs2)n1	Potency		100.0	nM			inconclusive	UO_0000065					False	CHEMBL1613818	PUBCHEM_BIOASSAY: qHTS Assay for Inhibitors and Activators of N370S glucocerebrosidase as a Potential Chaperone Treatment of Gaucher Disease. (Class of assay: confirmatory) [Related pubchem assays (depositor defined):AID1473, AID2293, AID2577, AID2578, AID2587, AID2588, AID2589, AID2590, AID2592, AID2593, AID2595, AID2596, AID2597, AID2613, AID2671, AID488845]	F	BAO_0000019	assay format	Homo sapiens	None	None	None	None	CHEMBL2179	Beta-glucocerebrosidase	Homo sapiens	SINGLE PROTEIN	CHEMBL1201862	7	PubChem BioAssays			None
CHEMBL1593423		0	None	None	None	SID50112437		Potency		8912.5	nM			inconclusive	UO_0000065					False	CHEMBL1613818	PUBCHEM_BIOASSAY: qHTS Assay for Inhibitors and Activators of N370S glucocerebrosidase as a Potential Chaperone Treatment of Gaucher Disease. (Class of assay: confirmatory) [Related pubchem assays (depositor defined):AID1473, AID2293, AID2577, AID2578, AID2587, AID2588, AID2589, AID2590, AID2592, AID2593, AID2595, AID2596, AID2597, AID2613, AID2671, AID488845]	F	BAO_0000019	assay format	Homo sapiens	None	None	None	None	CHEMBL2179	Beta-glucocerebrosidase	Homo sapiens	SINGLE PROTEIN	CHEMBL1201862	7	PubChem BioAssays			None
CHEMBL1494220		0	347.87	0	3.78	SID14745509	CCCCN1CC(=O)C(c2nc(-c3ccc(Cl)cc3)cs2)=C1N	Potency		3162.3	nM			inconclusive	UO_0000065					False	CHEMBL1613818	PUBCHEM_BIOASSAY: qHTS Assay for Inhibitors and Activators of N370S glucocerebrosidase as a Potential Chaperone Treatment of Gaucher Disease. (Class of assay: confirmatory) [Related pubchem assays (depositor defined):AID1473, AID2293, AID2577, AID2578, AID2587, AID2588, AID2589, AID2590, AID2592, AID2593, AID2595, AID2596, AID2597, AID2613, AID2671, AID488845]	F	BAO_0000019	assay format	Homo sapiens	None	None	None	None	CHEMBL2179	Beta-glucocerebrosidase	Homo sapiens	SINGLE PROTEIN	CHEMBL1201862	7	PubChem BioAssays			None
CHEMBL1450201		0	509.63	1	3.61	SID56317480	COc1ccc(C(CNC(=O)c2cccc(S(=O)(=O)Nc3cccc(C)c3)c2)N2CCOCC2)cc1	Potency		4466.8	nM			inconclusive	UO_0000065					False	CHEMBL1613818	PUBCHEM_BIOASSAY: qHTS Assay for Inhibitors and Activators of N370S glucocerebrosidase as a Potential Chaperone Treatment of Gaucher Disease. (Class of assay: confirmatory) [Related pubchem assays (depositor defined):AID1473, AID2293, AID2577, AID2578, AID2587, AID2588, AID2589, AID2590, AID2592, AID2593, AID2595, AID2596, AID2597, AID2613, AID2671, AID488845]	F	BAO_0000019	assay format	Homo sapiens	None	None	None	None	CHEMBL2179	Beta-glucocerebrosidase	Homo sapiens	SINGLE PROTEIN	CHEMBL1201862	7	PubChem BioAssays			None
CHEMBL1365231		0	288.30	0	2.44	SID49670466	CC(=O)OC(C)(C)C1Cc2cc3ccc(=O)oc3cc2O1	Potency		22387.2	nM			inconclusive	UO_0000065					False	CHEMBL1613818	PUBCHEM_BIOASSAY: qHTS Assay for Inhibitors and Activators of N370S glucocerebrosidase as a Potential Chaperone Treatment of Gaucher Disease. (Class of assay: confirmatory) [Related pubchem assays (depositor defined):AID1473, AID2293, AID2577, AID2578, AID2587, AID2588, AID2589, AID2590, AID2592, AID2593, AID2595, AID2596, AID2597, AID2613, AID2671, AID488845]	F	BAO_0000019	assay format	Homo sapiens	None	None	None	None	CHEMBL2179	Beta-glucocerebrosidase	Homo sapiens	SINGLE PROTEIN	CHEMBL1201862	7	PubChem BioAssays			None
CHEMBL1332765		0	334.49	0	3.39	SID26664518	O=S(=O)(c1ccc2c(c1)CCCN2)N1CCCC2CCCCC21	Potency		15848.9	nM			inconclusive	UO_0000065					False	CHEMBL1613818	PUBCHEM_BIOASSAY: qHTS Assay for Inhibitors and Activators of N370S glucocerebrosidase as a Potential Chaperone Treatment of Gaucher Disease. (Class of assay: confirmatory) [Related pubchem assays (depositor defined):AID1473, AID2293, AID2577, AID2578, AID2587, AID2588, AID2589, AID2590, AID2592, AID2593, AID2595, AID2596, AID2597, AID2613, AID2671, AID488845]	F	BAO_0000019	assay format	Homo sapiens	None	None	None	None	CHEMBL2179	Beta-glucocerebrosidase	Homo sapiens	SINGLE PROTEIN	CHEMBL1201862	7	PubChem BioAssays			None
CHEMBL1496563		0	504.68	1	4.08	SID24824264	O=C(CCC1CCCCC1)NCCN1C2=NC[C@H](Cc3ccc(O)cc3)N2C[C@H]1Cc1ccc(O)cc1	Potency		11220.2	nM			inconclusive	UO_0000065					False	CHEMBL1613818	PUBCHEM_BIOASSAY: qHTS Assay for Inhibitors and Activators of N370S glucocerebrosidase as a Potential Chaperone Treatment of Gaucher Disease. (Class of assay: confirmatory) [Related pubchem assays (depositor defined):AID1473, AID2293, AID2577, AID2578, AID2587, AID2588, AID2589, AID2590, AID2592, AID2593, AID2595, AID2596, AID2597, AID2613, AID2671, AID488845]	F	BAO_0000019	assay format	Homo sapiens	None	None	None	None	CHEMBL2179	Beta-glucocerebrosidase	Homo sapiens	SINGLE PROTEIN	CHEMBL1201862	7	PubChem BioAssays			None
CHEMBL1573649		0	345.44	0	4.78	SID49822449	COc1ccccc1CC(=O)N(Cc1ccccc1)c1cccc(C)c1	Potency		19952.6	nM			inconclusive	UO_0000065					False	CHEMBL1613818	PUBCHEM_BIOASSAY: qHTS Assay for Inhibitors and Activators of N370S glucocerebrosidase as a Potential Chaperone Treatment of Gaucher Disease. (Class of assay: confirmatory) [Related pubchem assays (depositor defined):AID1473, AID2293, AID2577, AID2578, AID2587, AID2588, AID2589, AID2590, AID2592, AID2593, AID2595, AID2596, AID2597, AID2613, AID2671, AID488845]	F	BAO_0000019	assay format	Homo sapiens	None	None	None	None	CHEMBL2179	Beta-glucocerebrosidase	Homo sapiens	SINGLE PROTEIN	CHEMBL1201862	7	PubChem BioAssays			None
CHEMBL1595888		0	422.79	0	4.42	SID24806491	CCN(CC)CC#CCC(O)(c1ccccc1)c1ccc(Br)cc1.Cl	Potency		39810.7	nM			inconclusive	UO_0000065					False	CHEMBL1613818	PUBCHEM_BIOASSAY: qHTS Assay for Inhibitors and Activators of N370S glucocerebrosidase as a Potential Chaperone Treatment of Gaucher Disease. (Class of assay: confirmatory) [Related pubchem assays (depositor defined):AID1473, AID2293, AID2577, AID2578, AID2587, AID2588, AID2589, AID2590, AID2592, AID2593, AID2595, AID2596, AID2597, AID2613, AID2671, AID488845]	F	BAO_0000019	assay format	Homo sapiens	None	None	None	None	CHEMBL2179	Beta-glucocerebrosidase	Homo sapiens	SINGLE PROTEIN	CHEMBL1201862	7	PubChem BioAssays			None
CHEMBL3196139		0	331.38	0	3.27	SID17387806	COc1cccc(C(=O)N/N=C(/c2ccccc2)c2ccccn2)c1	Potency		17782.8	nM			inconclusive	UO_0000065					False	CHEMBL1613818	PUBCHEM_BIOASSAY: qHTS Assay for Inhibitors and Activators of N370S glucocerebrosidase as a Potential Chaperone Treatment of Gaucher Disease. (Class of assay: confirmatory) [Related pubchem assays (depositor defined):AID1473, AID2293, AID2577, AID2578, AID2587, AID2588, AID2589, AID2590, AID2592, AID2593, AID2595, AID2596, AID2597, AID2613, AID2671, AID488845]	F	BAO_0000019	assay format	Homo sapiens	None	None	None	None	CHEMBL2179	Beta-glucocerebrosidase	Homo sapiens	SINGLE PROTEIN	CHEMBL1201862	7	PubChem BioAssays			None
CHEMBL3199527		0	409.78	0	3.09	SID49676325	COc1ccc(-c2c/c(=N\CC(=O)O)c3ccccc3o2)cc1.[O-][Cl+3]([O-])([O-])O	Potency		31622.8	nM			inconclusive	UO_0000065					False	CHEMBL1613818	PUBCHEM_BIOASSAY: qHTS Assay for Inhibitors and Activators of N370S glucocerebrosidase as a Potential Chaperone Treatment of Gaucher Disease. (Class of assay: confirmatory) [Related pubchem assays (depositor defined):AID1473, AID2293, AID2577, AID2578, AID2587, AID2588, AID2589, AID2590, AID2592, AID2593, AID2595, AID2596, AID2597, AID2613, AID2671, AID488845]	F	BAO_0000019	assay format	Homo sapiens	None	None	None	None	CHEMBL2179	Beta-glucocerebrosidase	Homo sapiens	SINGLE PROTEIN	CHEMBL1201862	7	PubChem BioAssays			None
CHEMBL1405710		0	374.47	0	3.47	SID24831806	c1ccc(-c2cc3c(N4CCN(c5ncccn5)CC4)ncnc3s2)cc1	Potency		25118.9	nM			inconclusive	UO_0000065					False	CHEMBL1613818	PUBCHEM_BIOASSAY: qHTS Assay for Inhibitors and Activators of N370S glucocerebrosidase as a Potential Chaperone Treatment of Gaucher Disease. (Class of assay: confirmatory) [Related pubchem assays (depositor defined):AID1473, AID2293, AID2577, AID2578, AID2587, AID2588, AID2589, AID2590, AID2592, AID2593, AID2595, AID2596, AID2597, AID2613, AID2671, AID488845]	F	BAO_0000019	assay format	Homo sapiens	None	None	None	None	CHEMBL2179	Beta-glucocerebrosidase	Homo sapiens	SINGLE PROTEIN	CHEMBL1201862	7	PubChem BioAssays			None
CHEMBL1430006		0	421.95	0	3.57	SID17516113	COC(=O)c1c(NC(=O)CN2CCN(c3ccccc3Cl)CC2)sc(C)c1C	Potency		11220.2	nM			inconclusive	UO_0000065					False	CHEMBL1613818	PUBCHEM_BIOASSAY: qHTS Assay for Inhibitors and Activators of N370S glucocerebrosidase as a Potential Chaperone Treatment of Gaucher Disease. (Class of assay: confirmatory) [Related pubchem assays (depositor defined):AID1473, AID2293, AID2577, AID2578, AID2587, AID2588, AID2589, AID2590, AID2592, AID2593, AID2595, AID2596, AID2597, AID2613, AID2671, AID488845]	F	BAO_0000019	assay format	Homo sapiens	None	None	None	None	CHEMBL2179	Beta-glucocerebrosidase	Homo sapiens	SINGLE PROTEIN	CHEMBL1201862	7	PubChem BioAssays			None
CHEMBL1396328		0	399.90	0	3.92	SID56324142	CC(=O)N1CCN(C(=O)c2cc(-c3ccc(Cl)s3)nc3ccccc23)CC1	Potency		3981.1	nM			inconclusive	UO_0000065					False	CHEMBL1613818	PUBCHEM_BIOASSAY: qHTS Assay for Inhibitors and Activators of N370S glucocerebrosidase as a Potential Chaperone Treatment of Gaucher Disease. (Class of assay: confirmatory) [Related pubchem assays (depositor defined):AID1473, AID2293, AID2577, AID2578, AID2587, AID2588, AID2589, AID2590, AID2592, AID2593, AID2595, AID2596, AID2597, AID2613, AID2671, AID488845]	F	BAO_0000019	assay format	Homo sapiens	None	None	None	None	CHEMBL2179	Beta-glucocerebrosidase	Homo sapiens	SINGLE PROTEIN	CHEMBL1201862	7	PubChem BioAssays			None
CHEMBL246447		0	326.36	0	4.66	SID17508972	O=C(O)c1ccc2nc(-c3ccccc3)c(-c3ccccc3)nc2c1	Potency		19952.6	nM			inconclusive	UO_0000065					False	CHEMBL1613818	PUBCHEM_BIOASSAY: qHTS Assay for Inhibitors and Activators of N370S glucocerebrosidase as a Potential Chaperone Treatment of Gaucher Disease. (Class of assay: confirmatory) [Related pubchem assays (depositor defined):AID1473, AID2293, AID2577, AID2578, AID2587, AID2588, AID2589, AID2590, AID2592, AID2593, AID2595, AID2596, AID2597, AID2613, AID2671, AID488845]	F	BAO_0000019	assay format	Homo sapiens	None	None	None	None	CHEMBL2179	Beta-glucocerebrosidase	Homo sapiens	SINGLE PROTEIN	CHEMBL1201862	7	PubChem BioAssays			None
CHEMBL348752		0	317.36	0	-0.36	5b	COC1OC(CO)C(Sc2nc(C)ccc2O)C(O)C1O	Ki	'='	4500000.0	nM		Outside typical range		UO_0000065					False	CHEMBL650037	Tested for competitive inhibitory activity against beta-Glucosidase	B	BAO_0000357	single protein format	Agrobacterium	None	None	None	None	CHEMBL2179	Beta-glucocerebrosidase	Homo sapiens	SINGLE PROTEIN	CHEMBL1128872	1	Scientific Literature	Bioorg. Med. Chem. Lett.	1995	None
CHEMBL405616		0	371.42	0	3.06	13	Cc1cc(NC(=O)c2ccc(N(C)S(=O)(=O)c3ccccc3)cc2)no1	IC50	'='	25200.0	nM	4.60			UO_0000065	12.38	0.24	1.54	4.97	False	CHEMBL936745	Inhibition of recombinant wild-type glucocerebrosidase	B	BAO_0000357	single protein format	None	None	None	None	None	CHEMBL2179	Beta-glucocerebrosidase	Homo sapiens	SINGLE PROTEIN	CHEMBL1145512	1	Scientific Literature	Proc. Natl. Acad. Sci. U.S.A.	2007	None
CHEMBL429079		0	364.84	0	2.28	3, NCGC00029010	COc1ccc(Cl)cc1Nc1nc(NCCO)nc(N2CCCC2)n1	Ki	'='	320.0	nM	6.50			UO_0000065	17.80	0.35	4.21	6.81	False	CHEMBL936745	Inhibition of recombinant wild-type glucocerebrosidase	B	BAO_0000357	single protein format	None	None	None	None	None	CHEMBL2179	Beta-glucocerebrosidase	Homo sapiens	SINGLE PROTEIN	CHEMBL1145512	1	Scientific Literature	Proc. Natl. Acad. Sci. U.S.A.	2007	None
CHEMBL405616		0	371.42	0	3.06	13	Cc1cc(NC(=O)c2ccc(N(C)S(=O)(=O)c3ccccc3)cc2)no1	Ki	'='	19200.0	nM	4.72			UO_0000065	12.70	0.25	1.66	5.10	False	CHEMBL936745	Inhibition of recombinant wild-type glucocerebrosidase	B	BAO_0000357	single protein format	None	None	None	None	None	CHEMBL2179	Beta-glucocerebrosidase	Homo sapiens	SINGLE PROTEIN	CHEMBL1145512	1	Scientific Literature	Proc. Natl. Acad. Sci. U.S.A.	2007	None
CHEMBL260290		0	365.52	1	5.30	19	Cc1cc(N2CCCCC2)nc2ccc(NC(=O)C3CCC(C)CC3)cc12	Ki	'='	184.0	nM	6.74			UO_0000065	18.43	0.34	1.44	14.89	False	CHEMBL936745	Inhibition of recombinant wild-type glucocerebrosidase	B	BAO_0000357	single protein format	None	None	None	None	None	CHEMBL2179	Beta-glucocerebrosidase	Homo sapiens	SINGLE PROTEIN	CHEMBL1145512	1	Scientific Literature	Proc. Natl. Acad. Sci. U.S.A.	2007	None
CHEMBL264148		0	372.47	0	3.83	24	CN(c1ccc(C(=O)Nc2cccs2)cc1)S(=O)(=O)c1ccccc1	Activity						Not Active						False	CHEMBL936746	Effect on recombinant wild-type glucocerebrosidase	B	BAO_0000357	single protein format	None	None	None	None	None	CHEMBL2179	Beta-glucocerebrosidase	Homo sapiens	SINGLE PROTEIN	CHEMBL1145512	1	Scientific Literature	Proc. Natl. Acad. Sci. U.S.A.	2007	None
CHEMBL403714		0	353.47	0	3.90	1, NCGC00092410	Cc1cc(N2CCOCC2)nc2ccc(NC(=O)C3CCCCC3)cc12	Activity	'='	40.0	%				UO_0000187					False	CHEMBL936751	Increase in glucocerebrosidase activity in human N370S mutant cells at 40 uM by pulse-chase assay	B	BAO_0000219	cell-based format	Homo sapiens	None	None	None	None	CHEMBL2179	Beta-glucocerebrosidase	Homo sapiens	SINGLE PROTEIN	CHEMBL1145512	1	Scientific Literature	Proc. Natl. Acad. Sci. U.S.A.	2007	None
CHEMBL448107		0	407.95	1	6.71	22	Cc1cc(Nc2cccc(Cl)c2)nc2ccc(NC(=O)C3CCC(C)CC3)cc12	Activity						Not Active						False	CHEMBL921766	Inhibition of glucocerebrosidase activity in human wild-type fibroblasts by pulse-chase assay	B	BAO_0000357	single protein format	Homo sapiens	None	None	None	None	CHEMBL2179	Beta-glucocerebrosidase	Homo sapiens	SINGLE PROTEIN	CHEMBL1145512	1	Scientific Literature	Proc. Natl. Acad. Sci. U.S.A.	2007	None
CHEMBL259717		0	330.39	0	1.16	29	Cc1cccc(Nc2nc(NCCO)nc(N3CCOCC3)n2)c1	Activity						Not Active						False	CHEMBL921764	Inhibition of glucocerebrosidase activity in human wild-type fibroblasts at <13.3 uM by pulse-chase assay	B	BAO_0000357	single protein format	Homo sapiens	None	None	None	None	CHEMBL2179	Beta-glucocerebrosidase	Homo sapiens	SINGLE PROTEIN	CHEMBL1145512	1	Scientific Literature	Proc. Natl. Acad. Sci. U.S.A.	2007	None
CHEMBL1393949		0	448.52	0	3.95	SID85267256	O=S(=O)(c1ccc(F)cc1)N1CCN(c2nc(-c3ccccc3)nc3ccccc23)CC1	Potency	'='	7943.3	nM	5.10		Inconclusive	UO_0000065					False	CHEMBL1613812	PUBCHEM_BIOASSAY: qHTS Assay for Inhibitors and Activators of N370S glucocerebrosidase as a Potential Chaperone Treatment of Gaucher Disease: Activity in Non-Mutant Spleen Homogenate Using a Red Fluorescent Substrate. (Class of assay: confirmatory) [Related pubchem assays: 2101 ]	F	BAO_0000221	tissue-based format	Homo sapiens	None	None	None	None	CHEMBL2179	Beta-glucocerebrosidase	Homo sapiens	SINGLE PROTEIN	CHEMBL1201862	7	PubChem BioAssays			None
CHEMBL3211678		0	312.42	0	2.99	SID26661913	Cc1cccc(/C=N/NC(=O)NC23CC4CC(CC(C4)C2)C3)n1	Potency	'='	31622.8	nM	4.50		Inconclusive	UO_0000065					False	CHEMBL1613812	PUBCHEM_BIOASSAY: qHTS Assay for Inhibitors and Activators of N370S glucocerebrosidase as a Potential Chaperone Treatment of Gaucher Disease: Activity in Non-Mutant Spleen Homogenate Using a Red Fluorescent Substrate. (Class of assay: confirmatory) [Related pubchem assays: 2101 ]	F	BAO_0000221	tissue-based format	Homo sapiens	None	None	None	None	CHEMBL2179	Beta-glucocerebrosidase	Homo sapiens	SINGLE PROTEIN	CHEMBL1201862	7	PubChem BioAssays			None
CHEMBL1325666		0	418.54	0	4.48	SID26753474	CCN(CC)c1ccc(C(=O)Nc2ccc3nc(N4CCOCC4)cc(C)c3c2)cc1	Potency	'='	10000.0	nM	5.00		Active	UO_0000065					False	CHEMBL1613812	PUBCHEM_BIOASSAY: qHTS Assay for Inhibitors and Activators of N370S glucocerebrosidase as a Potential Chaperone Treatment of Gaucher Disease: Activity in Non-Mutant Spleen Homogenate Using a Red Fluorescent Substrate. (Class of assay: confirmatory) [Related pubchem assays: 2101 ]	F	BAO_0000221	tissue-based format	Homo sapiens	None	None	None	None	CHEMBL2179	Beta-glucocerebrosidase	Homo sapiens	SINGLE PROTEIN	CHEMBL1201862	7	PubChem BioAssays			None
CHEMBL1550968		0	481.56	0	3.78	26bi	O=[N+]([O-])c1ccc(S(=O)(=O)N2CCN(c3nc(-c4cccs4)nc4ccccc34)CC2)cc1	Potency	'='	1122.0	nM	5.95		Active	UO_0000065					False	CHEMBL1613812	PUBCHEM_BIOASSAY: qHTS Assay for Inhibitors and Activators of N370S glucocerebrosidase as a Potential Chaperone Treatment of Gaucher Disease: Activity in Non-Mutant Spleen Homogenate Using a Red Fluorescent Substrate. (Class of assay: confirmatory) [Related pubchem assays: 2101 ]	F	BAO_0000221	tissue-based format	Homo sapiens	None	None	None	None	CHEMBL2179	Beta-glucocerebrosidase	Homo sapiens	SINGLE PROTEIN	CHEMBL1201862	7	PubChem BioAssays			None
CHEMBL1592410		0	475.53	0	3.72	SID85267250	O=[N+]([O-])c1cccc(S(=O)(=O)N2CCN(c3nc(-c4ccccc4)nc4ccccc34)CC2)c1	Potency	'='	2238.7	nM	5.65		Inconclusive	UO_0000065					False	CHEMBL1613812	PUBCHEM_BIOASSAY: qHTS Assay for Inhibitors and Activators of N370S glucocerebrosidase as a Potential Chaperone Treatment of Gaucher Disease: Activity in Non-Mutant Spleen Homogenate Using a Red Fluorescent Substrate. (Class of assay: confirmatory) [Related pubchem assays: 2101 ]	F	BAO_0000221	tissue-based format	Homo sapiens	None	None	None	None	CHEMBL2179	Beta-glucocerebrosidase	Homo sapiens	SINGLE PROTEIN	CHEMBL1201862	7	PubChem BioAssays			None
CHEMBL260582		0	371.42	0	3.34	SID4261164	Cc1ccc(S(=O)(=O)Nc2ccc(C(=O)Nc3cc(C)on3)cc2)cc1	Potency	'='	14125.4	nM	4.85		Inconclusive	UO_0000065					False	CHEMBL1613812	PUBCHEM_BIOASSAY: qHTS Assay for Inhibitors and Activators of N370S glucocerebrosidase as a Potential Chaperone Treatment of Gaucher Disease: Activity in Non-Mutant Spleen Homogenate Using a Red Fluorescent Substrate. (Class of assay: confirmatory) [Related pubchem assays: 2101 ]	F	BAO_0000221	tissue-based format	Homo sapiens	None	None	None	None	CHEMBL2179	Beta-glucocerebrosidase	Homo sapiens	SINGLE PROTEIN	CHEMBL1201862	7	PubChem BioAssays			None
CHEMBL1577557		0	301.39	0	3.74	SID22412890	CCCCC(CC)CNC(=O)c1cc2ccccc2c(=O)o1	Potency		19952.6	nM			inconclusive	UO_0000065					False	CHEMBL1613818	PUBCHEM_BIOASSAY: qHTS Assay for Inhibitors and Activators of N370S glucocerebrosidase as a Potential Chaperone Treatment of Gaucher Disease. (Class of assay: confirmatory) [Related pubchem assays (depositor defined):AID1473, AID2293, AID2577, AID2578, AID2587, AID2588, AID2589, AID2590, AID2592, AID2593, AID2595, AID2596, AID2597, AID2613, AID2671, AID488845]	F	BAO_0000019	assay format	Homo sapiens	None	None	None	None	CHEMBL2179	Beta-glucocerebrosidase	Homo sapiens	SINGLE PROTEIN	CHEMBL1201862	7	PubChem BioAssays			None
CHEMBL1311703		0	306.32	0	3.26	SID14736560	O=C(Nc1cccc2cccnc12)c1ccc2c(c1)OCCO2	Potency		14125.4	nM			inconclusive	UO_0000065					False	CHEMBL1613818	PUBCHEM_BIOASSAY: qHTS Assay for Inhibitors and Activators of N370S glucocerebrosidase as a Potential Chaperone Treatment of Gaucher Disease. (Class of assay: confirmatory) [Related pubchem assays (depositor defined):AID1473, AID2293, AID2577, AID2578, AID2587, AID2588, AID2589, AID2590, AID2592, AID2593, AID2595, AID2596, AID2597, AID2613, AID2671, AID488845]	F	BAO_0000019	assay format	Homo sapiens	None	None	None	None	CHEMBL2179	Beta-glucocerebrosidase	Homo sapiens	SINGLE PROTEIN	CHEMBL1201862	7	PubChem BioAssays			None
CHEMBL1493481		0	366.47	0	4.79	SID17415772	COc1cccc(-c2cc3c(=O)n(-c4ccccc4)c(=S)[nH]c3s2)c1	Potency		8912.5	nM			inconclusive	UO_0000065					False	CHEMBL1613818	PUBCHEM_BIOASSAY: qHTS Assay for Inhibitors and Activators of N370S glucocerebrosidase as a Potential Chaperone Treatment of Gaucher Disease. (Class of assay: confirmatory) [Related pubchem assays (depositor defined):AID1473, AID2293, AID2577, AID2578, AID2587, AID2588, AID2589, AID2590, AID2592, AID2593, AID2595, AID2596, AID2597, AID2613, AID2671, AID488845]	F	BAO_0000019	assay format	Homo sapiens	None	None	None	None	CHEMBL2179	Beta-glucocerebrosidase	Homo sapiens	SINGLE PROTEIN	CHEMBL1201862	7	PubChem BioAssays			None
CHEMBL3198796		0	292.32	0	1.87	SID49821292	C/C(=N\NC(=O)c1cccs1)c1c(O)cc(C)oc1=O	Potency		28183.8	nM			inconclusive	UO_0000065					False	CHEMBL1613818	PUBCHEM_BIOASSAY: qHTS Assay for Inhibitors and Activators of N370S glucocerebrosidase as a Potential Chaperone Treatment of Gaucher Disease. (Class of assay: confirmatory) [Related pubchem assays (depositor defined):AID1473, AID2293, AID2577, AID2578, AID2587, AID2588, AID2589, AID2590, AID2592, AID2593, AID2595, AID2596, AID2597, AID2613, AID2671, AID488845]	F	BAO_0000019	assay format	Homo sapiens	None	None	None	None	CHEMBL2179	Beta-glucocerebrosidase	Homo sapiens	SINGLE PROTEIN	CHEMBL1201862	7	PubChem BioAssays			None
CHEMBL1476627		0	481.56	0	3.78	SID85267239	O=[N+]([O-])c1ccccc1S(=O)(=O)N1CCN(c2nc(-c3cccs3)nc3ccccc23)CC1	Potency	'='	562.3	nM	6.25		Active	UO_0000065					False	CHEMBL1613812	PUBCHEM_BIOASSAY: qHTS Assay for Inhibitors and Activators of N370S glucocerebrosidase as a Potential Chaperone Treatment of Gaucher Disease: Activity in Non-Mutant Spleen Homogenate Using a Red Fluorescent Substrate. (Class of assay: confirmatory) [Related pubchem assays: 2101 ]	F	BAO_0000221	tissue-based format	Homo sapiens	None	None	None	None	CHEMBL2179	Beta-glucocerebrosidase	Homo sapiens	SINGLE PROTEIN	CHEMBL1201862	7	PubChem BioAssays			None
CHEMBL3215443		0	588.83	2	3.47	6c	CCCCCCCCCCCCCCNC(=O)[C@H](CO[C@@H]1O[C@@H](CO)[C@@H](O)[C@H](O)[C@@H]1O)NC(=O)CCCCCCC	Activity	'='	0.87										False	CHEMBL821278	In vitro beta--Glucocerebrosidase (beta-GlcCer'ase) activity in cultured human keratinocytes	B	BAO_0000219	cell-based format	Homo sapiens	None	None	None	None	CHEMBL2179	Beta-glucocerebrosidase	Homo sapiens	SINGLE PROTEIN	CHEMBL1136611	1	Scientific Literature	Bioorg. Med. Chem. Lett.	2003	None
CHEMBL111326		0	165.16	0	-1.99	11	O[C@H]1CN[C@H](CF)[C@@H](O)[C@@H]1O	Ki	'='	380000.0	nM		Outside typical range		UO_0000065					False	CHEMBL823892	Competitive Inhibition constant on Asp. Wentii beta Glucosidase at pH 5.0	B	BAO_0000357	single protein format	Aspergillus wentii	None	None	None	None	CHEMBL2179	Beta-glucocerebrosidase	Homo sapiens	SINGLE PROTEIN	CHEMBL1150516	1	Scientific Literature	Bioorg. Med. Chem. Lett.	1992	None
CHEMBL406121		0	388.47	0	3.15	2, NCGC00060210	CCc1nnc(NC(=O)c2ccc(NS(=O)(=O)c3ccccc3)cc2)s1	IC50	'='	103.0	nM	6.99			UO_0000065	17.99	0.37	3.84	6.91	False	CHEMBL936745	Inhibition of recombinant wild-type glucocerebrosidase	B	BAO_0000357	single protein format	None	None	None	None	None	CHEMBL2179	Beta-glucocerebrosidase	Homo sapiens	SINGLE PROTEIN	CHEMBL1145512	1	Scientific Literature	Proc. Natl. Acad. Sci. U.S.A.	2007	None
CHEMBL153057		0	402.44	0	3.86	SID56463274	CCCc1c(OCCCOc2ccc(OCC(=O)O)cc2)ccc(C(C)=O)c1O	Potency		31622.8	nM			inconclusive	UO_0000065					False	CHEMBL1613818	PUBCHEM_BIOASSAY: qHTS Assay for Inhibitors and Activators of N370S glucocerebrosidase as a Potential Chaperone Treatment of Gaucher Disease. (Class of assay: confirmatory) [Related pubchem assays (depositor defined):AID1473, AID2293, AID2577, AID2578, AID2587, AID2588, AID2589, AID2590, AID2592, AID2593, AID2595, AID2596, AID2597, AID2613, AID2671, AID488845]	F	BAO_0000019	assay format	Homo sapiens	None	None	None	None	CHEMBL2179	Beta-glucocerebrosidase	Homo sapiens	SINGLE PROTEIN	CHEMBL1201862	7	PubChem BioAssays			None
CHEMBL1455827		0	413.47	0	3.45	SID49728502	O=C(CSc1nc2ccccc2c(=O)n1CC1CCCO1)Nc1ccc(F)cc1	Potency		39810.7	nM			inconclusive	UO_0000065					False	CHEMBL1613818	PUBCHEM_BIOASSAY: qHTS Assay for Inhibitors and Activators of N370S glucocerebrosidase as a Potential Chaperone Treatment of Gaucher Disease. (Class of assay: confirmatory) [Related pubchem assays (depositor defined):AID1473, AID2293, AID2577, AID2578, AID2587, AID2588, AID2589, AID2590, AID2592, AID2593, AID2595, AID2596, AID2597, AID2613, AID2671, AID488845]	F	BAO_0000019	assay format	Homo sapiens	None	None	None	None	CHEMBL2179	Beta-glucocerebrosidase	Homo sapiens	SINGLE PROTEIN	CHEMBL1201862	7	PubChem BioAssays			None
CHEMBL1341961		0	484.57	0	4.18	SID49820844	CCOc1ccc(NS(=O)(=O)c2ccc(C(=O)N(C)Cc3cccc(OC)c3OC)cc2)cc1	Potency		15848.9	nM			inconclusive	UO_0000065					False	CHEMBL1613818	PUBCHEM_BIOASSAY: qHTS Assay for Inhibitors and Activators of N370S glucocerebrosidase as a Potential Chaperone Treatment of Gaucher Disease. (Class of assay: confirmatory) [Related pubchem assays (depositor defined):AID1473, AID2293, AID2577, AID2578, AID2587, AID2588, AID2589, AID2590, AID2592, AID2593, AID2595, AID2596, AID2597, AID2613, AID2671, AID488845]	F	BAO_0000019	assay format	Homo sapiens	None	None	None	None	CHEMBL2179	Beta-glucocerebrosidase	Homo sapiens	SINGLE PROTEIN	CHEMBL1201862	7	PubChem BioAssays			None
CHEMBL1544303		0	431.49	0	3.26	SID49645884	CCCC(NC(=O)COc1cc2c(c3oc(=O)c(C)c(C)c13)CCC(C)(C)O2)C(=O)O	Potency		19952.6	nM			inconclusive	UO_0000065					False	CHEMBL1613818	PUBCHEM_BIOASSAY: qHTS Assay for Inhibitors and Activators of N370S glucocerebrosidase as a Potential Chaperone Treatment of Gaucher Disease. (Class of assay: confirmatory) [Related pubchem assays (depositor defined):AID1473, AID2293, AID2577, AID2578, AID2587, AID2588, AID2589, AID2590, AID2592, AID2593, AID2595, AID2596, AID2597, AID2613, AID2671, AID488845]	F	BAO_0000019	assay format	Homo sapiens	None	None	None	None	CHEMBL2179	Beta-glucocerebrosidase	Homo sapiens	SINGLE PROTEIN	CHEMBL1201862	7	PubChem BioAssays			None
CHEMBL1597646		0	274.35	0	3.43	SID26664753	COc1cccc(NC(S)=Nc2ccc(O)cc2)c1	Potency		10000.0	nM			inconclusive	UO_0000065					False	CHEMBL1613818	PUBCHEM_BIOASSAY: qHTS Assay for Inhibitors and Activators of N370S glucocerebrosidase as a Potential Chaperone Treatment of Gaucher Disease. (Class of assay: confirmatory) [Related pubchem assays (depositor defined):AID1473, AID2293, AID2577, AID2578, AID2587, AID2588, AID2589, AID2590, AID2592, AID2593, AID2595, AID2596, AID2597, AID2613, AID2671, AID488845]	F	BAO_0000019	assay format	Homo sapiens	None	None	None	None	CHEMBL2179	Beta-glucocerebrosidase	Homo sapiens	SINGLE PROTEIN	CHEMBL1201862	7	PubChem BioAssays			None
CHEMBL1570087		0	271.28	0	1.53	SID49649660	CC(C(=O)O)n1c2ccccc2c2cnn(C)c(=O)c21	Potency		562.3	nM			inconclusive	UO_0000065					False	CHEMBL1613818	PUBCHEM_BIOASSAY: qHTS Assay for Inhibitors and Activators of N370S glucocerebrosidase as a Potential Chaperone Treatment of Gaucher Disease. (Class of assay: confirmatory) [Related pubchem assays (depositor defined):AID1473, AID2293, AID2577, AID2578, AID2587, AID2588, AID2589, AID2590, AID2592, AID2593, AID2595, AID2596, AID2597, AID2613, AID2671, AID488845]	F	BAO_0000019	assay format	Homo sapiens	None	None	None	None	CHEMBL2179	Beta-glucocerebrosidase	Homo sapiens	SINGLE PROTEIN	CHEMBL1201862	7	PubChem BioAssays			None
CHEMBL1612052		0	371.44	0	4.50	SID17386972	COc1ccc(CC(=O)Nc2ccc(-c3cn4ccc(C)cc4n3)cc2)cc1	Potency		39810.7	nM			inconclusive	UO_0000065					False	CHEMBL1613818	PUBCHEM_BIOASSAY: qHTS Assay for Inhibitors and Activators of N370S glucocerebrosidase as a Potential Chaperone Treatment of Gaucher Disease. (Class of assay: confirmatory) [Related pubchem assays (depositor defined):AID1473, AID2293, AID2577, AID2578, AID2587, AID2588, AID2589, AID2590, AID2592, AID2593, AID2595, AID2596, AID2597, AID2613, AID2671, AID488845]	F	BAO_0000019	assay format	Homo sapiens	None	None	None	None	CHEMBL2179	Beta-glucocerebrosidase	Homo sapiens	SINGLE PROTEIN	CHEMBL1201862	7	PubChem BioAssays			None
CHEMBL1428646		0	347.81	0	4.80	SID49643128	O=C(NNc1c2ccccc2nc2ccccc12)c1ccccc1Cl	Potency		19952.6	nM			inconclusive	UO_0000065					False	CHEMBL1613818	PUBCHEM_BIOASSAY: qHTS Assay for Inhibitors and Activators of N370S glucocerebrosidase as a Potential Chaperone Treatment of Gaucher Disease. (Class of assay: confirmatory) [Related pubchem assays (depositor defined):AID1473, AID2293, AID2577, AID2578, AID2587, AID2588, AID2589, AID2590, AID2592, AID2593, AID2595, AID2596, AID2597, AID2613, AID2671, AID488845]	F	BAO_0000019	assay format	Homo sapiens	None	None	None	None	CHEMBL2179	Beta-glucocerebrosidase	Homo sapiens	SINGLE PROTEIN	CHEMBL1201862	7	PubChem BioAssays			None
CHEMBL1594184		0	320.44	0	3.79	SID24819666	Cc1ccc(N2C(=O)C(CN3CCCC3)C2c2ccccc2)cc1	Potency		31622.8	nM			inconclusive	UO_0000065					False	CHEMBL1613818	PUBCHEM_BIOASSAY: qHTS Assay for Inhibitors and Activators of N370S glucocerebrosidase as a Potential Chaperone Treatment of Gaucher Disease. (Class of assay: confirmatory) [Related pubchem assays (depositor defined):AID1473, AID2293, AID2577, AID2578, AID2587, AID2588, AID2589, AID2590, AID2592, AID2593, AID2595, AID2596, AID2597, AID2613, AID2671, AID488845]	F	BAO_0000019	assay format	Homo sapiens	None	None	None	None	CHEMBL2179	Beta-glucocerebrosidase	Homo sapiens	SINGLE PROTEIN	CHEMBL1201862	7	PubChem BioAssays			None
CHEMBL1488699		0	416.43	0	3.75	SID22402795	COc1cccc(NC(=O)c2cc(CN3C(=O)c4ccccc4C3=O)ccc2OC)c1	Potency		7943.3	nM			inconclusive	UO_0000065					False	CHEMBL1613818	PUBCHEM_BIOASSAY: qHTS Assay for Inhibitors and Activators of N370S glucocerebrosidase as a Potential Chaperone Treatment of Gaucher Disease. (Class of assay: confirmatory) [Related pubchem assays (depositor defined):AID1473, AID2293, AID2577, AID2578, AID2587, AID2588, AID2589, AID2590, AID2592, AID2593, AID2595, AID2596, AID2597, AID2613, AID2671, AID488845]	F	BAO_0000019	assay format	Homo sapiens	None	None	None	None	CHEMBL2179	Beta-glucocerebrosidase	Homo sapiens	SINGLE PROTEIN	CHEMBL1201862	7	PubChem BioAssays			None
CHEMBL1455675		0	271.30	0	3.34	SID49648653	N#Cc1nc(-c2ccccc2F)oc1N1CCCCC1	Potency		25118.9	nM			inconclusive	UO_0000065					False	CHEMBL1613818	PUBCHEM_BIOASSAY: qHTS Assay for Inhibitors and Activators of N370S glucocerebrosidase as a Potential Chaperone Treatment of Gaucher Disease. (Class of assay: confirmatory) [Related pubchem assays (depositor defined):AID1473, AID2293, AID2577, AID2578, AID2587, AID2588, AID2589, AID2590, AID2592, AID2593, AID2595, AID2596, AID2597, AID2613, AID2671, AID488845]	F	BAO_0000019	assay format	Homo sapiens	None	None	None	None	CHEMBL2179	Beta-glucocerebrosidase	Homo sapiens	SINGLE PROTEIN	CHEMBL1201862	7	PubChem BioAssays			None
CHEMBL1520033		0	415.49	0	2.88	SID49825219	Cc1c(C)c2c(OCC(=O)N3CCC(O)CC3)cc3c(c2oc1=O)CCC(C)(C)O3	Potency		35481.3	nM			inconclusive	UO_0000065					False	CHEMBL1613818	PUBCHEM_BIOASSAY: qHTS Assay for Inhibitors and Activators of N370S glucocerebrosidase as a Potential Chaperone Treatment of Gaucher Disease. (Class of assay: confirmatory) [Related pubchem assays (depositor defined):AID1473, AID2293, AID2577, AID2578, AID2587, AID2588, AID2589, AID2590, AID2592, AID2593, AID2595, AID2596, AID2597, AID2613, AID2671, AID488845]	F	BAO_0000019	assay format	Homo sapiens	None	None	None	None	CHEMBL2179	Beta-glucocerebrosidase	Homo sapiens	SINGLE PROTEIN	CHEMBL1201862	7	PubChem BioAssays			None
CHEMBL1407392		0	405.48	0	4.05	SID24783413	COc1ccc(-c2nn(-c3ccccc3C)cc2CNCCc2c[nH]cn2)cc1F	Potency		7943.3	nM			inconclusive	UO_0000065					False	CHEMBL1613818	PUBCHEM_BIOASSAY: qHTS Assay for Inhibitors and Activators of N370S glucocerebrosidase as a Potential Chaperone Treatment of Gaucher Disease. (Class of assay: confirmatory) [Related pubchem assays (depositor defined):AID1473, AID2293, AID2577, AID2578, AID2587, AID2588, AID2589, AID2590, AID2592, AID2593, AID2595, AID2596, AID2597, AID2613, AID2671, AID488845]	F	BAO_0000019	assay format	Homo sapiens	None	None	None	None	CHEMBL2179	Beta-glucocerebrosidase	Homo sapiens	SINGLE PROTEIN	CHEMBL1201862	7	PubChem BioAssays			None
CHEMBL1596182		0	389.39	0	1.17	SID4241372	COC(=O)c1ccc(C(=O)OC)c(NC(=O)c2cnc3n(c2=O)CCS3)c1	Potency		28183.8	nM			inconclusive	UO_0000065					False	CHEMBL1613818	PUBCHEM_BIOASSAY: qHTS Assay for Inhibitors and Activators of N370S glucocerebrosidase as a Potential Chaperone Treatment of Gaucher Disease. (Class of assay: confirmatory) [Related pubchem assays (depositor defined):AID1473, AID2293, AID2577, AID2578, AID2587, AID2588, AID2589, AID2590, AID2592, AID2593, AID2595, AID2596, AID2597, AID2613, AID2671, AID488845]	F	BAO_0000019	assay format	Homo sapiens	None	None	None	None	CHEMBL2179	Beta-glucocerebrosidase	Homo sapiens	SINGLE PROTEIN	CHEMBL1201862	7	PubChem BioAssays			None
CHEMBL1538360		0	359.48	0	3.44	SID4257373	CCS(=O)(=O)n1nc(-c2ccccc2)nc1SCc1ccccc1	Potency		12589.3	nM			inconclusive	UO_0000065					False	CHEMBL1613818	PUBCHEM_BIOASSAY: qHTS Assay for Inhibitors and Activators of N370S glucocerebrosidase as a Potential Chaperone Treatment of Gaucher Disease. (Class of assay: confirmatory) [Related pubchem assays (depositor defined):AID1473, AID2293, AID2577, AID2578, AID2587, AID2588, AID2589, AID2590, AID2592, AID2593, AID2595, AID2596, AID2597, AID2613, AID2671, AID488845]	F	BAO_0000019	assay format	Homo sapiens	None	None	None	None	CHEMBL2179	Beta-glucocerebrosidase	Homo sapiens	SINGLE PROTEIN	CHEMBL1201862	7	PubChem BioAssays			None
CHEMBL1312247		0	295.41	0	4.51	SID850018	Cc1cc2n(n1)C(c1sccc1C)Nc1c(C)cccc1-2	Potency		25118.9	nM			inconclusive	UO_0000065					False	CHEMBL1613818	PUBCHEM_BIOASSAY: qHTS Assay for Inhibitors and Activators of N370S glucocerebrosidase as a Potential Chaperone Treatment of Gaucher Disease. (Class of assay: confirmatory) [Related pubchem assays (depositor defined):AID1473, AID2293, AID2577, AID2578, AID2587, AID2588, AID2589, AID2590, AID2592, AID2593, AID2595, AID2596, AID2597, AID2613, AID2671, AID488845]	F	BAO_0000019	assay format	Homo sapiens	None	None	None	None	CHEMBL2179	Beta-glucocerebrosidase	Homo sapiens	SINGLE PROTEIN	CHEMBL1201862	7	PubChem BioAssays			None
CHEMBL1560276		0	343.47	0	4.10	SID14741701	CC(C)CN(Cc1c(O)ccc2c3c(c(=O)oc12)CCC3)CC(C)C	Potency		12589.3	nM			inconclusive	UO_0000065					False	CHEMBL1613818	PUBCHEM_BIOASSAY: qHTS Assay for Inhibitors and Activators of N370S glucocerebrosidase as a Potential Chaperone Treatment of Gaucher Disease. (Class of assay: confirmatory) [Related pubchem assays (depositor defined):AID1473, AID2293, AID2577, AID2578, AID2587, AID2588, AID2589, AID2590, AID2592, AID2593, AID2595, AID2596, AID2597, AID2613, AID2671, AID488845]	F	BAO_0000019	assay format	Homo sapiens	None	None	None	None	CHEMBL2179	Beta-glucocerebrosidase	Homo sapiens	SINGLE PROTEIN	CHEMBL1201862	7	PubChem BioAssays			None
CHEMBL1559098		0	323.40	0	3.04	SID4242621	CCCCNc1nc(N(C)c2ccccc2)nc(-n2ccnc2)n1	Potency		15848.9	nM			inconclusive	UO_0000065					False	CHEMBL1613818	PUBCHEM_BIOASSAY: qHTS Assay for Inhibitors and Activators of N370S glucocerebrosidase as a Potential Chaperone Treatment of Gaucher Disease. (Class of assay: confirmatory) [Related pubchem assays (depositor defined):AID1473, AID2293, AID2577, AID2578, AID2587, AID2588, AID2589, AID2590, AID2592, AID2593, AID2595, AID2596, AID2597, AID2613, AID2671, AID488845]	F	BAO_0000019	assay format	Homo sapiens	None	None	None	None	CHEMBL2179	Beta-glucocerebrosidase	Homo sapiens	SINGLE PROTEIN	CHEMBL1201862	7	PubChem BioAssays			None
CHEMBL548458		0	340.38	0	4.89	SID49669120	Oc1ccc(-c2cc(-c3ccc(O)cc3)nc(-c3ccccc3)n2)cc1	Potency		22387.2	nM			inconclusive	UO_0000065					False	CHEMBL1613818	PUBCHEM_BIOASSAY: qHTS Assay for Inhibitors and Activators of N370S glucocerebrosidase as a Potential Chaperone Treatment of Gaucher Disease. (Class of assay: confirmatory) [Related pubchem assays (depositor defined):AID1473, AID2293, AID2577, AID2578, AID2587, AID2588, AID2589, AID2590, AID2592, AID2593, AID2595, AID2596, AID2597, AID2613, AID2671, AID488845]	F	BAO_0000019	assay format	Homo sapiens	None	None	None	None	CHEMBL2179	Beta-glucocerebrosidase	Homo sapiens	SINGLE PROTEIN	CHEMBL1201862	7	PubChem BioAssays			None
CHEMBL1516236		0	316.40	0	3.30	SID49731190	CN1CCSc2ccc(C(=O)NCc3cccc(F)c3)cc21	Potency		28183.8	nM			inconclusive	UO_0000065					False	CHEMBL1613818	PUBCHEM_BIOASSAY: qHTS Assay for Inhibitors and Activators of N370S glucocerebrosidase as a Potential Chaperone Treatment of Gaucher Disease. (Class of assay: confirmatory) [Related pubchem assays (depositor defined):AID1473, AID2293, AID2577, AID2578, AID2587, AID2588, AID2589, AID2590, AID2592, AID2593, AID2595, AID2596, AID2597, AID2613, AID2671, AID488845]	F	BAO_0000019	assay format	Homo sapiens	None	None	None	None	CHEMBL2179	Beta-glucocerebrosidase	Homo sapiens	SINGLE PROTEIN	CHEMBL1201862	7	PubChem BioAssays			None
CHEMBL277535	BIFONAZOLE	4	310.40	1	5.19	SID26719682	c1ccc(-c2ccc(C(c3ccccc3)n3ccnc3)cc2)cc1	Potency		10000.0	nM			inconclusive	UO_0000065					False	CHEMBL1613818	PUBCHEM_BIOASSAY: qHTS Assay for Inhibitors and Activators of N370S glucocerebrosidase as a Potential Chaperone Treatment of Gaucher Disease. (Class of assay: confirmatory) [Related pubchem assays (depositor defined):AID1473, AID2293, AID2577, AID2578, AID2587, AID2588, AID2589, AID2590, AID2592, AID2593, AID2595, AID2596, AID2597, AID2613, AID2671, AID488845]	F	BAO_0000019	assay format	Homo sapiens	None	None	None	None	CHEMBL2179	Beta-glucocerebrosidase	Homo sapiens	SINGLE PROTEIN	CHEMBL1201862	7	PubChem BioAssays			None
CHEMBL1596713		0	205.18	0	0.96	SID22417000	Nc1n[nH]c(-c2ccccc2[N+](=O)[O-])n1	Potency		6309.6	nM			inconclusive	UO_0000065					False	CHEMBL1613818	PUBCHEM_BIOASSAY: qHTS Assay for Inhibitors and Activators of N370S glucocerebrosidase as a Potential Chaperone Treatment of Gaucher Disease. (Class of assay: confirmatory) [Related pubchem assays (depositor defined):AID1473, AID2293, AID2577, AID2578, AID2587, AID2588, AID2589, AID2590, AID2592, AID2593, AID2595, AID2596, AID2597, AID2613, AID2671, AID488845]	F	BAO_0000019	assay format	Homo sapiens	None	None	None	None	CHEMBL2179	Beta-glucocerebrosidase	Homo sapiens	SINGLE PROTEIN	CHEMBL1201862	7	PubChem BioAssays			None
CHEMBL1575537		0	331.85	0	4.32	SID862291	CCc1nc(N2CCCCC2C)c2oc3ccccc3c2n1.Cl	Potency		28183.8	nM			inconclusive	UO_0000065					False	CHEMBL1613818	PUBCHEM_BIOASSAY: qHTS Assay for Inhibitors and Activators of N370S glucocerebrosidase as a Potential Chaperone Treatment of Gaucher Disease. (Class of assay: confirmatory) [Related pubchem assays (depositor defined):AID1473, AID2293, AID2577, AID2578, AID2587, AID2588, AID2589, AID2590, AID2592, AID2593, AID2595, AID2596, AID2597, AID2613, AID2671, AID488845]	F	BAO_0000019	assay format	Homo sapiens	None	None	None	None	CHEMBL2179	Beta-glucocerebrosidase	Homo sapiens	SINGLE PROTEIN	CHEMBL1201862	7	PubChem BioAssays			None
CHEMBL1353020		0	437.59	1	5.70	SID17507840	Cc1cc2cc(CN(Cc3cccs3)C(S)=NCc3ccco3)c(O)nc2cc1C	Potency		11220.2	nM			inconclusive	UO_0000065					False	CHEMBL1613818	PUBCHEM_BIOASSAY: qHTS Assay for Inhibitors and Activators of N370S glucocerebrosidase as a Potential Chaperone Treatment of Gaucher Disease. (Class of assay: confirmatory) [Related pubchem assays (depositor defined):AID1473, AID2293, AID2577, AID2578, AID2587, AID2588, AID2589, AID2590, AID2592, AID2593, AID2595, AID2596, AID2597, AID2613, AID2671, AID488845]	F	BAO_0000019	assay format	Homo sapiens	None	None	None	None	CHEMBL2179	Beta-glucocerebrosidase	Homo sapiens	SINGLE PROTEIN	CHEMBL1201862	7	PubChem BioAssays			None
CHEMBL87120		0	149.15	0	-3.23	5 (meso)	NC1C(O)C(O)C(O)C1O	IC50	'='	11700.0	nM	4.93			UO_0000065	33.07	0.67	8.16	4.61	False	CHEMBL647637	Inhibitory activity was determined against almonds beta-glucosidase	B	BAO_0000357	single protein format	Prunus dulcis	None	None	None	None	CHEMBL2179	Beta-glucocerebrosidase	Homo sapiens	SINGLE PROTEIN	CHEMBL1128015	1	Scientific Literature	Bioorg. Med. Chem. Lett.	1994	None
CHEMBL1312958		0	398.49	0	3.41	SID49820277	CCCCN1CN(S(=O)(=O)c2ccc(OC)cc2)c2nc3ccccc3nc21	Potency		7079.5	nM			inconclusive	UO_0000065					False	CHEMBL1613818	PUBCHEM_BIOASSAY: qHTS Assay for Inhibitors and Activators of N370S glucocerebrosidase as a Potential Chaperone Treatment of Gaucher Disease. (Class of assay: confirmatory) [Related pubchem assays (depositor defined):AID1473, AID2293, AID2577, AID2578, AID2587, AID2588, AID2589, AID2590, AID2592, AID2593, AID2595, AID2596, AID2597, AID2613, AID2671, AID488845]	F	BAO_0000019	assay format	Homo sapiens	None	None	None	None	CHEMBL2179	Beta-glucocerebrosidase	Homo sapiens	SINGLE PROTEIN	CHEMBL1201862	7	PubChem BioAssays			None
CHEMBL1349755		0	318.21	0	3.82	SID17505422	N#Cc1c(Cl)nc(Cl)c2c1CCN(Cc1ccccc1)C2	Potency		19952.6	nM			inconclusive	UO_0000065					False	CHEMBL1613818	PUBCHEM_BIOASSAY: qHTS Assay for Inhibitors and Activators of N370S glucocerebrosidase as a Potential Chaperone Treatment of Gaucher Disease. (Class of assay: confirmatory) [Related pubchem assays (depositor defined):AID1473, AID2293, AID2577, AID2578, AID2587, AID2588, AID2589, AID2590, AID2592, AID2593, AID2595, AID2596, AID2597, AID2613, AID2671, AID488845]	F	BAO_0000019	assay format	Homo sapiens	None	None	None	None	CHEMBL2179	Beta-glucocerebrosidase	Homo sapiens	SINGLE PROTEIN	CHEMBL1201862	7	PubChem BioAssays			None
CHEMBL1436932		0	493.55	0	3.96	SID49714971	CCOc1cc(/C=C2\C(=N)N3N=C(N4CCCCC4)SC3=NC2=O)ccc1OC(=O)c1ccco1	Potency		28183.8	nM			inconclusive	UO_0000065					False	CHEMBL1613818	PUBCHEM_BIOASSAY: qHTS Assay for Inhibitors and Activators of N370S glucocerebrosidase as a Potential Chaperone Treatment of Gaucher Disease. (Class of assay: confirmatory) [Related pubchem assays (depositor defined):AID1473, AID2293, AID2577, AID2578, AID2587, AID2588, AID2589, AID2590, AID2592, AID2593, AID2595, AID2596, AID2597, AID2613, AID2671, AID488845]	F	BAO_0000019	assay format	Homo sapiens	None	None	None	None	CHEMBL2179	Beta-glucocerebrosidase	Homo sapiens	SINGLE PROTEIN	CHEMBL1201862	7	PubChem BioAssays			None
CHEMBL1571576		0	307.40	0	3.03	SID49669138	Cc1cc(NCCCN(C)C)n2c(nc3ccccc32)c1C#N	Potency		3162.3	nM			inconclusive	UO_0000065					False	CHEMBL1613818	PUBCHEM_BIOASSAY: qHTS Assay for Inhibitors and Activators of N370S glucocerebrosidase as a Potential Chaperone Treatment of Gaucher Disease. (Class of assay: confirmatory) [Related pubchem assays (depositor defined):AID1473, AID2293, AID2577, AID2578, AID2587, AID2588, AID2589, AID2590, AID2592, AID2593, AID2595, AID2596, AID2597, AID2613, AID2671, AID488845]	F	BAO_0000019	assay format	Homo sapiens	None	None	None	None	CHEMBL2179	Beta-glucocerebrosidase	Homo sapiens	SINGLE PROTEIN	CHEMBL1201862	7	PubChem BioAssays			None
CHEMBL1575391		0	275.31	0	3.26	SID845319	Cn1ncc2c(Nc3ccc4ccccc4c3)ncnc21	Potency		22387.2	nM			inconclusive	UO_0000065					False	CHEMBL1613818	PUBCHEM_BIOASSAY: qHTS Assay for Inhibitors and Activators of N370S glucocerebrosidase as a Potential Chaperone Treatment of Gaucher Disease. (Class of assay: confirmatory) [Related pubchem assays (depositor defined):AID1473, AID2293, AID2577, AID2578, AID2587, AID2588, AID2589, AID2590, AID2592, AID2593, AID2595, AID2596, AID2597, AID2613, AID2671, AID488845]	F	BAO_0000019	assay format	Homo sapiens	None	None	None	None	CHEMBL2179	Beta-glucocerebrosidase	Homo sapiens	SINGLE PROTEIN	CHEMBL1201862	7	PubChem BioAssays			None
CHEMBL1310800		0	479.00	0	3.71	SID49820484	O=C(OCc1cccc(Cl)c1)c1cc(S(=O)(=O)N2CCCCC2)ccc1N1CCOCC1	Potency		17782.8	nM			inconclusive	UO_0000065					False	CHEMBL1613818	PUBCHEM_BIOASSAY: qHTS Assay for Inhibitors and Activators of N370S glucocerebrosidase as a Potential Chaperone Treatment of Gaucher Disease. (Class of assay: confirmatory) [Related pubchem assays (depositor defined):AID1473, AID2293, AID2577, AID2578, AID2587, AID2588, AID2589, AID2590, AID2592, AID2593, AID2595, AID2596, AID2597, AID2613, AID2671, AID488845]	F	BAO_0000019	assay format	Homo sapiens	None	None	None	None	CHEMBL2179	Beta-glucocerebrosidase	Homo sapiens	SINGLE PROTEIN	CHEMBL1201862	7	PubChem BioAssays			None
CHEMBL1302133		0	429.53	0	3.12	SID3711464	COC(=O)c1c(NC(=O)CSc2nnnn2-c2ccccc2)sc2c1CCCC2	Potency		25118.9	nM			inconclusive	UO_0000065					False	CHEMBL1613818	PUBCHEM_BIOASSAY: qHTS Assay for Inhibitors and Activators of N370S glucocerebrosidase as a Potential Chaperone Treatment of Gaucher Disease. (Class of assay: confirmatory) [Related pubchem assays (depositor defined):AID1473, AID2293, AID2577, AID2578, AID2587, AID2588, AID2589, AID2590, AID2592, AID2593, AID2595, AID2596, AID2597, AID2613, AID2671, AID488845]	F	BAO_0000019	assay format	Homo sapiens	None	None	None	None	CHEMBL2179	Beta-glucocerebrosidase	Homo sapiens	SINGLE PROTEIN	CHEMBL1201862	7	PubChem BioAssays			None
CHEMBL1303199		0	343.77	0	3.71	SID26664237	Cn1c(=O)c([N+](=O)[O-])c(NCc2ccccc2Cl)c2ccccc21	Potency		11220.2	nM			inconclusive	UO_0000065					False	CHEMBL1613818	PUBCHEM_BIOASSAY: qHTS Assay for Inhibitors and Activators of N370S glucocerebrosidase as a Potential Chaperone Treatment of Gaucher Disease. (Class of assay: confirmatory) [Related pubchem assays (depositor defined):AID1473, AID2293, AID2577, AID2578, AID2587, AID2588, AID2589, AID2590, AID2592, AID2593, AID2595, AID2596, AID2597, AID2613, AID2671, AID488845]	F	BAO_0000019	assay format	Homo sapiens	None	None	None	None	CHEMBL2179	Beta-glucocerebrosidase	Homo sapiens	SINGLE PROTEIN	CHEMBL1201862	7	PubChem BioAssays			None
CHEMBL1548353		0	249.27	0	3.41	SID863264	CNc1oc(-c2cccc3ccccc23)nc1C#N	Potency		22387.2	nM			inconclusive	UO_0000065					False	CHEMBL1613818	PUBCHEM_BIOASSAY: qHTS Assay for Inhibitors and Activators of N370S glucocerebrosidase as a Potential Chaperone Treatment of Gaucher Disease. (Class of assay: confirmatory) [Related pubchem assays (depositor defined):AID1473, AID2293, AID2577, AID2578, AID2587, AID2588, AID2589, AID2590, AID2592, AID2593, AID2595, AID2596, AID2597, AID2613, AID2671, AID488845]	F	BAO_0000019	assay format	Homo sapiens	None	None	None	None	CHEMBL2179	Beta-glucocerebrosidase	Homo sapiens	SINGLE PROTEIN	CHEMBL1201862	7	PubChem BioAssays			None
CHEMBL1379856		0	550.68	1	4.48	SID24779717	O=C(C1=C[C@@H](c2csc3ccccc23)C[C@@H](OCCCCO)O1)N1CCN(Cc2ccc3c(c2)OCO3)CC1	Potency		22387.2	nM			inconclusive	UO_0000065					False	CHEMBL1613818	PUBCHEM_BIOASSAY: qHTS Assay for Inhibitors and Activators of N370S glucocerebrosidase as a Potential Chaperone Treatment of Gaucher Disease. (Class of assay: confirmatory) [Related pubchem assays (depositor defined):AID1473, AID2293, AID2577, AID2578, AID2587, AID2588, AID2589, AID2590, AID2592, AID2593, AID2595, AID2596, AID2597, AID2613, AID2671, AID488845]	F	BAO_0000019	assay format	Homo sapiens	None	None	None	None	CHEMBL2179	Beta-glucocerebrosidase	Homo sapiens	SINGLE PROTEIN	CHEMBL1201862	7	PubChem BioAssays			None
CHEMBL1419020		0	410.70	0	2.98	SID848839	Br.O=C(Cn1c(NCCO)nc2ccccc21)c1ccc(Cl)cc1	Potency		39810.7	nM			inconclusive	UO_0000065					False	CHEMBL1613818	PUBCHEM_BIOASSAY: qHTS Assay for Inhibitors and Activators of N370S glucocerebrosidase as a Potential Chaperone Treatment of Gaucher Disease. (Class of assay: confirmatory) [Related pubchem assays (depositor defined):AID1473, AID2293, AID2577, AID2578, AID2587, AID2588, AID2589, AID2590, AID2592, AID2593, AID2595, AID2596, AID2597, AID2613, AID2671, AID488845]	F	BAO_0000019	assay format	Homo sapiens	None	None	None	None	CHEMBL2179	Beta-glucocerebrosidase	Homo sapiens	SINGLE PROTEIN	CHEMBL1201862	7	PubChem BioAssays			None
CHEMBL1606371		0	441.56	0	3.50	SID850566	COc1cc(S(=O)(=O)N(Cc2ccc(C)cc2)C2CCCCC2)ccc1-n1cnnn1	Potency		25118.9	nM			inconclusive	UO_0000065					False	CHEMBL1613818	PUBCHEM_BIOASSAY: qHTS Assay for Inhibitors and Activators of N370S glucocerebrosidase as a Potential Chaperone Treatment of Gaucher Disease. (Class of assay: confirmatory) [Related pubchem assays (depositor defined):AID1473, AID2293, AID2577, AID2578, AID2587, AID2588, AID2589, AID2590, AID2592, AID2593, AID2595, AID2596, AID2597, AID2613, AID2671, AID488845]	F	BAO_0000019	assay format	Homo sapiens	None	None	None	None	CHEMBL2179	Beta-glucocerebrosidase	Homo sapiens	SINGLE PROTEIN	CHEMBL1201862	7	PubChem BioAssays			None
CHEMBL1379441		0	260.29	0	1.43	SID846740	CCOC(=O)CCc1nn(C)c(=O)c2ccccc12	Potency		8912.5	nM			inconclusive	UO_0000065					False	CHEMBL1613818	PUBCHEM_BIOASSAY: qHTS Assay for Inhibitors and Activators of N370S glucocerebrosidase as a Potential Chaperone Treatment of Gaucher Disease. (Class of assay: confirmatory) [Related pubchem assays (depositor defined):AID1473, AID2293, AID2577, AID2578, AID2587, AID2588, AID2589, AID2590, AID2592, AID2593, AID2595, AID2596, AID2597, AID2613, AID2671, AID488845]	F	BAO_0000019	assay format	Homo sapiens	None	None	None	None	CHEMBL2179	Beta-glucocerebrosidase	Homo sapiens	SINGLE PROTEIN	CHEMBL1201862	7	PubChem BioAssays			None
CHEMBL1486682		0	470.57	0	2.48	SID24782628	O=C(CC1C(=O)N(Cc2ccccc2)C(=S)N1CCN1CCOCC1)Nc1ccc(F)cc1	Potency		39810.7	nM			inconclusive	UO_0000065					False	CHEMBL1613818	PUBCHEM_BIOASSAY: qHTS Assay for Inhibitors and Activators of N370S glucocerebrosidase as a Potential Chaperone Treatment of Gaucher Disease. (Class of assay: confirmatory) [Related pubchem assays (depositor defined):AID1473, AID2293, AID2577, AID2578, AID2587, AID2588, AID2589, AID2590, AID2592, AID2593, AID2595, AID2596, AID2597, AID2613, AID2671, AID488845]	F	BAO_0000019	assay format	Homo sapiens	None	None	None	None	CHEMBL2179	Beta-glucocerebrosidase	Homo sapiens	SINGLE PROTEIN	CHEMBL1201862	7	PubChem BioAssays			None
CHEMBL1424820		0	551.11	1	4.03	SID49716799	CCN1CCN(CCNC(=O)c2ccc3c(c2)N(Cc2cccc(Cl)c2)C(=O)c2ccccc2[S+]3[O-])CC1	Potency		39810.7	nM			inconclusive	UO_0000065					False	CHEMBL1613818	PUBCHEM_BIOASSAY: qHTS Assay for Inhibitors and Activators of N370S glucocerebrosidase as a Potential Chaperone Treatment of Gaucher Disease. (Class of assay: confirmatory) [Related pubchem assays (depositor defined):AID1473, AID2293, AID2577, AID2578, AID2587, AID2588, AID2589, AID2590, AID2592, AID2593, AID2595, AID2596, AID2597, AID2613, AID2671, AID488845]	F	BAO_0000019	assay format	Homo sapiens	None	None	None	None	CHEMBL2179	Beta-glucocerebrosidase	Homo sapiens	SINGLE PROTEIN	CHEMBL1201862	7	PubChem BioAssays			None
CHEMBL1541789		0	345.40	0	3.34	SID4265132	C=CCn1c(N2C(=O)CC(Cc3ccccc3)C2=O)nc2ccccc21	Potency		39810.7	nM			inconclusive	UO_0000065					False	CHEMBL1613818	PUBCHEM_BIOASSAY: qHTS Assay for Inhibitors and Activators of N370S glucocerebrosidase as a Potential Chaperone Treatment of Gaucher Disease. (Class of assay: confirmatory) [Related pubchem assays (depositor defined):AID1473, AID2293, AID2577, AID2578, AID2587, AID2588, AID2589, AID2590, AID2592, AID2593, AID2595, AID2596, AID2597, AID2613, AID2671, AID488845]	F	BAO_0000019	assay format	Homo sapiens	None	None	None	None	CHEMBL2179	Beta-glucocerebrosidase	Homo sapiens	SINGLE PROTEIN	CHEMBL1201862	7	PubChem BioAssays			None
CHEMBL1350196		0	248.23	0	1.82	SID7975926	Cc1c(CCC(=O)O)c(=O)oc2cc(O)ccc12	Potency		25118.9	nM			inconclusive	UO_0000065					False	CHEMBL1613818	PUBCHEM_BIOASSAY: qHTS Assay for Inhibitors and Activators of N370S glucocerebrosidase as a Potential Chaperone Treatment of Gaucher Disease. (Class of assay: confirmatory) [Related pubchem assays (depositor defined):AID1473, AID2293, AID2577, AID2578, AID2587, AID2588, AID2589, AID2590, AID2592, AID2593, AID2595, AID2596, AID2597, AID2613, AID2671, AID488845]	F	BAO_0000019	assay format	Homo sapiens	None	None	None	None	CHEMBL2179	Beta-glucocerebrosidase	Homo sapiens	SINGLE PROTEIN	CHEMBL1201862	7	PubChem BioAssays			None
CHEMBL1497261		0	396.24	1	5.07	SID49677205	O=C(O)c1ccccc1-c1ccccc1C(=O)Nc1ccccc1Br	Potency		25118.9	nM			inconclusive	UO_0000065					False	CHEMBL1613818	PUBCHEM_BIOASSAY: qHTS Assay for Inhibitors and Activators of N370S glucocerebrosidase as a Potential Chaperone Treatment of Gaucher Disease. (Class of assay: confirmatory) [Related pubchem assays (depositor defined):AID1473, AID2293, AID2577, AID2578, AID2587, AID2588, AID2589, AID2590, AID2592, AID2593, AID2595, AID2596, AID2597, AID2613, AID2671, AID488845]	F	BAO_0000019	assay format	Homo sapiens	None	None	None	None	CHEMBL2179	Beta-glucocerebrosidase	Homo sapiens	SINGLE PROTEIN	CHEMBL1201862	7	PubChem BioAssays			None
CHEMBL1443457		0	257.25	0	1.76	SID51089828	CCOC(=O)c1cc(O)n2c(n1)nc1ccccc12	Potency		25118.9	nM			inconclusive	UO_0000065					False	CHEMBL1613818	PUBCHEM_BIOASSAY: qHTS Assay for Inhibitors and Activators of N370S glucocerebrosidase as a Potential Chaperone Treatment of Gaucher Disease. (Class of assay: confirmatory) [Related pubchem assays (depositor defined):AID1473, AID2293, AID2577, AID2578, AID2587, AID2588, AID2589, AID2590, AID2592, AID2593, AID2595, AID2596, AID2597, AID2613, AID2671, AID488845]	F	BAO_0000019	assay format	Homo sapiens	None	None	None	None	CHEMBL2179	Beta-glucocerebrosidase	Homo sapiens	SINGLE PROTEIN	CHEMBL1201862	7	PubChem BioAssays			None
CHEMBL1527700		0	381.46	0	3.73	SID26727212	CSc1nc2ccc(NS(=O)(=O)c3ccc([N+](=O)[O-])cc3)cc2s1	Potency		6309.6	nM			inconclusive	UO_0000065					False	CHEMBL1613818	PUBCHEM_BIOASSAY: qHTS Assay for Inhibitors and Activators of N370S glucocerebrosidase as a Potential Chaperone Treatment of Gaucher Disease. (Class of assay: confirmatory) [Related pubchem assays (depositor defined):AID1473, AID2293, AID2577, AID2578, AID2587, AID2588, AID2589, AID2590, AID2592, AID2593, AID2595, AID2596, AID2597, AID2613, AID2671, AID488845]	F	BAO_0000019	assay format	Homo sapiens	None	None	None	None	CHEMBL2179	Beta-glucocerebrosidase	Homo sapiens	SINGLE PROTEIN	CHEMBL1201862	7	PubChem BioAssays			None
CHEMBL601543		0	610.73	1	7.85	SID24804590	CCN1/C(=C/C=C/c2oc3ccc(-c4ccccc4)cc3[n+]2CC)Oc2ccc(-c3ccccc3)cc21.CCOS(=O)(=O)[O-]	Potency		8912.5	nM			inconclusive	UO_0000065					False	CHEMBL1613818	PUBCHEM_BIOASSAY: qHTS Assay for Inhibitors and Activators of N370S glucocerebrosidase as a Potential Chaperone Treatment of Gaucher Disease. (Class of assay: confirmatory) [Related pubchem assays (depositor defined):AID1473, AID2293, AID2577, AID2578, AID2587, AID2588, AID2589, AID2590, AID2592, AID2593, AID2595, AID2596, AID2597, AID2613, AID2671, AID488845]	F	BAO_0000019	assay format	Homo sapiens	None	None	None	None	CHEMBL2179	Beta-glucocerebrosidase	Homo sapiens	SINGLE PROTEIN	CHEMBL1201862	7	PubChem BioAssays			None
CHEMBL1521842		0	348.74	0	3.27	SID24780003	O=C(CSc1ncccn1)Nc1ncc(C(F)(F)F)cc1Cl	Potency		50118.7	nM			inconclusive	UO_0000065					False	CHEMBL1613818	PUBCHEM_BIOASSAY: qHTS Assay for Inhibitors and Activators of N370S glucocerebrosidase as a Potential Chaperone Treatment of Gaucher Disease. (Class of assay: confirmatory) [Related pubchem assays (depositor defined):AID1473, AID2293, AID2577, AID2578, AID2587, AID2588, AID2589, AID2590, AID2592, AID2593, AID2595, AID2596, AID2597, AID2613, AID2671, AID488845]	F	BAO_0000019	assay format	Homo sapiens	None	None	None	None	CHEMBL2179	Beta-glucocerebrosidase	Homo sapiens	SINGLE PROTEIN	CHEMBL1201862	7	PubChem BioAssays			None
CHEMBL1438624		0	421.57	1	5.16	SID17503756	Cc1cc2cc(CN(CC3CCCO3)C(S)=Nc3ccccc3)c(O)nc2cc1C	Potency		11220.2	nM			inconclusive	UO_0000065					False	CHEMBL1613818	PUBCHEM_BIOASSAY: qHTS Assay for Inhibitors and Activators of N370S glucocerebrosidase as a Potential Chaperone Treatment of Gaucher Disease. (Class of assay: confirmatory) [Related pubchem assays (depositor defined):AID1473, AID2293, AID2577, AID2578, AID2587, AID2588, AID2589, AID2590, AID2592, AID2593, AID2595, AID2596, AID2597, AID2613, AID2671, AID488845]	F	BAO_0000019	assay format	Homo sapiens	None	None	None	None	CHEMBL2179	Beta-glucocerebrosidase	Homo sapiens	SINGLE PROTEIN	CHEMBL1201862	7	PubChem BioAssays			None
CHEMBL1582212		0	282.13	0	4.03	SID22403232	O=C(Nc1ccc(Cl)cn1)Nc1ccccc1Cl	Potency		1122.0	nM			inconclusive	UO_0000065					False	CHEMBL1613818	PUBCHEM_BIOASSAY: qHTS Assay for Inhibitors and Activators of N370S glucocerebrosidase as a Potential Chaperone Treatment of Gaucher Disease. (Class of assay: confirmatory) [Related pubchem assays (depositor defined):AID1473, AID2293, AID2577, AID2578, AID2587, AID2588, AID2589, AID2590, AID2592, AID2593, AID2595, AID2596, AID2597, AID2613, AID2671, AID488845]	F	BAO_0000019	assay format	Homo sapiens	None	None	None	None	CHEMBL2179	Beta-glucocerebrosidase	Homo sapiens	SINGLE PROTEIN	CHEMBL1201862	7	PubChem BioAssays			None
CHEMBL1323699	PADIMATE O	4	277.41	0	4.13	SID17389329	CCCCC(CC)COC(=O)c1ccc(N(C)C)cc1	Potency		15848.9	nM			inconclusive	UO_0000065					False	CHEMBL1613818	PUBCHEM_BIOASSAY: qHTS Assay for Inhibitors and Activators of N370S glucocerebrosidase as a Potential Chaperone Treatment of Gaucher Disease. (Class of assay: confirmatory) [Related pubchem assays (depositor defined):AID1473, AID2293, AID2577, AID2578, AID2587, AID2588, AID2589, AID2590, AID2592, AID2593, AID2595, AID2596, AID2597, AID2613, AID2671, AID488845]	F	BAO_0000019	assay format	Homo sapiens	None	None	None	None	CHEMBL2179	Beta-glucocerebrosidase	Homo sapiens	SINGLE PROTEIN	CHEMBL1201862	7	PubChem BioAssays			None
CHEMBL1324640		0	450.33	1	5.30	SID17403265	O=c1oc2cc(Oc3c([N+](=O)[O-])cc(C(F)(F)F)cc3[N+](=O)[O-])ccc2c2c1CCCC2	Potency		28183.8	nM			inconclusive	UO_0000065					False	CHEMBL1613818	PUBCHEM_BIOASSAY: qHTS Assay for Inhibitors and Activators of N370S glucocerebrosidase as a Potential Chaperone Treatment of Gaucher Disease. (Class of assay: confirmatory) [Related pubchem assays (depositor defined):AID1473, AID2293, AID2577, AID2578, AID2587, AID2588, AID2589, AID2590, AID2592, AID2593, AID2595, AID2596, AID2597, AID2613, AID2671, AID488845]	F	BAO_0000019	assay format	Homo sapiens	None	None	None	None	CHEMBL2179	Beta-glucocerebrosidase	Homo sapiens	SINGLE PROTEIN	CHEMBL1201862	7	PubChem BioAssays			None
[truncated: 13,309 more rows]
