# Supplementary material for: PyRMD Studio: A Unified Suite for Next-Generation, AI-Powered Virtual Screening
Source: J Chem Inf Model. 2026 May 19;66(11):6197–203. doi: 10.1021/acs.jcim.6c00648 (PMC13250901; doi:10.1021/acs.jcim.6c00648)
Supplement: Supplementary file 1 [file ci6c00648_si_001.zip › DATA/hdac2_chembl.csv]

Molecule ChEMBL ID	Molecule Name	Molecule Max Phase	Molecular Weight	#RO5 Violations	AlogP	Compound Key	Smiles	Standard Type	Standard Relation	Standard Value	Standard Units	pChEMBL Value	Data Validity Comment	Comment	Uo Units	Ligand Efficiency BEI	Ligand Efficiency LE	Ligand Efficiency LLE	Ligand Efficiency SEI	Potential Duplicate	Assay ChEMBL ID	Assay Description	Assay Type	BAO Format ID	BAO Label	Assay Organism	Assay Tissue ChEMBL ID	Assay Tissue Name	Assay Cell Type	Assay Subcellular Fraction	Target ChEMBL ID	Target Name	Target Organism	Target Type	Document ChEMBL ID	Source ID	Source Description	Document Journal	Document Year	Cell ChEMBL ID
CHEMBL483494		0	439.49	0	3.92	6b	O=C(CCCCCCC(=O)Nc1ccc(-c2cn(Cc3ccc(F)cc3)nn2)cc1)NO	IC50	'='	294.0	nM	6.53			UO_0000065	14.86	0.28	2.61	5.98	False	CHEMBL954936	Inhibition of HDAC2	B	BAO_0000357	single protein format	None	None	None	None	None	CHEMBL1937	Histone deacetylase 2	Homo sapiens	SINGLE PROTEIN	CHEMBL1150413	1	Scientific Literature	J. Med. Chem.	2008	None
CHEMBL2417783		0	361.47	0	2.60	11	Cc1onc(-c2ccccc2)c1C(=O)NCCCCCNC(=O)CS	IC50	'='	28000.0	nM	4.55			UO_0000065	12.60	0.25	1.95	5.41	False	CHEMBL2424296	Inhibition of HDAC2 (unknown origin)	B	BAO_0000357	single protein format	Homo sapiens	None	None	None	None	CHEMBL1937	Histone deacetylase 2	Homo sapiens	SINGLE PROTEIN	CHEMBL2417402	1	Scientific Literature	J. Med. Chem.	2013	None
CHEMBL2417782		0	462.57	0	4.94	8	CC(C)(C)OC(=O)Nc1cccc(-c2csc(NC(=O)CCCCCCC(=O)NO)n2)c1	IC50	'='	21.0	nM	7.68			UO_0000065	16.60	0.33	2.74	5.92	False	CHEMBL2424287	Inhibition of His-6-tagged full length HDAC2 (unknown origin) expressed in sf9 cells using carboxyfluorescein (FAM)-labeled acetylated peptide as substrate after 17 hrs by fluorescence-based electrophoretic assay	B	BAO_0000219	cell-based format	Homo sapiens	None	None	Sf9	None	CHEMBL1937	Histone deacetylase 2	Homo sapiens	SINGLE PROTEIN	CHEMBL2417402	1	Scientific Literature	J. Med. Chem.	2013	CHEMBL3308860
CHEMBL3110021		0	320.35	0	3.34	31	O=C(NO)[C@@H]1[C@H](c2ccccc2)[C@H]1c1ccc(-c2cnco2)cc1	IC50	'='	43000.0	nM	4.37			UO_0000065	13.63	0.25	1.03	5.79	False	CHEMBL3112164	Inhibition of human recombinant full length HDAC2 using (Ac)Arg-Gly-Lys(Ac) as substrate after 60 mins by fluorescence assay	B	BAO_0000357	single protein format	Homo sapiens	None	None	None	None	CHEMBL1937	Histone deacetylase 2	Homo sapiens	SINGLE PROTEIN	CHEMBL3108758	1	Scientific Literature	J. Med. Chem.	2013	None
CHEMBL490018		0	316.40	0	2.83	21	CC(/C=C/c1ccccc1)=C\C(=O)NCCCCCC(=O)NO	IC50	'='	3.1	nM	8.51			UO_0000065	26.89	0.51	5.68	10.85	False	CHEMBL960365	Inhibition of human recombinant HDAC2	B	BAO_0000357	single protein format	Homo sapiens	None	None	None	None	CHEMBL1937	Histone deacetylase 2	Homo sapiens	SINGLE PROTEIN	CHEMBL1137690	1	Scientific Literature	Eur. J. Med. Chem.	2009	None
CHEMBL513568		0	433.58	0	4.22	12	Nc1ccc(-c2cccs2)cc1NC(=O)c1ccc(N2CCC3(CCNC3)CC2)nc1	IC50	'='	44.0	nM	7.36			UO_0000065	16.97	0.32	3.14	8.83	False	CHEMBL940370	Inhibition of human HDAC2 expressed in mammalian cells	B	BAO_0000219	cell-based format	Homo sapiens	None	None	None	None	CHEMBL1937	Histone deacetylase 2	Homo sapiens	SINGLE PROTEIN	CHEMBL1152282	1	Scientific Literature	Bioorg. Med. Chem. Lett.	2008	None
CHEMBL55895	PHENYLBUTYRYLHYDROXAMIC ACID	0	179.22	0	1.51	4-PBHA	O=C(CCCc1ccccc1)NO	Ki	'='	430.0	nM	6.37			UO_0000065	35.52	0.67	4.86	12.91	False	CHEMBL1216983	Inhibition of human HDAC2	B	BAO_0000357	single protein format	Homo sapiens	None	None	None	None	CHEMBL1937	Histone deacetylase 2	Homo sapiens	SINGLE PROTEIN	CHEMBL1212811	1	Scientific Literature	Nat. Chem. Biol.	2010	None
CHEMBL1099078		0	330.39	0	4.39	11	CC(=O)c1ccc(-c2ccc(N)c(NC(=O)c3ccccc3)c2)cc1	Ratio IC50	'='	1.3										False	CHEMBL1116532	Selectivity ratio of IC50 for human recombinant HDAC2 preincubated for 1 hr with substrate to IC50 for human recombinant HDAC2 preincubated for 24 hrs followed by 1 hr reaction with substrate	B	BAO_0000357	single protein format	Homo sapiens	None	None	None	None	CHEMBL1937	Histone deacetylase 2	Homo sapiens	SINGLE PROTEIN	CHEMBL1158590	1	Scientific Literature	Bioorg. Med. Chem. Lett.	2010	None
CHEMBL1096072		0	356.35	1	5.21	21	Nc1ccc(-c2ccc(C(F)(F)F)cc2)cc1NC(=O)c1ccccc1	Ratio IC50	'='	10.0										False	CHEMBL1116532	Selectivity ratio of IC50 for human recombinant HDAC2 preincubated for 1 hr with substrate to IC50 for human recombinant HDAC2 preincubated for 24 hrs followed by 1 hr reaction with substrate	B	BAO_0000357	single protein format	Homo sapiens	None	None	None	None	CHEMBL1937	Histone deacetylase 2	Homo sapiens	SINGLE PROTEIN	CHEMBL1158590	1	Scientific Literature	Bioorg. Med. Chem. Lett.	2010	None
CHEMBL1213492	Givinostat	3	421.50	0	4.55	9, ITF-2357	CCN(CC)Cc1ccc2cc(COC(=O)Nc3ccc(C(=O)NO)cc3)ccc2c1	Ki	'='	3.0	nM	8.52			UO_0000065	20.22	0.38	3.97	9.38	True	CHEMBL1216983	Inhibition of human HDAC2	B	BAO_0000357	single protein format	Homo sapiens	None	None	None	None	CHEMBL1937	Histone deacetylase 2	Homo sapiens	SINGLE PROTEIN	CHEMBL1212811	1	Scientific Literature	Nat. Chem. Biol.	2010	None
CHEMBL513160		0	290.32	0	2.53	1	O=C(CCCCOCc1cc(-c2ccccc2)on1)NO	IC50	'='	133.0	nM	6.88			UO_0000065	23.68	0.45	4.35	8.13	False	CHEMBL976442	Inhibition of HDAC2 after 17 hrs	B	BAO_0000357	single protein format	None	None	None	None	None	CHEMBL1937	Histone deacetylase 2	Homo sapiens	SINGLE PROTEIN	CHEMBL1155917	1	Scientific Literature	J. Med. Chem.	2008	None
CHEMBL446512		0	318.33	0	1.33	6	Nc1cccc(-c2cc(C(=O)NCCCCC(=O)NO)no2)c1	IC50	'='	1940.0	nM	5.71			UO_0000065	17.94	0.34	4.38	4.38	False	CHEMBL976442	Inhibition of HDAC2 after 17 hrs	B	BAO_0000357	single protein format	None	None	None	None	None	CHEMBL1937	Histone deacetylase 2	Homo sapiens	SINGLE PROTEIN	CHEMBL1155917	1	Scientific Literature	J. Med. Chem.	2008	None
CHEMBL152543		0	365.43	0	2.74	19b, SK-7068	O=C(/C=C/c1ccc(CNC(=O)c2ccc(N3CCCC3)cc2)cc1)NO	Inhibition	'>'	90.0	%				UO_0000187					False	CHEMBL947144	Inhibition of HDAC2 at 1 uM	B	BAO_0000357	single protein format	None	None	None	None	None	CHEMBL1937	Histone deacetylase 2	Homo sapiens	SINGLE PROTEIN	CHEMBL1142268	1	Scientific Literature	J. Med. Chem.	2008	None
CHEMBL561209		0	269.30	0	2.88	3g	COc1ccc(-c2ccc(/C=C/C(=O)NO)cc2)cc1	IC50	'='	1160.0	nM	5.94			UO_0000065	22.04	0.41	3.06	10.14	True	CHEMBL1034714	Inhibition of HDAC2 in human HeLa cells	B	BAO_0000219	cell-based format	Homo sapiens	None	None	HeLa	None	CHEMBL1937	Histone deacetylase 2	Homo sapiens	SINGLE PROTEIN	CHEMBL1158371	1	Scientific Literature	Eur. J. Med. Chem.	2009	CHEMBL3308376
CHEMBL538710		0	264.28	0	2.74	3d	N#Cc1ccc(-c2ccc(/C=C/C(=O)NO)cc2)cc1	IC50	'='	330.0	nM	6.48			UO_0000065	24.53	0.44	3.74	8.86	False	CHEMBL1034714	Inhibition of HDAC2 in human HeLa cells	B	BAO_0000219	cell-based format	Homo sapiens	None	None	HeLa	None	CHEMBL1937	Histone deacetylase 2	Homo sapiens	SINGLE PROTEIN	CHEMBL1158371	1	Scientific Literature	Eur. J. Med. Chem.	2009	CHEMBL3308376
CHEMBL226817		0	681.23	2	9.44	10b	C=CCCCCCC[n+]1cccc(CCCCCCCCCCCC[n+]2cccc(CCCCC=C)c2)c1.[Cl-].[I-]	Activity						Not Active						False	CHEMBL917043	Inhibition of HDAC2	B	BAO_0000357	single protein format	None	None	None	None	None	CHEMBL1937	Histone deacetylase 2	Homo sapiens	SINGLE PROTEIN	CHEMBL1139873	1	Scientific Literature	J. Med. Chem.	2007	None
CHEMBL406800		0	177.23	0	2.13	79b, SB-379278A	S=c1[nH]cc(-c2ccncc2)[nH]1	IC50						Not Determined						False	CHEMBL946981	Inhibition of HDAC2	B	BAO_0000357	single protein format	None	None	None	None	None	CHEMBL1937	Histone deacetylase 2	Homo sapiens	SINGLE PROTEIN	CHEMBL1142268	1	Scientific Literature	J. Med. Chem.	2008	None
CHEMBL271741		0	288.35	0	4.19	5	Nc1ccc(-c2ccccc2)cc1NC(=O)c1ccccc1	IC50	'='	27.0	nM	7.57			UO_0000065	26.25	0.47	3.38	13.73	False	CHEMBL1116530	Inhibition of human recombinant HDAC2 preincubated for 24 hrs followed by 1 hr reaction with substrate by protease coupled end-point assay	B	BAO_0000357	single protein format	Homo sapiens	None	None	None	None	CHEMBL1937	Histone deacetylase 2	Homo sapiens	SINGLE PROTEIN	CHEMBL1158590	1	Scientific Literature	Bioorg. Med. Chem. Lett.	2010	None
CHEMBL1097278		0	295.37	0	3.64	4	Nc1ccc(-c2nccs2)cc1NC(=O)c1ccccc1	IC50	'='	390.0	nM	6.41			UO_0000065	21.70	0.42	2.77	9.42	False	CHEMBL1116530	Inhibition of human recombinant HDAC2 preincubated for 24 hrs followed by 1 hr reaction with substrate by protease coupled end-point assay	B	BAO_0000357	single protein format	Homo sapiens	None	None	None	None	CHEMBL1937	Histone deacetylase 2	Homo sapiens	SINGLE PROTEIN	CHEMBL1158590	1	Scientific Literature	Bioorg. Med. Chem. Lett.	2010	None
CHEMBL1095412		0	318.38	0	4.20	10	COc1ccc(-c2ccc(N)c(NC(=O)c3ccccc3)c2)cc1	IC50	'='	860.0	nM	6.07			UO_0000065	19.05	0.35	1.87	9.43	False	CHEMBL1116529	Inhibition of human recombinant HDAC2 preincubated for 1 hr with substrate by protease coupled end-point assay	B	BAO_0000357	single protein format	Homo sapiens	None	None	None	None	CHEMBL1937	Histone deacetylase 2	Homo sapiens	SINGLE PROTEIN	CHEMBL1158590	1	Scientific Literature	Bioorg. Med. Chem. Lett.	2010	None
CHEMBL1095095		0	278.31	0	3.78	8	Nc1ccc(-c2ccoc2)cc1NC(=O)c1ccccc1	IC50	'='	810.0	nM	6.09			UO_0000065	21.89	0.40	2.31	8.92	False	CHEMBL1116529	Inhibition of human recombinant HDAC2 preincubated for 1 hr with substrate by protease coupled end-point assay	B	BAO_0000357	single protein format	Homo sapiens	None	None	None	None	CHEMBL1937	Histone deacetylase 2	Homo sapiens	SINGLE PROTEIN	CHEMBL1158590	1	Scientific Literature	Bioorg. Med. Chem. Lett.	2010	None
CHEMBL392747		0	453.54	1	5.82	11	COc1ccc(NCc2ccc(C(=O)Nc3cc(-c4ccccc4)ccc3N)cc2)cc1OC	Inhibition	'<'	50.0	%				UO_0000187					False	CHEMBL900130	Inhibition of human recombinant HDAC2 at 20 uM	B	BAO_0000357	single protein format	Homo sapiens	None	None	None	None	CHEMBL1937	Histone deacetylase 2	Homo sapiens	SINGLE PROTEIN	CHEMBL1138236	1	Scientific Literature	J. Med. Chem.	2007	None
CHEMBL235842		0	351.43	0	4.21	82b	CC(=O)Nc1ccc(C(=O)Nc2cc(-c3cccs3)ccc2N)cc1	IC50	'='	100.0	nM	7.00			UO_0000065	19.92	0.38	2.79	8.31	True	CHEMBL946981	Inhibition of HDAC2	B	BAO_0000357	single protein format	None	None	None	None	None	CHEMBL1937	Histone deacetylase 2	Homo sapiens	SINGLE PROTEIN	CHEMBL1142268	1	Scientific Literature	J. Med. Chem.	2008	None
CHEMBL249198		0	400.48	0	3.68	7l	COc1ccc(NC(=O)C(CCCCCC(=O)NO)OCc2ccccc2)cc1	IC50	'='	500.0	nM	6.30			UO_0000065	15.73	0.30	2.62	6.50	False	CHEMBL925482	Inhibition of HDAC2 in HeLa cell lysates	B	BAO_0000357	single protein format	Homo sapiens	None	None	HeLa	None	CHEMBL1937	Histone deacetylase 2	Homo sapiens	SINGLE PROTEIN	CHEMBL1140532	1	Scientific Literature	Bioorg. Med. Chem. Lett.	2007	CHEMBL3308376
CHEMBL248797		0	400.48	0	3.68	7h	COc1cccc(COC(CCCCCC(=O)NO)C(=O)Nc2ccccc2)c1	IC50	'>='	50.0	nM				UO_0000065					False	CHEMBL925482	Inhibition of HDAC2 in HeLa cell lysates	B	BAO_0000357	single protein format	Homo sapiens	None	None	HeLa	None	CHEMBL1937	Histone deacetylase 2	Homo sapiens	SINGLE PROTEIN	CHEMBL1140532	1	Scientific Literature	Bioorg. Med. Chem. Lett.	2007	CHEMBL3308376
CHEMBL248787		0	438.45	0	4.69	7e	O=C(CCCCCC(OCc1ccc(C(F)(F)F)cc1)C(=O)Nc1ccccc1)NO	IC50	'>='	50.0	nM				UO_0000065					False	CHEMBL925482	Inhibition of HDAC2 in HeLa cell lysates	B	BAO_0000357	single protein format	Homo sapiens	None	None	HeLa	None	CHEMBL1937	Histone deacetylase 2	Homo sapiens	SINGLE PROTEIN	CHEMBL1140532	1	Scientific Literature	Bioorg. Med. Chem. Lett.	2007	CHEMBL3308376
CHEMBL251212		0	294.35	0	1.83	10a	O=C(CCCCCCC(O)C(=O)Nc1ccccc1)NO	Activity						Not Active						False	CHEMBL925483	Inhibition of HDAC2 in HeLa cell lysates at 0.1 uM	B	BAO_0000219	cell-based format	Homo sapiens	None	None	HeLa	None	CHEMBL1937	Histone deacetylase 2	Homo sapiens	SINGLE PROTEIN	CHEMBL1140532	1	Scientific Literature	Bioorg. Med. Chem. Lett.	2007	CHEMBL3308376
CHEMBL356769	TUBACIN	0	721.88	2	8.62	15	O=C(CCCCCCC(=O)Nc1ccc([C@@H]2O[C@H](c3ccc(CO)cc3)C[C@H](CSc3nc(-c4ccccc4)c(-c4ccccc4)o3)O2)cc1)NO	Ki	'='	42.0	nM	7.38			UO_0000065	10.22	0.19	-1.24	5.15	False	CHEMBL1216983	Inhibition of human HDAC2	B	BAO_0000357	single protein format	Homo sapiens	None	None	None	None	CHEMBL1937	Histone deacetylase 2	Homo sapiens	SINGLE PROTEIN	CHEMBL1212811	1	Scientific Literature	Nat. Chem. Biol.	2010	None
CHEMBL270149		0	418.51	0	3.25	18	Nc1nc(NCc2ccc(C(=O)Nc3ccccc3N)cc2)nc(NC2CCCC2)n1	Activity						Active						False	CHEMBL931663	Activity against HDAC2	B	BAO_0000357	single protein format	None	None	None	None	None	CHEMBL1937	Histone deacetylase 2	Homo sapiens	SINGLE PROTEIN	CHEMBL1143113	1	Scientific Literature	Bioorg. Med. Chem. Lett.	2008	None
CHEMBL460963		0	420.56	0	3.93	2b	CN(C)CC(C)(C)Cn1c(CCc2ccccc2)nc2cc(/C=C/C(=O)NO)ccc21	Ki	'='	39.0	nM	7.41			UO_0000065	17.62	0.33	3.48	10.53	False	CHEMBL1832521	Competitive inhibition of HDAC2 using KI-104 as substrate by fluorescence assay	B	BAO_0000357	single protein format	None	None	None	None	None	CHEMBL1937	Histone deacetylase 2	Homo sapiens	SINGLE PROTEIN	CHEMBL1828590	1	Scientific Literature	J. Med. Chem.	2011	None
CHEMBL1830424		0	358.49	0	3.24	10s	CCCCCCc1nc2cc(/C=C/C(=O)NO)ccc2n1CCN(C)C	Ki	'='	21.0	nM	7.68			UO_0000065	21.42	0.40	4.44	10.91	False	CHEMBL1832521	Competitive inhibition of HDAC2 using KI-104 as substrate by fluorescence assay	B	BAO_0000357	single protein format	None	None	None	None	None	CHEMBL1937	Histone deacetylase 2	Homo sapiens	SINGLE PROTEIN	CHEMBL1828590	1	Scientific Literature	J. Med. Chem.	2011	None
CHEMBL336935		0	485.54	0	4.38	TWZ 113	O=CN(O)CCCCCC(C(=O)Nc1ccc2ncccc2c1)C(=O)Nc1ccc2ncccc2c1	IC50	'='	270.0	nM	6.57			UO_0000065	13.53	0.25	2.19	5.28	False	CHEMBL697297	Inhibition of Histone deacetylase 2 (HDAC2) activity of HeLa nuclear extracts	B	BAO_0000357	single protein format	Homo sapiens	None	None	None	None	CHEMBL1937	Histone deacetylase 2	Homo sapiens	SINGLE PROTEIN	CHEMBL1137945	1	Scientific Literature	Bioorg. Med. Chem. Lett.	2004	None
CHEMBL1448292		0	284.38	0	2.53	TM-2-105	O=C(NC(=S)NCCc1ccccc1)c1ccccc1	Activity						Not Active						False	CHEMBL1838708	Activation of HDAC2 using Fluor-de-Lys as substrate at 10 uM by spectrofluorometry	B	BAO_0000357	single protein format	None	None	None	None	None	CHEMBL1937	Histone deacetylase 2	Homo sapiens	SINGLE PROTEIN	CHEMBL1833857	1	Scientific Literature	Bioorg. Med. Chem. Lett.	2011	None
CHEMBL99	TRICHOSTATIN	1	302.37	0	2.58	TSA	CC(/C=C/C(=O)NO)=C\[C@@H](C)C(=O)c1ccc(N(C)C)cc1	IC50	'='	28.2	nM	7.55			UO_0000065	24.97	0.47	4.97	10.84	False	CHEMBL3388274	Inhibition of HDAC2 (unknown origin) after 15 mins by fluorescence assay	B	BAO_0000357	single protein format	Homo sapiens	None	None	None	None	CHEMBL1937	Histone deacetylase 2	Homo sapiens	SINGLE PROTEIN	CHEMBL3352210	1	Scientific Literature	Bioorg. Med. Chem. Lett.	2014	None
CHEMBL402719		0	320.39	0	2.65	7c	C=CCOC(CCCCCC(=O)NO)C(=O)Nc1ccccc1	IC50	'='	500.0	nM	6.30			UO_0000065	19.67	0.37	3.65	7.19	False	CHEMBL925482	Inhibition of HDAC2 in HeLa cell lysates	B	BAO_0000357	single protein format	Homo sapiens	None	None	HeLa	None	CHEMBL1937	Histone deacetylase 2	Homo sapiens	SINGLE PROTEIN	CHEMBL1140532	1	Scientific Literature	Bioorg. Med. Chem. Lett.	2007	CHEMBL3308376
CHEMBL402719		0	320.39	0	2.65	7c	C=CCOC(CCCCCC(=O)NO)C(=O)Nc1ccccc1	Activity						Not Active						False	CHEMBL925483	Inhibition of HDAC2 in HeLa cell lysates at 0.1 uM	B	BAO_0000219	cell-based format	Homo sapiens	None	None	HeLa	None	CHEMBL1937	Histone deacetylase 2	Homo sapiens	SINGLE PROTEIN	CHEMBL1140532	1	Scientific Literature	Bioorg. Med. Chem. Lett.	2007	CHEMBL3308376
CHEMBL249604		0	306.36	0	2.26	4c	C=CCOC(CCCCC(=O)NO)C(=O)Nc1ccccc1	Activity						Not Active						False	CHEMBL925483	Inhibition of HDAC2 in HeLa cell lysates at 0.1 uM	B	BAO_0000219	cell-based format	Homo sapiens	None	None	HeLa	None	CHEMBL1937	Histone deacetylase 2	Homo sapiens	SINGLE PROTEIN	CHEMBL1140532	1	Scientific Literature	Bioorg. Med. Chem. Lett.	2007	CHEMBL3308376
CHEMBL141082		0	250.30	0	2.03	TWZ 102	O=CN(O)CCCCCC(=O)Nc1ccccc1	IC50	'='	19000.0	nM	4.72			UO_0000065	18.86	0.36	2.69	6.78	False	CHEMBL697297	Inhibition of Histone deacetylase 2 (HDAC2) activity of HeLa nuclear extracts	B	BAO_0000357	single protein format	Homo sapiens	None	None	None	None	CHEMBL1937	Histone deacetylase 2	Homo sapiens	SINGLE PROTEIN	CHEMBL1137945	1	Scientific Literature	Bioorg. Med. Chem. Lett.	2004	None
CHEMBL1213457		0	357.32	1	1.09	22	O=C(/C=C/c1ccc(C(=O)N/N=C/c2ccc(O)c(O)c2O)cc1)NO	Ki	'='	70.0	nM	7.16			UO_0000065	20.02	0.38	6.06	4.72	False	CHEMBL1216983	Inhibition of human HDAC2	B	BAO_0000357	single protein format	Homo sapiens	None	None	None	None	CHEMBL1937	Histone deacetylase 2	Homo sapiens	SINGLE PROTEIN	CHEMBL1212811	1	Scientific Literature	Nat. Chem. Biol.	2010	None
CHEMBL235192		0	443.50	1	5.41	13	COc1ccc(NCc2ccc(C(=O)Nc3cc(-c4ccoc4)ccc3N)cc2)cc1OC	Inhibition	'<'	50.0	%				UO_0000187					False	CHEMBL900130	Inhibition of human recombinant HDAC2 at 20 uM	B	BAO_0000357	single protein format	Homo sapiens	None	None	None	None	CHEMBL1937	Histone deacetylase 2	Homo sapiens	SINGLE PROTEIN	CHEMBL1138236	1	Scientific Literature	J. Med. Chem.	2007	None
CHEMBL217651		0	470.64	0	4.26	29	CC(=O)CCCCC[C@H](NC(=O)C1CCCCN1C)C(=O)Nc1nc(-c2ccccc2)cs1	IC50	'='	170.0	nM	6.77			UO_0000065	14.38	0.28	2.51	7.41	False	CHEMBL907066	Inhibition of HDAC2 (mean IC50)	B	BAO_0000357	single protein format	Homo sapiens	None	None	None	None	CHEMBL1937	Histone deacetylase 2	Homo sapiens	SINGLE PROTEIN	CHEMBL1137275	1	Scientific Literature	Bioorg. Med. Chem. Lett.	2006	None
CHEMBL3652227		0	248.22	0	1.48	BDBM139231	O=C(NO)c1cnc(Nc2ccc(F)cc2)nc1	IC50	'='	347.0	nM	6.46		274299	UO_0000065	26.02	0.49	4.98	7.41	False	CHEMBL3707557	Enzyme Assay: Compounds for testing were diluted in DMSO to 50 fold the final concentration and a ten point three fold dilution series was made. The compounds were diluted in assay buffer (50 mM HEPES, pH 7.4, 100 mM KCl, 0.001% Tween-20, 0.05% BSA, 20 uM TCEP) to 6 fold their final concentration. The HDAC enzymes (purchased from BPS Biosciences) were diluted to 1.5 fold their final concentration…	B	BAO_0000357	single protein format	Homo sapiens	None	None	None	None	CHEMBL1937	Histone deacetylase 2	Homo sapiens	SINGLE PROTEIN	CHEMBL3639071	37	BindingDB Database		2013	None
CHEMBL475714		0	336.42	0	1.53	13d	NS(=O)(=O)NCCCCCC(=O)Nc1cnc2ccccc2c1	Activity						Not Active						False	CHEMBL1027321	Inhibition of human recombinant C-terminal FLAG-tagged HDAC2 expressed in baculovirus by fluorimetry	B	BAO_0000019	assay format	Homo sapiens	None	None	None	None	CHEMBL1937	Histone deacetylase 2	Homo sapiens	SINGLE PROTEIN	CHEMBL1149076	1	Scientific Literature	Bioorg. Med. Chem. Lett.	2009	None
CHEMBL3311464		0	331.37	0	2.31	12	O=C(CCCCCCC(=O)Nc1ccc2[nH]c(=O)ccc2c1)NO	IC50	'='	45.0	nM	7.35			UO_0000065	22.17	0.42	5.04	6.60	False	CHEMBL3373319	Inhibition of human HDAC2 pre-incubated for 30 mins before substrate addition and measured after 30 mins by HDAC-Glo I/II assay	B	BAO_0000357	single protein format	Homo sapiens	None	None	None	None	CHEMBL1937	Histone deacetylase 2	Homo sapiens	SINGLE PROTEIN	CHEMBL3351757	1	Scientific Literature	Bioorg. Med. Chem.	2014	None
CHEMBL3309291		0	393.44	0	2.76	34	CC1(C)CC(=O)Nc2ccc(C(=O)NCc3ccc(/C=C/C(=O)NO)cc3)cc21	IC50	'='	22.0	nM	7.66			UO_0000065	19.46	0.36	4.90	7.12	False	CHEMBL3373319	Inhibition of human HDAC2 pre-incubated for 30 mins before substrate addition and measured after 30 mins by HDAC-Glo I/II assay	B	BAO_0000357	single protein format	Homo sapiens	None	None	None	None	CHEMBL1937	Histone deacetylase 2	Homo sapiens	SINGLE PROTEIN	CHEMBL3351757	1	Scientific Literature	Bioorg. Med. Chem.	2014	None
CHEMBL3309297		0	399.49	0	2.90	40	CC1(C)CC(=O)Nc2ccc(C(=O)NC[C@H]3CC[C@H](/C=C/C(=O)NO)CC3)cc21	IC50	'='	8.2	nM	8.09			UO_0000065	20.24	0.38	5.19	7.52	False	CHEMBL3373319	Inhibition of human HDAC2 pre-incubated for 30 mins before substrate addition and measured after 30 mins by HDAC-Glo I/II assay	B	BAO_0000357	single protein format	Homo sapiens	None	None	None	None	CHEMBL1937	Histone deacetylase 2	Homo sapiens	SINGLE PROTEIN	CHEMBL3351757	1	Scientific Literature	Bioorg. Med. Chem.	2014	None
CHEMBL387924		0	392.44	0	3.50	10	O=C(CCCCCCC(=O)Nc1nc(-c2cccc([N+](=O)[O-])c2)cs1)NO	IC50	'='	113.0	nM	6.95			UO_0000065	17.70	0.35	3.45	5.17	False	CHEMBL889422	Inhibition of His-tagged HDAC2 expressed in Sf9 cells by fluorescence-based assay	B	BAO_0000219	cell-based format	None	None	None	Sf9	None	CHEMBL1937	Histone deacetylase 2	Homo sapiens	SINGLE PROTEIN	CHEMBL1145385	1	Scientific Literature	J. Med. Chem.	2007	CHEMBL3308860
CHEMBL235210		0	324.40	0	4.26	23	COc1ccc(C(=O)Nc2cc(-c3cccs3)ccc2N)cc1	Inhibition	'<'	50.0	%				UO_0000187					False	CHEMBL900130	Inhibition of human recombinant HDAC2 at 20 uM	B	BAO_0000357	single protein format	Homo sapiens	None	None	None	None	CHEMBL1937	Histone deacetylase 2	Homo sapiens	SINGLE PROTEIN	CHEMBL1138236	1	Scientific Literature	J. Med. Chem.	2007	None
CHEMBL3827412		0	314.36	0	3.44	9	Nc1ccc(-c2ccc(F)cc2)cc1NC(=O)C1CCCOC1	IC50	'='	4730.0	nM	5.33			UO_0000065	16.94	0.32	1.89	8.28	False	CHEMBL3830979	Inhibition full length human recombinant HDAC2 expressed in baculovirus coexpressed in fall armyworm Sf9 cells using carboxyfluorescein (FAM)-labeled acetylated/ trifluoroacetylated peptide as substrate after 60 mins by fluorescence assay	B	BAO_0000219	cell-based format	Homo sapiens	None	None	Sf9	None	CHEMBL1937	Histone deacetylase 2	Homo sapiens	SINGLE PROTEIN	CHEMBL3826926	1	Scientific Literature	Bioorg. Med. Chem.	2016	CHEMBL3308860
CHEMBL235674		0	458.54	1	5.07	4	Nc1ccc(-c2cccs2)cc1NC(=O)c1ccc(CNC(=O)OCc2cccnc2)cc1	IC50	'='	100.0	nM	7.00			UO_0000065	15.27	0.29	1.93	6.58	False	CHEMBL900122	Inhibition of human recombinant HDAC2	B	BAO_0000357	single protein format	Homo sapiens	None	None	None	None	CHEMBL1937	Histone deacetylase 2	Homo sapiens	SINGLE PROTEIN	CHEMBL1138236	1	Scientific Literature	J. Med. Chem.	2007	None
CHEMBL564876		0	375.47	1	5.24	4d, ST2741	O=C(CCCCCC(c1c[nH]c2ccccc12)c1c[nH]c2ccccc12)NO	IC50	'='	2000.0	nM	5.70			UO_0000065	15.18	0.28	0.46	7.04	False	CHEMBL1053556	Inhibition of human HDAC2 by fluorimetry	B	BAO_0000357	single protein format	Homo sapiens	None	None	None	None	CHEMBL1937	Histone deacetylase 2	Homo sapiens	SINGLE PROTEIN	CHEMBL1153591	1	Scientific Literature	Bioorg. Med. Chem. Lett.	2009	None
CHEMBL235192		0	443.50	1	5.41	13	COc1ccc(NCc2ccc(C(=O)Nc3cc(-c4ccoc4)ccc3N)cc2)cc1OC	IC50	'='	70.0	nM	7.16			UO_0000065	16.13	0.30	1.74	7.25	False	CHEMBL900122	Inhibition of human recombinant HDAC2	B	BAO_0000357	single protein format	Homo sapiens	None	None	None	None	CHEMBL1937	Histone deacetylase 2	Homo sapiens	SINGLE PROTEIN	CHEMBL1138236	1	Scientific Literature	J. Med. Chem.	2007	None
CHEMBL236061		0	242.28	0	2.53	22	COc1ccc(C(=O)Nc2ccccc2N)cc1	IC50	'='	900.0	nM	6.05			UO_0000065	24.95	0.46	3.52	9.40	False	CHEMBL900122	Inhibition of human recombinant HDAC2	B	BAO_0000357	single protein format	Homo sapiens	None	None	None	None	CHEMBL1937	Histone deacetylase 2	Homo sapiens	SINGLE PROTEIN	CHEMBL1138236	1	Scientific Literature	J. Med. Chem.	2007	None
CHEMBL393242		0	346.42	0	4.19	21	Nc1ccc(-c2cccs2)cc1NC(=O)c1ccc2nccnc2c1	IC50	'='	200.0	nM	6.70			UO_0000065	19.34	0.37	2.51	8.28	False	CHEMBL900122	Inhibition of human recombinant HDAC2	B	BAO_0000357	single protein format	Homo sapiens	None	None	None	None	CHEMBL1937	Histone deacetylase 2	Homo sapiens	SINGLE PROTEIN	CHEMBL1138236	1	Scientific Literature	J. Med. Chem.	2007	None
CHEMBL3317812		0	534.69	1	1.65	5	C[C@@]12CSC(=N1)c1csc(n1)CNC(=O)C[C@@H](/C=C/CCS)OC(=O)[C@H](Cc1c[nH]cn1)NC2=O	IC50	'='	1.4	nM	8.85			UO_0000065	16.56	0.35	7.20	6.40	False	CHEMBL3366146	Inhibition of HDAC2 (unknown origin) incubated at 37 degC for 30 mins	B	BAO_0000357	single protein format	Homo sapiens	None	None	None	None	CHEMBL1937	Histone deacetylase 2	Homo sapiens	SINGLE PROTEIN	CHEMBL3352389	1	Scientific Literature	Bioorg. Med. Chem. Lett.	2014	None
CHEMBL3317816		0	597.79	2	2.60	9	CC(C)(C)OC(=O)NCC[C@@H]1NC(=O)[C@]2(C)CSC(=N2)c2csc(n2)CNC(=O)C[C@@H](/C=C/CCS)OC1=O	IC50	'='	3.1	nM	8.51			UO_0000065	14.23	0.30	5.91	5.75	False	CHEMBL3366146	Inhibition of HDAC2 (unknown origin) incubated at 37 degC for 30 mins	B	BAO_0000357	single protein format	Homo sapiens	None	None	None	None	CHEMBL1937	Histone deacetylase 2	Homo sapiens	SINGLE PROTEIN	CHEMBL3352389	1	Scientific Literature	Bioorg. Med. Chem. Lett.	2014	None
CHEMBL251406		0	308.38	0	2.49	4e	CCCOC(CCCCC(=O)NO)C(=O)Nc1ccccc1	IC50	'='	500.0	nM	6.30			UO_0000065	20.43	0.39	3.81	7.19	False	CHEMBL925482	Inhibition of HDAC2 in HeLa cell lysates	B	BAO_0000357	single protein format	Homo sapiens	None	None	HeLa	None	CHEMBL1937	Histone deacetylase 2	Homo sapiens	SINGLE PROTEIN	CHEMBL1140532	1	Scientific Literature	Bioorg. Med. Chem. Lett.	2007	CHEMBL3308376
CHEMBL138626		0	292.38	0	3.20	TWZ 103	CC(=O)N(O)CCCCCCCC(=O)Nc1ccccc1	IC50	'>'	100000.0	nM				UO_0000065					False	CHEMBL697297	Inhibition of Histone deacetylase 2 (HDAC2) activity of HeLa nuclear extracts	B	BAO_0000357	single protein format	Homo sapiens	None	None	None	None	CHEMBL1937	Histone deacetylase 2	Homo sapiens	SINGLE PROTEIN	CHEMBL1137945	1	Scientific Literature	Bioorg. Med. Chem. Lett.	2004	None
CHEMBL140525		0	485.54	0	4.38	TWZ 112	O=CN(O)CCCCCC(C(=O)Nc1cnc2ccccc2c1)C(=O)Nc1cnc2ccccc2c1	IC50	'='	200.0	nM	6.70			UO_0000065	13.80	0.25	2.32	5.38	False	CHEMBL697297	Inhibition of Histone deacetylase 2 (HDAC2) activity of HeLa nuclear extracts	B	BAO_0000357	single protein format	Homo sapiens	None	None	None	None	CHEMBL1937	Histone deacetylase 2	Homo sapiens	SINGLE PROTEIN	CHEMBL1137945	1	Scientific Literature	Bioorg. Med. Chem. Lett.	2004	None
CHEMBL237584		0	459.57	1	5.88	10	COc1ccc(NCc2ccc(C(=O)Nc3cc(-c4cccs4)ccc3N)cc2)cc1OC	IC50	'='	80.0	nM	7.10			UO_0000065	15.44	0.29	1.22	8.29	False	CHEMBL900122	Inhibition of human recombinant HDAC2	B	BAO_0000357	single protein format	Homo sapiens	None	None	None	None	CHEMBL1937	Histone deacetylase 2	Homo sapiens	SINGLE PROTEIN	CHEMBL1138236	1	Scientific Literature	J. Med. Chem.	2007	None
CHEMBL211625		0	377.44	0	4.15	9	COc1ccc(NCc2ccc(C(=O)Nc3ccccc3N)cc2)cc1OC	IC50	'='	500.0	nM	6.30			UO_0000065	16.69	0.31	2.15	7.36	False	CHEMBL900122	Inhibition of human recombinant HDAC2	B	BAO_0000357	single protein format	Homo sapiens	None	None	None	None	CHEMBL1937	Histone deacetylase 2	Homo sapiens	SINGLE PROTEIN	CHEMBL1138236	1	Scientific Literature	J. Med. Chem.	2007	None
CHEMBL487107		0	530.42	1	4.23	14d	O=C(CCCCCCC(=O)Nc1cccc(-c2cnnn2CC(O)c2cccc(Br)c2)c1)NO	IC50	'='	116.0	nM	6.94			UO_0000065	13.08	0.28	2.71	5.36	False	CHEMBL954936	Inhibition of HDAC2	B	BAO_0000357	single protein format	None	None	None	None	None	CHEMBL1937	Histone deacetylase 2	Homo sapiens	SINGLE PROTEIN	CHEMBL1150413	1	Scientific Literature	J. Med. Chem.	2008	None
CHEMBL520056		0	407.47	0	3.72	14c	O=C(CCCCCCC(=O)Nc1cccc(-c2cnnn2-c2ccccc2)c1)NO	IC50	'='	167.0	nM	6.78			UO_0000065	16.63	0.31	3.06	6.21	False	CHEMBL954936	Inhibition of HDAC2	B	BAO_0000357	single protein format	None	None	None	None	None	CHEMBL1937	Histone deacetylase 2	Homo sapiens	SINGLE PROTEIN	CHEMBL1150413	1	Scientific Literature	J. Med. Chem.	2008	None
CHEMBL211625		0	377.44	0	4.15	9	COc1ccc(NCc2ccc(C(=O)Nc3ccccc3N)cc2)cc1OC	Inhibition	'<'	50.0	%				UO_0000187					False	CHEMBL900130	Inhibition of human recombinant HDAC2 at 20 uM	B	BAO_0000357	single protein format	Homo sapiens	None	None	None	None	CHEMBL1937	Histone deacetylase 2	Homo sapiens	SINGLE PROTEIN	CHEMBL1138236	1	Scientific Literature	J. Med. Chem.	2007	None
CHEMBL251144		0	464.53	0	4.88	5a	Nc1ccccc1NC(=O)c1ccc(C(C(=O)Nc2ccccc2)C(=O)Nc2ccccc2)cc1	IC50	'='	313.0	nM	6.50			UO_0000065	14.00	0.25	1.62	5.74	False	CHEMBL907492	Inhibition of human HDAC2 expressed in domain of SMRT	B	BAO_0000019	assay format	Homo sapiens	None	None	None	None	CHEMBL1937	Histone deacetylase 2	Homo sapiens	SINGLE PROTEIN	CHEMBL1140029	1	Scientific Literature	Bioorg. Med. Chem. Lett.	2007	None
CHEMBL483254	PANOBINOSTAT	4	349.43	0	3.33	11, LBH-589	Cc1[nH]c2ccccc2c1CCNCc1ccc(/C=C/C(=O)NO)cc1	Ki	'='	0.65	nM	9.19			UO_0000065	26.29	0.48	5.86	11.91	False	CHEMBL1216983	Inhibition of human HDAC2	B	BAO_0000357	single protein format	Homo sapiens	None	None	None	None	CHEMBL1937	Histone deacetylase 2	Homo sapiens	SINGLE PROTEIN	CHEMBL1212811	1	Scientific Literature	Nat. Chem. Biol.	2010	None
CHEMBL1163778		0	419.61	0	4.66	20b	C[C@H](CCCCC(=O)NO)[C@H]1CC[C@H]2/C(=C/C=C3C[C@@H](O)C[C@H](O)C3)CCC[C@@]21C	IC50	'='	16500.0	nM	4.78			UO_0000065	11.40	0.22	0.12	5.33	False	CHEMBL1166158	Inhibition of HDAC2 after 10 mins by fluorometric assay	B	BAO_0000357	single protein format	None	None	None	None	None	CHEMBL1937	Histone deacetylase 2	Homo sapiens	SINGLE PROTEIN	CHEMBL1165922	1	Scientific Literature	Bioorg. Med. Chem.	2010	None
CHEMBL337584		0	250.30	0	1.43	TWZ 109	O=CN(O)CCCCCNC(=O)c1ccccc1	IC50	'='	26000.0	nM	4.58			UO_0000065	18.32	0.35	3.16	6.58	False	CHEMBL697297	Inhibition of Histone deacetylase 2 (HDAC2) activity of HeLa nuclear extracts	B	BAO_0000357	single protein format	Homo sapiens	None	None	None	None	CHEMBL1937	Histone deacetylase 2	Homo sapiens	SINGLE PROTEIN	CHEMBL1137945	1	Scientific Literature	Bioorg. Med. Chem. Lett.	2004	None
CHEMBL27759	ENTINOSTAT	3	376.42	0	3.34	3, MS-275	Nc1ccccc1NC(=O)c1ccc(CNC(=O)OCc2cccnc2)cc1	IC50	'='	500.0	nM	6.30			UO_0000065	16.74	0.31	2.96	5.93	True	CHEMBL900122	Inhibition of human recombinant HDAC2	B	BAO_0000357	single protein format	Homo sapiens	None	None	None	None	CHEMBL1937	Histone deacetylase 2	Homo sapiens	SINGLE PROTEIN	CHEMBL1138236	1	Scientific Literature	J. Med. Chem.	2007	None
CHEMBL139192		0	278.35	0	2.81	TWZ 104	O=CN(O)CCCCCCCC(=O)Nc1ccccc1	IC50	'='	7800.0	nM	5.11			UO_0000065	18.35	0.35	2.30	7.33	False	CHEMBL697297	Inhibition of Histone deacetylase 2 (HDAC2) activity of HeLa nuclear extracts	B	BAO_0000357	single protein format	Homo sapiens	None	None	None	None	CHEMBL1937	Histone deacetylase 2	Homo sapiens	SINGLE PROTEIN	CHEMBL1137945	1	Scientific Literature	Bioorg. Med. Chem. Lett.	2004	None
CHEMBL1095412		0	318.38	0	4.20	10	COc1ccc(-c2ccc(N)c(NC(=O)c3ccccc3)c2)cc1	IC50	'='	140.0	nM	6.85			UO_0000065	21.53	0.39	2.65	10.65	False	CHEMBL1116530	Inhibition of human recombinant HDAC2 preincubated for 24 hrs followed by 1 hr reaction with substrate by protease coupled end-point assay	B	BAO_0000357	single protein format	Homo sapiens	None	None	None	None	CHEMBL1937	Histone deacetylase 2	Homo sapiens	SINGLE PROTEIN	CHEMBL1158590	1	Scientific Literature	Bioorg. Med. Chem. Lett.	2010	None
CHEMBL1097063		0	328.37	0	4.93	19	Nc1ccc(-c2cc3ccccc3o2)cc1NC(=O)c1ccccc1	IC50	'='	10000.0	nM	5.00			UO_0000065	15.23	0.27	0.07	7.32	False	CHEMBL1116529	Inhibition of human recombinant HDAC2 preincubated for 1 hr with substrate by protease coupled end-point assay	B	BAO_0000357	single protein format	Homo sapiens	None	None	None	None	CHEMBL1937	Histone deacetylase 2	Homo sapiens	SINGLE PROTEIN	CHEMBL1158590	1	Scientific Literature	Bioorg. Med. Chem. Lett.	2010	None
CHEMBL538713		0	278.31	0	3.35	3l	O=C(/C=C/c1ccc(-c2ccc3[nH]ccc3c2)cc1)NO	IC50	'='	1200.0	nM	5.92			UO_0000065	21.27	0.39	2.57	9.09	False	CHEMBL1034714	Inhibition of HDAC2 in human HeLa cells	B	BAO_0000219	cell-based format	Homo sapiens	None	None	HeLa	None	CHEMBL1937	Histone deacetylase 2	Homo sapiens	SINGLE PROTEIN	CHEMBL1158371	1	Scientific Literature	Eur. J. Med. Chem.	2009	CHEMBL3308376
CHEMBL466215		0	537.66	2	5.86	20	COc1ccc2[nH]c(C)c(CC(=O)N[C@@H](CCCCCC(N)=O)c3ncc(-c4ccc5ccccc5c4)[nH]3)c2c1	IC50	'='	160.0	nM	6.80			UO_0000065	12.64	0.23	0.94	5.40	False	CHEMBL971455	Inhibition of C-terminal FLAG tagged HDAC2	B	BAO_0000357	single protein format	None	None	None	None	None	CHEMBL1937	Histone deacetylase 2	Homo sapiens	SINGLE PROTEIN	CHEMBL1136904	1	Scientific Literature	Bioorg. Med. Chem. Lett.	2009	None
CHEMBL1097748		0	367.25	0	4.95	18	Nc1ccc(-c2ccc(Br)cc2)cc1NC(=O)c1ccccc1	Ratio IC50	'='	40.0										False	CHEMBL1116532	Selectivity ratio of IC50 for human recombinant HDAC2 preincubated for 1 hr with substrate to IC50 for human recombinant HDAC2 preincubated for 24 hrs followed by 1 hr reaction with substrate	B	BAO_0000357	single protein format	Homo sapiens	None	None	None	None	CHEMBL1937	Histone deacetylase 2	Homo sapiens	SINGLE PROTEIN	CHEMBL1158590	1	Scientific Literature	Bioorg. Med. Chem. Lett.	2010	None
CHEMBL3356918		0	363.48	0	1.88	81, ST8077	O=C1CC[C@@H](C(=O)N[C@@H](CCCCCS)C(=O)Nc2ccccc2)N1	IC50	'='	33.0	nM	7.48			UO_0000065	20.58	0.41	5.60	8.57	False	CHEMBL3379479	Inhibition of HDAC2 (unknown origin) using fluorogenic tetrapeptide RHKK(Ac) substrate by fluorescence assay	B	BAO_0000357	single protein format	Homo sapiens	None	None	None	None	CHEMBL1937	Histone deacetylase 2	Homo sapiens	SINGLE PROTEIN	CHEMBL3352570	1	Scientific Literature	J. Med. Chem.	2014	None
CHEMBL98	VORINOSTAT	4	264.32	0	2.47	1	O=C(CCCCCCC(=O)Nc1ccccc1)NO	IC50	'='	82.0	nM	7.09			UO_0000065	26.81	0.51	4.62	9.04	False	CHEMBL1002514	Inhibition of human C-terminal FLAG-tagged HDAC2 in HEK293 cells	B	BAO_0000219	cell-based format	Homo sapiens	None	None	HEK293	None	CHEMBL1937	Histone deacetylase 2	Homo sapiens	SINGLE PROTEIN	CHEMBL1136937	1	Scientific Literature	J. Med. Chem.	2009	CHEMBL3307715
CHEMBL3356523		0	377.51	0	2.27	127, ST7538	O=C1CCC[C@@H](C(=O)N[C@@H](CCCCCS)C(=O)Nc2ccccc2)N1	IC50	'='	67.0	nM	7.17			UO_0000065	19.00	0.38	4.90	8.22	False	CHEMBL3379479	Inhibition of HDAC2 (unknown origin) using fluorogenic tetrapeptide RHKK(Ac) substrate by fluorescence assay	B	BAO_0000357	single protein format	Homo sapiens	None	None	None	None	CHEMBL1937	Histone deacetylase 2	Homo sapiens	SINGLE PROTEIN	CHEMBL3352570	1	Scientific Literature	J. Med. Chem.	2014	None
CHEMBL3356933		0	459.53	0	2.97	131, ST7893	O=C1CCC[C@@H](C(=O)N[C@@H](CCCCCS)C(=O)NCc2ccc(C(F)(F)F)cc2)N1	IC50	'='	1770.0	nM	5.75			UO_0000065	12.52	0.25	2.78	6.59	False	CHEMBL3379479	Inhibition of HDAC2 (unknown origin) using fluorogenic tetrapeptide RHKK(Ac) substrate by fluorescence assay	B	BAO_0000357	single protein format	Homo sapiens	None	None	None	None	CHEMBL1937	Histone deacetylase 2	Homo sapiens	SINGLE PROTEIN	CHEMBL3352570	1	Scientific Literature	J. Med. Chem.	2014	None
CHEMBL3356932		0	319.39	0	4.20	18, ST7881	O=C(CCCCCCS)NCc1ccc(C(F)(F)F)cc1	IC50	'='	19400.0	nM	4.71			UO_0000065	14.75	0.31	0.51	16.19	False	CHEMBL3379479	Inhibition of HDAC2 (unknown origin) using fluorogenic tetrapeptide RHKK(Ac) substrate by fluorescence assay	B	BAO_0000357	single protein format	Homo sapiens	None	None	None	None	CHEMBL1937	Histone deacetylase 2	Homo sapiens	SINGLE PROTEIN	CHEMBL3352570	1	Scientific Literature	J. Med. Chem.	2014	None
CHEMBL470225		0	473.54	1	5.56	13	CCOP(=O)(CNCc1ccc(C(=O)Nc2cc(-c3cccs3)ccc2N)cc1)OCC	IC50	'='	14.0	nM	7.85			UO_0000065	16.59	0.34	2.29	7.65	False	CHEMBL964055	Inhibition of HDAC2	B	BAO_0000357	single protein format	None	None	None	None	None	CHEMBL1937	Histone deacetylase 2	Homo sapiens	SINGLE PROTEIN	CHEMBL1153943	1	Scientific Literature	Bioorg. Med. Chem. Lett.	2009	None
CHEMBL515295		0	366.44	0	1.54	13e	COc1cc(NC(=O)CCCCCNS(N)(=O)=O)c2ncccc2c1	Activity						Not Active						False	CHEMBL1027321	Inhibition of human recombinant C-terminal FLAG-tagged HDAC2 expressed in baculovirus by fluorimetry	B	BAO_0000019	assay format	Homo sapiens	None	None	None	None	CHEMBL1937	Histone deacetylase 2	Homo sapiens	SINGLE PROTEIN	CHEMBL1149076	1	Scientific Literature	Bioorg. Med. Chem. Lett.	2009	None
CHEMBL1093335		0	449.57	1	5.50	33	CC(C)(C)c1[nH]c2ccccc2c1[C@@H]1CCCN(Cc2ccc(/C=C/C(=O)NO)cc2F)C1	IC50	'='	48.0	nM	7.32			UO_0000065	16.28	0.30	1.82	10.71	False	CHEMBL1111713	Inhibition of HDAC2 expressed in baculovirus system by fluorescent assay	B	BAO_0000019	assay format	None	None	None	None	None	CHEMBL1937	Histone deacetylase 2	Homo sapiens	SINGLE PROTEIN	CHEMBL1156307	1	Scientific Literature	J. Med. Chem.	2010	None
CHEMBL1093033		0	449.57	1	5.50	32	CC(C)(C)c1[nH]c2ccccc2c1[C@H]1CCCN(Cc2ccc(/C=C/C(=O)NO)cc2F)C1	IC50	'='	31.0	nM	7.51			UO_0000065	16.70	0.31	2.01	10.98	False	CHEMBL1111713	Inhibition of HDAC2 expressed in baculovirus system by fluorescent assay	B	BAO_0000019	assay format	None	None	None	None	None	CHEMBL1937	Histone deacetylase 2	Homo sapiens	SINGLE PROTEIN	CHEMBL1156307	1	Scientific Literature	J. Med. Chem.	2010	None
CHEMBL3973951		0	354.39	0	2.59	8f	O=C(/C=C/c1cccc(S(=O)(=O)c2ccc3ccccc3n2)c1)NO	IC50	'='	11.48	nM	7.94			UO_0000065	22.40	0.43	5.35	8.24	False	CHEMBL3866069	Inhibition of full length recombinant human HDAC2 expressed in baculovirus expression system assessed as release of 7-amino-4-methylcoumarin by fluorogenic assay	B	BAO_0000019	assay format	Homo sapiens	None	None	None	None	CHEMBL1937	Histone deacetylase 2	Homo sapiens	SINGLE PROTEIN	CHEMBL3865790	1	Scientific Literature	Eur J Med Chem	2016	None
CHEMBL468513		0	460.62	1	5.27	43	CC(=O)CCCCC[C@H](NC(=O)C1CCN(C)CC1)c1ncc(-c2ccc3ccccc3c2)[nH]1	IC50	'='	29.0	nM	7.54			UO_0000065	16.36	0.30	2.27	9.65	False	CHEMBL1008839	Inhibition of HDAC2	B	BAO_0000357	single protein format	None	None	None	None	None	CHEMBL1937	Histone deacetylase 2	Homo sapiens	SINGLE PROTEIN	CHEMBL1152225	1	Scientific Literature	Bioorg. Med. Chem. Lett.	2008	None
CHEMBL1213459	DEPUDECIN	0	212.25	0	0.01	Depudecin	C=C[C@@H](O)[C@@H]1O[C@H]1/C=C/[C@@H]1O[C@@H]1[C@@H](C)O	Ki	'='	12500.0	nM	4.90			UO_0000065	23.10	0.45	4.89	7.48	False	CHEMBL1216983	Inhibition of human HDAC2	B	BAO_0000357	single protein format	Homo sapiens	None	None	None	None	CHEMBL1937	Histone deacetylase 2	Homo sapiens	SINGLE PROTEIN	CHEMBL1212811	1	Scientific Literature	Nat. Chem. Biol.	2010	None
CHEMBL405072		0	212.25	0	2.52	53	Nc1ccccc1NC(=O)c1ccccc1	IC50	'='	3300.0	nM	5.48			UO_0000065	25.83	0.47	2.96	9.94	False	CHEMBL947922	Inhibition of HDAC2	B	BAO_0000357	single protein format	None	None	None	None	None	CHEMBL1937	Histone deacetylase 2	Homo sapiens	SINGLE PROTEIN	CHEMBL1143185	1	Scientific Literature	Bioorg. Med. Chem. Lett.	2008	None
CHEMBL235842		0	351.43	0	4.21	60	CC(=O)Nc1ccc(C(=O)Nc2cc(-c3cccs3)ccc2N)cc1	IC50	'='	49.0	nM	7.31			UO_0000065	20.80	0.40	3.10	8.68	False	CHEMBL947922	Inhibition of HDAC2	B	BAO_0000357	single protein format	None	None	None	None	None	CHEMBL1937	Histone deacetylase 2	Homo sapiens	SINGLE PROTEIN	CHEMBL1143185	1	Scientific Literature	Bioorg. Med. Chem. Lett.	2008	None
CHEMBL2441614		0	638.66	1	2.47	2, NO-MS275	CN(Cc1ccc(COC(=O)NCc2ccc(C(=O)Nc3ccccc3N)cc2)cn1)Cc1no[n+]([O-])c1C#N.CS(=O)(=O)O	Activity						Not Active						False	CHEMBL2444402	Induction of HDAC2 cysteine S-nitrosylation in human HaCaT cells at 10 uM after 1 hr by immunoprecipitation method in prsence of NO scavenger PTIO	B	BAO_0000219	cell-based format	Homo sapiens	None	None	HaCaT	None	CHEMBL1937	Histone deacetylase 2	Homo sapiens	SINGLE PROTEIN	CHEMBL2440104	1	Scientific Literature	ACS Med. Chem. Lett.	2013	CHEMBL3308509
CHEMBL2177588		0	474.99	0	4.86	65	CN1C[C@@H](C(=O)Nc2ccc(Cl)cc2)[C@H](c2ccc(/C=C/C(=O)Nc3ccccc3N)cc2)C1	IC50	'='	270.0	nM	6.57			UO_0000065	13.83	0.26	1.71	7.51	False	CHEMBL2186139	Inhibition of HDAC2 using p53 (379 to 382 residues) based fluorogenic peptide substrate	B	BAO_0000357	single protein format	None	None	None	None	None	CHEMBL1937	Histone deacetylase 2	Homo sapiens	SINGLE PROTEIN	CHEMBL2177000	1	Scientific Literature	J. Med. Chem.	2012	None
CHEMBL3827055		0	340.40	0	3.97	14	Nc1ccc(-c2ccc(F)cc2)cc1NC(=O)[C@@H]1C[C@@H]2CC[C@H](C1)O2	IC50	'='	1590.0	nM	5.80			UO_0000065	17.03	0.32	1.83	9.01	False	CHEMBL3830979	Inhibition full length human recombinant HDAC2 expressed in baculovirus coexpressed in fall armyworm Sf9 cells using carboxyfluorescein (FAM)-labeled acetylated/ trifluoroacetylated peptide as substrate after 60 mins by fluorescence assay	B	BAO_0000219	cell-based format	Homo sapiens	None	None	Sf9	None	CHEMBL1937	Histone deacetylase 2	Homo sapiens	SINGLE PROTEIN	CHEMBL3826926	1	Scientific Literature	Bioorg. Med. Chem.	2016	CHEMBL3308860
CHEMBL556532		0	239.27	0	2.87	1	O=C(/C=C/c1ccc(-c2ccccc2)cc1)NO	IC50	'='	820.0	nM	6.09			UO_0000065	25.44	0.46	3.22	12.34	True	CHEMBL1034714	Inhibition of HDAC2 in human HeLa cells	B	BAO_0000219	cell-based format	Homo sapiens	None	None	HeLa	None	CHEMBL1937	Histone deacetylase 2	Homo sapiens	SINGLE PROTEIN	CHEMBL1158371	1	Scientific Literature	Eur. J. Med. Chem.	2009	CHEMBL3308376
CHEMBL1096982		0	599.69	1	2.22	3	O=C(O)CC/C=C\C[C@@H]1NC(=O)[C@H]2CCCN2C(=O)[C@H](Cc2ccccc2)NC(=O)[C@H](Cc2c[nH]c3ccccc23)NC1=O	IC50	'='	11400.0	nM	4.94			UO_0000065	8.24	0.15	2.72	3.08	False	CHEMBL1121312	Inhibition of full length HDAC2 expressed in HEK293 cells after 15 mins by fluorescence assay	B	BAO_0000219	cell-based format	None	None	None	HEK293	None	CHEMBL1937	Histone deacetylase 2	Homo sapiens	SINGLE PROTEIN	CHEMBL1158553	1	Scientific Literature	Bioorg. Med. Chem.	2010	CHEMBL3307715
CHEMBL407959		0	486.62	1	5.81	11	COc1ccc2[nH]c(C)c(CC(=O)N[C@@H](CCCCCC(C)=O)c3ncc(-c4ccccc4)[nH]3)c2c1	IC50	'='	110.0	nM	6.96			UO_0000065	14.30	0.26	1.15	6.97	True	CHEMBL1008839	Inhibition of HDAC2	B	BAO_0000357	single protein format	None	None	None	None	None	CHEMBL1937	Histone deacetylase 2	Homo sapiens	SINGLE PROTEIN	CHEMBL1152225	1	Scientific Literature	Bioorg. Med. Chem. Lett.	2008	None
CHEMBL3526395		0	365.43	0	2.44	M1	C[C@@]12Nc3ccccc3[C@]1(O)CCN2Cc1ccc(/C=C/C(=O)NO)cc1	IC50	'='	1500.0	nM	5.82			UO_0000065	15.94	0.29	3.38	6.87	False	CHEMBL3538485	Inhibition of flag-tagged HDAC2 (unknown origin) expressed in SF21 cells using [3H]acetylated human histone H4 peptide as substrate by scintillation counting	B	BAO_0000219	cell-based format	Homo sapiens	None	None	Sf21	None	CHEMBL1937	Histone deacetylase 2	Homo sapiens	SINGLE PROTEIN	CHEMBL3526051	1	Scientific Literature	Drug Metab. Dispos.	2012	CHEMBL4106362
CHEMBL518957		0	393.47	0	3.44	7d	O=C(NO)c1ccc(CN2c3ccccc3NC(=O)[C@H]2Cc2cccs2)cc1	IC50	'='	870.0	nM	6.06			UO_0000065	15.40	0.30	2.62	7.42	False	CHEMBL991290	Inhibition of human recombinant histone deacetylase 2	B	BAO_0000357	single protein format	Homo sapiens	None	None	None	None	CHEMBL1937	Histone deacetylase 2	Homo sapiens	SINGLE PROTEIN	CHEMBL1143301	1	Scientific Literature	Bioorg. Med. Chem. Lett.	2009	None
CHEMBL272401		0	442.63	0	4.69	78m	CC(=O)CCCCC[C@H](NC1CCCCN1C)C(=O)Nc1nc(-c2ccccc2)cs1	IC50	'='	170.0	nM	6.77			UO_0000065	15.29	0.30	2.08	9.11	False	CHEMBL946981	Inhibition of HDAC2	B	BAO_0000357	single protein format	None	None	None	None	None	CHEMBL1937	Histone deacetylase 2	Homo sapiens	SINGLE PROTEIN	CHEMBL1142268	1	Scientific Literature	J. Med. Chem.	2008	None
CHEMBL556332		0	255.27	0	2.58	3a	O=C(/C=C/c1ccc(-c2ccc(O)cc2)cc1)NO	IC50	'='	590.0	nM	6.23			UO_0000065	24.40	0.45	3.65	8.96	True	CHEMBL1034714	Inhibition of HDAC2 in human HeLa cells	B	BAO_0000219	cell-based format	Homo sapiens	None	None	HeLa	None	CHEMBL1937	Histone deacetylase 2	Homo sapiens	SINGLE PROTEIN	CHEMBL1158371	1	Scientific Literature	Eur. J. Med. Chem.	2009	CHEMBL3308376
CHEMBL3884118		0	485.97	0	4.02	11a	COc1ccc2c(c1)c(CC(=O)NCCCCCC(=O)NO)c(C)n2C(=O)c1ccc(Cl)cc1	Inhibition	'='	41.0	%				UO_0000187					False	CHEMBL3876951	Inhibition of HDAC2 (unknown origin) at 10 uM after 24 hrs by SAMDI mass spectroscopic analysis	B	BAO_0000357	single protein format	Homo sapiens	None	None	None	None	CHEMBL1937	Histone deacetylase 2	Homo sapiens	SINGLE PROTEIN	CHEMBL3875218	1	Scientific Literature	Bioorg Med Chem	2017	None
CHEMBL98	VORINOSTAT	4	264.32	0	2.47	1, SAHA	O=C(CCCCCCC(=O)Nc1ccccc1)NO	IC50	'='	82.0	nM	7.09			UO_0000065	26.81	0.51	4.62	9.04	True	CHEMBL971455	Inhibition of C-terminal FLAG tagged HDAC2	B	BAO_0000357	single protein format	None	None	None	None	None	CHEMBL1937	Histone deacetylase 2	Homo sapiens	SINGLE PROTEIN	CHEMBL1136904	1	Scientific Literature	Bioorg. Med. Chem. Lett.	2009	None
CHEMBL1487	ATORVASTATIN	4	558.65	2	6.31	atorvastatin	CC(C)c1c(C(=O)Nc2ccccc2)c(-c2ccccc2)c(-c2ccc(F)cc2)n1CC[C@@H](O)C[C@@H](O)CC(=O)O	IC50	'='	22547.0	nM	4.65			UO_0000065	8.32	0.15	-1.66	4.16	True	CHEMBL2351477	Inhibition of recombinant HDAC2 (unknown origin) after 10 mins by fluorimetric analysis	B	BAO_0000357	single protein format	Homo sapiens	None	None	None	None	CHEMBL1937	Histone deacetylase 2	Homo sapiens	SINGLE PROTEIN	CHEMBL2346500	1	Scientific Literature	J. Med. Chem.	2013	None
CHEMBL392747		0	453.54	1	5.82	11	COc1ccc(NCc2ccc(C(=O)Nc3cc(-c4ccccc4)ccc3N)cc2)cc1OC	IC50	'='	100.0	nM	7.00			UO_0000065	15.43	0.28	1.18	8.18	False	CHEMBL900122	Inhibition of human recombinant HDAC2	B	BAO_0000357	single protein format	Homo sapiens	None	None	None	None	CHEMBL1937	Histone deacetylase 2	Homo sapiens	SINGLE PROTEIN	CHEMBL1138236	1	Scientific Literature	J. Med. Chem.	2007	None
CHEMBL399388		0	459.57	1	5.88	12	COc1ccc(NCc2ccc(C(=O)Nc3cc(-c4ccsc4)ccc3N)cc2)cc1OC	IC50	'='	60.0	nM	7.22			UO_0000065	15.71	0.30	1.34	8.44	False	CHEMBL900122	Inhibition of human recombinant HDAC2	B	BAO_0000357	single protein format	Homo sapiens	None	None	None	None	CHEMBL1937	Histone deacetylase 2	Homo sapiens	SINGLE PROTEIN	CHEMBL1138236	1	Scientific Literature	J. Med. Chem.	2007	None
CHEMBL235842		0	351.43	0	4.21	19	CC(=O)Nc1ccc(C(=O)Nc2cc(-c3cccs3)ccc2N)cc1	IC50	'='	100.0	nM	7.00			UO_0000065	19.92	0.38	2.79	8.31	True	CHEMBL900122	Inhibition of human recombinant HDAC2	B	BAO_0000357	single protein format	Homo sapiens	None	None	None	None	CHEMBL1937	Histone deacetylase 2	Homo sapiens	SINGLE PROTEIN	CHEMBL1138236	1	Scientific Literature	J. Med. Chem.	2007	None
CHEMBL399388		0	459.57	1	5.88	12	COc1ccc(NCc2ccc(C(=O)Nc3cc(-c4ccsc4)ccc3N)cc2)cc1OC	Inhibition	'<'	50.0	%				UO_0000187					False	CHEMBL900130	Inhibition of human recombinant HDAC2 at 20 uM	B	BAO_0000357	single protein format	Homo sapiens	None	None	None	None	CHEMBL1937	Histone deacetylase 2	Homo sapiens	SINGLE PROTEIN	CHEMBL1138236	1	Scientific Literature	J. Med. Chem.	2007	None
CHEMBL248798		0	520.63	2	5.28	7i	COc1cccc(COC(CCCCCC(=O)NO)C(=O)N(Cc2cccc(OC)c2)c2ccccc2)c1	IC50	'='	500.0	nM	6.30			UO_0000065	12.10	0.23	1.02	6.47	False	CHEMBL925482	Inhibition of HDAC2 in HeLa cell lysates	B	BAO_0000357	single protein format	Homo sapiens	None	None	HeLa	None	CHEMBL1937	Histone deacetylase 2	Homo sapiens	SINGLE PROTEIN	CHEMBL1140532	1	Scientific Literature	Bioorg. Med. Chem. Lett.	2007	CHEMBL3308376
CHEMBL251206		0	280.32	0	1.71	4b	COC(CCCCC(=O)NO)C(=O)Nc1ccccc1	IC50	'='	500.0	nM	6.30			UO_0000065	22.48	0.43	4.59	7.19	False	CHEMBL925482	Inhibition of HDAC2 in HeLa cell lysates	B	BAO_0000357	single protein format	Homo sapiens	None	None	HeLa	None	CHEMBL1937	Histone deacetylase 2	Homo sapiens	SINGLE PROTEIN	CHEMBL1140532	1	Scientific Literature	Bioorg. Med. Chem. Lett.	2007	CHEMBL3308376
CHEMBL251012		0	400.48	0	3.68	15	COc1ccc(CO[C@@H](CCCCCC(=O)NO)C(=O)Nc2ccccc2)cc1	IC50	'>='	50.0	nM				UO_0000065					False	CHEMBL925482	Inhibition of HDAC2 in HeLa cell lysates	B	BAO_0000357	single protein format	Homo sapiens	None	None	HeLa	None	CHEMBL1937	Histone deacetylase 2	Homo sapiens	SINGLE PROTEIN	CHEMBL1140532	1	Scientific Literature	Bioorg. Med. Chem. Lett.	2007	CHEMBL3308376
CHEMBL400141		0	320.39	0	2.65	4d	C=C(C)COC(CCCCC(=O)NO)C(=O)Nc1ccccc1	Activity						Not Active						False	CHEMBL925483	Inhibition of HDAC2 in HeLa cell lysates at 0.1 uM	B	BAO_0000219	cell-based format	Homo sapiens	None	None	HeLa	None	CHEMBL1937	Histone deacetylase 2	Homo sapiens	SINGLE PROTEIN	CHEMBL1140532	1	Scientific Literature	Bioorg. Med. Chem. Lett.	2007	CHEMBL3308376
CHEMBL250005		0	430.50	0	3.68	7m	COc1ccc(COC(CCCCCC(=O)NO)C(=O)Nc2ccc(OC)cc2)cc1	Activity						Not Active						False	CHEMBL925483	Inhibition of HDAC2 in HeLa cell lysates at 0.1 uM	B	BAO_0000219	cell-based format	Homo sapiens	None	None	HeLa	None	CHEMBL1937	Histone deacetylase 2	Homo sapiens	SINGLE PROTEIN	CHEMBL1140532	1	Scientific Literature	Bioorg. Med. Chem. Lett.	2007	CHEMBL3308376
CHEMBL251009		0	280.32	0	1.44	7a	O=C(CCCCCC(O)C(=O)Nc1ccccc1)NO	Activity						Not Active						False	CHEMBL925483	Inhibition of HDAC2 in HeLa cell lysates at 0.1 uM	B	BAO_0000219	cell-based format	Homo sapiens	None	None	HeLa	None	CHEMBL1937	Histone deacetylase 2	Homo sapiens	SINGLE PROTEIN	CHEMBL1140532	1	Scientific Literature	Bioorg. Med. Chem. Lett.	2007	CHEMBL3308376
CHEMBL442426		0	334.42	0	3.04	10c	C=CCOC(CCCCCCC(=O)NO)C(=O)Nc1ccccc1	Activity						Active						False	CHEMBL925483	Inhibition of HDAC2 in HeLa cell lysates at 0.1 uM	B	BAO_0000219	cell-based format	Homo sapiens	None	None	HeLa	None	CHEMBL1937	Histone deacetylase 2	Homo sapiens	SINGLE PROTEIN	CHEMBL1140532	1	Scientific Literature	Bioorg. Med. Chem. Lett.	2007	CHEMBL3308376
CHEMBL430060	APICIDIN	0	623.80	1	3.07	4	CCC(=O)CCCCC[C@@H]1NC(=O)[C@H]2CCCCN2C(=O)[C@H]([C@@H](C)CC)NC(=O)[C@H](Cc2cn(OC)c3ccccc23)NC1=O	IC50	'='	35.0	nM	7.46			UO_0000065	11.95	0.23	4.39	5.37	True	CHEMBL2065941	Inhibition of recombinant HDAC2 using Ac-Lys(Ac)-AMC as substrate after 30 mins by fluorescence analysis	B	BAO_0000357	single protein format	Homo sapiens	None	None	None	None	CHEMBL1937	Histone deacetylase 2	Homo sapiens	SINGLE PROTEIN	CHEMBL2062402	1	Scientific Literature	ACS Med. Chem. Lett.	2012	None
CHEMBL2063395		0	483.61	0	1.92	15	CCC[C@@H]1NC(=O)[C@H](C)NC(=O)C[C@H](CC(C)C)NC(=O)[C@H](Cc2c[nH]c3ccccc23)NC1=O	IC50	'='	1500.0	nM	5.82			UO_0000065	12.04	0.23	3.90	4.41	False	CHEMBL2065941	Inhibition of recombinant HDAC2 using Ac-Lys(Ac)-AMC as substrate after 30 mins by fluorescence analysis	B	BAO_0000357	single protein format	Homo sapiens	None	None	None	None	CHEMBL1937	Histone deacetylase 2	Homo sapiens	SINGLE PROTEIN	CHEMBL2062402	1	Scientific Literature	ACS Med. Chem. Lett.	2012	None
CHEMBL343448	ROMIDEPSIN	4	540.71	1	1.43	2, FK228	C/C=C1\NC(=O)[C@H]2CSSCC/C=C/[C@H](CC(=O)N[C@H](C(C)C)C(=O)N2)OC(=O)[C@H](C(C)C)NC1=O	IC50	'='	1.0	nM	9.00			UO_0000065	16.64	0.34	7.57	6.31	True	CHEMBL2065941	Inhibition of recombinant HDAC2 using Ac-Lys(Ac)-AMC as substrate after 30 mins by fluorescence analysis	B	BAO_0000357	single protein format	Homo sapiens	None	None	None	None	CHEMBL1937	Histone deacetylase 2	Homo sapiens	SINGLE PROTEIN	CHEMBL2062402	1	Scientific Literature	ACS Med. Chem. Lett.	2012	None
CHEMBL1800376		0	276.32	0	2.17	22	Cc1cc(O)nc(SCC(=O)c2ccc(O)cc2)n1	IC50	'>'	100000.0	nM				UO_0000065					False	CHEMBL1804891	Inhibition of recombinant HDAC2 assessed as inhibition of fluorogenic aminocoumarin release from substrate by trypsin-coupled biochemical assay	B	BAO_0000357	single protein format	None	None	None	None	None	CHEMBL1937	Histone deacetylase 2	Homo sapiens	SINGLE PROTEIN	CHEMBL1800036	1	Scientific Literature	Bioorg. Med. Chem. Lett.	2011	None
CHEMBL1800245		0	301.37	0	3.33	11	CC(=O)Nc1ccc(C(=O)CSc2cccc(O)c2)cc1	IC50	'>'	100000.0	nM				UO_0000065					False	CHEMBL1804891	Inhibition of recombinant HDAC2 assessed as inhibition of fluorogenic aminocoumarin release from substrate by trypsin-coupled biochemical assay	B	BAO_0000357	single protein format	None	None	None	None	None	CHEMBL1937	Histone deacetylase 2	Homo sapiens	SINGLE PROTEIN	CHEMBL1800036	1	Scientific Literature	Bioorg. Med. Chem. Lett.	2011	None
CHEMBL1800385		0	359.50	0	3.50	33	Cc1cc(O)nc(SCC(=O)NCCCCCCc2ccccc2)n1	IC50	'>'	100000.0	nM				UO_0000065					False	CHEMBL1804891	Inhibition of recombinant HDAC2 assessed as inhibition of fluorogenic aminocoumarin release from substrate by trypsin-coupled biochemical assay	B	BAO_0000357	single protein format	None	None	None	None	None	CHEMBL1937	Histone deacetylase 2	Homo sapiens	SINGLE PROTEIN	CHEMBL1800036	1	Scientific Literature	Bioorg. Med. Chem. Lett.	2011	None
CHEMBL98	VORINOSTAT	4	264.32	0	2.47	SAHA, vorinostat	O=C(CCCCCCC(=O)Nc1ccccc1)NO	IC50	'='	760.0	nM	6.12			UO_0000065	23.15	0.44	3.65	7.80	False	CHEMBL3627129	Inhibition of recombinant human HDAC2 after 60 mins by fluorescence assay	B	BAO_0000357	single protein format	Homo sapiens	None	None	None	None	CHEMBL1937	Histone deacetylase 2	Homo sapiens	SINGLE PROTEIN	CHEMBL3621100	1	Scientific Literature	J. Med. Chem.	2015	None
CHEMBL235411		0	378.43	0	4.27	16	COc1ccc(NCc2ccc(C(=O)Nc3ccccc3O)cc2)cc1OC	Inhibition	'<'	50.0	%				UO_0000187					False	CHEMBL900130	Inhibition of human recombinant HDAC2 at 20 uM	B	BAO_0000357	single protein format	Homo sapiens	None	None	None	None	CHEMBL1937	Histone deacetylase 2	Homo sapiens	SINGLE PROTEIN	CHEMBL1138236	1	Scientific Literature	J. Med. Chem.	2007	None
CHEMBL556532		0	239.27	0	2.87	1a	O=C(/C=C/c1ccc(-c2ccccc2)cc1)NO	IC50	'='	820.0	nM	6.09			UO_0000065	25.44	0.46	3.22	12.34	False	CHEMBL3626390	Inhibition of human HDAC2 after 40 mins by fluorescence analysis	B	BAO_0000357	single protein format	Homo sapiens	None	None	None	None	CHEMBL1937	Histone deacetylase 2	Homo sapiens	SINGLE PROTEIN	CHEMBL3621129	1	Scientific Literature	Bioorg. Med. Chem. Lett.	2015	None
CHEMBL3621535		0	238.29	0	2.36	3	NNC(=O)/C=C/c1ccc(-c2ccccc2)cc1	IC50	'>'	5000.0	nM				UO_0000065					False	CHEMBL3626390	Inhibition of human HDAC2 after 40 mins by fluorescence analysis	B	BAO_0000357	single protein format	Homo sapiens	None	None	None	None	CHEMBL1937	Histone deacetylase 2	Homo sapiens	SINGLE PROTEIN	CHEMBL3621129	1	Scientific Literature	Bioorg. Med. Chem. Lett.	2015	None
CHEMBL1800241		0	317.37	0	2.42	7, BRD-2577	CC(=O)Nc1ccc(C(=O)CSc2nc(C)cc(O)n2)cc1	Inhibition						Active						False	CHEMBL1805037	Competitive inhibition of HDAC2 active site at 1 to 100 uM by Lineweaver-Burk plot	B	BAO_0000357	single protein format	None	None	None	None	None	CHEMBL1937	Histone deacetylase 2	Homo sapiens	SINGLE PROTEIN	CHEMBL1800036	1	Scientific Literature	Bioorg. Med. Chem. Lett.	2011	None
CHEMBL1478462		0	270.36	0	2.49	TM-2-90	O=C(NC(=S)NCc1ccccc1)c1ccccc1	Inhibition						Not Active						False	CHEMBL1838694	Inhibition of HDAC2 using Fluor-de-Lys as substrate at 100 uM by spectrofluorometry	B	BAO_0000357	single protein format	None	None	None	None	None	CHEMBL1937	Histone deacetylase 2	Homo sapiens	SINGLE PROTEIN	CHEMBL1833857	1	Scientific Literature	Bioorg. Med. Chem. Lett.	2011	None
CHEMBL3664022		0	405.48	0	3.50	BDBM172754	Nc1ccc(F)cc1NC(=O)c1cnc2c(C3CC3)c(N3CCNCC3)ccc2c1	IC50	'='	455.0	nM	6.34		317755	UO_0000065	15.64	0.29	2.84	7.62	False	CHEMBL3707559	Enzyme Assay: Compounds for testing were diluted in DMSO to 50 fold the final concentration and a ten point three fold dilution series was made. The compounds were diluted in assay buffer (50 mM HEPES, pH 7.4, 100 mM KCl, 0.001% Tween-20, 0.05% BSA, 201.1M tris(2-carboxyethyl)phosphine) to 6 fold their final concentration. The HDAC enzymes (purchased from BPS Biosciences) were diluted to 1.5 fold…	B	BAO_0000357	single protein format	Homo sapiens	None	None	None	None	CHEMBL1937	Histone deacetylase 2	Homo sapiens	SINGLE PROTEIN	CHEMBL3639382	37	BindingDB Database		2015	None
CHEMBL180064		0	295.41	0	0.92	13	CN(C)c1ccc(C(=O)NCCCNC(=O)CS)cc1	IC50	'>'	30000.0	nM				UO_0000065					False	CHEMBL889422	Inhibition of His-tagged HDAC2 expressed in Sf9 cells by fluorescence-based assay	B	BAO_0000219	cell-based format	None	None	None	Sf9	None	CHEMBL1937	Histone deacetylase 2	Homo sapiens	SINGLE PROTEIN	CHEMBL1145385	1	Scientific Literature	J. Med. Chem.	2007	CHEMBL3308860
CHEMBL427510		0	309.44	0	1.31	12	CN(C)c1ccc(C(=O)NCCCCNC(=O)CS)cc1	IC50	'>'	30000.0	nM				UO_0000065					False	CHEMBL889422	Inhibition of His-tagged HDAC2 expressed in Sf9 cells by fluorescence-based assay	B	BAO_0000219	cell-based format	None	None	None	Sf9	None	CHEMBL1937	Histone deacetylase 2	Homo sapiens	SINGLE PROTEIN	CHEMBL1145385	1	Scientific Literature	J. Med. Chem.	2007	CHEMBL3308860
CHEMBL3652230		0	264.67	0	1.99	BDBM139234	O=C(NO)c1cnc(Nc2ccc(Cl)cc2)nc1	IC50	'='	231.0	nM	6.64		274302	UO_0000065	25.07	0.50	4.65	7.62	False	CHEMBL3707557	Enzyme Assay: Compounds for testing were diluted in DMSO to 50 fold the final concentration and a ten point three fold dilution series was made. The compounds were diluted in assay buffer (50 mM HEPES, pH 7.4, 100 mM KCl, 0.001% Tween-20, 0.05% BSA, 20 uM TCEP) to 6 fold their final concentration. The HDAC enzymes (purchased from BPS Biosciences) were diluted to 1.5 fold their final concentration…	B	BAO_0000357	single protein format	Homo sapiens	None	None	None	None	CHEMBL1937	Histone deacetylase 2	Homo sapiens	SINGLE PROTEIN	CHEMBL3639071	37	BindingDB Database		2013	None
CHEMBL16300	BENZOHYDROXAMATE	0	137.14	0	0.81	8	O=C(NO)c1ccccc1	IC50	'='	7910.0	nM	5.10			UO_0000065	37.20	0.70	4.29	10.34	False	CHEMBL2340968	Inhibition of HDAC2 (unknown origin) assessed as fluorescence intensity measured after 60 mins incubation at room temperature by trypsin-free microfluidic lab-on-a-chip assay	B	BAO_0000357	single protein format	Homo sapiens	None	None	None	None	CHEMBL1937	Histone deacetylase 2	Homo sapiens	SINGLE PROTEIN	CHEMBL2331470	1	Scientific Literature	J. Med. Chem.	2013	None
CHEMBL98	VORINOSTAT	4	264.32	0	2.47	1, SAHA	O=C(CCCCCCC(=O)Nc1ccccc1)NO	Inhibition						tde						False	CHEMBL2342550	Inhibition of HDAC2 in human MDA-MB-231 cells assessed as decrease in acetylation levels of histone H4 at 1 uM by Western blot analysis	B	BAO_0000219	cell-based format	Homo sapiens	None	None	MDA-MB-231	None	CHEMBL1937	Histone deacetylase 2	Homo sapiens	SINGLE PROTEIN	CHEMBL2331319	1	Scientific Literature	ACS Med. Chem. Lett.	2013	CHEMBL3307960
CHEMBL180911		0	323.46	0	1.70	11	CN(C)c1ccc(C(=O)NCCCCCNC(=O)CS)cc1	IC50	'='	6460.0	nM	5.19			UO_0000065	16.04	0.32	3.49	8.45	False	CHEMBL889422	Inhibition of His-tagged HDAC2 expressed in Sf9 cells by fluorescence-based assay	B	BAO_0000219	cell-based format	None	None	None	Sf9	None	CHEMBL1937	Histone deacetylase 2	Homo sapiens	SINGLE PROTEIN	CHEMBL1145385	1	Scientific Literature	J. Med. Chem.	2007	CHEMBL3308860
CHEMBL3978271		0	561.65	2	2.91	21e	CCCc1nn(C)c2c(=O)[nH]c(-c3cc(NCC4CCN(c5ncc(C(=O)NO)cn5)CC4)ccc3OCC)nc12	IC50	'='	712.0	nM	6.15			UO_0000065					False	CHEMBL3860992	Inhibition of full length recombinant human C-terminal His-tagged HDAC2 expressed in baculovirus infected Sf9 cells using fluorogenic HDAC substrate after 30 mins by fluorescence analysis	A	BAO_0000219	cell-based format	Homo sapiens	None	None	Sf9	None	CHEMBL1937	Histone deacetylase 2	Homo sapiens	SINGLE PROTEIN	CHEMBL3860059	1	Scientific Literature	J Med Chem	2016	CHEMBL3308860
CHEMBL3890386		0	482.59	0	2.43	48g	CCOc1ccc(CC2CCN(CCC(=O)NO)CC2)cc1-c1nc2c(CC)nn(C)c2c(=O)[nH]1	IC50	'>'	20000.0	nM				UO_0000065					False	CHEMBL3860992	Inhibition of full length recombinant human C-terminal His-tagged HDAC2 expressed in baculovirus infected Sf9 cells using fluorogenic HDAC substrate after 30 mins by fluorescence analysis	A	BAO_0000219	cell-based format	Homo sapiens	None	None	Sf9	None	CHEMBL1937	Histone deacetylase 2	Homo sapiens	SINGLE PROTEIN	CHEMBL3860059	1	Scientific Literature	J Med Chem	2016	CHEMBL3308860
CHEMBL3908221		0	712.71	2	7.97	1	CC1(C)C(=O)N(c2ccc(C#N)c(C(F)(F)F)c2)C(=S)N1c1ccc(C(=O)NCCCCCCc2ccc(C(=O)C(F)(F)F)s2)c(F)c1	IC50	'>'	10000.0	nM				UO_0000065					False	CHEMBL3863623	Inhibition of HDAC2 (unknown origin) assessed as inhibition of fluorogenic peptide deacetylation	B	BAO_0000357	single protein format	Homo sapiens	None	None	None	None	CHEMBL1937	Histone deacetylase 2	Homo sapiens	SINGLE PROTEIN	CHEMBL3862016	1	Scientific Literature	Bioorg Med Chem Lett	2016	None
CHEMBL3894825		0	580.56	1	4.86	8	CC1(C)C(=O)N(c2ccc(C#N)c(C(F)(F)F)c2)C(=S)N1c1ccc(C(=O)OCCCCCC(=O)NO)c(F)c1	IC50	'='	1100.0	nM	5.96			UO_0000065	10.26	0.20	1.10	4.85	False	CHEMBL3863623	Inhibition of HDAC2 (unknown origin) assessed as inhibition of fluorogenic peptide deacetylation	B	BAO_0000357	single protein format	Homo sapiens	None	None	None	None	CHEMBL1937	Histone deacetylase 2	Homo sapiens	SINGLE PROTEIN	CHEMBL3862016	1	Scientific Literature	Bioorg Med Chem Lett	2016	None
CHEMBL3982925		0	587.69	2	3.08	30e	CCCc1nn(C)c2c(=O)[nH]c(-c3cc(N4CCC5(CCN(c6ncc(C(=O)NO)cn6)CC5)C4)ccc3OCC)nc12	IC50	'='	1850.0	nM	5.73			UO_0000065					False	CHEMBL3860992	Inhibition of full length recombinant human C-terminal His-tagged HDAC2 expressed in baculovirus infected Sf9 cells using fluorogenic HDAC substrate after 30 mins by fluorescence analysis	A	BAO_0000219	cell-based format	Homo sapiens	None	None	Sf9	None	CHEMBL1937	Histone deacetylase 2	Homo sapiens	SINGLE PROTEIN	CHEMBL3860059	1	Scientific Literature	J Med Chem	2016	CHEMBL3308860
CHEMBL235411		0	378.43	0	4.27	16	COc1ccc(NCc2ccc(C(=O)Nc3ccccc3O)cc2)cc1OC	IC50	'='	200.0	nM	6.70			UO_0000065	17.70	0.33	2.43	8.39	False	CHEMBL900122	Inhibition of human recombinant HDAC2	B	BAO_0000357	single protein format	Homo sapiens	None	None	None	None	CHEMBL1937	Histone deacetylase 2	Homo sapiens	SINGLE PROTEIN	CHEMBL1138236	1	Scientific Literature	J. Med. Chem.	2007	None
CHEMBL2417781		0	452.56	0	3.83	7c	O=C(CCCCCCC(=O)Nc1ccc(-c2ccccc2NC(=O)[C@@H]2CCCN2)cc1)NO	Activity	'='	24.1	%				UO_0000187					False	CHEMBL3880940	Inhibition of HDAC2 in human HeLa cell nuclear extracts assessed as residual activity at 0.5 uM relative to control	B	BAO_0000219	cell-based format	Homo sapiens	None	None	HeLa	None	CHEMBL1937	Histone deacetylase 2	Homo sapiens	SINGLE PROTEIN	CHEMBL3880414	38	Patent Bioactivity Data		2010	CHEMBL3308376
CHEMBL3944571		0	439.52	0	2.75	48j	CCOc1ccc(CC2CCC(C(=O)NO)C2)cc1-c1nc2c(CC)nn(C)c2c(=O)[nH]1	IC50	'='	13900.0	nM	4.86			UO_0000065					False	CHEMBL3860992	Inhibition of full length recombinant human C-terminal His-tagged HDAC2 expressed in baculovirus infected Sf9 cells using fluorogenic HDAC substrate after 30 mins by fluorescence analysis	A	BAO_0000219	cell-based format	Homo sapiens	None	None	Sf9	None	CHEMBL1937	Histone deacetylase 2	Homo sapiens	SINGLE PROTEIN	CHEMBL3860059	1	Scientific Literature	J Med Chem	2016	CHEMBL3308860
CHEMBL3973027		0	426.48	0	1.22	48m	CCOc1ccc(CN2CC(C(=O)NO)C2)cc1-c1nc2c(CC)nn(C)c2c(=O)[nH]1	IC50	'>'	20000.0	nM				UO_0000065					False	CHEMBL3860992	Inhibition of full length recombinant human C-terminal His-tagged HDAC2 expressed in baculovirus infected Sf9 cells using fluorogenic HDAC substrate after 30 mins by fluorescence analysis	A	BAO_0000219	cell-based format	Homo sapiens	None	None	Sf9	None	CHEMBL1937	Histone deacetylase 2	Homo sapiens	SINGLE PROTEIN	CHEMBL3860059	1	Scientific Literature	J Med Chem	2016	CHEMBL3308860
CHEMBL3982650		0	601.58	1	4.32	5	CC1(C)C(=O)N(c2ccc(C#N)c(C(F)(F)F)c2)C(=S)N1c1ccc(C(=O)NCCCn2cccc(O)c2=O)c(F)c1	IC50	'>'	100000.0	nM				UO_0000065					False	CHEMBL3863623	Inhibition of HDAC2 (unknown origin) assessed as inhibition of fluorogenic peptide deacetylation	B	BAO_0000357	single protein format	Homo sapiens	None	None	None	None	CHEMBL1937	Histone deacetylase 2	Homo sapiens	SINGLE PROTEIN	CHEMBL3862016	1	Scientific Literature	Bioorg Med Chem Lett	2016	None
CHEMBL3912767		0	643.66	2	5.49	4	CC1(C)C(=O)N(c2ccc(C#N)c(C(F)(F)F)c2)C(=S)N1c1ccc(C(=O)NCCCCCCn2cccc(O)c2=O)c(F)c1	IC50	'>'	100000.0	nM				UO_0000065					False	CHEMBL3863623	Inhibition of HDAC2 (unknown origin) assessed as inhibition of fluorogenic peptide deacetylation	B	BAO_0000357	single protein format	Homo sapiens	None	None	None	None	CHEMBL1937	Histone deacetylase 2	Homo sapiens	SINGLE PROTEIN	CHEMBL3862016	1	Scientific Literature	Bioorg Med Chem Lett	2016	None
CHEMBL3656007		0	330.34	0	1.71	BDBM139352	COc1ccc(C2(Nc3ncc(C(=O)NO)cn3)CC2)cc1OC	IC50	'='	49.0	nM	7.31		274420	UO_0000065	22.13	0.42	5.60	6.92	False	CHEMBL3707557	Enzyme Assay: Compounds for testing were diluted in DMSO to 50 fold the final concentration and a ten point three fold dilution series was made. The compounds were diluted in assay buffer (50 mM HEPES, pH 7.4, 100 mM KCl, 0.001% Tween-20, 0.05% BSA, 20 uM TCEP) to 6 fold their final concentration. The HDAC enzymes (purchased from BPS Biosciences) were diluted to 1.5 fold their final concentration…	B	BAO_0000357	single protein format	Homo sapiens	None	None	None	None	CHEMBL1937	Histone deacetylase 2	Homo sapiens	SINGLE PROTEIN	CHEMBL3639071	37	BindingDB Database		2013	None
CHEMBL235191	TACEDINALINE	3	269.30	0	2.48	18, pfizer,CI-994	CC(=O)Nc1ccc(C(=O)Nc2ccccc2N)cc1	IC50	'='	900.0	nM	6.05			UO_0000065	22.45	0.41	3.57	7.18	False	CHEMBL900122	Inhibition of human recombinant HDAC2	B	BAO_0000357	single protein format	Homo sapiens	None	None	None	None	CHEMBL1937	Histone deacetylase 2	Homo sapiens	SINGLE PROTEIN	CHEMBL1138236	1	Scientific Literature	J. Med. Chem.	2007	None
CHEMBL227119		0	280.33	0	0.45	4	CN(C)c1ccc(CNC(=O)NCCC(=O)NO)cc1	IC50	'='	492.0	nM	6.31			UO_0000065	22.50	0.43	5.86	6.73	False	CHEMBL889422	Inhibition of His-tagged HDAC2 expressed in Sf9 cells by fluorescence-based assay	B	BAO_0000219	cell-based format	None	None	None	Sf9	None	CHEMBL1937	Histone deacetylase 2	Homo sapiens	SINGLE PROTEIN	CHEMBL1145385	1	Scientific Literature	J. Med. Chem.	2007	CHEMBL3308860
CHEMBL236902		0	445.52	0	3.76	7i	C[C@H]1CN(c2ccc(C(=O)Nc3ccccc3N)cn2)CCN1C(=O)OCc1ccccc1	IC50	'='	272.0	nM	6.57			UO_0000065	14.74	0.27	2.81	6.51	False	CHEMBL899425	Inhibition of recombinant HDAC2	B	BAO_0000357	single protein format	None	None	None	None	None	CHEMBL1937	Histone deacetylase 2	Homo sapiens	SINGLE PROTEIN	CHEMBL1137437	1	Scientific Literature	Bioorg. Med. Chem. Lett.	2007	None
CHEMBL511432		0	401.45	0	2.85	7	Nc1cccc(-c2csc(NC(=O)CCCCc3cc(C(=O)NO)no3)n2)c1	IC50	'='	164.0	nM	6.79			UO_0000065	16.90	0.33	3.94	4.73	False	CHEMBL971413	Inhibition of human recombinant HDAC2	B	BAO_0000357	single protein format	Homo sapiens	None	None	None	None	CHEMBL1937	Histone deacetylase 2	Homo sapiens	SINGLE PROTEIN	CHEMBL1136917	1	Scientific Literature	Bioorg. Med. Chem. Lett.	2009	None
CHEMBL2364628	RICOLINOSTAT	2	433.51	0	4.13	ACY-1215	O=C(CCCCCCNC(=O)c1cnc(N(c2ccccc2)c2ccccc2)nc1)NO	IC50	'='	95.0	nM	7.02			UO_0000065	16.20	0.30	2.89	6.54	False	CHEMBL3778484	Inhibition of recombinant HDAC2 (unknown origin) using AMC labeled AC-peptide as substrate incubated for 1 hr by fluorescence analysis	B	BAO_0000357	single protein format	Homo sapiens	None	None	None	None	CHEMBL1937	Histone deacetylase 2	Homo sapiens	SINGLE PROTEIN	CHEMBL3774354	1	Scientific Literature	J. Med. Chem.	2016	None
CHEMBL251010		0	294.35	0	2.10	7b	COC(CCCCCC(=O)NO)C(=O)Nc1ccccc1	IC50	'='	500.0	nM	6.30			UO_0000065	21.41	0.41	4.20	7.19	False	CHEMBL925482	Inhibition of HDAC2 in HeLa cell lysates	B	BAO_0000357	single protein format	Homo sapiens	None	None	HeLa	None	CHEMBL1937	Histone deacetylase 2	Homo sapiens	SINGLE PROTEIN	CHEMBL1140532	1	Scientific Literature	Bioorg. Med. Chem. Lett.	2007	CHEMBL3308376
CHEMBL251009		0	280.32	0	1.44	7a	O=C(CCCCCC(O)C(=O)Nc1ccccc1)NO	IC50	'='	500.0	nM	6.30			UO_0000065	22.48	0.43	4.86	6.39	False	CHEMBL925482	Inhibition of HDAC2 in HeLa cell lysates	B	BAO_0000357	single protein format	Homo sapiens	None	None	HeLa	None	CHEMBL1937	Histone deacetylase 2	Homo sapiens	SINGLE PROTEIN	CHEMBL1140532	1	Scientific Literature	Bioorg. Med. Chem. Lett.	2007	CHEMBL3308376
CHEMBL248796		0	384.48	0	3.97	7g	Cc1ccc(COC(CCCCCC(=O)NO)C(=O)Nc2ccccc2)cc1	IC50	'>='	50.0	nM				UO_0000065					False	CHEMBL925482	Inhibition of HDAC2 in HeLa cell lysates	B	BAO_0000357	single protein format	Homo sapiens	None	None	HeLa	None	CHEMBL1937	Histone deacetylase 2	Homo sapiens	SINGLE PROTEIN	CHEMBL1140532	1	Scientific Literature	Bioorg. Med. Chem. Lett.	2007	CHEMBL3308376
CHEMBL400760		0	449.35	0	4.43	7f	O=C(CCCCCC(OCc1ccc(Br)cc1)C(=O)Nc1ccccc1)NO	IC50	'>='	50.0	nM				UO_0000065					False	CHEMBL925482	Inhibition of HDAC2 in HeLa cell lysates	B	BAO_0000357	single protein format	Homo sapiens	None	None	HeLa	None	CHEMBL1937	Histone deacetylase 2	Homo sapiens	SINGLE PROTEIN	CHEMBL1140532	1	Scientific Literature	Bioorg. Med. Chem. Lett.	2007	CHEMBL3308376
CHEMBL3655960		0	324.74	0	2.74	BDBM139305	CC(C)(Nc1ncc(C(=O)NO)cn1)c1ccc(Cl)cc1F	IC50	'='	452.0	nM	6.34		274373	UO_0000065	19.54	0.39	3.60	7.28	False	CHEMBL3707557	Enzyme Assay: Compounds for testing were diluted in DMSO to 50 fold the final concentration and a ten point three fold dilution series was made. The compounds were diluted in assay buffer (50 mM HEPES, pH 7.4, 100 mM KCl, 0.001% Tween-20, 0.05% BSA, 20 uM TCEP) to 6 fold their final concentration. The HDAC enzymes (purchased from BPS Biosciences) were diluted to 1.5 fold their final concentration…	B	BAO_0000357	single protein format	Homo sapiens	None	None	None	None	CHEMBL1937	Histone deacetylase 2	Homo sapiens	SINGLE PROTEIN	CHEMBL3639071	37	BindingDB Database		2013	None
CHEMBL3652237		0	264.67	0	1.99	BDBM139241	O=C(NO)c1cnc(Nc2cccc(Cl)c2)nc1	IC50	'='	161.0	nM	6.79		274307	UO_0000065	25.67	0.52	4.80	7.80	False	CHEMBL3707557	Enzyme Assay: Compounds for testing were diluted in DMSO to 50 fold the final concentration and a ten point three fold dilution series was made. The compounds were diluted in assay buffer (50 mM HEPES, pH 7.4, 100 mM KCl, 0.001% Tween-20, 0.05% BSA, 20 uM TCEP) to 6 fold their final concentration. The HDAC enzymes (purchased from BPS Biosciences) were diluted to 1.5 fold their final concentration…	B	BAO_0000357	single protein format	Homo sapiens	None	None	None	None	CHEMBL1937	Histone deacetylase 2	Homo sapiens	SINGLE PROTEIN	CHEMBL3639071	37	BindingDB Database		2013	None
CHEMBL186311	VALPROPYLHYDROXAMIC ACID	0	159.23	0	1.71	6	CCCC(CCC)C(=O)NO	IC50	'='	680000.0	nM		Outside typical range		UO_0000065					False	CHEMBL1680133	Inhibition of human recombinant HDAC2	B	BAO_0000357	single protein format	Homo sapiens	None	None	None	None	CHEMBL1937	Histone deacetylase 2	Homo sapiens	SINGLE PROTEIN	CHEMBL1671826	1	Scientific Literature	ACS Med. Chem. Lett.	2011	None
CHEMBL235210		0	324.40	0	4.26	50b	COc1ccc(C(=O)Nc2cc(-c3cccs3)ccc2N)cc1	IC50	'='	200.0	nM	6.70			UO_0000065	20.65	0.40	2.44	10.41	False	CHEMBL1166729	Inhibition of recombinant HDAC2	B	BAO_0000357	single protein format	None	None	None	None	None	CHEMBL1937	Histone deacetylase 2	Homo sapiens	SINGLE PROTEIN	CHEMBL1165890	1	Scientific Literature	Eur. J. Med. Chem.	2010	None
CHEMBL98	VORINOSTAT	4	264.32	0	2.47	SAHA	O=C(CCCCCCC(=O)Nc1ccccc1)NO	IC50	'='	36.0	nM	7.44			UO_0000065	28.16	0.54	4.97	9.49	False	CHEMBL1166310	Inhibition of HDAC2	B	BAO_0000357	single protein format	None	None	None	None	None	CHEMBL1937	Histone deacetylase 2	Homo sapiens	SINGLE PROTEIN	CHEMBL1165952	1	Scientific Literature	Bioorg. Med. Chem.	2010	None
CHEMBL356769	TUBACIN	0	721.88	2	8.62	Tubacin	O=C(CCCCCCC(=O)Nc1ccc([C@@H]2O[C@H](c3ccc(CO)cc3)C[C@H](CSc3nc(-c4ccccc4)c(-c4ccccc4)o3)O2)cc1)NO	IC50	'='	260.0	nM	6.58			UO_0000065	9.12	0.17	-2.03	4.60	False	CHEMBL1166310	Inhibition of HDAC2	B	BAO_0000357	single protein format	None	None	None	None	None	CHEMBL1937	Histone deacetylase 2	Homo sapiens	SINGLE PROTEIN	CHEMBL1165952	1	Scientific Literature	Bioorg. Med. Chem.	2010	None
CHEMBL98	VORINOSTAT	4	264.32	0	2.47	SAHA	O=C(CCCCCCC(=O)Nc1ccccc1)NO	IC50	'='	282.0	nM	6.55			UO_0000065	24.78	0.47	4.08	8.35	True	CHEMBL971413	Inhibition of human recombinant HDAC2	B	BAO_0000357	single protein format	Homo sapiens	None	None	None	None	CHEMBL1937	Histone deacetylase 2	Homo sapiens	SINGLE PROTEIN	CHEMBL1136917	1	Scientific Literature	Bioorg. Med. Chem. Lett.	2009	None
CHEMBL253868		0	452.51	1	5.01	2a	Nc1ccc(-c2ccccc2)cc1NC(=O)c1ccc(CNC(=O)OCc2cccnc2)cc1	IC50	'='	72.0	nM	7.14			UO_0000065	15.78	0.29	2.13	6.72	False	CHEMBL927762	Inhibition of HDAC2	B	BAO_0000357	single protein format	None	None	None	None	None	CHEMBL1937	Histone deacetylase 2	Homo sapiens	SINGLE PROTEIN	CHEMBL1140803	1	Scientific Literature	Bioorg. Med. Chem. Lett.	2008	None
CHEMBL492140		0	444.34	None	None	(R)-18	O=C(N[C@H](CCCCCB(O)O)C(=O)Nc1cccc(-c2ccccc2)c1)c1ccccc1	IC50	'>'	100000.0	nM				UO_0000065					False	CHEMBL1021938	Inhibition of human recombinant HDAC2 by fluorimetry	B	BAO_0000357	single protein format	Homo sapiens	None	None	None	None	CHEMBL1937	Histone deacetylase 2	Homo sapiens	SINGLE PROTEIN	CHEMBL1138526	1	Scientific Literature	J. Med. Chem.	2009	None
CHEMBL519491		0	407.47	0	3.72	6c	O=C(CCCCCCC(=O)Nc1ccc(-c2cn(-c3ccccc3)nn2)cc1)NO	IC50	'='	47.5	nM	7.32			UO_0000065	17.97	0.33	3.60	6.71	False	CHEMBL954936	Inhibition of HDAC2	B	BAO_0000357	single protein format	None	None	None	None	None	CHEMBL1937	Histone deacetylase 2	Homo sapiens	SINGLE PROTEIN	CHEMBL1150413	1	Scientific Literature	J. Med. Chem.	2008	None
CHEMBL481802		0	297.31	0	1.76	7a	O=C1CN(Cc2ccc(C(=O)NO)cc2)c2ccccc2N1	IC50	'='	560.0	nM	6.25			UO_0000065	21.03	0.39	4.49	7.65	False	CHEMBL991290	Inhibition of human recombinant histone deacetylase 2	B	BAO_0000357	single protein format	Homo sapiens	None	None	None	None	CHEMBL1937	Histone deacetylase 2	Homo sapiens	SINGLE PROTEIN	CHEMBL1143301	1	Scientific Literature	Bioorg. Med. Chem. Lett.	2009	None
CHEMBL480729		0	468.55	0	3.83	7i	CC(C)(C)OC(=O)NCCCC[C@@H]1C(=O)Nc2ccccc2N1Cc1ccc(C(=O)NO)cc1	IC50	'='	1480.0	nM	5.83			UO_0000065	12.44	0.23	2.00	4.86	False	CHEMBL991290	Inhibition of human recombinant histone deacetylase 2	B	BAO_0000357	single protein format	Homo sapiens	None	None	None	None	CHEMBL1937	Histone deacetylase 2	Homo sapiens	SINGLE PROTEIN	CHEMBL1143301	1	Scientific Literature	Bioorg. Med. Chem. Lett.	2009	None
CHEMBL538364		0	295.34	0	3.44	1d	COc1ccc(-c2ccc(/C=C/C=C/C(=O)NO)cc2)cc1	IC50	'>'	5000.0	nM				UO_0000065					False	CHEMBL3238600	Inhibition of HDAC2 in human HeLa cells using KI-104 as substrate after 40 mins by fluorescence analysis	B	BAO_0000219	cell-based format	Homo sapiens	None	None	HeLa	None	CHEMBL1937	Histone deacetylase 2	Homo sapiens	SINGLE PROTEIN	CHEMBL3232764	1	Scientific Literature	Eur. J. Med. Chem.	2014	CHEMBL3308376
CHEMBL519746		0	421.50	0	3.78	12a	O=C(CCCCCCC(=O)Nc1ccc(-c2cnnn2Cc2ccccc2)cc1)NO	IC50	'='	124.0	nM	6.91			UO_0000065	16.39	0.30	3.13	6.33	False	CHEMBL954936	Inhibition of HDAC2	B	BAO_0000357	single protein format	None	None	None	None	None	CHEMBL1937	Histone deacetylase 2	Homo sapiens	SINGLE PROTEIN	CHEMBL1150413	1	Scientific Literature	J. Med. Chem.	2008	None
CHEMBL483495		0	530.42	1	4.23	6d	O=C(CCCCCCC(=O)Nc1ccc(-c2cn(CC(O)c3cccc(Br)c3)nn2)cc1)NO	IC50	'='	143.0	nM	6.84			UO_0000065	12.90	0.27	2.61	5.29	False	CHEMBL954936	Inhibition of HDAC2	B	BAO_0000357	single protein format	None	None	None	None	None	CHEMBL1937	Histone deacetylase 2	Homo sapiens	SINGLE PROTEIN	CHEMBL1150413	1	Scientific Literature	J. Med. Chem.	2008	None
CHEMBL481726		0	359.41	0	0.94	12c	O=C(NO)c1ccc(CN2C(=O)CNC(=O)[C@H]2Cc2cccs2)cc1	IC50	'='	3470.0	nM	5.46			UO_0000065	15.19	0.30	4.52	5.53	False	CHEMBL991290	Inhibition of human recombinant histone deacetylase 2	B	BAO_0000357	single protein format	Homo sapiens	None	None	None	None	CHEMBL1937	Histone deacetylase 2	Homo sapiens	SINGLE PROTEIN	CHEMBL1143301	1	Scientific Literature	Bioorg. Med. Chem. Lett.	2009	None
CHEMBL98	VORINOSTAT	4	264.32	0	2.47	SAHA	O=C(CCCCCCC(=O)Nc1ccccc1)NO	IC50	'='	164.0	nM	6.79			UO_0000065	25.67	0.49	4.32	8.65	True	CHEMBL954936	Inhibition of HDAC2	B	BAO_0000357	single protein format	None	None	None	None	None	CHEMBL1937	Histone deacetylase 2	Homo sapiens	SINGLE PROTEIN	CHEMBL1150413	1	Scientific Literature	J. Med. Chem.	2008	None
CHEMBL27759	ENTINOSTAT	3	376.42	0	3.34	3, MS-275, SNDX-275	Nc1ccccc1NC(=O)c1ccc(CNC(=O)OCc2cccnc2)cc1	IC50	'='	250.0	nM	6.60			UO_0000065	17.54	0.32	3.26	6.21	False	CHEMBL1002514	Inhibition of human C-terminal FLAG-tagged HDAC2 in HEK293 cells	B	BAO_0000219	cell-based format	Homo sapiens	None	None	HEK293	None	CHEMBL1937	Histone deacetylase 2	Homo sapiens	SINGLE PROTEIN	CHEMBL1136937	1	Scientific Literature	J. Med. Chem.	2009	CHEMBL3307715
CHEMBL487742		0	407.47	0	3.72	12c	O=C(CCCCCCC(=O)Nc1ccc(-c2cnnn2-c2ccccc2)cc1)NO	IC50	'='	146.0	nM	6.84			UO_0000065	16.78	0.31	3.12	6.26	False	CHEMBL954936	Inhibition of HDAC2	B	BAO_0000357	single protein format	None	None	None	None	None	CHEMBL1937	Histone deacetylase 2	Homo sapiens	SINGLE PROTEIN	CHEMBL1150413	1	Scientific Literature	J. Med. Chem.	2008	None
CHEMBL99	TRICHOSTATIN	1	302.37	0	2.58	TSA	CC(/C=C/C(=O)NO)=C\[C@@H](C)C(=O)c1ccc(N(C)C)cc1	IC50	'='	14.0	nM	7.85			UO_0000065	25.97	0.49	5.27	11.28	True	CHEMBL954936	Inhibition of HDAC2	B	BAO_0000357	single protein format	None	None	None	None	None	CHEMBL1937	Histone deacetylase 2	Homo sapiens	SINGLE PROTEIN	CHEMBL1150413	1	Scientific Literature	J. Med. Chem.	2008	None
CHEMBL487943		0	530.42	1	4.23	12d	O=C(CCCCCCC(=O)Nc1ccc(-c2cnnn2CC(O)c2cccc(Br)c2)cc1)NO	IC50	'='	216.0	nM	6.67			UO_0000065	12.57	0.27	2.44	5.15	False	CHEMBL954936	Inhibition of HDAC2	B	BAO_0000357	single protein format	None	None	None	None	None	CHEMBL1937	Histone deacetylase 2	Homo sapiens	SINGLE PROTEIN	CHEMBL1150413	1	Scientific Literature	J. Med. Chem.	2008	None
CHEMBL146250		0	542.72	2	0.89	73 redFK	C/C=C1\NC(=O)[C@@H](CS)NC(=O)[C@@H](C(C)C)NC(=O)C[C@@H](/C=C/CCS)OC(=O)[C@H](C(C)C)NC1=O	IC50	'='	3.9	nM	8.41			UO_0000065	15.49	0.32	7.52	5.89	False	CHEMBL697298	Inhibitory concentration against human Histone deacetylase 2	B	BAO_0000357	single protein format	Homo sapiens	None	None	None	None	CHEMBL1937	Histone deacetylase 2	Homo sapiens	SINGLE PROTEIN	CHEMBL1145900	1	Scientific Literature	J. Med. Chem.	2003	None
CHEMBL2048751		0	360.37	0	2.54	13	O=C(/C=C/c1ccc2c(ccn2S(=O)(=O)c2ccc(F)cc2)c1)NO	IC50	'='	199.4	nM	6.70			UO_0000065	18.59	0.37	4.16	7.58	False	CHEMBL2051700	Inhibition of human recombinant HDAC2 after 30 mins by fluorometric assay	B	BAO_0000357	single protein format	Homo sapiens	None	None	None	None	CHEMBL1937	Histone deacetylase 2	Homo sapiens	SINGLE PROTEIN	CHEMBL2046324	1	Scientific Literature	J. Med. Chem.	2012	None
CHEMBL468595		0	346.39	0	2.11	5	Nc1cccc(-c2cc(C(=O)NCCCCCCC(=O)NO)no2)c1	IC50	'='	56.7	nM	7.25			UO_0000065	20.92	0.40	5.14	5.55	False	CHEMBL976442	Inhibition of HDAC2 after 17 hrs	B	BAO_0000357	single protein format	None	None	None	None	None	CHEMBL1937	Histone deacetylase 2	Homo sapiens	SINGLE PROTEIN	CHEMBL1155917	1	Scientific Literature	J. Med. Chem.	2008	None
CHEMBL467998		0	303.32	0	1.75	2	O=C(CCCCNC(=O)c1cc(-c2ccccc2)on1)NO	IC50	'='	1690.0	nM	5.77			UO_0000065	19.03	0.36	4.02	5.53	False	CHEMBL976442	Inhibition of HDAC2 after 17 hrs	B	BAO_0000357	single protein format	None	None	None	None	None	CHEMBL1937	Histone deacetylase 2	Homo sapiens	SINGLE PROTEIN	CHEMBL1155917	1	Scientific Literature	J. Med. Chem.	2008	None
CHEMBL250828		0	414.50	0	4.07	10d	COc1ccc(COC(CCCCCCC(=O)NO)C(=O)Nc2ccccc2)cc1	Activity						Not Active						False	CHEMBL925483	Inhibition of HDAC2 in HeLa cell lysates at 0.1 uM	B	BAO_0000219	cell-based format	Homo sapiens	None	None	HeLa	None	CHEMBL1937	Histone deacetylase 2	Homo sapiens	SINGLE PROTEIN	CHEMBL1140532	1	Scientific Literature	Bioorg. Med. Chem. Lett.	2007	CHEMBL3308376
CHEMBL248590		0	400.48	0	3.68	17	COc1ccc(CO[C@H](CCCCCC(=O)NO)C(=O)Nc2ccccc2)cc1	IC50	'>='	50.0	nM				UO_0000065					False	CHEMBL925482	Inhibition of HDAC2 in HeLa cell lysates	B	BAO_0000357	single protein format	Homo sapiens	None	None	HeLa	None	CHEMBL1937	Histone deacetylase 2	Homo sapiens	SINGLE PROTEIN	CHEMBL1140532	1	Scientific Literature	Bioorg. Med. Chem. Lett.	2007	CHEMBL3308376
CHEMBL99	TRICHOSTATIN	1	302.37	0	2.58	1, TSA	CC(/C=C/C(=O)NO)=C\[C@@H](C)C(=O)c1ccc(N(C)C)cc1	IC50	'='	10.0	nM	8.00			UO_0000065	26.46	0.50	5.42	11.49	False	CHEMBL1267844	Inhibition of HDAC2 by in vitro deacetylation assay	B	BAO_0000357	single protein format	None	None	None	None	None	CHEMBL1937	Histone deacetylase 2	Homo sapiens	SINGLE PROTEIN	CHEMBL1255383	1	Scientific Literature	Nat. Chem. Biol.	2010	None
CHEMBL250826		0	308.38	0	2.49	10b	COC(CCCCCCC(=O)NO)C(=O)Nc1ccccc1	Activity						Not Active						False	CHEMBL925483	Inhibition of HDAC2 in HeLa cell lysates at 0.1 uM	B	BAO_0000219	cell-based format	Homo sapiens	None	None	HeLa	None	CHEMBL1937	Histone deacetylase 2	Homo sapiens	SINGLE PROTEIN	CHEMBL1140532	1	Scientific Literature	Bioorg. Med. Chem. Lett.	2007	CHEMBL3308376
CHEMBL99	TRICHOSTATIN	1	302.37	0	2.58	TSA	CC(/C=C/C(=O)NO)=C\[C@@H](C)C(=O)c1ccc(N(C)C)cc1	IC50	'='	18.0	nM	7.75			UO_0000065	25.61	0.48	5.16	11.12	False	CHEMBL1959441	Inhibition of HDAC2	B	BAO_0000357	single protein format	None	None	None	None	None	CHEMBL1937	Histone deacetylase 2	Homo sapiens	SINGLE PROTEIN	CHEMBL1955769	1	Scientific Literature	Bioorg. Med. Chem. Lett.	2012	None
CHEMBL1801238		0	359.82	0	1.47	21f	O=C(NO)c1cnc(N2C[C@H]3[C@H](NCc4ccc(Cl)cc4)[C@H]3C2)nc1	IC50	'='	14.0	nM	7.85			UO_0000065	21.83	0.43	6.38	8.69	False	CHEMBL1804720	Inhibition of human recombinant HDAC2 using fluor de Lys as substrate by fluorometric analysis	B	BAO_0000357	single protein format	Homo sapiens	None	None	None	None	CHEMBL1937	Histone deacetylase 2	Homo sapiens	SINGLE PROTEIN	CHEMBL1800056	1	Scientific Literature	J. Med. Chem.	2010	None
CHEMBL1631912		0	392.50	0	3.81	(R/S)-8c	O=C(CCCCCC1OCCCCCCCOc2ccccc2NC1=O)NO	IC50	'='	1540.0	nM	5.81			UO_0000065	14.81	0.28	2.00	6.00	False	CHEMBL1634301	Inhibition of human HDAC2 by fluorimetric assay	B	BAO_0000357	single protein format	Homo sapiens	None	None	None	None	CHEMBL1937	Histone deacetylase 2	Homo sapiens	SINGLE PROTEIN	CHEMBL1629537	1	Scientific Literature	J. Med. Chem.	2010	None
CHEMBL1631916		0	456.54	0	4.00	(R/S)-10	COc1cc2cc(c1)COc1ccccc1NC(=O)C(CCCCCC(=O)NO)OCCC2	IC50	'='	793.0	nM	6.10			UO_0000065	13.36	0.25	2.10	5.75	False	CHEMBL1634301	Inhibition of human HDAC2 by fluorimetric assay	B	BAO_0000357	single protein format	Homo sapiens	None	None	None	None	CHEMBL1937	Histone deacetylase 2	Homo sapiens	SINGLE PROTEIN	CHEMBL1629537	1	Scientific Literature	J. Med. Chem.	2010	None
CHEMBL272980	MOCETINOSTAT	2	396.45	0	3.99	A, MGCD0103	Nc1ccccc1NC(=O)c1ccc(CNc2nccc(-c3cccnc3)n2)cc1	IC50	'='	290.0	nM	6.54			UO_0000065	16.49	0.30	2.55	6.18	False	CHEMBL1036510	Inhibition of HDAC2	B	BAO_0000357	single protein format	None	None	None	None	None	CHEMBL1937	Histone deacetylase 2	Homo sapiens	SINGLE PROTEIN	CHEMBL1143305	1	Scientific Literature	Bioorg. Med. Chem. Lett.	2009	None
CHEMBL1801250	NANATINOSTAT	1	394.41	0	1.51	21r, CHR-3996	O=C(NO)c1cnc(N2C[C@H]3[C@H](NCc4ccc5cc(F)ccc5n4)[C@H]3C2)nc1	IC50	'='	4.0	nM	8.40			UO_0000065	21.29	0.40	6.89	8.13	False	CHEMBL1804720	Inhibition of human recombinant HDAC2 using fluor de Lys as substrate by fluorometric analysis	B	BAO_0000357	single protein format	Homo sapiens	None	None	None	None	CHEMBL1937	Histone deacetylase 2	Homo sapiens	SINGLE PROTEIN	CHEMBL1800056	1	Scientific Literature	J. Med. Chem.	2010	None
CHEMBL491130		0	444.34	None	None	(S)-18	O=C(N[C@@H](CCCCCB(O)O)C(=O)Nc1cccc(-c2ccccc2)c1)c1ccccc1	IC50	'='	3600.0	nM	5.44			UO_0000065	12.25	None	None	None	False	CHEMBL1021938	Inhibition of human recombinant HDAC2 by fluorimetry	B	BAO_0000357	single protein format	Homo sapiens	None	None	None	None	CHEMBL1937	Histone deacetylase 2	Homo sapiens	SINGLE PROTEIN	CHEMBL1138526	1	Scientific Literature	J. Med. Chem.	2009	None
CHEMBL1767029		0	305.38	0	2.54	5	CNC(=O)/C(CCCCCCC(=O)Nc1ccccc1)=N\O	IC50	'='	100000.0	nM	4.00			UO_0000065	13.10	0.25	1.46	4.41	False	CHEMBL1767466	Inhibition of human HDAC2 using ArgHisLysLys(Ac) fluorogenic peptide as a substrate by fluorimetric assay	B	BAO_0000357	single protein format	Homo sapiens	None	None	None	None	CHEMBL1937	Histone deacetylase 2	Homo sapiens	SINGLE PROTEIN	CHEMBL1765034	1	Scientific Literature	J. Med. Chem.	2011	None
CHEMBL1767035		0	384.27	0	3.30	19	CNC(=O)/C(CCCCCCC(=O)Nc1cccc(Br)c1)=N\O	IC50	'>'	100000.0	nM				UO_0000065					False	CHEMBL1767466	Inhibition of human HDAC2 using ArgHisLysLys(Ac) fluorogenic peptide as a substrate by fluorimetric assay	B	BAO_0000357	single protein format	Homo sapiens	None	None	None	None	CHEMBL1937	Histone deacetylase 2	Homo sapiens	SINGLE PROTEIN	CHEMBL1765034	1	Scientific Literature	J. Med. Chem.	2011	None
CHEMBL1767037		0	425.49	0	3.91	21	CNC(=O)/C(CCCCCCC(=O)Nc1cccc(-c2ccc(C(=O)O)cc2)c1)=N\O	IC50	'>'	100000.0	nM				UO_0000065					False	CHEMBL1767466	Inhibition of human HDAC2 using ArgHisLysLys(Ac) fluorogenic peptide as a substrate by fluorimetric assay	B	BAO_0000357	single protein format	Homo sapiens	None	None	None	None	CHEMBL1937	Histone deacetylase 2	Homo sapiens	SINGLE PROTEIN	CHEMBL1765034	1	Scientific Literature	J. Med. Chem.	2011	None
CHEMBL235413		0	460.56	1	6.00	17	COc1ccc(NCc2ccc(C(=O)Nc3cc(-c4cccs4)ccc3O)cc2)cc1OC	Inhibition	'<'	50.0	%				UO_0000187					False	CHEMBL900130	Inhibition of human recombinant HDAC2 at 20 uM	B	BAO_0000357	single protein format	Homo sapiens	None	None	None	None	CHEMBL1937	Histone deacetylase 2	Homo sapiens	SINGLE PROTEIN	CHEMBL1138236	1	Scientific Literature	J. Med. Chem.	2007	None
CHEMBL235194		0	459.57	1	5.88	15	COc1ccc(NCc2ccc(C(=O)Nc3ccc(-c4cccs4)cc3N)cc2)cc1OC	Inhibition	'<'	50.0	%				UO_0000187					False	CHEMBL900130	Inhibition of human recombinant HDAC2 at 20 uM	B	BAO_0000357	single protein format	Homo sapiens	None	None	None	None	CHEMBL1937	Histone deacetylase 2	Homo sapiens	SINGLE PROTEIN	CHEMBL1138236	1	Scientific Literature	J. Med. Chem.	2007	None
CHEMBL2022834		0	624.83	2	9.12	13	O=C(N[C@@H](CCCCCCSSc1ccccn1)C(=O)OCc1c2ccccc2cc2ccccc12)OCc1ccccc1	IC50	'='	43.6	nM	7.36			UO_0000065	11.78	0.23	-1.76	9.49	False	CHEMBL2024763	Inhibition of HDAC2 in human HeLa cell nuclear extracts in presence of dithiothreitol by HDAC fluorescent assay	B	BAO_0000357	single protein format	Homo sapiens	None	None	HeLa	None	CHEMBL1937	Histone deacetylase 2	Homo sapiens	SINGLE PROTEIN	CHEMBL2021837	1	Scientific Literature	Eur. J. Med. Chem.	2012	CHEMBL3308376
CHEMBL561483		0	435.52	1	5.25	4h	COc1cccc2c(C(CCCCCC(=O)NO)c3c[nH]c4c(OC)cccc34)c[nH]c12	IC50	'='	440.0	nM	6.36			UO_0000065	14.60	0.27	1.11	6.40	False	CHEMBL1053556	Inhibition of human HDAC2 by fluorimetry	B	BAO_0000357	single protein format	Homo sapiens	None	None	None	None	CHEMBL1937	Histone deacetylase 2	Homo sapiens	SINGLE PROTEIN	CHEMBL1153591	1	Scientific Literature	Bioorg. Med. Chem. Lett.	2009	None
CHEMBL564382		0	407.47	1	5.35	4o, ST2887	O=C(/C=C/c1ccc(C(c2c[nH]c3ccccc23)c2c[nH]c3ccccc23)cc1)NO	IC50	'='	3900.0	nM	5.41			UO_0000065	13.27	0.24	0.06	6.69	False	CHEMBL1053556	Inhibition of human HDAC2 by fluorimetry	B	BAO_0000357	single protein format	Homo sapiens	None	None	None	None	CHEMBL1937	Histone deacetylase 2	Homo sapiens	SINGLE PROTEIN	CHEMBL1153591	1	Scientific Literature	Bioorg. Med. Chem. Lett.	2009	None
CHEMBL1834370		0	406.35	0	4.53	TM-2-125	O=C(NC(=S)NCc1cc(C(F)(F)F)cc(C(F)(F)F)c1)c1ccccc1	Activity						Not Active						False	CHEMBL1838708	Activation of HDAC2 using Fluor-de-Lys as substrate at 10 uM by spectrofluorometry	B	BAO_0000357	single protein format	None	None	None	None	None	CHEMBL1937	Histone deacetylase 2	Homo sapiens	SINGLE PROTEIN	CHEMBL1833857	1	Scientific Literature	Bioorg. Med. Chem. Lett.	2011	None
CHEMBL269935		0	289.33	0	4.31	2	O=C(Nc1cc(-c2ccccc2)ccc1O)c1ccccc1	IC50	'='	200.0	nM	6.70			UO_0000065	23.15	0.42	2.39	13.58	False	CHEMBL947922	Inhibition of HDAC2	B	BAO_0000357	single protein format	None	None	None	None	None	CHEMBL1937	Histone deacetylase 2	Homo sapiens	SINGLE PROTEIN	CHEMBL1143185	1	Scientific Literature	Bioorg. Med. Chem. Lett.	2008	None
CHEMBL405072		0	212.25	0	2.52	3	Nc1ccccc1NC(=O)c1ccccc1	IC50	'='	3100.0	nM	5.51			UO_0000065	25.95	0.47	2.99	9.99	False	CHEMBL1116530	Inhibition of human recombinant HDAC2 preincubated for 24 hrs followed by 1 hr reaction with substrate by protease coupled end-point assay	B	BAO_0000357	single protein format	Homo sapiens	None	None	None	None	CHEMBL1937	Histone deacetylase 2	Homo sapiens	SINGLE PROTEIN	CHEMBL1158590	1	Scientific Literature	Bioorg. Med. Chem. Lett.	2010	None
CHEMBL209453		0	292.32	0	1.88	23	Cc1cc(O)nc(SCC(=O)c2ccc(O)c(O)c2)n1	IC50	'>'	100000.0	nM				UO_0000065					False	CHEMBL1804891	Inhibition of recombinant HDAC2 assessed as inhibition of fluorogenic aminocoumarin release from substrate by trypsin-coupled biochemical assay	B	BAO_0000357	single protein format	None	None	None	None	None	CHEMBL1937	Histone deacetylase 2	Homo sapiens	SINGLE PROTEIN	CHEMBL1800036	1	Scientific Literature	Bioorg. Med. Chem. Lett.	2011	None
CHEMBL1800379		0	266.35	0	2.53	26	Cc1cc(O)nc(SCC(=O)c2cccs2)n1	IC50	'>'	100000.0	nM				UO_0000065					False	CHEMBL1804891	Inhibition of recombinant HDAC2 assessed as inhibition of fluorogenic aminocoumarin release from substrate by trypsin-coupled biochemical assay	B	BAO_0000357	single protein format	None	None	None	None	None	CHEMBL1937	Histone deacetylase 2	Homo sapiens	SINGLE PROTEIN	CHEMBL1800036	1	Scientific Literature	Bioorg. Med. Chem. Lett.	2011	None
CHEMBL213934		0	344.52	0	3.43	52, ST7306	CC(C)(C)OC(=O)N[C@@H](CCCCCS)C(=O)NC1CCCC1	Inhibition						Not Active						False	CHEMBL3379486	Inhibition of HDAC2 (unknown origin) using fluorogenic tetrapeptide RHKK(Ac) substrate at <50 uM by fluorescence assay	B	BAO_0000357	single protein format	Homo sapiens	None	None	None	None	CHEMBL1937	Histone deacetylase 2	Homo sapiens	SINGLE PROTEIN	CHEMBL3352570	1	Scientific Literature	J. Med. Chem.	2014	None
CHEMBL551549		0	263.34	0	2.95	18	O=C(CCC1CCC(c2ccc(O)cc2)CC1)NO	IC50						Not Determined						False	CHEMBL1034714	Inhibition of HDAC2 in human HeLa cells	B	BAO_0000219	cell-based format	Homo sapiens	None	None	HeLa	None	CHEMBL1937	Histone deacetylase 2	Homo sapiens	SINGLE PROTEIN	CHEMBL1158371	1	Scientific Literature	Eur. J. Med. Chem.	2009	CHEMBL3308376
CHEMBL1767033		0	348.45	0	2.61	17	CNC(=O)/C(CCCCCCC(=O)Nc1ccc(N(C)C)cc1)=N\O	IC50	'>'	100000.0	nM				UO_0000065					False	CHEMBL1767466	Inhibition of human HDAC2 using ArgHisLysLys(Ac) fluorogenic peptide as a substrate by fluorimetric assay	B	BAO_0000357	single protein format	Homo sapiens	None	None	None	None	CHEMBL1937	Histone deacetylase 2	Homo sapiens	SINGLE PROTEIN	CHEMBL1765034	1	Scientific Literature	J. Med. Chem.	2011	None
CHEMBL1095095		0	278.31	0	3.78	8	Nc1ccc(-c2ccoc2)cc1NC(=O)c1ccccc1	IC50	'='	39.0	nM	7.41			UO_0000065	26.62	0.48	3.63	10.85	False	CHEMBL1116530	Inhibition of human recombinant HDAC2 preincubated for 24 hrs followed by 1 hr reaction with substrate by protease coupled end-point assay	B	BAO_0000357	single protein format	Homo sapiens	None	None	None	None	CHEMBL1937	Histone deacetylase 2	Homo sapiens	SINGLE PROTEIN	CHEMBL1158590	1	Scientific Literature	Bioorg. Med. Chem. Lett.	2010	None
CHEMBL98	VORINOSTAT	4	264.32	0	2.47	SAHA	O=C(CCCCCCC(=O)Nc1ccccc1)NO	IC50	'='	76.0	nM	7.12			UO_0000065	26.93	0.51	4.65	9.08	False	CHEMBL1116529	Inhibition of human recombinant HDAC2 preincubated for 1 hr with substrate by protease coupled end-point assay	B	BAO_0000357	single protein format	Homo sapiens	None	None	None	None	CHEMBL1937	Histone deacetylase 2	Homo sapiens	SINGLE PROTEIN	CHEMBL1158590	1	Scientific Literature	Bioorg. Med. Chem. Lett.	2010	None
CHEMBL1097748		0	367.25	0	4.95	18	Nc1ccc(-c2ccc(Br)cc2)cc1NC(=O)c1ccccc1	IC50	'='	24000.0	nM	4.62			UO_0000065	12.58	0.27	-0.33	8.38	False	CHEMBL1116529	Inhibition of human recombinant HDAC2 preincubated for 1 hr with substrate by protease coupled end-point assay	B	BAO_0000357	single protein format	Homo sapiens	None	None	None	None	CHEMBL1937	Histone deacetylase 2	Homo sapiens	SINGLE PROTEIN	CHEMBL1158590	1	Scientific Literature	Bioorg. Med. Chem. Lett.	2010	None
CHEMBL1097744		0	333.35	0	4.10	14	Nc1ccc(-c2cccc([N+](=O)[O-])c2)cc1NC(=O)c1ccccc1	Ratio IC50	'='	10.0										False	CHEMBL1116532	Selectivity ratio of IC50 for human recombinant HDAC2 preincubated for 1 hr with substrate to IC50 for human recombinant HDAC2 preincubated for 24 hrs followed by 1 hr reaction with substrate	B	BAO_0000357	single protein format	Homo sapiens	None	None	None	None	CHEMBL1937	Histone deacetylase 2	Homo sapiens	SINGLE PROTEIN	CHEMBL1158590	1	Scientific Literature	Bioorg. Med. Chem. Lett.	2010	None
CHEMBL467793		0	346.39	0	2.11	9	Nc1ccc(-c2cc(C(=O)NCCCCCCC(=O)NO)no2)cc1	IC50	'='	147.0	nM	6.83			UO_0000065	19.73	0.37	4.72	5.24	False	CHEMBL976442	Inhibition of HDAC2 after 17 hrs	B	BAO_0000357	single protein format	None	None	None	None	None	CHEMBL1937	Histone deacetylase 2	Homo sapiens	SINGLE PROTEIN	CHEMBL1155917	1	Scientific Literature	J. Med. Chem.	2008	None
CHEMBL1097748		0	367.25	0	4.95	18	Nc1ccc(-c2ccc(Br)cc2)cc1NC(=O)c1ccccc1	IC50	'='	600.0	nM	6.22			UO_0000065	16.94	0.37	1.27	11.29	False	CHEMBL1116530	Inhibition of human recombinant HDAC2 preincubated for 24 hrs followed by 1 hr reaction with substrate by protease coupled end-point assay	B	BAO_0000357	single protein format	Homo sapiens	None	None	None	None	CHEMBL1937	Histone deacetylase 2	Homo sapiens	SINGLE PROTEIN	CHEMBL1158590	1	Scientific Literature	Bioorg. Med. Chem. Lett.	2010	None
CHEMBL1097747		0	318.38	0	4.20	17	COc1cccc(-c2ccc(N)c(NC(=O)c3ccccc3)c2)c1	IC50	'='	1300.0	nM	5.89			UO_0000065	18.49	0.33	1.69	9.15	False	CHEMBL1116530	Inhibition of human recombinant HDAC2 preincubated for 24 hrs followed by 1 hr reaction with substrate by protease coupled end-point assay	B	BAO_0000357	single protein format	Homo sapiens	None	None	None	None	CHEMBL1937	Histone deacetylase 2	Homo sapiens	SINGLE PROTEIN	CHEMBL1158590	1	Scientific Literature	Bioorg. Med. Chem. Lett.	2010	None
CHEMBL1096072		0	356.35	1	5.21	21	Nc1ccc(-c2ccc(C(F)(F)F)cc2)cc1NC(=O)c1ccccc1	IC50	'='	40000.0	nM	4.40			UO_0000065	12.34	0.23	-0.81	7.98	False	CHEMBL1116529	Inhibition of human recombinant HDAC2 preincubated for 1 hr with substrate by protease coupled end-point assay	B	BAO_0000357	single protein format	Homo sapiens	None	None	None	None	CHEMBL1937	Histone deacetylase 2	Homo sapiens	SINGLE PROTEIN	CHEMBL1158590	1	Scientific Literature	Bioorg. Med. Chem. Lett.	2010	None
CHEMBL272980	MOCETINOSTAT	2	396.45	0	3.99	MGCD0103	Nc1ccccc1NC(=O)c1ccc(CNc2nccc(-c3cccnc3)n2)cc1	IC50	'='	180.0	nM	6.75			UO_0000065	17.01	0.31	2.75	6.37	False	CHEMBL1048395	Inhibition of recombinant C-terminal FLAG-tagged HDAC2 expressed in baculovirus after 10 mins by fluorimetric analysis	B	BAO_0000019	assay format	None	None	None	None	None	CHEMBL1937	Histone deacetylase 2	Homo sapiens	SINGLE PROTEIN	CHEMBL1155182	1	Scientific Literature	Bioorg. Med. Chem. Lett.	2009	None
CHEMBL396097		0	227.26	0	2.32	6	O=C(NO)C(c1ccccc1)c1ccccc1	IC50	'='	6600.0	nM	5.18			UO_0000065	22.80	0.42	2.86	10.50	False	CHEMBL1048395	Inhibition of recombinant C-terminal FLAG-tagged HDAC2 expressed in baculovirus after 10 mins by fluorimetric analysis	B	BAO_0000019	assay format	None	None	None	None	None	CHEMBL1937	Histone deacetylase 2	Homo sapiens	SINGLE PROTEIN	CHEMBL1155182	1	Scientific Literature	Bioorg. Med. Chem. Lett.	2009	None
CHEMBL1923808		0	282.32	0	2.61	1b, 19F-SAHA	O=C(CCCCCCC(=O)Nc1ccc([19F])cc1)NO	IC50	'='	12.7	nM	7.90			UO_0000065	27.97	0.54	5.29	10.07	False	CHEMBL1925439	Inhibition of human recombinant full-length HDAC2 using fluorophore conjugated substrate by fluorescence assay	B	BAO_0000357	single protein format	Homo sapiens	None	None	None	None	CHEMBL1937	Histone deacetylase 2	Homo sapiens	SINGLE PROTEIN	CHEMBL1921669	1	Scientific Literature	J. Med. Chem.	2011	None
CHEMBL3916257		0	462.51	0	3.24	BDBM213161	COc1ccc(NC(=O)N2CCC(Nc3ncc(C(=O)NO)cn3)(c3ccccc3)CC2)cc1	IC50	'='	24.0	nM	7.62		374780	UO_0000065	16.47	0.31	4.38	5.92	False	CHEMBL3888124	HDAC Enzyme Assay: The compounds were diluted in assay buffer (50 mM HEPES, pH 7.4, 100 mM KCl, 0.001% Tween-20, 0.05% BSA, 20 uM TCEP) to 6 fold their final concentration. The HDAC enzymes (purchased from BPS Biosciences) were diluted to 1.5 fold their final concentration in assay buffer. The tripeptide substrate and trypsin at 0.05 uM final concentration were diluted in assay buffer at 6 fold t…	B	BAO_0000357	single protein format	Homo sapiens	None	None	None	None	CHEMBL1937	Histone deacetylase 2	Homo sapiens	SINGLE PROTEIN	CHEMBL3886590	37	BindingDB Database		2016	None
CHEMBL3972758		0	446.51	0	3.26	BDBM213165	CN(C(=O)N1CCC(Nc2ncc(C(=O)NO)cn2)(c2ccccc2)CC1)c1ccccc1	IC50	'='	377.0	nM	6.42		374784	UO_0000065	14.39	0.27	3.16	5.80	False	CHEMBL3888124	HDAC Enzyme Assay: The compounds were diluted in assay buffer (50 mM HEPES, pH 7.4, 100 mM KCl, 0.001% Tween-20, 0.05% BSA, 20 uM TCEP) to 6 fold their final concentration. The HDAC enzymes (purchased from BPS Biosciences) were diluted to 1.5 fold their final concentration in assay buffer. The tripeptide substrate and trypsin at 0.05 uM final concentration were diluted in assay buffer at 6 fold t…	B	BAO_0000357	single protein format	Homo sapiens	None	None	None	None	CHEMBL1937	Histone deacetylase 2	Homo sapiens	SINGLE PROTEIN	CHEMBL3886590	37	BindingDB Database		2016	None
CHEMBL3961733		0	450.47	0	3.37	BDBM213167	O=C(NO)c1cnc(NC2(c3ccccc3)CCN(C(=O)Nc3ccc(F)cc3)CC2)nc1	IC50	'='	43.0	nM	7.37		374786	UO_0000065	16.35	0.30	4.00	6.17	False	CHEMBL3888124	HDAC Enzyme Assay: The compounds were diluted in assay buffer (50 mM HEPES, pH 7.4, 100 mM KCl, 0.001% Tween-20, 0.05% BSA, 20 uM TCEP) to 6 fold their final concentration. The HDAC enzymes (purchased from BPS Biosciences) were diluted to 1.5 fold their final concentration in assay buffer. The tripeptide substrate and trypsin at 0.05 uM final concentration were diluted in assay buffer at 6 fold t…	B	BAO_0000357	single protein format	Homo sapiens	None	None	None	None	CHEMBL1937	Histone deacetylase 2	Homo sapiens	SINGLE PROTEIN	CHEMBL3886590	37	BindingDB Database		2016	None
CHEMBL3427764		0	328.80	0	3.13	3t	Cn1c(-c2n[nH]c3c2CCCC3C(N)=O)cc2cc(Cl)ccc21	Inhibition						Not Active						False	CHEMBL3429771	Inhibition of HDAC2 (unknown origin)	B	BAO_0000357	single protein format	Homo sapiens	None	None	None	None	CHEMBL1937	Histone deacetylase 2	Homo sapiens	SINGLE PROTEIN	CHEMBL3425433	1	Scientific Literature	Bioorg. Med. Chem. Lett.	2015	None
CHEMBL1771487		0	568.63	1	4.31	A7B4	O=C1CC/C=C/CCC(=O)N(Cc2cccc(/C=N/NC(=O)c3cccc(C(=O)NO)c3)c2)C[C@H](c2ccccc2)O1	IC50	'='	5000.0	nM	5.30			UO_0000065	9.32	0.17	0.99	3.86	False	CHEMBL1772082	Inhibition of full length HDAC2 assessed as 7-amino-4-methylcoumarin release from fluorophore conjugated substrate after 5 mins by fluorescence assay	B	BAO_0000357	single protein format	None	None	None	None	None	CHEMBL1937	Histone deacetylase 2	Homo sapiens	SINGLE PROTEIN	CHEMBL1770095	1	Scientific Literature	Bioorg. Med. Chem. Lett.	2011	None
CHEMBL98	VORINOSTAT	4	264.32	0	2.47	SAHA	O=C(CCCCCCC(=O)Nc1ccccc1)NO	IC50	'='	66.0	nM	7.18			UO_0000065	27.17	0.52	4.71	9.16	False	CHEMBL1772082	Inhibition of full length HDAC2 assessed as 7-amino-4-methylcoumarin release from fluorophore conjugated substrate after 5 mins by fluorescence assay	B	BAO_0000357	single protein format	None	None	None	None	None	CHEMBL1937	Histone deacetylase 2	Homo sapiens	SINGLE PROTEIN	CHEMBL1770095	1	Scientific Literature	Bioorg. Med. Chem. Lett.	2011	None
CHEMBL1631917		0	456.54	0	4.00	(S)-10	COc1cc2cc(c1)COc1ccccc1NC(=O)[C@H](CCCCCC(=O)NO)OCCC2	IC50	'='	268.0	nM	6.57			UO_0000065	14.39	0.27	2.57	6.19	False	CHEMBL1634301	Inhibition of human HDAC2 by fluorimetric assay	B	BAO_0000357	single protein format	Homo sapiens	None	None	None	None	CHEMBL1937	Histone deacetylase 2	Homo sapiens	SINGLE PROTEIN	CHEMBL1629537	1	Scientific Literature	J. Med. Chem.	2010	None
CHEMBL3311473		0	361.44	0	2.49	21	CC1(C)CC(=O)Nc2ccc(C(=O)NCCCCCCC(=O)NO)cc21	IC50	'='	93.0	nM	7.03			UO_0000065	19.45	0.37	4.54	6.54	False	CHEMBL3373319	Inhibition of human HDAC2 pre-incubated for 30 mins before substrate addition and measured after 30 mins by HDAC-Glo I/II assay	B	BAO_0000357	single protein format	Homo sapiens	None	None	None	None	CHEMBL1937	Histone deacetylase 2	Homo sapiens	SINGLE PROTEIN	CHEMBL3351757	1	Scientific Literature	Bioorg. Med. Chem.	2014	None
CHEMBL3309298		0	401.51	0	3.13	41	CC1(C)CC(=O)Nc2ccc(C(=O)NC[C@H]3CC[C@H](CCC(=O)NO)CC3)cc21	IC50	'='	35.0	nM	7.46			UO_0000065	18.57	0.35	4.33	6.93	False	CHEMBL3373319	Inhibition of human HDAC2 pre-incubated for 30 mins before substrate addition and measured after 30 mins by HDAC-Glo I/II assay	B	BAO_0000357	single protein format	Homo sapiens	None	None	None	None	CHEMBL1937	Histone deacetylase 2	Homo sapiens	SINGLE PROTEIN	CHEMBL3351757	1	Scientific Literature	Bioorg. Med. Chem.	2014	None
CHEMBL3417210		0	677.78	2	6.73	6b	COc1cc2c(c(OC)c1OC)-c1ccc(OC)c(=O)cc1[C@@H](NC(=O)c1ccc(C(=O)Nc3cc(-c4cccs4)ccc3N)cc1)CC2	IC50	'='	380.0	nM	6.42			UO_0000065	9.47	0.18	-0.31	4.65	False	CHEMBL3421014	Inhibition of recombinant human HDAC2 expressed in baculovirus infected insect High5 cells using Ac-Lys-Tyr-Lys (epsilon-acetyl)-AMC as substrate after 24 hrs by fluorescence assay	B	BAO_0000219	cell-based format	Homo sapiens	None	None	None	None	CHEMBL1937	Histone deacetylase 2	Homo sapiens	SINGLE PROTEIN	CHEMBL3414494	1	Scientific Literature	Eur. J. Med. Chem.	2015	None
CHEMBL1213458		0	284.31	0	1.97	17, APHA	Cn1c(/C=C/C(=O)NO)ccc1C(=O)Cc1ccccc1	Ki	'='	125.0	nM	6.90			UO_0000065	24.28	0.45	4.93	9.68	False	CHEMBL1216983	Inhibition of human HDAC2	B	BAO_0000357	single protein format	Homo sapiens	None	None	None	None	CHEMBL1937	Histone deacetylase 2	Homo sapiens	SINGLE PROTEIN	CHEMBL1212811	1	Scientific Literature	Nat. Chem. Biol.	2010	None
CHEMBL343448	ROMIDEPSIN	4	540.71	1	1.43	2, FK-228	C/C=C1\NC(=O)[C@H]2CSSCC/C=C/[C@H](CC(=O)N[C@H](C(C)C)C(=O)N2)OC(=O)[C@H](C(C)C)NC1=O	Ki	'='	0.038	nM	10.42			UO_0000065	19.27	0.40	8.99	7.30	True	CHEMBL1216983	Inhibition of human HDAC2	B	BAO_0000357	single protein format	Homo sapiens	None	None	None	None	CHEMBL1937	Histone deacetylase 2	Homo sapiens	SINGLE PROTEIN	CHEMBL1212811	1	Scientific Literature	Nat. Chem. Biol.	2010	None
CHEMBL3352991		0	516.60	2	0.76	6b	CC(C)[C@H]1NC(=O)C[C@@H](/C=C/CCCC(=O)O)NC(=O)[C@@H](Cc2ccc(O)cc2)NC(=O)[C@@H](C)NC1=O	Ki	'='	600.0	nM	6.22			UO_0000065	12.04	0.23	5.46	3.58	False	CHEMBL3382538	Inhibition of human recombinant HDAC2 using [Ac-Leu-Gly-Lys(Ac)-AMC substrate incubated for 15 to 30 mins	B	BAO_0000357	single protein format	Homo sapiens	None	None	None	None	CHEMBL1937	Histone deacetylase 2	Homo sapiens	SINGLE PROTEIN	CHEMBL3351463	1	Scientific Literature	J. Med. Chem.	2014	None
CHEMBL3427772		0	348.24	0	3.38	13c	CC1(C)Cc2c(-c3ccc(Br)cc3)n[nH]c2C(C(N)=O)C1	Inhibition						Not Active						False	CHEMBL3429771	Inhibition of HDAC2 (unknown origin)	B	BAO_0000357	single protein format	Homo sapiens	None	None	None	None	CHEMBL1937	Histone deacetylase 2	Homo sapiens	SINGLE PROTEIN	CHEMBL3425433	1	Scientific Literature	Bioorg. Med. Chem. Lett.	2015	None
CHEMBL3427777		0	303.79	0	3.37	14	CC1(C)CCC(C(N)=O)c2[nH]nc(-c3ccc(Cl)cc3)c21	Inhibition						Not Active						False	CHEMBL3429771	Inhibition of HDAC2 (unknown origin)	B	BAO_0000357	single protein format	Homo sapiens	None	None	None	None	CHEMBL1937	Histone deacetylase 2	Homo sapiens	SINGLE PROTEIN	CHEMBL3425433	1	Scientific Literature	Bioorg. Med. Chem. Lett.	2015	None
CHEMBL4091348		0	336.37	0	4.24	12a	Nc1ccccc1NC(=O)c1ccc(COc2ccc(F)cc2)cc1	IC50	'='	570.0	nM	6.24			UO_0000065	18.56	0.34	2.00	9.70	False	CHEMBL4020927	Inhibition of human recombinant HDAC2 using Fluor de Lys green as substrate by fluorometric assay	B	BAO_0000357	single protein format	Homo sapiens	None	None	None	None	CHEMBL1937	Histone deacetylase 2	Homo sapiens	SINGLE PROTEIN	CHEMBL4020706	1	Scientific Literature	Eur J Med Chem	2017	None
CHEMBL3938587		0	467.55	0	2.70	BDBM213174	Cc1ccc(S(=O)(=O)N2CCC(Nc3ncc(C(=O)NO)cn3)(c3ccccc3)CC2)cc1	IC50	'='	642.0	nM	6.19		374793	UO_0000065	13.24	0.26	3.49	4.97	False	CHEMBL3888124	HDAC Enzyme Assay: The compounds were diluted in assay buffer (50 mM HEPES, pH 7.4, 100 mM KCl, 0.001% Tween-20, 0.05% BSA, 20 uM TCEP) to 6 fold their final concentration. The HDAC enzymes (purchased from BPS Biosciences) were diluted to 1.5 fold their final concentration in assay buffer. The tripeptide substrate and trypsin at 0.05 uM final concentration were diluted in assay buffer at 6 fold t…	B	BAO_0000357	single protein format	Homo sapiens	None	None	None	None	CHEMBL1937	Histone deacetylase 2	Homo sapiens	SINGLE PROTEIN	CHEMBL3886590	37	BindingDB Database		2016	None
CHEMBL3910638		0	521.52	1	3.41	BDBM213175	O=C(NO)c1cnc(NC2(c3ccccc3)CCN(S(=O)(=O)c3ccc(C(F)(F)F)cc3)CC2)nc1	IC50	'='	782.0	nM	6.11		374794	UO_0000065	11.71	0.23	2.70	4.90	False	CHEMBL3888124	HDAC Enzyme Assay: The compounds were diluted in assay buffer (50 mM HEPES, pH 7.4, 100 mM KCl, 0.001% Tween-20, 0.05% BSA, 20 uM TCEP) to 6 fold their final concentration. The HDAC enzymes (purchased from BPS Biosciences) were diluted to 1.5 fold their final concentration in assay buffer. The tripeptide substrate and trypsin at 0.05 uM final concentration were diluted in assay buffer at 6 fold t…	B	BAO_0000357	single protein format	Homo sapiens	None	None	None	None	CHEMBL1937	Histone deacetylase 2	Homo sapiens	SINGLE PROTEIN	CHEMBL3886590	37	BindingDB Database		2016	None
CHEMBL4113844		0	487.60	0	4.36	BDBM213185	CC(C)C[C@@H](C(=O)N1CCC(Nc2ncc(C(=O)NO)cn2)(c2ccccc2)CC1)c1ccccc1	IC50	'='	22.0	nM	7.66		374802	UO_0000065	15.70	0.29	3.30	7.13	False	CHEMBL3888124	HDAC Enzyme Assay: The compounds were diluted in assay buffer (50 mM HEPES, pH 7.4, 100 mM KCl, 0.001% Tween-20, 0.05% BSA, 20 uM TCEP) to 6 fold their final concentration. The HDAC enzymes (purchased from BPS Biosciences) were diluted to 1.5 fold their final concentration in assay buffer. The tripeptide substrate and trypsin at 0.05 uM final concentration were diluted in assay buffer at 6 fold t…	B	BAO_0000357	single protein format	Homo sapiens	None	None	None	None	CHEMBL1937	Histone deacetylase 2	Homo sapiens	SINGLE PROTEIN	CHEMBL3886590	37	BindingDB Database		2016	None
CHEMBL3427766		0	294.36	0	2.47	3v	Cn1cc(-c2n[nH]c3c2CCCC3C(N)=O)c2ccccc21	Inhibition						Not Active						False	CHEMBL3429771	Inhibition of HDAC2 (unknown origin)	B	BAO_0000357	single protein format	Homo sapiens	None	None	None	None	CHEMBL1937	Histone deacetylase 2	Homo sapiens	SINGLE PROTEIN	CHEMBL3425433	1	Scientific Literature	Bioorg. Med. Chem. Lett.	2015	None
CHEMBL252409		0	451.53	1	5.61	2	Nc1ccc(-c2ccccc2)cc1NC(=O)c1ccc(CNC(=O)OCc2ccccc2)cc1	Inhibition						tde						False	CHEMBL2059985	Inhibition of human recombinant HDAC2 using Boc-L-Lys (Ac)-AMC as substrate by spectrofluorometric analysis	B	BAO_0000357	single protein format	Homo sapiens	None	None	None	None	CHEMBL1937	Histone deacetylase 2	Homo sapiens	SINGLE PROTEIN	CHEMBL2057127	1	Scientific Literature	Bioorg. Med. Chem. Lett.	2012	None
CHEMBL252409		0	451.53	1	5.61	2	Nc1ccc(-c2ccccc2)cc1NC(=O)c1ccc(CNC(=O)OCc2ccccc2)cc1	IC50	'='	38000.0	nM	4.42			UO_0000065	9.79	0.18	-1.19	4.73	False	CHEMBL2059968	Inhibition of human recombinant HDAC2 using Boc-L-Lys (Ac)-AMC as substrate preincubated with compound for 5 mins measured after 35 mins by spectrofluorometric analysis	B	BAO_0000357	single protein format	Homo sapiens	None	None	None	None	CHEMBL1937	Histone deacetylase 2	Homo sapiens	SINGLE PROTEIN	CHEMBL2057127	1	Scientific Literature	Bioorg. Med. Chem. Lett.	2012	None
CHEMBL2057826		0	384.40	1	5.94	1d	[N-]=[N+]=NCc1cc(N=[N+]=[N-])cc(C(=O)Nc2cc(-c3ccccc3)ccc2N)c1	IC50	'='	21000.0	nM	4.68			UO_0000065	12.17	0.22	-1.26	3.06	False	CHEMBL2059969	Inhibition of human recombinant HDAC2 using Boc-L-Lys (Ac)-AMC as substrate preincubated with compound for 3 hrs measured after 35 mins by spectrofluorometric analysis	B	BAO_0000357	single protein format	Homo sapiens	None	None	None	None	CHEMBL1937	Histone deacetylase 2	Homo sapiens	SINGLE PROTEIN	CHEMBL2057127	1	Scientific Literature	Bioorg. Med. Chem. Lett.	2012	None
CHEMBL271741		0	288.35	0	4.19	1	Nc1ccc(-c2ccccc2)cc1NC(=O)c1ccccc1	IC50	'='	140.0	nM	6.85			UO_0000065	23.77	0.43	2.66	12.43	False	CHEMBL2059970	Inhibition of human recombinant HDAC2 using Boc-L-Lys (Ac)-AMC as substrate preincubated with compound for 24 hrs measured after 35 mins by spectrofluorometric analysis	B	BAO_0000357	single protein format	Homo sapiens	None	None	None	None	CHEMBL1937	Histone deacetylase 2	Homo sapiens	SINGLE PROTEIN	CHEMBL2057127	1	Scientific Literature	Bioorg. Med. Chem. Lett.	2012	None
CHEMBL3311465		0	333.39	0	2.36	13	O=C(CCCCCCC(=O)Nc1ccc2c(c1)CCC(=O)N2)NO	IC50	'='	18.0	nM	7.75			UO_0000065	23.23	0.44	5.38	7.20	False	CHEMBL3373319	Inhibition of human HDAC2 pre-incubated for 30 mins before substrate addition and measured after 30 mins by HDAC-Glo I/II assay	B	BAO_0000357	single protein format	Homo sapiens	None	None	None	None	CHEMBL1937	Histone deacetylase 2	Homo sapiens	SINGLE PROTEIN	CHEMBL3351757	1	Scientific Literature	Bioorg. Med. Chem.	2014	None
CHEMBL3356920		0	363.48	0	1.88	145, ST8085	O=C1CC[C@H](C(=O)N[C@H](CCCCCS)C(=O)Nc2ccccc2)N1	IC50	'='	171.0	nM	6.77			UO_0000065	18.62	0.37	4.89	7.75	False	CHEMBL3379479	Inhibition of HDAC2 (unknown origin) using fluorogenic tetrapeptide RHKK(Ac) substrate by fluorescence assay	B	BAO_0000357	single protein format	Homo sapiens	None	None	None	None	CHEMBL1937	Histone deacetylase 2	Homo sapiens	SINGLE PROTEIN	CHEMBL3352570	1	Scientific Literature	J. Med. Chem.	2014	None
CHEMBL442426		0	334.42	0	3.04	10c	C=CCOC(CCCCCCC(=O)NO)C(=O)Nc1ccccc1	IC50	'>='	50.0	nM				UO_0000065					False	CHEMBL925482	Inhibition of HDAC2 in HeLa cell lysates	B	BAO_0000357	single protein format	Homo sapiens	None	None	HeLa	None	CHEMBL1937	Histone deacetylase 2	Homo sapiens	SINGLE PROTEIN	CHEMBL1140532	1	Scientific Literature	Bioorg. Med. Chem. Lett.	2007	CHEMBL3308376
CHEMBL248998		0	430.50	0	3.68	7j	COc1cc(COC(CCCCCC(=O)NO)C(=O)Nc2ccccc2)cc(OC)c1	IC50	'>='	50.0	nM				UO_0000065					False	CHEMBL925482	Inhibition of HDAC2 in HeLa cell lysates	B	BAO_0000357	single protein format	Homo sapiens	None	None	HeLa	None	CHEMBL1937	Histone deacetylase 2	Homo sapiens	SINGLE PROTEIN	CHEMBL1140532	1	Scientific Literature	Bioorg. Med. Chem. Lett.	2007	CHEMBL3308376
CHEMBL251011		0	400.48	0	3.68	7d	COc1ccc(COC(CCCCCC(=O)NO)C(=O)Nc2ccccc2)cc1	IC50	'>='	50.0	nM				UO_0000065					False	CHEMBL925482	Inhibition of HDAC2 in HeLa cell lysates	B	BAO_0000357	single protein format	Homo sapiens	None	None	HeLa	None	CHEMBL1937	Histone deacetylase 2	Homo sapiens	SINGLE PROTEIN	CHEMBL1140532	1	Scientific Literature	Bioorg. Med. Chem. Lett.	2007	CHEMBL3308376
CHEMBL2425967		0	381.41	0	2.86	4a	CCc1nc2cc(/C=C/C(=O)NO)c(F)cc2c(=O)n1CCc1ccccc1	IC50	'>'	10000.0	nM				UO_0000065					False	CHEMBL2427283	Inhibition of human recombinant HDAC2 expressed in baculovirus/sf9 cells using RHKKAc as substrate	B	BAO_0000219	cell-based format	Homo sapiens	None	None	Sf9	None	CHEMBL1937	Histone deacetylase 2	Homo sapiens	SINGLE PROTEIN	CHEMBL2424579	1	Scientific Literature	J. Med. Chem.	2013	CHEMBL3308860
CHEMBL3427776		0	333.77	0	1.99	13g	NC(=O)C1CC2(Cc3c(-c4ccc(Cl)cc4)n[nH]c31)OCCO2	Inhibition						Not Active						False	CHEMBL3429771	Inhibition of HDAC2 (unknown origin)	B	BAO_0000357	single protein format	Homo sapiens	None	None	None	None	CHEMBL1937	Histone deacetylase 2	Homo sapiens	SINGLE PROTEIN	CHEMBL3425433	1	Scientific Literature	Bioorg. Med. Chem. Lett.	2015	None
CHEMBL3621296		0	368.39	0	2.51	8	O=C(CCCCC(=O)Nc1ccc2c(c1)/C(=C/c1ccc[nH]1)C(=O)N2)NO	IC50	'='	20.4	nM	7.69			UO_0000065	20.88	0.39	5.18	6.24	False	CHEMBL3626709	Inhibition of HDAC2 (unknown origin)	B	BAO_0000357	single protein format	Homo sapiens	None	None	None	None	CHEMBL1937	Histone deacetylase 2	Homo sapiens	SINGLE PROTEIN	CHEMBL3621077	1	Scientific Literature	MedChemComm	2014	None
CHEMBL2047606		0	413.91	1	6.15	5b	Cc1ccc(-c2nn(-c3ccccc3)cc2/C=C\C(=O)Nc2ccc(Cl)cc2)cc1	IC50	'='	5860.0	nM	5.23			UO_0000065	12.64	0.24	-0.92	11.15	False	CHEMBL2051252	Inhibition of HDAC2 in human HeLa cell lysate using KI-104 as substrate after 40 mins by fluorescence analysis	B	BAO_0000219	cell-based format	Homo sapiens	None	None	HeLa	None	CHEMBL1937	Histone deacetylase 2	Homo sapiens	SINGLE PROTEIN	CHEMBL2046430	1	Scientific Literature	Bioorg. Med. Chem.	2012	CHEMBL3308376
CHEMBL2047617		0	410.43	1	5.10	8a	O=C(/C=C\c1cn(-c2ccccc2)nc1-c1ccc([N+](=O)[O-])cc1)Nc1ccccc1	IC50	'='	1150.0	nM	5.94			UO_0000065	14.47	0.26	0.84	6.59	False	CHEMBL2051252	Inhibition of HDAC2 in human HeLa cell lysate using KI-104 as substrate after 40 mins by fluorescence analysis	B	BAO_0000219	cell-based format	Homo sapiens	None	None	HeLa	None	CHEMBL1937	Histone deacetylase 2	Homo sapiens	SINGLE PROTEIN	CHEMBL2046430	1	Scientific Literature	Bioorg. Med. Chem.	2012	CHEMBL3308376
CHEMBL1767031		0	356.43	0	3.09	15	CNC(=O)/C(CCCCCCC(=O)Nc1cnc2ccccc2c1)=N\O	IC50	'>'	100000.0	nM				UO_0000065					False	CHEMBL1767466	Inhibition of human HDAC2 using ArgHisLysLys(Ac) fluorogenic peptide as a substrate by fluorimetric assay	B	BAO_0000357	single protein format	Homo sapiens	None	None	None	None	CHEMBL1937	Histone deacetylase 2	Homo sapiens	SINGLE PROTEIN	CHEMBL1765034	1	Scientific Literature	J. Med. Chem.	2011	None
CHEMBL3605507		0	390.45	0	2.33	(S)-15l	Nc1ccccc1NC(=O)c1ccc(CNC2=N[C@@H](Cc3c[nH]cn3)CO2)cc1	IC50	'='	160.0	nM	6.80			UO_0000065	17.41	0.32	4.47	5.79	False	CHEMBL3606695	Inhibition of His-tagged recombinant HDAC2 (1 to 488 residues) (unknown origin) pre-incubated for 3 hrs before substrate addition by homogeneous fluorogenic HDAC assay	B	BAO_0000357	single protein format	Homo sapiens	None	None	None	None	CHEMBL1937	Histone deacetylase 2	Homo sapiens	SINGLE PROTEIN	CHEMBL3603817	1	Scientific Literature	J. Med. Chem.	2015	None
CHEMBL99	TRICHOSTATIN	1	302.37	0	2.58	TSA	CC(/C=C/C(=O)NO)=C\[C@@H](C)C(=O)c1ccc(N(C)C)cc1	IC50	'='	39.0	nM	7.41			UO_0000065	24.50	0.46	4.83	10.64	False	CHEMBL881893	Inhibitory concentration against histone deacetylase 2	B	BAO_0000357	single protein format	Homo sapiens	None	None	None	None	CHEMBL1937	Histone deacetylase 2	Homo sapiens	SINGLE PROTEIN	CHEMBL1142838	1	Scientific Literature	Bioorg. Med. Chem. Lett.	2005	None
CHEMBL3759869		0	377.49	0	3.80	13a	CC(=O)SCCCCCCNC(=O)c1cc(-c2ccc(F)cc2)nn1C	IC50	'='	140.0	nM	6.85			UO_0000065	18.16	0.36	3.05	10.71	False	CHEMBL3761214	Inhibition of HDAC2 (unknown origin)	B	BAO_0000357	single protein format	Homo sapiens	None	None	None	None	CHEMBL1937	Histone deacetylase 2	Homo sapiens	SINGLE PROTEIN	CHEMBL3758139	1	Scientific Literature	Bioorg. Med. Chem. Lett.	2016	None
CHEMBL3394285		0	231.17	0	2.22	1	O=C(/C=C/c1ccc(C(F)(F)F)cc1)NO	IC50	'='	6360.0	nM	5.20			UO_0000065	22.48	0.44	2.98	10.53	False	CHEMBL3755710	Inhibition of full length C-terminal His-tagged human HDAC2 expressed in Sf9 cells using (Arg-His-Lys-Lys(Ac)) as substrate by plate reader analysis	B	BAO_0000219	cell-based format	Homo sapiens	None	None	Sf9	None	CHEMBL1937	Histone deacetylase 2	Homo sapiens	SINGLE PROTEIN	CHEMBL3751715	1	Scientific Literature	Bioorg. Med. Chem.	2016	CHEMBL3308860
CHEMBL483254	PANOBINOSTAT	4	349.43	0	3.33	LBH-589	Cc1[nH]c2ccccc2c1CCNCc1ccc(/C=C/C(=O)NO)cc1	IC50	'='	3.28	nM	8.48			UO_0000065	24.28	0.45	5.15	11.00	False	CHEMBL3829032	Inhibition of full length human recombinant HDAC2 expressed in baculovirus infected insect Sf9 cells using Ac-peptide-AMC as substrate assessed as release of AMC preincubated for 15 mins followed by substrate addition measured after 1 hr by fluorescence assay	B	BAO_0000219	cell-based format	Homo sapiens	None	None	Sf9	None	CHEMBL1937	Histone deacetylase 2	Homo sapiens	SINGLE PROTEIN	CHEMBL3826921	1	Scientific Literature	J. Med. Chem.	2016	CHEMBL3308860
CHEMBL3760013		0	305.41	0	2.09	15n	O=C(NCCCCCCS)c1cc(-c2cnccn2)n[nH]1	IC50	'='	68.0	nM	7.17			UO_0000065	23.47	0.47	5.08	8.58	False	CHEMBL3762512	Inhibition of recombinant human HDAC2 using Boc-Lys(Ac)-AMC as substrate preincubated for 15 mins followed by substrate addition measured after 60 mins by fluorescence-based assay	B	BAO_0000357	single protein format	Homo sapiens	None	None	None	None	CHEMBL1937	Histone deacetylase 2	Homo sapiens	SINGLE PROTEIN	CHEMBL3758091	1	Scientific Literature	Eur. J. Med. Chem.	2016	None
CHEMBL1094108		0	302.38	0	4.50	13	Cc1cccc(-c2ccc(N)c(NC(=O)c3ccccc3)c2)c1	IC50	'='	3100.0	nM	5.51			UO_0000065	18.22	0.33	1.01	9.99	False	CHEMBL1116530	Inhibition of human recombinant HDAC2 preincubated for 24 hrs followed by 1 hr reaction with substrate by protease coupled end-point assay	B	BAO_0000357	single protein format	Homo sapiens	None	None	None	None	CHEMBL1937	Histone deacetylase 2	Homo sapiens	SINGLE PROTEIN	CHEMBL1158590	1	Scientific Literature	Bioorg. Med. Chem. Lett.	2010	None
CHEMBL491926		0	445.33	None	None	(R)-20	O=C(N[C@H](CCCCCB(O)O)C(=O)Nc1cccc(-c2ccccc2)c1)c1cccnc1	IC50	'='	99000.0	nM	4.00			UO_0000065	8.99	None	None	None	False	CHEMBL1021938	Inhibition of human recombinant HDAC2 by fluorimetry	B	BAO_0000357	single protein format	Homo sapiens	None	None	None	None	CHEMBL1937	Histone deacetylase 2	Homo sapiens	SINGLE PROTEIN	CHEMBL1138526	1	Scientific Literature	J. Med. Chem.	2009	None
CHEMBL271741		0	288.35	0	4.19	54	Nc1ccc(-c2ccccc2)cc1NC(=O)c1ccccc1	IC50	'='	780.0	nM	6.11			UO_0000065	21.18	0.38	1.92	11.08	False	CHEMBL947922	Inhibition of HDAC2	B	BAO_0000357	single protein format	None	None	None	None	None	CHEMBL1937	Histone deacetylase 2	Homo sapiens	SINGLE PROTEIN	CHEMBL1143185	1	Scientific Literature	Bioorg. Med. Chem. Lett.	2008	None
CHEMBL235842		0	351.43	0	4.21	50a	CC(=O)Nc1ccc(C(=O)Nc2cc(-c3cccs3)ccc2N)cc1	IC50	'='	100.0	nM	7.00			UO_0000065	19.92	0.38	2.79	8.31	False	CHEMBL1166729	Inhibition of recombinant HDAC2	B	BAO_0000357	single protein format	None	None	None	None	None	CHEMBL1937	Histone deacetylase 2	Homo sapiens	SINGLE PROTEIN	CHEMBL1165890	1	Scientific Literature	Eur. J. Med. Chem.	2010	None
CHEMBL269935		0	289.33	0	4.31	1	O=C(Nc1cc(-c2ccccc2)ccc1O)c1ccccc1	Activity	'='	200.0	nM				UO_0000065					False	CHEMBL934352	Inhibition of HDAC2	B	BAO_0000357	single protein format	None	None	None	None	None	CHEMBL1937	Histone deacetylase 2	Homo sapiens	SINGLE PROTEIN	CHEMBL1142361	1	Scientific Literature	Bioorg. Med. Chem. Lett.	2008	None
CHEMBL1545737		0	288.35	0	2.63	TM-2-131	O=C(NC(=S)NCc1ccc(F)cc1)c1ccccc1	Inhibition						Not Active						False	CHEMBL1838694	Inhibition of HDAC2 using Fluor-de-Lys as substrate at 100 uM by spectrofluorometry	B	BAO_0000357	single protein format	None	None	None	None	None	CHEMBL1937	Histone deacetylase 2	Homo sapiens	SINGLE PROTEIN	CHEMBL1833857	1	Scientific Literature	Bioorg. Med. Chem. Lett.	2011	None
CHEMBL137875		0	328.41	0	3.97	TWZ 108	O=CN(O)CCCCCCCC(=O)Nc1cccc2ccccc12	IC50	'='	5900.0	nM	5.23			UO_0000065	15.92	0.30	1.26	7.51	False	CHEMBL697297	Inhibition of Histone deacetylase 2 (HDAC2) activity of HeLa nuclear extracts	B	BAO_0000357	single protein format	Homo sapiens	None	None	None	None	CHEMBL1937	Histone deacetylase 2	Homo sapiens	SINGLE PROTEIN	CHEMBL1137945	1	Scientific Literature	Bioorg. Med. Chem. Lett.	2004	None
CHEMBL98	VORINOSTAT	4	264.32	0	2.47	SAHA	O=C(CCCCCCC(=O)Nc1ccccc1)NO	Ki	'='	7.0	nM	8.15			UO_0000065	30.85	0.59	5.68	10.40	False	CHEMBL3382538	Inhibition of human recombinant HDAC2 using [Ac-Leu-Gly-Lys(Ac)-AMC substrate incubated for 15 to 30 mins	B	BAO_0000357	single protein format	Homo sapiens	None	None	None	None	CHEMBL1937	Histone deacetylase 2	Homo sapiens	SINGLE PROTEIN	CHEMBL3351463	1	Scientific Literature	J. Med. Chem.	2014	None
CHEMBL437029		0	521.62	2	5.43	56	C[C@H]1CN(c2ccc(C(=O)Nc3cc(-c4ccccc4)ccc3N)cn2)CCN1C(=O)OCc1ccccc1	IC50	'='	640.0	nM	6.19			UO_0000065	11.87	0.22	0.76	6.15	False	CHEMBL947922	Inhibition of HDAC2	B	BAO_0000357	single protein format	None	None	None	None	None	CHEMBL1937	Histone deacetylase 2	Homo sapiens	SINGLE PROTEIN	CHEMBL1143185	1	Scientific Literature	Bioorg. Med. Chem. Lett.	2008	None
CHEMBL485514		0	350.42	0	3.28	32	O=C(C=C1c2ccccc2-c2ccccc21)NCCCCCC(=O)NO	IC50	'='	0.8	nM	9.10			UO_0000065	25.96	0.48	5.82	11.60	False	CHEMBL960365	Inhibition of human recombinant HDAC2	B	BAO_0000357	single protein format	Homo sapiens	None	None	None	None	CHEMBL1937	Histone deacetylase 2	Homo sapiens	SINGLE PROTEIN	CHEMBL1137690	1	Scientific Literature	Eur. J. Med. Chem.	2009	None
CHEMBL271102		0	436.51	1	6.30	79a, SB-429201	O=C(CCc1ccccc1)Nc1ccc(C(=O)Nc2ccc(Oc3ccccc3)cc2)cc1	IC50						Not Determined						False	CHEMBL946981	Inhibition of HDAC2	B	BAO_0000357	single protein format	None	None	None	None	None	CHEMBL1937	Histone deacetylase 2	Homo sapiens	SINGLE PROTEIN	CHEMBL1142268	1	Scientific Literature	J. Med. Chem.	2008	None
CHEMBL402363	AZUMAMIDE E	0	514.62	1	1.31	azumamide E	CC(C)[C@H]1NC(=O)[C@@H](C)[C@@H](C/C=C\CCC(=O)O)NC(=O)[C@@H](Cc2ccccc2)NC(=O)[C@@H](C)NC1=O	IC50	'='	100.0	nM	7.00			UO_0000065	13.60	0.26	5.69	4.55	False	CHEMBL946981	Inhibition of HDAC2	B	BAO_0000357	single protein format	None	None	None	None	None	CHEMBL1937	Histone deacetylase 2	Homo sapiens	SINGLE PROTEIN	CHEMBL1142268	1	Scientific Literature	J. Med. Chem.	2008	None
CHEMBL2022832		0	574.77	2	7.96	11	O=C(N[C@@H](CCCCCCSSc1ccccn1)C(=O)OCc1ccc2ccccc2c1)OCc1ccccc1	IC50	'='	40.3	nM	7.39			UO_0000065	12.87	0.25	-0.57	9.54	False	CHEMBL2024763	Inhibition of HDAC2 in human HeLa cell nuclear extracts in presence of dithiothreitol by HDAC fluorescent assay	B	BAO_0000357	single protein format	Homo sapiens	None	None	HeLa	None	CHEMBL1937	Histone deacetylase 2	Homo sapiens	SINGLE PROTEIN	CHEMBL2021837	1	Scientific Literature	Eur. J. Med. Chem.	2012	CHEMBL3308376
CHEMBL561604		0	465.47	1	5.05	4n, ST5732	O=C(CCCCCC(c1c[nH]c2ccc([N+](=O)[O-])cc12)c1c[nH]c2ccc([N+](=O)[O-])cc12)NO	IC50	'='	590.0	nM	6.23			UO_0000065	13.38	0.25	1.18	3.73	False	CHEMBL1053556	Inhibition of human HDAC2 by fluorimetry	B	BAO_0000357	single protein format	Homo sapiens	None	None	None	None	CHEMBL1937	Histone deacetylase 2	Homo sapiens	SINGLE PROTEIN	CHEMBL1153591	1	Scientific Literature	Bioorg. Med. Chem. Lett.	2009	None
CHEMBL564916		0	450.59	1	6.95	4q, ST3071	Nc1ccccc1NC(=O)CCCCCC(c1c[nH]c2ccccc12)c1c[nH]c2ccccc12	IC50	'='	1100.0	nM	5.96			UO_0000065	13.22	0.24	-0.99	6.87	False	CHEMBL1053556	Inhibition of human HDAC2 by fluorimetry	B	BAO_0000357	single protein format	Homo sapiens	None	None	None	None	CHEMBL1937	Histone deacetylase 2	Homo sapiens	SINGLE PROTEIN	CHEMBL1153591	1	Scientific Literature	Bioorg. Med. Chem. Lett.	2009	None
CHEMBL466032		0	371.42	0	3.85	9	O=C(CCCCc1cc(C(=O)O)no1)Nc1nc(-c2ccccc2)cs1	IC50	'>'	30000.0	nM				UO_0000065					False	CHEMBL971413	Inhibition of human recombinant HDAC2	B	BAO_0000357	single protein format	Homo sapiens	None	None	None	None	CHEMBL1937	Histone deacetylase 2	Homo sapiens	SINGLE PROTEIN	CHEMBL1136917	1	Scientific Literature	Bioorg. Med. Chem. Lett.	2009	None
CHEMBL468527		0	379.42	0	3.81	12	O=C(CCCCc1cc(C(=O)NO)no1)Nc1ccc(-c2ccccc2)cc1	IC50	'='	3750.0	nM	5.43			UO_0000065	14.30	0.26	1.62	5.19	False	CHEMBL971413	Inhibition of human recombinant HDAC2	B	BAO_0000357	single protein format	Homo sapiens	None	None	None	None	CHEMBL1937	Histone deacetylase 2	Homo sapiens	SINGLE PROTEIN	CHEMBL1136917	1	Scientific Literature	Bioorg. Med. Chem. Lett.	2009	None
CHEMBL466171		0	309.37	0	1.96	14	O=C(CCCCc1cc(C(=O)NO)no1)NC1CCCCC1	IC50	'>'	30000.0	nM				UO_0000065					False	CHEMBL971413	Inhibition of human recombinant HDAC2	B	BAO_0000357	single protein format	Homo sapiens	None	None	None	None	CHEMBL1937	Histone deacetylase 2	Homo sapiens	SINGLE PROTEIN	CHEMBL1136917	1	Scientific Literature	Bioorg. Med. Chem. Lett.	2009	None
CHEMBL98	VORINOSTAT	4	264.32	0	2.47	2, SAHA	O=C(CCCCCCC(=O)Nc1ccccc1)NO	IC50	'='	400.0	nM	6.40			UO_0000065	24.21	0.46	3.93	8.16	False	CHEMBL1267844	Inhibition of HDAC2 by in vitro deacetylation assay	B	BAO_0000357	single protein format	None	None	None	None	None	CHEMBL1937	Histone deacetylase 2	Homo sapiens	SINGLE PROTEIN	CHEMBL1255383	1	Scientific Literature	Nat. Chem. Biol.	2010	None
CHEMBL1958424		0	388.45	0	1.11	3	O=C(/C=C/c1cccc(S(=O)(=O)N2CCN(c3ccccn3)CC2)c1)NO	ED50	'='	55.0	nM		Non standard unit for type		UO_0000065					False	CHEMBL1961041	Inhibition of human recombinant HDAC2 expressed using baculovirus expression system using Flour- De-Lys as substrate after 3 hrs by fluorescence analysis	B	BAO_0000019	assay format	Homo sapiens	None	None	None	None	CHEMBL1937	Histone deacetylase 2	Homo sapiens	SINGLE PROTEIN	CHEMBL1955831	1	Scientific Literature	Bioorg. Med. Chem. Lett.	2012	None
CHEMBL1957458		0	491.57	0	3.15	8b	CCN1CCN(C(=O)NCc2ccc(C(=O)Nc3cc(-c4cccs4)ccc3N)cc2)C(=O)C1=O	Inhibition						Active						False	CHEMBL1959438	Inhibition of HDAC2 in human HCT116 cells assessed as hyperacetylation of histone H3 at 10 uM after 24 hrs by Western blot analysis	B	BAO_0000219	cell-based format	Homo sapiens	None	None	HCT-116	None	CHEMBL1937	Histone deacetylase 2	Homo sapiens	SINGLE PROTEIN	CHEMBL1955769	1	Scientific Literature	Bioorg. Med. Chem. Lett.	2012	CHEMBL3308372
CHEMBL470843		0	365.82	0	1.69	21, ST3710	Cl.O=C(/C=C/c1ccc(-c2cc(CN3CCOCC3)on2)cc1)NO	IC50	'='	13200.0	nM	4.88			UO_0000065	14.81	0.28	3.19	5.56	False	CHEMBL960032	Inhibition of human HDAC2	B	BAO_0000357	single protein format	Homo sapiens	None	None	None	None	CHEMBL1937	Histone deacetylase 2	Homo sapiens	SINGLE PROTEIN	CHEMBL1153969	1	Scientific Literature	Bioorg. Med. Chem. Lett.	2009	None
CHEMBL99	TRICHOSTATIN	1	302.37	0	2.58	TSA	CC(/C=C/C(=O)NO)=C\[C@@H](C)C(=O)c1ccc(N(C)C)cc1	IC50	'='	23.0	nM	7.64			UO_0000065	25.26	0.47	5.06	10.97	True	CHEMBL960032	Inhibition of human HDAC2	B	BAO_0000357	single protein format	Homo sapiens	None	None	None	None	CHEMBL1937	Histone deacetylase 2	Homo sapiens	SINGLE PROTEIN	CHEMBL1153969	1	Scientific Literature	Bioorg. Med. Chem. Lett.	2009	None
CHEMBL255805		0	289.34	0	3.58	8	Nc1ccc(-c2ccccc2)cc1NC(=O)c1cccnc1	IC50	'='	900.0	nM	6.05			UO_0000065	20.89	0.38	2.47	8.89	False	CHEMBL940370	Inhibition of human HDAC2 expressed in mammalian cells	B	BAO_0000219	cell-based format	Homo sapiens	None	None	None	None	CHEMBL1937	Histone deacetylase 2	Homo sapiens	SINGLE PROTEIN	CHEMBL1152282	1	Scientific Literature	Bioorg. Med. Chem. Lett.	2008	None
CHEMBL4086442		0	527.63	1	3.48	13b	CCCNNC(=O)c1ccc(CNC(=O)[C@H](Cc2c[nH]c3ccccc23)NC(=O)c2ccc(OC)cc2)cc1	IC50	'='	259.9	nM	6.58			UO_0000065	12.48	0.23	3.11	5.30	False	CHEMBL4024082	Inhibition of full length recombinant human C-terminal FLAG/His-tagged HDAC2 expressed in baculovirus expression system using Boc-Lys(acetyl)-AMC as substrate preincubated for 60 mins followed by substrate addition measured after 2 hrs by fluorescence assay	B	BAO_0000019	assay format	Homo sapiens	None	None	None	None	CHEMBL1937	Histone deacetylase 2	Homo sapiens	SINGLE PROTEIN	CHEMBL4020839	1	Scientific Literature	J Med Chem	2018	None
CHEMBL440018		0	337.49	0	2.09	7	CN(C)c1ccc(C(=O)NCCCCCCNC(=O)CS)cc1	IC50	'='	4640.0	nM	5.33			UO_0000065	15.80	0.32	3.24	8.68	False	CHEMBL889422	Inhibition of His-tagged HDAC2 expressed in Sf9 cells by fluorescence-based assay	B	BAO_0000219	cell-based format	None	None	None	Sf9	None	CHEMBL1937	Histone deacetylase 2	Homo sapiens	SINGLE PROTEIN	CHEMBL1145385	1	Scientific Literature	J. Med. Chem.	2007	CHEMBL3308860
CHEMBL227170		0	518.61	2	4.35	9	N[C@@H](Cc1ccc(O)cc1)C(=O)Nc1ccccc1-c1ccc(NC(=O)CCCCCCC(=O)NO)cc1	IC50	'='	205.0	nM	6.69			UO_0000065	12.90	0.24	2.34	4.35	False	CHEMBL889422	Inhibition of His-tagged HDAC2 expressed in Sf9 cells by fluorescence-based assay	B	BAO_0000219	cell-based format	None	None	None	Sf9	None	CHEMBL1937	Histone deacetylase 2	Homo sapiens	SINGLE PROTEIN	CHEMBL1145385	1	Scientific Literature	J. Med. Chem.	2007	CHEMBL3308860
CHEMBL227120		0	322.41	0	2.33	5	CN(C)c1ccc(NC(=O)NCCCCCCC(=O)NO)cc1	IC50	'='	647.0	nM	6.19			UO_0000065	19.20	0.37	3.86	6.61	False	CHEMBL889422	Inhibition of His-tagged HDAC2 expressed in Sf9 cells by fluorescence-based assay	B	BAO_0000219	cell-based format	None	None	None	Sf9	None	CHEMBL1937	Histone deacetylase 2	Homo sapiens	SINGLE PROTEIN	CHEMBL1145385	1	Scientific Literature	J. Med. Chem.	2007	CHEMBL3308860
CHEMBL356066	DACINOSTAT	0	379.46	0	2.72	LAQ	O=C(/C=C/c1ccc(CN(CCO)CCc2c[nH]c3ccccc23)cc1)NO	IC50	'='	10.0	nM	8.00			UO_0000065	21.08	0.39	5.28	9.03	False	CHEMBL1048395	Inhibition of recombinant C-terminal FLAG-tagged HDAC2 expressed in baculovirus after 10 mins by fluorimetric analysis	B	BAO_0000019	assay format	None	None	None	None	None	CHEMBL1937	Histone deacetylase 2	Homo sapiens	SINGLE PROTEIN	CHEMBL1155182	1	Scientific Literature	Bioorg. Med. Chem. Lett.	2009	None
CHEMBL98	VORINOSTAT	4	264.32	0	2.47	14, SAHA	O=C(CCCCCCC(=O)Nc1ccccc1)NO	Activity						Active						False	CHEMBL917043	Inhibition of HDAC2	B	BAO_0000357	single protein format	None	None	None	None	None	CHEMBL1937	Histone deacetylase 2	Homo sapiens	SINGLE PROTEIN	CHEMBL1139873	1	Scientific Literature	J. Med. Chem.	2007	None
CHEMBL2021937		0	600.81	2	8.48	6	O=C(N[C@@H](CCCCCCSSc1ccccn1)C(=O)OCc1ccc(-c2ccccc2)cc1)OCc1ccccc1	IC50	'='	40.7	nM	7.39			UO_0000065	12.30	0.24	-1.09	9.53	False	CHEMBL2024763	Inhibition of HDAC2 in human HeLa cell nuclear extracts in presence of dithiothreitol by HDAC fluorescent assay	B	BAO_0000357	single protein format	Homo sapiens	None	None	HeLa	None	CHEMBL1937	Histone deacetylase 2	Homo sapiens	SINGLE PROTEIN	CHEMBL2021837	1	Scientific Literature	Eur. J. Med. Chem.	2012	CHEMBL3308376
CHEMBL235842		0	351.43	0	4.21	19	CC(=O)Nc1ccc(C(=O)Nc2cc(-c3cccs3)ccc2N)cc1	Inhibition	'<'	50.0	%				UO_0000187					False	CHEMBL900130	Inhibition of human recombinant HDAC2 at 20 uM	B	BAO_0000357	single protein format	Homo sapiens	None	None	None	None	CHEMBL1937	Histone deacetylase 2	Homo sapiens	SINGLE PROTEIN	CHEMBL1138236	1	Scientific Literature	J. Med. Chem.	2007	None
CHEMBL3911566		0	634.64	2	6.12	BDBM191641	COc1cc2c(Oc3ccc(NC(=O)C4(C(=O)Nc5ccc(F)cc5)CC4)cc3F)ccnc2cc1OCCCCCC(=O)NO	IC50	'='	2740.0	nM	5.56		342818	UO_0000065	8.76	0.17	-0.56	3.76	False	CHEMBL3887563	Inhibition Assay: The inhibitions of activities of HDAC enzymes by the compounds N1'-[3-fluoro-4-[[7-[4-(hydroxyamino)-4-oxobutoxy]-6-methoxy-4-quinolyl]oxy]phenyl]-N1-(4-fluoro phenyl)cyclopropane-1,1-dicarboxamide prepared in Example 9 and N1'-[3-fluoro-4-[[7-[6-(hydroxyamino)-6-oxohexyloxy]-6-methoxy-4-quinolyl]oxy]phenyl]-N1-(4-fluo rophenyl)cyclopropane-1,1-dicarboxamide prepared in Example …	B	BAO_0000357	single protein format	Homo sapiens	None	None	None	None	CHEMBL1937	Histone deacetylase 2	Homo sapiens	SINGLE PROTEIN	CHEMBL3886358	37	BindingDB Database		2015	None
CHEMBL98	VORINOSTAT	4	264.32	0	2.47	SAHA	O=C(CCCCCCC(=O)Nc1ccccc1)NO	IC50	'='	282.0	nM	6.55			UO_0000065	24.78	0.47	4.08	8.35	True	CHEMBL976442	Inhibition of HDAC2 after 17 hrs	B	BAO_0000357	single protein format	None	None	None	None	None	CHEMBL1937	Histone deacetylase 2	Homo sapiens	SINGLE PROTEIN	CHEMBL1155917	1	Scientific Literature	J. Med. Chem.	2008	None
CHEMBL1914702		0	546.55	2	5.53	2b	[N-]=[N+]=NCc1cc(N=[N+]=[N-])cc(C(=O)Nc2ccc(-c3cc(C(=O)NCCCCCCC(=O)NO)no3)cc2)c1	Ratio IC50	'='	11.5										False	CHEMBL1920780	Selectivity ratio of compound IC50 to TSA IC50 for human recombinant HDAC2 using fluorophore-conjugated substrate Boc-L-Lys(Ac)-AMC after 60 mins	B	BAO_0000357	single protein format	Homo sapiens	None	None	None	None	CHEMBL1937	Histone deacetylase 2	Homo sapiens	SINGLE PROTEIN	CHEMBL1914352	1	Scientific Literature	J. Med. Chem.	2011	None
CHEMBL1914702		0	546.55	2	5.53	2b	[N-]=[N+]=NCc1cc(N=[N+]=[N-])cc(C(=O)Nc2ccc(-c3cc(C(=O)NCCCCCCC(=O)NO)no3)cc2)c1	Ratio IC50	'='	7.8										False	CHEMBL1920771	Selectivity ratio of compound IC50 to SAHA IC50 for human recombinant HDAC2 using fluorophore-conjugated substrate Boc-L-Lys(Ac)-AMC after 60 mins	B	BAO_0000357	single protein format	Homo sapiens	None	None	None	None	CHEMBL1937	Histone deacetylase 2	Homo sapiens	SINGLE PROTEIN	CHEMBL1914352	1	Scientific Literature	J. Med. Chem.	2011	None
CHEMBL16300	BENZOHYDROXAMATE	0	137.14	0	0.81	8	O=C(NO)c1ccccc1	Inhibition						Not Active						False	CHEMBL2340962	Inhibition of HDAC2 in human HeLa cells assessed as increase in acetylated H3 at 30 uM measured after 24 hrs by Western blotting analysis	B	BAO_0000219	cell-based format	Homo sapiens	None	None	HeLa	None	CHEMBL1937	Histone deacetylase 2	Homo sapiens	SINGLE PROTEIN	CHEMBL2331470	1	Scientific Literature	J. Med. Chem.	2013	CHEMBL3308376
CHEMBL2333346		0	127.14	0	0.60	14, BRD9757	O=C(NO)C1=CCCC1	Inhibition						Not Active						False	CHEMBL2340962	Inhibition of HDAC2 in human HeLa cells assessed as increase in acetylated H3 at 30 uM measured after 24 hrs by Western blotting analysis	B	BAO_0000219	cell-based format	Homo sapiens	None	None	HeLa	None	CHEMBL1937	Histone deacetylase 2	Homo sapiens	SINGLE PROTEIN	CHEMBL2331470	1	Scientific Literature	J. Med. Chem.	2013	CHEMBL3308376
CHEMBL404054		0	466.55	0	3.48	17	Nc1nc(NCc2ccc(C(=O)Nc3ccccc3N)cc2)nc(NC2Cc3ccccc3C2)n1	Activity						Active						False	CHEMBL931663	Activity against HDAC2	B	BAO_0000357	single protein format	None	None	None	None	None	CHEMBL1937	Histone deacetylase 2	Homo sapiens	SINGLE PROTEIN	CHEMBL1143113	1	Scientific Literature	Bioorg. Med. Chem. Lett.	2008	None
CHEMBL226556		0	667.20	2	9.05	10a	C=CCCCCCC[n+]1cccc(CCCCCCCCCCCC[n+]2cccc(CCCC=C)c2)c1.[Cl-].[I-]	Activity						Not Active						False	CHEMBL917043	Inhibition of HDAC2	B	BAO_0000357	single protein format	None	None	None	None	None	CHEMBL1937	Histone deacetylase 2	Homo sapiens	SINGLE PROTEIN	CHEMBL1139873	1	Scientific Literature	J. Med. Chem.	2007	None
CHEMBL27759	ENTINOSTAT	3	376.42	0	3.34	1g, MS-275	Nc1ccccc1NC(=O)c1ccc(CNC(=O)OCc2cccnc2)cc1	IC50						Not Determined						False	CHEMBL946981	Inhibition of HDAC2	B	BAO_0000357	single protein format	None	None	None	None	None	CHEMBL1937	Histone deacetylase 2	Homo sapiens	SINGLE PROTEIN	CHEMBL1142268	1	Scientific Literature	J. Med. Chem.	2008	None
CHEMBL3794127		0	293.37	0	4.05	2	CC(C)=C(c1ccccc1)c1ccc(/C=C/C(=O)NO)cc1	IC50	'='	11800.0	nM	4.93			UO_0000065	16.80	0.31	0.88	9.99	False	CHEMBL3795852	Inhibition of human recombinant HDAC2 using Fluor de Lys Green as substrate incubated for 30 mins by fluorescence assay	B	BAO_0000357	single protein format	Homo sapiens	None	None	None	None	CHEMBL1937	Histone deacetylase 2	Homo sapiens	SINGLE PROTEIN	CHEMBL3792283	1	Scientific Literature	Eur. J. Med. Chem.	2016	None
CHEMBL3585983		0	394.31	1	5.38	10d	O=C(CCCCCCc1nc(-c2ccc(C(F)(F)F)cc2)no1)C(F)(F)F	IC50	'='	2790.0	nM	5.55			UO_0000065	14.09	0.28	0.17	9.92	False	CHEMBL3588679	Inhibition of recombinant HDAC2 (unknown origin) incubated for 10 mins using Boc-Lys(acetyl)-AMC fluorogenic substrate by homogeneous fluorescence release assay	B	BAO_0000357	single protein format	Homo sapiens	None	None	None	None	CHEMBL1937	Histone deacetylase 2	Homo sapiens	SINGLE PROTEIN	CHEMBL3585316	1	Scientific Literature	Bioorg. Med. Chem.	2015	None
CHEMBL3585985		0	360.76	1	5.01	10f	O=C(CCCCCCc1nc(-c2ccc(Cl)cc2)no1)C(F)(F)F	IC50	'='	8560.0	nM	5.07			UO_0000065	14.05	0.29	0.06	9.05	False	CHEMBL3588679	Inhibition of recombinant HDAC2 (unknown origin) incubated for 10 mins using Boc-Lys(acetyl)-AMC fluorogenic substrate by homogeneous fluorescence release assay	B	BAO_0000357	single protein format	Homo sapiens	None	None	None	None	CHEMBL1937	Histone deacetylase 2	Homo sapiens	SINGLE PROTEIN	CHEMBL3585316	1	Scientific Literature	Bioorg. Med. Chem.	2015	None
CHEMBL2381521		0	194.19	0	0.17	7	CNC(=O)c1cccc(C(=O)NO)c1	IC50	'>'	33000.0	nM				UO_0000065					False	CHEMBL2384807	Inhibition of HDAC2 (unknown origin) after 60 mins by fluorescence assay	B	BAO_0000357	single protein format	Homo sapiens	None	None	None	None	CHEMBL1937	Histone deacetylase 2	Homo sapiens	SINGLE PROTEIN	CHEMBL2380312	1	Scientific Literature	J. Med. Chem.	2013	None
CHEMBL575259		0	241.29	0	2.71	9	O=C(CC(c1ccccc1)c1ccccc1)NO	Inhibition						Not Active						False	CHEMBL1050120	Inhibition of recombinant C-terminal FLAG-tagged HDAC2 expressed in baculovirus at 20 uM after 10 mins by fluorimetric analysis	B	BAO_0000019	assay format	None	None	None	None	None	CHEMBL1937	Histone deacetylase 2	Homo sapiens	SINGLE PROTEIN	CHEMBL1155182	1	Scientific Literature	Bioorg. Med. Chem. Lett.	2009	None
CHEMBL471043		0	354.36	0	2.54	13, ST3049	COC(=O)c1ccc(CO/N=C/c2ccc(/C=C/C(=O)NO)cc2)cc1	IC50	'='	15800.0	nM	4.80			UO_0000065	13.55	0.25	2.26	4.94	False	CHEMBL960032	Inhibition of human HDAC2	B	BAO_0000357	single protein format	Homo sapiens	None	None	None	None	CHEMBL1937	Histone deacetylase 2	Homo sapiens	SINGLE PROTEIN	CHEMBL1153969	1	Scientific Literature	Bioorg. Med. Chem. Lett.	2009	None
CHEMBL3656017		0	316.34	0	2.62	BDBM139362	O=C(NO)c1cnc(NC2(c3ccc(F)cc3)CCCC2)nc1	IC50	'='	615.0	nM	6.21		274430	UO_0000065	19.63	0.37	3.59	7.13	False	CHEMBL3707557	Enzyme Assay: Compounds for testing were diluted in DMSO to 50 fold the final concentration and a ten point three fold dilution series was made. The compounds were diluted in assay buffer (50 mM HEPES, pH 7.4, 100 mM KCl, 0.001% Tween-20, 0.05% BSA, 20 uM TCEP) to 6 fold their final concentration. The HDAC enzymes (purchased from BPS Biosciences) were diluted to 1.5 fold their final concentration…	B	BAO_0000357	single protein format	Homo sapiens	None	None	None	None	CHEMBL1937	Histone deacetylase 2	Homo sapiens	SINGLE PROTEIN	CHEMBL3639071	37	BindingDB Database		2013	None
CHEMBL2170174		0	571.64	2	8.05	1i	COc1cc(COc2ccc(NC(=O)CCCCCCC(=O)OCc3ccc(CN=[N+]=[N-])cc3)cc2)cc(N=[N+]=[N-])c1	Inhibition						Dose-dependent effect						False	CHEMBL2175009	Inhibition of nuclear HDAC2 in human SH-SY5Y cells assessed as increase in histone H4 acetylation after 24 hrs by Western blot analysis	B	BAO_0000219	cell-based format	Homo sapiens	None	None	SH-SY5Y	None	CHEMBL1937	Histone deacetylase 2	Homo sapiens	SINGLE PROTEIN	CHEMBL2169804	1	Scientific Literature	Bioorg. Med. Chem. Lett.	2012	CHEMBL3307740
CHEMBL573189		0	165.19	0	1.30	7	CC(C(=O)NO)c1ccccc1	Inhibition						Not Active						False	CHEMBL1050120	Inhibition of recombinant C-terminal FLAG-tagged HDAC2 expressed in baculovirus at 20 uM after 10 mins by fluorimetric analysis	B	BAO_0000019	assay format	None	None	None	None	None	CHEMBL1937	Histone deacetylase 2	Homo sapiens	SINGLE PROTEIN	CHEMBL1155182	1	Scientific Literature	Bioorg. Med. Chem. Lett.	2009	None
CHEMBL2178345		0	294.31	0	2.11	C31	O=C(NO)c1cccc(-c2cn(Cc3ccccc3)nn2)c1	IC50	'='	65000.0	nM	4.19			UO_0000065	14.23	0.26	2.08	5.23	False	CHEMBL2185052	Inhibition of HDAC2 by fluorometric assay	B	BAO_0000357	single protein format	None	None	None	None	None	CHEMBL1937	Histone deacetylase 2	Homo sapiens	SINGLE PROTEIN	CHEMBL2176939	1	Scientific Literature	J. Med. Chem.	2012	None
CHEMBL98	VORINOSTAT	4	264.32	0	2.47	SAHA	O=C(CCCCCCC(=O)Nc1ccccc1)NO	IC50	'='	780.0	nM	6.11			UO_0000065	23.11	0.44	3.64	7.79	False	CHEMBL2185052	Inhibition of HDAC2 by fluorometric assay	B	BAO_0000357	single protein format	None	None	None	None	None	CHEMBL1937	Histone deacetylase 2	Homo sapiens	SINGLE PROTEIN	CHEMBL2176939	1	Scientific Literature	J. Med. Chem.	2012	None
CHEMBL271741		0	288.35	0	4.19	2	Nc1ccc(-c2ccccc2)cc1NC(=O)c1ccccc1	Activity	'='	780.0	nM				UO_0000065					False	CHEMBL934352	Inhibition of HDAC2	B	BAO_0000357	single protein format	None	None	None	None	None	CHEMBL1937	Histone deacetylase 2	Homo sapiens	SINGLE PROTEIN	CHEMBL1142361	1	Scientific Literature	Bioorg. Med. Chem. Lett.	2008	None
CHEMBL3527525		0	333.44	0	3.31	M4	Cc1[nH]c2ccccc2c1CCNCc1ccc(/C=C/C(N)=O)cc1	IC50	'='	29000.0	nM	4.54			UO_0000065	13.61	0.25	1.23	6.40	False	CHEMBL3538485	Inhibition of flag-tagged HDAC2 (unknown origin) expressed in SF21 cells using [3H]acetylated human histone H4 peptide as substrate by scintillation counting	B	BAO_0000219	cell-based format	Homo sapiens	None	None	Sf21	None	CHEMBL1937	Histone deacetylase 2	Homo sapiens	SINGLE PROTEIN	CHEMBL3526051	1	Scientific Literature	Drug Metab. Dispos.	2012	CHEMBL4106362
CHEMBL3622730		0	606.81	1	4.42	12	C/C=C1\NC(=O)c2csc(n2)CNC(=O)C[C@@H](/C=C/CCSC(=O)CCCCCCC)OC(=O)[C@H](C(C)C)NC1=O	Ratio IC50	'='	2.0										False	CHEMBL3627140	Ratio of FK228 IC50 to compound IC50 for recombinant human HDAC2 after 60 mins by fluorescence assay	B	BAO_0000357	single protein format	Homo sapiens	None	None	None	None	CHEMBL1937	Histone deacetylase 2	Homo sapiens	SINGLE PROTEIN	CHEMBL3621100	1	Scientific Literature	J. Med. Chem.	2015	None
CHEMBL3655994		0	354.29	0	2.60	BDBM139339	O=C(NO)c1cnc(NC2(c3cccc(OC(F)(F)F)c3)CC2)nc1	IC50	'='	19.0	nM	7.72		274407	UO_0000065	21.79	0.42	5.12	8.01	False	CHEMBL3707557	Enzyme Assay: Compounds for testing were diluted in DMSO to 50 fold the final concentration and a ten point three fold dilution series was made. The compounds were diluted in assay buffer (50 mM HEPES, pH 7.4, 100 mM KCl, 0.001% Tween-20, 0.05% BSA, 20 uM TCEP) to 6 fold their final concentration. The HDAC enzymes (purchased from BPS Biosciences) were diluted to 1.5 fold their final concentration…	B	BAO_0000357	single protein format	Homo sapiens	None	None	None	None	CHEMBL1937	Histone deacetylase 2	Homo sapiens	SINGLE PROTEIN	CHEMBL3639071	37	BindingDB Database		2013	None
CHEMBL4064944		0	348.49	0	4.67	1c	CCCCCCC(CCCC(=O)NO)CCC(=O)Nc1ccccc1	IC50	'='	2500.0	nM	5.60			UO_0000065	16.08	0.31	0.93	7.14	False	CHEMBL4056378	Inhibition of HDAC2 (unknown origin) by ELISA-based assay	B	BAO_0000357	single protein format	Homo sapiens	None	None	None	None	CHEMBL1937	Histone deacetylase 2	Homo sapiens	SINGLE PROTEIN	CHEMBL4052702	1	Scientific Literature	Bioorg Med Chem Lett	2017	None
CHEMBL3670678		0	480.35	1	5.70	BDBM119707	O=C(NO)c1ccc(CNC(=O)c2[nH]c(-c3ccccc3)cc2-c2ccc(Cl)c(Cl)c2)cc1	IC50	'='	433.0	nM	6.36		246689	UO_0000065	13.25	0.26	0.66	6.75	False	CHEMBL3707945	Enzyme Assay: The reactions were carried out in a 96-well microplate for fluorometry in a 50 μl reaction volume. After the deacetylation reaction, Fluor-de-Lys-Developer (BioMol Cat. # KI-105) was added to each well to digest the deacetylated substrate, thus producing the fluorescent signal. The reaction was allowed to develop for 45 minutes at 30° C. with 5% CO2; then the fluorescent signal was …	B	BAO_0000357	single protein format	Homo sapiens	None	None	None	None	CHEMBL1937	Histone deacetylase 2	Homo sapiens	SINGLE PROTEIN	CHEMBL3638813	37	BindingDB Database		2014	None
CHEMBL3110015		0	349.37	0	3.29	13	O=C(NO)[C@@H]1[C@H](c2ccccc2)[C@H]1c1ccc(-c2ncc(F)cn2)cc1	IC50						Not Determined						False	CHEMBL3796514	Inhibition of HDAC2 (unknown origin) using Boc-Lys(Ac)-AMC as substrate	B	BAO_0000357	single protein format	Homo sapiens	None	None	None	None	CHEMBL1937	Histone deacetylase 2	Homo sapiens	SINGLE PROTEIN	CHEMBL3792315	1	Scientific Literature	ACS Med. Chem. Lett.	2016	None
CHEMBL3655989		0	300.32	0	1.71	BDBM139334	COc1cccc(C2(Nc3ncc(C(=O)NO)cn3)CC2)c1	IC50	'='	53.0	nM	7.28		274402	UO_0000065	24.23	0.45	5.57	7.55	False	CHEMBL3707557	Enzyme Assay: Compounds for testing were diluted in DMSO to 50 fold the final concentration and a ten point three fold dilution series was made. The compounds were diluted in assay buffer (50 mM HEPES, pH 7.4, 100 mM KCl, 0.001% Tween-20, 0.05% BSA, 20 uM TCEP) to 6 fold their final concentration. The HDAC enzymes (purchased from BPS Biosciences) were diluted to 1.5 fold their final concentration…	B	BAO_0000357	single protein format	Homo sapiens	None	None	None	None	CHEMBL1937	Histone deacetylase 2	Homo sapiens	SINGLE PROTEIN	CHEMBL3639071	37	BindingDB Database		2013	None
CHEMBL3670668		0	485.61	0	4.95	BDBM119695	COc1ccc(-c2cc(-c3ccccc3)[nH]c2C(=O)NCc2ccc(C(=O)NCCS)cc2)cc1	IC50	'='	317.8	nM	6.50		246679	UO_0000065	13.38	0.25	1.55	7.81	False	CHEMBL3707945	Enzyme Assay: The reactions were carried out in a 96-well microplate for fluorometry in a 50 μl reaction volume. After the deacetylation reaction, Fluor-de-Lys-Developer (BioMol Cat. # KI-105) was added to each well to digest the deacetylated substrate, thus producing the fluorescent signal. The reaction was allowed to develop for 45 minutes at 30° C. with 5% CO2; then the fluorescent signal was …	B	BAO_0000357	single protein format	Homo sapiens	None	None	None	None	CHEMBL1937	Histone deacetylase 2	Homo sapiens	SINGLE PROTEIN	CHEMBL3638813	37	BindingDB Database		2014	None
CHEMBL3655988		0	318.34	0	2.78	BDBM139333	O=C(NO)c1cnc(NC2c3ccccc3-c3ccccc32)nc1	IC50	'='	767.0	nM	6.12		274401	UO_0000065	19.21	0.35	3.34	7.02	False	CHEMBL3707557	Enzyme Assay: Compounds for testing were diluted in DMSO to 50 fold the final concentration and a ten point three fold dilution series was made. The compounds were diluted in assay buffer (50 mM HEPES, pH 7.4, 100 mM KCl, 0.001% Tween-20, 0.05% BSA, 20 uM TCEP) to 6 fold their final concentration. The HDAC enzymes (purchased from BPS Biosciences) were diluted to 1.5 fold their final concentration…	B	BAO_0000357	single protein format	Homo sapiens	None	None	None	None	CHEMBL1937	Histone deacetylase 2	Homo sapiens	SINGLE PROTEIN	CHEMBL3639071	37	BindingDB Database		2013	None
CHEMBL3585972		0	432.45	1	5.47	9d	Nc1ccccc1NC(=O)CCCCCCc1nc(-c2ccc(C(F)(F)F)cc2)no1	IC50	'>'	10000.0	nM				UO_0000065					False	CHEMBL3588679	Inhibition of recombinant HDAC2 (unknown origin) incubated for 10 mins using Boc-Lys(acetyl)-AMC fluorogenic substrate by homogeneous fluorescence release assay	B	BAO_0000357	single protein format	Homo sapiens	None	None	None	None	CHEMBL1937	Histone deacetylase 2	Homo sapiens	SINGLE PROTEIN	CHEMBL3585316	1	Scientific Literature	Bioorg. Med. Chem.	2015	None
CHEMBL3235787		0	429.56	1	5.90	2d	COc1ccc(-c2ccc(/C=C/C=C/C(=O)NO)cc2)cc1C12CC3CC(CC(C3)C1)C2	IC50	'>'	10000.0	nM				UO_0000065					False	CHEMBL3238600	Inhibition of HDAC2 in human HeLa cells using KI-104 as substrate after 40 mins by fluorescence analysis	B	BAO_0000219	cell-based format	Homo sapiens	None	None	HeLa	None	CHEMBL1937	Histone deacetylase 2	Homo sapiens	SINGLE PROTEIN	CHEMBL3232764	1	Scientific Literature	Eur. J. Med. Chem.	2014	CHEMBL3308376
CHEMBL4102833		0	354.45	0	3.94	1e	O=C(CCCC(CCC(=O)Nc1ccccc1)Cc1ccccc1)NO	IC50	'='	3500.0	nM	5.46			UO_0000065	15.39	0.29	1.52	6.96	False	CHEMBL4056378	Inhibition of HDAC2 (unknown origin) by ELISA-based assay	B	BAO_0000357	single protein format	Homo sapiens	None	None	None	None	CHEMBL1937	Histone deacetylase 2	Homo sapiens	SINGLE PROTEIN	CHEMBL4052702	1	Scientific Literature	Bioorg Med Chem Lett	2017	None
CHEMBL4064944		0	348.49	0	4.67	1c	CCCCCCC(CCCC(=O)NO)CCC(=O)Nc1ccccc1	Activity	'='	70.0	%				UO_0000187					False	CHEMBL4056423	Inhibition of HDAC2 (unknown origin) assessed as remaining enzyme activity at 1 uM by ELISA-based assay	B	BAO_0000357	single protein format	Homo sapiens	None	None	None	None	CHEMBL1937	Histone deacetylase 2	Homo sapiens	SINGLE PROTEIN	CHEMBL4052702	1	Scientific Literature	Bioorg Med Chem Lett	2017	None
CHEMBL2105763	QUISINOSTAT	2	394.48	0	2.09	Quisinostat	Cn1cc(CNCC2CCN(c3ncc(C(=O)NO)cn3)CC2)c2ccccc21	Ki	'='	0.06	nM	10.22			UO_0000065	25.91	0.48	8.13	10.72	False	CHEMBL3598913	Inhibition of human HDAC2	B	BAO_0000357	single protein format	Homo sapiens	None	None	None	None	CHEMBL1937	Histone deacetylase 2	Homo sapiens	SINGLE PROTEIN	CHEMBL3596180	1	Scientific Literature	Bioorg. Med. Chem.	2015	None
CHEMBL1767032		0	393.49	0	3.79	16	CNC(=O)/C(CCCCCCC(=O)NC1c2ccccc2-c2ccccc21)=N\O	IC50	'>'	100000.0	nM				UO_0000065					False	CHEMBL1767466	Inhibition of human HDAC2 using ArgHisLysLys(Ac) fluorogenic peptide as a substrate by fluorimetric assay	B	BAO_0000357	single protein format	Homo sapiens	None	None	None	None	CHEMBL1937	Histone deacetylase 2	Homo sapiens	SINGLE PROTEIN	CHEMBL1765034	1	Scientific Literature	J. Med. Chem.	2011	None
CHEMBL2441614		0	638.66	1	2.47	2, NO-MS275	CN(Cc1ccc(COC(=O)NCc2ccc(C(=O)Nc3ccccc3N)cc2)cn1)Cc1no[n+]([O-])c1C#N.CS(=O)(=O)O	Activity						Active						False	CHEMBL2444403	Induction of HDAC2 cysteine S-nitrosylation in human HaCaT cells at 10 uM after 1 hr by immunoprecipitation method	B	BAO_0000219	cell-based format	Homo sapiens	None	None	HaCaT	None	CHEMBL1937	Histone deacetylase 2	Homo sapiens	SINGLE PROTEIN	CHEMBL2440104	1	Scientific Literature	ACS Med. Chem. Lett.	2013	CHEMBL3308509
CHEMBL585939		0	570.69	2	1.58	8	CC(C)C[C@H]1CC(=O)N[C@@H](C)C(=O)N[C@@H](CCCCCC(=O)NO)C(=O)N[C@@H](Cc2c[nH]c3ccccc23)C(=O)N1	IC50	'='	5.0	nM	8.30			UO_0000065	14.55	0.28	6.72	4.57	False	CHEMBL4056471	Inhibition of HDAC2 (unknown origin)	B	BAO_0000357	single protein format	Homo sapiens	None	None	None	None	CHEMBL1937	Histone deacetylase 2	Homo sapiens	SINGLE PROTEIN	CHEMBL4052703	1	Scientific Literature	Bioorg Med Chem Lett	2017	None
CHEMBL400482		0	448.52	1	5.32	7k	O=C(CCCCCC(Oc1cccc(Oc2ccccc2)c1)C(=O)Nc1ccccc1)NO	IC50	'='	500.0	nM	6.30			UO_0000065	14.05	0.26	0.98	6.50	False	CHEMBL925482	Inhibition of HDAC2 in HeLa cell lysates	B	BAO_0000357	single protein format	Homo sapiens	None	None	HeLa	None	CHEMBL1937	Histone deacetylase 2	Homo sapiens	SINGLE PROTEIN	CHEMBL1140532	1	Scientific Literature	Bioorg. Med. Chem. Lett.	2007	CHEMBL3308376
CHEMBL248819		0	386.45	0	3.28	4g	COc1ccc(COC(CCCCC(=O)NO)C(=O)Nc2ccccc2)cc1	Activity						Not Active						False	CHEMBL925483	Inhibition of HDAC2 in HeLa cell lysates at 0.1 uM	B	BAO_0000219	cell-based format	Homo sapiens	None	None	HeLa	None	CHEMBL1937	Histone deacetylase 2	Homo sapiens	SINGLE PROTEIN	CHEMBL1140532	1	Scientific Literature	Bioorg. Med. Chem. Lett.	2007	CHEMBL3308376
CHEMBL430060	APICIDIN	0	623.80	1	3.07	1	CCC(=O)CCCCC[C@@H]1NC(=O)[C@H]2CCCCN2C(=O)[C@H]([C@@H](C)CC)NC(=O)[C@H](Cc2cn(OC)c3ccccc23)NC1=O	IC50	'='	35.0	nM	7.46			UO_0000065	11.95	0.23	4.39	5.37	False	CHEMBL4056471	Inhibition of HDAC2 (unknown origin)	B	BAO_0000357	single protein format	Homo sapiens	None	None	None	None	CHEMBL1937	Histone deacetylase 2	Homo sapiens	SINGLE PROTEIN	CHEMBL4052703	1	Scientific Literature	Bioorg Med Chem Lett	2017	None
CHEMBL2012817		0	577.73	1	3.68	7	CCC(=O)CCCCC[C@@H]1NC(=O)[C@@H](C)n2nncc2[C@H](CC(C)C)NC(=O)[C@H](Cc2c[nH]c3ccccc23)NC1=O	IC50						Not Determined						False	CHEMBL4056471	Inhibition of HDAC2 (unknown origin)	B	BAO_0000357	single protein format	Homo sapiens	None	None	None	None	CHEMBL1937	Histone deacetylase 2	Homo sapiens	SINGLE PROTEIN	CHEMBL4052703	1	Scientific Literature	Bioorg Med Chem Lett	2017	None
CHEMBL1767030		0	355.44	0	3.70	14	CNC(=O)/C(CCCCCCC(=O)Nc1ccc2ccccc2c1)=N\O	IC50	'>'	100000.0	nM				UO_0000065					False	CHEMBL1767466	Inhibition of human HDAC2 using ArgHisLysLys(Ac) fluorogenic peptide as a substrate by fluorimetric assay	B	BAO_0000357	single protein format	Homo sapiens	None	None	None	None	CHEMBL1937	Histone deacetylase 2	Homo sapiens	SINGLE PROTEIN	CHEMBL1765034	1	Scientific Literature	J. Med. Chem.	2011	None
CHEMBL1767036		0	381.48	0	4.21	20	CNC(=O)/C(CCCCCCC(=O)Nc1cccc(-c2ccccc2)c1)=N\O	IC50	'>'	100000.0	nM				UO_0000065					False	CHEMBL1767466	Inhibition of human HDAC2 using ArgHisLysLys(Ac) fluorogenic peptide as a substrate by fluorimetric assay	B	BAO_0000357	single protein format	Homo sapiens	None	None	None	None	CHEMBL1937	Histone deacetylase 2	Homo sapiens	SINGLE PROTEIN	CHEMBL1765034	1	Scientific Literature	J. Med. Chem.	2011	None
CHEMBL1958433		0	417.49	0	1.72	12	COc1ccccc1N1CCN(S(=O)(=O)c2cccc(/C=C/C(=O)NO)c2)CC1	ED50	'='	310.0	nM		Non standard unit for type		UO_0000065					False	CHEMBL1961041	Inhibition of human recombinant HDAC2 expressed using baculovirus expression system using Flour- De-Lys as substrate after 3 hrs by fluorescence analysis	B	BAO_0000019	assay format	Homo sapiens	None	None	None	None	CHEMBL1937	Histone deacetylase 2	Homo sapiens	SINGLE PROTEIN	CHEMBL1955831	1	Scientific Literature	Bioorg. Med. Chem. Lett.	2012	None
CHEMBL249412		0	266.30	0	1.05	4a	O=C(CCCCC(O)C(=O)Nc1ccccc1)NO	Activity						Not Active						False	CHEMBL925483	Inhibition of HDAC2 in HeLa cell lysates at 0.1 uM	B	BAO_0000219	cell-based format	Homo sapiens	None	None	HeLa	None	CHEMBL1937	Histone deacetylase 2	Homo sapiens	SINGLE PROTEIN	CHEMBL1140532	1	Scientific Literature	Bioorg. Med. Chem. Lett.	2007	CHEMBL3308376
CHEMBL2093007		0	569.79	1	2.85	74 Dimethyl FK-228	C/C=C1\NC(=O)[C@@H](CSC)NC(=O)[C@@H](C(C)C)CC(=O)C[C@@H](/C=C/CCSC)OC(=O)[C@H](C(C)C)NC1=O	IC50	'='	3300.0	nM	5.48			UO_0000065	9.62	0.20	2.63	4.19	False	CHEMBL697298	Inhibitory concentration against human Histone deacetylase 2	B	BAO_0000357	single protein format	Homo sapiens	None	None	None	None	CHEMBL1937	Histone deacetylase 2	Homo sapiens	SINGLE PROTEIN	CHEMBL1145900	1	Scientific Literature	J. Med. Chem.	2003	None
CHEMBL1767046		0	440.54	0	3.32	41	CNC(=O)/C(CCCCC[C@H](NCc1ccc(OC)cc1)C(=O)Nc1ccccc1)=N\O	IC50	'='	95900.0	nM	4.02			UO_0000065	9.12	0.17	0.70	3.59	False	CHEMBL1767466	Inhibition of human HDAC2 using ArgHisLysLys(Ac) fluorogenic peptide as a substrate by fluorimetric assay	B	BAO_0000357	single protein format	Homo sapiens	None	None	None	None	CHEMBL1937	Histone deacetylase 2	Homo sapiens	SINGLE PROTEIN	CHEMBL1765034	1	Scientific Literature	J. Med. Chem.	2011	None
CHEMBL2425968		0	381.41	0	2.86	4b	CCc1nc2cc(F)c(/C=C/C(=O)NO)cc2c(=O)n1CCc1ccccc1	IC50	'='	5680.0	nM	5.25			UO_0000065	13.75	0.26	2.39	6.23	False	CHEMBL2427283	Inhibition of human recombinant HDAC2 expressed in baculovirus/sf9 cells using RHKKAc as substrate	B	BAO_0000219	cell-based format	Homo sapiens	None	None	Sf9	None	CHEMBL1937	Histone deacetylase 2	Homo sapiens	SINGLE PROTEIN	CHEMBL2424579	1	Scientific Literature	J. Med. Chem.	2013	CHEMBL3308860
CHEMBL2425954		0	321.34	0	2.21	3b	Cc1nc2ccc(/C=C/C(=O)NO)cc2c(=O)n1-c1ccccc1	IC50	'='	7480.0	nM	5.13			UO_0000065	15.95	0.29	2.92	6.09	False	CHEMBL2427283	Inhibition of human recombinant HDAC2 expressed in baculovirus/sf9 cells using RHKKAc as substrate	B	BAO_0000219	cell-based format	Homo sapiens	None	None	Sf9	None	CHEMBL1937	Histone deacetylase 2	Homo sapiens	SINGLE PROTEIN	CHEMBL2424579	1	Scientific Literature	J. Med. Chem.	2013	CHEMBL3308860
CHEMBL519943		0	393.47	0	3.44	7e	O=C(NO)c1ccc(CN2c3ccccc3NC(=O)[C@@H]2Cc2cccs2)cc1	IC50	'='	1480.0	nM	5.83			UO_0000065	14.82	0.28	2.39	7.14	False	CHEMBL991290	Inhibition of human recombinant histone deacetylase 2	B	BAO_0000357	single protein format	Homo sapiens	None	None	None	None	CHEMBL1937	Histone deacetylase 2	Homo sapiens	SINGLE PROTEIN	CHEMBL1143301	1	Scientific Literature	Bioorg. Med. Chem. Lett.	2009	None
CHEMBL481719		0	392.42	0	1.36	12b	O=C(NO)c1ccc(CN2C(=O)CNC(=O)[C@H]2Cc2c[nH]c3ccccc23)cc1	IC50	'='	1810.0	nM	5.74			UO_0000065	14.63	0.27	4.38	5.01	False	CHEMBL991290	Inhibition of human recombinant histone deacetylase 2	B	BAO_0000357	single protein format	Homo sapiens	None	None	None	None	CHEMBL1937	Histone deacetylase 2	Homo sapiens	SINGLE PROTEIN	CHEMBL1143301	1	Scientific Literature	Bioorg. Med. Chem. Lett.	2009	None
CHEMBL538712		0	282.34	0	2.94	3i	CN(C)c1ccc(-c2ccc(/C=C/C(=O)NO)cc2)cc1	IC50	'>'	5000.0	nM				UO_0000065					False	CHEMBL1034714	Inhibition of HDAC2 in human HeLa cells	B	BAO_0000219	cell-based format	Homo sapiens	None	None	HeLa	None	CHEMBL1937	Histone deacetylase 2	Homo sapiens	SINGLE PROTEIN	CHEMBL1158371	1	Scientific Literature	Eur. J. Med. Chem.	2009	CHEMBL3308376
CHEMBL539156		0	261.32	0	2.73	17	O=C(/C=C/C1CCC(c2ccc(O)cc2)CC1)NO	IC50	'='	310.0	nM	6.51			UO_0000065	24.91	0.47	3.78	9.36	False	CHEMBL1034714	Inhibition of HDAC2 in human HeLa cells	B	BAO_0000219	cell-based format	Homo sapiens	None	None	HeLa	None	CHEMBL1937	Histone deacetylase 2	Homo sapiens	SINGLE PROTEIN	CHEMBL1158371	1	Scientific Literature	Eur. J. Med. Chem.	2009	CHEMBL3308376
CHEMBL565140		0	289.72	0	3.23	3m	O=C(/C=C/c1ccc(-c2ccc(O)c(Cl)c2)cc1)NO	IC50	'='	460.0	nM	6.34			UO_0000065	21.87	0.43	3.11	9.11	False	CHEMBL1034714	Inhibition of HDAC2 in human HeLa cells	B	BAO_0000219	cell-based format	Homo sapiens	None	None	HeLa	None	CHEMBL1937	Histone deacetylase 2	Homo sapiens	SINGLE PROTEIN	CHEMBL1158371	1	Scientific Literature	Eur. J. Med. Chem.	2009	CHEMBL3308376
CHEMBL561209		0	269.30	0	2.88	1c	COc1ccc(-c2ccc(/C=C/C(=O)NO)cc2)cc1	IC50	'='	1160.0	nM	5.94			UO_0000065	22.04	0.41	3.06	10.14	False	CHEMBL3238600	Inhibition of HDAC2 in human HeLa cells using KI-104 as substrate after 40 mins by fluorescence analysis	B	BAO_0000219	cell-based format	Homo sapiens	None	None	HeLa	None	CHEMBL1937	Histone deacetylase 2	Homo sapiens	SINGLE PROTEIN	CHEMBL3232764	1	Scientific Literature	Eur. J. Med. Chem.	2014	CHEMBL3308376
CHEMBL98	VORINOSTAT	4	264.32	0	2.47	SAHA	O=C(CCCCCCC(=O)Nc1ccccc1)NO	IC50	'='	921.0	nM	6.04			UO_0000065	22.83	0.43	3.57	7.70	True	CHEMBL3238938	Inhibition of human HDAC-2 using RHKK(Ac) as substrate	B	BAO_0000357	single protein format	Homo sapiens	None	None	None	None	CHEMBL1937	Histone deacetylase 2	Homo sapiens	SINGLE PROTEIN	CHEMBL3232879	1	Scientific Literature	Eur. J. Med. Chem.	2014	None
CHEMBL3356525		0	377.51	0	2.27	144, ST8023	O=C1CCC[C@@H](C(=O)N[C@H](CCCCCS)C(=O)Nc2ccccc2)N1	Inhibition						Not Active						False	CHEMBL3379486	Inhibition of HDAC2 (unknown origin) using fluorogenic tetrapeptide RHKK(Ac) substrate at <50 uM by fluorescence assay	B	BAO_0000357	single protein format	Homo sapiens	None	None	None	None	CHEMBL1937	Histone deacetylase 2	Homo sapiens	SINGLE PROTEIN	CHEMBL3352570	1	Scientific Literature	J. Med. Chem.	2014	None
CHEMBL466031		0	357.44	0	3.64	8	O=C(CCCCc1cc(CO)no1)Nc1nc(-c2ccccc2)cs1	IC50	'>'	30000.0	nM				UO_0000065					False	CHEMBL971413	Inhibition of human recombinant HDAC2	B	BAO_0000357	single protein format	Homo sapiens	None	None	None	None	CHEMBL1937	Histone deacetylase 2	Homo sapiens	SINGLE PROTEIN	CHEMBL1136917	1	Scientific Literature	Bioorg. Med. Chem. Lett.	2009	None
CHEMBL507592		0	295.34	0	1.57	13	O=C(CCCCc1cc(C(=O)NO)no1)NC1CCCC1	IC50	'>'	30000.0	nM				UO_0000065					False	CHEMBL971413	Inhibition of human recombinant HDAC2	B	BAO_0000357	single protein format	Homo sapiens	None	None	None	None	CHEMBL1937	Histone deacetylase 2	Homo sapiens	SINGLE PROTEIN	CHEMBL1136917	1	Scientific Literature	Bioorg. Med. Chem. Lett.	2009	None
CHEMBL2417784		0	375.49	0	2.98	12	Cc1onc(-c2ccccc2)c1C(=O)NCCCCCNC(=O)[C@@H](C)S	IC50	'>'	30000.0	nM				UO_0000065					False	CHEMBL2424296	Inhibition of HDAC2 (unknown origin)	B	BAO_0000357	single protein format	Homo sapiens	None	None	None	None	CHEMBL1937	Histone deacetylase 2	Homo sapiens	SINGLE PROTEIN	CHEMBL2417402	1	Scientific Literature	J. Med. Chem.	2013	None
CHEMBL271949		0	294.38	0	4.25	55	Nc1ccc(-c2cccs2)cc1NC(=O)c1ccccc1	IC50	'='	360.0	nM	6.44			UO_0000065	21.89	0.42	2.19	11.69	False	CHEMBL947922	Inhibition of HDAC2	B	BAO_0000357	single protein format	None	None	None	None	None	CHEMBL1937	Histone deacetylase 2	Homo sapiens	SINGLE PROTEIN	CHEMBL1143185	1	Scientific Literature	Bioorg. Med. Chem. Lett.	2008	None
CHEMBL152665	PHENYLACETOHYDROXAMIC ACID	0	151.16	0	0.73	9	O=C(Cc1ccccc1)NO	IC50	'>'	33330.0	nM				UO_0000065					False	CHEMBL2340968	Inhibition of HDAC2 (unknown origin) assessed as fluorescence intensity measured after 60 mins incubation at room temperature by trypsin-free microfluidic lab-on-a-chip assay	B	BAO_0000357	single protein format	Homo sapiens	None	None	None	None	CHEMBL1937	Histone deacetylase 2	Homo sapiens	SINGLE PROTEIN	CHEMBL2331470	1	Scientific Literature	J. Med. Chem.	2013	None
CHEMBL2312167		0	294.35	0	2.03	19h	Cc1ccc(C(=O)NOCCCCCC(=O)NO)cc1C	IC50	'='	944.0	nM	6.03			UO_0000065	20.47	0.39	4.00	6.87	False	CHEMBL2318997	Inhibition of human HDAC2 by fluorescence assay	B	BAO_0000357	single protein format	Homo sapiens	None	None	None	None	CHEMBL1937	Histone deacetylase 2	Homo sapiens	SINGLE PROTEIN	CHEMBL2311425	1	Scientific Literature	J. Med. Chem.	2013	None
CHEMBL2381517		0	284.31	0	1.78	3, BRD73594	O=C(NO)c1cccc(C(=O)NCCc2ccccc2)c1	IC50	'='	9000.0	nM	5.05			UO_0000065	17.75	0.33	3.27	6.43	False	CHEMBL2384807	Inhibition of HDAC2 (unknown origin) after 60 mins by fluorescence assay	B	BAO_0000357	single protein format	Homo sapiens	None	None	None	None	CHEMBL1937	Histone deacetylase 2	Homo sapiens	SINGLE PROTEIN	CHEMBL2380312	1	Scientific Literature	J. Med. Chem.	2013	None
CHEMBL1767045		0	540.66	1	4.97	40	CNC(=O)/C(CCCCC[C@@H](C(=O)Nc1ccccc1)N(Cc1ccc(OC)cc1)C(=O)OC(C)(C)C)=N\O	IC50	'>'	100000.0	nM				UO_0000065					False	CHEMBL1767466	Inhibition of human HDAC2 using ArgHisLysLys(Ac) fluorogenic peptide as a substrate by fluorimetric assay	B	BAO_0000357	single protein format	Homo sapiens	None	None	None	None	CHEMBL1937	Histone deacetylase 2	Homo sapiens	SINGLE PROTEIN	CHEMBL1765034	1	Scientific Literature	J. Med. Chem.	2011	None
CHEMBL484489		0	328.77	0	2.67	37	O=C(/C=C/c1ccc(Cl)cc1F)NCCCCCC(=O)NO	IC50	'='	3.0	nM	8.52			UO_0000065	25.92	0.53	5.85	10.87	False	CHEMBL960365	Inhibition of human recombinant HDAC2	B	BAO_0000357	single protein format	Homo sapiens	None	None	None	None	CHEMBL1937	Histone deacetylase 2	Homo sapiens	SINGLE PROTEIN	CHEMBL1137690	1	Scientific Literature	Eur. J. Med. Chem.	2009	None
CHEMBL598797	CUDC-101	1	434.50	0	4.20	8, CDUC-101	C#Cc1cccc(Nc2ncnc3cc(OC)c(OCCCCCCC(=O)NO)cc23)c1	IC50	'='	12.6	nM	7.90			UO_0000065	18.18	0.34	3.70	7.48	False	CHEMBL1065581	Inhibition of human HDAC2 expressed in Escherichia coli	B	BAO_0000019	assay format	Homo sapiens	None	None	None	None	CHEMBL1937	Histone deacetylase 2	Homo sapiens	SINGLE PROTEIN	CHEMBL1157563	1	Scientific Literature	J. Med. Chem.	2010	None
CHEMBL1834362	N-(PHENYLCARBAMOTHIOYL)BENZAMIDE	0	256.33	0	2.81	TM-2-51	O=C(NC(=S)Nc1ccccc1)c1ccccc1	Inhibition	'='	8.0	%				UO_0000187					False	CHEMBL1838694	Inhibition of HDAC2 using Fluor-de-Lys as substrate at 100 uM by spectrofluorometry	B	BAO_0000357	single protein format	None	None	None	None	None	CHEMBL1937	Histone deacetylase 2	Homo sapiens	SINGLE PROTEIN	CHEMBL1833857	1	Scientific Literature	Bioorg. Med. Chem. Lett.	2011	None
CHEMBL3980731		0	466.59	1	5.70	BDBM182740	COCCN(C)c1cc2ncc(C(=O)Nc3cc(-c4ccccc4)ccc3N)cc2cc1C1CC1	IC50	'='	1200.0	nM	5.92		330249	UO_0000065	12.69	0.23	0.22	7.36	False	CHEMBL3887306	HDAC Enzyme Assay: Compounds for testing were diluted in DMSO to 50 fold the final concentration and a ten point three fold dilution series was made. The compounds were diluted in assay buffer (50 mM HEPES, pH 7.4, 100 mM KCl, 0.001% Tween-20, 0.05% BSA, 20 uM tris(2-carboxyethyl)phosphine) to 6 fold their final concentration. The HDAC enzymes (purchased from BPS Biosciences) were diluted to 1.5 …	B	BAO_0000357	single protein format	Homo sapiens	None	None	None	None	CHEMBL1937	Histone deacetylase 2	Homo sapiens	SINGLE PROTEIN	CHEMBL3886267	37	BindingDB Database		2015	None
CHEMBL561212		0	245.30	0	2.93	3h	O=C(/C=C/c1ccc(-c2cccs2)cc1)NO	IC50	'='	450.0	nM	6.35			UO_0000065	25.87	0.51	3.42	12.87	False	CHEMBL1034714	Inhibition of HDAC2 in human HeLa cells	B	BAO_0000219	cell-based format	Homo sapiens	None	None	HeLa	None	CHEMBL1937	Histone deacetylase 2	Homo sapiens	SINGLE PROTEIN	CHEMBL1158371	1	Scientific Literature	Eur. J. Med. Chem.	2009	CHEMBL3308376
CHEMBL555906		0	255.27	0	2.58	13	O=C(/C=C/c1cccc(-c2ccc(O)cc2)c1)NO	IC50	'='	320.0	nM	6.50			UO_0000065	25.44	0.47	3.91	9.34	False	CHEMBL1034714	Inhibition of HDAC2 in human HeLa cells	B	BAO_0000219	cell-based format	Homo sapiens	None	None	HeLa	None	CHEMBL1937	Histone deacetylase 2	Homo sapiens	SINGLE PROTEIN	CHEMBL1158371	1	Scientific Literature	Eur. J. Med. Chem.	2009	CHEMBL3308376
CHEMBL2408247		0	190.24	0	2.41	7f	O=c1cc(C2CCCC2)cccc1O	Ki	'='	0.04	nM	10.40			UO_0000065	54.66	1.01	7.99	27.88	False	CHEMBL2410191	Inhibition of human recombinant HDAC2 by Michaelis-Menten equation analysis	B	BAO_0000357	single protein format	Homo sapiens	None	None	None	None	CHEMBL1937	Histone deacetylase 2	Homo sapiens	SINGLE PROTEIN	CHEMBL2407068	1	Scientific Literature	ACS Med. Chem. Lett.	2013	None
CHEMBL3656020		0	316.34	0	2.62	BDBM139365	O=C(NO)c1cnc(NC2(c3cccc(F)c3)CCCC2)nc1	IC50	'='	476.0	nM	6.32		274433	UO_0000065	19.99	0.38	3.70	7.26	False	CHEMBL3707557	Enzyme Assay: Compounds for testing were diluted in DMSO to 50 fold the final concentration and a ten point three fold dilution series was made. The compounds were diluted in assay buffer (50 mM HEPES, pH 7.4, 100 mM KCl, 0.001% Tween-20, 0.05% BSA, 20 uM TCEP) to 6 fold their final concentration. The HDAC enzymes (purchased from BPS Biosciences) were diluted to 1.5 fold their final concentration…	B	BAO_0000357	single protein format	Homo sapiens	None	None	None	None	CHEMBL1937	Histone deacetylase 2	Homo sapiens	SINGLE PROTEIN	CHEMBL3639071	37	BindingDB Database		2013	None
CHEMBL3622726		0	542.72	2	0.89	8, redFK228	C/C=C1\NC(=O)[C@H](CS)NC(=O)[C@@H](C(C)C)NC(=O)C[C@@H](/C=C/CCS)OC(=O)[C@H](C(C)C)NC1=O	IC50	'='	1.4	nM	8.85			UO_0000065	16.31	0.34	7.96	6.20	False	CHEMBL3627129	Inhibition of recombinant human HDAC2 after 60 mins by fluorescence assay	B	BAO_0000357	single protein format	Homo sapiens	None	None	None	None	CHEMBL1937	Histone deacetylase 2	Homo sapiens	SINGLE PROTEIN	CHEMBL3621100	1	Scientific Literature	J. Med. Chem.	2015	None
CHEMBL3622727		0	522.69	1	2.92	9	C/C=C1\NC(=O)c2csc(n2)[C@@H](C(C)C)NC(=O)C[C@@H](/C=C/CCS)OC(=O)[C@H](C(C)C)NC1=O	IC50	'='	36.6	nM	7.44			UO_0000065	14.23	0.29	4.52	5.88	False	CHEMBL3627129	Inhibition of recombinant human HDAC2 after 60 mins by fluorescence assay	B	BAO_0000357	single protein format	Homo sapiens	None	None	None	None	CHEMBL1937	Histone deacetylase 2	Homo sapiens	SINGLE PROTEIN	CHEMBL3621100	1	Scientific Literature	J. Med. Chem.	2015	None
CHEMBL2408237		0	198.22	0	2.42	4a	O=c1c(O)ccccc1-c1ccccc1	Ki	'='	0.26	nM	9.59			UO_0000065	48.36	0.87	7.17	25.70	False	CHEMBL2410191	Inhibition of human recombinant HDAC2 by Michaelis-Menten equation analysis	B	BAO_0000357	single protein format	Homo sapiens	None	None	None	None	CHEMBL1937	Histone deacetylase 2	Homo sapiens	SINGLE PROTEIN	CHEMBL2407068	1	Scientific Literature	ACS Med. Chem. Lett.	2013	None
CHEMBL2407735		0	413.48	0	2.71	19a	Nc1ccccc1NC(=O)c1ccc(CNC2=NC(=O)C(Cc3ccccc3)N2)cc1	IC50	'='	66.0	nM	7.18			UO_0000065	17.37	0.32	4.47	6.61	False	CHEMBL2410098	Inhibition of recombinant His-tagged HDAC2 (1 to 488) (unknown origin) using MAL as substrate incubated for 3 hrs prior to substrate addition measured after 60 mins by fluorescence plate reader analysis	B	BAO_0000357	single protein format	Homo sapiens	None	None	None	None	CHEMBL1937	Histone deacetylase 2	Homo sapiens	SINGLE PROTEIN	CHEMBL2407081	1	Scientific Literature	J. Med. Chem.	2013	None
CHEMBL2407729		0	440.46	0	3.68	8i	Nc1cc(C(=O)O)ccc1NC(=O)c1ccc(CNc2nccc(-c3cccnc3)n2)cc1	IC50	'>'	20000.0	nM				UO_0000065					False	CHEMBL2410098	Inhibition of recombinant His-tagged HDAC2 (1 to 488) (unknown origin) using MAL as substrate incubated for 3 hrs prior to substrate addition measured after 60 mins by fluorescence plate reader analysis	B	BAO_0000357	single protein format	Homo sapiens	None	None	None	None	CHEMBL1937	Histone deacetylase 2	Homo sapiens	SINGLE PROTEIN	CHEMBL2407081	1	Scientific Literature	J. Med. Chem.	2013	None
CHEMBL2407743		0	412.45	0	3.69	8e	Nc1cc(O)ccc1NC(=O)c1ccc(CNc2nccc(-c3cccnc3)n2)cc1	IC50	'='	1430.0	nM	5.84			UO_0000065	14.17	0.26	2.15	4.64	False	CHEMBL2410098	Inhibition of recombinant His-tagged HDAC2 (1 to 488) (unknown origin) using MAL as substrate incubated for 3 hrs prior to substrate addition measured after 60 mins by fluorescence plate reader analysis	B	BAO_0000357	single protein format	Homo sapiens	None	None	None	None	CHEMBL1937	Histone deacetylase 2	Homo sapiens	SINGLE PROTEIN	CHEMBL2407081	1	Scientific Literature	J. Med. Chem.	2013	None
CHEMBL99	TRICHOSTATIN	1	302.37	0	2.58	8	CC(/C=C/C(=O)NO)=C\[C@@H](C)C(=O)c1ccc(N(C)C)cc1	Ki	'='	0.65	nM	9.19			UO_0000065	30.38	0.57	6.61	13.19	False	CHEMBL1216983	Inhibition of human HDAC2	B	BAO_0000357	single protein format	Homo sapiens	None	None	None	None	CHEMBL1937	Histone deacetylase 2	Homo sapiens	SINGLE PROTEIN	CHEMBL1212811	1	Scientific Literature	Nat. Chem. Biol.	2010	None
CHEMBL399389		0	509.63	2	7.03	14	COc1ccc(NCc2ccc(C(=O)Nc3cc(-c4cc5ccccc5s4)ccc3N)cc2)cc1OC	Inhibition	'<'	50.0	%				UO_0000187					False	CHEMBL900130	Inhibition of human recombinant HDAC2 at 20 uM	B	BAO_0000357	single protein format	Homo sapiens	None	None	None	None	CHEMBL1937	Histone deacetylase 2	Homo sapiens	SINGLE PROTEIN	CHEMBL1138236	1	Scientific Literature	J. Med. Chem.	2007	None
CHEMBL235194		0	459.57	1	5.88	15	COc1ccc(NCc2ccc(C(=O)Nc3ccc(-c4cccs4)cc3N)cc2)cc1OC	IC50	'>'	10000.0	nM				UO_0000065					False	CHEMBL900122	Inhibition of human recombinant HDAC2	B	BAO_0000357	single protein format	Homo sapiens	None	None	None	None	CHEMBL1937	Histone deacetylase 2	Homo sapiens	SINGLE PROTEIN	CHEMBL1138236	1	Scientific Literature	J. Med. Chem.	2007	None
CHEMBL235674		0	458.54	1	5.07	2b	Nc1ccc(-c2cccs2)cc1NC(=O)c1ccc(CNC(=O)OCc2cccnc2)cc1	IC50	'='	6.0	nM	8.22			UO_0000065	17.93	0.34	3.15	7.73	False	CHEMBL927762	Inhibition of HDAC2	B	BAO_0000357	single protein format	None	None	None	None	None	CHEMBL1937	Histone deacetylase 2	Homo sapiens	SINGLE PROTEIN	CHEMBL1140803	1	Scientific Literature	Bioorg. Med. Chem. Lett.	2008	None
CHEMBL398420		0	375.43	0	4.04	14f	COC(=O)NCc1ccc(C(=O)Nc2cc(-c3ccccc3)ccc2N)cc1	IC50	'='	13.0	nM	7.89			UO_0000065	21.01	0.38	3.85	8.44	False	CHEMBL927762	Inhibition of HDAC2	B	BAO_0000357	single protein format	None	None	None	None	None	CHEMBL1937	Histone deacetylase 2	Homo sapiens	SINGLE PROTEIN	CHEMBL1140803	1	Scientific Literature	Bioorg. Med. Chem. Lett.	2008	None
CHEMBL400721		0	381.46	0	4.11	15f	COC(=O)NCc1ccc(C(=O)Nc2cc(-c3cccs3)ccc2N)cc1	IC50	'='	105.0	nM	6.98			UO_0000065	18.30	0.35	2.87	7.47	False	CHEMBL927762	Inhibition of HDAC2	B	BAO_0000357	single protein format	None	None	None	None	None	CHEMBL1937	Histone deacetylase 2	Homo sapiens	SINGLE PROTEIN	CHEMBL1140803	1	Scientific Literature	Bioorg. Med. Chem. Lett.	2008	None
CHEMBL466033		0	370.43	0	3.25	10	NC(=O)c1cc(CCCCC(=O)Nc2nc(-c3ccccc3)cs2)on1	IC50	'>'	30000.0	nM				UO_0000065					False	CHEMBL971413	Inhibition of human recombinant HDAC2	B	BAO_0000357	single protein format	Homo sapiens	None	None	None	None	CHEMBL1937	Histone deacetylase 2	Homo sapiens	SINGLE PROTEIN	CHEMBL1136917	1	Scientific Literature	Bioorg. Med. Chem. Lett.	2009	None
CHEMBL98	VORINOSTAT	4	264.32	0	2.47	1, SAHA	O=C(CCCCCCC(=O)Nc1ccccc1)NO	IC50	'='	82.0	nM	7.09			UO_0000065	26.81	0.51	4.62	9.04	True	CHEMBL1008839	Inhibition of HDAC2	B	BAO_0000357	single protein format	None	None	None	None	None	CHEMBL1937	Histone deacetylase 2	Homo sapiens	SINGLE PROTEIN	CHEMBL1152225	1	Scientific Literature	Bioorg. Med. Chem. Lett.	2008	None
CHEMBL99	TRICHOSTATIN	1	302.37	0	2.58	TSA	CC(/C=C/C(=O)NO)=C\[C@@H](C)C(=O)c1ccc(N(C)C)cc1	IC50	'='	7600.0	nM	5.12			UO_0000065	16.93	0.32	2.54	7.35	False	CHEMBL1670516	Inhibition of HDAC2 by fluorescence assay	B	BAO_0000357	single protein format	None	None	None	None	None	CHEMBL1937	Histone deacetylase 2	Homo sapiens	SINGLE PROTEIN	CHEMBL1667837	1	Scientific Literature	Bioorg. Med. Chem. Lett.	2011	None
CHEMBL1098337		0	306.34	0	4.33	20	Nc1ccc(-c2ccc(F)cc2)cc1NC(=O)c1ccccc1	IC50	'='	1400.0	nM	5.85			UO_0000065	19.11	0.35	1.52	10.62	False	CHEMBL1116529	Inhibition of human recombinant HDAC2 preincubated for 1 hr with substrate by protease coupled end-point assay	B	BAO_0000357	single protein format	Homo sapiens	None	None	None	None	CHEMBL1937	Histone deacetylase 2	Homo sapiens	SINGLE PROTEIN	CHEMBL1158590	1	Scientific Literature	Bioorg. Med. Chem. Lett.	2010	None
CHEMBL1097651		0	278.31	0	3.78	12	Nc1ccc(-c2ccco2)cc1NC(=O)c1ccccc1	IC50	'='	1800.0	nM	5.75			UO_0000065	20.64	0.37	1.96	8.42	False	CHEMBL1116529	Inhibition of human recombinant HDAC2 preincubated for 1 hr with substrate by protease coupled end-point assay	B	BAO_0000357	single protein format	Homo sapiens	None	None	None	None	CHEMBL1937	Histone deacetylase 2	Homo sapiens	SINGLE PROTEIN	CHEMBL1158590	1	Scientific Literature	Bioorg. Med. Chem. Lett.	2010	None
CHEMBL1099078		0	330.39	0	4.39	11	CC(=O)c1ccc(-c2ccc(N)c(NC(=O)c3ccccc3)c2)cc1	IC50	'='	5000.0	nM	5.30			UO_0000065	16.04	0.29	0.91	7.34	False	CHEMBL1116529	Inhibition of human recombinant HDAC2 preincubated for 1 hr with substrate by protease coupled end-point assay	B	BAO_0000357	single protein format	Homo sapiens	None	None	None	None	CHEMBL1937	Histone deacetylase 2	Homo sapiens	SINGLE PROTEIN	CHEMBL1158590	1	Scientific Literature	Bioorg. Med. Chem. Lett.	2010	None
CHEMBL1097278		0	295.37	0	3.64	4	Nc1ccc(-c2nccs2)cc1NC(=O)c1ccccc1	IC50	'='	5800.0	nM	5.24			UO_0000065	17.73	0.34	1.60	7.70	False	CHEMBL1116529	Inhibition of human recombinant HDAC2 preincubated for 1 hr with substrate by protease coupled end-point assay	B	BAO_0000357	single protein format	Homo sapiens	None	None	None	None	CHEMBL1937	Histone deacetylase 2	Homo sapiens	SINGLE PROTEIN	CHEMBL1158590	1	Scientific Literature	Bioorg. Med. Chem. Lett.	2010	None
CHEMBL3352996		0	500.60	1	1.06	9a	CC(C)[C@H]1NC(=O)C[C@@H](C/C=C\CCC(=O)O)NC(=O)[C@@H](Cc2ccccc2)NC(=O)[C@@H](C)NC1=O	Ki	'='	900.0	nM	6.05			UO_0000065	12.08	0.23	4.99	3.93	False	CHEMBL3382538	Inhibition of human recombinant HDAC2 using [Ac-Leu-Gly-Lys(Ac)-AMC substrate incubated for 15 to 30 mins	B	BAO_0000357	single protein format	Homo sapiens	None	None	None	None	CHEMBL1937	Histone deacetylase 2	Homo sapiens	SINGLE PROTEIN	CHEMBL3351463	1	Scientific Literature	J. Med. Chem.	2014	None
CHEMBL27759	ENTINOSTAT	3	376.42	0	3.34	1g, MS-275	Nc1ccccc1NC(=O)c1ccc(CNC(=O)OCc2cccnc2)cc1	IC50	'='	340.0	nM	6.47			UO_0000065	17.18	0.32	3.13	6.08	False	CHEMBL927762	Inhibition of HDAC2	B	BAO_0000357	single protein format	None	None	None	None	None	CHEMBL1937	Histone deacetylase 2	Homo sapiens	SINGLE PROTEIN	CHEMBL1140803	1	Scientific Literature	Bioorg. Med. Chem. Lett.	2008	None
CHEMBL3421753		0	342.33	0	2.28	11g	O=C(NO)c1ccc(CNCc2nc(-c3ccc(F)cc3)no2)cc1	IC50	'='	7690.0	nM	5.11			UO_0000065	14.94	0.28	2.83	5.10	False	CHEMBL3425297	Inhibition of recombinant HDAC2 (unknown origin) using fluorogenic substrate Boc-Lys (acetyl)-AMC after 20 mins by homogeneous fluorescence release assay	B	BAO_0000357	single protein format	Homo sapiens	None	None	None	None	CHEMBL1937	Histone deacetylase 2	Homo sapiens	SINGLE PROTEIN	CHEMBL3421568	1	Scientific Literature	Eur. J. Med. Chem.	2015	None
CHEMBL1083439		0	293.32	0	1.19	5b	O=C(CCCCCNC(=O)NC(=O)c1ccccc1)NO	Ki	'='	44.0	nM	7.36			UO_0000065	25.08	0.48	6.17	6.84	False	CHEMBL1119895	Inhibition of HDAC2	B	BAO_0000357	single protein format	None	None	None	None	None	CHEMBL1937	Histone deacetylase 2	Homo sapiens	SINGLE PROTEIN	CHEMBL1155491	1	Scientific Literature	Bioorg. Med. Chem. Lett.	2010	None
CHEMBL2057829		0	365.36	0	4.10	1g	[N-]=[N+]=NCCC(=O)Nc1ccc(C(=O)Nc2cc(N=[N+]=[N-])ccc2N)cc1	Ratio IC50	'='	1.3										False	CHEMBL2059978	Ratio of IC50 for human HDAC2 preincubated for 3 hrs to IC50 for human HDAC2 preincubated for 5 mins	B	BAO_0000357	single protein format	Homo sapiens	None	None	None	None	CHEMBL1937	Histone deacetylase 2	Homo sapiens	SINGLE PROTEIN	CHEMBL2057127	1	Scientific Literature	Bioorg. Med. Chem. Lett.	2012	None
CHEMBL3421742		0	444.45	0	3.77	10f	Nc1ccccc1NC(=O)c1ccc(CNCc2nc(-c3ccc([N+](=O)[O-])cc3)no2)cc1	IC50	'='	150.0	nM	6.82			UO_0000065	15.35	0.28	3.05	4.57	False	CHEMBL3425297	Inhibition of recombinant HDAC2 (unknown origin) using fluorogenic substrate Boc-Lys (acetyl)-AMC after 20 mins by homogeneous fluorescence release assay	B	BAO_0000357	single protein format	Homo sapiens	None	None	None	None	CHEMBL1937	Histone deacetylase 2	Homo sapiens	SINGLE PROTEIN	CHEMBL3421568	1	Scientific Literature	Eur. J. Med. Chem.	2015	None
CHEMBL1830536		0	356.47	0	3.06	10x	CC/C=C\CCc1nc2cc(/C=C/C(=O)NO)ccc2n1CCNCC	Ki	'='	8.6	nM	8.07			UO_0000065	22.63	0.42	5.01	10.19	False	CHEMBL1832521	Competitive inhibition of HDAC2 using KI-104 as substrate by fluorescence assay	B	BAO_0000357	single protein format	None	None	None	None	None	CHEMBL1937	Histone deacetylase 2	Homo sapiens	SINGLE PROTEIN	CHEMBL1828590	1	Scientific Literature	J. Med. Chem.	2011	None
CHEMBL1830537		0	358.49	0	3.29	10y	CCCCCc1nc2cc(/C=C/C(=O)NO)ccc2n1CCNC(C)C	Ki	'='	14.0	nM	7.85			UO_0000065	21.91	0.41	4.56	9.92	False	CHEMBL1832521	Competitive inhibition of HDAC2 using KI-104 as substrate by fluorescence assay	B	BAO_0000357	single protein format	None	None	None	None	None	CHEMBL1937	Histone deacetylase 2	Homo sapiens	SINGLE PROTEIN	CHEMBL1828590	1	Scientific Literature	J. Med. Chem.	2011	None
CHEMBL2333346		0	127.14	0	0.60	14, BRD9757	O=C(NO)C1=CCCC1	IC50	'='	1790.0	nM	5.75			UO_0000065	45.20	0.87	5.15	11.65	False	CHEMBL2340968	Inhibition of HDAC2 (unknown origin) assessed as fluorescence intensity measured after 60 mins incubation at room temperature by trypsin-free microfluidic lab-on-a-chip assay	B	BAO_0000357	single protein format	Homo sapiens	None	None	None	None	CHEMBL1937	Histone deacetylase 2	Homo sapiens	SINGLE PROTEIN	CHEMBL2331470	1	Scientific Literature	J. Med. Chem.	2013	None
CHEMBL98	VORINOSTAT	4	264.32	0	2.47	SAHA	O=C(CCCCCCC(=O)Nc1ccccc1)NO	Ratio IC50	'='	0.77										False	CHEMBL2059979	Ratio of IC50 for human HDAC2 preincubated for 24 hrs to IC50 for human HDAC2 preincubated for 5 mins	B	BAO_0000357	single protein format	Homo sapiens	None	None	None	None	CHEMBL1937	Histone deacetylase 2	Homo sapiens	SINGLE PROTEIN	CHEMBL2057127	1	Scientific Literature	Bioorg. Med. Chem. Lett.	2012	None
CHEMBL98	VORINOSTAT	4	264.32	0	2.47	SAHA, vorinostat	O=C(CCCCCCC(=O)Nc1ccccc1)NO	IC50	'='	24.0	nM	7.62			UO_0000065	28.83	0.55	5.15	9.72	False	CHEMBL1804720	Inhibition of human recombinant HDAC2 using fluor de Lys as substrate by fluorometric analysis	B	BAO_0000357	single protein format	Homo sapiens	None	None	None	None	CHEMBL1937	Histone deacetylase 2	Homo sapiens	SINGLE PROTEIN	CHEMBL1800056	1	Scientific Literature	J. Med. Chem.	2010	None
CHEMBL152162		0	165.19	0	1.12	10	O=C(CCc1ccccc1)NO	IC50	'='	2720.0	nM	5.57			UO_0000065	33.69	0.63	4.45	11.28	False	CHEMBL2340968	Inhibition of HDAC2 (unknown origin) assessed as fluorescence intensity measured after 60 mins incubation at room temperature by trypsin-free microfluidic lab-on-a-chip assay	B	BAO_0000357	single protein format	Homo sapiens	None	None	None	None	CHEMBL1937	Histone deacetylase 2	Homo sapiens	SINGLE PROTEIN	CHEMBL2331470	1	Scientific Literature	J. Med. Chem.	2013	None
CHEMBL251819		0	379.49	0	4.28	2	CCC(=O)NCc1ccc(C(=O)Nc2cc(-c3cccs3)ccc2N)cc1	IC50	'='	470.0	nM	6.33			UO_0000065	16.67	0.32	2.05	7.51	False	CHEMBL1959441	Inhibition of HDAC2	B	BAO_0000357	single protein format	None	None	None	None	None	CHEMBL1937	Histone deacetylase 2	Homo sapiens	SINGLE PROTEIN	CHEMBL1955769	1	Scientific Literature	Bioorg. Med. Chem. Lett.	2012	None
CHEMBL1496179		0	288.35	0	2.63	TM-2-139	O=C(NC(=S)NCc1ccccc1)c1ccccc1F	Inhibition						Not Active						False	CHEMBL1838694	Inhibition of HDAC2 using Fluor-de-Lys as substrate at 100 uM by spectrofluorometry	B	BAO_0000357	single protein format	None	None	None	None	None	CHEMBL1937	Histone deacetylase 2	Homo sapiens	SINGLE PROTEIN	CHEMBL1833857	1	Scientific Literature	Bioorg. Med. Chem. Lett.	2011	None
CHEMBL1834366		0	346.46	0	4.16	TM-2-101	O=C(NC(=S)NCc1ccc(-c2ccccc2)cc1)c1ccccc1	Inhibition	'='	10.0	%				UO_0000187					False	CHEMBL1838694	Inhibition of HDAC2 using Fluor-de-Lys as substrate at 100 uM by spectrofluorometry	B	BAO_0000357	single protein format	None	None	None	None	None	CHEMBL1937	Histone deacetylase 2	Homo sapiens	SINGLE PROTEIN	CHEMBL1833857	1	Scientific Literature	Bioorg. Med. Chem. Lett.	2011	None
CHEMBL1555726		0	262.38	0	2.62	TM-2-97	O=C(NC(=S)NC1CCCCC1)c1ccccc1	Activity						Not Active						False	CHEMBL1838701	Activation of HDAC2 using Fluor-de-Lys as substrate at 100 uM by spectrofluorometry	B	BAO_0000357	single protein format	None	None	None	None	None	CHEMBL1937	Histone deacetylase 2	Homo sapiens	SINGLE PROTEIN	CHEMBL1833857	1	Scientific Literature	Bioorg. Med. Chem. Lett.	2011	None
CHEMBL1672332	BUTYRYLHYDROXAMIC ACID	0	103.12	0	0.29	2	CCCC(=O)NO	IC50	'='	9000.0	nM	5.05			UO_0000065	48.93	0.98	4.76	10.23	False	CHEMBL1680133	Inhibition of human recombinant HDAC2	B	BAO_0000357	single protein format	Homo sapiens	None	None	None	None	CHEMBL1937	Histone deacetylase 2	Homo sapiens	SINGLE PROTEIN	CHEMBL1671826	1	Scientific Literature	ACS Med. Chem. Lett.	2011	None
CHEMBL1469	PHENYLBUTANOIC ACID	4	164.20	0	2.09	3	O=C(O)CCCc1ccccc1	IC50	'='	65000.0	nM	4.19			UO_0000065	25.50	0.48	2.10	11.23	False	CHEMBL1680133	Inhibition of human recombinant HDAC2	B	BAO_0000357	single protein format	Homo sapiens	None	None	None	None	CHEMBL1937	Histone deacetylase 2	Homo sapiens	SINGLE PROTEIN	CHEMBL1671826	1	Scientific Literature	ACS Med. Chem. Lett.	2011	None
CHEMBL272980	MOCETINOSTAT	2	396.45	0	3.99	8, MGCD0103	Nc1ccccc1NC(=O)c1ccc(CNc2nccc(-c3cccnc3)n2)cc1	IC50	'='	290.0	nM	6.54			UO_0000065	16.49	0.30	2.55	6.18	True	CHEMBL947464	Inhibition of human recombinant HDAC2 homogeneous fluorescence release assay	B	BAO_0000357	single protein format	Homo sapiens	None	None	None	None	CHEMBL1937	Histone deacetylase 2	Homo sapiens	SINGLE PROTEIN	CHEMBL1155041	1	Scientific Literature	J. Med. Chem.	2008	None
CHEMBL486686		0	557.65	1	1.50	3	CC(=O)NCCCC[C@H](NC(=O)CNC(=O)[C@H](CC(C)C)NC(C)=O)C(=O)Nc1ccc2c(C)cc(=O)oc2c1	Activity						Active						False	CHEMBL1216974	Activity of HDAC2 at 10 uM	B	BAO_0000357	single protein format	None	None	None	None	None	CHEMBL1937	Histone deacetylase 2	Homo sapiens	SINGLE PROTEIN	CHEMBL1212811	1	Scientific Literature	Nat. Chem. Biol.	2010	None
CHEMBL468842		0	388.42	0	2.49	11	CC(=O)Nc1ccc(-c2cc(C(=O)NCCCCCCC(=O)NO)no2)cc1	IC50	'='	131.0	nM	6.88			UO_0000065	17.72	0.34	4.39	5.15	False	CHEMBL976442	Inhibition of HDAC2 after 17 hrs	B	BAO_0000357	single protein format	None	None	None	None	None	CHEMBL1937	Histone deacetylase 2	Homo sapiens	SINGLE PROTEIN	CHEMBL1155917	1	Scientific Literature	J. Med. Chem.	2008	None
CHEMBL469274		0	446.50	0	3.87	3	CC(C)(C)OC(=O)Nc1cccc(-c2cc(C(=O)NCCCCCCC(=O)NO)no2)c1	IC50	'='	238.0	nM	6.62			UO_0000065	14.83	0.28	2.75	4.64	False	CHEMBL976442	Inhibition of HDAC2 after 17 hrs	B	BAO_0000357	single protein format	None	None	None	None	None	CHEMBL1937	Histone deacetylase 2	Homo sapiens	SINGLE PROTEIN	CHEMBL1155917	1	Scientific Literature	J. Med. Chem.	2008	None
CHEMBL27759	ENTINOSTAT	3	376.42	0	3.34	19, MS-275	Nc1ccccc1NC(=O)c1ccc(CNC(=O)OCc2cccnc2)cc1	Ki	'='	65.0	nM	7.19			UO_0000065	19.09	0.35	3.85	6.76	False	CHEMBL1216983	Inhibition of human HDAC2	B	BAO_0000357	single protein format	Homo sapiens	None	None	None	None	CHEMBL1937	Histone deacetylase 2	Homo sapiens	SINGLE PROTEIN	CHEMBL1212811	1	Scientific Literature	Nat. Chem. Biol.	2010	None
CHEMBL98	VORINOSTAT	4	264.32	0	2.47	Suberoylanilide hydroxamic acid (SAHA)	O=C(CCCCCCC(=O)Nc1ccccc1)NO	IC50	'='	73.0	nM	7.14			UO_0000065	27.00	0.51	4.67	9.10	False	CHEMBL697297	Inhibition of Histone deacetylase 2 (HDAC2) activity of HeLa nuclear extracts	B	BAO_0000357	single protein format	Homo sapiens	None	None	None	None	CHEMBL1937	Histone deacetylase 2	Homo sapiens	SINGLE PROTEIN	CHEMBL1137945	1	Scientific Literature	Bioorg. Med. Chem. Lett.	2004	None
CHEMBL2323290		0	478.60	0	1.35	5	CC(C)[C@@H]1NC(=O)Cn2cc(nn2)-c2csc(n2)CNC(=O)C[C@@H](/C=C/CCS)OC1=O	IC50	'='	3880.0	nM	5.41			UO_0000065	11.31	0.23	4.06	4.22	False	CHEMBL2328538	Inhibition of C-terminal His-tagged full length human recombinant HDAC2 expressed in baculovirus expression system using fluorogenic acetylated peptide as substrate preincubated with enzyme for 10 mins prior to substrate addition measured after 60 mins by fluorescence analysis	B	BAO_0000019	assay format	Homo sapiens	None	None	None	None	CHEMBL1937	Histone deacetylase 2	Homo sapiens	SINGLE PROTEIN	CHEMBL2321647	1	Scientific Literature	ACS Med. Chem. Lett.	2013	None
CHEMBL481805		0	385.43	0	3.31	25	Nc1ccccc1NC(=O)c1ccc(CNc2nccc(-c3ccn[nH]3)n2)cc1	IC50	'='	140.0	nM	6.85			UO_0000065	17.78	0.32	3.54	5.64	False	CHEMBL1036510	Inhibition of HDAC2	B	BAO_0000357	single protein format	None	None	None	None	None	CHEMBL1937	Histone deacetylase 2	Homo sapiens	SINGLE PROTEIN	CHEMBL1143305	1	Scientific Literature	Bioorg. Med. Chem. Lett.	2009	None
CHEMBL251011		0	400.48	0	3.68	(R/S)-7	COc1ccc(COC(CCCCCC(=O)NO)C(=O)Nc2ccccc2)cc1	IC50	'='	254.0	nM	6.59			UO_0000065	16.47	0.31	2.92	6.81	False	CHEMBL1634301	Inhibition of human HDAC2 by fluorimetric assay	B	BAO_0000357	single protein format	Homo sapiens	None	None	None	None	CHEMBL1937	Histone deacetylase 2	Homo sapiens	SINGLE PROTEIN	CHEMBL1629537	1	Scientific Literature	J. Med. Chem.	2010	None
CHEMBL1631910		0	364.44	0	3.03	(R/S)-8a	O=C(CCCCCC1OCCCCCOc2ccccc2NC1=O)NO	IC50	'='	1930.0	nM	5.71			UO_0000065	15.68	0.30	2.68	5.90	False	CHEMBL1634301	Inhibition of human HDAC2 by fluorimetric assay	B	BAO_0000357	single protein format	Homo sapiens	None	None	None	None	CHEMBL1937	Histone deacetylase 2	Homo sapiens	SINGLE PROTEIN	CHEMBL1629537	1	Scientific Literature	J. Med. Chem.	2010	None
CHEMBL3421741		0	433.90	0	4.51	10e	Nc1ccccc1NC(=O)c1ccc(CNCc2nc(-c3ccc(Cl)cc3)no2)cc1	IC50	'='	430.0	nM	6.37			UO_0000065	14.67	0.28	1.86	6.00	False	CHEMBL3425297	Inhibition of recombinant HDAC2 (unknown origin) using fluorogenic substrate Boc-Lys (acetyl)-AMC after 20 mins by homogeneous fluorescence release assay	B	BAO_0000357	single protein format	Homo sapiens	None	None	None	None	CHEMBL1937	Histone deacetylase 2	Homo sapiens	SINGLE PROTEIN	CHEMBL3421568	1	Scientific Literature	Eur. J. Med. Chem.	2015	None
CHEMBL3655910		0	348.67	0	2.89	BDBM139251	O=C(NO)c1cnc(Nc2cc(Cl)cc(OC(F)(F)F)c2)nc1	IC50	'='	700.0	nM	6.16		274319	UO_0000065	17.65	0.37	3.26	6.39	False	CHEMBL3707557	Enzyme Assay: Compounds for testing were diluted in DMSO to 50 fold the final concentration and a ten point three fold dilution series was made. The compounds were diluted in assay buffer (50 mM HEPES, pH 7.4, 100 mM KCl, 0.001% Tween-20, 0.05% BSA, 20 uM TCEP) to 6 fold their final concentration. The HDAC enzymes (purchased from BPS Biosciences) were diluted to 1.5 fold their final concentration…	B	BAO_0000357	single protein format	Homo sapiens	None	None	None	None	CHEMBL1937	Histone deacetylase 2	Homo sapiens	SINGLE PROTEIN	CHEMBL3639071	37	BindingDB Database		2013	None
CHEMBL98	VORINOSTAT	4	264.32	0	2.47	3, SAHA	O=C(CCCCCCC(=O)Nc1ccccc1)NO	Ki	'='	1.6	nM	8.80			UO_0000065	33.28	0.63	6.33	11.21	False	CHEMBL1216983	Inhibition of human HDAC2	B	BAO_0000357	single protein format	Homo sapiens	None	None	None	None	CHEMBL1937	Histone deacetylase 2	Homo sapiens	SINGLE PROTEIN	CHEMBL1212811	1	Scientific Literature	Nat. Chem. Biol.	2010	None
CHEMBL96051	SCRIPTAID	0	326.35	0	2.50	14	O=C(CCCCCN1C(=O)c2cccc3cccc(c23)C1=O)NO	Ki	'='	2.2	nM	8.66			UO_0000065	26.53	0.49	6.16	9.98	False	CHEMBL1216983	Inhibition of human HDAC2	B	BAO_0000357	single protein format	Homo sapiens	None	None	None	None	CHEMBL1937	Histone deacetylase 2	Homo sapiens	SINGLE PROTEIN	CHEMBL1212811	1	Scientific Literature	Nat. Chem. Biol.	2010	None
CHEMBL320497	SUBEROHYDROXAMIC ACID	0	204.23	0	0.34	16, SHA	O=C(CCCCCCC(=O)NO)NO	Ki	'='	29.0	nM	7.54			UO_0000065	36.91	0.74	7.20	7.64	False	CHEMBL1216983	Inhibition of human HDAC2	B	BAO_0000357	single protein format	Homo sapiens	None	None	None	None	CHEMBL1937	Histone deacetylase 2	Homo sapiens	SINGLE PROTEIN	CHEMBL1212811	1	Scientific Literature	Nat. Chem. Biol.	2010	None
CHEMBL1165293		0	494.72	1	6.38	23b	C[C@H](CCCCC(=O)Nc1ccccc1N)[C@H]1CC[C@H]2/C(=C/C=C3C[C@@H](O)C[C@H](O)C3)CCC[C@@]21C	IC50	'='	189000.0	nM		Outside typical range		UO_0000065					False	CHEMBL1166158	Inhibition of HDAC2 after 10 mins by fluorometric assay	B	BAO_0000357	single protein format	None	None	None	None	None	CHEMBL1937	Histone deacetylase 2	Homo sapiens	SINGLE PROTEIN	CHEMBL1165922	1	Scientific Literature	Bioorg. Med. Chem.	2010	None
CHEMBL1164212		0	449.70	0	4.81	24b	C[C@H](CCCCNC(=O)CS)[C@H]1CC[C@H]2/C(=C/C=C3C[C@@H](O)C[C@H](O)C3)CCC[C@@]21C	IC50	'='	96300.0	nM	4.02			UO_0000065	8.93	0.18	-0.79	5.77	False	CHEMBL1166158	Inhibition of HDAC2 after 10 mins by fluorometric assay	B	BAO_0000357	single protein format	None	None	None	None	None	CHEMBL1937	Histone deacetylase 2	Homo sapiens	SINGLE PROTEIN	CHEMBL1165922	1	Scientific Literature	Bioorg. Med. Chem.	2010	None
CHEMBL2333340		0	284.31	0	1.78	4	O=C(NO)c1ccc(C(=O)NCCc2ccccc2)cc1	IC50	'='	607.0	nM	6.22			UO_0000065	21.87	0.40	4.44	7.93	False	CHEMBL2340968	Inhibition of HDAC2 (unknown origin) assessed as fluorescence intensity measured after 60 mins incubation at room temperature by trypsin-free microfluidic lab-on-a-chip assay	B	BAO_0000357	single protein format	Homo sapiens	None	None	None	None	CHEMBL1937	Histone deacetylase 2	Homo sapiens	SINGLE PROTEIN	CHEMBL2331470	1	Scientific Literature	J. Med. Chem.	2013	None
CHEMBL1957458		0	491.57	0	3.15	8b	CCN1CCN(C(=O)NCc2ccc(C(=O)Nc3cc(-c4cccs4)ccc3N)cc2)C(=O)C1=O	IC50	'='	670.0	nM	6.17			UO_0000065	12.56	0.24	3.02	4.95	False	CHEMBL1959441	Inhibition of HDAC2	B	BAO_0000357	single protein format	None	None	None	None	None	CHEMBL1937	Histone deacetylase 2	Homo sapiens	SINGLE PROTEIN	CHEMBL1955769	1	Scientific Literature	Bioorg. Med. Chem. Lett.	2012	None
CHEMBL1767047		0	500.64	2	5.22	43	CNC(=O)/C(CCCCC[C@@H](C(=O)Nc1ccccc1)N(Cc1ccccc1)Cc1ccccc1)=N\O	IC50	'>'	100000.0	nM				UO_0000065					False	CHEMBL1767466	Inhibition of human HDAC2 using ArgHisLysLys(Ac) fluorogenic peptide as a substrate by fluorimetric assay	B	BAO_0000357	single protein format	Homo sapiens	None	None	None	None	CHEMBL1937	Histone deacetylase 2	Homo sapiens	SINGLE PROTEIN	CHEMBL1765034	1	Scientific Literature	J. Med. Chem.	2011	None
CHEMBL138090		0	294.35	0	3.03	TWZ 106	COC(=O)N(O)CCCCCCC(=O)Nc1ccccc1	IC50	'>'	100000.0	nM				UO_0000065					False	CHEMBL697297	Inhibition of Histone deacetylase 2 (HDAC2) activity of HeLa nuclear extracts	B	BAO_0000357	single protein format	Homo sapiens	None	None	None	None	CHEMBL1937	Histone deacetylase 2	Homo sapiens	SINGLE PROTEIN	CHEMBL1137945	1	Scientific Literature	Bioorg. Med. Chem. Lett.	2004	None
CHEMBL399494		0	395.48	0	4.50	15e	CCOC(=O)NCc1ccc(C(=O)Nc2cc(-c3cccs3)ccc2N)cc1	IC50	'='	71.0	nM	7.15			UO_0000065	18.08	0.35	2.65	7.65	False	CHEMBL927762	Inhibition of HDAC2	B	BAO_0000357	single protein format	None	None	None	None	None	CHEMBL1937	Histone deacetylase 2	Homo sapiens	SINGLE PROTEIN	CHEMBL1140803	1	Scientific Literature	Bioorg. Med. Chem. Lett.	2008	None
CHEMBL1834365		0	274.32	0	2.95	TM-2-138	O=C(NC(=S)Nc1ccccc1)c1ccccc1F	Inhibition						Not Active						False	CHEMBL1838694	Inhibition of HDAC2 using Fluor-de-Lys as substrate at 100 uM by spectrofluorometry	B	BAO_0000357	single protein format	None	None	None	None	None	CHEMBL1937	Histone deacetylase 2	Homo sapiens	SINGLE PROTEIN	CHEMBL1833857	1	Scientific Literature	Bioorg. Med. Chem. Lett.	2011	None
CHEMBL1555726		0	262.38	0	2.62	TM-2-97	O=C(NC(=S)NC1CCCCC1)c1ccccc1	Inhibition						Not Active						False	CHEMBL1838694	Inhibition of HDAC2 using Fluor-de-Lys as substrate at 100 uM by spectrofluorometry	B	BAO_0000357	single protein format	None	None	None	None	None	CHEMBL1937	Histone deacetylase 2	Homo sapiens	SINGLE PROTEIN	CHEMBL1833857	1	Scientific Literature	Bioorg. Med. Chem. Lett.	2011	None
CHEMBL1834367		0	284.38	0	3.05	TM-2-104	C[C@H](NC(=S)NC(=O)c1ccccc1)c1ccccc1	Inhibition	'='	5.0	%				UO_0000187					False	CHEMBL1838694	Inhibition of HDAC2 using Fluor-de-Lys as substrate at 100 uM by spectrofluorometry	B	BAO_0000357	single protein format	None	None	None	None	None	CHEMBL1937	Histone deacetylase 2	Homo sapiens	SINGLE PROTEIN	CHEMBL1833857	1	Scientific Literature	Bioorg. Med. Chem. Lett.	2011	None
CHEMBL2414098		0	340.22	0	3.32	11e, T009	O=C(CCCCCCc1nc2ccc(Br)cc2[nH]1)NO	IC50	'='	34.1	nM	7.47			UO_0000065	21.95	0.51	4.15	9.57	False	CHEMBL2417305	Inhibition of HDAC2 (unknown origin)	B	BAO_0000357	single protein format	Homo sapiens	None	None	None	None	CHEMBL1937	Histone deacetylase 2	Homo sapiens	SINGLE PROTEIN	CHEMBL2413017	1	Scientific Literature	Bioorg. Med. Chem. Lett.	2013	None
CHEMBL427135		0	309.44	0	2.41	6	O=C(CS)NCCCCCCNC(=O)Nc1ccccc1	IC50	'>'	30000.0	nM				UO_0000065					False	CHEMBL889422	Inhibition of His-tagged HDAC2 expressed in Sf9 cells by fluorescence-based assay	B	BAO_0000219	cell-based format	None	None	None	Sf9	None	CHEMBL1937	Histone deacetylase 2	Homo sapiens	SINGLE PROTEIN	CHEMBL1145385	1	Scientific Literature	J. Med. Chem.	2007	CHEMBL3308860
CHEMBL1834365		0	274.32	0	2.95	TM-2-138	O=C(NC(=S)Nc1ccccc1)c1ccccc1F	Activity						Not Active						False	CHEMBL1838701	Activation of HDAC2 using Fluor-de-Lys as substrate at 100 uM by spectrofluorometry	B	BAO_0000357	single protein format	None	None	None	None	None	CHEMBL1937	Histone deacetylase 2	Homo sapiens	SINGLE PROTEIN	CHEMBL1833857	1	Scientific Literature	Bioorg. Med. Chem. Lett.	2011	None
CHEMBL481538		0	403.44	0	3.08	7g	O=C(NO)c1ccc(CN2c3ccccc3NC(=O)[C@H]2Cc2ccc(O)cc2)cc1	IC50	'='	330.0	nM	6.48			UO_0000065	16.07	0.30	3.40	6.36	False	CHEMBL991290	Inhibition of human recombinant histone deacetylase 2	B	BAO_0000357	single protein format	Homo sapiens	None	None	None	None	CHEMBL1937	Histone deacetylase 2	Homo sapiens	SINGLE PROTEIN	CHEMBL1143301	1	Scientific Literature	Bioorg. Med. Chem. Lett.	2009	None
CHEMBL3427746		0	275.74	0	2.64	3c	NC(=O)C1CCCc2c(-c3cccc(Cl)c3)n[nH]c21	Inhibition						Not Active						False	CHEMBL3429771	Inhibition of HDAC2 (unknown origin)	B	BAO_0000357	single protein format	Homo sapiens	None	None	None	None	CHEMBL1937	Histone deacetylase 2	Homo sapiens	SINGLE PROTEIN	CHEMBL3425433	1	Scientific Literature	Bioorg. Med. Chem. Lett.	2015	None
CHEMBL272980	MOCETINOSTAT	2	396.45	0	3.99	Mocetinostat	Nc1ccccc1NC(=O)c1ccc(CNc2nccc(-c3cccnc3)n2)cc1	IC50	'='	170.0	nM	6.77			UO_0000065	17.08	0.31	2.78	6.40	False	CHEMBL3421014	Inhibition of recombinant human HDAC2 expressed in baculovirus infected insect High5 cells using Ac-Lys-Tyr-Lys (epsilon-acetyl)-AMC as substrate after 24 hrs by fluorescence assay	B	BAO_0000219	cell-based format	Homo sapiens	None	None	None	None	CHEMBL1937	Histone deacetylase 2	Homo sapiens	SINGLE PROTEIN	CHEMBL3414494	1	Scientific Literature	Eur. J. Med. Chem.	2015	None
CHEMBL3426906		0	371.37	0	0.59	5c	O=C(CCCCCOc1no[n+]([O-])c1S(=O)(=O)c1ccccc1)NO	Inhibition						Active						False	CHEMBL3428551	Inhibition of HDAC2 in human MV4-11 cells assessed as increase in level of acetylated histone H3 and histone H4 at 12.5 to 200 nM after 3 hrs by Western blot analysis	B	BAO_0000219	cell-based format	Homo sapiens	None	None	MV4-11	None	CHEMBL1937	Histone deacetylase 2	Homo sapiens	SINGLE PROTEIN	CHEMBL3425494	1	Scientific Literature	J. Med. Chem.	2015	CHEMBL3308063
CHEMBL1834364		0	316.38	0	2.83	TM-2-88	COc1cc(NC(=S)NC(=O)c2ccccc2)cc(OC)c1	Inhibition	'='	6.0	%				UO_0000187					False	CHEMBL1838694	Inhibition of HDAC2 using Fluor-de-Lys as substrate at 100 uM by spectrofluorometry	B	BAO_0000357	single protein format	None	None	None	None	None	CHEMBL1937	Histone deacetylase 2	Homo sapiens	SINGLE PROTEIN	CHEMBL1833857	1	Scientific Literature	Bioorg. Med. Chem. Lett.	2011	None
CHEMBL3421751		0	358.79	0	2.80	11e	O=C(NO)c1ccc(CNCc2nc(-c3ccc(Cl)cc3)no2)cc1	IC50	'='	8520.0	nM	5.07			UO_0000065	14.13	0.28	2.27	5.06	False	CHEMBL3425297	Inhibition of recombinant HDAC2 (unknown origin) using fluorogenic substrate Boc-Lys (acetyl)-AMC after 20 mins by homogeneous fluorescence release assay	B	BAO_0000357	single protein format	Homo sapiens	None	None	None	None	CHEMBL1937	Histone deacetylase 2	Homo sapiens	SINGLE PROTEIN	CHEMBL3421568	1	Scientific Literature	Eur. J. Med. Chem.	2015	None
CHEMBL3421754		0	330.37	0	2.21	11h	O=C(NO)c1ccc(CNCc2nc(-c3cccs3)no2)cc1	IC50	'>'	10000.0	nM				UO_0000065					False	CHEMBL3425297	Inhibition of recombinant HDAC2 (unknown origin) using fluorogenic substrate Boc-Lys (acetyl)-AMC after 20 mins by homogeneous fluorescence release assay	B	BAO_0000357	single protein format	Homo sapiens	None	None	None	None	CHEMBL1937	Histone deacetylase 2	Homo sapiens	SINGLE PROTEIN	CHEMBL3421568	1	Scientific Literature	Eur. J. Med. Chem.	2015	None
CHEMBL1767042		0	487.56	0	3.95	31	CNC(=O)/C(CCCCCCNC(=O)c1cc(-c2ccc(NC(=O)OC(C)(C)C)cc2)on1)=N/O	IC50	'>'	100000.0	nM				UO_0000065					False	CHEMBL1767466	Inhibition of human HDAC2 using ArgHisLysLys(Ac) fluorogenic peptide as a substrate by fluorimetric assay	B	BAO_0000357	single protein format	Homo sapiens	None	None	None	None	CHEMBL1937	Histone deacetylase 2	Homo sapiens	SINGLE PROTEIN	CHEMBL1765034	1	Scientific Literature	J. Med. Chem.	2011	None
CHEMBL217285		0	277.25	0	0.85	6, RCD-1	Cc1nc(C(=O)NCc2ccc(F)cc2)c(O)c(=O)[nH]1	Inhibition						Not Active						False	CHEMBL2439711	Inhibition of HDAC2 (unknown origin)-mediated deacetylation at 10 uM preincubated for 5 mins prior to substrate addition measured after 30 mins by fluorescence assay	B	BAO_0000357	single protein format	Homo sapiens	None	None	None	None	CHEMBL1937	Histone deacetylase 2	Homo sapiens	SINGLE PROTEIN	CHEMBL2434956	1	Scientific Literature	J. Med. Chem.	2013	None
CHEMBL2018302	TUBASTATIN A	0	335.41	0	2.80	Tubastatin	CN1CCc2c(c3ccccc3n2Cc2ccc(C(=O)NO)cc2)C1	IC50	'>'	30000.0	nM				UO_0000065					True	CHEMBL2432126	Inhibition of human recombinant HDAC2 using RHKKAc as substrate	B	BAO_0000357	single protein format	Homo sapiens	None	None	None	None	CHEMBL1937	Histone deacetylase 2	Homo sapiens	SINGLE PROTEIN	CHEMBL2429834	1	Scientific Literature	J. Med. Chem.	2013	None
CHEMBL3577694		0	635.72	2	5.68	8c	CN1c2ccc(NCc3ccc(-c4noc(CCCCCCC(=O)NO)n4)cc3)cc2C(=O)N2CCc3c([nH]c4ccc(O)cc34)C21	IC50	'='	275.0	nM	6.56			UO_0000065	10.32	0.19	0.88	4.10	False	CHEMBL3580078	Inhibition of recombinant C-terminal His-tagged full length human HDAC2 expressed in baculovirus infected insect Sf9 cells using fluorogenic HDAC substrate 3 after 30 mins by fluorescence assay	B	BAO_0000219	cell-based format	Homo sapiens	None	None	Sf9	None	CHEMBL1937	Histone deacetylase 2	Homo sapiens	SINGLE PROTEIN	CHEMBL3576845	1	Scientific Literature	ACS Med. Chem. Lett.	2015	CHEMBL3308860
CHEMBL487106		0	439.49	0	3.92	14b	O=C(CCCCCCC(=O)Nc1cccc(-c2cnnn2Cc2ccc(F)cc2)c1)NO	IC50	'='	124.0	nM	6.91			UO_0000065	15.71	0.29	2.99	6.33	False	CHEMBL954936	Inhibition of HDAC2	B	BAO_0000357	single protein format	None	None	None	None	None	CHEMBL1937	Histone deacetylase 2	Homo sapiens	SINGLE PROTEIN	CHEMBL1150413	1	Scientific Literature	J. Med. Chem.	2008	None
CHEMBL487741		0	439.49	0	3.92	12b	O=C(CCCCCCC(=O)Nc1ccc(-c2cnnn2Cc2ccc(F)cc2)cc1)NO	IC50	'='	57.4	nM	7.24			UO_0000065	16.48	0.31	3.32	6.63	False	CHEMBL954936	Inhibition of HDAC2	B	BAO_0000357	single protein format	None	None	None	None	None	CHEMBL1937	Histone deacetylase 2	Homo sapiens	SINGLE PROTEIN	CHEMBL1150413	1	Scientific Literature	J. Med. Chem.	2008	None
CHEMBL98	VORINOSTAT	4	264.32	0	2.47	2, (SAHA, vorinostat)	O=C(CCCCCCC(=O)Nc1ccccc1)NO	IC50	'='	250.0	nM	6.60			UO_0000065	24.98	0.47	4.13	8.42	False	CHEMBL1021938	Inhibition of human recombinant HDAC2 by fluorimetry	B	BAO_0000357	single protein format	Homo sapiens	None	None	None	None	CHEMBL1937	Histone deacetylase 2	Homo sapiens	SINGLE PROTEIN	CHEMBL1138526	1	Scientific Literature	J. Med. Chem.	2009	None
CHEMBL3318732		0	392.41	0	4.27	7d	COc1ccc2cc(C(=O)/C=C/C=C/c3ccc(OC)c(OC)c3)c(=O)oc2c1	IC50	'='	33000.0	nM	4.48			UO_0000065	11.42	0.21	0.21	5.98	False	CHEMBL3370095	Inhibition of HDAC2 (unknown origin)	B	BAO_0000357	single protein format	Homo sapiens	None	None	None	None	CHEMBL1937	Histone deacetylase 2	Homo sapiens	SINGLE PROTEIN	CHEMBL3351243	1	Scientific Literature	Bioorg. Med. Chem. Lett.	2014	None
CHEMBL3233703		0	473.50	0	4.25	11w	O=C(/C=C/c1ccc(OC[C@H](Cc2c[nH]c3ccccc23)NC(=O)c2ccc(F)cc2)cc1)NO	IC50	'='	457.0	nM	6.34			UO_0000065	13.39	0.25	2.09	6.13	False	CHEMBL3240668	Inhibition of HDAC2 (unknown origin) using Boc-Lys(acetyl)-AMC as substrate after 30 mins by fluorescence assay	B	BAO_0000357	single protein format	Homo sapiens	None	None	None	None	CHEMBL1937	Histone deacetylase 2	Homo sapiens	SINGLE PROTEIN	CHEMBL3232921	1	Scientific Literature	J. Med. Chem.	2014	None
CHEMBL98	VORINOSTAT	4	264.32	0	2.47	2, SAHA	O=C(CCCCCCC(=O)Nc1ccccc1)NO	IC50	'>='	50.0	nM				UO_0000065					False	CHEMBL925482	Inhibition of HDAC2 in HeLa cell lysates	B	BAO_0000357	single protein format	Homo sapiens	None	None	HeLa	None	CHEMBL1937	Histone deacetylase 2	Homo sapiens	SINGLE PROTEIN	CHEMBL1140532	1	Scientific Literature	Bioorg. Med. Chem. Lett.	2007	CHEMBL3308376
CHEMBL1096397		0	314.39	0	4.83	6	C=Cc1ccc(-c2ccc(N)c(NC(=O)c3ccccc3)c2)cc1	Ratio IC50	'='	6.0										False	CHEMBL1116532	Selectivity ratio of IC50 for human recombinant HDAC2 preincubated for 1 hr with substrate to IC50 for human recombinant HDAC2 preincubated for 24 hrs followed by 1 hr reaction with substrate	B	BAO_0000357	single protein format	Homo sapiens	None	None	None	None	CHEMBL1937	Histone deacetylase 2	Homo sapiens	SINGLE PROTEIN	CHEMBL1158590	1	Scientific Literature	Bioorg. Med. Chem. Lett.	2010	None
CHEMBL98	VORINOSTAT	4	264.32	0	2.47	4, SAHA	O=C(CCCCCCC(=O)Nc1ccccc1)NO	IC50	'='	920.0	nM	6.04			UO_0000065	22.84	0.43	3.57	7.70	True	CHEMBL3112164	Inhibition of human recombinant full length HDAC2 using (Ac)Arg-Gly-Lys(Ac) as substrate after 60 mins by fluorescence assay	B	BAO_0000357	single protein format	Homo sapiens	None	None	None	None	CHEMBL1937	Histone deacetylase 2	Homo sapiens	SINGLE PROTEIN	CHEMBL3108758	1	Scientific Literature	J. Med. Chem.	2013	None
CHEMBL516600		0	387.44	0	3.38	7c	O=C(NO)c1ccc(CN2c3ccccc3NC(=O)[C@@H]2Cc2ccccc2)cc1	IC50	'='	460.0	nM	6.34			UO_0000065	16.36	0.30	2.96	7.76	False	CHEMBL991290	Inhibition of human recombinant histone deacetylase 2	B	BAO_0000357	single protein format	Homo sapiens	None	None	None	None	CHEMBL1937	Histone deacetylase 2	Homo sapiens	SINGLE PROTEIN	CHEMBL1143301	1	Scientific Literature	Bioorg. Med. Chem. Lett.	2009	None
CHEMBL20	ACETAZOLAMIDE	4	222.25	0	-0.86	Acetazolamide, Diamox	CC(=O)Nc1nnc(S(N)(=O)=O)s1	Inhibition						Not Active						False	CHEMBL2439711	Inhibition of HDAC2 (unknown origin)-mediated deacetylation at 10 uM preincubated for 5 mins prior to substrate addition measured after 30 mins by fluorescence assay	B	BAO_0000357	single protein format	Homo sapiens	None	None	None	None	CHEMBL1937	Histone deacetylase 2	Homo sapiens	SINGLE PROTEIN	CHEMBL2434956	1	Scientific Literature	J. Med. Chem.	2013	None
CHEMBL98	VORINOSTAT	4	264.32	0	2.47	1, SAHA	O=C(CCCCCCC(=O)Nc1ccccc1)NO	IC50	'='	240.0	nM	6.62			UO_0000065	25.04	0.48	4.15	8.44	True	CHEMBL1767466	Inhibition of human HDAC2 using ArgHisLysLys(Ac) fluorogenic peptide as a substrate by fluorimetric assay	B	BAO_0000357	single protein format	Homo sapiens	None	None	None	None	CHEMBL1937	Histone deacetylase 2	Homo sapiens	SINGLE PROTEIN	CHEMBL1765034	1	Scientific Literature	J. Med. Chem.	2011	None
CHEMBL2407725		0	478.62	1	6.20	24i	Nc1ccccc1NC(=O)c1ccc(CNC2=N[C@@H](c3ccccc3)[C@H](c3ccccc3)S2)cc1	IC50	'='	538.0	nM	6.27			UO_0000065	13.10	0.24	0.07	7.88	False	CHEMBL2410098	Inhibition of recombinant His-tagged HDAC2 (1 to 488) (unknown origin) using MAL as substrate incubated for 3 hrs prior to substrate addition measured after 60 mins by fluorescence plate reader analysis	B	BAO_0000357	single protein format	Homo sapiens	None	None	None	None	CHEMBL1937	Histone deacetylase 2	Homo sapiens	SINGLE PROTEIN	CHEMBL2407081	1	Scientific Literature	J. Med. Chem.	2013	None
CHEMBL2407724		0	478.62	1	6.20	24h	Nc1ccccc1NC(=O)c1ccc(CNC2=N[C@H](c3ccccc3)[C@@H](c3ccccc3)S2)cc1	IC50	'='	425.0	nM	6.37			UO_0000065	13.31	0.25	0.17	8.01	False	CHEMBL2410098	Inhibition of recombinant His-tagged HDAC2 (1 to 488) (unknown origin) using MAL as substrate incubated for 3 hrs prior to substrate addition measured after 60 mins by fluorescence plate reader analysis	B	BAO_0000357	single protein format	Homo sapiens	None	None	None	None	CHEMBL1937	Histone deacetylase 2	Homo sapiens	SINGLE PROTEIN	CHEMBL2407081	1	Scientific Literature	J. Med. Chem.	2013	None
CHEMBL2408248		0	178.23	0	2.18	8	COc1cccc(C(C)C)cc1=O	Ki	'>'	2500.0	nM				UO_0000065					False	CHEMBL2410191	Inhibition of human recombinant HDAC2 by Michaelis-Menten equation analysis	B	BAO_0000357	single protein format	Homo sapiens	None	None	None	None	CHEMBL1937	Histone deacetylase 2	Homo sapiens	SINGLE PROTEIN	CHEMBL2407068	1	Scientific Literature	ACS Med. Chem. Lett.	2013	None
CHEMBL272980	MOCETINOSTAT	2	396.45	0	3.99	MGCD0103, Mocetinostat	Nc1ccccc1NC(=O)c1ccc(CNc2nccc(-c3cccnc3)n2)cc1	IC50	'='	22.0	nM	7.66			UO_0000065	19.32	0.35	3.67	7.24	True	CHEMBL2410098	Inhibition of recombinant His-tagged HDAC2 (1 to 488) (unknown origin) using MAL as substrate incubated for 3 hrs prior to substrate addition measured after 60 mins by fluorescence plate reader analysis	B	BAO_0000357	single protein format	Homo sapiens	None	None	None	None	CHEMBL1937	Histone deacetylase 2	Homo sapiens	SINGLE PROTEIN	CHEMBL2407081	1	Scientific Literature	J. Med. Chem.	2013	None
CHEMBL2347009		0	496.56	0	1.82	15, rosuva-HA	CC(C)c1nc(N(C)S(C)(=O)=O)nc(-c2ccc(F)cc2)c1/C=C/[C@@H](O)C[C@@H](O)CC(=O)NO	IC50	'='	600.1	nM	6.22			UO_0000065	12.53	0.25	4.40	4.07	True	CHEMBL2351477	Inhibition of recombinant HDAC2 (unknown origin) after 10 mins by fluorimetric analysis	B	BAO_0000357	single protein format	Homo sapiens	None	None	None	None	CHEMBL1937	Histone deacetylase 2	Homo sapiens	SINGLE PROTEIN	CHEMBL2346500	1	Scientific Literature	J. Med. Chem.	2013	None
CHEMBL2347008		0	573.67	2	5.73	14, atorva-HA	CC(C)c1c(C(=O)Nc2ccccc2)c(-c2ccccc2)c(-c2ccc(F)cc2)n1CC[C@@H](O)C[C@@H](O)CC(=O)NO	IC50	'='	467.2	nM	6.33			UO_0000065	11.04	0.21	0.60	5.11	True	CHEMBL2351477	Inhibition of recombinant HDAC2 (unknown origin) after 10 mins by fluorimetric analysis	B	BAO_0000357	single protein format	Homo sapiens	None	None	None	None	CHEMBL1937	Histone deacetylase 2	Homo sapiens	SINGLE PROTEIN	CHEMBL2346500	1	Scientific Literature	J. Med. Chem.	2013	None
CHEMBL503	LOVASTATIN	4	404.55	0	4.20	1	CC[C@H](C)C(=O)O[C@H]1C[C@@H](C)C=C2C=C[C@H](C)[C@H](CC[C@@H]3C[C@@H](O)CC(=O)O3)[C@H]21	IC50	'='	25933.0	nM	4.59			UO_0000065	11.34	0.22	0.39	6.30	True	CHEMBL2351477	Inhibition of recombinant HDAC2 (unknown origin) after 10 mins by fluorimetric analysis	B	BAO_0000357	single protein format	Homo sapiens	None	None	None	None	CHEMBL1937	Histone deacetylase 2	Homo sapiens	SINGLE PROTEIN	CHEMBL2346500	1	Scientific Literature	J. Med. Chem.	2013	None
CHEMBL2170174		0	571.64	2	8.05	1i	COc1cc(COc2ccc(NC(=O)CCCCCCC(=O)OCc3ccc(CN=[N+]=[N-])cc3)cc2)cc(N=[N+]=[N-])c1	IC50	'='	79000.0	nM	4.10			UO_0000065	7.18	0.13	-3.95	2.39	False	CHEMBL2175007	Inhibition of human recombinant HDAC2 using Boc-Lys(Ac)-AMC as substrate preincubated for 5 mins followed by substrate addition measured after 30 mins by microplate reader analysis	B	BAO_0000357	single protein format	Homo sapiens	None	None	None	None	CHEMBL1937	Histone deacetylase 2	Homo sapiens	SINGLE PROTEIN	CHEMBL2169804	1	Scientific Literature	Bioorg. Med. Chem. Lett.	2012	None
CHEMBL271741		0	288.35	0	4.19	5	Nc1ccc(-c2ccccc2)cc1NC(=O)c1ccccc1	Ratio IC50	'='	33.0										False	CHEMBL1116532	Selectivity ratio of IC50 for human recombinant HDAC2 preincubated for 1 hr with substrate to IC50 for human recombinant HDAC2 preincubated for 24 hrs followed by 1 hr reaction with substrate	B	BAO_0000357	single protein format	Homo sapiens	None	None	None	None	CHEMBL1937	Histone deacetylase 2	Homo sapiens	SINGLE PROTEIN	CHEMBL1158590	1	Scientific Literature	Bioorg. Med. Chem. Lett.	2010	None
CHEMBL1097744		0	333.35	0	4.10	14	Nc1ccc(-c2cccc([N+](=O)[O-])c2)cc1NC(=O)c1ccccc1	IC50	'='	21000.0	nM	4.68			UO_0000065	14.03	0.26	0.58	4.76	False	CHEMBL1116530	Inhibition of human recombinant HDAC2 preincubated for 24 hrs followed by 1 hr reaction with substrate by protease coupled end-point assay	B	BAO_0000357	single protein format	Homo sapiens	None	None	None	None	CHEMBL1937	Histone deacetylase 2	Homo sapiens	SINGLE PROTEIN	CHEMBL1158590	1	Scientific Literature	Bioorg. Med. Chem. Lett.	2010	None
CHEMBL1097746		0	330.39	0	4.39	16	CC(=O)c1cccc(-c2ccc(N)c(NC(=O)c3ccccc3)c2)c1	IC50	'='	27000.0	nM	4.57			UO_0000065	13.83	0.25	0.18	6.33	False	CHEMBL1116529	Inhibition of human recombinant HDAC2 preincubated for 1 hr with substrate by protease coupled end-point assay	B	BAO_0000357	single protein format	Homo sapiens	None	None	None	None	CHEMBL1937	Histone deacetylase 2	Homo sapiens	SINGLE PROTEIN	CHEMBL1158590	1	Scientific Literature	Bioorg. Med. Chem. Lett.	2010	None
CHEMBL1643315		0	566.62	2	6.03	5z	Nc1ccccc1NC(=O)/C=C/c1ccc(C(NCCC2CCOCC2)C(=O)Nc2ccc(C(F)(F)F)cc2)cc1	IC50	'='	800.0	nM	6.10			UO_0000065	10.76	0.20	0.07	5.78	False	CHEMBL1647006	Inhibition of HDAC2	B	BAO_0000357	single protein format	None	None	None	None	None	CHEMBL1937	Histone deacetylase 2	Homo sapiens	SINGLE PROTEIN	CHEMBL1641604	1	Scientific Literature	Bioorg. Med. Chem. Lett.	2011	None
CHEMBL2407718		0	402.52	0	4.45	24b	Nc1ccccc1NC(=O)c1ccc(CNC2=N[C@H](c3ccccc3)CS2)cc1	IC50	'='	56.0	nM	7.25			UO_0000065	18.02	0.34	2.80	9.12	False	CHEMBL2410098	Inhibition of recombinant His-tagged HDAC2 (1 to 488) (unknown origin) using MAL as substrate incubated for 3 hrs prior to substrate addition measured after 60 mins by fluorescence plate reader analysis	B	BAO_0000357	single protein format	Homo sapiens	None	None	None	None	CHEMBL1937	Histone deacetylase 2	Homo sapiens	SINGLE PROTEIN	CHEMBL2407081	1	Scientific Literature	J. Med. Chem.	2013	None
CHEMBL1096985		0	616.72	2	1.87	7	O=C(CCCCC[C@@H]1NC(=O)[C@H]2CCCN2C(=O)[C@H](Cc2ccccc2)NC(=O)[C@H](Cc2c[nH]c3ccccc23)NC1=O)NO	Inhibition	'='	30.0	%				UO_0000187					False	CHEMBL1121313	Inhibition of full length HDAC2 expressed in HEK293 cells at 50 uM after 15 mins by fluorescence assay	B	BAO_0000219	cell-based format	None	None	None	HEK293	None	CHEMBL1937	Histone deacetylase 2	Homo sapiens	SINGLE PROTEIN	CHEMBL1158553	1	Scientific Literature	Bioorg. Med. Chem.	2010	CHEMBL3307715
CHEMBL3317818		0	634.81	2	2.91	11	CC(C)(C)OC(=O)n1cnc(C[C@@H]2NC(=O)[C@]3(C)CSC(=N3)c3csc(n3)CNC(=O)C[C@@H](/C=C/CCS)OC2=O)c1	IC50	'='	1.1	nM	8.96			UO_0000065	14.11	0.29	6.05	5.82	False	CHEMBL3366146	Inhibition of HDAC2 (unknown origin) incubated at 37 degC for 30 mins	B	BAO_0000357	single protein format	Homo sapiens	None	None	None	None	CHEMBL1937	Histone deacetylase 2	Homo sapiens	SINGLE PROTEIN	CHEMBL3352389	1	Scientific Literature	Bioorg. Med. Chem. Lett.	2014	None
CHEMBL3353927		0	431.48	0	2.90	4	O=C1CC[C@H](C(=O)N[C@@H](CCCCCS)C(=O)Nc2cccc(C(F)(F)F)c2)N1	IC50	'='	12.0	nM	7.92			UO_0000065	18.36	0.37	5.02	9.07	False	CHEMBL3376039	Inhibition of human HDAC2 using RHKK(Ac) as substrate by fluorimetric analysis	B	BAO_0000357	single protein format	Homo sapiens	None	None	None	None	CHEMBL1937	Histone deacetylase 2	Homo sapiens	SINGLE PROTEIN	CHEMBL3352629	1	Scientific Literature	Bioorg. Med. Chem. Lett.	2015	None
CHEMBL98	VORINOSTAT	4	264.32	0	2.47	SAHA	O=C(CCCCCCC(=O)Nc1ccccc1)NO	IC50	'='	164.0	nM	6.79			UO_0000065	25.67	0.49	4.32	8.65	False	CHEMBL3388101	Inhibition of full length C-terminal 6x-His tagged human HDAC2 using Arg-His-Lys-Lys(Ac) substrate incubated for 2 hrs by fluorescence assay	B	BAO_0000357	single protein format	Homo sapiens	None	None	None	None	CHEMBL1937	Histone deacetylase 2	Homo sapiens	SINGLE PROTEIN	CHEMBL3351349	1	Scientific Literature	Bioorg. Med. Chem. Lett.	2014	None
CHEMBL2018302	TUBASTATIN A	0	335.41	0	2.80	Tubastatin A	CN1CCc2c(c3ccccc3n2Cc2ccc(C(=O)NO)cc2)C1	IC50	'>'	30000.0	nM				UO_0000065					True	CHEMBL3388101	Inhibition of full length C-terminal 6x-His tagged human HDAC2 using Arg-His-Lys-Lys(Ac) substrate incubated for 2 hrs by fluorescence assay	B	BAO_0000357	single protein format	Homo sapiens	None	None	None	None	CHEMBL1937	Histone deacetylase 2	Homo sapiens	SINGLE PROTEIN	CHEMBL3351349	1	Scientific Literature	Bioorg. Med. Chem. Lett.	2014	None
CHEMBL1767043		0	387.44	0	2.18	32	CNC(=O)/C(CCCCCCNC(=O)c1cc(-c2cccc(N)c2)on1)=N/O	IC50	'='	33000.0	nM	4.48			UO_0000065	11.57	0.22	2.30	3.14	False	CHEMBL1767466	Inhibition of human HDAC2 using ArgHisLysLys(Ac) fluorogenic peptide as a substrate by fluorimetric assay	B	BAO_0000357	single protein format	Homo sapiens	None	None	None	None	CHEMBL1937	Histone deacetylase 2	Homo sapiens	SINGLE PROTEIN	CHEMBL1765034	1	Scientific Literature	J. Med. Chem.	2011	None
CHEMBL519668		0	407.47	0	3.72	10c	O=C(CCCCCCC(=O)Nc1cccc(-c2cn(-c3ccccc3)nn2)c1)NO	IC50	'='	63.9	nM	7.19			UO_0000065	17.66	0.33	3.47	6.59	True	CHEMBL954936	Inhibition of HDAC2	B	BAO_0000357	single protein format	None	None	None	None	None	CHEMBL1937	Histone deacetylase 2	Homo sapiens	SINGLE PROTEIN	CHEMBL1150413	1	Scientific Literature	J. Med. Chem.	2008	None
CHEMBL1834370		0	406.35	0	4.53	TM-2-125	O=C(NC(=S)NCc1cc(C(F)(F)F)cc(C(F)(F)F)c1)c1ccccc1	Activity						Not Active						False	CHEMBL1838701	Activation of HDAC2 using Fluor-de-Lys as substrate at 100 uM by spectrofluorometry	B	BAO_0000357	single protein format	None	None	None	None	None	CHEMBL1937	Histone deacetylase 2	Homo sapiens	SINGLE PROTEIN	CHEMBL1833857	1	Scientific Literature	Bioorg. Med. Chem. Lett.	2011	None
CHEMBL479842		0	387.44	0	3.38	7b	O=C(NO)c1ccc(CN2c3ccccc3NC(=O)[C@H]2Cc2ccccc2)cc1	IC50	'='	260.0	nM	6.58			UO_0000065	17.00	0.31	3.21	8.06	False	CHEMBL991290	Inhibition of human recombinant histone deacetylase 2	B	BAO_0000357	single protein format	Homo sapiens	None	None	None	None	CHEMBL1937	Histone deacetylase 2	Homo sapiens	SINGLE PROTEIN	CHEMBL1143301	1	Scientific Literature	Bioorg. Med. Chem. Lett.	2009	None
CHEMBL27759	ENTINOSTAT	3	376.42	0	3.34	MS-275	Nc1ccccc1NC(=O)c1ccc(CNC(=O)OCc2cccnc2)cc1	IC50	'<'	300.0	nM				UO_0000065					False	CHEMBL2384807	Inhibition of HDAC2 (unknown origin) after 60 mins by fluorescence assay	B	BAO_0000357	single protein format	Homo sapiens	None	None	None	None	CHEMBL1937	Histone deacetylase 2	Homo sapiens	SINGLE PROTEIN	CHEMBL2380312	1	Scientific Literature	J. Med. Chem.	2013	None
CHEMBL98	VORINOSTAT	4	264.32	0	2.47	Zolinza, NSC 701852	O=C(CCCCCCC(=O)Nc1ccccc1)NO	IC50	'='	232.0	nM	6.63			UO_0000065	25.10	0.48	4.16	8.46	False	CHEMBL2410764	Inhibition of HDAC2 (unknown origin) using fluorogenic peptide from p53 residues (379 to 382) (RHKK(Ac)) as substrate by fluorescence assay	B	BAO_0000357	single protein format	Homo sapiens	None	None	None	None	CHEMBL1937	Histone deacetylase 2	Homo sapiens	SINGLE PROTEIN	CHEMBL2406958	1	Scientific Literature	ACS Med. Chem. Lett.	2013	None
CHEMBL1830422		0	372.51	0	3.68	10q	CCCCCCc1nc2cc(/C=C/C(=O)NO)ccc2n1CCNC(C)C	Ki	'='	18.0	nM	7.75			UO_0000065	20.79	0.39	4.06	9.78	False	CHEMBL1832521	Competitive inhibition of HDAC2 using KI-104 as substrate by fluorescence assay	B	BAO_0000357	single protein format	None	None	None	None	None	CHEMBL1937	Histone deacetylase 2	Homo sapiens	SINGLE PROTEIN	CHEMBL1828590	1	Scientific Literature	J. Med. Chem.	2011	None
CHEMBL98	VORINOSTAT	4	264.32	0	2.47	SAHA, Vorinostat, Zolinza	O=C(CCCCCCC(=O)Nc1ccccc1)NO	Ki	'='	42.0	nM	7.38			UO_0000065	27.91	0.53	4.91	9.41	False	CHEMBL1832521	Competitive inhibition of HDAC2 using KI-104 as substrate by fluorescence assay	B	BAO_0000357	single protein format	None	None	None	None	None	CHEMBL1937	Histone deacetylase 2	Homo sapiens	SINGLE PROTEIN	CHEMBL1828590	1	Scientific Literature	J. Med. Chem.	2011	None
CHEMBL483254	PANOBINOSTAT	4	349.43	0	3.33	LBH589	Cc1[nH]c2ccccc2c1CCNCc1ccc(/C=C/C(=O)NO)cc1	Ki	'='	1.9	nM	8.72			UO_0000065	24.96	0.46	5.39	11.30	False	CHEMBL1832521	Competitive inhibition of HDAC2 using KI-104 as substrate by fluorescence assay	B	BAO_0000357	single protein format	None	None	None	None	None	CHEMBL1937	Histone deacetylase 2	Homo sapiens	SINGLE PROTEIN	CHEMBL1828590	1	Scientific Literature	J. Med. Chem.	2011	None
CHEMBL2407723		0	402.52	0	4.45	24g	Nc1ccccc1NC(=O)c1ccc(CNC2=NC[C@H](c3ccccc3)S2)cc1	IC50	'='	81.0	nM	7.09			UO_0000065	17.62	0.33	2.64	8.92	False	CHEMBL2410098	Inhibition of recombinant His-tagged HDAC2 (1 to 488) (unknown origin) using MAL as substrate incubated for 3 hrs prior to substrate addition measured after 60 mins by fluorescence plate reader analysis	B	BAO_0000357	single protein format	Homo sapiens	None	None	None	None	CHEMBL1937	Histone deacetylase 2	Homo sapiens	SINGLE PROTEIN	CHEMBL2407081	1	Scientific Literature	J. Med. Chem.	2013	None
CHEMBL2407717		0	402.52	0	4.45	24a	Nc1ccccc1NC(=O)c1ccc(CNC2=N[C@@H](c3ccccc3)CS2)cc1	IC50	'='	85.0	nM	7.07			UO_0000065	17.57	0.33	2.62	8.89	False	CHEMBL2410098	Inhibition of recombinant His-tagged HDAC2 (1 to 488) (unknown origin) using MAL as substrate incubated for 3 hrs prior to substrate addition measured after 60 mins by fluorescence plate reader analysis	B	BAO_0000357	single protein format	Homo sapiens	None	None	None	None	CHEMBL1937	Histone deacetylase 2	Homo sapiens	SINGLE PROTEIN	CHEMBL2407081	1	Scientific Literature	J. Med. Chem.	2013	None
CHEMBL2407736		0	399.45	0	2.84	19c	Nc1ccccc1NC(=O)c1ccc(CNC2=NC(=O)C(c3ccccc3)N2)cc1	IC50	'='	56.0	nM	7.25			UO_0000065	18.15	0.33	4.41	6.68	False	CHEMBL2410098	Inhibition of recombinant His-tagged HDAC2 (1 to 488) (unknown origin) using MAL as substrate incubated for 3 hrs prior to substrate addition measured after 60 mins by fluorescence plate reader analysis	B	BAO_0000357	single protein format	Homo sapiens	None	None	None	None	CHEMBL1937	Histone deacetylase 2	Homo sapiens	SINGLE PROTEIN	CHEMBL2407081	1	Scientific Literature	J. Med. Chem.	2013	None
CHEMBL2407731		0	552.64	1	4.84	18b	CC(C)(C)OC(=O)N1C(NCc2ccc(C(=O)Nc3ccccc3N)cc2)=NC(=O)C1Cc1c[nH]c2ccccc12	IC50	'='	48.0	nM	7.32			UO_0000065	13.24	0.24	2.48	5.16	False	CHEMBL2410098	Inhibition of recombinant His-tagged HDAC2 (1 to 488) (unknown origin) using MAL as substrate incubated for 3 hrs prior to substrate addition measured after 60 mins by fluorescence plate reader analysis	B	BAO_0000357	single protein format	Homo sapiens	None	None	None	None	CHEMBL1937	Histone deacetylase 2	Homo sapiens	SINGLE PROTEIN	CHEMBL2407081	1	Scientific Literature	J. Med. Chem.	2013	None
CHEMBL2407741		0	475.35	0	4.75	8c	Nc1cc(Br)ccc1NC(=O)c1ccc(CNc2nccc(-c3cccnc3)n2)cc1	IC50	'>'	20000.0	nM				UO_0000065					False	CHEMBL2410098	Inhibition of recombinant His-tagged HDAC2 (1 to 488) (unknown origin) using MAL as substrate incubated for 3 hrs prior to substrate addition measured after 60 mins by fluorescence plate reader analysis	B	BAO_0000357	single protein format	Homo sapiens	None	None	None	None	CHEMBL1937	Histone deacetylase 2	Homo sapiens	SINGLE PROTEIN	CHEMBL2407081	1	Scientific Literature	J. Med. Chem.	2013	None
CHEMBL258131		0	380.47	0	3.00	12	CNC(=O)C(N)c1ccc(C(=O)Nc2cc(-c3cccs3)ccc2N)cc1	Activity	'='	130.0	nM				UO_0000065					False	CHEMBL934352	Inhibition of HDAC2	B	BAO_0000357	single protein format	None	None	None	None	None	CHEMBL1937	Histone deacetylase 2	Homo sapiens	SINGLE PROTEIN	CHEMBL1142361	1	Scientific Literature	Bioorg. Med. Chem. Lett.	2008	None
CHEMBL1094108		0	302.38	0	4.50	13	Cc1cccc(-c2ccc(N)c(NC(=O)c3ccccc3)c2)c1	IC50	'='	7200.0	nM	5.14			UO_0000065	17.01	0.31	0.64	9.33	False	CHEMBL1116529	Inhibition of human recombinant HDAC2 preincubated for 1 hr with substrate by protease coupled end-point assay	B	BAO_0000357	single protein format	Homo sapiens	None	None	None	None	CHEMBL1937	Histone deacetylase 2	Homo sapiens	SINGLE PROTEIN	CHEMBL1158590	1	Scientific Literature	Bioorg. Med. Chem. Lett.	2010	None
CHEMBL1096397		0	314.39	0	4.83	6	C=Cc1ccc(-c2ccc(N)c(NC(=O)c3ccccc3)c2)cc1	IC50	'='	5000.0	nM	5.30			UO_0000065	16.86	0.30	0.47	9.62	False	CHEMBL1116529	Inhibition of human recombinant HDAC2 preincubated for 1 hr with substrate by protease coupled end-point assay	B	BAO_0000357	single protein format	Homo sapiens	None	None	None	None	CHEMBL1937	Histone deacetylase 2	Homo sapiens	SINGLE PROTEIN	CHEMBL1158590	1	Scientific Literature	Bioorg. Med. Chem. Lett.	2010	None
CHEMBL98	VORINOSTAT	4	264.32	0	2.47	3,SAHA	O=C(CCCCCCC(=O)Nc1ccccc1)NO	IC50	'='	210.0	nM	6.68			UO_0000065	25.26	0.48	4.21	8.51	False	CHEMBL1166158	Inhibition of HDAC2 after 10 mins by fluorometric assay	B	BAO_0000357	single protein format	None	None	None	None	None	CHEMBL1937	Histone deacetylase 2	Homo sapiens	SINGLE PROTEIN	CHEMBL1165922	1	Scientific Literature	Bioorg. Med. Chem.	2010	None
CHEMBL538967		0	265.31	0	3.43	10a	O=C(/C=C/C=C/c1ccc(-c2ccccc2)cc1)NO	IC50	'>'	5000.0	nM				UO_0000065					False	CHEMBL1034714	Inhibition of HDAC2 in human HeLa cells	B	BAO_0000219	cell-based format	Homo sapiens	None	None	HeLa	None	CHEMBL1937	Histone deacetylase 2	Homo sapiens	SINGLE PROTEIN	CHEMBL1158371	1	Scientific Literature	Eur. J. Med. Chem.	2009	CHEMBL3308376
CHEMBL554573		0	240.26	0	2.27	3e	O=C(/C=C/c1ccc(-c2ccncc2)cc1)NO	IC50	'>'	5000.0	nM				UO_0000065					False	CHEMBL1034714	Inhibition of HDAC2 in human HeLa cells	B	BAO_0000219	cell-based format	Homo sapiens	None	None	HeLa	None	CHEMBL1937	Histone deacetylase 2	Homo sapiens	SINGLE PROTEIN	CHEMBL1158371	1	Scientific Literature	Eur. J. Med. Chem.	2009	CHEMBL3308376
CHEMBL27759	ENTINOSTAT	3	376.42	0	3.34	MS-275	Nc1ccccc1NC(=O)c1ccc(CNC(=O)OCc2cccnc2)cc1	IC50	'='	1510.0	nM	5.82			UO_0000065	15.46	0.28	2.48	5.47	False	CHEMBL1959441	Inhibition of HDAC2	B	BAO_0000357	single protein format	None	None	None	None	None	CHEMBL1937	Histone deacetylase 2	Homo sapiens	SINGLE PROTEIN	CHEMBL1955769	1	Scientific Literature	Bioorg. Med. Chem. Lett.	2012	None
CHEMBL251819		0	379.49	0	4.28	2	CCC(=O)NCc1ccc(C(=O)Nc2cc(-c3cccs3)ccc2N)cc1	Inhibition						Active						False	CHEMBL1959438	Inhibition of HDAC2 in human HCT116 cells assessed as hyperacetylation of histone H3 at 10 uM after 24 hrs by Western blot analysis	B	BAO_0000219	cell-based format	Homo sapiens	None	None	HCT-116	None	CHEMBL1937	Histone deacetylase 2	Homo sapiens	SINGLE PROTEIN	CHEMBL1955769	1	Scientific Literature	Bioorg. Med. Chem. Lett.	2012	CHEMBL3308372
CHEMBL3098688		0	418.49	0	0.56	17	O=C(CCCCC[C@H](NC(=O)[C@H]1CCC(=O)N1)C(=O)NCCc1ccccc1)NO	IC50	'='	180.0	nM	6.75			UO_0000065	16.12	0.31	6.18	4.94	False	CHEMBL3102465	Inhibition of human HDAC2 using RHKK(Ac) as substrate by fluorimetric analysis	B	BAO_0000357	single protein format	Homo sapiens	None	None	None	None	CHEMBL1937	Histone deacetylase 2	Homo sapiens	SINGLE PROTEIN	CHEMBL3098008	1	Scientific Literature	Bioorg. Med. Chem. Lett.	2014	None
CHEMBL2177582		0	492.98	0	5.00	60	CN1C[C@H](c2ccc(/C=C/C(=O)Nc3ccccc3N)cc2F)[C@@H](C(=O)Nc2ccc(Cl)cc2)C1	IC50	'='	220.0	nM	6.66			UO_0000065	13.50	0.26	1.66	7.61	False	CHEMBL2186139	Inhibition of HDAC2 using p53 (379 to 382 residues) based fluorogenic peptide substrate	B	BAO_0000357	single protein format	None	None	None	None	None	CHEMBL1937	Histone deacetylase 2	Homo sapiens	SINGLE PROTEIN	CHEMBL2177000	1	Scientific Literature	J. Med. Chem.	2012	None
CHEMBL3427770		0	303.79	0	3.27	13a	CC1(C)Cc2c(-c3ccc(Cl)cc3)n[nH]c2C(C(N)=O)C1	Inhibition						Not Active						False	CHEMBL3429771	Inhibition of HDAC2 (unknown origin)	B	BAO_0000357	single protein format	Homo sapiens	None	None	None	None	CHEMBL1937	Histone deacetylase 2	Homo sapiens	SINGLE PROTEIN	CHEMBL3425433	1	Scientific Literature	Bioorg. Med. Chem. Lett.	2015	None
CHEMBL3427749		0	310.18	0	3.29	3f	NC(=O)C1CCCc2c(-c3ccc(Cl)cc3Cl)n[nH]c21	Inhibition						Not Active						False	CHEMBL3429771	Inhibition of HDAC2 (unknown origin)	B	BAO_0000357	single protein format	Homo sapiens	None	None	None	None	CHEMBL1937	Histone deacetylase 2	Homo sapiens	SINGLE PROTEIN	CHEMBL3425433	1	Scientific Literature	Bioorg. Med. Chem. Lett.	2015	None
CHEMBL3427748		0	310.18	0	3.29	3e	NC(=O)C1CCCc2c(-c3ccc(Cl)c(Cl)c3)n[nH]c21	IC50	'>'	10000.0	nM				UO_0000065					False	CHEMBL3429771	Inhibition of HDAC2 (unknown origin)	B	BAO_0000357	single protein format	Homo sapiens	None	None	None	None	CHEMBL1937	Histone deacetylase 2	Homo sapiens	SINGLE PROTEIN	CHEMBL3425433	1	Scientific Literature	Bioorg. Med. Chem. Lett.	2015	None
CHEMBL98	VORINOSTAT	4	264.32	0	2.47	1, SAHA, Zolinza, Vorinostat	O=C(CCCCCCC(=O)Nc1ccccc1)NO	IC50	'='	240.0	nM	6.62			UO_0000065	25.04	0.48	4.15	8.44	True	CHEMBL3386356	Inhibition of HDAC2 (unknown origin) using fluorogenic peptide as substrate by fluorescence assay	B	BAO_0000357	single protein format	Homo sapiens	None	None	None	None	CHEMBL1937	Histone deacetylase 2	Homo sapiens	SINGLE PROTEIN	CHEMBL3351740	1	Scientific Literature	J. Med. Chem.	2014	None
CHEMBL1478023		0	254.24	0	2.71	34	O=C1/C(=C/c2ccc(O)c(O)c2)Oc2ccccc21	IC50	'='	5100.0	nM	5.29			UO_0000065	20.82	0.38	2.58	7.93	False	CHEMBL3388274	Inhibition of HDAC2 (unknown origin) after 15 mins by fluorescence assay	B	BAO_0000357	single protein format	Homo sapiens	None	None	None	None	CHEMBL1937	Histone deacetylase 2	Homo sapiens	SINGLE PROTEIN	CHEMBL3352210	1	Scientific Literature	Bioorg. Med. Chem. Lett.	2014	None
CHEMBL3355256		0	254.24	0	2.71	35	O=C1/C(=C/c2cccc(O)c2O)Oc2ccccc21	IC50	'='	16400.0	nM	4.79			UO_0000065	18.82	0.34	2.08	7.17	False	CHEMBL3388274	Inhibition of HDAC2 (unknown origin) after 15 mins by fluorescence assay	B	BAO_0000357	single protein format	Homo sapiens	None	None	None	None	CHEMBL1937	Histone deacetylase 2	Homo sapiens	SINGLE PROTEIN	CHEMBL3352210	1	Scientific Literature	Bioorg. Med. Chem. Lett.	2014	None
CHEMBL3309288		0	345.40	0	2.43	31	COc1ccc2cc(C(=O)NCCCCCCC(=O)NO)ccc2n1	IC50	'='	170.0	nM	6.77			UO_0000065	19.60	0.37	4.34	6.73	False	CHEMBL3373319	Inhibition of human HDAC2 pre-incubated for 30 mins before substrate addition and measured after 30 mins by HDAC-Glo I/II assay	B	BAO_0000357	single protein format	Homo sapiens	None	None	None	None	CHEMBL1937	Histone deacetylase 2	Homo sapiens	SINGLE PROTEIN	CHEMBL3351757	1	Scientific Literature	Bioorg. Med. Chem.	2014	None
CHEMBL3317817		0	611.81	2	2.99	10	CC(C)(C)OC(=O)NCCC[C@@H]1NC(=O)[C@]2(C)CSC(=N2)c2csc(n2)CNC(=O)C[C@@H](/C=C/CCS)OC1=O	IC50	'='	1.4	nM	8.85			UO_0000065	14.47	0.30	5.86	5.98	False	CHEMBL3366146	Inhibition of HDAC2 (unknown origin) incubated at 37 degC for 30 mins	B	BAO_0000357	single protein format	Homo sapiens	None	None	None	None	CHEMBL1937	Histone deacetylase 2	Homo sapiens	SINGLE PROTEIN	CHEMBL3352389	1	Scientific Literature	Bioorg. Med. Chem. Lett.	2014	None
CHEMBL492174		0	451.36	None	None	(R)-21	O=C(N[C@H](CCCCCB(O)O)C(=O)Nc1cccc(-c2ccccc2)c1)c1cncs1	IC50	'>'	100000.0	nM				UO_0000065					False	CHEMBL1021938	Inhibition of human recombinant HDAC2 by fluorimetry	B	BAO_0000357	single protein format	Homo sapiens	None	None	None	None	CHEMBL1937	Histone deacetylase 2	Homo sapiens	SINGLE PROTEIN	CHEMBL1138526	1	Scientific Literature	J. Med. Chem.	2009	None
CHEMBL593229	AUREUSIDIN	0	286.24	0	2.13	36	O=C1/C(=C/c2ccc(O)c(O)c2)Oc2cc(O)cc(O)c21	IC50	'='	38900.0	nM	4.41			UO_0000065	15.41	0.29	2.28	4.11	False	CHEMBL3388274	Inhibition of HDAC2 (unknown origin) after 15 mins by fluorescence assay	B	BAO_0000357	single protein format	Homo sapiens	None	None	None	None	CHEMBL1937	Histone deacetylase 2	Homo sapiens	SINGLE PROTEIN	CHEMBL3352210	1	Scientific Literature	Bioorg. Med. Chem. Lett.	2014	None
CHEMBL3317811		0	560.72	1	2.64	4	C[C@@]12CSC(=N1)c1csc(n1)CNC(=O)C[C@@H](/C=C/CCS)OC(=O)[C@H](Cc1ccc(O)cc1)NC2=O	IC50	'='	1.1	nM	8.96			UO_0000065	15.98	0.33	6.32	6.89	False	CHEMBL3366146	Inhibition of HDAC2 (unknown origin) incubated at 37 degC for 30 mins	B	BAO_0000357	single protein format	Homo sapiens	None	None	None	None	CHEMBL1937	Histone deacetylase 2	Homo sapiens	SINGLE PROTEIN	CHEMBL3352389	1	Scientific Literature	Bioorg. Med. Chem. Lett.	2014	None
CHEMBL3317815		0	511.70	1	1.43	8	C[C@@]12CSC(=N1)c1csc(n1)CNC(=O)C[C@@H](/C=C/CCS)OC(=O)[C@H](CCCN)NC2=O	IC50	'='	6.3	nM	8.20			UO_0000065	16.03	0.34	6.77	6.04	False	CHEMBL3366146	Inhibition of HDAC2 (unknown origin) incubated at 37 degC for 30 mins	B	BAO_0000357	single protein format	Homo sapiens	None	None	None	None	CHEMBL1937	Histone deacetylase 2	Homo sapiens	SINGLE PROTEIN	CHEMBL3352389	1	Scientific Literature	Bioorg. Med. Chem. Lett.	2014	None
CHEMBL1914702		0	546.55	2	5.53	2b	[N-]=[N+]=NCc1cc(N=[N+]=[N-])cc(C(=O)Nc2ccc(-c3cc(C(=O)NCCCCCCC(=O)NO)no3)cc2)c1	IC50	'='	780.0	nM	6.11			UO_0000065	11.18	0.21	0.58	2.64	False	CHEMBL1921153	Inhibition of human recombinant HDAC2 using fluorophore-conjugated substrate Boc-L-Lys(Ac)-AMC after 60 mins	B	BAO_0000357	single protein format	Homo sapiens	None	None	None	None	CHEMBL1937	Histone deacetylase 2	Homo sapiens	SINGLE PROTEIN	CHEMBL1914352	1	Scientific Literature	J. Med. Chem.	2011	None
CHEMBL1767041		0	487.56	0	3.95	30	CNC(=O)/C(CCCCCCNC(=O)c1cc(-c2cccc(NC(=O)OC(C)(C)C)c2)on1)=N/O	IC50	'>'	100000.0	nM				UO_0000065					False	CHEMBL1767466	Inhibition of human HDAC2 using ArgHisLysLys(Ac) fluorogenic peptide as a substrate by fluorimetric assay	B	BAO_0000357	single protein format	Homo sapiens	None	None	None	None	CHEMBL1937	Histone deacetylase 2	Homo sapiens	SINGLE PROTEIN	CHEMBL1765034	1	Scientific Literature	J. Med. Chem.	2011	None
CHEMBL3286732		0	449.54	0	3.72	2	Nc1ccc(-c2cccs2)cc1NC(=O)c1ccc(N2CCC3(CC2)CNC(=O)O3)nc1	Inhibition						Active						False	CHEMBL3295192	Competitive inhibition of FLAG-tagged full-length human recombinant HDAC2 expressed in baculovirus infected Sf9 cells using acetyl-lysine containing peptide as substrate preincubated for 10 mins followed by substrate addition measured after 60 mins by fluorescence assay	B	BAO_0000219	cell-based format	Homo sapiens	None	None	Sf9	None	CHEMBL1937	Histone deacetylase 2	Homo sapiens	SINGLE PROTEIN	CHEMBL3286368	1	Scientific Literature	ACS Med. Chem. Lett.	2014	CHEMBL3308860
CHEMBL492097		0	451.36	None	None	(S)-21	O=C(N[C@@H](CCCCCB(O)O)C(=O)Nc1cccc(-c2ccccc2)c1)c1cncs1	IC50	'='	530.0	nM	6.28			UO_0000065	13.90	None	None	None	False	CHEMBL1021938	Inhibition of human recombinant HDAC2 by fluorimetry	B	BAO_0000357	single protein format	Homo sapiens	None	None	None	None	CHEMBL1937	Histone deacetylase 2	Homo sapiens	SINGLE PROTEIN	CHEMBL1138526	1	Scientific Literature	J. Med. Chem.	2009	None
CHEMBL2312164		0	280.32	0	1.72	19e	Cc1cccc(C(=O)NOCCCCCC(=O)NO)c1	IC50	'='	1392.0	nM	5.86			UO_0000065	20.89	0.40	4.14	6.68	False	CHEMBL2318997	Inhibition of human HDAC2 by fluorescence assay	B	BAO_0000357	single protein format	Homo sapiens	None	None	None	None	CHEMBL1937	Histone deacetylase 2	Homo sapiens	SINGLE PROTEIN	CHEMBL2311425	1	Scientific Literature	J. Med. Chem.	2013	None
CHEMBL3421737		0	399.45	0	3.86	10a	Nc1ccccc1NC(=O)c1ccc(CNCc2nc(-c3ccccc3)no2)cc1	IC50	'='	530.0	nM	6.28			UO_0000065	15.71	0.29	2.42	5.92	False	CHEMBL3425297	Inhibition of recombinant HDAC2 (unknown origin) using fluorogenic substrate Boc-Lys (acetyl)-AMC after 20 mins by homogeneous fluorescence release assay	B	BAO_0000357	single protein format	Homo sapiens	None	None	None	None	CHEMBL1937	Histone deacetylase 2	Homo sapiens	SINGLE PROTEIN	CHEMBL3421568	1	Scientific Literature	Eur. J. Med. Chem.	2015	None
CHEMBL3356526		0	391.54	0	2.61	82, ST8013	CN1C(=O)CCC[C@H]1C(=O)N[C@@H](CCCCCS)C(=O)Nc1ccccc1	IC50	'='	70.0	nM	7.16			UO_0000065	18.27	0.36	4.54	9.11	False	CHEMBL3379479	Inhibition of HDAC2 (unknown origin) using fluorogenic tetrapeptide RHKK(Ac) substrate by fluorescence assay	B	BAO_0000357	single protein format	Homo sapiens	None	None	None	None	CHEMBL1937	Histone deacetylase 2	Homo sapiens	SINGLE PROTEIN	CHEMBL3352570	1	Scientific Literature	J. Med. Chem.	2014	None
CHEMBL3098687		0	432.52	0	0.95	16	O=C(CCCCC[C@H](NC(=O)[C@@H]1CCCC(=O)N1)C(=O)NCCc1ccccc1)NO	IC50	'='	956.0	nM	6.02			UO_0000065	13.92	0.27	5.07	4.41	False	CHEMBL3102465	Inhibition of human HDAC2 using RHKK(Ac) as substrate by fluorimetric analysis	B	BAO_0000357	single protein format	Homo sapiens	None	None	None	None	CHEMBL1937	Histone deacetylase 2	Homo sapiens	SINGLE PROTEIN	CHEMBL3098008	1	Scientific Literature	Bioorg. Med. Chem. Lett.	2014	None
CHEMBL3098604		0	404.47	0	1.15	29	Cc1cccc(NC(=O)[C@H](CCCCCC(=O)NO)NC(=O)[C@H]2CCC(=O)N2)c1	IC50	'='	27.0	nM	7.57			UO_0000065	18.71	0.36	6.42	5.54	True	CHEMBL3102465	Inhibition of human HDAC2 using RHKK(Ac) as substrate by fluorimetric analysis	B	BAO_0000357	single protein format	Homo sapiens	None	None	None	None	CHEMBL1937	Histone deacetylase 2	Homo sapiens	SINGLE PROTEIN	CHEMBL3098008	1	Scientific Literature	Bioorg. Med. Chem. Lett.	2014	None
CHEMBL3098603		0	278.35	0	2.78	33	Cc1cccc(NC(=O)CCCCCCC(=O)NO)c1	IC50	'='	239.0	nM	6.62			UO_0000065	23.79	0.45	3.84	8.44	False	CHEMBL3102465	Inhibition of human HDAC2 using RHKK(Ac) as substrate by fluorimetric analysis	B	BAO_0000357	single protein format	Homo sapiens	None	None	None	None	CHEMBL1937	Histone deacetylase 2	Homo sapiens	SINGLE PROTEIN	CHEMBL3098008	1	Scientific Literature	Bioorg. Med. Chem. Lett.	2014	None
CHEMBL3098602		0	458.44	0	1.86	28, ST8078AA1	O=C(CCCCC[C@H](NC(=O)[C@H]1CCC(=O)N1)C(=O)Nc1cccc(C(F)(F)F)c1)NO	IC50	'='	8.0	nM	8.10			UO_0000065	17.66	0.35	6.24	5.93	True	CHEMBL3102465	Inhibition of human HDAC2 using RHKK(Ac) as substrate by fluorimetric analysis	B	BAO_0000357	single protein format	Homo sapiens	None	None	None	None	CHEMBL1937	Histone deacetylase 2	Homo sapiens	SINGLE PROTEIN	CHEMBL3098008	1	Scientific Literature	Bioorg. Med. Chem. Lett.	2014	None
CHEMBL98	VORINOSTAT	4	264.32	0	2.47	SAHA, Vorinostat	O=C(CCCCCCC(=O)Nc1ccccc1)NO	IC50	'='	921.0	nM	6.04			UO_0000065	22.83	0.43	3.57	7.70	True	CHEMBL3102465	Inhibition of human HDAC2 using RHKK(Ac) as substrate by fluorimetric analysis	B	BAO_0000357	single protein format	Homo sapiens	None	None	None	None	CHEMBL1937	Histone deacetylase 2	Homo sapiens	SINGLE PROTEIN	CHEMBL3098008	1	Scientific Literature	Bioorg. Med. Chem. Lett.	2014	None
CHEMBL1796689	LARGAZOLE THIOL	0	496.68	0	2.34	2	CC(C)[C@H]1NC(=O)[C@]2(C)CSC(=N2)c2csc(n2)CNC(=O)C[C@@H](/C=C/CCS)OC1=O	IC50	'='	0.9	nM	9.05			UO_0000065	18.21	0.39	6.71	8.24	False	CHEMBL3366340	Inhibition of HDAC2 (unknown origin) incubated for 30 mins in presence of BSA and in absence of DTT by fluorescence assay	B	BAO_0000357	single protein format	Homo sapiens	None	None	None	None	CHEMBL1937	Histone deacetylase 2	Homo sapiens	SINGLE PROTEIN	CHEMBL3352121	1	Scientific Literature	ACS Med. Chem. Lett.	2014	None
CHEMBL488747		0	421.50	0	3.78	14a	O=C(CCCCCCC(=O)Nc1cccc(-c2cnnn2Cc2ccccc2)c1)NO	IC50	'='	112.0	nM	6.95			UO_0000065	16.49	0.31	3.17	6.37	False	CHEMBL954936	Inhibition of HDAC2	B	BAO_0000357	single protein format	None	None	None	None	None	CHEMBL1937	Histone deacetylase 2	Homo sapiens	SINGLE PROTEIN	CHEMBL1150413	1	Scientific Literature	J. Med. Chem.	2008	None
CHEMBL98	VORINOSTAT	4	264.32	0	2.47	SAHA	O=C(CCCCCCC(=O)Nc1ccccc1)NO	IC50	'='	537.0	nM	6.27			UO_0000065	23.72	0.45	3.80	7.99	False	CHEMBL2328538	Inhibition of C-terminal His-tagged full length human recombinant HDAC2 expressed in baculovirus expression system using fluorogenic acetylated peptide as substrate preincubated with enzyme for 10 mins prior to substrate addition measured after 60 mins by fluorescence analysis	B	BAO_0000019	assay format	Homo sapiens	None	None	None	None	CHEMBL1937	Histone deacetylase 2	Homo sapiens	SINGLE PROTEIN	CHEMBL2321647	1	Scientific Literature	ACS Med. Chem. Lett.	2013	None
CHEMBL1097651		0	278.31	0	3.78	12	Nc1ccc(-c2ccco2)cc1NC(=O)c1ccccc1	Ratio IC50	'='	42.0										False	CHEMBL1116532	Selectivity ratio of IC50 for human recombinant HDAC2 preincubated for 1 hr with substrate to IC50 for human recombinant HDAC2 preincubated for 24 hrs followed by 1 hr reaction with substrate	B	BAO_0000357	single protein format	Homo sapiens	None	None	None	None	CHEMBL1937	Histone deacetylase 2	Homo sapiens	SINGLE PROTEIN	CHEMBL1158590	1	Scientific Literature	Bioorg. Med. Chem. Lett.	2010	None
CHEMBL1097746		0	330.39	0	4.39	16	CC(=O)c1cccc(-c2ccc(N)c(NC(=O)c3ccccc3)c2)c1	Ratio IC50	'='	2.0										False	CHEMBL1116532	Selectivity ratio of IC50 for human recombinant HDAC2 preincubated for 1 hr with substrate to IC50 for human recombinant HDAC2 preincubated for 24 hrs followed by 1 hr reaction with substrate	B	BAO_0000357	single protein format	Homo sapiens	None	None	None	None	CHEMBL1937	Histone deacetylase 2	Homo sapiens	SINGLE PROTEIN	CHEMBL1158590	1	Scientific Literature	Bioorg. Med. Chem. Lett.	2010	None
CHEMBL1098337		0	306.34	0	4.33	20	Nc1ccc(-c2ccc(F)cc2)cc1NC(=O)c1ccccc1	Ratio IC50	'='	42.0										False	CHEMBL1116532	Selectivity ratio of IC50 for human recombinant HDAC2 preincubated for 1 hr with substrate to IC50 for human recombinant HDAC2 preincubated for 24 hrs followed by 1 hr reaction with substrate	B	BAO_0000357	single protein format	Homo sapiens	None	None	None	None	CHEMBL1937	Histone deacetylase 2	Homo sapiens	SINGLE PROTEIN	CHEMBL1158590	1	Scientific Literature	Bioorg. Med. Chem. Lett.	2010	None
CHEMBL2381519		0	270.29	0	1.74	5	O=C(NO)c1cccc(C(=O)NCc2ccccc2)c1	IC50	'='	11000.0	nM	4.96			UO_0000065	18.35	0.34	3.22	6.32	False	CHEMBL2384807	Inhibition of HDAC2 (unknown origin) after 60 mins by fluorescence assay	B	BAO_0000357	single protein format	Homo sapiens	None	None	None	None	CHEMBL1937	Histone deacetylase 2	Homo sapiens	SINGLE PROTEIN	CHEMBL2380312	1	Scientific Literature	J. Med. Chem.	2013	None
CHEMBL401751		0	579.71	1	3.64	25	Nc1ccccc1NC(=O)c1ccc(CNc2nc(NCCN3CCOCC3)nc(NC3Cc4ccccc4C3)n2)cc1	Activity						Active						False	CHEMBL931663	Activity against HDAC2	B	BAO_0000357	single protein format	None	None	None	None	None	CHEMBL1937	Histone deacetylase 2	Homo sapiens	SINGLE PROTEIN	CHEMBL1143113	1	Scientific Literature	Bioorg. Med. Chem. Lett.	2008	None
CHEMBL138293		0	264.32	0	2.42	TWZ 101	CC(=O)N(O)CCCCCC(=O)Nc1ccccc1	IC50	'>'	100000.0	nM				UO_0000065					False	CHEMBL697297	Inhibition of Histone deacetylase 2 (HDAC2) activity of HeLa nuclear extracts	B	BAO_0000357	single protein format	Homo sapiens	None	None	None	None	CHEMBL1937	Histone deacetylase 2	Homo sapiens	SINGLE PROTEIN	CHEMBL1137945	1	Scientific Literature	Bioorg. Med. Chem. Lett.	2004	None
CHEMBL3233705		0	485.54	0	4.12	11y	COc1ccc(C(=O)N[C@H](COc2ccc(/C=C/C(=O)NO)cc2)Cc2c[nH]c3ccccc23)cc1	Inhibition						Active						False	CHEMBL3240894	Inhibition of HDAC2 in human U937 cells assessed as increase of intracellular acetylated histone H3 level at 1 uM after 24 hrs by Western blot analysis	B	BAO_0000219	cell-based format	Homo sapiens	None	None	U-937	None	CHEMBL1937	Histone deacetylase 2	Homo sapiens	SINGLE PROTEIN	CHEMBL3232921	1	Scientific Literature	J. Med. Chem.	2014	CHEMBL3308006
CHEMBL2057822		0	553.61	2	7.43	2c	[N-]=[N+]=NCc1cc(COC(=O)NCc2ccc(C(=O)Nc3cc(-c4cccs4)ccc3N)cc2)cc(N=[N+]=[N-])c1	Inhibition						Active						False	CHEMBL2059988	Inhibition of HDAC2 in human MDA-MB-231 cells assessed as inhibition of H4 deacetylation at 50 uM after 24 hrs by Western blot analysis	B	BAO_0000219	cell-based format	Homo sapiens	None	None	MDA-MB-231	None	CHEMBL1937	Histone deacetylase 2	Homo sapiens	SINGLE PROTEIN	CHEMBL2057127	1	Scientific Literature	Bioorg. Med. Chem. Lett.	2012	CHEMBL3307960
CHEMBL2057823		0	329.36	1	5.13	1a	[N-]=[N+]=Nc1ccc(C(=O)Nc2cc(-c3ccccc3)ccc2N)cc1	IC50	'='	210.0	nM	6.68			UO_0000065	20.28	0.36	1.55	6.43	False	CHEMBL2059970	Inhibition of human recombinant HDAC2 using Boc-L-Lys (Ac)-AMC as substrate preincubated with compound for 24 hrs measured after 35 mins by spectrofluorometric analysis	B	BAO_0000357	single protein format	Homo sapiens	None	None	None	None	CHEMBL1937	Histone deacetylase 2	Homo sapiens	SINGLE PROTEIN	CHEMBL2057127	1	Scientific Literature	Bioorg. Med. Chem. Lett.	2012	None
CHEMBL2057829		0	365.36	0	4.10	1g	[N-]=[N+]=NCCC(=O)Nc1ccc(C(=O)Nc2cc(N=[N+]=[N-])ccc2N)cc1	IC50	'='	77000.0	nM	4.11			UO_0000065	11.26	0.21	0.01	2.26	False	CHEMBL2059970	Inhibition of human recombinant HDAC2 using Boc-L-Lys (Ac)-AMC as substrate preincubated with compound for 24 hrs measured after 35 mins by spectrofluorometric analysis	B	BAO_0000357	single protein format	Homo sapiens	None	None	None	None	CHEMBL1937	Histone deacetylase 2	Homo sapiens	SINGLE PROTEIN	CHEMBL2057127	1	Scientific Literature	Bioorg. Med. Chem. Lett.	2012	None
CHEMBL2063396		0	540.71	1	1.91	26	CCC[C@@H]1NC(=O)[C@H](C)NC(=O)C[C@H](CC(C)C)NC(=O)[C@H](Cc2cn(CN(C)C)c3ccccc23)NC1=O	IC50	'='	1400.0	nM	5.85			UO_0000065	10.83	0.20	3.94	4.70	False	CHEMBL2065941	Inhibition of recombinant HDAC2 using Ac-Lys(Ac)-AMC as substrate after 30 mins by fluorescence analysis	B	BAO_0000357	single protein format	Homo sapiens	None	None	None	None	CHEMBL1937	Histone deacetylase 2	Homo sapiens	SINGLE PROTEIN	CHEMBL2062402	1	Scientific Literature	ACS Med. Chem. Lett.	2012	None
CHEMBL1173445	LARGAZOLE	0	622.88	2	5.03	3	CCCCCCCC(=O)SCC/C=C/[C@@H]1CC(=O)NCc2nc(cs2)C2=N[C@@](C)(CS2)C(=O)N[C@@H](C(C)C)C(=O)O1	IC50	'='	1720.0	nM	5.76			UO_0000065	9.25	0.19	0.73	4.55	False	CHEMBL2328538	Inhibition of C-terminal His-tagged full length human recombinant HDAC2 expressed in baculovirus expression system using fluorogenic acetylated peptide as substrate preincubated with enzyme for 10 mins prior to substrate addition measured after 60 mins by fluorescence analysis	B	BAO_0000019	assay format	Homo sapiens	None	None	None	None	CHEMBL1937	Histone deacetylase 2	Homo sapiens	SINGLE PROTEIN	CHEMBL2321647	1	Scientific Literature	ACS Med. Chem. Lett.	2013	None
CHEMBL3335288		0	259.31	0	2.09	10	O=C(CCCCc1ccn(-c2ccccc2)n1)NO	IC50	'='	2747.0	nM	5.56			UO_0000065	21.45	0.40	3.47	8.28	False	CHEMBL3388839	Inhibition of human recombinant HDAC2 after 60 mins by fluorimetric assay	B	BAO_0000357	single protein format	Homo sapiens	None	None	None	None	CHEMBL1937	Histone deacetylase 2	Homo sapiens	SINGLE PROTEIN	CHEMBL3352093	1	Scientific Literature	Eur. J. Med. Chem.	2014	None
CHEMBL3309300		0	401.51	0	3.13	43	CC1(C)CC(=O)Nc2ccc(C(=O)NC[C@H]3CC[C@@H](CCC(=O)NO)CC3)cc21	IC50	'='	25.0	nM	7.60			UO_0000065	18.93	0.36	4.47	7.07	False	CHEMBL3373319	Inhibition of human HDAC2 pre-incubated for 30 mins before substrate addition and measured after 30 mins by HDAC-Glo I/II assay	B	BAO_0000357	single protein format	Homo sapiens	None	None	None	None	CHEMBL1937	Histone deacetylase 2	Homo sapiens	SINGLE PROTEIN	CHEMBL3351757	1	Scientific Literature	Bioorg. Med. Chem.	2014	None
CHEMBL3962991		0	482.59	0	3.18	30b	CCCc1nn(C)c2c(=O)[nH]c(-c3cc(N4CCC(CCC(=O)NO)CC4)ccc3OCC)nc12	IC50	'='	2030.0	nM	5.69			UO_0000065					False	CHEMBL3860992	Inhibition of full length recombinant human C-terminal His-tagged HDAC2 expressed in baculovirus infected Sf9 cells using fluorogenic HDAC substrate after 30 mins by fluorescence analysis	A	BAO_0000219	cell-based format	Homo sapiens	None	None	Sf9	None	CHEMBL1937	Histone deacetylase 2	Homo sapiens	SINGLE PROTEIN	CHEMBL3860059	1	Scientific Literature	J Med Chem	2016	CHEMBL3308860
CHEMBL2407728		0	530.59	2	5.34	8h	Nc1cc(C(=O)OCc2ccccc2)ccc1NC(=O)c1ccc(CNc2nccc(-c3cccnc3)n2)cc1	IC50	'>'	20000.0	nM				UO_0000065					False	CHEMBL2410098	Inhibition of recombinant His-tagged HDAC2 (1 to 488) (unknown origin) using MAL as substrate incubated for 3 hrs prior to substrate addition measured after 60 mins by fluorescence plate reader analysis	B	BAO_0000357	single protein format	Homo sapiens	None	None	None	None	CHEMBL1937	Histone deacetylase 2	Homo sapiens	SINGLE PROTEIN	CHEMBL2407081	1	Scientific Literature	J. Med. Chem.	2013	None
CHEMBL403323		0	379.46	0	2.72	1n	O=C(/C=C/c1ccc(CN(CCO)CCc2cc3ccccc3[nH]2)cc1)NO	IC50						Not Determined						False	CHEMBL946981	Inhibition of HDAC2	B	BAO_0000357	single protein format	None	None	None	None	None	CHEMBL1937	Histone deacetylase 2	Homo sapiens	SINGLE PROTEIN	CHEMBL1142268	1	Scientific Literature	J. Med. Chem.	2008	None
CHEMBL98	VORINOSTAT	4	264.32	0	2.47	SAHA	O=C(CCCCCCC(=O)Nc1ccccc1)NO	IC50						Not Determined						False	CHEMBL946981	Inhibition of HDAC2	B	BAO_0000357	single protein format	None	None	None	None	None	CHEMBL1937	Histone deacetylase 2	Homo sapiens	SINGLE PROTEIN	CHEMBL1142268	1	Scientific Literature	J. Med. Chem.	2008	None
CHEMBL2407732		0	494.56	0	3.45	13b	CC(=O)N1C(NCc2ccc(C(=O)Nc3ccccc3N)cc2)=NC(=O)C1Cc1c[nH]c2ccccc12	IC50	'='	116.0	nM	6.94			UO_0000065	14.02	0.26	3.49	5.23	False	CHEMBL2410098	Inhibition of recombinant His-tagged HDAC2 (1 to 488) (unknown origin) using MAL as substrate incubated for 3 hrs prior to substrate addition measured after 60 mins by fluorescence plate reader analysis	B	BAO_0000357	single protein format	Homo sapiens	None	None	None	None	CHEMBL1937	Histone deacetylase 2	Homo sapiens	SINGLE PROTEIN	CHEMBL2407081	1	Scientific Literature	J. Med. Chem.	2013	None
CHEMBL2407730		0	321.34	0	2.27	31	O=C(NO)c1ccc(CNc2nccc(-c3cccnc3)n2)cc1	IC50	'='	219.0	nM	6.66			UO_0000065	20.72	0.38	4.39	6.66	False	CHEMBL2410098	Inhibition of recombinant His-tagged HDAC2 (1 to 488) (unknown origin) using MAL as substrate incubated for 3 hrs prior to substrate addition measured after 60 mins by fluorescence plate reader analysis	B	BAO_0000357	single protein format	Homo sapiens	None	None	None	None	CHEMBL1937	Histone deacetylase 2	Homo sapiens	SINGLE PROTEIN	CHEMBL2407081	1	Scientific Literature	J. Med. Chem.	2013	None
CHEMBL2407740		0	472.55	1	5.65	8b	Nc1cc(-c2ccccc2)ccc1NC(=O)c1ccc(CNc2nccc(-c3cccnc3)n2)cc1	IC50	'='	16700.0	nM	4.78			UO_0000065	10.11	0.18	-0.87	4.51	False	CHEMBL2410098	Inhibition of recombinant His-tagged HDAC2 (1 to 488) (unknown origin) using MAL as substrate incubated for 3 hrs prior to substrate addition measured after 60 mins by fluorescence plate reader analysis	B	BAO_0000357	single protein format	Homo sapiens	None	None	None	None	CHEMBL1937	Histone deacetylase 2	Homo sapiens	SINGLE PROTEIN	CHEMBL2407081	1	Scientific Literature	J. Med. Chem.	2013	None
CHEMBL2398525		0	463.63	1	5.60	39	O=C(Cc1cc(NCc2cccs2)c(O)c(NCc2cccs2)c1)NCc1ccccc1	Activity	'>'	75.0	%				UO_0000187					False	CHEMBL2399518	Inhibition of recombinant human HDAC2 using Arg-His-Lys-Lys(Ac) as substrate assessed as residual activity at 3.3 x 10'-5 M after 2 hrs by fluorescence assay relative to control	B	BAO_0000357	single protein format	Homo sapiens	None	None	None	None	CHEMBL1937	Histone deacetylase 2	Homo sapiens	SINGLE PROTEIN	CHEMBL2396570	1	Scientific Literature	Bioorg. Med. Chem.	2013	None
CHEMBL2178342		0	326.38	0	2.81	C149	O=C(NO)c1cccc(-c2cn(CSc3ccccc3)nn2)c1	IC50	'>'	100000.0	nM				UO_0000065					False	CHEMBL2185052	Inhibition of HDAC2 by fluorometric assay	B	BAO_0000357	single protein format	None	None	None	None	None	CHEMBL1937	Histone deacetylase 2	Homo sapiens	SINGLE PROTEIN	CHEMBL2176939	1	Scientific Literature	J. Med. Chem.	2012	None
CHEMBL236678		0	213.24	0	1.92	7	Nc1ccccc1NC(=O)c1cccnc1	IC50	'='	6980.0	nM	5.16			UO_0000065	24.18	0.44	3.24	7.58	False	CHEMBL940370	Inhibition of human HDAC2 expressed in mammalian cells	B	BAO_0000219	cell-based format	Homo sapiens	None	None	None	None	CHEMBL1937	Histone deacetylase 2	Homo sapiens	SINGLE PROTEIN	CHEMBL1152282	1	Scientific Literature	Bioorg. Med. Chem. Lett.	2008	None
CHEMBL99	TRICHOSTATIN	1	302.37	0	2.58	TSA	CC(/C=C/C(=O)NO)=C\[C@@H](C)C(=O)c1ccc(N(C)C)cc1	IC50	'='	68.0	nM	7.17			UO_0000065	23.70	0.44	4.59	10.29	False	CHEMBL1921153	Inhibition of human recombinant HDAC2 using fluorophore-conjugated substrate Boc-L-Lys(Ac)-AMC after 60 mins	B	BAO_0000357	single protein format	Homo sapiens	None	None	None	None	CHEMBL1937	Histone deacetylase 2	Homo sapiens	SINGLE PROTEIN	CHEMBL1914352	1	Scientific Literature	J. Med. Chem.	2011	None
CHEMBL343717		0	300.36	0	2.59	TWZ 111	O=CN(O)CCCCCNC(=O)c1ccc2ccccc2c1	IC50	'='	1400.0	nM	5.85			UO_0000065	19.49	0.36	3.26	8.41	False	CHEMBL697297	Inhibition of Histone deacetylase 2 (HDAC2) activity of HeLa nuclear extracts	B	BAO_0000357	single protein format	Homo sapiens	None	None	None	None	CHEMBL1937	Histone deacetylase 2	Homo sapiens	SINGLE PROTEIN	CHEMBL1137945	1	Scientific Literature	Bioorg. Med. Chem. Lett.	2004	None
CHEMBL1545737		0	288.35	0	2.63	TM-2-131	O=C(NC(=S)NCc1ccc(F)cc1)c1ccccc1	Activity						Not Active						False	CHEMBL1838708	Activation of HDAC2 using Fluor-de-Lys as substrate at 10 uM by spectrofluorometry	B	BAO_0000357	single protein format	None	None	None	None	None	CHEMBL1937	Histone deacetylase 2	Homo sapiens	SINGLE PROTEIN	CHEMBL1833857	1	Scientific Literature	Bioorg. Med. Chem. Lett.	2011	None
CHEMBL1496179		0	288.35	0	2.63	TM-2-139	O=C(NC(=S)NCc1ccccc1)c1ccccc1F	Activity						Not Active						False	CHEMBL1838708	Activation of HDAC2 using Fluor-de-Lys as substrate at 10 uM by spectrofluorometry	B	BAO_0000357	single protein format	None	None	None	None	None	CHEMBL1937	Histone deacetylase 2	Homo sapiens	SINGLE PROTEIN	CHEMBL1833857	1	Scientific Literature	Bioorg. Med. Chem. Lett.	2011	None
CHEMBL483893		0	530.42	1	4.23	10d	O=C(CCCCCCC(=O)Nc1cccc(-c2cn(CC(O)c3cccc(Br)c3)nn2)c1)NO	IC50	'='	64.4	nM	7.19			UO_0000065	13.56	0.29	2.96	5.56	False	CHEMBL954936	Inhibition of HDAC2	B	BAO_0000357	single protein format	None	None	None	None	None	CHEMBL1937	Histone deacetylase 2	Homo sapiens	SINGLE PROTEIN	CHEMBL1150413	1	Scientific Literature	J. Med. Chem.	2008	None
CHEMBL483892		0	439.49	0	3.92	10b	O=C(CCCCCCC(=O)Nc1cccc(-c2cn(Cc3ccc(F)cc3)nn2)c1)NO	IC50	'='	77.4	nM	7.11			UO_0000065	16.18	0.30	3.19	6.52	False	CHEMBL954936	Inhibition of HDAC2	B	BAO_0000357	single protein format	None	None	None	None	None	CHEMBL1937	Histone deacetylase 2	Homo sapiens	SINGLE PROTEIN	CHEMBL1150413	1	Scientific Literature	J. Med. Chem.	2008	None
CHEMBL4080164		0	385.90	0	3.33	4; LBH589.HCl	Cc1[nH]c2ccccc2c1CCNCc1cccc(/C=C/C(=O)NO)c1.Cl	IC50	'='	0.18	nM	9.74			UO_0000065	27.89	0.51	6.41	12.63	False	CHEMBL4020981	Inhibition of recombinant human full length HDAC2 using Fluor-de-Lys as substrate after 60 mins by spectrofluorimetric analysis	B	BAO_0000357	single protein format	Homo sapiens	None	None	None	None	CHEMBL1937	Histone deacetylase 2	Homo sapiens	SINGLE PROTEIN	CHEMBL4020709	1	Scientific Literature	Eur J Med Chem	2017	None
CHEMBL4062598		0	620.58	2	5.14	37	COc1ccc(C(=O)N[C@H](CNCc2ccc(C(=O)Nc3ccccc3N)cc2)Cc2c[nH]c3ccccc23)cc1.Cl.Cl	IC50	'='	21.2	nM	7.67			UO_0000065	14.01	0.26	2.53	6.33	False	CHEMBL4021309	Inhibition of HDAC2 (unknown origin) using Boc-Lys (acetyl)-AMC as substrate incubated for 10 mins followed by substrate addition measured after 30 mins by fluorescence assay	B	BAO_0000357	single protein format	Homo sapiens	None	None	None	None	CHEMBL1937	Histone deacetylase 2	Homo sapiens	SINGLE PROTEIN	CHEMBL4020724	1	Scientific Literature	Eur J Med Chem	2017	None
CHEMBL4069853		0	385.45	0	2.21	13	O=C(/C=C/c1ccc(S(=O)(=O)NCCc2cccc3[nH]ccc23)cc1)NO	Ratio IC50	'='	55.0										False	CHEMBL4021001	Potency index, ratio of SAHA IC50 to compound IC50 for recombinant human full length HDAC2	B	BAO_0000357	single protein format	Homo sapiens	None	None	None	None	CHEMBL1937	Histone deacetylase 2	Homo sapiens	SINGLE PROTEIN	CHEMBL4020709	1	Scientific Literature	Eur J Med Chem	2017	None
CHEMBL3621534		0	224.26	0	3.45	2	O=C(O)/C=C/c1ccc(-c2ccccc2)cc1	IC50	'>'	5000.0	nM				UO_0000065					False	CHEMBL3626390	Inhibition of human HDAC2 after 40 mins by fluorescence analysis	B	BAO_0000357	single protein format	Homo sapiens	None	None	None	None	CHEMBL1937	Histone deacetylase 2	Homo sapiens	SINGLE PROTEIN	CHEMBL3621129	1	Scientific Literature	Bioorg. Med. Chem. Lett.	2015	None
CHEMBL4080343		0	440.54	0	3.21	4h	Cc1ccc(NC(=O)CN(CCCCCC(=O)NO)C(=O)c2ccc(N(C)C)cc2)cc1	IC50	'='	146.0	nM	6.84			UO_0000065	15.52	0.29	3.63	6.70	False	CHEMBL4017030	Inhibition of full length human recombinant C-terminal FLAG-tagged HDAC2 expressed in baculovirus infected Sf9 insect cells using Boc-Lys(epsilon-Ac)-AMC as substrate measured after 90 mins by fluorescence assay	B	BAO_0000219	cell-based format	Homo sapiens	None	None	None	None	CHEMBL1937	Histone deacetylase 2	Homo sapiens	SINGLE PROTEIN	CHEMBL4014348	1	Scientific Literature	J Med Chem	2017	None
CHEMBL98	VORINOSTAT	4	264.32	0	2.47	SAHA	O=C(CCCCCCC(=O)Nc1ccccc1)NO	IC50	'='	200.0	nM	6.70			UO_0000065	25.34	0.48	4.23	8.54	False	CHEMBL4017030	Inhibition of full length human recombinant C-terminal FLAG-tagged HDAC2 expressed in baculovirus infected Sf9 insect cells using Boc-Lys(epsilon-Ac)-AMC as substrate measured after 90 mins by fluorescence assay	B	BAO_0000219	cell-based format	Homo sapiens	None	None	None	None	CHEMBL1937	Histone deacetylase 2	Homo sapiens	SINGLE PROTEIN	CHEMBL4014348	1	Scientific Literature	J Med Chem	2017	None
CHEMBL3335300		0	349.43	0	3.82	22	O=C(CCCCc1ccn(Cc2ccc(-c3ccccc3)cc2)n1)NO	IC50	'='	226.0	nM	6.65			UO_0000065	19.02	0.35	2.83	9.90	False	CHEMBL3388839	Inhibition of human recombinant HDAC2 after 60 mins by fluorimetric assay	B	BAO_0000357	single protein format	Homo sapiens	None	None	None	None	CHEMBL1937	Histone deacetylase 2	Homo sapiens	SINGLE PROTEIN	CHEMBL3352093	1	Scientific Literature	Eur. J. Med. Chem.	2014	None
CHEMBL1800250		0	260.32	0	2.47	16	Cc1cc(O)nc(SCC(=O)c2ccccc2)n1	IC50	'>'	100000.0	nM				UO_0000065					False	CHEMBL1804891	Inhibition of recombinant HDAC2 assessed as inhibition of fluorogenic aminocoumarin release from substrate by trypsin-coupled biochemical assay	B	BAO_0000357	single protein format	None	None	None	None	None	CHEMBL1937	Histone deacetylase 2	Homo sapiens	SINGLE PROTEIN	CHEMBL1800036	1	Scientific Literature	Bioorg. Med. Chem. Lett.	2011	None
CHEMBL1834365		0	274.32	0	2.95	TM-2-138	O=C(NC(=S)Nc1ccccc1)c1ccccc1F	Activity						Not Active						False	CHEMBL1838708	Activation of HDAC2 using Fluor-de-Lys as substrate at 10 uM by spectrofluorometry	B	BAO_0000357	single protein format	None	None	None	None	None	CHEMBL1937	Histone deacetylase 2	Homo sapiens	SINGLE PROTEIN	CHEMBL1833857	1	Scientific Literature	Bioorg. Med. Chem. Lett.	2011	None
CHEMBL1555726		0	262.38	0	2.62	TM-2-97	O=C(NC(=S)NC1CCCCC1)c1ccccc1	Activity						Not Active						False	CHEMBL1838708	Activation of HDAC2 using Fluor-de-Lys as substrate at 10 uM by spectrofluorometry	B	BAO_0000357	single protein format	None	None	None	None	None	CHEMBL1937	Histone deacetylase 2	Homo sapiens	SINGLE PROTEIN	CHEMBL1833857	1	Scientific Literature	Bioorg. Med. Chem. Lett.	2011	None
CHEMBL3938429		0	468.62	0	3.59	10c	O=C(CS)NCCCCCC(=O)Nc1ccc(-c2ccccc2NC(=O)[C@@H]2CCCN2)cc1	Activity	'='	81.3	%				UO_0000187					False	CHEMBL3880940	Inhibition of HDAC2 in human HeLa cell nuclear extracts assessed as residual activity at 0.5 uM relative to control	B	BAO_0000219	cell-based format	Homo sapiens	None	None	HeLa	None	CHEMBL1937	Histone deacetylase 2	Homo sapiens	SINGLE PROTEIN	CHEMBL3880414	38	Patent Bioactivity Data		2010	CHEMBL3308376
CHEMBL3427756		0	309.29	0	3.00	3l	NC(=O)C1CCCc2c(-c3ccc(C(F)(F)F)cc3)n[nH]c21	Inhibition						Not Active						False	CHEMBL3429771	Inhibition of HDAC2 (unknown origin)	B	BAO_0000357	single protein format	Homo sapiens	None	None	None	None	CHEMBL1937	Histone deacetylase 2	Homo sapiens	SINGLE PROTEIN	CHEMBL3425433	1	Scientific Literature	Bioorg. Med. Chem. Lett.	2015	None
CHEMBL3426906		0	371.37	0	0.59	5c	O=C(CCCCCOc1no[n+]([O-])c1S(=O)(=O)c1ccccc1)NO	Inhibition						Not Active						False	CHEMBL3428553	Inhibition of HDAC2 in human HEL cells at 10 uM after 5 hrs by Western blot analysis in presence of nitric oxide scavenger PTIO	B	BAO_0000219	cell-based format	Homo sapiens	None	None	HEL	None	CHEMBL1937	Histone deacetylase 2	Homo sapiens	SINGLE PROTEIN	CHEMBL3425494	1	Scientific Literature	J. Med. Chem.	2015	CHEMBL3308090
CHEMBL3427751		0	322.77	0	3.85	2g	CCOC(=O)C1CCCc2c(-c3ccc(Cl)c(F)c3)n[nH]c21	Inhibition						Not Active						False	CHEMBL3429771	Inhibition of HDAC2 (unknown origin)	B	BAO_0000357	single protein format	Homo sapiens	None	None	None	None	CHEMBL1937	Histone deacetylase 2	Homo sapiens	SINGLE PROTEIN	CHEMBL3425433	1	Scientific Literature	Bioorg. Med. Chem. Lett.	2015	None
CHEMBL98	VORINOSTAT	4	264.32	0	2.47	SAHA	O=C(CCCCCCC(=O)Nc1ccccc1)NO	IC50	'='	240.0	nM	6.62			UO_0000065	25.04	0.48	4.15	8.44	False	CHEMBL3620701	Inhibition of HDAC2 (unknown origin) using RHKK(Ac) fluorogenic acetylated peptide substrate by fluorometric assay	B	BAO_0000357	single protein format	Homo sapiens	None	None	None	None	CHEMBL1937	Histone deacetylase 2	Homo sapiens	SINGLE PROTEIN	CHEMBL3616411	1	Scientific Literature	Bioorg. Med. Chem. Lett.	2015	None
CHEMBL3585986		0	371.32	0	4.27	10h	O=C(CCCCCCc1nc(-c2ccc([N+](=O)[O-])cc2)no1)C(F)(F)F	IC50	'='	8150.0	nM	5.09			UO_0000065	13.70	0.27	0.82	5.13	False	CHEMBL3588679	Inhibition of recombinant HDAC2 (unknown origin) incubated for 10 mins using Boc-Lys(acetyl)-AMC fluorogenic substrate by homogeneous fluorescence release assay	B	BAO_0000357	single protein format	Homo sapiens	None	None	None	None	CHEMBL1937	Histone deacetylase 2	Homo sapiens	SINGLE PROTEIN	CHEMBL3585316	1	Scientific Literature	Bioorg. Med. Chem.	2015	None
CHEMBL1164671		0	348.43	0	4.60	50c	N=C/C=N/c1ccc(C(=O)Nc2cc(-c3cccs3)ccc2N)cc1	IC50	'='	20.0	nM	7.70			UO_0000065	22.10	0.42	3.10	8.43	False	CHEMBL1166729	Inhibition of recombinant HDAC2	B	BAO_0000357	single protein format	None	None	None	None	None	CHEMBL1937	Histone deacetylase 2	Homo sapiens	SINGLE PROTEIN	CHEMBL1165890	1	Scientific Literature	Eur. J. Med. Chem.	2010	None
CHEMBL389687		0	502.62	1	4.65	7b	N[C@@H](Cc1ccccc1)C(=O)Nc1ccccc1-c1ccc(NC(=O)CCCCCCC(=O)NO)cc1	Activity	'='	71.5	%				UO_0000187					False	CHEMBL3880940	Inhibition of HDAC2 in human HeLa cell nuclear extracts assessed as residual activity at 0.5 uM relative to control	B	BAO_0000219	cell-based format	Homo sapiens	None	None	HeLa	None	CHEMBL1937	Histone deacetylase 2	Homo sapiens	SINGLE PROTEIN	CHEMBL3880414	38	Patent Bioactivity Data		2010	CHEMBL3308376
CHEMBL3898716		0	547.64	1	0.88	13a	CCCc1nn(C)c2c(=O)[nH]c(-c3cc(S(=O)(=O)N4CCN(CCC(=O)NO)CC4)ccc3OCC)nc12	IC50	'>'	20000.0	nM				UO_0000065					False	CHEMBL3860992	Inhibition of full length recombinant human C-terminal His-tagged HDAC2 expressed in baculovirus infected Sf9 cells using fluorogenic HDAC substrate after 30 mins by fluorescence analysis	A	BAO_0000219	cell-based format	Homo sapiens	None	None	Sf9	None	CHEMBL1937	Histone deacetylase 2	Homo sapiens	SINGLE PROTEIN	CHEMBL3860059	1	Scientific Literature	J Med Chem	2016	CHEMBL3308860
CHEMBL3974954		0	449.47	0	3.20	30g	CCOc1ccc(Oc2ccc(C(=O)NO)cc2)cc1-c1nc2c(CC)nn(C)c2c(=O)[nH]1	IC50	'='	2250.0	nM	5.65			UO_0000065					False	CHEMBL3860992	Inhibition of full length recombinant human C-terminal His-tagged HDAC2 expressed in baculovirus infected Sf9 cells using fluorogenic HDAC substrate after 30 mins by fluorescence analysis	A	BAO_0000219	cell-based format	Homo sapiens	None	None	Sf9	None	CHEMBL1937	Histone deacetylase 2	Homo sapiens	SINGLE PROTEIN	CHEMBL3860059	1	Scientific Literature	J Med Chem	2016	CHEMBL3308860
CHEMBL3927691		0	371.40	0	1.33	48a	CCOc1ccc(CC(=O)NO)cc1-c1nc2c(CC)nn(C)c2c(=O)[nH]1	IC50	'>'	20000.0	nM				UO_0000065					False	CHEMBL3860992	Inhibition of full length recombinant human C-terminal His-tagged HDAC2 expressed in baculovirus infected Sf9 cells using fluorogenic HDAC substrate after 30 mins by fluorescence analysis	A	BAO_0000219	cell-based format	Homo sapiens	None	None	Sf9	None	CHEMBL1937	Histone deacetylase 2	Homo sapiens	SINGLE PROTEIN	CHEMBL3860059	1	Scientific Literature	J Med Chem	2016	CHEMBL3308860
CHEMBL99	TRICHOSTATIN	1	302.37	0	2.58	1, TSA	CC(/C=C/C(=O)NO)=C\[C@@H](C)C(=O)c1ccc(N(C)C)cc1	Ki	'='	0.76	nM	9.12			UO_0000065	30.16	0.57	6.54	13.09	False	CHEMBL1166729	Inhibition of recombinant HDAC2	B	BAO_0000357	single protein format	None	None	None	None	None	CHEMBL1937	Histone deacetylase 2	Homo sapiens	SINGLE PROTEIN	CHEMBL1165890	1	Scientific Literature	Eur. J. Med. Chem.	2010	None
CHEMBL3655962		0	259.27	0	1.16	BDBM139307	CC(Nc1ncc(C(=O)NO)cn1)c1ccncc1	IC50	'='	96.0	nM	7.02		274375	UO_0000065	27.07	0.50	5.86	7.02	False	CHEMBL3707557	Enzyme Assay: Compounds for testing were diluted in DMSO to 50 fold the final concentration and a ten point three fold dilution series was made. The compounds were diluted in assay buffer (50 mM HEPES, pH 7.4, 100 mM KCl, 0.001% Tween-20, 0.05% BSA, 20 uM TCEP) to 6 fold their final concentration. The HDAC enzymes (purchased from BPS Biosciences) were diluted to 1.5 fold their final concentration…	B	BAO_0000357	single protein format	Homo sapiens	None	None	None	None	CHEMBL1937	Histone deacetylase 2	Homo sapiens	SINGLE PROTEIN	CHEMBL3639071	37	BindingDB Database		2013	None
CHEMBL3655921		0	312.25	0	2.23	BDBM139262	O=C(NO)c1cnc(NCc2ccccc2C(F)(F)F)nc1	IC50	'='	720.0	nM	6.14		274330	UO_0000065	19.67	0.38	3.91	7.05	False	CHEMBL3707557	Enzyme Assay: Compounds for testing were diluted in DMSO to 50 fold the final concentration and a ten point three fold dilution series was made. The compounds were diluted in assay buffer (50 mM HEPES, pH 7.4, 100 mM KCl, 0.001% Tween-20, 0.05% BSA, 20 uM TCEP) to 6 fold their final concentration. The HDAC enzymes (purchased from BPS Biosciences) were diluted to 1.5 fold their final concentration…	B	BAO_0000357	single protein format	Homo sapiens	None	None	None	None	CHEMBL1937	Histone deacetylase 2	Homo sapiens	SINGLE PROTEIN	CHEMBL3639071	37	BindingDB Database		2013	None
CHEMBL3670679		0	490.36	1	5.16	BDBM119708	O=C(NO)c1ccc(CNC(=O)c2[nH]c(-c3ccccc3)cc2-c2cccc(Br)c2)cc1	IC50	'='	752.0	nM	6.12		246690	UO_0000065	12.49	0.26	0.96	6.50	False	CHEMBL3707945	Enzyme Assay: The reactions were carried out in a 96-well microplate for fluorometry in a 50 μl reaction volume. After the deacetylation reaction, Fluor-de-Lys-Developer (BioMol Cat. # KI-105) was added to each well to digest the deacetylated substrate, thus producing the fluorescent signal. The reaction was allowed to develop for 45 minutes at 30° C. with 5% CO2; then the fluorescent signal was …	B	BAO_0000357	single protein format	Homo sapiens	None	None	None	None	CHEMBL1937	Histone deacetylase 2	Homo sapiens	SINGLE PROTEIN	CHEMBL3638813	37	BindingDB Database		2014	None
CHEMBL98	VORINOSTAT	4	264.32	0	2.47	SAHA	O=C(CCCCCCC(=O)Nc1ccccc1)NO	IC50	'='	200.0	nM	6.70			UO_0000065	25.34	0.48	4.23	8.54	True	CHEMBL1048395	Inhibition of recombinant C-terminal FLAG-tagged HDAC2 expressed in baculovirus after 10 mins by fluorimetric analysis	B	BAO_0000019	assay format	None	None	None	None	None	CHEMBL1937	Histone deacetylase 2	Homo sapiens	SINGLE PROTEIN	CHEMBL1155182	1	Scientific Literature	Bioorg. Med. Chem. Lett.	2009	None
CHEMBL511749		0	446.50	0	3.87	7	CC(C)(C)OC(=O)Nc1ccc(-c2cc(C(=O)NCCCCCCC(=O)NO)no2)cc1	IC50	'='	252.0	nM	6.60			UO_0000065	14.78	0.28	2.73	4.62	False	CHEMBL976442	Inhibition of HDAC2 after 17 hrs	B	BAO_0000357	single protein format	None	None	None	None	None	CHEMBL1937	Histone deacetylase 2	Homo sapiens	SINGLE PROTEIN	CHEMBL1155917	1	Scientific Literature	J. Med. Chem.	2008	None
CHEMBL469275		0	418.45	0	3.09	4	CC(C)(C)OC(=O)Nc1cccc(-c2cc(C(=O)NCCCCC(=O)NO)no2)c1	IC50	'='	2980.0	nM	5.53			UO_0000065	13.21	0.25	2.44	3.87	False	CHEMBL976442	Inhibition of HDAC2 after 17 hrs	B	BAO_0000357	single protein format	None	None	None	None	None	CHEMBL1937	Histone deacetylase 2	Homo sapiens	SINGLE PROTEIN	CHEMBL1155917	1	Scientific Literature	J. Med. Chem.	2008	None
CHEMBL3758281		0	354.41	0	2.65	9g	O=C(CCCCCC(=O)N/N=C/c1ccc(-c2ccncc2)cc1)NO	IC50	'='	14.2	nM	7.85			UO_0000065	22.14	0.41	5.20	7.57	False	CHEMBL3761792	Inhibition of human recombinant HDAC2 using acetyllysine tripeptide coupled with 7-amino-4-methylcoumarin as substrate by fluorescence assay	B	BAO_0000357	single protein format	Homo sapiens	None	None	None	None	CHEMBL1937	Histone deacetylase 2	Homo sapiens	SINGLE PROTEIN	CHEMBL3758132	1	Scientific Literature	Bioorg. Med. Chem. Lett.	2016	None
CHEMBL3309286		0	375.47	0	2.52	29	CN1C(=O)CC(C)(C)c2cc(C(=O)NCCCCCCC(=O)NO)ccc21	IC50	'='	100.0	nM	7.00			UO_0000065	18.64	0.35	4.48	7.09	False	CHEMBL3373319	Inhibition of human HDAC2 pre-incubated for 30 mins before substrate addition and measured after 30 mins by HDAC-Glo I/II assay	B	BAO_0000357	single protein format	Homo sapiens	None	None	None	None	CHEMBL1937	Histone deacetylase 2	Homo sapiens	SINGLE PROTEIN	CHEMBL3351757	1	Scientific Literature	Bioorg. Med. Chem.	2014	None
CHEMBL1800247		0	300.31	0	2.32	13	CC(=O)Nc1ccc(C(=O)COc2cc(C)cc(O)n2)cc1	IC50	'>'	100000.0	nM				UO_0000065					False	CHEMBL1804891	Inhibition of recombinant HDAC2 assessed as inhibition of fluorogenic aminocoumarin release from substrate by trypsin-coupled biochemical assay	B	BAO_0000357	single protein format	None	None	None	None	None	CHEMBL1937	Histone deacetylase 2	Homo sapiens	SINGLE PROTEIN	CHEMBL1800036	1	Scientific Literature	Bioorg. Med. Chem. Lett.	2011	None
CHEMBL471042		0	341.32	0	2.66	12, ST2987	O=C(/C=C/c1ccc(/C=N/OCc2ccc([N+](=O)[O-])cc2)cc1)NO	IC50	'='	2670.0	nM	5.57			UO_0000065	16.33	0.30	2.91	4.89	False	CHEMBL960032	Inhibition of human HDAC2	B	BAO_0000357	single protein format	Homo sapiens	None	None	None	None	CHEMBL1937	Histone deacetylase 2	Homo sapiens	SINGLE PROTEIN	CHEMBL1153969	1	Scientific Literature	Bioorg. Med. Chem. Lett.	2009	None
CHEMBL585365		0	241.29	0	2.50	10	CC(C(=O)NO)(c1ccccc1)c1ccccc1	Inhibition						Not Active						False	CHEMBL1050120	Inhibition of recombinant C-terminal FLAG-tagged HDAC2 expressed in baculovirus at 20 uM after 10 mins by fluorimetric analysis	B	BAO_0000019	assay format	None	None	None	None	None	CHEMBL1937	Histone deacetylase 2	Homo sapiens	SINGLE PROTEIN	CHEMBL1155182	1	Scientific Literature	Bioorg. Med. Chem. Lett.	2009	None
CHEMBL3622730		0	606.81	1	4.42	12	C/C=C1\NC(=O)c2csc(n2)CNC(=O)C[C@@H](/C=C/CCSC(=O)CCCCCCC)OC(=O)[C@H](C(C)C)NC1=O	IC50	'='	2710.0	nM	5.57			UO_0000065	9.17	0.19	1.15	3.88	False	CHEMBL3627129	Inhibition of recombinant human HDAC2 after 60 mins by fluorescence assay	B	BAO_0000357	single protein format	Homo sapiens	None	None	None	None	CHEMBL1937	Histone deacetylase 2	Homo sapiens	SINGLE PROTEIN	CHEMBL3621100	1	Scientific Literature	J. Med. Chem.	2015	None
CHEMBL1173445	LARGAZOLE	0	622.88	2	5.03	7	CCCCCCCC(=O)SCC/C=C/[C@@H]1CC(=O)NCc2nc(cs2)C2=N[C@@](C)(CS2)C(=O)N[C@@H](C(C)C)C(=O)O1	IC50	'='	1010.0	nM	6.00			UO_0000065	9.63	0.20	0.97	4.73	False	CHEMBL3627129	Inhibition of recombinant human HDAC2 after 60 mins by fluorescence assay	B	BAO_0000357	single protein format	Homo sapiens	None	None	None	None	CHEMBL1937	Histone deacetylase 2	Homo sapiens	SINGLE PROTEIN	CHEMBL3621100	1	Scientific Literature	J. Med. Chem.	2015	None
CHEMBL3621540		0	251.35	0	4.58	14	N#CSC/C=C/c1ccc(-c2ccccc2)cc1	IC50	'>'	5000.0	nM				UO_0000065					False	CHEMBL3626390	Inhibition of human HDAC2 after 40 mins by fluorescence analysis	B	BAO_0000357	single protein format	Homo sapiens	None	None	None	None	CHEMBL1937	Histone deacetylase 2	Homo sapiens	SINGLE PROTEIN	CHEMBL3621129	1	Scientific Literature	Bioorg. Med. Chem. Lett.	2015	None
CHEMBL1243261		0	303.32	0	2.15	2	O=C(CCCCc1cc(C(=O)NO)no1)Nc1ccccc1	IC50	'='	18900.0	nM	4.72			UO_0000065	15.57	0.29	2.57	4.52	False	CHEMBL1246052	Inhibition of HDAC2	B	BAO_0000357	single protein format	None	None	None	None	None	CHEMBL1937	Histone deacetylase 2	Homo sapiens	SINGLE PROTEIN	CHEMBL1240475	1	Scientific Literature	Eur. J. Med. Chem.	2010	None
CHEMBL99	TRICHOSTATIN	1	302.37	0	2.58	1; TSA	CC(/C=C/C(=O)NO)=C\[C@@H](C)C(=O)c1ccc(N(C)C)cc1	IC50	'='	52.0	nM	7.28			UO_0000065	24.09	0.45	4.70	10.46	False	CHEMBL3766673	Inhibition of recombinant human HDAC2 by fluorimetry	B	BAO_0000357	single protein format	Homo sapiens	None	None	None	None	CHEMBL1937	Histone deacetylase 2	Homo sapiens	SINGLE PROTEIN	CHEMBL3763045	1	Scientific Literature	J. Med. Chem.	2016	None
CHEMBL96051	SCRIPTAID	0	326.35	0	2.50	3	O=C(CCCCCN1C(=O)c2cccc3cccc(c23)C1=O)NO	IC50	'='	700.0	nM	6.16			UO_0000065	18.86	0.35	3.65	7.10	False	CHEMBL1267844	Inhibition of HDAC2 by in vitro deacetylation assay	B	BAO_0000357	single protein format	None	None	None	None	None	CHEMBL1937	Histone deacetylase 2	Homo sapiens	SINGLE PROTEIN	CHEMBL1255383	1	Scientific Literature	Nat. Chem. Biol.	2010	None
CHEMBL3655956		0	334.38	0	2.97	BDBM139301	CC(Nc1ncc(C(=O)NO)cn1)(c1ccccc1)c1ccccc1	IC50	'='	1830.0	nM	5.74		274369	UO_0000065	17.16	0.31	2.77	6.58	False	CHEMBL3707557	Enzyme Assay: Compounds for testing were diluted in DMSO to 50 fold the final concentration and a ten point three fold dilution series was made. The compounds were diluted in assay buffer (50 mM HEPES, pH 7.4, 100 mM KCl, 0.001% Tween-20, 0.05% BSA, 20 uM TCEP) to 6 fold their final concentration. The HDAC enzymes (purchased from BPS Biosciences) were diluted to 1.5 fold their final concentration…	B	BAO_0000357	single protein format	Homo sapiens	None	None	None	None	CHEMBL1937	Histone deacetylase 2	Homo sapiens	SINGLE PROTEIN	CHEMBL3639071	37	BindingDB Database		2013	None
CHEMBL3758901		0	378.43	0	2.82	32d	O=C(/C=C/c1ccc2c(c1)C(=O)CC1(CCN(Cc3ccccc3)C1)O2)NO	IC50	'='	82.0	nM	7.09			UO_0000065	18.73	0.35	4.27	8.98	False	CHEMBL3762114	Inhibition of HDAC2 (unknown origin)	B	BAO_0000357	single protein format	Homo sapiens	None	None	None	None	CHEMBL1937	Histone deacetylase 2	Homo sapiens	SINGLE PROTEIN	CHEMBL3758162	1	Scientific Literature	Eur. J. Med. Chem.	2016	None
CHEMBL3655920		0	312.25	0	2.23	BDBM139261	O=C(NO)c1cnc(NCc2ccc(C(F)(F)F)cc2)nc1	IC50	'='	127.0	nM	6.90		274329	UO_0000065	22.09	0.43	4.67	7.91	False	CHEMBL3707557	Enzyme Assay: Compounds for testing were diluted in DMSO to 50 fold the final concentration and a ten point three fold dilution series was made. The compounds were diluted in assay buffer (50 mM HEPES, pH 7.4, 100 mM KCl, 0.001% Tween-20, 0.05% BSA, 20 uM TCEP) to 6 fold their final concentration. The HDAC enzymes (purchased from BPS Biosciences) were diluted to 1.5 fold their final concentration…	B	BAO_0000357	single protein format	Homo sapiens	None	None	None	None	CHEMBL1937	Histone deacetylase 2	Homo sapiens	SINGLE PROTEIN	CHEMBL3639071	37	BindingDB Database		2013	None
CHEMBL3764525		0	326.36	0	1.64	3c	CN(C)c1ccc(C(=O)N/N=C/c2ccc(C(=O)NO)cc2)cc1	IC50	'>'	3000.0	nM				UO_0000065					False	CHEMBL3766673	Inhibition of recombinant human HDAC2 by fluorimetry	B	BAO_0000357	single protein format	Homo sapiens	None	None	None	None	CHEMBL1937	Histone deacetylase 2	Homo sapiens	SINGLE PROTEIN	CHEMBL3763045	1	Scientific Literature	J. Med. Chem.	2016	None
CHEMBL3759794		0	354.41	0	2.65	9f	O=C(CCCCCC(=O)N/N=C/c1ccc(-c2cccnc2)cc1)NO	IC50	'='	10.8	nM	7.97			UO_0000065	22.48	0.42	5.32	7.68	False	CHEMBL3761792	Inhibition of human recombinant HDAC2 using acetyllysine tripeptide coupled with 7-amino-4-methylcoumarin as substrate by fluorescence assay	B	BAO_0000357	single protein format	Homo sapiens	None	None	None	None	CHEMBL1937	Histone deacetylase 2	Homo sapiens	SINGLE PROTEIN	CHEMBL3758132	1	Scientific Literature	Bioorg. Med. Chem. Lett.	2016	None
CHEMBL3664033		0	405.48	0	3.50	BDBM172766	Nc1cc(F)ccc1NC(=O)c1cc2ccc(N3CCNCC3)c(C3CC3)c2cn1	IC50	'='	228.0	nM	6.64		317766	UO_0000065	16.38	0.30	3.14	7.98	False	CHEMBL3707559	Enzyme Assay: Compounds for testing were diluted in DMSO to 50 fold the final concentration and a ten point three fold dilution series was made. The compounds were diluted in assay buffer (50 mM HEPES, pH 7.4, 100 mM KCl, 0.001% Tween-20, 0.05% BSA, 201.1M tris(2-carboxyethyl)phosphine) to 6 fold their final concentration. The HDAC enzymes (purchased from BPS Biosciences) were diluted to 1.5 fold…	B	BAO_0000357	single protein format	Homo sapiens	None	None	None	None	CHEMBL1937	Histone deacetylase 2	Homo sapiens	SINGLE PROTEIN	CHEMBL3639382	37	BindingDB Database		2015	None
CHEMBL2333343		0	194.19	0	0.17	7	CNC(=O)c1ccc(C(=O)NO)cc1	IC50	'='	1610.0	nM	5.79			UO_0000065	29.83	0.57	5.62	7.39	False	CHEMBL2340968	Inhibition of HDAC2 (unknown origin) assessed as fluorescence intensity measured after 60 mins incubation at room temperature by trypsin-free microfluidic lab-on-a-chip assay	B	BAO_0000357	single protein format	Homo sapiens	None	None	None	None	CHEMBL1937	Histone deacetylase 2	Homo sapiens	SINGLE PROTEIN	CHEMBL2331470	1	Scientific Literature	J. Med. Chem.	2013	None
CHEMBL2333342		0	256.26	0	2.06	6	O=C(NO)c1ccc(C(=O)Nc2ccccc2)cc1	IC50	'='	321.0	nM	6.49			UO_0000065	25.34	0.47	4.43	8.28	False	CHEMBL2340968	Inhibition of HDAC2 (unknown origin) assessed as fluorescence intensity measured after 60 mins incubation at room temperature by trypsin-free microfluidic lab-on-a-chip assay	B	BAO_0000357	single protein format	Homo sapiens	None	None	None	None	CHEMBL1937	Histone deacetylase 2	Homo sapiens	SINGLE PROTEIN	CHEMBL2331470	1	Scientific Literature	J. Med. Chem.	2013	None
CHEMBL1096986		0	655.76	2	2.35	8	O=C(CCCCC[C@@H]1NC(=O)[C@H](Cc2c[nH]c3ccccc23)NC(=O)[C@H]2CCCN2C(=O)[C@H](Cc2c[nH]c3ccccc23)NC1=O)NO	Inhibition	'='	34.0	%				UO_0000187					False	CHEMBL1121314	Inhibition of full length HDAC2 expressed in HEK293 cells at 100 uM after 15 mins by fluorescence assay	B	BAO_0000219	cell-based format	None	None	None	HEK293	None	CHEMBL1937	Histone deacetylase 2	Homo sapiens	SINGLE PROTEIN	CHEMBL1158553	1	Scientific Literature	Bioorg. Med. Chem.	2010	CHEMBL3307715
CHEMBL1095412		0	318.38	0	4.20	10	COc1ccc(-c2ccc(N)c(NC(=O)c3ccccc3)c2)cc1	Ratio IC50	'='	6.0										False	CHEMBL1116532	Selectivity ratio of IC50 for human recombinant HDAC2 preincubated for 1 hr with substrate to IC50 for human recombinant HDAC2 preincubated for 24 hrs followed by 1 hr reaction with substrate	B	BAO_0000357	single protein format	Homo sapiens	None	None	None	None	CHEMBL1937	Histone deacetylase 2	Homo sapiens	SINGLE PROTEIN	CHEMBL1158590	1	Scientific Literature	Bioorg. Med. Chem. Lett.	2010	None
CHEMBL1643308		0	567.61	1	4.54	5q	Nc1ccccc1NC(=O)/C=C/c1ccc(C(NCCN2CCOCC2)C(=O)Nc2ccc(C(F)(F)F)cc2)cc1	IC50	'='	290.0	nM	6.54			UO_0000065	11.52	0.22	2.00	6.01	False	CHEMBL1647006	Inhibition of HDAC2	B	BAO_0000357	single protein format	None	None	None	None	None	CHEMBL1937	Histone deacetylase 2	Homo sapiens	SINGLE PROTEIN	CHEMBL1641604	1	Scientific Literature	Bioorg. Med. Chem. Lett.	2011	None
CHEMBL98	VORINOSTAT	4	264.32	0	2.47	vorinostat	O=C(CCCCCCC(=O)Nc1ccccc1)NO	IC50	'='	72.0	nM	7.14			UO_0000065	27.02	0.51	4.67	9.11	False	CHEMBL1116530	Inhibition of human recombinant HDAC2 preincubated for 24 hrs followed by 1 hr reaction with substrate by protease coupled end-point assay	B	BAO_0000357	single protein format	Homo sapiens	None	None	None	None	CHEMBL1937	Histone deacetylase 2	Homo sapiens	SINGLE PROTEIN	CHEMBL1158590	1	Scientific Literature	Bioorg. Med. Chem. Lett.	2010	None
CHEMBL4207409		0	451.53	0	3.36	52a	CCCc1nn(C)c2c(=O)[nH]c(-c3cc(C4=CCC(C(=O)NO)CC4)ccc3OCC)nc12	IC50	'>'	20000.0	nM				UO_0000065					False	CHEMBL4198901	Inhibition of full length human recombinant C-terminal His-tagged HDAC2 expressed in baculovirus infected sf9 cells using fluorogenic HDAC substrate 3 after 30 mins by fluorescence assay	A	BAO_0000219	cell-based format	Homo sapiens	None	None	None	None	CHEMBL1937	Histone deacetylase 2	Homo sapiens	SINGLE PROTEIN	CHEMBL4196089	1	Scientific Literature	Eur J Med Chem	2018	None
CHEMBL4218377		0	320.37	0	1.33	12c	O=C(NO)c1cccc(S(=O)(=O)NCCc2ccccc2)c1	IC50	'='	11200.0	nM	4.95			UO_0000065					False	CHEMBL4198676	Inhibition of HDAC2 (unknown origin) using Boc-Lys(acetyl)-AMC as substrate preincubated for 5 mins followed by substrate addition measured after 30 mins by fluorescence assay	A	BAO_0000357	single protein format	Homo sapiens	None	None	None	None	CHEMBL1937	Histone deacetylase 2	Homo sapiens	SINGLE PROTEIN	CHEMBL4196083	1	Scientific Literature	Eur J Med Chem	2018	None
CHEMBL4213975		0	363.40	0	1.11	12e	C[C@H](NS(=O)(=O)c1cccc(C(=O)NO)c1)C(=O)Nc1ccccc1	IC50	'>'	100000.0	nM				UO_0000065					False	CHEMBL4198676	Inhibition of HDAC2 (unknown origin) using Boc-Lys(acetyl)-AMC as substrate preincubated for 5 mins followed by substrate addition measured after 30 mins by fluorescence assay	A	BAO_0000357	single protein format	Homo sapiens	None	None	None	None	CHEMBL1937	Histone deacetylase 2	Homo sapiens	SINGLE PROTEIN	CHEMBL4196083	1	Scientific Literature	Eur J Med Chem	2018	None
CHEMBL4218901		0	391.45	0	1.75	12f	CC(C)[C@H](NS(=O)(=O)c1cccc(C(=O)NO)c1)C(=O)Nc1ccccc1	IC50	'>'	100000.0	nM				UO_0000065					False	CHEMBL4198676	Inhibition of HDAC2 (unknown origin) using Boc-Lys(acetyl)-AMC as substrate preincubated for 5 mins followed by substrate addition measured after 30 mins by fluorescence assay	A	BAO_0000357	single protein format	Homo sapiens	None	None	None	None	CHEMBL1937	Histone deacetylase 2	Homo sapiens	SINGLE PROTEIN	CHEMBL4196083	1	Scientific Literature	Eur J Med Chem	2018	None
CHEMBL98	VORINOSTAT	4	264.32	0	2.47	SAHA	O=C(CCCCCCC(=O)Nc1ccccc1)NO	IC50	'='	11.0	nM	7.96			UO_0000065	30.11	0.57	5.49	10.15	False	CHEMBL2340968	Inhibition of HDAC2 (unknown origin) assessed as fluorescence intensity measured after 60 mins incubation at room temperature by trypsin-free microfluidic lab-on-a-chip assay	B	BAO_0000357	single protein format	Homo sapiens	None	None	None	None	CHEMBL1937	Histone deacetylase 2	Homo sapiens	SINGLE PROTEIN	CHEMBL2331470	1	Scientific Literature	J. Med. Chem.	2013	None
CHEMBL3233711		0	489.96	0	4.76	27c	O=C(/C=C/c1cccc(OC[C@H](Cc2c[nH]c3ccccc23)NC(=O)c2ccc(Cl)cc2)c1)NO	IC50	'='	498.5	nM	6.30			UO_0000065	12.86	0.25	1.54	6.09	False	CHEMBL3240668	Inhibition of HDAC2 (unknown origin) using Boc-Lys(acetyl)-AMC as substrate after 30 mins by fluorescence assay	B	BAO_0000357	single protein format	Homo sapiens	None	None	None	None	CHEMBL1937	Histone deacetylase 2	Homo sapiens	SINGLE PROTEIN	CHEMBL3232921	1	Scientific Literature	J. Med. Chem.	2014	None
CHEMBL99	TRICHOSTATIN	1	302.37	0	2.58	TSA	CC(/C=C/C(=O)NO)=C\[C@@H](C)C(=O)c1ccc(N(C)C)cc1	IC50	'='	14.0	nM	7.85			UO_0000065	25.97	0.49	5.27	11.28	True	CHEMBL976442	Inhibition of HDAC2 after 17 hrs	B	BAO_0000357	single protein format	None	None	None	None	None	CHEMBL1937	Histone deacetylase 2	Homo sapiens	SINGLE PROTEIN	CHEMBL1155917	1	Scientific Literature	J. Med. Chem.	2008	None
CHEMBL3828496		0	314.36	0	3.58	8	Nc1ccc(-c2ccc(F)cc2)cc1NC(=O)[C@@H]1CCCCO1	IC50	'='	1450.0	nM	5.84			UO_0000065	18.57	0.35	2.26	9.07	False	CHEMBL3830979	Inhibition full length human recombinant HDAC2 expressed in baculovirus coexpressed in fall armyworm Sf9 cells using carboxyfluorescein (FAM)-labeled acetylated/ trifluoroacetylated peptide as substrate after 60 mins by fluorescence assay	B	BAO_0000219	cell-based format	Homo sapiens	None	None	Sf9	None	CHEMBL1937	Histone deacetylase 2	Homo sapiens	SINGLE PROTEIN	CHEMBL3826926	1	Scientific Literature	Bioorg. Med. Chem.	2016	CHEMBL3308860
CHEMBL3966438		0	357.37	0	1.40	42	CCOc1ccc(C(=O)NO)cc1-c1nc2c(CC)nn(C)c2c(=O)[nH]1	IC50	'>'	20000.0	nM				UO_0000065					False	CHEMBL3860992	Inhibition of full length recombinant human C-terminal His-tagged HDAC2 expressed in baculovirus infected Sf9 cells using fluorogenic HDAC substrate after 30 mins by fluorescence analysis	A	BAO_0000219	cell-based format	Homo sapiens	None	None	Sf9	None	CHEMBL1937	Histone deacetylase 2	Homo sapiens	SINGLE PROTEIN	CHEMBL3860059	1	Scientific Literature	J Med Chem	2016	CHEMBL3308860
CHEMBL3898715		0	468.56	0	3.15	21b	CCCc1nn(C)c2c(=O)[nH]c(-c3cc(NC4CCC(C(=O)NO)CC4)ccc3OCC)nc12	IC50	'>'	20000.0	nM				UO_0000065					False	CHEMBL3860992	Inhibition of full length recombinant human C-terminal His-tagged HDAC2 expressed in baculovirus infected Sf9 cells using fluorogenic HDAC substrate after 30 mins by fluorescence analysis	A	BAO_0000219	cell-based format	Homo sapiens	None	None	Sf9	None	CHEMBL1937	Histone deacetylase 2	Homo sapiens	SINGLE PROTEIN	CHEMBL3860059	1	Scientific Literature	J Med Chem	2016	CHEMBL3308860
CHEMBL3969922		0	545.64	1	3.87	21c	CCCc1nn(C)c2c(=O)[nH]c(-c3cc(NC4CCN(c5ccc(C(=O)NO)cc5)CC4)ccc3OCC)nc12	IC50	'='	17500.0	nM	4.76			UO_0000065					False	CHEMBL3860992	Inhibition of full length recombinant human C-terminal His-tagged HDAC2 expressed in baculovirus infected Sf9 cells using fluorogenic HDAC substrate after 30 mins by fluorescence analysis	A	BAO_0000219	cell-based format	Homo sapiens	None	None	Sf9	None	CHEMBL1937	Histone deacetylase 2	Homo sapiens	SINGLE PROTEIN	CHEMBL3860059	1	Scientific Literature	J Med Chem	2016	CHEMBL3308860
CHEMBL3894057		0	508.62	1	3.57	30c	CCCc1nn(C)c2c(=O)[nH]c(-c3cc(N4CCC5(CCC(C(=O)NO)C5)CC4)ccc3OCC)nc12	IC50	'>'	20000.0	nM				UO_0000065					False	CHEMBL3860992	Inhibition of full length recombinant human C-terminal His-tagged HDAC2 expressed in baculovirus infected Sf9 cells using fluorogenic HDAC substrate after 30 mins by fluorescence analysis	A	BAO_0000219	cell-based format	Homo sapiens	None	None	Sf9	None	CHEMBL1937	Histone deacetylase 2	Homo sapiens	SINGLE PROTEIN	CHEMBL3860059	1	Scientific Literature	J Med Chem	2016	CHEMBL3308860
CHEMBL3895838		0	532.61	1	2.65	48d	CCOc1ccc(CC2CCN(c3ncc(C(=O)NO)cn3)CC2)cc1-c1nc2c(CC)nn(C)c2c(=O)[nH]1	IC50	'='	335.0	nM	6.47			UO_0000065					False	CHEMBL3860992	Inhibition of full length recombinant human C-terminal His-tagged HDAC2 expressed in baculovirus infected Sf9 cells using fluorogenic HDAC substrate after 30 mins by fluorescence analysis	A	BAO_0000219	cell-based format	Homo sapiens	None	None	Sf9	None	CHEMBL1937	Histone deacetylase 2	Homo sapiens	SINGLE PROTEIN	CHEMBL3860059	1	Scientific Literature	J Med Chem	2016	CHEMBL3308860
CHEMBL3970271		0	453.54	0	3.14	48i1	CCOc1ccc(C[C@H]2CC[C@H](C(=O)NO)CC2)cc1-c1nc2c(CC)nn(C)c2c(=O)[nH]1	IC50	'>'	20000.0	nM				UO_0000065					False	CHEMBL3860992	Inhibition of full length recombinant human C-terminal His-tagged HDAC2 expressed in baculovirus infected Sf9 cells using fluorogenic HDAC substrate after 30 mins by fluorescence analysis	A	BAO_0000219	cell-based format	Homo sapiens	None	None	Sf9	None	CHEMBL1937	Histone deacetylase 2	Homo sapiens	SINGLE PROTEIN	CHEMBL3860059	1	Scientific Literature	J Med Chem	2016	CHEMBL3308860
CHEMBL3962031		0	411.46	0	1.97	48k	CCOc1ccc(CC2CC2C(=O)NO)cc1-c1nc2c(CC)nn(C)c2c(=O)[nH]1	IC50	'='	14100.0	nM	4.85			UO_0000065					False	CHEMBL3860992	Inhibition of full length recombinant human C-terminal His-tagged HDAC2 expressed in baculovirus infected Sf9 cells using fluorogenic HDAC substrate after 30 mins by fluorescence analysis	A	BAO_0000219	cell-based format	Homo sapiens	None	None	Sf9	None	CHEMBL1937	Histone deacetylase 2	Homo sapiens	SINGLE PROTEIN	CHEMBL3860059	1	Scientific Literature	J Med Chem	2016	CHEMBL3308860
CHEMBL3893017		0	454.53	0	2.00	48l	CCOc1ccc(CN2CCC(C(=O)NO)CC2)cc1-c1nc2c(CC)nn(C)c2c(=O)[nH]1	IC50	'>'	20000.0	nM				UO_0000065					False	CHEMBL3860992	Inhibition of full length recombinant human C-terminal His-tagged HDAC2 expressed in baculovirus infected Sf9 cells using fluorogenic HDAC substrate after 30 mins by fluorescence analysis	A	BAO_0000219	cell-based format	Homo sapiens	None	None	Sf9	None	CHEMBL1937	Histone deacetylase 2	Homo sapiens	SINGLE PROTEIN	CHEMBL3860059	1	Scientific Literature	J Med Chem	2016	CHEMBL3308860
CHEMBL1800244		0	315.40	0	3.03	10	CC(=O)Nc1ccc(C(=O)CSc2nc(C)cc(C)n2)cc1	IC50	'>'	100000.0	nM				UO_0000065					False	CHEMBL1804891	Inhibition of recombinant HDAC2 assessed as inhibition of fluorogenic aminocoumarin release from substrate by trypsin-coupled biochemical assay	B	BAO_0000357	single protein format	None	None	None	None	None	CHEMBL1937	Histone deacetylase 2	Homo sapiens	SINGLE PROTEIN	CHEMBL1800036	1	Scientific Literature	Bioorg. Med. Chem. Lett.	2011	None
CHEMBL3885245		0	514.02	1	4.80	11c	COc1ccc2c(c1)c(CC(=O)NCCCCCCCC(=O)NO)c(C)n2C(=O)c1ccc(Cl)cc1	Inhibition	'='	43.0	%				UO_0000187					False	CHEMBL3876951	Inhibition of HDAC2 (unknown origin) at 10 uM after 24 hrs by SAMDI mass spectroscopic analysis	B	BAO_0000357	single protein format	Homo sapiens	None	None	None	None	CHEMBL1937	Histone deacetylase 2	Homo sapiens	SINGLE PROTEIN	CHEMBL3875218	1	Scientific Literature	Bioorg Med Chem	2017	None
CHEMBL3885011		0	547.66	1	4.83	17c	COC(=O)Cc1c(C)n(Cc2ccc(-c3cn(CCCCCCCC(=O)NO)nn3)cc2)c2ccc(OC)cc12	IC50	'='	209.0	nM	6.68			UO_0000065	12.20	0.23	1.85	5.54	False	CHEMBL3876950	Inhibition of HDAC2 (unknown origin) after 24 hrs by SAMDI mass spectroscopic analysis	B	BAO_0000357	single protein format	Homo sapiens	None	None	None	None	CHEMBL1937	Histone deacetylase 2	Homo sapiens	SINGLE PROTEIN	CHEMBL3875218	1	Scientific Literature	Bioorg Med Chem	2017	None
CHEMBL1094707		0	413.52	0	4.23	4j	O=C(CCCCCCC(=O)Nc1cccc(-c2cn(C3CCCCC3)nn2)c1)NO	IC50	'='	27.5	nM	7.56			UO_0000065	18.28	0.34	3.33	6.93	False	CHEMBL1101057	Inhibition of HDAC2 assessed as blockade of decorboxylation of carboxyfluorescein labeled acetylated peptide substrate after 17 hrs	B	BAO_0000357	single protein format	None	None	None	None	None	CHEMBL1937	Histone deacetylase 2	Homo sapiens	SINGLE PROTEIN	CHEMBL1154884	1	Scientific Literature	J. Med. Chem.	2010	None
CHEMBL1088734		0	475.47	0	4.74	4d	O=C(CCCCCCC(=O)Nc1cccc(-c2cn(-c3ccc(C(F)(F)F)cc3)nn2)c1)NO	IC50	'='	28.5	nM	7.54			UO_0000065	15.87	0.30	2.81	6.91	False	CHEMBL1101057	Inhibition of HDAC2 assessed as blockade of decorboxylation of carboxyfluorescein labeled acetylated peptide substrate after 17 hrs	B	BAO_0000357	single protein format	None	None	None	None	None	CHEMBL1937	Histone deacetylase 2	Homo sapiens	SINGLE PROTEIN	CHEMBL1154884	1	Scientific Literature	J. Med. Chem.	2010	None
CHEMBL271949		0	294.38	0	4.25	3	Nc1ccc(-c2cccs2)cc1NC(=O)c1ccccc1	Activity	'='	362.0	nM				UO_0000065					False	CHEMBL934352	Inhibition of HDAC2	B	BAO_0000357	single protein format	None	None	None	None	None	CHEMBL1937	Histone deacetylase 2	Homo sapiens	SINGLE PROTEIN	CHEMBL1142361	1	Scientific Literature	Bioorg. Med. Chem. Lett.	2008	None
CHEMBL3338417		0	361.40	0	2.63	31	O=C(NO)c1ccc2c(c1)C[C@@H](Nc1nccc(-c3cccnc3)n1)CC2	IC50						Not Determined						False	CHEMBL3386356	Inhibition of HDAC2 (unknown origin) using fluorogenic peptide as substrate by fluorescence assay	B	BAO_0000357	single protein format	Homo sapiens	None	None	None	None	CHEMBL1937	Histone deacetylase 2	Homo sapiens	SINGLE PROTEIN	CHEMBL3351740	1	Scientific Literature	J. Med. Chem.	2014	None
CHEMBL3427753		0	259.28	0	2.12	3i	NC(=O)C1CCCc2c(-c3ccc(F)cc3)n[nH]c21	Inhibition						Not Active						False	CHEMBL3429771	Inhibition of HDAC2 (unknown origin)	B	BAO_0000357	single protein format	Homo sapiens	None	None	None	None	CHEMBL1937	Histone deacetylase 2	Homo sapiens	SINGLE PROTEIN	CHEMBL3425433	1	Scientific Literature	Bioorg. Med. Chem. Lett.	2015	None
CHEMBL3427750		0	293.73	0	2.77	3g	NC(=O)C1CCCc2c(-c3ccc(Cl)c(F)c3)n[nH]c21	Inhibition						Not Active						False	CHEMBL3429771	Inhibition of HDAC2 (unknown origin)	B	BAO_0000357	single protein format	Homo sapiens	None	None	None	None	CHEMBL1937	Histone deacetylase 2	Homo sapiens	SINGLE PROTEIN	CHEMBL3425433	1	Scientific Literature	Bioorg. Med. Chem. Lett.	2015	None
CHEMBL3427755		0	271.32	0	1.99	3k	COc1ccc(-c2n[nH]c3c2CCCC3C(N)=O)cc1	Inhibition						Not Active						False	CHEMBL3429771	Inhibition of HDAC2 (unknown origin)	B	BAO_0000357	single protein format	Homo sapiens	None	None	None	None	CHEMBL1937	Histone deacetylase 2	Homo sapiens	SINGLE PROTEIN	CHEMBL3425433	1	Scientific Literature	Bioorg. Med. Chem. Lett.	2015	None
CHEMBL3427762		0	294.36	0	2.47	3r	Cn1c(-c2n[nH]c3c2CCCC3C(N)=O)cc2ccccc21	Inhibition						Not Active						False	CHEMBL3429771	Inhibition of HDAC2 (unknown origin)	B	BAO_0000357	single protein format	Homo sapiens	None	None	None	None	CHEMBL1937	Histone deacetylase 2	Homo sapiens	SINGLE PROTEIN	CHEMBL3425433	1	Scientific Literature	Bioorg. Med. Chem. Lett.	2015	None
CHEMBL3427774		0	325.44	0	3.83	13e	CC1(C)Cc2c(-c3cc4ccccc4s3)n[nH]c2C(C(N)=O)C1	Inhibition						Not Active						False	CHEMBL3429771	Inhibition of HDAC2 (unknown origin)	B	BAO_0000357	single protein format	Homo sapiens	None	None	None	None	CHEMBL1937	Histone deacetylase 2	Homo sapiens	SINGLE PROTEIN	CHEMBL3425433	1	Scientific Literature	Bioorg. Med. Chem. Lett.	2015	None
CHEMBL3427778		0	337.81	0	3.45	17	NC(=O)C1Cc2ccccc2Cc2c(-c3ccc(Cl)cc3)n[nH]c21	Inhibition						Not Active						False	CHEMBL3429771	Inhibition of HDAC2 (unknown origin)	B	BAO_0000357	single protein format	Homo sapiens	None	None	None	None	CHEMBL1937	Histone deacetylase 2	Homo sapiens	SINGLE PROTEIN	CHEMBL3425433	1	Scientific Literature	Bioorg. Med. Chem. Lett.	2015	None
CHEMBL3526942		0	349.43	0	3.01	M7	Cc1[nH]c2cc(O)ccc2c1CCNCc1ccc(/C=C/C(N)=O)cc1	IC50	'='	27000.0	nM	4.57			UO_0000065	13.07	0.24	1.56	5.01	False	CHEMBL3538485	Inhibition of flag-tagged HDAC2 (unknown origin) expressed in SF21 cells using [3H]acetylated human histone H4 peptide as substrate by scintillation counting	B	BAO_0000219	cell-based format	Homo sapiens	None	None	Sf21	None	CHEMBL1937	Histone deacetylase 2	Homo sapiens	SINGLE PROTEIN	CHEMBL3526051	1	Scientific Literature	Drug Metab. Dispos.	2012	CHEMBL4106362
CHEMBL1958436		0	336.34	0	2.15	15	O=C(/C=C/c1cccc(S(=O)(=O)Nc2cccc(F)c2)c1)NO	ED50	'='	221.0	nM		Non standard unit for type		UO_0000065					False	CHEMBL1961041	Inhibition of human recombinant HDAC2 expressed using baculovirus expression system using Flour- De-Lys as substrate after 3 hrs by fluorescence analysis	B	BAO_0000019	assay format	Homo sapiens	None	None	None	None	CHEMBL1937	Histone deacetylase 2	Homo sapiens	SINGLE PROTEIN	CHEMBL1955831	1	Scientific Literature	Bioorg. Med. Chem. Lett.	2012	None
CHEMBL1914708		0	440.47	0	4.47	3f	[N-]=[N+]=NCc1cc(Cn2cc(NC(=O)CCCCCCC(=O)NO)cn2)cc(N=[N+]=[N-])c1	Ratio IC50	'='	14.7										False	CHEMBL1920780	Selectivity ratio of compound IC50 to TSA IC50 for human recombinant HDAC2 using fluorophore-conjugated substrate Boc-L-Lys(Ac)-AMC after 60 mins	B	BAO_0000357	single protein format	Homo sapiens	None	None	None	None	CHEMBL1937	Histone deacetylase 2	Homo sapiens	SINGLE PROTEIN	CHEMBL1914352	1	Scientific Literature	J. Med. Chem.	2011	None
CHEMBL356769	TUBACIN	0	721.88	2	8.62	Tubacin	O=C(CCCCCCC(=O)Nc1ccc([C@@H]2O[C@H](c3ccc(CO)cc3)C[C@H](CSc3nc(-c4ccccc4)c(-c4ccccc4)o3)O2)cc1)NO	IC50	'='	6270.0	nM	5.20			UO_0000065	7.21	0.14	-3.42	3.63	True	CHEMBL3388101	Inhibition of full length C-terminal 6x-His tagged human HDAC2 using Arg-His-Lys-Lys(Ac) substrate incubated for 2 hrs by fluorescence assay	B	BAO_0000357	single protein format	Homo sapiens	None	None	None	None	CHEMBL1937	Histone deacetylase 2	Homo sapiens	SINGLE PROTEIN	CHEMBL3351349	1	Scientific Literature	Bioorg. Med. Chem. Lett.	2014	None
CHEMBL1800248		0	289.36	0	2.74	14	CC(=O)Nc1ccc(CSc2nc(C)cc(O)n2)cc1	IC50	'>'	100000.0	nM				UO_0000065					False	CHEMBL1804891	Inhibition of recombinant HDAC2 assessed as inhibition of fluorogenic aminocoumarin release from substrate by trypsin-coupled biochemical assay	B	BAO_0000357	single protein format	None	None	None	None	None	CHEMBL1937	Histone deacetylase 2	Homo sapiens	SINGLE PROTEIN	CHEMBL1800036	1	Scientific Literature	Bioorg. Med. Chem. Lett.	2011	None
CHEMBL1800381		0	198.25	0	1.17	28	CC(=O)CSc1nc(C)cc(O)n1	IC50	'>'	100000.0	nM				UO_0000065					False	CHEMBL1804891	Inhibition of recombinant HDAC2 assessed as inhibition of fluorogenic aminocoumarin release from substrate by trypsin-coupled biochemical assay	B	BAO_0000357	single protein format	None	None	None	None	None	CHEMBL1937	Histone deacetylase 2	Homo sapiens	SINGLE PROTEIN	CHEMBL1800036	1	Scientific Literature	Bioorg. Med. Chem. Lett.	2011	None
CHEMBL1478462		0	270.36	0	2.49	TM-2-90	O=C(NC(=S)NCc1ccccc1)c1ccccc1	Activity						Not Active						False	CHEMBL1838708	Activation of HDAC2 using Fluor-de-Lys as substrate at 10 uM by spectrofluorometry	B	BAO_0000357	single protein format	None	None	None	None	None	CHEMBL1937	Histone deacetylase 2	Homo sapiens	SINGLE PROTEIN	CHEMBL1833857	1	Scientific Literature	Bioorg. Med. Chem. Lett.	2011	None
CHEMBL1722433		0	303.39	0	1.94	32	Cc1cc(O)nc(SCC(=O)NCCc2ccccc2)n1	IC50	'>'	100000.0	nM				UO_0000065					False	CHEMBL1804891	Inhibition of recombinant HDAC2 assessed as inhibition of fluorogenic aminocoumarin release from substrate by trypsin-coupled biochemical assay	B	BAO_0000357	single protein format	None	None	None	None	None	CHEMBL1937	Histone deacetylase 2	Homo sapiens	SINGLE PROTEIN	CHEMBL1800036	1	Scientific Literature	Bioorg. Med. Chem. Lett.	2011	None
CHEMBL402718		0	356.42	0	3.28	4f	O=C(CCCCC(OCc1ccccc1)C(=O)Nc1ccccc1)NO	IC50	'='	500.0	nM	6.30			UO_0000065	17.68	0.33	3.02	7.19	False	CHEMBL925482	Inhibition of HDAC2 in HeLa cell lysates	B	BAO_0000357	single protein format	Homo sapiens	None	None	HeLa	None	CHEMBL1937	Histone deacetylase 2	Homo sapiens	SINGLE PROTEIN	CHEMBL1140532	1	Scientific Literature	Bioorg. Med. Chem. Lett.	2007	CHEMBL3308376
CHEMBL251010		0	294.35	0	2.10	7b	COC(CCCCCC(=O)NO)C(=O)Nc1ccccc1	Activity						Not Active						False	CHEMBL925483	Inhibition of HDAC2 in HeLa cell lysates at 0.1 uM	B	BAO_0000219	cell-based format	Homo sapiens	None	None	HeLa	None	CHEMBL1937	Histone deacetylase 2	Homo sapiens	SINGLE PROTEIN	CHEMBL1140532	1	Scientific Literature	Bioorg. Med. Chem. Lett.	2007	CHEMBL3308376
CHEMBL2431862		0	273.29	0	1.07	1a	Cn1cccc1C(=O)NCc1ccc(C(=O)NO)cc1	IC50	'='	16000.0	nM	4.80			UO_0000065	17.55	0.33	3.73	5.75	True	CHEMBL2433164	Inhibition of full length C-terminal His6x-tagged recombinant human HDAC2 expressed in baculovirus using Arg-His-Lys-Lys (Ac) as substrate after 1 hr by fluorescence plate reader analysis	B	BAO_0000019	assay format	Homo sapiens	None	None	None	None	CHEMBL1937	Histone deacetylase 2	Homo sapiens	SINGLE PROTEIN	CHEMBL2429834	1	Scientific Literature	J. Med. Chem.	2013	None
CHEMBL2022825		0	592.81	2	7.83	3	O=C(N[C@@H](CCCCCCSSc1ccccn1)C(=O)Nc1nc(-c2ccccc2)cs1)OCc1ccccc1	IC50	'='	3.9	nM	8.41			UO_0000065	14.18	0.29	0.58	9.02	False	CHEMBL2024763	Inhibition of HDAC2 in human HeLa cell nuclear extracts in presence of dithiothreitol by HDAC fluorescent assay	B	BAO_0000357	single protein format	Homo sapiens	None	None	HeLa	None	CHEMBL1937	Histone deacetylase 2	Homo sapiens	SINGLE PROTEIN	CHEMBL2021837	1	Scientific Literature	Eur. J. Med. Chem.	2012	CHEMBL3308376
CHEMBL271741		0	288.35	0	4.19	1	Nc1ccc(-c2ccccc2)cc1NC(=O)c1ccccc1	Ratio IC50	'='	3.4										False	CHEMBL2059978	Ratio of IC50 for human HDAC2 preincubated for 3 hrs to IC50 for human HDAC2 preincubated for 5 mins	B	BAO_0000357	single protein format	Homo sapiens	None	None	None	None	CHEMBL1937	Histone deacetylase 2	Homo sapiens	SINGLE PROTEIN	CHEMBL2057127	1	Scientific Literature	Bioorg. Med. Chem. Lett.	2012	None
CHEMBL2057827		0	414.43	1	5.82	1e	[N-]=[N+]=NCCOc1ccc(C(=O)Nc2cc(-c3ccccc3)ccc2N)cc1N=[N+]=[N-]	Inhibition						tde						False	CHEMBL2059985	Inhibition of human recombinant HDAC2 using Boc-L-Lys (Ac)-AMC as substrate by spectrofluorometric analysis	B	BAO_0000357	single protein format	Homo sapiens	None	None	None	None	CHEMBL1937	Histone deacetylase 2	Homo sapiens	SINGLE PROTEIN	CHEMBL2057127	1	Scientific Literature	Bioorg. Med. Chem. Lett.	2012	None
CHEMBL1812334		0	407.85	0	2.47	3	N[C@H](Cc1cccc(Cl)c1)C(=O)N1CCN(C(=O)c2cc(F)ccc2F)CC1	IC50	'>'	30000.0	nM				UO_0000065					False	CHEMBL1816687	Inhibition of human HDAC2 using rhodamine as substrate after 1 hrs by fluorescence assay	B	BAO_0000357	single protein format	Homo sapiens	None	None	None	None	CHEMBL1937	Histone deacetylase 2	Homo sapiens	SINGLE PROTEIN	CHEMBL1811912	1	Scientific Literature	Bioorg. Med. Chem.	2011	None
CHEMBL2057825		0	390.43	1	6.00	1c	[N-]=[N+]=NCc1cc(N=[N+]=[N-])cc(C(=O)Nc2cc(-c3cccs3)ccc2N)c1	Activity						Active						False	CHEMBL2059986	Binding affinity to His-tagged human HDAC2 assessed as decrease in biotinylation of HDAC2 at 25 uM preincubated for 24 hrs measured after 1 hr by Western blot analysis in presence of five-fold molar excess of Trichostatin A	B	BAO_0000357	single protein format	Homo sapiens	None	None	None	None	CHEMBL1937	Histone deacetylase 2	Homo sapiens	SINGLE PROTEIN	CHEMBL2057127	1	Scientific Literature	Bioorg. Med. Chem. Lett.	2012	None
CHEMBL271741		0	288.35	0	4.19	1	Nc1ccc(-c2ccccc2)cc1NC(=O)c1ccccc1	Inhibition						tde						False	CHEMBL2059985	Inhibition of human recombinant HDAC2 using Boc-L-Lys (Ac)-AMC as substrate by spectrofluorometric analysis	B	BAO_0000357	single protein format	Homo sapiens	None	None	None	None	CHEMBL1937	Histone deacetylase 2	Homo sapiens	SINGLE PROTEIN	CHEMBL2057127	1	Scientific Literature	Bioorg. Med. Chem. Lett.	2012	None
CHEMBL2057823		0	329.36	1	5.13	1a	[N-]=[N+]=Nc1ccc(C(=O)Nc2cc(-c3ccccc3)ccc2N)cc1	IC50	'='	5130.0	nM	5.29			UO_0000065	16.06	0.29	0.16	5.09	False	CHEMBL2059968	Inhibition of human recombinant HDAC2 using Boc-L-Lys (Ac)-AMC as substrate preincubated with compound for 5 mins measured after 35 mins by spectrofluorometric analysis	B	BAO_0000357	single protein format	Homo sapiens	None	None	None	None	CHEMBL1937	Histone deacetylase 2	Homo sapiens	SINGLE PROTEIN	CHEMBL2057127	1	Scientific Literature	Bioorg. Med. Chem. Lett.	2012	None
CHEMBL2057828		0	420.46	1	5.88	1f	[N-]=[N+]=NCCOc1ccc(C(=O)Nc2cc(-c3cccs3)ccc2N)cc1N=[N+]=[N-]	IC50	'='	17000.0	nM	4.77			UO_0000065	11.34	0.22	-1.11	2.95	False	CHEMBL2059968	Inhibition of human recombinant HDAC2 using Boc-L-Lys (Ac)-AMC as substrate preincubated with compound for 5 mins measured after 35 mins by spectrofluorometric analysis	B	BAO_0000357	single protein format	Homo sapiens	None	None	None	None	CHEMBL1937	Histone deacetylase 2	Homo sapiens	SINGLE PROTEIN	CHEMBL2057127	1	Scientific Literature	Bioorg. Med. Chem. Lett.	2012	None
CHEMBL2057822		0	553.61	2	7.43	2c	[N-]=[N+]=NCc1cc(COC(=O)NCc2ccc(C(=O)Nc3cc(-c4cccs4)ccc3N)cc2)cc(N=[N+]=[N-])c1	IC50	'='	7100.0	nM	5.15			UO_0000065	9.30	0.18	-2.28	2.70	False	CHEMBL2059968	Inhibition of human recombinant HDAC2 using Boc-L-Lys (Ac)-AMC as substrate preincubated with compound for 5 mins measured after 35 mins by spectrofluorometric analysis	B	BAO_0000357	single protein format	Homo sapiens	None	None	None	None	CHEMBL1937	Histone deacetylase 2	Homo sapiens	SINGLE PROTEIN	CHEMBL2057127	1	Scientific Literature	Bioorg. Med. Chem. Lett.	2012	None
CHEMBL98	VORINOSTAT	4	264.32	0	2.47	SAHA	O=C(CCCCCCC(=O)Nc1ccccc1)NO	IC50	'='	200.0	nM	6.70			UO_0000065	25.34	0.48	4.23	8.54	True	CHEMBL2059968	Inhibition of human recombinant HDAC2 using Boc-L-Lys (Ac)-AMC as substrate preincubated with compound for 5 mins measured after 35 mins by spectrofluorometric analysis	B	BAO_0000357	single protein format	Homo sapiens	None	None	None	None	CHEMBL1937	Histone deacetylase 2	Homo sapiens	SINGLE PROTEIN	CHEMBL2057127	1	Scientific Literature	Bioorg. Med. Chem. Lett.	2012	None
CHEMBL252409		0	451.53	1	5.61	2	Nc1ccc(-c2ccccc2)cc1NC(=O)c1ccc(CNC(=O)OCc2ccccc2)cc1	IC50	'='	14000.0	nM	4.85			UO_0000065	10.75	0.19	-0.76	5.19	False	CHEMBL2059969	Inhibition of human recombinant HDAC2 using Boc-L-Lys (Ac)-AMC as substrate preincubated with compound for 3 hrs measured after 35 mins by spectrofluorometric analysis	B	BAO_0000357	single protein format	Homo sapiens	None	None	None	None	CHEMBL1937	Histone deacetylase 2	Homo sapiens	SINGLE PROTEIN	CHEMBL2057127	1	Scientific Literature	Bioorg. Med. Chem. Lett.	2012	None
CHEMBL98	VORINOSTAT	4	264.32	0	2.47	SAHA	O=C(CCCCCCC(=O)Nc1ccccc1)NO	IC50						Not Determined						False	CHEMBL2059969	Inhibition of human recombinant HDAC2 using Boc-L-Lys (Ac)-AMC as substrate preincubated with compound for 3 hrs measured after 35 mins by spectrofluorometric analysis	B	BAO_0000357	single protein format	Homo sapiens	None	None	None	None	CHEMBL1937	Histone deacetylase 2	Homo sapiens	SINGLE PROTEIN	CHEMBL2057127	1	Scientific Literature	Bioorg. Med. Chem. Lett.	2012	None
CHEMBL2057824		0	335.39	1	5.19	1b	[N-]=[N+]=Nc1ccc(C(=O)Nc2cc(-c3cccs3)ccc2N)cc1	IC50	'='	110.0	nM	6.96			UO_0000065	20.75	0.40	1.77	6.70	False	CHEMBL2059970	Inhibition of human recombinant HDAC2 using Boc-L-Lys (Ac)-AMC as substrate preincubated with compound for 24 hrs measured after 35 mins by spectrofluorometric analysis	B	BAO_0000357	single protein format	Homo sapiens	None	None	None	None	CHEMBL1937	Histone deacetylase 2	Homo sapiens	SINGLE PROTEIN	CHEMBL2057127	1	Scientific Literature	Bioorg. Med. Chem. Lett.	2012	None
CHEMBL2057828		0	420.46	1	5.88	1f	[N-]=[N+]=NCCOc1ccc(C(=O)Nc2cc(-c3cccs3)ccc2N)cc1N=[N+]=[N-]	IC50	'='	750.0	nM	6.12			UO_0000065	14.57	0.28	0.24	3.78	False	CHEMBL2059970	Inhibition of human recombinant HDAC2 using Boc-L-Lys (Ac)-AMC as substrate preincubated with compound for 24 hrs measured after 35 mins by spectrofluorometric analysis	B	BAO_0000357	single protein format	Homo sapiens	None	None	None	None	CHEMBL1937	Histone deacetylase 2	Homo sapiens	SINGLE PROTEIN	CHEMBL2057127	1	Scientific Literature	Bioorg. Med. Chem. Lett.	2012	None
CHEMBL2057826		0	384.40	1	5.94	1d	[N-]=[N+]=NCc1cc(N=[N+]=[N-])cc(C(=O)Nc2cc(-c3ccccc3)ccc2N)c1	Activity						Active						False	CHEMBL2059986	Binding affinity to His-tagged human HDAC2 assessed as decrease in biotinylation of HDAC2 at 25 uM preincubated for 24 hrs measured after 1 hr by Western blot analysis in presence of five-fold molar excess of Trichostatin A	B	BAO_0000357	single protein format	Homo sapiens	None	None	None	None	CHEMBL1937	Histone deacetylase 2	Homo sapiens	SINGLE PROTEIN	CHEMBL2057127	1	Scientific Literature	Bioorg. Med. Chem. Lett.	2012	None
CHEMBL2057826		0	384.40	1	5.94	1d	[N-]=[N+]=NCc1cc(N=[N+]=[N-])cc(C(=O)Nc2cc(-c3ccccc3)ccc2N)c1	Inhibition						tde						False	CHEMBL2059985	Inhibition of human recombinant HDAC2 using Boc-L-Lys (Ac)-AMC as substrate by spectrofluorometric analysis	B	BAO_0000357	single protein format	Homo sapiens	None	None	None	None	CHEMBL1937	Histone deacetylase 2	Homo sapiens	SINGLE PROTEIN	CHEMBL2057127	1	Scientific Literature	Bioorg. Med. Chem. Lett.	2012	None
CHEMBL4077893		0	399.47	0	2.46	13	CN(C)Cc1cn(S(=O)(=O)c2ccc(/C=C/C(=O)NO)cc2)c2ccccc12	IC50	'='	970.0	nM	6.01			UO_0000065	15.05	0.29	3.55	6.56	False	CHEMBL3995475	Inhibition of full length human recombinant C-terminal GST-tagged HDAC2 expressed in insect cells using RHKK(Ac) as substrate after 60 mins by fluorimetric method	B	BAO_0000219	cell-based format	Homo sapiens	None	None	None	None	CHEMBL1937	Histone deacetylase 2	Homo sapiens	SINGLE PROTEIN	CHEMBL3994606	1	Scientific Literature	Eur J Med Chem	2017	None
CHEMBL3759808		0	406.48	0	3.60	34d	O=C(/C=C/c1ccc2c(c1)C(=O)CC1(CCCN(Cc3ccccc3)CC1)O2)NO	IC50	'='	72.0	nM	7.14			UO_0000065	17.57	0.33	3.54	9.06	False	CHEMBL3762114	Inhibition of HDAC2 (unknown origin)	B	BAO_0000357	single protein format	Homo sapiens	None	None	None	None	CHEMBL1937	Histone deacetylase 2	Homo sapiens	SINGLE PROTEIN	CHEMBL3758162	1	Scientific Literature	Eur. J. Med. Chem.	2016	None
CHEMBL4212186		0	467.55	0	3.45	44b; CM-407	CCCc1nn(C)c2c(=O)[nH]c(-c3cc(Cc4ccc(C(=O)NO)s4)ccc3OCC)nc12	IC50	'='	3720.0	nM	5.43			UO_0000065					False	CHEMBL4198901	Inhibition of full length human recombinant C-terminal His-tagged HDAC2 expressed in baculovirus infected sf9 cells using fluorogenic HDAC substrate 3 after 30 mins by fluorescence assay	A	BAO_0000219	cell-based format	Homo sapiens	None	None	None	None	CHEMBL1937	Histone deacetylase 2	Homo sapiens	SINGLE PROTEIN	CHEMBL4196089	1	Scientific Literature	Eur J Med Chem	2018	None
CHEMBL4218915		0	536.56	1	3.65	15	COc1cc(C(=O)c2ccc3c(ccn3S(=O)(=O)c3cccc(/C=C/C(=O)NO)c3)c2)cc(OC)c1OC	IC50	'='	1770.0	nM	5.75			UO_0000065	10.72	0.21	2.10	4.32	False	CHEMBL4199450	Inhibition of human HDAC2 using RHKKAc peptide as substrate	B	BAO_0000357	single protein format	Homo sapiens	None	None	None	None	CHEMBL1937	Histone deacetylase 2	Homo sapiens	SINGLE PROTEIN	CHEMBL4196108	1	Scientific Literature	J Med Chem	2018	None
CHEMBL4218789		0	464.47	0	3.77	11	O=C(/C=C/c1cccc(S(=O)(=O)n2ccc3cc(C(=O)c4ccc(F)cc4)ccc32)c1)NO	IC50	'='	1800.0	nM	5.75			UO_0000065	12.37	0.24	1.97	5.45	False	CHEMBL4199450	Inhibition of human HDAC2 using RHKKAc peptide as substrate	B	BAO_0000357	single protein format	Homo sapiens	None	None	None	None	CHEMBL1937	Histone deacetylase 2	Homo sapiens	SINGLE PROTEIN	CHEMBL4196108	1	Scientific Literature	J Med Chem	2018	None
CHEMBL4217166		0	481.53	0	3.09	44c	CCCc1nn(C)c2c(=O)[nH]c(-c3cc(C(=O)c4ccc(C(=O)NO)s4)ccc3OCC)nc12	IC50	'='	799.0	nM	6.10			UO_0000065					False	CHEMBL4198901	Inhibition of full length human recombinant C-terminal His-tagged HDAC2 expressed in baculovirus infected sf9 cells using fluorogenic HDAC substrate 3 after 30 mins by fluorescence assay	A	BAO_0000219	cell-based format	Homo sapiens	None	None	None	None	CHEMBL1937	Histone deacetylase 2	Homo sapiens	SINGLE PROTEIN	CHEMBL4196089	1	Scientific Literature	Eur J Med Chem	2018	None
CHEMBL1957463		0	501.61	1	4.97	1a	Nc1ccc(-c2cccs2)cc1NC(=O)c1ccc(CN(CCO)Cc2ccc3c(c2)OCO3)cc1	IC50	'='	740.0	nM	6.13			UO_0000065	12.22	0.23	1.16	6.32	False	CHEMBL1959441	Inhibition of HDAC2	B	BAO_0000357	single protein format	None	None	None	None	None	CHEMBL1937	Histone deacetylase 2	Homo sapiens	SINGLE PROTEIN	CHEMBL1955769	1	Scientific Literature	Bioorg. Med. Chem. Lett.	2012	None
CHEMBL3622729		0	480.61	0	1.73	11	C/C=C1\NC(=O)c2csc(n2)CNC(=O)C[C@@H](/C=C/CCS)OC(=O)[C@H](C(C)C)NC1=O	IC50	'='	45.0	nM	7.35			UO_0000065	15.29	0.31	5.62	5.81	False	CHEMBL3627129	Inhibition of recombinant human HDAC2 after 60 mins by fluorescence assay	B	BAO_0000357	single protein format	Homo sapiens	None	None	None	None	CHEMBL1937	Histone deacetylase 2	Homo sapiens	SINGLE PROTEIN	CHEMBL3621100	1	Scientific Literature	J. Med. Chem.	2015	None
CHEMBL235191	TACEDINALINE	3	269.30	0	2.48	18, pfizer,CI-994	CC(=O)Nc1ccc(C(=O)Nc2ccccc2N)cc1	Inhibition	'<'	50.0	%				UO_0000187					False	CHEMBL900130	Inhibition of human recombinant HDAC2 at 20 uM	B	BAO_0000357	single protein format	Homo sapiens	None	None	None	None	CHEMBL1937	Histone deacetylase 2	Homo sapiens	SINGLE PROTEIN	CHEMBL1138236	1	Scientific Literature	J. Med. Chem.	2007	None
CHEMBL2170173		0	495.54	1	6.35	1h	COc1cc(COc2ccc(NC(=O)CCCCCCC(=O)OCCN=[N+]=[N-])cc2)cc(N=[N+]=[N-])c1	IC50	'='	72000.0	nM	4.14			UO_0000065	8.36	0.16	-2.21	2.42	False	CHEMBL2175007	Inhibition of human recombinant HDAC2 using Boc-Lys(Ac)-AMC as substrate preincubated for 5 mins followed by substrate addition measured after 30 mins by microplate reader analysis	B	BAO_0000357	single protein format	Homo sapiens	None	None	None	None	CHEMBL1937	Histone deacetylase 2	Homo sapiens	SINGLE PROTEIN	CHEMBL2169804	1	Scientific Literature	Bioorg. Med. Chem. Lett.	2012	None
CHEMBL3593408		0	616.85	1	4.97	5	CCCCCCCC(=O)SCC/C=C/[C@@H]1CC(=O)NCc2cccc(n2)C2=N[C@@](C)(CS2)C(=O)N[C@@H](C(C)C)C(=O)O1	IC50	'='	349.5	nM	6.46			UO_0000065	10.47	0.21	1.49	5.09	False	CHEMBL3596004	Inhibition of recombinant full-length HDAC2 (unknown origin) using MAZ1600/MAZ1675 as substrate assessed as release of 7 amino-4-methylcoumarin measured every 5 mins by fluorescence assay	B	BAO_0000357	single protein format	Homo sapiens	None	None	None	None	CHEMBL1937	Histone deacetylase 2	Homo sapiens	SINGLE PROTEIN	CHEMBL3593208	1	Scientific Literature	Bioorg. Med. Chem.	2015	None
CHEMBL2047611		0	474.36	1	5.96	6c	COc1ccc(-c2nn(-c3ccccc3)cc2/C=C\C(=O)Nc2ccc(Br)cc2)cc1	IC50	'='	2170.0	nM	5.66			UO_0000065	11.94	0.25	-0.30	10.09	False	CHEMBL2051252	Inhibition of HDAC2 in human HeLa cell lysate using KI-104 as substrate after 40 mins by fluorescence analysis	B	BAO_0000219	cell-based format	Homo sapiens	None	None	HeLa	None	CHEMBL1937	Histone deacetylase 2	Homo sapiens	SINGLE PROTEIN	CHEMBL2046430	1	Scientific Literature	Bioorg. Med. Chem.	2012	CHEMBL3308376
CHEMBL2047616		0	474.36	1	5.96	7d	COc1ccc(NC(=O)/C=C\c2cn(-c3ccccc3)nc2-c2ccc(Br)cc2)cc1	IC50	'='	5350.0	nM	5.27			UO_0000065	11.11	0.23	-0.69	9.39	False	CHEMBL2051252	Inhibition of HDAC2 in human HeLa cell lysate using KI-104 as substrate after 40 mins by fluorescence analysis	B	BAO_0000219	cell-based format	Homo sapiens	None	None	HeLa	None	CHEMBL1937	Histone deacetylase 2	Homo sapiens	SINGLE PROTEIN	CHEMBL2046430	1	Scientific Literature	Bioorg. Med. Chem.	2012	CHEMBL3308376
CHEMBL27759	ENTINOSTAT	3	376.42	0	3.34	MS-275	Nc1ccccc1NC(=O)c1ccc(CNC(=O)OCc2cccnc2)cc1	IC50	'<'	100.0	nM				UO_0000065					False	CHEMBL2051252	Inhibition of HDAC2 in human HeLa cell lysate using KI-104 as substrate after 40 mins by fluorescence analysis	B	BAO_0000219	cell-based format	Homo sapiens	None	None	HeLa	None	CHEMBL1937	Histone deacetylase 2	Homo sapiens	SINGLE PROTEIN	CHEMBL2046430	1	Scientific Literature	Bioorg. Med. Chem.	2012	CHEMBL3308376
CHEMBL3621537		0	254.29	0	3.01	6	O=C(NO)N/C=C/c1ccc(-c2ccccc2)cc1	IC50	'='	1050.0	nM	5.98			UO_0000065	23.51	0.43	2.97	9.74	False	CHEMBL3626390	Inhibition of human HDAC2 after 40 mins by fluorescence analysis	B	BAO_0000357	single protein format	Homo sapiens	None	None	None	None	CHEMBL1937	Histone deacetylase 2	Homo sapiens	SINGLE PROTEIN	CHEMBL3621129	1	Scientific Literature	Bioorg. Med. Chem. Lett.	2015	None
CHEMBL3621538		0	344.41	0	4.76	7	O=C(N/C=C/c1ccc(-c2ccccc2)cc1)NOCc1ccccc1	IC50	'>'	5000.0	nM				UO_0000065					False	CHEMBL3626390	Inhibition of human HDAC2 after 40 mins by fluorescence analysis	B	BAO_0000357	single protein format	Homo sapiens	None	None	None	None	CHEMBL1937	Histone deacetylase 2	Homo sapiens	SINGLE PROTEIN	CHEMBL3621129	1	Scientific Literature	Bioorg. Med. Chem. Lett.	2015	None
CHEMBL3621541		0	265.31	0	3.36	17	O=C1/C(=C/c2ccc(-c3ccccc3)cc2)CCN1O	IC50	'>'	5000.0	nM				UO_0000065					False	CHEMBL3626390	Inhibition of human HDAC2 after 40 mins by fluorescence analysis	B	BAO_0000357	single protein format	Homo sapiens	None	None	None	None	CHEMBL1937	Histone deacetylase 2	Homo sapiens	SINGLE PROTEIN	CHEMBL3621129	1	Scientific Literature	Bioorg. Med. Chem. Lett.	2015	None
CHEMBL1800373		0	379.44	0	3.72	18	Cc1cc(O)nc(SCC(=O)c2ccc(NC(=O)c3ccccc3)cc2)n1	IC50	'>'	100000.0	nM				UO_0000065					False	CHEMBL1804891	Inhibition of recombinant HDAC2 assessed as inhibition of fluorogenic aminocoumarin release from substrate by trypsin-coupled biochemical assay	B	BAO_0000357	single protein format	None	None	None	None	None	CHEMBL1937	Histone deacetylase 2	Homo sapiens	SINGLE PROTEIN	CHEMBL1800036	1	Scientific Literature	Bioorg. Med. Chem. Lett.	2011	None
CHEMBL3098694		0	466.54	0	2.10	14	O=C(CCCCC[C@H](NC(=O)C1C(=O)NCC1c1ccccc1)C(=O)Nc1ccccc1)NO	IC50	'='	110.0	nM	6.96			UO_0000065	14.92	0.28	4.86	5.09	False	CHEMBL3102465	Inhibition of human HDAC2 using RHKK(Ac) as substrate by fluorimetric analysis	B	BAO_0000357	single protein format	Homo sapiens	None	None	None	None	CHEMBL1937	Histone deacetylase 2	Homo sapiens	SINGLE PROTEIN	CHEMBL3098008	1	Scientific Literature	Bioorg. Med. Chem. Lett.	2014	None
CHEMBL2057825		0	390.43	1	6.00	1c	[N-]=[N+]=NCc1cc(N=[N+]=[N-])cc(C(=O)Nc2cc(-c3cccs3)ccc2N)c1	Ratio IC50	'='	3.5										False	CHEMBL2059978	Ratio of IC50 for human HDAC2 preincubated for 3 hrs to IC50 for human HDAC2 preincubated for 5 mins	B	BAO_0000357	single protein format	Homo sapiens	None	None	None	None	CHEMBL1937	Histone deacetylase 2	Homo sapiens	SINGLE PROTEIN	CHEMBL2057127	1	Scientific Literature	Bioorg. Med. Chem. Lett.	2012	None
CHEMBL3356916		0	391.54	0	2.58	129, ST8001	Cc1cccc(NC(=O)[C@H](CCCCCS)NC(=O)[C@@H]2CCCC(=O)N2)c1	IC50	'='	15.0	nM	7.82			UO_0000065	19.98	0.40	5.24	8.96	False	CHEMBL3379479	Inhibition of HDAC2 (unknown origin) using fluorogenic tetrapeptide RHKK(Ac) substrate by fluorescence assay	B	BAO_0000357	single protein format	Homo sapiens	None	None	None	None	CHEMBL1937	Histone deacetylase 2	Homo sapiens	SINGLE PROTEIN	CHEMBL3352570	1	Scientific Literature	J. Med. Chem.	2014	None
CHEMBL3356929		0	349.46	0	1.49	80, ST7897	O=C1C[C@@H](C(=O)N[C@@H](CCCCCS)C(=O)Nc2ccccc2)N1	IC50	'='	68.0	nM	7.17			UO_0000065	20.51	0.41	5.68	8.21	False	CHEMBL3379479	Inhibition of HDAC2 (unknown origin) using fluorogenic tetrapeptide RHKK(Ac) substrate by fluorescence assay	B	BAO_0000357	single protein format	Homo sapiens	None	None	None	None	CHEMBL1937	Histone deacetylase 2	Homo sapiens	SINGLE PROTEIN	CHEMBL3352570	1	Scientific Literature	J. Med. Chem.	2014	None
CHEMBL1631913		0	454.52	0	4.08	(R/S)-9	COc1cc2cc(c1)COc1ccccc1NC(=O)C(CCCCCC(=O)NO)OC/C=C\2	IC50	'='	207.0	nM	6.68			UO_0000065	14.71	0.28	2.60	6.30	False	CHEMBL1634301	Inhibition of human HDAC2 by fluorimetric assay	B	BAO_0000357	single protein format	Homo sapiens	None	None	None	None	CHEMBL1937	Histone deacetylase 2	Homo sapiens	SINGLE PROTEIN	CHEMBL1629537	1	Scientific Literature	J. Med. Chem.	2010	None
CHEMBL3655932		0	292.27	0	1.36	BDBM139273	COc1cc(F)ccc1CNc1ncc(C(=O)NO)cn1	IC50	'='	338.0	nM	6.47		274341	UO_0000065	22.14	0.42	5.11	6.71	False	CHEMBL3707557	Enzyme Assay: Compounds for testing were diluted in DMSO to 50 fold the final concentration and a ten point three fold dilution series was made. The compounds were diluted in assay buffer (50 mM HEPES, pH 7.4, 100 mM KCl, 0.001% Tween-20, 0.05% BSA, 20 uM TCEP) to 6 fold their final concentration. The HDAC enzymes (purchased from BPS Biosciences) were diluted to 1.5 fold their final concentration…	B	BAO_0000357	single protein format	Homo sapiens	None	None	None	None	CHEMBL1937	Histone deacetylase 2	Homo sapiens	SINGLE PROTEIN	CHEMBL3639071	37	BindingDB Database		2013	None
CHEMBL98	VORINOSTAT	4	264.32	0	2.47	BDBM19149	O=C(CCCCCCC(=O)Nc1ccccc1)NO	IC50	'='	100.9	nM	7.00		320845	UO_0000065	26.47	0.50	4.53	8.92	True	CHEMBL3707871	Fluorescent Activity Assay: The HDAC activity was performed using the HDAC fluorescent activity assay kit (BIOMOL, Plymouth Meeting, Pa., USA) according to the manufacturer's instructions. Briefly, recombinant proteins of HDAC1 or HDAC6 were incubated with test compounds, and HDAC reaction was initiated by addition of Fluor-de-Lys substrate. Samples were incubated for 10 min at room temperature, …	B	BAO_0000357	single protein format	Homo sapiens	None	None	None	None	CHEMBL1937	Histone deacetylase 2	Homo sapiens	SINGLE PROTEIN	CHEMBL3639013	37	BindingDB Database		2015	None
CHEMBL2022833		0	574.77	2	7.96	12	O=C(N[C@@H](CCCCCCSSc1ccccn1)C(=O)OCc1cccc2ccccc12)OCc1ccccc1	IC50	'='	39.6	nM	7.40			UO_0000065	12.88	0.25	-0.56	9.55	False	CHEMBL2024763	Inhibition of HDAC2 in human HeLa cell nuclear extracts in presence of dithiothreitol by HDAC fluorescent assay	B	BAO_0000357	single protein format	Homo sapiens	None	None	HeLa	None	CHEMBL1937	Histone deacetylase 2	Homo sapiens	SINGLE PROTEIN	CHEMBL2021837	1	Scientific Literature	Eur. J. Med. Chem.	2012	CHEMBL3308376
CHEMBL2425952		0	427.50	0	3.91	5c	CCc1nc2c(Cc3ccc(C(=O)NO)cc3)cccc2c(=O)n1CCc1ccccc1	IC50	'>'	10000.0	nM				UO_0000065					False	CHEMBL2427283	Inhibition of human recombinant HDAC2 expressed in baculovirus/sf9 cells using RHKKAc as substrate	B	BAO_0000219	cell-based format	Homo sapiens	None	None	Sf9	None	CHEMBL1937	Histone deacetylase 2	Homo sapiens	SINGLE PROTEIN	CHEMBL2424579	1	Scientific Literature	J. Med. Chem.	2013	CHEMBL3308860
CHEMBL2425970		0	427.50	0	3.91	5a	CCc1nc2ccc(Cc3ccc(C(=O)NO)cc3)cc2c(=O)n1CCc1ccccc1	IC50	'='	3610.0	nM	5.44			UO_0000065	12.73	0.23	1.53	6.46	False	CHEMBL2427283	Inhibition of human recombinant HDAC2 expressed in baculovirus/sf9 cells using RHKKAc as substrate	B	BAO_0000219	cell-based format	Homo sapiens	None	None	Sf9	None	CHEMBL1937	Histone deacetylase 2	Homo sapiens	SINGLE PROTEIN	CHEMBL2424579	1	Scientific Literature	J. Med. Chem.	2013	CHEMBL3308860
CHEMBL1771485		0	337.34	0	1.58	A14B4	C#CCOc1ccc(/C=N/NC(=O)c2cccc(C(=O)NO)c2)cc1	IC50	'='	6300.0	nM	5.20			UO_0000065	15.42	0.28	3.62	5.20	False	CHEMBL1772082	Inhibition of full length HDAC2 assessed as 7-amino-4-methylcoumarin release from fluorophore conjugated substrate after 5 mins by fluorescence assay	B	BAO_0000357	single protein format	None	None	None	None	None	CHEMBL1937	Histone deacetylase 2	Homo sapiens	SINGLE PROTEIN	CHEMBL1770095	1	Scientific Literature	Bioorg. Med. Chem. Lett.	2011	None
CHEMBL2390999		0	393.44	0	2.32	12b	O=C(/C=C/c1ccc2c(c1)C(=O)NC1(CCN(Cc3ccccc3)CC1)O2)NO	IC50	'='	192.0	nM	6.72			UO_0000065	17.07	0.32	4.40	7.39	False	CHEMBL2395195	Inhibition of HDAC2 (unknown origin)	B	BAO_0000357	single protein format	Homo sapiens	None	None	None	None	CHEMBL1937	Histone deacetylase 2	Homo sapiens	SINGLE PROTEIN	CHEMBL2390828	1	Scientific Literature	Eur. J. Med. Chem.	2013	None
CHEMBL3098695		0	376.41	0	0.45	27	O=C(CCCCC[C@H](NC(=O)[C@@H]1CC(=O)N1)C(=O)Nc1ccccc1)NO	IC50	'='	89.0	nM	7.05			UO_0000065	18.73	0.36	6.60	5.16	False	CHEMBL3102465	Inhibition of human HDAC2 using RHKK(Ac) as substrate by fluorimetric analysis	B	BAO_0000357	single protein format	Homo sapiens	None	None	None	None	CHEMBL1937	Histone deacetylase 2	Homo sapiens	SINGLE PROTEIN	CHEMBL3098008	1	Scientific Literature	Bioorg. Med. Chem. Lett.	2014	None
CHEMBL2425965		0	393.44	0	2.73	3m	CCc1nc2cc(/C=C/C(=O)NO)ccc2c(=O)n1CCc1ccc(OC)cc1	IC50	'='	4780.0	nM	5.32			UO_0000065	13.52	0.25	2.59	5.69	False	CHEMBL2427283	Inhibition of human recombinant HDAC2 expressed in baculovirus/sf9 cells using RHKKAc as substrate	B	BAO_0000219	cell-based format	Homo sapiens	None	None	Sf9	None	CHEMBL1937	Histone deacetylase 2	Homo sapiens	SINGLE PROTEIN	CHEMBL2424579	1	Scientific Literature	J. Med. Chem.	2013	CHEMBL3308860
CHEMBL2425958		0	349.39	0	2.47	3f	Cc1nc2cc(/C=C/C(=O)NO)ccc2c(=O)n1CCc1ccccc1	IC50	'='	6450.0	nM	5.19			UO_0000065	14.86	0.27	2.72	6.16	False	CHEMBL2427283	Inhibition of human recombinant HDAC2 expressed in baculovirus/sf9 cells using RHKKAc as substrate	B	BAO_0000219	cell-based format	Homo sapiens	None	None	Sf9	None	CHEMBL1937	Histone deacetylase 2	Homo sapiens	SINGLE PROTEIN	CHEMBL2424579	1	Scientific Literature	J. Med. Chem.	2013	CHEMBL3308860
CHEMBL2425956		0	321.34	0	2.21	3d	Cc1nc2c(/C=C/C(=O)NO)cccc2c(=O)n1-c1ccccc1	IC50	'>'	10000.0	nM				UO_0000065					False	CHEMBL2427283	Inhibition of human recombinant HDAC2 expressed in baculovirus/sf9 cells using RHKKAc as substrate	B	BAO_0000219	cell-based format	Homo sapiens	None	None	Sf9	None	CHEMBL1937	Histone deacetylase 2	Homo sapiens	SINGLE PROTEIN	CHEMBL2424579	1	Scientific Literature	J. Med. Chem.	2013	CHEMBL3308860
CHEMBL2420795		0	514.62	1	1.31	26, beta3-epi-azuE	CC(C)[C@H]1NC(=O)[C@@H](C)[C@H](C/C=C\CCC(=O)O)NC(=O)[C@@H](Cc2ccccc2)NC(=O)[C@@H](C)NC1=O	Inhibition	'<'	50.0	%				UO_0000187					False	CHEMBL2423466	Inhibition of recombinant human HDAC2 enzyme using flurogenic Ac-LeuGlyLys (Ac)-AMC as substrate at 50 uM after 15 to 30 mins	B	BAO_0000357	single protein format	Homo sapiens	None	None	None	None	CHEMBL1937	Histone deacetylase 2	Homo sapiens	SINGLE PROTEIN	CHEMBL2417416	1	Scientific Literature	J. Med. Chem.	2013	None
CHEMBL255714	AZUMAMIDE A	0	513.64	1	0.71	5, azuA	CC(C)[C@H]1NC(=O)[C@@H](C)[C@@H](C/C=C\CCC(N)=O)NC(=O)[C@@H](Cc2ccccc2)NC(=O)[C@@H](C)NC1=O	Ki	'>'	5000.0	nM				UO_0000065					False	CHEMBL2423477	Inhibition of recombinant human HDAC2 enzyme using flurogenic Ac-LeuGlyLys (Ac)-AMC as substrate after 15 to 30 mins	B	BAO_0000357	single protein format	Homo sapiens	None	None	None	None	CHEMBL1937	Histone deacetylase 2	Homo sapiens	SINGLE PROTEIN	CHEMBL2417416	1	Scientific Literature	J. Med. Chem.	2013	None
CHEMBL227118		0	323.44	0	2.32	5	O=C(CCCCCNC(=O)NC12CC3CC(CC(C3)C1)C2)NO	IC50	'='	2580.0	nM	5.59			UO_0000065	17.28	0.33	3.27	6.18	False	CHEMBL2424296	Inhibition of HDAC2 (unknown origin)	B	BAO_0000357	single protein format	Homo sapiens	None	None	None	None	CHEMBL1937	Histone deacetylase 2	Homo sapiens	SINGLE PROTEIN	CHEMBL2417402	1	Scientific Literature	J. Med. Chem.	2013	None
CHEMBL1099078		0	330.39	0	4.39	11	CC(=O)c1ccc(-c2ccc(N)c(NC(=O)c3ccccc3)c2)cc1	IC50	'='	3800.0	nM	5.42			UO_0000065	16.41	0.30	1.03	7.51	False	CHEMBL1116530	Inhibition of human recombinant HDAC2 preincubated for 24 hrs followed by 1 hr reaction with substrate by protease coupled end-point assay	B	BAO_0000357	single protein format	Homo sapiens	None	None	None	None	CHEMBL1937	Histone deacetylase 2	Homo sapiens	SINGLE PROTEIN	CHEMBL1158590	1	Scientific Literature	Bioorg. Med. Chem. Lett.	2010	None
CHEMBL271741		0	288.35	0	4.19	5	Nc1ccc(-c2ccccc2)cc1NC(=O)c1ccccc1	IC50	'='	900.0	nM	6.05			UO_0000065	20.97	0.38	1.86	10.97	False	CHEMBL1116529	Inhibition of human recombinant HDAC2 preincubated for 1 hr with substrate by protease coupled end-point assay	B	BAO_0000357	single protein format	Homo sapiens	None	None	None	None	CHEMBL1937	Histone deacetylase 2	Homo sapiens	SINGLE PROTEIN	CHEMBL1158590	1	Scientific Literature	Bioorg. Med. Chem. Lett.	2010	None
CHEMBL1095096		0	289.34	0	3.58	9	Nc1ccc(-c2ccncc2)cc1NC(=O)c1ccccc1	IC50	'='	270.0	nM	6.57			UO_0000065	22.70	0.41	2.99	9.66	False	CHEMBL1116530	Inhibition of human recombinant HDAC2 preincubated for 24 hrs followed by 1 hr reaction with substrate by protease coupled end-point assay	B	BAO_0000357	single protein format	Homo sapiens	None	None	None	None	CHEMBL1937	Histone deacetylase 2	Homo sapiens	SINGLE PROTEIN	CHEMBL1158590	1	Scientific Literature	Bioorg. Med. Chem. Lett.	2010	None
CHEMBL1096398		0	344.44	1	5.40	7	Nc1ccc(-c2cc3ccccc3s2)cc1NC(=O)c1ccccc1	IC50	'='	10000.0	nM	5.00			UO_0000065	14.52	0.27	-0.40	9.07	False	CHEMBL1116530	Inhibition of human recombinant HDAC2 preincubated for 24 hrs followed by 1 hr reaction with substrate by protease coupled end-point assay	B	BAO_0000357	single protein format	Homo sapiens	None	None	None	None	CHEMBL1937	Histone deacetylase 2	Homo sapiens	SINGLE PROTEIN	CHEMBL1158590	1	Scientific Literature	Bioorg. Med. Chem. Lett.	2010	None
CHEMBL1096397		0	314.39	0	4.83	6	C=Cc1ccc(-c2ccc(N)c(NC(=O)c3ccccc3)c2)cc1	IC50	'='	800.0	nM	6.10			UO_0000065	19.39	0.35	1.27	11.06	False	CHEMBL1116530	Inhibition of human recombinant HDAC2 preincubated for 24 hrs followed by 1 hr reaction with substrate by protease coupled end-point assay	B	BAO_0000357	single protein format	Homo sapiens	None	None	None	None	CHEMBL1937	Histone deacetylase 2	Homo sapiens	SINGLE PROTEIN	CHEMBL1158590	1	Scientific Literature	Bioorg. Med. Chem. Lett.	2010	None
CHEMBL3235463		0	389.50	1	5.05	2b	O=C(/C=C/c1ccc(-c2ccc(O)c(C34CC5CC(CC(C5)C3)C4)c2)cc1)NO	IC50	'='	2640.0	nM	5.58			UO_0000065	14.32	0.26	0.53	8.02	False	CHEMBL3238600	Inhibition of HDAC2 in human HeLa cells using KI-104 as substrate after 40 mins by fluorescence analysis	B	BAO_0000219	cell-based format	Homo sapiens	None	None	HeLa	None	CHEMBL1937	Histone deacetylase 2	Homo sapiens	SINGLE PROTEIN	CHEMBL3232764	1	Scientific Literature	Eur. J. Med. Chem.	2014	CHEMBL3308376
CHEMBL1083086		0	372.22	0	1.95	5g	O=C(CCCCCNC(=O)NC(=O)c1ccc(Br)cc1)NO	Ki	'='	12.0	nM	7.92			UO_0000065	21.28	0.49	5.97	7.37	False	CHEMBL1119895	Inhibition of HDAC2	B	BAO_0000357	single protein format	None	None	None	None	None	CHEMBL1937	Histone deacetylase 2	Homo sapiens	SINGLE PROTEIN	CHEMBL1155491	1	Scientific Literature	Bioorg. Med. Chem. Lett.	2010	None
CHEMBL1097747		0	318.38	0	4.20	17	COc1cccc(-c2ccc(N)c(NC(=O)c3ccccc3)c2)c1	Ratio IC50	'='	2.0										False	CHEMBL1116532	Selectivity ratio of IC50 for human recombinant HDAC2 preincubated for 1 hr with substrate to IC50 for human recombinant HDAC2 preincubated for 24 hrs followed by 1 hr reaction with substrate	B	BAO_0000357	single protein format	Homo sapiens	None	None	None	None	CHEMBL1937	Histone deacetylase 2	Homo sapiens	SINGLE PROTEIN	CHEMBL1158590	1	Scientific Literature	Bioorg. Med. Chem. Lett.	2010	None
CHEMBL2323287		0	605.79	2	3.44	8	CCCCCCCC(=O)SCC/C=C/[C@@H]1CC(=O)NCc2nc(cs2)-c2nnnn2CC(=O)N[C@@H](C(C)C)C(=O)O1	IC50	'='	25100.0	nM	4.60			UO_0000065	7.59	0.15	1.16	2.91	False	CHEMBL2328538	Inhibition of C-terminal His-tagged full length human recombinant HDAC2 expressed in baculovirus expression system using fluorogenic acetylated peptide as substrate preincubated with enzyme for 10 mins prior to substrate addition measured after 60 mins by fluorescence analysis	B	BAO_0000019	assay format	Homo sapiens	None	None	None	None	CHEMBL1937	Histone deacetylase 2	Homo sapiens	SINGLE PROTEIN	CHEMBL2321647	1	Scientific Literature	ACS Med. Chem. Lett.	2013	None
CHEMBL2057820		0	492.54	1	6.56	2a	[N-]=[N+]=Nc1cccc(COC(=O)NCc2ccc(C(=O)Nc3cc(-c4ccccc4)ccc3N)cc2)c1	IC50	'='	320.0	nM	6.50			UO_0000065	13.19	0.24	-0.07	4.57	False	CHEMBL2059970	Inhibition of human recombinant HDAC2 using Boc-L-Lys (Ac)-AMC as substrate preincubated with compound for 24 hrs measured after 35 mins by spectrofluorometric analysis	B	BAO_0000357	single protein format	Homo sapiens	None	None	None	None	CHEMBL1937	Histone deacetylase 2	Homo sapiens	SINGLE PROTEIN	CHEMBL2057127	1	Scientific Literature	Bioorg. Med. Chem. Lett.	2012	None
CHEMBL2048750		0	402.43	0	2.41	12	COc1ccc(S(=O)(=O)n2ccc3cc(/C=C/C(=O)NO)ccc32)cc1OC	IC50	'='	2.3	nM	8.64			UO_0000065	21.47	0.42	6.23	8.08	False	CHEMBL2051700	Inhibition of human recombinant HDAC2 after 30 mins by fluorometric assay	B	BAO_0000357	single protein format	Homo sapiens	None	None	None	None	CHEMBL1937	Histone deacetylase 2	Homo sapiens	SINGLE PROTEIN	CHEMBL2046324	1	Scientific Literature	J. Med. Chem.	2012	None
CHEMBL2381517		0	284.31	0	1.78	3, BRD73594	O=C(NO)c1cccc(C(=O)NCCc2ccccc2)c1	Inhibition						Active						False	CHEMBL2383992	Inhibition of HDAC2 in human HeLa cells assessed as increase in histone H3 acetylation at 10 uM after 48 hrs by Western blotting analysis	B	BAO_0000219	cell-based format	Homo sapiens	None	None	HeLa	None	CHEMBL1937	Histone deacetylase 2	Homo sapiens	SINGLE PROTEIN	CHEMBL2380312	1	Scientific Literature	J. Med. Chem.	2013	CHEMBL3308376
CHEMBL3104851		0	374.30	0	1.99	1	Cc1c(O)c(O)c2c(c1C=O)[C@@H]1O[C@H](O2)c2c(C)c(O)c(O)c(O)c2C1=O	IC50	'='	10000.0	nM	5.00			UO_0000065	13.36	0.25	3.01	3.25	False	CHEMBL3108334	Inhibition of recombinant HDAC2 (unknown origin) using Fluor-de-Lys-SIRT1 as substrate by fluorescence assay	B	BAO_0000357	single protein format	Homo sapiens	None	None	None	None	CHEMBL1937	Histone deacetylase 2	Homo sapiens	SINGLE PROTEIN	CHEMBL3102702	1	Scientific Literature	J. Nat. Prod.	2014	None
CHEMBL252409		0	451.53	1	5.61	2	Nc1ccc(-c2ccccc2)cc1NC(=O)c1ccc(CNC(=O)OCc2ccccc2)cc1	Ratio IC50	'='	2.7										False	CHEMBL2059978	Ratio of IC50 for human HDAC2 preincubated for 3 hrs to IC50 for human HDAC2 preincubated for 5 mins	B	BAO_0000357	single protein format	Homo sapiens	None	None	None	None	CHEMBL1937	Histone deacetylase 2	Homo sapiens	SINGLE PROTEIN	CHEMBL2057127	1	Scientific Literature	Bioorg. Med. Chem. Lett.	2012	None
CHEMBL98	VORINOSTAT	4	264.32	0	2.47	SAHA	O=C(CCCCCCC(=O)Nc1ccccc1)NO	Ratio IC50						Not Determined						False	CHEMBL2059978	Ratio of IC50 for human HDAC2 preincubated for 3 hrs to IC50 for human HDAC2 preincubated for 5 mins	B	BAO_0000357	single protein format	Homo sapiens	None	None	None	None	CHEMBL1937	Histone deacetylase 2	Homo sapiens	SINGLE PROTEIN	CHEMBL2057127	1	Scientific Literature	Bioorg. Med. Chem. Lett.	2012	None
CHEMBL2057820		0	492.54	1	6.56	2a	[N-]=[N+]=Nc1cccc(COC(=O)NCc2ccc(C(=O)Nc3cc(-c4ccccc4)ccc3N)cc2)c1	Ratio IC50	'='	12.0										False	CHEMBL2059979	Ratio of IC50 for human HDAC2 preincubated for 24 hrs to IC50 for human HDAC2 preincubated for 5 mins	B	BAO_0000357	single protein format	Homo sapiens	None	None	None	None	CHEMBL1937	Histone deacetylase 2	Homo sapiens	SINGLE PROTEIN	CHEMBL2057127	1	Scientific Literature	Bioorg. Med. Chem. Lett.	2012	None
CHEMBL2431906		0	285.30	0	1.30	8a	Cn1cccc1C(=O)N1Cc2ccc(C(=O)NO)cc2C1	IC50	'>'	50000.0	nM				UO_0000065					False	CHEMBL2433164	Inhibition of full length C-terminal His6x-tagged recombinant human HDAC2 expressed in baculovirus using Arg-His-Lys-Lys (Ac) as substrate after 1 hr by fluorescence plate reader analysis	B	BAO_0000019	assay format	Homo sapiens	None	None	None	None	CHEMBL1937	Histone deacetylase 2	Homo sapiens	SINGLE PROTEIN	CHEMBL2429834	1	Scientific Literature	J. Med. Chem.	2013	None
CHEMBL2431901		0	299.33	0	1.34	5a	Cn1cccc1C(=O)N1CCc2cc(C(=O)NO)ccc2C1	IC50	'>'	50000.0	nM				UO_0000065					True	CHEMBL2433164	Inhibition of full length C-terminal His6x-tagged recombinant human HDAC2 expressed in baculovirus using Arg-His-Lys-Lys (Ac) as substrate after 1 hr by fluorescence plate reader analysis	B	BAO_0000019	assay format	Homo sapiens	None	None	None	None	CHEMBL1937	Histone deacetylase 2	Homo sapiens	SINGLE PROTEIN	CHEMBL2429834	1	Scientific Literature	J. Med. Chem.	2013	None
CHEMBL1800249		0	319.39	0	2.27	15	CC(=O)Nc1ccc(C(O)CSc2nc(C)cc(O)n2)cc1	IC50	'>'	100000.0	nM				UO_0000065					False	CHEMBL1804891	Inhibition of recombinant HDAC2 assessed as inhibition of fluorogenic aminocoumarin release from substrate by trypsin-coupled biochemical assay	B	BAO_0000357	single protein format	None	None	None	None	None	CHEMBL1937	Histone deacetylase 2	Homo sapiens	SINGLE PROTEIN	CHEMBL1800036	1	Scientific Literature	Bioorg. Med. Chem. Lett.	2011	None
CHEMBL1307946		0	290.34	0	2.47	19	COc1ccc(C(=O)CSc2nc(C)cc(O)n2)cc1	IC50	'>'	100000.0	nM				UO_0000065					False	CHEMBL1804891	Inhibition of recombinant HDAC2 assessed as inhibition of fluorogenic aminocoumarin release from substrate by trypsin-coupled biochemical assay	B	BAO_0000357	single protein format	None	None	None	None	None	CHEMBL1937	Histone deacetylase 2	Homo sapiens	SINGLE PROTEIN	CHEMBL1800036	1	Scientific Literature	Bioorg. Med. Chem. Lett.	2011	None
CHEMBL2152613		0	332.40	0	4.15	33a	NC(=O)c1ccccc1Nc1cccc(OCCc2ccccc2)c1	IC50	'>'	30000.0	nM				UO_0000065					False	CHEMBL2156454	Inhibition of HDAC2	B	BAO_0000357	single protein format	None	None	None	None	None	CHEMBL1937	Histone deacetylase 2	Homo sapiens	SINGLE PROTEIN	CHEMBL2150931	1	Scientific Literature	J. Med. Chem.	2012	None
CHEMBL575258		0	241.29	0	2.52	8	O=C(NO)C(Cc1ccccc1)c1ccccc1	Inhibition						Not Active						False	CHEMBL1050120	Inhibition of recombinant C-terminal FLAG-tagged HDAC2 expressed in baculovirus at 20 uM after 10 mins by fluorimetric analysis	B	BAO_0000019	assay format	None	None	None	None	None	CHEMBL1937	Histone deacetylase 2	Homo sapiens	SINGLE PROTEIN	CHEMBL1155182	1	Scientific Literature	Bioorg. Med. Chem. Lett.	2009	None
CHEMBL1767038		0	382.46	0	3.60	22	CNC(=O)/C(CCCCCCC(=O)Nc1cccc(-c2cccnc2)c1)=N\O	IC50	'>'	100000.0	nM				UO_0000065					False	CHEMBL1767466	Inhibition of human HDAC2 using ArgHisLysLys(Ac) fluorogenic peptide as a substrate by fluorimetric assay	B	BAO_0000357	single protein format	Homo sapiens	None	None	None	None	CHEMBL1937	Histone deacetylase 2	Homo sapiens	SINGLE PROTEIN	CHEMBL1765034	1	Scientific Literature	J. Med. Chem.	2011	None
CHEMBL1767039		0	416.91	0	4.26	23	CNC(=O)/C(CCCCCCC(=O)Nc1cccc(-c2ccc(Cl)nc2)c1)=N\O	IC50	'='	69700.0	nM	4.16			UO_0000065	9.97	0.20	-0.10	4.01	False	CHEMBL1767466	Inhibition of human HDAC2 using ArgHisLysLys(Ac) fluorogenic peptide as a substrate by fluorimetric assay	B	BAO_0000357	single protein format	Homo sapiens	None	None	None	None	CHEMBL1937	Histone deacetylase 2	Homo sapiens	SINGLE PROTEIN	CHEMBL1765034	1	Scientific Literature	J. Med. Chem.	2011	None
CHEMBL430060	APICIDIN	0	623.80	1	3.07	1	CCC(=O)CCCCC[C@@H]1NC(=O)[C@H]2CCCCN2C(=O)[C@H]([C@@H](C)CC)NC(=O)[C@H](Cc2cn(OC)c3ccccc23)NC1=O	IC50	'='	34.0	nM	7.47			UO_0000065	11.97	0.23	4.40	5.38	False	CHEMBL2174389	Inhibition of human recombinant HDAC2 using Ac-Lys(Ac)-7-amino-4-methylcoumarin as substrate after 30 mins by trypsin-coupled fluorogenic assay	B	BAO_0000357	single protein format	Homo sapiens	None	None	None	None	CHEMBL1937	Histone deacetylase 2	Homo sapiens	SINGLE PROTEIN	CHEMBL2169795	1	Scientific Literature	ACS Med. Chem. Lett.	2012	None
CHEMBL1097651		0	278.31	0	3.78	12	Nc1ccc(-c2ccco2)cc1NC(=O)c1ccccc1	IC50	'='	43.0	nM	7.37			UO_0000065	26.47	0.48	3.59	10.79	False	CHEMBL1116530	Inhibition of human recombinant HDAC2 preincubated for 24 hrs followed by 1 hr reaction with substrate by protease coupled end-point assay	B	BAO_0000357	single protein format	Homo sapiens	None	None	None	None	CHEMBL1937	Histone deacetylase 2	Homo sapiens	SINGLE PROTEIN	CHEMBL1158590	1	Scientific Literature	Bioorg. Med. Chem. Lett.	2010	None
CHEMBL1094108		0	302.38	0	4.50	13	Cc1cccc(-c2ccc(N)c(NC(=O)c3ccccc3)c2)c1	Ratio IC50	'='	2.0										False	CHEMBL1116532	Selectivity ratio of IC50 for human recombinant HDAC2 preincubated for 1 hr with substrate to IC50 for human recombinant HDAC2 preincubated for 24 hrs followed by 1 hr reaction with substrate	B	BAO_0000357	single protein format	Homo sapiens	None	None	None	None	CHEMBL1937	Histone deacetylase 2	Homo sapiens	SINGLE PROTEIN	CHEMBL1158590	1	Scientific Literature	Bioorg. Med. Chem. Lett.	2010	None
CHEMBL1095095		0	278.31	0	3.78	8	Nc1ccc(-c2ccoc2)cc1NC(=O)c1ccccc1	Ratio IC50	'='	21.0										False	CHEMBL1116532	Selectivity ratio of IC50 for human recombinant HDAC2 preincubated for 1 hr with substrate to IC50 for human recombinant HDAC2 preincubated for 24 hrs followed by 1 hr reaction with substrate	B	BAO_0000357	single protein format	Homo sapiens	None	None	None	None	CHEMBL1937	Histone deacetylase 2	Homo sapiens	SINGLE PROTEIN	CHEMBL1158590	1	Scientific Literature	Bioorg. Med. Chem. Lett.	2010	None
CHEMBL1097063		0	328.37	0	4.93	19	Nc1ccc(-c2cc3ccccc3o2)cc1NC(=O)c1ccccc1	IC50	'='	10000.0	nM	5.00			UO_0000065	15.23	0.27	0.07	7.32	False	CHEMBL1116530	Inhibition of human recombinant HDAC2 preincubated for 24 hrs followed by 1 hr reaction with substrate by protease coupled end-point assay	B	BAO_0000357	single protein format	Homo sapiens	None	None	None	None	CHEMBL1937	Histone deacetylase 2	Homo sapiens	SINGLE PROTEIN	CHEMBL1158590	1	Scientific Literature	Bioorg. Med. Chem. Lett.	2010	None
CHEMBL2408244		0	258.27	0	2.44	7c	COc1ccc(OC)c(-c2cccc(O)c(=O)c2)c1	Ki	'='	0.51	nM	9.29			UO_0000065	35.98	0.67	6.85	16.67	False	CHEMBL2410191	Inhibition of human recombinant HDAC2 by Michaelis-Menten equation analysis	B	BAO_0000357	single protein format	Homo sapiens	None	None	None	None	CHEMBL1937	Histone deacetylase 2	Homo sapiens	SINGLE PROTEIN	CHEMBL2407068	1	Scientific Literature	ACS Med. Chem. Lett.	2013	None
CHEMBL2347011		0	778.08	None	None	6b	C[C@H]1C=C2C=C[C@H](C)[C@H](CC[C@@H]3C[C@@H](O[Si](C)(C)C(C)(C)C)CC(=O)O3)[C@H]2[C@@H](OC(=O)NCc2ccc(-c3cn(CCCCCCC(=O)NO)nn3)cc2)C1	IC50	'='	881.8	nM	6.05			UO_0000065	7.78	None	None	None	True	CHEMBL2351477	Inhibition of recombinant HDAC2 (unknown origin) after 10 mins by fluorimetric analysis	B	BAO_0000357	single protein format	Homo sapiens	None	None	None	None	CHEMBL1937	Histone deacetylase 2	Homo sapiens	SINGLE PROTEIN	CHEMBL2346500	1	Scientific Literature	J. Med. Chem.	2013	None
CHEMBL2170017		0	678.88	2	2.90	11	CCC(=O)CCCCC[C@@H]1NC(=O)[C@H](CCCNC(=N)N)NC(=O)CCN(CC=C(C)C)C(=O)CN(CCc2c[nH]c3ccccc23)C1=O	IC50	'='	1200.0	nM	5.92			UO_0000065	8.72	0.17	3.02	3.06	False	CHEMBL2174389	Inhibition of human recombinant HDAC2 using Ac-Lys(Ac)-7-amino-4-methylcoumarin as substrate after 30 mins by trypsin-coupled fluorogenic assay	B	BAO_0000357	single protein format	Homo sapiens	None	None	None	None	CHEMBL1937	Histone deacetylase 2	Homo sapiens	SINGLE PROTEIN	CHEMBL2169795	1	Scientific Literature	ACS Med. Chem. Lett.	2012	None
CHEMBL472631		0	319.36	0	0.89	14, ST3050	O=C(/C=C/c1ccc(/C=N/OCCN2CCOCC2)cc1)NO	IC50	'='	27700.0	nM	4.56			UO_0000065	14.27	0.27	3.67	5.47	False	CHEMBL960032	Inhibition of human HDAC2	B	BAO_0000357	single protein format	Homo sapiens	None	None	None	None	CHEMBL1937	Histone deacetylase 2	Homo sapiens	SINGLE PROTEIN	CHEMBL1153969	1	Scientific Literature	Bioorg. Med. Chem. Lett.	2009	None
CHEMBL3098689		0	404.47	0	1.23	9	O=C(CCCCC[C@H](NC(=O)[C@@H]1CCCC(=O)N1)C(=O)Nc1ccccc1)NO	IC50	'='	89.0	nM	7.05			UO_0000065	17.43	0.33	5.82	5.16	False	CHEMBL3102465	Inhibition of human HDAC2 using RHKK(Ac) as substrate by fluorimetric analysis	B	BAO_0000357	single protein format	Homo sapiens	None	None	None	None	CHEMBL1937	Histone deacetylase 2	Homo sapiens	SINGLE PROTEIN	CHEMBL3098008	1	Scientific Literature	Bioorg. Med. Chem. Lett.	2014	None
CHEMBL2381520		0	256.26	0	2.06	6	O=C(NO)c1cccc(C(=O)Nc2ccccc2)c1	IC50	'='	30000.0	nM	4.52			UO_0000065	17.65	0.33	2.46	5.77	False	CHEMBL2384807	Inhibition of HDAC2 (unknown origin) after 60 mins by fluorescence assay	B	BAO_0000357	single protein format	Homo sapiens	None	None	None	None	CHEMBL1937	Histone deacetylase 2	Homo sapiens	SINGLE PROTEIN	CHEMBL2380312	1	Scientific Literature	J. Med. Chem.	2013	None
CHEMBL454438		0	336.42	0	1.53	13c	NS(=O)(=O)NCCCCCC(=O)Nc1ccc2ncccc2c1	Activity						Not Active						False	CHEMBL1027321	Inhibition of human recombinant C-terminal FLAG-tagged HDAC2 expressed in baculovirus by fluorimetry	B	BAO_0000019	assay format	Homo sapiens	None	None	None	None	CHEMBL1937	Histone deacetylase 2	Homo sapiens	SINGLE PROTEIN	CHEMBL1149076	1	Scientific Literature	Bioorg. Med. Chem. Lett.	2009	None
CHEMBL356066	DACINOSTAT	0	379.46	0	2.72	24, LAQ-824	O=C(/C=C/c1ccc(CN(CCO)CCc2c[nH]c3ccccc23)cc1)NO	IC50	'='	7.0	nM	8.15			UO_0000065	21.49	0.40	5.43	9.21	False	CHEMBL900122	Inhibition of human recombinant HDAC2	B	BAO_0000357	single protein format	Homo sapiens	None	None	None	None	CHEMBL1937	Histone deacetylase 2	Homo sapiens	SINGLE PROTEIN	CHEMBL1138236	1	Scientific Literature	J. Med. Chem.	2007	None
CHEMBL481018		0	423.42	0	3.65	7f	O=C(NO)c1ccc(CN2c3ccccc3NC(=O)[C@H]2Cc2ccc(F)c(F)c2)cc1	IC50	'='	460.0	nM	6.34			UO_0000065	14.97	0.28	2.69	7.76	False	CHEMBL991290	Inhibition of human recombinant histone deacetylase 2	B	BAO_0000357	single protein format	Homo sapiens	None	None	None	None	CHEMBL1937	Histone deacetylase 2	Homo sapiens	SINGLE PROTEIN	CHEMBL1143301	1	Scientific Literature	Bioorg. Med. Chem. Lett.	2009	None
CHEMBL1097744		0	333.35	0	4.10	14	Nc1ccc(-c2cccc([N+](=O)[O-])c2)cc1NC(=O)c1ccccc1	IC50	'='	200000.0	nM		Outside typical range		UO_0000065					False	CHEMBL1116529	Inhibition of human recombinant HDAC2 preincubated for 1 hr with substrate by protease coupled end-point assay	B	BAO_0000357	single protein format	Homo sapiens	None	None	None	None	CHEMBL1937	Histone deacetylase 2	Homo sapiens	SINGLE PROTEIN	CHEMBL1158590	1	Scientific Literature	Bioorg. Med. Chem. Lett.	2010	None
CHEMBL2408238		0	248.28	0	3.57	4b	O=c1c(O)ccccc1-c1ccc2ccccc2c1	Ki	'='	0.25	nM	9.60			UO_0000065	38.67	0.69	6.03	25.74	False	CHEMBL2410191	Inhibition of human recombinant HDAC2 by Michaelis-Menten equation analysis	B	BAO_0000357	single protein format	Homo sapiens	None	None	None	None	CHEMBL1937	Histone deacetylase 2	Homo sapiens	SINGLE PROTEIN	CHEMBL2407068	1	Scientific Literature	ACS Med. Chem. Lett.	2013	None
CHEMBL98	VORINOSTAT	4	264.32	0	2.47	zolinza	O=C(CCCCCCC(=O)Nc1ccccc1)NO	IC50	'='	170.0	nM	6.77			UO_0000065	25.61	0.49	4.30	8.63	True	CHEMBL927762	Inhibition of HDAC2	B	BAO_0000357	single protein format	None	None	None	None	None	CHEMBL1937	Histone deacetylase 2	Homo sapiens	SINGLE PROTEIN	CHEMBL1140803	1	Scientific Literature	Bioorg. Med. Chem. Lett.	2008	None
CHEMBL398884		0	295.36	0	4.37	1	O=C(Nc1cc(-c2ccccc2)ccc1O)c1cccs1	Activity						Not Determined						False	CHEMBL927762	Inhibition of HDAC2	B	BAO_0000357	single protein format	None	None	None	None	None	CHEMBL1937	Histone deacetylase 2	Homo sapiens	SINGLE PROTEIN	CHEMBL1140803	1	Scientific Literature	Bioorg. Med. Chem. Lett.	2008	None
CHEMBL491316		0	404.51	0	3.44	23	O=C(/C=C/c1ccc2c(c1)nc(CCc1ccccc1)n2CCN1CCCC1)NO	Ki	'='	36.2	nM	7.44			UO_0000065	18.40	0.34	4.00	10.57	False	CHEMBL1015995	Inhibition of recombinant HDAC2 by fluorimetric assay	B	BAO_0000357	single protein format	None	None	None	None	None	CHEMBL1937	Histone deacetylase 2	Homo sapiens	SINGLE PROTEIN	CHEMBL1152878	1	Scientific Literature	Bioorg. Med. Chem. Lett.	2009	None
CHEMBL399389		0	509.63	2	7.03	14	COc1ccc(NCc2ccc(C(=O)Nc3cc(-c4cc5ccccc5s4)ccc3N)cc2)cc1OC	IC50	'>'	10000.0	nM				UO_0000065					False	CHEMBL900122	Inhibition of human recombinant HDAC2	B	BAO_0000357	single protein format	Homo sapiens	None	None	None	None	CHEMBL1937	Histone deacetylase 2	Homo sapiens	SINGLE PROTEIN	CHEMBL1138236	1	Scientific Literature	J. Med. Chem.	2007	None
CHEMBL235210		0	324.40	0	4.26	23	COc1ccc(C(=O)Nc2cc(-c3cccs3)ccc2N)cc1	IC50	'='	200.0	nM	6.70			UO_0000065	20.65	0.40	2.44	10.41	True	CHEMBL900122	Inhibition of human recombinant HDAC2	B	BAO_0000357	single protein format	Homo sapiens	None	None	None	None	CHEMBL1937	Histone deacetylase 2	Homo sapiens	SINGLE PROTEIN	CHEMBL1138236	1	Scientific Literature	J. Med. Chem.	2007	None
CHEMBL562757		0	267.28	0	2.68	3f	O=Cc1ccc(-c2ccc(/C=C/C(=O)NO)cc2)cc1	IC50						Not Determined						False	CHEMBL1034714	Inhibition of HDAC2 in human HeLa cells	B	BAO_0000219	cell-based format	Homo sapiens	None	None	HeLa	None	CHEMBL1937	Histone deacetylase 2	Homo sapiens	SINGLE PROTEIN	CHEMBL1158371	1	Scientific Literature	Eur. J. Med. Chem.	2009	CHEMBL3308376
CHEMBL1094710		0	413.52	0	4.10	11b	O=C(CCCCCCC(=O)Nc1cccc(-n2cc(C3CCCCC3)nn2)c1)NO	IC50	'='	48.2	nM	7.32			UO_0000065	17.69	0.33	3.22	6.70	False	CHEMBL1101057	Inhibition of HDAC2 assessed as blockade of decorboxylation of carboxyfluorescein labeled acetylated peptide substrate after 17 hrs	B	BAO_0000357	single protein format	None	None	None	None	None	CHEMBL1937	Histone deacetylase 2	Homo sapiens	SINGLE PROTEIN	CHEMBL1154884	1	Scientific Literature	J. Med. Chem.	2010	None
CHEMBL519668		0	407.47	0	3.72	4a	O=C(CCCCCCC(=O)Nc1cccc(-c2cn(-c3ccccc3)nn2)c1)NO	IC50	'='	63.9	nM	7.19			UO_0000065	17.66	0.33	3.47	6.59	False	CHEMBL1101057	Inhibition of HDAC2 assessed as blockade of decorboxylation of carboxyfluorescein labeled acetylated peptide substrate after 17 hrs	B	BAO_0000357	single protein format	None	None	None	None	None	CHEMBL1937	Histone deacetylase 2	Homo sapiens	SINGLE PROTEIN	CHEMBL1154884	1	Scientific Literature	J. Med. Chem.	2010	None
CHEMBL1076939		0	455.49	0	3.87	4h	COc1cc(-n2cc(-c3cccc(NC(=O)CCCCCCC(=O)NO)c3)nn2)ccc1F	IC50						Not Determined						False	CHEMBL1101057	Inhibition of HDAC2 assessed as blockade of decorboxylation of carboxyfluorescein labeled acetylated peptide substrate after 17 hrs	B	BAO_0000357	single protein format	None	None	None	None	None	CHEMBL1937	Histone deacetylase 2	Homo sapiens	SINGLE PROTEIN	CHEMBL1154884	1	Scientific Literature	J. Med. Chem.	2010	None
CHEMBL1095096		0	289.34	0	3.58	9	Nc1ccc(-c2ccncc2)cc1NC(=O)c1ccccc1	Ratio IC50	'='	14.0										False	CHEMBL1116532	Selectivity ratio of IC50 for human recombinant HDAC2 preincubated for 1 hr with substrate to IC50 for human recombinant HDAC2 preincubated for 24 hrs followed by 1 hr reaction with substrate	B	BAO_0000357	single protein format	Homo sapiens	None	None	None	None	CHEMBL1937	Histone deacetylase 2	Homo sapiens	SINGLE PROTEIN	CHEMBL1158590	1	Scientific Literature	Bioorg. Med. Chem. Lett.	2010	None
CHEMBL1095096		0	289.34	0	3.58	9	Nc1ccc(-c2ccncc2)cc1NC(=O)c1ccccc1	IC50	'='	3900.0	nM	5.41			UO_0000065	18.69	0.34	1.83	7.95	False	CHEMBL1116529	Inhibition of human recombinant HDAC2 preincubated for 1 hr with substrate by protease coupled end-point assay	B	BAO_0000357	single protein format	Homo sapiens	None	None	None	None	CHEMBL1937	Histone deacetylase 2	Homo sapiens	SINGLE PROTEIN	CHEMBL1158590	1	Scientific Literature	Bioorg. Med. Chem. Lett.	2010	None
CHEMBL405072		0	212.25	0	2.52	3	Nc1ccccc1NC(=O)c1ccccc1	IC50	'='	10000.0	nM	5.00			UO_0000065	23.56	0.43	2.48	9.07	False	CHEMBL1116529	Inhibition of human recombinant HDAC2 preincubated for 1 hr with substrate by protease coupled end-point assay	B	BAO_0000357	single protein format	Homo sapiens	None	None	None	None	CHEMBL1937	Histone deacetylase 2	Homo sapiens	SINGLE PROTEIN	CHEMBL1158590	1	Scientific Literature	Bioorg. Med. Chem. Lett.	2010	None
CHEMBL27759	ENTINOSTAT	3	376.42	0	3.34	4, MS-275	Nc1ccccc1NC(=O)c1ccc(CNC(=O)OCc2cccnc2)cc1	IC50	'='	500.0	nM	6.30			UO_0000065	16.74	0.31	2.96	5.93	False	CHEMBL1267844	Inhibition of HDAC2 by in vitro deacetylation assay	B	BAO_0000357	single protein format	None	None	None	None	None	CHEMBL1937	Histone deacetylase 2	Homo sapiens	SINGLE PROTEIN	CHEMBL1255383	1	Scientific Literature	Nat. Chem. Biol.	2010	None
CHEMBL2323288		0	479.59	1	0.75	9	CC(C)[C@@H]1NC(=O)Cn2nnnc2-c2csc(n2)CNC(=O)C[C@@H](/C=C/CCS)OC1=O	IC50	'='	3270.0	nM	5.49			UO_0000065	11.44	0.23	4.74	3.89	False	CHEMBL2328538	Inhibition of C-terminal His-tagged full length human recombinant HDAC2 expressed in baculovirus expression system using fluorogenic acetylated peptide as substrate preincubated with enzyme for 10 mins prior to substrate addition measured after 60 mins by fluorescence analysis	B	BAO_0000019	assay format	Homo sapiens	None	None	None	None	CHEMBL1937	Histone deacetylase 2	Homo sapiens	SINGLE PROTEIN	CHEMBL2321647	1	Scientific Literature	ACS Med. Chem. Lett.	2013	None
CHEMBL2323285		0	605.79	2	3.44	6	CCCCCCCC(=O)SCC/C=C/[C@@H]1CC(=O)NCc2nc(cs2)-c2nnn(n2)CC(=O)N[C@@H](C(C)C)C(=O)O1	IC50	'='	30800.0	nM	4.51			UO_0000065	7.45	0.15	1.07	2.85	False	CHEMBL2328538	Inhibition of C-terminal His-tagged full length human recombinant HDAC2 expressed in baculovirus expression system using fluorogenic acetylated peptide as substrate preincubated with enzyme for 10 mins prior to substrate addition measured after 60 mins by fluorescence analysis	B	BAO_0000019	assay format	Homo sapiens	None	None	None	None	CHEMBL1937	Histone deacetylase 2	Homo sapiens	SINGLE PROTEIN	CHEMBL2321647	1	Scientific Literature	ACS Med. Chem. Lett.	2013	None
CHEMBL98	VORINOSTAT	4	264.32	0	2.47	SAHA	O=C(CCCCCCC(=O)Nc1ccccc1)NO	IC50	'='	100.0	nM	7.00			UO_0000065	26.48	0.50	4.53	8.93	True	CHEMBL3238600	Inhibition of HDAC2 in human HeLa cells using KI-104 as substrate after 40 mins by fluorescence analysis	B	BAO_0000219	cell-based format	Homo sapiens	None	None	HeLa	None	CHEMBL1937	Histone deacetylase 2	Homo sapiens	SINGLE PROTEIN	CHEMBL3232764	1	Scientific Literature	Eur. J. Med. Chem.	2014	CHEMBL3308376
CHEMBL55895	PHENYLBUTYRYLHYDROXAMIC ACID	0	179.22	0	1.51	4	O=C(CCCc1ccccc1)NO	IC50	'='	600.0	nM	6.22			UO_0000065	34.72	0.65	4.71	12.61	False	CHEMBL1680133	Inhibition of human recombinant HDAC2	B	BAO_0000357	single protein format	Homo sapiens	None	None	None	None	CHEMBL1937	Histone deacetylase 2	Homo sapiens	SINGLE PROTEIN	CHEMBL1671826	1	Scientific Literature	ACS Med. Chem. Lett.	2011	None
CHEMBL1668018		0	338.41	0	2.83	10i	O=C(CCC1=CCN(CCCc2ccc3ccccc3c2)C1=O)NO	IC50	'='	16400.0	nM	4.79			UO_0000065	14.14	0.26	1.96	6.87	False	CHEMBL1670516	Inhibition of HDAC2 by fluorescence assay	B	BAO_0000357	single protein format	None	None	None	None	None	CHEMBL1937	Histone deacetylase 2	Homo sapiens	SINGLE PROTEIN	CHEMBL1667837	1	Scientific Literature	Bioorg. Med. Chem. Lett.	2011	None
CHEMBL3233705		0	485.54	0	4.12	11y	COc1ccc(C(=O)N[C@H](COc2ccc(/C=C/C(=O)NO)cc2)Cc2c[nH]c3ccccc23)cc1	IC50	'='	413.6	nM	6.38			UO_0000065	13.15	0.24	2.26	5.67	False	CHEMBL3240668	Inhibition of HDAC2 (unknown origin) using Boc-Lys(acetyl)-AMC as substrate after 30 mins by fluorescence assay	B	BAO_0000357	single protein format	Homo sapiens	None	None	None	None	CHEMBL1937	Histone deacetylase 2	Homo sapiens	SINGLE PROTEIN	CHEMBL3232921	1	Scientific Literature	J. Med. Chem.	2014	None
CHEMBL98	VORINOSTAT	4	264.32	0	2.47	2, SAHA, Vorinostat	O=C(CCCCCCC(=O)Nc1ccccc1)NO	IC50	'='	10.0	nM	8.00			UO_0000065	30.27	0.58	5.53	10.20	True	CHEMBL2439836	Inhibition of HDAC2 (unknown origin)-mediated deacetylation preincubated for 5 mins prior to substrate addition measured after 30 mins by fluorescence assay	B	BAO_0000357	single protein format	Homo sapiens	None	None	None	None	CHEMBL1937	Histone deacetylase 2	Homo sapiens	SINGLE PROTEIN	CHEMBL2434956	1	Scientific Literature	J. Med. Chem.	2013	None
CHEMBL351806		0	381.45	0	3.33	8, NSA	O=C(O)[C@H](Cc1ccccc1)NS(=O)(=O)c1ccc(-c2ccccc2)cc1	Inhibition						Not Active						False	CHEMBL2439711	Inhibition of HDAC2 (unknown origin)-mediated deacetylation at 10 uM preincubated for 5 mins prior to substrate addition measured after 30 mins by fluorescence assay	B	BAO_0000357	single protein format	Homo sapiens	None	None	None	None	CHEMBL1937	Histone deacetylase 2	Homo sapiens	SINGLE PROTEIN	CHEMBL2434956	1	Scientific Literature	J. Med. Chem.	2013	None
CHEMBL1834368		0	284.38	0	3.05	TM-2-130	C[C@@H](NC(=S)NC(=O)c1ccccc1)c1ccccc1	Inhibition	'='	6.0	%				UO_0000187					False	CHEMBL1838694	Inhibition of HDAC2 using Fluor-de-Lys as substrate at 100 uM by spectrofluorometry	B	BAO_0000357	single protein format	None	None	None	None	None	CHEMBL1937	Histone deacetylase 2	Homo sapiens	SINGLE PROTEIN	CHEMBL1833857	1	Scientific Literature	Bioorg. Med. Chem. Lett.	2011	None
CHEMBL94394	BUFEXAMAC	4	223.27	0	1.91	bufexamac	CCCCOc1ccc(CC(=O)NO)cc1	Kd	'>'	1000000.0	nM		Outside typical range		UO_0000065					False	CHEMBL2424296	Inhibition of HDAC2 (unknown origin)	B	BAO_0000357	single protein format	Homo sapiens	None	None	None	None	CHEMBL1937	Histone deacetylase 2	Homo sapiens	SINGLE PROTEIN	CHEMBL2417402	1	Scientific Literature	J. Med. Chem.	2013	None
CHEMBL541239		0	269.34	0	3.57	11	O=C(CCCCc1ccc(-c2ccccc2)cc1)NO	IC50	'='	720.0	nM	6.14			UO_0000065	22.81	0.42	2.57	12.45	False	CHEMBL1034714	Inhibition of HDAC2 in human HeLa cells	B	BAO_0000219	cell-based format	Homo sapiens	None	None	HeLa	None	CHEMBL1937	Histone deacetylase 2	Homo sapiens	SINGLE PROTEIN	CHEMBL1158371	1	Scientific Literature	Eur. J. Med. Chem.	2009	CHEMBL3308376
CHEMBL343448	ROMIDEPSIN	4	540.71	1	1.43	1, FK228	C/C=C1\NC(=O)[C@H]2CSSCC/C=C/[C@H](CC(=O)N[C@H](C(C)C)C(=O)N2)OC(=O)[C@H](C(C)C)NC1=O	IC50	'='	6070.0	nM	5.22			UO_0000065	9.65	0.20	3.79	3.66	False	CHEMBL3627129	Inhibition of recombinant human HDAC2 after 60 mins by fluorescence assay	B	BAO_0000357	single protein format	Homo sapiens	None	None	None	None	CHEMBL1937	Histone deacetylase 2	Homo sapiens	SINGLE PROTEIN	CHEMBL3621100	1	Scientific Literature	J. Med. Chem.	2015	None
CHEMBL609583	R-306465	1	413.46	0	1.26	1, R306465	O=C(NO)c1cnc(N2CCN(S(=O)(=O)c3ccc4ccccc4c3)CC2)nc1	IC50	'='	9.0	nM	8.05			UO_0000065	19.46	0.38	6.79	6.95	False	CHEMBL1068528	Inhibition of human HDAC2	B	BAO_0000357	single protein format	Homo sapiens	None	None	None	None	CHEMBL1937	Histone deacetylase 2	Homo sapiens	SINGLE PROTEIN	CHEMBL1153112	1	Scientific Literature	Bioorg. Med. Chem. Lett.	2010	None
CHEMBL98	VORINOSTAT	4	264.32	0	2.47	1, SAHA	O=C(CCCCCCC(=O)Nc1ccccc1)NO	IC50	'='	118.0	nM	6.93			UO_0000065	26.21	0.50	4.46	8.83	False	CHEMBL3760288	Inhibition of HDAC2 (unknown origin)	B	BAO_0000357	single protein format	Homo sapiens	None	None	None	None	CHEMBL1937	Histone deacetylase 2	Homo sapiens	SINGLE PROTEIN	CHEMBL3758160	1	Scientific Literature	Eur. J. Med. Chem.	2016	None
CHEMBL3656005		0	304.74	0	2.35	BDBM139350	O=C(NO)c1cnc(NC2(c3ccc(Cl)cc3)CC2)nc1	IC50	'='	40.0	nM	7.40		274418	UO_0000065	24.28	0.48	5.05	8.49	False	CHEMBL3707557	Enzyme Assay: Compounds for testing were diluted in DMSO to 50 fold the final concentration and a ten point three fold dilution series was made. The compounds were diluted in assay buffer (50 mM HEPES, pH 7.4, 100 mM KCl, 0.001% Tween-20, 0.05% BSA, 20 uM TCEP) to 6 fold their final concentration. The HDAC enzymes (purchased from BPS Biosciences) were diluted to 1.5 fold their final concentration…	B	BAO_0000357	single protein format	Homo sapiens	None	None	None	None	CHEMBL1937	Histone deacetylase 2	Homo sapiens	SINGLE PROTEIN	CHEMBL3639071	37	BindingDB Database		2013	None
CHEMBL551486		0	269.30	0	2.36	3b	O=C(/C=C/c1ccc(-c2ccc(CO)cc2)cc1)NO	IC50	'='	220.0	nM	6.66			UO_0000065	24.72	0.45	4.30	9.57	False	CHEMBL1034714	Inhibition of HDAC2 in human HeLa cells	B	BAO_0000219	cell-based format	Homo sapiens	None	None	HeLa	None	CHEMBL1937	Histone deacetylase 2	Homo sapiens	SINGLE PROTEIN	CHEMBL1158371	1	Scientific Literature	Eur. J. Med. Chem.	2009	CHEMBL3308376
CHEMBL1771486		0	568.63	1	4.31	A8B4	O=C1CC/C=C/CCC(=O)N(Cc2cccc(/C=N/NC(=O)c3cccc(C(=O)NO)c3)c2)C[C@@H](c2ccccc2)O1	IC50	'='	3600.0	nM	5.44			UO_0000065	9.57	0.18	1.13	3.96	False	CHEMBL1772082	Inhibition of full length HDAC2 assessed as 7-amino-4-methylcoumarin release from fluorophore conjugated substrate after 5 mins by fluorescence assay	B	BAO_0000357	single protein format	None	None	None	None	None	CHEMBL1937	Histone deacetylase 2	Homo sapiens	SINGLE PROTEIN	CHEMBL1770095	1	Scientific Literature	Bioorg. Med. Chem. Lett.	2011	None
CHEMBL1091815		0	443.45	0	4.00	4e	O=C(CCCCCCC(=O)Nc1cccc(-c2cn(-c3cc(F)cc(F)c3)nn2)c1)NO	IC50						Not Determined						False	CHEMBL1101057	Inhibition of HDAC2 assessed as blockade of decorboxylation of carboxyfluorescein labeled acetylated peptide substrate after 17 hrs	B	BAO_0000357	single protein format	None	None	None	None	None	CHEMBL1937	Histone deacetylase 2	Homo sapiens	SINGLE PROTEIN	CHEMBL1154884	1	Scientific Literature	J. Med. Chem.	2010	None
CHEMBL1094708		0	422.49	0	3.30	4l	Nc1ccc(-n2cc(-c3cccc(NC(=O)CCCCCCC(=O)NO)c3)nn2)cc1	IC50						Not Determined						False	CHEMBL1101057	Inhibition of HDAC2 assessed as blockade of decorboxylation of carboxyfluorescein labeled acetylated peptide substrate after 17 hrs	B	BAO_0000357	single protein format	None	None	None	None	None	CHEMBL1937	Histone deacetylase 2	Homo sapiens	SINGLE PROTEIN	CHEMBL1154884	1	Scientific Literature	J. Med. Chem.	2010	None
CHEMBL99	TRICHOSTATIN	1	302.37	0	2.58	1b, TSA	CC(/C=C/C(=O)NO)=C\[C@@H](C)C(=O)c1ccc(N(C)C)cc1	IC50	'='	14.0	nM	7.85			UO_0000065	25.97	0.49	5.27	11.28	True	CHEMBL1101057	Inhibition of HDAC2 assessed as blockade of decorboxylation of carboxyfluorescein labeled acetylated peptide substrate after 17 hrs	B	BAO_0000357	single protein format	None	None	None	None	None	CHEMBL1937	Histone deacetylase 2	Homo sapiens	SINGLE PROTEIN	CHEMBL1154884	1	Scientific Literature	J. Med. Chem.	2010	None
CHEMBL1097745		0	344.44	1	5.40	15	Nc1ccc(-c2csc3ccccc23)cc1NC(=O)c1ccccc1	IC50	'='	10000.0	nM	5.00			UO_0000065	14.52	0.27	-0.40	9.07	False	CHEMBL1116529	Inhibition of human recombinant HDAC2 preincubated for 1 hr with substrate by protease coupled end-point assay	B	BAO_0000357	single protein format	Homo sapiens	None	None	None	None	CHEMBL1937	Histone deacetylase 2	Homo sapiens	SINGLE PROTEIN	CHEMBL1158590	1	Scientific Literature	Bioorg. Med. Chem. Lett.	2010	None
CHEMBL2057826		0	384.40	1	5.94	1d	[N-]=[N+]=NCc1cc(N=[N+]=[N-])cc(C(=O)Nc2cc(-c3ccccc3)ccc2N)c1	IC50	'='	32000.0	nM	4.50			UO_0000065	11.69	0.21	-1.45	2.94	False	CHEMBL2059968	Inhibition of human recombinant HDAC2 using Boc-L-Lys (Ac)-AMC as substrate preincubated with compound for 5 mins measured after 35 mins by spectrofluorometric analysis	B	BAO_0000357	single protein format	Homo sapiens	None	None	None	None	CHEMBL1937	Histone deacetylase 2	Homo sapiens	SINGLE PROTEIN	CHEMBL2057127	1	Scientific Literature	Bioorg. Med. Chem. Lett.	2012	None
CHEMBL2057824		0	335.39	1	5.19	1b	[N-]=[N+]=Nc1ccc(C(=O)Nc2cc(-c3cccs3)ccc2N)cc1	IC50	'='	3200.0	nM	5.50			UO_0000065	16.38	0.31	0.30	5.29	False	CHEMBL2059968	Inhibition of human recombinant HDAC2 using Boc-L-Lys (Ac)-AMC as substrate preincubated with compound for 5 mins measured after 35 mins by spectrofluorometric analysis	B	BAO_0000357	single protein format	Homo sapiens	None	None	None	None	CHEMBL1937	Histone deacetylase 2	Homo sapiens	SINGLE PROTEIN	CHEMBL2057127	1	Scientific Literature	Bioorg. Med. Chem. Lett.	2012	None
CHEMBL2057825		0	390.43	1	6.00	1c	[N-]=[N+]=NCc1cc(N=[N+]=[N-])cc(C(=O)Nc2cc(-c3cccs3)ccc2N)c1	IC50	'='	18000.0	nM	4.75			UO_0000065	12.15	0.23	-1.26	3.11	False	CHEMBL2059968	Inhibition of human recombinant HDAC2 using Boc-L-Lys (Ac)-AMC as substrate preincubated with compound for 5 mins measured after 35 mins by spectrofluorometric analysis	B	BAO_0000357	single protein format	Homo sapiens	None	None	None	None	CHEMBL1937	Histone deacetylase 2	Homo sapiens	SINGLE PROTEIN	CHEMBL2057127	1	Scientific Literature	Bioorg. Med. Chem. Lett.	2012	None
CHEMBL406927		0	495.02	1	5.95	18	COc1ccc2[nH]c(C)c(CC(=O)N[C@@H](CCCCCC(C)=O)c3nc4ccc(Cl)cc4[nH]3)c2c1	IC50	'='	880.0	nM	6.06			UO_0000065	12.23	0.24	0.11	6.06	False	CHEMBL932445	Inhibition of HDAC2	B	BAO_0000357	single protein format	None	None	None	None	None	CHEMBL1937	Histone deacetylase 2	Homo sapiens	SINGLE PROTEIN	CHEMBL1144784	1	Scientific Literature	J. Med. Chem.	2008	None
CHEMBL98	VORINOSTAT	4	264.32	0	2.47	1, SAHA	O=C(CCCCCCC(=O)Nc1ccccc1)NO	IC50	'='	82.0	nM	7.09			UO_0000065	26.81	0.51	4.62	9.04	True	CHEMBL932445	Inhibition of HDAC2	B	BAO_0000357	single protein format	None	None	None	None	None	CHEMBL1937	Histone deacetylase 2	Homo sapiens	SINGLE PROTEIN	CHEMBL1144784	1	Scientific Literature	J. Med. Chem.	2008	None
CHEMBL467792		0	418.45	0	3.09	8	CC(C)(C)OC(=O)Nc1ccc(-c2cc(C(=O)NCCCCC(=O)NO)no2)cc1	IC50	'='	1740.0	nM	5.76			UO_0000065	13.76	0.26	2.67	4.03	False	CHEMBL976442	Inhibition of HDAC2 after 17 hrs	B	BAO_0000357	single protein format	None	None	None	None	None	CHEMBL1937	Histone deacetylase 2	Homo sapiens	SINGLE PROTEIN	CHEMBL1155917	1	Scientific Literature	J. Med. Chem.	2008	None
CHEMBL2407721		0	416.55	0	4.32	24e	Nc1ccccc1NC(=O)c1ccc(CNC2=N[C@H](Cc3ccccc3)CS2)cc1	IC50	'='	82.0	nM	7.09			UO_0000065	17.01	0.32	2.77	8.91	False	CHEMBL2410098	Inhibition of recombinant His-tagged HDAC2 (1 to 488) (unknown origin) using MAL as substrate incubated for 3 hrs prior to substrate addition measured after 60 mins by fluorescence plate reader analysis	B	BAO_0000357	single protein format	Homo sapiens	None	None	None	None	CHEMBL1937	Histone deacetylase 2	Homo sapiens	SINGLE PROTEIN	CHEMBL2407081	1	Scientific Literature	J. Med. Chem.	2013	None
CHEMBL2407737		0	472.64	1	5.95	30b	Nc1ccccc1NC(=O)c1ccc(CSC2=N[C@@H](Cc3c[nH]c4ccccc34)CS2)cc1	IC50	'='	920.0	nM	6.04			UO_0000065	12.77	0.25	0.09	7.25	False	CHEMBL2410098	Inhibition of recombinant His-tagged HDAC2 (1 to 488) (unknown origin) using MAL as substrate incubated for 3 hrs prior to substrate addition measured after 60 mins by fluorescence plate reader analysis	B	BAO_0000357	single protein format	Homo sapiens	None	None	None	None	CHEMBL1937	Histone deacetylase 2	Homo sapiens	SINGLE PROTEIN	CHEMBL2407081	1	Scientific Literature	J. Med. Chem.	2013	None
CHEMBL2178343		0	314.37	0	2.37	C142	O=C(NO)c1cccc(-c2cn(CCc3ccsc3)nn2)c1	IC50	'>'	100000.0	nM				UO_0000065					False	CHEMBL2185052	Inhibition of HDAC2 by fluorometric assay	B	BAO_0000357	single protein format	None	None	None	None	None	CHEMBL1937	Histone deacetylase 2	Homo sapiens	SINGLE PROTEIN	CHEMBL2176939	1	Scientific Literature	J. Med. Chem.	2012	None
CHEMBL2178344		0	308.34	0	2.31	C32	O=C(NO)c1cccc(-c2cn(CCc3ccccc3)nn2)c1	IC50	'='	76000.0	nM	4.12			UO_0000065	13.36	0.24	1.81	5.15	False	CHEMBL2185052	Inhibition of HDAC2 by fluorometric assay	B	BAO_0000357	single protein format	None	None	None	None	None	CHEMBL1937	Histone deacetylase 2	Homo sapiens	SINGLE PROTEIN	CHEMBL2176939	1	Scientific Literature	J. Med. Chem.	2012	None
CHEMBL271741		0	288.35	0	4.19	1	Nc1ccc(-c2ccccc2)cc1NC(=O)c1ccccc1	IC50	'='	1200.0	nM	5.92			UO_0000065	20.53	0.37	1.73	10.74	False	CHEMBL2059968	Inhibition of human recombinant HDAC2 using Boc-L-Lys (Ac)-AMC as substrate preincubated with compound for 5 mins measured after 35 mins by spectrofluorometric analysis	B	BAO_0000357	single protein format	Homo sapiens	None	None	None	None	CHEMBL1937	Histone deacetylase 2	Homo sapiens	SINGLE PROTEIN	CHEMBL2057127	1	Scientific Literature	Bioorg. Med. Chem. Lett.	2012	None
CHEMBL252409		0	451.53	1	5.61	2	Nc1ccc(-c2ccccc2)cc1NC(=O)c1ccc(CNC(=O)OCc2ccccc2)cc1	IC50	'='	740.0	nM	6.13			UO_0000065	13.58	0.25	0.52	6.56	False	CHEMBL2059970	Inhibition of human recombinant HDAC2 using Boc-L-Lys (Ac)-AMC as substrate preincubated with compound for 24 hrs measured after 35 mins by spectrofluorometric analysis	B	BAO_0000357	single protein format	Homo sapiens	None	None	None	None	CHEMBL1937	Histone deacetylase 2	Homo sapiens	SINGLE PROTEIN	CHEMBL2057127	1	Scientific Literature	Bioorg. Med. Chem. Lett.	2012	None
CHEMBL2057826		0	384.40	1	5.94	1d	[N-]=[N+]=NCc1cc(N=[N+]=[N-])cc(C(=O)Nc2cc(-c3ccccc3)ccc2N)c1	IC50	'='	10000.0	nM	5.00			UO_0000065	13.01	0.24	-0.94	3.28	False	CHEMBL2059970	Inhibition of human recombinant HDAC2 using Boc-L-Lys (Ac)-AMC as substrate preincubated with compound for 24 hrs measured after 35 mins by spectrofluorometric analysis	B	BAO_0000357	single protein format	Homo sapiens	None	None	None	None	CHEMBL1937	Histone deacetylase 2	Homo sapiens	SINGLE PROTEIN	CHEMBL2057127	1	Scientific Literature	Bioorg. Med. Chem. Lett.	2012	None
CHEMBL2057827		0	414.43	1	5.82	1e	[N-]=[N+]=NCCOc1ccc(C(=O)Nc2cc(-c3ccccc3)ccc2N)cc1N=[N+]=[N-]	IC50	'='	830.0	nM	6.08			UO_0000065	14.67	0.27	0.26	3.76	False	CHEMBL2059970	Inhibition of human recombinant HDAC2 using Boc-L-Lys (Ac)-AMC as substrate preincubated with compound for 24 hrs measured after 35 mins by spectrofluorometric analysis	B	BAO_0000357	single protein format	Homo sapiens	None	None	None	None	CHEMBL1937	Histone deacetylase 2	Homo sapiens	SINGLE PROTEIN	CHEMBL2057127	1	Scientific Literature	Bioorg. Med. Chem. Lett.	2012	None
CHEMBL3086767		0	278.35	0	1.87	1, Synthetic SCA, santacruzamate A	CCOC(=O)NCCCC(=O)NCCc1ccccc1	Inhibition						Active						False	CHEMBL3088533	Inhibition of human recombinant HDAC2 at 1 uM after 30 mins by fluorescence assay	B	BAO_0000357	single protein format	Homo sapiens	None	None	None	None	CHEMBL1937	Histone deacetylase 2	Homo sapiens	SINGLE PROTEIN	CHEMBL3085682	1	Scientific Literature	J. Nat. Prod.	2013	None
CHEMBL2179618	NEXTURASTAT A	0	341.41	0	3.64	5g, Nexturastat A	CCCCN(Cc1ccc(C(=O)NO)cc1)C(=O)Nc1ccccc1	IC50	'='	6920.0	nM	5.16			UO_0000065	15.11	0.28	1.52	6.32	False	CHEMBL2188462	Inhibition of HDAC2	B	BAO_0000357	single protein format	None	None	None	None	None	CHEMBL1937	Histone deacetylase 2	Homo sapiens	SINGLE PROTEIN	CHEMBL2176914	1	Scientific Literature	J. Med. Chem.	2012	None
CHEMBL1091475		0	533.37	1	4.32	4c	O=C(CCCCCCC(=O)Nc1cccc(-c2cn(-c3ccc(I)cc3)nn2)c1)NO	IC50	'='	24.6	nM	7.61			UO_0000065	14.27	0.34	3.29	6.97	False	CHEMBL1101057	Inhibition of HDAC2 assessed as blockade of decorboxylation of carboxyfluorescein labeled acetylated peptide substrate after 17 hrs	B	BAO_0000357	single protein format	None	None	None	None	None	CHEMBL1937	Histone deacetylase 2	Homo sapiens	SINGLE PROTEIN	CHEMBL1154884	1	Scientific Literature	J. Med. Chem.	2010	None
CHEMBL3233687		0	455.51	0	4.11	11e	O=C(/C=C/c1ccc(OC[C@H](Cc2c[nH]c3ccccc23)NC(=O)c2ccccc2)cc1)NO	Inhibition						Active						False	CHEMBL3240894	Inhibition of HDAC2 in human U937 cells assessed as increase of intracellular acetylated histone H3 level at 1 uM after 24 hrs by Western blot analysis	B	BAO_0000219	cell-based format	Homo sapiens	None	None	U-937	None	CHEMBL1937	Histone deacetylase 2	Homo sapiens	SINGLE PROTEIN	CHEMBL3232921	1	Scientific Literature	J. Med. Chem.	2014	CHEMBL3308006
CHEMBL139193		0	264.32	0	2.42	TWZ 105	O=CN(O)CCCCCCC(=O)Nc1ccccc1	IC50	'='	11000.0	nM	4.96			UO_0000065	18.76	0.36	2.54	7.12	False	CHEMBL697297	Inhibition of Histone deacetylase 2 (HDAC2) activity of HeLa nuclear extracts	B	BAO_0000357	single protein format	Homo sapiens	None	None	None	None	CHEMBL1937	Histone deacetylase 2	Homo sapiens	SINGLE PROTEIN	CHEMBL1137945	1	Scientific Literature	Bioorg. Med. Chem. Lett.	2004	None
CHEMBL405072		0	212.25	0	2.52	3	Nc1ccccc1NC(=O)c1ccccc1	Ratio IC50	'='	3.0										False	CHEMBL1116532	Selectivity ratio of IC50 for human recombinant HDAC2 preincubated for 1 hr with substrate to IC50 for human recombinant HDAC2 preincubated for 24 hrs followed by 1 hr reaction with substrate	B	BAO_0000357	single protein format	Homo sapiens	None	None	None	None	CHEMBL1937	Histone deacetylase 2	Homo sapiens	SINGLE PROTEIN	CHEMBL1158590	1	Scientific Literature	Bioorg. Med. Chem. Lett.	2010	None
CHEMBL471824		0	427.55	0	4.16	11	Nc1ccc(-c2ccccc2)cc1NC(=O)c1ccc(N2CCC3(CCNC3)CC2)nc1	IC50	'='	110.0	nM	6.96			UO_0000065	16.28	0.30	2.80	8.36	False	CHEMBL940370	Inhibition of human HDAC2 expressed in mammalian cells	B	BAO_0000219	cell-based format	Homo sapiens	None	None	None	None	CHEMBL1937	Histone deacetylase 2	Homo sapiens	SINGLE PROTEIN	CHEMBL1152282	1	Scientific Literature	Bioorg. Med. Chem. Lett.	2008	None
CHEMBL3764442		0	340.38	0	1.98	2f	CN(/N=C/c1cccc(C(=O)NO)c1)C(=O)c1ccc(N(C)C)cc1	IC50	'>'	10000.0	nM				UO_0000065					False	CHEMBL3766673	Inhibition of recombinant human HDAC2 by fluorimetry	B	BAO_0000357	single protein format	Homo sapiens	None	None	None	None	CHEMBL1937	Histone deacetylase 2	Homo sapiens	SINGLE PROTEIN	CHEMBL3763045	1	Scientific Literature	J. Med. Chem.	2016	None
CHEMBL507114		0	336.42	0	1.53	13b	NS(=O)(=O)NCCCCCC(=O)Nc1cccc2cccnc12	Activity						Not Active						False	CHEMBL1027321	Inhibition of human recombinant C-terminal FLAG-tagged HDAC2 expressed in baculovirus by fluorimetry	B	BAO_0000019	assay format	Homo sapiens	None	None	None	None	CHEMBL1937	Histone deacetylase 2	Homo sapiens	SINGLE PROTEIN	CHEMBL1149076	1	Scientific Literature	Bioorg. Med. Chem. Lett.	2009	None
CHEMBL538364		0	295.34	0	3.44	10b	COc1ccc(-c2ccc(/C=C/C=C/C(=O)NO)cc2)cc1	IC50	'>'	5000.0	nM				UO_0000065					True	CHEMBL1034714	Inhibition of HDAC2 in human HeLa cells	B	BAO_0000219	cell-based format	Homo sapiens	None	None	HeLa	None	CHEMBL1937	Histone deacetylase 2	Homo sapiens	SINGLE PROTEIN	CHEMBL1158371	1	Scientific Literature	Eur. J. Med. Chem.	2009	CHEMBL3308376
CHEMBL408513	BELINOSTAT	4	318.35	0	2.01	10, PXD-101	O=C(/C=C/c1cccc(S(=O)(=O)Nc2ccccc2)c1)NO	Ki	'='	0.85	nM	9.07			UO_0000065	28.49	0.56	7.06	9.50	False	CHEMBL1216983	Inhibition of human HDAC2	B	BAO_0000357	single protein format	Homo sapiens	None	None	None	None	CHEMBL1937	Histone deacetylase 2	Homo sapiens	SINGLE PROTEIN	CHEMBL1212811	1	Scientific Literature	Nat. Chem. Biol.	2010	None
CHEMBL353581	PYROXAMIDE	1	265.31	0	1.87	13	O=C(CCCCCCC(=O)Nc1cccnc1)NO	Ki	'='	36000.0	nM	4.44			UO_0000065	16.75	0.32	2.57	4.87	False	CHEMBL1216983	Inhibition of human HDAC2	B	BAO_0000357	single protein format	Homo sapiens	None	None	None	None	CHEMBL1937	Histone deacetylase 2	Homo sapiens	SINGLE PROTEIN	CHEMBL1212811	1	Scientific Literature	Nat. Chem. Biol.	2010	None
CHEMBL236902		0	445.52	0	3.76	1	C[C@H]1CN(c2ccc(C(=O)Nc3ccccc3N)cn2)CCN1C(=O)OCc1ccccc1	IC50	'='	308.0	nM	6.51			UO_0000065	14.62	0.27	2.75	6.46	False	CHEMBL940370	Inhibition of human HDAC2 expressed in mammalian cells	B	BAO_0000219	cell-based format	Homo sapiens	None	None	None	None	CHEMBL1937	Histone deacetylase 2	Homo sapiens	SINGLE PROTEIN	CHEMBL1152282	1	Scientific Literature	Bioorg. Med. Chem. Lett.	2008	None
CHEMBL449493		0	445.33	None	None	(S)-20	O=C(N[C@@H](CCCCCB(O)O)C(=O)Nc1cccc(-c2ccccc2)c1)c1cccnc1	IC50	'='	830.0	nM	6.08			UO_0000065	13.65	None	None	None	False	CHEMBL1021938	Inhibition of human recombinant HDAC2 by fluorimetry	B	BAO_0000357	single protein format	Homo sapiens	None	None	None	None	CHEMBL1937	Histone deacetylase 2	Homo sapiens	SINGLE PROTEIN	CHEMBL1138526	1	Scientific Literature	J. Med. Chem.	2009	None
CHEMBL216641		0	623.75	3	5.48	6	COc1ccc2[nH]c(C)c(CC(=O)N[C@@H](CCCCCC(=O)NO)C(=O)NCCc3c(-c4ccccc4)[nH]c4ccccc34)c2c1	IC50	'='	4.0	nM	8.40			UO_0000065	13.46	0.25	2.92	5.66	False	CHEMBL907066	Inhibition of HDAC2 (mean IC50)	B	BAO_0000357	single protein format	Homo sapiens	None	None	None	None	CHEMBL1937	Histone deacetylase 2	Homo sapiens	SINGLE PROTEIN	CHEMBL1137275	1	Scientific Literature	Bioorg. Med. Chem. Lett.	2006	None
CHEMBL1830396		0	344.46	0	2.90	10e	CCCCc1nc2cc(/C=C/C(=O)NO)ccc2n1CCNC(C)C	Ki	'='	33.0	nM	7.48			UO_0000065	21.72	0.41	4.58	9.45	False	CHEMBL1832521	Competitive inhibition of HDAC2 using KI-104 as substrate by fluorescence assay	B	BAO_0000357	single protein format	None	None	None	None	None	CHEMBL1937	Histone deacetylase 2	Homo sapiens	SINGLE PROTEIN	CHEMBL1828590	1	Scientific Literature	J. Med. Chem.	2011	None
CHEMBL3673100		0	385.42	0	4.20	BDBM160552	Nc1ccccc1NC(=O)c1ccc(CNC(=O)c2cc3ccccc3o2)cc1	IC50	'='	1830.0	nM	5.74		303680	UO_0000065	14.89	0.27	1.54	5.89	False	CHEMBL3705740	Inhibition Assay: The test was conducted according to the instructions in the HDAC Inhibitor Drug Screening Kit (Biovision/Catalog # 50051, BPS). The compound to be tested was diluted using DMSO with a four times dilution method to give 10 diluted concentrations, i.e. 500 µM, 125 µM, 31.25 µM, 7.81 µM, 1.95 µM, 0.49 µM, 0.12 µM, 0.03 µM, 7.6 E-03 µM and 1.9 E-03 µM in sequence.	B	BAO_0000357	single protein format	Homo sapiens	None	None	None	None	CHEMBL1937	Histone deacetylase 2	Homo sapiens	SINGLE PROTEIN	CHEMBL3638911	37	BindingDB Database		2015	None
CHEMBL98	VORINOSTAT	4	264.32	0	2.47	2, SAHA	O=C(CCCCCCC(=O)Nc1ccccc1)NO	IC50	'='	921.0	nM	6.04			UO_0000065	22.83	0.43	3.57	7.70	True	CHEMBL1634301	Inhibition of human HDAC2 by fluorimetric assay	B	BAO_0000357	single protein format	Homo sapiens	None	None	None	None	CHEMBL1937	Histone deacetylase 2	Homo sapiens	SINGLE PROTEIN	CHEMBL1629537	1	Scientific Literature	J. Med. Chem.	2010	None
CHEMBL356066	DACINOSTAT	0	379.46	0	2.72	NVP-LAQ824	O=C(/C=C/c1ccc(CN(CCO)CCc2c[nH]c3ccccc23)cc1)NO	IC50	'='	15.7	nM	7.80			UO_0000065	20.57	0.38	5.08	8.81	False	CHEMBL1634301	Inhibition of human HDAC2 by fluorimetric assay	B	BAO_0000357	single protein format	Homo sapiens	None	None	None	None	CHEMBL1937	Histone deacetylase 2	Homo sapiens	SINGLE PROTEIN	CHEMBL1629537	1	Scientific Literature	J. Med. Chem.	2010	None
CHEMBL1096072		0	356.35	1	5.21	21	Nc1ccc(-c2ccc(C(F)(F)F)cc2)cc1NC(=O)c1ccccc1	IC50	'='	3800.0	nM	5.42			UO_0000065	15.21	0.28	0.21	9.83	False	CHEMBL1116530	Inhibition of human recombinant HDAC2 preincubated for 24 hrs followed by 1 hr reaction with substrate by protease coupled end-point assay	B	BAO_0000357	single protein format	Homo sapiens	None	None	None	None	CHEMBL1937	Histone deacetylase 2	Homo sapiens	SINGLE PROTEIN	CHEMBL1158590	1	Scientific Literature	Bioorg. Med. Chem. Lett.	2010	None
CHEMBL3427763		0	280.33	0	2.46	3s	NC(=O)C1CCCc2c(-c3cc4ccccc4[nH]3)n[nH]c21	Inhibition						Not Active						False	CHEMBL3429771	Inhibition of HDAC2 (unknown origin)	B	BAO_0000357	single protein format	Homo sapiens	None	None	None	None	CHEMBL1937	Histone deacetylase 2	Homo sapiens	SINGLE PROTEIN	CHEMBL3425433	1	Scientific Literature	Bioorg. Med. Chem. Lett.	2015	None
CHEMBL556532		0	239.27	0	2.87	1a	O=C(/C=C/c1ccc(-c2ccccc2)cc1)NO	IC50	'='	820.0	nM	6.09			UO_0000065	25.44	0.46	3.22	12.34	True	CHEMBL3238600	Inhibition of HDAC2 in human HeLa cells using KI-104 as substrate after 40 mins by fluorescence analysis	B	BAO_0000219	cell-based format	Homo sapiens	None	None	HeLa	None	CHEMBL1937	Histone deacetylase 2	Homo sapiens	SINGLE PROTEIN	CHEMBL3232764	1	Scientific Literature	Eur. J. Med. Chem.	2014	CHEMBL3308376
CHEMBL3673105		0	396.45	0	4.00	BDBM160560	Nc1cnccc1NC(=O)c1ccc(CNC(=O)c2cccc3ccccc23)cc1	IC50	'='	3110.0	nM	5.51		303685	UO_0000065	13.89	0.25	1.51	5.67	False	CHEMBL3705740	Inhibition Assay: The test was conducted according to the instructions in the HDAC Inhibitor Drug Screening Kit (Biovision/Catalog # 50051, BPS). The compound to be tested was diluted using DMSO with a four times dilution method to give 10 diluted concentrations, i.e. 500 µM, 125 µM, 31.25 µM, 7.81 µM, 1.95 µM, 0.49 µM, 0.12 µM, 0.03 µM, 7.6 E-03 µM and 1.9 E-03 µM in sequence.	B	BAO_0000357	single protein format	Homo sapiens	None	None	None	None	CHEMBL1937	Histone deacetylase 2	Homo sapiens	SINGLE PROTEIN	CHEMBL3638911	37	BindingDB Database		2015	None
CHEMBL486686		0	557.65	1	1.50	3	CC(=O)NCCCC[C@H](NC(=O)CNC(=O)[C@H](CC(C)C)NC(C)=O)C(=O)Nc1ccc2c(C)cc(=O)oc2c1	Km	'='	3000.0	nM				UO_0000065					False	CHEMBL1216974	Activity of HDAC2 at 10 uM	B	BAO_0000357	single protein format	None	None	None	None	None	CHEMBL1937	Histone deacetylase 2	Homo sapiens	SINGLE PROTEIN	CHEMBL1212811	1	Scientific Literature	Nat. Chem. Biol.	2010	None
CHEMBL356066	DACINOSTAT	0	379.46	0	2.72	12, LAQ-824	O=C(/C=C/c1ccc(CN(CCO)CCc2c[nH]c3ccccc23)cc1)NO	Ki	'='	1.4	nM	8.85			UO_0000065	23.33	0.43	6.13	9.99	True	CHEMBL1216983	Inhibition of human HDAC2	B	BAO_0000357	single protein format	Homo sapiens	None	None	None	None	CHEMBL1937	Histone deacetylase 2	Homo sapiens	SINGLE PROTEIN	CHEMBL1212811	1	Scientific Literature	Nat. Chem. Biol.	2010	None
CHEMBL343448	ROMIDEPSIN	4	540.71	1	1.43	52 FK-228	C/C=C1\NC(=O)[C@H]2CSSCC/C=C/[C@H](CC(=O)N[C@H](C(C)C)C(=O)N2)OC(=O)[C@H](C(C)C)NC1=O	IC50	'='	47.0	nM	7.33			UO_0000065	13.55	0.28	5.90	5.14	False	CHEMBL697298	Inhibitory concentration against human Histone deacetylase 2	B	BAO_0000357	single protein format	Homo sapiens	None	None	None	None	CHEMBL1937	Histone deacetylase 2	Homo sapiens	SINGLE PROTEIN	CHEMBL1145900	1	Scientific Literature	J. Med. Chem.	2003	None
CHEMBL556332		0	255.27	0	2.58	1b	O=C(/C=C/c1ccc(-c2ccc(O)cc2)cc1)NO	IC50	'='	590.0	nM	6.23			UO_0000065	24.40	0.45	3.65	8.96	False	CHEMBL3238600	Inhibition of HDAC2 in human HeLa cells using KI-104 as substrate after 40 mins by fluorescence analysis	B	BAO_0000219	cell-based format	Homo sapiens	None	None	HeLa	None	CHEMBL1937	Histone deacetylase 2	Homo sapiens	SINGLE PROTEIN	CHEMBL3232764	1	Scientific Literature	Eur. J. Med. Chem.	2014	CHEMBL3308376
CHEMBL3235464		0	403.52	1	5.35	2c, ST3056	COc1ccc(-c2ccc(/C=C/C(=O)NO)cc2)cc1C12CC3CC(CC(C3)C1)C2	IC50	'='	2300.0	nM	5.64			UO_0000065	13.97	0.26	0.29	9.63	False	CHEMBL3238600	Inhibition of HDAC2 in human HeLa cells using KI-104 as substrate after 40 mins by fluorescence analysis	B	BAO_0000219	cell-based format	Homo sapiens	None	None	HeLa	None	CHEMBL1937	Histone deacetylase 2	Homo sapiens	SINGLE PROTEIN	CHEMBL3232764	1	Scientific Literature	Eur. J. Med. Chem.	2014	CHEMBL3308376
CHEMBL235191	TACEDINALINE	3	269.30	0	2.48	20, CI-994	CC(=O)Nc1ccc(C(=O)Nc2ccccc2N)cc1	Ki	'='	190.0	nM	6.72			UO_0000065	24.96	0.46	4.24	7.98	False	CHEMBL1216983	Inhibition of human HDAC2	B	BAO_0000357	single protein format	Homo sapiens	None	None	None	None	CHEMBL1937	Histone deacetylase 2	Homo sapiens	SINGLE PROTEIN	CHEMBL1212811	1	Scientific Literature	Nat. Chem. Biol.	2010	None
CHEMBL3951862		0	370.41	0	1.34	BDBM213169	CNC(=O)N1CCC(Nc2ncc(C(=O)NO)cn2)(c2ccccc2)CC1	IC50	'='	207.0	nM	6.68		374788	UO_0000065	18.04	0.34	5.34	5.59	False	CHEMBL3888124	HDAC Enzyme Assay: The compounds were diluted in assay buffer (50 mM HEPES, pH 7.4, 100 mM KCl, 0.001% Tween-20, 0.05% BSA, 20 uM TCEP) to 6 fold their final concentration. The HDAC enzymes (purchased from BPS Biosciences) were diluted to 1.5 fold their final concentration in assay buffer. The tripeptide substrate and trypsin at 0.05 uM final concentration were diluted in assay buffer at 6 fold t…	B	BAO_0000357	single protein format	Homo sapiens	None	None	None	None	CHEMBL1937	Histone deacetylase 2	Homo sapiens	SINGLE PROTEIN	CHEMBL3886590	37	BindingDB Database		2016	None
CHEMBL3652228		0	244.25	0	1.65	BDBM139232	Cc1ccc(Nc2ncc(C(=O)NO)cn2)cc1	IC50	'='	290.0	nM	6.54		274300	UO_0000065	26.77	0.50	4.89	7.50	False	CHEMBL3707557	Enzyme Assay: Compounds for testing were diluted in DMSO to 50 fold the final concentration and a ten point three fold dilution series was made. The compounds were diluted in assay buffer (50 mM HEPES, pH 7.4, 100 mM KCl, 0.001% Tween-20, 0.05% BSA, 20 uM TCEP) to 6 fold their final concentration. The HDAC enzymes (purchased from BPS Biosciences) were diluted to 1.5 fold their final concentration…	B	BAO_0000357	single protein format	Homo sapiens	None	None	None	None	CHEMBL1937	Histone deacetylase 2	Homo sapiens	SINGLE PROTEIN	CHEMBL3639071	37	BindingDB Database		2013	None
CHEMBL3655980		0	236.27	0	1.34	BDBM139325	O=C(NO)c1cnc(NC2CCCCC2)nc1	IC50	'='	832.0	nM	6.08		274393	UO_0000065	25.73	0.49	4.74	6.98	False	CHEMBL3707557	Enzyme Assay: Compounds for testing were diluted in DMSO to 50 fold the final concentration and a ten point three fold dilution series was made. The compounds were diluted in assay buffer (50 mM HEPES, pH 7.4, 100 mM KCl, 0.001% Tween-20, 0.05% BSA, 20 uM TCEP) to 6 fold their final concentration. The HDAC enzymes (purchased from BPS Biosciences) were diluted to 1.5 fold their final concentration…	B	BAO_0000357	single protein format	Homo sapiens	None	None	None	None	CHEMBL1937	Histone deacetylase 2	Homo sapiens	SINGLE PROTEIN	CHEMBL3639071	37	BindingDB Database		2013	None
CHEMBL3655991		0	342.40	0	2.88	BDBM139336	COc1ccc(C2(Nc3ncc(C(=O)NO)cn3)CCCCC2)cc1	IC50	'='	898.0	nM	6.05		274404	UO_0000065	17.66	0.33	3.17	6.27	False	CHEMBL3707557	Enzyme Assay: Compounds for testing were diluted in DMSO to 50 fold the final concentration and a ten point three fold dilution series was made. The compounds were diluted in assay buffer (50 mM HEPES, pH 7.4, 100 mM KCl, 0.001% Tween-20, 0.05% BSA, 20 uM TCEP) to 6 fold their final concentration. The HDAC enzymes (purchased from BPS Biosciences) were diluted to 1.5 fold their final concentration…	B	BAO_0000357	single protein format	Homo sapiens	None	None	None	None	CHEMBL1937	Histone deacetylase 2	Homo sapiens	SINGLE PROTEIN	CHEMBL3639071	37	BindingDB Database		2013	None
CHEMBL3356915		0	377.51	0	2.13	50, ST7540	O=C(Nc1ccccc1)[C@H](CCCCCS)NC(=O)[C@H]1CCCNC1=O	IC50	'='	48.0	nM	7.32			UO_0000065	19.39	0.38	5.19	8.38	False	CHEMBL3379479	Inhibition of HDAC2 (unknown origin) using fluorogenic tetrapeptide RHKK(Ac) substrate by fluorescence assay	B	BAO_0000357	single protein format	Homo sapiens	None	None	None	None	CHEMBL1937	Histone deacetylase 2	Homo sapiens	SINGLE PROTEIN	CHEMBL3352570	1	Scientific Literature	J. Med. Chem.	2014	None
CHEMBL3356930		0	229.39	0	2.93	19, ST7784	O=C(CCCCCCS)NC1CCCC1	IC50	'='	6640.0	nM	5.18			UO_0000065	22.57	0.47	2.25	17.79	False	CHEMBL3379479	Inhibition of HDAC2 (unknown origin) using fluorogenic tetrapeptide RHKK(Ac) substrate by fluorescence assay	B	BAO_0000357	single protein format	Homo sapiens	None	None	None	None	CHEMBL1937	Histone deacetylase 2	Homo sapiens	SINGLE PROTEIN	CHEMBL3352570	1	Scientific Literature	J. Med. Chem.	2014	None
CHEMBL3352997		0	539.63	2	1.54	9c	CC(C)[C@H]1NC(=O)C[C@@H](C/C=C\CCC(=O)O)NC(=O)[C@@H](Cc2c[nH]c3ccccc23)NC(=O)[C@@H](C)NC1=O	Ki	'='	300.0	nM	6.52			UO_0000065	12.09	0.23	4.98	3.85	False	CHEMBL3382538	Inhibition of human recombinant HDAC2 using [Ac-Leu-Gly-Lys(Ac)-AMC substrate incubated for 15 to 30 mins	B	BAO_0000357	single protein format	Homo sapiens	None	None	None	None	CHEMBL1937	Histone deacetylase 2	Homo sapiens	SINGLE PROTEIN	CHEMBL3351463	1	Scientific Literature	J. Med. Chem.	2014	None
CHEMBL487533		0	421.50	0	3.78	6a	O=C(CCCCCCC(=O)Nc1ccc(-c2cn(Cc3ccccc3)nn2)cc1)NO	IC50	'='	679.0	nM	6.17			UO_0000065	14.63	0.27	2.39	5.65	False	CHEMBL954936	Inhibition of HDAC2	B	BAO_0000357	single protein format	None	None	None	None	None	CHEMBL1937	Histone deacetylase 2	Homo sapiens	SINGLE PROTEIN	CHEMBL1150413	1	Scientific Literature	J. Med. Chem.	2008	None
CHEMBL3664029		0	405.48	0	3.50	BDBM172762	Nc1cc(F)ccc1NC(=O)c1cnc2c(C3CC3)c(N3CCNCC3)ccc2c1	IC50	'='	589.0	nM	6.23		317762	UO_0000065	15.36	0.28	2.73	7.48	False	CHEMBL3707559	Enzyme Assay: Compounds for testing were diluted in DMSO to 50 fold the final concentration and a ten point three fold dilution series was made. The compounds were diluted in assay buffer (50 mM HEPES, pH 7.4, 100 mM KCl, 0.001% Tween-20, 0.05% BSA, 201.1M tris(2-carboxyethyl)phosphine) to 6 fold their final concentration. The HDAC enzymes (purchased from BPS Biosciences) were diluted to 1.5 fold…	B	BAO_0000357	single protein format	Homo sapiens	None	None	None	None	CHEMBL1937	Histone deacetylase 2	Homo sapiens	SINGLE PROTEIN	CHEMBL3639382	37	BindingDB Database		2015	None
CHEMBL98	VORINOSTAT	4	264.32	0	2.47	6; SAHA	O=C(CCCCCCC(=O)Nc1ccccc1)NO	IC50	'='	550.0	nM	6.26			UO_0000065	23.68	0.45	3.79	7.98	False	CHEMBL3744282	Inhibition of HDAC2 (unknown origin) by fluorimetric assay	B	BAO_0000357	single protein format	Homo sapiens	None	None	None	None	CHEMBL1937	Histone deacetylase 2	Homo sapiens	SINGLE PROTEIN	CHEMBL3739297	1	Scientific Literature	Bioorg. Med. Chem. Lett.	2016	None
CHEMBL3827993		0	362.40	0	4.15	11	Nc1ccc(-c2ccc(F)cc2)cc1NC(=O)C1Cc2ccccc2CO1	IC50	'='	119.0	nM	6.92			UO_0000065	19.11	0.35	2.77	10.76	False	CHEMBL3830979	Inhibition full length human recombinant HDAC2 expressed in baculovirus coexpressed in fall armyworm Sf9 cells using carboxyfluorescein (FAM)-labeled acetylated/ trifluoroacetylated peptide as substrate after 60 mins by fluorescence assay	B	BAO_0000219	cell-based format	Homo sapiens	None	None	Sf9	None	CHEMBL1937	Histone deacetylase 2	Homo sapiens	SINGLE PROTEIN	CHEMBL3826926	1	Scientific Literature	Bioorg. Med. Chem.	2016	CHEMBL3308860
CHEMBL3827363		0	362.40	0	4.26	12	Nc1ccc(-c2ccc(F)cc2)cc1NC(=O)C1COc2ccccc2C1	IC50	'='	156.0	nM	6.81			UO_0000065	18.78	0.34	2.55	10.58	False	CHEMBL3830979	Inhibition full length human recombinant HDAC2 expressed in baculovirus coexpressed in fall armyworm Sf9 cells using carboxyfluorescein (FAM)-labeled acetylated/ trifluoroacetylated peptide as substrate after 60 mins by fluorescence assay	B	BAO_0000219	cell-based format	Homo sapiens	None	None	Sf9	None	CHEMBL1937	Histone deacetylase 2	Homo sapiens	SINGLE PROTEIN	CHEMBL3826926	1	Scientific Literature	Bioorg. Med. Chem.	2016	CHEMBL3308860
CHEMBL235842		0	351.43	0	4.21	60	CC(=O)Nc1ccc(C(=O)Nc2cc(-c3cccs3)ccc2N)cc1	T1/2	'='	80.0	hr				UO_0000032					False	CHEMBL3830980	Inhibition of full length human recombinant HDAC2 expressed in baculovirus coexpressed in fall armyworm Sf9 cells using carboxyfluorescein (FAM)-labeled acetylated/ trifluoroacetylated peptide as substrate assessed as residence time by fluorescence assay	B	BAO_0000219	cell-based format	Homo sapiens	None	None	Sf9	None	CHEMBL1937	Histone deacetylase 2	Homo sapiens	SINGLE PROTEIN	CHEMBL3826926	1	Scientific Literature	Bioorg. Med. Chem.	2016	CHEMBL3308860
CHEMBL98	VORINOSTAT	4	264.32	0	2.47	2, SAHA	O=C(CCCCCCC(=O)Nc1ccccc1)NO	IC50	'='	390.0	nM	6.41			UO_0000065	24.25	0.46	3.94	8.17	False	CHEMBL1246052	Inhibition of HDAC2	B	BAO_0000357	single protein format	None	None	None	None	None	CHEMBL1937	Histone deacetylase 2	Homo sapiens	SINGLE PROTEIN	CHEMBL1240475	1	Scientific Literature	Eur. J. Med. Chem.	2010	None
CHEMBL1767034		0	381.48	0	4.21	18	CNC(=O)/C(CCCCCCC(=O)Nc1ccc(-c2ccccc2)cc1)=N\O	IC50	'>'	100000.0	nM				UO_0000065					False	CHEMBL1767466	Inhibition of human HDAC2 using ArgHisLysLys(Ac) fluorogenic peptide as a substrate by fluorimetric assay	B	BAO_0000357	single protein format	Homo sapiens	None	None	None	None	CHEMBL1937	Histone deacetylase 2	Homo sapiens	SINGLE PROTEIN	CHEMBL1765034	1	Scientific Literature	J. Med. Chem.	2011	None
CHEMBL3622728		0	648.89	2	5.61	10	C/C=C1\NC(=O)c2csc(n2)[C@@H](C(C)C)NC(=O)C[C@@H](/C=C/CCSC(=O)CCCCCCC)OC(=O)[C@H](C(C)C)NC1=O	IC50	'='	2740.0	nM	5.56			UO_0000065	8.57	0.17	-0.05	3.87	False	CHEMBL3627129	Inhibition of recombinant human HDAC2 after 60 mins by fluorescence assay	B	BAO_0000357	single protein format	Homo sapiens	None	None	None	None	CHEMBL1937	Histone deacetylase 2	Homo sapiens	SINGLE PROTEIN	CHEMBL3621100	1	Scientific Literature	J. Med. Chem.	2015	None
CHEMBL3897643		0	414.47	0	1.98	21a	CCCc1nn(C)c2c(=O)[nH]c(-c3cc(NCCC(=O)NO)ccc3OCC)nc12	IC50	'>'	20000.0	nM				UO_0000065					False	CHEMBL3860992	Inhibition of full length recombinant human C-terminal His-tagged HDAC2 expressed in baculovirus infected Sf9 cells using fluorogenic HDAC substrate after 30 mins by fluorescence analysis	A	BAO_0000219	cell-based format	Homo sapiens	None	None	Sf9	None	CHEMBL1937	Histone deacetylase 2	Homo sapiens	SINGLE PROTEIN	CHEMBL3860059	1	Scientific Literature	J Med Chem	2016	CHEMBL3308860
CHEMBL3945565		0	455.52	0	2.73	30f	CCOc1ccc(OC2CCC(C(=O)NO)CC2)cc1-c1nc2c(CC)nn(C)c2c(=O)[nH]1	IC50	'='	9830.0	nM	5.01			UO_0000065					False	CHEMBL3860992	Inhibition of full length recombinant human C-terminal His-tagged HDAC2 expressed in baculovirus infected Sf9 cells using fluorogenic HDAC substrate after 30 mins by fluorescence analysis	A	BAO_0000219	cell-based format	Homo sapiens	None	None	Sf9	None	CHEMBL1937	Histone deacetylase 2	Homo sapiens	SINGLE PROTEIN	CHEMBL3860059	1	Scientific Literature	J Med Chem	2016	CHEMBL3308860
CHEMBL3984639		0	434.46	0	2.47	52d	CCOc1ccc(-c2ccc(C(=O)NO)cn2)cc1-c1nc2c(CC)nn(C)c2c(=O)[nH]1	IC50	'='	1870.0	nM	5.73			UO_0000065					False	CHEMBL3860992	Inhibition of full length recombinant human C-terminal His-tagged HDAC2 expressed in baculovirus infected Sf9 cells using fluorogenic HDAC substrate after 30 mins by fluorescence analysis	A	BAO_0000219	cell-based format	Homo sapiens	None	None	Sf9	None	CHEMBL1937	Histone deacetylase 2	Homo sapiens	SINGLE PROTEIN	CHEMBL3860059	1	Scientific Literature	J Med Chem	2016	CHEMBL3308860
CHEMBL3759982		0	353.42	0	3.26	9b	O=C(CCCCCC(=O)N/N=C/c1ccc(-c2ccccc2)cc1)NO	Ratio IC50	'='	5.0										False	CHEMBL3761789	Potency index, ratio of SAHA IC50 to compound IC50 for inhibition of human recombinant HDAC2	B	BAO_0000357	single protein format	Homo sapiens	None	None	None	None	CHEMBL1937	Histone deacetylase 2	Homo sapiens	SINGLE PROTEIN	CHEMBL3758132	1	Scientific Literature	Bioorg. Med. Chem. Lett.	2016	None
CHEMBL237584		0	459.57	1	5.88	10	COc1ccc(NCc2ccc(C(=O)Nc3cc(-c4cccs4)ccc3N)cc2)cc1OC	Inhibition	'<'	50.0	%				UO_0000187					False	CHEMBL900130	Inhibition of human recombinant HDAC2 at 20 uM	B	BAO_0000357	single protein format	Homo sapiens	None	None	None	None	CHEMBL1937	Histone deacetylase 2	Homo sapiens	SINGLE PROTEIN	CHEMBL1138236	1	Scientific Literature	J. Med. Chem.	2007	None
CHEMBL235413		0	460.56	1	6.00	17	COc1ccc(NCc2ccc(C(=O)Nc3cc(-c4cccs4)ccc3O)cc2)cc1OC	IC50	'='	60.0	nM	7.22			UO_0000065	15.68	0.30	1.22	9.05	False	CHEMBL900122	Inhibition of human recombinant HDAC2	B	BAO_0000357	single protein format	Homo sapiens	None	None	None	None	CHEMBL1937	Histone deacetylase 2	Homo sapiens	SINGLE PROTEIN	CHEMBL1138236	1	Scientific Literature	J. Med. Chem.	2007	None
CHEMBL481718		0	353.38	0	0.88	12a	O=C(NO)c1ccc(CN2C(=O)CNC(=O)[C@H]2Cc2ccccc2)cc1	IC50	'='	5540.0	nM	5.26			UO_0000065	14.87	0.28	4.38	5.32	False	CHEMBL991290	Inhibition of human recombinant histone deacetylase 2	B	BAO_0000357	single protein format	Homo sapiens	None	None	None	None	CHEMBL1937	Histone deacetylase 2	Homo sapiens	SINGLE PROTEIN	CHEMBL1143301	1	Scientific Literature	Bioorg. Med. Chem. Lett.	2009	None
CHEMBL269935		0	289.33	0	4.31	6	O=C(Nc1cc(-c2ccccc2)ccc1O)c1ccccc1	IC50	'='	200.0	nM	6.70			UO_0000065	23.15	0.42	2.39	13.58	True	CHEMBL940370	Inhibition of human HDAC2 expressed in mammalian cells	B	BAO_0000219	cell-based format	Homo sapiens	None	None	None	None	CHEMBL1937	Histone deacetylase 2	Homo sapiens	SINGLE PROTEIN	CHEMBL1152282	1	Scientific Literature	Bioorg. Med. Chem. Lett.	2008	None
CHEMBL99	TRICHOSTATIN	1	302.37	0	2.58	TSA	CC(/C=C/C(=O)NO)=C\[C@@H](C)C(=O)c1ccc(N(C)C)cc1	IC50	'='	10.0	nM	8.00			UO_0000065	26.46	0.50	5.42	11.49	True	CHEMBL991290	Inhibition of human recombinant histone deacetylase 2	B	BAO_0000357	single protein format	Homo sapiens	None	None	None	None	CHEMBL1937	Histone deacetylase 2	Homo sapiens	SINGLE PROTEIN	CHEMBL1143301	1	Scientific Literature	Bioorg. Med. Chem. Lett.	2009	None
CHEMBL483693		0	421.50	0	3.78	10a	O=C(CCCCCCC(=O)Nc1cccc(-c2cn(Cc3ccccc3)nn2)c1)NO	IC50	'='	43.0	nM	7.37			UO_0000065	17.48	0.32	3.59	6.75	False	CHEMBL954936	Inhibition of HDAC2	B	BAO_0000357	single protein format	None	None	None	None	None	CHEMBL1937	Histone deacetylase 2	Homo sapiens	SINGLE PROTEIN	CHEMBL1150413	1	Scientific Literature	J. Med. Chem.	2008	None
CHEMBL3936651		0	534.58	2	2.24	37	CCOc1ccc(OC2CCN(c3ncc(C(=O)NO)cn3)CC2)cc1-c1nc2c(CC)nn(C)c2c(=O)[nH]1	IC50	'='	432.0	nM	6.37			UO_0000065					False	CHEMBL3860992	Inhibition of full length recombinant human C-terminal His-tagged HDAC2 expressed in baculovirus infected Sf9 cells using fluorogenic HDAC substrate after 30 mins by fluorescence analysis	A	BAO_0000219	cell-based format	Homo sapiens	None	None	Sf9	None	CHEMBL1937	Histone deacetylase 2	Homo sapiens	SINGLE PROTEIN	CHEMBL3860059	1	Scientific Literature	J Med Chem	2016	CHEMBL3308860
CHEMBL3930237		0	246.27	0	0.70	10b	C[C@@H](N)C(=O)NCc1nnc(-c2ccccc2)o1	IC50	'='	135.0	nM	6.87			UO_0000065	27.89	0.52	6.17	7.31	False	CHEMBL3861437	Inhibition of HDAC2 in human MDA-MB-231 cells assessed as inhibition of deacetylation activity using Fluor-de-Lys as substrate measured after 15 mins by fluorimetric assay	B	BAO_0000219	cell-based format	Homo sapiens	None	None	MDA-MB-231	None	CHEMBL1937	Histone deacetylase 2	Homo sapiens	SINGLE PROTEIN	CHEMBL3860079	1	Scientific Literature	Bioorg Med Chem	2016	CHEMBL3307960
CHEMBL3655975		0	276.32	0	1.76	BDBM139320	O=C(NO)c1cnc(NC2(c3cccs3)CC2)nc1	IC50	'='	239.0	nM	6.62		274388	UO_0000065	23.96	0.48	4.86	7.60	False	CHEMBL3707557	Enzyme Assay: Compounds for testing were diluted in DMSO to 50 fold the final concentration and a ten point three fold dilution series was made. The compounds were diluted in assay buffer (50 mM HEPES, pH 7.4, 100 mM KCl, 0.001% Tween-20, 0.05% BSA, 20 uM TCEP) to 6 fold their final concentration. The HDAC enzymes (purchased from BPS Biosciences) were diluted to 1.5 fold their final concentration…	B	BAO_0000357	single protein format	Homo sapiens	None	None	None	None	CHEMBL1937	Histone deacetylase 2	Homo sapiens	SINGLE PROTEIN	CHEMBL3639071	37	BindingDB Database		2013	None
CHEMBL493347		0	368.48	0	2.10	13f	NS(=O)(=O)NCCCCCC(=O)Nc1nc(-c2ccccc2)cs1	Activity						Not Active						False	CHEMBL1027321	Inhibition of human recombinant C-terminal FLAG-tagged HDAC2 expressed in baculovirus by fluorimetry	B	BAO_0000019	assay format	Homo sapiens	None	None	None	None	CHEMBL1937	Histone deacetylase 2	Homo sapiens	SINGLE PROTEIN	CHEMBL1149076	1	Scientific Literature	Bioorg. Med. Chem. Lett.	2009	None
CHEMBL3735047		0	205.17	0	1.75	8	O=C(O)c1coc(-c2ccccc2O)n1	Inhibition	'='	54.8	%				UO_0000187					False	CHEMBL3738429	Inhibition of human recombinant HDAC2 at 20 uM using Boc-Lys(Ac)-AMC as substrate after 30 to 60 mins by microplate reader assay	B	BAO_0000357	single protein format	Homo sapiens	None	None	None	None	CHEMBL1937	Histone deacetylase 2	Homo sapiens	SINGLE PROTEIN	CHEMBL3734759	1	Scientific Literature	MedChemComm	2015	None
CHEMBL141885		0	278.35	0	1.75	TWZ 110	O=CN(O)CCCCCNC(=O)CCc1ccccc1	IC50	'='	41000.0	nM	4.39			UO_0000065	15.76	0.30	2.64	6.30	False	CHEMBL697297	Inhibition of Histone deacetylase 2 (HDAC2) activity of HeLa nuclear extracts	B	BAO_0000357	single protein format	Homo sapiens	None	None	None	None	CHEMBL1937	Histone deacetylase 2	Homo sapiens	SINGLE PROTEIN	CHEMBL1137945	1	Scientific Literature	Bioorg. Med. Chem. Lett.	2004	None
CHEMBL3664024		0	285.28	0	2.15	BDBM172756	Nc1cc(F)ccc1NC(=O)c1ccc2c(c1)CC(=O)N2	IC50	'>'	2000.0	nM			317757	UO_0000065					False	CHEMBL3707559	Enzyme Assay: Compounds for testing were diluted in DMSO to 50 fold the final concentration and a ten point three fold dilution series was made. The compounds were diluted in assay buffer (50 mM HEPES, pH 7.4, 100 mM KCl, 0.001% Tween-20, 0.05% BSA, 201.1M tris(2-carboxyethyl)phosphine) to 6 fold their final concentration. The HDAC enzymes (purchased from BPS Biosciences) were diluted to 1.5 fold…	B	BAO_0000357	single protein format	Homo sapiens	None	None	None	None	CHEMBL1937	Histone deacetylase 2	Homo sapiens	SINGLE PROTEIN	CHEMBL3639382	37	BindingDB Database		2015	None
CHEMBL99	TRICHOSTATIN	1	302.37	0	2.58	1, TSA	CC(/C=C/C(=O)NO)=C\[C@@H](C)C(=O)c1ccc(N(C)C)cc1	IC50	'='	4.0	nM	8.40			UO_0000065	27.77	0.52	5.82	12.06	False	CHEMBL1816687	Inhibition of human HDAC2 using rhodamine as substrate after 1 hrs by fluorescence assay	B	BAO_0000357	single protein format	Homo sapiens	None	None	None	None	CHEMBL1937	Histone deacetylase 2	Homo sapiens	SINGLE PROTEIN	CHEMBL1811912	1	Scientific Literature	Bioorg. Med. Chem.	2011	None
CHEMBL27759	ENTINOSTAT	3	376.42	0	3.34	MS-275	Nc1ccccc1NC(=O)c1ccc(CNC(=O)OCc2cccnc2)cc1	IC50	'='	250.0	nM	6.60			UO_0000065	17.54	0.32	3.26	6.21	True	CHEMBL932445	Inhibition of HDAC2	B	BAO_0000357	single protein format	None	None	None	None	None	CHEMBL1937	Histone deacetylase 2	Homo sapiens	SINGLE PROTEIN	CHEMBL1144784	1	Scientific Literature	J. Med. Chem.	2008	None
CHEMBL98	VORINOSTAT	4	264.32	0	2.47	1; SAHA; vorinostat	O=C(CCCCCCC(=O)Nc1ccccc1)NO	IC50	'='	100.9	nM	7.00			UO_0000065	26.47	0.50	4.53	8.92	True	CHEMBL2351477	Inhibition of recombinant HDAC2 (unknown origin) after 10 mins by fluorimetric analysis	B	BAO_0000357	single protein format	Homo sapiens	None	None	None	None	CHEMBL1937	Histone deacetylase 2	Homo sapiens	SINGLE PROTEIN	CHEMBL2346500	1	Scientific Literature	J. Med. Chem.	2013	None
CHEMBL3656000		0	322.73	0	2.49	BDBM139345	O=C(NO)c1cnc(NC2(c3ccc(F)c(Cl)c3)CC2)nc1	IC50	'='	19.0	nM	7.72		274413	UO_0000065	23.92	0.48	5.23	8.86	False	CHEMBL3707557	Enzyme Assay: Compounds for testing were diluted in DMSO to 50 fold the final concentration and a ten point three fold dilution series was made. The compounds were diluted in assay buffer (50 mM HEPES, pH 7.4, 100 mM KCl, 0.001% Tween-20, 0.05% BSA, 20 uM TCEP) to 6 fold their final concentration. The HDAC enzymes (purchased from BPS Biosciences) were diluted to 1.5 fold their final concentration…	B	BAO_0000357	single protein format	Homo sapiens	None	None	None	None	CHEMBL1937	Histone deacetylase 2	Homo sapiens	SINGLE PROTEIN	CHEMBL3639071	37	BindingDB Database		2013	None
CHEMBL99	TRICHOSTATIN	1	302.37	0	2.58	TSA	CC(/C=C/C(=O)NO)=C\[C@@H](C)C(=O)c1ccc(N(C)C)cc1	IC50	'='	14.0	nM	7.85			UO_0000065	25.97	0.49	5.27	11.28	False	CHEMBL2401043	Inhibition of HDAC2 (unknown origin) after 30 mins by fluorometric analysis	B	BAO_0000357	single protein format	Homo sapiens	None	None	None	None	CHEMBL1937	Histone deacetylase 2	Homo sapiens	SINGLE PROTEIN	CHEMBL2396564	1	Scientific Literature	Bioorg. Med. Chem.	2013	None
CHEMBL2018302	TUBASTATIN A	0	335.41	0	2.80	BDBM50380399	CN1CCc2c(c3ccccc3n2Cc2ccc(C(=O)NO)cc2)C1	IC50	'>'	30000.0	nM			253333	UO_0000065					True	CHEMBL3707698	Activity Assay: HDAC assay is performed using fluorescently-labeled acetylated substrate, which comprises an acetylated lysine side chain. After incubation with HDAC, deacetylation of the substrate sensitizes the substrate such that, in a second step, treatment with the detection enzyme produces a fluorophore. HDACs 1 and 6 were expressed as full length fusion proteins. Purified proteins were inc…	B	BAO_0000357	single protein format	Homo sapiens	None	None	None	None	CHEMBL1937	Histone deacetylase 2	Homo sapiens	SINGLE PROTEIN	CHEMBL3639018	37	BindingDB Database		2014	None
CHEMBL2057827		0	414.43	1	5.82	1e	[N-]=[N+]=NCCOc1ccc(C(=O)Nc2cc(-c3ccccc3)ccc2N)cc1N=[N+]=[N-]	IC50	'='	34000.0	nM	4.47			UO_0000065	10.78	0.20	-1.35	2.76	False	CHEMBL2059968	Inhibition of human recombinant HDAC2 using Boc-L-Lys (Ac)-AMC as substrate preincubated with compound for 5 mins measured after 35 mins by spectrofluorometric analysis	B	BAO_0000357	single protein format	Homo sapiens	None	None	None	None	CHEMBL1937	Histone deacetylase 2	Homo sapiens	SINGLE PROTEIN	CHEMBL2057127	1	Scientific Literature	Bioorg. Med. Chem. Lett.	2012	None
CHEMBL2057823		0	329.36	1	5.13	1a	[N-]=[N+]=Nc1ccc(C(=O)Nc2cc(-c3ccccc3)ccc2N)cc1	IC50	'='	1050.0	nM	5.98			UO_0000065	18.15	0.33	0.85	5.76	False	CHEMBL2059969	Inhibition of human recombinant HDAC2 using Boc-L-Lys (Ac)-AMC as substrate preincubated with compound for 3 hrs measured after 35 mins by spectrofluorometric analysis	B	BAO_0000357	single protein format	Homo sapiens	None	None	None	None	CHEMBL1937	Histone deacetylase 2	Homo sapiens	SINGLE PROTEIN	CHEMBL2057127	1	Scientific Literature	Bioorg. Med. Chem. Lett.	2012	None
CHEMBL2057827		0	414.43	1	5.82	1e	[N-]=[N+]=NCCOc1ccc(C(=O)Nc2cc(-c3ccccc3)ccc2N)cc1N=[N+]=[N-]	IC50	'='	6500.0	nM	5.19			UO_0000065	12.52	0.23	-0.63	3.20	False	CHEMBL2059969	Inhibition of human recombinant HDAC2 using Boc-L-Lys (Ac)-AMC as substrate preincubated with compound for 3 hrs measured after 35 mins by spectrofluorometric analysis	B	BAO_0000357	single protein format	Homo sapiens	None	None	None	None	CHEMBL1937	Histone deacetylase 2	Homo sapiens	SINGLE PROTEIN	CHEMBL2057127	1	Scientific Literature	Bioorg. Med. Chem. Lett.	2012	None
CHEMBL3655969		0	408.30	0	3.98	BDBM139314	CC(C)(Nc1ncc(C(=O)NO)cn1)c1cc(C(F)(F)F)cc(C(F)(F)F)c1	IC50	'='	2235.0	nM	5.65		274382	UO_0000065	13.84	0.28	1.67	6.48	False	CHEMBL3707557	Enzyme Assay: Compounds for testing were diluted in DMSO to 50 fold the final concentration and a ten point three fold dilution series was made. The compounds were diluted in assay buffer (50 mM HEPES, pH 7.4, 100 mM KCl, 0.001% Tween-20, 0.05% BSA, 20 uM TCEP) to 6 fold their final concentration. The HDAC enzymes (purchased from BPS Biosciences) were diluted to 1.5 fold their final concentration…	B	BAO_0000357	single protein format	Homo sapiens	None	None	None	None	CHEMBL1937	Histone deacetylase 2	Homo sapiens	SINGLE PROTEIN	CHEMBL3639071	37	BindingDB Database		2013	None
CHEMBL3215861		0	431.41	0	3.24	3, SB939	CCCCc1nc2cc(/C=C/C(=O)NO)ccc2n1CCN(CC)CC.Cl.Cl	Ki	'='	27.0	nM	7.57			UO_0000065	21.11	0.40	4.33	10.75	False	CHEMBL1832521	Competitive inhibition of HDAC2 using KI-104 as substrate by fluorescence assay	B	BAO_0000357	single protein format	None	None	None	None	None	CHEMBL1937	Histone deacetylase 2	Homo sapiens	SINGLE PROTEIN	CHEMBL1828590	1	Scientific Literature	J. Med. Chem.	2011	None
CHEMBL1830397		0	386.54	0	3.73	10f	CN(C)CC(C)(C)Cn1c(CC(C)(C)C)nc2cc(/C=C/C(=O)NO)ccc21	Ki	'='	26.0	nM	7.58			UO_0000065	19.62	0.37	3.86	10.78	False	CHEMBL1832521	Competitive inhibition of HDAC2 using KI-104 as substrate by fluorescence assay	B	BAO_0000357	single protein format	None	None	None	None	None	CHEMBL1937	Histone deacetylase 2	Homo sapiens	SINGLE PROTEIN	CHEMBL1828590	1	Scientific Literature	J. Med. Chem.	2011	None
CHEMBL2333345		0	143.19	0	1.07	13	O=C(NO)C1CCCCC1	IC50	'>'	33330.0	nM				UO_0000065					False	CHEMBL2340968	Inhibition of HDAC2 (unknown origin) assessed as fluorescence intensity measured after 60 mins incubation at room temperature by trypsin-free microfluidic lab-on-a-chip assay	B	BAO_0000357	single protein format	Homo sapiens	None	None	None	None	CHEMBL1937	Histone deacetylase 2	Homo sapiens	SINGLE PROTEIN	CHEMBL2331470	1	Scientific Literature	J. Med. Chem.	2013	None
CHEMBL2333339		0	285.30	0	1.17	3	O=C(NO)c1ccc(C(=O)NCCc2ccncc2)cc1	IC50	'='	341.0	nM	6.47			UO_0000065	22.67	0.42	5.30	7.08	False	CHEMBL2340968	Inhibition of HDAC2 (unknown origin) assessed as fluorescence intensity measured after 60 mins incubation at room temperature by trypsin-free microfluidic lab-on-a-chip assay	B	BAO_0000357	single protein format	Homo sapiens	None	None	None	None	CHEMBL1937	Histone deacetylase 2	Homo sapiens	SINGLE PROTEIN	CHEMBL2331470	1	Scientific Literature	J. Med. Chem.	2013	None
CHEMBL3605498		0	454.45	0	4.76	15f	Nc1ccccc1NC(=O)c1ccc(CNC2=NC(c3ccc(C(F)(F)F)cc3)CO2)cc1	IC50	'='	340.0	nM	6.47			UO_0000065	14.23	0.27	1.71	7.29	False	CHEMBL3606695	Inhibition of His-tagged recombinant HDAC2 (1 to 488 residues) (unknown origin) pre-incubated for 3 hrs before substrate addition by homogeneous fluorogenic HDAC assay	B	BAO_0000357	single protein format	Homo sapiens	None	None	None	None	CHEMBL1937	Histone deacetylase 2	Homo sapiens	SINGLE PROTEIN	CHEMBL3603817	1	Scientific Literature	J. Med. Chem.	2015	None
CHEMBL3621298		0	471.56	1	5.01	10	Nc1ccccc1NC(=O)CCCCCCC(=O)Nc1ccc2c(c1)/C(=C/c1ccc[nH]1)C(=O)N2	IC50	'='	2230.0	nM	5.65			UO_0000065	11.99	0.22	0.64	4.38	False	CHEMBL3626709	Inhibition of HDAC2 (unknown origin)	B	BAO_0000357	single protein format	Homo sapiens	None	None	None	None	CHEMBL1937	Histone deacetylase 2	Homo sapiens	SINGLE PROTEIN	CHEMBL3621077	1	Scientific Literature	MedChemComm	2014	None
CHEMBL3764561		0	335.41	0	1.86	4i	CC(C)n1cnc2c(NCCCCCCC(=O)NO)nc(N)nc21	IC50	'='	154.0	nM	6.81			UO_0000065	20.31	0.39	4.95	5.20	False	CHEMBL3767501	Inhibition of C-terminal GST-tagged human recombinant HDAC2 expressed in Sf9 cells after 30 mins by microtiter plate reader analysis	B	BAO_0000219	cell-based format	Homo sapiens	None	None	Sf9	None	CHEMBL1937	Histone deacetylase 2	Homo sapiens	SINGLE PROTEIN	CHEMBL3763038	1	Scientific Literature	Bioorg. Med. Chem.	2016	CHEMBL3308860
CHEMBL482358		0	401.47	0	3.77	7h	O=C(NO)c1ccc(CN2c3ccccc3NC(=O)[C@H]2CCc2ccccc2)cc1	IC50	'='	520.0	nM	6.28			UO_0000065	15.65	0.29	2.51	7.69	False	CHEMBL991290	Inhibition of human recombinant histone deacetylase 2	B	BAO_0000357	single protein format	Homo sapiens	None	None	None	None	CHEMBL1937	Histone deacetylase 2	Homo sapiens	SINGLE PROTEIN	CHEMBL1143301	1	Scientific Literature	Bioorg. Med. Chem. Lett.	2009	None
[truncated: 1,528 more rows]
