# Supplementary material for: PyRMD Studio: A Unified Suite for Next-Generation, AI-Powered Virtual Screening
Source: J Chem Inf Model. 2026 May 19;66(11):6197–203. doi: 10.1021/acs.jcim.6c00648 (PMC13250901; doi:10.1021/acs.jcim.6c00648)
Supplement: Supplementary file 1 [file ci6c00648_si_001.zip › DATA/hdac8_chembl.csv]

Molecule ChEMBL ID	Molecule Name	Molecule Max Phase	Molecular Weight	#RO5 Violations	AlogP	Compound Key	Smiles	Standard Type	Standard Relation	Standard Value	Standard Units	pChEMBL Value	Data Validity Comment	Comment	Uo Units	Ligand Efficiency BEI	Ligand Efficiency LE	Ligand Efficiency LLE	Ligand Efficiency SEI	Potential Duplicate	Assay ChEMBL ID	Assay Description	Assay Type	BAO Format ID	BAO Label	Assay Organism	Assay Tissue ChEMBL ID	Assay Tissue Name	Assay Cell Type	Assay Subcellular Fraction	Target ChEMBL ID	Target Name	Target Organism	Target Type	Document ChEMBL ID	Source ID	Source Description	Document Journal	Document Year	Cell ChEMBL ID
CHEMBL519746		0	421.50	0	3.78	12a	O=C(CCCCCCC(=O)Nc1ccc(-c2cnnn2Cc2ccccc2)cc1)NO	IC50	'='	790.0	nM	6.10			UO_0000065	14.48	0.27	2.32	5.59	False	CHEMBL954938	Inhibition of HDAC8	B	BAO_0000357	single protein format	None	None	None	None	None	CHEMBL3192	Histone deacetylase 8	Homo sapiens	SINGLE PROTEIN	CHEMBL1150413	1	Scientific Literature	J. Med. Chem.	2008	None
CHEMBL1096985		0	616.72	2	1.87	7	O=C(CCCCC[C@@H]1NC(=O)[C@H]2CCCN2C(=O)[C@H](Cc2ccccc2)NC(=O)[C@H](Cc2c[nH]c3ccccc23)NC1=O)NO	IC50						Not Active						False	CHEMBL1121326	Inhibition of human full length HDAC8 expressed in Escherichia coli up to 50 uM after 15 mins by fluorescence assay	B	BAO_0000019	assay format	Homo sapiens	None	None	None	None	CHEMBL3192	Histone deacetylase 8	Homo sapiens	SINGLE PROTEIN	CHEMBL1158553	1	Scientific Literature	Bioorg. Med. Chem.	2010	None
CHEMBL99	TRICHOSTATIN	1	302.37	0	2.58	trichostatin	CC(/C=C/C(=O)NO)=C\[C@@H](C)C(=O)c1ccc(N(C)C)cc1	IC50	'='	40.0	nM	7.40			UO_0000065	24.47	0.46	4.82	10.62	False	CHEMBL827903	Inhibition of human histone deacetylase 8 prepared from 293T cells	B	BAO_0000219	cell-based format	Homo sapiens	None	None	293T	None	CHEMBL3192	Histone deacetylase 8	Homo sapiens	SINGLE PROTEIN	CHEMBL1137993	1	Scientific Literature	Bioorg. Med. Chem. Lett.	2004	None
CHEMBL235842		0	351.43	0	4.21	82b	CC(=O)Nc1ccc(C(=O)Nc2cc(-c3cccs3)ccc2N)cc1	IC50	'>'	20000.0	nM				UO_0000065					True	CHEMBL946976	Inhibition of HDAC8	B	BAO_0000357	single protein format	None	None	None	None	None	CHEMBL3192	Histone deacetylase 8	Homo sapiens	SINGLE PROTEIN	CHEMBL1142268	1	Scientific Literature	J. Med. Chem.	2008	None
CHEMBL253868		0	452.51	1	5.01	2a	Nc1ccc(-c2ccccc2)cc1NC(=O)c1ccc(CNC(=O)OCc2cccnc2)cc1	IC50	'>'	20000.0	nM				UO_0000065					False	CHEMBL927768	Inhibition of HDAC8	B	BAO_0000357	single protein format	None	None	None	None	None	CHEMBL3192	Histone deacetylase 8	Homo sapiens	SINGLE PROTEIN	CHEMBL1140803	1	Scientific Literature	Bioorg. Med. Chem. Lett.	2008	None
CHEMBL483495		0	530.42	1	4.23	6d	O=C(CCCCCCC(=O)Nc1ccc(-c2cn(CC(O)c3cccc(Br)c3)nn2)cc1)NO	IC50	'='	3130.0	nM	5.50			UO_0000065	10.38	0.22	1.27	4.25	False	CHEMBL954938	Inhibition of HDAC8	B	BAO_0000357	single protein format	None	None	None	None	None	CHEMBL3192	Histone deacetylase 8	Homo sapiens	SINGLE PROTEIN	CHEMBL1150413	1	Scientific Literature	J. Med. Chem.	2008	None
CHEMBL388195		0	476.53	0	-0.11	1	COC(=O)[C@@H]1Cc2cccc(c2)C[C@H](NC(C)=O)C(=O)N[C@@H](CCCCCC(=O)NO)C(=O)N1	IC50	'='	231.0	nM	6.64			UO_0000065	13.93	0.27	6.75	4.07	False	CHEMBL912072	Inhibition of human HDAC8	B	BAO_0000357	single protein format	Homo sapiens	None	None	None	None	CHEMBL3192	Histone deacetylase 8	Homo sapiens	SINGLE PROTEIN	CHEMBL1147150	1	Scientific Literature	J. Med. Chem.	2007	None
CHEMBL178150		0	322.43	0	2.58	60g	CC(=O)SCC(=O)NCCCCCC(=O)Nc1ccccc1	IC50	'>'	40000.0	nM				UO_0000065					False	CHEMBL946993	Inhibition of human HDAC8	B	BAO_0000357	single protein format	Homo sapiens	None	None	None	None	CHEMBL3192	Histone deacetylase 8	Homo sapiens	SINGLE PROTEIN	CHEMBL1142268	1	Scientific Literature	J. Med. Chem.	2008	None
CHEMBL272613		0	321.44	0	3.81	60f	CC(=O)SCC(=O)CCCCCCC(=O)Nc1ccccc1	IC50	'='	190.0	nM	6.72			UO_0000065	20.91	0.42	2.91	10.63	False	CHEMBL946993	Inhibition of human HDAC8	B	BAO_0000357	single protein format	Homo sapiens	None	None	None	None	CHEMBL3192	Histone deacetylase 8	Homo sapiens	SINGLE PROTEIN	CHEMBL1142268	1	Scientific Literature	J. Med. Chem.	2008	None
CHEMBL178726		0	264.32	0	1.29	60b	O=C(CO)NCCCCCC(=O)Nc1ccccc1	IC50	'>'	40000.0	nM				UO_0000065					False	CHEMBL946993	Inhibition of human HDAC8	B	BAO_0000357	single protein format	Homo sapiens	None	None	None	None	CHEMBL3192	Histone deacetylase 8	Homo sapiens	SINGLE PROTEIN	CHEMBL1142268	1	Scientific Literature	J. Med. Chem.	2008	None
CHEMBL98	VORINOSTAT	4	264.32	0	2.47	SAHA	O=C(CCCCCCC(=O)Nc1ccccc1)NO	IC50	'='	820.0	nM	6.09			UO_0000065	23.03	0.44	3.62	7.76	False	CHEMBL946993	Inhibition of human HDAC8	B	BAO_0000357	single protein format	Homo sapiens	None	None	None	None	CHEMBL3192	Histone deacetylase 8	Homo sapiens	SINGLE PROTEIN	CHEMBL1142268	1	Scientific Literature	J. Med. Chem.	2008	None
CHEMBL270887		0	373.46	0	3.10	41	O=C(Cc1ccc(-c2csc(NC(=O)Cc3ccccc3)n2)s1)NO	IC50	'='	41.0	nM	7.39			UO_0000065	19.78	0.40	4.29	8.09	False	CHEMBL946976	Inhibition of HDAC8	B	BAO_0000357	single protein format	None	None	None	None	None	CHEMBL3192	Histone deacetylase 8	Homo sapiens	SINGLE PROTEIN	CHEMBL1142268	1	Scientific Literature	J. Med. Chem.	2008	None
CHEMBL272980	MOCETINOSTAT	2	396.45	0	3.99	1f	Nc1ccccc1NC(=O)c1ccc(CNc2nccc(-c3cccnc3)n2)cc1	IC50	'>'	25000.0	nM				UO_0000065					False	CHEMBL946976	Inhibition of HDAC8	B	BAO_0000357	single protein format	None	None	None	None	None	CHEMBL3192	Histone deacetylase 8	Homo sapiens	SINGLE PROTEIN	CHEMBL1142268	1	Scientific Literature	J. Med. Chem.	2008	None
CHEMBL1096022		0	406.53	0	4.34	5g	CC(C)N(CCn1c(-c2cccc(/C=C/C(=O)NO)c2)nc2ccccc21)C(C)C	IC50	'='	200.0	nM	6.70			UO_0000065	16.48	0.30	2.36	9.52	False	CHEMBL1113907	Inhibition of human recombinant HDAC8	B	BAO_0000357	single protein format	Homo sapiens	None	None	None	None	CHEMBL3192	Histone deacetylase 8	Homo sapiens	SINGLE PROTEIN	CHEMBL1158589	1	Scientific Literature	Bioorg. Med. Chem. Lett.	2010	None
CHEMBL1096981		0	629.76	1	2.31	2	C[C@H](O)C(=O)CCCCC[C@@H]1NC(=O)[C@H]2CCCN2C(=O)[C@H](Cc2ccccc2)NC(=O)[C@H](Cc2c[nH]c3ccccc23)NC1=O	IC50						Not Active						False	CHEMBL1121326	Inhibition of human full length HDAC8 expressed in Escherichia coli up to 50 uM after 15 mins by fluorescence assay	B	BAO_0000019	assay format	Homo sapiens	None	None	None	None	CHEMBL3192	Histone deacetylase 8	Homo sapiens	SINGLE PROTEIN	CHEMBL1158553	1	Scientific Literature	Bioorg. Med. Chem.	2010	None
CHEMBL399389		0	509.63	2	7.03	14	COc1ccc(NCc2ccc(C(=O)Nc3cc(-c4cc5ccccc5s4)ccc3N)cc2)cc1OC	Inhibition	'<'	50.0	%				UO_0000187					False	CHEMBL900132	Inhibition of human recombinant HDAC8 at 20 uM	B	BAO_0000357	single protein format	Homo sapiens	None	None	None	None	CHEMBL3192	Histone deacetylase 8	Homo sapiens	SINGLE PROTEIN	CHEMBL1138236	1	Scientific Literature	J. Med. Chem.	2007	None
CHEMBL399388		0	459.57	1	5.88	12	COc1ccc(NCc2ccc(C(=O)Nc3cc(-c4ccsc4)ccc3N)cc2)cc1OC	Inhibition	'<'	50.0	%				UO_0000187					False	CHEMBL900132	Inhibition of human recombinant HDAC8 at 20 uM	B	BAO_0000357	single protein format	Homo sapiens	None	None	None	None	CHEMBL3192	Histone deacetylase 8	Homo sapiens	SINGLE PROTEIN	CHEMBL1138236	1	Scientific Literature	J. Med. Chem.	2007	None
CHEMBL596986		0	453.93	0	2.89	8m	Cl.O=C(COc1ccc2c(c1)CN[C@H](C(=O)Nc1ccc(-c3ccccc3)cc1)C2)NO	IC50	'='	2210.0	nM	5.66			UO_0000065	13.55	0.25	2.77	5.67	False	CHEMBL1067670	Inhibition of HDAC8 expressed in Escherichia coli assessed as Boc-Lys (acetyl)-AMC substrate hydrolysis by fluorimetric assay	B	BAO_0000019	assay format	None	None	None	None	None	CHEMBL3192	Histone deacetylase 8	Homo sapiens	SINGLE PROTEIN	CHEMBL1157625	1	Scientific Literature	Bioorg. Med. Chem.	2010	None
CHEMBL560435		0	522.73	1	3.94	92	CC(=O)C(=O)NCCCCCC(=O)NCCCNCCCCNCCC(c1ccccc1)c1ccccc1	Inhibition	'='	0.0	%				UO_0000187					False	CHEMBL1025178	Inhibition of HDAC8 from human HeLa cells at 5 uM	B	BAO_0000219	cell-based format	Homo sapiens	None	None	HeLa	None	CHEMBL3192	Histone deacetylase 8	Homo sapiens	SINGLE PROTEIN	CHEMBL1158462	1	Scientific Literature	J. Med. Chem.	2009	CHEMBL3308376
CHEMBL571993		0	391.47	0	2.85	35d	CN1CCN(c2cccc(C(=O)/C=C/c3cccc(/C=C/C(=O)NO)c3)c2)CC1	Activity						Active						False	CHEMBL1046985	Inhibition of HDAC8	B	BAO_0000357	single protein format	None	None	None	None	None	CHEMBL3192	Histone deacetylase 8	Homo sapiens	SINGLE PROTEIN	CHEMBL1156799	1	Scientific Literature	J. Med. Chem.	2010	None
CHEMBL584733		0	406.49	0	2.24	35j	CN1CCN(Cc2ccccc2C(=O)/C=C/c2cccc(/C=C/C(=O)NO)n2)CC1	Activity						Active						False	CHEMBL1046985	Inhibition of HDAC8	B	BAO_0000357	single protein format	None	None	None	None	None	CHEMBL3192	Histone deacetylase 8	Homo sapiens	SINGLE PROTEIN	CHEMBL1156799	1	Scientific Literature	J. Med. Chem.	2010	None
CHEMBL1171228		0	341.82	0	1.26	5f	O=C(NO)N1CCN(C(=S)N/N=C/c2ccc(Cl)cc2)CC1	IC50	'='	43160.0	nM	4.37			UO_0000065	12.77	0.27	3.10	5.44	False	CHEMBL1174638	Inhibition of human HDAC8	B	BAO_0000357	single protein format	Homo sapiens	None	None	None	None	CHEMBL3192	Histone deacetylase 8	Homo sapiens	SINGLE PROTEIN	CHEMBL1177773	1	Scientific Literature	Bioorg. Med. Chem. Lett.	2010	None
CHEMBL2371801		0	610.67	1	2.82	1	CC[C@H](C)[C@@H]1NC(=O)[C@@H](Cc2ccc(OC)cc2)NC(=O)[C@H](CCCCCC(=O)C(F)(F)F)NC(=O)[C@H]2CCCN2C1=O	IC50	'='	370.0	nM	6.43			UO_0000065	10.53	0.20	3.61	4.80	False	CHEMBL827903	Inhibition of human histone deacetylase 8 prepared from 293T cells	B	BAO_0000219	cell-based format	Homo sapiens	None	None	293T	None	CHEMBL3192	Histone deacetylase 8	Homo sapiens	SINGLE PROTEIN	CHEMBL1137993	1	Scientific Literature	Bioorg. Med. Chem. Lett.	2004	None
CHEMBL440018		0	337.49	0	2.09	7	CN(C)c1ccc(C(=O)NCCCCCCNC(=O)CS)cc1	IC50	'='	19100.0	nM	4.72			UO_0000065	13.98	0.28	2.63	7.68	False	CHEMBL889423	Inhibition of His-tagged HDAC8 expressed in Sf9 cells by fluorescence-based assay	B	BAO_0000219	cell-based format	None	None	None	Sf9	None	CHEMBL3192	Histone deacetylase 8	Homo sapiens	SINGLE PROTEIN	CHEMBL1145385	1	Scientific Literature	J. Med. Chem.	2007	CHEMBL3308860
CHEMBL399494		0	395.48	0	4.50	15e	CCOC(=O)NCc1ccc(C(=O)Nc2cc(-c3cccs3)ccc2N)cc1	IC50	'>'	50000.0	nM				UO_0000065					False	CHEMBL927768	Inhibition of HDAC8	B	BAO_0000357	single protein format	None	None	None	None	None	CHEMBL3192	Histone deacetylase 8	Homo sapiens	SINGLE PROTEIN	CHEMBL1140803	1	Scientific Literature	Bioorg. Med. Chem. Lett.	2008	None
CHEMBL1797989		0	517.58	1	3.49	25k	COc1ccc(NC(=O)[C@@H]2Cc3ccc(OCC(=O)NO)cc3CN2C(=O)CCCc2ccccc2)cc1	IC50	'='	114.0	nM	6.94			UO_0000065	13.41	0.25	3.45	5.92	False	CHEMBL1799896	Inhibition of HDAC8 after 30 mins by fluorescence microplate reader	B	BAO_0000357	single protein format	None	None	None	None	None	CHEMBL3192	Histone deacetylase 8	Homo sapiens	SINGLE PROTEIN	CHEMBL1795318	1	Scientific Literature	J. Med. Chem.	2011	None
CHEMBL1797988		0	475.50	0	2.79	25j	COc1ccc(NC(=O)[C@@H]2Cc3ccc(OCC(=O)NO)cc3CN2C(=O)c2ccccc2)cc1	IC50	'='	164.0	nM	6.79			UO_0000065	14.27	0.26	4.00	5.79	False	CHEMBL1799896	Inhibition of HDAC8 after 30 mins by fluorescence microplate reader	B	BAO_0000357	single protein format	None	None	None	None	None	CHEMBL3192	Histone deacetylase 8	Homo sapiens	SINGLE PROTEIN	CHEMBL1795318	1	Scientific Literature	J. Med. Chem.	2011	None
CHEMBL1555726		0	262.38	0	2.62	TM-2-97	O=C(NC(=S)NC1CCCCC1)c1ccccc1	FC	'='	5.6										False	CHEMBL1838526	Activation of recombinant human HDAC8 assessed as ratio of the initial rate of reaction in the absence and presence of compound using Fluor-de-Lys as substrate at 10 uM by spectrofluorometry	B	BAO_0000357	single protein format	Homo sapiens	None	None	None	None	CHEMBL3192	Histone deacetylase 8	Homo sapiens	SINGLE PROTEIN	CHEMBL1833857	1	Scientific Literature	Bioorg. Med. Chem. Lett.	2011	None
CHEMBL227170		0	518.61	2	4.35	9	N[C@@H](Cc1ccc(O)cc1)C(=O)Nc1ccccc1-c1ccc(NC(=O)CCCCCCC(=O)NO)cc1	IC50	'='	2060.0	nM	5.69			UO_0000065	10.96	0.20	1.34	3.70	False	CHEMBL889423	Inhibition of His-tagged HDAC8 expressed in Sf9 cells by fluorescence-based assay	B	BAO_0000219	cell-based format	None	None	None	Sf9	None	CHEMBL3192	Histone deacetylase 8	Homo sapiens	SINGLE PROTEIN	CHEMBL1145385	1	Scientific Literature	J. Med. Chem.	2007	CHEMBL3308860
CHEMBL1822043		0	424.54	0	3.64	6d	CC(C)CCc1c(OCCCCCCCC(=O)NO)ccc(CCC(=O)NO)c1O	Ratio IC50	'='	12.0										False	CHEMBL1828258	Ratio of suberoylanilide hydroxamic acid IC50 to compound IC50 for human HDAC8	B	BAO_0000357	single protein format	Homo sapiens	None	None	None	None	CHEMBL3192	Histone deacetylase 8	Homo sapiens	SINGLE PROTEIN	CHEMBL1821635	1	Scientific Literature	Eur. J. Med. Chem.	2011	None
CHEMBL245548		0	213.24	0	2.36	5	O=C(/C=C/c1cccc2ccccc12)NO	IC50	'='	700.0	nM	6.16			UO_0000065	28.86	0.53	3.79	12.48	False	CHEMBL886882	Inhibition of human HDAC8 by [3H]acetyl histone peptide assay	B	BAO_0000357	single protein format	Homo sapiens	None	None	None	None	CHEMBL3192	Histone deacetylase 8	Homo sapiens	SINGLE PROTEIN	CHEMBL1139186	1	Scientific Literature	Bioorg. Med. Chem. Lett.	2007	None
CHEMBL154517		0	213.24	0	2.47	1	O=C(NO)c1cccc(-c2ccccc2)c1	IC50	'='	20000.0	nM	4.70			UO_0000065	22.04	0.40	2.23	9.53	False	CHEMBL886882	Inhibition of human HDAC8 by [3H]acetyl histone peptide assay	B	BAO_0000357	single protein format	Homo sapiens	None	None	None	None	CHEMBL3192	Histone deacetylase 8	Homo sapiens	SINGLE PROTEIN	CHEMBL1139186	1	Scientific Literature	Bioorg. Med. Chem. Lett.	2007	None
CHEMBL3317813		0	512.64	1	1.16	6	C[C@@]12CSC(=N1)c1csc(n1)CNC(=O)C[C@@H](/C=C/CCS)OC(=O)[C@H](CC(=O)O)NC2=O	Inhibition						Not Active						False	CHEMBL3366149	Inhibition of HDAC8 (unknown origin) up to 1 uM incubated at 37 degC for 30 mins	B	BAO_0000357	single protein format	Homo sapiens	None	None	None	None	CHEMBL3192	Histone deacetylase 8	Homo sapiens	SINGLE PROTEIN	CHEMBL3352389	1	Scientific Literature	Bioorg. Med. Chem. Lett.	2014	None
CHEMBL3317815		0	511.70	1	1.43	8	C[C@@]12CSC(=N1)c1csc(n1)CNC(=O)C[C@@H](/C=C/CCS)OC(=O)[C@H](CCCN)NC2=O	Inhibition						Not Active						False	CHEMBL3366149	Inhibition of HDAC8 (unknown origin) up to 1 uM incubated at 37 degC for 30 mins	B	BAO_0000357	single protein format	Homo sapiens	None	None	None	None	CHEMBL3192	Histone deacetylase 8	Homo sapiens	SINGLE PROTEIN	CHEMBL3352389	1	Scientific Literature	Bioorg. Med. Chem. Lett.	2014	None
CHEMBL99	TRICHOSTATIN	1	302.37	0	2.58	TSA	CC(/C=C/C(=O)NO)=C\[C@@H](C)C(=O)c1ccc(N(C)C)cc1	IC50	'='	1380.0	nM	5.86			UO_0000065	19.38	0.36	3.28	8.41	True	CHEMBL954938	Inhibition of HDAC8	B	BAO_0000357	single protein format	None	None	None	None	None	CHEMBL3192	Histone deacetylase 8	Homo sapiens	SINGLE PROTEIN	CHEMBL1150413	1	Scientific Literature	J. Med. Chem.	2008	None
CHEMBL552879		0	280.39	0	3.27	60a	O=C(CCCCCCC(=S)NO)Nc1ccccc1	IC50	'>'	10000.0	nM				UO_0000065					False	CHEMBL946993	Inhibition of human HDAC8	B	BAO_0000357	single protein format	Homo sapiens	None	None	None	None	CHEMBL3192	Histone deacetylase 8	Homo sapiens	SINGLE PROTEIN	CHEMBL1142268	1	Scientific Literature	J. Med. Chem.	2008	None
CHEMBL475102		0	375.49	0	2.99	10	CN(CCCCCC(=O)Nc1cccc(-c2ccccc2)c1)S(N)(=O)=O	Activity						Not Active						False	CHEMBL1029047	Inhibition of human recombinant N-terminal histidine-tagged HDAC8 expressed in baculovirus by fluorimetry	B	BAO_0000019	assay format	Homo sapiens	None	None	None	None	CHEMBL3192	Histone deacetylase 8	Homo sapiens	SINGLE PROTEIN	CHEMBL1149076	1	Scientific Literature	Bioorg. Med. Chem. Lett.	2009	None
CHEMBL3309300		0	401.51	0	3.13	43	CC1(C)CC(=O)Nc2ccc(C(=O)NC[C@H]3CC[C@@H](CCC(=O)NO)CC3)cc21	IC50	'='	24.0	nM	7.62			UO_0000065	18.98	0.36	4.49	7.09	False	CHEMBL3373321	Inhibition of human HDAC8 pre-incubated for 30 mins before substrate addition and measured after 30 mins by HDAC-Glo I/II assay	B	BAO_0000357	single protein format	Homo sapiens	None	None	None	None	CHEMBL3192	Histone deacetylase 8	Homo sapiens	SINGLE PROTEIN	CHEMBL3351757	1	Scientific Literature	Bioorg. Med. Chem.	2014	None
CHEMBL427135		0	309.44	0	2.41	6	O=C(CS)NCCCCCCNC(=O)Nc1ccccc1	IC50	'='	13900.0	nM	4.86			UO_0000065	15.70	0.32	2.45	6.92	False	CHEMBL889423	Inhibition of His-tagged HDAC8 expressed in Sf9 cells by fluorescence-based assay	B	BAO_0000219	cell-based format	None	None	None	Sf9	None	CHEMBL3192	Histone deacetylase 8	Homo sapiens	SINGLE PROTEIN	CHEMBL1145385	1	Scientific Literature	J. Med. Chem.	2007	CHEMBL3308860
CHEMBL216641		0	623.75	3	5.48	6	COc1ccc2[nH]c(C)c(CC(=O)N[C@@H](CCCCCC(=O)NO)C(=O)NCCc3c(-c4ccccc4)[nH]c4ccccc34)c2c1	IC50	'='	200.0	nM	6.70			UO_0000065	10.74	0.20	1.22	4.52	False	CHEMBL907065	Inhibition of HDAC8 (mean IC50)	B	BAO_0000357	single protein format	Homo sapiens	None	None	None	None	CHEMBL3192	Histone deacetylase 8	Homo sapiens	SINGLE PROTEIN	CHEMBL1137275	1	Scientific Literature	Bioorg. Med. Chem. Lett.	2006	None
CHEMBL27759	ENTINOSTAT	3	376.42	0	3.34	MS-275	Nc1ccccc1NC(=O)c1ccc(CNC(=O)OCc2cccnc2)cc1	IC50	'='	14120.0	nM	4.85			UO_0000065	12.88	0.24	1.51	4.56	False	CHEMBL927768	Inhibition of HDAC8	B	BAO_0000357	single protein format	None	None	None	None	None	CHEMBL3192	Histone deacetylase 8	Homo sapiens	SINGLE PROTEIN	CHEMBL1140803	1	Scientific Literature	Bioorg. Med. Chem. Lett.	2008	None
CHEMBL449493		0	445.33	None	None	(S)-20	O=C(N[C@@H](CCCCCB(O)O)C(=O)Nc1cccc(-c2ccccc2)c1)c1cccnc1	IC50	'='	23000.0	nM	4.64			UO_0000065	10.42	None	None	None	False	CHEMBL1021939	Inhibition of human recombinant HDAC8 by fluorimetry	B	BAO_0000357	single protein format	Homo sapiens	None	None	None	None	CHEMBL3192	Histone deacetylase 8	Homo sapiens	SINGLE PROTEIN	CHEMBL1138526	1	Scientific Literature	J. Med. Chem.	2009	None
CHEMBL487107		0	530.42	1	4.23	14d	O=C(CCCCCCC(=O)Nc1cccc(-c2cnnn2CC(O)c2cccc(Br)c2)c1)NO	IC50	'='	406.0	nM	6.39			UO_0000065	12.05	0.26	2.16	4.94	False	CHEMBL954938	Inhibition of HDAC8	B	BAO_0000357	single protein format	None	None	None	None	None	CHEMBL3192	Histone deacetylase 8	Homo sapiens	SINGLE PROTEIN	CHEMBL1150413	1	Scientific Literature	J. Med. Chem.	2008	None
CHEMBL519668		0	407.47	0	3.72	10c	O=C(CCCCCCC(=O)Nc1cccc(-c2cn(-c3ccccc3)nn2)c1)NO	IC50	'='	2780.0	nM	5.56			UO_0000065	13.64	0.25	1.84	5.09	True	CHEMBL954938	Inhibition of HDAC8	B	BAO_0000357	single protein format	None	None	None	None	None	CHEMBL3192	Histone deacetylase 8	Homo sapiens	SINGLE PROTEIN	CHEMBL1150413	1	Scientific Literature	J. Med. Chem.	2008	None
CHEMBL99	TRICHOSTATIN	1	302.37	0	2.58	TSA	CC(/C=C/C(=O)NO)=C\[C@@H](C)C(=O)c1ccc(N(C)C)cc1	Activity	'='	48.2	%				UO_0000187					False	CHEMBL3880942	Inhibition of HDAC8 (unknown origin) assessed as residual activity at 0.5 uM relative to control	B	BAO_0000357	single protein format	Homo sapiens	None	None	None	None	CHEMBL3192	Histone deacetylase 8	Homo sapiens	SINGLE PROTEIN	CHEMBL3880414	38	Patent Bioactivity Data		2010	None
CHEMBL98	VORINOSTAT	4	264.32	0	2.47	SAHA	O=C(CCCCCCC(=O)Nc1ccccc1)NO	IC50	'='	540.0	nM	6.27			UO_0000065	23.71	0.45	3.80	7.99	True	CHEMBL3879716	Inhibition of full length human C-terminal His-tag HDAC8 expressed in baculovirus expression system preincubated for 15 mins followed by HDAC-Glo substrate addition measured after 30 to 45 mins by ELISA	B	BAO_0000019	assay format	Homo sapiens	None	None	None	None	CHEMBL3192	Histone deacetylase 8	Homo sapiens	SINGLE PROTEIN	CHEMBL3877334	1	Scientific Literature	ACS Med Chem Lett	2017	None
CHEMBL393242		0	346.42	0	4.19	21	Nc1ccc(-c2cccs2)cc1NC(=O)c1ccc2nccnc2c1	IC50	'>'	20000.0	nM				UO_0000065					False	CHEMBL900124	Inhibition of human recombinant HDAC8	B	BAO_0000357	single protein format	Homo sapiens	None	None	None	None	CHEMBL3192	Histone deacetylase 8	Homo sapiens	SINGLE PROTEIN	CHEMBL1138236	1	Scientific Literature	J. Med. Chem.	2007	None
CHEMBL3317812		0	534.69	1	1.65	5	C[C@@]12CSC(=N1)c1csc(n1)CNC(=O)C[C@@H](/C=C/CCS)OC(=O)[C@H](Cc1c[nH]cn1)NC2=O	IC50						Not Active						False	CHEMBL3366148	Inhibition of HDAC8 (unknown origin) incubated at 37 degC for 30 mins	B	BAO_0000357	single protein format	Homo sapiens	None	None	None	None	CHEMBL3192	Histone deacetylase 8	Homo sapiens	SINGLE PROTEIN	CHEMBL3352389	1	Scientific Literature	Bioorg. Med. Chem. Lett.	2014	None
CHEMBL3317818		0	634.81	2	2.91	11	CC(C)(C)OC(=O)n1cnc(C[C@@H]2NC(=O)[C@]3(C)CSC(=N3)c3csc(n3)CNC(=O)C[C@@H](/C=C/CCS)OC2=O)c1	IC50	'='	540.0	nM	6.27			UO_0000065	9.87	0.20	3.36	4.07	False	CHEMBL3366148	Inhibition of HDAC8 (unknown origin) incubated at 37 degC for 30 mins	B	BAO_0000357	single protein format	Homo sapiens	None	None	None	None	CHEMBL3192	Histone deacetylase 8	Homo sapiens	SINGLE PROTEIN	CHEMBL3352389	1	Scientific Literature	Bioorg. Med. Chem. Lett.	2014	None
CHEMBL467793		0	346.39	0	2.11	9	Nc1ccc(-c2cc(C(=O)NCCCCCCC(=O)NO)no2)cc1	IC50	'='	3458.0	nM	5.46			UO_0000065	15.77	0.30	3.35	4.19	False	CHEMBL976444	Inhibition of HDAC8 after 17 hrs	B	BAO_0000357	single protein format	None	None	None	None	None	CHEMBL3192	Histone deacetylase 8	Homo sapiens	SINGLE PROTEIN	CHEMBL1155917	1	Scientific Literature	J. Med. Chem.	2008	None
CHEMBL320497	SUBEROHYDROXAMIC ACID	0	204.23	0	0.34	16, SHA	O=C(CCCCCCC(=O)NO)NO	Ki	'='	950.0	nM	6.02			UO_0000065	29.49	0.59	5.68	6.10	False	CHEMBL1216989	Activity of human HDAC8	B	BAO_0000357	single protein format	Homo sapiens	None	None	None	None	CHEMBL3192	Histone deacetylase 8	Homo sapiens	SINGLE PROTEIN	CHEMBL1212811	1	Scientific Literature	Nat. Chem. Biol.	2010	None
CHEMBL178727		0	280.39	0	2.23	60c	O=C(CS)NCCCCCC(=O)Nc1ccccc1	IC50	'='	3890.0	nM	5.41			UO_0000065	19.29	0.39	3.18	9.30	False	CHEMBL946993	Inhibition of human HDAC8	B	BAO_0000357	single protein format	Homo sapiens	None	None	None	None	CHEMBL3192	Histone deacetylase 8	Homo sapiens	SINGLE PROTEIN	CHEMBL1142268	1	Scientific Literature	J. Med. Chem.	2008	None
CHEMBL589304		0	377.83	0	1.22	8a	Cl.O=C(COc1ccc2c(c1)CN[C@H](C(=O)Nc1ccccc1)C2)NO	IC50	'='	8210.0	nM	5.09			UO_0000065	14.90	0.28	3.87	5.10	False	CHEMBL1067670	Inhibition of HDAC8 expressed in Escherichia coli assessed as Boc-Lys (acetyl)-AMC substrate hydrolysis by fluorimetric assay	B	BAO_0000019	assay format	None	None	None	None	None	CHEMBL3192	Histone deacetylase 8	Homo sapiens	SINGLE PROTEIN	CHEMBL1157625	1	Scientific Literature	Bioorg. Med. Chem.	2010	None
CHEMBL602757		0	405.88	0	0.94	8c	Cl.O=C(COc1ccc2c(c1)CN[C@H](C(=O)NCCc1ccccc1)C2)NO	IC50	'='	4070.0	nM	5.39			UO_0000065	14.59	0.27	4.45	5.41	False	CHEMBL1067670	Inhibition of HDAC8 expressed in Escherichia coli assessed as Boc-Lys (acetyl)-AMC substrate hydrolysis by fluorimetric assay	B	BAO_0000019	assay format	None	None	None	None	None	CHEMBL3192	Histone deacetylase 8	Homo sapiens	SINGLE PROTEIN	CHEMBL1157625	1	Scientific Literature	Bioorg. Med. Chem.	2010	None
CHEMBL600072		0	471.51	0	2.88	7d	COc1ccc(NC(=O)[C@@H]2Cc3ccc(OCC(=O)NO)cc3CN2C(=O)OC(C)(C)C)cc1	IC50	'='	1000.0	nM	6.00			UO_0000065	12.73	0.24	3.12	4.75	False	CHEMBL1067670	Inhibition of HDAC8 expressed in Escherichia coli assessed as Boc-Lys (acetyl)-AMC substrate hydrolysis by fluorimetric assay	B	BAO_0000019	assay format	None	None	None	None	None	CHEMBL3192	Histone deacetylase 8	Homo sapiens	SINGLE PROTEIN	CHEMBL1157625	1	Scientific Literature	Bioorg. Med. Chem.	2010	None
CHEMBL597003		0	455.51	0	3.18	7e	Cc1ccc(NC(=O)[C@@H]2Cc3ccc(OCC(=O)NO)cc3CN2C(=O)OC(C)(C)C)cc1	IC50	'='	1650.0	nM	5.78			UO_0000065	12.69	0.24	2.60	4.93	False	CHEMBL1067670	Inhibition of HDAC8 expressed in Escherichia coli assessed as Boc-Lys (acetyl)-AMC substrate hydrolysis by fluorimetric assay	B	BAO_0000019	assay format	None	None	None	None	None	CHEMBL3192	Histone deacetylase 8	Homo sapiens	SINGLE PROTEIN	CHEMBL1157625	1	Scientific Literature	Bioorg. Med. Chem.	2010	None
CHEMBL598618		0	405.88	0	1.84	8j	Cc1ccc(NC(=O)[C@@H]2Cc3ccc(OCC(=O)NO)cc3CN2)c(C)c1.Cl	IC50	'='	3390.0	nM	5.47			UO_0000065	14.81	0.28	3.63	5.49	False	CHEMBL1067670	Inhibition of HDAC8 expressed in Escherichia coli assessed as Boc-Lys (acetyl)-AMC substrate hydrolysis by fluorimetric assay	B	BAO_0000019	assay format	None	None	None	None	None	CHEMBL3192	Histone deacetylase 8	Homo sapiens	SINGLE PROTEIN	CHEMBL1157625	1	Scientific Literature	Bioorg. Med. Chem.	2010	None
CHEMBL235411		0	378.43	0	4.27	16	COc1ccc(NCc2ccc(C(=O)Nc3ccccc3O)cc2)cc1OC	Inhibition	'<'	50.0	%				UO_0000187					False	CHEMBL900132	Inhibition of human recombinant HDAC8 at 20 uM	B	BAO_0000357	single protein format	Homo sapiens	None	None	None	None	CHEMBL3192	Histone deacetylase 8	Homo sapiens	SINGLE PROTEIN	CHEMBL1138236	1	Scientific Literature	J. Med. Chem.	2007	None
CHEMBL99	TRICHOSTATIN	1	302.37	0	2.58	1, TSA	CC(/C=C/C(=O)NO)=C\[C@@H](C)C(=O)c1ccc(N(C)C)cc1	IC50	'='	100.0	nM	7.00			UO_0000065	23.15	0.43	4.42	10.05	False	CHEMBL1267839	Inhibition of HDAC8 by in vitro deacetylation assay	B	BAO_0000357	single protein format	None	None	None	None	None	CHEMBL3192	Histone deacetylase 8	Homo sapiens	SINGLE PROTEIN	CHEMBL1255383	1	Scientific Literature	Nat. Chem. Biol.	2010	None
CHEMBL598797	CUDC-101	1	434.50	0	4.20	8, CDUC-101	C#Cc1cccc(Nc2ncnc3cc(OC)c(OCCCCCCC(=O)NO)cc23)c1	IC50	'='	79.8	nM	7.10			UO_0000065	16.34	0.30	2.90	6.72	False	CHEMBL1065583	Inhibition of human HDAC8 expressed in Escherichia coli	B	BAO_0000019	assay format	Homo sapiens	None	None	None	None	CHEMBL3192	Histone deacetylase 8	Homo sapiens	SINGLE PROTEIN	CHEMBL1157563	1	Scientific Literature	J. Med. Chem.	2010	None
CHEMBL1094158		0	376.46	0	3.49	rac-5w	CN1CCCC(n2c(-c3cccc(/C=C/C(=O)NO)c3)nc3ccccc32)C1	IC50	'='	160.0	nM	6.80			UO_0000065	18.05	0.33	3.31	9.65	False	CHEMBL1113907	Inhibition of human recombinant HDAC8	B	BAO_0000357	single protein format	Homo sapiens	None	None	None	None	CHEMBL3192	Histone deacetylase 8	Homo sapiens	SINGLE PROTEIN	CHEMBL1158589	1	Scientific Literature	Bioorg. Med. Chem. Lett.	2010	None
CHEMBL1094159		0	376.46	0	3.49	5x	CN1CCC[C@@H](n2c(-c3cccc(/C=C/C(=O)NO)c3)nc3ccccc32)C1	IC50	'='	200.0	nM	6.70			UO_0000065	17.79	0.33	3.21	9.52	False	CHEMBL1113907	Inhibition of human recombinant HDAC8	B	BAO_0000357	single protein format	Homo sapiens	None	None	None	None	CHEMBL3192	Histone deacetylase 8	Homo sapiens	SINGLE PROTEIN	CHEMBL1158589	1	Scientific Literature	Bioorg. Med. Chem. Lett.	2010	None
CHEMBL1094077		0	444.58	0	4.62	12n	CCN1CCC[C@@H](n2c(-c3cccc(/C=C/C(=O)NO)c3)nc(Cc3ccccc3)c2C)C1	IC50	'='	50.0	nM	7.30			UO_0000065	16.42	0.30	2.68	10.37	False	CHEMBL1113907	Inhibition of human recombinant HDAC8	B	BAO_0000357	single protein format	Homo sapiens	None	None	None	None	CHEMBL3192	Histone deacetylase 8	Homo sapiens	SINGLE PROTEIN	CHEMBL1158589	1	Scientific Literature	Bioorg. Med. Chem. Lett.	2010	None
CHEMBL569288		0	679.90	1	4.96	16, c[Aoda-Trp-beta3Leu-Aoda]	CCC(=O)CCCCC[C@@H]1NC(=O)C[C@H](CC(C)C)NC(=O)[C@H](Cc2c[nH]c3ccccc23)NC(=O)[C@H](CCCCCC(=O)CC)NC1=O	IC50	'='	1400.0	nM	5.85			UO_0000065	8.61	0.16	0.89	3.52	False	CHEMBL1049816	Inhibition of human recombinant HDAC8 after 30 mins by fluorimetric assay	B	BAO_0000357	single protein format	Homo sapiens	None	None	None	None	CHEMBL3192	Histone deacetylase 8	Homo sapiens	SINGLE PROTEIN	CHEMBL1156016	1	Scientific Literature	J. Med. Chem.	2009	None
CHEMBL1095400		0	423.52	1	5.29	17c	Cc1nc(-c2ccccc2)n(CCc2ccccc2)c1-c1cccc(/C=C/C(=O)NO)c1	IC50	'='	50.0	nM	7.30			UO_0000065	17.24	0.31	2.01	10.87	False	CHEMBL1113907	Inhibition of human recombinant HDAC8	B	BAO_0000357	single protein format	Homo sapiens	None	None	None	None	CHEMBL3192	Histone deacetylase 8	Homo sapiens	SINGLE PROTEIN	CHEMBL1158589	1	Scientific Literature	Bioorg. Med. Chem. Lett.	2010	None
CHEMBL485919		0	244.25	0	1.11	6g, NSC-746459	O=C(NO)c1cn(C/C=C/c2ccccc2)nn1	Inhibition	'='	13.0	%				UO_0000187					False	CHEMBL1008765	Inhibition of human HDAC8 at 0.50 uM	B	BAO_0000357	single protein format	Homo sapiens	None	None	None	None	CHEMBL3192	Histone deacetylase 8	Homo sapiens	SINGLE PROTEIN	CHEMBL1140227	1	Scientific Literature	J. Med. Chem.	2008	None
CHEMBL235210		0	324.40	0	4.26	23	COc1ccc(C(=O)Nc2cc(-c3cccs3)ccc2N)cc1	Inhibition	'<'	50.0	%				UO_0000187					False	CHEMBL900132	Inhibition of human recombinant HDAC8 at 20 uM	B	BAO_0000357	single protein format	Homo sapiens	None	None	None	None	CHEMBL3192	Histone deacetylase 8	Homo sapiens	SINGLE PROTEIN	CHEMBL1138236	1	Scientific Literature	J. Med. Chem.	2007	None
CHEMBL1095451		0	423.52	1	5.29	12b	Cc1c(-c2ccccc2)nc(-c2cccc(/C=C/C(=O)NO)c2)n1CCc1ccccc1	IC50	'='	20.0	nM	7.70			UO_0000065	18.18	0.33	2.41	11.47	False	CHEMBL1113907	Inhibition of human recombinant HDAC8	B	BAO_0000357	single protein format	Homo sapiens	None	None	None	None	CHEMBL3192	Histone deacetylase 8	Homo sapiens	SINGLE PROTEIN	CHEMBL1158589	1	Scientific Literature	Bioorg. Med. Chem. Lett.	2010	None
CHEMBL1099049		0	430.55	0	4.23	12m	Cc1c(Cc2ccccc2)nc(-c2cccc(/C=C/C(=O)NO)c2)n1[C@@H]1CCCN(C)C1	IC50	'='	79.0	nM	7.10			UO_0000065	16.50	0.30	2.87	10.09	False	CHEMBL1113907	Inhibition of human recombinant HDAC8	B	BAO_0000357	single protein format	Homo sapiens	None	None	None	None	CHEMBL3192	Histone deacetylase 8	Homo sapiens	SINGLE PROTEIN	CHEMBL1158589	1	Scientific Literature	Bioorg. Med. Chem. Lett.	2010	None
CHEMBL1095972		0	446.55	0	3.30	12o	Cc1nc(-c2cccc(/C=C/C(=O)NO)c2)n(CCN2CCOCC2)c1Cc1ccccc1	IC50	'='	63.0	nM	7.20			UO_0000065	16.13	0.30	3.90	9.04	False	CHEMBL1113907	Inhibition of human recombinant HDAC8	B	BAO_0000357	single protein format	Homo sapiens	None	None	None	None	CHEMBL3192	Histone deacetylase 8	Homo sapiens	SINGLE PROTEIN	CHEMBL1158589	1	Scientific Literature	Bioorg. Med. Chem. Lett.	2010	None
CHEMBL1096982		0	599.69	1	2.22	3	O=C(O)CC/C=C\C[C@@H]1NC(=O)[C@H]2CCCN2C(=O)[C@H](Cc2ccccc2)NC(=O)[C@H](Cc2c[nH]c3ccccc23)NC1=O	IC50	'='	23000.0	nM	4.64			UO_0000065	7.73	0.14	2.42	2.89	False	CHEMBL1121327	Inhibition of human full length HDAC8 expressed in Escherichia coli after 15 mins by fluorescence assay	B	BAO_0000019	assay format	Homo sapiens	None	None	None	None	CHEMBL3192	Histone deacetylase 8	Homo sapiens	SINGLE PROTEIN	CHEMBL1158553	1	Scientific Literature	Bioorg. Med. Chem.	2010	None
CHEMBL138090		0	294.35	0	3.03	TWZ 106	COC(=O)N(O)CCCCCCC(=O)Nc1ccccc1	IC50	'>'	100000.0	nM				UO_0000065					False	CHEMBL695893	Inhibition of Histone deacetylase 8 (HDAC8) of HeLa nuclear extracts	B	BAO_0000357	single protein format	Homo sapiens	None	None	None	None	CHEMBL3192	Histone deacetylase 8	Homo sapiens	SINGLE PROTEIN	CHEMBL1137945	1	Scientific Literature	Bioorg. Med. Chem. Lett.	2004	None
CHEMBL1095765		0	390.49	0	3.88	5aa	CCN1CCC[C@@H](n2c(-c3cccc(/C=C/C(=O)NO)c3)nc3ccccc32)C1	IC50	'='	120.0	nM	6.92			UO_0000065	17.72	0.33	3.04	9.83	False	CHEMBL1113907	Inhibition of human recombinant HDAC8	B	BAO_0000357	single protein format	Homo sapiens	None	None	None	None	CHEMBL3192	Histone deacetylase 8	Homo sapiens	SINGLE PROTEIN	CHEMBL1158589	1	Scientific Literature	Bioorg. Med. Chem. Lett.	2010	None
CHEMBL566637		0	646.79	2	2.80	25, c[Asu(NHOH)-Trp-beta3Leu-Phe]	CC(C)C[C@H]1CC(=O)N[C@@H](Cc2ccccc2)C(=O)N[C@@H](CCCCCC(=O)NO)C(=O)N[C@@H](Cc2c[nH]c3ccccc23)C(=O)N1	IC50						Not Determined						False	CHEMBL1049816	Inhibition of human recombinant HDAC8 after 30 mins by fluorimetric assay	B	BAO_0000357	single protein format	Homo sapiens	None	None	None	None	CHEMBL3192	Histone deacetylase 8	Homo sapiens	SINGLE PROTEIN	CHEMBL1156016	1	Scientific Literature	J. Med. Chem.	2009	None
CHEMBL1213458		0	284.31	0	1.97	17, APHA	Cn1c(/C=C/C(=O)NO)ccc1C(=O)Cc1ccccc1	Ki	'='	600.0	nM	6.22			UO_0000065	21.88	0.40	4.25	8.72	False	CHEMBL1216989	Activity of human HDAC8	B	BAO_0000357	single protein format	Homo sapiens	None	None	None	None	CHEMBL3192	Histone deacetylase 8	Homo sapiens	SINGLE PROTEIN	CHEMBL1212811	1	Scientific Literature	Nat. Chem. Biol.	2010	None
CHEMBL356066	DACINOSTAT	0	379.46	0	2.72	12, LAQ-824	O=C(/C=C/c1ccc(CN(CCO)CCc2c[nH]c3ccccc23)cc1)NO	Ki	'='	340.0	nM	6.47			UO_0000065	17.05	0.32	3.75	7.30	True	CHEMBL1216989	Activity of human HDAC8	B	BAO_0000357	single protein format	Homo sapiens	None	None	None	None	CHEMBL3192	Histone deacetylase 8	Homo sapiens	SINGLE PROTEIN	CHEMBL1212811	1	Scientific Literature	Nat. Chem. Biol.	2010	None
CHEMBL3356935		0	497.66	0	3.53	132, ST7894	O=C1CCC[C@@H](C(=O)N[C@@H](CCCCCS)C(=O)NCc2cccc(OCc3ccccc3)c2)N1	IC50	'='	9.0	nM	8.05			UO_0000065	16.17	0.31	4.52	8.33	False	CHEMBL3379482	Inhibition of HDAC8 (unknown origin) using fluorogenic tetrapeptide RHK(Ac)K(Ac) substrate by fluorescence assay	B	BAO_0000357	single protein format	Homo sapiens	None	None	None	None	CHEMBL3192	Histone deacetylase 8	Homo sapiens	SINGLE PROTEIN	CHEMBL3352570	1	Scientific Literature	J. Med. Chem.	2014	None
CHEMBL98	VORINOSTAT	4	264.32	0	2.47	1	O=C(CCCCCCC(=O)Nc1ccccc1)NO	IC50	'='	1700.0	nM	5.77			UO_0000065	21.83	0.41	3.30	7.36	True	CHEMBL1003281	Inhibition of C-terminal His-tagged HDAC8 expressed in Escherichia coli	B	BAO_0000019	assay format	None	None	None	None	None	CHEMBL3192	Histone deacetylase 8	Homo sapiens	SINGLE PROTEIN	CHEMBL1136937	1	Scientific Literature	J. Med. Chem.	2009	None
CHEMBL514671		0	376.42	0	2.82	4, MS 275	Nc1ccccc1NC(=O)c1ccc(CNCOC(=O)c2cccnc2)cc1	IC50	'>='	25000.0	nM				UO_0000065					False	CHEMBL1640693	Inhibition of Flag tagged human recombinant HDAC8 expressed in Sf21 cells	B	BAO_0000219	cell-based format	Homo sapiens	None	None	Sf21	None	CHEMBL3192	Histone deacetylase 8	Homo sapiens	SINGLE PROTEIN	CHEMBL1629443	1	Scientific Literature	J. Med. Chem.	2010	CHEMBL4106362
CHEMBL1630118		0	520.97	2	6.59	8b	O=C(NO)c1ccc(-c2ccc3ncnc(Nc4ccc(OCc5cccc(F)c5)c(Cl)c4)c3c2)s1	IC50	'='	980.0	nM	6.01			UO_0000065	11.53	0.23	-0.58	6.24	False	CHEMBL1640693	Inhibition of Flag tagged human recombinant HDAC8 expressed in Sf21 cells	B	BAO_0000219	cell-based format	Homo sapiens	None	None	Sf21	None	CHEMBL3192	Histone deacetylase 8	Homo sapiens	SINGLE PROTEIN	CHEMBL1629443	1	Scientific Literature	J. Med. Chem.	2010	CHEMBL4106362
CHEMBL483693		0	421.50	0	3.78	10a	O=C(CCCCCCC(=O)Nc1cccc(-c2cn(Cc3ccccc3)nn2)c1)NO	IC50	'='	1990.0	nM	5.70			UO_0000065	13.53	0.25	1.92	5.22	False	CHEMBL954938	Inhibition of HDAC8	B	BAO_0000357	single protein format	None	None	None	None	None	CHEMBL3192	Histone deacetylase 8	Homo sapiens	SINGLE PROTEIN	CHEMBL1150413	1	Scientific Literature	J. Med. Chem.	2008	None
CHEMBL271949		0	294.38	0	4.25	55	Nc1ccc(-c2cccs2)cc1NC(=O)c1ccccc1	IC50	'>'	50000.0	nM				UO_0000065					False	CHEMBL947928	Inhibition of HDAC8	B	BAO_0000357	single protein format	None	None	None	None	None	CHEMBL3192	Histone deacetylase 8	Homo sapiens	SINGLE PROTEIN	CHEMBL1143185	1	Scientific Literature	Bioorg. Med. Chem. Lett.	2008	None
CHEMBL1083441		0	321.38	0	1.97	5d	O=C(CCCCCCCNC(=O)NC(=O)c1ccccc1)NO	IC50	'='	405.0	nM	6.39			UO_0000065	19.89	0.38	4.42	5.94	False	CHEMBL1119894	Inhibition of HDAC8	B	BAO_0000357	single protein format	None	None	None	None	None	CHEMBL3192	Histone deacetylase 8	Homo sapiens	SINGLE PROTEIN	CHEMBL1155491	1	Scientific Literature	Bioorg. Med. Chem. Lett.	2010	None
CHEMBL1083438		0	265.27	0	0.41	5a	O=C(CCCNC(=O)NC(=O)c1ccccc1)NO	IC50	'>'	10000.0	nM				UO_0000065					False	CHEMBL1119894	Inhibition of HDAC8	B	BAO_0000357	single protein format	None	None	None	None	None	CHEMBL3192	Histone deacetylase 8	Homo sapiens	SINGLE PROTEIN	CHEMBL1155491	1	Scientific Literature	Bioorg. Med. Chem. Lett.	2010	None
CHEMBL407959		0	486.62	1	5.81	11	COc1ccc2[nH]c(C)c(CC(=O)N[C@@H](CCCCCC(C)=O)c3ncc(-c4ccccc4)[nH]3)c2c1	IC50	'>'	1.0	nM				UO_0000065					False	CHEMBL1008845	Inhibition of HDAC8	B	BAO_0000357	single protein format	None	None	None	None	None	CHEMBL3192	Histone deacetylase 8	Homo sapiens	SINGLE PROTEIN	CHEMBL1152225	1	Scientific Literature	Bioorg. Med. Chem. Lett.	2008	None
CHEMBL561118		0	273.29	0	2.14	48	O=C(CCc1ccc(CC(=O)c2ccccc2)o1)NO	IC50	'='	2400.0	nM	5.62			UO_0000065	20.56	0.38	3.48	7.07	False	CHEMBL3047468	Inhibition of Homo sapiens (human) HDAC8	B	BAO_0000357	single protein format	Homo sapiens	None	None	None	None	CHEMBL3192	Histone deacetylase 8	Homo sapiens	SINGLE PROTEIN	CHEMBL3045730	1	Scientific Literature	Med Chem Res	2012	None
CHEMBL468513		0	460.62	1	5.27	43	CC(=O)CCCCC[C@H](NC(=O)C1CCN(C)CC1)c1ncc(-c2ccc3ccccc3c2)[nH]1	IC50	'>'	1.0	nM				UO_0000065					False	CHEMBL1008845	Inhibition of HDAC8	B	BAO_0000357	single protein format	None	None	None	None	None	CHEMBL3192	Histone deacetylase 8	Homo sapiens	SINGLE PROTEIN	CHEMBL1152225	1	Scientific Literature	Bioorg. Med. Chem. Lett.	2008	None
CHEMBL483254	PANOBINOSTAT	4	349.43	0	3.33	LBH589	Cc1[nH]c2ccccc2c1CCNCc1ccc(/C=C/C(=O)NO)cc1	IC50	'='	280.0	nM	6.55			UO_0000065	18.75	0.34	3.22	8.49	False	CHEMBL3538489	Inhibition of his-strep-tagged HDAC8 (unknown origin) expressed in SF9 cells using [3H]acetylated human histone H4 peptide as substrate by scintillation counting	B	BAO_0000219	cell-based format	Homo sapiens	None	None	Sf9	None	CHEMBL3192	Histone deacetylase 8	Homo sapiens	SINGLE PROTEIN	CHEMBL3526051	1	Scientific Literature	Drug Metab. Dispos.	2012	CHEMBL3308860
CHEMBL27759	ENTINOSTAT	3	376.42	0	3.34	1g, MS-275	Nc1ccccc1NC(=O)c1ccc(CNC(=O)OCc2cccnc2)cc1	IC50	'='	44900.0	nM	4.35			UO_0000065	11.55	0.21	1.01	4.09	False	CHEMBL946976	Inhibition of HDAC8	B	BAO_0000357	single protein format	None	None	None	None	None	CHEMBL3192	Histone deacetylase 8	Homo sapiens	SINGLE PROTEIN	CHEMBL1142268	1	Scientific Literature	J. Med. Chem.	2008	None
CHEMBL3884044		0	510.54	1	4.21	2a	Cc1ccc(-c2cc(C(F)(F)F)nn2-c2ccc(S(=O)(=O)NCCCCCC(=O)NO)cc2)cc1	IC50	'='	226.0	nM	6.65			UO_0000065	13.02	0.26	2.44	5.86	False	CHEMBL3876954	Inhibition of HDAC8 (unknown origin) after 2.5 hrs by SAMDI mass spectroscopic analysis	B	BAO_0000357	single protein format	Homo sapiens	None	None	None	None	CHEMBL3192	Histone deacetylase 8	Homo sapiens	SINGLE PROTEIN	CHEMBL3875218	1	Scientific Literature	Bioorg Med Chem	2017	None
CHEMBL3884118		0	485.97	0	4.02	11a	COc1ccc2c(c1)c(CC(=O)NCCCCCC(=O)NO)c(C)n2C(=O)c1ccc(Cl)cc1	IC50	'='	345.0	nM	6.46			UO_0000065	13.30	0.26	2.44	5.89	False	CHEMBL3876954	Inhibition of HDAC8 (unknown origin) after 2.5 hrs by SAMDI mass spectroscopic analysis	B	BAO_0000357	single protein format	Homo sapiens	None	None	None	None	CHEMBL3192	Histone deacetylase 8	Homo sapiens	SINGLE PROTEIN	CHEMBL3875218	1	Scientific Literature	Bioorg Med Chem	2017	None
CHEMBL473890		0	375.49	0	3.04	5b	NS(=O)(=O)NCCCCCCC(=O)Nc1cccc(-c2ccccc2)c1	Activity						Not Active						False	CHEMBL1029047	Inhibition of human recombinant N-terminal histidine-tagged HDAC8 expressed in baculovirus by fluorimetry	B	BAO_0000019	assay format	Homo sapiens	None	None	None	None	CHEMBL3192	Histone deacetylase 8	Homo sapiens	SINGLE PROTEIN	CHEMBL1149076	1	Scientific Literature	Bioorg. Med. Chem. Lett.	2009	None
CHEMBL343717		0	300.36	0	2.59	TWZ 111	O=CN(O)CCCCCNC(=O)c1ccc2ccccc2c1	IC50	'='	7000.0	nM	5.16			UO_0000065	17.16	0.32	2.56	7.40	False	CHEMBL695893	Inhibition of Histone deacetylase 8 (HDAC8) of HeLa nuclear extracts	B	BAO_0000357	single protein format	Homo sapiens	None	None	None	None	CHEMBL3192	Histone deacetylase 8	Homo sapiens	SINGLE PROTEIN	CHEMBL1137945	1	Scientific Literature	Bioorg. Med. Chem. Lett.	2004	None
CHEMBL606397		0	367.36	0	1.46	13b	O=C(COc1ccc2c(c1)CN1C(=O)N(c3ccccc3)C(=O)[C@@H]1C2)NO	IC50	'>'	50000.0	nM				UO_0000065					False	CHEMBL1067670	Inhibition of HDAC8 expressed in Escherichia coli assessed as Boc-Lys (acetyl)-AMC substrate hydrolysis by fluorimetric assay	B	BAO_0000019	assay format	None	None	None	None	None	CHEMBL3192	Histone deacetylase 8	Homo sapiens	SINGLE PROTEIN	CHEMBL1157625	1	Scientific Literature	Bioorg. Med. Chem.	2010	None
CHEMBL598430		0	443.46	0	3.13	13c	O=C(COc1ccc2c(c1)CN1C(=O)N(c3ccc(-c4ccccc4)cc3)C(=O)[C@@H]1C2)NO	IC50	'>'	50000.0	nM				UO_0000065					False	CHEMBL1067670	Inhibition of HDAC8 expressed in Escherichia coli assessed as Boc-Lys (acetyl)-AMC substrate hydrolysis by fluorimetric assay	B	BAO_0000019	assay format	None	None	None	None	None	CHEMBL3192	Histone deacetylase 8	Homo sapiens	SINGLE PROTEIN	CHEMBL1157625	1	Scientific Literature	Bioorg. Med. Chem.	2010	None
CHEMBL98	VORINOSTAT	4	264.32	0	2.47	SAHA	O=C(CCCCCCC(=O)Nc1ccccc1)NO	IC50	'='	290.0	nM	6.54			UO_0000065	24.73	0.47	4.07	8.34	False	CHEMBL695893	Inhibition of Histone deacetylase 8 (HDAC8) of HeLa nuclear extracts	B	BAO_0000357	single protein format	Homo sapiens	None	None	None	None	CHEMBL3192	Histone deacetylase 8	Homo sapiens	SINGLE PROTEIN	CHEMBL1137945	1	Scientific Literature	Bioorg. Med. Chem. Lett.	2004	None
CHEMBL140525		0	485.54	0	4.38	TWZ 112	O=CN(O)CCCCCC(C(=O)Nc1cnc2ccccc2c1)C(=O)Nc1cnc2ccccc2c1	IC50	'='	690.0	nM	6.16			UO_0000065	12.69	0.23	1.78	4.95	False	CHEMBL695893	Inhibition of Histone deacetylase 8 (HDAC8) of HeLa nuclear extracts	B	BAO_0000357	single protein format	Homo sapiens	None	None	None	None	CHEMBL3192	Histone deacetylase 8	Homo sapiens	SINGLE PROTEIN	CHEMBL1137945	1	Scientific Literature	Bioorg. Med. Chem. Lett.	2004	None
CHEMBL1631910		0	364.44	0	3.03	(R/S)-8a	O=C(CCCCCC1OCCCCCOc2ccccc2NC1=O)NO	IC50	'='	643.0	nM	6.19			UO_0000065	16.99	0.33	3.16	6.39	False	CHEMBL1634303	Inhibition of human HDAC8 by fluorimetric assay	B	BAO_0000357	single protein format	Homo sapiens	None	None	None	None	CHEMBL3192	Histone deacetylase 8	Homo sapiens	SINGLE PROTEIN	CHEMBL1629537	1	Scientific Literature	J. Med. Chem.	2010	None
CHEMBL1631916		0	456.54	0	4.00	(R/S)-10	COc1cc2cc(c1)COc1ccccc1NC(=O)C(CCCCCC(=O)NO)OCCC2	IC50	'='	444.0	nM	6.35			UO_0000065	13.91	0.26	2.35	5.99	False	CHEMBL1634303	Inhibition of human HDAC8 by fluorimetric assay	B	BAO_0000357	single protein format	Homo sapiens	None	None	None	None	CHEMBL3192	Histone deacetylase 8	Homo sapiens	SINGLE PROTEIN	CHEMBL1629537	1	Scientific Literature	J. Med. Chem.	2010	None
CHEMBL483494		0	439.49	0	3.92	6b	O=C(CCCCCCC(=O)Nc1ccc(-c2cn(Cc3ccc(F)cc3)nn2)cc1)NO	IC50	'='	797.0	nM	6.10			UO_0000065	13.88	0.26	2.18	5.59	False	CHEMBL954938	Inhibition of HDAC8	B	BAO_0000357	single protein format	None	None	None	None	None	CHEMBL3192	Histone deacetylase 8	Homo sapiens	SINGLE PROTEIN	CHEMBL1150413	1	Scientific Literature	J. Med. Chem.	2008	None
CHEMBL2312167		0	294.35	0	2.03	19h	Cc1ccc(C(=O)NOCCCCCC(=O)NO)cc1C	IC50	'='	833.0	nM	6.08			UO_0000065	20.65	0.40	4.05	6.94	False	CHEMBL2318993	Inhibition of human HDAC8 by fluorescence assay	B	BAO_0000357	single protein format	Homo sapiens	None	None	None	None	CHEMBL3192	Histone deacetylase 8	Homo sapiens	SINGLE PROTEIN	CHEMBL2311425	1	Scientific Literature	J. Med. Chem.	2013	None
CHEMBL599674		0	459.47	0	3.01	7h	CC(C)(C)OC(=O)N1Cc2cc(OCC(=O)NO)ccc2C[C@H]1C(=O)Nc1ccc(F)cc1	IC50	'='	2560.0	nM	5.59			UO_0000065	12.17	0.23	2.58	4.77	False	CHEMBL1067670	Inhibition of HDAC8 expressed in Escherichia coli assessed as Boc-Lys (acetyl)-AMC substrate hydrolysis by fluorimetric assay	B	BAO_0000019	assay format	None	None	None	None	None	CHEMBL3192	Histone deacetylase 8	Homo sapiens	SINGLE PROTEIN	CHEMBL1157625	1	Scientific Literature	Bioorg. Med. Chem.	2010	None
CHEMBL1094710		0	413.52	0	4.10	11b	O=C(CCCCCCC(=O)Nc1cccc(-n2cc(C3CCCCC3)nn2)c1)NO	IC50	'='	2750.0	nM	5.56			UO_0000065	13.45	0.25	1.46	5.09	False	CHEMBL1101059	Inhibition of HDAC8 assessed as blockade of decorboxylation of carboxyfluorescein labeled acetylated peptide substrate after 17 hrs	B	BAO_0000357	single protein format	None	None	None	None	None	CHEMBL3192	Histone deacetylase 8	Homo sapiens	SINGLE PROTEIN	CHEMBL1154884	1	Scientific Literature	J. Med. Chem.	2010	None
CHEMBL3622726		0	542.72	2	0.89	8, redFK228	C/C=C1\NC(=O)[C@H](CS)NC(=O)[C@@H](C(C)C)NC(=O)C[C@@H](/C=C/CCS)OC(=O)[C@H](C(C)C)NC1=O	IC50	'='	25.0	nM	7.60			UO_0000065	14.01	0.29	6.71	5.33	False	CHEMBL3627131	Inhibition of recombinant human HDAC8 after 60 mins by fluorescence assay	B	BAO_0000357	single protein format	Homo sapiens	None	None	None	None	CHEMBL3192	Histone deacetylase 8	Homo sapiens	SINGLE PROTEIN	CHEMBL3621100	1	Scientific Literature	J. Med. Chem.	2015	None
CHEMBL138293		0	264.32	0	2.42	TWZ 101	CC(=O)N(O)CCCCCC(=O)Nc1ccccc1	IC50	'>'	100000.0	nM				UO_0000065					False	CHEMBL695893	Inhibition of Histone deacetylase 8 (HDAC8) of HeLa nuclear extracts	B	BAO_0000357	single protein format	Homo sapiens	None	None	None	None	CHEMBL3192	Histone deacetylase 8	Homo sapiens	SINGLE PROTEIN	CHEMBL1137945	1	Scientific Literature	Bioorg. Med. Chem. Lett.	2004	None
CHEMBL599673		0	391.86	0	1.53	8g	Cc1cccc(NC(=O)[C@@H]2Cc3ccc(OCC(=O)NO)cc3CN2)c1.Cl	IC50	'='	3620.0	nM	5.44			UO_0000065	15.31	0.29	3.91	5.46	False	CHEMBL1067670	Inhibition of HDAC8 expressed in Escherichia coli assessed as Boc-Lys (acetyl)-AMC substrate hydrolysis by fluorimetric assay	B	BAO_0000019	assay format	None	None	None	None	None	CHEMBL3192	Histone deacetylase 8	Homo sapiens	SINGLE PROTEIN	CHEMBL1157625	1	Scientific Literature	Bioorg. Med. Chem.	2010	None
CHEMBL3110281		0	365.46	0	3.92	BDBM41563	N#Cc1cccc(-c2cn(CCCCCn3cccc(O)c3=S)nn2)c1	IC50	'='	2831.0	nM	5.55		191688	UO_0000065	15.18	0.29	1.63	6.96	False	CHEMBL3707509	Fluor de Lys Assay: Fluor de Lys is a fluorescence based HDAC activity assay comprising a combination of fluorogenic Histone deAcetylase Lysyl substrate and a developer. The kit is a highly sensitive and convenient alternative to radiolabeled, acetylated histones or peptide/HPLC methods for the assay of histone deacetylases. This assay is based on the ability of HeLa nuclear extract, which is enr…	B	BAO_0000357	single protein format	Homo sapiens	None	None	None	None	CHEMBL3192	Histone deacetylase 8	Homo sapiens	SINGLE PROTEIN	CHEMBL3638915	37	BindingDB Database		2014	None
CHEMBL2337868		0	307.42	0	4.95	BDBM50430976	Cc1cccc(-c2ccc(Cn3cccc(O)c3=S)cc2)c1	IC50	'='	2496.0	nM	5.60		271957	UO_0000065	18.23	0.35	0.65	22.27	False	CHEMBL3707509	Fluor de Lys Assay: Fluor de Lys is a fluorescence based HDAC activity assay comprising a combination of fluorogenic Histone deAcetylase Lysyl substrate and a developer. The kit is a highly sensitive and convenient alternative to radiolabeled, acetylated histones or peptide/HPLC methods for the assay of histone deacetylases. This assay is based on the ability of HeLa nuclear extract, which is enr…	B	BAO_0000357	single protein format	Homo sapiens	None	None	None	None	CHEMBL3192	Histone deacetylase 8	Homo sapiens	SINGLE PROTEIN	CHEMBL3638915	37	BindingDB Database		2014	None
CHEMBL27759	ENTINOSTAT	3	376.42	0	3.34	SID529250	Nc1ccccc1NC(=O)c1ccc(CNC(=O)OCc2cccnc2)cc1	IC50	'>'	10000.0	nM				UO_0000065					True	CHEMBL1003281	Inhibition of C-terminal His-tagged HDAC8 expressed in Escherichia coli	B	BAO_0000019	assay format	None	None	None	None	None	CHEMBL3192	Histone deacetylase 8	Homo sapiens	SINGLE PROTEIN	CHEMBL1136937	1	Scientific Literature	J. Med. Chem.	2009	None
CHEMBL3949111		0	250.23	0	0.45	10c	NCC(=O)NCc1nnc(-c2ccc(F)cc2)o1	IC50	'='	135.0	nM	6.87			UO_0000065	27.45	0.52	6.42	7.31	False	CHEMBL3861435	Inhibition of recombinant human full length GST-tagged HDAC8 expressed in Escherichia coli DH5alpha (DE3) assessed as inhibition of deacetylation activity using Fluor-de-Lys as substrate measured after 15 mins by fluorimetric assay	B	BAO_0000019	assay format	Homo sapiens	None	None	None	None	CHEMBL3192	Histone deacetylase 8	Homo sapiens	SINGLE PROTEIN	CHEMBL3860079	1	Scientific Literature	Bioorg Med Chem	2016	None
CHEMBL389687		0	502.62	1	4.65	7b	N[C@@H](Cc1ccccc1)C(=O)Nc1ccccc1-c1ccc(NC(=O)CCCCCCC(=O)NO)cc1	Activity	'='	36.2	%				UO_0000187					False	CHEMBL3880942	Inhibition of HDAC8 (unknown origin) assessed as residual activity at 0.5 uM relative to control	B	BAO_0000357	single protein format	Homo sapiens	None	None	None	None	CHEMBL3192	Histone deacetylase 8	Homo sapiens	SINGLE PROTEIN	CHEMBL3880414	38	Patent Bioactivity Data		2010	None
CHEMBL98	VORINOSTAT	4	264.32	0	2.47	4; SAHA	O=C(CCCCCCC(=O)Nc1ccccc1)NO	IC50	'='	1480.0	nM	5.83			UO_0000065	22.06	0.42	3.36	7.43	False	CHEMBL3861435	Inhibition of recombinant human full length GST-tagged HDAC8 expressed in Escherichia coli DH5alpha (DE3) assessed as inhibition of deacetylation activity using Fluor-de-Lys as substrate measured after 15 mins by fluorimetric assay	B	BAO_0000019	assay format	Homo sapiens	None	None	None	None	CHEMBL3192	Histone deacetylase 8	Homo sapiens	SINGLE PROTEIN	CHEMBL3860079	1	Scientific Literature	Bioorg Med Chem	2016	None
CHEMBL1934905		0	530.27	2	5.10	19	O=C(NO)C(F)(F)C(F)(F)C(F)(F)C(F)(F)C(F)(F)C(F)(F)C(=O)Nc1ccc2ccccc2c1	Kd	'='	49000.0	nM	4.31			UO_0000065	8.13	0.17	-0.79	5.50	False	CHEMBL1937195	Inhibition of recombinant human HDAC8 using Boc-L-Lys(trifluoroacetyl)-MCA as substrate by fluorogenic enzymatic assay	B	BAO_0000357	single protein format	Homo sapiens	None	None	None	None	CHEMBL3192	Histone deacetylase 8	Homo sapiens	SINGLE PROTEIN	CHEMBL1932952	1	Scientific Literature	Bioorg. Med. Chem.	2012	None
CHEMBL3645366		0	422.53	0	2.73	BDBM1015	O=C(/C=C/c1ccc2c(c1)NC(CCc1ccccc1)N2CCN1CCOCC1)NO	IC50	'='	345.0	nM	6.46		221560	UO_0000065	15.29	0.28	3.73	8.38	False	CHEMBL3707727	Enzyme Assay: The assay have been carried out in a 96 well format and the BIOMOL using a fluorescent-based HDAC activity assay.	B	BAO_0000357	single protein format	Homo sapiens	None	None	None	None	CHEMBL3192	Histone deacetylase 8	Homo sapiens	SINGLE PROTEIN	CHEMBL3639191	37	BindingDB Database		2013	None
CHEMBL2417781		0	452.56	0	3.83	7c	O=C(CCCCCCC(=O)Nc1ccc(-c2ccccc2NC(=O)[C@@H]2CCCN2)cc1)NO	Activity	'='	72.2	%				UO_0000187					False	CHEMBL3880942	Inhibition of HDAC8 (unknown origin) assessed as residual activity at 0.5 uM relative to control	B	BAO_0000357	single protein format	Homo sapiens	None	None	None	None	CHEMBL3192	Histone deacetylase 8	Homo sapiens	SINGLE PROTEIN	CHEMBL3880414	38	Patent Bioactivity Data		2010	None
CHEMBL591484		0	455.51	0	2.55	7b	CC(C)(C)OC(=O)N1Cc2cc(OCC(=O)NO)ccc2C[C@H]1C(=O)NCc1ccccc1	IC50	'='	3410.0	nM	5.47			UO_0000065	12.00	0.23	2.92	4.66	False	CHEMBL1067670	Inhibition of HDAC8 expressed in Escherichia coli assessed as Boc-Lys (acetyl)-AMC substrate hydrolysis by fluorimetric assay	B	BAO_0000019	assay format	None	None	None	None	None	CHEMBL3192	Histone deacetylase 8	Homo sapiens	SINGLE PROTEIN	CHEMBL1157625	1	Scientific Literature	Bioorg. Med. Chem.	2010	None
CHEMBL1091474		0	425.46	0	3.86	4b	O=C(CCCCCCC(=O)Nc1cccc(-c2cn(-c3ccc(F)cc3)nn2)c1)NO	IC50	'='	12000.0	nM	4.92			UO_0000065	11.57	0.22	1.06	4.51	False	CHEMBL1101059	Inhibition of HDAC8 assessed as blockade of decorboxylation of carboxyfluorescein labeled acetylated peptide substrate after 17 hrs	B	BAO_0000357	single protein format	None	None	None	None	None	CHEMBL3192	Histone deacetylase 8	Homo sapiens	SINGLE PROTEIN	CHEMBL1154884	1	Scientific Literature	J. Med. Chem.	2010	None
CHEMBL2170174		0	571.64	2	8.05	1i	COc1cc(COc2ccc(NC(=O)CCCCCCC(=O)OCc3ccc(CN=[N+]=[N-])cc3)cc2)cc(N=[N+]=[N-])c1	Activity						Not Active						False	CHEMBL2175136	Binding affinity to human recombinant HDAC8 expressed in Escherichia coli assessed as enzyme biotinylation level at 5 uM preincubated for 3 hrs followed by denaturation measured after 60 mins by Western blot-based photoaffinity labelling method in presence of 250 uM 7-[4-(3,5-Dimethyl-benzyloxy)phenylcarbamoyl]heptanoic acid methyl ester	B	BAO_0000019	assay format	Homo sapiens	None	None	None	None	CHEMBL3192	Histone deacetylase 8	Homo sapiens	SINGLE PROTEIN	CHEMBL2169804	1	Scientific Literature	Bioorg. Med. Chem. Lett.	2012	None
CHEMBL585164		0	466.50	1	5.80	1a	[N-]=[N+]=NCc1cc(COc2ccc(NC(=O)CCCCCCC(=O)NO)cc2)cc(N=[N+]=[N-])c1	Activity						Dose-dependent effect						False	CHEMBL2175015	Binding affinity to human recombinant HDAC8 expressed in Escherichia coli assessed as increase in enzyme biotinylation level preincubated for 3 hrs followed by denaturation measured after 60 mins by Western blot-based photoaffinity labelling method	B	BAO_0000019	assay format	Homo sapiens	None	None	None	None	CHEMBL3192	Histone deacetylase 8	Homo sapiens	SINGLE PROTEIN	CHEMBL2169804	1	Scientific Literature	Bioorg. Med. Chem. Lett.	2012	None
CHEMBL3771210		0	222.23	0	0.72	4a	O=C(NO)c1csc(-c2cnccn2)n1	IC50	'='	61420.0	nM	4.21			UO_0000065	18.95	0.38	3.49	4.79	False	CHEMBL3771761	Inhibition of human HDAC8 using Z-L-Lys(eta-trifluoroacetyl)-AMC as substrate after 90 mins by fluorescence analysis	B	BAO_0000357	single protein format	Homo sapiens	None	None	None	None	CHEMBL3192	Histone deacetylase 8	Homo sapiens	SINGLE PROTEIN	CHEMBL3769396	1	Scientific Literature	J. Med. Chem.	2016	None
CHEMBL227722		0	494.55	1	-0.20	11	COC(=O)C(Cc1cccc(C[C@H](NC(C)=O)C(=O)O)c1)NC(=O)[C@@H](N)CCCCCC(=O)NO	IC50						Not Determined						False	CHEMBL912072	Inhibition of human HDAC8	B	BAO_0000357	single protein format	Homo sapiens	None	None	None	None	CHEMBL3192	Histone deacetylase 8	Homo sapiens	SINGLE PROTEIN	CHEMBL1147150	1	Scientific Literature	J. Med. Chem.	2007	None
CHEMBL585164		0	466.50	1	5.80	1a	[N-]=[N+]=NCc1cc(COc2ccc(NC(=O)CCCCCCC(=O)NO)cc2)cc(N=[N+]=[N-])c1	Activity						Not Active						False	CHEMBL2175003	Binding affinity to human recombinant HDAC8 expressed in Escherichia coli assessed as enzyme biotinylation level at 2.5 uM preincubated for 3 hrs followed by denaturation measured after 60 mins by Western blot-based photoaffinity labelling method in presence of 0.25 and 25 uM SAHA	B	BAO_0000019	assay format	Homo sapiens	None	None	None	None	CHEMBL3192	Histone deacetylase 8	Homo sapiens	SINGLE PROTEIN	CHEMBL2169804	1	Scientific Literature	Bioorg. Med. Chem. Lett.	2012	None
CHEMBL2170175		0	439.48	1	5.14	2b	COC(=O)CCCCCCC(=O)Nc1cnn(Cc2cc(CN=[N+]=[N-])cc(N=[N+]=[N-])c2)c1	IC50	'='	36000.0	nM	4.44			UO_0000065	10.11	0.19	-0.70	2.60	False	CHEMBL2175141	Inhibition of human recombinant HDAC8 using fluor de Lys as substrate preincubated for 5 mins followed by substrate addition measured after 25 mins by microplate reader analysis	B	BAO_0000357	single protein format	Homo sapiens	None	None	None	None	CHEMBL3192	Histone deacetylase 8	Homo sapiens	SINGLE PROTEIN	CHEMBL2169804	1	Scientific Literature	Bioorg. Med. Chem. Lett.	2012	None
CHEMBL1631917		0	456.54	0	4.00	(S)-10	COc1cc2cc(c1)COc1ccccc1NC(=O)[C@H](CCCCCC(=O)NO)OCCC2	IC50	'='	136.0	nM	6.87			UO_0000065	15.04	0.28	2.87	6.47	False	CHEMBL1634303	Inhibition of human HDAC8 by fluorimetric assay	B	BAO_0000357	single protein format	Homo sapiens	None	None	None	None	CHEMBL3192	Histone deacetylase 8	Homo sapiens	SINGLE PROTEIN	CHEMBL1629537	1	Scientific Literature	J. Med. Chem.	2010	None
CHEMBL3771174		0	218.21	0	1.77	4q	Cc1ccc(-c2nc(C(=O)NO)co2)cc1	IC50	'='	33890.0	nM	4.47			UO_0000065	20.48	0.38	2.70	5.93	False	CHEMBL3771761	Inhibition of human HDAC8 using Z-L-Lys(eta-trifluoroacetyl)-AMC as substrate after 90 mins by fluorescence analysis	B	BAO_0000357	single protein format	Homo sapiens	None	None	None	None	CHEMBL3192	Histone deacetylase 8	Homo sapiens	SINGLE PROTEIN	CHEMBL3769396	1	Scientific Literature	J. Med. Chem.	2016	None
CHEMBL98	VORINOSTAT	4	264.32	0	2.47	SAHA	O=C(CCCCCCC(=O)Nc1ccccc1)NO	IC50	'='	1890.0	nM	5.72			UO_0000065	21.65	0.41	3.25	7.30	False	CHEMBL3771761	Inhibition of human HDAC8 using Z-L-Lys(eta-trifluoroacetyl)-AMC as substrate after 90 mins by fluorescence analysis	B	BAO_0000357	single protein format	Homo sapiens	None	None	None	None	CHEMBL3192	Histone deacetylase 8	Homo sapiens	SINGLE PROTEIN	CHEMBL3769396	1	Scientific Literature	J. Med. Chem.	2016	None
CHEMBL519668		0	407.47	0	3.72	4a	O=C(CCCCCCC(=O)Nc1cccc(-c2cn(-c3ccccc3)nn2)c1)NO	IC50	'='	2780.0	nM	5.56			UO_0000065	13.64	0.25	1.84	5.09	False	CHEMBL1101059	Inhibition of HDAC8 assessed as blockade of decorboxylation of carboxyfluorescein labeled acetylated peptide substrate after 17 hrs	B	BAO_0000357	single protein format	None	None	None	None	None	CHEMBL3192	Histone deacetylase 8	Homo sapiens	SINGLE PROTEIN	CHEMBL1154884	1	Scientific Literature	J. Med. Chem.	2010	None
CHEMBL390452		0	307.31	0	3.18	7b	O=C(/C=C/c1cccc(C(=O)c2cc3ccccc3o2)c1)NO	IC50	'='	79.0	nM	7.10			UO_0000065	23.11	0.42	3.92	8.93	False	CHEMBL895792	Inhibition of recombinant HDAC8	B	BAO_0000357	single protein format	None	None	None	None	None	CHEMBL3192	Histone deacetylase 8	Homo sapiens	SINGLE PROTEIN	CHEMBL1148761	1	Scientific Literature	J. Med. Chem.	2007	None
CHEMBL594544		0	387.42	0	0.93	3i2	O=C(NO)c1cnc(N2CCN(C(/C=C/c3ccc(F)cc3)CO)CC2)nc1	IC50	'='	30.0	nM	7.52			UO_0000065	19.42	0.37	6.59	7.39	False	CHEMBL1068530	Inhibition of human HDAC8	B	BAO_0000357	single protein format	Homo sapiens	None	None	None	None	CHEMBL3192	Histone deacetylase 8	Homo sapiens	SINGLE PROTEIN	CHEMBL1153112	1	Scientific Literature	Bioorg. Med. Chem. Lett.	2010	None
CHEMBL3670678		0	480.35	1	5.70	BDBM119707	O=C(NO)c1ccc(CNC(=O)c2[nH]c(-c3ccccc3)cc2-c2ccc(Cl)c(Cl)c2)cc1	IC50	'>'	5000.0	nM			246758	UO_0000065					False	CHEMBL3707820	Enzyme Assay: The reactions were carried out in a 96-well microplate for fluorometry in a 50 μl reaction volume. After the deacetylation reaction, Fluor-de-Lys-Developer (BioMol Cat. # KI-105) was added to each well to digest the deacetylated substrate, thus producing the fluorescent signal. The reaction was allowed to develop for 45 minutes at 30° C. with 5% CO2; then the fluorescent signal was …	B	BAO_0000357	single protein format	Homo sapiens	None	None	None	None	CHEMBL3192	Histone deacetylase 8	Homo sapiens	SINGLE PROTEIN	CHEMBL3638813	37	BindingDB Database		2014	None
CHEMBL141082		0	250.30	0	2.03	TWZ 102	O=CN(O)CCCCCC(=O)Nc1ccccc1	IC50	'='	6800.0	nM	5.17			UO_0000065	20.65	0.39	3.14	7.42	False	CHEMBL695893	Inhibition of Histone deacetylase 8 (HDAC8) of HeLa nuclear extracts	B	BAO_0000357	single protein format	Homo sapiens	None	None	None	None	CHEMBL3192	Histone deacetylase 8	Homo sapiens	SINGLE PROTEIN	CHEMBL1137945	1	Scientific Literature	Bioorg. Med. Chem. Lett.	2004	None
CHEMBL491490		0	434.54	0	3.06	BDBM50248474	O=C(/C=C/c1ccc2c(c1)nc(CCc1ccccc1)n2CCCN1CCOCC1)NO	IC50	'='	1090.0	nM	5.96		221549	UO_0000065	13.72	0.25	2.90	7.49	False	CHEMBL3707727	Enzyme Assay: The assay have been carried out in a 96 well format and the BIOMOL using a fluorescent-based HDAC activity assay.	B	BAO_0000357	single protein format	Homo sapiens	None	None	None	None	CHEMBL3192	Histone deacetylase 8	Homo sapiens	SINGLE PROTEIN	CHEMBL3639191	37	BindingDB Database		2013	None
CHEMBL3233755		0	488.54	0	2.59	29	CC(C)c1cc(C(=O)N2CCc3onc(C(=O)NCCCCCCC(=O)NO)c3C2)c(O)cc1O	IC50	'='	1760.0	nM	5.75			UO_0000065	11.78	0.22	3.16	3.48	False	CHEMBL3238944	Inhibition of human HDAC-8 using RHK(Ac)K(Ac) as substrate	B	BAO_0000357	single protein format	Homo sapiens	None	None	None	None	CHEMBL3192	Histone deacetylase 8	Homo sapiens	SINGLE PROTEIN	CHEMBL3232879	1	Scientific Literature	Eur. J. Med. Chem.	2014	None
CHEMBL186311	VALPROPYLHYDROXAMIC ACID	0	159.23	0	1.71	6	CCCC(CCC)C(=O)NO	IC50	'='	39000.0	nM	4.41			UO_0000065	27.69	0.55	2.70	8.94	False	CHEMBL1680135	Inhibition of human recombinant HDAC8	B	BAO_0000357	single protein format	Homo sapiens	None	None	None	None	CHEMBL3192	Histone deacetylase 8	Homo sapiens	SINGLE PROTEIN	CHEMBL1671826	1	Scientific Literature	ACS Med. Chem. Lett.	2011	None
CHEMBL141909		0	328.41	0	3.97	TWZ 107	O=CN(O)CCCCCCCC(=O)Nc1ccc2ccccc2c1	IC50	'='	780.0	nM	6.11			UO_0000065	18.60	0.35	2.14	8.77	False	CHEMBL695893	Inhibition of Histone deacetylase 8 (HDAC8) of HeLa nuclear extracts	B	BAO_0000357	single protein format	Homo sapiens	None	None	None	None	CHEMBL3192	Histone deacetylase 8	Homo sapiens	SINGLE PROTEIN	CHEMBL1137945	1	Scientific Literature	Bioorg. Med. Chem. Lett.	2004	None
CHEMBL1214759		0	910.12	2	4.97	15a	CC[C@H]1OC(=O)[C@H](C)C(=O)[C@H](C)[C@@H](O[C@@H]2O[C@H](C)C[C@H](N(C)Cc3ccc(-c4cn(CCCCCC(=O)NO)nn4)cc3)[C@H]2O)[C@](C)(OC)C[C@@H](C)C2=NCCN3C(=O)O[C@@]1(C)[C@H]3[C@H]2C	IC50	'='	796.2	nM	6.10			UO_0000065	6.70	0.13	1.13	2.82	False	CHEMBL1219538	Inhibition of HDAC8	B	BAO_0000357	single protein format	None	None	None	None	None	CHEMBL3192	Histone deacetylase 8	Homo sapiens	SINGLE PROTEIN	CHEMBL1212894	1	Scientific Literature	J. Med. Chem.	2010	None
CHEMBL98	VORINOSTAT	4	264.32	0	2.47	SAHA	O=C(CCCCCCC(=O)Nc1ccccc1)NO	IC50	'='	1860.0	nM	5.73			UO_0000065	21.68	0.41	3.26	7.31	False	CHEMBL1219538	Inhibition of HDAC8	B	BAO_0000357	single protein format	None	None	None	None	None	CHEMBL3192	Histone deacetylase 8	Homo sapiens	SINGLE PROTEIN	CHEMBL1212894	1	Scientific Literature	J. Med. Chem.	2010	None
CHEMBL99	TRICHOSTATIN	1	302.37	0	2.58	1, TSA	CC(/C=C/C(=O)NO)=C\[C@@H](C)C(=O)c1ccc(N(C)C)cc1	Ki	'='	130.0	nM	6.89			UO_0000065	22.77	0.43	4.31	9.89	False	CHEMBL1166732	Inhibition of recombinant HDAC8	B	BAO_0000357	single protein format	None	None	None	None	None	CHEMBL3192	Histone deacetylase 8	Homo sapiens	SINGLE PROTEIN	CHEMBL1165890	1	Scientific Literature	Eur. J. Med. Chem.	2010	None
CHEMBL446512		0	318.33	0	1.33	6	Nc1cccc(-c2cc(C(=O)NCCCCC(=O)NO)no2)c1	IC50	'='	3430.0	nM	5.46			UO_0000065	17.17	0.32	4.13	4.19	False	CHEMBL976444	Inhibition of HDAC8 after 17 hrs	B	BAO_0000357	single protein format	None	None	None	None	None	CHEMBL3192	Histone deacetylase 8	Homo sapiens	SINGLE PROTEIN	CHEMBL1155917	1	Scientific Literature	J. Med. Chem.	2008	None
CHEMBL356066	DACINOSTAT	0	379.46	0	2.72	24, LAQ-824	O=C(/C=C/c1ccc(CN(CCO)CCc2c[nH]c3ccccc23)cc1)NO	IC50	'='	400.0	nM	6.40			UO_0000065	16.86	0.31	3.68	7.22	False	CHEMBL900124	Inhibition of human recombinant HDAC8	B	BAO_0000357	single protein format	Homo sapiens	None	None	None	None	CHEMBL3192	Histone deacetylase 8	Homo sapiens	SINGLE PROTEIN	CHEMBL1138236	1	Scientific Literature	J. Med. Chem.	2007	None
CHEMBL236060		0	264.29	0	2.46	20	Nc1ccccc1NC(=O)c1ccc2nccnc2c1	IC50	'>'	20000.0	nM				UO_0000065					False	CHEMBL900124	Inhibition of human recombinant HDAC8	B	BAO_0000357	single protein format	Homo sapiens	None	None	None	None	CHEMBL3192	Histone deacetylase 8	Homo sapiens	SINGLE PROTEIN	CHEMBL1138236	1	Scientific Literature	J. Med. Chem.	2007	None
CHEMBL604920		0	455.51	0	3.18	7g	Cc1cccc(NC(=O)[C@@H]2Cc3ccc(OCC(=O)NO)cc3CN2C(=O)OC(C)(C)C)c1	IC50	'='	1770.0	nM	5.75			UO_0000065	12.63	0.24	2.57	4.91	False	CHEMBL1067670	Inhibition of HDAC8 expressed in Escherichia coli assessed as Boc-Lys (acetyl)-AMC substrate hydrolysis by fluorimetric assay	B	BAO_0000019	assay format	None	None	None	None	None	CHEMBL3192	Histone deacetylase 8	Homo sapiens	SINGLE PROTEIN	CHEMBL1157625	1	Scientific Literature	Bioorg. Med. Chem.	2010	None
CHEMBL27759	ENTINOSTAT	3	376.42	0	3.34	MS275	Nc1ccccc1NC(=O)c1ccc(CNC(=O)OCc2cccnc2)cc1	IC50	'>'	40000.0	nM				UO_0000065					False	CHEMBL1166313	Inhibition of HDAC8	B	BAO_0000357	single protein format	None	None	None	None	None	CHEMBL3192	Histone deacetylase 8	Homo sapiens	SINGLE PROTEIN	CHEMBL1165952	1	Scientific Literature	Bioorg. Med. Chem.	2010	None
CHEMBL541686		0	690.93	3	6.39	89	Nc1ccccc1NC(=O)c1ccc(CNC(=O)CCCCC(=O)NCCCNCCCCNCCC(c2ccccc2)c2ccccc2)cc1	Inhibition	'='	10.4	%				UO_0000187					False	CHEMBL1025178	Inhibition of HDAC8 from human HeLa cells at 5 uM	B	BAO_0000219	cell-based format	Homo sapiens	None	None	HeLa	None	CHEMBL3192	Histone deacetylase 8	Homo sapiens	SINGLE PROTEIN	CHEMBL1158462	1	Scientific Literature	J. Med. Chem.	2009	CHEMBL3308376
CHEMBL487741		0	439.49	0	3.92	12b	O=C(CCCCCCC(=O)Nc1ccc(-c2cnnn2Cc2ccc(F)cc2)cc1)NO	IC50	'='	2010.0	nM	5.70			UO_0000065	12.96	0.24	1.78	5.22	False	CHEMBL954938	Inhibition of HDAC8	B	BAO_0000357	single protein format	None	None	None	None	None	CHEMBL3192	Histone deacetylase 8	Homo sapiens	SINGLE PROTEIN	CHEMBL1150413	1	Scientific Literature	J. Med. Chem.	2008	None
CHEMBL492140		0	444.34	None	None	(R)-18	O=C(N[C@H](CCCCCB(O)O)C(=O)Nc1cccc(-c2ccccc2)c1)c1ccccc1	IC50	'>'	100000.0	nM				UO_0000065					False	CHEMBL1021939	Inhibition of human recombinant HDAC8 by fluorimetry	B	BAO_0000357	single protein format	Homo sapiens	None	None	None	None	CHEMBL3192	Histone deacetylase 8	Homo sapiens	SINGLE PROTEIN	CHEMBL1138526	1	Scientific Literature	J. Med. Chem.	2009	None
CHEMBL98	VORINOSTAT	4	264.32	0	2.47	SAHA	O=C(CCCCCCC(=O)Nc1ccccc1)NO	IC50	'='	45.0	nM	7.35			UO_0000065	27.80	0.53	4.88	9.37	False	CHEMBL1174638	Inhibition of human HDAC8	B	BAO_0000357	single protein format	Homo sapiens	None	None	None	None	CHEMBL3192	Histone deacetylase 8	Homo sapiens	SINGLE PROTEIN	CHEMBL1177773	1	Scientific Literature	Bioorg. Med. Chem. Lett.	2010	None
CHEMBL1469	PHENYLBUTANOIC ACID	4	164.20	0	2.09	3	O=C(O)CCCc1ccccc1	IC50	'='	93000.0	nM	4.03			UO_0000065	24.55	0.46	1.94	10.81	False	CHEMBL1680135	Inhibition of human recombinant HDAC8	B	BAO_0000357	single protein format	Homo sapiens	None	None	None	None	CHEMBL3192	Histone deacetylase 8	Homo sapiens	SINGLE PROTEIN	CHEMBL1671826	1	Scientific Literature	ACS Med. Chem. Lett.	2011	None
CHEMBL585164		0	466.50	1	5.80	3	[N-]=[N+]=NCc1cc(COc2ccc(NC(=O)CCCCCCC(=O)NO)cc2)cc(N=[N+]=[N-])c1	Ki	'='	6590.0	nM	5.18			UO_0000065	11.11	0.21	-0.62	2.80	False	CHEMBL1039566	Inhibition of human recombinant HDAC8 using fluorescent acetylated substrate	B	BAO_0000357	single protein format	Homo sapiens	None	None	None	None	CHEMBL3192	Histone deacetylase 8	Homo sapiens	SINGLE PROTEIN	CHEMBL1154687	1	Scientific Literature	J. Med. Chem.	2009	None
CHEMBL55895	PHENYLBUTYRYLHYDROXAMIC ACID	0	179.22	0	1.51	4-PBHA	O=C(CCCc1ccccc1)NO	Ki	'='	1850.0	nM	5.73			UO_0000065	31.99	0.60	4.22	11.62	False	CHEMBL1216989	Activity of human HDAC8	B	BAO_0000357	single protein format	Homo sapiens	None	None	None	None	CHEMBL3192	Histone deacetylase 8	Homo sapiens	SINGLE PROTEIN	CHEMBL1212811	1	Scientific Literature	Nat. Chem. Biol.	2010	None
CHEMBL353581	PYROXAMIDE	1	265.31	0	1.87	13	O=C(CCCCCCC(=O)Nc1cccnc1)NO	Ki	'='	1000.0	nM	6.00			UO_0000065	22.62	0.43	4.13	6.57	False	CHEMBL1216989	Activity of human HDAC8	B	BAO_0000357	single protein format	Homo sapiens	None	None	None	None	CHEMBL3192	Histone deacetylase 8	Homo sapiens	SINGLE PROTEIN	CHEMBL1212811	1	Scientific Literature	Nat. Chem. Biol.	2010	None
CHEMBL2178221		0	505.02	1	4.22	49	Nc1ccccc1NC(=O)/C=C/c1ccc([C@H]2CN(CCO)C[C@@H]2C(=O)Nc2ccc(Cl)cc2)cc1	IC50						Not Determined						False	CHEMBL2182322	Inhibition of HDAC8 using p53 (379 to 382 residues) based fluorogenic peptide substrate	B	BAO_0000357	single protein format	None	None	None	None	None	CHEMBL3192	Histone deacetylase 8	Homo sapiens	SINGLE PROTEIN	CHEMBL2177000	1	Scientific Literature	J. Med. Chem.	2012	None
CHEMBL521431		0	459.55	0	4.55	7j	CC(C)(C)Oc1ccc(C[C@@H]2C(=O)Nc3ccccc3N2Cc2ccc(C(=O)NO)cc2)cc1	IC50	'='	250.0	nM	6.60			UO_0000065	14.37	0.27	2.05	7.26	False	CHEMBL991292	Inhibition of human recombinant histone deacetylase 8	B	BAO_0000357	single protein format	Homo sapiens	None	None	None	None	CHEMBL3192	Histone deacetylase 8	Homo sapiens	SINGLE PROTEIN	CHEMBL1143301	1	Scientific Literature	Bioorg. Med. Chem. Lett.	2009	None
CHEMBL3235463		0	389.50	1	5.05	2b	O=C(/C=C/c1ccc(-c2ccc(O)c(C34CC5CC(CC(C5)C3)C4)c2)cc1)NO	IC50	'='	6960.0	nM	5.16			UO_0000065	13.24	0.24	0.11	7.41	False	CHEMBL3238611	Inhibition of human HDAC8 using fluorogenic tetrapeptide RHKKAc as substrate	B	BAO_0000357	single protein format	Homo sapiens	None	None	None	None	CHEMBL3192	Histone deacetylase 8	Homo sapiens	SINGLE PROTEIN	CHEMBL3232764	1	Scientific Literature	Eur. J. Med. Chem.	2014	None
CHEMBL561209		0	269.30	0	2.88	1c	COc1ccc(-c2ccc(/C=C/C(=O)NO)cc2)cc1	IC50	'='	69.8	nM	7.16			UO_0000065	26.57	0.49	4.28	12.22	False	CHEMBL3238611	Inhibition of human HDAC8 using fluorogenic tetrapeptide RHKKAc as substrate	B	BAO_0000357	single protein format	Homo sapiens	None	None	None	None	CHEMBL3192	Histone deacetylase 8	Homo sapiens	SINGLE PROTEIN	CHEMBL3232764	1	Scientific Literature	Eur. J. Med. Chem.	2014	None
CHEMBL481802		0	297.31	0	1.76	7a	O=C1CN(Cc2ccc(C(=O)NO)cc2)c2ccccc2N1	IC50	'='	520.0	nM	6.28			UO_0000065	21.14	0.39	4.52	7.69	False	CHEMBL991292	Inhibition of human recombinant histone deacetylase 8	B	BAO_0000357	single protein format	Homo sapiens	None	None	None	None	CHEMBL3192	Histone deacetylase 8	Homo sapiens	SINGLE PROTEIN	CHEMBL1143301	1	Scientific Literature	Bioorg. Med. Chem. Lett.	2009	None
CHEMBL518957		0	393.47	0	3.44	7d	O=C(NO)c1ccc(CN2c3ccccc3NC(=O)[C@H]2Cc2cccs2)cc1	IC50	'='	690.0	nM	6.16			UO_0000065	15.66	0.30	2.72	7.54	False	CHEMBL991292	Inhibition of human recombinant histone deacetylase 8	B	BAO_0000357	single protein format	Homo sapiens	None	None	None	None	CHEMBL3192	Histone deacetylase 8	Homo sapiens	SINGLE PROTEIN	CHEMBL1143301	1	Scientific Literature	Bioorg. Med. Chem. Lett.	2009	None
CHEMBL554	LAPATINIB	4	581.07	2	6.14	5, GW-572016	CS(=O)(=O)CCNCc1ccc(-c2ccc3ncnc(Nc4ccc(OCc5cccc(F)c5)c(Cl)c4)c3c2)o1	IC50	'>'	10000.0	nM				UO_0000065					False	CHEMBL1640693	Inhibition of Flag tagged human recombinant HDAC8 expressed in Sf21 cells	B	BAO_0000219	cell-based format	Homo sapiens	None	None	Sf21	None	CHEMBL3192	Histone deacetylase 8	Homo sapiens	SINGLE PROTEIN	CHEMBL1629443	1	Scientific Literature	J. Med. Chem.	2010	CHEMBL4106362
CHEMBL486369		0	244.25	0	0.84	5a	O=C(/C=C/c1cn(Cc2ccccc2)nn1)NO	Inhibition	'='	12.0	%				UO_0000187					False	CHEMBL1008765	Inhibition of human HDAC8 at 0.50 uM	B	BAO_0000357	single protein format	Homo sapiens	None	None	None	None	CHEMBL3192	Histone deacetylase 8	Homo sapiens	SINGLE PROTEIN	CHEMBL1140227	1	Scientific Literature	J. Med. Chem.	2008	None
CHEMBL483254	PANOBINOSTAT	4	349.43	0	3.33	11, LBH-589	Cc1[nH]c2ccccc2c1CCNCc1ccc(/C=C/C(=O)NO)cc1	Ki	'='	105.0	nM	6.98			UO_0000065	19.97	0.37	3.65	9.05	True	CHEMBL1216989	Activity of human HDAC8	B	BAO_0000357	single protein format	Homo sapiens	None	None	None	None	CHEMBL3192	Histone deacetylase 8	Homo sapiens	SINGLE PROTEIN	CHEMBL1212811	1	Scientific Literature	Nat. Chem. Biol.	2010	None
CHEMBL520056		0	407.47	0	3.72	14c	O=C(CCCCCCC(=O)Nc1cccc(-c2cnnn2-c2ccccc2)c1)NO	IC50	'='	942.0	nM	6.03			UO_0000065	14.79	0.27	2.31	5.52	False	CHEMBL954938	Inhibition of HDAC8	B	BAO_0000357	single protein format	None	None	None	None	None	CHEMBL3192	Histone deacetylase 8	Homo sapiens	SINGLE PROTEIN	CHEMBL1150413	1	Scientific Literature	J. Med. Chem.	2008	None
CHEMBL1798007		0	570.69	1	3.88	34a	CC[C@H](C)[C@@H](CN1Cc2cc(OCC(=O)NO)ccc2C[C@H]1C(=O)Nc1ccc(OC)cc1)NC(=O)OC(C)(C)C	IC50	'='	263.0	nM	6.58			UO_0000065	11.53	0.22	2.70	4.75	False	CHEMBL1799896	Inhibition of HDAC8 after 30 mins by fluorescence microplate reader	B	BAO_0000357	single protein format	None	None	None	None	None	CHEMBL3192	Histone deacetylase 8	Homo sapiens	SINGLE PROTEIN	CHEMBL1795318	1	Scientific Literature	J. Med. Chem.	2011	None
CHEMBL1798000		0	489.57	0	3.58	25l	COc1ccc(NC(=O)[C@@H]2Cc3ccc(OCC(=O)NO)cc3CN2CCCc2ccccc2)cc1	IC50	'='	1720.0	nM	5.76			UO_0000065	11.77	0.22	2.18	5.76	False	CHEMBL1799896	Inhibition of HDAC8 after 30 mins by fluorescence microplate reader	B	BAO_0000357	single protein format	None	None	None	None	None	CHEMBL3192	Histone deacetylase 8	Homo sapiens	SINGLE PROTEIN	CHEMBL1795318	1	Scientific Literature	J. Med. Chem.	2011	None
CHEMBL1797993		0	504.97	0	1.22	26d	COc1ccc(NC(=O)[C@@H]2Cc3ccc(OCC(=O)NO)cc3CN2C(=O)[C@@H]2CCCN2)cc1.Cl	IC50	'='	481.0	nM	6.32			UO_0000065	13.48	0.25	5.10	4.89	False	CHEMBL1799896	Inhibition of HDAC8 after 30 mins by fluorescence microplate reader	B	BAO_0000357	single protein format	None	None	None	None	None	CHEMBL3192	Histone deacetylase 8	Homo sapiens	SINGLE PROTEIN	CHEMBL1795318	1	Scientific Literature	J. Med. Chem.	2011	None
CHEMBL1797992		0	571.03	1	1.75	26c	COc1ccc(NC(=O)[C@@H]2Cc3ccc(OCC(=O)NO)cc3CN2C(=O)[C@@H](N)Cc2ccc(O)cc2)cc1.Cl	IC50	'='	634.0	nM	6.20			UO_0000065	11.59	0.22	4.45	3.79	False	CHEMBL1799896	Inhibition of HDAC8 after 30 mins by fluorescence microplate reader	B	BAO_0000357	single protein format	None	None	None	None	None	CHEMBL3192	Histone deacetylase 8	Homo sapiens	SINGLE PROTEIN	CHEMBL1795318	1	Scientific Literature	J. Med. Chem.	2011	None
CHEMBL487742		0	407.47	0	3.72	12c	O=C(CCCCCCC(=O)Nc1ccc(-c2cnnn2-c2ccccc2)cc1)NO	IC50	'='	518.0	nM	6.29			UO_0000065	15.43	0.29	2.57	5.76	False	CHEMBL954938	Inhibition of HDAC8	B	BAO_0000357	single protein format	None	None	None	None	None	CHEMBL3192	Histone deacetylase 8	Homo sapiens	SINGLE PROTEIN	CHEMBL1150413	1	Scientific Literature	J. Med. Chem.	2008	None
CHEMBL481805		0	385.43	0	3.31	25	Nc1ccccc1NC(=O)c1ccc(CNc2nccc(-c3ccn[nH]3)n2)cc1	IC50	'>'	10000.0	nM				UO_0000065					False	CHEMBL1036515	Inhibition of HDAC8	B	BAO_0000357	single protein format	None	None	None	None	None	CHEMBL3192	Histone deacetylase 8	Homo sapiens	SINGLE PROTEIN	CHEMBL1143305	1	Scientific Literature	Bioorg. Med. Chem. Lett.	2009	None
CHEMBL251011		0	400.48	0	3.68	(R/S)-7	COc1ccc(COC(CCCCCC(=O)NO)C(=O)Nc2ccccc2)cc1	IC50	'='	331.0	nM	6.48			UO_0000065	16.18	0.31	2.80	6.69	False	CHEMBL1634303	Inhibition of human HDAC8 by fluorimetric assay	B	BAO_0000357	single protein format	Homo sapiens	None	None	None	None	CHEMBL3192	Histone deacetylase 8	Homo sapiens	SINGLE PROTEIN	CHEMBL1629537	1	Scientific Literature	J. Med. Chem.	2010	None
CHEMBL1631913		0	454.52	0	4.08	(R/S)-9	COc1cc2cc(c1)COc1ccccc1NC(=O)C(CCCCCC(=O)NO)OC/C=C\2	IC50	'='	119.0	nM	6.92			UO_0000065	15.23	0.29	2.84	6.53	False	CHEMBL1634303	Inhibition of human HDAC8 by fluorimetric assay	B	BAO_0000357	single protein format	Homo sapiens	None	None	None	None	CHEMBL3192	Histone deacetylase 8	Homo sapiens	SINGLE PROTEIN	CHEMBL1629537	1	Scientific Literature	J. Med. Chem.	2010	None
CHEMBL1631915		0	454.52	0	4.08	(R)-9	COc1cc2cc(c1)COc1ccccc1NC(=O)[C@@H](CCCCCC(=O)NO)OC/C=C\2	IC50	'='	206.0	nM	6.69			UO_0000065	14.71	0.28	2.61	6.30	False	CHEMBL1634303	Inhibition of human HDAC8 by fluorimetric assay	B	BAO_0000357	single protein format	Homo sapiens	None	None	None	None	CHEMBL3192	Histone deacetylase 8	Homo sapiens	SINGLE PROTEIN	CHEMBL1629537	1	Scientific Literature	J. Med. Chem.	2010	None
CHEMBL490446		0	863.11	3	2.87	16b	CC[C@H]1OC(=O)[C@H](C)[C@@H](O)[C@H](C)[C@@H](O[C@@H]2O[C@H](C)C[C@H](N(C)Cc3ccc(-c4cn(CCCCCC(=O)NO)nn4)cc3)[C@H]2O)[C@](C)(O)C[C@@H](C)CN(C)[C@H](C)[C@@H](O)[C@]1(C)O	IC50	'='	3740.0	nM	5.43			UO_0000065	6.29	0.12	2.56	2.33	False	CHEMBL1015471	Inhibition of HDAC8 from human HeLa cells nuclear extract by cell free fluorimetric assay	B	BAO_0000219	cell-based format	Homo sapiens	None	None	HeLa	None	CHEMBL3192	Histone deacetylase 8	Homo sapiens	SINGLE PROTEIN	CHEMBL1139366	1	Scientific Literature	J. Med. Chem.	2009	CHEMBL3308376
CHEMBL506834		0	1035.33	None	None	16c	CC[C@H]1OC(=O)[C@H](C)[C@@H](O[C@H]2C[C@@](C)(OC)[C@@H](O)[C@H](C)O2)[C@H](C)[C@@H](O[C@@H]2O[C@H](C)C[C@H](N(C)Cc3ccc(-c4cn(CCCCCCC(=O)NO)nn4)cc3)[C@H]2O)[C@](C)(O)C[C@@H](C)CN(C)[C@H](C)[C@@H](O)[C@]1(C)O	IC50	'='	994.0	nM	6.00			UO_0000065	5.80	None	None	None	False	CHEMBL1015471	Inhibition of HDAC8 from human HeLa cells nuclear extract by cell free fluorimetric assay	B	BAO_0000219	cell-based format	Homo sapiens	None	None	HeLa	None	CHEMBL3192	Histone deacetylase 8	Homo sapiens	SINGLE PROTEIN	CHEMBL1139366	1	Scientific Literature	J. Med. Chem.	2009	CHEMBL3308376
CHEMBL1808266		0	461.52	0	2.87	H	O=C(COc1ccc(C[C@H](NC(=O)CCc2ccccc2)C(=O)Nc2ccccc2)cc1)NO	IC50	'='	151.0	nM	6.82			UO_0000065	14.78	0.27	3.95	5.84	False	CHEMBL1811683	Inhibition of HDAC8 using fluorogenic Boc-Lys (acetyl)-AMC as substrate after 30 mins by fluorescence assay	B	BAO_0000357	single protein format	None	None	None	None	None	CHEMBL3192	Histone deacetylase 8	Homo sapiens	SINGLE PROTEIN	CHEMBL1806484	1	Scientific Literature	Bioorg. Med. Chem.	2011	None
CHEMBL1800385		0	359.50	0	3.50	33	Cc1cc(O)nc(SCC(=O)NCCCCCCc2ccccc2)n1	IC50	'>'	100000.0	nM				UO_0000065					False	CHEMBL1804897	Inhibition of recombinant HDAC8 assessed as inhibition of fluorogenic aminocoumarin release from substrate by trypsin-coupled biochemical assay	B	BAO_0000357	single protein format	None	None	None	None	None	CHEMBL3192	Histone deacetylase 8	Homo sapiens	SINGLE PROTEIN	CHEMBL1800036	1	Scientific Literature	Bioorg. Med. Chem. Lett.	2011	None
CHEMBL1800251		0	331.40	0	2.45	17	CC(=O)N(C)c1ccc(C(=O)CSc2nc(C)cc(O)n2)cc1	IC50	'>'	100000.0	nM				UO_0000065					False	CHEMBL1804897	Inhibition of recombinant HDAC8 assessed as inhibition of fluorogenic aminocoumarin release from substrate by trypsin-coupled biochemical assay	B	BAO_0000357	single protein format	None	None	None	None	None	CHEMBL3192	Histone deacetylase 8	Homo sapiens	SINGLE PROTEIN	CHEMBL1800036	1	Scientific Literature	Bioorg. Med. Chem. Lett.	2011	None
CHEMBL509089		0	1063.38	None	None	16g	CC[C@H]1OC(=O)[C@H](C)[C@@H](O[C@H]2C[C@@](C)(OC)[C@@H](O)[C@H](C)O2)[C@H](C)[C@@H](O[C@@H]2O[C@H](C)C[C@H](N(C)Cc3ccc(-c4cn(CCCCCCCCC(=O)NO)nn4)cc3)[C@H]2O)[C@](C)(O)C[C@@H](C)CN(C)[C@H](C)[C@@H](O)[C@]1(C)O	IC50	'='	11050.0	nM	4.96			UO_0000065	4.66	None	None	None	False	CHEMBL1015471	Inhibition of HDAC8 from human HeLa cells nuclear extract by cell free fluorimetric assay	B	BAO_0000219	cell-based format	Homo sapiens	None	None	HeLa	None	CHEMBL3192	Histone deacetylase 8	Homo sapiens	SINGLE PROTEIN	CHEMBL1139366	1	Scientific Literature	J. Med. Chem.	2009	CHEMBL3308376
CHEMBL487962		0	270.29	0	1.51	5g, NSC-746457	O=C(/C=C/c1cn(C/C=C/c2ccccc2)nn1)NO	Activity						Not Active						False	CHEMBL1008765	Inhibition of human HDAC8 at 0.50 uM	B	BAO_0000357	single protein format	Homo sapiens	None	None	None	None	CHEMBL3192	Histone deacetylase 8	Homo sapiens	SINGLE PROTEIN	CHEMBL1140227	1	Scientific Literature	J. Med. Chem.	2008	None
CHEMBL430060	APICIDIN	0	623.80	1	3.07	7	CCC(=O)CCCCC[C@@H]1NC(=O)[C@H]2CCCCN2C(=O)[C@H]([C@@H](C)CC)NC(=O)[C@H](Cc2cn(OC)c3ccccc23)NC1=O	Ki	'='	49.0	nM	7.31			UO_0000065	11.72	0.22	4.24	5.26	False	CHEMBL1216989	Activity of human HDAC8	B	BAO_0000357	single protein format	Homo sapiens	None	None	None	None	CHEMBL3192	Histone deacetylase 8	Homo sapiens	SINGLE PROTEIN	CHEMBL1212811	1	Scientific Literature	Nat. Chem. Biol.	2010	None
CHEMBL1767032		0	393.49	0	3.79	16	CNC(=O)/C(CCCCCCC(=O)NC1c2ccccc2-c2ccccc21)=N\O	IC50	'='	58400.0	nM	4.23			UO_0000065	10.76	0.20	0.44	4.66	False	CHEMBL1767518	Inhibition of human HDAC8 using ArgHisLysLys(Ac) fluorogenic peptide as a substrate by fluorimetric assay	B	BAO_0000357	single protein format	Homo sapiens	None	None	None	None	CHEMBL3192	Histone deacetylase 8	Homo sapiens	SINGLE PROTEIN	CHEMBL1765034	1	Scientific Literature	J. Med. Chem.	2011	None
CHEMBL561604		0	465.47	1	5.05	4n, ST5732	O=C(CCCCCC(c1c[nH]c2ccc([N+](=O)[O-])cc12)c1c[nH]c2ccc([N+](=O)[O-])cc12)NO	IC50	'='	600.0	nM	6.22			UO_0000065	13.37	0.25	1.17	3.72	False	CHEMBL1053562	Inhibition of human HDAC8 by fluorimetry	B	BAO_0000357	single protein format	Homo sapiens	None	None	None	None	CHEMBL3192	Histone deacetylase 8	Homo sapiens	SINGLE PROTEIN	CHEMBL1153591	1	Scientific Literature	Bioorg. Med. Chem. Lett.	2009	None
CHEMBL1934899		0	623.35	2	5.19	13	O=C(NO)C(F)(F)C(F)(F)C(F)(F)C(F)(F)C(F)(F)C(F)(F)C(=O)Nc1ccc(-c2cn(-c3ccccc3)nn2)cc1	Kd	'>'	100000.0	nM				UO_0000065					False	CHEMBL1937195	Inhibition of recombinant human HDAC8 using Boc-L-Lys(trifluoroacetyl)-MCA as substrate by fluorogenic enzymatic assay	B	BAO_0000357	single protein format	Homo sapiens	None	None	None	None	CHEMBL3192	Histone deacetylase 8	Homo sapiens	SINGLE PROTEIN	CHEMBL1932952	1	Scientific Literature	Bioorg. Med. Chem.	2012	None
CHEMBL1836143		0	542.72	2	0.89	2	C/C=C1/NC(=O)[C@@H](CS)NC(=O)[C@@H](C(C)C)NC(=O)C[C@@H](/C=C/CCS)OC(=O)[C@H](C(C)C)NC1=O	IC50	'='	26.0	nM	7.58			UO_0000065	13.98	0.29	6.70	5.32	False	CHEMBL1838193	Inhibition of recombinant human HDAC8 using Boc-L-Lys(epsilon-trifluoroacetyl)-AMC as substrate by two-step fluorogenic assay	B	BAO_0000357	single protein format	Homo sapiens	None	None	None	None	CHEMBL3192	Histone deacetylase 8	Homo sapiens	SINGLE PROTEIN	CHEMBL1833850	1	Scientific Literature	J. Nat. Prod.	2011	None
CHEMBL2398525		0	463.63	1	5.60	39	O=C(Cc1cc(NCc2cccs2)c(O)c(NCc2cccs2)c1)NCc1ccccc1	Activity	'='	60.65	%				UO_0000187					False	CHEMBL2399513	Inhibition of recombinant human HDAC8 using Arg-His-Lys(Ac)-Lys(Ac) as substrate assessed as residual activity at 3.3 x 10'-5 M after 2 hrs by fluorescence assay relative to control	B	BAO_0000357	single protein format	Homo sapiens	None	None	None	None	CHEMBL3192	Histone deacetylase 8	Homo sapiens	SINGLE PROTEIN	CHEMBL2396570	1	Scientific Literature	Bioorg. Med. Chem.	2013	None
CHEMBL1934895		0	606.10	1	4.55	9	O=C(NO)C(F)(F)C(F)(F)C(F)(F)C(F)(F)C(F)(F)C(F)(F)C(=O)Nc1ccc(I)cc1	Kd	'='	36000.0	nM	4.44			UO_0000065	7.33	0.19	-0.11	5.67	False	CHEMBL1937195	Inhibition of recombinant human HDAC8 using Boc-L-Lys(trifluoroacetyl)-MCA as substrate by fluorogenic enzymatic assay	B	BAO_0000357	single protein format	Homo sapiens	None	None	None	None	CHEMBL3192	Histone deacetylase 8	Homo sapiens	SINGLE PROTEIN	CHEMBL1932952	1	Scientific Literature	Bioorg. Med. Chem.	2012	None
CHEMBL1808268		0	365.82	0	1.08	F, 6	Cl.N[C@@H](Cc1ccc(OCC(=O)NO)cc1)C(=O)Nc1ccccc1	IC50	'='	467.0	nM	6.33			UO_0000065	19.22	0.36	5.25	5.57	False	CHEMBL1811683	Inhibition of HDAC8 using fluorogenic Boc-Lys (acetyl)-AMC as substrate after 30 mins by fluorescence assay	B	BAO_0000357	single protein format	None	None	None	None	None	CHEMBL3192	Histone deacetylase 8	Homo sapiens	SINGLE PROTEIN	CHEMBL1806484	1	Scientific Literature	Bioorg. Med. Chem.	2011	None
CHEMBL1083439		0	293.32	0	1.19	5b	O=C(CCCCCNC(=O)NC(=O)c1ccccc1)NO	Ki	'='	252.0	nM	6.60			UO_0000065	22.50	0.43	5.41	6.14	False	CHEMBL1119894	Inhibition of HDAC8	B	BAO_0000357	single protein format	None	None	None	None	None	CHEMBL3192	Histone deacetylase 8	Homo sapiens	SINGLE PROTEIN	CHEMBL1155491	1	Scientific Literature	Bioorg. Med. Chem. Lett.	2010	None
CHEMBL1083086		0	372.22	0	1.95	5g	O=C(CCCCCNC(=O)NC(=O)c1ccc(Br)cc1)NO	Ki	'='	315.0	nM	6.50			UO_0000065	17.47	0.40	4.55	6.05	False	CHEMBL1119894	Inhibition of HDAC8	B	BAO_0000357	single protein format	None	None	None	None	None	CHEMBL3192	Histone deacetylase 8	Homo sapiens	SINGLE PROTEIN	CHEMBL1155491	1	Scientific Literature	Bioorg. Med. Chem. Lett.	2010	None
CHEMBL571140		0	571.74	1	2.22	4b	CCC(=O)CCSC[C@@H]1NC(=O)[C@H](C)NC(=O)C[C@H](CC(C)C)NC(=O)[C@H](Cc2c[nH]c3ccccc23)NC1=O	IC50	'>'	10000.0	nM				UO_0000065					True	CHEMBL1049816	Inhibition of human recombinant HDAC8 after 30 mins by fluorimetric assay	B	BAO_0000357	single protein format	Homo sapiens	None	None	None	None	CHEMBL3192	Histone deacetylase 8	Homo sapiens	SINGLE PROTEIN	CHEMBL1156016	1	Scientific Literature	J. Med. Chem.	2009	None
CHEMBL430060	APICIDIN	0	623.80	1	3.07	1	CCC(=O)CCCCC[C@@H]1NC(=O)[C@H]2CCCCN2C(=O)[C@H]([C@@H](C)CC)NC(=O)[C@H](Cc2cn(OC)c3ccccc23)NC1=O	IC50	'='	750.0	nM	6.12			UO_0000065	9.82	0.19	3.05	4.41	False	CHEMBL2174033	Inhibition of human recombinant HDAC8 using Arg-His-Lys(Ac)-Lys(Ac)-AMC as substrate after 30 mins by trypsin-coupled fluorogenic assay	B	BAO_0000357	single protein format	Homo sapiens	None	None	None	None	CHEMBL3192	Histone deacetylase 8	Homo sapiens	SINGLE PROTEIN	CHEMBL2169795	1	Scientific Literature	ACS Med. Chem. Lett.	2012	None
CHEMBL1098379		0	293.33	0	2.76	5b	Cn1c(-c2cccc(/C=C/C(=O)NO)c2)nc2ccccc21	IC50	'='	100.0	nM	7.00			UO_0000065	23.86	0.43	4.24	10.42	False	CHEMBL1113907	Inhibition of human recombinant HDAC8	B	BAO_0000357	single protein format	Homo sapiens	None	None	None	None	CHEMBL3192	Histone deacetylase 8	Homo sapiens	SINGLE PROTEIN	CHEMBL1158589	1	Scientific Literature	Bioorg. Med. Chem. Lett.	2010	None
CHEMBL1099057		0	390.49	0	3.71	5j	O=C(/C=C/c1cccc(-c2nc3ccccc3n2CCN2CCCCC2)c1)NO	IC50	'='	100.0	nM	7.00			UO_0000065	17.93	0.33	3.29	9.94	False	CHEMBL1113907	Inhibition of human recombinant HDAC8	B	BAO_0000357	single protein format	Homo sapiens	None	None	None	None	CHEMBL3192	Histone deacetylase 8	Homo sapiens	SINGLE PROTEIN	CHEMBL1158589	1	Scientific Literature	Bioorg. Med. Chem. Lett.	2010	None
CHEMBL1099058		0	376.46	0	3.32	5k	O=C(/C=C/c1cccc(-c2nc3ccccc3n2CCN2CCCC2)c1)NO	IC50	'='	63.0	nM	7.20			UO_0000065	19.13	0.35	3.88	10.23	False	CHEMBL1113907	Inhibition of human recombinant HDAC8	B	BAO_0000357	single protein format	Homo sapiens	None	None	None	None	CHEMBL3192	Histone deacetylase 8	Homo sapiens	SINGLE PROTEIN	CHEMBL1158589	1	Scientific Literature	Bioorg. Med. Chem. Lett.	2010	None
CHEMBL1097981		0	369.42	0	4.27	5q	O=C(/C=C/c1cccc(-c2nc3ccccc3n2Cc2ccccc2)c1)NO	IC50	'='	40.0	nM	7.40			UO_0000065	20.03	0.36	3.13	11.02	False	CHEMBL1113907	Inhibition of human recombinant HDAC8	B	BAO_0000357	single protein format	Homo sapiens	None	None	None	None	CHEMBL3192	Histone deacetylase 8	Homo sapiens	SINGLE PROTEIN	CHEMBL1158589	1	Scientific Literature	Bioorg. Med. Chem. Lett.	2010	None
CHEMBL1095764		0	390.49	0	3.88	rac-5z	CCN1CCCC(n2c(-c3cccc(/C=C/C(=O)NO)c3)nc3ccccc32)C1	IC50	'='	120.0	nM	6.92			UO_0000065	17.72	0.33	3.04	9.83	False	CHEMBL1113907	Inhibition of human recombinant HDAC8	B	BAO_0000357	single protein format	Homo sapiens	None	None	None	None	CHEMBL3192	Histone deacetylase 8	Homo sapiens	SINGLE PROTEIN	CHEMBL1158589	1	Scientific Literature	Bioorg. Med. Chem. Lett.	2010	None
CHEMBL1096705		0	437.54	1	5.21	12p	Cc1nc(-c2cccc(/C=C/C(=O)NO)c2)n(CCc2ccccc2)c1Cc1ccccc1	IC50	'='	20.0	nM	7.70			UO_0000065	17.60	0.32	2.49	11.47	False	CHEMBL1113907	Inhibition of human recombinant HDAC8	B	BAO_0000357	single protein format	Homo sapiens	None	None	None	None	CHEMBL3192	Histone deacetylase 8	Homo sapiens	SINGLE PROTEIN	CHEMBL1158589	1	Scientific Literature	Bioorg. Med. Chem. Lett.	2010	None
CHEMBL583130		0	567.73	1	3.05	3b	CCC(=O)CCCCC[C@@H]1NC(=O)[C@H](C)NC(=O)C[C@H](CC(C)C)NC(=O)[C@H](Cc2c[nH]c3ccccc23)NC1=O	IC50	'='	2200.0	nM	5.66			UO_0000065	9.97	0.19	2.61	3.79	True	CHEMBL1049816	Inhibition of human recombinant HDAC8 after 30 mins by fluorimetric assay	B	BAO_0000357	single protein format	Homo sapiens	None	None	None	None	CHEMBL3192	Histone deacetylase 8	Homo sapiens	SINGLE PROTEIN	CHEMBL1156016	1	Scientific Literature	J. Med. Chem.	2009	None
CHEMBL572044		0	545.66	2	0.94	4d	CC(C)C[C@H]1CC(=O)N[C@@H](C)C(=O)N[C@@H](CSCC(=O)O)C(=O)N[C@@H](Cc2c[nH]c3ccccc23)C(=O)N1	IC50	'='	9700.0	nM	5.01			UO_0000065	9.19	0.18	4.07	2.96	False	CHEMBL1049816	Inhibition of human recombinant HDAC8 after 30 mins by fluorimetric assay	B	BAO_0000357	single protein format	Homo sapiens	None	None	None	None	CHEMBL3192	Histone deacetylase 8	Homo sapiens	SINGLE PROTEIN	CHEMBL1156016	1	Scientific Literature	J. Med. Chem.	2009	None
CHEMBL566817		0	782.76	2	4.65	21, c[Asu-Nal-beta3Tyr-Phe(F5)]	O=C(O)CCCCC[C@@H]1NC(=O)[C@H](Cc2c(F)c(F)c(F)c(F)c2F)NC(=O)C[C@H](Cc2ccc(O)cc2)NC(=O)[C@H](Cc2cccc3ccccc23)NC1=O	IC50	'='	6700.0	nM	5.17			UO_0000065	6.61	0.13	0.52	2.97	False	CHEMBL1049816	Inhibition of human recombinant HDAC8 after 30 mins by fluorimetric assay	B	BAO_0000357	single protein format	Homo sapiens	None	None	None	None	CHEMBL3192	Histone deacetylase 8	Homo sapiens	SINGLE PROTEIN	CHEMBL1156016	1	Scientific Literature	J. Med. Chem.	2009	None
CHEMBL566873		0	643.83	1	4.27	24, c[Aoda-Trp-beta3Leu-Phe	CCC(=O)CCCCC[C@@H]1NC(=O)[C@H](Cc2ccccc2)NC(=O)C[C@H](CC(C)C)NC(=O)[C@H](Cc2c[nH]c3ccccc23)NC1=O	IC50						Not Determined						False	CHEMBL1049816	Inhibition of human recombinant HDAC8 after 30 mins by fluorimetric assay	B	BAO_0000357	single protein format	Homo sapiens	None	None	None	None	CHEMBL3192	Histone deacetylase 8	Homo sapiens	SINGLE PROTEIN	CHEMBL1156016	1	Scientific Literature	J. Med. Chem.	2009	None
CHEMBL1099096		0	383.45	0	4.46	5o	O=C(/C=C/c1cccc(-c2nc3ccccc3n2CCc2ccccc2)c1)NO	IC50	'='	25.0	nM	7.60			UO_0000065	19.83	0.36	3.14	11.32	False	CHEMBL1113907	Inhibition of human recombinant HDAC8	B	BAO_0000357	single protein format	Homo sapiens	None	None	None	None	CHEMBL3192	Histone deacetylase 8	Homo sapiens	SINGLE PROTEIN	CHEMBL1158589	1	Scientific Literature	Bioorg. Med. Chem. Lett.	2010	None
CHEMBL1094793		0	383.45	0	4.83	5s	C[C@@H](c1ccccc1)n1c(-c2cccc(/C=C/C(=O)NO)c2)nc2ccccc21	IC50	'='	16.0	nM	7.80			UO_0000065	20.33	0.37	2.97	11.61	False	CHEMBL1113907	Inhibition of human recombinant HDAC8	B	BAO_0000357	single protein format	Homo sapiens	None	None	None	None	CHEMBL3192	Histone deacetylase 8	Homo sapiens	SINGLE PROTEIN	CHEMBL1158589	1	Scientific Literature	Bioorg. Med. Chem. Lett.	2010	None
CHEMBL1096033		0	368.48	0	3.34	12s	CCN1CCC[C@@H](n2c(-c3cccc(/C=C/C(=O)NO)c3)nc(C)c2C)C1	IC50	'='	100.0	nM	7.00			UO_0000065	19.00	0.35	3.66	9.94	False	CHEMBL1113907	Inhibition of human recombinant HDAC8	B	BAO_0000357	single protein format	Homo sapiens	None	None	None	None	CHEMBL3192	Histone deacetylase 8	Homo sapiens	SINGLE PROTEIN	CHEMBL1158589	1	Scientific Literature	Bioorg. Med. Chem. Lett.	2010	None
CHEMBL1934909		0	580.33	2	6.25	23	O=C(NO)C(F)(F)C(F)(F)C(F)(F)C(F)(F)C(F)(F)C(F)(F)C(=O)Nc1cccc2cc3ccccc3cc12	Kd	'='	1400.0	nM	5.85			UO_0000065	10.09	0.20	-0.40	7.46	False	CHEMBL1937195	Inhibition of recombinant human HDAC8 using Boc-L-Lys(trifluoroacetyl)-MCA as substrate by fluorogenic enzymatic assay	B	BAO_0000357	single protein format	Homo sapiens	None	None	None	None	CHEMBL3192	Histone deacetylase 8	Homo sapiens	SINGLE PROTEIN	CHEMBL1932952	1	Scientific Literature	Bioorg. Med. Chem.	2012	None
CHEMBL437029		0	521.62	2	5.43	56	C[C@H]1CN(c2ccc(C(=O)Nc3cc(-c4ccccc4)ccc3N)cn2)CCN1C(=O)OCc1ccccc1	IC50	'>'	50000.0	nM				UO_0000065					False	CHEMBL947928	Inhibition of HDAC8	B	BAO_0000357	single protein format	None	None	None	None	None	CHEMBL3192	Histone deacetylase 8	Homo sapiens	SINGLE PROTEIN	CHEMBL1143185	1	Scientific Literature	Bioorg. Med. Chem. Lett.	2008	None
CHEMBL1808378		0	491.54	0	2.88	Q3	COc1ccc(NC(=O)[C@H](Cc2ccc(OCC(=O)NO)cc2)NC(=O)CCc2ccccc2)cc1	IC50	'='	90.0	nM	7.05			UO_0000065	14.33	0.27	4.17	5.59	False	CHEMBL1811683	Inhibition of HDAC8 using fluorogenic Boc-Lys (acetyl)-AMC as substrate after 30 mins by fluorescence assay	B	BAO_0000357	single protein format	None	None	None	None	None	CHEMBL3192	Histone deacetylase 8	Homo sapiens	SINGLE PROTEIN	CHEMBL1806484	1	Scientific Literature	Bioorg. Med. Chem.	2011	None
CHEMBL4299448		0	1063.34	None	None	38d	CC[C@@H]1OC(=O)[C@@H](C)[C@H](O[C@H]2C[C@@](C)(OC)[C@](O)(CN(C)Cc3ccc(-c4cn(CCCCC(=O)NO)nn4)cc3)[C@H](C)O2)[C@H](C)[C@H](O[C@@H]2O[C@H](C)C[C@H](N(C)C)[C@H]2O)[C@@](C)(OC)C[C@H](C)C(=O)[C@@H](C)[C@@H](O)[C@@]1(C)O	IC50	'='	1820.0	nM	5.74			UO_0000065	5.40	None	None	None	False	CHEMBL3737282	Inhibition of recombinant HDAC8 (unknown origin) expressed in Escherichia coli BL21(DE3) after 60 mins using trichostatin A by label-free mass spectrometry-based SAMDI assay	B	BAO_0000019	assay format	Homo sapiens	None	None	None	None	CHEMBL3192	Histone deacetylase 8	Homo sapiens	SINGLE PROTEIN	CHEMBL3734738	1	Scientific Literature	Bioorg. Med. Chem.	2015	None
CHEMBL4299446		0	979.22	3	2.63	17b	CC[C@H]1OC(=O)[C@@H](C)[C@H](O[C@H]2C[C@@](C)(OC)[C@@H](O)[C@H](C)O2)[C@H](C)[C@H](O[C@H]2O[C@@H](C)C[C@@H](N(C)Cc3ccc(-c4cn(CCC(=O)NO)nn4)cc3)[C@@H]2O)[C@@](C)(O)C[C@H](C)CN(C)[C@@H](C)[C@H](O)[C@@]1(C)O	IC50	'>'	10000.0	nM				UO_0000065					False	CHEMBL3737282	Inhibition of recombinant HDAC8 (unknown origin) expressed in Escherichia coli BL21(DE3) after 60 mins using trichostatin A by label-free mass spectrometry-based SAMDI assay	B	BAO_0000019	assay format	Homo sapiens	None	None	None	None	CHEMBL3192	Histone deacetylase 8	Homo sapiens	SINGLE PROTEIN	CHEMBL3734738	1	Scientific Literature	Bioorg. Med. Chem.	2015	None
CHEMBL4299412		0	965.20	3	2.24	8a	CC[C@H]1OC(=O)[C@H](C)[C@@H](O[C@@H]2C[C@](C)(OC)[C@H](O)[C@@H](C)O2)[C@H](C)[C@@H](O[C@@H]2O[C@H](C)C[C@H](N(C)C)[C@H]2O)[C@@](C)(O)C[C@@H](C)CN(Cc2ccc(-c3cn(CC(=O)NO)nn3)cc2)[C@@H](C)[C@@H](O)[C@]1(C)O	IC50	'>'	10000.0	nM				UO_0000065					False	CHEMBL3737282	Inhibition of recombinant HDAC8 (unknown origin) expressed in Escherichia coli BL21(DE3) after 60 mins using trichostatin A by label-free mass spectrometry-based SAMDI assay	B	BAO_0000019	assay format	Homo sapiens	None	None	None	None	CHEMBL3192	Histone deacetylase 8	Homo sapiens	SINGLE PROTEIN	CHEMBL3734738	1	Scientific Literature	Bioorg. Med. Chem.	2015	None
CHEMBL4089042		0	520.68	1	2.78	11	CCC(=O)CC/C=C/[C@@H]1CC(=O)NCc2nc(cs2)C2=N[C@@](C)(CS2)C(=O)N[C@@H](C(C)C)C(=O)O1	Inhibition	'<'	15.0	%				UO_0000187					False	CHEMBL4021387	Inhibition of full length C-terminal His-tagged human HDAC8 expressed in baculovirus infected Sf9 insect cells using BPS HDAC class 2a substrate at 10 uM after 30 mins by fluorescence assay relative to control	B	BAO_0000219	cell-based format	Homo sapiens	None	None	None	None	CHEMBL3192	Histone deacetylase 8	Homo sapiens	SINGLE PROTEIN	CHEMBL4020727	1	Scientific Literature	Bioorg Med Chem	2017	None
CHEMBL1808269		0	463.49	0	3.05	L01	O=C(COc1ccc(C[C@H](NC(=O)OCc2ccccc2)C(=O)Nc2ccccc2)cc1)NO	IC50	'='	197.0	nM	6.71			UO_0000065	14.47	0.27	3.66	5.32	False	CHEMBL1811683	Inhibition of HDAC8 using fluorogenic Boc-Lys (acetyl)-AMC as substrate after 30 mins by fluorescence assay	B	BAO_0000357	single protein format	None	None	None	None	None	CHEMBL3192	Histone deacetylase 8	Homo sapiens	SINGLE PROTEIN	CHEMBL1806484	1	Scientific Literature	Bioorg. Med. Chem.	2011	None
CHEMBL1808272		0	463.49	0	2.56	Q1	COc1ccc(NC(=O)[C@H](Cc2ccc(OCC(=O)NO)cc2)NC(=O)c2ccccc2)cc1	IC50	'='	87.0	nM	7.06			UO_0000065	15.23	0.28	4.50	5.60	False	CHEMBL1811683	Inhibition of HDAC8 using fluorogenic Boc-Lys (acetyl)-AMC as substrate after 30 mins by fluorescence assay	B	BAO_0000357	single protein format	None	None	None	None	None	CHEMBL3192	Histone deacetylase 8	Homo sapiens	SINGLE PROTEIN	CHEMBL1806484	1	Scientific Literature	Bioorg. Med. Chem.	2011	None
CHEMBL589303		0	441.48	0	2.87	7a	CC(C)(C)OC(=O)N1Cc2cc(OCC(=O)NO)ccc2C[C@H]1C(=O)Nc1ccccc1	IC50	'='	1290.0	nM	5.89			UO_0000065	13.34	0.25	3.02	5.03	False	CHEMBL1067670	Inhibition of HDAC8 expressed in Escherichia coli assessed as Boc-Lys (acetyl)-AMC substrate hydrolysis by fluorimetric assay	B	BAO_0000019	assay format	None	None	None	None	None	CHEMBL3192	Histone deacetylase 8	Homo sapiens	SINGLE PROTEIN	CHEMBL1157625	1	Scientific Literature	Bioorg. Med. Chem.	2010	None
CHEMBL610777		0	371.87	0	0.89	8n	CCCCCNC(=O)[C@@H]1Cc2ccc(OCC(=O)NO)cc2CN1.Cl	IC50	'='	3540.0	nM	5.45			UO_0000065	16.25	0.31	4.56	5.47	False	CHEMBL1067670	Inhibition of HDAC8 expressed in Escherichia coli assessed as Boc-Lys (acetyl)-AMC substrate hydrolysis by fluorimetric assay	B	BAO_0000019	assay format	None	None	None	None	None	CHEMBL3192	Histone deacetylase 8	Homo sapiens	SINGLE PROTEIN	CHEMBL1157625	1	Scientific Literature	Bioorg. Med. Chem.	2010	None
CHEMBL1767042		0	487.56	0	3.95	31	CNC(=O)/C(CCCCCCNC(=O)c1cc(-c2ccc(NC(=O)OC(C)(C)C)cc2)on1)=N/O	IC50	'>'	100000.0	nM				UO_0000065					False	CHEMBL1767518	Inhibition of human HDAC8 using ArgHisLysLys(Ac) fluorogenic peptide as a substrate by fluorimetric assay	B	BAO_0000357	single protein format	Homo sapiens	None	None	None	None	CHEMBL3192	Histone deacetylase 8	Homo sapiens	SINGLE PROTEIN	CHEMBL1765034	1	Scientific Literature	J. Med. Chem.	2011	None
CHEMBL1771485		0	337.34	0	1.58	A14B4	C#CCOc1ccc(/C=N/NC(=O)c2cccc(C(=O)NO)c2)cc1	IC50	'='	29.0	nM	7.54			UO_0000065	22.34	0.41	5.96	7.54	False	CHEMBL1772083	Inhibition of full length HDAC8 assessed as 7-amino-4-methylcoumarin release from fluorophore conjugated substrate after 5 mins by fluorescence assay	B	BAO_0000357	single protein format	None	None	None	None	None	CHEMBL3192	Histone deacetylase 8	Homo sapiens	SINGLE PROTEIN	CHEMBL1770095	1	Scientific Literature	Bioorg. Med. Chem. Lett.	2011	None
CHEMBL3329621		0	991.34	3	5.22	4	CC(C)[C@@H]1NC(=O)[C@]2(C)CSC(=N2)c2csc(n2)CNC(=O)C[C@@H](/C=C/CCSSCC/C=C/[C@@H]2CC(=O)NCc3nc(cs3)C3=N[C@@](C)(CS3)C(=O)N[C@@H](C(C)C)C(=O)O2)OC1=O	Inhibition	'='	40.0	%				UO_0000187					False	CHEMBL3366369	Inhibition of HDAC8 (unknown origin) at 1 uM incubated for 30 mins in presence of BSA and DTT by fluorescence assay	B	BAO_0000357	single protein format	Homo sapiens	None	None	None	None	CHEMBL3192	Histone deacetylase 8	Homo sapiens	SINGLE PROTEIN	CHEMBL3352121	1	Scientific Literature	ACS Med. Chem. Lett.	2014	None
CHEMBL3356931		0	369.53	0	1.69	133, ST7786	O=C1CCC[C@@H](C(=O)N[C@@H](CCCCCS)C(=O)NC2CCCC2)N1	IC50	'='	450.0	nM	6.35			UO_0000065	17.18	0.35	4.66	7.27	False	CHEMBL3379482	Inhibition of HDAC8 (unknown origin) using fluorogenic tetrapeptide RHK(Ac)K(Ac) substrate by fluorescence assay	B	BAO_0000357	single protein format	Homo sapiens	None	None	None	None	CHEMBL3192	Histone deacetylase 8	Homo sapiens	SINGLE PROTEIN	CHEMBL3352570	1	Scientific Literature	J. Med. Chem.	2014	None
CHEMBL99	TRICHOSTATIN	1	302.37	0	2.58	1, TSA	CC(/C=C/C(=O)NO)=C\[C@@H](C)C(=O)c1ccc(N(C)C)cc1	IC50	'='	89.53	nM	7.05			UO_0000065	23.31	0.44	4.47	10.12	True	CHEMBL1634303	Inhibition of human HDAC8 by fluorimetric assay	B	BAO_0000357	single protein format	Homo sapiens	None	None	None	None	CHEMBL3192	Histone deacetylase 8	Homo sapiens	SINGLE PROTEIN	CHEMBL1629537	1	Scientific Literature	J. Med. Chem.	2010	None
CHEMBL1958439		0	348.38	0	2.01	18	COc1ccc(NS(=O)(=O)c2cccc(/C=C/C(=O)NO)c2)cc1	ED50	'='	167.0	nM		Non standard unit for type		UO_0000065					False	CHEMBL1961036	Inhibition of human recombinant HDAC8 expressed using baculovirus expression system using Flour- De-Lys as substrate after 3 hrs by fluorescence analysis	B	BAO_0000019	assay format	Homo sapiens	None	None	None	None	CHEMBL3192	Histone deacetylase 8	Homo sapiens	SINGLE PROTEIN	CHEMBL1955831	1	Scientific Literature	Bioorg. Med. Chem. Lett.	2012	None
CHEMBL1213492	Givinostat	3	421.50	0	4.55	9, ITF-2357	CCN(CC)Cc1ccc2cc(COC(=O)Nc3ccc(C(=O)NO)cc3)ccc2c1	Ki	'='	39.0	nM	7.41			UO_0000065	17.58	0.33	2.86	8.15	True	CHEMBL1216989	Activity of human HDAC8	B	BAO_0000357	single protein format	Homo sapiens	None	None	None	None	CHEMBL3192	Histone deacetylase 8	Homo sapiens	SINGLE PROTEIN	CHEMBL1212811	1	Scientific Literature	Nat. Chem. Biol.	2010	None
CHEMBL1213539	NILTUBACIN	0	706.86	2	9.20	Niltubacin	O=C(O)CCCCCCC(=O)Nc1ccc([C@@H]2O[C@H](c3ccc(CO)cc3)C[C@H](CSc3nc(-c4ccccc4)c(-c4ccccc4)o3)O2)cc1	Ki	'='	750.0	nM	6.12			UO_0000065	8.66	0.16	-3.08	4.67	False	CHEMBL1216989	Activity of human HDAC8	B	BAO_0000357	single protein format	Homo sapiens	None	None	None	None	CHEMBL3192	Histone deacetylase 8	Homo sapiens	SINGLE PROTEIN	CHEMBL1212811	1	Scientific Literature	Nat. Chem. Biol.	2010	None
CHEMBL98	VORINOSTAT	4	264.32	0	2.47	SAHA	O=C(CCCCCCC(=O)Nc1ccccc1)NO	IC50	'='	660.0	nM	6.18			UO_0000065	23.38	0.44	3.71	7.88	False	CHEMBL3420550	Inhibition of HDAC8 (unknown origin) using RHK(Ac)K(Ac)AMC as substrate	B	BAO_0000357	single protein format	Homo sapiens	None	None	None	None	CHEMBL3192	Histone deacetylase 8	Homo sapiens	SINGLE PROTEIN	CHEMBL3414430	1	Scientific Literature	J. Med. Chem.	2015	None
CHEMBL3415456		0	345.79	0	2.68	21	O=C(NO)c1ccc(NC2CCN(c3ccccc3Cl)C2=O)cc1	IC50	'='	150.0	nM	6.82			UO_0000065	19.73	0.39	4.14	8.36	False	CHEMBL3420550	Inhibition of HDAC8 (unknown origin) using RHK(Ac)K(Ac)AMC as substrate	B	BAO_0000357	single protein format	Homo sapiens	None	None	None	None	CHEMBL3192	Histone deacetylase 8	Homo sapiens	SINGLE PROTEIN	CHEMBL3414430	1	Scientific Literature	J. Med. Chem.	2015	None
CHEMBL3415620		0	389.43	0	1.43	24	CS(=O)(=O)c1ccc(N2CCC(Nc3ccc(C(=O)NO)cc3)C2=O)cc1	IC50	'='	120.0	nM	6.92			UO_0000065	17.77	0.35	5.49	5.98	False	CHEMBL3420550	Inhibition of HDAC8 (unknown origin) using RHK(Ac)K(Ac)AMC as substrate	B	BAO_0000357	single protein format	Homo sapiens	None	None	None	None	CHEMBL3192	Histone deacetylase 8	Homo sapiens	SINGLE PROTEIN	CHEMBL3414430	1	Scientific Literature	J. Med. Chem.	2015	None
CHEMBL3415629		0	359.81	0	3.07	33	C[C@]1(Nc2ccc(C(=O)NO)cc2)CCN(c2ccc(Cl)cc2)C1=O	IC50	'='	180.0	nM	6.75			UO_0000065	18.75	0.37	3.67	8.26	False	CHEMBL3420550	Inhibition of HDAC8 (unknown origin) using RHK(Ac)K(Ac)AMC as substrate	B	BAO_0000357	single protein format	Homo sapiens	None	None	None	None	CHEMBL3192	Histone deacetylase 8	Homo sapiens	SINGLE PROTEIN	CHEMBL3414430	1	Scientific Literature	J. Med. Chem.	2015	None
CHEMBL3415625		0	331.80	0	3.15	29	O=C(NO)c1ccc(NC2CCN(c3ccc(Cl)cc3)C2)cc1	IC50	'='	860.0	nM	6.07			UO_0000065	18.28	0.36	2.92	9.39	False	CHEMBL3420550	Inhibition of HDAC8 (unknown origin) using RHK(Ac)K(Ac)AMC as substrate	B	BAO_0000357	single protein format	Homo sapiens	None	None	None	None	CHEMBL3192	Histone deacetylase 8	Homo sapiens	SINGLE PROTEIN	CHEMBL3414430	1	Scientific Literature	J. Med. Chem.	2015	None
CHEMBL4064490		0	324.34	0	1.62	TableS15, Cpd23; Tabl13, NSC186194	CC(=O)OCCn1c([N+](=O)[O-])cnc1/C=[N+](\[O-])C1CCCCC1	Inhibition						Not Active						False	CHEMBL4014721	Inhibition of full length human C-terminal His-tagged KDAC8 expressed in baculovirus expression system at 30 uM using (FAM)-labeled peptide as substrate after 60 mins by microfluidic assay relative to control	A	BAO_0000019	assay format	Homo sapiens	None	None	None	None	CHEMBL3192	Histone deacetylase 8	Homo sapiens	SINGLE PROTEIN	CHEMBL4014283	1	Scientific Literature	Bioorg Med Chem	2017	None
CHEMBL1836144		0	549.78	2	1.11	6	CC[C@H](C)[C@H]1NC(=O)[C@@H](CS)NC(=O)[C@@H](CCSC)NC(=O)C[C@@H](/C=C/CCS)OC(=O)C[C@@H]1O	IC50	'='	1200.0	nM	5.92			UO_0000065	10.77	0.23	4.81	4.42	False	CHEMBL1838193	Inhibition of recombinant human HDAC8 using Boc-L-Lys(epsilon-trifluoroacetyl)-AMC as substrate by two-step fluorogenic assay	B	BAO_0000357	single protein format	Homo sapiens	None	None	None	None	CHEMBL3192	Histone deacetylase 8	Homo sapiens	SINGLE PROTEIN	CHEMBL1833850	1	Scientific Literature	J. Nat. Prod.	2011	None
CHEMBL3356922		0	377.51	0	2.19	86, ST8084	Cc1cccc(NC(=O)[C@H](CCCCCS)NC(=O)[C@@H]2CCC(=O)N2)c1	IC50	'='	106.0	nM	6.97			UO_0000065	18.48	0.37	4.78	7.99	False	CHEMBL3379482	Inhibition of HDAC8 (unknown origin) using fluorogenic tetrapeptide RHK(Ac)K(Ac) substrate by fluorescence assay	B	BAO_0000357	single protein format	Homo sapiens	None	None	None	None	CHEMBL3192	Histone deacetylase 8	Homo sapiens	SINGLE PROTEIN	CHEMBL3352570	1	Scientific Literature	J. Med. Chem.	2014	None
CHEMBL343448	ROMIDEPSIN	4	540.71	1	1.43	FK228	C/C=C1\NC(=O)[C@H]2CSSCC/C=C/[C@H](CC(=O)N[C@H](C(C)C)C(=O)N2)OC(=O)[C@H](C(C)C)NC1=O	Inhibition	'='	36.0	%				UO_0000187					False	CHEMBL3366369	Inhibition of HDAC8 (unknown origin) at 1 uM incubated for 30 mins in presence of BSA and DTT by fluorescence assay	B	BAO_0000357	single protein format	Homo sapiens	None	None	None	None	CHEMBL3192	Histone deacetylase 8	Homo sapiens	SINGLE PROTEIN	CHEMBL3352121	1	Scientific Literature	ACS Med. Chem. Lett.	2014	None
CHEMBL3329622		0	772.05	3	5.03	5	CC(C)[C@@H]1NC(=O)[C@]2(C)CSC(=N2)c2csc(n2)CNC(=O)C[C@@H](/C=C/CCSSC[C@H](NC(=O)OC(C)(C)C)C(=O)OC(C)(C)C)OC1=O	Inhibition	'='	35.0	%				UO_0000187					False	CHEMBL3366369	Inhibition of HDAC8 (unknown origin) at 1 uM incubated for 30 mins in presence of BSA and DTT by fluorescence assay	B	BAO_0000357	single protein format	Homo sapiens	None	None	None	None	CHEMBL3192	Histone deacetylase 8	Homo sapiens	SINGLE PROTEIN	CHEMBL3352121	1	Scientific Literature	ACS Med. Chem. Lett.	2014	None
CHEMBL4065026		0	399.47	0	2.22	17	Cn1ccc2c(CCNS(=O)(=O)c3ccc(/C=C/C(=O)NO)cc3)cccc21	IC50	'>'	100.0	nM				UO_0000065					False	CHEMBL4020990	Inhibition of recombinant human full length HDAC8 using Fluor-de-Lys as substrate after 60 mins by spectrofluorimetric analysis	B	BAO_0000357	single protein format	Homo sapiens	None	None	None	None	CHEMBL3192	Histone deacetylase 8	Homo sapiens	SINGLE PROTEIN	CHEMBL4020709	1	Scientific Literature	Eur J Med Chem	2017	None
CHEMBL3427755		0	271.32	0	1.99	3k	COc1ccc(-c2n[nH]c3c2CCCC3C(N)=O)cc1	Inhibition						Not Active						False	CHEMBL3429773	Inhibition of HDAC8 (unknown origin)	B	BAO_0000357	single protein format	Homo sapiens	None	None	None	None	CHEMBL3192	Histone deacetylase 8	Homo sapiens	SINGLE PROTEIN	CHEMBL3425433	1	Scientific Literature	Bioorg. Med. Chem. Lett.	2015	None
CHEMBL3427764		0	328.80	0	3.13	3t	Cn1c(-c2n[nH]c3c2CCCC3C(N)=O)cc2cc(Cl)ccc21	Inhibition						Not Active						False	CHEMBL3429773	Inhibition of HDAC8 (unknown origin)	B	BAO_0000357	single protein format	Homo sapiens	None	None	None	None	CHEMBL3192	Histone deacetylase 8	Homo sapiens	SINGLE PROTEIN	CHEMBL3425433	1	Scientific Literature	Bioorg. Med. Chem. Lett.	2015	None
CHEMBL3427769		0	303.79	0	3.42	10	NC(=O)C1CCCCCc2c(-c3ccc(Cl)cc3)n[nH]c21	Inhibition						Not Active						False	CHEMBL3429773	Inhibition of HDAC8 (unknown origin)	B	BAO_0000357	single protein format	Homo sapiens	None	None	None	None	CHEMBL3192	Histone deacetylase 8	Homo sapiens	SINGLE PROTEIN	CHEMBL3425433	1	Scientific Literature	Bioorg. Med. Chem. Lett.	2015	None
CHEMBL3415972		0	740.85	3	3.89	24b	Nc1nc2ncc(CNc3ccc(C(=O)N[C@@H](CCC(=O)NCCCCCCC(=O)Nc4cc(-c5cccs5)ccc4N)C(=O)O)cc3)nc2c(=O)[nH]1	Inhibition	'<'	20.0	%				UO_0000187					False	CHEMBL3421288	Inhibition of His-tagged HDAC8 (unknown origin) expressed in Escherichia coli BL21(DE3) at 10 uM after 60 mins by MALDI mass spectrometry	B	BAO_0000019	assay format	Homo sapiens	None	None	None	None	CHEMBL3192	Histone deacetylase 8	Homo sapiens	SINGLE PROTEIN	CHEMBL3414552	1	Scientific Literature	Eur. J. Med. Chem.	2015	None
CHEMBL3356916		0	391.54	0	2.58	129, ST8001	Cc1cccc(NC(=O)[C@H](CCCCCS)NC(=O)[C@@H]2CCCC(=O)N2)c1	IC50	'='	135.0	nM	6.87			UO_0000065	17.55	0.35	4.29	7.87	False	CHEMBL3379482	Inhibition of HDAC8 (unknown origin) using fluorogenic tetrapeptide RHK(Ac)K(Ac) substrate by fluorescence assay	B	BAO_0000357	single protein format	Homo sapiens	None	None	None	None	CHEMBL3192	Histone deacetylase 8	Homo sapiens	SINGLE PROTEIN	CHEMBL3352570	1	Scientific Literature	J. Med. Chem.	2014	None
CHEMBL3356933		0	459.53	0	2.97	131, ST7893	O=C1CCC[C@@H](C(=O)N[C@@H](CCCCCS)C(=O)NCc2ccc(C(F)(F)F)cc2)N1	IC50	'='	23.0	nM	7.64			UO_0000065	16.62	0.34	4.67	8.75	False	CHEMBL3379482	Inhibition of HDAC8 (unknown origin) using fluorogenic tetrapeptide RHK(Ac)K(Ac) substrate by fluorescence assay	B	BAO_0000357	single protein format	Homo sapiens	None	None	None	None	CHEMBL3192	Histone deacetylase 8	Homo sapiens	SINGLE PROTEIN	CHEMBL3352570	1	Scientific Literature	J. Med. Chem.	2014	None
CHEMBL3356920		0	363.48	0	1.88	145, ST8085	O=C1CC[C@H](C(=O)N[C@H](CCCCCS)C(=O)Nc2ccccc2)N1	IC50	'='	8100.0	nM	5.09			UO_0000065	14.01	0.28	3.21	5.83	False	CHEMBL3379482	Inhibition of HDAC8 (unknown origin) using fluorogenic tetrapeptide RHK(Ac)K(Ac) substrate by fluorescence assay	B	BAO_0000357	single protein format	Homo sapiens	None	None	None	None	CHEMBL3192	Histone deacetylase 8	Homo sapiens	SINGLE PROTEIN	CHEMBL3352570	1	Scientific Literature	J. Med. Chem.	2014	None
CHEMBL2425960		0	335.36	0	2.16	3h	O=C(/C=C/c1ccc2c(=O)n(CCc3ccccc3)cnc2c1)NO	IC50	'='	600.0	nM	6.22			UO_0000065	18.55	0.34	4.06	7.39	False	CHEMBL2427138	Inhibition of human recombinant HDAC8 expressed in baculovirus/sf9 cells using RHKAcKAc as substrate	B	BAO_0000219	cell-based format	Homo sapiens	None	None	Sf9	None	CHEMBL3192	Histone deacetylase 8	Homo sapiens	SINGLE PROTEIN	CHEMBL2424579	1	Scientific Literature	J. Med. Chem.	2013	CHEMBL3308860
CHEMBL2425962		0	377.44	0	3.11	3j	CCc1nc2cc(/C=C/C(=O)NO)ccc2c(=O)n1CCCc1ccccc1	IC50	'='	1330.0	nM	5.88			UO_0000065	15.57	0.29	2.77	6.98	False	CHEMBL2427138	Inhibition of human recombinant HDAC8 expressed in baculovirus/sf9 cells using RHKAcKAc as substrate	B	BAO_0000219	cell-based format	Homo sapiens	None	None	Sf9	None	CHEMBL3192	Histone deacetylase 8	Homo sapiens	SINGLE PROTEIN	CHEMBL2424579	1	Scientific Literature	J. Med. Chem.	2013	CHEMBL3308860
CHEMBL2425958		0	349.39	0	2.47	3f	Cc1nc2cc(/C=C/C(=O)NO)ccc2c(=O)n1CCc1ccccc1	IC50	'='	1750.0	nM	5.76			UO_0000065	16.48	0.30	3.29	6.84	False	CHEMBL2427138	Inhibition of human recombinant HDAC8 expressed in baculovirus/sf9 cells using RHKAcKAc as substrate	B	BAO_0000219	cell-based format	Homo sapiens	None	None	Sf9	None	CHEMBL3192	Histone deacetylase 8	Homo sapiens	SINGLE PROTEIN	CHEMBL2424579	1	Scientific Literature	J. Med. Chem.	2013	CHEMBL3308860
CHEMBL2425968		0	381.41	0	2.86	4b	CCc1nc2cc(F)c(/C=C/C(=O)NO)cc2c(=O)n1CCc1ccccc1	IC50	'='	766.0	nM	6.12			UO_0000065	16.03	0.30	3.26	7.26	False	CHEMBL2427138	Inhibition of human recombinant HDAC8 expressed in baculovirus/sf9 cells using RHKAcKAc as substrate	B	BAO_0000219	cell-based format	Homo sapiens	None	None	Sf9	None	CHEMBL3192	Histone deacetylase 8	Homo sapiens	SINGLE PROTEIN	CHEMBL2424579	1	Scientific Literature	J. Med. Chem.	2013	CHEMBL3308860
CHEMBL100631		0	361.40	0	3.76	53	O=C(NCc1ccc(C(=O)Nc2ccccc2)cc1)OCc1cccnc1	IC50	'>'	100000.0	nM				UO_0000065					False	CHEMBL3047468	Inhibition of Homo sapiens (human) HDAC8	B	BAO_0000357	single protein format	Homo sapiens	None	None	None	None	CHEMBL3192	Histone deacetylase 8	Homo sapiens	SINGLE PROTEIN	CHEMBL3045730	1	Scientific Literature	Med Chem Res	2012	None
CHEMBL3605503		0	386.46	0	3.74	(S)-15h	Nc1ccccc1NC(=O)c1ccc(CNC2=NC[C@H](c3ccccc3)O2)cc1	IC50	'='	8100.0	nM	5.09			UO_0000065	13.17	0.24	1.35	5.74	False	CHEMBL3606699	Inhibition of His-flagged recombinant HDAC8 (unknown origin) expressed in Escherichia coli BL21 pre-incubated for 15 mins before substrate addition by homogeneous fluorogenic HDAC assay	B	BAO_0000019	assay format	Homo sapiens	None	None	None	None	CHEMBL3192	Histone deacetylase 8	Homo sapiens	SINGLE PROTEIN	CHEMBL3603817	1	Scientific Literature	J. Med. Chem.	2015	None
CHEMBL3415974		0	768.90	3	4.67	24d	Nc1nc2ncc(CNc3ccc(C(=O)N[C@@H](CCC(=O)NCCCCCCCCC(=O)Nc4cc(-c5cccs5)ccc4N)C(=O)O)cc3)nc2c(=O)[nH]1	Inhibition	'<'	20.0	%				UO_0000187					False	CHEMBL3421288	Inhibition of His-tagged HDAC8 (unknown origin) expressed in Escherichia coli BL21(DE3) at 10 uM after 60 mins by MALDI mass spectrometry	B	BAO_0000019	assay format	Homo sapiens	None	None	None	None	CHEMBL3192	Histone deacetylase 8	Homo sapiens	SINGLE PROTEIN	CHEMBL3414552	1	Scientific Literature	Eur. J. Med. Chem.	2015	None
CHEMBL3415451		0	325.37	0	2.02	16	O=C(NO)c1ccc(NC2CCN(Cc3ccccc3)C2=O)cc1	IC50	'='	760.0	nM	6.12			UO_0000065	18.81	0.35	4.10	7.49	False	CHEMBL3420550	Inhibition of HDAC8 (unknown origin) using RHK(Ac)K(Ac)AMC as substrate	B	BAO_0000357	single protein format	Homo sapiens	None	None	None	None	CHEMBL3192	Histone deacetylase 8	Homo sapiens	SINGLE PROTEIN	CHEMBL3414430	1	Scientific Literature	J. Med. Chem.	2015	None
CHEMBL3415619		0	380.23	0	3.33	23	O=C(NO)c1ccc(NC2CCN(c3ccc(Cl)c(Cl)c3)C2=O)cc1	IC50	'='	160.0	nM	6.80			UO_0000065	17.87	0.37	3.47	8.32	False	CHEMBL3420550	Inhibition of HDAC8 (unknown origin) using RHK(Ac)K(Ac)AMC as substrate	B	BAO_0000357	single protein format	Homo sapiens	None	None	None	None	CHEMBL3192	Histone deacetylase 8	Homo sapiens	SINGLE PROTEIN	CHEMBL3414430	1	Scientific Literature	J. Med. Chem.	2015	None
CHEMBL3415622		0	361.40	0	3.18	26	O=C(NO)c1ccc(NC2CCN(c3ccc4ccccc4c3)C2=O)cc1	IC50						Not Determined						False	CHEMBL3420550	Inhibition of HDAC8 (unknown origin) using RHK(Ac)K(Ac)AMC as substrate	B	BAO_0000357	single protein format	Homo sapiens	None	None	None	None	CHEMBL3192	Histone deacetylase 8	Homo sapiens	SINGLE PROTEIN	CHEMBL3414430	1	Scientific Literature	J. Med. Chem.	2015	None
CHEMBL569446		0	580.73	1	3.22	14, c[Asu-Nal-beta3Leu-Aib]	CC(C)C[C@H]1CC(=O)NC(C)(C)C(=O)N[C@@H](CCCCCC(=O)O)C(=O)N[C@@H](Cc2cccc3ccccc23)C(=O)N1	IC50	'='	870.0	nM	6.06			UO_0000065	10.44	0.20	2.84	3.94	False	CHEMBL1049816	Inhibition of human recombinant HDAC8 after 30 mins by fluorimetric assay	B	BAO_0000357	single protein format	Homo sapiens	None	None	None	None	CHEMBL3192	Histone deacetylase 8	Homo sapiens	SINGLE PROTEIN	CHEMBL1156016	1	Scientific Literature	J. Med. Chem.	2009	None
CHEMBL4299428		0	1078.40	None	None	39e	CC[C@@H]1OC(=O)[C@H](C)[C@@H](O[C@@H]2C[C@](C)(OC)[C@@](O)(CN(C)Cc3ccc(-c4cn(CCCCCC(=O)NO)nn4)cc3)[C@@H](C)O2)[C@@H](C)[C@@H](O[C@@H]2O[C@H](C)C[C@H](N(C)C)[C@H]2O)[C@](C)(O)C[C@@H](C)CN(C)[C@H](C)[C@@H](O)[C@]1(C)O	IC50	'='	786.0	nM	6.11			UO_0000065	5.66	None	None	None	False	CHEMBL3737282	Inhibition of recombinant HDAC8 (unknown origin) expressed in Escherichia coli BL21(DE3) after 60 mins using trichostatin A by label-free mass spectrometry-based SAMDI assay	B	BAO_0000019	assay format	Homo sapiens	None	None	None	None	CHEMBL3192	Histone deacetylase 8	Homo sapiens	SINGLE PROTEIN	CHEMBL3734738	1	Scientific Literature	Bioorg. Med. Chem.	2015	None
CHEMBL1934901		0	563.32	2	5.07	15	O=C(NO)C(F)(F)C(F)(F)C(F)(F)C(F)(F)C(F)(F)C(F)(F)C(=O)Nc1nc(-c2ccccc2)cs1	Kd	'='	1500.0	nM	5.82			UO_0000065	10.34	0.22	0.75	6.38	False	CHEMBL1937195	Inhibition of recombinant human HDAC8 using Boc-L-Lys(trifluoroacetyl)-MCA as substrate by fluorogenic enzymatic assay	B	BAO_0000357	single protein format	Homo sapiens	None	None	None	None	CHEMBL3192	Histone deacetylase 8	Homo sapiens	SINGLE PROTEIN	CHEMBL1932952	1	Scientific Literature	Bioorg. Med. Chem.	2012	None
CHEMBL1934910		0	540.30	2	6.08	24	O=C(Nc1ccccc1)C(F)(F)C(F)(F)C(F)(F)C(F)(F)C(F)(F)C(F)(F)C(=O)Nc1ccccc1	Kd	'>'	100000.0	nM				UO_0000065					False	CHEMBL1937195	Inhibition of recombinant human HDAC8 using Boc-L-Lys(trifluoroacetyl)-MCA as substrate by fluorogenic enzymatic assay	B	BAO_0000357	single protein format	Homo sapiens	None	None	None	None	CHEMBL3192	Histone deacetylase 8	Homo sapiens	SINGLE PROTEIN	CHEMBL1932952	1	Scientific Literature	Bioorg. Med. Chem.	2012	None
CHEMBL98	VORINOSTAT	4	264.32	0	2.47	25, SAHA	O=C(CCCCCCC(=O)Nc1ccccc1)NO	Kd	'='	2900.0	nM	5.54			UO_0000065	20.95	0.40	3.07	7.06	False	CHEMBL1937195	Inhibition of recombinant human HDAC8 using Boc-L-Lys(trifluoroacetyl)-MCA as substrate by fluorogenic enzymatic assay	B	BAO_0000357	single protein format	Homo sapiens	None	None	None	None	CHEMBL3192	Histone deacetylase 8	Homo sapiens	SINGLE PROTEIN	CHEMBL1932952	1	Scientific Literature	Bioorg. Med. Chem.	2012	None
CHEMBL1958431		0	417.49	0	1.72	10	COc1ccc(N2CCN(S(=O)(=O)c3cccc(/C=C/C(=O)NO)c3)CC2)cc1	ED50	'='	955.0	nM		Non standard unit for type		UO_0000065					False	CHEMBL1961036	Inhibition of human recombinant HDAC8 expressed using baculovirus expression system using Flour- De-Lys as substrate after 3 hrs by fluorescence analysis	B	BAO_0000019	assay format	Homo sapiens	None	None	None	None	CHEMBL3192	Histone deacetylase 8	Homo sapiens	SINGLE PROTEIN	CHEMBL1955831	1	Scientific Literature	Bioorg. Med. Chem. Lett.	2012	None
CHEMBL1934906		0	556.30	2	5.61	20	O=C(NO)C(F)(F)C(F)(F)C(F)(F)C(F)(F)C(F)(F)C(F)(F)C(=O)Nc1ccccc1-c1ccccc1	Kd	'='	5300.0	nM	5.28			UO_0000065	9.48	0.19	-0.33	6.73	False	CHEMBL1937195	Inhibition of recombinant human HDAC8 using Boc-L-Lys(trifluoroacetyl)-MCA as substrate by fluorogenic enzymatic assay	B	BAO_0000357	single protein format	Homo sapiens	None	None	None	None	CHEMBL3192	Histone deacetylase 8	Homo sapiens	SINGLE PROTEIN	CHEMBL1932952	1	Scientific Literature	Bioorg. Med. Chem.	2012	None
CHEMBL554741		0	557.74	2	5.08	93	Cc1ccc(CNCCCCNC(=O)CCCCCC(=O)NCc2ccc(C(=O)Nc3ccccc3N)cc2)cc1	Inhibition	'='	8.6	%				UO_0000187					False	CHEMBL1025178	Inhibition of HDAC8 from human HeLa cells at 5 uM	B	BAO_0000219	cell-based format	Homo sapiens	None	None	HeLa	None	CHEMBL3192	Histone deacetylase 8	Homo sapiens	SINGLE PROTEIN	CHEMBL1158462	1	Scientific Literature	J. Med. Chem.	2009	CHEMBL3308376
CHEMBL405072		0	212.25	0	2.52	53	Nc1ccccc1NC(=O)c1ccccc1	IC50	'>'	50000.0	nM				UO_0000065					False	CHEMBL947928	Inhibition of HDAC8	B	BAO_0000357	single protein format	None	None	None	None	None	CHEMBL3192	Histone deacetylase 8	Homo sapiens	SINGLE PROTEIN	CHEMBL1143185	1	Scientific Literature	Bioorg. Med. Chem. Lett.	2008	None
CHEMBL180064		0	295.41	0	0.92	13	CN(C)c1ccc(C(=O)NCCCNC(=O)CS)cc1	IC50	'='	12300.0	nM	4.91			UO_0000065	16.62	0.34	3.99	7.99	False	CHEMBL889423	Inhibition of His-tagged HDAC8 expressed in Sf9 cells by fluorescence-based assay	B	BAO_0000219	cell-based format	None	None	None	Sf9	None	CHEMBL3192	Histone deacetylase 8	Homo sapiens	SINGLE PROTEIN	CHEMBL1145385	1	Scientific Literature	J. Med. Chem.	2007	CHEMBL3308860
CHEMBL3356939		0	417.58	0	2.21	85, ST7900	O=C1CCC[C@@H](C(=O)N[C@@H](CCCCCS)C(=O)N2CCc3ccccc3C2)N1	IC50	'='	2230.0	nM	5.65			UO_0000065	13.53	0.27	3.44	7.20	False	CHEMBL3379482	Inhibition of HDAC8 (unknown origin) using fluorogenic tetrapeptide RHK(Ac)K(Ac) substrate by fluorescence assay	B	BAO_0000357	single protein format	Homo sapiens	None	None	None	None	CHEMBL3192	Histone deacetylase 8	Homo sapiens	SINGLE PROTEIN	CHEMBL3352570	1	Scientific Literature	J. Med. Chem.	2014	None
CHEMBL1094708		0	422.49	0	3.30	4l	Nc1ccc(-n2cc(-c3cccc(NC(=O)CCCCCCC(=O)NO)c3)nn2)cc1	IC50						Not Determined						False	CHEMBL1101059	Inhibition of HDAC8 assessed as blockade of decorboxylation of carboxyfluorescein labeled acetylated peptide substrate after 17 hrs	B	BAO_0000357	single protein format	None	None	None	None	None	CHEMBL3192	Histone deacetylase 8	Homo sapiens	SINGLE PROTEIN	CHEMBL1154884	1	Scientific Literature	J. Med. Chem.	2010	None
CHEMBL1834362	N-(PHENYLCARBAMOTHIOYL)BENZAMIDE	0	256.33	0	2.81	TM-2-51	O=C(NC(=S)Nc1ccccc1)c1ccccc1	FC	'='	12.0										False	CHEMBL1838526	Activation of recombinant human HDAC8 assessed as ratio of the initial rate of reaction in the absence and presence of compound using Fluor-de-Lys as substrate at 10 uM by spectrofluorometry	B	BAO_0000357	single protein format	Homo sapiens	None	None	None	None	CHEMBL3192	Histone deacetylase 8	Homo sapiens	SINGLE PROTEIN	CHEMBL1833857	1	Scientific Literature	Bioorg. Med. Chem. Lett.	2011	None
CHEMBL1835341		0	433.60	0	2.35	6	CC(C)(C)OC(=O)N1CC2(C[C@H]1C(=O)NCCCCCC(=O)NO)SCCS2	IC50	'='	1860.0	nM	5.73			UO_0000065	13.22	0.28	3.38	5.31	False	CHEMBL1838458	Inhibition of human HDAC8 expressed in Escherichia coli using Boc-Lys (acetyl)-AMC as substrate treated for 5 mins before substrate addition measured after 30 mins by fluorescence assay	B	BAO_0000019	assay format	Homo sapiens	None	None	None	None	CHEMBL3192	Histone deacetylase 8	Homo sapiens	SINGLE PROTEIN	CHEMBL1833905	1	Scientific Literature	Eur. J. Med. Chem.	2011	None
CHEMBL1835351		0	469.07	0	0.93	12e	CC(C)[C@H](N)C(=O)N1CC2(C[C@H]1C(=O)NCCCCCC(=O)NO)SCCS2.Cl	IC50	'='	1070.0	nM	5.97			UO_0000065	13.80	0.29	5.04	4.79	False	CHEMBL1838458	Inhibition of human HDAC8 expressed in Escherichia coli using Boc-Lys (acetyl)-AMC as substrate treated for 5 mins before substrate addition measured after 30 mins by fluorescence assay	B	BAO_0000019	assay format	Homo sapiens	None	None	None	None	CHEMBL3192	Histone deacetylase 8	Homo sapiens	SINGLE PROTEIN	CHEMBL1833905	1	Scientific Literature	Eur. J. Med. Chem.	2011	None
CHEMBL1835408		0	546.76	1	2.89	11g	CC[C@H](C)[C@H](NC(=O)OC(C)(C)C)C(=O)N1CC2(C[C@H]1C(=O)NCCCCCC(=O)NO)SCCS2	IC50	'='	1310.0	nM	5.88			UO_0000065	10.76	0.22	2.99	4.29	False	CHEMBL1838458	Inhibition of human HDAC8 expressed in Escherichia coli using Boc-Lys (acetyl)-AMC as substrate treated for 5 mins before substrate addition measured after 30 mins by fluorescence assay	B	BAO_0000019	assay format	Homo sapiens	None	None	None	None	CHEMBL3192	Histone deacetylase 8	Homo sapiens	SINGLE PROTEIN	CHEMBL1833905	1	Scientific Literature	Eur. J. Med. Chem.	2011	None
CHEMBL1835415		0	481.08	0	0.95	12j	Cl.O=C(CCCCCNC(=O)[C@@H]1CC2(CN1C(=O)C1CCNCC1)SCCS2)NO	IC50	'='	2790.0	nM	5.55			UO_0000065	12.49	0.26	4.60	5.01	False	CHEMBL1838458	Inhibition of human HDAC8 expressed in Escherichia coli using Boc-Lys (acetyl)-AMC as substrate treated for 5 mins before substrate addition measured after 30 mins by fluorescence assay	B	BAO_0000019	assay format	Homo sapiens	None	None	None	None	CHEMBL3192	Histone deacetylase 8	Homo sapiens	SINGLE PROTEIN	CHEMBL1833905	1	Scientific Literature	Eur. J. Med. Chem.	2011	None
CHEMBL1835417		0	517.12	0	1.52	12k	Cl.N[C@@H](Cc1ccccc1)C(=O)N1CC2(C[C@H]1C(=O)NCCCCCC(=O)NO)SCCS2	IC50	'='	840.0	nM	6.08			UO_0000065	12.64	0.26	4.56	4.87	False	CHEMBL1838458	Inhibition of human HDAC8 expressed in Escherichia coli using Boc-Lys (acetyl)-AMC as substrate treated for 5 mins before substrate addition measured after 30 mins by fluorescence assay	B	BAO_0000019	assay format	Homo sapiens	None	None	None	None	CHEMBL3192	Histone deacetylase 8	Homo sapiens	SINGLE PROTEIN	CHEMBL1833905	1	Scientific Literature	Eur. J. Med. Chem.	2011	None
CHEMBL1835420		0	619.81	1	3.56	11m	CC(C)(C)OC(=O)N[C@@H](Cc1c[nH]c2ccccc12)C(=O)N1CC2(C[C@H]1C(=O)NCCCCCC(=O)NO)SCCS2	IC50	'='	140.0	nM	6.85			UO_0000065	11.06	0.22	3.29	4.48	False	CHEMBL1838458	Inhibition of human HDAC8 expressed in Escherichia coli using Boc-Lys (acetyl)-AMC as substrate treated for 5 mins before substrate addition measured after 30 mins by fluorescence assay	B	BAO_0000019	assay format	Homo sapiens	None	None	None	None	CHEMBL3192	Histone deacetylase 8	Homo sapiens	SINGLE PROTEIN	CHEMBL1833905	1	Scientific Literature	Eur. J. Med. Chem.	2011	None
CHEMBL1835422		0	661.89	1	3.53	11n	CC(C)(C)OC(=O)NCCCC[C@H](NC(=O)OC(C)(C)C)C(=O)N1CC2(C[C@H]1C(=O)NCCCCCC(=O)NO)SCCS2	IC50	'='	350.0	nM	6.46			UO_0000065	9.75	0.20	2.93	3.68	False	CHEMBL1838458	Inhibition of human HDAC8 expressed in Escherichia coli using Boc-Lys (acetyl)-AMC as substrate treated for 5 mins before substrate addition measured after 30 mins by fluorescence assay	B	BAO_0000019	assay format	Homo sapiens	None	None	None	None	CHEMBL3192	Histone deacetylase 8	Homo sapiens	SINGLE PROTEIN	CHEMBL1833905	1	Scientific Literature	Eur. J. Med. Chem.	2011	None
CHEMBL255805		0	289.34	0	3.58	21	Nc1ccc(-c2ccccc2)cc1NC(=O)c1cccnc1	IC50	'>'	50000.0	nM				UO_0000065					False	CHEMBL947928	Inhibition of HDAC8	B	BAO_0000357	single protein format	None	None	None	None	None	CHEMBL3192	Histone deacetylase 8	Homo sapiens	SINGLE PROTEIN	CHEMBL1143185	1	Scientific Literature	Bioorg. Med. Chem. Lett.	2008	None
CHEMBL271102		0	436.51	1	6.30	79a, SB-429201	O=C(CCc1ccccc1)Nc1ccc(C(=O)Nc2ccc(Oc3ccccc3)cc2)cc1	Activity						Not Active						False	CHEMBL946976	Inhibition of HDAC8	B	BAO_0000357	single protein format	None	None	None	None	None	CHEMBL3192	Histone deacetylase 8	Homo sapiens	SINGLE PROTEIN	CHEMBL1142268	1	Scientific Literature	J. Med. Chem.	2008	None
CHEMBL406800		0	177.23	0	2.13	79b, SB-379278A	S=c1[nH]cc(-c2ccncc2)[nH]1	IC50	'='	500.0	nM	6.30			UO_0000065	35.55	0.72	4.17	14.17	True	CHEMBL946976	Inhibition of HDAC8	B	BAO_0000357	single protein format	None	None	None	None	None	CHEMBL3192	Histone deacetylase 8	Homo sapiens	SINGLE PROTEIN	CHEMBL1142268	1	Scientific Literature	J. Med. Chem.	2008	None
CHEMBL152133		0	339.40	0	2.20	19a, SK-7041	CN(C)c1ccc(C(=O)NCc2ccc(/C=C/C(=O)NO)cc2)cc1	IC50						Not Determined						False	CHEMBL946976	Inhibition of HDAC8	B	BAO_0000357	single protein format	None	None	None	None	None	CHEMBL3192	Histone deacetylase 8	Homo sapiens	SINGLE PROTEIN	CHEMBL1142268	1	Scientific Literature	J. Med. Chem.	2008	None
CHEMBL402363	AZUMAMIDE E	0	514.62	1	1.31	azumamide E	CC(C)[C@H]1NC(=O)[C@@H](C)[C@@H](C/C=C\CCC(=O)O)NC(=O)[C@@H](Cc2ccccc2)NC(=O)[C@@H](C)NC1=O	IC50	'='	3700.0	nM	5.43			UO_0000065	10.55	0.20	4.12	3.53	False	CHEMBL946976	Inhibition of HDAC8	B	BAO_0000357	single protein format	None	None	None	None	None	CHEMBL3192	Histone deacetylase 8	Homo sapiens	SINGLE PROTEIN	CHEMBL1142268	1	Scientific Literature	J. Med. Chem.	2008	None
CHEMBL1835342		0	369.94	0	0.71	7	Cl.O=C(CCCCCNC(=O)[C@@H]1CC2(CN1)SCCS2)NO	IC50	'='	2590.0	nM	5.59			UO_0000065	16.75	0.36	4.88	6.18	False	CHEMBL1838458	Inhibition of human HDAC8 expressed in Escherichia coli using Boc-Lys (acetyl)-AMC as substrate treated for 5 mins before substrate addition measured after 30 mins by fluorescence assay	B	BAO_0000019	assay format	Homo sapiens	None	None	None	None	CHEMBL3192	Histone deacetylase 8	Homo sapiens	SINGLE PROTEIN	CHEMBL1833905	1	Scientific Literature	Eur. J. Med. Chem.	2011	None
CHEMBL1835353		0	483.10	0	1.32	12f	CC(C)C[C@H](N)C(=O)N1CC2(C[C@H]1C(=O)NCCCCCC(=O)NO)SCCS2.Cl	IC50	'='	920.0	nM	6.04			UO_0000065	13.51	0.28	4.72	4.84	False	CHEMBL1838458	Inhibition of human HDAC8 expressed in Escherichia coli using Boc-Lys (acetyl)-AMC as substrate treated for 5 mins before substrate addition measured after 30 mins by fluorescence assay	B	BAO_0000019	assay format	Homo sapiens	None	None	None	None	CHEMBL3192	Histone deacetylase 8	Homo sapiens	SINGLE PROTEIN	CHEMBL1833905	1	Scientific Literature	Eur. J. Med. Chem.	2011	None
CHEMBL400721		0	381.46	0	4.11	15f	COC(=O)NCc1ccc(C(=O)Nc2cc(-c3cccs3)ccc2N)cc1	IC50	'>'	50000.0	nM				UO_0000065					False	CHEMBL927768	Inhibition of HDAC8	B	BAO_0000357	single protein format	None	None	None	None	None	CHEMBL3192	Histone deacetylase 8	Homo sapiens	SINGLE PROTEIN	CHEMBL1140803	1	Scientific Literature	Bioorg. Med. Chem. Lett.	2008	None
CHEMBL569122		0	559.69	2	1.33	4c	CC(C)C[C@H]1CC(=O)N[C@@H](C)C(=O)N[C@@H](CSCCC(=O)O)C(=O)N[C@@H](Cc2c[nH]c3ccccc23)C(=O)N1	IC50	'='	6050.0	nM	5.22			UO_0000065	9.32	0.18	3.89	3.08	False	CHEMBL1049816	Inhibition of human recombinant HDAC8 after 30 mins by fluorimetric assay	B	BAO_0000357	single protein format	Homo sapiens	None	None	None	None	CHEMBL3192	Histone deacetylase 8	Homo sapiens	SINGLE PROTEIN	CHEMBL1156016	1	Scientific Literature	J. Med. Chem.	2009	None
CHEMBL569946		0	680.89	2	3.73	15, c[Aoda-Trp-beta3Leu-Lys(Ac)]	CCC(=O)CCCCC[C@@H]1NC(=O)[C@H](CCCCCNC(C)=O)NC(=O)C[C@H](CC(C)C)NC(=O)[C@H](Cc2c[nH]c3ccccc23)NC1=O	IC50	'='	150.0	nM	6.82			UO_0000065	10.02	0.19	3.09	3.83	False	CHEMBL1049816	Inhibition of human recombinant HDAC8 after 30 mins by fluorimetric assay	B	BAO_0000357	single protein format	Homo sapiens	None	None	None	None	CHEMBL3192	Histone deacetylase 8	Homo sapiens	SINGLE PROTEIN	CHEMBL1156016	1	Scientific Literature	J. Med. Chem.	2009	None
CHEMBL430060	APICIDIN	0	623.80	1	3.07	1a	CCC(=O)CCCCC[C@@H]1NC(=O)[C@H]2CCCCN2C(=O)[C@H]([C@@H](C)CC)NC(=O)[C@H](Cc2cn(OC)c3ccccc23)NC1=O	IC50	'='	760.0	nM	6.12			UO_0000065	9.81	0.19	3.05	4.41	True	CHEMBL1049816	Inhibition of human recombinant HDAC8 after 30 mins by fluorimetric assay	B	BAO_0000357	single protein format	Homo sapiens	None	None	None	None	CHEMBL3192	Histone deacetylase 8	Homo sapiens	SINGLE PROTEIN	CHEMBL1156016	1	Scientific Literature	J. Med. Chem.	2009	None
CHEMBL398420		0	375.43	0	4.04	14f	COC(=O)NCc1ccc(C(=O)Nc2cc(-c3ccccc3)ccc2N)cc1	IC50	'>'	50000.0	nM				UO_0000065					False	CHEMBL927768	Inhibition of HDAC8	B	BAO_0000357	single protein format	None	None	None	None	None	CHEMBL3192	Histone deacetylase 8	Homo sapiens	SINGLE PROTEIN	CHEMBL1140803	1	Scientific Literature	Bioorg. Med. Chem. Lett.	2008	None
CHEMBL141885		0	278.35	0	1.75	TWZ 110	O=CN(O)CCCCCNC(=O)CCc1ccccc1	IC50	'='	9700.0	nM	5.01			UO_0000065	18.01	0.34	3.26	7.20	False	CHEMBL695893	Inhibition of Histone deacetylase 8 (HDAC8) of HeLa nuclear extracts	B	BAO_0000357	single protein format	Homo sapiens	None	None	None	None	CHEMBL3192	Histone deacetylase 8	Homo sapiens	SINGLE PROTEIN	CHEMBL1137945	1	Scientific Literature	Bioorg. Med. Chem. Lett.	2004	None
CHEMBL1958433		0	417.49	0	1.72	12	COc1ccccc1N1CCN(S(=O)(=O)c2cccc(/C=C/C(=O)NO)c2)CC1	ED50	'='	328.0	nM		Non standard unit for type		UO_0000065					False	CHEMBL1961036	Inhibition of human recombinant HDAC8 expressed using baculovirus expression system using Flour- De-Lys as substrate after 3 hrs by fluorescence analysis	B	BAO_0000019	assay format	Homo sapiens	None	None	None	None	CHEMBL3192	Histone deacetylase 8	Homo sapiens	SINGLE PROTEIN	CHEMBL1955831	1	Scientific Literature	Bioorg. Med. Chem. Lett.	2012	None
CHEMBL1096986		0	655.76	2	2.35	8	O=C(CCCCC[C@@H]1NC(=O)[C@H](Cc2c[nH]c3ccccc23)NC(=O)[C@H]2CCCN2C(=O)[C@H](Cc2c[nH]c3ccccc23)NC1=O)NO	IC50	'='	27600.0	nM	4.56			UO_0000065	6.95	0.13	2.21	2.42	False	CHEMBL1121327	Inhibition of human full length HDAC8 expressed in Escherichia coli after 15 mins by fluorescence assay	B	BAO_0000019	assay format	Homo sapiens	None	None	None	None	CHEMBL3192	Histone deacetylase 8	Homo sapiens	SINGLE PROTEIN	CHEMBL1158553	1	Scientific Literature	Bioorg. Med. Chem.	2010	None
CHEMBL99	TRICHOSTATIN	1	302.37	0	2.58	TSA	CC(/C=C/C(=O)NO)=C\[C@@H](C)C(=O)c1ccc(N(C)C)cc1	IC50	'='	90.0	nM	7.05			UO_0000065	23.30	0.44	4.47	10.12	True	CHEMBL960038	Inhibition of human HDAC8	B	BAO_0000357	single protein format	Homo sapiens	None	None	None	None	CHEMBL3192	Histone deacetylase 8	Homo sapiens	SINGLE PROTEIN	CHEMBL1153969	1	Scientific Literature	Bioorg. Med. Chem. Lett.	2009	None
CHEMBL2012814		0	593.77	1	3.54	14	CCC(=O)CCCCC[C@@H]1NC(=O)[C@@H]2CCCN2C(=O)C[C@H](CC(C)C)NC(=O)[C@H](Cc2c[nH]c3ccccc23)NC1=O	IC50	'='	15.0	nM	7.82			UO_0000065	13.18	0.25	4.28	5.57	False	CHEMBL2014773	Inhibition of HDAC8 in human HeLa cells nuclear extract using Arg-His-Lys(Ac)-Lys(Ac)-AMC as substrate after 30 mins by spectrophotometry	B	BAO_0000219	cell-based format	Homo sapiens	None	None	HeLa	None	CHEMBL3192	Histone deacetylase 8	Homo sapiens	SINGLE PROTEIN	CHEMBL2010669	1	Scientific Literature	ACS Med. Chem. Lett.	2011	CHEMBL3308376
CHEMBL567295		0	623.80	2	2.94	26, c[Asu-Nal-beta3Leu-Lys]	CC(C)C[C@H]1CC(=O)N[C@@H](CCCCN)C(=O)N[C@@H](CCCCCC(=O)O)C(=O)N[C@@H](Cc2cccc3ccccc23)C(=O)N1	IC50						Not Determined						False	CHEMBL1049816	Inhibition of human recombinant HDAC8 after 30 mins by fluorimetric assay	B	BAO_0000357	single protein format	Homo sapiens	None	None	None	None	CHEMBL3192	Histone deacetylase 8	Homo sapiens	SINGLE PROTEIN	CHEMBL1156016	1	Scientific Literature	J. Med. Chem.	2009	None
CHEMBL115468		0	187.20	0	1.96	2	O=C(NO)c1cccc2ccccc12	IC50	'='	14000.0	nM	4.85			UO_0000065	25.93	0.47	2.89	9.84	False	CHEMBL886882	Inhibition of human HDAC8 by [3H]acetyl histone peptide assay	B	BAO_0000357	single protein format	Homo sapiens	None	None	None	None	CHEMBL3192	Histone deacetylase 8	Homo sapiens	SINGLE PROTEIN	CHEMBL1139186	1	Scientific Literature	Bioorg. Med. Chem. Lett.	2007	None
CHEMBL566824		0	619.68	2	-0.95	22, c[Asu-Asp-beta3Tyr-Arg]	N=C(N)NCCC[C@@H]1NC(=O)C[C@H](Cc2ccc(O)cc2)NC(=O)[C@H](CC(=O)O)NC(=O)[C@H](CCCCCC(=O)O)NC1=O	IC50						Not Determined						False	CHEMBL1049816	Inhibition of human recombinant HDAC8 after 30 mins by fluorimetric assay	B	BAO_0000357	single protein format	Homo sapiens	None	None	None	None	CHEMBL3192	Histone deacetylase 8	Homo sapiens	SINGLE PROTEIN	CHEMBL1156016	1	Scientific Literature	J. Med. Chem.	2009	None
CHEMBL256440		0	295.37	0	3.64	22	Nc1ccc(-c2cccs2)cc1NC(=O)c1cccnc1	IC50	'>'	50000.0	nM				UO_0000065					False	CHEMBL947928	Inhibition of HDAC8	B	BAO_0000357	single protein format	None	None	None	None	None	CHEMBL3192	Histone deacetylase 8	Homo sapiens	SINGLE PROTEIN	CHEMBL1143185	1	Scientific Literature	Bioorg. Med. Chem. Lett.	2008	None
CHEMBL599431		0	475.93	0	3.52	7i	CC(C)(C)OC(=O)N1Cc2cc(OCC(=O)NO)ccc2C[C@H]1C(=O)Nc1cccc(Cl)c1	IC50	'='	1170.0	nM	5.93			UO_0000065	12.46	0.25	2.41	5.06	False	CHEMBL1067670	Inhibition of HDAC8 expressed in Escherichia coli assessed as Boc-Lys (acetyl)-AMC substrate hydrolysis by fluorimetric assay	B	BAO_0000019	assay format	None	None	None	None	None	CHEMBL3192	Histone deacetylase 8	Homo sapiens	SINGLE PROTEIN	CHEMBL1157625	1	Scientific Literature	Bioorg. Med. Chem.	2010	None
CHEMBL245741		0	229.24	0	2.60	3	O=C(NO)c1cccc(Oc2ccccc2)c1	IC50	'='	6600.0	nM	5.18			UO_0000065	22.60	0.42	2.58	8.85	False	CHEMBL886882	Inhibition of human HDAC8 by [3H]acetyl histone peptide assay	B	BAO_0000357	single protein format	Homo sapiens	None	None	None	None	CHEMBL3192	Histone deacetylase 8	Homo sapiens	SINGLE PROTEIN	CHEMBL1139186	1	Scientific Literature	Bioorg. Med. Chem. Lett.	2007	None
CHEMBL235191	TACEDINALINE	3	269.30	0	2.48	18, pfizer,CI-994	CC(=O)Nc1ccc(C(=O)Nc2ccccc2N)cc1	IC50	'>'	20000.0	nM				UO_0000065					False	CHEMBL900124	Inhibition of human recombinant HDAC8	B	BAO_0000357	single protein format	Homo sapiens	None	None	None	None	CHEMBL3192	Histone deacetylase 8	Homo sapiens	SINGLE PROTEIN	CHEMBL1138236	1	Scientific Literature	J. Med. Chem.	2007	None
CHEMBL52209		0	125.13	0	0.09	5a	Cn1cccc(O)c1=O	Inhibition						Not Active						False	CHEMBL2343612	Inhibition of HDAC8 (unknown origin) after 60 mins by SAMDI spectrophotometric analysis	B	BAO_0000357	single protein format	Homo sapiens	None	None	None	None	CHEMBL3192	Histone deacetylase 8	Homo sapiens	SINGLE PROTEIN	CHEMBL2331483	1	Scientific Literature	J. Med. Chem.	2013	None
CHEMBL2337863		0	284.34	0	2.55	17a	Oc1cccn(Cc2cn(-c3ccccc3)nn2)c1=S	IC50	'='	1570.0	nM	5.80			UO_0000065	20.41	0.40	3.25	10.39	True	CHEMBL2343612	Inhibition of HDAC8 (unknown origin) after 60 mins by SAMDI spectrophotometric analysis	B	BAO_0000357	single protein format	Homo sapiens	None	None	None	None	CHEMBL3192	Histone deacetylase 8	Homo sapiens	SINGLE PROTEIN	CHEMBL2331483	1	Scientific Literature	J. Med. Chem.	2013	None
CHEMBL2337852		0	201.22	0	1.60	5b	O=c1c(O)cccn1Cc1ccccc1	Inhibition						Not Active						False	CHEMBL2343612	Inhibition of HDAC8 (unknown origin) after 60 mins by SAMDI spectrophotometric analysis	B	BAO_0000357	single protein format	Homo sapiens	None	None	None	None	CHEMBL3192	Histone deacetylase 8	Homo sapiens	SINGLE PROTEIN	CHEMBL2331483	1	Scientific Literature	J. Med. Chem.	2013	None
CHEMBL2337860		0	278.31	0	2.66	11i	O=c1c(O)cccn1Cc1ccc(-c2ccncc2)cc1	Inhibition						Not Active						False	CHEMBL2343612	Inhibition of HDAC8 (unknown origin) after 60 mins by SAMDI spectrophotometric analysis	B	BAO_0000357	single protein format	Homo sapiens	None	None	None	None	CHEMBL3192	Histone deacetylase 8	Homo sapiens	SINGLE PROTEIN	CHEMBL2331483	1	Scientific Literature	J. Med. Chem.	2013	None
CHEMBL488163		0	248.24	0	0.48	6d	O=C(NO)c1cn(CCOc2ccccc2)nn1	Inhibition	'='	26.0	%				UO_0000187					False	CHEMBL1008765	Inhibition of human HDAC8 at 0.50 uM	B	BAO_0000357	single protein format	Homo sapiens	None	None	None	None	CHEMBL3192	Histone deacetylase 8	Homo sapiens	SINGLE PROTEIN	CHEMBL1140227	1	Scientific Literature	J. Med. Chem.	2008	None
CHEMBL568151		0	634.69	2	-1.53	23, c[Asu(NHOH)-Asp-beta3Tyr-Arg]	N=C(N)NCCC[C@@H]1NC(=O)C[C@H](Cc2ccc(O)cc2)NC(=O)[C@H](CC(=O)O)NC(=O)[C@H](CCCCCC(=O)NO)NC1=O	IC50	'='	240.0	nM	6.62			UO_0000065	10.43	0.20	8.15	2.32	False	CHEMBL1049816	Inhibition of human recombinant HDAC8 after 30 mins by fluorimetric assay	B	BAO_0000357	single protein format	Homo sapiens	None	None	None	None	CHEMBL3192	Histone deacetylase 8	Homo sapiens	SINGLE PROTEIN	CHEMBL1156016	1	Scientific Literature	J. Med. Chem.	2009	None
CHEMBL98	VORINOSTAT	4	264.32	0	2.47	SAHA	O=C(CCCCCCC(=O)Nc1ccccc1)NO	Ki	'='	396.0	nM	6.40			UO_0000065	24.22	0.46	3.93	8.16	False	CHEMBL1039566	Inhibition of human recombinant HDAC8 using fluorescent acetylated substrate	B	BAO_0000357	single protein format	Homo sapiens	None	None	None	None	CHEMBL3192	Histone deacetylase 8	Homo sapiens	SINGLE PROTEIN	CHEMBL1154687	1	Scientific Literature	J. Med. Chem.	2009	None
CHEMBL585164		0	466.50	1	5.80	3	[N-]=[N+]=NCc1cc(COc2ccc(NC(=O)CCCCCCC(=O)NO)cc2)cc(N=[N+]=[N-])c1	IC50	'='	7340.0	nM	5.13			UO_0000065	11.01	0.21	-0.67	2.77	True	CHEMBL1039566	Inhibition of human recombinant HDAC8 using fluorescent acetylated substrate	B	BAO_0000357	single protein format	Homo sapiens	None	None	None	None	CHEMBL3192	Histone deacetylase 8	Homo sapiens	SINGLE PROTEIN	CHEMBL1154687	1	Scientific Literature	J. Med. Chem.	2009	None
CHEMBL4074620		0	649.79	2	7.38	4k	O=C(O)CCCCN1C(=O)[C@H](CCC(=O)NC(c2ccccc2)(c2ccccc2)c2ccccc2)N=C(c2ccccc2)c2ccccc21	IC50	'>'	30000.0	nM				UO_0000065					False	CHEMBL3998873	Inhibition of human KDAC8 after 60 mins by fluorescence assay	B	BAO_0000357	single protein format	Homo sapiens	None	None	None	None	CHEMBL3192	Histone deacetylase 8	Homo sapiens	SINGLE PROTEIN	CHEMBL3997794	1	Scientific Literature	Eur J Med Chem	2017	None
CHEMBL4079510		0	507.63	2	5.19	4p	CC(C)(C)OC(=O)NCCCC[C@@H]1N=C(c2ccccc2)c2ccccc2N(CCCCC(=O)O)C1=O	IC50	'>'	30000.0	nM				UO_0000065					False	CHEMBL3998873	Inhibition of human KDAC8 after 60 mins by fluorescence assay	B	BAO_0000357	single protein format	Homo sapiens	None	None	None	None	CHEMBL3192	Histone deacetylase 8	Homo sapiens	SINGLE PROTEIN	CHEMBL3997794	1	Scientific Literature	Eur J Med Chem	2017	None
CHEMBL4070803		0	440.54	0	4.83	3l	COC(=O)CCCCN1C(=O)[C@H](Cc2ccccc2)N=C(c2ccccc2)c2ccccc21	IC50	'>'	30000.0	nM				UO_0000065					False	CHEMBL3998873	Inhibition of human KDAC8 after 60 mins by fluorescence assay	B	BAO_0000357	single protein format	Homo sapiens	None	None	None	None	CHEMBL3192	Histone deacetylase 8	Homo sapiens	SINGLE PROTEIN	CHEMBL3997794	1	Scientific Literature	Eur J Med Chem	2017	None
CHEMBL4062964		0	392.50	0	4.24	3c	COC(=O)CCCCN1C(=O)[C@H](C(C)C)N=C(c2ccccc2)c2ccccc21	IC50	'>'	30000.0	nM				UO_0000065					False	CHEMBL3998873	Inhibition of human KDAC8 after 60 mins by fluorescence assay	B	BAO_0000357	single protein format	Homo sapiens	None	None	None	None	CHEMBL3192	Histone deacetylase 8	Homo sapiens	SINGLE PROTEIN	CHEMBL3997794	1	Scientific Literature	Eur J Med Chem	2017	None
CHEMBL4096853		0	438.59	1	5.03	4h	CC(C)(C)SC[C@H]1N=C(c2ccccc2)c2ccccc2N(CCCCC(=O)O)C1=O	IC50	'>'	30000.0	nM				UO_0000065					False	CHEMBL3998873	Inhibition of human KDAC8 after 60 mins by fluorescence assay	B	BAO_0000357	single protein format	Homo sapiens	None	None	None	None	CHEMBL3192	Histone deacetylase 8	Homo sapiens	SINGLE PROTEIN	CHEMBL3997794	1	Scientific Literature	Eur J Med Chem	2017	None
CHEMBL468841		0	318.33	0	1.33	10	Nc1ccc(-c2cc(C(=O)NCCCCC(=O)NO)no2)cc1	IC50	'='	2830.0	nM	5.55			UO_0000065	17.43	0.33	4.22	4.25	False	CHEMBL976444	Inhibition of HDAC8 after 17 hrs	B	BAO_0000357	single protein format	None	None	None	None	None	CHEMBL3192	Histone deacetylase 8	Homo sapiens	SINGLE PROTEIN	CHEMBL1155917	1	Scientific Literature	J. Med. Chem.	2008	None
CHEMBL1914702		0	546.55	2	5.53	2b	[N-]=[N+]=NCc1cc(N=[N+]=[N-])cc(C(=O)Nc2ccc(-c3cc(C(=O)NCCCCCCC(=O)NO)no3)cc2)c1	Ratio IC50	'='	1.48										False	CHEMBL1920769	Selectivity ratio of compound IC50 to SAHA IC50 for human recombinant HDAC8 using Fluor de Lys as substrate after 60 mins	B	BAO_0000357	single protein format	Homo sapiens	None	None	None	None	CHEMBL3192	Histone deacetylase 8	Homo sapiens	SINGLE PROTEIN	CHEMBL1914352	1	Scientific Literature	J. Med. Chem.	2011	None
CHEMBL152543		0	365.43	0	2.74	19b, SK-7068	O=C(/C=C/c1ccc(CNC(=O)c2ccc(N3CCCC3)cc2)cc1)NO	IC50						Not Determined						False	CHEMBL946976	Inhibition of HDAC8	B	BAO_0000357	single protein format	None	None	None	None	None	CHEMBL3192	Histone deacetylase 8	Homo sapiens	SINGLE PROTEIN	CHEMBL1142268	1	Scientific Literature	J. Med. Chem.	2008	None
CHEMBL572374		0	388.45	0	4.54	2	[N-]=[N+]=Nc1ccc(-c2csc(NC(=O)CCCCCCC(=O)NO)n2)cc1	IC50	'='	2710.0	nM	5.57			UO_0000065	14.33	0.28	1.03	3.97	False	CHEMBL1039566	Inhibition of human recombinant HDAC8 using fluorescent acetylated substrate	B	BAO_0000357	single protein format	Homo sapiens	None	None	None	None	CHEMBL3192	Histone deacetylase 8	Homo sapiens	SINGLE PROTEIN	CHEMBL1154687	1	Scientific Literature	J. Med. Chem.	2009	None
CHEMBL1771486		0	568.63	1	4.31	A8B4	O=C1CC/C=C/CCC(=O)N(Cc2cccc(/C=N/NC(=O)c3cccc(C(=O)NO)c3)c2)C[C@@H](c2ccccc2)O1	IC50	'='	23.0	nM	7.64			UO_0000065	13.43	0.25	3.33	5.56	False	CHEMBL1772083	Inhibition of full length HDAC8 assessed as 7-amino-4-methylcoumarin release from fluorophore conjugated substrate after 5 mins by fluorescence assay	B	BAO_0000357	single protein format	None	None	None	None	None	CHEMBL3192	Histone deacetylase 8	Homo sapiens	SINGLE PROTEIN	CHEMBL1770095	1	Scientific Literature	Bioorg. Med. Chem. Lett.	2011	None
CHEMBL242533		0	306.32	0	2.92	6c	O=C(/C=C/c1cccc(C(=O)c2cc3ccccc3[nH]2)c1)NO	IC50	'='	32.0	nM	7.50			UO_0000065	24.47	0.45	4.57	9.12	False	CHEMBL895792	Inhibition of recombinant HDAC8	B	BAO_0000357	single protein format	None	None	None	None	None	CHEMBL3192	Histone deacetylase 8	Homo sapiens	SINGLE PROTEIN	CHEMBL1148761	1	Scientific Literature	J. Med. Chem.	2007	None
CHEMBL3769683		0	299.15	0	2.69	4b	O=C(NO)c1csc(-c2ccc(Br)cc2)n1	IC50	'='	36360.0	nM	4.44			UO_0000065	14.84	0.38	1.75	7.13	False	CHEMBL3771761	Inhibition of human HDAC8 using Z-L-Lys(eta-trifluoroacetyl)-AMC as substrate after 90 mins by fluorescence analysis	B	BAO_0000357	single protein format	Homo sapiens	None	None	None	None	CHEMBL3192	Histone deacetylase 8	Homo sapiens	SINGLE PROTEIN	CHEMBL3769396	1	Scientific Literature	J. Med. Chem.	2016	None
CHEMBL1630115		0	616.10	2	8.65	7e	Nc1ccccc1NC(=O)/C=C/c1ccc(-c2ccc3ncnc(Nc4ccc(OCc5cccc(F)c5)c(Cl)c4)c3c2)cc1	IC50	'>'	32000.0	nM				UO_0000065					False	CHEMBL1640693	Inhibition of Flag tagged human recombinant HDAC8 expressed in Sf21 cells	B	BAO_0000219	cell-based format	Homo sapiens	None	None	Sf21	None	CHEMBL3192	Histone deacetylase 8	Homo sapiens	SINGLE PROTEIN	CHEMBL1629443	1	Scientific Literature	J. Med. Chem.	2010	CHEMBL4106362
CHEMBL98	VORINOSTAT	4	264.32	0	2.47	SAHA	O=C(CCCCCCC(=O)Nc1ccccc1)NO	IC50	'>'	1.0	nM		Potential transcription error		UO_0000065					True	CHEMBL1008845	Inhibition of HDAC8	B	BAO_0000357	single protein format	None	None	None	None	None	CHEMBL3192	Histone deacetylase 8	Homo sapiens	SINGLE PROTEIN	CHEMBL1152225	1	Scientific Literature	Bioorg. Med. Chem. Lett.	2008	None
CHEMBL4094315		0	306.34	0	2.64	5h	O=C(CCCCCCNc1ncnc2ccc(F)cc12)NO	IC50	'='	1460.0	nM	5.84			UO_0000065	19.05	0.36	3.20	6.70	False	CHEMBL4047669	Inhibition of HDAC8 (unknown origin)	B	BAO_0000357	single protein format	Homo sapiens	None	None	None	None	CHEMBL3192	Histone deacetylase 8	Homo sapiens	SINGLE PROTEIN	CHEMBL4043255	1	Scientific Literature	Bioorg Med Chem Lett	2017	None
CHEMBL2170174		0	571.64	2	8.05	1i	COc1cc(COc2ccc(NC(=O)CCCCCCC(=O)OCc3ccc(CN=[N+]=[N-])cc3)cc2)cc(N=[N+]=[N-])c1	Activity						Not Active						False	CHEMBL2175138	Binding affinity to human recombinant HDAC8 expressed in Escherichia coli assessed as enzyme biotinylation level at 1.5 uM under non denaturating condition after 3 hrs by Western blot-based photoaffinity labelling method in presence of 37.5 and 75 uM TSA	B	BAO_0000019	assay format	Homo sapiens	None	None	None	None	CHEMBL3192	Histone deacetylase 8	Homo sapiens	SINGLE PROTEIN	CHEMBL2169804	1	Scientific Literature	Bioorg. Med. Chem. Lett.	2012	None
CHEMBL2170167		0	465.51	1	6.47	1b	COC(=O)CCCCCCC(=O)Nc1ccc(OCc2cc(CN=[N+]=[N-])cc(N=[N+]=[N-])c2)cc1	Activity						Active						False	CHEMBL2175018	Binding affinity to human recombinant HDAC8 expressed in Escherichia coli assessed as increase in enzyme biotinylation level at 2.5 uM under non denaturating condition after 3 hrs by Western blot-based photoaffinity labelling method	B	BAO_0000019	assay format	Homo sapiens	None	None	None	None	CHEMBL3192	Histone deacetylase 8	Homo sapiens	SINGLE PROTEIN	CHEMBL2169804	1	Scientific Literature	Bioorg. Med. Chem. Lett.	2012	None
CHEMBL2170173		0	495.54	1	6.35	1h	COc1cc(COc2ccc(NC(=O)CCCCCCC(=O)OCCN=[N+]=[N-])cc2)cc(N=[N+]=[N-])c1	Activity						Dose-dependent effect						False	CHEMBL2175015	Binding affinity to human recombinant HDAC8 expressed in Escherichia coli assessed as increase in enzyme biotinylation level preincubated for 3 hrs followed by denaturation measured after 60 mins by Western blot-based photoaffinity labelling method	B	BAO_0000019	assay format	Homo sapiens	None	None	None	None	CHEMBL3192	Histone deacetylase 8	Homo sapiens	SINGLE PROTEIN	CHEMBL2169804	1	Scientific Literature	Bioorg. Med. Chem. Lett.	2012	None
CHEMBL2170170		0	369.46	0	4.72	1e	COC(=O)CCCCCCC(=O)Nc1ccc(OCc2ccccc2)cc1	Activity	'>'	50.0	%				UO_0000187					False	CHEMBL2175002	Inhibition of human recombinant HDAC8 using fluor de Lys as substrate assessed as residual activity at 66 uM preincubated for 5 mins followed by substrate addition measured after 25 mins by microplate reader analysis	B	BAO_0000357	single protein format	Homo sapiens	None	None	None	None	CHEMBL3192	Histone deacetylase 8	Homo sapiens	SINGLE PROTEIN	CHEMBL2169804	1	Scientific Literature	Bioorg. Med. Chem. Lett.	2012	None
CHEMBL2170173		0	495.54	1	6.35	1h	COc1cc(COc2ccc(NC(=O)CCCCCCC(=O)OCCN=[N+]=[N-])cc2)cc(N=[N+]=[N-])c1	IC50	'='	67500.0	nM	4.17			UO_0000065	8.42	0.16	-2.18	2.43	False	CHEMBL2175141	Inhibition of human recombinant HDAC8 using fluor de Lys as substrate preincubated for 5 mins followed by substrate addition measured after 25 mins by microplate reader analysis	B	BAO_0000357	single protein format	Homo sapiens	None	None	None	None	CHEMBL3192	Histone deacetylase 8	Homo sapiens	SINGLE PROTEIN	CHEMBL2169804	1	Scientific Literature	Bioorg. Med. Chem. Lett.	2012	None
CHEMBL2170174		0	571.64	2	8.05	1i	COc1cc(COc2ccc(NC(=O)CCCCCCC(=O)OCc3ccc(CN=[N+]=[N-])cc3)cc2)cc(N=[N+]=[N-])c1	Inhibition						Dose-dependent effect						False	CHEMBL2175011	Inhibition of nuclear HDAC8 in human SH-SY5Y cells assessed as increase in histone H4 acetylation after 24 hrs by Western blot analysis	B	BAO_0000219	cell-based format	Homo sapiens	None	None	SH-SY5Y	None	CHEMBL3192	Histone deacetylase 8	Homo sapiens	SINGLE PROTEIN	CHEMBL2169804	1	Scientific Literature	Bioorg. Med. Chem. Lett.	2012	CHEMBL3307740
CHEMBL98	VORINOSTAT	4	264.32	0	2.47	2	O=C(CCCCCCC(=O)Nc1ccccc1)NO	IC50	'='	440.0	nM	6.36			UO_0000065	24.05	0.46	3.89	8.10	False	CHEMBL2175141	Inhibition of human recombinant HDAC8 using fluor de Lys as substrate preincubated for 5 mins followed by substrate addition measured after 25 mins by microplate reader analysis	B	BAO_0000357	single protein format	Homo sapiens	None	None	None	None	CHEMBL3192	Histone deacetylase 8	Homo sapiens	SINGLE PROTEIN	CHEMBL2169804	1	Scientific Literature	Bioorg. Med. Chem. Lett.	2012	None
CHEMBL1914702		0	546.55	2	5.53	3a	[N-]=[N+]=NCc1cc(N=[N+]=[N-])cc(C(=O)Nc2ccc(-c3cc(C(=O)NCCCCCCC(=O)NO)no3)cc2)c1	IC50	'='	651.0	nM	6.19			UO_0000065	11.32	0.21	0.66	2.68	False	CHEMBL2175141	Inhibition of human recombinant HDAC8 using fluor de Lys as substrate preincubated for 5 mins followed by substrate addition measured after 25 mins by microplate reader analysis	B	BAO_0000357	single protein format	Homo sapiens	None	None	None	None	CHEMBL3192	Histone deacetylase 8	Homo sapiens	SINGLE PROTEIN	CHEMBL2169804	1	Scientific Literature	Bioorg. Med. Chem. Lett.	2012	None
CHEMBL2170168		0	507.60	2	7.64	1c	CC(C)(C)OC(=O)CCCCCCC(=O)Nc1ccc(OCc2cc(CN=[N+]=[N-])cc(N=[N+]=[N-])c2)cc1	IC50	'='	42600.0	nM	4.37			UO_0000065	8.61	0.16	-3.27	2.70	False	CHEMBL2175141	Inhibition of human recombinant HDAC8 using fluor de Lys as substrate preincubated for 5 mins followed by substrate addition measured after 25 mins by microplate reader analysis	B	BAO_0000357	single protein format	Homo sapiens	None	None	None	None	CHEMBL3192	Histone deacetylase 8	Homo sapiens	SINGLE PROTEIN	CHEMBL2169804	1	Scientific Literature	Bioorg. Med. Chem. Lett.	2012	None
CHEMBL272980	MOCETINOSTAT	2	396.45	0	3.99	8, MGCD0103	Nc1ccccc1NC(=O)c1ccc(CNc2nccc(-c3cccnc3)n2)cc1	IC50	'>'	10000.0	nM				UO_0000065					True	CHEMBL947471	Inhibition of human recombinant HDAC8 homogeneous fluorescence release assay	B	BAO_0000357	single protein format	Homo sapiens	None	None	None	None	CHEMBL3192	Histone deacetylase 8	Homo sapiens	SINGLE PROTEIN	CHEMBL1155041	1	Scientific Literature	J. Med. Chem.	2008	None
CHEMBL2178342		0	326.38	0	2.81	C149	O=C(NO)c1cccc(-c2cn(CSc3ccccc3)nn2)c1	Inhibition						Active						False	CHEMBL2184599	Inhibition of HDAC8 at 0.3 uM by fluorometric assay	B	BAO_0000357	single protein format	None	None	None	None	None	CHEMBL3192	Histone deacetylase 8	Homo sapiens	SINGLE PROTEIN	CHEMBL2176939	1	Scientific Literature	J. Med. Chem.	2012	None
CHEMBL2178343		0	314.37	0	2.37	C142	O=C(NO)c1cccc(-c2cn(CCc3ccsc3)nn2)c1	IC50	'='	100.0	nM	7.00			UO_0000065	22.27	0.43	4.63	8.75	False	CHEMBL2185051	Inhibition of HDAC8 by fluorometric assay	B	BAO_0000357	single protein format	None	None	None	None	None	CHEMBL3192	Histone deacetylase 8	Homo sapiens	SINGLE PROTEIN	CHEMBL2176939	1	Scientific Literature	J. Med. Chem.	2012	None
CHEMBL3774877		0	368.39	0	2.60	23ba	COc1ccc(N(C)c2nc(C)nc3ccccc23)cc1OCC(=O)NO	IC50	'>'	1000.0	nM				UO_0000065					False	CHEMBL3778477	Inhibition of human recombinant HDAC8 using AMC labeled AC-peptide as substrate incubated for 1 hr by fluorescence analysis	B	BAO_0000357	single protein format	Homo sapiens	None	None	None	None	CHEMBL3192	Histone deacetylase 8	Homo sapiens	SINGLE PROTEIN	CHEMBL3774354	1	Scientific Literature	J. Med. Chem.	2016	None
CHEMBL3775817		0	380.45	0	3.76	7c	Cc1nc(N(C)c2ccc(OCCCCC(=O)NO)cc2)c2ccccc2n1	IC50	'='	1698.0	nM	5.77			UO_0000065	15.17	0.28	2.01	6.59	False	CHEMBL3778477	Inhibition of human recombinant HDAC8 using AMC labeled AC-peptide as substrate incubated for 1 hr by fluorescence analysis	B	BAO_0000357	single protein format	Homo sapiens	None	None	None	None	CHEMBL3192	Histone deacetylase 8	Homo sapiens	SINGLE PROTEIN	CHEMBL3774354	1	Scientific Literature	J. Med. Chem.	2016	None
CHEMBL3633769		0	465.34	1	5.13	6l	COc1cc2ncnc(Nc3ccc(Cl)cc3Cl)c2cc1OCCCCCC(=O)NO	IC50	'='	5.2	nM	8.28			UO_0000065	17.80	0.36	3.15	7.84	False	CHEMBL3636780	Inhibition of human recombinant HDAC8 by fluorometric assay using Fluor de Lys substrate	B	BAO_0000357	single protein format	Homo sapiens	None	None	None	None	CHEMBL3192	Histone deacetylase 8	Homo sapiens	SINGLE PROTEIN	CHEMBL3632579	1	Scientific Literature	Bioorg. Med. Chem. Lett.	2015	None
CHEMBL99	TRICHOSTATIN	1	302.37	0	2.58	TSA	CC(/C=C/C(=O)NO)=C\[C@@H](C)C(=O)c1ccc(N(C)C)cc1	Ki	'='	69.65	nM	7.16			UO_0000065	23.67	0.44	4.58	10.28	False	CHEMBL2410190	Inhibition of human recombinant HDAC8 by Michaelis-Menten equation analysis	B	BAO_0000357	single protein format	Homo sapiens	None	None	None	None	CHEMBL3192	Histone deacetylase 8	Homo sapiens	SINGLE PROTEIN	CHEMBL2407068	1	Scientific Literature	ACS Med. Chem. Lett.	2013	None
CHEMBL1169978		0	323.38	0	0.32	5c	O=C(NO)N1CCN(C(=S)N/N=C/c2ccccc2O)CC1	IC50	'='	33670.0	nM	4.47			UO_0000065	13.83	0.28	4.15	4.45	False	CHEMBL1174638	Inhibition of human HDAC8	B	BAO_0000357	single protein format	Homo sapiens	None	None	None	None	CHEMBL3192	Histone deacetylase 8	Homo sapiens	SINGLE PROTEIN	CHEMBL1177773	1	Scientific Literature	Bioorg. Med. Chem. Lett.	2010	None
CHEMBL489706		0	398.47	0	3.78	BDBM50247927	O=C(/C=C/c1ccc2c(c1)nc(CCc1ccccc1)n2Cc1ccccn1)NO	IC50	'='	366.0	nM	6.44		221534	UO_0000065	16.15	0.29	2.66	8.04	False	CHEMBL3707727	Enzyme Assay: The assay have been carried out in a 96 well format and the BIOMOL using a fluorescent-based HDAC activity assay.	B	BAO_0000357	single protein format	Homo sapiens	None	None	None	None	CHEMBL3192	Histone deacetylase 8	Homo sapiens	SINGLE PROTEIN	CHEMBL3639191	37	BindingDB Database		2013	None
CHEMBL577946		0	405.50	0	2.85	35c	CN1CCN(Cc2ccccc2C(=O)/C=C/c2cccc(/C=C/C(=O)NO)c2)CC1	Activity						Active						False	CHEMBL1046985	Inhibition of HDAC8	B	BAO_0000357	single protein format	None	None	None	None	None	CHEMBL3192	Histone deacetylase 8	Homo sapiens	SINGLE PROTEIN	CHEMBL1156799	1	Scientific Literature	J. Med. Chem.	2010	None
CHEMBL569959		0	405.50	0	2.85	35e	CN1CCN(Cc2cccc(C(=O)/C=C/c3cccc(/C=C/C(=O)NO)c3)c2)CC1	Activity						Active						False	CHEMBL1046985	Inhibition of HDAC8	B	BAO_0000357	single protein format	None	None	None	None	None	CHEMBL3192	Histone deacetylase 8	Homo sapiens	SINGLE PROTEIN	CHEMBL1156799	1	Scientific Literature	J. Med. Chem.	2010	None
CHEMBL583545		0	391.47	0	2.85	35f	CN1CCN(c2ccc(C(=O)/C=C/c3cccc(/C=C/C(=O)NO)c3)cc2)CC1	Activity						Active						False	CHEMBL1046985	Inhibition of HDAC8	B	BAO_0000357	single protein format	None	None	None	None	None	CHEMBL3192	Histone deacetylase 8	Homo sapiens	SINGLE PROTEIN	CHEMBL1156799	1	Scientific Literature	J. Med. Chem.	2010	None
CHEMBL3585983		0	394.31	1	5.38	10d	O=C(CCCCCCc1nc(-c2ccc(C(F)(F)F)cc2)no1)C(F)(F)F	IC50	'='	1030.0	nM	5.99			UO_0000065	15.18	0.30	0.61	10.69	False	CHEMBL3588680	Inhibition of recombinant HDAC8 (unknown origin) incubated for 10 mins using Boc-Lys(acetyl)-AMC fluorogenic substrate by homogeneous fluorescence release assay	B	BAO_0000357	single protein format	Homo sapiens	None	None	None	None	CHEMBL3192	Histone deacetylase 8	Homo sapiens	SINGLE PROTEIN	CHEMBL3585316	1	Scientific Literature	Bioorg. Med. Chem.	2015	None
CHEMBL3648270		0	293.33	0	2.60	BDBM103551	O=C(/C=C/c1ccc2c(c1)ncn2Cc1ccccc1)NO	IC50	'='	412.0	nM	6.38		221553	UO_0000065	21.77	0.40	3.79	9.51	False	CHEMBL3707727	Enzyme Assay: The assay have been carried out in a 96 well format and the BIOMOL using a fluorescent-based HDAC activity assay.	B	BAO_0000357	single protein format	Homo sapiens	None	None	None	None	CHEMBL3192	Histone deacetylase 8	Homo sapiens	SINGLE PROTEIN	CHEMBL3639191	37	BindingDB Database		2013	None
CHEMBL523646		0	432.52	0	3.35	BDBM50248473	O=C(/C=C/c1ccc2c(c1)nc(CCc1ccccc1)n2CCCN1CCCC1=O)NO	IC50	'='	724.0	nM	6.14		221548	UO_0000065	14.20	0.26	2.79	7.02	False	CHEMBL3707727	Enzyme Assay: The assay have been carried out in a 96 well format and the BIOMOL using a fluorescent-based HDAC activity assay.	B	BAO_0000357	single protein format	Homo sapiens	None	None	None	None	CHEMBL3192	Histone deacetylase 8	Homo sapiens	SINGLE PROTEIN	CHEMBL3639191	37	BindingDB Database		2013	None
CHEMBL2401843		0	440.54	0	3.01	1a	C[C@]12CC[C@@H]3c4ccc(O)cc4CC[C@H]3[C@@H]1CC[C@@]2(O)c1cn(CCCC(=O)NO)nn1	IC50	'='	11000.0	nM	4.96			UO_0000065	11.26	0.21	1.95	4.12	False	CHEMBL2406451	Inhibition of human recombinant HDAC8 after 30 mins by fluorescence assay	B	BAO_0000357	single protein format	Homo sapiens	None	None	None	None	CHEMBL3192	Histone deacetylase 8	Homo sapiens	SINGLE PROTEIN	CHEMBL2401729	1	Scientific Literature	J. Med. Chem.	2013	None
CHEMBL474151		0	373.50	0	3.84	BDBM50248312	CCCCCCCCc1nc2cc(/C=C/C(=O)NO)ccc2n1CCCO	IC50	'='	402.0	nM	6.40		221541	UO_0000065	17.12	0.32	2.56	7.32	False	CHEMBL3707727	Enzyme Assay: The assay have been carried out in a 96 well format and the BIOMOL using a fluorescent-based HDAC activity assay.	B	BAO_0000357	single protein format	Homo sapiens	None	None	None	None	CHEMBL3192	Histone deacetylase 8	Homo sapiens	SINGLE PROTEIN	CHEMBL3639191	37	BindingDB Database		2013	None
CHEMBL4064944		0	348.49	0	4.67	1c	CCCCCCC(CCCC(=O)NO)CCC(=O)Nc1ccccc1	IC50	'='	420.0	nM	6.38			UO_0000065	18.30	0.35	1.71	8.13	False	CHEMBL4056381	Inhibition of HDAC8 (unknown origin) by ELISA-based assay	B	BAO_0000357	single protein format	Homo sapiens	None	None	None	None	CHEMBL3192	Histone deacetylase 8	Homo sapiens	SINGLE PROTEIN	CHEMBL4052702	1	Scientific Literature	Bioorg Med Chem Lett	2017	None
CHEMBL2333338		0	306.37	0	-0.22	2	CN1CCN(CCNC(=O)c2ccc(C(=O)NO)cc2)CC1	IC50	'='	20910.0	nM	4.68			UO_0000065	15.27	0.29	4.90	5.51	False	CHEMBL2340965	Inhibition of HDAC8 (unknown origin) assessed as fluorescence intensity measured after 60 mins incubation at room temperature by trypsin-free microfluidic lab-on-a-chip assay	B	BAO_0000357	single protein format	Homo sapiens	None	None	None	None	CHEMBL3192	Histone deacetylase 8	Homo sapiens	SINGLE PROTEIN	CHEMBL2331470	1	Scientific Literature	J. Med. Chem.	2013	None
CHEMBL2337865		0	337.45	0	4.10	12h	CN(C)c1ccc(-c2ccc(Cn3cccc(O)c3=S)cc2)cn1	Inhibition	'='	34.0	%				UO_0000187					False	CHEMBL2343609	Inhibition of HDAC8 (unknown origin) at 10 uM after 60 mins by SAMDI spectrophotometric analysis relative to control	B	BAO_0000357	single protein format	Homo sapiens	None	None	None	None	CHEMBL3192	Histone deacetylase 8	Homo sapiens	SINGLE PROTEIN	CHEMBL2331483	1	Scientific Literature	J. Med. Chem.	2013	None
CHEMBL1797981		0	634.69	1	3.31	25c	COc1ccc(NC(=O)[C@@H]2Cc3ccc(OCC(=O)NO)cc3CN2C(=O)[C@H](Cc2ccc(O)cc2)NC(=O)OC(C)(C)C)cc1	IC50	'='	175.0	nM	6.76			UO_0000065	10.65	0.20	3.45	3.84	False	CHEMBL1799896	Inhibition of HDAC8 after 30 mins by fluorescence microplate reader	B	BAO_0000357	single protein format	None	None	None	None	None	CHEMBL3192	Histone deacetylase 8	Homo sapiens	SINGLE PROTEIN	CHEMBL1795318	1	Scientific Literature	J. Med. Chem.	2011	None
CHEMBL1797991		0	555.03	1	2.04	26b	COc1ccc(NC(=O)[C@@H]2Cc3ccc(OCC(=O)NO)cc3CN2C(=O)[C@@H](N)Cc2ccccc2)cc1.Cl	IC50	'='	368.0	nM	6.43			UO_0000065	12.41	0.23	4.39	4.49	False	CHEMBL1799896	Inhibition of HDAC8 after 30 mins by fluorescence microplate reader	B	BAO_0000357	single protein format	None	None	None	None	None	CHEMBL3192	Histone deacetylase 8	Homo sapiens	SINGLE PROTEIN	CHEMBL1795318	1	Scientific Literature	J. Med. Chem.	2011	None
CHEMBL4129930		0	336.32	0	2.85	21	CC1(C)c2cccc(C(N)=O)c2CN1c1cnc(C(F)(F)F)cn1	IC50	'>'	10000.0	nM				UO_0000065					False	CHEMBL4123091	Inhibition of full length recombinant human HDAC8 using fluorescent-labeled peptide as substrate by electrophoretic mobility shift assay	A	BAO_0000357	single protein format	Homo sapiens	None	None	None	None	CHEMBL3192	Histone deacetylase 8	Homo sapiens	SINGLE PROTEIN	CHEMBL4118189	1	Scientific Literature	Bioorg Med Chem Lett	2018	None
CHEMBL98	VORINOSTAT	4	264.32	0	2.47	1, SAHA	O=C(CCCCCCC(=O)Nc1ccccc1)NO	IC50	'='	180.0	nM	6.75			UO_0000065	25.52	0.48	4.27	8.60	False	CHEMBL1767518	Inhibition of human HDAC8 using ArgHisLysLys(Ac) fluorogenic peptide as a substrate by fluorimetric assay	B	BAO_0000357	single protein format	Homo sapiens	None	None	None	None	CHEMBL3192	Histone deacetylase 8	Homo sapiens	SINGLE PROTEIN	CHEMBL1765034	1	Scientific Literature	J. Med. Chem.	2011	None
CHEMBL1797980		0	618.69	1	3.61	25b	COc1ccc(NC(=O)[C@@H]2Cc3ccc(OCC(=O)NO)cc3CN2C(=O)[C@H](Cc2ccccc2)NC(=O)OC(C)(C)C)cc1	IC50	'='	103.0	nM	6.99			UO_0000065	11.29	0.21	3.38	4.49	False	CHEMBL1799896	Inhibition of HDAC8 after 30 mins by fluorescence microplate reader	B	BAO_0000357	single protein format	None	None	None	None	None	CHEMBL3192	Histone deacetylase 8	Homo sapiens	SINGLE PROTEIN	CHEMBL1795318	1	Scientific Literature	J. Med. Chem.	2011	None
CHEMBL1797978		0	473.53	0	3.10	22c	O=C(COc1ccc2c(c1)CN(C(=O)CCc1ccccc1)[C@H](C(=O)Nc1ccccc1)C2)NO	IC50	'='	759.0	nM	6.12			UO_0000065	12.92	0.24	3.02	5.67	False	CHEMBL1799896	Inhibition of HDAC8 after 30 mins by fluorescence microplate reader	B	BAO_0000357	single protein format	None	None	None	None	None	CHEMBL3192	Histone deacetylase 8	Homo sapiens	SINGLE PROTEIN	CHEMBL1795318	1	Scientific Literature	J. Med. Chem.	2011	None
CHEMBL2371802		0	660.68	1	3.46	2	CC[C@H](C)[C@@H]1NC(=O)[C@@H](Cc2ccc(OC)cc2)NC(=O)[C@H](CCCCCC(=O)C(F)(F)C(F)(F)F)NC(=O)[C@H]2CCCN2C1=O	IC50	'='	780.0	nM	6.11			UO_0000065	9.24	0.18	2.65	4.56	False	CHEMBL827903	Inhibition of human histone deacetylase 8 prepared from 293T cells	B	BAO_0000219	cell-based format	Homo sapiens	None	None	293T	None	CHEMBL3192	Histone deacetylase 8	Homo sapiens	SINGLE PROTEIN	CHEMBL1137993	1	Scientific Literature	Bioorg. Med. Chem. Lett.	2004	None
CHEMBL1914702		0	546.55	2	5.53	2b	[N-]=[N+]=NCc1cc(N=[N+]=[N-])cc(C(=O)Nc2ccc(-c3cc(C(=O)NCCCCCCC(=O)NO)no3)cc2)c1	IC50	'='	651.0	nM	6.19			UO_0000065	11.32	0.21	0.66	2.68	True	CHEMBL1921156	Inhibition of human recombinant HDAC8 using Fluor de Lys as substrate	B	BAO_0000357	single protein format	Homo sapiens	None	None	None	None	CHEMBL3192	Histone deacetylase 8	Homo sapiens	SINGLE PROTEIN	CHEMBL1914352	1	Scientific Literature	J. Med. Chem.	2011	None
CHEMBL2177588		0	474.99	0	4.86	65	CN1C[C@@H](C(=O)Nc2ccc(Cl)cc2)[C@H](c2ccc(/C=C/C(=O)Nc3ccccc3N)cc2)C1	IC50	'>'	30000.0	nM				UO_0000065					False	CHEMBL2182322	Inhibition of HDAC8 using p53 (379 to 382 residues) based fluorogenic peptide substrate	B	BAO_0000357	single protein format	None	None	None	None	None	CHEMBL3192	Histone deacetylase 8	Homo sapiens	SINGLE PROTEIN	CHEMBL2177000	1	Scientific Literature	J. Med. Chem.	2012	None
CHEMBL2177587		0	474.99	0	4.86	13	CN1C[C@H](c2ccc(/C=C/C(=O)Nc3ccccc3N)cc2)[C@@H](C(=O)Nc2ccc(Cl)cc2)C1	IC50	'>'	30000.0	nM				UO_0000065					False	CHEMBL2182322	Inhibition of HDAC8 using p53 (379 to 382 residues) based fluorogenic peptide substrate	B	BAO_0000357	single protein format	None	None	None	None	None	CHEMBL3192	Histone deacetylase 8	Homo sapiens	SINGLE PROTEIN	CHEMBL2177000	1	Scientific Literature	J. Med. Chem.	2012	None
CHEMBL1767044		0	387.44	0	2.18	33	CNC(=O)/C(CCCCCCNC(=O)c1cc(-c2ccc(N)cc2)on1)=N/O	IC50	'>'	100000.0	nM				UO_0000065					False	CHEMBL1767518	Inhibition of human HDAC8 using ArgHisLysLys(Ac) fluorogenic peptide as a substrate by fluorimetric assay	B	BAO_0000357	single protein format	Homo sapiens	None	None	None	None	CHEMBL3192	Histone deacetylase 8	Homo sapiens	SINGLE PROTEIN	CHEMBL1765034	1	Scientific Literature	J. Med. Chem.	2011	None
CHEMBL2425966		0	381.41	0	2.86	3n	CCc1nc2cc(/C=C/C(=O)NO)ccc2c(=O)n1CCc1ccc(F)cc1	IC50	'='	891.0	nM	6.05			UO_0000065	15.86	0.30	3.19	7.18	False	CHEMBL2427138	Inhibition of human recombinant HDAC8 expressed in baculovirus/sf9 cells using RHKAcKAc as substrate	B	BAO_0000219	cell-based format	Homo sapiens	None	None	Sf9	None	CHEMBL3192	Histone deacetylase 8	Homo sapiens	SINGLE PROTEIN	CHEMBL2424579	1	Scientific Literature	J. Med. Chem.	2013	CHEMBL3308860
CHEMBL4102051		0	322.80	0	3.15	5f	O=C(CCCCCCNc1ncnc2ccc(Cl)cc12)NO	IC50	'='	1970.0	nM	5.71			UO_0000065	17.68	0.35	2.56	6.55	False	CHEMBL4047669	Inhibition of HDAC8 (unknown origin)	B	BAO_0000357	single protein format	Homo sapiens	None	None	None	None	CHEMBL3192	Histone deacetylase 8	Homo sapiens	SINGLE PROTEIN	CHEMBL4043255	1	Scientific Literature	Bioorg Med Chem Lett	2017	None
CHEMBL1496179		0	288.35	0	2.63	TM-2-139	O=C(NC(=S)NCc1ccccc1)c1ccccc1F	FC	'='	1.0										False	CHEMBL1838526	Activation of recombinant human HDAC8 assessed as ratio of the initial rate of reaction in the absence and presence of compound using Fluor-de-Lys as substrate at 10 uM by spectrofluorometry	B	BAO_0000357	single protein format	Homo sapiens	None	None	None	None	CHEMBL3192	Histone deacetylase 8	Homo sapiens	SINGLE PROTEIN	CHEMBL1833857	1	Scientific Literature	Bioorg. Med. Chem. Lett.	2011	None
CHEMBL1091475		0	533.37	1	4.32	4c	O=C(CCCCCCC(=O)Nc1cccc(-c2cn(-c3ccc(I)cc3)nn2)c1)NO	IC50	'>'	30000.0	nM				UO_0000065					False	CHEMBL1101059	Inhibition of HDAC8 assessed as blockade of decorboxylation of carboxyfluorescein labeled acetylated peptide substrate after 17 hrs	B	BAO_0000357	single protein format	None	None	None	None	None	CHEMBL3192	Histone deacetylase 8	Homo sapiens	SINGLE PROTEIN	CHEMBL1154884	1	Scientific Literature	J. Med. Chem.	2010	None
CHEMBL3769629		0	508.58	1	-1.60	25a	CC(C)[C@@H]1NC(=O)[C@H]2CCCN2C(=O)[C@@H]2CCCN2C(=O)C[C@H](C(=O)NCCCC(=O)NO)NC1=O	IC50	'>'	30000.0	nM				UO_0000065					False	CHEMBL3771934	Inhibition of recombinant human KDAC8 using FAM-labelled substrate B incubated for 60 mins by microfluidic chip-based assay	B	BAO_0000357	single protein format	Homo sapiens	None	None	None	None	CHEMBL3192	Histone deacetylase 8	Homo sapiens	SINGLE PROTEIN	CHEMBL3769398	1	Scientific Literature	J. Med. Chem.	2016	None
CHEMBL3109980		0	345.78	0	3.11	54	O=C(NO)[C@@H]1[C@H](c2ccccc2)[C@H]1c1cc(Cl)c2c(c1)OCCO2	IC50	'='	830.0	nM	6.08			UO_0000065	17.59	0.35	2.97	8.97	False	CHEMBL3112168	Inhibition of human recombinant full length HDAC8 using Boc_Lys_TFA as substrate after 60 mins by fluorescence assay	B	BAO_0000357	single protein format	Homo sapiens	None	None	None	None	CHEMBL3192	Histone deacetylase 8	Homo sapiens	SINGLE PROTEIN	CHEMBL3108758	1	Scientific Literature	J. Med. Chem.	2013	None
CHEMBL3110023		0	257.29	0	1.42	33	Cn1cc([C@H]2[C@H](C(=O)NO)[C@@H]2c2ccccc2)cn1	IC50	'='	6700.0	nM	5.17			UO_0000065	20.11	0.37	3.75	7.71	False	CHEMBL3112168	Inhibition of human recombinant full length HDAC8 using Boc_Lys_TFA as substrate after 60 mins by fluorescence assay	B	BAO_0000357	single protein format	Homo sapiens	None	None	None	None	CHEMBL3192	Histone deacetylase 8	Homo sapiens	SINGLE PROTEIN	CHEMBL3108758	1	Scientific Literature	J. Med. Chem.	2013	None
CHEMBL3110004		0	514.53	2	5.36	5	O=C(NCC1(c2nc(-c3ccccc3)cs2)CCOCC1)c1cccc(-c2noc(C(F)(F)F)n2)c1	IC50	'='	3600.0	nM	5.44			UO_0000065	10.58	0.21	0.08	6.04	False	CHEMBL3112168	Inhibition of human recombinant full length HDAC8 using Boc_Lys_TFA as substrate after 60 mins by fluorescence assay	B	BAO_0000357	single protein format	Homo sapiens	None	None	None	None	CHEMBL3192	Histone deacetylase 8	Homo sapiens	SINGLE PROTEIN	CHEMBL3108758	1	Scientific Literature	J. Med. Chem.	2013	None
CHEMBL99	TRICHOSTATIN	1	302.37	0	2.58	TSA	CC(/C=C/C(=O)NO)=C\[C@@H](C)C(=O)c1ccc(N(C)C)cc1	IC50	'='	89.5	nM	7.05			UO_0000065	23.31	0.44	4.47	10.12	False	CHEMBL3238611	Inhibition of human HDAC8 using fluorogenic tetrapeptide RHKKAc as substrate	B	BAO_0000357	single protein format	Homo sapiens	None	None	None	None	CHEMBL3192	Histone deacetylase 8	Homo sapiens	SINGLE PROTEIN	CHEMBL3232764	1	Scientific Literature	Eur. J. Med. Chem.	2014	None
CHEMBL3415959		0	327.30	0	0.03	7	Nc1nc2ncc(CNc3ccc(C(=O)NO)cc3)nc2c(=O)[nH]1	IC50	'='	581.0	nM	6.24			UO_0000065	19.05	0.35	6.21	3.92	False	CHEMBL3421283	Inhibition of His-tagged HDAC8 (unknown origin) expressed in Escherichia coli BL21(DE3) after 60 mins by MALDI mass spectrometry	B	BAO_0000019	assay format	Homo sapiens	None	None	None	None	CHEMBL3192	Histone deacetylase 8	Homo sapiens	SINGLE PROTEIN	CHEMBL3414552	1	Scientific Literature	Eur. J. Med. Chem.	2015	None
CHEMBL2401849		0	633.83	2	8.35	3	CC/C(=C(\c1ccccc1)c1ccc(OCCN(C)Cc2ccc(NC(=O)CCCCCCC(=O)NO)cc2)cc1)c1ccccc1	IC50						Not Determined						False	CHEMBL2406451	Inhibition of human recombinant HDAC8 after 30 mins by fluorescence assay	B	BAO_0000357	single protein format	Homo sapiens	None	None	None	None	CHEMBL3192	Histone deacetylase 8	Homo sapiens	SINGLE PROTEIN	CHEMBL2401729	1	Scientific Literature	J. Med. Chem.	2013	None
CHEMBL2401847		0	496.65	0	4.57	1e	C[C@]12CC[C@@H]3c4ccc(O)cc4CC[C@H]3[C@@H]1CC[C@@]2(O)c1cn(CCCCCCCC(=O)NO)nn1	IC50	'='	20000.0	nM	4.70			UO_0000065	9.46	0.18	0.13	3.90	False	CHEMBL2406451	Inhibition of human recombinant HDAC8 after 30 mins by fluorescence assay	B	BAO_0000357	single protein format	Homo sapiens	None	None	None	None	CHEMBL3192	Histone deacetylase 8	Homo sapiens	SINGLE PROTEIN	CHEMBL2401729	1	Scientific Literature	J. Med. Chem.	2013	None
CHEMBL2103863	ABEXINOSTAT	3	397.43	0	2.42	Abexinostat	CN(C)Cc1c(C(=O)NCCOc2ccc(C(=O)NO)cc2)oc2ccccc12	Ki	'='	280.0	nM	6.55			UO_0000065	16.49	0.31	4.13	6.30	True	CHEMBL3598915	Inhibition of human HDAC8	B	BAO_0000357	single protein format	Homo sapiens	None	None	None	None	CHEMBL3192	Histone deacetylase 8	Homo sapiens	SINGLE PROTEIN	CHEMBL3596180	1	Scientific Literature	Bioorg. Med. Chem.	2015	None
CHEMBL3585970		0	378.48	0	4.76	9b	Cc1ccc(-c2noc(CCCCCCC(=O)Nc3ccccc3N)n2)cc1	IC50	'='	8390.0	nM	5.08			UO_0000065	13.41	0.25	0.32	5.40	False	CHEMBL3588680	Inhibition of recombinant HDAC8 (unknown origin) incubated for 10 mins using Boc-Lys(acetyl)-AMC fluorogenic substrate by homogeneous fluorescence release assay	B	BAO_0000357	single protein format	Homo sapiens	None	None	None	None	CHEMBL3192	Histone deacetylase 8	Homo sapiens	SINGLE PROTEIN	CHEMBL3585316	1	Scientific Literature	Bioorg. Med. Chem.	2015	None
CHEMBL235842		0	351.43	0	4.21	60	CC(=O)Nc1ccc(C(=O)Nc2cc(-c3cccs3)ccc2N)cc1	IC50	'>'	10000.0	nM				UO_0000065					False	CHEMBL947928	Inhibition of HDAC8	B	BAO_0000357	single protein format	None	None	None	None	None	CHEMBL3192	Histone deacetylase 8	Homo sapiens	SINGLE PROTEIN	CHEMBL1143185	1	Scientific Literature	Bioorg. Med. Chem. Lett.	2008	None
CHEMBL98	VORINOSTAT	4	264.32	0	2.47	SAHA	O=C(CCCCCCC(=O)Nc1ccccc1)NO	IC50	'='	240.0	nM	6.62			UO_0000065	25.04	0.48	4.15	8.44	False	CHEMBL3795919	Inhibition of human recombinant C-terminal His-tagged HDAC8 (1 to 377 residues) expressed in insect cells using RHK-K(Ac)-AMC as substrate incubated for 60 mins by fluorescence assay	B	BAO_0000219	cell-based format	Homo sapiens	None	None	None	None	CHEMBL3192	Histone deacetylase 8	Homo sapiens	SINGLE PROTEIN	CHEMBL3792283	1	Scientific Literature	Eur. J. Med. Chem.	2016	None
CHEMBL2178343		0	314.37	0	2.37	C142	O=C(NO)c1cccc(-c2cn(CCc3ccsc3)nn2)c1	Inhibition						Active						False	CHEMBL2184599	Inhibition of HDAC8 at 0.3 uM by fluorometric assay	B	BAO_0000357	single protein format	None	None	None	None	None	CHEMBL3192	Histone deacetylase 8	Homo sapiens	SINGLE PROTEIN	CHEMBL2176939	1	Scientific Literature	J. Med. Chem.	2012	None
CHEMBL2178344		0	308.34	0	2.31	C32	O=C(NO)c1cccc(-c2cn(CCc3ccccc3)nn2)c1	Inhibition						Active						False	CHEMBL2184599	Inhibition of HDAC8 at 0.3 uM by fluorometric assay	B	BAO_0000357	single protein format	None	None	None	None	None	CHEMBL3192	Histone deacetylase 8	Homo sapiens	SINGLE PROTEIN	CHEMBL2176939	1	Scientific Literature	J. Med. Chem.	2012	None
CHEMBL1630109		0	540.98	2	6.93	6c	O=C(/C=C/c1cccc(-c2ccc3ncnc(Nc4ccc(OCc5cccc(F)c5)c(Cl)c4)c3c2)c1)NO	IC50	'='	630.0	nM	6.20			UO_0000065	11.46	0.22	-0.73	6.43	False	CHEMBL1640693	Inhibition of Flag tagged human recombinant HDAC8 expressed in Sf21 cells	B	BAO_0000219	cell-based format	Homo sapiens	None	None	Sf21	None	CHEMBL3192	Histone deacetylase 8	Homo sapiens	SINGLE PROTEIN	CHEMBL1629443	1	Scientific Literature	J. Med. Chem.	2010	CHEMBL4106362
CHEMBL336935		0	485.54	0	4.38	TWZ 113	O=CN(O)CCCCCC(C(=O)Nc1ccc2ncccc2c1)C(=O)Nc1ccc2ncccc2c1	IC50	'='	800.0	nM	6.10			UO_0000065	12.56	0.23	1.72	4.90	False	CHEMBL695893	Inhibition of Histone deacetylase 8 (HDAC8) of HeLa nuclear extracts	B	BAO_0000357	single protein format	Homo sapiens	None	None	None	None	CHEMBL3192	Histone deacetylase 8	Homo sapiens	SINGLE PROTEIN	CHEMBL1137945	1	Scientific Literature	Bioorg. Med. Chem. Lett.	2004	None
CHEMBL2147932		0	389.45	0	3.78	4a	COC(=O)[C@H](Cc1ccc(OCc2ccccc2)cc1)NC(=O)c1ccccc1	IC50	'>'	1000000.0	nM		Outside typical range		UO_0000065					False	CHEMBL2150817	Inhibition of HDAC8 after 45 mins by microplate fluorometric analysis	B	BAO_0000357	single protein format	None	None	None	None	None	CHEMBL3192	Histone deacetylase 8	Homo sapiens	SINGLE PROTEIN	CHEMBL2146396	1	Scientific Literature	Bioorg. Med. Chem.	2012	None
CHEMBL2147937		0	403.48	0	3.82	4f	COC(=O)[C@H](Cc1ccc(OCCc2ccccc2)cc1)NC(=O)c1ccccc1	IC50	'>'	1000000.0	nM		Outside typical range		UO_0000065					False	CHEMBL2150817	Inhibition of HDAC8 after 45 mins by microplate fluorometric analysis	B	BAO_0000357	single protein format	None	None	None	None	None	CHEMBL3192	Histone deacetylase 8	Homo sapiens	SINGLE PROTEIN	CHEMBL2146396	1	Scientific Literature	Bioorg. Med. Chem.	2012	None
CHEMBL4099942		0	523.64	1	1.31	7	CC(C)[C@@H]1NC(=O)[C@]2(C)CSC(=N2)c2csc(n2)CNC(=O)C[C@@H](/C=C/CCC(=O)NO)OC1=O	IC50	'='	3500.0	nM	5.46			UO_0000065	10.42	0.21	4.15	3.43	False	CHEMBL4021382	Inhibition of full length C-terminal His-tagged human HDAC8 expressed in baculovirus infected Sf9 insect cells using BPS HDAC class 2a substrate after 30 mins by fluorescence assay	B	BAO_0000219	cell-based format	Homo sapiens	None	None	None	None	CHEMBL3192	Histone deacetylase 8	Homo sapiens	SINGLE PROTEIN	CHEMBL4020727	1	Scientific Literature	Bioorg Med Chem	2017	None
CHEMBL4081162		0	478.64	0	2.82	13	CCC/C=C/[C@@H]1CC(=O)NCc2nc(cs2)C2=N[C@@](C)(CS2)C(=O)N[C@@H](C(C)C)C(=O)O1	Inhibition	'='	24.0	%				UO_0000187					False	CHEMBL4021387	Inhibition of full length C-terminal His-tagged human HDAC8 expressed in baculovirus infected Sf9 insect cells using BPS HDAC class 2a substrate at 10 uM after 30 mins by fluorescence assay relative to control	B	BAO_0000219	cell-based format	Homo sapiens	None	None	None	None	CHEMBL3192	Histone deacetylase 8	Homo sapiens	SINGLE PROTEIN	CHEMBL4020727	1	Scientific Literature	Bioorg Med Chem	2017	None
CHEMBL4070745		0	362.39	0	2.36	1g	COc1cc(NC(=O)NOCCCCCC(=O)NO)c2ncccc2c1	IC50	'='	1080.0	nM	5.97			UO_0000065					False	CHEMBL4017141	Inhibition of human HDAC8 using Z-L-Lys(epsilon-trifluoroacetyl)-AMC as substrate measured after 90 mins by fluorescence assay	A	BAO_0000357	single protein format	Homo sapiens	None	None	None	None	CHEMBL3192	Histone deacetylase 8	Homo sapiens	SINGLE PROTEIN	CHEMBL4014350	1	Scientific Literature	J Med Chem	2017	None
CHEMBL2407732		0	494.56	0	3.45	13b	CC(=O)N1C(NCc2ccc(C(=O)Nc3ccccc3N)cc2)=NC(=O)C1Cc1c[nH]c2ccccc12	IC50	'='	24300.0	nM	4.61			UO_0000065	9.33	0.17	1.16	3.48	False	CHEMBL2410096	Inhibition of recombinant HDAC8 (unknown origin) expressed in Escherichia coli BL21 using MAL as substrate incubated for 15 mins prior to substrate addition measured after 60 mins by fluorescence plate reader analysis	B	BAO_0000019	assay format	Homo sapiens	None	None	None	None	CHEMBL3192	Histone deacetylase 8	Homo sapiens	SINGLE PROTEIN	CHEMBL2407081	1	Scientific Literature	J. Med. Chem.	2013	None
CHEMBL2407727		0	426.48	0	3.48	8g	Nc1cc(CO)ccc1NC(=O)c1ccc(CNc2nccc(-c3cccnc3)n2)cc1	IC50	'>'	20000.0	nM				UO_0000065					False	CHEMBL2410096	Inhibition of recombinant HDAC8 (unknown origin) expressed in Escherichia coli BL21 using MAL as substrate incubated for 15 mins prior to substrate addition measured after 60 mins by fluorescence plate reader analysis	B	BAO_0000019	assay format	Homo sapiens	None	None	None	None	CHEMBL3192	Histone deacetylase 8	Homo sapiens	SINGLE PROTEIN	CHEMBL2407081	1	Scientific Literature	J. Med. Chem.	2013	None
CHEMBL2407725		0	478.62	1	6.20	24i	Nc1ccccc1NC(=O)c1ccc(CNC2=N[C@@H](c3ccccc3)[C@H](c3ccccc3)S2)cc1	IC50	'='	12600.0	nM	4.90			UO_0000065	10.24	0.19	-1.30	6.16	False	CHEMBL2410096	Inhibition of recombinant HDAC8 (unknown origin) expressed in Escherichia coli BL21 using MAL as substrate incubated for 15 mins prior to substrate addition measured after 60 mins by fluorescence plate reader analysis	B	BAO_0000019	assay format	Homo sapiens	None	None	None	None	CHEMBL3192	Histone deacetylase 8	Homo sapiens	SINGLE PROTEIN	CHEMBL2407081	1	Scientific Literature	J. Med. Chem.	2013	None
CHEMBL1767033		0	348.45	0	2.61	17	CNC(=O)/C(CCCCCCC(=O)Nc1ccc(N(C)C)cc1)=N\O	IC50	'>'	100000.0	nM				UO_0000065					False	CHEMBL1767518	Inhibition of human HDAC8 using ArgHisLysLys(Ac) fluorogenic peptide as a substrate by fluorimetric assay	B	BAO_0000357	single protein format	Homo sapiens	None	None	None	None	CHEMBL3192	Histone deacetylase 8	Homo sapiens	SINGLE PROTEIN	CHEMBL1765034	1	Scientific Literature	J. Med. Chem.	2011	None
CHEMBL569174		0	679.86	2	3.50	8b, c[Aoda-Nal-beta3Leu-Ala]	CC(=O)NCCCCC[C@@H]1NC(=O)C[C@H](CC(C)C)NC(=O)[C@H](Cc2cccc3ccccc23)NC(=O)[C@H](CCCCCC(=O)O)NC1=O	IC50						Not Determined						False	CHEMBL1049816	Inhibition of human recombinant HDAC8 after 30 mins by fluorimetric assay	B	BAO_0000357	single protein format	Homo sapiens	None	None	None	None	CHEMBL3192	Histone deacetylase 8	Homo sapiens	SINGLE PROTEIN	CHEMBL1156016	1	Scientific Literature	J. Med. Chem.	2009	None
CHEMBL569211		0	642.80	1	4.05	10, c[Asu-Nal-beta3Leu-Phe]	CC(C)C[C@H]1CC(=O)N[C@@H](Cc2ccccc2)C(=O)N[C@@H](CCCCCC(=O)O)C(=O)N[C@@H](Cc2cccc3ccccc23)C(=O)N1	IC50	'='	530.0	nM	6.28			UO_0000065	9.76	0.18	2.23	4.08	False	CHEMBL1049816	Inhibition of human recombinant HDAC8 after 30 mins by fluorimetric assay	B	BAO_0000357	single protein format	Homo sapiens	None	None	None	None	CHEMBL3192	Histone deacetylase 8	Homo sapiens	SINGLE PROTEIN	CHEMBL1156016	1	Scientific Literature	J. Med. Chem.	2009	None
CHEMBL566807		0	701.83	2	1.97	19, c[Asu-Nal-beta3Tyr-Arg]	N=C(N)NCCC[C@@H]1NC(=O)C[C@H](Cc2ccc(O)cc2)NC(=O)[C@H](Cc2cccc3ccccc23)NC(=O)[C@H](CCCCCC(=O)O)NC1=O	IC50	'='	1400.0	nM	5.85			UO_0000065	8.34	0.16	3.88	2.48	False	CHEMBL1049816	Inhibition of human recombinant HDAC8 after 30 mins by fluorimetric assay	B	BAO_0000357	single protein format	Homo sapiens	None	None	None	None	CHEMBL3192	Histone deacetylase 8	Homo sapiens	SINGLE PROTEIN	CHEMBL1156016	1	Scientific Literature	J. Med. Chem.	2009	None
CHEMBL566641		0	658.82	2	1.61	28, c[Cys(Pa)-Trp-beta3Leu-Lys(Ac)]	CC(=O)NCCCC[C@@H]1NC(=O)C[C@H](CC(C)C)NC(=O)[C@H](Cc2c[nH]c3ccccc23)NC(=O)[C@H](CSCCC(=O)O)NC1=O	IC50	'='	7040.0	nM	5.15			UO_0000065	7.82	0.15	3.54	2.59	False	CHEMBL1049816	Inhibition of human recombinant HDAC8 after 30 mins by fluorimetric assay	B	BAO_0000357	single protein format	Homo sapiens	None	None	None	None	CHEMBL3192	Histone deacetylase 8	Homo sapiens	SINGLE PROTEIN	CHEMBL1156016	1	Scientific Literature	J. Med. Chem.	2009	None
CHEMBL490018		0	316.40	0	2.83	21	CC(/C=C/c1ccccc1)=C\C(=O)NCCCCCC(=O)NO	IC50	'='	2116.3	nM	5.67			UO_0000065	17.93	0.34	2.84	7.24	False	CHEMBL960371	Inhibition of human recombinant HDAC8	B	BAO_0000357	single protein format	Homo sapiens	None	None	None	None	CHEMBL3192	Histone deacetylase 8	Homo sapiens	SINGLE PROTEIN	CHEMBL1137690	1	Scientific Literature	Eur. J. Med. Chem.	2009	None
CHEMBL484073		0	327.38	0	2.43	27	O=C(/C=C/c1ccc2cccnc2c1)NCCCCCC(=O)NO	IC50	'='	2028.3	nM	5.69			UO_0000065	17.39	0.32	3.26	6.23	False	CHEMBL960371	Inhibition of human recombinant HDAC8	B	BAO_0000357	single protein format	Homo sapiens	None	None	None	None	CHEMBL3192	Histone deacetylase 8	Homo sapiens	SINGLE PROTEIN	CHEMBL1137690	1	Scientific Literature	Eur. J. Med. Chem.	2009	None
CHEMBL2401844		0	454.57	0	3.40	1b	C[C@]12CC[C@@H]3c4ccc(O)cc4CC[C@H]3[C@@H]1CC[C@@]2(O)c1cn(CCCCC(=O)NO)nn1	IC50	'='	5000.0	nM	5.30			UO_0000065	11.66	0.22	1.90	4.40	False	CHEMBL2406451	Inhibition of human recombinant HDAC8 after 30 mins by fluorescence assay	B	BAO_0000357	single protein format	Homo sapiens	None	None	None	None	CHEMBL3192	Histone deacetylase 8	Homo sapiens	SINGLE PROTEIN	CHEMBL2401729	1	Scientific Literature	J. Med. Chem.	2013	None
CHEMBL2057825		0	390.43	1	6.00	1c	[N-]=[N+]=NCc1cc(N=[N+]=[N-])cc(C(=O)Nc2cc(-c3cccs3)ccc2N)c1	Inhibition						Not Active						False	CHEMBL2059973	Inhibition of human recombinant HDAC8 expressed in Escherichia coli using BML-KI-178 as substrate preincubated with compound for 5 mins at 10 uM measured after 35 mins by spectrofluorometric analysis	B	BAO_0000019	assay format	Homo sapiens	None	None	None	None	CHEMBL3192	Histone deacetylase 8	Homo sapiens	SINGLE PROTEIN	CHEMBL2057127	1	Scientific Literature	Bioorg. Med. Chem. Lett.	2012	None
CHEMBL1800249		0	319.39	0	2.27	15	CC(=O)Nc1ccc(C(O)CSc2nc(C)cc(O)n2)cc1	IC50	'>'	100000.0	nM				UO_0000065					False	CHEMBL1804897	Inhibition of recombinant HDAC8 assessed as inhibition of fluorogenic aminocoumarin release from substrate by trypsin-coupled biochemical assay	B	BAO_0000357	single protein format	None	None	None	None	None	CHEMBL3192	Histone deacetylase 8	Homo sapiens	SINGLE PROTEIN	CHEMBL1800036	1	Scientific Literature	Bioorg. Med. Chem. Lett.	2011	None
CHEMBL1798004		0	618.13	1	1.75	31a	CC[C@H](C)[C@H](NC(=O)[C@@H]1CCCN1)C(=O)N1Cc2cc(OCC(=O)NO)ccc2C[C@H]1C(=O)Nc1ccc(OC)cc1.Cl	IC50	'='	47.0	nM	7.33			UO_0000065	12.60	0.24	5.58	4.63	False	CHEMBL1799896	Inhibition of HDAC8 after 30 mins by fluorescence microplate reader	B	BAO_0000357	single protein format	None	None	None	None	None	CHEMBL3192	Histone deacetylase 8	Homo sapiens	SINGLE PROTEIN	CHEMBL1795318	1	Scientific Literature	J. Med. Chem.	2011	None
CHEMBL1797987		0	489.53	0	2.71	25i	COc1ccc(NC(=O)[C@@H]2Cc3ccc(OCC(=O)NO)cc3CN2C(=O)Cc2ccccc2)cc1	IC50	'='	141.0	nM	6.85			UO_0000065	13.99	0.26	4.14	5.85	False	CHEMBL1799896	Inhibition of HDAC8 after 30 mins by fluorescence microplate reader	B	BAO_0000357	single protein format	None	None	None	None	None	CHEMBL3192	Histone deacetylase 8	Homo sapiens	SINGLE PROTEIN	CHEMBL1795318	1	Scientific Literature	J. Med. Chem.	2011	None
CHEMBL2364628	RICOLINOSTAT	2	433.51	0	4.13	ACY-1215	O=C(CCCCCCNC(=O)c1cnc(N(c2ccccc2)c2ccccc2)nc1)NO	IC50	'='	254.0	nM	6.59			UO_0000065	15.21	0.28	2.47	6.14	False	CHEMBL3778477	Inhibition of human recombinant HDAC8 using AMC labeled AC-peptide as substrate incubated for 1 hr by fluorescence analysis	B	BAO_0000357	single protein format	Homo sapiens	None	None	None	None	CHEMBL3192	Histone deacetylase 8	Homo sapiens	SINGLE PROTEIN	CHEMBL3774354	1	Scientific Literature	J. Med. Chem.	2016	None
CHEMBL3622728		0	648.89	2	5.61	10	C/C=C1\NC(=O)c2csc(n2)[C@@H](C(C)C)NC(=O)C[C@@H](/C=C/CCSC(=O)CCCCCCC)OC(=O)[C@H](C(C)C)NC1=O	IC50	'>'	10000.0	nM				UO_0000065					False	CHEMBL3627131	Inhibition of recombinant human HDAC8 after 60 mins by fluorescence assay	B	BAO_0000357	single protein format	Homo sapiens	None	None	None	None	CHEMBL3192	Histone deacetylase 8	Homo sapiens	SINGLE PROTEIN	CHEMBL3621100	1	Scientific Literature	J. Med. Chem.	2015	None
CHEMBL1630118		0	520.97	2	6.59	8b	O=C(NO)c1ccc(-c2ccc3ncnc(Nc4ccc(OCc5cccc(F)c5)c(Cl)c4)c3c2)s1	Emax	'='	70.0	%				UO_0000187					False	CHEMBL1640693	Inhibition of Flag tagged human recombinant HDAC8 expressed in Sf21 cells	B	BAO_0000219	cell-based format	Homo sapiens	None	None	Sf21	None	CHEMBL3192	Histone deacetylase 8	Homo sapiens	SINGLE PROTEIN	CHEMBL1629443	1	Scientific Literature	J. Med. Chem.	2010	CHEMBL4106362
CHEMBL2407736		0	399.45	0	2.84	19c	Nc1ccccc1NC(=O)c1ccc(CNC2=NC(=O)C(c3ccccc3)N2)cc1	IC50	'='	8000.0	nM	5.10			UO_0000065	12.76	0.23	2.26	4.69	False	CHEMBL2410096	Inhibition of recombinant HDAC8 (unknown origin) expressed in Escherichia coli BL21 using MAL as substrate incubated for 15 mins prior to substrate addition measured after 60 mins by fluorescence plate reader analysis	B	BAO_0000019	assay format	Homo sapiens	None	None	None	None	CHEMBL3192	Histone deacetylase 8	Homo sapiens	SINGLE PROTEIN	CHEMBL2407081	1	Scientific Literature	J. Med. Chem.	2013	None
CHEMBL2407735		0	413.48	0	2.71	19a	Nc1ccccc1NC(=O)c1ccc(CNC2=NC(=O)C(Cc3ccccc3)N2)cc1	IC50	'='	13000.0	nM	4.89			UO_0000065	11.82	0.22	2.18	4.50	False	CHEMBL2410096	Inhibition of recombinant HDAC8 (unknown origin) expressed in Escherichia coli BL21 using MAL as substrate incubated for 15 mins prior to substrate addition measured after 60 mins by fluorescence plate reader analysis	B	BAO_0000019	assay format	Homo sapiens	None	None	None	None	CHEMBL3192	Histone deacetylase 8	Homo sapiens	SINGLE PROTEIN	CHEMBL2407081	1	Scientific Literature	J. Med. Chem.	2013	None
CHEMBL2407728		0	530.59	2	5.34	8h	Nc1cc(C(=O)OCc2ccccc2)ccc1NC(=O)c1ccc(CNc2nccc(-c3cccnc3)n2)cc1	IC50	'>'	20000.0	nM				UO_0000065					False	CHEMBL2410096	Inhibition of recombinant HDAC8 (unknown origin) expressed in Escherichia coli BL21 using MAL as substrate incubated for 15 mins prior to substrate addition measured after 60 mins by fluorescence plate reader analysis	B	BAO_0000019	assay format	Homo sapiens	None	None	None	None	CHEMBL3192	Histone deacetylase 8	Homo sapiens	SINGLE PROTEIN	CHEMBL2407081	1	Scientific Literature	J. Med. Chem.	2013	None
CHEMBL235842		0	351.43	0	4.21	19	CC(=O)Nc1ccc(C(=O)Nc2cc(-c3cccs3)ccc2N)cc1	Inhibition	'<'	50.0	%				UO_0000187					False	CHEMBL900132	Inhibition of human recombinant HDAC8 at 20 uM	B	BAO_0000357	single protein format	Homo sapiens	None	None	None	None	CHEMBL3192	Histone deacetylase 8	Homo sapiens	SINGLE PROTEIN	CHEMBL1138236	1	Scientific Literature	J. Med. Chem.	2007	None
CHEMBL235192		0	443.50	1	5.41	13	COc1ccc(NCc2ccc(C(=O)Nc3cc(-c4ccoc4)ccc3N)cc2)cc1OC	Inhibition	'<'	50.0	%				UO_0000187					False	CHEMBL900132	Inhibition of human recombinant HDAC8 at 20 uM	B	BAO_0000357	single protein format	Homo sapiens	None	None	None	None	CHEMBL3192	Histone deacetylase 8	Homo sapiens	SINGLE PROTEIN	CHEMBL1138236	1	Scientific Literature	J. Med. Chem.	2007	None
CHEMBL567457		0	653.78	2	3.89	11, c[Asu-Nal-beta3Trp-Aib]	CC1(C)NC(=O)C[C@H](Cc2c[nH]c3ccccc23)NC(=O)[C@H](Cc2cccc3ccccc23)NC(=O)[C@H](CCCCCC(=O)O)NC1=O	IC50	'='	2670.0	nM	5.57			UO_0000065	8.53	0.16	1.68	3.29	False	CHEMBL1049816	Inhibition of human recombinant HDAC8 after 30 mins by fluorimetric assay	B	BAO_0000357	single protein format	Homo sapiens	None	None	None	None	CHEMBL3192	Histone deacetylase 8	Homo sapiens	SINGLE PROTEIN	CHEMBL1156016	1	Scientific Literature	J. Med. Chem.	2009	None
CHEMBL3527525		0	333.44	0	3.31	M4	Cc1[nH]c2ccccc2c1CCNCc1ccc(/C=C/C(N)=O)cc1	IC50	'='	22000.0	nM	4.66			UO_0000065	13.97	0.25	1.35	6.57	False	CHEMBL3538489	Inhibition of his-strep-tagged HDAC8 (unknown origin) expressed in SF9 cells using [3H]acetylated human histone H4 peptide as substrate by scintillation counting	B	BAO_0000219	cell-based format	Homo sapiens	None	None	Sf9	None	CHEMBL3192	Histone deacetylase 8	Homo sapiens	SINGLE PROTEIN	CHEMBL3526051	1	Scientific Literature	Drug Metab. Dispos.	2012	CHEMBL3308860
CHEMBL1797998		0	475.55	0	3.19	25m	COc1ccc(NC(=O)[C@@H]2Cc3ccc(OCC(=O)NO)cc3CN2CCc2ccccc2)cc1	IC50	'='	1020.0	nM	5.99			UO_0000065	12.60	0.23	2.80	5.98	False	CHEMBL1799896	Inhibition of HDAC8 after 30 mins by fluorescence microplate reader	B	BAO_0000357	single protein format	None	None	None	None	None	CHEMBL3192	Histone deacetylase 8	Homo sapiens	SINGLE PROTEIN	CHEMBL1795318	1	Scientific Literature	J. Med. Chem.	2011	None
CHEMBL2170174		0	571.64	2	8.05	1i	COc1cc(COc2ccc(NC(=O)CCCCCCC(=O)OCc3ccc(CN=[N+]=[N-])cc3)cc2)cc(N=[N+]=[N-])c1	Activity						Not Active						False	CHEMBL2175140	Binding affinity to human recombinant HDAC8 expressed in Escherichia coli assessed as enzyme biotinylation level at 1.5 uM under non denaturating condition after 3 hrs by Western blot-based photoaffinity labelling method in presence of 7-[4-(3,5-Dimethyl-benzyloxy)phenylcarbamoyl]heptanoic acid methyl ester	B	BAO_0000019	assay format	Homo sapiens	None	None	None	None	CHEMBL3192	Histone deacetylase 8	Homo sapiens	SINGLE PROTEIN	CHEMBL2169804	1	Scientific Literature	Bioorg. Med. Chem. Lett.	2012	None
CHEMBL2170167		0	465.51	1	6.47	1b	COC(=O)CCCCCCC(=O)Nc1ccc(OCc2cc(CN=[N+]=[N-])cc(N=[N+]=[N-])c2)cc1	Activity						Dose-dependent effect						False	CHEMBL2175015	Binding affinity to human recombinant HDAC8 expressed in Escherichia coli assessed as increase in enzyme biotinylation level preincubated for 3 hrs followed by denaturation measured after 60 mins by Western blot-based photoaffinity labelling method	B	BAO_0000019	assay format	Homo sapiens	None	None	None	None	CHEMBL3192	Histone deacetylase 8	Homo sapiens	SINGLE PROTEIN	CHEMBL2169804	1	Scientific Literature	Bioorg. Med. Chem. Lett.	2012	None
CHEMBL599460		0	391.86	0	1.53	8e	Cc1ccc(NC(=O)[C@@H]2Cc3ccc(OCC(=O)NO)cc3CN2)cc1.Cl	IC50	'='	3820.0	nM	5.42			UO_0000065	15.25	0.28	3.89	5.43	False	CHEMBL1067670	Inhibition of HDAC8 expressed in Escherichia coli assessed as Boc-Lys (acetyl)-AMC substrate hydrolysis by fluorimetric assay	B	BAO_0000019	assay format	None	None	None	None	None	CHEMBL3192	Histone deacetylase 8	Homo sapiens	SINGLE PROTEIN	CHEMBL1157625	1	Scientific Literature	Bioorg. Med. Chem.	2010	None
CHEMBL608741		0	412.27	0	1.88	8i	Cl.O=C(COc1ccc2c(c1)CN[C@H](C(=O)Nc1cccc(Cl)c1)C2)NO	IC50	'='	3200.0	nM	5.50			UO_0000065	14.62	0.29	3.61	5.51	False	CHEMBL1067670	Inhibition of HDAC8 expressed in Escherichia coli assessed as Boc-Lys (acetyl)-AMC substrate hydrolysis by fluorimetric assay	B	BAO_0000019	assay format	None	None	None	None	None	CHEMBL3192	Histone deacetylase 8	Homo sapiens	SINGLE PROTEIN	CHEMBL1157625	1	Scientific Literature	Bioorg. Med. Chem.	2010	None
CHEMBL604097		0	430.26	0	2.02	8k	Cl.O=C(COc1ccc2c(c1)CN[C@H](C(=O)Nc1ccc(F)c(Cl)c1)C2)NO	IC50	'='	3340.0	nM	5.48			UO_0000065	13.91	0.28	3.46	5.49	False	CHEMBL1067670	Inhibition of HDAC8 expressed in Escherichia coli assessed as Boc-Lys (acetyl)-AMC substrate hydrolysis by fluorimetric assay	B	BAO_0000019	assay format	None	None	None	None	None	CHEMBL3192	Histone deacetylase 8	Homo sapiens	SINGLE PROTEIN	CHEMBL1157625	1	Scientific Literature	Bioorg. Med. Chem.	2010	None
CHEMBL99	TRICHOSTATIN	1	302.37	0	2.58	TSA	CC(/C=C/C(=O)NO)=C\[C@@H](C)C(=O)c1ccc(N(C)C)cc1	IC50	'='	300.0	nM	6.52			UO_0000065	21.57	0.40	3.94	9.37	True	CHEMBL1166313	Inhibition of HDAC8	B	BAO_0000357	single protein format	None	None	None	None	None	CHEMBL3192	Histone deacetylase 8	Homo sapiens	SINGLE PROTEIN	CHEMBL1165952	1	Scientific Literature	Bioorg. Med. Chem.	2010	None
CHEMBL261735		0	500.64	2	6.20	19	CCC(=O)CCCCC[C@H](NC(=O)Cc1c(C)[nH]c2ccc(OC)cc12)c1ncc(-c2ccccc2)[nH]1	Inhibition	'='	40.0	%				UO_0000187					False	CHEMBL932455	Inhibition of HDAC8 expressed in Escherichia coli at 10 uM	B	BAO_0000019	assay format	None	None	None	None	None	CHEMBL3192	Histone deacetylase 8	Homo sapiens	SINGLE PROTEIN	CHEMBL1144784	1	Scientific Literature	J. Med. Chem.	2008	None
CHEMBL552465		0	331.76	0	3.50	49	O=C(/C=C/c1ccc(NC(=O)Nc2ccc(Cl)cc2)cc1)NO	IC50	'='	840.0	nM	6.08			UO_0000065	18.31	0.36	2.58	6.72	False	CHEMBL3047468	Inhibition of Homo sapiens (human) HDAC8	B	BAO_0000357	single protein format	Homo sapiens	None	None	None	None	CHEMBL3192	Histone deacetylase 8	Homo sapiens	SINGLE PROTEIN	CHEMBL3045730	1	Scientific Literature	Med Chem Res	2012	None
CHEMBL270249		0	389.46	0	2.94	42	O=C(Cc1ccc(-c2csc(NC(=O)COc3ccccc3)n2)s1)NO	IC50	'='	38.0	nM	7.42			UO_0000065	19.05	0.39	4.48	7.38	False	CHEMBL946976	Inhibition of HDAC8	B	BAO_0000357	single protein format	None	None	None	None	None	CHEMBL3192	Histone deacetylase 8	Homo sapiens	SINGLE PROTEIN	CHEMBL1142268	1	Scientific Literature	J. Med. Chem.	2008	None
CHEMBL491130		0	444.34	None	None	(S)-18	O=C(N[C@@H](CCCCCB(O)O)C(=O)Nc1cccc(-c2ccccc2)c1)c1ccccc1	IC50	'>'	100000.0	nM				UO_0000065					False	CHEMBL1021939	Inhibition of human recombinant HDAC8 by fluorimetry	B	BAO_0000357	single protein format	Homo sapiens	None	None	None	None	CHEMBL3192	Histone deacetylase 8	Homo sapiens	SINGLE PROTEIN	CHEMBL1138526	1	Scientific Literature	J. Med. Chem.	2009	None
CHEMBL388195		0	476.53	0	-0.11	1	COC(=O)[C@@H]1Cc2cccc(c2)C[C@H](NC(C)=O)C(=O)N[C@@H](CCCCCC(=O)NO)C(=O)N1	Ki	'='	5.32	nM	8.27			UO_0000065	17.36	0.33	8.38	5.08	False	CHEMBL912072	Inhibition of human HDAC8	B	BAO_0000357	single protein format	Homo sapiens	None	None	None	None	CHEMBL3192	Histone deacetylase 8	Homo sapiens	SINGLE PROTEIN	CHEMBL1147150	1	Scientific Literature	J. Med. Chem.	2007	None
CHEMBL3415623		0	363.78	0	2.82	27	O=C(NO)c1ccc(NC2CCN(c3ccc(Cl)cc3)C2=O)cc1F	IC50						Not Determined						False	CHEMBL3420550	Inhibition of HDAC8 (unknown origin) using RHK(Ac)K(Ac)AMC as substrate	B	BAO_0000357	single protein format	Homo sapiens	None	None	None	None	CHEMBL3192	Histone deacetylase 8	Homo sapiens	SINGLE PROTEIN	CHEMBL3414430	1	Scientific Literature	J. Med. Chem.	2015	None
CHEMBL3217999		0	498.55	1	5.44	7a	C#Cc1cccc(Nc2ncnc3ccc(NC(=O)c4ccc(C(=O)Nc5ccccc5N)cc4)cc23)c1	IC50	'>'	32000.0	nM				UO_0000065					False	CHEMBL3226006	Inhibition of human recombinant HDAC8 expressed in Sf21 insect cells using Ac-NH-GGK(Ac)-AMC as substrate after 180 mins by fluorescence assay	B	BAO_0000219	cell-based format	Homo sapiens	None	None	None	None	CHEMBL3192	Histone deacetylase 8	Homo sapiens	SINGLE PROTEIN	CHEMBL3217617	1	Scientific Literature	MedChemComm	2012	None
CHEMBL591494		0	407.85	0	1.23	8d	COc1ccc(NC(=O)[C@@H]2Cc3ccc(OCC(=O)NO)cc3CN2)cc1.Cl	IC50	'='	5570.0	nM	5.25			UO_0000065	14.15	0.27	4.02	4.82	False	CHEMBL1067670	Inhibition of HDAC8 expressed in Escherichia coli assessed as Boc-Lys (acetyl)-AMC substrate hydrolysis by fluorimetric assay	B	BAO_0000019	assay format	None	None	None	None	None	CHEMBL3192	Histone deacetylase 8	Homo sapiens	SINGLE PROTEIN	CHEMBL1157625	1	Scientific Literature	Bioorg. Med. Chem.	2010	None
CHEMBL599461		0	455.51	0	3.18	7f	Cc1ccccc1NC(=O)[C@@H]1Cc2ccc(OCC(=O)NO)cc2CN1C(=O)OC(C)(C)C	IC50	'='	4000.0	nM	5.40			UO_0000065	11.85	0.22	2.22	4.61	False	CHEMBL1067670	Inhibition of HDAC8 expressed in Escherichia coli assessed as Boc-Lys (acetyl)-AMC substrate hydrolysis by fluorimetric assay	B	BAO_0000019	assay format	None	None	None	None	None	CHEMBL3192	Histone deacetylase 8	Homo sapiens	SINGLE PROTEIN	CHEMBL1157625	1	Scientific Literature	Bioorg. Med. Chem.	2010	None
CHEMBL596603		0	395.82	0	1.36	8h	Cl.O=C(COc1ccc2c(c1)CN[C@H](C(=O)Nc1ccc(F)cc1)C2)NO	IC50	'='	3230.0	nM	5.49			UO_0000065	15.28	0.29	4.13	5.51	False	CHEMBL1067670	Inhibition of HDAC8 expressed in Escherichia coli assessed as Boc-Lys (acetyl)-AMC substrate hydrolysis by fluorimetric assay	B	BAO_0000019	assay format	None	None	None	None	None	CHEMBL3192	Histone deacetylase 8	Homo sapiens	SINGLE PROTEIN	CHEMBL1157625	1	Scientific Literature	Bioorg. Med. Chem.	2010	None
CHEMBL597999		0	427.89	0	2.38	8l	Cl.O=C(COc1ccc2c(c1)CN[C@H](C(=O)Nc1cccc3ccccc13)C2)NO	IC50	'='	1060.0	nM	5.97			UO_0000065	15.26	0.28	3.59	5.99	False	CHEMBL1067670	Inhibition of HDAC8 expressed in Escherichia coli assessed as Boc-Lys (acetyl)-AMC substrate hydrolysis by fluorimetric assay	B	BAO_0000019	assay format	None	None	None	None	None	CHEMBL3192	Histone deacetylase 8	Homo sapiens	SINGLE PROTEIN	CHEMBL1157625	1	Scientific Literature	Bioorg. Med. Chem.	2010	None
CHEMBL599037		0	385.89	0	1.28	8o	CCCCCCNC(=O)[C@@H]1Cc2ccc(OCC(=O)NO)cc2CN1.Cl	IC50	'='	5770.0	nM	5.24			UO_0000065	14.99	0.29	3.96	5.26	False	CHEMBL1067670	Inhibition of HDAC8 expressed in Escherichia coli assessed as Boc-Lys (acetyl)-AMC substrate hydrolysis by fluorimetric assay	B	BAO_0000019	assay format	None	None	None	None	None	CHEMBL3192	Histone deacetylase 8	Homo sapiens	SINGLE PROTEIN	CHEMBL1157625	1	Scientific Literature	Bioorg. Med. Chem.	2010	None
CHEMBL597799		0	493.92	0	3.66	7k	CC(C)(C)OC(=O)N1Cc2cc(OCC(=O)NO)ccc2C[C@H]1C(=O)Nc1ccc(F)c(Cl)c1	IC50	'='	1550.0	nM	5.81			UO_0000065	11.76	0.23	2.15	4.96	False	CHEMBL1067670	Inhibition of HDAC8 expressed in Escherichia coli assessed as Boc-Lys (acetyl)-AMC substrate hydrolysis by fluorimetric assay	B	BAO_0000019	assay format	None	None	None	None	None	CHEMBL3192	Histone deacetylase 8	Homo sapiens	SINGLE PROTEIN	CHEMBL1157625	1	Scientific Literature	Bioorg. Med. Chem.	2010	None
CHEMBL235674		0	458.54	1	5.07	2b	Nc1ccc(-c2cccs2)cc1NC(=O)c1ccc(CNC(=O)OCc2cccnc2)cc1	IC50	'='	31738.0	nM	4.50			UO_0000065	9.81	0.19	-0.57	4.23	False	CHEMBL927768	Inhibition of HDAC8	B	BAO_0000357	single protein format	None	None	None	None	None	CHEMBL3192	Histone deacetylase 8	Homo sapiens	SINGLE PROTEIN	CHEMBL1140803	1	Scientific Literature	Bioorg. Med. Chem. Lett.	2008	None
CHEMBL2386912		0	588.62	2	2.71	5h	CC[C@@]1(O)C(=O)OCc2c1cc1n(c2=O)Cc2cc3cc(OCc4cn(CCCCCCC(=O)NO)nn4)ccc3nc2-1	IC50	'='	1046.0	nM	5.98			UO_0000065	10.16	0.19	3.27	3.50	False	CHEMBL2390789	Inhibition of HDAC8 in human HeLa cells using Fluor-de-Lys as substrate after 15 mins by fluorescence assay	B	BAO_0000219	cell-based format	Homo sapiens	None	None	HeLa	None	CHEMBL3192	Histone deacetylase 8	Homo sapiens	SINGLE PROTEIN	CHEMBL2384964	1	Scientific Literature	Bioorg. Med. Chem. Lett.	2013	CHEMBL3308376
CHEMBL2431902		0	276.34	0	1.74	5b	CC(C)(C)C(=O)N1CCc2cc(C(=O)NO)ccc2C1	IC50	'='	2100.0	nM	5.68			UO_0000065	20.55	0.39	3.94	8.15	False	CHEMBL2433158	Inhibition of full length C-terminal His6x-tagged recombinant human HDAC8 expressed in baculovirus using Arg-His-Lys(Ac)-Lys(Ac) as substrate after 1 hr by fluorescence plate reader analysis	B	BAO_0000019	assay format	Homo sapiens	None	None	None	None	CHEMBL3192	Histone deacetylase 8	Homo sapiens	SINGLE PROTEIN	CHEMBL2429834	1	Scientific Literature	J. Med. Chem.	2013	None
CHEMBL1822046		0	375.47	0	4.22	6g	CC(C)CCc1c(OCCCCCCC(=O)NO)ccc2ccc(=O)oc12	Ratio IC50	'='	6.0										False	CHEMBL1828258	Ratio of suberoylanilide hydroxamic acid IC50 to compound IC50 for human HDAC8	B	BAO_0000357	single protein format	Homo sapiens	None	None	None	None	CHEMBL3192	Histone deacetylase 8	Homo sapiens	SINGLE PROTEIN	CHEMBL1821635	1	Scientific Literature	Eur. J. Med. Chem.	2011	None
CHEMBL98	VORINOSTAT	4	264.32	0	2.47	SAHA	O=C(CCCCCCC(=O)Nc1ccccc1)NO	Inhibition	'='	31.9	%				UO_0000187					False	CHEMBL2184601	Inhibition of HDAC8 at 0.3 uM in presence of 10 mol% Cu(I) by fluorometric assay	B	BAO_0000357	single protein format	None	None	None	None	None	CHEMBL3192	Histone deacetylase 8	Homo sapiens	SINGLE PROTEIN	CHEMBL2176939	1	Scientific Literature	J. Med. Chem.	2012	None
CHEMBL571104		0	392.46	0	2.25	35k	CN1CCN(c2cccc(C(=O)/C=C/c3cccc(/C=C/C(=O)NO)n3)c2)CC1	Activity						Active						False	CHEMBL1046985	Inhibition of HDAC8	B	BAO_0000357	single protein format	None	None	None	None	None	CHEMBL3192	Histone deacetylase 8	Homo sapiens	SINGLE PROTEIN	CHEMBL1156799	1	Scientific Literature	J. Med. Chem.	2010	None
CHEMBL1934900		0	604.35	2	6.84	14	O=C(NO)C(F)(F)C(F)(F)C(F)(F)C(F)(F)C(F)(F)C(F)(F)C(=O)Nc1ccc2ccc3cccc4ccc1c2c34	Kd	'='	47000.0	nM	4.33			UO_0000065	7.16	0.14	-2.51	5.52	False	CHEMBL1937195	Inhibition of recombinant human HDAC8 using Boc-L-Lys(trifluoroacetyl)-MCA as substrate by fluorogenic enzymatic assay	B	BAO_0000357	single protein format	Homo sapiens	None	None	None	None	CHEMBL3192	Histone deacetylase 8	Homo sapiens	SINGLE PROTEIN	CHEMBL1932952	1	Scientific Literature	Bioorg. Med. Chem.	2012	None
CHEMBL1938433		0	392.45	0	3.21	30d	O=C(/C=C/c1ccc2c(c1)C(=O)CC1(CCN(Cc3ccccc3)CC1)O2)NO	IC50	'='	1760.0	nM	5.75			UO_0000065	14.66	0.27	2.54	7.30	False	CHEMBL1943840	Inhibition of HDAC8 using carboxyfluorescein-labeled peptide as substrate after 17 hrs by fluorescence assay	B	BAO_0000357	single protein format	None	None	None	None	None	CHEMBL3192	Histone deacetylase 8	Homo sapiens	SINGLE PROTEIN	CHEMBL1938288	1	Scientific Literature	J. Med. Chem.	2011	None
CHEMBL3110269		0	338.41	0	2.99	15b	Cc1cccc(-c2cn(CCCCCn3cccc(O)c3=O)nn2)c1	Inhibition						Not Active						False	CHEMBL3111281	Inhibition of HDAC8 catalytic domain (unknown origin) expressed in Escherichia coli BL21 (DE3) using GRKacFGC as substrate at 10 nM to 1 mM after 60 mins by SAMDI mass spectrometric analysis	B	BAO_0000019	assay format	Homo sapiens	None	None	None	None	CHEMBL3192	Histone deacetylase 8	Homo sapiens	SINGLE PROTEIN	CHEMBL3108745	1	Scientific Literature	J. Med. Chem.	2013	None
CHEMBL3421738		0	413.48	0	4.17	10b	Cc1ccc(-c2noc(CNCc3ccc(C(=O)Nc4ccccc4N)cc3)n2)cc1	IC50	'>'	10000.0	nM				UO_0000065					False	CHEMBL3425298	Inhibition of recombinant HDAC8 (unknown origin) using fluorogenic substrate Boc-Lys (acetyl)-AMC after 20 mins by homogeneous fluorescence release assay	B	BAO_0000357	single protein format	Homo sapiens	None	None	None	None	CHEMBL3192	Histone deacetylase 8	Homo sapiens	SINGLE PROTEIN	CHEMBL3421568	1	Scientific Literature	Eur. J. Med. Chem.	2015	None
CHEMBL3235787		0	429.56	1	5.90	2d	COc1ccc(-c2ccc(/C=C/C=C/C(=O)NO)cc2)cc1C12CC3CC(CC(C3)C1)C2	IC50	'='	30600.0	nM	4.51			UO_0000065	10.51	0.19	-1.39	7.71	False	CHEMBL3238611	Inhibition of human HDAC8 using fluorogenic tetrapeptide RHKKAc as substrate	B	BAO_0000357	single protein format	Homo sapiens	None	None	None	None	CHEMBL3192	Histone deacetylase 8	Homo sapiens	SINGLE PROTEIN	CHEMBL3232764	1	Scientific Literature	Eur. J. Med. Chem.	2014	None
CHEMBL3585977		0	409.45	0	4.36	9i	Nc1ccccc1NC(=O)CCCCCCc1nc(-c2cccc([N+](=O)[O-])c2)no1	IC50	'>'	10000.0	nM				UO_0000065					False	CHEMBL3588680	Inhibition of recombinant HDAC8 (unknown origin) incubated for 10 mins using Boc-Lys(acetyl)-AMC fluorogenic substrate by homogeneous fluorescence release assay	B	BAO_0000357	single protein format	Homo sapiens	None	None	None	None	CHEMBL3192	Histone deacetylase 8	Homo sapiens	SINGLE PROTEIN	CHEMBL3585316	1	Scientific Literature	Bioorg. Med. Chem.	2015	None
CHEMBL2147949		0	327.38	0	2.44	5h	CC(=O)N[C@@H](Cc1ccc(OCCc2ccccc2)cc1)C(=O)O	IC50	'='	120900.0	nM		Outside typical range		UO_0000065					False	CHEMBL2150817	Inhibition of HDAC8 after 45 mins by microplate fluorometric analysis	B	BAO_0000357	single protein format	None	None	None	None	None	CHEMBL3192	Histone deacetylase 8	Homo sapiens	SINGLE PROTEIN	CHEMBL2146396	1	Scientific Literature	Bioorg. Med. Chem.	2012	None
CHEMBL1800242		0	301.37	0	2.72	8	CC(=O)Nc1ccc(C(=O)CSc2nccc(C)n2)cc1	IC50	'>'	100000.0	nM				UO_0000065					False	CHEMBL1804897	Inhibition of recombinant HDAC8 assessed as inhibition of fluorogenic aminocoumarin release from substrate by trypsin-coupled biochemical assay	B	BAO_0000357	single protein format	None	None	None	None	None	CHEMBL3192	Histone deacetylase 8	Homo sapiens	SINGLE PROTEIN	CHEMBL1800036	1	Scientific Literature	Bioorg. Med. Chem. Lett.	2011	None
CHEMBL1800383		0	270.31	0	1.11	30	CCOC(=O)CC(=O)CSc1nc(C)cc(O)n1	IC50	'>'	100000.0	nM				UO_0000065					False	CHEMBL1804897	Inhibition of recombinant HDAC8 assessed as inhibition of fluorogenic aminocoumarin release from substrate by trypsin-coupled biochemical assay	B	BAO_0000357	single protein format	None	None	None	None	None	CHEMBL3192	Histone deacetylase 8	Homo sapiens	SINGLE PROTEIN	CHEMBL1800036	1	Scientific Literature	Bioorg. Med. Chem. Lett.	2011	None
CHEMBL1822042		0	410.51	0	3.25	6c	CC(C)CCc1c(OCCCCCCC(=O)NO)ccc(CCC(=O)NO)c1O	IC50	'='	267.85	nM	6.57			UO_0000065	16.01	0.31	3.32	5.13	False	CHEMBL1828143	Inhibition of human HDAC8 using Boc-Lys(TFA)-AMC as substrate incubated 30 mins before substrate addition measured after 30 mins post substrate addition by fluorescence assay	B	BAO_0000357	single protein format	Homo sapiens	None	None	None	None	CHEMBL3192	Histone deacetylase 8	Homo sapiens	SINGLE PROTEIN	CHEMBL1821635	1	Scientific Literature	Eur. J. Med. Chem.	2011	None
CHEMBL1808379		0	505.57	1	3.27	Q4	COc1ccc(NC(=O)[C@H](Cc2ccc(OCC(=O)NO)cc2)NC(=O)CCCc2ccccc2)cc1	IC50	'='	86.0	nM	7.07			UO_0000065	13.98	0.26	3.80	5.61	False	CHEMBL1811683	Inhibition of HDAC8 using fluorogenic Boc-Lys (acetyl)-AMC as substrate after 30 mins by fluorescence assay	B	BAO_0000357	single protein format	None	None	None	None	None	CHEMBL3192	Histone deacetylase 8	Homo sapiens	SINGLE PROTEIN	CHEMBL1806484	1	Scientific Literature	Bioorg. Med. Chem.	2011	None
CHEMBL597189		0	435.52	0	2.54	7n	CCCCCNC(=O)[C@@H]1Cc2ccc(OCC(=O)NO)cc2CN1C(=O)OC(C)(C)C	IC50	'='	3020.0	nM	5.52			UO_0000065	12.67	0.24	2.98	4.71	False	CHEMBL1067670	Inhibition of HDAC8 expressed in Escherichia coli assessed as Boc-Lys (acetyl)-AMC substrate hydrolysis by fluorimetric assay	B	BAO_0000019	assay format	None	None	None	None	None	CHEMBL3192	Histone deacetylase 8	Homo sapiens	SINGLE PROTEIN	CHEMBL1157625	1	Scientific Literature	Bioorg. Med. Chem.	2010	None
CHEMBL599462		0	391.86	0	1.53	8f	Cc1ccccc1NC(=O)[C@@H]1Cc2ccc(OCC(=O)NO)cc2CN1.Cl	IC50	'='	4130.0	nM	5.38			UO_0000065	15.15	0.28	3.85	5.40	False	CHEMBL1067670	Inhibition of HDAC8 expressed in Escherichia coli assessed as Boc-Lys (acetyl)-AMC substrate hydrolysis by fluorimetric assay	B	BAO_0000019	assay format	None	None	None	None	None	CHEMBL3192	Histone deacetylase 8	Homo sapiens	SINGLE PROTEIN	CHEMBL1157625	1	Scientific Literature	Bioorg. Med. Chem.	2010	None
CHEMBL356769	TUBACIN	0	721.88	2	8.62	Tubacin	O=C(CCCCCCC(=O)Nc1ccc([C@@H]2O[C@H](c3ccc(CO)cc3)C[C@H](CSc3nc(-c4ccccc4)c(-c4ccccc4)o3)O2)cc1)NO	IC50	'='	5000.0	nM	5.30			UO_0000065	7.34	0.14	-3.32	3.70	False	CHEMBL1166313	Inhibition of HDAC8	B	BAO_0000357	single protein format	None	None	None	None	None	CHEMBL3192	Histone deacetylase 8	Homo sapiens	SINGLE PROTEIN	CHEMBL1165952	1	Scientific Literature	Bioorg. Med. Chem.	2010	None
CHEMBL235842		0	351.43	0	4.21	50a	CC(=O)Nc1ccc(C(=O)Nc2cc(-c3cccs3)ccc2N)cc1	IC50	'>'	20000.0	nM				UO_0000065					False	CHEMBL1166732	Inhibition of recombinant HDAC8	B	BAO_0000357	single protein format	None	None	None	None	None	CHEMBL3192	Histone deacetylase 8	Homo sapiens	SINGLE PROTEIN	CHEMBL1165890	1	Scientific Literature	Eur. J. Med. Chem.	2010	None
CHEMBL1808270		0	493.52	0	3.06	L02	COc1ccc(NC(=O)[C@H](Cc2ccc(OCC(=O)NO)cc2)NC(=O)OCc2ccccc2)cc1	IC50	'='	120.0	nM	6.92			UO_0000065	14.02	0.26	3.86	5.12	False	CHEMBL1811683	Inhibition of HDAC8 using fluorogenic Boc-Lys (acetyl)-AMC as substrate after 30 mins by fluorescence assay	B	BAO_0000357	single protein format	None	None	None	None	None	CHEMBL3192	Histone deacetylase 8	Homo sapiens	SINGLE PROTEIN	CHEMBL1806484	1	Scientific Literature	Bioorg. Med. Chem.	2011	None
CHEMBL1835349		0	441.02	0	0.29	12d	C[C@H](N)C(=O)N1CC2(C[C@H]1C(=O)NCCCCCC(=O)NO)SCCS2.Cl	IC50	'='	5900.0	nM	5.23			UO_0000065	12.93	0.27	4.94	4.19	False	CHEMBL1838458	Inhibition of human HDAC8 expressed in Escherichia coli using Boc-Lys (acetyl)-AMC as substrate treated for 5 mins before substrate addition measured after 30 mins by fluorescence assay	B	BAO_0000019	assay format	Homo sapiens	None	None	None	None	CHEMBL3192	Histone deacetylase 8	Homo sapiens	SINGLE PROTEIN	CHEMBL1833905	1	Scientific Literature	Eur. J. Med. Chem.	2011	None
CHEMBL1835409		0	483.10	0	1.32	12g	CC[C@H](C)[C@H](N)C(=O)N1CC2(C[C@H]1C(=O)NCCCCCC(=O)NO)SCCS2.Cl	IC50	'='	1070.0	nM	5.97			UO_0000065	13.37	0.28	4.65	4.79	False	CHEMBL1838458	Inhibition of human HDAC8 expressed in Escherichia coli using Boc-Lys (acetyl)-AMC as substrate treated for 5 mins before substrate addition measured after 30 mins by fluorescence assay	B	BAO_0000019	assay format	Homo sapiens	None	None	None	None	CHEMBL3192	Histone deacetylase 8	Homo sapiens	SINGLE PROTEIN	CHEMBL1833905	1	Scientific Literature	Eur. J. Med. Chem.	2011	None
CHEMBL1834370		0	406.35	0	4.53	TM-2-125	O=C(NC(=S)NCc1cc(C(F)(F)F)cc(C(F)(F)F)c1)c1ccccc1	FC	'='	1.1										False	CHEMBL1838526	Activation of recombinant human HDAC8 assessed as ratio of the initial rate of reaction in the absence and presence of compound using Fluor-de-Lys as substrate at 10 uM by spectrofluorometry	B	BAO_0000357	single protein format	Homo sapiens	None	None	None	None	CHEMBL3192	Histone deacetylase 8	Homo sapiens	SINGLE PROTEIN	CHEMBL1833857	1	Scientific Literature	Bioorg. Med. Chem. Lett.	2011	None
CHEMBL3110266		0	349.39	0	2.55	15d	N#Cc1ccc(-c2cn(CCCCCn3cccc(O)c3=O)nn2)cc1	Inhibition						Not Active						False	CHEMBL3111281	Inhibition of HDAC8 catalytic domain (unknown origin) expressed in Escherichia coli BL21 (DE3) using GRKacFGC as substrate at 10 nM to 1 mM after 60 mins by SAMDI mass spectrometric analysis	B	BAO_0000019	assay format	Homo sapiens	None	None	None	None	CHEMBL3192	Histone deacetylase 8	Homo sapiens	SINGLE PROTEIN	CHEMBL3108745	1	Scientific Literature	J. Med. Chem.	2013	None
CHEMBL1672332	BUTYRYLHYDROXAMIC ACID	0	103.12	0	0.29	2	CCCC(=O)NO	IC50	'='	26000.0	nM	4.58			UO_0000065	44.46	0.89	4.30	9.29	False	CHEMBL1680135	Inhibition of human recombinant HDAC8	B	BAO_0000357	single protein format	Homo sapiens	None	None	None	None	CHEMBL3192	Histone deacetylase 8	Homo sapiens	SINGLE PROTEIN	CHEMBL1671826	1	Scientific Literature	ACS Med. Chem. Lett.	2011	None
CHEMBL1767046		0	440.54	0	3.32	41	CNC(=O)/C(CCCCC[C@H](NCc1ccc(OC)cc1)C(=O)Nc1ccccc1)=N\O	IC50	'='	94600.0	nM	4.02			UO_0000065	9.13	0.17	0.70	3.59	False	CHEMBL1767518	Inhibition of human HDAC8 using ArgHisLysLys(Ac) fluorogenic peptide as a substrate by fluorimetric assay	B	BAO_0000357	single protein format	Homo sapiens	None	None	None	None	CHEMBL3192	Histone deacetylase 8	Homo sapiens	SINGLE PROTEIN	CHEMBL1765034	1	Scientific Literature	J. Med. Chem.	2011	None
CHEMBL510806	AZITHROMYCINARYLALKYLHYDROXAMIC ACID	0	1011.30	None	None	8	CC[C@H]1OC(=O)[C@H](C)[C@@H](O[C@H]2C[C@@](C)(OC)[C@@H](O)[C@H](C)O2)[C@H](C)[C@@H](O[C@@H]2O[C@H](C)C[C@H](N(C)Cc3ccc(NC(=O)CCCCCCC(=O)NO)cc3)[C@H]2O)[C@](C)(O)C[C@@H](C)CN(C)[C@H](C)[C@@H](O)[C@]1(C)O	IC50	'='	6680.0	nM	5.17			UO_0000065	5.12	None	None	None	False	CHEMBL1015471	Inhibition of HDAC8 from human HeLa cells nuclear extract by cell free fluorimetric assay	B	BAO_0000219	cell-based format	Homo sapiens	None	None	HeLa	None	CHEMBL3192	Histone deacetylase 8	Homo sapiens	SINGLE PROTEIN	CHEMBL1139366	1	Scientific Literature	J. Med. Chem.	2009	CHEMBL3308376
CHEMBL1213457		0	357.32	1	1.09	22	O=C(/C=C/c1ccc(C(=O)N/N=C/c2ccc(O)c(O)c2O)cc1)NO	Ki	'='	50.0	nM	7.30			UO_0000065	20.43	0.38	6.21	4.82	False	CHEMBL1216989	Activity of human HDAC8	B	BAO_0000357	single protein format	Homo sapiens	None	None	None	None	CHEMBL3192	Histone deacetylase 8	Homo sapiens	SINGLE PROTEIN	CHEMBL1212811	1	Scientific Literature	Nat. Chem. Biol.	2010	None
CHEMBL98	VORINOSTAT	4	264.32	0	2.47	SAHA	O=C(CCCCCCC(=O)Nc1ccccc1)NO	Activity						Not Active						False	CHEMBL1008765	Inhibition of human HDAC8 at 0.50 uM	B	BAO_0000357	single protein format	Homo sapiens	None	None	None	None	CHEMBL3192	Histone deacetylase 8	Homo sapiens	SINGLE PROTEIN	CHEMBL1140227	1	Scientific Literature	J. Med. Chem.	2008	None
CHEMBL487963		0	218.22	0	0.45	6a	O=C(NO)c1cn(Cc2ccccc2)nn1	Inhibition	'='	12.0	%				UO_0000187					False	CHEMBL1008765	Inhibition of human HDAC8 at 0.50 uM	B	BAO_0000357	single protein format	Homo sapiens	None	None	None	None	CHEMBL3192	Histone deacetylase 8	Homo sapiens	SINGLE PROTEIN	CHEMBL1140227	1	Scientific Literature	J. Med. Chem.	2008	None
CHEMBL569447		0	715.85	2	3.02	20, c[Asu-Nal-beta3Tyr-Lys(Ac)]	CC(=O)NCCCC[C@@H]1NC(=O)C[C@H](Cc2ccc(O)cc2)NC(=O)[C@H](Cc2cccc3ccccc23)NC(=O)[C@H](CCCCCC(=O)O)NC1=O	IC50	'='	1380.0	nM	5.86			UO_0000065	8.19	0.15	2.84	2.89	False	CHEMBL1049816	Inhibition of human recombinant HDAC8 after 30 mins by fluorimetric assay	B	BAO_0000357	single protein format	Homo sapiens	None	None	None	None	CHEMBL3192	Histone deacetylase 8	Homo sapiens	SINGLE PROTEIN	CHEMBL1156016	1	Scientific Literature	J. Med. Chem.	2009	None
CHEMBL27759	ENTINOSTAT	3	376.42	0	3.34	4, MS-275	Nc1ccccc1NC(=O)c1ccc(CNC(=O)OCc2cccnc2)cc1	IC50	'>'	10000.0	nM				UO_0000065					True	CHEMBL932452	Inhibition of HDAC8 expressed in Escherichia coli	B	BAO_0000019	assay format	None	None	None	None	None	CHEMBL3192	Histone deacetylase 8	Homo sapiens	SINGLE PROTEIN	CHEMBL1144784	1	Scientific Literature	J. Med. Chem.	2008	None
CHEMBL2178342		0	326.38	0	2.81	C149	O=C(NO)c1cccc(-c2cn(CSc3ccccc3)nn2)c1	IC50	'='	70.0	nM	7.16			UO_0000065	21.92	0.42	4.34	8.94	False	CHEMBL2185051	Inhibition of HDAC8 by fluorometric assay	B	BAO_0000357	single protein format	None	None	None	None	None	CHEMBL3192	Histone deacetylase 8	Homo sapiens	SINGLE PROTEIN	CHEMBL2176939	1	Scientific Literature	J. Med. Chem.	2012	None
CHEMBL98	VORINOSTAT	4	264.32	0	2.47	2	O=C(CCCCCCC(=O)Nc1ccccc1)NO	Inhibition	'='	35.0	%				UO_0000187					False	CHEMBL2184602	Inhibition of HDAC8 at 0.3 uM in absence of Cu(I) by fluorometric assay	B	BAO_0000357	single protein format	None	None	None	None	None	CHEMBL3192	Histone deacetylase 8	Homo sapiens	SINGLE PROTEIN	CHEMBL2176939	1	Scientific Literature	J. Med. Chem.	2012	None
CHEMBL597998		0	491.54	0	4.02	7l	CC(C)(C)OC(=O)N1Cc2cc(OCC(=O)NO)ccc2C[C@H]1C(=O)Nc1cccc2ccccc12	IC50	'='	4250.0	nM	5.37			UO_0000065	10.93	0.20	1.35	4.58	False	CHEMBL1067670	Inhibition of HDAC8 expressed in Escherichia coli assessed as Boc-Lys (acetyl)-AMC substrate hydrolysis by fluorimetric assay	B	BAO_0000019	assay format	None	None	None	None	None	CHEMBL3192	Histone deacetylase 8	Homo sapiens	SINGLE PROTEIN	CHEMBL1157625	1	Scientific Literature	Bioorg. Med. Chem.	2010	None
CHEMBL596783		0	449.55	0	2.93	7o	CCCCCCNC(=O)[C@@H]1Cc2ccc(OCC(=O)NO)cc2CN1C(=O)OC(C)(C)C	IC50	'='	4420.0	nM	5.36			UO_0000065	11.91	0.23	2.42	4.57	False	CHEMBL1067670	Inhibition of HDAC8 expressed in Escherichia coli assessed as Boc-Lys (acetyl)-AMC substrate hydrolysis by fluorimetric assay	B	BAO_0000019	assay format	None	None	None	None	None	CHEMBL3192	Histone deacetylase 8	Homo sapiens	SINGLE PROTEIN	CHEMBL1157625	1	Scientific Literature	Bioorg. Med. Chem.	2010	None
CHEMBL606188		0	421.49	0	2.15	7p	CC(C)(C)NC(=O)[C@@H]1Cc2ccc(OCC(=O)NO)cc2CN1C(=O)OC(C)(C)C	IC50	'='	4580.0	nM	5.34			UO_0000065	12.67	0.24	3.19	4.56	False	CHEMBL1067670	Inhibition of HDAC8 expressed in Escherichia coli assessed as Boc-Lys (acetyl)-AMC substrate hydrolysis by fluorimetric assay	B	BAO_0000019	assay format	None	None	None	None	None	CHEMBL3192	Histone deacetylase 8	Homo sapiens	SINGLE PROTEIN	CHEMBL1157625	1	Scientific Literature	Bioorg. Med. Chem.	2010	None
CHEMBL589246		0	357.84	0	0.50	8p	CC(C)(C)NC(=O)[C@@H]1Cc2ccc(OCC(=O)NO)cc2CN1.Cl	IC50	'='	12170.0	nM	4.92			UO_0000065	15.29	0.29	4.41	4.93	False	CHEMBL1067670	Inhibition of HDAC8 expressed in Escherichia coli assessed as Boc-Lys (acetyl)-AMC substrate hydrolysis by fluorimetric assay	B	BAO_0000019	assay format	None	None	None	None	None	CHEMBL3192	Histone deacetylase 8	Homo sapiens	SINGLE PROTEIN	CHEMBL1157625	1	Scientific Literature	Bioorg. Med. Chem.	2010	None
CHEMBL2337870		0	318.40	0	4.51	12c	N#Cc1cc(-c2ccccc2)ccc1Cn1cccc(O)c1=S	IC50	'='	1907.0	nM	5.72			UO_0000065	17.96	0.34	1.21	11.68	False	CHEMBL2343612	Inhibition of HDAC8 (unknown origin) after 60 mins by SAMDI spectrophotometric analysis	B	BAO_0000357	single protein format	Homo sapiens	None	None	None	None	CHEMBL3192	Histone deacetylase 8	Homo sapiens	SINGLE PROTEIN	CHEMBL2331483	1	Scientific Literature	J. Med. Chem.	2013	None
CHEMBL98	VORINOSTAT	4	264.32	0	2.47	SAHA	O=C(CCCCCCC(=O)Nc1ccccc1)NO	IC50	'='	1020.0	nM	5.99			UO_0000065	22.67	0.43	3.52	7.64	True	CHEMBL2340965	Inhibition of HDAC8 (unknown origin) assessed as fluorescence intensity measured after 60 mins incubation at room temperature by trypsin-free microfluidic lab-on-a-chip assay	B	BAO_0000357	single protein format	Homo sapiens	None	None	None	None	CHEMBL3192	Histone deacetylase 8	Homo sapiens	SINGLE PROTEIN	CHEMBL2331470	1	Scientific Literature	J. Med. Chem.	2013	None
CHEMBL271741		0	288.35	0	4.19	54	Nc1ccc(-c2ccccc2)cc1NC(=O)c1ccccc1	IC50	'>'	50000.0	nM				UO_0000065					False	CHEMBL947928	Inhibition of HDAC8	B	BAO_0000357	single protein format	None	None	None	None	None	CHEMBL3192	Histone deacetylase 8	Homo sapiens	SINGLE PROTEIN	CHEMBL1143185	1	Scientific Literature	Bioorg. Med. Chem. Lett.	2008	None
CHEMBL3110279		0	354.48	0	4.36	14c	Cc1ccccc1-c1cn(CCCCCn2cccc(O)c2=S)nn1	IC50	'='	2402.0	nM	5.62			UO_0000065	15.85	0.31	1.26	10.06	True	CHEMBL3111887	Inhibition of HDAC8 catalytic domain (unknown origin) expressed in Escherichia coli BL21 (DE3) using GRKacFGC as substrate after 60 mins by SAMDI mass spectrometric analysis	B	BAO_0000019	assay format	Homo sapiens	None	None	None	None	CHEMBL3192	Histone deacetylase 8	Homo sapiens	SINGLE PROTEIN	CHEMBL3108745	1	Scientific Literature	J. Med. Chem.	2013	None
CHEMBL98	VORINOSTAT	4	264.32	0	2.47	SAHA	O=C(CCCCCCC(=O)Nc1ccccc1)NO	IC50	'='	232.0	nM	6.63			UO_0000065	25.10	0.48	4.16	8.46	True	CHEMBL3111887	Inhibition of HDAC8 catalytic domain (unknown origin) expressed in Escherichia coli BL21 (DE3) using GRKacFGC as substrate after 60 mins by SAMDI mass spectrometric analysis	B	BAO_0000019	assay format	Homo sapiens	None	None	None	None	CHEMBL3192	Histone deacetylase 8	Homo sapiens	SINGLE PROTEIN	CHEMBL3108745	1	Scientific Literature	J. Med. Chem.	2013	None
CHEMBL1093335		0	449.57	1	5.50	33	CC(C)(C)c1[nH]c2ccccc2c1[C@@H]1CCCN(Cc2ccc(/C=C/C(=O)NO)cc2F)C1	IC50	'='	364.0	nM	6.44			UO_0000065	14.32	0.27	0.94	9.42	False	CHEMBL1111717	Inhibition of HDAC8 expressed in baculovirus system by fluorescent assay	B	BAO_0000019	assay format	None	None	None	None	None	CHEMBL3192	Histone deacetylase 8	Homo sapiens	SINGLE PROTEIN	CHEMBL1156307	1	Scientific Literature	J. Med. Chem.	2010	None
CHEMBL3356938		0	277.43	0	3.45	16, ST7817	O=C(CCCCCCS)N1CCc2ccccc2C1	Inhibition						Not Active						False	CHEMBL3379487	Inhibition of HDAC8 (unknown origin) using fluorogenic tetrapeptide RHK(Ac)K(Ac) substrate at <50 uM by fluorescence assay	B	BAO_0000357	single protein format	Homo sapiens	None	None	None	None	CHEMBL3192	Histone deacetylase 8	Homo sapiens	SINGLE PROTEIN	CHEMBL3352570	1	Scientific Literature	J. Med. Chem.	2014	None
CHEMBL98	VORINOSTAT	4	264.32	0	2.47	SAHA	O=C(CCCCCCC(=O)Nc1ccccc1)NO	IC50	'='	1200.0	nM	5.92			UO_0000065	22.40	0.43	3.45	7.55	False	CHEMBL1640693	Inhibition of Flag tagged human recombinant HDAC8 expressed in Sf21 cells	B	BAO_0000219	cell-based format	Homo sapiens	None	None	Sf21	None	CHEMBL3192	Histone deacetylase 8	Homo sapiens	SINGLE PROTEIN	CHEMBL1629443	1	Scientific Literature	J. Med. Chem.	2010	CHEMBL4106362
CHEMBL1767040		0	466.97	1	5.41	24	CNC(=O)/C(CCCCCCC(=O)Nc1cccc(-c2cncc3cc(Cl)ccc23)c1)=N\O	IC50	'>'	100000.0	nM				UO_0000065					False	CHEMBL1767518	Inhibition of human HDAC8 using ArgHisLysLys(Ac) fluorogenic peptide as a substrate by fluorimetric assay	B	BAO_0000357	single protein format	Homo sapiens	None	None	None	None	CHEMBL3192	Histone deacetylase 8	Homo sapiens	SINGLE PROTEIN	CHEMBL1765034	1	Scientific Literature	J. Med. Chem.	2011	None
CHEMBL1800244		0	315.40	0	3.03	10	CC(=O)Nc1ccc(C(=O)CSc2nc(C)cc(C)n2)cc1	IC50	'>'	100000.0	nM				UO_0000065					False	CHEMBL1804897	Inhibition of recombinant HDAC8 assessed as inhibition of fluorogenic aminocoumarin release from substrate by trypsin-coupled biochemical assay	B	BAO_0000357	single protein format	None	None	None	None	None	CHEMBL3192	Histone deacetylase 8	Homo sapiens	SINGLE PROTEIN	CHEMBL1800036	1	Scientific Literature	Bioorg. Med. Chem. Lett.	2011	None
CHEMBL1767035		0	384.27	0	3.30	19	CNC(=O)/C(CCCCCCC(=O)Nc1cccc(Br)c1)=N\O	IC50	'>'	100000.0	nM				UO_0000065					False	CHEMBL1767518	Inhibition of human HDAC8 using ArgHisLysLys(Ac) fluorogenic peptide as a substrate by fluorimetric assay	B	BAO_0000357	single protein format	Homo sapiens	None	None	None	None	CHEMBL3192	Histone deacetylase 8	Homo sapiens	SINGLE PROTEIN	CHEMBL1765034	1	Scientific Literature	J. Med. Chem.	2011	None
CHEMBL530898		0	718.00	2	7.89	95	Cc1cccc(NC(=O)c2ccc(CNC(=O)CCCCCCC(=O)NCCCNCCCCNCCC(c3ccccc3)c3ccccc3)cc2)c1	Inhibition	'='	0.0	%				UO_0000187					False	CHEMBL1025178	Inhibition of HDAC8 from human HeLa cells at 5 uM	B	BAO_0000219	cell-based format	Homo sapiens	None	None	HeLa	None	CHEMBL3192	Histone deacetylase 8	Homo sapiens	SINGLE PROTEIN	CHEMBL1158462	1	Scientific Literature	J. Med. Chem.	2009	CHEMBL3308376
CHEMBL1934907		0	580.33	2	6.25	21	O=C(NO)C(F)(F)C(F)(F)C(F)(F)C(F)(F)C(F)(F)C(F)(F)C(=O)Nc1ccc2cc3ccccc3cc2c1	Kd	'='	60000.0	nM	4.22			UO_0000065	7.27	0.15	-2.03	5.38	False	CHEMBL1937195	Inhibition of recombinant human HDAC8 using Boc-L-Lys(trifluoroacetyl)-MCA as substrate by fluorogenic enzymatic assay	B	BAO_0000357	single protein format	Homo sapiens	None	None	None	None	CHEMBL3192	Histone deacetylase 8	Homo sapiens	SINGLE PROTEIN	CHEMBL1932952	1	Scientific Literature	Bioorg. Med. Chem.	2012	None
CHEMBL1767029		0	305.38	0	2.54	5	CNC(=O)/C(CCCCCCC(=O)Nc1ccccc1)=N\O	IC50	'='	22600.0	nM	4.65			UO_0000065	15.21	0.29	2.11	5.12	False	CHEMBL1767518	Inhibition of human HDAC8 using ArgHisLysLys(Ac) fluorogenic peptide as a substrate by fluorimetric assay	B	BAO_0000357	single protein format	Homo sapiens	None	None	None	None	CHEMBL3192	Histone deacetylase 8	Homo sapiens	SINGLE PROTEIN	CHEMBL1765034	1	Scientific Literature	J. Med. Chem.	2011	None
CHEMBL1767030		0	355.44	0	3.70	14	CNC(=O)/C(CCCCCCC(=O)Nc1ccc2ccccc2c1)=N\O	IC50	'='	65000.0	nM	4.19			UO_0000065	11.78	0.22	0.49	4.61	False	CHEMBL1767518	Inhibition of human HDAC8 using ArgHisLysLys(Ac) fluorogenic peptide as a substrate by fluorimetric assay	B	BAO_0000357	single protein format	Homo sapiens	None	None	None	None	CHEMBL3192	Histone deacetylase 8	Homo sapiens	SINGLE PROTEIN	CHEMBL1765034	1	Scientific Literature	J. Med. Chem.	2011	None
CHEMBL1767036		0	381.48	0	4.21	20	CNC(=O)/C(CCCCCCC(=O)Nc1cccc(-c2ccccc2)c1)=N\O	IC50	'>'	100000.0	nM				UO_0000065					False	CHEMBL1767518	Inhibition of human HDAC8 using ArgHisLysLys(Ac) fluorogenic peptide as a substrate by fluorimetric assay	B	BAO_0000357	single protein format	Homo sapiens	None	None	None	None	CHEMBL3192	Histone deacetylase 8	Homo sapiens	SINGLE PROTEIN	CHEMBL1765034	1	Scientific Literature	J. Med. Chem.	2011	None
CHEMBL1767031		0	356.43	0	3.09	15	CNC(=O)/C(CCCCCCC(=O)Nc1cnc2ccccc2c1)=N\O	IC50	'>'	100000.0	nM				UO_0000065					False	CHEMBL1767518	Inhibition of human HDAC8 using ArgHisLysLys(Ac) fluorogenic peptide as a substrate by fluorimetric assay	B	BAO_0000357	single protein format	Homo sapiens	None	None	None	None	CHEMBL3192	Histone deacetylase 8	Homo sapiens	SINGLE PROTEIN	CHEMBL1765034	1	Scientific Literature	J. Med. Chem.	2011	None
CHEMBL1767034		0	381.48	0	4.21	18	CNC(=O)/C(CCCCCCC(=O)Nc1ccc(-c2ccccc2)cc1)=N\O	IC50	'>'	100000.0	nM				UO_0000065					False	CHEMBL1767518	Inhibition of human HDAC8 using ArgHisLysLys(Ac) fluorogenic peptide as a substrate by fluorimetric assay	B	BAO_0000357	single protein format	Homo sapiens	None	None	None	None	CHEMBL3192	Histone deacetylase 8	Homo sapiens	SINGLE PROTEIN	CHEMBL1765034	1	Scientific Literature	J. Med. Chem.	2011	None
CHEMBL1767041		0	487.56	0	3.95	30	CNC(=O)/C(CCCCCCNC(=O)c1cc(-c2cccc(NC(=O)OC(C)(C)C)c2)on1)=N/O	IC50	'>'	100000.0	nM				UO_0000065					False	CHEMBL1767518	Inhibition of human HDAC8 using ArgHisLysLys(Ac) fluorogenic peptide as a substrate by fluorimetric assay	B	BAO_0000357	single protein format	Homo sapiens	None	None	None	None	CHEMBL3192	Histone deacetylase 8	Homo sapiens	SINGLE PROTEIN	CHEMBL1765034	1	Scientific Literature	J. Med. Chem.	2011	None
CHEMBL258131		0	380.47	0	3.00	12	CNC(=O)C(N)c1ccc(C(=O)Nc2cc(-c3cccs3)ccc2N)cc1	Activity	'='	35000.0	nM				UO_0000065					False	CHEMBL934358	Inhibition of HDAC8	B	BAO_0000357	single protein format	None	None	None	None	None	CHEMBL3192	Histone deacetylase 8	Homo sapiens	SINGLE PROTEIN	CHEMBL1142361	1	Scientific Literature	Bioorg. Med. Chem. Lett.	2008	None
CHEMBL467998		0	303.32	0	1.75	2	O=C(CCCCNC(=O)c1cc(-c2ccccc2)on1)NO	IC50	'='	3580.0	nM	5.45			UO_0000065	17.96	0.34	3.70	5.21	False	CHEMBL976444	Inhibition of HDAC8 after 17 hrs	B	BAO_0000357	single protein format	None	None	None	None	None	CHEMBL3192	Histone deacetylase 8	Homo sapiens	SINGLE PROTEIN	CHEMBL1155917	1	Scientific Literature	J. Med. Chem.	2008	None
CHEMBL99	TRICHOSTATIN	1	302.37	0	2.58	TSA	CC(/C=C/C(=O)NO)=C\[C@@H](C)C(=O)c1ccc(N(C)C)cc1	IC50	'='	1.38	nM		Potential transcription error		UO_0000065					True	CHEMBL976444	Inhibition of HDAC8 after 17 hrs	B	BAO_0000357	single protein format	None	None	None	None	None	CHEMBL3192	Histone deacetylase 8	Homo sapiens	SINGLE PROTEIN	CHEMBL1155917	1	Scientific Literature	J. Med. Chem.	2008	None
CHEMBL3311465		0	333.39	0	2.36	13	O=C(CCCCCCC(=O)Nc1ccc2c(c1)CCC(=O)N2)NO	IC50	'='	94.0	nM	7.03			UO_0000065	21.08	0.40	4.67	6.53	False	CHEMBL3373321	Inhibition of human HDAC8 pre-incubated for 30 mins before substrate addition and measured after 30 mins by HDAC-Glo I/II assay	B	BAO_0000357	single protein format	Homo sapiens	None	None	None	None	CHEMBL3192	Histone deacetylase 8	Homo sapiens	SINGLE PROTEIN	CHEMBL3351757	1	Scientific Literature	Bioorg. Med. Chem.	2014	None
CHEMBL1834367		0	284.38	0	3.05	TM-2-104	C[C@H](NC(=S)NC(=O)c1ccccc1)c1ccccc1	FC	'='	4.5										False	CHEMBL1838526	Activation of recombinant human HDAC8 assessed as ratio of the initial rate of reaction in the absence and presence of compound using Fluor-de-Lys as substrate at 10 uM by spectrofluorometry	B	BAO_0000357	single protein format	Homo sapiens	None	None	None	None	CHEMBL3192	Histone deacetylase 8	Homo sapiens	SINGLE PROTEIN	CHEMBL1833857	1	Scientific Literature	Bioorg. Med. Chem. Lett.	2011	None
CHEMBL1545737		0	288.35	0	2.63	TM-2-131	O=C(NC(=S)NCc1ccc(F)cc1)c1ccccc1	FC	'='	3.0										False	CHEMBL1838526	Activation of recombinant human HDAC8 assessed as ratio of the initial rate of reaction in the absence and presence of compound using Fluor-de-Lys as substrate at 10 uM by spectrofluorometry	B	BAO_0000357	single protein format	Homo sapiens	None	None	None	None	CHEMBL3192	Histone deacetylase 8	Homo sapiens	SINGLE PROTEIN	CHEMBL1833857	1	Scientific Literature	Bioorg. Med. Chem. Lett.	2011	None
CHEMBL1833988		0	518.70	1	2.25	11c	CC(C)(C)OC(=O)NCCCC(=O)N1CC2(C[C@H]1C(=O)NCCCCCC(=O)NO)SCCS2	IC50	'='	960.0	nM	6.02			UO_0000065	11.60	0.24	3.77	4.39	False	CHEMBL1838458	Inhibition of human HDAC8 expressed in Escherichia coli using Boc-Lys (acetyl)-AMC as substrate treated for 5 mins before substrate addition measured after 30 mins by fluorescence assay	B	BAO_0000019	assay format	Homo sapiens	None	None	None	None	CHEMBL3192	Histone deacetylase 8	Homo sapiens	SINGLE PROTEIN	CHEMBL1833905	1	Scientific Literature	Eur. J. Med. Chem.	2011	None
CHEMBL1835419		0	533.12	0	1.22	12l	Cl.N[C@@H](Cc1ccc(O)cc1)C(=O)N1CC2(C[C@H]1C(=O)NCCCCCC(=O)NO)SCCS2	IC50	'='	490.0	nM	6.31			UO_0000065	12.70	0.26	5.09	4.35	False	CHEMBL1838458	Inhibition of human HDAC8 expressed in Escherichia coli using Boc-Lys (acetyl)-AMC as substrate treated for 5 mins before substrate addition measured after 30 mins by fluorescence assay	B	BAO_0000019	assay format	Homo sapiens	None	None	None	None	CHEMBL3192	Histone deacetylase 8	Homo sapiens	SINGLE PROTEIN	CHEMBL1833905	1	Scientific Literature	Eur. J. Med. Chem.	2011	None
CHEMBL98	VORINOSTAT	4	264.32	0	2.47	SAHA	O=C(CCCCCCC(=O)Nc1ccccc1)NO	Ki	'='	480.0	nM	6.32			UO_0000065	23.91	0.45	3.85	8.06	True	CHEMBL2410190	Inhibition of human recombinant HDAC8 by Michaelis-Menten equation analysis	B	BAO_0000357	single protein format	Homo sapiens	None	None	None	None	CHEMBL3192	Histone deacetylase 8	Homo sapiens	SINGLE PROTEIN	CHEMBL2407068	1	Scientific Literature	ACS Med. Chem. Lett.	2013	None
CHEMBL1797995		0	521.01	0	1.84	26f	COc1ccc(NC(=O)[C@@H]2Cc3ccc(OCC(=O)NO)cc3CN2C(=O)[C@@H](N)CC(C)C)cc1.Cl	IC50	'='	675.0	nM	6.17			UO_0000065	12.73	0.24	4.33	4.31	False	CHEMBL1799896	Inhibition of HDAC8 after 30 mins by fluorescence microplate reader	B	BAO_0000357	single protein format	None	None	None	None	None	CHEMBL3192	Histone deacetylase 8	Homo sapiens	SINGLE PROTEIN	CHEMBL1795318	1	Scientific Literature	J. Med. Chem.	2011	None
CHEMBL1836142	THAILANDEPSIN A	0	547.77	1	1.65	6, burkholdac B	CC[C@H](C)[C@H]1NC(=O)[C@H]2CSSCC/C=C/[C@H](CC(=O)N[C@H](CCSC)C(=O)N2)OC(=O)C[C@@H]1O	IC50	'>'	50000.0	nM				UO_0000065					False	CHEMBL1838193	Inhibition of recombinant human HDAC8 using Boc-L-Lys(epsilon-trifluoroacetyl)-AMC as substrate by two-step fluorogenic assay	B	BAO_0000357	single protein format	Homo sapiens	None	None	None	None	CHEMBL3192	Histone deacetylase 8	Homo sapiens	SINGLE PROTEIN	CHEMBL1833850	1	Scientific Literature	J. Nat. Prod.	2011	None
CHEMBL389688		0	541.65	3	5.13	8	N[C@@H](Cc1c[nH]c2ccccc12)C(=O)Nc1ccccc1-c1ccc(NC(=O)CCCCCCC(=O)NO)cc1	IC50	'='	1720.0	nM	5.76			UO_0000065	10.64	0.20	0.63	3.86	False	CHEMBL889423	Inhibition of His-tagged HDAC8 expressed in Sf9 cells by fluorescence-based assay	B	BAO_0000219	cell-based format	None	None	None	Sf9	None	CHEMBL3192	Histone deacetylase 8	Homo sapiens	SINGLE PROTEIN	CHEMBL1145385	1	Scientific Literature	J. Med. Chem.	2007	CHEMBL3308860
CHEMBL1798003		0	695.81	1	3.65	30c	CC[C@H](C)[C@H](NC(=O)C1CCN(C(=O)OC(C)(C)C)CC1)C(=O)N1Cc2cc(OCC(=O)NO)ccc2C[C@H]1C(=O)Nc1ccc(OC)cc1	IC50	'='	147.0	nM	6.83			UO_0000065	9.82	0.19	3.18	3.89	False	CHEMBL1799896	Inhibition of HDAC8 after 30 mins by fluorescence microplate reader	B	BAO_0000357	single protein format	None	None	None	None	None	CHEMBL3192	Histone deacetylase 8	Homo sapiens	SINGLE PROTEIN	CHEMBL1795318	1	Scientific Literature	J. Med. Chem.	2011	None
CHEMBL3426906		0	371.37	0	0.59	5c	O=C(CCCCCOc1no[n+]([O-])c1S(=O)(=O)c1ccccc1)NO	IC50	'='	343.0	nM	6.46			UO_0000065	17.41	0.35	5.87	4.44	False	CHEMBL3428547	Inhibition of full length human recombinant HDAC8 expressed in baculovirus infected insect S9 cells using Ac-Leu-GlyLys(Tfa)-AMC as substrate after 30 mins by fluorescence assay	B	BAO_0000219	cell-based format	Homo sapiens	None	None	S9	None	CHEMBL3192	Histone deacetylase 8	Homo sapiens	SINGLE PROTEIN	CHEMBL3425494	1	Scientific Literature	J. Med. Chem.	2015	CHEMBL3307435
CHEMBL1095711		0	378.48	0	3.56	5f	CCN(CC)CCn1c(-c2cccc(/C=C/C(=O)NO)c2)nc2ccccc21	IC50	'='	63.0	nM	7.20			UO_0000065	19.03	0.35	3.64	10.23	False	CHEMBL1113907	Inhibition of human recombinant HDAC8	B	BAO_0000357	single protein format	Homo sapiens	None	None	None	None	CHEMBL3192	Histone deacetylase 8	Homo sapiens	SINGLE PROTEIN	CHEMBL1158589	1	Scientific Literature	Bioorg. Med. Chem. Lett.	2010	None
CHEMBL2396902		0	1479.63	None	None	Jdelta, JAHA-PIP-delta	CN(C)CCCNC(=O)c1cc(NC(=O)c2cc(NC(=O)c3cc(NC(=O)c4nc(NC(=O)CCCNC(=O)c5cc(NC(=O)c6cc(NC(=O)c7cc(NC(=O)c8nc(NC(=O)CCNC(=O)CCNC(=O)CCCCCCC(=O)NO)cn8C)cn7C)cn6C)cn5C)cn4C)cn3C)cn2C)cn1C	Ratio IC50	'='	10.0										False	CHEMBL2401040	Ratio of trichostatin A IC50 to compound IC50 for HDAC8 (unknown origin)	B	BAO_0000357	single protein format	Homo sapiens	None	None	None	None	CHEMBL3192	Histone deacetylase 8	Homo sapiens	SINGLE PROTEIN	CHEMBL2396564	1	Scientific Literature	Bioorg. Med. Chem.	2013	None
CHEMBL1834362	N-(PHENYLCARBAMOTHIOYL)BENZAMIDE	0	256.33	0	2.81	TM-2-51	O=C(NC(=S)Nc1ccccc1)c1ccccc1	FC	'='	5.0										False	CHEMBL1838691	Activation of recombinant human HDAC8 assessed as increase in Kcat using Fluor-de-Lys as substrate by spectrofluorometry relative to control	B	BAO_0000357	single protein format	Homo sapiens	None	None	None	None	CHEMBL3192	Histone deacetylase 8	Homo sapiens	SINGLE PROTEIN	CHEMBL1833857	1	Scientific Literature	Bioorg. Med. Chem. Lett.	2011	None
CHEMBL98	VORINOSTAT	4	264.32	0	2.47	1, SAHA	O=C(CCCCCCC(=O)Nc1ccccc1)NO	IC50	'='	1500.0	nM	5.82			UO_0000065	22.03	0.42	3.35	7.43	False	CHEMBL3388106	Inhibition of full length C-terminal 6x-His tagged human HDAC8 using Arg-His-Lys(Ac)-Lys(Ac) substrate incubated for 2 hrs by fluorescence assay	B	BAO_0000357	single protein format	Homo sapiens	None	None	None	None	CHEMBL3192	Histone deacetylase 8	Homo sapiens	SINGLE PROTEIN	CHEMBL3351349	1	Scientific Literature	Bioorg. Med. Chem. Lett.	2014	None
CHEMBL1767047		0	500.64	2	5.22	43	CNC(=O)/C(CCCCC[C@@H](C(=O)Nc1ccccc1)N(Cc1ccccc1)Cc1ccccc1)=N\O	IC50	'='	87000.0	nM	4.06			UO_0000065	8.11	0.15	-1.16	4.32	False	CHEMBL1767518	Inhibition of human HDAC8 using ArgHisLysLys(Ac) fluorogenic peptide as a substrate by fluorimetric assay	B	BAO_0000357	single protein format	Homo sapiens	None	None	None	None	CHEMBL3192	Histone deacetylase 8	Homo sapiens	SINGLE PROTEIN	CHEMBL1765034	1	Scientific Literature	J. Med. Chem.	2011	None
CHEMBL454025	DESCLASINOSE AZITHROMYCINARYLALKYL HYDROXAMATE	0	853.11	3	3.33	10	CC[C@H]1OC(=O)[C@H](C)[C@@H](O)[C@H](C)[C@@H](O[C@@H]2O[C@H](C)C[C@H](N(C)Cc3ccc(NC(=O)CCCCCCC(=O)NO)cc3)[C@H]2O)[C@](C)(O)C[C@@H](C)CN(C)[C@H](C)[C@@H](O)[C@]1(C)O	IC50	'='	2320.0	nM	5.63			UO_0000065	6.60	0.13	2.30	2.44	False	CHEMBL1015471	Inhibition of HDAC8 from human HeLa cells nuclear extract by cell free fluorimetric assay	B	BAO_0000219	cell-based format	Homo sapiens	None	None	HeLa	None	CHEMBL3192	Histone deacetylase 8	Homo sapiens	SINGLE PROTEIN	CHEMBL1139366	1	Scientific Literature	J. Med. Chem.	2009	CHEMBL3308376
CHEMBL472250		0	876.10	3	3.80	24d	CC[C@H]1OC(=O)[C@H](C)[C@@H](O)[C@H](C)[C@@H](O[C@@H]2O[C@H](C)C[C@H](N(C)Cc3ccc(-c4cn(CCCCCCC(=O)NO)nn4)cc3)[C@H]2O)[C@](C)(OC)C[C@@H](C)C(=O)[C@H](C)[C@@H](O)[C@]1(C)O	IC50	'='	1390.0	nM	5.86			UO_0000065	6.69	0.13	2.06	2.49	False	CHEMBL1015471	Inhibition of HDAC8 from human HeLa cells nuclear extract by cell free fluorimetric assay	B	BAO_0000219	cell-based format	Homo sapiens	None	None	HeLa	None	CHEMBL3192	Histone deacetylase 8	Homo sapiens	SINGLE PROTEIN	CHEMBL1139366	1	Scientific Literature	J. Med. Chem.	2009	CHEMBL3308376
CHEMBL504040		0	877.13	3	3.26	16d	CC[C@H]1OC(=O)[C@H](C)[C@@H](O)[C@H](C)[C@@H](O[C@@H]2O[C@H](C)C[C@H](N(C)Cc3ccc(-c4cn(CCCCCCC(=O)NO)nn4)cc3)[C@H]2O)[C@](C)(O)C[C@@H](C)CN(C)[C@H](C)[C@@H](O)[C@]1(C)O	IC50	'='	1020.0	nM	5.99			UO_0000065	6.83	0.13	2.73	2.58	False	CHEMBL1015471	Inhibition of HDAC8 from human HeLa cells nuclear extract by cell free fluorimetric assay	B	BAO_0000219	cell-based format	Homo sapiens	None	None	HeLa	None	CHEMBL3192	Histone deacetylase 8	Homo sapiens	SINGLE PROTEIN	CHEMBL1139366	1	Scientific Literature	J. Med. Chem.	2009	CHEMBL3308376
CHEMBL236678		0	213.24	0	1.92	20	Nc1ccccc1NC(=O)c1cccnc1	IC50	'>'	50000.0	nM				UO_0000065					False	CHEMBL947928	Inhibition of HDAC8	B	BAO_0000357	single protein format	None	None	None	None	None	CHEMBL3192	Histone deacetylase 8	Homo sapiens	SINGLE PROTEIN	CHEMBL1143185	1	Scientific Literature	Bioorg. Med. Chem. Lett.	2008	None
CHEMBL467792		0	418.45	0	3.09	8	CC(C)(C)OC(=O)Nc1ccc(-c2cc(C(=O)NCCCCC(=O)NO)no2)cc1	IC50	'='	3650.0	nM	5.44			UO_0000065	12.99	0.25	2.35	3.81	False	CHEMBL976444	Inhibition of HDAC8 after 17 hrs	B	BAO_0000357	single protein format	None	None	None	None	None	CHEMBL3192	Histone deacetylase 8	Homo sapiens	SINGLE PROTEIN	CHEMBL1155917	1	Scientific Literature	J. Med. Chem.	2008	None
CHEMBL2337862		0	327.41	0	2.62	17b	CN(C)c1ccc(-n2cc(Cn3cccc(O)c3=S)nn2)cc1	IC50	'='	1868.0	nM	5.73			UO_0000065	17.50	0.34	3.11	9.69	True	CHEMBL2343612	Inhibition of HDAC8 (unknown origin) after 60 mins by SAMDI spectrophotometric analysis	B	BAO_0000357	single protein format	Homo sapiens	None	None	None	None	CHEMBL3192	Histone deacetylase 8	Homo sapiens	SINGLE PROTEIN	CHEMBL2331483	1	Scientific Literature	J. Med. Chem.	2013	None
CHEMBL98	VORINOSTAT	4	264.32	0	2.47	1, SAHA	O=C(CCCCCCC(=O)Nc1ccccc1)NO	IC50	'='	640.0	nM	6.19			UO_0000065	23.43	0.45	3.72	7.90	False	CHEMBL3112168	Inhibition of human recombinant full length HDAC8 using Boc_Lys_TFA as substrate after 60 mins by fluorescence assay	B	BAO_0000357	single protein format	Homo sapiens	None	None	None	None	CHEMBL3192	Histone deacetylase 8	Homo sapiens	SINGLE PROTEIN	CHEMBL3108758	1	Scientific Literature	J. Med. Chem.	2013	None
CHEMBL518821		0	422.34	0	4.17	1	O=C(c1ccc(-c2nc(COc3ccc(-c4nnco4)cc3)no2)s1)C(F)(F)F	IC50	'='	220.0	nM	6.66			UO_0000065	15.76	0.31	2.49	6.39	False	CHEMBL3112168	Inhibition of human recombinant full length HDAC8 using Boc_Lys_TFA as substrate after 60 mins by fluorescence assay	B	BAO_0000357	single protein format	Homo sapiens	None	None	None	None	CHEMBL3192	Histone deacetylase 8	Homo sapiens	SINGLE PROTEIN	CHEMBL3108758	1	Scientific Literature	J. Med. Chem.	2013	None
CHEMBL3215861		0	431.41	0	3.24	3, SB939	CCCCc1nc2cc(/C=C/C(=O)NO)ccc2n1CCN(CC)CC.Cl.Cl	Ki	'='	48.0	nM	7.32			UO_0000065	20.42	0.38	4.08	10.40	False	CHEMBL1832527	Competitive inhibition of HDAC8 using KI-104 as substrate by fluorescence assay	B	BAO_0000357	single protein format	None	None	None	None	None	CHEMBL3192	Histone deacetylase 8	Homo sapiens	SINGLE PROTEIN	CHEMBL1828590	1	Scientific Literature	J. Med. Chem.	2011	None
CHEMBL483254	PANOBINOSTAT	4	349.43	0	3.33	LBH589	Cc1[nH]c2ccccc2c1CCNCc1ccc(/C=C/C(=O)NO)cc1	Ki	'='	22.0	nM	7.66			UO_0000065	21.91	0.40	4.33	9.93	False	CHEMBL1832527	Competitive inhibition of HDAC8 using KI-104 as substrate by fluorescence assay	B	BAO_0000357	single protein format	None	None	None	None	None	CHEMBL3192	Histone deacetylase 8	Homo sapiens	SINGLE PROTEIN	CHEMBL1828590	1	Scientific Literature	J. Med. Chem.	2011	None
CHEMBL1767037		0	425.49	0	3.91	21	CNC(=O)/C(CCCCCCC(=O)Nc1cccc(-c2ccc(C(=O)O)cc2)c1)=N\O	IC50	'='	29400.0	nM	4.53			UO_0000065	10.65	0.20	0.62	3.54	False	CHEMBL1767518	Inhibition of human HDAC8 using ArgHisLysLys(Ac) fluorogenic peptide as a substrate by fluorimetric assay	B	BAO_0000357	single protein format	Homo sapiens	None	None	None	None	CHEMBL3192	Histone deacetylase 8	Homo sapiens	SINGLE PROTEIN	CHEMBL1765034	1	Scientific Literature	J. Med. Chem.	2011	None
CHEMBL1767039		0	416.91	0	4.26	23	CNC(=O)/C(CCCCCCC(=O)Nc1cccc(-c2ccc(Cl)nc2)c1)=N\O	IC50	'>'	100000.0	nM				UO_0000065					False	CHEMBL1767518	Inhibition of human HDAC8 using ArgHisLysLys(Ac) fluorogenic peptide as a substrate by fluorimetric assay	B	BAO_0000357	single protein format	Homo sapiens	None	None	None	None	CHEMBL3192	Histone deacetylase 8	Homo sapiens	SINGLE PROTEIN	CHEMBL1765034	1	Scientific Literature	J. Med. Chem.	2011	None
CHEMBL272980	MOCETINOSTAT	2	396.45	0	3.99	MGCD0103, Mocetinostat	Nc1ccccc1NC(=O)c1ccc(CNc2nccc(-c3cccnc3)n2)cc1	IC50	'='	35000.0	nM	4.46			UO_0000065	11.24	0.20	0.47	4.21	True	CHEMBL2410096	Inhibition of recombinant HDAC8 (unknown origin) expressed in Escherichia coli BL21 using MAL as substrate incubated for 15 mins prior to substrate addition measured after 60 mins by fluorescence plate reader analysis	B	BAO_0000019	assay format	Homo sapiens	None	None	None	None	CHEMBL3192	Histone deacetylase 8	Homo sapiens	SINGLE PROTEIN	CHEMBL2407081	1	Scientific Literature	J. Med. Chem.	2013	None
CHEMBL3098605		0	278.35	0	2.78	34	Cc1ccc(NC(=O)CCCCCCC(=O)NO)cc1	IC50	'='	336.0	nM	6.47			UO_0000065	23.26	0.44	3.69	8.25	False	CHEMBL3102461	Inhibition of human HDAC8 using RHK(Ac)K(Ac) as substrate by fluorimetric analysis	B	BAO_0000357	single protein format	Homo sapiens	None	None	None	None	CHEMBL3192	Histone deacetylase 8	Homo sapiens	SINGLE PROTEIN	CHEMBL3098008	1	Scientific Literature	Bioorg. Med. Chem. Lett.	2014	None
CHEMBL3098602		0	458.44	0	1.86	28, ST8078AA1	O=C(CCCCC[C@H](NC(=O)[C@H]1CCC(=O)N1)C(=O)Nc1cccc(C(F)(F)F)c1)NO	IC50	'='	32.9	nM	7.48			UO_0000065	16.32	0.32	5.62	5.48	False	CHEMBL3102461	Inhibition of human HDAC8 using RHK(Ac)K(Ac) as substrate by fluorimetric analysis	B	BAO_0000357	single protein format	Homo sapiens	None	None	None	None	CHEMBL3192	Histone deacetylase 8	Homo sapiens	SINGLE PROTEIN	CHEMBL3098008	1	Scientific Literature	Bioorg. Med. Chem. Lett.	2014	None
CHEMBL1214763		0	966.23	3	6.53	15e	CC[C@H]1OC(=O)[C@H](C)C(=O)[C@H](C)[C@@H](O[C@@H]2O[C@H](C)C[C@H](N(C)Cc3ccc(-c4cn(CCCCCCCCCC(=O)NO)nn4)cc3)[C@H]2O)[C@](C)(OC)C[C@@H](C)C2=NCCN3C(=O)O[C@@]1(C)[C@H]3[C@H]2C	IC50	'='	825.0	nM	6.08			UO_0000065	6.30	0.12	-0.45	2.81	False	CHEMBL1219538	Inhibition of HDAC8	B	BAO_0000357	single protein format	None	None	None	None	None	CHEMBL3192	Histone deacetylase 8	Homo sapiens	SINGLE PROTEIN	CHEMBL1212894	1	Scientific Literature	J. Med. Chem.	2010	None
CHEMBL1830424		0	358.49	0	3.24	10s	CCCCCCc1nc2cc(/C=C/C(=O)NO)ccc2n1CCN(C)C	Ki	'='	136.0	nM	6.87			UO_0000065	19.15	0.36	3.63	9.75	False	CHEMBL1832527	Competitive inhibition of HDAC8 using KI-104 as substrate by fluorescence assay	B	BAO_0000357	single protein format	None	None	None	None	None	CHEMBL3192	Histone deacetylase 8	Homo sapiens	SINGLE PROTEIN	CHEMBL1828590	1	Scientific Literature	J. Med. Chem.	2011	None
CHEMBL1830537		0	358.49	0	3.29	10y	CCCCCc1nc2cc(/C=C/C(=O)NO)ccc2n1CCNC(C)C	Ki	'='	94.0	nM	7.03			UO_0000065	19.60	0.37	3.74	8.87	False	CHEMBL1832527	Competitive inhibition of HDAC8 using KI-104 as substrate by fluorescence assay	B	BAO_0000357	single protein format	None	None	None	None	None	CHEMBL3192	Histone deacetylase 8	Homo sapiens	SINGLE PROTEIN	CHEMBL1828590	1	Scientific Literature	J. Med. Chem.	2011	None
CHEMBL2170174		0	571.64	2	8.05	1i	COc1cc(COc2ccc(NC(=O)CCCCCCC(=O)OCc3ccc(CN=[N+]=[N-])cc3)cc2)cc(N=[N+]=[N-])c1	Activity						Not Active						False	CHEMBL2175137	Binding affinity to human recombinant HDAC8 expressed in Escherichia coli assessed as enzyme biotinylation level at 1.5 uM under non denaturating condition after 3 hrs by Western blot-based photoaffinity labelling method in presence of 37.5 and 75 uM SAHA	B	BAO_0000019	assay format	Homo sapiens	None	None	None	None	CHEMBL3192	Histone deacetylase 8	Homo sapiens	SINGLE PROTEIN	CHEMBL2169804	1	Scientific Literature	Bioorg. Med. Chem. Lett.	2012	None
CHEMBL2235660		0	360.44	0	2.87	30	C/C(=C\Cc1ccc(NS(=O)(=O)c2ccccc2)cc1)CC(=O)NO	IC50	'='	2000.0	nM	5.70			UO_0000065	15.81	0.31	2.83	5.97	False	CHEMBL3047468	Inhibition of Homo sapiens (human) HDAC8	B	BAO_0000357	single protein format	Homo sapiens	None	None	None	None	CHEMBL3192	Histone deacetylase 8	Homo sapiens	SINGLE PROTEIN	CHEMBL3045730	1	Scientific Literature	Med Chem Res	2012	None
CHEMBL419716		0	377.40	0	3.47	57	O=C(NCc1ccc(C(=O)Nc2ccccc2O)cc1)OCc1cccnc1	IC50	'='	2200.0	nM	5.66			UO_0000065	14.99	0.28	2.19	5.63	False	CHEMBL3047468	Inhibition of Homo sapiens (human) HDAC8	B	BAO_0000357	single protein format	Homo sapiens	None	None	None	None	CHEMBL3192	Histone deacetylase 8	Homo sapiens	SINGLE PROTEIN	CHEMBL3045730	1	Scientific Literature	Med Chem Res	2012	None
CHEMBL98	VORINOSTAT	4	264.32	0	2.47	1, SAHA	O=C(CCCCCCC(=O)Nc1ccccc1)NO	Ki	'='	480.0	nM	6.32			UO_0000065	23.91	0.45	3.85	8.06	True	CHEMBL1216989	Activity of human HDAC8	B	BAO_0000357	single protein format	Homo sapiens	None	None	None	None	CHEMBL3192	Histone deacetylase 8	Homo sapiens	SINGLE PROTEIN	CHEMBL1212811	1	Scientific Literature	Nat. Chem. Biol.	2010	None
CHEMBL356769	TUBACIN	0	721.88	2	8.62	15	O=C(CCCCCCC(=O)Nc1ccc([C@@H]2O[C@H](c3ccc(CO)cc3)C[C@H](CSc3nc(-c4ccccc4)c(-c4ccccc4)o3)O2)cc1)NO	Ki	'='	170.0	nM	6.77			UO_0000065	9.38	0.18	-1.85	4.73	False	CHEMBL1216989	Activity of human HDAC8	B	BAO_0000357	single protein format	Homo sapiens	None	None	None	None	CHEMBL3192	Histone deacetylase 8	Homo sapiens	SINGLE PROTEIN	CHEMBL1212811	1	Scientific Literature	Nat. Chem. Biol.	2010	None
CHEMBL1098067		0	444.58	0	4.62	17f	CCN1CCC[C@@H](n2c(Cc3ccccc3)nc(C)c2-c2cccc(/C=C/C(=O)NO)c2)C1	IC50	'='	100.0	nM	7.00			UO_0000065	15.75	0.29	2.38	9.94	False	CHEMBL1113907	Inhibition of human recombinant HDAC8	B	BAO_0000357	single protein format	Homo sapiens	None	None	None	None	CHEMBL3192	Histone deacetylase 8	Homo sapiens	SINGLE PROTEIN	CHEMBL1158589	1	Scientific Literature	Bioorg. Med. Chem. Lett.	2010	None
CHEMBL2408243		0	228.25	0	2.43	7b	COc1ccc(-c2cccc(O)c(=O)c2)cc1	Ki	'='	2.38	nM	8.62			UO_0000065	37.78	0.69	6.19	18.53	False	CHEMBL2410190	Inhibition of human recombinant HDAC8 by Michaelis-Menten equation analysis	B	BAO_0000357	single protein format	Homo sapiens	None	None	None	None	CHEMBL3192	Histone deacetylase 8	Homo sapiens	SINGLE PROTEIN	CHEMBL2407068	1	Scientific Literature	ACS Med. Chem. Lett.	2013	None
CHEMBL3309288		0	345.40	0	2.43	31	COc1ccc2cc(C(=O)NCCCCCCC(=O)NO)ccc2n1	IC50	'='	80.0	nM	7.10			UO_0000065	20.55	0.39	4.67	7.06	False	CHEMBL3373321	Inhibition of human HDAC8 pre-incubated for 30 mins before substrate addition and measured after 30 mins by HDAC-Glo I/II assay	B	BAO_0000357	single protein format	Homo sapiens	None	None	None	None	CHEMBL3192	Histone deacetylase 8	Homo sapiens	SINGLE PROTEIN	CHEMBL3351757	1	Scientific Literature	Bioorg. Med. Chem.	2014	None
CHEMBL98	VORINOSTAT	4	264.32	0	2.47	1, SAHA, Zolinza, Vorinostat	O=C(CCCCCCC(=O)Nc1ccccc1)NO	IC50	'='	310.0	nM	6.51			UO_0000065	24.62	0.47	4.04	8.30	True	CHEMBL3386362	Inhibition of HDAC8 (unknown origin) using fluorogenic peptide as substrate by fluorescence assay	B	BAO_0000357	single protein format	Homo sapiens	None	None	None	None	CHEMBL3192	Histone deacetylase 8	Homo sapiens	SINGLE PROTEIN	CHEMBL3351740	1	Scientific Literature	J. Med. Chem.	2014	None
CHEMBL98	VORINOSTAT	4	264.32	0	2.47	1, vorinostat	O=C(CCCCCCC(=O)Nc1ccccc1)NO	IC50	'='	1700.0	nM	5.77			UO_0000065	21.83	0.41	3.30	7.36	True	CHEMBL932452	Inhibition of HDAC8 expressed in Escherichia coli	B	BAO_0000019	assay format	None	None	None	None	None	CHEMBL3192	Histone deacetylase 8	Homo sapiens	SINGLE PROTEIN	CHEMBL1144784	1	Scientific Literature	J. Med. Chem.	2008	None
CHEMBL505410	AZITHROMYCINARYLALKYL METHYL ESTER	0	1010.32	None	None	7	CC[C@H]1OC(=O)[C@H](C)[C@@H](O[C@H]2C[C@@](C)(OC)[C@@H](O)[C@H](C)O2)[C@H](C)[C@@H](O[C@@H]2O[C@H](C)C[C@H](N(C)Cc3ccc(NC(=O)CCCCCCC(=O)OC)cc3)[C@H]2O)[C@](C)(O)C[C@@H](C)CN(C)[C@H](C)[C@@H](O)[C@]1(C)O	IC50						Not Determined						False	CHEMBL1015471	Inhibition of HDAC8 from human HeLa cells nuclear extract by cell free fluorimetric assay	B	BAO_0000219	cell-based format	Homo sapiens	None	None	HeLa	None	CHEMBL3192	Histone deacetylase 8	Homo sapiens	SINGLE PROTEIN	CHEMBL1139366	1	Scientific Literature	J. Med. Chem.	2009	CHEMBL3308376
CHEMBL503113		0	890.13	3	4.19	24f	CC[C@H]1OC(=O)[C@H](C)[C@@H](O)[C@H](C)[C@@H](O[C@@H]2O[C@H](C)C[C@H](N(C)Cc3ccc(-c4cn(CCCCCCCC(=O)NO)nn4)cc3)[C@H]2O)[C@](C)(OC)C[C@@H](C)C(=O)[C@H](C)[C@@H](O)[C@]1(C)O	IC50	'='	4420.0	nM	5.36			UO_0000065	6.02	0.12	1.16	2.28	False	CHEMBL1015471	Inhibition of HDAC8 from human HeLa cells nuclear extract by cell free fluorimetric assay	B	BAO_0000219	cell-based format	Homo sapiens	None	None	HeLa	None	CHEMBL3192	Histone deacetylase 8	Homo sapiens	SINGLE PROTEIN	CHEMBL1139366	1	Scientific Literature	J. Med. Chem.	2009	CHEMBL3308376
CHEMBL1083129		0	384.44	0	2.50	9c	O=C(CCCCCN(Cc1ccccn1)C(=O)NC(=O)c1ccccc1)NO	IC50						Not Determined						False	CHEMBL1119894	Inhibition of HDAC8	B	BAO_0000357	single protein format	None	None	None	None	None	CHEMBL3192	Histone deacetylase 8	Homo sapiens	SINGLE PROTEIN	CHEMBL1155491	1	Scientific Literature	Bioorg. Med. Chem. Lett.	2010	None
CHEMBL3317815		0	511.70	1	1.43	8	C[C@@]12CSC(=N1)c1csc(n1)CNC(=O)C[C@@H](/C=C/CCS)OC(=O)[C@H](CCCN)NC2=O	IC50						Not Active						False	CHEMBL3366148	Inhibition of HDAC8 (unknown origin) incubated at 37 degC for 30 mins	B	BAO_0000357	single protein format	Homo sapiens	None	None	None	None	CHEMBL3192	Histone deacetylase 8	Homo sapiens	SINGLE PROTEIN	CHEMBL3352389	1	Scientific Literature	Bioorg. Med. Chem. Lett.	2014	None
CHEMBL471042		0	341.32	0	2.66	12, ST2987	O=C(/C=C/c1ccc(/C=N/OCc2ccc([N+](=O)[O-])cc2)cc1)NO	IC50	'='	70.0	nM	7.16			UO_0000065	20.96	0.39	4.49	6.27	False	CHEMBL960038	Inhibition of human HDAC8	B	BAO_0000357	single protein format	Homo sapiens	None	None	None	None	CHEMBL3192	Histone deacetylase 8	Homo sapiens	SINGLE PROTEIN	CHEMBL1153969	1	Scientific Literature	Bioorg. Med. Chem. Lett.	2009	None
CHEMBL472631		0	319.36	0	0.89	14, ST3050	O=C(/C=C/c1ccc(/C=N/OCCN2CCOCC2)cc1)NO	IC50	'='	235.0	nM	6.63			UO_0000065	20.76	0.39	5.74	7.95	False	CHEMBL960038	Inhibition of human HDAC8	B	BAO_0000357	single protein format	Homo sapiens	None	None	None	None	CHEMBL3192	Histone deacetylase 8	Homo sapiens	SINGLE PROTEIN	CHEMBL1153969	1	Scientific Literature	Bioorg. Med. Chem. Lett.	2009	None
CHEMBL487106		0	439.49	0	3.92	14b	O=C(CCCCCCC(=O)Nc1cccc(-c2cnnn2Cc2ccc(F)cc2)c1)NO	IC50	'='	529.0	nM	6.28			UO_0000065	14.28	0.27	2.36	5.75	False	CHEMBL954938	Inhibition of HDAC8	B	BAO_0000357	single protein format	None	None	None	None	None	CHEMBL3192	Histone deacetylase 8	Homo sapiens	SINGLE PROTEIN	CHEMBL1150413	1	Scientific Literature	J. Med. Chem.	2008	None
CHEMBL99	TRICHOSTATIN	1	302.37	0	2.58	TSA	CC(/C=C/C(=O)NO)=C\[C@@H](C)C(=O)c1ccc(N(C)C)cc1	IC50	'='	25.0	nM	7.60			UO_0000065	25.14	0.47	5.02	10.92	False	CHEMBL1049816	Inhibition of human recombinant HDAC8 after 30 mins by fluorimetric assay	B	BAO_0000357	single protein format	Homo sapiens	None	None	None	None	CHEMBL3192	Histone deacetylase 8	Homo sapiens	SINGLE PROTEIN	CHEMBL1156016	1	Scientific Literature	J. Med. Chem.	2009	None
CHEMBL98	VORINOSTAT	4	264.32	0	2.47	1, SAHA	O=C(CCCCCCC(=O)Nc1ccccc1)NO	IC50	'='	2185.0	nM	5.66			UO_0000065	21.42	0.41	3.19	7.22	False	CHEMBL1047390	Inhibition of HDAC8	B	BAO_0000357	single protein format	None	None	None	None	None	CHEMBL3192	Histone deacetylase 8	Homo sapiens	SINGLE PROTEIN	CHEMBL1154654	1	Scientific Literature	Bioorg. Med. Chem. Lett.	2009	None
CHEMBL1095450		0	432.52	0	3.38	12a	Cc1c(-c2ccccc2)nc(-c2cccc(/C=C/C(=O)NO)c2)n1CCN1CCOCC1	IC50	'='	79.0	nM	7.10			UO_0000065	16.42	0.30	3.72	8.92	False	CHEMBL1113907	Inhibition of human recombinant HDAC8	B	BAO_0000357	single protein format	Homo sapiens	None	None	None	None	CHEMBL3192	Histone deacetylase 8	Homo sapiens	SINGLE PROTEIN	CHEMBL1158589	1	Scientific Literature	Bioorg. Med. Chem. Lett.	2010	None
CHEMBL1096433		0	423.52	1	5.29	12g	Cc1nc(-c2cccc(/C=C/C(=O)NO)c2)n(CCc2ccccc2)c1-c1ccccc1	IC50	'='	25.0	nM	7.60			UO_0000065	17.95	0.32	2.31	11.32	False	CHEMBL1113907	Inhibition of human recombinant HDAC8	B	BAO_0000357	single protein format	Homo sapiens	None	None	None	None	CHEMBL3192	Histone deacetylase 8	Homo sapiens	SINGLE PROTEIN	CHEMBL1158589	1	Scientific Literature	Bioorg. Med. Chem. Lett.	2010	None
CHEMBL1095119		0	430.55	0	4.70	12i	CCN1CCC[C@@H](n2c(-c3cccc(/C=C/C(=O)NO)c3)nc(C)c2-c2ccccc2)C1	IC50	'='	50.0	nM	7.30			UO_0000065	16.96	0.31	2.60	10.37	False	CHEMBL1113907	Inhibition of human recombinant HDAC8	B	BAO_0000357	single protein format	Homo sapiens	None	None	None	None	CHEMBL3192	Histone deacetylase 8	Homo sapiens	SINGLE PROTEIN	CHEMBL1158589	1	Scientific Literature	Bioorg. Med. Chem. Lett.	2010	None
CHEMBL481018		0	423.42	0	3.65	7f	O=C(NO)c1ccc(CN2c3ccccc3NC(=O)[C@H]2Cc2ccc(F)c(F)c2)cc1	IC50	'='	420.0	nM	6.38			UO_0000065	15.06	0.28	2.73	7.81	False	CHEMBL991292	Inhibition of human recombinant histone deacetylase 8	B	BAO_0000357	single protein format	Homo sapiens	None	None	None	None	CHEMBL3192	Histone deacetylase 8	Homo sapiens	SINGLE PROTEIN	CHEMBL1143301	1	Scientific Literature	Bioorg. Med. Chem. Lett.	2009	None
CHEMBL539122		0	614.83	2	5.64	87	O=C(CCCCCCC(=O)NCc1ccc(C(=O)O)cc1)NCCCNCCCCNCC(c1ccccc1)c1ccccc1	Inhibition	'='	48.6	%				UO_0000187					False	CHEMBL1025178	Inhibition of HDAC8 from human HeLa cells at 5 uM	B	BAO_0000219	cell-based format	Homo sapiens	None	None	HeLa	None	CHEMBL3192	Histone deacetylase 8	Homo sapiens	SINGLE PROTEIN	CHEMBL1158462	1	Scientific Literature	J. Med. Chem.	2009	CHEMBL3308376
CHEMBL2407743		0	412.45	0	3.69	8e	Nc1cc(O)ccc1NC(=O)c1ccc(CNc2nccc(-c3cccnc3)n2)cc1	IC50	'>'	20000.0	nM				UO_0000065					False	CHEMBL2410096	Inhibition of recombinant HDAC8 (unknown origin) expressed in Escherichia coli BL21 using MAL as substrate incubated for 15 mins prior to substrate addition measured after 60 mins by fluorescence plate reader analysis	B	BAO_0000019	assay format	Homo sapiens	None	None	None	None	CHEMBL3192	Histone deacetylase 8	Homo sapiens	SINGLE PROTEIN	CHEMBL2407081	1	Scientific Literature	J. Med. Chem.	2013	None
CHEMBL2407742		0	426.48	0	3.99	8d	COc1ccc(NC(=O)c2ccc(CNc3nccc(-c4cccnc4)n3)cc2)c(N)c1	IC50	'>'	20000.0	nM				UO_0000065					False	CHEMBL2410096	Inhibition of recombinant HDAC8 (unknown origin) expressed in Escherichia coli BL21 using MAL as substrate incubated for 15 mins prior to substrate addition measured after 60 mins by fluorescence plate reader analysis	B	BAO_0000019	assay format	Homo sapiens	None	None	None	None	CHEMBL3192	Histone deacetylase 8	Homo sapiens	SINGLE PROTEIN	CHEMBL2407081	1	Scientific Literature	J. Med. Chem.	2013	None
CHEMBL486783		0	272.26	0	0.68	5e, NSC-746455	O=C(/C=C/c1cn(CC(=O)c2ccccc2)nn1)NO	Activity						Not Active						False	CHEMBL1008765	Inhibition of human HDAC8 at 0.50 uM	B	BAO_0000357	single protein format	Homo sapiens	None	None	None	None	CHEMBL3192	Histone deacetylase 8	Homo sapiens	SINGLE PROTEIN	CHEMBL1140227	1	Scientific Literature	J. Med. Chem.	2008	None
CHEMBL451005		0	274.28	0	0.88	5d	O=C(/C=C/c1cn(CCOc2ccccc2)nn1)NO	Activity						Not Active						False	CHEMBL1008765	Inhibition of human HDAC8 at 0.50 uM	B	BAO_0000357	single protein format	Homo sapiens	None	None	None	None	CHEMBL3192	Histone deacetylase 8	Homo sapiens	SINGLE PROTEIN	CHEMBL1140227	1	Scientific Literature	J. Med. Chem.	2008	None
CHEMBL466215		0	537.66	2	5.86	20	COc1ccc2[nH]c(C)c(CC(=O)N[C@@H](CCCCCC(N)=O)c3ncc(-c4ccc5ccccc5c4)[nH]3)c2c1	IC50	'>'	5000.0	nM				UO_0000065					False	CHEMBL973441	Inhibition of His-tagged HDAC8 catalytic domain expressed in Escherichia coli	B	BAO_0000019	assay format	None	None	None	None	None	CHEMBL3192	Histone deacetylase 8	Homo sapiens	SINGLE PROTEIN	CHEMBL1136904	1	Scientific Literature	Bioorg. Med. Chem. Lett.	2009	None
CHEMBL3427753		0	259.28	0	2.12	3i	NC(=O)C1CCCc2c(-c3ccc(F)cc3)n[nH]c21	Inhibition						Not Active						False	CHEMBL3429773	Inhibition of HDAC8 (unknown origin)	B	BAO_0000357	single protein format	Homo sapiens	None	None	None	None	CHEMBL3192	Histone deacetylase 8	Homo sapiens	SINGLE PROTEIN	CHEMBL3425433	1	Scientific Literature	Bioorg. Med. Chem. Lett.	2015	None
CHEMBL1095076		0	376.46	0	3.22	5i	O=C(/C=C/c1cccc(-c2nc3ccccc3n2CC2CCNCC2)c1)NO	IC50	'='	310.0	nM	6.51			UO_0000065	17.29	0.32	3.29	8.22	False	CHEMBL1113907	Inhibition of human recombinant HDAC8	B	BAO_0000357	single protein format	Homo sapiens	None	None	None	None	CHEMBL3192	Histone deacetylase 8	Homo sapiens	SINGLE PROTEIN	CHEMBL1158589	1	Scientific Literature	Bioorg. Med. Chem. Lett.	2010	None
CHEMBL3415973		0	754.87	3	4.28	24c	Nc1nc2ncc(CNc3ccc(C(=O)N[C@@H](CCC(=O)NCCCCCCCC(=O)Nc4cc(-c5cccs5)ccc4N)C(=O)O)cc3)nc2c(=O)[nH]1	IC50	'='	10000.0	nM	5.00			UO_0000065	6.62	0.13	0.72	1.92	False	CHEMBL3421283	Inhibition of His-tagged HDAC8 (unknown origin) expressed in Escherichia coli BL21(DE3) after 60 mins by MALDI mass spectrometry	B	BAO_0000019	assay format	Homo sapiens	None	None	None	None	CHEMBL3192	Histone deacetylase 8	Homo sapiens	SINGLE PROTEIN	CHEMBL3414552	1	Scientific Literature	Eur. J. Med. Chem.	2015	None
CHEMBL2235264		0	418.33	1	5.53	18	O=C(CCCCCCCC(=O)c1ccc(-c2ccc(Br)cc2)cc1)NO	IC50	'='	2.0	nM	8.70			UO_0000065	20.79	0.46	3.17	13.10	False	CHEMBL3047468	Inhibition of Homo sapiens (human) HDAC8	B	BAO_0000357	single protein format	Homo sapiens	None	None	None	None	CHEMBL3192	Histone deacetylase 8	Homo sapiens	SINGLE PROTEIN	CHEMBL3045730	1	Scientific Literature	Med Chem Res	2012	None
CHEMBL561156		0	441.62	1	5.18	90	CC(C)(C)c1ccc(CNCCCCNC(=O)CCCCCCC(=O)c2ncco2)cc1	Inhibition	'='	18.9	%				UO_0000187					False	CHEMBL1025178	Inhibition of HDAC8 from human HeLa cells at 5 uM	B	BAO_0000219	cell-based format	Homo sapiens	None	None	HeLa	None	CHEMBL3192	Histone deacetylase 8	Homo sapiens	SINGLE PROTEIN	CHEMBL1158462	1	Scientific Literature	J. Med. Chem.	2009	CHEMBL3308376
CHEMBL540682		0	747.04	3	7.95	91	Nc1ccccc1NC(=O)c1ccc(CNC(=O)CCCCCCCCC(=O)NCCCNCCCCNCCC(c2ccccc2)c2ccccc2)cc1	Inhibition	'='	11.9	%				UO_0000187					False	CHEMBL1025178	Inhibition of HDAC8 from human HeLa cells at 5 uM	B	BAO_0000219	cell-based format	Homo sapiens	None	None	HeLa	None	CHEMBL3192	Histone deacetylase 8	Homo sapiens	SINGLE PROTEIN	CHEMBL1158462	1	Scientific Literature	J. Med. Chem.	2009	CHEMBL3308376
CHEMBL27759	ENTINOSTAT	3	376.42	0	3.34	MS-275	Nc1ccccc1NC(=O)c1ccc(CNC(=O)OCc2cccnc2)cc1	IC50	'>'	10000.0	nM				UO_0000065					True	CHEMBL3425298	Inhibition of recombinant HDAC8 (unknown origin) using fluorogenic substrate Boc-Lys (acetyl)-AMC after 20 mins by homogeneous fluorescence release assay	B	BAO_0000357	single protein format	Homo sapiens	None	None	None	None	CHEMBL3192	Histone deacetylase 8	Homo sapiens	SINGLE PROTEIN	CHEMBL3421568	1	Scientific Literature	Eur. J. Med. Chem.	2015	None
CHEMBL3317816		0	597.79	2	2.60	9	CC(C)(C)OC(=O)NCC[C@@H]1NC(=O)[C@]2(C)CSC(=N2)c2csc(n2)CNC(=O)C[C@@H](/C=C/CCS)OC1=O	IC50						Not Active						False	CHEMBL3366148	Inhibition of HDAC8 (unknown origin) incubated at 37 degC for 30 mins	B	BAO_0000357	single protein format	Homo sapiens	None	None	None	None	CHEMBL3192	Histone deacetylase 8	Homo sapiens	SINGLE PROTEIN	CHEMBL3352389	1	Scientific Literature	Bioorg. Med. Chem. Lett.	2014	None
CHEMBL95849		0	387.24	0	3.31	35	O=C(/C=C/c1ccc(NS(=O)(=O)c2ccc(Cl)cc2Cl)cc1)NO	IC50	'='	300.0	nM	6.52			UO_0000065	16.84	0.37	3.21	6.83	False	CHEMBL3047468	Inhibition of Homo sapiens (human) HDAC8	B	BAO_0000357	single protein format	Homo sapiens	None	None	None	None	CHEMBL3192	Histone deacetylase 8	Homo sapiens	SINGLE PROTEIN	CHEMBL3045730	1	Scientific Literature	Med Chem Res	2012	None
CHEMBL3356937		0	419.59	0	2.30	84, ST7899	Cc1cccc(CCNC(=O)[C@H](CCCCCS)NC(=O)[C@@H]2CCCC(=O)N2)c1	IC50	'='	17.0	nM	7.77			UO_0000065	18.52	0.37	5.47	8.90	False	CHEMBL3379482	Inhibition of HDAC8 (unknown origin) using fluorogenic tetrapeptide RHK(Ac)K(Ac) substrate by fluorescence assay	B	BAO_0000357	single protein format	Homo sapiens	None	None	None	None	CHEMBL3192	Histone deacetylase 8	Homo sapiens	SINGLE PROTEIN	CHEMBL3352570	1	Scientific Literature	J. Med. Chem.	2014	None
CHEMBL3317810		0	544.72	1	2.93	3	C[C@@]12CSC(=N1)c1csc(n1)CNC(=O)C[C@@H](/C=C/CCS)OC(=O)[C@H](Cc1ccccc1)NC2=O	IC50						Not Active						False	CHEMBL3366148	Inhibition of HDAC8 (unknown origin) incubated at 37 degC for 30 mins	B	BAO_0000357	single protein format	Homo sapiens	None	None	None	None	CHEMBL3192	Histone deacetylase 8	Homo sapiens	SINGLE PROTEIN	CHEMBL3352389	1	Scientific Literature	Bioorg. Med. Chem. Lett.	2014	None
CHEMBL3317817		0	611.81	2	2.99	10	CC(C)(C)OC(=O)NCCC[C@@H]1NC(=O)[C@]2(C)CSC(=N2)c2csc(n2)CNC(=O)C[C@@H](/C=C/CCS)OC1=O	IC50	'='	790.0	nM	6.10			UO_0000065	9.97	0.21	3.11	4.12	False	CHEMBL3366148	Inhibition of HDAC8 (unknown origin) incubated at 37 degC for 30 mins	B	BAO_0000357	single protein format	Homo sapiens	None	None	None	None	CHEMBL3192	Histone deacetylase 8	Homo sapiens	SINGLE PROTEIN	CHEMBL3352389	1	Scientific Literature	Bioorg. Med. Chem. Lett.	2014	None
CHEMBL1771487		0	568.63	1	4.31	A7B4	O=C1CC/C=C/CCC(=O)N(Cc2cccc(/C=N/NC(=O)c3cccc(C(=O)NO)c3)c2)C[C@H](c2ccccc2)O1	IC50	'='	110.0	nM	6.96			UO_0000065	12.24	0.23	2.65	5.06	False	CHEMBL1772083	Inhibition of full length HDAC8 assessed as 7-amino-4-methylcoumarin release from fluorophore conjugated substrate after 5 mins by fluorescence assay	B	BAO_0000357	single protein format	None	None	None	None	None	CHEMBL3192	Histone deacetylase 8	Homo sapiens	SINGLE PROTEIN	CHEMBL1770095	1	Scientific Literature	Bioorg. Med. Chem. Lett.	2011	None
CHEMBL1822042		0	410.51	0	3.25	6c	CC(C)CCc1c(OCCCCCCC(=O)NO)ccc(CCC(=O)NO)c1O	Ratio IC50	'='	12.0										False	CHEMBL1828258	Ratio of suberoylanilide hydroxamic acid IC50 to compound IC50 for human HDAC8	B	BAO_0000357	single protein format	Homo sapiens	None	None	None	None	CHEMBL3192	Histone deacetylase 8	Homo sapiens	SINGLE PROTEIN	CHEMBL1821635	1	Scientific Literature	Eur. J. Med. Chem.	2011	None
CHEMBL98	VORINOSTAT	4	264.32	0	2.47	II, SAHA	O=C(CCCCCCC(=O)Nc1ccccc1)NO	IC50	'='	1374.7	nM	5.86			UO_0000065	22.18	0.42	3.39	7.47	False	CHEMBL960371	Inhibition of human recombinant HDAC8	B	BAO_0000357	single protein format	Homo sapiens	None	None	None	None	CHEMBL3192	Histone deacetylase 8	Homo sapiens	SINGLE PROTEIN	CHEMBL1137690	1	Scientific Literature	Eur. J. Med. Chem.	2009	None
CHEMBL484489		0	328.77	0	2.67	37	O=C(/C=C/c1ccc(Cl)cc1F)NCCCCCC(=O)NO	IC50	'='	1619.7	nM	5.79			UO_0000065	17.61	0.36	3.12	7.38	False	CHEMBL960371	Inhibition of human recombinant HDAC8	B	BAO_0000357	single protein format	Homo sapiens	None	None	None	None	CHEMBL3192	Histone deacetylase 8	Homo sapiens	SINGLE PROTEIN	CHEMBL1137690	1	Scientific Literature	Eur. J. Med. Chem.	2009	None
CHEMBL407959		0	486.62	1	5.81	17	COc1ccc2[nH]c(C)c(CC(=O)N[C@@H](CCCCCC(C)=O)c3ncc(-c4ccccc4)[nH]3)c2c1	IC50	'>'	5000.0	nM				UO_0000065					False	CHEMBL932452	Inhibition of HDAC8 expressed in Escherichia coli	B	BAO_0000019	assay format	None	None	None	None	None	CHEMBL3192	Histone deacetylase 8	Homo sapiens	SINGLE PROTEIN	CHEMBL1144784	1	Scientific Literature	J. Med. Chem.	2008	None
CHEMBL2235658		0	299.41	0	4.62	23	O=C(CCCCCCCCc1ccc2ccccc2c1)NO	IC50	'='	25.0	nM	7.60			UO_0000065	25.39	0.47	2.98	15.41	False	CHEMBL3047468	Inhibition of Homo sapiens (human) HDAC8	B	BAO_0000357	single protein format	Homo sapiens	None	None	None	None	CHEMBL3192	Histone deacetylase 8	Homo sapiens	SINGLE PROTEIN	CHEMBL3045730	1	Scientific Literature	Med Chem Res	2012	None
CHEMBL2235657		0	297.40	0	4.70	22	O=C(CCCCCC/C=C/c1ccc2ccccc2c1)NO	IC50	'='	6.0	nM	8.22			UO_0000065	27.65	0.51	3.52	16.67	False	CHEMBL3047468	Inhibition of Homo sapiens (human) HDAC8	B	BAO_0000357	single protein format	Homo sapiens	None	None	None	None	CHEMBL3192	Histone deacetylase 8	Homo sapiens	SINGLE PROTEIN	CHEMBL3045730	1	Scientific Literature	Med Chem Res	2012	None
CHEMBL447572		0	232.24	0	0.64	6b	O=C(NO)c1cn(CCc2ccccc2)nn1	Activity	'='	12.0	%				UO_0000187					False	CHEMBL1008765	Inhibition of human HDAC8 at 0.50 uM	B	BAO_0000357	single protein format	Homo sapiens	None	None	None	None	CHEMBL3192	Histone deacetylase 8	Homo sapiens	SINGLE PROTEIN	CHEMBL1140227	1	Scientific Literature	J. Med. Chem.	2008	None
CHEMBL3421739		0	429.48	0	3.87	10c	COc1ccc(-c2noc(CNCc3ccc(C(=O)Nc4ccccc4N)cc3)n2)cc1	IC50	'>'	10000.0	nM				UO_0000065					False	CHEMBL3425298	Inhibition of recombinant HDAC8 (unknown origin) using fluorogenic substrate Boc-Lys (acetyl)-AMC after 20 mins by homogeneous fluorescence release assay	B	BAO_0000357	single protein format	Homo sapiens	None	None	None	None	CHEMBL3192	Histone deacetylase 8	Homo sapiens	SINGLE PROTEIN	CHEMBL3421568	1	Scientific Literature	Eur. J. Med. Chem.	2015	None
CHEMBL3415626		0	325.37	0	2.41	30	CC1(Nc2ccc(C(=O)NO)cc2)CCN(c2ccccc2)C1=O	IC50	'='	590.0	nM	6.23			UO_0000065	19.14	0.35	3.82	7.63	False	CHEMBL3420550	Inhibition of HDAC8 (unknown origin) using RHK(Ac)K(Ac)AMC as substrate	B	BAO_0000357	single protein format	Homo sapiens	None	None	None	None	CHEMBL3192	Histone deacetylase 8	Homo sapiens	SINGLE PROTEIN	CHEMBL3414430	1	Scientific Literature	J. Med. Chem.	2015	None
CHEMBL98	VORINOSTAT	4	264.32	0	2.47	SAHA, Vorinostat	O=C(CCCCCCC(=O)Nc1ccccc1)NO	IC50	'='	243.0	nM	6.61			UO_0000065	25.02	0.48	4.14	8.43	True	CHEMBL3102461	Inhibition of human HDAC8 using RHK(Ac)K(Ac) as substrate by fluorimetric analysis	B	BAO_0000357	single protein format	Homo sapiens	None	None	None	None	CHEMBL3192	Histone deacetylase 8	Homo sapiens	SINGLE PROTEIN	CHEMBL3098008	1	Scientific Literature	Bioorg. Med. Chem. Lett.	2014	None
CHEMBL498908		0	1020.27	None	None	24a	CC[C@H]1OC(=O)[C@H](C)[C@@H](O[C@H]2C[C@@](C)(OC)[C@@H](O)[C@H](C)O2)[C@H](C)[C@@H](O[C@@H]2O[C@H](C)C[C@H](N(C)Cc3ccc(-c4cn(CCCCCC(=O)NO)nn4)cc3)[C@H]2O)[C@](C)(OC)C[C@@H](C)C(=O)[C@H](C)[C@@H](O)[C@]1(C)O	IC50	'='	3990.0	nM	5.40			UO_0000065	5.29	None	None	None	False	CHEMBL1015471	Inhibition of HDAC8 from human HeLa cells nuclear extract by cell free fluorimetric assay	B	BAO_0000219	cell-based format	Homo sapiens	None	None	HeLa	None	CHEMBL3192	Histone deacetylase 8	Homo sapiens	SINGLE PROTEIN	CHEMBL1139366	1	Scientific Literature	J. Med. Chem.	2009	CHEMBL3308376
CHEMBL455735		0	1034.30	None	None	24c	CC[C@H]1OC(=O)[C@H](C)[C@@H](O[C@H]2C[C@@](C)(OC)[C@@H](O)[C@H](C)O2)[C@H](C)[C@@H](O[C@@H]2O[C@H](C)C[C@H](N(C)Cc3ccc(-c4cn(CCCCCCC(=O)NO)nn4)cc3)[C@H]2O)[C@](C)(OC)C[C@@H](C)C(=O)[C@H](C)[C@@H](O)[C@]1(C)O	IC50	'='	1890.0	nM	5.72			UO_0000065	5.53	None	None	None	False	CHEMBL1015471	Inhibition of HDAC8 from human HeLa cells nuclear extract by cell free fluorimetric assay	B	BAO_0000219	cell-based format	Homo sapiens	None	None	HeLa	None	CHEMBL3192	Histone deacetylase 8	Homo sapiens	SINGLE PROTEIN	CHEMBL1139366	1	Scientific Literature	J. Med. Chem.	2009	CHEMBL3308376
CHEMBL2018302	TUBASTATIN A	0	335.41	0	2.80	Tubastatin A	CN1CCc2c(c3ccccc3n2Cc2ccc(C(=O)NO)cc2)C1	IC50	'='	854.0	nM	6.07			UO_0000065	18.09	0.33	3.27	10.55	True	CHEMBL3388106	Inhibition of full length C-terminal 6x-His tagged human HDAC8 using Arg-His-Lys(Ac)-Lys(Ac) substrate incubated for 2 hrs by fluorescence assay	B	BAO_0000357	single protein format	Homo sapiens	None	None	None	None	CHEMBL3192	Histone deacetylase 8	Homo sapiens	SINGLE PROTEIN	CHEMBL3351349	1	Scientific Literature	Bioorg. Med. Chem. Lett.	2014	None
CHEMBL2312164		0	280.32	0	1.72	19e	Cc1cccc(C(=O)NOCCCCCC(=O)NO)c1	IC50	'='	1043.0	nM	5.98			UO_0000065	21.34	0.41	4.26	6.82	False	CHEMBL2318993	Inhibition of human HDAC8 by fluorescence assay	B	BAO_0000357	single protein format	Homo sapiens	None	None	None	None	CHEMBL3192	Histone deacetylase 8	Homo sapiens	SINGLE PROTEIN	CHEMBL2311425	1	Scientific Literature	J. Med. Chem.	2013	None
CHEMBL475101		0	389.52	0	3.25	7b	CN(C)S(=O)(=O)NCCCCCC(=O)Nc1cccc(-c2ccccc2)c1	Activity						Not Active						False	CHEMBL1029047	Inhibition of human recombinant N-terminal histidine-tagged HDAC8 expressed in baculovirus by fluorimetry	B	BAO_0000019	assay format	Homo sapiens	None	None	None	None	CHEMBL3192	Histone deacetylase 8	Homo sapiens	SINGLE PROTEIN	CHEMBL1149076	1	Scientific Literature	Bioorg. Med. Chem. Lett.	2009	None
CHEMBL570490		0	555.68	2	2.15	3a	CC(C)C[C@H]1CC(=O)N[C@@H](C)C(=O)N[C@@H](CCCCCC(=O)O)C(=O)N[C@@H](Cc2c[nH]c3ccccc23)C(=O)N1	IC50	'='	2300.0	nM	5.64			UO_0000065	10.15	0.19	3.49	3.33	True	CHEMBL1049816	Inhibition of human recombinant HDAC8 after 30 mins by fluorimetric assay	B	BAO_0000357	single protein format	Homo sapiens	None	None	None	None	CHEMBL3192	Histone deacetylase 8	Homo sapiens	SINGLE PROTEIN	CHEMBL1156016	1	Scientific Literature	J. Med. Chem.	2009	None
CHEMBL570041		0	566.70	1	2.83	8a, c[Asu-Nal-beta3Leu-Ala]	CC(C)C[C@H]1CC(=O)N[C@@H](C)C(=O)N[C@@H](CCCCCC(=O)O)C(=O)N[C@@H](Cc2cccc3ccccc23)C(=O)N1	IC50						Not Determined						False	CHEMBL1049816	Inhibition of human recombinant HDAC8 after 30 mins by fluorimetric assay	B	BAO_0000357	single protein format	Homo sapiens	None	None	None	None	CHEMBL3192	Histone deacetylase 8	Homo sapiens	SINGLE PROTEIN	CHEMBL1156016	1	Scientific Literature	J. Med. Chem.	2009	None
CHEMBL488747		0	421.50	0	3.78	14a	O=C(CCCCCCC(=O)Nc1cccc(-c2cnnn2Cc2ccccc2)c1)NO	IC50	'='	433.0	nM	6.36			UO_0000065	15.10	0.28	2.58	5.83	False	CHEMBL954938	Inhibition of HDAC8	B	BAO_0000357	single protein format	None	None	None	None	None	CHEMBL3192	Histone deacetylase 8	Homo sapiens	SINGLE PROTEIN	CHEMBL1150413	1	Scientific Literature	J. Med. Chem.	2008	None
CHEMBL1096432		0	432.52	0	3.38	12f	Cc1nc(-c2cccc(/C=C/C(=O)NO)c2)n(CCN2CCOCC2)c1-c1ccccc1	IC50	'='	79.0	nM	7.10			UO_0000065	16.42	0.30	3.72	8.92	False	CHEMBL1113907	Inhibition of human recombinant HDAC8	B	BAO_0000357	single protein format	Homo sapiens	None	None	None	None	CHEMBL3192	Histone deacetylase 8	Homo sapiens	SINGLE PROTEIN	CHEMBL1158589	1	Scientific Literature	Bioorg. Med. Chem. Lett.	2010	None
CHEMBL98	VORINOSTAT	4	264.32	0	2.47	6, SAHA	O=C(CCCCCCC(=O)Nc1ccccc1)NO	IC50	'='	5.5	nM	8.26			UO_0000065	31.25	0.59	5.79	10.53	False	CHEMBL3428547	Inhibition of full length human recombinant HDAC8 expressed in baculovirus infected insect S9 cells using Ac-Leu-GlyLys(Tfa)-AMC as substrate after 30 mins by fluorescence assay	B	BAO_0000219	cell-based format	Homo sapiens	None	None	S9	None	CHEMBL3192	Histone deacetylase 8	Homo sapiens	SINGLE PROTEIN	CHEMBL3425494	1	Scientific Literature	J. Med. Chem.	2015	CHEMBL3307435
CHEMBL3317812		0	534.69	1	1.65	5	C[C@@]12CSC(=N1)c1csc(n1)CNC(=O)C[C@@H](/C=C/CCS)OC(=O)[C@H](Cc1c[nH]cn1)NC2=O	Inhibition						Not Active						False	CHEMBL3366149	Inhibition of HDAC8 (unknown origin) up to 1 uM incubated at 37 degC for 30 mins	B	BAO_0000357	single protein format	Homo sapiens	None	None	None	None	CHEMBL3192	Histone deacetylase 8	Homo sapiens	SINGLE PROTEIN	CHEMBL3352389	1	Scientific Literature	Bioorg. Med. Chem. Lett.	2014	None
CHEMBL3109993		0	294.35	0	2.96	40	O=C(NO)[C@@H]1[C@H](c2ccccc2)[C@H]1c1ccnc(C2CC2)c1	IC50	'='	4800.0	nM	5.32			UO_0000065	18.07	0.33	2.36	8.55	False	CHEMBL3112168	Inhibition of human recombinant full length HDAC8 using Boc_Lys_TFA as substrate after 60 mins by fluorescence assay	B	BAO_0000357	single protein format	Homo sapiens	None	None	None	None	CHEMBL3192	Histone deacetylase 8	Homo sapiens	SINGLE PROTEIN	CHEMBL3108758	1	Scientific Literature	J. Med. Chem.	2013	None
CHEMBL513160		0	290.32	0	2.53	1	O=C(CCCCOCc1cc(-c2ccccc2)on1)NO	IC50	'='	3320.0	nM	5.48			UO_0000065	18.87	0.36	2.95	6.48	False	CHEMBL976444	Inhibition of HDAC8 after 17 hrs	B	BAO_0000357	single protein format	None	None	None	None	None	CHEMBL3192	Histone deacetylase 8	Homo sapiens	SINGLE PROTEIN	CHEMBL1155917	1	Scientific Literature	J. Med. Chem.	2008	None
CHEMBL468842		0	388.42	0	2.49	11	CC(=O)Nc1ccc(-c2cc(C(=O)NCCCCCCC(=O)NO)no2)cc1	IC50	'='	4900.0	nM	5.31			UO_0000065	13.67	0.26	2.82	3.98	False	CHEMBL976444	Inhibition of HDAC8 after 17 hrs	B	BAO_0000357	single protein format	None	None	None	None	None	CHEMBL3192	Histone deacetylase 8	Homo sapiens	SINGLE PROTEIN	CHEMBL1155917	1	Scientific Literature	J. Med. Chem.	2008	None
CHEMBL2057825		0	390.43	1	6.00	1c	[N-]=[N+]=NCc1cc(N=[N+]=[N-])cc(C(=O)Nc2cc(-c3cccs3)ccc2N)c1	Inhibition						tde						False	CHEMBL2059991	Inhibition of human recombinant HDAC8 using BML-KI-178 as substrate at 10 uM by spectrofluorometric analysis	B	BAO_0000357	single protein format	Homo sapiens	None	None	None	None	CHEMBL3192	Histone deacetylase 8	Homo sapiens	SINGLE PROTEIN	CHEMBL2057127	1	Scientific Literature	Bioorg. Med. Chem. Lett.	2012	None
CHEMBL2057825		0	390.43	1	6.00	1c	[N-]=[N+]=NCc1cc(N=[N+]=[N-])cc(C(=O)Nc2cc(-c3cccs3)ccc2N)c1	Inhibition	'='	11.0	%				UO_0000187					False	CHEMBL2059974	Inhibition of human recombinant HDAC8 expressed in Escherichia coli using BML-KI-178 as substrate preincubated with compound for 3 hrs at 10 uM measured after 35 mins by spectrofluorometric analysis	B	BAO_0000019	assay format	Homo sapiens	None	None	None	None	CHEMBL3192	Histone deacetylase 8	Homo sapiens	SINGLE PROTEIN	CHEMBL2057127	1	Scientific Literature	Bioorg. Med. Chem. Lett.	2012	None
CHEMBL1934891		0	494.23	0	4.25	5	Cc1ccc(NC(=O)C(F)(F)C(F)(F)C(F)(F)C(F)(F)C(F)(F)C(F)(F)C(=O)NO)cc1	Kd	'='	34000.0	nM	4.47			UO_0000065	9.04	0.19	0.22	5.70	False	CHEMBL1937195	Inhibition of recombinant human HDAC8 using Boc-L-Lys(trifluoroacetyl)-MCA as substrate by fluorogenic enzymatic assay	B	BAO_0000357	single protein format	Homo sapiens	None	None	None	None	CHEMBL3192	Histone deacetylase 8	Homo sapiens	SINGLE PROTEIN	CHEMBL1932952	1	Scientific Literature	Bioorg. Med. Chem.	2012	None
CHEMBL2177582		0	492.98	0	5.00	60	CN1C[C@H](c2ccc(/C=C/C(=O)Nc3ccccc3N)cc2F)[C@@H](C(=O)Nc2ccc(Cl)cc2)C1	IC50	'>'	30000.0	nM				UO_0000065					False	CHEMBL2182322	Inhibition of HDAC8 using p53 (379 to 382 residues) based fluorogenic peptide substrate	B	BAO_0000357	single protein format	None	None	None	None	None	CHEMBL3192	Histone deacetylase 8	Homo sapiens	SINGLE PROTEIN	CHEMBL2177000	1	Scientific Literature	J. Med. Chem.	2012	None
CHEMBL583130		0	567.73	1	3.05	4	CCC(=O)CCCCC[C@@H]1NC(=O)[C@H](C)NC(=O)C[C@H](CC(C)C)NC(=O)[C@H](Cc2c[nH]c3ccccc23)NC1=O	IC50	'='	2200.0	nM	5.66			UO_0000065	9.97	0.19	2.61	3.79	False	CHEMBL2014773	Inhibition of HDAC8 in human HeLa cells nuclear extract using Arg-His-Lys(Ac)-Lys(Ac)-AMC as substrate after 30 mins by spectrophotometry	B	BAO_0000219	cell-based format	Homo sapiens	None	None	HeLa	None	CHEMBL3192	Histone deacetylase 8	Homo sapiens	SINGLE PROTEIN	CHEMBL2010669	1	Scientific Literature	ACS Med. Chem. Lett.	2011	CHEMBL3308376
CHEMBL269935		0	289.33	0	4.31	6	O=C(Nc1cc(-c2ccccc2)ccc1O)c1ccccc1	IC50	'>'	50000.0	nM				UO_0000065					True	CHEMBL940376	Inhibition of HDAC8	B	BAO_0000357	single protein format	None	None	None	None	None	CHEMBL3192	Histone deacetylase 8	Homo sapiens	SINGLE PROTEIN	CHEMBL1152282	1	Scientific Literature	Bioorg. Med. Chem. Lett.	2008	None
CHEMBL2407739		0	446.51	1	5.14	8a	Nc1cc2ccccc2cc1NC(=O)c1ccc(CNc2nccc(-c3cccnc3)n2)cc1	IC50	'>'	20000.0	nM				UO_0000065					False	CHEMBL2410096	Inhibition of recombinant HDAC8 (unknown origin) expressed in Escherichia coli BL21 using MAL as substrate incubated for 15 mins prior to substrate addition measured after 60 mins by fluorescence plate reader analysis	B	BAO_0000019	assay format	Homo sapiens	None	None	None	None	CHEMBL3192	Histone deacetylase 8	Homo sapiens	SINGLE PROTEIN	CHEMBL2407081	1	Scientific Literature	J. Med. Chem.	2013	None
CHEMBL2407721		0	416.55	0	4.32	24e	Nc1ccccc1NC(=O)c1ccc(CNC2=N[C@H](Cc3ccccc3)CS2)cc1	IC50	'='	12700.0	nM	4.90			UO_0000065	11.75	0.22	0.58	6.16	False	CHEMBL2410096	Inhibition of recombinant HDAC8 (unknown origin) expressed in Escherichia coli BL21 using MAL as substrate incubated for 15 mins prior to substrate addition measured after 60 mins by fluorescence plate reader analysis	B	BAO_0000019	assay format	Homo sapiens	None	None	None	None	CHEMBL3192	Histone deacetylase 8	Homo sapiens	SINGLE PROTEIN	CHEMBL2407081	1	Scientific Literature	J. Med. Chem.	2013	None
CHEMBL3415968		0	583.61	3	0.44	15b	Nc1nc2ncc(CNc3ccc(C(=O)N[C@@H](CCC(=O)NCCCCCCC(=O)NO)C(=O)O)cc3)nc2c(=O)[nH]1	IC50	'='	2390.0	nM	5.62			UO_0000065	9.63	0.18	5.18	2.21	False	CHEMBL3421283	Inhibition of His-tagged HDAC8 (unknown origin) expressed in Escherichia coli BL21(DE3) after 60 mins by MALDI mass spectrometry	B	BAO_0000019	assay format	Homo sapiens	None	None	None	None	CHEMBL3192	Histone deacetylase 8	Homo sapiens	SINGLE PROTEIN	CHEMBL3414552	1	Scientific Literature	Eur. J. Med. Chem.	2015	None
CHEMBL98	VORINOSTAT	4	264.32	0	2.47	SAHA	O=C(CCCCCCC(=O)Nc1ccccc1)NO	IC50	'='	440.0	nM	6.36			UO_0000065	24.05	0.46	3.89	8.10	True	CHEMBL1039566	Inhibition of human recombinant HDAC8 using fluorescent acetylated substrate	B	BAO_0000357	single protein format	Homo sapiens	None	None	None	None	CHEMBL3192	Histone deacetylase 8	Homo sapiens	SINGLE PROTEIN	CHEMBL1154687	1	Scientific Literature	J. Med. Chem.	2009	None
CHEMBL565289		0	715.85	2	4.73	9, c[Asu-Nal-beta3Trp-Phe]	O=C(O)CCCCC[C@@H]1NC(=O)[C@H](Cc2ccccc2)NC(=O)C[C@H](Cc2c[nH]c3ccccc23)NC(=O)[C@H](Cc2cccc3ccccc23)NC1=O	IC50						Not Determined						False	CHEMBL1049816	Inhibition of human recombinant HDAC8 after 30 mins by fluorimetric assay	B	BAO_0000357	single protein format	Homo sapiens	None	None	None	None	CHEMBL3192	Histone deacetylase 8	Homo sapiens	SINGLE PROTEIN	CHEMBL1156016	1	Scientific Literature	J. Med. Chem.	2009	None
CHEMBL1934898		0	508.26	1	4.50	12	CCc1cccc(NC(=O)C(F)(F)C(F)(F)C(F)(F)C(F)(F)C(F)(F)C(F)(F)C(=O)NO)c1	Kd	'='	13000.0	nM	4.89			UO_0000065	9.61	0.20	0.39	6.23	False	CHEMBL1937195	Inhibition of recombinant human HDAC8 using Boc-L-Lys(trifluoroacetyl)-MCA as substrate by fluorogenic enzymatic assay	B	BAO_0000357	single protein format	Homo sapiens	None	None	None	None	CHEMBL3192	Histone deacetylase 8	Homo sapiens	SINGLE PROTEIN	CHEMBL1932952	1	Scientific Literature	Bioorg. Med. Chem.	2012	None
CHEMBL2386906		0	588.62	2	2.49	5b	CCc1c2c(nc3ccc(OCc4cn(CCCCC(=O)NO)nn4)cc13)-c1cc3c(c(=O)n1C2)COC(=O)[C@]3(O)CC	IC50						Not Determined						False	CHEMBL2390789	Inhibition of HDAC8 in human HeLa cells using Fluor-de-Lys as substrate after 15 mins by fluorescence assay	B	BAO_0000219	cell-based format	Homo sapiens	None	None	HeLa	None	CHEMBL3192	Histone deacetylase 8	Homo sapiens	SINGLE PROTEIN	CHEMBL2384964	1	Scientific Literature	Bioorg. Med. Chem. Lett.	2013	CHEMBL3308376
CHEMBL1797976		0	503.56	1	3.10	22a	COc1ccc(NC(=O)[C@@H]2Cc3ccc(OCC(=O)NO)cc3CN2C(=O)CCc2ccccc2)cc1	IC50	'='	502.0	nM	6.30			UO_0000065	12.51	0.23	3.20	5.37	False	CHEMBL1799896	Inhibition of HDAC8 after 30 mins by fluorescence microplate reader	B	BAO_0000357	single protein format	None	None	None	None	None	CHEMBL3192	Histone deacetylase 8	Homo sapiens	SINGLE PROTEIN	CHEMBL1795318	1	Scientific Literature	J. Med. Chem.	2011	None
CHEMBL1798006		0	632.16	1	2.00	31c	CC[C@H](C)[C@H](NC(=O)C1CCNCC1)C(=O)N1Cc2cc(OCC(=O)NO)ccc2C[C@H]1C(=O)Nc1ccc(OC)cc1.Cl	IC50	'='	1440.0	nM	5.84			UO_0000065	9.81	0.19	3.84	3.69	False	CHEMBL1799896	Inhibition of HDAC8 after 30 mins by fluorescence microplate reader	B	BAO_0000357	single protein format	None	None	None	None	None	CHEMBL3192	Histone deacetylase 8	Homo sapiens	SINGLE PROTEIN	CHEMBL1795318	1	Scientific Literature	J. Med. Chem.	2011	None
CHEMBL2178345		0	294.31	0	2.11	C31	O=C(NO)c1cccc(-c2cn(Cc3ccccc3)nn2)c1	IC50	'='	350.0	nM	6.46			UO_0000065	21.94	0.40	4.35	8.07	False	CHEMBL2185051	Inhibition of HDAC8 by fluorometric assay	B	BAO_0000357	single protein format	None	None	None	None	None	CHEMBL3192	Histone deacetylase 8	Homo sapiens	SINGLE PROTEIN	CHEMBL2176939	1	Scientific Literature	J. Med. Chem.	2012	None
CHEMBL1812334		0	407.85	0	2.47	3	N[C@H](Cc1cccc(Cl)c1)C(=O)N1CCN(C(=O)c2cc(F)ccc2F)CC1	IC50	'='	200.0	nM	6.70			UO_0000065	16.43	0.33	4.23	10.05	False	CHEMBL1816689	Inhibition of N terminal hexahistidine-tagged human HDAC8 expressed in Sf9 cells after 1 hr by fluorescence assay	B	BAO_0000219	cell-based format	Homo sapiens	None	None	Sf9	None	CHEMBL3192	Histone deacetylase 8	Homo sapiens	SINGLE PROTEIN	CHEMBL1811912	1	Scientific Literature	Bioorg. Med. Chem.	2011	CHEMBL3308860
CHEMBL3352991		0	516.60	2	0.76	6b	CC(C)[C@H]1NC(=O)C[C@@H](/C=C/CCCC(=O)O)NC(=O)[C@@H](Cc2ccc(O)cc2)NC(=O)[C@@H](C)NC1=O	Ki						Not Active						False	CHEMBL3382540	Inhibition of human recombinant HDAC8 using [Ac-Leu-Gly-Lys(Ac)-AMC substrate incubated for 15 to 30 mins	B	BAO_0000357	single protein format	Homo sapiens	None	None	None	None	CHEMBL3192	Histone deacetylase 8	Homo sapiens	SINGLE PROTEIN	CHEMBL3351463	1	Scientific Literature	J. Med. Chem.	2014	None
CHEMBL1833976		0	610.67	1	2.82	Table 1, R1C1	CC[C@@H](C)[C@@H]1NC(=O)[C@@H](Cc2ccc(OC)cc2)NC(=O)[C@H](CCCCCC(=O)C(F)(F)F)NC(=O)[C@H]2CCCN2C1=O	IC50	'='	370.0	nM	6.43			UO_0000065	10.53	0.20	3.61	4.80	False	CHEMBL1838749	Inhibition of HDAC8	B	BAO_0000357	single protein format	None	None	None	None	None	CHEMBL3192	Histone deacetylase 8	Homo sapiens	SINGLE PROTEIN	CHEMBL1833881	1	Scientific Literature	Bioorg. Med. Chem. Lett.	2011	None
CHEMBL113537		0	301.31	0	4.10	Table 1, R4C1	O=C(CCCCCCC(=O)C(F)(F)F)Nc1ccccc1	IC50	'='	1500.0	nM	5.82			UO_0000065	19.33	0.38	1.72	12.61	False	CHEMBL1838745	Inhibition of HDAC8 assessed as substrate deacetylation using N-acetyl-L-Arg-LHis-L-Lys(epsilon-acetyl)-L-Lys(epsilon-acetyl)-coumarin as substrate preincubated for 15 mins measured after 20 mins by fluorescence assay	B	BAO_0000357	single protein format	None	None	None	None	None	CHEMBL3192	Histone deacetylase 8	Homo sapiens	SINGLE PROTEIN	CHEMBL1833881	1	Scientific Literature	Bioorg. Med. Chem. Lett.	2011	None
CHEMBL1835350		0	532.73	1	2.49	11e	CC(C)[C@H](NC(=O)OC(C)(C)C)C(=O)N1CC2(C[C@H]1C(=O)NCCCCCC(=O)NO)SCCS2	IC50	'='	720.0	nM	6.14			UO_0000065	11.53	0.24	3.65	4.48	False	CHEMBL1838458	Inhibition of human HDAC8 expressed in Escherichia coli using Boc-Lys (acetyl)-AMC as substrate treated for 5 mins before substrate addition measured after 30 mins by fluorescence assay	B	BAO_0000019	assay format	Homo sapiens	None	None	None	None	CHEMBL3192	Histone deacetylase 8	Homo sapiens	SINGLE PROTEIN	CHEMBL1833905	1	Scientific Literature	Eur. J. Med. Chem.	2011	None
CHEMBL2170019		0	666.87	2	2.59	9	CCC(=O)CCCCC[C@@H]1NC(=O)[C@H](CCCNC(=N)N)NC(=O)CCN(CC(C)C)C(=O)CN(CCc2c[nH]c3ccccc23)C1=O	IC50	'='	750.0	nM	6.12			UO_0000065	9.18	0.17	3.53	3.16	False	CHEMBL2174033	Inhibition of human recombinant HDAC8 using Arg-His-Lys(Ac)-Lys(Ac)-AMC as substrate after 30 mins by trypsin-coupled fluorogenic assay	B	BAO_0000357	single protein format	Homo sapiens	None	None	None	None	CHEMBL3192	Histone deacetylase 8	Homo sapiens	SINGLE PROTEIN	CHEMBL2169795	1	Scientific Literature	ACS Med. Chem. Lett.	2012	None
CHEMBL1835421		0	556.15	1	2.00	12m	Cl.N[C@@H](Cc1c[nH]c2ccccc12)C(=O)N1CC2(C[C@H]1C(=O)NCCCCCC(=O)NO)SCCS2	IC50	'='	690.0	nM	6.16			UO_0000065	11.86	0.24	4.16	4.38	False	CHEMBL1838458	Inhibition of human HDAC8 expressed in Escherichia coli using Boc-Lys (acetyl)-AMC as substrate treated for 5 mins before substrate addition measured after 30 mins by fluorescence assay	B	BAO_0000019	assay format	Homo sapiens	None	None	None	None	CHEMBL3192	Histone deacetylase 8	Homo sapiens	SINGLE PROTEIN	CHEMBL1833905	1	Scientific Literature	Eur. J. Med. Chem.	2011	None
CHEMBL98	VORINOSTAT	4	264.32	0	2.47	SAHA, Vorinostat	O=C(CCCCCCC(=O)Nc1ccccc1)NO	IC50	'='	700.0	nM	6.16			UO_0000065	23.29	0.44	3.68	7.85	False	CHEMBL1838458	Inhibition of human HDAC8 expressed in Escherichia coli using Boc-Lys (acetyl)-AMC as substrate treated for 5 mins before substrate addition measured after 30 mins by fluorescence assay	B	BAO_0000019	assay format	Homo sapiens	None	None	None	None	CHEMBL3192	Histone deacetylase 8	Homo sapiens	SINGLE PROTEIN	CHEMBL1833905	1	Scientific Literature	Eur. J. Med. Chem.	2011	None
CHEMBL2147950		0	363.44	0	1.85	5i	CS(=O)(=O)N[C@@H](Cc1ccc(OCCc2ccccc2)cc1)C(=O)O	IC50	'='	102300.0	nM		Outside typical range		UO_0000065					False	CHEMBL2150817	Inhibition of HDAC8 after 45 mins by microplate fluorometric analysis	B	BAO_0000357	single protein format	None	None	None	None	None	CHEMBL3192	Histone deacetylase 8	Homo sapiens	SINGLE PROTEIN	CHEMBL2146396	1	Scientific Literature	Bioorg. Med. Chem.	2012	None
CHEMBL1914703		0	344.42	0	2.72	3a	O=C(CCCCCCC(=O)Nc1cnn(Cc2ccccc2)c1)NO	IC50	'='	76.0	nM	7.12			UO_0000065	20.67	0.39	4.40	7.40	False	CHEMBL1921156	Inhibition of human recombinant HDAC8 using Fluor de Lys as substrate	B	BAO_0000357	single protein format	Homo sapiens	None	None	None	None	CHEMBL3192	Histone deacetylase 8	Homo sapiens	SINGLE PROTEIN	CHEMBL1914352	1	Scientific Literature	J. Med. Chem.	2011	None
CHEMBL3309291		0	393.44	0	2.76	34	CC1(C)CC(=O)Nc2ccc(C(=O)NCc3ccc(/C=C/C(=O)NO)cc3)cc21	IC50	'='	49.0	nM	7.31			UO_0000065	18.58	0.34	4.55	6.80	False	CHEMBL3373321	Inhibition of human HDAC8 pre-incubated for 30 mins before substrate addition and measured after 30 mins by HDAC-Glo I/II assay	B	BAO_0000357	single protein format	Homo sapiens	None	None	None	None	CHEMBL3192	Histone deacetylase 8	Homo sapiens	SINGLE PROTEIN	CHEMBL3351757	1	Scientific Literature	Bioorg. Med. Chem.	2014	None
CHEMBL1800373		0	379.44	0	3.72	18	Cc1cc(O)nc(SCC(=O)c2ccc(NC(=O)c3ccccc3)cc2)n1	IC50	'>'	100000.0	nM				UO_0000065					False	CHEMBL1804897	Inhibition of recombinant HDAC8 assessed as inhibition of fluorogenic aminocoumarin release from substrate by trypsin-coupled biochemical assay	B	BAO_0000357	single protein format	None	None	None	None	None	CHEMBL3192	Histone deacetylase 8	Homo sapiens	SINGLE PROTEIN	CHEMBL1800036	1	Scientific Literature	Bioorg. Med. Chem. Lett.	2011	None
CHEMBL483892		0	439.49	0	3.92	10b	O=C(CCCCCCC(=O)Nc1cccc(-c2cn(Cc3ccc(F)cc3)nn2)c1)NO	IC50	'='	552.0	nM	6.26			UO_0000065	14.24	0.27	2.34	5.73	False	CHEMBL954938	Inhibition of HDAC8	B	BAO_0000357	single protein format	None	None	None	None	None	CHEMBL3192	Histone deacetylase 8	Homo sapiens	SINGLE PROTEIN	CHEMBL1150413	1	Scientific Literature	J. Med. Chem.	2008	None
CHEMBL96051	SCRIPTAID	0	326.35	0	2.50	14	O=C(CCCCCN1C(=O)c2cccc3cccc(c23)C1=O)NO	Ki	'='	105.0	nM	6.98			UO_0000065	21.38	0.40	4.48	8.05	False	CHEMBL1216989	Activity of human HDAC8	B	BAO_0000357	single protein format	Homo sapiens	None	None	None	None	CHEMBL3192	Histone deacetylase 8	Homo sapiens	SINGLE PROTEIN	CHEMBL1212811	1	Scientific Literature	Nat. Chem. Biol.	2010	None
CHEMBL4090647		0	425.53	0	3.13	4k	Cc1cc(C)cc(C(=O)N(CCCCCC(=O)NO)CC(=O)NCc2ccccc2)c1	IC50	'='	7330.0	nM	5.13			UO_0000065	12.07	0.23	2.00	5.20	False	CHEMBL4017031	Inhibition of human recombinant HDAC8 expressed in Escherichia coli using Z-L-Lys(epsilon-trifluoroacetyl)-AMC as substrate measured after 90 mins by fluorescence assay	B	BAO_0000019	assay format	Homo sapiens	None	None	None	None	CHEMBL3192	Histone deacetylase 8	Homo sapiens	SINGLE PROTEIN	CHEMBL4014348	1	Scientific Literature	J Med Chem	2017	None
CHEMBL3415630		0	359.81	0	3.07	34	C[C@@]1(Nc2ccc(C(=O)NO)cc2)CCN(c2ccc(Cl)cc2)C1=O	IC50	'='	590.0	nM	6.23			UO_0000065	17.31	0.34	3.16	7.63	False	CHEMBL3420550	Inhibition of HDAC8 (unknown origin) using RHK(Ac)K(Ac)AMC as substrate	B	BAO_0000357	single protein format	Homo sapiens	None	None	None	None	CHEMBL3192	Histone deacetylase 8	Homo sapiens	SINGLE PROTEIN	CHEMBL3414430	1	Scientific Literature	J. Med. Chem.	2015	None
CHEMBL4062824		0	378.47	0	4.15	4c	CC(C)[C@@H]1N=C(c2ccccc2)c2ccccc2N(CCCCC(=O)O)C1=O	IC50	'>'	30000.0	nM				UO_0000065					False	CHEMBL3998873	Inhibition of human KDAC8 after 60 mins by fluorescence assay	B	BAO_0000357	single protein format	Homo sapiens	None	None	None	None	CHEMBL3192	Histone deacetylase 8	Homo sapiens	SINGLE PROTEIN	CHEMBL3997794	1	Scientific Literature	Eur J Med Chem	2017	None
CHEMBL4068989		0	478.59	0	4.70	3s	COC(=O)CCCCN1C(=O)[C@H](CCC(=O)OC(C)(C)C)N=C(c2ccccc2)c2ccccc21	IC50	'>'	30000.0	nM				UO_0000065					False	CHEMBL3998873	Inhibition of human KDAC8 after 60 mins by fluorescence assay	B	BAO_0000357	single protein format	Homo sapiens	None	None	None	None	CHEMBL3192	Histone deacetylase 8	Homo sapiens	SINGLE PROTEIN	CHEMBL3997794	1	Scientific Literature	Eur J Med Chem	2017	None
CHEMBL2012813		0	581.76	1	3.39	2	CCC(=O)CCCCC[C@@H]1NC(=O)[C@H](C)N(C)C(=O)C[C@H](CC(C)C)NC(=O)[C@H](Cc2c[nH]c3ccccc23)NC1=O	IC50	'='	2200.0	nM	5.66			UO_0000065	9.72	0.18	2.27	4.03	False	CHEMBL2174033	Inhibition of human recombinant HDAC8 using Arg-His-Lys(Ac)-Lys(Ac)-AMC as substrate after 30 mins by trypsin-coupled fluorogenic assay	B	BAO_0000357	single protein format	Homo sapiens	None	None	None	None	CHEMBL3192	Histone deacetylase 8	Homo sapiens	SINGLE PROTEIN	CHEMBL2169795	1	Scientific Literature	ACS Med. Chem. Lett.	2012	None
CHEMBL3585965		0	334.33	0	2.64	6h	O=C(CCCCCCc1nc(-c2ccc([N+](=O)[O-])cc2)no1)NO	IC50	'='	2560.0	nM	5.59			UO_0000065	16.73	0.32	2.95	4.26	False	CHEMBL3588680	Inhibition of recombinant HDAC8 (unknown origin) incubated for 10 mins using Boc-Lys(acetyl)-AMC fluorogenic substrate by homogeneous fluorescence release assay	B	BAO_0000357	single protein format	Homo sapiens	None	None	None	None	CHEMBL3192	Histone deacetylase 8	Homo sapiens	SINGLE PROTEIN	CHEMBL3585316	1	Scientific Literature	Bioorg. Med. Chem.	2015	None
CHEMBL272612		0	293.43	0	3.90	60h	CSCC(=O)CCCCCCC(=O)Nc1ccccc1	IC50	'>'	40000.0	nM				UO_0000065					False	CHEMBL946993	Inhibition of human HDAC8	B	BAO_0000357	single protein format	Homo sapiens	None	None	None	None	CHEMBL3192	Histone deacetylase 8	Homo sapiens	SINGLE PROTEIN	CHEMBL1142268	1	Scientific Literature	J. Med. Chem.	2008	None
CHEMBL270962		0	296.46	0	3.03	60d	O=C(CCCCCNC(=S)CS)Nc1ccccc1	IC50	'>'	40000.0	nM				UO_0000065					False	CHEMBL946993	Inhibition of human HDAC8	B	BAO_0000357	single protein format	Homo sapiens	None	None	None	None	CHEMBL3192	Histone deacetylase 8	Homo sapiens	SINGLE PROTEIN	CHEMBL1142268	1	Scientific Literature	J. Med. Chem.	2008	None
CHEMBL4066515		0	523.27	1	4.01	13	CN(C)c1ccc(NC(=O)C(F)(F)C(F)(F)C(F)(F)C(F)(F)C(F)(F)C(F)(F)C(=O)NO)cc1	Ki	'>'	50000.0	nM				UO_0000065					False	CHEMBL4007219	Inhibition of human HDAC8 using Boc-Lys(trifluoroacetyl)-AMC as substrate preincubated for 30 mins followed by substrate addition measured after 60 mins by trypsin-based fluorescence assay	A	BAO_0000357	single protein format	Homo sapiens	None	None	None	None	CHEMBL3192	Histone deacetylase 8	Homo sapiens	SINGLE PROTEIN	CHEMBL4004881	1	Scientific Literature	Bioorg Med Chem Lett	2017	None
CHEMBL1798001		0	681.79	1	3.40	30a	CC[C@H](C)[C@H](NC(=O)[C@@H]1CCCN1C(=O)OC(C)(C)C)C(=O)N1Cc2cc(OCC(=O)NO)ccc2C[C@H]1C(=O)Nc1ccc(OC)cc1	IC50	'='	192.0	nM	6.72			UO_0000065	9.85	0.19	3.32	3.82	False	CHEMBL1799896	Inhibition of HDAC8 after 30 mins by fluorescence microplate reader	B	BAO_0000357	single protein format	None	None	None	None	None	CHEMBL3192	Histone deacetylase 8	Homo sapiens	SINGLE PROTEIN	CHEMBL1795318	1	Scientific Literature	J. Med. Chem.	2011	None
CHEMBL1797982		0	568.63	1	2.87	25d	COc1ccc(NC(=O)[C@@H]2Cc3ccc(OCC(=O)NO)cc3CN2C(=O)[C@@H]2CCCN2C(=O)OC(C)(C)C)cc1	IC50	'='	212.0	nM	6.67			UO_0000065	11.74	0.22	3.80	4.55	False	CHEMBL1799896	Inhibition of HDAC8 after 30 mins by fluorescence microplate reader	B	BAO_0000357	single protein format	None	None	None	None	None	CHEMBL3192	Histone deacetylase 8	Homo sapiens	SINGLE PROTEIN	CHEMBL1795318	1	Scientific Literature	J. Med. Chem.	2011	None
CHEMBL1797997		0	506.99	0	1.45	26h	COc1ccc(NC(=O)[C@@H]2Cc3ccc(OCC(=O)NO)cc3CN2C(=O)[C@@H](N)C(C)C)cc1.Cl	IC50	'='	1020.0	nM	5.99			UO_0000065	12.73	0.24	4.54	4.18	False	CHEMBL1799896	Inhibition of HDAC8 after 30 mins by fluorescence microplate reader	B	BAO_0000357	single protein format	None	None	None	None	None	CHEMBL3192	Histone deacetylase 8	Homo sapiens	SINGLE PROTEIN	CHEMBL1795318	1	Scientific Literature	J. Med. Chem.	2011	None
CHEMBL1800246		0	301.30	0	1.71	12	CC(=O)Nc1ccc(C(=O)COc2nc(C)cc(O)n2)cc1	IC50	'>'	100000.0	nM				UO_0000065					False	CHEMBL1804897	Inhibition of recombinant HDAC8 assessed as inhibition of fluorogenic aminocoumarin release from substrate by trypsin-coupled biochemical assay	B	BAO_0000357	single protein format	None	None	None	None	None	CHEMBL3192	Histone deacetylase 8	Homo sapiens	SINGLE PROTEIN	CHEMBL1800036	1	Scientific Literature	Bioorg. Med. Chem. Lett.	2011	None
CHEMBL1800247		0	300.31	0	2.32	13	CC(=O)Nc1ccc(C(=O)COc2cc(C)cc(O)n2)cc1	IC50	'>'	100000.0	nM				UO_0000065					False	CHEMBL1804897	Inhibition of recombinant HDAC8 assessed as inhibition of fluorogenic aminocoumarin release from substrate by trypsin-coupled biochemical assay	B	BAO_0000357	single protein format	None	None	None	None	None	CHEMBL3192	Histone deacetylase 8	Homo sapiens	SINGLE PROTEIN	CHEMBL1800036	1	Scientific Literature	Bioorg. Med. Chem. Lett.	2011	None
CHEMBL1800374		0	316.43	0	3.76	20	Cc1cc(O)nc(SCC(=O)c2ccc(C(C)(C)C)cc2)n1	IC50	'>'	100000.0	nM				UO_0000065					False	CHEMBL1804897	Inhibition of recombinant HDAC8 assessed as inhibition of fluorogenic aminocoumarin release from substrate by trypsin-coupled biochemical assay	B	BAO_0000357	single protein format	None	None	None	None	None	CHEMBL3192	Histone deacetylase 8	Homo sapiens	SINGLE PROTEIN	CHEMBL1800036	1	Scientific Literature	Bioorg. Med. Chem. Lett.	2011	None
CHEMBL2235260		0	339.43	0	4.77	14	O=C(CCCCCCCC(=O)c1ccc(-c2ccccc2)cc1)NO	IC50	'='	5.0	nM	8.30			UO_0000065	24.46	0.45	3.53	12.50	False	CHEMBL3047468	Inhibition of Homo sapiens (human) HDAC8	B	BAO_0000357	single protein format	Homo sapiens	None	None	None	None	CHEMBL3192	Histone deacetylase 8	Homo sapiens	SINGLE PROTEIN	CHEMBL3045730	1	Scientific Literature	Med Chem Res	2012	None
CHEMBL1934904		0	556.30	2	5.61	18	O=C(NO)C(F)(F)C(F)(F)C(F)(F)C(F)(F)C(F)(F)C(F)(F)C(=O)Nc1cccc(-c2ccccc2)c1	Kd	'='	60000.0	nM	4.22			UO_0000065	7.59	0.16	-1.39	5.38	False	CHEMBL1937195	Inhibition of recombinant human HDAC8 using Boc-L-Lys(trifluoroacetyl)-MCA as substrate by fluorogenic enzymatic assay	B	BAO_0000357	single protein format	Homo sapiens	None	None	None	None	CHEMBL3192	Histone deacetylase 8	Homo sapiens	SINGLE PROTEIN	CHEMBL1932952	1	Scientific Literature	Bioorg. Med. Chem.	2012	None
CHEMBL3800299		0	234.30	0	2.55	10b	O=C(NO)c1cccc(NC2CCCCC2)c1	IC50	'='	830.0	nM	6.08			UO_0000065	25.95	0.49	3.53	9.91	False	CHEMBL3803862	Inhibition of recombinant human HDAC8 using Fluor de Lys as substrate preincubated for 90 mins followed by BML-KI176 addition measured after 45 mins by fluorescence assay	B	BAO_0000357	single protein format	Homo sapiens	None	None	None	None	CHEMBL3192	Histone deacetylase 8	Homo sapiens	SINGLE PROTEIN	CHEMBL3797085	1	Scientific Literature	J. Med. Chem.	2016	None
CHEMBL398884		0	295.36	0	4.37	1	O=C(Nc1cc(-c2ccccc2)ccc1O)c1cccs1	Activity						Not Determined						False	CHEMBL927768	Inhibition of HDAC8	B	BAO_0000357	single protein format	None	None	None	None	None	CHEMBL3192	Histone deacetylase 8	Homo sapiens	SINGLE PROTEIN	CHEMBL1140803	1	Scientific Literature	Bioorg. Med. Chem. Lett.	2008	None
CHEMBL235194		0	459.57	1	5.88	15	COc1ccc(NCc2ccc(C(=O)Nc3ccc(-c4cccs4)cc3N)cc2)cc1OC	Inhibition	'<'	50.0	%				UO_0000187					False	CHEMBL900132	Inhibition of human recombinant HDAC8 at 20 uM	B	BAO_0000357	single protein format	Homo sapiens	None	None	None	None	CHEMBL3192	Histone deacetylase 8	Homo sapiens	SINGLE PROTEIN	CHEMBL1138236	1	Scientific Literature	J. Med. Chem.	2007	None
CHEMBL211625		0	377.44	0	4.15	9	COc1ccc(NCc2ccc(C(=O)Nc3ccccc3N)cc2)cc1OC	Inhibition	'<'	50.0	%				UO_0000187					False	CHEMBL900132	Inhibition of human recombinant HDAC8 at 20 uM	B	BAO_0000357	single protein format	Homo sapiens	None	None	None	None	CHEMBL3192	Histone deacetylase 8	Homo sapiens	SINGLE PROTEIN	CHEMBL1138236	1	Scientific Literature	J. Med. Chem.	2007	None
CHEMBL3956223		0	277.24	0	0.22	10i	NCC(=O)NCc1nnc(-c2ccc([N+](=O)[O-])cc2)o1	IC50	'='	134.0	nM	6.87			UO_0000065	24.79	0.47	6.65	5.01	False	CHEMBL3861435	Inhibition of recombinant human full length GST-tagged HDAC8 expressed in Escherichia coli DH5alpha (DE3) assessed as inhibition of deacetylation activity using Fluor-de-Lys as substrate measured after 15 mins by fluorimetric assay	B	BAO_0000019	assay format	Homo sapiens	None	None	None	None	CHEMBL3192	Histone deacetylase 8	Homo sapiens	SINGLE PROTEIN	CHEMBL3860079	1	Scientific Literature	Bioorg Med Chem	2016	None
CHEMBL3427756		0	309.29	0	3.00	3l	NC(=O)C1CCCc2c(-c3ccc(C(F)(F)F)cc3)n[nH]c21	Inhibition						Not Active						False	CHEMBL3429773	Inhibition of HDAC8 (unknown origin)	B	BAO_0000357	single protein format	Homo sapiens	None	None	None	None	CHEMBL3192	Histone deacetylase 8	Homo sapiens	SINGLE PROTEIN	CHEMBL3425433	1	Scientific Literature	Bioorg. Med. Chem. Lett.	2015	None
CHEMBL3427775		0	351.84	0	4.03	13f, mixture of diastereomers	NC(=O)C1CC(c2ccccc2)Cc2c(-c3ccc(Cl)cc3)n[nH]c21	Inhibition						Not Active						False	CHEMBL3429773	Inhibition of HDAC8 (unknown origin)	B	BAO_0000357	single protein format	Homo sapiens	None	None	None	None	CHEMBL3192	Histone deacetylase 8	Homo sapiens	SINGLE PROTEIN	CHEMBL3425433	1	Scientific Literature	Bioorg. Med. Chem. Lett.	2015	None
CHEMBL3427749		0	310.18	0	3.29	3f	NC(=O)C1CCCc2c(-c3ccc(Cl)cc3Cl)n[nH]c21	Inhibition						Not Active						False	CHEMBL3429773	Inhibition of HDAC8 (unknown origin)	B	BAO_0000357	single protein format	Homo sapiens	None	None	None	None	CHEMBL3192	Histone deacetylase 8	Homo sapiens	SINGLE PROTEIN	CHEMBL3425433	1	Scientific Literature	Bioorg. Med. Chem. Lett.	2015	None
CHEMBL3427773		0	322.41	0	3.11	13d	Cn1c(-c2n[nH]c3c2CC(C)(C)CC3C(N)=O)cc2ccccc21	Inhibition						Not Active						False	CHEMBL3429773	Inhibition of HDAC8 (unknown origin)	B	BAO_0000357	single protein format	Homo sapiens	None	None	None	None	CHEMBL3192	Histone deacetylase 8	Homo sapiens	SINGLE PROTEIN	CHEMBL3425433	1	Scientific Literature	Bioorg. Med. Chem. Lett.	2015	None
CHEMBL3427760		0	281.31	0	2.73	3p	NC(=O)C1CCCc2c(-c3cc4ccccc4o3)n[nH]c21	Inhibition						Not Active						False	CHEMBL3429773	Inhibition of HDAC8 (unknown origin)	B	BAO_0000357	single protein format	Homo sapiens	None	None	None	None	CHEMBL3192	Histone deacetylase 8	Homo sapiens	SINGLE PROTEIN	CHEMBL3425433	1	Scientific Literature	Bioorg. Med. Chem. Lett.	2015	None
CHEMBL471043		0	354.36	0	2.54	13, ST3049	COC(=O)c1ccc(CO/N=C/c2ccc(/C=C/C(=O)NO)cc2)cc1	IC50	'='	603.0	nM	6.22			UO_0000065	17.55	0.33	3.68	6.40	False	CHEMBL960038	Inhibition of human HDAC8	B	BAO_0000357	single protein format	Homo sapiens	None	None	None	None	CHEMBL3192	Histone deacetylase 8	Homo sapiens	SINGLE PROTEIN	CHEMBL1153969	1	Scientific Literature	Bioorg. Med. Chem. Lett.	2009	None
CHEMBL470843		0	365.82	0	1.69	21, ST3710	Cl.O=C(/C=C/c1ccc(-c2cc(CN3CCOCC3)on2)cc1)NO	IC50	'='	127.0	nM	6.90			UO_0000065	20.94	0.39	5.21	7.85	False	CHEMBL960038	Inhibition of human HDAC8	B	BAO_0000357	single protein format	Homo sapiens	None	None	None	None	CHEMBL3192	Histone deacetylase 8	Homo sapiens	SINGLE PROTEIN	CHEMBL1153969	1	Scientific Literature	Bioorg. Med. Chem. Lett.	2009	None
CHEMBL483893		0	530.42	1	4.23	10d	O=C(CCCCCCC(=O)Nc1cccc(-c2cn(CC(O)c3cccc(Br)c3)nn2)c1)NO	IC50	'='	440.0	nM	6.36			UO_0000065	11.98	0.26	2.13	4.91	False	CHEMBL954938	Inhibition of HDAC8	B	BAO_0000357	single protein format	None	None	None	None	None	CHEMBL3192	Histone deacetylase 8	Homo sapiens	SINGLE PROTEIN	CHEMBL1150413	1	Scientific Literature	J. Med. Chem.	2008	None
CHEMBL519491		0	407.47	0	3.72	6c	O=C(CCCCCCC(=O)Nc1ccc(-c2cn(-c3ccccc3)nn2)cc1)NO	IC50	'='	1970.0	nM	5.71			UO_0000065	14.00	0.26	1.99	5.23	False	CHEMBL954938	Inhibition of HDAC8	B	BAO_0000357	single protein format	None	None	None	None	None	CHEMBL3192	Histone deacetylase 8	Homo sapiens	SINGLE PROTEIN	CHEMBL1150413	1	Scientific Literature	J. Med. Chem.	2008	None
CHEMBL474546		0	343.41	0	2.67	BDBM50248259	O=C(/C=C/c1ccc2c(c1)nc(-c1ccsc1)n2CCCO)NO	IC50	'='	537.0	nM	6.27		221538	UO_0000065	18.26	0.36	3.60	7.18	False	CHEMBL3707727	Enzyme Assay: The assay have been carried out in a 96 well format and the BIOMOL using a fluorescent-based HDAC activity assay.	B	BAO_0000357	single protein format	Homo sapiens	None	None	None	None	CHEMBL3192	Histone deacetylase 8	Homo sapiens	SINGLE PROTEIN	CHEMBL3639191	37	BindingDB Database		2013	None
CHEMBL3110282		0	383.52	0	4.12	BDBM41564	CN(C)c1ccc(-c2cn(CCCCCn3cccc(O)c3=S)nn2)cc1	IC50	'='	1482.0	nM	5.83		191690	UO_0000065	15.20	0.29	1.71	9.86	False	CHEMBL3707509	Fluor de Lys Assay: Fluor de Lys is a fluorescence based HDAC activity assay comprising a combination of fluorogenic Histone deAcetylase Lysyl substrate and a developer. The kit is a highly sensitive and convenient alternative to radiolabeled, acetylated histones or peptide/HPLC methods for the assay of histone deacetylases. This assay is based on the ability of HeLa nuclear extract, which is enr…	B	BAO_0000357	single protein format	Homo sapiens	None	None	None	None	CHEMBL3192	Histone deacetylase 8	Homo sapiens	SINGLE PROTEIN	CHEMBL3638915	37	BindingDB Database		2014	None
CHEMBL474151		0	373.50	0	3.84	BDBM103549	CCCCCCCCc1nc2cc(/C=C/C(=O)NO)ccc2n1CCCO	IC50	'='	1450.0	nM	5.84		221551	UO_0000065	15.63	0.30	2.00	6.68	False	CHEMBL3707727	Enzyme Assay: The assay have been carried out in a 96 well format and the BIOMOL using a fluorescent-based HDAC activity assay.	B	BAO_0000357	single protein format	Homo sapiens	None	None	None	None	CHEMBL3192	Histone deacetylase 8	Homo sapiens	SINGLE PROTEIN	CHEMBL3639191	37	BindingDB Database		2013	None
CHEMBL272980	MOCETINOSTAT	2	396.45	0	3.99	A, MGCD0103	Nc1ccccc1NC(=O)c1ccc(CNc2nccc(-c3cccnc3)n2)cc1	IC50	'>'	10000.0	nM				UO_0000065					False	CHEMBL1036515	Inhibition of HDAC8	B	BAO_0000357	single protein format	None	None	None	None	None	CHEMBL3192	Histone deacetylase 8	Homo sapiens	SINGLE PROTEIN	CHEMBL1143305	1	Scientific Literature	Bioorg. Med. Chem. Lett.	2009	None
CHEMBL3605497		0	404.45	0	3.88	15e	Nc1ccccc1NC(=O)c1ccc(CNC2=NC(c3cccc(F)c3)CO2)cc1	IC50	'='	52200.0	nM	4.28			UO_0000065	10.59	0.19	0.40	4.83	False	CHEMBL3606699	Inhibition of His-flagged recombinant HDAC8 (unknown origin) expressed in Escherichia coli BL21 pre-incubated for 15 mins before substrate addition by homogeneous fluorogenic HDAC assay	B	BAO_0000019	assay format	Homo sapiens	None	None	None	None	CHEMBL3192	Histone deacetylase 8	Homo sapiens	SINGLE PROTEIN	CHEMBL3603817	1	Scientific Literature	J. Med. Chem.	2015	None
CHEMBL396097		0	227.26	0	2.32	6	O=C(NO)C(c1ccccc1)c1ccccc1	IC50	'='	66000.0	nM	4.18			UO_0000065	18.40	0.34	1.86	8.47	False	CHEMBL1050118	Inhibition of recombinant HDAC8 expressed in baculovirus after 10 mins by fluorimetric analysis	B	BAO_0000019	assay format	None	None	None	None	None	CHEMBL3192	Histone deacetylase 8	Homo sapiens	SINGLE PROTEIN	CHEMBL1155182	1	Scientific Literature	Bioorg. Med. Chem. Lett.	2009	None
CHEMBL564876		0	375.47	1	5.24	4d, ST2741	O=C(CCCCCC(c1c[nH]c2ccccc12)c1c[nH]c2ccccc12)NO	IC50	'='	240.0	nM	6.62			UO_0000065	17.63	0.32	1.38	8.18	False	CHEMBL1053562	Inhibition of human HDAC8 by fluorimetry	B	BAO_0000357	single protein format	Homo sapiens	None	None	None	None	CHEMBL3192	Histone deacetylase 8	Homo sapiens	SINGLE PROTEIN	CHEMBL1153591	1	Scientific Literature	Bioorg. Med. Chem. Lett.	2009	None
CHEMBL564382		0	407.47	1	5.35	4o, ST2887	O=C(/C=C/c1ccc(C(c2c[nH]c3ccccc23)c2c[nH]c3ccccc23)cc1)NO	IC50	'='	730.0	nM	6.14			UO_0000065	15.06	0.27	0.79	7.58	False	CHEMBL1053562	Inhibition of human HDAC8 by fluorimetry	B	BAO_0000357	single protein format	Homo sapiens	None	None	None	None	CHEMBL3192	Histone deacetylase 8	Homo sapiens	SINGLE PROTEIN	CHEMBL1153591	1	Scientific Literature	Bioorg. Med. Chem. Lett.	2009	None
CHEMBL561483		0	435.52	1	5.25	4h	COc1cccc2c(C(CCCCCC(=O)NO)c3c[nH]c4c(OC)cccc34)c[nH]c12	IC50	'='	180.0	nM	6.75			UO_0000065	15.49	0.29	1.49	6.79	False	CHEMBL1053562	Inhibition of human HDAC8 by fluorimetry	B	BAO_0000357	single protein format	Homo sapiens	None	None	None	None	CHEMBL3192	Histone deacetylase 8	Homo sapiens	SINGLE PROTEIN	CHEMBL1153591	1	Scientific Literature	Bioorg. Med. Chem. Lett.	2009	None
CHEMBL582926		0	1532.87	None	None	7b	CC(C)[C@H](NC(=O)[C@H](CCCCN)NC(=O)[C@H](CCCNC(=N)N)NC(=O)[C@H](CCCCN)NC(=O)[C@H](CCCCN)CC(=O)[C@H](CCCCN)NC(=O)[C@@H]1CCCN1C(=O)CNC(=O)CNC(=O)CCCc1cn(-c2ccc(-c3cn(CCCCCCC(=O)NO)nn3)cc2)nn1)C(=O)NCC(=O)NCC(N)=O	IC50	'='	1528.0	nM	5.82			UO_0000065	3.79	None	None	None	False	CHEMBL1047390	Inhibition of HDAC8	B	BAO_0000357	single protein format	None	None	None	None	None	CHEMBL3192	Histone deacetylase 8	Homo sapiens	SINGLE PROTEIN	CHEMBL1154654	1	Scientific Literature	Bioorg. Med. Chem. Lett.	2009	None
CHEMBL3415628		0	376.42	0	2.96	32	CC1(Nc2ccc(C(=O)NO)cc2)CCN(c2ccc3ncccc3c2)C1=O	IC50	'='	76.0	nM	7.12			UO_0000065	18.91	0.35	4.16	7.53	False	CHEMBL3420550	Inhibition of HDAC8 (unknown origin) using RHK(Ac)K(Ac)AMC as substrate	B	BAO_0000357	single protein format	Homo sapiens	None	None	None	None	CHEMBL3192	Histone deacetylase 8	Homo sapiens	SINGLE PROTEIN	CHEMBL3414430	1	Scientific Literature	J. Med. Chem.	2015	None
CHEMBL1630116		0	618.11	2	8.57	7f	Nc1ccccc1NC(=O)CCc1ccc(-c2ccc3ncnc(Nc4ccc(OCc5cccc(F)c5)c(Cl)c4)c3c2)cc1	IC50	'>'	32000.0	nM				UO_0000065					False	CHEMBL1640693	Inhibition of Flag tagged human recombinant HDAC8 expressed in Sf21 cells	B	BAO_0000219	cell-based format	Homo sapiens	None	None	Sf21	None	CHEMBL3192	Histone deacetylase 8	Homo sapiens	SINGLE PROTEIN	CHEMBL1629443	1	Scientific Literature	J. Med. Chem.	2010	CHEMBL4106362
CHEMBL3415967		0	541.53	3	-0.73	15a	Nc1nc2ncc(CNc3ccc(C(=O)N[C@@H](CCC(=O)NCCCC(=O)NO)C(=O)O)cc3)nc2c(=O)[nH]1	Inhibition	'='	40.0	%				UO_0000187					False	CHEMBL3421288	Inhibition of His-tagged HDAC8 (unknown origin) expressed in Escherichia coli BL21(DE3) at 10 uM after 60 mins by MALDI mass spectrometry	B	BAO_0000019	assay format	Homo sapiens	None	None	None	None	CHEMBL3192	Histone deacetylase 8	Homo sapiens	SINGLE PROTEIN	CHEMBL3414552	1	Scientific Literature	Eur. J. Med. Chem.	2015	None
CHEMBL2018302	TUBASTATIN A	0	335.41	0	2.80	Tubastatin A	CN1CCc2c(c3ccccc3n2Cc2ccc(C(=O)NO)cc2)C1	IC50	'='	854.0	nM	6.07			UO_0000065	18.09	0.33	3.27	10.55	True	CHEMBL3384066	Inhibition of HDAC8 (unknown origin)	B	BAO_0000357	single protein format	Homo sapiens	None	None	None	None	CHEMBL3192	Histone deacetylase 8	Homo sapiens	SINGLE PROTEIN	CHEMBL3352592	1	Scientific Literature	Bioorg. Med. Chem. Lett.	2014	None
CHEMBL2333340		0	284.31	0	1.78	4	O=C(NO)c1ccc(C(=O)NCCc2ccccc2)cc1	IC50	'='	1150.0	nM	5.94			UO_0000065	20.89	0.39	4.16	7.57	False	CHEMBL2340965	Inhibition of HDAC8 (unknown origin) assessed as fluorescence intensity measured after 60 mins incubation at room temperature by trypsin-free microfluidic lab-on-a-chip assay	B	BAO_0000357	single protein format	Homo sapiens	None	None	None	None	CHEMBL3192	Histone deacetylase 8	Homo sapiens	SINGLE PROTEIN	CHEMBL2331470	1	Scientific Literature	J. Med. Chem.	2013	None
CHEMBL3309284		0	345.40	0	1.72	27	Cn1c(=O)ccc2cc(C(=O)NCCCCCCC(=O)NO)ccc21	IC50	'='	72.0	nM	7.14			UO_0000065	20.68	0.39	5.42	7.11	False	CHEMBL3373321	Inhibition of human HDAC8 pre-incubated for 30 mins before substrate addition and measured after 30 mins by HDAC-Glo I/II assay	B	BAO_0000357	single protein format	Homo sapiens	None	None	None	None	CHEMBL3192	Histone deacetylase 8	Homo sapiens	SINGLE PROTEIN	CHEMBL3351757	1	Scientific Literature	Bioorg. Med. Chem.	2014	None
CHEMBL501640		0	862.07	3	3.41	24b	CC[C@H]1OC(=O)[C@H](C)[C@@H](O)[C@H](C)[C@@H](O[C@@H]2O[C@H](C)C[C@H](N(C)Cc3ccc(-c4cn(CCCCCC(=O)NO)nn4)cc3)[C@H]2O)[C@](C)(OC)C[C@@H](C)C(=O)[C@H](C)[C@@H](O)[C@]1(C)O	IC50	'='	4750.0	nM	5.32			UO_0000065	6.18	0.12	1.91	2.26	False	CHEMBL1015471	Inhibition of HDAC8 from human HeLa cells nuclear extract by cell free fluorimetric assay	B	BAO_0000219	cell-based format	Homo sapiens	None	None	HeLa	None	CHEMBL3192	Histone deacetylase 8	Homo sapiens	SINGLE PROTEIN	CHEMBL1139366	1	Scientific Literature	J. Med. Chem.	2009	CHEMBL3308376
CHEMBL2047680		0	332.22	0	1.06	18c	N/N=C(\Cc1ccc(O)c(Br)c1)C(=O)NCCS	IC50	'='	13000.0	nM	4.89			UO_0000065	14.71	0.37	3.83	5.57	False	CHEMBL2050425	Inhibition of human recombinant HDAC8 using Boc-lys(Ac)-AMC as substrate preincubated for 20 mins with substrate measured after 60 mins by fluorescence analysis	B	BAO_0000357	single protein format	Homo sapiens	None	None	None	None	CHEMBL3192	Histone deacetylase 8	Homo sapiens	SINGLE PROTEIN	CHEMBL2046381	1	Scientific Literature	J. Med. Chem.	2012	None
CHEMBL99	TRICHOSTATIN	1	302.37	0	2.58	Trichostatin A	CC(/C=C/C(=O)NO)=C\[C@@H](C)C(=O)c1ccc(N(C)C)cc1	IC50	'='	160.0	nM	6.80			UO_0000065	22.48	0.42	4.22	9.76	False	CHEMBL3632101	Inhibition of HDAC8 (unknown origin) incubated for 1 hr by fluor de lys substrate based fluorescence method	B	BAO_0000357	single protein format	Homo sapiens	None	None	None	None	CHEMBL3192	Histone deacetylase 8	Homo sapiens	SINGLE PROTEIN	CHEMBL3627628	1	Scientific Literature	Bioorg. Med. Chem.	2015	None
CHEMBL3628320		0	628.90	1	3.89	9c	CCCCCCCCSSCC/C=C/[C@@H]1CC(=O)N[C@H](C(C)C)C(=O)N[C@H](C)C(=O)N[C@H](C(C)C)C(=O)NCC(=O)O1	IC50	'='	8010.0	nM	5.10			UO_0000065	8.10	0.17	1.21	3.57	False	CHEMBL3632101	Inhibition of HDAC8 (unknown origin) incubated for 1 hr by fluor de lys substrate based fluorescence method	B	BAO_0000357	single protein format	Homo sapiens	None	None	None	None	CHEMBL3192	Histone deacetylase 8	Homo sapiens	SINGLE PROTEIN	CHEMBL3627628	1	Scientific Literature	Bioorg. Med. Chem.	2015	None
CHEMBL100282		0	406.44	0	3.35	63	COc1ccc(N)c(NC(=O)c2ccc(CNC(=O)OCc3cccnc3)cc2)c1	IC50	'='	4600.0	nM	5.34			UO_0000065	13.13	0.24	1.99	4.62	False	CHEMBL3047468	Inhibition of Homo sapiens (human) HDAC8	B	BAO_0000357	single protein format	Homo sapiens	None	None	None	None	CHEMBL3192	Histone deacetylase 8	Homo sapiens	SINGLE PROTEIN	CHEMBL3045730	1	Scientific Literature	Med Chem Res	2012	None
CHEMBL2235193		0	320.78	0	2.84	02, AK/ 968-41922428	COc1cc(C(=O)NN)ccc1COc1ccc(Cl)c(C)c1	IC50	'='	1600.0	nM	5.80			UO_0000065	18.07	0.36	2.96	7.88	False	CHEMBL3047416	Inhibition of HDAC8 (unknown origin) expressed in Escherichia coli using Boc-Lys (acetyl)-AMC as substrate incubated for 5 min prior to substrate addition measured after 30 min by fluorescence assay	B	BAO_0000019	assay format	Homo sapiens	None	None	None	None	CHEMBL3192	Histone deacetylase 8	Homo sapiens	SINGLE PROTEIN	CHEMBL3045820	1	Scientific Literature	Med Chem Res	2012	None
CHEMBL541000		0	228.63	0	0.92	46	Cn1cc(C(=O)Cl)cc1/C=C/C(=O)NO	IC50	'='	9650.0	nM	5.01			UO_0000065	21.94	0.46	4.10	7.03	False	CHEMBL3047468	Inhibition of Homo sapiens (human) HDAC8	B	BAO_0000357	single protein format	Homo sapiens	None	None	None	None	CHEMBL3192	Histone deacetylase 8	Homo sapiens	SINGLE PROTEIN	CHEMBL3045730	1	Scientific Literature	Med Chem Res	2012	None
CHEMBL3622730		0	606.81	1	4.42	12	C/C=C1\NC(=O)c2csc(n2)CNC(=O)C[C@@H](/C=C/CCSC(=O)CCCCCCC)OC(=O)[C@H](C(C)C)NC1=O	IC50	'>'	10000.0	nM				UO_0000065					False	CHEMBL3627131	Inhibition of recombinant human HDAC8 after 60 mins by fluorescence assay	B	BAO_0000357	single protein format	Homo sapiens	None	None	None	None	CHEMBL3192	Histone deacetylase 8	Homo sapiens	SINGLE PROTEIN	CHEMBL3621100	1	Scientific Literature	J. Med. Chem.	2015	None
CHEMBL1095085		0	368.48	0	3.34	17b	CCN1CCC[C@@H](n2c(C)nc(C)c2-c2cccc(/C=C/C(=O)NO)c2)C1	IC50	'='	500.0	nM	6.30			UO_0000065	17.10	0.32	2.96	8.95	False	CHEMBL1113907	Inhibition of human recombinant HDAC8	B	BAO_0000357	single protein format	Homo sapiens	None	None	None	None	CHEMBL3192	Histone deacetylase 8	Homo sapiens	SINGLE PROTEIN	CHEMBL1158589	1	Scientific Literature	Bioorg. Med. Chem. Lett.	2010	None
CHEMBL1084796		0	398.46	0	2.89	9e	O=C(CCCCCCN(Cc1ccccn1)C(=O)NC(=O)c1ccccc1)NO	IC50						Not Determined						False	CHEMBL1119894	Inhibition of HDAC8	B	BAO_0000357	single protein format	None	None	None	None	None	CHEMBL3192	Histone deacetylase 8	Homo sapiens	SINGLE PROTEIN	CHEMBL1155491	1	Scientific Literature	Bioorg. Med. Chem. Lett.	2010	None
CHEMBL98	VORINOSTAT	4	264.32	0	2.47	2, SAHA	O=C(CCCCCCC(=O)Nc1ccccc1)NO	IC50	'='	300.0	nM	6.52			UO_0000065	24.68	0.47	4.05	8.32	True	CHEMBL1267839	Inhibition of HDAC8 by in vitro deacetylation assay	B	BAO_0000357	single protein format	None	None	None	None	None	CHEMBL3192	Histone deacetylase 8	Homo sapiens	SINGLE PROTEIN	CHEMBL1255383	1	Scientific Literature	Nat. Chem. Biol.	2010	None
CHEMBL96051	SCRIPTAID	0	326.35	0	2.50	3	O=C(CCCCCN1C(=O)c2cccc3cccc(c23)C1=O)NO	IC50	'='	300.0	nM	6.52			UO_0000065	19.99	0.37	4.02	7.52	False	CHEMBL1267839	Inhibition of HDAC8 by in vitro deacetylation assay	B	BAO_0000357	single protein format	None	None	None	None	None	CHEMBL3192	Histone deacetylase 8	Homo sapiens	SINGLE PROTEIN	CHEMBL1255383	1	Scientific Literature	Nat. Chem. Biol.	2010	None
CHEMBL1083128		0	383.45	0	3.10	9b	O=C(CCCCCN(Cc1ccccc1)C(=O)NC(=O)c1ccccc1)NO	IC50						Not Determined						False	CHEMBL1119894	Inhibition of HDAC8	B	BAO_0000357	single protein format	None	None	None	None	None	CHEMBL3192	Histone deacetylase 8	Homo sapiens	SINGLE PROTEIN	CHEMBL1155491	1	Scientific Literature	Bioorg. Med. Chem. Lett.	2010	None
CHEMBL2235262		0	354.45	0	4.77	16	O=C(CCCCCCC/C(=N\O)c1ccc(-c2ccccc2)cc1)NO	IC50	'='	4.0	nM	8.40			UO_0000065	23.69	0.44	3.63	10.25	False	CHEMBL3047468	Inhibition of Homo sapiens (human) HDAC8	B	BAO_0000357	single protein format	Homo sapiens	None	None	None	None	CHEMBL3192	Histone deacetylase 8	Homo sapiens	SINGLE PROTEIN	CHEMBL3045730	1	Scientific Literature	Med Chem Res	2012	None
CHEMBL2235257		0	293.36	0	3.11	11	COc1ccc(C(=O)CCCCCCCC(=O)NO)cc1	IC50	'='	15.0	nM	7.82			UO_0000065	26.67	0.51	4.71	10.34	False	CHEMBL3047468	Inhibition of Homo sapiens (human) HDAC8	B	BAO_0000357	single protein format	Homo sapiens	None	None	None	None	CHEMBL3192	Histone deacetylase 8	Homo sapiens	SINGLE PROTEIN	CHEMBL3045730	1	Scientific Literature	Med Chem Res	2012	None
CHEMBL98	VORINOSTAT	4	264.32	0	2.47	Vorinostat	O=C(CCCCCCC(=O)Nc1ccccc1)NO	IC50	'='	1480.0	nM	5.83			UO_0000065	22.06	0.42	3.36	7.43	True	CHEMBL3047416	Inhibition of HDAC8 (unknown origin) expressed in Escherichia coli using Boc-Lys (acetyl)-AMC as substrate incubated for 5 min prior to substrate addition measured after 30 min by fluorescence assay	B	BAO_0000019	assay format	Homo sapiens	None	None	None	None	CHEMBL3192	Histone deacetylase 8	Homo sapiens	SINGLE PROTEIN	CHEMBL3045820	1	Scientific Literature	Med Chem Res	2012	None
CHEMBL1630112		0	596.09	2	8.31	7b	Nc1ccccc1NC(=O)c1ccc(-c2ccc3ncnc(Nc4ccc(OCc5cccc(F)c5)c(Cl)c4)c3c2)s1	IC50	'>'	32000.0	nM				UO_0000065					False	CHEMBL1640693	Inhibition of Flag tagged human recombinant HDAC8 expressed in Sf21 cells	B	BAO_0000219	cell-based format	Homo sapiens	None	None	Sf21	None	CHEMBL3192	Histone deacetylase 8	Homo sapiens	SINGLE PROTEIN	CHEMBL1629443	1	Scientific Literature	J. Med. Chem.	2010	CHEMBL4106362
CHEMBL4214369		0	460.49	0	4.07	9	COc1cc(C(=O)c2ccc3c(ccn3Cc3ccc(C(=O)NO)cc3)c2)cc(OC)c1OC	IC50						Not Determined						False	CHEMBL4199452	Inhibition of human HDAC8 using RHKAcKAc peptide as substrate	B	BAO_0000357	single protein format	Homo sapiens	None	None	None	None	CHEMBL3192	Histone deacetylase 8	Homo sapiens	SINGLE PROTEIN	CHEMBL4196108	1	Scientific Literature	J Med Chem	2018	None
CHEMBL1630117		0	504.91	2	6.12	8a	O=C(NO)c1ccc(-c2ccc3ncnc(Nc4ccc(OCc5cccc(F)c5)c(Cl)c4)c3c2)o1	IC50	'='	7700.0	nM	5.11			UO_0000065	10.13	0.19	-1.01	4.67	False	CHEMBL1640693	Inhibition of Flag tagged human recombinant HDAC8 expressed in Sf21 cells	B	BAO_0000219	cell-based format	Homo sapiens	None	None	Sf21	None	CHEMBL3192	Histone deacetylase 8	Homo sapiens	SINGLE PROTEIN	CHEMBL1629443	1	Scientific Literature	J. Med. Chem.	2010	CHEMBL4106362
CHEMBL3110278		0	354.48	0	4.36	BDBM41560	Cc1cccc(-c2cn(CCCCCn3cccc(O)c3=S)nn2)c1	IC50	'='	1660.0	nM	5.78		191682	UO_0000065	16.31	0.32	1.42	10.35	False	CHEMBL3707509	Fluor de Lys Assay: Fluor de Lys is a fluorescence based HDAC activity assay comprising a combination of fluorogenic Histone deAcetylase Lysyl substrate and a developer. The kit is a highly sensitive and convenient alternative to radiolabeled, acetylated histones or peptide/HPLC methods for the assay of histone deacetylases. This assay is based on the ability of HeLa nuclear extract, which is enr…	B	BAO_0000357	single protein format	Homo sapiens	None	None	None	None	CHEMBL3192	Histone deacetylase 8	Homo sapiens	SINGLE PROTEIN	CHEMBL3638915	37	BindingDB Database		2014	None
CHEMBL2333341		0	270.29	0	1.74	5	O=C(NO)c1ccc(C(=O)NCc2ccccc2)cc1	IC50	'='	1030.0	nM	5.99			UO_0000065	22.15	0.41	4.25	7.63	False	CHEMBL2340965	Inhibition of HDAC8 (unknown origin) assessed as fluorescence intensity measured after 60 mins incubation at room temperature by trypsin-free microfluidic lab-on-a-chip assay	B	BAO_0000357	single protein format	Homo sapiens	None	None	None	None	CHEMBL3192	Histone deacetylase 8	Homo sapiens	SINGLE PROTEIN	CHEMBL2331470	1	Scientific Literature	J. Med. Chem.	2013	None
CHEMBL511749		0	446.50	0	3.87	7	CC(C)(C)OC(=O)Nc1ccc(-c2cc(C(=O)NCCCCCCC(=O)NO)no2)cc1	IC50	'='	6851.0	nM	5.16			UO_0000065	11.57	0.22	1.29	3.62	False	CHEMBL976444	Inhibition of HDAC8 after 17 hrs	B	BAO_0000357	single protein format	None	None	None	None	None	CHEMBL3192	Histone deacetylase 8	Homo sapiens	SINGLE PROTEIN	CHEMBL1155917	1	Scientific Literature	J. Med. Chem.	2008	None
CHEMBL469275		0	418.45	0	3.09	4	CC(C)(C)OC(=O)Nc1cccc(-c2cc(C(=O)NCCCCC(=O)NO)no2)c1	IC50	'='	5810.0	nM	5.24			UO_0000065	12.51	0.24	2.15	3.67	False	CHEMBL976444	Inhibition of HDAC8 after 17 hrs	B	BAO_0000357	single protein format	None	None	None	None	None	CHEMBL3192	Histone deacetylase 8	Homo sapiens	SINGLE PROTEIN	CHEMBL1155917	1	Scientific Literature	J. Med. Chem.	2008	None
CHEMBL469274		0	446.50	0	3.87	3	CC(C)(C)OC(=O)Nc1cccc(-c2cc(C(=O)NCCCCCCC(=O)NO)no2)c1	IC50	'='	8104.0	nM	5.09			UO_0000065	11.40	0.22	1.22	3.57	False	CHEMBL976444	Inhibition of HDAC8 after 17 hrs	B	BAO_0000357	single protein format	None	None	None	None	None	CHEMBL3192	Histone deacetylase 8	Homo sapiens	SINGLE PROTEIN	CHEMBL1155917	1	Scientific Literature	J. Med. Chem.	2008	None
CHEMBL483254	PANOBINOSTAT	4	349.43	0	3.33	LBH-589	Cc1[nH]c2ccccc2c1CCNCc1ccc(/C=C/C(=O)NO)cc1	IC50	'='	4.86	nM	8.31			UO_0000065	23.79	0.44	4.98	10.78	False	CHEMBL3829034	Inhibition of full length C-terminal His-tagged human recombinant HDAC8 expressed in baculovirus infected insect Sf9 cells using Ac-peptide-AMC as substrate assessed as release of AMC preincubated for 15 mins followed by substrate addition measured after 1 hr by fluorescence assay	B	BAO_0000219	cell-based format	Homo sapiens	None	None	Sf9	None	CHEMBL3192	Histone deacetylase 8	Homo sapiens	SINGLE PROTEIN	CHEMBL3826921	1	Scientific Literature	J. Med. Chem.	2016	CHEMBL3308860
CHEMBL3883560		0	513.62	1	3.07	7c	Cc1ccc(-c2cc(C(=O)NCCCCCCCC(=O)NO)nn2-c2ccc(S(N)(=O)=O)cc2)cc1	IC50	'='	697.0	nM	6.16			UO_0000065	11.99	0.23	3.09	3.94	False	CHEMBL3876954	Inhibition of HDAC8 (unknown origin) after 2.5 hrs by SAMDI mass spectroscopic analysis	B	BAO_0000357	single protein format	Homo sapiens	None	None	None	None	CHEMBL3192	Histone deacetylase 8	Homo sapiens	SINGLE PROTEIN	CHEMBL3875218	1	Scientific Literature	Bioorg Med Chem	2017	None
CHEMBL538967		0	265.31	0	3.43	70	O=C(/C=C/C=C/c1ccc(-c2ccccc2)cc1)NO	IC50	'>'	5000.0	nM				UO_0000065					False	CHEMBL3047468	Inhibition of Homo sapiens (human) HDAC8	B	BAO_0000357	single protein format	Homo sapiens	None	None	None	None	CHEMBL3192	Histone deacetylase 8	Homo sapiens	SINGLE PROTEIN	CHEMBL3045730	1	Scientific Literature	Med Chem Res	2012	None
CHEMBL552058		0	194.19	0	0.36	45	Cn1cc(C=O)cc1/C=C/C(=O)NO	IC50	'='	12250.0	nM	4.91			UO_0000065	25.29	0.48	4.55	6.89	False	CHEMBL3047468	Inhibition of Homo sapiens (human) HDAC8	B	BAO_0000357	single protein format	Homo sapiens	None	None	None	None	CHEMBL3192	Histone deacetylase 8	Homo sapiens	SINGLE PROTEIN	CHEMBL3045730	1	Scientific Literature	Med Chem Res	2012	None
CHEMBL98346		0	320.37	0	1.93	27	O=C(CCc1ccc(NS(=O)(=O)c2ccccc2)cc1)NO	IC50	'='	100.0	nM	7.00			UO_0000065	21.85	0.43	5.07	7.33	False	CHEMBL3047468	Inhibition of Homo sapiens (human) HDAC8	B	BAO_0000357	single protein format	Homo sapiens	None	None	None	None	CHEMBL3192	Histone deacetylase 8	Homo sapiens	SINGLE PROTEIN	CHEMBL3045730	1	Scientific Literature	Med Chem Res	2012	None
CHEMBL1094709		0	407.47	0	3.72	11a	O=C(CCCCCCC(=O)Nc1cccc(-n2cc(-c3ccccc3)nn2)c1)NO	IC50	'='	4180.0	nM	5.38			UO_0000065	13.20	0.24	1.66	4.93	False	CHEMBL1101059	Inhibition of HDAC8 assessed as blockade of decorboxylation of carboxyfluorescein labeled acetylated peptide substrate after 17 hrs	B	BAO_0000357	single protein format	None	None	None	None	None	CHEMBL3192	Histone deacetylase 8	Homo sapiens	SINGLE PROTEIN	CHEMBL1154884	1	Scientific Literature	J. Med. Chem.	2010	None
CHEMBL2148010		0	440.52	0	2.97	6e	Cc1ccc(S(=O)(=O)N[C@@H](Cc2ccc(OCc3ccccc3)cc2)C(=O)NO)cc1	IC50	'='	42400.0	nM	4.37			UO_0000065	9.93	0.19	1.40	4.18	False	CHEMBL2150817	Inhibition of HDAC8 after 45 mins by microplate fluorometric analysis	B	BAO_0000357	single protein format	None	None	None	None	None	CHEMBL3192	Histone deacetylase 8	Homo sapiens	SINGLE PROTEIN	CHEMBL2146396	1	Scientific Literature	Bioorg. Med. Chem.	2012	None
CHEMBL2148014		0	378.45	0	1.27	6i	CS(=O)(=O)N[C@@H](Cc1ccc(OCCc2ccccc2)cc1)C(=O)NO	IC50	'='	9500.0	nM	5.02			UO_0000065	13.27	0.26	3.75	4.80	False	CHEMBL2150817	Inhibition of HDAC8 after 45 mins by microplate fluorometric analysis	B	BAO_0000357	single protein format	None	None	None	None	None	CHEMBL3192	Histone deacetylase 8	Homo sapiens	SINGLE PROTEIN	CHEMBL2146396	1	Scientific Literature	Bioorg. Med. Chem.	2012	None
CHEMBL2147953		0	404.47	0	3.42	6b	Cc1ccc(C(=O)N[C@@H](Cc2ccc(OCc3ccccc3)cc2)C(=O)NO)cc1	IC50	'='	30700.0	nM	4.51			UO_0000065	11.16	0.21	1.09	5.15	False	CHEMBL2150817	Inhibition of HDAC8 after 45 mins by microplate fluorometric analysis	B	BAO_0000357	single protein format	None	None	None	None	None	CHEMBL3192	Histone deacetylase 8	Homo sapiens	SINGLE PROTEIN	CHEMBL2146396	1	Scientific Literature	Bioorg. Med. Chem.	2012	None
CHEMBL2147933		0	403.48	0	4.09	4b	COC(=O)[C@H](Cc1ccc(OCc2ccccc2)cc1)NC(=O)c1ccc(C)cc1	IC50	'>'	1000000.0	nM		Outside typical range		UO_0000065					False	CHEMBL2150817	Inhibition of HDAC8 after 45 mins by microplate fluorometric analysis	B	BAO_0000357	single protein format	None	None	None	None	None	CHEMBL3192	Histone deacetylase 8	Homo sapiens	SINGLE PROTEIN	CHEMBL2146396	1	Scientific Literature	Bioorg. Med. Chem.	2012	None
CHEMBL98	VORINOSTAT	4	264.32	0	2.47	SAHA	O=C(CCCCCCC(=O)Nc1ccccc1)NO	IC50	'='	1860.0	nM	5.73			UO_0000065	21.68	0.41	3.26	7.31	True	CHEMBL1015471	Inhibition of HDAC8 from human HeLa cells nuclear extract by cell free fluorimetric assay	B	BAO_0000219	cell-based format	Homo sapiens	None	None	HeLa	None	CHEMBL3192	Histone deacetylase 8	Homo sapiens	SINGLE PROTEIN	CHEMBL1139366	1	Scientific Literature	J. Med. Chem.	2009	CHEMBL3308376
CHEMBL2337874		0	127.17	0	1.45	2, 3-HPT	Oc1ccc[nH]c1=S	IC50	'='	3675.0	nM	5.43			UO_0000065	42.74	0.93	3.98	15.09	True	CHEMBL2343612	Inhibition of HDAC8 (unknown origin) after 60 mins by SAMDI spectrophotometric analysis	B	BAO_0000357	single protein format	Homo sapiens	None	None	None	None	CHEMBL3192	Histone deacetylase 8	Homo sapiens	SINGLE PROTEIN	CHEMBL2331483	1	Scientific Literature	J. Med. Chem.	2013	None
CHEMBL99	TRICHOSTATIN	1	302.37	0	2.58	TSA	CC(/C=C/C(=O)NO)=C\[C@@H](C)C(=O)c1ccc(N(C)C)cc1	IC50	'='	390.0	nM	6.41			UO_0000065	21.20	0.40	3.83	9.20	False	CHEMBL2175141	Inhibition of human recombinant HDAC8 using fluor de Lys as substrate preincubated for 5 mins followed by substrate addition measured after 25 mins by microplate reader analysis	B	BAO_0000357	single protein format	Homo sapiens	None	None	None	None	CHEMBL3192	Histone deacetylase 8	Homo sapiens	SINGLE PROTEIN	CHEMBL2169804	1	Scientific Literature	Bioorg. Med. Chem. Lett.	2012	None
CHEMBL1958424		0	388.45	0	1.11	3	O=C(/C=C/c1cccc(S(=O)(=O)N2CCN(c3ccccn3)CC2)c1)NO	ED50	'='	581.0	nM		Non standard unit for type		UO_0000065					False	CHEMBL1961036	Inhibition of human recombinant HDAC8 expressed using baculovirus expression system using Flour- De-Lys as substrate after 3 hrs by fluorescence analysis	B	BAO_0000019	assay format	Homo sapiens	None	None	None	None	CHEMBL3192	Histone deacetylase 8	Homo sapiens	SINGLE PROTEIN	CHEMBL1955831	1	Scientific Literature	Bioorg. Med. Chem. Lett.	2012	None
CHEMBL3335298		0	388.47	0	4.09	20	O=C(CCCCc1ccn(Cc2ccc(-n3ccc4ccccc43)cc2)n1)NO	IC50	'='	4918.0	nM	5.31			UO_0000065	13.66	0.25	1.22	7.36	False	CHEMBL3388841	Inhibition of human recombinant HDAC8 after 60 mins by fluorimetric assay	B	BAO_0000357	single protein format	Homo sapiens	None	None	None	None	CHEMBL3192	Histone deacetylase 8	Homo sapiens	SINGLE PROTEIN	CHEMBL3352093	1	Scientific Literature	Eur. J. Med. Chem.	2014	None
CHEMBL3335288		0	259.31	0	2.09	10	O=C(CCCCc1ccn(-c2ccccc2)n1)NO	IC50	'='	2515.0	nM	5.60			UO_0000065	21.59	0.40	3.51	8.34	False	CHEMBL3388841	Inhibition of human recombinant HDAC8 after 60 mins by fluorimetric assay	B	BAO_0000357	single protein format	Homo sapiens	None	None	None	None	CHEMBL3192	Histone deacetylase 8	Homo sapiens	SINGLE PROTEIN	CHEMBL3352093	1	Scientific Literature	Eur. J. Med. Chem.	2014	None
CHEMBL3427777		0	303.79	0	3.37	14	CC1(C)CCC(C(N)=O)c2[nH]nc(-c3ccc(Cl)cc3)c21	Inhibition						Not Active						False	CHEMBL3429773	Inhibition of HDAC8 (unknown origin)	B	BAO_0000357	single protein format	Homo sapiens	None	None	None	None	CHEMBL3192	Histone deacetylase 8	Homo sapiens	SINGLE PROTEIN	CHEMBL3425433	1	Scientific Literature	Bioorg. Med. Chem. Lett.	2015	None
CHEMBL499994		0	1062.35	None	None	24g	CC[C@H]1OC(=O)[C@H](C)[C@@H](O[C@H]2C[C@@](C)(OC)[C@@H](O)[C@H](C)O2)[C@H](C)[C@@H](O[C@@H]2O[C@H](C)C[C@H](N(C)Cc3ccc(-c4cn(CCCCCCCCC(=O)NO)nn4)cc3)[C@H]2O)[C@](C)(OC)C[C@@H](C)C(=O)[C@H](C)[C@@H](O)[C@]1(C)O	IC50	'='	10550.0	nM	4.98			UO_0000065	4.68	None	None	None	False	CHEMBL1015471	Inhibition of HDAC8 from human HeLa cells nuclear extract by cell free fluorimetric assay	B	BAO_0000219	cell-based format	Homo sapiens	None	None	HeLa	None	CHEMBL3192	Histone deacetylase 8	Homo sapiens	SINGLE PROTEIN	CHEMBL1139366	1	Scientific Literature	J. Med. Chem.	2009	CHEMBL3308376
CHEMBL3235790		0	446.98	1	6.06	2h	N#CCc1ccc(-c2ccc(/C=C/C(=O)NO)cc2Cl)cc1C12CC3CC(CC(C3)C1)C2	IC50	'='	2910.0	nM	5.54			UO_0000065	12.39	0.24	-0.52	7.57	False	CHEMBL3238611	Inhibition of human HDAC8 using fluorogenic tetrapeptide RHKKAc as substrate	B	BAO_0000357	single protein format	Homo sapiens	None	None	None	None	CHEMBL3192	Histone deacetylase 8	Homo sapiens	SINGLE PROTEIN	CHEMBL3232764	1	Scientific Literature	Eur. J. Med. Chem.	2014	None
CHEMBL242039		0	286.44	0	3.65	7	CCSC(=S)SCC(=O)c1ccc(OC)cc1	IC50	'='	15848.93	nM	4.80			UO_0000065	16.76	0.39	1.15	18.25	False	CHEMBL890787	Inhibition of HDAC8 in HeLa cells	B	BAO_0000219	cell-based format	Homo sapiens	None	None	HeLa	None	CHEMBL3192	Histone deacetylase 8	Homo sapiens	SINGLE PROTEIN	CHEMBL1146229	1	Scientific Literature	Bioorg. Med. Chem. Lett.	2007	CHEMBL3308376
CHEMBL1914706		0	459.55	0	4.06	3d	CC(C)(C)OC(=O)Nc1ccc(Cn2cc(NC(=O)CCCCCCC(=O)NO)cn2)cc1	IC50	'='	147.0	nM	6.83			UO_0000065	14.87	0.28	2.77	5.08	False	CHEMBL1921156	Inhibition of human recombinant HDAC8 using Fluor de Lys as substrate	B	BAO_0000357	single protein format	Homo sapiens	None	None	None	None	CHEMBL3192	Histone deacetylase 8	Homo sapiens	SINGLE PROTEIN	CHEMBL1914352	1	Scientific Literature	J. Med. Chem.	2011	None
CHEMBL1307946		0	290.34	0	2.47	19	COc1ccc(C(=O)CSc2nc(C)cc(O)n2)cc1	IC50	'>'	100000.0	nM				UO_0000065					False	CHEMBL1804897	Inhibition of recombinant HDAC8 assessed as inhibition of fluorogenic aminocoumarin release from substrate by trypsin-coupled biochemical assay	B	BAO_0000357	single protein format	None	None	None	None	None	CHEMBL3192	Histone deacetylase 8	Homo sapiens	SINGLE PROTEIN	CHEMBL1800036	1	Scientific Literature	Bioorg. Med. Chem. Lett.	2011	None
CHEMBL1797985		0	542.59	1	2.38	25g	COc1ccc(NC(=O)[C@@H]2Cc3ccc(OCC(=O)NO)cc3CN2C(=O)[C@H](C)NC(=O)OC(C)(C)C)cc1	IC50	'='	182.0	nM	6.74			UO_0000065	12.42	0.24	4.36	4.33	False	CHEMBL1799896	Inhibition of HDAC8 after 30 mins by fluorescence microplate reader	B	BAO_0000357	single protein format	None	None	None	None	None	CHEMBL3192	Histone deacetylase 8	Homo sapiens	SINGLE PROTEIN	CHEMBL1795318	1	Scientific Literature	J. Med. Chem.	2011	None
CHEMBL1830420		0	358.49	0	3.29	10p	CCCCCCc1nc2cc(/C=C/C(=O)NO)ccc2n1CCNCC	Ki	'='	54.0	nM	7.27			UO_0000065	20.27	0.38	3.98	9.18	False	CHEMBL1832527	Competitive inhibition of HDAC8 using KI-104 as substrate by fluorescence assay	B	BAO_0000357	single protein format	None	None	None	None	None	CHEMBL3192	Histone deacetylase 8	Homo sapiens	SINGLE PROTEIN	CHEMBL1828590	1	Scientific Literature	J. Med. Chem.	2011	None
CHEMBL2235661		0	362.45	0	2.95	31	CC(CCc1ccc(NS(=O)(=O)c2ccccc2)cc1)CC(=O)NO	IC50	'='	17000.0	nM	4.77			UO_0000065	13.16	0.26	1.82	4.99	False	CHEMBL3047468	Inhibition of Homo sapiens (human) HDAC8	B	BAO_0000357	single protein format	Homo sapiens	None	None	None	None	CHEMBL3192	Histone deacetylase 8	Homo sapiens	SINGLE PROTEIN	CHEMBL3045730	1	Scientific Literature	Med Chem Res	2012	None
CHEMBL97860		0	334.40	0	2.32	28	O=C(CCCc1ccc(NS(=O)(=O)c2ccccc2)cc1)NO	IC50	'='	1000.0	nM	6.00			UO_0000065	17.94	0.36	3.68	6.28	False	CHEMBL3047468	Inhibition of Homo sapiens (human) HDAC8	B	BAO_0000357	single protein format	Homo sapiens	None	None	None	None	CHEMBL3192	Histone deacetylase 8	Homo sapiens	SINGLE PROTEIN	CHEMBL3045730	1	Scientific Literature	Med Chem Res	2012	None
CHEMBL2431907		0	262.31	0	1.69	8b	CC(C)(C)C(=O)N1Cc2ccc(C(=O)NO)cc2C1	IC50	'='	1300.0	nM	5.89			UO_0000065	22.44	0.42	4.20	8.45	False	CHEMBL2433158	Inhibition of full length C-terminal His6x-tagged recombinant human HDAC8 expressed in baculovirus using Arg-His-Lys(Ac)-Lys(Ac) as substrate after 1 hr by fluorescence plate reader analysis	B	BAO_0000019	assay format	Homo sapiens	None	None	None	None	CHEMBL3192	Histone deacetylase 8	Homo sapiens	SINGLE PROTEIN	CHEMBL2429834	1	Scientific Literature	J. Med. Chem.	2013	None
CHEMBL99	TRICHOSTATIN	1	302.37	0	2.58	TSA	CC(/C=C/C(=O)NO)=C\[C@@H](C)C(=O)c1ccc(N(C)C)cc1	IC50	'='	73100.0	nM	4.14			UO_0000065	13.68	0.26	1.56	5.94	False	CHEMBL1670520	Inhibition of HDAC8 by fluorescence assay	B	BAO_0000357	single protein format	None	None	None	None	None	CHEMBL3192	Histone deacetylase 8	Homo sapiens	SINGLE PROTEIN	CHEMBL1667837	1	Scientific Literature	Bioorg. Med. Chem. Lett.	2011	None
CHEMBL1934896		0	508.26	1	4.56	10	Cc1ccc(NC(=O)C(F)(F)C(F)(F)C(F)(F)C(F)(F)C(F)(F)C(F)(F)C(=O)NO)cc1C	Kd	'='	14000.0	nM	4.85			UO_0000065	9.55	0.20	0.29	6.19	False	CHEMBL1937195	Inhibition of recombinant human HDAC8 using Boc-L-Lys(trifluoroacetyl)-MCA as substrate by fluorogenic enzymatic assay	B	BAO_0000357	single protein format	Homo sapiens	None	None	None	None	CHEMBL3192	Histone deacetylase 8	Homo sapiens	SINGLE PROTEIN	CHEMBL1932952	1	Scientific Literature	Bioorg. Med. Chem.	2012	None
CHEMBL2431901		0	299.33	0	1.34	5a	Cn1cccc1C(=O)N1CCc2cc(C(=O)NO)ccc2C1	IC50	'='	2100.0	nM	5.68			UO_0000065	18.97	0.35	4.34	7.61	True	CHEMBL2433158	Inhibition of full length C-terminal His6x-tagged recombinant human HDAC8 expressed in baculovirus using Arg-His-Lys(Ac)-Lys(Ac) as substrate after 1 hr by fluorescence plate reader analysis	B	BAO_0000019	assay format	Homo sapiens	None	None	None	None	CHEMBL3192	Histone deacetylase 8	Homo sapiens	SINGLE PROTEIN	CHEMBL2429834	1	Scientific Literature	J. Med. Chem.	2013	None
CHEMBL1767045		0	540.66	1	4.97	40	CNC(=O)/C(CCCCC[C@@H](C(=O)Nc1ccccc1)N(Cc1ccc(OC)cc1)C(=O)OC(C)(C)C)=N\O	IC50	'>'	100000.0	nM				UO_0000065					False	CHEMBL1767518	Inhibition of human HDAC8 using ArgHisLysLys(Ac) fluorogenic peptide as a substrate by fluorimetric assay	B	BAO_0000357	single protein format	Homo sapiens	None	None	None	None	CHEMBL3192	Histone deacetylase 8	Homo sapiens	SINGLE PROTEIN	CHEMBL1765034	1	Scientific Literature	J. Med. Chem.	2011	None
CHEMBL571140		0	571.74	1	2.22	10	CCC(=O)CCSC[C@@H]1NC(=O)[C@H](C)NC(=O)C[C@H](CC(C)C)NC(=O)[C@H](Cc2c[nH]c3ccccc23)NC1=O	IC50	'>'	10000.0	nM				UO_0000065					False	CHEMBL2014773	Inhibition of HDAC8 in human HeLa cells nuclear extract using Arg-His-Lys(Ac)-Lys(Ac)-AMC as substrate after 30 mins by spectrophotometry	B	BAO_0000219	cell-based format	Homo sapiens	None	None	HeLa	None	CHEMBL3192	Histone deacetylase 8	Homo sapiens	SINGLE PROTEIN	CHEMBL2010669	1	Scientific Literature	ACS Med. Chem. Lett.	2011	CHEMBL3308376
CHEMBL2371803		0	642.74	1	2.78	3	CC[C@H](C)[C@@H]1NC(=O)[C@@H](Cc2ccc(OC)cc2)NC(=O)[C@H](CCCCSCC(=O)C(F)(F)F)NC(=O)[C@H]2CCCN2C1=O	IC50	'='	230.0	nM	6.64			UO_0000065	10.33	0.21	3.86	4.96	False	CHEMBL827903	Inhibition of human histone deacetylase 8 prepared from 293T cells	B	BAO_0000219	cell-based format	Homo sapiens	None	None	293T	None	CHEMBL3192	Histone deacetylase 8	Homo sapiens	SINGLE PROTEIN	CHEMBL1137993	1	Scientific Literature	Bioorg. Med. Chem. Lett.	2004	None
CHEMBL2012815		0	578.75	1	3.72	15	CCC(=O)CCCCC[C@@H]1NC(=O)[C@H](C)NC(=O)C[C@H](CC(C)C)NC(=O)[C@H](Cc2cccc3ccccc23)NC1=O	IC50						Not Determined						False	CHEMBL2014773	Inhibition of HDAC8 in human HeLa cells nuclear extract using Arg-His-Lys(Ac)-Lys(Ac)-AMC as substrate after 30 mins by spectrophotometry	B	BAO_0000219	cell-based format	Homo sapiens	None	None	HeLa	None	CHEMBL3192	Histone deacetylase 8	Homo sapiens	SINGLE PROTEIN	CHEMBL2010669	1	Scientific Literature	ACS Med. Chem. Lett.	2011	CHEMBL3308376
CHEMBL1797979		0	528.56	1	2.00	25a	COc1ccc(NC(=O)[C@@H]2Cc3ccc(OCC(=O)NO)cc3CN2C(=O)CNC(=O)OC(C)(C)C)cc1	IC50	'='	514.0	nM	6.29			UO_0000065	11.90	0.23	4.29	4.04	False	CHEMBL1799896	Inhibition of HDAC8 after 30 mins by fluorescence microplate reader	B	BAO_0000357	single protein format	None	None	None	None	None	CHEMBL3192	Histone deacetylase 8	Homo sapiens	SINGLE PROTEIN	CHEMBL1795318	1	Scientific Literature	J. Med. Chem.	2011	None
CHEMBL1797994		0	521.01	0	1.84	26e	CC[C@H](C)[C@H](N)C(=O)N1Cc2cc(OCC(=O)NO)ccc2C[C@H]1C(=O)Nc1ccc(OC)cc1.Cl	IC50	'='	1040.0	nM	5.98			UO_0000065	12.35	0.23	4.14	4.18	False	CHEMBL1799896	Inhibition of HDAC8 after 30 mins by fluorescence microplate reader	B	BAO_0000357	single protein format	None	None	None	None	None	CHEMBL3192	Histone deacetylase 8	Homo sapiens	SINGLE PROTEIN	CHEMBL1795318	1	Scientific Literature	J. Med. Chem.	2011	None
CHEMBL2057820		0	492.54	1	6.56	2a	[N-]=[N+]=Nc1cccc(COC(=O)NCc2ccc(C(=O)Nc3cc(-c4ccccc4)ccc3N)cc2)c1	Inhibition						Not Active						False	CHEMBL2059973	Inhibition of human recombinant HDAC8 expressed in Escherichia coli using BML-KI-178 as substrate preincubated with compound for 5 mins at 10 uM measured after 35 mins by spectrofluorometric analysis	B	BAO_0000019	assay format	Homo sapiens	None	None	None	None	CHEMBL3192	Histone deacetylase 8	Homo sapiens	SINGLE PROTEIN	CHEMBL2057127	1	Scientific Literature	Bioorg. Med. Chem. Lett.	2012	None
CHEMBL4072356		0	479.58	0	4.04	5s	CC(C)(C)OC(=O)CC[C@@H]1N=C(c2ccccc2)c2ccccc2N(CCCCC(=O)NO)C1=O	Inhibition	'='	52.46	%				UO_0000187					False	CHEMBL3998877	Inhibition of human KDAC8 at 30 uM after 60 mins by fluorescence assay relative to control	B	BAO_0000357	single protein format	Homo sapiens	None	None	None	None	CHEMBL3192	Histone deacetylase 8	Homo sapiens	SINGLE PROTEIN	CHEMBL3997794	1	Scientific Literature	Eur J Med Chem	2017	None
CHEMBL4081281		0	426.52	0	4.74	4l	O=C(O)CCCCN1C(=O)[C@H](Cc2ccccc2)N=C(c2ccccc2)c2ccccc21	Inhibition	'='	6.22	%				UO_0000187					False	CHEMBL3998877	Inhibition of human KDAC8 at 30 uM after 60 mins by fluorescence assay relative to control	B	BAO_0000357	single protein format	Homo sapiens	None	None	None	None	CHEMBL3192	Histone deacetylase 8	Homo sapiens	SINGLE PROTEIN	CHEMBL3997794	1	Scientific Literature	Eur J Med Chem	2017	None
CHEMBL4065987		0	687.86	2	5.42	4q	Cc1c(C)c(S(=O)(=O)NC(=N)NCCC[C@@H]2N=C(c3ccccc3)c3ccccc3N(CCCCC(=O)O)C2=O)c(C)c2c1OC(C)(C)C2	Inhibition	'='	10.21	%				UO_0000187					False	CHEMBL3998877	Inhibition of human KDAC8 at 30 uM after 60 mins by fluorescence assay relative to control	B	BAO_0000357	single protein format	Homo sapiens	None	None	None	None	CHEMBL3192	Histone deacetylase 8	Homo sapiens	SINGLE PROTEIN	CHEMBL3997794	1	Scientific Literature	Eur J Med Chem	2017	None
CHEMBL3764525		0	326.36	0	1.64	3c	CN(C)c1ccc(C(=O)N/N=C/c2ccc(C(=O)NO)cc2)cc1	IC50	'='	230.0	nM	6.64			UO_0000065	20.34	0.38	5.00	7.06	False	CHEMBL3766680	Inhibition of recombinant human HDAC8 by fluorimetry	B	BAO_0000357	single protein format	Homo sapiens	None	None	None	None	CHEMBL3192	Histone deacetylase 8	Homo sapiens	SINGLE PROTEIN	CHEMBL3763045	1	Scientific Literature	J. Med. Chem.	2016	None
CHEMBL1800384		0	331.44	0	2.72	31	Cc1cc(O)nc(SCC(=O)NCCCCc2ccccc2)n1	IC50	'>'	100000.0	nM				UO_0000065					False	CHEMBL1804897	Inhibition of recombinant HDAC8 assessed as inhibition of fluorogenic aminocoumarin release from substrate by trypsin-coupled biochemical assay	B	BAO_0000357	single protein format	None	None	None	None	None	CHEMBL3192	Histone deacetylase 8	Homo sapiens	SINGLE PROTEIN	CHEMBL1800036	1	Scientific Literature	Bioorg. Med. Chem. Lett.	2011	None
CHEMBL4063147		0	436.55	0	4.40	3g	COC(=O)CCCCN1C(=O)[C@H](COC(C)(C)C)N=C(c2ccccc2)c2ccccc21	Inhibition	'='	5.0	%				UO_0000187					False	CHEMBL3998877	Inhibition of human KDAC8 at 30 uM after 60 mins by fluorescence assay relative to control	B	BAO_0000357	single protein format	Homo sapiens	None	None	None	None	CHEMBL3192	Histone deacetylase 8	Homo sapiens	SINGLE PROTEIN	CHEMBL3997794	1	Scientific Literature	Eur J Med Chem	2017	None
CHEMBL1630108		0	547.01	2	6.99	6b	O=C(/C=C/c1ccc(-c2ccc3ncnc(Nc4ccc(OCc5cccc(F)c5)c(Cl)c4)c3c2)s1)NO	IC50	'='	19000.0	nM	4.72			UO_0000065	8.63	0.17	-2.27	4.90	False	CHEMBL1640693	Inhibition of Flag tagged human recombinant HDAC8 expressed in Sf21 cells	B	BAO_0000219	cell-based format	Homo sapiens	None	None	Sf21	None	CHEMBL3192	Histone deacetylase 8	Homo sapiens	SINGLE PROTEIN	CHEMBL1629443	1	Scientific Literature	J. Med. Chem.	2010	CHEMBL4106362
CHEMBL4210907		0	400.43	0	4.05	7	COc1cccc(C(=O)c2ccc3c(ccn3Cc3ccc(C(=O)NO)cc3)c2)c1	IC50	'='	1120.0	nM	5.95			UO_0000065	14.86	0.27	1.90	7.39	False	CHEMBL4199452	Inhibition of human HDAC8 using RHKAcKAc peptide as substrate	B	BAO_0000357	single protein format	Homo sapiens	None	None	None	None	CHEMBL3192	Histone deacetylase 8	Homo sapiens	SINGLE PROTEIN	CHEMBL4196108	1	Scientific Literature	J Med Chem	2018	None
CHEMBL4163681		0	502.62	1	3.76	7b	O=C(CCCCCCN(Cc1ccc(F)cc1)c1ncc(C(=O)NCCCn2ccnc2)s1)NO	IC50	'='	351.0	nM	6.46			UO_0000065	12.84	0.25	2.69	5.74	False	CHEMBL4144360	Inhibition of recombinant human full length C-terminal His-tagged HDAC8 expressed in baculovirus infected Sf9 insect cells after 30 mins by fluorescence assay	B	BAO_0000219	cell-based format	Homo sapiens	None	None	Sf9	None	CHEMBL3192	Histone deacetylase 8	Homo sapiens	SINGLE PROTEIN	CHEMBL4138269	1	Scientific Literature	ACS Med Chem Lett	2018	None
CHEMBL4170617		0	464.64	0	3.47	7f	CC(C)CCN(CCCCCCC(=O)NO)c1ncc(C(=O)NCCCn2ccnc2)s1	IC50	'='	204.0	nM	6.69			UO_0000065	14.40	0.29	3.22	5.95	False	CHEMBL4144360	Inhibition of recombinant human full length C-terminal His-tagged HDAC8 expressed in baculovirus infected Sf9 insect cells after 30 mins by fluorescence assay	B	BAO_0000219	cell-based format	Homo sapiens	None	None	Sf9	None	CHEMBL3192	Histone deacetylase 8	Homo sapiens	SINGLE PROTEIN	CHEMBL4138269	1	Scientific Literature	ACS Med Chem Lett	2018	None
CHEMBL98	VORINOSTAT	4	264.32	0	2.47	SAHA	O=C(CCCCCCC(=O)Nc1ccccc1)NO	IC50	'='	7300.0	nM	5.14			UO_0000065	19.43	0.37	2.67	6.55	False	CHEMBL4144360	Inhibition of recombinant human full length C-terminal His-tagged HDAC8 expressed in baculovirus infected Sf9 insect cells after 30 mins by fluorescence assay	B	BAO_0000219	cell-based format	Homo sapiens	None	None	Sf9	None	CHEMBL3192	Histone deacetylase 8	Homo sapiens	SINGLE PROTEIN	CHEMBL4138269	1	Scientific Literature	ACS Med Chem Lett	2018	None
CHEMBL4176214		0	483.57	0	4.52	6j	COc1cc2ccn(CCOc3ccc(NC(=O)CCCCCCC(=O)NO)cc3)c2cc1OC	IC50	'='	398.3	nM	6.40			UO_0000065	13.23	0.25	1.88	5.76	False	CHEMBL4143552	Inhibition of C-terminal His-tagged recombinant human HDAC8 (1 to 377 residues) expressed in baculovirus infected Sf9 insect cells using Boc-Lys(TFA)-AMC as substrate preincubated for 5 mins followed by substrate addition measured after 30 mins by fluorescence assay	B	BAO_0000219	cell-based format	Homo sapiens	None	None	Sf9	None	CHEMBL3192	Histone deacetylase 8	Homo sapiens	SINGLE PROTEIN	CHEMBL4138235	1	Scientific Literature	Eur J Med Chem	2018	None
CHEMBL98	VORINOSTAT	4	264.32	0	2.47	SAHA	O=C(CCCCCCC(=O)Nc1ccccc1)NO	IC50	'='	310.0	nM	6.51			UO_0000065	24.62	0.47	4.04	8.30	False	CHEMBL3620703	Inhibition of HDAC8 (unknown origin) using RHK(Ac)K(Ac) fluorogenic acetylated peptide substrate by fluorometric assay	B	BAO_0000357	single protein format	Homo sapiens	None	None	None	None	CHEMBL3192	Histone deacetylase 8	Homo sapiens	SINGLE PROTEIN	CHEMBL3616411	1	Scientific Literature	Bioorg. Med. Chem. Lett.	2015	None
CHEMBL3622729		0	480.61	0	1.73	11	C/C=C1\NC(=O)c2csc(n2)CNC(=O)C[C@@H](/C=C/CCS)OC(=O)[C@H](C(C)C)NC1=O	IC50	'='	3550.0	nM	5.45			UO_0000065	11.34	0.23	3.72	4.31	False	CHEMBL3627131	Inhibition of recombinant human HDAC8 after 60 mins by fluorescence assay	B	BAO_0000357	single protein format	Homo sapiens	None	None	None	None	CHEMBL3192	Histone deacetylase 8	Homo sapiens	SINGLE PROTEIN	CHEMBL3621100	1	Scientific Literature	J. Med. Chem.	2015	None
CHEMBL343448	ROMIDEPSIN	4	540.71	1	1.43	1, FK228	C/C=C1\NC(=O)[C@H]2CSSCC/C=C/[C@H](CC(=O)N[C@H](C(C)C)C(=O)N2)OC(=O)[C@H](C(C)C)NC1=O	IC50	'>'	10000.0	nM				UO_0000065					False	CHEMBL3627131	Inhibition of recombinant human HDAC8 after 60 mins by fluorescence assay	B	BAO_0000357	single protein format	Homo sapiens	None	None	None	None	CHEMBL3192	Histone deacetylase 8	Homo sapiens	SINGLE PROTEIN	CHEMBL3621100	1	Scientific Literature	J. Med. Chem.	2015	None
CHEMBL2235265		0	346.47	0	4.10	19	O=C(CCCCCCCC(=O)c1ccc(N2CCCCC2)cc1)NO	IC50	'='	9.5	nM	8.02			UO_0000065	23.15	0.44	3.92	11.52	False	CHEMBL3047468	Inhibition of Homo sapiens (human) HDAC8	B	BAO_0000357	single protein format	Homo sapiens	None	None	None	None	CHEMBL3192	Histone deacetylase 8	Homo sapiens	SINGLE PROTEIN	CHEMBL3045730	1	Scientific Literature	Med Chem Res	2012	None
CHEMBL95835		0	279.34	0	2.72	7	COc1ccc(C(=O)CCCCCCC(=O)NO)cc1	IC50	'='	450.0	nM	6.35			UO_0000065	22.72	0.43	3.63	8.39	False	CHEMBL3047468	Inhibition of Homo sapiens (human) HDAC8	B	BAO_0000357	single protein format	Homo sapiens	None	None	None	None	CHEMBL3192	Histone deacetylase 8	Homo sapiens	SINGLE PROTEIN	CHEMBL3045730	1	Scientific Literature	Med Chem Res	2012	None
CHEMBL555906		0	255.27	0	2.58	71	O=C(/C=C/c1cccc(-c2ccc(O)cc2)c1)NO	IC50	'='	320.0	nM	6.50			UO_0000065	25.44	0.47	3.91	9.34	False	CHEMBL3047468	Inhibition of Homo sapiens (human) HDAC8	B	BAO_0000357	single protein format	Homo sapiens	None	None	None	None	CHEMBL3192	Histone deacetylase 8	Homo sapiens	SINGLE PROTEIN	CHEMBL3045730	1	Scientific Literature	Med Chem Res	2012	None
CHEMBL98	VORINOSTAT	4	264.32	0	2.47	SAHA	O=C(CCCCCCC(=O)Nc1ccccc1)NO	IC50	'>'	300.0	nM				UO_0000065					False	CHEMBL3866071	Inhibition of His-tagged full length recombinant human HDAC8 expressed in baculovirus expression system assessed as release of 7-amino-4-methylcoumarin by fluorogenic assay	B	BAO_0000019	assay format	Homo sapiens	None	None	None	None	CHEMBL3192	Histone deacetylase 8	Homo sapiens	SINGLE PROTEIN	CHEMBL3865790	1	Scientific Literature	Eur J Med Chem	2016	None
CHEMBL2337873		0	293.39	0	4.64	BDBM50430980	Oc1cccn(Cc2ccc(-c3ccccc3)cc2)c1=S	IC50	'='	4283.0	nM	5.37		271952	UO_0000065	18.30	0.35	0.73	21.34	False	CHEMBL3707509	Fluor de Lys Assay: Fluor de Lys is a fluorescence based HDAC activity assay comprising a combination of fluorogenic Histone deAcetylase Lysyl substrate and a developer. The kit is a highly sensitive and convenient alternative to radiolabeled, acetylated histones or peptide/HPLC methods for the assay of histone deacetylases. This assay is based on the ability of HeLa nuclear extract, which is enr…	B	BAO_0000357	single protein format	Homo sapiens	None	None	None	None	CHEMBL3192	Histone deacetylase 8	Homo sapiens	SINGLE PROTEIN	CHEMBL3638915	37	BindingDB Database		2014	None
CHEMBL2170167		0	465.51	1	6.47	1b	COC(=O)CCCCCCC(=O)Nc1ccc(OCc2cc(CN=[N+]=[N-])cc(N=[N+]=[N-])c2)cc1	Activity						Not Active						False	CHEMBL2175136	Binding affinity to human recombinant HDAC8 expressed in Escherichia coli assessed as enzyme biotinylation level at 5 uM preincubated for 3 hrs followed by denaturation measured after 60 mins by Western blot-based photoaffinity labelling method in presence of 250 uM 7-[4-(3,5-Dimethyl-benzyloxy)phenylcarbamoyl]heptanoic acid methyl ester	B	BAO_0000019	assay format	Homo sapiens	None	None	None	None	CHEMBL3192	Histone deacetylase 8	Homo sapiens	SINGLE PROTEIN	CHEMBL2169804	1	Scientific Literature	Bioorg. Med. Chem. Lett.	2012	None
CHEMBL2170177		0	296.33	0	2.82	PCI34051	COc1ccc(Cn2ccc3ccc(C(=O)NO)cc32)cc1	IC50	'='	10.0	nM	8.00			UO_0000065	27.00	0.50	5.18	12.60	True	CHEMBL2175141	Inhibition of human recombinant HDAC8 using fluor de Lys as substrate preincubated for 5 mins followed by substrate addition measured after 25 mins by microplate reader analysis	B	BAO_0000357	single protein format	Homo sapiens	None	None	None	None	CHEMBL3192	Histone deacetylase 8	Homo sapiens	SINGLE PROTEIN	CHEMBL2169804	1	Scientific Literature	Bioorg. Med. Chem. Lett.	2012	None
CHEMBL1914708		0	440.47	0	4.47	2a	[N-]=[N+]=NCc1cc(Cn2cc(NC(=O)CCCCCCC(=O)NO)cn2)cc(N=[N+]=[N-])c1	IC50	'='	17.0	nM	7.77			UO_0000065	17.64	0.33	3.30	4.01	False	CHEMBL2175141	Inhibition of human recombinant HDAC8 using fluor de Lys as substrate preincubated for 5 mins followed by substrate addition measured after 25 mins by microplate reader analysis	B	BAO_0000357	single protein format	Homo sapiens	None	None	None	None	CHEMBL3192	Histone deacetylase 8	Homo sapiens	SINGLE PROTEIN	CHEMBL2169804	1	Scientific Literature	Bioorg. Med. Chem. Lett.	2012	None
CHEMBL2170172		0	439.60	1	6.50	1g	Cc1cc(C)cc(COc2ccc(NC(=O)CCCCCCC(=O)OC(C)(C)C)cc2)c1	IC50	'='	53200.0	nM	4.27			UO_0000065	9.72	0.18	-2.23	6.61	False	CHEMBL2175141	Inhibition of human recombinant HDAC8 using fluor de Lys as substrate preincubated for 5 mins followed by substrate addition measured after 25 mins by microplate reader analysis	B	BAO_0000357	single protein format	Homo sapiens	None	None	None	None	CHEMBL3192	Histone deacetylase 8	Homo sapiens	SINGLE PROTEIN	CHEMBL2169804	1	Scientific Literature	Bioorg. Med. Chem. Lett.	2012	None
CHEMBL2170167		0	465.51	1	6.47	1b	COC(=O)CCCCCCC(=O)Nc1ccc(OCc2cc(CN=[N+]=[N-])cc(N=[N+]=[N-])c2)cc1	IC50	'='	37400.0	nM	4.43			UO_0000065	9.51	0.18	-2.04	2.73	False	CHEMBL2175141	Inhibition of human recombinant HDAC8 using fluor de Lys as substrate preincubated for 5 mins followed by substrate addition measured after 25 mins by microplate reader analysis	B	BAO_0000357	single protein format	Homo sapiens	None	None	None	None	CHEMBL3192	Histone deacetylase 8	Homo sapiens	SINGLE PROTEIN	CHEMBL2169804	1	Scientific Literature	Bioorg. Med. Chem. Lett.	2012	None
CHEMBL556332		0	255.27	0	2.58	66	O=C(/C=C/c1ccc(-c2ccc(O)cc2)cc1)NO	IC50	'='	590.0	nM	6.23			UO_0000065	24.40	0.45	3.65	8.96	False	CHEMBL3047468	Inhibition of Homo sapiens (human) HDAC8	B	BAO_0000357	single protein format	Homo sapiens	None	None	None	None	CHEMBL3192	Histone deacetylase 8	Homo sapiens	SINGLE PROTEIN	CHEMBL3045730	1	Scientific Literature	Med Chem Res	2012	None
CHEMBL317814		0	318.35	0	2.01	29	O=C(/C=C/c1ccc(NS(=O)(=O)c2ccccc2)cc1)NO	IC50	'='	200.0	nM	6.70			UO_0000065	21.04	0.42	4.69	7.01	False	CHEMBL3047468	Inhibition of Homo sapiens (human) HDAC8	B	BAO_0000357	single protein format	Homo sapiens	None	None	None	None	CHEMBL3192	Histone deacetylase 8	Homo sapiens	SINGLE PROTEIN	CHEMBL3045730	1	Scientific Literature	Med Chem Res	2012	None
CHEMBL98	VORINOSTAT	4	264.32	0	2.47	SAHA	O=C(CCCCCCC(=O)Nc1ccccc1)NO	Inhibition	'='	100.0	%				UO_0000187					False	CHEMBL2059973	Inhibition of human recombinant HDAC8 expressed in Escherichia coli using BML-KI-178 as substrate preincubated with compound for 5 mins at 10 uM measured after 35 mins by spectrofluorometric analysis	B	BAO_0000019	assay format	Homo sapiens	None	None	None	None	CHEMBL3192	Histone deacetylase 8	Homo sapiens	SINGLE PROTEIN	CHEMBL2057127	1	Scientific Literature	Bioorg. Med. Chem. Lett.	2012	None
CHEMBL271741		0	288.35	0	4.19	1	Nc1ccc(-c2ccccc2)cc1NC(=O)c1ccccc1	Inhibition	'='	24.0	%				UO_0000187					False	CHEMBL2059974	Inhibition of human recombinant HDAC8 expressed in Escherichia coli using BML-KI-178 as substrate preincubated with compound for 3 hrs at 10 uM measured after 35 mins by spectrofluorometric analysis	B	BAO_0000019	assay format	Homo sapiens	None	None	None	None	CHEMBL3192	Histone deacetylase 8	Homo sapiens	SINGLE PROTEIN	CHEMBL2057127	1	Scientific Literature	Bioorg. Med. Chem. Lett.	2012	None
CHEMBL2235663		0	458.62	1	5.52	41	CC(C)c1cc(C(C)C)c(C(C)C)cc1CS(=O)(=O)Nc1ccc(/C=C\C(=O)NO)cc1	IC50	'='	600.0	nM	6.22			UO_0000065	13.57	0.27	0.70	6.52	False	CHEMBL3047468	Inhibition of Homo sapiens (human) HDAC8	B	BAO_0000357	single protein format	Homo sapiens	None	None	None	None	CHEMBL3192	Histone deacetylase 8	Homo sapiens	SINGLE PROTEIN	CHEMBL3045730	1	Scientific Literature	Med Chem Res	2012	None
CHEMBL1822046		0	375.47	0	4.22	6g	CC(C)CCc1c(OCCCCCCC(=O)NO)ccc2ccc(=O)oc12	IC50	'='	553.45	nM	6.26			UO_0000065	16.66	0.32	2.04	7.05	False	CHEMBL1828143	Inhibition of human HDAC8 using Boc-Lys(TFA)-AMC as substrate incubated 30 mins before substrate addition measured after 30 mins post substrate addition by fluorescence assay	B	BAO_0000357	single protein format	Homo sapiens	None	None	None	None	CHEMBL3192	Histone deacetylase 8	Homo sapiens	SINGLE PROTEIN	CHEMBL1821635	1	Scientific Literature	Eur. J. Med. Chem.	2011	None
CHEMBL27759	ENTINOSTAT	3	376.42	0	3.34	4, MS-275	Nc1ccccc1NC(=O)c1ccc(CNC(=O)OCc2cccnc2)cc1	IC50	'='	3200.0	nM	5.50			UO_0000065	14.60	0.27	2.15	5.17	False	CHEMBL1267839	Inhibition of HDAC8 by in vitro deacetylation assay	B	BAO_0000357	single protein format	None	None	None	None	None	CHEMBL3192	Histone deacetylase 8	Homo sapiens	SINGLE PROTEIN	CHEMBL1255383	1	Scientific Literature	Nat. Chem. Biol.	2010	None
CHEMBL3973951		0	354.39	0	2.59	8f	O=C(/C=C/c1cccc(S(=O)(=O)c2ccc3ccccc3n2)c1)NO	IC50	'='	130.0	nM	6.89			UO_0000065	19.43	0.38	4.30	7.15	False	CHEMBL3866071	Inhibition of His-tagged full length recombinant human HDAC8 expressed in baculovirus expression system assessed as release of 7-amino-4-methylcoumarin by fluorogenic assay	B	BAO_0000019	assay format	Homo sapiens	None	None	None	None	CHEMBL3192	Histone deacetylase 8	Homo sapiens	SINGLE PROTEIN	CHEMBL3865790	1	Scientific Literature	Eur J Med Chem	2016	None
CHEMBL3617543		0	171.18	0	1.15	3, 1HPT-6-carboxilic acid	O=C(O)c1cccc(=S)n1O	IC50	'='	3300.0	nM	5.48			UO_0000065	32.02	0.68	4.33	8.78	False	CHEMBL3620703	Inhibition of HDAC8 (unknown origin) using RHK(Ac)K(Ac) fluorogenic acetylated peptide substrate by fluorometric assay	B	BAO_0000357	single protein format	Homo sapiens	None	None	None	None	CHEMBL3192	Histone deacetylase 8	Homo sapiens	SINGLE PROTEIN	CHEMBL3616411	1	Scientific Literature	Bioorg. Med. Chem. Lett.	2015	None
CHEMBL235413		0	460.56	1	6.00	17	COc1ccc(NCc2ccc(C(=O)Nc3cc(-c4cccs4)ccc3O)cc2)cc1OC	Inhibition	'<'	50.0	%				UO_0000187					False	CHEMBL900132	Inhibition of human recombinant HDAC8 at 20 uM	B	BAO_0000357	single protein format	Homo sapiens	None	None	None	None	CHEMBL3192	Histone deacetylase 8	Homo sapiens	SINGLE PROTEIN	CHEMBL1138236	1	Scientific Literature	J. Med. Chem.	2007	None
CHEMBL3098689		0	404.47	0	1.23	9	O=C(CCCCC[C@H](NC(=O)[C@@H]1CCCC(=O)N1)C(=O)Nc1ccccc1)NO	IC50	'='	97.0	nM	7.01			UO_0000065	17.34	0.33	5.78	5.13	False	CHEMBL3102461	Inhibition of human HDAC8 using RHK(Ac)K(Ac) as substrate by fluorimetric analysis	B	BAO_0000357	single protein format	Homo sapiens	None	None	None	None	CHEMBL3192	Histone deacetylase 8	Homo sapiens	SINGLE PROTEIN	CHEMBL3098008	1	Scientific Literature	Bioorg. Med. Chem. Lett.	2014	None
CHEMBL137875		0	328.41	0	3.97	TWZ 108	O=CN(O)CCCCCCCC(=O)Nc1cccc2ccccc12	IC50	'='	650.0	nM	6.19			UO_0000065	18.84	0.35	2.22	8.88	False	CHEMBL695893	Inhibition of Histone deacetylase 8 (HDAC8) of HeLa nuclear extracts	B	BAO_0000357	single protein format	Homo sapiens	None	None	None	None	CHEMBL3192	Histone deacetylase 8	Homo sapiens	SINGLE PROTEIN	CHEMBL1137945	1	Scientific Literature	Bioorg. Med. Chem. Lett.	2004	None
CHEMBL3356925		0	439.58	0	3.13	45, ST7541	O=C(Nc1ccccc1)[C@H](CCCCCS)NC(=O)[C@@H]1C(=O)NC[C@H]1c1ccccc1	IC50	'='	40.0	nM	7.40			UO_0000065	16.83	0.33	4.27	8.47	False	CHEMBL3379482	Inhibition of HDAC8 (unknown origin) using fluorogenic tetrapeptide RHK(Ac)K(Ac) substrate by fluorescence assay	B	BAO_0000357	single protein format	Homo sapiens	None	None	None	None	CHEMBL3192	Histone deacetylase 8	Homo sapiens	SINGLE PROTEIN	CHEMBL3352570	1	Scientific Literature	J. Med. Chem.	2014	None
CHEMBL3356929		0	349.46	0	1.49	80, ST7897	O=C1C[C@@H](C(=O)N[C@@H](CCCCCS)C(=O)Nc2ccccc2)N1	IC50	'='	61.0	nM	7.21			UO_0000065	20.65	0.41	5.72	8.26	False	CHEMBL3379482	Inhibition of HDAC8 (unknown origin) using fluorogenic tetrapeptide RHK(Ac)K(Ac) substrate by fluorescence assay	B	BAO_0000357	single protein format	Homo sapiens	None	None	None	None	CHEMBL3192	Histone deacetylase 8	Homo sapiens	SINGLE PROTEIN	CHEMBL3352570	1	Scientific Literature	J. Med. Chem.	2014	None
CHEMBL3356930		0	229.39	0	2.93	19, ST7784	O=C(CCCCCCS)NC1CCCC1	IC50	'='	2330.0	nM	5.63			UO_0000065	24.55	0.51	2.70	19.36	False	CHEMBL3379482	Inhibition of HDAC8 (unknown origin) using fluorogenic tetrapeptide RHK(Ac)K(Ac) substrate by fluorescence assay	B	BAO_0000357	single protein format	Homo sapiens	None	None	None	None	CHEMBL3192	Histone deacetylase 8	Homo sapiens	SINGLE PROTEIN	CHEMBL3352570	1	Scientific Literature	J. Med. Chem.	2014	None
CHEMBL3356932		0	319.39	0	4.20	18, ST7881	O=C(CCCCCCS)NCc1ccc(C(F)(F)F)cc1	IC50	'='	373.0	nM	6.43			UO_0000065	20.13	0.42	2.23	22.09	False	CHEMBL3379482	Inhibition of HDAC8 (unknown origin) using fluorogenic tetrapeptide RHK(Ac)K(Ac) substrate by fluorescence assay	B	BAO_0000357	single protein format	Homo sapiens	None	None	None	None	CHEMBL3192	Histone deacetylase 8	Homo sapiens	SINGLE PROTEIN	CHEMBL3352570	1	Scientific Literature	J. Med. Chem.	2014	None
CHEMBL1631911		0	378.47	0	3.42	(R/S)-8b	O=C(CCCCCC1OCCCCCCOc2ccccc2NC1=O)NO	IC50	'='	1100.0	nM	5.96			UO_0000065	15.74	0.30	2.54	6.15	False	CHEMBL1634303	Inhibition of human HDAC8 by fluorimetric assay	B	BAO_0000357	single protein format	Homo sapiens	None	None	None	None	CHEMBL3192	Histone deacetylase 8	Homo sapiens	SINGLE PROTEIN	CHEMBL1629537	1	Scientific Literature	J. Med. Chem.	2010	None
CHEMBL1631914		0	454.52	0	4.08	(S)-9	COc1cc2cc(c1)COc1ccccc1NC(=O)[C@H](CCCCCC(=O)NO)OC/C=C\2	IC50	'='	198.0	nM	6.70			UO_0000065	14.75	0.28	2.62	6.32	False	CHEMBL1634303	Inhibition of human HDAC8 by fluorimetric assay	B	BAO_0000357	single protein format	Homo sapiens	None	None	None	None	CHEMBL3192	Histone deacetylase 8	Homo sapiens	SINGLE PROTEIN	CHEMBL1629537	1	Scientific Literature	J. Med. Chem.	2010	None
CHEMBL2337867		0	307.42	0	4.95	BDBM50430975	Cc1ccccc1-c1ccc(Cn2cccc(O)c2=S)cc1	IC50	'='	3105.0	nM	5.51		271958	UO_0000065	17.92	0.34	0.56	21.89	False	CHEMBL3707509	Fluor de Lys Assay: Fluor de Lys is a fluorescence based HDAC activity assay comprising a combination of fluorogenic Histone deAcetylase Lysyl substrate and a developer. The kit is a highly sensitive and convenient alternative to radiolabeled, acetylated histones or peptide/HPLC methods for the assay of histone deacetylases. This assay is based on the ability of HeLa nuclear extract, which is enr…	B	BAO_0000357	single protein format	Homo sapiens	None	None	None	None	CHEMBL3192	Histone deacetylase 8	Homo sapiens	SINGLE PROTEIN	CHEMBL3638915	37	BindingDB Database		2014	None
CHEMBL3657470		0	374.47	0	4.28	BDBM41566	Oc1cccn(Cc2ccc(Cn3cc(-c4ccccc4)nn3)cc2)c1=S	IC50	'='	5470.0	nM	5.26		191694	UO_0000065	14.05	0.27	0.98	9.42	False	CHEMBL3707509	Fluor de Lys Assay: Fluor de Lys is a fluorescence based HDAC activity assay comprising a combination of fluorogenic Histone deAcetylase Lysyl substrate and a developer. The kit is a highly sensitive and convenient alternative to radiolabeled, acetylated histones or peptide/HPLC methods for the assay of histone deacetylases. This assay is based on the ability of HeLa nuclear extract, which is enr…	B	BAO_0000357	single protein format	Homo sapiens	None	None	None	None	CHEMBL3192	Histone deacetylase 8	Homo sapiens	SINGLE PROTEIN	CHEMBL3638915	37	BindingDB Database		2014	None
CHEMBL2381518		0	285.30	0	1.17	4	O=C(NO)c1cccc(C(=O)NCCc2cccnc2)c1	IC50	'='	420.0	nM	6.38			UO_0000065	22.35	0.41	5.21	6.98	False	CHEMBL2384800	Inhibition of HDAC8 (unknown origin) after 60 mins by fluorescence assay	B	BAO_0000357	single protein format	Homo sapiens	None	None	None	None	CHEMBL3192	Histone deacetylase 8	Homo sapiens	SINGLE PROTEIN	CHEMBL2380312	1	Scientific Literature	J. Med. Chem.	2013	None
CHEMBL99737		0	376.42	0	3.34	54	Nc1cccc(NC(=O)c2ccc(CNC(=O)OCc3cccnc3)cc2)c1	IC50	'>'	100000.0	nM				UO_0000065					False	CHEMBL3047468	Inhibition of Homo sapiens (human) HDAC8	B	BAO_0000357	single protein format	Homo sapiens	None	None	None	None	CHEMBL3192	Histone deacetylase 8	Homo sapiens	SINGLE PROTEIN	CHEMBL3045730	1	Scientific Literature	Med Chem Res	2012	None
CHEMBL27759	ENTINOSTAT	3	376.42	0	3.34	52, MS-275	Nc1ccccc1NC(=O)c1ccc(CNC(=O)OCc2cccnc2)cc1	IC50	'='	181.0	nM	6.74			UO_0000065	17.91	0.33	3.40	6.34	False	CHEMBL3047468	Inhibition of Homo sapiens (human) HDAC8	B	BAO_0000357	single protein format	Homo sapiens	None	None	None	None	CHEMBL3192	Histone deacetylase 8	Homo sapiens	SINGLE PROTEIN	CHEMBL3045730	1	Scientific Literature	Med Chem Res	2012	None
CHEMBL2235263		0	311.42	1	5.09	17	C=C(CCCCCCCC(=O)NO)c1ccc2ccccc2c1	IC50	'='	8.0	nM	8.10			UO_0000065	26.00	0.48	3.01	16.41	False	CHEMBL3047468	Inhibition of Homo sapiens (human) HDAC8	B	BAO_0000357	single protein format	Homo sapiens	None	None	None	None	CHEMBL3192	Histone deacetylase 8	Homo sapiens	SINGLE PROTEIN	CHEMBL3045730	1	Scientific Literature	Med Chem Res	2012	None
CHEMBL2425959		0	388.43	0	2.95	3g	Cc1nc2cc(/C=C/C(=O)NO)ccc2c(=O)n1CCc1c[nH]c2ccccc12	IC50	'='	1590.0	nM	5.80			UO_0000065	14.93	0.27	2.85	5.80	False	CHEMBL2427138	Inhibition of human recombinant HDAC8 expressed in baculovirus/sf9 cells using RHKAcKAc as substrate	B	BAO_0000219	cell-based format	Homo sapiens	None	None	Sf9	None	CHEMBL3192	Histone deacetylase 8	Homo sapiens	SINGLE PROTEIN	CHEMBL2424579	1	Scientific Literature	J. Med. Chem.	2013	CHEMBL3308860
CHEMBL2018302	TUBASTATIN A	0	335.41	0	2.80	tubustatin A	CN1CCc2c(c3ccccc3n2Cc2ccc(C(=O)NO)cc2)C1	IC50	'='	854.0	nM	6.07			UO_0000065	18.09	0.33	3.27	10.55	True	CHEMBL2427138	Inhibition of human recombinant HDAC8 expressed in baculovirus/sf9 cells using RHKAcKAc as substrate	B	BAO_0000219	cell-based format	Homo sapiens	None	None	Sf9	None	CHEMBL3192	Histone deacetylase 8	Homo sapiens	SINGLE PROTEIN	CHEMBL2424579	1	Scientific Literature	J. Med. Chem.	2013	CHEMBL3308860
CHEMBL2420796		0	514.62	1	1.31	29, beta2-epi-azuE	CC(C)[C@H]1NC(=O)[C@H](C)[C@@H](C/C=C\CCC(=O)O)NC(=O)[C@@H](Cc2ccccc2)NC(=O)[C@@H](C)NC1=O	Inhibition	'<'	50.0	%				UO_0000187					False	CHEMBL2423464	Inhibition of recombinant human HDAC8 enzyme using Ac-LeuGlyLys (tfa)-AMC as substrate at 50 uM after 15 to 30 mins	B	BAO_0000357	single protein format	Homo sapiens	None	None	None	None	CHEMBL3192	Histone deacetylase 8	Homo sapiens	SINGLE PROTEIN	CHEMBL2417416	1	Scientific Literature	J. Med. Chem.	2013	None
CHEMBL2386905		0	574.59	2	2.10	5a	CCc1c2c(nc3ccc(OCc4cn(CCCC(=O)NO)nn4)cc13)-c1cc3c(c(=O)n1C2)COC(=O)[C@]3(O)CC	IC50	'='	1726.0	nM	5.76			UO_0000065	10.03	0.19	3.66	3.38	False	CHEMBL2390789	Inhibition of HDAC8 in human HeLa cells using Fluor-de-Lys as substrate after 15 mins by fluorescence assay	B	BAO_0000219	cell-based format	Homo sapiens	None	None	HeLa	None	CHEMBL3192	Histone deacetylase 8	Homo sapiens	SINGLE PROTEIN	CHEMBL2384964	1	Scientific Literature	Bioorg. Med. Chem. Lett.	2013	CHEMBL3308376
CHEMBL98	VORINOSTAT	4	264.32	0	2.47	SAHA	O=C(CCCCCCC(=O)Nc1ccccc1)NO	IC50	'='	243.0	nM	6.61			UO_0000065	25.02	0.48	4.14	8.43	True	CHEMBL3238611	Inhibition of human HDAC8 using fluorogenic tetrapeptide RHKKAc as substrate	B	BAO_0000357	single protein format	Homo sapiens	None	None	None	None	CHEMBL3192	Histone deacetylase 8	Homo sapiens	SINGLE PROTEIN	CHEMBL3232764	1	Scientific Literature	Eur. J. Med. Chem.	2014	None
CHEMBL1083440		0	307.35	0	1.58	5c	O=C(CCCCCCNC(=O)NC(=O)c1ccccc1)NO	IC50	'='	270.0	nM	6.57			UO_0000065	21.37	0.41	4.99	6.11	False	CHEMBL1119894	Inhibition of HDAC8	B	BAO_0000357	single protein format	None	None	None	None	None	CHEMBL3192	Histone deacetylase 8	Homo sapiens	SINGLE PROTEIN	CHEMBL1155491	1	Scientific Literature	Bioorg. Med. Chem. Lett.	2010	None
CHEMBL3098691		0	390.44	0	0.84	11	O=C(CCCCC[C@H](NC(=O)[C@@H]1CCC(=O)N1)C(=O)Nc1ccccc1)NO	IC50	'='	137.0	nM	6.86			UO_0000065	17.58	0.33	6.02	5.02	False	CHEMBL3102461	Inhibition of human HDAC8 using RHK(Ac)K(Ac) as substrate by fluorimetric analysis	B	BAO_0000357	single protein format	Homo sapiens	None	None	None	None	CHEMBL3192	Histone deacetylase 8	Homo sapiens	SINGLE PROTEIN	CHEMBL3098008	1	Scientific Literature	Bioorg. Med. Chem. Lett.	2014	None
CHEMBL2178345		0	294.31	0	2.11	C31	O=C(NO)c1cccc(-c2cn(Cc3ccccc3)nn2)c1	Inhibition						Active						False	CHEMBL2184599	Inhibition of HDAC8 at 0.3 uM by fluorometric assay	B	BAO_0000357	single protein format	None	None	None	None	None	CHEMBL3192	Histone deacetylase 8	Homo sapiens	SINGLE PROTEIN	CHEMBL2176939	1	Scientific Literature	J. Med. Chem.	2012	None
CHEMBL1213419		0	611.62	1	2.04	6	CC(=O)N[C@@H](CC(C)C)C(=O)NCC(=O)N[C@@H](CCCCNC(=O)C(F)(F)F)C(=O)Nc1ccc2c(C)cc(=O)oc2c1	Km	'='	190000.0	nM				UO_0000065					False	CHEMBL1216980	Activity of HDAC8 at 10 uM	B	BAO_0000357	single protein format	None	None	None	None	None	CHEMBL3192	Histone deacetylase 8	Homo sapiens	SINGLE PROTEIN	CHEMBL1212811	1	Scientific Literature	Nat. Chem. Biol.	2010	None
CHEMBL257973	AZUMAMIDE D	0	485.59	0	0.07	8, azuD	C[C@@H]1C(=O)N[C@H](C)C(=O)N[C@H](C)C(=O)N[C@H](Cc2ccccc2)C(=O)N[C@@H]1C/C=C\CCC(N)=O	Inhibition	'<'	50.0	%				UO_0000187					False	CHEMBL2423464	Inhibition of recombinant human HDAC8 enzyme using Ac-LeuGlyLys (tfa)-AMC as substrate at 50 uM after 15 to 30 mins	B	BAO_0000357	single protein format	Homo sapiens	None	None	None	None	CHEMBL3192	Histone deacetylase 8	Homo sapiens	SINGLE PROTEIN	CHEMBL2417416	1	Scientific Literature	J. Med. Chem.	2013	None
CHEMBL402727	AZUMAMIDE B	0	529.64	2	0.41	6, azuB	CC(C)[C@H]1NC(=O)[C@@H](C)[C@@H](C/C=C\CCC(N)=O)NC(=O)[C@@H](Cc2ccc(O)cc2)NC(=O)[C@@H](C)NC1=O	Inhibition	'<'	50.0	%				UO_0000187					False	CHEMBL2423464	Inhibition of recombinant human HDAC8 enzyme using Ac-LeuGlyLys (tfa)-AMC as substrate at 50 uM after 15 to 30 mins	B	BAO_0000357	single protein format	Homo sapiens	None	None	None	None	CHEMBL3192	Histone deacetylase 8	Homo sapiens	SINGLE PROTEIN	CHEMBL2417416	1	Scientific Literature	J. Med. Chem.	2013	None
CHEMBL178456		0	331.44	0	2.78	4	O=C(CS)NCCCCCC(=O)Nc1cccc2cccnc12	IC50	'='	6120.0	nM	5.21			UO_0000065	15.73	0.31	2.43	7.33	False	CHEMBL2424291	Inhibition of HDAC8 (unknown origin)	B	BAO_0000357	single protein format	Homo sapiens	None	None	None	None	CHEMBL3192	Histone deacetylase 8	Homo sapiens	SINGLE PROTEIN	CHEMBL2417402	1	Scientific Literature	J. Med. Chem.	2013	None
CHEMBL2018302	TUBASTATIN A	0	335.41	0	2.80	Tubastatin	CN1CCc2c(c3ccccc3n2Cc2ccc(C(=O)NO)cc2)C1	IC50	'='	854.0	nM	6.07			UO_0000065	18.09	0.33	3.27	10.55	True	CHEMBL2432120	Inhibition of human recombinant HDAC8 using RHKAcKAc as substrate	B	BAO_0000357	single protein format	Homo sapiens	None	None	None	None	CHEMBL3192	Histone deacetylase 8	Homo sapiens	SINGLE PROTEIN	CHEMBL2429834	1	Scientific Literature	J. Med. Chem.	2013	None
CHEMBL2431906		0	285.30	0	1.30	8a	Cn1cccc1C(=O)N1Cc2ccc(C(=O)NO)cc2C1	IC50	'='	1300.0	nM	5.89			UO_0000065	20.63	0.38	4.59	7.89	False	CHEMBL2433158	Inhibition of full length C-terminal His6x-tagged recombinant human HDAC8 expressed in baculovirus using Arg-His-Lys(Ac)-Lys(Ac) as substrate after 1 hr by fluorescence plate reader analysis	B	BAO_0000019	assay format	Homo sapiens	None	None	None	None	CHEMBL3192	Histone deacetylase 8	Homo sapiens	SINGLE PROTEIN	CHEMBL2429834	1	Scientific Literature	J. Med. Chem.	2013	None
CHEMBL2057826		0	384.40	1	5.94	1d	[N-]=[N+]=NCc1cc(N=[N+]=[N-])cc(C(=O)Nc2cc(-c3ccccc3)ccc2N)c1	Inhibition						Not Active						False	CHEMBL2059973	Inhibition of human recombinant HDAC8 expressed in Escherichia coli using BML-KI-178 as substrate preincubated with compound for 5 mins at 10 uM measured after 35 mins by spectrofluorometric analysis	B	BAO_0000019	assay format	Homo sapiens	None	None	None	None	CHEMBL3192	Histone deacetylase 8	Homo sapiens	SINGLE PROTEIN	CHEMBL2057127	1	Scientific Literature	Bioorg. Med. Chem. Lett.	2012	None
CHEMBL2057822		0	553.61	2	7.43	2c	[N-]=[N+]=NCc1cc(COC(=O)NCc2ccc(C(=O)Nc3cc(-c4cccs4)ccc3N)cc2)cc(N=[N+]=[N-])c1	Inhibition						Not Active						False	CHEMBL2059973	Inhibition of human recombinant HDAC8 expressed in Escherichia coli using BML-KI-178 as substrate preincubated with compound for 5 mins at 10 uM measured after 35 mins by spectrofluorometric analysis	B	BAO_0000019	assay format	Homo sapiens	None	None	None	None	CHEMBL3192	Histone deacetylase 8	Homo sapiens	SINGLE PROTEIN	CHEMBL2057127	1	Scientific Literature	Bioorg. Med. Chem. Lett.	2012	None
CHEMBL605117		0	517.58	1	4.54	7m	CC(C)(C)OC(=O)N1Cc2cc(OCC(=O)NO)ccc2C[C@H]1C(=O)Nc1ccc(-c2ccccc2)cc1	IC50	'='	1980.0	nM	5.70			UO_0000065	11.02	0.20	1.16	4.87	False	CHEMBL1067670	Inhibition of HDAC8 expressed in Escherichia coli assessed as Boc-Lys (acetyl)-AMC substrate hydrolysis by fluorimetric assay	B	BAO_0000019	assay format	None	None	None	None	None	CHEMBL3192	Histone deacetylase 8	Homo sapiens	SINGLE PROTEIN	CHEMBL1157625	1	Scientific Literature	Bioorg. Med. Chem.	2010	None
CHEMBL1088734		0	475.47	0	4.74	4d	O=C(CCCCCCC(=O)Nc1cccc(-c2cn(-c3ccc(C(F)(F)F)cc3)nn2)c1)NO	IC50	'='	5220.0	nM	5.28			UO_0000065	11.11	0.21	0.54	4.84	False	CHEMBL1101059	Inhibition of HDAC8 assessed as blockade of decorboxylation of carboxyfluorescein labeled acetylated peptide substrate after 17 hrs	B	BAO_0000357	single protein format	None	None	None	None	None	CHEMBL3192	Histone deacetylase 8	Homo sapiens	SINGLE PROTEIN	CHEMBL1154884	1	Scientific Literature	J. Med. Chem.	2010	None
CHEMBL554793		0	733.01	3	7.56	88	Nc1ccccc1NC(=O)c1ccc(CNC(=O)CCCCCCCC(=O)NCCCNCCCCNCCC(c2ccccc2)c2ccccc2)cc1	Inhibition	'='	13.4	%				UO_0000187					False	CHEMBL1025178	Inhibition of HDAC8 from human HeLa cells at 5 uM	B	BAO_0000219	cell-based format	Homo sapiens	None	None	HeLa	None	CHEMBL3192	Histone deacetylase 8	Homo sapiens	SINGLE PROTEIN	CHEMBL1158462	1	Scientific Literature	J. Med. Chem.	2009	CHEMBL3308376
CHEMBL1808271		0	497.94	0	3.70	L03	O=C(COc1ccc(C[C@H](NC(=O)OCc2ccccc2)C(=O)Nc2cccc(Cl)c2)cc1)NO	IC50	'='	213.0	nM	6.67			UO_0000065	13.40	0.26	2.97	5.30	False	CHEMBL1811683	Inhibition of HDAC8 using fluorogenic Boc-Lys (acetyl)-AMC as substrate after 30 mins by fluorescence assay	B	BAO_0000357	single protein format	None	None	None	None	None	CHEMBL3192	Histone deacetylase 8	Homo sapiens	SINGLE PROTEIN	CHEMBL1806484	1	Scientific Literature	Bioorg. Med. Chem.	2011	None
CHEMBL1800250		0	260.32	0	2.47	16	Cc1cc(O)nc(SCC(=O)c2ccccc2)n1	IC50	'>'	100000.0	nM				UO_0000065					False	CHEMBL1804897	Inhibition of recombinant HDAC8 assessed as inhibition of fluorogenic aminocoumarin release from substrate by trypsin-coupled biochemical assay	B	BAO_0000357	single protein format	None	None	None	None	None	CHEMBL3192	Histone deacetylase 8	Homo sapiens	SINGLE PROTEIN	CHEMBL1800036	1	Scientific Literature	Bioorg. Med. Chem. Lett.	2011	None
CHEMBL1800248		0	289.36	0	2.74	14	CC(=O)Nc1ccc(CSc2nc(C)cc(O)n2)cc1	IC50	'>'	100000.0	nM				UO_0000065					False	CHEMBL1804897	Inhibition of recombinant HDAC8 assessed as inhibition of fluorogenic aminocoumarin release from substrate by trypsin-coupled biochemical assay	B	BAO_0000357	single protein format	None	None	None	None	None	CHEMBL3192	Histone deacetylase 8	Homo sapiens	SINGLE PROTEIN	CHEMBL1800036	1	Scientific Literature	Bioorg. Med. Chem. Lett.	2011	None
CHEMBL591716		0	391.86	0	0.90	8b	Cl.O=C(COc1ccc2c(c1)CN[C@H](C(=O)NCc1ccccc1)C2)NO	IC50	'='	5100.0	nM	5.29			UO_0000065	14.89	0.28	4.39	5.31	False	CHEMBL1067670	Inhibition of HDAC8 expressed in Escherichia coli assessed as Boc-Lys (acetyl)-AMC substrate hydrolysis by fluorimetric assay	B	BAO_0000019	assay format	None	None	None	None	None	CHEMBL3192	Histone deacetylase 8	Homo sapiens	SINGLE PROTEIN	CHEMBL1157625	1	Scientific Literature	Bioorg. Med. Chem.	2010	None
CHEMBL592440		0	469.54	0	2.59	7c	CC(C)(C)OC(=O)N1Cc2cc(OCC(=O)NO)ccc2C[C@H]1C(=O)NCCc1ccccc1	IC50	'='	2670.0	nM	5.57			UO_0000065	11.87	0.22	2.98	4.76	False	CHEMBL1067670	Inhibition of HDAC8 expressed in Escherichia coli assessed as Boc-Lys (acetyl)-AMC substrate hydrolysis by fluorimetric assay	B	BAO_0000019	assay format	None	None	None	None	None	CHEMBL3192	Histone deacetylase 8	Homo sapiens	SINGLE PROTEIN	CHEMBL1157625	1	Scientific Literature	Bioorg. Med. Chem.	2010	None
CHEMBL1722433		0	303.39	0	1.94	32	Cc1cc(O)nc(SCC(=O)NCCc2ccccc2)n1	IC50	'>'	100000.0	nM				UO_0000065					False	CHEMBL1804897	Inhibition of recombinant HDAC8 assessed as inhibition of fluorogenic aminocoumarin release from substrate by trypsin-coupled biochemical assay	B	BAO_0000357	single protein format	None	None	None	None	None	CHEMBL3192	Histone deacetylase 8	Homo sapiens	SINGLE PROTEIN	CHEMBL1800036	1	Scientific Literature	Bioorg. Med. Chem. Lett.	2011	None
CHEMBL99	TRICHOSTATIN	1	302.37	0	2.58	TSA	CC(/C=C/C(=O)NO)=C\[C@@H](C)C(=O)c1ccc(N(C)C)cc1	IC50	'='	1360.0	nM	5.87			UO_0000065	19.40	0.36	3.29	8.42	False	CHEMBL2401041	Inhibition of HDAC8 (unknown origin) after 30 mins by fluorometric analysis	B	BAO_0000357	single protein format	Homo sapiens	None	None	None	None	CHEMBL3192	Histone deacetylase 8	Homo sapiens	SINGLE PROTEIN	CHEMBL2396564	1	Scientific Literature	Bioorg. Med. Chem.	2013	None
CHEMBL3098606		0	404.47	0	1.15	30	Cc1ccc(NC(=O)[C@H](CCCCCC(=O)NO)NC(=O)[C@H]2CCC(=O)N2)cc1	IC50	'='	156.0	nM	6.81			UO_0000065	16.83	0.32	5.66	4.98	False	CHEMBL3102461	Inhibition of human HDAC8 using RHK(Ac)K(Ac) as substrate by fluorimetric analysis	B	BAO_0000357	single protein format	Homo sapiens	None	None	None	None	CHEMBL3192	Histone deacetylase 8	Homo sapiens	SINGLE PROTEIN	CHEMBL3098008	1	Scientific Literature	Bioorg. Med. Chem. Lett.	2014	None
CHEMBL1089495		0	332.32	0	3.49	32	O=C(CCCCCCC(=O)Nc1cccc(C(F)(F)F)c1)NO	IC50	'='	113.0	nM	6.95			UO_0000065	20.90	0.41	3.46	8.86	False	CHEMBL3102461	Inhibition of human HDAC8 using RHK(Ac)K(Ac) as substrate by fluorimetric analysis	B	BAO_0000357	single protein format	Homo sapiens	None	None	None	None	CHEMBL3192	Histone deacetylase 8	Homo sapiens	SINGLE PROTEIN	CHEMBL3098008	1	Scientific Literature	Bioorg. Med. Chem. Lett.	2014	None
CHEMBL109	VALPROIC ACID	4	144.21	0	2.29	5	CCCC(CCC)C(=O)O	IC50	'='	103000.0	nM		Outside typical range		UO_0000065					False	CHEMBL1680135	Inhibition of human recombinant HDAC8	B	BAO_0000357	single protein format	Homo sapiens	None	None	None	None	CHEMBL3192	Histone deacetylase 8	Homo sapiens	SINGLE PROTEIN	CHEMBL1671826	1	Scientific Literature	ACS Med. Chem. Lett.	2011	None
CHEMBL99	TRICHOSTATIN	1	302.37	0	2.58	TSA	CC(/C=C/C(=O)NO)=C\[C@@H](C)C(=O)c1ccc(N(C)C)cc1	IC50	'='	770.0	nM	6.11			UO_0000065	20.22	0.38	3.53	8.78	False	CHEMBL991292	Inhibition of human recombinant histone deacetylase 8	B	BAO_0000357	single protein format	Homo sapiens	None	None	None	None	CHEMBL3192	Histone deacetylase 8	Homo sapiens	SINGLE PROTEIN	CHEMBL1143301	1	Scientific Literature	Bioorg. Med. Chem. Lett.	2009	None
CHEMBL481726		0	359.41	0	0.94	12c	O=C(NO)c1ccc(CN2C(=O)CNC(=O)[C@H]2Cc2cccs2)cc1	IC50	'='	440.0	nM	6.36			UO_0000065	17.69	0.35	5.42	6.44	False	CHEMBL991292	Inhibition of human recombinant histone deacetylase 8	B	BAO_0000357	single protein format	Homo sapiens	None	None	None	None	CHEMBL3192	Histone deacetylase 8	Homo sapiens	SINGLE PROTEIN	CHEMBL1143301	1	Scientific Literature	Bioorg. Med. Chem. Lett.	2009	None
CHEMBL1098042		0	279.30	0	2.75	5a	O=C(/C=C/c1cccc(-c2nc3ccccc3[nH]2)c1)NO	IC50	'='	63.0	nM	7.20			UO_0000065	25.78	0.47	4.45	9.23	False	CHEMBL1113907	Inhibition of human recombinant HDAC8	B	BAO_0000357	single protein format	Homo sapiens	None	None	None	None	CHEMBL3192	Histone deacetylase 8	Homo sapiens	SINGLE PROTEIN	CHEMBL1158589	1	Scientific Literature	Bioorg. Med. Chem. Lett.	2010	None
CHEMBL2337857		0	291.35	0	3.58	11f	Cc1ccccc1-c1ccc(Cn2cccc(O)c2=O)cc1	Inhibition						Not Active						False	CHEMBL2343612	Inhibition of HDAC8 (unknown origin) after 60 mins by SAMDI spectrophotometric analysis	B	BAO_0000357	single protein format	Homo sapiens	None	None	None	None	CHEMBL3192	Histone deacetylase 8	Homo sapiens	SINGLE PROTEIN	CHEMBL2331483	1	Scientific Literature	J. Med. Chem.	2013	None
CHEMBL2337856		0	291.35	0	3.58	11e	Cc1cccc(-c2ccc(Cn3cccc(O)c3=O)cc2)c1	Inhibition						Not Active						False	CHEMBL2343612	Inhibition of HDAC8 (unknown origin) after 60 mins by SAMDI spectrophotometric analysis	B	BAO_0000357	single protein format	Homo sapiens	None	None	None	None	CHEMBL3192	Histone deacetylase 8	Homo sapiens	SINGLE PROTEIN	CHEMBL2331483	1	Scientific Literature	J. Med. Chem.	2013	None
CHEMBL98	VORINOSTAT	4	264.32	0	2.47	SAHA	O=C(CCCCCCC(=O)Nc1ccccc1)NO	IC50	'='	232.0	nM	6.63			UO_0000065	25.10	0.48	4.16	8.46	True	CHEMBL2343612	Inhibition of HDAC8 (unknown origin) after 60 mins by SAMDI spectrophotometric analysis	B	BAO_0000357	single protein format	Homo sapiens	None	None	None	None	CHEMBL3192	Histone deacetylase 8	Homo sapiens	SINGLE PROTEIN	CHEMBL2331483	1	Scientific Literature	J. Med. Chem.	2013	None
CHEMBL2337867		0	307.42	0	4.95	12f	Cc1ccccc1-c1ccc(Cn2cccc(O)c2=S)cc1	IC50	'='	3105.0	nM	5.51			UO_0000065	17.92	0.34	0.56	21.89	True	CHEMBL2343612	Inhibition of HDAC8 (unknown origin) after 60 mins by SAMDI spectrophotometric analysis	B	BAO_0000357	single protein format	Homo sapiens	None	None	None	None	CHEMBL3192	Histone deacetylase 8	Homo sapiens	SINGLE PROTEIN	CHEMBL2331483	1	Scientific Literature	J. Med. Chem.	2013	None
CHEMBL2337868		0	307.42	0	4.95	12e	Cc1cccc(-c2ccc(Cn3cccc(O)c3=S)cc2)c1	IC50	'='	2496.0	nM	5.60			UO_0000065	18.23	0.35	0.65	22.27	True	CHEMBL2343612	Inhibition of HDAC8 (unknown origin) after 60 mins by SAMDI spectrophotometric analysis	B	BAO_0000357	single protein format	Homo sapiens	None	None	None	None	CHEMBL3192	Histone deacetylase 8	Homo sapiens	SINGLE PROTEIN	CHEMBL2331483	1	Scientific Literature	J. Med. Chem.	2013	None
CHEMBL263393		0	670.94	3	6.44	85	CC(C)(C)c1ccc(CNCCCCNCCCNC(=O)CCCCCCC(=O)NCc2ccc(C(=O)Nc3ccccc3N)cc2)cc1	Inhibition						Not Determined						False	CHEMBL1025178	Inhibition of HDAC8 from human HeLa cells at 5 uM	B	BAO_0000219	cell-based format	Homo sapiens	None	None	HeLa	None	CHEMBL3192	Histone deacetylase 8	Homo sapiens	SINGLE PROTEIN	CHEMBL1158462	1	Scientific Literature	J. Med. Chem.	2009	CHEMBL3308376
CHEMBL98	VORINOSTAT	4	264.32	0	2.47	SAHA	O=C(CCCCCCC(=O)Nc1ccccc1)NO	IC50	'='	440.0	nM	6.36			UO_0000065	24.05	0.46	3.89	8.10	True	CHEMBL1921156	Inhibition of human recombinant HDAC8 using Fluor de Lys as substrate	B	BAO_0000357	single protein format	Homo sapiens	None	None	None	None	CHEMBL3192	Histone deacetylase 8	Homo sapiens	SINGLE PROTEIN	CHEMBL1914352	1	Scientific Literature	J. Med. Chem.	2011	None
CHEMBL2178343		0	314.37	0	2.37	C142	O=C(NO)c1cccc(-c2cn(CCc3ccsc3)nn2)c1	Inhibition						Dose-dependent effect						False	CHEMBL2184598	Inhibition of HDAC8 in human HeLa cells assessed as increase in cohesin SMC3 acetylation at 5 to 40 uM incubated for 4 hrs by Western blotting	B	BAO_0000219	cell-based format	Homo sapiens	None	None	HeLa	None	CHEMBL3192	Histone deacetylase 8	Homo sapiens	SINGLE PROTEIN	CHEMBL2176939	1	Scientific Literature	J. Med. Chem.	2012	CHEMBL3308376
CHEMBL2178342		0	326.38	0	2.81	C149	O=C(NO)c1cccc(-c2cn(CSc3ccccc3)nn2)c1	Inhibition						Dose-dependent effect						False	CHEMBL2184598	Inhibition of HDAC8 in human HeLa cells assessed as increase in cohesin SMC3 acetylation at 5 to 40 uM incubated for 4 hrs by Western blotting	B	BAO_0000219	cell-based format	Homo sapiens	None	None	HeLa	None	CHEMBL3192	Histone deacetylase 8	Homo sapiens	SINGLE PROTEIN	CHEMBL2176939	1	Scientific Literature	J. Med. Chem.	2012	CHEMBL3308376
CHEMBL2401845		0	468.60	0	3.79	1c	C[C@]12CC[C@@H]3c4ccc(O)cc4CC[C@H]3[C@@H]1CC[C@@]2(O)c1cn(CCCCCC(=O)NO)nn1	IC50	'='	4000.0	nM	5.40			UO_0000065	11.52	0.22	1.61	4.48	False	CHEMBL2406451	Inhibition of human recombinant HDAC8 after 30 mins by fluorescence assay	B	BAO_0000357	single protein format	Homo sapiens	None	None	None	None	CHEMBL3192	Histone deacetylase 8	Homo sapiens	SINGLE PROTEIN	CHEMBL2401729	1	Scientific Literature	J. Med. Chem.	2013	None
CHEMBL1097017		0	321.38	0	3.80	5c	CC(C)n1c(-c2cccc(/C=C/C(=O)NO)c2)nc2ccccc21	IC50	'='	40.0	nM	7.40			UO_0000065	23.02	0.42	3.60	11.02	False	CHEMBL1113907	Inhibition of human recombinant HDAC8	B	BAO_0000357	single protein format	Homo sapiens	None	None	None	None	CHEMBL3192	Histone deacetylase 8	Homo sapiens	SINGLE PROTEIN	CHEMBL1158589	1	Scientific Literature	Bioorg. Med. Chem. Lett.	2010	None
CHEMBL1099094		0	389.84	0	4.86	5m	O=C(/C=C/c1cccc(-c2nc3ccccc3n2-c2ccc(Cl)cc2)c1)NO	IC50	'='	50.0	nM	7.30			UO_0000065	18.73	0.36	2.44	10.87	False	CHEMBL1113907	Inhibition of human recombinant HDAC8	B	BAO_0000357	single protein format	Homo sapiens	None	None	None	None	CHEMBL3192	Histone deacetylase 8	Homo sapiens	SINGLE PROTEIN	CHEMBL1158589	1	Scientific Literature	Bioorg. Med. Chem. Lett.	2010	None
CHEMBL1094152		0	362.43	0	3.15	5v	O=C(/C=C/c1cccc(-c2nc3ccccc3n2[C@H]2CCCNC2)c1)NO	IC50	'='	120.0	nM	6.92			UO_0000065	19.10	0.35	3.77	8.74	False	CHEMBL1113907	Inhibition of human recombinant HDAC8	B	BAO_0000357	single protein format	Homo sapiens	None	None	None	None	CHEMBL3192	Histone deacetylase 8	Homo sapiens	SINGLE PROTEIN	CHEMBL1158589	1	Scientific Literature	Bioorg. Med. Chem. Lett.	2010	None
CHEMBL1095118		0	416.53	0	4.31	12h	Cc1nc(-c2cccc(/C=C/C(=O)NO)c2)n([C@@H]2CCCN(C)C2)c1-c1ccccc1	IC50	'='	100.0	nM	7.00			UO_0000065	16.81	0.31	2.69	9.94	False	CHEMBL1113907	Inhibition of human recombinant HDAC8	B	BAO_0000357	single protein format	Homo sapiens	None	None	None	None	CHEMBL3192	Histone deacetylase 8	Homo sapiens	SINGLE PROTEIN	CHEMBL1158589	1	Scientific Literature	Bioorg. Med. Chem. Lett.	2010	None
CHEMBL98	VORINOSTAT	4	264.32	0	2.47	SAHA	O=C(CCCCCCC(=O)Nc1ccccc1)NO	IC50	'='	2290.0	nM	5.64			UO_0000065	21.34	0.41	3.17	7.19	False	CHEMBL1101059	Inhibition of HDAC8 assessed as blockade of decorboxylation of carboxyfluorescein labeled acetylated peptide substrate after 17 hrs	B	BAO_0000357	single protein format	None	None	None	None	None	CHEMBL3192	Histone deacetylase 8	Homo sapiens	SINGLE PROTEIN	CHEMBL1154884	1	Scientific Literature	J. Med. Chem.	2010	None
CHEMBL99	TRICHOSTATIN	1	302.37	0	2.58	8	CC(/C=C/C(=O)NO)=C\[C@@H](C)C(=O)c1ccc(N(C)C)cc1	Ki	'='	45.0	nM	7.35			UO_0000065	24.30	0.46	4.77	10.55	True	CHEMBL1216989	Activity of human HDAC8	B	BAO_0000357	single protein format	Homo sapiens	None	None	None	None	CHEMBL3192	Histone deacetylase 8	Homo sapiens	SINGLE PROTEIN	CHEMBL1212811	1	Scientific Literature	Nat. Chem. Biol.	2010	None
CHEMBL99	TRICHOSTATIN	1	302.37	0	2.58	1, TSA	CC(/C=C/C(=O)NO)=C\[C@@H](C)C(=O)c1ccc(N(C)C)cc1	Activity	'='	5.72	%				UO_0000187					False	CHEMBL2399513	Inhibition of recombinant human HDAC8 using Arg-His-Lys(Ac)-Lys(Ac) as substrate assessed as residual activity at 3.3 x 10'-5 M after 2 hrs by fluorescence assay relative to control	B	BAO_0000357	single protein format	Homo sapiens	None	None	None	None	CHEMBL3192	Histone deacetylase 8	Homo sapiens	SINGLE PROTEIN	CHEMBL2396570	1	Scientific Literature	Bioorg. Med. Chem.	2013	None
CHEMBL2381521		0	194.19	0	0.17	7	CNC(=O)c1cccc(C(=O)NO)c1	IC50	'='	14000.0	nM	4.85			UO_0000065	25.00	0.47	4.68	6.19	False	CHEMBL2384800	Inhibition of HDAC8 (unknown origin) after 60 mins by fluorescence assay	B	BAO_0000357	single protein format	Homo sapiens	None	None	None	None	CHEMBL3192	Histone deacetylase 8	Homo sapiens	SINGLE PROTEIN	CHEMBL2380312	1	Scientific Literature	J. Med. Chem.	2013	None
CHEMBL138626		0	292.38	0	3.20	TWZ 103	CC(=O)N(O)CCCCCCCC(=O)Nc1ccccc1	IC50	'>'	100000.0	nM				UO_0000065					False	CHEMBL695893	Inhibition of Histone deacetylase 8 (HDAC8) of HeLa nuclear extracts	B	BAO_0000357	single protein format	Homo sapiens	None	None	None	None	CHEMBL3192	Histone deacetylase 8	Homo sapiens	SINGLE PROTEIN	CHEMBL1137945	1	Scientific Literature	Bioorg. Med. Chem. Lett.	2004	None
CHEMBL569546		0	405.50	0	2.85	35g	CN1CCN(Cc2ccc(C(=O)/C=C/c3cccc(/C=C/C(=O)NO)c3)cc2)CC1	Activity						Active						False	CHEMBL1046985	Inhibition of HDAC8	B	BAO_0000357	single protein format	None	None	None	None	None	CHEMBL3192	Histone deacetylase 8	Homo sapiens	SINGLE PROTEIN	CHEMBL1156799	1	Scientific Literature	J. Med. Chem.	2010	None
CHEMBL235842		0	351.43	0	4.21	19	CC(=O)Nc1ccc(C(=O)Nc2cc(-c3cccs3)ccc2N)cc1	IC50	'>'	20000.0	nM				UO_0000065					True	CHEMBL900124	Inhibition of human recombinant HDAC8	B	BAO_0000357	single protein format	Homo sapiens	None	None	None	None	CHEMBL3192	Histone deacetylase 8	Homo sapiens	SINGLE PROTEIN	CHEMBL1138236	1	Scientific Literature	J. Med. Chem.	2007	None
CHEMBL1094085		0	355.40	0	4.21	5l	O=C(/C=C/c1cccc(-c2nc3ccccc3n2-c2ccccc2)c1)NO	IC50	'='	50.0	nM	7.30			UO_0000065	20.54	0.37	3.09	10.87	False	CHEMBL1113907	Inhibition of human recombinant HDAC8	B	BAO_0000357	single protein format	Homo sapiens	None	None	None	None	CHEMBL3192	Histone deacetylase 8	Homo sapiens	SINGLE PROTEIN	CHEMBL1158589	1	Scientific Literature	Bioorg. Med. Chem. Lett.	2010	None
CHEMBL1095124		0	362.43	0	3.15	5u	O=C(/C=C/c1cccc(-c2nc3ccccc3n2[C@@H]2CCCNC2)c1)NO	IC50	'='	120.0	nM	6.92			UO_0000065	19.10	0.35	3.77	8.74	False	CHEMBL1113907	Inhibition of human recombinant HDAC8	B	BAO_0000357	single protein format	Homo sapiens	None	None	None	None	CHEMBL3192	Histone deacetylase 8	Homo sapiens	SINGLE PROTEIN	CHEMBL1158589	1	Scientific Literature	Bioorg. Med. Chem. Lett.	2010	None
CHEMBL1096093		0	444.58	1	5.09	12e	Cc1c(-c2ccccc2)nc(-c2cccc(/C=C/C(=O)NO)c2)n1[C@@H]1CCCN(C(C)C)C1	IC50	'='	31.0	nM	7.51			UO_0000065	16.89	0.31	2.42	10.67	False	CHEMBL1113907	Inhibition of human recombinant HDAC8	B	BAO_0000357	single protein format	Homo sapiens	None	None	None	None	CHEMBL3192	Histone deacetylase 8	Homo sapiens	SINGLE PROTEIN	CHEMBL1158589	1	Scientific Literature	Bioorg. Med. Chem. Lett.	2010	None
CHEMBL1099048		0	437.54	1	5.21	12l	Cc1c(Cc2ccccc2)nc(-c2cccc(/C=C/C(=O)NO)c2)n1CCc1ccccc1	IC50	'='	16.0	nM	7.80			UO_0000065	17.82	0.32	2.59	11.61	False	CHEMBL1113907	Inhibition of human recombinant HDAC8	B	BAO_0000357	single protein format	Homo sapiens	None	None	None	None	CHEMBL3192	Histone deacetylase 8	Homo sapiens	SINGLE PROTEIN	CHEMBL1158589	1	Scientific Literature	Bioorg. Med. Chem. Lett.	2010	None
CHEMBL569812		0	585.77	1	2.61	4a	CCC(=O)CCCSC[C@@H]1NC(=O)[C@H](C)NC(=O)C[C@H](CC(C)C)NC(=O)[C@H](Cc2c[nH]c3ccccc23)NC1=O	IC50	'='	4920.0	nM	5.31			UO_0000065	9.06	0.18	2.70	3.56	False	CHEMBL1049816	Inhibition of human recombinant HDAC8 after 30 mins by fluorimetric assay	B	BAO_0000357	single protein format	Homo sapiens	None	None	None	None	CHEMBL3192	Histone deacetylase 8	Homo sapiens	SINGLE PROTEIN	CHEMBL1156016	1	Scientific Literature	J. Med. Chem.	2009	None
CHEMBL569306		0	651.81	2	2.07	17, c[Asu-Nal-beta3Leu-Arg]	CC(C)C[C@H]1CC(=O)N[C@@H](CCCNC(=N)N)C(=O)N[C@@H](CCCCCC(=O)O)C(=O)N[C@@H](Cc2cccc3ccccc23)C(=O)N1	IC50	'='	607.0	nM	6.22			UO_0000065	9.54	0.18	4.15	2.88	False	CHEMBL1049816	Inhibition of human recombinant HDAC8 after 30 mins by fluorimetric assay	B	BAO_0000357	single protein format	Homo sapiens	None	None	None	None	CHEMBL3192	Histone deacetylase 8	Homo sapiens	SINGLE PROTEIN	CHEMBL1156016	1	Scientific Literature	J. Med. Chem.	2009	None
CHEMBL1934890		0	480.21	0	3.94	4	O=C(NO)C(F)(F)C(F)(F)C(F)(F)C(F)(F)C(F)(F)C(F)(F)C(=O)Nc1ccccc1	Kd	'='	17000.0	nM	4.77			UO_0000065	9.93	0.21	0.83	6.08	False	CHEMBL1937195	Inhibition of recombinant human HDAC8 using Boc-L-Lys(trifluoroacetyl)-MCA as substrate by fluorogenic enzymatic assay	B	BAO_0000357	single protein format	Homo sapiens	None	None	None	None	CHEMBL3192	Histone deacetylase 8	Homo sapiens	SINGLE PROTEIN	CHEMBL1932952	1	Scientific Literature	Bioorg. Med. Chem.	2012	None
CHEMBL492097		0	451.36	None	None	(S)-21	O=C(N[C@@H](CCCCCB(O)O)C(=O)Nc1cccc(-c2ccccc2)c1)c1cncs1	IC50	'='	6600.0	nM	5.18			UO_0000065	11.48	None	None	None	False	CHEMBL1021939	Inhibition of human recombinant HDAC8 by fluorimetry	B	BAO_0000357	single protein format	Homo sapiens	None	None	None	None	CHEMBL3192	Histone deacetylase 8	Homo sapiens	SINGLE PROTEIN	CHEMBL1138526	1	Scientific Literature	J. Med. Chem.	2009	None
CHEMBL496761		0	1077.41	None	None	16h	CC[C@H]1OC(=O)[C@H](C)[C@@H](O[C@H]2C[C@@](C)(OC)[C@@H](O)[C@H](C)O2)[C@H](C)[C@@H](O[C@@H]2O[C@H](C)C[C@H](N(C)Cc3ccc(-c4cn(CCCCCCCCCC(=O)NO)nn4)cc3)[C@H]2O)[C@](C)(O)C[C@@H](C)CN(C)[C@H](C)[C@@H](O)[C@]1(C)O	IC50						Not Determined						False	CHEMBL1015471	Inhibition of HDAC8 from human HeLa cells nuclear extract by cell free fluorimetric assay	B	BAO_0000219	cell-based format	Homo sapiens	None	None	HeLa	None	CHEMBL3192	Histone deacetylase 8	Homo sapiens	SINGLE PROTEIN	CHEMBL1139366	1	Scientific Literature	J. Med. Chem.	2009	CHEMBL3308376
CHEMBL452168		0	1076.38	None	None	24h	CC[C@H]1OC(=O)[C@H](C)[C@@H](O[C@H]2C[C@@](C)(OC)[C@@H](O)[C@H](C)O2)[C@H](C)[C@@H](O[C@@H]2O[C@H](C)C[C@H](N(C)Cc3ccc(-c4cn(CCCCCCCCCC(=O)NO)nn4)cc3)[C@H]2O)[C@](C)(OC)C[C@@H](C)C(=O)[C@H](C)[C@@H](O)[C@]1(C)O	IC50						Not Determined						False	CHEMBL1015471	Inhibition of HDAC8 from human HeLa cells nuclear extract by cell free fluorimetric assay	B	BAO_0000219	cell-based format	Homo sapiens	None	None	HeLa	None	CHEMBL3192	Histone deacetylase 8	Homo sapiens	SINGLE PROTEIN	CHEMBL1139366	1	Scientific Literature	J. Med. Chem.	2009	CHEMBL3308376
CHEMBL1828920		0	582.70	1	3.44	4, ZYJ-34c	CC[C@H](C)[C@H](NC(=O)CC(C)(C)C)C(=O)N1Cc2cc(OCC(=O)NO)ccc2C[C@H]1C(=O)Nc1ccc(OC)cc1	IC50	'='	146.0	nM	6.84			UO_0000065	11.73	0.22	3.40	4.67	False	CHEMBL1832941	Inhibition of HDAC8 using Boc-Lys (acetyl)-AMC as substrate after 30 mins by fluorescence assay	B	BAO_0000357	single protein format	None	None	None	None	None	CHEMBL3192	Histone deacetylase 8	Homo sapiens	SINGLE PROTEIN	CHEMBL1828628	1	Scientific Literature	J. Med. Chem.	2011	None
CHEMBL3770095		0	283.08	0	2.22	4g	O=C(NO)c1coc(-c2ccc(Br)cc2)n1	IC50	'='	14370.0	nM	4.84			UO_0000065	17.11	0.41	2.62	6.43	False	CHEMBL3771761	Inhibition of human HDAC8 using Z-L-Lys(eta-trifluoroacetyl)-AMC as substrate after 90 mins by fluorescence analysis	B	BAO_0000357	single protein format	Homo sapiens	None	None	None	None	CHEMBL3192	Histone deacetylase 8	Homo sapiens	SINGLE PROTEIN	CHEMBL3769396	1	Scientific Literature	J. Med. Chem.	2016	None
CHEMBL3770566		0	210.21	0	1.52	4j	O=C(NO)c1coc(-c2cccs2)n1	IC50	'='	8130.0	nM	5.09			UO_0000065	24.21	0.50	3.57	6.75	False	CHEMBL3771761	Inhibition of human HDAC8 using Z-L-Lys(eta-trifluoroacetyl)-AMC as substrate after 90 mins by fluorescence analysis	B	BAO_0000357	single protein format	Homo sapiens	None	None	None	None	CHEMBL3192	Histone deacetylase 8	Homo sapiens	SINGLE PROTEIN	CHEMBL3769396	1	Scientific Literature	J. Med. Chem.	2016	None
CHEMBL99	TRICHOSTATIN	1	302.37	0	2.58	Trichostatin A	CC(/C=C/C(=O)NO)=C\[C@@H](C)C(=O)c1ccc(N(C)C)cc1	IC50	'='	4550.0	nM	5.34			UO_0000065	17.67	0.33	2.76	7.67	False	CHEMBL3772321	Inhibition of human KDAC8 using [3H]acetyl histone H4 peptide substrate incubated for 60 mins by scintillation counting method	B	BAO_0000357	single protein format	Homo sapiens	None	None	None	None	CHEMBL3192	Histone deacetylase 8	Homo sapiens	SINGLE PROTEIN	CHEMBL3769398	1	Scientific Literature	J. Med. Chem.	2016	None
CHEMBL98	VORINOSTAT	4	264.32	0	2.47	SAHA	O=C(CCCCCCC(=O)Nc1ccccc1)NO	IC50	'='	500.0	nM	6.30			UO_0000065	23.84	0.45	3.83	8.03	False	CHEMBL3772313	Inhibition of human KDAC8	B	BAO_0000357	single protein format	Homo sapiens	None	None	None	None	CHEMBL3192	Histone deacetylase 8	Homo sapiens	SINGLE PROTEIN	CHEMBL3769398	1	Scientific Literature	J. Med. Chem.	2016	None
CHEMBL3098697		0	396.49	0	0.65	15	O=C(CCCCC[C@H](NC(=O)[C@@H]1CCCC(=O)N1)C(=O)NC1CCCC1)NO	IC50	'='	2130.0	nM	5.67			UO_0000065	14.30	0.28	5.02	4.15	False	CHEMBL3102461	Inhibition of human HDAC8 using RHK(Ac)K(Ac) as substrate by fluorimetric analysis	B	BAO_0000357	single protein format	Homo sapiens	None	None	None	None	CHEMBL3192	Histone deacetylase 8	Homo sapiens	SINGLE PROTEIN	CHEMBL3098008	1	Scientific Literature	Bioorg. Med. Chem. Lett.	2014	None
CHEMBL1834364		0	316.38	0	2.83	TM-2-88	COc1cc(NC(=S)NC(=O)c2ccccc2)cc(OC)c1	FC	'='	8.4										False	CHEMBL1838526	Activation of recombinant human HDAC8 assessed as ratio of the initial rate of reaction in the absence and presence of compound using Fluor-de-Lys as substrate at 10 uM by spectrofluorometry	B	BAO_0000357	single protein format	Homo sapiens	None	None	None	None	CHEMBL3192	Histone deacetylase 8	Homo sapiens	SINGLE PROTEIN	CHEMBL1833857	1	Scientific Literature	Bioorg. Med. Chem. Lett.	2011	None
CHEMBL1834363		0	338.39	0	3.23	TM-2-87	Cc1cc(=O)oc2cc(NC(=S)NC(=O)c3ccccc3)ccc12	FC	'='	2.0										False	CHEMBL1838526	Activation of recombinant human HDAC8 assessed as ratio of the initial rate of reaction in the absence and presence of compound using Fluor-de-Lys as substrate at 10 uM by spectrofluorometry	B	BAO_0000357	single protein format	Homo sapiens	None	None	None	None	CHEMBL3192	Histone deacetylase 8	Homo sapiens	SINGLE PROTEIN	CHEMBL1833857	1	Scientific Literature	Bioorg. Med. Chem. Lett.	2011	None
CHEMBL489332		0	418.54	0	3.83	2c	O=C(/C=C/c1ccc2c(c1)nc(CCc1ccccc1)n2CCN1CCCCC1)NO	Ki						Not Determined						False	CHEMBL1832527	Competitive inhibition of HDAC8 using KI-104 as substrate by fluorescence assay	B	BAO_0000357	single protein format	None	None	None	None	None	CHEMBL3192	Histone deacetylase 8	Homo sapiens	SINGLE PROTEIN	CHEMBL1828590	1	Scientific Literature	J. Med. Chem.	2011	None
CHEMBL1830536		0	356.47	0	3.06	10x	CC/C=C\CCc1nc2cc(/C=C/C(=O)NO)ccc2n1CCNCC	Ki	'='	55.0	nM	7.26			UO_0000065	20.37	0.38	4.20	9.17	False	CHEMBL1832527	Competitive inhibition of HDAC8 using KI-104 as substrate by fluorescence assay	B	BAO_0000357	single protein format	None	None	None	None	None	CHEMBL3192	Histone deacetylase 8	Homo sapiens	SINGLE PROTEIN	CHEMBL1828590	1	Scientific Literature	J. Med. Chem.	2011	None
CHEMBL1934893		0	537.26	1	3.90	7	CC(=O)Nc1ccc(NC(=O)C(F)(F)C(F)(F)C(F)(F)C(F)(F)C(F)(F)C(F)(F)C(=O)NO)cc1	Kd	'='	36000.0	nM	4.44			UO_0000065	8.27	0.17	0.54	4.13	False	CHEMBL1937195	Inhibition of recombinant human HDAC8 using Boc-L-Lys(trifluoroacetyl)-MCA as substrate by fluorogenic enzymatic assay	B	BAO_0000357	single protein format	Homo sapiens	None	None	None	None	CHEMBL3192	Histone deacetylase 8	Homo sapiens	SINGLE PROTEIN	CHEMBL1932952	1	Scientific Literature	Bioorg. Med. Chem.	2012	None
CHEMBL1934894		0	505.22	1	3.81	8	N#Cc1ccc(NC(=O)C(F)(F)C(F)(F)C(F)(F)C(F)(F)C(F)(F)C(F)(F)C(=O)NO)cc1	Kd	'='	35000.0	nM	4.46			UO_0000065	8.82	0.18	0.65	4.36	False	CHEMBL1937195	Inhibition of recombinant human HDAC8 using Boc-L-Lys(trifluoroacetyl)-MCA as substrate by fluorogenic enzymatic assay	B	BAO_0000357	single protein format	Homo sapiens	None	None	None	None	CHEMBL3192	Histone deacetylase 8	Homo sapiens	SINGLE PROTEIN	CHEMBL1932952	1	Scientific Literature	Bioorg. Med. Chem.	2012	None
CHEMBL1173445	LARGAZOLE	0	622.88	2	5.03	largazole	CCCCCCCC(=O)SCC/C=C/[C@@H]1CC(=O)NCc2nc(cs2)C2=N[C@@](C)(CS2)C(=O)N[C@@H](C(C)C)C(=O)O1	IC50	'>'	30000.0	nM				UO_0000065					False	CHEMBL3771944	Inhibition of full length human recombinant KDAC8 using fluorophore-conjugated substrate measured as fluorigenic release of 7-amino-4-methylcoumarin by microtiter plate reader analysis	B	BAO_0000357	single protein format	Homo sapiens	None	None	None	None	CHEMBL3192	Histone deacetylase 8	Homo sapiens	SINGLE PROTEIN	CHEMBL3769398	1	Scientific Literature	J. Med. Chem.	2016	None
CHEMBL1173445	LARGAZOLE	0	622.88	2	5.03	7	CCCCCCCC(=O)SCC/C=C/[C@@H]1CC(=O)NCc2nc(cs2)C2=N[C@@](C)(CS2)C(=O)N[C@@H](C(C)C)C(=O)O1	IC50	'>'	10000.0	nM				UO_0000065					False	CHEMBL3627131	Inhibition of recombinant human HDAC8 after 60 mins by fluorescence assay	B	BAO_0000357	single protein format	Homo sapiens	None	None	None	None	CHEMBL3192	Histone deacetylase 8	Homo sapiens	SINGLE PROTEIN	CHEMBL3621100	1	Scientific Literature	J. Med. Chem.	2015	None
CHEMBL252409		0	451.53	1	5.61	2	Nc1ccc(-c2ccccc2)cc1NC(=O)c1ccc(CNC(=O)OCc2ccccc2)cc1	Inhibition						Not Active						False	CHEMBL2059973	Inhibition of human recombinant HDAC8 expressed in Escherichia coli using BML-KI-178 as substrate preincubated with compound for 5 mins at 10 uM measured after 35 mins by spectrofluorometric analysis	B	BAO_0000019	assay format	Homo sapiens	None	None	None	None	CHEMBL3192	Histone deacetylase 8	Homo sapiens	SINGLE PROTEIN	CHEMBL2057127	1	Scientific Literature	Bioorg. Med. Chem. Lett.	2012	None
CHEMBL2057824		0	335.39	1	5.19	1b	[N-]=[N+]=Nc1ccc(C(=O)Nc2cc(-c3cccs3)ccc2N)cc1	Inhibition						Not Active						False	CHEMBL2059973	Inhibition of human recombinant HDAC8 expressed in Escherichia coli using BML-KI-178 as substrate preincubated with compound for 5 mins at 10 uM measured after 35 mins by spectrofluorometric analysis	B	BAO_0000019	assay format	Homo sapiens	None	None	None	None	CHEMBL3192	Histone deacetylase 8	Homo sapiens	SINGLE PROTEIN	CHEMBL2057127	1	Scientific Literature	Bioorg. Med. Chem. Lett.	2012	None
CHEMBL473891		0	375.49	0	2.91	7a	CNS(=O)(=O)NCCCCCC(=O)Nc1cccc(-c2ccccc2)c1	Activity						Not Active						False	CHEMBL1029047	Inhibition of human recombinant N-terminal histidine-tagged HDAC8 expressed in baculovirus by fluorimetry	B	BAO_0000019	assay format	Homo sapiens	None	None	None	None	CHEMBL3192	Histone deacetylase 8	Homo sapiens	SINGLE PROTEIN	CHEMBL1149076	1	Scientific Literature	Bioorg. Med. Chem. Lett.	2009	None
CHEMBL475301		0	361.47	0	2.65	5a	NS(=O)(=O)NCCCCCC(=O)Nc1cccc(-c2ccccc2)c1	Activity						Not Active						False	CHEMBL1029047	Inhibition of human recombinant N-terminal histidine-tagged HDAC8 expressed in baculovirus by fluorimetry	B	BAO_0000019	assay format	Homo sapiens	None	None	None	None	CHEMBL3192	Histone deacetylase 8	Homo sapiens	SINGLE PROTEIN	CHEMBL1149076	1	Scientific Literature	Bioorg. Med. Chem. Lett.	2009	None
CHEMBL2448576		0	477.61	0	4.28	32	CCC(=O)CCCCC[C@H](NC(=O)C1CN(C)C1)c1ncc(-c2cc3ccccc3nc2OC)[nH]1	IC50	'>'	10000.0	nM				UO_0000065					False	CHEMBL1003281	Inhibition of C-terminal His-tagged HDAC8 expressed in Escherichia coli	B	BAO_0000019	assay format	None	None	None	None	None	CHEMBL3192	Histone deacetylase 8	Homo sapiens	SINGLE PROTEIN	CHEMBL1136937	1	Scientific Literature	J. Med. Chem.	2009	None
CHEMBL3760013		0	305.41	0	2.09	15n	O=C(NCCCCCCS)c1cc(-c2cnccn2)n[nH]1	IC50	'>'	10000.0	nM				UO_0000065					False	CHEMBL3762514	Inhibition of recombinant human HDAC8 using Boc-Lys(TFA)-AMC as substrate preincubated for 15 mins followed by substrate addition measured after 60 mins by fluorescence-based assay	B	BAO_0000357	single protein format	Homo sapiens	None	None	None	None	CHEMBL3192	Histone deacetylase 8	Homo sapiens	SINGLE PROTEIN	CHEMBL3758091	1	Scientific Literature	Eur. J. Med. Chem.	2016	None
CHEMBL1630110		0	540.98	2	6.93	6d	O=C(/C=C/c1ccc(-c2ccc3ncnc(Nc4ccc(OCc5cccc(F)c5)c(Cl)c4)c3c2)cc1)NO	IC50	'='	31000.0	nM	4.51			UO_0000065	8.33	0.16	-2.42	4.68	False	CHEMBL1640693	Inhibition of Flag tagged human recombinant HDAC8 expressed in Sf21 cells	B	BAO_0000219	cell-based format	Homo sapiens	None	None	Sf21	None	CHEMBL3192	Histone deacetylase 8	Homo sapiens	SINGLE PROTEIN	CHEMBL1629443	1	Scientific Literature	J. Med. Chem.	2010	CHEMBL4106362
CHEMBL2337858		0	320.39	0	3.34	11g	CN(C)c1ccc(-c2ccc(Cn3cccc(O)c3=O)cc2)cc1	Inhibition						Not Active						False	CHEMBL2343612	Inhibition of HDAC8 (unknown origin) after 60 mins by SAMDI spectrophotometric analysis	B	BAO_0000357	single protein format	Homo sapiens	None	None	None	None	CHEMBL3192	Histone deacetylase 8	Homo sapiens	SINGLE PROTEIN	CHEMBL2331483	1	Scientific Literature	J. Med. Chem.	2013	None
CHEMBL2337864		0	294.38	0	4.03	12i	Oc1cccn(Cc2ccc(-c3ccncc3)cc2)c1=S	IC50	'='	2780.0	nM	5.56			UO_0000065	18.87	0.36	1.53	14.60	True	CHEMBL2343612	Inhibition of HDAC8 (unknown origin) after 60 mins by SAMDI spectrophotometric analysis	B	BAO_0000357	single protein format	Homo sapiens	None	None	None	None	CHEMBL3192	Histone deacetylase 8	Homo sapiens	SINGLE PROTEIN	CHEMBL2331483	1	Scientific Literature	J. Med. Chem.	2013	None
CHEMBL2337866		0	336.46	0	4.70	12g	CN(C)c1ccc(-c2ccc(Cn3cccc(O)c3=S)cc2)cc1	IC50	'='	2858.0	nM	5.54			UO_0000065	16.48	0.32	0.84	19.52	True	CHEMBL2343612	Inhibition of HDAC8 (unknown origin) after 60 mins by SAMDI spectrophotometric analysis	B	BAO_0000357	single protein format	Homo sapiens	None	None	None	None	CHEMBL3192	Histone deacetylase 8	Homo sapiens	SINGLE PROTEIN	CHEMBL2331483	1	Scientific Literature	J. Med. Chem.	2013	None
CHEMBL2235256		0	293.36	0	3.11	10	COc1ccccc1C(=O)CCCCCCCC(=O)NO	IC50	'='	95.0	nM	7.02			UO_0000065	23.94	0.46	3.91	9.29	False	CHEMBL3047468	Inhibition of Homo sapiens (human) HDAC8	B	BAO_0000357	single protein format	Homo sapiens	None	None	None	None	CHEMBL3192	Histone deacetylase 8	Homo sapiens	SINGLE PROTEIN	CHEMBL3045730	1	Scientific Literature	Med Chem Res	2012	None
CHEMBL2407724		0	478.62	1	6.20	24h	Nc1ccccc1NC(=O)c1ccc(CNC2=N[C@H](c3ccccc3)[C@@H](c3ccccc3)S2)cc1	IC50	'='	14900.0	nM	4.83			UO_0000065	10.08	0.19	-1.37	6.07	False	CHEMBL2410096	Inhibition of recombinant HDAC8 (unknown origin) expressed in Escherichia coli BL21 using MAL as substrate incubated for 15 mins prior to substrate addition measured after 60 mins by fluorescence plate reader analysis	B	BAO_0000019	assay format	Homo sapiens	None	None	None	None	CHEMBL3192	Histone deacetylase 8	Homo sapiens	SINGLE PROTEIN	CHEMBL2407081	1	Scientific Literature	J. Med. Chem.	2013	None
CHEMBL1094794		0	362.43	0	3.15	rac-5t	O=C(/C=C/c1cccc(-c2nc3ccccc3n2C2CCCNC2)c1)NO	IC50	'='	160.0	nM	6.80			UO_0000065	18.75	0.34	3.65	8.58	False	CHEMBL1113907	Inhibition of human recombinant HDAC8	B	BAO_0000357	single protein format	Homo sapiens	None	None	None	None	CHEMBL3192	Histone deacetylase 8	Homo sapiens	SINGLE PROTEIN	CHEMBL1158589	1	Scientific Literature	Bioorg. Med. Chem. Lett.	2010	None
CHEMBL1095120		0	444.58	1	5.09	12j	Cc1nc(-c2cccc(/C=C/C(=O)NO)c2)n([C@@H]2CCCN(C(C)C)C2)c1-c1ccccc1	IC50	'='	40.0	nM	7.40			UO_0000065	16.64	0.31	2.31	10.51	False	CHEMBL1113907	Inhibition of human recombinant HDAC8	B	BAO_0000357	single protein format	Homo sapiens	None	None	None	None	CHEMBL3192	Histone deacetylase 8	Homo sapiens	SINGLE PROTEIN	CHEMBL1158589	1	Scientific Literature	Bioorg. Med. Chem. Lett.	2010	None
CHEMBL1088736		0	467.53	0	2.70	4g	O=C(CCCCCCC(=O)Nc1cccc(-c2cn(-c3cc(CO)cc(CO)c3)nn2)c1)NO	IC50	'='	1320.0	nM	5.88			UO_0000065	12.58	0.24	3.18	3.93	False	CHEMBL1101059	Inhibition of HDAC8 assessed as blockade of decorboxylation of carboxyfluorescein labeled acetylated peptide substrate after 17 hrs	B	BAO_0000357	single protein format	None	None	None	None	None	CHEMBL3192	Histone deacetylase 8	Homo sapiens	SINGLE PROTEIN	CHEMBL1154884	1	Scientific Literature	J. Med. Chem.	2010	None
CHEMBL98	VORINOSTAT	4	264.32	0	2.47	SAHA, vorinostat	O=C(CCCCCCC(=O)Nc1ccccc1)NO	IC50	'='	960.0	nM	6.02			UO_0000065	22.77	0.43	3.55	7.67	False	CHEMBL2318993	Inhibition of human HDAC8 by fluorescence assay	B	BAO_0000357	single protein format	Homo sapiens	None	None	None	None	CHEMBL3192	Histone deacetylase 8	Homo sapiens	SINGLE PROTEIN	CHEMBL2311425	1	Scientific Literature	J. Med. Chem.	2013	None
CHEMBL2057823		0	329.36	1	5.13	1a	[N-]=[N+]=Nc1ccc(C(=O)Nc2cc(-c3ccccc3)ccc2N)cc1	Inhibition						Not Active						False	CHEMBL2059973	Inhibition of human recombinant HDAC8 expressed in Escherichia coli using BML-KI-178 as substrate preincubated with compound for 5 mins at 10 uM measured after 35 mins by spectrofluorometric analysis	B	BAO_0000019	assay format	Homo sapiens	None	None	None	None	CHEMBL3192	Histone deacetylase 8	Homo sapiens	SINGLE PROTEIN	CHEMBL2057127	1	Scientific Literature	Bioorg. Med. Chem. Lett.	2012	None
CHEMBL2057826		0	384.40	1	5.94	1d	[N-]=[N+]=NCc1cc(N=[N+]=[N-])cc(C(=O)Nc2cc(-c3ccccc3)ccc2N)c1	Inhibition	'='	14.0	%				UO_0000187					False	CHEMBL2059974	Inhibition of human recombinant HDAC8 expressed in Escherichia coli using BML-KI-178 as substrate preincubated with compound for 3 hrs at 10 uM measured after 35 mins by spectrofluorometric analysis	B	BAO_0000019	assay format	Homo sapiens	None	None	None	None	CHEMBL3192	Histone deacetylase 8	Homo sapiens	SINGLE PROTEIN	CHEMBL2057127	1	Scientific Literature	Bioorg. Med. Chem. Lett.	2012	None
CHEMBL2057829		0	365.36	0	4.10	1g	[N-]=[N+]=NCCC(=O)Nc1ccc(C(=O)Nc2cc(N=[N+]=[N-])ccc2N)cc1	Inhibition						tde						False	CHEMBL2059991	Inhibition of human recombinant HDAC8 using BML-KI-178 as substrate at 10 uM by spectrofluorometric analysis	B	BAO_0000357	single protein format	Homo sapiens	None	None	None	None	CHEMBL3192	Histone deacetylase 8	Homo sapiens	SINGLE PROTEIN	CHEMBL2057127	1	Scientific Literature	Bioorg. Med. Chem. Lett.	2012	None
CHEMBL2057827		0	414.43	1	5.82	1e	[N-]=[N+]=NCCOc1ccc(C(=O)Nc2cc(-c3ccccc3)ccc2N)cc1N=[N+]=[N-]	Inhibition	'='	22.0	%				UO_0000187					False	CHEMBL2059974	Inhibition of human recombinant HDAC8 expressed in Escherichia coli using BML-KI-178 as substrate preincubated with compound for 3 hrs at 10 uM measured after 35 mins by spectrofluorometric analysis	B	BAO_0000019	assay format	Homo sapiens	None	None	None	None	CHEMBL3192	Histone deacetylase 8	Homo sapiens	SINGLE PROTEIN	CHEMBL2057127	1	Scientific Literature	Bioorg. Med. Chem. Lett.	2012	None
CHEMBL2057820		0	492.54	1	6.56	2a	[N-]=[N+]=Nc1cccc(COC(=O)NCc2ccc(C(=O)Nc3cc(-c4ccccc4)ccc3N)cc2)c1	Inhibition						Not Active						False	CHEMBL2059974	Inhibition of human recombinant HDAC8 expressed in Escherichia coli using BML-KI-178 as substrate preincubated with compound for 3 hrs at 10 uM measured after 35 mins by spectrofluorometric analysis	B	BAO_0000019	assay format	Homo sapiens	None	None	None	None	CHEMBL3192	Histone deacetylase 8	Homo sapiens	SINGLE PROTEIN	CHEMBL2057127	1	Scientific Literature	Bioorg. Med. Chem. Lett.	2012	None
CHEMBL2057821		0	547.58	2	7.37	2b	[N-]=[N+]=NCc1cc(COC(=O)NCc2ccc(C(=O)Nc3cc(-c4ccccc4)ccc3N)cc2)cc(N=[N+]=[N-])c1	Inhibition	'='	25.0	%				UO_0000187					False	CHEMBL2059974	Inhibition of human recombinant HDAC8 expressed in Escherichia coli using BML-KI-178 as substrate preincubated with compound for 3 hrs at 10 uM measured after 35 mins by spectrofluorometric analysis	B	BAO_0000019	assay format	Homo sapiens	None	None	None	None	CHEMBL3192	Histone deacetylase 8	Homo sapiens	SINGLE PROTEIN	CHEMBL2057127	1	Scientific Literature	Bioorg. Med. Chem. Lett.	2012	None
CHEMBL98	VORINOSTAT	4	264.32	0	2.47	SAHA	O=C(CCCCCCC(=O)Nc1ccccc1)NO	IC50	'='	1524.0	nM	5.82			UO_0000065	22.01	0.42	3.35	7.42	False	CHEMBL954938	Inhibition of HDAC8	B	BAO_0000357	single protein format	None	None	None	None	None	CHEMBL3192	Histone deacetylase 8	Homo sapiens	SINGLE PROTEIN	CHEMBL1150413	1	Scientific Literature	J. Med. Chem.	2008	None
CHEMBL491316		0	404.51	0	3.44	23	O=C(/C=C/c1ccc2c(c1)nc(CCc1ccccc1)n2CCN1CCCC1)NO	Ki	'='	82.0	nM	7.09			UO_0000065	17.52	0.32	3.65	10.07	False	CHEMBL1016000	Inhibition of recombinant HDAC8 by fluorimetric assay	B	BAO_0000357	single protein format	None	None	None	None	None	CHEMBL3192	Histone deacetylase 8	Homo sapiens	SINGLE PROTEIN	CHEMBL1152878	1	Scientific Literature	Bioorg. Med. Chem. Lett.	2009	None
CHEMBL2401846		0	482.63	0	4.18	1d	C[C@]12CC[C@@H]3c4ccc(O)cc4CC[C@H]3[C@@H]1CC[C@@]2(O)c1cn(CCCCCCC(=O)NO)nn1	IC50	'='	450.0	nM	6.35			UO_0000065	13.15	0.25	2.17	5.27	False	CHEMBL2406451	Inhibition of human recombinant HDAC8 after 30 mins by fluorescence assay	B	BAO_0000357	single protein format	Homo sapiens	None	None	None	None	CHEMBL3192	Histone deacetylase 8	Homo sapiens	SINGLE PROTEIN	CHEMBL2401729	1	Scientific Literature	J. Med. Chem.	2013	None
CHEMBL2235258		0	331.33	0	4.12	12	O=C(CCCCCCCC(=O)c1ccc(C(F)(F)F)cc1)NO	IC50	'='	45.0	nM	7.35			UO_0000065	22.17	0.44	3.23	11.06	False	CHEMBL3047468	Inhibition of Homo sapiens (human) HDAC8	B	BAO_0000357	single protein format	Homo sapiens	None	None	None	None	CHEMBL3192	Histone deacetylase 8	Homo sapiens	SINGLE PROTEIN	CHEMBL3045730	1	Scientific Literature	Med Chem Res	2012	None
[truncated: 1,902 more rows]
