# Supplementary material for: PyRMD Studio: A Unified Suite for Next-Generation, AI-Powered Virtual Screening
Source: J Chem Inf Model. 2026 May 19;66(11):6197–203. doi: 10.1021/acs.jcim.6c00648 (PMC13250901; doi:10.1021/acs.jcim.6c00648)
Supplement: Supplementary file 1 [file ci6c00648_si_001.zip › DATA/hivint_chembl.csv]

Molecule ChEMBL ID	Molecule Name	Molecule Max Phase	Molecular Weight	#RO5 Violations	AlogP	Compound Key	Smiles	Standard Type	Standard Relation	Standard Value	Standard Units	pChEMBL Value	Data Validity Comment	Comment	Uo Units	Ligand Efficiency BEI	Ligand Efficiency LE	Ligand Efficiency LLE	Ligand Efficiency SEI	Potential Duplicate	Assay ChEMBL ID	Assay Description	Assay Type	BAO Format ID	BAO Label	Assay Organism	Assay Tissue ChEMBL ID	Assay Tissue Name	Assay Cell Type	Assay Subcellular Fraction	Target ChEMBL ID	Target Name	Target Organism	Target Type	Document ChEMBL ID	Source ID	Source Description	Document Journal	Document Year	Cell ChEMBL ID
CHEMBL426104		0	359.38	0	1.50	20	COc1ccc(CCNC(=O)CC(=O)N/N=C/c2ccco2)cc1OC	IC50	'>'	100000.0	nM				UO_0000065					False	CHEMBL867583	Inhibition of 3'-processing catalytic activity HIV1 integrase	B	BAO_0000357	single protein format	Human immunodeficiency virus 1	None	None	None	None	CHEMBL3471	Human immunodeficiency virus type 1 integrase	Human immunodeficiency virus 1	SINGLE PROTEIN	CHEMBL1141221	1	Scientific Literature	J. Med. Chem.	2005	None
CHEMBL275657		0	467.33	0	3.66	23	COc1cc(/C=N/NC2=NC(=O)C(CC(=O)Nc3ccc(Cl)c(Cl)c3)S2)ccc1O	IC50	'='	38000.0	nM	4.42			UO_0000065	9.46	0.20	0.76	3.93	False	CHEMBL867584	Inhibition of strand transfer catalytic activity HIV1 integrase	B	BAO_0000357	single protein format	Human immunodeficiency virus 1	None	None	None	None	CHEMBL3471	Human immunodeficiency virus type 1 integrase	Human immunodeficiency virus 1	SINGLE PROTEIN	CHEMBL1141221	1	Scientific Literature	J. Med. Chem.	2005	None
CHEMBL431948		0	516.46	3	1.03	1,5-DCQA	O=C(/C=C\c1ccc(O)c(O)c1)OC1CC(OC(=O)/C=C\c2ccc(O)c(O)c2)(C(=O)O)CC(O)C1O	IC50	'='	1080.0	nM	5.97			UO_0000065	11.55	0.22	4.94	2.82	False	CHEMBL701720	Tested for inhibition of HIV-1 integrase, under 1 uM for the strand transfer	B	BAO_0000357	single protein format	Human immunodeficiency virus 1	None	None	None	None	CHEMBL3471	Human immunodeficiency virus type 1 integrase	Human immunodeficiency virus 1	SINGLE PROTEIN	CHEMBL1133723	1	Scientific Literature	J. Med. Chem.	2000	None
CHEMBL316387		0	462.46	1	5.64	21	O=c1c(C(c2ccc3ccccc3c2)c2c(O)oc3ccccc3c2=O)c(O)oc2ccccc12	IC50	'='	16000.0	nM	4.80			UO_0000065	10.37	0.19	-0.84	4.75	False	CHEMBL701718	Integration of DNA by HIV -1 integrase	B	BAO_0000357	single protein format	Human immunodeficiency virus 1	None	None	None	None	CHEMBL3471	Human immunodeficiency virus type 1 integrase	Human immunodeficiency virus 1	SINGLE PROTEIN	CHEMBL1130329	1	Scientific Literature	J. Med. Chem.	1997	None
CHEMBL36303		0	272.26	0	1.17	1	O=C(NNC(=O)c1ccccc1O)c1ccccc1O	IC50	'='	2070.0	nM	5.68			UO_0000065	20.88	0.39	4.51	5.76	False	CHEMBL701178	Inhibition of HIV-1 integrase enzyme at 3`- processing stage of DNA integration	B	BAO_0000357	single protein format	Human immunodeficiency virus 1	None	None	None	None	CHEMBL3471	Human immunodeficiency virus type 1 integrase	Human immunodeficiency virus 1	SINGLE PROTEIN	CHEMBL1131060	1	Scientific Literature	J. Med. Chem.	1998	None
CHEMBL324842	ROSMARINIC ACID	0	360.32	0	1.76	9 (rosmarinic acid)	O=C(/C=C/c1ccc(O)c(O)c1)O[C@H](Cc1ccc(O)c(O)c1)C(=O)O	IC50	'='	9000.0	nM	5.05			UO_0000065	14.00	0.27	3.29	3.49	True	CHEMBL873207	Inhibition of 3'- processing activity of HIV-1 integrase	B	BAO_0000357	single protein format	None	None	None	None	None	CHEMBL3471	Human immunodeficiency virus type 1 integrase	Human immunodeficiency virus 1	SINGLE PROTEIN	CHEMBL1130151	1	Scientific Literature	J. Med. Chem.	1997	None
CHEMBL420299		0	330.23	0	2.60	7	O=C1Sc2ccc(Br)cc2C(=O)N2CSCC12	IC50	'='	87000.0	nM	4.06			UO_0000065	12.30	0.33	1.46	10.86	False	CHEMBL699513	Inhibition of the 3'-processing activity of HIV-1 integrase	B	BAO_0000357	single protein format	None	None	None	None	None	CHEMBL3471	Human immunodeficiency virus type 1 integrase	Human immunodeficiency virus 1	SINGLE PROTEIN	CHEMBL1132359	1	Scientific Literature	J. Med. Chem.	1999	None
CHEMBL420299		0	330.23	0	2.60	7	O=C1Sc2ccc(Br)cc2C(=O)N2CSCC12	IC50	'='	74000.0	nM	4.13			UO_0000065	12.51	0.33	1.53	11.05	False	CHEMBL699512	Inhibition of the 3'-end joining activity of HIV-1 integrase	B	BAO_0000357	single protein format	None	None	None	None	None	CHEMBL3471	Human immunodeficiency virus type 1 integrase	Human immunodeficiency virus 1	SINGLE PROTEIN	CHEMBL1132359	1	Scientific Literature	J. Med. Chem.	1999	None
CHEMBL137024		0	313.26	0	1.08	6	O=C1NC(=O)C(c2ccc(O)c(O)c2)=C1c1ccc(O)c(O)c1	IC50	'='	15500.0	nM	4.81			UO_0000065	15.35	0.29	3.73	3.78	False	CHEMBL702338	Inhibitory activity against HIV-1 integrase	B	BAO_0000357	single protein format	Human immunodeficiency virus 1	None	None	None	None	CHEMBL3471	Human immunodeficiency virus type 1 integrase	Human immunodeficiency virus 1	SINGLE PROTEIN	CHEMBL1136476	1	Scientific Literature	Bioorg. Med. Chem. Lett.	2003	None
CHEMBL129778		0	425.92	0	3.61	4	COc1cccc(Nc2n[nH]c(NS(=O)(=O)c3cc(C)c(Cl)cc3S)n2)c1	IC50	'='	20892.96	nM	4.68			UO_0000065	10.99	0.24	1.07	4.29	False	CHEMBL701803	Inhibitory activity against DNA strand transfer by HIV integrase	B	BAO_0000357	single protein format	Human immunodeficiency virus 1	None	None	None	None	CHEMBL3471	Human immunodeficiency virus type 1 integrase	Human immunodeficiency virus 1	SINGLE PROTEIN	CHEMBL1148381	1	Scientific Literature	J. Med. Chem.	2004	None
CHEMBL129119		0	395.90	0	3.60	1	Cc1cc(S(=O)(=O)Nc2n[nH]c(Nc3ccccc3)n2)c(S)cc1Cl	IC50	'='	12589.25	nM	4.90			UO_0000065	12.38	0.27	1.30	4.91	False	CHEMBL701803	Inhibitory activity against DNA strand transfer by HIV integrase	B	BAO_0000357	single protein format	Human immunodeficiency virus 1	None	None	None	None	CHEMBL3471	Human immunodeficiency virus type 1 integrase	Human immunodeficiency virus 1	SINGLE PROTEIN	CHEMBL1148381	1	Scientific Literature	J. Med. Chem.	2004	None
CHEMBL128177		0	409.92	0	3.91	2	Cc1ccc(Nc2n[nH]c(NS(=O)(=O)c3cc(C)c(Cl)cc3S)n2)cc1	IC50	'='	22387.21	nM	4.65			UO_0000065	11.34	0.24	0.74	4.66	False	CHEMBL701802	Inhibitory activity against 3' processing by HIV integrase	B	BAO_0000357	single protein format	Human immunodeficiency virus 1	None	None	None	None	CHEMBL3471	Human immunodeficiency virus type 1 integrase	Human immunodeficiency virus 1	SINGLE PROTEIN	CHEMBL1148381	1	Scientific Literature	J. Med. Chem.	2004	None
CHEMBL82696		0	456.41	0	4.19	17	O=C(O)c1ccc(C(c2c(O)oc3ccccc3c2=O)c2c(O)oc3ccccc3c2=O)cc1	IC50	'='	48000.0	nM	4.32			UO_0000065					False	CHEMBL701116	Inhibitory activity against 3'-processing of DNA by HIV-1 integrase	F	BAO_0000019	assay format	Human immunodeficiency virus 1	None	None	None	None	CHEMBL3471	Human immunodeficiency virus type 1 integrase	Human immunodeficiency virus 1	SINGLE PROTEIN	CHEMBL1130329	1	Scientific Literature	J. Med. Chem.	1997	None
CHEMBL175003		0	422.46	0	2.40	15	CCOC(=O)COc1ccc(S(=O)(=O)c2ccc(OCC(=O)OCC)cc2)cc1	IC50	'>'	200000.0	nM		Outside typical range		UO_0000065					False	CHEMBL701186	Inhibitory concentration to inhibit HIV-1 integrase by 3' -processing method	B	BAO_0000357	single protein format	Human immunodeficiency virus 1	None	None	None	None	CHEMBL3471	Human immunodeficiency virus type 1 integrase	Human immunodeficiency virus 1	SINGLE PROTEIN	CHEMBL1129973	1	Scientific Literature	J. Med. Chem.	1997	None
CHEMBL83968		0	458.42	0	4.21	14	COc1cc(C(c2c(O)oc3ccccc3c2=O)c2c(O)oc3ccccc3c2=O)ccc1O	IC50	'='	177000.0	nM		Outside typical range		UO_0000065					False	CHEMBL701116	Inhibitory activity against 3'-processing of DNA by HIV-1 integrase	F	BAO_0000019	assay format	Human immunodeficiency virus 1	None	None	None	None	CHEMBL3471	Human immunodeficiency virus type 1 integrase	Human immunodeficiency virus 1	SINGLE PROTEIN	CHEMBL1130329	1	Scientific Literature	J. Med. Chem.	1997	None
CHEMBL310188		0	444.40	0	3.90	30	O=c1c(C(c2ccccc2)c2c(O)oc3cc(O)ccc3c2=O)c(O)oc2cc(O)ccc12	IC50	'='	17200.0	nM	4.76			UO_0000065					False	CHEMBL701116	Inhibitory activity against 3'-processing of DNA by HIV-1 integrase	F	BAO_0000019	assay format	Human immunodeficiency virus 1	None	None	None	None	CHEMBL3471	Human immunodeficiency virus type 1 integrase	Human immunodeficiency virus 1	SINGLE PROTEIN	CHEMBL1130329	1	Scientific Literature	J. Med. Chem.	1997	None
CHEMBL3085436	VIOMYCIN	4	685.70	3	-8.88	42	NCCC[C@H](N)CC(=O)N[C@H]1CNC(=O)[C@H]([C@H]2C[C@H](O)NC(N)=N2)NC(=O)/C(=C/NC(N)=O)NC(=O)[C@H](CO)NC(=O)[C@H](CO)NC1=O	Inhibition	'<'	50.0	%				UO_0000187					False	CHEMBL701294	Inhibition against HIV-1 integrase at 200 uM	B	BAO_0000357	single protein format	Human immunodeficiency virus 1	None	None	None	None	CHEMBL3471	Human immunodeficiency virus type 1 integrase	Human immunodeficiency virus 1	SINGLE PROTEIN	CHEMBL1133723	1	Scientific Literature	J. Med. Chem.	2000	None
CHEMBL343646		0	340.38	0	3.29	19	CC(C)Oc1ccc(Cc2ccccc2)cc1C(=O)CC(=O)C(=O)O	IC50	'<'	100.0	nM				UO_0000065					False	CHEMBL873216	Inhibitory activity was determined against recombinant HIV-1 Integrase (0.1 uM) in strand transfer enzyme assay	B	BAO_0000357	single protein format	Human immunodeficiency virus 1	None	None	None	None	CHEMBL3471	Human immunodeficiency virus type 1 integrase	Human immunodeficiency virus 1	SINGLE PROTEIN	CHEMBL1133559	1	Scientific Literature	J. Med. Chem.	2000	None
CHEMBL80259		0	593.72	2	5.32	15	C=C(C=O)[C@@H]1C[C@@]2(C)C(=CC1=O)[C@H](OC(=O)/C(C)=C/C(C)CCCC)CC[C@@H]2C(=O)ON[C@H](C(=O)OC)c1ccccc1	Activity						Active						False	CHEMBL702424	Activity against HIV-1 integrase in range 5-20 uM compared to integric acid.	B	BAO_0000357	single protein format	Human immunodeficiency virus 1	None	None	None	None	CHEMBL3471	Human immunodeficiency virus type 1 integrase	Human immunodeficiency virus 1	SINGLE PROTEIN	CHEMBL1133373	1	Scientific Literature	Bioorg. Med. Chem. Lett.	2000	None
CHEMBL63947		0	583.60	3	-8.37	14	CN[C@@H]1[C@H](OC2[C@@H](OC3[C@@H](N=C(N)N)[C@H](O)[C@@H](N=C(N)N)[C@H](O)[C@H]3O)O[C@@H](C)[C@]2(O)CO)O[C@@H](CO)[C@H](O)[C@H]1O	Inhibition	'<'	50.0	%				UO_0000187					False	CHEMBL701298	Inhibitory activity against HIV-1 integrase at 200 uM	B	BAO_0000357	single protein format	Human immunodeficiency virus 1	None	None	None	None	CHEMBL3471	Human immunodeficiency virus type 1 integrase	Human immunodeficiency virus 1	SINGLE PROTEIN	CHEMBL1133723	1	Scientific Literature	J. Med. Chem.	2000	None
CHEMBL86448		0	518.47	1	3.95	5b	O=C(O)C(=O)/C=C(\O)c1cccc(OCc2cccc(COc3cccc(/C(O)=C/C(=O)C(=O)O)c3)c2)c1	IC50	'='	400.0	nM	6.40			UO_0000065					False	CHEMBL701901	Inhibition of HIV-1 integrase catalytic activity	F	BAO_0000019	assay format	Human immunodeficiency virus 1	None	None	None	None	CHEMBL3471	Human immunodeficiency virus type 1 integrase	Human immunodeficiency virus 1	SINGLE PROTEIN	CHEMBL1148310	1	Scientific Literature	J. Med. Chem.	2004	None
CHEMBL65184		0	232.38	1	-2.74	22	NCCNCCNCCNCCNCCN	Inhibition	'<'	50.0	%				UO_0000187					False	CHEMBL701293	Inhibition against HIV-1 integrase at 1 mM	B	BAO_0000357	single protein format	Human immunodeficiency virus 1	None	None	None	None	CHEMBL3471	Human immunodeficiency virus type 1 integrase	Human immunodeficiency virus 1	SINGLE PROTEIN	CHEMBL1133723	1	Scientific Literature	J. Med. Chem.	2000	None
CHEMBL65184		0	232.38	1	-2.74	22	NCCNCCNCCNCCNCCN	Inhibition	'<'	50.0	%				UO_0000187					False	CHEMBL701294	Inhibition against HIV-1 integrase at 200 uM	B	BAO_0000357	single protein format	Human immunodeficiency virus 1	None	None	None	None	CHEMBL3471	Human immunodeficiency virus type 1 integrase	Human immunodeficiency virus 1	SINGLE PROTEIN	CHEMBL1133723	1	Scientific Literature	J. Med. Chem.	2000	None
CHEMBL50605		0	289.26	0	1.90	1	O=C(O)C(=O)CC(=O)c1cccn1Cc1ccc(F)cc1	IC50	'='	170.0	nM	6.77			UO_0000065	23.40	0.44	4.87	8.86	False	CHEMBL701899	Inhibition of recombinant HIV-1 Integrase in strand transfer enzyme assay.	B	BAO_0000357	single protein format	Human immunodeficiency virus 1	None	None	None	None	CHEMBL3471	Human immunodeficiency virus type 1 integrase	Human immunodeficiency virus 1	SINGLE PROTEIN	CHEMBL1133559	1	Scientific Literature	J. Med. Chem.	2000	None
CHEMBL108652		0	369.22	0	3.68	16	O=C(NNC(=O)c1cccc2ccccc12)c1ccccc1Br	IC50	'>'	100000.0	nM				UO_0000065					False	CHEMBL701181	Inhibitory concentration as 50% inhibition of HIV-1 integrase enzyme at strand transfer stage of DNA integration.	B	BAO_0000357	single protein format	Human immunodeficiency virus 1	None	None	None	None	CHEMBL3471	Human immunodeficiency virus type 1 integrase	Human immunodeficiency virus 1	SINGLE PROTEIN	CHEMBL1131060	1	Scientific Literature	J. Med. Chem.	1998	None
CHEMBL325111		0	352.35	0	2.55	35	COc1cc(/C=C2/C(=O)N(C(=O)c3ccccc3O)N=C2C)ccc1O	IC50	'='	800.0	nM	6.10			UO_0000065	17.30	0.32	3.55	6.13	False	CHEMBL701178	Inhibition of HIV-1 integrase enzyme at 3`- processing stage of DNA integration	B	BAO_0000357	single protein format	Human immunodeficiency virus 1	None	None	None	None	CHEMBL3471	Human immunodeficiency virus type 1 integrase	Human immunodeficiency virus 1	SINGLE PROTEIN	CHEMBL1131060	1	Scientific Literature	J. Med. Chem.	1998	None
CHEMBL67622		0	260.13	1	-3.10	25	O=P(O)(O)O[C@@H]1O[C@H](CO)[C@@H](O)[C@H](O)[C@H]1O	Inhibition						No data						False	CHEMBL701799	Inhibitory activity against HIV-1 integrase at 25 uM; ND denotes No data	B	BAO_0000357	single protein format	Human immunodeficiency virus 1	None	None	None	None	CHEMBL3471	Human immunodeficiency virus type 1 integrase	Human immunodeficiency virus 1	SINGLE PROTEIN	CHEMBL1133723	1	Scientific Literature	J. Med. Chem.	2000	None
CHEMBL304266		0	340.42	0	4.16	TMS	CC1(C)CC2(CC(C)(C)c3cc(O)c(O)cc32)c2cc(O)c(O)cc21	IC50	'<'	17000.0	nM				UO_0000065					False	CHEMBL699306	Inhibitory activity against HIV-1 integrase; Range 2 and 17 uM	B	BAO_0000357	single protein format	None	None	None	None	None	CHEMBL3471	Human immunodeficiency virus type 1 integrase	Human immunodeficiency virus 1	SINGLE PROTEIN	CHEMBL1133500	1	Scientific Literature	J. Med. Chem.	2000	None
CHEMBL318743	TETRAHYDROCURCUMIN	0	372.42	0	3.21	8	COc1cc(CCC(=O)CC(=O)CCc2ccc(O)c(OC)c2)ccc1O	IC50	'>'	300000.0	nM		Outside typical range		UO_0000065					False	CHEMBL701113	Inhibition of strand transfer activity of HIV-1 integrase	B	BAO_0000357	single protein format	None	None	None	None	None	CHEMBL3471	Human immunodeficiency virus type 1 integrase	Human immunodeficiency virus 1	SINGLE PROTEIN	CHEMBL1130151	1	Scientific Literature	J. Med. Chem.	1997	None
CHEMBL18550		0	204.18	0	1.95	19	O=C(O)c1ccc2c(O)c(O)ccc2c1	IC50	'='	62400.0	nM	4.21			UO_0000065	20.59	0.38	2.25	5.41	False	CHEMBL701109	Inhibition of HIV-1 integrase-mediated strand transfer	B	BAO_0000357	single protein format	None	None	None	None	None	CHEMBL3471	Human immunodeficiency virus type 1 integrase	Human immunodeficiency virus 1	SINGLE PROTEIN	CHEMBL1129992	1	Scientific Literature	J. Med. Chem.	1997	None
CHEMBL18726		0	202.21	0	2.33	20	COC(=O)c1ccc2cc(O)ccc2c1	IC50	'>'	200000.0	nM		Outside typical range		UO_0000065					False	CHEMBL702114	Inhibition of HIV-1 integrase-mediated 3'-processing	B	BAO_0000357	single protein format	None	None	None	None	None	CHEMBL3471	Human immunodeficiency virus type 1 integrase	Human immunodeficiency virus 1	SINGLE PROTEIN	CHEMBL1129992	1	Scientific Literature	J. Med. Chem.	1997	None
CHEMBL198540		0	378.45	0	4.91	35	CC(=O)c1cc(C(=O)CC(=O)Nc2ccccc2)sc1Nc1ccccc1	IC50	'>'	100000.0	nM				UO_0000065					False	CHEMBL867584	Inhibition of strand transfer catalytic activity HIV1 integrase	B	BAO_0000357	single protein format	Human immunodeficiency virus 1	None	None	None	None	CHEMBL3471	Human immunodeficiency virus type 1 integrase	Human immunodeficiency virus 1	SINGLE PROTEIN	CHEMBL1141221	1	Scientific Literature	J. Med. Chem.	2005	None
CHEMBL284144		0	311.38	0	1.85	11	COc1cc2c(cc1OC)C(=O)N1CSCC1C(=O)S2	IC50	'='	670000.0	nM		Outside typical range		UO_0000065					False	CHEMBL699513	Inhibition of the 3'-processing activity of HIV-1 integrase	B	BAO_0000357	single protein format	None	None	None	None	None	CHEMBL3471	Human immunodeficiency virus type 1 integrase	Human immunodeficiency virus 1	SINGLE PROTEIN	CHEMBL1132359	1	Scientific Literature	J. Med. Chem.	1999	None
CHEMBL112761		0	247.32	0	2.31	14	O=C1Sc2ccccc2C(=O)N2CCCCC12	IC50	'='	343000.0	nM		Outside typical range		UO_0000065					False	CHEMBL699512	Inhibition of the 3'-end joining activity of HIV-1 integrase	B	BAO_0000357	single protein format	None	None	None	None	None	CHEMBL3471	Human immunodeficiency virus type 1 integrase	Human immunodeficiency virus 1	SINGLE PROTEIN	CHEMBL1132359	1	Scientific Literature	J. Med. Chem.	1999	None
CHEMBL321212		0	396.40	0	2.86	37	COc1cc(/C=C2/C(=O)N(C(=O)c3ccccc3O)N=C2C)cc(OC)c1OC	IC50	'='	2000.0	nM	5.70			UO_0000065	14.38	0.27	2.84	5.84	False	CHEMBL701178	Inhibition of HIV-1 integrase enzyme at 3`- processing stage of DNA integration	B	BAO_0000357	single protein format	Human immunodeficiency virus 1	None	None	None	None	CHEMBL3471	Human immunodeficiency virus type 1 integrase	Human immunodeficiency virus 1	SINGLE PROTEIN	CHEMBL1131060	1	Scientific Literature	J. Med. Chem.	1998	None
CHEMBL105350	BISDEMETHOXYCURCUMIN	0	308.33	0	3.35	2	O=C(/C=C/c1ccc(O)cc1)CC(=O)/C=C/c1ccc(O)cc1	IC50	'='	80000.0	nM	4.10			UO_0000065	13.29	0.24	0.75	5.49	False	CHEMBL701113	Inhibition of strand transfer activity of HIV-1 integrase	B	BAO_0000357	single protein format	None	None	None	None	None	CHEMBL3471	Human immunodeficiency virus type 1 integrase	Human immunodeficiency virus 1	SINGLE PROTEIN	CHEMBL1130151	1	Scientific Literature	J. Med. Chem.	1997	None
CHEMBL373133		0	516.59	1	3.93	3	CC(=O)c1ccc(/C=C/S(=O)(=O)CS(=O)(=O)/C=C/c2ccc(C(C)=O)c(C(C)=O)c2)cc1C(C)=O	IC50	'='	70000.0	nM	4.16			UO_0000065	8.04	0.16	0.22	3.04	False	CHEMBL832469	Inhibitory concentration against integration of HIV-1 Integrase	B	BAO_0000357	single protein format	Human immunodeficiency virus 1	None	None	None	None	CHEMBL3471	Human immunodeficiency virus type 1 integrase	Human immunodeficiency virus 1	SINGLE PROTEIN	CHEMBL1140312	1	Scientific Literature	J. Med. Chem.	2005	None
CHEMBL189982		0	462.55	0	3.53	9	COc1cc(/C=C/S(=O)(=O)CS(=O)(=O)/C=C/c2ccccc2)cc(C(C)=O)c1C(C)=O	IC50	'='	80000.0	nM	4.10			UO_0000065	8.86	0.18	0.57	3.67	False	CHEMBL832484	Inhibitory concentration against 3'processing of HIV-1 Integrase	B	BAO_0000357	single protein format	Human immunodeficiency virus 1	None	None	None	None	CHEMBL3471	Human immunodeficiency virus type 1 integrase	Human immunodeficiency virus 1	SINGLE PROTEIN	CHEMBL1140312	1	Scientific Literature	J. Med. Chem.	2005	None
CHEMBL102914		0	276.34	0	3.94	1	O=C(/C=C/c1ccccc1)CC(=O)/C=C/c1ccccc1	IC50	'>'	300000.0	nM		Outside typical range		UO_0000065					False	CHEMBL873207	Inhibition of 3'- processing activity of HIV-1 integrase	B	BAO_0000357	single protein format	None	None	None	None	None	CHEMBL3471	Human immunodeficiency virus type 1 integrase	Human immunodeficiency virus 1	SINGLE PROTEIN	CHEMBL1130151	1	Scientific Literature	J. Med. Chem.	1997	None
CHEMBL303899		0	256.36	1	0.83	3	N/N=C(\S)Nc1ccc(N/C(S)=N/N)cc1	Inhibition	'>'	50.0	%				UO_0000187					False	CHEMBL701293	Inhibition against HIV-1 integrase at 1 mM	B	BAO_0000357	single protein format	Human immunodeficiency virus 1	None	None	None	None	CHEMBL3471	Human immunodeficiency virus type 1 integrase	Human immunodeficiency virus 1	SINGLE PROTEIN	CHEMBL1133723	1	Scientific Literature	J. Med. Chem.	2000	None
CHEMBL375326		0	1338.56	None	None	DNL-9	CC[C@@H](C)[C@@H](NC(=O)CNC(=O)[C@@H](C)NC(=O)[C@@H](Cc1c[nH]c2ccccc12)NC(=O)[C@@H](Cc1c[nH]c2ccccc12)NC(=O)[C@@H](CS)NC(=O)[C@@H](C)N)C(=O)N[C@H](CCCCN)C(=O)N[C@H](CCC(N)=O)C(=O)N[C@H](CCC(=O)O)C(=O)N[C@H](Cc1ccccc1)C(=O)O	IC50	'>'	1000000.0	nM		Outside typical range		UO_0000065					False	CHEMBL869095	Inhibition of wild type HIV1 integrase 3' processing activity	B	BAO_0000357	single protein format	Human immunodeficiency virus 1	None	None	None	None	CHEMBL3471	Human immunodeficiency virus type 1 integrase	Human immunodeficiency virus 1	SINGLE PROTEIN	CHEMBL1138038	1	Scientific Literature	J. Med. Chem.	2006	None
CHEMBL267212		0	1438.74	None	None	RDNL-6	CC(C)C[C@@H](NC(=O)[C@@H](C)NC(=O)CNC(=O)[C@@H](CCCN=C(N)N)NC(=O)[C@H](N)Cc1c[nH]c2ccccc12)C(=O)N[C@H](CCCCN)C(=O)N[C@H](CC(C)C)C(=O)N[C@H](CC(C)C)C(=O)N[C@H](Cc1ccccc1)C(=O)N[C@H](Cc1ccc(O)cc1)C(=O)N[C@H](C)C(=O)N[C@@H](C(=O)O)[C@H](C)O	IC50	'='	3500.0	nM	5.46			UO_0000065	3.79	None	None	None	False	CHEMBL869095	Inhibition of wild type HIV1 integrase 3' processing activity	B	BAO_0000357	single protein format	Human immunodeficiency virus 1	None	None	None	None	CHEMBL3471	Human immunodeficiency virus type 1 integrase	Human immunodeficiency virus 1	SINGLE PROTEIN	CHEMBL1138038	1	Scientific Literature	J. Med. Chem.	2006	None
CHEMBL197001		0	383.83	0	4.37	36 (Page 7085)	CCOC(=O)C(=O)/C=C(\O)c1cn(Cc2ccccc2)c2ccc(Cl)cc12	IC50	'='	10190.0	nM	4.99			UO_0000065	13.01	0.25	0.62	7.28	False	CHEMBL881942	In vitro concentration required to inhibit the HIV-1 integrase 3' strand transfer	B	BAO_0000357	single protein format	Human immunodeficiency virus 1	None	None	None	None	CHEMBL3471	Human immunodeficiency virus type 1 integrase	Human immunodeficiency virus 1	SINGLE PROTEIN	CHEMBL1140386	1	Scientific Literature	J. Med. Chem.	2005	None
CHEMBL414850		0	430.46	0	2.33	1 (Page 7085)	O=C(NCc1ccc(F)cc1)c1nc(N2CCCCS2(=O)=O)c2cccnc2c1O	IC50	'='	10.0	nM	8.00	Potential transcription error		UO_0000065					True	CHEMBL881407	Strand transfer inhibitory activity against HIV-1 integrase	B	BAO_0000357	single protein format	Human immunodeficiency virus 1	None	None	None	None	CHEMBL3471	Human immunodeficiency virus type 1 integrase	Human immunodeficiency virus 1	SINGLE PROTEIN	CHEMBL1140386	1	Scientific Literature	J. Med. Chem.	2005	None
CHEMBL414850		0	430.46	0	2.33	1 (Page 7085)	O=C(NCc1ccc(F)cc1)c1nc(N2CCCCS2(=O)=O)c2cccnc2c1O	IC50	'='	2.5	nM	8.60			UO_0000065	19.98	0.39	6.27	7.65	False	CHEMBL880629	In vitro concentration required to inhibit the HIV-1 integrase strand transfer	B	BAO_0000357	single protein format	Human immunodeficiency virus 1	None	None	None	None	CHEMBL3471	Human immunodeficiency virus type 1 integrase	Human immunodeficiency virus 1	SINGLE PROTEIN	CHEMBL1140386	1	Scientific Literature	J. Med. Chem.	2005	None
CHEMBL380588		0	383.34	0	0.83	20 (Page 7085)	NC(=O)C(=O)Nc1nc(C(=O)NCc2ccc(F)cc2)c(O)c2ncccc12	IC50	'='	40.0	nM	7.40			UO_0000065	19.30	0.36	6.57	5.02	False	CHEMBL881407	Strand transfer inhibitory activity against HIV-1 integrase	B	BAO_0000357	single protein format	Human immunodeficiency virus 1	None	None	None	None	CHEMBL3471	Human immunodeficiency virus type 1 integrase	Human immunodeficiency virus 1	SINGLE PROTEIN	CHEMBL1140386	1	Scientific Literature	J. Med. Chem.	2005	None
CHEMBL36070		0	340.38	0	4.16	21 (Page 7085)	O=C(c1cccc(Cc2ccccc2)c1)c1ncc2cccnc2c1O	IC50	'='	40.0	nM	7.40			UO_0000065	21.73	0.39	3.24	11.73	False	CHEMBL881407	Strand transfer inhibitory activity against HIV-1 integrase	B	BAO_0000357	single protein format	Human immunodeficiency virus 1	None	None	None	None	CHEMBL3471	Human immunodeficiency virus type 1 integrase	Human immunodeficiency virus 1	SINGLE PROTEIN	CHEMBL1140386	1	Scientific Literature	J. Med. Chem.	2005	None
CHEMBL421353		0	289.26	0	2.23	2 (Page 7085)	O=C(O)C(=O)/C=C(\O)c1cccn1Cc1ccc(F)cc1	IC50	'='	50.0	nM	7.30			UO_0000065	25.24	0.47	5.07	9.18	False	CHEMBL881407	Strand transfer inhibitory activity against HIV-1 integrase	B	BAO_0000357	single protein format	Human immunodeficiency virus 1	None	None	None	None	CHEMBL3471	Human immunodeficiency virus type 1 integrase	Human immunodeficiency virus 1	SINGLE PROTEIN	CHEMBL1140386	1	Scientific Literature	J. Med. Chem.	2005	None
CHEMBL3348565		0	255.24	0	1.14	11 (Page 7085)	O=C(CC(=O)c1c[nH]c2ccccc12)c1nnn[nH]1	IC50	'='	1950.0	nM	5.71			UO_0000065	22.37	0.41	4.57	5.47	False	CHEMBL881407	Strand transfer inhibitory activity against HIV-1 integrase	B	BAO_0000357	single protein format	Human immunodeficiency virus 1	None	None	None	None	CHEMBL3471	Human immunodeficiency virus type 1 integrase	Human immunodeficiency virus 1	SINGLE PROTEIN	CHEMBL1140386	1	Scientific Literature	J. Med. Chem.	2005	None
CHEMBL16326		0	192.17	0	1.24	15 (Page 7085)	O=C(O)C(=O)/C=C(\O)c1ccccc1	IC50	'='	24200.0	nM	4.62			UO_0000065	24.02	0.45	3.38	6.19	False	CHEMBL881407	Strand transfer inhibitory activity against HIV-1 integrase	B	BAO_0000357	single protein format	Human immunodeficiency virus 1	None	None	None	None	CHEMBL3471	Human immunodeficiency virus type 1 integrase	Human immunodeficiency virus 1	SINGLE PROTEIN	CHEMBL1140386	1	Scientific Literature	J. Med. Chem.	2005	None
CHEMBL194833		0	312.32	0	2.84	22 (Page 7085)	COc1ccc(Cc2ccccc2)cc1/C(O)=C/C(=O)C(=O)O	IC50	'='	100.0	nM	7.00			UO_0000065	22.41	0.42	4.16	8.35	False	CHEMBL881407	Strand transfer inhibitory activity against HIV-1 integrase	B	BAO_0000357	single protein format	Human immunodeficiency virus 1	None	None	None	None	CHEMBL3471	Human immunodeficiency virus type 1 integrase	Human immunodeficiency virus 1	SINGLE PROTEIN	CHEMBL1140386	1	Scientific Literature	J. Med. Chem.	2005	None
CHEMBL84518		0	624.65	2	7.65	26	O=c1c(C(c2cc(OCc3ccccc3)cc(OCc3ccccc3)c2)c2c(O)oc3ccccc3c2=O)c(O)oc2ccccc12	IC50	'='	8000.0	nM	5.10			UO_0000065					False	CHEMBL701116	Inhibitory activity against 3'-processing of DNA by HIV-1 integrase	F	BAO_0000019	assay format	Human immunodeficiency virus 1	None	None	None	None	CHEMBL3471	Human immunodeficiency virus type 1 integrase	Human immunodeficiency virus 1	SINGLE PROTEIN	CHEMBL1130329	1	Scientific Literature	J. Med. Chem.	1997	None
CHEMBL194241		0	379.41	0	3.73	38 (Page 7085)	CCOC(=O)C(=O)/C=C(\O)c1cn(Cc2ccccc2)c2ccc(OC)cc12	IC50	'='	680.0	nM	6.17			UO_0000065	16.26	0.30	2.44	7.93	False	CHEMBL880629	In vitro concentration required to inhibit the HIV-1 integrase strand transfer	B	BAO_0000357	single protein format	Human immunodeficiency virus 1	None	None	None	None	CHEMBL3471	Human immunodeficiency virus type 1 integrase	Human immunodeficiency virus 1	SINGLE PROTEIN	CHEMBL1140386	1	Scientific Literature	J. Med. Chem.	2005	None
CHEMBL413479		0	1381.65	None	None	NL6-K7A	CC(C)C[C@H](NC(=O)[C@H](C)NC(=O)[C@H](CC(C)C)NC(=O)[C@H](CC(C)C)NC(=O)[C@H](Cc1ccccc1)NC(=O)[C@H](Cc1ccc(O)cc1)NC(=O)[C@H](C)NC(=O)[C@@H](N)[C@@H](C)O)C(=O)N[C@@H](C)C(=O)NCC(=O)N[C@@H](CCCN=C(N)N)C(=O)N[C@@H](Cc1c[nH]c2ccccc12)C(=O)O	IC50	'='	56000.0	nM	4.25			UO_0000065	3.08	None	None	None	False	CHEMBL869096	Inhibition of wild type HIV1 integrase strand transfer activity	B	BAO_0000357	single protein format	Human immunodeficiency virus 1	None	None	None	None	CHEMBL3471	Human immunodeficiency virus type 1 integrase	Human immunodeficiency virus 1	SINGLE PROTEIN	CHEMBL1138038	1	Scientific Literature	J. Med. Chem.	2006	None
CHEMBL412724		0	1051.26	None	None	NL2	CC(C)C[C@H](NC(=O)[C@H](CCC(N)=O)NC(=O)[C@H](CS)NC(=O)[C@H](CCCCN)NC(=O)[C@H](CC(=O)O)NC(=O)[C@H](CS)NC(=O)[C@H](CO)NC(=O)[C@H](C)N)C(=O)N[C@@H](CCCCN)C(=O)NCC(N)=O	IC50	'>'	2000000.0	nM		Outside typical range		UO_0000065					False	CHEMBL869095	Inhibition of wild type HIV1 integrase 3' processing activity	B	BAO_0000357	single protein format	Human immunodeficiency virus 1	None	None	None	None	CHEMBL3471	Human immunodeficiency virus type 1 integrase	Human immunodeficiency virus 1	SINGLE PROTEIN	CHEMBL1138038	1	Scientific Literature	J. Med. Chem.	2006	None
CHEMBL307070		0	885.15	2	7.96	17	C=C(C=O)[C@@H]1C[C@@]2(C)C(=CC1=O)[C@H](OC(=O)/C(C)=C/C(C)CCCC)CC[C@@H]2C(=O)NCCNC(=O)[C@H]1CC[C@@H](OC(=O)/C(C)=C/C(C)CCCC)C2=CC(=O)[C@H](C(=C)C=O)C[C@@]21C	Activity						Active						False	CHEMBL702424	Activity against HIV-1 integrase in range 5-20 uM compared to integric acid.	B	BAO_0000357	single protein format	Human immunodeficiency virus 1	None	None	None	None	CHEMBL3471	Human immunodeficiency virus type 1 integrase	Human immunodeficiency virus 1	SINGLE PROTEIN	CHEMBL1133373	1	Scientific Literature	Bioorg. Med. Chem. Lett.	2000	None
CHEMBL210962		0	235.19	0	0.27	11	O=C(CC(=O)C(=O)O)CC(=O)c1ccccn1	IC50	'='	100000.0	nM	4.00			UO_0000065	17.01	0.32	3.73	3.94	False	CHEMBL871193	Inhibition of HIV1 recombinant integrase	B	BAO_0000357	single protein format	Human immunodeficiency virus 1	None	None	None	None	CHEMBL3471	Human immunodeficiency virus type 1 integrase	Human immunodeficiency virus 1	SINGLE PROTEIN	CHEMBL1147712	1	Scientific Literature	Bioorg. Med. Chem. Lett.	2006	None
CHEMBL208806		0	264.23	0	0.88	8	COc1ccccc1C(=O)CC(=O)CC(=O)C(=O)O	IC50	'='	4000.0	nM	5.40			UO_0000065	20.43	0.39	4.52	5.52	False	CHEMBL871193	Inhibition of HIV1 recombinant integrase	B	BAO_0000357	single protein format	Human immunodeficiency virus 1	None	None	None	None	CHEMBL3471	Human immunodeficiency virus type 1 integrase	Human immunodeficiency virus 1	SINGLE PROTEIN	CHEMBL1147712	1	Scientific Literature	Bioorg. Med. Chem. Lett.	2006	None
CHEMBL292992		0	608.70	2	-0.47	NSC-118695	Cc1cccc2c1C(O)=C1C(=O)C3C(O)=C(C(=O)NCN4CCN(C(=N)N=C(N)N)CC4)C(=O)[C@@H](N(C)C)[C@@H]3C[C@@H]1C2(C)O	IC50	'='	300.0	nM	6.52			UO_0000065	10.72	0.20	6.99	2.94	False	CHEMBL701720	Tested for inhibition of HIV-1 integrase, under 1 uM for the strand transfer	B	BAO_0000357	single protein format	Human immunodeficiency virus 1	None	None	None	None	CHEMBL3471	Human immunodeficiency virus type 1 integrase	Human immunodeficiency virus 1	SINGLE PROTEIN	CHEMBL1133723	1	Scientific Literature	J. Med. Chem.	2000	None
CHEMBL145705		0	312.32	0	2.51	17	COc1ccc(Cc2ccccc2)cc1C(=O)CC(=O)C(=O)O	IC50	'<'	100.0	nM				UO_0000065					False	CHEMBL701899	Inhibition of recombinant HIV-1 Integrase in strand transfer enzyme assay.	B	BAO_0000357	single protein format	Human immunodeficiency virus 1	None	None	None	None	CHEMBL3471	Human immunodeficiency virus type 1 integrase	Human immunodeficiency virus 1	SINGLE PROTEIN	CHEMBL1133559	1	Scientific Literature	J. Med. Chem.	2000	None
CHEMBL64015		0	433.32	2	-3.90	40	NC[C@@H](O)c1ccc(OC(=O)[C@H](O)[C@@H](O)C(=O)O)c(OC(=O)[C@H](O)[C@@H](O)C(=O)O)c1	Inhibition	'>'	50.0	%				UO_0000187					False	CHEMBL701293	Inhibition against HIV-1 integrase at 1 mM	B	BAO_0000357	single protein format	Human immunodeficiency virus 1	None	None	None	None	CHEMBL3471	Human immunodeficiency virus type 1 integrase	Human immunodeficiency virus 1	SINGLE PROTEIN	CHEMBL1133723	1	Scientific Literature	J. Med. Chem.	2000	None
CHEMBL65584		0	388.43	0	-0.46	12	Cc1cc(=O)oc2cc(NC(=O)[C@H](CCCN=C(N)N)NC(=O)CN)ccc12	Inhibition	'<'	50.0	%				UO_0000187					False	CHEMBL701293	Inhibition against HIV-1 integrase at 1 mM	B	BAO_0000357	single protein format	Human immunodeficiency virus 1	None	None	None	None	CHEMBL3471	Human immunodeficiency virus type 1 integrase	Human immunodeficiency virus 1	SINGLE PROTEIN	CHEMBL1133723	1	Scientific Literature	J. Med. Chem.	2000	None
CHEMBL65584		0	388.43	0	-0.46	12	Cc1cc(=O)oc2cc(NC(=O)[C@H](CCCN=C(N)N)NC(=O)CN)ccc12	Inhibition	'<'	50.0	%				UO_0000187					False	CHEMBL701294	Inhibition against HIV-1 integrase at 200 uM	B	BAO_0000357	single protein format	Human immunodeficiency virus 1	None	None	None	None	CHEMBL3471	Human immunodeficiency virus type 1 integrase	Human immunodeficiency virus 1	SINGLE PROTEIN	CHEMBL1133723	1	Scientific Literature	J. Med. Chem.	2000	None
CHEMBL308201		0	307.26	1	-2.83	27	CC(=O)NC1=C(O)C[C@@](O)(C(=O)O)O[C@H]1[C@@H](O)[C@H](O)CO	Inhibition	'<'	50.0	%				UO_0000187					False	CHEMBL701297	Inhibitory activity against HIV-1 integrase at 1 mM	B	BAO_0000357	single protein format	Human immunodeficiency virus 1	None	None	None	None	CHEMBL3471	Human immunodeficiency virus type 1 integrase	Human immunodeficiency virus 1	SINGLE PROTEIN	CHEMBL1133723	1	Scientific Literature	J. Med. Chem.	2000	None
CHEMBL145946		0	271.27	0	1.76	7	O=C(O)C(=O)CC(=O)c1ccn(Cc2ccccc2)c1	IC50	'='	600.0	nM	6.22			UO_0000065	22.94	0.42	4.46	8.15	False	CHEMBL701899	Inhibition of recombinant HIV-1 Integrase in strand transfer enzyme assay.	B	BAO_0000357	single protein format	Human immunodeficiency virus 1	None	None	None	None	CHEMBL3471	Human immunodeficiency virus type 1 integrase	Human immunodeficiency virus 1	SINGLE PROTEIN	CHEMBL1133559	1	Scientific Literature	J. Med. Chem.	2000	None
CHEMBL409132		0	1089.35	None	None	9 (table 4)	CC1C=C(NC(=O)C2=CC(NC(=O)C3=CC(N(C)C(=O)c4ccc(C(=O)N(C)C5=CC(C)C(C(=O)NC6=CC(C)C(C(=O)NC7=CC(C)C(C(=O)NCCCN(C)C)=C7)=C6)=C5)cc4)=CC3C)=CC2C)C=C1C(=O)NCCCN(C)C	IC50	'='	70.0	nM	7.16			UO_0000065	6.57	None	None	None	False	CHEMBL699303	Inhibitory activity against HIV-1 integrase	B	BAO_0000357	single protein format	Human immunodeficiency virus 1	None	None	None	None	CHEMBL3471	Human immunodeficiency virus type 1 integrase	Human immunodeficiency virus 1	SINGLE PROTEIN	CHEMBL1147625	1	Scientific Literature	Bioorg. Med. Chem. Lett.	2004	None
CHEMBL211490		0	691.82	2	-0.73	NL9-5	C[C@H](N)C(=O)N[C@@H](CS)C(=O)N[C@@H](Cc1c[nH]c2ccccc12)C(=O)N[C@@H](Cc1c[nH]c2ccccc12)C(=O)N[C@@H](C)C(=O)NCC(N)=O	IC50	'='	60000.0	nM	4.22			UO_0000065	6.10	0.12	4.95	1.71	False	CHEMBL869096	Inhibition of wild type HIV1 integrase strand transfer activity	B	BAO_0000357	single protein format	Human immunodeficiency virus 1	None	None	None	None	CHEMBL3471	Human immunodeficiency virus type 1 integrase	Human immunodeficiency virus 1	SINGLE PROTEIN	CHEMBL1138038	1	Scientific Literature	J. Med. Chem.	2006	None
CHEMBL378468		0	728.90	2	-2.17	NL6-6	CC(C)C[C@H](NC(=O)[C@@H](N)CCCCN)C(=O)N[C@@H](C)C(=O)NCC(=O)N[C@@H](CCCN=C(N)N)C(=O)N[C@@H](Cc1c[nH]c2ccccc12)C(N)=O	IC50	'>'	100000.0	nM				UO_0000065					False	CHEMBL869096	Inhibition of wild type HIV1 integrase strand transfer activity	B	BAO_0000357	single protein format	Human immunodeficiency virus 1	None	None	None	None	CHEMBL3471	Human immunodeficiency virus type 1 integrase	Human immunodeficiency virus 1	SINGLE PROTEIN	CHEMBL1138038	1	Scientific Literature	J. Med. Chem.	2006	None
CHEMBL378468		0	728.90	2	-2.17	NL6-6	CC(C)C[C@H](NC(=O)[C@@H](N)CCCCN)C(=O)N[C@@H](C)C(=O)NCC(=O)N[C@@H](CCCN=C(N)N)C(=O)N[C@@H](Cc1c[nH]c2ccccc12)C(N)=O	IC50	'>'	100000.0	nM				UO_0000065					False	CHEMBL869095	Inhibition of wild type HIV1 integrase 3' processing activity	B	BAO_0000357	single protein format	Human immunodeficiency virus 1	None	None	None	None	CHEMBL3471	Human immunodeficiency virus type 1 integrase	Human immunodeficiency virus 1	SINGLE PROTEIN	CHEMBL1138038	1	Scientific Literature	J. Med. Chem.	2006	None
CHEMBL211751		0	725.89	2	-0.09	NL6-4	CC(C)C[C@H](NC(=O)[C@H](CC(C)C)NC(=O)[C@H](Cc1ccccc1)NC(=O)[C@H](Cc1ccc(O)cc1)NC(=O)[C@H](C)NC(=O)[C@@H](N)[C@@H](C)O)C(N)=O	IC50	'='	500000.0	nM		Outside typical range		UO_0000065					False	CHEMBL869095	Inhibition of wild type HIV1 integrase 3' processing activity	B	BAO_0000357	single protein format	Human immunodeficiency virus 1	None	None	None	None	CHEMBL3471	Human immunodeficiency virus type 1 integrase	Human immunodeficiency virus 1	SINGLE PROTEIN	CHEMBL1138038	1	Scientific Literature	J. Med. Chem.	2006	None
CHEMBL438244		0	1208.41	None	None	NL9-2	CC[C@H](C)[C@H](NC(=O)CNC(=O)[C@H](C)NC(=O)[C@H](Cc1c[nH]c2ccccc12)NC(=O)CNC(=O)[C@H](CS)NC(=O)[C@H](C)N)C(=O)N[C@@H](CCCCN)C(=O)N[C@@H](CCC(N)=O)C(=O)N[C@@H](CCC(=O)O)C(=O)N[C@@H](Cc1ccccc1)C(N)=O	IC50	'='	46000.0	nM	4.34			UO_0000065	3.59	None	None	None	False	CHEMBL869095	Inhibition of wild type HIV1 integrase 3' processing activity	B	BAO_0000357	single protein format	Human immunodeficiency virus 1	None	None	None	None	CHEMBL3471	Human immunodeficiency virus type 1 integrase	Human immunodeficiency virus 1	SINGLE PROTEIN	CHEMBL1138038	1	Scientific Literature	J. Med. Chem.	2006	None
CHEMBL374671		0	1364.70	None	None	NL6-3	CC(C)C[C@H](NC(=O)[C@H](CCCN=C(N)N)NC(=O)CNC(=O)[C@H](C)NC(=O)[C@H](CC(C)C)NC(=O)[C@H](CCCCN)NC(=O)[C@H](CC(C)C)NC(=O)[C@H](CC(C)C)NC(=O)[C@H](Cc1ccccc1)NC(=O)[C@H](Cc1ccc(O)cc1)NC(=O)[C@H](C)NC(=O)[C@@H](N)[C@@H](C)O)C(N)=O	IC50	'='	315000.0	nM		Outside typical range		UO_0000065					False	CHEMBL869095	Inhibition of wild type HIV1 integrase 3' processing activity	B	BAO_0000357	single protein format	Human immunodeficiency virus 1	None	None	None	None	CHEMBL3471	Human immunodeficiency virus type 1 integrase	Human immunodeficiency virus 1	SINGLE PROTEIN	CHEMBL1138038	1	Scientific Literature	J. Med. Chem.	2006	None
CHEMBL373670		0	1422.74	None	None	NL6-2	CC[C@H](C)[C@H](NC(=O)[C@H](CC(C)C)NC(=O)[C@H](CC(C)C)NC(=O)[C@H](Cc1ccccc1)NC(=O)[C@H](Cc1ccc(O)cc1)NC(=O)[C@H](C)NC(=O)[C@@H](N)[C@@H](C)O)C(=O)N[C@@H](CC(C)C)C(=O)N[C@@H](C)C(=O)NCC(=O)N[C@@H](CCCN=C(N)N)C(=O)N[C@@H](Cc1c[nH]c2ccccc12)C(N)=O	IC50	'='	4100.0	nM	5.39			UO_0000065	3.79	None	None	None	False	CHEMBL869095	Inhibition of wild type HIV1 integrase 3' processing activity	B	BAO_0000357	single protein format	Human immunodeficiency virus 1	None	None	None	None	CHEMBL3471	Human immunodeficiency virus type 1 integrase	Human immunodeficiency virus 1	SINGLE PROTEIN	CHEMBL1138038	1	Scientific Literature	J. Med. Chem.	2006	None
CHEMBL414784		0	1281.46	None	None	NL9-K8A	CC[C@H](C)[C@H](NC(=O)CNC(=O)[C@H](C)NC(=O)[C@H](Cc1c[nH]c2ccccc12)NC(=O)[C@H](Cc1c[nH]c2ccccc12)NC(=O)[C@H](CS)NC(=O)[C@H](C)N)C(=O)N[C@@H](C)C(=O)N[C@@H](CCC(N)=O)C(=O)N[C@@H](CCC(=O)O)C(=O)N[C@@H](Cc1ccccc1)C(=O)O	IC50	'='	62000.0	nM	4.21			UO_0000065	3.28	None	None	None	False	CHEMBL869095	Inhibition of wild type HIV1 integrase 3' processing activity	B	BAO_0000357	single protein format	Human immunodeficiency virus 1	None	None	None	None	CHEMBL3471	Human immunodeficiency virus type 1 integrase	Human immunodeficiency virus 1	SINGLE PROTEIN	CHEMBL1138038	1	Scientific Literature	J. Med. Chem.	2006	None
CHEMBL406897		0	1223.42	None	None	NL9-W3A	CC[C@H](C)[C@H](NC(=O)CNC(=O)[C@H](C)NC(=O)[C@H](Cc1c[nH]c2ccccc12)NC(=O)[C@H](C)NC(=O)[C@H](CS)NC(=O)[C@H](C)N)C(=O)N[C@@H](CCCCN)C(=O)N[C@@H](CCC(N)=O)C(=O)N[C@@H](CCC(=O)O)C(=O)N[C@@H](Cc1ccccc1)C(=O)O	IC50	'='	34000.0	nM	4.47			UO_0000065	3.65	None	None	None	False	CHEMBL869096	Inhibition of wild type HIV1 integrase strand transfer activity	B	BAO_0000357	single protein format	Human immunodeficiency virus 1	None	None	None	None	CHEMBL3471	Human immunodeficiency virus type 1 integrase	Human immunodeficiency virus 1	SINGLE PROTEIN	CHEMBL1138038	1	Scientific Literature	J. Med. Chem.	2006	None
CHEMBL412938		0	1408.71	None	None	NL6-T1A	CC(C)C[C@H](NC(=O)[C@H](CCCCN)NC(=O)[C@H](CC(C)C)NC(=O)[C@H](CC(C)C)NC(=O)[C@H](Cc1ccccc1)NC(=O)[C@H](Cc1ccc(O)cc1)NC(=O)[C@H](C)NC(=O)[C@H](C)N)C(=O)N[C@@H](C)C(=O)NCC(=O)N[C@@H](CCCN=C(N)N)C(=O)N[C@@H](Cc1c[nH]c2ccccc12)C(=O)O	IC50	'='	100000.0	nM	4.00			UO_0000065	2.84	None	None	None	False	CHEMBL869095	Inhibition of wild type HIV1 integrase 3' processing activity	B	BAO_0000357	single protein format	Human immunodeficiency virus 1	None	None	None	None	CHEMBL3471	Human immunodeficiency virus type 1 integrase	Human immunodeficiency virus 1	SINGLE PROTEIN	CHEMBL1138038	1	Scientific Literature	J. Med. Chem.	2006	None
CHEMBL380069		0	730.82	3	-3.42	NL4	CC(C)[C@H](N)C(=O)N[C@@H](Cc1c[nH]cn1)C(=O)N[C@H](C(=O)N[C@@H](C)C(=O)N[C@@H](CO)C(=O)NCC(=O)N[C@@H](Cc1ccc(O)cc1)C(N)=O)C(C)C	IC50	'>'	2000000.0	nM		Outside typical range		UO_0000065					False	CHEMBL869096	Inhibition of wild type HIV1 integrase strand transfer activity	B	BAO_0000357	single protein format	Human immunodeficiency virus 1	None	None	None	None	CHEMBL3471	Human immunodeficiency virus type 1 integrase	Human immunodeficiency virus 1	SINGLE PROTEIN	CHEMBL1138038	1	Scientific Literature	J. Med. Chem.	2006	None
CHEMBL146580		0	442.38	0	1.82	23	O=C(/C=C/c1cccc(O)c1)OC(C(=O)O)C(OC(=O)/C=C/c1cccc(O)c1)C(=O)O	Inhibition	'='	23.7	%				UO_0000187					False	CHEMBL872048	Inhibition of Human Immunodeficiency Virus Type 1 integrase (HIV-1 IN) in the disintegration reaction at a concentration of 25 uM	B	BAO_0000357	single protein format	Human immunodeficiency virus 1	None	None	None	None	CHEMBL3471	Human immunodeficiency virus type 1 integrase	Human immunodeficiency virus 1	SINGLE PROTEIN	CHEMBL1132572	1	Scientific Literature	J. Med. Chem.	1999	None
CHEMBL149305		0	440.45	0	3.63	18	O=C(/C=C\c1ccc(O)c(O)c1)OC1CCCCC1OC(=O)/C=C\c1ccc(O)c(O)c1	Inhibition	'='	81.7	%				UO_0000187					False	CHEMBL872048	Inhibition of Human Immunodeficiency Virus Type 1 integrase (HIV-1 IN) in the disintegration reaction at a concentration of 25 uM	B	BAO_0000357	single protein format	Human immunodeficiency virus 1	None	None	None	None	CHEMBL3471	Human immunodeficiency virus type 1 integrase	Human immunodeficiency virus 1	SINGLE PROTEIN	CHEMBL1132572	1	Scientific Literature	J. Med. Chem.	1999	None
CHEMBL421139		0	170.25	0	2.84	4	CCCCC(C)/C=C(\C)C(=O)O	Activity						Active						False	CHEMBL702424	Activity against HIV-1 integrase in range 5-20 uM compared to integric acid.	B	BAO_0000357	single protein format	Human immunodeficiency virus 1	None	None	None	None	CHEMBL3471	Human immunodeficiency virus type 1 integrase	Human immunodeficiency virus 1	SINGLE PROTEIN	CHEMBL1133373	1	Scientific Literature	Bioorg. Med. Chem. Lett.	2000	None
CHEMBL172439	SLAZINIC ACID	0	388.28	0	1.20	14, NSC-87509	Cc1cc(O)c(C=O)c2c1C(=O)Oc1c(CO)c(O)c3c(c1O2)C(O)OC3=O	IC50	'='	19000.0	nM	4.72			UO_0000065	12.16	0.23	3.52	2.95	False	CHEMBL697789	Inhibitory concentration of compound against 3'-processing of HIV-1 integrase in experiment 1	B	BAO_0000357	single protein format	Human immunodeficiency virus 1	None	None	None	None	CHEMBL3471	Human immunodeficiency virus type 1 integrase	Human immunodeficiency virus 1	SINGLE PROTEIN	CHEMBL1129975	1	Scientific Literature	J. Med. Chem.	1997	None
CHEMBL172439	SLAZINIC ACID	0	388.28	0	1.20	14, NSC-87509	Cc1cc(O)c(C=O)c2c1C(=O)Oc1c(CO)c(O)c3c(c1O2)C(O)OC3=O	IC50	'='	12600.0	nM	4.90			UO_0000065	12.62	0.24	3.70	3.07	False	CHEMBL699508	Inhibitory concentration of compound against strand transfer of HIV-1 integrase in experiment 1	B	BAO_0000357	single protein format	Human immunodeficiency virus 1	None	None	None	None	CHEMBL3471	Human immunodeficiency virus type 1 integrase	Human immunodeficiency virus 1	SINGLE PROTEIN	CHEMBL1129975	1	Scientific Literature	J. Med. Chem.	1997	None
CHEMBL172439	SLAZINIC ACID	0	388.28	0	1.20	14, NSC-87509	Cc1cc(O)c(C=O)c2c1C(=O)Oc1c(CO)c(O)c3c(c1O2)C(O)OC3=O	IC50	'='	6200.0	nM	5.21			UO_0000065	13.41	0.25	4.01	3.26	False	CHEMBL699510	Inhibitory concentration of compound against strand transfer of HIV-1 integrase in experiment 2	B	BAO_0000357	single protein format	Human immunodeficiency virus 1	None	None	None	None	CHEMBL3471	Human immunodeficiency virus type 1 integrase	Human immunodeficiency virus 1	SINGLE PROTEIN	CHEMBL1129975	1	Scientific Literature	J. Med. Chem.	1997	None
CHEMBL108597		0	332.74	0	1.93	20	O=C(NN1C(=O)C(Cl)C1c1ccccc1O)c1ccccc1O	IC50	'='	264000.0	nM		Outside typical range		UO_0000065					False	CHEMBL701181	Inhibitory concentration as 50% inhibition of HIV-1 integrase enzyme at strand transfer stage of DNA integration.	B	BAO_0000357	single protein format	Human immunodeficiency virus 1	None	None	None	None	CHEMBL3471	Human immunodeficiency virus type 1 integrase	Human immunodeficiency virus 1	SINGLE PROTEIN	CHEMBL1131060	1	Scientific Literature	J. Med. Chem.	1998	None
CHEMBL80104		0	488.50	1	6.16	22	O=c1c(C(c2ccc(-c3ccccc3)cc2)c2c(O)oc3ccccc3c2=O)c(O)oc2ccccc12	IC50	'='	13000.0	nM	4.89			UO_0000065	10.00	0.18	-1.27	4.84	False	CHEMBL701718	Integration of DNA by HIV -1 integrase	B	BAO_0000357	single protein format	Human immunodeficiency virus 1	None	None	None	None	CHEMBL3471	Human immunodeficiency virus type 1 integrase	Human immunodeficiency virus 1	SINGLE PROTEIN	CHEMBL1130329	1	Scientific Literature	J. Med. Chem.	1997	None
CHEMBL131749		0	300.31	0	2.60	10	O=C(/C=C/c1cc(O)c(O)cc1O)OCCc1ccccc1	IC50	'='	55000.0	nM	4.26			UO_0000065	14.18	0.26	1.66	4.90	True	CHEMBL701724	In vitro inhibitory activity against HIV-1 integrase.	B	BAO_0000357	single protein format	Human immunodeficiency virus 1	None	None	None	None	CHEMBL3471	Human immunodeficiency virus type 1 integrase	Human immunodeficiency virus 1	SINGLE PROTEIN	CHEMBL1128696	1	Scientific Literature	J. Med. Chem.	1995	None
CHEMBL284749		0	598.51	2	2.65	24	CC(=O)Oc1ccc(/C=C/C(=O)OCC(OC(=O)/C=C/c2ccc(OC(C)=O)c(OC(C)=O)c2)C(=O)O)cc1OC(C)=O	IC50	'='	2100.0	nM	5.68			UO_0000065	9.49	0.18	3.03	2.91	False	CHEMBL702431	Compound was evaluated for the inhibitory concentration against HIV-1 integrase by radiolabeled oligonucleotide-based assay 3''-processing	B	BAO_0000357	single protein format	Human immunodeficiency virus 1	None	None	None	None	CHEMBL3471	Human immunodeficiency virus type 1 integrase	Human immunodeficiency virus 1	SINGLE PROTEIN	CHEMBL1132706	1	Scientific Literature	J. Med. Chem.	1999	None
CHEMBL284749		0	598.51	2	2.65	24	CC(=O)Oc1ccc(/C=C/C(=O)OCC(OC(=O)/C=C/c2ccc(OC(C)=O)c(OC(C)=O)c2)C(=O)O)cc1OC(C)=O	IC50	'='	2800.0	nM	5.55			UO_0000065	9.28	0.18	2.90	2.85	False	CHEMBL701159	Inhibition of HIV-1 integrase by radiolabeled oligonucleotide-based assay integration	B	BAO_0000357	single protein format	Human immunodeficiency virus 1	None	None	None	None	CHEMBL3471	Human immunodeficiency virus type 1 integrase	Human immunodeficiency virus 1	SINGLE PROTEIN	CHEMBL1132706	1	Scientific Literature	J. Med. Chem.	1999	None
CHEMBL286268		0	484.51	0	2.13	26	COc1ccc(/C=C/C(=O)NC[C@@H](NC(=O)/C=C/c2ccc(OC)c(OC)c2)C(=O)O)cc1OC	IC50	'>'	1000000.0	nM		Outside typical range		UO_0000065					False	CHEMBL702431	Compound was evaluated for the inhibitory concentration against HIV-1 integrase by radiolabeled oligonucleotide-based assay 3''-processing	B	BAO_0000357	single protein format	Human immunodeficiency virus 1	None	None	None	None	CHEMBL3471	Human immunodeficiency virus type 1 integrase	Human immunodeficiency virus 1	SINGLE PROTEIN	CHEMBL1132706	1	Scientific Literature	J. Med. Chem.	1999	None
CHEMBL20592		0	314.26	0	3.02	10	[N-]=[N+]=NC1CC(N=[N+]=[N-])c2cc(C(=O)CC(=O)C(=O)O)ccc21	IC50	'>'	100000.0	nM				UO_0000065					False	CHEMBL699987	Inhibitory concentration against Recombinant HIV-1 integrase (3'processing)	B	BAO_0000357	single protein format	Human immunodeficiency virus 1	None	None	None	None	CHEMBL3471	Human immunodeficiency virus type 1 integrase	Human immunodeficiency virus 1	SINGLE PROTEIN	CHEMBL1144971	1	Scientific Literature	Bioorg. Med. Chem. Lett.	2003	None
CHEMBL111081		0	375.39	0	2.99	12a	COc1ccc(Cn2nnnc2C(=O)/C=C(\O)c2c[nH]c3ccccc23)cc1	IC50	'>'	100000.0	nM				UO_0000065					False	CHEMBL873101	Inhibitory effect on 3'-processing(3'-P) of proximal DNA in an extracellular HIV-1 integrase assay	B	BAO_0000357	single protein format	None	None	None	None	None	CHEMBL3471	Human immunodeficiency virus type 1 integrase	Human immunodeficiency virus 1	SINGLE PROTEIN	CHEMBL1135511	1	Scientific Literature	J. Med. Chem.	2002	None
CHEMBL321445		0	251.33	0	1.83	5	O=C1Sc2ccccc2C(=O)N2CSCC12	IC50	'='	208000.0	nM		Outside typical range		UO_0000065					False	CHEMBL699513	Inhibition of the 3'-processing activity of HIV-1 integrase	B	BAO_0000357	single protein format	None	None	None	None	None	CHEMBL3471	Human immunodeficiency virus type 1 integrase	Human immunodeficiency virus 1	SINGLE PROTEIN	CHEMBL1132359	1	Scientific Literature	J. Med. Chem.	1999	None
CHEMBL80259		0	593.72	2	5.32	15	C=C(C=O)[C@@H]1C[C@@]2(C)C(=CC1=O)[C@H](OC(=O)/C(C)=C/C(C)CCCC)CC[C@@H]2C(=O)ON[C@H](C(=O)OC)c1ccccc1	IC50	'='	5000.0	nM	5.30			UO_0000065	8.93	0.17	-0.02	4.24	False	CHEMBL702430	Inhibitory activity against HIV-1 integrase	B	BAO_0000357	single protein format	Human immunodeficiency virus 1	None	None	None	None	CHEMBL3471	Human immunodeficiency virus type 1 integrase	Human immunodeficiency virus 1	SINGLE PROTEIN	CHEMBL1133373	1	Scientific Literature	Bioorg. Med. Chem. Lett.	2000	None
CHEMBL177126		0	516.46	3	1.03	3,4-DCQA	O=C(/C=C/c1ccc(O)c(O)c1)O[C@H]1[C@H](O)C[C@](O)(C(=O)O)C[C@H]1OC(=O)/C=C/c1ccc(O)c(O)c1	IC50	'='	790.0	nM	6.10			UO_0000065	11.82	0.23	5.07	2.89	False	CHEMBL701719	Inhibition of HIV-1 integrase, under 1 uM for the 3''-preprocessing	B	BAO_0000357	single protein format	Human immunodeficiency virus 1	None	None	None	None	CHEMBL3471	Human immunodeficiency virus type 1 integrase	Human immunodeficiency virus 1	SINGLE PROTEIN	CHEMBL1133723	1	Scientific Literature	J. Med. Chem.	2000	None
CHEMBL310585		0	445.38	0	3.30	33	O=c1c(C(c2cccnc2)c2c(O)oc3cc(O)ccc3c2=O)c(O)oc2cc(O)ccc12	IC50	'='	97000.0	nM	4.01			UO_0000065	9.01	0.17	0.71	2.60	False	CHEMBL701718	Integration of DNA by HIV -1 integrase	B	BAO_0000357	single protein format	Human immunodeficiency virus 1	None	None	None	None	CHEMBL3471	Human immunodeficiency virus type 1 integrase	Human immunodeficiency virus 1	SINGLE PROTEIN	CHEMBL1130329	1	Scientific Literature	J. Med. Chem.	1997	None
CHEMBL105350	BISDEMETHOXYCURCUMIN	0	308.33	0	3.35	11c	O=C(/C=C/c1ccc(O)cc1)CC(=O)/C=C/c1ccc(O)cc1	IC50	'>'	100000.0	nM				UO_0000065					False	CHEMBL702428	Compound concentration required to reduce HIV-1 Integrase 3'-processing activity by 50%	B	BAO_0000357	single protein format	Human immunodeficiency virus 1	None	None	None	None	CHEMBL3471	Human immunodeficiency virus type 1 integrase	Human immunodeficiency virus 1	SINGLE PROTEIN	CHEMBL1131129	1	Scientific Literature	J. Med. Chem.	1998	None
CHEMBL36585		0	337.33	0	3.31	28	COC(=O)c1ccc2ccc(/C=C/c3ccc(O)c(O)c3)nc2c1O	IC50	'>'	100000.0	nM				UO_0000065					False	CHEMBL699300	Inhibitory activity against Integrase in 3'-end- processing	B	BAO_0000357	single protein format	None	None	None	None	None	CHEMBL3471	Human immunodeficiency virus type 1 integrase	Human immunodeficiency virus 1	SINGLE PROTEIN	CHEMBL1133718	1	Scientific Literature	J. Med. Chem.	2000	None
CHEMBL147147		0	300.29	0	2.64	14	O=C(O)C(=O)CC(=O)c1cccc(Cc2ccc(F)cc2)c1	IC50	'<'	100.0	nM				UO_0000065					False	CHEMBL701899	Inhibition of recombinant HIV-1 Integrase in strand transfer enzyme assay.	B	BAO_0000357	single protein format	Human immunodeficiency virus 1	None	None	None	None	CHEMBL3471	Human immunodeficiency virus type 1 integrase	Human immunodeficiency virus 1	SINGLE PROTEIN	CHEMBL1133559	1	Scientific Literature	J. Med. Chem.	2000	None
CHEMBL116973		0	482.44	1	3.11	37, NSC-623547	Cc1cc(C(O)(c2cc(C)c(O)c(C(=O)O)c2)c2cc(C)c(O)c(C(=O)O)c2)cc(C(=O)O)c1O	IC50	'='	23000.0	nM	4.64			UO_0000065	9.61	0.18	1.53	2.41	False	CHEMBL699510	Inhibitory concentration of compound against strand transfer of HIV-1 integrase in experiment 2	B	BAO_0000357	single protein format	Human immunodeficiency virus 1	None	None	None	None	CHEMBL3471	Human immunodeficiency virus type 1 integrase	Human immunodeficiency virus 1	SINGLE PROTEIN	CHEMBL1129975	1	Scientific Literature	J. Med. Chem.	1997	None
CHEMBL170358		0	705.25	0	4.84	42, NSC-13092	CCN(CC)c1ccc(Cc2ccc(N(C)C)c(Cl)c2)cc1.O=C(O)c1cc2ccccc2c(Cc2c(O)c(C(=O)O)cc3ccccc23)c1O	IC50	'='	38600.0	nM	4.41			UO_0000065	13.93	0.27	-0.43	68.11	False	CHEMBL699510	Inhibitory concentration of compound against strand transfer of HIV-1 integrase in experiment 2	B	BAO_0000357	single protein format	Human immunodeficiency virus 1	None	None	None	None	CHEMBL3471	Human immunodeficiency virus type 1 integrase	Human immunodeficiency virus 1	SINGLE PROTEIN	CHEMBL1129975	1	Scientific Literature	J. Med. Chem.	1997	None
CHEMBL146179		0	478.41	0	3.44	34	O=C(/C=C/c1ccc(O)c(O)c1)Oc1cc(OC(=O)/C=C/c2ccc(O)c(O)c2)cc(C(=O)O)c1	IC50	'='	6900.0	nM	5.16			UO_0000065	10.79	0.20	1.72	3.02	False	CHEMBL701725	Inhibitory activity against Human Immunodeficiency Virus Type 1 integrase (HIV-1 IN) in the disintegration assay.	B	BAO_0000357	single protein format	Human immunodeficiency virus 1	None	None	None	None	CHEMBL3471	Human immunodeficiency virus type 1 integrase	Human immunodeficiency virus 1	SINGLE PROTEIN	CHEMBL1132572	1	Scientific Literature	J. Med. Chem.	1999	None
CHEMBL321445		0	251.33	0	1.83	5	O=C1Sc2ccccc2C(=O)N2CSCC12	IC50	'='	227000.0	nM		Outside typical range		UO_0000065					False	CHEMBL699512	Inhibition of the 3'-end joining activity of HIV-1 integrase	B	BAO_0000357	single protein format	None	None	None	None	None	CHEMBL3471	Human immunodeficiency virus type 1 integrase	Human immunodeficiency virus 1	SINGLE PROTEIN	CHEMBL1132359	1	Scientific Literature	J. Med. Chem.	1999	None
CHEMBL32853		0	313.45	0	4.05	16	O=C1c2ccccc2SCC2CSC(c3ccccc3)N12	IC50	'='	322000.0	nM		Outside typical range		UO_0000065					False	CHEMBL699303	Inhibitory activity against HIV-1 integrase	B	BAO_0000357	single protein format	Human immunodeficiency virus 1	None	None	None	None	CHEMBL3471	Human immunodeficiency virus type 1 integrase	Human immunodeficiency virus 1	SINGLE PROTEIN	CHEMBL1147625	1	Scientific Literature	Bioorg. Med. Chem. Lett.	2004	None
CHEMBL366356	DIGALLIC ACID	0	322.23	1	1.13	13	O=C(O)c1cc(O)c(O)c(OC(=O)c2cc(O)c(O)c(O)c2)c1	IC50	'='	600.0	nM	6.22			UO_0000065	19.31	0.37	5.09	3.78	False	CHEMBL699303	Inhibitory activity against HIV-1 integrase	B	BAO_0000357	single protein format	Human immunodeficiency virus 1	None	None	None	None	CHEMBL3471	Human immunodeficiency virus type 1 integrase	Human immunodeficiency virus 1	SINGLE PROTEIN	CHEMBL1147625	1	Scientific Literature	Bioorg. Med. Chem. Lett.	2004	None
CHEMBL66033		0	794.72	3	7.42	NSC-117027	O=C1C(O)=C(C(C2=C(O)C(=O)c3ccccc3C2=O)c2ccc(C(C3=C(O)C(=O)c4ccccc4C3=O)C3=C(O)C(=O)c4ccccc4C3=O)cc2)C(=O)c2ccccc21	IC50	'='	2700.0	nM	5.57			UO_0000065	7.01	0.13	-1.85	2.56	False	CHEMBL701114	Inhibitory activity against HIV-1 integrase	B	BAO_0000357	single protein format	Human immunodeficiency virus 1	None	None	None	None	CHEMBL3471	Human immunodeficiency virus type 1 integrase	Human immunodeficiency virus 1	SINGLE PROTEIN	CHEMBL1129349	1	Scientific Literature	J. Med. Chem.	1996	None
CHEMBL293788		0	289.33	0	4.33	14	CC(=O)Oc1cccc2ccc(/C=C/c3ccccc3)nc12	IC50	'>'	100000.0	nM				UO_0000065					False	CHEMBL701163	Inhibition of human immunodeficiency virus-1 (HIV-1) integrase.	B	BAO_0000357	single protein format	Human immunodeficiency virus 1	None	None	None	None	CHEMBL3471	Human immunodeficiency virus type 1 integrase	Human immunodeficiency virus 1	SINGLE PROTEIN	CHEMBL1133692	1	Scientific Literature	J. Med. Chem.	2000	None
CHEMBL127028		0	268.31	0	3.31	25	O=C(/C=C/c1ccc(O)c(O)c1)CCc1ccccc1	IC50	'='	100000.0	nM	4.00			UO_0000065	14.91	0.27	0.69	6.95	False	CHEMBL857173	Inhibitory activity against HIV-1 Integrase (HIV-1-IN)	B	BAO_0000357	single protein format	Human immunodeficiency virus 1	None	None	None	None	CHEMBL3471	Human immunodeficiency virus type 1 integrase	Human immunodeficiency virus 1	SINGLE PROTEIN	CHEMBL1135718	1	Scientific Literature	J. Med. Chem.	2002	None
CHEMBL82611		0	287.36	0	4.08	NSC-129153	CCCCCCC/N=C1/C(=O)c2ccccc2C(O)=C1O	IC50	'='	100000.0	nM	4.00			UO_0000065	13.92	0.26	-0.08	5.72	False	CHEMBL701114	Inhibitory activity against HIV-1 integrase	B	BAO_0000357	single protein format	Human immunodeficiency virus 1	None	None	None	None	CHEMBL3471	Human immunodeficiency virus type 1 integrase	Human immunodeficiency virus 1	SINGLE PROTEIN	CHEMBL1129349	1	Scientific Literature	J. Med. Chem.	1996	None
CHEMBL63515		0	494.33	1	5.72	20	COC(=O)c1cc(C(=CCCN=[N+]=[N-])c2cc(Cl)c(OC)c(C(=O)OC)c2)cc(Cl)c1OC	IC50						No inhibition						False	CHEMBL701723	The compound is evaluated for the inhibitory against HIV -1 integrase. NI refers to no inhibition.	B	BAO_0000357	single protein format	None	None	None	None	None	CHEMBL3471	Human immunodeficiency virus type 1 integrase	Human immunodeficiency virus 1	SINGLE PROTEIN	CHEMBL1131244	1	Scientific Literature	J. Med. Chem.	1998	None
CHEMBL173978		0	593.55	2	3.38	40, NSC-116625	O=[N+]([O-])c1cccc(/C=N/CCN2CCN(CC/N=C/c3cccc([N+](=O)[O-])c3O)C2c2cccc([N+](=O)[O-])c2O)c1O	IC50	'='	60800.0	nM	4.22			UO_0000065	7.10	0.13	0.84	1.91	False	CHEMBL701792	Inhibitory concentration of compound against 3'-processing of HIV-1 integrase in experiment 2	B	BAO_0000357	single protein format	Human immunodeficiency virus 1	None	None	None	None	CHEMBL3471	Human immunodeficiency virus type 1 integrase	Human immunodeficiency virus 1	SINGLE PROTEIN	CHEMBL1129975	1	Scientific Literature	J. Med. Chem.	1997	None
CHEMBL176754		0	349.21	0	2.05	51, NSC-338104	O=C(c1ccc(O)cc1O)c1c([N+](=O)[O-])cc([N+](=O)[O-])cc1[N+](=O)[O-]	IC50	'='	54400.0	nM	4.26			UO_0000065	12.21	0.23	2.21	2.28	False	CHEMBL699510	Inhibitory concentration of compound against strand transfer of HIV-1 integrase in experiment 2	B	BAO_0000357	single protein format	Human immunodeficiency virus 1	None	None	None	None	CHEMBL3471	Human immunodeficiency virus type 1 integrase	Human immunodeficiency virus 1	SINGLE PROTEIN	CHEMBL1129975	1	Scientific Literature	J. Med. Chem.	1997	None
CHEMBL172439	SLAZINIC ACID	0	388.28	0	1.20	14, NSC-87509	Cc1cc(O)c(C=O)c2c1C(=O)Oc1c(CO)c(O)c3c(c1O2)C(O)OC3=O	IC50	'='	16000.0	nM	4.80			UO_0000065	12.35	0.23	3.60	3.00	False	CHEMBL701792	Inhibitory concentration of compound against 3'-processing of HIV-1 integrase in experiment 2	B	BAO_0000357	single protein format	Human immunodeficiency virus 1	None	None	None	None	CHEMBL3471	Human immunodeficiency virus type 1 integrase	Human immunodeficiency virus 1	SINGLE PROTEIN	CHEMBL1129975	1	Scientific Literature	J. Med. Chem.	1997	None
CHEMBL145335		0	316.74	0	3.16	10	O=C(O)C(=O)CC(=O)c1cccc(Cc2cccc(Cl)c2)c1	IC50	'<'	100.0	nM				UO_0000065					False	CHEMBL701899	Inhibition of recombinant HIV-1 Integrase in strand transfer enzyme assay.	B	BAO_0000357	single protein format	Human immunodeficiency virus 1	None	None	None	None	CHEMBL3471	Human immunodeficiency virus type 1 integrase	Human immunodeficiency virus 1	SINGLE PROTEIN	CHEMBL1133559	1	Scientific Literature	J. Med. Chem.	2000	None
CHEMBL324160		0	267.33	0	0.85	16	O=C1Sc2ccccc2C(=O)N2C[S+]([O-])CC12	IC50	'='	200000.0	nM		Outside typical range		UO_0000065					False	CHEMBL699513	Inhibition of the 3'-processing activity of HIV-1 integrase	B	BAO_0000357	single protein format	None	None	None	None	None	CHEMBL3471	Human immunodeficiency virus type 1 integrase	Human immunodeficiency virus 1	SINGLE PROTEIN	CHEMBL1132359	1	Scientific Literature	J. Med. Chem.	1999	None
CHEMBL76319		0	428.57	1	5.43	20	C=CC(=C)[C@@H]1C[C@@]2(C)C(=CC1=O)[C@H](OC(=O)/C(C)=C/C(C)CCCC)CC[C@@H]2C(=O)O	IC50	'='	30000.0	nM	4.52			UO_0000065	10.55	0.20	-0.91	5.61	False	CHEMBL702430	Inhibitory activity against HIV-1 integrase	B	BAO_0000357	single protein format	Human immunodeficiency virus 1	None	None	None	None	CHEMBL3471	Human immunodeficiency virus type 1 integrase	Human immunodeficiency virus 1	SINGLE PROTEIN	CHEMBL1133373	1	Scientific Literature	Bioorg. Med. Chem. Lett.	2000	None
CHEMBL421139		0	170.25	0	2.84	4	CCCCC(C)/C=C(\C)C(=O)O	IC50	'='	12000.0	nM	4.92			UO_0000065	28.90	0.56	2.08	13.19	False	CHEMBL702430	Inhibitory activity against HIV-1 integrase	B	BAO_0000357	single protein format	Human immunodeficiency virus 1	None	None	None	None	CHEMBL3471	Human immunodeficiency virus type 1 integrase	Human immunodeficiency virus 1	SINGLE PROTEIN	CHEMBL1133373	1	Scientific Literature	Bioorg. Med. Chem. Lett.	2000	None
CHEMBL16326		0	192.17	0	1.24	H2L1	O=C(O)C(=O)/C=C(\O)c1ccccc1	IC50	'='	69000.0	nM	4.16			UO_0000065	21.65	0.41	2.92	5.58	False	CHEMBL862914	Inhibition of HIV1 integrase strand transfer activity	B	BAO_0000357	single protein format	Human immunodeficiency virus 1	None	None	None	None	CHEMBL3471	Human immunodeficiency virus type 1 integrase	Human immunodeficiency virus 1	SINGLE PROTEIN	CHEMBL1138095	1	Scientific Literature	J. Med. Chem.	2006	None
CHEMBL382162		0	428.46	0	2.98	19	COc1ccc(C2C(C(=O)c3ccc(F)cc3)=C(O)C(=O)N2CCN(C)C)cc1OC	IC50	'>'	1000000.0	nM		Outside typical range		UO_0000065					False	CHEMBL862554	Inhibition of 3'-processing activity of HIV1 integrase	B	BAO_0000357	single protein format	Human immunodeficiency virus 1	None	None	None	None	CHEMBL3471	Human immunodeficiency virus type 1 integrase	Human immunodeficiency virus 1	SINGLE PROTEIN	CHEMBL1138186	1	Scientific Literature	J. Med. Chem.	2006	None
CHEMBL205921		0	415.54	0	3.29	10	O=C(NCCCO)c1ccc(CSc2nc(O)c3c4c(sc3n2)CCC4)cc1	IC50	'>'	100000.0	nM				UO_0000065					False	CHEMBL862554	Inhibition of 3'-processing activity of HIV1 integrase	B	BAO_0000357	single protein format	Human immunodeficiency virus 1	None	None	None	None	CHEMBL3471	Human immunodeficiency virus type 1 integrase	Human immunodeficiency virus 1	SINGLE PROTEIN	CHEMBL1138186	1	Scientific Literature	J. Med. Chem.	2006	None
CHEMBL149474		0	496.56	0	4.85	8 (cis)	COc1ccc(/C=C/C(=O)OC2CCCC(OC(=O)/C=C/c3ccc(OC)c(OC)c3)C2)cc1OC	Inhibition	'='	30.6	%				UO_0000187					False	CHEMBL872048	Inhibition of Human Immunodeficiency Virus Type 1 integrase (HIV-1 IN) in the disintegration reaction at a concentration of 25 uM	B	BAO_0000357	single protein format	Human immunodeficiency virus 1	None	None	None	None	CHEMBL3471	Human immunodeficiency virus type 1 integrase	Human immunodeficiency virus 1	SINGLE PROTEIN	CHEMBL1132572	1	Scientific Literature	J. Med. Chem.	1999	None
CHEMBL197001		0	383.83	0	4.37	36 (Page 7085)	CCOC(=O)C(=O)/C=C(\O)c1cn(Cc2ccccc2)c2ccc(Cl)cc12	IC50	'='	30.0	nM	7.52			UO_0000065	19.60	0.38	3.15	10.98	False	CHEMBL880629	In vitro concentration required to inhibit the HIV-1 integrase strand transfer	B	BAO_0000357	single protein format	Human immunodeficiency virus 1	None	None	None	None	CHEMBL3471	Human immunodeficiency virus type 1 integrase	Human immunodeficiency virus 1	SINGLE PROTEIN	CHEMBL1140386	1	Scientific Literature	J. Med. Chem.	2005	None
CHEMBL365604		0	401.82	0	4.51	37 (Page 7085)	CCOC(=O)C(=O)/C=C(\O)c1cn(Cc2ccc(F)cc2)c2ccc(Cl)cc12	IC50	'='	11470.0	nM	4.94			UO_0000065	12.30	0.24	0.43	7.21	False	CHEMBL881942	In vitro concentration required to inhibit the HIV-1 integrase 3' strand transfer	B	BAO_0000357	single protein format	Human immunodeficiency virus 1	None	None	None	None	CHEMBL3471	Human immunodeficiency virus type 1 integrase	Human immunodeficiency virus 1	SINGLE PROTEIN	CHEMBL1140386	1	Scientific Literature	J. Med. Chem.	2005	None
CHEMBL365604		0	401.82	0	4.51	37 (Page 7085)	CCOC(=O)C(=O)/C=C(\O)c1cn(Cc2ccc(F)cc2)c2ccc(Cl)cc12	IC50	'='	70.0	nM	7.16			UO_0000065	17.81	0.35	2.64	10.44	False	CHEMBL880629	In vitro concentration required to inhibit the HIV-1 integrase strand transfer	B	BAO_0000357	single protein format	Human immunodeficiency virus 1	None	None	None	None	CHEMBL3471	Human immunodeficiency virus type 1 integrase	Human immunodeficiency virus 1	SINGLE PROTEIN	CHEMBL1140386	1	Scientific Literature	J. Med. Chem.	2005	None
CHEMBL343581		0	370.36	0	2.72	13	COc1ccc(C2=C(c3ccc(OC)c(OC)c3)C(=O)OC2=O)cc1OC	IC50	'<<'	150000.0	nM		Outside typical range		UO_0000065					False	CHEMBL702338	Inhibitory activity against HIV-1 integrase	B	BAO_0000357	single protein format	Human immunodeficiency virus 1	None	None	None	None	CHEMBL3471	Human immunodeficiency virus type 1 integrase	Human immunodeficiency virus 1	SINGLE PROTEIN	CHEMBL1136476	1	Scientific Literature	Bioorg. Med. Chem. Lett.	2003	None
CHEMBL179185		0	484.50	0	4.38	5	O=C(c1ccccc1)c1ccc(OCC(O)COc2ccc(C(=O)c3ccccc3)c(O)c2)cc1O	IC50	'>'	100000.0	nM				UO_0000065					False	CHEMBL833587	Concentration to inhibit 3' processing of wild type Human immuno deficiency virus-1 integrase	B	BAO_0000357	single protein format	Human immunodeficiency virus 1	None	None	None	None	CHEMBL3471	Human immunodeficiency virus type 1 integrase	Human immunodeficiency virus 1	SINGLE PROTEIN	CHEMBL1142702	1	Scientific Literature	J. Med. Chem.	2005	None
CHEMBL277092		0	317.34	0	1.80	38	O=C(CCc1cc(O)cc(O)c1)NCCc1cc(O)cc(O)c1	IC50	'>'	350000.0	nM		Outside typical range		UO_0000065					False	CHEMBL702114	Inhibition of HIV-1 integrase-mediated 3'-processing	B	BAO_0000357	single protein format	None	None	None	None	None	CHEMBL3471	Human immunodeficiency virus type 1 integrase	Human immunodeficiency virus 1	SINGLE PROTEIN	CHEMBL1129992	1	Scientific Literature	J. Med. Chem.	1997	None
CHEMBL174074		0	168.22	0	0.58	24	NNC(=O)c1ccccc1S	IC50	'='	70000.0	nM	4.16			UO_0000065	24.70	0.52	3.57	7.54	False	CHEMBL702107	Inhibition of HIV-1 integrase enzyme by 3'-processing method (experiment 1)	B	BAO_0000357	single protein format	None	None	None	None	None	CHEMBL3471	Human immunodeficiency virus type 1 integrase	Human immunodeficiency virus 1	SINGLE PROTEIN	CHEMBL1130409	1	Scientific Literature	J. Med. Chem.	1997	None
CHEMBL353337		0	256.26	0	1.47	15	O=C(NNC(=O)c1ccccc1O)c1ccccc1	IC50	'>'	100000.0	nM				UO_0000065					False	CHEMBL702106	Inhibition of HIV-1 integrase enzyme by 3'-processing method	B	BAO_0000357	single protein format	Human immunodeficiency virus 1	None	None	None	None	CHEMBL3471	Human immunodeficiency virus type 1 integrase	Human immunodeficiency virus 1	SINGLE PROTEIN	CHEMBL1130409	1	Scientific Literature	J. Med. Chem.	1997	None
CHEMBL353337		0	256.26	0	1.47	15	O=C(NNC(=O)c1ccccc1O)c1ccccc1	IC50	'>'	100000.0	nM				UO_0000065					False	CHEMBL702109	Inhibition of HIV-1 integrase enzyme	B	BAO_0000357	single protein format	None	None	None	None	None	CHEMBL3471	Human immunodeficiency virus type 1 integrase	Human immunodeficiency virus 1	SINGLE PROTEIN	CHEMBL1130409	1	Scientific Literature	J. Med. Chem.	1997	None
CHEMBL262114		0	428.40	0	4.20	13	O=c1c(C(c2ccc(O)cc2)c2c(O)oc3ccccc3c2=O)c(O)oc2ccccc12	IC50	'='	75000.0	nM	4.12			UO_0000065	9.63	0.18	-0.08	3.41	False	CHEMBL701718	Integration of DNA by HIV -1 integrase	B	BAO_0000357	single protein format	Human immunodeficiency virus 1	None	None	None	None	CHEMBL3471	Human immunodeficiency virus type 1 integrase	Human immunodeficiency virus 1	SINGLE PROTEIN	CHEMBL1130329	1	Scientific Literature	J. Med. Chem.	1997	None
CHEMBL84340		0	445.38	0	3.30	32	O=c1c(C(c2ccccn2)c2c(O)oc3cc(O)ccc3c2=O)c(O)oc2cc(O)ccc12	IC50	'='	81000.0	nM	4.09			UO_0000065	9.19	0.17	0.79	2.65	False	CHEMBL701115	Inhibitory activity against 3'-processing of DNA by HIV-1 integrase	B	BAO_0000357	single protein format	None	None	None	None	None	CHEMBL3471	Human immunodeficiency virus type 1 integrase	Human immunodeficiency virus 1	SINGLE PROTEIN	CHEMBL1130329	1	Scientific Literature	J. Med. Chem.	1997	None
CHEMBL3085436	VIOMYCIN	4	685.70	3	-8.88	42	NCCC[C@H](N)CC(=O)N[C@H]1CNC(=O)[C@H]([C@H]2C[C@H](O)NC(N)=N2)NC(=O)/C(=C/NC(N)=O)NC(=O)[C@H](CO)NC(=O)[C@H](CO)NC1=O	Inhibition	'<'	50.0	%				UO_0000187					False	CHEMBL701293	Inhibition against HIV-1 integrase at 1 mM	B	BAO_0000357	single protein format	Human immunodeficiency virus 1	None	None	None	None	CHEMBL3471	Human immunodeficiency virus type 1 integrase	Human immunodeficiency virus 1	SINGLE PROTEIN	CHEMBL1133723	1	Scientific Literature	J. Med. Chem.	2000	None
CHEMBL85597		0	650.68	2	5.45	4a	O=C(/C=C(\O)c1cccc(Cc2ccccc2F)c1)C(=O)N1CCN(C(=O)C(=O)/C=C(\O)c2cccc(Cc3ccccc3F)c2)CC1	Selectivity index	'='	8.0										False	CHEMBL859409	Selectivity index as ratio of IC50(processing) to IC50(integration)	F	BAO_0000019	assay format	Human immunodeficiency virus 1	None	None	None	None	CHEMBL3471	Human immunodeficiency virus type 1 integrase	Human immunodeficiency virus 1	SINGLE PROTEIN	CHEMBL1148310	1	Scientific Literature	J. Med. Chem.	2004	None
CHEMBL203574		0	442.46	0	3.27	18	O=C(C1=C(O)C(=O)N(CCCN2CCOCC2)C1c1ccccc1F)c1ccc(F)cc1	IC50	'>'	1000000.0	nM		Outside typical range		UO_0000065					False	CHEMBL862555	Inhibition of strand transfer activity of HIV1 integrase	B	BAO_0000357	single protein format	Human immunodeficiency virus 1	None	None	None	None	CHEMBL3471	Human immunodeficiency virus type 1 integrase	Human immunodeficiency virus 1	SINGLE PROTEIN	CHEMBL1138186	1	Scientific Literature	J. Med. Chem.	2006	None
CHEMBL63859		0	282.34	1	-4.01	7	OCC(CO)(CO)NCCCNC(CO)(CO)CO	Inhibition	'<'	50.0	%				UO_0000187					False	CHEMBL701297	Inhibitory activity against HIV-1 integrase at 1 mM	B	BAO_0000357	single protein format	Human immunodeficiency virus 1	None	None	None	None	CHEMBL3471	Human immunodeficiency virus type 1 integrase	Human immunodeficiency virus 1	SINGLE PROTEIN	CHEMBL1133723	1	Scientific Literature	J. Med. Chem.	2000	None
CHEMBL67147		0	342.30	2	-5.55	34	O=C[C@H](O)[C@@H](O)C(O[C@@H]1O[C@H](CO)[C@H](O)[C@H](O)[C@H]1O)[C@H](O)CO	Inhibition	'<'	50.0	%				UO_0000187					False	CHEMBL701294	Inhibition against HIV-1 integrase at 200 uM	B	BAO_0000357	single protein format	Human immunodeficiency virus 1	None	None	None	None	CHEMBL3471	Human immunodeficiency virus type 1 integrase	Human immunodeficiency virus 1	SINGLE PROTEIN	CHEMBL1133723	1	Scientific Literature	J. Med. Chem.	2000	None
CHEMBL63558	MALTITOL	0	344.31	2	-5.76	32	OC[C@H](O)[C@@H](O)[C@H](O[C@H]1O[C@H](CO)[C@@H](O)[C@H](O)[C@H]1O)[C@H](O)CO	Inhibition						No data						False	CHEMBL701799	Inhibitory activity against HIV-1 integrase at 25 uM; ND denotes No data	B	BAO_0000357	single protein format	Human immunodeficiency virus 1	None	None	None	None	CHEMBL3471	Human immunodeficiency virus type 1 integrase	Human immunodeficiency virus 1	SINGLE PROTEIN	CHEMBL1133723	1	Scientific Literature	J. Med. Chem.	2000	None
CHEMBL202369		0	309.75	0	4.76	3	O=C(O)c1ccc2ccc(/C=C/c3cccc(Cl)c3)nc2c1	IC50	'='	230000.0	nM		Outside typical range		UO_0000065					False	CHEMBL859228	Antiviral activity against HIV1 integrase	B	BAO_0000357	single protein format	Human immunodeficiency virus 1	None	None	None	None	CHEMBL3471	Human immunodeficiency virus type 1 integrase	Human immunodeficiency virus 1	SINGLE PROTEIN	CHEMBL1149418	1	Scientific Literature	Bioorg. Med. Chem. Lett.	2006	None
CHEMBL202318		0	188.19	0	2.65	2	Cc1ccc2c(N=O)ccc(O)c2n1	IC50	'>'	333000.0	nM		Outside typical range		UO_0000065					False	CHEMBL859228	Antiviral activity against HIV1 integrase	B	BAO_0000357	single protein format	Human immunodeficiency virus 1	None	None	None	None	CHEMBL3471	Human immunodeficiency virus type 1 integrase	Human immunodeficiency virus 1	SINGLE PROTEIN	CHEMBL1149418	1	Scientific Literature	Bioorg. Med. Chem. Lett.	2006	None
CHEMBL413552	QUERCETAGETIN	0	318.24	1	1.69	Quercategetin	O=c1c(O)c(-c2ccc(O)c(O)c2)oc2cc(O)c(O)c(O)c12	IC50	'='	1300.0	nM	5.89			UO_0000065	18.50	0.35	4.20	3.88	False	CHEMBL701719	Inhibition of HIV-1 integrase, under 1 uM for the 3''-preprocessing	B	BAO_0000357	single protein format	Human immunodeficiency virus 1	None	None	None	None	CHEMBL3471	Human immunodeficiency virus type 1 integrase	Human immunodeficiency virus 1	SINGLE PROTEIN	CHEMBL1133723	1	Scientific Literature	J. Med. Chem.	2000	None
CHEMBL138965		0	369.37	0	2.29	12	COc1ccc(C2=C(c3ccc(OC)c(OC)c3)C(=O)NC2=O)cc1OC	IC50	'<<'	150000.0	nM		Outside typical range		UO_0000065					False	CHEMBL702338	Inhibitory activity against HIV-1 integrase	B	BAO_0000357	single protein format	Human immunodeficiency virus 1	None	None	None	None	CHEMBL3471	Human immunodeficiency virus type 1 integrase	Human immunodeficiency virus 1	SINGLE PROTEIN	CHEMBL1136476	1	Scientific Literature	Bioorg. Med. Chem. Lett.	2003	None
CHEMBL67535		0	448.44	1	1.65	Tyrophostin A51	N#C/C(=C\c1ccc(O)c(O)c1)C(=O)NCCCNC(=O)/C(C#N)=C/c1ccc(O)c(O)c1	IC50	'='	10000.0	nM	5.00			UO_0000065	11.15	0.21	3.35	2.68	False	CHEMBL701719	Inhibition of HIV-1 integrase, under 1 uM for the 3''-preprocessing	B	BAO_0000357	single protein format	Human immunodeficiency virus 1	None	None	None	None	CHEMBL3471	Human immunodeficiency virus type 1 integrase	Human immunodeficiency virus 1	SINGLE PROTEIN	CHEMBL1133723	1	Scientific Literature	J. Med. Chem.	2000	None
CHEMBL339551		0	451.51	0	3.87	53	CC(=O)C(/N=N/c1ccc(S(=O)(=O)Nc2ccccn2)cc1)C(=O)Nc1ccccc1C	IC50	'='	66069.34	nM	4.18			UO_0000065	9.26	0.18	0.31	3.22	False	CHEMBL701802	Inhibitory activity against 3' processing by HIV integrase	B	BAO_0000357	single protein format	Human immunodeficiency virus 1	None	None	None	None	CHEMBL3471	Human immunodeficiency virus type 1 integrase	Human immunodeficiency virus 1	SINGLE PROTEIN	CHEMBL1148381	1	Scientific Literature	J. Med. Chem.	2004	None
CHEMBL35109		0	289.68	0	2.12	5CITEP	O=C(/C=C(\O)c1c[nH]c2ccc(Cl)cc12)c1nn[nH]n1	Kd	'<'	15000.0	nM				UO_0000065					False	CHEMBL701798	Kd value against HIV-1 integrase; Range 4-15 uM	B	BAO_0000357	single protein format	None	None	None	None	None	CHEMBL3471	Human immunodeficiency virus type 1 integrase	Human immunodeficiency virus 1	SINGLE PROTEIN	CHEMBL1133500	1	Scientific Literature	J. Med. Chem.	2000	None
CHEMBL338178		0	374.42	0	3.11	46	O=S(=O)(Nc1nnc2c3ccccc3ccn12)c1ccc(F)cc1S	IC50	'='	47863.01	nM	4.32			UO_0000065	11.54	0.24	1.21	5.66	False	CHEMBL701803	Inhibitory activity against DNA strand transfer by HIV integrase	B	BAO_0000357	single protein format	Human immunodeficiency virus 1	None	None	None	None	CHEMBL3471	Human immunodeficiency virus type 1 integrase	Human immunodeficiency virus 1	SINGLE PROTEIN	CHEMBL1148381	1	Scientific Literature	J. Med. Chem.	2004	None
CHEMBL63645		0	210.19	1	-4.59	1	NNC(=O)C(O)C(O)C(O)C(O)CO	Inhibition	'<'	50.0	%				UO_0000187					False	CHEMBL701295	Inhibition against HIV-1 integrase at 25 uM	B	BAO_0000357	single protein format	Human immunodeficiency virus 1	None	None	None	None	CHEMBL3471	Human immunodeficiency virus type 1 integrase	Human immunodeficiency virus 1	SINGLE PROTEIN	CHEMBL1133723	1	Scientific Literature	J. Med. Chem.	2000	None
CHEMBL13693		0	590.23	2	4.70	43	NC(=O)c1ccccc1NC(=O)Nc1cc(NC(=O)Nc2ccccc2C(N)=O)c(Br)cc1Br	Inhibition	'>'	50.0	%				UO_0000187					False	CHEMBL701294	Inhibition against HIV-1 integrase at 200 uM	B	BAO_0000357	single protein format	Human immunodeficiency virus 1	None	None	None	None	CHEMBL3471	Human immunodeficiency virus type 1 integrase	Human immunodeficiency virus 1	SINGLE PROTEIN	CHEMBL1133723	1	Scientific Literature	J. Med. Chem.	2000	None
CHEMBL19043		0	502.57	1	4.58	50	COc1ccc2cc(C(=O)NCCCNC(=O)c3ccc4c(OC)c(OC)ccc4c3)ccc2c1OC	IC50	'>'	200000.0	nM		Outside typical range		UO_0000065					False	CHEMBL701109	Inhibition of HIV-1 integrase-mediated strand transfer	B	BAO_0000357	single protein format	None	None	None	None	None	CHEMBL3471	Human immunodeficiency virus type 1 integrase	Human immunodeficiency virus 1	SINGLE PROTEIN	CHEMBL1129992	1	Scientific Literature	J. Med. Chem.	1997	None
CHEMBL49363		0	311.34	0	2.47	8d	Cc1ccc(Cn2cccc2/C=C/C(=O)CC(=O)C(=O)O)cc1	IC50	'='	56000.0	nM	4.25			UO_0000065	13.66	0.25	1.78	5.57	False	CHEMBL699301	Inhibitory activity against HIV-1 integrase.	B	BAO_0000357	single protein format	Human immunodeficiency virus 1	None	None	None	None	CHEMBL3471	Human immunodeficiency virus type 1 integrase	Human immunodeficiency virus 1	SINGLE PROTEIN	CHEMBL1147498	1	Scientific Literature	Bioorg. Med. Chem. Lett.	2004	None
CHEMBL301183		0	342.31	0	2.07	8f	O=C(/C=C/c1cccn1Cc1ccc([N+](=O)[O-])cc1)CC(=O)C(=O)O	IC50	'='	92000.0	nM	4.04			UO_0000065	11.79	0.22	1.97	3.38	False	CHEMBL699301	Inhibitory activity against HIV-1 integrase.	B	BAO_0000357	single protein format	Human immunodeficiency virus 1	None	None	None	None	CHEMBL3471	Human immunodeficiency virus type 1 integrase	Human immunodeficiency virus 1	SINGLE PROTEIN	CHEMBL1147498	1	Scientific Literature	Bioorg. Med. Chem. Lett.	2004	None
CHEMBL426686		0	425.42	0	1.46	12	CN(C)C(=O)C(=O)N(C)c1nc(C(=O)NCc2ccc(F)cc2)c(O)c2ncccc12	IC50	'='	40.0	nM	7.40			UO_0000065	17.39	0.33	5.94	6.39	False	CHEMBL861104	Inhibition of strand transfer process of HIV1 integrase	B	BAO_0000357	single protein format	Human immunodeficiency virus 1	None	None	None	None	CHEMBL3471	Human immunodeficiency virus type 1 integrase	Human immunodeficiency virus 1	SINGLE PROTEIN	CHEMBL1147716	1	Scientific Literature	Bioorg. Med. Chem. Lett.	2006	None
CHEMBL319488	DIDEMETHYLCURCUMIN	0	340.33	0	2.76	6 (dicaffeoylmethane)	O=C(/C=C/c1ccc(O)c(O)c1)CC(=O)/C=C/c1ccc(O)c(O)c1	IC50	'='	6000.0	nM	5.22			UO_0000065	15.34	0.29	2.46	4.54	False	CHEMBL873207	Inhibition of 3'- processing activity of HIV-1 integrase	B	BAO_0000357	single protein format	None	None	None	None	None	CHEMBL3471	Human immunodeficiency virus type 1 integrase	Human immunodeficiency virus 1	SINGLE PROTEIN	CHEMBL1130151	1	Scientific Literature	J. Med. Chem.	1997	None
CHEMBL20758		0	305.29	0	2.51	15	CC(C)Oc1ccc(CN=[N+]=[N-])cc1C(=O)CC(=O)C(=O)O	IC50	'='	23000.0	nM	4.64			UO_0000065	15.19	0.29	2.13	3.58	False	CHEMBL699988	Inhibitory concentration against Recombinant HIV-1 integrase (Standard transfer reaction)	B	BAO_0000357	single protein format	Human immunodeficiency virus 1	None	None	None	None	CHEMBL3471	Human immunodeficiency virus type 1 integrase	Human immunodeficiency virus 1	SINGLE PROTEIN	CHEMBL1144971	1	Scientific Literature	Bioorg. Med. Chem. Lett.	2003	None
CHEMBL284616	CHLOROGENIC ACID	2	354.31	1	-0.65	Chlorogenic acid	O=C(/C=C/c1ccc(O)c(O)c1)O[C@@H]1C[C@](O)(C(=O)O)C[C@@H](O)[C@H]1O	IC50	'='	87800.0	nM	4.06			UO_0000065	11.45	0.22	4.71	2.46	False	CHEMBL701719	Inhibition of HIV-1 integrase, under 1 uM for the 3''-preprocessing	B	BAO_0000357	single protein format	Human immunodeficiency virus 1	None	None	None	None	CHEMBL3471	Human immunodeficiency virus type 1 integrase	Human immunodeficiency virus 1	SINGLE PROTEIN	CHEMBL1133723	1	Scientific Literature	J. Med. Chem.	2000	None
CHEMBL63592		0	474.37	1	1.23	Chicoric acid	O=C(/C=C/c1ccc(O)c(O)c1)OC(C(=O)O)C(OC(=O)/C=C/c1ccc(O)c(O)c1)C(=O)O	IC50	'='	130.0	nM	6.89			UO_0000065	14.52	0.28	5.66	3.31	False	CHEMBL701720	Tested for inhibition of HIV-1 integrase, under 1 uM for the strand transfer	B	BAO_0000357	single protein format	Human immunodeficiency virus 1	None	None	None	None	CHEMBL3471	Human immunodeficiency virus type 1 integrase	Human immunodeficiency virus 1	SINGLE PROTEIN	CHEMBL1133723	1	Scientific Literature	J. Med. Chem.	2000	None
CHEMBL144727		0	300.29	0	2.64	13	O=C(O)C(=O)CC(=O)c1cccc(Cc2cccc(F)c2)c1	IC50	'='	250.0	nM	6.60			UO_0000065	21.99	0.41	3.96	9.24	False	CHEMBL701899	Inhibition of recombinant HIV-1 Integrase in strand transfer enzyme assay.	B	BAO_0000357	single protein format	Human immunodeficiency virus 1	None	None	None	None	CHEMBL3471	Human immunodeficiency virus type 1 integrase	Human immunodeficiency virus 1	SINGLE PROTEIN	CHEMBL1133559	1	Scientific Literature	J. Med. Chem.	2000	None
CHEMBL196968		0	298.34	0	2.00	27	Oc1ccccc1/C=N/CC(O)C/N=C/c1ccccc1O	IC50	'='	97000.0	nM	4.01			UO_0000065	13.45	0.25	2.01	4.70	False	CHEMBL867583	Inhibition of 3'-processing catalytic activity HIV1 integrase	B	BAO_0000357	single protein format	Human immunodeficiency virus 1	None	None	None	None	CHEMBL3471	Human immunodeficiency virus type 1 integrase	Human immunodeficiency virus 1	SINGLE PROTEIN	CHEMBL1141221	1	Scientific Literature	J. Med. Chem.	2005	None
CHEMBL373248		0	372.33	0	2.73	38	COC(=O)c1ccc(C(=O)OC)c(NC(=O)c2ccc(C)c([N+](=O)[O-])c2)c1	IC50	'='	92000.0	nM	4.04			UO_0000065	10.84	0.20	1.31	3.23	False	CHEMBL867583	Inhibition of 3'-processing catalytic activity HIV1 integrase	B	BAO_0000357	single protein format	Human immunodeficiency virus 1	None	None	None	None	CHEMBL3471	Human immunodeficiency virus type 1 integrase	Human immunodeficiency virus 1	SINGLE PROTEIN	CHEMBL1141221	1	Scientific Literature	J. Med. Chem.	2005	None
CHEMBL370611		0	342.38	0	2.83	39	O=C(CC1Sc2ccccc2NC1=O)Nc1cccc(C(=O)O)c1	IC50	'='	71000.0	nM	4.15			UO_0000065	12.12	0.24	1.32	4.34	False	CHEMBL867584	Inhibition of strand transfer catalytic activity HIV1 integrase	B	BAO_0000357	single protein format	Human immunodeficiency virus 1	None	None	None	None	CHEMBL3471	Human immunodeficiency virus type 1 integrase	Human immunodeficiency virus 1	SINGLE PROTEIN	CHEMBL1141221	1	Scientific Literature	J. Med. Chem.	2005	None
CHEMBL131063		0	500.43	1	4.58	71	CC(C)Cn1cnnc1NS(=O)(=O)c1cc(C(=O)Nc2ccc(Cl)cc2)c(Cl)cc1S	IC50	'='	38018.94	nM	4.42			UO_0000065	8.83	0.19	-0.16	4.17	False	CHEMBL701802	Inhibitory activity against 3' processing by HIV integrase	B	BAO_0000357	single protein format	Human immunodeficiency virus 1	None	None	None	None	CHEMBL3471	Human immunodeficiency virus type 1 integrase	Human immunodeficiency virus 1	SINGLE PROTEIN	CHEMBL1148381	1	Scientific Literature	J. Med. Chem.	2004	None
CHEMBL130135		0	480.02	0	4.55	73	CCC(C)n1cnnc1NS(=O)(=O)c1cc(C(=O)Nc2ccc(C)cc2)c(Cl)cc1S	IC50	'='	199526.23	nM		Outside typical range		UO_0000065					False	CHEMBL701802	Inhibitory activity against 3' processing by HIV integrase	B	BAO_0000357	single protein format	Human immunodeficiency virus 1	None	None	None	None	CHEMBL3471	Human immunodeficiency virus type 1 integrase	Human immunodeficiency virus 1	SINGLE PROTEIN	CHEMBL1148381	1	Scientific Literature	J. Med. Chem.	2004	None
CHEMBL174041		0	436.38	1	3.00	43, NSC-65109	O=C(Nc1ccc(C(=O)O)c(O)c1)c1ccc(C(=O)Nc2ccc(O)c(C(=O)O)c2)cc1	IC50	'='	23600.0	nM	4.63			UO_0000065	10.60	0.20	1.63	2.67	False	CHEMBL697789	Inhibitory concentration of compound against 3'-processing of HIV-1 integrase in experiment 1	B	BAO_0000357	single protein format	Human immunodeficiency virus 1	None	None	None	None	CHEMBL3471	Human immunodeficiency virus type 1 integrase	Human immunodeficiency virus 1	SINGLE PROTEIN	CHEMBL1129975	1	Scientific Literature	J. Med. Chem.	1997	None
CHEMBL174041		0	436.38	1	3.00	43, NSC-65109	O=C(Nc1ccc(C(=O)O)c(O)c1)c1ccc(C(=O)Nc2ccc(O)c(C(=O)O)c2)cc1	IC50	'='	25200.0	nM	4.60			UO_0000065	10.54	0.20	1.60	2.65	False	CHEMBL701792	Inhibitory concentration of compound against 3'-processing of HIV-1 integrase in experiment 2	B	BAO_0000357	single protein format	Human immunodeficiency virus 1	None	None	None	None	CHEMBL3471	Human immunodeficiency virus type 1 integrase	Human immunodeficiency virus 1	SINGLE PROTEIN	CHEMBL1129975	1	Scientific Literature	J. Med. Chem.	1997	None
CHEMBL206604		0	417.86	0	4.27	11	CC(C)[C@@H](CO)n1cc(C(=O)O)c(=O)c2cc(Cc3cccc(Cl)c3F)ccc21	IC50	'='	8.2	nM	8.09			UO_0000065	19.35	0.38	3.82	10.17	False	CHEMBL865324	Inhibition of recombinant HIV1 integrase strand transfer activity	B	BAO_0000357	single protein format	Human immunodeficiency virus 1	None	None	None	None	CHEMBL3471	Human immunodeficiency virus type 1 integrase	Human immunodeficiency virus 1	SINGLE PROTEIN	CHEMBL1138174	1	Scientific Literature	J. Med. Chem.	2006	None
CHEMBL86133		0	490.44	0	4.11	5d	O=C(O)C(=O)/C=C(\O)c1cccc(C(c2cccc(/C(O)=C/C(=O)C(=O)O)c2)c2ccccc2F)c1	IC50	'='	1800.0	nM	5.75			UO_0000065					False	CHEMBL701900	Evaluated for inhibition of HIV-1 integrase catalytic activity in terms of inhibition of 3'-processing	F	BAO_0000019	assay format	Human immunodeficiency virus 1	None	None	None	None	CHEMBL3471	Human immunodeficiency virus type 1 integrase	Human immunodeficiency virus 1	SINGLE PROTEIN	CHEMBL1148310	1	Scientific Literature	J. Med. Chem.	2004	None
CHEMBL83025		0	666.72	2	6.19	4d	O=C(/C=C(\O)c1cccc(Cc2ccccc2F)c1)C(=O)NCCCCCNC(=O)C(=O)/C=C(\O)c1cccc(Cc2ccccc2F)c1	IC50	'='	700.0	nM	6.16			UO_0000065					False	CHEMBL701901	Inhibition of HIV-1 integrase catalytic activity	F	BAO_0000019	assay format	Human immunodeficiency virus 1	None	None	None	None	CHEMBL3471	Human immunodeficiency virus type 1 integrase	Human immunodeficiency virus 1	SINGLE PROTEIN	CHEMBL1148310	1	Scientific Literature	J. Med. Chem.	2004	None
CHEMBL193758		0	345.37	0	3.49	17 (Page 7085)	CCCCOC(=O)C(=O)/C=C(\O)c1cccn1Cc1ccc(F)cc1	IC50	'='	100000.0	nM	4.00			UO_0000065	11.58	0.22	0.51	5.84	False	CHEMBL881407	Strand transfer inhibitory activity against HIV-1 integrase	B	BAO_0000357	single protein format	Human immunodeficiency virus 1	None	None	None	None	CHEMBL3471	Human immunodeficiency virus type 1 integrase	Human immunodeficiency virus 1	SINGLE PROTEIN	CHEMBL1140386	1	Scientific Literature	J. Med. Chem.	2005	None
CHEMBL362916		0	349.39	0	3.72	34 (Page 7085)	CCOC(=O)C(=O)/C=C(\O)c1cn(Cc2ccccc2)c2ccccc12	IC50	'>'	286200.0	nM		Outside typical range		UO_0000065					False	CHEMBL881942	In vitro concentration required to inhibit the HIV-1 integrase 3' strand transfer	B	BAO_0000357	single protein format	Human immunodeficiency virus 1	None	None	None	None	CHEMBL3471	Human immunodeficiency virus type 1 integrase	Human immunodeficiency virus 1	SINGLE PROTEIN	CHEMBL1140386	1	Scientific Literature	J. Med. Chem.	2005	None
CHEMBL197554		0	367.38	0	3.86	35 (Page 7085)	CCOC(=O)C(=O)/C=C(\O)c1cn(Cc2ccc(F)cc2)c2ccccc12	IC50	'>'	272200.0	nM		Outside typical range		UO_0000065					False	CHEMBL881942	In vitro concentration required to inhibit the HIV-1 integrase 3' strand transfer	B	BAO_0000357	single protein format	Human immunodeficiency virus 1	None	None	None	None	CHEMBL3471	Human immunodeficiency virus type 1 integrase	Human immunodeficiency virus 1	SINGLE PROTEIN	CHEMBL1140386	1	Scientific Literature	J. Med. Chem.	2005	None
CHEMBL382489		0	414.22	0	3.35	14	O=C(c1ccccc1)c1cc(Br)ccc1NC(=O)c1nc[nH]c1C(=O)O	IC50	'='	16000.0	nM	4.80			UO_0000065	11.58	0.25	1.45	4.28	False	CHEMBL867583	Inhibition of 3'-processing catalytic activity HIV1 integrase	B	BAO_0000357	single protein format	Human immunodeficiency virus 1	None	None	None	None	CHEMBL3471	Human immunodeficiency virus type 1 integrase	Human immunodeficiency virus 1	SINGLE PROTEIN	CHEMBL1141221	1	Scientific Literature	J. Med. Chem.	2005	None
CHEMBL200669		0	389.39	0	2.05	15	O=C(O)C(Cc1c[nH]c2ccccc12)NS(=O)(=O)c1ccccc1[N+](=O)[O-]	IC50	'='	88000.0	nM	4.06			UO_0000065	10.42	0.21	2.01	2.85	False	CHEMBL867583	Inhibition of 3'-processing catalytic activity HIV1 integrase	B	BAO_0000357	single protein format	Human immunodeficiency virus 1	None	None	None	None	CHEMBL3471	Human immunodeficiency virus type 1 integrase	Human immunodeficiency virus 1	SINGLE PROTEIN	CHEMBL1141221	1	Scientific Literature	J. Med. Chem.	2005	None
CHEMBL196822		0	495.40	0	4.80	24	O=C(CSc1nc2ccccc2n1Cc1ccccc1)N/N=C/c1cc(Br)ccc1O	IC50	'='	51000.0	nM	4.29			UO_0000065	8.66	0.19	-0.51	5.40	False	CHEMBL867584	Inhibition of strand transfer catalytic activity HIV1 integrase	B	BAO_0000357	single protein format	Human immunodeficiency virus 1	None	None	None	None	CHEMBL3471	Human immunodeficiency virus type 1 integrase	Human immunodeficiency virus 1	SINGLE PROTEIN	CHEMBL1141221	1	Scientific Literature	J. Med. Chem.	2005	None
CHEMBL198840		0	434.41	1	2.04	26	O=C(N/N=C/c1ccc(/C=N/NC(=O)c2cc(O)cc(O)c2)cc1)c1cc(O)cc(O)c1	IC50	'='	56000.0	nM	4.25			UO_0000065	9.79	0.18	2.21	2.60	False	CHEMBL867584	Inhibition of strand transfer catalytic activity HIV1 integrase	B	BAO_0000357	single protein format	Human immunodeficiency virus 1	None	None	None	None	CHEMBL3471	Human immunodeficiency virus type 1 integrase	Human immunodeficiency virus 1	SINGLE PROTEIN	CHEMBL1141221	1	Scientific Literature	J. Med. Chem.	2005	None
CHEMBL310293		0	500.51	2	6.06	23	O=c1c(C(c2ccc3c(c2)Cc2ccccc2-3)c2c(O)oc3ccccc3c2=O)c(O)oc2ccccc12	IC50	'='	10000.0	nM	5.00			UO_0000065					False	CHEMBL701116	Inhibitory activity against 3'-processing of DNA by HIV-1 integrase	F	BAO_0000019	assay format	Human immunodeficiency virus 1	None	None	None	None	CHEMBL3471	Human immunodeficiency virus type 1 integrase	Human immunodeficiency virus 1	SINGLE PROTEIN	CHEMBL1130329	1	Scientific Literature	J. Med. Chem.	1997	None
CHEMBL36303		0	272.26	0	1.17	4	O=C(NNC(=O)c1ccccc1O)c1ccccc1O	IC50	'='	700.0	nM	6.16			UO_0000065	22.61	0.42	4.98	6.24	False	CHEMBL699303	Inhibitory activity against HIV-1 integrase	B	BAO_0000357	single protein format	Human immunodeficiency virus 1	None	None	None	None	CHEMBL3471	Human immunodeficiency virus type 1 integrase	Human immunodeficiency virus 1	SINGLE PROTEIN	CHEMBL1147625	1	Scientific Literature	Bioorg. Med. Chem. Lett.	2004	None
CHEMBL348709		0	440.45	0	3.63	16	O=C(/C=C/c1ccc(O)c(O)c1)OC1CCCCC1OC(=O)/C=C/c1ccc(O)c(O)c1	IC50	'>'	10000.0	nM				UO_0000065					False	CHEMBL701725	Inhibitory activity against Human Immunodeficiency Virus Type 1 integrase (HIV-1 IN) in the disintegration assay.	B	BAO_0000357	single protein format	Human immunodeficiency virus 1	None	None	None	None	CHEMBL3471	Human immunodeficiency virus type 1 integrase	Human immunodeficiency virus 1	SINGLE PROTEIN	CHEMBL1132572	1	Scientific Literature	J. Med. Chem.	1999	None
CHEMBL170405	ROBINETIN	0	302.24	0	1.99	3	O=c1c(O)c(-c2cc(O)c(O)c(O)c2)oc2cc(O)ccc12	IC50	'='	1600.0	nM	5.80			UO_0000065	19.18	0.36	3.81	4.41	False	CHEMBL702099	IC50 was measured as concentration required to inhibit 50% of HIV-integrase integration	B	BAO_0000357	single protein format	None	None	None	None	None	CHEMBL3471	Human immunodeficiency virus type 1 integrase	Human immunodeficiency virus 1	SINGLE PROTEIN	CHEMBL1128265	1	Scientific Literature	J. Med. Chem.	1995	None
CHEMBL1466	DICUMAROL	4	336.30	0	2.90	7	O=c1oc2ccccc2c(O)c1Cc1c(O)c2ccccc2oc1=O	IC50	'>'	300000.0	nM		Outside typical range		UO_0000065					False	CHEMBL701116	Inhibitory activity against 3'-processing of DNA by HIV-1 integrase	F	BAO_0000019	assay format	Human immunodeficiency virus 1	None	None	None	None	CHEMBL3471	Human immunodeficiency virus type 1 integrase	Human immunodeficiency virus 1	SINGLE PROTEIN	CHEMBL1130329	1	Scientific Literature	J. Med. Chem.	1997	None
CHEMBL310188		0	444.40	0	3.90	30	O=c1c(C(c2ccccc2)c2c(O)oc3cc(O)ccc3c2=O)c(O)oc2cc(O)ccc12	IC50	'='	22200.0	nM	4.65			UO_0000065	10.47	0.19	0.75	3.29	False	CHEMBL701718	Integration of DNA by HIV -1 integrase	B	BAO_0000357	single protein format	Human immunodeficiency virus 1	None	None	None	None	CHEMBL3471	Human immunodeficiency virus type 1 integrase	Human immunodeficiency virus 1	SINGLE PROTEIN	CHEMBL1130329	1	Scientific Literature	J. Med. Chem.	1997	None
CHEMBL150	KAEMPFEROL	0	286.24	0	2.28	15	O=c1c(O)c(-c2ccc(O)cc2)oc2cc(O)cc(O)c12	IC50	'='	64700.0	nM	4.19			UO_0000065	14.63	0.27	1.91	3.77	False	CHEMBL702099	IC50 was measured as concentration required to inhibit 50% of HIV-integrase integration	B	BAO_0000357	single protein format	None	None	None	None	None	CHEMBL3471	Human immunodeficiency virus type 1 integrase	Human immunodeficiency virus 1	SINGLE PROTEIN	CHEMBL1128265	1	Scientific Literature	J. Med. Chem.	1995	None
CHEMBL186055		0	259.26	0	2.21	5c	CCn1cc(/C(O)=C/C(=O)C(=O)O)c2ccccc21	Selectivity index	'='	31.0										False	CHEMBL832118	Selectivity index against HIV-1 integrase	B	BAO_0000357	single protein format	Human immunodeficiency virus 1	None	None	None	None	CHEMBL3471	Human immunodeficiency virus type 1 integrase	Human immunodeficiency virus 1	SINGLE PROTEIN	CHEMBL1137990	1	Scientific Literature	J. Med. Chem.	2004	None
CHEMBL172018		0	463.45	0	1.90	12, NSC-685597	CC(=O)C1=C(NNC(=O)c2ccccn2)[C@@]2(C)C(=CC1=O)Oc1c(C(C)=O)c(O)c(C)c(O)c12	Inhibition	'='	90.6	%				UO_0000187					False	CHEMBL700695	Percentage inhibition of compound against 3'-processing of HIV-1 integrase at 100 ug/mL	B	BAO_0000357	single protein format	Human immunodeficiency virus 1	None	None	None	None	CHEMBL3471	Human immunodeficiency virus type 1 integrase	Human immunodeficiency virus 1	SINGLE PROTEIN	CHEMBL1129975	1	Scientific Literature	J. Med. Chem.	1997	None
CHEMBL171896		0	470.52	1	5.87	5, NSC-685590	CCCCCc1cc2cc(O)cc(Oc3c(O)cc(O)c(C(=O)O)c3CCCCC)c2c(=O)o1	Inhibition	'='	95.0	%				UO_0000187					False	CHEMBL700695	Percentage inhibition of compound against 3'-processing of HIV-1 integrase at 100 ug/mL	B	BAO_0000357	single protein format	Human immunodeficiency virus 1	None	None	None	None	CHEMBL3471	Human immunodeficiency virus type 1 integrase	Human immunodeficiency virus 1	SINGLE PROTEIN	CHEMBL1129975	1	Scientific Literature	J. Med. Chem.	1997	None
CHEMBL177021		0	372.33	0	2.95	2, NSC-657327	COC(=O)c1c(C)c2c(c(C)c1O)OC(=O)c1c(C)cc(O)c(C=O)c1O2	Inhibition	'='	97.5	%				UO_0000187					False	CHEMBL700696	Percentage inhibition against strand transfer of HIV-1 integrase at 100 ug/mL	B	BAO_0000357	single protein format	Human immunodeficiency virus 1	None	None	None	None	CHEMBL3471	Human immunodeficiency virus type 1 integrase	Human immunodeficiency virus 1	SINGLE PROTEIN	CHEMBL1129975	1	Scientific Literature	J. Med. Chem.	1997	None
CHEMBL177021		0	372.33	0	2.95	2, NSC-657327	COC(=O)c1c(C)c2c(c(C)c1O)OC(=O)c1c(C)cc(O)c(C=O)c1O2	IC50	'='	26000.0	nM	4.58			UO_0000065	12.31	0.23	1.64	3.84	False	CHEMBL701793	Inhibitory concentration of compound against disintegration (reversal of strand transfer)of HIV-1 integrase	B	BAO_0000357	single protein format	None	None	None	None	None	CHEMBL3471	Human immunodeficiency virus type 1 integrase	Human immunodeficiency virus 1	SINGLE PROTEIN	CHEMBL1129975	1	Scientific Literature	J. Med. Chem.	1997	None
CHEMBL361659		0	303.27	0	1.94	5d	CCn1cc(/C(O)=C/C(=O)C(=O)O)c2cc3c(cc21)OCO3	IC50	'='	3000.0	nM	5.52			UO_0000065	18.21	0.34	3.58	5.64	False	CHEMBL827976	Inhibitory concentration against HIV-1 integrase mediated strand transfer reaction	B	BAO_0000357	single protein format	Human immunodeficiency virus 1	None	None	None	None	CHEMBL3471	Human immunodeficiency virus type 1 integrase	Human immunodeficiency virus 1	SINGLE PROTEIN	CHEMBL1137990	1	Scientific Literature	J. Med. Chem.	2004	None
CHEMBL186820		0	321.33	0	3.24	5e	O=C(O)C(=O)/C=C(\O)c1cn(Cc2ccccc2)c2ccccc12	Selectivity index	'='	12.0										False	CHEMBL832118	Selectivity index against HIV-1 integrase	B	BAO_0000357	single protein format	Human immunodeficiency virus 1	None	None	None	None	CHEMBL3471	Human immunodeficiency virus type 1 integrase	Human immunodeficiency virus 1	SINGLE PROTEIN	CHEMBL1137990	1	Scientific Literature	J. Med. Chem.	2004	None
CHEMBL188686		0	259.26	0	1.49	7a	COC(=O)C(=O)CC(=O)c1cc2ccccc2n1C	IC50	'='	45000.0	nM	4.35			UO_0000065	16.77	0.31	2.86	6.65	False	CHEMBL827976	Inhibitory concentration against HIV-1 integrase mediated strand transfer reaction	B	BAO_0000357	single protein format	Human immunodeficiency virus 1	None	None	None	None	CHEMBL3471	Human immunodeficiency virus type 1 integrase	Human immunodeficiency virus 1	SINGLE PROTEIN	CHEMBL1137990	1	Scientific Literature	J. Med. Chem.	2004	None
CHEMBL30455		0	642.52	2	2.11	7	CC(=O)Oc1ccc(/C=C/C(=O)O[C@H](C(=O)O)[C@H](OC(=O)/C=C/c2ccc(OC(C)=O)c(OC(C)=O)c2)C(=O)O)cc1OC(C)=O	IC50	'='	4600.0	nM	5.34			UO_0000065	8.31	0.16	3.23	2.30	False	CHEMBL701159	Inhibition of HIV-1 integrase by radiolabeled oligonucleotide-based assay integration	B	BAO_0000357	single protein format	Human immunodeficiency virus 1	None	None	None	None	CHEMBL3471	Human immunodeficiency virus type 1 integrase	Human immunodeficiency virus 1	SINGLE PROTEIN	CHEMBL1132706	1	Scientific Literature	J. Med. Chem.	1999	None
CHEMBL369379		0	300.23	0	1.59	23, NSC-128884	O=C(O)c1cnc2c(ccc3ncc(C(=O)O)c(O)c32)c1O	Inhibition	'='	100.0	%				UO_0000187					False	CHEMBL700695	Percentage inhibition of compound against 3'-processing of HIV-1 integrase at 100 ug/mL	B	BAO_0000357	single protein format	Human immunodeficiency virus 1	None	None	None	None	CHEMBL3471	Human immunodeficiency virus type 1 integrase	Human immunodeficiency virus 1	SINGLE PROTEIN	CHEMBL1129975	1	Scientific Literature	J. Med. Chem.	1997	None
CHEMBL176754		0	349.21	0	2.05	51, NSC-338104	O=C(c1ccc(O)cc1O)c1c([N+](=O)[O-])cc([N+](=O)[O-])cc1[N+](=O)[O-]	Inhibition	'='	84.2	%				UO_0000187					False	CHEMBL700696	Percentage inhibition against strand transfer of HIV-1 integrase at 100 ug/mL	B	BAO_0000357	single protein format	Human immunodeficiency virus 1	None	None	None	None	CHEMBL3471	Human immunodeficiency virus type 1 integrase	Human immunodeficiency virus 1	SINGLE PROTEIN	CHEMBL1129975	1	Scientific Literature	J. Med. Chem.	1997	None
CHEMBL366861	FUMARPROTOCETRARIC ACID	0	472.36	0	2.23	3, NSC-685588	Cc1cc(O)c(C=O)c2c1C(=O)Oc1c(COC(=O)/C=C/C(=O)O)c(O)c(C(=O)O)c(C)c1O2	IC50	'='	4900.0	nM	5.31			UO_0000065	11.24	0.21	3.08	2.74	False	CHEMBL701791	Inhibitory concentration of compound against 3'-processing of HIV-1 integrase in experiment 1&2	B	BAO_0000357	single protein format	None	None	None	None	None	CHEMBL3471	Human immunodeficiency virus type 1 integrase	Human immunodeficiency virus 1	SINGLE PROTEIN	CHEMBL1129975	1	Scientific Literature	J. Med. Chem.	1997	None
CHEMBL353069		0	234.21	0	1.97	43	COOC(=O)c1ccc2c(O)c(O)ccc2c1	IC50	'='	7943.28	nM	5.10			UO_0000065	21.78	0.41	3.13	6.71	False	CHEMBL857173	Inhibitory activity against HIV-1 Integrase (HIV-1-IN)	B	BAO_0000357	single protein format	Human immunodeficiency virus 1	None	None	None	None	CHEMBL3471	Human immunodeficiency virus type 1 integrase	Human immunodeficiency virus 1	SINGLE PROTEIN	CHEMBL1135718	1	Scientific Literature	J. Med. Chem.	2002	None
CHEMBL302616		0	296.28	1	-5.35	23	O=C(NC(CO)(CO)CO)C(=O)NC(CO)(CO)CO	Inhibition	'<'	50.0	%				UO_0000187					False	CHEMBL701298	Inhibitory activity against HIV-1 integrase at 200 uM	B	BAO_0000357	single protein format	Human immunodeficiency virus 1	None	None	None	None	CHEMBL3471	Human immunodeficiency virus type 1 integrase	Human immunodeficiency virus 1	SINGLE PROTEIN	CHEMBL1133723	1	Scientific Literature	J. Med. Chem.	2000	None
CHEMBL302616		0	296.28	1	-5.35	23	O=C(NC(CO)(CO)CO)C(=O)NC(CO)(CO)CO	Inhibition						No data						False	CHEMBL701799	Inhibitory activity against HIV-1 integrase at 25 uM; ND denotes No data	B	BAO_0000357	single protein format	Human immunodeficiency virus 1	None	None	None	None	CHEMBL3471	Human immunodeficiency virus type 1 integrase	Human immunodeficiency virus 1	SINGLE PROTEIN	CHEMBL1133723	1	Scientific Literature	J. Med. Chem.	2000	None
CHEMBL1466	DICUMAROL	4	336.30	0	2.90	7	O=c1oc2ccccc2c(O)c1Cc1c(O)c2ccccc2oc1=O	IC50	'>'	100000.0	nM				UO_0000065					False	CHEMBL701116	Inhibitory activity against 3'-processing of DNA by HIV-1 integrase	F	BAO_0000019	assay format	Human immunodeficiency virus 1	None	None	None	None	CHEMBL3471	Human immunodeficiency virus type 1 integrase	Human immunodeficiency virus 1	SINGLE PROTEIN	CHEMBL1130329	1	Scientific Literature	J. Med. Chem.	1997	None
CHEMBL285415		0	362.77	0	4.12	17, NSC-646008	COc1cc(C)c2c(c1C)OC(=O)c1c(C)c(Cl)c(O)c(C=O)c1O2	IC50	'='	2700.0	nM	5.57			UO_0000065	15.35	0.30	1.45	6.79	False	CHEMBL701792	Inhibitory concentration of compound against 3'-processing of HIV-1 integrase in experiment 2	B	BAO_0000357	single protein format	Human immunodeficiency virus 1	None	None	None	None	CHEMBL3471	Human immunodeficiency virus type 1 integrase	Human immunodeficiency virus 1	SINGLE PROTEIN	CHEMBL1129975	1	Scientific Literature	J. Med. Chem.	1997	None
CHEMBL176754		0	349.21	0	2.05	51, NSC-338104	O=C(c1ccc(O)cc1O)c1c([N+](=O)[O-])cc([N+](=O)[O-])cc1[N+](=O)[O-]	IC50	'='	66200.0	nM	4.18			UO_0000065	11.97	0.23	2.13	2.24	False	CHEMBL697789	Inhibitory concentration of compound against 3'-processing of HIV-1 integrase in experiment 1	B	BAO_0000357	single protein format	Human immunodeficiency virus 1	None	None	None	None	CHEMBL3471	Human immunodeficiency virus type 1 integrase	Human immunodeficiency virus 1	SINGLE PROTEIN	CHEMBL1129975	1	Scientific Literature	J. Med. Chem.	1997	None
CHEMBL57138		0	545.54	2	5.09	6	COc1ccc(-c2c3n(c4c(=O)oc5cc(O)c(OC)cc5c24)CCc2c-3cc(OC)c(OC)c2OC)cc1O	IC50	'='	27000.0	nM	4.57			UO_0000065	8.37	0.16	-0.52	3.75	False	CHEMBL701726	Inhibitory activity against integrase as yield of terminal cleavage products	B	BAO_0000357	single protein format	Human immunodeficiency virus 1	None	None	None	None	CHEMBL3471	Human immunodeficiency virus type 1 integrase	Human immunodeficiency virus 1	SINGLE PROTEIN	CHEMBL1132222	1	Scientific Literature	J. Med. Chem.	1999	None
CHEMBL364097		0	273.29	0	1.98	9c	CCn1cc(C(=O)CC(=O)C(=O)OC)c2ccccc21	IC50	'='	26000.0	nM	4.58			UO_0000065	16.78	0.31	2.61	7.01	False	CHEMBL827976	Inhibitory concentration against HIV-1 integrase mediated strand transfer reaction	B	BAO_0000357	single protein format	Human immunodeficiency virus 1	None	None	None	None	CHEMBL3471	Human immunodeficiency virus type 1 integrase	Human immunodeficiency virus 1	SINGLE PROTEIN	CHEMBL1137990	1	Scientific Literature	J. Med. Chem.	2004	None
CHEMBL902	FAMOTIDINE	4	337.46	0	-0.77	30	NC(N)=Nc1nc(CSCC/C(N)=N/S(N)(=O)=O)cs1	Inhibition	'<'	50.0	%				UO_0000187					False	CHEMBL701294	Inhibition against HIV-1 integrase at 200 uM	B	BAO_0000357	single protein format	Human immunodeficiency virus 1	None	None	None	None	CHEMBL3471	Human immunodeficiency virus type 1 integrase	Human immunodeficiency virus 1	SINGLE PROTEIN	CHEMBL1133723	1	Scientific Literature	J. Med. Chem.	2000	None
CHEMBL417206		0	461.64	1	1.75	35	CCCCCCCCCCCCC/C=C/C(O)C(N)CO[C@@H]1O[C@H](CO)[C@H](O)[C@H](O)[C@H]1O	Inhibition	'<'	50.0	%				UO_0000187					False	CHEMBL701295	Inhibition against HIV-1 integrase at 25 uM	B	BAO_0000357	single protein format	Human immunodeficiency virus 1	None	None	None	None	CHEMBL3471	Human immunodeficiency virus type 1 integrase	Human immunodeficiency virus 1	SINGLE PROTEIN	CHEMBL1133723	1	Scientific Literature	J. Med. Chem.	2000	None
CHEMBL3144837		0	994.89	4	7.76	45	Cc1[nH]n(-c2cccc(NC(=O)Nc3cccc(-n4[nH]c(C)c(/N=N/c5c(O)cc(S(=O)(=O)O)c6cc([N+](=O)[O-])ccc56)c4=O)c3)c2)c(=O)c1/N=N/c1c(O)cc(S(=O)(=O)O)c2cc([N+](=O)[O-])ccc12	Inhibition	'>'	50.0	%				UO_0000187					False	CHEMBL701293	Inhibition against HIV-1 integrase at 1 mM	B	BAO_0000357	single protein format	Human immunodeficiency virus 1	None	None	None	None	CHEMBL3471	Human immunodeficiency virus type 1 integrase	Human immunodeficiency virus 1	SINGLE PROTEIN	CHEMBL1133723	1	Scientific Literature	J. Med. Chem.	2000	None
CHEMBL357909		0	316.74	0	3.16	9	O=C(O)C(=O)CC(=O)c1cccc(Cc2ccccc2Cl)c1	IC50	'<'	100.0	nM				UO_0000065					False	CHEMBL701899	Inhibition of recombinant HIV-1 Integrase in strand transfer enzyme assay.	B	BAO_0000357	single protein format	Human immunodeficiency virus 1	None	None	None	None	CHEMBL3471	Human immunodeficiency virus type 1 integrase	Human immunodeficiency virus 1	SINGLE PROTEIN	CHEMBL1133559	1	Scientific Literature	J. Med. Chem.	2000	None
CHEMBL386710		0	376.39	0	0.56	18, (+)- enantiomer	CN1CCOCC1c1nc(C(=O)NCc2ccc(F)cc2)c(O)c(=O)n1C	IC50	'='	25.0	nM	7.60			UO_0000065	20.20	0.38	7.04	7.86	False	CHEMBL907140	Inhibition of HIV integrase by strand transfer assay	B	BAO_0000357	single protein format	Human immunodeficiency virus	None	None	None	None	CHEMBL3471	Human immunodeficiency virus type 1 integrase	Human immunodeficiency virus 1	SINGLE PROTEIN	CHEMBL1137317	1	Scientific Literature	J. Med. Chem.	2006	None
CHEMBL80104		0	488.50	1	6.16	22	O=c1c(C(c2ccc(-c3ccccc3)cc2)c2c(O)oc3ccccc3c2=O)c(O)oc2ccccc12	IC50	'='	16000.0	nM	4.80			UO_0000065					False	CHEMBL701116	Inhibitory activity against 3'-processing of DNA by HIV-1 integrase	F	BAO_0000019	assay format	Human immunodeficiency virus 1	None	None	None	None	CHEMBL3471	Human immunodeficiency virus type 1 integrase	Human immunodeficiency virus 1	SINGLE PROTEIN	CHEMBL1130329	1	Scientific Literature	J. Med. Chem.	1997	None
CHEMBL80104		0	488.50	1	6.16	22	O=c1c(C(c2ccc(-c3ccccc3)cc2)c2c(O)oc3ccccc3c2=O)c(O)oc2ccccc12	IC50	'='	15000.0	nM	4.82			UO_0000065					False	CHEMBL701116	Inhibitory activity against 3'-processing of DNA by HIV-1 integrase	F	BAO_0000019	assay format	Human immunodeficiency virus 1	None	None	None	None	CHEMBL3471	Human immunodeficiency virus type 1 integrase	Human immunodeficiency virus 1	SINGLE PROTEIN	CHEMBL1130329	1	Scientific Literature	J. Med. Chem.	1997	None
CHEMBL80654		0	432.56	0	4.52	3	CCCCC(C)/C=C(\C)C(=O)O[C@@H]1CC[C@H](C(=O)O)[C@@]2(C)CC([C@@H](C)C=O)C(=O)C=C12	Activity						Active						False	CHEMBL702424	Activity against HIV-1 integrase in range 5-20 uM compared to integric acid.	B	BAO_0000357	single protein format	Human immunodeficiency virus 1	None	None	None	None	CHEMBL3471	Human immunodeficiency virus type 1 integrase	Human immunodeficiency virus 1	SINGLE PROTEIN	CHEMBL1133373	1	Scientific Literature	Bioorg. Med. Chem. Lett.	2000	None
CHEMBL133937		0	220.18	0	0.42	31	N=c1oc2c(O)c(O)ccc2cc1C(N)=O	IC50	'='	93000.0	nM	4.03			UO_0000065	18.31	0.34	3.61	3.34	False	CHEMBL701724	In vitro inhibitory activity against HIV-1 integrase.	B	BAO_0000357	single protein format	Human immunodeficiency virus 1	None	None	None	None	CHEMBL3471	Human immunodeficiency virus type 1 integrase	Human immunodeficiency virus 1	SINGLE PROTEIN	CHEMBL1128696	1	Scientific Literature	J. Med. Chem.	1995	None
CHEMBL274236		0	218.21	0	2.04	21	COC(=O)c1ccc2cc(O)c(O)cc2c1	IC50	'>'	200000.0	nM		Outside typical range		UO_0000065					False	CHEMBL702114	Inhibition of HIV-1 integrase-mediated 3'-processing	B	BAO_0000357	single protein format	None	None	None	None	None	CHEMBL3471	Human immunodeficiency virus type 1 integrase	Human immunodeficiency virus 1	SINGLE PROTEIN	CHEMBL1129992	1	Scientific Literature	J. Med. Chem.	1997	None
CHEMBL366880		0	270.29	0	1.58	NSC-87863	O=C(N/N=C/c1ccccc1O)C(O)c1ccccc1	Inhibition	'='	77.9	%				UO_0000187					False	CHEMBL700874	Percentage inhibition was obtained by performing in vitro assay on purified recombinant integrase by strand transfer method at 100 micro g/mL (experiment 1)	B	BAO_0000357	single protein format	None	None	None	None	None	CHEMBL3471	Human immunodeficiency virus type 1 integrase	Human immunodeficiency virus 1	SINGLE PROTEIN	CHEMBL1129974	1	Scientific Literature	J. Med. Chem.	1997	None
CHEMBL367280		0	215.64	0	0.77	NSC-58327	O=C(NCCO)c1cc(Cl)ccc1O	Inhibition	'='	0.4	%				UO_0000187					False	CHEMBL700870	Percentage inhibition was obtained by performing in vitro assay on purified recombinant integrase by 3''-processing method at 100 micro g/mL (experiment 1)	B	BAO_0000357	single protein format	None	None	None	None	None	CHEMBL3471	Human immunodeficiency virus type 1 integrase	Human immunodeficiency virus 1	SINGLE PROTEIN	CHEMBL1129974	1	Scientific Literature	J. Med. Chem.	1997	None
CHEMBL482581	ESCULIN	0	340.28	0	-1.32	NSC-26665	O=c1ccc2cc(O[C@@H]3O[C@H](CO)[C@@H](O)[C@H](O)[C@H]3O)c(O)cc2o1	Inhibition	'='	67.7	%				UO_0000187					False	CHEMBL700874	Percentage inhibition was obtained by performing in vitro assay on purified recombinant integrase by strand transfer method at 100 micro g/mL (experiment 1)	B	BAO_0000357	single protein format	None	None	None	None	None	CHEMBL3471	Human immunodeficiency virus type 1 integrase	Human immunodeficiency virus 1	SINGLE PROTEIN	CHEMBL1129974	1	Scientific Literature	J. Med. Chem.	1997	None
CHEMBL85802		0	300.29	0	2.97	3	O=C(O)C(=O)/C=C(\O)c1cccc(Cc2ccccc2F)c1	IC50	'='	400.0	nM	6.40			UO_0000065					False	CHEMBL701901	Inhibition of HIV-1 integrase catalytic activity	F	BAO_0000019	assay format	Human immunodeficiency virus 1	None	None	None	None	CHEMBL3471	Human immunodeficiency virus type 1 integrase	Human immunodeficiency virus 1	SINGLE PROTEIN	CHEMBL1148310	1	Scientific Literature	J. Med. Chem.	2004	None
CHEMBL87771		0	680.75	2	6.58	4e	O=C(/C=C(\O)c1cccc(Cc2ccccc2F)c1)C(=O)NCCCCCCNC(=O)C(=O)/C=C(\O)c1cccc(Cc2ccccc2F)c1	Selectivity index	'='	12.0										False	CHEMBL859409	Selectivity index as ratio of IC50(processing) to IC50(integration)	F	BAO_0000019	assay format	Human immunodeficiency virus 1	None	None	None	None	CHEMBL3471	Human immunodeficiency virus type 1 integrase	Human immunodeficiency virus 1	SINGLE PROTEIN	CHEMBL1148310	1	Scientific Literature	J. Med. Chem.	2004	None
CHEMBL79935		0	432.56	0	4.52	2	CCCCC(C)/C=C(\C)C(=O)O[C@@H]1CC[C@H](C(=O)O)[C@@]2(C)CC([C@H](C)C=O)C(=O)C=C12	Activity						Active						False	CHEMBL702424	Activity against HIV-1 integrase in range 5-20 uM compared to integric acid.	B	BAO_0000357	single protein format	Human immunodeficiency virus 1	None	None	None	None	CHEMBL3471	Human immunodeficiency virus type 1 integrase	Human immunodeficiency virus 1	SINGLE PROTEIN	CHEMBL1133373	1	Scientific Literature	Bioorg. Med. Chem. Lett.	2000	None
CHEMBL310339		0	434.57	0	4.03	9	C=C(CO)[C@@H]1C[C@@]2(C)C(=C[C@H]1O)[C@H](OC(=O)/C(C)=C/C(C)CCCC)CC[C@@H]2C(=O)O	IC50	'='	73000.0	nM	4.14			UO_0000065	9.52	0.18	0.11	3.98	False	CHEMBL702430	Inhibitory activity against HIV-1 integrase	B	BAO_0000357	single protein format	Human immunodeficiency virus 1	None	None	None	None	CHEMBL3471	Human immunodeficiency virus type 1 integrase	Human immunodeficiency virus 1	SINGLE PROTEIN	CHEMBL1133373	1	Scientific Literature	Bioorg. Med. Chem. Lett.	2000	None
CHEMBL64802		0	614.74	2	7.56	NSC-32180	CCCCCCc1cc2c(cc1O)OC(=O)C(C(c1ccccc1)c1c(O)oc3cc(O)c(CCCCCC)cc3c1=O)C2O	IC50	'='	12000.0	nM	4.92			UO_0000065	8.00	0.15	-2.64	3.58	False	CHEMBL701114	Inhibitory activity against HIV-1 integrase	B	BAO_0000357	single protein format	Human immunodeficiency virus 1	None	None	None	None	CHEMBL3471	Human immunodeficiency virus type 1 integrase	Human immunodeficiency virus 1	SINGLE PROTEIN	CHEMBL1129349	1	Scientific Literature	J. Med. Chem.	1996	None
CHEMBL32865		0	473.55	0	3.69	7	O=C(c1cc(Cc2ccccc2)cc(CN2CCCS2(=O)=O)c1)c1ncc2cccnc2c1O	EC50	'='	140.0	nM	6.85			UO_0000065	14.47	0.28	3.16	6.82	False	CHEMBL701804	Potency of compound was tested against HIV-1- containing integrase mutations (NL4-3)	B	BAO_0000357	single protein format	Human immunodeficiency virus 1	None	None	None	None	CHEMBL3471	Human immunodeficiency virus type 1 integrase	Human immunodeficiency virus 1	SINGLE PROTEIN	CHEMBL1145959	1	Scientific Literature	J. Med. Chem.	2003	None
CHEMBL174179		0	167.16	0	0.07	NSC-30181	O=C(NCO)c1ccccc1O	Inhibition	'='	10.2	%				UO_0000187					False	CHEMBL700871	Percentage inhibition was obtained by performing in vitro assay on purified recombinant integrase by 3''-processing method at 100 micro g/mL (experiment 2)	B	BAO_0000357	single protein format	None	None	None	None	None	CHEMBL3471	Human immunodeficiency virus type 1 integrase	Human immunodeficiency virus 1	SINGLE PROTEIN	CHEMBL1129974	1	Scientific Literature	J. Med. Chem.	1997	None
CHEMBL174172		0	254.20	0	0.01	NSC-371056	O=C(NO)/C(CC(=O)c1ccc(O)cc1O)=N\O	Inhibition	'='	98.1	%				UO_0000187					False	CHEMBL700697	Percentage inhibition was obtained by performing in vitro assay on purified recombinant integrase by 3''-processing method at 100 micro g/mL	B	BAO_0000357	single protein format	None	None	None	None	None	CHEMBL3471	Human immunodeficiency virus type 1 integrase	Human immunodeficiency virus 1	SINGLE PROTEIN	CHEMBL1129974	1	Scientific Literature	J. Med. Chem.	1997	None
CHEMBL174172		0	254.20	0	0.01	NSC-371056	O=C(NO)/C(CC(=O)c1ccc(O)cc1O)=N\O	IC50	'='	29900.0	nM	4.52			UO_0000065	17.80	0.34	4.51	3.24	False	CHEMBL878458	Inhibitory concentration against purified recombinant integrase by 3'-processing in vitro assay (experiment 1)	B	BAO_0000357	single protein format	None	None	None	None	None	CHEMBL3471	Human immunodeficiency virus type 1 integrase	Human immunodeficiency virus 1	SINGLE PROTEIN	CHEMBL1129974	1	Scientific Literature	J. Med. Chem.	1997	None
CHEMBL63558	MALTITOL	0	344.31	2	-5.76	32	OC[C@H](O)[C@@H](O)[C@H](O[C@H]1O[C@H](CO)[C@@H](O)[C@H](O)[C@H]1O)[C@H](O)CO	Inhibition	'<'	50.0	%				UO_0000187					False	CHEMBL701297	Inhibitory activity against HIV-1 integrase at 1 mM	B	BAO_0000357	single protein format	Human immunodeficiency virus 1	None	None	None	None	CHEMBL3471	Human immunodeficiency virus type 1 integrase	Human immunodeficiency virus 1	SINGLE PROTEIN	CHEMBL1133723	1	Scientific Literature	J. Med. Chem.	2000	None
CHEMBL367203		0	358.43	0	3.47	15	COc1cc(C[C@H]2COC[C@@H]2Cc2ccc(OC)c(OC)c2)ccc1O	Inhibition	'<'	5.0	%				UO_0000187					False	CHEMBL700694	Inhibitory activity against strand transfer by HIV-1 Integrase at 100 uM	B	BAO_0000357	single protein format	Human immunodeficiency virus 1	None	None	None	None	CHEMBL3471	Human immunodeficiency virus type 1 integrase	Human immunodeficiency virus 1	SINGLE PROTEIN	CHEMBL1129070	1	Scientific Literature	J. Med. Chem.	1996	None
CHEMBL164	MYRICETIN	0	318.24	1	1.69	4	O=c1c(O)c(-c2cc(O)c(O)c(O)c2)oc2cc(O)cc(O)c12	IC50	'='	2500.0	nM	5.60			UO_0000065	17.60	0.33	3.91	3.70	False	CHEMBL702099	IC50 was measured as concentration required to inhibit 50% of HIV-integrase integration	B	BAO_0000357	single protein format	None	None	None	None	None	CHEMBL3471	Human immunodeficiency virus type 1 integrase	Human immunodeficiency virus 1	SINGLE PROTEIN	CHEMBL1128265	1	Scientific Literature	J. Med. Chem.	1995	None
CHEMBL81284		0	369.33	1	2.37	24	O=C(NCc1ccc(O)c(O)c1)Nc1ccc2ccc(C(=O)O)c(O)c2n1	IC50	'>'	100000.0	nM				UO_0000065					False	CHEMBL699441	In vitro inhibition of recombinant integrase activity in a standard 3'-processing assay.	B	BAO_0000357	single protein format	Human immunodeficiency virus 1	None	None	None	None	CHEMBL3471	Human immunodeficiency virus type 1 integrase	Human immunodeficiency virus 1	SINGLE PROTEIN	CHEMBL1146726	1	Scientific Literature	Bioorg. Med. Chem. Lett.	2004	None
CHEMBL108423		0	284.27	0	3.03	4d	O=C(O)C(=O)/C=C(\O)c1ccc(Oc2ccccc2)cc1	IC50	'='	15000.0	nM	4.82			UO_0000065	16.97	0.31	1.79	5.75	False	CHEMBL701717	Inhibitory effect on strand transfer of proximal DNA into host DNA in an extracellular HIV-1 integrase assay in experiment 2	B	BAO_0000357	single protein format	None	None	None	None	None	CHEMBL3471	Human immunodeficiency virus type 1 integrase	Human immunodeficiency virus 1	SINGLE PROTEIN	CHEMBL1135511	1	Scientific Literature	J. Med. Chem.	2002	None
CHEMBL3348567		0	299.25	0	0.83	13h	O=C(O)c1ccc2[nH]cc(C(=O)CC(=O)c3nnn[nH]3)c2c1	IC50	'='	40000.0	nM	4.40			UO_0000065	14.70	0.27	3.57	3.10	False	CHEMBL873101	Inhibitory effect on 3'-processing(3'-P) of proximal DNA in an extracellular HIV-1 integrase assay	B	BAO_0000357	single protein format	None	None	None	None	None	CHEMBL3471	Human immunodeficiency virus type 1 integrase	Human immunodeficiency virus 1	SINGLE PROTEIN	CHEMBL1135511	1	Scientific Literature	J. Med. Chem.	2002	None
CHEMBL224992		0	464.52	0	2.66	19	O=S(=O)(/C=C/c1ccc2c(c1)OCCO2)CS(=O)(=O)/C=C/c1ccc2c(c1)OCCO2	IC50	'>'	100000.0	nM				UO_0000065					False	CHEMBL915571	Inhibition of HIV1 integrase-mediated 3'-processing activity	B	BAO_0000357	single protein format	Human immunodeficiency virus 1	None	None	None	None	CHEMBL3471	Human immunodeficiency virus type 1 integrase	Human immunodeficiency virus 1	SINGLE PROTEIN	CHEMBL1144536	1	Scientific Literature	Bioorg. Med. Chem.	2007	None
CHEMBL20117		0	277.24	0	1.73	14	COc1ccc(CN=[N+]=[N-])cc1C(=O)CC(=O)C(=O)O	IC50	'>'	100000.0	nM				UO_0000065					False	CHEMBL699987	Inhibitory concentration against Recombinant HIV-1 integrase (3'processing)	B	BAO_0000357	single protein format	Human immunodeficiency virus 1	None	None	None	None	CHEMBL3471	Human immunodeficiency virus type 1 integrase	Human immunodeficiency virus 1	SINGLE PROTEIN	CHEMBL1144971	1	Scientific Literature	Bioorg. Med. Chem. Lett.	2003	None
CHEMBL176861		0	270.27	0	-0.09	7	NS(=O)(=O)c1ccc(NC(=O)/C=C\C(=O)O)cc1	IC50	'>'	200000.0	nM		Outside typical range		UO_0000065					False	CHEMBL701186	Inhibitory concentration to inhibit HIV-1 integrase by 3' -processing method	B	BAO_0000357	single protein format	Human immunodeficiency virus 1	None	None	None	None	CHEMBL3471	Human immunodeficiency virus type 1 integrase	Human immunodeficiency virus 1	SINGLE PROTEIN	CHEMBL1129973	1	Scientific Literature	J. Med. Chem.	1997	None
CHEMBL19977		0	404.42	0	4.07	2, (L-708906)	O=C(O)C(=O)CC(=O)c1cc(OCc2ccccc2)cc(OCc2ccccc2)c1	IC50	'='	480.0	nM	6.32			UO_0000065	15.62	0.29	2.25	7.03	True	CHEMBL699988	Inhibitory concentration against Recombinant HIV-1 integrase (Standard transfer reaction)	B	BAO_0000357	single protein format	Human immunodeficiency virus 1	None	None	None	None	CHEMBL3471	Human immunodeficiency virus type 1 integrase	Human immunodeficiency virus 1	SINGLE PROTEIN	CHEMBL1144971	1	Scientific Literature	Bioorg. Med. Chem. Lett.	2003	None
CHEMBL376345		0	558.54	2	2.97	5	COc1cc(/C=C/S(=O)(=O)CS(=O)(=O)/C=C/c2cc(OC)c(OC)cc2[N+](=O)[O-])c([N+](=O)[O-])cc1OC	IC50	'='	500000.0	nM		Outside typical range		UO_0000065					False	CHEMBL915572	Inhibition of HIV1 integrase-mediated integration activity	B	BAO_0000357	single protein format	Human immunodeficiency virus 1	None	None	None	None	CHEMBL3471	Human immunodeficiency virus type 1 integrase	Human immunodeficiency virus 1	SINGLE PROTEIN	CHEMBL1144536	1	Scientific Literature	Bioorg. Med. Chem.	2007	None
CHEMBL172993		0	388.41	0	2.24	33	CC(=O)C1(/N=N/c2ccc(S(=O)(=O)Nc3ccccn3)cc2)CCOC1=O	IC50	'>'	200000.0	nM		Outside typical range		UO_0000065					False	CHEMBL701186	Inhibitory concentration to inhibit HIV-1 integrase by 3' -processing method	B	BAO_0000357	single protein format	Human immunodeficiency virus 1	None	None	None	None	CHEMBL3471	Human immunodeficiency virus type 1 integrase	Human immunodeficiency virus 1	SINGLE PROTEIN	CHEMBL1129973	1	Scientific Literature	J. Med. Chem.	1997	None
CHEMBL131733		0	300.31	0	2.60	33	O=C(/C=C/c1cc(O)c(O)c(O)c1)OCCc1ccccc1	IC50	'='	1995.26	nM	5.70			UO_0000065	18.98	0.35	3.10	6.55	False	CHEMBL857173	Inhibitory activity against HIV-1 Integrase (HIV-1-IN)	B	BAO_0000357	single protein format	Human immunodeficiency virus 1	None	None	None	None	CHEMBL3471	Human immunodeficiency virus type 1 integrase	Human immunodeficiency virus 1	SINGLE PROTEIN	CHEMBL1135718	1	Scientific Literature	J. Med. Chem.	2002	None
CHEMBL31044		0	385.37	0	1.90	17	O=C(/C=C/c1ccc(O)c(O)c1)NCCOC(=O)/C=C/c1ccc(O)c(O)c1	IC50	'='	6500.0	nM	5.19			UO_0000065	13.46	0.25	3.29	3.81	False	CHEMBL701159	Inhibition of HIV-1 integrase by radiolabeled oligonucleotide-based assay integration	B	BAO_0000357	single protein format	Human immunodeficiency virus 1	None	None	None	None	CHEMBL3471	Human immunodeficiency virus type 1 integrase	Human immunodeficiency virus 1	SINGLE PROTEIN	CHEMBL1132706	1	Scientific Literature	J. Med. Chem.	1999	None
CHEMBL172439	SLAZINIC ACID	0	388.28	0	1.20	14, NSC-87509	Cc1cc(O)c(C=O)c2c1C(=O)Oc1c(CO)c(O)c3c(c1O2)C(O)OC3=O	Inhibition	'='	76.8	%				UO_0000187					False	CHEMBL700696	Percentage inhibition against strand transfer of HIV-1 integrase at 100 ug/mL	B	BAO_0000357	single protein format	Human immunodeficiency virus 1	None	None	None	None	CHEMBL3471	Human immunodeficiency virus type 1 integrase	Human immunodeficiency virus 1	SINGLE PROTEIN	CHEMBL1129975	1	Scientific Literature	J. Med. Chem.	1997	None
CHEMBL606562		0	620.41	3	-1.55	1	Nc1ccn([C@H]2C[C@H](O)[C@@H](COP(=O)(O)O[C@@H]3[C@@H](COP(=O)(O)O)OC[C@H]3n3cnc4c(N)ncnc43)O2)c(=O)n1	Inhibitory activity	'='	25.0	uM				UO_0000064					False	CHEMBL701796	Inhibition of strand transfer step useful in the integration of viral DNA into host cell DNA by inhibiting HIV integrase by compound	B	BAO_0000357	single protein format	None	None	None	None	None	CHEMBL3471	Human immunodeficiency virus type 1 integrase	Human immunodeficiency virus 1	SINGLE PROTEIN	CHEMBL1133376	1	Scientific Literature	Bioorg. Med. Chem. Lett.	2000	None
CHEMBL388725		0	416.47	0	1.08	6	O=S(=O)(CCc1ccc(O)c(O)c1)CS(=O)(=O)CCc1ccc(O)c(O)c1	IC50	'='	40000.0	nM	4.40			UO_0000065	10.56	0.22	3.32	2.95	False	CHEMBL915571	Inhibition of HIV1 integrase-mediated 3'-processing activity	B	BAO_0000357	single protein format	Human immunodeficiency virus 1	None	None	None	None	CHEMBL3471	Human immunodeficiency virus type 1 integrase	Human immunodeficiency virus 1	SINGLE PROTEIN	CHEMBL1144536	1	Scientific Literature	Bioorg. Med. Chem.	2007	None
CHEMBL224123		0	352.48	0	2.26	14	O=S(=O)(CCc1ccccc1)CS(=O)(=O)CCc1ccccc1	IC50	'>'	100000.0	nM				UO_0000065					False	CHEMBL915572	Inhibition of HIV1 integrase-mediated integration activity	B	BAO_0000357	single protein format	Human immunodeficiency virus 1	None	None	None	None	CHEMBL3471	Human immunodeficiency virus type 1 integrase	Human immunodeficiency virus 1	SINGLE PROTEIN	CHEMBL1144536	1	Scientific Literature	Bioorg. Med. Chem.	2007	None
CHEMBL421450		0	403.42	0	1.94	34	CC(=O)C1(/N=N/c2ccc(S(=O)(=O)Nc3nccc(C)n3)cc2)CCOC1=O	IC50	'='	65000.0	nM	4.19			UO_0000065	10.38	0.20	2.25	2.99	True	CHEMBL699308	Inhibitory concentration against HIV-1 integrase by strand transfer method	B	BAO_0000357	single protein format	Human immunodeficiency virus 1	None	None	None	None	CHEMBL3471	Human immunodeficiency virus type 1 integrase	Human immunodeficiency virus 1	SINGLE PROTEIN	CHEMBL1129973	1	Scientific Literature	J. Med. Chem.	1997	None
CHEMBL128868		0	409.92	0	3.61	6	Cc1cc(S(=O)(=O)Nc2nc(Nc3ccccc3)nn2C)c(S)cc1Cl	IC50	'='	27542.29	nM	4.56			UO_0000065	11.12	0.24	0.95	5.13	False	CHEMBL701802	Inhibitory activity against 3' processing by HIV integrase	B	BAO_0000357	single protein format	Human immunodeficiency virus 1	None	None	None	None	CHEMBL3471	Human immunodeficiency virus type 1 integrase	Human immunodeficiency virus 1	SINGLE PROTEIN	CHEMBL1148381	1	Scientific Literature	J. Med. Chem.	2004	None
CHEMBL173978		0	593.55	2	3.38	40, NSC-116625	O=[N+]([O-])c1cccc(/C=N/CCN2CCN(CC/N=C/c3cccc([N+](=O)[O-])c3O)C2c2cccc([N+](=O)[O-])c2O)c1O	IC50	'='	52700.0	nM	4.28			UO_0000065	7.21	0.14	0.90	1.93	False	CHEMBL697789	Inhibitory concentration of compound against 3'-processing of HIV-1 integrase in experiment 1	B	BAO_0000357	single protein format	Human immunodeficiency virus 1	None	None	None	None	CHEMBL3471	Human immunodeficiency virus type 1 integrase	Human immunodeficiency virus 1	SINGLE PROTEIN	CHEMBL1129975	1	Scientific Literature	J. Med. Chem.	1997	None
CHEMBL278545		0	328.29	0	3.41	9	[N-]=[N+]=NC1CCC(N=[N+]=[N-])c2cc(C(=O)CC(=O)C(=O)O)ccc21	IC50	'='	70000.0	nM	4.16			UO_0000065	12.66	0.24	0.74	2.46	False	CHEMBL699987	Inhibitory concentration against Recombinant HIV-1 integrase (3'processing)	B	BAO_0000357	single protein format	Human immunodeficiency virus 1	None	None	None	None	CHEMBL3471	Human immunodeficiency virus type 1 integrase	Human immunodeficiency virus 1	SINGLE PROTEIN	CHEMBL1144971	1	Scientific Literature	Bioorg. Med. Chem. Lett.	2003	None
CHEMBL342488		0	371.30	1	2.57	5	O=C(O)c1[nH]c(C(=O)O)c(-c2ccc(O)c(O)c2)c1-c1ccc(O)c(O)c1	IC50	'='	5300.0	nM	5.28			UO_0000065	14.21	0.27	2.71	3.08	False	CHEMBL702338	Inhibitory activity against HIV-1 integrase	B	BAO_0000357	single protein format	Human immunodeficiency virus 1	None	None	None	None	CHEMBL3471	Human immunodeficiency virus type 1 integrase	Human immunodeficiency virus 1	SINGLE PROTEIN	CHEMBL1136476	1	Scientific Literature	Bioorg. Med. Chem. Lett.	2003	None
CHEMBL110315		0	351.32	0	2.74	31	CC1=NN(C(=O)c2ccccc2O)C(=O)/C1=C/c1ccc([N+](=O)[O-])cc1	IC50	'='	800.0	nM	6.10			UO_0000065	17.35	0.32	3.36	5.39	False	CHEMBL701178	Inhibition of HIV-1 integrase enzyme at 3`- processing stage of DNA integration	B	BAO_0000357	single protein format	Human immunodeficiency virus 1	None	None	None	None	CHEMBL3471	Human immunodeficiency virus type 1 integrase	Human immunodeficiency virus 1	SINGLE PROTEIN	CHEMBL1131060	1	Scientific Literature	J. Med. Chem.	1998	None
CHEMBL36640		0	353.33	0	3.23	27	COc1cc(/C=C/c2ccc3ccc(C(=O)O)c(O)c3n2)cc(O)c1O	IC50	'='	700.0	nM	6.16			UO_0000065	17.42	0.32	2.92	5.12	False	CHEMBL699441	In vitro inhibition of recombinant integrase activity in a standard 3'-processing assay.	B	BAO_0000357	single protein format	Human immunodeficiency virus 1	None	None	None	None	CHEMBL3471	Human immunodeficiency virus type 1 integrase	Human immunodeficiency virus 1	SINGLE PROTEIN	CHEMBL1146726	1	Scientific Literature	Bioorg. Med. Chem. Lett.	2004	None
CHEMBL173615		0	272.30	0	1.59	NSC-612955	O=C(CC(O)c1cccnc1)CC(O)c1cccnc1	Inhibition	'='	22.5	%				UO_0000187					False	CHEMBL700870	Percentage inhibition was obtained by performing in vitro assay on purified recombinant integrase by 3''-processing method at 100 micro g/mL (experiment 1)	B	BAO_0000357	single protein format	None	None	None	None	None	CHEMBL3471	Human immunodeficiency virus type 1 integrase	Human immunodeficiency virus 1	SINGLE PROTEIN	CHEMBL1129974	1	Scientific Literature	J. Med. Chem.	1997	None
CHEMBL174455		0	395.84	0	3.63	NSC-632901	O=C(CC(O)(c1ccccc1)c1ccc(Cl)cc1)NC(=O)c1ccccc1O	IC50	'='	182000.0	nM		Outside typical range		UO_0000065					False	CHEMBL878458	Inhibitory concentration against purified recombinant integrase by 3'-processing in vitro assay (experiment 1)	B	BAO_0000357	single protein format	None	None	None	None	None	CHEMBL3471	Human immunodeficiency virus type 1 integrase	Human immunodeficiency virus 1	SINGLE PROTEIN	CHEMBL1129974	1	Scientific Literature	J. Med. Chem.	1997	None
CHEMBL586	SALICYLURIC ACID	0	195.17	0	0.21	NSC-87566	O=C(O)CNC(=O)c1ccccc1O	Inhibition	'='	33.3	%				UO_0000187					False	CHEMBL700875	Percentage inhibition was obtained by performing in vitro assay on purified recombinant integrase by strand transfer method at 100 micro g/mL (experiment 2)	B	BAO_0000357	single protein format	None	None	None	None	None	CHEMBL3471	Human immunodeficiency virus type 1 integrase	Human immunodeficiency virus 1	SINGLE PROTEIN	CHEMBL1129974	1	Scientific Literature	J. Med. Chem.	1997	None
CHEMBL437239		0	2135.36	None	None	65	CC[C@H](C)[C@H](NC(=O)CNC(=O)[C@H](CC(C)C)NC(=O)[C@H](C)NC(=O)[C@H](Cc1ccc(O)cc1)NC(=O)[C@H](CCC(N)=O)NC(=O)[C@H](CO)NC(=O)[C@H](CC(=O)O)NC(=O)[C@@H](NC(=O)[C@@H](NC(=O)[C@@H](NC(=O)[C@H](CC(N)=O)NC(=O)[C@@H](NC(=O)[C@H](CCC(=O)O)NC(=O)[C@H](CC(C)C)NC(=O)CNC(=O)[C@H](CO)NC(=O)[C@H](CC(=O)O)NC(=O)[C@H](CCC(N)=O)NC(=O)[C@@H](N)CC(C)C)C(C)C)[C@@H](C)CC)C(C)C)[C@@H](C)O)C(=O)O	IC50	'='	20000.0	nM	4.70			UO_0000065	2.20	None	None	None	False	CHEMBL909174	Inhibition of HIV1 integrase C130A mutant strand transfer step	B	BAO_0000357	single protein format	Human immunodeficiency virus 1	None	None	None	None	CHEMBL3471	Human immunodeficiency virus type 1 integrase	Human immunodeficiency virus 1	SINGLE PROTEIN	CHEMBL1149523	1	Scientific Literature	Bioorg. Med. Chem. Lett.	2006	None
CHEMBL437239		0	2135.36	None	None	65	CC[C@H](C)[C@H](NC(=O)CNC(=O)[C@H](CC(C)C)NC(=O)[C@H](C)NC(=O)[C@H](Cc1ccc(O)cc1)NC(=O)[C@H](CCC(N)=O)NC(=O)[C@H](CO)NC(=O)[C@H](CC(=O)O)NC(=O)[C@@H](NC(=O)[C@@H](NC(=O)[C@@H](NC(=O)[C@H](CC(N)=O)NC(=O)[C@@H](NC(=O)[C@H](CCC(=O)O)NC(=O)[C@H](CC(C)C)NC(=O)CNC(=O)[C@H](CO)NC(=O)[C@H](CC(=O)O)NC(=O)[C@H](CCC(N)=O)NC(=O)[C@@H](N)CC(C)C)C(C)C)[C@@H](C)CC)C(C)C)[C@@H](C)O)C(=O)O	IC50	'>'	167000.0	nM		Outside typical range		UO_0000065					False	CHEMBL909171	Inhibition of soluble HIV1 integrase F182K/ C280S mutant 3' processing step	B	BAO_0000357	single protein format	Human immunodeficiency virus 1	None	None	None	None	CHEMBL3471	Human immunodeficiency virus type 1 integrase	Human immunodeficiency virus 1	SINGLE PROTEIN	CHEMBL1149523	1	Scientific Literature	Bioorg. Med. Chem. Lett.	2006	None
CHEMBL293914		0	746.68	3	7.30	1, NSC-158393	O=c1c(C(c2ccc(C(c3c(O)oc4ccccc4c3=O)c3c(O)oc4ccccc4c3=O)cc2)c2c(O)oc3ccccc3c2=O)c(O)oc2ccccc12	ID50	'='	1.5	uM		Non standard unit for type		UO_0000064					False	CHEMBL701727	Inhibitory concentration against HIV-1 Integrase 3' chain processing	B	BAO_0000357	single protein format	None	None	None	None	None	CHEMBL3471	Human immunodeficiency virus type 1 integrase	Human immunodeficiency virus 1	SINGLE PROTEIN	CHEMBL1129680	1	Scientific Literature	J. Med. Chem.	1996	None
CHEMBL109788		0	332.74	0	1.93	24	O=C(NN1C(=O)C(Cl)C1c1cccc(O)c1)c1ccccc1O	IC50	'='	180000.0	nM		Outside typical range		UO_0000065					False	CHEMBL701177	Inhibitory concentration was evaluated as 50% inhibition of HIV-1 integrase enzyme at 3`- processing stage of DNA integration in experiment I	B	BAO_0000357	single protein format	None	None	None	None	None	CHEMBL3471	Human immunodeficiency virus type 1 integrase	Human immunodeficiency virus 1	SINGLE PROTEIN	CHEMBL1131060	1	Scientific Literature	J. Med. Chem.	1998	None
CHEMBL129147		0	448.96	0	3.53	27	Cc1cc2nc3nc(N)nc(NS(=O)(=O)c4cc(C)c(Cl)cc4S)n3c2cc1C	IC50	'='	5495.41	nM	5.26			UO_0000065	11.72	0.25	1.73	4.56	False	CHEMBL701802	Inhibitory activity against 3' processing by HIV integrase	B	BAO_0000357	single protein format	Human immunodeficiency virus 1	None	None	None	None	CHEMBL3471	Human immunodeficiency virus type 1 integrase	Human immunodeficiency virus 1	SINGLE PROTEIN	CHEMBL1148381	1	Scientific Literature	J. Med. Chem.	2004	None
CHEMBL412522		0	2757.96	None	None	56	CC[C@H](C)[C@H](NC(=O)[C@H](Cc1c[nH]c2ccccc12)NC(=O)[C@@H](NC(=O)[C@H](C)NC(=O)[C@H](CCC(N)=O)NC(=O)[C@H](Cc1c[nH]c2ccccc12)NC(=O)[C@H](Cc1ccc(O)cc1)NC(=O)[C@H](CCC(=O)O)NC(=O)[C@@H](NC(=O)[C@H](Cc1c[nH]c2ccccc12)NC(=O)[C@H](Cc1c[nH]c2ccccc12)NC(=O)[C@@H](NC(=O)[C@H](CCC(=O)O)NC(=O)[C@H](Cc1c[nH]c2ccccc12)NC(=O)[C@@H](NC(=O)[C@@H](N)CCC(=O)O)[C@@H](C)O)[C@@H](C)O)[C@@H](C)O)[C@@H](C)O)C(=O)N1CCC[…	IC50	'='	5000.0	nM	5.30			UO_0000065	1.92	None	None	None	False	CHEMBL909174	Inhibition of HIV1 integrase C130A mutant strand transfer step	B	BAO_0000357	single protein format	Human immunodeficiency virus 1	None	None	None	None	CHEMBL3471	Human immunodeficiency virus type 1 integrase	Human immunodeficiency virus 1	SINGLE PROTEIN	CHEMBL1149523	1	Scientific Literature	Bioorg. Med. Chem. Lett.	2006	None
CHEMBL412522		0	2757.96	None	None	56	CC[C@H](C)[C@H](NC(=O)[C@H](Cc1c[nH]c2ccccc12)NC(=O)[C@@H](NC(=O)[C@H](C)NC(=O)[C@H](CCC(N)=O)NC(=O)[C@H](Cc1c[nH]c2ccccc12)NC(=O)[C@H](Cc1ccc(O)cc1)NC(=O)[C@H](CCC(=O)O)NC(=O)[C@@H](NC(=O)[C@H](Cc1c[nH]c2ccccc12)NC(=O)[C@H](Cc1c[nH]c2ccccc12)NC(=O)[C@@H](NC(=O)[C@H](CCC(=O)O)NC(=O)[C@H](Cc1c[nH]c2ccccc12)NC(=O)[C@@H](NC(=O)[C@@H](N)CCC(=O)O)[C@@H](C)O)[C@@H](C)O)[C@@H](C)O)[C@@H](C)O)C(=O)N1CCC[…	IC50	'='	13000.0	nM	4.89			UO_0000065	1.77	None	None	None	False	CHEMBL909171	Inhibition of soluble HIV1 integrase F182K/ C280S mutant 3' processing step	B	BAO_0000357	single protein format	Human immunodeficiency virus 1	None	None	None	None	CHEMBL3471	Human immunodeficiency virus type 1 integrase	Human immunodeficiency virus 1	SINGLE PROTEIN	CHEMBL1149523	1	Scientific Literature	Bioorg. Med. Chem. Lett.	2006	None
CHEMBL340775		0	375.81	0	2.15	7f	Cl.O=C1/C(=C/c2ccc(O)c(O)c2)CNC/C1=C\c1ccc(O)c(O)c1	IC50	'='	200.0	nM	6.70			UO_0000065	19.74	0.37	4.55	6.09	False	CHEMBL702428	Compound concentration required to reduce HIV-1 Integrase 3'-processing activity by 50%	B	BAO_0000357	single protein format	Human immunodeficiency virus 1	None	None	None	None	CHEMBL3471	Human immunodeficiency virus type 1 integrase	Human immunodeficiency virus 1	SINGLE PROTEIN	CHEMBL1131129	1	Scientific Literature	J. Med. Chem.	1998	None
CHEMBL129911		0	375.82	0	0.34	55	Cc1cc2c(cc1Cl)SC(C1C(=O)NC(=O)NC1=O)NS2(=O)=O	IC50	'='	60255.96	nM	4.22			UO_0000065	11.23	0.25	3.88	3.47	False	CHEMBL701803	Inhibitory activity against DNA strand transfer by HIV integrase	B	BAO_0000357	single protein format	Human immunodeficiency virus 1	None	None	None	None	CHEMBL3471	Human immunodeficiency virus type 1 integrase	Human immunodeficiency virus 1	SINGLE PROTEIN	CHEMBL1148381	1	Scientific Literature	J. Med. Chem.	2004	None
CHEMBL39481		0	348.36	0	3.77	16	CC(=O)Nc1ccc(/C=C/c2ccc3ccc(C(=O)O)c(O)c3n2)cc1	IC50	'='	1200.0	nM	5.92			UO_0000065	17.00	0.31	2.15	5.95	False	CHEMBL701283	Inhibitory activity against HIV-1 Integrase in strand transfer (integration)	B	BAO_0000357	single protein format	Human immunodeficiency virus 1	None	None	None	None	CHEMBL3471	Human immunodeficiency virus type 1 integrase	Human immunodeficiency virus 1	SINGLE PROTEIN	CHEMBL1133718	1	Scientific Literature	J. Med. Chem.	2000	None
CHEMBL37139		0	337.33	0	3.52	22	COc1ccc(/C=C/c2ccc3ccc(C(=O)O)c(O)c3n2)cc1O	IC50	'='	3300.0	nM	5.48			UO_0000065	16.25	0.30	1.96	5.49	False	CHEMBL701283	Inhibitory activity against HIV-1 Integrase in strand transfer (integration)	B	BAO_0000357	single protein format	Human immunodeficiency virus 1	None	None	None	None	CHEMBL3471	Human immunodeficiency virus type 1 integrase	Human immunodeficiency virus 1	SINGLE PROTEIN	CHEMBL1133718	1	Scientific Literature	J. Med. Chem.	2000	None
CHEMBL81686		0	323.31	0	2.40	20	O=C(NNc1ccccc1)c1ccc2ccc(C(=O)O)c(O)c2n1	IC50	'>'	100000.0	nM				UO_0000065					False	CHEMBL699441	In vitro inhibition of recombinant integrase activity in a standard 3'-processing assay.	B	BAO_0000357	single protein format	Human immunodeficiency virus 1	None	None	None	None	CHEMBL3471	Human immunodeficiency virus type 1 integrase	Human immunodeficiency virus 1	SINGLE PROTEIN	CHEMBL1146726	1	Scientific Literature	Bioorg. Med. Chem. Lett.	2004	None
CHEMBL84307		0	526.50	1	4.58	NSC-117278	COc1cc(C(C2=C(O)C(=O)c3ccccc3C2=O)C2=C(O)C(=O)c3ccccc3C2=O)cc(OC)c1OC	IC50	'>'	100000.0	nM				UO_0000065					False	CHEMBL701285	Inhibitory activity against HIV-1 integrase	B	BAO_0000357	single protein format	Human immunodeficiency virus 1	None	None	None	None	CHEMBL3471	Human immunodeficiency virus type 1 integrase	Human immunodeficiency virus 1	SINGLE PROTEIN	CHEMBL1129349	1	Scientific Literature	J. Med. Chem.	1996	None
CHEMBL55906		0	409.25	0	1.00	12	Nc1ncnc2c1ccc1ncn(C3COC(COP(=O)([O-])[O-])C3)c12.[Na+].[Na+]	IC50	'='	75000.0	nM	4.12			UO_0000065	11.29	0.23	3.12	2.83	False	CHEMBL701118	Inhibitory activity against HIV integrase in the 3' processing step	B	BAO_0000357	single protein format	None	None	None	None	None	CHEMBL3471	Human immunodeficiency virus type 1 integrase	Human immunodeficiency virus 1	SINGLE PROTEIN	CHEMBL1130893	1	Scientific Literature	Bioorg. Med. Chem. Lett.	1998	None
CHEMBL2079773		0	452.75	0	2.33	6	O=S1(=O)CCCCN1c1nc(/C([O-])=N/Cc2ccc(F)cc2)c([O-])c2ncccc12.[Mg+2]	IC50	'='	10.0	nM	8.00			UO_0000065	18.58	0.36	5.67	7.11	False	CHEMBL829517	Inhibitory concentration against human immunodeficiency virus type 1 integrase	B	BAO_0000357	single protein format	Human immunodeficiency virus 1	None	None	None	None	CHEMBL3471	Human immunodeficiency virus type 1 integrase	Human immunodeficiency virus 1	SINGLE PROTEIN	CHEMBL1142728	1	Scientific Literature	J. Med. Chem.	2005	None
CHEMBL175671		0	379.33	0	1.61	13c	O=C1c2c(c(O)c3nccnc3c2O)C(=O)N1CCc1ccc2c(c1)OCO2	IC50	'='	1412.54	nM	5.85			UO_0000065	15.42	0.29	4.24	4.79	False	CHEMBL831653	Log of inhibitory concentration against human immunodeficiency virus type 1 integrase	B	BAO_0000357	single protein format	Human immunodeficiency virus 1	None	None	None	None	CHEMBL3471	Human immunodeficiency virus type 1 integrase	Human immunodeficiency virus 1	SINGLE PROTEIN	CHEMBL1142728	1	Scientific Literature	J. Med. Chem.	2005	None
CHEMBL426397		0	314.34	0	1.65	20	O=C(NCCCNC(=O)c1ccccc1O)c1ccccc1O	IC50	'>'	200000.0	nM		Outside typical range		UO_0000065					False	CHEMBL702106	Inhibition of HIV-1 integrase enzyme by 3'-processing method	B	BAO_0000357	single protein format	Human immunodeficiency virus 1	None	None	None	None	CHEMBL3471	Human immunodeficiency virus type 1 integrase	Human immunodeficiency virus 1	SINGLE PROTEIN	CHEMBL1130409	1	Scientific Literature	J. Med. Chem.	1997	None
CHEMBL367991		0	326.35	0	2.70	42	O=C1OC[C@H](Cc2ccc3c(c2)OCO3)[C@H]1Cc1ccc(O)cc1	Inhibition	'<'	5.0	%				UO_0000187					False	CHEMBL701296	Inhibitory activity against 3'-processing by HIV-1 Integrase at 100 uM	B	BAO_0000357	single protein format	Human immunodeficiency virus 1	None	None	None	None	CHEMBL3471	Human immunodeficiency virus type 1 integrase	Human immunodeficiency virus 1	SINGLE PROTEIN	CHEMBL1129070	1	Scientific Literature	J. Med. Chem.	1996	None
CHEMBL302254		0	194.23	1	-3.17	21	OCCNCCNC(O)C(O)CO	Inhibition	'<'	50.0	%				UO_0000187					False	CHEMBL701294	Inhibition against HIV-1 integrase at 200 uM	B	BAO_0000357	single protein format	Human immunodeficiency virus 1	None	None	None	None	CHEMBL3471	Human immunodeficiency virus type 1 integrase	Human immunodeficiency virus 1	SINGLE PROTEIN	CHEMBL1133723	1	Scientific Literature	J. Med. Chem.	2000	None
CHEMBL82359		0	308.29	0	2.89	13	O=C(Nc1ccc2ccc(C(=O)O)c(O)c2n1)c1ccccc1	IC50	'>'	100000.0	nM				UO_0000065					False	CHEMBL699441	In vitro inhibition of recombinant integrase activity in a standard 3'-processing assay.	B	BAO_0000357	single protein format	Human immunodeficiency virus 1	None	None	None	None	CHEMBL3471	Human immunodeficiency virus type 1 integrase	Human immunodeficiency virus 1	SINGLE PROTEIN	CHEMBL1146726	1	Scientific Literature	Bioorg. Med. Chem. Lett.	2004	None
CHEMBL142072		0	340.38	0	4.16	3 (Page 7085)	O=C(c1cc(Cc2ccccc2)ccn1)c1ccc2cccnc2c1O	IC50	'='	50.0	nM	7.30			UO_0000065	21.45	0.38	3.14	11.57	False	CHEMBL881407	Strand transfer inhibitory activity against HIV-1 integrase	B	BAO_0000357	single protein format	Human immunodeficiency virus 1	None	None	None	None	CHEMBL3471	Human immunodeficiency virus type 1 integrase	Human immunodeficiency virus 1	SINGLE PROTEIN	CHEMBL1140386	1	Scientific Literature	J. Med. Chem.	2005	None
CHEMBL368084		0	313.29	0	2.91	19 (Page 7085)	O=C(/C=C(\O)c1ccc(Cc2ccc(F)cc2)o1)c1nc[nH]n1	IC50	'='	20.0	nM	7.70			UO_0000065	24.57	0.46	4.79	8.37	True	CHEMBL881407	Strand transfer inhibitory activity against HIV-1 integrase	B	BAO_0000357	single protein format	Human immunodeficiency virus 1	None	None	None	None	CHEMBL3471	Human immunodeficiency virus type 1 integrase	Human immunodeficiency virus 1	SINGLE PROTEIN	CHEMBL1140386	1	Scientific Literature	J. Med. Chem.	2005	None
CHEMBL371867		0	271.27	0	2.09	27	O=C(O)C(=O)/C=C(\O)c1cccn1Cc1ccccc1	IC50	'='	220.0	nM	6.66			UO_0000065	24.54	0.45	4.57	8.37	False	CHEMBL881407	Strand transfer inhibitory activity against HIV-1 integrase	B	BAO_0000357	single protein format	Human immunodeficiency virus 1	None	None	None	None	CHEMBL3471	Human immunodeficiency virus type 1 integrase	Human immunodeficiency virus 1	SINGLE PROTEIN	CHEMBL1140386	1	Scientific Literature	J. Med. Chem.	2005	None
CHEMBL322472		0	311.29	0	2.49	32 (Page 7085)	O=C(O)C(=O)/C=C(\O)c1cccc(NC(=O)c2ccccc2)c1	IC50	'='	35000.0	nM	4.46			UO_0000065	14.31	0.26	1.97	4.30	False	CHEMBL881407	Strand transfer inhibitory activity against HIV-1 integrase	B	BAO_0000357	single protein format	Human immunodeficiency virus 1	None	None	None	None	CHEMBL3471	Human immunodeficiency virus type 1 integrase	Human immunodeficiency virus 1	SINGLE PROTEIN	CHEMBL1140386	1	Scientific Literature	J. Med. Chem.	2005	None
CHEMBL197001		0	383.83	0	4.37	36 (Page 7085)	CCOC(=O)C(=O)/C=C(\O)c1cn(Cc2ccccc2)c2ccc(Cl)cc12	IC50	'='	220.0	nM	6.66			UO_0000065	17.35	0.34	2.29	9.71	False	CHEMBL880241	In vitro concentration required to inhibit the overall HIV-1 integrase strand transfer	B	BAO_0000357	single protein format	Human immunodeficiency virus 1	None	None	None	None	CHEMBL3471	Human immunodeficiency virus type 1 integrase	Human immunodeficiency virus 1	SINGLE PROTEIN	CHEMBL1140386	1	Scientific Literature	J. Med. Chem.	2005	None
CHEMBL83786	3,3'-(Ferrocenomethylene)bis[4-hydroxycoumarin]	0	552.32	None	None	27		IC50	'='	3600.0	nM	5.44			UO_0000065					False	CHEMBL701116	Inhibitory activity against 3'-processing of DNA by HIV-1 integrase	F	BAO_0000019	assay format	Human immunodeficiency virus 1	None	None	None	None	CHEMBL3471	Human immunodeficiency virus type 1 integrase	Human immunodeficiency virus 1	SINGLE PROTEIN	CHEMBL1130329	1	Scientific Literature	J. Med. Chem.	1997	None
CHEMBL291334		0	536.48	0	3.13	9	NCCCCCCCCNc1ncnc2cc3c(cc12)ncn3C1COC(COP(=O)([O-])[O-])C1.[Na+].[Na+]	IC50						Not Determined						False	CHEMBL701120	Inhibitory activity against HIV integrase in the strand transfer step; No data	B	BAO_0000357	single protein format	None	None	None	None	None	CHEMBL3471	Human immunodeficiency virus type 1 integrase	Human immunodeficiency virus 1	SINGLE PROTEIN	CHEMBL1130893	1	Scientific Literature	Bioorg. Med. Chem. Lett.	1998	None
CHEMBL411159		0	1296.48	None	None	NL9-I7A	C[C@H](N)C(=O)N[C@@H](CS)C(=O)N[C@@H](Cc1c[nH]c2ccccc12)C(=O)N[C@@H](Cc1c[nH]c2ccccc12)C(=O)N[C@@H](C)C(=O)NCC(=O)N[C@@H](C)C(=O)N[C@@H](CCCCN)C(=O)N[C@@H](CCC(N)=O)C(=O)N[C@@H](CCC(=O)O)C(=O)N[C@@H](Cc1ccccc1)C(=O)O	IC50	'>'	333000.0	nM		Outside typical range		UO_0000065					False	CHEMBL869095	Inhibition of wild type HIV1 integrase 3' processing activity	B	BAO_0000357	single protein format	Human immunodeficiency virus 1	None	None	None	None	CHEMBL3471	Human immunodeficiency virus type 1 integrase	Human immunodeficiency virus 1	SINGLE PROTEIN	CHEMBL1138038	1	Scientific Literature	J. Med. Chem.	2006	None
CHEMBL434367		0	1352.58	None	None	NL9-G6A	CC[C@H](C)[C@H](NC(=O)[C@H](C)NC(=O)[C@H](C)NC(=O)[C@H](Cc1c[nH]c2ccccc12)NC(=O)[C@H](Cc1c[nH]c2ccccc12)NC(=O)[C@H](CS)NC(=O)[C@H](C)N)C(=O)N[C@@H](CCCCN)C(=O)N[C@@H](CCC(N)=O)C(=O)N[C@@H](CCC(=O)O)C(=O)N[C@@H](Cc1ccccc1)C(=O)O	IC50	'='	90000.0	nM	4.05			UO_0000065	2.99	None	None	None	False	CHEMBL869095	Inhibition of wild type HIV1 integrase 3' processing activity	B	BAO_0000357	single protein format	Human immunodeficiency virus 1	None	None	None	None	CHEMBL3471	Human immunodeficiency virus type 1 integrase	Human immunodeficiency virus 1	SINGLE PROTEIN	CHEMBL1138038	1	Scientific Literature	J. Med. Chem.	2006	None
CHEMBL219066		0	1362.64	None	None	NL6-F4A	CC(C)C[C@H](NC(=O)[C@H](C)NC(=O)[C@H](Cc1ccc(O)cc1)NC(=O)[C@H](C)NC(=O)[C@@H](N)[C@@H](C)O)C(=O)N[C@@H](CC(C)C)C(=O)N[C@@H](CCCCN)C(=O)N[C@@H](CC(C)C)C(=O)N[C@@H](C)C(=O)NCC(=O)N[C@@H](CCCN=C(N)N)C(=O)N[C@@H](Cc1c[nH]c2ccccc12)C(=O)O	IC50	'>'	333000.0	nM		Outside typical range		UO_0000065					False	CHEMBL869096	Inhibition of wild type HIV1 integrase strand transfer activity	B	BAO_0000357	single protein format	Human immunodeficiency virus 1	None	None	None	None	CHEMBL3471	Human immunodeficiency virus type 1 integrase	Human immunodeficiency virus 1	SINGLE PROTEIN	CHEMBL1138038	1	Scientific Literature	J. Med. Chem.	2006	None
CHEMBL211346		0	966.25	3	-4.21	NL16	CC[C@H](C)[C@H](NC(=O)[C@H](CCCCN)NC(=O)[C@H](C)NC(=O)[C@H](CCCCN)NC(=O)[C@H](CCCN=C(N)N)NC(=O)[C@H](CCCN=C(N)N)NC(=O)[C@@H]1CCCN1C(=O)[C@@H](N)C(C)C)C(N)=O	IC50	'>'	1000000.0	nM		Outside typical range		UO_0000065					False	CHEMBL869095	Inhibition of wild type HIV1 integrase 3' processing activity	B	BAO_0000357	single protein format	Human immunodeficiency virus 1	None	None	None	None	CHEMBL3471	Human immunodeficiency virus type 1 integrase	Human immunodeficiency virus 1	SINGLE PROTEIN	CHEMBL1138038	1	Scientific Literature	J. Med. Chem.	2006	None
CHEMBL427235		0	1437.76	None	None	NL6	CC(C)C[C@H](NC(=O)[C@H](CCCCN)NC(=O)[C@H](CC(C)C)NC(=O)[C@H](CC(C)C)NC(=O)[C@H](Cc1ccccc1)NC(=O)[C@H](Cc1ccc(O)cc1)NC(=O)[C@H](C)NC(=O)[C@@H](N)[C@@H](C)O)C(=O)N[C@@H](C)C(=O)NCC(=O)N[C@@H](CCCN=C(N)N)C(=O)N[C@@H](Cc1c[nH]c2ccccc12)C(N)=O	IC50	'='	21000.0	nM	4.68			UO_0000065	3.25	None	None	None	False	CHEMBL869095	Inhibition of wild type HIV1 integrase 3' processing activity	B	BAO_0000357	single protein format	Human immunodeficiency virus 1	None	None	None	None	CHEMBL3471	Human immunodeficiency virus type 1 integrase	Human immunodeficiency virus 1	SINGLE PROTEIN	CHEMBL1138038	1	Scientific Literature	J. Med. Chem.	2006	None
CHEMBL278950		0	188.18	0	2.24	15	O=C(O)c1ccc2cc(O)ccc2c1	IC50	'='	172300.0	nM		Outside typical range		UO_0000065					False	CHEMBL702114	Inhibition of HIV-1 integrase-mediated 3'-processing	B	BAO_0000357	single protein format	None	None	None	None	None	CHEMBL3471	Human immunodeficiency virus type 1 integrase	Human immunodeficiency virus 1	SINGLE PROTEIN	CHEMBL1129992	1	Scientific Literature	J. Med. Chem.	1997	None
CHEMBL384894		0	1438.74	None	None	DNL-6	CC(C)C[C@@H](NC(=O)[C@@H](CCCCN)NC(=O)[C@@H](CC(C)C)NC(=O)[C@@H](CC(C)C)NC(=O)[C@@H](Cc1ccccc1)NC(=O)[C@@H](Cc1ccc(O)cc1)NC(=O)[C@@H](C)NC(=O)[C@H](N)[C@H](C)O)C(=O)N[C@H](C)C(=O)NCC(=O)N[C@H](CCCN=C(N)N)C(=O)N[C@H](Cc1c[nH]c2ccccc12)C(=O)O	IC50	'='	96000.0	nM	4.02			UO_0000065	2.79	None	None	None	False	CHEMBL869095	Inhibition of wild type HIV1 integrase 3' processing activity	B	BAO_0000357	single protein format	Human immunodeficiency virus 1	None	None	None	None	CHEMBL3471	Human immunodeficiency virus type 1 integrase	Human immunodeficiency virus 1	SINGLE PROTEIN	CHEMBL1138038	1	Scientific Literature	J. Med. Chem.	2006	None
CHEMBL173615		0	272.30	0	1.59	NSC-612955	O=C(CC(O)c1cccnc1)CC(O)c1cccnc1	Inhibition	'='	43.2	%				UO_0000187					False	CHEMBL700875	Percentage inhibition was obtained by performing in vitro assay on purified recombinant integrase by strand transfer method at 100 micro g/mL (experiment 2)	B	BAO_0000357	single protein format	None	None	None	None	None	CHEMBL3471	Human immunodeficiency virus type 1 integrase	Human immunodeficiency virus 1	SINGLE PROTEIN	CHEMBL1129974	1	Scientific Literature	J. Med. Chem.	1997	None
CHEMBL173618		0	296.28	0	0.33	NSC-229488	COc1cc(N)ccc1C(=O)NC(CCC(=O)O)C(=O)O	IC50	'='	68.0	ug.mL-1		Outside typical range		UO_0000274					False	CHEMBL699310	Inhibitory concentration against purified recombinant integrase by 3'-processing in 3D search (experiment 1)	B	BAO_0000357	single protein format	None	None	None	None	None	CHEMBL3471	Human immunodeficiency virus type 1 integrase	Human immunodeficiency virus 1	SINGLE PROTEIN	CHEMBL1129974	1	Scientific Literature	J. Med. Chem.	1997	None
CHEMBL174455		0	395.84	0	3.63	NSC-632901	O=C(CC(O)(c1ccccc1)c1ccc(Cl)cc1)NC(=O)c1ccccc1O	IC50	'='	72.0	ug.mL-1		Outside typical range		UO_0000274					False	CHEMBL699310	Inhibitory concentration against purified recombinant integrase by 3'-processing in 3D search (experiment 1)	B	BAO_0000357	single protein format	None	None	None	None	None	CHEMBL3471	Human immunodeficiency virus type 1 integrase	Human immunodeficiency virus 1	SINGLE PROTEIN	CHEMBL1129974	1	Scientific Literature	J. Med. Chem.	1997	None
CHEMBL367001		0	254.33	0	0.82	NSC-246119	CCC/C=C/C=C/[C@@H]1C[C@@H](O)[C@@H](O)C(=O)[C@H]1CO	IC50	'='	268000.0	nM		Outside typical range		UO_0000065					False	CHEMBL696659	Inhibitory concentration against purified recombinant integrase by strand transfer in vitro assay (experiment 1)	B	BAO_0000357	single protein format	None	None	None	None	None	CHEMBL3471	Human immunodeficiency virus type 1 integrase	Human immunodeficiency virus 1	SINGLE PROTEIN	CHEMBL1129974	1	Scientific Literature	J. Med. Chem.	1997	None
CHEMBL367001		0	254.33	0	0.82	NSC-246119	CCC/C=C/C=C/[C@@H]1C[C@@H](O)[C@@H](O)C(=O)[C@H]1CO	IC50	'='	135000.0	nM		Outside typical range		UO_0000065					False	CHEMBL696660	Inhibitory concentration against purified recombinant integrase by strand transfer in vitro assay (experiment 2)	B	BAO_0000357	single protein format	None	None	None	None	None	CHEMBL3471	Human immunodeficiency virus type 1 integrase	Human immunodeficiency virus 1	SINGLE PROTEIN	CHEMBL1129974	1	Scientific Literature	J. Med. Chem.	1997	None
CHEMBL176652		0	342.39	0	2.98	38	COc1ccc(C[C@H]2COC(=O)[C@@H]2Cc2ccc(O)cc2)cc1OC	Inhibition	'<'	5.0	%				UO_0000187					False	CHEMBL700694	Inhibitory activity against strand transfer by HIV-1 Integrase at 100 uM	B	BAO_0000357	single protein format	Human immunodeficiency virus 1	None	None	None	None	CHEMBL3471	Human immunodeficiency virus type 1 integrase	Human immunodeficiency virus 1	SINGLE PROTEIN	CHEMBL1129070	1	Scientific Literature	J. Med. Chem.	1996	None
CHEMBL301141	4-HYDROXYCOUMARINS	0	162.14	0	1.50	2	O=c1cc(O)c2ccccc2o1	Inhibition						Not Determined						False	CHEMBL700872	Percentage inhibition was obtained by performing in vitro assay on purified recombinant integrase by 3''-processing method at 100 micro g/mL; No data	B	BAO_0000357	single protein format	None	None	None	None	None	CHEMBL3471	Human immunodeficiency virus type 1 integrase	Human immunodeficiency virus 1	SINGLE PROTEIN	CHEMBL1129974	1	Scientific Literature	J. Med. Chem.	1997	None
CHEMBL435734	ARCTIGENIN	0	372.42	0	2.99	2	COc1cc(C[C@H]2C(=O)OC[C@@H]2Cc2ccc(OC)c(OC)c2)ccc1O	Inhibition	'<'	5.0	%				UO_0000187					False	CHEMBL700694	Inhibitory activity against strand transfer by HIV-1 Integrase at 100 uM	B	BAO_0000357	single protein format	Human immunodeficiency virus 1	None	None	None	None	CHEMBL3471	Human immunodeficiency virus type 1 integrase	Human immunodeficiency virus 1	SINGLE PROTEIN	CHEMBL1129070	1	Scientific Literature	J. Med. Chem.	1996	None
CHEMBL170700		0	320.87	0	4.21	NSC-305801	CCN(CC)CCCC(C)Nc1ccnc2ccc(Cl)nc12	Inhibition	'='	87.4	%				UO_0000187					False	CHEMBL700874	Percentage inhibition was obtained by performing in vitro assay on purified recombinant integrase by strand transfer method at 100 micro g/mL (experiment 1)	B	BAO_0000357	single protein format	None	None	None	None	None	CHEMBL3471	Human immunodeficiency virus type 1 integrase	Human immunodeficiency virus 1	SINGLE PROTEIN	CHEMBL1129974	1	Scientific Literature	J. Med. Chem.	1997	None
CHEMBL40170		0	337.33	0	3.52	21	COc1cc(/C=C/c2ccc3ccc(C(=O)O)c(O)c3n2)ccc1O	IC50	'='	2800.0	nM	5.55			UO_0000065	16.46	0.30	2.03	5.56	False	CHEMBL701281	Inhibitory activity against HIV-1 Integrase in 3'-end- processing	B	BAO_0000357	single protein format	Human immunodeficiency virus 1	None	None	None	None	CHEMBL3471	Human immunodeficiency virus type 1 integrase	Human immunodeficiency virus 1	SINGLE PROTEIN	CHEMBL1133718	1	Scientific Literature	J. Med. Chem.	2000	None
CHEMBL281997		0	435.47	0	3.15	30	CC1=NN(c2ccccc2)C(=O)C1/N=N/c1ccc(S(=O)(=O)Nc2ncccn2)cc1	IC50	'>'	200000.0	nM		Outside typical range		UO_0000065					False	CHEMBL699308	Inhibitory concentration against HIV-1 integrase by strand transfer method	B	BAO_0000357	single protein format	Human immunodeficiency virus 1	None	None	None	None	CHEMBL3471	Human immunodeficiency virus type 1 integrase	Human immunodeficiency virus 1	SINGLE PROTEIN	CHEMBL1129973	1	Scientific Literature	J. Med. Chem.	1997	None
CHEMBL18216		0	502.57	1	4.58	48	COc1cc2ccc(C(=O)NCCCNC(=O)c3ccc4cc(OC)c(OC)cc4c3)cc2cc1OC	IC50	'>'	200000.0	nM		Outside typical range		UO_0000065					False	CHEMBL701109	Inhibition of HIV-1 integrase-mediated strand transfer	B	BAO_0000357	single protein format	None	None	None	None	None	CHEMBL3471	Human immunodeficiency virus type 1 integrase	Human immunodeficiency virus 1	SINGLE PROTEIN	CHEMBL1129992	1	Scientific Literature	J. Med. Chem.	1997	None
CHEMBL435734	ARCTIGENIN	0	372.42	0	2.99	2	COc1cc(C[C@H]2C(=O)OC[C@@H]2Cc2ccc(OC)c(OC)c2)ccc1O	Inhibition	'<'	5.0	%				UO_0000187					False	CHEMBL701296	Inhibitory activity against 3'-processing by HIV-1 Integrase at 100 uM	B	BAO_0000357	single protein format	Human immunodeficiency virus 1	None	None	None	None	CHEMBL3471	Human immunodeficiency virus type 1 integrase	Human immunodeficiency virus 1	SINGLE PROTEIN	CHEMBL1129070	1	Scientific Literature	J. Med. Chem.	1996	None
CHEMBL111607		0	340.77	0	3.49	40	CC1=NN(C(=O)c2ccc(Cl)cc2)C(=O)/C1=C/c1cccc(O)c1	IC50	'>'	293000.0	nM		Outside typical range		UO_0000065					False	CHEMBL701181	Inhibitory concentration as 50% inhibition of HIV-1 integrase enzyme at strand transfer stage of DNA integration.	B	BAO_0000357	single protein format	Human immunodeficiency virus 1	None	None	None	None	CHEMBL3471	Human immunodeficiency virus type 1 integrase	Human immunodeficiency virus 1	SINGLE PROTEIN	CHEMBL1131060	1	Scientific Literature	J. Med. Chem.	1998	None
CHEMBL203443		0	405.81	0	3.08	10	COc1cc2c(cc1Cc1cccc(Cl)c1F)c(=O)c(C(=O)O)cn2CCO	IC50	'='	9.1	nM	8.04			UO_0000065	19.81	0.39	4.96	9.06	False	CHEMBL865324	Inhibition of recombinant HIV1 integrase strand transfer activity	B	BAO_0000357	single protein format	Human immunodeficiency virus 1	None	None	None	None	CHEMBL3471	Human immunodeficiency virus type 1 integrase	Human immunodeficiency virus 1	SINGLE PROTEIN	CHEMBL1138174	1	Scientific Literature	J. Med. Chem.	2006	None
CHEMBL379037		0	426.47	1	5.30	14	COc1cc(C(c2c[nH]c3ccccc23)c2c[nH]c3ccccc23)ccc1OCC(=O)O	IC50	'>'	100000.0	nM				UO_0000065					False	CHEMBL862554	Inhibition of 3'-processing activity of HIV1 integrase	B	BAO_0000357	single protein format	Human immunodeficiency virus 1	None	None	None	None	CHEMBL3471	Human immunodeficiency virus type 1 integrase	Human immunodeficiency virus 1	SINGLE PROTEIN	CHEMBL1138186	1	Scientific Literature	J. Med. Chem.	2006	None
CHEMBL204026		0	397.43	0	2.66	3	COc1ccc(C2C(C(=O)c3ccccc3)=C(O)C(=O)N2CCCO)cc1OC	IC50	'>'	100000.0	nM				UO_0000065					False	CHEMBL862554	Inhibition of 3'-processing activity of HIV1 integrase	B	BAO_0000357	single protein format	Human immunodeficiency virus 1	None	None	None	None	CHEMBL3471	Human immunodeficiency virus type 1 integrase	Human immunodeficiency virus 1	SINGLE PROTEIN	CHEMBL1138186	1	Scientific Literature	J. Med. Chem.	2006	None
CHEMBL203291		0	439.49	0	2.32	22	COc1ccc(C(=O)C2=C(O)C(=O)N(CCN3CCNCC3)C2c2ccccc2F)cc1	IC50	'='	630000.0	nM		Outside typical range		UO_0000065					False	CHEMBL862555	Inhibition of strand transfer activity of HIV1 integrase	B	BAO_0000357	single protein format	Human immunodeficiency virus 1	None	None	None	None	CHEMBL3471	Human immunodeficiency virus type 1 integrase	Human immunodeficiency virus 1	SINGLE PROTEIN	CHEMBL1138186	1	Scientific Literature	J. Med. Chem.	2006	None
CHEMBL381077		0	442.47	0	2.21	21	COc1ccc(C2C(C(=O)c3ccco3)=C(O)C(=O)N2CCN2CCOCC2)c(OC)c1	IC50	'='	395000.0	nM		Outside typical range		UO_0000065					False	CHEMBL862555	Inhibition of strand transfer activity of HIV1 integrase	B	BAO_0000357	single protein format	Human immunodeficiency virus 1	None	None	None	None	CHEMBL3471	Human immunodeficiency virus type 1 integrase	Human immunodeficiency virus 1	SINGLE PROTEIN	CHEMBL1138186	1	Scientific Literature	J. Med. Chem.	2006	None
CHEMBL2177576		0	412.47	0	2.56	9	O=c1oc2c(CN(CCO)CCO)c(O)ccc2cc1-c1nc2ccccc2s1	IC50	'='	350000.0	nM		Outside typical range		UO_0000065					False	CHEMBL862555	Inhibition of strand transfer activity of HIV1 integrase	B	BAO_0000357	single protein format	Human immunodeficiency virus 1	None	None	None	None	CHEMBL3471	Human immunodeficiency virus type 1 integrase	Human immunodeficiency virus 1	SINGLE PROTEIN	CHEMBL1138186	1	Scientific Literature	J. Med. Chem.	2006	None
CHEMBL377295		0	423.43	0	2.73	5	CCOC(=O)C1=C(O)/C(=C\c2ccc(CNC(=O)C(=O)Nc3ccccc3)o2)N=C1C	IC50	'='	40000.0	nM	4.40			UO_0000065	10.39	0.19	1.67	3.38	False	CHEMBL862555	Inhibition of strand transfer activity of HIV1 integrase	B	BAO_0000357	single protein format	Human immunodeficiency virus 1	None	None	None	None	CHEMBL3471	Human immunodeficiency virus type 1 integrase	Human immunodeficiency virus 1	SINGLE PROTEIN	CHEMBL1138186	1	Scientific Literature	J. Med. Chem.	2006	None
CHEMBL150	KAEMPFEROL	0	286.24	0	2.28	15	O=c1c(O)c(-c2ccc(O)cc2)oc2cc(O)cc(O)c12	IC50	'='	97800.0	nM	4.01			UO_0000065	14.01	0.26	1.73	3.61	False	CHEMBL702098	IC50 was measured as concentration required to inhibit 50% of HIV-integrase cleavage	B	BAO_0000357	single protein format	None	None	None	None	None	CHEMBL3471	Human immunodeficiency virus type 1 integrase	Human immunodeficiency virus 1	SINGLE PROTEIN	CHEMBL1128265	1	Scientific Literature	J. Med. Chem.	1995	None
CHEMBL414850		0	430.46	0	2.33	5, L-870810	O=C(NCc1ccc(F)cc1)c1nc(N2CCCCS2(=O)=O)c2cccnc2c1O	IC50	'='	22.8	nM	7.64			UO_0000065	17.75	0.35	5.31	6.79	False	CHEMBL865324	Inhibition of recombinant HIV1 integrase strand transfer activity	B	BAO_0000357	single protein format	Human immunodeficiency virus 1	None	None	None	None	CHEMBL3471	Human immunodeficiency virus type 1 integrase	Human immunodeficiency virus 1	SINGLE PROTEIN	CHEMBL1138174	1	Scientific Literature	J. Med. Chem.	2006	None
CHEMBL432788		0	243.22	0	1.79	10c	O=C(O)C(=O)/C=C(\O)c1ccnc2ccccc12	IC50	'>'	100000.0	nM				UO_0000065					False	CHEMBL873101	Inhibitory effect on 3'-processing(3'-P) of proximal DNA in an extracellular HIV-1 integrase assay	B	BAO_0000357	single protein format	None	None	None	None	None	CHEMBL3471	Human immunodeficiency virus type 1 integrase	Human immunodeficiency virus 1	SINGLE PROTEIN	CHEMBL1135511	1	Scientific Literature	J. Med. Chem.	2002	None
CHEMBL366648		0	419.49	0	2.16	17	CC1C(=N)/C(=N/Nc2ccc(S(=O)(=O)Nc3nccs3)cc2)C(=O)C(C)C1=O	IC50	'>'	200000.0	nM		Outside typical range		UO_0000065					False	CHEMBL701186	Inhibitory concentration to inhibit HIV-1 integrase by 3' -processing method	B	BAO_0000357	single protein format	Human immunodeficiency virus 1	None	None	None	None	CHEMBL3471	Human immunodeficiency virus type 1 integrase	Human immunodeficiency virus 1	SINGLE PROTEIN	CHEMBL1129973	1	Scientific Literature	J. Med. Chem.	1997	None
CHEMBL284616	CHLOROGENIC ACID	2	354.31	1	-0.65	chlorogenic acid	O=C(/C=C/c1ccc(O)c(O)c1)O[C@@H]1C[C@](O)(C(=O)O)C[C@@H](O)[C@H]1O	Inhibition	'='	59.7	%				UO_0000187					False	CHEMBL872048	Inhibition of Human Immunodeficiency Virus Type 1 integrase (HIV-1 IN) in the disintegration reaction at a concentration of 25 uM	B	BAO_0000357	single protein format	Human immunodeficiency virus 1	None	None	None	None	CHEMBL3471	Human immunodeficiency virus type 1 integrase	Human immunodeficiency virus 1	SINGLE PROTEIN	CHEMBL1132572	1	Scientific Literature	J. Med. Chem.	1999	None
CHEMBL301410		0	543.53	2	5.47	7	COc1ccc(-c2c3c4cc(OC)c(O)cc4oc(=O)c3n3ccc4c(OC)c(OC)c(OC)cc4c23)cc1O	IC50	'='	19000.0	nM	4.72			UO_0000065	8.69	0.16	-0.75	3.89	False	CHEMBL701726	Inhibitory activity against integrase as yield of terminal cleavage products	B	BAO_0000357	single protein format	Human immunodeficiency virus 1	None	None	None	None	CHEMBL3471	Human immunodeficiency virus type 1 integrase	Human immunodeficiency virus 1	SINGLE PROTEIN	CHEMBL1132222	1	Scientific Literature	J. Med. Chem.	1999	None
CHEMBL285489		0	322.32	0	2.54	7	CC1=NN(C(=O)c2ccccc2O)C(=O)/C1=C\c1cccc(O)c1	IC50	'='	7400.0	nM	5.13			UO_0000065	15.92	0.29	2.59	5.69	False	CHEMBL699303	Inhibitory activity against HIV-1 integrase	B	BAO_0000357	single protein format	Human immunodeficiency virus 1	None	None	None	None	CHEMBL3471	Human immunodeficiency virus type 1 integrase	Human immunodeficiency virus 1	SINGLE PROTEIN	CHEMBL1147625	1	Scientific Literature	Bioorg. Med. Chem. Lett.	2004	None
CHEMBL177705		0	405.29	0	2.74	15b	O=C1c2c(c(O)c3nccnc3c2O)C(=O)N1Cc1ccc(OC(F)(F)F)cc1	IC50	'='	2041.74	nM	5.69			UO_0000065	14.04	0.27	2.95	5.04	False	CHEMBL831653	Log of inhibitory concentration against human immunodeficiency virus type 1 integrase	B	BAO_0000357	single protein format	Human immunodeficiency virus 1	None	None	None	None	CHEMBL3471	Human immunodeficiency virus type 1 integrase	Human immunodeficiency virus 1	SINGLE PROTEIN	CHEMBL1142728	1	Scientific Literature	J. Med. Chem.	2005	None
CHEMBL18216		0	502.57	1	4.58	48	COc1cc2ccc(C(=O)NCCCNC(=O)c3ccc4cc(OC)c(OC)cc4c3)cc2cc1OC	IC50	'>'	200000.0	nM		Outside typical range		UO_0000065					False	CHEMBL702114	Inhibition of HIV-1 integrase-mediated 3'-processing	B	BAO_0000357	single protein format	None	None	None	None	None	CHEMBL3471	Human immunodeficiency virus type 1 integrase	Human immunodeficiency virus 1	SINGLE PROTEIN	CHEMBL1129992	1	Scientific Literature	J. Med. Chem.	1997	None
CHEMBL174074		0	168.22	0	0.58	24	NNC(=O)c1ccccc1S	IC50	'='	79600.0	nM	4.10			UO_0000065	24.37	0.51	3.52	7.44	False	CHEMBL702108	Inhibition of HIV-1 integrase enzyme by 3'-processing method (experiment 2)	B	BAO_0000357	single protein format	None	None	None	None	None	CHEMBL3471	Human immunodeficiency virus type 1 integrase	Human immunodeficiency virus 1	SINGLE PROTEIN	CHEMBL1130409	1	Scientific Literature	J. Med. Chem.	1997	None
CHEMBL301410		0	543.53	2	5.47	7	COc1ccc(-c2c3c4cc(OC)c(O)cc4oc(=O)c3n3ccc4c(OC)c(OC)c(OC)cc4c23)cc1O	IC50	'='	20000.0	nM	4.70			UO_0000065					False	CHEMBL878464	The compound was tested in vitro for inhibition of HIV-1 replication	F	BAO_0000019	assay format	Human immunodeficiency virus 1	None	None	None	None	CHEMBL3471	Human immunodeficiency virus type 1 integrase	Human immunodeficiency virus 1	SINGLE PROTEIN	CHEMBL1132222	1	Scientific Literature	J. Med. Chem.	1999	None
CHEMBL129073		0	298.29	0	2.80	9c	O=C(/C=C/c1ccc(O)c(O)c1)/C=C/c1ccc(O)c(O)c1	IC50	'='	600.0	nM	6.22			UO_0000065	20.86	0.39	3.42	6.35	True	CHEMBL702428	Compound concentration required to reduce HIV-1 Integrase 3'-processing activity by 50%	B	BAO_0000357	single protein format	Human immunodeficiency virus 1	None	None	None	None	CHEMBL3471	Human immunodeficiency virus type 1 integrase	Human immunodeficiency virus 1	SINGLE PROTEIN	CHEMBL1131129	1	Scientific Literature	J. Med. Chem.	1998	None
CHEMBL27577	SALICYLAMIDE	0	137.14	0	0.49	18	NC(=O)c1ccccc1O	IC50	'>'	100000.0	nM				UO_0000065					False	CHEMBL702109	Inhibition of HIV-1 integrase enzyme	B	BAO_0000357	single protein format	None	None	None	None	None	CHEMBL3471	Human immunodeficiency virus type 1 integrase	Human immunodeficiency virus 1	SINGLE PROTEIN	CHEMBL1130409	1	Scientific Literature	J. Med. Chem.	1997	None
CHEMBL173117		0	380.23	0	2.32	14, NSC-87362	O=[N+]([O-])c1cc(Cc2cc([N+](=O)[O-])c(O)c([N+](=O)[O-])c2)cc([N+](=O)[O-])c1O	Inhibition	'='	94.3	%				UO_0000187					False	CHEMBL700696	Percentage inhibition against strand transfer of HIV-1 integrase at 100 ug/mL	B	BAO_0000357	single protein format	Human immunodeficiency virus 1	None	None	None	None	CHEMBL3471	Human immunodeficiency virus type 1 integrase	Human immunodeficiency virus 1	SINGLE PROTEIN	CHEMBL1129975	1	Scientific Literature	J. Med. Chem.	1997	None
CHEMBL177159		0	310.35	0	2.99	41	O=C1OC[C@H](Cc2ccc3c(c2)OCO3)[C@H]1Cc1ccccc1	Inhibition	'<'	5.0	%				UO_0000187					False	CHEMBL700694	Inhibitory activity against strand transfer by HIV-1 Integrase at 100 uM	B	BAO_0000357	single protein format	Human immunodeficiency virus 1	None	None	None	None	CHEMBL3471	Human immunodeficiency virus type 1 integrase	Human immunodeficiency virus 1	SINGLE PROTEIN	CHEMBL1129070	1	Scientific Literature	J. Med. Chem.	1996	None
CHEMBL291334		0	536.48	0	3.13	9	NCCCCCCCCNc1ncnc2cc3c(cc12)ncn3C1COC(COP(=O)([O-])[O-])C1.[Na+].[Na+]	IC50						Not Determined						False	CHEMBL701119	Inhibitory activity against HIV integrase in the 3' processing step; No data	B	BAO_0000357	single protein format	None	None	None	None	None	CHEMBL3471	Human immunodeficiency virus type 1 integrase	Human immunodeficiency virus 1	SINGLE PROTEIN	CHEMBL1130893	1	Scientific Literature	Bioorg. Med. Chem. Lett.	1998	None
CHEMBL84307		0	526.50	1	4.58	NSC-117278	COc1cc(C(C2=C(O)C(=O)c3ccccc3C2=O)C2=C(O)C(=O)c3ccccc3C2=O)cc(OC)c1OC	IC50	'>'	100000.0	nM				UO_0000065					False	CHEMBL701114	Inhibitory activity against HIV-1 integrase	B	BAO_0000357	single protein format	Human immunodeficiency virus 1	None	None	None	None	CHEMBL3471	Human immunodeficiency virus type 1 integrase	Human immunodeficiency virus 1	SINGLE PROTEIN	CHEMBL1129349	1	Scientific Literature	J. Med. Chem.	1996	None
CHEMBL61203		0	247.30	0	4.11	7	Oc1cccc2ccc(/C=C/c3ccccc3)nc12	IC50	'>'	100000.0	nM				UO_0000065					False	CHEMBL702101	In vitro anti-HIV integrase activity against integration (strand transfer) of target plasmid.	B	BAO_0000357	single protein format	Human immunodeficiency virus 1	None	None	None	None	CHEMBL3471	Human immunodeficiency virus type 1 integrase	Human immunodeficiency virus 1	SINGLE PROTEIN	CHEMBL1131039	1	Scientific Literature	J. Med. Chem.	1998	None
CHEMBL443566		0	414.41	0	2.62	18	COc1cc([C@@H]2c3cc4c(c(O)c3C[C@H]3COC(=O)[C@H]32)OCO4)cc(OC)c1OC	Inhibition	'<'	5.0	%				UO_0000187					False	CHEMBL701296	Inhibitory activity against 3'-processing by HIV-1 Integrase at 100 uM	B	BAO_0000357	single protein format	Human immunodeficiency virus 1	None	None	None	None	CHEMBL3471	Human immunodeficiency virus type 1 integrase	Human immunodeficiency virus 1	SINGLE PROTEIN	CHEMBL1129070	1	Scientific Literature	J. Med. Chem.	1996	None
CHEMBL267578		0	446.46	1	3.37	49	O=C(NCCCNC(=O)c1ccc2cc(O)c(O)cc2c1)c1ccc2cc(O)c(O)cc2c1	IC50	'='	810.0	nM	6.09			UO_0000065	13.64	0.25	2.72	4.38	False	CHEMBL701109	Inhibition of HIV-1 integrase-mediated strand transfer	B	BAO_0000357	single protein format	None	None	None	None	None	CHEMBL3471	Human immunodeficiency virus type 1 integrase	Human immunodeficiency virus 1	SINGLE PROTEIN	CHEMBL1129992	1	Scientific Literature	J. Med. Chem.	1997	None
CHEMBL189982		0	462.55	0	3.53	9	COc1cc(/C=C/S(=O)(=O)CS(=O)(=O)/C=C/c2ccccc2)cc(C(C)=O)c1C(C)=O	IC50	'='	80000.0	nM	4.10			UO_0000065	8.86	0.18	0.57	3.67	False	CHEMBL832469	Inhibitory concentration against integration of HIV-1 Integrase	B	BAO_0000357	single protein format	Human immunodeficiency virus 1	None	None	None	None	CHEMBL3471	Human immunodeficiency virus type 1 integrase	Human immunodeficiency virus 1	SINGLE PROTEIN	CHEMBL1140312	1	Scientific Literature	J. Med. Chem.	2005	None
CHEMBL191200		0	492.57	0	3.54	11	COc1cc(/C=C/S(=O)(=O)CS(=O)(=O)/C=C/c2ccc(C(C)=O)c(OC)c2)ccc1C(C)=O	IC50	'>'	1000000.0	nM		Outside typical range		UO_0000065					False	CHEMBL832484	Inhibitory concentration against 3'processing of HIV-1 Integrase	B	BAO_0000357	single protein format	Human immunodeficiency virus 1	None	None	None	None	CHEMBL3471	Human immunodeficiency virus type 1 integrase	Human immunodeficiency virus 1	SINGLE PROTEIN	CHEMBL1140312	1	Scientific Literature	J. Med. Chem.	2005	None
CHEMBL19977		0	404.42	0	4.07	L-708906	O=C(O)C(=O)CC(=O)c1cc(OCc2ccccc2)cc(OCc2ccccc2)c1	IC50	'='	480.0	nM	6.32			UO_0000065	15.62	0.29	2.25	7.03	False	CHEMBL832469	Inhibitory concentration against integration of HIV-1 Integrase	B	BAO_0000357	single protein format	Human immunodeficiency virus 1	None	None	None	None	CHEMBL3471	Human immunodeficiency virus type 1 integrase	Human immunodeficiency virus 1	SINGLE PROTEIN	CHEMBL1140312	1	Scientific Literature	J. Med. Chem.	2005	None
CHEMBL320261		0	404.42	0	4.40	10e	O=C(O)C(=O)/C=C(\O)c1cc(OCc2ccccc2)cc(OCc2ccccc2)c1	IC50	'>'	1000000.0	nM		Outside typical range		UO_0000065					False	CHEMBL873101	Inhibitory effect on 3'-processing(3'-P) of proximal DNA in an extracellular HIV-1 integrase assay	B	BAO_0000357	single protein format	None	None	None	None	None	CHEMBL3471	Human immunodeficiency virus type 1 integrase	Human immunodeficiency virus 1	SINGLE PROTEIN	CHEMBL1135511	1	Scientific Literature	J. Med. Chem.	2002	None
CHEMBL172641		0	362.42	0	2.12	13	COc1ccc(C[C@@H](CO)[C@H](CO)Cc2ccc(O)c(O)c2)cc1OC	Inhibition	'<'	5.0	%				UO_0000187					False	CHEMBL700694	Inhibitory activity against strand transfer by HIV-1 Integrase at 100 uM	B	BAO_0000357	single protein format	Human immunodeficiency virus 1	None	None	None	None	CHEMBL3471	Human immunodeficiency virus type 1 integrase	Human immunodeficiency virus 1	SINGLE PROTEIN	CHEMBL1129070	1	Scientific Literature	J. Med. Chem.	1996	None
CHEMBL3349967		0	400.38	0	2.11	19	COc1cc([C@@H]2c3cc4c(cc3[C@H](O)[C@H]3COC(=O)[C@@H]23)OCO4)cc(OC)c1O	Inhibition	'<'	5.0	%				UO_0000187					False	CHEMBL700694	Inhibitory activity against strand transfer by HIV-1 Integrase at 100 uM	B	BAO_0000357	single protein format	Human immunodeficiency virus 1	None	None	None	None	CHEMBL3471	Human immunodeficiency virus type 1 integrase	Human immunodeficiency virus 1	SINGLE PROTEIN	CHEMBL1129070	1	Scientific Literature	J. Med. Chem.	1996	None
CHEMBL204656	ELVITEGRAVIR	4	447.89	0	4.28	12	COc1cc2c(cc1Cc1cccc(Cl)c1F)c(=O)c(C(=O)O)cn2[C@H](CO)C(C)C	IC50	'='	7.2	nM	8.14			UO_0000065	18.18	0.36	3.86	9.17	False	CHEMBL865324	Inhibition of recombinant HIV1 integrase strand transfer activity	B	BAO_0000357	single protein format	Human immunodeficiency virus 1	None	None	None	None	CHEMBL3471	Human immunodeficiency virus type 1 integrase	Human immunodeficiency virus 1	SINGLE PROTEIN	CHEMBL1138174	1	Scientific Literature	J. Med. Chem.	2006	None
CHEMBL381095		0	438.52	0	3.62	16	CCN(CC)CCN1C(=O)C(O)=C(C(=O)c2ccccc2)C1c1ccc(OC)cc1OC	IC50	'>'	1000000.0	nM		Outside typical range		UO_0000065					False	CHEMBL862554	Inhibition of 3'-processing activity of HIV1 integrase	B	BAO_0000357	single protein format	Human immunodeficiency virus 1	None	None	None	None	CHEMBL3471	Human immunodeficiency virus type 1 integrase	Human immunodeficiency virus 1	SINGLE PROTEIN	CHEMBL1138186	1	Scientific Literature	J. Med. Chem.	2006	None
CHEMBL282731	CICHORIC ACID	0	474.37	1	1.23	L-Chicoric acid	O=C(/C=C/c1ccc(O)c(O)c1)O[C@@H](C(=O)O)[C@@H](OC(=O)/C=C/c1ccc(O)c(O)c1)C(=O)O	IC50	'='	13700.0	nM	4.86			UO_0000065	10.25	0.20	3.63	2.34	False	CHEMBL702338	Inhibitory activity against HIV-1 integrase	B	BAO_0000357	single protein format	Human immunodeficiency virus 1	None	None	None	None	CHEMBL3471	Human immunodeficiency virus type 1 integrase	Human immunodeficiency virus 1	SINGLE PROTEIN	CHEMBL1136476	1	Scientific Literature	Bioorg. Med. Chem. Lett.	2003	None
CHEMBL39725		0	348.19	0	4.83	29	Oc1ccc(/C=C/c2ccc3c(Cl)cc(Cl)c(O)c3n2)cc1O	IC50	'>'	100000.0	nM				UO_0000065					False	CHEMBL699300	Inhibitory activity against Integrase in 3'-end- processing	B	BAO_0000357	single protein format	None	None	None	None	None	CHEMBL3471	Human immunodeficiency virus type 1 integrase	Human immunodeficiency virus 1	SINGLE PROTEIN	CHEMBL1133718	1	Scientific Literature	J. Med. Chem.	2000	None
CHEMBL177405		0	381.34	0	1.85	14f	COc1ccc(OC)c(CN2C(=O)c3c(c(O)c4nccnc4c3O)C2=O)c1	IC50	'='	776.25	nM	6.11			UO_0000065	16.02	0.30	4.26	5.00	False	CHEMBL831653	Log of inhibitory concentration against human immunodeficiency virus type 1 integrase	B	BAO_0000357	single protein format	Human immunodeficiency virus 1	None	None	None	None	CHEMBL3471	Human immunodeficiency virus type 1 integrase	Human immunodeficiency virus 1	SINGLE PROTEIN	CHEMBL1142728	1	Scientific Literature	J. Med. Chem.	2005	None
CHEMBL174851		0	415.38	0	3.64	17d	O=C1c2c(c(O)c3nccnc3c2O)C(=O)N1Cc1ccc(-c2ccccc2F)cc1	IC50	'='	1000.0	nM	6.00			UO_0000065	14.44	0.26	2.36	5.79	False	CHEMBL831653	Log of inhibitory concentration against human immunodeficiency virus type 1 integrase	B	BAO_0000357	single protein format	Human immunodeficiency virus 1	None	None	None	None	CHEMBL3471	Human immunodeficiency virus type 1 integrase	Human immunodeficiency virus 1	SINGLE PROTEIN	CHEMBL1142728	1	Scientific Literature	J. Med. Chem.	2005	None
CHEMBL312902		0	338.31	0	2.31	NSC-41834	O=C1Oc2ccccc2C(O)C1Cc1c(O)oc2ccccc2c1=O	IC50	'>'	100000.0	nM				UO_0000065					False	CHEMBL701114	Inhibitory activity against HIV-1 integrase	B	BAO_0000357	single protein format	Human immunodeficiency virus 1	None	None	None	None	CHEMBL3471	Human immunodeficiency virus type 1 integrase	Human immunodeficiency virus 1	SINGLE PROTEIN	CHEMBL1129349	1	Scientific Literature	J. Med. Chem.	1996	None
CHEMBL108672		0	268.27	0	3.33	2	Oc1ccc(-c2ccc3cc(O)c(O)cc3c2)cc1O	IC50	'='	2100.0	nM	5.68			UO_0000065	21.16	0.39	2.35	7.02	False	CHEMBL701721	Inhibition of human immunodeficiency virus - 1 (HIV-1) integrase	B	BAO_0000357	single protein format	Human immunodeficiency virus 1	None	None	None	None	CHEMBL3471	Human immunodeficiency virus type 1 integrase	Human immunodeficiency virus 1	SINGLE PROTEIN	CHEMBL1134155	1	Scientific Literature	Bioorg. Med. Chem. Lett.	2001	None
CHEMBL431508		0	336.30	0	3.72	14	O=C(O)c1ccc2ccc(/C=C/c3ccc([N+](=O)[O-])cc3)nc2c1O	IC50	'='	1700.0	nM	5.77			UO_0000065	17.16	0.32	2.05	5.08	False	CHEMBL701283	Inhibitory activity against HIV-1 Integrase in strand transfer (integration)	B	BAO_0000357	single protein format	Human immunodeficiency virus 1	None	None	None	None	CHEMBL3471	Human immunodeficiency virus type 1 integrase	Human immunodeficiency virus 1	SINGLE PROTEIN	CHEMBL1133718	1	Scientific Literature	J. Med. Chem.	2000	None
CHEMBL157373		0	606.78	3	5.21	3	O=C(NNC(=O)c1ccccc1SSc1ccccc1C(=O)NNC(=O)c1ccccc1S)c1ccccc1S	IC50	'='	9000.0	nM	5.05			UO_0000065	8.32	0.17	-0.16	4.33	False	CHEMBL699297	Inhibitory activity against HIV-1 integrase (pre-incubated with Mn+2, and DNA on ice for 15 min followed by drug for 1h) in strand transfer of postassembly	B	BAO_0000357	single protein format	None	None	None	None	None	CHEMBL3471	Human immunodeficiency virus type 1 integrase	Human immunodeficiency virus 1	SINGLE PROTEIN	CHEMBL1135687	1	Scientific Literature	J. Med. Chem.	2002	None
CHEMBL38420		0	281.27	0	3.40	11	O=C(O)c1ccc2ccc(/C=C/c3ccco3)nc2c1O	IC50	'='	5100.0	nM	5.29			UO_0000065	18.82	0.34	1.89	6.33	False	CHEMBL701284	Inhibitory activity against HIV-1 Integrase in strand transfer (integration) was tested in CEM cells	B	BAO_0000219	cell-based format	None	None	None	CCRF-CEM	None	CHEMBL3471	Human immunodeficiency virus type 1 integrase	Human immunodeficiency virus 1	SINGLE PROTEIN	CHEMBL1133718	1	Scientific Literature	J. Med. Chem.	2000	CHEMBL3307641
CHEMBL187821		0	245.23	0	1.73	5a	Cn1cc(/C(O)=C/C(=O)C(=O)O)c2ccccc21	Selectivity index	'='	50.0										False	CHEMBL832118	Selectivity index against HIV-1 integrase	B	BAO_0000357	single protein format	Human immunodeficiency virus 1	None	None	None	None	CHEMBL3471	Human immunodeficiency virus type 1 integrase	Human immunodeficiency virus 1	SINGLE PROTEIN	CHEMBL1137990	1	Scientific Literature	J. Med. Chem.	2004	None
CHEMBL31175		0	568.53	2	3.59	11	CC(=O)Oc1ccc(/C=C/C(=O)OCCCOC(=O)/C=C/c2ccc(OC(C)=O)c(OC(C)=O)c2)cc1OC(C)=O	IC50	'>'	333000.0	nM		Outside typical range		UO_0000065					False	CHEMBL702431	Compound was evaluated for the inhibitory concentration against HIV-1 integrase by radiolabeled oligonucleotide-based assay 3''-processing	B	BAO_0000357	single protein format	Human immunodeficiency virus 1	None	None	None	None	CHEMBL3471	Human immunodeficiency virus type 1 integrase	Human immunodeficiency virus 1	SINGLE PROTEIN	CHEMBL1132706	1	Scientific Literature	J. Med. Chem.	1999	None
CHEMBL366739		0	434.48	0	2.62	48	NS(=O)(=O)c1ccc(NC=C2C(=O)N(c3ccccc3)N(c3ccccc3)C2=O)cc1	IC50	'>'	200000.0	nM		Outside typical range		UO_0000065					False	CHEMBL699308	Inhibitory concentration against HIV-1 integrase by strand transfer method	B	BAO_0000357	single protein format	Human immunodeficiency virus 1	None	None	None	None	CHEMBL3471	Human immunodeficiency virus type 1 integrase	Human immunodeficiency virus 1	SINGLE PROTEIN	CHEMBL1129973	1	Scientific Literature	J. Med. Chem.	1997	None
CHEMBL188631		0	289.24	0	1.46	5b	Cn1cc(/C(O)=C/C(=O)C(=O)O)c2cc3c(cc21)OCO3	Selectivity index	'='	33.0										False	CHEMBL832118	Selectivity index against HIV-1 integrase	B	BAO_0000357	single protein format	Human immunodeficiency virus 1	None	None	None	None	CHEMBL3471	Human immunodeficiency virus type 1 integrase	Human immunodeficiency virus 1	SINGLE PROTEIN	CHEMBL1137990	1	Scientific Literature	J. Med. Chem.	2004	None
CHEMBL39481		0	348.36	0	3.77	16	CC(=O)Nc1ccc(/C=C/c2ccc3ccc(C(=O)O)c(O)c3n2)cc1	IC50	'='	1400.0	nM	5.85			UO_0000065	16.80	0.31	2.08	5.88	False	CHEMBL701281	Inhibitory activity against HIV-1 Integrase in 3'-end- processing	B	BAO_0000357	single protein format	Human immunodeficiency virus 1	None	None	None	None	CHEMBL3471	Human immunodeficiency virus type 1 integrase	Human immunodeficiency virus 1	SINGLE PROTEIN	CHEMBL1133718	1	Scientific Literature	J. Med. Chem.	2000	None
CHEMBL177200		0	463.52	0	3.77	27	CC1=NN(c2ccccc2)C(=O)C1/N=N/c1ccc(S(=O)(=O)Nc2cc(C)nc(C)n2)cc1	IC50	'>'	200000.0	nM		Outside typical range		UO_0000065					False	CHEMBL699308	Inhibitory concentration against HIV-1 integrase by strand transfer method	B	BAO_0000357	single protein format	Human immunodeficiency virus 1	None	None	None	None	CHEMBL3471	Human immunodeficiency virus type 1 integrase	Human immunodeficiency virus 1	SINGLE PROTEIN	CHEMBL1129973	1	Scientific Literature	J. Med. Chem.	1997	None
CHEMBL36070		0	340.38	0	4.16	4	O=C(c1cccc(Cc2ccccc2)c1)c1ncc2cccnc2c1O	IC50	'='	40.0	nM	7.40			UO_0000065	21.73	0.39	3.24	11.73	True	CHEMBL701160	Compound was tested for its ability to inhibit the strand transfer of the integration process catalyzed by HIV integrase	B	BAO_0000357	single protein format	None	None	None	None	None	CHEMBL3471	Human immunodeficiency virus type 1 integrase	Human immunodeficiency virus 1	SINGLE PROTEIN	CHEMBL1145959	1	Scientific Literature	J. Med. Chem.	2003	None
CHEMBL365421		0	245.23	0	1.73	4a	Cn1c(/C(O)=C/C(=O)C(=O)O)cc2ccccc21	IC50	'='	50000.0	nM	4.30			UO_0000065	17.54	0.33	2.57	5.41	False	CHEMBL829529	Inhibitory concentration against HIV-1 integrase mediated 3' processing reaction	B	BAO_0000357	single protein format	Human immunodeficiency virus 1	None	None	None	None	CHEMBL3471	Human immunodeficiency virus type 1 integrase	Human immunodeficiency virus 1	SINGLE PROTEIN	CHEMBL1137990	1	Scientific Literature	J. Med. Chem.	2004	None
CHEMBL412074		0	2457.95	None	None	64	CC[C@H](C)[C@H](NC(=O)[C@H](CC(C)C)NC(=O)[C@H](CCC(N)=O)NC(=O)[C@H](CCC(=O)O)NC(=O)[C@@H](NC(=O)[C@@H](NC(=O)[C@H](CCC(N)=O)NC(=O)[C@H](CC(N)=O)NC(=O)[C@@H](NC(=O)[C@H](CC(C)C)NC(=O)[C@@H](N)CCC(=O)O)C(C)C)[C@@H](C)CC)[C@@H](C)CC)C(=O)N[C@@H](CCCCN)C(=O)N[C@@H](CCCCN)C(=O)N[C@@H](CCC(=O)O)C(=O)N[C@@H](CCCCN)C(=O)N[C@H](C(=O)N[C@@H](Cc1ccc(O)cc1)C(=O)N[C@@H](CC(C)C)C(=O)N[C@@H](C)C(=O)N[C@@H](Cc1c…	IC50	'='	14000.0	nM	4.85			UO_0000065	1.97	None	None	None	False	CHEMBL909169	Inhibition of wild type HIV1 integrase strand transfer step	B	BAO_0000357	single protein format	Human immunodeficiency virus 1	None	None	None	None	CHEMBL3471	Human immunodeficiency virus type 1 integrase	Human immunodeficiency virus 1	SINGLE PROTEIN	CHEMBL1149523	1	Scientific Literature	Bioorg. Med. Chem. Lett.	2006	None
CHEMBL265159		0	2272.68	None	None	53	CC[C@H](C)[C@H](NC(=O)[C@H](CO)NC(=O)[C@H](CCC(=O)O)NC(=O)[C@@H](NC(=O)[C@@H](NC(=O)[C@@H](NC(=O)[C@H](CCCCN)NC(=O)[C@H](CCC(N)=O)NC(=O)[C@@H](NC(=O)[C@H](C)NC(=O)[C@H](CCC(=O)O)NC(=O)[C@@H](NC(=O)[C@H](CC(C)C)NC(=O)[C@H](CCC(N)=O)NC(=O)[C@@H](N)CCCCN)[C@@H](C)O)C(C)C)[C@@H](C)CC)[C@@H](C)O)[C@@H](C)O)C(=O)N[C@H](C(=O)N[C@H](C(=O)N[C@@H](Cc1c[nH]c2ccccc12)C(=O)NCC(=O)N[C@@H](CCCCN)C(=O)O)[C@@H](C…	IC50	'='	15000.0	nM	4.82			UO_0000065	2.12	None	None	None	False	CHEMBL909175	Inhibition of mutant HIV1 integrase C130A mutant 3' processing step	B	BAO_0000357	single protein format	Human immunodeficiency virus 1	None	None	None	None	CHEMBL3471	Human immunodeficiency virus type 1 integrase	Human immunodeficiency virus 1	SINGLE PROTEIN	CHEMBL1149523	1	Scientific Literature	Bioorg. Med. Chem. Lett.	2006	None
CHEMBL414737		0	2361.65	None	None	34	CC[C@H](C)C(NC(=O)[C@H](CCC(=O)O)NC(=O)[C@H](CC(C)C)NC(=O)[C@H](CC(=O)O)NC(=O)[C@H](CO)NC(=O)CNC(=O)[C@@H](NC(=O)[C@H](Cc1ccc(O)cc1)NC(=O)[C@H](CC(C)C)NC(=O)[C@H](CC(=O)O)NC(=O)[C@H](CC(=O)O)NC(=O)[C@H](CCSC)NC(=O)[C@H](Cc1ccc(O)cc1)NC(=O)[C@H](CCC(N)=O)NC(=O)[C@H](Cc1ccc(O)cc1)NC(=O)[C@@H](NC(=O)[C@@H](NC(=O)[C@@H](NC(=O)[C@H](CC(=O)O)NC(=O)[C@@H]1CCCN1)[C@@H](C)CC)C(C)C)[C@@H](C)CC)C(C)C)C(=O)O	IC50	'='	6000.0	nM	5.22			UO_0000065	2.21	None	None	None	False	CHEMBL909168	Inhibition of wild type HIV1 integrase 3' processing step	B	BAO_0000357	single protein format	Human immunodeficiency virus 1	None	None	None	None	CHEMBL3471	Human immunodeficiency virus type 1 integrase	Human immunodeficiency virus 1	SINGLE PROTEIN	CHEMBL1149523	1	Scientific Literature	Bioorg. Med. Chem. Lett.	2006	None
CHEMBL385951		0	321.34	0	2.48	8	O=C(NCc1ccccc1)c1nc(-c2ccccc2)nc(O)c1O	IC50	'='	70.0	nM	7.16			UO_0000065	22.27	0.41	4.67	7.50	False	CHEMBL907140	Inhibition of HIV integrase by strand transfer assay	B	BAO_0000357	single protein format	Human immunodeficiency virus	None	None	None	None	CHEMBL3471	Human immunodeficiency virus type 1 integrase	Human immunodeficiency virus 1	SINGLE PROTEIN	CHEMBL1137317	1	Scientific Literature	J. Med. Chem.	2006	None
CHEMBL113913		0	389.57	0	4.48	31	CN1CCN(Cc2ccc3n2Cc2ccccc2SC3c2ccccc2)CC1	IC50	'>'	1000000.0	nM		Outside typical range		UO_0000065					False	CHEMBL699512	Inhibition of the 3'-end joining activity of HIV-1 integrase	B	BAO_0000357	single protein format	None	None	None	None	None	CHEMBL3471	Human immunodeficiency virus type 1 integrase	Human immunodeficiency virus 1	SINGLE PROTEIN	CHEMBL1132359	1	Scientific Literature	J. Med. Chem.	1999	None
CHEMBL416207		0	429.38	1	1.35	28	O=C(/C=C/c1ccc(O)c(O)c1)NC(COC(=O)/C=C/c1ccc(O)c(O)c1)C(=O)O	IC50	'='	1700.0	nM	5.77			UO_0000065	13.44	0.25	4.42	3.32	False	CHEMBL701159	Inhibition of HIV-1 integrase by radiolabeled oligonucleotide-based assay integration	B	BAO_0000357	single protein format	Human immunodeficiency virus 1	None	None	None	None	CHEMBL3471	Human immunodeficiency virus type 1 integrase	Human immunodeficiency virus 1	SINGLE PROTEIN	CHEMBL1132706	1	Scientific Literature	J. Med. Chem.	1999	None
CHEMBL108824		0	359.21	0	4.22	13	O=C(NNC(=O)c1ccc2ccccc2c1)c1ccc(Cl)c(Cl)c1	IC50	'>'	100000.0	nM				UO_0000065					False	CHEMBL701181	Inhibitory concentration as 50% inhibition of HIV-1 integrase enzyme at strand transfer stage of DNA integration.	B	BAO_0000357	single protein format	Human immunodeficiency virus 1	None	None	None	None	CHEMBL3471	Human immunodeficiency virus type 1 integrase	Human immunodeficiency virus 1	SINGLE PROTEIN	CHEMBL1131060	1	Scientific Literature	J. Med. Chem.	1998	None
CHEMBL107777		0	340.77	0	3.49	41	CC1=NN(C(=O)c2ccc(Cl)cc2)C(=O)/C1=C/c1ccc(O)cc1	IC50	'>'	293000.0	nM		Outside typical range		UO_0000065					False	CHEMBL701178	Inhibition of HIV-1 integrase enzyme at 3`- processing stage of DNA integration	B	BAO_0000357	single protein format	Human immunodeficiency virus 1	None	None	None	None	CHEMBL3471	Human immunodeficiency virus type 1 integrase	Human immunodeficiency virus 1	SINGLE PROTEIN	CHEMBL1131060	1	Scientific Literature	J. Med. Chem.	1998	None
CHEMBL37869		0	339.30	0	2.93	23	O=C(O)c1ccc2ccc(/C=C/c3cc(O)c(O)c(O)c3)nc2c1O	IC50	'='	400.0	nM	6.40			UO_0000065	18.86	0.35	3.47	4.88	False	CHEMBL872965	Inhibitory activity against Integrase in strand transfer (integration)	B	BAO_0000357	single protein format	None	None	None	None	None	CHEMBL3471	Human immunodeficiency virus type 1 integrase	Human immunodeficiency virus 1	SINGLE PROTEIN	CHEMBL1133718	1	Scientific Literature	J. Med. Chem.	2000	None
CHEMBL350391		0	602.64	2	6.31	9d	COc1cc(O)c2c(O)c3c(cc2c1-c1c(OC)cc(OC)c2c(OC)c4c(cc12)OC(C)C(C)C4=O)OC(C)C(C)C3=O	IC50	'='	80000.0	nM	4.10			UO_0000065	6.80	0.13	-2.21	3.15	False	CHEMBL702112	Inhibition of HIV-1 integrase in coupled transfer assay	B	BAO_0000357	single protein format	None	None	None	None	None	CHEMBL3471	Human immunodeficiency virus type 1 integrase	Human immunodeficiency virus 1	SINGLE PROTEIN	CHEMBL1136596	1	Scientific Literature	Bioorg. Med. Chem. Lett.	2003	None
CHEMBL129462		0	354.84	0	2.78	14	Cc1cc(S(=O)(=O)Nc2nnc3ccccn23)c(S)cc1Cl	IC50	'='	123026.88	nM		Outside typical range		UO_0000065					False	CHEMBL701802	Inhibitory activity against 3' processing by HIV integrase	B	BAO_0000357	single protein format	Human immunodeficiency virus 1	None	None	None	None	CHEMBL3471	Human immunodeficiency virus type 1 integrase	Human immunodeficiency virus 1	SINGLE PROTEIN	CHEMBL1148381	1	Scientific Literature	J. Med. Chem.	2004	None
CHEMBL31026		0	400.38	0	2.71	16	O=C(/C=C/c1ccc(O)c(O)c1)OCCCOC(=O)/C=C/c1ccc(O)c(O)c1	IC50	'='	7500.0	nM	5.12			UO_0000065	12.80	0.24	2.41	3.84	False	CHEMBL701159	Inhibition of HIV-1 integrase by radiolabeled oligonucleotide-based assay integration	B	BAO_0000357	single protein format	Human immunodeficiency virus 1	None	None	None	None	CHEMBL3471	Human immunodeficiency virus type 1 integrase	Human immunodeficiency virus 1	SINGLE PROTEIN	CHEMBL1132706	1	Scientific Literature	J. Med. Chem.	1999	None
CHEMBL367788		0	169.14	0	0.22	48, NSC-324360	O=C(NO)c1ccc(O)c(O)c1	Inhibition	'='	58.6	%				UO_0000187					False	CHEMBL700695	Percentage inhibition of compound against 3'-processing of HIV-1 integrase at 100 ug/mL	B	BAO_0000357	single protein format	Human immunodeficiency virus 1	None	None	None	None	CHEMBL3471	Human immunodeficiency virus type 1 integrase	Human immunodeficiency virus 1	SINGLE PROTEIN	CHEMBL1129975	1	Scientific Literature	J. Med. Chem.	1997	None
CHEMBL369379		0	300.23	0	1.59	23, NSC-128884	O=C(O)c1cnc2c(ccc3ncc(C(=O)O)c(O)c32)c1O	IC50	'='	6100.0	nM	5.21			UO_0000065	17.37	0.32	3.62	3.70	True	CHEMBL701792	Inhibitory concentration of compound against 3'-processing of HIV-1 integrase in experiment 2	B	BAO_0000357	single protein format	Human immunodeficiency virus 1	None	None	None	None	CHEMBL3471	Human immunodeficiency virus type 1 integrase	Human immunodeficiency virus 1	SINGLE PROTEIN	CHEMBL1129975	1	Scientific Literature	J. Med. Chem.	1997	None
CHEMBL172756		0	282.29	0	1.38	NSC-49858	O=C(CCCCC(=O)c1ccc(O)cc1O)OCCO	IC50	'='	66.0	ug.mL-1		Outside typical range		UO_0000274					False	CHEMBL699316	Inhibitory concentration against purified recombinant integrase by strand transfer 3D search (experiment 2)	B	BAO_0000357	single protein format	None	None	None	None	None	CHEMBL3471	Human immunodeficiency virus type 1 integrase	Human immunodeficiency virus 1	SINGLE PROTEIN	CHEMBL1129974	1	Scientific Literature	J. Med. Chem.	1997	None
CHEMBL37869		0	339.30	0	2.93	19	O=C(O)c1ccc2ccc(/C=C/c3cc(O)c(O)c(O)c3)nc2c1O	IC50	'='	300.0	nM	6.52			UO_0000065	19.22	0.36	3.59	4.98	True	CHEMBL702097	HIV integrase inhibitory potency was evaluated as IC50 on 3' processing of target DNA.	B	BAO_0000357	single protein format	Human immunodeficiency virus 1	None	None	None	None	CHEMBL3471	Human immunodeficiency virus type 1 integrase	Human immunodeficiency virus 1	SINGLE PROTEIN	CHEMBL1131039	1	Scientific Literature	J. Med. Chem.	1998	None
CHEMBL368602		0	434.63	0	0.55	11	CC(=O)NCCSS(=O)(=O)CCCCCS(=O)(=O)SCCNC(C)=O	IC50	'>'	200000.0	nM		Outside typical range		UO_0000065					False	CHEMBL701186	Inhibitory concentration to inhibit HIV-1 integrase by 3' -processing method	B	BAO_0000357	single protein format	Human immunodeficiency virus 1	None	None	None	None	CHEMBL3471	Human immunodeficiency virus type 1 integrase	Human immunodeficiency virus 1	SINGLE PROTEIN	CHEMBL1129973	1	Scientific Literature	J. Med. Chem.	1997	None
CHEMBL176619		0	498.57	0	4.43	61	Cc1cc(C)nc(NS(=O)(=O)c2ccc(NC(=O)c3cccc4c(N)c5ccccc5nc34)cc2)n1	IC50	'='	48300.0	nM	4.32			UO_0000065	8.66	0.16	-0.11	3.08	False	CHEMBL701186	Inhibitory concentration to inhibit HIV-1 integrase by 3' -processing method	B	BAO_0000357	single protein format	Human immunodeficiency virus 1	None	None	None	None	CHEMBL3471	Human immunodeficiency virus type 1 integrase	Human immunodeficiency virus 1	SINGLE PROTEIN	CHEMBL1129973	1	Scientific Literature	J. Med. Chem.	1997	None
CHEMBL403498		0	1032.18	None	None	8 (table 4)	CC1C=C(NC(=O)C2=CC(NC(=O)C3=CC(NC(=O)c4ccc(C(=O)NC5=CC(C)C(C(=O)NC6=CC(C)C(C(=O)NC7=CC(C)C(C(=O)NCCC(=N)N)=C7)=C6)=C5)nc4)=CC3C)=CC2C)C=C1C(=O)NCCC(=N)N	IC50	'='	100.0	nM	7.00			UO_0000065	6.78	None	None	None	False	CHEMBL699303	Inhibitory activity against HIV-1 integrase	B	BAO_0000357	single protein format	Human immunodeficiency virus 1	None	None	None	None	CHEMBL3471	Human immunodeficiency virus type 1 integrase	Human immunodeficiency virus 1	SINGLE PROTEIN	CHEMBL1147625	1	Scientific Literature	Bioorg. Med. Chem. Lett.	2004	None
CHEMBL129598		0	405.89	0	3.33	16	Cc1cc(S(=O)(=O)Nc2nnc3cnc4ccccc4n23)c(S)cc1Cl	IC50	'='	8317.64	nM	5.08			UO_0000065	12.52	0.27	1.75	5.69	False	CHEMBL701803	Inhibitory activity against DNA strand transfer by HIV integrase	B	BAO_0000357	single protein format	Human immunodeficiency virus 1	None	None	None	None	CHEMBL3471	Human immunodeficiency virus type 1 integrase	Human immunodeficiency virus 1	SINGLE PROTEIN	CHEMBL1148381	1	Scientific Literature	J. Med. Chem.	2004	None
CHEMBL127330		0	520.42	1	4.92	63	O=C(Nc1ccccc1)c1cc(S(=O)(=O)Nc2nncn2-c2ccc(Cl)cc2)c(S)cc1Cl	IC50	'='	6025.6	nM	5.22			UO_0000065	10.03	0.22	0.30	4.93	False	CHEMBL701802	Inhibitory activity against 3' processing by HIV integrase	B	BAO_0000357	single protein format	Human immunodeficiency virus 1	None	None	None	None	CHEMBL3471	Human immunodeficiency virus type 1 integrase	Human immunodeficiency virus 1	SINGLE PROTEIN	CHEMBL1148381	1	Scientific Literature	J. Med. Chem.	2004	None
CHEMBL1159989		0	328.29	0	3.74	12 (table 4)	[N-]=[N+]=NC1CCC(N=[N+]=[N-])c2cc(/C(O)=C\C(=O)C(=O)O)ccc21	IC50	'='	320.0	nM	6.50			UO_0000065	19.78	0.37	2.75	3.77	False	CHEMBL699303	Inhibitory activity against HIV-1 integrase	B	BAO_0000357	single protein format	Human immunodeficiency virus 1	None	None	None	None	CHEMBL3471	Human immunodeficiency virus type 1 integrase	Human immunodeficiency virus 1	SINGLE PROTEIN	CHEMBL1147625	1	Scientific Literature	Bioorg. Med. Chem. Lett.	2004	None
CHEMBL339576		0	425.92	0	3.61	3	COc1ccc(Nc2n[nH]c(NS(=O)(=O)c3cc(C)c(Cl)cc3S)n2)cc1	IC50	'='	14125.38	nM	4.85			UO_0000065	11.39	0.25	1.24	4.45	False	CHEMBL701803	Inhibitory activity against DNA strand transfer by HIV integrase	B	BAO_0000357	single protein format	Human immunodeficiency virus 1	None	None	None	None	CHEMBL3471	Human immunodeficiency virus type 1 integrase	Human immunodeficiency virus 1	SINGLE PROTEIN	CHEMBL1148381	1	Scientific Literature	J. Med. Chem.	2004	None
CHEMBL188448		0	266.64	0	1.91	5	O=C(O)c1nc(-c2ccc(Cl)cc2)nc(O)c1O	IC50	'>'	50000.0	nM				UO_0000065					False	CHEMBL827840	Inhibitory concentration required to inhibit HIV-integrase is determined	B	BAO_0000357	single protein format	Human immunodeficiency virus 1	None	None	None	None	CHEMBL3471	Human immunodeficiency virus type 1 integrase	Human immunodeficiency virus 1	SINGLE PROTEIN	CHEMBL1138789	1	Scientific Literature	J. Med. Chem.	2004	None
CHEMBL368859		0	408.50	0	4.05	57, NSC-382299	O=C1C(O)=C(c2ccccc2)C12CSC1(CS2)C(=O)C(O)=C1c1ccccc1	IC50	'='	54800.0	nM	4.26			UO_0000065	10.43	0.21	0.21	5.71	False	CHEMBL699510	Inhibitory concentration of compound against strand transfer of HIV-1 integrase in experiment 2	B	BAO_0000357	single protein format	Human immunodeficiency virus 1	None	None	None	None	CHEMBL3471	Human immunodeficiency virus type 1 integrase	Human immunodeficiency virus 1	SINGLE PROTEIN	CHEMBL1129975	1	Scientific Literature	J. Med. Chem.	1997	None
CHEMBL35842		0	339.39	0	4.76	12	O=C(c1cccc(Cc2ccccc2)c1)c1ccc2cccnc2c1O	IC50	'='	370.0	nM	6.43			UO_0000065	18.95	0.34	1.67	12.81	True	CHEMBL699303	Inhibitory activity against HIV-1 integrase	B	BAO_0000357	single protein format	Human immunodeficiency virus 1	None	None	None	None	CHEMBL3471	Human immunodeficiency virus type 1 integrase	Human immunodeficiency virus 1	SINGLE PROTEIN	CHEMBL1147625	1	Scientific Literature	Bioorg. Med. Chem. Lett.	2004	None
CHEMBL355757		0	350.29	0	0.49	22, NSC-601295	Cc1ncc(COP(=O)(O)O)c(C2NC(C(=O)O)CS2)c1O	IC50	'='	93400.0	nM	4.03			UO_0000065	11.50	0.25	3.54	2.70	False	CHEMBL699508	Inhibitory concentration of compound against strand transfer of HIV-1 integrase in experiment 1	B	BAO_0000357	single protein format	Human immunodeficiency virus 1	None	None	None	None	CHEMBL3471	Human immunodeficiency virus type 1 integrase	Human immunodeficiency virus 1	SINGLE PROTEIN	CHEMBL1129975	1	Scientific Literature	J. Med. Chem.	1997	None
CHEMBL31026		0	400.38	0	2.71	16	O=C(/C=C/c1ccc(O)c(O)c1)OCCCOC(=O)/C=C/c1ccc(O)c(O)c1	IC50	'='	27500.0	nM	4.56			UO_0000065	11.39	0.21	1.85	3.42	False	CHEMBL702431	Compound was evaluated for the inhibitory concentration against HIV-1 integrase by radiolabeled oligonucleotide-based assay 3''-processing	B	BAO_0000357	single protein format	Human immunodeficiency virus 1	None	None	None	None	CHEMBL3471	Human immunodeficiency virus type 1 integrase	Human immunodeficiency virus 1	SINGLE PROTEIN	CHEMBL1132706	1	Scientific Literature	J. Med. Chem.	1999	None
CHEMBL175003		0	422.46	0	2.40	15	CCOC(=O)COc1ccc(S(=O)(=O)c2ccc(OCC(=O)OCC)cc2)cc1	IC50	'>'	200000.0	nM		Outside typical range		UO_0000065					False	CHEMBL699308	Inhibitory concentration against HIV-1 integrase by strand transfer method	B	BAO_0000357	single protein format	Human immunodeficiency virus 1	None	None	None	None	CHEMBL3471	Human immunodeficiency virus type 1 integrase	Human immunodeficiency virus 1	SINGLE PROTEIN	CHEMBL1129973	1	Scientific Literature	J. Med. Chem.	1997	None
CHEMBL437708		0	327.37	0	2.55	4a	O=C(NCc1ccccc1)c1nc(-c2cccs2)nc(O)c1O	IC50	'='	85.0	nM	7.07			UO_0000065	21.60	0.42	4.52	7.42	False	CHEMBL907140	Inhibition of HIV integrase by strand transfer assay	B	BAO_0000357	single protein format	Human immunodeficiency virus	None	None	None	None	CHEMBL3471	Human immunodeficiency virus type 1 integrase	Human immunodeficiency virus 1	SINGLE PROTEIN	CHEMBL1137317	1	Scientific Literature	J. Med. Chem.	2006	None
CHEMBL216317		0	334.35	0	1.58	11	CC(c1nc(O)c(O)c(C(=O)NCc2ccc(F)cc2)n1)N(C)C	IC50	'='	80.0	nM	7.10			UO_0000065	21.23	0.40	5.52	7.20	False	CHEMBL907140	Inhibition of HIV integrase by strand transfer assay	B	BAO_0000357	single protein format	Human immunodeficiency virus	None	None	None	None	CHEMBL3471	Human immunodeficiency virus type 1 integrase	Human immunodeficiency virus 1	SINGLE PROTEIN	CHEMBL1137317	1	Scientific Literature	J. Med. Chem.	2006	None
CHEMBL110315		0	351.32	0	2.74	31	CC1=NN(C(=O)c2ccccc2O)C(=O)/C1=C/c1ccc([N+](=O)[O-])cc1	IC50	'='	600.0	nM	6.22			UO_0000065	17.71	0.33	3.48	5.50	False	CHEMBL701181	Inhibitory concentration as 50% inhibition of HIV-1 integrase enzyme at strand transfer stage of DNA integration.	B	BAO_0000357	single protein format	Human immunodeficiency virus 1	None	None	None	None	CHEMBL3471	Human immunodeficiency virus type 1 integrase	Human immunodeficiency virus 1	SINGLE PROTEIN	CHEMBL1131060	1	Scientific Literature	J. Med. Chem.	1998	None
CHEMBL172418		0	406.40	1	0.95	45, NSC-338683	CCOC(=O)c1cnc(NCCCNc2ncc(C(=O)OCC)c(O)n2)nc1O	IC50	'='	7900.0	nM	5.10			UO_0000065	12.56	0.24	4.15	3.02	False	CHEMBL699510	Inhibitory concentration of compound against strand transfer of HIV-1 integrase in experiment 2	B	BAO_0000357	single protein format	Human immunodeficiency virus 1	None	None	None	None	CHEMBL3471	Human immunodeficiency virus type 1 integrase	Human immunodeficiency virus 1	SINGLE PROTEIN	CHEMBL1129975	1	Scientific Literature	J. Med. Chem.	1997	None
CHEMBL287689		0	470.86	1	5.21	21	O=C1C(O)=C(C(C2=C(O)C(=O)c3ccccc3C2=O)c2ccc(Cl)cc2)C(=O)c2ccccc21	IC50	'>'	100000.0	nM				UO_0000065					False	CHEMBL699303	Inhibitory activity against HIV-1 integrase	B	BAO_0000357	single protein format	Human immunodeficiency virus 1	None	None	None	None	CHEMBL3471	Human immunodeficiency virus type 1 integrase	Human immunodeficiency virus 1	SINGLE PROTEIN	CHEMBL1147625	1	Scientific Literature	Bioorg. Med. Chem. Lett.	2004	None
CHEMBL188686		0	259.26	0	1.49	7a	COC(=O)C(=O)CC(=O)c1cc2ccccc2n1C	IC50	'='	100000.0	nM	4.00			UO_0000065	15.43	0.29	2.51	6.12	False	CHEMBL829529	Inhibitory concentration against HIV-1 integrase mediated 3' processing reaction	B	BAO_0000357	single protein format	Human immunodeficiency virus 1	None	None	None	None	CHEMBL3471	Human immunodeficiency virus type 1 integrase	Human immunodeficiency virus 1	SINGLE PROTEIN	CHEMBL1137990	1	Scientific Literature	J. Med. Chem.	2004	None
CHEMBL324842	ROSMARINIC ACID	0	360.32	0	1.76	Rosmarinic Acid	O=C(/C=C/c1ccc(O)c(O)c1)O[C@H](Cc1ccc(O)c(O)c1)C(=O)O	IC50	'='	9000.0	nM	5.05			UO_0000065	14.00	0.27	3.29	3.49	False	CHEMBL701719	Inhibition of HIV-1 integrase, under 1 uM for the 3''-preprocessing	B	BAO_0000357	single protein format	Human immunodeficiency virus 1	None	None	None	None	CHEMBL3471	Human immunodeficiency virus type 1 integrase	Human immunodeficiency virus 1	SINGLE PROTEIN	CHEMBL1133723	1	Scientific Literature	J. Med. Chem.	2000	None
CHEMBL128850		0	353.86	0	3.61	11	Cc1cc(S(=O)(=O)Nc2nc3ccccc3[nH]2)c(S)cc1Cl	IC50	'='	38904.51	nM	4.41			UO_0000065	12.46	0.27	0.80	5.89	False	CHEMBL701802	Inhibitory activity against 3' processing by HIV integrase	B	BAO_0000357	single protein format	Human immunodeficiency virus 1	None	None	None	None	CHEMBL3471	Human immunodeficiency virus type 1 integrase	Human immunodeficiency virus 1	SINGLE PROTEIN	CHEMBL1148381	1	Scientific Literature	J. Med. Chem.	2004	None
CHEMBL111828		0	279.36	0	2.41	(p1) 24	COc1cc2c(cc1OC)C(=O)N1CCCC1CS2	IC50	'>'	1000000.0	nM		Outside typical range		UO_0000065					False	CHEMBL699512	Inhibition of the 3'-end joining activity of HIV-1 integrase	B	BAO_0000357	single protein format	None	None	None	None	None	CHEMBL3471	Human immunodeficiency virus type 1 integrase	Human immunodeficiency virus 1	SINGLE PROTEIN	CHEMBL1132359	1	Scientific Literature	J. Med. Chem.	1999	None
CHEMBL311489		0	464.47	1	5.02	NSC-125296	O=C1C(O)=C(C(CCc2ccccc2)C2=C(O)C(=O)c3ccccc3C2=O)C(=O)c2ccccc21	IC50	'='	90000.0	nM	4.05			UO_0000065	8.71	0.16	-0.97	3.72	False	CHEMBL701114	Inhibitory activity against HIV-1 integrase	B	BAO_0000357	single protein format	Human immunodeficiency virus 1	None	None	None	None	CHEMBL3471	Human immunodeficiency virus type 1 integrase	Human immunodeficiency virus 1	SINGLE PROTEIN	CHEMBL1129349	1	Scientific Literature	J. Med. Chem.	1996	None
CHEMBL36640		0	353.33	0	3.23	24	COc1cc(/C=C/c2ccc3ccc(C(=O)O)c(O)c3n2)cc(O)c1O	IC50	'='	1700.0	nM	5.77			UO_0000065	16.33	0.30	2.54	4.80	False	CHEMBL872965	Inhibitory activity against Integrase in strand transfer (integration)	B	BAO_0000357	single protein format	None	None	None	None	None	CHEMBL3471	Human immunodeficiency virus type 1 integrase	Human immunodeficiency virus 1	SINGLE PROTEIN	CHEMBL1133718	1	Scientific Literature	J. Med. Chem.	2000	None
CHEMBL213852		0	350.35	0	3.71	8	C=C1c2c(c(O)c3ncccc3c2OC)C(=O)N1Cc1ccc(F)cc1	IC50	'='	150.0	nM	6.82			UO_0000065	19.48	0.36	3.11	10.89	False	CHEMBL867996	Inhibition of HIV1 integrase strand transfer activity in MT4 cell line	B	BAO_0000219	cell-based format	Human immunodeficiency virus 1	None	None	MT4	None	CHEMBL3471	Human immunodeficiency virus type 1 integrase	Human immunodeficiency virus 1	SINGLE PROTEIN	CHEMBL1146004	1	Scientific Literature	Bioorg. Med. Chem. Lett.	2006	CHEMBL3308375
CHEMBL212412		0	364.38	0	3.73	10	COc1c2c(c(O)c3ncccc13)C(=O)N(Cc1ccc(F)cc1)C21CC1	IC50	'='	7.0	nM	8.15			UO_0000065	22.38	0.41	4.42	13.01	False	CHEMBL867996	Inhibition of HIV1 integrase strand transfer activity in MT4 cell line	B	BAO_0000219	cell-based format	Human immunodeficiency virus 1	None	None	MT4	None	CHEMBL3471	Human immunodeficiency virus type 1 integrase	Human immunodeficiency virus 1	SINGLE PROTEIN	CHEMBL1146004	1	Scientific Literature	Bioorg. Med. Chem. Lett.	2006	CHEMBL3308375
CHEMBL209488		0	339.33	0	2.64	6	COc1c2c(c(O)c3nccnc13)C(=O)N(Cc1ccc(F)cc1)C2	IC50	'='	210.0	nM	6.68			UO_0000065	19.68	0.36	4.04	8.84	False	CHEMBL869776	Inhibition of strand transfer activity in HIV1 integrase	B	BAO_0000357	single protein format	Human immunodeficiency virus 1	None	None	None	None	CHEMBL3471	Human immunodeficiency virus type 1 integrase	Human immunodeficiency virus 1	SINGLE PROTEIN	CHEMBL1138967	1	Scientific Literature	Bioorg. Med. Chem. Lett.	2006	None
CHEMBL414850		0	430.46	0	2.33	1, L-870810	O=C(NCc1ccc(F)cc1)c1nc(N2CCCCS2(=O)=O)c2cccnc2c1O	IC50	'='	50.0	nM	7.30			UO_0000065	16.96	0.33	4.97	6.49	False	CHEMBL869770	Inhibition of strand transfer activity of HIV integrase	B	BAO_0000357	single protein format	Human immunodeficiency virus	None	None	None	None	CHEMBL3471	Human immunodeficiency virus type 1 integrase	Human immunodeficiency virus 1	SINGLE PROTEIN	CHEMBL1138966	1	Scientific Literature	Bioorg. Med. Chem. Lett.	2006	None
CHEMBL107490		0	548.60	2	5.67	16b	COc1ccc(Cn2nnnc2C(=O)/C=C(\O)c2cc(OCc3ccccc3)cc(OCc3ccccc3)c2)cc1	IC50	'>'	100000.0	nM				UO_0000065					False	CHEMBL873101	Inhibitory effect on 3'-processing(3'-P) of proximal DNA in an extracellular HIV-1 integrase assay	B	BAO_0000357	single protein format	None	None	None	None	None	CHEMBL3471	Human immunodeficiency virus type 1 integrase	Human immunodeficiency virus 1	SINGLE PROTEIN	CHEMBL1135511	1	Scientific Literature	J. Med. Chem.	2002	None
CHEMBL33193		0	302.33	0	1.07	6	O=C(NNCC(O)COc1ccccc1)c1ccccc1O	IC50	'>'	200000.0	nM		Outside typical range		UO_0000065					True	CHEMBL702106	Inhibition of HIV-1 integrase enzyme by 3'-processing method	B	BAO_0000357	single protein format	Human immunodeficiency virus 1	None	None	None	None	CHEMBL3471	Human immunodeficiency virus type 1 integrase	Human immunodeficiency virus 1	SINGLE PROTEIN	CHEMBL1130409	1	Scientific Literature	J. Med. Chem.	1997	None
CHEMBL33193		0	302.33	0	1.07	6	O=C(NNCC(O)COc1ccccc1)c1ccccc1O	IC50	'>'	200000.0	nM		Outside typical range		UO_0000065					True	CHEMBL702421	Inhibition of HIV-1 integrase enzyme by integration method	B	BAO_0000357	single protein format	Human immunodeficiency virus 1	None	None	None	None	CHEMBL3471	Human immunodeficiency virus type 1 integrase	Human immunodeficiency virus 1	SINGLE PROTEIN	CHEMBL1130409	1	Scientific Literature	J. Med. Chem.	1997	None
CHEMBL37431		0	367.36	0	3.53	25	COc1cc(/C=C/c2ccc3ccc(C(=O)O)c(O)c3n2)cc(OC)c1O	IC50	'='	4900.0	nM	5.31			UO_0000065	14.45	0.27	1.78	4.87	False	CHEMBL701281	Inhibitory activity against HIV-1 Integrase in 3'-end- processing	B	BAO_0000357	single protein format	Human immunodeficiency virus 1	None	None	None	None	CHEMBL3471	Human immunodeficiency virus type 1 integrase	Human immunodeficiency virus 1	SINGLE PROTEIN	CHEMBL1133718	1	Scientific Literature	J. Med. Chem.	2000	None
CHEMBL173334		0	271.28	0	1.05	22	Nc1ccccc1C(=O)NNC(=O)c1ccccc1O	IC50	'>'	100000.0	nM				UO_0000065					False	CHEMBL702106	Inhibition of HIV-1 integrase enzyme by 3'-processing method	B	BAO_0000357	single protein format	Human immunodeficiency virus 1	None	None	None	None	CHEMBL3471	Human immunodeficiency virus type 1 integrase	Human immunodeficiency virus 1	SINGLE PROTEIN	CHEMBL1130409	1	Scientific Literature	J. Med. Chem.	1997	None
CHEMBL129147		0	448.96	0	3.53	27	Cc1cc2nc3nc(N)nc(NS(=O)(=O)c4cc(C)c(Cl)cc4S)n3c2cc1C	IC50	'='	4265.8	nM	5.37			UO_0000065	11.96	0.25	1.84	4.66	False	CHEMBL701803	Inhibitory activity against DNA strand transfer by HIV integrase	B	BAO_0000357	single protein format	Human immunodeficiency virus 1	None	None	None	None	CHEMBL3471	Human immunodeficiency virus type 1 integrase	Human immunodeficiency virus 1	SINGLE PROTEIN	CHEMBL1148381	1	Scientific Literature	J. Med. Chem.	2004	None
CHEMBL129287		0	391.88	0	0.51	56	Cc1cc2c(cc1Cl)SC(C1C(=O)NC(=S)NC1=O)NS2(=O)=O	IC50	'='	60255.96	nM	4.22			UO_0000065	10.77	0.25	3.71	4.04	False	CHEMBL701802	Inhibitory activity against 3' processing by HIV integrase	B	BAO_0000357	single protein format	Human immunodeficiency virus 1	None	None	None	None	CHEMBL3471	Human immunodeficiency virus type 1 integrase	Human immunodeficiency virus 1	SINGLE PROTEIN	CHEMBL1148381	1	Scientific Literature	J. Med. Chem.	2004	None
CHEMBL225598		0	626.34	1	4.67	13	COc1cc(/C=C/S(=O)(=O)CS(=O)(=O)/C=C/c2cc(Br)c(OC)c(OC)c2)cc(Br)c1OC	IC50	'>'	100000.0	nM				UO_0000065					False	CHEMBL915572	Inhibition of HIV1 integrase-mediated integration activity	B	BAO_0000357	single protein format	Human immunodeficiency virus 1	None	None	None	None	CHEMBL3471	Human immunodeficiency virus type 1 integrase	Human immunodeficiency virus 1	SINGLE PROTEIN	CHEMBL1144536	1	Scientific Literature	Bioorg. Med. Chem.	2007	None
CHEMBL225362		0	528.60	1	3.17	3	COc1cc(OC)c(OC)cc1/C=C/S(=O)(=O)CS(=O)(=O)/C=C/c1cc(OC)c(OC)cc1OC	IC50	'>'	1000000.0	nM		Outside typical range		UO_0000065					False	CHEMBL915571	Inhibition of HIV1 integrase-mediated 3'-processing activity	B	BAO_0000357	single protein format	Human immunodeficiency virus 1	None	None	None	None	CHEMBL3471	Human immunodeficiency virus type 1 integrase	Human immunodeficiency virus 1	SINGLE PROTEIN	CHEMBL1144536	1	Scientific Literature	Bioorg. Med. Chem.	2007	None
CHEMBL225417		0	626.34	1	4.67	7	COc1cc(Br)c(/C=C/S(=O)(=O)CS(=O)(=O)/C=C/c2cc(OC)c(OC)cc2Br)cc1OC	IC50	'='	850000.0	nM		Outside typical range		UO_0000065					False	CHEMBL915571	Inhibition of HIV1 integrase-mediated 3'-processing activity	B	BAO_0000357	single protein format	Human immunodeficiency virus 1	None	None	None	None	CHEMBL3471	Human immunodeficiency virus type 1 integrase	Human immunodeficiency virus 1	SINGLE PROTEIN	CHEMBL1144536	1	Scientific Literature	Bioorg. Med. Chem.	2007	None
CHEMBL16326		0	192.17	0	1.24	H2L1	O=C(O)C(=O)/C=C(\O)c1ccccc1	IC50	'='	80000.0	nM	4.10			UO_0000065	21.32	0.40	2.86	5.49	False	CHEMBL869711	Inhibition of HIV1 integrase strand transfer activity in presence of exogenous cobalt ion	B	BAO_0000357	single protein format	Human immunodeficiency virus 1	None	None	None	None	CHEMBL3471	Human immunodeficiency virus type 1 integrase	Human immunodeficiency virus 1	SINGLE PROTEIN	CHEMBL1138095	1	Scientific Literature	J. Med. Chem.	2006	None
CHEMBL157428	BIS(THIOSALICYL)HYDRAZIDE	0	304.40	0	2.34	2	O=C(NNC(=O)c1ccccc1S)c1ccccc1S	IC50	'='	5100.0	nM	5.29			UO_0000065	17.39	0.36	2.95	9.09	False	CHEMBL699298	Inhibitory activity against HIV-1 integrase (pre-incubated with Mn+2, and drug for 30 min followed by DNA for 1h) in 3''-processing of preassemble	B	BAO_0000357	single protein format	None	None	None	None	None	CHEMBL3471	Human immunodeficiency virus type 1 integrase	Human immunodeficiency virus 1	SINGLE PROTEIN	CHEMBL1135687	1	Scientific Literature	J. Med. Chem.	2002	None
CHEMBL157428	BIS(THIOSALICYL)HYDRAZIDE	0	304.40	0	2.34	2	O=C(NNC(=O)c1ccccc1S)c1ccccc1S	IC50	'='	5000.0	nM	5.30			UO_0000065	17.41	0.36	2.96	9.11	False	CHEMBL699299	Inhibitory activity against HIV-1 integrase (pre-incubated with Mn+2, and drug for 30 min followed by DNA for 1h) in strand transfer of preassemble	B	BAO_0000357	single protein format	None	None	None	None	None	CHEMBL3471	Human immunodeficiency virus type 1 integrase	Human immunodeficiency virus 1	SINGLE PROTEIN	CHEMBL1135687	1	Scientific Literature	J. Med. Chem.	2002	None
CHEMBL176875		0	344.36	0	2.39	8	COc1cc(C[C@H]2C(=O)OC[C@@H]2Cc2ccc(O)c(O)c2)ccc1O	Inhibition	'<'	5.0	%				UO_0000187					False	CHEMBL701296	Inhibitory activity against 3'-processing by HIV-1 Integrase at 100 uM	B	BAO_0000357	single protein format	Human immunodeficiency virus 1	None	None	None	None	CHEMBL3471	Human immunodeficiency virus type 1 integrase	Human immunodeficiency virus 1	SINGLE PROTEIN	CHEMBL1129070	1	Scientific Literature	J. Med. Chem.	1996	None
CHEMBL223909		0	436.46	0	2.51	4	O=C(O)c1ccc(/C=C/S(=O)(=O)CS(=O)(=O)/C=C/c2ccc(C(=O)O)cc2)cc1	IC50	'='	33000.0	nM	4.48			UO_0000065	10.27	0.21	1.97	3.14	False	CHEMBL915571	Inhibition of HIV1 integrase-mediated 3'-processing activity	B	BAO_0000357	single protein format	Human immunodeficiency virus 1	None	None	None	None	CHEMBL3471	Human immunodeficiency virus type 1 integrase	Human immunodeficiency virus 1	SINGLE PROTEIN	CHEMBL1144536	1	Scientific Literature	Bioorg. Med. Chem.	2007	None
CHEMBL224992		0	464.52	0	2.66	19	O=S(=O)(/C=C/c1ccc2c(c1)OCCO2)CS(=O)(=O)/C=C/c1ccc2c(c1)OCCO2	IC50	'>'	100000.0	nM				UO_0000065					False	CHEMBL915572	Inhibition of HIV1 integrase-mediated integration activity	B	BAO_0000357	single protein format	Human immunodeficiency virus 1	None	None	None	None	CHEMBL3471	Human immunodeficiency virus type 1 integrase	Human immunodeficiency virus 1	SINGLE PROTEIN	CHEMBL1144536	1	Scientific Literature	Bioorg. Med. Chem.	2007	None
CHEMBL225394		0	985.19	2	12.59	18	O=S(=O)(/C=C/c1cc(OCc2ccccc2)c(OCc2ccccc2)c(OCc2ccccc2)c1)CS(=O)(=O)/C=C/c1cc(OCc2ccccc2)c(OCc2ccccc2)c(OCc2ccccc2)c1	IC50	'>'	100000.0	nM				UO_0000065					False	CHEMBL915572	Inhibition of HIV1 integrase-mediated integration activity	B	BAO_0000357	single protein format	Human immunodeficiency virus 1	None	None	None	None	CHEMBL3471	Human immunodeficiency virus type 1 integrase	Human immunodeficiency virus 1	SINGLE PROTEIN	CHEMBL1144536	1	Scientific Literature	Bioorg. Med. Chem.	2007	None
CHEMBL439018		0	456.38	0	3.95	9	O=S(=O)(/C=C/c1cc(F)c(F)c(F)c1)CS(=O)(=O)/C=C/c1cc(F)c(F)c(F)c1	IC50	'>'	100000.0	nM				UO_0000065					False	CHEMBL915572	Inhibition of HIV1 integrase-mediated integration activity	B	BAO_0000357	single protein format	Human immunodeficiency virus 1	None	None	None	None	CHEMBL3471	Human immunodeficiency virus type 1 integrase	Human immunodeficiency virus 1	SINGLE PROTEIN	CHEMBL1144536	1	Scientific Literature	Bioorg. Med. Chem.	2007	None
CHEMBL79687		0	298.73	0	3.62	NSC-129083	O=C1C(=O)c2ccccc2C(O)=C1Cc1ccc(Cl)cc1	IC50	'='	92000.0	nM	4.04			UO_0000065	13.51	0.26	0.42	7.42	False	CHEMBL701285	Inhibitory activity against HIV-1 integrase	B	BAO_0000357	single protein format	Human immunodeficiency virus 1	None	None	None	None	CHEMBL3471	Human immunodeficiency virus type 1 integrase	Human immunodeficiency virus 1	SINGLE PROTEIN	CHEMBL1129349	1	Scientific Literature	J. Med. Chem.	1996	None
CHEMBL367059		0	270.27	0	-0.09	42	NS(=O)(=O)c1ccc(NC(=O)/C=C/C(=O)O)cc1	IC50	'>'	200000.0	nM		Outside typical range		UO_0000065					False	CHEMBL699308	Inhibitory concentration against HIV-1 integrase by strand transfer method	B	BAO_0000357	single protein format	Human immunodeficiency virus 1	None	None	None	None	CHEMBL3471	Human immunodeficiency virus type 1 integrase	Human immunodeficiency virus 1	SINGLE PROTEIN	CHEMBL1129973	1	Scientific Literature	J. Med. Chem.	1997	None
CHEMBL108423		0	284.27	0	3.03	4d	O=C(O)C(=O)/C=C(\O)c1ccc(Oc2ccccc2)cc1	IC50	'>'	100000.0	nM				UO_0000065					False	CHEMBL873101	Inhibitory effect on 3'-processing(3'-P) of proximal DNA in an extracellular HIV-1 integrase assay	B	BAO_0000357	single protein format	None	None	None	None	None	CHEMBL3471	Human immunodeficiency virus type 1 integrase	Human immunodeficiency virus 1	SINGLE PROTEIN	CHEMBL1135511	1	Scientific Literature	J. Med. Chem.	2002	None
CHEMBL19574		0	296.28	0	2.14	4	O=C(O)C(=O)CC(=O)c1cccc(C(=O)c2ccccc2)c1	IC50	'='	2100.0	nM	5.68			UO_0000065	19.16	0.35	3.54	6.41	False	CHEMBL701806	Inhibition of Integrase catalyzed strand transfer (ST) as measured in an in vitro assay	B	BAO_0000357	single protein format	None	None	None	None	None	CHEMBL3471	Human immunodeficiency virus type 1 integrase	Human immunodeficiency virus 1	SINGLE PROTEIN	CHEMBL1147595	1	Scientific Literature	Bioorg. Med. Chem. Lett.	2004	None
CHEMBL128508		0	500.43	1	4.73	68	CCCCn1cnnc1NS(=O)(=O)c1cc(C(=O)Nc2ccc(Cl)cc2)c(Cl)cc1S	IC50	'='	36307.81	nM	4.44			UO_0000065	8.87	0.20	-0.29	4.19	False	CHEMBL701802	Inhibitory activity against 3' processing by HIV integrase	B	BAO_0000357	single protein format	Human immunodeficiency virus 1	None	None	None	None	CHEMBL3471	Human immunodeficiency virus type 1 integrase	Human immunodeficiency virus 1	SINGLE PROTEIN	CHEMBL1148381	1	Scientific Literature	J. Med. Chem.	2004	None
CHEMBL176555		0	434.56	0	4.39	14	CCOC(=O)N(CCCCCCNC(c1ccccc1)S(=O)(=O)O)c1ccccc1	IC50	'>'	200000.0	nM		Outside typical range		UO_0000065					False	CHEMBL699308	Inhibitory concentration against HIV-1 integrase by strand transfer method	B	BAO_0000357	single protein format	Human immunodeficiency virus 1	None	None	None	None	CHEMBL3471	Human immunodeficiency virus type 1 integrase	Human immunodeficiency virus 1	SINGLE PROTEIN	CHEMBL1129973	1	Scientific Literature	J. Med. Chem.	1997	None
CHEMBL79884		0	460.44	0	4.44	NSC-125298	O=C1C(O)=C(C(C#Cc2ccccc2)C2=C(O)C(=O)c3ccccc3C2=O)C(=O)c2ccccc21	IC50	'='	72000.0	nM	4.14			UO_0000065	9.00	0.16	-0.30	3.81	False	CHEMBL701114	Inhibitory activity against HIV-1 integrase	B	BAO_0000357	single protein format	Human immunodeficiency virus 1	None	None	None	None	CHEMBL3471	Human immunodeficiency virus type 1 integrase	Human immunodeficiency virus 1	SINGLE PROTEIN	CHEMBL1129349	1	Scientific Literature	J. Med. Chem.	1996	None
CHEMBL177001		0	483.34	0	3.63	4	CCOC(=O)c1cc(C(=O)OCC)c(SCC(=O)Nc2ccc(Br)cc2)nc1O	IC50	'>'	100000.0	nM				UO_0000065					False	CHEMBL830061	Concentration to inhibit strand transfer of wild type Human immuno deficiency virus-1 integrase	B	BAO_0000357	single protein format	Human immunodeficiency virus 1	None	None	None	None	CHEMBL3471	Human immunodeficiency virus type 1 integrase	Human immunodeficiency virus 1	SINGLE PROTEIN	CHEMBL1142702	1	Scientific Literature	J. Med. Chem.	2005	None
CHEMBL113913		0	389.57	0	4.48	31	CN1CCN(Cc2ccc3n2Cc2ccccc2SC3c2ccccc2)CC1	IC50	'>'	1000000.0	nM		Outside typical range		UO_0000065					False	CHEMBL699513	Inhibition of the 3'-processing activity of HIV-1 integrase	B	BAO_0000357	single protein format	None	None	None	None	None	CHEMBL3471	Human immunodeficiency virus type 1 integrase	Human immunodeficiency virus 1	SINGLE PROTEIN	CHEMBL1132359	1	Scientific Literature	J. Med. Chem.	1999	None
CHEMBL293914		0	746.68	3	7.30	NSC-158393	O=c1c(C(c2ccc(C(c3c(O)oc4ccccc4c3=O)c3c(O)oc4ccccc4c3=O)cc2)c2c(O)oc3ccccc3c2=O)c(O)oc2ccccc12	IC50	'='	1500.0	nM	5.82			UO_0000065	7.80	0.14	-1.48	2.89	True	CHEMBL701285	Inhibitory activity against HIV-1 integrase	B	BAO_0000357	single protein format	Human immunodeficiency virus 1	None	None	None	None	CHEMBL3471	Human immunodeficiency virus type 1 integrase	Human immunodeficiency virus 1	SINGLE PROTEIN	CHEMBL1129349	1	Scientific Literature	J. Med. Chem.	1996	None
CHEMBL406261		0	1055.25	None	None	alpha6S peptide (table 1)	CC[C@H](C)[C@H](NC(=O)[C@H](CC(=O)O)NC(=O)[C@@H](NC(=O)[C@@H](NC(=O)[C@H](CCCN=C(N)N)NC(=O)[C@H](CCC(=O)O)NC(=O)CNC(=O)[C@H](C)N)[C@H](C)CC)C(C)C)C(=O)N[C@H](C(=O)N[C@@H](C)C(N)=O)[C@@H](C)CC	IC50	'='	30000.0	nM	4.52			UO_0000065	4.29	None	None	None	False	CHEMBL699302	Inhibitory activity of compound against HIV-1 integrase	B	BAO_0000357	single protein format	None	None	None	None	None	CHEMBL3471	Human immunodeficiency virus type 1 integrase	Human immunodeficiency virus 1	SINGLE PROTEIN	CHEMBL1136661	1	Scientific Literature	Bioorg. Med. Chem. Lett.	2003	None
CHEMBL106044		0	278.35	0	4.84	7	Cc1ccc(-c2c(C)cc3cc(O)c(O)cc3c2C)cc1	IC50	'='	84000.0	nM	4.08			UO_0000065	14.64	0.27	-0.76	10.07	False	CHEMBL701721	Inhibition of human immunodeficiency virus - 1 (HIV-1) integrase	B	BAO_0000357	single protein format	Human immunodeficiency virus 1	None	None	None	None	CHEMBL3471	Human immunodeficiency virus type 1 integrase	Human immunodeficiency virus 1	SINGLE PROTEIN	CHEMBL1134155	1	Scientific Literature	Bioorg. Med. Chem. Lett.	2001	None
CHEMBL209958		0	338.29	0	2.58	1	O=C1c2c(c(O)c3ncccc3c2O)C(=O)N1Cc1ccc(F)cc1	IC50	'='	80.0	nM	7.10			UO_0000065	20.98	0.39	4.52	7.82	False	CHEMBL867996	Inhibition of HIV1 integrase strand transfer activity in MT4 cell line	B	BAO_0000219	cell-based format	Human immunodeficiency virus 1	None	None	MT4	None	CHEMBL3471	Human immunodeficiency virus type 1 integrase	Human immunodeficiency virus 1	SINGLE PROTEIN	CHEMBL1146004	1	Scientific Literature	Bioorg. Med. Chem. Lett.	2006	CHEMBL3308375
CHEMBL349452		0	798.75	3	6.41	9a	CC(=O)Oc1cc(OC(C)=O)c2c(OC(C)=O)c3c(cc2c1-c1c(OC(C)=O)cc(OC(C)=O)c2c(OC(C)=O)c4c(cc12)OC(C)C(C)C4=O)OC(C)C(C)C3=O	IC50	'='	50000.0	nM	4.30			UO_0000065	5.38	0.10	-2.11	2.04	False	CHEMBL702112	Inhibition of HIV-1 integrase in coupled transfer assay	B	BAO_0000357	single protein format	None	None	None	None	None	CHEMBL3471	Human immunodeficiency virus type 1 integrase	Human immunodeficiency virus 1	SINGLE PROTEIN	CHEMBL1136596	1	Scientific Literature	Bioorg. Med. Chem. Lett.	2003	None
CHEMBL350391		0	602.64	2	6.31	9e	COc1cc(O)c2c(O)c3c(cc2c1-c1c(OC)cc(OC)c2c(OC)c4c(cc12)OC(C)C(C)C4=O)OC(C)C(C)C3=O	IC50	'>'	100000.0	nM				UO_0000065					False	CHEMBL702113	Inhibition of HIV-1 integrase in strand transfer assay	B	BAO_0000357	single protein format	None	None	None	None	None	CHEMBL3471	Human immunodeficiency virus type 1 integrase	Human immunodeficiency virus 1	SINGLE PROTEIN	CHEMBL1136596	1	Scientific Literature	Bioorg. Med. Chem. Lett.	2003	None
CHEMBL216874		0	345.36	0	2.69	5	O=C(NCc1ccc(F)cc1)c1nc(-c2cccs2)nc(O)c1O	IC50	'='	10.0	nM	8.00			UO_0000065	23.16	0.46	5.31	8.39	False	CHEMBL907140	Inhibition of HIV integrase by strand transfer assay	B	BAO_0000357	single protein format	Human immunodeficiency virus	None	None	None	None	CHEMBL3471	Human immunodeficiency virus type 1 integrase	Human immunodeficiency virus 1	SINGLE PROTEIN	CHEMBL1137317	1	Scientific Literature	J. Med. Chem.	2006	None
CHEMBL173852		0	374.39	0	2.40	40	COc1ccc(C[C@H]2COC(=O)[C@@H]2Cc2cc(O)c(O)c(O)c2)cc1OC	Inhibition	'<'	5.0	%				UO_0000187					False	CHEMBL701296	Inhibitory activity against 3'-processing by HIV-1 Integrase at 100 uM	B	BAO_0000357	single protein format	Human immunodeficiency virus 1	None	None	None	None	CHEMBL3471	Human immunodeficiency virus type 1 integrase	Human immunodeficiency virus 1	SINGLE PROTEIN	CHEMBL1129070	1	Scientific Literature	J. Med. Chem.	1996	None
CHEMBL224993		0	566.29	1	4.66	20	COc1ccc(Br)cc1/C=C/S(=O)(=O)CS(=O)(=O)/C=C/c1cc(Br)ccc1OC	IC50	'>'	100000.0	nM				UO_0000065					False	CHEMBL915571	Inhibition of HIV1 integrase-mediated 3'-processing activity	B	BAO_0000357	single protein format	Human immunodeficiency virus 1	None	None	None	None	CHEMBL3471	Human immunodeficiency virus type 1 integrase	Human immunodeficiency virus 1	SINGLE PROTEIN	CHEMBL1144536	1	Scientific Literature	Bioorg. Med. Chem.	2007	None
CHEMBL28941		0	400.38	0	2.11	6	COc1cc([C@@H]2c3cc4c(cc3[C@H](O)[C@H]3COC(=O)[C@H]23)OCO4)cc(OC)c1O	Inhibition	'<'	5.0	%				UO_0000187					False	CHEMBL701296	Inhibitory activity against 3'-processing by HIV-1 Integrase at 100 uM	B	BAO_0000357	single protein format	Human immunodeficiency virus 1	None	None	None	None	CHEMBL3471	Human immunodeficiency virus type 1 integrase	Human immunodeficiency virus 1	SINGLE PROTEIN	CHEMBL1129070	1	Scientific Literature	J. Med. Chem.	1996	None
CHEMBL433666		0	420.91	0	2.91	26	Cc1cc(S(=O)(=O)Nc2nc(N)nc3nc4ccccc4n23)c(S)cc1Cl	IC50	'='	9772.37	nM	5.01			UO_0000065	11.90	0.25	2.10	4.35	False	CHEMBL701802	Inhibitory activity against 3' processing by HIV integrase	B	BAO_0000357	single protein format	Human immunodeficiency virus 1	None	None	None	None	CHEMBL3471	Human immunodeficiency virus type 1 integrase	Human immunodeficiency virus 1	SINGLE PROTEIN	CHEMBL1148381	1	Scientific Literature	J. Med. Chem.	2004	None
CHEMBL340865		0	413.42	0	1.88	31	Nc1nc(N)c(/N=N/c2ccc(S(=O)(=O)NC(=O)c3ccccc3)cc2)c(O)n1	IC50	'='	120226.44	nM		Outside typical range		UO_0000065					False	CHEMBL701802	Inhibitory activity against 3' processing by HIV integrase	B	BAO_0000357	single protein format	Human immunodeficiency virus 1	None	None	None	None	CHEMBL3471	Human immunodeficiency virus type 1 integrase	Human immunodeficiency virus 1	SINGLE PROTEIN	CHEMBL1148381	1	Scientific Literature	J. Med. Chem.	2004	None
CHEMBL128231		0	538.41	2	5.06	66	O=C(Nc1ccc(Cl)cc1)c1cc(S(=O)(=O)Nc2nncn2-c2ccc(F)cc2)c(S)cc1Cl	IC50	'='	37153.52	nM	4.43			UO_0000065	8.23	0.18	-0.63	4.18	False	CHEMBL701802	Inhibitory activity against 3' processing by HIV integrase	B	BAO_0000357	single protein format	Human immunodeficiency virus 1	None	None	None	None	CHEMBL3471	Human immunodeficiency virus type 1 integrase	Human immunodeficiency virus 1	SINGLE PROTEIN	CHEMBL1148381	1	Scientific Literature	J. Med. Chem.	2004	None
CHEMBL354416		0	635.93	2	7.03	54, NSC-40653	O=C(O)c1ccccc1C(c1cc(Br)c(O)c(Br)c1)c1ccc(Br)c(O)c1Br	Inhibition	'='	93.3	%				UO_0000187					False	CHEMBL700695	Percentage inhibition of compound against 3'-processing of HIV-1 integrase at 100 ug/mL	B	BAO_0000357	single protein format	Human immunodeficiency virus 1	None	None	None	None	CHEMBL3471	Human immunodeficiency virus type 1 integrase	Human immunodeficiency virus 1	SINGLE PROTEIN	CHEMBL1129975	1	Scientific Literature	J. Med. Chem.	1997	None
CHEMBL129795	ISOLIQUIRITIGENIN	0	256.26	0	2.70	21	O=C(/C=C/c1ccc(O)cc1)c1ccc(O)cc1O	IC50	'='	100000.0	nM	4.00			UO_0000065	15.61	0.29	1.30	5.14	False	CHEMBL857173	Inhibitory activity against HIV-1 Integrase (HIV-1-IN)	B	BAO_0000357	single protein format	Human immunodeficiency virus 1	None	None	None	None	CHEMBL3471	Human immunodeficiency virus type 1 integrase	Human immunodeficiency virus 1	SINGLE PROTEIN	CHEMBL1135718	1	Scientific Literature	J. Med. Chem.	2002	None
CHEMBL36303		0	272.26	0	1.17	7	O=C(NNC(=O)c1ccccc1O)c1ccccc1O	IC50	'='	730.0	nM	6.14			UO_0000065	22.54	0.42	4.97	6.22	True	CHEMBL702109	Inhibition of HIV-1 integrase enzyme	B	BAO_0000357	single protein format	None	None	None	None	None	CHEMBL3471	Human immunodeficiency virus type 1 integrase	Human immunodeficiency virus 1	SINGLE PROTEIN	CHEMBL1130409	1	Scientific Literature	J. Med. Chem.	1997	None
CHEMBL115145		0	288.25	0	2.08	27, NSC-622445	O=C(O)c1cc(Cc2ccc(O)c(C(=O)O)c2)ccc1O	IC50	'='	51800.0	nM	4.29			UO_0000065	14.87	0.28	2.21	3.72	False	CHEMBL701792	Inhibitory concentration of compound against 3'-processing of HIV-1 integrase in experiment 2	B	BAO_0000357	single protein format	Human immunodeficiency virus 1	None	None	None	None	CHEMBL3471	Human immunodeficiency virus type 1 integrase	Human immunodeficiency virus 1	SINGLE PROTEIN	CHEMBL1129975	1	Scientific Literature	J. Med. Chem.	1997	None
CHEMBL115145		0	288.25	0	2.08	27, NSC-622445	O=C(O)c1cc(Cc2ccc(O)c(C(=O)O)c2)ccc1O	IC50	'='	60400.0	nM	4.22			UO_0000065	14.64	0.27	2.14	3.67	False	CHEMBL699508	Inhibitory concentration of compound against strand transfer of HIV-1 integrase in experiment 1	B	BAO_0000357	single protein format	Human immunodeficiency virus 1	None	None	None	None	CHEMBL3471	Human immunodeficiency virus type 1 integrase	Human immunodeficiency virus 1	SINGLE PROTEIN	CHEMBL1129975	1	Scientific Literature	J. Med. Chem.	1997	None
CHEMBL368615		0	286.24	0	3.20	41, NSC-206212	O=C(O)c1cc(/N=N\c2ccccc2C(=O)O)ccc1O	IC50	'='	116000.0	nM		Outside typical range		UO_0000065					False	CHEMBL699508	Inhibitory concentration of compound against strand transfer of HIV-1 integrase in experiment 1	B	BAO_0000357	single protein format	Human immunodeficiency virus 1	None	None	None	None	CHEMBL3471	Human immunodeficiency virus type 1 integrase	Human immunodeficiency virus 1	SINGLE PROTEIN	CHEMBL1129975	1	Scientific Literature	J. Med. Chem.	1997	None
CHEMBL176754		0	349.21	0	2.05	51, NSC-338104	O=C(c1ccc(O)cc1O)c1c([N+](=O)[O-])cc([N+](=O)[O-])cc1[N+](=O)[O-]	Inhibition	'='	93.5	%				UO_0000187					False	CHEMBL700695	Percentage inhibition of compound against 3'-processing of HIV-1 integrase at 100 ug/mL	B	BAO_0000357	single protein format	Human immunodeficiency virus 1	None	None	None	None	CHEMBL3471	Human immunodeficiency virus type 1 integrase	Human immunodeficiency virus 1	SINGLE PROTEIN	CHEMBL1129975	1	Scientific Literature	J. Med. Chem.	1997	None
CHEMBL175266		0	258.23	0	2.32	26, NSC-66209	Cc1c2cc(O)c(=O)cc-2oc2cc(O)c(O)cc12	Inhibition	'='	93.1	%				UO_0000187					False	CHEMBL700696	Percentage inhibition against strand transfer of HIV-1 integrase at 100 ug/mL	B	BAO_0000357	single protein format	Human immunodeficiency virus 1	None	None	None	None	CHEMBL3471	Human immunodeficiency virus type 1 integrase	Human immunodeficiency virus 1	SINGLE PROTEIN	CHEMBL1129975	1	Scientific Literature	J. Med. Chem.	1997	None
CHEMBL338144		0	423.95	0	3.92	7	Cc1ccc(Nc2nc(NS(=O)(=O)c3cc(C)c(Cl)cc3S)n(C)n2)cc1	IC50	'='	23442.29	nM	4.63			UO_0000065	10.92	0.23	0.71	5.21	False	CHEMBL701802	Inhibitory activity against 3' processing by HIV integrase	B	BAO_0000357	single protein format	Human immunodeficiency virus 1	None	None	None	None	CHEMBL3471	Human immunodeficiency virus type 1 integrase	Human immunodeficiency virus 1	SINGLE PROTEIN	CHEMBL1148381	1	Scientific Literature	J. Med. Chem.	2004	None
CHEMBL177200		0	463.52	0	3.77	27	CC1=NN(c2ccccc2)C(=O)C1/N=N/c1ccc(S(=O)(=O)Nc2cc(C)nc(C)n2)cc1	IC50	'>'	200000.0	nM		Outside typical range		UO_0000065					False	CHEMBL701186	Inhibitory concentration to inhibit HIV-1 integrase by 3' -processing method	B	BAO_0000357	single protein format	Human immunodeficiency virus 1	None	None	None	None	CHEMBL3471	Human immunodeficiency virus type 1 integrase	Human immunodeficiency virus 1	SINGLE PROTEIN	CHEMBL1129973	1	Scientific Literature	J. Med. Chem.	1997	None
CHEMBL173705		0	389.36	0	2.54	8, NSC-685593	COC(=O)c1c(C)cc(OC(=O)c2c(C)cc(O)c(/C=N/O)c2O)c(C)c1O	Inhibition	'='	51.1	%				UO_0000187					False	CHEMBL700696	Percentage inhibition against strand transfer of HIV-1 integrase at 100 ug/mL	B	BAO_0000357	single protein format	Human immunodeficiency virus 1	None	None	None	None	CHEMBL3471	Human immunodeficiency virus type 1 integrase	Human immunodeficiency virus 1	SINGLE PROTEIN	CHEMBL1129975	1	Scientific Literature	J. Med. Chem.	1997	None
CHEMBL130024		0	405.33	0	3.21	28	Cc1cc(S(=O)(=O)/N=C(\NN)Nc2ccc(Cl)cc2)c(S)cc1Cl	IC50	'='	3548.13	nM	5.45			UO_0000065	13.45	0.31	2.24	5.64	False	CHEMBL701803	Inhibitory activity against DNA strand transfer by HIV integrase	B	BAO_0000357	single protein format	Human immunodeficiency virus 1	None	None	None	None	CHEMBL3471	Human immunodeficiency virus type 1 integrase	Human immunodeficiency virus 1	SINGLE PROTEIN	CHEMBL1148381	1	Scientific Literature	J. Med. Chem.	2004	None
CHEMBL128556		0	708.82	3	6.38	35	O=C(CC(Sc1[nH]cnc2ncnc1-2)Sc1[nH]cnc2ncnc1-2)Nc1ccc(S(=O)(=O)Nc2ccc(/N=N/c3ccccc3)cc2)cc1	IC50	'='	141253.75	nM		Outside typical range		UO_0000065					False	CHEMBL701802	Inhibitory activity against 3' processing by HIV integrase	B	BAO_0000357	single protein format	Human immunodeficiency virus 1	None	None	None	None	CHEMBL3471	Human immunodeficiency virus type 1 integrase	Human immunodeficiency virus 1	SINGLE PROTEIN	CHEMBL1148381	1	Scientific Literature	J. Med. Chem.	2004	None
CHEMBL437239		0	2135.36	None	None	65	CC[C@H](C)[C@H](NC(=O)CNC(=O)[C@H](CC(C)C)NC(=O)[C@H](C)NC(=O)[C@H](Cc1ccc(O)cc1)NC(=O)[C@H](CCC(N)=O)NC(=O)[C@H](CO)NC(=O)[C@H](CC(=O)O)NC(=O)[C@@H](NC(=O)[C@@H](NC(=O)[C@@H](NC(=O)[C@H](CC(N)=O)NC(=O)[C@@H](NC(=O)[C@H](CCC(=O)O)NC(=O)[C@H](CC(C)C)NC(=O)CNC(=O)[C@H](CO)NC(=O)[C@H](CC(=O)O)NC(=O)[C@H](CCC(N)=O)NC(=O)[C@@H](N)CC(C)C)C(C)C)[C@@H](C)CC)C(C)C)[C@@H](C)O)C(=O)O	IC50	'>'	167000.0	nM		Outside typical range		UO_0000065					False	CHEMBL909175	Inhibition of mutant HIV1 integrase C130A mutant 3' processing step	B	BAO_0000357	single protein format	Human immunodeficiency virus 1	None	None	None	None	CHEMBL3471	Human immunodeficiency virus type 1 integrase	Human immunodeficiency virus 1	SINGLE PROTEIN	CHEMBL1149523	1	Scientific Literature	Bioorg. Med. Chem. Lett.	2006	None
CHEMBL412522		0	2757.96	None	None	56	CC[C@H](C)[C@H](NC(=O)[C@H](Cc1c[nH]c2ccccc12)NC(=O)[C@@H](NC(=O)[C@H](C)NC(=O)[C@H](CCC(N)=O)NC(=O)[C@H](Cc1c[nH]c2ccccc12)NC(=O)[C@H](Cc1ccc(O)cc1)NC(=O)[C@H](CCC(=O)O)NC(=O)[C@@H](NC(=O)[C@H](Cc1c[nH]c2ccccc12)NC(=O)[C@H](Cc1c[nH]c2ccccc12)NC(=O)[C@@H](NC(=O)[C@H](CCC(=O)O)NC(=O)[C@H](Cc1c[nH]c2ccccc12)NC(=O)[C@@H](NC(=O)[C@@H](N)CCC(=O)O)[C@@H](C)O)[C@@H](C)O)[C@@H](C)O)[C@@H](C)O)C(=O)N1CCC[…	IC50	'='	25000.0	nM	4.60			UO_0000065	1.67	None	None	None	False	CHEMBL909175	Inhibition of mutant HIV1 integrase C130A mutant 3' processing step	B	BAO_0000357	single protein format	Human immunodeficiency virus 1	None	None	None	None	CHEMBL3471	Human immunodeficiency virus type 1 integrase	Human immunodeficiency virus 1	SINGLE PROTEIN	CHEMBL1149523	1	Scientific Literature	Bioorg. Med. Chem. Lett.	2006	None
CHEMBL174366		0	185.13	0	-0.08	49, NSC-324362)	O=C(NO)c1cc(O)c(O)c(O)c1	IC50	'='	1100.0	nM	5.96			UO_0000065	32.19	0.63	6.04	5.42	False	CHEMBL697789	Inhibitory concentration of compound against 3'-processing of HIV-1 integrase in experiment 1	B	BAO_0000357	single protein format	Human immunodeficiency virus 1	None	None	None	None	CHEMBL3471	Human immunodeficiency virus type 1 integrase	Human immunodeficiency virus 1	SINGLE PROTEIN	CHEMBL1129975	1	Scientific Literature	J. Med. Chem.	1997	None
CHEMBL128729		0	326.35	0	3.41	9	COc1cc(/C=C/C(=O)/C=C/c2ccc(O)c(OC)c2)ccc1O	IC50	'='	37153.52	nM	4.43			UO_0000065	13.57	0.25	1.02	5.83	False	CHEMBL857173	Inhibitory activity against HIV-1 Integrase (HIV-1-IN)	B	BAO_0000357	single protein format	Human immunodeficiency virus 1	None	None	None	None	CHEMBL3471	Human immunodeficiency virus type 1 integrase	Human immunodeficiency virus 1	SINGLE PROTEIN	CHEMBL1135718	1	Scientific Literature	J. Med. Chem.	2002	None
CHEMBL172018		0	463.45	0	1.90	12, NSC-685597	CC(=O)C1=C(NNC(=O)c2ccccn2)[C@@]2(C)C(=CC1=O)Oc1c(C(C)=O)c(O)c(C)c(O)c12	IC50	'='	60800.0	nM	4.22			UO_0000065	9.10	0.17	2.32	2.72	False	CHEMBL701792	Inhibitory concentration of compound against 3'-processing of HIV-1 integrase in experiment 2	B	BAO_0000357	single protein format	Human immunodeficiency virus 1	None	None	None	None	CHEMBL3471	Human immunodeficiency virus type 1 integrase	Human immunodeficiency virus 1	SINGLE PROTEIN	CHEMBL1129975	1	Scientific Literature	J. Med. Chem.	1997	None
CHEMBL171896		0	470.52	1	5.87	5, NSC-685590	CCCCCc1cc2cc(O)cc(Oc3c(O)cc(O)c(C(=O)O)c3CCCCC)c2c(=O)o1	IC50	'='	45700.0	nM	4.34			UO_0000065	9.22	0.17	-1.53	3.16	False	CHEMBL699508	Inhibitory concentration of compound against strand transfer of HIV-1 integrase in experiment 1	B	BAO_0000357	single protein format	Human immunodeficiency virus 1	None	None	None	None	CHEMBL3471	Human immunodeficiency virus type 1 integrase	Human immunodeficiency virus 1	SINGLE PROTEIN	CHEMBL1129975	1	Scientific Literature	J. Med. Chem.	1997	None
CHEMBL28626	MORIN	0	302.24	0	1.99	13	O=c1c(O)c(-c2ccc(O)cc2O)oc2cc(O)cc(O)c12	IC50	'='	76500.0	nM	4.12			UO_0000065	13.62	0.26	2.13	3.13	False	CHEMBL702098	IC50 was measured as concentration required to inhibit 50% of HIV-integrase cleavage	B	BAO_0000357	single protein format	None	None	None	None	None	CHEMBL3471	Human immunodeficiency virus type 1 integrase	Human immunodeficiency virus 1	SINGLE PROTEIN	CHEMBL1128265	1	Scientific Literature	J. Med. Chem.	1995	None
CHEMBL367704		0	342.39	0	2.98	39	COc1ccc(C[C@H]2COC(=O)[C@@H]2Cc2cccc(O)c2)cc1OC	Inhibition	'<'	5.0	%				UO_0000187					False	CHEMBL700694	Inhibitory activity against strand transfer by HIV-1 Integrase at 100 uM	B	BAO_0000357	single protein format	Human immunodeficiency virus 1	None	None	None	None	CHEMBL3471	Human immunodeficiency virus type 1 integrase	Human immunodeficiency virus 1	SINGLE PROTEIN	CHEMBL1129070	1	Scientific Literature	J. Med. Chem.	1996	None
CHEMBL80008		0	384.34	0	1.99	19	COc1cc(CNC(=O)c2ccc3ccc(C(=O)O)c(O)c3n2)cc(O)c1O	IC50	'='	6500.0	nM	5.19			UO_0000065	13.50	0.25	3.20	3.48	False	CHEMBL699441	In vitro inhibition of recombinant integrase activity in a standard 3'-processing assay.	B	BAO_0000357	single protein format	Human immunodeficiency virus 1	None	None	None	None	CHEMBL3471	Human immunodeficiency virus type 1 integrase	Human immunodeficiency virus 1	SINGLE PROTEIN	CHEMBL1146726	1	Scientific Literature	Bioorg. Med. Chem. Lett.	2004	None
CHEMBL358821		0	516.46	3	1.03	3,4-DCQA	O=C(/C=C/c1ccc(O)c(O)c1)O[C@H]1C(O)C[C@](O)(C(=O)O)C[C@H]1OC(=O)/C=C/c1ccc(O)c(O)c1	IC50	'='	1400.0	nM	5.85			UO_0000065	11.33	0.22	4.82	2.77	False	CHEMBL701725	Inhibitory activity against Human Immunodeficiency Virus Type 1 integrase (HIV-1 IN) in the disintegration assay.	B	BAO_0000357	single protein format	Human immunodeficiency virus 1	None	None	None	None	CHEMBL3471	Human immunodeficiency virus type 1 integrase	Human immunodeficiency virus 1	SINGLE PROTEIN	CHEMBL1132572	1	Scientific Literature	J. Med. Chem.	1999	None
CHEMBL311489		0	464.47	1	5.02	NSC-125296	O=C1C(O)=C(C(CCc2ccccc2)C2=C(O)C(=O)c3ccccc3C2=O)C(=O)c2ccccc21	IC50	'='	83000.0	nM	4.08			UO_0000065	8.79	0.16	-0.94	3.75	False	CHEMBL701285	Inhibitory activity against HIV-1 integrase	B	BAO_0000357	single protein format	Human immunodeficiency virus 1	None	None	None	None	CHEMBL3471	Human immunodeficiency virus type 1 integrase	Human immunodeficiency virus 1	SINGLE PROTEIN	CHEMBL1129349	1	Scientific Literature	J. Med. Chem.	1996	None
CHEMBL172855		0	376.45	0	2.42	12	COc1cc(C[C@@H](CO)[C@H](CO)Cc2ccc(OC)c(OC)c2)ccc1O	Inhibition	'<'	5.0	%				UO_0000187					False	CHEMBL701296	Inhibitory activity against 3'-processing by HIV-1 Integrase at 100 uM	B	BAO_0000357	single protein format	Human immunodeficiency virus 1	None	None	None	None	CHEMBL3471	Human immunodeficiency virus type 1 integrase	Human immunodeficiency virus 1	SINGLE PROTEIN	CHEMBL1129070	1	Scientific Literature	J. Med. Chem.	1996	None
CHEMBL172855		0	376.45	0	2.42	12	COc1cc(C[C@@H](CO)[C@H](CO)Cc2ccc(OC)c(OC)c2)ccc1O	Inhibition	'<'	5.0	%				UO_0000187					False	CHEMBL700694	Inhibitory activity against strand transfer by HIV-1 Integrase at 100 uM	B	BAO_0000357	single protein format	Human immunodeficiency virus 1	None	None	None	None	CHEMBL3471	Human immunodeficiency virus type 1 integrase	Human immunodeficiency virus 1	SINGLE PROTEIN	CHEMBL1129070	1	Scientific Literature	J. Med. Chem.	1996	None
CHEMBL175266		0	258.23	0	2.32	26, NSC-66209	Cc1c2cc(O)c(=O)cc-2oc2cc(O)c(O)cc12	IC50	'='	900.0	nM	6.05			UO_0000065	23.41	0.43	3.73	6.65	False	CHEMBL699510	Inhibitory concentration of compound against strand transfer of HIV-1 integrase in experiment 2	B	BAO_0000357	single protein format	Human immunodeficiency virus 1	None	None	None	None	CHEMBL3471	Human immunodeficiency virus type 1 integrase	Human immunodeficiency virus 1	SINGLE PROTEIN	CHEMBL1129975	1	Scientific Literature	J. Med. Chem.	1997	None
CHEMBL146489		0	440.45	0	3.63	6	O=C(/C=C\c1ccc(O)c(O)c1)OC1CCC(OC(=O)/C=C\c2ccc(O)c(O)c2)CC1	Inhibition	'='	90.3	%				UO_0000187					False	CHEMBL872048	Inhibition of Human Immunodeficiency Virus Type 1 integrase (HIV-1 IN) in the disintegration reaction at a concentration of 25 uM	B	BAO_0000357	single protein format	Human immunodeficiency virus 1	None	None	None	None	CHEMBL3471	Human immunodeficiency virus type 1 integrase	Human immunodeficiency virus 1	SINGLE PROTEIN	CHEMBL1132572	1	Scientific Literature	J. Med. Chem.	1999	None
CHEMBL172018		0	463.45	0	1.90	12, NSC-685597	CC(=O)C1=C(NNC(=O)c2ccccn2)[C@@]2(C)C(=CC1=O)Oc1c(C(C)=O)c(O)c(C)c(O)c12	IC50	'='	48500.0	nM	4.31			UO_0000065	9.31	0.17	2.41	2.78	False	CHEMBL699508	Inhibitory concentration of compound against strand transfer of HIV-1 integrase in experiment 1	B	BAO_0000357	single protein format	Human immunodeficiency virus 1	None	None	None	None	CHEMBL3471	Human immunodeficiency virus type 1 integrase	Human immunodeficiency virus 1	SINGLE PROTEIN	CHEMBL1129975	1	Scientific Literature	J. Med. Chem.	1997	None
CHEMBL128247		0	444.37	0	4.26	8	Cc1cc(S(=O)(=O)Nc2nc(Nc3ccc(Cl)cc3)nn2C)c(S)cc1Cl	IC50	'='	17782.79	nM	4.75			UO_0000065	10.69	0.24	0.49	5.34	False	CHEMBL701803	Inhibitory activity against DNA strand transfer by HIV integrase	B	BAO_0000357	single protein format	Human immunodeficiency virus 1	None	None	None	None	CHEMBL3471	Human immunodeficiency virus type 1 integrase	Human immunodeficiency virus 1	SINGLE PROTEIN	CHEMBL1148381	1	Scientific Literature	J. Med. Chem.	2004	None
CHEMBL128487		0	392.89	0	3.11	47	O=S(=O)(Nc1nnc2n1-c1ccccc1CC2)c1ccc(Cl)cc1S	IC50	'='	19498.45	nM	4.71			UO_0000065	11.99	0.26	1.60	6.13	False	CHEMBL701803	Inhibitory activity against DNA strand transfer by HIV integrase	B	BAO_0000357	single protein format	Human immunodeficiency virus 1	None	None	None	None	CHEMBL3471	Human immunodeficiency virus type 1 integrase	Human immunodeficiency virus 1	SINGLE PROTEIN	CHEMBL1148381	1	Scientific Literature	J. Med. Chem.	2004	None
CHEMBL309934		0	493.47	0	4.51	NSC-117276	CC(=O)Nc1ccc(C(C2=C(O)C(=O)c3ccccc3C2=O)C2=C(O)C(=O)c3ccccc3C2=O)cc1	IC50	'='	86000.0	nM	4.07			UO_0000065	8.24	0.15	-0.44	2.95	False	CHEMBL701285	Inhibitory activity against HIV-1 integrase	B	BAO_0000357	single protein format	Human immunodeficiency virus 1	None	None	None	None	CHEMBL3471	Human immunodeficiency virus type 1 integrase	Human immunodeficiency virus 1	SINGLE PROTEIN	CHEMBL1129349	1	Scientific Literature	J. Med. Chem.	1996	None
CHEMBL312699		0	351.31	0	2.52	NSC-648626	CC(=O)c1cccc(NC(=O)C(=O)c2c(O)oc3ccccc3c2=O)c1	IC50	'>'	100000.0	nM				UO_0000065					False	CHEMBL701114	Inhibitory activity against HIV-1 integrase	B	BAO_0000357	single protein format	Human immunodeficiency virus 1	None	None	None	None	CHEMBL3471	Human immunodeficiency virus type 1 integrase	Human immunodeficiency virus 1	SINGLE PROTEIN	CHEMBL1129349	1	Scientific Literature	J. Med. Chem.	1996	None
CHEMBL174460		0	485.88	0	4.90	51	Cc1ccnc(NS(=O)(=O)c2ccc(NC(=O)Nc3ccc(Cl)c(C(F)(F)F)c3)cc2)n1	IC50	'='	122000.0	nM		Outside typical range		UO_0000065					False	CHEMBL701186	Inhibitory concentration to inhibit HIV-1 integrase by 3' -processing method	B	BAO_0000357	single protein format	Human immunodeficiency virus 1	None	None	None	None	CHEMBL3471	Human immunodeficiency virus type 1 integrase	Human immunodeficiency virus 1	SINGLE PROTEIN	CHEMBL1129973	1	Scientific Literature	J. Med. Chem.	1997	None
CHEMBL63875		0	217.23	1	-1.63	2	N=C(N)NCCC[C@H](NC(N)=O)C(=O)O	Inhibition	'<'	50.0	%				UO_0000187					False	CHEMBL701293	Inhibition against HIV-1 integrase at 1 mM	B	BAO_0000357	single protein format	Human immunodeficiency virus 1	None	None	None	None	CHEMBL3471	Human immunodeficiency virus type 1 integrase	Human immunodeficiency virus 1	SINGLE PROTEIN	CHEMBL1133723	1	Scientific Literature	J. Med. Chem.	2000	None
CHEMBL129913		0	276.33	0	4.42	11d	O=C(/C=C(O)/C=C/c1ccccc1)/C=C/c1ccccc1	IC50	'>'	100000.0	nM				UO_0000065					False	CHEMBL702428	Compound concentration required to reduce HIV-1 Integrase 3'-processing activity by 50%	B	BAO_0000357	single protein format	Human immunodeficiency virus 1	None	None	None	None	CHEMBL3471	Human immunodeficiency virus type 1 integrase	Human immunodeficiency virus 1	SINGLE PROTEIN	CHEMBL1131129	1	Scientific Literature	J. Med. Chem.	1998	None
CHEMBL128927		0	391.87	0	3.02	45	O=S(=O)(Nc1nnc2c3ccccc3cnn12)c1ccc(Cl)cc1S	IC50	'='	28840.32	nM	4.54			UO_0000065	11.59	0.25	1.52	5.09	False	CHEMBL701802	Inhibitory activity against 3' processing by HIV integrase	B	BAO_0000357	single protein format	Human immunodeficiency virus 1	None	None	None	None	CHEMBL3471	Human immunodeficiency virus type 1 integrase	Human immunodeficiency virus 1	SINGLE PROTEIN	CHEMBL1148381	1	Scientific Literature	J. Med. Chem.	2004	None
CHEMBL129462		0	354.84	0	2.78	14	Cc1cc(S(=O)(=O)Nc2nnc3ccccn23)c(S)cc1Cl	IC50	'='	109647.82	nM		Outside typical range		UO_0000065					False	CHEMBL701803	Inhibitory activity against DNA strand transfer by HIV integrase	B	BAO_0000357	single protein format	Human immunodeficiency virus 1	None	None	None	None	CHEMBL3471	Human immunodeficiency virus type 1 integrase	Human immunodeficiency virus 1	SINGLE PROTEIN	CHEMBL1148381	1	Scientific Literature	J. Med. Chem.	2004	None
CHEMBL209872		0	423.45	0	2.07	7	CC(=O)N1CCN(c2nc(C(=O)NCc3ccc(F)cc3)c(O)c3ncccc23)CC1	IC50	'='	25.0	nM	7.60			UO_0000065	17.95	0.33	5.53	7.71	False	CHEMBL861104	Inhibition of strand transfer process of HIV1 integrase	B	BAO_0000357	single protein format	Human immunodeficiency virus 1	None	None	None	None	CHEMBL3471	Human immunodeficiency virus type 1 integrase	Human immunodeficiency virus 1	SINGLE PROTEIN	CHEMBL1147716	1	Scientific Literature	Bioorg. Med. Chem. Lett.	2006	None
CHEMBL132328		0	480.02	0	4.38	69	CCCCn1cnnc1NS(=O)(=O)c1cc(C(=O)Nc2ccc(C)cc2)c(Cl)cc1S	IC50	'='	33884.42	nM	4.47			UO_0000065	9.31	0.20	0.09	4.22	False	CHEMBL701803	Inhibitory activity against DNA strand transfer by HIV integrase	B	BAO_0000357	single protein format	Human immunodeficiency virus 1	None	None	None	None	CHEMBL3471	Human immunodeficiency virus type 1 integrase	Human immunodeficiency virus 1	SINGLE PROTEIN	CHEMBL1148381	1	Scientific Literature	J. Med. Chem.	2004	None
CHEMBL83651		0	436.42	0	4.55	NSC-92202	O=C1C(O)=C(C(C2=C(O)C(=O)c3ccccc3C2=O)c2ccccc2)C(=O)c2ccccc21	IC50	'='	48000.0	nM	4.32			UO_0000065	9.90	0.18	-0.23	3.97	False	CHEMBL701114	Inhibitory activity against HIV-1 integrase	B	BAO_0000357	single protein format	Human immunodeficiency virus 1	None	None	None	None	CHEMBL3471	Human immunodeficiency virus type 1 integrase	Human immunodeficiency virus 1	SINGLE PROTEIN	CHEMBL1129349	1	Scientific Literature	J. Med. Chem.	1996	None
CHEMBL173637		0	416.43	0	1.18	18, NSC-333731	CC(O)C(NC(=O)C(Cc1ccc(O)cc1)NC(=O)OCc1ccccc1)C(=O)O	Inhibition	'='	60.5	%				UO_0000187					False	CHEMBL700696	Percentage inhibition against strand transfer of HIV-1 integrase at 100 ug/mL	B	BAO_0000357	single protein format	Human immunodeficiency virus 1	None	None	None	None	CHEMBL3471	Human immunodeficiency virus type 1 integrase	Human immunodeficiency virus 1	SINGLE PROTEIN	CHEMBL1129975	1	Scientific Literature	J. Med. Chem.	1997	None
CHEMBL171896		0	470.52	1	5.87	5, NSC-685590	CCCCCc1cc2cc(O)cc(Oc3c(O)cc(O)c(C(=O)O)c3CCCCC)c2c(=O)o1	IC50	'='	52200.0	nM	4.28			UO_0000065	9.10	0.17	-1.59	3.12	False	CHEMBL697789	Inhibitory concentration of compound against 3'-processing of HIV-1 integrase in experiment 1	B	BAO_0000357	single protein format	Human immunodeficiency virus 1	None	None	None	None	CHEMBL3471	Human immunodeficiency virus type 1 integrase	Human immunodeficiency virus 1	SINGLE PROTEIN	CHEMBL1129975	1	Scientific Literature	J. Med. Chem.	1997	None
CHEMBL17347	ETHYL CAFFEATE	0	208.21	0	1.67	36	CCOC(=O)/C=C/c1ccc(O)c(O)c1	IC50	'='	100000.0	nM	4.00			UO_0000065	19.21	0.36	2.33	5.99	False	CHEMBL857173	Inhibitory activity against HIV-1 Integrase (HIV-1-IN)	B	BAO_0000357	single protein format	Human immunodeficiency virus 1	None	None	None	None	CHEMBL3471	Human immunodeficiency virus type 1 integrase	Human immunodeficiency virus 1	SINGLE PROTEIN	CHEMBL1135718	1	Scientific Literature	J. Med. Chem.	2002	None
CHEMBL338228		0	534.45	2	5.22	76	Cc1ccc(-n2cnnc2NS(=O)(=O)c2cc(C(=O)Nc3ccc(Cl)cc3)c(Cl)cc2S)cc1	IC50	'='	3981.07	nM	5.40			UO_0000065	10.10	0.22	0.18	5.10	False	CHEMBL701803	Inhibitory activity against DNA strand transfer by HIV integrase	B	BAO_0000357	single protein format	Human immunodeficiency virus 1	None	None	None	None	CHEMBL3471	Human immunodeficiency virus type 1 integrase	Human immunodeficiency virus 1	SINGLE PROTEIN	CHEMBL1148381	1	Scientific Literature	J. Med. Chem.	2004	None
CHEMBL369592		0	486.55	0	2.42	62	CCOC(=O)C(Cc1cn(S(=O)(=O)c2ccccc2)c2ccccc12)(NC(C)=O)C(=O)OCC	IC50	'>'	200000.0	nM		Outside typical range		UO_0000065					False	CHEMBL699308	Inhibitory concentration against HIV-1 integrase by strand transfer method	B	BAO_0000357	single protein format	Human immunodeficiency virus 1	None	None	None	None	CHEMBL3471	Human immunodeficiency virus type 1 integrase	Human immunodeficiency virus 1	SINGLE PROTEIN	CHEMBL1129973	1	Scientific Literature	J. Med. Chem.	1997	None
CHEMBL289303		0	325.32	0	2.84	26	O=C(O)c1ccc2ccc(CCc3ccc(O)c(O)c3)nc2c1O	IC50	'='	2300.0	nM	5.64			UO_0000065	17.33	0.32	2.80	5.09	False	CHEMBL699441	In vitro inhibition of recombinant integrase activity in a standard 3'-processing assay.	B	BAO_0000357	single protein format	Human immunodeficiency virus 1	None	None	None	None	CHEMBL3471	Human immunodeficiency virus type 1 integrase	Human immunodeficiency virus 1	SINGLE PROTEIN	CHEMBL1146726	1	Scientific Literature	Bioorg. Med. Chem. Lett.	2004	None
CHEMBL16326		0	192.17	0	1.24	4e	O=C(O)C(=O)/C=C(\O)c1ccccc1	IC50	'='	24200.0	nM	4.62			UO_0000065	24.02	0.45	3.38	6.19	True	CHEMBL701716	Inhibitory effect on strand transfer of proximal DNA into host DNA in an extracellular HIV-1 integrase assay in experiment 1	B	BAO_0000357	single protein format	None	None	None	None	None	CHEMBL3471	Human immunodeficiency virus type 1 integrase	Human immunodeficiency virus 1	SINGLE PROTEIN	CHEMBL1135511	1	Scientific Literature	J. Med. Chem.	2002	None
CHEMBL421353		0	289.26	0	2.23	10 (table 4)	O=C(O)C(=O)/C=C(\O)c1cccn1Cc1ccc(F)cc1	IC50	'='	126.0	nM	6.90			UO_0000065	23.85	0.45	4.67	8.68	False	CHEMBL699303	Inhibitory activity against HIV-1 integrase	B	BAO_0000357	single protein format	Human immunodeficiency virus 1	None	None	None	None	CHEMBL3471	Human immunodeficiency virus type 1 integrase	Human immunodeficiency virus 1	SINGLE PROTEIN	CHEMBL1147625	1	Scientific Literature	Bioorg. Med. Chem. Lett.	2004	None
CHEMBL368859		0	408.50	0	4.05	57, NSC-382299	O=C1C(O)=C(c2ccccc2)C12CSC1(CS2)C(=O)C(O)=C1c1ccccc1	IC50	'='	60000.0	nM	4.22			UO_0000065	10.34	0.21	0.17	5.66	False	CHEMBL701792	Inhibitory concentration of compound against 3'-processing of HIV-1 integrase in experiment 2	B	BAO_0000357	single protein format	Human immunodeficiency virus 1	None	None	None	None	CHEMBL3471	Human immunodeficiency virus type 1 integrase	Human immunodeficiency virus 1	SINGLE PROTEIN	CHEMBL1129975	1	Scientific Literature	J. Med. Chem.	1997	None
CHEMBL18276		0	218.21	0	2.04	23	COC(=O)c1ccc2c(O)c(O)ccc2c1	IC50	'='	52700.0	nM	4.28			UO_0000065	19.61	0.37	2.24	6.41	False	CHEMBL701109	Inhibition of HIV-1 integrase-mediated strand transfer	B	BAO_0000357	single protein format	None	None	None	None	None	CHEMBL3471	Human immunodeficiency virus type 1 integrase	Human immunodeficiency virus 1	SINGLE PROTEIN	CHEMBL1129992	1	Scientific Literature	J. Med. Chem.	1997	None
CHEMBL338628		0	319.84	0	1.56	10	Cc1cc(S(=O)(=O)NC2=NCCCN2)c(S)cc1Cl	IC50	'='	144543.98	nM		Outside typical range		UO_0000065					False	CHEMBL701803	Inhibitory activity against DNA strand transfer by HIV integrase	B	BAO_0000357	single protein format	Human immunodeficiency virus 1	None	None	None	None	CHEMBL3471	Human immunodeficiency virus type 1 integrase	Human immunodeficiency virus 1	SINGLE PROTEIN	CHEMBL1148381	1	Scientific Literature	J. Med. Chem.	2004	None
CHEMBL338005		0	503.97	1	4.40	75	O=C(Nc1ccccc1)c1cc(S(=O)(=O)Nc2nncn2-c2ccc(F)cc2)c(S)cc1Cl	IC50	'='	45708.82	nM	4.34			UO_0000065	8.61	0.18	-0.06	4.10	False	CHEMBL701802	Inhibitory activity against 3' processing by HIV integrase	B	BAO_0000357	single protein format	Human immunodeficiency virus 1	None	None	None	None	CHEMBL3471	Human immunodeficiency virus type 1 integrase	Human immunodeficiency virus 1	SINGLE PROTEIN	CHEMBL1148381	1	Scientific Literature	J. Med. Chem.	2004	None
CHEMBL198442		0	432.43	0	3.45	12	O=C(Cc1ccccc1)Nc1cc(C(=O)O)c(NC(=O)Cc2ccccc2)cc1C(=O)O	IC50	'='	9000.0	nM	5.05			UO_0000065	11.67	0.22	1.60	3.80	False	CHEMBL867583	Inhibition of 3'-processing catalytic activity HIV1 integrase	B	BAO_0000357	single protein format	Human immunodeficiency virus 1	None	None	None	None	CHEMBL3471	Human immunodeficiency virus type 1 integrase	Human immunodeficiency virus 1	SINGLE PROTEIN	CHEMBL1141221	1	Scientific Literature	J. Med. Chem.	2005	None
CHEMBL198894		0	486.83	1	6.17	18	O=C(CSc1nc(O)cc(CSc2ccc(Cl)cc2)n1)Nc1ccc(Cl)cc1Cl	IC50	'='	34000.0	nM	4.47			UO_0000065	9.18	0.21	-1.70	5.95	False	CHEMBL867583	Inhibition of 3'-processing catalytic activity HIV1 integrase	B	BAO_0000357	single protein format	Human immunodeficiency virus 1	None	None	None	None	CHEMBL3471	Human immunodeficiency virus type 1 integrase	Human immunodeficiency virus 1	SINGLE PROTEIN	CHEMBL1141221	1	Scientific Literature	J. Med. Chem.	2005	None
CHEMBL162783		0	546.53	3	5.09	2 - isochaetochromin B2	CC1Oc2cc3c(-c4c(O)cc(O)c5c(O)c6c(cc45)OC(C)C(C)C6=O)c(O)cc(O)c3c(O)c2C(=O)C1C	IC50	'='	12000.0	nM	4.92			UO_0000065	9.00	0.17	-0.17	2.83	False	CHEMBL702113	Inhibition of HIV-1 integrase in strand transfer assay	B	BAO_0000357	single protein format	None	None	None	None	None	CHEMBL3471	Human immunodeficiency virus type 1 integrase	Human immunodeficiency virus 1	SINGLE PROTEIN	CHEMBL1136596	1	Scientific Literature	Bioorg. Med. Chem. Lett.	2003	None
CHEMBL113891		0	466.44	1	4.00	36, NSC-623929	Cc1cc(C(c2cc(C)c(O)c(C(=O)O)c2)c2cc(C)c(O)c(C(=O)O)c2)cc(C(=O)O)c1O	IC50	'<'	23400.0	nM				UO_0000065					False	CHEMBL699510	Inhibitory concentration of compound against strand transfer of HIV-1 integrase in experiment 2	B	BAO_0000357	single protein format	Human immunodeficiency virus 1	None	None	None	None	CHEMBL3471	Human immunodeficiency virus type 1 integrase	Human immunodeficiency virus 1	SINGLE PROTEIN	CHEMBL1129975	1	Scientific Literature	J. Med. Chem.	1997	None
CHEMBL113891		0	466.44	1	4.00	36, NSC-623929	Cc1cc(C(c2cc(C)c(O)c(C(=O)O)c2)c2cc(C)c(O)c(C(=O)O)c2)cc(C(=O)O)c1O	IC50	'='	16700.0	nM	4.78			UO_0000065	10.24	0.19	0.78	2.77	False	CHEMBL699508	Inhibitory concentration of compound against strand transfer of HIV-1 integrase in experiment 1	B	BAO_0000357	single protein format	Human immunodeficiency virus 1	None	None	None	None	CHEMBL3471	Human immunodeficiency virus type 1 integrase	Human immunodeficiency virus 1	SINGLE PROTEIN	CHEMBL1129975	1	Scientific Literature	J. Med. Chem.	1997	None
CHEMBL285415		0	362.77	0	4.12	1	COc1cc(C)c2c(c1C)OC(=O)c1c(C)c(Cl)c(O)c(C=O)c1O2	IC50	'='	2100.0	nM	5.68			UO_0000065	15.65	0.31	1.56	6.92	False	CHEMBL699303	Inhibitory activity against HIV-1 integrase	B	BAO_0000357	single protein format	Human immunodeficiency virus 1	None	None	None	None	CHEMBL3471	Human immunodeficiency virus type 1 integrase	Human immunodeficiency virus 1	SINGLE PROTEIN	CHEMBL1147625	1	Scientific Literature	Bioorg. Med. Chem. Lett.	2004	None
CHEMBL367881	(+)-USNIC ACID	0	344.32	0	2.13	11, NSC-685596	CC(=O)C1=C(O)C=C2Oc3c(C(C)=O)c(O)c(C)c(O)c3[C@@]2(C)C1=O	IC50	'='	133000.0	nM		Outside typical range		UO_0000065					False	CHEMBL701793	Inhibitory concentration of compound against disintegration (reversal of strand transfer)of HIV-1 integrase	B	BAO_0000357	single protein format	None	None	None	None	None	CHEMBL3471	Human immunodeficiency virus type 1 integrase	Human immunodeficiency virus 1	SINGLE PROTEIN	CHEMBL1129975	1	Scientific Literature	J. Med. Chem.	1997	None
CHEMBL366684		0	431.45	0	2.80	44, NSC-328567	C/C(=N\NC(=O)c1ccccc1O)c1cccc(/C(C)=N/NC(=O)c2ccccc2O)n1	Inhibition	'='	65.6	%				UO_0000187					False	CHEMBL700696	Percentage inhibition against strand transfer of HIV-1 integrase at 100 ug/mL	B	BAO_0000357	single protein format	Human immunodeficiency virus 1	None	None	None	None	CHEMBL3471	Human immunodeficiency virus type 1 integrase	Human immunodeficiency virus 1	SINGLE PROTEIN	CHEMBL1129975	1	Scientific Literature	J. Med. Chem.	1997	None
CHEMBL170058		0	152.15	0	0.00	5	NNC(=O)c1ccccc1O	IC50	'='	43000.0	nM	4.37			UO_0000065	28.70	0.54	None	5.79	False	CHEMBL702111	Inhibition of HIV-1 integrase enzyme by integration method (experiment 2)	B	BAO_0000357	single protein format	None	None	None	None	None	CHEMBL3471	Human immunodeficiency virus type 1 integrase	Human immunodeficiency virus 1	SINGLE PROTEIN	CHEMBL1130409	1	Scientific Literature	J. Med. Chem.	1997	None
CHEMBL149306		0	414.41	0	3.10	14	O=C(/C=C/c1ccc(O)c(O)c1)OCCCCOC(=O)/C=C/c1ccc(O)c(O)c1	IC50	'>'	10000.0	nM				UO_0000065					False	CHEMBL701725	Inhibitory activity against Human Immunodeficiency Virus Type 1 integrase (HIV-1 IN) in the disintegration assay.	B	BAO_0000357	single protein format	Human immunodeficiency virus 1	None	None	None	None	CHEMBL3471	Human immunodeficiency virus type 1 integrase	Human immunodeficiency virus 1	SINGLE PROTEIN	CHEMBL1132572	1	Scientific Literature	J. Med. Chem.	1999	None
CHEMBL369379		0	300.23	0	1.59	14	O=C(O)c1cnc2c(ccc3ncc(C(=O)O)c(O)c32)c1O	IC50	'='	6100.0	nM	5.21			UO_0000065	17.37	0.32	3.62	3.70	False	CHEMBL699303	Inhibitory activity against HIV-1 integrase	B	BAO_0000357	single protein format	Human immunodeficiency virus 1	None	None	None	None	CHEMBL3471	Human immunodeficiency virus type 1 integrase	Human immunodeficiency virus 1	SINGLE PROTEIN	CHEMBL1147625	1	Scientific Literature	Bioorg. Med. Chem. Lett.	2004	None
CHEMBL177704		0	335.32	0	2.15	15a	Cc1ccc(CN2C(=O)c3c(c(O)c4nccnc4c3O)C2=O)cc1	IC50	'='	1584.89	nM	5.80			UO_0000065	17.30	0.32	3.65	5.60	False	CHEMBL831653	Log of inhibitory concentration against human immunodeficiency virus type 1 integrase	B	BAO_0000357	single protein format	Human immunodeficiency virus 1	None	None	None	None	CHEMBL3471	Human immunodeficiency virus type 1 integrase	Human immunodeficiency virus 1	SINGLE PROTEIN	CHEMBL1142728	1	Scientific Literature	J. Med. Chem.	2005	None
CHEMBL177622		0	389.29	0	2.86	15c	O=C1c2c(c(O)c3nccnc3c2O)C(=O)N1Cc1cccc(C(F)(F)F)c1	IC50	'='	426.58	nM	6.37			UO_0000065	16.36	0.31	3.51	6.15	False	CHEMBL831653	Log of inhibitory concentration against human immunodeficiency virus type 1 integrase	B	BAO_0000357	single protein format	Human immunodeficiency virus 1	None	None	None	None	CHEMBL3471	Human immunodeficiency virus type 1 integrase	Human immunodeficiency virus 1	SINGLE PROTEIN	CHEMBL1142728	1	Scientific Literature	J. Med. Chem.	2005	None
CHEMBL177690		0	339.28	0	1.98	15d	O=C1c2c(c(O)c3nccnc3c2O)C(=O)N1Cc1cccc(F)c1	IC50	'='	562.34	nM	6.25			UO_0000065	18.42	0.34	4.27	6.03	False	CHEMBL831653	Log of inhibitory concentration against human immunodeficiency virus type 1 integrase	B	BAO_0000357	single protein format	Human immunodeficiency virus 1	None	None	None	None	CHEMBL3471	Human immunodeficiency virus type 1 integrase	Human immunodeficiency virus 1	SINGLE PROTEIN	CHEMBL1142728	1	Scientific Literature	J. Med. Chem.	2005	None
CHEMBL360752		0	390.18	0	3.14	15m	O=C1c2c(c(O)c3nccnc3c2O)C(=O)N1Cc1cc(Cl)cc(Cl)c1	IC50	'='	186.21	nM	6.73			UO_0000065	17.25	0.35	3.59	6.49	False	CHEMBL831653	Log of inhibitory concentration against human immunodeficiency virus type 1 integrase	B	BAO_0000357	single protein format	Human immunodeficiency virus 1	None	None	None	None	CHEMBL3471	Human immunodeficiency virus type 1 integrase	Human immunodeficiency virus 1	SINGLE PROTEIN	CHEMBL1142728	1	Scientific Literature	J. Med. Chem.	2005	None
CHEMBL83742		0	432.38	0	2.95	NSC-120048	CCOC(=O)C(C1=C(O)C(=O)c2ccccc2C1=O)C1=C(O)C(=O)c2ccccc2C1=O	IC50	'='	92000.0	nM	4.04			UO_0000065	9.33	0.17	1.09	2.99	False	CHEMBL701285	Inhibitory activity against HIV-1 integrase	B	BAO_0000357	single protein format	Human immunodeficiency virus 1	None	None	None	None	CHEMBL3471	Human immunodeficiency virus type 1 integrase	Human immunodeficiency virus 1	SINGLE PROTEIN	CHEMBL1129349	1	Scientific Literature	J. Med. Chem.	1996	None
CHEMBL353314		0	790.79	3	10.12	10	O=C(O)c1ccc(-c2c3nc(c(-c4ccc(C(=O)O)cc4)c4ccc([nH]4)c(-c4ccc(C(=O)O)cc4)c4ccc([nH]4)c(-c4ccc(C(=O)O)cc4)c4nc2C=C4)C=C3)cc1	Activity						Active						False	CHEMBL702422	Antiviral activity as inhibition of HIV integrase; Active	B	BAO_0000357	single protein format	None	None	None	None	None	CHEMBL3471	Human immunodeficiency virus type 1 integrase	Human immunodeficiency virus 1	SINGLE PROTEIN	CHEMBL1132617	1	Scientific Literature	J. Med. Chem.	1999	None
CHEMBL370020		0	337.31	0	3.19	7	O=C1c2c(c(O)c3ccccc3c2O)C(=O)N1Cc1ccc(F)cc1	IC50	'<'	100000.0	nM				UO_0000065					False	CHEMBL831653	Log of inhibitory concentration against human immunodeficiency virus type 1 integrase	B	BAO_0000357	single protein format	Human immunodeficiency virus 1	None	None	None	None	CHEMBL3471	Human immunodeficiency virus type 1 integrase	Human immunodeficiency virus 1	SINGLE PROTEIN	CHEMBL1142728	1	Scientific Literature	J. Med. Chem.	2005	None
CHEMBL366982		0	399.20	0	3.20	8a	O=C1c2c(c(O)c3ncccc3c2O)C(=O)N1Cc1cccc(Br)c1	IC50	'='	380.19	nM	6.42			UO_0000065	16.08	0.35	3.22	7.08	False	CHEMBL831653	Log of inhibitory concentration against human immunodeficiency virus type 1 integrase	B	BAO_0000357	single protein format	Human immunodeficiency virus 1	None	None	None	None	CHEMBL3471	Human immunodeficiency virus type 1 integrase	Human immunodeficiency virus 1	SINGLE PROTEIN	CHEMBL1142728	1	Scientific Literature	J. Med. Chem.	2005	None
CHEMBL425516		0	400.19	0	2.60	10	O=C1c2c(c(O)c3nccnc3c2O)C(=O)N1Cc1cccc(Br)c1	IC50	'='	208.93	nM	6.68			UO_0000065	16.69	0.36	4.08	6.45	False	CHEMBL831653	Log of inhibitory concentration against human immunodeficiency virus type 1 integrase	B	BAO_0000357	single protein format	Human immunodeficiency virus 1	None	None	None	None	CHEMBL3471	Human immunodeficiency virus type 1 integrase	Human immunodeficiency virus 1	SINGLE PROTEIN	CHEMBL1142728	1	Scientific Literature	J. Med. Chem.	2005	None
CHEMBL176023		0	418.41	0	1.94	11d	O=C(c1ccccc1)N1CCC(N2C(=O)c3c(c(O)c4nccnc4c3O)C2=O)CC1	IC50	'='	2398.83	nM	5.62			UO_0000065	13.43	0.25	3.68	4.53	False	CHEMBL831653	Log of inhibitory concentration against human immunodeficiency virus type 1 integrase	B	BAO_0000357	single protein format	Human immunodeficiency virus 1	None	None	None	None	CHEMBL3471	Human immunodeficiency virus type 1 integrase	Human immunodeficiency virus 1	SINGLE PROTEIN	CHEMBL1142728	1	Scientific Literature	J. Med. Chem.	2005	None
CHEMBL368509		0	335.32	0	2.40	12a	C[C@H](c1ccccc1)N1C(=O)c2c(c(O)c3nccnc3c2O)C1=O	IC50	'='	1047.13	nM	5.98			UO_0000065	17.83	0.33	3.58	5.77	False	CHEMBL831653	Log of inhibitory concentration against human immunodeficiency virus type 1 integrase	B	BAO_0000357	single protein format	Human immunodeficiency virus 1	None	None	None	None	CHEMBL3471	Human immunodeficiency virus type 1 integrase	Human immunodeficiency virus 1	SINGLE PROTEIN	CHEMBL1142728	1	Scientific Literature	J. Med. Chem.	2005	None
CHEMBL366712		0	335.32	0	2.40	12b	C[C@@H](c1ccccc1)N1C(=O)c2c(c(O)c3nccnc3c2O)C1=O	IC50	'='	2041.74	nM	5.69			UO_0000065	16.97	0.31	3.29	5.49	False	CHEMBL831653	Log of inhibitory concentration against human immunodeficiency virus type 1 integrase	B	BAO_0000357	single protein format	Human immunodeficiency virus 1	None	None	None	None	CHEMBL3471	Human immunodeficiency virus type 1 integrase	Human immunodeficiency virus 1	SINGLE PROTEIN	CHEMBL1142728	1	Scientific Literature	J. Med. Chem.	2005	None
CHEMBL177724		0	365.30	0	1.57	13b	O=C1c2c(c(O)c3nccnc3c2O)C(=O)N1Cc1ccc2c(c1)OCO2	IC50	'='	562.34	nM	6.25			UO_0000065	17.11	0.32	4.68	5.12	False	CHEMBL831653	Log of inhibitory concentration against human immunodeficiency virus type 1 integrase	B	BAO_0000357	single protein format	Human immunodeficiency virus 1	None	None	None	None	CHEMBL3471	Human immunodeficiency virus type 1 integrase	Human immunodeficiency virus 1	SINGLE PROTEIN	CHEMBL1142728	1	Scientific Literature	J. Med. Chem.	2005	None
CHEMBL424782		0	390.18	0	3.14	15l	O=C1c2c(c(O)c3nccnc3c2O)C(=O)N1Cc1ccc(Cl)c(Cl)c1	IC50	'='	112.2	nM	6.95			UO_0000065	17.81	0.37	3.81	6.71	False	CHEMBL831653	Log of inhibitory concentration against human immunodeficiency virus type 1 integrase	B	BAO_0000357	single protein format	Human immunodeficiency virus 1	None	None	None	None	CHEMBL3471	Human immunodeficiency virus type 1 integrase	Human immunodeficiency virus 1	SINGLE PROTEIN	CHEMBL1142728	1	Scientific Literature	J. Med. Chem.	2005	None
CHEMBL180164		0	447.45	0	3.26	7	O=C(NCc1ccco1)c1cc(C(=O)NCc2ccco2)cc(C(=O)NCc2ccco2)c1	IC50	'='	8000.0	nM	5.10			UO_0000065	11.39	0.21	1.84	4.02	False	CHEMBL830061	Concentration to inhibit strand transfer of wild type Human immuno deficiency virus-1 integrase	B	BAO_0000357	single protein format	Human immunodeficiency virus 1	None	None	None	None	CHEMBL3471	Human immunodeficiency virus type 1 integrase	Human immunodeficiency virus 1	SINGLE PROTEIN	CHEMBL1142702	1	Scientific Literature	J. Med. Chem.	2005	None
CHEMBL20091		0	245.23	0	1.37	16	N#CCCc1cccc(C(=O)CC(=O)C(=O)O)c1	IC50	'>'	100000.0	nM				UO_0000065					False	CHEMBL699987	Inhibitory concentration against Recombinant HIV-1 integrase (3'processing)	B	BAO_0000357	single protein format	Human immunodeficiency virus 1	None	None	None	None	CHEMBL3471	Human immunodeficiency virus type 1 integrase	Human immunodeficiency virus 1	SINGLE PROTEIN	CHEMBL1144971	1	Scientific Literature	Bioorg. Med. Chem. Lett.	2003	None
CHEMBL20592		0	314.26	0	3.02	10	[N-]=[N+]=NC1CC(N=[N+]=[N-])c2cc(C(=O)CC(=O)C(=O)O)ccc21	IC50	'='	360.0	nM	6.44			UO_0000065	20.50	0.38	3.42	3.81	False	CHEMBL699988	Inhibitory concentration against Recombinant HIV-1 integrase (Standard transfer reaction)	B	BAO_0000357	single protein format	Human immunodeficiency virus 1	None	None	None	None	CHEMBL3471	Human immunodeficiency virus type 1 integrase	Human immunodeficiency virus 1	SINGLE PROTEIN	CHEMBL1144971	1	Scientific Literature	Bioorg. Med. Chem. Lett.	2003	None
CHEMBL108888		0	308.31	0	3.05	14	O=C(NNC(=O)c1ccccc1F)c1ccc2ccccc2c1	IC50	'>'	100000.0	nM				UO_0000065					False	CHEMBL701178	Inhibition of HIV-1 integrase enzyme at 3`- processing stage of DNA integration	B	BAO_0000357	single protein format	Human immunodeficiency virus 1	None	None	None	None	CHEMBL3471	Human immunodeficiency virus type 1 integrase	Human immunodeficiency virus 1	SINGLE PROTEIN	CHEMBL1131060	1	Scientific Literature	J. Med. Chem.	1998	None
CHEMBL128792		0	480.02	0	4.24	72	Cc1ccc(NC(=O)c2cc(S(=O)(=O)Nc3nncn3CC(C)C)c(S)cc2Cl)cc1	IC50	'='	75857.76	nM	4.12			UO_0000065	8.58	0.18	-0.12	3.89	False	CHEMBL701802	Inhibitory activity against 3' processing by HIV integrase	B	BAO_0000357	single protein format	Human immunodeficiency virus 1	None	None	None	None	CHEMBL3471	Human immunodeficiency virus type 1 integrase	Human immunodeficiency virus 1	SINGLE PROTEIN	CHEMBL1148381	1	Scientific Literature	J. Med. Chem.	2004	None
CHEMBL128090		0	424.51	1	5.53	50	Cc1cnc(NS(=O)(=O)c2ccc(/N=N/c3cc4ccccc4cc3O)cc2)s1	IC50	'='	38904.51	nM	4.41			UO_0000065	10.39	0.21	-1.12	4.24	False	CHEMBL701802	Inhibitory activity against 3' processing by HIV integrase	B	BAO_0000357	single protein format	Human immunodeficiency virus 1	None	None	None	None	CHEMBL3471	Human immunodeficiency virus type 1 integrase	Human immunodeficiency virus 1	SINGLE PROTEIN	CHEMBL1148381	1	Scientific Literature	J. Med. Chem.	2004	None
CHEMBL341232		0	447.93	0	1.81	77	CCCCn1cnnc1NS(=O)(=O)c1cc(C(N)=O)c(Cl)cc1SCC(=O)O	IC50	'='	416869.38	nM		Outside typical range		UO_0000065					False	CHEMBL701802	Inhibitory activity against 3' processing by HIV integrase	B	BAO_0000357	single protein format	Human immunodeficiency virus 1	None	None	None	None	CHEMBL3471	Human immunodeficiency virus type 1 integrase	Human immunodeficiency virus 1	SINGLE PROTEIN	CHEMBL1148381	1	Scientific Literature	J. Med. Chem.	2004	None
CHEMBL337606		0	404.90	0	3.93	18	Cc1cc(S(=O)(=O)Nc2nnc3ccc4ccccc4n23)c(S)cc1Cl	IC50	'='	12882.5	nM	4.89			UO_0000065	12.08	0.26	0.96	6.40	False	CHEMBL701802	Inhibitory activity against 3' processing by HIV integrase	B	BAO_0000357	single protein format	Human immunodeficiency virus 1	None	None	None	None	CHEMBL3471	Human immunodeficiency virus type 1 integrase	Human immunodeficiency virus 1	SINGLE PROTEIN	CHEMBL1148381	1	Scientific Literature	J. Med. Chem.	2004	None
CHEMBL18927		0	298.29	0	2.49	17	O=C(O)C(=O)CC(=O)c1cccc(OCc2ccccc2)c1	IC50	'='	85000.0	nM	4.07			UO_0000065	13.65	0.25	1.58	5.05	False	CHEMBL699987	Inhibitory concentration against Recombinant HIV-1 integrase (3'processing)	B	BAO_0000357	single protein format	Human immunodeficiency virus 1	None	None	None	None	CHEMBL3471	Human immunodeficiency virus type 1 integrase	Human immunodeficiency virus 1	SINGLE PROTEIN	CHEMBL1144971	1	Scientific Literature	Bioorg. Med. Chem. Lett.	2003	None
CHEMBL61203		0	247.30	0	4.11	7	Oc1cccc2ccc(/C=C/c3ccccc3)nc12	IC50	'>'	100000.0	nM				UO_0000065					False	CHEMBL702097	HIV integrase inhibitory potency was evaluated as IC50 on 3' processing of target DNA.	B	BAO_0000357	single protein format	Human immunodeficiency virus 1	None	None	None	None	CHEMBL3471	Human immunodeficiency virus type 1 integrase	Human immunodeficiency virus 1	SINGLE PROTEIN	CHEMBL1131039	1	Scientific Literature	J. Med. Chem.	1998	None
CHEMBL32810		0	178.14	0	1.20	28	O=c1cc(O)c2ccc(O)cc2o1	IC50	'='	300000.0	nM		Outside typical range		UO_0000065					False	CHEMBL701116	Inhibitory activity against 3'-processing of DNA by HIV-1 integrase	F	BAO_0000019	assay format	Human immunodeficiency virus 1	None	None	None	None	CHEMBL3471	Human immunodeficiency virus type 1 integrase	Human immunodeficiency virus 1	SINGLE PROTEIN	CHEMBL1130329	1	Scientific Literature	J. Med. Chem.	1997	None
CHEMBL108311		0	398.05	0	3.29	8	O=C(NNC(=O)c1ccc(Br)cc1)c1ccc(Br)cc1	IC50	'>'	100000.0	nM				UO_0000065					False	CHEMBL701181	Inhibitory concentration as 50% inhibition of HIV-1 integrase enzyme at strand transfer stage of DNA integration.	B	BAO_0000357	single protein format	Human immunodeficiency virus 1	None	None	None	None	CHEMBL3471	Human immunodeficiency virus type 1 integrase	Human immunodeficiency virus 1	SINGLE PROTEIN	CHEMBL1131060	1	Scientific Literature	J. Med. Chem.	1998	None
CHEMBL82742		0	478.41	0	5.00	37	O=c1oc2ccccc2c(O)c1C1c2c(c3ccccc3oc2=O)Oc2c1c(=O)oc1ccccc21	IC50	'='	22500.0	nM	4.65			UO_0000065	9.72	0.18	-0.35	3.87	False	CHEMBL701718	Integration of DNA by HIV -1 integrase	B	BAO_0000357	single protein format	Human immunodeficiency virus 1	None	None	None	None	CHEMBL3471	Human immunodeficiency virus type 1 integrase	Human immunodeficiency virus 1	SINGLE PROTEIN	CHEMBL1130329	1	Scientific Literature	J. Med. Chem.	1997	None
CHEMBL186820		0	321.33	0	3.24	40 (Page 7085)	O=C(O)C(=O)/C=C(\O)c1cn(Cc2ccccc2)c2ccccc12	IC50	'='	8280.0	nM	5.08			UO_0000065	15.82	0.29	1.84	6.39	False	CHEMBL881942	In vitro concentration required to inhibit the HIV-1 integrase 3' strand transfer	B	BAO_0000357	single protein format	Human immunodeficiency virus 1	None	None	None	None	CHEMBL3471	Human immunodeficiency virus type 1 integrase	Human immunodeficiency virus 1	SINGLE PROTEIN	CHEMBL1140386	1	Scientific Literature	J. Med. Chem.	2005	None
CHEMBL363170		0	373.77	0	4.03	43 (Page 7085)	O=C(O)C(=O)/C=C(\O)c1cn(Cc2ccc(F)cc2)c2ccc(Cl)cc12	IC50	'='	200.0	nM	6.70			UO_0000065	17.92	0.35	2.67	8.42	False	CHEMBL880241	In vitro concentration required to inhibit the overall HIV-1 integrase strand transfer	B	BAO_0000357	single protein format	Human immunodeficiency virus 1	None	None	None	None	CHEMBL3471	Human immunodeficiency virus type 1 integrase	Human immunodeficiency virus 1	SINGLE PROTEIN	CHEMBL1140386	1	Scientific Literature	J. Med. Chem.	2005	None
CHEMBL354261		0	256.26	0	1.86	10	O=C(N/N=C/c1ccccc1O)c1ccccc1O	IC50	'>'	100000.0	nM				UO_0000065					False	CHEMBL702106	Inhibition of HIV-1 integrase enzyme by 3'-processing method	B	BAO_0000357	single protein format	Human immunodeficiency virus 1	None	None	None	None	CHEMBL3471	Human immunodeficiency virus type 1 integrase	Human immunodeficiency virus 1	SINGLE PROTEIN	CHEMBL1130409	1	Scientific Literature	J. Med. Chem.	1997	None
CHEMBL372325		0	397.40	0	3.87	39 (Page 7085)	CCOC(=O)C(=O)/C=C(\O)c1cn(Cc2ccc(F)cc2)c2ccc(OC)cc12	IC50	'='	800.0	nM	6.10			UO_0000065	15.34	0.29	2.23	7.84	False	CHEMBL880629	In vitro concentration required to inhibit the HIV-1 integrase strand transfer	B	BAO_0000357	single protein format	Human immunodeficiency virus 1	None	None	None	None	CHEMBL3471	Human immunodeficiency virus type 1 integrase	Human immunodeficiency virus 1	SINGLE PROTEIN	CHEMBL1140386	1	Scientific Literature	J. Med. Chem.	2005	None
CHEMBL367047		0	326.35	0	2.70	43	O=C1OC[C@H](Cc2ccc3c(c2)OCO3)[C@H]1Cc1cccc(O)c1	Inhibition	'<'	5.0	%				UO_0000187					False	CHEMBL701296	Inhibitory activity against 3'-processing by HIV-1 Integrase at 100 uM	B	BAO_0000357	single protein format	Human immunodeficiency virus 1	None	None	None	None	CHEMBL3471	Human immunodeficiency virus type 1 integrase	Human immunodeficiency virus 1	SINGLE PROTEIN	CHEMBL1129070	1	Scientific Literature	J. Med. Chem.	1996	None
CHEMBL367047		0	326.35	0	2.70	43	O=C1OC[C@H](Cc2ccc3c(c2)OCO3)[C@H]1Cc1cccc(O)c1	Inhibition	'<'	5.0	%				UO_0000187					False	CHEMBL700694	Inhibitory activity against strand transfer by HIV-1 Integrase at 100 uM	B	BAO_0000357	single protein format	Human immunodeficiency virus 1	None	None	None	None	CHEMBL3471	Human immunodeficiency virus type 1 integrase	Human immunodeficiency virus 1	SINGLE PROTEIN	CHEMBL1129070	1	Scientific Literature	J. Med. Chem.	1996	None
CHEMBL174260		0	302.33	0	1.15	1	NN(CC(O)COc1ccccc1)C(=O)c1ccccc1O	IC50	'>'	200000.0	nM		Outside typical range		UO_0000065					False	CHEMBL702109	Inhibition of HIV-1 integrase enzyme	B	BAO_0000357	single protein format	None	None	None	None	None	CHEMBL3471	Human immunodeficiency virus type 1 integrase	Human immunodeficiency virus 1	SINGLE PROTEIN	CHEMBL1130409	1	Scientific Literature	J. Med. Chem.	1997	None
CHEMBL112657		0	251.33	0	1.83	1	O=C1Sc2ccccc2C(=O)N2CCSC12	IC50	'='	146000.0	nM		Outside typical range		UO_0000065					False	CHEMBL699512	Inhibition of the 3'-end joining activity of HIV-1 integrase	B	BAO_0000357	single protein format	None	None	None	None	None	CHEMBL3471	Human immunodeficiency virus type 1 integrase	Human immunodeficiency virus 1	SINGLE PROTEIN	CHEMBL1132359	1	Scientific Literature	J. Med. Chem.	1999	None
CHEMBL20378		0	247.21	0	1.72	11	[N-]=[N+]=NCc1cccc(C(=O)CC(=O)C(=O)O)c1	IC50	'='	1530.0	nM	5.82			UO_0000065	23.52	0.44	4.10	4.84	False	CHEMBL699988	Inhibitory concentration against Recombinant HIV-1 integrase (Standard transfer reaction)	B	BAO_0000357	single protein format	Human immunodeficiency virus 1	None	None	None	None	CHEMBL3471	Human immunodeficiency virus type 1 integrase	Human immunodeficiency virus 1	SINGLE PROTEIN	CHEMBL1144971	1	Scientific Literature	Bioorg. Med. Chem. Lett.	2003	None
CHEMBL145962		0	496.56	0	4.85	15	COc1ccc(/C=C\C(=O)OC2CCCCC2OC(=O)/C=C/c2ccc(OC)c(OC)c2)cc1OC	Inhibition	'='	19.0	%				UO_0000187					False	CHEMBL872048	Inhibition of Human Immunodeficiency Virus Type 1 integrase (HIV-1 IN) in the disintegration reaction at a concentration of 25 uM	B	BAO_0000357	single protein format	Human immunodeficiency virus 1	None	None	None	None	CHEMBL3471	Human immunodeficiency virus type 1 integrase	Human immunodeficiency virus 1	SINGLE PROTEIN	CHEMBL1132572	1	Scientific Literature	J. Med. Chem.	1999	None
CHEMBL202166		0	442.37	0	1.94	2	O=C(O)C(=O)/C=C(\O)c1cn(Cc2ccccc2F)c(=O)n(Cc2ccccc2F)c1=O	IC50	'<'	600.0	nM				UO_0000065					False	CHEMBL865136	Inhibition of strand transfer step of wt HIV1 integrase	B	BAO_0000357	single protein format	Human immunodeficiency virus 1	None	None	None	None	CHEMBL3471	Human immunodeficiency virus type 1 integrase	Human immunodeficiency virus 1	SINGLE PROTEIN	CHEMBL1147747	1	Scientific Literature	J. Med. Chem.	2006	None
CHEMBL149306		0	414.41	0	3.10	14	O=C(/C=C/c1ccc(O)c(O)c1)OCCCCOC(=O)/C=C/c1ccc(O)c(O)c1	Inhibition	'='	67.6	%				UO_0000187					False	CHEMBL872048	Inhibition of Human Immunodeficiency Virus Type 1 integrase (HIV-1 IN) in the disintegration reaction at a concentration of 25 uM	B	BAO_0000357	single protein format	Human immunodeficiency virus 1	None	None	None	None	CHEMBL3471	Human immunodeficiency virus type 1 integrase	Human immunodeficiency virus 1	SINGLE PROTEIN	CHEMBL1132572	1	Scientific Literature	J. Med. Chem.	1999	None
CHEMBL108311		0	398.05	0	3.29	8	O=C(NNC(=O)c1ccc(Br)cc1)c1ccc(Br)cc1	IC50	'>'	100000.0	nM				UO_0000065					False	CHEMBL701178	Inhibition of HIV-1 integrase enzyme at 3`- processing stage of DNA integration	B	BAO_0000357	single protein format	Human immunodeficiency virus 1	None	None	None	None	CHEMBL3471	Human immunodeficiency virus type 1 integrase	Human immunodeficiency virus 1	SINGLE PROTEIN	CHEMBL1131060	1	Scientific Literature	J. Med. Chem.	1998	None
CHEMBL128000	BUTEIN	0	272.26	0	2.41	19	O=C(/C=C/c1ccc(O)c(O)c1)c1ccc(O)cc1O	IC50	'='	19952.62	nM	4.70			UO_0000065	17.26	0.32	2.29	4.80	False	CHEMBL857173	Inhibitory activity against HIV-1 Integrase (HIV-1-IN)	B	BAO_0000357	single protein format	Human immunodeficiency virus 1	None	None	None	None	CHEMBL3471	Human immunodeficiency virus type 1 integrase	Human immunodeficiency virus 1	SINGLE PROTEIN	CHEMBL1135718	1	Scientific Literature	J. Med. Chem.	2002	None
CHEMBL377501		0	481.39	0	2.29	8	O=C(O)C(=O)/C=C(\O)c1ccc2c(c1)c(=O)c(/C(O)=C/C(=O)C(=O)O)cn2Cc1ccc(F)cc1	IC50	'='	16.0	nM	7.80			UO_0000065	16.19	0.30	5.51	4.55	False	CHEMBL868323	Inhibition of HIV1 integrase strand transfer activity in presence of MgCl2 by plate-based electrochemiluminescent assay	B	BAO_0000357	single protein format	Human immunodeficiency virus 1	None	None	None	None	CHEMBL3471	Human immunodeficiency virus type 1 integrase	Human immunodeficiency virus 1	SINGLE PROTEIN	CHEMBL1138986	1	Scientific Literature	J. Med. Chem.	2006	None
CHEMBL31607		0	440.45	0	3.63	14	O=C(/C=C/c1ccc(O)c(O)c1)O[C@H]1CCCC[C@@H]1OC(=O)/C=C/c1ccc(O)c(O)c1	IC50	'='	7600.0	nM	5.12			UO_0000065	11.62	0.22	1.49	3.83	False	CHEMBL701159	Inhibition of HIV-1 integrase by radiolabeled oligonucleotide-based assay integration	B	BAO_0000357	single protein format	Human immunodeficiency virus 1	None	None	None	None	CHEMBL3471	Human immunodeficiency virus type 1 integrase	Human immunodeficiency virus 1	SINGLE PROTEIN	CHEMBL1132706	1	Scientific Literature	J. Med. Chem.	1999	None
CHEMBL443016		0	281.36	0	1.16	15	Cc1ccc2c(c1)C(=O)N1CC[S+]([O-])C1C(=O)S2	IC50	'='	590000.0	nM		Outside typical range		UO_0000065					False	CHEMBL699512	Inhibition of the 3'-end joining activity of HIV-1 integrase	B	BAO_0000357	single protein format	None	None	None	None	None	CHEMBL3471	Human immunodeficiency virus type 1 integrase	Human immunodeficiency virus 1	SINGLE PROTEIN	CHEMBL1132359	1	Scientific Literature	J. Med. Chem.	1999	None
CHEMBL326050		0	301.39	0	2.99	20	O=C1Sc2cc3ccccc3cc2C(=O)N2CSCC12	IC50	'='	92000.0	nM	4.04			UO_0000065	13.39	0.28	1.05	10.80	False	CHEMBL699513	Inhibition of the 3'-processing activity of HIV-1 integrase	B	BAO_0000357	single protein format	None	None	None	None	None	CHEMBL3471	Human immunodeficiency virus type 1 integrase	Human immunodeficiency virus 1	SINGLE PROTEIN	CHEMBL1132359	1	Scientific Literature	J. Med. Chem.	1999	None
CHEMBL326050		0	301.39	0	2.99	20	O=C1Sc2cc3ccccc3cc2C(=O)N2CSCC12	IC50	'='	100000.0	nM	4.00			UO_0000065	13.27	0.27	1.01	10.70	False	CHEMBL699512	Inhibition of the 3'-end joining activity of HIV-1 integrase	B	BAO_0000357	single protein format	None	None	None	None	None	CHEMBL3471	Human immunodeficiency virus type 1 integrase	Human immunodeficiency virus 1	SINGLE PROTEIN	CHEMBL1132359	1	Scientific Literature	J. Med. Chem.	1999	None
CHEMBL136928		0	418.44	0	2.91	9b	COc1ccc(CC(C(=O)O)C(Cc2ccc(OC)c(OC)c2)C(=O)O)cc1OC	IC50	'<<'	150000.0	nM		Outside typical range		UO_0000065					False	CHEMBL702338	Inhibitory activity against HIV-1 integrase	B	BAO_0000357	single protein format	Human immunodeficiency virus 1	None	None	None	None	CHEMBL3471	Human immunodeficiency virus type 1 integrase	Human immunodeficiency virus 1	SINGLE PROTEIN	CHEMBL1136476	1	Scientific Literature	Bioorg. Med. Chem. Lett.	2003	None
CHEMBL36586		0	323.30	0	3.22	7	O=C(O)c1ccc2ccc(/C=C/c3ccc(O)cc3O)nc2c1O	IC50	'='	2500.0	nM	5.60			UO_0000065	17.33	0.32	2.38	5.05	False	CHEMBL701163	Inhibition of human immunodeficiency virus-1 (HIV-1) integrase.	B	BAO_0000357	single protein format	Human immunodeficiency virus 1	None	None	None	None	CHEMBL3471	Human immunodeficiency virus type 1 integrase	Human immunodeficiency virus 1	SINGLE PROTEIN	CHEMBL1133692	1	Scientific Literature	J. Med. Chem.	2000	None
CHEMBL412074		0	2457.95	None	None	64	CC[C@H](C)[C@H](NC(=O)[C@H](CC(C)C)NC(=O)[C@H](CCC(N)=O)NC(=O)[C@H](CCC(=O)O)NC(=O)[C@@H](NC(=O)[C@@H](NC(=O)[C@H](CCC(N)=O)NC(=O)[C@H](CC(N)=O)NC(=O)[C@@H](NC(=O)[C@H](CC(C)C)NC(=O)[C@@H](N)CCC(=O)O)C(C)C)[C@@H](C)CC)[C@@H](C)CC)C(=O)N[C@@H](CCCCN)C(=O)N[C@@H](CCCCN)C(=O)N[C@@H](CCC(=O)O)C(=O)N[C@@H](CCCCN)C(=O)N[C@H](C(=O)N[C@@H](Cc1ccc(O)cc1)C(=O)N[C@@H](CC(C)C)C(=O)N[C@@H](C)C(=O)N[C@@H](Cc1c…	IC50	'='	113000.0	nM		Outside typical range		UO_0000065					False	CHEMBL909171	Inhibition of soluble HIV1 integrase F182K/ C280S mutant 3' processing step	B	BAO_0000357	single protein format	Human immunodeficiency virus 1	None	None	None	None	CHEMBL3471	Human immunodeficiency virus type 1 integrase	Human immunodeficiency virus 1	SINGLE PROTEIN	CHEMBL1149523	1	Scientific Literature	Bioorg. Med. Chem. Lett.	2006	None
CHEMBL29660	CHICORIC ACID	0	474.37	1	1.23	4 (-)-D-chichoric acid	O=C(/C=C/c1ccc(O)c(O)c1)O[C@H](C(=O)O)[C@H](OC(=O)/C=C/c1ccc(O)c(O)c1)C(=O)O	IC50	'='	1100.0	nM	5.96			UO_0000065	12.56	0.24	4.73	2.86	False	CHEMBL702431	Compound was evaluated for the inhibitory concentration against HIV-1 integrase by radiolabeled oligonucleotide-based assay 3''-processing	B	BAO_0000357	single protein format	Human immunodeficiency virus 1	None	None	None	None	CHEMBL3471	Human immunodeficiency virus type 1 integrase	Human immunodeficiency virus 1	SINGLE PROTEIN	CHEMBL1132706	1	Scientific Literature	J. Med. Chem.	1999	None
CHEMBL418303		0	321.33	0	3.57	11	Cc1ccc2cccc(OC(=O)/C=C/c3ccc(O)c(O)c3)c2n1	IC50	'>'	100000.0	nM				UO_0000065					False	CHEMBL701163	Inhibition of human immunodeficiency virus-1 (HIV-1) integrase.	B	BAO_0000357	single protein format	Human immunodeficiency virus 1	None	None	None	None	CHEMBL3471	Human immunodeficiency virus type 1 integrase	Human immunodeficiency virus 1	SINGLE PROTEIN	CHEMBL1133692	1	Scientific Literature	J. Med. Chem.	2000	None
CHEMBL332494		0	317.46	0	1.97	27	CN1CCN(C2Sc3ccccc3C(=O)N3CCCC23)CC1	IC50	'>'	1000000.0	nM		Outside typical range		UO_0000065					False	CHEMBL699512	Inhibition of the 3'-end joining activity of HIV-1 integrase	B	BAO_0000357	single protein format	None	None	None	None	None	CHEMBL3471	Human immunodeficiency virus type 1 integrase	Human immunodeficiency virus 1	SINGLE PROTEIN	CHEMBL1132359	1	Scientific Literature	J. Med. Chem.	1999	None
CHEMBL31607		0	440.45	0	3.63	14	O=C(/C=C/c1ccc(O)c(O)c1)O[C@H]1CCCC[C@@H]1OC(=O)/C=C/c1ccc(O)c(O)c1	IC50	'>'	24800.0	nM				UO_0000065					False	CHEMBL702431	Compound was evaluated for the inhibitory concentration against HIV-1 integrase by radiolabeled oligonucleotide-based assay 3''-processing	B	BAO_0000357	single protein format	Human immunodeficiency virus 1	None	None	None	None	CHEMBL3471	Human immunodeficiency virus type 1 integrase	Human immunodeficiency virus 1	SINGLE PROTEIN	CHEMBL1132706	1	Scientific Literature	J. Med. Chem.	1999	None
CHEMBL2370433		0	1822.21	None	None	2e	NCCCC[C@H](NC(=O)[C@H](CSCSC[C@H](NC(=O)[C@@H](N)Cc1c[nH]cn1)C(=O)N[C@@H](CCCCN)C(=O)N[C@@H](Cc1ccccc1)C(=O)N[C@@H](Cc1c[nH]c2ccccc12)C(=O)N[C@@H](Cc1c[nH]c2ccccc12)C(N)=O)NC(=O)[C@@H](N)Cc1c[nH]cn1)C(=O)N[C@@H](Cc1ccccc1)C(=O)N[C@@H](Cc1c[nH]c2ccccc12)C(=O)N[C@@H](Cc1c[nH]c2ccccc12)C(N)=O	IC50	'='	5300.0	nM	5.28			UO_0000065	2.90	None	None	None	False	CHEMBL702103	In vitro inhibitory activity against HIV-1 integrase enzyme 3'-end processing	B	BAO_0000357	single protein format	None	None	None	None	None	CHEMBL3471	Human immunodeficiency virus type 1 integrase	Human immunodeficiency virus 1	SINGLE PROTEIN	CHEMBL1136830	1	Scientific Literature	Bioorg. Med. Chem. Lett.	2003	None
CHEMBL432775		0	349.39	0	4.18	3	COc1ccc(/C=C/C(=O)Oc2cccc3ccc(C)nc23)cc1OC	IC50	'>'	100000.0	nM				UO_0000065					False	CHEMBL702101	In vitro anti-HIV integrase activity against integration (strand transfer) of target plasmid.	B	BAO_0000357	single protein format	Human immunodeficiency virus 1	None	None	None	None	CHEMBL3471	Human immunodeficiency virus type 1 integrase	Human immunodeficiency virus 1	SINGLE PROTEIN	CHEMBL1131039	1	Scientific Literature	J. Med. Chem.	1998	None
CHEMBL419747		0	346.77	0	2.24	18	COc1ccc(C2C(Cl)C(=O)N2NC(=O)c2ccccc2O)cc1	IC50	'='	167000.0	nM		Outside typical range		UO_0000065					False	CHEMBL701181	Inhibitory concentration as 50% inhibition of HIV-1 integrase enzyme at strand transfer stage of DNA integration.	B	BAO_0000357	single protein format	Human immunodeficiency virus 1	None	None	None	None	CHEMBL3471	Human immunodeficiency virus type 1 integrase	Human immunodeficiency virus 1	SINGLE PROTEIN	CHEMBL1131060	1	Scientific Literature	J. Med. Chem.	1998	None
CHEMBL49201		0	297.31	0	2.16	8a	O=C(/C=C/c1cccn1Cc1ccccc1)CC(=O)C(=O)O	IC50	'='	7000.0	nM	5.16			UO_0000065	17.34	0.32	2.99	6.75	False	CHEMBL699301	Inhibitory activity against HIV-1 integrase.	B	BAO_0000357	single protein format	Human immunodeficiency virus 1	None	None	None	None	CHEMBL3471	Human immunodeficiency virus type 1 integrase	Human immunodeficiency virus 1	SINGLE PROTEIN	CHEMBL1147498	1	Scientific Literature	Bioorg. Med. Chem. Lett.	2004	None
CHEMBL369845		0	340.38	0	-0.41	58	CCC(=O)C(C)C(=O)C(=O)NCCNC(=O)C(=O)C(C)C(=O)CC	IC50	'>'	200000.0	nM		Outside typical range		UO_0000065					False	CHEMBL701186	Inhibitory concentration to inhibit HIV-1 integrase by 3' -processing method	B	BAO_0000357	single protein format	Human immunodeficiency virus 1	None	None	None	None	CHEMBL3471	Human immunodeficiency virus type 1 integrase	Human immunodeficiency virus 1	SINGLE PROTEIN	CHEMBL1129973	1	Scientific Literature	J. Med. Chem.	1997	None
CHEMBL176417		0	422.47	0	2.69	39	Cc1cc(C)nc(NS(=O)(=O)c2ccc(CN3C(=O)c4ccccc4C3=O)cc2)n1	IC50	'>'	200000.0	nM		Outside typical range		UO_0000065					False	CHEMBL701186	Inhibitory concentration to inhibit HIV-1 integrase by 3' -processing method	B	BAO_0000357	single protein format	Human immunodeficiency virus 1	None	None	None	None	CHEMBL3471	Human immunodeficiency virus type 1 integrase	Human immunodeficiency virus 1	SINGLE PROTEIN	CHEMBL1129973	1	Scientific Literature	J. Med. Chem.	1997	None
CHEMBL284384		0	514.53	2	6.66	24	O=c1c(C(c2ccc(/C=C/c3ccccc3)cc2)c2c(O)oc3ccccc3c2=O)c(O)oc2ccccc12	IC50	'='	9200.0	nM	5.04			UO_0000065					False	CHEMBL701116	Inhibitory activity against 3'-processing of DNA by HIV-1 integrase	F	BAO_0000019	assay format	Human immunodeficiency virus 1	None	None	None	None	CHEMBL3471	Human immunodeficiency virus type 1 integrase	Human immunodeficiency virus 1	SINGLE PROTEIN	CHEMBL1130329	1	Scientific Literature	J. Med. Chem.	1997	None
CHEMBL83742		0	432.38	0	2.95	NSC-120048	CCOC(=O)C(C1=C(O)C(=O)c2ccccc2C1=O)C1=C(O)C(=O)c2ccccc2C1=O	IC50	'='	60000.0	nM	4.22			UO_0000065	9.76	0.18	1.27	3.13	False	CHEMBL701114	Inhibitory activity against HIV-1 integrase	B	BAO_0000357	single protein format	Human immunodeficiency virus 1	None	None	None	None	CHEMBL3471	Human immunodeficiency virus type 1 integrase	Human immunodeficiency virus 1	SINGLE PROTEIN	CHEMBL1129349	1	Scientific Literature	J. Med. Chem.	1996	None
CHEMBL172149		0	434.50	0	1.86	19	Cc1nnc(NS(=O)(=O)c2ccc(N/N=C3/C(=N)C(C)C(=O)C(C)C3=O)cc2)s1	IC50	'>'	200000.0	nM		Outside typical range		UO_0000065					False	CHEMBL699308	Inhibitory concentration against HIV-1 integrase by strand transfer method	B	BAO_0000357	single protein format	Human immunodeficiency virus 1	None	None	None	None	CHEMBL3471	Human immunodeficiency virus type 1 integrase	Human immunodeficiency virus 1	SINGLE PROTEIN	CHEMBL1129973	1	Scientific Literature	J. Med. Chem.	1997	None
CHEMBL366434		0	265.29	0	2.04	4	CC(=O)Nc1cccc2cc(S(=O)(=O)O)ccc12	IC50	'='	27900.0	nM	4.55			UO_0000065	17.17	0.35	2.51	5.46	False	CHEMBL701186	Inhibitory concentration to inhibit HIV-1 integrase by 3' -processing method	B	BAO_0000357	single protein format	Human immunodeficiency virus 1	None	None	None	None	CHEMBL3471	Human immunodeficiency virus type 1 integrase	Human immunodeficiency virus 1	SINGLE PROTEIN	CHEMBL1129973	1	Scientific Literature	J. Med. Chem.	1997	None
CHEMBL366434		0	265.29	0	2.04	4	CC(=O)Nc1cccc2cc(S(=O)(=O)O)ccc12	IC50	'='	14300.0	nM	4.84			UO_0000065	18.26	0.37	2.80	5.80	False	CHEMBL699308	Inhibitory concentration against HIV-1 integrase by strand transfer method	B	BAO_0000357	single protein format	Human immunodeficiency virus 1	None	None	None	None	CHEMBL3471	Human immunodeficiency virus type 1 integrase	Human immunodeficiency virus 1	SINGLE PROTEIN	CHEMBL1129973	1	Scientific Literature	J. Med. Chem.	1997	None
CHEMBL329488		0	361.29	0	2.93	20	O=C([O-])c1ccc2ccc(/C=C/c3cc(O)c(O)c(O)c3)nc2c1O.[Na+]	IC50	'='	260.0	nM	6.58			UO_0000065	19.41	0.36	3.66	5.02	False	CHEMBL702097	HIV integrase inhibitory potency was evaluated as IC50 on 3' processing of target DNA.	B	BAO_0000357	single protein format	Human immunodeficiency virus 1	None	None	None	None	CHEMBL3471	Human immunodeficiency virus type 1 integrase	Human immunodeficiency virus 1	SINGLE PROTEIN	CHEMBL1131039	1	Scientific Literature	J. Med. Chem.	1998	None
CHEMBL301161		0	339.39	0	2.95	11d	CCOC(=O)C(=O)CC(=O)/C=C/c1cccn1Cc1ccc(C)cc1	IC50	'='	88000.0	nM	4.06			UO_0000065	11.95	0.22	1.11	6.20	False	CHEMBL699301	Inhibitory activity against HIV-1 integrase.	B	BAO_0000357	single protein format	Human immunodeficiency virus 1	None	None	None	None	CHEMBL3471	Human immunodeficiency virus type 1 integrase	Human immunodeficiency virus 1	SINGLE PROTEIN	CHEMBL1147498	1	Scientific Literature	Bioorg. Med. Chem. Lett.	2004	None
CHEMBL173696		0	337.36	0	1.50	44	COc1cc(NS(=O)(=O)c2ccc(C(C)=O)cc2)nc(OC)n1	IC50	'>'	200000.0	nM		Outside typical range		UO_0000065					False	CHEMBL699308	Inhibitory concentration against HIV-1 integrase by strand transfer method	B	BAO_0000357	single protein format	Human immunodeficiency virus 1	None	None	None	None	CHEMBL3471	Human immunodeficiency virus type 1 integrase	Human immunodeficiency virus 1	SINGLE PROTEIN	CHEMBL1129973	1	Scientific Literature	J. Med. Chem.	1997	None
CHEMBL608787		0	757.69	3	-8.89	52	Nc1ncnc2c1ncn2[C@@H]1O[C@H](CO[C@@H]2[C@@H](O)[C@H](OS(=O)(=O)O)[C@H](O)[C@@H](O[C@H]3O[C@@H](CO)[C@@H](O)[C@H](O)[C@@H]3N)[C@]2(O)C(=O)[C@@H](N)CO)[C@@H](O)[C@H]1O	IC50	'>'	200000.0	nM		Outside typical range		UO_0000065					False	CHEMBL701186	Inhibitory concentration to inhibit HIV-1 integrase by 3' -processing method	B	BAO_0000357	single protein format	Human immunodeficiency virus 1	None	None	None	None	CHEMBL3471	Human immunodeficiency virus type 1 integrase	Human immunodeficiency virus 1	SINGLE PROTEIN	CHEMBL1129973	1	Scientific Literature	J. Med. Chem.	1997	None
CHEMBL176890		0	278.29	0	1.09	16	O=C(O)c1ccccc1/C=N/NC1=CS(=O)(=O)C=C1	IC50	'>'	200000.0	nM		Outside typical range		UO_0000065					False	CHEMBL701186	Inhibitory concentration to inhibit HIV-1 integrase by 3' -processing method	B	BAO_0000357	single protein format	Human immunodeficiency virus 1	None	None	None	None	CHEMBL3471	Human immunodeficiency virus type 1 integrase	Human immunodeficiency virus 1	SINGLE PROTEIN	CHEMBL1129973	1	Scientific Literature	J. Med. Chem.	1997	None
CHEMBL191200		0	492.57	0	3.54	11	COc1cc(/C=C/S(=O)(=O)CS(=O)(=O)/C=C/c2ccc(C(C)=O)c(OC)c2)ccc1C(C)=O	IC50	'>'	1000000.0	nM		Outside typical range		UO_0000065					False	CHEMBL832469	Inhibitory concentration against integration of HIV-1 Integrase	B	BAO_0000357	single protein format	Human immunodeficiency virus 1	None	None	None	None	CHEMBL3471	Human immunodeficiency virus type 1 integrase	Human immunodeficiency virus 1	SINGLE PROTEIN	CHEMBL1140312	1	Scientific Literature	J. Med. Chem.	2005	None
CHEMBL338145		0	449.50	0	3.46	43	CC1=NN(c2ccccc2)C(=O)C1/N=N/c1ccc(S(=O)(=O)Nc2nccc(C)n2)cc1	IC50	'='	48977.88	nM	4.31			UO_0000065	9.59	0.18	0.85	3.33	False	CHEMBL701802	Inhibitory activity against 3' processing by HIV integrase	B	BAO_0000357	single protein format	Human immunodeficiency virus 1	None	None	None	None	CHEMBL3471	Human immunodeficiency virus type 1 integrase	Human immunodeficiency virus 1	SINGLE PROTEIN	CHEMBL1148381	1	Scientific Literature	J. Med. Chem.	2004	None
CHEMBL364321		0	248.19	0	0.96	7	O=C(O)c1nc(-c2cccc(O)c2)nc(O)c1O	IC50	'>'	50000.0	nM				UO_0000065					False	CHEMBL827840	Inhibitory concentration required to inhibit HIV-integrase is determined	B	BAO_0000357	single protein format	Human immunodeficiency virus 1	None	None	None	None	CHEMBL3471	Human immunodeficiency virus type 1 integrase	Human immunodeficiency virus 1	SINGLE PROTEIN	CHEMBL1138789	1	Scientific Literature	J. Med. Chem.	2004	None
CHEMBL129964		0	340.33	0	3.25	11b	O=C(/C=C(O)/C=C/c1ccc(O)c(O)c1)/C=C/c1ccc(O)c(O)c1	IC50	'='	700.0	nM	6.16			UO_0000065	18.09	0.34	2.90	5.21	True	CHEMBL702428	Compound concentration required to reduce HIV-1 Integrase 3'-processing activity by 50%	B	BAO_0000357	single protein format	Human immunodeficiency virus 1	None	None	None	None	CHEMBL3471	Human immunodeficiency virus type 1 integrase	Human immunodeficiency virus 1	SINGLE PROTEIN	CHEMBL1131129	1	Scientific Literature	J. Med. Chem.	1998	None
CHEMBL339815		0	402.40	0	4.30	12a	O=C(/C=C/c1ccc(O)c(O)c1)c1cccc(C(=O)/C=C/c2ccc(O)c(O)c2)c1	IC50	'='	800.0	nM	6.10			UO_0000065	15.15	0.28	1.80	5.30	True	CHEMBL702428	Compound concentration required to reduce HIV-1 Integrase 3'-processing activity by 50%	B	BAO_0000357	single protein format	Human immunodeficiency virus 1	None	None	None	None	CHEMBL3471	Human immunodeficiency virus type 1 integrase	Human immunodeficiency virus 1	SINGLE PROTEIN	CHEMBL1131129	1	Scientific Literature	J. Med. Chem.	1998	None
CHEMBL3138501		0	895.01	4	8.48	3 (table 4)	CC(CCC(=O)O)C1CC[C@H]2[C@@H]3C(OC(=O)/C=C/c4ccc(O)c(O)c4)CC4CC(OC(=O)/C=C/c5ccc(O)c(O)c5)CC[C@]4(C)[C@H]3CC(OC(=O)/C=C/c3ccc(O)c(O)c3)[C@]12C	IC50	'='	970.0	nM	6.01			UO_0000065	6.72	0.13	-2.47	2.53	False	CHEMBL699303	Inhibitory activity against HIV-1 integrase	B	BAO_0000357	single protein format	Human immunodeficiency virus 1	None	None	None	None	CHEMBL3471	Human immunodeficiency virus type 1 integrase	Human immunodeficiency virus 1	SINGLE PROTEIN	CHEMBL1147625	1	Scientific Literature	Bioorg. Med. Chem. Lett.	2004	None
CHEMBL30868		0	430.37	0	1.78	19	O=C(/C=C/c1ccc(O)c(O)c1)OCC(OC(=O)/C=C/c1ccc(O)c(O)c1)C(=O)O	IC50	'='	520.0	nM	6.28			UO_0000065	14.60	0.28	4.50	3.68	False	CHEMBL701725	Inhibitory activity against Human Immunodeficiency Virus Type 1 integrase (HIV-1 IN) in the disintegration assay.	B	BAO_0000357	single protein format	Human immunodeficiency virus 1	None	None	None	None	CHEMBL3471	Human immunodeficiency virus type 1 integrase	Human immunodeficiency virus 1	SINGLE PROTEIN	CHEMBL1132572	1	Scientific Literature	J. Med. Chem.	1999	None
CHEMBL340865		0	413.42	0	1.88	13	Nc1nc(N)c(/N=N/c2ccc(S(=O)(=O)NC(=O)c3ccccc3)cc2)c(O)n1	IC50	'='	96000.0	nM	4.02			UO_0000065	9.72	0.19	2.14	2.16	True	CHEMBL699308	Inhibitory concentration against HIV-1 integrase by strand transfer method	B	BAO_0000357	single protein format	Human immunodeficiency virus 1	None	None	None	None	CHEMBL3471	Human immunodeficiency virus type 1 integrase	Human immunodeficiency virus 1	SINGLE PROTEIN	CHEMBL1129973	1	Scientific Literature	J. Med. Chem.	1997	None
CHEMBL108760		0	265.65	0	2.37	10b	O=C(O)C(=O)/C=C(\O)c1c[nH]c2ccc(Cl)cc12	IC50	'='	65000.0	nM	4.19			UO_0000065	15.76	0.32	1.82	4.63	False	CHEMBL873101	Inhibitory effect on 3'-processing(3'-P) of proximal DNA in an extracellular HIV-1 integrase assay	B	BAO_0000357	single protein format	None	None	None	None	None	CHEMBL3471	Human immunodeficiency virus type 1 integrase	Human immunodeficiency virus 1	SINGLE PROTEIN	CHEMBL1135511	1	Scientific Literature	J. Med. Chem.	2002	None
CHEMBL129120		0	416.32	0	3.57	9	Cc1cc(S(=O)(=O)Nc2n[nH]c(-c3ccc(Cl)cn3)n2)c(S)cc1Cl	IC50	'='	10232.93	nM	4.99			UO_0000065	11.99	0.27	1.42	4.96	False	CHEMBL701803	Inhibitory activity against DNA strand transfer by HIV integrase	B	BAO_0000357	single protein format	Human immunodeficiency virus 1	None	None	None	None	CHEMBL3471	Human immunodeficiency virus type 1 integrase	Human immunodeficiency virus 1	SINGLE PROTEIN	CHEMBL1148381	1	Scientific Literature	J. Med. Chem.	2004	None
CHEMBL435891		0	435.47	0	2.10	47	NS(=O)(=O)c1ccc(NN=C2C(=O)N(c3ccccc3)N(c3ccccc3)C2=O)cc1	IC50	'>'	200000.0	nM		Outside typical range		UO_0000065					False	CHEMBL699308	Inhibitory concentration against HIV-1 integrase by strand transfer method	B	BAO_0000357	single protein format	Human immunodeficiency virus 1	None	None	None	None	CHEMBL3471	Human immunodeficiency virus type 1 integrase	Human immunodeficiency virus 1	SINGLE PROTEIN	CHEMBL1129973	1	Scientific Literature	J. Med. Chem.	1997	None
CHEMBL366739		0	434.48	0	2.62	48	NS(=O)(=O)c1ccc(NC=C2C(=O)N(c3ccccc3)N(c3ccccc3)C2=O)cc1	IC50	'>'	200000.0	nM		Outside typical range		UO_0000065					False	CHEMBL701186	Inhibitory concentration to inhibit HIV-1 integrase by 3' -processing method	B	BAO_0000357	single protein format	Human immunodeficiency virus 1	None	None	None	None	CHEMBL3471	Human immunodeficiency virus type 1 integrase	Human immunodeficiency virus 1	SINGLE PROTEIN	CHEMBL1129973	1	Scientific Literature	J. Med. Chem.	1997	None
CHEMBL39823		0	203.20	0	1.95	9	Cc1ccc2ccc(C(=O)O)c(O)c2n1	IC50	'>'	100000.0	nM				UO_0000065					False	CHEMBL701283	Inhibitory activity against HIV-1 Integrase in strand transfer (integration)	B	BAO_0000357	single protein format	Human immunodeficiency virus 1	None	None	None	None	CHEMBL3471	Human immunodeficiency virus type 1 integrase	Human immunodeficiency virus 1	SINGLE PROTEIN	CHEMBL1133718	1	Scientific Literature	J. Med. Chem.	2000	None
CHEMBL128496		0	392.89	0	3.38	58	Cc1cc2c(cc1Cl)SC(C(C#N)C(=O)c1ccccc1)NS2(=O)=O	IC50	'='	199526.23	nM		Outside typical range		UO_0000065					False	CHEMBL701802	Inhibitory activity against 3' processing by HIV integrase	B	BAO_0000357	single protein format	Human immunodeficiency virus 1	None	None	None	None	CHEMBL3471	Human immunodeficiency virus type 1 integrase	Human immunodeficiency virus 1	SINGLE PROTEIN	CHEMBL1148381	1	Scientific Literature	J. Med. Chem.	2004	None
CHEMBL131113		0	465.99	0	3.99	67	CCCn1cnnc1NS(=O)(=O)c1cc(C(=O)Nc2ccc(C)cc2)c(Cl)cc1S	IC50	'='	40738.03	nM	4.39			UO_0000065	9.42	0.20	0.40	4.14	False	CHEMBL701802	Inhibitory activity against 3' processing by HIV integrase	B	BAO_0000357	single protein format	Human immunodeficiency virus 1	None	None	None	None	CHEMBL3471	Human immunodeficiency virus type 1 integrase	Human immunodeficiency virus 1	SINGLE PROTEIN	CHEMBL1148381	1	Scientific Literature	J. Med. Chem.	2004	None
CHEMBL39092		0	323.30	0	3.22	20	O=C(O)c1ccc2ccc(/C=C/c3ccc(O)c(O)c3)nc2c1O	IC50	'='	2400.0	nM	5.62			UO_0000065	17.38	0.32	2.40	5.07	True	CHEMBL699300	Inhibitory activity against Integrase in 3'-end- processing	B	BAO_0000357	single protein format	None	None	None	None	None	CHEMBL3471	Human immunodeficiency virus type 1 integrase	Human immunodeficiency virus 1	SINGLE PROTEIN	CHEMBL1133718	1	Scientific Literature	J. Med. Chem.	2000	None
CHEMBL111828		0	279.36	0	2.41	(p1) 24	COc1cc2c(cc1OC)C(=O)N1CCCC1CS2	IC50	'>'	1000000.0	nM		Outside typical range		UO_0000065					False	CHEMBL699513	Inhibition of the 3'-processing activity of HIV-1 integrase	B	BAO_0000357	single protein format	None	None	None	None	None	CHEMBL3471	Human immunodeficiency virus type 1 integrase	Human immunodeficiency virus 1	SINGLE PROTEIN	CHEMBL1132359	1	Scientific Literature	J. Med. Chem.	1999	None
CHEMBL36303		0	272.26	0	1.17	1	O=C(NNC(=O)c1ccccc1O)c1ccccc1O	IC50	'='	2000.0	nM	5.70			UO_0000065	20.93	0.39	4.53	5.78	False	CHEMBL699298	Inhibitory activity against HIV-1 integrase (pre-incubated with Mn+2, and drug for 30 min followed by DNA for 1h) in 3''-processing of preassemble	B	BAO_0000357	single protein format	None	None	None	None	None	CHEMBL3471	Human immunodeficiency virus type 1 integrase	Human immunodeficiency virus 1	SINGLE PROTEIN	CHEMBL1135687	1	Scientific Literature	J. Med. Chem.	2002	None
CHEMBL36303		0	272.26	0	1.17	1	O=C(NNC(=O)c1ccccc1O)c1ccccc1O	IC50	'='	12000.0	nM	4.92			UO_0000065	18.07	0.34	3.75	4.99	False	CHEMBL699296	Inhibitory activity against HIV-1 integrase (pre-incubated with Mn+2, and DNA on ice for 15 min followed by drug for 1h) in 3'' processing of postassembly	B	BAO_0000357	single protein format	None	None	None	None	None	CHEMBL3471	Human immunodeficiency virus type 1 integrase	Human immunodeficiency virus 1	SINGLE PROTEIN	CHEMBL1135687	1	Scientific Literature	J. Med. Chem.	2002	None
CHEMBL349440		0	602.64	2	6.31	9f	COc1cc(O)c2c(OC)c3c(cc2c1-c1c(O)cc(OC)c2c(OC)c4c(cc12)OC(C)C(C)C4=O)OC(C)C(C)C3=O	IC50	'='	8000.0	nM	5.10			UO_0000065	8.46	0.16	-1.21	3.92	False	CHEMBL702112	Inhibition of HIV-1 integrase in coupled transfer assay	B	BAO_0000357	single protein format	None	None	None	None	None	CHEMBL3471	Human immunodeficiency virus type 1 integrase	Human immunodeficiency virus 1	SINGLE PROTEIN	CHEMBL1136596	1	Scientific Literature	Bioorg. Med. Chem. Lett.	2003	None
CHEMBL173574		0	342.37	0	0.78	41	CCOC(=O)C(/C=N/c1ccc(S(N)(=O)=O)cc1)C(=O)OCC	IC50	'>'	200000.0	nM		Outside typical range		UO_0000065					False	CHEMBL701186	Inhibitory concentration to inhibit HIV-1 integrase by 3' -processing method	B	BAO_0000357	single protein format	Human immunodeficiency virus 1	None	None	None	None	CHEMBL3471	Human immunodeficiency virus type 1 integrase	Human immunodeficiency virus 1	SINGLE PROTEIN	CHEMBL1129973	1	Scientific Literature	J. Med. Chem.	1997	None
CHEMBL280299		0	233.18	0	1.85	6	[N-]=[N+]=Nc1cccc(C(=O)CC(=O)C(=O)O)c1	IC50	'='	5300.0	nM	5.28			UO_0000065	22.63	0.42	3.43	4.39	False	CHEMBL701111	Inhibition of Integrase catalyzed strand transfer (ST) as measured in an in vitro assay	B	BAO_0000357	single protein format	None	None	None	None	None	CHEMBL3471	Human immunodeficiency virus type 1 integrase	Human immunodeficiency virus 1	SINGLE PROTEIN	CHEMBL1147595	1	Scientific Literature	Bioorg. Med. Chem. Lett.	2004	None
CHEMBL36586		0	323.30	0	3.22	15	O=C(O)c1ccc2ccc(/C=C/c3ccc(O)cc3O)nc2c1O	IC50	'='	3700.0	nM	5.43			UO_0000065	16.80	0.31	2.21	4.90	True	CHEMBL702097	HIV integrase inhibitory potency was evaluated as IC50 on 3' processing of target DNA.	B	BAO_0000357	single protein format	Human immunodeficiency virus 1	None	None	None	None	CHEMBL3471	Human immunodeficiency virus type 1 integrase	Human immunodeficiency virus 1	SINGLE PROTEIN	CHEMBL1131039	1	Scientific Literature	J. Med. Chem.	1998	None
CHEMBL18026		0	285.34	0	2.39	30	O=C(CCc1ccc(O)cc1)NCCc1ccc(O)cc1	IC50	'>'	350000.0	nM		Outside typical range		UO_0000065					False	CHEMBL702114	Inhibition of HIV-1 integrase-mediated 3'-processing	B	BAO_0000357	single protein format	None	None	None	None	None	CHEMBL3471	Human immunodeficiency virus type 1 integrase	Human immunodeficiency virus 1	SINGLE PROTEIN	CHEMBL1129992	1	Scientific Literature	J. Med. Chem.	1997	None
CHEMBL173530	STICTIC ACID	0	386.31	0	2.32	15, NSC-87511	COc1cc(C)c2c(c1C=O)Oc1c(c(C)c(O)c3c1C(O)OC3=O)OC2=O	Inhibition	'='	98.2	%				UO_0000187					False	CHEMBL700695	Percentage inhibition of compound against 3'-processing of HIV-1 integrase at 100 ug/mL	B	BAO_0000357	single protein format	Human immunodeficiency virus 1	None	None	None	None	CHEMBL3471	Human immunodeficiency virus type 1 integrase	Human immunodeficiency virus 1	SINGLE PROTEIN	CHEMBL1129975	1	Scientific Literature	J. Med. Chem.	1997	None
CHEMBL128249		0	457.29	0	4.45	13	Cc1cc(S(=O)(=O)Nc2nnc3c(C(F)(F)F)cc(Cl)cn23)c(S)cc1Cl	IC50	'='	10715.19	nM	4.97			UO_0000065	10.87	0.25	0.52	6.51	False	CHEMBL701802	Inhibitory activity against 3' processing by HIV integrase	B	BAO_0000357	single protein format	Human immunodeficiency virus 1	None	None	None	None	CHEMBL3471	Human immunodeficiency virus type 1 integrase	Human immunodeficiency virus 1	SINGLE PROTEIN	CHEMBL1148381	1	Scientific Literature	J. Med. Chem.	2004	None
CHEMBL30434		0	611.56	2	2.32	19	COC(=O)C(COC(=O)/C=C/c1ccc(OC(C)=O)c(OC(C)=O)c1)NC(=O)/C=C/c1ccc(OC(C)=O)c(OC(C)=O)c1	IC50	'='	2500.0	nM	5.60			UO_0000065	9.16	0.17	3.28	3.00	False	CHEMBL702431	Compound was evaluated for the inhibitory concentration against HIV-1 integrase by radiolabeled oligonucleotide-based assay 3''-processing	B	BAO_0000357	single protein format	Human immunodeficiency virus 1	None	None	None	None	CHEMBL3471	Human immunodeficiency virus type 1 integrase	Human immunodeficiency virus 1	SINGLE PROTEIN	CHEMBL1132706	1	Scientific Literature	J. Med. Chem.	1999	None
CHEMBL33193		0	302.33	0	1.07	22	O=C(NNCC(O)COc1ccccc1)c1ccccc1O	IC50	'>'	200000.0	nM		Outside typical range		UO_0000065					False	CHEMBL699303	Inhibitory activity against HIV-1 integrase	B	BAO_0000357	single protein format	Human immunodeficiency virus 1	None	None	None	None	CHEMBL3471	Human immunodeficiency virus type 1 integrase	Human immunodeficiency virus 1	SINGLE PROTEIN	CHEMBL1147625	1	Scientific Literature	Bioorg. Med. Chem. Lett.	2004	None
CHEMBL1159990		0	390.39	1	2.48	6 (table 4)	CC(Cc1ccc(O)c(O)c1)(C(=O)O)C(C)(Cc1ccc(O)c(O)c1)C(=O)O	IC50	'='	440.0	nM	6.36			UO_0000065	16.28	0.31	3.88	4.09	False	CHEMBL699303	Inhibitory activity against HIV-1 integrase	B	BAO_0000357	single protein format	Human immunodeficiency virus 1	None	None	None	None	CHEMBL3471	Human immunodeficiency virus type 1 integrase	Human immunodeficiency virus 1	SINGLE PROTEIN	CHEMBL1147625	1	Scientific Literature	Bioorg. Med. Chem. Lett.	2004	None
CHEMBL177054		0	572.49	2	3.13	21, NSC-505719	O=C(O)C(CSSCC(Nc1ccc([N+](=O)[O-])cc1[N+](=O)[O-])C(=O)O)Nc1ccc([N+](=O)[O-])cc1[N+](=O)[O-]	IC50	'='	45100.0	nM	4.35			UO_0000065	7.59	0.16	1.22	1.60	False	CHEMBL697789	Inhibitory concentration of compound against 3'-processing of HIV-1 integrase in experiment 1	B	BAO_0000357	single protein format	Human immunodeficiency virus 1	None	None	None	None	CHEMBL3471	Human immunodeficiency virus type 1 integrase	Human immunodeficiency virus 1	SINGLE PROTEIN	CHEMBL1129975	1	Scientific Literature	J. Med. Chem.	1997	None
CHEMBL130911		0	356.40	0	3.29	7e	O=C1/C(=C/c2ccc(O)c(O)c2)CSC/C1=C\c1ccc(O)c(O)c1	IC50	'='	200.0	nM	6.70			UO_0000065	18.80	0.37	3.41	6.84	True	CHEMBL702428	Compound concentration required to reduce HIV-1 Integrase 3'-processing activity by 50%	B	BAO_0000357	single protein format	Human immunodeficiency virus 1	None	None	None	None	CHEMBL3471	Human immunodeficiency virus type 1 integrase	Human immunodeficiency virus 1	SINGLE PROTEIN	CHEMBL1131129	1	Scientific Literature	J. Med. Chem.	1998	None
CHEMBL174366		0	185.13	0	-0.08	49, NSC-324362)	O=C(NO)c1cc(O)c(O)c(O)c1	IC50	'='	3200.0	nM	5.50			UO_0000065	29.68	0.58	5.57	4.99	False	CHEMBL701792	Inhibitory concentration of compound against 3'-processing of HIV-1 integrase in experiment 2	B	BAO_0000357	single protein format	Human immunodeficiency virus 1	None	None	None	None	CHEMBL3471	Human immunodeficiency virus type 1 integrase	Human immunodeficiency virus 1	SINGLE PROTEIN	CHEMBL1129975	1	Scientific Literature	J. Med. Chem.	1997	None
CHEMBL127388		0	455.53	0	3.52	26	CC1=NN(c2ccccc2)C(=O)C1/N=N/c1ccc(S(=O)(=O)Nc2nnc(C)s2)cc1	IC50	'='	134000.0	nM		Outside typical range		UO_0000065					True	CHEMBL701186	Inhibitory concentration to inhibit HIV-1 integrase by 3' -processing method	B	BAO_0000357	single protein format	Human immunodeficiency virus 1	None	None	None	None	CHEMBL3471	Human immunodeficiency virus type 1 integrase	Human immunodeficiency virus 1	SINGLE PROTEIN	CHEMBL1129973	1	Scientific Literature	J. Med. Chem.	1997	None
CHEMBL366861	FUMARPROTOCETRARIC ACID	0	472.36	0	2.23	3, NSC-685588	Cc1cc(O)c(C=O)c2c1C(=O)Oc1c(COC(=O)/C=C/C(=O)O)c(O)c(C(=O)O)c(C)c1O2	IC50	'='	4600.0	nM	5.34			UO_0000065	11.30	0.21	3.11	2.75	False	CHEMBL699509	Inhibitory concentration of compound against strand transfer of HIV-1 integrase in experiment 1&2	B	BAO_0000357	single protein format	None	None	None	None	None	CHEMBL3471	Human immunodeficiency virus type 1 integrase	Human immunodeficiency virus 1	SINGLE PROTEIN	CHEMBL1129975	1	Scientific Literature	J. Med. Chem.	1997	None
CHEMBL128550		0	313.79	0	2.02	57	Cc1cc2c(cc1Cl)SC(C(C#N)C#N)NS2(=O)=O	IC50	'='	707945.78	nM		Outside typical range		UO_0000065					False	CHEMBL701802	Inhibitory activity against 3' processing by HIV integrase	B	BAO_0000357	single protein format	Human immunodeficiency virus 1	None	None	None	None	CHEMBL3471	Human immunodeficiency virus type 1 integrase	Human immunodeficiency virus 1	SINGLE PROTEIN	CHEMBL1148381	1	Scientific Literature	J. Med. Chem.	2004	None
CHEMBL319244	CAFFEIC ACID PHENETHYL ESTER	0	284.31	0	2.90	1	O=C(/C=C/c1ccc(O)c(O)c1)OCCc1ccccc1	IC50	'='	10000.0	nM	5.00			UO_0000065	17.59	0.33	2.10	7.49	False	CHEMBL699308	Inhibitory concentration against HIV-1 integrase by strand transfer method	B	BAO_0000357	single protein format	Human immunodeficiency virus 1	None	None	None	None	CHEMBL3471	Human immunodeficiency virus type 1 integrase	Human immunodeficiency virus 1	SINGLE PROTEIN	CHEMBL1129973	1	Scientific Literature	J. Med. Chem.	1997	None
CHEMBL338902		0	404.90	0	3.93	17	Cc1cc(S(=O)(=O)Nc2nnc3c4ccccc4ccn23)c(S)cc1Cl	IC50	'='	10715.19	nM	4.97			UO_0000065	12.27	0.26	1.04	6.51	False	CHEMBL701803	Inhibitory activity against DNA strand transfer by HIV integrase	B	BAO_0000357	single protein format	Human immunodeficiency virus 1	None	None	None	None	CHEMBL3471	Human immunodeficiency virus type 1 integrase	Human immunodeficiency virus 1	SINGLE PROTEIN	CHEMBL1148381	1	Scientific Literature	J. Med. Chem.	2004	None
CHEMBL130882		0	395.90	0	2.90	21	Cc1cc(S(=O)(=O)Nc2nc(N)n(-c3ccccc3)n2)c(S)cc1Cl	IC50	'='	10715.19	nM	4.97			UO_0000065	12.55	0.27	2.07	4.83	False	CHEMBL701802	Inhibitory activity against 3' processing by HIV integrase	B	BAO_0000357	single protein format	Human immunodeficiency virus 1	None	None	None	None	CHEMBL3471	Human immunodeficiency virus type 1 integrase	Human immunodeficiency virus 1	SINGLE PROTEIN	CHEMBL1148381	1	Scientific Literature	J. Med. Chem.	2004	None
CHEMBL128487		0	392.89	0	3.11	47	O=S(=O)(Nc1nnc2n1-c1ccccc1CC2)c1ccc(Cl)cc1S	IC50	'='	21877.62	nM	4.66			UO_0000065	11.86	0.25	1.55	6.06	False	CHEMBL701802	Inhibitory activity against 3' processing by HIV integrase	B	BAO_0000357	single protein format	Human immunodeficiency virus 1	None	None	None	None	CHEMBL3471	Human immunodeficiency virus type 1 integrase	Human immunodeficiency virus 1	SINGLE PROTEIN	CHEMBL1148381	1	Scientific Literature	J. Med. Chem.	2004	None
CHEMBL1082256		0	2775.38	None	None	Vpr-3 R8	CC[C@H](C)[C@H](NC(=O)[C@H](CCCNC(=N)N)NC(=O)[C@H](Cc1ccccc1)NC(=O)[C@H](Cc1cnc[nH]1)NC(=O)[C@@H](NC(=O)[C@H](Cc1ccccc1)NC(=O)[C@H](CC(C)C)NC(=O)[C@H](CC(C)C)NC(=O)[C@H](CCC(N)=O)NC(=O)[C@H](CCC(N)=O)NC(=O)[C@H](CC(C)C)NC(C)=O)[C@@H](C)CC)C(=O)NCC(=O)N[C@@H](CCCNC(=N)N)C(=O)N[C@@H](CCCNC(=N)N)C(=O)N[C@@H](CCCNC(=N)N)C(=O)N[C@@H](CCCNC(=N)N)C(=O)N[C@@H](CCCNC(=N)N)C(=O)N[C@@H](CCCNC(=N)N)C(=O)N[C@…	Activity	'='	15.8	%				UO_0000187					False	CHEMBL1118877	Inhibition of HIV1 HXB2 integrase-mediated integrate viral genome production in CD4/CXCR4-expressing human NP2 cells assessed as production of integrate viral genome at 0.5 uM measured on day 2 post viral infection by quantitative RT-PCR analysis	B	BAO_0000219	cell-based format	Human immunodeficiency virus 1	None	None	NP2	None	CHEMBL3471	Human immunodeficiency virus type 1 integrase	Human immunodeficiency virus 1	SINGLE PROTEIN	CHEMBL1155449	1	Scientific Literature	J. Med. Chem.	2010	None
CHEMBL129383		0	360.84	0	2.06	59	CCOC(=O)C(C#N)C1NS(=O)(=O)c2cc(C)c(Cl)cc2S1	IC50	'='	112201.85	nM		Outside typical range		UO_0000065					False	CHEMBL701803	Inhibitory activity against DNA strand transfer by HIV integrase	B	BAO_0000357	single protein format	Human immunodeficiency virus 1	None	None	None	None	CHEMBL3471	Human immunodeficiency virus type 1 integrase	Human immunodeficiency virus 1	SINGLE PROTEIN	CHEMBL1148381	1	Scientific Literature	J. Med. Chem.	2004	None
CHEMBL81797		0	518.52	2	6.07	25	O=c1c(C(c2ccc(OCc3ccccc3)cc2)c2c(O)oc3ccccc3c2=O)c(O)oc2ccccc12	IC50	'='	24000.0	nM	4.62			UO_0000065	8.91	0.16	-1.45	4.20	False	CHEMBL701718	Integration of DNA by HIV -1 integrase	B	BAO_0000357	single protein format	Human immunodeficiency virus 1	None	None	None	None	CHEMBL3471	Human immunodeficiency virus type 1 integrase	Human immunodeficiency virus 1	SINGLE PROTEIN	CHEMBL1130329	1	Scientific Literature	J. Med. Chem.	1997	None
CHEMBL81797		0	518.52	2	6.07	25	O=c1c(C(c2ccc(OCc3ccccc3)cc2)c2c(O)oc3ccccc3c2=O)c(O)oc2ccccc12	IC50	'='	20000.0	nM	4.70			UO_0000065					False	CHEMBL701116	Inhibitory activity against 3'-processing of DNA by HIV-1 integrase	F	BAO_0000019	assay format	Human immunodeficiency virus 1	None	None	None	None	CHEMBL3471	Human immunodeficiency virus type 1 integrase	Human immunodeficiency virus 1	SINGLE PROTEIN	CHEMBL1130329	1	Scientific Literature	J. Med. Chem.	1997	None
CHEMBL133491		0	334.37	0	4.05	16	O=C(/C=C/c1ccc(O)c(O)c1)OCCc1cccc2ccccc12	IC50	'='	15000.0	nM	4.82			UO_0000065	14.43	0.26	0.77	7.23	True	CHEMBL701724	In vitro inhibitory activity against HIV-1 integrase.	B	BAO_0000357	single protein format	Human immunodeficiency virus 1	None	None	None	None	CHEMBL3471	Human immunodeficiency virus type 1 integrase	Human immunodeficiency virus 1	SINGLE PROTEIN	CHEMBL1128696	1	Scientific Literature	J. Med. Chem.	1995	None
CHEMBL81935		0	457.39	0	4.40	16	O=c1c(C(c2ccc([N+](=O)[O-])cc2)c2c(O)oc3ccccc3c2=O)c(O)oc2ccccc12	IC50	'='	24000.0	nM	4.62			UO_0000065	10.10	0.19	0.22	3.21	False	CHEMBL701718	Integration of DNA by HIV -1 integrase	B	BAO_0000357	single protein format	Human immunodeficiency virus 1	None	None	None	None	CHEMBL3471	Human immunodeficiency virus type 1 integrase	Human immunodeficiency virus 1	SINGLE PROTEIN	CHEMBL1130329	1	Scientific Literature	J. Med. Chem.	1997	None
CHEMBL83651		0	436.42	0	4.55	NSC-92202	O=C1C(O)=C(C(C2=C(O)C(=O)c3ccccc3C2=O)c2ccccc2)C(=O)c2ccccc21	IC50	'='	68000.0	nM	4.17			UO_0000065	9.55	0.17	-0.38	3.83	False	CHEMBL701285	Inhibitory activity against HIV-1 integrase	B	BAO_0000357	single protein format	Human immunodeficiency virus 1	None	None	None	None	CHEMBL3471	Human immunodeficiency virus type 1 integrase	Human immunodeficiency virus 1	SINGLE PROTEIN	CHEMBL1129349	1	Scientific Literature	J. Med. Chem.	1996	None
CHEMBL81788		0	479.49	0	4.62	NSC-92203	CN(C)c1ccc(C(C2=C(O)C(=O)c3ccccc3C2=O)C2=C(O)C(=O)c3ccccc3C2=O)cc1	IC50	'>'	100000.0	nM				UO_0000065					False	CHEMBL701285	Inhibitory activity against HIV-1 integrase	B	BAO_0000357	single protein format	Human immunodeficiency virus 1	None	None	None	None	CHEMBL3471	Human immunodeficiency virus type 1 integrase	Human immunodeficiency virus 1	SINGLE PROTEIN	CHEMBL1129349	1	Scientific Literature	J. Med. Chem.	1996	None
CHEMBL39301		0	465.10	1	5.04	26	O=C(O)c1ccc2ccc(/C=C/c3cc(Br)c(O)c(Br)c3)nc2c1O	IC50	'='	1300.0	nM	5.89			UO_0000065	12.66	0.32	0.85	6.49	False	CHEMBL701281	Inhibitory activity against HIV-1 Integrase in 3'-end- processing	B	BAO_0000357	single protein format	Human immunodeficiency virus 1	None	None	None	None	CHEMBL3471	Human immunodeficiency virus type 1 integrase	Human immunodeficiency virus 1	SINGLE PROTEIN	CHEMBL1133718	1	Scientific Literature	J. Med. Chem.	2000	None
CHEMBL39958		0	323.30	0	3.22	18	O=C(O)c1ccc2ccc(/C=C/c3cc(O)cc(O)c3)nc2c1O	IC50	'='	3200.0	nM	5.50			UO_0000065	17.00	0.31	2.27	4.96	True	CHEMBL878457	Inhibitory activity against Integrase in strand transfer (integration)	B	BAO_0000357	single protein format	None	None	None	None	None	CHEMBL3471	Human immunodeficiency virus type 1 integrase	Human immunodeficiency virus 1	SINGLE PROTEIN	CHEMBL1133718	1	Scientific Literature	J. Med. Chem.	2000	None
CHEMBL65	CAMPTOTHECIN	0	348.36	0	2.08	Camptothecin	CC[C@@]1(O)C(=O)OCc2c1cc1n(c2=O)Cc2cc3ccccc3nc2-1	IC50	'>'	100000.0	nM				UO_0000065					False	CHEMBL702428	Compound concentration required to reduce HIV-1 Integrase 3'-processing activity by 50%	B	BAO_0000357	single protein format	Human immunodeficiency virus 1	None	None	None	None	CHEMBL3471	Human immunodeficiency virus type 1 integrase	Human immunodeficiency virus 1	SINGLE PROTEIN	CHEMBL1131129	1	Scientific Literature	J. Med. Chem.	1998	None
CHEMBL46032		0	327.34	0	2.17	8e	COc1ccc(Cn2cccc2/C=C/C(=O)CC(=O)C(=O)O)cc1	IC50	'='	41000.0	nM	4.39			UO_0000065	13.40	0.25	2.22	5.13	False	CHEMBL699301	Inhibitory activity against HIV-1 integrase.	B	BAO_0000357	single protein format	Human immunodeficiency virus 1	None	None	None	None	CHEMBL3471	Human immunodeficiency virus type 1 integrase	Human immunodeficiency virus 1	SINGLE PROTEIN	CHEMBL1147498	1	Scientific Literature	Bioorg. Med. Chem. Lett.	2004	None
CHEMBL361659		0	303.27	0	1.94	5d	CCn1cc(/C(O)=C/C(=O)C(=O)O)c2cc3c(cc21)OCO3	Selectivity index	'='	15.0										False	CHEMBL832118	Selectivity index against HIV-1 integrase	B	BAO_0000357	single protein format	Human immunodeficiency virus 1	None	None	None	None	CHEMBL3471	Human immunodeficiency virus type 1 integrase	Human immunodeficiency virus 1	SINGLE PROTEIN	CHEMBL1137990	1	Scientific Literature	J. Med. Chem.	2004	None
CHEMBL364097		0	273.29	0	1.98	9c	CCn1cc(C(=O)CC(=O)C(=O)OC)c2ccccc21	Selectivity index	'>'	3.8										False	CHEMBL832118	Selectivity index against HIV-1 integrase	B	BAO_0000357	single protein format	Human immunodeficiency virus 1	None	None	None	None	CHEMBL3471	Human immunodeficiency virus type 1 integrase	Human immunodeficiency virus 1	SINGLE PROTEIN	CHEMBL1137990	1	Scientific Literature	J. Med. Chem.	2004	None
CHEMBL157373		0	606.78	3	5.21	3	O=C(NNC(=O)c1ccccc1SSc1ccccc1C(=O)NNC(=O)c1ccccc1S)c1ccccc1S	IC50	'='	8000.0	nM	5.10			UO_0000065	8.40	0.17	-0.11	4.38	False	CHEMBL699296	Inhibitory activity against HIV-1 integrase (pre-incubated with Mn+2, and DNA on ice for 15 min followed by drug for 1h) in 3'' processing of postassembly	B	BAO_0000357	single protein format	None	None	None	None	None	CHEMBL3471	Human immunodeficiency virus type 1 integrase	Human immunodeficiency virus 1	SINGLE PROTEIN	CHEMBL1135687	1	Scientific Literature	J. Med. Chem.	2002	None
CHEMBL157373		0	606.78	3	5.21	3	O=C(NNC(=O)c1ccccc1SSc1ccccc1C(=O)NNC(=O)c1ccccc1S)c1ccccc1S	IC50	'='	20000.0	nM	4.70			UO_0000065	7.74	0.16	-0.51	4.04	False	CHEMBL878593	Inhibitory activity against HIV-1 integrase (pre-incubated with Mg+2, and DNA on ice for 15 min followed by drug for 1h) in 3'' processing of postassembly	B	BAO_0000357	single protein format	None	None	None	None	None	CHEMBL3471	Human immunodeficiency virus type 1 integrase	Human immunodeficiency virus 1	SINGLE PROTEIN	CHEMBL1135687	1	Scientific Literature	J. Med. Chem.	2002	None
CHEMBL129376		0	521.96	1	4.54	65	O=C(Nc1ccc(F)cc1)c1cc(S(=O)(=O)Nc2nncn2-c2ccc(F)cc2)c(S)cc1Cl	IC50	'='	37153.52	nM	4.43			UO_0000065	8.49	0.18	-0.11	4.18	False	CHEMBL701803	Inhibitory activity against DNA strand transfer by HIV integrase	B	BAO_0000357	single protein format	Human immunodeficiency virus 1	None	None	None	None	CHEMBL3471	Human immunodeficiency virus type 1 integrase	Human immunodeficiency virus 1	SINGLE PROTEIN	CHEMBL1148381	1	Scientific Literature	J. Med. Chem.	2004	None
CHEMBL58191		0	278.31	0	3.40	11	Nc1cccc2ccc(/C=C/c3ccc(O)c(O)c3)nc12	IC50	'>'	100000.0	nM				UO_0000065					True	CHEMBL702101	In vitro anti-HIV integrase activity against integration (strand transfer) of target plasmid.	B	BAO_0000357	single protein format	Human immunodeficiency virus 1	None	None	None	None	CHEMBL3471	Human immunodeficiency virus type 1 integrase	Human immunodeficiency virus 1	SINGLE PROTEIN	CHEMBL1131039	1	Scientific Literature	J. Med. Chem.	1998	None
CHEMBL338628		0	319.84	0	1.56	10	Cc1cc(S(=O)(=O)NC2=NCCCN2)c(S)cc1Cl	IC50	'='	147910.84	nM		Outside typical range		UO_0000065					False	CHEMBL701802	Inhibitory activity against 3' processing by HIV integrase	B	BAO_0000357	single protein format	Human immunodeficiency virus 1	None	None	None	None	CHEMBL3471	Human immunodeficiency virus type 1 integrase	Human immunodeficiency virus 1	SINGLE PROTEIN	CHEMBL1148381	1	Scientific Literature	J. Med. Chem.	2004	None
CHEMBL420148		0	391.86	0	1.41	30	COC(=O)CSc1cc(Cl)c(C)cc1S(=O)(=O)Nc1n[nH]c(N)n1	IC50	'='	199526.23	nM		Outside typical range		UO_0000065					False	CHEMBL701802	Inhibitory activity against 3' processing by HIV integrase	B	BAO_0000357	single protein format	Human immunodeficiency virus 1	None	None	None	None	CHEMBL3471	Human immunodeficiency virus type 1 integrase	Human immunodeficiency virus 1	SINGLE PROTEIN	CHEMBL1148381	1	Scientific Literature	J. Med. Chem.	2004	None
CHEMBL341067		0	409.45	0	2.01	40	CC(=O)C1(/N=N/c2ccc(S(=O)(=O)Nc3nnc(C)s3)cc2)CCOC1=O	IC50	'='	245470.89	nM		Outside typical range		UO_0000065					False	CHEMBL701802	Inhibitory activity against 3' processing by HIV integrase	B	BAO_0000357	single protein format	Human immunodeficiency virus 1	None	None	None	None	CHEMBL3471	Human immunodeficiency virus type 1 integrase	Human immunodeficiency virus 1	SINGLE PROTEIN	CHEMBL1148381	1	Scientific Literature	J. Med. Chem.	2004	None
CHEMBL129812		0	524.02	1	3.88	78	CCCn1cnnc1NS(=O)(=O)c1cc(C(=O)Nc2ccc(C)cc2)c(Cl)cc1SCC(=O)O	IC50	'='	43651.58	nM	4.36			UO_0000065	8.32	0.18	0.48	3.04	False	CHEMBL701803	Inhibitory activity against DNA strand transfer by HIV integrase	B	BAO_0000357	single protein format	Human immunodeficiency virus 1	None	None	None	None	CHEMBL3471	Human immunodeficiency virus type 1 integrase	Human immunodeficiency virus 1	SINGLE PROTEIN	CHEMBL1148381	1	Scientific Literature	J. Med. Chem.	2004	None
CHEMBL81875		0	352.47	1	5.50	NSC-2035	O=C1C(=O)c2ccccc2C(O)=C1CCCC1CCC2CCCCC2C1	IC50	'>'	100000.0	nM				UO_0000065					False	CHEMBL701114	Inhibitory activity against HIV-1 integrase	B	BAO_0000357	single protein format	Human immunodeficiency virus 1	None	None	None	None	CHEMBL3471	Human immunodeficiency virus type 1 integrase	Human immunodeficiency virus 1	SINGLE PROTEIN	CHEMBL1129349	1	Scientific Literature	J. Med. Chem.	1996	None
CHEMBL128540		0	453.93	0	3.52	44	CC(=O)Oc1cc(S(=O)(=O)Nc2n[nH]c(Nc3ccc(C)cc3)n2)c(S)cc1Cl	IC50	'='	7585.78	nM	5.12			UO_0000065	11.28	0.24	1.60	4.06	False	CHEMBL701802	Inhibitory activity against 3' processing by HIV integrase	B	BAO_0000357	single protein format	Human immunodeficiency virus 1	None	None	None	None	CHEMBL3471	Human immunodeficiency virus type 1 integrase	Human immunodeficiency virus 1	SINGLE PROTEIN	CHEMBL1148381	1	Scientific Literature	J. Med. Chem.	2004	None
CHEMBL128540		0	453.93	0	3.52	44	CC(=O)Oc1cc(S(=O)(=O)Nc2n[nH]c(Nc3ccc(C)cc3)n2)c(S)cc1Cl	IC50	'='	10000.0	nM	5.00			UO_0000065	11.01	0.24	1.48	3.97	False	CHEMBL701803	Inhibitory activity against DNA strand transfer by HIV integrase	B	BAO_0000357	single protein format	Human immunodeficiency virus 1	None	None	None	None	CHEMBL3471	Human immunodeficiency virus type 1 integrase	Human immunodeficiency virus 1	SINGLE PROTEIN	CHEMBL1148381	1	Scientific Literature	J. Med. Chem.	2004	None
CHEMBL32853		0	313.45	0	4.05	23	O=C1c2ccccc2SCC2CSC(c3ccccc3)N12	IC50	'='	376000.0	nM		Outside typical range		UO_0000065					False	CHEMBL699512	Inhibition of the 3'-end joining activity of HIV-1 integrase	B	BAO_0000357	single protein format	None	None	None	None	None	CHEMBL3471	Human immunodeficiency virus type 1 integrase	Human immunodeficiency virus 1	SINGLE PROTEIN	CHEMBL1132359	1	Scientific Literature	J. Med. Chem.	1999	None
CHEMBL112167		0	301.78	0	1.50	17	O=C1Sc2ccc(Cl)cc2C(=O)N2C[S+]([O-])CC12	IC50	'='	260000.0	nM		Outside typical range		UO_0000065					False	CHEMBL699513	Inhibition of the 3'-processing activity of HIV-1 integrase	B	BAO_0000357	single protein format	None	None	None	None	None	CHEMBL3471	Human immunodeficiency virus type 1 integrase	Human immunodeficiency virus 1	SINGLE PROTEIN	CHEMBL1132359	1	Scientific Literature	J. Med. Chem.	1999	None
CHEMBL172545	FOSTRIECIN	0	430.39	0	1.06	19, NSC-339638	CC(O)(/C=C/C1CC=CC(=O)O1)C(CC(O)/C=C/C=C/C=C/CO)OP(=O)(O)O	IC50	'='	52700.0	nM	4.28			UO_0000065	9.94	0.20	3.22	2.78	False	CHEMBL699510	Inhibitory concentration of compound against strand transfer of HIV-1 integrase in experiment 2	B	BAO_0000357	single protein format	Human immunodeficiency virus 1	None	None	None	None	CHEMBL3471	Human immunodeficiency virus type 1 integrase	Human immunodeficiency virus 1	SINGLE PROTEIN	CHEMBL1129975	1	Scientific Literature	J. Med. Chem.	1997	None
CHEMBL175052		0	436.42	0	3.09	33, NSC-132526	O=C(NC(Cc1ccc(O)c(O)c1)C(=O)OCc1ccccc1)c1ccc([N+](=O)[O-])cc1	Inhibition	'='	91.8	%				UO_0000187					False	CHEMBL700696	Percentage inhibition against strand transfer of HIV-1 integrase at 100 ug/mL	B	BAO_0000357	single protein format	Human immunodeficiency virus 1	None	None	None	None	CHEMBL3471	Human immunodeficiency virus type 1 integrase	Human immunodeficiency virus 1	SINGLE PROTEIN	CHEMBL1129975	1	Scientific Literature	J. Med. Chem.	1997	None
CHEMBL339815		0	402.40	0	4.30	12	O=C(/C=C/c1ccc(O)c(O)c1)c1cccc(C(=O)/C=C/c2ccc(O)c(O)c2)c1	IC50	'='	794.33	nM	6.10			UO_0000065	15.16	0.28	1.80	5.30	False	CHEMBL857173	Inhibitory activity against HIV-1 Integrase (HIV-1-IN)	B	BAO_0000357	single protein format	Human immunodeficiency virus 1	None	None	None	None	CHEMBL3471	Human immunodeficiency virus type 1 integrase	Human immunodeficiency virus 1	SINGLE PROTEIN	CHEMBL1135718	1	Scientific Literature	J. Med. Chem.	2002	None
CHEMBL19977		0	404.42	0	4.07	L-708906	O=C(O)C(=O)CC(=O)c1cc(OCc2ccccc2)cc(OCc2ccccc2)c1	IC50	'>'	1000000.0	nM		Outside typical range		UO_0000065					False	CHEMBL832484	Inhibitory concentration against 3'processing of HIV-1 Integrase	B	BAO_0000357	single protein format	Human immunodeficiency virus 1	None	None	None	None	CHEMBL3471	Human immunodeficiency virus type 1 integrase	Human immunodeficiency virus 1	SINGLE PROTEIN	CHEMBL1140312	1	Scientific Literature	J. Med. Chem.	2005	None
CHEMBL368451		0	323.37	0	1.25	45	C=C1CC(c2ccc(S(=O)(=O)N3CCOCC3)cc2)OC1=O	IC50	'>'	200000.0	nM		Outside typical range		UO_0000065					False	CHEMBL701186	Inhibitory concentration to inhibit HIV-1 integrase by 3' -processing method	B	BAO_0000357	single protein format	Human immunodeficiency virus 1	None	None	None	None	CHEMBL3471	Human immunodeficiency virus type 1 integrase	Human immunodeficiency virus 1	SINGLE PROTEIN	CHEMBL1129973	1	Scientific Literature	J. Med. Chem.	1997	None
CHEMBL368451		0	323.37	0	1.25	45	C=C1CC(c2ccc(S(=O)(=O)N3CCOCC3)cc2)OC1=O	IC50	'>'	200000.0	nM		Outside typical range		UO_0000065					False	CHEMBL699308	Inhibitory concentration against HIV-1 integrase by strand transfer method	B	BAO_0000357	single protein format	Human immunodeficiency virus 1	None	None	None	None	CHEMBL3471	Human immunodeficiency virus type 1 integrase	Human immunodeficiency virus 1	SINGLE PROTEIN	CHEMBL1129973	1	Scientific Literature	J. Med. Chem.	1997	None
CHEMBL354261		0	256.26	0	1.86	10	O=C(N/N=C/c1ccccc1O)c1ccccc1O	IC50	'>'	100000.0	nM				UO_0000065					False	CHEMBL702109	Inhibition of HIV-1 integrase enzyme	B	BAO_0000357	single protein format	None	None	None	None	None	CHEMBL3471	Human immunodeficiency virus type 1 integrase	Human immunodeficiency virus 1	SINGLE PROTEIN	CHEMBL1130409	1	Scientific Literature	J. Med. Chem.	1997	None
CHEMBL46032		0	327.34	0	2.17	8e	COc1ccc(Cn2cccc2/C=C/C(=O)CC(=O)C(=O)O)cc1	IC50	'='	22000.0	nM	4.66			UO_0000065	14.23	0.27	2.49	5.44	False	CHEMBL699301	Inhibitory activity against HIV-1 integrase.	B	BAO_0000357	single protein format	Human immunodeficiency virus 1	None	None	None	None	CHEMBL3471	Human immunodeficiency virus type 1 integrase	Human immunodeficiency virus 1	SINGLE PROTEIN	CHEMBL1147498	1	Scientific Literature	Bioorg. Med. Chem. Lett.	2004	None
CHEMBL174074		0	168.22	0	0.58	24	NNC(=O)c1ccccc1S	IC50	'='	57500.0	nM	4.24			UO_0000065	25.21	0.53	3.66	7.69	False	CHEMBL702110	Inhibition of HIV-1 integrase enzyme by integration method (experiment 1)	B	BAO_0000357	single protein format	None	None	None	None	None	CHEMBL3471	Human immunodeficiency virus type 1 integrase	Human immunodeficiency virus 1	SINGLE PROTEIN	CHEMBL1130409	1	Scientific Literature	J. Med. Chem.	1997	None
CHEMBL368123		0	456.04	0	-0.10	25, NSC-615490	O=C1OC2C(O)COC2(O)C1(O)Cc1cc(O)c(O)c(Br)c1Br	IC50	'='	50200.0	nM	4.30			UO_0000065	9.43	0.26	4.40	3.15	False	CHEMBL699508	Inhibitory concentration of compound against strand transfer of HIV-1 integrase in experiment 1	B	BAO_0000357	single protein format	Human immunodeficiency virus 1	None	None	None	None	CHEMBL3471	Human immunodeficiency virus type 1 integrase	Human immunodeficiency virus 1	SINGLE PROTEIN	CHEMBL1129975	1	Scientific Literature	J. Med. Chem.	1997	None
CHEMBL609936		0	303.18	0	-2.85	12	O=C(O)[C@H]1OC(n2cc([N+](=O)[O-])c(=O)[nH]c2=O)[C@H](O)[C@@H]1O	IC50	'>'	200000.0	nM		Outside typical range		UO_0000065					False	CHEMBL699308	Inhibitory concentration against HIV-1 integrase by strand transfer method	B	BAO_0000357	single protein format	Human immunodeficiency virus 1	None	None	None	None	CHEMBL3471	Human immunodeficiency virus type 1 integrase	Human immunodeficiency virus 1	SINGLE PROTEIN	CHEMBL1129973	1	Scientific Literature	J. Med. Chem.	1997	None
CHEMBL131680		0	298.34	0	3.20	27	COc1ccc(/C=C/C(=O)OCCc2ccccc2)cc1O	IC50	'='	60255.96	nM	4.22			UO_0000065	14.14	0.26	1.02	7.57	False	CHEMBL857173	Inhibitory activity against HIV-1 Integrase (HIV-1-IN)	B	BAO_0000357	single protein format	Human immunodeficiency virus 1	None	None	None	None	CHEMBL3471	Human immunodeficiency virus type 1 integrase	Human immunodeficiency virus 1	SINGLE PROTEIN	CHEMBL1135718	1	Scientific Literature	J. Med. Chem.	2002	None
CHEMBL174260		0	302.33	0	1.15	1	NN(CC(O)COc1ccccc1)C(=O)c1ccccc1O	IC50	'>'	200000.0	nM		Outside typical range		UO_0000065					False	CHEMBL702106	Inhibition of HIV-1 integrase enzyme by 3'-processing method	B	BAO_0000357	single protein format	Human immunodeficiency virus 1	None	None	None	None	CHEMBL3471	Human immunodeficiency virus type 1 integrase	Human immunodeficiency virus 1	SINGLE PROTEIN	CHEMBL1130409	1	Scientific Literature	J. Med. Chem.	1997	None
CHEMBL367991		0	326.35	0	2.70	42	O=C1OC[C@H](Cc2ccc3c(c2)OCO3)[C@H]1Cc1ccc(O)cc1	Inhibition	'<'	5.0	%				UO_0000187					False	CHEMBL700694	Inhibitory activity against strand transfer by HIV-1 Integrase at 100 uM	B	BAO_0000357	single protein format	Human immunodeficiency virus 1	None	None	None	None	CHEMBL3471	Human immunodeficiency virus type 1 integrase	Human immunodeficiency virus 1	SINGLE PROTEIN	CHEMBL1129070	1	Scientific Literature	J. Med. Chem.	1996	None
CHEMBL177021		0	372.33	0	2.95	2, NSC-657327	COC(=O)c1c(C)c2c(c(C)c1O)OC(=O)c1c(C)cc(O)c(C=O)c1O2	IC50	'='	5400.0	nM	5.27			UO_0000065	14.15	0.27	2.32	4.41	False	CHEMBL701791	Inhibitory concentration of compound against 3'-processing of HIV-1 integrase in experiment 1&2	B	BAO_0000357	single protein format	None	None	None	None	None	CHEMBL3471	Human immunodeficiency virus type 1 integrase	Human immunodeficiency virus 1	SINGLE PROTEIN	CHEMBL1129975	1	Scientific Literature	J. Med. Chem.	1997	None
CHEMBL366861	FUMARPROTOCETRARIC ACID	0	472.36	0	2.23	3, NSC-685588	Cc1cc(O)c(C=O)c2c1C(=O)Oc1c(COC(=O)/C=C/C(=O)O)c(O)c(C(=O)O)c(C)c1O2	Inhibition	'='	89.7	%				UO_0000187					False	CHEMBL700696	Percentage inhibition against strand transfer of HIV-1 integrase at 100 ug/mL	B	BAO_0000357	single protein format	Human immunodeficiency virus 1	None	None	None	None	CHEMBL3471	Human immunodeficiency virus type 1 integrase	Human immunodeficiency virus 1	SINGLE PROTEIN	CHEMBL1129975	1	Scientific Literature	J. Med. Chem.	1997	None
CHEMBL79884		0	460.44	0	4.44	NSC-125298	O=C1C(O)=C(C(C#Cc2ccccc2)C2=C(O)C(=O)c3ccccc3C2=O)C(=O)c2ccccc21	IC50	'>'	100000.0	nM				UO_0000065					False	CHEMBL701285	Inhibitory activity against HIV-1 integrase	B	BAO_0000357	single protein format	Human immunodeficiency virus 1	None	None	None	None	CHEMBL3471	Human immunodeficiency virus type 1 integrase	Human immunodeficiency virus 1	SINGLE PROTEIN	CHEMBL1129349	1	Scientific Literature	J. Med. Chem.	1996	None
CHEMBL64744		0	238.24	0	3.17	NSC-251152	O=c1oc2ccccc2c(O)c1-c1ccccc1	IC50	'>'	100000.0	nM				UO_0000065					False	CHEMBL701285	Inhibitory activity against HIV-1 integrase	B	BAO_0000357	single protein format	Human immunodeficiency virus 1	None	None	None	None	CHEMBL3471	Human immunodeficiency virus type 1 integrase	Human immunodeficiency virus 1	SINGLE PROTEIN	CHEMBL1129349	1	Scientific Literature	J. Med. Chem.	1996	None
CHEMBL310847		0	374.35	0	3.41	NSC-92073	CC(C1=C(O)C(=O)c2ccccc2C1=O)C1=C(O)C(=O)c2ccccc2C1=O	IC50	'>'	100000.0	nM				UO_0000065					False	CHEMBL701285	Inhibitory activity against HIV-1 integrase	B	BAO_0000357	single protein format	Human immunodeficiency virus 1	None	None	None	None	CHEMBL3471	Human immunodeficiency virus type 1 integrase	Human immunodeficiency virus 1	SINGLE PROTEIN	CHEMBL1129349	1	Scientific Literature	J. Med. Chem.	1996	None
CHEMBL83025		0	666.72	2	6.19	4d	O=C(/C=C(\O)c1cccc(Cc2ccccc2F)c1)C(=O)NCCCCCNC(=O)C(=O)/C=C(\O)c1cccc(Cc2ccccc2F)c1	Selectivity index	'='	7.0										False	CHEMBL859409	Selectivity index as ratio of IC50(processing) to IC50(integration)	F	BAO_0000019	assay format	Human immunodeficiency virus 1	None	None	None	None	CHEMBL3471	Human immunodeficiency virus type 1 integrase	Human immunodeficiency virus 1	SINGLE PROTEIN	CHEMBL1148310	1	Scientific Literature	J. Med. Chem.	2004	None
CHEMBL191022		0	410.47	0	2.54	10	COc1cc(/C=C/S(=O)(=O)CS(=O)(=O)/C=C/c2ccccc2)cc(O)c1O	IC50	'='	80000.0	nM	4.10			UO_0000065	9.98	0.21	1.56	3.47	False	CHEMBL832469	Inhibitory concentration against integration of HIV-1 Integrase	B	BAO_0000357	single protein format	Human immunodeficiency virus 1	None	None	None	None	CHEMBL3471	Human immunodeficiency virus type 1 integrase	Human immunodeficiency virus 1	SINGLE PROTEIN	CHEMBL1140312	1	Scientific Literature	J. Med. Chem.	2005	None
CHEMBL312008		0	455.47	0	4.56	15	CN(C)c1ccc(C(c2c(O)oc3ccccc3c2=O)c2c(O)oc3ccccc3c2=O)cc1	IC50	'='	88000.0	nM	4.06			UO_0000065	8.90	0.16	-0.50	3.90	False	CHEMBL701718	Integration of DNA by HIV -1 integrase	B	BAO_0000357	single protein format	Human immunodeficiency virus 1	None	None	None	None	CHEMBL3471	Human immunodeficiency virus type 1 integrase	Human immunodeficiency virus 1	SINGLE PROTEIN	CHEMBL1130329	1	Scientific Literature	J. Med. Chem.	1997	None
CHEMBL132058		0	300.31	0	2.60	8	O=C(/C=C/c1ccc(O)c(O)c1O)OCCc1ccccc1	IC50	'='	2000.0	nM	5.70			UO_0000065	18.98	0.35	3.10	6.55	True	CHEMBL701724	In vitro inhibitory activity against HIV-1 integrase.	B	BAO_0000357	single protein format	Human immunodeficiency virus 1	None	None	None	None	CHEMBL3471	Human immunodeficiency virus type 1 integrase	Human immunodeficiency virus 1	SINGLE PROTEIN	CHEMBL1128696	1	Scientific Literature	J. Med. Chem.	1995	None
CHEMBL202815		0	483.50	0	2.98	2	COCCCNS(=O)(=O)c1ccc(Oc2cc(O)c3c(c2O)C(=O)c2ccccc2C3=O)cc1	IC50	'='	100000.0	nM	4.00			UO_0000065	8.27	0.16	1.02	2.87	False	CHEMBL862554	Inhibition of 3'-processing activity of HIV1 integrase	B	BAO_0000357	single protein format	Human immunodeficiency virus 1	None	None	None	None	CHEMBL3471	Human immunodeficiency virus type 1 integrase	Human immunodeficiency virus 1	SINGLE PROTEIN	CHEMBL1138186	1	Scientific Literature	J. Med. Chem.	2006	None
CHEMBL366634		0	413.46	0	2.09	22	CC1C(=N)/C(=N/Nc2ccc(S(=O)(=O)Nc3ccccn3)cc2)C(=O)C(C)C1=O	IC50	'>'	200000.0	nM		Outside typical range		UO_0000065					False	CHEMBL701186	Inhibitory concentration to inhibit HIV-1 integrase by 3' -processing method	B	BAO_0000357	single protein format	Human immunodeficiency virus 1	None	None	None	None	CHEMBL3471	Human immunodeficiency virus type 1 integrase	Human immunodeficiency virus 1	SINGLE PROTEIN	CHEMBL1129973	1	Scientific Literature	J. Med. Chem.	1997	None
CHEMBL279601		0	370.45	0	2.29	43	O=C(CCc1ccc(O)cc1)NCCCNC(=O)CCc1ccc(O)cc1	IC50	'>'	200000.0	nM		Outside typical range		UO_0000065					False	CHEMBL701109	Inhibition of HIV-1 integrase-mediated strand transfer	B	BAO_0000357	single protein format	None	None	None	None	None	CHEMBL3471	Human immunodeficiency virus type 1 integrase	Human immunodeficiency virus 1	SINGLE PROTEIN	CHEMBL1129992	1	Scientific Literature	J. Med. Chem.	1997	None
CHEMBL320756		0	382.80	0	3.09	28	O=C(NN1C(=O)C(Cl)C1c1c(O)ccc2ccccc12)c1ccccc1O	IC50	'='	127000.0	nM		Outside typical range		UO_0000065					False	CHEMBL701178	Inhibition of HIV-1 integrase enzyme at 3`- processing stage of DNA integration	B	BAO_0000357	single protein format	Human immunodeficiency virus 1	None	None	None	None	CHEMBL3471	Human immunodeficiency virus type 1 integrase	Human immunodeficiency virus 1	SINGLE PROTEIN	CHEMBL1131060	1	Scientific Literature	J. Med. Chem.	1998	None
CHEMBL442414		0	303.27	0	1.22	7b	COC(=O)C(=O)CC(=O)c1cc2cc3c(cc2n1C)OCO3	IC50	'='	50000.0	nM	4.30			UO_0000065	14.18	0.27	3.08	5.13	False	CHEMBL827976	Inhibitory concentration against HIV-1 integrase mediated strand transfer reaction	B	BAO_0000357	single protein format	Human immunodeficiency virus 1	None	None	None	None	CHEMBL3471	Human immunodeficiency virus type 1 integrase	Human immunodeficiency virus 1	SINGLE PROTEIN	CHEMBL1137990	1	Scientific Literature	J. Med. Chem.	2004	None
CHEMBL421416		0	378.04	0	4.38	9	O=C(NNC(=O)c1ccc(Cl)c(Cl)c1)c1ccc(Cl)c(Cl)c1	IC50	'>'	100000.0	nM				UO_0000065					False	CHEMBL701178	Inhibition of HIV-1 integrase enzyme at 3`- processing stage of DNA integration	B	BAO_0000357	single protein format	Human immunodeficiency virus 1	None	None	None	None	CHEMBL3471	Human immunodeficiency virus type 1 integrase	Human immunodeficiency virus 1	SINGLE PROTEIN	CHEMBL1131060	1	Scientific Literature	J. Med. Chem.	1998	None
CHEMBL407700		0	1788.18	None	None	2	CC[C@H](C)[C@H](N)C(=O)N[C@@H](CC(C)C)C(=O)N1CCC[C@H]1C(=O)N[C@@H](Cc1c[nH]c2ccccc12)C(=O)N[C@@H](CCCCN)C(=O)N[C@@H](Cc1c[nH]c2ccccc12)C(=O)N1CCC[C@H]1C(=O)N[C@@H](Cc1c[nH]c2ccccc12)C(=O)N[C@@H](Cc1c[nH]c2ccccc12)C(=O)N1CCC[C@H]1C(=O)N[C@@H](Cc1c[nH]c2ccccc12)C(=O)N1CCC[C@H]1C(=O)N1CCC[C@H]1C(N)=O	IC50	'='	13000.0	nM	4.89			UO_0000065	2.73	None	None	None	False	CHEMBL833506	Concentration required for inhibition of HIV-1 integrase mediated strand transfer	B	BAO_0000357	single protein format	Human immunodeficiency virus 1	None	None	None	None	CHEMBL3471	Human immunodeficiency virus type 1 integrase	Human immunodeficiency virus 1	SINGLE PROTEIN	CHEMBL1138028	1	Scientific Literature	Bioorg. Med. Chem. Lett.	2004	None
CHEMBL133642		0	312.36	0	3.50	5	COc1ccc(/C=C/C(=O)OCCc2ccccc2)cc1OC	IC50	'>'	100000.0	nM				UO_0000065					False	CHEMBL701724	In vitro inhibitory activity against HIV-1 integrase.	B	BAO_0000357	single protein format	Human immunodeficiency virus 1	None	None	None	None	CHEMBL3471	Human immunodeficiency virus type 1 integrase	Human immunodeficiency virus 1	SINGLE PROTEIN	CHEMBL1128696	1	Scientific Literature	J. Med. Chem.	1995	None
CHEMBL203574		0	442.46	0	3.27	18	O=C(C1=C(O)C(=O)N(CCCN2CCOCC2)C1c1ccccc1F)c1ccc(F)cc1	IC50	'>'	1000000.0	nM		Outside typical range		UO_0000065					False	CHEMBL862554	Inhibition of 3'-processing activity of HIV1 integrase	B	BAO_0000357	single protein format	Human immunodeficiency virus 1	None	None	None	None	CHEMBL3471	Human immunodeficiency virus type 1 integrase	Human immunodeficiency virus 1	SINGLE PROTEIN	CHEMBL1138186	1	Scientific Literature	J. Med. Chem.	2006	None
CHEMBL206621		0	498.55	1	5.26	8	CCOC(=O)c1c(NC(=O)CC2Sc3ccc(C(F)(F)F)cc3NC2=O)sc2c1CCCC2	IC50	'>'	100000.0	nM				UO_0000065					False	CHEMBL862554	Inhibition of 3'-processing activity of HIV1 integrase	B	BAO_0000357	single protein format	Human immunodeficiency virus 1	None	None	None	None	CHEMBL3471	Human immunodeficiency virus type 1 integrase	Human immunodeficiency virus 1	SINGLE PROTEIN	CHEMBL1138186	1	Scientific Literature	J. Med. Chem.	2006	None
CHEMBL203749		0	366.40	0	4.37	11	COc1cccc2cc(-c3csc(Nc4cccc(O)c4)n3)c(=O)oc12	IC50	'>'	100000.0	nM				UO_0000065					False	CHEMBL862555	Inhibition of strand transfer activity of HIV1 integrase	B	BAO_0000357	single protein format	Human immunodeficiency virus 1	None	None	None	None	CHEMBL3471	Human immunodeficiency virus type 1 integrase	Human immunodeficiency virus 1	SINGLE PROTEIN	CHEMBL1138186	1	Scientific Literature	J. Med. Chem.	2006	None
CHEMBL321850		0	359.21	0	4.22	12	O=C(NNC(=O)c1ccc(Cl)cc1Cl)c1ccc2ccccc2c1	IC50	'>'	100000.0	nM				UO_0000065					False	CHEMBL701178	Inhibition of HIV-1 integrase enzyme at 3`- processing stage of DNA integration	B	BAO_0000357	single protein format	Human immunodeficiency virus 1	None	None	None	None	CHEMBL3471	Human immunodeficiency virus type 1 integrase	Human immunodeficiency virus 1	SINGLE PROTEIN	CHEMBL1131060	1	Scientific Literature	J. Med. Chem.	1998	None
CHEMBL108500		0	308.31	0	3.05	17	O=C(NNC(=O)c1cccc2ccccc12)c1ccccc1F	IC50	'>'	100000.0	nM				UO_0000065					False	CHEMBL701178	Inhibition of HIV-1 integrase enzyme at 3`- processing stage of DNA integration	B	BAO_0000357	single protein format	Human immunodeficiency virus 1	None	None	None	None	CHEMBL3471	Human immunodeficiency virus type 1 integrase	Human immunodeficiency virus 1	SINGLE PROTEIN	CHEMBL1131060	1	Scientific Literature	J. Med. Chem.	1998	None
CHEMBL177126		0	516.46	3	1.03	32, NSC-649410	O=C(/C=C/c1ccc(O)c(O)c1)O[C@H]1[C@H](O)C[C@](O)(C(=O)O)C[C@H]1OC(=O)/C=C/c1ccc(O)c(O)c1	Inhibition	'='	97.2	%				UO_0000187					False	CHEMBL700696	Percentage inhibition against strand transfer of HIV-1 integrase at 100 ug/mL	B	BAO_0000357	single protein format	Human immunodeficiency virus 1	None	None	None	None	CHEMBL3471	Human immunodeficiency virus type 1 integrase	Human immunodeficiency virus 1	SINGLE PROTEIN	CHEMBL1129975	1	Scientific Literature	J. Med. Chem.	1997	None
CHEMBL421450		0	403.42	0	1.94	38	CC(=O)C1(/N=N/c2ccc(S(=O)(=O)Nc3nccc(C)n3)cc2)CCOC1=O	IC50	'='	70794.58	nM	4.15			UO_0000065	10.29	0.20	2.21	2.96	False	CHEMBL701802	Inhibitory activity against 3' processing by HIV integrase	B	BAO_0000357	single protein format	Human immunodeficiency virus 1	None	None	None	None	CHEMBL3471	Human immunodeficiency virus type 1 integrase	Human immunodeficiency virus 1	SINGLE PROTEIN	CHEMBL1148381	1	Scientific Literature	J. Med. Chem.	2004	None
CHEMBL339347		0	476.41	1	6.00	60	Cc1cc(S(=O)(=O)Nc2nc3ccccc3nc2-c2ccc(Cl)cc2)c(S)cc1Cl	IC50	'='	12022.64	nM	4.92			UO_0000065	10.33	0.22	-1.08	6.84	False	CHEMBL701803	Inhibitory activity against DNA strand transfer by HIV integrase	B	BAO_0000357	single protein format	Human immunodeficiency virus 1	None	None	None	None	CHEMBL3471	Human immunodeficiency virus type 1 integrase	Human immunodeficiency virus 1	SINGLE PROTEIN	CHEMBL1148381	1	Scientific Literature	J. Med. Chem.	2004	None
CHEMBL173117		0	380.23	0	2.32	14, NSC-87362	O=[N+]([O-])c1cc(Cc2cc([N+](=O)[O-])c(O)c([N+](=O)[O-])c2)cc([N+](=O)[O-])c1O	IC50	'='	61800.0	nM	4.21			UO_0000065	11.07	0.21	1.89	1.98	False	CHEMBL701792	Inhibitory concentration of compound against 3'-processing of HIV-1 integrase in experiment 2	B	BAO_0000357	single protein format	Human immunodeficiency virus 1	None	None	None	None	CHEMBL3471	Human immunodeficiency virus type 1 integrase	Human immunodeficiency virus 1	SINGLE PROTEIN	CHEMBL1129975	1	Scientific Literature	J. Med. Chem.	1997	None
CHEMBL413552	QUERCETAGETIN	0	318.24	1	1.69	7	O=c1c(O)c(-c2ccc(O)c(O)c2)oc2cc(O)c(O)c(O)c12	Activity						Active						False	CHEMBL702422	Antiviral activity as inhibition of HIV integrase; Active	B	BAO_0000357	single protein format	None	None	None	None	None	CHEMBL3471	Human immunodeficiency virus type 1 integrase	Human immunodeficiency virus 1	SINGLE PROTEIN	CHEMBL1132617	1	Scientific Literature	J. Med. Chem.	1999	None
CHEMBL292137		0	842.76	3	4.13	12a	CO[C@H]1O[C@H](COC(=O)/C=C/c2ccc(O)c(O)c2)[C@@H](OC(=O)/C=C/c2ccc(O)c(O)c2)[C@H](OC(=O)/C=C/c2ccc(O)c(O)c2)[C@H]1OC(=O)/C=C/c1ccc(O)c(O)c1	IC50	'>'	118700.0	nM		Outside typical range		UO_0000065					False	CHEMBL702429	Inhibitory activity against HIV-1 integrase	B	BAO_0000357	single protein format	Human immunodeficiency virus 1	None	None	None	None	CHEMBL3471	Human immunodeficiency virus type 1 integrase	Human immunodeficiency virus 1	SINGLE PROTEIN	CHEMBL1133281	1	Scientific Literature	Bioorg. Med. Chem. Lett.	2000	None
CHEMBL129055		0	406.42	0	2.45	39	CC(=O)C1(/N=N/c2ccc(S(=O)(=O)Nc3onc(C)c3C)cc2)CCOC1=O	IC50	'='	194984.46	nM		Outside typical range		UO_0000065					False	CHEMBL701802	Inhibitory activity against 3' processing by HIV integrase	B	BAO_0000357	single protein format	Human immunodeficiency virus 1	None	None	None	None	CHEMBL3471	Human immunodeficiency virus type 1 integrase	Human immunodeficiency virus 1	SINGLE PROTEIN	CHEMBL1148381	1	Scientific Literature	J. Med. Chem.	2004	None
CHEMBL421353		0	289.26	0	2.23	H3L3	O=C(O)C(=O)/C=C(\O)c1cccn1Cc1ccc(F)cc1	IC50	'='	15000.0	nM	4.82			UO_0000065	16.68	0.31	2.59	6.07	False	CHEMBL862913	Inhibition of HIV1 integrase 3' processing activity	B	BAO_0000357	single protein format	Human immunodeficiency virus 1	None	None	None	None	CHEMBL3471	Human immunodeficiency virus type 1 integrase	Human immunodeficiency virus 1	SINGLE PROTEIN	CHEMBL1138095	1	Scientific Literature	J. Med. Chem.	2006	None
CHEMBL360274		0	339.28	0	1.98	15e	O=C1c2c(c(O)c3nccnc3c2O)C(=O)N1Cc1ccc(F)cc1	IC50	'='	416.87	nM	6.38			UO_0000065	18.80	0.35	4.40	6.16	False	CHEMBL831653	Log of inhibitory concentration against human immunodeficiency virus type 1 integrase	B	BAO_0000357	single protein format	Human immunodeficiency virus 1	None	None	None	None	CHEMBL3471	Human immunodeficiency virus type 1 integrase	Human immunodeficiency virus 1	SINGLE PROTEIN	CHEMBL1142728	1	Scientific Literature	J. Med. Chem.	2005	None
CHEMBL367104		0	355.74	0	2.49	15j	O=C1c2c(c(O)c3nccnc3c2O)C(=O)N1Cc1cccc(Cl)c1	IC50	'='	218.78	nM	6.66			UO_0000065	18.72	0.36	4.17	6.43	False	CHEMBL831653	Log of inhibitory concentration against human immunodeficiency virus type 1 integrase	B	BAO_0000357	single protein format	Human immunodeficiency virus 1	None	None	None	None	CHEMBL3471	Human immunodeficiency virus type 1 integrase	Human immunodeficiency virus 1	SINGLE PROTEIN	CHEMBL1142728	1	Scientific Literature	J. Med. Chem.	2005	None
CHEMBL177311		0	351.32	0	1.85	14a	COc1ccccc1CN1C(=O)c2c(c(O)c3nccnc3c2O)C1=O	IC50	'='	812.83	nM	6.09			UO_0000065	17.33	0.32	4.24	5.40	False	CHEMBL831653	Log of inhibitory concentration against human immunodeficiency virus type 1 integrase	B	BAO_0000357	single protein format	Human immunodeficiency virus 1	None	None	None	None	CHEMBL3471	Human immunodeficiency virus type 1 integrase	Human immunodeficiency virus 1	SINGLE PROTEIN	CHEMBL1142728	1	Scientific Literature	J. Med. Chem.	2005	None
CHEMBL174001		0	351.32	0	1.85	14b	COc1ccc(CN2C(=O)c3c(c(O)c4nccnc4c3O)C2=O)cc1	IC50	'='	562.34	nM	6.25			UO_0000065	17.79	0.33	4.40	5.54	False	CHEMBL831653	Log of inhibitory concentration against human immunodeficiency virus type 1 integrase	B	BAO_0000357	single protein format	Human immunodeficiency virus 1	None	None	None	None	CHEMBL3471	Human immunodeficiency virus type 1 integrase	Human immunodeficiency virus 1	SINGLE PROTEIN	CHEMBL1142728	1	Scientific Literature	J. Med. Chem.	2005	None
CHEMBL432775		0	349.39	0	4.18	3	COc1ccc(/C=C/C(=O)Oc2cccc3ccc(C)nc23)cc1OC	IC50	'>'	100000.0	nM				UO_0000065					False	CHEMBL702097	HIV integrase inhibitory potency was evaluated as IC50 on 3' processing of target DNA.	B	BAO_0000357	single protein format	Human immunodeficiency virus 1	None	None	None	None	CHEMBL3471	Human immunodeficiency virus type 1 integrase	Human immunodeficiency virus 1	SINGLE PROTEIN	CHEMBL1131039	1	Scientific Literature	J. Med. Chem.	1998	None
CHEMBL280299		0	233.18	0	1.85	6	[N-]=[N+]=Nc1cccc(C(=O)CC(=O)C(=O)O)c1	IC50	'>'	100000.0	nM				UO_0000065					False	CHEMBL701110	Inhibition of Integrase (3'-processing) as measured in an in vitro assay	B	BAO_0000357	single protein format	None	None	None	None	None	CHEMBL3471	Human immunodeficiency virus type 1 integrase	Human immunodeficiency virus 1	SINGLE PROTEIN	CHEMBL1147595	1	Scientific Literature	Bioorg. Med. Chem. Lett.	2004	None
CHEMBL300032		0	518.47	3	0.78	6a	CO[C@H]1O[C@H](CO)[C@@H](O)[C@H](OC(=O)/C=C/c2ccc(O)c(O)c2)[C@H]1OC(=O)/C=C/c1ccc(O)c(O)c1	IC50	'='	29100.0	nM	4.54			UO_0000065	8.75	0.17	3.76	2.36	False	CHEMBL702429	Inhibitory activity against HIV-1 integrase	B	BAO_0000357	single protein format	Human immunodeficiency virus 1	None	None	None	None	CHEMBL3471	Human immunodeficiency virus type 1 integrase	Human immunodeficiency virus 1	SINGLE PROTEIN	CHEMBL1133281	1	Scientific Literature	Bioorg. Med. Chem. Lett.	2000	None
CHEMBL18266		0	317.34	0	1.80	27	O=C(CCc1ccc(O)c(O)c1)NCCc1ccc(O)c(O)c1	IC50	'='	3000.0	nM	5.52			UO_0000065	17.40	0.33	3.72	5.02	False	CHEMBL701724	In vitro inhibitory activity against HIV-1 integrase.	B	BAO_0000357	single protein format	Human immunodeficiency virus 1	None	None	None	None	CHEMBL3471	Human immunodeficiency virus type 1 integrase	Human immunodeficiency virus 1	SINGLE PROTEIN	CHEMBL1128696	1	Scientific Literature	J. Med. Chem.	1995	None
CHEMBL314013		0	546.53	2	6.07	35	O=c1c(C(c2ccc(/C=C/c3ccccc3)cc2)c2c(O)oc3cc(O)ccc3c2=O)c(O)oc2cc(O)ccc12	IC50	'='	1800.0	nM	5.75			UO_0000065	10.51	0.19	-0.33	4.06	False	CHEMBL701718	Integration of DNA by HIV -1 integrase	B	BAO_0000357	single protein format	Human immunodeficiency virus 1	None	None	None	None	CHEMBL3471	Human immunodeficiency virus type 1 integrase	Human immunodeficiency virus 1	SINGLE PROTEIN	CHEMBL1130329	1	Scientific Literature	J. Med. Chem.	1997	None
CHEMBL30868		0	430.37	0	1.78	27	O=C(/C=C/c1ccc(O)c(O)c1)OCC(OC(=O)/C=C/c1ccc(O)c(O)c1)C(=O)O	IC50	'='	4200.0	nM	5.38			UO_0000065	12.49	0.24	3.60	3.15	False	CHEMBL702431	Compound was evaluated for the inhibitory concentration against HIV-1 integrase by radiolabeled oligonucleotide-based assay 3''-processing	B	BAO_0000357	single protein format	Human immunodeficiency virus 1	None	None	None	None	CHEMBL3471	Human immunodeficiency virus type 1 integrase	Human immunodeficiency virus 1	SINGLE PROTEIN	CHEMBL1132706	1	Scientific Literature	J. Med. Chem.	1999	None
CHEMBL306631		0	260.29	0	2.57	11	CC1=C2C[C@@]3(C)C(=CCC[C@@H]3C(=O)O)C=C2OC1=O	IC50	'>'	100000.0	nM				UO_0000065					False	CHEMBL702430	Inhibitory activity against HIV-1 integrase	B	BAO_0000357	single protein format	Human immunodeficiency virus 1	None	None	None	None	CHEMBL3471	Human immunodeficiency virus type 1 integrase	Human immunodeficiency virus 1	SINGLE PROTEIN	CHEMBL1133373	1	Scientific Literature	Bioorg. Med. Chem. Lett.	2000	None
CHEMBL208722		0	303.29	0	2.32	HL4	COC(=O)C(=O)/C=C(\O)c1cccn1Cc1ccc(F)cc1	IC50	'='	187000.0	nM		Outside typical range		UO_0000065					False	CHEMBL862913	Inhibition of HIV1 integrase 3' processing activity	B	BAO_0000357	single protein format	Human immunodeficiency virus 1	None	None	None	None	CHEMBL3471	Human immunodeficiency virus type 1 integrase	Human immunodeficiency virus 1	SINGLE PROTEIN	CHEMBL1138095	1	Scientific Literature	J. Med. Chem.	2006	None
CHEMBL211014		0	268.65	0	1.53	1	O=C(CC(=O)C(=O)O)CC(=O)c1ccccc1Cl	IC50	'='	1000.0	nM	6.00			UO_0000065	22.33	0.46	4.47	6.78	False	CHEMBL871193	Inhibition of HIV1 recombinant integrase	B	BAO_0000357	single protein format	Human immunodeficiency virus 1	None	None	None	None	CHEMBL3471	Human immunodeficiency virus type 1 integrase	Human immunodeficiency virus 1	SINGLE PROTEIN	CHEMBL1147712	1	Scientific Literature	Bioorg. Med. Chem. Lett.	2006	None
CHEMBL377263		0	340.33	0	2.45	9	O=C(CC(=O)C(=O)O)CC(=O)c1ccccc1OCc1ccccc1	IC50	'='	7000.0	nM	5.16			UO_0000065	15.15	0.28	2.70	5.27	False	CHEMBL871193	Inhibition of HIV1 recombinant integrase	B	BAO_0000357	single protein format	Human immunodeficiency virus 1	None	None	None	None	CHEMBL3471	Human immunodeficiency virus type 1 integrase	Human immunodeficiency virus 1	SINGLE PROTEIN	CHEMBL1147712	1	Scientific Literature	Bioorg. Med. Chem. Lett.	2006	None
CHEMBL209879		0	302.20	0	1.89	7	O=C(CC(=O)C(=O)O)CC(=O)c1ccccc1C(F)(F)F	IC50	'='	6000.0	nM	5.22			UO_0000065	17.28	0.34	3.33	5.90	False	CHEMBL871193	Inhibition of HIV1 recombinant integrase	B	BAO_0000357	single protein format	Human immunodeficiency virus 1	None	None	None	None	CHEMBL3471	Human immunodeficiency virus type 1 integrase	Human immunodeficiency virus 1	SINGLE PROTEIN	CHEMBL1147712	1	Scientific Literature	Bioorg. Med. Chem. Lett.	2006	None
CHEMBL209713		0	254.67	0	2.37	tautomer of 4	O=C(/C=C(\O)C(=O)O)CCc1ccccc1Cl	IC50	'='	26000.0	nM	4.58			UO_0000065	18.00	0.37	2.22	6.15	False	CHEMBL871193	Inhibition of HIV1 recombinant integrase	B	BAO_0000357	single protein format	Human immunodeficiency virus 1	None	None	None	None	CHEMBL3471	Human immunodeficiency virus type 1 integrase	Human immunodeficiency virus 1	SINGLE PROTEIN	CHEMBL1147712	1	Scientific Literature	Bioorg. Med. Chem. Lett.	2006	None
CHEMBL378029		0	411.39	0	1.11	13	CNC(=O)C(=O)N(C)c1nc(C(=O)NCc2ccc(F)cc2)c(O)c2ncccc12	IC50	'='	15.0	nM	7.82			UO_0000065	19.02	0.36	6.71	6.28	False	CHEMBL861104	Inhibition of strand transfer process of HIV1 integrase	B	BAO_0000357	single protein format	Human immunodeficiency virus 1	None	None	None	None	CHEMBL3471	Human immunodeficiency virus type 1 integrase	Human immunodeficiency virus 1	SINGLE PROTEIN	CHEMBL1147716	1	Scientific Literature	Bioorg. Med. Chem. Lett.	2006	None
CHEMBL63592		0	474.37	1	1.23	Chicoric acid	O=C(/C=C/c1ccc(O)c(O)c1)OC(C(=O)O)C(OC(=O)/C=C/c1ccc(O)c(O)c1)C(=O)O	IC50	'='	150.0	nM	6.82			UO_0000065	14.39	0.27	5.59	3.28	False	CHEMBL701719	Inhibition of HIV-1 integrase, under 1 uM for the 3''-preprocessing	B	BAO_0000357	single protein format	Human immunodeficiency virus 1	None	None	None	None	CHEMBL3471	Human immunodeficiency virus type 1 integrase	Human immunodeficiency virus 1	SINGLE PROTEIN	CHEMBL1133723	1	Scientific Literature	J. Med. Chem.	2000	None
CHEMBL116438	CURCUMIN	3	368.39	0	3.85	Curcumin	COc1cc(/C=C/C(=O)/C=C(O)/C=C/c2ccc(O)c(OC)c2)ccc1O	IC50	'='	57500.0	nM	4.24			UO_0000065	11.51	0.21	0.39	4.41	False	CHEMBL702429	Inhibitory activity against HIV-1 integrase	B	BAO_0000357	single protein format	Human immunodeficiency virus 1	None	None	None	None	CHEMBL3471	Human immunodeficiency virus type 1 integrase	Human immunodeficiency virus 1	SINGLE PROTEIN	CHEMBL1133281	1	Scientific Literature	Bioorg. Med. Chem. Lett.	2000	None
CHEMBL442414		0	303.27	0	1.22	7b	COC(=O)C(=O)CC(=O)c1cc2cc3c(cc2n1C)OCO3	Selectivity index	'='	2.0										False	CHEMBL832118	Selectivity index against HIV-1 integrase	B	BAO_0000357	single protein format	Human immunodeficiency virus 1	None	None	None	None	CHEMBL3471	Human immunodeficiency virus type 1 integrase	Human immunodeficiency virus 1	SINGLE PROTEIN	CHEMBL1137990	1	Scientific Literature	J. Med. Chem.	2004	None
CHEMBL187971		0	317.30	0	1.70	7d	CCn1c(C(=O)CC(=O)C(=O)OC)cc2cc3c(cc21)OCO3	Selectivity index	'='	1.3										False	CHEMBL832118	Selectivity index against HIV-1 integrase	B	BAO_0000357	single protein format	Human immunodeficiency virus 1	None	None	None	None	CHEMBL3471	Human immunodeficiency virus type 1 integrase	Human immunodeficiency virus 1	SINGLE PROTEIN	CHEMBL1137990	1	Scientific Literature	J. Med. Chem.	2004	None
CHEMBL170058		0	152.15	0	0.00	5	NNC(=O)c1ccccc1O	IC50	'='	114000.0	nM		Outside typical range		UO_0000065					False	CHEMBL702108	Inhibition of HIV-1 integrase enzyme by 3'-processing method (experiment 2)	B	BAO_0000357	single protein format	None	None	None	None	None	CHEMBL3471	Human immunodeficiency virus type 1 integrase	Human immunodeficiency virus 1	SINGLE PROTEIN	CHEMBL1130409	1	Scientific Literature	J. Med. Chem.	1997	None
CHEMBL195166		0	438.44	0	0.74	9	O=C(NCc1cccc(CNC(=O)C(=O)NCc2ccco2)c1)C(=O)NCc1ccco1	IC50	'>'	100000.0	nM				UO_0000065					False	CHEMBL833587	Concentration to inhibit 3' processing of wild type Human immuno deficiency virus-1 integrase	B	BAO_0000357	single protein format	Human immunodeficiency virus 1	None	None	None	None	CHEMBL3471	Human immunodeficiency virus type 1 integrase	Human immunodeficiency virus 1	SINGLE PROTEIN	CHEMBL1142702	1	Scientific Literature	J. Med. Chem.	2005	None
CHEMBL37869		0	339.30	0	2.93	23	O=C(O)c1ccc2ccc(/C=C/c3cc(O)c(O)c(O)c3)nc2c1O	IC50	'='	300.0	nM	6.52			UO_0000065	19.22	0.36	3.59	4.98	False	CHEMBL699300	Inhibitory activity against Integrase in 3'-end- processing	B	BAO_0000357	single protein format	None	None	None	None	None	CHEMBL3471	Human immunodeficiency virus type 1 integrase	Human immunodeficiency virus 1	SINGLE PROTEIN	CHEMBL1133718	1	Scientific Literature	J. Med. Chem.	2000	None
CHEMBL194550		0	286.29	0	1.46	8	O=C(N/N=C/c1ccc(O)cc1O)c1cc(C2CC2)[nH]n1	IC50	'='	43000.0	nM	4.37			UO_0000065	15.25	0.28	2.91	3.95	False	CHEMBL830061	Concentration to inhibit strand transfer of wild type Human immuno deficiency virus-1 integrase	B	BAO_0000357	single protein format	Human immunodeficiency virus 1	None	None	None	None	CHEMBL3471	Human immunodeficiency virus type 1 integrase	Human immunodeficiency virus 1	SINGLE PROTEIN	CHEMBL1142702	1	Scientific Literature	J. Med. Chem.	2005	None
CHEMBL188686		0	259.26	0	1.49	7a	COC(=O)C(=O)CC(=O)c1cc2ccccc2n1C	Selectivity index	'='	2.0										False	CHEMBL832118	Selectivity index against HIV-1 integrase	B	BAO_0000357	single protein format	Human immunodeficiency virus 1	None	None	None	None	CHEMBL3471	Human immunodeficiency virus type 1 integrase	Human immunodeficiency virus 1	SINGLE PROTEIN	CHEMBL1137990	1	Scientific Literature	J. Med. Chem.	2004	None
CHEMBL365421		0	245.23	0	1.73	4a	Cn1c(/C(O)=C/C(=O)C(=O)O)cc2ccccc21	IC50	'='	6000.0	nM	5.22			UO_0000065	21.29	0.40	3.49	6.57	False	CHEMBL827976	Inhibitory concentration against HIV-1 integrase mediated strand transfer reaction	B	BAO_0000357	single protein format	Human immunodeficiency virus 1	None	None	None	None	CHEMBL3471	Human immunodeficiency virus type 1 integrase	Human immunodeficiency virus 1	SINGLE PROTEIN	CHEMBL1137990	1	Scientific Literature	J. Med. Chem.	2004	None
CHEMBL32865		0	473.55	0	3.69	7	O=C(c1cc(Cc2ccccc2)cc(CN2CCCS2(=O)=O)c1)c1ncc2cccnc2c1O	EC50	'>'	800.0	nM				UO_0000065					False	CHEMBL701805	Potency of compound was tested against HIV-1- containing integrase mutations (T66I, S153Y)	B	BAO_0000357	single protein format	Human immunodeficiency virus 1	None	None	None	None	CHEMBL3471	Human immunodeficiency virus type 1 integrase	Human immunodeficiency virus 1	SINGLE PROTEIN	CHEMBL1145959	1	Scientific Literature	J. Med. Chem.	2003	None
CHEMBL39092		0	323.30	0	3.22	1	O=C(O)c1ccc2ccc(/C=C/c3ccc(O)c(O)c3)nc2c1O	IC50	'='	2400.0	nM	5.62			UO_0000065	17.38	0.32	2.40	5.07	False	CHEMBL699441	In vitro inhibition of recombinant integrase activity in a standard 3'-processing assay.	B	BAO_0000357	single protein format	Human immunodeficiency virus 1	None	None	None	None	CHEMBL3471	Human immunodeficiency virus type 1 integrase	Human immunodeficiency virus 1	SINGLE PROTEIN	CHEMBL1146726	1	Scientific Literature	Bioorg. Med. Chem. Lett.	2004	None
CHEMBL173695		0	479.57	0	3.74	20	COc1cc(C[C@@H](C(=O)NCc2ccccc2)[C@H](CO)Cc2ccc(OC)c(OC)c2)ccc1O	Inhibition	'<'	5.0	%				UO_0000187					False	CHEMBL701296	Inhibitory activity against 3'-processing by HIV-1 Integrase at 100 uM	B	BAO_0000357	single protein format	Human immunodeficiency virus 1	None	None	None	None	CHEMBL3471	Human immunodeficiency virus type 1 integrase	Human immunodeficiency virus 1	SINGLE PROTEIN	CHEMBL1129070	1	Scientific Literature	J. Med. Chem.	1996	None
CHEMBL902	FAMOTIDINE	4	337.46	0	-0.77	30	NC(N)=Nc1nc(CSCC/C(N)=N/S(N)(=O)=O)cs1	Inhibition	'<'	50.0	%				UO_0000187					False	CHEMBL701293	Inhibition against HIV-1 integrase at 1 mM	B	BAO_0000357	single protein format	Human immunodeficiency virus 1	None	None	None	None	CHEMBL3471	Human immunodeficiency virus type 1 integrase	Human immunodeficiency virus 1	SINGLE PROTEIN	CHEMBL1133723	1	Scientific Literature	J. Med. Chem.	2000	None
CHEMBL281997		0	435.47	0	3.15	30	CC1=NN(c2ccccc2)C(=O)C1/N=N/c1ccc(S(=O)(=O)Nc2ncccn2)cc1	IC50	'>'	200000.0	nM		Outside typical range		UO_0000065					False	CHEMBL701186	Inhibitory concentration to inhibit HIV-1 integrase by 3' -processing method	B	BAO_0000357	single protein format	Human immunodeficiency virus 1	None	None	None	None	CHEMBL3471	Human immunodeficiency virus type 1 integrase	Human immunodeficiency virus 1	SINGLE PROTEIN	CHEMBL1129973	1	Scientific Literature	J. Med. Chem.	1997	None
CHEMBL380548		0	442.37	0	1.94	3	O=C(O)C(=O)/C=C(\O)c1cn(Cc2ccc(F)cc2)c(=O)n(Cc2ccc(F)cc2)c1=O	IC50	'<'	700.0	nM				UO_0000065					False	CHEMBL865136	Inhibition of strand transfer step of wt HIV1 integrase	B	BAO_0000357	single protein format	Human immunodeficiency virus 1	None	None	None	None	CHEMBL3471	Human immunodeficiency virus type 1 integrase	Human immunodeficiency virus 1	SINGLE PROTEIN	CHEMBL1147747	1	Scientific Literature	J. Med. Chem.	2006	None
CHEMBL66675		0	342.30	2	-5.40	31	OC[C@H]1O[C@H](OC[C@H]2OC(O)[C@H](O)[C@@H](O)[C@@H]2O)[C@H](O)[C@@H](O)[C@@H]1O	Inhibition	'<'	50.0	%				UO_0000187					False	CHEMBL701298	Inhibitory activity against HIV-1 integrase at 200 uM	B	BAO_0000357	single protein format	Human immunodeficiency virus 1	None	None	None	None	CHEMBL3471	Human immunodeficiency virus type 1 integrase	Human immunodeficiency virus 1	SINGLE PROTEIN	CHEMBL1133723	1	Scientific Literature	J. Med. Chem.	2000	None
CHEMBL40170		0	337.33	0	3.52	21	COc1cc(/C=C/c2ccc3ccc(C(=O)O)c(O)c3n2)ccc1O	IC50	'='	3700.0	nM	5.43			UO_0000065	16.10	0.30	1.91	5.44	False	CHEMBL701283	Inhibitory activity against HIV-1 Integrase in strand transfer (integration)	B	BAO_0000357	single protein format	Human immunodeficiency virus 1	None	None	None	None	CHEMBL3471	Human immunodeficiency virus type 1 integrase	Human immunodeficiency virus 1	SINGLE PROTEIN	CHEMBL1133718	1	Scientific Literature	J. Med. Chem.	2000	None
CHEMBL210373		0	284.27	0	2.03	14	O=C(CC(=O)C(=O)O)CC(=O)c1ccc2ccccc2c1	IC50	'='	6000.0	nM	5.22			UO_0000065	18.37	0.34	3.19	5.90	False	CHEMBL871193	Inhibition of HIV1 recombinant integrase	B	BAO_0000357	single protein format	Human immunodeficiency virus 1	None	None	None	None	CHEMBL3471	Human immunodeficiency virus type 1 integrase	Human immunodeficiency virus 1	SINGLE PROTEIN	CHEMBL1147712	1	Scientific Literature	Bioorg. Med. Chem. Lett.	2006	None
CHEMBL210094		0	313.29	0	1.64	2	O=C(CC(=O)c1cccn1Cc1ccc(F)cc1)c1nnn[nH]1	IC50	'>'	125000.0	nM		Outside typical range		UO_0000065					False	CHEMBL871193	Inhibition of HIV1 recombinant integrase	B	BAO_0000357	single protein format	Human immunodeficiency virus 1	None	None	None	None	CHEMBL3471	Human immunodeficiency virus type 1 integrase	Human immunodeficiency virus 1	SINGLE PROTEIN	CHEMBL1147712	1	Scientific Literature	Bioorg. Med. Chem. Lett.	2006	None
CHEMBL202312		0	281.74	0	4.76	4	Oc1cccc2ccc(/C=C/c3cccc(Cl)c3)nc12	IC50	'='	230000.0	nM		Outside typical range		UO_0000065					False	CHEMBL859228	Antiviral activity against HIV1 integrase	B	BAO_0000357	single protein format	Human immunodeficiency virus 1	None	None	None	None	CHEMBL3471	Human immunodeficiency virus type 1 integrase	Human immunodeficiency virus 1	SINGLE PROTEIN	CHEMBL1149418	1	Scientific Literature	Bioorg. Med. Chem. Lett.	2006	None
CHEMBL219255		0	1437.76	None	None	DNL-6	CC(C)C[C@@H](NC(=O)[C@@H](CCCCN)NC(=O)[C@@H](CC(C)C)NC(=O)[C@@H](CC(C)C)NC(=O)[C@@H](Cc1ccccc1)NC(=O)[C@@H](Cc1ccc(O)cc1)NC(=O)[C@@H](C)NC(=O)[C@H](N)[C@H](C)O)C(=O)N[C@H](C)C(=O)NCC(=O)N[C@H](CCCN=C(N)N)C(=O)N[C@H](Cc1c[nH]c2ccccc12)C(N)=O	IC50	'='	13000.0	nM	4.89			UO_0000065	3.40	None	None	None	False	CHEMBL869096	Inhibition of wild type HIV1 integrase strand transfer activity	B	BAO_0000357	single protein format	Human immunodeficiency virus 1	None	None	None	None	CHEMBL3471	Human immunodeficiency virus type 1 integrase	Human immunodeficiency virus 1	SINGLE PROTEIN	CHEMBL1138038	1	Scientific Literature	J. Med. Chem.	2006	None
CHEMBL414785		0	1281.51	None	None	NL9-Q9A	CC[C@H](C)[C@H](NC(=O)CNC(=O)[C@H](C)NC(=O)[C@H](Cc1c[nH]c2ccccc12)NC(=O)[C@H](Cc1c[nH]c2ccccc12)NC(=O)[C@H](CS)NC(=O)[C@H](C)N)C(=O)N[C@@H](CCCCN)C(=O)N[C@@H](C)C(=O)N[C@@H](CCC(=O)O)C(=O)N[C@@H](Cc1ccccc1)C(=O)O	IC50	'>'	333000.0	nM		Outside typical range		UO_0000065					False	CHEMBL869095	Inhibition of wild type HIV1 integrase 3' processing activity	B	BAO_0000357	single protein format	Human immunodeficiency virus 1	None	None	None	None	CHEMBL3471	Human immunodeficiency virus type 1 integrase	Human immunodeficiency virus 1	SINGLE PROTEIN	CHEMBL1138038	1	Scientific Literature	J. Med. Chem.	2006	None
CHEMBL414863		0	1306.49	None	None	NL9-C2A	CC[C@H](C)[C@H](NC(=O)CNC(=O)[C@H](C)NC(=O)[C@H](Cc1c[nH]c2ccccc12)NC(=O)[C@H](Cc1c[nH]c2ccccc12)NC(=O)[C@H](C)NC(=O)[C@H](C)N)C(=O)N[C@@H](CCCCN)C(=O)N[C@@H](CCC(N)=O)C(=O)N[C@@H](CCC(=O)O)C(=O)N[C@@H](Cc1ccccc1)C(=O)O	IC50	'='	277000.0	nM		Outside typical range		UO_0000065					False	CHEMBL869095	Inhibition of wild type HIV1 integrase 3' processing activity	B	BAO_0000357	single protein format	Human immunodeficiency virus 1	None	None	None	None	CHEMBL3471	Human immunodeficiency virus type 1 integrase	Human immunodeficiency virus 1	SINGLE PROTEIN	CHEMBL1138038	1	Scientific Literature	J. Med. Chem.	2006	None
CHEMBL409975		0	1396.66	None	None	NL6-L5A	CC(C)C[C@H](NC(=O)[C@H](C)NC(=O)[C@H](Cc1ccccc1)NC(=O)[C@H](Cc1ccc(O)cc1)NC(=O)[C@H](C)NC(=O)[C@@H](N)[C@@H](C)O)C(=O)N[C@@H](CCCCN)C(=O)N[C@@H](CC(C)C)C(=O)N[C@@H](C)C(=O)NCC(=O)N[C@@H](CCCN=C(N)N)C(=O)N[C@@H](Cc1c[nH]c2ccccc12)C(=O)O	IC50	'='	51000.0	nM	4.29			UO_0000065	3.07	None	None	None	False	CHEMBL869096	Inhibition of wild type HIV1 integrase strand transfer activity	B	BAO_0000357	single protein format	Human immunodeficiency virus 1	None	None	None	None	CHEMBL3471	Human immunodeficiency virus type 1 integrase	Human immunodeficiency virus 1	SINGLE PROTEIN	CHEMBL1138038	1	Scientific Literature	J. Med. Chem.	2006	None
CHEMBL263689		0	1225.55	None	None	NL15	CC(C)C[C@H](NC(=O)[C@H](CCCCN)NC(=O)[C@H](C)NC(=O)[C@@H]1CCCN1C(=O)CNC(=O)[C@H](CCCCN)NC(=O)[C@@H](N)Cc1c[nH]c2ccccc12)C(=O)N[C@@H](CC(C)C)C(=O)N[C@@H](Cc1c[nH]c2ccccc12)C(=O)N[C@@H](CCCCN)C(N)=O	IC50	'>'	1000000.0	nM		Outside typical range		UO_0000065					False	CHEMBL869096	Inhibition of wild type HIV1 integrase strand transfer activity	B	BAO_0000357	single protein format	Human immunodeficiency virus 1	None	None	None	None	CHEMBL3471	Human immunodeficiency virus type 1 integrase	Human immunodeficiency virus 1	SINGLE PROTEIN	CHEMBL1138038	1	Scientific Literature	J. Med. Chem.	2006	None
CHEMBL211014		0	268.65	0	1.53	1	O=C(CC(=O)C(=O)O)CC(=O)c1ccccc1Cl	IC50	'='	200.0	nM	6.70			UO_0000065	24.94	0.51	5.17	7.57	False	CHEMBL863032	Inhibition of HIV integrase	B	BAO_0000357	single protein format	Human immunodeficiency virus	None	None	None	None	CHEMBL3471	Human immunodeficiency virus type 1 integrase	Human immunodeficiency virus 1	SINGLE PROTEIN	CHEMBL1147712	1	Scientific Literature	Bioorg. Med. Chem. Lett.	2006	None
CHEMBL324662		0	362.77	0	1.94	25	COc1cc(C2C(Cl)C(=O)N2NC(=O)c2ccccc2O)ccc1O	IC50	'='	262000.0	nM		Outside typical range		UO_0000065					False	CHEMBL701181	Inhibitory concentration as 50% inhibition of HIV-1 integrase enzyme at strand transfer stage of DNA integration.	B	BAO_0000357	single protein format	Human immunodeficiency virus 1	None	None	None	None	CHEMBL3471	Human immunodeficiency virus type 1 integrase	Human immunodeficiency virus 1	SINGLE PROTEIN	CHEMBL1131060	1	Scientific Literature	J. Med. Chem.	1998	None
CHEMBL321212		0	396.40	0	2.86	37	COc1cc(/C=C2/C(=O)N(C(=O)c3ccccc3O)N=C2C)cc(OC)c1OC	IC50	'='	2000.0	nM	5.70			UO_0000065	14.38	0.27	2.84	5.84	False	CHEMBL701181	Inhibitory concentration as 50% inhibition of HIV-1 integrase enzyme at strand transfer stage of DNA integration.	B	BAO_0000357	single protein format	Human immunodeficiency virus 1	None	None	None	None	CHEMBL3471	Human immunodeficiency virus type 1 integrase	Human immunodeficiency virus 1	SINGLE PROTEIN	CHEMBL1131060	1	Scientific Literature	J. Med. Chem.	1998	None
CHEMBL285415		0	362.77	0	4.12	17, NSC-646008	COc1cc(C)c2c(c1C)OC(=O)c1c(C)c(Cl)c(O)c(C=O)c1O2	IC50	'='	2700.0	nM	5.57			UO_0000065	15.35	0.30	1.45	6.79	False	CHEMBL699510	Inhibitory concentration of compound against strand transfer of HIV-1 integrase in experiment 2	B	BAO_0000357	single protein format	Human immunodeficiency virus 1	None	None	None	None	CHEMBL3471	Human immunodeficiency virus type 1 integrase	Human immunodeficiency virus 1	SINGLE PROTEIN	CHEMBL1129975	1	Scientific Literature	J. Med. Chem.	1997	None
CHEMBL177054		0	572.49	2	3.13	21, NSC-505719	O=C(O)C(CSSCC(Nc1ccc([N+](=O)[O-])cc1[N+](=O)[O-])C(=O)O)Nc1ccc([N+](=O)[O-])cc1[N+](=O)[O-]	IC50	'='	51000.0	nM	4.29			UO_0000065	7.50	0.15	1.16	1.58	False	CHEMBL699510	Inhibitory concentration of compound against strand transfer of HIV-1 integrase in experiment 2	B	BAO_0000357	single protein format	Human immunodeficiency virus 1	None	None	None	None	CHEMBL3471	Human immunodeficiency virus type 1 integrase	Human immunodeficiency virus 1	SINGLE PROTEIN	CHEMBL1129975	1	Scientific Literature	J. Med. Chem.	1997	None
CHEMBL369379		0	300.23	0	1.59	23, NSC-128884	O=C(O)c1cnc2c(ccc3ncc(C(=O)O)c(O)c32)c1O	IC50	'='	7600.0	nM	5.12			UO_0000065	17.05	0.32	3.53	3.63	False	CHEMBL697789	Inhibitory concentration of compound against 3'-processing of HIV-1 integrase in experiment 1	B	BAO_0000357	single protein format	Human immunodeficiency virus 1	None	None	None	None	CHEMBL3471	Human immunodeficiency virus type 1 integrase	Human immunodeficiency virus 1	SINGLE PROTEIN	CHEMBL1129975	1	Scientific Literature	J. Med. Chem.	1997	None
CHEMBL116973		0	482.44	1	3.11	37, NSC-623547	Cc1cc(C(O)(c2cc(C)c(O)c(C(=O)O)c2)c2cc(C)c(O)c(C(=O)O)c2)cc(C(=O)O)c1O	IC50	'='	32800.0	nM	4.48			UO_0000065	9.29	0.17	1.37	2.33	False	CHEMBL701792	Inhibitory concentration of compound against 3'-processing of HIV-1 integrase in experiment 2	B	BAO_0000357	single protein format	Human immunodeficiency virus 1	None	None	None	None	CHEMBL3471	Human immunodeficiency virus type 1 integrase	Human immunodeficiency virus 1	SINGLE PROTEIN	CHEMBL1129975	1	Scientific Literature	J. Med. Chem.	1997	None
CHEMBL210977		0	299.12	0	2.48	18	O=C(/C=C(\O)C(=O)O)CCc1ccccc1Br	IC50	'='	5000.0	nM	5.30			UO_0000065	17.72	0.43	2.82	7.11	False	CHEMBL871193	Inhibition of HIV1 recombinant integrase	B	BAO_0000357	single protein format	Human immunodeficiency virus 1	None	None	None	None	CHEMBL3471	Human immunodeficiency virus type 1 integrase	Human immunodeficiency virus 1	SINGLE PROTEIN	CHEMBL1147712	1	Scientific Literature	Bioorg. Med. Chem. Lett.	2006	None
CHEMBL209614		0	284.27	0	2.03	13	O=C(CC(=O)C(=O)O)CC(=O)c1cccc2ccccc12	IC50	'='	600.0	nM	6.22			UO_0000065	21.89	0.40	4.19	7.03	False	CHEMBL871193	Inhibition of HIV1 recombinant integrase	B	BAO_0000357	single protein format	Human immunodeficiency virus 1	None	None	None	None	CHEMBL3471	Human immunodeficiency virus type 1 integrase	Human immunodeficiency virus 1	SINGLE PROTEIN	CHEMBL1147712	1	Scientific Literature	Bioorg. Med. Chem. Lett.	2006	None
CHEMBL211014		0	268.65	0	1.53	1	O=C(CC(=O)C(=O)O)CC(=O)c1ccccc1Cl	IC50	'='	600.0	nM	6.22			UO_0000065	23.16	0.47	4.69	7.03	False	CHEMBL871194	Inhibition of HIV1 recombinant integrase in pre-integration complex	B	BAO_0000357	single protein format	Human immunodeficiency virus 1	None	None	None	None	CHEMBL3471	Human immunodeficiency virus type 1 integrase	Human immunodeficiency virus 1	SINGLE PROTEIN	CHEMBL1147712	1	Scientific Literature	Bioorg. Med. Chem. Lett.	2006	None
CHEMBL97543	BETA-PELTATIN A	0	414.41	0	2.62	5	COc1cc([C@@H]2c3cc4c(c(O)c3C[C@H]3COC(=O)[C@@H]32)OCO4)cc(OC)c1OC	Inhibition	'<'	5.0	%				UO_0000187					False	CHEMBL700694	Inhibitory activity against strand transfer by HIV-1 Integrase at 100 uM	B	BAO_0000357	single protein format	Human immunodeficiency virus 1	None	None	None	None	CHEMBL3471	Human immunodeficiency virus type 1 integrase	Human immunodeficiency virus 1	SINGLE PROTEIN	CHEMBL1129070	1	Scientific Literature	J. Med. Chem.	1996	None
CHEMBL270717		0	331.73	0	3.61	8	O=C(O)c1c[nH]c2ccc(Cc3cccc(Cl)c3F)cc2c1=O	IC50	'='	43.5	nM	7.36			UO_0000065	22.19	0.44	3.75	10.49	False	CHEMBL865324	Inhibition of recombinant HIV1 integrase strand transfer activity	B	BAO_0000357	single protein format	Human immunodeficiency virus 1	None	None	None	None	CHEMBL3471	Human immunodeficiency virus type 1 integrase	Human immunodeficiency virus 1	SINGLE PROTEIN	CHEMBL1138174	1	Scientific Literature	J. Med. Chem.	2006	None
CHEMBL288097		0	318.33	0	3.95	2	O=c1c2cc(Cc3ccccc3)ccc2oc2ccc(O)c(O)c12	IC50	'='	600.0	nM	6.22			UO_0000065	19.55	0.35	2.27	8.80	True	CHEMBL701160	Compound was tested for its ability to inhibit the strand transfer of the integration process catalyzed by HIV integrase	B	BAO_0000357	single protein format	None	None	None	None	None	CHEMBL3471	Human immunodeficiency virus type 1 integrase	Human immunodeficiency virus 1	SINGLE PROTEIN	CHEMBL1145959	1	Scientific Literature	J. Med. Chem.	2003	None
CHEMBL367203		0	358.43	0	3.47	15	COc1cc(C[C@H]2COC[C@@H]2Cc2ccc(OC)c(OC)c2)ccc1O	Inhibition	'<'	5.0	%				UO_0000187					False	CHEMBL701296	Inhibitory activity against 3'-processing by HIV-1 Integrase at 100 uM	B	BAO_0000357	single protein format	Human immunodeficiency virus 1	None	None	None	None	CHEMBL3471	Human immunodeficiency virus type 1 integrase	Human immunodeficiency virus 1	SINGLE PROTEIN	CHEMBL1129070	1	Scientific Literature	J. Med. Chem.	1996	None
CHEMBL172145		0	356.42	0	3.50	46	COc1ccc(C[C@H]2CCC(=O)[C@@H]2Cc2ccc(O)c(O)c2)cc1OC	Inhibition	'<'	5.0	%				UO_0000187					False	CHEMBL700694	Inhibitory activity against strand transfer by HIV-1 Integrase at 100 uM	B	BAO_0000357	single protein format	Human immunodeficiency virus 1	None	None	None	None	CHEMBL3471	Human immunodeficiency virus type 1 integrase	Human immunodeficiency virus 1	SINGLE PROTEIN	CHEMBL1129070	1	Scientific Literature	J. Med. Chem.	1996	None
CHEMBL368615		0	286.24	0	3.20	41, NSC-206212	O=C(O)c1cc(/N=N\c2ccccc2C(=O)O)ccc1O	IC50	'='	224000.0	nM		Outside typical range		UO_0000065					True	CHEMBL699510	Inhibitory concentration of compound against strand transfer of HIV-1 integrase in experiment 2	B	BAO_0000357	single protein format	Human immunodeficiency virus 1	None	None	None	None	CHEMBL3471	Human immunodeficiency virus type 1 integrase	Human immunodeficiency virus 1	SINGLE PROTEIN	CHEMBL1129975	1	Scientific Literature	J. Med. Chem.	1997	None
CHEMBL171637	PHYSODIC ACID	0	470.52	1	5.55	4, NSC-685589	CCCCCC(=O)Cc1cc(O)cc2c1C(=O)Oc1cc(O)c(C(=O)O)c(CCCCC)c1O2	Inhibition	'='	79.5	%				UO_0000187					False	CHEMBL700696	Percentage inhibition against strand transfer of HIV-1 integrase at 100 ug/mL	B	BAO_0000357	single protein format	Human immunodeficiency virus 1	None	None	None	None	CHEMBL3471	Human immunodeficiency virus type 1 integrase	Human immunodeficiency virus 1	SINGLE PROTEIN	CHEMBL1129975	1	Scientific Literature	J. Med. Chem.	1997	None
CHEMBL368930		0	400.38	0	2.32	17	COc1cc([C@@H]2c3cc4c(c(O)c3C[C@H]3COC(=O)[C@H]32)OCO4)cc(OC)c1O	Inhibition	'<'	5.0	%				UO_0000187					False	CHEMBL701296	Inhibitory activity against 3'-processing by HIV-1 Integrase at 100 uM	B	BAO_0000357	single protein format	Human immunodeficiency virus 1	None	None	None	None	CHEMBL3471	Human immunodeficiency virus type 1 integrase	Human immunodeficiency virus 1	SINGLE PROTEIN	CHEMBL1129070	1	Scientific Literature	J. Med. Chem.	1996	None
CHEMBL173978		0	593.55	2	3.38	40, NSC-116625	O=[N+]([O-])c1cccc(/C=N/CCN2CCN(CC/N=C/c3cccc([N+](=O)[O-])c3O)C2c2cccc([N+](=O)[O-])c2O)c1O	Inhibition	'='	83.5	%				UO_0000187					False	CHEMBL700695	Percentage inhibition of compound against 3'-processing of HIV-1 integrase at 100 ug/mL	B	BAO_0000357	single protein format	Human immunodeficiency virus 1	None	None	None	None	CHEMBL3471	Human immunodeficiency virus type 1 integrase	Human immunodeficiency virus 1	SINGLE PROTEIN	CHEMBL1129975	1	Scientific Literature	J. Med. Chem.	1997	None
CHEMBL291890		0	260.14	1	-3.10	26	O=P(O)(O)O[C@H]1O[C@H](CO)[C@@H](O)[C@H](O)[C@@H]1O	Inhibition						No data						False	CHEMBL701799	Inhibitory activity against HIV-1 integrase at 25 uM; ND denotes No data	B	BAO_0000357	single protein format	Human immunodeficiency virus 1	None	None	None	None	CHEMBL3471	Human immunodeficiency virus type 1 integrase	Human immunodeficiency virus 1	SINGLE PROTEIN	CHEMBL1133723	1	Scientific Literature	J. Med. Chem.	2000	None
CHEMBL286268		0	484.51	0	2.13	26	COc1ccc(/C=C/C(=O)NC[C@@H](NC(=O)/C=C/c2ccc(OC)c(OC)c2)C(=O)O)cc1OC	IC50	'>'	1000000.0	nM		Outside typical range		UO_0000065					False	CHEMBL701159	Inhibition of HIV-1 integrase by radiolabeled oligonucleotide-based assay integration	B	BAO_0000357	single protein format	Human immunodeficiency virus 1	None	None	None	None	CHEMBL3471	Human immunodeficiency virus type 1 integrase	Human immunodeficiency virus 1	SINGLE PROTEIN	CHEMBL1132706	1	Scientific Literature	J. Med. Chem.	1999	None
CHEMBL170358		0	705.25	0	4.84	42, NSC-13092	CCN(CC)c1ccc(Cc2ccc(N(C)C)c(Cl)c2)cc1.O=C(O)c1cc2ccccc2c(Cc2c(O)c(C(=O)O)cc3ccccc23)c1O	Inhibition	'='	79.5	%				UO_0000187					False	CHEMBL700696	Percentage inhibition against strand transfer of HIV-1 integrase at 100 ug/mL	B	BAO_0000357	single protein format	Human immunodeficiency virus 1	None	None	None	None	CHEMBL3471	Human immunodeficiency virus type 1 integrase	Human immunodeficiency virus 1	SINGLE PROTEIN	CHEMBL1129975	1	Scientific Literature	J. Med. Chem.	1997	None
CHEMBL129913		0	276.33	0	4.42	18	O=C(/C=C(O)/C=C/c1ccccc1)/C=C/c1ccccc1	IC50	'='	100000.0	nM	4.00			UO_0000065	14.48	0.26	-0.42	10.72	False	CHEMBL857173	Inhibitory activity against HIV-1 Integrase (HIV-1-IN)	B	BAO_0000357	single protein format	Human immunodeficiency virus 1	None	None	None	None	CHEMBL3471	Human immunodeficiency virus type 1 integrase	Human immunodeficiency virus 1	SINGLE PROTEIN	CHEMBL1135718	1	Scientific Literature	J. Med. Chem.	2002	None
CHEMBL373258		0	490.36	0	4.63	16	O=C(N/N=C/c1cc(Br)ccc1O)/C(=C/C=C/c1ccccc1)NC(=O)c1ccccc1	IC50	'='	90000.0	nM	4.05			UO_0000065	8.25	0.17	-0.58	4.46	False	CHEMBL867583	Inhibition of 3'-processing catalytic activity HIV1 integrase	B	BAO_0000357	single protein format	Human immunodeficiency virus 1	None	None	None	None	CHEMBL3471	Human immunodeficiency virus type 1 integrase	Human immunodeficiency virus 1	SINGLE PROTEIN	CHEMBL1141221	1	Scientific Literature	J. Med. Chem.	2005	None
CHEMBL198594		0	288.33	0	2.51	21	O=C(/C=C/c1ccco1)NC(=S)Nc1ccccc1O	IC50	'='	57000.0	nM	4.24			UO_0000065	14.72	0.29	1.73	5.70	False	CHEMBL867583	Inhibition of 3'-processing catalytic activity HIV1 integrase	B	BAO_0000357	single protein format	Human immunodeficiency virus 1	None	None	None	None	CHEMBL3471	Human immunodeficiency virus type 1 integrase	Human immunodeficiency virus 1	SINGLE PROTEIN	CHEMBL1141221	1	Scientific Literature	J. Med. Chem.	2005	None
CHEMBL199109		0	422.53	1	5.47	29	Cc1ccc(S(=O)(=O)Nc2ccccc2/N=C/c2sc3ccccc3c2O)cc1	IC50	'='	68000.0	nM	4.17			UO_0000065	9.86	0.20	-1.30	5.29	False	CHEMBL867584	Inhibition of strand transfer catalytic activity HIV1 integrase	B	BAO_0000357	single protein format	Human immunodeficiency virus 1	None	None	None	None	CHEMBL3471	Human immunodeficiency virus type 1 integrase	Human immunodeficiency virus 1	SINGLE PROTEIN	CHEMBL1141221	1	Scientific Literature	J. Med. Chem.	2005	None
CHEMBL197167		0	488.57	1	5.54	30	CCOC(=O)c1c(-c2ccccc2)csc1NC(NC(=O)c1ccco1)C(=O)c1ccc(C)cc1	IC50	'>'	100000.0	nM				UO_0000065					False	CHEMBL867583	Inhibition of 3'-processing catalytic activity HIV1 integrase	B	BAO_0000357	single protein format	Human immunodeficiency virus 1	None	None	None	None	CHEMBL3471	Human immunodeficiency virus type 1 integrase	Human immunodeficiency virus 1	SINGLE PROTEIN	CHEMBL1141221	1	Scientific Literature	J. Med. Chem.	2005	None
CHEMBL198596		0	366.80	0	4.84	31	O=C(/C=C/c1ccc(Cl)cc1)Nc1ccc(NC(=O)c2ccco2)cc1	IC50	'='	90000.0	nM	4.05			UO_0000065	11.03	0.21	-0.79	5.67	False	CHEMBL867583	Inhibition of 3'-processing catalytic activity HIV1 integrase	B	BAO_0000357	single protein format	Human immunodeficiency virus 1	None	None	None	None	CHEMBL3471	Human immunodeficiency virus type 1 integrase	Human immunodeficiency virus 1	SINGLE PROTEIN	CHEMBL1141221	1	Scientific Literature	J. Med. Chem.	2005	None
CHEMBL128293		0	485.98	0	3.63	5	COc1cc(Nc2n[nH]c(NS(=O)(=O)c3cc(C)c(Cl)cc3S)n2)cc(OC)c1OC	IC50	'='	16595.87	nM	4.78			UO_0000065	9.84	0.21	1.15	3.75	False	CHEMBL701803	Inhibitory activity against DNA strand transfer by HIV integrase	B	BAO_0000357	single protein format	Human immunodeficiency virus 1	None	None	None	None	CHEMBL3471	Human immunodeficiency virus type 1 integrase	Human immunodeficiency virus 1	SINGLE PROTEIN	CHEMBL1148381	1	Scientific Literature	J. Med. Chem.	2004	None
CHEMBL340425		0	450.98	0	3.66	25	CCN(c1ccccc1)c1nc(N)nc(NS(=O)(=O)c2cc(C)c(Cl)cc2S)n1	IC50	'='	24547.09	nM	4.61			UO_0000065	10.22	0.22	0.95	4.04	False	CHEMBL701803	Inhibitory activity against DNA strand transfer by HIV integrase	B	BAO_0000357	single protein format	Human immunodeficiency virus 1	None	None	None	None	CHEMBL3471	Human immunodeficiency virus type 1 integrase	Human immunodeficiency virus 1	SINGLE PROTEIN	CHEMBL1148381	1	Scientific Literature	J. Med. Chem.	2004	None
CHEMBL301141	4-HYDROXYCOUMARINS	0	162.14	0	1.50	2	O=c1cc(O)c2ccccc2o1	Inhibition						Not Determined						False	CHEMBL879043	Percentage inhibition was obtained by performing in vitro assay on purified recombinant integrase by strand transfer method at 100 micro g/mL; No data	B	BAO_0000357	single protein format	None	None	None	None	None	CHEMBL3471	Human immunodeficiency virus type 1 integrase	Human immunodeficiency virus 1	SINGLE PROTEIN	CHEMBL1129974	1	Scientific Literature	J. Med. Chem.	1997	None
CHEMBL64588		0	268.27	0	2.80	NSC-251156	O=c1oc2cccc(O)c2c(O)c1Cc1ccccc1	IC50	'>'	100000.0	nM				UO_0000065					False	CHEMBL701285	Inhibitory activity against HIV-1 integrase	B	BAO_0000357	single protein format	Human immunodeficiency virus 1	None	None	None	None	CHEMBL3471	Human immunodeficiency virus type 1 integrase	Human immunodeficiency virus 1	SINGLE PROTEIN	CHEMBL1129349	1	Scientific Literature	J. Med. Chem.	1996	None
CHEMBL2370429		0	1790.14	None	None	2c	NCCCC[C@H](NC(=O)[C@@H](CCSC[C@H](NC(=O)[C@@H](N)Cc1c[nH]cn1)C(=O)N[C@@H](CCCCN)C(=O)N[C@@H](Cc1ccccc1)C(=O)N[C@@H](Cc1c[nH]c2ccccc12)C(=O)N[C@@H](Cc1c[nH]c2ccccc12)C(N)=O)NC(=O)[C@@H](N)Cc1c[nH]cn1)C(=O)N[C@@H](Cc1ccccc1)C(=O)N[C@@H](Cc1c[nH]c2ccccc12)C(=O)N[C@@H](Cc1c[nH]c2ccccc12)C(N)=O	IC50	'='	77000.0	nM	4.11			UO_0000065	2.30	None	None	None	False	CHEMBL702103	In vitro inhibitory activity against HIV-1 integrase enzyme 3'-end processing	B	BAO_0000357	single protein format	None	None	None	None	None	CHEMBL3471	Human immunodeficiency virus type 1 integrase	Human immunodeficiency virus 1	SINGLE PROTEIN	CHEMBL1136830	1	Scientific Literature	Bioorg. Med. Chem. Lett.	2003	None
CHEMBL87764		0	518.47	1	3.95	5a	O=C(O)C(=O)/C=C(\O)c1cccc(OCc2ccccc2COc2cccc(/C(O)=C/C(=O)C(=O)O)c2)c1	IC50	'='	300.0	nM	6.52			UO_0000065					False	CHEMBL701901	Inhibition of HIV-1 integrase catalytic activity	F	BAO_0000019	assay format	Human immunodeficiency virus 1	None	None	None	None	CHEMBL3471	Human immunodeficiency virus type 1 integrase	Human immunodeficiency virus 1	SINGLE PROTEIN	CHEMBL1148310	1	Scientific Literature	J. Med. Chem.	2004	None
CHEMBL418303		0	321.33	0	3.57	4	Cc1ccc2cccc(OC(=O)/C=C/c3ccc(O)c(O)c3)c2n1	IC50	'>'	100000.0	nM				UO_0000065					True	CHEMBL702097	HIV integrase inhibitory potency was evaluated as IC50 on 3' processing of target DNA.	B	BAO_0000357	single protein format	Human immunodeficiency virus 1	None	None	None	None	CHEMBL3471	Human immunodeficiency virus type 1 integrase	Human immunodeficiency virus 1	SINGLE PROTEIN	CHEMBL1131039	1	Scientific Literature	J. Med. Chem.	1998	None
CHEMBL418303		0	321.33	0	3.57	4	Cc1ccc2cccc(OC(=O)/C=C/c3ccc(O)c(O)c3)c2n1	IC50	'>'	100000.0	nM				UO_0000065					True	CHEMBL702101	In vitro anti-HIV integrase activity against integration (strand transfer) of target plasmid.	B	BAO_0000357	single protein format	Human immunodeficiency virus 1	None	None	None	None	CHEMBL3471	Human immunodeficiency virus type 1 integrase	Human immunodeficiency virus 1	SINGLE PROTEIN	CHEMBL1131039	1	Scientific Literature	J. Med. Chem.	1998	None
CHEMBL176555		0	434.56	0	4.39	14	CCOC(=O)N(CCCCCCNC(c1ccccc1)S(=O)(=O)O)c1ccccc1	IC50	'>'	200000.0	nM		Outside typical range		UO_0000065					False	CHEMBL701186	Inhibitory concentration to inhibit HIV-1 integrase by 3' -processing method	B	BAO_0000357	single protein format	Human immunodeficiency virus 1	None	None	None	None	CHEMBL3471	Human immunodeficiency virus type 1 integrase	Human immunodeficiency virus 1	SINGLE PROTEIN	CHEMBL1129973	1	Scientific Literature	J. Med. Chem.	1997	None
CHEMBL49387		0	370.36	0	2.55	11f	CCOC(=O)C(=O)CC(=O)/C=C/c1cccn1Cc1ccc([N+](=O)[O-])cc1	IC50	'='	45000.0	nM	4.35			UO_0000065	11.74	0.22	1.80	4.01	False	CHEMBL699301	Inhibitory activity against HIV-1 integrase.	B	BAO_0000357	single protein format	Human immunodeficiency virus 1	None	None	None	None	CHEMBL3471	Human immunodeficiency virus type 1 integrase	Human immunodeficiency virus 1	SINGLE PROTEIN	CHEMBL1147498	1	Scientific Literature	Bioorg. Med. Chem. Lett.	2004	None
CHEMBL169529		0	592.54	1	3.54	45	CC(=O)NS(=O)(=O)c1ccc(NC(=O)c2ccccc2SC(=O)CCCC[n+]2ccccc2)cc1.[Br-]	IC50						No inhibition						False	CHEMBL702427	50% Inhibitory activity against Integrase; No inhibition at a highest dose of 100 uM	B	BAO_0000357	single protein format	None	None	None	None	None	CHEMBL3471	Human immunodeficiency virus type 1 integrase	Human immunodeficiency virus 1	SINGLE PROTEIN	CHEMBL1132203	1	Scientific Literature	J. Med. Chem.	1999	None
CHEMBL131982		0	298.34	0	3.29	38	O=C(/C=C/c1ccc(O)c(O)c1)OCCCc1ccccc1	IC50	'='	7943.28	nM	5.10			UO_0000065	17.09	0.32	1.81	7.64	False	CHEMBL857173	Inhibitory activity against HIV-1 Integrase (HIV-1-IN)	B	BAO_0000357	single protein format	Human immunodeficiency virus 1	None	None	None	None	CHEMBL3471	Human immunodeficiency virus type 1 integrase	Human immunodeficiency virus 1	SINGLE PROTEIN	CHEMBL1135718	1	Scientific Literature	J. Med. Chem.	2002	None
CHEMBL49350		0	308.34	0	2.62	48	O=C(NCCc1ccccc1)c1cc2ccc(O)c(O)c2cn1	IC50	'='	39810.72	nM	4.40			UO_0000065	14.27	0.26	1.78	5.34	False	CHEMBL857173	Inhibitory activity against HIV-1 Integrase (HIV-1-IN)	B	BAO_0000357	single protein format	Human immunodeficiency virus 1	None	None	None	None	CHEMBL3471	Human immunodeficiency virus type 1 integrase	Human immunodeficiency virus 1	SINGLE PROTEIN	CHEMBL1135718	1	Scientific Literature	J. Med. Chem.	2002	None
CHEMBL49363		0	311.34	0	2.47	8d	Cc1ccc(Cn2cccc2/C=C/C(=O)CC(=O)C(=O)O)cc1	IC50	'='	67000.0	nM	4.17			UO_0000065	13.41	0.25	1.70	5.47	False	CHEMBL699301	Inhibitory activity against HIV-1 integrase.	B	BAO_0000357	single protein format	Human immunodeficiency virus 1	None	None	None	None	CHEMBL3471	Human immunodeficiency virus type 1 integrase	Human immunodeficiency virus 1	SINGLE PROTEIN	CHEMBL1147498	1	Scientific Literature	Bioorg. Med. Chem. Lett.	2004	None
CHEMBL110832		0	369.76	0	3.69	42	CC1=NN(C(=O)c2ccc(Cl)cc2)C(=O)/C1=C/c1cccc([N+](=O)[O-])c1	IC50	'>'	270000.0	nM		Outside typical range		UO_0000065					False	CHEMBL701178	Inhibition of HIV-1 integrase enzyme at 3`- processing stage of DNA integration	B	BAO_0000357	single protein format	Human immunodeficiency virus 1	None	None	None	None	CHEMBL3471	Human immunodeficiency virus type 1 integrase	Human immunodeficiency virus 1	SINGLE PROTEIN	CHEMBL1131060	1	Scientific Literature	J. Med. Chem.	1998	None
CHEMBL133642		0	312.36	0	3.50	29	COc1ccc(/C=C/C(=O)OCCc2ccccc2)cc1OC	IC50	'='	100000.0	nM	4.00			UO_0000065	12.81	0.24	0.50	8.94	False	CHEMBL857173	Inhibitory activity against HIV-1 Integrase (HIV-1-IN)	B	BAO_0000357	single protein format	Human immunodeficiency virus 1	None	None	None	None	CHEMBL3471	Human immunodeficiency virus type 1 integrase	Human immunodeficiency virus 1	SINGLE PROTEIN	CHEMBL1135718	1	Scientific Literature	J. Med. Chem.	2002	None
CHEMBL368615		0	286.24	0	3.20	41, NSC-206212	O=C(O)c1cc(/N=N\c2ccccc2C(=O)O)ccc1O	Inhibition	'='	97.6	%				UO_0000187					False	CHEMBL700695	Percentage inhibition of compound against 3'-processing of HIV-1 integrase at 100 ug/mL	B	BAO_0000357	single protein format	Human immunodeficiency virus 1	None	None	None	None	CHEMBL3471	Human immunodeficiency virus type 1 integrase	Human immunodeficiency virus 1	SINGLE PROTEIN	CHEMBL1129975	1	Scientific Literature	J. Med. Chem.	1997	None
CHEMBL174074		0	168.22	0	0.58	24	NNC(=O)c1ccccc1S	IC50	'='	50000.0	nM	4.30			UO_0000065	25.57	0.53	3.72	7.80	False	CHEMBL702111	Inhibition of HIV-1 integrase enzyme by integration method (experiment 2)	B	BAO_0000357	single protein format	None	None	None	None	None	CHEMBL3471	Human immunodeficiency virus type 1 integrase	Human immunodeficiency virus 1	SINGLE PROTEIN	CHEMBL1130409	1	Scientific Literature	J. Med. Chem.	1997	None
CHEMBL367704		0	342.39	0	2.98	39	COc1ccc(C[C@H]2COC(=O)[C@@H]2Cc2cccc(O)c2)cc1OC	Inhibition	'<'	5.0	%				UO_0000187					False	CHEMBL701296	Inhibitory activity against 3'-processing by HIV-1 Integrase at 100 uM	B	BAO_0000357	single protein format	Human immunodeficiency virus 1	None	None	None	None	CHEMBL3471	Human immunodeficiency virus type 1 integrase	Human immunodeficiency virus 1	SINGLE PROTEIN	CHEMBL1129070	1	Scientific Literature	J. Med. Chem.	1996	None
CHEMBL440354		0	440.45	0	3.63	10	O=C(/C=C\c1ccc(O)c(O)c1)OC1CCCC(OC(=O)/C=C\c2ccc(O)c(O)c2)C1	Inhibition	'='	73.3	%				UO_0000187					False	CHEMBL872048	Inhibition of Human Immunodeficiency Virus Type 1 integrase (HIV-1 IN) in the disintegration reaction at a concentration of 25 uM	B	BAO_0000357	single protein format	Human immunodeficiency virus 1	None	None	None	None	CHEMBL3471	Human immunodeficiency virus type 1 integrase	Human immunodeficiency virus 1	SINGLE PROTEIN	CHEMBL1132572	1	Scientific Literature	J. Med. Chem.	1999	None
CHEMBL369379		0	300.23	0	1.59	23, NSC-128884	O=C(O)c1cnc2c(ccc3ncc(C(=O)O)c(O)c32)c1O	Inhibition	'='	92.1	%				UO_0000187					False	CHEMBL700696	Percentage inhibition against strand transfer of HIV-1 integrase at 100 ug/mL	B	BAO_0000357	single protein format	Human immunodeficiency virus 1	None	None	None	None	CHEMBL3471	Human immunodeficiency virus type 1 integrase	Human immunodeficiency virus 1	SINGLE PROTEIN	CHEMBL1129975	1	Scientific Literature	J. Med. Chem.	1997	None
CHEMBL31044		0	385.37	0	1.90	17	O=C(/C=C/c1ccc(O)c(O)c1)NCCOC(=O)/C=C/c1ccc(O)c(O)c1	IC50	'>'	27500.0	nM				UO_0000065					False	CHEMBL702431	Compound was evaluated for the inhibitory concentration against HIV-1 integrase by radiolabeled oligonucleotide-based assay 3''-processing	B	BAO_0000357	single protein format	Human immunodeficiency virus 1	None	None	None	None	CHEMBL3471	Human immunodeficiency virus type 1 integrase	Human immunodeficiency virus 1	SINGLE PROTEIN	CHEMBL1132706	1	Scientific Literature	J. Med. Chem.	1999	None
CHEMBL128670		0	364.41	0	1.90	32	CC1=NNC(=O)C1/N=N/c1ccc(S(=O)(=O)Nc2nccs2)cc1	IC50	'='	70794.58	nM	4.15			UO_0000065	11.39	0.24	2.25	3.31	False	CHEMBL701802	Inhibitory activity against 3' processing by HIV integrase	B	BAO_0000357	single protein format	Human immunodeficiency virus 1	None	None	None	None	CHEMBL3471	Human immunodeficiency virus type 1 integrase	Human immunodeficiency virus 1	SINGLE PROTEIN	CHEMBL1148381	1	Scientific Literature	J. Med. Chem.	2004	None
CHEMBL339347		0	476.41	1	6.00	60	Cc1cc(S(=O)(=O)Nc2nc3ccccc3nc2-c2ccc(Cl)cc2)c(S)cc1Cl	IC50	'='	19952.62	nM	4.70			UO_0000065	9.87	0.21	-1.30	6.53	False	CHEMBL701802	Inhibitory activity against 3' processing by HIV integrase	B	BAO_0000357	single protein format	Human immunodeficiency virus 1	None	None	None	None	CHEMBL3471	Human immunodeficiency virus type 1 integrase	Human immunodeficiency virus 1	SINGLE PROTEIN	CHEMBL1148381	1	Scientific Literature	J. Med. Chem.	2004	None
CHEMBL173691		0	434.48	0	3.76	29	CC1=NN(c2ccccc2)C(=O)C1/N=N/c1ccc(S(=O)(=O)Nc2ccccn2)cc1	IC50	'>'	200000.0	nM		Outside typical range		UO_0000065					False	CHEMBL701186	Inhibitory concentration to inhibit HIV-1 integrase by 3' -processing method	B	BAO_0000357	single protein format	Human immunodeficiency virus 1	None	None	None	None	CHEMBL3471	Human immunodeficiency virus type 1 integrase	Human immunodeficiency virus 1	SINGLE PROTEIN	CHEMBL1129973	1	Scientific Literature	J. Med. Chem.	1997	None
CHEMBL440016		0	366.45	0	1.47	38	O=C1NC(=S)SC1c1ccc(S(=O)(=O)Nc2ncccn2)cc1	IC50	'='	28600.0	nM	4.54			UO_0000065	12.40	0.27	3.07	4.50	False	CHEMBL701186	Inhibitory concentration to inhibit HIV-1 integrase by 3' -processing method	B	BAO_0000357	single protein format	Human immunodeficiency virus 1	None	None	None	None	CHEMBL3471	Human immunodeficiency virus type 1 integrase	Human immunodeficiency virus 1	SINGLE PROTEIN	CHEMBL1129973	1	Scientific Literature	J. Med. Chem.	1997	None
CHEMBL440016		0	366.45	0	1.47	38	O=C1NC(=S)SC1c1ccc(S(=O)(=O)Nc2ncccn2)cc1	IC50	'='	14000.0	nM	4.85			UO_0000065	13.25	0.29	3.38	4.80	False	CHEMBL699308	Inhibitory concentration against HIV-1 integrase by strand transfer method	B	BAO_0000357	single protein format	Human immunodeficiency virus 1	None	None	None	None	CHEMBL3471	Human immunodeficiency virus type 1 integrase	Human immunodeficiency virus 1	SINGLE PROTEIN	CHEMBL1129973	1	Scientific Literature	J. Med. Chem.	1997	None
CHEMBL341067		0	409.45	0	2.01	36	CC(=O)C1(/N=N/c2ccc(S(=O)(=O)Nc3nnc(C)s3)cc2)CCOC1=O	IC50	'='	178000.0	nM		Outside typical range		UO_0000065					True	CHEMBL699308	Inhibitory concentration against HIV-1 integrase by strand transfer method	B	BAO_0000357	single protein format	Human immunodeficiency virus 1	None	None	None	None	CHEMBL3471	Human immunodeficiency virus type 1 integrase	Human immunodeficiency virus 1	SINGLE PROTEIN	CHEMBL1129973	1	Scientific Literature	J. Med. Chem.	1997	None
CHEMBL293788		0	289.33	0	4.33	6	CC(=O)Oc1cccc2ccc(/C=C/c3ccccc3)nc12	IC50	'>'	100000.0	nM				UO_0000065					True	CHEMBL702101	In vitro anti-HIV integrase activity against integration (strand transfer) of target plasmid.	B	BAO_0000357	single protein format	Human immunodeficiency virus 1	None	None	None	None	CHEMBL3471	Human immunodeficiency virus type 1 integrase	Human immunodeficiency virus 1	SINGLE PROTEIN	CHEMBL1131039	1	Scientific Literature	J. Med. Chem.	1998	None
CHEMBL286474		0	407.38	0	0.77	29	COC(=O)C(COC(=O)/C=C/c1ccc(OC(C)=O)c(OC(C)=O)c1)NC(C)=O	IC50	'>'	333000.0	nM		Outside typical range		UO_0000065					False	CHEMBL701159	Inhibition of HIV-1 integrase by radiolabeled oligonucleotide-based assay integration	B	BAO_0000357	single protein format	Human immunodeficiency virus 1	None	None	None	None	CHEMBL3471	Human immunodeficiency virus type 1 integrase	Human immunodeficiency virus 1	SINGLE PROTEIN	CHEMBL1132706	1	Scientific Literature	J. Med. Chem.	1999	None
CHEMBL172148		0	442.50	0	2.11	20	Cc1cc(NS(=O)(=O)c2ccc(N/N=C3/C(=N)C(C)C(=O)C(C)C3=O)cc2)nc(C)n1	IC50	'>'	200000.0	nM		Outside typical range		UO_0000065					False	CHEMBL699308	Inhibitory concentration against HIV-1 integrase by strand transfer method	B	BAO_0000357	single protein format	Human immunodeficiency virus 1	None	None	None	None	CHEMBL3471	Human immunodeficiency virus type 1 integrase	Human immunodeficiency virus 1	SINGLE PROTEIN	CHEMBL1129973	1	Scientific Literature	J. Med. Chem.	1997	None
CHEMBL108775		0	306.23	0	0.79	7b	O=C(O)C(=O)/C=C(\O)c1ccc(/C(O)=C/C(=O)C(=O)O)cc1	IC50	'='	7200.0	nM	5.14			UO_0000065	16.79	0.32	4.35	3.45	False	CHEMBL701713	Inhibitory effect on 3'-processing(3'-P) of proximal DNA in an extracellular HIV-1 integrase assay in experiment 1	B	BAO_0000357	single protein format	None	None	None	None	None	CHEMBL3471	Human immunodeficiency virus type 1 integrase	Human immunodeficiency virus 1	SINGLE PROTEIN	CHEMBL1135511	1	Scientific Literature	J. Med. Chem.	2002	None
CHEMBL108775		0	306.23	0	0.79	7b	O=C(O)C(=O)/C=C(\O)c1ccc(/C(O)=C/C(=O)C(=O)O)cc1	IC50	'='	7500.0	nM	5.12			UO_0000065	16.74	0.32	4.33	3.43	False	CHEMBL701714	Inhibitory effect on 3'-processing(3'-P) of proximal DNA in an extracellular HIV-1 integrase assay in experiment 2	B	BAO_0000357	single protein format	None	None	None	None	None	CHEMBL3471	Human immunodeficiency virus type 1 integrase	Human immunodeficiency virus 1	SINGLE PROTEIN	CHEMBL1135511	1	Scientific Literature	J. Med. Chem.	2002	None
CHEMBL129486		0	366.45	0	0.90	34	O=C1NC(=S)SC1NS(=O)(=O)c1ccc(-c2ncccn2)cc1	IC50	'='	1412.54	nM	5.85			UO_0000065	15.96	0.35	4.95	5.79	False	CHEMBL701803	Inhibitory activity against DNA strand transfer by HIV integrase	B	BAO_0000357	single protein format	Human immunodeficiency virus 1	None	None	None	None	CHEMBL3471	Human immunodeficiency virus type 1 integrase	Human immunodeficiency virus 1	SINGLE PROTEIN	CHEMBL1148381	1	Scientific Literature	J. Med. Chem.	2004	None
CHEMBL29369		0	642.52	2	2.11	6	CC(=O)Oc1ccc(/C=C/C(=O)O[C@@H](C(=O)O)[C@@H](OC(=O)/C=C/c2ccc(OC(C)=O)c(OC(C)=O)c2)C(=O)O)cc1OC(C)=O	IC50	'='	9800.0	nM	5.01			UO_0000065	7.80	0.15	2.90	2.16	False	CHEMBL702431	Compound was evaluated for the inhibitory concentration against HIV-1 integrase by radiolabeled oligonucleotide-based assay 3''-processing	B	BAO_0000357	single protein format	Human immunodeficiency virus 1	None	None	None	None	CHEMBL3471	Human immunodeficiency virus type 1 integrase	Human immunodeficiency virus 1	SINGLE PROTEIN	CHEMBL1132706	1	Scientific Literature	J. Med. Chem.	1999	None
CHEMBL29369		0	642.52	2	2.11	6	CC(=O)Oc1ccc(/C=C/C(=O)O[C@@H](C(=O)O)[C@@H](OC(=O)/C=C/c2ccc(OC(C)=O)c(OC(C)=O)c2)C(=O)O)cc1OC(C)=O	IC50	'='	6200.0	nM	5.21			UO_0000065	8.10	0.15	3.10	2.24	False	CHEMBL701159	Inhibition of HIV-1 integrase by radiolabeled oligonucleotide-based assay integration	B	BAO_0000357	single protein format	Human immunodeficiency virus 1	None	None	None	None	CHEMBL3471	Human immunodeficiency virus type 1 integrase	Human immunodeficiency virus 1	SINGLE PROTEIN	CHEMBL1132706	1	Scientific Literature	J. Med. Chem.	1999	None
CHEMBL157428	BIS(THIOSALICYL)HYDRAZIDE	0	304.40	0	2.34	2	O=C(NNC(=O)c1ccccc1S)c1ccccc1S	IC50	'='	20000.0	nM	4.70			UO_0000065	15.44	0.32	2.36	8.07	False	CHEMBL878593	Inhibitory activity against HIV-1 integrase (pre-incubated with Mg+2, and DNA on ice for 15 min followed by drug for 1h) in 3'' processing of postassembly	B	BAO_0000357	single protein format	None	None	None	None	None	CHEMBL3471	Human immunodeficiency virus type 1 integrase	Human immunodeficiency virus 1	SINGLE PROTEIN	CHEMBL1135687	1	Scientific Literature	J. Med. Chem.	2002	None
CHEMBL59321		0	518.47	3	0.78	10a	CO[C@H]1O[C@H](COC(=O)/C=C/c2ccc(O)c(O)c2)[C@@H](O)[C@H](O)[C@H]1OC(=O)/C=C/c1ccc(O)c(O)c1	IC50	'='	70000.0	nM	4.16			UO_0000065	8.01	0.15	3.37	2.16	False	CHEMBL702429	Inhibitory activity against HIV-1 integrase	B	BAO_0000357	single protein format	Human immunodeficiency virus 1	None	None	None	None	CHEMBL3471	Human immunodeficiency virus type 1 integrase	Human immunodeficiency virus 1	SINGLE PROTEIN	CHEMBL1133281	1	Scientific Literature	Bioorg. Med. Chem. Lett.	2000	None
CHEMBL437477		0	1835.20	None	None	6	CC[C@H](C)[C@H](N)C(=O)N[C@@H](CC(C)C)C(=O)N1CCC[C@H]1C(=O)N[C@@H](Cc1c[nH]c2ccccc12)C(=O)NCC(=O)N[C@@H](Cc1c[nH]c2ccccc12)C(=O)N1CCC[C@H]1C(=O)N[C@@H](Cc1c[nH]c2ccccc12)C(=O)N[C@@H](Cc1c[nH]c2ccccc12)C(=O)N1CCC[C@H]1C(=O)N[C@@H](Cc1c[nH]c2ccccc12)C(=O)N[C@@H](CCCN=C(N)N)C(=O)N[C@@H](CCCN=C(N)N)C(N)=O	IC50	'='	19000.0	nM	4.72			UO_0000065	2.57	None	None	None	False	CHEMBL833506	Concentration required for inhibition of HIV-1 integrase mediated strand transfer	B	BAO_0000357	single protein format	Human immunodeficiency virus 1	None	None	None	None	CHEMBL3471	Human immunodeficiency virus type 1 integrase	Human immunodeficiency virus 1	SINGLE PROTEIN	CHEMBL1138028	1	Scientific Literature	Bioorg. Med. Chem. Lett.	2004	None
CHEMBL129486		0	366.45	0	0.90	34	O=C1NC(=S)SC1NS(=O)(=O)c1ccc(-c2ncccn2)cc1	IC50	'='	28840.32	nM	4.54			UO_0000065	12.39	0.27	3.64	4.49	False	CHEMBL701802	Inhibitory activity against 3' processing by HIV integrase	B	BAO_0000357	single protein format	Human immunodeficiency virus 1	None	None	None	None	CHEMBL3471	Human immunodeficiency virus type 1 integrase	Human immunodeficiency virus 1	SINGLE PROTEIN	CHEMBL1148381	1	Scientific Literature	J. Med. Chem.	2004	None
CHEMBL128740		0	246.24	0	-0.70	36	NNS(=O)(=O)c1ccc(OCC(=O)O)cc1	IC50	'='	8128.31	nM	5.09			UO_0000065	20.67	0.43	5.79	4.29	False	CHEMBL701802	Inhibitory activity against 3' processing by HIV integrase	B	BAO_0000357	single protein format	Human immunodeficiency virus 1	None	None	None	None	CHEMBL3471	Human immunodeficiency virus type 1 integrase	Human immunodeficiency virus 1	SINGLE PROTEIN	CHEMBL1148381	1	Scientific Literature	J. Med. Chem.	2004	None
CHEMBL189718		0	289.24	0	1.46	4b	Cn1c(/C(O)=C/C(=O)C(=O)O)cc2cc3c(cc21)OCO3	Selectivity index	'='	5.0										False	CHEMBL832118	Selectivity index against HIV-1 integrase	B	BAO_0000357	single protein format	Human immunodeficiency virus 1	None	None	None	None	CHEMBL3471	Human immunodeficiency virus type 1 integrase	Human immunodeficiency virus 1	SINGLE PROTEIN	CHEMBL1137990	1	Scientific Literature	J. Med. Chem.	2004	None
CHEMBL173562		0	182.17	0	0.54	NSC-72097	O=C(OCCO)c1ccccc1O	Inhibition	'='	2.6	%				UO_0000187					False	CHEMBL700871	Percentage inhibition was obtained by performing in vitro assay on purified recombinant integrase by 3''-processing method at 100 micro g/mL (experiment 2)	B	BAO_0000357	single protein format	None	None	None	None	None	CHEMBL3471	Human immunodeficiency virus type 1 integrase	Human immunodeficiency virus 1	SINGLE PROTEIN	CHEMBL1129974	1	Scientific Literature	J. Med. Chem.	1997	None
CHEMBL3144231		0	540.43	2	-1.67	2	Nc1ccn([C@H]2C[C@H](O)[C@@H](COP(=O)(O)O[C@@H]3[C@@H](CO)OC[C@H]3n3cnc4c(N)ncnc43)O2)c(=O)n1	Inhibitory activity	'='	200.0	uM				UO_0000064					False	CHEMBL701795	Inhibition of 3' processing step useful in the integration of viral DNA into host cell DNA by inhibiting HIV integrase by compound	B	BAO_0000357	single protein format	None	None	None	None	None	CHEMBL3471	Human immunodeficiency virus type 1 integrase	Human immunodeficiency virus 1	SINGLE PROTEIN	CHEMBL1133376	1	Scientific Literature	Bioorg. Med. Chem. Lett.	2000	None
CHEMBL257695	AZIDOTHYMIDINE MONOPHOSPHATE	0	347.22	0	-0.08	AZTMP	Cc1cn([C@H]2C[C@H](N=[N+]=[N-])[C@@H](COP(=O)(O)O)O2)c(=O)[nH]c1=O	Inhibitory activity	'='	140.0	uM				UO_0000064					False	CHEMBL701796	Inhibition of strand transfer step useful in the integration of viral DNA into host cell DNA by inhibiting HIV integrase by compound	B	BAO_0000357	single protein format	None	None	None	None	None	CHEMBL3471	Human immunodeficiency virus type 1 integrase	Human immunodeficiency virus 1	SINGLE PROTEIN	CHEMBL1133376	1	Scientific Literature	Bioorg. Med. Chem. Lett.	2000	None
CHEMBL172072		0	464.42	2	-0.02	NSC-626436	C[C@H]1C(=O)c2c(cc(O)c(C3OC(CO)C(O)C(O)C3O)c2O)OC1c1ccc(O)c(O)c1	IC50	'='	22.0	ug.mL-1				UO_0000274					False	CHEMBL699316	Inhibitory concentration against purified recombinant integrase by strand transfer 3D search (experiment 2)	B	BAO_0000357	single protein format	None	None	None	None	None	CHEMBL3471	Human immunodeficiency virus type 1 integrase	Human immunodeficiency virus 1	SINGLE PROTEIN	CHEMBL1129974	1	Scientific Literature	J. Med. Chem.	1997	None
CHEMBL382220		0	399.47	0	3.17	7	COC(=O)c1c(NC(=O)CC2Nc3ccccc3NC2=O)sc2c1CCCC2	IC50	'>'	100000.0	nM				UO_0000065					False	CHEMBL862555	Inhibition of strand transfer activity of HIV1 integrase	B	BAO_0000357	single protein format	Human immunodeficiency virus 1	None	None	None	None	CHEMBL3471	Human immunodeficiency virus type 1 integrase	Human immunodeficiency virus 1	SINGLE PROTEIN	CHEMBL1138186	1	Scientific Literature	J. Med. Chem.	2006	None
CHEMBL383505		0	429.38	0	2.00	5	CCOC(=O)C(=O)/C=C(\O)c1ccc2ncc(/C(O)=C/C(=O)C(=O)OCC)c(O)c2c1	IC50	'='	28000.0	nM	4.55			UO_0000065	10.60	0.20	2.55	2.84	False	CHEMBL868328	Inhibition of HIV1 integrase 3'-processing activity in presence of MgCl2	B	BAO_0000357	single protein format	Human immunodeficiency virus 1	None	None	None	None	CHEMBL3471	Human immunodeficiency virus type 1 integrase	Human immunodeficiency virus 1	SINGLE PROTEIN	CHEMBL1138986	1	Scientific Literature	J. Med. Chem.	2006	None
CHEMBL320789		0	285.78	0	2.49	2	O=C1Sc2ccc(Cl)cc2C(=O)N2CCSC12	IC50	'='	151000.0	nM		Outside typical range		UO_0000065					False	CHEMBL699513	Inhibition of the 3'-processing activity of HIV-1 integrase	B	BAO_0000357	single protein format	None	None	None	None	None	CHEMBL3471	Human immunodeficiency virus type 1 integrase	Human immunodeficiency virus 1	SINGLE PROTEIN	CHEMBL1132359	1	Scientific Literature	J. Med. Chem.	1999	None
CHEMBL30455		0	642.52	2	2.11	7	CC(=O)Oc1ccc(/C=C/C(=O)O[C@H](C(=O)O)[C@H](OC(=O)/C=C/c2ccc(OC(C)=O)c(OC(C)=O)c2)C(=O)O)cc1OC(C)=O	IC50	'='	33300.0	nM	4.48			UO_0000065	6.97	0.13	2.37	1.93	False	CHEMBL702431	Compound was evaluated for the inhibitory concentration against HIV-1 integrase by radiolabeled oligonucleotide-based assay 3''-processing	B	BAO_0000357	single protein format	Human immunodeficiency virus 1	None	None	None	None	CHEMBL3471	Human immunodeficiency virus type 1 integrase	Human immunodeficiency virus 1	SINGLE PROTEIN	CHEMBL1132706	1	Scientific Literature	J. Med. Chem.	1999	None
CHEMBL152850		0	604.76	2	5.75	4	O=C1NNC(=O)c2ccccc2SSc2ccccc2C(=O)NNC(=O)c2ccccc2SSc2ccccc21	IC50	'='	7000.0	nM	5.16			UO_0000065	8.52	0.18	-0.60	4.43	False	CHEMBL878593	Inhibitory activity against HIV-1 integrase (pre-incubated with Mg+2, and DNA on ice for 15 min followed by drug for 1h) in 3'' processing of postassembly	B	BAO_0000357	single protein format	None	None	None	None	None	CHEMBL3471	Human immunodeficiency virus type 1 integrase	Human immunodeficiency virus 1	SINGLE PROTEIN	CHEMBL1135687	1	Scientific Literature	J. Med. Chem.	2002	None
CHEMBL538398		0	373.42	0	2.54	56	NS(=O)(=O)c1ccc(/N=N/C2Sc3nc4ccccc4n3C2=O)cc1	IC50	'>'	200000.0	nM		Outside typical range		UO_0000065					False	CHEMBL701186	Inhibitory concentration to inhibit HIV-1 integrase by 3' -processing method	B	BAO_0000357	single protein format	Human immunodeficiency virus 1	None	None	None	None	CHEMBL3471	Human immunodeficiency virus type 1 integrase	Human immunodeficiency virus 1	SINGLE PROTEIN	CHEMBL1129973	1	Scientific Literature	J. Med. Chem.	1997	None
CHEMBL367557		0	500.52	1	0.36	9	O=C(CNC(=O)c1cnc2ccccc2n1)NCCCNC(=O)CNC(=O)c1cnc2ccccc2n1	IC50	'>'	200000.0	nM		Outside typical range		UO_0000065					False	CHEMBL699308	Inhibitory concentration against HIV-1 integrase by strand transfer method	B	BAO_0000357	single protein format	Human immunodeficiency virus 1	None	None	None	None	CHEMBL3471	Human immunodeficiency virus type 1 integrase	Human immunodeficiency virus 1	SINGLE PROTEIN	CHEMBL1129973	1	Scientific Literature	J. Med. Chem.	1997	None
[truncated: 2,527 more rows]
