# Supplementary material for: PyRMD Studio: A Unified Suite for Next-Generation, AI-Powered Virtual Screening
Source: J Chem Inf Model. 2026 May 19;66(11):6197–203. doi: 10.1021/acs.jcim.6c00648 (PMC13250901; doi:10.1021/acs.jcim.6c00648)
Supplement: Supplementary file 1 [file ci6c00648_si_001.zip › DATA/hivpr_chembl.csv]

Molecule ChEMBL ID	Molecule Name	Molecule Max Phase	Molecular Weight	#RO5 Violations	AlogP	Compound Key	Smiles	Standard Type	Standard Relation	Standard Value	Standard Units	pChEMBL Value	Data Validity Comment	Comment	Uo Units	Ligand Efficiency BEI	Ligand Efficiency LE	Ligand Efficiency LLE	Ligand Efficiency SEI	Potential Duplicate	Assay ChEMBL ID	Assay Description	Assay Type	BAO Format ID	BAO Label	Assay Organism	Assay Tissue ChEMBL ID	Assay Tissue Name	Assay Cell Type	Assay Subcellular Fraction	Target ChEMBL ID	Target Name	Target Organism	Target Type	Document ChEMBL ID	Source ID	Source Description	Document Journal	Document Year	Cell ChEMBL ID
CHEMBL60352		0	587.72	2	5.04	12D	Nc1cccc(CN2C(=O)N(Cc3cccc(-c4cc[nH]n4)c3)[C@H](Cc3ccccc3)[C@H](O)[C@@H](O)[C@H]2Cc2ccccc2)c1	Ki	'='	0.035	nM	10.46			UO_0000065	17.79	0.32	5.42	8.81	False	CHEMBL763391	Inhibition of HIV protease, measured by assaying the cleavage of a fluorescent peptide substrate using HPLC	B	BAO_0000357	single protein format	Human immunodeficiency virus 1	None	None	None	None	CHEMBL243	Human immunodeficiency virus type 1 protease	Human immunodeficiency virus 1	SINGLE PROTEIN	CHEMBL1131241	1	Scientific Literature	J. Med. Chem.	1998	None
CHEMBL19973		0	623.70	1	4.97	9	CC(C)NC(=O)C(F)(F)C(=O)C(Cc1ccc(OCc2ccccc2)cc1)NC(=O)[C@@H](NC(=O)OCc1ccccc1)C(C)C	ED50	'='	0.32	uM		Non standard unit for type		UO_0000064					False	CHEMBL710857	Concentration that inhibits cellular growth of MT-4 cells acutely infected with HIV-1 RFstrain by 50%	F	BAO_0000219	cell-based format	None	None	None	MT4	None	CHEMBL243	Human immunodeficiency virus type 1 protease	Human immunodeficiency virus 1	SINGLE PROTEIN	CHEMBL1127883	1	Scientific Literature	Bioorg. Med. Chem. Lett.	1994	CHEMBL3308375
CHEMBL3350209		0	608.74	2	1.75	49	CC[C@H](C)[C@H](NC(=O)[C@@H](C(C)C)C(O)C(O)[C@H](Cc1c[nH]cn1)NC(=O)COc1ccccc1)C(=O)NCc1ccccn1	IC50	'='	11.22	nM	7.95			UO_0000065	13.06	0.25	6.20	4.45	False	CHEMBL768257	Inhibitory potency against HIV-1 protease	B	BAO_0000357	single protein format	Human immunodeficiency virus 1	None	None	None	None	CHEMBL243	Human immunodeficiency virus type 1 protease	Human immunodeficiency virus 1	SINGLE PROTEIN	CHEMBL1126565	1	Scientific Literature	J. Med. Chem.	1993	None
CHEMBL71153		0	563.74	2	5.68	19	CNS(=O)(=O)Oc1cc(C(C)(C)C)c(SC2=C(O)OC(CCc3ccc(O)cc3)(C(C)C)CC2=O)cc1C	IC50	'='	1.2	nM	8.92			UO_0000065	15.82	0.32	3.24	7.30	False	CHEMBL761601	Tested in vitro for HIV protease (PR) binding affinity	B	BAO_0000357	single protein format	None	None	None	None	None	CHEMBL243	Human immunodeficiency virus type 1 protease	Human immunodeficiency virus 1	SINGLE PROTEIN	CHEMBL1131822	1	Scientific Literature	Bioorg. Med. Chem. Lett.	1999	None
CHEMBL71447		0	474.69	0	4.09	27	CSCC[C@@H]1[C@H](O)[C@@H](O)[C@@H](CCSC)N(Cc2ccccc2)C(=O)N1Cc1ccccc1	Ki	'='	1100.0	nM	5.96			UO_0000065	12.55	0.25	1.87	9.31	False	CHEMBL763404	Inhibitory activity against HIV protease	B	BAO_0000357	single protein format	Human immunodeficiency virus 1	None	None	None	None	CHEMBL243	Human immunodeficiency virus type 1 protease	Human immunodeficiency virus 1	SINGLE PROTEIN	CHEMBL1129785	1	Scientific Literature	J. Med. Chem.	1996	None
CHEMBL311499		0	592.70	1	3.27	67	NC(=O)c1cccc(CN2C(=O)N(Cc3cccc(C(N)=O)c3)[C@H](Cc3ccccc3)[C@H](O)[C@@H](O)[C@H]2Cc2ccccc2)c1	Ki	'='	0.039	nM	10.41			UO_0000065	17.56	0.32	7.14	6.93	False	CHEMBL763303	Inhibition of HIV-1 protease	B	BAO_0000357	single protein format	Human immunodeficiency virus 1	None	None	None	None	CHEMBL243	Human immunodeficiency virus type 1 protease	Human immunodeficiency virus 1	SINGLE PROTEIN	CHEMBL1132660	1	Scientific Literature	J. Med. Chem.	1999	None
CHEMBL45135		0	574.70	1	0.95	8t	CC(C)CCN(C[C@@H](O)[C@@H]1Cc2ccc(cc2)OCCCC(=O)N[C@@H](C(N)=O)C(=O)N1)S(=O)(=O)c1ccccc1	Ki	'='	1.0	nM	9.00			UO_0000065	15.66	0.31	8.05	5.35	False	CHEMBL690417	Tested for inhibition of synthetic HIV-1 protease by using fluorometric assay	B	BAO_0000357	single protein format	Human immunodeficiency virus 1	None	None	None	None	CHEMBL243	Human immunodeficiency virus type 1 protease	Human immunodeficiency virus 1	SINGLE PROTEIN	CHEMBL1149114	1	Scientific Literature	J. Med. Chem.	2004	None
CHEMBL105630		0	389.42	1	5.05	27	CCc1cc(C(C#CC2CC2)(OCc2ccccc2)C(F)(F)F)c(O)nc1C	IC90	'='	113.0	nM				UO_0000065					False	CHEMBL750616	Compound was evaluated for its ability to inhibit the mutant K103N NNRTI HIV-1 enzyme	B	BAO_0000357	single protein format	None	None	None	None	None	CHEMBL243	Human immunodeficiency virus type 1 protease	Human immunodeficiency virus 1	SINGLE PROTEIN	CHEMBL1134822	1	Scientific Literature	Bioorg. Med. Chem. Lett.	2001	None
CHEMBL105630		0	389.42	1	5.05	27	CCc1cc(C(C#CC2CC2)(OCc2ccccc2)C(F)(F)F)c(O)nc1C	IC90	'='	1207.0	nM				UO_0000065					False	CHEMBL750620	Compound was evaluated for its ability to inhibit the mutant K103N V1081NNRTI HIV-1 enzyme	B	BAO_0000357	single protein format	None	None	None	None	None	CHEMBL243	Human immunodeficiency virus type 1 protease	Human immunodeficiency virus 1	SINGLE PROTEIN	CHEMBL1134822	1	Scientific Literature	Bioorg. Med. Chem. Lett.	2001	None
CHEMBL105630		0	389.42	1	5.05	27	CCc1cc(C(C#CC2CC2)(OCc2ccccc2)C(F)(F)F)c(O)nc1C	IC90	'='	668.0	nM				UO_0000065					False	CHEMBL753043	Compound was evaluated for its ability to inhibit the mutant K103N L1001 NNRTI HIV-1 enzyme	B	BAO_0000357	single protein format	None	None	None	None	None	CHEMBL243	Human immunodeficiency virus type 1 protease	Human immunodeficiency virus 1	SINGLE PROTEIN	CHEMBL1134822	1	Scientific Literature	Bioorg. Med. Chem. Lett.	2001	None
CHEMBL324747		0	778.95	2	5.81	67	CC(C)[C@H](NC(=O)c1ccc2ccccc2n1)C(=O)N[C@@H](Cc1ccccc1)C(O)[C@H](Cc1ccccc1)NC(=O)[C@H](NC(=O)c1ccc2ccccc2n1)C(C)C	IC50	'='	1.6	nM	8.80			UO_0000065	11.29	0.21	2.99	5.42	False	CHEMBL769364	Inhibition of purified recombinant HIV-1 protease in a fluorogenic assay	B	BAO_0000357	single protein format	Human immunodeficiency virus 1	None	None	None	None	CHEMBL243	Human immunodeficiency virus type 1 protease	Human immunodeficiency virus 1	SINGLE PROTEIN	CHEMBL1126582	1	Scientific Literature	J. Med. Chem.	1993	None
CHEMBL3350100		0	656.83	2	5.59	15	O=S1(=O)N(Cc2ccccc2)[C@@H](COc2ccccc2)[C@@H](O)[C@H](O)[C@H](COc2ccccc2)N1Cc1cccc(-c2cccs2)c1	Ki	'='	85.11	nM	7.07			UO_0000065	10.76	0.21	1.48	7.10	False	CHEMBL768261	Inhibition of HIV-1 protease by fluorometric assay	B	BAO_0000357	single protein format	Human immunodeficiency virus 1	None	None	None	None	CHEMBL243	Human immunodeficiency virus type 1 protease	Human immunodeficiency virus 1	SINGLE PROTEIN	CHEMBL1134693	1	Scientific Literature	J. Med. Chem.	2001	None
CHEMBL146889		0	572.71	2	2.42	283364	COc1ccc(CN[C@@H](C(=O)N[C@H](C(=O)NCc2nc3ccccc3[nH]2)C(C)C)[C@H](O)[C@@H](N)Cc2ccccc2)cc1	Ki	'='	229086765276.78	nM		Outside typical range		UO_0000065					False	CHEMBL859312	Inhibitory activity was determined against HIV type 1 protease	B	BAO_0000357	single protein format	None	None	None	None	None	CHEMBL243	Human immunodeficiency virus type 1 protease	Human immunodeficiency virus 1	SINGLE PROTEIN	CHEMBL1128211	1	Scientific Literature	J. Med. Chem.	1995	None
CHEMBL3350098		0	662.81	1	2.94	23	O=S1(=O)N(Cc2cccc(CCO)c2)[C@@H](COc2ccccc2)[C@@H](O)[C@H](O)[C@H](COc2ccccc2)N1Cc1cccc(CCO)c1	Ki	'='	43.0	nM	7.37			UO_0000065	11.11	0.21	4.43	5.26	False	CHEMBL763392	Inhibition of recombinant HIV-1 protease measured by fluorometric assay	B	BAO_0000357	single protein format	Human immunodeficiency virus 1	None	None	None	None	CHEMBL243	Human immunodeficiency virus type 1 protease	Human immunodeficiency virus 1	SINGLE PROTEIN	CHEMBL1134693	1	Scientific Literature	J. Med. Chem.	2001	None
CHEMBL145240		0	615.82	2	3.06	282752	CC(C)[C@H](NC(=O)[C@H](NCc1ccccc1)[C@H](O)[C@H](Cc1ccccc1)NC(=O)[C@@H](N)C(C)(C)C)C(=O)NCc1ccccc1	Ki	'='	91201083935.59	nM		Outside typical range		UO_0000065					False	CHEMBL859312	Inhibitory activity was determined against HIV type 1 protease	B	BAO_0000357	single protein format	None	None	None	None	None	CHEMBL243	Human immunodeficiency virus type 1 protease	Human immunodeficiency virus 1	SINGLE PROTEIN	CHEMBL1128211	1	Scientific Literature	J. Med. Chem.	1995	None
CHEMBL144087		0	692.86	2	4.35	283046	CC(C)(C)[C@H](NC(=O)OCc1ccccc1)C(=O)N[C@@H](Cc1ccccc1)[C@@H](O)[C@@H](NCc1ccccc1)C(=O)N[C@H]1c2ccccc2CC1O	Ki	'='	14454397707.46	nM		Outside typical range		UO_0000065					False	CHEMBL859312	Inhibitory activity was determined against HIV type 1 protease	B	BAO_0000357	single protein format	None	None	None	None	None	CHEMBL243	Human immunodeficiency virus type 1 protease	Human immunodeficiency virus 1	SINGLE PROTEIN	CHEMBL1128211	1	Scientific Literature	J. Med. Chem.	1995	None
CHEMBL3350099		0	658.77	1	4.27	22	CC(=O)c1cccc(CN2[C@@H](COc3ccccc3)[C@@H](O)[C@H](O)[C@H](COc3ccccc3)N(Cc3cccc(C(C)=O)c3)S2(=O)=O)c1	Ki	'='	58.88	nM	7.23			UO_0000065	10.98	0.21	2.96	5.41	False	CHEMBL768261	Inhibition of HIV-1 protease by fluorometric assay	B	BAO_0000357	single protein format	Human immunodeficiency virus 1	None	None	None	None	CHEMBL243	Human immunodeficiency virus type 1 protease	Human immunodeficiency virus 1	SINGLE PROTEIN	CHEMBL1134693	1	Scientific Literature	J. Med. Chem.	2001	None
CHEMBL308889		0	563.74	2	5.82	16	CCCNS(=O)(=O)Oc1cc(C(C)(C)C)c(SC2=C(O)OC(C)(CCc3ccc(O)cc3)CC2=O)cc1C	IC50	'='	6.2	nM	8.21			UO_0000065	14.56	0.29	2.39	6.72	False	CHEMBL761601	Tested in vitro for HIV protease (PR) binding affinity	B	BAO_0000357	single protein format	None	None	None	None	None	CHEMBL243	Human immunodeficiency virus type 1 protease	Human immunodeficiency virus 1	SINGLE PROTEIN	CHEMBL1131822	1	Scientific Literature	Bioorg. Med. Chem. Lett.	1999	None
CHEMBL356941		0	959.93	3	5.05	283471	COc1ccc(CN[C@@H](C(=O)N[C@H](C(=O)NCc2nc3ccccc3[nH]2)C(C)C)[C@H](O)[C@H](Cc2ccccc2)NC(=O)[C@@H](NC(=O)CCc2ccc(O)c(I)c2)C(C)(C)C)cc1	Ki	'='	4265795188.02	nM		Outside typical range		UO_0000065					False	CHEMBL859312	Inhibitory activity was determined against HIV type 1 protease	B	BAO_0000357	single protein format	None	None	None	None	None	CHEMBL243	Human immunodeficiency virus type 1 protease	Human immunodeficiency virus 1	SINGLE PROTEIN	CHEMBL1128211	1	Scientific Literature	J. Med. Chem.	1995	None
CHEMBL299198		0	589.76	1	3.96	21i	CCc1c(O)cccc1C(=O)N[C@@H](Cc1ccccc1)[C@H](O)C(=O)N1CSC(C)(C)[C@H]1C(=O)NCc1ccccc1C	Inhibition	'='	97.0	%				UO_0000187					False	CHEMBL762464	Inhibition of recombinant HIV-1 protease (NY-5) using 50 nM	B	BAO_0000357	single protein format	None	None	None	None	None	CHEMBL243	Human immunodeficiency virus type 1 protease	Human immunodeficiency virus 1	SINGLE PROTEIN	CHEMBL1132212	1	Scientific Literature	J. Med. Chem.	1999	None
CHEMBL154361		0	680.85	1	4.97	9	Cc1cccc(CN(C)C(=O)NC(C(=O)N[C@@H](Cc2ccccc2)[C@@H](O)C[C@H](Cc2ccccc2)NC(=O)OCc2cccnc2)C(C)C)n1	Inhibition	'='	43.0	%				UO_0000187					False	CHEMBL761820	Inhibition of purified recombinant HIV-1 protease at 0.5 nm using a fluorogenic substrate	B	BAO_0000357	single protein format	Human immunodeficiency virus 1	None	None	None	None	CHEMBL243	Human immunodeficiency virus type 1 protease	Human immunodeficiency virus 1	SINGLE PROTEIN	CHEMBL1131475	1	Scientific Literature	J. Med. Chem.	1998	None
CHEMBL345604		0	692.91	2	5.27	148	CC(NC(=O)N(C)Cc1csc(C(C)C)n1)C(=O)N[C@@H](Cc1ccccc1)[C@@H](O)C[C@H](Cc1ccccc1)NC(=O)OCc1cncs1	Inhibition	'='	56.0	%				UO_0000187					False	CHEMBL761820	Inhibition of purified recombinant HIV-1 protease at 0.5 nm using a fluorogenic substrate	B	BAO_0000357	single protein format	Human immunodeficiency virus 1	None	None	None	None	CHEMBL243	Human immunodeficiency virus type 1 protease	Human immunodeficiency virus 1	SINGLE PROTEIN	CHEMBL1131475	1	Scientific Literature	J. Med. Chem.	1998	None
CHEMBL144409		0	413.93	0	4.32	13e	O=S(=O)(c1ccccc1)c1c(C2=N[C@H]3CCCC[C@@H]3N2)[nH]c2ccc(Cl)cc12	IC50	'='	29.0	nM	7.54			UO_0000065	18.21	0.37	3.22	10.14	False	CHEMBL802596	Inhibitory activity against HIV-1 RT with poly.rC-oligo.dG template primer	B	BAO_0000357	single protein format	Human immunodeficiency virus 1	None	None	None	None	CHEMBL243	Human immunodeficiency virus type 1 protease	Human immunodeficiency virus 1	SINGLE PROTEIN	CHEMBL1151605	1	Scientific Literature	Bioorg. Med. Chem. Lett.	1995	None
CHEMBL352254		0	683.81	1	4.75	34	COc1ccc(COC(=O)NC(C(=O)N[C@@H](Cc2ccccc2)[C@@H](O)C[C@H](Cc2ccccc2)NC(=O)OCc2cccnc2)C(C)C)nc1	Inhibition	'='	72.0	%				UO_0000187					False	CHEMBL761820	Inhibition of purified recombinant HIV-1 protease at 0.5 nm using a fluorogenic substrate	B	BAO_0000357	single protein format	Human immunodeficiency virus 1	None	None	None	None	CHEMBL243	Human immunodeficiency virus type 1 protease	Human immunodeficiency virus 1	SINGLE PROTEIN	CHEMBL1131475	1	Scientific Literature	J. Med. Chem.	1998	None
CHEMBL429036		0	623.77	1	2.90	6	CC(C)(C)NC(=O)c1ccccc1C[C@@H](O)[C@H](Cc1ccccc1)NC(=O)[C@H](CC(=O)OCc1ccccc1)NS(C)(=O)=O	IC50	'='	5.4	nM	8.27			UO_0000065	13.25	0.26	5.37	5.48	True	CHEMBL879724	Concentration required for in vitro inhibitory activity against HIV-1 protease	B	BAO_0000357	single protein format	None	None	None	None	None	CHEMBL243	Human immunodeficiency virus type 1 protease	Human immunodeficiency virus 1	SINGLE PROTEIN	CHEMBL1127904	1	Scientific Literature	Bioorg. Med. Chem. Lett.	1994	None
CHEMBL296484		0	612.69	2	5.53	5	CC(C)(C)OC(=O)N[C@@H](Cc1ccccc1)[C@@H](O)C[C@@H](Cc1ccc(C(F)(F)F)cc1)C(=O)N[C@H]1c2ccccc2C[C@H]1O	IC50	'='	0.26	nM	9.59			UO_0000065	15.64	0.30	4.06	8.88	True	CHEMBL766799	In vitro inhibition of HIV-1 protease	B	BAO_0000357	single protein format	Human immunodeficiency virus 1	None	None	None	None	CHEMBL243	Human immunodeficiency virus type 1 protease	Human immunodeficiency virus 1	SINGLE PROTEIN	CHEMBL1128438	1	Scientific Literature	J. Med. Chem.	1995	None
CHEMBL323043		0	643.81	2	6.26	6b	Nc1cccc(CN2C(=O)N(Cc3ccc4[nH]nc(-c5ccsc5)c4c3)[C@H](Cc3ccccc3)[C@H](O)[C@@H](O)[C@H]2Cc2ccccc2)c1	IC90	'='	32.0	nM				UO_0000065					False	CHEMBL691401	Inhibitory activity against HIV -1 Protease in whole cell assay	B	BAO_0000357	single protein format	Human immunodeficiency virus 1	None	None	None	None	CHEMBL243	Human immunodeficiency virus type 1 protease	Human immunodeficiency virus 1	SINGLE PROTEIN	CHEMBL1131882	1	Scientific Literature	Bioorg. Med. Chem. Lett.	1999	None
CHEMBL276081		0	755.24	1	3.91	13	O=C(NCC(F)(F)F)[C@@H]1CN(Cc2ccn(-c3cccc(Cl)c3)c2)CCN1C[C@@H](O)C[C@@H](Cc1cccnc1)C(=O)N[C@H]1c2ccccc2OC[C@H]1O	IC50	'='	0.05	nM	10.30			UO_0000065	13.64	0.27	6.39	7.79	False	CHEMBL760093	In vitro inhibition of HIV-1 protease (NL4-3 strain).	B	BAO_0000357	single protein format	None	None	None	None	None	CHEMBL243	Human immunodeficiency virus type 1 protease	Human immunodeficiency virus 1	SINGLE PROTEIN	CHEMBL1146635	1	Scientific Literature	Bioorg. Med. Chem. Lett.	2003	None
CHEMBL15705		0	671.74	2	5.76	1b	CC(C)[C@H](NC(=O)OCc1ccccc1)C(=O)NC(Cc1ccc(OCc2ccccc2)cc1)C(=O)C(F)(F)C(=O)NCc1ccccc1	CD50	'>'	100.0	uM				UO_0000064					False	CHEMBL711519	Cytotoxic activity was determined against HIV-1 infected MT-4 cells.	F	BAO_0000219	cell-based format	None	None	None	MT4	None	CHEMBL243	Human immunodeficiency virus type 1 protease	Human immunodeficiency virus 1	SINGLE PROTEIN	CHEMBL1127883	1	Scientific Literature	Bioorg. Med. Chem. Lett.	1994	CHEMBL3308375
CHEMBL431702		0	594.66	1	4.53	47	O=C1N(Cc2ccccc2)[C@H](Cc2ccc3c(c2)OCO3)[C@H](O)[C@@H](O)[C@@H](Cc2ccc3c(c2)OCO3)N1Cc1ccccc1	Ratio	'='	385.0										False	CHEMBL849237	Ability to increase whole-cell antiviral efficacy through better translation defined as the ratio between IC90 and Ki	F	BAO_0000019	assay format	Human immunodeficiency virus 1	None	None	None	None	CHEMBL243	Human immunodeficiency virus type 1 protease	Human immunodeficiency virus 1	SINGLE PROTEIN	CHEMBL1129785	1	Scientific Literature	J. Med. Chem.	1996	None
CHEMBL93566		0	538.09	2	5.15	22	CC(C)(C)OC(=O)N[C@@H](Cc1ccccc1)C[C@H](O)[C@H](Cc1ccccc1)NC(=O)c1cc(N)ccc1Cl	IC50	'='	3.3	nM	8.48			UO_0000065	15.76	0.30	3.33	7.46	False	CHEMBL695236	Inhibitory activity against purified HIV protease	B	BAO_0000357	single protein format	Human immunodeficiency virus 1	None	None	None	None	CHEMBL243	Human immunodeficiency virus type 1 protease	Human immunodeficiency virus 1	SINGLE PROTEIN	CHEMBL1128078	1	Scientific Literature	Bioorg. Med. Chem. Lett.	1995	None
CHEMBL172724		0	704.78	1	3.13	8l	CC(C)(C)NC(=O)c1ccccc1OC[C@H](O)[C@H](Cc1ccccc1)NC(=O)[C@H](CC(N)=O)NC(=O)c1ccc2c(c1)C(=O)c1ccccc1C2=O	IC50	'='	90.0	nM	7.05			UO_0000065	10.00	0.19	3.92	3.63	False	CHEMBL687089	Inhibitory activity against HIV-1 protease using scintillation proximity assay (SPA assay)	B	BAO_0000357	single protein format	None	None	None	None	None	CHEMBL243	Human immunodeficiency virus type 1 protease	Human immunodeficiency virus 1	SINGLE PROTEIN	CHEMBL1130791	1	Scientific Literature	Bioorg. Med. Chem. Lett.	1998	None
CHEMBL46067		0	585.74	2	1.95	28b (isomer B)	CC(C)(C)OC(=O)N[C@@H](Cc1ccccc1)[C@H](O)CNC[C@@H](O)[C@H](Cc1ccccc1)NC(=O)C1(O)COCC1(C)C	IC50	'='	3500.0	nM	5.46			UO_0000065	9.31	0.18	3.51	3.65	False	CHEMBL769373	In vitro inhibition of HIV-1 protease.	B	BAO_0000357	single protein format	None	None	None	None	None	CHEMBL243	Human immunodeficiency virus type 1 protease	Human immunodeficiency virus 1	SINGLE PROTEIN	CHEMBL1150457	1	Scientific Literature	Bioorg. Med. Chem. Lett.	1995	None
CHEMBL46067		0	585.74	2	1.95	28b (isomer B)	CC(C)(C)OC(=O)N[C@@H](Cc1ccccc1)[C@H](O)CNC[C@@H](O)[C@H](Cc1ccccc1)NC(=O)C1(O)COCC1(C)C	IC50	'='	220.0	nM	6.66			UO_0000065	11.37	0.22	4.71	4.46	False	CHEMBL769373	In vitro inhibition of HIV-1 protease.	B	BAO_0000357	single protein format	None	None	None	None	None	CHEMBL243	Human immunodeficiency virus type 1 protease	Human immunodeficiency virus 1	SINGLE PROTEIN	CHEMBL1150457	1	Scientific Literature	Bioorg. Med. Chem. Lett.	1995	None
CHEMBL432566		0	606.77	2	7.38	31	O=C1N(Cc2cccc3ccccc23)[C@H](Cc2ccccc2)[C@H](O)[C@@H](O)[C@@H](Cc2ccccc2)N1Cc1cccc2ccccc12	Ki	'='	86.0	nM	7.07			UO_0000065	11.64	0.21	-0.31	11.04	False	CHEMBL763303	Inhibition of HIV-1 protease	B	BAO_0000357	single protein format	Human immunodeficiency virus 1	None	None	None	None	CHEMBL243	Human immunodeficiency virus type 1 protease	Human immunodeficiency virus 1	SINGLE PROTEIN	CHEMBL1132660	1	Scientific Literature	J. Med. Chem.	1999	None
CHEMBL358924		0	610.71	1	2.97	B435	O=C(NCc1ccccc1)[C@H](OCc1ccccc1)[C@H](O)[C@@H](O)[C@@H](OCc1ccccc1)C(=O)NC1c2ccccc2C[C@H]1O	Kd	'='	69.7	nM	7.16			UO_0000065	11.72	0.22	4.19	5.21	False	CHEMBL857614	Equilibrium constant for the interaction between inhibitor and HIV-1 Protease	B	BAO_0000357	single protein format	Human immunodeficiency virus 1	None	None	None	None	CHEMBL243	Human immunodeficiency virus type 1 protease	Human immunodeficiency virus 1	SINGLE PROTEIN	CHEMBL1135671	1	Scientific Literature	J. Med. Chem.	2002	None
CHEMBL297045		0	560.69	1	4.21	23	CC(C)(C)OC(=O)N[C@@H](Cc1ccc(O)cc1)[C@@H](O)C[C@@H](Cc1ccccc1)C(=O)NC1c2ccccc2C[C@H]1O	I/C	'='	0.007										False	CHEMBL843983	Ratio of inhibitory activity on HIV-1 protease (IC50) to antiviral activity against HIV-1 in human H9 T-lymphoid cell-ELISA assay(CIC)	F	BAO_0000219	cell-based format	None	None	None	T-lymphoid	None	CHEMBL243	Human immunodeficiency virus type 1 protease	Human immunodeficiency virus 1	SINGLE PROTEIN	CHEMBL1126030	1	Scientific Literature	J. Med. Chem.	1992	None
CHEMBL431702		0	594.66	1	4.53	47	O=C1N(Cc2ccccc2)[C@H](Cc2ccc3c(c2)OCO3)[C@H](O)[C@@H](O)[C@@H](Cc2ccc3c(c2)OCO3)N1Cc1ccccc1	Ki	'='	1.3	nM	8.89			UO_0000065	14.94	0.28	4.36	8.80	False	CHEMBL763404	Inhibitory activity against HIV protease	B	BAO_0000357	single protein format	Human immunodeficiency virus 1	None	None	None	None	CHEMBL243	Human immunodeficiency virus type 1 protease	Human immunodeficiency virus 1	SINGLE PROTEIN	CHEMBL1129785	1	Scientific Literature	J. Med. Chem.	1996	None
CHEMBL150626		0	688.80	1	4.26	A030	C/C(=N\O)c1cccc(CN2[C@H](COc3ccccc3)[C@H](O)[C@@H](O)[C@@H](COc3ccccc3)N(Cc3cccc(/C(C)=N/O)c3)S2(=O)=O)c1	k_on	'='	512000.0	M-1.s-1									False	CHEMBL768619	Association rate constant for the interaction between inhibitor and HIV-1 protease	B	BAO_0000357	single protein format	Human immunodeficiency virus 1	None	None	None	None	CHEMBL243	Human immunodeficiency virus type 1 protease	Human immunodeficiency virus 1	SINGLE PROTEIN	CHEMBL1135671	1	Scientific Literature	J. Med. Chem.	2002	None
CHEMBL298457		0	346.39	0	3.78	4	O=C(C[C@H]1C(=O)Nc2ccccc2-c2cccn21)OCc1ccccc1	IC50	'='	0.04	ug.mL-1				UO_0000274					False	CHEMBL692755	Inhibitory concentration against HIV-1 RT was determined	B	BAO_0000357	single protein format	None	None	None	None	None	CHEMBL243	Human immunodeficiency virus type 1 protease	Human immunodeficiency virus 1	SINGLE PROTEIN	CHEMBL1126382	1	Scientific Literature	Bioorg. Med. Chem. Lett.	1992	None
CHEMBL607102		0	631.77	1	3.82	13	C[C@@H](c1ccccc1)N(C[C@@H](O)[C@H](Cc1ccccc1)NC(=O)[C@H](CC(N)=O)NC(=O)OCc1ccccc1)C(=O)NC(C)(C)C	IC50	'='	5100.0	nM	5.29			UO_0000065	8.38	0.16	1.47	3.25	False	CHEMBL769369	Inhibition of HIV-1 Protease.	B	BAO_0000357	single protein format	None	None	None	None	None	CHEMBL243	Human immunodeficiency virus type 1 protease	Human immunodeficiency virus 1	SINGLE PROTEIN	CHEMBL1126824	1	Scientific Literature	J. Med. Chem.	1993	None
CHEMBL317933		0	644.82	1	3.69	10B	CC(C)(C)NC(=O)N(CC1CCCCC1)C[C@@H](O)[C@H](Cc1ccccc1)NC(=O)[C@H](CC(N)=O)NC(=O)c1ccc2ccccc2n1	IC50	'='	5.0	nM	8.30			UO_0000065	12.87	0.24	4.61	4.98	False	CHEMBL769369	Inhibition of HIV-1 Protease.	B	BAO_0000357	single protein format	None	None	None	None	None	CHEMBL243	Human immunodeficiency virus type 1 protease	Human immunodeficiency virus 1	SINGLE PROTEIN	CHEMBL1126824	1	Scientific Literature	J. Med. Chem.	1993	None
CHEMBL295414		0	618.73	1	3.97	43	CC(C)(C)OC(=O)N[C@@H](Cc1ccccc1)[C@@H](O)CC(Cc1ccc(OCC(=O)O)cc1)C(=O)NC1c2ccccc2C[C@H]1O	IC50	'='	0.04	nM	10.40			UO_0000065	16.81	0.32	6.43	6.73	False	CHEMBL763236	In vitro enzyme inhibitory activity against HIV-1 protease.	B	BAO_0000357	single protein format	Human immunodeficiency virus 1	None	None	None	None	CHEMBL243	Human immunodeficiency virus type 1 protease	Human immunodeficiency virus 1	SINGLE PROTEIN	CHEMBL1126030	1	Scientific Literature	J. Med. Chem.	1992	None
CHEMBL3706619		0	721.78	1	3.73	6	O=C(NCC(F)(F)F)[C@@H]1CN(Cc2ccc(-c3ccccn3)o2)CCN1C[C@@H](O)C[C@@H](Cc1ccccc1)C(=O)N[C@H]1c2ccccc2OC[C@H]1O	IC50	'='	0.4	nM	9.40			UO_0000065	13.02	0.25	5.67	6.69	False	CHEMBL769505	Inhibitory activity against HIV-1 Protease from PI-resistant HIV-1 (strain Q-18C)	B	BAO_0000357	single protein format	Human immunodeficiency virus 1	None	None	None	None	CHEMBL243	Human immunodeficiency virus type 1 protease	Human immunodeficiency virus 1	SINGLE PROTEIN	CHEMBL1136138	1	Scientific Literature	Bioorg. Med. Chem. Lett.	2003	None
CHEMBL124214		0	476.53	1	-0.90	B366	O=C(NCCO)[C@H](OCc1ccccc1)[C@H](O)[C@@H](O)[C@@H](OCc1ccccc1)C(=O)NCCO	Ki	'>'	5000.0	nM				UO_0000065					False	CHEMBL763388	Inhibition constant against HIV-1 Protease	B	BAO_0000357	single protein format	Human immunodeficiency virus 1	None	None	None	None	CHEMBL243	Human immunodeficiency virus type 1 protease	Human immunodeficiency virus 1	SINGLE PROTEIN	CHEMBL1135671	1	Scientific Literature	J. Med. Chem.	2002	None
CHEMBL436262		0	688.80	1	2.59	A045	CNC(=O)c1cccc(CN2[C@H](COc3ccccc3)[C@H](O)[C@@H](O)[C@@H](COc3ccccc3)N(Cc3cccc(C(=O)NC)c3)S2(=O)=O)c1	k_off	'='	0.263	s-1									False	CHEMBL768618	Dissociation rate constant for the interaction between inhibitor and HIV-1 protease	B	BAO_0000357	single protein format	Human immunodeficiency virus 1	None	None	None	None	CHEMBL243	Human immunodeficiency virus type 1 protease	Human immunodeficiency virus 1	SINGLE PROTEIN	CHEMBL1135671	1	Scientific Literature	J. Med. Chem.	2002	None
CHEMBL436262		0	688.80	1	2.59	A045	CNC(=O)c1cccc(CN2[C@H](COc3ccccc3)[C@H](O)[C@@H](O)[C@@H](COc3ccccc3)N(Cc3cccc(C(=O)NC)c3)S2(=O)=O)c1	Kd	'='	675.0	nM	6.17			UO_0000065	8.96	0.17	3.58	3.91	False	CHEMBL857614	Equilibrium constant for the interaction between inhibitor and HIV-1 Protease	B	BAO_0000357	single protein format	Human immunodeficiency virus 1	None	None	None	None	CHEMBL243	Human immunodeficiency virus type 1 protease	Human immunodeficiency virus 1	SINGLE PROTEIN	CHEMBL1135671	1	Scientific Literature	J. Med. Chem.	2002	None
CHEMBL17915		0	646.80	1	4.47	1k	Cc1cc(F)cc(C)c1OCC(=O)N[C@H](Cc1ccccc1)[C@H](O)C[C@@H](Cc1ccccc1)NC(=O)[C@@H](C(C)C)N1CCCNC1=O	Inhibition	'='	90.0	%				UO_0000187					False	CHEMBL767931	Inhibition of HIV protease at 0.5 nM	B	BAO_0000357	single protein format	Human immunodeficiency virus 1	None	None	None	None	CHEMBL243	Human immunodeficiency virus type 1 protease	Human immunodeficiency virus 1	SINGLE PROTEIN	CHEMBL1135285	1	Scientific Literature	Bioorg. Med. Chem. Lett.	2002	None
CHEMBL2311165		0	252.21	0	0.27	40	OC[C@H]1O[C@@H](n2cnc3c(O)ncnc32)C=C1F	EC50	'>'	100000.0	nM				UO_0000065					False	CHEMBL758926	Anti-HIV-1 activity determined in human peripheral blood mononuclear PBM cells, expressed as EC50	F	BAO_0000219	cell-based format	None	None	None	PBM	None	CHEMBL243	Human immunodeficiency virus type 1 protease	Human immunodeficiency virus 1	SINGLE PROTEIN	CHEMBL1136794	1	Scientific Literature	J. Med. Chem.	2003	None
CHEMBL114	SAQUINAVIR	4	670.86	1	3.09	saquinavir	CC(C)(C)NC(=O)[C@@H]1C[C@@H]2CCCC[C@@H]2CN1C[C@@H](O)[C@H](Cc1ccccc1)NC(=O)[C@H](CC(N)=O)NC(=O)c1ccc2ccccc2n1	Ki	'='	3.7	nM	8.43			UO_0000065	12.57	0.24	5.34	5.06	False	CHEMBL842691	Dissociation constant obtained by inhibition of mutant HIV-protease (K-60)	B	BAO_0000357	single protein format	None	None	None	None	None	CHEMBL243	Human immunodeficiency virus type 1 protease	Human immunodeficiency virus 1	SINGLE PROTEIN	CHEMBL1133637	1	Scientific Literature	J. Med. Chem.	2000	None
CHEMBL116	AMPRENAVIR	4	505.64	1	2.40	amprenavir VX-478	CC(C)CN(C[C@@H](O)[C@H](Cc1ccccc1)NC(=O)O[C@H]1CCOC1)S(=O)(=O)c1ccc(N)cc1	Ki	'='	0.6	nM	9.22			UO_0000065	18.24	0.36	6.82	7.03	True	CHEMBL690409	Compound was assayed for inhibition against HIV protease activity	B	BAO_0000357	single protein format	None	None	None	None	None	CHEMBL243	Human immunodeficiency virus type 1 protease	Human immunodeficiency virus 1	SINGLE PROTEIN	CHEMBL1130721	1	Scientific Literature	Bioorg. Med. Chem. Lett.	1998	None
CHEMBL66007		0	486.57	0	4.25	32	O=C1N(Cc2ccccc2)[C@H](Cc2ccoc2)[C@H](O)[C@@H](O)[C@@H](Cc2ccoc2)N1Cc1ccccc1	Ratio	'='	920.0										False	CHEMBL849237	Ability to increase whole-cell antiviral efficacy through better translation defined as the ratio between IC90 and Ki	F	BAO_0000019	assay format	Human immunodeficiency virus 1	None	None	None	None	CHEMBL243	Human immunodeficiency virus type 1 protease	Human immunodeficiency virus 1	SINGLE PROTEIN	CHEMBL1129785	1	Scientific Literature	J. Med. Chem.	1996	None
CHEMBL330404		0	650.83	2	5.45	5m	Nc1nc2cc(CN3C(=O)N(Cc4ccc5sc(N)nc5c4)[C@H](Cc4ccccc4)[C@H](O)[C@@H](O)[C@H]3Cc3ccccc3)ccc2s1	Ki	'='	190.0	nM	6.72			UO_0000065	10.33	0.20	1.27	4.74	False	CHEMBL765177	Inhibitory activity was evaluated against HIV protease	B	BAO_0000357	single protein format	Human immunodeficiency virus 1	None	None	None	None	CHEMBL243	Human immunodeficiency virus type 1 protease	Human immunodeficiency virus 1	SINGLE PROTEIN	CHEMBL1128944	1	Scientific Literature	Bioorg. Med. Chem. Lett.	1996	None
CHEMBL431762		0	638.66	1	4.61	66	O=C1N(Cc2ccc(CO)cc2)[C@H](Cc2ccc(F)c(F)c2)[C@H](O)[C@@H](O)[C@@H](Cc2ccc(F)c(F)c2)N1Cc1ccc(CO)cc1	Ki	'='	0.47	nM	9.33			UO_0000065	14.61	0.28	4.72	8.93	False	CHEMBL763404	Inhibitory activity against HIV protease	B	BAO_0000357	single protein format	Human immunodeficiency virus 1	None	None	None	None	CHEMBL243	Human immunodeficiency virus type 1 protease	Human immunodeficiency virus 1	SINGLE PROTEIN	CHEMBL1129785	1	Scientific Literature	J. Med. Chem.	1996	None
CHEMBL3143742		0	640.82	2	-0.04	15	CC[C@H](C)[C@H](NC(=O)[C@@H]1CCCN1C[C@H](O)[C@H](CC(C)C)NC(=O)[C@H](CC(N)=O)NC(=O)[C@H](CC(C)C)NC(C)=O)C(=O)OC	Ki	'>'	10000.0	nM				UO_0000065					False	CHEMBL763393	Inhibitory activity against HIV Protease was measured at pH 6.4 and 37 degrees C	B	BAO_0000357	single protein format	None	None	None	None	None	CHEMBL243	Human immunodeficiency virus type 1 protease	Human immunodeficiency virus 1	SINGLE PROTEIN	CHEMBL1124753	1	Scientific Literature	J. Med. Chem.	1990	None
CHEMBL3085514		0	609.72	1	1.54	20	CC(C)(C)NC(=O)[C@@H]1CCCCN1C(=O)[C@@H](O)[C@H](Cc1ccccc1)NC(=O)[C@H](CC(N)=O)NC(=O)OCc1ccccc1	IC50	'='	26.0	nM	7.58			UO_0000065	12.44	0.24	6.05	4.21	False	CHEMBL768257	Inhibitory potency against HIV-1 protease	B	BAO_0000357	single protein format	Human immunodeficiency virus 1	None	None	None	None	CHEMBL243	Human immunodeficiency virus type 1 protease	Human immunodeficiency virus 1	SINGLE PROTEIN	CHEMBL1126565	1	Scientific Literature	J. Med. Chem.	1993	None
CHEMBL70210		0	554.68	1	3.52	60	COc1cc(C[C@@H]2[C@H](O)[C@@H](O)[C@@H](Cc3cc(OC)cc(OC)c3)N(CC3CC3)C(=O)N2CC2CC2)cc(OC)c1	Ki	'='	2.7	nM	8.57			UO_0000065	15.45	0.29	5.05	8.49	False	CHEMBL763404	Inhibitory activity against HIV protease	B	BAO_0000357	single protein format	Human immunodeficiency virus 1	None	None	None	None	CHEMBL243	Human immunodeficiency virus type 1 protease	Human immunodeficiency virus 1	SINGLE PROTEIN	CHEMBL1129785	1	Scientific Literature	J. Med. Chem.	1996	None
CHEMBL124841		0	382.52	1	5.97	7b	CC(C)CCC1(c2ccccc2)CC(=O)C(SCc2ccccc2)=C(O)O1	IC50	'='	98.0	nM	7.01			UO_0000065	18.32	0.35	1.04	15.06	False	CHEMBL769246	Inhibitory activity against HIV protease	B	BAO_0000357	single protein format	Human immunodeficiency virus 1	None	None	None	None	CHEMBL243	Human immunodeficiency virus type 1 protease	Human immunodeficiency virus 1	SINGLE PROTEIN	CHEMBL1130235	1	Scientific Literature	J. Med. Chem.	1997	None
CHEMBL110557		0	731.89	2	2.98	36a	CCOC(=O)NC(C(=O)NN(CC1CCCCC1)C[C@H](O)[C@H](Cc1ccccc1)NC(=O)[C@H](CC(N)=O)NC(=O)c1ccc2ccccc2n1)C(C)C	ED90	'='	0.03	uM				UO_0000064					False	CHEMBL768560	In vivo for antiviral activity (ED90) against HIV-1 protease.	B	BAO_0000218	organism-based format	Human immunodeficiency virus 1	None	None	None	None	CHEMBL243	Human immunodeficiency virus type 1 protease	Human immunodeficiency virus 1	SINGLE PROTEIN	CHEMBL1129270	1	Scientific Literature	J. Med. Chem.	1996	None
CHEMBL305228		0	538.64	1	4.48	39	O=C1N(Cc2ccccc2)[C@H](Cc2ccc(O)cc2)[C@H](O)[C@@H](O)[C@@H](Cc2ccc(O)cc2)N1Cc1ccccc1	Ratio	'='	170.0										False	CHEMBL849237	Ability to increase whole-cell antiviral efficacy through better translation defined as the ratio between IC90 and Ki	F	BAO_0000019	assay format	Human immunodeficiency virus 1	None	None	None	None	CHEMBL243	Human immunodeficiency virus type 1 protease	Human immunodeficiency virus 1	SINGLE PROTEIN	CHEMBL1129785	1	Scientific Literature	J. Med. Chem.	1996	None
CHEMBL103217		0	576.15	1	3.93	5	COC(=O)c1c(Br)c(OC)c2c(c1-c1c3c(c(OC)c(Br)c1C(=O)OC)OCO3)OCO2	IC50	'='	48.0	nM	7.32			UO_0000065	12.70	0.31	3.39	6.78	False	CHEMBL804229	IC50 value was measured as DNA dependent DNA polymerase associated activity by using 0.05 units of radiolabeled template poly(rA)-oligo(dT).	B	BAO_0000357	single protein format	None	None	None	None	None	CHEMBL243	Human immunodeficiency virus type 1 protease	Human immunodeficiency virus 1	SINGLE PROTEIN	CHEMBL1128496	1	Scientific Literature	J. Med. Chem.	1995	None
CHEMBL121477		0	601.74	1	4.29	12	Cc1cccc(C)c1NCC(=O)N[C@@H](Cc1ccccc1)C[C@H](O)[C@H](Cc1ccccc1)NC(=O)O[C@H]1COC2OCCC21	Inhibition	'='	69.0	%				UO_0000187					False	CHEMBL767933	Inhibitory activity against HIV protease at a compound concentration of 0.5 nM in MT-4 cells	B	BAO_0000219	cell-based format	Human immunodeficiency virus 1	None	None	MT4	None	CHEMBL243	Human immunodeficiency virus type 1 protease	Human immunodeficiency virus 1	SINGLE PROTEIN	CHEMBL1136309	1	Scientific Literature	Bioorg. Med. Chem. Lett.	2003	CHEMBL3308375
CHEMBL71961		0	772.94	2	2.73	3	CC(C)[C@@H]1NC(=O)[C@@H](NC(=O)[C@H](O)[C@H](Cc2ccccc2)NC(=O)[C@@H](N[C@H](C)NC(=O)OCc2ccccc2)C(C)C)Cc2ccc(cc2)OCCCNC1=O	IC50						Not Determined						False	CHEMBL694109	Inhibitory concentration against TL3-resistant HIV(L63P) mutant protease; Not determined	B	BAO_0000357	single protein format	None	None	None	None	None	CHEMBL243	Human immunodeficiency virus type 1 protease	Human immunodeficiency virus 1	SINGLE PROTEIN	CHEMBL1133785	1	Scientific Literature	Bioorg. Med. Chem. Lett.	2001	None
CHEMBL71961		0	772.94	2	2.73	3	CC(C)[C@@H]1NC(=O)[C@@H](NC(=O)[C@H](O)[C@H](Cc2ccccc2)NC(=O)[C@@H](N[C@H](C)NC(=O)OCc2ccccc2)C(C)C)Cc2ccc(cc2)OCCCNC1=O	IC50						Not Determined						False	CHEMBL694115	Inhibitory concentration against TL3-resistant HIV(V771) mutant protease; Not determined	B	BAO_0000357	single protein format	None	None	None	None	None	CHEMBL243	Human immunodeficiency virus type 1 protease	Human immunodeficiency virus 1	SINGLE PROTEIN	CHEMBL1133785	1	Scientific Literature	Bioorg. Med. Chem. Lett.	2001	None
CHEMBL70502		0	604.79	2	5.07	18	Cc1cc(SC2=C(O)OC(C)(CCc3ccc(O)cc3)CC2=O)c(C(C)(C)C)cc1OS(=O)(=O)N1CCN(C)CC1	IC50	'='	7.1	nM	8.15			UO_0000065	13.47	0.27	3.08	6.99	False	CHEMBL761601	Tested in vitro for HIV protease (PR) binding affinity	B	BAO_0000357	single protein format	None	None	None	None	None	CHEMBL243	Human immunodeficiency virus type 1 protease	Human immunodeficiency virus 1	SINGLE PROTEIN	CHEMBL1131822	1	Scientific Literature	Bioorg. Med. Chem. Lett.	1999	None
CHEMBL262738		0	627.23	2	6.63	(S,S)-11j	Cc1ccc(Cl)cc1N1CCN(Cc2cn([C@@H](Cc3ccccc3)[C@H](Cc3ccccc3)NC(=O)OC3CCCC3)nn2)CC1	Inhibition	'='	94.0	%				UO_0000187					False	CHEMBL855433	Inhibition of HIV1 protease at 5 uM	B	BAO_0000357	single protein format	Human immunodeficiency virus 1	None	None	None	None	CHEMBL243	Human immunodeficiency virus type 1 protease	Human immunodeficiency virus 1	SINGLE PROTEIN	CHEMBL1138217	1	Scientific Literature	J. Med. Chem.	2006	None
CHEMBL444363		0	578.76	2	5.66	(S,S)-11a	O=C(N[C@@H](Cc1ccccc1)[C@H](Cc1ccccc1)n1cc(CN2CCN(c3ccccc3)CC2)nn1)OC1CCCC1	Inhibition	'='	82.0	%				UO_0000187					False	CHEMBL855433	Inhibition of HIV1 protease at 5 uM	B	BAO_0000357	single protein format	Human immunodeficiency virus 1	None	None	None	None	CHEMBL243	Human immunodeficiency virus type 1 protease	Human immunodeficiency virus 1	SINGLE PROTEIN	CHEMBL1138217	1	Scientific Literature	J. Med. Chem.	2006	None
CHEMBL262738		0	627.23	2	6.63	(S,S)-11j	Cc1ccc(Cl)cc1N1CCN(Cc2cn([C@@H](Cc3ccccc3)[C@H](Cc3ccccc3)NC(=O)OC3CCCC3)nn2)CC1	Ki	'='	23.0	nM	7.64			UO_0000065	12.18	0.23	1.01	10.11	False	CHEMBL854830	Inhibition of HIV1 protease	B	BAO_0000357	single protein format	Human immunodeficiency virus 1	None	None	None	None	CHEMBL243	Human immunodeficiency virus type 1 protease	Human immunodeficiency virus 1	SINGLE PROTEIN	CHEMBL1138217	1	Scientific Literature	J. Med. Chem.	2006	None
CHEMBL386848		0	629.21	2	5.47	(S,S)-15e	Cc1ccc(Cl)cc1N1CCN(Cc2cn([C@@H](Cc3ccccc3)[C@H](Cc3ccccc3)NC(=O)O[C@@H]3CCOC3)nn2)CC1	Inhibition	'='	71.0	%				UO_0000187					False	CHEMBL855433	Inhibition of HIV1 protease at 5 uM	B	BAO_0000357	single protein format	Human immunodeficiency virus 1	None	None	None	None	CHEMBL243	Human immunodeficiency virus type 1 protease	Human immunodeficiency virus 1	SINGLE PROTEIN	CHEMBL1138217	1	Scientific Literature	J. Med. Chem.	2006	None
CHEMBL218965		0	602.78	2	5.39	(S,S)-11p	CC(C)(C)OC(=O)N1CCN(Cc2cn([C@@H](Cc3ccccc3)[C@H](Cc3ccccc3)NC(=O)OC3CCCC3)nn2)CC1	Inhibition	'='	51.0	%				UO_0000187					False	CHEMBL855433	Inhibition of HIV1 protease at 5 uM	B	BAO_0000357	single protein format	Human immunodeficiency virus 1	None	None	None	None	CHEMBL243	Human immunodeficiency virus type 1 protease	Human immunodeficiency virus 1	SINGLE PROTEIN	CHEMBL1138217	1	Scientific Literature	J. Med. Chem.	2006	None
CHEMBL265502	SURAMIN	3	1297.30	None	None	suramin	Cc1ccc(C(=O)Nc2ccc(S(=O)(=O)O)c3cc(S(=O)(=O)O)cc(S(=O)(=O)O)c23)cc1NC(=O)c1cccc(NC(=O)Nc2cccc(C(=O)Nc3cc(C(=O)Nc4ccc(S(=O)(=O)O)c5cc(S(=O)(=O)O)cc(S(=O)(=O)O)c45)ccc3C)c2)c1	Inhibition	'='	83.0	%				UO_0000187					False	CHEMBL801609	Compound tested for % inhibition of giant cell formation at a concentration of 70 uM	B	BAO_0000357	single protein format	Human immunodeficiency virus 1	None	None	None	None	CHEMBL243	Human immunodeficiency virus type 1 protease	Human immunodeficiency virus 1	SINGLE PROTEIN	CHEMBL1125724	1	Scientific Literature	J. Med. Chem.	1991	None
CHEMBL3085516		0	581.71	1	1.62	3	CC(C)(C)NC(=O)[C@@H]1CCCN1C[C@H](O)[C@H](Cc1ccccc1)NC(=O)[C@H](CC(N)=O)NC(=O)OCc1ccccc1	IC50	'='	209.89	nM	6.68			UO_0000065	11.48	0.22	5.06	4.09	False	CHEMBL768257	Inhibitory potency against HIV-1 protease	B	BAO_0000357	single protein format	Human immunodeficiency virus 1	None	None	None	None	CHEMBL243	Human immunodeficiency virus type 1 protease	Human immunodeficiency virus 1	SINGLE PROTEIN	CHEMBL1126565	1	Scientific Literature	J. Med. Chem.	1993	None
CHEMBL317406		0	470.40	1	5.04	15c	Cc1cc2nc(OCC/N=C(\S)Nc3ccc(Br)cn3)c3cccn3c2cc1C	Ki	'='	800.0	nM	6.10			UO_0000065	12.96	0.29	1.06	9.55	False	CHEMBL801175	Inhibition of HIV-1 Mutant HIV-1 RT enzymes containing the single amino acid substitution V179D	B	BAO_0000357	single protein format	None	None	None	None	None	CHEMBL243	Human immunodeficiency virus type 1 protease	Human immunodeficiency virus 1	SINGLE PROTEIN	CHEMBL1134834	1	Scientific Literature	J. Med. Chem.	2001	None
CHEMBL319408		0	558.68	1	3.50	4	O=C(N[C@@H](Cc1ccccc1)[C@@H](O)C[C@@H](Cc1ccccc1)C(=O)N[C@H]1c2ccccc2C[C@H]1O)O[C@H]1CCOC1	IC50	'<'	0.03	nM				UO_0000065					False	CHEMBL769053	Inhibition of HIV-1 protease	B	BAO_0000357	single protein format	Human immunodeficiency virus 1	None	None	None	None	CHEMBL243	Human immunodeficiency virus type 1 protease	Human immunodeficiency virus 1	SINGLE PROTEIN	CHEMBL1127030	1	Scientific Literature	J. Med. Chem.	1993	None
CHEMBL317031		0	652.74	2	2.43	2	O=C(NC1c2ccccc2C[C@H]1O)[C@H](OCc1ccccc1)[C@H](O)[C@@H](O)[C@@H](OCc1ccccc1)C(=O)N[C@H]1c2ccccc2C[C@H]1O	ED50	'='	0.1	uM		Non standard unit for type		UO_0000064					False	CHEMBL715133	Anti-HIV-1 activity against Wild type virus in MT-4 cells	F	BAO_0000219	cell-based format	Human immunodeficiency virus 1	None	None	MT4	None	CHEMBL243	Human immunodeficiency virus type 1 protease	Human immunodeficiency virus 1	SINGLE PROTEIN	CHEMBL1134445	1	Scientific Literature	J. Med. Chem.	2001	CHEMBL3308375
CHEMBL317031		0	652.74	2	2.43	2	O=C(NC1c2ccccc2C[C@H]1O)[C@H](OCc1ccccc1)[C@H](O)[C@@H](O)[C@@H](OCc1ccccc1)C(=O)N[C@H]1c2ccccc2C[C@H]1O	ED50	'='	0.46	uM		Non standard unit for type		UO_0000064					False	CHEMBL710714	Anti-HIV-1 activity against mutant HIV-1 in MT-4 cells (mutation selected with compound 1)	F	BAO_0000219	cell-based format	Human immunodeficiency virus 1	None	None	MT4	None	CHEMBL243	Human immunodeficiency virus type 1 protease	Human immunodeficiency virus 1	SINGLE PROTEIN	CHEMBL1134445	1	Scientific Literature	J. Med. Chem.	2001	CHEMBL3308375
CHEMBL319704		0	724.70	2	2.98	9d	O=C(NC1c2ccccc2C[C@H]1O)[C@H](OCc1cccc(F)c1F)[C@H](O)[C@@H](O)[C@@H](OCc1cccc(F)c1F)C(=O)N[C@H]1c2ccccc2C[C@H]1O	Ki	'='	4.0	nM	8.40			UO_0000065	11.59	0.22	5.42	5.33	False	CHEMBL765178	Inhibitory concentration against HIV-1 protease	B	BAO_0000357	single protein format	Human immunodeficiency virus 1	None	None	None	None	CHEMBL243	Human immunodeficiency virus type 1 protease	Human immunodeficiency virus 1	SINGLE PROTEIN	CHEMBL1134445	1	Scientific Literature	J. Med. Chem.	2001	None
CHEMBL319704		0	724.70	2	2.98	9d	O=C(NC1c2ccccc2C[C@H]1O)[C@H](OCc1cccc(F)c1F)[C@H](O)[C@@H](O)[C@@H](OCc1cccc(F)c1F)C(=O)N[C@H]1c2ccccc2C[C@H]1O	ED50	'='	0.24	uM		Non standard unit for type		UO_0000064					False	CHEMBL710714	Anti-HIV-1 activity against mutant HIV-1 in MT-4 cells (mutation selected with compound 1)	F	BAO_0000219	cell-based format	Human immunodeficiency virus 1	None	None	MT4	None	CHEMBL243	Human immunodeficiency virus type 1 protease	Human immunodeficiency virus 1	SINGLE PROTEIN	CHEMBL1134445	1	Scientific Literature	J. Med. Chem.	2001	CHEMBL3308375
CHEMBL423648		0	528.68	1	1.78	8	CC(=O)N[C@@H](CC(N)=O)C(=O)N[C@@H](CSc1ccccc1)[C@H](O)Cc1ccccc1C(=O)NC(C)(C)C	IC50	'='	19.0	nM	7.72			UO_0000065	14.60	0.29	5.94	5.13	False	CHEMBL881019	Inhibitory activity against HIV-1 protease	B	BAO_0000357	single protein format	Human immunodeficiency virus 1	None	None	None	None	CHEMBL243	Human immunodeficiency virus type 1 protease	Human immunodeficiency virus 1	SINGLE PROTEIN	CHEMBL1128865	1	Scientific Literature	Bioorg. Med. Chem. Lett.	1995	None
CHEMBL361651		0	700.92	2	5.57	19c	COc1ccc(CN(Cc2ccc3c(c2)OCO3)/C(S)=N/CCCC[C@@H](CO)N(CCC(C)C)S(=O)(=O)c2ccc(N)cc2)cc1OC	Ki	'='	2.9	nM	8.54			UO_0000065	12.18	0.24	2.97	6.27	False	CHEMBL828917	Inhibition constant for HIV aspartyl protease	B	BAO_0000357	single protein format	human immunodeficiency virus	None	None	None	None	CHEMBL243	Human immunodeficiency virus type 1 protease	Human immunodeficiency virus 1	SINGLE PROTEIN	CHEMBL1137124	1	Scientific Literature	Bioorg. Med. Chem. Lett.	2004	None
CHEMBL47476		0	543.71	1	3.57	1	CC(C)(C)OC(=O)N[C@@H](Cc1ccccc1)[C@H](O)CNC[C@@H](O)[C@H](Cc1ccccc1)NC(=O)OC(C)(C)C	IC50	'='	125.0	nM	6.90			UO_0000065	12.70	0.24	3.33	5.35	True	CHEMBL769373	In vitro inhibition of HIV-1 protease.	B	BAO_0000357	single protein format	None	None	None	None	None	CHEMBL243	Human immunodeficiency virus type 1 protease	Human immunodeficiency virus 1	SINGLE PROTEIN	CHEMBL1150457	1	Scientific Literature	Bioorg. Med. Chem. Lett.	1995	None
CHEMBL182808		0	503.67	1	3.81	6b	Cc1ccc(S(=O)(=O)N(CC(C)C)[C@@H](CCCCNC(=O)NCCc2ccccc2)C(=O)O)cc1	Ki	'='	204.0	nM	6.69			UO_0000065	13.28	0.26	2.88	5.78	False	CHEMBL828917	Inhibition constant for HIV aspartyl protease	B	BAO_0000357	single protein format	human immunodeficiency virus	None	None	None	None	CHEMBL243	Human immunodeficiency virus type 1 protease	Human immunodeficiency virus 1	SINGLE PROTEIN	CHEMBL1137124	1	Scientific Literature	Bioorg. Med. Chem. Lett.	2004	None
CHEMBL182043		0	593.79	2	5.72	6e	Cc1ccc(S(=O)(=O)N(CC(C)C)[C@@H](CCCCNC(=O)N(CCc2ccccc2)Cc2ccccc2)C(=O)O)cc1	Ki	'>'	300.0	nM				UO_0000065					False	CHEMBL828917	Inhibition constant for HIV aspartyl protease	B	BAO_0000357	single protein format	human immunodeficiency virus	None	None	None	None	CHEMBL243	Human immunodeficiency virus type 1 protease	Human immunodeficiency virus 1	SINGLE PROTEIN	CHEMBL1137124	1	Scientific Literature	Bioorg. Med. Chem. Lett.	2004	None
CHEMBL365462		0	624.80	1	4.98	16e	CC(C)CCN([C@H](CO)CCCCNC(=O)N(Cc1ccccc1)Cc1cccc2c1OCO2)S(=O)(=O)c1ccc(N)cc1	Ki	'='	4.0	nM	8.40			UO_0000065	13.44	0.26	3.42	6.25	False	CHEMBL828917	Inhibition constant for HIV aspartyl protease	B	BAO_0000357	single protein format	human immunodeficiency virus	None	None	None	None	CHEMBL243	Human immunodeficiency virus type 1 protease	Human immunodeficiency virus 1	SINGLE PROTEIN	CHEMBL1137124	1	Scientific Literature	Bioorg. Med. Chem. Lett.	2004	None
CHEMBL361373		0	624.80	1	4.98	16h	CC(C)CCN([C@H](CO)CCCCNC(=O)N(Cc1ccccc1)Cc1ccc2c(c1)OCO2)S(=O)(=O)c1ccc(N)cc1	Ki	'='	4.1	nM	8.39			UO_0000065	13.42	0.26	3.41	6.24	False	CHEMBL828917	Inhibition constant for HIV aspartyl protease	B	BAO_0000357	single protein format	human immunodeficiency virus	None	None	None	None	CHEMBL243	Human immunodeficiency virus type 1 protease	Human immunodeficiency virus 1	SINGLE PROTEIN	CHEMBL1137124	1	Scientific Literature	Bioorg. Med. Chem. Lett.	2004	None
CHEMBL129565		0	644.82	1	3.69	m10b	CC(C)(C)N(C[C@@H](O)[C@H](Cc1ccccc1)NC(=O)[C@H](CC(N)=O)NC(=O)c1ccc2ccccc2n1)C(=O)NCC1CCCCC1	IC50	'='	5.0	nM	8.30			UO_0000065	12.87	0.24	4.61	4.98	False	CHEMBL768257	Inhibitory potency against HIV-1 protease	B	BAO_0000357	single protein format	Human immunodeficiency virus 1	None	None	None	None	CHEMBL243	Human immunodeficiency virus type 1 protease	Human immunodeficiency virus 1	SINGLE PROTEIN	CHEMBL1126565	1	Scientific Literature	J. Med. Chem.	1993	None
CHEMBL372040		0	438.63	1	7.13	IV	Cc1ccc(C(C)(C)C)c(SC2=C(O)OC(CCc3ccccc3)(C(C)C)CC2=O)c1	IC50	'='	1.1	nM	8.96			UO_0000065	20.42	0.39	1.83	19.25	False	CHEMBL832896	Inhibitory concentration against human immunodeficiency virus 1 protease in MT-4 cells	B	BAO_0000219	cell-based format	Human immunodeficiency virus 1	None	None	MT4	None	CHEMBL243	Human immunodeficiency virus type 1 protease	Human immunodeficiency virus 1	SINGLE PROTEIN	CHEMBL1144371	1	Scientific Literature	Bioorg. Med. Chem. Lett.	2005	CHEMBL3308375
CHEMBL325778		0	753.90	2	3.24	33b	CC(C)CN(C[C@H](O)[C@H](Cc1ccccc1)NC(=O)[C@H](CC(N)=O)NC(=O)c1ccc2ccccc2n1)NC(=O)C(NC(=O)OCc1ccccc1)C(C)C	ED50	'='	0.012	uM		Non standard unit for type		UO_0000064					False	CHEMBL769526	In vivo antiviral activity (IC50) against HIV-1 protease.	B	BAO_0000218	organism-based format	Human immunodeficiency virus 1	None	None	None	None	CHEMBL243	Human immunodeficiency virus type 1 protease	Human immunodeficiency virus 1	SINGLE PROTEIN	CHEMBL1129270	1	Scientific Literature	J. Med. Chem.	1996	None
CHEMBL3706623		0	721.78	1	3.73	5	O=C(NCC(F)(F)F)[C@@H]1CN(Cc2ccc(-c3cccnc3)o2)CCN1C[C@@H](O)C[C@@H](Cc1ccccc1)C(=O)N[C@H]1c2ccccc2OC[C@H]1O	IC50						Not Determined						False	CHEMBL769506	Inhibitory activity against HIV-1 Protease from PI-resistant HIV-1 (strain Q-18C); ND=Not determined	B	BAO_0000357	single protein format	Human immunodeficiency virus 1	None	None	None	None	CHEMBL243	Human immunodeficiency virus type 1 protease	Human immunodeficiency virus 1	SINGLE PROTEIN	CHEMBL1136138	1	Scientific Literature	Bioorg. Med. Chem. Lett.	2003	None
CHEMBL163	RITONAVIR	4	720.96	2	5.91	ABT-538	CC(C)c1nc(CN(C)C(=O)N[C@H](C(=O)N[C@@H](Cc2ccccc2)C[C@H](O)[C@H](Cc2ccccc2)NC(=O)OCc2cncs2)C(C)C)cs1	Ki	'='	0.37	nM	9.43			UO_0000065	13.08	0.26	3.52	6.47	True	CHEMBL763326	Binding affinity to inhibit the purified wild-type HIV-1 Protease	B	BAO_0000357	single protein format	Human immunodeficiency virus 1	None	None	None	None	CHEMBL243	Human immunodeficiency virus type 1 protease	Human immunodeficiency virus 1	SINGLE PROTEIN	CHEMBL1130161	1	Scientific Literature	J. Med. Chem.	1997	None
CHEMBL91798		0	642.80	1	2.87	1i	Cc1cccc(C)c1OCC(=O)N[C@@H](Cc1ccccc1)[C@@H](O)C[C@H](Cc1ccccc1)NC(=O)[C@H](C(C)C)N1CCNC(=O)C1=O	Inhibition	'='	73.0	%				UO_0000187					False	CHEMBL767939	Inhibitory activity (0.5 nM) against Protease	B	BAO_0000357	single protein format	None	None	None	None	None	CHEMBL243	Human immunodeficiency virus type 1 protease	Human immunodeficiency virus 1	SINGLE PROTEIN	CHEMBL1146747	1	Scientific Literature	Bioorg. Med. Chem. Lett.	2004	None
CHEMBL105459		0	614.74	2	0.65	B268	CNC(=O)[C@@H](NC(=O)[C@H](OCc1ccccc1)[C@H](O)[C@@H](O)[C@@H](OCc1ccccc1)C(=O)N[C@H](C(=O)NC)C(C)C)C(C)C	k_on	'='	355000.0	M-1.s-1									False	CHEMBL768619	Association rate constant for the interaction between inhibitor and HIV-1 protease	B	BAO_0000357	single protein format	Human immunodeficiency virus 1	None	None	None	None	CHEMBL243	Human immunodeficiency virus type 1 protease	Human immunodeficiency virus 1	SINGLE PROTEIN	CHEMBL1135671	1	Scientific Literature	J. Med. Chem.	2002	None
CHEMBL321669		0	667.81	2	6.20	6h	COc1cccc(-c2[nH]nc3ccc(CN4C(=O)N(Cc5cccc(N)c5)[C@H](Cc5ccccc5)[C@H](O)[C@@H](O)[C@H]4Cc4ccccc4)cc23)c1	IC90	'='	33.0	nM				UO_0000065					False	CHEMBL691401	Inhibitory activity against HIV -1 Protease in whole cell assay	B	BAO_0000357	single protein format	Human immunodeficiency virus 1	None	None	None	None	CHEMBL243	Human immunodeficiency virus type 1 protease	Human immunodeficiency virus 1	SINGLE PROTEIN	CHEMBL1131882	1	Scientific Literature	Bioorg. Med. Chem. Lett.	1999	None
CHEMBL343053		0	559.71	1	4.09	8	CC(C)(C)OC(=O)NC(Cc1ccccc1)[C@@H](O)CC(Cc1ccc(N)cc1)C(=O)NC1c2ccccc2C[C@@H]1O	IC50	'='	0.309	nM	9.51			UO_0000065	16.99	0.32	5.42	7.10	False	CHEMBL768258	Inhibition of human immunodeficiency virus type 1 (HIV-1) protease enzyme.	B	BAO_0000357	single protein format	Human immunodeficiency virus 1	None	None	None	None	CHEMBL243	Human immunodeficiency virus type 1 protease	Human immunodeficiency virus 1	SINGLE PROTEIN	CHEMBL1133448	1	Scientific Literature	J. Med. Chem.	2000	None
CHEMBL358219		0	616.71	1	1.51	B249	COC(=O)C(NC(=O)[C@H](OCc1ccccc1)[C@H](O)[C@@H](O)[C@@H](OCc1ccccc1)C(=O)NC(C(=O)OC)C(C)C)C(C)C	Ki	'='	1400.0	nM	5.85			UO_0000065	9.49	0.18	4.34	3.45	False	CHEMBL763388	Inhibition constant against HIV-1 Protease	B	BAO_0000357	single protein format	Human immunodeficiency virus 1	None	None	None	None	CHEMBL243	Human immunodeficiency virus type 1 protease	Human immunodeficiency virus 1	SINGLE PROTEIN	CHEMBL1135671	1	Scientific Literature	J. Med. Chem.	2002	None
CHEMBL337872		0	662.81	1	2.94	A023	O=S1(=O)N(Cc2cccc(CCO)c2)[C@H](COc2ccccc2)[C@H](O)[C@@H](O)[C@@H](COc2ccccc2)N1Cc1cccc(CCO)c1	Ki	'='	43.0	nM	7.37			UO_0000065	11.11	0.21	4.43	5.26	False	CHEMBL763388	Inhibition constant against HIV-1 Protease	B	BAO_0000357	single protein format	Human immunodeficiency virus 1	None	None	None	None	CHEMBL243	Human immunodeficiency virus type 1 protease	Human immunodeficiency virus 1	SINGLE PROTEIN	CHEMBL1135671	1	Scientific Literature	J. Med. Chem.	2002	None
CHEMBL113355		0	873.07	2	4.65	76	CC(C)[C@H](NC(=O)N(C)Cc1nc2ccccc2[nH]1)C(=O)N[C@@H](Cc1ccccc1)[C@@H](O)[C@H](O)[C@H](Cc1ccccc1)NC(=O)[C@H](NC(=O)N(C)Cc1nc2ccccc2[nH]1)C(C)C	IC50	'<'	1.0	nM				UO_0000065					False	CHEMBL769364	Inhibition of purified recombinant HIV-1 protease in a fluorogenic assay	B	BAO_0000357	single protein format	Human immunodeficiency virus 1	None	None	None	None	CHEMBL243	Human immunodeficiency virus type 1 protease	Human immunodeficiency virus 1	SINGLE PROTEIN	CHEMBL1126582	1	Scientific Literature	J. Med. Chem.	1993	None
CHEMBL320126		0	754.93	3	5.67	65	CC(C)[C@H](NC(=O)c1cc2ccccc2[nH]1)C(=O)N[C@@H](Cc1ccccc1)C(O)[C@H](Cc1ccccc1)NC(=O)[C@H](NC(=O)c1cc2ccccc2[nH]1)C(C)C	IC50	'='	1.2	nM	8.92			UO_0000065	11.82	0.22	3.25	5.30	False	CHEMBL769364	Inhibition of purified recombinant HIV-1 protease in a fluorogenic assay	B	BAO_0000357	single protein format	Human immunodeficiency virus 1	None	None	None	None	CHEMBL243	Human immunodeficiency virus type 1 protease	Human immunodeficiency virus 1	SINGLE PROTEIN	CHEMBL1126582	1	Scientific Literature	J. Med. Chem.	1993	None
CHEMBL121162		0	674.79	1	4.44	38	CCOC(=O)c1cc(C)c(OCC(=O)N[C@@H](Cc2ccccc2)C[C@H](O)[C@H](Cc2ccccc2)NC(=O)O[C@H]2COC3OCCC32)c(C)c1	Inhibition	'='	84.0	%				UO_0000187					False	CHEMBL767933	Inhibitory activity against HIV protease at a compound concentration of 0.5 nM in MT-4 cells	B	BAO_0000219	cell-based format	Human immunodeficiency virus 1	None	None	MT4	None	CHEMBL243	Human immunodeficiency virus type 1 protease	Human immunodeficiency virus 1	SINGLE PROTEIN	CHEMBL1136309	1	Scientific Literature	Bioorg. Med. Chem. Lett.	2003	CHEMBL3308375
CHEMBL326913		0	605.76	1	2.43	7l	COC(=O)N[C@H](C(=O)N[C@@H](Cc1ccccc1)C(O)CN(Cc1cccs1)NC(=O)[C@@H](NC(=O)OC)C(C)C)C(C)C	IC50	'='	17.0	nM	7.77			UO_0000065	12.83	0.25	5.34	4.91	False	CHEMBL769366	In vivo antiviral activity (IC50) against HIV-1 protease.	B	BAO_0000218	organism-based format	Human immunodeficiency virus 1	None	None	None	None	CHEMBL243	Human immunodeficiency virus type 1 protease	Human immunodeficiency virus 1	SINGLE PROTEIN	CHEMBL1129270	1	Scientific Literature	J. Med. Chem.	1996	None
CHEMBL326053		0	867.11	2	1.94	54	CC(C)[C@H](NS(=O)(=O)N(C)Cc1ccccn1)C(=O)N[C@@H](Cc1ccccc1)[C@@H](O)[C@H](O)[C@H](Cc1ccccc1)NC(=O)[C@H](NS(=O)(=O)N(C)Cc1ccccn1)C(C)C	IC50	'='	71.0	nM	7.15			UO_0000065	8.24	0.16	5.21	3.20	False	CHEMBL769364	Inhibition of purified recombinant HIV-1 protease in a fluorogenic assay	B	BAO_0000357	single protein format	Human immunodeficiency virus 1	None	None	None	None	CHEMBL243	Human immunodeficiency virus type 1 protease	Human immunodeficiency virus 1	SINGLE PROTEIN	CHEMBL1126582	1	Scientific Literature	J. Med. Chem.	1993	None
CHEMBL309773		0	518.70	1	4.50	23	CC(=O)N[C@@H](C(=O)N[C@@H](Cc1ccccc1)[C@@H](O)C[C@@H](Cc1ccccc1)c1nc(C(C)C)c[nH]1)C(C)C	Ki	'='	150.0	nM	6.82			UO_0000065	13.16	0.25	2.32	6.37	False	CHEMBL857519	Inhibitory activity against HIV-1 protease	B	BAO_0000357	single protein format	Human immunodeficiency virus 1	None	None	None	None	CHEMBL243	Human immunodeficiency virus type 1 protease	Human immunodeficiency virus 1	SINGLE PROTEIN	CHEMBL1128000	1	Scientific Literature	Bioorg. Med. Chem. Lett.	1994	None
CHEMBL116798		0	503.67	2	5.30	15	CCC(C1=C(O)OC(CC(C)C)(CC(C)C)CC1=O)c1cccc(NS(=O)(=O)c2cn(C)cn2)c1	IC50	'='	1800.0	nM	5.75			UO_0000065					False	CHEMBL684614	Inhibition of HIV-1 protease in a cell culture assay using HIV-1 IIIB infected H9 cells.	F	BAO_0000219	cell-based format	Human immunodeficiency virus 1	None	None	H9	None	CHEMBL243	Human immunodeficiency virus type 1 protease	Human immunodeficiency virus 1	SINGLE PROTEIN	CHEMBL1131083	1	Scientific Literature	J. Med. Chem.	1998	CHEMBL3308402
CHEMBL416503		0	562.72	2	2.27	thiamine disfulide	C/C(=C(\CCO)SS/C(CCO)=C(/C)N(C=O)Cc1cnc(C)nc1N)N(C=O)Cc1cnc(C)nc1N	IC50						Not Active						False	CHEMBL768562	Compound was tested for effects on HIV-1 protease; NI = No inhibition	B	BAO_0000357	single protein format	None	None	None	None	None	CHEMBL243	Human immunodeficiency virus type 1 protease	Human immunodeficiency virus 1	SINGLE PROTEIN	CHEMBL1130070	1	Scientific Literature	J. Med. Chem.	1997	None
CHEMBL122388		0	534.67	2	6.53	13s	Cc1cc(SC2=C(O)OC(CCc3ccc(O)cc3)(c3ccc(O)cc3)CC2=O)c(C(C)(C)C)cc1CO	IC50	'='	120.0	nM	6.92			UO_0000065	12.94	0.25	0.39	6.45	False	CHEMBL769367	In vitro inhibition activity against HIV-1 protease.	B	BAO_0000357	single protein format	Human immunodeficiency virus 1	None	None	None	None	CHEMBL243	Human immunodeficiency virus type 1 protease	Human immunodeficiency virus 1	SINGLE PROTEIN	CHEMBL1130297	1	Scientific Literature	J. Med. Chem.	1997	None
CHEMBL107965		0	686.70	2	1.21	8e	CNC(=O)[C@@H](NC(=O)[C@H](OCc1ccc(F)cc1F)[C@H](O)[C@@H](O)[C@@H](OCc1ccc(F)cc1F)C(=O)N[C@H](C(=O)NC)C(C)C)C(C)C	Ki	'='	1.12	nM	8.95			UO_0000065	13.03	0.25	7.74	5.11	False	CHEMBL765178	Inhibitory concentration against HIV-1 protease	B	BAO_0000357	single protein format	Human immunodeficiency virus 1	None	None	None	None	CHEMBL243	Human immunodeficiency virus type 1 protease	Human immunodeficiency virus 1	SINGLE PROTEIN	CHEMBL1134445	1	Scientific Literature	J. Med. Chem.	2001	None
CHEMBL322669		0	724.70	2	2.98	9e	O=C(NC1c2ccccc2C[C@H]1O)[C@H](OCc1ccc(F)cc1F)[C@H](O)[C@@H](O)[C@@H](OCc1ccc(F)cc1F)C(=O)N[C@H]1c2ccccc2C[C@H]1O	ED50	'='	0.11	uM		Non standard unit for type		UO_0000064					False	CHEMBL715133	Anti-HIV-1 activity against Wild type virus in MT-4 cells	F	BAO_0000219	cell-based format	Human immunodeficiency virus 1	None	None	MT4	None	CHEMBL243	Human immunodeficiency virus type 1 protease	Human immunodeficiency virus 1	SINGLE PROTEIN	CHEMBL1134445	1	Scientific Literature	J. Med. Chem.	2001	CHEMBL3308375
CHEMBL15705		0	671.74	2	5.76	1b	CC(C)[C@H](NC(=O)OCc1ccccc1)C(=O)NC(Cc1ccc(OCc2ccccc2)cc1)C(=O)C(F)(F)C(=O)NCc1ccccc1	ED50	'='	0.3	uM		Non standard unit for type		UO_0000064					False	CHEMBL710857	Concentration that inhibits cellular growth of MT-4 cells acutely infected with HIV-1 RFstrain by 50%	F	BAO_0000219	cell-based format	None	None	None	MT4	None	CHEMBL243	Human immunodeficiency virus type 1 protease	Human immunodeficiency virus 1	SINGLE PROTEIN	CHEMBL1127883	1	Scientific Literature	Bioorg. Med. Chem. Lett.	1994	CHEMBL3308375
CHEMBL20135		0	741.88	2	7.22	17	CC(C)[C@H](CCc1ccccc1)NC(=O)C(F)(F)C(=O)C(Cc1ccc(OCc2ccccc2)cc1)NC(=O)[C@@H](NC(=O)OCc1ccccc1)C(C)C	ED50	'='	0.24	uM		Non standard unit for type		UO_0000064					False	CHEMBL710857	Concentration that inhibits cellular growth of MT-4 cells acutely infected with HIV-1 RFstrain by 50%	F	BAO_0000219	cell-based format	None	None	None	MT4	None	CHEMBL243	Human immunodeficiency virus type 1 protease	Human immunodeficiency virus 1	SINGLE PROTEIN	CHEMBL1127883	1	Scientific Literature	Bioorg. Med. Chem. Lett.	1994	CHEMBL3308375
CHEMBL262764		0	598.74	1	4.43	22	CC(C)(C)OC(=O)N[C@@H](Cc1ccccc1)[C@@H](O)C[C@@H](Cc1ccccc1)C(=O)N[C@@H](Cc1cc2ccccc2[nH]1)C(N)=O	IC50	'='	60.0	nM	7.22			UO_0000065	12.06	0.22	2.79	4.93	False	CHEMBL763098	Inhibitory activity against HIV protease in peptide cleavage assay	B	BAO_0000357	single protein format	Human immunodeficiency virus 1	None	None	None	None	CHEMBL243	Human immunodeficiency virus type 1 protease	Human immunodeficiency virus 1	SINGLE PROTEIN	CHEMBL1125211	1	Scientific Literature	J. Med. Chem.	1991	None
CHEMBL2092977		0	559.69	2	6.18	33a	CCC[C@]1(CCc2ccccc2)CC(=O)C([C@H](CC)c2cccc(NS(=O)(=O)c3ccc(C#N)cn3)c2)=C(O)O1	IC90	'='	890.0	nM				UO_0000065					False	CHEMBL685390	Inhibition of HIV-1 protease in a cell culture assay using HIV-1 IIIB infected H9 cells.	F	BAO_0000219	cell-based format	Human immunodeficiency virus 1	None	None	H9	None	CHEMBL243	Human immunodeficiency virus type 1 protease	Human immunodeficiency virus 1	SINGLE PROTEIN	CHEMBL1131083	1	Scientific Literature	J. Med. Chem.	1998	CHEMBL3308402
CHEMBL321429		0	663.86	1	3.16	27a	CCOC(=O)NC(C(=O)N[C@@H](Cc1ccccc1)[C@H](O)CN(CC1CCCCC1)NC(=O)C(NC(=O)OCCOC)C(C)C)C(C)C	ED50	'='	0.015	uM		Non standard unit for type		UO_0000064					False	CHEMBL769526	In vivo antiviral activity (IC50) against HIV-1 protease.	B	BAO_0000218	organism-based format	Human immunodeficiency virus 1	None	None	None	None	CHEMBL243	Human immunodeficiency virus type 1 protease	Human immunodeficiency virus 1	SINGLE PROTEIN	CHEMBL1129270	1	Scientific Literature	J. Med. Chem.	1996	None
CHEMBL20846		0	584.74	2	7.46	32	CCCC1(CCc2ccccc2)CC(=O)C(C(CC)c2cccc(NS(=O)(=O)c3cccc4cccnc34)c2)=C(O)O1	IC90	'='	3000.0	nM				UO_0000065					False	CHEMBL685390	Inhibition of HIV-1 protease in a cell culture assay using HIV-1 IIIB infected H9 cells.	F	BAO_0000219	cell-based format	Human immunodeficiency virus 1	None	None	H9	None	CHEMBL243	Human immunodeficiency virus type 1 protease	Human immunodeficiency virus 1	SINGLE PROTEIN	CHEMBL1131083	1	Scientific Literature	J. Med. Chem.	1998	CHEMBL3308402
CHEMBL36581		0	545.69	2	5.56	91	Nc1[nH]nc2ccc(CN3C(=O)N(Cc4ccccc4)[C@H](CCc4ccccc4)[C@@H](O)[C@H]3Cc3ccccc3)cc12	Ki	'='	0.28	nM	9.55			UO_0000065	17.51	0.32	3.99	9.70	True	CHEMBL763387	Inhibition constant of HIV protease inhibitors	B	BAO_0000357	single protein format	None	None	None	None	None	CHEMBL243	Human immunodeficiency virus type 1 protease	Human immunodeficiency virus 1	SINGLE PROTEIN	CHEMBL1132197	1	Scientific Literature	J. Med. Chem.	1999	None
CHEMBL331033		0	632.76	1	3.42	29	Cc1cc(N)c(N)c(C)c1OCC(=O)N[C@@H](Cc1ccccc1)C[C@H](O)[C@H](Cc1ccccc1)NC(=O)O[C@H]1COC2OCCC21	Inhibition	'='	76.0	%				UO_0000187					False	CHEMBL767933	Inhibitory activity against HIV protease at a compound concentration of 0.5 nM in MT-4 cells	B	BAO_0000219	cell-based format	Human immunodeficiency virus 1	None	None	MT4	None	CHEMBL243	Human immunodeficiency virus type 1 protease	Human immunodeficiency virus 1	SINGLE PROTEIN	CHEMBL1136309	1	Scientific Literature	Bioorg. Med. Chem. Lett.	2003	CHEMBL3308375
CHEMBL68904		0	494.63	0	3.51	56	COc1cccc(C[C@@H]2[C@H](O)[C@@H](O)[C@@H](Cc3cccc(OC)c3)N(CC3CC3)C(=O)N2CC2CC2)c1	Ki	'='	0.87	nM	9.06			UO_0000065	18.32	0.34	5.55	10.99	False	CHEMBL763404	Inhibitory activity against HIV protease	B	BAO_0000357	single protein format	Human immunodeficiency virus 1	None	None	None	None	CHEMBL243	Human immunodeficiency virus type 1 protease	Human immunodeficiency virus 1	SINGLE PROTEIN	CHEMBL1129785	1	Scientific Literature	J. Med. Chem.	1996	None
CHEMBL323043		0	643.81	2	6.26	6b	Nc1cccc(CN2C(=O)N(Cc3ccc4[nH]nc(-c5ccsc5)c4c3)[C@H](Cc3ccccc3)[C@H](O)[C@@H](O)[C@H]2Cc2ccccc2)c1	Ki	'='	0.13	nM	9.89			UO_0000065	15.36	0.29	3.63	8.33	False	CHEMBL691402	Binding affinity for HIV -1 Protease	B	BAO_0000357	single protein format	Human immunodeficiency virus 1	None	None	None	None	CHEMBL243	Human immunodeficiency virus type 1 protease	Human immunodeficiency virus 1	SINGLE PROTEIN	CHEMBL1131882	1	Scientific Literature	Bioorg. Med. Chem. Lett.	1999	None
CHEMBL322119		0	717.87	2	2.59	32a	COC(=O)NC(C(=O)NN(CC1CCCCC1)C[C@H](O)[C@H](Cc1ccccc1)NC(=O)[C@H](CC(N)=O)NC(=O)c1ccc2ccccc2n1)C(C)C	IC50	'='	27.0	nM	7.57			UO_0000065	10.54	0.20	4.98	3.69	False	CHEMBL769366	In vivo antiviral activity (IC50) against HIV-1 protease.	B	BAO_0000218	organism-based format	Human immunodeficiency virus 1	None	None	None	None	CHEMBL243	Human immunodeficiency virus type 1 protease	Human immunodeficiency virus 1	SINGLE PROTEIN	CHEMBL1129270	1	Scientific Literature	J. Med. Chem.	1996	None
CHEMBL351243		0	543.73	2	7.39	1b	CC(C)c1ccccc1SC1=C(O)OC(CCCC(=O)N(C)CCc2ccccc2)(c2ccccc2)CC1=O	IC50	'='	216.0	nM	6.67			UO_0000065	12.26	0.23	-0.72	9.97	False	CHEMBL769051	In vitro inhibitory activity against purified HIV-1 protease at a pH of 4.7 and a final enzyme concentration of 0.45-1.1 nM	B	BAO_0000357	single protein format	Human immunodeficiency virus 1	None	None	None	None	CHEMBL243	Human immunodeficiency virus type 1 protease	Human immunodeficiency virus 1	SINGLE PROTEIN	CHEMBL1152102	1	Scientific Literature	Bioorg. Med. Chem. Lett.	1996	None
CHEMBL113665		0	530.07	1	2.83	2	Cc1cc(O)c(C)c(C(=O)N[C@@H](Cc2ccccc2)[C@H](O)C(=O)N2C[C@@H](Cl)C[C@H]2C(=O)NC(C)(C)C)c1	IC50	'='	1.3	nM	8.89			UO_0000065	16.76	0.33	6.06	7.47	False	CHEMBL878769	Inhibitory activity against HIV-1 protease	B	BAO_0000357	single protein format	Human immunodeficiency virus 1	None	None	None	None	CHEMBL243	Human immunodeficiency virus type 1 protease	Human immunodeficiency virus 1	SINGLE PROTEIN	CHEMBL1135444	1	Scientific Literature	J. Med. Chem.	2002	None
CHEMBL291677		0	724.82	3	5.02	XV-652	O=C(Nc1ncc[nH]1)c1cccc(CN2C(=O)N(Cc3cccc(C(=O)Nc4ncc[nH]4)c3)[C@H](Cc3ccccc3)[C@H](O)[C@@H](O)[C@H]2Cc2ccccc2)c1	IC90	'='	19.0	nM				UO_0000065					False	CHEMBL706846	Inhibitory concentration against accumulation of viral p24 antigen following infection of MT-4 cells	F	BAO_0000219	cell-based format	Human immunodeficiency virus 1	None	None	MT4	None	CHEMBL243	Human immunodeficiency virus type 1 protease	Human immunodeficiency virus 1	SINGLE PROTEIN	CHEMBL1130161	1	Scientific Literature	J. Med. Chem.	1997	CHEMBL3308375
CHEMBL286794		0	415.54	0	3.77	10	Nc1cccc(CN2C(=O)N[C@H](CCc3ccccc3)[C@@H](O)[C@H]2Cc2ccccc2)c1	Ki	'='	158.49	nM	6.80			UO_0000065	16.36	0.30	3.03	8.65	False	CHEMBL768259	Inhibitory activity against HIV-1 protease	B	BAO_0000357	single protein format	Human immunodeficiency virus 1	None	None	None	None	CHEMBL243	Human immunodeficiency virus type 1 protease	Human immunodeficiency virus 1	SINGLE PROTEIN	CHEMBL1136017	1	Scientific Literature	J. Med. Chem.	2002	None
CHEMBL3350091		0	706.87	1	4.49	19	O=C(CN1[C@@H](COc2ccccc2)[C@@H](O)[C@H](O)[C@H](COc2ccccc2)N(Cc2ccc(-c3cccs3)cc2)S1(=O)=O)Nc1nccs1	Ki	'='	1800.0	nM	5.75			UO_0000065	8.13	0.16	1.25	4.06	False	CHEMBL763392	Inhibition of recombinant HIV-1 protease measured by fluorometric assay	B	BAO_0000357	single protein format	Human immunodeficiency virus 1	None	None	None	None	CHEMBL243	Human immunodeficiency virus type 1 protease	Human immunodeficiency virus 1	SINGLE PROTEIN	CHEMBL1134693	1	Scientific Literature	J. Med. Chem.	2001	None
CHEMBL302877		0	495.60	0	4.50	9	O=C(N[C@@H](Cc1ccccc1)C(=O)N1CCC(=O)C1Sc1ccccc1)c1ccc2ccccc2n1	IC50	'='	5000.0	nM	5.30			UO_0000065	10.70	0.20	0.80	6.68	False	CHEMBL763337	Compound was evaluated for the inhibition of HIV-1 protease	B	BAO_0000357	single protein format	None	None	None	None	None	CHEMBL243	Human immunodeficiency virus type 1 protease	Human immunodeficiency virus 1	SINGLE PROTEIN	CHEMBL1133302	1	Scientific Literature	Bioorg. Med. Chem. Lett.	2000	None
CHEMBL317103		0	535.73	1	4.68	4	CC(C)(C)NC(=O)[C@@H]1C[C@@H]2CCCC[C@@H]2CN1C[C@@H](O)[C@H](Cc1ccccc1)NC(=O)OCc1ccccc1	IC50	'='	127.0	nM	6.90			UO_0000065	12.87	0.24	2.22	7.59	False	CHEMBL687726	Inhibitory concentration required against HIV-1 protease	B	BAO_0000357	single protein format	None	None	None	None	None	CHEMBL243	Human immunodeficiency virus type 1 protease	Human immunodeficiency virus 1	SINGLE PROTEIN	CHEMBL1128091	1	Scientific Literature	Bioorg. Med. Chem. Lett.	1995	None
CHEMBL283537		0	791.89	2	7.52	12	CC(C)[C@H](NC(=O)OCc1ccccc1)C(=O)NC(Cc1ccc(OCc2ccccc2)cc1)C(=O)C(F)(F)C(=O)N[C@@H](COCc1ccccc1)c1ccccc1	CD50	'='	23.0	uM				UO_0000064					False	CHEMBL711519	Cytotoxic activity was determined against HIV-1 infected MT-4 cells.	F	BAO_0000219	cell-based format	None	None	None	MT4	None	CHEMBL243	Human immunodeficiency virus type 1 protease	Human immunodeficiency virus 1	SINGLE PROTEIN	CHEMBL1127883	1	Scientific Literature	Bioorg. Med. Chem. Lett.	1994	CHEMBL3308375
CHEMBL114039		0	710.90	1	4.27	25c	COC(=O)N[C@H](C(=O)N[C@@H](Cc1ccccc1)[C@@H](O)CN(Cc1ccc(-c2nccs2)cc1)NC(=O)[C@@H](NC(=O)OC)C(C)(C)C)C(C)(C)C	ED50	'='	0.5	nM		Non standard unit for type		UO_0000065					False	CHEMBL714698	Concentration required to inhibit 50% of RT production in HIV-1/MN-infected MT-2 cells.	F	BAO_0000219	cell-based format	None	None	None	MT2	None	CHEMBL243	Human immunodeficiency virus type 1 protease	Human immunodeficiency virus 1	SINGLE PROTEIN	CHEMBL1131075	1	Scientific Literature	J. Med. Chem.	1998	CHEMBL3307558
CHEMBL378467		0	906.09	3	3.57	5	COC(=O)[C@@H](NC(=O)[C@@H](CC(C)C)NC(=O)[C@@H](NC(=O)CCCOc1ccc2ccc(OCCCC(=O)NC(C(=O)Nc3cccn(CC(N)=O)c3=O)C(C)C)cc2c1)C(C)C)C(C)C	Ratio Ki	'='	1.25										False	CHEMBL870322	Ratio of dimerization inhibition for HIV1 protease G48V/L90M mutant to wild type protease	B	BAO_0000357	single protein format	Human immunodeficiency virus 1	None	None	None	None	CHEMBL243	Human immunodeficiency virus type 1 protease	Human immunodeficiency virus 1	SINGLE PROTEIN	CHEMBL1137412	1	Scientific Literature	J. Med. Chem.	2006	None
CHEMBL378467		0	906.09	3	3.57	5	COC(=O)[C@@H](NC(=O)[C@@H](CC(C)C)NC(=O)[C@@H](NC(=O)CCCOc1ccc2ccc(OCCCC(=O)NC(C(=O)Nc3cccn(CC(N)=O)c3=O)C(C)C)cc2c1)C(C)C)C(C)C	Ratio Ki	'='	0.6										False	CHEMBL870321	Ratio of dimerization inhibition for HIV1 protease V82A mutant to wild type protease	B	BAO_0000357	single protein format	Human immunodeficiency virus 1	None	None	None	None	CHEMBL243	Human immunodeficiency virus type 1 protease	Human immunodeficiency virus 1	SINGLE PROTEIN	CHEMBL1137412	1	Scientific Literature	J. Med. Chem.	2006	None
CHEMBL324398		0	579.74	1	2.22	7c	COC(=O)N[C@H](C(=O)N[C@@H](Cc1ccccc1)C(O)CN(CCC(C)C)NC(=O)[C@@H](NC(=O)OC)C(C)C)C(C)C	ED50	'='	0.0027	uM		Non standard unit for type		UO_0000064					False	CHEMBL769526	In vivo antiviral activity (IC50) against HIV-1 protease.	B	BAO_0000218	organism-based format	Human immunodeficiency virus 1	None	None	None	None	CHEMBL243	Human immunodeficiency virus type 1 protease	Human immunodeficiency virus 1	SINGLE PROTEIN	CHEMBL1129270	1	Scientific Literature	J. Med. Chem.	1996	None
CHEMBL326347		0	579.74	1	2.22	2	COC(=O)N[C@H](C(=O)N[C@@H](Cc1ccccc1)[C@@H](O)CN(CCC(C)C)NC(=O)[C@@H](NC(=O)OC)C(C)C)C(C)C	ED90	'='	30.0	nM				UO_0000065					False	CHEMBL713188	concentration of compound required to inhibit 90% of RT production in HIV-1/MN-infected MT-2 cells.	F	BAO_0000219	cell-based format	None	None	None	MT2	None	CHEMBL243	Human immunodeficiency virus type 1 protease	Human immunodeficiency virus 1	SINGLE PROTEIN	CHEMBL1131075	1	Scientific Literature	J. Med. Chem.	1998	CHEMBL3307558
CHEMBL443792		0	536.68	1	4.23	40	Nc1cccc(C[C@@H]2[C@H](O)[C@@H](O)[C@@H](Cc3cccc(N)c3)N(Cc3ccccc3)C(=O)N2Cc2ccccc2)c1	Ratio	'='	460.0										False	CHEMBL849237	Ability to increase whole-cell antiviral efficacy through better translation defined as the ratio between IC90 and Ki	F	BAO_0000019	assay format	Human immunodeficiency virus 1	None	None	None	None	CHEMBL243	Human immunodeficiency virus type 1 protease	Human immunodeficiency virus 1	SINGLE PROTEIN	CHEMBL1129785	1	Scientific Literature	J. Med. Chem.	1996	None
CHEMBL114	SAQUINAVIR	4	670.86	1	3.09	Ro-318959	CC(C)(C)NC(=O)[C@@H]1C[C@@H]2CCCC[C@@H]2CN1C[C@@H](O)[C@H](Cc1ccccc1)NC(=O)[C@H](CC(N)=O)NC(=O)c1ccc2ccccc2n1	ED50	'='	0.0045	uM		Non standard unit for type		UO_0000064					False	CHEMBL769526	In vivo antiviral activity (IC50) against HIV-1 protease.	B	BAO_0000218	organism-based format	Human immunodeficiency virus 1	None	None	None	None	CHEMBL243	Human immunodeficiency virus type 1 protease	Human immunodeficiency virus 1	SINGLE PROTEIN	CHEMBL1129270	1	Scientific Literature	J. Med. Chem.	1996	None
CHEMBL305458		0	866.07	2	4.37	TL3	CC(C)[C@H](NC(=O)[C@H](C)NC(=O)OCc1ccccc1)C(=O)N[C@@H](Cc1ccccc1)[C@@H](O)[C@H](O)[C@H](Cc1ccccc1)NC(=O)[C@H](N[C@@H](C)C(=O)OCc1ccccc1)C(C)C	IC50	'='	144.0	nM	6.84			UO_0000065	7.90	0.15	2.47	3.35	False	CHEMBL692911	Inhibitory concentration against TL3-resistant HIV(F53L) mutant protease	B	BAO_0000357	single protein format	None	None	None	None	None	CHEMBL243	Human immunodeficiency virus type 1 protease	Human immunodeficiency virus 1	SINGLE PROTEIN	CHEMBL1133785	1	Scientific Literature	Bioorg. Med. Chem. Lett.	2001	None
CHEMBL163	RITONAVIR	4	720.96	2	5.91	Ritonavir (ABT-538)	CC(C)c1nc(CN(C)C(=O)N[C@H](C(=O)N[C@@H](Cc2ccccc2)C[C@H](O)[C@H](Cc2ccccc2)NC(=O)OCc2cncs2)C(C)C)cs1	Ki	'='	0.015	nM	10.82			UO_0000065	15.01	0.30	4.91	7.42	True	CHEMBL687818	Inhibition constant of ritonavir towards HIV protease was determined	B	BAO_0000357	single protein format	None	None	None	None	None	CHEMBL243	Human immunodeficiency virus type 1 protease	Human immunodeficiency virus 1	SINGLE PROTEIN	CHEMBL1149966	1	Scientific Literature	Bioorg. Med. Chem. Lett.	1997	None
CHEMBL308837		0	567.69	1	1.61	15	CC(C)(C)NC(=O)[C@@H]1CN(C(=O)c2ccncc2)CCN1C[C@@H](O)[C@H](Cc1ccccc1)NC(=O)O[C@H]1CCOC1	IC50	'='	132.0	nM	6.88			UO_0000065	12.12	0.23	5.27	5.16	False	CHEMBL695233	In vitro inhibitory activity against HIV-1 protease was evaluated	B	BAO_0000357	single protein format	Human immunodeficiency virus 1	None	None	None	None	CHEMBL243	Human immunodeficiency virus type 1 protease	Human immunodeficiency virus 1	SINGLE PROTEIN	CHEMBL1127978	1	Scientific Literature	Bioorg. Med. Chem. Lett.	1994	None
CHEMBL1790973		0	730.86	3	-3.16	57	CC[C@H](C)[C@H](NC(=O)[C@@H](NC(=O)[C@@H](N)CCC(N)=O)C(C)C)C(=O)N[C@@H](CC(C)C)[C@@H](O)CC(=O)N[C@@H](CCC(N)=O)C(=O)N[C@@H](CO)C(=O)O	IC50	'='	7998.34	nM	5.10			UO_0000065	6.97	0.14	8.26	1.52	False	CHEMBL768257	Inhibitory potency against HIV-1 protease	B	BAO_0000357	single protein format	Human immunodeficiency virus 1	None	None	None	None	CHEMBL243	Human immunodeficiency virus type 1 protease	Human immunodeficiency virus 1	SINGLE PROTEIN	CHEMBL1126565	1	Scientific Literature	J. Med. Chem.	1993	None
CHEMBL2374439		0	598.77	1	3.68	11	COC(=O)N[C@H](Cc1ccc2ccccc2c1)C(=O)NCCCC[C@@H](CO)N(CC(C)C)S(=O)(=O)c1ccc(N)cc1	IC50	'='	1.2	nM	8.92			UO_0000065	14.90	0.29	5.24	5.91	False	CHEMBL865537	Inhibition of HIV aspartyl protease	B	BAO_0000357	single protein format	Human immunodeficiency virus	None	None	None	None	CHEMBL243	Human immunodeficiency virus type 1 protease	Human immunodeficiency virus 1	SINGLE PROTEIN	CHEMBL1138097	1	Scientific Literature	Bioorg. Med. Chem. Lett.	2006	None
CHEMBL113958		0	516.04	1	2.53	23	Cc1c(O)cccc1C(=O)N[C@@H](Cc1ccccc1)[C@H](O)C(=O)N1C[C@@H](Cl)C[C@H]1C(=O)NC(C)(C)C	IC50	'='	0.8	nM	9.10			UO_0000065	17.63	0.35	6.57	7.65	False	CHEMBL878769	Inhibitory activity against HIV-1 protease	B	BAO_0000357	single protein format	Human immunodeficiency virus 1	None	None	None	None	CHEMBL243	Human immunodeficiency virus type 1 protease	Human immunodeficiency virus 1	SINGLE PROTEIN	CHEMBL1135444	1	Scientific Literature	J. Med. Chem.	2002	None
CHEMBL262464		0	600.67	2	4.18	32	Cc1c(O)cccc1NC(=O)[C@H](OCc1ccccc1)[C@H](O)[C@@H](O)[C@@H](OCc1ccccc1)C(=O)Nc1cccc(O)c1C	IC50						Not Active						False	CHEMBL856199	Inhibitory activity against purified HIV-1 protease in a standardized spectrophotometric assay expressed in E. uM	B	BAO_0000019	assay format	None	None	None	None	None	CHEMBL243	Human immunodeficiency virus type 1 protease	Human immunodeficiency virus 1	SINGLE PROTEIN	CHEMBL1131116	1	Scientific Literature	J. Med. Chem.	1998	None
CHEMBL115292		0	582.70	1	2.05	14R	CC(C)(C)OC(=O)[C@@H]1CCCN1C[C@H](O)[C@H](Cc1ccccc1)NC(=O)[C@H](CC(N)=O)NC(=O)OCc1ccccc1	IC50	'='	140.0	nM	6.85			UO_0000065					True	CHEMBL763428	In vitro concentration required to inhibit 50% activity of HIV protease was measured (exp 2)	F	BAO_0000019	assay format	hiv	None	None	None	None	CHEMBL243	Human immunodeficiency virus type 1 protease	Human immunodeficiency virus 1	SINGLE PROTEIN	CHEMBL1125635	1	Scientific Literature	J. Med. Chem.	1991	None
CHEMBL442133		0	1262.43	None	None	18	COC(=O)[C@H](Cc1ccccc1)NC(=O)[C@H](CC(N)=O)NC(=O)[C@H](CC(C)C)NC(=O)[C@@H](NC(=O)CCCOc1cccc(OCCCC(=O)N[C@H](C(=O)N[C@@H](CC(C)C)C(=O)N[C@@H](CC(N)=O)C(=O)N[C@@H](Cc2ccccc2)C(=O)OC)C(C)O)n1)C(C)O	IC50	'='	10000.0	nM	5.00			UO_0000065	3.96	None	None	None	False	CHEMBL763095	The compound was tested for HIV-1 protease inhibitory activity against plasmid pET9c-PR expressing HIV-1 protease.	B	BAO_0000357	single protein format	None	None	None	None	None	CHEMBL243	Human immunodeficiency virus type 1 protease	Human immunodeficiency virus 1	SINGLE PROTEIN	CHEMBL1132192	1	Scientific Literature	J. Med. Chem.	1999	None
CHEMBL16796		0	611.56	2	6.62	1aa	OC(C(COCc1ccc(Cl)cc1)OCc1ccccc1)C(O)C(COCc1ccc(Cl)cc1)OCc1ccccc1	IC50	'='	5200.0	nM	5.28			UO_0000065	8.64	0.17	-1.34	6.83	False	CHEMBL769509	Inhibitory activity against HIV-1 protease	B	BAO_0000357	single protein format	Human immunodeficiency virus	None	None	None	None	CHEMBL243	Human immunodeficiency virus type 1 protease	Human immunodeficiency virus 1	SINGLE PROTEIN	CHEMBL1136301	1	Scientific Literature	Bioorg. Med. Chem. Lett.	2003	None
CHEMBL321260		0	730.18	1	3.87	10	O=C(NCC(F)(F)F)[C@@H]1CN(Cc2cc3cccc(Cl)c3o2)CCN1C[C@@H](O)C[C@@H](Cc1ccncc1)C(=O)N[C@H]1c2ccccc2OC[C@H]1O	IC50	'='	0.14	nM	9.85			UO_0000065	13.50	0.26	5.98	7.02	False	CHEMBL769261	Inhibitory activity of compound against HIV-1 protease in HIV-1 (V-18C) strain	B	BAO_0000357	single protein format	None	None	None	None	None	CHEMBL243	Human immunodeficiency virus type 1 protease	Human immunodeficiency virus 1	SINGLE PROTEIN	CHEMBL1136245	1	Scientific Literature	Bioorg. Med. Chem. Lett.	2003	None
CHEMBL137925		0	576.76	2	5.06	15	CC(C)(C)OC(=O)NC(Cc1ccccc1)[C@@H](O)CC(CSc1ccccc1)C(=O)NC1c2ccccc2C[C@@H]1O	IC50	'='	0.2512	nM	9.60			UO_0000065	16.64	0.32	4.54	8.90	False	CHEMBL768258	Inhibition of human immunodeficiency virus type 1 (HIV-1) protease enzyme.	B	BAO_0000357	single protein format	Human immunodeficiency virus 1	None	None	None	None	CHEMBL243	Human immunodeficiency virus type 1 protease	Human immunodeficiency virus 1	SINGLE PROTEIN	CHEMBL1133448	1	Scientific Literature	J. Med. Chem.	2000	None
CHEMBL112930		0	837.08	2	2.33	58	CC(C)[C@H](NS(=O)(=O)CCc1ccccn1)C(=O)N[C@@H](Cc1ccccc1)[C@H](O)[C@H](O)[C@H](Cc1ccccc1)NC(=O)[C@H](NS(=O)(=O)CCc1ccccn1)C(C)C	IC50	'='	1.6	nM	8.80			UO_0000065	10.51	0.21	6.47	4.06	False	CHEMBL769364	Inhibition of purified recombinant HIV-1 protease in a fluorogenic assay	B	BAO_0000357	single protein format	Human immunodeficiency virus 1	None	None	None	None	CHEMBL243	Human immunodeficiency virus type 1 protease	Human immunodeficiency virus 1	SINGLE PROTEIN	CHEMBL1126582	1	Scientific Literature	J. Med. Chem.	1993	None
CHEMBL37618		0	440.55	0	4.06	57	O=C1N[C@H](Cc2ccccc2)[C@H](O)[C@@H](CCc2ccccc2)N1Cc1ccc2[nH]ncc2c1	Ki	'='	43.65	nM	7.36			UO_0000065	16.71	0.30	3.30	9.06	False	CHEMBL768259	Inhibitory activity against HIV-1 protease	B	BAO_0000357	single protein format	Human immunodeficiency virus 1	None	None	None	None	CHEMBL243	Human immunodeficiency virus type 1 protease	Human immunodeficiency virus 1	SINGLE PROTEIN	CHEMBL1136017	1	Scientific Literature	J. Med. Chem.	2002	None
CHEMBL33647		0	606.77	2	7.38	32	O=C1N(Cc2ccc3ccccc3c2)[C@H](Cc2ccccc2)[C@H](O)[C@@H](O)[C@@H](Cc2ccccc2)N1Cc1ccc2ccccc2c1	Ki	'='	0.31	nM	9.51			UO_0000065	15.67	0.28	2.13	14.85	False	CHEMBL763303	Inhibition of HIV-1 protease	B	BAO_0000357	single protein format	Human immunodeficiency virus 1	None	None	None	None	CHEMBL243	Human immunodeficiency virus type 1 protease	Human immunodeficiency virus 1	SINGLE PROTEIN	CHEMBL1132660	1	Scientific Literature	J. Med. Chem.	1999	None
CHEMBL119970		0	508.62	2	6.20	XXI	CCC(Cc1ccccc1)c1cc(O)c(C(c2cccc(NC(=O)Cc3ccncc3)c2)C2CC2)c(=O)o1	Ki	'='	44.0	nM	7.36			UO_0000065	14.46	0.26	1.16	7.96	False	CHEMBL768118	Ability to inhibit HIV protease purified and refolded from Escherichia coli inclusion bodies	B	BAO_0000357	single protein format	None	None	None	None	None	CHEMBL243	Human immunodeficiency virus type 1 protease	Human immunodeficiency virus 1	SINGLE PROTEIN	CHEMBL1128607	1	Scientific Literature	J. Med. Chem.	1995	None
CHEMBL106282		0	935.23	2	3.89	45	CCNC(=O)[C@@H](NC(=O)c1ccccc1Cc1ccccc1)[C@@H]1N[C@@H](C(=O)NCCNC(=O)[C@@H]2N[C@@H]([C@H](NC(=O)c3ccccc3Cc3ccccc3)C(=O)NCC)SC2(C)C)C(C)(C)S1	IC50	'='	72.0	nM	7.14			UO_0000065	7.64	0.15	3.25	3.60	False	CHEMBL763922	Inhibitory activity against HIV-1 Protease	B	BAO_0000357	single protein format	Human immunodeficiency virus 1	None	None	None	None	CHEMBL243	Human immunodeficiency virus type 1 protease	Human immunodeficiency virus 1	SINGLE PROTEIN	CHEMBL1126854	1	Scientific Literature	J. Med. Chem.	1993	None
CHEMBL386631		0	967.14	3	2.17	55	CC1(C)S[C@H]([C@H](NC(=O)c2ccccc2-c2ccccc2)C(=O)NCC(=O)O)N[C@H]1C(=O)NCCNC(=O)[C@@H]1N[C@@H]([C@H](NC(=O)c2ccccc2-c2ccccc2)C(=O)NCC(=O)O)SC1(C)C	IC50	'='	39.0	nM	7.41			UO_0000065	7.66	0.15	5.24	2.71	False	CHEMBL763922	Inhibitory activity against HIV-1 Protease	B	BAO_0000357	single protein format	Human immunodeficiency virus 1	None	None	None	None	CHEMBL243	Human immunodeficiency virus type 1 protease	Human immunodeficiency virus 1	SINGLE PROTEIN	CHEMBL1126854	1	Scientific Literature	J. Med. Chem.	1993	None
CHEMBL3349494		0	800.95	2	2.14	28	CC[C@H](C)[C@H](NC(=O)C1CCCN1C[C@@H](O)[C@H](Cc1ccccc1)NC(=O)[C@H](CC(N)=O)NC(=O)OCc1ccccc1)C(=O)N[C@@H](Cc1ccccc1)C(=O)OC	Ki	'='	1.7	nM	8.77			UO_0000065	10.95	0.21	6.63	4.01	False	CHEMBL763315	Binding affinity to HIV protease	B	BAO_0000357	single protein format	None	None	None	None	None	CHEMBL243	Human immunodeficiency virus type 1 protease	Human immunodeficiency virus 1	SINGLE PROTEIN	CHEMBL1125316	1	Scientific Literature	J. Med. Chem.	1992	None
CHEMBL104966		0	749.95	3	5.03	282457	CC(C)[C@H](NC(=O)[C@H](NCc1ccccc1)[C@H](O)[C@H](Cc1ccccc1)NC(=O)[C@@H](NC(=O)OCc1ccccc1)C(C)(C)C)C(=O)NCc1ccccc1	Ki	'='	9120108393.56	nM		Outside typical range		UO_0000065					False	CHEMBL859312	Inhibitory activity was determined against HIV type 1 protease	B	BAO_0000357	single protein format	None	None	None	None	None	CHEMBL243	Human immunodeficiency virus type 1 protease	Human immunodeficiency virus 1	SINGLE PROTEIN	CHEMBL1128211	1	Scientific Literature	J. Med. Chem.	1995	None
CHEMBL137841		0	409.53	1	5.28	29	CCCC(=O)Nc1cccc(C(c2c(O)c3c(oc2=O)CCCCCC3)C2CC2)c1	Ki	'='	240.0	nM	6.62			UO_0000065	16.16	0.30	1.34	8.32	False	CHEMBL765640	Inhibitory activity against HIV-I protease.	B	BAO_0000357	single protein format	Human immunodeficiency virus 1	None	None	None	None	CHEMBL243	Human immunodeficiency virus type 1 protease	Human immunodeficiency virus 1	SINGLE PROTEIN	CHEMBL1128181	1	Scientific Literature	J. Med. Chem.	1995	None
CHEMBL138388		0	496.60	1	5.01	35	CC(C)(C)OC(=O)NCC(=O)Nc1cccc(C(c2c(O)c3c(oc2=O)CCCCCC3)C2CC2)c1	IC50	'='	29800.0	nM	4.53			UO_0000065					False	CHEMBL684606	Antiviral activity against HIV-I infected H9 cells	F	BAO_0000219	cell-based format	None	None	None	H9	None	CHEMBL243	Human immunodeficiency virus type 1 protease	Human immunodeficiency virus 1	SINGLE PROTEIN	CHEMBL1128181	1	Scientific Literature	J. Med. Chem.	1995	CHEMBL3308402
CHEMBL15217		0	410.49	1	5.12	33	CC(C)COC(=O)c1ccccc1CSc1c(O)cc(-c2ccccc2)oc1=O	IC50	'='	619.0	nM	6.21			UO_0000065	15.12	0.29	1.09	8.09	False	CHEMBL763239	In vitro inhibitory activity against HIV-1 protease(PR).	B	BAO_0000357	single protein format	None	None	None	None	None	CHEMBL243	Human immunodeficiency virus type 1 protease	Human immunodeficiency virus 1	SINGLE PROTEIN	CHEMBL1149949	1	Scientific Literature	Bioorg. Med. Chem. Lett.	1996	None
CHEMBL193952	ZIDOVUDINE TRIPHOSPHATE	0	507.18	2	0.15	AZT triphosphate	Cc1cn([C@H]2C[C@H](N=[N+]=[N-])[C@@H](COP(=O)(O)OP(=O)(O)OP(=O)(O)O)O2)c(=O)[nH]c1=O	ID50	'='	54.0	uM		Non standard unit for type		UO_0000064					False	CHEMBL761816	Evaluated for the inhibition of HIV-1 Protease.	B	BAO_0000357	single protein format	None	None	None	None	None	CHEMBL243	Human immunodeficiency virus type 1 protease	Human immunodeficiency virus 1	SINGLE PROTEIN	CHEMBL1129680	1	Scientific Literature	J. Med. Chem.	1996	None
CHEMBL378194		0	731.87	1	4.81	39	CC(C)CN([C@H](CO)CCCCNC(=O)[C@@H](NC(=O)c1ccc(O)c([N+](=O)[O-])c1)C(c1ccccc1)c1ccccc1)S(=O)(=O)c1ccc(N)cc1	IC50	'='	0.56	nM	9.25			UO_0000065	12.64	0.24	4.44	4.51	False	CHEMBL865537	Inhibition of HIV aspartyl protease	B	BAO_0000357	single protein format	Human immunodeficiency virus	None	None	None	None	CHEMBL243	Human immunodeficiency virus type 1 protease	Human immunodeficiency virus 1	SINGLE PROTEIN	CHEMBL1138097	1	Scientific Literature	Bioorg. Med. Chem. Lett.	2006	None
CHEMBL173704		0	386.56	1	6.41	17	CC(C)CC(SCC1CCCCC1)c1c(O)cc(-c2ccccc2)oc1=O	IC50	'='	848.0	nM	6.07			UO_0000065	15.71	0.31	-0.34	12.04	False	CHEMBL764270	Ability to inhibit purified recombinant HIV-1 protease.	B	BAO_0000357	single protein format	Human immunodeficiency virus 1	None	None	None	None	CHEMBL243	Human immunodeficiency virus type 1 protease	Human immunodeficiency virus 1	SINGLE PROTEIN	CHEMBL1128706	1	Scientific Literature	J. Med. Chem.	1995	None
CHEMBL1790653		0	730.73	1	3.15	(S)-2-((S)-2-{2-[[(S)-2-((S)-2-tert-Butoxycarbonylamino-propionylamino)-3-phenyl-propionyl]-(2,3-dichloro-propyl)-amino]-acetylamino}-3-methyl-pentanoylamino)-3-methyl-butyric acid methyl ester	CC[C@H](C)[C@H](NC(=O)CN(CC(Cl)CCl)C(=O)[C@H](Cc1ccccc1)NC(=O)[C@H](C)NC(=O)OC(C)(C)C)C(=O)N[C@H](C(=O)OC)C(C)C	Inhibition	'='	0.0	%				UO_0000187					False	CHEMBL767659	Inhibitory activity against HIV-1 Protease using Suc-TLNFPIS-4-AMC as substrate in fluorescence assay at 10e-5 concentration	B	BAO_0000357	single protein format	None	None	None	None	None	CHEMBL243	Human immunodeficiency virus type 1 protease	Human immunodeficiency virus 1	SINGLE PROTEIN	CHEMBL1127713	1	Scientific Literature	Bioorg. Med. Chem. Lett.	1994	None
CHEMBL129	ZIDOVUDINE	4	267.25	0	-0.20	AZT	Cc1cn([C@H]2C[C@H](N=[N+]=[N-])[C@@H](CO)O2)c(=O)[nH]c1=O	Ki						Not Determined						False	CHEMBL763385	In vitro inhibitory activity against biotinylated human HIV-1 protease	B	BAO_0000357	single protein format	None	None	None	None	None	CHEMBL243	Human immunodeficiency virus type 1 protease	Human immunodeficiency virus 1	SINGLE PROTEIN	CHEMBL1127480	1	Scientific Literature	J. Med. Chem.	1994	None
CHEMBL85653		0	774.92	2	6.98	1b	Cc1ccc(NC(=O)c2cccc(CN3C(=O)N(Cc4cccc(C(=O)Nc5ccc(C)cn5)c4)[C@H](Cc4ccccc4)[C@H](O)[C@@H](O)[C@H]3Cc3ccccc3)c2)nc1	IC90	'='	3.1	nM				UO_0000065					False	CHEMBL812177	Inhibition of HIV RNA synthesis in T-cell line	F	BAO_0000019	assay format	None	None	None	None	None	CHEMBL243	Human immunodeficiency virus type 1 protease	Human immunodeficiency virus 1	SINGLE PROTEIN	CHEMBL1130259	1	Scientific Literature	J. Med. Chem.	1997	None
CHEMBL161613		0	429.95	1	5.18	6	O=C(C#CCN1CCC(O)(c2ccc(Cl)cc2)CC1)c1ccc(-c2ccccc2)cc1	K inact	'='	309000.0	min-1									False	CHEMBL765057	The irreversibility of the inactivation reaction of HIV-1 PR was assessed	B	BAO_0000357	single protein format	None	None	None	None	None	CHEMBL243	Human immunodeficiency virus type 1 protease	Human immunodeficiency virus 1	SINGLE PROTEIN	CHEMBL1127657	1	Scientific Literature	J. Med. Chem.	1994	None
CHEMBL80630		0	495.53	0	4.99	VII	COc1ccc2c(O)c(C(c3cccc(NS(=O)(=O)c4ccc(F)cc4)c3)C3CC3)c(=O)oc2c1	Ki	'='	7.7	nM	8.11			UO_0000065	16.37	0.32	3.12	7.67	False	CHEMBL764919	Binding affinity against HIV-1 protease.	B	BAO_0000357	single protein format	Human immunodeficiency virus 1	None	None	None	None	CHEMBL243	Human immunodeficiency virus type 1 protease	Human immunodeficiency virus 1	SINGLE PROTEIN	CHEMBL1129342	1	Scientific Literature	J. Med. Chem.	1996	None
CHEMBL129	ZIDOVUDINE	4	267.25	0	-0.20	AZT	Cc1cn([C@H]2C[C@H](N=[N+]=[N-])[C@@H](CO)O2)c(=O)[nH]c1=O	CD50	'>'	10.0	uM				UO_0000064					False	CHEMBL711519	Cytotoxic activity was determined against HIV-1 infected MT-4 cells.	F	BAO_0000219	cell-based format	None	None	None	MT4	None	CHEMBL243	Human immunodeficiency virus type 1 protease	Human immunodeficiency virus 1	SINGLE PROTEIN	CHEMBL1127883	1	Scientific Literature	Bioorg. Med. Chem. Lett.	1994	CHEMBL3308375
CHEMBL280358		0	771.90	2	7.20	10	CC(C)C[C@H](COCc1ccccc1)NC(=O)C(F)(F)C(=O)C(Cc1ccc(OCc2ccccc2)cc1)NC(=O)[C@@H](NC(=O)OCc1ccccc1)C(C)C	CD50	'='	15.0	uM				UO_0000064					False	CHEMBL711519	Cytotoxic activity was determined against HIV-1 infected MT-4 cells.	F	BAO_0000219	cell-based format	None	None	None	MT4	None	CHEMBL243	Human immunodeficiency virus type 1 protease	Human immunodeficiency virus 1	SINGLE PROTEIN	CHEMBL1127883	1	Scientific Literature	Bioorg. Med. Chem. Lett.	1994	CHEMBL3308375
CHEMBL121409		0	602.73	1	4.26	5	Cc1cccc(C)c1OCC(=O)N[C@@H](Cc1ccccc1)C[C@H](O)[C@H](Cc1ccccc1)NC(=O)O[C@H]1COC2OCCC21	Inhibition	'='	87.0	%				UO_0000187					False	CHEMBL767933	Inhibitory activity against HIV protease at a compound concentration of 0.5 nM in MT-4 cells	B	BAO_0000219	cell-based format	Human immunodeficiency virus 1	None	None	MT4	None	CHEMBL243	Human immunodeficiency virus type 1 protease	Human immunodeficiency virus 1	SINGLE PROTEIN	CHEMBL1136309	1	Scientific Literature	Bioorg. Med. Chem. Lett.	2003	CHEMBL3308375
CHEMBL443792		0	536.68	1	4.23	40	Nc1cccc(C[C@@H]2[C@H](O)[C@@H](O)[C@@H](Cc3cccc(N)c3)N(Cc3ccccc3)C(=O)N2Cc2ccccc2)c1	Ki	'='	2.8	nM	8.55			UO_0000065	15.94	0.29	4.32	7.37	False	CHEMBL763404	Inhibitory activity against HIV protease	B	BAO_0000357	single protein format	Human immunodeficiency virus 1	None	None	None	None	CHEMBL243	Human immunodeficiency virus type 1 protease	Human immunodeficiency virus 1	SINGLE PROTEIN	CHEMBL1129785	1	Scientific Literature	J. Med. Chem.	1996	None
CHEMBL321165		0	629.76	1	2.38	7d	COC(=O)N[C@H](C(=O)N[C@@H](Cc1ccccc1)C(O)CN(Cc1ccc(OC)cc1)NC(=O)[C@@H](NC(=O)OC)C(C)C)C(C)C	IC50	'='	16.0	nM	7.80			UO_0000065	12.38	0.24	5.42	4.65	False	CHEMBL769366	In vivo antiviral activity (IC50) against HIV-1 protease.	B	BAO_0000218	organism-based format	Human immunodeficiency virus 1	None	None	None	None	CHEMBL243	Human immunodeficiency virus type 1 protease	Human immunodeficiency virus 1	SINGLE PROTEIN	CHEMBL1129270	1	Scientific Literature	J. Med. Chem.	1996	None
CHEMBL114756		0	721.78	1	3.73	4	O=C(NCC(F)(F)F)[C@@H]1CN(Cc2ccc(-c3ccncc3)o2)CCN1C[C@@H](O)C[C@@H](Cc1ccccc1)C(=O)N[C@H]1c2ccccc2OC[C@H]1O	IC50	'='	1.3	nM	8.89			UO_0000065	12.31	0.23	5.16	6.33	True	CHEMBL769507	Inhibitory activity against HIV-1 Protease from PI-resistant HIV-1 (strain V-60C)	B	BAO_0000357	single protein format	Human immunodeficiency virus 1	None	None	None	None	CHEMBL243	Human immunodeficiency virus type 1 protease	Human immunodeficiency virus 1	SINGLE PROTEIN	CHEMBL1136138	1	Scientific Literature	Bioorg. Med. Chem. Lett.	2003	None
CHEMBL287635		0	502.66	1	4.03	35	O=C1N(CCCCCO)[C@H](Cc2ccccc2)[C@H](O)[C@@H](O)[C@@H](Cc2ccccc2)N1Cc1ccccc1	Ki	'='	0.68	nM	9.17			UO_0000065	18.24	0.34	5.14	10.88	False	CHEMBL690421	Inhibitory activity against HIV-1 protease	B	BAO_0000357	single protein format	Human immunodeficiency virus 1	None	None	None	None	CHEMBL243	Human immunodeficiency virus type 1 protease	Human immunodeficiency virus 1	SINGLE PROTEIN	CHEMBL1150036	1	Scientific Literature	Bioorg. Med. Chem. Lett.	1997	None
CHEMBL17385		0	420.51	0	3.15	8	CC(=O)NC(CC(C)C)C(=O)N[C@@H](Cc1ccccc1)/C(O)=C(\C#N)c1ccncc1	Ki	'='	168000.0	nM		Outside typical range		UO_0000065					False	CHEMBL764751	Inhibitory constant against HIV-1 protease was determined	B	BAO_0000357	single protein format	None	None	None	None	None	CHEMBL243	Human immunodeficiency virus type 1 protease	Human immunodeficiency virus 1	SINGLE PROTEIN	CHEMBL1151057	1	Scientific Literature	Bioorg. Med. Chem. Lett.	1993	None
CHEMBL2374443		0	562.73	1	2.92	7	COC(=O)N[C@H](CCc1ccccc1)C(=O)NCCCC[C@@H](CO)N(CC(C)C)S(=O)(=O)c1ccc(N)cc1	IC50	'='	40.0	nM	7.40			UO_0000065	13.15	0.26	4.48	4.90	False	CHEMBL865537	Inhibition of HIV aspartyl protease	B	BAO_0000357	single protein format	Human immunodeficiency virus	None	None	None	None	CHEMBL243	Human immunodeficiency virus type 1 protease	Human immunodeficiency virus 1	SINGLE PROTEIN	CHEMBL1138097	1	Scientific Literature	Bioorg. Med. Chem. Lett.	2006	None
CHEMBL1790662		0	748.55	1	3.95	(S)-2-((S)-2-{2-[((S)-2-tert-Butoxycarbonylamino-3-phenyl-propionyl)-(2,3-dibromo-propyl)-amino]-acetylamino}-3-methyl-pentanoylamino)-3-methyl-butyric acid methyl ester	CC[C@H](C)[C@H](NC(=O)CN(CC(Br)CBr)C(=O)[C@H](Cc1ccccc1)NC(=O)OC(C)(C)C)C(=O)N[C@H](C(=O)OC)C(C)C	Inhibition	'='	0.0	%				UO_0000187					False	CHEMBL767659	Inhibitory activity against HIV-1 Protease using Suc-TLNFPIS-4-AMC as substrate in fluorescence assay at 10e-5 concentration	B	BAO_0000357	single protein format	None	None	None	None	None	CHEMBL243	Human immunodeficiency virus type 1 protease	Human immunodeficiency virus 1	SINGLE PROTEIN	CHEMBL1127713	1	Scientific Literature	Bioorg. Med. Chem. Lett.	1994	None
CHEMBL1790662		0	748.55	1	3.95	(S)-2-((S)-2-{2-[((S)-2-tert-Butoxycarbonylamino-3-phenyl-propionyl)-(2,3-dibromo-propyl)-amino]-acetylamino}-3-methyl-pentanoylamino)-3-methyl-butyric acid methyl ester	CC[C@H](C)[C@H](NC(=O)CN(CC(Br)CBr)C(=O)[C@H](Cc1ccccc1)NC(=O)OC(C)(C)C)C(=O)N[C@H](C(=O)OC)C(C)C	Inhibition	'='	10.0	%				UO_0000187					False	CHEMBL767660	Inhibitory activity against HIV-1 Protease using VSQNF(NO2)PIV as substrate in spectrophotometric assay at 10e-5 concentration	B	BAO_0000357	single protein format	None	None	None	None	None	CHEMBL243	Human immunodeficiency virus type 1 protease	Human immunodeficiency virus 1	SINGLE PROTEIN	CHEMBL1127713	1	Scientific Literature	Bioorg. Med. Chem. Lett.	1994	None
CHEMBL1790662		0	748.55	1	3.95	(S)-2-((S)-2-{2-[((S)-2-tert-Butoxycarbonylamino-3-phenyl-propionyl)-(2,3-dibromo-propyl)-amino]-acetylamino}-3-methyl-pentanoylamino)-3-methyl-butyric acid methyl ester	CC[C@H](C)[C@H](NC(=O)CN(CC(Br)CBr)C(=O)[C@H](Cc1ccccc1)NC(=O)OC(C)(C)C)C(=O)N[C@H](C(=O)OC)C(C)C	EC50						Not Active						False	CHEMBL659197	Antiviral activity against HIV-1 in CEM cells.	F	BAO_0000219	cell-based format	None	None	None	CCRF-CEM	None	CHEMBL243	Human immunodeficiency virus type 1 protease	Human immunodeficiency virus 1	SINGLE PROTEIN	CHEMBL1127713	1	Scientific Literature	Bioorg. Med. Chem. Lett.	1994	CHEMBL3307641
CHEMBL584	NELFINAVIR	4	567.80	1	4.75	Nelfinavir	Cc1c(O)cccc1C(=O)N[C@@H](CSc1ccccc1)[C@H](O)CN1C[C@H]2CCCC[C@H]2C[C@H]1C(=O)NC(C)(C)C	ED50	'='	0.07	uM		Non standard unit for type		UO_0000064					False	CHEMBL710714	Anti-HIV-1 activity against mutant HIV-1 in MT-4 cells (mutation selected with compound 1)	F	BAO_0000219	cell-based format	Human immunodeficiency virus 1	None	None	MT4	None	CHEMBL243	Human immunodeficiency virus type 1 protease	Human immunodeficiency virus 1	SINGLE PROTEIN	CHEMBL1134445	1	Scientific Literature	J. Med. Chem.	2001	CHEMBL3308375
CHEMBL107965		0	686.70	2	1.21	8e	CNC(=O)[C@@H](NC(=O)[C@H](OCc1ccc(F)cc1F)[C@H](O)[C@@H](O)[C@@H](OCc1ccc(F)cc1F)C(=O)N[C@H](C(=O)NC)C(C)C)C(C)C	ED50	'='	3.35	uM		Non standard unit for type		UO_0000064					False	CHEMBL710714	Anti-HIV-1 activity against mutant HIV-1 in MT-4 cells (mutation selected with compound 1)	F	BAO_0000219	cell-based format	Human immunodeficiency virus 1	None	None	MT4	None	CHEMBL243	Human immunodeficiency virus type 1 protease	Human immunodeficiency virus 1	SINGLE PROTEIN	CHEMBL1134445	1	Scientific Literature	J. Med. Chem.	2001	CHEMBL3308375
CHEMBL107965		0	686.70	2	1.21	8e	CNC(=O)[C@@H](NC(=O)[C@H](OCc1ccc(F)cc1F)[C@H](O)[C@@H](O)[C@@H](OCc1ccc(F)cc1F)C(=O)N[C@H](C(=O)NC)C(C)C)C(C)C	ED50	'='	1.89	uM		Non standard unit for type		UO_0000064					False	CHEMBL879740	Anti-HIV-1 activity against mutant HIV-1 in MT-4 cells (mutation selected with ritonavir)	F	BAO_0000219	cell-based format	Human immunodeficiency virus 1	None	None	MT4	None	CHEMBL243	Human immunodeficiency virus type 1 protease	Human immunodeficiency virus 1	SINGLE PROTEIN	CHEMBL1134445	1	Scientific Literature	J. Med. Chem.	2001	CHEMBL3308375
CHEMBL322669		0	724.70	2	2.98	9e	O=C(NC1c2ccccc2C[C@H]1O)[C@H](OCc1ccc(F)cc1F)[C@H](O)[C@@H](O)[C@@H](OCc1ccc(F)cc1F)C(=O)N[C@H]1c2ccccc2C[C@H]1O	ED50	'='	0.37	uM		Non standard unit for type		UO_0000064					False	CHEMBL710716	Anti-HIV-1 activity against mutant HIV-1 in MT-4 cells (mutation selected with saquinavir)	F	BAO_0000219	cell-based format	Human immunodeficiency virus 1	None	None	MT4	None	CHEMBL243	Human immunodeficiency virus type 1 protease	Human immunodeficiency virus 1	SINGLE PROTEIN	CHEMBL1134445	1	Scientific Literature	J. Med. Chem.	2001	CHEMBL3308375
CHEMBL434098		0	644.78	2	4.90	7	CNc1[nH]nc2ccc(CN3C(=O)N(Cc4ccc5n[nH]c(NC)c5c4)[C@H](Cc4ccccc4)[C@H](O)[C@@H](O)[C@H]3Cc3ccccc3)cc12	Ki	'='	0.018	nM	10.74			UO_0000065	16.66	0.31	5.84	7.39	False	CHEMBL687819	The compound was evaluated for inhibition of HIV protease	B	BAO_0000357	single protein format	None	None	None	None	None	CHEMBL243	Human immunodeficiency virus type 1 protease	Human immunodeficiency virus 1	SINGLE PROTEIN	CHEMBL1131658	1	Scientific Literature	Bioorg. Med. Chem. Lett.	1998	None
CHEMBL78357		0	530.65	2	5.82	XXX	CCC(Cc1ccccc1)c1cc(O)c(C(c2cccc(NS(=O)(=O)c3cccnc3)c2)C2CC2)c(=O)o1	IC90	'='	28700.0	nM				UO_0000065					False	CHEMBL691113	Inhibitory concentration for antiviral activity against MT-4/HIV-1IIIB cell culture	F	BAO_0000019	assay format	None	None	None	None	None	CHEMBL243	Human immunodeficiency virus type 1 protease	Human immunodeficiency virus 1	SINGLE PROTEIN	CHEMBL1129342	1	Scientific Literature	J. Med. Chem.	1996	None
CHEMBL356205		0	643.83	1	2.17	Z11	Cn1cc(CN2CCN(C[C@@H](O)C[C@@H](Cc3ccccc3)C(=O)NC3c4ccccc4C[C@H]3O)[C@H](C(=O)NC(C)(C)C)C2)ccc1=O	IC50	'='	2.2	nM	8.66			UO_0000065	13.45	0.25	6.49	6.81	False	CHEMBL766794	In vitro inhibitory activity against wild type HIV-1 protease	B	BAO_0000357	single protein format	None	None	None	None	None	CHEMBL243	Human immunodeficiency virus type 1 protease	Human immunodeficiency virus 1	SINGLE PROTEIN	CHEMBL1135057	1	Scientific Literature	Bioorg. Med. Chem. Lett.	2002	None
CHEMBL356205		0	643.83	1	2.17	Z11	Cn1cc(CN2CCN(C[C@@H](O)C[C@@H](Cc3ccccc3)C(=O)NC3c4ccccc4C[C@H]3O)[C@H](C(=O)NC(C)(C)C)C2)ccc1=O	IC50	'='	131.0	nM	6.88			UO_0000065	10.69	0.20	4.71	5.41	False	CHEMBL766793	In vitro inhibitory activity against mutant HIV-1 (A-44)protease	B	BAO_0000357	single protein format	None	None	None	None	None	CHEMBL243	Human immunodeficiency virus type 1 protease	Human immunodeficiency virus 1	SINGLE PROTEIN	CHEMBL1135057	1	Scientific Literature	Bioorg. Med. Chem. Lett.	2002	None
CHEMBL132231		0	687.80	2	5.13	2	COc1cc(CN2C(=O)N(Cc3cccc(C(=O)Nc4cnccn4)c3)[C@H](Cc3ccccc3)[C@H](O)[C@@H](O)[C@H]2Cc2ccccc2)cc(OC)c1	Ki	'='	2.511	nM	8.60			UO_0000065	12.50	0.23	3.47	6.26	False	CHEMBL768120	Affinity against HIV protease	B	BAO_0000357	single protein format	Human immunodeficiency virus 1	None	None	None	None	CHEMBL243	Human immunodeficiency virus type 1 protease	Human immunodeficiency virus 1	SINGLE PROTEIN	CHEMBL1130259	1	Scientific Literature	J. Med. Chem.	1997	None
CHEMBL19973		0	623.70	1	4.97	9	CC(C)NC(=O)C(F)(F)C(=O)C(Cc1ccc(OCc2ccccc2)cc1)NC(=O)[C@@H](NC(=O)OCc1ccccc1)C(C)C	IC50	'='	5.0	nM	8.30			UO_0000065	13.31	0.25	3.33	6.76	False	CHEMBL696055	Inhibitory activity was determined against HIV-1 protease.	B	BAO_0000357	single protein format	Human immunodeficiency virus 1	None	None	None	None	CHEMBL243	Human immunodeficiency virus type 1 protease	Human immunodeficiency virus 1	SINGLE PROTEIN	CHEMBL1127883	1	Scientific Literature	Bioorg. Med. Chem. Lett.	1994	None
CHEMBL438376		0	670.85	1	3.09	1	CC(C)(C)NC(=O)[C@@H]1C[C@@H]2CCCC[C@@H]2CN1C[C@@H](O)[C@@H](Cc1ccccc1)NC(=O)[C@H](CC(N)=O)NC(=O)c1ccc2ccccc2n1	IC50	'='	483.0	nM	6.32			UO_0000065	9.42	0.18	3.23	3.79	False	CHEMBL929847	Inhibition of wild type HIV1 recombinant aspartic protease	B	BAO_0000357	single protein format	Human immunodeficiency virus 1	None	None	None	None	CHEMBL243	Human immunodeficiency virus type 1 protease	Human immunodeficiency virus 1	SINGLE PROTEIN	CHEMBL1143170	1	Scientific Literature	Bioorg. Med. Chem.	2008	None
CHEMBL309346		0	596.73	1	2.71	3a	CC(C)(C)NC(=O)[C@@H]1CN(C(=O)OCc2ccccc2)CCN1C[C@@H](O)[C@H](Cc1ccccc1)NC(=O)O[C@H]1CCOC1	IC50	'='	18.9	nM	7.72			UO_0000065	12.94	0.25	5.01	5.96	False	CHEMBL695233	In vitro inhibitory activity against HIV-1 protease was evaluated	B	BAO_0000357	single protein format	Human immunodeficiency virus 1	None	None	None	None	CHEMBL243	Human immunodeficiency virus type 1 protease	Human immunodeficiency virus 1	SINGLE PROTEIN	CHEMBL1127978	1	Scientific Literature	Bioorg. Med. Chem. Lett.	1994	None
CHEMBL68317		0	566.70	2	5.09	38	COc1ccc(C[C@@H]2[C@H](O)[C@@H](O)[C@@H](Cc3ccc(OC)cc3)N(Cc3ccccc3)C(=O)N2Cc2ccccc2)cc1	Ratio	'='	70.0										False	CHEMBL849237	Ability to increase whole-cell antiviral efficacy through better translation defined as the ratio between IC90 and Ki	F	BAO_0000019	assay format	Human immunodeficiency virus 1	None	None	None	None	CHEMBL243	Human immunodeficiency virus type 1 protease	Human immunodeficiency virus 1	SINGLE PROTEIN	CHEMBL1129785	1	Scientific Literature	J. Med. Chem.	1996	None
CHEMBL324260		0	656.87	1	3.49	19	CC(C)(C)NC(=O)[C@@H]1CN(CCOCc2ccccc2)CCN1C[C@@H](O)C[C@@H](Cc1ccccc1)C(=O)NC1c2ccccc2C[C@H]1O	IC50	'='	1.03	nM	8.99			UO_0000065	13.68	0.26	5.50	7.86	False	CHEMBL763336	Evaluated for the inhibition of HIV protease	B	BAO_0000357	single protein format	None	None	None	None	None	CHEMBL243	Human immunodeficiency virus type 1 protease	Human immunodeficiency virus 1	SINGLE PROTEIN	CHEMBL1127364	1	Scientific Literature	J. Med. Chem.	1994	None
CHEMBL305289		0	673.81	1	2.44	1b	CC(C)(C)NC(=O)[C@@H]1CCCN1C[C@@H](O)[C@@H]1Cc2ccc(cc2)OCCCOc2cc3ccccc3cc2C(=O)N[C@@H](CC(N)=O)C(=O)N1	IC50	'='	400.0	nM	6.40			UO_0000065	9.50	0.18	3.96	3.71	True	CHEMBL691398	In vitro inhibition HIV-1 IIIB protease.	B	BAO_0000357	single protein format	None	None	None	None	None	CHEMBL243	Human immunodeficiency virus type 1 protease	Human immunodeficiency virus 1	SINGLE PROTEIN	CHEMBL1127974	1	Scientific Literature	Bioorg. Med. Chem. Lett.	1994	None
CHEMBL336885		0	670.81	2	6.03	7	COc1cccc(CN2C(=O)N(Cc3cccc(C(=O)Nc4ccc(C)cn4)c3)[C@H](Cc3ccccc3)[C@H](O)[C@@H](O)[C@H]2Cc2ccccc2)c1	IC90	'='	41.6	nM				UO_0000065					False	CHEMBL812177	Inhibition of HIV RNA synthesis in T-cell line	F	BAO_0000019	assay format	None	None	None	None	None	CHEMBL243	Human immunodeficiency virus type 1 protease	Human immunodeficiency virus 1	SINGLE PROTEIN	CHEMBL1130259	1	Scientific Literature	J. Med. Chem.	1997	None
CHEMBL324657		0	615.73	2	2.08	7g	COC(=O)N[C@H](C(=O)N[C@@H](Cc1ccccc1)C(O)CN(Cc1ccc(O)cc1)NC(=O)[C@@H](NC(=O)OC)C(C)C)C(C)C	IC50	'='	18.0	nM	7.75			UO_0000065	12.58	0.24	5.66	4.34	False	CHEMBL769366	In vivo antiviral activity (IC50) against HIV-1 protease.	B	BAO_0000218	organism-based format	Human immunodeficiency virus 1	None	None	None	None	CHEMBL243	Human immunodeficiency virus type 1 protease	Human immunodeficiency virus 1	SINGLE PROTEIN	CHEMBL1129270	1	Scientific Literature	J. Med. Chem.	1996	None
CHEMBL336746		0	522.67	2	6.20	11	CC(C)(C)C(C1=C(O)OC2CCCCCCC2C1=O)c1cccc(NS(=O)(=O)c2ccc(C#N)cc2)c1	Ki	'='	0.2	nM	9.70			UO_0000065	18.56	0.36	3.50	8.33	False	CHEMBL764930	Binding affinity towards HIV protease was determined	B	BAO_0000357	single protein format	None	None	None	None	None	CHEMBL243	Human immunodeficiency virus type 1 protease	Human immunodeficiency virus 1	SINGLE PROTEIN	CHEMBL1129800	1	Scientific Literature	J. Med. Chem.	1996	None
CHEMBL170421		0	366.48	1	5.89	6	CC(C)CC(Sc1ccccc1)c1c(O)cc(-c2ccccc2)oc1=O	IC50	'='	410.0	nM	6.39			UO_0000065	17.43	0.34	0.50	12.66	False	CHEMBL764270	Ability to inhibit purified recombinant HIV-1 protease.	B	BAO_0000357	single protein format	Human immunodeficiency virus 1	None	None	None	None	CHEMBL243	Human immunodeficiency virus type 1 protease	Human immunodeficiency virus 1	SINGLE PROTEIN	CHEMBL1128706	1	Scientific Literature	J. Med. Chem.	1995	None
CHEMBL206031	BRECANAVIR	2	703.84	2	3.87	27	Cc1nc(COc2ccc(C[C@H](NC(=O)O[C@H]3CO[C@H]4OCC[C@@H]34)[C@H](O)CN(CC(C)C)S(=O)(=O)c3ccc4c(c3)OCO4)cc2)cs1	Ki	'='	0.000015	nM		Outside typical range		UO_0000065					False	CHEMBL869622	Displacement of [3H]GW0385 from HIV1 protease	B	BAO_0000357	single protein format	Human immunodeficiency virus 1	None	None	None	None	CHEMBL243	Human immunodeficiency virus type 1 protease	Human immunodeficiency virus 1	SINGLE PROTEIN	CHEMBL1146125	1	Scientific Literature	Bioorg. Med. Chem. Lett.	2006	None
CHEMBL323014		0	649.83	1	3.04	4	CC(C)(C)NC(=O)C1CC2CCCCC2CN1C[C@@H](O)[C@H](Cc1ccccc1)NC(=O)[C@H](CC(N)=O)NC(=O)OCc1ccccc1	IC50	'<'	2.7	nM				UO_0000065					False	CHEMBL767110	Binding activity against HIV-1 Protease	B	BAO_0000357	single protein format	Human immunodeficiency virus 1	None	None	None	None	CHEMBL243	Human immunodeficiency virus type 1 protease	Human immunodeficiency virus 1	SINGLE PROTEIN	CHEMBL1125803	1	Scientific Literature	J. Med. Chem.	1991	None
CHEMBL347500		0	652.88	1	4.00	Z12	CC(C)(C)NC(=O)[C@@H]1CN(CC2(c3ccccc3)CC2)CCN1C[C@@H](O)C[C@@H](Cc1ccccc1)C(=O)NC1c2ccccc2C[C@H]1O	IC50	'='	257.0	nM	6.59			UO_0000065	10.09	0.19	2.59	6.27	False	CHEMBL766793	In vitro inhibitory activity against mutant HIV-1 (A-44)protease	B	BAO_0000357	single protein format	None	None	None	None	None	CHEMBL243	Human immunodeficiency virus type 1 protease	Human immunodeficiency virus 1	SINGLE PROTEIN	CHEMBL1135057	1	Scientific Literature	Bioorg. Med. Chem. Lett.	2002	None
CHEMBL413271		0	690.84	2	5.29	iv	CC(C)(C)OC(=O)N[C@@H](Cc1ccccc1)[C@H](O)CNC[C@@H](O)[C@H](Cc1ccc(OCc2nc3ccccc3o2)cc1)NC(=O)OC(C)(C)C	IC50	'='	320.0	nM	6.50			UO_0000065	9.40	0.18	1.20	3.95	False	CHEMBL760098	Inhibitory activity against HIV-1 protease cleavage of [V-S-Q-N-(beta-naphthylalanine)-P-I-V)	B	BAO_0000357	single protein format	Human immunodeficiency virus 1	None	None	None	None	CHEMBL243	Human immunodeficiency virus type 1 protease	Human immunodeficiency virus 1	SINGLE PROTEIN	CHEMBL1129312	1	Scientific Literature	J. Med. Chem.	1996	None
CHEMBL48996		0	769.99	2	-1.79	MVT-101	CCCC[C@@H](CN[C@@H](CCCC)C(=O)N[C@@H](CCC(N)=O)C(=O)N[C@@H](CCCNC(=N)N)C(N)=O)NC(=O)[C@@H](NC(=O)[C@@H](NC(C)=O)[C@@H](C)O)[C@@H](C)CC	IC50	'='	1900.0	nM	5.72			UO_0000065	7.43	0.14	7.51	1.76	False	CHEMBL769369	Inhibition of HIV-1 Protease.	B	BAO_0000357	single protein format	None	None	None	None	None	CHEMBL243	Human immunodeficiency virus type 1 protease	Human immunodeficiency virus 1	SINGLE PROTEIN	CHEMBL1126824	1	Scientific Literature	J. Med. Chem.	1993	None
CHEMBL419923		0	560.69	1	4.00	33	CC(C)(C)OC(=O)N[C@@H](Cc1ccccc1)[C@@H](O)C[C@@H](Cc1ccccc1)C(=O)N[C@H]1c2ccccc2[C@@H](O)[C@H]1O	IC50	'='	0.1	nM	10.00			UO_0000065	17.84	0.33	6.00	7.81	False	CHEMBL877854	Inhibitory activity against HIV-1 protease.	B	BAO_0000357	single protein format	Human immunodeficiency virus 1	None	None	None	None	CHEMBL243	Human immunodeficiency virus type 1 protease	Human immunodeficiency virus 1	SINGLE PROTEIN	CHEMBL1131491	1	Scientific Literature	J. Med. Chem.	1998	None
CHEMBL68317		0	566.70	2	5.09	6a	COc1ccc(C[C@@H]2[C@H](O)[C@@H](O)[C@@H](Cc3ccc(OC)cc3)N(Cc3ccccc3)C(=O)N2Cc2ccccc2)cc1	Ki	'='	8.6	nM	8.07			UO_0000065	14.23	0.26	2.98	9.78	False	CHEMBL687816	HIV protease inhibition.	B	BAO_0000357	single protein format	Human immunodeficiency virus 1	None	None	None	None	CHEMBL243	Human immunodeficiency virus type 1 protease	Human immunodeficiency virus 1	SINGLE PROTEIN	CHEMBL1130778	1	Scientific Literature	Bioorg. Med. Chem. Lett.	1998	None
CHEMBL50563		0	417.46	0	1.59	5	CO[C@@H]1OC(CNC(=O)OCc2ccccc2)[C@@H](O)C(OCc2ccccc2)[C@H]1O	IC50	'='	4660.0	nM	5.33			UO_0000065	12.77	0.24	3.74	5.01	False	CHEMBL696065	Compound was tested for inhibitory activity against HIV-1 protease	B	BAO_0000357	single protein format	None	None	None	None	None	CHEMBL243	Human immunodeficiency virus type 1 protease	Human immunodeficiency virus 1	SINGLE PROTEIN	CHEMBL1135947	1	Scientific Literature	Bioorg. Med. Chem. Lett.	2002	None
CHEMBL367849		0	938.13	3	0.82	13	CC[C@@H](C)[C@H](NC(=O)[C@@H](NC(=O)CCCOc1cccc(OCCCC(=O)N[C@H](C(=O)N[C@H](C(=O)N[C@H](C(=O)OC)C(C)C)[C@H](C)CC)C(C)O)n1)C(C)O)C(=O)N[C@H](C(=O)OC)C(C)C	Kid	'='	1.4	uM				UO_0000064					False	CHEMBL765054	The compound was tested for HIV-1 protease inhibitory activity against plasmid pET9c-PR expressing HIV-1 protease. activity is expressed as Kid value.	B	BAO_0000357	single protein format	None	None	None	None	None	CHEMBL243	Human immunodeficiency virus type 1 protease	Human immunodeficiency virus 1	SINGLE PROTEIN	CHEMBL1132192	1	Scientific Literature	J. Med. Chem.	1999	None
CHEMBL108208		0	484.62	0	0.95	8	CC1(C)S[C@H]([C@H](NC(=O)Cc2ccccc2)C(=O)NCc2ccccc2)N[C@H]1C(=O)NCCO	IC50	'='	180000.0	nM		Outside typical range		UO_0000065					False	CHEMBL763923	Inhibitory activity against HIV-1 protease.	B	BAO_0000357	single protein format	Human immunodeficiency virus 1	None	None	None	None	CHEMBL243	Human immunodeficiency virus type 1 protease	Human immunodeficiency virus 1	SINGLE PROTEIN	CHEMBL1126855	1	Scientific Literature	J. Med. Chem.	1993	None
CHEMBL324657		0	615.73	2	2.08	7g	COC(=O)N[C@H](C(=O)N[C@@H](Cc1ccccc1)C(O)CN(Cc1ccc(O)cc1)NC(=O)[C@@H](NC(=O)OC)C(C)C)C(C)C	ED90	'='	1.0	uM				UO_0000064					False	CHEMBL768560	In vivo for antiviral activity (ED90) against HIV-1 protease.	B	BAO_0000218	organism-based format	Human immunodeficiency virus 1	None	None	None	None	CHEMBL243	Human immunodeficiency virus type 1 protease	Human immunodeficiency virus 1	SINGLE PROTEIN	CHEMBL1129270	1	Scientific Literature	J. Med. Chem.	1996	None
CHEMBL2111680		0	558.75	1	2.36	18	CCC(C)C(CO)NC(=O)[C@@H]1N[C@@H]([C@H](NC(=O)Cc2ccccc2)C(=O)NCc2ccccc2)SC1(C)C.O	IC50	'>'	540.0	nM				UO_0000065					False	CHEMBL763923	Inhibitory activity against HIV-1 protease.	B	BAO_0000357	single protein format	Human immunodeficiency virus 1	None	None	None	None	CHEMBL243	Human immunodeficiency virus type 1 protease	Human immunodeficiency virus 1	SINGLE PROTEIN	CHEMBL1126855	1	Scientific Literature	J. Med. Chem.	1993	None
CHEMBL289282		0	732.97	1	4.66	21	CC[C@H](C)[C@H](NC(=O)[C@H](Cc1ccccc1)CC(O)CN1CCC[C@@H]1C(=O)N[C@H](C(=O)OC(C)(C)C)[C@@H](C)CC)C(=O)NCc1nc2ccccc2[nH]1	IC50	'>'	1400.0	nM				UO_0000065					False	CHEMBL769372	Concentration required for inhibitory activity against HIV-1 Protease	B	BAO_0000357	single protein format	None	None	None	None	None	CHEMBL243	Human immunodeficiency virus type 1 protease	Human immunodeficiency virus 1	SINGLE PROTEIN	CHEMBL1126528	1	Scientific Literature	Bioorg. Med. Chem. Lett.	1993	None
CHEMBL313520		0	508.66	2	5.43	55	CCCN1C(=O)N(Cc2ccc3ccccc3c2)[C@H](Cc2ccccc2)[C@H](O)[C@@H](O)[C@H]1Cc1ccccc1	Ki	'='	1.1	nM	8.96			UO_0000065	17.61	0.32	3.53	14.00	False	CHEMBL763303	Inhibition of HIV-1 protease	B	BAO_0000357	single protein format	Human immunodeficiency virus 1	None	None	None	None	CHEMBL243	Human immunodeficiency virus type 1 protease	Human immunodeficiency virus 1	SINGLE PROTEIN	CHEMBL1132660	1	Scientific Literature	J. Med. Chem.	1999	None
CHEMBL17124		0	466.49	0	3.42	21	CC(C)(C)OC(=O)N[C@@H](C(=O)[C@@H](N)Cc1ccccc1)/C(O)=C(\C#N)c1ccc([N+](=O)[O-])cc1	Ki	'='	54000.0	nM	4.27			UO_0000065	9.15	0.17	0.85	2.53	False	CHEMBL765051	Apparent inhibitory constant against HIV-1 protease was determined	B	BAO_0000357	single protein format	None	None	None	None	None	CHEMBL243	Human immunodeficiency virus type 1 protease	Human immunodeficiency virus 1	SINGLE PROTEIN	CHEMBL1151057	1	Scientific Literature	Bioorg. Med. Chem. Lett.	1993	None
CHEMBL367466		0	626.71	1	2.30	8e	CC(C)(C)NC(=O)c1ccccc1OC[C@H](O)[C@H](Cc1ccccc1)NC(=O)[C@H](CC(N)=O)NC(=O)c1cnc2ccccc2n1	IC50	'='	100.0	nM	7.00			UO_0000065	11.17	0.21	4.70	3.77	False	CHEMBL687089	Inhibitory activity against HIV-1 protease using scintillation proximity assay (SPA assay)	B	BAO_0000357	single protein format	None	None	None	None	None	CHEMBL243	Human immunodeficiency virus type 1 protease	Human immunodeficiency virus 1	SINGLE PROTEIN	CHEMBL1130791	1	Scientific Literature	Bioorg. Med. Chem. Lett.	1998	None
CHEMBL38236		0	574.74	2	7.48	28	Cc1cc(SC2=C(O)OC(CCc3ccc(O)cc3)(C(C)C)CC2=O)c(C(C)(C)C)cc1NC(=O)c1ccccn1	IC50	'='	6.1	nM	8.21			UO_0000065	14.29	0.27	0.73	7.55	False	CHEMBL763234	In vitro binding affinity against HIV protease at pH 6.2.	B	BAO_0000357	single protein format	Human immunodeficiency virus 1	None	None	None	None	CHEMBL243	Human immunodeficiency virus type 1 protease	Human immunodeficiency virus 1	SINGLE PROTEIN	CHEMBL1132164	1	Scientific Literature	Bioorg. Med. Chem. Lett.	1999	None
CHEMBL326288		0	507.68	1	2.75	11	CC(C)(C)NC(=O)[C@@H]1CCCN1C[C@@H](O)C[C@@H](Cc1ccccc1)C(=O)NC1c2ccccc2C[C@H]1O	IC50	'='	347.0	nM	6.46			UO_0000065	12.72	0.24	3.71	6.34	False	CHEMBL763336	Evaluated for the inhibition of HIV protease	B	BAO_0000357	single protein format	None	None	None	None	None	CHEMBL243	Human immunodeficiency virus type 1 protease	Human immunodeficiency virus 1	SINGLE PROTEIN	CHEMBL1127364	1	Scientific Literature	J. Med. Chem.	1994	None
CHEMBL113826		0	613.80	1	2.87	22	CC(C)(C)NC(=O)[C@@H]1CN(Cc2ccncc2)CCN1C[C@@H](O)C[C@@H](Cc1ccccc1)C(=O)NC1c2ccccc2C[C@H]1O	IC50	'='	0.39	nM	9.41			UO_0000065	15.33	0.29	6.54	7.97	False	CHEMBL763336	Evaluated for the inhibition of HIV protease	B	BAO_0000357	single protein format	None	None	None	None	None	CHEMBL243	Human immunodeficiency virus type 1 protease	Human immunodeficiency virus 1	SINGLE PROTEIN	CHEMBL1127364	1	Scientific Literature	J. Med. Chem.	1994	None
CHEMBL347671		0	559.13	2	5.28	11	CC(C)CCN(C[C@@H](O)[C@H](Cc1ccccc1)NC(=O)OCc1ccccc1)S(=O)(=O)c1ccc(Cl)cc1	Ki	'='	4.1	nM	8.39			UO_0000065	15.00	0.30	3.11	8.74	False	CHEMBL764927	Binding affinity for HIV-1 protease was determined.	B	BAO_0000357	single protein format	None	None	None	None	None	CHEMBL243	Human immunodeficiency virus type 1 protease	Human immunodeficiency virus 1	SINGLE PROTEIN	CHEMBL1128235	1	Scientific Literature	J. Med. Chem.	1995	None
CHEMBL285417		0	566.70	1	4.05	51	O=C1N(Cc2cccc(CO)c2)[C@H](Cc2ccccc2)[C@H](O)[C@@H](O)[C@@H](Cc2ccccc2)N1Cc1cccc(CO)c1	Ki	'='	0.14	nM	9.85			UO_0000065	17.39	0.32	5.80	9.43	False	CHEMBL763303	Inhibition of HIV-1 protease	B	BAO_0000357	single protein format	Human immunodeficiency virus 1	None	None	None	None	CHEMBL243	Human immunodeficiency virus type 1 protease	Human immunodeficiency virus 1	SINGLE PROTEIN	CHEMBL1132660	1	Scientific Literature	J. Med. Chem.	1999	None
CHEMBL541982		0	518.65	1	4.92	12	COc1cccc(C(=O)N[C@@H](Cc2ccccc2)[C@@H](O)C[C@H](Cc2ccccc2)NC(=O)OC(C)(C)C)c1	IC50	'='	23.0	nM	7.64			UO_0000065	14.73	0.27	2.72	7.88	False	CHEMBL695236	Inhibitory activity against purified HIV protease	B	BAO_0000357	single protein format	Human immunodeficiency virus 1	None	None	None	None	CHEMBL243	Human immunodeficiency virus type 1 protease	Human immunodeficiency virus 1	SINGLE PROTEIN	CHEMBL1128078	1	Scientific Literature	Bioorg. Med. Chem. Lett.	1995	None
CHEMBL115080		0	681.88	1	3.06	25	Cc1nn(C)c2ncc(CN3CCN(C[C@@H](O)C[C@@H](Cc4ccccc4)C(=O)NC4c5ccccc5C[C@H]4O)[C@H](C(=O)NC(C)(C)C)C3)cc12	IC50	'='	0.35	nM	9.46			UO_0000065	13.87	0.26	6.40	6.96	False	CHEMBL769374	Concentration required for 50% inhibition of Protease	B	BAO_0000357	single protein format	None	None	None	None	None	CHEMBL243	Human immunodeficiency virus type 1 protease	Human immunodeficiency virus 1	SINGLE PROTEIN	CHEMBL1133637	1	Scientific Literature	J. Med. Chem.	2000	None
CHEMBL21095		0	757.88	2	6.81	2	CC(C)[C@H](NC(=O)OCc1ccccc1)C(=O)NC(Cc1ccc(OCc2ccccc2)cc1)C(=O)C(F)(F)C(=O)N[C@@H](COCc1ccccc1)C(C)C	CD50	'='	100.0	uM				UO_0000064					False	CHEMBL711519	Cytotoxic activity was determined against HIV-1 infected MT-4 cells.	F	BAO_0000219	cell-based format	None	None	None	MT4	None	CHEMBL243	Human immunodeficiency virus type 1 protease	Human immunodeficiency virus 1	SINGLE PROTEIN	CHEMBL1127883	1	Scientific Literature	Bioorg. Med. Chem. Lett.	1994	CHEMBL3308375
CHEMBL355661		0	742.86	2	1.53	3b	Cc1cn(C2CC(N=[N+]=[N-])C(COC(=O)C(C)C(C)C(=O)N[C@@H](Cc3ccccc3)[C@H](O)C(=O)N3CSC[C@H]3C(=O)NC(C)(C)C)O2)c(=O)[nH]c1=O	Inhibition	'='	29.0	%				UO_0000187					False	CHEMBL692014	Inhibitory activity against HIV protease at a concentration of 5 uM	B	BAO_0000357	single protein format	None	None	None	None	None	CHEMBL243	Human immunodeficiency virus type 1 protease	Human immunodeficiency virus 1	SINGLE PROTEIN	CHEMBL1132068	1	Scientific Literature	Bioorg. Med. Chem. Lett.	1999	None
CHEMBL327611		0	534.65	1	4.63	11	COc1cc(C(=O)N[C@@H](Cc2ccccc2)[C@@H](O)C[C@H](Cc2ccccc2)NC(=O)OC(C)(C)C)ccc1O	IC50	'='	3.3	nM	8.48			UO_0000065	15.86	0.30	3.85	7.24	False	CHEMBL695236	Inhibitory activity against purified HIV protease	B	BAO_0000357	single protein format	Human immunodeficiency virus 1	None	None	None	None	CHEMBL243	Human immunodeficiency virus type 1 protease	Human immunodeficiency virus 1	SINGLE PROTEIN	CHEMBL1128078	1	Scientific Literature	Bioorg. Med. Chem. Lett.	1995	None
CHEMBL87991		0	575.54	2	6.38	38	O=C1N(Cc2ccc(Cl)cc2)[C@H](Cc2ccccc2)[C@H](O)[C@@H](O)[C@@H](Cc2ccccc2)N1Cc1ccc(Cl)cc1	Ki	'='	5.2	nM	8.28			UO_0000065	14.39	0.28	1.90	12.94	False	CHEMBL763303	Inhibition of HIV-1 protease	B	BAO_0000357	single protein format	Human immunodeficiency virus 1	None	None	None	None	CHEMBL243	Human immunodeficiency virus type 1 protease	Human immunodeficiency virus 1	SINGLE PROTEIN	CHEMBL1132660	1	Scientific Literature	J. Med. Chem.	1999	None
CHEMBL154952		0	597.74	1	1.60	16	CC(C)CCN(C[C@@H](O)[C@H](Cc1ccccc1)NC(=O)[C@H](CC(N)=O)NC(=O)c1ccc2ccccc2n1)S(C)(=O)=O	Ki	'='	13.0	nM	7.89			UO_0000065	13.19	0.26	6.29	4.59	False	CHEMBL764926	Binding affinity for HIV-1 protease was determined in vitro	B	BAO_0000357	single protein format	None	None	None	None	None	CHEMBL243	Human immunodeficiency virus type 1 protease	Human immunodeficiency virus 1	SINGLE PROTEIN	CHEMBL1128235	1	Scientific Literature	J. Med. Chem.	1995	None
CHEMBL306261		0	613.70	1	2.44	15	CC(C)[C@H](NC(=O)[C@@H](NC(=O)C1CCCN1CP(=O)(O)[C@@H](Cc1ccccc1)NC(=O)c1ccccc1)C(C)C)C(N)=O	Ki	'='	450.0	nM	6.35			UO_0000065	10.34	0.20	3.91	3.71	False	CHEMBL763270	Binding affinity for HIV-1 protease	B	BAO_0000357	single protein format	Human immunodeficiency virus 1	None	None	None	None	CHEMBL243	Human immunodeficiency virus type 1 protease	Human immunodeficiency virus 1	SINGLE PROTEIN	CHEMBL1125598	1	Scientific Literature	J. Med. Chem.	1991	None
CHEMBL351021		0	556.73	2	5.88	AG-1273	Cc1ccc(O)cc1C(=O)N[C@@H](CSc1ccc2ccccc2c1)[C@H](O)Cc1ccccc1C(=O)NC(C)(C)C	Ki	'='	500.0	nM	6.30			UO_0000065	11.32	0.22	0.42	6.39	False	CHEMBL765175	Inhibitory activity HIV-1 protease enzyme	B	BAO_0000357	single protein format	Human immunodeficiency virus 1	None	None	None	None	CHEMBL243	Human immunodeficiency virus type 1 protease	Human immunodeficiency virus 1	SINGLE PROTEIN	CHEMBL1128867	1	Scientific Literature	Bioorg. Med. Chem. Lett.	1995	None
CHEMBL355849		0	541.67	1	2.10	6a	Cc1ccccc1CNC(=O)[C@@H]1CSCN1C(=O)[C@@H](O)[C@H](Cc1ccccc1)NC(=O)CC(C)(C)C(=O)O	Inhibition	'='	87.0	%				UO_0000187					False	CHEMBL692014	Inhibitory activity against HIV protease at a concentration of 5 uM	B	BAO_0000357	single protein format	None	None	None	None	None	CHEMBL243	Human immunodeficiency virus type 1 protease	Human immunodeficiency virus 1	SINGLE PROTEIN	CHEMBL1132068	1	Scientific Literature	Bioorg. Med. Chem. Lett.	1999	None
CHEMBL428005		0	694.81	1	3.05	2a	CCC(C)[C@H](NC(=O)[C@@H]1CCCN1[P@](=O)(OC)[C@H](Cc1ccccc1)NC(=O)[C@H](CC(N)=O)NC(=O)OC(C)(C)C)C(=O)NCC(C)C	IC50	'='	98.0	ug.mL-1		Outside typical range		UO_0000274					False	CHEMBL763424	Inhibitory concentration against HIV-1 Protease at pH 5.6 and at 37 degrees C	B	BAO_0000357	single protein format	None	None	None	None	None	CHEMBL243	Human immunodeficiency virus type 1 protease	Human immunodeficiency virus 1	SINGLE PROTEIN	CHEMBL1126452	1	Scientific Literature	Bioorg. Med. Chem. Lett.	1992	None
CHEMBL327599		0	615.78	1	3.41	21	CC(C)(C)NC(=O)[C@@H]1CCCC[C@H]1C[C@@H](O)[C@H](Cc1ccccc1)NC(=O)[C@H](CC(N)=O)NC(=O)c1ccc2ccccc2n1	IC50	'='	1.4	nM	8.85			UO_0000065	14.38	0.27	5.44	5.41	False	CHEMBL769250	Inhibitory activity against HIV-1 Protease was determined	B	BAO_0000357	single protein format	None	None	None	None	None	CHEMBL243	Human immunodeficiency virus type 1 protease	Human immunodeficiency virus 1	SINGLE PROTEIN	CHEMBL1128024	1	Scientific Literature	Bioorg. Med. Chem. Lett.	1994	None
CHEMBL78887		0	523.66	2	5.11	XVI (Enantiomer-1)	Cn1cnc(S(=O)(=O)Nc2cccc(C(c3c(O)cc(C(CC4CC4)CC4CC4)oc3=O)C3CC3)c2)c1	Ki	'='	0.74	nM	9.13			UO_0000065	17.44	0.34	4.02	7.98	False	CHEMBL764919	Binding affinity against HIV-1 protease.	B	BAO_0000357	single protein format	Human immunodeficiency virus 1	None	None	None	None	CHEMBL243	Human immunodeficiency virus type 1 protease	Human immunodeficiency virus 1	SINGLE PROTEIN	CHEMBL1129342	1	Scientific Literature	J. Med. Chem.	1996	None
CHEMBL313734		0	652.75	1	3.65	5	CONC(=O)c1cccc(CN2C(=O)N(Cc3cccc(C(=O)NOC)c3)[C@H](Cc3ccccc3)[C@H](O)[C@@H](O)[C@H]2Cc2ccccc2)c1	Ki	'='	0.045	nM	10.35			UO_0000065	15.85	0.29	6.70	7.36	True	CHEMBL769064	Inhibitory activity against HIV-1 protease	B	BAO_0000357	single protein format	Human immunodeficiency virus 1	None	None	None	None	CHEMBL243	Human immunodeficiency virus type 1 protease	Human immunodeficiency virus 1	SINGLE PROTEIN	CHEMBL1129454	1	Scientific Literature	J. Med. Chem.	1996	None
CHEMBL16324		0	417.53	0	3.92	8a	CS(=O)(=O)Nc1cccc(C(c2c(O)c3c(oc2=O)CCCCCC3)C2CC2)c1	Ki	'='	11.0	nM	7.96			UO_0000065	19.06	0.37	4.04	8.24	False	CHEMBL765007	Binding affinity against HIV-1 protease	B	BAO_0000357	single protein format	Human immunodeficiency virus 1	None	None	None	None	CHEMBL243	Human immunodeficiency virus type 1 protease	Human immunodeficiency virus 1	SINGLE PROTEIN	CHEMBL1129987	1	Scientific Literature	J. Med. Chem.	1997	None
CHEMBL280527	ATEVIRDINE MESYLATE	2	379.46	0	2.97	18, U-87201E	CCNc1cccnc1N1CCN(C(=O)c2cc3cc(OC)ccc3[nH]2)CC1	IC50	'='	1320.0	nM	5.88			UO_0000065	15.49	0.29	2.91	8.00	False	CHEMBL804071	Inhibition of HIV-1 RT using rC-dG as template	B	BAO_0000357	single protein format	None	None	None	None	None	CHEMBL243	Human immunodeficiency virus type 1 protease	Human immunodeficiency virus 1	SINGLE PROTEIN	CHEMBL1126659	1	Scientific Literature	J. Med. Chem.	1993	None
CHEMBL269279		0	574.80	2	6.82	10	CC(C)[C@@H]1CC[C@]2(C(=O)O)CC[C@]3(C)[C@H](CC[C@@H]4[C@@]5(C)CC[C@H](OC(=O)COCC(=O)O)C(C)(C)[C@@H]5CC[C@]43C)[C@@H]12	IC50	'>'	174000.0	nM		Outside typical range		UO_0000065					False	CHEMBL800584	Inhibitory activity against HIV-RT	B	BAO_0000357	single protein format	None	None	None	None	None	CHEMBL243	Human immunodeficiency virus type 1 protease	Human immunodeficiency virus 1	SINGLE PROTEIN	CHEMBL1129502	1	Scientific Literature	J. Med. Chem.	1996	None
CHEMBL59706		0	664.84	1	4.59	10c	CC(C)(C)OC(=O)N[C@@H](Cc1ccccc1)[C@H](O)CNC[C@@H](O)[C@H](Cc1ccc(OCCc2ccccn2)cc1)NC(=O)OC(C)(C)C	IC50	'='	50.0	nM	7.30			UO_0000065	10.98	0.21	2.71	4.83	False	CHEMBL760098	Inhibitory activity against HIV-1 protease cleavage of [V-S-Q-N-(beta-naphthylalanine)-P-I-V)	B	BAO_0000357	single protein format	Human immunodeficiency virus 1	None	None	None	None	CHEMBL243	Human immunodeficiency virus type 1 protease	Human immunodeficiency virus 1	SINGLE PROTEIN	CHEMBL1129312	1	Scientific Literature	J. Med. Chem.	1996	None
CHEMBL156860		0	683.81	1	4.75	35	COc1ccc(COC(=O)NC(C(=O)N[C@@H](Cc2ccccc2)C[C@H](O)[C@H](Cc2ccccc2)NC(=O)OCc2cccnc2)C(C)C)nc1	Inhibition	'='	74.0	%				UO_0000187					False	CHEMBL761820	Inhibition of purified recombinant HIV-1 protease at 0.5 nm using a fluorogenic substrate	B	BAO_0000357	single protein format	Human immunodeficiency virus 1	None	None	None	None	CHEMBL243	Human immunodeficiency virus type 1 protease	Human immunodeficiency virus 1	SINGLE PROTEIN	CHEMBL1131475	1	Scientific Literature	J. Med. Chem.	1998	None
CHEMBL159101		0	373.86	0	4.20	8	O=C(/C=C/CN1CCC(O)(c2ccc(Cl)cc2)CC1)c1ccc(F)cc1	K inact	'='	374.0	min-1									False	CHEMBL765057	The irreversibility of the inactivation reaction of HIV-1 PR was assessed	B	BAO_0000357	single protein format	None	None	None	None	None	CHEMBL243	Human immunodeficiency virus type 1 protease	Human immunodeficiency virus 1	SINGLE PROTEIN	CHEMBL1127657	1	Scientific Literature	J. Med. Chem.	1994	None
CHEMBL24442		0	587.72	1	3.48	21	CC(=O)N[C@H](CC(=O)OCc1ccccc1)C(=O)N[C@@H](Cc1ccccc1)[C@H](O)Cc1ccccc1C(=O)NC(C)(C)C	IC50	'>'	1000.0	nM				UO_0000065					False	CHEMBL879724	Concentration required for in vitro inhibitory activity against HIV-1 protease	B	BAO_0000357	single protein format	None	None	None	None	None	CHEMBL243	Human immunodeficiency virus type 1 protease	Human immunodeficiency virus 1	SINGLE PROTEIN	CHEMBL1127904	1	Scientific Literature	Bioorg. Med. Chem. Lett.	1994	None
CHEMBL139237		0	603.72	1	2.10	6	CC(C)(C)OC(=O)[C@@H]1CCCN1C[C@@H](O)[C@H](Cc1ccccc1)NC(=O)[C@H](CC(N)=O)NC(=O)c1ccc2ccccc2n1	IC50	'='	23.0	nM	7.64			UO_0000065	12.65	0.24	5.54	4.66	False	CHEMBL763335	Compound was evaluated for the inhibition of HIV protease	B	BAO_0000357	single protein format	None	None	None	None	None	CHEMBL243	Human immunodeficiency virus type 1 protease	Human immunodeficiency virus 1	SINGLE PROTEIN	CHEMBL1150433	1	Scientific Literature	Bioorg. Med. Chem. Lett.	1996	None
CHEMBL289350		0	423.52	0	3.76	100	N#Cc1cccc(CN2C(=O)N3C(Cc4ccccc4)[C@@H]3[C@@H](O)[C@H]2Cc2ccccc2)c1	Ki	'='	2400.0	nM	5.62			UO_0000065	13.27	0.24	1.86	8.35	False	CHEMBL763387	Inhibition constant of HIV protease inhibitors	B	BAO_0000357	single protein format	None	None	None	None	None	CHEMBL243	Human immunodeficiency virus type 1 protease	Human immunodeficiency virus 1	SINGLE PROTEIN	CHEMBL1132197	1	Scientific Literature	J. Med. Chem.	1999	None
CHEMBL16399		0	483.59	0	4.08	37a	Cn1cnc(S(=O)(=O)Nc2cccc(C(c3c(O)c4c(oc3=O)CCCCCC4)C3CC3)c2)c1	Ki	'='	1.6	nM	8.80			UO_0000065	18.19	0.35	4.72	7.69	False	CHEMBL765007	Binding affinity against HIV-1 protease	B	BAO_0000357	single protein format	Human immunodeficiency virus 1	None	None	None	None	CHEMBL243	Human immunodeficiency virus type 1 protease	Human immunodeficiency virus 1	SINGLE PROTEIN	CHEMBL1129987	1	Scientific Literature	J. Med. Chem.	1997	None
CHEMBL2062136		0	504.61	2	5.22	35k	N#Cc1ccc(S(=O)(=O)Nc2cccc(C(c3c(O)c4c(oc3=O)CCCCCC4)C3CC3)c2)cc1	Ki	'='	0.8	nM	9.10			UO_0000065	18.03	0.35	3.88	7.56	False	CHEMBL765007	Binding affinity against HIV-1 protease	B	BAO_0000357	single protein format	Human immunodeficiency virus 1	None	None	None	None	CHEMBL243	Human immunodeficiency virus type 1 protease	Human immunodeficiency virus 1	SINGLE PROTEIN	CHEMBL1129987	1	Scientific Literature	J. Med. Chem.	1997	None
CHEMBL440092		0	535.71	2	6.64	35e	CC(C)(C)c1ccc(S(=O)(=O)Nc2cccc(C(c3c(O)c4c(oc3=O)CCCCCC4)C3CC3)c2)cc1	Ki	'='	32.0	nM	7.50			UO_0000065	13.99	0.27	0.85	7.76	False	CHEMBL765007	Binding affinity against HIV-1 protease	B	BAO_0000357	single protein format	Human immunodeficiency virus 1	None	None	None	None	CHEMBL243	Human immunodeficiency virus type 1 protease	Human immunodeficiency virus 1	SINGLE PROTEIN	CHEMBL1129987	1	Scientific Literature	J. Med. Chem.	1997	None
CHEMBL3706619		0	721.78	1	3.73	3	O=C(NCC(F)(F)F)[C@@H]1CN(Cc2ccc(-c3ccccn3)o2)CCN1C[C@@H](O)C[C@@H](Cc1ccccc1)C(=O)N[C@H]1c2ccccc2OC[C@H]1O	IC50	'='	0.05	nM	10.30			UO_0000065	14.27	0.27	6.57	7.34	True	CHEMBL769249	Inhibitory activity against HIV-1 Protease	B	BAO_0000357	single protein format	None	None	None	None	None	CHEMBL243	Human immunodeficiency virus type 1 protease	Human immunodeficiency virus 1	SINGLE PROTEIN	CHEMBL1136139	1	Scientific Literature	Bioorg. Med. Chem. Lett.	2003	None
CHEMBL331073		0	482.62	1	5.36	15	O[C@@H]([C@H](O)[C@@H](Cc1ccccc1)OCc1ccccc1)[C@@H](Cc1ccccc1)OCc1ccccc1	IC50	'>'	50000.0	nM				UO_0000065					False	CHEMBL769509	Inhibitory activity against HIV-1 protease	B	BAO_0000357	single protein format	Human immunodeficiency virus	None	None	None	None	CHEMBL243	Human immunodeficiency virus type 1 protease	Human immunodeficiency virus 1	SINGLE PROTEIN	CHEMBL1136301	1	Scientific Literature	Bioorg. Med. Chem. Lett.	2003	None
CHEMBL114	SAQUINAVIR	4	670.86	1	3.09	Ro-318959	CC(C)(C)NC(=O)[C@@H]1C[C@@H]2CCCC[C@@H]2CN1C[C@@H](O)[C@H](Cc1ccccc1)NC(=O)[C@H](CC(N)=O)NC(=O)c1ccc2ccccc2n1	ED50	'='	0.01	uM		Non standard unit for type		UO_0000064					False	CHEMBL879740	Anti-HIV-1 activity against mutant HIV-1 in MT-4 cells (mutation selected with ritonavir)	F	BAO_0000219	cell-based format	Human immunodeficiency virus 1	None	None	MT4	None	CHEMBL243	Human immunodeficiency virus type 1 protease	Human immunodeficiency virus 1	SINGLE PROTEIN	CHEMBL1134445	1	Scientific Literature	J. Med. Chem.	2001	CHEMBL3308375
CHEMBL333827		0	544.09	1	3.14	17	Cc1ccccc1C[C@H](NC(=O)c1c(C)ccc(O)c1C)[C@H](O)C(=O)N1C[C@@H](Cl)C[C@H]1C(=O)NC(C)(C)C	IC50	'='	34.3	nM	7.46			UO_0000065	13.72	0.27	4.32	6.27	False	CHEMBL878769	Inhibitory activity against HIV-1 protease	B	BAO_0000357	single protein format	Human immunodeficiency virus 1	None	None	None	None	CHEMBL243	Human immunodeficiency virus type 1 protease	Human immunodeficiency virus 1	SINGLE PROTEIN	CHEMBL1135444	1	Scientific Literature	J. Med. Chem.	2002	None
CHEMBL34433		0	648.80	1	4.73	24	CN1CCOc2ccc(C[C@@H]3[C@H](O)[C@@H](O)[C@@H](Cc4ccc5c(c4)N(C)CCO5)N(Cc4ccccc4)C(=O)N3Cc3ccccc3)cc21	Ki	'='	0.7	nM	9.15			UO_0000065	14.11	0.26	4.42	10.29	False	CHEMBL763323	Compound was tested for binding affinity against HIV-1 Protease	B	BAO_0000357	single protein format	Human immunodeficiency virus 1	None	None	None	None	CHEMBL243	Human immunodeficiency virus type 1 protease	Human immunodeficiency virus 1	SINGLE PROTEIN	CHEMBL1130027	1	Scientific Literature	J. Med. Chem.	1997	None
CHEMBL2111673		0	497.64	1	6.14	26 (S)	C[C@H](C1=C(O)[C@@](CCc2ccccc2)(C(=O)NCc2ccc(C(C)(C)C)cc2)OC1=O)c1ccccc1	IC50	'='	84000.0	nM	4.08			UO_0000065	8.19	0.15	-2.06	5.39	False	CHEMBL763924	Inhibitory concentration against Protease	B	BAO_0000357	single protein format	Human immunodeficiency virus 1	None	None	None	None	CHEMBL243	Human immunodeficiency virus type 1 protease	Human immunodeficiency virus 1	SINGLE PROTEIN	CHEMBL1146787	1	Scientific Literature	Bioorg. Med. Chem. Lett.	2004	None
CHEMBL2111673		0	497.64	1	6.14	26 (S)	C[C@H](C1=C(O)[C@@](CCc2ccccc2)(C(=O)NCc2ccc(C(C)(C)C)cc2)OC1=O)c1ccccc1	IC50	'='	5400.0	nM	5.27			UO_0000065	10.59	0.19	-0.87	6.96	False	CHEMBL763756	Evaluated for inhibition of Protease after resynthesis and purification	B	BAO_0000357	single protein format	Human immunodeficiency virus 1	None	None	None	None	CHEMBL243	Human immunodeficiency virus type 1 protease	Human immunodeficiency virus 1	SINGLE PROTEIN	CHEMBL1146787	1	Scientific Literature	Bioorg. Med. Chem. Lett.	2004	None
CHEMBL3085514		0	609.72	1	1.54	8	CC(C)(C)NC(=O)[C@@H]1CCCCN1C(=O)[C@@H](O)[C@H](Cc1ccccc1)NC(=O)[C@H](CC(N)=O)NC(=O)OCc1ccccc1	IC50	'='	26.0	nM	7.58			UO_0000065	12.44	0.24	6.05	4.21	True	CHEMBL769440	Inhibitory activity of the Compound was tested against HIV protease enzyme.	B	BAO_0000357	single protein format	None	None	None	None	None	CHEMBL243	Human immunodeficiency virus type 1 protease	Human immunodeficiency virus 1	SINGLE PROTEIN	CHEMBL1125429	1	Scientific Literature	J. Med. Chem.	1992	None
CHEMBL150088		0	610.71	2	-0.96	6	N[C@@H](CCNC(=O)C1Cc2ccccc2CN1CC(O)CN1Cc2ccccc2CC1C(=O)NCC[C@@H](N)C(=O)O)C(=O)O	Inhibition						Not Active						False	CHEMBL769500	Tested in vitro for inhibition of HIV-1 protease at concentration of 10e-6 M; No activity	B	BAO_0000357	single protein format	Human immunodeficiency virus 1	None	None	None	None	CHEMBL243	Human immunodeficiency virus type 1 protease	Human immunodeficiency virus 1	SINGLE PROTEIN	CHEMBL1127204	1	Scientific Literature	Bioorg. Med. Chem. Lett.	1993	None
CHEMBL414237		0	480.56	1	5.28	VII	CCC(c1cccc(NC(=O)CCCNC(=O)OC(C)(C)C)c1)c1c(O)oc2ccccc2c1=O	Ki	'='	1600.0	nM	5.80			UO_0000065	12.06	0.23	0.52	4.92	False	CHEMBL768118	Ability to inhibit HIV protease purified and refolded from Escherichia coli inclusion bodies	B	BAO_0000357	single protein format	None	None	None	None	None	CHEMBL243	Human immunodeficiency virus type 1 protease	Human immunodeficiency virus 1	SINGLE PROTEIN	CHEMBL1128607	1	Scientific Literature	J. Med. Chem.	1995	None
CHEMBL407689		0	1271.52	None	None	25	CC[C@H](C)[C@H](NC(=O)[C@H](CCC(N)=O)NC(=O)CCCOc1ccc2ccc(OCCCC(=O)N[C@@H](CCC(N)=O)C(=O)N[C@H](C(=O)N[C@H](C(=O)N[C@@H](CC(C)C)C(=O)OC)C(C)O)[C@@H](C)CC)cc2c1)C(=O)N[C@H](C(=O)N[C@@H](CC(C)C)C(=O)OC)C(C)O	IC50						Not Active						False	CHEMBL763096	Inhibition of plasmid pET9c-PR expressing HIV-1 protease (No inhibition)	B	BAO_0000357	single protein format	None	None	None	None	None	CHEMBL243	Human immunodeficiency virus type 1 protease	Human immunodeficiency virus 1	SINGLE PROTEIN	CHEMBL1132192	1	Scientific Literature	J. Med. Chem.	1999	None
CHEMBL430863		0	642.82	1	2.07	32	CC(C)CN(C[C@@H](O)[C@H](Cc1ccccc1)NC(=O)[C@@H](CS(=O)(=O)c1ccc(F)cc1)NS(C)(=O)=O)C(=O)NC(C)(C)C	IC50	'='	10.0	nM	8.00			UO_0000065	12.45	0.25	5.93	4.94	False	CHEMBL695235	Inhibitory activity against HIV-1 protease	B	BAO_0000357	single protein format	Human immunodeficiency virus 1	None	None	None	None	CHEMBL243	Human immunodeficiency virus type 1 protease	Human immunodeficiency virus 1	SINGLE PROTEIN	CHEMBL1128092	1	Scientific Literature	Bioorg. Med. Chem. Lett.	1995	None
CHEMBL2115173		0	599.77	1	1.70	IIIb	COC(=O)[C@@H](NC(=O)[C@@H](NC(=O)[C@H](C)N1CCC([C@H](C)NC(=O)[C@H](C)N)=CC(Cc2ccccc2)C1=O)C(C)C)C(C)C	Ki	'='	372000.0	nM		Outside typical range		UO_0000065					False	CHEMBL763390	Inhibition constant was determined against HIV-1 protease	B	BAO_0000357	single protein format	None	None	None	None	None	CHEMBL243	Human immunodeficiency virus type 1 protease	Human immunodeficiency virus 1	SINGLE PROTEIN	CHEMBL1126761	1	Scientific Literature	J. Med. Chem.	1993	None
CHEMBL163	RITONAVIR	4	720.96	2	5.91	ABT-538	CC(C)c1nc(CN(C)C(=O)N[C@H](C(=O)N[C@@H](Cc2ccccc2)C[C@H](O)[C@H](Cc2ccccc2)NC(=O)OCc2cncs2)C(C)C)cs1	Ki	'='	0.37	nM	9.43			UO_0000065	13.08	0.26	3.52	6.47	True	CHEMBL769064	Inhibitory activity against HIV-1 protease	B	BAO_0000357	single protein format	Human immunodeficiency virus 1	None	None	None	None	CHEMBL243	Human immunodeficiency virus type 1 protease	Human immunodeficiency virus 1	SINGLE PROTEIN	CHEMBL1129454	1	Scientific Literature	J. Med. Chem.	1996	None
CHEMBL282474		0	748.88	2	7.94	4b	CCC(C1=C(O)OC(CC)(c2cccc(NS(=O)(=O)c3cccc4cccnc34)c2)CC1=O)c1cccc(NS(=O)(=O)c2cccc3cccnc23)c1	Inhibition	'='	35.0	%				UO_0000187					False	CHEMBL767656	Compound was evaluated for in vitro inhibition of human immunodeficiency virus type 1 (HIV-1) Protease at 1 uM concentration	B	BAO_0000357	single protein format	None	None	None	None	None	CHEMBL243	Human immunodeficiency virus type 1 protease	Human immunodeficiency virus 1	SINGLE PROTEIN	CHEMBL1131526	1	Scientific Literature	Bioorg. Med. Chem. Lett.	1998	None
CHEMBL124789		0	444.60	1	7.15	36	CC(C)c1ccccc1SC1=C(O)OC(CCc2ccccc2)(c2ccccc2)CC1=O	IC50	'='	97.0	nM	7.01			UO_0000065	15.77	0.30	-0.14	15.07	False	CHEMBL769248	Inhibitory activity against HIV protease at pH 6.2	B	BAO_0000357	single protein format	None	None	None	None	None	CHEMBL243	Human immunodeficiency virus type 1 protease	Human immunodeficiency virus 1	SINGLE PROTEIN	CHEMBL1130235	1	Scientific Literature	J. Med. Chem.	1997	None
CHEMBL59732		0	558.72	1	4.97	23	O=C(NC(Cc1ccccc1)C(O)CN1CCCCCCCCC/C=C/CCOC1=O)O[C@H]1CO[C@H]2OCC[C@@H]12	Ki	'='	88.0	nM	7.06			UO_0000065	12.63	0.24	2.09	6.62	False	CHEMBL696061	Compound was tested for its inhibitory potency against human immunodeficiency virus -1 (HIV-1 protease)	B	BAO_0000357	single protein format	Human immunodeficiency virus 1	None	None	None	None	CHEMBL243	Human immunodeficiency virus type 1 protease	Human immunodeficiency virus 1	SINGLE PROTEIN	CHEMBL1135191	1	Scientific Literature	Bioorg. Med. Chem. Lett.	2002	None
CHEMBL119906		0	607.73	2	6.85	36	CCCC1(CCc2ccccc2)CC(=O)C(C(c2cccc(NS(=O)(=O)c3ccc([N+](=O)[O-])cn3)c2)C(C)(C)C)=C(O)O1	Ki	'='	2.3	nM	8.64			UO_0000065	14.21	0.27	1.79	5.81	False	CHEMBL763398	Inhibitory activity against HIV-1 protease in tandem assay.	B	BAO_0000357	single protein format	Human immunodeficiency virus 1	None	None	None	None	CHEMBL243	Human immunodeficiency virus type 1 protease	Human immunodeficiency virus 1	SINGLE PROTEIN	CHEMBL1131083	1	Scientific Literature	J. Med. Chem.	1998	None
CHEMBL346818		0	561.69	1	4.53	1), DMP-850	Nc1[nH]nc2ccc(CN3C(=O)N(Cc4ccccc4)[C@H](Cc4ccccc4)[C@H](O)[C@@H](O)[C@H]3Cc3ccccc3)cc12	Ki	'='	0.031	nM	10.51			UO_0000065	18.71	0.34	5.98	8.85	False	CHEMBL764923	Binding affinity against HIV-Protease was determined	B	BAO_0000357	single protein format	None	None	None	None	None	CHEMBL243	Human immunodeficiency virus type 1 protease	Human immunodeficiency virus 1	SINGLE PROTEIN	CHEMBL1136822	1	Scientific Literature	Bioorg. Med. Chem. Lett.	2003	None
CHEMBL47610		0	610.76	1	4.84	51	CC(C)(C)OC(=O)N[C@@H](Cc1ccccc1)[C@@H](O)C[C@@H](CCc1cnc2ccccc2n1)C(=O)N[C@H]1c2ccccc2C[C@H]1O	IC50	'='	0.17	nM	9.77			UO_0000065	16.00	0.30	4.93	7.31	False	CHEMBL763754	Inhibition of HIV-1 protease	B	BAO_0000357	single protein format	Human immunodeficiency virus 1	None	None	None	None	CHEMBL243	Human immunodeficiency virus type 1 protease	Human immunodeficiency virus 1	SINGLE PROTEIN	CHEMBL1126244	1	Scientific Literature	J. Med. Chem.	1992	None
CHEMBL107559		0	619.80	1	3.14	24a	CCOC(=O)NC(C(=O)NN(CC1CCCCC1)C[C@@H](O)[C@H](Cc1ccccc1)NC(=O)C(NC(=O)OC)C(C)C)C(C)C	ED50	'='	0.029	uM		Non standard unit for type		UO_0000064					False	CHEMBL769526	In vivo antiviral activity (IC50) against HIV-1 protease.	B	BAO_0000218	organism-based format	Human immunodeficiency virus 1	None	None	None	None	CHEMBL243	Human immunodeficiency virus type 1 protease	Human immunodeficiency virus 1	SINGLE PROTEIN	CHEMBL1129270	1	Scientific Literature	J. Med. Chem.	1996	None
CHEMBL93117		0	354.45	0	2.15	3	O=C1C[C@](CO)(Cc2ccccc2)C(O)[C@@](CO)(Cc2ccccc2)C1	Ki	'='	62000.0	nM	4.21			UO_0000065	11.87	0.22	2.06	5.41	False	CHEMBL763317	Compound was evaluated for the inhibition of recombinant HIV-1 protease at 37 degrees C and pH of 6.	B	BAO_0000357	single protein format	None	None	None	None	None	CHEMBL243	Human immunodeficiency virus type 1 protease	Human immunodeficiency virus 1	SINGLE PROTEIN	CHEMBL1152053	1	Scientific Literature	Bioorg. Med. Chem. Lett.	1993	None
CHEMBL115376		0	761.92	3	-1.37	1	CC[C@H](C)[C@H](NC(=O)[C@@H]1CCCN1CC(O)[C@H](Cc1ccccc1)NC(=O)[C@H](CC(N)=O)NC(=O)[C@H](CC(C)C)NC(=O)[C@H](CO)NC(C)=O)C(=O)OC	IC50	'='	420.0	nM	6.38			UO_0000065	8.37	0.16	7.75	2.47	False	CHEMBL878991	Binding activity against HIV-1 Protease	B	BAO_0000357	single protein format	Human immunodeficiency virus 1	None	None	None	None	CHEMBL243	Human immunodeficiency virus type 1 protease	Human immunodeficiency virus 1	SINGLE PROTEIN	CHEMBL1125803	1	Scientific Literature	J. Med. Chem.	1991	None
CHEMBL64802		0	614.74	2	7.56	NSC-32180	CCCCCCc1cc2c(cc1O)OC(=O)C(C(c1ccccc1)c1c(O)oc3cc(O)c(CCCCCC)cc3c1=O)C2O	ID50	'='	0.32	uM		Non standard unit for type		UO_0000064					False	CHEMBL761816	Evaluated for the inhibition of HIV-1 Protease.	B	BAO_0000357	single protein format	None	None	None	None	None	CHEMBL243	Human immunodeficiency virus type 1 protease	Human immunodeficiency virus 1	SINGLE PROTEIN	CHEMBL1129680	1	Scientific Literature	J. Med. Chem.	1996	None
CHEMBL155051		0	490.67	0	3.97	5	CCCS(=O)(=O)N(CCC(C)C)C[C@@H](O)[C@H](Cc1ccccc1)NC(=O)OCc1ccccc1	IC50	'='	210.0	nM	6.68			UO_0000065	13.61	0.27	2.71	6.96	False	CHEMBL764268	Ability to inhibit HIV-1 protease was determined using spectrofluorimetric assay.	B	BAO_0000357	single protein format	None	None	None	None	None	CHEMBL243	Human immunodeficiency virus type 1 protease	Human immunodeficiency virus 1	SINGLE PROTEIN	CHEMBL1128235	1	Scientific Literature	J. Med. Chem.	1995	None
CHEMBL1790646		0	730.90	1	1.99	(S)-2-{(S)-2-[2-(Allyl-{(S)-2-[(S)-2-((S)-2-tert-butoxycarbonylamino-propionylamino)-propionylamino]-3-phenyl-propionyl}-amino)-acetylamino]-3-methyl-pentanoylamino}-3-methyl-butyric acid methyl ester	C=CCN(CC(=O)N[C@H](C(=O)N[C@H](C(=O)OC)C(C)C)[C@@H](C)CC)C(=O)[C@H](Cc1ccccc1)NC(=O)[C@H](C)NC(=O)[C@H](C)NC(=O)OC(C)(C)C	Inhibition	'='	0.0	%				UO_0000187					False	CHEMBL767659	Inhibitory activity against HIV-1 Protease using Suc-TLNFPIS-4-AMC as substrate in fluorescence assay at 10e-5 concentration	B	BAO_0000357	single protein format	None	None	None	None	None	CHEMBL243	Human immunodeficiency virus type 1 protease	Human immunodeficiency virus 1	SINGLE PROTEIN	CHEMBL1127713	1	Scientific Literature	Bioorg. Med. Chem. Lett.	1994	None
CHEMBL288033		0	453.65	1	6.71	25	Cc1cc(SC2=C(O)OC(CCc3ccccc3)(C(C)C)CC2=O)c(C(C)(C)C)cc1N	IC50	'='	3.6	nM	8.44			UO_0000065	18.61	0.36	1.73	11.64	False	CHEMBL766054	Activity of potent nonpeptidic inhibitor against protease	B	BAO_0000357	single protein format	Human immunodeficiency virus 1	None	None	None	None	CHEMBL243	Human immunodeficiency virus type 1 protease	Human immunodeficiency virus 1	SINGLE PROTEIN	CHEMBL1132961	1	Scientific Literature	J. Med. Chem.	2000	None
CHEMBL69743		0	498.66	0	3.66	69	CC(C)C[C@@H]1[C@H](O)[C@@H](O)[C@@H](CC(C)C)N(Cc2ccc(CO)cc2)C(=O)N1Cc1ccc(CO)cc1	Ki	'='	38.0	nM	7.42			UO_0000065	14.88	0.28	3.76	7.10	False	CHEMBL763404	Inhibitory activity against HIV protease	B	BAO_0000357	single protein format	Human immunodeficiency virus 1	None	None	None	None	CHEMBL243	Human immunodeficiency virus type 1 protease	Human immunodeficiency virus 1	SINGLE PROTEIN	CHEMBL1129785	1	Scientific Literature	J. Med. Chem.	1996	None
CHEMBL319092		0	558.68	1	3.50	5	O=C(N[C@@H](Cc1ccccc1)[C@@H](O)C[C@@H](Cc1ccccc1)C(=O)N[C@H]1c2ccccc2C[C@H]1O)O[C@@H]1CCOC1	IC95	'='	100.0	nM				UO_0000065					False	CHEMBL769050	Inhibitory concentration was evaluated to inhibit the 95% of HIV-1 protease	B	BAO_0000357	single protein format	Human immunodeficiency virus 1	None	None	None	None	CHEMBL243	Human immunodeficiency virus type 1 protease	Human immunodeficiency virus 1	SINGLE PROTEIN	CHEMBL1127030	1	Scientific Literature	J. Med. Chem.	1993	None
CHEMBL326831		0	894.93	3	7.58	1	CC1=C(CCC(=O)O)c2cc3[nH]c(cc4[nH]c(cc5nc(cc1n2)C(C)=C5C(COC(=O)C1=CC1)OC(=O)C1=CC1)c(C)c4C(COC(=O)C1=CC1)OC(=O)C1=CC1)c(C)c3CCC(=O)O	IC50	'='	185.0	nM	6.73			UO_0000065	7.52	0.14	-0.85	2.84	False	CHEMBL769355	Inhibition of HIV-1 protease in 5%DMSO	B	BAO_0000357	single protein format	Human immunodeficiency virus 1	None	None	None	None	CHEMBL243	Human immunodeficiency virus type 1 protease	Human immunodeficiency virus 1	SINGLE PROTEIN	CHEMBL1126254	1	Scientific Literature	J. Med. Chem.	1992	None
CHEMBL170576		0	619.87	1	4.08	28	CC(C)C[C@@H]1[C@H](OC(=O)N[C@@H](Cc2ccccc2)[C@H](O)CN2C[C@H]3CCCC[C@H]3C[C@H]2C(=O)NC(C)(C)C)CCS1(=O)=O	IC95	'='	1500.0	nM				UO_0000065					False	CHEMBL711796	Antiviral potency of HIV-1 in MT-4 human T lymphoid cells with IIIb isolate	F	BAO_0000219	cell-based format	Human immunodeficiency virus 1	None	None	lymphoid	None	CHEMBL243	Human immunodeficiency virus type 1 protease	Human immunodeficiency virus 1	SINGLE PROTEIN	CHEMBL1126634	1	Scientific Literature	J. Med. Chem.	1993	None
CHEMBL317690		0	724.70	2	2.98	9i	O=C(NC1c2ccccc2C[C@H]1O)[C@H](OCc1cc(F)cc(F)c1)[C@H](O)[C@@H](O)[C@@H](OCc1cc(F)cc(F)c1)C(=O)N[C@H]1c2ccccc2C[C@H]1O	ED50	'='	0.09	uM		Non standard unit for type		UO_0000064					False	CHEMBL710716	Anti-HIV-1 activity against mutant HIV-1 in MT-4 cells (mutation selected with saquinavir)	F	BAO_0000219	cell-based format	Human immunodeficiency virus 1	None	None	MT4	None	CHEMBL243	Human immunodeficiency virus type 1 protease	Human immunodeficiency virus 1	SINGLE PROTEIN	CHEMBL1134445	1	Scientific Literature	J. Med. Chem.	2001	CHEMBL3308375
CHEMBL315009		0	510.57	2	6.53	5 (meso)	O=C1N(Cc2ccccc2)C(Cc2ccccc2)P(=O)(O)C(Cc2ccccc2)N1Cc1ccccc1	IC50	'='	21000.0	nM	4.68			UO_0000065	9.16	0.17	-1.85	7.69	False	CHEMBL687721	Inhibitory activity was evaluated against HIV-1 protease	B	BAO_0000357	single protein format	None	None	None	None	None	CHEMBL243	Human immunodeficiency virus type 1 protease	Human immunodeficiency virus 1	SINGLE PROTEIN	CHEMBL1128012	1	Scientific Literature	Bioorg. Med. Chem. Lett.	1994	None
CHEMBL3138268		0	719.69	2	10.94	20	CC(CCC=C(c1cc(Cl)c(O)c(C(=O)O)c1)c1cc(Cl)c(O)c(C(=O)O)c1)[C@H]1CC[C@H]2[C@@H]3CC[C@@H]4CC(F)(F)CC[C@]4(C)[C@H]3CC[C@@]21C	IC50	'='	390.0	nM	6.41			UO_0000065	8.91	0.18	-4.53	5.57	False	CHEMBL766796	Inhibition of HIV -1 protease	B	BAO_0000357	single protein format	None	None	None	None	None	CHEMBL243	Human immunodeficiency virus type 1 protease	Human immunodeficiency virus 1	SINGLE PROTEIN	CHEMBL1128227	1	Scientific Literature	J. Med. Chem.	1995	None
CHEMBL433616		0	628.81	2	6.79	52	Cc1cc(SC2=C(O)OC(CCc3ccc(O)cc3)(CC(C)C)CC2=O)c(C(C)(C)C)cc1OS(=O)(=O)Cn1ccnc1	IC50	'='	3.6	nM	8.44			UO_0000065	13.43	0.27	1.65	6.60	False	CHEMBL766054	Activity of potent nonpeptidic inhibitor against protease	B	BAO_0000357	single protein format	Human immunodeficiency virus 1	None	None	None	None	CHEMBL243	Human immunodeficiency virus type 1 protease	Human immunodeficiency virus 1	SINGLE PROTEIN	CHEMBL1132961	1	Scientific Literature	J. Med. Chem.	2000	None
CHEMBL1790657		0	602.77	1	3.37	(S)-2-((S)-2-{(S)-2-[Allyl-((S)-2-tert-butoxycarbonylamino-3-phenyl-propionyl)-amino]-propionylamino}-3-methyl-pentanoylamino)-3-methyl-butyric acid methyl ester	C=CCN(C(=O)[C@H](Cc1ccccc1)NC(=O)OC(C)(C)C)[C@@H](C)C(=O)N[C@H](C(=O)N[C@H](C(=O)OC)C(C)C)[C@@H](C)CC	Inhibition	'='	3.0	%				UO_0000187					False	CHEMBL767659	Inhibitory activity against HIV-1 Protease using Suc-TLNFPIS-4-AMC as substrate in fluorescence assay at 10e-5 concentration	B	BAO_0000357	single protein format	None	None	None	None	None	CHEMBL243	Human immunodeficiency virus type 1 protease	Human immunodeficiency virus 1	SINGLE PROTEIN	CHEMBL1127713	1	Scientific Literature	Bioorg. Med. Chem. Lett.	1994	None
CHEMBL333458		0	678.67	2	7.35	1bb	OC(C(COCc1ccc(C(F)(F)F)cc1)OCc1ccccc1)C(O)C(COCc1ccc(C(F)(F)F)cc1)OCc1ccccc1	IC50	'='	5000.0	nM	5.30			UO_0000065	7.81	0.15	-2.05	6.85	False	CHEMBL769509	Inhibitory activity against HIV-1 protease	B	BAO_0000357	single protein format	Human immunodeficiency virus	None	None	None	None	CHEMBL243	Human immunodeficiency virus type 1 protease	Human immunodeficiency virus 1	SINGLE PROTEIN	CHEMBL1136301	1	Scientific Literature	Bioorg. Med. Chem. Lett.	2003	None
CHEMBL262464		0	600.67	2	4.18	32	Cc1c(O)cccc1NC(=O)[C@H](OCc1ccccc1)[C@H](O)[C@@H](O)[C@@H](OCc1ccccc1)C(=O)Nc1cccc(O)c1C	Ki						Not Determined						False	CHEMBL763403	Inhibitory activity against purified HIV-1 protease in a sensitive fluorometric assay expressed in E. coli; Not determined	B	BAO_0000019	assay format	None	None	None	None	None	CHEMBL243	Human immunodeficiency virus type 1 protease	Human immunodeficiency virus 1	SINGLE PROTEIN	CHEMBL1131116	1	Scientific Literature	J. Med. Chem.	1998	None
CHEMBL729	LOPINAVIR	4	628.81	1	4.33	12a (lopinavir)	Cc1cccc(C)c1OCC(=O)N[C@@H](Cc1ccccc1)[C@@H](O)C[C@H](Cc1ccccc1)NC(=O)[C@H](C(C)C)N1CCCNC1=O	Inhibition	'='	93.0	%				UO_0000187					True	CHEMBL768116	Compound was tested for its inhibitory potency against HIV protease at 0.5 nM	B	BAO_0000357	single protein format	None	None	None	None	None	CHEMBL243	Human immunodeficiency virus type 1 protease	Human immunodeficiency virus 1	SINGLE PROTEIN	CHEMBL1134935	1	Scientific Literature	Bioorg. Med. Chem. Lett.	2002	None
CHEMBL79128		0	635.77	1	3.48	LB-71112	CC(C)[C@H](Cc1ccccc1)NC(=O)C[C@@H]1O[C@@H]1[C@H](Cc1ccccc1)NC(=O)[C@H](CC(N)=O)NC(=O)c1ccc2ccccc2n1	K inact/Ki	'='	100000000.0	M-1 min-1									False	CHEMBL765055	Second order rate constant was determined for the irreversible inhibition of HIV-1 protease; value ranges from 10e8- 10e10	B	BAO_0000357	single protein format	None	None	None	None	None	CHEMBL243	Human immunodeficiency virus type 1 protease	Human immunodeficiency virus 1	SINGLE PROTEIN	CHEMBL1130952	1	Scientific Literature	Bioorg. Med. Chem. Lett.	1998	None
CHEMBL280303		0	483.59	0	4.08	52a	Cn1cnc(S(=O)(=O)Nc2cccc([C@@H](c3c(O)c4c(oc3=O)CCCCCC4)C3CC3)c2)c1	Ki	'='	0.045	nM	10.35			UO_0000065	21.40	0.42	6.27	9.04	False	CHEMBL765007	Binding affinity against HIV-1 protease	B	BAO_0000357	single protein format	Human immunodeficiency virus 1	None	None	None	None	CHEMBL243	Human immunodeficiency virus type 1 protease	Human immunodeficiency virus 1	SINGLE PROTEIN	CHEMBL1129987	1	Scientific Literature	J. Med. Chem.	1997	None
CHEMBL305731		0	604.75	1	2.76	M8b	CC(C)CN(CC(O)[C@H](Cc1ccccc1)NC(=O)[C@H](CC(N)=O)NC(=O)c1ccc2ccccc2n1)C(=O)NC(C)(C)C	IC50	'='	6.012	nM	8.22			UO_0000065	13.59	0.26	5.46	4.93	False	CHEMBL766933	Inhibitory activity against HIV-1 Protease	B	BAO_0000357	single protein format	Human immunodeficiency virus 1	None	None	None	None	CHEMBL243	Human immunodeficiency virus type 1 protease	Human immunodeficiency virus 1	SINGLE PROTEIN	CHEMBL1127848	1	Scientific Literature	J. Med. Chem.	1994	None
CHEMBL125877		0	570.65	1	2.30	30	O=C(NCc1cccnc1)[C@H](OCc1ccccc1)[C@H](O)[C@@H](O)[C@@H](OCc1ccccc1)C(=O)NCc1cccnc1	Ki						Not Determined						False	CHEMBL765050	inhibitory activity against purified HIV-1 protease in a sensitive fluorometric assay expressed in E. coli; nd=not determined	B	BAO_0000019	assay format	None	None	None	None	None	CHEMBL243	Human immunodeficiency virus type 1 protease	Human immunodeficiency virus 1	SINGLE PROTEIN	CHEMBL1131116	1	Scientific Literature	J. Med. Chem.	1998	None
CHEMBL48770		0	785.99	2	3.83	IV	CC[C@H](C)[C@H](NC(=O)[C@H](CC(C)C)[C@@H](O)[C@H](O)[C@H](CC(C)C)NC(=O)[C@H](Cc1c[nH]cn1)NC(=O)COc1cccc2ccccc12)C(=O)NCc1ccccn1	Ki	'='	7.0	nM	8.15			UO_0000065	10.38	0.20	4.32	3.93	False	CHEMBL878774	Inhibitory activity against HIV-1 protease	B	BAO_0000357	single protein format	Human immunodeficiency virus 1	None	None	None	None	CHEMBL243	Human immunodeficiency virus type 1 protease	Human immunodeficiency virus 1	SINGLE PROTEIN	CHEMBL1125602	1	Scientific Literature	J. Med. Chem.	1991	None
CHEMBL3350189		0	812.02	2	4.36	1	CC[C@H](C)[C@H](NC(=O)[C@H](C(C)C)[C@@H](O)[C@H](O)[C@H](CC1CCCCC1)NC(=O)[C@H](Cc1c[nH]cn1)NC(=O)COc1cccc2ccccc12)C(=O)NCc1ccccn1	Ki	'<'	1.0	nM				UO_0000065					False	CHEMBL763385	In vitro inhibitory activity against biotinylated human HIV-1 protease	B	BAO_0000357	single protein format	None	None	None	None	None	CHEMBL243	Human immunodeficiency virus type 1 protease	Human immunodeficiency virus 1	SINGLE PROTEIN	CHEMBL1127480	1	Scientific Literature	J. Med. Chem.	1994	None
CHEMBL2369597		0	1557.90	None	None	Thr3Ala	CC[C@H](C)[C@H](NC(=O)[C@H](CCC(N)=O)NC(=O)[C@@H]1CCCN1C(=O)CCCCCCCCCCCCCCC(=O)N[C@@H](CO)C(=O)N[C@H](C(=O)N[C@@H](CC(C)C)C(=O)N[C@@H](CC(N)=O)C(=O)N[C@@H](Cc1ccccc1)C(=O)O)[C@@H](C)O)C(=O)N[C@@H](C)C(=O)N[C@@H](CC(C)C)C(=O)N[C@@H](Cc1c[nH]c2ccccc12)C(=O)O	Inhibition	'='	3.3	%				UO_0000187					False	CHEMBL768109	Percent inhibition of HIV-1 protease at a concentration level of 25 nM relative to compound I was determined by UV absorbance	B	BAO_0000357	single protein format	None	None	None	None	None	CHEMBL243	Human immunodeficiency virus type 1 protease	Human immunodeficiency virus 1	SINGLE PROTEIN	CHEMBL1132089	1	Scientific Literature	Bioorg. Med. Chem. Lett.	1999	None
CHEMBL282042	SAQUINAVIR MESYLATE	4	766.96	1	3.09	Ro-318959 (Saquinavir mesylate)	CC(C)(C)NC(=O)[C@@H]1C[C@@H]2CCCC[C@@H]2CN1C[C@@H](O)[C@H](Cc1ccccc1)NC(=O)[C@H](CC(N)=O)NC(=O)c1ccc2ccccc2n1.CS(=O)(=O)O	ED50	'='	0.006	uM		Non standard unit for type		UO_0000064					False	CHEMBL710857	Concentration that inhibits cellular growth of MT-4 cells acutely infected with HIV-1 RFstrain by 50%	F	BAO_0000219	cell-based format	None	None	None	MT4	None	CHEMBL243	Human immunodeficiency virus type 1 protease	Human immunodeficiency virus 1	SINGLE PROTEIN	CHEMBL1127883	1	Scientific Literature	Bioorg. Med. Chem. Lett.	1994	CHEMBL3308375
CHEMBL1790663		0	817.98	3	0.47	(S)-2-((S)-2-{2-[Allyl-((S)-2-{(S)-2-[(S)-2-((S)-2-tert-butoxycarbonylamino-3-hydroxy-propionylamino)-propionylamino]-propionylamino}-3-phenyl-propionyl)-amino]-acetylamino}-3-methyl-pentanoylamino)-3-methyl-butyric acid methyl ester	C=CCN(CC(=O)N[C@H](C(=O)N[C@H](C(=O)OC)C(C)C)[C@@H](C)CC)C(=O)[C@H](Cc1ccccc1)NC(=O)[C@H](C)NC(=O)[C@H](C)NC(=O)[C@H](CO)NC(=O)OC(C)(C)C	IC50	'>'	20.0	ug.mL-1				UO_0000274					False	CHEMBL656267	Antiviral activity against HIV-1 in CEM cells	F	BAO_0000219	cell-based format	None	None	None	CCRF-CEM	None	CHEMBL243	Human immunodeficiency virus type 1 protease	Human immunodeficiency virus 1	SINGLE PROTEIN	CHEMBL1127713	1	Scientific Literature	Bioorg. Med. Chem. Lett.	1994	CHEMBL3307641
CHEMBL366493		0	671.83	1	4.32	28	COC(=O)CCCOc1ccc2ccc(OCCCC(=O)N[C@H](C(=O)N[C@@H](CC(C)C)C(=O)N[C@H](C(=O)OC)C(C)C)C(C)C)cc2c1	IC50						Not Active						False	CHEMBL763096	Inhibition of plasmid pET9c-PR expressing HIV-1 protease (No inhibition)	B	BAO_0000357	single protein format	None	None	None	None	None	CHEMBL243	Human immunodeficiency virus type 1 protease	Human immunodeficiency virus 1	SINGLE PROTEIN	CHEMBL1132192	1	Scientific Literature	J. Med. Chem.	1999	None
CHEMBL304108		0	566.70	2	5.09	35	COc1ccccc1C[C@@H]1[C@H](O)[C@@H](O)[C@@H](Cc2ccccc2OC)N(Cc2ccccc2)C(=O)N1Cc1ccccc1	Ratio	'='	150.0										False	CHEMBL849237	Ability to increase whole-cell antiviral efficacy through better translation defined as the ratio between IC90 and Ki	F	BAO_0000019	assay format	Human immunodeficiency virus 1	None	None	None	None	CHEMBL243	Human immunodeficiency virus type 1 protease	Human immunodeficiency virus 1	SINGLE PROTEIN	CHEMBL1129785	1	Scientific Literature	J. Med. Chem.	1996	None
CHEMBL3706623		0	721.78	1	3.73	5	O=C(NCC(F)(F)F)[C@@H]1CN(Cc2ccc(-c3cccnc3)o2)CCN1C[C@@H](O)C[C@@H](Cc1ccccc1)C(=O)N[C@H]1c2ccccc2OC[C@H]1O	IC50	'='	0.3	nM	9.52			UO_0000065	13.19	0.25	5.79	6.78	False	CHEMBL769504	Inhibitory activity against HIV-1 Protease from PI-resistant HIV-1 (strain K-60C)	B	BAO_0000357	single protein format	Human immunodeficiency virus 1	None	None	None	None	CHEMBL243	Human immunodeficiency virus type 1 protease	Human immunodeficiency virus 1	SINGLE PROTEIN	CHEMBL1136138	1	Scientific Literature	Bioorg. Med. Chem. Lett.	2003	None
CHEMBL120961		0	574.67	1	3.64	6	O=C(COc1ccccc1)N[C@@H](Cc1ccccc1)C[C@H](O)[C@H](Cc1ccccc1)NC(=O)O[C@H]1COC2OCCC21	Inhibition	'='	61.0	%				UO_0000187					False	CHEMBL767933	Inhibitory activity against HIV protease at a compound concentration of 0.5 nM in MT-4 cells	B	BAO_0000219	cell-based format	Human immunodeficiency virus 1	None	None	MT4	None	CHEMBL243	Human immunodeficiency virus type 1 protease	Human immunodeficiency virus 1	SINGLE PROTEIN	CHEMBL1136309	1	Scientific Literature	Bioorg. Med. Chem. Lett.	2003	CHEMBL3308375
CHEMBL114	SAQUINAVIR	4	670.86	1	3.09	41	CC(C)(C)NC(=O)[C@@H]1C[C@@H]2CCCC[C@@H]2CN1C[C@@H](O)[C@H](Cc1ccccc1)NC(=O)[C@H](CC(N)=O)NC(=O)c1ccc2ccccc2n1	IC50	'='	0.2291	nM	9.64			UO_0000065	14.37	0.27	6.55	5.78	False	CHEMBL877854	Inhibitory activity against HIV-1 protease.	B	BAO_0000357	single protein format	Human immunodeficiency virus 1	None	None	None	None	CHEMBL243	Human immunodeficiency virus type 1 protease	Human immunodeficiency virus 1	SINGLE PROTEIN	CHEMBL1131491	1	Scientific Literature	J. Med. Chem.	1998	None
CHEMBL333833		0	611.91	1	3.12	9	CC(C)(C)NC(=O)[C@@H]1C[C@H](Cl)CN1C(=O)[C@@H](O)[C@H](Cc1ccccc1)NC(=O)c1ccccc1I	IC50	'='	14.0	nM	7.85			UO_0000065	12.84	0.31	4.73	7.95	False	CHEMBL878769	Inhibitory activity against HIV-1 protease	B	BAO_0000357	single protein format	Human immunodeficiency virus 1	None	None	None	None	CHEMBL243	Human immunodeficiency virus type 1 protease	Human immunodeficiency virus 1	SINGLE PROTEIN	CHEMBL1135444	1	Scientific Literature	J. Med. Chem.	2002	None
CHEMBL123428		0	394.54	1	6.11	9b	O=C1CC(CC2CCCC2)(c2ccccc2)OC(O)=C1SCc1ccccc1	IC50	'='	88.0	nM	7.06			UO_0000065	17.88	0.34	0.95	15.16	False	CHEMBL769246	Inhibitory activity against HIV protease	B	BAO_0000357	single protein format	Human immunodeficiency virus 1	None	None	None	None	CHEMBL243	Human immunodeficiency virus type 1 protease	Human immunodeficiency virus 1	SINGLE PROTEIN	CHEMBL1130235	1	Scientific Literature	J. Med. Chem.	1997	None
CHEMBL123561		0	368.50	1	5.72	3b	CCCCC1(c2ccccc2)CC(=O)C(SCc2ccccc2)=C(O)O1	IC50	'='	270.0	nM	6.57			UO_0000065	17.83	0.35	0.85	14.12	False	CHEMBL769246	Inhibitory activity against HIV protease	B	BAO_0000357	single protein format	Human immunodeficiency virus 1	None	None	None	None	CHEMBL243	Human immunodeficiency virus type 1 protease	Human immunodeficiency virus 1	SINGLE PROTEIN	CHEMBL1130235	1	Scientific Literature	J. Med. Chem.	1997	None
CHEMBL22164		0	362.47	1	5.62	1	CCC(Cc1ccccc1)c1cc(O)c(C(CC)c2ccccc2)c(=O)o1	IC50	'='	3000.0	nM	5.52			UO_0000065	15.24	0.28	-0.10	10.95	False	CHEMBL766056	Compound was evaluated for in vitro inhibition of human immunodeficiency virus type 1 (HIV-1) Protease	B	BAO_0000357	single protein format	None	None	None	None	None	CHEMBL243	Human immunodeficiency virus type 1 protease	Human immunodeficiency virus 1	SINGLE PROTEIN	CHEMBL1131526	1	Scientific Literature	Bioorg. Med. Chem. Lett.	1998	None
CHEMBL433404		0	746.87	2	6.36	17	O=C(Nc1cccnc1)c1cccc(CN2C(=O)N(Cc3cccc(C(=O)Nc4cccnc4)c3)[C@H](Cc3ccccc3)[C@H](O)[C@@H](O)[C@H]2Cc2ccccc2)c1	Ki	'='	0.29	nM	9.54			UO_0000065	12.77	0.23	3.18	6.44	True	CHEMBL769062	Binding affinity for HIV-1 protease	B	BAO_0000357	single protein format	Human immunodeficiency virus 1	None	None	None	None	CHEMBL243	Human immunodeficiency virus type 1 protease	Human immunodeficiency virus 1	SINGLE PROTEIN	CHEMBL1129454	1	Scientific Literature	J. Med. Chem.	1996	None
CHEMBL337283		0	616.72	1	1.20	5	CC(C)(C)NC(=O)[C@@H]1CCCN1C(=O)[C@@H](O)[C@H](Cc1ccccc1)NC(=O)[C@H](CC(N)=O)NC(=O)c1ccc2ccccc2n1	IC50	'='	1.1	nM	8.96			UO_0000065	14.53	0.27	7.76	4.87	False	CHEMBL763335	Compound was evaluated for the inhibition of HIV protease	B	BAO_0000357	single protein format	None	None	None	None	None	CHEMBL243	Human immunodeficiency virus type 1 protease	Human immunodeficiency virus 1	SINGLE PROTEIN	CHEMBL1150433	1	Scientific Literature	Bioorg. Med. Chem. Lett.	1996	None
CHEMBL370179		0	852.38	2	6.42	21	Cc1ccncc1-c1ccc(C[C@H](C[C@H](O)CN2CCN(Cc3ccc(-c4ccc(Cl)cc4)s3)C[C@H]2C(=O)NCC(F)(F)F)C(=O)N[C@H]2c3ccccc3OC[C@H]2O)o1	IC50	'='	0.04	nM	10.40			UO_0000065	12.20	0.24	3.98	7.41	False	CHEMBL860437	Inhibitory activity against HIV protease	B	BAO_0000357	single protein format	Human immunodeficiency virus	None	None	None	None	CHEMBL243	Human immunodeficiency virus type 1 protease	Human immunodeficiency virus 1	SINGLE PROTEIN	CHEMBL1141938	1	Scientific Literature	Bioorg. Med. Chem. Lett.	2005	None
CHEMBL340116		0	780.97	3	2.90	11	CNC(=O)[C@@H](NC(=O)[C@H](OCc1ccc(-c2nccs2)cc1)[C@H](O)[C@@H](O)[C@@H](OCc1ccc(-c2nccs2)cc1)C(=O)N[C@H](C(=O)NC)C(C)C)C(C)C	Ki	'='	0.6	nM	9.22			UO_0000065	11.81	0.23	6.32	4.59	False	CHEMBL879331	Inhibitory activity against HIV-1 protease expressed in Escherichia coli	B	BAO_0000019	assay format	Human immunodeficiency virus 1	None	None	None	None	CHEMBL243	Human immunodeficiency virus type 1 protease	Human immunodeficiency virus 1	SINGLE PROTEIN	CHEMBL1132110	1	Scientific Literature	J. Med. Chem.	1999	None
CHEMBL142570		0	736.91	2	4.04	282412	CC(C)[C@H](NC(=O)OCc1ccccc1)C(=O)N[C@@H](Cc1ccccc1)[C@@H](O)[C@@H](NCc1ccccc1)C(=O)N[C@H](C(=O)NCc1ccncc1)C(C)C	Ki	'='	10964781961.43	nM		Outside typical range		UO_0000065					False	CHEMBL859312	Inhibitory activity was determined against HIV type 1 protease	B	BAO_0000357	single protein format	None	None	None	None	None	CHEMBL243	Human immunodeficiency virus type 1 protease	Human immunodeficiency virus 1	SINGLE PROTEIN	CHEMBL1128211	1	Scientific Literature	J. Med. Chem.	1995	None
CHEMBL116	AMPRENAVIR	4	505.64	1	2.40	Amprenavir	CC(C)CN(C[C@@H](O)[C@H](Cc1ccccc1)NC(=O)O[C@H]1CCOC1)S(=O)(=O)c1ccc(N)cc1	Ki	'='	0.17	nM	9.77			UO_0000065	19.32	0.38	7.37	7.45	True	CHEMBL769064	Inhibitory activity against HIV-1 protease	B	BAO_0000357	single protein format	Human immunodeficiency virus 1	None	None	None	None	CHEMBL243	Human immunodeficiency virus type 1 protease	Human immunodeficiency virus 1	SINGLE PROTEIN	CHEMBL1129454	1	Scientific Literature	J. Med. Chem.	1996	None
CHEMBL444038		0	640.75	1	4.64	10E	O=C1N(Cc2cccc(-c3c[nH]nn3)c2)[C@H](Cc2ccccc2)[C@H](O)[C@@H](O)[C@@H](Cc2ccccc2)N1Cc1cccc(-c2c[nH]nn2)c1	Ki	'='	0.17	nM	9.77			UO_0000065	15.25	0.28	5.13	6.64	False	CHEMBL763391	Inhibition of HIV protease, measured by assaying the cleavage of a fluorescent peptide substrate using HPLC	B	BAO_0000357	single protein format	Human immunodeficiency virus 1	None	None	None	None	CHEMBL243	Human immunodeficiency virus type 1 protease	Human immunodeficiency virus 1	SINGLE PROTEIN	CHEMBL1131241	1	Scientific Literature	J. Med. Chem.	1998	None
CHEMBL278867		0	513.63	2	6.27	45b	CCCCC(c1cccc(NS(=O)(=O)c2ccc(F)cc2)c1)c1c(O)c2c(oc1=O)CCCCCC2	Ki	'='	6.1	nM	8.21			UO_0000065	15.99	0.31	1.94	8.50	False	CHEMBL765007	Binding affinity against HIV-1 protease	B	BAO_0000357	single protein format	Human immunodeficiency virus 1	None	None	None	None	CHEMBL243	Human immunodeficiency virus type 1 protease	Human immunodeficiency virus 1	SINGLE PROTEIN	CHEMBL1129987	1	Scientific Literature	J. Med. Chem.	1997	None
CHEMBL104789		0	775.95	2	4.52	44	CC(C)[C@H](NC(=O)OCc1ccccc1)C(=O)N[C@@H](Cc1ccccc1)[C@@H](O)[C@@H](NCc1ccccc1)C(=O)N[C@H](C(=O)NCc1nc2ccccc2[nH]1)C(C)C	Ki	'='	13.0	nM	7.89			UO_0000065	10.16	0.19	3.37	4.23	False	CHEMBL879332	Inhibitory constant against HIV-1 protease	B	BAO_0000357	single protein format	Human immunodeficiency virus 1	None	None	None	None	CHEMBL243	Human immunodeficiency virus type 1 protease	Human immunodeficiency virus 1	SINGLE PROTEIN	CHEMBL1127464	1	Scientific Literature	J. Med. Chem.	1994	None
CHEMBL85653		0	774.92	2	6.98	21	Cc1ccc(NC(=O)c2cccc(CN3C(=O)N(Cc4cccc(C(=O)Nc5ccc(C)cn5)c4)[C@H](Cc4ccccc4)[C@H](O)[C@@H](O)[C@H]3Cc3ccccc3)c2)nc1	Ki	'='	0.01	nM	11.00			UO_0000065	14.20	0.26	4.02	7.43	False	CHEMBL769062	Binding affinity for HIV-1 protease	B	BAO_0000357	single protein format	Human immunodeficiency virus 1	None	None	None	None	CHEMBL243	Human immunodeficiency virus type 1 protease	Human immunodeficiency virus 1	SINGLE PROTEIN	CHEMBL1129454	1	Scientific Literature	J. Med. Chem.	1996	None
CHEMBL314058		0	776.90	2	5.77	27	Cc1ccnc(NC(=O)c2cccc(CN3C(=O)N(Cc4cccc(C(=O)Nc5nccc(C)n5)c4)[C@H](Cc4ccccc4)[C@H](O)[C@@H](O)[C@H]3Cc3ccccc3)c2)n1	Ki	'='	0.115	nM	9.94			UO_0000065	12.79	0.23	4.17	5.72	True	CHEMBL769064	Inhibitory activity against HIV-1 protease	B	BAO_0000357	single protein format	Human immunodeficiency virus 1	None	None	None	None	CHEMBL243	Human immunodeficiency virus type 1 protease	Human immunodeficiency virus 1	SINGLE PROTEIN	CHEMBL1129454	1	Scientific Literature	J. Med. Chem.	1996	None
CHEMBL276592		0	505.60	1	4.61	37e	N#Cc1ccc(S(=O)(=O)Nc2cccc(C(c3c(O)oc4c(c3=O)CCCCCC4)C3CC3)c2)nc1	Ki	'='	1.0	nM	9.00			UO_0000065	17.80	0.34	4.39	6.75	False	CHEMBL765007	Binding affinity against HIV-1 protease	B	BAO_0000357	single protein format	Human immunodeficiency virus 1	None	None	None	None	CHEMBL243	Human immunodeficiency virus type 1 protease	Human immunodeficiency virus 1	SINGLE PROTEIN	CHEMBL1129987	1	Scientific Literature	J. Med. Chem.	1997	None
CHEMBL297620		0	600.80	2	5.80	18	CC(C)(C)OC(=O)N[C@@H](Cc1ccccc1)[C@@H](O)C[C@@H](Cc1ccc(C(C)(C)C)cc1)C(=O)N[C@H]1c2ccccc2C[C@H]1O	IC50	'='	0.17	nM	9.77			UO_0000065	16.26	0.30	3.97	9.06	True	CHEMBL766799	In vitro inhibition of HIV-1 protease	B	BAO_0000357	single protein format	Human immunodeficiency virus 1	None	None	None	None	CHEMBL243	Human immunodeficiency virus type 1 protease	Human immunodeficiency virus 1	SINGLE PROTEIN	CHEMBL1128438	1	Scientific Literature	J. Med. Chem.	1995	None
CHEMBL289934		0	533.65	2	6.11	88	N#Cc1cc(CN2C(=O)N(Cc3ccccc3)[C@H](Cc3ccccc3)[C@H](O)[C@H]2CCc2ccccc2)ccc1F	Ki	'='	33.04	nM	7.48			UO_0000065	14.02	0.26	1.37	11.07	True	CHEMBL650169	Inhibitory activity of compound against HIV-1 aspartyl protease.	B	BAO_0000357	single protein format	Human immunodeficiency virus 1	None	None	None	None	CHEMBL243	Human immunodeficiency virus type 1 protease	Human immunodeficiency virus 1	SINGLE PROTEIN	CHEMBL1134992	1	Scientific Literature	Bioorg. Med. Chem. Lett.	2002	None
CHEMBL347725		0	518.65	2	-0.93	B277	CCCO[C@@H](C(=O)N[C@H](C(=O)NC)C(C)C)[C@H](O)[C@@H](O)[C@@H](OCCC)C(=O)N[C@H](C(=O)NC)C(C)C	Ki	'='	2400.0	nM	5.62			UO_0000065	10.84	0.21	6.55	3.21	False	CHEMBL763388	Inhibition constant against HIV-1 Protease	B	BAO_0000357	single protein format	Human immunodeficiency virus 1	None	None	None	None	CHEMBL243	Human immunodeficiency virus type 1 protease	Human immunodeficiency virus 1	SINGLE PROTEIN	CHEMBL1135671	1	Scientific Literature	J. Med. Chem.	2002	None
CHEMBL356895		0	636.75	1	3.46	B425	O=C(NC1c2ccccc2C[C@H]1O)[C@@H](C[C@@H](O)[C@@H](OCc1ccccc1)C(=O)NC1c2ccccc2C[C@@H]1O)OCc1ccccc1	k_on	'='	666000.0	M-1.s-1									False	CHEMBL768619	Association rate constant for the interaction between inhibitor and HIV-1 protease	B	BAO_0000357	single protein format	Human immunodeficiency virus 1	None	None	None	None	CHEMBL243	Human immunodeficiency virus type 1 protease	Human immunodeficiency virus 1	SINGLE PROTEIN	CHEMBL1135671	1	Scientific Literature	J. Med. Chem.	2002	None
CHEMBL114	SAQUINAVIR	4	670.86	1	3.09	SQV	CC(C)(C)NC(=O)[C@@H]1C[C@@H]2CCCC[C@@H]2CN1C[C@@H](O)[C@H](Cc1ccccc1)NC(=O)[C@H](CC(N)=O)NC(=O)c1ccc2ccccc2n1	k_off	'='	0.000227	s-1									True	CHEMBL768618	Dissociation rate constant for the interaction between inhibitor and HIV-1 protease	B	BAO_0000357	single protein format	Human immunodeficiency virus 1	None	None	None	None	CHEMBL243	Human immunodeficiency virus type 1 protease	Human immunodeficiency virus 1	SINGLE PROTEIN	CHEMBL1135671	1	Scientific Literature	J. Med. Chem.	2002	None
CHEMBL64701		0	684.88	1	3.36	15c	CC(C)(C)OC(=O)N[C@@H](Cc1ccccc1)[C@H](O)CNC[C@@H](O)[C@H](Cc1ccc(CCC(=O)N2CCOCC2)cc1)NC(=O)OC(C)(C)C	IC50	'='	85.0	nM	7.07			UO_0000065	10.32	0.20	3.71	4.46	False	CHEMBL760098	Inhibitory activity against HIV-1 protease cleavage of [V-S-Q-N-(beta-naphthylalanine)-P-I-V)	B	BAO_0000357	single protein format	Human immunodeficiency virus 1	None	None	None	None	CHEMBL243	Human immunodeficiency virus type 1 protease	Human immunodeficiency virus 1	SINGLE PROTEIN	CHEMBL1129312	1	Scientific Literature	J. Med. Chem.	1996	None
CHEMBL108054		0	393.44	0	2.30	10	COc1cc(CC2=C(O)C(C)(C(=O)NC(C)(C)C)OC2=O)cc(OC)c1OC	IC50	'>'	1000000.0	nM		Outside typical range		UO_0000065					False	CHEMBL763924	Inhibitory concentration against Protease	B	BAO_0000357	single protein format	Human immunodeficiency virus 1	None	None	None	None	CHEMBL243	Human immunodeficiency virus type 1 protease	Human immunodeficiency virus 1	SINGLE PROTEIN	CHEMBL1146787	1	Scientific Literature	Bioorg. Med. Chem. Lett.	2004	None
CHEMBL104576		0	747.92	2	3.83	50	CC1(C)S[C@H]([C@H](NC(=O)Cc2ccccc2)C(=O)NCc2ccccc2)N[C@H]1C(=O)N[C@H](Cc1ccccc1)[C@H](O)CC(=O)Nc1nc2ccccc2[nH]1	IC50	'='	3.8	nM	8.42			UO_0000065	11.26	0.21	4.59	4.75	False	CHEMBL763923	Inhibitory activity against HIV-1 protease.	B	BAO_0000357	single protein format	Human immunodeficiency virus 1	None	None	None	None	CHEMBL243	Human immunodeficiency virus type 1 protease	Human immunodeficiency virus 1	SINGLE PROTEIN	CHEMBL1126855	1	Scientific Literature	J. Med. Chem.	1993	None
CHEMBL163	RITONAVIR	4	720.96	2	5.91	ritonavir	CC(C)c1nc(CN(C)C(=O)N[C@H](C(=O)N[C@@H](Cc2ccccc2)C[C@H](O)[C@H](Cc2ccccc2)NC(=O)OCc2cncs2)C(C)C)cs1	k_on	'='	3920000.0	M-1.s-1									True	CHEMBL768619	Association rate constant for the interaction between inhibitor and HIV-1 protease	B	BAO_0000357	single protein format	Human immunodeficiency virus 1	None	None	None	None	CHEMBL243	Human immunodeficiency virus type 1 protease	Human immunodeficiency virus 1	SINGLE PROTEIN	CHEMBL1135671	1	Scientific Literature	J. Med. Chem.	2002	None
CHEMBL163	RITONAVIR	4	720.96	2	5.91	ritonavir	CC(C)c1nc(CN(C)C(=O)N[C@H](C(=O)N[C@@H](Cc2ccccc2)C[C@H](O)[C@H](Cc2ccccc2)NC(=O)OCc2cncs2)C(C)C)cs1	Ki	'='	0.59	nM	9.23			UO_0000065	12.80	0.25	3.32	6.33	True	CHEMBL763388	Inhibition constant against HIV-1 Protease	B	BAO_0000357	single protein format	Human immunodeficiency virus 1	None	None	None	None	CHEMBL243	Human immunodeficiency virus type 1 protease	Human immunodeficiency virus 1	SINGLE PROTEIN	CHEMBL1135671	1	Scientific Literature	J. Med. Chem.	2002	None
CHEMBL443	SULFAMETHOXAZOLE	4	253.28	0	1.37	A047	Cc1cc(NS(=O)(=O)c2ccc(N)cc2)no1	k_on	'='	188000.0	M-1.s-1									False	CHEMBL828338	Association rate constant for human immunodeficiency virus type 1 protease	B	BAO_0000357	single protein format	Human immunodeficiency virus 1	None	None	None	None	CHEMBL243	Human immunodeficiency virus type 1 protease	Human immunodeficiency virus 1	SINGLE PROTEIN	CHEMBL1138847	1	Scientific Literature	J. Med. Chem.	2004	None
CHEMBL1161734		0	480.56	0	0.39	B268	CC(C)[C@H](C)C(=O)NC(=O)[C@H](O)[C@H](O)[C@@H](O)[C@@H](Oc1ccccc1)C(=O)NC(=O)[C@@H](C)C(C)C	Kd	'='	10.8	nM	7.97			UO_0000065	16.58	0.32	7.58	4.91	False	CHEMBL841761	Binding affinity for human immunodeficiency virus type 1 protease	B	BAO_0000357	single protein format	Human immunodeficiency virus 1	None	None	None	None	CHEMBL243	Human immunodeficiency virus type 1 protease	Human immunodeficiency virus 1	SINGLE PROTEIN	CHEMBL1138847	1	Scientific Literature	J. Med. Chem.	2004	None
CHEMBL316974		0	721.92	2	3.63	47	CC1(C)S[C@H]([C@H](NC(=O)Cc2ccccc2)C(=O)NCc2ccccc2)N[C@H]1C(=O)N[C@H](Cc1ccccc1)[C@@H](O)CC(=O)NCc1ccccc1	IC50	'='	2900.0	nM	5.54			UO_0000065	7.67	0.15	1.91	3.73	False	CHEMBL763923	Inhibitory activity against HIV-1 protease.	B	BAO_0000357	single protein format	Human immunodeficiency virus 1	None	None	None	None	CHEMBL243	Human immunodeficiency virus type 1 protease	Human immunodeficiency virus 1	SINGLE PROTEIN	CHEMBL1126855	1	Scientific Literature	J. Med. Chem.	1993	None
CHEMBL172850		0	735.86	1	4.67	9a (KNI-1224)	CSC[C@H](NC(=O)OCc1cccc2cnccc12)C(=O)N[C@@H](Cc1ccccc1)[C@H](O)C(=O)N(Cc1ccccc1)NC(=O)c1cccc(O)c1C	Ki	'='	0.47	nM	9.33			UO_0000065	12.68	0.24	4.66	5.48	False	CHEMBL690414	Inhibitory activity against HIV-1 protease	B	BAO_0000357	single protein format	None	None	None	None	None	CHEMBL243	Human immunodeficiency virus type 1 protease	Human immunodeficiency virus 1	SINGLE PROTEIN	CHEMBL1146608	1	Scientific Literature	Bioorg. Med. Chem. Lett.	2003	None
CHEMBL434663		0	749.02	2	6.69	133	CCC(CC)c1nc(CN(C)C(=O)NC(C(=O)N[C@@H](Cc2ccccc2)C[C@H](O)[C@H](Cc2ccccc2)NC(=O)OCc2cncs2)C(C)C)cs1	Inhibition	'='	68.0	%				UO_0000187					False	CHEMBL761820	Inhibition of purified recombinant HIV-1 protease at 0.5 nm using a fluorogenic substrate	B	BAO_0000357	single protein format	Human immunodeficiency virus 1	None	None	None	None	CHEMBL243	Human immunodeficiency virus type 1 protease	Human immunodeficiency virus 1	SINGLE PROTEIN	CHEMBL1131475	1	Scientific Literature	J. Med. Chem.	1998	None
CHEMBL2092978		0	537.68	2	5.65	Vd	CCC[C@]1(CCc2ccccc2)CC(=O)C([C@@H](CC)c2cccc(NS(=O)(=O)c3cn(C)cn3)c2)=C(O)O1	Ki	'='	0.06	nM	10.22			UO_0000065	19.01	0.37	4.57	9.25	False	CHEMBL763873	Tested for inhibition of HIV protease	B	BAO_0000357	single protein format	None	None	None	None	None	CHEMBL243	Human immunodeficiency virus type 1 protease	Human immunodeficiency virus 1	SINGLE PROTEIN	CHEMBL1129746	1	Scientific Literature	J. Med. Chem.	1996	None
CHEMBL325525		0	630.88	2	1.93	16	CNC(=O)[C@@H](NC(=O)[C@H](Sc1cccs1)[C@H](O)[C@@H](O)[C@@H](Sc1cccs1)C(=O)N[C@H](C(=O)NC)C(C)C)C(C)C	Ki	'='	1.0	nM	9.00			UO_0000065	14.27	0.31	7.07	5.74	False	CHEMBL763395	Inhibitory activity against HIV protease expressed in Escherichia coli	B	BAO_0000019	assay format	Human immunodeficiency virus 1	None	None	None	None	CHEMBL243	Human immunodeficiency virus type 1 protease	Human immunodeficiency virus 1	SINGLE PROTEIN	CHEMBL1134626	1	Scientific Literature	J. Med. Chem.	2001	None
CHEMBL82338		0	501.71	1	4.28	15	CC(C)(C)NC(=O)[C@@H]1C[C@@H]2CCCC[C@@H]2CN1C[C@@H](O)[C@H](Cc1ccccc1)NC(=O)OC(C)(C)C	IC50	'>'	3000.0	nM				UO_0000065					False	CHEMBL769053	Inhibition of HIV-1 protease	B	BAO_0000357	single protein format	Human immunodeficiency virus 1	None	None	None	None	CHEMBL243	Human immunodeficiency virus type 1 protease	Human immunodeficiency virus 1	SINGLE PROTEIN	CHEMBL1127030	1	Scientific Literature	J. Med. Chem.	1993	None
CHEMBL62609		0	336.48	1	5.36	3	Cc1cc2c(cc1O)C1(CC2(C)C)CC(C)(C)c2cc(C)c(O)cc21	NA						Not Active						False	CHEMBL702419	Compound was tested in vitro against strand -transfer (ST) activity in the presence of Mn2+ at a concentration of 200 uM; NA is Not Active.	B	BAO_0000357	single protein format	None	None	None	None	None	CHEMBL243	Human immunodeficiency virus type 1 protease	Human immunodeficiency virus 1	SINGLE PROTEIN	CHEMBL1133186	1	Scientific Literature	J. Med. Chem.	2000	None
CHEMBL1161737		0	564.63	1	0.57	A037	COC(=O)/C=C/c1ccc(O[C@@H](C(=O)NC(=O)[C@@H](C)C(C)C)[C@H](O)[C@@H](O)[C@@H](O)C(=O)NC(=O)[C@@H](C)C(C)C)cc1	Kd	'='	1.95	nM	8.71			UO_0000065	15.43	0.30	8.14	4.62	False	CHEMBL841761	Binding affinity for human immunodeficiency virus type 1 protease	B	BAO_0000357	single protein format	Human immunodeficiency virus 1	None	None	None	None	CHEMBL243	Human immunodeficiency virus type 1 protease	Human immunodeficiency virus 1	SINGLE PROTEIN	CHEMBL1138847	1	Scientific Literature	J. Med. Chem.	2004	None
CHEMBL1161741		0	590.67	2	1.41	A038	CC(C)[C@H](C)C(=O)NC(=O)[C@H](O)[C@H](O)[C@@H](O)[C@@H](Oc1ccc(C2=C(O)C(=O)CCC2)cc1)C(=O)NC(=O)[C@@H](C)C(C)C	k_on	'='	29300.0	M-1.s-1									False	CHEMBL828338	Association rate constant for human immunodeficiency virus type 1 protease	B	BAO_0000357	single protein format	Human immunodeficiency virus 1	None	None	None	None	CHEMBL243	Human immunodeficiency virus type 1 protease	Human immunodeficiency virus 1	SINGLE PROTEIN	CHEMBL1138847	1	Scientific Literature	J. Med. Chem.	2004	None
CHEMBL1161741		0	590.67	2	1.41	A038	CC(C)[C@H](C)C(=O)NC(=O)[C@H](O)[C@H](O)[C@@H](O)[C@@H](Oc1ccc(C2=C(O)C(=O)CCC2)cc1)C(=O)NC(=O)[C@@H](C)C(C)C	Ki	'='	0.3	nM	9.52			UO_0000065	16.12	0.31	8.11	4.77	False	CHEMBL838839	Inhibition constant for human immunodeficiency virus type 1 protease	B	BAO_0000357	single protein format	Human immunodeficiency virus 1	None	None	None	None	CHEMBL243	Human immunodeficiency virus type 1 protease	Human immunodeficiency virus 1	SINGLE PROTEIN	CHEMBL1138847	1	Scientific Literature	J. Med. Chem.	2004	None
CHEMBL83384		0	480.67	1	5.92	3	CCc1cnc([C@H](Cc2ccccc2)C[C@H](O)[C@H](Cc2ccccc2)NC(=O)OC(C)(C)C)s1	Ki	'='	2000.0	nM	5.70			UO_0000065	11.86	0.23	-0.22	7.98	False	CHEMBL857519	Inhibitory activity against HIV-1 protease	B	BAO_0000357	single protein format	Human immunodeficiency virus 1	None	None	None	None	CHEMBL243	Human immunodeficiency virus type 1 protease	Human immunodeficiency virus 1	SINGLE PROTEIN	CHEMBL1128000	1	Scientific Literature	Bioorg. Med. Chem. Lett.	1994	None
CHEMBL120694		0	700.46	2	6.84	1h	OC(C(COCc1ccccc1)OCc1ccc(Br)cc1)C(O)C(COCc1ccccc1)OCc1ccc(Br)cc1	IC50	'='	2100.0	nM	5.68			UO_0000065	8.11	0.18	-1.16	7.34	False	CHEMBL769509	Inhibitory activity against HIV-1 protease	B	BAO_0000357	single protein format	Human immunodeficiency virus	None	None	None	None	CHEMBL243	Human immunodeficiency virus type 1 protease	Human immunodeficiency virus 1	SINGLE PROTEIN	CHEMBL1136301	1	Scientific Literature	Bioorg. Med. Chem. Lett.	2003	None
CHEMBL330739		0	622.87	1	2.84	19	CC(C)[C@@H]1[C@H](OC(=O)N[C@@H](Cc2ccccc2)[C@H](O)CN2CCN(CC(C)(C)C)C[C@H]2C(=O)NC(C)(C)C)CCS1(=O)=O	IC50	'='	48.0	nM	7.32			UO_0000065	11.75	0.23	4.48	5.71	False	CHEMBL687730	Tested in vitro for the ability to inhibit HIV-1 protease	B	BAO_0000357	single protein format	None	None	None	None	None	CHEMBL243	Human immunodeficiency virus type 1 protease	Human immunodeficiency virus 1	SINGLE PROTEIN	CHEMBL1150509	1	Scientific Literature	Bioorg. Med. Chem. Lett.	1995	None
CHEMBL83739		0	533.71	2	6.24	12	CCC(CC)C(=O)c1c[nH]c([C@H](Cc2ccccc2)C[C@H](O)[C@H](Cc2ccccc2)NC(=O)OC(C)(C)C)n1	Ki	'='	46.0	nM	7.34			UO_0000065	13.75	0.26	1.10	7.03	False	CHEMBL857519	Inhibitory activity against HIV-1 protease	B	BAO_0000357	single protein format	Human immunodeficiency virus 1	None	None	None	None	CHEMBL243	Human immunodeficiency virus type 1 protease	Human immunodeficiency virus 1	SINGLE PROTEIN	CHEMBL1128000	1	Scientific Literature	Bioorg. Med. Chem. Lett.	1994	None
CHEMBL18389		0	515.70	1	3.27	16	CC(C)(C)NC(=O)[C@@H]1C[C@@H]2CCCC[C@@H]2CN1C[C@@H](O)[C@H](Cc1ccccc1)NC(=O)O[C@H]1CCOC1	IC50	'='	160.0	nM	6.80			UO_0000065	13.18	0.25	3.53	6.79	True	CHEMBL763581	Tested against S2-binding site of HIV-1 protease	B	BAO_0000357	single protein format	Human immunodeficiency virus 1	None	None	None	None	CHEMBL243	Human immunodeficiency virus type 1 protease	Human immunodeficiency virus 1	SINGLE PROTEIN	CHEMBL1126634	1	Scientific Literature	J. Med. Chem.	1993	None
CHEMBL412878		0	695.95	2	5.80	18	CC(C)(C)NC(=O)[C@@H]1C[C@@H]2CCCC[C@@H]2CN1CC(O)C[C@@H](Cc1ccccc1)C(=O)N[C@H]1CCCC[C@@H]1NC(=O)c1cc2ccccc2cn1	IC50	'='	70.0	nM	7.16			UO_0000065	10.28	0.19	1.35	5.79	False	CHEMBL769372	Concentration required for inhibitory activity against HIV-1 Protease	B	BAO_0000357	single protein format	None	None	None	None	None	CHEMBL243	Human immunodeficiency virus type 1 protease	Human immunodeficiency virus 1	SINGLE PROTEIN	CHEMBL1126528	1	Scientific Literature	Bioorg. Med. Chem. Lett.	1993	None
CHEMBL108429		0	693.88	1	2.78	10a	COCCOC(=O)NC(C(=O)N[C@@H](Cc1ccccc1)[C@H](O)CN(CC1CCCCC1)NC(=O)C(NC(=O)OCCOC)C(C)C)C(C)C	ED90	'='	0.3	uM				UO_0000064					False	CHEMBL768560	In vivo for antiviral activity (ED90) against HIV-1 protease.	B	BAO_0000218	organism-based format	Human immunodeficiency virus 1	None	None	None	None	CHEMBL243	Human immunodeficiency virus type 1 protease	Human immunodeficiency virus 1	SINGLE PROTEIN	CHEMBL1129270	1	Scientific Literature	J. Med. Chem.	1996	None
CHEMBL118073		0	655.77	2	2.57	21	CCC(C1=C(O)OC(COCCOCCOC)(COCCOCCOC)CC1=O)c1cccc(NS(=O)(=O)c2cn(C)cn2)c1	Ki	'='	28.0	nM	7.55			UO_0000065	11.52	0.23	4.98	4.55	False	CHEMBL763398	Inhibitory activity against HIV-1 protease in tandem assay.	B	BAO_0000357	single protein format	Human immunodeficiency virus 1	None	None	None	None	CHEMBL243	Human immunodeficiency virus type 1 protease	Human immunodeficiency virus 1	SINGLE PROTEIN	CHEMBL1131083	1	Scientific Literature	J. Med. Chem.	1998	None
CHEMBL312293		0	577.77	2	6.02	22	Cc1cc(SC2=C(O)OC(CCc3ccc(O)cc3)(C(C)C)CC2=O)c(C(C)(C)C)cc1OS(=O)(=O)N(C)C	IC50	'='	3.4	nM	8.47			UO_0000065	14.66	0.30	2.45	7.47	True	CHEMBL761601	Tested in vitro for HIV protease (PR) binding affinity	B	BAO_0000357	single protein format	None	None	None	None	None	CHEMBL243	Human immunodeficiency virus type 1 protease	Human immunodeficiency virus 1	SINGLE PROTEIN	CHEMBL1131822	1	Scientific Literature	Bioorg. Med. Chem. Lett.	1999	None
CHEMBL69542		0	521.66	1	4.69	10	ON=C1N(Cc2ccccc2)[C@H](Cc2ccccc2)[C@H](O)[C@@H](O)[C@@H](Cc2ccccc2)N1Cc1ccccc1	Ki	'='	42.0	nM	7.38			UO_0000065	14.14	0.26	2.69	9.28	False	CHEMBL696053	The compound was evaluated for its inhibition constant against HIV-1 protease (HIV PR)	B	BAO_0000357	single protein format	Human immunodeficiency virus 1	None	None	None	None	CHEMBL243	Human immunodeficiency virus type 1 protease	Human immunodeficiency virus 1	SINGLE PROTEIN	CHEMBL1130508	1	Scientific Literature	Bioorg. Med. Chem. Lett.	1997	None
CHEMBL325561		0	689.81	2	2.40	7k	COC(=O)N[C@H](C(=O)N[C@@H](Cc1ccccc1)C(O)CN(Cc1ccc(OC)c(OC)c1OC)NC(=O)[C@@H](NC(=O)OC)C(C)C)C(C)C	ED50	'='	0.028	uM		Non standard unit for type		UO_0000064					False	CHEMBL769526	In vivo antiviral activity (IC50) against HIV-1 protease.	B	BAO_0000218	organism-based format	Human immunodeficiency virus 1	None	None	None	None	CHEMBL243	Human immunodeficiency virus type 1 protease	Human immunodeficiency virus 1	SINGLE PROTEIN	CHEMBL1129270	1	Scientific Literature	J. Med. Chem.	1996	None
CHEMBL436088		0	792.38	2	8.53	17c	O=C(COc1ccc(Cl)cc1Cl)N[C@@H](Cc1cccc(Br)c1)[C@H](O)C[C@H](CCc1ccc(Cl)cc1Cl)S(=O)(=O)c1ccc(F)cc1	Ki	'='	7000.0	nM	5.16			UO_0000065	6.51	0.15	-3.38	5.56	False	CHEMBL872290	Binding affinity for HIV-1 protease expressed in Escherichia coli upon incubation in pH 5.5 buffer containing Abz-Thr-Ile-p-nitrophenylalanine-Phe-Gln-Arg-NH2	B	BAO_0000019	assay format	Human immunodeficiency virus 1	None	None	None	None	CHEMBL243	Human immunodeficiency virus type 1 protease	Human immunodeficiency virus 1	SINGLE PROTEIN	CHEMBL1141123	1	Scientific Literature	J. Med. Chem.	2005	None
CHEMBL431471		0	618.73	1	3.44	8	Cc1cccc(CO)c1OCC(=O)N[C@@H](Cc1ccccc1)C[C@H](O)[C@H](Cc1ccccc1)NC(=O)O[C@H]1COC2OCCC21	Inhibition	'='	88.0	%				UO_0000187					False	CHEMBL767933	Inhibitory activity against HIV protease at a compound concentration of 0.5 nM in MT-4 cells	B	BAO_0000219	cell-based format	Human immunodeficiency virus 1	None	None	MT4	None	CHEMBL243	Human immunodeficiency virus type 1 protease	Human immunodeficiency virus 1	SINGLE PROTEIN	CHEMBL1136309	1	Scientific Literature	Bioorg. Med. Chem. Lett.	2003	CHEMBL3308375
CHEMBL342365		0	634.64	2	5.20	6	CC(C)(C)OC(=O)N[C@@H](Cc1ccccc1)[C@@H](O)C[C@@H](Cc1c(F)c(F)c(F)c(F)c1F)C(=O)NC1c2ccccc2C[C@@H]1O	IC50	'='	0.6026	nM	9.22			UO_0000065	14.53	0.28	4.02	8.55	False	CHEMBL768258	Inhibition of human immunodeficiency virus type 1 (HIV-1) protease enzyme.	B	BAO_0000357	single protein format	Human immunodeficiency virus 1	None	None	None	None	CHEMBL243	Human immunodeficiency virus type 1 protease	Human immunodeficiency virus 1	SINGLE PROTEIN	CHEMBL1133448	1	Scientific Literature	J. Med. Chem.	2000	None
CHEMBL320936		0	688.72	2	2.71	9b	O=C(NC1c2ccccc2C[C@H]1O)[C@H](OCc1cccc(F)c1)[C@H](O)[C@@H](O)[C@@H](OCc1cccc(F)c1)C(=O)N[C@H]1c2ccccc2C[C@H]1O	ED50	'='	0.21	uM		Non standard unit for type		UO_0000064					False	CHEMBL710715	Anti-HIV-1 activity against mutant HIV-1 in MT-4 cells (mutation selected with nelfinavir)	F	BAO_0000219	cell-based format	Human immunodeficiency virus 1	None	None	MT4	None	CHEMBL243	Human immunodeficiency virus type 1 protease	Human immunodeficiency virus 1	SINGLE PROTEIN	CHEMBL1134445	1	Scientific Literature	J. Med. Chem.	2001	CHEMBL3308375
CHEMBL436210		0	458.56	1	6.19	26	O=C(Nc1ccccc1)Nc1cccc(C(c2c(O)oc3c(c2=O)CCCCCC3)C2CC2)c1	Ki	'='	450.0	nM	6.35			UO_0000065	13.84	0.25	0.16	6.93	False	CHEMBL765640	Inhibitory activity against HIV-I protease.	B	BAO_0000357	single protein format	Human immunodeficiency virus 1	None	None	None	None	CHEMBL243	Human immunodeficiency virus type 1 protease	Human immunodeficiency virus 1	SINGLE PROTEIN	CHEMBL1128181	1	Scientific Literature	J. Med. Chem.	1995	None
CHEMBL43922		0	474.60	0	2.67	5c	COC(=O)[C@@H](NC(=O)[C@@H](C)/C=C/[C@@H](Cc1ccccc1)C(=O)N[C@H](C(=O)OC)C(C)C)C(C)C	Ki	'>'	67000.0	nM				UO_0000065					False	CHEMBL764749	Inhibitory constant against HIV-1 protease	B	BAO_0000357	single protein format	None	None	None	None	None	CHEMBL243	Human immunodeficiency virus type 1 protease	Human immunodeficiency virus 1	SINGLE PROTEIN	CHEMBL1126530	1	Scientific Literature	Bioorg. Med. Chem. Lett.	1993	None
CHEMBL97254		0	647.81	1	4.77	8b (diastereomer B)	CC(C)[C@H](NC(=O)OCc1ccccc1)C(=O)N[C@@H](Cc1ccccc1)[C@H](O)[C@@H](CO)[C@H](Cc1ccccc1)NC(=O)OC(C)(C)C	Ki	'='	3700.0	nM	5.43			UO_0000065	8.38	0.16	0.66	3.71	False	CHEMBL690407	Binding affinity for HIV-1 protease	B	BAO_0000357	single protein format	Human immunodeficiency virus 1	None	None	None	None	CHEMBL243	Human immunodeficiency virus type 1 protease	Human immunodeficiency virus 1	SINGLE PROTEIN	CHEMBL1149976	1	Scientific Literature	Bioorg. Med. Chem. Lett.	1994	None
CHEMBL37033		0	629.60	2	5.46	34	O=C1N(Cc2cccc(CO)c2)[C@H]([C@@H](Br)Cc2ccccc2)[C@@H](O)[C@@H](Cc2ccccc2)N1Cc1cccc(CO)c1	Ki	'='	10.96	nM	7.96			UO_0000065	12.64	0.26	2.50	9.45	False	CHEMBL768259	Inhibitory activity against HIV-1 protease	B	BAO_0000357	single protein format	Human immunodeficiency virus 1	None	None	None	None	CHEMBL243	Human immunodeficiency virus type 1 protease	Human immunodeficiency virus 1	SINGLE PROTEIN	CHEMBL1136017	1	Scientific Literature	J. Med. Chem.	2002	None
CHEMBL360176		0	721.94	2	2.29	4	CCC(C)[C@H](NC(=O)CCCCCCCCCCCNC(=O)[C@@H](NC(=O)[C@@H](N)Cc1ccccc1)C(N)=O)C(=O)N[C@@H](Cc1ccccc1)C(N)=O	Inhibition	'='	35.0	%				UO_0000187					False	CHEMBL830792	Percent inhibition against Human immunodeficiency virus-1 protease at the concentration of 100 uM	B	BAO_0000357	single protein format	Human immunodeficiency virus 1	None	None	None	None	CHEMBL243	Human immunodeficiency virus type 1 protease	Human immunodeficiency virus 1	SINGLE PROTEIN	CHEMBL1137166	1	Scientific Literature	Bioorg. Med. Chem. Lett.	2004	None
CHEMBL360848		0	934.14	3	5.18	12	CCC(C)[C@H](NC(=O)CCCCCCCCCCCNC(=O)[C@H](Cc1ccc(O)c([N+](=O)[O-])c1)NC(=O)[C@H](CC1CCCCC1)NC(=O)/C=C/C(=O)O)C(=O)N[C@@H](Cc1ccccc1)C(N)=O	IC50	'='	327000.0	nM		Outside typical range		UO_0000065					False	CHEMBL833561	Inhibitory activity against Human immunodeficiency virus-1 protease	B	BAO_0000357	single protein format	Human immunodeficiency virus 1	None	None	None	None	CHEMBL243	Human immunodeficiency virus type 1 protease	Human immunodeficiency virus 1	SINGLE PROTEIN	CHEMBL1137166	1	Scientific Literature	Bioorg. Med. Chem. Lett.	2004	None
CHEMBL359972		0	820.00	2	2.09	10	CCC(C)[C@H](NC(=O)CCCCCCCCCCCNC(=O)[C@H](NC(=O)[C@@H](Cc1ccccc1)NC(=O)/C=C/C(=O)O)C(N)=O)C(=O)N[C@@H](Cc1ccccc1)C(N)=O	IC50	'='	9700.0	nM	5.01			UO_0000065	6.11	0.12	2.92	1.86	False	CHEMBL833561	Inhibitory activity against Human immunodeficiency virus-1 protease	B	BAO_0000357	single protein format	Human immunodeficiency virus 1	None	None	None	None	CHEMBL243	Human immunodeficiency virus type 1 protease	Human immunodeficiency virus 1	SINGLE PROTEIN	CHEMBL1137166	1	Scientific Literature	Bioorg. Med. Chem. Lett.	2004	None
CHEMBL333197		0	492.57	1	5.38	IX	CCC(c1cccc(NC(=O)[C@@H]2CCCN2C(=O)OC(C)(C)C)c1)c1c(O)oc2ccccc2c1=O	Ki	'='	3600.0	nM	5.44			UO_0000065	11.05	0.21	0.06	4.99	False	CHEMBL768118	Ability to inhibit HIV protease purified and refolded from Escherichia coli inclusion bodies	B	BAO_0000357	single protein format	None	None	None	None	None	CHEMBL243	Human immunodeficiency virus type 1 protease	Human immunodeficiency virus 1	SINGLE PROTEIN	CHEMBL1128607	1	Scientific Literature	J. Med. Chem.	1995	None
CHEMBL15049		0	570.69	2	2.49	4	C[C@H](N)C(=O)N[C@@H](C)C(=O)N[C@@H](Cc1ccccc1)[C@@H](O)CCC(=O)NC(c1ccccc1)c1nc2ccccc2[nH]1	Ki	'='	5370.0	nM	5.27			UO_0000065	9.23	0.17	2.78	3.25	True	CHEMBL765639	Inhibition of recombinant HIV-1 protease	B	BAO_0000357	single protein format	Human immunodeficiency virus 1	None	None	None	None	CHEMBL243	Human immunodeficiency virus type 1 protease	Human immunodeficiency virus 1	SINGLE PROTEIN	CHEMBL1127584	1	Scientific Literature	J. Med. Chem.	1994	None
CHEMBL333216		0	606.77	2	8.00	37	Cc1ccc2ccccc2c1N1C(=O)N(c2c(C)ccc3ccccc23)[C@H](Cc2ccccc2)[C@H](O)[C@@H](O)[C@H]1Cc1ccccc1	Ki	'='	86.0	nM	7.07			UO_0000065	11.64	0.21	-0.93	11.04	False	CHEMBL769512	Inhibitory activity against HIV-1 protease	B	BAO_0000357	single protein format	Human immunodeficiency virus 1	None	None	None	None	CHEMBL243	Human immunodeficiency virus type 1 protease	Human immunodeficiency virus 1	SINGLE PROTEIN	CHEMBL1129626	1	Scientific Literature	J. Med. Chem.	1996	None
CHEMBL354379		0	527.78	1	3.93	15	CC(C)(C)NC(=O)[C@@H]1C[C@@H]2CCCC[C@@H]2CN1C[C@@H](O)[C@H](Cc1ccccc1)NC(=O)C1=CCCSC1	IC50	'='	167.4	nM	6.78			UO_0000065	12.84	0.25	2.85	8.30	False	CHEMBL691400	Inhibition of HIV-1 Protease	B	BAO_0000357	single protein format	Human immunodeficiency virus 1	None	None	None	None	CHEMBL243	Human immunodeficiency virus type 1 protease	Human immunodeficiency virus 1	SINGLE PROTEIN	CHEMBL1128144	1	Scientific Literature	Bioorg. Med. Chem. Lett.	1995	None
CHEMBL307091		0	657.88	1	2.70	19	Cc1cc(CN2CCN(C[C@@H](O)[C@H](Cc3ccccc3)NC(=O)O[C@@H]3CCS(=O)(=O)[C@@H]3C(C)C)[C@H](C(=O)NC(C)(C)C)C2)ccn1	IC50	'='	1.4	nM	8.85			UO_0000065	13.46	0.26	6.15	6.27	False	CHEMBL695232	In vitro inhibitory activity against HIV-1 protease enzyme.	B	BAO_0000357	single protein format	None	None	None	None	None	CHEMBL243	Human immunodeficiency virus type 1 protease	Human immunodeficiency virus 1	SINGLE PROTEIN	CHEMBL1128832	1	Scientific Literature	Bioorg. Med. Chem. Lett.	1995	None
CHEMBL61756		0	496.69	1	7.74	19	CC(C)[C@]1(CCc2ccc(O)cc2)CC(=O)C(Sc2sc3ccccc3c2C(C)(C)C)=C(O)O1	Ki	'<'	0.1	nM				UO_0000065					False	CHEMBL690415	Inhibitory activity was evaluated against human immunodeficiency virus type 1(HIV-1) protease at pH 4.7	B	BAO_0000357	single protein format	None	None	None	None	None	CHEMBL243	Human immunodeficiency virus type 1 protease	Human immunodeficiency virus 1	SINGLE PROTEIN	CHEMBL1131797	1	Scientific Literature	Bioorg. Med. Chem. Lett.	1999	None
CHEMBL21145	DMP-323	0	566.70	1	4.05	56	O=C1N(Cc2ccc(CO)cc2)[C@H](Cc2ccccc2)[C@H](O)[C@@H](O)[C@@H](Cc2ccccc2)N1Cc1ccc(CO)cc1	Ki	'='	0.34	nM	9.47			UO_0000065	16.71	0.31	5.42	9.06	True	CHEMBL769512	Inhibitory activity against HIV-1 protease	B	BAO_0000357	single protein format	Human immunodeficiency virus 1	None	None	None	None	CHEMBL243	Human immunodeficiency virus type 1 protease	Human immunodeficiency virus 1	SINGLE PROTEIN	CHEMBL1129626	1	Scientific Literature	J. Med. Chem.	1996	None
CHEMBL413958		0	820.00	2	2.09	9	CCC(C)[C@H](NC(=O)CCCCCCCCCCCNC(=O)[C@@H](NC(=O)[C@@H](Cc1ccccc1)NC(=O)/C=C/C(=O)O)C(N)=O)C(=O)N[C@@H](Cc1ccccc1)C(N)=O	IC50	'='	18800.0	nM	4.73			UO_0000065	5.76	0.11	2.64	1.76	False	CHEMBL833561	Inhibitory activity against Human immunodeficiency virus-1 protease	B	BAO_0000357	single protein format	Human immunodeficiency virus 1	None	None	None	None	CHEMBL243	Human immunodeficiency virus type 1 protease	Human immunodeficiency virus 1	SINGLE PROTEIN	CHEMBL1137166	1	Scientific Literature	Bioorg. Med. Chem. Lett.	2004	None
CHEMBL341647		0	750.84	2	9.46	10	O=C(Oc1cccc(CN2C(=O)N(Cc3cccc(OC(=O)c4ccccc4)c3)[C@H]([C@@H](F)Cc3ccccc3)[C@H]2[C@@H](F)Cc2ccccc2)c1)c1ccccc1	Ki	'='	425.0	nM	6.37			UO_0000065	8.49	0.16	-3.09	8.37	False	CHEMBL763378	Inhibition of HIV-protease	B	BAO_0000357	single protein format	Human immunodeficiency virus 1	None	None	None	None	CHEMBL243	Human immunodeficiency virus type 1 protease	Human immunodeficiency virus 1	SINGLE PROTEIN	CHEMBL1129848	1	Scientific Literature	Bioorg. Med. Chem. Lett.	1997	None
CHEMBL277801		0	577.79	1	3.06	58	C[C@@H]1[C@H](OC(=O)N[C@@H](Cc2ccccc2)[C@H](O)CN2C[C@H]3CCCC[C@H]3C[C@H]2C(=O)NC(C)(C)C)CCS1(=O)=O	IC50	'='	22.3	nM	7.65			UO_0000065	13.24	0.26	4.59	6.12	False	CHEMBL763332	Inhibitory activity against HIV-1 protease	B	BAO_0000357	single protein format	Human immunodeficiency virus 1	None	None	None	None	CHEMBL243	Human immunodeficiency virus type 1 protease	Human immunodeficiency virus 1	SINGLE PROTEIN	CHEMBL1127636	1	Scientific Literature	J. Med. Chem.	1994	None
CHEMBL313599		0	466.58	0	2.99	26	C=COCCN1C(=O)N(CCOC=C)[C@H](Cc2ccccc2)[C@H](O)[C@@H](O)[C@H]1Cc1ccccc1	Ki	'='	60.0	nM	7.22			UO_0000065	15.48	0.29	4.23	8.76	True	CHEMBL769512	Inhibitory activity against HIV-1 protease	B	BAO_0000357	single protein format	Human immunodeficiency virus 1	None	None	None	None	CHEMBL243	Human immunodeficiency virus type 1 protease	Human immunodeficiency virus 1	SINGLE PROTEIN	CHEMBL1129626	1	Scientific Literature	J. Med. Chem.	1996	None
CHEMBL284942		0	606.73	2	4.50	24	N=C(NO)c1cccc(CN2C(=O)N(Cc3cccc(/C(N)=N/O)c3)[C@H](CCc3ccccc3)[C@@H](O)[C@H]2Cc2ccccc2)c1	Ki	'='	0.018	nM	10.74			UO_0000065	17.71	0.33	6.24	6.78	True	CHEMBL764924	Binding affinity against HIV protease	B	BAO_0000357	single protein format	Human immunodeficiency virus 1	None	None	None	None	CHEMBL243	Human immunodeficiency virus type 1 protease	Human immunodeficiency virus 1	SINGLE PROTEIN	CHEMBL1130044	1	Scientific Literature	J. Med. Chem.	1997	None
CHEMBL325764		0	705.88	2	0.79	57	CC1(C)S[C@H]([C@H](NC(=O)Cc2ccccc2)C(=O)NCc2ccccc2)N[C@H]1C(=O)N[C@H](Cc1ccccc1)[C@H](O)CC(=O)NCC(O)CO	IC50	'='	95.0	nM	7.02			UO_0000065	9.95	0.19	6.23	3.71	False	CHEMBL763923	Inhibitory activity against HIV-1 protease.	B	BAO_0000357	single protein format	Human immunodeficiency virus 1	None	None	None	None	CHEMBL243	Human immunodeficiency virus type 1 protease	Human immunodeficiency virus 1	SINGLE PROTEIN	CHEMBL1126855	1	Scientific Literature	J. Med. Chem.	1993	None
CHEMBL129	ZIDOVUDINE	4	267.25	0	-0.20	AZT	Cc1cn([C@H]2C[C@H](N=[N+]=[N-])[C@@H](CO)O2)c(=O)[nH]c1=O	IC50	'='	23.0	nM	7.64			UO_0000065	28.58	0.55	7.84	5.74	False	CHEMBL804232	Compound is evaluated in vitro for the inhibition single mutant of HIV-1 RTS (Y181C)	B	BAO_0000357	single protein format	None	None	None	None	None	CHEMBL243	Human immunodeficiency virus type 1 protease	Human immunodeficiency virus 1	SINGLE PROTEIN	CHEMBL1126659	1	Scientific Literature	J. Med. Chem.	1993	None
CHEMBL314901		0	530.66	1	1.99	10	COCCOCCN1C(=O)N(CCOCCOC)[C@H](Cc2ccccc2)[C@H](O)[C@@H](O)[C@H]1Cc1ccccc1	Ki	'='	7700.0	nM	5.11			UO_0000065	9.64	0.18	3.12	5.07	False	CHEMBL763303	Inhibition of HIV-1 protease	B	BAO_0000357	single protein format	Human immunodeficiency virus 1	None	None	None	None	CHEMBL243	Human immunodeficiency virus type 1 protease	Human immunodeficiency virus 1	SINGLE PROTEIN	CHEMBL1132660	1	Scientific Literature	J. Med. Chem.	1999	None
CHEMBL365043		0	633.79	1	4.93	21	COc1ccc(CN2CC(Cc3ccccc3)N(C[C@@H](O)C[C@@H](Cc3ccccc3)C(=O)NC3c4ccccc4C[C@H]3O)C2=O)cc1	Ki	'='	5.6	nM	8.25			UO_0000065	13.02	0.24	3.32	8.06	False	CHEMBL828072	Potency to inhibit HIV-1 protease	B	BAO_0000357	single protein format	Human immunodeficiency virus 1	None	None	None	None	CHEMBL243	Human immunodeficiency virus type 1 protease	Human immunodeficiency virus 1	SINGLE PROTEIN	CHEMBL1138636	1	Scientific Literature	Bioorg. Med. Chem. Lett.	2004	None
CHEMBL314409		0	696.42	2	8.32	5 (Rac)	O=C1N(Cc2ccc(CBr)cc2)C(Cc2ccccc2)P(=O)(O)C(Cc2ccccc2)N1Cc1ccc(CBr)cc1	IC50	'='	700.0	nM	6.16			UO_0000065	8.84	0.21	-2.17	10.11	False	CHEMBL760103	Inhibitory activity was evaluated against HIV-1 protease	B	BAO_0000357	single protein format	None	None	None	None	None	CHEMBL243	Human immunodeficiency virus type 1 protease	Human immunodeficiency virus 1	SINGLE PROTEIN	CHEMBL1128012	1	Scientific Literature	Bioorg. Med. Chem. Lett.	1994	None
CHEMBL293860		0	498.64	1	8.07	4c	CC(C)(C)c1c(SC2=C(O)OC(CCc3ccccc3)(c3ccccc3)CC2=O)oc2ccccc12	IC50	'='	210.0	nM	6.68			UO_0000065	13.39	0.25	-1.39	11.19	False	CHEMBL687724	Inhibitory activity was evaluated against human immunodeficiency virus type 1(HIV-1) protease at pH 6.2	B	BAO_0000357	single protein format	None	None	None	None	None	CHEMBL243	Human immunodeficiency virus type 1 protease	Human immunodeficiency virus 1	SINGLE PROTEIN	CHEMBL1131797	1	Scientific Literature	Bioorg. Med. Chem. Lett.	1999	None
CHEMBL15561		0	765.79	3	6.08	IV	O=C(CC[C@H](O)[C@H](Cc1ccccc1)NC(=O)CC(NC(=O)c1ccc2ccccc2n1)C(=O)O)NC(c1cccc(C(F)(F)F)c1)c1cc2ccccc2[nH]1	Ki	'='	33.0	nM	7.48			UO_0000065	9.77	0.18	1.40	4.31	False	CHEMBL768121	Binding affinity against HIV -1 protease	B	BAO_0000357	single protein format	None	None	None	None	None	CHEMBL243	Human immunodeficiency virus type 1 protease	Human immunodeficiency virus 1	SINGLE PROTEIN	CHEMBL1127634	1	Scientific Literature	J. Med. Chem.	1994	None
CHEMBL279793		0	549.73	1	2.28	48	CC(C)(C)NC(=O)[C@@H]1C[C@@H]2CCC[C@@H]2CN1C[C@@H](O)[C@H](Cc1ccccc1)NC(=O)O[C@H]1CCS(=O)(=O)C1	IC50	'='	11.3	nM	7.95			UO_0000065	14.46	0.29	5.67	6.36	False	CHEMBL763332	Inhibitory activity against HIV-1 protease	B	BAO_0000357	single protein format	Human immunodeficiency virus 1	None	None	None	None	CHEMBL243	Human immunodeficiency virus type 1 protease	Human immunodeficiency virus 1	SINGLE PROTEIN	CHEMBL1127636	1	Scientific Literature	J. Med. Chem.	1994	None
CHEMBL295482		0	719.92	1	4.48	37	COCCN(CCOC)CCOc1ccc(C[C@H](C[C@H](O)[C@H](Cc2ccccc2)NC(=O)OC(C)(C)C)C(=O)NC2c3ccccc3C[C@H]2O)cc1	IC50	'='	0.9	nM	9.05			UO_0000065	12.56	0.24	4.57	6.52	False	CHEMBL763236	In vitro enzyme inhibitory activity against HIV-1 protease.	B	BAO_0000357	single protein format	Human immunodeficiency virus 1	None	None	None	None	CHEMBL243	Human immunodeficiency virus type 1 protease	Human immunodeficiency virus 1	SINGLE PROTEIN	CHEMBL1126030	1	Scientific Literature	J. Med. Chem.	1992	None
CHEMBL66411		0	503.64	1	3.96	9	CC(C)(C)OC(=O)N[C@@H](Cc1ccccc1)[C@@H](O)[C@@H](NCc1ccccc1)C(=O)NCc1ccccc1	Ki	'='	2500.0	nM	5.60			UO_0000065	11.12	0.21	1.64	5.62	False	CHEMBL764920	Binding affinity against HIV-1 protease	B	BAO_0000357	single protein format	Human immunodeficiency virus 1	None	None	None	None	CHEMBL243	Human immunodeficiency virus type 1 protease	Human immunodeficiency virus 1	SINGLE PROTEIN	CHEMBL1129316	1	Scientific Literature	J. Med. Chem.	1996	None
CHEMBL353836		0	372.53	1	6.17	13	CC(C)CC(SC1CCCCC1)c1c(O)cc(-c2ccccc2)oc1=O	IC50	'='	320.0	nM	6.50			UO_0000065	17.43	0.34	0.32	12.88	False	CHEMBL764270	Ability to inhibit purified recombinant HIV-1 protease.	B	BAO_0000357	single protein format	Human immunodeficiency virus 1	None	None	None	None	CHEMBL243	Human immunodeficiency virus type 1 protease	Human immunodeficiency virus 1	SINGLE PROTEIN	CHEMBL1128706	1	Scientific Literature	J. Med. Chem.	1995	None
CHEMBL279372		0	619.87	1	4.23	71	CCCC[C@@H]1[C@H](OC(=O)N[C@@H](Cc2ccccc2)[C@H](O)CN2C[C@H]3CCCC[C@H]3C[C@H]2C(=O)NC(C)(C)C)CCS1(=O)=O	IC50	'='	45.8	nM	7.34			UO_0000065	11.84	0.23	3.11	5.87	False	CHEMBL763332	Inhibitory activity against HIV-1 protease	B	BAO_0000357	single protein format	Human immunodeficiency virus 1	None	None	None	None	CHEMBL243	Human immunodeficiency virus type 1 protease	Human immunodeficiency virus 1	SINGLE PROTEIN	CHEMBL1127636	1	Scientific Literature	J. Med. Chem.	1994	None
CHEMBL284314		0	406.53	0	3.04	9b	C=CCN1C(=O)N(CC=C)[C@H](Cc2ccccc2)[C@H](O)[C@@H](O)[C@H]1Cc1ccccc1	Ki	'='	5.2	nM	8.28			UO_0000065	20.38	0.38	5.24	12.94	True	CHEMBL769060	Binding affinity for HIV-1 protease enzyme was measured by using fluorescent peptide substrate	B	BAO_0000357	single protein format	Human immunodeficiency virus 1	None	None	None	None	CHEMBL243	Human immunodeficiency virus type 1 protease	Human immunodeficiency virus 1	SINGLE PROTEIN	CHEMBL1131343	1	Scientific Literature	J. Med. Chem.	1998	None
CHEMBL2115564		0	494.70	1	6.31	6-Diastereoisomer	CCCc1cnc([C@H](Cc2ccccc2)C[C@H](O)[C@H](Cc2ccccc2)NC(=O)OC(C)(C)C)s1	Ki	'='	410.0	nM	6.39			UO_0000065	12.91	0.25	0.08	8.94	False	CHEMBL857519	Inhibitory activity against HIV-1 protease	B	BAO_0000357	single protein format	Human immunodeficiency virus 1	None	None	None	None	CHEMBL243	Human immunodeficiency virus type 1 protease	Human immunodeficiency virus 1	SINGLE PROTEIN	CHEMBL1128000	1	Scientific Literature	Bioorg. Med. Chem. Lett.	1994	None
CHEMBL18603		0	577.79	1	3.06	52	CC(C)(C)NC(=O)[C@@H]1C[C@@H]2CCCC[C@@H]2CN1C[C@@H](O)[C@H](Cc1ccccc1)NC(=O)O[C@@H]1CCCS(=O)(=O)C1	IC50	'='	2068.0	nM	5.68			UO_0000065	9.84	0.19	2.62	4.55	True	CHEMBL763332	Inhibitory activity against HIV-1 protease	B	BAO_0000357	single protein format	Human immunodeficiency virus 1	None	None	None	None	CHEMBL243	Human immunodeficiency virus type 1 protease	Human immunodeficiency virus 1	SINGLE PROTEIN	CHEMBL1127636	1	Scientific Literature	J. Med. Chem.	1994	None
CHEMBL333312		0	579.76	1	4.69	3bb	COc1ccc(S(=O)(=O)N(CC2CCCC2)C[C@@H](O)CN(CCc2ccccc2)C(=O)NCc2ccccc2)cc1	Ki	'='	22.0	nM	7.66			UO_0000065	13.21	0.26	2.97	7.72	False	CHEMBL764922	Binding affinity against HIV-1 protease was determined	B	BAO_0000357	single protein format	None	None	None	None	None	CHEMBL243	Human immunodeficiency virus type 1 protease	Human immunodeficiency virus 1	SINGLE PROTEIN	CHEMBL1130720	1	Scientific Literature	Bioorg. Med. Chem. Lett.	1998	None
CHEMBL326913		0	605.76	1	2.43	7l	COC(=O)N[C@H](C(=O)N[C@@H](Cc1ccccc1)C(O)CN(Cc1cccs1)NC(=O)[C@@H](NC(=O)OC)C(C)C)C(C)C	ED90	'='	0.1	uM				UO_0000064					False	CHEMBL768560	In vivo for antiviral activity (ED90) against HIV-1 protease.	B	BAO_0000218	organism-based format	Human immunodeficiency virus 1	None	None	None	None	CHEMBL243	Human immunodeficiency virus type 1 protease	Human immunodeficiency virus 1	SINGLE PROTEIN	CHEMBL1129270	1	Scientific Literature	J. Med. Chem.	1996	None
CHEMBL114	SAQUINAVIR	4	670.86	1	3.09	Ro-318959	CC(C)(C)NC(=O)[C@@H]1C[C@@H]2CCCC[C@@H]2CN1C[C@@H](O)[C@H](Cc1ccccc1)NC(=O)[C@H](CC(N)=O)NC(=O)c1ccc2ccccc2n1	Ki	'='	0.25	nM	9.60			UO_0000065	14.31	0.27	6.51	5.76	True	CHEMBL763326	Binding affinity to inhibit the purified wild-type HIV-1 Protease	B	BAO_0000357	single protein format	Human immunodeficiency virus 1	None	None	None	None	CHEMBL243	Human immunodeficiency virus type 1 protease	Human immunodeficiency virus 1	SINGLE PROTEIN	CHEMBL1130161	1	Scientific Literature	J. Med. Chem.	1997	None
CHEMBL124877		0	673.54	2	5.10	47	O=C(NCc1c(F)cccc1Cl)[C@H](OCc1ccccc1)[C@H](O)[C@@H](O)[C@@H](OCc1ccccc1)C(=O)NCc1c(F)cccc1Cl	IC50						Not Determined						False	CHEMBL760112	inhibitory activity against purified HIV-1 protease in a standardized spectrophotometric assay expressed in E. coli; nd=not determined	B	BAO_0000019	assay format	None	None	None	None	None	CHEMBL243	Human immunodeficiency virus type 1 protease	Human immunodeficiency virus 1	SINGLE PROTEIN	CHEMBL1131116	1	Scientific Literature	J. Med. Chem.	1998	None
CHEMBL323763		0	766.97	3	1.35	33	CC(C)[C@@H]1NC(=O)[C@@H]([C@H](O)[C@H](Cc2ccccc2)NC(=O)[C@@H](NC(=O)CSc2nncn2C)C(C)(C)C)NCc2ccc(cc2)OCCOCCNC1=O	Ki	'='	11.1	nM	7.96			UO_0000065	10.37	0.20	6.60	4.02	False	CHEMBL763373	Inhibition of HIV-1 proteinase was assayed in infected MT-4 cells	B	BAO_0000219	cell-based format	None	None	None	MT4	None	CHEMBL243	Human immunodeficiency virus type 1 protease	Human immunodeficiency virus 1	SINGLE PROTEIN	CHEMBL1129607	1	Scientific Literature	J. Med. Chem.	1996	CHEMBL3308375
CHEMBL358219		0	616.71	1	1.51	B249	COC(=O)C(NC(=O)[C@H](OCc1ccccc1)[C@H](O)[C@@H](O)[C@@H](OCc1ccccc1)C(=O)NC(C(=O)OC)C(C)C)C(C)C	Kd	'='	7910.0	nM	5.10			UO_0000065	8.27	0.16	3.59	3.01	False	CHEMBL857614	Equilibrium constant for the interaction between inhibitor and HIV-1 Protease	B	BAO_0000357	single protein format	Human immunodeficiency virus 1	None	None	None	None	CHEMBL243	Human immunodeficiency virus type 1 protease	Human immunodeficiency virus 1	SINGLE PROTEIN	CHEMBL1135671	1	Scientific Literature	J. Med. Chem.	2002	None
CHEMBL75310		0	657.88	1	2.70	31	Cc1ccc(CN2CCN(C[C@@H](O)[C@H](Cc3ccccc3)NC(=O)O[C@@H]3CCS(=O)(=O)[C@@H]3C(C)C)[C@H](C(=O)NC(C)(C)C)C2)cn1	IC50	'='	2.0	nM	8.70			UO_0000065	13.22	0.26	6.00	6.16	False	CHEMBL695233	In vitro inhibitory activity against HIV-1 protease was evaluated	B	BAO_0000357	single protein format	Human immunodeficiency virus 1	None	None	None	None	CHEMBL243	Human immunodeficiency virus type 1 protease	Human immunodeficiency virus 1	SINGLE PROTEIN	CHEMBL1127978	1	Scientific Literature	Bioorg. Med. Chem. Lett.	1994	None
CHEMBL278375		0	695.76	1	4.76	15	COC(=O)[C@H](NC(=O)C(F)(F)C(=O)C(Cc1ccc(OCc2ccccc2)cc1)NC(=O)[C@@H](NC(=O)OCc1ccccc1)C(C)C)C(C)C	ED50	'='	0.022	uM		Non standard unit for type		UO_0000064					False	CHEMBL710857	Concentration that inhibits cellular growth of MT-4 cells acutely infected with HIV-1 RFstrain by 50%	F	BAO_0000219	cell-based format	None	None	None	MT4	None	CHEMBL243	Human immunodeficiency virus type 1 protease	Human immunodeficiency virus 1	SINGLE PROTEIN	CHEMBL1127883	1	Scientific Literature	Bioorg. Med. Chem. Lett.	1994	CHEMBL3308375
CHEMBL3037829		0	616.80	2	5.46	Analogue E	C[C@]1(Cc2ccccc2)C[C@H](Cc2ccccc2)N(C[C@@H](O)C[C@@H](Cc2ccccc2)C(=O)N[C@H]2c3ccccc3C[C@H]2O)C1=O	Ki	'='	170.0	nM	6.77			UO_0000065	10.98	0.20	1.31	7.53	False	CHEMBL828072	Potency to inhibit HIV-1 protease	B	BAO_0000357	single protein format	Human immunodeficiency virus 1	None	None	None	None	CHEMBL243	Human immunodeficiency virus type 1 protease	Human immunodeficiency virus 1	SINGLE PROTEIN	CHEMBL1138636	1	Scientific Literature	Bioorg. Med. Chem. Lett.	2004	None
CHEMBL365480		0	617.79	1	4.66	17b (Diastereomer 1)	Nc1cccc(CC2C[C@H](Cc3ccccc3)N(C[C@@H](O)C[C@@H](Cc3ccccc3)C(=O)NC3c4ccccc4C[C@H]3O)C2=O)c1	Ki	'='	0.1	nM	10.00			UO_0000065	16.19	0.30	5.34	8.63	False	CHEMBL828073	Potency to inhibit HIV-1 protease	B	BAO_0000357	single protein format	Human immunodeficiency virus 1	None	None	None	None	CHEMBL243	Human immunodeficiency virus type 1 protease	Human immunodeficiency virus 1	SINGLE PROTEIN	CHEMBL1138637	1	Scientific Literature	Bioorg. Med. Chem. Lett.	2004	None
CHEMBL361045		0	618.77	1	4.78	19b (Diastereomer 1)	O=C(NC1c2ccccc2C[C@H]1O)[C@H](Cc1ccccc1)C[C@H](O)CN1C(=O)C(Cc2cccc(O)c2)C[C@@H]1Cc1ccccc1	Ki	'='	0.05	nM	10.30			UO_0000065	16.65	0.31	5.52	9.36	False	CHEMBL828073	Potency to inhibit HIV-1 protease	B	BAO_0000357	single protein format	Human immunodeficiency virus 1	None	None	None	None	CHEMBL243	Human immunodeficiency virus type 1 protease	Human immunodeficiency virus 1	SINGLE PROTEIN	CHEMBL1138637	1	Scientific Literature	Bioorg. Med. Chem. Lett.	2004	None
CHEMBL187307		0	645.80	1	4.17	21	NC(=O)c1cccc(C[C@H]2C[C@H](Cc3ccccc3)N(C[C@@H](O)C[C@@H](Cc3ccccc3)C(=O)NC3c4ccccc4C[C@H]3O)C2=O)c1	Ki	'='	0.1	nM	10.00			UO_0000065	15.48	0.28	5.83	7.52	False	CHEMBL828073	Potency to inhibit HIV-1 protease	B	BAO_0000357	single protein format	Human immunodeficiency virus 1	None	None	None	None	CHEMBL243	Human immunodeficiency virus type 1 protease	Human immunodeficiency virus 1	SINGLE PROTEIN	CHEMBL1138637	1	Scientific Literature	Bioorg. Med. Chem. Lett.	2004	None
CHEMBL364878		0	705.85	1	3.54	28	NC(=O)c1cccc(C[C@H]2C[C@H](Cc3ccccc3)N(C[C@@H](O)C[C@@H](Cc3ccc(OCCO)cc3)C(=O)NC3c4ccccc4C[C@H]3O)C2=O)c1	Ki	'='	0.05	nM	10.30			UO_0000065	14.59	0.27	6.76	6.34	False	CHEMBL828073	Potency to inhibit HIV-1 protease	B	BAO_0000357	single protein format	Human immunodeficiency virus 1	None	None	None	None	CHEMBL243	Human immunodeficiency virus type 1 protease	Human immunodeficiency virus 1	SINGLE PROTEIN	CHEMBL1138637	1	Scientific Literature	Bioorg. Med. Chem. Lett.	2004	None
CHEMBL64513		0	472.63	1	7.55	4h	Cc1c(SC2=C(O)OC(CCc3ccccc3)(c3ccccc3)CC2=O)sc2ccccc12	IC50	'='	74.0	nM	7.13			UO_0000065	15.09	0.30	-0.42	15.33	False	CHEMBL687723	Inhibitory concentration against human immunodeficiency virus type 1(HIV-1) protease at pH 4.7	B	BAO_0000357	single protein format	Human immunodeficiency virus 1	None	None	None	None	CHEMBL243	Human immunodeficiency virus type 1 protease	Human immunodeficiency virus 1	SINGLE PROTEIN	CHEMBL1131797	1	Scientific Literature	Bioorg. Med. Chem. Lett.	1999	None
CHEMBL181940		0	579.79	2	6.58	47	Cc1ccc(S(=O)(=O)N(CC(C)C)[C@@H](CCCCNC(=O)OC2c3ccccc3-c3ccccc32)C(=N)S)cc1	Ki	'='	127.0	nM	6.90			UO_0000065	11.89	0.24	0.32	6.93	False	CHEMBL828879	Binding affinity against human immunodeficiency virus (HIV) protease	B	BAO_0000357	single protein format	human immuno deficiency virus protease	None	None	None	None	CHEMBL243	Human immunodeficiency virus type 1 protease	Human immunodeficiency virus 1	SINGLE PROTEIN	CHEMBL1142025	1	Scientific Literature	Bioorg. Med. Chem. Lett.	2005	None
CHEMBL85771		0	542.63	2	5.35	35	O=C1N(Cc2ccc(F)cc2)[C@H](Cc2ccccc2)[C@H](O)[C@@H](O)[C@@H](Cc2ccccc2)N1Cc1ccc(F)cc1	Ki	'='	1.4	nM	8.85			UO_0000065	16.32	0.30	3.50	13.83	False	CHEMBL763303	Inhibition of HIV-1 protease	B	BAO_0000357	single protein format	Human immunodeficiency virus 1	None	None	None	None	CHEMBL243	Human immunodeficiency virus type 1 protease	Human immunodeficiency virus 1	SINGLE PROTEIN	CHEMBL1132660	1	Scientific Literature	J. Med. Chem.	1999	None
CHEMBL289907		0	612.68	1	4.57	59	NC(=O)c1cc(CN2C(=O)N(Cc3ccc(F)c(C(N)=O)c3)[C@H](Cc3ccccc3)[C@H](O)[C@H]2CCc2ccccc2)ccc1F	Ki	'='	1.4	nM	8.85			UO_0000065	14.45	0.27	4.28	6.81	True	CHEMBL763387	Inhibition constant of HIV protease inhibitors	B	BAO_0000357	single protein format	None	None	None	None	None	CHEMBL243	Human immunodeficiency virus type 1 protease	Human immunodeficiency virus 1	SINGLE PROTEIN	CHEMBL1132197	1	Scientific Literature	J. Med. Chem.	1999	None
CHEMBL360212		0	699.13	2	2.02	Entry 21	O=C(N[C@H]1CCOC[C@H]1O)[C@H](Cc1nnco1)C[C@H](O)CN1CCN(Cc2ccc(-c3ccc(Cl)cc3)o2)C[C@H]1C(=O)NCC(F)(F)F	IC50	'='	0.01	nM	11.00			UO_0000065	15.73	0.31	8.98	6.61	False	CHEMBL832854	Inhibitory concentration against HIV-1 protease (NL4-3)	B	BAO_0000357	single protein format	Human immunodeficiency virus 1	None	None	None	None	CHEMBL243	Human immunodeficiency virus type 1 protease	Human immunodeficiency virus 1	SINGLE PROTEIN	CHEMBL1137832	1	Scientific Literature	Bioorg. Med. Chem. Lett.	2004	None
CHEMBL273322		0	660.81	1	3.73	1e	COc1cccc(OC)c1OCC(=O)N[C@H](Cc1ccccc1)[C@H](O)C[C@@H](Cc1ccccc1)NC(=O)[C@@H](C(C)C)N1CCCNC1=O	Inhibition	'='	38.0	%				UO_0000187					False	CHEMBL767931	Inhibition of HIV protease at 0.5 nM	B	BAO_0000357	single protein format	Human immunodeficiency virus 1	None	None	None	None	CHEMBL243	Human immunodeficiency virus type 1 protease	Human immunodeficiency virus 1	SINGLE PROTEIN	CHEMBL1135285	1	Scientific Literature	Bioorg. Med. Chem. Lett.	2002	None
CHEMBL1790830		0	1587.92	None	None	1b	CC[C@H](C)[C@H](NC(=O)[C@H](CCC(N)=O)NC(=O)[C@@H]1CCCN1C(=O)CCCCCCCCCCCCCCC(=O)N[C@H](CO)C(=O)N[C@@H](C(=O)N[C@H](CC(C)C)C(=O)N[C@H](CC(N)=O)C(=O)N[C@H](Cc1ccccc1)C(=O)O)[C@H](C)O)C(=O)N[C@H](C(=O)N[C@@H](CC(C)C)C(=O)N[C@@H](Cc1c[nH]c2ccccc12)C(=O)O)[C@@H](C)O	IC50	'='	2000.0	nM	5.70			UO_0000065	3.59	None	None	None	False	CHEMBL769363	Inhibition of HIV-1 protease by fluorogenic substrate assay	B	BAO_0000357	single protein format	Human immunodeficiency virus 1	None	None	None	None	CHEMBL243	Human immunodeficiency virus type 1 protease	Human immunodeficiency virus 1	SINGLE PROTEIN	CHEMBL1130680	1	Scientific Literature	Bioorg. Med. Chem. Lett.	1998	None
CHEMBL332804		0	658.84	1	3.17	3b	COc1ccc(S(=O)(=O)N(CC2CCCC2)C[C@@H](O)CN(CCc2ccccc2)C(=O)Cc2cccc(NS(N)(=O)=O)c2)cc1	Ki	'='	29.0	nM	7.54			UO_0000065	11.44	0.23	4.37	4.73	False	CHEMBL690408	Binding affinity to HIV-1 protease was determined	B	BAO_0000357	single protein format	None	None	None	None	None	CHEMBL243	Human immunodeficiency virus type 1 protease	Human immunodeficiency virus 1	SINGLE PROTEIN	CHEMBL1130720	1	Scientific Literature	Bioorg. Med. Chem. Lett.	1998	None
CHEMBL2367850		0	532.68	1	4.58	34	CC(C)(C)OC(=O)N[C@@H](Cc1ccccc1)[C@@H](O)C[C@@H](Cc1ccccc1)C(=O)N[C@H](CO)c1ccccc1	IC50	'='	38.6	nM	7.41			UO_0000065	13.92	0.26	2.83	6.87	True	CHEMBL766799	In vitro inhibition of HIV-1 protease	B	BAO_0000357	single protein format	Human immunodeficiency virus 1	None	None	None	None	CHEMBL243	Human immunodeficiency virus type 1 protease	Human immunodeficiency virus 1	SINGLE PROTEIN	CHEMBL1128438	1	Scientific Literature	J. Med. Chem.	1995	None
CHEMBL155171		0	681.84	1	4.24	48	CC(C)C(NC(=O)N(C)Cc1ccc(N)cn1)C(=O)N[C@@H](Cc1ccccc1)[C@@H](O)C[C@H](Cc1ccccc1)NC(=O)OCc1cccnc1	Inhibition	'='	56.0	%				UO_0000187					False	CHEMBL761821	Compound at 1 nM was tested for the inhibition of purified recombinant HIV-1 protease using a fluorogenic substrate	B	BAO_0000357	single protein format	None	None	None	None	None	CHEMBL243	Human immunodeficiency virus type 1 protease	Human immunodeficiency virus 1	SINGLE PROTEIN	CHEMBL1131475	1	Scientific Literature	J. Med. Chem.	1998	None
CHEMBL328142		0	318.28	0	1.67	8	O=C(OC1COc2cc(O)cc(O)c2C1)c1ccc(O)cc1O	IC50						Not Determined						False	CHEMBL691050	Inhibitory concentration against polymerization in A17 double mutant HIV-1 RT using a template primer of poly rC/dG12-18 and [3H]dGTP; ND is not determined	B	BAO_0000357	single protein format	None	None	None	None	None	CHEMBL243	Human immunodeficiency virus type 1 protease	Human immunodeficiency virus 1	SINGLE PROTEIN	CHEMBL1134703	1	Scientific Literature	Bioorg. Med. Chem. Lett.	2001	None
CHEMBL84217		0	348.81	0	3.06	74	Cc1ccc(S(=O)(=O)c2c(C(N)=O)[nH]c3ccc(Cl)cc23)cc1	IC50	'='	110.0	nM	6.96			UO_0000065	19.95	0.41	3.90	7.48	False	CHEMBL683628	Activity to inhibit mutant HIV-1 rRT activity in Y181C	B	BAO_0000357	single protein format	None	None	None	None	None	CHEMBL243	Human immunodeficiency virus type 1 protease	Human immunodeficiency virus 1	SINGLE PROTEIN	CHEMBL1145983	1	Scientific Literature	J. Med. Chem.	2003	None
CHEMBL278084		0	759.89	2	6.60	7	CC(C)[C@H](NC(=O)OCc1ccccc1)C(=O)NC(Cc1ccc(OCc2ccccc2)cc1)[C@H](O)C(F)(F)C(=O)N[C@@H](COCc1ccccc1)C(C)C	IC50	'='	6.6	nM	8.18			UO_0000065	10.77	0.20	1.58	6.05	False	CHEMBL696055	Inhibitory activity was determined against HIV-1 protease.	B	BAO_0000357	single protein format	Human immunodeficiency virus 1	None	None	None	None	CHEMBL243	Human immunodeficiency virus type 1 protease	Human immunodeficiency virus 1	SINGLE PROTEIN	CHEMBL1127883	1	Scientific Literature	Bioorg. Med. Chem. Lett.	1994	None
CHEMBL341237		0	442.58	1	7.10	39	O=C1CC(c2ccccc2)(c2ccccc2)OC(O)=C1Sc1ccccc1C1CCCC1	IC50	'='	14.0	nM	7.85			UO_0000065	17.75	0.34	0.75	16.88	False	CHEMBL769246	Inhibitory activity against HIV protease	B	BAO_0000357	single protein format	Human immunodeficiency virus 1	None	None	None	None	CHEMBL243	Human immunodeficiency virus type 1 protease	Human immunodeficiency virus 1	SINGLE PROTEIN	CHEMBL1130235	1	Scientific Literature	J. Med. Chem.	1997	None
CHEMBL121484		0	602.73	1	4.26	4	Cc1cccc(C)c1OCC(=O)N[C@@H](Cc1ccccc1)[C@@H](O)C[C@H](Cc1ccccc1)NC(=O)OC1COC2OCCC12	Inhibition	'='	91.0	%				UO_0000187					False	CHEMBL767933	Inhibitory activity against HIV protease at a compound concentration of 0.5 nM in MT-4 cells	B	BAO_0000219	cell-based format	Human immunodeficiency virus 1	None	None	MT4	None	CHEMBL243	Human immunodeficiency virus type 1 protease	Human immunodeficiency virus 1	SINGLE PROTEIN	CHEMBL1136309	1	Scientific Literature	Bioorg. Med. Chem. Lett.	2003	CHEMBL3308375
CHEMBL321429		0	663.86	1	3.16	27a	CCOC(=O)NC(C(=O)N[C@@H](Cc1ccccc1)[C@H](O)CN(CC1CCCCC1)NC(=O)C(NC(=O)OCCOC)C(C)C)C(C)C	ED90	'='	0.1	uM				UO_0000064					False	CHEMBL768560	In vivo for antiviral activity (ED90) against HIV-1 protease.	B	BAO_0000218	organism-based format	Human immunodeficiency virus 1	None	None	None	None	CHEMBL243	Human immunodeficiency virus type 1 protease	Human immunodeficiency virus 1	SINGLE PROTEIN	CHEMBL1129270	1	Scientific Literature	J. Med. Chem.	1996	None
CHEMBL69731		0	534.70	2	5.85	30	O=C1N(Cc2ccccc2)[C@H](CCc2ccccc2)[C@H](O)[C@@H](O)[C@@H](CCc2ccccc2)N1Cc1ccccc1	Ki	'='	320.0	nM	6.50			UO_0000065	12.15	0.22	0.64	10.15	False	CHEMBL763404	Inhibitory activity against HIV protease	B	BAO_0000357	single protein format	Human immunodeficiency virus 1	None	None	None	None	CHEMBL243	Human immunodeficiency virus type 1 protease	Human immunodeficiency virus 1	SINGLE PROTEIN	CHEMBL1129785	1	Scientific Literature	J. Med. Chem.	1996	None
CHEMBL62196		0	332.21	0	3.96	18	CCN(C)C(=O)Oc1nsnc1-c1c(Cl)cccc1Cl	IC50	'='	300.0	nM	6.52			UO_0000065	19.63	0.45	2.56	11.79	False	CHEMBL800046	Inhibitory effect on HIV-1 RT activity using template primer,poly (rC)-oligo (dG)	B	BAO_0000357	single protein format	None	None	None	None	None	CHEMBL243	Human immunodeficiency virus type 1 protease	Human immunodeficiency virus 1	SINGLE PROTEIN	CHEMBL1128389	1	Scientific Literature	J. Med. Chem.	1995	None
CHEMBL156122		0	687.86	2	5.16	104	Cc1ncsc1CCOC(=O)NC(C(=O)N[C@@H](Cc1ccccc1)C[C@H](O)[C@H](Cc1ccccc1)NC(=O)OCc1cccnc1)C(C)C	Inhibition	'='	59.0	%				UO_0000187					False	CHEMBL761820	Inhibition of purified recombinant HIV-1 protease at 0.5 nm using a fluorogenic substrate	B	BAO_0000357	single protein format	Human immunodeficiency virus 1	None	None	None	None	CHEMBL243	Human immunodeficiency virus type 1 protease	Human immunodeficiency virus 1	SINGLE PROTEIN	CHEMBL1131475	1	Scientific Literature	J. Med. Chem.	1998	None
CHEMBL82422		0	561.69	1	4.53	SE 063	Nc1cccc(CN2C(=O)N(Cc3ccc4[nH]ncc4c3)[C@H](Cc3ccccc3)[C@H](O)[C@@H](O)[C@H]2Cc2ccccc2)c1	IC90	'='	11.0	nM				UO_0000065					False	CHEMBL691401	Inhibitory activity against HIV -1 Protease in whole cell assay	B	BAO_0000357	single protein format	Human immunodeficiency virus 1	None	None	None	None	CHEMBL243	Human immunodeficiency virus type 1 protease	Human immunodeficiency virus 1	SINGLE PROTEIN	CHEMBL1131882	1	Scientific Literature	Bioorg. Med. Chem. Lett.	1999	None
CHEMBL125097		0	382.53	1	6.11	15b	CCCCCC1(c2ccccc2)CC(=O)C(SCc2ccccc2)=C(O)O1	IC50	'='	327.0	nM	6.49			UO_0000065	16.95	0.33	0.38	13.94	False	CHEMBL769246	Inhibitory activity against HIV protease	B	BAO_0000357	single protein format	Human immunodeficiency virus 1	None	None	None	None	CHEMBL243	Human immunodeficiency virus type 1 protease	Human immunodeficiency virus 1	SINGLE PROTEIN	CHEMBL1130235	1	Scientific Literature	J. Med. Chem.	1997	None
CHEMBL324916		0	764.97	2	3.50	41	CC(C)[C@H](NC(=O)CCc1cccnc1)C(=O)N[C@@H](Cc1ccccc1)[C@@H](O)[C@@H](O)[C@H](Cc1ccccc1)NC(=O)[C@H](NC(=O)CCc1cccnc1)C(C)C	IC50	'='	1.5	nM	8.82			UO_0000065	11.53	0.22	5.32	4.83	False	CHEMBL769364	Inhibition of purified recombinant HIV-1 protease in a fluorogenic assay	B	BAO_0000357	single protein format	Human immunodeficiency virus 1	None	None	None	None	CHEMBL243	Human immunodeficiency virus type 1 protease	Human immunodeficiency virus 1	SINGLE PROTEIN	CHEMBL1126582	1	Scientific Literature	J. Med. Chem.	1993	None
CHEMBL305598		0	411.37	0	3.91	14	CC1(C)CC2(CC(C)(C)c3ccc(O)c(N)c32)c2cc(O)c(N)cc21.Cl.Cl	Inhibition	'='					Not Active						False	CHEMBL699597	Inhibition of 3'-processing (TC) in the presence of Mn2+ in vitro	B	BAO_0000357	single protein format	None	None	None	None	None	CHEMBL243	Human immunodeficiency virus type 1 protease	Human immunodeficiency virus 1	SINGLE PROTEIN	CHEMBL1133186	1	Scientific Literature	J. Med. Chem.	2000	None
CHEMBL439725		0	528.69	2	5.02	29	CC(C)(C)OC(=O)N[C@@H](Cc1ccccc1)[C@@H](O)C[C@@H](Cc1ccccc1)C(=O)NC1Cc2ccccc2C1	IC50	'='	128.82	nM	6.89			UO_0000065	13.03	0.24	1.87	7.86	False	CHEMBL768258	Inhibition of human immunodeficiency virus type 1 (HIV-1) protease enzyme.	B	BAO_0000357	single protein format	Human immunodeficiency virus 1	None	None	None	None	CHEMBL243	Human immunodeficiency virus type 1 protease	Human immunodeficiency virus 1	SINGLE PROTEIN	CHEMBL1133448	1	Scientific Literature	J. Med. Chem.	2000	None
CHEMBL320743		0	837.09	3	2.97	78	CC(C)[C@H](NC(=O)N(C)Cc1csc(N)n1)C(=O)N[C@@H](Cc1ccccc1)[C@@H](O)[C@H](O)[C@H](Cc1ccccc1)NC(=O)[C@H](NC(=O)N(C)Cc1csc(N)n1)C(C)C	IC50	'<'	1.0	nM				UO_0000065					False	CHEMBL769364	Inhibition of purified recombinant HIV-1 protease in a fluorogenic assay	B	BAO_0000357	single protein format	Human immunodeficiency virus 1	None	None	None	None	CHEMBL243	Human immunodeficiency virus type 1 protease	Human immunodeficiency virus 1	SINGLE PROTEIN	CHEMBL1126582	1	Scientific Literature	J. Med. Chem.	1993	None
CHEMBL107701		0	663.86	1	3.16	29a	CCOC(=O)NC(C(=O)NN(CC1CCCCC1)C[C@@H](O)[C@H](Cc1ccccc1)NC(=O)C(NC(=O)OCCOC)C(C)C)C(C)C	ED50	'='	0.024	uM		Non standard unit for type		UO_0000064					False	CHEMBL769526	In vivo antiviral activity (IC50) against HIV-1 protease.	B	BAO_0000218	organism-based format	Human immunodeficiency virus 1	None	None	None	None	CHEMBL243	Human immunodeficiency virus type 1 protease	Human immunodeficiency virus 1	SINGLE PROTEIN	CHEMBL1129270	1	Scientific Literature	J. Med. Chem.	1996	None
CHEMBL317907		0	762.87	2	-0.33	1 (Mono-ol)	CC(C)[C@H](NC(=O)CC1NC(=O)NC1=O)C(=O)N[C@@H](Cc1ccccc1)C[C@H](O)[C@H](Cc1ccccc1)NC(=O)[C@@H](NC(=O)CC1NC(=O)NC1=O)C(C)C	IC50	'<'	1.0	nM				UO_0000065					False	CHEMBL769371	Inhibition of HIV protease	B	BAO_0000357	single protein format	Human immunodeficiency virus 1	None	None	None	None	CHEMBL243	Human immunodeficiency virus type 1 protease	Human immunodeficiency virus 1	SINGLE PROTEIN	CHEMBL1128495	1	Scientific Literature	J. Med. Chem.	1995	None
CHEMBL317653		0	824.42	3	5.56	49	CC(C)[C@H](NC(=O)[C@H](NCc1ccc(Cl)cc1)[C@H](O)[C@H](Cc1ccccc1)NC(=O)[C@@H](NC(=O)OCc1ccccc1)C(C)(C)C)C(=O)NCc1nc2ccccc2[nH]1	Ki	'='	7.5	nM	8.12			UO_0000065	9.86	0.19	2.56	4.35	False	CHEMBL879332	Inhibitory constant against HIV-1 protease	B	BAO_0000357	single protein format	Human immunodeficiency virus 1	None	None	None	None	CHEMBL243	Human immunodeficiency virus type 1 protease	Human immunodeficiency virus 1	SINGLE PROTEIN	CHEMBL1127464	1	Scientific Literature	J. Med. Chem.	1994	None
CHEMBL109377		0	652.80	2	5.78	6g	Nc1cccc(CN2C(=O)N(Cc3ccc4[nH]nc(-c5cccc(N)c5)c4c3)[C@H](Cc3ccccc3)[C@H](O)[C@@H](O)[C@H]2Cc2ccccc2)c1	IC90	'='	30.0	nM				UO_0000065					False	CHEMBL691401	Inhibitory activity against HIV -1 Protease in whole cell assay	B	BAO_0000357	single protein format	Human immunodeficiency virus 1	None	None	None	None	CHEMBL243	Human immunodeficiency virus type 1 protease	Human immunodeficiency virus 1	SINGLE PROTEIN	CHEMBL1131882	1	Scientific Literature	Bioorg. Med. Chem. Lett.	1999	None
CHEMBL417624		0	515.58	2	5.63	36e	O=c1c2c(oc(O)c1C(c1cccc(NS(=O)(=O)c3ccc(F)cc3F)c1)C1CC1)CCCCCC2	Ki	'='	4.1	nM	8.39			UO_0000065	16.27	0.32	2.76	8.68	False	CHEMBL765007	Binding affinity against HIV-1 protease	B	BAO_0000357	single protein format	Human immunodeficiency virus 1	None	None	None	None	CHEMBL243	Human immunodeficiency virus type 1 protease	Human immunodeficiency virus 1	SINGLE PROTEIN	CHEMBL1129987	1	Scientific Literature	J. Med. Chem.	1997	None
CHEMBL263957		0	572.78	2	6.74	5	C=C(C)[C@@H]1CC[C@]2(C(=O)O)CC[C@]3(C)[C@H](CC[C@@H]4[C@@]5(C)CC[C@H](OC(=O)COCC(=O)O)C(C)(C)[C@@H]5CC[C@]43C)[C@@H]12	IC50	'>'	175000.0	nM		Outside typical range		UO_0000065					False	CHEMBL800584	Inhibitory activity against HIV-RT	B	BAO_0000357	single protein format	None	None	None	None	None	CHEMBL243	Human immunodeficiency virus type 1 protease	Human immunodeficiency virus 1	SINGLE PROTEIN	CHEMBL1129502	1	Scientific Literature	J. Med. Chem.	1996	None
CHEMBL121341		0	588.70	1	3.95	7	Cc1ccccc1OCC(=O)N[C@@H](Cc1ccccc1)C[C@H](O)[C@H](Cc1ccccc1)NC(=O)O[C@H]1COC2OCCC21	Inhibition	'='	84.0	%				UO_0000187					False	CHEMBL767933	Inhibitory activity against HIV protease at a compound concentration of 0.5 nM in MT-4 cells	B	BAO_0000219	cell-based format	Human immunodeficiency virus 1	None	None	MT4	None	CHEMBL243	Human immunodeficiency virus type 1 protease	Human immunodeficiency virus 1	SINGLE PROTEIN	CHEMBL1136309	1	Scientific Literature	Bioorg. Med. Chem. Lett.	2003	CHEMBL3308375
CHEMBL137832		0	324.46	1	6.02	2	OC1=C(C(c2ccccc2)C2CC2)COC2=C1CCCCCCC2	IC50	'='	57300.0	nM	4.24			UO_0000065					False	CHEMBL684606	Antiviral activity against HIV-I infected H9 cells	F	BAO_0000219	cell-based format	None	None	None	H9	None	CHEMBL243	Human immunodeficiency virus type 1 protease	Human immunodeficiency virus 1	SINGLE PROTEIN	CHEMBL1128181	1	Scientific Literature	J. Med. Chem.	1995	CHEMBL3308402
CHEMBL318129		0	613.87	1	2.92	23	C[C@H]1[C@H](OC(=O)N[C@@H](CSc2ccccc2)[C@H](O)CN2C[C@H]3CCS[C@H]3C[C@H]2C(=O)NC(C)(C)C)CCS1(=O)=O	IC50	'='	1.4	nM	8.85			UO_0000065	14.42	0.30	5.93	7.08	False	CHEMBL689316	In vitro inhibition of HIV-1 protease.	B	BAO_0000357	single protein format	None	None	None	None	None	CHEMBL243	Human immunodeficiency virus type 1 protease	Human immunodeficiency virus 1	SINGLE PROTEIN	CHEMBL1128633	1	Scientific Literature	Bioorg. Med. Chem. Lett.	1995	None
CHEMBL68086		0	662.83	1	3.88	34	CS(=O)(=O)c1ccc(C[C@@H]2[C@H](O)[C@@H](O)[C@@H](Cc3ccc(S(C)(=O)=O)cc3)N(Cc3ccccc3)C(=O)N2Cc2ccccc2)cc1	Ratio	'='	190.0										False	CHEMBL849237	Ability to increase whole-cell antiviral efficacy through better translation defined as the ratio between IC90 and Ki	F	BAO_0000019	assay format	Human immunodeficiency virus 1	None	None	None	None	CHEMBL243	Human immunodeficiency virus type 1 protease	Human immunodeficiency virus 1	SINGLE PROTEIN	CHEMBL1129785	1	Scientific Literature	J. Med. Chem.	1996	None
CHEMBL304153		0	508.62	1	3.86	45	O=C1N(Cc2ccccc2)[C@H](Cc2ccncc2)[C@H](O)[C@@H](O)[C@@H](Cc2ccncc2)N1Cc1ccccc1	Ki	'='	22.0	nM	7.66			UO_0000065	15.06	0.28	3.80	8.53	False	CHEMBL763404	Inhibitory activity against HIV protease	B	BAO_0000357	single protein format	Human immunodeficiency virus 1	None	None	None	None	CHEMBL243	Human immunodeficiency virus type 1 protease	Human immunodeficiency virus 1	SINGLE PROTEIN	CHEMBL1129785	1	Scientific Literature	J. Med. Chem.	1996	None
CHEMBL431306		0	434.58	0	3.49	2	O=C1N(CC2CC2)[C@H](Cc2ccccc2)[C@H](O)[C@@H](O)[C@@H](Cc2ccccc2)N1CC1CC1	Ratio	'='	970.0										False	CHEMBL849237	Ability to increase whole-cell antiviral efficacy through better translation defined as the ratio between IC90 and Ki	F	BAO_0000019	assay format	Human immunodeficiency virus 1	None	None	None	None	CHEMBL243	Human immunodeficiency virus type 1 protease	Human immunodeficiency virus 1	SINGLE PROTEIN	CHEMBL1129785	1	Scientific Literature	J. Med. Chem.	1996	None
CHEMBL111259		0	793.97	2	4.16	33a	CC(C)C(NC(=O)OCc1ccccc1)C(=O)NN(CC1CCCCC1)C[C@H](O)[C@H](Cc1ccccc1)NC(=O)[C@H](CC(N)=O)NC(=O)c1ccc2ccccc2n1	ED50	'='	0.0098	uM		Non standard unit for type		UO_0000064					False	CHEMBL769526	In vivo antiviral activity (IC50) against HIV-1 protease.	B	BAO_0000218	organism-based format	Human immunodeficiency virus 1	None	None	None	None	CHEMBL243	Human immunodeficiency virus type 1 protease	Human immunodeficiency virus 1	SINGLE PROTEIN	CHEMBL1129270	1	Scientific Literature	J. Med. Chem.	1996	None
CHEMBL114	SAQUINAVIR	4	670.86	1	3.09	Ro-318959	CC(C)(C)NC(=O)[C@@H]1C[C@@H]2CCCC[C@@H]2CN1C[C@@H](O)[C@H](Cc1ccccc1)NC(=O)[C@H](CC(N)=O)NC(=O)c1ccc2ccccc2n1	Ki	'='	0.452	nM	9.35			UO_0000065	13.93	0.26	6.25	5.60	False	CHEMBL769055	Inhibitory activity against P2 site in HIV protease.	B	BAO_0000357	single protein format	Human immunodeficiency virus 1	None	None	None	None	CHEMBL243	Human immunodeficiency virus type 1 protease	Human immunodeficiency virus 1	SINGLE PROTEIN	CHEMBL1128989	1	Scientific Literature	Bioorg. Med. Chem. Lett.	1996	None
CHEMBL7447		0	755.14	2	8.83	12	C=C(C)[C@@H]1CC[C@]2(C(=O)NCCCCCCCC(=O)N[C@@H](CC(C)C)[C@@H](O)CC(=O)O)CC[C@]3(C)[C@H](CC[C@@H]4[C@@]5(C)CC[C@H](O)C(C)(C)[C@@H]5CC[C@]43C)[C@@H]12	IC50						Not Active						False	CHEMBL800585	Inhibitory activity against HIV-RT; no inhibition	B	BAO_0000357	single protein format	None	None	None	None	None	CHEMBL243	Human immunodeficiency virus type 1 protease	Human immunodeficiency virus 1	SINGLE PROTEIN	CHEMBL1129502	1	Scientific Literature	J. Med. Chem.	1996	None
CHEMBL11137		0	613.80	1	2.57	17d	CC(C)(C)NC(=O)c1ccccc1C[C@@H](O)[C@H](Cc1ccccc1)NC(=O)[C@H](C[S+]([O-])c1ccccc1)NS(C)(=O)=O	IC50	'='	1.9	nM	8.72			UO_0000065	14.21	0.28	6.15	6.16	False	CHEMBL760091	Inhibitory activity against HIV-1 protease	B	BAO_0000357	single protein format	Human immunodeficiency virus 1	None	None	None	None	CHEMBL243	Human immunodeficiency virus type 1 protease	Human immunodeficiency virus 1	SINGLE PROTEIN	CHEMBL1129303	1	Scientific Literature	J. Med. Chem.	1996	None
CHEMBL433660		0	570.73	2	5.37	5	CC(C)(C)OC(=O)N[C@@H](Cc1ccccc1)[C@@H](O)C[C@@H](C/C=C/c1ccccc1)C(=O)NC1c2ccccc2C[C@@H]1O	IC50	'='	0.2291	nM	9.64			UO_0000065	16.89	0.31	4.27	8.94	False	CHEMBL768258	Inhibition of human immunodeficiency virus type 1 (HIV-1) protease enzyme.	B	BAO_0000357	single protein format	Human immunodeficiency virus 1	None	None	None	None	CHEMBL243	Human immunodeficiency virus type 1 protease	Human immunodeficiency virus 1	SINGLE PROTEIN	CHEMBL1133448	1	Scientific Literature	J. Med. Chem.	2000	None
CHEMBL323955		0	823.05	2	3.77	50	CC(C)[C@H](NC(=O)N(C)CCc1ccccn1)C(=O)N[C@@H](Cc1ccccc1)[C@@H](O)[C@H](O)[C@H](Cc1ccccc1)NC(=O)[C@H](NC(=O)N(C)CCc1ccccn1)C(C)C	IC50	'='	5.2	nM	8.28			UO_0000065	10.06	0.19	4.51	4.38	False	CHEMBL769364	Inhibition of purified recombinant HIV-1 protease in a fluorogenic assay	B	BAO_0000357	single protein format	Human immunodeficiency virus 1	None	None	None	None	CHEMBL243	Human immunodeficiency virus type 1 protease	Human immunodeficiency virus 1	SINGLE PROTEIN	CHEMBL1126582	1	Scientific Literature	J. Med. Chem.	1993	None
CHEMBL278375		0	695.76	1	4.76	15	COC(=O)[C@H](NC(=O)C(F)(F)C(=O)C(Cc1ccc(OCc2ccccc2)cc1)NC(=O)[C@@H](NC(=O)OCc1ccccc1)C(C)C)C(C)C	CD50	'='	2.6	uM				UO_0000064					False	CHEMBL711519	Cytotoxic activity was determined against HIV-1 infected MT-4 cells.	F	BAO_0000219	cell-based format	None	None	None	MT4	None	CHEMBL243	Human immunodeficiency virus type 1 protease	Human immunodeficiency virus 1	SINGLE PROTEIN	CHEMBL1127883	1	Scientific Literature	Bioorg. Med. Chem. Lett.	1994	CHEMBL3308375
CHEMBL103400		0	560.69	1	4.00	33	CC(C)(C)OC(=O)N[C@@H](Cc1ccccc1)[C@@H](O)C[C@@H](Cc1ccccc1)C(=O)N[C@@H]1c2ccccc2[C@@H](O)[C@H]1O	IC50	'='	0.1	nM	10.00			UO_0000065	17.84	0.33	6.00	7.81	False	CHEMBL768621	Inhibitory activity against HIV-1 protease.	B	BAO_0000357	single protein format	Human immunodeficiency virus 1	None	None	None	None	CHEMBL243	Human immunodeficiency virus type 1 protease	Human immunodeficiency virus 1	SINGLE PROTEIN	CHEMBL1133609	1	Scientific Literature	J. Med. Chem.	2000	None
CHEMBL122233		0	660.93	2	1.98	64	CCNC(=O)C(NC(=O)Cc1ccccc1)[C@@H]1N[C@@H](C(=O)NCC(O)CN[C@@H](CC2CCCCC2)C(=O)NC(C)(C)C)C(C)(C)S1	IC50	'='	1000.0	nM	6.00			UO_0000065	9.08	0.18	4.02	3.73	False	CHEMBL769360	In vitro inhibitory activity against HIV proteinase	B	BAO_0000357	single protein format	Human immunodeficiency virus 1	None	None	None	None	CHEMBL243	Human immunodeficiency virus type 1 protease	Human immunodeficiency virus 1	SINGLE PROTEIN	CHEMBL1127387	1	Scientific Literature	J. Med. Chem.	1994	None
CHEMBL305357		0	424.50	1	3.73	4	CC1(C)CC2(CC(C)(C)c3cc(NC(N)=O)c(O)cc32)c2cc(O)c(NC(N)=O)cc21	NA						Not Active						False	CHEMBL702249	Compound was tested in vitro against 3''-processing (TC) in the presence of Mn2+ at a concentration of 200 uM; NA is Not Active.	B	BAO_0000357	single protein format	None	None	None	None	None	CHEMBL243	Human immunodeficiency virus type 1 protease	Human immunodeficiency virus 1	SINGLE PROTEIN	CHEMBL1133186	1	Scientific Literature	J. Med. Chem.	2000	None
CHEMBL66411		0	503.64	1	3.96	282658	CC(C)(C)OC(=O)N[C@@H](Cc1ccccc1)[C@@H](O)[C@@H](NCc1ccccc1)C(=O)NCc1ccccc1	Ki	'='	2511886431509.58	nM		Outside typical range		UO_0000065					False	CHEMBL859312	Inhibitory activity was determined against HIV type 1 protease	B	BAO_0000357	single protein format	None	None	None	None	None	CHEMBL243	Human immunodeficiency virus type 1 protease	Human immunodeficiency virus 1	SINGLE PROTEIN	CHEMBL1128211	1	Scientific Literature	J. Med. Chem.	1995	None
CHEMBL104695		0	736.91	2	4.04	282350	CC(C)[C@H](NC(=O)OCc1ccccc1)C(=O)N[C@@H](Cc1ccccc1)[C@@H](O)[C@@H](NCc1ccccc1)C(=O)N[C@H](C(=O)NCc1ccccn1)C(C)C	Ki	'='	12022644346.17	nM		Outside typical range		UO_0000065					False	CHEMBL859312	Inhibitory activity was determined against HIV type 1 protease	B	BAO_0000357	single protein format	None	None	None	None	None	CHEMBL243	Human immunodeficiency virus type 1 protease	Human immunodeficiency virus 1	SINGLE PROTEIN	CHEMBL1128211	1	Scientific Literature	J. Med. Chem.	1995	None
CHEMBL144012		0	680.85	2	4.42	282943	CC(C)(C)[C@H](NC(=O)OCc1ccccc1)C(=O)N[C@@H](Cc1ccccc1)[C@@H](O)[C@@H](NCc1ccccc1)C(=O)NC(CO)c1ccccc1	Ki	'='	107151930523.76	nM		Outside typical range		UO_0000065					False	CHEMBL859312	Inhibitory activity was determined against HIV type 1 protease	B	BAO_0000357	single protein format	None	None	None	None	None	CHEMBL243	Human immunodeficiency virus type 1 protease	Human immunodeficiency virus 1	SINGLE PROTEIN	CHEMBL1128211	1	Scientific Literature	J. Med. Chem.	1995	None
CHEMBL300225		0	469.61	0	2.20	8a	CC(C)(C)NC(=O)[C@@H]1CSCN1C(=O)[C@@H](O)[C@H](Cc1ccccc1)NC(=O)c1ccccc1	Inhibition	'='	52.0	%				UO_0000187					False	CHEMBL762463	Inhibition of recombinant HIV-1 protease (NY-5) using 5 uM	B	BAO_0000357	single protein format	None	None	None	None	None	CHEMBL243	Human immunodeficiency virus type 1 protease	Human immunodeficiency virus 1	SINGLE PROTEIN	CHEMBL1132212	1	Scientific Literature	J. Med. Chem.	1999	None
CHEMBL342739		0	619.83	2	5.24	282529	CC(C)[C@H](NC(=O)[C@H](SCc1ccccc1)[C@H](O)[C@H](Cc1ccccc1)NC(=O)OC(C)(C)C)C(=O)NCc1ccccc1	Ki	'='	26915348039.27	nM		Outside typical range		UO_0000065					False	CHEMBL859312	Inhibitory activity was determined against HIV type 1 protease	B	BAO_0000357	single protein format	None	None	None	None	None	CHEMBL243	Human immunodeficiency virus type 1 protease	Human immunodeficiency virus 1	SINGLE PROTEIN	CHEMBL1128211	1	Scientific Literature	J. Med. Chem.	1995	None
CHEMBL318389		0	814.82	3	5.40	282779	CC(C)[C@H](NC(=O)OCc1ccccc1)C(=O)N[C@@H](Cc1ccccc1)[C@@H](O)[C@@H](NCc1ccc(Br)cc1)C(=O)N[C@H](C(=O)NCc1ccccc1)C(C)C	Ki	'='	22908676527.68	nM		Outside typical range		UO_0000065					False	CHEMBL859312	Inhibitory activity was determined against HIV type 1 protease	B	BAO_0000357	single protein format	None	None	None	None	None	CHEMBL243	Human immunodeficiency virus type 1 protease	Human immunodeficiency virus 1	SINGLE PROTEIN	CHEMBL1128211	1	Scientific Literature	J. Med. Chem.	1995	None
CHEMBL357018		0	494.59	1	0.21	3f	COc1ccc([C@H]2[C@]3(CO)C4NC5[C@@]2(CO)C2NC3[C@@]4(CO)[C@H](c3ccc(OC)cc3)[C@]52CO)cc1	IC50	'='	209000.0	nM		Outside typical range		UO_0000065					False	CHEMBL763106	compound was evaluated for the inhibition of HIV-1 protease	B	BAO_0000357	single protein format	None	None	None	None	None	CHEMBL243	Human immunodeficiency virus type 1 protease	Human immunodeficiency virus 1	SINGLE PROTEIN	CHEMBL1132474	1	Scientific Literature	J. Med. Chem.	1999	None
CHEMBL168651		0	608.82	1	4.79	7	CCC(C)[C@H](NC(=O)[C@@H](C[C@H](O)[C@H](CC1CCCCC1)NC(=O)COc1ccccc1)C(C)C)C(=O)NCc1ccccn1	Ki	'='	61.0	nM	7.21			UO_0000065	11.85	0.22	2.42	5.56	False	CHEMBL873418	Evaluated for inhibitory activity against HIV-1 protease	B	BAO_0000357	single protein format	None	None	None	None	None	CHEMBL243	Human immunodeficiency virus type 1 protease	Human immunodeficiency virus 1	SINGLE PROTEIN	CHEMBL1127224	1	Scientific Literature	Bioorg. Med. Chem. Lett.	1993	None
CHEMBL94384		0	689.80	1	2.28	6 analogue	CC(C)CN(C[C@@H](O)[C@H](Cc1ccccc1)NC(=O)[C@H](CC(N)=O)NC(=O)c1ccc2ccccc2n1)S(=O)(=O)N1ONc2ccccc21	Ki	'='	0.1	nM	10.00			UO_0000065	14.50	0.28	7.72	5.09	False	CHEMBL765176	Inhibitory activity against HIV-I protease was determined	B	BAO_0000357	single protein format	None	None	None	None	None	CHEMBL243	Human immunodeficiency virus type 1 protease	Human immunodeficiency virus 1	SINGLE PROTEIN	CHEMBL1149172	1	Scientific Literature	J. Med. Chem.	2004	None
CHEMBL298572		0	541.73	1	3.60	20	CC(C)(C)CC(=O)N[C@@H](Cc1ccccc1)[C@H](O)CNC[C@@H](O)[C@H](Cc1ccccc1)NC(=O)OC(C)(C)C	IC50	'='	4000.0	nM	5.40			UO_0000065	9.96	0.19	1.80	4.50	False	CHEMBL769373	In vitro inhibition of HIV-1 protease.	B	BAO_0000357	single protein format	None	None	None	None	None	CHEMBL243	Human immunodeficiency virus type 1 protease	Human immunodeficiency virus 1	SINGLE PROTEIN	CHEMBL1150457	1	Scientific Literature	Bioorg. Med. Chem. Lett.	1995	None
CHEMBL36939		0	416.52	0	3.89	31	O=C1N[C@H](CCc2ccccc2)[C@@H](O)[C@@H](Cc2ccccc2)N1Cc1cccc(O)c1	Ki	'='	2.6	nM	8.59			UO_0000065	20.61	0.38	4.70	11.79	True	CHEMBL650169	Inhibitory activity of compound against HIV-1 aspartyl protease.	B	BAO_0000357	single protein format	Human immunodeficiency virus 1	None	None	None	None	CHEMBL243	Human immunodeficiency virus type 1 protease	Human immunodeficiency virus 1	SINGLE PROTEIN	CHEMBL1134992	1	Scientific Literature	Bioorg. Med. Chem. Lett.	2002	None
CHEMBL286668		0	620.67	1	4.60	8l	N#CN=C1N(Cc2cccc([N+](=O)[O-])c2)[C@H](Cc2ccccc2)[C@H](O)[C@@H](O)[C@@H](Cc2ccccc2)N1Cc1cccc([N+](=O)[O-])c1	Ki	'='	89.0	nM	7.05			UO_0000065	11.36	0.21	2.45	4.16	False	CHEMBL769060	Binding affinity for HIV-1 protease enzyme was measured by using fluorescent peptide substrate	B	BAO_0000357	single protein format	Human immunodeficiency virus 1	None	None	None	None	CHEMBL243	Human immunodeficiency virus type 1 protease	Human immunodeficiency virus 1	SINGLE PROTEIN	CHEMBL1131343	1	Scientific Literature	J. Med. Chem.	1998	None
CHEMBL1790139		0	908.15	2	3.18	5	CC(C)C[C@H](NC(=O)[C@@H](NC(=O)CCCCCCCCCCCCCCC(=O)N(C)[C@@H](C(N)=O)C(=O)N[C@H](Cc1ccccc1)C(=O)O)[C@H](C)O)C(=O)N[C@@H](Cc1ccccc1)C(N)=O	IC50	'='	4500.0	nM	5.35			UO_0000065	5.89	0.11	2.17	1.91	False	CHEMBL769058	Inhibitory concentration against Protease	B	BAO_0000357	single protein format	Human immunodeficiency virus 1	None	None	None	None	CHEMBL243	Human immunodeficiency virus type 1 protease	Human immunodeficiency virus 1	SINGLE PROTEIN	CHEMBL1147618	1	Scientific Literature	Bioorg. Med. Chem. Lett.	2004	None
CHEMBL277579		0	955.19	2	6.14	1c	CC(C)[C@H](NC(=O)[C@H](Cc1cccc2ccccc12)CS(=O)(=O)C(C)(C)C)C(=O)NCP(=O)(O)CNC(=O)[C@@H](NC(=O)[C@H](Cc1cccc2ccccc12)CS(=O)(=O)C(C)(C)C)C(C)C	IC50	'='	1.1	nM	8.96			UO_0000065	9.38	0.19	2.82	4.04	False	CHEMBL695237	Inhibitory activity if the compound was determined against HIV protease	B	BAO_0000357	single protein format	None	None	None	None	None	CHEMBL243	Human immunodeficiency virus type 1 protease	Human immunodeficiency virus 1	SINGLE PROTEIN	CHEMBL1151027	1	Scientific Literature	Bioorg. Med. Chem. Lett.	1994	None
CHEMBL96112		0	318.28	0	1.67	7	O=C(OC1COc2cc(O)cc(O)c2C1)c1cccc(O)c1O	IC50	'>'	100000.0	nM				UO_0000065					False	CHEMBL691049	Inhibitory concentration against polymerization in A17 double mutant HIV-1 RT using a template primer of poly rC/dG12-18 and [3H]dGTP	B	BAO_0000357	single protein format	None	None	None	None	None	CHEMBL243	Human immunodeficiency virus type 1 protease	Human immunodeficiency virus 1	SINGLE PROTEIN	CHEMBL1134703	1	Scientific Literature	Bioorg. Med. Chem. Lett.	2001	None
CHEMBL330858		0	678.87	2	0.85	40	CNC(=O)[C@H](CCSC)NC(=O)[C@H](OCc1ccccc1)[C@H](O)[C@@H](O)[C@@H](OCc1ccccc1)C(=O)N[C@@H](CCSC)C(=O)NC	IC50						Not Determined						False	CHEMBL760112	inhibitory activity against purified HIV-1 protease in a standardized spectrophotometric assay expressed in E. coli; nd=not determined	B	BAO_0000019	assay format	None	None	None	None	None	CHEMBL243	Human immunodeficiency virus type 1 protease	Human immunodeficiency virus 1	SINGLE PROTEIN	CHEMBL1131116	1	Scientific Literature	J. Med. Chem.	1998	None
CHEMBL37541		0	495.69	1	6.95	18	Cc1cc(SC2=C(O)OC(CCc3ccc(O)cc3)(C3CCCC3)CC2=O)c(C(C)(C)C)cc1N	IC50	'='	6.0	nM	8.22			UO_0000065	16.59	0.32	1.27	8.86	False	CHEMBL763234	In vitro binding affinity against HIV protease at pH 6.2.	B	BAO_0000357	single protein format	Human immunodeficiency virus 1	None	None	None	None	CHEMBL243	Human immunodeficiency virus type 1 protease	Human immunodeficiency virus 1	SINGLE PROTEIN	CHEMBL1132164	1	Scientific Literature	Bioorg. Med. Chem. Lett.	1999	None
CHEMBL289402		0	472.65	1	7.63	scheme 1	Cc1ccc(C(C)(C)C)c(SC2=C(O)O[C@](CCc3ccccc3)(c3ccccc3)CC2=O)c1	IC50	'='	10.0	nM	8.00			UO_0000065	16.93	0.32	0.37	17.19	False	CHEMBL763235	In vitro binding affinity to HIV protease was determined at pH 4.7	B	BAO_0000357	single protein format	None	None	None	None	None	CHEMBL243	Human immunodeficiency virus type 1 protease	Human immunodeficiency virus 1	SINGLE PROTEIN	CHEMBL1132164	1	Scientific Literature	Bioorg. Med. Chem. Lett.	1999	None
CHEMBL1794024		0	610.80	1	3.49	2	CC[C@H](C)[C@@H]1NC(=O)[C@@H](C(N)C[C@@H](O)C(Cc2ccccc2)NC(=O)OC(C)(C)C)Cc2ccc(cc2)OCCCNC1=O	Ki	'='	4.0	nM	8.40			UO_0000065	13.75	0.26	4.91	5.52	False	CHEMBL769061	binding affinity towards HIV-1 Protease enzyme	B	BAO_0000357	single protein format	human immunodeficiency virus type1	None	None	None	None	CHEMBL243	Human immunodeficiency virus type 1 protease	Human immunodeficiency virus 1	SINGLE PROTEIN	CHEMBL1132991	1	Scientific Literature	J. Med. Chem.	2000	None
CHEMBL3350189		0	812.02	2	4.36	U-75875	CC[C@H](C)[C@H](NC(=O)[C@H](C(C)C)[C@@H](O)[C@H](O)[C@H](CC1CCCCC1)NC(=O)[C@H](Cc1c[nH]cn1)NC(=O)COc1cccc2ccccc12)C(=O)NCc1ccccn1	k_off	'='	0.00544	s-1									False	CHEMBL768618	Dissociation rate constant for the interaction between inhibitor and HIV-1 protease	B	BAO_0000357	single protein format	Human immunodeficiency virus 1	None	None	None	None	CHEMBL243	Human immunodeficiency virus type 1 protease	Human immunodeficiency virus 1	SINGLE PROTEIN	CHEMBL1135671	1	Scientific Literature	J. Med. Chem.	2002	None
CHEMBL442738		0	616.83	1	3.49	1	CC(C)CCN(C[C@@H](O)[C@@H]1Cc2ccc(cc2)OCCCCCC(=O)N[C@@H](C(C)C)C(=O)N1)S(=O)(=O)c1ccc(N)cc1	IC50	'='	430.0	nM	6.37			UO_0000065	10.32	0.20	2.88	4.21	False	CHEMBL804207	Inhibition of virion associated RT activity relative to untreated, infected control in PBMC cells infected with HIV-1 237288 strain	B	BAO_0000219	cell-based format	None	None	None	PBMC	None	CHEMBL243	Human immunodeficiency virus type 1 protease	Human immunodeficiency virus 1	SINGLE PROTEIN	CHEMBL1133648	1	Scientific Literature	J. Med. Chem.	2000	CHEMBL3308021
CHEMBL273562		0	504.63	1	4.62	8	CC(C)(C)OC(=O)N[C@@H](Cc1ccccc1)C[C@H](O)[C@H](Cc1ccccc1)NC(=O)c1cccc(O)c1	IC50	'='	3.4	nM	8.47			UO_0000065	16.78	0.31	3.85	7.85	False	CHEMBL695236	Inhibitory activity against purified HIV protease	B	BAO_0000357	single protein format	Human immunodeficiency virus 1	None	None	None	None	CHEMBL243	Human immunodeficiency virus type 1 protease	Human immunodeficiency virus 1	SINGLE PROTEIN	CHEMBL1128078	1	Scientific Literature	Bioorg. Med. Chem. Lett.	1995	None
CHEMBL295414		0	618.73	1	3.97	43	CC(C)(C)OC(=O)N[C@@H](Cc1ccccc1)[C@@H](O)CC(Cc1ccc(OCC(=O)O)cc1)C(=O)NC1c2ccccc2C[C@H]1O	I/C	'<'	0.0001										False	CHEMBL843983	Ratio of inhibitory activity on HIV-1 protease (IC50) to antiviral activity against HIV-1 in human H9 T-lymphoid cell-ELISA assay(CIC)	F	BAO_0000219	cell-based format	None	None	None	T-lymphoid	None	CHEMBL243	Human immunodeficiency virus type 1 protease	Human immunodeficiency virus 1	SINGLE PROTEIN	CHEMBL1126030	1	Scientific Literature	J. Med. Chem.	1992	None
CHEMBL105752		0	788.99	3	5.17	282822	CC(C)[C@H](NC(=O)OCc1ccccc1)C(=O)N[C@@H](Cc1ccccc1)[C@@H](O)[C@@H](NCc1ccccc1)C(=O)N[C@H](C(=O)NCCc1c[nH]c2ccccc12)C(C)C	Ki	'='	10715193052.38	nM		Outside typical range		UO_0000065					False	CHEMBL859312	Inhibitory activity was determined against HIV type 1 protease	B	BAO_0000357	single protein format	None	None	None	None	None	CHEMBL243	Human immunodeficiency virus type 1 protease	Human immunodeficiency virus 1	SINGLE PROTEIN	CHEMBL1128211	1	Scientific Literature	J. Med. Chem.	1995	None
CHEMBL105459		0	614.74	2	0.65	2	CNC(=O)[C@@H](NC(=O)[C@H](OCc1ccccc1)[C@H](O)[C@@H](O)[C@@H](OCc1ccccc1)C(=O)N[C@H](C(=O)NC)C(C)C)C(C)C	Ki	'='	0.4	nM	9.40			UO_0000065	15.29	0.29	8.75	5.36	True	CHEMBL879331	Inhibitory activity against HIV-1 protease expressed in Escherichia coli	B	BAO_0000019	assay format	Human immunodeficiency virus 1	None	None	None	None	CHEMBL243	Human immunodeficiency virus type 1 protease	Human immunodeficiency virus 1	SINGLE PROTEIN	CHEMBL1132110	1	Scientific Literature	J. Med. Chem.	1999	None
CHEMBL342293		0	750.94	2	4.43	282981	CC(C)[C@H](NC(=O)[C@H](NCc1ccccc1)[C@H](O)[C@H](Cc1ccccc1)NC(=O)[C@@H](NC(=O)OCc1ccccn1)C(C)(C)C)C(=O)NCc1ccccc1	Ki	'='	1235947433.44	nM		Outside typical range		UO_0000065					False	CHEMBL859312	Inhibitory activity was determined against HIV type 1 protease	B	BAO_0000357	single protein format	None	None	None	None	None	CHEMBL243	Human immunodeficiency virus type 1 protease	Human immunodeficiency virus 1	SINGLE PROTEIN	CHEMBL1128211	1	Scientific Literature	J. Med. Chem.	1995	None
CHEMBL13036		0	426.49	1	5.17	36	CCOC(=O)c1cc(-c2cc(O)c(Sc3ccccc3C(C)C)c(=O)o2)ccc1O	IC50	'='	148.0	nM	6.83			UO_0000065	16.01	0.31	1.66	7.04	False	CHEMBL769254	Inhibitory activity against purified HIV-1 protease (BH10) at a pH of 4.7 and a final enzyme concentration of 0.45-1.1 nM	B	BAO_0000357	single protein format	Human immunodeficiency virus 1	None	None	None	None	CHEMBL243	Human immunodeficiency virus type 1 protease	Human immunodeficiency virus 1	SINGLE PROTEIN	CHEMBL1129760	1	Scientific Literature	Bioorg. Med. Chem. Lett.	1996	None
CHEMBL115	INDINAVIR	4	613.80	1	2.87	indinavir	CC(C)(C)NC(=O)[C@@H]1CN(Cc2cccnc2)CCN1C[C@@H](O)C[C@@H](Cc1ccccc1)C(=O)N[C@H]1c2ccccc2C[C@H]1O	k_off	'='	0.00158	s-1									True	CHEMBL768618	Dissociation rate constant for the interaction between inhibitor and HIV-1 protease	B	BAO_0000357	single protein format	Human immunodeficiency virus 1	None	None	None	None	CHEMBL243	Human immunodeficiency virus type 1 protease	Human immunodeficiency virus 1	SINGLE PROTEIN	CHEMBL1135671	1	Scientific Literature	J. Med. Chem.	2002	None
CHEMBL145701		0	707.27	2	4.64	283194	COc1ccc(C[C@H](NC(=O)OC(C)(C)C)[C@@H](O)[C@@H](NCc2ccc(Cl)cc2)C(=O)N[C@H](C(=O)NCc2nc3ccccc3[nH]2)C(C)C)cc1	Ki	'='	8912509381.34	nM		Outside typical range		UO_0000065					False	CHEMBL859312	Inhibitory activity was determined against HIV type 1 protease	B	BAO_0000357	single protein format	None	None	None	None	None	CHEMBL243	Human immunodeficiency virus type 1 protease	Human immunodeficiency virus 1	SINGLE PROTEIN	CHEMBL1128211	1	Scientific Literature	J. Med. Chem.	1995	None
CHEMBL343383		0	820.00	2	4.50	283378	COc1ccc(CN[C@@H](C(=O)N[C@H](C(=O)NCCn2cnc3ccccc32)C(C)C)[C@H](O)[C@H](Cc2ccccc2)NC(=O)[C@@H](NC(=O)OCc2ccccc2)C(C)C)cc1	Ki	'='	19054607179.63	nM		Outside typical range		UO_0000065					False	CHEMBL859312	Inhibitory activity was determined against HIV type 1 protease	B	BAO_0000357	single protein format	None	None	None	None	None	CHEMBL243	Human immunodeficiency virus type 1 protease	Human immunodeficiency virus 1	SINGLE PROTEIN	CHEMBL1128211	1	Scientific Literature	J. Med. Chem.	1995	None
CHEMBL343016		0	815.07	2	4.92	282828	CC(C)[C@H](NC(=O)CCCCCNC(=O)OC(C)(C)C)C(=O)N[C@@H](Cc1ccccc1)[C@@H](O)[C@@H](NCc1ccccc1)C(=O)N[C@H](C(=O)NCc1ccccc1)C(C)C	Ki	'='	20892961308.54	nM		Outside typical range		UO_0000065					False	CHEMBL859312	Inhibitory activity was determined against HIV type 1 protease	B	BAO_0000357	single protein format	None	None	None	None	None	CHEMBL243	Human immunodeficiency virus type 1 protease	Human immunodeficiency virus 1	SINGLE PROTEIN	CHEMBL1128211	1	Scientific Literature	J. Med. Chem.	1995	None
CHEMBL358958		0	743.95	2	3.74	c	CC(C)[C@H](NC(=O)OCc1ccccc1)C(=O)N[C@@H](Cc1ccccc1)[C@@H](O)[C@@H](NC1CCC(O)CC1)C(=O)N[C@H](C(=O)NCc1ccccc1)C(C)C	Ki	'='	1412537544622.76	nM		Outside typical range		UO_0000065					False	CHEMBL859312	Inhibitory activity was determined against HIV type 1 protease	B	BAO_0000357	single protein format	None	None	None	None	None	CHEMBL243	Human immunodeficiency virus type 1 protease	Human immunodeficiency virus 1	SINGLE PROTEIN	CHEMBL1128211	1	Scientific Literature	J. Med. Chem.	1995	None
CHEMBL37472		0	440.55	0	4.06	41	O=C1N[C@H](CCc2ccccc2)[C@@H](O)[C@@H](Cc2ccccc2)N1Cc1ccc2[nH]ncc2c1	Ki	'='	1.202	nM	8.92			UO_0000065	20.25	0.37	4.86	10.98	False	CHEMBL768259	Inhibitory activity against HIV-1 protease	B	BAO_0000357	single protein format	Human immunodeficiency virus 1	None	None	None	None	CHEMBL243	Human immunodeficiency virus type 1 protease	Human immunodeficiency virus 1	SINGLE PROTEIN	CHEMBL1136017	1	Scientific Literature	J. Med. Chem.	2002	None
CHEMBL144683		0	771.92	2	2.91	282547	CC(C)[C@H](NC(=O)[C@H](NCc1ccccc1)[C@H](O)[C@H](Cc1ccccc1)NC(=O)[C@H](CC(N)=O)NC(=O)c1ccc2ccccc2n1)C(=O)NCc1ccccc1	Ki	'='	23988329190.19	nM		Outside typical range		UO_0000065					False	CHEMBL859312	Inhibitory activity was determined against HIV type 1 protease	B	BAO_0000357	single protein format	None	None	None	None	None	CHEMBL243	Human immunodeficiency virus type 1 protease	Human immunodeficiency virus 1	SINGLE PROTEIN	CHEMBL1128211	1	Scientific Literature	J. Med. Chem.	1995	None
CHEMBL17600		0	591.82	1	3.45	63	CC[C@H]1[C@@H](OC(=O)N[C@@H](Cc2ccccc2)[C@H](O)CN2C[C@H]3CCCC[C@H]3C[C@H]2C(=O)NC(C)(C)C)CCS1(=O)=O	IC50	'='	5.4	nM	8.27			UO_0000065	13.97	0.28	4.82	6.61	False	CHEMBL763332	Inhibitory activity against HIV-1 protease	B	BAO_0000357	single protein format	Human immunodeficiency virus 1	None	None	None	None	CHEMBL243	Human immunodeficiency virus type 1 protease	Human immunodeficiency virus 1	SINGLE PROTEIN	CHEMBL1127636	1	Scientific Literature	J. Med. Chem.	1994	None
CHEMBL318387		0	777.03	2	4.22	3 (diol)	Cc1nc(C)c(C(=O)N[C@H](C(=O)N[C@@H](Cc2ccccc2)[C@@H](O)[C@H](O)[C@H](Cc2ccccc2)NC(=O)[C@@H](NC(=O)c2sc(C)nc2C)C(C)C)C(C)C)s1	IC50	'='	860.0	nM	6.07			UO_0000065	7.81	0.15	1.85	3.32	False	CHEMBL769371	Inhibition of HIV protease	B	BAO_0000357	single protein format	Human immunodeficiency virus 1	None	None	None	None	CHEMBL243	Human immunodeficiency virus type 1 protease	Human immunodeficiency virus 1	SINGLE PROTEIN	CHEMBL1128495	1	Scientific Literature	J. Med. Chem.	1995	None
CHEMBL2114404		0	469.65	1	6.42	1R	Cc1cc(SC2=C(O)O[C@](CCc3ccc(O)cc3)(C(C)C)CC2=O)c(C(C)(C)C)cc1N	Ki	'='	0.07	nM	10.15			UO_0000065	21.62	0.42	3.73	10.95	False	CHEMBL873413	Tested for binding affinity against HIV protease	B	BAO_0000357	single protein format	Human immunodeficiency virus 1	None	None	None	None	CHEMBL243	Human immunodeficiency virus type 1 protease	Human immunodeficiency virus 1	SINGLE PROTEIN	CHEMBL1132961	1	Scientific Literature	J. Med. Chem.	2000	None
CHEMBL355291		0	575.79	1	4.17	47	CC(C)(C)NC(=O)[C@@H]1C[C@@H]2CCCC[C@@H]2CN1C[C@@H](O)C[C@@H](Cc1ccccc1)C(=O)N[C@H]1c2ccccc2CC1O	IC50	'='	7.586	nM	8.12			UO_0000065	14.10	0.26	3.95	7.97	False	CHEMBL877854	Inhibitory activity against HIV-1 protease.	B	BAO_0000357	single protein format	Human immunodeficiency virus 1	None	None	None	None	CHEMBL243	Human immunodeficiency virus type 1 protease	Human immunodeficiency virus 1	SINGLE PROTEIN	CHEMBL1131491	1	Scientific Literature	J. Med. Chem.	1998	None
CHEMBL131508		0	657.77	2	5.12	6	COc1cccc(CN2C(=O)N(Cc3cccc(C(=O)Nc4cnccn4)c3)[C@H](Cc3ccccc3)[C@H](O)[C@@H](O)[C@H]2Cc2ccccc2)c1	Ki	'='	0.038	nM	10.42			UO_0000065	15.84	0.29	5.30	8.13	False	CHEMBL768120	Affinity against HIV protease	B	BAO_0000357	single protein format	Human immunodeficiency virus 1	None	None	None	None	CHEMBL243	Human immunodeficiency virus type 1 protease	Human immunodeficiency virus 1	SINGLE PROTEIN	CHEMBL1130259	1	Scientific Literature	J. Med. Chem.	1997	None
CHEMBL100040		0	730.85	1	2.85	21	CC(C)(C)NC(=O)[C@@H]1C[C@@H]2SCC[C@@H]2CN1C[C@@H](O)[C@H](Cc1ccccc1)NC(=O)[C@@H](CS(=O)(=O)c1ccc(F)cc1)NC(=O)C(F)(F)F	IC50	'<'	0.2	nM				UO_0000065					False	CHEMBL695235	Inhibitory activity against HIV-1 protease	B	BAO_0000357	single protein format	Human immunodeficiency virus 1	None	None	None	None	CHEMBL243	Human immunodeficiency virus type 1 protease	Human immunodeficiency virus 1	SINGLE PROTEIN	CHEMBL1128092	1	Scientific Literature	Bioorg. Med. Chem. Lett.	1995	None
CHEMBL115	INDINAVIR	4	613.80	1	2.87	indinavir, (L-735524)	CC(C)(C)NC(=O)[C@@H]1CN(Cc2cccnc2)CCN1C[C@@H](O)C[C@@H](Cc1ccccc1)C(=O)N[C@H]1c2ccccc2C[C@H]1O	IC50	'='	52.0	nM	7.28			UO_0000065	11.87	0.22	4.41	6.17	False	CHEMBL804207	Inhibition of virion associated RT activity relative to untreated, infected control in PBMC cells infected with HIV-1 237288 strain	B	BAO_0000219	cell-based format	None	None	None	PBMC	None	CHEMBL243	Human immunodeficiency virus type 1 protease	Human immunodeficiency virus 1	SINGLE PROTEIN	CHEMBL1133648	1	Scientific Literature	J. Med. Chem.	2000	CHEMBL3308021
CHEMBL311474		0	672.81	2	5.65	42	O=C(Nc1nccs1)c1cccc(CN2C(=O)N(Cc3ccc4[nH]ncc4c3)[C@H](Cc3ccccc3)[C@H](O)[C@@H](O)[C@H]2Cc2ccccc2)c1	IC90 mutant/IC90 WT	'='	2.0										False	CHEMBL696048	Antiviral activity against mutant virus HIV-1 mutant (84V) strain	F	BAO_0000019	assay format	None	None	None	None	None	CHEMBL243	Human immunodeficiency virus type 1 protease	Human immunodeficiency virus 1	SINGLE PROTEIN	CHEMBL1131003	1	Scientific Literature	J. Med. Chem.	1998	None
CHEMBL121376		0	531.72	1	3.90	3x	COc1ccc(S(=O)(=O)N(CC2CCCC2)C[C@@H](O)CN(CCc2ccccc2)C(=O)NC(C)C)cc1	Ki	'>'	10000.0	nM				UO_0000065					False	CHEMBL764922	Binding affinity against HIV-1 protease was determined	B	BAO_0000357	single protein format	None	None	None	None	None	CHEMBL243	Human immunodeficiency virus type 1 protease	Human immunodeficiency virus 1	SINGLE PROTEIN	CHEMBL1130720	1	Scientific Literature	Bioorg. Med. Chem. Lett.	1998	None
CHEMBL121146		0	580.75	2	5.12	3r	COc1ccc(S(=O)(=O)N(CC2CCCC2)C[C@@H](O)CN(CCc2ccccc2)C(=O)OCc2ccccc2)cc1	Ki	'='	20.0	nM	7.70			UO_0000065	13.26	0.26	2.58	7.99	False	CHEMBL690408	Binding affinity to HIV-1 protease was determined	B	BAO_0000357	single protein format	None	None	None	None	None	CHEMBL243	Human immunodeficiency virus type 1 protease	Human immunodeficiency virus 1	SINGLE PROTEIN	CHEMBL1130720	1	Scientific Literature	Bioorg. Med. Chem. Lett.	1998	None
CHEMBL86441		0	676.86	2	5.35	8	CC(C)NC(=O)c1cccc(CN2C(=O)N(Cc3cccc(C(=O)NC(C)C)c3)[C@H](Cc3ccccc3)[C@H](O)[C@@H](O)[C@H]2Cc2ccccc2)c1	Ki	'='	0.579	nM	9.24			UO_0000065	13.65	0.25	3.89	7.56	True	CHEMBL769064	Inhibitory activity against HIV-1 protease	B	BAO_0000357	single protein format	Human immunodeficiency virus 1	None	None	None	None	CHEMBL243	Human immunodeficiency virus type 1 protease	Human immunodeficiency virus 1	SINGLE PROTEIN	CHEMBL1129454	1	Scientific Literature	J. Med. Chem.	1996	None
CHEMBL130998		0	574.70	1	3.87	A006	O=S1(=O)N(Cc2ccccc2)[C@H](COc2ccccc2)[C@H](O)[C@@H](O)[C@@H](COc2ccccc2)N1Cc1ccccc1	Ki	'='	19.1	nM	7.72			UO_0000065	13.43	0.26	3.85	7.75	False	CHEMBL763388	Inhibition constant against HIV-1 Protease	B	BAO_0000357	single protein format	Human immunodeficiency virus 1	None	None	None	None	CHEMBL243	Human immunodeficiency virus type 1 protease	Human immunodeficiency virus 1	SINGLE PROTEIN	CHEMBL1135671	1	Scientific Literature	J. Med. Chem.	2002	None
CHEMBL324461		0	695.74	1	3.21	7	O=C(NCC(F)(F)F)[C@@H]1CN(Cc2cc3ccccc3o2)CCN1C[C@@H](O)C[C@@H](Cc1cccnc1)C(=O)N[C@H]1c2ccccc2OC[C@H]1O	IC50	'='	3.7	nM	8.43			UO_0000065	12.12	0.23	5.22	6.01	False	CHEMBL769257	Inhibitory activity of compound against HIV-1 protease in HIV-1 (K-60C) strain	B	BAO_0000357	single protein format	None	None	None	None	None	CHEMBL243	Human immunodeficiency virus type 1 protease	Human immunodeficiency virus 1	SINGLE PROTEIN	CHEMBL1136245	1	Scientific Literature	Bioorg. Med. Chem. Lett.	2003	None
CHEMBL316144		0	573.76	1	3.13	3d(R)	CC(C)CCN(C[C@@H](O)[C@H]1Cc2ccc(cc2)OCCCC(=O)N[C@@H](C(C)C)C(=O)N1)S(=O)(=O)c1ccccc1	Ki	'='	4.0	nM	8.40			UO_0000065	14.64	0.29	5.27	6.72	False	CHEMBL763316	Inhibition of HIV-1 protease.	B	BAO_0000357	single protein format	Human immunodeficiency virus 1	None	None	None	None	CHEMBL243	Human immunodeficiency virus type 1 protease	Human immunodeficiency virus 1	SINGLE PROTEIN	CHEMBL1129084	1	Scientific Literature	Bioorg. Med. Chem. Lett.	1996	None
CHEMBL439725		0	528.69	2	5.02	3	CC(C)(C)OC(=O)N[C@@H](Cc1ccccc1)[C@@H](O)C[C@@H](Cc1ccccc1)C(=O)NC1Cc2ccccc2C1	IC50	'='	130.0	nM	6.89			UO_0000065					True	CHEMBL763242	Inhibition of HIV protease	F	BAO_0000019	assay format	hiv	None	None	None	None	CHEMBL243	Human immunodeficiency virus type 1 protease	Human immunodeficiency virus 1	SINGLE PROTEIN	CHEMBL1125637	1	Scientific Literature	J. Med. Chem.	1991	None
CHEMBL433301		0	746.91	2	4.54	23	CC(C)(C)OC(=O)N[C@@H](Cc1ccccc1)[C@@H](O)[C@@H](NCc1ccc(CNC(=O)CCc2nc3ccccc3[nH]2)cc1)C(=O)N[C@H]1c2ccccc2C[C@H]1O	Ki	'='	41.0	nM	7.39			UO_0000065	9.89	0.18	2.85	4.16	False	CHEMBL764920	Binding affinity against HIV-1 protease	B	BAO_0000357	single protein format	Human immunodeficiency virus 1	None	None	None	None	CHEMBL243	Human immunodeficiency virus type 1 protease	Human immunodeficiency virus 1	SINGLE PROTEIN	CHEMBL1129316	1	Scientific Literature	J. Med. Chem.	1996	None
CHEMBL45928		0	687.95	2	5.49	45	CC(C)(C)OC(=O)N[C@@H](Cc1ccccc1)[C@@H](O)C[C@@H](Cc1ccc(CCCN2CCSCC2)cc1)C(=O)N[C@H]1c2ccccc2C[C@H]1O	IC50	'='	1.0	nM	9.00			UO_0000065	13.08	0.25	3.51	8.10	False	CHEMBL763754	Inhibition of HIV-1 protease	B	BAO_0000357	single protein format	Human immunodeficiency virus 1	None	None	None	None	CHEMBL243	Human immunodeficiency virus type 1 protease	Human immunodeficiency virus 1	SINGLE PROTEIN	CHEMBL1126244	1	Scientific Literature	J. Med. Chem.	1992	None
CHEMBL69005		0	367.71	0	4.06	16	O=C1Nc2ccc(Cl)c3c2C(C(F)(F)F)(C=C(c2cccnc2)O3)N1	IC90	'='	897.0	nM				UO_0000065					False	CHEMBL702505	Inhibitory concentration against wild-type virus K103N/L1001 and HIV-1 RT double mutant in whole cell antiviral assay	B	BAO_0000357	single protein format	Human immunodeficiency virus 1	None	None	None	None	CHEMBL243	Human immunodeficiency virus type 1 protease	Human immunodeficiency virus 1	SINGLE PROTEIN	CHEMBL1134815	1	Scientific Literature	Bioorg. Med. Chem. Lett.	2001	None
CHEMBL318525		0	649.78	1	3.15	9	CC(C)(C)NC(=O)[C@@H]1CN(Cc2c(F)cccc2F)CCN1C[C@@H](O)C[C@@H](Cc1cccnc1)C(=O)N[C@H]1c2ccccc2C[C@H]1O	IC50	'='	0.14	nM	9.85			UO_0000065	15.16	0.29	6.70	8.35	False	CHEMBL695234	Inhibition of Human Immunodeficiency virus-1 protease	B	BAO_0000357	single protein format	Human immunodeficiency virus 1	None	None	None	None	CHEMBL243	Human immunodeficiency virus type 1 protease	Human immunodeficiency virus 1	SINGLE PROTEIN	CHEMBL1128025	1	Scientific Literature	Bioorg. Med. Chem. Lett.	1994	None
CHEMBL37033		0	629.60	2	5.46	79	O=C1N(Cc2cccc(CO)c2)[C@H]([C@@H](Br)Cc2ccccc2)[C@@H](O)[C@@H](Cc2ccccc2)N1Cc1cccc(CO)c1	Ki	'='	11.0	nM	7.96			UO_0000065	12.64	0.26	2.50	9.45	True	CHEMBL763387	Inhibition constant of HIV protease inhibitors	B	BAO_0000357	single protein format	None	None	None	None	None	CHEMBL243	Human immunodeficiency virus type 1 protease	Human immunodeficiency virus 1	SINGLE PROTEIN	CHEMBL1132197	1	Scientific Literature	J. Med. Chem.	1999	None
CHEMBL405657		0	501.67	1	2.88	44	CC(C)(C)NC(=O)[C@@H]1C[C@@H]2CCC[C@@H]2CN1C[C@@H](O)[C@H](Cc1ccccc1)NC(=O)O[C@H]1CCOC1	IC50	'='	61.0	nM	7.21			UO_0000065	14.38	0.27	4.33	7.21	False	CHEMBL763332	Inhibitory activity against HIV-1 protease	B	BAO_0000357	single protein format	Human immunodeficiency virus 1	None	None	None	None	CHEMBL243	Human immunodeficiency virus type 1 protease	Human immunodeficiency virus 1	SINGLE PROTEIN	CHEMBL1127636	1	Scientific Literature	J. Med. Chem.	1994	None
CHEMBL285498		0	580.69	1	4.53	8p	N#CN=C1N(Cc2cccc(C#N)c2)[C@H](Cc2ccccc2)[C@H](O)[C@@H](O)[C@@H](Cc2ccccc2)N1Cc1cccc(C#N)c1	Ki	'='	27.0	nM	7.57			UO_0000065	13.03	0.23	3.04	5.79	False	CHEMBL769060	Binding affinity for HIV-1 protease enzyme was measured by using fluorescent peptide substrate	B	BAO_0000357	single protein format	Human immunodeficiency virus 1	None	None	None	None	CHEMBL243	Human immunodeficiency virus type 1 protease	Human immunodeficiency virus 1	SINGLE PROTEIN	CHEMBL1131343	1	Scientific Literature	J. Med. Chem.	1998	None
CHEMBL86563		0	330.32	0	2.71	5 (Rac)	O=C1NC(Cc2ccccc2)P(=O)(O)C(Cc2ccccc2)N1	IC50	'>'	100000.0	nM				UO_0000065					False	CHEMBL760103	Inhibitory activity was evaluated against HIV-1 protease	B	BAO_0000357	single protein format	None	None	None	None	None	CHEMBL243	Human immunodeficiency virus type 1 protease	Human immunodeficiency virus 1	SINGLE PROTEIN	CHEMBL1128012	1	Scientific Literature	Bioorg. Med. Chem. Lett.	1994	None
CHEMBL285417		0	566.70	1	4.05	9v	O=C1N(Cc2cccc(CO)c2)[C@H](Cc2ccccc2)[C@H](O)[C@@H](O)[C@@H](Cc2ccccc2)N1Cc1cccc(CO)c1	Ki	'='	0.14	nM	9.85			UO_0000065	17.39	0.32	5.80	9.43	True	CHEMBL769060	Binding affinity for HIV-1 protease enzyme was measured by using fluorescent peptide substrate	B	BAO_0000357	single protein format	Human immunodeficiency virus 1	None	None	None	None	CHEMBL243	Human immunodeficiency virus type 1 protease	Human immunodeficiency virus 1	SINGLE PROTEIN	CHEMBL1131343	1	Scientific Literature	J. Med. Chem.	1998	None
CHEMBL330405		0	652.80	2	5.93	5l	O=C1N(Cc2ccc3nc(S)oc3c2)[C@H](Cc2ccccc2)[C@H](O)[C@@H](O)[C@@H](Cc2ccccc2)N1Cc1ccc2nc(S)oc2c1	IC90	'='	5100.0	nM				UO_0000065					False	CHEMBL712235	Inhibitory activity against HIV-1 RF infected MT-2 cells	F	BAO_0000219	cell-based format	Human immunodeficiency virus 1	None	None	MT2	None	CHEMBL243	Human immunodeficiency virus type 1 protease	Human immunodeficiency virus 1	SINGLE PROTEIN	CHEMBL1128944	1	Scientific Literature	Bioorg. Med. Chem. Lett.	1996	CHEMBL3307558
CHEMBL82611		0	287.36	0	4.08	NSC-129153	CCCCCCC/N=C1/C(=O)c2ccccc2C(O)=C1O	IC50	'='	33000.0	nM	4.48			UO_0000065	15.60	0.29	0.40	6.41	False	CHEMBL766801	Inhibitory activity against HIV-1 protease	B	BAO_0000357	single protein format	Human immunodeficiency virus 1	None	None	None	None	CHEMBL243	Human immunodeficiency virus type 1 protease	Human immunodeficiency virus 1	SINGLE PROTEIN	CHEMBL1129349	1	Scientific Literature	J. Med. Chem.	1996	None
CHEMBL298393		0	645.82	1	3.82	4	Cc1cccc(C)c1CNC(=O)[C@H]1N(C(=O)[C@@H](O)C[C@@H](Cc2ccccc2)C(=O)N[C@H]2c3ccccc3OC[C@H]2O)CSC1(C)C	IC50	'='	0.28	nM	9.55			UO_0000065	14.79	0.28	5.73	7.45	False	CHEMBL766800	Inhibition of wild type HIV protease	B	BAO_0000357	single protein format	Human immunodeficiency virus 1	None	None	None	None	CHEMBL243	Human immunodeficiency virus type 1 protease	Human immunodeficiency virus 1	SINGLE PROTEIN	CHEMBL1136401	1	Scientific Literature	Bioorg. Med. Chem. Lett.	2003	None
CHEMBL388957		0	999.22	3	1.78	23	CC[C@H](C)[C@H](NC(=O)[C@H](CCC(N)=O)NC(=O)CCCOc1ccc2ccc(OCCCC(=O)N[C@H](C(=O)N[C@@H](CC(C)C)C(=O)N[C@H](C(=O)OC)C(C)C)C(C)C)cc2c1)C(=O)N[C@H](C(N)=O)[C@@H](C)O	IC50	'='	2800.0	nM	5.55			UO_0000065	5.56	0.11	3.77	1.70	False	CHEMBL915409	Inhibition of HIV1 protease	B	BAO_0000357	single protein format	Human immunodeficiency virus 1	None	None	None	None	CHEMBL243	Human immunodeficiency virus type 1 protease	Human immunodeficiency virus 1	SINGLE PROTEIN	CHEMBL1149261	1	Scientific Literature	J. Med. Chem.	2004	None
CHEMBL412382		0	983.26	4	5.13	38	COC(=O)[C@@H](NC(=O)[C@H](CC(C)C)NC(=O)[C@@H](NC(=O)CCCOc1ccc2ccc(OCCCC(=O)N[C@H](C(=O)N[C@@H](CC(C)C)C(=O)N[C@H](C(=O)OC)C(C)C)C(C)C)cc2c1)C(C)C)C(C)C	Ki	'='	560.0	nM	6.25			UO_0000065	6.36	0.12	1.12	2.54	False	CHEMBL915411	Inhibition of dimerization of HIV1 protease	B	BAO_0000357	single protein format	Human immunodeficiency virus 1	None	None	None	None	CHEMBL243	Human immunodeficiency virus type 1 protease	Human immunodeficiency virus 1	SINGLE PROTEIN	CHEMBL1149261	1	Scientific Literature	J. Med. Chem.	2004	None
CHEMBL308615		0	507.70	2	7.10	34	Cc1cc(SC2=C(O)OC(CCc3c[nH]c4ccccc34)(C(C)C)CC2=O)c(C(C)(C)C)cc1CO	IC50	'='	0.72	nM	9.14			UO_0000065	18.01	0.35	2.04	11.08	False	CHEMBL766055	HIV-1 protease inhibition.	B	BAO_0000357	single protein format	Human immunodeficiency virus 1	None	None	None	None	CHEMBL243	Human immunodeficiency virus type 1 protease	Human immunodeficiency virus 1	SINGLE PROTEIN	CHEMBL1134529	1	Scientific Literature	J. Med. Chem.	2001	None
CHEMBL328046		0	334.28	0	1.38	1	O=C(OC1COc2cc(O)cc(O)c2C1)c1ccc(O)c(O)c1O	IC50	'='	2360.0	nM	5.63			UO_0000065	16.83	0.32	4.25	4.12	False	CHEMBL691049	Inhibitory concentration against polymerization in A17 double mutant HIV-1 RT using a template primer of poly rC/dG12-18 and [3H]dGTP	B	BAO_0000357	single protein format	None	None	None	None	None	CHEMBL243	Human immunodeficiency virus type 1 protease	Human immunodeficiency virus 1	SINGLE PROTEIN	CHEMBL1134703	1	Scientific Literature	Bioorg. Med. Chem. Lett.	2001	None
CHEMBL339721		0	661.87	1	2.20	9j	CCCOC[C@@H]1NC(=O)[C@@H](N)CCCCOc2ccc(cc2)C[C@@H]([C@H](O)CN(CCC(C)C)S(=O)(=O)c2ccc(N)cc2)NC1=O	Ki	'='	45.0	nM	7.35			UO_0000065	11.10	0.22	5.15	3.94	False	CHEMBL768265	Inhibitory activity against HIV-1 protease	B	BAO_0000357	single protein format	None	None	None	None	None	CHEMBL243	Human immunodeficiency virus type 1 protease	Human immunodeficiency virus 1	SINGLE PROTEIN	CHEMBL1135804	1	Scientific Literature	J. Med. Chem.	2002	None
CHEMBL124877		0	673.54	2	5.10	47	O=C(NCc1c(F)cccc1Cl)[C@H](OCc1ccccc1)[C@H](O)[C@@H](O)[C@@H](OCc1ccccc1)C(=O)NCc1c(F)cccc1Cl	Ki	'='	2000.0	nM	5.70			UO_0000065	8.46	0.17	0.60	4.87	False	CHEMBL765047	Inhibitory activity against purified HIV-1 protease expressed in Escherichia coli in sensitive fluorometric assay	B	BAO_0000019	assay format	Human immunodeficiency virus 1	None	None	None	None	CHEMBL243	Human immunodeficiency virus type 1 protease	Human immunodeficiency virus 1	SINGLE PROTEIN	CHEMBL1131116	1	Scientific Literature	J. Med. Chem.	1998	None
CHEMBL355811		0	740.84	1	2.73	8n	CC(C)(C)NC(=O)c1ccccc1OC[C@@H](O)[C@H](Cc1ccccc1)NC(=O)[C@H](CC(N)=O)NC(=O)c1ccc2c(c1)S(=O)(=O)c1ccccc1C2=O	ID50	'='	0.55	mM		Non standard unit for type		UO_0000063					False	CHEMBL659465	Antiviral activity against the HTLV-III strain of HIV-1 in CEM cell lines	F	BAO_0000219	cell-based format	None	None	None	CCRF-CEM	None	CHEMBL243	Human immunodeficiency virus type 1 protease	Human immunodeficiency virus 1	SINGLE PROTEIN	CHEMBL1130791	1	Scientific Literature	Bioorg. Med. Chem. Lett.	1998	CHEMBL3307641
CHEMBL104966		0	749.95	3	5.03	22	CC(C)[C@H](NC(=O)[C@H](NCc1ccccc1)[C@H](O)[C@H](Cc1ccccc1)NC(=O)[C@@H](NC(=O)OCc1ccccc1)C(C)(C)C)C(=O)NCc1ccccc1	Ki	'='	9.2	nM	8.04			UO_0000065	10.72	0.20	3.01	5.09	False	CHEMBL879332	Inhibitory constant against HIV-1 protease	B	BAO_0000357	single protein format	Human immunodeficiency virus 1	None	None	None	None	CHEMBL243	Human immunodeficiency virus type 1 protease	Human immunodeficiency virus 1	SINGLE PROTEIN	CHEMBL1127464	1	Scientific Literature	J. Med. Chem.	1994	None
CHEMBL305923		0	764.81	3	5.48	6	NC(=O)C[C@H](NC(=O)c1ccc2ccccc2n1)C(=O)NC(Cc1ccccc1)[C@@H](O)CCC(=O)NC(c1cccc(C(F)(F)F)c1)c1cc2ccccc2[nH]1	Ki	'='	33.0	nM	7.48			UO_0000065	9.78	0.18	2.00	4.17	False	CHEMBL765639	Inhibition of recombinant HIV-1 protease	B	BAO_0000357	single protein format	Human immunodeficiency virus 1	None	None	None	None	CHEMBL243	Human immunodeficiency virus type 1 protease	Human immunodeficiency virus 1	SINGLE PROTEIN	CHEMBL1127584	1	Scientific Literature	J. Med. Chem.	1994	None
CHEMBL214418		0	606.79	1	4.32	19	COc1ccc(S(=O)(=O)N(CC2CCCC2)C[C@@H](O)CN2C(=O)[C@@H](Cc3ccccc3)OC[C@@H]2Cc2ccccc2)cc1	Ki	'='	35.0	nM	7.46			UO_0000065	12.29	0.24	3.14	7.74	False	CHEMBL855301	Inhibition of HIV protease	B	BAO_0000357	single protein format	Human immunodeficiency virus	None	None	None	None	CHEMBL243	Human immunodeficiency virus type 1 protease	Human immunodeficiency virus 1	SINGLE PROTEIN	CHEMBL1146907	1	Scientific Literature	Bioorg. Med. Chem. Lett.	2006	None
CHEMBL20474		0	521.68	1	2.17	4a	CC(C)(C)NC(=O)[C@H]1N(C(=O)[C@@H](O)[C@H](Cc2ccccc2)NC(=O)CC(C)(C)C(=O)O)CSC1(C)C	Inhibition	'='	76.0	%				UO_0000187					False	CHEMBL692015	Inhibitory activity against HIV protease at a concentration of 50 uM	B	BAO_0000357	single protein format	None	None	None	None	None	CHEMBL243	Human immunodeficiency virus type 1 protease	Human immunodeficiency virus 1	SINGLE PROTEIN	CHEMBL1132068	1	Scientific Literature	Bioorg. Med. Chem. Lett.	1999	None
CHEMBL354216		0	628.78	2	7.74	38	Cc1cc(SC2=C(O)OC(CCc3ccc(O)cc3)(C(C)C)CC2=O)c(C(C)(C)C)cc1OS(=O)(=O)c1ccc(F)cc1	IC50	'='	9.6	nM	8.02			UO_0000065	12.75	0.25	0.28	7.28	False	CHEMBL766054	Activity of potent nonpeptidic inhibitor against protease	B	BAO_0000357	single protein format	Human immunodeficiency virus 1	None	None	None	None	CHEMBL243	Human immunodeficiency virus type 1 protease	Human immunodeficiency virus 1	SINGLE PROTEIN	CHEMBL1132961	1	Scientific Literature	J. Med. Chem.	2000	None
CHEMBL284340		0	576.70	1	4.30	11	NC(=O)c1cccc(CN2C(=O)N(Cc3cccc(C(N)=O)c3)[C@H](Cc3ccccc3)[C@H](O)[C@H]2CCc2ccccc2)c1	Ki	'='	0.088	nM	10.06			UO_0000065	17.44	0.32	5.76	7.74	True	CHEMBL765171	Inhibitory activity against HIV protease	B	BAO_0000357	single protein format	Human immunodeficiency virus 1	None	None	None	None	CHEMBL243	Human immunodeficiency virus type 1 protease	Human immunodeficiency virus 1	SINGLE PROTEIN	CHEMBL1131003	1	Scientific Literature	J. Med. Chem.	1998	None
CHEMBL472672		0	267.22	0	-0.14	48	Nc1nc(O)c2ncn([C@@H]3C=C(F)[C@H](CO)O3)c2n1	EC50	'='	38500.0	nM	4.42			UO_0000065					False	CHEMBL758926	Anti-HIV-1 activity determined in human peripheral blood mononuclear PBM cells, expressed as EC50	F	BAO_0000219	cell-based format	None	None	None	PBM	None	CHEMBL243	Human immunodeficiency virus type 1 protease	Human immunodeficiency virus 1	SINGLE PROTEIN	CHEMBL1136794	1	Scientific Literature	J. Med. Chem.	2003	None
CHEMBL294840		0	525.38	2	5.36	22	COC(=O)CCCC=C(c1cc(Cl)c(OC)c(C(=O)OC)c1)c1cc(Cl)c(OC)c(C(=O)OC)c1	Fold resistance	'='	28.0										False	CHEMBL656164	The compound is evaluated for the fold resistance.	F	BAO_0000019	assay format	None	None	None	None	None	CHEMBL243	Human immunodeficiency virus type 1 protease	Human immunodeficiency virus 1	SINGLE PROTEIN	CHEMBL1131244	1	Scientific Literature	J. Med. Chem.	1998	None
CHEMBL351834		0	752.98	1	4.80	20	CC(C)(C)NC(=O)[C@@H]1C[C@@H]2CCCC[C@@H]2CN1C[C@@H](O)[C@H](CSc1ccc2ccccc2c1)NC(=O)[C@H](CC(N)=O)NC(=O)c1ccc2ccccc2n1	IC50	'<'	0.25	nM				UO_0000065					False	CHEMBL881019	Inhibitory activity against HIV-1 protease	B	BAO_0000357	single protein format	Human immunodeficiency virus 1	None	None	None	None	CHEMBL243	Human immunodeficiency virus type 1 protease	Human immunodeficiency virus 1	SINGLE PROTEIN	CHEMBL1128865	1	Scientific Literature	Bioorg. Med. Chem. Lett.	1995	None
CHEMBL114	SAQUINAVIR	4	670.86	1	3.09	1	CC(C)(C)NC(=O)[C@@H]1C[C@@H]2CCCC[C@@H]2CN1C[C@@H](O)[C@H](Cc1ccccc1)NC(=O)[C@H](CC(N)=O)NC(=O)c1ccc2ccccc2n1	Ki	'='	8317637711026740000	nM		Outside typical range		UO_0000065					False	CHEMBL768260	Binding affinity to HIV-1 protease	B	BAO_0000357	single protein format	None	None	None	None	None	CHEMBL243	Human immunodeficiency virus type 1 protease	Human immunodeficiency virus 1	SINGLE PROTEIN	CHEMBL1127540	1	Scientific Literature	J. Med. Chem.	1994	None
CHEMBL2111976		0	271.27	0	-1.92	16	Nc1ccn([C@H]2C[C@H](CO)C(CO)(CO)O2)c(=O)n1	Inhibition						Not Active						False	CHEMBL689635	Compound was tested for HIV-1 RT inhibition in in vitro assay;IA means inactive	B	BAO_0000357	single protein format	None	None	None	None	None	CHEMBL243	Human immunodeficiency virus type 1 protease	Human immunodeficiency virus 1	SINGLE PROTEIN	CHEMBL1128139	1	Scientific Literature	Bioorg. Med. Chem. Lett.	1995	None
CHEMBL304266		0	340.42	0	4.16	1	CC1(C)CC2(CC(C)(C)c3cc(O)c(O)cc32)c2cc(O)c(O)cc21	IC50	'='	5000.0	nM	5.30			UO_0000065	15.57	0.29	1.14	6.55	False	CHEMBL702247	Inhibition of strand -transfer (ST) activity in the presence of Mn2+	B	BAO_0000357	single protein format	None	None	None	None	None	CHEMBL243	Human immunodeficiency virus type 1 protease	Human immunodeficiency virus 1	SINGLE PROTEIN	CHEMBL1133186	1	Scientific Literature	J. Med. Chem.	2000	None
CHEMBL314752		0	606.83	1	2.35	23	CC(C)[C@@H]1[C@H](OC(=O)N[C@@H](Cc2ccccc2)[C@H](O)CN2CCN(C3CCC3)C[C@H]2C(=O)NC(C)(C)C)CCS1(=O)=O	IC50	'='	22.5	nM	7.65			UO_0000065	12.60	0.25	5.30	5.96	False	CHEMBL687730	Tested in vitro for the ability to inhibit HIV-1 protease	B	BAO_0000357	single protein format	None	None	None	None	None	CHEMBL243	Human immunodeficiency virus type 1 protease	Human immunodeficiency virus 1	SINGLE PROTEIN	CHEMBL1150509	1	Scientific Literature	Bioorg. Med. Chem. Lett.	1995	None
CHEMBL54	HALOPERIDOL	4	375.87	0	4.43	haloperidol	O=C(CCCN1CCC(O)(c2ccc(Cl)cc2)CC1)c1ccc(F)cc1	K inact						Not Active						False	CHEMBL765058	The irreversibility of the inactivation reaction of HIV-1 PR was assessed; NI =No detectable reversible reaction	B	BAO_0000357	single protein format	None	None	None	None	None	CHEMBL243	Human immunodeficiency virus type 1 protease	Human immunodeficiency virus 1	SINGLE PROTEIN	CHEMBL1127657	1	Scientific Literature	J. Med. Chem.	1994	None
CHEMBL17612		0	683.89	1	4.25	43	CC(C)(C)NC(=O)[C@@H]1C[C@@H]2CCCC[C@@H]2CN1C[C@@H](O)[C@H](Cc1ccccc1)NC(=O)[C@@H](NC(=O)c1ccc2ccccc2n1)C1CCOC1	IC50	'='	0.0537	nM	10.27			UO_0000065	15.02	0.28	6.02	7.73	False	CHEMBL877854	Inhibitory activity against HIV-1 protease.	B	BAO_0000357	single protein format	Human immunodeficiency virus 1	None	None	None	None	CHEMBL243	Human immunodeficiency virus type 1 protease	Human immunodeficiency virus 1	SINGLE PROTEIN	CHEMBL1131491	1	Scientific Literature	J. Med. Chem.	1998	None
CHEMBL30185		0	642.80	1	3.85	1j	Cc1cccc(C)c1OCC(=O)N[C@@H](Cc1ccccc1)[C@@H](O)C[C@H](Cc1ccccc1)NC(=O)[C@H](C(C)C)N1CCC(=O)NC1=O	Inhibition	'='	100.0	%				UO_0000187					False	CHEMBL767939	Inhibitory activity (0.5 nM) against Protease	B	BAO_0000357	single protein format	None	None	None	None	None	CHEMBL243	Human immunodeficiency virus type 1 protease	Human immunodeficiency virus 1	SINGLE PROTEIN	CHEMBL1146747	1	Scientific Literature	Bioorg. Med. Chem. Lett.	2004	None
CHEMBL324388		0	514.07	1	3.13	27	Cc1cccc(C)c1C(=O)N[C@@H](Cc1ccccc1)[C@H](O)C(=O)N1C[C@@H](Cl)C[C@H]1C(=O)NC(C)(C)C	IC50	'='	3.6	nM	8.44			UO_0000065	16.43	0.32	5.31	8.55	False	CHEMBL878769	Inhibitory activity against HIV-1 protease	B	BAO_0000357	single protein format	Human immunodeficiency virus 1	None	None	None	None	CHEMBL243	Human immunodeficiency virus type 1 protease	Human immunodeficiency virus 1	SINGLE PROTEIN	CHEMBL1135444	1	Scientific Literature	J. Med. Chem.	2002	None
CHEMBL359033		0	859.06	2	3.34	283044	COc1ccc(CN[C@@H](C(=O)N[C@H](C(=O)NCCc2ccc(S(N)(=O)=O)cc2)C(C)C)[C@H](O)[C@H](Cc2ccccc2)NC(=O)[C@@H](NC(=O)OCc2ccccc2)C(C)C)cc1	Ki	'='	14125375446.23	nM		Outside typical range		UO_0000065					False	CHEMBL859312	Inhibitory activity was determined against HIV type 1 protease	B	BAO_0000357	single protein format	None	None	None	None	None	CHEMBL243	Human immunodeficiency virus type 1 protease	Human immunodeficiency virus 1	SINGLE PROTEIN	CHEMBL1128211	1	Scientific Literature	J. Med. Chem.	1995	None
CHEMBL2304003		0	759.99	2	5.15	VII	CC[C@H](C)[C@H](NC(=O)[C@@H](C[C@H](O)[C@H](CC1CCCCC1)NC(=O)[C@@H](NC(=O)COc1cccc2ccccc12)[C@@H](C)O)C(C)C)C(=O)N(C)c1ccccn1	Ki	'<'	10.0	nM				UO_0000065					False	CHEMBL765635	Tested for inhibitory activity against HIV-1 protease	B	BAO_0000357	single protein format	None	None	None	None	None	CHEMBL243	Human immunodeficiency virus type 1 protease	Human immunodeficiency virus 1	SINGLE PROTEIN	CHEMBL1126785	1	Scientific Literature	J. Med. Chem.	1993	None
CHEMBL298303		0	551.59	1	3.72	10	NC(=O)C[C@H](NC(=O)OCc1ccccc1)C(=O)N[C@@H](Cc1ccccc1)C(=O)C(F)(F)CCc1ccccc1	Ki	'='	478630092322638000	nM		Outside typical range		UO_0000065					False	CHEMBL768260	Binding affinity to HIV-1 protease	B	BAO_0000357	single protein format	None	None	None	None	None	CHEMBL243	Human immunodeficiency virus type 1 protease	Human immunodeficiency virus 1	SINGLE PROTEIN	CHEMBL1127540	1	Scientific Literature	J. Med. Chem.	1994	None
CHEMBL294840		0	525.38	2	5.36	22	COC(=O)CCCC=C(c1cc(Cl)c(OC)c(C(=O)OC)c1)c1cc(Cl)c(OC)c(C(=O)OC)c1	Fold resistance	'>'	128.0										False	CHEMBL656164	The compound is evaluated for the fold resistance.	F	BAO_0000019	assay format	None	None	None	None	None	CHEMBL243	Human immunodeficiency virus type 1 protease	Human immunodeficiency virus 1	SINGLE PROTEIN	CHEMBL1131244	1	Scientific Literature	J. Med. Chem.	1998	None
CHEMBL289907		0	612.68	1	4.57	27	NC(=O)c1cc(CN2C(=O)N(Cc3ccc(F)c(C(N)=O)c3)[C@H](Cc3ccccc3)[C@H](O)[C@H]2CCc2ccccc2)ccc1F	Ki	'='	1.4	nM	8.85			UO_0000065	14.45	0.27	4.28	6.81	True	CHEMBL764924	Binding affinity against HIV protease	B	BAO_0000357	single protein format	Human immunodeficiency virus 1	None	None	None	None	CHEMBL243	Human immunodeficiency virus type 1 protease	Human immunodeficiency virus 1	SINGLE PROTEIN	CHEMBL1130044	1	Scientific Literature	J. Med. Chem.	1997	None
CHEMBL178421		0	579.72	2	5.08	28	CC(C)CN([C@@H](CCCCNC(=O)OCC1c2ccccc2-c2ccccc21)C(=O)O)S(=O)(=O)c1ccc(N)cc1	Ki	'='	2.1	nM	8.68			UO_0000065	14.97	0.29	3.60	6.24	False	CHEMBL828879	Binding affinity against human immunodeficiency virus (HIV) protease	B	BAO_0000357	single protein format	human immuno deficiency virus protease	None	None	None	None	CHEMBL243	Human immunodeficiency virus type 1 protease	Human immunodeficiency virus 1	SINGLE PROTEIN	CHEMBL1142025	1	Scientific Literature	Bioorg. Med. Chem. Lett.	2005	None
CHEMBL425700		0	564.70	2	5.41	29	Cc1ccc(S(=O)(=O)N(CC(C)C)[C@@H](CCCNC(=O)OCC2c3ccccc3-c3ccccc32)C(=O)O)cc1	Ki	'='	180.0	nM	6.75			UO_0000065	11.94	0.23	1.33	5.97	False	CHEMBL828879	Binding affinity against human immunodeficiency virus (HIV) protease	B	BAO_0000357	single protein format	human immuno deficiency virus protease	None	None	None	None	CHEMBL243	Human immunodeficiency virus type 1 protease	Human immunodeficiency virus 1	SINGLE PROTEIN	CHEMBL1142025	1	Scientific Literature	Bioorg. Med. Chem. Lett.	2005	None
CHEMBL348592		0	690.87	1	4.88	132	CCc1nc(CN(C)C(=O)NC(C(=O)N[C@@H](Cc2ccccc2)C[C@H](O)[C@H](Cc2ccccc2)NC(=O)OCc2cncs2)C(C)C)co1	Inhibition	'='	75.0	%				UO_0000187					False	CHEMBL761820	Inhibition of purified recombinant HIV-1 protease at 0.5 nm using a fluorogenic substrate	B	BAO_0000357	single protein format	Human immunodeficiency virus 1	None	None	None	None	CHEMBL243	Human immunodeficiency virus type 1 protease	Human immunodeficiency virus 1	SINGLE PROTEIN	CHEMBL1131475	1	Scientific Literature	J. Med. Chem.	1998	None
CHEMBL3085515		0	593.68	1	1.36	6	CC(C)(C)NC(=O)[C@@H]1CCCN1C(=O)C(=O)[C@H](Cc1ccccc1)NC(=O)[C@H](CC(N)=O)NC(=O)OCc1ccccc1	IC50	'='	20.0	nM	7.70			UO_0000065	12.97	0.24	6.34	4.35	True	CHEMBL769440	Inhibitory activity of the Compound was tested against HIV protease enzyme.	B	BAO_0000357	single protein format	None	None	None	None	None	CHEMBL243	Human immunodeficiency virus type 1 protease	Human immunodeficiency virus 1	SINGLE PROTEIN	CHEMBL1125429	1	Scientific Literature	J. Med. Chem.	1992	None
CHEMBL2115205		0	559.71	1	3.46	9	CC(C)(C)OC(=O)N[C@@H](Cc1ccccc1)[C@@H](O)CN[C@H](Cc1ccccc1)C(=O)N[C@H]1c2ccccc2C[C@H]1O	IC50	'='	23400.0	nM	4.63			UO_0000065	8.27	0.15	1.17	3.86	False	CHEMBL769356	In vitro inhibition of HIV protease, using a peptide hydrolysis assay	B	BAO_0000357	single protein format	None	None	None	None	None	CHEMBL243	Human immunodeficiency virus type 1 protease	Human immunodeficiency virus 1	SINGLE PROTEIN	CHEMBL1125473	1	Scientific Literature	J. Med. Chem.	1992	None
CHEMBL266398		0	659.83	1	2.25	18j	COc1ccc(S(=O)(=O)C[C@H](NS(C)(=O)=O)C(=O)N[C@@H](Cc2ccccc2)[C@H](O)Cc2ccccc2C(=O)NC(C)(C)C)cc1	IC50	'='	2.4	nM	8.62			UO_0000065	13.06	0.26	6.37	5.13	False	CHEMBL760091	Inhibitory activity against HIV-1 protease	B	BAO_0000357	single protein format	Human immunodeficiency virus 1	None	None	None	None	CHEMBL243	Human immunodeficiency virus type 1 protease	Human immunodeficiency virus 1	SINGLE PROTEIN	CHEMBL1129303	1	Scientific Literature	J. Med. Chem.	1996	None
CHEMBL123229		0	518.68	2	6.83	13l	Cc1cc(SC2=C(O)OC(CCc3cccc(O)c3)(c3ccccc3)CC2=O)c(C(C)(C)C)cc1CO	IC50	'='	2.5	nM	8.60			UO_0000065	16.58	0.32	1.77	9.89	False	CHEMBL769367	In vitro inhibition activity against HIV-1 protease.	B	BAO_0000357	single protein format	Human immunodeficiency virus 1	None	None	None	None	CHEMBL243	Human immunodeficiency virus type 1 protease	Human immunodeficiency virus 1	SINGLE PROTEIN	CHEMBL1130297	1	Scientific Literature	J. Med. Chem.	1997	None
CHEMBL114	SAQUINAVIR	4	670.86	1	3.09	Saquinavir	CC(C)(C)NC(=O)[C@@H]1C[C@@H]2CCCC[C@@H]2CN1C[C@@H](O)[C@H](Cc1ccccc1)NC(=O)[C@H](CC(N)=O)NC(=O)c1ccc2ccccc2n1	ED50	'='	0.01	uM		Non standard unit for type		UO_0000064					False	CHEMBL710714	Anti-HIV-1 activity against mutant HIV-1 in MT-4 cells (mutation selected with compound 1)	F	BAO_0000219	cell-based format	Human immunodeficiency virus 1	None	None	MT4	None	CHEMBL243	Human immunodeficiency virus type 1 protease	Human immunodeficiency virus 1	SINGLE PROTEIN	CHEMBL1134445	1	Scientific Literature	J. Med. Chem.	2001	CHEMBL3308375
CHEMBL169037		0	618.82	2	7.80	29	Cc1cc(SC2=C(O)OC(CCc3ccccc3)(C(C)C)CC2=O)c(C(C)(C)C)cc1NS(=O)(=O)c1ccc(C#N)cc1	IC50	'='	9.1	nM	8.04			UO_0000065	12.99	0.26	0.24	6.90	False	CHEMBL766054	Activity of potent nonpeptidic inhibitor against protease	B	BAO_0000357	single protein format	Human immunodeficiency virus 1	None	None	None	None	CHEMBL243	Human immunodeficiency virus type 1 protease	Human immunodeficiency virus 1	SINGLE PROTEIN	CHEMBL1132961	1	Scientific Literature	J. Med. Chem.	2000	None
CHEMBL325199		0	544.09	1	3.14	15	Cc1ccc(C[C@H](NC(=O)c2c(C)ccc(O)c2C)[C@H](O)C(=O)N2C[C@@H](Cl)C[C@H]2C(=O)NC(C)(C)C)cc1	IC50	'='	3.6	nM	8.44			UO_0000065	15.52	0.30	5.30	7.10	False	CHEMBL878769	Inhibitory activity against HIV-1 protease	B	BAO_0000357	single protein format	Human immunodeficiency virus 1	None	None	None	None	CHEMBL243	Human immunodeficiency virus type 1 protease	Human immunodeficiency virus 1	SINGLE PROTEIN	CHEMBL1135444	1	Scientific Literature	J. Med. Chem.	2002	None
CHEMBL137202		0	596.79	1	4.28	14e	COc1ccc(CN(CC(=O)NCCCC[C@@H](CO)N(CC(C)C)S(=O)(=O)c2ccc(N)cc2)c2ccccc2)cc1	Ki	'='	2.4	nM	8.62			UO_0000065	14.44	0.28	4.34	6.88	False	CHEMBL763382	Inhibitory activity against HIV-1 protease	B	BAO_0000357	single protein format	None	None	None	None	None	CHEMBL243	Human immunodeficiency virus type 1 protease	Human immunodeficiency virus 1	SINGLE PROTEIN	CHEMBL1145883	1	Scientific Literature	Bioorg. Med. Chem. Lett.	2003	None
CHEMBL1790610		0	1571.92	None	None	Ser6Ala	CC[C@H](C)[C@H](NC(=O)[C@H](CCC(N)=O)NC(=O)[C@@H]1CCCN1C(=O)CCCCCCCCCCCCCCC(=O)N[C@@H](C)C(=O)N[C@H](C(=O)N[C@@H](CC(C)C)C(=O)N[C@@H](CC(N)=O)C(=O)N[C@@H](Cc1ccccc1)C(=O)O)[C@H](C)O)C(=O)N[C@H](C(=O)N[C@@H](CC(C)C)C(=O)N[C@@H](Cc1c[nH]c2ccccc12)C(=O)O)[C@@H](C)O	Inhibition	'='	400.0	%		Outside typical range		UO_0000187					False	CHEMBL768110	Percent inhibition of HIV-1 protease at a concentration level of 25 nM was determined by UV absorbance	B	BAO_0000357	single protein format	None	None	None	None	None	CHEMBL243	Human immunodeficiency virus type 1 protease	Human immunodeficiency virus 1	SINGLE PROTEIN	CHEMBL1132089	1	Scientific Literature	Bioorg. Med. Chem. Lett.	1999	None
CHEMBL3706619		0	721.78	1	3.73	6	O=C(NCC(F)(F)F)[C@@H]1CN(Cc2ccc(-c3ccccn3)o2)CCN1C[C@@H](O)C[C@@H](Cc1ccccc1)C(=O)N[C@H]1c2ccccc2OC[C@H]1O	IC50	'='	0.5	nM	9.30			UO_0000065	12.89	0.24	5.57	6.62	False	CHEMBL769504	Inhibitory activity against HIV-1 Protease from PI-resistant HIV-1 (strain K-60C)	B	BAO_0000357	single protein format	Human immunodeficiency virus 1	None	None	None	None	CHEMBL243	Human immunodeficiency virus type 1 protease	Human immunodeficiency virus 1	SINGLE PROTEIN	CHEMBL1136138	1	Scientific Literature	Bioorg. Med. Chem. Lett.	2003	None
CHEMBL323449		0	705.78	2	7.21	6f	Nc1cccc(CN2C(=O)N(Cc3ccc4[nH]nc(-c5ccc(C(F)(F)F)cc5)c4c3)[C@H](Cc3ccccc3)[C@H](O)[C@@H](O)[C@H]2Cc2ccccc2)c1	Ki	'='	0.25	nM	9.60			UO_0000065	13.60	0.25	2.39	8.09	False	CHEMBL691402	Binding affinity for HIV -1 Protease	B	BAO_0000357	single protein format	Human immunodeficiency virus 1	None	None	None	None	CHEMBL243	Human immunodeficiency virus type 1 protease	Human immunodeficiency virus 1	SINGLE PROTEIN	CHEMBL1131882	1	Scientific Literature	Bioorg. Med. Chem. Lett.	1999	None
CHEMBL293031		0	455.42	0	-0.85	1	O=C1C2=C(C(=O)c3ccccc31)C(O)(S(=O)(=O)O)C(O)(S(=O)(=O)O)C1N=CC=CC21	Activity						Active						False	CHEMBL769513	Antiviral activity as inhibition of HIV protease; Active	B	BAO_0000357	single protein format	None	None	None	None	None	CHEMBL243	Human immunodeficiency virus type 1 protease	Human immunodeficiency virus 1	SINGLE PROTEIN	CHEMBL1132617	1	Scientific Literature	J. Med. Chem.	1999	None
CHEMBL65504		0	656.00	2	7.21	11	CC1(C)CC2(CC(C)(C)c3c(Br)c(O)c(O)c(Br)c32)c2c(Br)c(O)c(O)c(Br)c21	IC50	'='	15000.0	nM	4.82			UO_0000065	7.35	0.23	-2.39	5.96	False	CHEMBL699598	Tested in vitro against strand -transfer (ST) activity in the presence of Mg2+ as the cationic cofactor	B	BAO_0000357	single protein format	None	None	None	None	None	CHEMBL243	Human immunodeficiency virus type 1 protease	Human immunodeficiency virus 1	SINGLE PROTEIN	CHEMBL1133186	1	Scientific Literature	J. Med. Chem.	2000	None
CHEMBL45699		0	587.76	2	1.93	29a (isomer A)	CC(C)(C)OC(=O)N[C@@H](Cc1ccccc1)[C@H](O)CNC[C@@H](O)[C@H](Cc1ccccc1)NC(=O)C(C)(O)C(C)(C)CO	IC50	'='	130.0	nM	6.89			UO_0000065	11.72	0.22	4.96	4.29	False	CHEMBL769373	In vitro inhibition of HIV-1 protease.	B	BAO_0000357	single protein format	None	None	None	None	None	CHEMBL243	Human immunodeficiency virus type 1 protease	Human immunodeficiency virus 1	SINGLE PROTEIN	CHEMBL1150457	1	Scientific Literature	Bioorg. Med. Chem. Lett.	1995	None
CHEMBL51362		0	450.62	0	3.48	47	CCC(C)CNC(=O)[C@H](C(C)C)[C@@H](O)[C@H](O)[C@H](CC(C)C)NC(=O)OCc1ccccc1	Ki	'='	2754228703338170.0	nM		Outside typical range		UO_0000065					False	CHEMBL768260	Binding affinity to HIV-1 protease	B	BAO_0000357	single protein format	None	None	None	None	None	CHEMBL243	Human immunodeficiency virus type 1 protease	Human immunodeficiency virus 1	SINGLE PROTEIN	CHEMBL1127540	1	Scientific Literature	J. Med. Chem.	1994	None
CHEMBL329618		0	356.46	0	1.94	2	OC[C@]1(Cc2ccccc2)C[C@H](O)C[C@](CO)(Cc2ccccc2)[C@@H]1O	Ki	'='	830000.0	nM		Outside typical range		UO_0000065					False	CHEMBL763317	Compound was evaluated for the inhibition of recombinant HIV-1 protease at 37 degrees C and pH of 6.	B	BAO_0000357	single protein format	None	None	None	None	None	CHEMBL243	Human immunodeficiency virus type 1 protease	Human immunodeficiency virus 1	SINGLE PROTEIN	CHEMBL1152053	1	Scientific Literature	Bioorg. Med. Chem. Lett.	1993	None
CHEMBL38268		0	469.65	1	6.42	15	Cc1cc(SC2=C(O)OC(CCc3ccc(O)cc3)(C(C)C)CC2=O)c(C(C)(C)C)cc1N	Ki	'='	0.67	nM	9.17			UO_0000065	19.53	0.38	2.75	9.89	True	CHEMBL764929	Binding affinity towards HIV protease was determined	B	BAO_0000357	single protein format	None	None	None	None	None	CHEMBL243	Human immunodeficiency virus type 1 protease	Human immunodeficiency virus 1	SINGLE PROTEIN	CHEMBL1132164	1	Scientific Literature	Bioorg. Med. Chem. Lett.	1999	None
CHEMBL38700	ELVUCITABINE	2	227.19	0	-0.59	D4FC	Nc1nc(=O)n([C@@H]2C=C[C@H](CO)O2)cc1F	FI	'='	0.8										False	CHEMBL799807	Ratio for inhibition of HIV-1 RT to that of type and HIV-1 RT M184V mutant was determined	B	BAO_0000357	single protein format	None	None	None	None	None	CHEMBL243	Human immunodeficiency virus type 1 protease	Human immunodeficiency virus 1	SINGLE PROTEIN	CHEMBL1136820	1	Scientific Literature	Bioorg. Med. Chem. Lett.	2003	None
CHEMBL326493		0	644.88	1	3.76	26	CC(C)(C)NC(=O)[C@@H]1CN(Cc2ccccc2S)CCN1C[C@@H](O)C[C@@H](Cc1ccccc1)C(=O)NC1c2ccccc2C[C@H]1O	IC95	'='	25.0	nM				UO_0000065					False	CHEMBL710620	Inhibition of the spread of HIV-1 IIIb infection in MT-4 human T-lymphoid cells	F	BAO_0000219	cell-based format	None	None	None	T-lymphoid	None	CHEMBL243	Human immunodeficiency virus type 1 protease	Human immunodeficiency virus 1	SINGLE PROTEIN	CHEMBL1127364	1	Scientific Literature	J. Med. Chem.	1994	None
CHEMBL21281		0	558.70	2	6.78	II	CCCC1(CCc2ccccc2)CC(=O)C(C(CC)c2cccc(NS(=O)(=O)c3ccc(C#N)cc3)c2)=C(O)O1	Ki	'='	8.0	nM	8.10			UO_0000065	14.49	0.28	1.32	6.95	True	CHEMBL763873	Tested for inhibition of HIV protease	B	BAO_0000357	single protein format	None	None	None	None	None	CHEMBL243	Human immunodeficiency virus type 1 protease	Human immunodeficiency virus 1	SINGLE PROTEIN	CHEMBL1129746	1	Scientific Literature	J. Med. Chem.	1996	None
CHEMBL21281		0	558.70	2	6.78	II	CCCC1(CCc2ccccc2)CC(=O)C(C(CC)c2cccc(NS(=O)(=O)c3ccc(C#N)cc3)c2)=C(O)O1	IC50	'='	1100.0	nM	5.96			UO_0000065	10.67	0.20	-0.82	5.12	True	CHEMBL769361	Tested for inhibition of HIV protease	B	BAO_0000357	single protein format	None	None	None	None	None	CHEMBL243	Human immunodeficiency virus type 1 protease	Human immunodeficiency virus 1	SINGLE PROTEIN	CHEMBL1129746	1	Scientific Literature	J. Med. Chem.	1996	None
CHEMBL436088		0	792.38	2	8.53	17c	O=C(COc1ccc(Cl)cc1Cl)N[C@@H](Cc1cccc(Br)c1)[C@H](O)C[C@H](CCc1ccc(Cl)cc1Cl)S(=O)(=O)c1ccc(F)cc1	IC50	'='	10000.0	nM	5.00			UO_0000065	6.31	0.15	-3.53	5.39	False	CHEMBL884689	Inhibitory concentration against HIV-1 protease expressed in Escherichia coli upon incubation in pH 5.5 buffer containing Abz-Thr-Ile-p-nitrophenylalanine-Phe-Gln-Arg-NH2	B	BAO_0000019	assay format	Human immunodeficiency virus 1	None	None	None	None	CHEMBL243	Human immunodeficiency virus type 1 protease	Human immunodeficiency virus 1	SINGLE PROTEIN	CHEMBL1141123	1	Scientific Literature	J. Med. Chem.	2005	None
CHEMBL71852		0	511.66	1	3.58	10	CC(C)NC(=O)C[C@@H](C(=O)NC[C@@H](O)[C@H](Cc1ccccc1)NC(=O)OCc1ccccc1)C(C)(C)C	IC50	'='	19.0	nM	7.72			UO_0000065	15.09	0.29	4.14	6.61	False	CHEMBL763421	Inhibitory concentration against recombinant HIV-1 protease expressed in Escherichia coli was tested by HPLC based assay	B	BAO_0000019	assay format	Human immunodeficiency virus 1	None	None	None	None	CHEMBL243	Human immunodeficiency virus type 1 protease	Human immunodeficiency virus 1	SINGLE PROTEIN	CHEMBL1130086	1	Scientific Literature	J. Med. Chem.	1997	None
CHEMBL104612		0	810.40	3	5.17	283004	CC(C)[C@H](NC(=O)OCc1ccccc1)C(=O)N[C@@H](Cc1ccccc1)[C@@H](O)[C@@H](NCc1ccc(Cl)cc1)C(=O)N[C@H](C(=O)NCc1nc2ccccc2[nH]1)C(C)C	Ki	'='	6165950018.61	nM		Outside typical range		UO_0000065					False	CHEMBL859312	Inhibitory activity was determined against HIV type 1 protease	B	BAO_0000357	single protein format	None	None	None	None	None	CHEMBL243	Human immunodeficiency virus type 1 protease	Human immunodeficiency virus 1	SINGLE PROTEIN	CHEMBL1128211	1	Scientific Literature	J. Med. Chem.	1995	None
CHEMBL81383		0	746.87	2	6.36	5	O=C(Nc1ccccn1)c1cccc(CN2C(=O)N(Cc3cccc(C(=O)Nc4ccccn4)c3)[C@H](Cc3ccccc3)[C@H](O)[C@@H](O)[C@H]2Cc2ccccc2)c1	Ki	'='	0.043	nM	10.37			UO_0000065	13.88	0.25	4.01	7.00	True	CHEMBL765171	Inhibitory activity against HIV protease	B	BAO_0000357	single protein format	Human immunodeficiency virus 1	None	None	None	None	CHEMBL243	Human immunodeficiency virus type 1 protease	Human immunodeficiency virus 1	SINGLE PROTEIN	CHEMBL1131003	1	Scientific Literature	J. Med. Chem.	1998	None
CHEMBL294840		0	525.38	2	5.36	22	COC(=O)CCCC=C(c1cc(Cl)c(OC)c(C(=O)OC)c1)c1cc(Cl)c(OC)c(C(=O)OC)c1	Fold resistance	'='	28.0										False	CHEMBL654767	The compound is evaluated for the fold resistance.	F	BAO_0000019	assay format	None	None	None	None	None	CHEMBL243	Human immunodeficiency virus type 1 protease	Human immunodeficiency virus 1	SINGLE PROTEIN	CHEMBL1131244	1	Scientific Literature	J. Med. Chem.	1998	None
CHEMBL333610		0	550.74	1	2.29	21	CCN1CCN(C[C@@H](O)C[C@@H](Cc2ccccc2)C(=O)NC2c3ccccc3C[C@H]2O)[C@H](C(=O)NC(C)(C)C)C1	IC95	'>'	400.0	nM				UO_0000065					False	CHEMBL710620	Inhibition of the spread of HIV-1 IIIb infection in MT-4 human T-lymphoid cells	F	BAO_0000219	cell-based format	None	None	None	T-lymphoid	None	CHEMBL243	Human immunodeficiency virus type 1 protease	Human immunodeficiency virus 1	SINGLE PROTEIN	CHEMBL1127364	1	Scientific Literature	J. Med. Chem.	1994	None
CHEMBL123699		0	616.76	1	4.57	26	Cc1cc(C)c(OCC(=O)N[C@@H](Cc2ccccc2)C[C@H](O)[C@H](Cc2ccccc2)NC(=O)O[C@H]2COC3OCCC32)c(C)c1	Inhibition	'='	82.0	%				UO_0000187					False	CHEMBL767933	Inhibitory activity against HIV protease at a compound concentration of 0.5 nM in MT-4 cells	B	BAO_0000219	cell-based format	Human immunodeficiency virus 1	None	None	MT4	None	CHEMBL243	Human immunodeficiency virus type 1 protease	Human immunodeficiency virus 1	SINGLE PROTEIN	CHEMBL1136309	1	Scientific Literature	Bioorg. Med. Chem. Lett.	2003	CHEMBL3308375
CHEMBL301728	ACETYLPEPSTATIN	0	643.82	2	0.44	34	CC(=O)N[C@H](C(=O)N[C@H](C(=O)N[C@@H](CC(C)C)[C@@H](O)CC(=O)N[C@@H](C)C(=O)N[C@@H](CC(C)C)[C@@H](O)CC(=O)O)C(C)C)C(C)C	Ki	'='	28183829312644500	nM		Outside typical range		UO_0000065					False	CHEMBL768260	Binding affinity to HIV-1 protease	B	BAO_0000357	single protein format	None	None	None	None	None	CHEMBL243	Human immunodeficiency virus type 1 protease	Human immunodeficiency virus 1	SINGLE PROTEIN	CHEMBL1127540	1	Scientific Literature	J. Med. Chem.	1994	None
CHEMBL436210		0	458.56	1	6.19	26	O=C(Nc1ccccc1)Nc1cccc(C(c2c(O)oc3c(c2=O)CCCCCC3)C2CC2)c1	IC50	'='	21700.0	nM	4.66			UO_0000065					False	CHEMBL684606	Antiviral activity against HIV-I infected H9 cells	F	BAO_0000219	cell-based format	None	None	None	H9	None	CHEMBL243	Human immunodeficiency virus type 1 protease	Human immunodeficiency virus 1	SINGLE PROTEIN	CHEMBL1128181	1	Scientific Literature	J. Med. Chem.	1995	CHEMBL3308402
CHEMBL421709		0	562.76	2	5.50	20	CC(C)OC(=O)N[C@H](C(=O)N[C@@H](Cc1ccccc1)[C@@H](O)C[C@@H](Cc1ccccc1)c1nc(C(C)C)c[nH]1)C(C)C	Ki	'='	7.9	nM	8.10			UO_0000065	14.40	0.27	2.60	6.96	False	CHEMBL857519	Inhibitory activity against HIV-1 protease	B	BAO_0000357	single protein format	Human immunodeficiency virus 1	None	None	None	None	CHEMBL243	Human immunodeficiency virus type 1 protease	Human immunodeficiency virus 1	SINGLE PROTEIN	CHEMBL1128000	1	Scientific Literature	Bioorg. Med. Chem. Lett.	1994	None
CHEMBL50812		0	673.85	2	-0.20	74	CC(C)C[C@H](NC(=O)[C@H](C)NC(=O)C[C@H](O)[C@H](CC(C)C)NC(=O)[C@@H](NC(=O)[C@@H](NC(=O)[C@H](C)O)C(C)C)C(C)C)[C@@H](O)CC(=O)O	Ki	'='	52480746024977.1	nM		Outside typical range		UO_0000065					False	CHEMBL768260	Binding affinity to HIV-1 protease	B	BAO_0000357	single protein format	None	None	None	None	None	CHEMBL243	Human immunodeficiency virus type 1 protease	Human immunodeficiency virus 1	SINGLE PROTEIN	CHEMBL1127540	1	Scientific Literature	J. Med. Chem.	1994	None
CHEMBL80529		0	508.57	1	4.90	XVI	COc1ccc2c(O)c(C(c3cccc(NC(=O)CCNC(=O)OC(C)(C)C)c3)C3CC3)c(=O)oc2c1	Ki	'='	28.0	nM	7.55			UO_0000065	14.85	0.28	2.65	5.94	True	CHEMBL768118	Ability to inhibit HIV protease purified and refolded from Escherichia coli inclusion bodies	B	BAO_0000357	single protein format	None	None	None	None	None	CHEMBL243	Human immunodeficiency virus type 1 protease	Human immunodeficiency virus 1	SINGLE PROTEIN	CHEMBL1128607	1	Scientific Literature	J. Med. Chem.	1995	None
CHEMBL276941		0	494.61	0	4.93	35r	Nc1ccc(S(=O)(=O)Nc2cccc(C(c3c(O)c4c(oc3=O)CCCCCC4)C3CC3)c2)cc1	Ki	'='	6.9	nM	8.16			UO_0000065	16.50	0.32	3.23	6.66	False	CHEMBL765007	Binding affinity against HIV-1 protease	B	BAO_0000357	single protein format	Human immunodeficiency virus 1	None	None	None	None	CHEMBL243	Human immunodeficiency virus type 1 protease	Human immunodeficiency virus 1	SINGLE PROTEIN	CHEMBL1129987	1	Scientific Literature	J. Med. Chem.	1997	None
CHEMBL52494		0	757.93	3	-1.50	55	CC[C@H](C)[C@H](NC(=O)C[C@H](O)[C@H](CC(C)C)NC(=O)[C@H](CC(N)=O)NC(=O)[C@H](CC(C)C)NC(=O)[C@H](CO)NC(C)=O)C(=O)N[C@H](C(=O)OC)C(C)C	Ki	'='	933254300796989.0	nM		Outside typical range		UO_0000065					False	CHEMBL768260	Binding affinity to HIV-1 protease	B	BAO_0000357	single protein format	None	None	None	None	None	CHEMBL243	Human immunodeficiency virus type 1 protease	Human immunodeficiency virus 1	SINGLE PROTEIN	CHEMBL1127540	1	Scientific Literature	J. Med. Chem.	1994	None
CHEMBL71440		0	521.66	1	4.78	14	Cc1cc(SC2=C(O)OC(C)(CCc3ccc(O)cc3)CC2=O)c(C(C)(C)C)cc1OS(N)(=O)=O	IC50	'='	1.8	nM	8.74			UO_0000065	16.76	0.34	3.96	6.42	False	CHEMBL761601	Tested in vitro for HIV protease (PR) binding affinity	B	BAO_0000357	single protein format	None	None	None	None	None	CHEMBL243	Human immunodeficiency virus type 1 protease	Human immunodeficiency virus 1	SINGLE PROTEIN	CHEMBL1131822	1	Scientific Literature	Bioorg. Med. Chem. Lett.	1999	None
CHEMBL277801		0	577.79	1	3.06	21	C[C@@H]1[C@H](OC(=O)N[C@@H](Cc2ccccc2)[C@H](O)CN2C[C@H]3CCCC[C@H]3C[C@H]2C(=O)NC(C)(C)C)CCS1(=O)=O	IC50	'='	10.0	nM	8.00			UO_0000065	13.85	0.27	4.94	6.40	False	CHEMBL689316	In vitro inhibition of HIV-1 protease.	B	BAO_0000357	single protein format	None	None	None	None	None	CHEMBL243	Human immunodeficiency virus type 1 protease	Human immunodeficiency virus 1	SINGLE PROTEIN	CHEMBL1128633	1	Scientific Literature	Bioorg. Med. Chem. Lett.	1995	None
CHEMBL418511		0	472.65	1	7.63	13a	Cc1ccc(C(C)(C)C)c(SC2=C(O)OC(CCc3ccccc3)(c3ccccc3)CC2=O)c1	IC50	'='	35.0	nM	7.46			UO_0000065	15.77	0.30	-0.17	16.02	True	CHEMBL769367	In vitro inhibition activity against HIV-1 protease.	B	BAO_0000357	single protein format	Human immunodeficiency virus 1	None	None	None	None	CHEMBL243	Human immunodeficiency virus type 1 protease	Human immunodeficiency virus 1	SINGLE PROTEIN	CHEMBL1130297	1	Scientific Literature	J. Med. Chem.	1997	None
CHEMBL268871	L-697661	0	352.22	0	4.72	L-697661	CCc1cc(NCc2nc3c(Cl)ccc(Cl)c3o2)c(O)nc1C	IC90						Not Determined						False	CHEMBL750615	Compound was evaluated for its ability to inhibit the mutant K103N L1001 NNRTI HIV-1 enzyme; ND= not determined	B	BAO_0000357	single protein format	None	None	None	None	None	CHEMBL243	Human immunodeficiency virus type 1 protease	Human immunodeficiency virus 1	SINGLE PROTEIN	CHEMBL1134822	1	Scientific Literature	Bioorg. Med. Chem. Lett.	2001	None
CHEMBL121394		0	310.35	0	4.05	XI	CCC(c1ccccc1)c1c(O)oc2cc(OC)ccc2c1=O	Ki	'='	560.0	nM	6.25			UO_0000065	20.14	0.37	2.20	10.48	False	CHEMBL768118	Ability to inhibit HIV protease purified and refolded from Escherichia coli inclusion bodies	B	BAO_0000357	single protein format	None	None	None	None	None	CHEMBL243	Human immunodeficiency virus type 1 protease	Human immunodeficiency virus 1	SINGLE PROTEIN	CHEMBL1128607	1	Scientific Literature	J. Med. Chem.	1995	None
CHEMBL87991		0	575.54	2	6.38	44	O=C1N(Cc2ccc(Cl)cc2)[C@H](Cc2ccccc2)[C@H](O)[C@@H](O)[C@@H](Cc2ccccc2)N1Cc1ccc(Cl)cc1	Ki	'='	5.2	nM	8.28			UO_0000065	14.39	0.28	1.90	12.94	True	CHEMBL769512	Inhibitory activity against HIV-1 protease	B	BAO_0000357	single protein format	Human immunodeficiency virus 1	None	None	None	None	CHEMBL243	Human immunodeficiency virus type 1 protease	Human immunodeficiency virus 1	SINGLE PROTEIN	CHEMBL1129626	1	Scientific Literature	J. Med. Chem.	1996	None
CHEMBL342947		0	576.69	2	5.34	41	CC(C)(C)OC(=O)N[C@@H](Cc1c[nH]cn1)C(=O)Nc1cccc(C(c2c(O)c3c(oc2=O)CCCCCC3)C2CC2)c1	IC50	'='	45300.0	nM	4.34			UO_0000065					False	CHEMBL684606	Antiviral activity against HIV-I infected H9 cells	F	BAO_0000219	cell-based format	None	None	None	H9	None	CHEMBL243	Human immunodeficiency virus type 1 protease	Human immunodeficiency virus 1	SINGLE PROTEIN	CHEMBL1128181	1	Scientific Literature	J. Med. Chem.	1995	CHEMBL3308402
CHEMBL115	INDINAVIR	4	613.80	1	2.87	IDV	CC(C)(C)NC(=O)[C@@H]1CN(Cc2cccnc2)CCN1C[C@@H](O)C[C@@H](Cc1ccccc1)C(=O)N[C@H]1c2ccccc2C[C@H]1O	IC50	'='	0.59	nM	9.23			UO_0000065	15.04	0.28	6.36	7.82	True	CHEMBL763425	Inhibitory concentration required to inhibit cleavage of a substrate by the wild-type HIV-1 Protease	B	BAO_0000357	single protein format	None	None	None	None	None	CHEMBL243	Human immunodeficiency virus type 1 protease	Human immunodeficiency virus 1	SINGLE PROTEIN	CHEMBL1135859	1	Scientific Literature	Bioorg. Med. Chem. Lett.	2002	None
CHEMBL70388		0	784.96	2	1.73	6	CC(=O)N[C@@H](Cc1ccccc1)C(=O)N[C@H](C(=O)N[C@@H](Cc1ccccc1)[C@@H](O)C(=O)N[C@H]1Cc2ccc(cc2)OCCCNC(=O)[C@H](C(C)C)NC1=O)C(C)C	IC50	'='	94.0	nM	7.03			UO_0000065	8.95	0.17	5.30	3.44	False	CHEMBL694594	Inhibitory concentration against drug-resistant HIV(G48V) mutant protease	B	BAO_0000357	single protein format	None	None	None	None	None	CHEMBL243	Human immunodeficiency virus type 1 protease	Human immunodeficiency virus 1	SINGLE PROTEIN	CHEMBL1133785	1	Scientific Literature	Bioorg. Med. Chem. Lett.	2001	None
CHEMBL70388		0	784.96	2	1.73	6	CC(=O)N[C@@H](Cc1ccccc1)C(=O)N[C@H](C(=O)N[C@@H](Cc1ccccc1)[C@@H](O)C(=O)N[C@H]1Cc2ccc(cc2)OCCCNC(=O)[C@H](C(C)C)NC1=O)C(C)C	IC50	'='	79.0	nM	7.10			UO_0000065	9.05	0.17	5.37	3.48	False	CHEMBL694114	Inhibitory concentration against TL3-resistant HIV(V771) mutant protease	B	BAO_0000357	single protein format	None	None	None	None	None	CHEMBL243	Human immunodeficiency virus type 1 protease	Human immunodeficiency virus 1	SINGLE PROTEIN	CHEMBL1133785	1	Scientific Literature	Bioorg. Med. Chem. Lett.	2001	None
CHEMBL333386		0	690.84	1	3.82	23b	COC(=O)N[C@H](C(=O)N[C@@H](Cc1ccccc1)[C@@H](O)CN(Cc1ccc(-c2ccccn2)cc1)NC(=O)[C@@H](NC(=O)OC)C(C)(C)C)C(C)C	ED50	'='	2.0	nM		Non standard unit for type		UO_0000065					False	CHEMBL714698	Concentration required to inhibit 50% of RT production in HIV-1/MN-infected MT-2 cells.	F	BAO_0000219	cell-based format	None	None	None	MT2	None	CHEMBL243	Human immunodeficiency virus type 1 protease	Human immunodeficiency virus 1	SINGLE PROTEIN	CHEMBL1131075	1	Scientific Literature	J. Med. Chem.	1998	CHEMBL3307558
CHEMBL333386		0	690.84	1	3.82	23b	COC(=O)N[C@H](C(=O)N[C@@H](Cc1ccccc1)[C@@H](O)CN(Cc1ccc(-c2ccccn2)cc1)NC(=O)[C@@H](NC(=O)OC)C(C)(C)C)C(C)C	ED90	'='	10.0	nM				UO_0000065					False	CHEMBL713188	concentration of compound required to inhibit 90% of RT production in HIV-1/MN-infected MT-2 cells.	F	BAO_0000219	cell-based format	None	None	None	MT2	None	CHEMBL243	Human immunodeficiency virus type 1 protease	Human immunodeficiency virus 1	SINGLE PROTEIN	CHEMBL1131075	1	Scientific Literature	J. Med. Chem.	1998	CHEMBL3307558
CHEMBL207077		0	679.88	1	3.81	20	CC(C)CN([C@H](CO)CCCCNC(=O)[C@@H](NC(=O)N1CCOCC1)C(c1ccccc1)c1ccccc1)S(=O)(=O)c1ccc(N)cc1	IC50	'='	0.51	nM	9.29			UO_0000065	13.67	0.26	5.48	6.02	False	CHEMBL865537	Inhibition of HIV aspartyl protease	B	BAO_0000357	single protein format	Human immunodeficiency virus	None	None	None	None	CHEMBL243	Human immunodeficiency virus type 1 protease	Human immunodeficiency virus 1	SINGLE PROTEIN	CHEMBL1138097	1	Scientific Literature	Bioorg. Med. Chem. Lett.	2006	None
CHEMBL379540		0	676.92	2	5.46	17	CC(C)CN([C@H](CO)CCCCNC(=O)[C@@H](NC(=O)C1CCCCC1)C(c1ccccc1)c1ccccc1)S(=O)(=O)c1ccc(N)cc1	IC50	'<'	3.8	nM				UO_0000065					False	CHEMBL865537	Inhibition of HIV aspartyl protease	B	BAO_0000357	single protein format	Human immunodeficiency virus	None	None	None	None	CHEMBL243	Human immunodeficiency virus type 1 protease	Human immunodeficiency virus 1	SINGLE PROTEIN	CHEMBL1138097	1	Scientific Literature	Bioorg. Med. Chem. Lett.	2006	None
CHEMBL297294		0	646.83	2	5.06	42	COC(CCc1ccc(C[C@H](C[C@H](O)[C@H](Cc2ccccc2)NC(=O)OC(C)(C)C)C(=O)N[C@H]2c3ccccc3C[C@H]2O)cc1)OC	IC50	'='	0.08	nM	10.10			UO_0000065	15.61	0.29	5.04	7.99	False	CHEMBL763754	Inhibition of HIV-1 protease	B	BAO_0000357	single protein format	Human immunodeficiency virus 1	None	None	None	None	CHEMBL243	Human immunodeficiency virus type 1 protease	Human immunodeficiency virus 1	SINGLE PROTEIN	CHEMBL1126244	1	Scientific Literature	J. Med. Chem.	1992	None
CHEMBL2068547		0	1125.45	None	None	1b	COC(=O)[C@H](Cc1ccccc1)NC(=O)[C@H](CC(N)=O)NC(=O)[C@H](CC(C)C)NC(=O)[C@@H](NC(=O)[C@H](C)NC(=O)CCCCC(=O)NC[C@@H]1CCN2CC[C@@H](CO[Si](c3ccccc3)(c3ccccc3)C(C)(C)C)N=C2N1)[C@@H](C)O	Inhibition	'='	28.0	%				UO_0000187					False	CHEMBL761819	Inhibitory activity against HIV-1 Protease at 28 uM	B	BAO_0000357	single protein format	None	None	None	None	None	CHEMBL243	Human immunodeficiency virus type 1 protease	Human immunodeficiency virus 1	SINGLE PROTEIN	CHEMBL1145908	1	Scientific Literature	J. Med. Chem.	2003	None
CHEMBL369428		0	784.01	3	6.24	Peptide X	CCC(C)[C@H](NC(=O)[C@H](C(C)C)[C@@H](O)[C@H](O)[C@H](CC1CCCCC1)NC(=O)c1ccc(C)cc1OCCOc1ccccc1)C(=O)NCc1nc2ccccc2[nH]1	Ki	'='	48.0	nM	7.32			UO_0000065	9.34	0.18	1.08	4.18	False	CHEMBL763314	Inhibition of HIV-1 protease in vitro.	B	BAO_0000357	single protein format	Human immunodeficiency virus 1	None	None	None	None	CHEMBL243	Human immunodeficiency virus type 1 protease	Human immunodeficiency virus 1	SINGLE PROTEIN	CHEMBL1127016	1	Scientific Literature	J. Med. Chem.	1993	None
CHEMBL104523		0	507.68	2	5.31	20	CC(C)C(O)c1c[nH]c([C@H](Cc2ccccc2)C[C@H](O)[C@H](Cc2ccccc2)NC(=O)OC(C)(C)C)n1	Ki	'='	2700.0	nM	5.57			UO_0000065	10.97	0.21	0.26	5.18	False	CHEMBL879227	Apparent inhibition constant against recombinant HIV-1 protease	B	BAO_0000357	single protein format	Human immunodeficiency virus 1	None	None	None	None	CHEMBL243	Human immunodeficiency virus type 1 protease	Human immunodeficiency virus 1	SINGLE PROTEIN	CHEMBL1127465	1	Scientific Literature	J. Med. Chem.	1994	None
CHEMBL328531		0	520.63	1	4.33	10	CC(C)(C)OC(=O)N[C@@H](Cc1ccccc1)C[C@H](O)[C@H](Cc1ccccc1)NC(=O)c1ccc(O)c(O)c1	IC50	'='	4.1	nM	8.39			UO_0000065	16.11	0.30	4.06	6.55	False	CHEMBL695236	Inhibitory activity against purified HIV protease	B	BAO_0000357	single protein format	Human immunodeficiency virus 1	None	None	None	None	CHEMBL243	Human immunodeficiency virus type 1 protease	Human immunodeficiency virus 1	SINGLE PROTEIN	CHEMBL1128078	1	Scientific Literature	Bioorg. Med. Chem. Lett.	1995	None
CHEMBL313357		0	641.77	2	5.61	112	Cc1ccc(NC(=O)c2cccc(CN3C(=O)N(c4cccc(N)c4)[C@H](Cc4ccccc4)[C@H](O)[C@@H](O)[C@H]3Cc3ccccc3)c2)nc1	Ki	'='	0.075	nM	10.12			UO_0000065	15.78	0.29	4.51	7.67	False	CHEMBL763303	Inhibition of HIV-1 protease	B	BAO_0000357	single protein format	Human immunodeficiency virus 1	None	None	None	None	CHEMBL243	Human immunodeficiency virus type 1 protease	Human immunodeficiency virus 1	SINGLE PROTEIN	CHEMBL1132660	1	Scientific Literature	J. Med. Chem.	1999	None
CHEMBL262642		0	748.84	2	5.15	1c	O=C(Nc1cnccn1)c1cccc(CN2C(=O)N(Cc3cccc(C(=O)Nc4cnccn4)c3)[C@H](Cc3ccccc3)[C@H](O)[C@@H](O)[C@H]2Cc2ccccc2)c1	Ki	'='	0.018	nM	10.74			UO_0000065	14.35	0.26	5.59	6.18	True	CHEMBL768120	Affinity against HIV protease	B	BAO_0000357	single protein format	Human immunodeficiency virus 1	None	None	None	None	CHEMBL243	Human immunodeficiency virus type 1 protease	Human immunodeficiency virus 1	SINGLE PROTEIN	CHEMBL1130259	1	Scientific Literature	J. Med. Chem.	1997	None
CHEMBL319414		0	749.95	3	5.03	20	CC(C)C[C@H](NC(=O)OCc1ccccc1)C(=O)N[C@@H](Cc1ccccc1)[C@@H](O)[C@@H](NCc1ccccc1)C(=O)N[C@H](C(=O)NCc1ccccc1)C(C)C	Ki	'='	65.0	nM	7.19			UO_0000065	9.58	0.18	2.16	4.55	False	CHEMBL879332	Inhibitory constant against HIV-1 protease	B	BAO_0000357	single protein format	Human immunodeficiency virus 1	None	None	None	None	CHEMBL243	Human immunodeficiency virus type 1 protease	Human immunodeficiency virus 1	SINGLE PROTEIN	CHEMBL1127464	1	Scientific Literature	J. Med. Chem.	1994	None
CHEMBL69731		0	534.70	2	5.85	2	O=C1N(Cc2ccccc2)[C@H](CCc2ccccc2)[C@H](O)[C@@H](O)[C@@H](CCc2ccccc2)N1Cc1ccccc1	Inhibition						Not Determined						False	CHEMBL767942	Percent Inhibition against HIV-1 protease at 10 uM; nd= not determined.	B	BAO_0000357	single protein format	None	None	None	None	None	CHEMBL243	Human immunodeficiency virus type 1 protease	Human immunodeficiency virus 1	SINGLE PROTEIN	CHEMBL1129971	1	Scientific Literature	J. Med. Chem.	1997	None
CHEMBL161393		0	668.88	1	4.37	17	C[C@H](CN1C[C@H]2CCCC[C@H]2C[C@H]1C(=O)NC(C)(C)C)[C@H](Cc1ccccc1)NC(=O)[C@H](CC(N)=O)NC(=O)c1ccc2ccccc2n1	Ki	'='	1.4	nM	8.85			UO_0000065	13.24	0.25	4.48	6.04	False	CHEMBL763375	Inhibitory activity against HIV-1 protease	B	BAO_0000357	single protein format	Human immunodeficiency virus 1	None	None	None	None	CHEMBL243	Human immunodeficiency virus type 1 protease	Human immunodeficiency virus 1	SINGLE PROTEIN	CHEMBL1131511	1	Scientific Literature	Bioorg. Med. Chem. Lett.	1998	None
CHEMBL317617		0	773.94	2	3.95	29	CC(C)[C@H](NC(=O)[C@H](NCc1ccccc1)[C@H](O)[C@H](Cc1ccccc1)NC(=O)[C@H](Cc1c[nH]cn1)NC(=O)OCc1ccccc1)C(=O)NCc1ccccc1	Ki	'='	29.0	nM	7.54			UO_0000065	9.74	0.18	3.59	4.04	False	CHEMBL879332	Inhibitory constant against HIV-1 protease	B	BAO_0000357	single protein format	Human immunodeficiency virus 1	None	None	None	None	CHEMBL243	Human immunodeficiency virus type 1 protease	Human immunodeficiency virus 1	SINGLE PROTEIN	CHEMBL1127464	1	Scientific Literature	J. Med. Chem.	1994	None
CHEMBL107125		0	736.91	2	4.04	37	CC(C)[C@H](NC(=O)OCc1ccccn1)C(=O)N[C@@H](Cc1ccccc1)[C@@H](O)[C@@H](NCc1ccccc1)C(=O)N[C@H](C(=O)NCc1ccccc1)C(C)C	Ki	'='	8.6	nM	8.07			UO_0000065	10.95	0.20	4.03	4.72	False	CHEMBL879332	Inhibitory constant against HIV-1 protease	B	BAO_0000357	single protein format	Human immunodeficiency virus 1	None	None	None	None	CHEMBL243	Human immunodeficiency virus type 1 protease	Human immunodeficiency virus 1	SINGLE PROTEIN	CHEMBL1127464	1	Scientific Literature	J. Med. Chem.	1994	None
CHEMBL3349483		0	959.15	3	0.51	21	CC[C@H](C)[C@H](NC(=O)C1CCCN1C[C@@H](O)[C@H](Cc1ccccc1)NC(=O)[C@H](CC(N)=O)NC(=O)[C@H](CC(C)C)NC(=O)[C@H](CO)NC(C)=O)C(=O)N[C@@H](Cc1ccc2ccccc2c1)C(=O)OC	Ki	'='	5.1	nM	8.29			UO_0000065	8.65	0.16	7.78	2.88	False	CHEMBL763315	Binding affinity to HIV protease	B	BAO_0000357	single protein format	None	None	None	None	None	CHEMBL243	Human immunodeficiency virus type 1 protease	Human immunodeficiency virus 1	SINGLE PROTEIN	CHEMBL1125316	1	Scientific Literature	J. Med. Chem.	1992	None
CHEMBL3349481		0	942.17	3	3.55	18	CC[C@H](C)[C@H](NC(=O)C1CCCN1C[C@@H](O)[C@H](Cc1ccccc1)NC(=O)[C@H](CC(N)=O)NC(=O)[C@H](Cc1cccc(-c2ccccc2)c1)NC(=O)OC(C)(C)C)C(=O)N[C@H](C(=O)OC)C(C)C	Ki	'='	6.8	nM	8.17			UO_0000065	8.67	0.16	4.62	3.30	False	CHEMBL763315	Binding affinity to HIV protease	B	BAO_0000357	single protein format	None	None	None	None	None	CHEMBL243	Human immunodeficiency virus type 1 protease	Human immunodeficiency virus 1	SINGLE PROTEIN	CHEMBL1125316	1	Scientific Literature	J. Med. Chem.	1992	None
CHEMBL350530		0	656.79	2	5.87	4	O=C1N(CC#Cc2cc3ccccc3cn2)[C@H](Cc2ccccc2)[C@H](O)[C@@H](O)[C@@H](Cc2ccccc2)N1CC#Cc1cc2ccccc2cn1	Ki	'>='	1000.0	nM				UO_0000065					False	CHEMBL691403	Binding affinity to HIV-protease	B	BAO_0000357	single protein format	None	None	None	None	None	CHEMBL243	Human immunodeficiency virus type 1 protease	Human immunodeficiency virus 1	SINGLE PROTEIN	CHEMBL1159158	1	Scientific Literature	Bioorg. Med. Chem. Lett.	1996	None
CHEMBL21145	DMP-323	0	566.70	1	4.05	DMP-323	O=C1N(Cc2ccc(CO)cc2)[C@H](Cc2ccccc2)[C@H](O)[C@@H](O)[C@@H](Cc2ccccc2)N1Cc1ccc(CO)cc1	IC90 mutant/IC90 WT	'='	18.0										False	CHEMBL692442	Antiviral activity against indinavir virus (HIV-1 mutated at 10R/63P/71V/82F/84V and resistant to indinavir)	F	BAO_0000019	assay format	None	None	None	None	None	CHEMBL243	Human immunodeficiency virus type 1 protease	Human immunodeficiency virus 1	SINGLE PROTEIN	CHEMBL1131003	1	Scientific Literature	J. Med. Chem.	1998	None
CHEMBL3349490		0	880.10	3	2.27	15	CC[C@H](C)[C@H](NC(=O)C1CCCN1C[C@@H](O)[C@H](Cc1ccccc1)NC(=O)[C@H](CC(N)=O)NC(=O)[C@H](CCc1ccccc1)NC(=O)OC(C)(C)C)C(=O)N[C@H](C(=O)OC)C(C)C	Ki	'='	20.0	nM	7.70			UO_0000065	8.75	0.17	5.43	3.11	False	CHEMBL763315	Binding affinity to HIV protease	B	BAO_0000357	single protein format	None	None	None	None	None	CHEMBL243	Human immunodeficiency virus type 1 protease	Human immunodeficiency virus 1	SINGLE PROTEIN	CHEMBL1125316	1	Scientific Literature	J. Med. Chem.	1992	None
CHEMBL155139		0	696.85	1	4.67	45	COc1ccc(CN(C)C(=O)NC(C(=O)N[C@@H](Cc2ccccc2)C[C@H](O)[C@H](Cc2ccccc2)NC(=O)OCc2cccnc2)C(C)C)cn1	Inhibition	'='	84.0	%				UO_0000187					False	CHEMBL761820	Inhibition of purified recombinant HIV-1 protease at 0.5 nm using a fluorogenic substrate	B	BAO_0000357	single protein format	Human immunodeficiency virus 1	None	None	None	None	CHEMBL243	Human immunodeficiency virus type 1 protease	Human immunodeficiency virus 1	SINGLE PROTEIN	CHEMBL1131475	1	Scientific Literature	J. Med. Chem.	1998	None
CHEMBL3350110		0	750.91	1	4.19	24	COC(Cc1cccc(CN2[C@@H](COc3ccccc3)[C@@H](O)[C@H](O)[C@H](COc3ccccc3)N(Cc3cccc(CC(OC)OC)c3)S2(=O)=O)c1)OC	Ki	'='	540.0	nM	6.27			UO_0000065	8.35	0.16	2.08	4.59	False	CHEMBL763392	Inhibition of recombinant HIV-1 protease measured by fluorometric assay	B	BAO_0000357	single protein format	Human immunodeficiency virus 1	None	None	None	None	CHEMBL243	Human immunodeficiency virus type 1 protease	Human immunodeficiency virus 1	SINGLE PROTEIN	CHEMBL1134693	1	Scientific Literature	J. Med. Chem.	2001	None
CHEMBL333607		0	627.83	1	3.18	5	Cc1ccc(CN2CCN(C[C@@H](O)C[C@@H](Cc3ccccc3)C(=O)NC3c4ccccc4C[C@H]3O)[C@H](C(=O)NC(C)(C)C)C2)cn1	IC95	'='	100.0	nM				UO_0000065					False	CHEMBL761814	Inhibition of HIV-1 protease in vitro.	B	BAO_0000357	single protein format	None	None	None	None	None	CHEMBL243	Human immunodeficiency virus type 1 protease	Human immunodeficiency virus 1	SINGLE PROTEIN	CHEMBL1133637	1	Scientific Literature	J. Med. Chem.	2000	None
CHEMBL104512		0	770.37	3	5.29	282558	CC(C)[C@H](NC(=O)OCc1ccccc1)C(=O)N[C@@H](Cc1ccccc1)[C@@H](O)[C@@H](NCc1ccc(Cl)cc1)C(=O)N[C@H](C(=O)NCc1ccccc1)C(C)C	Ki	'='	16982436524.62	nM		Outside typical range		UO_0000065					False	CHEMBL859312	Inhibitory activity was determined against HIV type 1 protease	B	BAO_0000357	single protein format	None	None	None	None	None	CHEMBL243	Human immunodeficiency virus type 1 protease	Human immunodeficiency virus 1	SINGLE PROTEIN	CHEMBL1128211	1	Scientific Literature	J. Med. Chem.	1995	None
CHEMBL125161		0	712.80	1	2.68	24	COC(=O)[C@H](Cc1ccccc1)NC(=O)[C@H](OCc1ccccc1)[C@H](O)[C@@H](O)[C@@H](OCc1ccccc1)C(=O)N[C@@H](Cc1ccccc1)C(=O)OC	Ki						Not Determined						False	CHEMBL765050	inhibitory activity against purified HIV-1 protease in a sensitive fluorometric assay expressed in E. coli; nd=not determined	B	BAO_0000019	assay format	None	None	None	None	None	CHEMBL243	Human immunodeficiency virus type 1 protease	Human immunodeficiency virus 1	SINGLE PROTEIN	CHEMBL1131116	1	Scientific Literature	J. Med. Chem.	1998	None
CHEMBL97774		0	557.60	1	3.38	6b	CC(C)C(NC(=O)OCc1ccccc1)C(=O)NC(C(=O)OC[C@@H]1O[C@@H]1COc1ccc([N+](=O)[O-])cc1)C(C)C	Inhibition	'='	25.0	%				UO_0000187					False	CHEMBL690406	The compound was evaluated for irreversible inhibition of HIV-1 protease at 20 uM	B	BAO_0000357	single protein format	None	None	None	None	None	CHEMBL243	Human immunodeficiency virus type 1 protease	Human immunodeficiency virus 1	SINGLE PROTEIN	CHEMBL1149993	1	Scientific Literature	Bioorg. Med. Chem. Lett.	1997	None
CHEMBL2112601		0	802.01	2	2.42	61(S)	CC(C)(C)NC(=O)[C@@H]1CN(C(=O)Oc2ccccc2)CCN1C[C@@H](O)CNC(=O)[C@@H]1N[C@@H](C(NC(=O)Cc2ccccc2)C(=O)NCc2ccccc2)SC1(C)C	IC50	'='	58.0	nM	7.24			UO_0000065	9.02	0.17	4.82	3.99	False	CHEMBL769360	In vitro inhibitory activity against HIV proteinase	B	BAO_0000357	single protein format	Human immunodeficiency virus 1	None	None	None	None	CHEMBL243	Human immunodeficiency virus type 1 protease	Human immunodeficiency virus 1	SINGLE PROTEIN	CHEMBL1127387	1	Scientific Literature	J. Med. Chem.	1994	None
CHEMBL169714		0	610.80	2	7.03	10	Cc1cc(SC2=C(O)OC(CCc3ccc(O)cc3)(C(C)C)CC2=O)c(C(C)(C)C)cc1NS(=O)(=O)c1ccccn1	IC50	'='	2.6	nM	8.59			UO_0000065	14.06	0.28	1.56	6.82	False	CHEMBL766054	Activity of potent nonpeptidic inhibitor against protease	B	BAO_0000357	single protein format	Human immunodeficiency virus 1	None	None	None	None	CHEMBL243	Human immunodeficiency virus type 1 protease	Human immunodeficiency virus 1	SINGLE PROTEIN	CHEMBL1132961	1	Scientific Literature	J. Med. Chem.	2000	None
CHEMBL13134	PALINAVIR	0	708.90	1	4.44	palinavir	CC(C)[C@H](NC(=O)c1ccc2ccccc2n1)C(=O)N[C@@H](Cc1ccccc1)[C@H](O)CN1CC[C@@H](OCc2ccncc2)C[C@H]1C(=O)NC(C)(C)C	IC50	'='	4.0	nM	8.40			UO_0000065	11.85	0.22	3.96	5.76	True	CHEMBL760741	Inhibitory concentration against recombinant HIV-1 111B protease expressed from Escherichia coli was tested by HPLC based assay	B	BAO_0000357	single protein format	None	None	None	None	None	CHEMBL243	Human immunodeficiency virus type 1 protease	Human immunodeficiency virus 1	SINGLE PROTEIN	CHEMBL1130086	1	Scientific Literature	J. Med. Chem.	1997	None
CHEMBL3351098		0	821.98	2	2.19	17S	CC[C@H](C)[C@H](NC(=O)[C@@H]1CCCN1C[C@H](O)[C@H](Cc1ccccc1)NC(=O)[C@H](CC(N)=O)NC(=O)c1ccc2ccccc2n1)C(=O)N[C@@H](Cc1ccccc1)C(=O)OC	IC50	'='	2.3	nM	8.64			UO_0000065					False	CHEMBL763244	In vitro concentration required to inhibit 50% activity of HIV protease was measured	F	BAO_0000019	assay format	hiv	None	None	None	None	CHEMBL243	Human immunodeficiency virus type 1 protease	Human immunodeficiency virus 1	SINGLE PROTEIN	CHEMBL1125635	1	Scientific Literature	J. Med. Chem.	1991	None
CHEMBL307876		0	468.64	0	4.37	3l	CC(C)(C)N(Cc1ccccc1)C(=O)NCC(O)CNC(=O)N(Cc1ccccc1)C(C)(C)C	Inhibition	'='	17.5	%				UO_0000187					False	CHEMBL767932	In vitro inhibitory activity against HIV-1 protease at a concentration of 10 uM	B	BAO_0000357	single protein format	None	None	None	None	None	CHEMBL243	Human immunodeficiency virus type 1 protease	Human immunodeficiency virus 1	SINGLE PROTEIN	CHEMBL1159171	1	Scientific Literature	Bioorg. Med. Chem. Lett.	1994	None
CHEMBL296937		0	651.87	2	5.06	8k	CC(C)CCN(C[C@@H](O)[C@@H]1Cc2ccc(cc2)OCCCCCC(=O)N[C@@H](C(C)C)C(=O)N1)S(=O)(=O)c1ccc2ccccc2c1	Ki	'='	1.0	nM	9.00			UO_0000065	13.81	0.27	3.94	7.20	False	CHEMBL764753	Tested for inhibition of synthetic HIV-1 protease by using fluorometric assay	B	BAO_0000357	single protein format	Human immunodeficiency virus 1	None	None	None	None	CHEMBL243	Human immunodeficiency virus type 1 protease	Human immunodeficiency virus 1	SINGLE PROTEIN	CHEMBL1149114	1	Scientific Literature	J. Med. Chem.	2004	None
CHEMBL335651		0	620.79	2	5.18	12	CC(C)(C)NC(=O)c1cccc(CN2C(=O)N(Cc3cccc(N)c3)[C@H](Cc3ccccc3)[C@H](O)[C@@H](O)[C@H]2Cc2ccccc2)c1	Ki	'='	0.41	nM	9.39			UO_0000065	15.12	0.28	4.21	7.88	False	CHEMBL768120	Affinity against HIV protease	B	BAO_0000357	single protein format	Human immunodeficiency virus 1	None	None	None	None	CHEMBL243	Human immunodeficiency virus type 1 protease	Human immunodeficiency virus 1	SINGLE PROTEIN	CHEMBL1130259	1	Scientific Literature	J. Med. Chem.	1997	None
CHEMBL171148		0	538.64	1	4.74	1	O=C1N(Cc2ccccc2)[C@H](COc2ccccc2)[C@H](O)[C@@H](O)[C@@H](COc2ccccc2)N1Cc1ccccc1	Ki	'='	12.0	nM	7.92			UO_0000065	14.71	0.27	3.18	9.60	False	CHEMBL763392	Inhibition of recombinant HIV-1 protease measured by fluorometric assay	B	BAO_0000357	single protein format	Human immunodeficiency virus 1	None	None	None	None	CHEMBL243	Human immunodeficiency virus type 1 protease	Human immunodeficiency virus 1	SINGLE PROTEIN	CHEMBL1134693	1	Scientific Literature	J. Med. Chem.	2001	None
CHEMBL301728	ACETYLPEPSTATIN	0	643.82	2	0.44	2	CC(=O)N[C@H](C(=O)N[C@H](C(=O)N[C@@H](CC(C)C)[C@@H](O)CC(=O)N[C@@H](C)C(=O)N[C@@H](CC(C)C)[C@@H](O)CC(=O)O)C(C)C)C(C)C	Ki	'='	20.0	nM	7.70			UO_0000065	11.96	0.23	7.26	3.45	True	CHEMBL763270	Binding affinity for HIV-1 protease	B	BAO_0000357	single protein format	Human immunodeficiency virus 1	None	None	None	None	CHEMBL243	Human immunodeficiency virus type 1 protease	Human immunodeficiency virus 1	SINGLE PROTEIN	CHEMBL1125598	1	Scientific Literature	J. Med. Chem.	1991	None
CHEMBL316433		0	642.64	2	7.11	44	O=C1N(Cc2ccc(C(F)(F)F)cc2)[C@H](Cc2ccccc2)[C@H](O)[C@@H](O)[C@@H](Cc2ccccc2)N1Cc1ccc(C(F)(F)F)cc1	Ki	'='	51.0	nM	7.29			UO_0000065	11.35	0.22	0.18	11.39	False	CHEMBL763303	Inhibition of HIV-1 protease	B	BAO_0000357	single protein format	Human immunodeficiency virus 1	None	None	None	None	CHEMBL243	Human immunodeficiency virus type 1 protease	Human immunodeficiency virus 1	SINGLE PROTEIN	CHEMBL1132660	1	Scientific Literature	J. Med. Chem.	1999	None
CHEMBL130184		0	520.65	2	5.77	13b	O=c1cc(C(CC2CC2)CC2CC2)oc(O)c1C(c1cccc(NS(=O)(=O)c2ccccn2)c1)C1CC1	Ki	'='	0.66	nM	9.18			UO_0000065	17.63	0.34	3.41	8.38	False	CHEMBL763310	Inhibition of HIV-1 protease.	B	BAO_0000357	single protein format	Human immunodeficiency virus 1	None	None	None	None	CHEMBL243	Human immunodeficiency virus type 1 protease	Human immunodeficiency virus 1	SINGLE PROTEIN	CHEMBL1129838	1	Scientific Literature	Bioorg. Med. Chem. Lett.	1997	None
CHEMBL432614		0	861.05	3	-1.23	1RS	CC[C@H](C)[C@H](NC(=O)[C@@H]1CCCN1CC(O)[C@H](Cc1ccccc1)NC(=O)[C@H](CC(N)=O)NC(=O)[C@H](CC(C)C)NC(=O)[C@H](CO)NC(C)=O)C(=O)N[C@H](C(=O)OC)C(C)C	IC50	'='	9.0	nM	8.05			UO_0000065					False	CHEMBL763244	In vitro concentration required to inhibit 50% activity of HIV protease was measured	F	BAO_0000019	assay format	hiv	None	None	None	None	CHEMBL243	Human immunodeficiency virus type 1 protease	Human immunodeficiency virus 1	SINGLE PROTEIN	CHEMBL1125635	1	Scientific Literature	J. Med. Chem.	1991	None
CHEMBL21145	DMP-323	0	566.70	1	4.05	DMP-323	O=C1N(Cc2ccc(CO)cc2)[C@H](Cc2ccccc2)[C@H](O)[C@@H](O)[C@@H](Cc2ccccc2)N1Cc1ccc(CO)cc1	Ki	'='	0.34	nM	9.47			UO_0000065	16.71	0.31	5.42	9.06	True	CHEMBL765171	Inhibitory activity against HIV protease	B	BAO_0000357	single protein format	Human immunodeficiency virus 1	None	None	None	None	CHEMBL243	Human immunodeficiency virus type 1 protease	Human immunodeficiency virus 1	SINGLE PROTEIN	CHEMBL1131003	1	Scientific Literature	J. Med. Chem.	1998	None
CHEMBL439853		0	618.71	1	2.78	Entry p	O=C(N[C@@H](Cc1ccccc1)[C@H](O)CN(OC1CCCC1)S(=O)(=O)c1ccc2c(c1)OCCO2)O[C@H]1CO[C@H]2OCC[C@@H]12	IC50	'='	194.0	nM	6.71			UO_0000065					False	CHEMBL824931	Inhibitory concentration against multi-PI resistant D545701 in MT-4 cell lines(fold range = 28)	F	BAO_0000219	cell-based format	Human immunodeficiency virus 1	None	None	MT4	None	CHEMBL243	Human immunodeficiency virus type 1 protease	Human immunodeficiency virus 1	SINGLE PROTEIN	CHEMBL1142752	1	Scientific Literature	Bioorg. Med. Chem. Lett.	2005	CHEMBL3308375
CHEMBL431655		0	659.83	1	2.56	3c	COc1ccc(S(=O)(=O)N(CC2CCCC2)C[C@@H](O)CN(CCc2ccccc2)C(=O)Cc2ccncc2NS(N)(=O)=O)cc1	Ki	'='	27.0	nM	7.57			UO_0000065	11.47	0.23	5.01	4.39	False	CHEMBL690408	Binding affinity to HIV-1 protease was determined	B	BAO_0000357	single protein format	None	None	None	None	None	CHEMBL243	Human immunodeficiency virus type 1 protease	Human immunodeficiency virus 1	SINGLE PROTEIN	CHEMBL1130720	1	Scientific Literature	Bioorg. Med. Chem. Lett.	1998	None
CHEMBL354803		0	615.84	2	7.70	9	Cc1cc(SC2=C(O)OC(CCc3ccc(O)cc3)(C(C)C)CC2=O)c(C(C)(C)C)cc1NS(=O)(=O)c1cccs1	IC50	'='	8.7	nM	8.06			UO_0000065	13.09	0.27	0.36	7.14	False	CHEMBL766054	Activity of potent nonpeptidic inhibitor against protease	B	BAO_0000357	single protein format	Human immunodeficiency virus 1	None	None	None	None	CHEMBL243	Human immunodeficiency virus type 1 protease	Human immunodeficiency virus 1	SINGLE PROTEIN	CHEMBL1132961	1	Scientific Literature	J. Med. Chem.	2000	None
CHEMBL347824		0	720.96	2	5.70	173	CCN(CCc1csc(C(C)C)n1)C(=O)NC(C)C(=O)N[C@@H](Cc1ccccc1)C[C@H](O)[C@H](Cc1ccccc1)NC(=O)OCc1cncs1	IC50	'='	2.3	nM	8.64			UO_0000065	11.98	0.24	2.94	5.93	False	CHEMBL881815	Inhibitory concentration against purified recombinant HIV-1 protease using fluorogenic substrate	B	BAO_0000357	single protein format	Human immunodeficiency virus 1	None	None	None	None	CHEMBL243	Human immunodeficiency virus type 1 protease	Human immunodeficiency virus 1	SINGLE PROTEIN	CHEMBL1131475	1	Scientific Literature	J. Med. Chem.	1998	None
CHEMBL122936		0	560.71	1	3.71	3i	COc1ccc(S(=O)(=O)N(CC2CCCC2)C[C@@H](O)CN(CCc2ccccc2)C(=O)O[C@H]2CCOC2)cc1	Ki	'='	40.0	nM	7.40			UO_0000065	13.19	0.26	3.69	7.00	False	CHEMBL690408	Binding affinity to HIV-1 protease was determined	B	BAO_0000357	single protein format	None	None	None	None	None	CHEMBL243	Human immunodeficiency virus type 1 protease	Human immunodeficiency virus 1	SINGLE PROTEIN	CHEMBL1130720	1	Scientific Literature	Bioorg. Med. Chem. Lett.	1998	None
CHEMBL302902		0	456.56	0	3.75	5c2(S)	CC(C)(C)OC(=O)N[C@@H](Cc1ccc(O)cc1)C(=O)N1CCC(=O)[C@@H]1Sc1ccccc1	IC50	'='	25.0	nM	7.60			UO_0000065	16.65	0.32	3.85	7.92	False	CHEMBL763337	Compound was evaluated for the inhibition of HIV-1 protease	B	BAO_0000357	single protein format	None	None	None	None	None	CHEMBL243	Human immunodeficiency virus type 1 protease	Human immunodeficiency virus 1	SINGLE PROTEIN	CHEMBL1133302	1	Scientific Literature	Bioorg. Med. Chem. Lett.	2000	None
CHEMBL197500		0	681.63	1	3.80	1	COC(=O)N[C@H](C(=O)NN(Cc1ccc(Br)cc1)C[C@@](O)(Cc1ccccc1)C(=O)N[C@H]1c2ccccc2C[C@H]1O)C(C)(C)C	Ki	'='	2.4	nM	8.62			UO_0000065	12.65	0.26	4.82	6.15	False	CHEMBL866517	Inhibition of HIV1 protease	B	BAO_0000357	single protein format	Human immunodeficiency virus 1	None	None	None	None	CHEMBL243	Human immunodeficiency virus type 1 protease	Human immunodeficiency virus 1	SINGLE PROTEIN	CHEMBL1146056	1	Scientific Literature	J. Med. Chem.	2006	None
CHEMBL383290		0	678.83	1	4.71	21	COC(=O)N[C@H](C(=O)NN(Cc1cccc(-c2ccccc2)c1)C[C@@](O)(Cc1ccccc1)C(=O)N[C@H]1c2ccccc2C[C@H]1O)C(C)(C)C	Ki	'='	23.0	nM	7.64			UO_0000065	11.25	0.21	2.93	5.45	False	CHEMBL866517	Inhibition of HIV1 protease	B	BAO_0000357	single protein format	Human immunodeficiency virus 1	None	None	None	None	CHEMBL243	Human immunodeficiency virus type 1 protease	Human immunodeficiency virus 1	SINGLE PROTEIN	CHEMBL1146056	1	Scientific Literature	J. Med. Chem.	2006	None
CHEMBL437507		0	702.85	1	4.44	14	COC(=O)N[C@H](C(=O)NN(Cc1ccc(C#Cc2ccccc2)cc1)C[C@@](O)(Cc1ccccc1)C(=O)N[C@H]1c2ccccc2C[C@H]1O)C(C)(C)C	Ki	'='	15.0	nM	7.82			UO_0000065	11.13	0.21	3.38	5.58	False	CHEMBL866517	Inhibition of HIV1 protease	B	BAO_0000357	single protein format	Human immunodeficiency virus 1	None	None	None	None	CHEMBL243	Human immunodeficiency virus type 1 protease	Human immunodeficiency virus 1	SINGLE PROTEIN	CHEMBL1146056	1	Scientific Literature	J. Med. Chem.	2006	None
CHEMBL290254		0	598.75	2	6.47	70	Cc1n[nH]c2ccc(CN3C(=O)N(Cc4ccc5[nH]nc(C)c5c4)[C@H](Cc4ccccc4)[C@H](O)[C@H]3CCc3ccccc3)cc12	Ki	'='	0.1	nM	10.00			UO_0000065	16.70	0.30	3.53	9.89	True	CHEMBL763387	Inhibition constant of HIV protease inhibitors	B	BAO_0000357	single protein format	None	None	None	None	None	CHEMBL243	Human immunodeficiency virus type 1 protease	Human immunodeficiency virus 1	SINGLE PROTEIN	CHEMBL1132197	1	Scientific Literature	J. Med. Chem.	1999	None
CHEMBL340368		0	783.03	2	0.57	1a	CCNC(=O)C(NC(=O)Cc1ccccc1)[C@@H]1N[C@@H](C(=O)NCCNC(=O)[C@@H]2N[C@@H]([C@H](NC(=O)Cc3ccccc3)C(=O)NCC)SC2(C)C)C(C)(C)S1	IC50	'='	5.0	nM	8.30			UO_0000065	10.60	0.21	7.73	4.18	False	CHEMBL769360	In vitro inhibitory activity against HIV proteinase	B	BAO_0000357	single protein format	Human immunodeficiency virus 1	None	None	None	None	CHEMBL243	Human immunodeficiency virus type 1 protease	Human immunodeficiency virus 1	SINGLE PROTEIN	CHEMBL1127387	1	Scientific Literature	J. Med. Chem.	1994	None
CHEMBL354173		0	519.69	2	5.57	14	Cc1cc(SC2=C(O)OC(C)(CCc3ccc(O)cc3)CC2=O)c(C(C)(C)C)cc1NS(C)(=O)=O	IC50	'='	9.7	nM	8.01			UO_0000065	15.42	0.31	2.44	7.10	False	CHEMBL766054	Activity of potent nonpeptidic inhibitor against protease	B	BAO_0000357	single protein format	Human immunodeficiency virus 1	None	None	None	None	CHEMBL243	Human immunodeficiency virus type 1 protease	Human immunodeficiency virus 1	SINGLE PROTEIN	CHEMBL1132961	1	Scientific Literature	J. Med. Chem.	2000	None
CHEMBL318803		0	805.98	2	4.53	1	COc1ccc(CN[C@@H](C(=O)N[C@H](C(=O)NCc2nc3ccccc3[nH]2)C(C)C)[C@H](O)[C@H](Cc2ccccc2)NC(=O)[C@@H](NC(=O)OCc2ccccc2)C(C)C)cc1	Ki	'='	3.4	nM	8.47			UO_0000065	10.51	0.20	3.94	4.33	False	CHEMBL763372	Compound was tested for inhibition of HIV-1 protease was assayed in infected MT-4 cells	B	BAO_0000219	cell-based format	None	None	None	MT4	None	CHEMBL243	Human immunodeficiency virus type 1 protease	Human immunodeficiency virus 1	SINGLE PROTEIN	CHEMBL1129607	1	Scientific Literature	J. Med. Chem.	1996	CHEMBL3308375
CHEMBL354829		0	598.79	2	6.69	54	Cc1cc(SC2=C(O)OC(CCc3ccccc3)(C(C)C)CC2=O)c(C(C)(C)C)cc1OS(=O)(=O)Cn1ccnc1	IC50	'='	3.0	nM	8.52			UO_0000065	14.23	0.28	1.83	7.91	False	CHEMBL766054	Activity of potent nonpeptidic inhibitor against protease	B	BAO_0000357	single protein format	Human immunodeficiency virus 1	None	None	None	None	CHEMBL243	Human immunodeficiency virus type 1 protease	Human immunodeficiency virus 1	SINGLE PROTEIN	CHEMBL1132961	1	Scientific Literature	J. Med. Chem.	2000	None
CHEMBL116	AMPRENAVIR	4	505.64	1	2.40	Amprenavir	CC(C)CN(C[C@@H](O)[C@H](Cc1ccccc1)NC(=O)O[C@H]1CCOC1)S(=O)(=O)c1ccc(N)cc1	Ki	'='	0.057	nM	10.24			UO_0000065	20.26	0.40	7.84	7.81	False	CHEMBL772940	Inhibition of HIV-1 Protease activity	B	BAO_0000357	single protein format	Human immunodeficiency virus 1	None	None	None	None	CHEMBL243	Human immunodeficiency virus type 1 protease	Human immunodeficiency virus 1	SINGLE PROTEIN	CHEMBL1138692	1	Scientific Literature	Bioorg. Med. Chem. Lett.	2004	None
CHEMBL264763		0	733.78	2	0.80	K12	NC(=O)[C@H](CCC(=O)O)NC(=O)[C@H](CCC(=O)O)NC(=O)[C@H](Cc1ccccc1)NC(=O)[C@H](O)[C@H](Cc1ccccc1)NC(=O)OCc1ccccc1	Ki	'='	0.11	nM	9.96			UO_0000065	13.57	0.26	9.16	3.78	False	CHEMBL688447	Tested for inhibitor binding of Val82Ala mutant of HIV PR	B	BAO_0000357	single protein format	human immunodeficiency virus type1	None	None	None	None	CHEMBL243	Human immunodeficiency virus type 1 protease	Human immunodeficiency virus 1	SINGLE PROTEIN	CHEMBL1148439	1	Scientific Literature	J. Med. Chem.	2004	None
CHEMBL18067		0	605.84	1	3.69	43	CC(C)[C@@H]1[C@H](OC(=O)N[C@@H](Cc2ccccc2)[C@H](O)CN2C[C@H]3CCCC[C@H]3C[C@H]2C(=O)NC(C)(C)C)CCS1(=O)=O	IC50	'='	3.5	nM	8.46			UO_0000065	13.96	0.27	4.77	6.76	False	CHEMBL763332	Inhibitory activity against HIV-1 protease	B	BAO_0000357	single protein format	Human immunodeficiency virus 1	None	None	None	None	CHEMBL243	Human immunodeficiency virus type 1 protease	Human immunodeficiency virus 1	SINGLE PROTEIN	CHEMBL1127636	1	Scientific Literature	J. Med. Chem.	1994	None
CHEMBL315174		0	664.44	2	6.59	45	O=C1N(Cc2cccc(Br)c2)[C@H](Cc2ccccc2)[C@H](O)[C@@H](O)[C@@H](Cc2ccccc2)N1Cc1cccc(Br)c1	Ki	'='	1.4	nM	8.85			UO_0000065	13.33	0.30	2.26	13.83	True	CHEMBL769512	Inhibitory activity against HIV-1 protease	B	BAO_0000357	single protein format	Human immunodeficiency virus 1	None	None	None	None	CHEMBL243	Human immunodeficiency virus type 1 protease	Human immunodeficiency virus 1	SINGLE PROTEIN	CHEMBL1129626	1	Scientific Literature	J. Med. Chem.	1996	None
CHEMBL172271		0	576.78	2	6.10	62	CCNS(=O)(=O)Nc1cc(C(C)(C)C)c(SC2=C(O)OC(CCc3ccc(O)cc3)(C(C)C)CC2=O)cc1C	IC50	'='	1.7	nM	8.77			UO_0000065	15.20	0.31	2.67	7.02	False	CHEMBL766054	Activity of potent nonpeptidic inhibitor against protease	B	BAO_0000357	single protein format	Human immunodeficiency virus 1	None	None	None	None	CHEMBL243	Human immunodeficiency virus type 1 protease	Human immunodeficiency virus 1	SINGLE PROTEIN	CHEMBL1132961	1	Scientific Literature	J. Med. Chem.	2000	None
CHEMBL15182		0	326.37	0	4.01	7	O=c1cc(-c2cccc(O)c2)oc(O)c1SCc1ccccc1	IC50	'='	1190.0	nM	5.92			UO_0000065	18.15	0.35	1.91	8.38	False	CHEMBL763239	In vitro inhibitory activity against HIV-1 protease(PR).	B	BAO_0000357	single protein format	None	None	None	None	None	CHEMBL243	Human immunodeficiency virus type 1 protease	Human immunodeficiency virus 1	SINGLE PROTEIN	CHEMBL1149949	1	Scientific Literature	Bioorg. Med. Chem. Lett.	1996	None
CHEMBL436294		0	349.39	0	1.29	I/9a	CC1CN(C(C(=O)NCC2N=Cc3cncnc32)c2ccccc2)C1=O	Inhibition	'='	76.0	%				UO_0000187					False	CHEMBL831627	Percent inhibition against human immunodeficiency virus 1 protease	B	BAO_0000357	single protein format	Human immunodeficiency virus 1	None	None	None	None	CHEMBL243	Human immunodeficiency virus type 1 protease	Human immunodeficiency virus 1	SINGLE PROTEIN	CHEMBL1139628	1	Scientific Literature	Bioorg. Med. Chem. Lett.	2005	None
CHEMBL431476		0	652.74	2	2.43	43	O=C(N[C@H]1c2ccccc2C[C@H]1O)[C@H](OCc1ccccc1)[C@H](O)[C@@H](O)[C@@H](OCc1ccccc1)C(=O)N[C@@H]1c2ccccc2C[C@@H]1O	IC50						Not Determined						False	CHEMBL760112	inhibitory activity against purified HIV-1 protease in a standardized spectrophotometric assay expressed in E. coli; nd=not determined	B	BAO_0000019	assay format	None	None	None	None	None	CHEMBL243	Human immunodeficiency virus type 1 protease	Human immunodeficiency virus 1	SINGLE PROTEIN	CHEMBL1131116	1	Scientific Literature	J. Med. Chem.	1998	None
CHEMBL342562		0	669.62	2	7.07	15	COC(=O)c1cccc(CN2C(=O)N(Cc3cccc(C(=O)OC)c3)[C@H](CCc3ccccc3)[C@H]2[C@@H](Br)Cc2ccccc2)c1	Ki	'='	920.0	nM	6.04			UO_0000065	9.01	0.18	-1.03	7.93	False	CHEMBL763378	Inhibition of HIV-protease	B	BAO_0000357	single protein format	Human immunodeficiency virus 1	None	None	None	None	CHEMBL243	Human immunodeficiency virus type 1 protease	Human immunodeficiency virus 1	SINGLE PROTEIN	CHEMBL1129848	1	Scientific Literature	Bioorg. Med. Chem. Lett.	1997	None
CHEMBL284942		0	606.73	2	4.50	13	N=C(NO)c1cccc(CN2C(=O)N(Cc3cccc(/C(N)=N/O)c3)[C@H](CCc3ccccc3)[C@@H](O)[C@H]2Cc2ccccc2)c1	IC90 mutant/IC90 WT	'='	1.0										False	CHEMBL696048	Antiviral activity against mutant virus HIV-1 mutant (84V) strain	F	BAO_0000019	assay format	None	None	None	None	None	CHEMBL243	Human immunodeficiency virus type 1 protease	Human immunodeficiency virus 1	SINGLE PROTEIN	CHEMBL1131003	1	Scientific Literature	J. Med. Chem.	1998	None
CHEMBL12906		0	614.83	1	4.68	20	Cc1cccc(C)c1CCC(=O)N[C@@H](Cc1ccccc1)[C@H](O)CN1CC[C@@H](OCc2ccncc2)C[C@H]1C(=O)NC(C)(C)C	IC50	'='	2400.0	nM	5.62			UO_0000065	9.14	0.17	0.94	5.41	False	CHEMBL763102	In vitro inhibition of HIV-1.	B	BAO_0000357	single protein format	None	None	None	None	None	CHEMBL243	Human immunodeficiency virus type 1 protease	Human immunodeficiency virus 1	SINGLE PROTEIN	CHEMBL1132975	1	Scientific Literature	J. Med. Chem.	2000	None
CHEMBL351265		0	657.79	1	2.63	16a	CC(C)(C)NC(=O)c1ccccc1[S+]([O-])C[C@@H](O)[C@H](Cc1ccccc1)NC(=O)[C@H](CC(N)=O)NC(=O)c1ccc2ccccc2n1	Inhibition	'='	69.0	%				UO_0000187					False	CHEMBL690404	Percent inhibition against isolated HIV-1 protease at a concentration of 1 ug/ml	B	BAO_0000357	single protein format	None	None	None	None	None	CHEMBL243	Human immunodeficiency virus type 1 protease	Human immunodeficiency virus 1	SINGLE PROTEIN	CHEMBL1127262	1	Scientific Literature	Bioorg. Med. Chem. Lett.	1994	None
CHEMBL121375		0	503.67	1	3.12	3w	CNC(=O)N(CCc1ccccc1)C[C@H](O)CN(CC1CCCC1)S(=O)(=O)c1ccc(OC)cc1	Ki	'='	3400.0	nM	5.47			UO_0000065	10.86	0.21	2.35	5.51	False	CHEMBL764922	Binding affinity against HIV-1 protease was determined	B	BAO_0000357	single protein format	None	None	None	None	None	CHEMBL243	Human immunodeficiency virus type 1 protease	Human immunodeficiency virus 1	SINGLE PROTEIN	CHEMBL1130720	1	Scientific Literature	Bioorg. Med. Chem. Lett.	1998	None
CHEMBL1790831		0	1559.87	None	None	1a	CC[C@H](C)[C@H](NC(=O)[C@H](CCC(N)=O)NC(=O)[C@@H]1CCCN1C(=O)CCCCCCCCCCCCC(=O)N[C@H](CO)C(=O)N[C@@H](C(=O)N[C@H](CC(C)C)C(=O)N[C@H](CC(N)=O)C(=O)N[C@H](Cc1ccccc1)C(=O)O)[C@H](C)O)C(=O)N[C@H](C(=O)N[C@@H](CC(C)C)C(=O)N[C@@H](Cc1c[nH]c2ccccc12)C(=O)O)[C@@H](C)O	IC50	'='	13000.0	nM	4.89			UO_0000065	3.13	None	None	None	False	CHEMBL769363	Inhibition of HIV-1 protease by fluorogenic substrate assay	B	BAO_0000357	single protein format	Human immunodeficiency virus 1	None	None	None	None	CHEMBL243	Human immunodeficiency virus type 1 protease	Human immunodeficiency virus 1	SINGLE PROTEIN	CHEMBL1130680	1	Scientific Literature	Bioorg. Med. Chem. Lett.	1998	None
CHEMBL3084808		0	374.50	0	1.55	(-)7	[O-][S+]1C[C@](CO)(Cc2ccccc2)C(O)[C@@](CO)(Cc2ccccc2)C1	Ki	'='	19000.0	nM	4.72			UO_0000065	12.61	0.25	3.17	6.07	False	CHEMBL763317	Compound was evaluated for the inhibition of recombinant HIV-1 protease at 37 degrees C and pH of 6.	B	BAO_0000357	single protein format	None	None	None	None	None	CHEMBL243	Human immunodeficiency virus type 1 protease	Human immunodeficiency virus 1	SINGLE PROTEIN	CHEMBL1152053	1	Scientific Literature	Bioorg. Med. Chem. Lett.	1993	None
CHEMBL195616		0	328.46	0	2.77	II/9e	CC1CN(C(Cc2ccccc2)C(=O)NCC2CCCCC2)C1=O	Inhibition	'='	76.0	%				UO_0000187					False	CHEMBL831627	Percent inhibition against human immunodeficiency virus 1 protease	B	BAO_0000357	single protein format	Human immunodeficiency virus 1	None	None	None	None	CHEMBL243	Human immunodeficiency virus type 1 protease	Human immunodeficiency virus 1	SINGLE PROTEIN	CHEMBL1139628	1	Scientific Literature	Bioorg. Med. Chem. Lett.	2005	None
CHEMBL436034		0	521.68	1	3.81	13	CC(C)(C)NC(=O)c1ccccc1C[C@@H](O)[C@H](CSc1ccc2ccccc2c1)NC(=O)CCC(N)=O	IC50	'>'	80.0	nM				UO_0000065					False	CHEMBL881019	Inhibitory activity against HIV-1 protease	B	BAO_0000357	single protein format	Human immunodeficiency virus 1	None	None	None	None	CHEMBL243	Human immunodeficiency virus type 1 protease	Human immunodeficiency virus 1	SINGLE PROTEIN	CHEMBL1128865	1	Scientific Literature	Bioorg. Med. Chem. Lett.	1995	None
CHEMBL308693		0	622.81	1	3.86	2	CC(C)[C@H](NC(=O)OCc1ccccc1)C(=O)N[C@@H](Cc1ccccc1)[C@H](O)CNC(=O)C1CCCC[C@H]1C(=O)NC(C)(C)C	IC50	'='	140.0	nM	6.85			UO_0000065	11.00	0.21	2.99	4.70	False	CHEMBL763421	Inhibitory concentration against recombinant HIV-1 protease expressed in Escherichia coli was tested by HPLC based assay	B	BAO_0000019	assay format	Human immunodeficiency virus 1	None	None	None	None	CHEMBL243	Human immunodeficiency virus type 1 protease	Human immunodeficiency virus 1	SINGLE PROTEIN	CHEMBL1130086	1	Scientific Literature	J. Med. Chem.	1997	None
CHEMBL104512		0	770.37	3	5.29	17	CC(C)[C@H](NC(=O)OCc1ccccc1)C(=O)N[C@@H](Cc1ccccc1)[C@@H](O)[C@@H](NCc1ccc(Cl)cc1)C(=O)N[C@H](C(=O)NCc1ccccc1)C(C)C	Ki	'='	17.0	nM	7.77			UO_0000065	10.09	0.19	2.48	4.92	False	CHEMBL879332	Inhibitory constant against HIV-1 protease	B	BAO_0000357	single protein format	Human immunodeficiency virus 1	None	None	None	None	CHEMBL243	Human immunodeficiency virus type 1 protease	Human immunodeficiency virus 1	SINGLE PROTEIN	CHEMBL1127464	1	Scientific Literature	J. Med. Chem.	1994	None
CHEMBL176840		0	684.87	1	3.58	XIII	COCCOCCOCCOc1ccccc1C(=O)NC(CC1CCCCC1)[C@@H](O)[C@H](O)[C@H](C(=O)N[C@H]1c2ccccc2CC1O)C(C)C	Ki	'>'	200.0	nM				UO_0000065					False	CHEMBL763314	Inhibition of HIV-1 protease in vitro.	B	BAO_0000357	single protein format	Human immunodeficiency virus 1	None	None	None	None	CHEMBL243	Human immunodeficiency virus type 1 protease	Human immunodeficiency virus 1	SINGLE PROTEIN	CHEMBL1127016	1	Scientific Literature	J. Med. Chem.	1993	None
CHEMBL206603		0	567.68	1	3.28	15a	COc1ccc2c(c1)C(C)(N(CC(C)C)C[C@@H](O)[C@H](Cc1ccccc1)NC(=O)O[C@H]1CO[C@H]3OCC[C@@H]13)C(=O)N2	Ki	'='	102.0	nM	6.99			UO_0000065	12.32	0.23	3.71	5.90	False	CHEMBL859717	Inhibitory activity against HIV protease	B	BAO_0000357	single protein format	Human immunodeficiency virus	None	None	None	None	CHEMBL243	Human immunodeficiency virus type 1 protease	Human immunodeficiency virus 1	SINGLE PROTEIN	CHEMBL1146139	1	Scientific Literature	Bioorg. Med. Chem. Lett.	2006	None
CHEMBL383756		0	563.70	1	3.83	14a	C=CCC1(N(CC(C)C)C[C@@H](O)[C@H](Cc2ccccc2)NC(=O)O[C@H]2CO[C@H]3OCC[C@@H]23)C(=O)Nc2ccccc21	Ki	'='	2.0	nM	8.70			UO_0000065	15.43	0.29	4.87	7.95	False	CHEMBL859717	Inhibitory activity against HIV protease	B	BAO_0000357	single protein format	Human immunodeficiency virus	None	None	None	None	CHEMBL243	Human immunodeficiency virus type 1 protease	Human immunodeficiency virus 1	SINGLE PROTEIN	CHEMBL1146139	1	Scientific Literature	Bioorg. Med. Chem. Lett.	2006	None
CHEMBL383311		0	537.66	1	3.27	3b	CC(C)CN(C[C@@H](O)[C@H](Cc1ccccc1)NC(=O)O[C@H]1CO[C@H]2OCC[C@@H]12)C1(C)C(=O)Nc2ccccc21	Ki	'='	3.0	nM	8.52			UO_0000065	15.85	0.30	5.25	7.79	False	CHEMBL859717	Inhibitory activity against HIV protease	B	BAO_0000357	single protein format	Human immunodeficiency virus	None	None	None	None	CHEMBL243	Human immunodeficiency virus type 1 protease	Human immunodeficiency virus 1	SINGLE PROTEIN	CHEMBL1146139	1	Scientific Literature	Bioorg. Med. Chem. Lett.	2006	None
CHEMBL204519		0	533.63	1	2.95	27a	O=C(N[C@@H](Cc1ccccc1)[C@H](O)CN1CC=CCCC12C(=O)Nc1ccccc12)O[C@H]1CO[C@H]2OCC[C@@H]12	Ki	'>'	1000.0	nM				UO_0000065					False	CHEMBL859717	Inhibitory activity against HIV protease	B	BAO_0000357	single protein format	Human immunodeficiency virus	None	None	None	None	CHEMBL243	Human immunodeficiency virus type 1 protease	Human immunodeficiency virus 1	SINGLE PROTEIN	CHEMBL1146139	1	Scientific Literature	Bioorg. Med. Chem. Lett.	2006	None
CHEMBL170517		0	570.76	1	4.97	5	O=S1(=O)N(Cc2ccccc2)[C@H](CCc2ccccc2)[C@H](O)[C@@H](O)[C@@H](CCc2ccccc2)N1Cc1ccccc1	IC50	'='	200.0	nM	6.70			UO_0000065	11.74	0.22	1.73	8.26	False	CHEMBL856198	Inhibition concentration against HIV-1 protease	B	BAO_0000357	single protein format	None	None	None	None	None	CHEMBL243	Human immunodeficiency virus type 1 protease	Human immunodeficiency virus 1	SINGLE PROTEIN	CHEMBL1129971	1	Scientific Literature	J. Med. Chem.	1997	None
CHEMBL170517		0	570.76	1	4.97	5	O=S1(=O)N(Cc2ccccc2)[C@H](CCc2ccccc2)[C@H](O)[C@@H](O)[C@@H](CCc2ccccc2)N1Cc1ccccc1	Inhibition						Not Determined						False	CHEMBL767942	Percent Inhibition against HIV-1 protease at 10 uM; nd= not determined.	B	BAO_0000357	single protein format	None	None	None	None	None	CHEMBL243	Human immunodeficiency virus type 1 protease	Human immunodeficiency virus 1	SINGLE PROTEIN	CHEMBL1129971	1	Scientific Literature	J. Med. Chem.	1997	None
CHEMBL154252		0	576.72	1	1.55	15	CC(C)CCN(C[C@@H](O)[C@H](Cc1ccccc1)NC(=O)[C@H](CC(N)=O)NC(=O)OCc1ccccc1)S(C)(=O)=O	Ki	'='	57.0	nM	7.24			UO_0000065	12.56	0.25	5.69	4.31	False	CHEMBL764925	Binding affinity for HIV-1 protease was determined	B	BAO_0000357	single protein format	None	None	None	None	None	CHEMBL243	Human immunodeficiency virus type 1 protease	Human immunodeficiency virus 1	SINGLE PROTEIN	CHEMBL1128235	1	Scientific Literature	J. Med. Chem.	1995	None
CHEMBL420679		0	728.00	2	4.16	3	CC(C)c1nc(COC(=O)N[C@@H](C(=O)N[C@@H](Cc2ccccc2)[C@H](O)CN2CCN(Cc3cncs3)C[C@H]2C(=O)NC(C)(C)C)C(C)C)cs1	Inhibition	'='	50.0	%				UO_0000187					False	CHEMBL767664	Compound was tested for the inhibition of HIV protease at 27 nM	B	BAO_0000357	single protein format	None	None	None	None	None	CHEMBL243	Human immunodeficiency virus type 1 protease	Human immunodeficiency virus 1	SINGLE PROTEIN	CHEMBL1131402	1	Scientific Literature	Bioorg. Med. Chem. Lett.	1998	None
CHEMBL1465	PHENPROCOUMON	4	280.32	0	4.04	1	CCC(c1ccccc1)c1c(O)c2ccccc2oc1=O	Ki	'='	0.8	nM	9.10			UO_0000065	32.45	0.59	5.06	18.04	False	CHEMBL765007	Binding affinity against HIV-1 protease	B	BAO_0000357	single protein format	Human immunodeficiency virus 1	None	None	None	None	CHEMBL243	Human immunodeficiency virus type 1 protease	Human immunodeficiency virus 1	SINGLE PROTEIN	CHEMBL1129987	1	Scientific Literature	J. Med. Chem.	1997	None
CHEMBL324071		0	602.75	1	3.69	1b	Nc1cccc(CO[C@@H]2[C@H](O)[C@@H](O)[C@@H](OCc3cccc(N)c3)[C@@H](Cc3ccccc3)S(=O)(=O)[C@@H]2Cc2ccccc2)c1	IC50	'='	1.0	nM	9.00			UO_0000065	14.93	0.29	5.31	6.20	False	CHEMBL769370	Concentration needed to inhibit HIV- protease activity by 50%.	B	BAO_0000357	single protein format	None	None	None	None	None	CHEMBL243	Human immunodeficiency virus type 1 protease	Human immunodeficiency virus 1	SINGLE PROTEIN	CHEMBL1129619	1	Scientific Literature	J. Med. Chem.	1996	None
CHEMBL326679		0	815.03	3	-1.49	15	CC1(C)S[C@H]([C@H](NC(=O)Cc2ccccc2)C(=O)NCCO)N[C@H]1C(=O)NCCNC(=O)[C@@H]1N[C@@H]([C@H](NC(=O)Cc2ccccc2)C(=O)NCCO)SC1(C)C	IC50	'='	40.0	nM	7.40			UO_0000065	9.08	0.18	8.89	3.09	False	CHEMBL763922	Inhibitory activity against HIV-1 Protease	B	BAO_0000357	single protein format	Human immunodeficiency virus 1	None	None	None	None	CHEMBL243	Human immunodeficiency virus type 1 protease	Human immunodeficiency virus 1	SINGLE PROTEIN	CHEMBL1126854	1	Scientific Literature	J. Med. Chem.	1993	None
CHEMBL105879		0	909.15	3	1.72	14	CC1(C)S[C@H]([C@H](NC(=O)Cc2ccccc2)C(=O)NCc2ccccn2)N[C@H]1C(=O)NCCNC(=O)[C@@H]1N[C@@H]([C@H](NC(=O)Cc2ccccc2)C(=O)NCc2ccccn2)SC1(C)C	IC50	'='	11.0	nM	7.96			UO_0000065	8.75	0.17	6.24	3.55	False	CHEMBL763922	Inhibitory activity against HIV-1 Protease	B	BAO_0000357	single protein format	Human immunodeficiency virus 1	None	None	None	None	CHEMBL243	Human immunodeficiency virus type 1 protease	Human immunodeficiency virus 1	SINGLE PROTEIN	CHEMBL1126854	1	Scientific Literature	J. Med. Chem.	1993	None
CHEMBL16856		0	485.61	0	4.33	46b	CC(C)C(c1cccc(NS(=O)(=O)c2cn(C)cn2)c1)c1c(O)c2c(oc1=O)CCCCCC2	Ki	'='	0.5	nM	9.30			UO_0000065	19.15	0.37	4.97	8.13	False	CHEMBL765007	Binding affinity against HIV-1 protease	B	BAO_0000357	single protein format	Human immunodeficiency virus 1	None	None	None	None	CHEMBL243	Human immunodeficiency virus type 1 protease	Human immunodeficiency virus 1	SINGLE PROTEIN	CHEMBL1129987	1	Scientific Literature	J. Med. Chem.	1997	None
CHEMBL115176		0	636.83	1	2.61	20	CC(C)(C)NC(=O)[C@@H]1CN(CC(=O)OC(C)(C)C)CCN1C[C@@H](O)C[C@@H](Cc1ccccc1)C(=O)NC1c2ccccc2C[C@H]1O	IC50	'='	0.81	nM	9.09			UO_0000065	14.28	0.27	6.48	6.92	False	CHEMBL763336	Evaluated for the inhibition of HIV protease	B	BAO_0000357	single protein format	None	None	None	None	None	CHEMBL243	Human immunodeficiency virus type 1 protease	Human immunodeficiency virus 1	SINGLE PROTEIN	CHEMBL1127364	1	Scientific Literature	J. Med. Chem.	1994	None
CHEMBL2114404		0	469.65	1	6.42	15R	Cc1cc(SC2=C(O)O[C@](CCc3ccc(O)cc3)(C(C)C)CC2=O)c(C(C)(C)C)cc1N	Ki	'='	13.0	nM	7.89			UO_0000065	16.79	0.33	1.47	8.50	True	CHEMBL764929	Binding affinity towards HIV protease was determined	B	BAO_0000357	single protein format	None	None	None	None	None	CHEMBL243	Human immunodeficiency virus type 1 protease	Human immunodeficiency virus 1	SINGLE PROTEIN	CHEMBL1132164	1	Scientific Literature	Bioorg. Med. Chem. Lett.	1999	None
CHEMBL164093		0	581.78	2	5.51	AG-1136	CC(C)(C)NC(=O)c1ccccc1C[C@@H](O)[C@H](CSc1ccc2ccccc2c1)NC(=O)c1cccc2c1CCNC2	Ki	'='	180.0	nM	6.75			UO_0000065	11.59	0.22	1.23	7.46	False	CHEMBL765175	Inhibitory activity HIV-1 protease enzyme	B	BAO_0000357	single protein format	Human immunodeficiency virus 1	None	None	None	None	CHEMBL243	Human immunodeficiency virus type 1 protease	Human immunodeficiency virus 1	SINGLE PROTEIN	CHEMBL1128867	1	Scientific Literature	Bioorg. Med. Chem. Lett.	1995	None
CHEMBL426050		0	536.65	1	4.63	32	Cc1ccc(S(=O)(=O)N(CC(C)C)[C@@H](CNC(=O)OCC2c3ccccc3-c3ccccc32)C(=O)O)cc1	Ki	'>'	250.0	nM				UO_0000065					False	CHEMBL828879	Binding affinity against human immunodeficiency virus (HIV) protease	B	BAO_0000357	single protein format	human immuno deficiency virus protease	None	None	None	None	CHEMBL243	Human immunodeficiency virus type 1 protease	Human immunodeficiency virus 1	SINGLE PROTEIN	CHEMBL1142025	1	Scientific Literature	Bioorg. Med. Chem. Lett.	2005	None
CHEMBL111906		0	598.74	1	2.31	16	CC(C)[C@@H]1NC(=O)[C@@H]([C@H](O)[C@H](Cc2ccccc2)NC(=O)OC(C)(C)C)NCc2ccc(cc2)OCCOCCNC1=O	Ki	'='	14.0	nM	7.85			UO_0000065	13.12	0.25	5.54	5.33	False	CHEMBL763373	Inhibition of HIV-1 proteinase was assayed in infected MT-4 cells	B	BAO_0000219	cell-based format	None	None	None	MT4	None	CHEMBL243	Human immunodeficiency virus type 1 protease	Human immunodeficiency virus 1	SINGLE PROTEIN	CHEMBL1129607	1	Scientific Literature	J. Med. Chem.	1996	CHEMBL3308375
CHEMBL157899		0	680.85	1	4.97	10	Cc1cccc(CN(C)C(=O)NC(C(=O)N[C@@H](Cc2ccccc2)C[C@H](O)[C@H](Cc2ccccc2)NC(=O)OCc2cccnc2)C(C)C)n1	Inhibition	'='	56.0	%				UO_0000187					False	CHEMBL761820	Inhibition of purified recombinant HIV-1 protease at 0.5 nm using a fluorogenic substrate	B	BAO_0000357	single protein format	Human immunodeficiency virus 1	None	None	None	None	CHEMBL243	Human immunodeficiency virus type 1 protease	Human immunodeficiency virus 1	SINGLE PROTEIN	CHEMBL1131475	1	Scientific Literature	J. Med. Chem.	1998	None
CHEMBL346593		0	692.91	2	5.27	162	CCN(Cc1csc(C(C)C)n1)C(=O)NCC(=O)N[C@@H](Cc1ccccc1)C[C@H](O)[C@H](Cc1ccccc1)NC(=O)OCc1cncs1	Inhibition	'='	66.0	%				UO_0000187					False	CHEMBL761820	Inhibition of purified recombinant HIV-1 protease at 0.5 nm using a fluorogenic substrate	B	BAO_0000357	single protein format	Human immunodeficiency virus 1	None	None	None	None	CHEMBL243	Human immunodeficiency virus type 1 protease	Human immunodeficiency virus 1	SINGLE PROTEIN	CHEMBL1131475	1	Scientific Literature	J. Med. Chem.	1998	None
CHEMBL321641		0	494.63	0	3.84	13	C=CC[C@H](C[C@H](O)[C@H](Cc1ccccc1)NC(=O)OC(C)(C)C)C(=O)N[C@H]1c2ccccc2C[C@H]1O	IC50	'='	27.5	nM	7.56			UO_0000065	15.29	0.29	3.72	7.01	True	CHEMBL766799	In vitro inhibition of HIV-1 protease	B	BAO_0000357	single protein format	Human immunodeficiency virus 1	None	None	None	None	CHEMBL243	Human immunodeficiency virus type 1 protease	Human immunodeficiency virus 1	SINGLE PROTEIN	CHEMBL1128438	1	Scientific Literature	J. Med. Chem.	1995	None
CHEMBL18068		0	577.79	1	3.06	56	C[C@H]1[C@@H](OC(=O)N[C@@H](Cc2ccccc2)[C@H](O)CN2C[C@H]3CCCC[C@H]3C[C@H]2C(=O)NC(C)(C)C)CCS1(=O)=O	IC50	'='	11.4	nM	7.94			UO_0000065	13.75	0.27	4.88	6.35	False	CHEMBL763332	Inhibitory activity against HIV-1 protease	B	BAO_0000357	single protein format	Human immunodeficiency virus 1	None	None	None	None	CHEMBL243	Human immunodeficiency virus type 1 protease	Human immunodeficiency virus 1	SINGLE PROTEIN	CHEMBL1127636	1	Scientific Literature	J. Med. Chem.	1994	None
CHEMBL287274		0	490.69	1	5.05	9i	O=C1N(CC2CCCC2)[C@H](Cc2ccccc2)[C@H](O)[C@@H](O)[C@@H](Cc2ccccc2)N1CC1CCCC1	Ki	'='	4.3	nM	8.37			UO_0000065	17.05	0.32	3.32	13.07	True	CHEMBL769060	Binding affinity for HIV-1 protease enzyme was measured by using fluorescent peptide substrate	B	BAO_0000357	single protein format	Human immunodeficiency virus 1	None	None	None	None	CHEMBL243	Human immunodeficiency virus type 1 protease	Human immunodeficiency virus 1	SINGLE PROTEIN	CHEMBL1131343	1	Scientific Literature	J. Med. Chem.	1998	None
CHEMBL177918		0	623.75	1	4.53	7b (KNI-1278)	Cc1cccc(C)c1OCC(=O)N[C@@H](Cc1ccccc1)[C@H](O)C(=O)N(Cc1ccccc1)NC(=O)COc1c(C)cccc1C	Ki	'='	5000.0	nM	5.30			UO_0000065	8.50	0.16	0.77	4.52	False	CHEMBL690414	Inhibitory activity against HIV-1 protease	B	BAO_0000357	single protein format	None	None	None	None	None	CHEMBL243	Human immunodeficiency virus type 1 protease	Human immunodeficiency virus 1	SINGLE PROTEIN	CHEMBL1146608	1	Scientific Literature	Bioorg. Med. Chem. Lett.	2003	None
CHEMBL265588		0	553.73	1	3.70	30	Cc1cccc(C)c1OCC(=O)N[C@@H](Cc1ccccc1)[C@H](O)CN(CC(C)C)S(=O)(=O)c1ccc(N)cc1	IC50	'='	2.6	nM	8.59			UO_0000065	15.50	0.30	4.89	7.04	False	CHEMBL763102	In vitro inhibition of HIV-1.	B	BAO_0000357	single protein format	None	None	None	None	None	CHEMBL243	Human immunodeficiency virus type 1 protease	Human immunodeficiency virus 1	SINGLE PROTEIN	CHEMBL1132975	1	Scientific Literature	J. Med. Chem.	2000	None
CHEMBL109500		0	861.05	3	-1.23	4	CC[C@H](C)[C@H](NC(=O)[C@@H]1CCCN1C[C@H](O)[C@H](Cc1ccccc1)NC(=O)[C@H](CC(N)=O)NC(=O)[C@H](CC(C)C)NC(=O)[C@H](CO)NC(C)=O)C(=O)N[C@H](C(=O)OC)C(C)C	Ki	'='	0.66	nM	9.18			UO_0000065	10.66	0.21	10.41	3.19	False	CHEMBL873416	Inhibition of HIV protease at pH 6.4, 37 degree C	B	BAO_0000357	single protein format	Human immunodeficiency virus 1	None	None	None	None	CHEMBL243	Human immunodeficiency virus type 1 protease	Human immunodeficiency virus 1	SINGLE PROTEIN	CHEMBL1124753	1	Scientific Literature	J. Med. Chem.	1990	None
CHEMBL195666		0	588.77	1	4.91	20	C=CCCCCC(NC(=O)c1cccc(O)c1OCCC=C)C(O)CN(CC(C)C)S(=O)(=O)c1ccc(OC)cc1	Ki	'='	2.0	nM	8.70			UO_0000065	14.77	0.29	3.79	6.94	False	CHEMBL830309	Inhibitory activity against human immunodeficiency virus 1 protease	B	BAO_0000357	single protein format	Human immunodeficiency virus 1	None	None	None	None	CHEMBL243	Human immunodeficiency virus type 1 protease	Human immunodeficiency virus 1	SINGLE PROTEIN	CHEMBL1144397	1	Scientific Literature	J. Med. Chem.	2005	None
CHEMBL167993		0	493.63	0	1.39	2a	CC(C)(C)NC(=O)[C@@H]1CSCN1C(=O)[C@@H](O)[C@H](Cc1ccccc1)NC(=O)CC(C)(C)C(=O)O	Inhibition	'='	20.0	%				UO_0000187					False	CHEMBL692015	Inhibitory activity against HIV protease at a concentration of 50 uM	B	BAO_0000357	single protein format	None	None	None	None	None	CHEMBL243	Human immunodeficiency virus type 1 protease	Human immunodeficiency virus 1	SINGLE PROTEIN	CHEMBL1132068	1	Scientific Literature	Bioorg. Med. Chem. Lett.	1999	None
CHEMBL290900		0	877.09	1	4.93	12	COC(=O)[C@H](Cc1ccccc1)NC(=O)[C@@H](NC(=O)[C@H](Cc1ccccc1)CC(O)C[C@@H](Cc1ccccc1)C(=O)N[C@H](C(=O)N[C@@H](Cc1ccccc1)C(=O)OC)C(C)C)C(C)C	IC50	'='	10.0	nM	8.00			UO_0000065	9.12	0.17	3.07	4.23	False	CHEMBL763584	Inhibitory activity against HIV-1 protease	B	BAO_0000357	single protein format	Human immunodeficiency virus 1	None	None	None	None	CHEMBL243	Human immunodeficiency virus type 1 protease	Human immunodeficiency virus 1	SINGLE PROTEIN	CHEMBL1149924	1	Scientific Literature	Bioorg. Med. Chem. Lett.	1993	None
CHEMBL155889		0	706.94	2	5.31	172	CC(NC(=O)N(C)CCc1csc(C(C)C)n1)C(=O)N[C@@H](Cc1ccccc1)C[C@H](O)[C@H](Cc1ccccc1)NC(=O)OCc1cncs1	Inhibition	'='	36.0	%				UO_0000187					False	CHEMBL761820	Inhibition of purified recombinant HIV-1 protease at 0.5 nm using a fluorogenic substrate	B	BAO_0000357	single protein format	Human immunodeficiency virus 1	None	None	None	None	CHEMBL243	Human immunodeficiency virus type 1 protease	Human immunodeficiency virus 1	SINGLE PROTEIN	CHEMBL1131475	1	Scientific Literature	J. Med. Chem.	1998	None
CHEMBL314082		0	356.46	0	1.94	1	OC[C@]1(Cc2ccccc2)C[C@H](O)C[C@](CO)(Cc2ccccc2)[C@H]1O	Ki	'='	48000.0	nM	4.32			UO_0000065	12.12	0.23	2.38	5.34	False	CHEMBL763317	Compound was evaluated for the inhibition of recombinant HIV-1 protease at 37 degrees C and pH of 6.	B	BAO_0000357	single protein format	None	None	None	None	None	CHEMBL243	Human immunodeficiency virus type 1 protease	Human immunodeficiency virus 1	SINGLE PROTEIN	CHEMBL1152053	1	Scientific Literature	Bioorg. Med. Chem. Lett.	1993	None
CHEMBL321949		0	613.87	1	2.92	24	C[C@H]1[C@@H](OC(=O)N[C@@H](CSc2ccccc2)[C@H](O)CN2C[C@H]3CCS[C@H]3C[C@H]2C(=O)NC(C)(C)C)CCS1(=O)=O	IC50	'='	0.4	nM	9.40			UO_0000065	15.31	0.32	6.48	7.52	False	CHEMBL689316	In vitro inhibition of HIV-1 protease.	B	BAO_0000357	single protein format	None	None	None	None	None	CHEMBL243	Human immunodeficiency virus type 1 protease	Human immunodeficiency virus 1	SINGLE PROTEIN	CHEMBL1128633	1	Scientific Literature	Bioorg. Med. Chem. Lett.	1995	None
CHEMBL324788		0	730.82	2	7.35	2	CC1=C(CCOC(=O)C2=CC2)c2cc3[nH]c(cc4[nH]c(cc5nc(cc1n2)C(C)=C5CCC(=O)O)c(CCC(=O)O)c4C)c(CCOC(=O)C1=CC1)c3C	IC50	'='	275.0	nM	6.56			UO_0000065	8.98	0.17	-0.79	3.55	False	CHEMBL769355	Inhibition of HIV-1 protease in 5%DMSO	B	BAO_0000357	single protein format	Human immunodeficiency virus 1	None	None	None	None	CHEMBL243	Human immunodeficiency virus type 1 protease	Human immunodeficiency virus 1	SINGLE PROTEIN	CHEMBL1126254	1	Scientific Literature	J. Med. Chem.	1992	None
CHEMBL324788		0	730.82	2	7.35	2	CC1=C(CCOC(=O)C2=CC2)c2cc3[nH]c(cc4[nH]c(cc5nc(cc1n2)C(C)=C5CCC(=O)O)c(CCC(=O)O)c4C)c(CCOC(=O)C1=CC1)c3C	IC50	'<'	50000.0	nM				UO_0000065					False	CHEMBL769358	Inhibition of HIV-1 protease in 10% fetal calf serum(FCS)	B	BAO_0000357	single protein format	Human immunodeficiency virus 1	None	None	None	None	CHEMBL243	Human immunodeficiency virus type 1 protease	Human immunodeficiency virus 1	SINGLE PROTEIN	CHEMBL1126254	1	Scientific Literature	J. Med. Chem.	1992	None
CHEMBL167826		0	569.72	1	2.74	9a	Cc1ccccc1CNC(=O)[C@H]1N(C(=O)[C@@H](O)[C@H](Cc2ccccc2)NC(=O)C(C)C(C)C(=O)O)CSC1(C)C	Inhibition	'='	76.0	%				UO_0000187					False	CHEMBL692015	Inhibitory activity against HIV protease at a concentration of 50 uM	B	BAO_0000357	single protein format	None	None	None	None	None	CHEMBL243	Human immunodeficiency virus type 1 protease	Human immunodeficiency virus 1	SINGLE PROTEIN	CHEMBL1132068	1	Scientific Literature	Bioorg. Med. Chem. Lett.	1999	None
CHEMBL320936		0	688.72	2	2.71	9b	O=C(NC1c2ccccc2C[C@H]1O)[C@H](OCc1cccc(F)c1)[C@H](O)[C@@H](O)[C@@H](OCc1cccc(F)c1)C(=O)N[C@H]1c2ccccc2C[C@H]1O	Ki	'='	7.13	nM	8.15			UO_0000065	11.83	0.22	5.44	5.17	False	CHEMBL765178	Inhibitory concentration against HIV-1 protease	B	BAO_0000357	single protein format	Human immunodeficiency virus 1	None	None	None	None	CHEMBL243	Human immunodeficiency virus type 1 protease	Human immunodeficiency virus 1	SINGLE PROTEIN	CHEMBL1134445	1	Scientific Literature	J. Med. Chem.	2001	None
CHEMBL186528		0	463.62	0	2.92	HIV-1 PR Inhibitor 3	CCC[C@H](C[C@H](O)C(Cc1ccccc1)NC(=O)OC(C)(C)C)C(=O)NC(C(N)=O)C(C)C	Ki	'='	50.0	nM	7.30			UO_0000065	15.75	0.30	4.38	5.58	False	CHEMBL839752	Binding affinity towards human immunodeficiency virus type 1 protease determined using continuum electrostatics solvation	B	BAO_0000357	single protein format	Human immunodeficiency virus 1	None	None	None	None	CHEMBL243	Human immunodeficiency virus type 1 protease	Human immunodeficiency virus 1	SINGLE PROTEIN	CHEMBL1137231	1	Scientific Literature	J. Med. Chem.	2004	None
CHEMBL187249		0	540.66	1	2.04	HIV-1 PR Inhibitor 7	CC(NC(=O)OCc1ccccc1)C(=O)NC(Cc1ccccc1)[C@@H](O)C[C@@H](C)C(=O)NC(C(N)=O)C(C)C	Ki	'='	50.0	nM	7.30			UO_0000065	13.50	0.26	5.26	4.57	False	CHEMBL839752	Binding affinity towards human immunodeficiency virus type 1 protease determined using continuum electrostatics solvation	B	BAO_0000357	single protein format	Human immunodeficiency virus 1	None	None	None	None	CHEMBL243	Human immunodeficiency virus type 1 protease	Human immunodeficiency virus 1	SINGLE PROTEIN	CHEMBL1137231	1	Scientific Literature	J. Med. Chem.	2004	None
CHEMBL410311		0	727.79	1	3.82	16	CC(C)[C@@H]1[C@H](OC(=O)N[C@@H](Cc2ccccc2)[C@H](O)CN2CCN(Cc3ccc(Br)s3)C[C@H]2C(=O)NC(C)(C)C)CCS1(=O)=O	IC50	'='	0.25	nM	9.60			UO_0000065	13.19	0.29	5.78	7.49	False	CHEMBL855152	Inhibition of HIV-1 Protease	B	BAO_0000357	single protein format	Human immunodeficiency virus 1	None	None	None	None	CHEMBL243	Human immunodeficiency virus type 1 protease	Human immunodeficiency virus 1	SINGLE PROTEIN	CHEMBL1128041	1	Scientific Literature	Bioorg. Med. Chem. Lett.	1995	None
CHEMBL45310		0	575.80	1	3.53	8o	CC(C)CCN(C[C@@H](O)[C@@H]1Cc2ccc(cc2)OCCCCCC(=O)N[C@@H](C(C)C)C(=O)N1)NC(=O)NC(C)(C)C	Ki	'='	12.0	nM	7.92			UO_0000065	13.76	0.26	4.39	6.00	False	CHEMBL764753	Tested for inhibition of synthetic HIV-1 protease by using fluorometric assay	B	BAO_0000357	single protein format	Human immunodeficiency virus 1	None	None	None	None	CHEMBL243	Human immunodeficiency virus type 1 protease	Human immunodeficiency virus 1	SINGLE PROTEIN	CHEMBL1149114	1	Scientific Literature	J. Med. Chem.	2004	None
CHEMBL274046		0	446.37	1	6.34	15	O=c1cc(-c2cc(C(F)(F)F)cc(C(F)(F)F)c2)oc(O)c1SCc1ccccc1	IC50	'='	630.0	nM	6.20			UO_0000065	13.89	0.28	-0.14	12.29	False	CHEMBL763239	In vitro inhibitory activity against HIV-1 protease(PR).	B	BAO_0000357	single protein format	None	None	None	None	None	CHEMBL243	Human immunodeficiency virus type 1 protease	Human immunodeficiency virus 1	SINGLE PROTEIN	CHEMBL1149949	1	Scientific Literature	Bioorg. Med. Chem. Lett.	1996	None
CHEMBL315403		0	557.73	1	3.24	10	CC(C)(C)NC(=O)[C@@H]1C[C@@H]2CCCC[C@@H]2CN1C[C@@H](O)[C@H](Cc1ccccc1)NC(=O)O[C@H]1CO[C@H]2OCC[C@@H]12	IC50	'='	1.8	nM	8.74			UO_0000065	15.68	0.30	5.50	8.00	False	CHEMBL763582	Tested for inhibitory activity against HIV protease enzyme	B	BAO_0000357	single protein format	None	None	None	None	None	CHEMBL243	Human immunodeficiency virus type 1 protease	Human immunodeficiency virus 1	SINGLE PROTEIN	CHEMBL1127743	1	Scientific Literature	J. Med. Chem.	1994	None
CHEMBL418527		0	611.81	2	5.30	13c	CC(=O)N[C@@H](CSc1ccc2ccccc2c1)C(=O)N[C@@H](Cc1ccccc1)[C@H](O)Cc1ccccc1C(=O)NC(C)(C)C	IC50	'='	42.0	nM	7.38			UO_0000065	12.06	0.23	2.08	6.86	False	CHEMBL760091	Inhibitory activity against HIV-1 protease	B	BAO_0000357	single protein format	Human immunodeficiency virus 1	None	None	None	None	CHEMBL243	Human immunodeficiency virus type 1 protease	Human immunodeficiency virus 1	SINGLE PROTEIN	CHEMBL1129303	1	Scientific Literature	J. Med. Chem.	1996	None
CHEMBL1790230		0	750.94	2	3.71	10b	CC[C@@H](C)[C@@H]1NC(=O)[C@@H](NC[C@@H](O)[C@H](Cc2ccccc2)NC(=O)[C@@H](NC(=O)c2ccc3ccccc3n2)C(C)C)Cc2ccc(cc2)OCCCNC1=O	Ki	'='	0.3	nM	9.52			UO_0000065	12.68	0.24	5.81	5.58	False	CHEMBL690417	Tested for inhibition of synthetic HIV-1 protease by using fluorometric assay	B	BAO_0000357	single protein format	Human immunodeficiency virus 1	None	None	None	None	CHEMBL243	Human immunodeficiency virus type 1 protease	Human immunodeficiency virus 1	SINGLE PROTEIN	CHEMBL1149114	1	Scientific Literature	J. Med. Chem.	2004	None
CHEMBL440364		0	440.50	0	2.52	7 (Cbz-Phe-psi-[(R,R)-cis-epoxide-C(=O)]Val)	CC(C)C(NC(=O)[C@@H]1O[C@@H]1[C@H](Cc1ccccc1)NC(=O)OCc1ccccc1)C(=O)O	Kina	'='	0.02	min-1									False	CHEMBL878987	Kinetic parameter (kina) value was determined for the compound	B	BAO_0000357	single protein format	None	None	None	None	None	CHEMBL243	Human immunodeficiency virus type 1 protease	Human immunodeficiency virus 1	SINGLE PROTEIN	CHEMBL1128990	1	Scientific Literature	Bioorg. Med. Chem. Lett.	1996	None
CHEMBL14692		0	326.37	0	4.01	2	O=c1cc(-c2ccc(O)cc2)oc(O)c1SCc1ccccc1	IC50	'='	690.0	nM	6.16			UO_0000065	18.88	0.37	2.15	8.72	False	CHEMBL763239	In vitro inhibitory activity against HIV-1 protease(PR).	B	BAO_0000357	single protein format	None	None	None	None	None	CHEMBL243	Human immunodeficiency virus type 1 protease	Human immunodeficiency virus 1	SINGLE PROTEIN	CHEMBL1149949	1	Scientific Literature	Bioorg. Med. Chem. Lett.	1996	None
CHEMBL109500		0	861.05	3	-1.23	1S	CC[C@H](C)[C@H](NC(=O)[C@@H]1CCCN1C[C@H](O)[C@H](Cc1ccccc1)NC(=O)[C@H](CC(N)=O)NC(=O)[C@H](CC(C)C)NC(=O)[C@H](CO)NC(C)=O)C(=O)N[C@H](C(=O)OC)C(C)C	Ki	'='	0.24	nM	9.62			UO_0000065	11.17	0.22	10.85	3.34	True	CHEMBL763429	In vitro binding affinity against HIV protease was measured	B	BAO_0000357	single protein format	hiv	None	None	None	None	CHEMBL243	Human immunodeficiency virus type 1 protease	Human immunodeficiency virus 1	SINGLE PROTEIN	CHEMBL1125635	1	Scientific Literature	J. Med. Chem.	1991	None
CHEMBL105851		0	783.03	2	0.57	3c	CCNC(=O)[C@@H](NC(=O)Cc1ccccc1)[C@@H]1N[C@@H](C(=O)NCCNC(=O)[C@@H]2N[C@@H]([C@H](NC(=O)Cc3ccccc3)C(=O)NCC)SC2(C)C)C(C)(C)S1	IC50	'='	4.8	nM	8.32			UO_0000065	10.62	0.21	7.75	4.19	True	CHEMBL760102	Inhibitory activity towards HIV-1 protease	B	BAO_0000357	single protein format	Human immunodeficiency virus 1	None	None	None	None	CHEMBL243	Human immunodeficiency virus type 1 protease	Human immunodeficiency virus 1	SINGLE PROTEIN	CHEMBL1125526	1	Scientific Literature	J. Med. Chem.	1992	None
CHEMBL262300		0	672.87	1	4.48	1	CC(C)C[C@H](NC(=O)[C@H](Cc1ccccc1)C[C@H](O)[C@H](Cc1ccccc1)NC(=O)OC(C)(C)C)C(=O)NC(=O)C(N)Cc1ccccc1	IC50	'='	0.6	nM	9.22			UO_0000065	13.71	0.26	4.74	5.77	False	CHEMBL763097	Inhibitory activity against HIV Protease in peptide cleavage assay	B	BAO_0000357	single protein format	None	None	None	None	None	CHEMBL243	Human immunodeficiency virus type 1 protease	Human immunodeficiency virus 1	SINGLE PROTEIN	CHEMBL1125211	1	Scientific Literature	J. Med. Chem.	1991	None
CHEMBL345187		0	733.98	1	4.04	1 (LB-71206)	CC(C)(C)NC(=O)[C@@H]1C[C@@H]2CCCC[C@@H]2CN1C[C@@H](O)[C@H](Cc1ccccc1)NC(=O)[C@@H](NC(=O)c1ccc2ccccc2n1)C(C)(C)S(C)(=O)=O	Ki	'='	0.172	nM	9.76			UO_0000065	13.30	0.26	5.72	6.19	False	CHEMBL769055	Inhibitory activity against P2 site in HIV protease.	B	BAO_0000357	single protein format	Human immunodeficiency virus 1	None	None	None	None	CHEMBL243	Human immunodeficiency virus type 1 protease	Human immunodeficiency virus 1	SINGLE PROTEIN	CHEMBL1128989	1	Scientific Literature	Bioorg. Med. Chem. Lett.	1996	None
CHEMBL160889		0	457.39	0	2.76	5	COP(=O)(N[C@@H](Cc1ccccc1)C(N)=O)C(Cc1ccccc1)NC(=O)C(F)(F)F	Ki	'='	80000.0	nM	4.10			UO_0000065	8.96	0.18	1.34	3.71	False	CHEMBL690410	Compound was evaluated for its binding affinity against HIV-1 protease	B	BAO_0000357	single protein format	None	None	None	None	None	CHEMBL243	Human immunodeficiency virus type 1 protease	Human immunodeficiency virus 1	SINGLE PROTEIN	CHEMBL1152026	1	Scientific Literature	Bioorg. Med. Chem. Lett.	1991	None
CHEMBL2068513		0	1173.52	None	None	5	CC[C@H](C)[C@H](NC(=O)CNC(=O)CSCC1CCN2CCC(CO[Si](c3ccccc3)(c3ccccc3)C(C)(C)C)N=C2N1)C(=O)N[C@@H](CO)C(=O)N[C@@H](Cc1ccc(O)cc1)C(=O)N[C@@H](CC(N)=O)C(=O)N[C@@H](CC(C)C)C(=O)OC	Kic	'='	6.0	uM				UO_0000064					False	CHEMBL765052	Competitive inhibition against HIV-1 Protease	B	BAO_0000357	single protein format	None	None	None	None	None	CHEMBL243	Human immunodeficiency virus type 1 protease	Human immunodeficiency virus 1	SINGLE PROTEIN	CHEMBL1145908	1	Scientific Literature	J. Med. Chem.	2003	None
CHEMBL317031		0	652.74	2	2.43	2	O=C(NC1c2ccccc2C[C@H]1O)[C@H](OCc1ccccc1)[C@H](O)[C@@H](O)[C@@H](OCc1ccccc1)C(=O)N[C@H]1c2ccccc2C[C@H]1O	ED50	'='	1.28	uM		Non standard unit for type		UO_0000064					False	CHEMBL879740	Anti-HIV-1 activity against mutant HIV-1 in MT-4 cells (mutation selected with ritonavir)	F	BAO_0000219	cell-based format	Human immunodeficiency virus 1	None	None	MT4	None	CHEMBL243	Human immunodeficiency virus type 1 protease	Human immunodeficiency virus 1	SINGLE PROTEIN	CHEMBL1134445	1	Scientific Literature	J. Med. Chem.	2001	CHEMBL3308375
CHEMBL431241		0	724.70	2	2.98	9f	O=C(NC1c2ccccc2C[C@H]1O)[C@H](OCc1cc(F)ccc1F)[C@H](O)[C@@H](O)[C@@H](OCc1cc(F)ccc1F)C(=O)N[C@H]1c2ccccc2C[C@H]1O	ED50	'='	0.16	uM		Non standard unit for type		UO_0000064					False	CHEMBL710714	Anti-HIV-1 activity against mutant HIV-1 in MT-4 cells (mutation selected with compound 1)	F	BAO_0000219	cell-based format	Human immunodeficiency virus 1	None	None	MT4	None	CHEMBL243	Human immunodeficiency virus type 1 protease	Human immunodeficiency virus 1	SINGLE PROTEIN	CHEMBL1134445	1	Scientific Literature	J. Med. Chem.	2001	CHEMBL3308375
CHEMBL16266		0	551.71	2	6.53	35p	CCCCOc1ccc(S(=O)(=O)Nc2cccc(C(c3c(O)c4c(oc3=O)CCCCCC4)C3CC3)c2)cc1	Ki	'='	18.0	nM	7.75			UO_0000065	14.04	0.27	1.21	7.32	False	CHEMBL765007	Binding affinity against HIV-1 protease	B	BAO_0000357	single protein format	Human immunodeficiency virus 1	None	None	None	None	CHEMBL243	Human immunodeficiency virus type 1 protease	Human immunodeficiency virus 1	SINGLE PROTEIN	CHEMBL1129987	1	Scientific Literature	J. Med. Chem.	1997	None
CHEMBL422786		0	584.09	1	3.82	22	Cc1c(O)cc(F)cc1C(=O)N[C@@H](Cc1ccc2ccccc2c1)[C@H](O)C(=O)N1C[C@@H](Cl)C[C@H]1C(=O)NC(C)(C)C	IC50	'='	1.2	nM	8.92			UO_0000065	15.27	0.30	5.10	7.50	False	CHEMBL878769	Inhibitory activity against HIV-1 protease	B	BAO_0000357	single protein format	Human immunodeficiency virus 1	None	None	None	None	CHEMBL243	Human immunodeficiency virus type 1 protease	Human immunodeficiency virus 1	SINGLE PROTEIN	CHEMBL1135444	1	Scientific Literature	J. Med. Chem.	2002	None
CHEMBL410271		0	649.27	2	6.40	43cb	CCC1(N(CCO)C(=O)c2ccccc2CCC(O)Cc2ccc(Cl)cc2C(=O)N(CCO)C(C)(C)c2ccccc2)CCCC1	Ki	'='	2.0	nM	8.70			UO_0000065	13.40	0.26	2.30	8.59	False	CHEMBL763324	Binding affinity against HIV-1 protease	B	BAO_0000357	single protein format	Human immunodeficiency virus 1	None	None	None	None	CHEMBL243	Human immunodeficiency virus type 1 protease	Human immunodeficiency virus 1	SINGLE PROTEIN	CHEMBL1129371	1	Scientific Literature	J. Med. Chem.	1996	None
CHEMBL272599		0	616.80	1	4.13	21	Cc1cccc(C)c1OCC(=O)N[C@@H](Cc1ccccc1)[C@H](O)CN1CC[C@@H](OCc2ccncc2)C[C@H]1C(=O)NC(C)(C)C	IC50	'='	7.0	nM	8.15			UO_0000065	13.22	0.25	4.02	7.22	False	CHEMBL763102	In vitro inhibition of HIV-1.	B	BAO_0000357	single protein format	None	None	None	None	None	CHEMBL243	Human immunodeficiency virus type 1 protease	Human immunodeficiency virus 1	SINGLE PROTEIN	CHEMBL1132975	1	Scientific Literature	J. Med. Chem.	2000	None
CHEMBL1161743		0	557.64	1	1.45	B429	CC(C)[C@H](C)C(=O)NC(=O)[C@H](O)[C@H](O)[C@@H](O)[C@@H](Oc1ccc(-c2ccccn2)cc1)C(=O)NC(=O)[C@@H](C)C(C)C	k_off	'='	0.000373	s-1									False	CHEMBL826904	Dissociation rate constant for human immunodeficiency virus type 1 protease	B	BAO_0000357	single protein format	Human immunodeficiency virus 1	None	None	None	None	CHEMBL243	Human immunodeficiency virus type 1 protease	Human immunodeficiency virus 1	SINGLE PROTEIN	CHEMBL1138847	1	Scientific Literature	J. Med. Chem.	2004	None
CHEMBL432309		0	866.12	3	5.68	VI	CC[C@H](C)[C@H](NC(=O)[C@H](CC1CCCCC1)[C@@H](O)[C@H](O)[C@H](CC1CCCCC1)NC(=O)[C@H](Cc1c[nH]cn1)NC(=O)COc1cccc2ccccc12)C(=O)NCc1ccccn1	Ki	'='	26.0	nM	7.58			UO_0000065	8.76	0.16	1.91	3.65	False	CHEMBL878774	Inhibitory activity against HIV-1 protease	B	BAO_0000357	single protein format	Human immunodeficiency virus 1	None	None	None	None	CHEMBL243	Human immunodeficiency virus type 1 protease	Human immunodeficiency virus 1	SINGLE PROTEIN	CHEMBL1125602	1	Scientific Literature	J. Med. Chem.	1991	None
CHEMBL45627	CERULENIN	0	223.27	0	1.11	24	C/C=C/C/C=C/CCC(=O)[C@H]1O[C@H]1C(N)=O	IC50	'='	2500.0	nM	5.60			UO_0000065	25.09	0.48	4.49	7.71	False	CHEMBL763100	The compound was tested for its affinity against HIV-1 protease in vitro	B	BAO_0000357	single protein format	None	None	None	None	None	CHEMBL243	Human immunodeficiency virus type 1 protease	Human immunodeficiency virus 1	SINGLE PROTEIN	CHEMBL1125598	1	Scientific Literature	J. Med. Chem.	1991	None
CHEMBL311773		0	589.74	2	5.01	26	CN(C)c1cccc(CN2C(=O)N(Cc3ccc4[nH]ncc4c3)[C@H](Cc3ccccc3)[C@H](O)[C@@H](O)[C@H]2Cc2ccccc2)c1	Ki	'='	0.23	nM	9.64			UO_0000065	16.34	0.30	4.63	10.05	False	CHEMBL765171	Inhibitory activity against HIV protease	B	BAO_0000357	single protein format	Human immunodeficiency virus 1	None	None	None	None	CHEMBL243	Human immunodeficiency virus type 1 protease	Human immunodeficiency virus 1	SINGLE PROTEIN	CHEMBL1131003	1	Scientific Literature	J. Med. Chem.	1998	None
CHEMBL1161735		0	480.56	0	0.39	B347	CC(C)[C@H](C)C(=O)NC(=O)[C@H](O)[C@@H](O)[C@H](O)[C@@H](Oc1ccccc1)C(=O)NC(=O)[C@@H](C)C(C)C	k_on	'='	9200.0	M-1.s-1									False	CHEMBL828338	Association rate constant for human immunodeficiency virus type 1 protease	B	BAO_0000357	single protein format	Human immunodeficiency virus 1	None	None	None	None	CHEMBL243	Human immunodeficiency virus type 1 protease	Human immunodeficiency virus 1	SINGLE PROTEIN	CHEMBL1138847	1	Scientific Literature	J. Med. Chem.	2004	None
CHEMBL327567		0	574.76	1	4.83	40ab	CC(C)(C)N(CCO)C(=O)c1ccccc1CCC(O)Cc1ccccc1C(=O)N(CCO)C(C)(C)c1ccccc1	Ki	'='	90.0	nM	7.05			UO_0000065	12.26	0.23	2.22	6.95	False	CHEMBL763324	Binding affinity against HIV-1 protease	B	BAO_0000357	single protein format	Human immunodeficiency virus 1	None	None	None	None	CHEMBL243	Human immunodeficiency virus type 1 protease	Human immunodeficiency virus 1	SINGLE PROTEIN	CHEMBL1129371	1	Scientific Literature	J. Med. Chem.	1996	None
CHEMBL348791		0	783.01	2	3.53	5	COC(=O)[C@@H](NC(=O)[C@@H](NC(=O)[C@H](Cc1ccccc1)/N=C(\S)[C@H](Cc1ccccc1)NC(=O)[C@H](C)NC(=O)[C@H](C)NC(=O)OC(C)(C)C)C(C)C)C(C)C	IC50	'='	18000.0	nM	4.75			UO_0000065	6.06	0.12	1.21	2.45	False	CHEMBL769251	Inhibitory activity against HIV-1 Protease was determined	B	BAO_0000357	single protein format	None	None	None	None	None	CHEMBL243	Human immunodeficiency virus type 1 protease	Human immunodeficiency virus 1	SINGLE PROTEIN	CHEMBL1131279	1	Scientific Literature	Bioorg. Med. Chem. Lett.	1998	None
CHEMBL3706617		0	722.77	1	3.12	6	O=C(NCC(F)(F)F)[C@@H]1CN(Cc2ncc(-c3ccncc3)o2)CCN1C[C@@H](O)C[C@@H](Cc1ccccc1)C(=O)N[C@H]1c2ccccc2OC[C@H]1O	IC50	'='	0.1	nM	10.00			UO_0000065	13.84	0.26	6.88	6.52	False	CHEMBL769249	Inhibitory activity against HIV-1 Protease	B	BAO_0000357	single protein format	None	None	None	None	None	CHEMBL243	Human immunodeficiency virus type 1 protease	Human immunodeficiency virus 1	SINGLE PROTEIN	CHEMBL1136139	1	Scientific Literature	Bioorg. Med. Chem. Lett.	2003	None
CHEMBL313819		0	579.64	1	4.58	12	CC(C)CC(NC(=O)OCc1ccccc1)C(=O)NC(Cc1ccccc1)C(=O)C(F)(F)C(=O)NCc1ccccc1	IC50	'='	750000.0	nM		Outside typical range		UO_0000065					False	CHEMBL763583	Tested for inhibitory activity against the recombinant HIV-1 protease	B	BAO_0000357	single protein format	None	None	None	None	None	CHEMBL243	Human immunodeficiency virus type 1 protease	Human immunodeficiency virus 1	SINGLE PROTEIN	CHEMBL1159181	1	Scientific Literature	Bioorg. Med. Chem. Lett.	1993	None
CHEMBL357218		0	652.87	1	4.56	284386	CC(C)[C@H](N)C(=O)C[C@@H](Cc1ccccc1)[C@@H](O)[C@H]1CCc2ccc(cc2)OCCOCCCOCCNC(=O)[C@H](C(C)C)CC1=O	Ki	'='	6918309709.19	nM		Outside typical range		UO_0000065					False	CHEMBL859312	Inhibitory activity was determined against HIV type 1 protease	B	BAO_0000357	single protein format	None	None	None	None	None	CHEMBL243	Human immunodeficiency virus type 1 protease	Human immunodeficiency virus 1	SINGLE PROTEIN	CHEMBL1128211	1	Scientific Literature	J. Med. Chem.	1995	None
CHEMBL97146		0	793.97	2	5.61	12	CC(C)[C@H](NC(=O)c1ccc2ccccc2n1)C(=O)N[C@@H](Cc1ccccc1)[C@@H](O)CN(Cc1ccccc1)NC(=O)[C@H](NC(=O)c1ccc2ccccc2n1)C(C)C	IC50	'='	65.0	nM	7.19			UO_0000065	9.05	0.17	1.58	4.34	False	CHEMBL763101	In vitro inhibition of HIV-1 protease at pH 6 using 164 uM peptide substrate	B	BAO_0000357	single protein format	Human immunodeficiency virus 1	None	None	None	None	CHEMBL243	Human immunodeficiency virus type 1 protease	Human immunodeficiency virus 1	SINGLE PROTEIN	CHEMBL1127172	1	Scientific Literature	Bioorg. Med. Chem. Lett.	1993	None
CHEMBL21188		0	537.68	2	5.65	18	CCCC1(CCc2ccccc2)CC(=O)C(C(CC)c2cccc(NS(=O)(=O)c3cn(C)cn3)c2)=C(O)O1	IC90	'='	900.0	nM				UO_0000065					False	CHEMBL685390	Inhibition of HIV-1 protease in a cell culture assay using HIV-1 IIIB infected H9 cells.	F	BAO_0000219	cell-based format	Human immunodeficiency virus 1	None	None	H9	None	CHEMBL243	Human immunodeficiency virus type 1 protease	Human immunodeficiency virus 1	SINGLE PROTEIN	CHEMBL1131083	1	Scientific Literature	J. Med. Chem.	1998	CHEMBL3308402
CHEMBL60432		0	468.55	0	3.24	6	CC1(C)CC2(CC(C)(C)c3cc(S(=O)(=O)O)c(O)cc32)c2cc(O)c(S(=O)(=O)O)cc21	IC50	'='	69000.0	nM	4.16			UO_0000065	8.88	0.18	0.92	2.79	False	CHEMBL699598	Tested in vitro against strand -transfer (ST) activity in the presence of Mg2+ as the cationic cofactor	B	BAO_0000357	single protein format	None	None	None	None	None	CHEMBL243	Human immunodeficiency virus type 1 protease	Human immunodeficiency virus 1	SINGLE PROTEIN	CHEMBL1133186	1	Scientific Literature	J. Med. Chem.	2000	None
CHEMBL343440		0	820.00	2	4.57	283537	COc1ccc(CN[C@@H](C(=O)N[C@H](C(=O)NCCc2nc3ccccc3[nH]2)C(C)C)[C@H](O)[C@H](Cc2ccccc2)NC(=O)[C@@H](NC(=O)OCc2ccccc2)C(C)C)cc1	Ki	'='	8912509381.34	nM		Outside typical range		UO_0000065					False	CHEMBL859312	Inhibitory activity was determined against HIV type 1 protease	B	BAO_0000357	single protein format	None	None	None	None	None	CHEMBL243	Human immunodeficiency virus type 1 protease	Human immunodeficiency virus 1	SINGLE PROTEIN	CHEMBL1128211	1	Scientific Literature	J. Med. Chem.	1995	None
CHEMBL320893		0	686.70	2	1.21	8d	CNC(=O)[C@@H](NC(=O)[C@H](OCc1cccc(F)c1F)[C@H](O)[C@@H](O)[C@@H](OCc1cccc(F)c1F)C(=O)N[C@H](C(=O)NC)C(C)C)C(C)C	ED50	'='	0.66	uM		Non standard unit for type		UO_0000064					False	CHEMBL715133	Anti-HIV-1 activity against Wild type virus in MT-4 cells	F	BAO_0000219	cell-based format	Human immunodeficiency virus 1	None	None	MT4	None	CHEMBL243	Human immunodeficiency virus type 1 protease	Human immunodeficiency virus 1	SINGLE PROTEIN	CHEMBL1134445	1	Scientific Literature	J. Med. Chem.	2001	CHEMBL3308375
CHEMBL320893		0	686.70	2	1.21	8d	CNC(=O)[C@@H](NC(=O)[C@H](OCc1cccc(F)c1F)[C@H](O)[C@@H](O)[C@@H](OCc1cccc(F)c1F)C(=O)N[C@H](C(=O)NC)C(C)C)C(C)C	ED50	'='	0.34	uM		Non standard unit for type		UO_0000064					False	CHEMBL710715	Anti-HIV-1 activity against mutant HIV-1 in MT-4 cells (mutation selected with nelfinavir)	F	BAO_0000219	cell-based format	Human immunodeficiency virus 1	None	None	MT4	None	CHEMBL243	Human immunodeficiency virus type 1 protease	Human immunodeficiency virus 1	SINGLE PROTEIN	CHEMBL1134445	1	Scientific Literature	J. Med. Chem.	2001	CHEMBL3308375
CHEMBL82490		0	717.87	1	4.91	8	CC(C)(c1cc2cnccc2o1)N1CCN(C[C@@H](O)C[C@@H](Cc2ccccc2)C(=O)N[C@H]2c3ccccc3OC[C@H]2O)[C@H](C(=O)Nc2ccccc2)C1	IC50	'='	13.8	nM	7.86			UO_0000065	10.95	0.20	2.95	5.60	False	CHEMBL763426	Inhibitory concentration against wild-type HIV-1 protease	B	BAO_0000357	single protein format	Human immunodeficiency virus 1	None	None	None	None	CHEMBL243	Human immunodeficiency virus type 1 protease	Human immunodeficiency virus 1	SINGLE PROTEIN	CHEMBL1134901	1	Scientific Literature	Bioorg. Med. Chem. Lett.	2002	None
CHEMBL11266		0	824.94	3	7.33	7	O=C(Nc1nc2ccccc2[nH]1)c1cccc(CN2C(=O)N(Cc3cccc(C(=O)Nc4nc5ccccc5[nH]4)c3)[C@H](Cc3ccccc3)[C@H](O)[C@@H](O)[C@H]2Cc2ccccc2)c1	IC90 mutant/IC90 WT	'='	0.6										False	CHEMBL696048	Antiviral activity against mutant virus HIV-1 mutant (84V) strain	F	BAO_0000019	assay format	None	None	None	None	None	CHEMBL243	Human immunodeficiency virus type 1 protease	Human immunodeficiency virus 1	SINGLE PROTEIN	CHEMBL1131003	1	Scientific Literature	J. Med. Chem.	1998	None
CHEMBL65504		0	656.00	2	7.21	11	CC1(C)CC2(CC(C)(C)c3c(Br)c(O)c(O)c(Br)c32)c2c(Br)c(O)c(O)c(Br)c21	IC50	'='	1780.0	nM	5.75			UO_0000065	8.76	0.27	-1.46	7.11	False	CHEMBL702247	Inhibition of strand -transfer (ST) activity in the presence of Mn2+	B	BAO_0000357	single protein format	None	None	None	None	None	CHEMBL243	Human immunodeficiency virus type 1 protease	Human immunodeficiency virus 1	SINGLE PROTEIN	CHEMBL1133186	1	Scientific Literature	J. Med. Chem.	2000	None
CHEMBL349773		0	333.43	0	2.94	2	OC1(C#CC2(c3ccccc3)CO2)CCN(Cc2ccccc2)CC1	IC50	'='	725000.0	nM		Outside typical range		UO_0000065					False	CHEMBL763238	In vitro inhibition of recombinant HIV-1 protease expressed in Escherichia coli strain D1210	B	BAO_0000019	assay format	None	None	None	None	None	CHEMBL243	Human immunodeficiency virus type 1 protease	Human immunodeficiency virus 1	SINGLE PROTEIN	CHEMBL1127657	1	Scientific Literature	J. Med. Chem.	1994	None
CHEMBL357039		0	632.78	1	3.99	14	O=C(N[C@@H](Cc1ccccc1)[C@@H](O)C[C@]1(Cc2ccccc2)CCN([C@@H]2CS(=O)(=O)Cc3ccccc32)C1=O)O[C@H]1CCOC1	IC50	'='	1.8	nM	8.74			UO_0000065	13.82	0.27	4.75	7.15	False	CHEMBL696067	Compound was tested for inhibitory activity against Human immunodeficiency virus (HIV-1) protease	B	BAO_0000357	single protein format	None	None	None	None	None	CHEMBL243	Human immunodeficiency virus type 1 protease	Human immunodeficiency virus 1	SINGLE PROTEIN	CHEMBL1127242	1	Scientific Literature	Bioorg. Med. Chem. Lett.	1994	None
CHEMBL114	SAQUINAVIR	4	670.86	1	3.09	Saquinavir	CC(C)(C)NC(=O)[C@@H]1C[C@@H]2CCCC[C@@H]2CN1C[C@@H](O)[C@H](Cc1ccccc1)NC(=O)[C@H](CC(N)=O)NC(=O)c1ccc2ccccc2n1	IC50	'='	270.0	nM	6.57			UO_0000065	9.79	0.18	3.48	3.94	False	CHEMBL696065	Compound was tested for inhibitory activity against HIV-1 protease	B	BAO_0000357	single protein format	None	None	None	None	None	CHEMBL243	Human immunodeficiency virus type 1 protease	Human immunodeficiency virus 1	SINGLE PROTEIN	CHEMBL1135947	1	Scientific Literature	Bioorg. Med. Chem. Lett.	2002	None
CHEMBL2369615		0	832.01	3	0.86	(S)-2-((S)-2-{2-[Allyl-((S)-2-{(S)-2-[(S)-2-((S)-2-tert-butoxycarbonylamino-3-hydroxy-propionylamino)-propionylamino]-propionylamino}-3-phenyl-propionyl)-amino]-propionylamino}-3-methyl-pentanoylamino)-3-methyl-butyric acid methyl ester	C=CCN(C(=O)[C@H](Cc1ccccc1)NC(=O)[C@H](C)NC(=O)[C@H](C)NC(=O)[C@H](CO)NC(=O)OC(C)(C)C)[C@@H](C)C(=O)N[C@H](C(=O)N[C@H](C(=O)OC)C(C)C)[C@@H](C)CC	IC50	'>'	100.0	ug.mL-1		Outside typical range		UO_0000274					False	CHEMBL656267	Antiviral activity against HIV-1 in CEM cells	F	BAO_0000219	cell-based format	None	None	None	CCRF-CEM	None	CHEMBL243	Human immunodeficiency virus type 1 protease	Human immunodeficiency virus 1	SINGLE PROTEIN	CHEMBL1127713	1	Scientific Literature	Bioorg. Med. Chem. Lett.	1994	CHEMBL3307641
CHEMBL290847		0	788.99	1	3.81	13	CN(Cc1ccccn1)C(=O)[C@H]1[C@H](C(=O)N[C@@H](Cc2ccccc2)[C@@H](O)[C@H](O)[C@H](Cc2ccccc2)NC(=O)[C@H]2[C@H](C(=O)N(C)Cc3ccccn3)C2(C)C)C1(C)C	Ki	'='	80.0	nM	7.10			UO_0000065	8.99	0.17	3.29	4.30	False	CHEMBL772929	Inhibitory activity was measured against wild-type HIV-1 protease	B	BAO_0000357	single protein format	None	None	None	None	None	CHEMBL243	Human immunodeficiency virus type 1 protease	Human immunodeficiency virus 1	SINGLE PROTEIN	CHEMBL1131211	1	Scientific Literature	J. Med. Chem.	1998	None
CHEMBL11266		0	824.94	3	7.33	7	O=C(Nc1nc2ccccc2[nH]1)c1cccc(CN2C(=O)N(Cc3cccc(C(=O)Nc4nc5ccccc5[nH]4)c3)[C@H](Cc3ccccc3)[C@H](O)[C@@H](O)[C@H]2Cc2ccccc2)c1	IC90 mutant/IC90 WT	'='	1.0										False	CHEMBL696049	Antiviral activity against mutant virus HIV-1 mutant (84V/82F) strain	F	BAO_0000019	assay format	None	None	None	None	None	CHEMBL243	Human immunodeficiency virus type 1 protease	Human immunodeficiency virus 1	SINGLE PROTEIN	CHEMBL1131003	1	Scientific Literature	J. Med. Chem.	1998	None
CHEMBL117389		0	630.73	2	7.96	37	CCCC1(CCc2ccccc2)CC(=O)C(C(c2cccc(NS(=O)(=O)c3ccc(C(F)(F)F)cn3)c2)C(C)(C)C)=C(O)O1	IC50	'='	530.0	nM	6.28			UO_0000065					False	CHEMBL684614	Inhibition of HIV-1 protease in a cell culture assay using HIV-1 IIIB infected H9 cells.	F	BAO_0000219	cell-based format	Human immunodeficiency virus 1	None	None	H9	None	CHEMBL243	Human immunodeficiency virus type 1 protease	Human immunodeficiency virus 1	SINGLE PROTEIN	CHEMBL1131083	1	Scientific Literature	J. Med. Chem.	1998	CHEMBL3308402
CHEMBL2111768		0	602.68	2	7.33	39d	CCC[C@@]1(CCc2ccccc2)CC(=O)C([C@@H](CC)c2cccc(NS(=O)(=O)c3ccc(C(F)(F)F)cn3)c2)=C(O)O1	IC50	'='	410.0	nM	6.39			UO_0000065					False	CHEMBL684614	Inhibition of HIV-1 protease in a cell culture assay using HIV-1 IIIB infected H9 cells.	F	BAO_0000219	cell-based format	Human immunodeficiency virus 1	None	None	H9	None	CHEMBL243	Human immunodeficiency virus type 1 protease	Human immunodeficiency virus 1	SINGLE PROTEIN	CHEMBL1131083	1	Scientific Literature	J. Med. Chem.	1998	CHEMBL3308402
CHEMBL74077		0	699.96	1	4.97	32	CC(C)(C)NC(=O)[C@@H]1C[C@@H]2CCCC[C@@H]2CN1C[C@@H](O)[C@H](Cc1ccccc1)NC(=O)[C@@H](NC(=O)c1ccc2ccccc2n1)[C@@H]1CCSC1	IC50	'='	3.3	nM	8.48			UO_0000065	12.12	0.23	3.51	6.86	False	CHEMBL763585	Tested for inhibitory concentration against HIV-1 protease	B	BAO_0000357	single protein format	None	None	None	None	None	CHEMBL243	Human immunodeficiency virus type 1 protease	Human immunodeficiency virus 1	SINGLE PROTEIN	CHEMBL1126759	1	Scientific Literature	J. Med. Chem.	1993	None
CHEMBL279869		0	279.34	0	2.16	trans 3,5-dibenzyl-2-oxo pyrrolidinone	O=C1N[C@H](Cc2ccccc2)C(=O)[C@H]1Cc1ccccc1	Ki	'='	0.05	nM	10.30			UO_0000065	36.88	0.67	8.14	22.31	False	CHEMBL763311	Inhibition of HIV protease	B	BAO_0000357	single protein format	Human immunodeficiency virus 1	None	None	None	None	CHEMBL243	Human immunodeficiency virus type 1 protease	Human immunodeficiency virus 1	SINGLE PROTEIN	CHEMBL1133027	1	Scientific Literature	Bioorg. Med. Chem. Lett.	2000	None
CHEMBL407997		0	641.26	2	6.87	(S,S)-15d	Cc1ccc(Cl)cc1N1CCN(Cc2cn([C@@H](Cc3ccccc3)[C@H](Cc3ccccc3)NC(=O)OCC3CCCC3)nn2)CC1	Inhibition	'='	76.0	%				UO_0000187					False	CHEMBL855433	Inhibition of HIV1 protease at 5 uM	B	BAO_0000357	single protein format	Human immunodeficiency virus 1	None	None	None	None	CHEMBL243	Human immunodeficiency virus type 1 protease	Human immunodeficiency virus 1	SINGLE PROTEIN	CHEMBL1138217	1	Scientific Literature	J. Med. Chem.	2006	None
CHEMBL151080		0	670.83	1	4.36	Z4	CC(C)(C)NC(=O)[C@@H]1CN(Cc2cc3cc(F)ccc3o2)CCN1C[C@@H](O)C[C@@H](Cc1ccccc1)C(=O)NC1c2ccccc2C[C@H]1O	IC50	'='	0.94	nM	9.03			UO_0000065	13.46	0.25	4.67	7.63	False	CHEMBL766794	In vitro inhibitory activity against wild type HIV-1 protease	B	BAO_0000357	single protein format	None	None	None	None	None	CHEMBL243	Human immunodeficiency virus type 1 protease	Human immunodeficiency virus 1	SINGLE PROTEIN	CHEMBL1135057	1	Scientific Literature	Bioorg. Med. Chem. Lett.	2002	None
CHEMBL160862		0	680.85	1	4.97	31	Cc1ccc(CN(C)C(=O)NC(C(=O)N[C@@H](Cc2ccccc2)[C@@H](O)C[C@H](Cc2ccccc2)NC(=O)OCc2cccnc2)C(C)C)cn1	Inhibition	'='	60.0	%				UO_0000187					False	CHEMBL761821	Compound at 1 nM was tested for the inhibition of purified recombinant HIV-1 protease using a fluorogenic substrate	B	BAO_0000357	single protein format	None	None	None	None	None	CHEMBL243	Human immunodeficiency virus type 1 protease	Human immunodeficiency virus 1	SINGLE PROTEIN	CHEMBL1131475	1	Scientific Literature	J. Med. Chem.	1998	None
CHEMBL278335		0	818.95	2	3.16	KNI-694	Cc1ccccc1CNC(=O)[C@H]1N(C(=O)[C@H](O)[C@@H](Cc2ccccc2)NC(=O)CC(C)(C)C(=O)OCC2OC(n3cc(C)c(=O)[nH]c3=O)CC2N=[N+]=[N-])CSC1(C)C	Activity						Active						False	CHEMBL769515	Inhibitory activity against HIV protease; Active	B	BAO_0000357	single protein format	None	None	None	None	None	CHEMBL243	Human immunodeficiency virus type 1 protease	Human immunodeficiency virus 1	SINGLE PROTEIN	CHEMBL1132904	1	Scientific Literature	Bioorg. Med. Chem. Lett.	2000	None
CHEMBL296855		0	670.59	2	5.11	14	CC(C)(C)OC(=O)N[C@@H](Cc1ccccc1)[C@@H](O)C[C@@H](Cc1ccc(I)cc1)C(=O)N[C@H]1c2ccccc2C[C@H]1O	IC50	'='	0.7244	nM	9.14			UO_0000065	13.63	0.30	4.03	8.47	False	CHEMBL877854	Inhibitory activity against HIV-1 protease.	B	BAO_0000357	single protein format	Human immunodeficiency virus 1	None	None	None	None	CHEMBL243	Human immunodeficiency virus type 1 protease	Human immunodeficiency virus 1	SINGLE PROTEIN	CHEMBL1131491	1	Scientific Literature	J. Med. Chem.	1998	None
CHEMBL115	INDINAVIR	4	613.80	1	2.87	1 (Indinavir)	CC(C)(C)NC(=O)[C@@H]1CN(Cc2cccnc2)CCN1C[C@@H](O)C[C@@H](Cc1ccccc1)C(=O)N[C@H]1c2ccccc2C[C@H]1O	IC50	'='	61.2	nM	7.21			UO_0000065	11.75	0.22	4.34	6.11	False	CHEMBL760092	Inhibitory activity against HIV-1 protease (K-60C strain)	B	BAO_0000357	single protein format	None	None	None	None	None	CHEMBL243	Human immunodeficiency virus type 1 protease	Human immunodeficiency virus 1	SINGLE PROTEIN	CHEMBL1146635	1	Scientific Literature	Bioorg. Med. Chem. Lett.	2003	None
CHEMBL288239		0	400.52	0	4.19	28	O=C1N[C@H](CCc2ccccc2)[C@@H](O)[C@@H](Cc2ccccc2)N1Cc1ccccc1	Ki	'='	66.07	nM	7.18			UO_0000065	17.93	0.33	2.99	13.66	True	CHEMBL650169	Inhibitory activity of compound against HIV-1 aspartyl protease.	B	BAO_0000357	single protein format	Human immunodeficiency virus 1	None	None	None	None	CHEMBL243	Human immunodeficiency virus type 1 protease	Human immunodeficiency virus 1	SINGLE PROTEIN	CHEMBL1134992	1	Scientific Literature	Bioorg. Med. Chem. Lett.	2002	None
CHEMBL216912		0	366.47	1	5.04	(S,S)-4a	CC(C)(C)OC(=O)N[C@@H](Cc1ccccc1)[C@H](Cc1ccccc1)N=[N+]=[N-]	Ki	'='	31000.0	nM	4.51			UO_0000065	12.30	0.23	-0.53	5.18	False	CHEMBL854830	Inhibition of HIV1 protease	B	BAO_0000357	single protein format	Human immunodeficiency virus 1	None	None	None	None	CHEMBL243	Human immunodeficiency virus type 1 protease	Human immunodeficiency virus 1	SINGLE PROTEIN	CHEMBL1138217	1	Scientific Literature	J. Med. Chem.	2006	None
CHEMBL442738		0	616.83	1	3.49	1	CC(C)CCN(C[C@@H](O)[C@@H]1Cc2ccc(cc2)OCCCCCC(=O)N[C@@H](C(C)C)C(=O)N1)S(=O)(=O)c1ccc(N)cc1	IC90	'='	220.0	nM				UO_0000065					False	CHEMBL804208	Inhibition of virion associated RT activity (90% decrease) relative to untreated, infected control in MT2 cells infected with HIV-1 237288 strain	B	BAO_0000219	cell-based format	None	None	None	MT2	None	CHEMBL243	Human immunodeficiency virus type 1 protease	Human immunodeficiency virus 1	SINGLE PROTEIN	CHEMBL1133648	1	Scientific Literature	J. Med. Chem.	2000	CHEMBL3307558
CHEMBL57375		0	758.93	2	6.49	99	O=C(Nc1nccs1)c1cccc(CN2C(=O)N(Cc3cccc(C(=O)Nc4nccs4)c3)[C@H](Cc3ccccc3)[C@H](O)[C@@H](O)[C@H]2Cc2ccccc2)c1	Ki	'='	0.027	nM	10.57			UO_0000065	13.93	0.27	4.08	7.14	False	CHEMBL763303	Inhibition of HIV-1 protease	B	BAO_0000357	single protein format	Human immunodeficiency virus 1	None	None	None	None	CHEMBL243	Human immunodeficiency virus type 1 protease	Human immunodeficiency virus 1	SINGLE PROTEIN	CHEMBL1132660	1	Scientific Literature	J. Med. Chem.	1999	None
CHEMBL33775		0	195.17	0	1.37	EPNP	O=[N+]([O-])c1ccc(OCC2CO2)cc1	Ki	'='	11000000.0	nM		Outside typical range		UO_0000065					False	CHEMBL691404	Compound was tested for the inhibition activity against HIV-1 protease	B	BAO_0000357	single protein format	None	None	None	None	None	CHEMBL243	Human immunodeficiency virus type 1 protease	Human immunodeficiency virus 1	SINGLE PROTEIN	CHEMBL1128794	1	Scientific Literature	Bioorg. Med. Chem. Lett.	1995	None
CHEMBL371678		0	595.70	1	4.27	(+)-3	O=C(N[C@@H](Cc1ccccc1)[C@@H](O)C[C@]1(Cc2ccccc2)N=CC([C@@H]2CNC(=O)c3ccccc32)=C1O)O[C@H]1CCOC1	Ratio CIC95/IC50	'='	137.0										False	CHEMBL866461	Ratio of inhibitory effect against HIV1 protease in cellular over isolated enzyme assay	F	BAO_0000019	assay format	Human immunodeficiency virus 1	None	None	None	None	CHEMBL243	Human immunodeficiency virus type 1 protease	Human immunodeficiency virus 1	SINGLE PROTEIN	CHEMBL1149449	1	Scientific Literature	Bioorg. Med. Chem. Lett.	2006	None
CHEMBL347408		0	881.13	2	4.93	13D	CC(C)[C@H](NC(=O)OCc1ccccc1)C(=O)N[C@@H](Cc1ccccc1)CN(CCO)CCN(CCO)C[C@H](Cc1ccccc1)NC(=O)[C@H](NC(=O)OCc1ccccc1)C(C)C	Inhibition	'='	8.0	%				UO_0000187					False	CHEMBL688443	Percent inhibition of HIV-1 protease against substrate TLNFPIS-AMC (test I) at a concentration of 10 e-5M	B	BAO_0000357	single protein format	None	None	None	None	None	CHEMBL243	Human immunodeficiency virus type 1 protease	Human immunodeficiency virus 1	SINGLE PROTEIN	CHEMBL1127256	1	Scientific Literature	Bioorg. Med. Chem. Lett.	1994	None
CHEMBL319117		0	540.66	1	3.97	12	CC(C)(C)OC(=O)N[C@@H](Cc1ccccc1)C[C@H](O)[C@H](Cc1ccccc1)NC(=O)O[C@@H]1COC2OCCC21	Inhibition	'='	45.0	%				UO_0000187					False	CHEMBL877860	Tested for its inhibition against HIV protease at a concentration of 0.5 nM.	B	BAO_0000357	single protein format	Human immunodeficiency virus 1	None	None	None	None	CHEMBL243	Human immunodeficiency virus type 1 protease	Human immunodeficiency virus 1	SINGLE PROTEIN	CHEMBL1128938	1	Scientific Literature	Bioorg. Med. Chem. Lett.	1996	None
CHEMBL3349509		0	766.89	2	1.08	21	CC[C@H](C)[C@H](NC(=O)[C@@H]1CCCN1C(=O)[C@@H](O)[C@H](Cc1ccccc1)NC(=O)[C@@H](CC(N)=O)NC(=O)OCc1ccccc1)C(=O)N[C@H](C(=O)OC)C(C)C	IC50	'='	3.1	nM	8.51			UO_0000065	11.09	0.21	7.43	3.61	False	CHEMBL769443	Inhibitory activity of the Compound was tested against HIV protease enzyme.	B	BAO_0000357	single protein format	None	None	None	None	None	CHEMBL243	Human immunodeficiency virus type 1 protease	Human immunodeficiency virus 1	SINGLE PROTEIN	CHEMBL1125429	1	Scientific Literature	J. Med. Chem.	1992	None
CHEMBL3349480		0	786.93	2	2.05	38	CC[C@H](C)[C@H](NC(=O)[C@@H]1CCCN1C[C@@H](O)[C@H](Cc1ccccc1)NC(=O)[C@H](CC(N)=O)NC(=O)OCc1ccccc1)C(=O)N[C@@H](Cc1ccccc1)C(=O)O	Ki	'='	2.4	nM	8.62			UO_0000065	10.95	0.21	6.57	3.76	False	CHEMBL763315	Binding affinity to HIV protease	B	BAO_0000357	single protein format	None	None	None	None	None	CHEMBL243	Human immunodeficiency virus type 1 protease	Human immunodeficiency virus 1	SINGLE PROTEIN	CHEMBL1125316	1	Scientific Literature	J. Med. Chem.	1992	None
CHEMBL12844		0	338.43	1	5.29	2	CC(C)c1ccccc1Sc1c(O)cc(-c2ccccc2)oc1=O	IC50	'='	37.0	nM	7.43			UO_0000065	21.96	0.42	2.14	14.73	True	CHEMBL769254	Inhibitory activity against purified HIV-1 protease (BH10) at a pH of 4.7 and a final enzyme concentration of 0.45-1.1 nM	B	BAO_0000357	single protein format	Human immunodeficiency virus 1	None	None	None	None	CHEMBL243	Human immunodeficiency virus type 1 protease	Human immunodeficiency virus 1	SINGLE PROTEIN	CHEMBL1129760	1	Scientific Literature	Bioorg. Med. Chem. Lett.	1996	None
CHEMBL607101		0	631.77	1	3.82	12	C[C@H](c1ccccc1)N(C[C@@H](O)[C@H](Cc1ccccc1)NC(=O)[C@H](CC(N)=O)NC(=O)OCc1ccccc1)C(=O)NC(C)(C)C	IC50	'='	6500.0	nM	5.19			UO_0000065	8.21	0.15	1.37	3.18	False	CHEMBL769369	Inhibition of HIV-1 Protease.	B	BAO_0000357	single protein format	None	None	None	None	None	CHEMBL243	Human immunodeficiency virus type 1 protease	Human immunodeficiency virus 1	SINGLE PROTEIN	CHEMBL1126824	1	Scientific Literature	J. Med. Chem.	1993	None
CHEMBL99187		0	541.65	1	1.69	2 (S-isomer)	CCCCNC(=O)N(C)C[C@H](O)[C@H](Cc1ccccc1)NC(=O)[C@H](CC(N)=O)NC(=O)OCc1ccccc1	Inhibition	'>'	50.0	%				UO_0000187					False	CHEMBL765064	Inhibition of HIV-1 Protease	B	BAO_0000357	single protein format	None	None	None	None	None	CHEMBL243	Human immunodeficiency virus type 1 protease	Human immunodeficiency virus 1	SINGLE PROTEIN	CHEMBL1126824	1	Scientific Literature	J. Med. Chem.	1993	None
CHEMBL36437		0	455.56	0	3.64	36	Nc1[nH]nc2ccc(CN3C(=O)N[C@H](CCc4ccccc4)[C@@H](O)[C@H]3Cc3ccccc3)cc12	Ki	'='	0.3802	nM	9.42			UO_0000065	20.68	0.38	5.78	8.78	True	CHEMBL650169	Inhibitory activity of compound against HIV-1 aspartyl protease.	B	BAO_0000357	single protein format	Human immunodeficiency virus 1	None	None	None	None	CHEMBL243	Human immunodeficiency virus type 1 protease	Human immunodeficiency virus 1	SINGLE PROTEIN	CHEMBL1134992	1	Scientific Literature	Bioorg. Med. Chem. Lett.	2002	None
CHEMBL366576		0	642.71	2	4.77	14	N=C(NO)c1cc(CN2C(=O)N(Cc3ccc(F)c(/C(N)=N/O)c3)[C@H](Cc3ccccc3)[C@H](O)[C@H]2CCc2ccccc2)ccc1F	Ki	'='	0.06012	nM	10.22			UO_0000065	15.90	0.30	5.45	6.45	True	CHEMBL650169	Inhibitory activity of compound against HIV-1 aspartyl protease.	B	BAO_0000357	single protein format	Human immunodeficiency virus 1	None	None	None	None	CHEMBL243	Human immunodeficiency virus type 1 protease	Human immunodeficiency virus 1	SINGLE PROTEIN	CHEMBL1134992	1	Scientific Literature	Bioorg. Med. Chem. Lett.	2002	None
CHEMBL416734		0	338.32	0	-0.30	2b	Cc1cn(C2CC(N=[N+]=[N-])C(COC(=O)CCN)O2)c(=O)[nH]c1=O	Activity						Active						False	CHEMBL769515	Inhibitory activity against HIV protease; Active	B	BAO_0000357	single protein format	None	None	None	None	None	CHEMBL243	Human immunodeficiency virus type 1 protease	Human immunodeficiency virus 1	SINGLE PROTEIN	CHEMBL1132904	1	Scientific Literature	Bioorg. Med. Chem. Lett.	2000	None
CHEMBL268605		0	588.71	1	3.02	7	CC(C)(C)NC(=O)c1ccccc1C[C@@H](O)[C@H](Cc1ccccc1)NC(=O)[C@H](CC(=O)OCc1ccccc1)NC(N)=O	IC50	'='	51.0	nM	7.29			UO_0000065	12.39	0.23	4.27	4.56	True	CHEMBL879724	Concentration required for in vitro inhibitory activity against HIV-1 protease	B	BAO_0000357	single protein format	None	None	None	None	None	CHEMBL243	Human immunodeficiency virus type 1 protease	Human immunodeficiency virus 1	SINGLE PROTEIN	CHEMBL1127904	1	Scientific Literature	Bioorg. Med. Chem. Lett.	1994	None
CHEMBL408723		0	537.61	1	4.90	11	CC(C)[C@H](NC(=O)OCc1ccccn1)C(=O)N[C@@H](Cc1ccccc1)C(=O)C(F)(F)CCc1ccccc1	Ki	'='	457088189614875000	nM		Outside typical range		UO_0000065					False	CHEMBL768260	Binding affinity to HIV-1 protease	B	BAO_0000357	single protein format	None	None	None	None	None	CHEMBL243	Human immunodeficiency virus type 1 protease	Human immunodeficiency virus 1	SINGLE PROTEIN	CHEMBL1127540	1	Scientific Literature	J. Med. Chem.	1994	None
CHEMBL2367848		0	512.65	1	3.96	23	CC(C)[C@H](NC(=O)[C@H](Cc1ccccc1)C[C@H](O)[C@H](Cc1ccccc1)NC(=O)OC(C)(C)C)C(=O)O	IC50	'='	162.18	nM	6.79			UO_0000065	13.24	0.25	2.83	5.43	True	CHEMBL877854	Inhibitory activity against HIV-1 protease.	B	BAO_0000357	single protein format	Human immunodeficiency virus 1	None	None	None	None	CHEMBL243	Human immunodeficiency virus type 1 protease	Human immunodeficiency virus 1	SINGLE PROTEIN	CHEMBL1131491	1	Scientific Literature	J. Med. Chem.	1998	None
CHEMBL354746		0	596.73	2	5.36	3	CC1(C)O[C@@H]2[C@@H](O1)[C@@H](Cc1ccccc1)N(CC#Cc1cccnc1)C(=O)N(CC#Cc1cccnc1)[C@@H]2Cc1ccccc1	Ki	'>='	1000.0	nM				UO_0000065					False	CHEMBL691403	Binding affinity to HIV-protease	B	BAO_0000357	single protein format	None	None	None	None	None	CHEMBL243	Human immunodeficiency virus type 1 protease	Human immunodeficiency virus 1	SINGLE PROTEIN	CHEMBL1159158	1	Scientific Literature	Bioorg. Med. Chem. Lett.	1996	None
CHEMBL346943		0	707.92	2	5.99	140	CC(C)c1csc(COC(=O)NC(C(=O)N[C@@H](Cc2ccccc2)[C@@H](O)C[C@H](Cc2ccccc2)NC(=O)OCc2cncs2)C(C)C)n1	IC50	'='	1.9	nM	8.72			UO_0000065	12.32	0.24	2.73	5.75	False	CHEMBL881815	Inhibitory concentration against purified recombinant HIV-1 protease using fluorogenic substrate	B	BAO_0000357	single protein format	Human immunodeficiency virus 1	None	None	None	None	CHEMBL243	Human immunodeficiency virus type 1 protease	Human immunodeficiency virus 1	SINGLE PROTEIN	CHEMBL1131475	1	Scientific Literature	J. Med. Chem.	1998	None
CHEMBL436030		0	695.87	1	4.67	65	Cc1ncc(CN(C)C(=O)NC(C(=O)N[C@@H](Cc2ccccc2)C[C@H](O)[C@H](Cc2ccccc2)NC(=O)OCc2cccnc2)C(C)C)nc1C	Inhibition	'='	67.0	%				UO_0000187					False	CHEMBL761820	Inhibition of purified recombinant HIV-1 protease at 0.5 nm using a fluorogenic substrate	B	BAO_0000357	single protein format	Human immunodeficiency virus 1	None	None	None	None	CHEMBL243	Human immunodeficiency virus type 1 protease	Human immunodeficiency virus 1	SINGLE PROTEIN	CHEMBL1131475	1	Scientific Literature	J. Med. Chem.	1998	None
CHEMBL3350189		0	812.02	2	4.36	U-75875	CC[C@H](C)[C@H](NC(=O)[C@H](C(C)C)[C@@H](O)[C@H](O)[C@H](CC1CCCCC1)NC(=O)[C@H](Cc1c[nH]cn1)NC(=O)COc1cccc2ccccc12)C(=O)NCc1ccccn1	IC50	'='	750.0	nM	6.12			UO_0000065	7.54	0.14	1.76	2.95	False	CHEMBL769358	Inhibition of HIV-1 protease in 10% fetal calf serum(FCS)	B	BAO_0000357	single protein format	Human immunodeficiency virus 1	None	None	None	None	CHEMBL243	Human immunodeficiency virus type 1 protease	Human immunodeficiency virus 1	SINGLE PROTEIN	CHEMBL1126254	1	Scientific Literature	J. Med. Chem.	1992	None
CHEMBL3350055		0	768.91	2	3.86	15	CC(C)[C@H](NC(=O)OCc1ccccn1)C(=O)N[C@@H](Cc1ccccc1)[C@H](O)[C@H](O)[C@H](Cc1ccccc1)NC(=O)[C@@H](NC(=O)OCc1ccccn1)C(C)C	EC50	'='	20.0	nM	7.70			UO_0000065	10.01	0.19	3.84	3.83	False	CHEMBL878776	Effective concentration of compound for inhibition of HIV 1 protease was determined	B	BAO_0000357	single protein format	None	None	None	None	None	CHEMBL243	Human immunodeficiency virus type 1 protease	Human immunodeficiency virus 1	SINGLE PROTEIN	CHEMBL1127692	1	Scientific Literature	J. Med. Chem.	1994	None
CHEMBL169849		0	531.74	2	6.50	26	Cc1cc(SC2=C(O)OC(CCc3ccccc3)(C(C)C)CC2=O)c(C(C)(C)C)cc1NS(C)(=O)=O	Ki	'='	0.83	nM	9.08			UO_0000065	17.08	0.34	2.58	9.80	False	CHEMBL873413	Tested for binding affinity against HIV protease	B	BAO_0000357	single protein format	Human immunodeficiency virus 1	None	None	None	None	CHEMBL243	Human immunodeficiency virus type 1 protease	Human immunodeficiency virus 1	SINGLE PROTEIN	CHEMBL1132961	1	Scientific Literature	J. Med. Chem.	2000	None
CHEMBL359302		0	471.58	0	3.07	13	CC(C)(C)Oc1cccnc1N1CCN(C(=O)c2cc3cc(NS(C)(=O)=O)ccc3[nH]2)CC1	IC50						Not Determined						False	CHEMBL797534	Compound was tested in vitro for inhibition of HIV-1 RT; ND = Not determined	B	BAO_0000357	single protein format	None	None	None	None	None	CHEMBL243	Human immunodeficiency virus type 1 protease	Human immunodeficiency virus 1	SINGLE PROTEIN	CHEMBL1129466	1	Scientific Literature	J. Med. Chem.	1996	None
CHEMBL378467		0	906.09	3	3.57	5	COC(=O)[C@@H](NC(=O)[C@@H](CC(C)C)NC(=O)[C@@H](NC(=O)CCCOc1ccc2ccc(OCCCC(=O)NC(C(=O)Nc3cccn(CC(N)=O)c3=O)C(C)C)cc2c1)C(C)C)C(C)C	Ki	'='	100.0	nM	7.00			UO_0000065	7.73	0.15	3.43	2.74	False	CHEMBL870314	Inhibition of dimerization of HIV1 protease 150V mutant	B	BAO_0000357	single protein format	Human immunodeficiency virus 1	None	None	None	None	CHEMBL243	Human immunodeficiency virus type 1 protease	Human immunodeficiency virus 1	SINGLE PROTEIN	CHEMBL1137412	1	Scientific Literature	J. Med. Chem.	2006	None
CHEMBL362312		0	632.73	1	3.17	Entry v	O=C(N[C@@H](Cc1ccccc1)[C@H](O)CN(OC1CCCCC1)S(=O)(=O)c1ccc2c(c1)OCCO2)O[C@H]1CO[C@H]2OCC[C@@H]12	Ki	'<'	0.005	nM		Outside typical range		UO_0000065					False	CHEMBL830292	Inhibition constant against HIV-1 protease	B	BAO_0000357	single protein format	Human immunodeficiency virus 1	None	None	None	None	CHEMBL243	Human immunodeficiency virus type 1 protease	Human immunodeficiency virus 1	SINGLE PROTEIN	CHEMBL1142752	1	Scientific Literature	Bioorg. Med. Chem. Lett.	2005	None
CHEMBL365573		0	536.69	1	4.30	Entry b	CCC(CC)ON(C[C@@H](O)[C@H](Cc1ccccc1)NC(=O)OC(C)(C)C)S(=O)(=O)c1ccc(OC)cc1	Ki	'='	3.2	nM	8.49			UO_0000065	15.83	0.31	4.19	7.43	False	CHEMBL830292	Inhibition constant against HIV-1 protease	B	BAO_0000357	single protein format	Human immunodeficiency virus 1	None	None	None	None	CHEMBL243	Human immunodeficiency virus type 1 protease	Human immunodeficiency virus 1	SINGLE PROTEIN	CHEMBL1142752	1	Scientific Literature	Bioorg. Med. Chem. Lett.	2005	None
CHEMBL157373		0	606.78	3	5.21	3	O=C(NNC(=O)c1ccccc1SSc1ccccc1C(=O)NNC(=O)c1ccccc1S)c1ccccc1S	IC50	'>'	90000.0	nM				UO_0000065					False	CHEMBL760101	Inhibitory activity against viral protease	B	BAO_0000357	single protein format	None	None	None	None	None	CHEMBL243	Human immunodeficiency virus type 1 protease	Human immunodeficiency virus 1	SINGLE PROTEIN	CHEMBL1135687	1	Scientific Literature	J. Med. Chem.	2002	None
CHEMBL21145	DMP-323	0	566.70	1	4.05	50 DMP-323	O=C1N(Cc2ccc(CO)cc2)[C@H](Cc2ccccc2)[C@H](O)[C@@H](O)[C@@H](Cc2ccccc2)N1Cc1ccc(CO)cc1	Ki	'='	0.34	nM	9.47			UO_0000065	16.71	0.31	5.42	9.06	False	CHEMBL763303	Inhibition of HIV-1 protease	B	BAO_0000357	single protein format	Human immunodeficiency virus 1	None	None	None	None	CHEMBL243	Human immunodeficiency virus type 1 protease	Human immunodeficiency virus 1	SINGLE PROTEIN	CHEMBL1132660	1	Scientific Literature	J. Med. Chem.	1999	None
CHEMBL146992		0	746.91	2	4.54	283407	CC(C)(C)OC(=O)N[C@@H](Cc1ccccc1)[C@@H](O)[C@@H](NCc1ccc(CNC(=O)CCc2nc3ccccc3[nH]2)cc1)C(=O)N[C@H]1c2ccccc2CC1O	Ki	'='	40738027780.41	nM		Outside typical range		UO_0000065					False	CHEMBL859312	Inhibitory activity was determined against HIV type 1 protease	B	BAO_0000357	single protein format	None	None	None	None	None	CHEMBL243	Human immunodeficiency virus type 1 protease	Human immunodeficiency virus 1	SINGLE PROTEIN	CHEMBL1128211	1	Scientific Literature	J. Med. Chem.	1995	None
CHEMBL148014		0	710.87	2	4.26	283441	CC(C)(C)[C@H](NC(=O)OCc1ccccc1)C(=O)N[C@@H](Cc1ccccc1)[C@@H](O)[C@@H](NCc1ccc(OCCO)cc1)C(=O)NCc1ccccc1	Ki	'='	33884415613.92	nM		Outside typical range		UO_0000065					False	CHEMBL859312	Inhibitory activity was determined against HIV type 1 protease	B	BAO_0000357	single protein format	None	None	None	None	None	CHEMBL243	Human immunodeficiency virus type 1 protease	Human immunodeficiency virus 1	SINGLE PROTEIN	CHEMBL1128211	1	Scientific Literature	J. Med. Chem.	1995	None
CHEMBL3350095		0	750.64	1	3.37	17	O=C(CN1[C@@H](COc2ccccc2)[C@@H](O)[C@H](O)[C@H](COc2ccccc2)N(Cc2cccc(I)c2)S1(=O)=O)Nc1nccs1	Ki	'='	510.0	nM	6.29			UO_0000065	8.38	0.20	2.92	4.45	False	CHEMBL763392	Inhibition of recombinant HIV-1 protease measured by fluorometric assay	B	BAO_0000357	single protein format	Human immunodeficiency virus 1	None	None	None	None	CHEMBL243	Human immunodeficiency virus type 1 protease	Human immunodeficiency virus 1	SINGLE PROTEIN	CHEMBL1134693	1	Scientific Literature	J. Med. Chem.	2001	None
CHEMBL291004		0	600.73	2	5.02	29	Nc1[nH]nc2ccc(CN3C(=O)N(Cc4ccc5n[nH]c(N)c5c4)[C@H](Cc4ccccc4)[C@H](O)[C@H]3CCc3ccccc3)cc12	Ki	'='	0.0302	nM	10.52			UO_0000065	17.51	0.32	5.50	6.87	False	CHEMBL768259	Inhibitory activity against HIV-1 protease	B	BAO_0000357	single protein format	Human immunodeficiency virus 1	None	None	None	None	CHEMBL243	Human immunodeficiency virus type 1 protease	Human immunodeficiency virus 1	SINGLE PROTEIN	CHEMBL1136017	1	Scientific Literature	J. Med. Chem.	2002	None
CHEMBL299428		0	555.74	1	3.23	12g	CCCc1cccc(C)c1OCC(=O)N[C@@H](Cc1ccccc1)[C@H](O)C(=O)N1CSC[C@H]1C(=O)NC(C)(C)C	Inhibition	'='	97.0	%				UO_0000187					False	CHEMBL762463	Inhibition of recombinant HIV-1 protease (NY-5) using 5 uM	B	BAO_0000357	single protein format	None	None	None	None	None	CHEMBL243	Human immunodeficiency virus type 1 protease	Human immunodeficiency virus 1	SINGLE PROTEIN	CHEMBL1132212	1	Scientific Literature	J. Med. Chem.	1999	None
[truncated: 7,458 more rows]
