# Supplementary material for: PyRMD Studio: A Unified Suite for Next-Generation, AI-Powered Virtual Screening
Source: J Chem Inf Model. 2026 May 19;66(11):6197–203. doi: 10.1021/acs.jcim.6c00648 (PMC13250901; doi:10.1021/acs.jcim.6c00648)
Supplement: Supplementary file 1 [file ci6c00648_si_001.zip › DATA/hivrt_chembl.csv]

Molecule ChEMBL ID	Molecule Name	Molecule Max Phase	Molecular Weight	#RO5 Violations	AlogP	Compound Key	Smiles	Standard Type	Standard Relation	Standard Value	Standard Units	pChEMBL Value	Data Validity Comment	Comment	Uo Units	Ligand Efficiency BEI	Ligand Efficiency LE	Ligand Efficiency LLE	Ligand Efficiency SEI	Potential Duplicate	Assay ChEMBL ID	Assay Description	Assay Type	BAO Format ID	BAO Label	Assay Organism	Assay Tissue ChEMBL ID	Assay Tissue Name	Assay Cell Type	Assay Subcellular Fraction	Target ChEMBL ID	Target Name	Target Organism	Target Type	Document ChEMBL ID	Source ID	Source Description	Document Journal	Document Year	Cell ChEMBL ID
CHEMBL125510		0	293.37	0	3.82	6	CCc1cc(NCc2cnc3ccccc3c2)c(O)nc1C	IC50	'='	335.0	nM	6.47			UO_0000065	22.07	0.40	2.65	11.16	True	CHEMBL797532	In vitro HIV-1 RT inhibitory activity using rC.dG as template-primer	B	BAO_0000357	single protein format	Human immunodeficiency virus 1	None	None	None	None	CHEMBL247	Human immunodeficiency virus type 1 reverse transcriptase	Human immunodeficiency virus 1	SINGLE PROTEIN	CHEMBL1125315	1	Scientific Literature	J. Med. Chem.	1992	None
CHEMBL95426		0	298.41	0	4.05	8	CCc1cc(CCc2nc3ccccc3s2)c(O)nc1C	IC50	'='	370.0	nM	6.43			UO_0000065	21.55	0.42	2.38	13.98	False	CHEMBL800744	Tested for inhibition against HIV-1 RT (used (poly)rC-(oligo)dG as the template)	B	BAO_0000357	single protein format	Human immunodeficiency virus 1	None	None	None	None	CHEMBL247	Human immunodeficiency virus type 1 reverse transcriptase	Human immunodeficiency virus 1	SINGLE PROTEIN	CHEMBL1126643	1	Scientific Literature	J. Med. Chem.	1993	None
CHEMBL198697		0	502.22	2	5.12	40	Cc1c(O)nc(S(=O)(=O)Cc2ccc(Br)cc2)nc1Cc1c(Cl)cccc1Cl	ID50						Not Active						False	CHEMBL864464	Inhibition of wild type HIV1 reverse transcriptase by [3H]dTTP poly(rA)/oligo(dT) incorporation at 400 uM	B	BAO_0000357	single protein format	Human immunodeficiency virus 1	None	None	None	None	CHEMBL247	Human immunodeficiency virus type 1 reverse transcriptase	Human immunodeficiency virus 1	SINGLE PROTEIN	CHEMBL1141224	1	Scientific Literature	J. Med. Chem.	2005	None
CHEMBL223228	EFAVIRENZ	4	315.68	0	4.07	EVZ	O=C1Nc2ccc(Cl)cc2[C@@](C#CC2CC2)(C(F)(F)F)O1	ID50	'='	0.4	uM		Non standard unit for type		UO_0000064					False	CHEMBL864453	Inhibition of K103N mutant HIV1 reverse transcriptase by [3H]-dTTP poly(rA)/oligo(dT) incorporation	B	BAO_0000357	single protein format	Human immunodeficiency virus 1	None	None	None	None	CHEMBL247	Human immunodeficiency virus type 1 reverse transcriptase	Human immunodeficiency virus 1	SINGLE PROTEIN	CHEMBL1141224	1	Scientific Literature	J. Med. Chem.	2005	None
CHEMBL133658		0	374.80	0	3.82	8	CCOc1ccc(Cl)c(C2CC2NC(=O)Nc2ccc(C#N)cn2)c1F	ED50						Not Determined						False	CHEMBL715314	Inhibitory activity against HIV-1 Wild Type in MT-4 cells; not determined.	F	BAO_0000219	cell-based format	Human immunodeficiency virus 1	None	None	MT4	None	CHEMBL247	Human immunodeficiency virus type 1 reverse transcriptase	Human immunodeficiency virus 1	SINGLE PROTEIN	CHEMBL1132432	1	Scientific Literature	J. Med. Chem.	1999	CHEMBL3308375
CHEMBL308644		0	335.90	0	4.71	1bc (table 5)	CC(C)=CCN1[C@@H](C)c2cc(Cl)cc3nc(S)n(c23)C[C@H]1C	IC50	'='	480.0	nM	6.32			UO_0000065	18.81	0.39	1.61	30.00	False	CHEMBL800982	Inhibitory concentration against HIV-1 replication by interfering with virus reverse transcriptase	B	BAO_0000357	single protein format	Human immunodeficiency virus 1	None	None	None	None	CHEMBL247	Human immunodeficiency virus type 1 reverse transcriptase	Human immunodeficiency virus 1	SINGLE PROTEIN	CHEMBL1129323	1	Scientific Literature	J. Med. Chem.	1996	None
CHEMBL7712		0	430.47	0	4.97	52	CC(C)Nc1cc(C(F)(F)F)ccc1N1CCN(C(=O)c2cc3ccccc3[nH]2)CC1	Inhibition	'='	22.0	%				UO_0000187					False	CHEMBL800647	In vitro inhibitory activity against HIV-1 reverse transcriptase at 100 uM	B	BAO_0000357	single protein format	Human immunodeficiency virus 1	None	None	None	None	CHEMBL247	Human immunodeficiency virus type 1 reverse transcriptase	Human immunodeficiency virus 1	SINGLE PROTEIN	CHEMBL1127691	1	Scientific Literature	J. Med. Chem.	1994	None
CHEMBL322698		0	304.31	0	2.03	8	O=C(NNc1nc2ccccc2n2cccc12)c1cnccn1	Ki	'='	800.0	nM	6.10			UO_0000065	20.04	0.36	4.07	7.24	False	CHEMBL801174	Inhibition of HIV-1 Mutant HIV-1 RT enzymes containing the single amino acid substitution V106A	B	BAO_0000357	single protein format	Human immunodeficiency virus 1	None	None	None	None	CHEMBL247	Human immunodeficiency virus type 1 reverse transcriptase	Human immunodeficiency virus 1	SINGLE PROTEIN	CHEMBL1134834	1	Scientific Literature	J. Med. Chem.	2001	None
CHEMBL55679		0	225.29	0	3.82	14	CCN1Cc2ccccc2Oc2ccccc21	Inhibition	'='	12.0	%				UO_0000187					False	CHEMBL801334	Inhibition of HIV-1 reverse transcriptase at a concentration of 1 uM	B	BAO_0000357	single protein format	Human immunodeficiency virus 1	None	None	None	None	CHEMBL247	Human immunodeficiency virus type 1 reverse transcriptase	Human immunodeficiency virus 1	SINGLE PROTEIN	CHEMBL1126047	1	Scientific Literature	J. Med. Chem.	1992	None
CHEMBL56483		0	240.26	0	2.77	55	Cc1ccc2c(c1)Oc1ncccc1C(=O)N2C	Inhibition	'='	43.0	%				UO_0000187					False	CHEMBL801334	Inhibition of HIV-1 reverse transcriptase at a concentration of 1 uM	B	BAO_0000357	single protein format	Human immunodeficiency virus 1	None	None	None	None	CHEMBL247	Human immunodeficiency virus type 1 reverse transcriptase	Human immunodeficiency virus 1	SINGLE PROTEIN	CHEMBL1126047	1	Scientific Literature	J. Med. Chem.	1992	None
CHEMBL336747		0	384.43	1	6.49	41	Cc1cccc2c1nc(-c1ccc3ccccc3c1)n2Cc1c(F)cccc1F	Inhibition	'='	8.0	%				UO_0000187					False	CHEMBL798988	Inhibition of HIV-1 (wild type) reverse transcriptase at 10 uMol.	B	BAO_0000357	single protein format	None	None	None	None	None	CHEMBL247	Human immunodeficiency virus type 1 reverse transcriptase	Human immunodeficiency virus 1	SINGLE PROTEIN	CHEMBL1130403	1	Scientific Literature	J. Med. Chem.	1997	None
CHEMBL379813		0	366.46	0	4.12	4	COc1ccc([C@H]2CC(=O)N(c3cccc(N)c3)C2)cc1OC1CCCC1	IC50	'='	2000.0	nM	5.70			UO_0000065	15.55	0.29	1.58	8.80	False	CHEMBL867243	Inhibition of HIV1 reverse transcriptase	B	BAO_0000357	single protein format	Human immunodeficiency virus 1	None	None	None	None	CHEMBL247	Human immunodeficiency virus type 1 reverse transcriptase	Human immunodeficiency virus 1	SINGLE PROTEIN	CHEMBL1138087	1	Scientific Literature	Bioorg. Med. Chem. Lett.	2006	None
CHEMBL55747		0	260.75	0	3.95	1j	N#Cc1c(N)cccc1Sc1ccc(Cl)cc1	IC50	'='	12000.0	nM	4.92			UO_0000065	18.87	0.40	0.97	9.88	True	CHEMBL800582	Inhibitory activity against HIV-1 reverse transcriptase	B	BAO_0000357	single protein format	Human immunodeficiency virus 1	None	None	None	None	CHEMBL247	Human immunodeficiency virus type 1 reverse transcriptase	Human immunodeficiency virus 1	SINGLE PROTEIN	CHEMBL1134494	1	Scientific Literature	J. Med. Chem.	2001	None
CHEMBL37743		0	292.36	0	1.99	H03	CCOCn1c(Sc2ccccc2)c(C)c(=O)[nH]c1=O	EC50	'='	330.0	nM	6.48			UO_0000065	22.17	0.44	4.49	10.11	False	CHEMBL804264	Inhibition of HIV-1 reverse transcriptase at 37 degree Centigrade	B	BAO_0000357	single protein format	None	None	None	None	None	CHEMBL247	Human immunodeficiency virus type 1 reverse transcriptase	Human immunodeficiency virus 1	SINGLE PROTEIN	CHEMBL1134603	1	Scientific Literature	J. Med. Chem.	2001	None
CHEMBL143250		0	286.29	0	1.40	12e	CCN1c2ncccc2C(=O)Nc2c(CO)cc(O)nc21	Inhibition	'='	51.0	%				UO_0000187					False	CHEMBL798040	Percent inhibitory activity against wild type (WT) HIV type I reverse transcriptase at a concentration of 1 uM	B	BAO_0000357	single protein format	Human immunodeficiency virus 1	None	None	None	None	CHEMBL247	Human immunodeficiency virus type 1 reverse transcriptase	Human immunodeficiency virus 1	SINGLE PROTEIN	CHEMBL1128700	1	Scientific Literature	J. Med. Chem.	1995	None
CHEMBL102163		0	406.92	0	4.97	44	CCN1c2ncc(CCc3cccc(C)c3)cc2C(=O)N(C)c2ccc(Cl)nc21	IC50	'>'	1000.0	nM				UO_0000065					False	CHEMBL802403	Inhibitory activity against HIV-1 Y188L reverse transcriptase.	B	BAO_0000357	single protein format	Human immunodeficiency virus 1	None	None	None	None	CHEMBL247	Human immunodeficiency virus type 1 reverse transcriptase	Human immunodeficiency virus 1	SINGLE PROTEIN	CHEMBL1131047	1	Scientific Literature	J. Med. Chem.	1998	None
CHEMBL325222		0	756.90	3	9.05	2	COc1cc(C)cc2c(-c3c(O)cc(O)c4c3C[C@H](C)N[C@H]4C)cc(-c3cc(-c4c(O)cc(O)c5c4C[C@H](C)N[C@H]5C)c4cc(C)cc(OC)c4c3O)c(O)c12	Inhibition						Inhibited						False	CHEMBL798991	Compound tested for inhibition of RT (reverse transcriptase) in HIV-infected CEM-SS cells; Inhibited	B	BAO_0000219	cell-based format	None	None	None	CEM-SS	None	CHEMBL247	Human immunodeficiency virus type 1 reverse transcriptase	Human immunodeficiency virus 1	SINGLE PROTEIN	CHEMBL1125915	1	Scientific Literature	J. Med. Chem.	1991	CHEMBL3307644
CHEMBL144096		0	334.33	0	0.20	2	Nc1ccc2c(S(=O)(=O)O)cc(S(=O)(=O)O)c(N)c2c1O	IC50	'='	45000.0	nM	4.35			UO_0000065	13.00	0.28	4.15	2.40	False	CHEMBL803949	Inhibition of purified HIV-1 reverse transcriptase	B	BAO_0000357	single protein format	Human immunodeficiency virus 1	None	None	None	None	CHEMBL247	Human immunodeficiency virus type 1 reverse transcriptase	Human immunodeficiency virus 1	SINGLE PROTEIN	CHEMBL1126206	1	Scientific Literature	J. Med. Chem.	1992	None
CHEMBL266500		0	278.31	0	3.55	7	Cc1nn(-c2ccccc2)c(-c2ccccc2)c1C(=O)O	Inhibition	'='	4.0	%				UO_0000187					False	CHEMBL873958	In vitro inhibition of wild type resistant reverse transcriptase at a concentration of 1 uM.	B	BAO_0000357	single protein format	None	None	None	None	None	CHEMBL247	Human immunodeficiency virus type 1 reverse transcriptase	Human immunodeficiency virus 1	SINGLE PROTEIN	CHEMBL1133713	1	Scientific Literature	J. Med. Chem.	2000	None
CHEMBL266500		0	278.31	0	3.55	7	Cc1nn(-c2ccccc2)c(-c2ccccc2)c1C(=O)O	Inhibition	'='	0.0	%				UO_0000187					False	CHEMBL798992	In vitro inhibition of mutant P236L reverse transcriptase at a concentration of 1 uM.	B	BAO_0000357	single protein format	None	None	None	None	None	CHEMBL247	Human immunodeficiency virus type 1 reverse transcriptase	Human immunodeficiency virus 1	SINGLE PROTEIN	CHEMBL1133713	1	Scientific Literature	J. Med. Chem.	2000	None
CHEMBL266500		0	278.31	0	3.55	7	Cc1nn(-c2ccccc2)c(-c2ccccc2)c1C(=O)O	Inhibition	'='	1.0	%				UO_0000187					False	CHEMBL800642	In vitro inhibition of wild type resistant reverse transcriptase at a concentration of 50 uM.	B	BAO_0000357	single protein format	None	None	None	None	None	CHEMBL247	Human immunodeficiency virus type 1 reverse transcriptase	Human immunodeficiency virus 1	SINGLE PROTEIN	CHEMBL1133713	1	Scientific Literature	J. Med. Chem.	2000	None
CHEMBL82662		0	368.78	0	3.44	4g	O=C1Nc2ccc(Cl)cc2C(C#Cc2cc([N+](=O)[O-])ccn2)(C2CC2)N1	IC50	'>'	10000.0	nM				UO_0000065					False	CHEMBL798357	Ability to inhibit HIV-1 Reverse Transcriptase (RT) using an rC-dG template/primer	B	BAO_0000357	single protein format	Human immunodeficiency virus 1	None	None	None	None	CHEMBL247	Human immunodeficiency virus type 1 reverse transcriptase	Human immunodeficiency virus 1	SINGLE PROTEIN	CHEMBL1127598	1	Scientific Literature	J. Med. Chem.	1994	None
CHEMBL102163		0	406.92	0	4.97	44	CCN1c2ncc(CCc3cccc(C)c3)cc2C(=O)N(C)c2ccc(Cl)nc21	IC50	'='	110.0	nM	6.96			UO_0000065	17.10	0.33	1.99	14.11	False	CHEMBL802411	Inhibitory activity against HIV-1 wild-type reverse transcriptase.	B	BAO_0000357	single protein format	Human immunodeficiency virus 1	None	None	None	None	CHEMBL247	Human immunodeficiency virus type 1 reverse transcriptase	Human immunodeficiency virus 1	SINGLE PROTEIN	CHEMBL1131047	1	Scientific Literature	J. Med. Chem.	1998	None
CHEMBL267747		0	262.36	0	4.41	11	CCc1c(C)nn(-c2ccccc2)c1-c1ccccc1	Inhibition	'='	42.0	%				UO_0000187					False	CHEMBL800641	In vitro inhibition of wild type resistant reverse transcriptase at a concentration of 10 uM.	B	BAO_0000357	single protein format	None	None	None	None	None	CHEMBL247	Human immunodeficiency virus type 1 reverse transcriptase	Human immunodeficiency virus 1	SINGLE PROTEIN	CHEMBL1133713	1	Scientific Literature	J. Med. Chem.	2000	None
CHEMBL267747		0	262.36	0	4.41	11	CCc1c(C)nn(-c2ccccc2)c1-c1ccccc1	Inhibition	'='	94.0	%				UO_0000187					False	CHEMBL800640	In vitro Inhibition of mutant P236L reverse transcriptase at a concentration of 50 uM.	B	BAO_0000357	single protein format	None	None	None	None	None	CHEMBL247	Human immunodeficiency virus type 1 reverse transcriptase	Human immunodeficiency virus 1	SINGLE PROTEIN	CHEMBL1133713	1	Scientific Literature	J. Med. Chem.	2000	None
CHEMBL8971		0	292.38	0	3.64	29	CCc1c(CCO)nn(-c2ccccc2)c1-c1ccccc1	Inhibition	'='	0.0	%				UO_0000187					False	CHEMBL873958	In vitro inhibition of wild type resistant reverse transcriptase at a concentration of 1 uM.	B	BAO_0000357	single protein format	None	None	None	None	None	CHEMBL247	Human immunodeficiency virus type 1 reverse transcriptase	Human immunodeficiency virus 1	SINGLE PROTEIN	CHEMBL1133713	1	Scientific Literature	J. Med. Chem.	2000	None
CHEMBL135127		0	203.25	0	1.23	TIBO	CC1Cn2c(O)nc3cccc(c32)CN1	EC50	'='	4200.0	nM	5.38			UO_0000065	26.45	0.49	4.15	10.74	False	CHEMBL884232	Cross Resistance (antiviral activity) with Y181C (Non nucleoside reverse transcriptase inhibitor) resistant HIV isolate from cytopathic cell killing assay	B	BAO_0000357	single protein format	None	None	None	None	None	CHEMBL247	Human immunodeficiency virus type 1 reverse transcriptase	Human immunodeficiency virus 1	SINGLE PROTEIN	CHEMBL1130403	1	Scientific Literature	J. Med. Chem.	1997	None
CHEMBL264184		0	359.84	0	3.00	13b	O=S(=O)(c1ccccc1)c1c(C2=NCCN2)[nH]c2ccc(Cl)cc12	IC50						Not Determined						False	CHEMBL802416	Inhibitory activity against K103N/Y181C double mutant of HIV-1 reverse transcriptase; not determined	B	BAO_0000357	single protein format	None	None	None	None	None	CHEMBL247	Human immunodeficiency virus type 1 reverse transcriptase	Human immunodeficiency virus 1	SINGLE PROTEIN	CHEMBL1151605	1	Scientific Literature	Bioorg. Med. Chem. Lett.	1995	None
CHEMBL320702		0	428.56	1	5.77	4h	CCc1c(O)nc(SCC(=O)c2ccc(C)cc2)nc1Cc1cccc2ccccc12	IC50	'>='	5620.0	nM				UO_0000065					False	CHEMBL710302	Inhibitory concentration against SO561945 (HIV 1 mutant RT) viral infection of MT-4 cells	F	BAO_0000219	cell-based format	Human immunodeficiency virus 1	None	None	MT4	None	CHEMBL247	Human immunodeficiency virus type 1 reverse transcriptase	Human immunodeficiency virus 1	SINGLE PROTEIN	CHEMBL1146642	1	Scientific Literature	Bioorg. Med. Chem. Lett.	2004	CHEMBL3308375
CHEMBL318002		0	395.39	0	2.58	33	CCN1c2ncc(COc3cc[n+]([O-])cc3)cc2C(=O)N(C)c2ccc(F)nc21	IC50	'='	30.0	nM	7.52			UO_0000065	19.03	0.35	4.94	8.80	False	CHEMBL802412	Inhibitory activity against HIV-1 wild-type reverse transcriptase.	B	BAO_0000357	single protein format	Human immunodeficiency virus 1	None	None	None	None	CHEMBL247	Human immunodeficiency virus type 1 reverse transcriptase	Human immunodeficiency virus 1	SINGLE PROTEIN	CHEMBL1131307	1	Scientific Literature	J. Med. Chem.	1998	None
CHEMBL164630		0	361.47	0	4.88	15c	O=C(c1ccccc1)N(C(=S)OCCc1ccccc1)c1ccccc1	EC50	'='	4200.0	nM	5.38			UO_0000065					False	CHEMBL714209	Concentration required to achieve 50% protection of MT-4 cell from the HIV-1 induced cytopathogenicity was determined by the MTT method	F	BAO_0000219	cell-based format	Human immunodeficiency virus 1	None	None	MT4	None	CHEMBL247	Human immunodeficiency virus type 1 reverse transcriptase	Human immunodeficiency virus 1	SINGLE PROTEIN	CHEMBL1145773	1	Scientific Literature	J. Med. Chem.	2003	CHEMBL3308375
CHEMBL101348		0	297.84	0	3.33	46	S=C(NCCc1ccccc1)Nc1ncc(Cl)s1	ED50	'='	2.7	uM		Non standard unit for type		UO_0000064					False	CHEMBL716764	Concentration which reduced the cytopathic effect of HIV-1 in MT-4 infected cells	F	BAO_0000219	cell-based format	Human immunodeficiency virus 1	None	None	None	None	CHEMBL247	Human immunodeficiency virus type 1 reverse transcriptase	Human immunodeficiency virus 1	SINGLE PROTEIN	CHEMBL1128592	1	Scientific Literature	J. Med. Chem.	1995	None
CHEMBL253369		0	398.30	0	3.91	60	CCOc1cccc(F)c1CCNC(=S)Nc1ccc(Br)cn1	ED50	'='	0.02	uM		Non standard unit for type		UO_0000064					False	CHEMBL716764	Concentration which reduced the cytopathic effect of HIV-1 in MT-4 infected cells	F	BAO_0000219	cell-based format	Human immunodeficiency virus 1	None	None	None	None	CHEMBL247	Human immunodeficiency virus type 1 reverse transcriptase	Human immunodeficiency virus 1	SINGLE PROTEIN	CHEMBL1128592	1	Scientific Literature	J. Med. Chem.	1995	None
CHEMBL1788186		0	892.78	3	4.09	17	O=C(CCCCCCCCC(=O)Nc1cc(S(=O)(=O)[O-])cc2cc(S(=O)(=O)[O-])cc(O)c12)Nc1cc(S(=O)(=O)[O-])cc2cc(S(=O)(=O)[O-])cc(O)c12.[Na+].[Na+].[Na+].[Na+]	IC50	'='	122000.0	nM		Outside typical range		UO_0000065					False	CHEMBL803952	Inhibition of purified HIV-2 reverse transcriptase	B	BAO_0000357	single protein format	Human immunodeficiency virus 2	None	None	None	None	CHEMBL247	Human immunodeficiency virus type 1 reverse transcriptase	Human immunodeficiency virus 1	SINGLE PROTEIN	CHEMBL1126206	1	Scientific Literature	J. Med. Chem.	1992	None
CHEMBL320056		0	396.51	0	4.70	4t	CCOC(=O)CSc1nc(O)c(C(C)C)c(Cc2cccc3ccccc23)n1	Selectivity index	'>'	125.0										False	CHEMBL883999	Selectivity index is the ratio between CC50 for MT-4 cells and IC50 against HIV-1 infection	F	BAO_0000219	cell-based format	Human immunodeficiency virus 1	None	None	MT4	None	CHEMBL247	Human immunodeficiency virus type 1 reverse transcriptase	Human immunodeficiency virus 1	SINGLE PROTEIN	CHEMBL1146642	1	Scientific Literature	Bioorg. Med. Chem. Lett.	2004	CHEMBL3308375
CHEMBL108360		0	442.58	1	6.33	4n	Cc1ccc(C(=O)CSc2nc(O)c(C(C)C)c(Cc3cccc4ccccc34)n2)cc1	IC50	'>='	225000.0	nM		Outside typical range		UO_0000065					False	CHEMBL710302	Inhibitory concentration against SO561945 (HIV 1 mutant RT) viral infection of MT-4 cells	F	BAO_0000219	cell-based format	Human immunodeficiency virus 1	None	None	MT4	None	CHEMBL247	Human immunodeficiency virus type 1 reverse transcriptase	Human immunodeficiency virus 1	SINGLE PROTEIN	CHEMBL1146642	1	Scientific Literature	Bioorg. Med. Chem. Lett.	2004	CHEMBL3308375
CHEMBL321980		0	366.49	0	4.73	4p	CC(=O)CSc1nc(O)c(C(C)C)c(Cc2cccc3ccccc23)n1	IC50	'='	410.0	nM	6.39			UO_0000065					False	CHEMBL710298	Concentration required to protect the cell against HIV-1 strain IIIB viral cytopathogenicity by 50% in MT-4 cells	F	BAO_0000219	cell-based format	Human immunodeficiency virus 1	None	None	MT4	None	CHEMBL247	Human immunodeficiency virus type 1 reverse transcriptase	Human immunodeficiency virus 1	SINGLE PROTEIN	CHEMBL1146642	1	Scientific Literature	Bioorg. Med. Chem. Lett.	2004	CHEMBL3308375
CHEMBL357877		0	388.43	0	3.93	4w	COc1ccc(OCc2ccnc3c2NC(=O)c2cccnc2N3C2CC2)cc1	IC50	'='	1040.0	nM	5.98			UO_0000065	15.40	0.28	2.05	7.81	False	CHEMBL798353	Compound was evaluated for inhibition of WT HIV type I reverse transcriptase.	B	BAO_0000357	single protein format	Human immunodeficiency virus 1	None	None	None	None	CHEMBL247	Human immunodeficiency virus type 1 reverse transcriptase	Human immunodeficiency virus 1	SINGLE PROTEIN	CHEMBL1128700	1	Scientific Literature	J. Med. Chem.	1995	None
CHEMBL100980		0	411.92	0	4.57	41	CCN1c2ncc(CSc3ccncc3)cc2C(=O)N(C)c2ccc(Cl)nc21	IC50	'='	50.0	nM	7.30			UO_0000065	17.72	0.36	2.73	11.73	False	CHEMBL802601	Inhibitory activity against HIV-1 Y181C reverse transcriptase.	B	BAO_0000357	single protein format	Human immunodeficiency virus 1	None	None	None	None	CHEMBL247	Human immunodeficiency virus type 1 reverse transcriptase	Human immunodeficiency virus 1	SINGLE PROTEIN	CHEMBL1131307	1	Scientific Literature	J. Med. Chem.	1998	None
CHEMBL156208		0	329.25	0	4.58	5s	CC(C)Sc1nc(O)cc(Cc2c(Cl)cccc2Cl)n1	IC50	'='	1500.0	nM	5.82			UO_0000065	17.69	0.40	1.24	12.66	False	CHEMBL798389	Concentration required to inhibit the HIV-1 reverse transcriptase activity by 50%.	B	BAO_0000357	single protein format	Human immunodeficiency virus 1	None	None	None	None	CHEMBL247	Human immunodeficiency virus type 1 reverse transcriptase	Human immunodeficiency virus 1	SINGLE PROTEIN	CHEMBL1132584	1	Scientific Literature	J. Med. Chem.	1999	None
CHEMBL103316		0	277.42	0	3.23	35	CN(CCc1ccccc1)/C(S)=N\c1nccs1	CD50	'='	29.0	uM				UO_0000064					False	CHEMBL710617	Concentration which reduced the viability of the HIV-1 infected MT-4 cells to 50% compared to untreated control cells	F	BAO_0000219	cell-based format	Human immunodeficiency virus 1	None	None	MT4	None	CHEMBL247	Human immunodeficiency virus type 1 reverse transcriptase	Human immunodeficiency virus 1	SINGLE PROTEIN	CHEMBL1128592	1	Scientific Literature	J. Med. Chem.	1995	CHEMBL3308375
CHEMBL401167		0	323.44	0	2.69	19	COc1ccc(OC)c(CCNC(=S)Nc2nccs2)c1	CD50	'='	86.0	uM				UO_0000064					False	CHEMBL710617	Concentration which reduced the viability of the HIV-1 infected MT-4 cells to 50% compared to untreated control cells	F	BAO_0000219	cell-based format	Human immunodeficiency virus 1	None	None	MT4	None	CHEMBL247	Human immunodeficiency virus type 1 reverse transcriptase	Human immunodeficiency virus 1	SINGLE PROTEIN	CHEMBL1128592	1	Scientific Literature	J. Med. Chem.	1995	CHEMBL3308375
CHEMBL358055		0	246.34	0	1.94	47	S=C(NCCc1ccccc1)Nc1cc[nH]n1	IC50	'>'	10000.0	nM				UO_0000065					False	CHEMBL797524	Inhibition of HIV-1 reverse transcriptase using rCdG as template and dGTP as substrate	B	BAO_0000357	single protein format	Human immunodeficiency virus 1	None	None	None	None	CHEMBL247	Human immunodeficiency virus type 1 reverse transcriptase	Human immunodeficiency virus 1	SINGLE PROTEIN	CHEMBL1128592	1	Scientific Literature	J. Med. Chem.	1995	None
CHEMBL625	THIABENDAZOLE	4	201.25	0	2.69	TBZ	c1ccc2[nH]c(-c3cscn3)nc2c1	IC50	'='	14600.0	nM	4.84			UO_0000065	24.03	0.47	2.15	11.63	False	CHEMBL798996	HIV-1 reverse transcriptase (RT) activity using Poly (rC)/oligo (dG) as template/primer and [3H]dGTP	B	BAO_0000357	single protein format	Human immunodeficiency virus 1	None	None	None	None	CHEMBL247	Human immunodeficiency virus type 1 reverse transcriptase	Human immunodeficiency virus 1	SINGLE PROTEIN	CHEMBL1135668	1	Scientific Literature	J. Med. Chem.	2002	None
CHEMBL37803		0	311.39	0	4.03	13	CCc1cc(NCc2nc3c(C)ccc(C)c3o2)c(O)nc1C	IC50	'='	20.0	nM	7.70			UO_0000065	24.72	0.46	3.67	10.82	True	CHEMBL800583	Inhibitory activity against HIV-1 reverse transcriptase (RT)	B	BAO_0000357	single protein format	None	None	None	None	None	CHEMBL247	Human immunodeficiency virus type 1 reverse transcriptase	Human immunodeficiency virus 1	SINGLE PROTEIN	CHEMBL1125217	1	Scientific Literature	J. Med. Chem.	1991	None
CHEMBL84260		0	301.80	0	3.74	8	O=C1c2ccccc2C2(c3ccc(Cl)cc3)SCCN12	IC50	'='	4000.0	nM	5.40			UO_0000065	17.89	0.37	1.66	26.58	False	CHEMBL800743	Inhibitory activity against HIV-1 reverse transcriptase (HIV-RT)	B	BAO_0000357	single protein format	None	None	None	None	None	CHEMBL247	Human immunodeficiency virus type 1 reverse transcriptase	Human immunodeficiency virus 1	SINGLE PROTEIN	CHEMBL1126780	1	Scientific Literature	J. Med. Chem.	1993	None
CHEMBL355918		0	343.39	0	3.43	68	CN1C(=O)c2cccnc2N(C2CC2)c2nc(-c3ccncc3)ccc21	IC50	'='	150.0	nM	6.82			UO_0000065	19.87	0.36	3.39	10.97	False	CHEMBL800589	Inhibitory concentration against HIV-1 wild type Reverse transcriptase (RT)	B	BAO_0000357	single protein format	Human immunodeficiency virus 1	None	None	None	None	CHEMBL247	Human immunodeficiency virus type 1 reverse transcriptase	Human immunodeficiency virus 1	SINGLE PROTEIN	CHEMBL1128204	1	Scientific Literature	J. Med. Chem.	1995	None
CHEMBL39999	TROVIRDINE	0	337.25	0	2.77	Trovirdine	S=C(NCCc1ccccn1)Nc1ccc(Br)cn1	IC50	'='	800.0	nM	6.10			UO_0000065	18.08	0.44	3.33	12.23	True	CHEMBL798926	Inhibition of purified recombinant HIV-1 reverse transcriptase	B	BAO_0000357	single protein format	Human immunodeficiency virus 1	None	None	None	None	CHEMBL247	Human immunodeficiency virus type 1 reverse transcriptase	Human immunodeficiency virus 1	SINGLE PROTEIN	CHEMBL1131738	1	Scientific Literature	Bioorg. Med. Chem. Lett.	1999	None
CHEMBL103316		0	277.42	0	3.23	PT323	CN(CCc1ccccc1)/C(S)=N\c1nccs1	Activity	'='	2.3	uM				UO_0000064					False	CHEMBL803376	Inhibitory activity against human immunodeficiency virus type 1 reverse transcriptase (HIV-1 RT)	B	BAO_0000357	single protein format	Human immunodeficiency virus 1	None	None	None	None	CHEMBL247	Human immunodeficiency virus type 1 reverse transcriptase	Human immunodeficiency virus 1	SINGLE PROTEIN	CHEMBL1135496	1	Scientific Literature	J. Med. Chem.	2002	None
CHEMBL299495		0	269.30	0	2.74	75	CCN1C(=O)c2cccnc2Oc2cc(C)cc(N)c21	Inhibition	'='	73.0	%				UO_0000187					False	CHEMBL801334	Inhibition of HIV-1 reverse transcriptase at a concentration of 1 uM	B	BAO_0000357	single protein format	Human immunodeficiency virus 1	None	None	None	None	CHEMBL247	Human immunodeficiency virus type 1 reverse transcriptase	Human immunodeficiency virus 1	SINGLE PROTEIN	CHEMBL1126047	1	Scientific Literature	J. Med. Chem.	1992	None
CHEMBL55610		0	255.27	0	3.08	39	Cc1ccc2c(c1)Oc1ccc(O)cc1C(=O)N2C	IC50	'='	640.0	nM	6.19			UO_0000065	24.26	0.45	3.11	12.44	False	CHEMBL801332	In vitro inhibitory activity against HIV-1 reverse transcriptase.	B	BAO_0000357	single protein format	Human immunodeficiency virus 1	None	None	None	None	CHEMBL247	Human immunodeficiency virus type 1 reverse transcriptase	Human immunodeficiency virus 1	SINGLE PROTEIN	CHEMBL1126047	1	Scientific Literature	J. Med. Chem.	1992	None
CHEMBL322443		0	326.44	0	3.45	Q11	CSC[C@H]1C(S)=Nc2ccc(O)cc2N1C(=O)OC(C)C	Activity	'='	0.123	uM				UO_0000064					False	CHEMBL803376	Inhibitory activity against human immunodeficiency virus type 1 reverse transcriptase (HIV-1 RT)	B	BAO_0000357	single protein format	Human immunodeficiency virus 1	None	None	None	None	CHEMBL247	Human immunodeficiency virus type 1 reverse transcriptase	Human immunodeficiency virus 1	SINGLE PROTEIN	CHEMBL1135496	1	Scientific Literature	J. Med. Chem.	2002	None
CHEMBL69657		0	349.41	0	1.62	25	CCOCCOCn1c2c(c(=O)[nH]c1=O)CNc1ccccc1S2	IC50	'='	640.0	nM	6.19			UO_0000065	17.73	0.35	4.57	7.26	False	CHEMBL802598	Inhibitory activity against HIV-1 Reverse transcriptase	B	BAO_0000357	single protein format	Human immunodeficiency virus 1	None	None	None	None	CHEMBL247	Human immunodeficiency virus type 1 reverse transcriptase	Human immunodeficiency virus 1	SINGLE PROTEIN	CHEMBL1128395	1	Scientific Literature	J. Med. Chem.	1995	None
CHEMBL291987		0	282.34	0	3.66	38	CCN1C(=O)c2cc(N)ccc2Oc2cc(C)cc(C)c21	Inhibition	'='	95.0	%				UO_0000187					False	CHEMBL801334	Inhibition of HIV-1 reverse transcriptase at a concentration of 1 uM	B	BAO_0000357	single protein format	Human immunodeficiency virus 1	None	None	None	None	CHEMBL247	Human immunodeficiency virus type 1 reverse transcriptase	Human immunodeficiency virus 1	SINGLE PROTEIN	CHEMBL1126047	1	Scientific Literature	J. Med. Chem.	1992	None
CHEMBL31871	HEPT	0	308.36	0	0.96	5e	Cc1c(Sc2ccccc2)n(COCCO)c(=O)[nH]c1=O	IC50	'>'	500000.0	nM		Outside typical range		UO_0000065					False	CHEMBL800047	Inhibitory effect on HIV-1 reverse transcriptase activity using poly(rA)-oligo(dT) template primer	B	BAO_0000357	single protein format	None	None	None	None	None	CHEMBL247	Human immunodeficiency virus type 1 reverse transcriptase	Human immunodeficiency virus 1	SINGLE PROTEIN	CHEMBL1124679	1	Scientific Literature	J. Med. Chem.	1989	None
CHEMBL9187		0	548.40	1	0.82	5g	Br.Cn1cc(NC(=O)c2cc(NC(=O)c3cc(NC=O)cn3C)c[nH]2)cc1C(=O)NCCC(=N)N	Inhibition	'='	13.0	%				UO_0000187					False	CHEMBL843955	Percent inhibition against AMV reverse transcriptase when (dT)n-(rA)12-18 sequence was used as template at 50 uM concentration	B	BAO_0000357	single protein format	Avian myeloblastosis virus	None	None	None	None	CHEMBL247	Human immunodeficiency virus type 1 reverse transcriptase	Human immunodeficiency virus 1	SINGLE PROTEIN	CHEMBL1122245	1	Scientific Literature	J. Med. Chem.	1983	None
CHEMBL410036		0	363.40	0	1.15	14	CC(=O)OCCOCn1c2c(c(=O)[nH]c1=O)CNc1ccccc1S2	IC50	'='	11500.0	nM	4.94			UO_0000065	13.59	0.27	3.79	4.82	False	CHEMBL802598	Inhibitory activity against HIV-1 Reverse transcriptase	B	BAO_0000357	single protein format	Human immunodeficiency virus 1	None	None	None	None	CHEMBL247	Human immunodeficiency virus type 1 reverse transcriptase	Human immunodeficiency virus 1	SINGLE PROTEIN	CHEMBL1128395	1	Scientific Literature	J. Med. Chem.	1995	None
CHEMBL135160		0	384.43	1	6.49	40	Cc1cccc2c1nc(-c1cccc3ccccc13)n2Cc1c(F)cccc1F	Inhibition	'='	2.0	%				UO_0000187					False	CHEMBL798988	Inhibition of HIV-1 (wild type) reverse transcriptase at 10 uMol.	B	BAO_0000357	single protein format	None	None	None	None	None	CHEMBL247	Human immunodeficiency virus type 1 reverse transcriptase	Human immunodeficiency virus 1	SINGLE PROTEIN	CHEMBL1130403	1	Scientific Literature	J. Med. Chem.	1997	None
CHEMBL2448188		0	254.22	0	0.15	4	OC[C@H]1O[C@@H](n2cnc3c(O)ncnc32)C[C@@H]1F	ED50	'='	484.0	uM		Non standard unit for type		UO_0000064					False	CHEMBL710860	Inhibitory activity against HIV-1 replication in MT-4 cells	F	BAO_0000219	cell-based format	Human immunodeficiency virus 1	None	None	MT4	None	CHEMBL247	Human immunodeficiency virus type 1 reverse transcriptase	Human immunodeficiency virus 1	SINGLE PROTEIN	CHEMBL1124548	1	Scientific Literature	J. Med. Chem.	1989	CHEMBL3308375
CHEMBL55336		0	239.27	0	3.66	41	Cc1cc(C)c2c(c1)Oc1ccccc1C(=O)N2	Inhibition	'='	39.0	%				UO_0000187					False	CHEMBL801334	Inhibition of HIV-1 reverse transcriptase at a concentration of 1 uM	B	BAO_0000357	single protein format	Human immunodeficiency virus 1	None	None	None	None	CHEMBL247	Human immunodeficiency virus type 1 reverse transcriptase	Human immunodeficiency virus 1	SINGLE PROTEIN	CHEMBL1126047	1	Scientific Literature	J. Med. Chem.	1992	None
CHEMBL268086		0	361.45	0	3.02	42	CCNc1cccnc1N1CCN(C(=O)c2cnc3ccccc3c2)CC1	Inhibition	'='	14.0	%				UO_0000187					False	CHEMBL800647	In vitro inhibitory activity against HIV-1 reverse transcriptase at 100 uM	B	BAO_0000357	single protein format	Human immunodeficiency virus 1	None	None	None	None	CHEMBL247	Human immunodeficiency virus type 1 reverse transcriptase	Human immunodeficiency virus 1	SINGLE PROTEIN	CHEMBL1127691	1	Scientific Literature	J. Med. Chem.	1994	None
CHEMBL317406		0	470.40	1	5.04	15c	Cc1cc2nc(OCC/N=C(\S)Nc3ccc(Br)cn3)c3cccn3c2cc1C	Ki	'='	660.0	nM	6.18			UO_0000065	13.14	0.29	1.14	9.69	False	CHEMBL801176	Inhibition of HIV-1 Mutant HIV-1 RT enzymes containing the single amino acid substitution Y181I	B	BAO_0000357	single protein format	Human immunodeficiency virus 1	None	None	None	None	CHEMBL247	Human immunodeficiency virus type 1 reverse transcriptase	Human immunodeficiency virus 1	SINGLE PROTEIN	CHEMBL1134834	1	Scientific Literature	J. Med. Chem.	2001	None
CHEMBL421016		0	409.28	0	3.80	PT111	COc1c(C#N)ccc(F)c1CC/N=C(\S)Nc1ccc(Br)cn1	Activity	'='	0.003	uM				UO_0000064					False	CHEMBL803376	Inhibitory activity against human immunodeficiency virus type 1 reverse transcriptase (HIV-1 RT)	B	BAO_0000357	single protein format	Human immunodeficiency virus 1	None	None	None	None	CHEMBL247	Human immunodeficiency virus type 1 reverse transcriptase	Human immunodeficiency virus 1	SINGLE PROTEIN	CHEMBL1135496	1	Scientific Literature	J. Med. Chem.	2002	None
CHEMBL56202		0	240.26	0	2.65	24	CN1C(=O)c2ccccc2Oc2cc(N)ccc21	Inhibition	'='	20.0	%				UO_0000187					False	CHEMBL801334	Inhibition of HIV-1 reverse transcriptase at a concentration of 1 uM	B	BAO_0000357	single protein format	Human immunodeficiency virus 1	None	None	None	None	CHEMBL247	Human immunodeficiency virus type 1 reverse transcriptase	Human immunodeficiency virus 1	SINGLE PROTEIN	CHEMBL1126047	1	Scientific Literature	J. Med. Chem.	1992	None
CHEMBL87235		0	324.40	0	4.25	2e	CCC(C)Sc1nc(O)c(C)c(Cc2c(F)cccc2F)n1	IC50	'='	50.0	nM	7.30			UO_0000065	22.51	0.45	3.05	15.87	False	CHEMBL802406	Inhibitory activity against HIV-1 recombinant reverse transcriptase.	B	BAO_0000357	single protein format	Human immunodeficiency virus 1	None	None	None	None	CHEMBL247	Human immunodeficiency virus type 1 reverse transcriptase	Human immunodeficiency virus 1	SINGLE PROTEIN	CHEMBL1134546	1	Scientific Literature	J. Med. Chem.	2001	None
CHEMBL250438		0	311.41	0	2.82	21	COc1cccc(F)c1CCNC(=S)Nc1nccs1	CD50	'='	51.0	uM				UO_0000064					False	CHEMBL710617	Concentration which reduced the viability of the HIV-1 infected MT-4 cells to 50% compared to untreated control cells	F	BAO_0000219	cell-based format	Human immunodeficiency virus 1	None	None	MT4	None	CHEMBL247	Human immunodeficiency virus type 1 reverse transcriptase	Human immunodeficiency virus 1	SINGLE PROTEIN	CHEMBL1128592	1	Scientific Literature	J. Med. Chem.	1995	CHEMBL3308375
CHEMBL145897		0	249.36	0	2.63	30	S=C(NCc1ccccc1)Nc1nccs1	CD50	'='	120.0	uM				UO_0000064					False	CHEMBL710617	Concentration which reduced the viability of the HIV-1 infected MT-4 cells to 50% compared to untreated control cells	F	BAO_0000219	cell-based format	Human immunodeficiency virus 1	None	None	MT4	None	CHEMBL247	Human immunodeficiency virus type 1 reverse transcriptase	Human immunodeficiency virus 1	SINGLE PROTEIN	CHEMBL1128592	1	Scientific Literature	J. Med. Chem.	1995	CHEMBL3308375
CHEMBL253995		0	281.38	0	2.81	3	Fc1cccc(CCNC(=S)Nc2nccs2)c1	IC50	'='	150.0	nM	6.82			UO_0000065	24.25	0.52	4.01	18.47	False	CHEMBL797524	Inhibition of HIV-1 reverse transcriptase using rCdG as template and dGTP as substrate	B	BAO_0000357	single protein format	Human immunodeficiency virus 1	None	None	None	None	CHEMBL247	Human immunodeficiency virus type 1 reverse transcriptase	Human immunodeficiency virus 1	SINGLE PROTEIN	CHEMBL1128592	1	Scientific Literature	J. Med. Chem.	1995	None
CHEMBL253995		0	281.38	0	2.81	3	Fc1cccc(CCNC(=S)Nc2nccs2)c1	CD50	'='	78.0	uM				UO_0000064					False	CHEMBL710617	Concentration which reduced the viability of the HIV-1 infected MT-4 cells to 50% compared to untreated control cells	F	BAO_0000219	cell-based format	Human immunodeficiency virus 1	None	None	MT4	None	CHEMBL247	Human immunodeficiency virus type 1 reverse transcriptase	Human immunodeficiency virus 1	SINGLE PROTEIN	CHEMBL1128592	1	Scientific Literature	J. Med. Chem.	1995	CHEMBL3308375
CHEMBL398765		0	271.39	0	2.92	53	Cc1ccc(NC(=S)NCCc2ccccc2)nc1	CD50	'>'	370.0	uM				UO_0000064					False	CHEMBL710617	Concentration which reduced the viability of the HIV-1 infected MT-4 cells to 50% compared to untreated control cells	F	BAO_0000219	cell-based format	Human immunodeficiency virus 1	None	None	MT4	None	CHEMBL247	Human immunodeficiency virus type 1 reverse transcriptase	Human immunodeficiency virus 1	SINGLE PROTEIN	CHEMBL1128592	1	Scientific Literature	J. Med. Chem.	1995	CHEMBL3308375
CHEMBL170942		0	366.28	0	3.79	3	COc1cccc(CC/N=C(\S)Nc2ccc(Br)cn2)c1	IC50	'='	400.0	nM	6.40			UO_0000065	17.47	0.42	2.61	13.76	False	CHEMBL797514	Inhibition of recombinant HIV-1 reverse transcriptase	B	BAO_0000357	single protein format	Human immunodeficiency virus 1	None	None	None	None	CHEMBL247	Human immunodeficiency virus type 1 reverse transcriptase	Human immunodeficiency virus 1	SINGLE PROTEIN	CHEMBL1132863	1	Scientific Literature	Bioorg. Med. Chem. Lett.	2000	None
CHEMBL295590		0	464.54	0	4.79	1b	CCN(CC)CCOc1ccc(NC(=O)COc2ccccc2C(=O)c2ccc(F)cc2)cc1	IC50	'='	10.0	ug.mL-1				UO_0000274					False	CHEMBL802407	Inhibitory activity against HIV-1 reverse transcriptase	B	BAO_0000357	single protein format	Human immunodeficiency virus 1	None	None	None	None	CHEMBL247	Human immunodeficiency virus type 1 reverse transcriptase	Human immunodeficiency virus 1	SINGLE PROTEIN	CHEMBL1128355	1	Scientific Literature	J. Med. Chem.	1995	None
CHEMBL164496		0	395.91	1	5.53	15g	O=C(c1ccc(Cl)cc1)N(C(=S)OCCc1ccccc1)c1ccccc1	EC50	'='	4000.0	nM	5.40			UO_0000065					False	CHEMBL714209	Concentration required to achieve 50% protection of MT-4 cell from the HIV-1 induced cytopathogenicity was determined by the MTT method	F	BAO_0000219	cell-based format	Human immunodeficiency virus 1	None	None	MT4	None	CHEMBL247	Human immunodeficiency virus type 1 reverse transcriptase	Human immunodeficiency virus 1	SINGLE PROTEIN	CHEMBL1145773	1	Scientific Literature	J. Med. Chem.	2003	CHEMBL3308375
CHEMBL315509		0	302.29	0	-0.44	2',3'-epoxyTCN	Cn1nc(N)c2cn(C3O[C@H](CO)[C@H]4O[C@H]34)c3ncnc1c23	IC50	'>'	100000.0	nM				UO_0000065					False	CHEMBL802400	Antiviral activity was tested in cells acutely infected with HIV-1 Reverse transcriptase	B	BAO_0000019	assay format	None	None	None	None	None	CHEMBL247	Human immunodeficiency virus type 1 reverse transcriptase	Human immunodeficiency virus 1	SINGLE PROTEIN	CHEMBL1133023	1	Scientific Literature	J. Med. Chem.	2000	None
CHEMBL143112		0	336.26	0	3.37	51	S=C(NCCc1ccccc1)Nc1ncccc1Br	CD50	'='	297.0	uM				UO_0000064					False	CHEMBL710617	Concentration which reduced the viability of the HIV-1 infected MT-4 cells to 50% compared to untreated control cells	F	BAO_0000219	cell-based format	Human immunodeficiency virus 1	None	None	MT4	None	CHEMBL247	Human immunodeficiency virus type 1 reverse transcriptase	Human immunodeficiency virus 1	SINGLE PROTEIN	CHEMBL1128592	1	Scientific Literature	J. Med. Chem.	1995	CHEMBL3308375
CHEMBL196274		0	429.90	0	4.88	21	COC(=O)CCC/C=C(/c1cc(C)c2on(C)c(=O)c2c1)c1cc(Cl)ccc1OC	IC50	'='	8200.0	nM	5.09			UO_0000065	11.83	0.23	0.21	7.20	False	CHEMBL880597	Inhibition of recombinant HIV-1 reverse transcriptase activity	B	BAO_0000357	single protein format	Human immunodeficiency virus 1	None	None	None	None	CHEMBL247	Human immunodeficiency virus type 1 reverse transcriptase	Human immunodeficiency virus 1	SINGLE PROTEIN	CHEMBL1140415	1	Scientific Literature	J. Med. Chem.	2005	None
CHEMBL2096827		0	455.51	0	4.08	4	COC(=O)c1cc(/C(=C/CCN2CCOC2=O)c2ccc(OC)c(OC)c2)cc(C)c1OC	IC50	'>'	100000.0	nM				UO_0000065					False	CHEMBL880597	Inhibition of recombinant HIV-1 reverse transcriptase activity	B	BAO_0000357	single protein format	Human immunodeficiency virus 1	None	None	None	None	CHEMBL247	Human immunodeficiency virus type 1 reverse transcriptase	Human immunodeficiency virus 1	SINGLE PROTEIN	CHEMBL1140415	1	Scientific Literature	J. Med. Chem.	2005	None
CHEMBL79656		0	450.40	1	-0.38	5a	C=CCOC(=O)CC1(CC(=O)OCC2C=CC(n3cc(C)c(=O)[nH]c3=O)O2)OCOC1=O	IC50	'>'	100000.0	nM				UO_0000065					False	CHEMBL800346	Inhibition of HIV-1 reverse transcriptase.	B	BAO_0000357	single protein format	Human immunodeficiency virus 1	None	None	None	None	CHEMBL247	Human immunodeficiency virus type 1 reverse transcriptase	Human immunodeficiency virus 1	SINGLE PROTEIN	CHEMBL1129193	1	Scientific Literature	Bioorg. Med. Chem. Lett.	1996	None
CHEMBL3143797		0	687.96	None	None	19	COC(=O)/C=C/Cn1c(=O)c(C)cn([C@@H]2O[C@H](CO[Si](C)(C)C(C)(C)C)[C@@]3(OS(=O)(=O)C=C3N)[C@H]2O[Si](C)(C)C(C)(C)C)c1=O	IC50	'='	30000.0	nM	4.52			UO_0000065	6.57	None	None	None	False	CHEMBL881514	Inhibitory concentration required to inhibit recombinant HIV-1 reverse transcriptase	B	BAO_0000357	single protein format	Human immunodeficiency virus 1	None	None	None	None	CHEMBL247	Human immunodeficiency virus type 1 reverse transcriptase	Human immunodeficiency virus 1	SINGLE PROTEIN	CHEMBL1141126	1	Scientific Literature	J. Med. Chem.	2005	None
CHEMBL2112691		0	293.26	0	-0.53	9a	N#Cc1cn([C@H]2O[C@H](CO)[C@@H](O)[C@@H]2F)c2ncnc(N)c12	IC50	'>'	100000.0	nM				UO_0000065					False	CHEMBL799143	antiviral activity in Human immunodeficiency virus-1 as reverse transcriptase activity in culture supernatant	B	BAO_0000357	single protein format	None	None	None	None	None	CHEMBL247	Human immunodeficiency virus type 1 reverse transcriptase	Human immunodeficiency virus 1	SINGLE PROTEIN	CHEMBL1128464	1	Scientific Literature	J. Med. Chem.	1995	None
CHEMBL358507		0	264.38	0	2.07	26	S=C(NCCc1cccnc1)Nc1nccs1	ED50	'='	6.4	uM		Non standard unit for type		UO_0000064					False	CHEMBL716764	Concentration which reduced the cytopathic effect of HIV-1 in MT-4 infected cells	F	BAO_0000219	cell-based format	Human immunodeficiency virus 1	None	None	None	None	CHEMBL247	Human immunodeficiency virus type 1 reverse transcriptase	Human immunodeficiency virus 1	SINGLE PROTEIN	CHEMBL1128592	1	Scientific Literature	J. Med. Chem.	1995	None
CHEMBL254007		0	324.38	0	2.82	56	N#Cc1csc(NC(=S)NCCc2c(F)cccc2F)n1	ED50	'='	0.03	uM		Non standard unit for type		UO_0000064					False	CHEMBL716764	Concentration which reduced the cytopathic effect of HIV-1 in MT-4 infected cells	F	BAO_0000219	cell-based format	Human immunodeficiency virus 1	None	None	None	None	CHEMBL247	Human immunodeficiency virus type 1 reverse transcriptase	Human immunodeficiency virus 1	SINGLE PROTEIN	CHEMBL1128592	1	Scientific Literature	J. Med. Chem.	1995	None
CHEMBL53554	THIAZOLOBENZIMIDAZOLE	0	288.32	0	4.11	TBZ	Fc1cccc(F)c1C1SCc2nc3ccccc3n21	IC50	'='	24570.0	nM	4.61			UO_0000065	15.99	0.31	0.50	25.87	False	CHEMBL874564	Concentration required to inhibit in vitro RNA-dependent DNA polymerase activity of reverse transcriptase	B	BAO_0000357	single protein format	Human immunodeficiency virus 1	None	None	None	None	CHEMBL247	Human immunodeficiency virus type 1 reverse transcriptase	Human immunodeficiency virus 1	SINGLE PROTEIN	CHEMBL1144429	1	Scientific Literature	J. Med. Chem.	2005	None
CHEMBL55998		0	321.20	0	3.07	2h	N#Cc1c(N)cccc1[S+]([O-])c1cccc(Br)c1	IC50	'='	4786.3	nM	5.32			UO_0000065	16.56	0.40	2.25	7.95	False	CHEMBL829157	Inhibitory concentration against Reverse transcriptase	B	BAO_0000357	single protein format	Human immunodeficiency virus 1	None	None	None	None	CHEMBL247	Human immunodeficiency virus type 1 reverse transcriptase	Human immunodeficiency virus 1	SINGLE PROTEIN	CHEMBL1141934	1	Scientific Literature	J. Med. Chem.	2005	None
CHEMBL55387		0	340.33	0	3.33	2q	COc1cc([S+]([O-])c2cccc(N)c2C#N)cc(C(F)(F)F)c1	IC50	'='	891.25	nM	6.05			UO_0000065	17.78	0.36	2.72	7.95	False	CHEMBL829157	Inhibitory concentration against Reverse transcriptase	B	BAO_0000357	single protein format	Human immunodeficiency virus 1	None	None	None	None	CHEMBL247	Human immunodeficiency virus type 1 reverse transcriptase	Human immunodeficiency virus 1	SINGLE PROTEIN	CHEMBL1141934	1	Scientific Literature	J. Med. Chem.	2005	None
CHEMBL298823		0	283.31	0	1.84	3p	N#Cc1ccccc1S(=O)(=O)c1cccc(N)c1C#N	IC50	'='	6025.6	nM	5.22			UO_0000065	18.43	0.36	3.38	4.84	False	CHEMBL829157	Inhibitory concentration against Reverse transcriptase	B	BAO_0000357	single protein format	Human immunodeficiency virus 1	None	None	None	None	CHEMBL247	Human immunodeficiency virus type 1 reverse transcriptase	Human immunodeficiency virus 1	SINGLE PROTEIN	CHEMBL1141934	1	Scientific Literature	J. Med. Chem.	2005	None
CHEMBL39999	TROVIRDINE	0	337.25	0	2.77	62	S=C(NCCc1ccccn1)Nc1ccc(Br)cn1	CD50	'='	87.0	uM				UO_0000064					False	CHEMBL710617	Concentration which reduced the viability of the HIV-1 infected MT-4 cells to 50% compared to untreated control cells	F	BAO_0000219	cell-based format	Human immunodeficiency virus 1	None	None	MT4	None	CHEMBL247	Human immunodeficiency virus type 1 reverse transcriptase	Human immunodeficiency virus 1	SINGLE PROTEIN	CHEMBL1128592	1	Scientific Literature	J. Med. Chem.	1995	CHEMBL3308375
CHEMBL300607		0	395.42	0	-0.72	21a	[N-]=[N+]=NC1CC(n2cc(CCC(=O)NCCCCN)c(=O)[nH]c2=O)OC1CO	EC50	'>'	100000.0	nM				UO_0000065					False	CHEMBL655350	Effective concentration required to achieve 50% inhibition of HIV-1 LAI replication in human T4 lymphoblastoid CEM-SS cells.	F	BAO_0000219	cell-based format	Human immunodeficiency virus 1	None	None	CEM-SS	None	CHEMBL247	Human immunodeficiency virus type 1 reverse transcriptase	Human immunodeficiency virus 1	SINGLE PROTEIN	CHEMBL1133178	1	Scientific Literature	J. Med. Chem.	2000	CHEMBL3307644
CHEMBL434213		0	269.44	0	3.81	HI-513 (S)	C[C@H](/N=C(\S)Nc1nccs1)C1CCCCC1	IC50	'>'	100000.0	nM				UO_0000065					False	CHEMBL798358	Compound was evaluated for its inhibitory activity against recombinant HIV-1 Reverse transcriptase using cell free RT inhibition assay	B	BAO_0000357	single protein format	None	None	None	None	None	CHEMBL247	Human immunodeficiency virus type 1 reverse transcriptase	Human immunodeficiency virus 1	SINGLE PROTEIN	CHEMBL1133139	1	Scientific Literature	Bioorg. Med. Chem. Lett.	2000	None
CHEMBL254207		0	277.42	0	2.98	8	Cc1ccccc1CCNC(=S)Nc1nccs1	IC50	'='	80.0	nM	7.10			UO_0000065	25.58	0.54	4.12	19.21	False	CHEMBL797524	Inhibition of HIV-1 reverse transcriptase using rCdG as template and dGTP as substrate	B	BAO_0000357	single protein format	Human immunodeficiency virus 1	None	None	None	None	CHEMBL247	Human immunodeficiency virus type 1 reverse transcriptase	Human immunodeficiency virus 1	SINGLE PROTEIN	CHEMBL1128592	1	Scientific Literature	J. Med. Chem.	1995	None
CHEMBL254207		0	277.42	0	2.98	8	Cc1ccccc1CCNC(=S)Nc1nccs1	ED50	'='	0.95	uM		Non standard unit for type		UO_0000064					False	CHEMBL716764	Concentration which reduced the cytopathic effect of HIV-1 in MT-4 infected cells	F	BAO_0000219	cell-based format	Human immunodeficiency virus 1	None	None	None	None	CHEMBL247	Human immunodeficiency virus type 1 reverse transcriptase	Human immunodeficiency virus 1	SINGLE PROTEIN	CHEMBL1128592	1	Scientific Literature	J. Med. Chem.	1995	None
CHEMBL144904		0	277.42	0	3.47	32	CC(Cc1ccccc1)/N=C(\S)Nc1nccs1	IC50	'>'	10000.0	nM				UO_0000065					False	CHEMBL797524	Inhibition of HIV-1 reverse transcriptase using rCdG as template and dGTP as substrate	B	BAO_0000357	single protein format	Human immunodeficiency virus 1	None	None	None	None	CHEMBL247	Human immunodeficiency virus type 1 reverse transcriptase	Human immunodeficiency virus 1	SINGLE PROTEIN	CHEMBL1128592	1	Scientific Literature	J. Med. Chem.	1995	None
CHEMBL338992		0	287.36	0	3.14	5	CCc1cc(NCc2nc3c(o2)CCCC3)c(O)nc1C	IC50	'='	280.0	nM	6.55			UO_0000065	22.80	0.43	3.41	9.21	False	CHEMBL797532	In vitro HIV-1 RT inhibitory activity using rC.dG as template-primer	B	BAO_0000357	single protein format	Human immunodeficiency virus 1	None	None	None	None	CHEMBL247	Human immunodeficiency virus type 1 reverse transcriptase	Human immunodeficiency virus 1	SINGLE PROTEIN	CHEMBL1125315	1	Scientific Literature	J. Med. Chem.	1992	None
CHEMBL39999	TROVIRDINE	0	337.25	0	2.77	Trovirdine	S=C(NCCc1ccccn1)Nc1ccc(Br)cn1	IC50	'='	800.0	nM	6.10			UO_0000065	18.08	0.44	3.33	12.23	False	CHEMBL798358	Compound was evaluated for its inhibitory activity against recombinant HIV-1 Reverse transcriptase using cell free RT inhibition assay	B	BAO_0000357	single protein format	None	None	None	None	None	CHEMBL247	Human immunodeficiency virus type 1 reverse transcriptase	Human immunodeficiency virus 1	SINGLE PROTEIN	CHEMBL1133139	1	Scientific Literature	Bioorg. Med. Chem. Lett.	2000	None
CHEMBL223228	EFAVIRENZ	4	315.68	0	4.07	EFV	O=C1Nc2ccc(Cl)cc2[C@@](C#CC2CC2)(C(F)(F)F)O1	EC50	'='	200.0	nM	6.70			UO_0000065					False	CHEMBL871573	Antiviral activity against HIV1 IRLL98 in MT4 cells by MTT assay	F	BAO_0000219	cell-based format	Human immunodeficiency virus 1	None	None	MT4	None	CHEMBL247	Human immunodeficiency virus type 1 reverse transcriptase	Human immunodeficiency virus 1	SINGLE PROTEIN	CHEMBL1138894	1	Scientific Literature	Bioorg. Med. Chem. Lett.	2006	CHEMBL3308375
CHEMBL57	NEVIRAPINE	4	266.30	0	2.65	Nevirapine	Cc1ccnc2c1NC(=O)c1cccnc1N2C1CC1	ID50	'='	0.4	uM		Non standard unit for type		UO_0000064					False	CHEMBL853537	Inhibition of wild type HIV1 reverse transcriptase	B	BAO_0000357	single protein format	Human immunodeficiency virus 1	None	None	None	None	CHEMBL247	Human immunodeficiency virus type 1 reverse transcriptase	Human immunodeficiency virus 1	SINGLE PROTEIN	CHEMBL1138894	1	Scientific Literature	Bioorg. Med. Chem. Lett.	2006	None
CHEMBL211326		0	408.31	0	4.94	2i	COc1ccc(Sc2nc(O)c(C)c(Cc3c(Cl)cccc3Cl)n2)cn1	Activity						Not Active						False	CHEMBL853540	Inhibition of HIV1 reverse transcriptase K103N mutant at 400uM	B	BAO_0000357	single protein format	Human immunodeficiency virus 1	None	None	None	None	CHEMBL247	Human immunodeficiency virus type 1 reverse transcriptase	Human immunodeficiency virus 1	SINGLE PROTEIN	CHEMBL1138894	1	Scientific Literature	Bioorg. Med. Chem. Lett.	2006	None
CHEMBL288062		0	320.40	0	3.18	6	CCN1c2ncccc2-c2ncc(C)n2-c2ccc(N(C)C)nc21	IC50	'='	2400.0	nM	5.62			UO_0000065	17.54	0.32	2.44	11.22	False	CHEMBL800581	Inhibitory activity against HIV-1 reverse transcriptase	B	BAO_0000357	single protein format	None	None	None	None	None	CHEMBL247	Human immunodeficiency virus type 1 reverse transcriptase	Human immunodeficiency virus 1	SINGLE PROTEIN	CHEMBL1129551	1	Scientific Literature	J. Med. Chem.	1996	None
CHEMBL295930		0	307.36	0	3.12	16	CCN1c2ncccc2-c2ncc(C)n2-c2c(C)cc(O)nc21	IC50	'='	12200.0	nM	4.91			UO_0000065	15.99	0.29	1.79	7.33	False	CHEMBL800581	Inhibitory activity against HIV-1 reverse transcriptase	B	BAO_0000357	single protein format	None	None	None	None	None	CHEMBL247	Human immunodeficiency virus type 1 reverse transcriptase	Human immunodeficiency virus 1	SINGLE PROTEIN	CHEMBL1129551	1	Scientific Literature	J. Med. Chem.	1996	None
CHEMBL379190		0	402.31	1	5.41	2h	Cc1c(O)nc(Sc2ccc(C#N)cc2)nc1Cc1c(Cl)cccc1Cl	ID50	'='	23.0	uM		Non standard unit for type		UO_0000064					False	CHEMBL853537	Inhibition of wild type HIV1 reverse transcriptase	B	BAO_0000357	single protein format	Human immunodeficiency virus 1	None	None	None	None	CHEMBL247	Human immunodeficiency virus type 1 reverse transcriptase	Human immunodeficiency virus 1	SINGLE PROTEIN	CHEMBL1138894	1	Scientific Literature	Bioorg. Med. Chem. Lett.	2006	None
CHEMBL210820		0	413.28	1	5.82	2g	Cc1c(O)nc(Sc2ccc(F)cc2F)nc1Cc1c(Cl)cccc1Cl	Activity						Not Active						False	CHEMBL871571	Inhibition of HIV1 reverse transcriptase Y181I mutant at 400uM	B	BAO_0000357	single protein format	Human immunodeficiency virus 1	None	None	None	None	CHEMBL247	Human immunodeficiency virus type 1 reverse transcriptase	Human immunodeficiency virus 1	SINGLE PROTEIN	CHEMBL1138894	1	Scientific Literature	Bioorg. Med. Chem. Lett.	2006	None
CHEMBL65881		0	287.43	0	4.04	1am (table 5)	CC(C)=CCN1CCn2c(=S)[nH]c3cccc(c32)C1C	IC50	'='	78.0	nM	7.11			UO_0000065	24.73	0.49	3.07	29.67	False	CHEMBL800982	Inhibitory concentration against HIV-1 replication by interfering with virus reverse transcriptase	B	BAO_0000357	single protein format	Human immunodeficiency virus 1	None	None	None	None	CHEMBL247	Human immunodeficiency virus type 1 reverse transcriptase	Human immunodeficiency virus 1	SINGLE PROTEIN	CHEMBL1129323	1	Scientific Literature	J. Med. Chem.	1996	None
CHEMBL360014		0	468.56	0	4.27	10	CC(/C=C1\SC(=S)N(CCC(=O)Nc2ccc(O)c(C(=O)O)c2)C1=O)=C\c1ccccc1	IC50	'='	23000.0	nM	4.64			UO_0000065	9.90	0.20	0.37	4.34	False	CHEMBL831129	Inhibitory concentration against human immuno deficiency virus type 1 integrase (Strand Transfer)	B	BAO_0000357	single protein format	Human immunodeficiency virus 1	None	None	None	None	CHEMBL247	Human immunodeficiency virus type 1 reverse transcriptase	Human immunodeficiency virus 1	SINGLE PROTEIN	CHEMBL1145282	1	Scientific Literature	J. Med. Chem.	2005	None
CHEMBL366397		0	502.57	1	3.64	17	COc1cc(/C=C2/SC(=S)N(CCC(=O)Nc3ccc(C(=O)O)cc3)C2=O)cc(OC)c1OC	IC50	'='	97000.0	nM	4.01			UO_0000065	7.99	0.16	0.37	3.51	False	CHEMBL830970	Inhibitory concentration against human immuno deficiency virus type 1 integrase (3'-processing)	B	BAO_0000357	single protein format	Human immunodeficiency virus 1	None	None	None	None	CHEMBL247	Human immunodeficiency virus type 1 reverse transcriptase	Human immunodeficiency virus 1	SINGLE PROTEIN	CHEMBL1145282	1	Scientific Literature	J. Med. Chem.	2005	None
CHEMBL211014		0	268.65	0	1.53	1	O=C(CC(=O)C(=O)O)CC(=O)c1ccccc1Cl	Activity						Not Active						False	CHEMBL871196	Inhibition of HIV-RT	B	BAO_0000357	single protein format	Human immunodeficiency virus	None	None	None	None	CHEMBL247	Human immunodeficiency virus type 1 reverse transcriptase	Human immunodeficiency virus 1	SINGLE PROTEIN	CHEMBL1147712	1	Scientific Literature	Bioorg. Med. Chem. Lett.	2006	None
CHEMBL25100		0	401.05	1	5.06	8n	O=[N+]([O-])c1cccc(Cn2c(Br)nc3cc(Cl)c(Cl)cc32)c1	IC50	'>'	32000.0	nM				UO_0000065					False	CHEMBL801611	Antiviral activity against Human Immunodeficiency Virus by Reverse transcriptase (RT) assay in CEM-SS cells.	F	BAO_0000219	cell-based format	Human immunodeficiency virus	None	None	CEM-SS	None	CHEMBL247	Human immunodeficiency virus type 1 reverse transcriptase	Human immunodeficiency virus 1	SINGLE PROTEIN	CHEMBL1131326	1	Scientific Literature	J. Med. Chem.	1998	CHEMBL3307644
CHEMBL66043		0	301.46	0	4.43	1at (table 5)	CC(C)=CCN1Cc2cccc3[nH]c(=S)n(c23)C(C)C1C	IC50	'='	2220.0	nM	5.65			UO_0000065	18.75	0.37	1.22	23.60	False	CHEMBL800982	Inhibitory concentration against HIV-1 replication by interfering with virus reverse transcriptase	B	BAO_0000357	single protein format	Human immunodeficiency virus 1	None	None	None	None	CHEMBL247	Human immunodeficiency virus type 1 reverse transcriptase	Human immunodeficiency virus 1	SINGLE PROTEIN	CHEMBL1129323	1	Scientific Literature	J. Med. Chem.	1996	None
CHEMBL24118		0	521.20	2	0.66	Vb	Nc1nc2c(ncn2C2C=CC(OCP(=O)(O)OP(=O)(O)C(F)(F)P(=O)(O)O)C2)c(=O)[nH]1	IC50	'='	25000.0	nM	4.60			UO_0000065	8.83	0.20	3.94	1.92	False	CHEMBL797537	Inhibition of DNA synthesis by HIV reverse transcriptase	B	BAO_0000357	single protein format	Human immunodeficiency virus 1	None	None	None	None	CHEMBL247	Human immunodeficiency virus type 1 reverse transcriptase	Human immunodeficiency virus 1	SINGLE PROTEIN	CHEMBL1135574	1	Scientific Literature	J. Med. Chem.	2002	None
CHEMBL176637		0	401.27	0	4.08	39	CCc1cc(S(=O)(=O)Cc2nc3c(Cl)ccc(Cl)c3o2)c(O)nc1C	IC50	'='	205.0	nM	6.69			UO_0000065	16.67	0.37	2.61	7.17	False	CHEMBL800744	Tested for inhibition against HIV-1 RT (used (poly)rC-(oligo)dG as the template)	B	BAO_0000357	single protein format	Human immunodeficiency virus 1	None	None	None	None	CHEMBL247	Human immunodeficiency virus type 1 reverse transcriptase	Human immunodeficiency virus 1	SINGLE PROTEIN	CHEMBL1126643	1	Scientific Literature	J. Med. Chem.	1993	None
CHEMBL208918		0	377.30	1	5.54	2f	Cc1c(O)nc(Sc2ccccc2)nc1Cc1c(Cl)cccc1Cl	Activity						Not Active						False	CHEMBL871571	Inhibition of HIV1 reverse transcriptase Y181I mutant at 400uM	B	BAO_0000357	single protein format	Human immunodeficiency virus 1	None	None	None	None	CHEMBL247	Human immunodeficiency virus type 1 reverse transcriptase	Human immunodeficiency virus 1	SINGLE PROTEIN	CHEMBL1138894	1	Scientific Literature	Bioorg. Med. Chem. Lett.	2006	None
CHEMBL211344		0	407.32	1	5.55	2e	COc1ccc(Sc2nc(O)c(C)c(Cc3c(Cl)cccc3Cl)n2)cc1	Activity						Not Active						False	CHEMBL871589	Inhibition of wild type HIV1 reverse transcriptase at 400uM	B	BAO_0000357	single protein format	Human immunodeficiency virus 1	None	None	None	None	CHEMBL247	Human immunodeficiency virus type 1 reverse transcriptase	Human immunodeficiency virus 1	SINGLE PROTEIN	CHEMBL1138894	1	Scientific Literature	Bioorg. Med. Chem. Lett.	2006	None
CHEMBL211343		0	374.41	0	4.52	2d	COc1ccc(Sc2nc(O)c(C)c(Cc3c(F)cccc3F)n2)cc1	EC50	'>'	57500.0	nM				UO_0000065					False	CHEMBL871577	Antiviral activity against HIV1 K103N mutant in MT4 cells by MTT assay	F	BAO_0000219	cell-based format	Human immunodeficiency virus 1	None	None	MT4	None	CHEMBL247	Human immunodeficiency virus type 1 reverse transcriptase	Human immunodeficiency virus 1	SINGLE PROTEIN	CHEMBL1138894	1	Scientific Literature	Bioorg. Med. Chem. Lett.	2006	CHEMBL3308375
CHEMBL211343		0	374.41	0	4.52	2d	COc1ccc(Sc2nc(O)c(C)c(Cc3c(F)cccc3F)n2)cc1	Activity						Not Active						False	CHEMBL853540	Inhibition of HIV1 reverse transcriptase K103N mutant at 400uM	B	BAO_0000357	single protein format	Human immunodeficiency virus 1	None	None	None	None	CHEMBL247	Human immunodeficiency virus type 1 reverse transcriptase	Human immunodeficiency virus 1	SINGLE PROTEIN	CHEMBL1138894	1	Scientific Literature	Bioorg. Med. Chem. Lett.	2006	None
CHEMBL208593		0	378.83	1	5.16	2c	Cc1c(O)nc(Sc2ccc(Cl)cc2)nc1Cc1c(F)cccc1F	EC50	'>'	66100.0	nM				UO_0000065					False	CHEMBL871579	Antiviral activity against HIV1 Y188L mutant in MT4 cells by MTT assay	F	BAO_0000219	cell-based format	Human immunodeficiency virus 1	None	None	MT4	None	CHEMBL247	Human immunodeficiency virus type 1 reverse transcriptase	Human immunodeficiency virus 1	SINGLE PROTEIN	CHEMBL1138894	1	Scientific Literature	Bioorg. Med. Chem. Lett.	2006	CHEMBL3308375
CHEMBL379575		0	380.37	0	4.79	2a	Cc1c(O)nc(Sc2ccc(F)cc2F)nc1Cc1c(F)cccc1F	EC50	'>'	65800.0	nM				UO_0000065					False	CHEMBL871577	Antiviral activity against HIV1 K103N mutant in MT4 cells by MTT assay	F	BAO_0000219	cell-based format	Human immunodeficiency virus 1	None	None	MT4	None	CHEMBL247	Human immunodeficiency virus type 1 reverse transcriptase	Human immunodeficiency virus 1	SINGLE PROTEIN	CHEMBL1138894	1	Scientific Literature	Bioorg. Med. Chem. Lett.	2006	CHEMBL3308375
CHEMBL102516		0	314.84	0	4.22	U24	CC(C)O/N=C/c1cc(NC(=S)OC(C)C)ccc1Cl	Activity	'='	0.032	uM				UO_0000064					False	CHEMBL803376	Inhibitory activity against human immunodeficiency virus type 1 reverse transcriptase (HIV-1 RT)	B	BAO_0000357	single protein format	Human immunodeficiency virus 1	None	None	None	None	CHEMBL247	Human immunodeficiency virus type 1 reverse transcriptase	Human immunodeficiency virus 1	SINGLE PROTEIN	CHEMBL1135496	1	Scientific Literature	J. Med. Chem.	2002	None
CHEMBL318117		0	371.93	1	5.52	U29	CC(C)O/C(S)=N\c1ccc(Cl)c(C(=O)OC(C(C)C)C(C)C)c1	Activity	'='	0.188	uM				UO_0000064					False	CHEMBL803376	Inhibitory activity against human immunodeficiency virus type 1 reverse transcriptase (HIV-1 RT)	B	BAO_0000357	single protein format	Human immunodeficiency virus 1	None	None	None	None	CHEMBL247	Human immunodeficiency virus type 1 reverse transcriptase	Human immunodeficiency virus 1	SINGLE PROTEIN	CHEMBL1135496	1	Scientific Literature	J. Med. Chem.	2002	None
CHEMBL320851		0	291.66	0	4.24	Xs31.1	C=CC[C@]1(C(F)(F)F)OC(=O)Nc2ccc(Cl)cc21	Activity	'='	0.22	uM				UO_0000064					False	CHEMBL803376	Inhibitory activity against human immunodeficiency virus type 1 reverse transcriptase (HIV-1 RT)	B	BAO_0000357	single protein format	Human immunodeficiency virus 1	None	None	None	None	CHEMBL247	Human immunodeficiency virus type 1 reverse transcriptase	Human immunodeficiency virus 1	SINGLE PROTEIN	CHEMBL1135496	1	Scientific Literature	J. Med. Chem.	2002	None
CHEMBL211582		0	603.89	None	None	1	Cc1cn([C@@H]2O[C@H](CO[Si](C)(C)C(C)(C)C)[C@@]3(OS(=O)(=O)C=C3N)[C@H]2O[Si](C)(C)C(C)(C)C)c(=O)n(C)c1=O	IC50	'='	1300.0	nM	5.89			UO_0000065	9.75	None	None	None	False	CHEMBL871029	Inhibition of HIV1 reverse transcriptase RNA-dependent DNA polymerase activity	B	BAO_0000357	single protein format	Human immunodeficiency virus 1	None	None	None	None	CHEMBL247	Human immunodeficiency virus type 1 reverse transcriptase	Human immunodeficiency virus 1	SINGLE PROTEIN	CHEMBL1138970	1	Scientific Literature	J. Med. Chem.	2006	None
CHEMBL212868		0	631.90	None	None	56	Cc1cn([C@@H]2O[C@H](CO[Si](C)(C)C(C)(C)C)[C@@]3(OS(=O)(=O)C=C3N=C(N)N)[C@H]2O[Si](C)(C)C(C)(C)C)c(=O)[nH]c1=O	IC50	'='	14000.0	nM	4.85			UO_0000065	7.68	None	None	None	False	CHEMBL871028	Inhibition of FLAG-p66/HIS-p51-mediated HIV1 reverse transcriptase dimerization	B	BAO_0000357	single protein format	Human immunodeficiency virus 1	None	None	None	None	CHEMBL247	Human immunodeficiency virus type 1 reverse transcriptase	Human immunodeficiency virus 1	SINGLE PROTEIN	CHEMBL1138970	1	Scientific Literature	J. Med. Chem.	2006	None
CHEMBL318058		0	366.94	1	5.87	U36	Cc1ccsc1/C(S)=N\c1ccc(Cl)c(/C=N/OC(C)(C)C)c1	Activity	'='	0.027	uM				UO_0000064					False	CHEMBL803376	Inhibitory activity against human immunodeficiency virus type 1 reverse transcriptase (HIV-1 RT)	B	BAO_0000357	single protein format	Human immunodeficiency virus 1	None	None	None	None	CHEMBL247	Human immunodeficiency virus type 1 reverse transcriptase	Human immunodeficiency virus 1	SINGLE PROTEIN	CHEMBL1135496	1	Scientific Literature	J. Med. Chem.	2002	None
CHEMBL324572		0	633.83	1	3.53	1	CCOC(=O)N[C@H](C(=O)N[C@@H](Cc1ccccc1)[C@@H](O)CN(CC1CCCCC1)NC(=O)[C@@H](NC(=O)OCC)C(C)C)C(C)C	IC50	'='	177.0	nM	6.75			UO_0000065	10.65	0.20	3.22	4.26	False	CHEMBL799141	The percent reduction of the reverse transcriptase (RT) activity in HIV-1/MN-infected MT-2 cells.	B	BAO_0000219	cell-based format	None	None	None	MT2	None	CHEMBL247	Human immunodeficiency virus type 1 reverse transcriptase	Human immunodeficiency virus 1	SINGLE PROTEIN	CHEMBL1131075	1	Scientific Literature	J. Med. Chem.	1998	CHEMBL3307558
CHEMBL318377		0	317.77	0	4.16	U49	CC(C)OC(=O)c1cc(NC(=O)c2ccccc2)ccc1Cl	Activity	'='	1.3	uM				UO_0000064					False	CHEMBL803376	Inhibitory activity against human immunodeficiency virus type 1 reverse transcriptase (HIV-1 RT)	B	BAO_0000357	single protein format	Human immunodeficiency virus 1	None	None	None	None	CHEMBL247	Human immunodeficiency virus type 1 reverse transcriptase	Human immunodeficiency virus 1	SINGLE PROTEIN	CHEMBL1135496	1	Scientific Literature	J. Med. Chem.	2002	None
CHEMBL129	ZIDOVUDINE	4	267.25	0	-0.20	AZT	Cc1cn([C@H]2C[C@H](N=[N+]=[N-])[C@@H](CO)O2)c(=O)[nH]c1=O	EC50	'='	38.0	nM	7.42			UO_0000065					False	CHEMBL694657	Tested in vitro against HIV-1 LAI from MT-4 cells using MTT assay	F	BAO_0000219	cell-based format	Human immunodeficiency virus 1	None	None	MT4	None	CHEMBL247	Human immunodeficiency virus type 1 reverse transcriptase	Human immunodeficiency virus 1	SINGLE PROTEIN	CHEMBL1133528	1	Scientific Literature	J. Med. Chem.	2000	CHEMBL3308375
CHEMBL438175		0	843.21	None	None	5	Cc1cn(C2OC(CO[Si](C)(C)C(C)(C)C)C3(OS(=O)(=O)C=C3N)C2O[Si](C)(C)C(C)(C)C)c(=O)n(CCCNC(=O)[C@@H]2CCCN2C(=O)[C@@H](N)C(C)C)c1=O	IC50	'='	6600.0	nM	5.18			UO_0000065	6.14	None	None	None	False	CHEMBL870409	Inhibition of recombinant HIV1 reverse transcriptase	B	BAO_0000357	single protein format	Human immunodeficiency virus 1	None	None	None	None	CHEMBL247	Human immunodeficiency virus type 1 reverse transcriptase	Human immunodeficiency virus 1	SINGLE PROTEIN	CHEMBL1146037	1	Scientific Literature	J. Med. Chem.	2006	None
CHEMBL593	DELAVIRDINE	4	456.57	0	2.72	16	CC(C)Nc1cccnc1N1CCN(C(=O)c2cc3cc(NS(C)(=O)=O)ccc3[nH]2)CC1	IC50						Not Determined						False	CHEMBL843699	Inhibitory activity against Y188H mutant HIV-1 reverse transcriptase; not determined	B	BAO_0000357	single protein format	human immunodeficiency virus type1	None	None	None	None	CHEMBL247	Human immunodeficiency virus type 1 reverse transcriptase	Human immunodeficiency virus 1	SINGLE PROTEIN	CHEMBL1131332	1	Scientific Literature	J. Med. Chem.	1998	None
CHEMBL212867		0	645.92	None	None	21	Cc1cn([C@@H]2O[C@H](CO[Si](C)(C)C(C)(C)C)[C@@]3(OS(=O)(=O)C=C3N)[C@H]2O[Si](C)(C)C(C)(C)C)c(=O)n(CC2CO2)c1=O	IC50	'='	5000.0	nM	5.30			UO_0000065	8.21	None	None	None	False	CHEMBL871028	Inhibition of FLAG-p66/HIS-p51-mediated HIV1 reverse transcriptase dimerization	B	BAO_0000357	single protein format	Human immunodeficiency virus 1	None	None	None	None	CHEMBL247	Human immunodeficiency virus type 1 reverse transcriptase	Human immunodeficiency virus 1	SINGLE PROTEIN	CHEMBL1138970	1	Scientific Literature	J. Med. Chem.	2006	None
CHEMBL206629		0	345.42	0	2.32	1 (R,R/S,S), NSC-380292	COC(=O)C1=C(N2CCCC2)C2c3ccccc3SC12C(=O)OC	IC50	'='	1200.0	nM	5.92			UO_0000065	17.14	0.34	3.60	10.60	False	CHEMBL854191	Inhibition of wild type HIV1 reverse transcriptase in 293T cells	B	BAO_0000219	cell-based format	Human immunodeficiency virus 1	None	None	293T	None	CHEMBL247	Human immunodeficiency virus type 1 reverse transcriptase	Human immunodeficiency virus 1	SINGLE PROTEIN	CHEMBL1148658	1	Scientific Literature	Bioorg. Med. Chem. Lett.	2006	None
CHEMBL380043		0	359.45	0	2.71	7 (R,R)	COC(=O)C1=C(N2CCCCC2)[C@H]2c3ccccc3S[C@@]12C(=O)OC	IC50	'='	7700.0	nM	5.11			UO_0000065	14.23	0.28	2.40	9.16	False	CHEMBL854191	Inhibition of wild type HIV1 reverse transcriptase in 293T cells	B	BAO_0000219	cell-based format	Human immunodeficiency virus 1	None	None	293T	None	CHEMBL247	Human immunodeficiency virus type 1 reverse transcriptase	Human immunodeficiency virus 1	SINGLE PROTEIN	CHEMBL1148658	1	Scientific Literature	Bioorg. Med. Chem. Lett.	2006	None
CHEMBL381800		0	429.58	0	4.66	3 (R,R/S,S)	CC(C)(C)OC(=O)C1=C(N2CCCC2)C2c3ccccc3SC12C(=O)OC(C)(C)C	IC50	'>'	20000.0	nM				UO_0000065					False	CHEMBL854191	Inhibition of wild type HIV1 reverse transcriptase in 293T cells	B	BAO_0000219	cell-based format	Human immunodeficiency virus 1	None	None	293T	None	CHEMBL247	Human immunodeficiency virus type 1 reverse transcriptase	Human immunodeficiency virus 1	SINGLE PROTEIN	CHEMBL1148658	1	Scientific Literature	Bioorg. Med. Chem. Lett.	2006	None
CHEMBL57	NEVIRAPINE	4	266.30	0	2.65	Nevirapine	Cc1ccnc2c1NC(=O)c1cccnc1N2C1CC1	IC50	'='	60.0	nM	7.22			UO_0000065	27.12	0.49	4.57	12.43	False	CHEMBL854191	Inhibition of wild type HIV1 reverse transcriptase in 293T cells	B	BAO_0000219	cell-based format	Human immunodeficiency virus 1	None	None	293T	None	CHEMBL247	Human immunodeficiency virus type 1 reverse transcriptase	Human immunodeficiency virus 1	SINGLE PROTEIN	CHEMBL1148658	1	Scientific Literature	Bioorg. Med. Chem. Lett.	2006	None
CHEMBL223228	EFAVIRENZ	4	315.68	0	4.07	EFV	O=C1Nc2ccc(Cl)cc2[C@@](C#CC2CC2)(C(F)(F)F)O1	IC50	'='	6.0	nM	8.22			UO_0000065	26.04	0.53	4.15	21.45	False	CHEMBL854194	Inhibition of HIV1 reverse transcriptase Y181C mutant in 293T cells	B	BAO_0000219	cell-based format	Human immunodeficiency virus 1	None	None	293T	None	CHEMBL247	Human immunodeficiency virus type 1 reverse transcriptase	Human immunodeficiency virus 1	SINGLE PROTEIN	CHEMBL1148658	1	Scientific Literature	Bioorg. Med. Chem. Lett.	2006	None
CHEMBL100237		0	334.83	0	4.79	U26	C=CCO/N=C/c1cc(/N=C(/S)c2ccoc2C)ccc1Cl	Activity	'='	0.021	uM				UO_0000064					False	CHEMBL803376	Inhibitory activity against human immunodeficiency virus type 1 reverse transcriptase (HIV-1 RT)	B	BAO_0000357	single protein format	Human immunodeficiency virus 1	None	None	None	None	CHEMBL247	Human immunodeficiency virus type 1 reverse transcriptase	Human immunodeficiency virus 1	SINGLE PROTEIN	CHEMBL1135496	1	Scientific Literature	J. Med. Chem.	2002	None
CHEMBL301022		0	240.26	0	2.65	19	CN1C(=O)c2cc(N)ccc2Oc2ccccc21	IC50	'='	180.0	nM	6.75			UO_0000065	28.07	0.51	4.09	12.14	False	CHEMBL801332	In vitro inhibitory activity against HIV-1 reverse transcriptase.	B	BAO_0000357	single protein format	Human immunodeficiency virus 1	None	None	None	None	CHEMBL247	Human immunodeficiency virus type 1 reverse transcriptase	Human immunodeficiency virus 1	SINGLE PROTEIN	CHEMBL1126047	1	Scientific Literature	J. Med. Chem.	1992	None
CHEMBL82439		0	310.35	0	2.50	2	CCc1cc(CCN2C(=O)c3ccccc3C2=O)c(O)nc1C	IC50	'='	3700.0	nM	5.43			UO_0000065	17.50	0.32	2.93	7.70	True	CHEMBL800583	Inhibitory activity against HIV-1 reverse transcriptase (RT)	B	BAO_0000357	single protein format	None	None	None	None	None	CHEMBL247	Human immunodeficiency virus type 1 reverse transcriptase	Human immunodeficiency virus 1	SINGLE PROTEIN	CHEMBL1125217	1	Scientific Literature	J. Med. Chem.	1991	None
CHEMBL107200		0	614.28	2	5.58	28	COC(=O)CCCC=C(c1cc(Br)c(OC)c(C(=O)OC)c1)c1cc(Br)c(OC)c(C(=O)OC)c1	IC50	'='	1000.0	nM	6.00			UO_0000065	9.77	0.23	0.42	6.16	False	CHEMBL872985	Inhibition of HIV-1 Reverse transcriptase using poly-(ra)-oligo(dt) as the template primer.	B	BAO_0000357	single protein format	Human immunodeficiency virus 1	None	None	None	None	CHEMBL247	Human immunodeficiency virus type 1 reverse transcriptase	Human immunodeficiency virus 1	SINGLE PROTEIN	CHEMBL1132112	1	Scientific Literature	J. Med. Chem.	1999	None
CHEMBL102960		0	376.44	0	4.15	34	CCN1c2ncc(CCc3cccc(F)c3)cc2C(=O)N(C)c2cccnc21	IC50	'='	370.0	nM	6.43			UO_0000065	17.09	0.31	2.28	13.04	False	CHEMBL802600	Inhibitory activity against HIV-1 Y181C reverse transcriptase.	B	BAO_0000357	single protein format	Human immunodeficiency virus 1	None	None	None	None	CHEMBL247	Human immunodeficiency virus type 1 reverse transcriptase	Human immunodeficiency virus 1	SINGLE PROTEIN	CHEMBL1131047	1	Scientific Literature	J. Med. Chem.	1998	None
CHEMBL316514		0	478.32	0	4.09	12c	O=c1c2cccn2c2c(F)cc(F)cc2n1CC/N=C(\S)Nc1ccc(Br)cn1	Ki	'='	100.0	nM	7.00			UO_0000065	14.63	0.33	2.91	10.99	False	CHEMBL801173	Inhibition of HIV-1 Mutant HIV-1 RT enzymes containing the single amino acid substitution L1001	B	BAO_0000357	single protein format	Human immunodeficiency virus 1	None	None	None	None	CHEMBL247	Human immunodeficiency virus type 1 reverse transcriptase	Human immunodeficiency virus 1	SINGLE PROTEIN	CHEMBL1134834	1	Scientific Literature	J. Med. Chem.	2001	None
CHEMBL380211		0	872.25	None	None	9	Cc1cn(C2OC(CO[Si](C)(C)C(C)(C)C)C3(OS(=O)(=O)C=C3N)C2O[Si](C)(C)C(C)(C)C)c(=O)n(CCCNC(=O)[C@@H]2CCCN2C(=O)[C@@H](N)CCCCN)c1=O	IC50	'='	4700.0	nM	5.33			UO_0000065	6.11	None	None	None	False	CHEMBL870409	Inhibition of recombinant HIV1 reverse transcriptase	B	BAO_0000357	single protein format	Human immunodeficiency virus 1	None	None	None	None	CHEMBL247	Human immunodeficiency virus type 1 reverse transcriptase	Human immunodeficiency virus 1	SINGLE PROTEIN	CHEMBL1146037	1	Scientific Literature	J. Med. Chem.	2006	None
CHEMBL298160		0	274.71	0	3.51	47	CCN1C(=O)c2ccccc2Oc2nc(Cl)ccc21	Inhibition	'='	35.0	%				UO_0000187					False	CHEMBL801334	Inhibition of HIV-1 reverse transcriptase at a concentration of 1 uM	B	BAO_0000357	single protein format	Human immunodeficiency virus 1	None	None	None	None	CHEMBL247	Human immunodeficiency virus type 1 reverse transcriptase	Human immunodeficiency virus 1	SINGLE PROTEIN	CHEMBL1126047	1	Scientific Literature	J. Med. Chem.	1992	None
CHEMBL253369		0	398.30	0	3.91	22	CCOc1cccc(F)c1CCNC(=S)Nc1ccc(Br)cn1	IC50	'='	25.0	nM	7.60			UO_0000065	19.09	0.45	3.69	16.46	False	CHEMBL800600	Tested for the inhibition of mutant type (Cys181) HIV-1 (IIIB) RT	B	BAO_0000357	single protein format	Human immunodeficiency virus 1	None	None	None	None	CHEMBL247	Human immunodeficiency virus type 1 reverse transcriptase	Human immunodeficiency virus 1	SINGLE PROTEIN	CHEMBL1129452	1	Scientific Literature	J. Med. Chem.	1996	None
CHEMBL320413		0	351.86	0	4.84	U06	Cc1occc1C(=S)Nc1ccc(Cl)c(C(=O)OCC(C)C)c1	Activity	'='	0.028	uM				UO_0000064					False	CHEMBL803376	Inhibitory activity against human immunodeficiency virus type 1 reverse transcriptase (HIV-1 RT)	B	BAO_0000357	single protein format	Human immunodeficiency virus 1	None	None	None	None	CHEMBL247	Human immunodeficiency virus type 1 reverse transcriptase	Human immunodeficiency virus 1	SINGLE PROTEIN	CHEMBL1135496	1	Scientific Literature	J. Med. Chem.	2002	None
CHEMBL318013		0	239.70	0	3.92	Xs35	CCC1(CC)OC(=O)Nc2ccc(Cl)cc21	Activity	'='	16.5	uM				UO_0000064					False	CHEMBL803376	Inhibitory activity against human immunodeficiency virus type 1 reverse transcriptase (HIV-1 RT)	B	BAO_0000357	single protein format	Human immunodeficiency virus 1	None	None	None	None	CHEMBL247	Human immunodeficiency virus type 1 reverse transcriptase	Human immunodeficiency virus 1	SINGLE PROTEIN	CHEMBL1135496	1	Scientific Literature	J. Med. Chem.	2002	None
CHEMBL292831		0	386.35	0	4.80	10	OCc1cccc2c1nc(-c1c(F)cccc1F)n2Cc1c(F)cccc1F	EC50	'='	50.0	nM	7.30			UO_0000065	18.90	0.36	2.50	19.19	False	CHEMBL804269	Inhibition of HIV-1 reverse transcriptase.	B	BAO_0000357	single protein format	None	None	None	None	None	CHEMBL247	Human immunodeficiency virus type 1 reverse transcriptase	Human immunodeficiency virus 1	SINGLE PROTEIN	CHEMBL1145980	1	Scientific Literature	J. Med. Chem.	2003	None
CHEMBL100056		0	407.91	0	4.25	47	CCN1c2ncc(CCc3cccc(N)c3)cc2C(=O)N(C)c2ccc(Cl)nc21	IC50	'='	10.0	nM	8.00			UO_0000065	19.61	0.38	3.75	10.62	False	CHEMBL802590	Inhibitory activity against HIV-1 Mutant Reverse transcriptase K103N	B	BAO_0000357	single protein format	None	None	None	None	None	CHEMBL247	Human immunodeficiency virus type 1 reverse transcriptase	Human immunodeficiency virus 1	SINGLE PROTEIN	CHEMBL1131047	1	Scientific Literature	J. Med. Chem.	1998	None
CHEMBL101670		0	406.92	0	4.97	43	CCN1c2ncc(CCc3ccc(C)cc3)cc2C(=O)N(C)c2ccc(Cl)nc21	IC50	'='	230.0	nM	6.64			UO_0000065	16.31	0.31	1.67	13.46	False	CHEMBL802411	Inhibitory activity against HIV-1 wild-type reverse transcriptase.	B	BAO_0000357	single protein format	Human immunodeficiency virus 1	None	None	None	None	CHEMBL247	Human immunodeficiency virus type 1 reverse transcriptase	Human immunodeficiency virus 1	SINGLE PROTEIN	CHEMBL1131047	1	Scientific Literature	J. Med. Chem.	1998	None
CHEMBL101670		0	406.92	0	4.97	43	CCN1c2ncc(CCc3ccc(C)cc3)cc2C(=O)N(C)c2ccc(Cl)nc21	IC50	'>'	1000.0	nM				UO_0000065					False	CHEMBL802403	Inhibitory activity against HIV-1 Y188L reverse transcriptase.	B	BAO_0000357	single protein format	Human immunodeficiency virus 1	None	None	None	None	CHEMBL247	Human immunodeficiency virus type 1 reverse transcriptase	Human immunodeficiency virus 1	SINGLE PROTEIN	CHEMBL1131047	1	Scientific Literature	J. Med. Chem.	1998	None
CHEMBL304938		0	380.75	0	4.29	12b	COc1c(Cl)ccc2c1C(C#Cc1ccccc1)(C(F)(F)F)NC(=O)N2	IC50	'='	144.0	nM	6.84			UO_0000065	17.97	0.36	2.55	13.59	False	CHEMBL800746	Tested for inhibitory concentration against HIV-1 non-nucleoside reverse transcriptase	B	BAO_0000357	single protein format	None	None	None	None	None	CHEMBL247	Human immunodeficiency virus type 1 reverse transcriptase	Human immunodeficiency virus 1	SINGLE PROTEIN	CHEMBL1134815	1	Scientific Literature	Bioorg. Med. Chem. Lett.	2001	None
CHEMBL206522		0	493.79	0	3.00	29	NS(=O)(=O)c1ccc(NC(=O)CSc2nnnn2-c2cc(Cl)ccc2Cl)c(Cl)c1	IC50	'='	3.0	nM	8.52			UO_0000065	17.26	0.40	5.52	6.41	False	CHEMBL868998	Inhibition of HIV1 wild type Reverse Transcriptase	B	BAO_0000357	single protein format	Human immunodeficiency virus 1	None	None	None	None	CHEMBL247	Human immunodeficiency virus type 1 reverse transcriptase	Human immunodeficiency virus 1	SINGLE PROTEIN	CHEMBL1147711	1	Scientific Literature	Bioorg. Med. Chem. Lett.	2006	None
CHEMBL208057		0	446.56	0	2.27	13	Cc1cc(C)c(-n2nnnc2SCC(=O)Nc2ccc(S(N)(=O)=O)cc2C)c(C)c1	IC50	'='	54.0	nM	7.27			UO_0000065	16.27	0.33	5.00	5.47	False	CHEMBL868998	Inhibition of HIV1 wild type Reverse Transcriptase	B	BAO_0000357	single protein format	Human immunodeficiency virus 1	None	None	None	None	CHEMBL247	Human immunodeficiency virus type 1 reverse transcriptase	Human immunodeficiency virus 1	SINGLE PROTEIN	CHEMBL1147711	1	Scientific Literature	Bioorg. Med. Chem. Lett.	2006	None
CHEMBL280527	ATEVIRDINE MESYLATE	2	379.46	0	2.97	U-87201	CCNc1cccnc1N1CCN(C(=O)c2cc3cc(OC)ccc3[nH]2)CC1	IC50	'='	1100.0	nM	5.96			UO_0000065	15.70	0.29	2.99	8.11	False	CHEMBL802761	In vitro inhibitory concentration against HIV-1 reverse transcriptase using rC-dG template primer	B	BAO_0000357	single protein format	Human immunodeficiency virus 1	None	None	None	None	CHEMBL247	Human immunodeficiency virus type 1 reverse transcriptase	Human immunodeficiency virus 1	SINGLE PROTEIN	CHEMBL1127029	1	Scientific Literature	J. Med. Chem.	1993	None
CHEMBL383088		0	493.79	0	3.00	28	NS(=O)(=O)c1ccc(NC(=O)CSc2nnnn2-c2cccc(Cl)c2Cl)c(Cl)c1	IC50	'='	9.0	nM	8.05			UO_0000065	16.29	0.38	5.05	6.06	False	CHEMBL868998	Inhibition of HIV1 wild type Reverse Transcriptase	B	BAO_0000357	single protein format	Human immunodeficiency virus 1	None	None	None	None	CHEMBL247	Human immunodeficiency virus type 1 reverse transcriptase	Human immunodeficiency virus 1	SINGLE PROTEIN	CHEMBL1147711	1	Scientific Literature	Bioorg. Med. Chem. Lett.	2006	None
CHEMBL379722		0	466.98	0	2.62	14	Cc1cc(C)c(-n2nnnc2SCC(=O)Nc2ccc(S(N)(=O)=O)cc2Cl)c(C)c1	IC50	'='	4.0	nM	8.40			UO_0000065	17.98	0.38	5.78	6.32	False	CHEMBL868998	Inhibition of HIV1 wild type Reverse Transcriptase	B	BAO_0000357	single protein format	Human immunodeficiency virus 1	None	None	None	None	CHEMBL247	Human immunodeficiency virus type 1 reverse transcriptase	Human immunodeficiency virus 1	SINGLE PROTEIN	CHEMBL1147711	1	Scientific Literature	Bioorg. Med. Chem. Lett.	2006	None
CHEMBL40631		0	370.70	0	4.03	HT-253	S=C(NCCc1ccccc1Cl)Nc1ccc(Br)cn1	IC50	'='	700.0	nM	6.16			UO_0000065	16.60	0.42	2.12	16.66	True	CHEMBL798926	Inhibition of purified recombinant HIV-1 reverse transcriptase	B	BAO_0000357	single protein format	Human immunodeficiency virus 1	None	None	None	None	CHEMBL247	Human immunodeficiency virus type 1 reverse transcriptase	Human immunodeficiency virus 1	SINGLE PROTEIN	CHEMBL1131738	1	Scientific Literature	Bioorg. Med. Chem. Lett.	1999	None
CHEMBL106997		0	348.32	0	3.57	17	Oc1ncccc1C(C#CC1CC1)(OCc1cccnc1)C(F)(F)F	IC50	'='	25.56	nM	7.59			UO_0000065	21.80	0.41	4.02	13.74	False	CHEMBL753040	Inhibition of the NNRTI HIV-1 enzyme by 50% using enzyme assay.	B	BAO_0000357	single protein format	Human immunodeficiency virus 1	None	None	None	None	CHEMBL247	Human immunodeficiency virus type 1 reverse transcriptase	Human immunodeficiency virus 1	SINGLE PROTEIN	CHEMBL1134822	1	Scientific Literature	Bioorg. Med. Chem. Lett.	2001	None
CHEMBL58581		0	356.32	1	5.31	28	Fc1cccc(F)c1Cn1c(-c2c(F)cccc2F)nc2ccccc21	EC50	'='	840.0	nM	6.08			UO_0000065	17.05	0.32	0.77	34.09	False	CHEMBL689898	Cross Resistance (antiviral activity) with 4xAZT/L100I (Non nucleoside reverse transcriptase inhibitor) resistant HIV isolate from cytopathic cell killing assay	B	BAO_0000357	single protein format	None	None	None	None	None	CHEMBL247	Human immunodeficiency virus type 1 reverse transcriptase	Human immunodeficiency virus 1	SINGLE PROTEIN	CHEMBL1130403	1	Scientific Literature	J. Med. Chem.	1997	None
CHEMBL137410		0	588.59	2	6.30	19	CCCCCCCCCCCCCCCCO[C@H]1N(C2CC(N=[N+]=[N-])C(CO)O2)C(=O)NC(=O)[C@]1(C)Br	EC50						Not Active						False	CHEMBL659204	Effective concentration (in vitro anti-HIV activity ) which produces a 50% survival of HIV-1-infected CEM cells relative to uninfected untreated controls; Inactive	F	BAO_0000219	cell-based format	Human immunodeficiency virus 1	None	None	CCRF-CEM	None	CHEMBL247	Human immunodeficiency virus type 1 reverse transcriptase	Human immunodeficiency virus 1	SINGLE PROTEIN	CHEMBL1127432	1	Scientific Literature	J. Med. Chem.	1994	CHEMBL3307641
CHEMBL2092829		0	509.37	3	-2.26	3	Cc1cn([C@H]2C[C@H](N=[N+]=[N-])[C@@H](COP(=O)(O)OC[C@H]3OC(O)[C@H](O)[C@@H](O)[C@@H]3O)O2)c(=O)[nH]c1=O	Activity	'='	400.0	c.p.m. 50ul-1									False	CHEMBL687825	Compound ability to inhibit the production of HIV reverse transcriptase (RT) in culture supernatant of CEM-CL13 on at 15 days at a concentration 5 uM	F	BAO_0000019	assay format	Human immunodeficiency virus 1	None	None	None	None	CHEMBL247	Human immunodeficiency virus type 1 reverse transcriptase	Human immunodeficiency virus 1	SINGLE PROTEIN	CHEMBL1125259	1	Scientific Literature	J. Med. Chem.	1991	None
CHEMBL236161		0	350.43	0	4.54	3w	Cc1c(C(C)c2c(F)cccc2F)nc(SC2CCCC2)[nH]c1=O	IC50	'='	1000.0	nM	6.00			UO_0000065	17.12	0.34	1.46	13.11	False	CHEMBL802406	Inhibitory activity against HIV-1 recombinant reverse transcriptase.	B	BAO_0000357	single protein format	Human immunodeficiency virus 1	None	None	None	None	CHEMBL247	Human immunodeficiency virus type 1 reverse transcriptase	Human immunodeficiency virus 1	SINGLE PROTEIN	CHEMBL1134546	1	Scientific Literature	J. Med. Chem.	2001	None
CHEMBL268871	L-697661	0	352.22	0	4.72	1, (L-697661)	CCc1cc(NCc2nc3c(Cl)ccc(Cl)c3o2)c(O)nc1C	IC50	'='	19.0	nM	7.72			UO_0000065	21.92	0.46	3.00	10.85	True	CHEMBL802761	In vitro inhibitory concentration against HIV-1 reverse transcriptase using rC-dG template primer	B	BAO_0000357	single protein format	Human immunodeficiency virus 1	None	None	None	None	CHEMBL247	Human immunodeficiency virus type 1 reverse transcriptase	Human immunodeficiency virus 1	SINGLE PROTEIN	CHEMBL1127029	1	Scientific Literature	J. Med. Chem.	1993	None
CHEMBL447974		0	636.47	3	-0.28	9	O=C(OC[C@H]1O[C@@H](OC(=O)c2cc(O)c(O)c(O)c2)[C@H](OC(=O)c2cc(O)c(O)c(O)c2)[C@@H](O)[C@@H]1O)c1cc(O)c(O)c(O)c1	Inhibition	'='	16.0	%				UO_0000187					False	CHEMBL689636	Inhibition against HIV- reverse transcriptase in cell culture at 20 ug/mL	B	BAO_0000357	single protein format	Human immunodeficiency virus 1	None	None	None	None	CHEMBL247	Human immunodeficiency virus type 1 reverse transcriptase	Human immunodeficiency virus 1	SINGLE PROTEIN	CHEMBL1126373	1	Scientific Literature	Bioorg. Med. Chem. Lett.	1992	None
CHEMBL91491		0	317.39	0	4.75	16f	CCCC1(c2ccccc2)Oc2ccccc2-n2cccc2C1=O	IC50	'='	500000.0	nM		Outside typical range		UO_0000065					False	CHEMBL797521	Compound was tested for Inhibition of HIV-1 RT activity.	B	BAO_0000357	single protein format	Human immunodeficiency virus 1	None	None	None	None	CHEMBL247	Human immunodeficiency virus type 1 reverse transcriptase	Human immunodeficiency virus 1	SINGLE PROTEIN	CHEMBL1129364	1	Scientific Literature	J. Med. Chem.	1996	None
CHEMBL129	ZIDOVUDINE	4	267.25	0	-0.20	AZT	Cc1cn([C@H]2C[C@H](N=[N+]=[N-])[C@@H](CO)O2)c(=O)[nH]c1=O	IC50						Not Determined						False	CHEMBL798927	Inhibitory activity of compound against purified recombinant HIV-1 reverse transcriptase; Not determined	B	BAO_0000357	single protein format	None	None	None	None	None	CHEMBL247	Human immunodeficiency virus type 1 reverse transcriptase	Human immunodeficiency virus 1	SINGLE PROTEIN	CHEMBL1131738	1	Scientific Literature	Bioorg. Med. Chem. Lett.	1999	None
CHEMBL314054		0	297.38	0	3.10	50	COc1ccc2c(c1)C(=O)N1CCSC21c1ccccc1	IC50	'='	4000.0	nM	5.40			UO_0000065	18.15	0.35	2.30	18.27	False	CHEMBL800743	Inhibitory activity against HIV-1 reverse transcriptase (HIV-RT)	B	BAO_0000357	single protein format	None	None	None	None	None	CHEMBL247	Human immunodeficiency virus type 1 reverse transcriptase	Human immunodeficiency virus 1	SINGLE PROTEIN	CHEMBL1126780	1	Scientific Literature	J. Med. Chem.	1993	None
CHEMBL314103		0	283.36	0	2.19	73	Cc1ccnc(C23SCCN2C(=O)c2cccnc23)c1	IC50	'='	4600.0	nM	5.34			UO_0000065	18.84	0.36	3.15	11.58	False	CHEMBL800743	Inhibitory activity against HIV-1 reverse transcriptase (HIV-RT)	B	BAO_0000357	single protein format	None	None	None	None	None	CHEMBL247	Human immunodeficiency virus type 1 reverse transcriptase	Human immunodeficiency virus 1	SINGLE PROTEIN	CHEMBL1126780	1	Scientific Literature	J. Med. Chem.	1993	None
CHEMBL85280		0	281.38	0	3.40	22	Cc1ccccc1C12SCCN1C(=O)c1ccccc12	IC50	'='	6300.0	nM	5.20			UO_0000065	18.48	0.36	1.80	25.61	False	CHEMBL800743	Inhibitory activity against HIV-1 reverse transcriptase (HIV-RT)	B	BAO_0000357	single protein format	None	None	None	None	None	CHEMBL247	Human immunodeficiency virus type 1 reverse transcriptase	Human immunodeficiency virus 1	SINGLE PROTEIN	CHEMBL1126780	1	Scientific Literature	J. Med. Chem.	1993	None
CHEMBL312397		0	370.42	0	3.77	7e	CCN1c2ncccc2C(=O)N(C)c2ccc(-c3c[nH]c4ccncc34)nc21	IC50	'='	130.0	nM	6.89			UO_0000065	18.59	0.34	3.12	8.83	False	CHEMBL799087	Inhibitory concentration against HIV-1 wild type reverse transcriptase	B	BAO_0000357	single protein format	None	None	None	None	None	CHEMBL247	Human immunodeficiency virus type 1 reverse transcriptase	Human immunodeficiency virus 1	SINGLE PROTEIN	CHEMBL1130325	1	Scientific Literature	J. Med. Chem.	1997	None
CHEMBL607878		0	269.26	0	-2.75	22	C#C[C@]1(CO)OC(N2C=CC(N)NC2=O)[C@@H](O)[C@@H]1O	EC50	'='	7.8	nM	8.11			UO_0000065					False	CHEMBL694660	Tested in vitro against HIV-1 MDR using MAGI assay	F	BAO_0000019	assay format	Human immunodeficiency virus 1	None	None	None	None	CHEMBL247	Human immunodeficiency virus type 1 reverse transcriptase	Human immunodeficiency virus 1	SINGLE PROTEIN	CHEMBL1133528	1	Scientific Literature	J. Med. Chem.	2000	None
CHEMBL2368077		0	286.67	0	-1.17	50	C#C[C@]1(CO)O[C@@H](n2cc(Cl)c(=O)[nH]c2=O)C[C@@H]1O	EC50	'='	6000.0	nM	5.22			UO_0000065					False	CHEMBL694657	Tested in vitro against HIV-1 LAI from MT-4 cells using MTT assay	F	BAO_0000219	cell-based format	Human immunodeficiency virus 1	None	None	MT4	None	CHEMBL247	Human immunodeficiency virus type 1 reverse transcriptase	Human immunodeficiency virus 1	SINGLE PROTEIN	CHEMBL1133528	1	Scientific Literature	J. Med. Chem.	2000	CHEMBL3308375
CHEMBL2368079		0	330.14	0	-0.77	64	C#C[C@]1(CO)O[C@@H](n2cc(Br)c(N)nc2=O)C[C@@H]1O	EC50	'>'	100000.0	nM				UO_0000065					False	CHEMBL694657	Tested in vitro against HIV-1 LAI from MT-4 cells using MTT assay	F	BAO_0000219	cell-based format	Human immunodeficiency virus 1	None	None	MT4	None	CHEMBL247	Human immunodeficiency virus type 1 reverse transcriptase	Human immunodeficiency virus 1	SINGLE PROTEIN	CHEMBL1133528	1	Scientific Literature	J. Med. Chem.	2000	CHEMBL3308375
CHEMBL357409		0	345.46	0	4.60	16	CCOC(=O)c1c(O)nc(C)c(CC)c1Sc1cc(C)cc(C)c1	IC50	'='	600.0	nM	6.22			UO_0000065	18.01	0.35	1.62	10.47	False	CHEMBL799138	Inhibition of HIV-1 reverse transcriptase (RT)	B	BAO_0000357	single protein format	Human immunodeficiency virus 1	None	None	None	None	CHEMBL247	Human immunodeficiency virus type 1 reverse transcriptase	Human immunodeficiency virus 1	SINGLE PROTEIN	CHEMBL1128194	1	Scientific Literature	J. Med. Chem.	1995	None
CHEMBL318730		0	292.38	0	4.42	8	CCc1cc(NCc2ccc3ccccc3c2)c(O)nc1C	IC50	'='	460.0	nM	6.34			UO_0000065	21.67	0.39	1.92	14.04	True	CHEMBL797532	In vitro HIV-1 RT inhibitory activity using rC.dG as template-primer	B	BAO_0000357	single protein format	Human immunodeficiency virus 1	None	None	None	None	CHEMBL247	Human immunodeficiency virus type 1 reverse transcriptase	Human immunodeficiency virus 1	SINGLE PROTEIN	CHEMBL1125315	1	Scientific Literature	J. Med. Chem.	1992	None
CHEMBL212649		0	715.76	None	None	10	Cc1cn([C@@H]2O[C@H](CO[Si](C)(C)C(C)(C)C)[C@@]3(OS(=O)(=O)C(I)=C3N)[C@H]2O[Si](C)(C)C(C)(C)C)c(=O)[nH]c1=O	EC50	'='	60.0	nM	7.22			UO_0000065					False	CHEMBL686035	Effective concentration required to inhibit HIV-1 induced cytopathicity in CEM cell culture by 50%.	F	BAO_0000219	cell-based format	Human immunodeficiency virus 1	None	None	CCRF-CEM	None	CHEMBL247	Human immunodeficiency virus type 1 reverse transcriptase	Human immunodeficiency virus 1	SINGLE PROTEIN	CHEMBL1135765	1	Scientific Literature	J. Med. Chem.	2002	CHEMBL3307641
CHEMBL125446		0	386.50	1	5.20	28	Cc1nc(CCCCCCC(=O)c2ccccc2)n2nc(-n3cccc3)ccc12	EC50	'='	20.0	nM	7.70			UO_0000065	19.92	0.36	2.50	14.75	False	CHEMBL804266	Inhibition of reverse transcriptase of HIV-1 (strain RF)-infected MT-4 cells in RPMI 1640 growth medium in MTM assay	B	BAO_0000219	cell-based format	Human immunodeficiency virus 1	None	None	MT4	None	CHEMBL247	Human immunodeficiency virus type 1 reverse transcriptase	Human immunodeficiency virus 1	SINGLE PROTEIN	CHEMBL1127033	1	Scientific Literature	J. Med. Chem.	1993	CHEMBL3308375
CHEMBL329899		0	368.34	0	4.61	HI-444	CC1(C)C2CC(C/N=C(\S)Nc3ccc(Br)cn3)CC1C2	IC50	'>'	100000.0	nM				UO_0000065					False	CHEMBL798923	Inhibitory activity against recombinant HIV-1 reverse transcriptase (rRT)	B	BAO_0000357	single protein format	None	None	None	None	None	CHEMBL247	Human immunodeficiency virus type 1 reverse transcriptase	Human immunodeficiency virus 1	SINGLE PROTEIN	CHEMBL1131982	1	Scientific Literature	Bioorg. Med. Chem. Lett.	1999	None
CHEMBL343149		0	497.33	0	4.58	3	COC(=O)CC=C(c1cc(Cl)c(OC)c(C(=O)OC)c1)c1cc(Cl)c(OC)c(C(=O)OC)c1	IC50	'>'	100000.0	nM				UO_0000065					False	CHEMBL872985	Inhibition of HIV-1 Reverse transcriptase using poly-(ra)-oligo(dt) as the template primer.	B	BAO_0000357	single protein format	Human immunodeficiency virus 1	None	None	None	None	CHEMBL247	Human immunodeficiency virus type 1 reverse transcriptase	Human immunodeficiency virus 1	SINGLE PROTEIN	CHEMBL1132112	1	Scientific Literature	J. Med. Chem.	1999	None
CHEMBL63515		0	494.33	1	5.72	20	COC(=O)c1cc(C(=CCCN=[N+]=[N-])c2cc(Cl)c(OC)c(C(=O)OC)c2)cc(Cl)c1OC	IC50	'='	9900.0	nM	5.00			UO_0000065	10.12	0.21	-0.72	4.18	False	CHEMBL800606	The compound is evaluated for the inhibitory against HIV -1 reverse transcriptase with rAdT as the template primer.	B	BAO_0000357	single protein format	None	None	None	None	None	CHEMBL247	Human immunodeficiency virus type 1 reverse transcriptase	Human immunodeficiency virus 1	SINGLE PROTEIN	CHEMBL1131244	1	Scientific Literature	J. Med. Chem.	1998	None
CHEMBL157373		0	606.78	3	5.21	3	O=C(NNC(=O)c1ccccc1SSc1ccccc1C(=O)NNC(=O)c1ccccc1S)c1ccccc1S	IC50	'>'	100000.0	nM				UO_0000065					False	CHEMBL800586	Inhibitory activity against RAdT of HIV-1 Reverse transcriptase	B	BAO_0000357	single protein format	None	None	None	None	None	CHEMBL247	Human immunodeficiency virus type 1 reverse transcriptase	Human immunodeficiency virus 1	SINGLE PROTEIN	CHEMBL1135687	1	Scientific Literature	J. Med. Chem.	2002	None
CHEMBL99644		0	410.86	0	4.16	11	CCN1c2ncc(COc3ccc(O)cc3)cc2C(=O)N(C)c2ccc(Cl)nc21	Inhibition	'='	21.0	%				UO_0000187					False	CHEMBL803819	Inhibitory activity against HIV-1 Y188L reverse transcriptase at 1 uM concentration	B	BAO_0000357	single protein format	None	None	None	None	None	CHEMBL247	Human immunodeficiency virus type 1 reverse transcriptase	Human immunodeficiency virus 1	SINGLE PROTEIN	CHEMBL1131307	1	Scientific Literature	J. Med. Chem.	1998	None
CHEMBL99793		0	424.89	0	4.47	23	CCN1c2ncc(COc3cccc(OC)c3)cc2C(=O)N(C)c2ccc(Cl)nc21	IC50	'='	130.0	nM	6.89			UO_0000065	16.21	0.31	2.42	10.16	False	CHEMBL802591	Inhibitory activity against HIV-1 Mutant Reverse transcriptase K103N	B	BAO_0000357	single protein format	None	None	None	None	None	CHEMBL247	Human immunodeficiency virus type 1 reverse transcriptase	Human immunodeficiency virus 1	SINGLE PROTEIN	CHEMBL1131307	1	Scientific Literature	J. Med. Chem.	1998	None
CHEMBL129	ZIDOVUDINE	4	267.25	0	-0.20	AZT	Cc1cn([C@H]2C[C@H](N=[N+]=[N-])[C@@H](CO)O2)c(=O)[nH]c1=O	EC50	'='	3.0	nM	8.52			UO_0000065					True	CHEMBL659203	Effective concentration in vitro against HIV-1-infected CEM cells relative to uninfected untreated controls	F	BAO_0000219	cell-based format	Human immunodeficiency virus 1	None	None	CCRF-CEM	None	CHEMBL247	Human immunodeficiency virus type 1 reverse transcriptase	Human immunodeficiency virus 1	SINGLE PROTEIN	CHEMBL1127432	1	Scientific Literature	J. Med. Chem.	1994	CHEMBL3307641
CHEMBL211582		0	603.89	None	None	TSAO-m3T	Cc1cn([C@@H]2O[C@H](CO[Si](C)(C)C(C)(C)C)[C@@]3(OS(=O)(=O)C=C3N)[C@H]2O[Si](C)(C)C(C)(C)C)c(=O)n(C)c1=O	IC50	'='	3100.0	nM	5.51			UO_0000065	9.12	None	None	None	False	CHEMBL873105	Inhibitory concentration against wild type HIV-1 reverse transcriptase (RT) using poly rC.dG as the template or primer	B	BAO_0000357	single protein format	Human immunodeficiency virus 1	None	None	None	None	CHEMBL247	Human immunodeficiency virus type 1 reverse transcriptase	Human immunodeficiency virus 1	SINGLE PROTEIN	CHEMBL1148340	1	Scientific Literature	J. Med. Chem.	2004	None
CHEMBL49334		0	291.36	0	3.36	17	CCc1cnc2n1-c1cccnc1N(CC)c1ncccc1-2	IC50	'='	1100.0	nM	5.96			UO_0000065	20.45	0.37	2.60	12.72	False	CHEMBL799810	Ability to inhibit HIV-1 IIIB reverse transcriptase catalyzed incorporation of tritiated thymidine triphosphate onto a biotinylated rN.dN template primer	B	BAO_0000357	single protein format	Human immunodeficiency virus 1	None	None	None	None	CHEMBL247	Human immunodeficiency virus type 1 reverse transcriptase	Human immunodeficiency virus 1	SINGLE PROTEIN	CHEMBL1126391	1	Scientific Literature	Bioorg. Med. Chem. Lett.	1992	None
CHEMBL142659		0	346.39	0	2.87	67	CCN1c2ncccc2C(=O)N(C)c2ccc(-c3ccc(N)nc3)nc21	IC50	'='	240.0	nM	6.62			UO_0000065	19.11	0.35	3.75	7.50	False	CHEMBL800980	Inhibitory concentration against mutant reverse transcriptase of L100I was determined which is in turn resistant TIBO	B	BAO_0000357	single protein format	None	None	None	None	None	CHEMBL247	Human immunodeficiency virus type 1 reverse transcriptase	Human immunodeficiency virus 1	SINGLE PROTEIN	CHEMBL1128204	1	Scientific Literature	J. Med. Chem.	1995	None
CHEMBL297115		0	277.33	0	3.11	18	CCN1c2ncccc2-c2nc(C)cn2-c2cccnc21	IC50	'='	2750.0	nM	5.56			UO_0000065	20.05	0.36	2.45	11.87	False	CHEMBL799810	Ability to inhibit HIV-1 IIIB reverse transcriptase catalyzed incorporation of tritiated thymidine triphosphate onto a biotinylated rN.dN template primer	B	BAO_0000357	single protein format	Human immunodeficiency virus 1	None	None	None	None	CHEMBL247	Human immunodeficiency virus type 1 reverse transcriptase	Human immunodeficiency virus 1	SINGLE PROTEIN	CHEMBL1126391	1	Scientific Literature	Bioorg. Med. Chem. Lett.	1992	None
CHEMBL929	DELAVIRDINE MESYLATE	4	552.68	0	2.72	U-90152S	CC(C)Nc1cccnc1N1CCN(C(=O)c2cc3cc(NS(C)(=O)=O)ccc3[nH]2)CC1.CS(=O)(=O)O	IC50	'='	260.0	nM	6.58			UO_0000065	14.42	0.28	3.87	5.96	True	CHEMBL802758	In vitro inhibition of recombinant reverse transcriptase (WT) of HIV-1 IIIB	B	BAO_0000357	single protein format	Human immunodeficiency virus 1	None	None	None	None	CHEMBL247	Human immunodeficiency virus type 1 reverse transcriptase	Human immunodeficiency virus 1	SINGLE PROTEIN	CHEMBL1129647	1	Scientific Literature	J. Med. Chem.	1996	None
CHEMBL109213		0	274.39	0	3.52	7c	CC(C)CSc1nc(O)cc(Cc2ccccc2)n1	IC50	'='	9400.0	nM	5.03			UO_0000065					False	CHEMBL803437	Dose required to inhibit HIV-1 recombinant reverse transcriptase (rRT) activity by 50%.	F	BAO_0000019	assay format	Human immunodeficiency virus 1	None	None	None	None	CHEMBL247	Human immunodeficiency virus type 1 reverse transcriptase	Human immunodeficiency virus 1	SINGLE PROTEIN	CHEMBL1128518	1	Scientific Literature	J. Med. Chem.	1995	None
CHEMBL68933		0	287.43	0	3.50	1au (table 5)	CC1C(C)n2c(S)nc3cccc(c32)CN1CC1CC1	IC50	'='	13400.0	nM	4.87			UO_0000065	16.95	0.33	1.37	23.14	False	CHEMBL800982	Inhibitory concentration against HIV-1 replication by interfering with virus reverse transcriptase	B	BAO_0000357	single protein format	Human immunodeficiency virus 1	None	None	None	None	CHEMBL247	Human immunodeficiency virus type 1 reverse transcriptase	Human immunodeficiency virus 1	SINGLE PROTEIN	CHEMBL1129323	1	Scientific Literature	J. Med. Chem.	1996	None
CHEMBL59514		0	760.94	2	6.27	34	CCc1c(C)nc(O)c(NC(=O)CCCCCCCCCNC(=O)CCOCC2OC(n3cc(C)c(=O)[nH]c3=O)CC2N=[N+]=[N-])c1Cc1cc(C)cc(C)c1	CC50	'>'	25000.0	nM				UO_0000065					False	CHEMBL655187	Cytotoxic concentration which reduces the cell viability of HIV-1 LAI infected T4 lymphoblastoid CEM-SS cells by 50%	F	BAO_0000219	cell-based format	Human immunodeficiency virus 1	None	None	CEM-SS	None	CHEMBL247	Human immunodeficiency virus type 1 reverse transcriptase	Human immunodeficiency virus 1	SINGLE PROTEIN	CHEMBL1133178	1	Scientific Literature	J. Med. Chem.	2000	CHEMBL3307644
CHEMBL593	DELAVIRDINE	4	456.57	0	2.72	1	CC(C)Nc1cccnc1N1CCN(C(=O)c2cc3cc(NS(C)(=O)=O)ccc3[nH]2)CC1	IC50	'='	6660.0	nM	5.18			UO_0000065	11.34	0.22	2.46	4.69	False	CHEMBL802409	Inhibitory activity against HIV-1 reverse transcriptase (P236L)	B	BAO_0000357	single protein format	None	None	None	None	None	CHEMBL247	Human immunodeficiency virus type 1 reverse transcriptase	Human immunodeficiency virus 1	SINGLE PROTEIN	CHEMBL1131117	1	Scientific Literature	J. Med. Chem.	1998	None
CHEMBL125928		0	309.78	0	2.79	30	COC(=O)c1cccc(CSc2nc(N)cc(Cl)n2)c1	IC50	'='	230.0	nM	6.64			UO_0000065	21.43	0.45	3.85	8.50	False	CHEMBL799144	Inhibition of HIV-1 reverse transcriptase (P236L)	B	BAO_0000357	single protein format	Human immunodeficiency virus 1	None	None	None	None	CHEMBL247	Human immunodeficiency virus type 1 reverse transcriptase	Human immunodeficiency virus 1	SINGLE PROTEIN	CHEMBL1131117	1	Scientific Literature	J. Med. Chem.	1998	None
CHEMBL127456		0	516.64	1	4.02	33	CCN(c1nc(F)ccc1NC(C)C)C1CCN(C(=O)c2cc3cc(NS(C)(=O)=O)ccc3[nH]2)CC1	IC50	'='	460.0	nM	6.34			UO_0000065	12.27	0.24	2.32	5.74	False	CHEMBL802758	In vitro inhibition of recombinant reverse transcriptase (WT) of HIV-1 IIIB	B	BAO_0000357	single protein format	Human immunodeficiency virus 1	None	None	None	None	CHEMBL247	Human immunodeficiency virus type 1 reverse transcriptase	Human immunodeficiency virus 1	SINGLE PROTEIN	CHEMBL1129647	1	Scientific Literature	J. Med. Chem.	1996	None
CHEMBL314633		0	336.24	0	4.40	28	O=C1c2ccccc2C2(c3cc(Cl)cc(Cl)c3)SCCN12	IC50	'='	590.0	nM	6.23			UO_0000065	18.53	0.41	1.83	30.67	False	CHEMBL800743	Inhibitory activity against HIV-1 reverse transcriptase (HIV-RT)	B	BAO_0000357	single protein format	None	None	None	None	None	CHEMBL247	Human immunodeficiency virus type 1 reverse transcriptase	Human immunodeficiency virus 1	SINGLE PROTEIN	CHEMBL1126780	1	Scientific Literature	J. Med. Chem.	1993	None
CHEMBL99783		0	412.85	0	4.60	13	CCN1c2ncc(COc3cccc(F)c3)cc2C(=O)N(C)c2ccc(Cl)nc21	Inhibition	'='	16.0	%				UO_0000187					False	CHEMBL803819	Inhibitory activity against HIV-1 Y188L reverse transcriptase at 1 uM concentration	B	BAO_0000357	single protein format	None	None	None	None	None	CHEMBL247	Human immunodeficiency virus type 1 reverse transcriptase	Human immunodeficiency virus 1	SINGLE PROTEIN	CHEMBL1131307	1	Scientific Literature	J. Med. Chem.	1998	None
CHEMBL177174		0	298.34	0	3.17	53	COCc1cc(CCc2nc3ccccc3o2)c(O)nc1C	IC50	'='	2100.0	nM	5.68			UO_0000065	19.03	0.35	2.51	8.30	False	CHEMBL800744	Tested for inhibition against HIV-1 RT (used (poly)rC-(oligo)dG as the template)	B	BAO_0000357	single protein format	Human immunodeficiency virus 1	None	None	None	None	CHEMBL247	Human immunodeficiency virus type 1 reverse transcriptase	Human immunodeficiency virus 1	SINGLE PROTEIN	CHEMBL1126643	1	Scientific Literature	J. Med. Chem.	1993	None
CHEMBL55199		0	288.33	0	1.98	3c	COc1cccc(S(=O)(=O)c2cccc(N)c2C#N)c1	IC50	'='	600.0	nM	6.22			UO_0000065	21.58	0.42	4.24	6.68	True	CHEMBL800582	Inhibitory activity against HIV-1 reverse transcriptase	B	BAO_0000357	single protein format	Human immunodeficiency virus 1	None	None	None	None	CHEMBL247	Human immunodeficiency virus type 1 reverse transcriptase	Human immunodeficiency virus 1	SINGLE PROTEIN	CHEMBL1134494	1	Scientific Literature	J. Med. Chem.	2001	None
CHEMBL127456		0	516.64	1	4.02	33	CCN(c1nc(F)ccc1NC(C)C)C1CCN(C(=O)c2cc3cc(NS(C)(=O)=O)ccc3[nH]2)CC1	IC50	'='	880.0	nM	6.06			UO_0000065	11.72	0.23	2.04	5.48	False	CHEMBL800928	In vitro inhibition of mutant Y181C recombinant reverse transcriptase of HIV-1 IIIB	B	BAO_0000357	single protein format	Human immunodeficiency virus 1	None	None	None	None	CHEMBL247	Human immunodeficiency virus type 1 reverse transcriptase	Human immunodeficiency virus 1	SINGLE PROTEIN	CHEMBL1129647	1	Scientific Literature	J. Med. Chem.	1996	None
CHEMBL300087		0	352.31	0	3.32	6m	CCOC(=O)N1c2ccccc2NC(=O)C1(C#CC1CC1)C(F)(F)F	IC90	'='	9.0	nM				UO_0000065					False	CHEMBL799150	Inhibitory concentration for 90% inhibition of HIV-1 reverse transcriptase, whole cell based antiviral assay	B	BAO_0000219	cell-based format	Human immunodeficiency virus 1	None	None	None	None	CHEMBL247	Human immunodeficiency virus type 1 reverse transcriptase	Human immunodeficiency virus 1	SINGLE PROTEIN	CHEMBL1133258	1	Scientific Literature	Bioorg. Med. Chem. Lett.	2000	None
CHEMBL462018	TRICIRIBINE PHOSPHATE	2	400.29	1	-1.37	TCN-P	Cn1nc(N)c2cn([C@@H]3O[C@H](COP(=O)(O)O)[C@@H](O)[C@H]3O)c3ncnc1c23	IC50	'='	40.0	nM	7.40			UO_0000065	18.48	0.37	8.77	3.87	False	CHEMBL802397	Antiviral activity was evaluated by RT (reverse transcriptase) activity in cells acutely infected with HIV-1	B	BAO_0000019	assay format	None	None	None	None	None	CHEMBL247	Human immunodeficiency virus type 1 reverse transcriptase	Human immunodeficiency virus 1	SINGLE PROTEIN	CHEMBL1133753	1	Scientific Literature	J. Med. Chem.	2000	None
CHEMBL340255		0	281.36	0	3.75	23	CCc1cc(NCc2c[nH]c3ccccc23)c(O)nc1C	IC50	'='	22500.0	nM	4.65			UO_0000065	16.52	0.30	0.90	7.63	True	CHEMBL797532	In vitro HIV-1 RT inhibitory activity using rC.dG as template-primer	B	BAO_0000357	single protein format	Human immunodeficiency virus 1	None	None	None	None	CHEMBL247	Human immunodeficiency virus type 1 reverse transcriptase	Human immunodeficiency virus 1	SINGLE PROTEIN	CHEMBL1125315	1	Scientific Literature	J. Med. Chem.	1992	None
CHEMBL336441		0	318.38	0	4.06	13k	CCC1(c2cccc(C)c2)Oc2cccnc2-n2cccc2C1=O	Ki	'='	44.0	nM	7.36			UO_0000065	23.11	0.42	3.30	16.67	False	CHEMBL804953	In vitro inhibitory activity against HIV-1 mutant Reverse transcriptase containing the single amino acid substitution L100I	B	BAO_0000357	single protein format	None	None	None	None	None	CHEMBL247	Human immunodeficiency virus type 1 reverse transcriptase	Human immunodeficiency virus 1	SINGLE PROTEIN	CHEMBL1132456	1	Scientific Literature	J. Med. Chem.	1999	None
CHEMBL134278		0	377.80	0	3.85	20	CCC(=O)c1ccc(F)c(C2CC2NC(=O)Nc2ccc(Cl)cn2)c1O	IC50	'='	4.0	nM	8.40			UO_0000065	22.23	0.44	4.55	9.20	False	CHEMBL804312	HIV-1 reverse transcriptase inhibitory activity against Cys181 mutant using (poly)rC600*(oligo)dGT as template primer.	B	BAO_0000357	single protein format	Human immunodeficiency virus 1	None	None	None	None	CHEMBL247	Human immunodeficiency virus type 1 reverse transcriptase	Human immunodeficiency virus 1	SINGLE PROTEIN	CHEMBL1132432	1	Scientific Literature	J. Med. Chem.	1999	None
CHEMBL81319		0	319.37	0	3.22	2	CCN1c2ncccc2C(=O)N(C)c2ccc(-c3cc[nH]c3)nc21	IC50	'='	130.0	nM	6.89			UO_0000065	21.56	0.39	3.67	10.57	False	CHEMBL802765	Inhibition against HIV-1 mutant P236L reverse transcriptase at 1 mM	B	BAO_0000357	single protein format	None	None	None	None	None	CHEMBL247	Human immunodeficiency virus type 1 reverse transcriptase	Human immunodeficiency virus 1	SINGLE PROTEIN	CHEMBL1130325	1	Scientific Literature	J. Med. Chem.	1997	None
CHEMBL436392		0	510.66	1	4.03	14	CC(C)Nc1cccnc1N(C1CC1)C1CCN(C(=O)c2cc3cc(NS(C)(=O)=O)ccc3[nH]2)CC1	IC50	'='	700.0	nM	6.16			UO_0000065	12.05	0.23	2.12	5.57	False	CHEMBL800926	In vitro inhibition of mutant P236L recombinant reverse transcriptase of HIV-1 IIIB	B	BAO_0000357	single protein format	Human immunodeficiency virus 1	None	None	None	None	CHEMBL247	Human immunodeficiency virus type 1 reverse transcriptase	Human immunodeficiency virus 1	SINGLE PROTEIN	CHEMBL1129647	1	Scientific Literature	J. Med. Chem.	1996	None
CHEMBL85697		0	295.41	0	3.65	15	CCc1cccc(C23SCCN2C(=O)c2ccccc23)c1	IC50	'='	1100.0	nM	5.96			UO_0000065	20.17	0.39	2.31	29.34	False	CHEMBL800743	Inhibitory activity against HIV-1 reverse transcriptase (HIV-RT)	B	BAO_0000357	single protein format	None	None	None	None	None	CHEMBL247	Human immunodeficiency virus type 1 reverse transcriptase	Human immunodeficiency virus 1	SINGLE PROTEIN	CHEMBL1126780	1	Scientific Literature	J. Med. Chem.	1993	None
CHEMBL48628		0	364.37	0	3.58	6k	COc1ccc2c(c1)N(CC1CC1)C(C#CC1CC1)(C(F)(F)F)C(=O)N2	IC50	'='	109.0	nM	6.96			UO_0000065	19.11	0.37	3.38	16.75	False	CHEMBL800043	Inhibitory concentration for 50% inhibition of HIV-1 reverse transcriptase	B	BAO_0000357	single protein format	Human immunodeficiency virus 1	None	None	None	None	CHEMBL247	Human immunodeficiency virus type 1 reverse transcriptase	Human immunodeficiency virus 1	SINGLE PROTEIN	CHEMBL1133258	1	Scientific Literature	Bioorg. Med. Chem. Lett.	2000	None
CHEMBL48376		0	350.34	0	3.35	6l	C=CCN1c2cc(OC)ccc2NC(=O)C1(C#CC1CC1)C(F)(F)F	IC50	'='	123.0	nM	6.91			UO_0000065	19.72	0.38	3.56	16.62	False	CHEMBL800043	Inhibitory concentration for 50% inhibition of HIV-1 reverse transcriptase	B	BAO_0000357	single protein format	Human immunodeficiency virus 1	None	None	None	None	CHEMBL247	Human immunodeficiency virus type 1 reverse transcriptase	Human immunodeficiency virus 1	SINGLE PROTEIN	CHEMBL1133258	1	Scientific Literature	Bioorg. Med. Chem. Lett.	2000	None
CHEMBL2114371		0	341.30	0	3.74	1p	CC[C@@H]1O[C@](C#CC2CC2)(C(F)(F)F)c2cc(F)ccc2NC1=O	IC90	'='	5.3	nM				UO_0000065					False	CHEMBL690386	Compound was evaluated for its ability to inhibit the wild type RF strain of HIV-1	F	BAO_0000019	assay format	Human immunodeficiency virus 1	None	None	None	None	CHEMBL247	Human immunodeficiency virus type 1 reverse transcriptase	Human immunodeficiency virus 1	SINGLE PROTEIN	CHEMBL1134799	1	Scientific Literature	Bioorg. Med. Chem. Lett.	2001	None
CHEMBL301996		0	370.37	0	4.36	6c	O=C1Nc2ccccc2N(Cc2ccccc2)C1(C#CC1CC1)C(F)(F)F	IC90	'='	21.0	nM				UO_0000065					False	CHEMBL799150	Inhibitory concentration for 90% inhibition of HIV-1 reverse transcriptase, whole cell based antiviral assay	B	BAO_0000219	cell-based format	Human immunodeficiency virus 1	None	None	None	None	CHEMBL247	Human immunodeficiency virus type 1 reverse transcriptase	Human immunodeficiency virus 1	SINGLE PROTEIN	CHEMBL1133258	1	Scientific Literature	Bioorg. Med. Chem. Lett.	2000	None
CHEMBL295606		0	338.30	0	3.48	6f	C=CCN1c2cc(F)ccc2NC(=O)C1(C#CC1CC1)C(F)(F)F	IC50	'='	124.0	nM	6.91			UO_0000065	20.42	0.39	3.43	21.36	False	CHEMBL800043	Inhibitory concentration for 50% inhibition of HIV-1 reverse transcriptase	B	BAO_0000357	single protein format	Human immunodeficiency virus 1	None	None	None	None	CHEMBL247	Human immunodeficiency virus type 1 reverse transcriptase	Human immunodeficiency virus 1	SINGLE PROTEIN	CHEMBL1133258	1	Scientific Literature	Bioorg. Med. Chem. Lett.	2000	None
CHEMBL23094		0	235.25	0	0.08	ddAdo	Nc1ncnc2c1ncn2[C@H]1CC[C@@H](CO)O1	SI	'='	139.0										False	CHEMBL839167	Selectivity index is the ratio of ED50 and CD50 values against inhibition of HIV-1 in MT-4 cells	F	BAO_0000219	cell-based format	Human immunodeficiency virus 1	None	None	MT4	None	CHEMBL247	Human immunodeficiency virus type 1 reverse transcriptase	Human immunodeficiency virus 1	SINGLE PROTEIN	CHEMBL1124548	1	Scientific Literature	J. Med. Chem.	1989	CHEMBL3308375
CHEMBL283630		0	371.79	0	4.65	1i	CCCC1OC(C#CC2CC2)(C(F)(F)F)c2cc(Cl)ccc2NC1=O	IC50	'='	799.0	nM	6.10			UO_0000065	16.40	0.33	1.45	15.91	False	CHEMBL798355	Compound was evaluated for its ability to inhibit HIV-1 Reverse Transcriptase in an in vitro enzyme assay	B	BAO_0000357	single protein format	Human immunodeficiency virus 1	None	None	None	None	CHEMBL247	Human immunodeficiency virus type 1 reverse transcriptase	Human immunodeficiency virus 1	SINGLE PROTEIN	CHEMBL1134799	1	Scientific Literature	Bioorg. Med. Chem. Lett.	2001	None
CHEMBL279409		0	352.48	0	2.95	48	Cc1cc(C)cc(Sc2c(C)c(=O)[nH]c(=S)n2COCCO)c1	EC50	'='	220.0	nM	6.66			UO_0000065	18.89	0.40	3.71	9.90	False	CHEMBL804270	Inhibitory concentration against HIV-1 reverse transcriptase	B	BAO_0000357	single protein format	Human immunodeficiency virus 1	None	None	None	None	CHEMBL247	Human immunodeficiency virus type 1 reverse transcriptase	Human immunodeficiency virus 1	SINGLE PROTEIN	CHEMBL1130269	1	Scientific Literature	J. Med. Chem.	1997	None
CHEMBL84783		0	516.30	1	1.45	5e triphosphate	Cc1c(Sc2ccccc2)n(COCCOP(=O)(O)P(=O)(O)P(=O)(O)O)c(=O)[nH]c1=O	IC50	'='	500000.0	nM		Outside typical range		UO_0000065					False	CHEMBL800048	Inhibitory effect on HIV-1 reverse transcriptase activity using poly(rC)-oligo(dG) template primer	B	BAO_0000357	single protein format	None	None	None	None	None	CHEMBL247	Human immunodeficiency virus type 1 reverse transcriptase	Human immunodeficiency virus 1	SINGLE PROTEIN	CHEMBL1124679	1	Scientific Literature	J. Med. Chem.	1989	None
CHEMBL287317		0	353.78	0	3.26	2	COc1ccc(OC)c(CCNC(=O)Nc2ccc(Cl)cn2)c1F	ED50	'='	0.028	uM		Non standard unit for type		UO_0000064					False	CHEMBL715316	Inhibition of wild type HIV-1 in MT-4 cell culture (human T cell line)	F	BAO_0000219	cell-based format	Human immunodeficiency virus 1	None	None	MT4	None	CHEMBL247	Human immunodeficiency virus type 1 reverse transcriptase	Human immunodeficiency virus 1	SINGLE PROTEIN	CHEMBL1132432	1	Scientific Literature	J. Med. Chem.	1999	CHEMBL3308375
CHEMBL267693		0	384.47	0	4.77	(+/-)22b	CCCc1cc(=O)oc2c3c(c4c(c12)OC(C)(C)C=C4)O[C@H](CC)[C@@H](C)[C@H]3O	EC50	'='	2000.0	nM	5.70			UO_0000065	14.82	0.28	0.93	8.27	False	CHEMBL804265	Inhibition of HIV-1 reverse transcriptase using a poly(rC):oligo(dG)12-18 template primer	B	BAO_0000357	single protein format	None	None	None	None	None	CHEMBL247	Human immunodeficiency virus type 1 reverse transcriptase	Human immunodeficiency virus 1	SINGLE PROTEIN	CHEMBL1130339	1	Scientific Literature	J. Med. Chem.	1997	None
CHEMBL135662		0	405.33	0	3.60	40	Cc1cc2nn(CC/N=C(\S)Nc3ccc(Br)cn3)nc2cc1C	IC50	'='	100.0	nM	7.00			UO_0000065	17.27	0.40	3.40	10.30	False	CHEMBL800600	Tested for the inhibition of mutant type (Cys181) HIV-1 (IIIB) RT	B	BAO_0000357	single protein format	Human immunodeficiency virus 1	None	None	None	None	CHEMBL247	Human immunodeficiency virus type 1 reverse transcriptase	Human immunodeficiency virus 1	SINGLE PROTEIN	CHEMBL1129452	1	Scientific Literature	J. Med. Chem.	1996	None
CHEMBL2368083		0	265.27	0	-1.22	56	C#C[C@]1(CO)O[C@@H](n2cc(C)c(N)nc2=O)C[C@@H]1O	EC50	'='	4.5	nM	8.35			UO_0000065					False	CHEMBL694660	Tested in vitro against HIV-1 MDR using MAGI assay	F	BAO_0000019	assay format	Human immunodeficiency virus 1	None	None	None	None	CHEMBL247	Human immunodeficiency virus type 1 reverse transcriptase	Human immunodeficiency virus 1	SINGLE PROTEIN	CHEMBL1133528	1	Scientific Literature	J. Med. Chem.	2000	None
CHEMBL303086		0	710.70	3	1.51	22	Cc1cc(C)c(S(=O)(=O)Nc2cc(C(=O)O)c(O)c(S(=O)(=O)O)c2)c(C)c1S(=O)(=O)Nc1cc(C(=O)O)c(O)c(S(=O)(=O)O)c1	Initial activity	'='	32.0	%				UO_0000187					False	CHEMBL802218	Inhibition of Ribonuclease H activity of HIV-1 reverse transcriptase (at 200 uM)	B	BAO_0000357	single protein format	None	None	None	None	None	CHEMBL247	Human immunodeficiency virus type 1 reverse transcriptase	Human immunodeficiency virus 1	SINGLE PROTEIN	CHEMBL1127605	1	Scientific Literature	J. Med. Chem.	1994	None
CHEMBL60597		0	612.73	2	6.18	14	O=C(CCCCCCCCC(=O)Nc1ccc(S(=O)(=O)O)c2ccccc12)Nc1ccc(S(=O)(=O)O)c2ccccc12	Initial activity	'='	70.0	%				UO_0000187					False	CHEMBL802218	Inhibition of Ribonuclease H activity of HIV-1 reverse transcriptase (at 200 uM)	B	BAO_0000357	single protein format	None	None	None	None	None	CHEMBL247	Human immunodeficiency virus type 1 reverse transcriptase	Human immunodeficiency virus 1	SINGLE PROTEIN	CHEMBL1127605	1	Scientific Literature	J. Med. Chem.	1994	None
CHEMBL2114369		0	343.73	0	3.87	1f (cis)	C[C@@H]1O[C@](C#CC2CC2)(C(F)(F)F)c2cc(Cl)ccc2NC1=O	IC50	'='	82.0	nM	7.09			UO_0000065	20.62	0.42	3.22	18.49	False	CHEMBL798355	Compound was evaluated for its ability to inhibit HIV-1 Reverse Transcriptase in an in vitro enzyme assay	B	BAO_0000357	single protein format	Human immunodeficiency virus 1	None	None	None	None	CHEMBL247	Human immunodeficiency virus type 1 reverse transcriptase	Human immunodeficiency virus 1	SINGLE PROTEIN	CHEMBL1134799	1	Scientific Literature	Bioorg. Med. Chem. Lett.	2001	None
CHEMBL287650		0	329.29	0	3.91	2n	CC1OC(/C=C/C2CC2)(C(F)(F)F)c2cc(F)ccc2NC1=O	IC90	'='	7.6	nM				UO_0000065					False	CHEMBL690386	Compound was evaluated for its ability to inhibit the wild type RF strain of HIV-1	F	BAO_0000019	assay format	Human immunodeficiency virus 1	None	None	None	None	CHEMBL247	Human immunodeficiency virus type 1 reverse transcriptase	Human immunodeficiency virus 1	SINGLE PROTEIN	CHEMBL1134799	1	Scientific Literature	Bioorg. Med. Chem. Lett.	2001	None
CHEMBL610370		0	404.43	0	-0.09	3l	Cn1nc(NC(=O)C(C)(C)C)c2cn(C3O[C@H](CO)[C@@H](O)[C@H]3O)c3ncnc1c23	IC50	'>'	100000.0	nM				UO_0000065					False	CHEMBL802397	Antiviral activity was evaluated by RT (reverse transcriptase) activity in cells acutely infected with HIV-1	B	BAO_0000019	assay format	None	None	None	None	None	CHEMBL247	Human immunodeficiency virus type 1 reverse transcriptase	Human immunodeficiency virus 1	SINGLE PROTEIN	CHEMBL1133753	1	Scientific Literature	J. Med. Chem.	2000	None
CHEMBL123735		0	283.33	0	3.41	59	CCc1cc(NCc2cc3cnccc3o2)c(O)nc1C	IC50	'='	32359.37	nM	4.49			UO_0000065	15.85	0.29	1.08	6.31	False	CHEMBL802044	Inhibition of HIV-1 reverse transcriptase (HIV-1 RT)	B	BAO_0000357	single protein format	Human immunodeficiency virus 1	None	None	None	None	CHEMBL247	Human immunodeficiency virus type 1 reverse transcriptase	Human immunodeficiency virus 1	SINGLE PROTEIN	CHEMBL1129434	1	Scientific Literature	J. Med. Chem.	1996	None
CHEMBL327869		0	275.31	0	3.79	15b	O=C1c2cccn2-c2ccccc2OC1c1ccccc1	IC50	'>'	300000.0	nM		Outside typical range		UO_0000065					False	CHEMBL797521	Compound was tested for Inhibition of HIV-1 RT activity.	B	BAO_0000357	single protein format	Human immunodeficiency virus 1	None	None	None	None	CHEMBL247	Human immunodeficiency virus type 1 reverse transcriptase	Human immunodeficiency virus 1	SINGLE PROTEIN	CHEMBL1129364	1	Scientific Literature	J. Med. Chem.	1996	None
CHEMBL295606		0	338.30	0	3.48	6f	C=CCN1c2cc(F)ccc2NC(=O)C1(C#CC1CC1)C(F)(F)F	IC90	'='	21.0	nM				UO_0000065					False	CHEMBL799150	Inhibitory concentration for 90% inhibition of HIV-1 reverse transcriptase, whole cell based antiviral assay	B	BAO_0000219	cell-based format	Human immunodeficiency virus 1	None	None	None	None	CHEMBL247	Human immunodeficiency virus type 1 reverse transcriptase	Human immunodeficiency virus 1	SINGLE PROTEIN	CHEMBL1133258	1	Scientific Literature	Bioorg. Med. Chem. Lett.	2000	None
CHEMBL23428		0	798.43	3	2.84	IIb	Nc1ncnc2c1ncn2C1C=CC(OCP(=O)(O)OP(=O)(O)C(F)(F)P(=O)(O)OP(=O)(O)COC2C=CC(n3cnc4c(N)ncnc43)C2)C1	IC50	'='	20000.0	nM	4.70			UO_0000065	5.89	0.13	1.86	1.44	False	CHEMBL797537	Inhibition of DNA synthesis by HIV reverse transcriptase	B	BAO_0000357	single protein format	Human immunodeficiency virus 1	None	None	None	None	CHEMBL247	Human immunodeficiency virus type 1 reverse transcriptase	Human immunodeficiency virus 1	SINGLE PROTEIN	CHEMBL1135574	1	Scientific Literature	J. Med. Chem.	2002	None
CHEMBL193952	ZIDOVUDINE TRIPHOSPHATE	0	507.18	2	0.15	AZTTP	Cc1cn([C@H]2C[C@H](N=[N+]=[N-])[C@@H](COP(=O)(O)OP(=O)(O)OP(=O)(O)O)O2)c(=O)[nH]c1=O	IC50	'='	43.0	nM	7.37			UO_0000065	14.52	0.32	7.22	2.70	False	CHEMBL692754	Inhibitory activity against HIV-1 reverse transcriptase	B	BAO_0000357	single protein format	None	None	None	None	None	CHEMBL247	Human immunodeficiency virus type 1 reverse transcriptase	Human immunodeficiency virus 1	SINGLE PROTEIN	CHEMBL1150514	1	Scientific Literature	Bioorg. Med. Chem. Lett.	1995	None
CHEMBL3142813		0	544.79	None	None	9	Cc1cn([C@@H]2O[C@H](CO[Si](C)(C)C(C)(C)C)[C@@H](O)[C@H]2O[Si](C)(C)C(C)(C)C)c(=O)n(CC(=O)O)c1=O	IC50	'='	138000.0	nM		Outside typical range		UO_0000065					False	CHEMBL799135	The compound was evaluated for inhibition of HIV-1 wild types GluL38-Lys recombinant reverse transcriptase	B	BAO_0000357	single protein format	None	None	None	None	None	CHEMBL247	Human immunodeficiency virus type 1 reverse transcriptase	Human immunodeficiency virus 1	SINGLE PROTEIN	CHEMBL1133864	1	Scientific Literature	Bioorg. Med. Chem. Lett.	2001	None
CHEMBL57	NEVIRAPINE	4	266.30	0	2.65	Nevirapine	Cc1ccnc2c1NC(=O)c1cccnc1N2C1CC1	Selectivity index	'>'	800.0										False	CHEMBL883999	Selectivity index is the ratio between CC50 for MT-4 cells and IC50 against HIV-1 infection	F	BAO_0000219	cell-based format	Human immunodeficiency virus 1	None	None	MT4	None	CHEMBL247	Human immunodeficiency virus type 1 reverse transcriptase	Human immunodeficiency virus 1	SINGLE PROTEIN	CHEMBL1146642	1	Scientific Literature	Bioorg. Med. Chem. Lett.	2004	CHEMBL3308375
CHEMBL100797		0	312.29	0	3.71	s25	CNc1ccc2c(c1)[C@@](C#CC(C)C)(C(F)(F)F)OC(=O)N2	Activity	'='	0.473	uM				UO_0000064					False	CHEMBL803376	Inhibitory activity against human immunodeficiency virus type 1 reverse transcriptase (HIV-1 RT)	B	BAO_0000357	single protein format	Human immunodeficiency virus 1	None	None	None	None	CHEMBL247	Human immunodeficiency virus type 1 reverse transcriptase	Human immunodeficiency virus 1	SINGLE PROTEIN	CHEMBL1135496	1	Scientific Literature	J. Med. Chem.	2002	None
CHEMBL42066		0	357.84	0	4.73	1n	O=C(COc1ccc(Cl)cc1C(=O)C1CCCC1)Nc1ccccc1	IC50	'='	1.8	ug.mL-1				UO_0000274					False	CHEMBL802407	Inhibitory activity against HIV-1 reverse transcriptase	B	BAO_0000357	single protein format	Human immunodeficiency virus 1	None	None	None	None	CHEMBL247	Human immunodeficiency virus type 1 reverse transcriptase	Human immunodeficiency virus 1	SINGLE PROTEIN	CHEMBL1128355	1	Scientific Literature	J. Med. Chem.	1995	None
CHEMBL3142920		0	783.98	None	None	9	COC(=O)P(=O)(OC)OCCCn1c(=O)c(C)cn([C@@H]2O[C@H](CO[Si](C)(C)C(C)(C)C)[C@@]3(OS(=O)(=O)C=C3N)[C@H]2O[Si](C)(C)C(C)(C)C)c1=O	IC50	'='	11000.0	nM	4.96			UO_0000065	6.32	None	None	None	False	CHEMBL873105	Inhibitory concentration against wild type HIV-1 reverse transcriptase (RT) using poly rC.dG as the template or primer	B	BAO_0000357	single protein format	Human immunodeficiency virus 1	None	None	None	None	CHEMBL247	Human immunodeficiency virus type 1 reverse transcriptase	Human immunodeficiency virus 1	SINGLE PROTEIN	CHEMBL1148340	1	Scientific Literature	J. Med. Chem.	2004	None
CHEMBL174311		0	284.31	0	3.38	35	CCc1cc(OCc2nc3ccccc3o2)c(O)nc1C	IC50	'='	191.0	nM	6.72			UO_0000065	23.63	0.44	3.34	9.83	False	CHEMBL800744	Tested for inhibition against HIV-1 RT (used (poly)rC-(oligo)dG as the template)	B	BAO_0000357	single protein format	Human immunodeficiency virus 1	None	None	None	None	CHEMBL247	Human immunodeficiency virus type 1 reverse transcriptase	Human immunodeficiency virus 1	SINGLE PROTEIN	CHEMBL1126643	1	Scientific Literature	J. Med. Chem.	1993	None
CHEMBL176594		0	296.37	0	4.15	48	Cc1nc(O)c(CCc2nc3ccccc3o2)cc1C(C)C	IC50	'='	48.0	nM	7.32			UO_0000065	24.69	0.45	3.17	12.37	False	CHEMBL800744	Tested for inhibition against HIV-1 RT (used (poly)rC-(oligo)dG as the template)	B	BAO_0000357	single protein format	Human immunodeficiency virus 1	None	None	None	None	CHEMBL247	Human immunodeficiency virus type 1 reverse transcriptase	Human immunodeficiency virus 1	SINGLE PROTEIN	CHEMBL1126643	1	Scientific Literature	J. Med. Chem.	1993	None
CHEMBL103946		0	438.87	0	4.16	18	CCN1c2ncc(COc3cccc(C(=O)O)c3)cc2C(=O)N(C)c2ccc(Cl)nc21	IC50	'='	90.0	nM	7.05			UO_0000065	16.05	0.31	2.89	7.35	False	CHEMBL802412	Inhibitory activity against HIV-1 wild-type reverse transcriptase.	B	BAO_0000357	single protein format	Human immunodeficiency virus 1	None	None	None	None	CHEMBL247	Human immunodeficiency virus type 1 reverse transcriptase	Human immunodeficiency virus 1	SINGLE PROTEIN	CHEMBL1131307	1	Scientific Literature	J. Med. Chem.	1998	None
CHEMBL103946		0	438.87	0	4.16	18	CCN1c2ncc(COc3cccc(C(=O)O)c3)cc2C(=O)N(C)c2ccc(Cl)nc21	IC50	'='	140.0	nM	6.85			UO_0000065	15.62	0.30	2.69	7.15	False	CHEMBL802588	Inhibitory activity against HIV-1 Mutant Reverse transcriptase G190A	B	BAO_0000357	single protein format	None	None	None	None	None	CHEMBL247	Human immunodeficiency virus type 1 reverse transcriptase	Human immunodeficiency virus 1	SINGLE PROTEIN	CHEMBL1131307	1	Scientific Literature	J. Med. Chem.	1998	None
CHEMBL125112		0	568.75	1	3.03	24	CCNc1cccnc1N(CC)C1CCN(C(=O)c2cc3cc(NS(=O)(=O)N4CCN(C)CC4)ccc3[nH]2)CC1	IC50	'='	440.0	nM	6.36			UO_0000065	11.18	0.22	3.33	5.44	False	CHEMBL800926	In vitro inhibition of mutant P236L recombinant reverse transcriptase of HIV-1 IIIB	B	BAO_0000357	single protein format	Human immunodeficiency virus 1	None	None	None	None	CHEMBL247	Human immunodeficiency virus type 1 reverse transcriptase	Human immunodeficiency virus 1	SINGLE PROTEIN	CHEMBL1129647	1	Scientific Literature	J. Med. Chem.	1996	None
CHEMBL66377		0	245.33	0	1.94	1bx (table 5)	CCCN1Cc2cccc3[nH]c(=O)n(c23)CC1C	IC50	'='	59700.0	nM	4.22			UO_0000065	17.22	0.32	2.28	10.29	False	CHEMBL800982	Inhibitory concentration against HIV-1 replication by interfering with virus reverse transcriptase	B	BAO_0000357	single protein format	Human immunodeficiency virus 1	None	None	None	None	CHEMBL247	Human immunodeficiency virus type 1 reverse transcriptase	Human immunodeficiency virus 1	SINGLE PROTEIN	CHEMBL1129323	1	Scientific Literature	J. Med. Chem.	1996	None
CHEMBL207512		0	430.92	0	3.07	16	Cc1cc(C)c(-n2nnnc2SCC(=O)Nc2ccc(C(N)=O)cc2Cl)c(C)c1	IC50	'='	3.0	nM	8.52			UO_0000065	19.78	0.40	5.45	7.36	False	CHEMBL868998	Inhibition of HIV1 wild type Reverse Transcriptase	B	BAO_0000357	single protein format	Human immunodeficiency virus 1	None	None	None	None	CHEMBL247	Human immunodeficiency virus type 1 reverse transcriptase	Human immunodeficiency virus 1	SINGLE PROTEIN	CHEMBL1147711	1	Scientific Literature	Bioorg. Med. Chem. Lett.	2006	None
CHEMBL205094		0	422.34	0	4.63	8	Cc1cc(C)c(-n2nnnc2SCC(=O)Nc2c(Cl)cccc2Cl)c(C)c1	IC50	'>'	5000.0	nM				UO_0000065					False	CHEMBL868998	Inhibition of HIV1 wild type Reverse Transcriptase	B	BAO_0000357	single protein format	Human immunodeficiency virus 1	None	None	None	None	CHEMBL247	Human immunodeficiency virus type 1 reverse transcriptase	Human immunodeficiency virus 1	SINGLE PROTEIN	CHEMBL1147711	1	Scientific Literature	Bioorg. Med. Chem. Lett.	2006	None
CHEMBL207105		0	425.26	0	3.61	24	O=C(CSc1nnnn1-c1cccc(Cl)c1Cl)Nc1ccccc1[N+](=O)[O-]	Ratio	'='	1.0										False	CHEMBL869002	Ratio of K103N mutant IC50 to wild type Reverse Transcriptase IC50	B	BAO_0000357	single protein format	Human immunodeficiency virus 1	None	None	None	None	CHEMBL247	Human immunodeficiency virus type 1 reverse transcriptase	Human immunodeficiency virus 1	SINGLE PROTEIN	CHEMBL1147711	1	Scientific Literature	Bioorg. Med. Chem. Lett.	2006	None
CHEMBL207920		0	516.07	1	3.65	17	Cc1cc(C)c(-n2nnnc2SCC(=O)Nc2ccc(C(=O)NCCCN(C)C)cc2Cl)c(C)c1	Ratio	'='	2.0										False	CHEMBL869002	Ratio of K103N mutant IC50 to wild type Reverse Transcriptase IC50	B	BAO_0000357	single protein format	Human immunodeficiency virus 1	None	None	None	None	CHEMBL247	Human immunodeficiency virus type 1 reverse transcriptase	Human immunodeficiency virus 1	SINGLE PROTEIN	CHEMBL1147711	1	Scientific Literature	Bioorg. Med. Chem. Lett.	2006	None
CHEMBL205152		0	432.89	0	3.88	9	Cc1cc(C)c(-n2nnnc2SCC(=O)Nc2ccc(Cl)cc2[N+](=O)[O-])c(C)c1	Ratio	'='	3.0										False	CHEMBL869002	Ratio of K103N mutant IC50 to wild type Reverse Transcriptase IC50	B	BAO_0000357	single protein format	Human immunodeficiency virus 1	None	None	None	None	CHEMBL247	Human immunodeficiency virus type 1 reverse transcriptase	Human immunodeficiency virus 1	SINGLE PROTEIN	CHEMBL1147711	1	Scientific Literature	Bioorg. Med. Chem. Lett.	2006	None
CHEMBL318002		0	395.39	0	2.58	33	CCN1c2ncc(COc3cc[n+]([O-])cc3)cc2C(=O)N(C)c2ccc(F)nc21	Inhibition	'='	31.0	%				UO_0000187					False	CHEMBL798036	Inhibitory activity against HIV-1 Y188L reverse transcriptase at 1 uM concentration	B	BAO_0000357	single protein format	None	None	None	None	None	CHEMBL247	Human immunodeficiency virus type 1 reverse transcriptase	Human immunodeficiency virus 1	SINGLE PROTEIN	CHEMBL1131307	1	Scientific Literature	J. Med. Chem.	1998	None
CHEMBL2092830		0	733.80	2	4.25	8	CCCCCCCCCCCCCCCCOP(=O)(OC[C@H]1OC(n2cc(C)c(=O)[nH]c2=O)C[C@@H]1N=[N+]=[N-])OC[C@H]1OC(O)[C@@H](O)[C@@H](O)[C@@H]1O	Inhibition	'='	51.0	%				UO_0000187					False	CHEMBL692897	Percent inhibition measured as the production of HIV reverse transcriptase (RT) in culture supernatant of monocytic U937 on at 7 days at a concentration 1 uM	F	BAO_0000019	assay format	Human immunodeficiency virus 1	None	None	None	None	CHEMBL247	Human immunodeficiency virus type 1 reverse transcriptase	Human immunodeficiency virus 1	SINGLE PROTEIN	CHEMBL1125259	1	Scientific Literature	J. Med. Chem.	1991	None
CHEMBL2092830		0	733.80	2	4.25	8	CCCCCCCCCCCCCCCCOP(=O)(OC[C@H]1OC(n2cc(C)c(=O)[nH]c2=O)C[C@@H]1N=[N+]=[N-])OC[C@H]1OC(O)[C@@H](O)[C@@H](O)[C@@H]1O	Activity	'='				Potential missing data							False	CHEMBL686906	Compound ability to inhibit the production of HIV reverse transcriptase (RT) in preinfected PBL (peripheral blood lymphocytes) at 21 days at a concentration 1 uM	F	BAO_0000019	assay format	Human immunodeficiency virus 1	None	None	None	None	CHEMBL247	Human immunodeficiency virus type 1 reverse transcriptase	Human immunodeficiency virus 1	SINGLE PROTEIN	CHEMBL1125259	1	Scientific Literature	J. Med. Chem.	1991	None
CHEMBL2092830		0	733.80	2	4.25	8	CCCCCCCCCCCCCCCCOP(=O)(OC[C@H]1OC(n2cc(C)c(=O)[nH]c2=O)C[C@@H]1N=[N+]=[N-])OC[C@H]1OC(O)[C@@H](O)[C@@H](O)[C@@H]1O	Protection	'='	18.0	%				UO_0000187					False	CHEMBL692902	Compounds were evaluated for anti-RT activity by MTT dose and %protection was reported at 9 days of culture	F	BAO_0000019	assay format	Human immunodeficiency virus 1	None	None	None	None	CHEMBL247	Human immunodeficiency virus type 1 reverse transcriptase	Human immunodeficiency virus 1	SINGLE PROTEIN	CHEMBL1125259	1	Scientific Literature	J. Med. Chem.	1991	None
CHEMBL37067		0	354.43	0	3.17	H05	Cc1c(Sc2ccccc2)n(COCc2ccccc2)c(=O)[nH]c1=O	EC50	'='	88.0	nM	7.06			UO_0000065	19.91	0.39	3.89	11.01	False	CHEMBL804264	Inhibition of HIV-1 reverse transcriptase at 37 degree Centigrade	B	BAO_0000357	single protein format	None	None	None	None	None	CHEMBL247	Human immunodeficiency virus type 1 reverse transcriptase	Human immunodeficiency virus 1	SINGLE PROTEIN	CHEMBL1134603	1	Scientific Literature	J. Med. Chem.	2001	None
CHEMBL37628		0	254.29	0	2.51	N08	CCN1c2ncccc2C(=O)Nc2c(C)ccnc21	IC50	'='	35.0	nM	7.46			UO_0000065	29.32	0.54	4.95	12.83	False	CHEMBL802583	Inhibition of HIV-1 reverse transcriptase at 37 degree Centigrade	B	BAO_0000357	single protein format	None	None	None	None	None	CHEMBL247	Human immunodeficiency virus type 1 reverse transcriptase	Human immunodeficiency virus 1	SINGLE PROTEIN	CHEMBL1134603	1	Scientific Literature	J. Med. Chem.	2001	None
CHEMBL37994		0	469.59	0	4.92	11	CC(C)Nc1cccnc1N1CCN(C(=O)c2cc3ccc(OCc4ccccc4)cc3[nH]2)CC1	Inhibition	'='	65.0	%				UO_0000187					False	CHEMBL800645	In vitro inhibition of HIV-1 reverse transcriptase at 100 uM	B	BAO_0000357	single protein format	Human immunodeficiency virus 1	None	None	None	None	CHEMBL247	Human immunodeficiency virus type 1 reverse transcriptase	Human immunodeficiency virus 1	SINGLE PROTEIN	CHEMBL1126697	1	Scientific Literature	J. Med. Chem.	1993	None
CHEMBL328848		0	365.46	0	3.47	25	CCN1c2ncc(CCc3nccs3)cc2C(=O)N(C)c2cccnc21	IC50	'='	440.0	nM	6.36			UO_0000065	17.39	0.33	2.89	10.22	False	CHEMBL802600	Inhibitory activity against HIV-1 Y181C reverse transcriptase.	B	BAO_0000357	single protein format	Human immunodeficiency virus 1	None	None	None	None	CHEMBL247	Human immunodeficiency virus type 1 reverse transcriptase	Human immunodeficiency virus 1	SINGLE PROTEIN	CHEMBL1131047	1	Scientific Literature	J. Med. Chem.	1998	None
CHEMBL328848		0	365.46	0	3.47	25	CCN1c2ncc(CCc3nccs3)cc2C(=O)N(C)c2cccnc21	IC50	'>'	1000.0	nM				UO_0000065					False	CHEMBL802403	Inhibitory activity against HIV-1 Y188L reverse transcriptase.	B	BAO_0000357	single protein format	Human immunodeficiency virus 1	None	None	None	None	CHEMBL247	Human immunodeficiency virus type 1 reverse transcriptase	Human immunodeficiency virus 1	SINGLE PROTEIN	CHEMBL1131047	1	Scientific Literature	J. Med. Chem.	1998	None
CHEMBL373030		0	435.33	1	5.41	29	Cc1c(O)nc(SCc2ccc3c(c2)OCO3)nc1Cc1c(Cl)cccc1Cl	ID50						Not Active						False	CHEMBL864466	Inhibition of Y181I mutant HIV1 reverse transcriptase by [3H]dTTP poly(rA)/oligo(dT) incorporation at 400 uM	B	BAO_0000357	single protein format	Human immunodeficiency virus 1	None	None	None	None	CHEMBL247	Human immunodeficiency virus type 1 reverse transcriptase	Human immunodeficiency virus 1	SINGLE PROTEIN	CHEMBL1141224	1	Scientific Literature	J. Med. Chem.	2005	None
CHEMBL371251		0	453.35	0	4.37	38	COc1ccc(CS(=O)(=O)c2nc(O)c(C)c(Cc3c(Cl)cccc3Cl)n2)cc1	ID50	'='	0.006	uM		Non standard unit for type		UO_0000064					False	CHEMBL862632	Inhibition of wild type HIV1 reverse transcriptase by [3H]dTTP poly(rA)/oligo(dT) incorporation	B	BAO_0000357	single protein format	Human immunodeficiency virus 1	None	None	None	None	CHEMBL247	Human immunodeficiency virus type 1 reverse transcriptase	Human immunodeficiency virus 1	SINGLE PROTEIN	CHEMBL1141224	1	Scientific Literature	J. Med. Chem.	2005	None
CHEMBL418294		0	454.61	1	6.01	30d	CCc1c(C)nc(O)c(NC(=O)CCCCCCCCC(=O)O)c1Cc1cc(C)cc(C)c1	CC50	'>'	10000.0	nM				UO_0000065					False	CHEMBL655187	Cytotoxic concentration which reduces the cell viability of HIV-1 LAI infected T4 lymphoblastoid CEM-SS cells by 50%	F	BAO_0000219	cell-based format	Human immunodeficiency virus 1	None	None	CEM-SS	None	CHEMBL247	Human immunodeficiency virus type 1 reverse transcriptase	Human immunodeficiency virus 1	SINGLE PROTEIN	CHEMBL1133178	1	Scientific Literature	J. Med. Chem.	2000	CHEMBL3307644
CHEMBL59215		0	420.82	0	4.49	9g	O=C1Nc2ccc(Cl)cc2[C@@](C#CC2CC2)(C(F)(F)F)[C@H]1OCc1cccnc1	IC50	'='	438.0	nM	6.36			UO_0000065	15.11	0.30	1.87	12.41	False	CHEMBL799816	Inhibition of HIV-1 reverse transcriptase.	B	BAO_0000357	single protein format	None	None	None	None	None	CHEMBL247	Human immunodeficiency virus type 1 reverse transcriptase	Human immunodeficiency virus 1	SINGLE PROTEIN	CHEMBL1134695	1	Scientific Literature	Bioorg. Med. Chem. Lett.	2001	None
CHEMBL431274		0	299.40	0	3.88	84	CCc1cc(NCc2nc3ccccc3s2)c(O)nc1C	IC50	'='	346.74	nM	6.46			UO_0000065	21.58	0.42	2.58	11.13	False	CHEMBL802044	Inhibition of HIV-1 reverse transcriptase (HIV-1 RT)	B	BAO_0000357	single protein format	Human immunodeficiency virus 1	None	None	None	None	CHEMBL247	Human immunodeficiency virus type 1 reverse transcriptase	Human immunodeficiency virus 1	SINGLE PROTEIN	CHEMBL1129434	1	Scientific Literature	J. Med. Chem.	1996	None
CHEMBL297851		0	400.78	0	4.36	6u	CC(C)OC(=O)N1c2cc(Cl)ccc2NC(=O)C1(C#CC1CC1)C(F)(F)F	IC90	'='	19.0	nM				UO_0000065					False	CHEMBL799150	Inhibitory concentration for 90% inhibition of HIV-1 reverse transcriptase, whole cell based antiviral assay	B	BAO_0000219	cell-based format	Human immunodeficiency virus 1	None	None	None	None	CHEMBL247	Human immunodeficiency virus type 1 reverse transcriptase	Human immunodeficiency virus 1	SINGLE PROTEIN	CHEMBL1133258	1	Scientific Literature	Bioorg. Med. Chem. Lett.	2000	None
CHEMBL7161		0	376.46	0	3.36	71	CC(C)C(=O)c1cccnc1N1CCN(C(=O)c2cc3ccccc3[nH]2)CC1	Inhibition	'='	26.0	%				UO_0000187					False	CHEMBL800647	In vitro inhibitory activity against HIV-1 reverse transcriptase at 100 uM	B	BAO_0000357	single protein format	Human immunodeficiency virus 1	None	None	None	None	CHEMBL247	Human immunodeficiency virus type 1 reverse transcriptase	Human immunodeficiency virus 1	SINGLE PROTEIN	CHEMBL1127691	1	Scientific Literature	J. Med. Chem.	1994	None
CHEMBL293736		0	313.71	0	3.90	5	O=C1C[C@](C#CC2CC2)(C(F)(F)F)c2cc(Cl)ccc2N1	C90						Not Determined						False	CHEMBL746527	Ratio of Inhibitory activity against mutant K103N HIV-1 Reverse transcriptase to mutant L1001 HIV-1 Reverse transcriptase	B	BAO_0000357	single protein format	None	None	None	None	None	CHEMBL247	Human immunodeficiency virus type 1 reverse transcriptase	Human immunodeficiency virus 1	SINGLE PROTEIN	CHEMBL1134695	1	Scientific Literature	Bioorg. Med. Chem. Lett.	2001	None
CHEMBL1744090		0	972.87	3	4.25	8	O=S(=O)([O-])c1cc(NS(=O)(=O)c2ccc(-c3ccc(S(=O)(=O)Nc4cc(S(=O)(=O)[O-])c5cccc(S(=O)(=O)[O-])c5c4)cc3)cc2)cc2c(S(=O)(=O)[O-])cccc12.[Na+].[Na+].[Na+].[Na+]	Inhibition	'='	0.0	%				UO_0000187					False	CHEMBL801229	Compound tested for % inhibition of cell-free HIV-1 Reverse Transcriptase at a concentration of 4 uM	B	BAO_0000357	single protein format	Human immunodeficiency virus 1	None	None	None	None	CHEMBL247	Human immunodeficiency virus type 1 reverse transcriptase	Human immunodeficiency virus 1	SINGLE PROTEIN	CHEMBL1125724	1	Scientific Literature	J. Med. Chem.	1991	None
CHEMBL79526		0	329.81	0	3.59	4k	O=C1Nc2ccc(Cl)cc2C(C#Cc2nccs2)(C2CC2)N1	IC50	'='	10.9	nM	7.96			UO_0000065	24.14	0.49	4.37	14.74	False	CHEMBL798357	Ability to inhibit HIV-1 Reverse Transcriptase (RT) using an rC-dG template/primer	B	BAO_0000357	single protein format	Human immunodeficiency virus 1	None	None	None	None	CHEMBL247	Human immunodeficiency virus type 1 reverse transcriptase	Human immunodeficiency virus 1	SINGLE PROTEIN	CHEMBL1127598	1	Scientific Literature	J. Med. Chem.	1994	None
CHEMBL2115411		0	589.86	None	None	TSAO-T	Cc1cn([C@@H]2O[C@H](CO[Si](C)(C)C(C)(C)C)C3(OS(=O)(=O)C=C3N)[C@H]2O[Si](C)(C)C(C)(C)C)c(=O)[nH]c1=O	IC50	'>'	500000.0	nM		Outside typical range		UO_0000065					False	CHEMBL800607	The compound was evaluated for inhibition of HIV-1 mutant GluL38-Lys recombinant reverse transcriptase	B	BAO_0000357	single protein format	None	None	None	None	None	CHEMBL247	Human immunodeficiency virus type 1 reverse transcriptase	Human immunodeficiency virus 1	SINGLE PROTEIN	CHEMBL1133864	1	Scientific Literature	Bioorg. Med. Chem. Lett.	2001	None
CHEMBL81319		0	319.37	0	3.22	2	CCN1c2ncccc2C(=O)N(C)c2ccc(-c3cc[nH]c3)nc21	IC50	'='	33.0	nM	7.48			UO_0000065	23.43	0.43	4.26	11.49	False	CHEMBL799087	Inhibitory concentration against HIV-1 wild type reverse transcriptase	B	BAO_0000357	single protein format	None	None	None	None	None	CHEMBL247	Human immunodeficiency virus type 1 reverse transcriptase	Human immunodeficiency virus 1	SINGLE PROTEIN	CHEMBL1130325	1	Scientific Literature	J. Med. Chem.	1997	None
CHEMBL81319		0	319.37	0	3.22	2	CCN1c2ncccc2C(=O)N(C)c2ccc(-c3cc[nH]c3)nc21	IC50	'='	50.0	nM	7.30			UO_0000065	22.86	0.42	4.08	11.21	False	CHEMBL802764	Inhibition against HIV-1 mutant K103N reverse transcriptase at 1 mM	B	BAO_0000357	single protein format	None	None	None	None	None	CHEMBL247	Human immunodeficiency virus type 1 reverse transcriptase	Human immunodeficiency virus 1	SINGLE PROTEIN	CHEMBL1130325	1	Scientific Literature	J. Med. Chem.	1997	None
CHEMBL81319		0	319.37	0	3.22	2	CCN1c2ncccc2C(=O)N(C)c2ccc(-c3cc[nH]c3)nc21	IC50	'='	1000.0	nM	6.00			UO_0000065	18.79	0.34	2.78	9.21	False	CHEMBL802766	Inhibition against HIV-1 mutant V106A reverse transcriptase at 1 mM	B	BAO_0000357	single protein format	None	None	None	None	None	CHEMBL247	Human immunodeficiency virus type 1 reverse transcriptase	Human immunodeficiency virus 1	SINGLE PROTEIN	CHEMBL1130325	1	Scientific Literature	J. Med. Chem.	1997	None
CHEMBL332675		0	582.78	1	3.42	26	CCN(c1ncccc1NC(C)C)C1CCN(C(=O)c2cc3cc(NS(=O)(=O)N4CCN(C)CC4)ccc3[nH]2)CC1	IC50	'='	570.0	nM	6.24			UO_0000065	10.71	0.21	2.82	5.34	False	CHEMBL800926	In vitro inhibition of mutant P236L recombinant reverse transcriptase of HIV-1 IIIB	B	BAO_0000357	single protein format	Human immunodeficiency virus 1	None	None	None	None	CHEMBL247	Human immunodeficiency virus type 1 reverse transcriptase	Human immunodeficiency virus 1	SINGLE PROTEIN	CHEMBL1129647	1	Scientific Literature	J. Med. Chem.	1996	None
CHEMBL338435		0	498.65	0	3.89	7	CN(c1ncccc1NC(C)(C)C)C1CCN(C(=O)c2cc3cc(NS(C)(=O)=O)ccc3[nH]2)CC1	Ki	'='	714.0	nM	6.15			UO_0000065	12.33	0.24	2.26	5.57	False	CHEMBL802881	Compound was tested for inhibition of HIV-1 WT reverse transcriptase using dTTP as substrate	B	BAO_0000357	single protein format	None	None	None	None	None	CHEMBL247	Human immunodeficiency virus type 1 reverse transcriptase	Human immunodeficiency virus 1	SINGLE PROTEIN	CHEMBL1129647	1	Scientific Literature	J. Med. Chem.	1996	None
CHEMBL338435		0	498.65	0	3.89	7	CN(c1ncccc1NC(C)(C)C)C1CCN(C(=O)c2cc3cc(NS(C)(=O)=O)ccc3[nH]2)CC1	Ki	'='	853.0	nM	6.07			UO_0000065	12.17	0.24	2.18	5.50	False	CHEMBL802882	Compound was tested for inhibition of HIV-1 WT reverse transcriptase using poly(rA)300:oligo(dT)10 as substrate	B	BAO_0000357	single protein format	None	None	None	None	None	CHEMBL247	Human immunodeficiency virus type 1 reverse transcriptase	Human immunodeficiency virus 1	SINGLE PROTEIN	CHEMBL1129647	1	Scientific Literature	J. Med. Chem.	1996	None
CHEMBL63497		0	426.51	1	5.29	1	CCCCCC=C(c1ccc(OC)c(C(=O)OC)c1)c1ccc(OC)c(C(=O)OC)c1	IC50	'='	3200.0	nM	5.50			UO_0000065	12.88	0.24	0.20	7.73	False	CHEMBL802597	Inhibitory activity against HIV-1 Reverse Transcriptase with rCdG as the template primer	B	BAO_0000357	single protein format	Human immunodeficiency virus 1	None	None	None	None	CHEMBL247	Human immunodeficiency virus type 1 reverse transcriptase	Human immunodeficiency virus 1	SINGLE PROTEIN	CHEMBL1134284	1	Scientific Literature	J. Med. Chem.	2001	None
CHEMBL107535		0	443.33	0	2.79	12e	O=c1c2cccn2c2ncccc2n1CCNC(=S)Nc1ccc(Br)cn1	Ki	'='	250.0	nM	6.60			UO_0000065	14.89	0.33	3.81	8.66	False	CHEMBL882853	Inhibition of HIV-1 Mutant HIV-1 RT enzymes containing the single amino acid substitution K103N	B	BAO_0000357	single protein format	Human immunodeficiency virus 1	None	None	None	None	CHEMBL247	Human immunodeficiency virus type 1 reverse transcriptase	Human immunodeficiency virus 1	SINGLE PROTEIN	CHEMBL1134834	1	Scientific Literature	J. Med. Chem.	2001	None
CHEMBL108196		0	354.43	0	3.50	4f	COC(=O)CSc1nc(O)c(C)c(Cc2cccc3ccccc23)n1	Selectivity index	'>='	42.0										False	CHEMBL883999	Selectivity index is the ratio between CC50 for MT-4 cells and IC50 against HIV-1 infection	F	BAO_0000219	cell-based format	Human immunodeficiency virus 1	None	None	MT4	None	CHEMBL247	Human immunodeficiency virus type 1 reverse transcriptase	Human immunodeficiency virus 1	SINGLE PROTEIN	CHEMBL1146642	1	Scientific Literature	Bioorg. Med. Chem. Lett.	2004	CHEMBL3308375
CHEMBL102166		0	361.40	0	3.20	27	CCN1c2ncc(COc3ccncc3)cc2C(=O)N(C)c2cccnc21	IC50	'='	80.0	nM	7.10			UO_0000065	19.64	0.36	3.90	9.93	False	CHEMBL802588	Inhibitory activity against HIV-1 Mutant Reverse transcriptase G190A	B	BAO_0000357	single protein format	None	None	None	None	None	CHEMBL247	Human immunodeficiency virus type 1 reverse transcriptase	Human immunodeficiency virus 1	SINGLE PROTEIN	CHEMBL1131307	1	Scientific Literature	J. Med. Chem.	1998	None
CHEMBL436376		0	423.31	0	4.19	16	CCOc1ccc(F)c(CC/N=C(\S)Nc2ccc(Br)cn2)c1C#N	IC50	'='	140.0	nM	6.85			UO_0000065	16.19	0.37	2.66	9.75	False	CHEMBL800601	Tested for the inhibition of mutant type (Ile100) HIV-1 (IIIB) RT	B	BAO_0000357	single protein format	Human immunodeficiency virus 1	None	None	None	None	CHEMBL247	Human immunodeficiency virus type 1 reverse transcriptase	Human immunodeficiency virus 1	SINGLE PROTEIN	CHEMBL1129452	1	Scientific Literature	J. Med. Chem.	1996	None
CHEMBL363816		0	377.85	0	4.62	11	Cc1ncc([N+](=O)[O-])n1CCOC(c1cccc(Cl)c1)c1cccs1	ID50	'='	10.8	uM		Non standard unit for type		UO_0000064					False	CHEMBL826392	Dose required to inhibit HIV-1 reverse transcriptase activity (V179D mutant) by 50%	B	BAO_0000357	single protein format	Homo sapiens	None	None	None	None	CHEMBL247	Human immunodeficiency virus type 1 reverse transcriptase	Human immunodeficiency virus 1	SINGLE PROTEIN	CHEMBL1140261	1	Scientific Literature	J. Med. Chem.	2005	None
CHEMBL198193		0	470.22	1	6.44	6	Cc1c(O)nc(SCc2ccc(Br)cc2)nc1Cc1c(Cl)cccc1Cl	ID50						Not Active						False	CHEMBL864466	Inhibition of Y181I mutant HIV1 reverse transcriptase by [3H]dTTP poly(rA)/oligo(dT) incorporation at 400 uM	B	BAO_0000357	single protein format	Human immunodeficiency virus 1	None	None	None	None	CHEMBL247	Human immunodeficiency virus type 1 reverse transcriptase	Human immunodeficiency virus 1	SINGLE PROTEIN	CHEMBL1141224	1	Scientific Literature	J. Med. Chem.	2005	None
CHEMBL125666		0	333.37	0	2.25	68	Cc1nc(O)c(NCc2nc3ccccc3o2)cc1S(C)(=O)=O	IC50	'='	1150.0	nM	5.94			UO_0000065	17.82	0.35	3.69	5.64	False	CHEMBL797532	In vitro HIV-1 RT inhibitory activity using rC.dG as template-primer	B	BAO_0000357	single protein format	Human immunodeficiency virus 1	None	None	None	None	CHEMBL247	Human immunodeficiency virus type 1 reverse transcriptase	Human immunodeficiency virus 1	SINGLE PROTEIN	CHEMBL1125315	1	Scientific Literature	J. Med. Chem.	1992	None
CHEMBL198704		0	425.77	1	6.33	15	Cc1c(O)nc(SCc2cccc(Cl)c2)nc1Cc1c(Cl)cccc1Cl	ID50	'='	400.0	uM		Non standard unit for type		UO_0000064					False	CHEMBL864454	Inhibition of Y181I mutant HIV1 reverse transcriptase by [3H]-dTTP poly(rA)/oligo(dT) incorporation	B	BAO_0000357	single protein format	Human immunodeficiency virus 1	None	None	None	None	CHEMBL247	Human immunodeficiency virus type 1 reverse transcriptase	Human immunodeficiency virus 1	SINGLE PROTEIN	CHEMBL1141224	1	Scientific Literature	J. Med. Chem.	2005	None
CHEMBL200626		0	451.38	1	5.70	17	COc1ccc(CSc2nc(O)c(C)c(Cc3c(Cl)cccc3Cl)n2)c(OC)c1	ID50						Not Active						False	CHEMBL864466	Inhibition of Y181I mutant HIV1 reverse transcriptase by [3H]dTTP poly(rA)/oligo(dT) incorporation at 400 uM	B	BAO_0000357	single protein format	Human immunodeficiency virus 1	None	None	None	None	CHEMBL247	Human immunodeficiency virus type 1 reverse transcriptase	Human immunodeficiency virus 1	SINGLE PROTEIN	CHEMBL1141224	1	Scientific Literature	J. Med. Chem.	2005	None
CHEMBL162118		0	411.92	0	4.85	10	CCN1c2ncc(CSc3ccncc3)cc2C(=O)Nc2c(C)cc(Cl)nc21	IC50	'='	2.2	nM	8.66			UO_0000065	21.02	0.42	3.81	12.19	False	CHEMBL806006	Inhibitory activity against wild type reverse transcriptase (WT RT) of HIV-1	B	BAO_0000357	single protein format	Human immunodeficiency virus 1	None	None	None	None	CHEMBL247	Human immunodeficiency virus type 1 reverse transcriptase	Human immunodeficiency virus 1	SINGLE PROTEIN	CHEMBL1137947	1	Scientific Literature	Bioorg. Med. Chem. Lett.	2004	None
CHEMBL2093130		0	733.80	2	4.25	4	CCCCCCCCCCCCCCCCOP(=O)(OC[C@H]1OC(n2cc(C)c(=O)[nH]c2=O)C[C@@H]1N=[N+]=[N-])OC[C@H]1OC(O)[C@H](O)[C@@H](O)[C@@H]1O	Activity	'='	66000.0	c.p.m. 50ul-1									False	CHEMBL686733	Compound ability to inhibit the production of HIV reverse transcriptase (RT) in culture supernatant of monocytic U937 on at 7 days at a concentration 1 uM	F	BAO_0000019	assay format	Human immunodeficiency virus 1	None	None	None	None	CHEMBL247	Human immunodeficiency virus type 1 reverse transcriptase	Human immunodeficiency virus 1	SINGLE PROTEIN	CHEMBL1125259	1	Scientific Literature	J. Med. Chem.	1991	None
CHEMBL1159598		0	777.85	2	4.27	11	CCCCCCCCCCCCCCCCOP(=O)(OCCO[C@H]1O[C@H](CO)[C@@H](O)[C@H](O)[C@@H]1O)OCC1OC(n2cc(C)c(=O)[nH]c2=O)CC1N=[N+]=[N-]	Activity	'='	243000.0	c.p.m. 50ul-1									False	CHEMBL687700	Compound ability to inhibit the production of HIV reverse transcriptase (RT) in culture supernatant of monocytic U937 on at 11 days at a concentration 1 uM	F	BAO_0000019	assay format	Human immunodeficiency virus 1	None	None	None	None	CHEMBL247	Human immunodeficiency virus type 1 reverse transcriptase	Human immunodeficiency virus 1	SINGLE PROTEIN	CHEMBL1125259	1	Scientific Literature	J. Med. Chem.	1991	None
CHEMBL1159598		0	777.85	2	4.27	11	CCCCCCCCCCCCCCCCOP(=O)(OCCO[C@H]1O[C@H](CO)[C@@H](O)[C@H](O)[C@@H]1O)OCC1OC(n2cc(C)c(=O)[nH]c2=O)CC1N=[N+]=[N-]	Activity	'='	130001.0	c.p.m. 50ul-1									False	CHEMBL686913	Compounds were evaluated for anti-RT activity at 0 days of culture	F	BAO_0000019	assay format	Human immunodeficiency virus 1	None	None	None	None	CHEMBL247	Human immunodeficiency virus type 1 reverse transcriptase	Human immunodeficiency virus 1	SINGLE PROTEIN	CHEMBL1125259	1	Scientific Literature	J. Med. Chem.	1991	None
CHEMBL82629		0	317.41	0	4.24	59	O=C1c2c(ccc3ccccc23)C2(c3ccccc3)SCCN12	IC50	'>'	100000.0	nM				UO_0000065					False	CHEMBL800743	Inhibitory activity against HIV-1 reverse transcriptase (HIV-RT)	B	BAO_0000357	single protein format	None	None	None	None	None	CHEMBL247	Human immunodeficiency virus type 1 reverse transcriptase	Human immunodeficiency virus 1	SINGLE PROTEIN	CHEMBL1126780	1	Scientific Literature	J. Med. Chem.	1993	None
CHEMBL198892		0	463.43	1	6.86	10	CCCCOc1ccc(CSc2nc(O)c(C)c(Cc3c(Cl)cccc3Cl)n2)cc1	ID50						Not Active						False	CHEMBL864465	Inhibition of K103N mutant HIV1 reverse transcriptase by [3H]dTTP poly(rA)/oligo(dT) incorporation at 400 uM	B	BAO_0000357	single protein format	Human immunodeficiency virus 1	None	None	None	None	CHEMBL247	Human immunodeficiency virus type 1 reverse transcriptase	Human immunodeficiency virus 1	SINGLE PROTEIN	CHEMBL1141224	1	Scientific Literature	J. Med. Chem.	2005	None
CHEMBL2093129		0	509.37	3	-2.26	7	Cc1cn([C@H]2C[C@H](N=[N+]=[N-])[C@@H](COP(=O)(O)OC[C@H]3OC(O)[C@@H](O)[C@@H](O)[C@@H]3O)O2)c(=O)[nH]c1=O	Activity	'='	39000.0	c.p.m. 50ul-1									False	CHEMBL686729	Compound ability to inhibit the production of HIV reverse transcriptase (RT) in culture supernatant of monocytic U937 on at 14 days at a concentration 25 uM	F	BAO_0000019	assay format	Human immunodeficiency virus 1	None	None	None	None	CHEMBL247	Human immunodeficiency virus type 1 reverse transcriptase	Human immunodeficiency virus 1	SINGLE PROTEIN	CHEMBL1125259	1	Scientific Literature	J. Med. Chem.	1991	None
CHEMBL2093129		0	509.37	3	-2.26	7	Cc1cn([C@H]2C[C@H](N=[N+]=[N-])[C@@H](COP(=O)(O)OC[C@H]3OC(O)[C@@H](O)[C@@H](O)[C@@H]3O)O2)c(=O)[nH]c1=O	Inhibition	'='	0.0	%				UO_0000187					False	CHEMBL691582	Percent inhibition measured as the production of HIV reverse transcriptase (RT) in culture supernatant of monocytic U937 on at 14 days at a concentration 1 uM	F	BAO_0000019	assay format	Human immunodeficiency virus 1	None	None	None	None	CHEMBL247	Human immunodeficiency virus type 1 reverse transcriptase	Human immunodeficiency virus 1	SINGLE PROTEIN	CHEMBL1125259	1	Scientific Literature	J. Med. Chem.	1991	None
CHEMBL2093129		0	509.37	3	-2.26	7	Cc1cn([C@H]2C[C@H](N=[N+]=[N-])[C@@H](COP(=O)(O)OC[C@H]3OC(O)[C@@H](O)[C@@H](O)[C@@H]3O)O2)c(=O)[nH]c1=O	Activity	'='	950.0	c.p.m. 50ul-1									False	CHEMBL686737	Compound ability to inhibit the production of HIV reverse transcriptase (RT) in preinfected PBL (peripheral blood lymphocytes) at 10 days at a concentration 25 uM	F	BAO_0000019	assay format	Human immunodeficiency virus 1	None	None	None	None	CHEMBL247	Human immunodeficiency virus type 1 reverse transcriptase	Human immunodeficiency virus 1	SINGLE PROTEIN	CHEMBL1125259	1	Scientific Literature	J. Med. Chem.	1991	None
CHEMBL2093129		0	509.37	3	-2.26	7	Cc1cn([C@H]2C[C@H](N=[N+]=[N-])[C@@H](COP(=O)(O)OC[C@H]3OC(O)[C@@H](O)[C@@H](O)[C@@H]3O)O2)c(=O)[nH]c1=O	Activity	'='	19501.0	c.p.m. 50ul-1									False	CHEMBL686909	Compound ability to inhibit the production of HIV reverse transcriptase (RT) in preinfected PBL (peripheral blood lymphocytes) at 21 days at a concentration 5 uM	F	BAO_0000019	assay format	Human immunodeficiency virus 1	None	None	None	None	CHEMBL247	Human immunodeficiency virus type 1 reverse transcriptase	Human immunodeficiency virus 1	SINGLE PROTEIN	CHEMBL1125259	1	Scientific Literature	J. Med. Chem.	1991	None
CHEMBL2093129		0	509.37	3	-2.26	7	Cc1cn([C@H]2C[C@H](N=[N+]=[N-])[C@@H](COP(=O)(O)OC[C@H]3OC(O)[C@@H](O)[C@@H](O)[C@@H]3O)O2)c(=O)[nH]c1=O	Activity	'='	943.0	c.p.m. 50ul-1									False	CHEMBL686910	Compound ability to inhibit the production of HIV reverse transcriptase (RT) in preinfected PBL (peripheral blood lymphocytes) at 7 days at a concentration 1 uM	F	BAO_0000019	assay format	Human immunodeficiency virus 1	None	None	None	None	CHEMBL247	Human immunodeficiency virus type 1 reverse transcriptase	Human immunodeficiency virus 1	SINGLE PROTEIN	CHEMBL1125259	1	Scientific Literature	J. Med. Chem.	1991	None
CHEMBL293961		0	370.35	1	5.62	35	Cc1cccc2c1nc(-c1c(F)cccc1F)n2Cc1c(F)cccc1F	EC50	'='	500.0	nM	6.30			UO_0000065	17.01	0.32	0.68	35.36	False	CHEMBL804178	Cross Resistance (antiviral activity) with NL4-3(WT) NNRTI (Non nucleoside reverse transcriptase inhibitor) resistant HIV isolate from cytopathic cell killing assay	B	BAO_0000357	single protein format	None	None	None	None	None	CHEMBL247	Human immunodeficiency virus type 1 reverse transcriptase	Human immunodeficiency virus 1	SINGLE PROTEIN	CHEMBL1130403	1	Scientific Literature	J. Med. Chem.	1997	None
CHEMBL293961		0	370.35	1	5.62	35	Cc1cccc2c1nc(-c1c(F)cccc1F)n2Cc1c(F)cccc1F	EC50	'='	100.0	nM	7.00			UO_0000065	18.90	0.35	1.38	39.28	False	CHEMBL693709	Cross Resistance (antiviral activity) with L74V (Non nucleoside reverse transcriptase inhibitor) resistant HIV isolate from cytopathic cell killing assay	B	BAO_0000357	single protein format	None	None	None	None	None	CHEMBL247	Human immunodeficiency virus type 1 reverse transcriptase	Human immunodeficiency virus 1	SINGLE PROTEIN	CHEMBL1130403	1	Scientific Literature	J. Med. Chem.	1997	None
CHEMBL293961		0	370.35	1	5.62	35	Cc1cccc2c1nc(-c1c(F)cccc1F)n2Cc1c(F)cccc1F	EC50	'='	100.0	nM	7.00			UO_0000065	18.90	0.35	1.38	39.28	False	CHEMBL689897	Cross Resistance (antiviral activity) with 4xAZT (Non nucleoside reverse transcriptase inhibitor) resistant HIV isolate from cytopathic cell killing assay	B	BAO_0000357	single protein format	None	None	None	None	None	CHEMBL247	Human immunodeficiency virus type 1 reverse transcriptase	Human immunodeficiency virus 1	SINGLE PROTEIN	CHEMBL1130403	1	Scientific Literature	J. Med. Chem.	1997	None
CHEMBL148698		0	239.32	0	2.22	6	S=C(NCc1ccco1)Nc1nccs1	IC50	'='	2000.0	nM	5.70			UO_0000065	23.81	0.52	3.48	11.38	False	CHEMBL752872	Inhibitory activity against non-nucleoside reverse transcriptase inhibitors (NNRTI) -resistant HIV-1 strain A17 with a Y181C mutation in RT (reverse transcriptase)	B	BAO_0000357	single protein format	Human immunodeficiency virus 1	None	None	None	None	CHEMBL247	Human immunodeficiency virus type 1 reverse transcriptase	Human immunodeficiency virus 1	SINGLE PROTEIN	CHEMBL1134194	1	Scientific Literature	Bioorg. Med. Chem. Lett.	2001	None
CHEMBL134969		0	370.38	0	4.22	48	O=S(=O)(c1ccccc1)n1c(-c2c(F)cccc2F)nc2ccccc21	Inhibition	'='	52.0	%				UO_0000187					False	CHEMBL798988	Inhibition of HIV-1 (wild type) reverse transcriptase at 10 uMol.	B	BAO_0000357	single protein format	None	None	None	None	None	CHEMBL247	Human immunodeficiency virus type 1 reverse transcriptase	Human immunodeficiency virus 1	SINGLE PROTEIN	CHEMBL1130403	1	Scientific Literature	J. Med. Chem.	1997	None
CHEMBL53554	THIAZOLOBENZIMIDAZOLE	0	288.32	0	4.11	TZB	Fc1cccc(F)c1C1SCc2nc3ccccc3n21	Inhibition	'='	84.0	%				UO_0000187					False	CHEMBL798990	Compound is evaluated for the percentage of inhibition of HIV-1 WT Reverse transcriptase at 10 uM drug concentration	B	BAO_0000357	single protein format	None	None	None	None	None	CHEMBL247	Human immunodeficiency virus type 1 reverse transcriptase	Human immunodeficiency virus 1	SINGLE PROTEIN	CHEMBL1130403	1	Scientific Literature	J. Med. Chem.	1997	None
CHEMBL84486		0	268.34	0	2.49	65	O=C1c2cccnc2C2(c3ccccc3)SCCN12	IC50	'='	3450.0	nM	5.46			UO_0000065	20.36	0.39	2.97	16.45	False	CHEMBL800743	Inhibitory activity against HIV-1 reverse transcriptase (HIV-RT)	B	BAO_0000357	single protein format	None	None	None	None	None	CHEMBL247	Human immunodeficiency virus type 1 reverse transcriptase	Human immunodeficiency virus 1	SINGLE PROTEIN	CHEMBL1126780	1	Scientific Literature	J. Med. Chem.	1993	None
CHEMBL1159598		0	777.85	2	4.27	11	CCCCCCCCCCCCCCCCOP(=O)(OCCO[C@H]1O[C@H](CO)[C@@H](O)[C@H](O)[C@@H]1O)OCC1OC(n2cc(C)c(=O)[nH]c2=O)CC1N=[N+]=[N-]	Activity	'='	44000.0	c.p.m. 50ul-1									False	CHEMBL691570	Compounds were evaluated for anti-RT activity at 9 days of culture	F	BAO_0000019	assay format	Human immunodeficiency virus 1	None	None	None	None	CHEMBL247	Human immunodeficiency virus type 1 reverse transcriptase	Human immunodeficiency virus 1	SINGLE PROTEIN	CHEMBL1125259	1	Scientific Literature	J. Med. Chem.	1991	None
CHEMBL65801		0	257.34	0	2.11	1bz (table 5)	C=C(C)CN1Cc2cccc3[nH]c(=O)n(c23)CC1C	IC50	'='	34700.0	nM	4.46			UO_0000065	17.33	0.32	2.35	10.87	False	CHEMBL800982	Inhibitory concentration against HIV-1 replication by interfering with virus reverse transcriptase	B	BAO_0000357	single protein format	Human immunodeficiency virus 1	None	None	None	None	CHEMBL247	Human immunodeficiency virus type 1 reverse transcriptase	Human immunodeficiency virus 1	SINGLE PROTEIN	CHEMBL1129323	1	Scientific Literature	J. Med. Chem.	1996	None
CHEMBL198551		0	455.51	0	4.08	3	COC(=O)c1cc(/C(=C\CCN2CCOC2=O)c2ccc(OC)c(OC)c2)cc(C)c1OC	IC50	'='	1000.0	nM	6.00			UO_0000065	13.17	0.25	1.92	7.18	False	CHEMBL880597	Inhibition of recombinant HIV-1 reverse transcriptase activity	B	BAO_0000357	single protein format	Human immunodeficiency virus 1	None	None	None	None	CHEMBL247	Human immunodeficiency virus type 1 reverse transcriptase	Human immunodeficiency virus 1	SINGLE PROTEIN	CHEMBL1140415	1	Scientific Literature	J. Med. Chem.	2005	None
CHEMBL194615		0	467.35	1	5.57	10	COC(=O)CCC/C=C(/c1cc(Cl)c(OC)c(C(=O)OC)c1)c1cc(Cl)ccc1OC	IC50	'>'	100000.0	nM				UO_0000065					False	CHEMBL880597	Inhibition of recombinant HIV-1 reverse transcriptase activity	B	BAO_0000357	single protein format	Human immunodeficiency virus 1	None	None	None	None	CHEMBL247	Human immunodeficiency virus type 1 reverse transcriptase	Human immunodeficiency virus 1	SINGLE PROTEIN	CHEMBL1140415	1	Scientific Literature	J. Med. Chem.	2005	None
CHEMBL381449		0	468.44	1	5.72	12	COC(=O)CCC/C=C(\c1cc(F)cc(C(F)(F)F)c1)c1cc(C)c(OC)c(C(=O)OC)c1	IC50	'>'	100000.0	nM				UO_0000065					False	CHEMBL880597	Inhibition of recombinant HIV-1 reverse transcriptase activity	B	BAO_0000357	single protein format	Human immunodeficiency virus 1	None	None	None	None	CHEMBL247	Human immunodeficiency virus type 1 reverse transcriptase	Human immunodeficiency virus 1	SINGLE PROTEIN	CHEMBL1140415	1	Scientific Literature	J. Med. Chem.	2005	None
CHEMBL3706384		0	3207.69	None	None	mCDS 3	Cc1cc(C)c(S(=O)(=O)OCC2O[C@@H]3O[C@@H]4C(COS(=O)(=O)[O-])O[C@H](O[C@@H]5C(COS(=O)(=O)[O-])O[C@H](O[C@@H]6C(COS(=O)(=O)[O-])O[C@H](O[C@@H]7C(COS(=O)(=O)[O-])O[C@@H](O[C@@H]8C(COS(=O)(=O)[O-])O[C@H](O[C@@H]9C(COS(=O)(=O)[O-])O[C@H](O[C@H]2C(O)C3OS(=O)(=O)[O-])C(OS(=O)(=O)[O-])C9O)C(OS(=O)(=O)[O-])C8OS(=O)(=O)[O-])C(OS(=O)(=O)[O-])C7OS(=O)(=O)[O-])C(OS(=O)(=O)[O-])C6O)C(OS(=O)(=O)[O-])C5OS(=O)(=O)[O…	IC50	'>'	1000.0			Non standard unit for type							False	CHEMBL797530	Compound was tested for its direct effect on cell-free reverse transcriptase (RT) activity of HIV-1 (LAV-1)	B	BAO_0000357	single protein format	None	None	None	None	None	CHEMBL247	Human immunodeficiency virus type 1 reverse transcriptase	Human immunodeficiency virus 1	SINGLE PROTEIN	CHEMBL1125597	1	Scientific Literature	J. Med. Chem.	1991	None
CHEMBL436507		0	425.77	1	6.33	5	Cc1c(O)nc(SCc2ccc(Cl)cc2)nc1Cc1c(Cl)cccc1Cl	ID50						Not Active						False	CHEMBL864466	Inhibition of Y181I mutant HIV1 reverse transcriptase by [3H]dTTP poly(rA)/oligo(dT) incorporation at 400 uM	B	BAO_0000357	single protein format	Human immunodeficiency virus 1	None	None	None	None	CHEMBL247	Human immunodeficiency virus type 1 reverse transcriptase	Human immunodeficiency virus 1	SINGLE PROTEIN	CHEMBL1141224	1	Scientific Literature	J. Med. Chem.	2005	None
CHEMBL198892		0	463.43	1	6.86	10	CCCCOc1ccc(CSc2nc(O)c(C)c(Cc3c(Cl)cccc3Cl)n2)cc1	ID50	'='	2.8	uM		Non standard unit for type		UO_0000064					False	CHEMBL862632	Inhibition of wild type HIV1 reverse transcriptase by [3H]dTTP poly(rA)/oligo(dT) incorporation	B	BAO_0000357	single protein format	Human immunodeficiency virus 1	None	None	None	None	CHEMBL247	Human immunodeficiency virus type 1 reverse transcriptase	Human immunodeficiency virus 1	SINGLE PROTEIN	CHEMBL1141224	1	Scientific Literature	J. Med. Chem.	2005	None
CHEMBL382553		0	404.84	0	3.26	26	Cc1c(Cl)cccc1-n1nnnc1SCC(=O)Nc1ccccc1[N+](=O)[O-]	Ratio	'='	3.0										False	CHEMBL869002	Ratio of K103N mutant IC50 to wild type Reverse Transcriptase IC50	B	BAO_0000357	single protein format	Human immunodeficiency virus 1	None	None	None	None	CHEMBL247	Human immunodeficiency virus type 1 reverse transcriptase	Human immunodeficiency virus 1	SINGLE PROTEIN	CHEMBL1147711	1	Scientific Literature	Bioorg. Med. Chem. Lett.	2006	None
CHEMBL447361	FUROSIN	0	650.45	3	-3.04	27	O=C1O[C@H]2[C@H](O)[C@@H](OC(=O)c3cc(O)c(O)c4c3[C@@H]3C1=CC(=O)C(O)(O)C3(O)O4)[C@H](OC(=O)c1cc(O)c(O)c(O)c1)O[C@@H]2CO	Inhibition	'='	38.0	%				UO_0000187					False	CHEMBL689636	Inhibition against HIV- reverse transcriptase in cell culture at 20 ug/mL	B	BAO_0000357	single protein format	Human immunodeficiency virus 1	None	None	None	None	CHEMBL247	Human immunodeficiency virus type 1 reverse transcriptase	Human immunodeficiency virus 1	SINGLE PROTEIN	CHEMBL1126373	1	Scientific Literature	Bioorg. Med. Chem. Lett.	1992	None
CHEMBL301973		0	279.31	0	1.90	3	CCN1c2ncccc2-c2nnnn2-c2c(C)ccnc21	IC50	'='	75100.0	nM	4.12			UO_0000065	14.77	0.27	2.22	5.68	False	CHEMBL799809	Ability to inhibit HIV-1 IIIB reverse transcriptase catalyzed incorporation of tritiated thymidine triphosphate onto a biotinylated rA.dT template primer	B	BAO_0000357	single protein format	Human immunodeficiency virus 1	None	None	None	None	CHEMBL247	Human immunodeficiency virus type 1 reverse transcriptase	Human immunodeficiency virus 1	SINGLE PROTEIN	CHEMBL1126391	1	Scientific Literature	Bioorg. Med. Chem. Lett.	1992	None
CHEMBL43308		0	289.34	0	3.25	14	Cc1ccnc2c1-n1ccnc1-c1cccnc1N2C1CC1	IC50	'='	2050.0	nM	5.69			UO_0000065	19.66	0.35	2.44	12.14	True	CHEMBL799809	Ability to inhibit HIV-1 IIIB reverse transcriptase catalyzed incorporation of tritiated thymidine triphosphate onto a biotinylated rA.dT template primer	B	BAO_0000357	single protein format	Human immunodeficiency virus 1	None	None	None	None	CHEMBL247	Human immunodeficiency virus type 1 reverse transcriptase	Human immunodeficiency virus 1	SINGLE PROTEIN	CHEMBL1126391	1	Scientific Literature	Bioorg. Med. Chem. Lett.	1992	None
CHEMBL299935		0	352.28	0	2.40	11	O=S1(=O)Nc2ccc(F)c(F)c2C(C#CC2CC2)(C(F)(F)F)N1	IC50	'='	24667.0	nM	4.61			UO_0000065	13.08	0.27	2.21	7.92	False	CHEMBL799136	The compound was evaluated for the inhibition of HIV-1 reverse transcriptase	B	BAO_0000357	single protein format	None	None	None	None	None	CHEMBL247	Human immunodeficiency virus type 1 reverse transcriptase	Human immunodeficiency virus 1	SINGLE PROTEIN	CHEMBL1133068	1	Scientific Literature	Bioorg. Med. Chem. Lett.	2000	None
CHEMBL211326		0	408.31	0	4.94	2i	COc1ccc(Sc2nc(O)c(C)c(Cc3c(Cl)cccc3Cl)n2)cn1	ID50	'='	3.5	uM		Non standard unit for type		UO_0000064					False	CHEMBL853537	Inhibition of wild type HIV1 reverse transcriptase	B	BAO_0000357	single protein format	Human immunodeficiency virus 1	None	None	None	None	CHEMBL247	Human immunodeficiency virus type 1 reverse transcriptase	Human immunodeficiency virus 1	SINGLE PROTEIN	CHEMBL1138894	1	Scientific Literature	Bioorg. Med. Chem. Lett.	2006	None
CHEMBL379190		0	402.31	1	5.41	2h	Cc1c(O)nc(Sc2ccc(C#N)cc2)nc1Cc1c(Cl)cccc1Cl	EC50	'='	5100.0	nM	5.29			UO_0000065					False	CHEMBL871578	Antiviral activity against HIV1 Y181C mutant in MT4 cells by MTT assay	F	BAO_0000219	cell-based format	Human immunodeficiency virus 1	None	None	MT4	None	CHEMBL247	Human immunodeficiency virus type 1 reverse transcriptase	Human immunodeficiency virus 1	SINGLE PROTEIN	CHEMBL1138894	1	Scientific Literature	Bioorg. Med. Chem. Lett.	2006	CHEMBL3308375
CHEMBL341931		0	273.40	0	4.43	17	CCc1c(Sc2cc(C)cc(C)c2)cc(O)nc1C	IC50	'='	400.0	nM	6.40			UO_0000065	23.40	0.46	1.97	19.32	False	CHEMBL799138	Inhibition of HIV-1 reverse transcriptase (RT)	B	BAO_0000357	single protein format	Human immunodeficiency virus 1	None	None	None	None	CHEMBL247	Human immunodeficiency virus type 1 reverse transcriptase	Human immunodeficiency virus 1	SINGLE PROTEIN	CHEMBL1128194	1	Scientific Literature	J. Med. Chem.	1995	None
CHEMBL398890		0	402.26	0	3.66	7	COc1ccc(F)c(CCNC(=S)Nc2ccc(Br)cn2)c1F	IC50	'='	6.0	nM	8.22			UO_0000065	20.44	0.49	4.56	17.80	False	CHEMBL800602	Tested for the inhibition of wild type HIV-1 (IIIB) RT	B	BAO_0000357	single protein format	Human immunodeficiency virus 1	None	None	None	None	CHEMBL247	Human immunodeficiency virus type 1 reverse transcriptase	Human immunodeficiency virus 1	SINGLE PROTEIN	CHEMBL1129452	1	Scientific Literature	J. Med. Chem.	1996	None
CHEMBL99896		0	370.86	0	4.02	30	CN(C)c1cc(F)c(CC/N=C(\S)Nc2ccc(Cl)cn2)c(F)c1	IC50	'='	130.0	nM	6.89			UO_0000065	18.57	0.39	2.87	16.99	False	CHEMBL800600	Tested for the inhibition of mutant type (Cys181) HIV-1 (IIIB) RT	B	BAO_0000357	single protein format	Human immunodeficiency virus 1	None	None	None	None	CHEMBL247	Human immunodeficiency virus type 1 reverse transcriptase	Human immunodeficiency virus 1	SINGLE PROTEIN	CHEMBL1129452	1	Scientific Literature	J. Med. Chem.	1996	None
CHEMBL39092		0	323.30	0	3.22	1	O=C(O)c1ccc2ccc(/C=C/c3ccc(O)c(O)c3)nc2c1O	IC50	'='	2000.0	nM	5.70			UO_0000065	17.63	0.32	2.48	5.14	False	CHEMBL829085	In vitro inhibitory concentration against HIV-1 recombinant integrase activity in standard 3'-processing assay	B	BAO_0000357	single protein format	Human immunodeficiency virus 1	None	None	None	None	CHEMBL247	Human immunodeficiency virus type 1 reverse transcriptase	Human immunodeficiency virus 1	SINGLE PROTEIN	CHEMBL1140355	1	Scientific Literature	Bioorg. Med. Chem. Lett.	2005	None
CHEMBL111001		0	298.26	0	3.25	12	CC(C)C#CC1(C(F)(F)F)OC(=O)Nc2ccc(N)cc21	IC50	'='	896.0	nM	6.05			UO_0000065	20.28	0.39	2.80	9.40	False	CHEMBL830926	Inhibitory activity against HIV-1 reverse transcriptase	B	BAO_0000357	single protein format	Human immunodeficiency virus 1	None	None	None	None	CHEMBL247	Human immunodeficiency virus type 1 reverse transcriptase	Human immunodeficiency virus 1	SINGLE PROTEIN	CHEMBL1138728	1	Scientific Literature	Bioorg. Med. Chem. Lett.	2004	None
CHEMBL58581		0	356.32	1	5.31	28	Fc1cccc(F)c1Cn1c(-c2c(F)cccc2F)nc2ccccc21	EC50	'='	2300.0	nM	5.64			UO_0000065	15.82	0.30	0.33	31.64	False	CHEMBL693713	Cross Resistance (antiviral activity) with V179D (Non nucleoside reverse transcriptase inhibitor) resistant HIV isolate from cytopathic cell killing assay	B	BAO_0000357	single protein format	None	None	None	None	None	CHEMBL247	Human immunodeficiency virus type 1 reverse transcriptase	Human immunodeficiency virus 1	SINGLE PROTEIN	CHEMBL1130403	1	Scientific Literature	J. Med. Chem.	1997	None
CHEMBL223228	EFAVIRENZ	4	315.68	0	4.07	Efavirenz	O=C1Nc2ccc(Cl)cc2[C@@](C#CC2CC2)(C(F)(F)F)O1	IC50	'='	48.0	nM	7.32			UO_0000065	23.18	0.48	3.25	19.09	True	CHEMBL692752	Inhibitory activity against HIV-1 reverse transcriptase	B	BAO_0000357	single protein format	Human immunodeficiency virus 1	None	None	None	None	CHEMBL247	Human immunodeficiency virus type 1 reverse transcriptase	Human immunodeficiency virus 1	SINGLE PROTEIN	CHEMBL1131883	1	Scientific Literature	Bioorg. Med. Chem. Lett.	1999	None
CHEMBL329653		0	303.36	0	4.36	16e	CCC1(c2ccccc2)Oc2ccccc2-n2cccc2C1=O	IC50	'='	250.0	nM	6.60			UO_0000065	21.76	0.39	2.24	21.14	False	CHEMBL797521	Compound was tested for Inhibition of HIV-1 RT activity.	B	BAO_0000357	single protein format	Human immunodeficiency virus 1	None	None	None	None	CHEMBL247	Human immunodeficiency virus type 1 reverse transcriptase	Human immunodeficiency virus 1	SINGLE PROTEIN	CHEMBL1129364	1	Scientific Literature	J. Med. Chem.	1996	None
CHEMBL83356		0	270.38	0	3.83	37	CCc1ccccc1CNc1cc(CC)c(C)nc1O	IC50	'='	6900.0	nM	5.16			UO_0000065	19.09	0.35	1.33	11.43	False	CHEMBL802761	In vitro inhibitory concentration against HIV-1 reverse transcriptase using rC-dG template primer	B	BAO_0000357	single protein format	Human immunodeficiency virus 1	None	None	None	None	CHEMBL247	Human immunodeficiency virus type 1 reverse transcriptase	Human immunodeficiency virus 1	SINGLE PROTEIN	CHEMBL1127029	1	Scientific Literature	J. Med. Chem.	1993	None
CHEMBL148698		0	239.32	0	2.22	6	S=C(NCc1ccco1)Nc1nccs1	IC50	'='	600.0	nM	6.22			UO_0000065	26.00	0.57	4.00	12.42	False	CHEMBL752870	Inhibitory activity against non-nucleoside reverse transcriptase inhibitors (NNRTI) -resistant HIV-1 strain A17 variant with Y181C plus K103N mutations in RT (reverse transcriptase)	B	BAO_0000357	single protein format	Human immunodeficiency virus 1	None	None	None	None	CHEMBL247	Human immunodeficiency virus type 1 reverse transcriptase	Human immunodeficiency virus 1	SINGLE PROTEIN	CHEMBL1134194	1	Scientific Literature	Bioorg. Med. Chem. Lett.	2001	None
CHEMBL440562		0	232.19	0	1.25	3	O=C(O)c1nc(-c2ccccc2)nc(O)c1O	IC50	'>'	100000.0	nM				UO_0000065					False	CHEMBL827785	Inhibitory concentration required to inhibit HIV-RT is determined	B	BAO_0000357	single protein format	Human immunodeficiency virus 1	None	None	None	None	CHEMBL247	Human immunodeficiency virus type 1 reverse transcriptase	Human immunodeficiency virus 1	SINGLE PROTEIN	CHEMBL1138789	1	Scientific Literature	J. Med. Chem.	2004	None
CHEMBL177192		0	297.36	0	3.09	54	Cc1nc(O)c(CCc2nc3ccccc3o2)cc1N(C)C	IC50	'='	1850.0	nM	5.73			UO_0000065	19.28	0.36	2.64	9.19	False	CHEMBL800744	Tested for inhibition against HIV-1 RT (used (poly)rC-(oligo)dG as the template)	B	BAO_0000357	single protein format	Human immunodeficiency virus 1	None	None	None	None	CHEMBL247	Human immunodeficiency virus type 1 reverse transcriptase	Human immunodeficiency virus 1	SINGLE PROTEIN	CHEMBL1126643	1	Scientific Literature	J. Med. Chem.	1993	None
CHEMBL431626		0	278.28	0	3.03	Q23	C=C(C)OC(=O)N1c2cc(F)ccc2NC(=O)[C@@H]1CC	Activity	'='	0.287	uM				UO_0000064					False	CHEMBL803376	Inhibitory activity against human immunodeficiency virus type 1 reverse transcriptase (HIV-1 RT)	B	BAO_0000357	single protein format	Human immunodeficiency virus 1	None	None	None	None	CHEMBL247	Human immunodeficiency virus type 1 reverse transcriptase	Human immunodeficiency virus 1	SINGLE PROTEIN	CHEMBL1135496	1	Scientific Literature	J. Med. Chem.	2002	None
CHEMBL306257	SYNGUANOL	0	233.23	0	-0.03	15	Nc1nc(O)c2ncn(/C=C3/CC3CO)c2n1	IC50	'='	1100.0	nM	5.96			UO_0000065	25.55	0.48	5.99	5.41	False	CHEMBL800042	Inhibitory concentration against human immunodeficiency virus type 1 (HIV-1 strain IIIB RT) reverse transcriptase was determined by triplicate assay at low (~0.1 pfu/cell) multiplicity of injection (moi)	B	BAO_0000357	single protein format	None	None	None	None	None	CHEMBL247	Human immunodeficiency virus type 1 reverse transcriptase	Human immunodeficiency virus 1	SINGLE PROTEIN	CHEMBL1131504	1	Scientific Literature	J. Med. Chem.	1998	None
CHEMBL306257	SYNGUANOL	0	233.23	0	-0.03	15	Nc1nc(O)c2ncn(/C=C3/CC3CO)c2n1	IC50	'>'	30000.0	nM				UO_0000065					False	CHEMBL800983	Inhibitory concentration against human immunodeficiency virus type 1 (HIV-1 strain IIIB RT) reverse transcriptase was determined by triplicate assay at high (~1 pfu/cell) multiplicity of injection (moi)	B	BAO_0000357	single protein format	None	None	None	None	None	CHEMBL247	Human immunodeficiency virus type 1 reverse transcriptase	Human immunodeficiency virus 1	SINGLE PROTEIN	CHEMBL1131504	1	Scientific Literature	J. Med. Chem.	1998	None
CHEMBL311950		0	477.67	1	7.21	26	CCCCCCCCCCCCCCCC(=O)Nc1c(O)cc(S(=O)(=O)O)c2ccccc12	Initial activity	'='	3.0	%				UO_0000187					False	CHEMBL802218	Inhibition of Ribonuclease H activity of HIV-1 reverse transcriptase (at 200 uM)	B	BAO_0000357	single protein format	None	None	None	None	None	CHEMBL247	Human immunodeficiency virus type 1 reverse transcriptase	Human immunodeficiency virus 1	SINGLE PROTEIN	CHEMBL1127605	1	Scientific Literature	J. Med. Chem.	1994	None
CHEMBL96321		0	318.28	0	1.67	3	O=C(OC1COc2cc(O)ccc2C1)c1ccc(O)c(O)c1O	IC50	'='	36290.0	nM	4.44			UO_0000065	13.95	0.26	2.77	3.81	False	CHEMBL691051	Inhibition of polymerization in wild type HIV-1 RT with poly rC/dG12-18 template primer and [3H]dGTP	B	BAO_0000357	single protein format	Human immunodeficiency virus 1	None	None	None	None	CHEMBL247	Human immunodeficiency virus type 1 reverse transcriptase	Human immunodeficiency virus 1	SINGLE PROTEIN	CHEMBL1134703	1	Scientific Literature	Bioorg. Med. Chem. Lett.	2001	None
CHEMBL132425		0	368.37	0	3.07	14	CCC(=O)c1ccc(F)c(C2CC2NC(=O)Nc2ccc(C#N)cn2)c1O	IC50	'='	32.0	nM	7.50			UO_0000065	20.35	0.38	4.42	6.51	False	CHEMBL804313	HIV-1 reverse transcriptase inhibitory activity against Ile 100 mutant using (poly)rC600*(oligo)dGT as template primer.	B	BAO_0000357	single protein format	Human immunodeficiency virus 1	None	None	None	None	CHEMBL247	Human immunodeficiency virus type 1 reverse transcriptase	Human immunodeficiency virus 1	SINGLE PROTEIN	CHEMBL1132432	1	Scientific Literature	J. Med. Chem.	1999	None
CHEMBL38129		0	391.48	0	3.16	14	CC(C)Nc1cccnc1N1CCN(C(=O)c2cc3ccc(C=O)cc3[nH]2)CC1	Inhibition	'='	94.0	%				UO_0000187					False	CHEMBL800645	In vitro inhibition of HIV-1 reverse transcriptase at 100 uM	B	BAO_0000357	single protein format	Human immunodeficiency virus 1	None	None	None	None	CHEMBL247	Human immunodeficiency virus type 1 reverse transcriptase	Human immunodeficiency virus 1	SINGLE PROTEIN	CHEMBL1126697	1	Scientific Literature	J. Med. Chem.	1993	None
CHEMBL293498		0	321.88	0	4.52	1c (R 82913)	CC(C)=CCN1Cc2cc(Cl)cc3[nH]c(=S)n(c23)C[C@@H]1C	Concentration	'='	0.16	uM				UO_0000064					False	CHEMBL689257	Concentration required for inhibition of HIV-1 reverse transcriptase (RT)	B	BAO_0000357	single protein format	Human immunodeficiency virus 1	None	None	None	None	CHEMBL247	Human immunodeficiency virus type 1 reverse transcriptase	Human immunodeficiency virus 1	SINGLE PROTEIN	CHEMBL1151036	1	Scientific Literature	Bioorg. Med. Chem. Lett.	1995	None
CHEMBL331684		0	614.79	1	3.95	37	CCN(c1nc(F)ccc1NC(C)(C)C)C1CCN(C(=O)c2cc3cc(NS(=O)(=O)N4CCN(C)CC4)ccc3[nH]2)CC1	IC50	'='	2070.0	nM	5.68			UO_0000065	9.25	0.18	1.73	4.86	False	CHEMBL800928	In vitro inhibition of mutant Y181C recombinant reverse transcriptase of HIV-1 IIIB	B	BAO_0000357	single protein format	Human immunodeficiency virus 1	None	None	None	None	CHEMBL247	Human immunodeficiency virus type 1 reverse transcriptase	Human immunodeficiency virus 1	SINGLE PROTEIN	CHEMBL1129647	1	Scientific Literature	J. Med. Chem.	1996	None
CHEMBL754	FOSCARNET SODIUM	4	191.95	0	-0.16	foscarnet sodium	O=C([O-])P(=O)([O-])[O-].[Na+].[Na+].[Na+]	IC50	'='	2030.0	nM	5.69			UO_0000065	45.18	1.11	5.85	6.00	False	CHEMBL802408	Inhibitory activity against HIV-1 reverse transcriptase	B	BAO_0000357	single protein format	None	None	None	None	None	CHEMBL247	Human immunodeficiency virus type 1 reverse transcriptase	Human immunodeficiency virus 1	SINGLE PROTEIN	CHEMBL1130097	1	Scientific Literature	J. Med. Chem.	1997	None
CHEMBL296092	TIBO	0	321.88	0	4.15	1bt (table 5)	CC(C)=CCN1Cc2cc(Cl)cc3nc(S)n(c23)CC1C	IC50	'='	43.0	nM	7.37			UO_0000065	22.89	0.48	3.22	34.98	False	CHEMBL800982	Inhibitory concentration against HIV-1 replication by interfering with virus reverse transcriptase	B	BAO_0000357	single protein format	Human immunodeficiency virus 1	None	None	None	None	CHEMBL247	Human immunodeficiency virus type 1 reverse transcriptase	Human immunodeficiency virus 1	SINGLE PROTEIN	CHEMBL1129323	1	Scientific Literature	J. Med. Chem.	1996	None
CHEMBL3143069		0	673.93	None	None	15a	COC(=O)/C=C/C1=C(N)[C@@]2(OS1(=O)=O)[C@@H](CO[Si](C)(C)C(C)(C)C)O[C@@H](n1cc(C)c(=O)[nH]c1=O)[C@@H]2O[Si](C)(C)C(C)(C)C	EC50	'='	3000.0	nM	5.52			UO_0000065					False	CHEMBL686035	Effective concentration required to inhibit HIV-1 induced cytopathicity in CEM cell culture by 50%.	F	BAO_0000219	cell-based format	Human immunodeficiency virus 1	None	None	CCRF-CEM	None	CHEMBL247	Human immunodeficiency virus type 1 reverse transcriptase	Human immunodeficiency virus 1	SINGLE PROTEIN	CHEMBL1135765	1	Scientific Literature	J. Med. Chem.	2002	CHEMBL3307641
CHEMBL57	NEVIRAPINE	4	266.30	0	2.65	NVP	Cc1ccnc2c1NC(=O)c1cccnc1N2C1CC1	IC50	'='	200.0	nM	6.70			UO_0000065	25.16	0.46	4.05	11.53	True	CHEMBL797531	Inhibitory effect on wild type HIV- 1 reverse transcriptase using rCdG as template and dGTP as substrate.	B	BAO_0000357	single protein format	Human immunodeficiency virus 1	None	None	None	None	CHEMBL247	Human immunodeficiency virus type 1 reverse transcriptase	Human immunodeficiency virus 1	SINGLE PROTEIN	CHEMBL1130840	1	Scientific Literature	Bioorg. Med. Chem. Lett.	1998	None
CHEMBL59514		0	760.94	2	6.27	34	CCc1c(C)nc(O)c(NC(=O)CCCCCCCCCNC(=O)CCOCC2OC(n3cc(C)c(=O)[nH]c3=O)CC2N=[N+]=[N-])c1Cc1cc(C)cc(C)c1	EC50	'>'	10000.0	nM				UO_0000065					False	CHEMBL655350	Effective concentration required to achieve 50% inhibition of HIV-1 LAI replication in human T4 lymphoblastoid CEM-SS cells.	F	BAO_0000219	cell-based format	Human immunodeficiency virus 1	None	None	CEM-SS	None	CHEMBL247	Human immunodeficiency virus type 1 reverse transcriptase	Human immunodeficiency virus 1	SINGLE PROTEIN	CHEMBL1133178	1	Scientific Literature	J. Med. Chem.	2000	CHEMBL3307644
CHEMBL53554	THIAZOLOBENZIMIDAZOLE	0	288.32	0	4.11	TZB	Fc1cccc(F)c1C1SCc2nc3ccccc3n21	EC50	'='	16300.0	nM	4.79			UO_0000065	16.61	0.33	0.68	26.87	False	CHEMBL884232	Cross Resistance (antiviral activity) with Y181C (Non nucleoside reverse transcriptase inhibitor) resistant HIV isolate from cytopathic cell killing assay	B	BAO_0000357	single protein format	None	None	None	None	None	CHEMBL247	Human immunodeficiency virus type 1 reverse transcriptase	Human immunodeficiency virus 1	SINGLE PROTEIN	CHEMBL1130403	1	Scientific Literature	J. Med. Chem.	1997	None
CHEMBL172311		0	367.30	1	5.47	28	CCc1cc(CCc2nc3c(Cl)ccc(Cl)c3o2)c(S)nc1C	IC95	'='	100.0	nM				UO_0000065					False	CHEMBL712761	Cell culture inhibitor concentration required to inhibit the spread of HIV-1 strain III B infection in MT-4 human T-lymphoid cells	F	BAO_0000219	cell-based format	None	None	None	T-lymphoid	None	CHEMBL247	Human immunodeficiency virus type 1 reverse transcriptase	Human immunodeficiency virus 1	SINGLE PROTEIN	CHEMBL1126643	1	Scientific Literature	J. Med. Chem.	1993	None
CHEMBL57	NEVIRAPINE	4	266.30	0	2.65	NVP	Cc1ccnc2c1NC(=O)c1cccnc1N2C1CC1	IC50	'='	73.0	nM	7.14			UO_0000065	26.80	0.49	4.49	12.28	True	CHEMBL802761	In vitro inhibitory concentration against HIV-1 reverse transcriptase using rC-dG template primer	B	BAO_0000357	single protein format	Human immunodeficiency virus 1	None	None	None	None	CHEMBL247	Human immunodeficiency virus type 1 reverse transcriptase	Human immunodeficiency virus 1	SINGLE PROTEIN	CHEMBL1127029	1	Scientific Literature	J. Med. Chem.	1993	None
CHEMBL368172		0	333.38	0	3.86	9d	Cc1c(C(C)c2c(F)cccc2F)nc(NC2CCCC2)[nH]c1=O	IC50	'='	35.0	nM	7.46			UO_0000065	22.36	0.42	3.60	12.90	False	CHEMBL802549	Inhibitory concentration required to inhibit the HIV-1 reverse transcriptase activity	B	BAO_0000357	single protein format	Human immunodeficiency virus 1	None	None	None	None	CHEMBL247	Human immunodeficiency virus type 1 reverse transcriptase	Human immunodeficiency virus 1	SINGLE PROTEIN	CHEMBL1148289	1	Scientific Literature	J. Med. Chem.	2004	None
CHEMBL176113		0	456.55	0	3.88	8	CCc1ccc(/C=C2\SC(=S)N(CCC(=O)Nc3ccc(O)c(C(=O)O)c3)C2=O)cc1	IC50	'='	15000.0	nM	4.82			UO_0000065	10.57	0.21	0.94	4.51	False	CHEMBL830970	Inhibitory concentration against human immuno deficiency virus type 1 integrase (3'-processing)	B	BAO_0000357	single protein format	Human immunodeficiency virus 1	None	None	None	None	CHEMBL247	Human immunodeficiency virus type 1 reverse transcriptase	Human immunodeficiency virus 1	SINGLE PROTEIN	CHEMBL1145282	1	Scientific Literature	J. Med. Chem.	2005	None
CHEMBL326408		0	696.87	1	3.88	23d	COC(=O)N[C@H](C(=O)N[C@@H](Cc1ccccc1)[C@@H](O)CN(Cc1ccc(-c2cncs2)cc1)NC(=O)[C@@H](NC(=O)OC)C(C)(C)C)C(C)C	IC50	'='	13.0	nM	7.89			UO_0000065	11.32	0.22	4.01	4.61	False	CHEMBL799141	The percent reduction of the reverse transcriptase (RT) activity in HIV-1/MN-infected MT-2 cells.	B	BAO_0000219	cell-based format	None	None	None	MT2	None	CHEMBL247	Human immunodeficiency virus type 1 reverse transcriptase	Human immunodeficiency virus 1	SINGLE PROTEIN	CHEMBL1131075	1	Scientific Literature	J. Med. Chem.	1998	CHEMBL3307558
CHEMBL442013		0	682.84	1	3.49	22d	COC(=O)N[C@H](C(=O)N[C@@H](Cc1ccccc1)[C@@H](O)CN(Cc1ccc(-c2cncs2)cc1)NC(=O)[C@@H](NC(=O)OC)C(C)C)C(C)C	IC50	'='	32.0	nM	7.50			UO_0000065	10.98	0.21	4.00	4.38	False	CHEMBL799141	The percent reduction of the reverse transcriptase (RT) activity in HIV-1/MN-infected MT-2 cells.	B	BAO_0000219	cell-based format	None	None	None	MT2	None	CHEMBL247	Human immunodeficiency virus type 1 reverse transcriptase	Human immunodeficiency virus 1	SINGLE PROTEIN	CHEMBL1131075	1	Scientific Literature	J. Med. Chem.	1998	CHEMBL3307558
CHEMBL71023		0	254.29	0	2.59	75	CC(C)N1c2ncccc2NC(=O)c2cccnc21	Inhibition	'='	99.0	%				UO_0000187					False	CHEMBL798029	In vitro inhibitory activity against human immunodeficiency virus type 1 (HIV-1) reverse transcriptase (RT) at a concentration of 10 ug/mL.	B	BAO_0000357	single protein format	Human immunodeficiency virus 1	None	None	None	None	CHEMBL247	Human immunodeficiency virus type 1 reverse transcriptase	Human immunodeficiency virus 1	SINGLE PROTEIN	CHEMBL1125844	1	Scientific Literature	J. Med. Chem.	1991	None
CHEMBL29171		0	331.72	0	4.03	2e	O=C1COC(/C=C/C2CC2)(C(F)(F)F)c2cc(Cl)ccc2N1	IC90	'='	362.0	nM				UO_0000065					False	CHEMBL690385	Compound was evaluated for its ability to inhibit a virus containing the clinically relevant K103N mutation	F	BAO_0000019	assay format	Human immunodeficiency virus 1	None	None	None	None	CHEMBL247	Human immunodeficiency virus type 1 reverse transcriptase	Human immunodeficiency virus 1	SINGLE PROTEIN	CHEMBL1134799	1	Scientific Literature	Bioorg. Med. Chem. Lett.	2001	None
CHEMBL283614		0	331.72	0	3.73	1c	CC(C)C#CC1(C(F)(F)F)OCC(=O)Nc2ccc(Cl)cc21	IC90	'='	784.0	nM				UO_0000065					False	CHEMBL690385	Compound was evaluated for its ability to inhibit a virus containing the clinically relevant K103N mutation	F	BAO_0000019	assay format	Human immunodeficiency virus 1	None	None	None	None	CHEMBL247	Human immunodeficiency virus type 1 reverse transcriptase	Human immunodeficiency virus 1	SINGLE PROTEIN	CHEMBL1134799	1	Scientific Literature	Bioorg. Med. Chem. Lett.	2001	None
CHEMBL106659		0	338.33	0	3.37	34	CCc1cc(C(C#CC2CC2)(OCC#N)C(F)(F)F)c(O)nc1C	IC50	'='	1842.0	nM	5.74			UO_0000065	16.95	0.33	2.36	8.67	False	CHEMBL753040	Inhibition of the NNRTI HIV-1 enzyme by 50% using enzyme assay.	B	BAO_0000357	single protein format	Human immunodeficiency virus 1	None	None	None	None	CHEMBL247	Human immunodeficiency virus type 1 reverse transcriptase	Human immunodeficiency virus 1	SINGLE PROTEIN	CHEMBL1134822	1	Scientific Literature	Bioorg. Med. Chem. Lett.	2001	None
CHEMBL357433		0	436.52	1	5.47	13a	CCN1c2ncccc2C(=O)Nc2c(Cc3ccccc3)cc(-c3cccc(OC)c3)nc21	Inhibition	'='	15.0	%				UO_0000187					False	CHEMBL798038	Percent inhibitory activity against Y181C HIV type I reverse transcriptase at a concentration of 1 uM	B	BAO_0000357	single protein format	Human immunodeficiency virus 1	None	None	None	None	CHEMBL247	Human immunodeficiency virus type 1 reverse transcriptase	Human immunodeficiency virus 1	SINGLE PROTEIN	CHEMBL1128700	1	Scientific Literature	J. Med. Chem.	1995	None
CHEMBL359195		0	373.42	0	3.50	4u	Nc1ccc(OCc2ccnc3c2NC(=O)c2cccnc2N3C2CC2)cc1	IC50	'='	100.0	nM	7.00			UO_0000065	18.75	0.34	3.50	7.50	False	CHEMBL798353	Compound was evaluated for inhibition of WT HIV type I reverse transcriptase.	B	BAO_0000357	single protein format	Human immunodeficiency virus 1	None	None	None	None	CHEMBL247	Human immunodeficiency virus type 1 reverse transcriptase	Human immunodeficiency virus 1	SINGLE PROTEIN	CHEMBL1128700	1	Scientific Literature	J. Med. Chem.	1995	None
CHEMBL357250		0	346.39	0	3.50	12a	CCN1c2ncccc2C(=O)Nc2c(Cc3ccccc3)cc(O)nc21	Inhibition	'='	67.0	%				UO_0000187					False	CHEMBL798040	Percent inhibitory activity against wild type (WT) HIV type I reverse transcriptase at a concentration of 1 uM	B	BAO_0000357	single protein format	Human immunodeficiency virus 1	None	None	None	None	CHEMBL247	Human immunodeficiency virus type 1 reverse transcriptase	Human immunodeficiency virus 1	SINGLE PROTEIN	CHEMBL1128700	1	Scientific Literature	J. Med. Chem.	1995	None
CHEMBL410771		0	331.39	0	3.69	PT314	FC(F)(F)c1csc(NC(=S)NCCc2ccccc2)n1	Activity	'='	0.5	uM				UO_0000064					False	CHEMBL803376	Inhibitory activity against human immunodeficiency virus type 1 reverse transcriptase (HIV-1 RT)	B	BAO_0000357	single protein format	Human immunodeficiency virus 1	None	None	None	None	CHEMBL247	Human immunodeficiency virus type 1 reverse transcriptase	Human immunodeficiency virus 1	SINGLE PROTEIN	CHEMBL1135496	1	Scientific Literature	J. Med. Chem.	2002	None
CHEMBL336955		0	402.45	1	5.24	3b (inophyllum E)	C[C@@H]1C(=O)c2c(c3c(c4c(-c5ccccc5)cc(=O)oc24)OC(C)(C)C=C3)O[C@@H]1C	IC50	'='	100000.0	nM	4.00			UO_0000065	9.94	0.18	-1.24	6.08	False	CHEMBL800593	Inhibitory concentration against HIV-1 reverse transcriptase in scintillation proximity assay	B	BAO_0000357	single protein format	None	None	None	None	None	CHEMBL247	Human immunodeficiency virus type 1 reverse transcriptase	Human immunodeficiency virus 1	SINGLE PROTEIN	CHEMBL1126563	1	Scientific Literature	J. Med. Chem.	1993	None
CHEMBL38341		0	365.79	0	3.57	11	COc1ccc(OC)c([C@H]2C[C@H]2NC(=O)Nc2ccc(Cl)cn2)c1F	IC50	'='	270.0	nM	6.57			UO_0000065	17.96	0.36	3.00	9.06	False	CHEMBL798331	Inhibitory effect on recombinant HIV- 1 reverse transcriptase which has a mutation Tyr 181 to Cys 181 (clone 90)	B	BAO_0000357	single protein format	Human immunodeficiency virus 1	None	None	None	None	CHEMBL247	Human immunodeficiency virus type 1 reverse transcriptase	Human immunodeficiency virus 1	SINGLE PROTEIN	CHEMBL1130840	1	Scientific Literature	Bioorg. Med. Chem. Lett.	1998	None
CHEMBL358782		0	322.37	0	3.05	4b	C=CCOCc1ccnc2c1NC(=O)c1cccnc1N2C1CC1	Inhibition	'='	29.0	%				UO_0000187					False	CHEMBL798038	Percent inhibitory activity against Y181C HIV type I reverse transcriptase at a concentration of 1 uM	B	BAO_0000357	single protein format	Human immunodeficiency virus 1	None	None	None	None	CHEMBL247	Human immunodeficiency virus type 1 reverse transcriptase	Human immunodeficiency virus 1	SINGLE PROTEIN	CHEMBL1128700	1	Scientific Literature	J. Med. Chem.	1995	None
CHEMBL70483		0	267.33	0	3.22	16	CC(C)N1c2ccccc2N(C)C(=O)c2cccnc21	Inhibition	'='	98.0	%				UO_0000187					False	CHEMBL798029	In vitro inhibitory activity against human immunodeficiency virus type 1 (HIV-1) reverse transcriptase (RT) at a concentration of 10 ug/mL.	B	BAO_0000357	single protein format	Human immunodeficiency virus 1	None	None	None	None	CHEMBL247	Human immunodeficiency virus type 1 reverse transcriptase	Human immunodeficiency virus 1	SINGLE PROTEIN	CHEMBL1125844	1	Scientific Literature	J. Med. Chem.	1991	None
CHEMBL347272		0	318.28	0	1.67	8	O=C(OC1COc2cc(O)cc(O)c2C1)c1cc(O)cc(O)c1	IC50	'='	96300.0	nM	4.02			UO_0000065	12.62	0.24	2.35	3.45	False	CHEMBL800750	Inhibition of HIV-1 reverse transcriptase polymerization using wild type HIV-1-RT enzyme	B	BAO_0000357	single protein format	Human immunodeficiency virus 1	None	None	None	None	CHEMBL247	Human immunodeficiency virus type 1 reverse transcriptase	Human immunodeficiency virus 1	SINGLE PROTEIN	CHEMBL1135056	1	Scientific Literature	Bioorg. Med. Chem. Lett.	2002	None
CHEMBL347272		0	318.28	0	1.67	8	O=C(OC1COc2cc(O)cc(O)c2C1)c1cc(O)cc(O)c1	IC50						Not Determined						False	CHEMBL879368	Tested for its ability to inhibit HIV-1 reverse transcriptase polymerization using A17 double mutant HIV-1-RT enzyme; ND means not determined	B	BAO_0000357	single protein format	None	None	None	None	None	CHEMBL247	Human immunodeficiency virus type 1 reverse transcriptase	Human immunodeficiency virus 1	SINGLE PROTEIN	CHEMBL1135056	1	Scientific Literature	Bioorg. Med. Chem. Lett.	2002	None
CHEMBL109512		0	246.34	0	2.80	7g	CSc1nc(O)cc(Cc2cccc(C)c2)n1	IC50	'>'	10000.0	nM				UO_0000065					False	CHEMBL803437	Dose required to inhibit HIV-1 recombinant reverse transcriptase (rRT) activity by 50%.	F	BAO_0000019	assay format	Human immunodeficiency virus 1	None	None	None	None	CHEMBL247	Human immunodeficiency virus type 1 reverse transcriptase	Human immunodeficiency virus 1	SINGLE PROTEIN	CHEMBL1128518	1	Scientific Literature	J. Med. Chem.	1995	None
CHEMBL117182		0	343.29	0	3.03	HI-206 (table 1)	CN1CCCC1CC/N=C(\S)Nc1ccc(Br)cn1	IC50	'>'	100000.0	nM				UO_0000065					False	CHEMBL798924	Inhibition of recombinant reverse transcriptase (RT) in cell-free Quan-T-RT assay system	B	BAO_0000357	single protein format	Human immunodeficiency virus 1	None	None	None	None	CHEMBL247	Human immunodeficiency virus type 1 reverse transcriptase	Human immunodeficiency virus 1	SINGLE PROTEIN	CHEMBL1132503	1	Scientific Literature	Bioorg. Med. Chem. Lett.	1999	None
CHEMBL433925		0	310.36	0	2.88	4a	CCOCc1ccnc2c1NC(=O)c1cccnc1N2C1CC1	Inhibition	'='	29.0	%				UO_0000187					False	CHEMBL798038	Percent inhibitory activity against Y181C HIV type I reverse transcriptase at a concentration of 1 uM	B	BAO_0000357	single protein format	Human immunodeficiency virus 1	None	None	None	None	CHEMBL247	Human immunodeficiency virus type 1 reverse transcriptase	Human immunodeficiency virus 1	SINGLE PROTEIN	CHEMBL1128700	1	Scientific Literature	J. Med. Chem.	1995	None
CHEMBL60011		0	744.80	2	3.90	7	O=C(CCCCCCC(=O)Nc1ccc(S(=O)(=O)O)c2cccc(S(=O)(=O)O)c12)Nc1ccc(S(=O)(=O)O)c2cccc(S(=O)(=O)O)c12	Initial activity	'='	84.0	%				UO_0000187					False	CHEMBL802218	Inhibition of Ribonuclease H activity of HIV-1 reverse transcriptase (at 200 uM)	B	BAO_0000357	single protein format	None	None	None	None	None	CHEMBL247	Human immunodeficiency virus type 1 reverse transcriptase	Human immunodeficiency virus 1	SINGLE PROTEIN	CHEMBL1127605	1	Scientific Literature	J. Med. Chem.	1994	None
CHEMBL347273		0	318.28	0	1.67	3	O=C(OC1COc2cc(O)ccc2C1)c1cc(O)c(O)c(O)c1	IC50	'='	36300.0	nM	4.44			UO_0000065	13.95	0.26	2.77	3.81	False	CHEMBL800750	Inhibition of HIV-1 reverse transcriptase polymerization using wild type HIV-1-RT enzyme	B	BAO_0000357	single protein format	Human immunodeficiency virus 1	None	None	None	None	CHEMBL247	Human immunodeficiency virus type 1 reverse transcriptase	Human immunodeficiency virus 1	SINGLE PROTEIN	CHEMBL1135056	1	Scientific Literature	Bioorg. Med. Chem. Lett.	2002	None
CHEMBL38341		0	365.79	0	3.57	11	COc1ccc(OC)c([C@H]2C[C@H]2NC(=O)Nc2ccc(Cl)cn2)c1F	IC50	'='	2.0	nM	8.70			UO_0000065	23.78	0.48	5.13	12.00	False	CHEMBL797531	Inhibitory effect on wild type HIV- 1 reverse transcriptase using rCdG as template and dGTP as substrate.	B	BAO_0000357	single protein format	Human immunodeficiency virus 1	None	None	None	None	CHEMBL247	Human immunodeficiency virus type 1 reverse transcriptase	Human immunodeficiency virus 1	SINGLE PROTEIN	CHEMBL1130840	1	Scientific Literature	Bioorg. Med. Chem. Lett.	1998	None
CHEMBL102735		0	407.91	0	4.51	7	CCN1c2ncc(CN(C)c3ccccc3)cc2C(=O)N(C)c2ccc(Cl)nc21	IC50	'='	590.0	nM	6.23			UO_0000065	15.27	0.29	1.72	11.85	False	CHEMBL802412	Inhibitory activity against HIV-1 wild-type reverse transcriptase.	B	BAO_0000357	single protein format	Human immunodeficiency virus 1	None	None	None	None	CHEMBL247	Human immunodeficiency virus type 1 reverse transcriptase	Human immunodeficiency virus 1	SINGLE PROTEIN	CHEMBL1131307	1	Scientific Literature	J. Med. Chem.	1998	None
CHEMBL2114309		0	253.24	0	0.03	FddAdo	Nc1ncnc2c1ncn2[C@H]1C[C@H](F)[C@@H](CO)O1	ED50	'='	50.0	uM		Non standard unit for type		UO_0000064					False	CHEMBL710860	Inhibitory activity against HIV-1 replication in MT-4 cells	F	BAO_0000219	cell-based format	Human immunodeficiency virus 1	None	None	MT4	None	CHEMBL247	Human immunodeficiency virus type 1 reverse transcriptase	Human immunodeficiency virus 1	SINGLE PROTEIN	CHEMBL1124548	1	Scientific Literature	J. Med. Chem.	1989	CHEMBL3308375
CHEMBL167896		0	436.49	1	5.01	19h	CC(COc1ccccc1)OC(=S)N(C(=O)c1cccc([N+](=O)[O-])c1)c1ccccc1	EC50	'='	3600.0	nM	5.44			UO_0000065					False	CHEMBL714209	Concentration required to achieve 50% protection of MT-4 cell from the HIV-1 induced cytopathogenicity was determined by the MTT method	F	BAO_0000219	cell-based format	Human immunodeficiency virus 1	None	None	MT4	None	CHEMBL247	Human immunodeficiency virus type 1 reverse transcriptase	Human immunodeficiency virus 1	SINGLE PROTEIN	CHEMBL1145773	1	Scientific Literature	J. Med. Chem.	2003	CHEMBL3308375
CHEMBL593	DELAVIRDINE	4	456.57	0	2.72	Delavirdine	CC(C)Nc1cccnc1N1CCN(C(=O)c2cc3cc(NS(C)(=O)=O)ccc3[nH]2)CC1	IC50	'='	18000.0	nM	4.75			UO_0000065	10.39	0.20	2.02	4.30	False	CHEMBL800661	Inhibition of Reverse transcriptase (P236L) using poly(rA)600:oligo(dT)10 as template primer.	B	BAO_0000357	single protein format	Human immunodeficiency virus 1	None	None	None	None	CHEMBL247	Human immunodeficiency virus type 1 reverse transcriptase	Human immunodeficiency virus 1	SINGLE PROTEIN	CHEMBL1132431	1	Scientific Literature	J. Med. Chem.	1999	None
CHEMBL349759		0	450.54	0	4.30	30r	Cc1cccc(N(C(=O)c2cccs2)C(=S)OCCN2C(=O)c3ccccc3C2=O)c1	EC50	'='	10000.0	nM	5.00			UO_0000065					False	CHEMBL714209	Concentration required to achieve 50% protection of MT-4 cell from the HIV-1 induced cytopathogenicity was determined by the MTT method	F	BAO_0000219	cell-based format	Human immunodeficiency virus 1	None	None	MT4	None	CHEMBL247	Human immunodeficiency virus type 1 reverse transcriptase	Human immunodeficiency virus 1	SINGLE PROTEIN	CHEMBL1145773	1	Scientific Literature	J. Med. Chem.	2003	CHEMBL3308375
CHEMBL132977		0	382.49	0	3.47	29	CCc1c(Sc2ccccc2)n(COCCc2ccccc2)c(=O)[nH]c1=O	EC50	'='	96.0	nM	7.02			UO_0000065	18.35	0.35	3.55	10.95	False	CHEMBL804270	Inhibitory concentration against HIV-1 reverse transcriptase	B	BAO_0000357	single protein format	Human immunodeficiency virus 1	None	None	None	None	CHEMBL247	Human immunodeficiency virus type 1 reverse transcriptase	Human immunodeficiency virus 1	SINGLE PROTEIN	CHEMBL1130269	1	Scientific Literature	J. Med. Chem.	1997	None
CHEMBL46961		0	287.43	0	3.87	T09	CC(C)=CCN1Cc2cccc3[nH]c(=S)n(c23)C[C@@H]1C	Activity	'='	0.044	uM				UO_0000064					False	CHEMBL804016	Inhibition of HIV-1 reverse transcriptase.	B	BAO_0000357	single protein format	None	None	None	None	None	CHEMBL247	Human immunodeficiency virus type 1 reverse transcriptase	Human immunodeficiency virus 1	SINGLE PROTEIN	CHEMBL1145980	1	Scientific Literature	J. Med. Chem.	2003	None
CHEMBL319091		0	359.43	0	3.40	21	CCN1c2ncc(CCc3ccncc3)cc2C(=O)N(C)c2cccnc21	IC50	'>'	1000.0	nM				UO_0000065					False	CHEMBL802403	Inhibitory activity against HIV-1 Y188L reverse transcriptase.	B	BAO_0000357	single protein format	Human immunodeficiency virus 1	None	None	None	None	CHEMBL247	Human immunodeficiency virus type 1 reverse transcriptase	Human immunodeficiency virus 1	SINGLE PROTEIN	CHEMBL1131047	1	Scientific Literature	J. Med. Chem.	1998	None
CHEMBL339067		0	330.20	0	3.39	18	Nc1cc(Cl)nc(SCc2cc3c(cc2Cl)OCO3)n1	IC50	'='	16.0	nM	7.80			UO_0000065	23.61	0.53	4.41	11.10	False	CHEMBL799144	Inhibition of HIV-1 reverse transcriptase (P236L)	B	BAO_0000357	single protein format	Human immunodeficiency virus 1	None	None	None	None	CHEMBL247	Human immunodeficiency virus type 1 reverse transcriptase	Human immunodeficiency virus 1	SINGLE PROTEIN	CHEMBL1131117	1	Scientific Literature	J. Med. Chem.	1998	None
CHEMBL63497		0	426.51	1	5.29	40	CCCCCC=C(c1ccc(OC)c(C(=O)OC)c1)c1ccc(OC)c(C(=O)OC)c1	IC50	'='	3200.0	nM	5.50			UO_0000065	12.88	0.24	0.20	7.73	True	CHEMBL802418	Inhibitory activity against human immunodeficiency virus (HIV) - 1 reverse transcriptase with rCdG as the template primer	B	BAO_0000357	single protein format	None	None	None	None	None	CHEMBL247	Human immunodeficiency virus type 1 reverse transcriptase	Human immunodeficiency virus 1	SINGLE PROTEIN	CHEMBL1131244	1	Scientific Literature	J. Med. Chem.	1998	None
CHEMBL442696		0	457.56	0	2.17	30	CN(c1ncccc1CO)C1CCN(C(=O)c2cc3cc(NS(C)(=O)=O)ccc3[nH]2)CC1	IC50	'='	15000.0	nM	4.82			UO_0000065	10.54	0.21	2.65	4.07	False	CHEMBL800663	Inhibition of Reverse transcriptase (Y181C) using poly(rA)600:oligo(dT)10 as template primer.	B	BAO_0000357	single protein format	Human immunodeficiency virus 1	None	None	None	None	CHEMBL247	Human immunodeficiency virus type 1 reverse transcriptase	Human immunodeficiency virus 1	SINGLE PROTEIN	CHEMBL1132431	1	Scientific Literature	J. Med. Chem.	1999	None
CHEMBL23032		0	325.63	1	5.35	6d	Cc1ccc(Cn2c(Cl)nc3cc(Cl)c(Cl)cc32)cc1	IC50	'>'	100000.0	nM				UO_0000065					False	CHEMBL802227	Antiviral activity against Human Immunodeficiency Virus by Reverse transcriptase assay in CEM-SS	F	BAO_0000019	assay format	None	None	None	None	None	CHEMBL247	Human immunodeficiency virus type 1 reverse transcriptase	Human immunodeficiency virus 1	SINGLE PROTEIN	CHEMBL1131326	1	Scientific Literature	J. Med. Chem.	1998	None
CHEMBL405301		0	1248.66	None	None	[(D)MeSer]3-[(40-OH) MeLeu]4-CsA	C/C=C/C[C@@H](C)[C@@H](O)C1C(=O)N[C@@H](CC)C(=O)N(C)[C@H](CO)C(=O)N(C)[C@@H](CC(C)(C)O)C(=O)N[C@@H](C(C)C)C(=O)N(C)[C@@H](CC(C)C)C(=O)N[C@@H](C)C(=O)N[C@H](C)C(=O)N(C)[C@@H](CC(C)C)C(=O)N(C)[C@@H](CC(C)C)C(=O)N(C)[C@@H](C(C)C)C(=O)N1C	IC50	'='	95.0	nM	7.02			UO_0000065	5.62	None	None	None	False	CHEMBL802760	In vitro inhibitory activity against HIV-1 RT in CEM4 cell line	B	BAO_0000219	cell-based format	Human immunodeficiency virus 1	None	None	CEM4	None	CHEMBL247	Human immunodeficiency virus type 1 reverse transcriptase	Human immunodeficiency virus 1	SINGLE PROTEIN	CHEMBL1136490	1	Scientific Literature	Bioorg. Med. Chem. Lett.	2003	None
CHEMBL356247		0	302.43	0	3.15	8	S=C(NCCc1c[nH]c2ccccc12)Nc1nccs1	IC50	'='	2200.0	nM	5.66			UO_0000065	18.71	0.39	2.51	10.73	False	CHEMBL752872	Inhibitory activity against non-nucleoside reverse transcriptase inhibitors (NNRTI) -resistant HIV-1 strain A17 with a Y181C mutation in RT (reverse transcriptase)	B	BAO_0000357	single protein format	Human immunodeficiency virus 1	None	None	None	None	CHEMBL247	Human immunodeficiency virus type 1 reverse transcriptase	Human immunodeficiency virus 1	SINGLE PROTEIN	CHEMBL1134194	1	Scientific Literature	Bioorg. Med. Chem. Lett.	2001	None
CHEMBL304914		0	263.41	0	3.75	HI-542	C[C@H](/N=C(\S)Nc1ccccn1)C1CCCCC1	Ki	'>'	100000.0	nM				UO_0000065					False	CHEMBL802221	Binding affinity against HIV reverse transcriptase (Estimated Ki)	B	BAO_0000357	single protein format	None	None	None	None	None	CHEMBL247	Human immunodeficiency virus type 1 reverse transcriptase	Human immunodeficiency virus 1	SINGLE PROTEIN	CHEMBL1133139	1	Scientific Literature	Bioorg. Med. Chem. Lett.	2000	None
CHEMBL2092829		0	509.37	3	-2.26	3	Cc1cn([C@H]2C[C@H](N=[N+]=[N-])[C@@H](COP(=O)(O)OC[C@H]3OC(O)[C@H](O)[C@@H](O)[C@@H]3O)O2)c(=O)[nH]c1=O	Activity	'='	1100.0	c.p.m. 50ul-1									False	CHEMBL687832	Compound ability to inhibit the production of HIV reverse transcriptase (RT) in culture supernatant of CEM-CL13 on at 26 days at a concentration 25 uM	F	BAO_0000019	assay format	Human immunodeficiency virus 1	None	None	None	None	CHEMBL247	Human immunodeficiency virus type 1 reverse transcriptase	Human immunodeficiency virus 1	SINGLE PROTEIN	CHEMBL1125259	1	Scientific Literature	J. Med. Chem.	1991	None
CHEMBL127283		0	484.63	0	3.50	31	CCNc1cccnc1N(CC)C1CCN(C(=O)c2cc3cc(NS(C)(=O)=O)ccc3[nH]2)CC1	IC50	'='	430.0	nM	6.37			UO_0000065	13.14	0.26	2.87	5.77	False	CHEMBL800662	Inhibition of Reverse transcriptase (Wild Type) with poly(rA)600:oligo(dT)10 template primer	B	BAO_0000357	single protein format	Human immunodeficiency virus 1	None	None	None	None	CHEMBL247	Human immunodeficiency virus type 1 reverse transcriptase	Human immunodeficiency virus 1	SINGLE PROTEIN	CHEMBL1132431	1	Scientific Literature	J. Med. Chem.	1999	None
CHEMBL69005		0	367.71	0	4.06	16	O=C1Nc2ccc(Cl)c3c2C(C(F)(F)F)(C=C(c2cccnc2)O3)N1	IC90	'='	4.6	nM				UO_0000065					False	CHEMBL798985	Inhibitory concentration against HIV-1 reverse transcriptase	B	BAO_0000357	single protein format	Human immunodeficiency virus 1	None	None	None	None	CHEMBL247	Human immunodeficiency virus type 1 reverse transcriptase	Human immunodeficiency virus 1	SINGLE PROTEIN	CHEMBL1134815	1	Scientific Literature	Bioorg. Med. Chem. Lett.	2001	None
CHEMBL69005		0	367.71	0	4.06	16	O=C1Nc2ccc(Cl)c3c2C(C(F)(F)F)(C=C(c2cccnc2)O3)N1	IC90	'='	76.0	nM				UO_0000065					False	CHEMBL702503	Inhibitory concentration against wild-type virus K103N and HIV-1 RT mutant in a whole cell antiviral assay	B	BAO_0000357	single protein format	Human immunodeficiency virus 1	None	None	None	None	CHEMBL247	Human immunodeficiency virus type 1 reverse transcriptase	Human immunodeficiency virus 1	SINGLE PROTEIN	CHEMBL1134815	1	Scientific Literature	Bioorg. Med. Chem. Lett.	2001	None
CHEMBL330602		0	407.91	0	4.25	46	CCN1c2ncc(CCc3ccc(N)cc3)cc2C(=O)N(C)c2ccc(Cl)nc21	IC50	'='	160.0	nM	6.80			UO_0000065	16.66	0.32	2.55	9.02	False	CHEMBL802411	Inhibitory activity against HIV-1 wild-type reverse transcriptase.	B	BAO_0000357	single protein format	Human immunodeficiency virus 1	None	None	None	None	CHEMBL247	Human immunodeficiency virus type 1 reverse transcriptase	Human immunodeficiency virus 1	SINGLE PROTEIN	CHEMBL1131047	1	Scientific Literature	J. Med. Chem.	1998	None
CHEMBL62039		0	316.23	0	3.27	13	O=C1Nc2ccc(F)c(F)c2[C@@](C#CC2CC2)(C(F)(F)F)N1	IC50	'='	74.0	nM	7.13			UO_0000065	22.55	0.44	3.86	17.34	False	CHEMBL797511	Inhibition of HIV-1 reverse transcriptase.	B	BAO_0000357	single protein format	Human immunodeficiency virus 1	None	None	None	None	CHEMBL247	Human immunodeficiency virus type 1 reverse transcriptase	Human immunodeficiency virus 1	SINGLE PROTEIN	CHEMBL1133185	1	Scientific Literature	J. Med. Chem.	2000	None
CHEMBL37343		0	254.29	0	2.22	3	CCN1c2ncccc2C(=O)N(C)c2cccnc21	IC50	'='	130.0	nM	6.89			UO_0000065	27.08	0.49	4.67	13.96	True	CHEMBL800589	Inhibitory concentration against HIV-1 wild type Reverse transcriptase (RT)	B	BAO_0000357	single protein format	Human immunodeficiency virus 1	None	None	None	None	CHEMBL247	Human immunodeficiency virus type 1 reverse transcriptase	Human immunodeficiency virus 1	SINGLE PROTEIN	CHEMBL1128204	1	Scientific Literature	J. Med. Chem.	1995	None
CHEMBL17372		0	319.67	0	3.66	38	CC#CCOC1(C(F)(F)F)OC(=O)Nc2ccc(Cl)cc21	IC90	'='	310.0	nM				UO_0000065					False	CHEMBL683867	Antiviral activity was evaluated against K103N mutant HIV-1 virus	F	BAO_0000019	assay format	Human immunodeficiency virus 1	None	None	None	None	CHEMBL247	Human immunodeficiency virus type 1 reverse transcriptase	Human immunodeficiency virus 1	SINGLE PROTEIN	CHEMBL1134255	1	Scientific Literature	Bioorg. Med. Chem. Lett.	2001	None
CHEMBL151173		0	443.53	0	2.30	10	CCOc1cccnc1N1CCN(C(=O)c2cc3cc(NS(C)(=O)=O)ccc3[nH]2)CC1	IC50	'='	1900.0	nM	5.72			UO_0000065	12.90	0.25	3.42	5.32	False	CHEMBL797533	In vitro for inhibition of HIV-1 reverse transcriptase.	B	BAO_0000357	single protein format	None	None	None	None	None	CHEMBL247	Human immunodeficiency virus type 1 reverse transcriptase	Human immunodeficiency virus 1	SINGLE PROTEIN	CHEMBL1129466	1	Scientific Literature	J. Med. Chem.	1996	None
CHEMBL17644		0	337.73	0	4.68	29	CC(C)CCOC1(C(F)(F)F)OC(=O)Nc2ccc(Cl)cc21	IC90	'='	286.0	nM				UO_0000065					False	CHEMBL683867	Antiviral activity was evaluated against K103N mutant HIV-1 virus	F	BAO_0000019	assay format	Human immunodeficiency virus 1	None	None	None	None	CHEMBL247	Human immunodeficiency virus type 1 reverse transcriptase	Human immunodeficiency virus 1	SINGLE PROTEIN	CHEMBL1134255	1	Scientific Literature	Bioorg. Med. Chem. Lett.	2001	None
CHEMBL2368774		0	430.42	0	0.65	16	C=CCn1cnc2c(ncn2[C@@H]2O[C@H](COC)[C@@H](OP(C)(O)=S)[C@H]2OC)c1=O	IC50	'='	39.0	nM	7.41			UO_0000065	17.21	0.36	6.76	6.74	False	CHEMBL798928	Inhibitory activity of compound against reverse transcriptase (RT) in cell free RT.	B	BAO_0000357	single protein format	None	None	None	None	None	CHEMBL247	Human immunodeficiency virus type 1 reverse transcriptase	Human immunodeficiency virus 1	SINGLE PROTEIN	CHEMBL1144867	1	Scientific Literature	J. Med. Chem.	2003	None
CHEMBL68353		0	366.73	0	4.67	15	O=C1Nc2ccc(Cl)c3c2C(C(F)(F)F)(C=C(c2ccccc2)O3)N1	IC90	'='	8.2	nM				UO_0000065					False	CHEMBL798985	Inhibitory concentration against HIV-1 reverse transcriptase	B	BAO_0000357	single protein format	Human immunodeficiency virus 1	None	None	None	None	CHEMBL247	Human immunodeficiency virus type 1 reverse transcriptase	Human immunodeficiency virus 1	SINGLE PROTEIN	CHEMBL1134815	1	Scientific Literature	Bioorg. Med. Chem. Lett.	2001	None
CHEMBL322813		0	310.27	0	3.46	7a	CNc1ccc2c(c1)C(C#CC1CC1)(C(F)(F)F)OC(=O)N2	IC50	'='	608.0	nM	6.22			UO_0000065	20.03	0.39	2.76	12.34	True	CHEMBL692752	Inhibitory activity against HIV-1 reverse transcriptase	B	BAO_0000357	single protein format	Human immunodeficiency virus 1	None	None	None	None	CHEMBL247	Human immunodeficiency virus type 1 reverse transcriptase	Human immunodeficiency virus 1	SINGLE PROTEIN	CHEMBL1131883	1	Scientific Literature	Bioorg. Med. Chem. Lett.	1999	None
CHEMBL316479		0	350.12	0	4.73	4l	O=C1Nc2c(Cl)cc(Cl)cc2C(C#CC2CC2)(C(F)(F)F)O1	IC50	'>'	2000.0	nM				UO_0000065					False	CHEMBL878544	Inhibitory activity against HIV-1 reverse transcriptase enzyme	B	BAO_0000357	single protein format	None	None	None	None	None	CHEMBL247	Human immunodeficiency virus type 1 reverse transcriptase	Human immunodeficiency virus 1	SINGLE PROTEIN	CHEMBL1132524	1	Scientific Literature	Bioorg. Med. Chem. Lett.	1999	None
CHEMBL103593		0	373.46	0	3.59	33	CCN1c2ncc(CCc3ccccc3N)cc2C(=O)N(C)c2cccnc21	IC50	'='	1700.0	nM	5.77			UO_0000065	15.45	0.28	2.18	7.66	False	CHEMBL802600	Inhibitory activity against HIV-1 Y181C reverse transcriptase.	B	BAO_0000357	single protein format	Human immunodeficiency virus 1	None	None	None	None	CHEMBL247	Human immunodeficiency virus type 1 reverse transcriptase	Human immunodeficiency virus 1	SINGLE PROTEIN	CHEMBL1131047	1	Scientific Literature	J. Med. Chem.	1998	None
CHEMBL421394		0	452.90	0	4.24	15	CCN1c2ncc(COc3ccccc3C(=O)OC)cc2C(=O)N(C)c2ccc(Cl)nc21	Inhibition	'='	2.0	%				UO_0000187					False	CHEMBL873966	Inhibitory activity against HIV-1 Y181C reverse transcriptase at 1 uM concentration	B	BAO_0000357	single protein format	None	None	None	None	None	CHEMBL247	Human immunodeficiency virus type 1 reverse transcriptase	Human immunodeficiency virus 1	SINGLE PROTEIN	CHEMBL1131307	1	Scientific Literature	J. Med. Chem.	1998	None
CHEMBL45912		0	292.35	0	2.81	8	CCN1c2ncccc2-c2nnc(C)n2-c2c(C)ccnc21	IC50	'='	198000.0	nM		Outside typical range		UO_0000065					False	CHEMBL799809	Ability to inhibit HIV-1 IIIB reverse transcriptase catalyzed incorporation of tritiated thymidine triphosphate onto a biotinylated rA.dT template primer	B	BAO_0000357	single protein format	Human immunodeficiency virus 1	None	None	None	None	CHEMBL247	Human immunodeficiency virus type 1 reverse transcriptase	Human immunodeficiency virus 1	SINGLE PROTEIN	CHEMBL1126391	1	Scientific Literature	Bioorg. Med. Chem. Lett.	1992	None
CHEMBL132425		0	368.37	0	3.07	14	CCC(=O)c1ccc(F)c(C2CC2NC(=O)Nc2ccc(C#N)cn2)c1O	ED50	'='	0.046	uM		Non standard unit for type		UO_0000064					False	CHEMBL714652	Inhibitory activity against HIV-1 Cys 181 mutant in MT-4 cells.	F	BAO_0000219	cell-based format	Human immunodeficiency virus 1	None	None	MT4	None	CHEMBL247	Human immunodeficiency virus type 1 reverse transcriptase	Human immunodeficiency virus 1	SINGLE PROTEIN	CHEMBL1132432	1	Scientific Literature	J. Med. Chem.	1999	CHEMBL3308375
CHEMBL299001		0	286.36	0	2.59	3v	Cc1cc(C)cc(S(=O)(=O)c2cccc(N)c2C#N)c1	IC50	'='	7.0	nM	8.15			UO_0000065	28.48	0.56	5.56	9.71	True	CHEMBL800582	Inhibitory activity against HIV-1 reverse transcriptase	B	BAO_0000357	single protein format	Human immunodeficiency virus 1	None	None	None	None	CHEMBL247	Human immunodeficiency virus type 1 reverse transcriptase	Human immunodeficiency virus 1	SINGLE PROTEIN	CHEMBL1134494	1	Scientific Literature	J. Med. Chem.	2001	None
CHEMBL75950		0	251.68	0	0.92	33	Nc1nc(Cl)c2c(ncn2/C=C2/CC2CO)n1	IC50	'>'	100000.0	nM				UO_0000065					False	CHEMBL800042	Inhibitory concentration against human immunodeficiency virus type 1 (HIV-1 strain IIIB RT) reverse transcriptase was determined by triplicate assay at low (~0.1 pfu/cell) multiplicity of injection (moi)	B	BAO_0000357	single protein format	None	None	None	None	None	CHEMBL247	Human immunodeficiency virus type 1 reverse transcriptase	Human immunodeficiency virus 1	SINGLE PROTEIN	CHEMBL1131504	1	Scientific Literature	J. Med. Chem.	1998	None
CHEMBL57590		0	775.91	2	4.22	36	CCc1c(C)nc(O)c(NC(=O)CCCC(=O)NCCCCNC(=O)CCOCC2OC(n3cc(C)c(=O)[nH]c3=O)CC2N=[N+]=[N-])c1Cc1cc(C)cc(C)c1	CC50	'>'	250000.0	nM				UO_0000065					False	CHEMBL655187	Cytotoxic concentration which reduces the cell viability of HIV-1 LAI infected T4 lymphoblastoid CEM-SS cells by 50%	F	BAO_0000219	cell-based format	Human immunodeficiency virus 1	None	None	CEM-SS	None	CHEMBL247	Human immunodeficiency virus type 1 reverse transcriptase	Human immunodeficiency virus 1	SINGLE PROTEIN	CHEMBL1133178	1	Scientific Literature	J. Med. Chem.	2000	CHEMBL3307644
CHEMBL58213		0	390.51	0	3.21	12	CCc1c(Sc2cc(C)cc(C)c2)n(CCCCC(=O)OC)c(=O)[nH]c1=O	CC50	'>'	33000.0	nM				UO_0000065					False	CHEMBL655187	Cytotoxic concentration which reduces the cell viability of HIV-1 LAI infected T4 lymphoblastoid CEM-SS cells by 50%	F	BAO_0000219	cell-based format	Human immunodeficiency virus 1	None	None	CEM-SS	None	CHEMBL247	Human immunodeficiency virus type 1 reverse transcriptase	Human immunodeficiency virus 1	SINGLE PROTEIN	CHEMBL1133178	1	Scientific Literature	J. Med. Chem.	2000	CHEMBL3307644
CHEMBL34996		0	304.42	0	3.96	6d	CCC(C)Sc1nc(O)c(C)c(COc2ccccc2)n1	IC50	'>'	100000.0	nM				UO_0000065					False	CHEMBL802401	Compound concentration required to inhibit the HIV-1 recombinant Reverse transcriptase (rRT) activity by 50%.	B	BAO_0000357	single protein format	None	None	None	None	None	CHEMBL247	Human immunodeficiency virus type 1 reverse transcriptase	Human immunodeficiency virus 1	SINGLE PROTEIN	CHEMBL1130025	1	Scientific Literature	J. Med. Chem.	1997	None
CHEMBL124554		0	287.86	0	4.55	8	CCCCCCCCCSc1nc(N)cc(Cl)n1	Inhibition	'='	0.0	%				UO_0000187					False	CHEMBL800538	Inhibitory activity against HIV-1 reverse transcriptase (wild type) at 10 uM dose	B	BAO_0000357	single protein format	Human immunodeficiency virus 1	None	None	None	None	CHEMBL247	Human immunodeficiency virus type 1 reverse transcriptase	Human immunodeficiency virus 1	SINGLE PROTEIN	CHEMBL1131117	1	Scientific Literature	J. Med. Chem.	1998	None
CHEMBL125305		0	285.73	0	3.44	71	Nc1cc(Cl)nc(OCc2cccc3ccccc23)n1	Inhibition	'='	67.0	%				UO_0000187					False	CHEMBL798041	Inhibitory activity against HIV-1 reverse transcriptase (P236L) at 10 uM dose	B	BAO_0000357	single protein format	Human immunodeficiency virus 1	None	None	None	None	CHEMBL247	Human immunodeficiency virus type 1 reverse transcriptase	Human immunodeficiency virus 1	SINGLE PROTEIN	CHEMBL1131117	1	Scientific Literature	J. Med. Chem.	1998	None
CHEMBL417227		0	384.48	0	1.88	30b	CCc1c(C)nc(O)c(NC(=O)CNC(=O)CN)c1Cc1cc(C)cc(C)c1	CC50	'>'	100000.0	nM				UO_0000065					False	CHEMBL655187	Cytotoxic concentration which reduces the cell viability of HIV-1 LAI infected T4 lymphoblastoid CEM-SS cells by 50%	F	BAO_0000219	cell-based format	Human immunodeficiency virus 1	None	None	CEM-SS	None	CHEMBL247	Human immunodeficiency virus type 1 reverse transcriptase	Human immunodeficiency virus 1	SINGLE PROTEIN	CHEMBL1133178	1	Scientific Literature	J. Med. Chem.	2000	CHEMBL3307644
CHEMBL123838		0	274.78	0	1.67	11	CCN(CC)C(=O)CSc1nc(N)cc(Cl)n1	Inhibition	'='	14.0	%				UO_0000187					False	CHEMBL798041	Inhibitory activity against HIV-1 reverse transcriptase (P236L) at 10 uM dose	B	BAO_0000357	single protein format	Human immunodeficiency virus 1	None	None	None	None	CHEMBL247	Human immunodeficiency virus type 1 reverse transcriptase	Human immunodeficiency virus 1	SINGLE PROTEIN	CHEMBL1131117	1	Scientific Literature	J. Med. Chem.	1998	None
CHEMBL8723		0	306.41	0	4.29	30	CCc1c(CCOC)nn(-c2ccccc2)c1-c1ccccc1	Inhibition	'='	29.0	%				UO_0000187					False	CHEMBL800641	In vitro inhibition of wild type resistant reverse transcriptase at a concentration of 10 uM.	B	BAO_0000357	single protein format	None	None	None	None	None	CHEMBL247	Human immunodeficiency virus type 1 reverse transcriptase	Human immunodeficiency virus 1	SINGLE PROTEIN	CHEMBL1133713	1	Scientific Literature	J. Med. Chem.	2000	None
CHEMBL8723		0	306.41	0	4.29	30	CCc1c(CCOC)nn(-c2ccccc2)c1-c1ccccc1	Inhibition	'='	71.0	%				UO_0000187					False	CHEMBL800640	In vitro Inhibition of mutant P236L reverse transcriptase at a concentration of 50 uM.	B	BAO_0000357	single protein format	None	None	None	None	None	CHEMBL247	Human immunodeficiency virus type 1 reverse transcriptase	Human immunodeficiency virus 1	SINGLE PROTEIN	CHEMBL1133713	1	Scientific Literature	J. Med. Chem.	2000	None
CHEMBL59237		0	384.33	1	5.12	16	O=Cc1cccc2c1nc(-c1c(F)cccc1F)n2Cc1c(F)cccc1F	EC50	'='	100.0	nM	7.00			UO_0000065	18.21	0.34	1.88	20.06	False	CHEMBL804269	Inhibition of HIV-1 reverse transcriptase.	B	BAO_0000357	single protein format	None	None	None	None	None	CHEMBL247	Human immunodeficiency virus type 1 reverse transcriptase	Human immunodeficiency virus 1	SINGLE PROTEIN	CHEMBL1145980	1	Scientific Literature	J. Med. Chem.	2003	None
CHEMBL83632		0	301.80	0	3.74	(R)-(+)-53	O=C1c2ccc(Cl)cc2[C@@]2(c3ccccc3)SCCN12	IC50	'='	90.0	nM	7.05			UO_0000065	23.35	0.48	3.31	34.69	False	CHEMBL800743	Inhibitory activity against HIV-1 reverse transcriptase (HIV-RT)	B	BAO_0000357	single protein format	None	None	None	None	None	CHEMBL247	Human immunodeficiency virus type 1 reverse transcriptase	Human immunodeficiency virus 1	SINGLE PROTEIN	CHEMBL1126780	1	Scientific Literature	J. Med. Chem.	1993	None
CHEMBL57301		0	398.50	0	4.15	29c	CCc1c(C)nc(O)c(NC(=O)CCCC(=O)OC)c1Cc1cc(C)cc(C)c1	CC50	'>'	100000.0	nM				UO_0000065					False	CHEMBL655187	Cytotoxic concentration which reduces the cell viability of HIV-1 LAI infected T4 lymphoblastoid CEM-SS cells by 50%	F	BAO_0000219	cell-based format	Human immunodeficiency virus 1	None	None	CEM-SS	None	CHEMBL247	Human immunodeficiency virus type 1 reverse transcriptase	Human immunodeficiency virus 1	SINGLE PROTEIN	CHEMBL1133178	1	Scientific Literature	J. Med. Chem.	2000	CHEMBL3307644
CHEMBL58213		0	390.51	0	3.21	12	CCc1c(Sc2cc(C)cc(C)c2)n(CCCCC(=O)OC)c(=O)[nH]c1=O	EC50	'='	25.0	nM	7.60			UO_0000065					False	CHEMBL655350	Effective concentration required to achieve 50% inhibition of HIV-1 LAI replication in human T4 lymphoblastoid CEM-SS cells.	F	BAO_0000219	cell-based format	Human immunodeficiency virus 1	None	None	CEM-SS	None	CHEMBL247	Human immunodeficiency virus type 1 reverse transcriptase	Human immunodeficiency virus 1	SINGLE PROTEIN	CHEMBL1133178	1	Scientific Literature	J. Med. Chem.	2000	CHEMBL3307644
CHEMBL2093129		0	509.37	3	-2.26	7	Cc1cn([C@H]2C[C@H](N=[N+]=[N-])[C@@H](COP(=O)(O)OC[C@H]3OC(O)[C@@H](O)[C@@H](O)[C@@H]3O)O2)c(=O)[nH]c1=O	Cell viability	'='	36.0	%				UO_0000187					False	CHEMBL691573	Compounds were evaluated for anti-RT activity by MTT dose and % cell / viability was reported at 9 days of culture	F	BAO_0000019	assay format	Human immunodeficiency virus 1	None	None	None	None	CHEMBL247	Human immunodeficiency virus type 1 reverse transcriptase	Human immunodeficiency virus 1	SINGLE PROTEIN	CHEMBL1125259	1	Scientific Literature	J. Med. Chem.	1991	None
CHEMBL2092829		0	509.37	3	-2.26	3	Cc1cn([C@H]2C[C@H](N=[N+]=[N-])[C@@H](COP(=O)(O)OC[C@H]3OC(O)[C@H](O)[C@@H](O)[C@@H]3O)O2)c(=O)[nH]c1=O	Cell viability	'='	50.0	%				UO_0000187					False	CHEMBL691572	Compounds were evaluated for anti-RT activity by MTT dose and % cell / viability was reported at 7 days of culture	F	BAO_0000019	assay format	Human immunodeficiency virus 1	None	None	None	None	CHEMBL247	Human immunodeficiency virus type 1 reverse transcriptase	Human immunodeficiency virus 1	SINGLE PROTEIN	CHEMBL1125259	1	Scientific Literature	J. Med. Chem.	1991	None
CHEMBL2092829		0	509.37	3	-2.26	3	Cc1cn([C@H]2C[C@H](N=[N+]=[N-])[C@@H](COP(=O)(O)OC[C@H]3OC(O)[C@H](O)[C@@H](O)[C@@H]3O)O2)c(=O)[nH]c1=O	Inhibition	'='	10.0	%				UO_0000187					False	CHEMBL691576	Percent inhibition evaluated for anti-RT activity at 9 days of culture	F	BAO_0000019	assay format	Human immunodeficiency virus 1	None	None	None	None	CHEMBL247	Human immunodeficiency virus type 1 reverse transcriptase	Human immunodeficiency virus 1	SINGLE PROTEIN	CHEMBL1125259	1	Scientific Literature	J. Med. Chem.	1991	None
CHEMBL2092829		0	509.37	3	-2.26	3	Cc1cn([C@H]2C[C@H](N=[N+]=[N-])[C@@H](COP(=O)(O)OC[C@H]3OC(O)[C@H](O)[C@@H](O)[C@@H]3O)O2)c(=O)[nH]c1=O	Protection	'='	0.0	%				UO_0000187					False	CHEMBL692900	Compounds were evaluated for anti-RT activity by MTT dose and %protection was reported at 13 days of culture	F	BAO_0000019	assay format	Human immunodeficiency virus 1	None	None	None	None	CHEMBL247	Human immunodeficiency virus type 1 reverse transcriptase	Human immunodeficiency virus 1	SINGLE PROTEIN	CHEMBL1125259	1	Scientific Literature	J. Med. Chem.	1991	None
CHEMBL417737		0	269.44	0	3.81	HI-513 (R)	C[C@@H](/N=C(\S)Nc1nccs1)C1CCCCC1	Ki	'='	12000.0	nM	4.92			UO_0000065	18.26	0.40	1.11	13.20	False	CHEMBL802221	Binding affinity against HIV reverse transcriptase (Estimated Ki)	B	BAO_0000357	single protein format	None	None	None	None	None	CHEMBL247	Human immunodeficiency virus type 1 reverse transcriptase	Human immunodeficiency virus 1	SINGLE PROTEIN	CHEMBL1133139	1	Scientific Literature	Bioorg. Med. Chem. Lett.	2000	None
CHEMBL302866		0	297.86	0	4.40	HI-510 (R)	C[C@@H](/N=C(\S)Nc1ccc(Cl)cn1)C1CCCCC1	Ki	'='	1200.0	nM	5.92			UO_0000065	19.88	0.43	1.52	15.88	False	CHEMBL802221	Binding affinity against HIV reverse transcriptase (Estimated Ki)	B	BAO_0000357	single protein format	None	None	None	None	None	CHEMBL247	Human immunodeficiency virus type 1 reverse transcriptase	Human immunodeficiency virus 1	SINGLE PROTEIN	CHEMBL1133139	1	Scientific Literature	Bioorg. Med. Chem. Lett.	2000	None
CHEMBL287025		0	338.48	1	5.13	11d	CCC(C)Sc1nc(O)c(C)c(Cc2ccc3ccccc3c2)n1	IC50	'='	29700.0	nM	4.53			UO_0000065	13.38	0.26	-0.60	9.84	False	CHEMBL802401	Compound concentration required to inhibit the HIV-1 recombinant Reverse transcriptase (rRT) activity by 50%.	B	BAO_0000357	single protein format	None	None	None	None	None	CHEMBL247	Human immunodeficiency virus type 1 reverse transcriptase	Human immunodeficiency virus 1	SINGLE PROTEIN	CHEMBL1130025	1	Scientific Literature	J. Med. Chem.	1997	None
CHEMBL340629		0	266.76	0	2.71	48	NNc1cc(Cl)nc(SCc2ccccc2)n1	Inhibition						Not Determined						False	CHEMBL800542	Inhibition of HIV-1 reverse transcriptase (wild type) at 10 uM dose (not determined)	B	BAO_0000357	single protein format	Human immunodeficiency virus 1	None	None	None	None	CHEMBL247	Human immunodeficiency virus type 1 reverse transcriptase	Human immunodeficiency virus 1	SINGLE PROTEIN	CHEMBL1131117	1	Scientific Literature	J. Med. Chem.	1998	None
CHEMBL340629		0	266.76	0	2.71	48	NNc1cc(Cl)nc(SCc2ccccc2)n1	Inhibition	'='	31.0	%				UO_0000187					False	CHEMBL798041	Inhibitory activity against HIV-1 reverse transcriptase (P236L) at 10 uM dose	B	BAO_0000357	single protein format	Human immunodeficiency virus 1	None	None	None	None	CHEMBL247	Human immunodeficiency virus type 1 reverse transcriptase	Human immunodeficiency virus 1	SINGLE PROTEIN	CHEMBL1131117	1	Scientific Literature	J. Med. Chem.	1998	None
CHEMBL123959		0	300.82	0	2.23	22	CCN(CC)C(=O)/C=C/CSc1nc(N)cc(Cl)n1	Inhibition	'='	98.0	%				UO_0000187					False	CHEMBL800539	inhibitory activity against HIV-1 reverse transcriptase (wild type) at 10 uM dose (IC50 determined in 8 drug concentrations)	B	BAO_0000357	single protein format	None	None	None	None	None	CHEMBL247	Human immunodeficiency virus type 1 reverse transcriptase	Human immunodeficiency virus 1	SINGLE PROTEIN	CHEMBL1131117	1	Scientific Literature	J. Med. Chem.	1998	None
CHEMBL416107		0	318.40	0	4.33	3a	CCc1c(C)nc(O)c([N+](=O)[O-])c1Sc1cc(C)cc(C)c1	IC50	'='	30.0	nM	7.52			UO_0000065	23.63	0.47	3.19	9.86	False	CHEMBL800747	Tested for inhibitory concentration on HIV-1 Reverse transcriptase in the presence of poly(c)-oligo-(dG)	B	BAO_0000357	single protein format	None	None	None	None	None	CHEMBL247	Human immunodeficiency virus type 1 reverse transcriptase	Human immunodeficiency virus 1	SINGLE PROTEIN	CHEMBL1133473	1	Scientific Literature	J. Med. Chem.	2000	None
CHEMBL1788125		0	579.71	2	6.46	9	CCCCCCCCCCCCCCCC(=O)Nc1cc(S(=O)(=O)O)cc2cc(S(=O)(=O)[O-])cc(O)c12.[Na+]	IC50	'='	4800.0	nM	5.32			UO_0000065	9.54	0.20	-1.14	3.36	False	CHEMBL803949	Inhibition of purified HIV-1 reverse transcriptase	B	BAO_0000357	single protein format	Human immunodeficiency virus 1	None	None	None	None	CHEMBL247	Human immunodeficiency virus type 1 reverse transcriptase	Human immunodeficiency virus 1	SINGLE PROTEIN	CHEMBL1126206	1	Scientific Literature	J. Med. Chem.	1992	None
CHEMBL348086		0	306.41	0	4.11	5m	CCC(C)Sc1nc(O)c(C)c(Cc2ccccc2F)n1	IC50	'='	410.0	nM	6.39			UO_0000065	20.85	0.42	2.28	13.88	False	CHEMBL798389	Concentration required to inhibit the HIV-1 reverse transcriptase activity by 50%.	B	BAO_0000357	single protein format	Human immunodeficiency virus 1	None	None	None	None	CHEMBL247	Human immunodeficiency virus type 1 reverse transcriptase	Human immunodeficiency virus 1	SINGLE PROTEIN	CHEMBL1132584	1	Scientific Literature	J. Med. Chem.	1999	None
CHEMBL991	STAVUDINE	4	224.22	0	-0.71	D4T	Cc1cn([C@H]2C=C[C@@H](CO)O2)c(=O)[nH]c1=O	EC50	'='	450.0	nM	6.35			UO_0000065	28.31	0.54	7.06	7.53	False	CHEMBL804263	In vitro antiviral activity against HIV-1 Reverse transcriptase wild type	B	BAO_0000357	single protein format	None	None	None	None	None	CHEMBL247	Human immunodeficiency virus type 1 reverse transcriptase	Human immunodeficiency virus 1	SINGLE PROTEIN	CHEMBL1136820	1	Scientific Literature	Bioorg. Med. Chem. Lett.	2003	None
CHEMBL164511		0	509.38	1	4.69	42c	O=C1c2ccccc2C(=O)N1CCOC(=S)N(C(=O)c1ccccc1)c1ccc(Br)cc1	EC50	'='	35.0	nM	7.46			UO_0000065					False	CHEMBL714209	Concentration required to achieve 50% protection of MT-4 cell from the HIV-1 induced cytopathogenicity was determined by the MTT method	F	BAO_0000219	cell-based format	Human immunodeficiency virus 1	None	None	MT4	None	CHEMBL247	Human immunodeficiency virus type 1 reverse transcriptase	Human immunodeficiency virus 1	SINGLE PROTEIN	CHEMBL1145773	1	Scientific Literature	J. Med. Chem.	2003	CHEMBL3308375
CHEMBL7187	COSTATOLIDE	0	370.45	0	4.38	(-)-1	CCCc1cc(=O)oc2c3c(c4c(c12)OC(C)(C)C=C4)O[C@@H](C)[C@H](C)[C@@H]3O	IC50						Not Active						False	CHEMBL801141	Inhibitory activity against HIV-2 RT Nucleic Acid polymerase; IA=inactive	B	BAO_0000357	single protein format	Human immunodeficiency virus 2	None	None	None	None	CHEMBL247	Human immunodeficiency virus type 1 reverse transcriptase	Human immunodeficiency virus 1	SINGLE PROTEIN	CHEMBL1129527	1	Scientific Literature	J. Med. Chem.	1996	None
CHEMBL293961		0	370.35	1	5.62	1	Cc1cccc2c1nc(-c1c(F)cccc1F)n2Cc1c(F)cccc1F	EC50	'='	440.0	nM	6.36			UO_0000065	17.16	0.32	0.74	35.67	False	CHEMBL804269	Inhibition of HIV-1 reverse transcriptase.	B	BAO_0000357	single protein format	None	None	None	None	None	CHEMBL247	Human immunodeficiency virus type 1 reverse transcriptase	Human immunodeficiency virus 1	SINGLE PROTEIN	CHEMBL1145980	1	Scientific Literature	J. Med. Chem.	2003	None
CHEMBL435052		0	441.55	1	6.26	19p	CC(COc1ccccc1)OC(=S)N(C(=O)c1ccc2ccccc2c1)c1ccccc1	EC50	'='	6000.0	nM	5.22			UO_0000065					False	CHEMBL714209	Concentration required to achieve 50% protection of MT-4 cell from the HIV-1 induced cytopathogenicity was determined by the MTT method	F	BAO_0000219	cell-based format	Human immunodeficiency virus 1	None	None	MT4	None	CHEMBL247	Human immunodeficiency virus type 1 reverse transcriptase	Human immunodeficiency virus 1	SINGLE PROTEIN	CHEMBL1145773	1	Scientific Literature	J. Med. Chem.	2003	CHEMBL3308375
CHEMBL113943		0	690.84	1	3.82	27b	CCOC(=O)N[C@H](C(=O)NN(Cc1ccc(-c2ccccn2)cc1)C[C@H](O)[C@H](Cc1ccccc1)NC(=O)[C@@H](NC(=O)OC)C(C)C)C(C)C	IC50	'='	34.0	nM	7.47			UO_0000065	10.81	0.20	3.65	4.36	False	CHEMBL799141	The percent reduction of the reverse transcriptase (RT) activity in HIV-1/MN-infected MT-2 cells.	B	BAO_0000219	cell-based format	None	None	None	MT2	None	CHEMBL247	Human immunodeficiency virus type 1 reverse transcriptase	Human immunodeficiency virus 1	SINGLE PROTEIN	CHEMBL1131075	1	Scientific Literature	J. Med. Chem.	1998	CHEMBL3307558
CHEMBL386515		0	348.38	0	1.75	13	CN(C)C(C)(C)c1nc(O)c(O)c(C(=O)NCc2ccc(F)cc2)n1	IC50	'>'	10000.0	nM				UO_0000065					False	CHEMBL909424	Inhibition of HIV reverse transcriptase	B	BAO_0000357	single protein format	Human immunodeficiency virus	None	None	None	None	CHEMBL247	Human immunodeficiency virus type 1 reverse transcriptase	Human immunodeficiency virus 1	SINGLE PROTEIN	CHEMBL1137317	1	Scientific Literature	J. Med. Chem.	2006	None
CHEMBL338823		0	336.44	0	4.00	24	Cc1nc(CCCCCCC(=O)c2ccccc2)n2nc(N)ccc12	IC50	'='	3000.0	nM	5.52			UO_0000065	16.42	0.30	1.52	7.54	False	CHEMBL802762	In vitro inhibitory concentration against reverse transcriptase of HIV-1 (RT)	B	BAO_0000357	single protein format	Human immunodeficiency virus 1	None	None	None	None	CHEMBL247	Human immunodeficiency virus type 1 reverse transcriptase	Human immunodeficiency virus 1	SINGLE PROTEIN	CHEMBL1127033	1	Scientific Literature	J. Med. Chem.	1993	None
CHEMBL280527	ATEVIRDINE MESYLATE	2	379.46	0	2.97	U-87201	CCNc1cccnc1N1CCN(C(=O)c2cc3cc(OC)ccc3[nH]2)CC1	IC50	'='	140.0	nM	6.85			UO_0000065	18.06	0.33	3.88	9.33	False	CHEMBL800743	Inhibitory activity against HIV-1 reverse transcriptase (HIV-RT)	B	BAO_0000357	single protein format	None	None	None	None	None	CHEMBL247	Human immunodeficiency virus type 1 reverse transcriptase	Human immunodeficiency virus 1	SINGLE PROTEIN	CHEMBL1126780	1	Scientific Literature	J. Med. Chem.	1993	None
CHEMBL268125		0	562.43	1	0.83	5a	Br.Cn1cc(NC(=O)c2cc(NC(=O)c3cc(NC=O)cn3C)cn2C)cc1C(=O)NCCC(=N)N	Inhibition	'='	13.0	%				UO_0000187					False	CHEMBL843955	Percent inhibition against AMV reverse transcriptase when (dT)n-(rA)12-18 sequence was used as template at 50 uM concentration	B	BAO_0000357	single protein format	Avian myeloblastosis virus	None	None	None	None	CHEMBL247	Human immunodeficiency virus type 1 reverse transcriptase	Human immunodeficiency virus 1	SINGLE PROTEIN	CHEMBL1122245	1	Scientific Literature	J. Med. Chem.	1983	None
CHEMBL7264	ATEVIRDINE SULPHATE	0	475.57	0	2.97	Atevirdine	CCNc1cccnc1N1CCN(C(=O)c2cc3cc(OC)ccc3[nH]2)CC1.CS(=O)(=O)O	IC50	'='	5200.0	nM	5.28			UO_0000065	13.93	0.26	2.31	7.19	False	CHEMBL694123	Inhibitory activity was evaluated in vitro against HIV- I reverse transcriptase (RT)	B	BAO_0000357	single protein format	None	None	None	None	None	CHEMBL247	Human immunodeficiency virus type 1 reverse transcriptase	Human immunodeficiency virus 1	SINGLE PROTEIN	CHEMBL1128799	1	Scientific Literature	Bioorg. Med. Chem. Lett.	1995	None
CHEMBL82669		0	477.67	1	7.06	25	CCCCCCCCCCCCCCCC(=O)Oc1cc(S(=O)(=O)O)c2ccccc2c1N	Initial activity	'='	7.5	%				UO_0000187					False	CHEMBL802218	Inhibition of Ribonuclease H activity of HIV-1 reverse transcriptase (at 200 uM)	B	BAO_0000357	single protein format	None	None	None	None	None	CHEMBL247	Human immunodeficiency virus type 1 reverse transcriptase	Human immunodeficiency virus 1	SINGLE PROTEIN	CHEMBL1127605	1	Scientific Literature	J. Med. Chem.	1994	None
CHEMBL57697		0	282.34	0	3.74	33	CCCN1C(=O)c2cc(N)ccc2Oc2cccc(C)c21	Inhibition	'='	70.0	%				UO_0000187					False	CHEMBL801334	Inhibition of HIV-1 reverse transcriptase at a concentration of 1 uM	B	BAO_0000357	single protein format	Human immunodeficiency virus 1	None	None	None	None	CHEMBL247	Human immunodeficiency virus type 1 reverse transcriptase	Human immunodeficiency virus 1	SINGLE PROTEIN	CHEMBL1126047	1	Scientific Literature	J. Med. Chem.	1992	None
CHEMBL84366		0	461.67	1	7.51	12	CCCCCCCCCCCCCCCC(=O)Nc1ccc(S(=O)(=O)O)c2ccccc12	Initial activity	'='	100.0	%				UO_0000187					False	CHEMBL802217	Inhibition of DNA polymerase activity of HIV-1 reverse transcriptase (at 50 uM)	B	BAO_0000357	single protein format	None	None	None	None	None	CHEMBL247	Human immunodeficiency virus type 1 reverse transcriptase	Human immunodeficiency virus 1	SINGLE PROTEIN	CHEMBL1127605	1	Scientific Literature	J. Med. Chem.	1994	None
CHEMBL302641		0	303.32	0	0.92	5	Nc1ccc(S(=O)(=O)O)c2cccc(S(=O)(=O)O)c12	Initial activity	'='	100.0	%				UO_0000187					False	CHEMBL802218	Inhibition of Ribonuclease H activity of HIV-1 reverse transcriptase (at 200 uM)	B	BAO_0000357	single protein format	None	None	None	None	None	CHEMBL247	Human immunodeficiency virus type 1 reverse transcriptase	Human immunodeficiency virus 1	SINGLE PROTEIN	CHEMBL1127605	1	Scientific Literature	J. Med. Chem.	1994	None
CHEMBL339067		0	330.20	0	3.39	18	Nc1cc(Cl)nc(SCc2cc3c(cc2Cl)OCO3)n1	IC50	'='	85.0	nM	7.07			UO_0000065	21.41	0.48	3.68	10.06	False	CHEMBL799145	inhibitory activity against HIV-1 reverse transcriptase (wild type	B	BAO_0000357	single protein format	None	None	None	None	None	CHEMBL247	Human immunodeficiency virus type 1 reverse transcriptase	Human immunodeficiency virus 1	SINGLE PROTEIN	CHEMBL1131117	1	Scientific Literature	J. Med. Chem.	1998	None
CHEMBL124011		0	409.53	0	4.53	38	Nc1cc(Cl)nc(SCc2cc(Br)cc(Br)c2)n1	Inhibition						Not Determined						False	CHEMBL800542	Inhibition of HIV-1 reverse transcriptase (wild type) at 10 uM dose (not determined)	B	BAO_0000357	single protein format	Human immunodeficiency virus 1	None	None	None	None	CHEMBL247	Human immunodeficiency virus type 1 reverse transcriptase	Human immunodeficiency virus 1	SINGLE PROTEIN	CHEMBL1131117	1	Scientific Literature	J. Med. Chem.	1998	None
CHEMBL124828		0	295.75	0	2.73	17	Nc1cc(Cl)nc(SCc2ccc3c(c2)OCO3)n1	Inhibition	'='	82.0	%				UO_0000187					False	CHEMBL800538	Inhibitory activity against HIV-1 reverse transcriptase (wild type) at 10 uM dose	B	BAO_0000357	single protein format	Human immunodeficiency virus 1	None	None	None	None	CHEMBL247	Human immunodeficiency virus type 1 reverse transcriptase	Human immunodeficiency virus 1	SINGLE PROTEIN	CHEMBL1131117	1	Scientific Literature	J. Med. Chem.	1998	None
CHEMBL3143041		0	624.31	None	None	8	Cc1cn([C@@H]2O[C@H](CO[Si](C)(C)C(C)(C)C)[C@@]3(OS(=O)(=O)C(Cl)=C3N)[C@H]2O[Si](C)(C)C(C)(C)C)c(=O)[nH]c1=O	EC50	'>'	10000.0	nM				UO_0000065					False	CHEMBL686035	Effective concentration required to inhibit HIV-1 induced cytopathicity in CEM cell culture by 50%.	F	BAO_0000219	cell-based format	Human immunodeficiency virus 1	None	None	CCRF-CEM	None	CHEMBL247	Human immunodeficiency virus type 1 reverse transcriptase	Human immunodeficiency virus 1	SINGLE PROTEIN	CHEMBL1135765	1	Scientific Literature	J. Med. Chem.	2002	CHEMBL3307641
CHEMBL134278		0	377.80	0	3.85	19	CCC(=O)c1ccc(F)c(C2CC2NC(=O)Nc2ccc(Cl)cn2)c1O	ED50	'='	0.009	uM		Non standard unit for type		UO_0000064					False	CHEMBL715316	Inhibition of wild type HIV-1 in MT-4 cell culture (human T cell line)	F	BAO_0000219	cell-based format	Human immunodeficiency virus 1	None	None	MT4	None	CHEMBL247	Human immunodeficiency virus type 1 reverse transcriptase	Human immunodeficiency virus 1	SINGLE PROTEIN	CHEMBL1132432	1	Scientific Literature	J. Med. Chem.	1999	CHEMBL3308375
CHEMBL268871	L-697661	0	352.22	0	4.72	L-697661	CCc1cc(NCc2nc3c(Cl)ccc(Cl)c3o2)c(O)nc1C	IC50	'='	1600.0	nM	5.80			UO_0000065	16.46	0.34	1.08	8.14	False	CHEMBL798330	Inhibitory effect on recombinant HIV- 1 reverse transcriptase which has a mutation Leu 100 to Ile 100 (clone 118)	B	BAO_0000357	single protein format	Human immunodeficiency virus 1	None	None	None	None	CHEMBL247	Human immunodeficiency virus type 1 reverse transcriptase	Human immunodeficiency virus 1	SINGLE PROTEIN	CHEMBL1130840	1	Scientific Literature	Bioorg. Med. Chem. Lett.	1998	None
CHEMBL103953		0	373.46	0	3.71	29	CCN1c2ncc(CCc3ccnc(C)c3)cc2C(=O)N(C)c2cccnc21	IC50	'='	30.0	nM	7.52			UO_0000065	20.14	0.37	3.81	12.09	False	CHEMBL802411	Inhibitory activity against HIV-1 wild-type reverse transcriptase.	B	BAO_0000357	single protein format	Human immunodeficiency virus 1	None	None	None	None	CHEMBL247	Human immunodeficiency virus type 1 reverse transcriptase	Human immunodeficiency virus 1	SINGLE PROTEIN	CHEMBL1131047	1	Scientific Literature	J. Med. Chem.	1998	None
CHEMBL164753		0	454.50	0	4.13	40r	O=C1c2ccccc2C(=O)N1CCOC(=S)N(C(=O)c1cccs1)c1ccc(F)cc1	EC50	'='	100.0	nM	7.00			UO_0000065					False	CHEMBL714209	Concentration required to achieve 50% protection of MT-4 cell from the HIV-1 induced cytopathogenicity was determined by the MTT method	F	BAO_0000219	cell-based format	Human immunodeficiency virus 1	None	None	MT4	None	CHEMBL247	Human immunodeficiency virus type 1 reverse transcriptase	Human immunodeficiency virus 1	SINGLE PROTEIN	CHEMBL1145773	1	Scientific Literature	J. Med. Chem.	2003	CHEMBL3308375
CHEMBL177201		0	319.36	0	3.55	9c	CC(c1cc(=O)[nH]c(NC2CCCC2)n1)c1c(F)cccc1F	IC50	'='	40.0	nM	7.40			UO_0000065	23.16	0.44	3.85	12.80	False	CHEMBL802549	Inhibitory concentration required to inhibit the HIV-1 reverse transcriptase activity	B	BAO_0000357	single protein format	Human immunodeficiency virus 1	None	None	None	None	CHEMBL247	Human immunodeficiency virus type 1 reverse transcriptase	Human immunodeficiency virus 1	SINGLE PROTEIN	CHEMBL1148289	1	Scientific Literature	J. Med. Chem.	2004	None
CHEMBL58011		0	243.26	0	0.29	2'-F-4'Sd4C	Nc1ccn(C2SC(CO)C=C2F)c(=O)n1	EC90	'='	5.0	uM				UO_0000064					False	CHEMBL804273	In vitro antiviral activity against HIV-1 Reverse transcriptase wild type	B	BAO_0000357	single protein format	None	None	None	None	None	CHEMBL247	Human immunodeficiency virus type 1 reverse transcriptase	Human immunodeficiency virus 1	SINGLE PROTEIN	CHEMBL1136820	1	Scientific Literature	Bioorg. Med. Chem. Lett.	2003	None
CHEMBL213365		0	801.12	None	None	10	Cc1cn(C2OC(CO[Si](C)(C)C(C)(C)C)C3(OS(=O)(=O)C=C3N)C2O[Si](C)(C)C(C)(C)C)c(=O)n(CCCNC(=O)[C@@H]2CCCN2C(=O)CN)c1=O	IC50	'='	13000.0	nM	4.89			UO_0000065	6.10	None	None	None	False	CHEMBL870409	Inhibition of recombinant HIV1 reverse transcriptase	B	BAO_0000357	single protein format	Human immunodeficiency virus 1	None	None	None	None	CHEMBL247	Human immunodeficiency virus type 1 reverse transcriptase	Human immunodeficiency virus 1	SINGLE PROTEIN	CHEMBL1146037	1	Scientific Literature	J. Med. Chem.	2006	None
CHEMBL63505		0	556.24	2	6.78	35	CC1(C)OC(=O)c2cc(C(=CCCBr)c3cc(Cl)c4c(c3)C(=O)OC(C)(C)O4)cc(Cl)c2O1	IC50	'>'	100000.0	nM				UO_0000065					False	CHEMBL802418	Inhibitory activity against human immunodeficiency virus (HIV) - 1 reverse transcriptase with rCdG as the template primer	B	BAO_0000357	single protein format	None	None	None	None	None	CHEMBL247	Human immunodeficiency virus type 1 reverse transcriptase	Human immunodeficiency virus 1	SINGLE PROTEIN	CHEMBL1131244	1	Scientific Literature	J. Med. Chem.	1998	None
CHEMBL435017		0	388.48	0	3.99	31	Cc1nc(CCCCCCC(=O)c2ccccc2)n2nc(-n3ccnn3)ccc12	EC50	'='	720.0	nM	6.14			UO_0000065	15.81	0.29	2.15	7.88	False	CHEMBL804266	Inhibition of reverse transcriptase of HIV-1 (strain RF)-infected MT-4 cells in RPMI 1640 growth medium in MTM assay	B	BAO_0000219	cell-based format	Human immunodeficiency virus 1	None	None	MT4	None	CHEMBL247	Human immunodeficiency virus type 1 reverse transcriptase	Human immunodeficiency virus 1	SINGLE PROTEIN	CHEMBL1127033	1	Scientific Literature	J. Med. Chem.	1993	CHEMBL3308375
CHEMBL350051		0	448.50	0	4.09	39q	CCc1ccc(N(C(=O)c2ccco2)C(=S)OCCN2C(=O)c3ccccc3C2=O)cc1	EC50	'='	30.0	nM	7.52			UO_0000065					False	CHEMBL714209	Concentration required to achieve 50% protection of MT-4 cell from the HIV-1 induced cytopathogenicity was determined by the MTT method	F	BAO_0000219	cell-based format	Human immunodeficiency virus 1	None	None	MT4	None	CHEMBL247	Human immunodeficiency virus type 1 reverse transcriptase	Human immunodeficiency virus 1	SINGLE PROTEIN	CHEMBL1145773	1	Scientific Literature	J. Med. Chem.	2003	CHEMBL3308375
CHEMBL366193		0	227.19	0	-0.43	2'-Fd4C	Nc1ccn([C@@H]2O[C@H](CO)C=C2F)c(=O)n1	EC90	'='	1.8	uM				UO_0000064					False	CHEMBL804272	In vitro antiviral activity against HIV-1 Reverse transcriptase M184V mutant	B	BAO_0000357	single protein format	None	None	None	None	None	CHEMBL247	Human immunodeficiency virus type 1 reverse transcriptase	Human immunodeficiency virus 1	SINGLE PROTEIN	CHEMBL1136820	1	Scientific Literature	Bioorg. Med. Chem. Lett.	2003	None
CHEMBL1744090		0	972.87	3	4.25	8	O=S(=O)([O-])c1cc(NS(=O)(=O)c2ccc(-c3ccc(S(=O)(=O)Nc4cc(S(=O)(=O)[O-])c5cccc(S(=O)(=O)[O-])c5c4)cc3)cc2)cc2c(S(=O)(=O)[O-])cccc12.[Na+].[Na+].[Na+].[Na+]	Inhibition	'='	0.0	%				UO_0000187					False	CHEMBL801258	Compound tested for % inhibition of cell-free HIV-1 Reverse Transcriptase at a concentration of 20.2 uM.	B	BAO_0000357	single protein format	Human immunodeficiency virus 1	None	None	None	None	CHEMBL247	Human immunodeficiency virus type 1 reverse transcriptase	Human immunodeficiency virus 1	SINGLE PROTEIN	CHEMBL1125724	1	Scientific Literature	J. Med. Chem.	1991	None
CHEMBL414840		0	456.55	0	4.01	14	CCOc1ccc(/C=C2\SC(=S)N(CCC(=O)Nc3cccc(C(=O)O)c3)C2=O)cc1	IC50	'='	93000.0	nM	4.03			UO_0000065	8.83	0.18	0.02	4.20	False	CHEMBL830970	Inhibitory concentration against human immuno deficiency virus type 1 integrase (3'-processing)	B	BAO_0000357	single protein format	Human immunodeficiency virus 1	None	None	None	None	CHEMBL247	Human immunodeficiency virus type 1 reverse transcriptase	Human immunodeficiency virus 1	SINGLE PROTEIN	CHEMBL1145282	1	Scientific Literature	J. Med. Chem.	2005	None
CHEMBL170798		0	384.73	0	4.87	13	CS/C(=N\CCc1ccccc1Cl)Nc1ccc(Br)cn1	IC50	'>'	100000.0	nM				UO_0000065					False	CHEMBL797514	Inhibition of recombinant HIV-1 reverse transcriptase	B	BAO_0000357	single protein format	Human immunodeficiency virus 1	None	None	None	None	CHEMBL247	Human immunodeficiency virus type 1 reverse transcriptase	Human immunodeficiency virus 1	SINGLE PROTEIN	CHEMBL1132863	1	Scientific Literature	Bioorg. Med. Chem. Lett.	2000	None
CHEMBL37762		0	323.73	0	3.69	7	O=C(Nc1ccc(Cl)cn1)N[C@@H]1C[C@@H]1c1c(F)cccc1F	IC50	'='	2.0	nM	8.70			UO_0000065	26.87	0.54	5.01	16.10	False	CHEMBL797531	Inhibitory effect on wild type HIV- 1 reverse transcriptase using rCdG as template and dGTP as substrate.	B	BAO_0000357	single protein format	Human immunodeficiency virus 1	None	None	None	None	CHEMBL247	Human immunodeficiency virus type 1 reverse transcriptase	Human immunodeficiency virus 1	SINGLE PROTEIN	CHEMBL1130840	1	Scientific Literature	Bioorg. Med. Chem. Lett.	1998	None
CHEMBL46981		0	348.83	1	5.66	15	O=C(c1ccccc1)c1cc(Cl)ccc1OC/C=C/c1ccccc1	IC50	'>'	100.0	ug.mL-1		Outside typical range		UO_0000274					False	CHEMBL802407	Inhibitory activity against HIV-1 reverse transcriptase	B	BAO_0000357	single protein format	Human immunodeficiency virus 1	None	None	None	None	CHEMBL247	Human immunodeficiency virus type 1 reverse transcriptase	Human immunodeficiency virus 1	SINGLE PROTEIN	CHEMBL1128355	1	Scientific Literature	J. Med. Chem.	1995	None
CHEMBL165232		0	446.36	1	6.02	17m	O=C(c1cc(Cl)cc(Cl)c1)N(C(=S)OCCOc1ccccc1)c1ccccc1	EC50	'='	8800.0	nM	5.06			UO_0000065					False	CHEMBL714209	Concentration required to achieve 50% protection of MT-4 cell from the HIV-1 induced cytopathogenicity was determined by the MTT method	F	BAO_0000219	cell-based format	Human immunodeficiency virus 1	None	None	MT4	None	CHEMBL247	Human immunodeficiency virus type 1 reverse transcriptase	Human immunodeficiency virus 1	SINGLE PROTEIN	CHEMBL1145773	1	Scientific Literature	J. Med. Chem.	2003	CHEMBL3308375
CHEMBL154000		0	411.38	0	1.89	21	NC(=O)c1cc2c([nH]c3ccccc32)c(-c2ccc3c(n2)C(=O)C(NC=O)=CC3=O)n1	IC50	'='	20500.0	nM	4.69			UO_0000065	11.40	0.21	2.80	3.17	False	CHEMBL805996	Inhibitory activity against HIV-reverse transcriptase (HIV-RT)	B	BAO_0000357	single protein format	None	None	None	None	None	CHEMBL247	Human immunodeficiency virus type 1 reverse transcriptase	Human immunodeficiency virus 1	SINGLE PROTEIN	CHEMBL1145946	1	Scientific Literature	J. Med. Chem.	2003	None
CHEMBL57	NEVIRAPINE	4	266.30	0	2.65	nevirapine	Cc1ccnc2c1NC(=O)c1cccnc1N2C1CC1	IC50	'='	6000.0	nM	5.22			UO_0000065	19.61	0.36	2.57	8.98	False	CHEMBL799813	Activity of selected HIV-1 N-acylthiocarbamates in enzyme assay against Virion-Associated reverse transcriptase	B	BAO_0000357	single protein format	None	None	None	None	None	CHEMBL247	Human immunodeficiency virus type 1 reverse transcriptase	Human immunodeficiency virus 1	SINGLE PROTEIN	CHEMBL1145773	1	Scientific Literature	J. Med. Chem.	2003	None
CHEMBL67896		0	469.27	0	4.10	14	COC(=O)c1cc(C(=CC(=O)O)c2cc(Cl)c(OC)c(C(=O)OC)c2)cc(Cl)c1OC	IC50	'>'	100000.0	nM				UO_0000065					False	CHEMBL802418	Inhibitory activity against human immunodeficiency virus (HIV) - 1 reverse transcriptase with rCdG as the template primer	B	BAO_0000357	single protein format	None	None	None	None	None	CHEMBL247	Human immunodeficiency virus type 1 reverse transcriptase	Human immunodeficiency virus 1	SINGLE PROTEIN	CHEMBL1131244	1	Scientific Literature	J. Med. Chem.	1998	None
CHEMBL292339		0	291.81	0	4.19	HI-512 (R)	C[C@@H](/N=C(\S)Nc1ccc(Cl)cn1)c1ccccc1	Ki						Not Determined						False	CHEMBL802221	Binding affinity against HIV reverse transcriptase (Estimated Ki)	B	BAO_0000357	single protein format	None	None	None	None	None	CHEMBL247	Human immunodeficiency virus type 1 reverse transcriptase	Human immunodeficiency virus 1	SINGLE PROTEIN	CHEMBL1133139	1	Scientific Literature	Bioorg. Med. Chem. Lett.	2000	None
CHEMBL100056		0	407.91	0	4.25	47	CCN1c2ncc(CCc3cccc(N)c3)cc2C(=O)N(C)c2ccc(Cl)nc21	IC50	'='	90.0	nM	7.05			UO_0000065	17.27	0.33	2.80	9.35	False	CHEMBL872994	Inhibitory activity against HIV-1 Mutant Reverse transcriptase P236L	B	BAO_0000357	single protein format	None	None	None	None	None	CHEMBL247	Human immunodeficiency virus type 1 reverse transcriptase	Human immunodeficiency virus 1	SINGLE PROTEIN	CHEMBL1131047	1	Scientific Literature	J. Med. Chem.	1998	None
CHEMBL194617		0	446.93	1	5.23	11	COC(=O)CCC/C=C(/c1cc(C)c(OC)c(C(=O)OC)c1)c1cc(Cl)ccc1OC	IC50	'>'	100000.0	nM				UO_0000065					False	CHEMBL880597	Inhibition of recombinant HIV-1 reverse transcriptase activity	B	BAO_0000357	single protein format	Human immunodeficiency virus 1	None	None	None	None	CHEMBL247	Human immunodeficiency virus type 1 reverse transcriptase	Human immunodeficiency virus 1	SINGLE PROTEIN	CHEMBL1140415	1	Scientific Literature	J. Med. Chem.	2005	None
CHEMBL317992		0	317.21	0	3.70	4f	O=C1Nc2ccc(F)c(F)c2C(C#CC2CC2)(C(F)(F)F)O1	IC90	'='	3.15	nM				UO_0000065					False	CHEMBL817161	Activity against whole cell using anti-infectivity assay	F	BAO_0000019	assay format	Human immunodeficiency virus 1	None	None	None	None	CHEMBL247	Human immunodeficiency virus type 1 reverse transcriptase	Human immunodeficiency virus 1	SINGLE PROTEIN	CHEMBL1132524	1	Scientific Literature	Bioorg. Med. Chem. Lett.	1999	None
CHEMBL330183		0	298.30	0	1.92	7	CCN1c2ncc(C(=O)O)cc2C(=O)N(C)c2cccnc21	IC50						Not Determined						False	CHEMBL802602	Inhibitory activity against HIV-1 Y181C reverse transcriptase; Not Tested	B	BAO_0000357	single protein format	None	None	None	None	None	CHEMBL247	Human immunodeficiency virus type 1 reverse transcriptase	Human immunodeficiency virus 1	SINGLE PROTEIN	CHEMBL1131047	1	Scientific Literature	J. Med. Chem.	1998	None
CHEMBL123202		0	401.51	0	4.91	34	Cc1nc(CCCCCCC(=O)c2ccccc2)n2nc(-n3ccnc3C)ccc12	IC50	'='	2500.0	nM	5.60			UO_0000065	13.95	0.26	0.69	8.61	False	CHEMBL802762	In vitro inhibitory concentration against reverse transcriptase of HIV-1 (RT)	B	BAO_0000357	single protein format	Human immunodeficiency virus 1	None	None	None	None	CHEMBL247	Human immunodeficiency virus type 1 reverse transcriptase	Human immunodeficiency virus 1	SINGLE PROTEIN	CHEMBL1127033	1	Scientific Literature	J. Med. Chem.	1993	None
CHEMBL125205		0	341.84	0	4.76	17a	O=C(CCCCCCc1ncc2ccc(Cl)nn12)c1ccccc1	EC50	'='	1000.0	nM	6.00			UO_0000065	17.55	0.34	1.24	12.70	False	CHEMBL804266	Inhibition of reverse transcriptase of HIV-1 (strain RF)-infected MT-4 cells in RPMI 1640 growth medium in MTM assay	B	BAO_0000219	cell-based format	Human immunodeficiency virus 1	None	None	MT4	None	CHEMBL247	Human immunodeficiency virus type 1 reverse transcriptase	Human immunodeficiency virus 1	SINGLE PROTEIN	CHEMBL1127033	1	Scientific Literature	J. Med. Chem.	1993	CHEMBL3308375
CHEMBL435017		0	388.48	0	3.99	31	Cc1nc(CCCCCCC(=O)c2ccccc2)n2nc(-n3ccnn3)ccc12	IC50	'='	640.0	nM	6.19			UO_0000065	15.94	0.29	2.20	7.94	False	CHEMBL802762	In vitro inhibitory concentration against reverse transcriptase of HIV-1 (RT)	B	BAO_0000357	single protein format	Human immunodeficiency virus 1	None	None	None	None	CHEMBL247	Human immunodeficiency virus type 1 reverse transcriptase	Human immunodeficiency virus 1	SINGLE PROTEIN	CHEMBL1127033	1	Scientific Literature	J. Med. Chem.	1993	None
CHEMBL80118		0	387.42	0	4.51	7c	CCN1c2ncccc2C(=O)N(C)c2ccc(-c3c[nH]c4ccc(F)cc34)nc21	IC50	'='	555.0	nM	6.26			UO_0000065	16.15	0.29	1.75	9.61	False	CHEMBL800590	Inhibitory concentration against HIV-1 mutant Y181C reverse transcriptase	B	BAO_0000357	single protein format	None	None	None	None	None	CHEMBL247	Human immunodeficiency virus type 1 reverse transcriptase	Human immunodeficiency virus 1	SINGLE PROTEIN	CHEMBL1130325	1	Scientific Literature	J. Med. Chem.	1997	None
CHEMBL99235		0	351.23	0	4.89	21	CCc1cc(CCc2nc3c(Cl)ccc(Cl)c3o2)c(O)nc1C	IC95	'='	50.0	nM				UO_0000065					False	CHEMBL712761	Cell culture inhibitor concentration required to inhibit the spread of HIV-1 strain III B infection in MT-4 human T-lymphoid cells	F	BAO_0000219	cell-based format	None	None	None	T-lymphoid	None	CHEMBL247	Human immunodeficiency virus type 1 reverse transcriptase	Human immunodeficiency virus 1	SINGLE PROTEIN	CHEMBL1126643	1	Scientific Literature	J. Med. Chem.	1993	None
CHEMBL42132		0	277.33	0	3.11	3	CCN1c2ncccc2-c2ncc(C)n2-c2cccnc21	IC50	'='	1220.0	nM	5.91			UO_0000065	21.32	0.38	2.80	12.63	False	CHEMBL800581	Inhibitory activity against HIV-1 reverse transcriptase	B	BAO_0000357	single protein format	None	None	None	None	None	CHEMBL247	Human immunodeficiency virus type 1 reverse transcriptase	Human immunodeficiency virus 1	SINGLE PROTEIN	CHEMBL1129551	1	Scientific Literature	J. Med. Chem.	1996	None
CHEMBL2374383		0	266.25	0	-0.14	34	CC(=O)O[C@H]1C=C[C@@H](n2cc(C)c(=O)[nH]c2=O)OC1	Activity						Not Active						False	CHEMBL804015	Inhibition of HIV-1 reverse transcriptase; - = inactive	B	BAO_0000357	single protein format	None	None	None	None	None	CHEMBL247	Human immunodeficiency virus type 1 reverse transcriptase	Human immunodeficiency virus 1	SINGLE PROTEIN	CHEMBL1127606	1	Scientific Literature	J. Med. Chem.	1994	None
CHEMBL57064		0	288.33	0	1.99	3aa	Cc1cc(O)cc(S(=O)(=O)c2cccc(N)c2C#N)c1	NT						Not Determined						False	CHEMBL803817	Inhibitory activity against HIV-1 reverse transcriptase; Not tested	B	BAO_0000357	single protein format	None	None	None	None	None	CHEMBL247	Human immunodeficiency virus type 1 reverse transcriptase	Human immunodeficiency virus 1	SINGLE PROTEIN	CHEMBL1134494	1	Scientific Literature	J. Med. Chem.	2001	None
CHEMBL100054		0	301.80	0	3.64	U47	CCOC(=O)c1cc(NC(=S)OC(C)C)ccc1Cl	Activity	'='	0.099	uM				UO_0000064					False	CHEMBL803376	Inhibitory activity against human immunodeficiency virus type 1 reverse transcriptase (HIV-1 RT)	B	BAO_0000357	single protein format	Human immunodeficiency virus 1	None	None	None	None	CHEMBL247	Human immunodeficiency virus type 1 reverse transcriptase	Human immunodeficiency virus 1	SINGLE PROTEIN	CHEMBL1135496	1	Scientific Literature	J. Med. Chem.	2002	None
CHEMBL101186		0	319.67	0	3.31	Xs41.1	COCC#C[C@]1(C(F)(F)F)OC(=O)Nc2ccc(Cl)cc21	Activity	'='	0.015	uM				UO_0000064					False	CHEMBL803376	Inhibitory activity against human immunodeficiency virus type 1 reverse transcriptase (HIV-1 RT)	B	BAO_0000357	single protein format	Human immunodeficiency virus 1	None	None	None	None	CHEMBL247	Human immunodeficiency virus type 1 reverse transcriptase	Human immunodeficiency virus 1	SINGLE PROTEIN	CHEMBL1135496	1	Scientific Literature	J. Med. Chem.	2002	None
CHEMBL315287		0	300.43	0	4.37	D17	CC(c1ccccc1)c1cc(O)nc(SC2CCCC2)n1	Activity	'='	0.6	uM				UO_0000064					False	CHEMBL803376	Inhibitory activity against human immunodeficiency virus type 1 reverse transcriptase (HIV-1 RT)	B	BAO_0000357	single protein format	Human immunodeficiency virus 1	None	None	None	None	CHEMBL247	Human immunodeficiency virus type 1 reverse transcriptase	Human immunodeficiency virus 1	SINGLE PROTEIN	CHEMBL1135496	1	Scientific Literature	J. Med. Chem.	2002	None
CHEMBL301086		0	292.75	0	2.63	A08	N#Cc1c(N)cccc1S(=O)(=O)c1ccccc1Cl	Activity	'='	4.1	uM				UO_0000064					False	CHEMBL803376	Inhibitory activity against human immunodeficiency virus type 1 reverse transcriptase (HIV-1 RT)	B	BAO_0000357	single protein format	Human immunodeficiency virus 1	None	None	None	None	CHEMBL247	Human immunodeficiency virus type 1 reverse transcriptase	Human immunodeficiency virus 1	SINGLE PROTEIN	CHEMBL1135496	1	Scientific Literature	J. Med. Chem.	2002	None
CHEMBL291662		0	346.31	0	3.64	36	COc1ccc2c(c1)[C@@](C#Cc1ccccc1)(C(F)(F)F)NC(=O)N2	IC50	'='	219.0	nM	6.66			UO_0000065	19.23	0.36	3.02	13.22	False	CHEMBL797511	Inhibition of HIV-1 reverse transcriptase.	B	BAO_0000357	single protein format	Human immunodeficiency virus 1	None	None	None	None	CHEMBL247	Human immunodeficiency virus type 1 reverse transcriptase	Human immunodeficiency virus 1	SINGLE PROTEIN	CHEMBL1133185	1	Scientific Literature	J. Med. Chem.	2000	None
CHEMBL129	ZIDOVUDINE	4	267.25	0	-0.20	AZT	Cc1cn([C@H]2C[C@H](N=[N+]=[N-])[C@@H](CO)O2)c(=O)[nH]c1=O	EC50	'='	10.0	nM	8.00			UO_0000065	29.93	0.58	8.20	6.01	False	CHEMBL801614	Effective concentration that reduces HIV-induced cytopathic effect by 50% was determined by reverse transcriptase (RT) assay.	B	BAO_0000357	single protein format	None	None	None	None	None	CHEMBL247	Human immunodeficiency virus type 1 reverse transcriptase	Human immunodeficiency virus 1	SINGLE PROTEIN	CHEMBL1126627	1	Scientific Literature	J. Med. Chem.	1993	None
CHEMBL103395		0	296.25	0	3.00	s20	Nc1ccc2c(c1)[C@@](C#CC1CC1)(C(F)(F)F)OC(=O)N2	Activity	'='	0.802	uM				UO_0000064					False	CHEMBL803376	Inhibitory activity against human immunodeficiency virus type 1 reverse transcriptase (HIV-1 RT)	B	BAO_0000357	single protein format	Human immunodeficiency virus 1	None	None	None	None	CHEMBL247	Human immunodeficiency virus type 1 reverse transcriptase	Human immunodeficiency virus 1	SINGLE PROTEIN	CHEMBL1135496	1	Scientific Literature	J. Med. Chem.	2002	None
CHEMBL283619		0	314.69	0	3.65	DPC961	O=C1Nc2ccc(Cl)cc2[C@@](C#CC2CC2)(C(F)(F)F)N1	IC50	'='	31.0	nM	7.51			UO_0000065	23.86	0.49	3.86	18.26	False	CHEMBL800746	Tested for inhibitory concentration against HIV-1 non-nucleoside reverse transcriptase	B	BAO_0000357	single protein format	None	None	None	None	None	CHEMBL247	Human immunodeficiency virus type 1 reverse transcriptase	Human immunodeficiency virus 1	SINGLE PROTEIN	CHEMBL1134815	1	Scientific Literature	Bioorg. Med. Chem. Lett.	2001	None
CHEMBL291983		0	306.77	0	2.94	A24	Cc1cc(Cl)cc(S(=O)(=O)c2cccc(N)c2C#N)c1	Activity	'='	0.03	uM				UO_0000064					False	CHEMBL803376	Inhibitory activity against human immunodeficiency virus type 1 reverse transcriptase (HIV-1 RT)	B	BAO_0000357	single protein format	Human immunodeficiency virus 1	None	None	None	None	CHEMBL247	Human immunodeficiency virus type 1 reverse transcriptase	Human immunodeficiency virus 1	SINGLE PROTEIN	CHEMBL1135496	1	Scientific Literature	J. Med. Chem.	2002	None
CHEMBL317866		0	277.42	0	3.11	PT322	CN(/C(S)=N/CCc1ccccc1)c1nccs1	Activity	'='	10.0	uM				UO_0000064					False	CHEMBL803376	Inhibitory activity against human immunodeficiency virus type 1 reverse transcriptase (HIV-1 RT)	B	BAO_0000357	single protein format	Human immunodeficiency virus 1	None	None	None	None	CHEMBL247	Human immunodeficiency virus type 1 reverse transcriptase	Human immunodeficiency virus 1	SINGLE PROTEIN	CHEMBL1135496	1	Scientific Literature	J. Med. Chem.	2002	None
CHEMBL102957		0	297.84	0	3.33	PT308	S=C(NCCc1ccccc1Cl)Nc1nccs1	Activity	'='	0.4	uM				UO_0000064					False	CHEMBL803376	Inhibitory activity against human immunodeficiency virus type 1 reverse transcriptase (HIV-1 RT)	B	BAO_0000357	single protein format	Human immunodeficiency virus 1	None	None	None	None	CHEMBL247	Human immunodeficiency virus type 1 reverse transcriptase	Human immunodeficiency virus 1	SINGLE PROTEIN	CHEMBL1135496	1	Scientific Literature	J. Med. Chem.	2002	None
CHEMBL3142413		0	458.53	0	0.70	12	CSCO[C@@]1(C)CO[C@@](C)(CC(=O)OC[C@H]2O[C@@H](n3cc(C)c(=O)[nH]c3=O)C[C@@H]2O)C1	IC50	'>'	100000.0	nM				UO_0000065					False	CHEMBL800347	Inhibition of HIV-1 reverse transcriptase	B	BAO_0000357	single protein format	None	None	None	None	None	CHEMBL247	Human immunodeficiency virus type 1 reverse transcriptase	Human immunodeficiency virus 1	SINGLE PROTEIN	CHEMBL1129703	1	Scientific Literature	Bioorg. Med. Chem. Lett.	1996	None
CHEMBL267447	(+)-CALANOLIDE A	0	370.45	0	4.38	(+)-1	CCCc1cc(=O)oc2c3c(c4c(c12)OC(C)(C)C=C4)O[C@H](C)[C@@H](C)[C@@H]3O	Inhibition	'='	0.0	%				UO_0000187					False	CHEMBL801142	Percent inhibition against HIV-2 RT Nucleic Acid polymerase at dose 200 ug/mL	B	BAO_0000357	single protein format	Human immunodeficiency virus 2	None	None	None	None	CHEMBL247	Human immunodeficiency virus type 1 reverse transcriptase	Human immunodeficiency virus 1	SINGLE PROTEIN	CHEMBL1129527	1	Scientific Literature	J. Med. Chem.	1996	None
CHEMBL133779		0	356.18	0	3.91	12	O=C(Nc1ccc(Cl)cn1)NC1CC1c1c(F)ccc(O)c1Cl	ED50	'='	0.11	uM		Non standard unit for type		UO_0000064					False	CHEMBL715316	Inhibition of wild type HIV-1 in MT-4 cell culture (human T cell line)	F	BAO_0000219	cell-based format	Human immunodeficiency virus 1	None	None	MT4	None	CHEMBL247	Human immunodeficiency virus type 1 reverse transcriptase	Human immunodeficiency virus 1	SINGLE PROTEIN	CHEMBL1132432	1	Scientific Literature	J. Med. Chem.	1999	CHEMBL3308375
CHEMBL318635		0	372.47	0	4.32	26	CCN1c2ncc(CCc3ccc(C)cc3)cc2C(=O)N(C)c2cccnc21	IC50	'='	250.0	nM	6.60			UO_0000065	17.73	0.32	2.28	13.38	False	CHEMBL802600	Inhibitory activity against HIV-1 Y181C reverse transcriptase.	B	BAO_0000357	single protein format	Human immunodeficiency virus 1	None	None	None	None	CHEMBL247	Human immunodeficiency virus type 1 reverse transcriptase	Human immunodeficiency virus 1	SINGLE PROTEIN	CHEMBL1131047	1	Scientific Literature	J. Med. Chem.	1998	None
CHEMBL319773		0	296.78	0	4.18	Q13	C=C(C)OC(=O)N1c2cc(Cl)ccc2N=C(S)[C@@H]1C	Activity	'='	0.034	uM				UO_0000064					False	CHEMBL803376	Inhibitory activity against human immunodeficiency virus type 1 reverse transcriptase (HIV-1 RT)	B	BAO_0000357	single protein format	Human immunodeficiency virus 1	None	None	None	None	CHEMBL247	Human immunodeficiency virus type 1 reverse transcriptase	Human immunodeficiency virus 1	SINGLE PROTEIN	CHEMBL1135496	1	Scientific Literature	J. Med. Chem.	2002	None
CHEMBL96112		0	318.28	0	1.67	7	O=C(OC1COc2cc(O)cc(O)c2C1)c1cccc(O)c1O	IC50	'='	37240.0	nM	4.43			UO_0000065	13.92	0.26	2.76	3.80	False	CHEMBL691051	Inhibition of polymerization in wild type HIV-1 RT with poly rC/dG12-18 template primer and [3H]dGTP	B	BAO_0000357	single protein format	Human immunodeficiency virus 1	None	None	None	None	CHEMBL247	Human immunodeficiency virus type 1 reverse transcriptase	Human immunodeficiency virus 1	SINGLE PROTEIN	CHEMBL1134703	1	Scientific Literature	Bioorg. Med. Chem. Lett.	2001	None
CHEMBL125896		0	596.80	1	3.81	28	CCN(c1ncccc1NC(C)(C)C)C1CCN(C(=O)c2cc3cc(NS(=O)(=O)N4CCN(C)CC4)ccc3[nH]2)CC1	IC50	'='	1830.0	nM	5.74			UO_0000065	9.61	0.19	1.93	4.91	False	CHEMBL800928	In vitro inhibition of mutant Y181C recombinant reverse transcriptase of HIV-1 IIIB	B	BAO_0000357	single protein format	Human immunodeficiency virus 1	None	None	None	None	CHEMBL247	Human immunodeficiency virus type 1 reverse transcriptase	Human immunodeficiency virus 1	SINGLE PROTEIN	CHEMBL1129647	1	Scientific Literature	J. Med. Chem.	1996	None
CHEMBL35382		0	363.24	0	0.94	9	Cc1cn(C2CC(N=[N+]=[N-])C(COP(=O)(O)CF)O2)c(=O)[nH]c1=O	IC50	'='	40.0	ug.mL-1				UO_0000274					False	CHEMBL689255	The compound was evaluated as inhibitor of recombinant HIV-l reverse transcriptase	B	BAO_0000357	single protein format	None	None	None	None	None	CHEMBL247	Human immunodeficiency virus type 1 reverse transcriptase	Human immunodeficiency virus 1	SINGLE PROTEIN	CHEMBL1126397	1	Scientific Literature	Bioorg. Med. Chem. Lett.	1992	None
CHEMBL59448		0	385.36	0	4.77	12	NCc1cccc2c1nc(-c1c(F)cccc1F)n2Cc1c(F)cccc1F	EC50	'='	1360.0	nM	5.87			UO_0000065	15.22	0.29	1.10	13.38	False	CHEMBL804269	Inhibition of HIV-1 reverse transcriptase.	B	BAO_0000357	single protein format	None	None	None	None	None	CHEMBL247	Human immunodeficiency virus type 1 reverse transcriptase	Human immunodeficiency virus 1	SINGLE PROTEIN	CHEMBL1145980	1	Scientific Literature	J. Med. Chem.	2003	None
CHEMBL430447		0	814.80	3	5.09	16	O=C(Oc1cc(S(=O)(=O)O)cc2cc(S(=O)(=O)O)ccc12)c1ccc(-c2ccc(C(=O)Oc3cc(S(=O)(=O)O)cc4cc(S(=O)(=O)O)ccc34)cc2)cc1	Initial activity	'='	0.2	%				UO_0000187					False	CHEMBL802217	Inhibition of DNA polymerase activity of HIV-1 reverse transcriptase (at 50 uM)	B	BAO_0000357	single protein format	None	None	None	None	None	CHEMBL247	Human immunodeficiency virus type 1 reverse transcriptase	Human immunodeficiency virus 1	SINGLE PROTEIN	CHEMBL1127605	1	Scientific Literature	J. Med. Chem.	1994	None
CHEMBL2368773		0	398.31	0	-0.67	3	C#CCn1cnc2c(ncn2[C@@H]2O[C@H](COC)[C@@H](OP(C)(=O)O)[C@H]2O)c1=O	IC50	'='	22.3	nM	7.65			UO_0000065	19.21	0.39	8.32	5.55	False	CHEMBL798928	Inhibitory activity of compound against reverse transcriptase (RT) in cell free RT.	B	BAO_0000357	single protein format	None	None	None	None	None	CHEMBL247	Human immunodeficiency virus type 1 reverse transcriptase	Human immunodeficiency virus 1	SINGLE PROTEIN	CHEMBL1144867	1	Scientific Literature	J. Med. Chem.	2003	None
CHEMBL135105		0	354.34	0	2.68	15	CC(=O)c1ccc(F)c(C2CC2NC(=O)Nc2ccc(C#N)cn2)c1O	ED50						Not Determined						False	CHEMBL715314	Inhibitory activity against HIV-1 Wild Type in MT-4 cells; not determined.	F	BAO_0000219	cell-based format	Human immunodeficiency virus 1	None	None	MT4	None	CHEMBL247	Human immunodeficiency virus type 1 reverse transcriptase	Human immunodeficiency virus 1	SINGLE PROTEIN	CHEMBL1132432	1	Scientific Literature	J. Med. Chem.	1999	CHEMBL3308375
CHEMBL320663		0	393.88	0	4.49	2	CCN1c2ncc(CNc3ccccc3)cc2C(=O)N(C)c2ccc(Cl)nc21	IC50	'='	80.0	nM	7.10			UO_0000065	18.02	0.35	2.61	11.57	False	CHEMBL802412	Inhibitory activity against HIV-1 wild-type reverse transcriptase.	B	BAO_0000357	single protein format	Human immunodeficiency virus 1	None	None	None	None	CHEMBL247	Human immunodeficiency virus type 1 reverse transcriptase	Human immunodeficiency virus 1	SINGLE PROTEIN	CHEMBL1131307	1	Scientific Literature	J. Med. Chem.	1998	None
CHEMBL84481		0	692.77	1	4.95	20	Cc1cc(C)c(S(=O)(=O)Oc2ccc3cccc(S(=O)(=O)O)c3c2)c(C)c1S(=O)(=O)Oc1ccc2cccc(S(=O)(=O)O)c2c1	Initial activity	'='	13.0	%				UO_0000187					False	CHEMBL802217	Inhibition of DNA polymerase activity of HIV-1 reverse transcriptase (at 50 uM)	B	BAO_0000357	single protein format	None	None	None	None	None	CHEMBL247	Human immunodeficiency virus type 1 reverse transcriptase	Human immunodeficiency virus 1	SINGLE PROTEIN	CHEMBL1127605	1	Scientific Literature	J. Med. Chem.	1994	None
CHEMBL366017		0	466.93	0	4.51	33	CCN1c2ncc(CCOc3ccc(C(=O)O)cc3C)cc2C(=O)N(C)c2ccc(Cl)nc21	EC50	'='	8.1	nM	8.09			UO_0000065	17.33	0.33	3.58	8.44	False	CHEMBL825231	Effective concentration towards HIV-1 K103N/Y181C mutant reverse transcriptase activity by 50% measured in cellular assay	B	BAO_0000357	single protein format	Human immunodeficiency virus 1	None	None	None	None	CHEMBL247	Human immunodeficiency virus type 1 reverse transcriptase	Human immunodeficiency virus 1	SINGLE PROTEIN	CHEMBL1141165	1	Scientific Literature	J. Med. Chem.	2005	None
CHEMBL292533		0	858.91	3	3.73	3	O=S(=O)(O)c1cc(S(=O)(=O)O)c2cc(NS(=O)(=O)c3cccc4c(S(=O)(=O)Nc5ccc6cc(S(=O)(=O)O)cc(S(=O)(=O)O)c6c5)cccc34)ccc2c1	Initial activity	'='	51.0	%				UO_0000187					False	CHEMBL802218	Inhibition of Ribonuclease H activity of HIV-1 reverse transcriptase (at 200 uM)	B	BAO_0000357	single protein format	None	None	None	None	None	CHEMBL247	Human immunodeficiency virus type 1 reverse transcriptase	Human immunodeficiency virus 1	SINGLE PROTEIN	CHEMBL1127605	1	Scientific Literature	J. Med. Chem.	1994	None
CHEMBL300288		0	301.37	0	2.89	7	CCCN1C(=O)c2ccccc2S(=O)(=O)c2ccccc21	Inhibition	'='	31.0	%				UO_0000187					False	CHEMBL801334	Inhibition of HIV-1 reverse transcriptase at a concentration of 1 uM	B	BAO_0000357	single protein format	Human immunodeficiency virus 1	None	None	None	None	CHEMBL247	Human immunodeficiency virus type 1 reverse transcriptase	Human immunodeficiency virus 1	SINGLE PROTEIN	CHEMBL1126047	1	Scientific Literature	J. Med. Chem.	1992	None
CHEMBL418118		0	539.76	2	7.45	29a	CCc1c(C)nc(O)c(NC(=O)CCCCCCCCCNC(=O)OC(C)(C)C)c1Cc1cc(C)cc(C)c1	CC50	'>'	10000.0	nM				UO_0000065					False	CHEMBL655187	Cytotoxic concentration which reduces the cell viability of HIV-1 LAI infected T4 lymphoblastoid CEM-SS cells by 50%	F	BAO_0000219	cell-based format	Human immunodeficiency virus 1	None	None	CEM-SS	None	CHEMBL247	Human immunodeficiency virus type 1 reverse transcriptase	Human immunodeficiency virus 1	SINGLE PROTEIN	CHEMBL1133178	1	Scientific Literature	J. Med. Chem.	2000	CHEMBL3307644
CHEMBL421299		0	228.18	0	-0.72	25	O=c1ccn(C2OC(CO)C=C2F)c(=O)[nH]1	Activity						Not Active						False	CHEMBL804015	Inhibition of HIV-1 reverse transcriptase; - = inactive	B	BAO_0000357	single protein format	None	None	None	None	None	CHEMBL247	Human immunodeficiency virus type 1 reverse transcriptase	Human immunodeficiency virus 1	SINGLE PROTEIN	CHEMBL1127606	1	Scientific Literature	J. Med. Chem.	1994	None
CHEMBL140048		0	246.34	0	3.14	8e	Cc1cccc(Sc2c(C)cnc(O)c2N)c1	IC50	'>'	4000.0	nM				UO_0000065					False	CHEMBL799138	Inhibition of HIV-1 reverse transcriptase (RT)	B	BAO_0000357	single protein format	Human immunodeficiency virus 1	None	None	None	None	CHEMBL247	Human immunodeficiency virus type 1 reverse transcriptase	Human immunodeficiency virus 1	SINGLE PROTEIN	CHEMBL1128194	1	Scientific Literature	J. Med. Chem.	1995	None
CHEMBL339425		0	298.35	0	2.99	47	CCc1cc(NCc2nc3c(N)cccc3o2)c(O)nc1C	IC50	'='	67000.0	nM	4.17			UO_0000065	13.99	0.26	1.18	4.29	False	CHEMBL797532	In vitro HIV-1 RT inhibitory activity using rC.dG as template-primer	B	BAO_0000357	single protein format	Human immunodeficiency virus 1	None	None	None	None	CHEMBL247	Human immunodeficiency virus type 1 reverse transcriptase	Human immunodeficiency virus 1	SINGLE PROTEIN	CHEMBL1125315	1	Scientific Literature	J. Med. Chem.	1992	None
CHEMBL123779		0	265.77	0	3.31	25	Cc1cccc(CSc2nc(N)cc(Cl)n2)c1	IC50	'='	50.0	nM	7.30			UO_0000065	27.47	0.59	3.99	14.09	False	CHEMBL799144	Inhibition of HIV-1 reverse transcriptase (P236L)	B	BAO_0000357	single protein format	Human immunodeficiency virus 1	None	None	None	None	CHEMBL247	Human immunodeficiency virus type 1 reverse transcriptase	Human immunodeficiency virus 1	SINGLE PROTEIN	CHEMBL1131117	1	Scientific Literature	J. Med. Chem.	1998	None
CHEMBL57	NEVIRAPINE	4	266.30	0	2.65	nevirapine	Cc1ccnc2c1NC(=O)c1cccnc1N2C1CC1	IC50	'='	200.0	nM	6.70			UO_0000065	25.16	0.46	4.05	11.53	True	CHEMBL800602	Tested for the inhibition of wild type HIV-1 (IIIB) RT	B	BAO_0000357	single protein format	Human immunodeficiency virus 1	None	None	None	None	CHEMBL247	Human immunodeficiency virus type 1 reverse transcriptase	Human immunodeficiency virus 1	SINGLE PROTEIN	CHEMBL1129452	1	Scientific Literature	J. Med. Chem.	1996	None
CHEMBL101998		0	384.44	0	3.28	38	CCN1c2ncc(CCc3ccncc3)cc2C(=O)N(C)c2ccc(C#N)nc21	IC50	'>'	1000.0	nM				UO_0000065					False	CHEMBL802403	Inhibitory activity against HIV-1 Y188L reverse transcriptase.	B	BAO_0000357	single protein format	Human immunodeficiency virus 1	None	None	None	None	CHEMBL247	Human immunodeficiency virus type 1 reverse transcriptase	Human immunodeficiency virus 1	SINGLE PROTEIN	CHEMBL1131047	1	Scientific Literature	J. Med. Chem.	1998	None
CHEMBL83438		0	797.13	2	12.11	1	CCCCCCCCCCCCCCCC(=O)Oc1cc(S(=O)(=O)O)cc2cc(S(=O)(=O)O)cc(OC(=O)CCCCCCCCCCCCCCC)c12	Initial activity	'='	0.0	%				UO_0000187					False	CHEMBL802217	Inhibition of DNA polymerase activity of HIV-1 reverse transcriptase (at 50 uM)	B	BAO_0000357	single protein format	None	None	None	None	None	CHEMBL247	Human immunodeficiency virus type 1 reverse transcriptase	Human immunodeficiency virus 1	SINGLE PROTEIN	CHEMBL1127605	1	Scientific Literature	J. Med. Chem.	1994	None
CHEMBL59612		0	884.94	3	4.25	2	O=S(=O)(O)c1cc(S(=O)(=O)O)c2cc(NS(=O)(=O)c3ccc(-c4ccc(S(=O)(=O)Nc5ccc6cc(S(=O)(=O)O)cc(S(=O)(=O)O)c6c5)cc4)cc3)ccc2c1	Initial activity	'='	28.0	%				UO_0000187					False	CHEMBL802218	Inhibition of Ribonuclease H activity of HIV-1 reverse transcriptase (at 200 uM)	B	BAO_0000357	single protein format	None	None	None	None	None	CHEMBL247	Human immunodeficiency virus type 1 reverse transcriptase	Human immunodeficiency virus 1	SINGLE PROTEIN	CHEMBL1127605	1	Scientific Literature	J. Med. Chem.	1994	None
CHEMBL100934		0	450.93	0	4.15	48	CCN1c2ncc(CCc3cccc(NC(N)=O)c3)cc2C(=O)N(C)c2ccc(Cl)nc21	IC50	'='	60.0	nM	7.22			UO_0000065	16.02	0.31	3.07	6.91	False	CHEMBL802411	Inhibitory activity against HIV-1 wild-type reverse transcriptase.	B	BAO_0000357	single protein format	Human immunodeficiency virus 1	None	None	None	None	CHEMBL247	Human immunodeficiency virus type 1 reverse transcriptase	Human immunodeficiency virus 1	SINGLE PROTEIN	CHEMBL1131047	1	Scientific Literature	J. Med. Chem.	1998	None
CHEMBL101745		0	326.23	0	3.33	s16	O=C1Nc2ccc([N+](=O)[O-])cc2[C@@](C#CC2CC2)(C(F)(F)F)O1	Activity	'='	0.209	uM				UO_0000064					False	CHEMBL803376	Inhibitory activity against human immunodeficiency virus type 1 reverse transcriptase (HIV-1 RT)	B	BAO_0000357	single protein format	Human immunodeficiency virus 1	None	None	None	None	CHEMBL247	Human immunodeficiency virus type 1 reverse transcriptase	Human immunodeficiency virus 1	SINGLE PROTEIN	CHEMBL1135496	1	Scientific Literature	J. Med. Chem.	2002	None
CHEMBL3038086		0	1294.75	None	None	3o	C/C=C/C[C@@H](C)[C@@H](O)[C@H]1C(=O)N[C@@H](CC)C(=O)N(C)[C@H](SCCO)C(=O)N(C)[C@@H](CC(C)(C)O)C(=O)N[C@@H](C(C)C)C(=O)N(C)[C@@H](CC(C)C)C(=O)N[C@@H](C)C(=O)N[C@H](C)C(=O)N(C)[C@@H](CC(C)C)C(=O)N(C)[C@@H](CC(C)C)C(=O)N(C)[C@@H](C(C)C)C(=O)N1C	IC50	'='	80.0	nM	7.10			UO_0000065	5.48	None	None	None	False	CHEMBL802760	In vitro inhibitory activity against HIV-1 RT in CEM4 cell line	B	BAO_0000219	cell-based format	Human immunodeficiency virus 1	None	None	CEM4	None	CHEMBL247	Human immunodeficiency virus type 1 reverse transcriptase	Human immunodeficiency virus 1	SINGLE PROTEIN	CHEMBL1136490	1	Scientific Literature	Bioorg. Med. Chem. Lett.	2003	None
CHEMBL196011		0	488.86	1	6.07	13	COC(=O)CCC/C=C(\c1cc(F)cc(C(F)(F)F)c1)c1cc(Cl)c(OC)c(C(=O)OC)c1	IC50	'>'	100000.0	nM				UO_0000065					False	CHEMBL880597	Inhibition of recombinant HIV-1 reverse transcriptase activity	B	BAO_0000357	single protein format	Human immunodeficiency virus 1	None	None	None	None	CHEMBL247	Human immunodeficiency virus type 1 reverse transcriptase	Human immunodeficiency virus 1	SINGLE PROTEIN	CHEMBL1140415	1	Scientific Literature	J. Med. Chem.	2005	None
CHEMBL101568		0	279.64	0	4.07	Xs27.1	CC[C@]1(C(F)(F)F)OC(=O)Nc2ccc(Cl)cc21	Activity	'='	2.3	uM				UO_0000064					False	CHEMBL803376	Inhibitory activity against human immunodeficiency virus type 1 reverse transcriptase (HIV-1 RT)	B	BAO_0000357	single protein format	Human immunodeficiency virus 1	None	None	None	None	CHEMBL247	Human immunodeficiency virus type 1 reverse transcriptase	Human immunodeficiency virus 1	SINGLE PROTEIN	CHEMBL1135496	1	Scientific Literature	J. Med. Chem.	2002	None
CHEMBL145237		0	320.36	0	2.61	53	CCN1c2ncccc2C(=O)N(C)c2ccc(-c3cn[nH]c3)nc21	IC50	'='	60.0	nM	7.22			UO_0000065	22.54	0.41	4.61	9.26	False	CHEMBL802599	Inhibitory activity against HIV-1 Y181C Reverse transcriptase (RT)	B	BAO_0000357	single protein format	Human immunodeficiency virus 1	None	None	None	None	CHEMBL247	Human immunodeficiency virus type 1 reverse transcriptase	Human immunodeficiency virus 1	SINGLE PROTEIN	CHEMBL1128204	1	Scientific Literature	J. Med. Chem.	1995	None
CHEMBL144851		0	339.40	0	2.08	29	CCN1c2ncccc2C(=O)Nc2c(C)cc(N3CCC(O)C3)nc21	IC50	'>'	1000.0	nM				UO_0000065					False	CHEMBL802599	Inhibitory activity against HIV-1 Y181C Reverse transcriptase (RT)	B	BAO_0000357	single protein format	Human immunodeficiency virus 1	None	None	None	None	CHEMBL247	Human immunodeficiency virus type 1 reverse transcriptase	Human immunodeficiency virus 1	SINGLE PROTEIN	CHEMBL1128204	1	Scientific Literature	J. Med. Chem.	1995	None
CHEMBL318343		0	437.89	0	3.76	57	CCN1c2ncc(CCc3ccnc(C(=O)O)c3)cc2C(=O)N(C)c2ccc(Cl)nc21	IC50	'>'	1000.0	nM				UO_0000065					False	CHEMBL802403	Inhibitory activity against HIV-1 Y188L reverse transcriptase.	B	BAO_0000357	single protein format	Human immunodeficiency virus 1	None	None	None	None	CHEMBL247	Human immunodeficiency virus type 1 reverse transcriptase	Human immunodeficiency virus 1	SINGLE PROTEIN	CHEMBL1131047	1	Scientific Literature	J. Med. Chem.	1998	None
CHEMBL336635		0	455.58	0	3.24	20	CCc1cccnc1N(C)C1CCN(C(=O)c2cc3cc(NS(C)(=O)=O)ccc3[nH]2)CC1	IC50	'='	2000.0	nM	5.70			UO_0000065	12.51	0.24	2.46	5.79	False	CHEMBL800663	Inhibition of Reverse transcriptase (Y181C) using poly(rA)600:oligo(dT)10 as template primer.	B	BAO_0000357	single protein format	Human immunodeficiency virus 1	None	None	None	None	CHEMBL247	Human immunodeficiency virus type 1 reverse transcriptase	Human immunodeficiency virus 1	SINGLE PROTEIN	CHEMBL1132431	1	Scientific Literature	J. Med. Chem.	1999	None
CHEMBL341238		0	341.89	1	5.43	15d	Cc1nc(CCCCCCCc2ccccc2)n2nc(Cl)ccc12	EC50	'>'	250000.0	nM		Outside typical range		UO_0000065					False	CHEMBL804266	Inhibition of reverse transcriptase of HIV-1 (strain RF)-infected MT-4 cells in RPMI 1640 growth medium in MTM assay	B	BAO_0000219	cell-based format	Human immunodeficiency virus 1	None	None	MT4	None	CHEMBL247	Human immunodeficiency virus type 1 reverse transcriptase	Human immunodeficiency virus 1	SINGLE PROTEIN	CHEMBL1127033	1	Scientific Literature	J. Med. Chem.	1993	CHEMBL3308375
CHEMBL85368		0	274.39	0	3.83	D01	CC(C)Sc1nc(O)cc(C(C)c2ccccc2)n1	Activity	'='	0.9	uM				UO_0000064					False	CHEMBL803376	Inhibitory activity against human immunodeficiency virus type 1 reverse transcriptase (HIV-1 RT)	B	BAO_0000357	single protein format	Human immunodeficiency virus 1	None	None	None	None	CHEMBL247	Human immunodeficiency virus type 1 reverse transcriptase	Human immunodeficiency virus 1	SINGLE PROTEIN	CHEMBL1135496	1	Scientific Literature	J. Med. Chem.	2002	None
CHEMBL59917		0	349.14	0	4.30	19	O=C1Nc2ccc(Cl)c(Cl)c2[C@@](C#CC2CC2)(C(F)(F)F)N1	IC90	'='	88.0	nM				UO_0000065					False	CHEMBL818462	Effect of human plasma protein binding on antiviral efficacy.	F	BAO_0000366	cell-free format	None	CHEMBL3559721	Plasma	None	None	CHEMBL247	Human immunodeficiency virus type 1 reverse transcriptase	Human immunodeficiency virus 1	SINGLE PROTEIN	CHEMBL1133185	1	Scientific Literature	J. Med. Chem.	2000	None
CHEMBL265502	SURAMIN	3	1297.30	None	None	Suramin	Cc1ccc(C(=O)Nc2ccc(S(=O)(=O)O)c3cc(S(=O)(=O)O)cc(S(=O)(=O)O)c23)cc1NC(=O)c1cccc(NC(=O)Nc2cccc(C(=O)Nc3cc(C(=O)Nc4ccc(S(=O)(=O)O)c5cc(S(=O)(=O)O)cc(S(=O)(=O)O)c45)ccc3C)c2)c1	ID50	'='	42.0	ug ml-1		Non standard unit for type		UO_0000274					False	CHEMBL806028	Inhibitory dose at a concentration of 350 uM cell-free HIV-1 Reverse Transcriptase	B	BAO_0000357	single protein format	Human immunodeficiency virus 1	None	None	None	None	CHEMBL247	Human immunodeficiency virus type 1 reverse transcriptase	Human immunodeficiency virus 1	SINGLE PROTEIN	CHEMBL1125724	1	Scientific Literature	J. Med. Chem.	1991	None
CHEMBL175984		0	465.55	0	2.70	40	NS(=O)(=O)c1ccc(NC(=O)CCN2C(=O)/C(=C/c3ccc(F)cc3)SC2=S)cc1	IC50	'='	88000.0	nM	4.06			UO_0000065	8.71	0.18	1.36	3.70	False	CHEMBL830970	Inhibitory concentration against human immuno deficiency virus type 1 integrase (3'-processing)	B	BAO_0000357	single protein format	Human immunodeficiency virus 1	None	None	None	None	CHEMBL247	Human immunodeficiency virus type 1 reverse transcriptase	Human immunodeficiency virus 1	SINGLE PROTEIN	CHEMBL1145282	1	Scientific Literature	J. Med. Chem.	2005	None
CHEMBL3143764		0	647.94	None	None	9	COCCn1c(=O)c(C)cn([C@@H]2O[C@H](CO[Si](C)(C)C(C)(C)C)[C@@]3(OS(=O)(=O)C=C3N)[C@H]2O[Si](C)(C)C(C)(C)C)c1=O	IC50	'='	2900.0	nM	5.54			UO_0000065	8.55	None	None	None	False	CHEMBL881514	Inhibitory concentration required to inhibit recombinant HIV-1 reverse transcriptase	B	BAO_0000357	single protein format	Human immunodeficiency virus 1	None	None	None	None	CHEMBL247	Human immunodeficiency virus type 1 reverse transcriptase	Human immunodeficiency virus 1	SINGLE PROTEIN	CHEMBL1141126	1	Scientific Literature	J. Med. Chem.	2005	None
CHEMBL292608		0	268.32	0	3.35	32	CCN1C(=O)c2cc(N)ccc2Oc2cccc(C)c21	IC50	'='	60.0	nM	7.22			UO_0000065	26.92	0.49	3.87	13.00	False	CHEMBL801332	In vitro inhibitory activity against HIV-1 reverse transcriptase.	B	BAO_0000357	single protein format	Human immunodeficiency virus 1	None	None	None	None	CHEMBL247	Human immunodeficiency virus type 1 reverse transcriptase	Human immunodeficiency virus 1	SINGLE PROTEIN	CHEMBL1126047	1	Scientific Literature	J. Med. Chem.	1992	None
CHEMBL134278		0	377.80	0	3.85	13	CCC(=O)c1ccc(F)c(C2CC2NC(=O)Nc2ccc(Cl)cn2)c1O	IC50	'='	51.0	nM	7.29			UO_0000065	19.30	0.38	3.44	7.99	False	CHEMBL804312	HIV-1 reverse transcriptase inhibitory activity against Cys181 mutant using (poly)rC600*(oligo)dGT as template primer.	B	BAO_0000357	single protein format	Human immunodeficiency virus 1	None	None	None	None	CHEMBL247	Human immunodeficiency virus type 1 reverse transcriptase	Human immunodeficiency virus 1	SINGLE PROTEIN	CHEMBL1132432	1	Scientific Literature	J. Med. Chem.	1999	None
CHEMBL414976		0	1126.79	2	11.69	2	C[N+]1(C)C[C@@]23C4=C5C6=C7[C@@H]8C9=c%10c%11c%12c%13c%14c%15c%16c%17c%18c%19c%20c%21c%22c%23c(c4c4c2c2c%24c%25c(c%10c(c%11%15)c%10c%16c%19c(c%25%10)c%10c%20c%23c4c%24%10)[C@@H]2[C@H]9[C@]73C1)[C@H]1C%22=C2c3c(c6c(c-%13c3[C@H]([C@H]%14%17)[C@@]23C[N+](C)(C)C[C@]%21%183)[C@@H]%128)[C@@H]51.[I-].[I-]	IC50	'='	1600.0	nM	5.80			UO_0000065	6.64	0.11	-5.89	None	False	CHEMBL829452	Inhibitory concentration against HIV-Reverse transcriptase	B	BAO_0000357	single protein format	Human immunodeficiency virus 1	None	None	None	None	CHEMBL247	Human immunodeficiency virus type 1 reverse transcriptase	Human immunodeficiency virus 1	SINGLE PROTEIN	CHEMBL1144363	1	Scientific Literature	Bioorg. Med. Chem. Lett.	2005	None
CHEMBL38744		0	351.41	0	4.21	19	Cc1ccc(C(OCCn2c([N+](=O)[O-])cnc2C)c2ccccc2)cc1	EC50	'='	1412.54	nM	5.85			UO_0000065	16.65	0.31	1.64	8.33	False	CHEMBL801211	Inhibitory activity against HIV-1 reverse transcriptase	B	BAO_0000357	single protein format	None	None	None	None	None	CHEMBL247	Human immunodeficiency virus type 1 reverse transcriptase	Human immunodeficiency virus 1	SINGLE PROTEIN	CHEMBL1135911	1	Scientific Literature	J. Med. Chem.	2002	None
CHEMBL1160257		0	467.16	1	-1.63	1 (TMPNPP)	Cc1cn([C@H]2C[C@@H](O)[C@@H](OP(=O)(O)NP(=O)(O)OP(=O)(O)O)O2)c(=O)[nH]c1=O	IC50	'='	10000.0	nM	5.00			UO_0000065	10.70	0.24	6.63	2.02	False	CHEMBL800588	Inhibitory activity against human immunodeficiency virus-1 reverse transcriptase(HIV-1 RT).	B	BAO_0000357	single protein format	None	None	None	None	None	CHEMBL247	Human immunodeficiency virus type 1 reverse transcriptase	Human immunodeficiency virus 1	SINGLE PROTEIN	CHEMBL1126051	1	Scientific Literature	J. Med. Chem.	1992	None
CHEMBL55445		0	279.30	0	3.03	76	CCN1C(=O)c2cccnc2Oc2cc(C)cc(C#N)c21	Inhibition	'='	96.0	%				UO_0000187					False	CHEMBL801334	Inhibition of HIV-1 reverse transcriptase at a concentration of 1 uM	B	BAO_0000357	single protein format	Human immunodeficiency virus 1	None	None	None	None	CHEMBL247	Human immunodeficiency virus type 1 reverse transcriptase	Human immunodeficiency virus 1	SINGLE PROTEIN	CHEMBL1126047	1	Scientific Literature	J. Med. Chem.	1992	None
CHEMBL3143799		0	661.97	None	None	21	Cc1cn([C@@H]2O[C@H](CO[Si](C)(C)C(C)(C)C)[C@@]3(OS(=O)(=O)C=C3N)[C@H]2O[Si](C)(C)C(C)(C)C)c(=O)n(CCCCO)c1=O	IC50	'='	13000.0	nM	4.89			UO_0000065	7.38	None	None	None	False	CHEMBL881514	Inhibitory concentration required to inhibit recombinant HIV-1 reverse transcriptase	B	BAO_0000357	single protein format	Human immunodeficiency virus 1	None	None	None	None	CHEMBL247	Human immunodeficiency virus type 1 reverse transcriptase	Human immunodeficiency virus 1	SINGLE PROTEIN	CHEMBL1141126	1	Scientific Literature	J. Med. Chem.	2005	None
CHEMBL190170		0	319.83	1	5.02	2b	CC(C)c1c(OC2CCCCC2)c2cc(Cl)ccc2[nH]c1=O	Fold increase	'='	3.9										False	CHEMBL829760	Fold increase in inhibitory concentration against HIV 1 reverse transcriptase mutant type Cys181 over wild type HIV 1 reverse transcriptase	B	BAO_0000357	single protein format	Human immunodeficiency virus 1	None	None	None	None	CHEMBL247	Human immunodeficiency virus type 1 reverse transcriptase	Human immunodeficiency virus 1	SINGLE PROTEIN	CHEMBL1137821	1	Scientific Literature	J. Med. Chem.	2004	None
CHEMBL191146		0	335.90	1	5.56	5	CCCc1c(SC2CCCCC2)c2cc(Cl)ccc2[nH]c1=O	Fold increase	'='	3.6										False	CHEMBL829760	Fold increase in inhibitory concentration against HIV 1 reverse transcriptase mutant type Cys181 over wild type HIV 1 reverse transcriptase	B	BAO_0000357	single protein format	Human immunodeficiency virus 1	None	None	None	None	CHEMBL247	Human immunodeficiency virus type 1 reverse transcriptase	Human immunodeficiency virus 1	SINGLE PROTEIN	CHEMBL1137821	1	Scientific Literature	J. Med. Chem.	2004	None
CHEMBL114652		0	345.27	0	1.46	HI-276 (table 1)	S=C(NCCN1CCOCC1)Nc1ccc(Br)cn1	IC90	'>'	100000.0	nM				UO_0000065					False	CHEMBL799149	Inhibition of recombinant reverse transcriptase (RT) in cell-free Quan-T-RT assay system	B	BAO_0000357	single protein format	Human immunodeficiency virus 1	None	None	None	None	CHEMBL247	Human immunodeficiency virus type 1 reverse transcriptase	Human immunodeficiency virus 1	SINGLE PROTEIN	CHEMBL1132503	1	Scientific Literature	Bioorg. Med. Chem. Lett.	1999	None
CHEMBL81319		0	319.37	0	3.22	2	CCN1c2ncccc2C(=O)N(C)c2ccc(-c3cc[nH]c3)nc21	IC50	'='	320.0	nM	6.50			UO_0000065	20.34	0.37	3.27	9.97	False	CHEMBL802763	Inhibition against HIV-1 mutant G190A reverse transcriptase at 1 mM	B	BAO_0000357	single protein format	None	None	None	None	None	CHEMBL247	Human immunodeficiency virus type 1 reverse transcriptase	Human immunodeficiency virus 1	SINGLE PROTEIN	CHEMBL1130325	1	Scientific Literature	J. Med. Chem.	1997	None
CHEMBL290268		0	433.43	1	-0.15	12p	COc1nc(=O)n(CCn2c(=O)c(C)cn(C3CC(N=[N+]=[N-])C(CO)O3)c2=O)cc1C	EC50	'>'	29000.0	nM				UO_0000065					False	CHEMBL803726	Reverse transcriptase activity was measured in the culture supernatant, concentration that reduces by 50% the HIV produced in the supernatant.	B	BAO_0000357	single protein format	None	None	None	None	None	CHEMBL247	Human immunodeficiency virus type 1 reverse transcriptase	Human immunodeficiency virus 1	SINGLE PROTEIN	CHEMBL1130032	1	Scientific Literature	J. Med. Chem.	1997	None
CHEMBL432894		0	326.30	0	2.99	A19	N#Cc1c(N)cccc1S(=O)(=O)c1cccc(C(F)(F)F)c1	Activity	'='	3.5	uM				UO_0000064					False	CHEMBL803376	Inhibitory activity against human immunodeficiency virus type 1 reverse transcriptase (HIV-1 RT)	B	BAO_0000357	single protein format	Human immunodeficiency virus 1	None	None	None	None	CHEMBL247	Human immunodeficiency virus type 1 reverse transcriptase	Human immunodeficiency virus 1	SINGLE PROTEIN	CHEMBL1135496	1	Scientific Literature	J. Med. Chem.	2002	None
CHEMBL133779		0	356.18	0	3.91	12	O=C(Nc1ccc(Cl)cn1)NC1CC1c1c(F)ccc(O)c1Cl	IC50	'>'	2700.0	nM				UO_0000065					False	CHEMBL804311	HIV-1 reverse transcriptase inhibitory activity against Asn103 mutant using (poly)rC600*(oligo)dGT as template primer.	B	BAO_0000357	single protein format	Human immunodeficiency virus 1	None	None	None	None	CHEMBL247	Human immunodeficiency virus type 1 reverse transcriptase	Human immunodeficiency virus 1	SINGLE PROTEIN	CHEMBL1132432	1	Scientific Literature	J. Med. Chem.	1999	None
CHEMBL102788		0	337.87	1	5.45	U37	Cc1occc1C(=S)Nc1ccc(Cl)c(OCCC(C)C)c1	Activity	'='	0.021	uM				UO_0000064					False	CHEMBL803376	Inhibitory activity against human immunodeficiency virus type 1 reverse transcriptase (HIV-1 RT)	B	BAO_0000357	single protein format	Human immunodeficiency virus 1	None	None	None	None	CHEMBL247	Human immunodeficiency virus type 1 reverse transcriptase	Human immunodeficiency virus 1	SINGLE PROTEIN	CHEMBL1135496	1	Scientific Literature	J. Med. Chem.	2002	None
CHEMBL223228	EFAVIRENZ	4	315.68	0	4.07	EFV	O=C1Nc2ccc(Cl)cc2[C@@](C#CC2CC2)(C(F)(F)F)O1	Activity	'='	0.478	uM				UO_0000064					False	CHEMBL803376	Inhibitory activity against human immunodeficiency virus type 1 reverse transcriptase (HIV-1 RT)	B	BAO_0000357	single protein format	Human immunodeficiency virus 1	None	None	None	None	CHEMBL247	Human immunodeficiency virus type 1 reverse transcriptase	Human immunodeficiency virus 1	SINGLE PROTEIN	CHEMBL1135496	1	Scientific Literature	J. Med. Chem.	2002	None
CHEMBL293814		0	356.32	0	4.80	B06	CC(C)=CCN1Cc2cc(Cl)c(Cl)c3nc(S)n(c23)C[C@@H]1C	Activity	'='	0.0255	uM				UO_0000064					True	CHEMBL803376	Inhibitory activity against human immunodeficiency virus type 1 reverse transcriptase (HIV-1 RT)	B	BAO_0000357	single protein format	Human immunodeficiency virus 1	None	None	None	None	CHEMBL247	Human immunodeficiency virus type 1 reverse transcriptase	Human immunodeficiency virus 1	SINGLE PROTEIN	CHEMBL1135496	1	Scientific Literature	J. Med. Chem.	2002	None
CHEMBL1159557		0	768.55	3	1.08	20	O=C1C[C@H]2OC(O)[C@@H]3OC(=O)c4cc(O)c(O)c(O)c4-c4c(cc(O)c(O)c4O)C(=O)O[C@H]3[C@@H]2OC(=O)c2cc(O)c(O)c(O)c2-c2c1cc(O)c(O)c2O	Inhibition	'='	33.0	%				UO_0000187					False	CHEMBL689636	Inhibition against HIV- reverse transcriptase in cell culture at 20 ug/mL	B	BAO_0000357	single protein format	Human immunodeficiency virus 1	None	None	None	None	CHEMBL247	Human immunodeficiency virus type 1 reverse transcriptase	Human immunodeficiency virus 1	SINGLE PROTEIN	CHEMBL1126373	1	Scientific Literature	Bioorg. Med. Chem. Lett.	1992	None
CHEMBL39665		0	399.24	0	3.55	2	CN(C)c1ccc(F)c(CCNC(=O)Nc2ccc(Br)cn2)c1F	IC50	'='	1500.0	nM	5.82			UO_0000065	14.59	0.33	2.27	10.17	True	CHEMBL798331	Inhibitory effect on recombinant HIV- 1 reverse transcriptase which has a mutation Tyr 181 to Cys 181 (clone 90)	B	BAO_0000357	single protein format	Human immunodeficiency virus 1	None	None	None	None	CHEMBL247	Human immunodeficiency virus type 1 reverse transcriptase	Human immunodeficiency virus 1	SINGLE PROTEIN	CHEMBL1130840	1	Scientific Literature	Bioorg. Med. Chem. Lett.	1998	None
CHEMBL35434		0	321.88	0	4.23	9-Chloro-TIBO	CC(C)=CCN1Cc2cccc3nc(S)n(c23)C(Cl)[C@@H]1C	IC50	'='	200.0	nM	6.70			UO_0000065	20.81	0.44	2.47	31.81	False	CHEMBL797531	Inhibitory effect on wild type HIV- 1 reverse transcriptase using rCdG as template and dGTP as substrate.	B	BAO_0000357	single protein format	Human immunodeficiency virus 1	None	None	None	None	CHEMBL247	Human immunodeficiency virus type 1 reverse transcriptase	Human immunodeficiency virus 1	SINGLE PROTEIN	CHEMBL1130840	1	Scientific Literature	Bioorg. Med. Chem. Lett.	1998	None
CHEMBL281913		0	471.20	1	0.66	VIa	Nc1ncnc2c1ncn2C1C=CC(OCP(=O)(O)OP(=O)(O)OP(=O)(O)O)C1	IC50	'='	200.0	nM	6.70			UO_0000065	14.22	0.32	6.04	2.92	False	CHEMBL797537	Inhibition of DNA synthesis by HIV reverse transcriptase	B	BAO_0000357	single protein format	Human immunodeficiency virus 1	None	None	None	None	CHEMBL247	Human immunodeficiency virus type 1 reverse transcriptase	Human immunodeficiency virus 1	SINGLE PROTEIN	CHEMBL1135574	1	Scientific Literature	J. Med. Chem.	2002	None
CHEMBL1159554		0	1108.79	None	None	26	O=C(O[C@@H]1O[C@@H]2COC(=O)c3cc(O)c(O)c(O)c3-c3c(cc(O)c(O)c3O)C(=O)O[C@H]3[C@@H]2OC(=O)[C@@]24CC(=O)[C@@](O)(O[C@@]25C(=O)O[C@H]2C(O)CO[C@@]25O)C2(O)Oc5c(O)c(O)cc(c5C24)C(=O)C[C@@H]13)c1cc(O)c(O)c(O)c1	Inhibition	'='	23.0	%				UO_0000187					False	CHEMBL689636	Inhibition against HIV- reverse transcriptase in cell culture at 20 ug/mL	B	BAO_0000357	single protein format	Human immunodeficiency virus 1	None	None	None	None	CHEMBL247	Human immunodeficiency virus type 1 reverse transcriptase	Human immunodeficiency virus 1	SINGLE PROTEIN	CHEMBL1126373	1	Scientific Literature	Bioorg. Med. Chem. Lett.	1992	None
CHEMBL305996		0	381.74	0	3.69	12c	COc1c(Cl)ccc2c1C(C#Cc1cccnc1)(C(F)(F)F)NC(=O)N2	IC50	'='	139.0	nM	6.86			UO_0000065	17.96	0.36	3.17	10.84	False	CHEMBL800746	Tested for inhibitory concentration against HIV-1 non-nucleoside reverse transcriptase	B	BAO_0000357	single protein format	None	None	None	None	None	CHEMBL247	Human immunodeficiency virus type 1 reverse transcriptase	Human immunodeficiency virus 1	SINGLE PROTEIN	CHEMBL1134815	1	Scientific Literature	Bioorg. Med. Chem. Lett.	2001	None
CHEMBL65242		0	336.26	0	4.30	HI-511 (S)	C[C@H](/N=C(\S)Nc1ccc(Br)cn1)c1ccccc1	Ki						Not Determined						False	CHEMBL802221	Binding affinity against HIV reverse transcriptase (Estimated Ki)	B	BAO_0000357	single protein format	None	None	None	None	None	CHEMBL247	Human immunodeficiency virus type 1 reverse transcriptase	Human immunodeficiency virus 1	SINGLE PROTEIN	CHEMBL1133139	1	Scientific Literature	Bioorg. Med. Chem. Lett.	2000	None
CHEMBL65242		0	336.26	0	4.30	HI-511 (S)	C[C@H](/N=C(\S)Nc1ccc(Br)cn1)c1ccccc1	IC50	'>'	100000.0	nM				UO_0000065					False	CHEMBL798358	Compound was evaluated for its inhibitory activity against recombinant HIV-1 Reverse transcriptase using cell free RT inhibition assay	B	BAO_0000357	single protein format	None	None	None	None	None	CHEMBL247	Human immunodeficiency virus type 1 reverse transcriptase	Human immunodeficiency virus 1	SINGLE PROTEIN	CHEMBL1133139	1	Scientific Literature	Bioorg. Med. Chem. Lett.	2000	None
CHEMBL7983	PROPYL GALLATE	1	212.20	0	1.37	Propyl gallate	CCCOC(=O)c1cc(O)c(O)c(O)c1	IC50						Not Determined						False	CHEMBL797515	Compound was evaluated for the inhibition of recombinant HIV-1 reverse transcriptase; No data	B	BAO_0000357	single protein format	None	None	None	None	None	CHEMBL247	Human immunodeficiency virus type 1 reverse transcriptase	Human immunodeficiency virus 1	SINGLE PROTEIN	CHEMBL1132863	1	Scientific Literature	Bioorg. Med. Chem. Lett.	2000	None
CHEMBL56465		0	305.20	0	4.05	1l	N#Cc1c(N)cccc1Sc1cccc(Br)c1	IC50	'='	15135.61	nM	4.82			UO_0000065	15.79	0.39	0.77	9.68	False	CHEMBL829157	Inhibitory concentration against Reverse transcriptase	B	BAO_0000357	single protein format	Human immunodeficiency virus 1	None	None	None	None	CHEMBL247	Human immunodeficiency virus type 1 reverse transcriptase	Human immunodeficiency virus 1	SINGLE PROTEIN	CHEMBL1141934	1	Scientific Literature	J. Med. Chem.	2005	None
CHEMBL291983		0	306.77	0	2.94	3x	Cc1cc(Cl)cc(S(=O)(=O)c2cccc(N)c2C#N)c1	IC50	'='	5.012	nM	8.30			UO_0000065	27.06	0.57	5.36	9.89	False	CHEMBL829157	Inhibitory concentration against Reverse transcriptase	B	BAO_0000357	single protein format	Human immunodeficiency virus 1	None	None	None	None	CHEMBL247	Human immunodeficiency virus type 1 reverse transcriptase	Human immunodeficiency virus 1	SINGLE PROTEIN	CHEMBL1141934	1	Scientific Literature	J. Med. Chem.	2005	None
CHEMBL296939		0	365.82	0	4.59	1g	O=C(COc1ccc(Cl)cc1C(=O)c1ccccc1)Nc1ccccc1	IC50	'='	0.01	ug.mL-1				UO_0000274					False	CHEMBL802407	Inhibitory activity against HIV-1 reverse transcriptase	B	BAO_0000357	single protein format	Human immunodeficiency virus 1	None	None	None	None	CHEMBL247	Human immunodeficiency virus type 1 reverse transcriptase	Human immunodeficiency virus 1	SINGLE PROTEIN	CHEMBL1128355	1	Scientific Literature	J. Med. Chem.	1995	None
CHEMBL134026		0	422.25	0	3.96	18	CCC(=O)c1ccc(F)c(C2CC2NC(=O)Nc2ccc(Br)cn2)c1O	ED50	'='	0.012	uM		Non standard unit for type		UO_0000064					False	CHEMBL715316	Inhibition of wild type HIV-1 in MT-4 cell culture (human T cell line)	F	BAO_0000219	cell-based format	Human immunodeficiency virus 1	None	None	MT4	None	CHEMBL247	Human immunodeficiency virus type 1 reverse transcriptase	Human immunodeficiency virus 1	SINGLE PROTEIN	CHEMBL1132432	1	Scientific Literature	J. Med. Chem.	1999	CHEMBL3308375
CHEMBL351849		0	464.57	0	4.56	27r	CCc1ccccc1N(C(=O)c1cccs1)C(=S)OCCN1C(=O)c2ccccc2C1=O	EC50	'='	11000.0	nM	4.96			UO_0000065					False	CHEMBL714209	Concentration required to achieve 50% protection of MT-4 cell from the HIV-1 induced cytopathogenicity was determined by the MTT method	F	BAO_0000219	cell-based format	Human immunodeficiency virus 1	None	None	MT4	None	CHEMBL247	Human immunodeficiency virus type 1 reverse transcriptase	Human immunodeficiency virus 1	SINGLE PROTEIN	CHEMBL1145773	1	Scientific Literature	J. Med. Chem.	2003	CHEMBL3308375
CHEMBL83825		0	311.34	0	2.32	1	CCc1cc(NCN2C(=O)c3ccccc3C2=O)c(O)nc1C	IC50	'='	30.0	nM	7.52			UO_0000065	24.16	0.45	5.20	9.12	True	CHEMBL800583	Inhibitory activity against HIV-1 reverse transcriptase (RT)	B	BAO_0000357	single protein format	None	None	None	None	None	CHEMBL247	Human immunodeficiency virus type 1 reverse transcriptase	Human immunodeficiency virus 1	SINGLE PROTEIN	CHEMBL1125217	1	Scientific Literature	J. Med. Chem.	1991	None
CHEMBL110007		0	260.36	0	3.11	8g	CSc1nc(O)c(C)c(Cc2cccc(C)c2)n1	IC50	'='	2500.0	nM	5.60			UO_0000065					False	CHEMBL803437	Dose required to inhibit HIV-1 recombinant reverse transcriptase (rRT) activity by 50%.	F	BAO_0000019	assay format	Human immunodeficiency virus 1	None	None	None	None	CHEMBL247	Human immunodeficiency virus type 1 reverse transcriptase	Human immunodeficiency virus 1	SINGLE PROTEIN	CHEMBL1128518	1	Scientific Literature	J. Med. Chem.	1995	None
CHEMBL73672		0	268.32	0	2.76	99	CCc1ccnc2c1NC(=O)c1cccnc1N2CC	Inhibition	'='	100.0	%				UO_0000187					False	CHEMBL798029	In vitro inhibitory activity against human immunodeficiency virus type 1 (HIV-1) reverse transcriptase (RT) at a concentration of 10 ug/mL.	B	BAO_0000357	single protein format	Human immunodeficiency virus 1	None	None	None	None	CHEMBL247	Human immunodeficiency virus type 1 reverse transcriptase	Human immunodeficiency virus 1	SINGLE PROTEIN	CHEMBL1125844	1	Scientific Literature	J. Med. Chem.	1991	None
CHEMBL144653		0	346.39	0	3.60	58	CCN1c2ncccc2C(=O)N(C)c2ccc(-c3cccc(O)c3)nc21	IC50	'='	180.0	nM	6.75			UO_0000065	19.47	0.35	3.14	9.70	False	CHEMBL802599	Inhibitory activity against HIV-1 Y181C Reverse transcriptase (RT)	B	BAO_0000357	single protein format	Human immunodeficiency virus 1	None	None	None	None	CHEMBL247	Human immunodeficiency virus type 1 reverse transcriptase	Human immunodeficiency virus 1	SINGLE PROTEIN	CHEMBL1128204	1	Scientific Literature	J. Med. Chem.	1995	None
CHEMBL190879		0	343.41	0	3.97	7	Cc1ncc([N+](=O)[O-])n1CCOC(c1ccccc1)c1cccs1	EC50	'='	30.0	nM	7.52			UO_0000065	21.91	0.43	3.55	10.72	False	CHEMBL829774	Concentration required to inhibit HIV-1 reverse transcriptase activity (wild-type) enzyme	B	BAO_0000357	single protein format	Human immunodeficiency virus 1	None	None	None	None	CHEMBL247	Human immunodeficiency virus type 1 reverse transcriptase	Human immunodeficiency virus 1	SINGLE PROTEIN	CHEMBL1140261	1	Scientific Literature	J. Med. Chem.	2005	None
CHEMBL190879		0	343.41	0	3.97	7	Cc1ncc([N+](=O)[O-])n1CCOC(c1ccccc1)c1cccs1	ID50	'>'	50.0	uM		Non standard unit for type		UO_0000064					False	CHEMBL826393	Dose required to inhibit HIV-1 reverse transcriptase activity (Y181I mutant) by 50%	B	BAO_0000357	single protein format	Homo sapiens	None	None	None	None	CHEMBL247	Human immunodeficiency virus type 1 reverse transcriptase	Human immunodeficiency virus 1	SINGLE PROTEIN	CHEMBL1140261	1	Scientific Literature	J. Med. Chem.	2005	None
CHEMBL190879		0	343.41	0	3.97	7	Cc1ncc([N+](=O)[O-])n1CCOC(c1ccccc1)c1cccs1	ID50	'='	30.2	uM		Non standard unit for type		UO_0000064					False	CHEMBL825677	Dose required to inhibit HIV-1 reverse transcriptase activity (Y188L mutant) by 50%	B	BAO_0000357	single protein format	Homo sapiens	None	None	None	None	CHEMBL247	Human immunodeficiency virus type 1 reverse transcriptase	Human immunodeficiency virus 1	SINGLE PROTEIN	CHEMBL1140261	1	Scientific Literature	J. Med. Chem.	2005	None
CHEMBL308907		0	223.28	0	3.12	2	CCN1c2ncccc2C=Cc2cccnc21	IC50	'='	40.0	nM	7.40			UO_0000065	33.13	0.59	4.28	25.49	False	CHEMBL872977	Compound was tested for inhibitory activity against HIV-1 wild type reverse transcriptase	B	BAO_0000357	single protein format	None	None	None	None	None	CHEMBL247	Human immunodeficiency virus type 1 reverse transcriptase	Human immunodeficiency virus 1	SINGLE PROTEIN	CHEMBL1130928	1	Scientific Literature	Bioorg. Med. Chem. Lett.	1998	None
CHEMBL363816		0	377.85	0	4.62	11	Cc1ncc([N+](=O)[O-])n1CCOC(c1cccc(Cl)c1)c1cccs1	ID50	'='	1.17	uM		Non standard unit for type		UO_0000064					False	CHEMBL829193	Dose required to inhibit HIV-1 reverse transcriptase activity (wild-type) by 50%	B	BAO_0000357	single protein format	Human immunodeficiency virus 1	None	None	None	None	CHEMBL247	Human immunodeficiency virus type 1 reverse transcriptase	Human immunodeficiency virus 1	SINGLE PROTEIN	CHEMBL1140261	1	Scientific Literature	J. Med. Chem.	2005	None
CHEMBL2368438		0	513.99	None	None	3'-F-dTRBCF2TP (17c)	BP(=O)(OC[C@H]1O[C@@H](n2cc(C)c(=O)[nH]c2=O)C[C@@H]1F)OP(=O)(O)C(F)(F)P(=O)(O)O	Ki	'='	46.0	nM	7.34			UO_0000065	14.28	None	None	None	False	CHEMBL875215	Inhibitory constant against HIV-1 reverse transcriptase	B	BAO_0000357	single protein format	Human immunodeficiency virus 1	None	None	None	None	CHEMBL247	Human immunodeficiency virus type 1 reverse transcriptase	Human immunodeficiency virus 1	SINGLE PROTEIN	CHEMBL1143584	1	Scientific Literature	J. Med. Chem.	2005	None
CHEMBL362924		0	308.77	0	4.60	6	Oc1nc2ccc(Cl)cc2n1Cc1cccc2ccccc12	IC50	'='	12700.0	nM	4.90			UO_0000065	15.86	0.30	0.30	12.87	False	CHEMBL874564	Concentration required to inhibit in vitro RNA-dependent DNA polymerase activity of reverse transcriptase	B	BAO_0000357	single protein format	Human immunodeficiency virus 1	None	None	None	None	CHEMBL247	Human immunodeficiency virus type 1 reverse transcriptase	Human immunodeficiency virus 1	SINGLE PROTEIN	CHEMBL1144429	1	Scientific Literature	J. Med. Chem.	2005	None
CHEMBL189942		0	450.47	0	3.99	22	CCN1c2ncc(CCOc3ccc(C(=O)O)cc3C)cc2C(=O)N(C)c2ccc(F)nc21	EC50	'='	1.5	nM	8.82			UO_0000065	19.59	0.37	4.83	9.20	False	CHEMBL829295	Effective concentration towards HIV-1 wild type reverse transcriptase activity by 50% measured in cellular assay	B	BAO_0000357	single protein format	Human immunodeficiency virus 1	None	None	None	None	CHEMBL247	Human immunodeficiency virus type 1 reverse transcriptase	Human immunodeficiency virus 1	SINGLE PROTEIN	CHEMBL1141165	1	Scientific Literature	J. Med. Chem.	2005	None
CHEMBL335267	GENERIC INORGANIC CATION; (5-methyl-2,4-dioxo-6-phenylsulfanyl-3,4-dihydro-2H-pyrimidin-1-yl)-methanolate	0	460.26	None	None	5		EC50	'='	4700.0	nM	5.33			UO_0000065	11.58	None	None	None	False	CHEMBL804270	Inhibitory concentration against HIV-1 reverse transcriptase	B	BAO_0000357	single protein format	Human immunodeficiency virus 1	None	None	None	None	CHEMBL247	Human immunodeficiency virus type 1 reverse transcriptase	Human immunodeficiency virus 1	SINGLE PROTEIN	CHEMBL1130269	1	Scientific Literature	J. Med. Chem.	1997	None
CHEMBL70754		0	297.31	0	2.97	25	CCOC(=O)N1c2ccccc2N(C)C(=O)c2cccnc21	Inhibition	'='	13.0	%				UO_0000187					False	CHEMBL798029	In vitro inhibitory activity against human immunodeficiency virus type 1 (HIV-1) reverse transcriptase (RT) at a concentration of 10 ug/mL.	B	BAO_0000357	single protein format	Human immunodeficiency virus 1	None	None	None	None	CHEMBL247	Human immunodeficiency virus type 1 reverse transcriptase	Human immunodeficiency virus 1	SINGLE PROTEIN	CHEMBL1125844	1	Scientific Literature	J. Med. Chem.	1991	None
CHEMBL36930		0	311.72	0	3.38	1	O=C(NCCc1c(F)cccc1F)Nc1ccc(Cl)cn1	IC50	'='	420.0	nM	6.38			UO_0000065	20.46	0.41	3.00	11.80	False	CHEMBL686917	Compound was tested for its inhibitory effect on recombinant HIV- 1 reverse transcriptase which has a mutation Leu 100 to Ile 100 (clone 118)	B	BAO_0000357	single protein format	Human immunodeficiency virus 1	None	None	None	None	CHEMBL247	Human immunodeficiency virus type 1 reverse transcriptase	Human immunodeficiency virus 1	SINGLE PROTEIN	CHEMBL1130840	1	Scientific Literature	Bioorg. Med. Chem. Lett.	1998	None
CHEMBL58596		0	326.85	0	3.11	5	CC(C)C#CC1(C(C)C)NS(=O)(=O)Nc2ccc(Cl)cc21	IC50	'='	137.0	nM	6.86			UO_0000065	21.00	0.45	3.75	11.79	False	CHEMBL799136	The compound was evaluated for the inhibition of HIV-1 reverse transcriptase	B	BAO_0000357	single protein format	None	None	None	None	None	CHEMBL247	Human immunodeficiency virus type 1 reverse transcriptase	Human immunodeficiency virus 1	SINGLE PROTEIN	CHEMBL1133068	1	Scientific Literature	Bioorg. Med. Chem. Lett.	2000	None
CHEMBL151316		0	471.58	0	3.07	20	CCOc1cccnc1N(C)C1CCN(C(=O)c2cc3cc(NS(C)(=O)=O)ccc3[nH]2)CC1	Inhibition	'='	96.0	%				UO_0000187					False	CHEMBL800644	In vitro inhibition of HIV-1 reverse transcriptase at 100 uM.	B	BAO_0000357	single protein format	None	None	None	None	None	CHEMBL247	Human immunodeficiency virus type 1 reverse transcriptase	Human immunodeficiency virus 1	SINGLE PROTEIN	CHEMBL1129466	1	Scientific Literature	J. Med. Chem.	1996	None
CHEMBL2093129		0	509.37	3	-2.26	7	Cc1cn([C@H]2C[C@H](N=[N+]=[N-])[C@@H](COP(=O)(O)OC[C@H]3OC(O)[C@@H](O)[C@@H](O)[C@@H]3O)O2)c(=O)[nH]c1=O	Activity	'='	103000.0	c.p.m. 50ul-1									False	CHEMBL688432	Compound ability to inhibit the production of HIV reverse transcriptase (RT) in culture supernatant of CEM-CL13 on at 26 days at a concentration 5 uM	F	BAO_0000019	assay format	Human immunodeficiency virus 1	None	None	None	None	CHEMBL247	Human immunodeficiency virus type 1 reverse transcriptase	Human immunodeficiency virus 1	SINGLE PROTEIN	CHEMBL1125259	1	Scientific Literature	J. Med. Chem.	1991	None
CHEMBL2093129		0	509.37	3	-2.26	7	Cc1cn([C@H]2C[C@H](N=[N+]=[N-])[C@@H](COP(=O)(O)OC[C@H]3OC(O)[C@@H](O)[C@@H](O)[C@@H]3O)O2)c(=O)[nH]c1=O	Inhibition	'='	0.0	%				UO_0000187					False	CHEMBL691580	Percent inhibition measured as the production of HIV reverse transcriptase (RT) in culture supernatant of monocytic U937 on at 11 days at a concentration 5 uM	F	BAO_0000019	assay format	Human immunodeficiency virus 1	None	None	None	None	CHEMBL247	Human immunodeficiency virus type 1 reverse transcriptase	Human immunodeficiency virus 1	SINGLE PROTEIN	CHEMBL1125259	1	Scientific Literature	J. Med. Chem.	1991	None
CHEMBL2093129		0	509.37	3	-2.26	7	Cc1cn([C@H]2C[C@H](N=[N+]=[N-])[C@@H](COP(=O)(O)OC[C@H]3OC(O)[C@@H](O)[C@@H](O)[C@@H]3O)O2)c(=O)[nH]c1=O	Activity	'='	936.0	c.p.m. 50ul-1									False	CHEMBL686738	Compound ability to inhibit the production of HIV reverse transcriptase (RT) in preinfected PBL (peripheral blood lymphocytes) at 10 days at a concentration 5 uM	F	BAO_0000019	assay format	Human immunodeficiency virus 1	None	None	None	None	CHEMBL247	Human immunodeficiency virus type 1 reverse transcriptase	Human immunodeficiency virus 1	SINGLE PROTEIN	CHEMBL1125259	1	Scientific Literature	J. Med. Chem.	1991	None
CHEMBL2093129		0	509.37	3	-2.26	7	Cc1cn([C@H]2C[C@H](N=[N+]=[N-])[C@@H](COP(=O)(O)OC[C@H]3OC(O)[C@@H](O)[C@@H](O)[C@@H]3O)O2)c(=O)[nH]c1=O	Activity	'='	46089.0	c.p.m. 50ul-1									False	CHEMBL686902	Compound ability to inhibit the production of HIV reverse transcriptase (RT) in preinfected PBL (peripheral blood lymphocytes) at 14 days at a concentration 1 uM	F	BAO_0000019	assay format	Human immunodeficiency virus 1	None	None	None	None	CHEMBL247	Human immunodeficiency virus type 1 reverse transcriptase	Human immunodeficiency virus 1	SINGLE PROTEIN	CHEMBL1125259	1	Scientific Literature	J. Med. Chem.	1991	None
CHEMBL2093129		0	509.37	3	-2.26	7	Cc1cn([C@H]2C[C@H](N=[N+]=[N-])[C@@H](COP(=O)(O)OC[C@H]3OC(O)[C@@H](O)[C@@H](O)[C@@H]3O)O2)c(=O)[nH]c1=O	Activity	'='	25000.0	c.p.m. 50ul-1									False	CHEMBL686913	Compounds were evaluated for anti-RT activity at 0 days of culture	F	BAO_0000019	assay format	Human immunodeficiency virus 1	None	None	None	None	CHEMBL247	Human immunodeficiency virus type 1 reverse transcriptase	Human immunodeficiency virus 1	SINGLE PROTEIN	CHEMBL1125259	1	Scientific Literature	J. Med. Chem.	1991	None
CHEMBL2093129		0	509.37	3	-2.26	7	Cc1cn([C@H]2C[C@H](N=[N+]=[N-])[C@@H](COP(=O)(O)OC[C@H]3OC(O)[C@@H](O)[C@@H](O)[C@@H]3O)O2)c(=O)[nH]c1=O	Protection	'='	38.0	%				UO_0000187					False	CHEMBL692901	Compounds were evaluated for anti-RT activity by MTT dose and %protection was reported at 7 days of culture	F	BAO_0000019	assay format	Human immunodeficiency virus 1	None	None	None	None	CHEMBL247	Human immunodeficiency virus type 1 reverse transcriptase	Human immunodeficiency virus 1	SINGLE PROTEIN	CHEMBL1125259	1	Scientific Literature	J. Med. Chem.	1991	None
CHEMBL290859		0	373.36	0	4.18	14	Cc1ncc([N+](=O)[O-])n1CCOC(c1ccccc1)c1cc(F)cc(F)c1	ND					Potential missing data							False	CHEMBL803813	Dose required to inhibit the HIV-1 Reverse transcriptase activity by 50%.	B	BAO_0000357	single protein format	Human immunodeficiency virus 1	None	None	None	None	CHEMBL247	Human immunodeficiency virus type 1 reverse transcriptase	Human immunodeficiency virus 1	SINGLE PROTEIN	CHEMBL1135911	1	Scientific Literature	J. Med. Chem.	2002	None
CHEMBL336426		0	385.23	0	4.00	11	CCOc1ccc(F)c(C2CC2NC(=O)Nc2cc(Cl)cnn2)c1Cl	ED50	'='	4.4	uM		Non standard unit for type		UO_0000064					False	CHEMBL715312	Inhibitory activity against HIV-1 Ile 100 mutant in MT-4 cells.	F	BAO_0000219	cell-based format	Human immunodeficiency virus 1	None	None	MT4	None	CHEMBL247	Human immunodeficiency virus type 1 reverse transcriptase	Human immunodeficiency virus 1	SINGLE PROTEIN	CHEMBL1132432	1	Scientific Literature	J. Med. Chem.	1999	CHEMBL3308375
CHEMBL57	NEVIRAPINE	4	266.30	0	2.65	Nevirapine	Cc1ccnc2c1NC(=O)c1cccnc1N2C1CC1	IC50	'>'	100000.0	nM				UO_0000065					True	CHEMBL752872	Inhibitory activity against non-nucleoside reverse transcriptase inhibitors (NNRTI) -resistant HIV-1 strain A17 with a Y181C mutation in RT (reverse transcriptase)	B	BAO_0000357	single protein format	Human immunodeficiency virus 1	None	None	None	None	CHEMBL247	Human immunodeficiency virus type 1 reverse transcriptase	Human immunodeficiency virus 1	SINGLE PROTEIN	CHEMBL1134194	1	Scientific Literature	Bioorg. Med. Chem. Lett.	2001	None
CHEMBL147800		0	358.40	0	3.64	4aa	O=C1Nc2c(Cc3ccccc3O)ccnc2N(C2CC2)c2ncccc21	IC50	'='	190.0	nM	6.72			UO_0000065	18.75	0.34	3.08	8.58	False	CHEMBL798353	Compound was evaluated for inhibition of WT HIV type I reverse transcriptase.	B	BAO_0000357	single protein format	Human immunodeficiency virus 1	None	None	None	None	CHEMBL247	Human immunodeficiency virus type 1 reverse transcriptase	Human immunodeficiency virus 1	SINGLE PROTEIN	CHEMBL1128700	1	Scientific Literature	J. Med. Chem.	1995	None
CHEMBL147800		0	358.40	0	3.64	4aa	O=C1Nc2c(Cc3ccccc3O)ccnc2N(C2CC2)c2ncccc21	IC50	'='	1120.0	nM	5.95			UO_0000065	16.60	0.30	2.31	7.60	False	CHEMBL798354	Compound was evaluated for inhibition of Y181C HIV type I reverse transcriptase.	B	BAO_0000357	single protein format	None	None	None	None	None	CHEMBL247	Human immunodeficiency virus type 1 reverse transcriptase	Human immunodeficiency virus 1	SINGLE PROTEIN	CHEMBL1128700	1	Scientific Literature	J. Med. Chem.	1995	None
CHEMBL331911		0	546.72	1	4.29	25	CCN(c1ncccc1NC(C)C)C1CCN(C(=O)c2cc3cc(NC(=O)N4CCN(C)CC4)ccc3[nH]2)CC1	IC50	'='	180.0	nM	6.75			UO_0000065	12.34	0.23	2.45	6.76	False	CHEMBL800926	In vitro inhibition of mutant P236L recombinant reverse transcriptase of HIV-1 IIIB	B	BAO_0000357	single protein format	Human immunodeficiency virus 1	None	None	None	None	CHEMBL247	Human immunodeficiency virus type 1 reverse transcriptase	Human immunodeficiency virus 1	SINGLE PROTEIN	CHEMBL1129647	1	Scientific Literature	J. Med. Chem.	1996	None
CHEMBL149161		0	307.49	0	3.65	5	S=C(NCC12CC3CC(CC(C3)C1)C2)Nc1nccs1	IC50	'='	600.0	nM	6.22			UO_0000065	20.23	0.42	2.57	16.84	False	CHEMBL752872	Inhibitory activity against non-nucleoside reverse transcriptase inhibitors (NNRTI) -resistant HIV-1 strain A17 with a Y181C mutation in RT (reverse transcriptase)	B	BAO_0000357	single protein format	Human immunodeficiency virus 1	None	None	None	None	CHEMBL247	Human immunodeficiency virus type 1 reverse transcriptase	Human immunodeficiency virus 1	SINGLE PROTEIN	CHEMBL1134194	1	Scientific Literature	Bioorg. Med. Chem. Lett.	2001	None
CHEMBL37789		0	393.49	0	2.84	23	CC(C)Nc1cccnc1N1CCN(C(=O)c2cc3ccc(CO)cc3[nH]2)CC1	Inhibition	'='	98.0	%				UO_0000187					False	CHEMBL800645	In vitro inhibition of HIV-1 reverse transcriptase at 100 uM	B	BAO_0000357	single protein format	Human immunodeficiency virus 1	None	None	None	None	CHEMBL247	Human immunodeficiency virus type 1 reverse transcriptase	Human immunodeficiency virus 1	SINGLE PROTEIN	CHEMBL1126697	1	Scientific Literature	J. Med. Chem.	1993	None
CHEMBL130336		0	497.59	0	4.58	29	COC(=O)c1cc(C(=CCCCC(=O)N(C)C)c2cc(C)c(OC)c(C(=O)OC)c2)cc(C)c1OC	IC50	'='	5650.0	nM	5.25			UO_0000065	10.55	0.20	0.67	5.74	False	CHEMBL802597	Inhibitory activity against HIV-1 Reverse Transcriptase with rCdG as the template primer	B	BAO_0000357	single protein format	Human immunodeficiency virus 1	None	None	None	None	CHEMBL247	Human immunodeficiency virus type 1 reverse transcriptase	Human immunodeficiency virus 1	SINGLE PROTEIN	CHEMBL1134284	1	Scientific Literature	J. Med. Chem.	2001	None
CHEMBL130041		0	592.49	2	6.09	18	COC(=O)CCCC=C(c1cc(C(=O)OC)c(OC)c(C(F)(F)F)c1)c1cc(C(=O)OC)c(OC)c(C(F)(F)F)c1	IC50	'>'	200000.0	nM		Outside typical range		UO_0000065					False	CHEMBL802597	Inhibitory activity against HIV-1 Reverse Transcriptase with rCdG as the template primer	B	BAO_0000357	single protein format	Human immunodeficiency virus 1	None	None	None	None	CHEMBL247	Human immunodeficiency virus type 1 reverse transcriptase	Human immunodeficiency virus 1	SINGLE PROTEIN	CHEMBL1134284	1	Scientific Literature	J. Med. Chem.	2001	None
CHEMBL85063		0	268.34	0	2.49	62	O=C1c2ncccc2C2(c3ccccc3)SCCN12	IC50	'>'	100000.0	nM				UO_0000065					False	CHEMBL800743	Inhibitory activity against HIV-1 reverse transcriptase (HIV-RT)	B	BAO_0000357	single protein format	None	None	None	None	None	CHEMBL247	Human immunodeficiency virus type 1 reverse transcriptase	Human immunodeficiency virus 1	SINGLE PROTEIN	CHEMBL1126780	1	Scientific Literature	J. Med. Chem.	1993	None
CHEMBL110224		0	493.38	1	6.37	10	C=CCCCC=C(c1cc(Cl)c(OC)c(C(=O)OC)c1)c1cc(Cl)c(OC)c(C(=O)OC)c1	IC50	'='	258000.0	nM		Outside typical range		UO_0000065					False	CHEMBL802597	Inhibitory activity against HIV-1 Reverse Transcriptase with rCdG as the template primer	B	BAO_0000357	single protein format	Human immunodeficiency virus 1	None	None	None	None	CHEMBL247	Human immunodeficiency virus type 1 reverse transcriptase	Human immunodeficiency virus 1	SINGLE PROTEIN	CHEMBL1134284	1	Scientific Literature	J. Med. Chem.	2001	None
CHEMBL254007		0	324.38	0	2.82	56	N#Cc1csc(NC(=S)NCCc2c(F)cccc2F)n1	CD50	'='	10.0	uM				UO_0000064					False	CHEMBL710617	Concentration which reduced the viability of the HIV-1 infected MT-4 cells to 50% compared to untreated control cells	F	BAO_0000219	cell-based format	Human immunodeficiency virus 1	None	None	MT4	None	CHEMBL247	Human immunodeficiency virus type 1 reverse transcriptase	Human immunodeficiency virus 1	SINGLE PROTEIN	CHEMBL1128592	1	Scientific Literature	J. Med. Chem.	1995	CHEMBL3308375
CHEMBL206962		0	425.26	0	3.61	27	O=C(CSc1nnnn1-c1c(Cl)cccc1Cl)Nc1ccccc1[N+](=O)[O-]	IC50	'='	4.0	nM	8.40			UO_0000065	19.75	0.42	4.79	7.25	False	CHEMBL868998	Inhibition of HIV1 wild type Reverse Transcriptase	B	BAO_0000357	single protein format	Human immunodeficiency virus 1	None	None	None	None	CHEMBL247	Human immunodeficiency virus type 1 reverse transcriptase	Human immunodeficiency virus 1	SINGLE PROTEIN	CHEMBL1147711	1	Scientific Literature	Bioorg. Med. Chem. Lett.	2006	None
CHEMBL207839		0	398.45	0	3.23	3	Cc1cc(C)c(-n2nnnc2SCC(=O)Nc2ccccc2[N+](=O)[O-])c(C)c1	Ratio	'='	3.0										False	CHEMBL869002	Ratio of K103N mutant IC50 to wild type Reverse Transcriptase IC50	B	BAO_0000357	single protein format	Human immunodeficiency virus 1	None	None	None	None	CHEMBL247	Human immunodeficiency virus type 1 reverse transcriptase	Human immunodeficiency virus 1	SINGLE PROTEIN	CHEMBL1147711	1	Scientific Literature	Bioorg. Med. Chem. Lett.	2006	None
CHEMBL254414		0	307.44	0	3.07	13	CCOc1cccc(CCNC(=S)Nc2nccs2)c1	IC50	'='	60.0	nM	7.22			UO_0000065	23.49	0.49	4.15	15.64	False	CHEMBL797524	Inhibition of HIV-1 reverse transcriptase using rCdG as template and dGTP as substrate	B	BAO_0000357	single protein format	Human immunodeficiency virus 1	None	None	None	None	CHEMBL247	Human immunodeficiency virus type 1 reverse transcriptase	Human immunodeficiency virus 1	SINGLE PROTEIN	CHEMBL1128592	1	Scientific Literature	J. Med. Chem.	1995	None
CHEMBL381134		0	449.29	0	3.37	23	Cc1ccc(-n2nnnc2SCC(=O)Nc2ccccc2[N+](=O)[O-])c(Br)c1	IC50	'='	3.0	nM	8.52			UO_0000065	18.97	0.43	5.15	7.36	False	CHEMBL868998	Inhibition of HIV1 wild type Reverse Transcriptase	B	BAO_0000357	single protein format	Human immunodeficiency virus 1	None	None	None	None	CHEMBL247	Human immunodeficiency virus type 1 reverse transcriptase	Human immunodeficiency virus 1	SINGLE PROTEIN	CHEMBL1147711	1	Scientific Literature	Bioorg. Med. Chem. Lett.	2006	None
CHEMBL323573		0	333.41	0	3.88	D26	CCC(C)Sc1nc(O)c(C)c(Cc2ccc([N+](=O)[O-])cc2)n1	Activity	'='	2.0	uM				UO_0000064					False	CHEMBL803376	Inhibitory activity against human immunodeficiency virus type 1 reverse transcriptase (HIV-1 RT)	B	BAO_0000357	single protein format	Human immunodeficiency virus 1	None	None	None	None	CHEMBL247	Human immunodeficiency virus type 1 reverse transcriptase	Human immunodeficiency virus 1	SINGLE PROTEIN	CHEMBL1135496	1	Scientific Literature	J. Med. Chem.	2002	None
CHEMBL89744		0	412.44	0	3.84	12	Cc1ccc(NC(=O)CCCCC(=O)Nc2ccc(C)cc2C(=O)O)c(C(=O)O)c1	IC50	'='	9200.0	nM	5.04			UO_0000065	12.21	0.23	1.20	3.79	False	CHEMBL805997	Evaluated for inhibition of HIV-2 reverse transcriptase	B	BAO_0000357	single protein format	Human immunodeficiency virus 2	None	None	None	None	CHEMBL247	Human immunodeficiency virus type 1 reverse transcriptase	Human immunodeficiency virus 1	SINGLE PROTEIN	CHEMBL1130588	1	Scientific Literature	Bioorg. Med. Chem. Lett.	1998	None
CHEMBL212649		0	715.76	None	None	54	Cc1cn([C@@H]2O[C@H](CO[Si](C)(C)C(C)(C)C)[C@@]3(OS(=O)(=O)C(I)=C3N)[C@H]2O[Si](C)(C)C(C)(C)C)c(=O)[nH]c1=O	IC50	'='	8000.0	nM	5.10			UO_0000065	7.12	None	None	None	False	CHEMBL871029	Inhibition of HIV1 reverse transcriptase RNA-dependent DNA polymerase activity	B	BAO_0000357	single protein format	Human immunodeficiency virus 1	None	None	None	None	CHEMBL247	Human immunodeficiency virus type 1 reverse transcriptase	Human immunodeficiency virus 1	SINGLE PROTEIN	CHEMBL1138970	1	Scientific Literature	J. Med. Chem.	2006	None
CHEMBL379599		0	647.90	None	None	9	Cc1cn([C@@H]2O[C@H](CO[Si](C)(C)C(C)(C)C)[C@@]3(OS(=O)(=O)C=C3N)[C@H]2O[Si](C)(C)C(C)(C)C)c(=O)n(CC(=O)O)c1=O	IC50	'='	3200.0	nM	5.50			UO_0000065	8.48	None	None	None	False	CHEMBL871029	Inhibition of HIV1 reverse transcriptase RNA-dependent DNA polymerase activity	B	BAO_0000357	single protein format	Human immunodeficiency virus 1	None	None	None	None	CHEMBL247	Human immunodeficiency virus type 1 reverse transcriptase	Human immunodeficiency virus 1	SINGLE PROTEIN	CHEMBL1138970	1	Scientific Literature	J. Med. Chem.	2006	None
CHEMBL3142813		0	544.79	None	None	63	Cc1cn([C@@H]2O[C@H](CO[Si](C)(C)C(C)(C)C)[C@@H](O)[C@H]2O[Si](C)(C)C(C)(C)C)c(=O)n(CC(=O)O)c1=O	IC50	'='	6600.0	nM	5.18			UO_0000065	9.51	None	None	None	False	CHEMBL871029	Inhibition of HIV1 reverse transcriptase RNA-dependent DNA polymerase activity	B	BAO_0000357	single protein format	Human immunodeficiency virus 1	None	None	None	None	CHEMBL247	Human immunodeficiency virus type 1 reverse transcriptase	Human immunodeficiency virus 1	SINGLE PROTEIN	CHEMBL1138970	1	Scientific Literature	J. Med. Chem.	2006	None
CHEMBL379255		0	645.92	None	None	55	Cc1cn([C@@H]2O[C@H](CO[Si](C)(C)C(C)(C)C)[C@@]3(OS(=O)(=O)C(/C=C/CO)=C3N)[C@H]2O[Si](C)(C)C(C)(C)C)c(=O)[nH]c1=O	IC50	'='	4800.0	nM	5.32			UO_0000065	8.23	None	None	None	False	CHEMBL871029	Inhibition of HIV1 reverse transcriptase RNA-dependent DNA polymerase activity	B	BAO_0000357	single protein format	Human immunodeficiency virus 1	None	None	None	None	CHEMBL247	Human immunodeficiency virus type 1 reverse transcriptase	Human immunodeficiency virus 1	SINGLE PROTEIN	CHEMBL1138970	1	Scientific Literature	J. Med. Chem.	2006	None
CHEMBL144904		0	277.42	0	3.47	32	CC(Cc1ccccc1)/N=C(\S)Nc1nccs1	ED50	'>'	10.0	uM		Non standard unit for type		UO_0000064					False	CHEMBL716764	Concentration which reduced the cytopathic effect of HIV-1 in MT-4 infected cells	F	BAO_0000219	cell-based format	Human immunodeficiency virus 1	None	None	None	None	CHEMBL247	Human immunodeficiency virus type 1 reverse transcriptase	Human immunodeficiency virus 1	SINGLE PROTEIN	CHEMBL1128592	1	Scientific Literature	J. Med. Chem.	1995	None
CHEMBL398765		0	271.39	0	2.92	53	Cc1ccc(NC(=S)NCCc2ccccc2)nc1	IC50	'='	30.0	nM	7.52			UO_0000065	27.72	0.54	4.60	20.36	False	CHEMBL797524	Inhibition of HIV-1 reverse transcriptase using rCdG as template and dGTP as substrate	B	BAO_0000357	single protein format	Human immunodeficiency virus 1	None	None	None	None	CHEMBL247	Human immunodeficiency virus type 1 reverse transcriptase	Human immunodeficiency virus 1	SINGLE PROTEIN	CHEMBL1128592	1	Scientific Literature	J. Med. Chem.	1995	None
CHEMBL212868		0	631.90	None	None	56	Cc1cn([C@@H]2O[C@H](CO[Si](C)(C)C(C)(C)C)[C@@]3(OS(=O)(=O)C=C3N=C(N)N)[C@H]2O[Si](C)(C)C(C)(C)C)c(=O)[nH]c1=O	IC50	'='	3800.0	nM	5.42			UO_0000065	8.58	None	None	None	False	CHEMBL871029	Inhibition of HIV1 reverse transcriptase RNA-dependent DNA polymerase activity	B	BAO_0000357	single protein format	Human immunodeficiency virus 1	None	None	None	None	CHEMBL247	Human immunodeficiency virus type 1 reverse transcriptase	Human immunodeficiency virus 1	SINGLE PROTEIN	CHEMBL1138970	1	Scientific Literature	J. Med. Chem.	2006	None
CHEMBL387370		0	647.94	None	None	13	Cc1cn([C@@H]2O[C@H](CO[Si](C)(C)C(C)(C)C)[C@@]3(OS(=O)(=O)C=C3N)[C@H]2O[Si](C)(C)C(C)(C)C)c(=O)n(CCCO)c1=O	IC50	'='	1600.0	nM	5.80			UO_0000065	8.95	None	None	None	False	CHEMBL871028	Inhibition of FLAG-p66/HIS-p51-mediated HIV1 reverse transcriptase dimerization	B	BAO_0000357	single protein format	Human immunodeficiency virus 1	None	None	None	None	CHEMBL247	Human immunodeficiency virus type 1 reverse transcriptase	Human immunodeficiency virus 1	SINGLE PROTEIN	CHEMBL1138970	1	Scientific Literature	J. Med. Chem.	2006	None
CHEMBL380100		0	646.96	None	None	4	Cc1cn([C@@H]2O[C@H](CO[Si](C)(C)C(C)(C)C)[C@@]3(OS(=O)(=O)C=C3N)[C@H]2O[Si](C)(C)C(C)(C)C)c(=O)n(CCCN)c1=O	IC50	'='	7200.0	nM	5.14			UO_0000065	7.95	None	None	None	False	CHEMBL871028	Inhibition of FLAG-p66/HIS-p51-mediated HIV1 reverse transcriptase dimerization	B	BAO_0000357	single protein format	Human immunodeficiency virus 1	None	None	None	None	CHEMBL247	Human immunodeficiency virus type 1 reverse transcriptase	Human immunodeficiency virus 1	SINGLE PROTEIN	CHEMBL1138970	1	Scientific Literature	J. Med. Chem.	2006	None
CHEMBL211582		0	603.89	None	None	1	Cc1cn([C@@H]2O[C@H](CO[Si](C)(C)C(C)(C)C)[C@@]3(OS(=O)(=O)C=C3N)[C@H]2O[Si](C)(C)C(C)(C)C)c(=O)n(C)c1=O	IC50	'='	5700.0	nM	5.24			UO_0000065	8.68	None	None	None	False	CHEMBL871028	Inhibition of FLAG-p66/HIS-p51-mediated HIV1 reverse transcriptase dimerization	B	BAO_0000357	single protein format	Human immunodeficiency virus 1	None	None	None	None	CHEMBL247	Human immunodeficiency virus type 1 reverse transcriptase	Human immunodeficiency virus 1	SINGLE PROTEIN	CHEMBL1138970	1	Scientific Literature	J. Med. Chem.	2006	None
CHEMBL379255		0	645.92	None	None	55	Cc1cn([C@@H]2O[C@H](CO[Si](C)(C)C(C)(C)C)[C@@]3(OS(=O)(=O)C(/C=C/CO)=C3N)[C@H]2O[Si](C)(C)C(C)(C)C)c(=O)[nH]c1=O	IC50	'='	16000.0	nM	4.80			UO_0000065	7.42	None	None	None	False	CHEMBL871028	Inhibition of FLAG-p66/HIS-p51-mediated HIV1 reverse transcriptase dimerization	B	BAO_0000357	single protein format	Human immunodeficiency virus 1	None	None	None	None	CHEMBL247	Human immunodeficiency virus type 1 reverse transcriptase	Human immunodeficiency virus 1	SINGLE PROTEIN	CHEMBL1138970	1	Scientific Literature	J. Med. Chem.	2006	None
CHEMBL3142813		0	544.79	None	None	63	Cc1cn([C@@H]2O[C@H](CO[Si](C)(C)C(C)(C)C)[C@@H](O)[C@H]2O[Si](C)(C)C(C)(C)C)c(=O)n(CC(=O)O)c1=O	IC50	'='	6600.0	nM	5.18			UO_0000065	9.51	None	None	None	False	CHEMBL871028	Inhibition of FLAG-p66/HIS-p51-mediated HIV1 reverse transcriptase dimerization	B	BAO_0000357	single protein format	Human immunodeficiency virus 1	None	None	None	None	CHEMBL247	Human immunodeficiency virus type 1 reverse transcriptase	Human immunodeficiency virus 1	SINGLE PROTEIN	CHEMBL1138970	1	Scientific Literature	J. Med. Chem.	2006	None
CHEMBL264069		0	762.98	None	None	12	Cc1cn([C@@H]2O[C@H](CO[Si](C)(C)C(C)(C)C)[C@@]3(OS(=O)(=O)C=C3N)[C@H]2O[Si](C)(C)C(C)(C)C)c(=O)n(CC(=O)N[C@@H](CC(=O)O)C(=O)O)c1=O	IC50	'='	11900.0	nM	4.92			UO_0000065	6.45	None	None	None	False	CHEMBL871028	Inhibition of FLAG-p66/HIS-p51-mediated HIV1 reverse transcriptase dimerization	B	BAO_0000357	single protein format	Human immunodeficiency virus 1	None	None	None	None	CHEMBL247	Human immunodeficiency virus type 1 reverse transcriptase	Human immunodeficiency virus 1	SINGLE PROTEIN	CHEMBL1138970	1	Scientific Literature	J. Med. Chem.	2006	None
CHEMBL132425		0	368.37	0	3.07	14	CCC(=O)c1ccc(F)c(C2CC2NC(=O)Nc2ccc(C#N)cn2)c1O	ED50	'='	0.003	uM		Non standard unit for type		UO_0000064					False	CHEMBL715316	Inhibition of wild type HIV-1 in MT-4 cell culture (human T cell line)	F	BAO_0000219	cell-based format	Human immunodeficiency virus 1	None	None	MT4	None	CHEMBL247	Human immunodeficiency virus type 1 reverse transcriptase	Human immunodeficiency virus 1	SINGLE PROTEIN	CHEMBL1132432	1	Scientific Literature	J. Med. Chem.	1999	CHEMBL3308375
CHEMBL134026		0	422.25	0	3.96	17	CCC(=O)c1ccc(F)c(C2CC2NC(=O)Nc2ccc(Br)cn2)c1O	ED50	'='	0.069	uM		Non standard unit for type		UO_0000064					False	CHEMBL714652	Inhibitory activity against HIV-1 Cys 181 mutant in MT-4 cells.	F	BAO_0000219	cell-based format	Human immunodeficiency virus 1	None	None	MT4	None	CHEMBL247	Human immunodeficiency virus type 1 reverse transcriptase	Human immunodeficiency virus 1	SINGLE PROTEIN	CHEMBL1132432	1	Scientific Literature	J. Med. Chem.	1999	CHEMBL3308375
CHEMBL132259		0	365.79	0	3.45	4	COc1c(C(C)=O)ccc(F)c1CCNC(=O)Nc1ccc(Cl)cn1	ED50	'>'	5.0	uM		Non standard unit for type		UO_0000064					False	CHEMBL714650	Inhibitory activity against HIV-1 Asn 103 mutant in MT-4 cells.	F	BAO_0000219	cell-based format	Human immunodeficiency virus 1	None	None	MT4	None	CHEMBL247	Human immunodeficiency virus type 1 reverse transcriptase	Human immunodeficiency virus 1	SINGLE PROTEIN	CHEMBL1132432	1	Scientific Literature	J. Med. Chem.	1999	CHEMBL3308375
CHEMBL94541		0	323.31	0	4.54	4c	CC(C)c1ccc2c(c1)C(C#CC1CC1)(C(F)(F)F)OC(=O)N2	IC50	'='	1958.0	nM	5.71			UO_0000065	17.66	0.34	1.17	14.89	False	CHEMBL878544	Inhibitory activity against HIV-1 reverse transcriptase enzyme	B	BAO_0000357	single protein format	None	None	None	None	None	CHEMBL247	Human immunodeficiency virus type 1 reverse transcriptase	Human immunodeficiency virus 1	SINGLE PROTEIN	CHEMBL1132524	1	Scientific Literature	Bioorg. Med. Chem. Lett.	1999	None
CHEMBL353179		0	714.88	2	8.27	2b	C=CO[C@H]1CCC2(C)C(=CCC3C2CCC2(C)C(CCCCCCCCOP(=O)(O)OCC4C=CC(n5cc(C)c(=O)[nH]c5=O)O4)CCC32)C1	EC50	'='	50.0	nM	7.30			UO_0000065	10.21	0.20	-0.97	5.66	False	CHEMBL801614	Effective concentration that reduces HIV-induced cytopathic effect by 50% was determined by reverse transcriptase (RT) assay.	B	BAO_0000357	single protein format	None	None	None	None	None	CHEMBL247	Human immunodeficiency virus type 1 reverse transcriptase	Human immunodeficiency virus 1	SINGLE PROTEIN	CHEMBL1126627	1	Scientific Literature	J. Med. Chem.	1993	None
CHEMBL353179		0	714.88	2	8.27	2b	C=CO[C@H]1CCC2(C)C(=CCC3C2CCC2(C)C(CCCCCCCCOP(=O)(O)OCC4C=CC(n5cc(C)c(=O)[nH]c5=O)O4)CCC32)C1	Selectivity index	'='	1000.0										False	CHEMBL845141	Selectivity index expressed as ratio of IC50 (CEM-C113) to EC50 from RT assay	B	BAO_0000357	single protein format	None	None	None	None	None	CHEMBL247	Human immunodeficiency virus type 1 reverse transcriptase	Human immunodeficiency virus 1	SINGLE PROTEIN	CHEMBL1126627	1	Scientific Literature	J. Med. Chem.	1993	None
CHEMBL434122		0	386.46	0	4.10	4e	O=C1Nc2c(COCCc3ccccc3)ccnc2N(C2CC2)c2ncccc21	Inhibition	'='	28.0	%				UO_0000187					False	CHEMBL798038	Percent inhibitory activity against Y181C HIV type I reverse transcriptase at a concentration of 1 uM	B	BAO_0000357	single protein format	Human immunodeficiency virus 1	None	None	None	None	CHEMBL247	Human immunodeficiency virus type 1 reverse transcriptase	Human immunodeficiency virus 1	SINGLE PROTEIN	CHEMBL1128700	1	Scientific Literature	J. Med. Chem.	1995	None
CHEMBL43028		0	367.41	0	0.83	12f	Cc1cn(C2CC(N=[N+]=[N-])C(CO)O2)c(=O)n(CCCCCCO)c1=O	EC50	'='	1200.0	nM	5.92			UO_0000065	16.12	0.31	5.09	4.16	False	CHEMBL803726	Reverse transcriptase activity was measured in the culture supernatant, concentration that reduces by 50% the HIV produced in the supernatant.	B	BAO_0000357	single protein format	None	None	None	None	None	CHEMBL247	Human immunodeficiency virus type 1 reverse transcriptase	Human immunodeficiency virus 1	SINGLE PROTEIN	CHEMBL1130032	1	Scientific Literature	J. Med. Chem.	1997	None
CHEMBL39874		0	383.41	0	0.68	12n	CCOC(Cn1c(=O)c(C)cn(C2CC(N=[N+]=[N-])C(CO)O2)c1=O)OCC	EC50	'='	1500.0	nM	5.82			UO_0000065	15.19	0.29	5.14	4.14	False	CHEMBL803726	Reverse transcriptase activity was measured in the culture supernatant, concentration that reduces by 50% the HIV produced in the supernatant.	B	BAO_0000357	single protein format	None	None	None	None	None	CHEMBL247	Human immunodeficiency virus type 1 reverse transcriptase	Human immunodeficiency virus 1	SINGLE PROTEIN	CHEMBL1130032	1	Scientific Literature	J. Med. Chem.	1997	None
CHEMBL135105		0	354.34	0	2.68	15	CC(=O)c1ccc(F)c(C2CC2NC(=O)Nc2ccc(C#N)cn2)c1O	ED50	'='	0.23	uM		Non standard unit for type		UO_0000064					False	CHEMBL714652	Inhibitory activity against HIV-1 Cys 181 mutant in MT-4 cells.	F	BAO_0000219	cell-based format	Human immunodeficiency virus 1	None	None	MT4	None	CHEMBL247	Human immunodeficiency virus type 1 reverse transcriptase	Human immunodeficiency virus 1	SINGLE PROTEIN	CHEMBL1132432	1	Scientific Literature	J. Med. Chem.	1999	CHEMBL3308375
CHEMBL57	NEVIRAPINE	4	266.30	0	2.65	Nevirapine	Cc1ccnc2c1NC(=O)c1cccnc1N2C1CC1	IC50	'='	250.0	nM	6.60			UO_0000065					False	CHEMBL710298	Concentration required to protect the cell against HIV-1 strain IIIB viral cytopathogenicity by 50% in MT-4 cells	F	BAO_0000219	cell-based format	Human immunodeficiency virus 1	None	None	MT4	None	CHEMBL247	Human immunodeficiency virus type 1 reverse transcriptase	Human immunodeficiency virus 1	SINGLE PROTEIN	CHEMBL1146642	1	Scientific Literature	Bioorg. Med. Chem. Lett.	2004	CHEMBL3308375
CHEMBL32690		0	350.49	1	5.35	11c	Oc1cc(Cc2ccc3ccccc3c2)nc(SC2CCCCC2)n1	IC50	'='	33100.0	nM	4.48			UO_0000065	12.78	0.24	-0.87	9.74	False	CHEMBL802401	Compound concentration required to inhibit the HIV-1 recombinant Reverse transcriptase (rRT) activity by 50%.	B	BAO_0000357	single protein format	None	None	None	None	None	CHEMBL247	Human immunodeficiency virus type 1 reverse transcriptase	Human immunodeficiency virus 1	SINGLE PROTEIN	CHEMBL1130025	1	Scientific Literature	J. Med. Chem.	1997	None
CHEMBL73672		0	268.32	0	2.76	99	CCc1ccnc2c1NC(=O)c1cccnc1N2CC	IC50	'='	110.0	nM	6.96			UO_0000065	25.93	0.48	4.20	11.97	False	CHEMBL802759	In vitro inhibitory activity against human immunodeficiency virus type 1 (HIV-1) reverse transcriptase (RT)	B	BAO_0000357	single protein format	Human immunodeficiency virus 1	None	None	None	None	CHEMBL247	Human immunodeficiency virus type 1 reverse transcriptase	Human immunodeficiency virus 1	SINGLE PROTEIN	CHEMBL1125844	1	Scientific Literature	J. Med. Chem.	1991	None
CHEMBL57	NEVIRAPINE	4	266.30	0	2.65	nevirapine	Cc1ccnc2c1NC(=O)c1cccnc1N2C1CC1	ED50	'>'	5.0	uM		Non standard unit for type		UO_0000064					False	CHEMBL714650	Inhibitory activity against HIV-1 Asn 103 mutant in MT-4 cells.	F	BAO_0000219	cell-based format	Human immunodeficiency virus 1	None	None	MT4	None	CHEMBL247	Human immunodeficiency virus type 1 reverse transcriptase	Human immunodeficiency virus 1	SINGLE PROTEIN	CHEMBL1132432	1	Scientific Literature	J. Med. Chem.	1999	CHEMBL3308375
CHEMBL157428	BIS(THIOSALICYL)HYDRAZIDE	0	304.40	0	2.34	2	O=C(NNC(=O)c1ccccc1S)c1ccccc1S	IC50	'>'	100000.0	nM				UO_0000065					False	CHEMBL800586	Inhibitory activity against RAdT of HIV-1 Reverse transcriptase	B	BAO_0000357	single protein format	None	None	None	None	None	CHEMBL247	Human immunodeficiency virus type 1 reverse transcriptase	Human immunodeficiency virus 1	SINGLE PROTEIN	CHEMBL1135687	1	Scientific Literature	J. Med. Chem.	2002	None
CHEMBL276157		0	548.40	1	0.82	5h	Br.Cn1cc(NC=O)cc1C(=O)Nc1cc(C(=O)Nc2c[nH]c(C(=O)NCCC(=N)N)c2)n(C)c1	Inhibition	'<'	5.0	%				UO_0000187					False	CHEMBL843956	Percent inhibition against AMV reverse transcriptase when (rC)n-(dG)12-18 sequence was used as template at 50 uM concentration	B	BAO_0000357	single protein format	Avian myeloblastosis virus	None	None	None	None	CHEMBL247	Human immunodeficiency virus type 1 reverse transcriptase	Human immunodeficiency virus 1	SINGLE PROTEIN	CHEMBL1122245	1	Scientific Literature	J. Med. Chem.	1983	None
CHEMBL16326		0	192.17	0	1.24	BPA	O=C(O)C(=O)/C=C(\O)c1ccccc1	IC50	'='	25000.0	nM	4.60			UO_0000065	23.95	0.45	3.36	6.17	False	CHEMBL828742	Concentration required to inhibit strand transfer of HIV-1 integrase using Mn2+ as a divalent cation source.	B	BAO_0000357	single protein format	Human immunodeficiency virus 1	None	None	None	None	CHEMBL247	Human immunodeficiency virus type 1 reverse transcriptase	Human immunodeficiency virus 1	SINGLE PROTEIN	CHEMBL1138803	1	Scientific Literature	J. Med. Chem.	2004	None
CHEMBL157373		0	606.78	3	5.21	3	O=C(NNC(=O)c1ccccc1SSc1ccccc1C(=O)NNC(=O)c1ccccc1S)c1ccccc1S	EC50	'='	17800.0	nM	4.75			UO_0000065	7.83	0.16	-0.46	4.08	False	CHEMBL804180	Effective concentration against viral replication by Reverse transcriptase	B	BAO_0000357	single protein format	None	None	None	None	None	CHEMBL247	Human immunodeficiency virus type 1 reverse transcriptase	Human immunodeficiency virus 1	SINGLE PROTEIN	CHEMBL1135687	1	Scientific Literature	J. Med. Chem.	2002	None
CHEMBL1788136		0	467.39	0	2.29	14	O=C(Nc1cc(S(=O)(=O)[O-])cc2cc(S(=O)(=O)[O-])cc(O)c12)c1ccccc1.[Na+].[Na+]	IC50	'='	464000.0	nM		Outside typical range		UO_0000065					False	CHEMBL803949	Inhibition of purified HIV-1 reverse transcriptase	B	BAO_0000357	single protein format	Human immunodeficiency virus 1	None	None	None	None	CHEMBL247	Human immunodeficiency virus type 1 reverse transcriptase	Human immunodeficiency virus 1	SINGLE PROTEIN	CHEMBL1126206	1	Scientific Literature	J. Med. Chem.	1992	None
CHEMBL2373427		0	1124.78	2	12.60	3	C[N+]1(C)C[C@]23c4c5c6c7c8c9c%10c%11c%12c%13c%14c%15c%16c%17c%18c%19c%20c(c2c2c4c4c6c6c8c%10c8c%12c%10c%14c(c%15%19)c%12c%20c2c2c4c6c8c%10c%122)[C@@H]%18[C@H]2c4c6c8c%10c(c4-%17)[C@@H]%16[C@H]%13[C@@]%114C[N+](C)(C)C[C@]%104C=9[C@H]8[C@@H]7C5=C6[C@]23C1.[I-].[I-]	IC50	'='	1400.0	nM	5.85			UO_0000065	6.72	0.11	-6.75	None	False	CHEMBL829452	Inhibitory concentration against HIV-Reverse transcriptase	B	BAO_0000357	single protein format	Human immunodeficiency virus 1	None	None	None	None	CHEMBL247	Human immunodeficiency virus type 1 reverse transcriptase	Human immunodeficiency virus 1	SINGLE PROTEIN	CHEMBL1144363	1	Scientific Literature	Bioorg. Med. Chem. Lett.	2005	None
CHEMBL268743		0	806.68	3	2.01	5k	Br.Cn1cc(NC(=O)c2cc(NC(=O)c3cc(NC(=O)c4cc(NC(=O)c5cc(NC=O)cn5C)cn4C)cn3C)cn2C)cc1C(=O)NCCC(=N)N	Inhibition	'<'	5.0	%				UO_0000187					False	CHEMBL843954	Percent inhibition against AMV reverse transcriptase when (dC)n-(dG)12-18 sequence was used as template at 50 uM concentration	B	BAO_0000357	single protein format	Avian myeloblastosis virus	None	None	None	None	CHEMBL247	Human immunodeficiency virus type 1 reverse transcriptase	Human immunodeficiency virus 1	SINGLE PROTEIN	CHEMBL1122245	1	Scientific Literature	J. Med. Chem.	1983	None
CHEMBL187718		0	319.83	0	4.85	2a	CCCc1c(OC2CCCCC2)c2cc(Cl)ccc2[nH]c1=O	IC50	'='	1900.0	nM	5.72			UO_0000065	17.89	0.36	0.87	13.59	False	CHEMBL829941	Fold increase in inhibitory concentration against HIV 1 reverse transcriptase mutant type Ile100 over wild type HIV 1 reverse transcriptase	B	BAO_0000357	single protein format	Human immunodeficiency virus 1	None	None	None	None	CHEMBL247	Human immunodeficiency virus type 1 reverse transcriptase	Human immunodeficiency virus 1	SINGLE PROTEIN	CHEMBL1137821	1	Scientific Literature	J. Med. Chem.	2004	None
CHEMBL134278		0	377.80	0	3.85	19	CCC(=O)c1ccc(F)c(C2CC2NC(=O)Nc2ccc(Cl)cn2)c1O	IC50	'='	82.0	nM	7.09			UO_0000065	18.76	0.37	3.24	7.76	False	CHEMBL804311	HIV-1 reverse transcriptase inhibitory activity against Asn103 mutant using (poly)rC600*(oligo)dGT as template primer.	B	BAO_0000357	single protein format	Human immunodeficiency virus 1	None	None	None	None	CHEMBL247	Human immunodeficiency virus type 1 reverse transcriptase	Human immunodeficiency virus 1	SINGLE PROTEIN	CHEMBL1132432	1	Scientific Literature	J. Med. Chem.	1999	None
CHEMBL40562		0	365.79	0	3.45	5	COc1ccc(C(C)=O)c(F)c1CCNC(=O)Nc1ccc(Cl)cn1	IC50	'='	109.0	nM	6.96			UO_0000065	19.03	0.38	3.51	8.67	False	CHEMBL804227	HIV-1 reverse transcriptase inhibitory activity against Wild Type Reverse transcriptase using (poly)rC600*(oligo)dGT as template primer.	B	BAO_0000357	single protein format	Human immunodeficiency virus 1	None	None	None	None	CHEMBL247	Human immunodeficiency virus type 1 reverse transcriptase	Human immunodeficiency virus 1	SINGLE PROTEIN	CHEMBL1132432	1	Scientific Literature	J. Med. Chem.	1999	None
CHEMBL40562		0	365.79	0	3.45	5	COc1ccc(C(C)=O)c(F)c1CCNC(=O)Nc1ccc(Cl)cn1	ED50	'='	0.273	uM		Non standard unit for type		UO_0000064					False	CHEMBL715316	Inhibition of wild type HIV-1 in MT-4 cell culture (human T cell line)	F	BAO_0000219	cell-based format	Human immunodeficiency virus 1	None	None	MT4	None	CHEMBL247	Human immunodeficiency virus type 1 reverse transcriptase	Human immunodeficiency virus 1	SINGLE PROTEIN	CHEMBL1132432	1	Scientific Literature	J. Med. Chem.	1999	CHEMBL3308375
CHEMBL40562		0	365.79	0	3.45	5	COc1ccc(C(C)=O)c(F)c1CCNC(=O)Nc1ccc(Cl)cn1	ED50						Not Determined						False	CHEMBL715314	Inhibitory activity against HIV-1 Wild Type in MT-4 cells; not determined.	F	BAO_0000219	cell-based format	Human immunodeficiency virus 1	None	None	MT4	None	CHEMBL247	Human immunodeficiency virus type 1 reverse transcriptase	Human immunodeficiency virus 1	SINGLE PROTEIN	CHEMBL1132432	1	Scientific Literature	J. Med. Chem.	1999	CHEMBL3308375
CHEMBL55308		0	288.33	0	1.98	3b	COc1ccccc1S(=O)(=O)c1cccc(N)c1C#N	IC50	'='	1400.0	nM	5.85			UO_0000065	20.30	0.40	3.87	6.28	True	CHEMBL800582	Inhibitory activity against HIV-1 reverse transcriptase	B	BAO_0000357	single protein format	Human immunodeficiency virus 1	None	None	None	None	CHEMBL247	Human immunodeficiency virus type 1 reverse transcriptase	Human immunodeficiency virus 1	SINGLE PROTEIN	CHEMBL1134494	1	Scientific Literature	J. Med. Chem.	2001	None
CHEMBL323413		0	312.29	0	3.71	7b	CNc1ccc2c(c1)C(C#CC(C)C)(C(F)(F)F)OC(=O)N2	IC90	'='	10.25	nM				UO_0000065					False	CHEMBL689634	Inhibitory activity against HIV-1 reverse transcriptase	B	BAO_0000357	single protein format	Human immunodeficiency virus 1	None	None	None	None	CHEMBL247	Human immunodeficiency virus type 1 reverse transcriptase	Human immunodeficiency virus 1	SINGLE PROTEIN	CHEMBL1131883	1	Scientific Literature	Bioorg. Med. Chem. Lett.	1999	None
CHEMBL330597		0	372.47	0	4.40	18	CCN1c2ncc(CCCc3ccccc3)cc2C(=O)N(C)c2cccnc21	IC50	'='	1170.0	nM	5.93			UO_0000065	15.93	0.29	1.53	12.02	False	CHEMBL802600	Inhibitory activity against HIV-1 Y181C reverse transcriptase.	B	BAO_0000357	single protein format	Human immunodeficiency virus 1	None	None	None	None	CHEMBL247	Human immunodeficiency virus type 1 reverse transcriptase	Human immunodeficiency virus 1	SINGLE PROTEIN	CHEMBL1131047	1	Scientific Literature	J. Med. Chem.	1998	None
CHEMBL191502		0	468.51	0	4.70	25	CCN1c2ncc(CCOc3cccc4c(C(=O)O)cccc34)cc2C(=O)N(C)c2cccnc21	IC50	'='	550.0	nM	6.26			UO_0000065	13.36	0.24	1.56	6.53	False	CHEMBL825592	Inhibitory activity of compound dissolved in DMSO was determined against HIV-1 (K103N/Y181C) mutant reverse transcriptase (1-2 nM) by using [3H]-dGTP (71 nM) as substrate, 50 mM Tris/HCl buffer, pH 7.8, incubated for 1 hr at 37 degrees C	B	BAO_0000357	single protein format	Human immunodeficiency virus 1	None	None	None	None	CHEMBL247	Human immunodeficiency virus type 1 reverse transcriptase	Human immunodeficiency virus 1	SINGLE PROTEIN	CHEMBL1141165	1	Scientific Literature	J. Med. Chem.	2005	None
CHEMBL283619		0	314.69	0	3.65	14	O=C1Nc2ccc(Cl)cc2[C@@](C#CC2CC2)(C(F)(F)F)N1	IC90	'='	41.0	nM				UO_0000065					False	CHEMBL818462	Effect of human plasma protein binding on antiviral efficacy.	F	BAO_0000366	cell-free format	None	CHEMBL3559721	Plasma	None	None	CHEMBL247	Human immunodeficiency virus type 1 reverse transcriptase	Human immunodeficiency virus 1	SINGLE PROTEIN	CHEMBL1133185	1	Scientific Literature	J. Med. Chem.	2000	None
CHEMBL190481		0	336.39	0	3.48	28	Cc1ncc([N+](=O)[O-])n1CCNC(c1ccccc1)c1ccccc1	ID50						Not Determined						False	CHEMBL825684	Dose required to inhibit HIV-1 reverse transcriptase activity (Y188L mutant) by 50%; NT = not tested	B	BAO_0000357	single protein format	Homo sapiens	None	None	None	None	CHEMBL247	Human immunodeficiency virus type 1 reverse transcriptase	Human immunodeficiency virus 1	SINGLE PROTEIN	CHEMBL1140261	1	Scientific Literature	J. Med. Chem.	2005	None
CHEMBL190481		0	336.39	0	3.48	28	Cc1ncc([N+](=O)[O-])n1CCNC(c1ccccc1)c1ccccc1	ID50						Not Determined						False	CHEMBL825682	Dose required to inhibit HIV-1 reverse transcriptase activity (V179D mutant) by 50%; NT = not tested	B	BAO_0000357	single protein format	Homo sapiens	None	None	None	None	CHEMBL247	Human immunodeficiency virus type 1 reverse transcriptase	Human immunodeficiency virus 1	SINGLE PROTEIN	CHEMBL1140261	1	Scientific Literature	J. Med. Chem.	2005	None
CHEMBL60834		0	228.20	0	-1.29	DOT	Cc1cn([C@@H]2CO[C@@H](CO)O2)c(=O)[nH]c1=O	EC50	'='	0.23			Non standard unit for type							False	CHEMBL830004	Effective concentration against HIV-1 M184V/T215Y strain (3TC/AZT) reverse transcriptase	B	BAO_0000357	single protein format	Human immunodeficiency virus 1	None	None	None	None	CHEMBL247	Human immunodeficiency virus type 1 reverse transcriptase	Human immunodeficiency virus 1	SINGLE PROTEIN	CHEMBL1144448	1	Scientific Literature	J. Med. Chem.	2005	None
CHEMBL363559	DEOXYTHYMIDINE_TRIPHOSPHATE	0	482.17	2	-1.16	DTTP	Cc1cn([C@H]2C[C@H](O)[C@@H](COP(=O)(O)OP(=O)(O)OP(=O)(O)O)O2)c(=O)[nH]c1=O	Km	'='	810.0	nM				UO_0000065					False	CHEMBL827241	Michaelis-Menten constant against HIV-1 M184V strain (3TC) reverse transcriptase	B	BAO_0000357	single protein format	Human immunodeficiency virus 1	None	None	None	None	CHEMBL247	Human immunodeficiency virus type 1 reverse transcriptase	Human immunodeficiency virus 1	SINGLE PROTEIN	CHEMBL1144448	1	Scientific Literature	J. Med. Chem.	2005	None
CHEMBL363559	DEOXYTHYMIDINE_TRIPHOSPHATE	0	482.17	2	-1.16	DTTP	Cc1cn([C@H]2C[C@H](O)[C@@H](COP(=O)(O)OP(=O)(O)OP(=O)(O)O)O2)c(=O)[nH]c1=O	Km	'='	6600.0	nM				UO_0000065					False	CHEMBL877458	Michaelis-Menten constant against HIV-1 wild-type strain reverse transcriptase	B	BAO_0000357	single protein format	Human immunodeficiency virus 1	None	None	None	None	CHEMBL247	Human immunodeficiency virus type 1 reverse transcriptase	Human immunodeficiency virus 1	SINGLE PROTEIN	CHEMBL1144448	1	Scientific Literature	J. Med. Chem.	2005	None
CHEMBL60834		0	228.20	0	-1.29	DOT	Cc1cn([C@@H]2CO[C@@H](CO)O2)c(=O)[nH]c1=O	EC50						Not Determined						False	CHEMBL829770	Effective concentration against HIV-1 K65R/Q151M strain (DAPD/DXG) reverse transcriptase; Not determined	B	BAO_0000357	single protein format	Human immunodeficiency virus 1	None	None	None	None	CHEMBL247	Human immunodeficiency virus type 1 reverse transcriptase	Human immunodeficiency virus 1	SINGLE PROTEIN	CHEMBL1144448	1	Scientific Literature	J. Med. Chem.	2005	None
CHEMBL137095		0	361.79	0	1.07	16	CC(C)O[C@H]1N(C2CC(N=[N+]=[N-])C(CO)O2)C(=O)NC(=O)[C@]1(C)Cl	EC50						Not Active						False	CHEMBL659204	Effective concentration (in vitro anti-HIV activity ) which produces a 50% survival of HIV-1-infected CEM cells relative to uninfected untreated controls; Inactive	F	BAO_0000219	cell-based format	Human immunodeficiency virus 1	None	None	CCRF-CEM	None	CHEMBL247	Human immunodeficiency virus type 1 reverse transcriptase	Human immunodeficiency virus 1	SINGLE PROTEIN	CHEMBL1127432	1	Scientific Literature	J. Med. Chem.	1994	CHEMBL3307641
CHEMBL156340		0	350.43	0	4.78	5s'	Cc1c(O)nc(SC2CCCCC2)nc1Cc1c(F)cccc1F	IC50	'='	70.0	nM	7.16			UO_0000065	20.42	0.41	2.37	15.55	False	CHEMBL798389	Concentration required to inhibit the HIV-1 reverse transcriptase activity by 50%.	B	BAO_0000357	single protein format	Human immunodeficiency virus 1	None	None	None	None	CHEMBL247	Human immunodeficiency virus type 1 reverse transcriptase	Human immunodeficiency virus 1	SINGLE PROTEIN	CHEMBL1132584	1	Scientific Literature	J. Med. Chem.	1999	None
CHEMBL109184		0	314.22	0	3.33	5f	CCC#CC1(C(F)(F)F)OC(=O)Nc2ccc([N+](=O)[O-])cc21	IC50	'='	276.0	nM	6.56			UO_0000065	20.87	0.41	3.23	8.05	True	CHEMBL692752	Inhibitory activity against HIV-1 reverse transcriptase	B	BAO_0000357	single protein format	Human immunodeficiency virus 1	None	None	None	None	CHEMBL247	Human immunodeficiency virus type 1 reverse transcriptase	Human immunodeficiency virus 1	SINGLE PROTEIN	CHEMBL1131883	1	Scientific Literature	Bioorg. Med. Chem. Lett.	1999	None
CHEMBL593	DELAVIRDINE	4	456.57	0	2.72	Delavirdine	CC(C)Nc1cccnc1N1CCN(C(=O)c2cc3cc(NS(C)(=O)=O)ccc3[nH]2)CC1	ED50	'='	0.072	uM		Non standard unit for type		UO_0000064					False	CHEMBL715312	Inhibitory activity against HIV-1 Ile 100 mutant in MT-4 cells.	F	BAO_0000219	cell-based format	Human immunodeficiency virus 1	None	None	MT4	None	CHEMBL247	Human immunodeficiency virus type 1 reverse transcriptase	Human immunodeficiency virus 1	SINGLE PROTEIN	CHEMBL1132432	1	Scientific Literature	J. Med. Chem.	1999	CHEMBL3308375
CHEMBL72916		0	269.31	0	1.81	93	CCN1c2ncccc2C(=O)N(C)c2cc(N)cnc21	Inhibition	'='	92.0	%				UO_0000187					False	CHEMBL798029	In vitro inhibitory activity against human immunodeficiency virus type 1 (HIV-1) reverse transcriptase (RT) at a concentration of 10 ug/mL.	B	BAO_0000357	single protein format	Human immunodeficiency virus 1	None	None	None	None	CHEMBL247	Human immunodeficiency virus type 1 reverse transcriptase	Human immunodeficiency virus 1	SINGLE PROTEIN	CHEMBL1125844	1	Scientific Literature	J. Med. Chem.	1991	None
CHEMBL319091		0	359.43	0	3.40	21	CCN1c2ncc(CCc3ccncc3)cc2C(=O)N(C)c2cccnc21	IC50	'='	30.0	nM	7.52			UO_0000065	20.93	0.38	4.12	12.09	False	CHEMBL802411	Inhibitory activity against HIV-1 wild-type reverse transcriptase.	B	BAO_0000357	single protein format	Human immunodeficiency virus 1	None	None	None	None	CHEMBL247	Human immunodeficiency virus type 1 reverse transcriptase	Human immunodeficiency virus 1	SINGLE PROTEIN	CHEMBL1131047	1	Scientific Literature	J. Med. Chem.	1998	None
CHEMBL103814		0	363.87	0	4.98	U28	Cc1occc1C(=S)Nc1ccc(Cl)c(C(=O)OC(C)C2CC2)c1	Activity	'='	0.025	uM				UO_0000064					False	CHEMBL803376	Inhibitory activity against human immunodeficiency virus type 1 reverse transcriptase (HIV-1 RT)	B	BAO_0000357	single protein format	Human immunodeficiency virus 1	None	None	None	None	CHEMBL247	Human immunodeficiency virus type 1 reverse transcriptase	Human immunodeficiency virus 1	SINGLE PROTEIN	CHEMBL1135496	1	Scientific Literature	J. Med. Chem.	2002	None
CHEMBL144591		0	333.40	0	2.41	4n	O=C1Nc2c(CC3=CCNC3)ccnc2N(C2CC2)c2ncccc21	IC50	'='	640.0	nM	6.19			UO_0000065	18.58	0.34	3.78	8.83	False	CHEMBL798353	Compound was evaluated for inhibition of WT HIV type I reverse transcriptase.	B	BAO_0000357	single protein format	Human immunodeficiency virus 1	None	None	None	None	CHEMBL247	Human immunodeficiency virus type 1 reverse transcriptase	Human immunodeficiency virus 1	SINGLE PROTEIN	CHEMBL1128700	1	Scientific Literature	J. Med. Chem.	1995	None
CHEMBL1788183		0	972.87	3	4.25	21	O=S(=O)([O-])c1cc(S(=O)(=O)[O-])c2cc(NS(=O)(=O)c3ccc(-c4ccc(S(=O)(=O)Nc5ccc6cc(S(=O)(=O)[O-])cc(S(=O)(=O)[O-])c6c5)cc4)cc3)ccc2c1.[Na+].[Na+].[Na+].[Na+]	IC50	'='	125000.0	nM		Outside typical range		UO_0000065					False	CHEMBL803949	Inhibition of purified HIV-1 reverse transcriptase	B	BAO_0000357	single protein format	Human immunodeficiency virus 1	None	None	None	None	CHEMBL247	Human immunodeficiency virus type 1 reverse transcriptase	Human immunodeficiency virus 1	SINGLE PROTEIN	CHEMBL1126206	1	Scientific Literature	J. Med. Chem.	1992	None
CHEMBL39574		0	374.20	0	0.67	12g	Cc1cn(C2CC(N=[N+]=[N-])C(CO)O2)c(=O)n(CCBr)c1=O	EC50						Not Determined						False	CHEMBL879262	Reverse transcriptase activity was measured in the culture supernatant, concentration that reduces by 50% the HIV produced in the supernatant; NT = Not tested	F	BAO_0000019	assay format	None	None	None	None	None	CHEMBL247	Human immunodeficiency virus type 1 reverse transcriptase	Human immunodeficiency virus 1	SINGLE PROTEIN	CHEMBL1130032	1	Scientific Literature	J. Med. Chem.	1997	None
CHEMBL106204		0	338.43	0	3.92	4c	CC(=O)CSc1nc(O)c(C)c(Cc2cccc3ccccc23)n1	Selectivity index	'='	76.0										False	CHEMBL883999	Selectivity index is the ratio between CC50 for MT-4 cells and IC50 against HIV-1 infection	F	BAO_0000219	cell-based format	Human immunodeficiency virus 1	None	None	MT4	None	CHEMBL247	Human immunodeficiency virus type 1 reverse transcriptase	Human immunodeficiency virus 1	SINGLE PROTEIN	CHEMBL1146642	1	Scientific Literature	Bioorg. Med. Chem. Lett.	2004	CHEMBL3308375
CHEMBL2368071		0	280.28	0	-1.26	36	C#C[C@]1(CO)O[C@@H](n2cc(CC)c(=O)[nH]c2=O)C[C@@H]1O	EC50	'>'	360000.0	nM		Outside typical range		UO_0000065					False	CHEMBL694657	Tested in vitro against HIV-1 LAI from MT-4 cells using MTT assay	F	BAO_0000219	cell-based format	Human immunodeficiency virus 1	None	None	MT4	None	CHEMBL247	Human immunodeficiency virus type 1 reverse transcriptase	Human immunodeficiency virus 1	SINGLE PROTEIN	CHEMBL1133528	1	Scientific Literature	J. Med. Chem.	2000	CHEMBL3308375
CHEMBL29274		0	316.71	0	4.20	DPC 083	O=C1Nc2ccc(Cl)cc2[C@@](/C=C/C2CC2)(C(F)(F)F)N1	IC90	'='	27.0	nM				UO_0000065					False	CHEMBL690385	Compound was evaluated for its ability to inhibit a virus containing the clinically relevant K103N mutation	F	BAO_0000019	assay format	Human immunodeficiency virus 1	None	None	None	None	CHEMBL247	Human immunodeficiency virus type 1 reverse transcriptase	Human immunodeficiency virus 1	SINGLE PROTEIN	CHEMBL1134799	1	Scientific Literature	Bioorg. Med. Chem. Lett.	2001	None
CHEMBL319566		0	368.17	0	4.98	Xs38	O=C1Nc2ccc(Cl)cc2[C@@](C#Cc2ccccc2)(C(F)(F)Cl)O1	Activity	'='	0.012	uM				UO_0000064					False	CHEMBL803376	Inhibitory activity against human immunodeficiency virus type 1 reverse transcriptase (HIV-1 RT)	B	BAO_0000357	single protein format	Human immunodeficiency virus 1	None	None	None	None	CHEMBL247	Human immunodeficiency virus type 1 reverse transcriptase	Human immunodeficiency virus 1	SINGLE PROTEIN	CHEMBL1135496	1	Scientific Literature	J. Med. Chem.	2002	None
CHEMBL341880		0	302.40	0	3.82	12b	CC(=O)Nc1c(O)ncc(C)c1Sc1cc(C)cc(C)c1	IC50	'>'	4000.0	nM				UO_0000065					False	CHEMBL799138	Inhibition of HIV-1 reverse transcriptase (RT)	B	BAO_0000357	single protein format	Human immunodeficiency virus 1	None	None	None	None	CHEMBL247	Human immunodeficiency virus type 1 reverse transcriptase	Human immunodeficiency virus 1	SINGLE PROTEIN	CHEMBL1128194	1	Scientific Literature	J. Med. Chem.	1995	None
CHEMBL398890		0	402.26	0	3.66	PT115	COc1ccc(F)c(CCNC(=S)Nc2ccc(Br)cn2)c1F	Activity	'='	0.025	uM				UO_0000064					False	CHEMBL803376	Inhibitory activity against human immunodeficiency virus type 1 reverse transcriptase (HIV-1 RT)	B	BAO_0000357	single protein format	Human immunodeficiency virus 1	None	None	None	None	CHEMBL247	Human immunodeficiency virus type 1 reverse transcriptase	Human immunodeficiency virus 1	SINGLE PROTEIN	CHEMBL1135496	1	Scientific Literature	J. Med. Chem.	2002	None
CHEMBL236161		0	350.43	0	4.54	D19	Cc1c(C(C)c2c(F)cccc2F)nc(SC2CCCC2)[nH]c1=O	Activity	'='	0.006	uM				UO_0000064					False	CHEMBL803376	Inhibitory activity against human immunodeficiency virus type 1 reverse transcriptase (HIV-1 RT)	B	BAO_0000357	single protein format	Human immunodeficiency virus 1	None	None	None	None	CHEMBL247	Human immunodeficiency virus type 1 reverse transcriptase	Human immunodeficiency virus 1	SINGLE PROTEIN	CHEMBL1135496	1	Scientific Literature	J. Med. Chem.	2002	None
CHEMBL188307		0	338.32	0	2.83	6	O=C(O)c1nc(-c2cccc(OCc3ccccc3)c2)nc(O)c1O	IC50	'>'	100000.0	nM				UO_0000065					False	CHEMBL827785	Inhibitory concentration required to inhibit HIV-RT is determined	B	BAO_0000357	single protein format	Human immunodeficiency virus 1	None	None	None	None	CHEMBL247	Human immunodeficiency virus type 1 reverse transcriptase	Human immunodeficiency virus 1	SINGLE PROTEIN	CHEMBL1138789	1	Scientific Literature	J. Med. Chem.	2004	None
CHEMBL434323		0	264.38	0	2.07	27	S=C(NCCc1ccncc1)Nc1nccs1	ED50	'>'	10.0	uM		Non standard unit for type		UO_0000064					False	CHEMBL716764	Concentration which reduced the cytopathic effect of HIV-1 in MT-4 infected cells	F	BAO_0000219	cell-based format	Human immunodeficiency virus 1	None	None	None	None	CHEMBL247	Human immunodeficiency virus type 1 reverse transcriptase	Human immunodeficiency virus 1	SINGLE PROTEIN	CHEMBL1128592	1	Scientific Literature	J. Med. Chem.	1995	None
CHEMBL434323		0	264.38	0	2.07	27	S=C(NCCc1ccncc1)Nc1nccs1	CD50	'='	113.0	uM				UO_0000064					False	CHEMBL710617	Concentration which reduced the viability of the HIV-1 infected MT-4 cells to 50% compared to untreated control cells	F	BAO_0000219	cell-based format	Human immunodeficiency virus 1	None	None	MT4	None	CHEMBL247	Human immunodeficiency virus type 1 reverse transcriptase	Human immunodeficiency virus 1	SINGLE PROTEIN	CHEMBL1128592	1	Scientific Literature	J. Med. Chem.	1995	CHEMBL3308375
CHEMBL100445		0	409.88	0	4.16	30	CCN1c2ncc(COc3ccnc(C)c3)cc2C(=O)N(C)c2ccc(Cl)nc21	IC50	'='	30.0	nM	7.52			UO_0000065	18.35	0.35	3.36	10.53	False	CHEMBL802601	Inhibitory activity against HIV-1 Y181C reverse transcriptase.	B	BAO_0000357	single protein format	Human immunodeficiency virus 1	None	None	None	None	CHEMBL247	Human immunodeficiency virus type 1 reverse transcriptase	Human immunodeficiency virus 1	SINGLE PROTEIN	CHEMBL1131307	1	Scientific Literature	J. Med. Chem.	1998	None
CHEMBL7264	ATEVIRDINE SULPHATE	0	475.57	0	2.97	U-87201E	CCNc1cccnc1N1CCN(C(=O)c2cc3cc(OC)ccc3[nH]2)CC1.CS(=O)(=O)O	IC50	'>'	60000.0	nM				UO_0000065					False	CHEMBL800928	In vitro inhibition of mutant Y181C recombinant reverse transcriptase of HIV-1 IIIB	B	BAO_0000357	single protein format	Human immunodeficiency virus 1	None	None	None	None	CHEMBL247	Human immunodeficiency virus type 1 reverse transcriptase	Human immunodeficiency virus 1	SINGLE PROTEIN	CHEMBL1129647	1	Scientific Literature	J. Med. Chem.	1996	None
CHEMBL166218		0	481.51	0	3.90	36r	O=C1c2ccccc2C(=O)N1CCOC(=S)N(C(=O)c1cccs1)c1cccc([N+](=O)[O-])c1	EC50	'='	380.0	nM	6.42			UO_0000065					False	CHEMBL714209	Concentration required to achieve 50% protection of MT-4 cell from the HIV-1 induced cytopathogenicity was determined by the MTT method	F	BAO_0000219	cell-based format	Human immunodeficiency virus 1	None	None	MT4	None	CHEMBL247	Human immunodeficiency virus type 1 reverse transcriptase	Human immunodeficiency virus 1	SINGLE PROTEIN	CHEMBL1145773	1	Scientific Literature	J. Med. Chem.	2003	CHEMBL3308375
CHEMBL223228	EFAVIRENZ	4	315.68	0	4.07	DMP 266	O=C1Nc2ccc(Cl)cc2[C@@](C#CC2CC2)(C(F)(F)F)O1	ED50	'='	0.14	uM		Non standard unit for type		UO_0000064					False	CHEMBL714650	Inhibitory activity against HIV-1 Asn 103 mutant in MT-4 cells.	F	BAO_0000219	cell-based format	Human immunodeficiency virus 1	None	None	MT4	None	CHEMBL247	Human immunodeficiency virus type 1 reverse transcriptase	Human immunodeficiency virus 1	SINGLE PROTEIN	CHEMBL1132432	1	Scientific Literature	J. Med. Chem.	1999	CHEMBL3308375
CHEMBL26752		0	306.78	0	3.71	11	C[C@@H](Sc1nc(N)cc(Cl)n1)c1cc2ccoc2cn1	IC50	'>'	50000.0	nM				UO_0000065					False	CHEMBL798323	Inhibitory activity against Y181C mutant HIV-1 reverse transcriptase	B	BAO_0000357	single protein format	human immunodeficiency virus type1	None	None	None	None	CHEMBL247	Human immunodeficiency virus type 1 reverse transcriptase	Human immunodeficiency virus 1	SINGLE PROTEIN	CHEMBL1131332	1	Scientific Literature	J. Med. Chem.	1998	None
CHEMBL59458		0	332.68	0	3.79	15	O=C1Nc2ccc(F)c(Cl)c2[C@@](C#CC2CC2)(C(F)(F)F)N1	IC50	'='	59.0	nM	7.23			UO_0000065	21.73	0.45	3.44	17.58	False	CHEMBL797511	Inhibition of HIV-1 reverse transcriptase.	B	BAO_0000357	single protein format	Human immunodeficiency virus 1	None	None	None	None	CHEMBL247	Human immunodeficiency virus type 1 reverse transcriptase	Human immunodeficiency virus 1	SINGLE PROTEIN	CHEMBL1133185	1	Scientific Literature	J. Med. Chem.	2000	None
CHEMBL165288		0	387.50	1	5.28	15b	O=C(/C=C/c1ccccc1)N(C(=S)OCCc1ccccc1)c1ccccc1	EC50	'='	4500.0	nM	5.35			UO_0000065					False	CHEMBL714209	Concentration required to achieve 50% protection of MT-4 cell from the HIV-1 induced cytopathogenicity was determined by the MTT method	F	BAO_0000219	cell-based format	Human immunodeficiency virus 1	None	None	MT4	None	CHEMBL247	Human immunodeficiency virus type 1 reverse transcriptase	Human immunodeficiency virus 1	SINGLE PROTEIN	CHEMBL1145773	1	Scientific Literature	J. Med. Chem.	2003	CHEMBL3308375
CHEMBL301222		0	254.29	0	2.96	27	Cc1ccc2c(c1)Oc1ccc(N)cc1C(=O)N2C	Inhibition	'='	96.0	%				UO_0000187					False	CHEMBL801334	Inhibition of HIV-1 reverse transcriptase at a concentration of 1 uM	B	BAO_0000357	single protein format	Human immunodeficiency virus 1	None	None	None	None	CHEMBL247	Human immunodeficiency virus type 1 reverse transcriptase	Human immunodeficiency virus 1	SINGLE PROTEIN	CHEMBL1126047	1	Scientific Literature	J. Med. Chem.	1992	None
CHEMBL320557		0	443.33	0	2.79	12f	O=c1c2nccn2c2ccccc2n1CCNC(=S)Nc1ccc(Br)cn1	Ki	'='	1000.0	nM	6.00			UO_0000065	13.53	0.30	3.21	7.87	False	CHEMBL801173	Inhibition of HIV-1 Mutant HIV-1 RT enzymes containing the single amino acid substitution L1001	B	BAO_0000357	single protein format	Human immunodeficiency virus 1	None	None	None	None	CHEMBL247	Human immunodeficiency virus type 1 reverse transcriptase	Human immunodeficiency virus 1	SINGLE PROTEIN	CHEMBL1134834	1	Scientific Literature	J. Med. Chem.	2001	None
CHEMBL416853		0	316.71	0	3.89	21	CC(C)C#C[C@]1(C(F)(F)F)NC(=O)Nc2ccc(Cl)cc21	IC90	'='	90.0	nM				UO_0000065					False	CHEMBL818462	Effect of human plasma protein binding on antiviral efficacy.	F	BAO_0000366	cell-free format	None	CHEMBL3559721	Plasma	None	None	CHEMBL247	Human immunodeficiency virus type 1 reverse transcriptase	Human immunodeficiency virus 1	SINGLE PROTEIN	CHEMBL1133185	1	Scientific Literature	J. Med. Chem.	2000	None
CHEMBL151565		0	391.52	0	4.12	15	CC(C)Nc1cccnc1N(C)C1CCN(C(=O)c2cc3ccccc3[nH]2)CC1	IC50	'='	2000.0	nM	5.70			UO_0000065	14.56	0.27	1.58	8.87	False	CHEMBL797533	In vitro for inhibition of HIV-1 reverse transcriptase.	B	BAO_0000357	single protein format	None	None	None	None	None	CHEMBL247	Human immunodeficiency virus type 1 reverse transcriptase	Human immunodeficiency virus 1	SINGLE PROTEIN	CHEMBL1129466	1	Scientific Literature	J. Med. Chem.	1996	None
CHEMBL170006		0	528.63	2	5.91	2a	CCCCCCCCCCCCCCCCOP(=O)(O)OCC1C=CC(n2cc(C)c(=O)[nH]c2=O)O1	EC50	'='	200.0	nM	6.70			UO_0000065	12.67	0.25	0.79	5.59	False	CHEMBL801614	Effective concentration that reduces HIV-induced cytopathic effect by 50% was determined by reverse transcriptase (RT) assay.	B	BAO_0000357	single protein format	None	None	None	None	None	CHEMBL247	Human immunodeficiency virus type 1 reverse transcriptase	Human immunodeficiency virus 1	SINGLE PROTEIN	CHEMBL1126627	1	Scientific Literature	J. Med. Chem.	1993	None
CHEMBL318982		0	485.33	0	4.01	40	CCN1c2ncc(CCc3ccncc3)cc2C(=O)N(C)c2ccc(I)nc21	IC50	'='	430.0	nM	6.37			UO_0000065	13.12	0.31	2.36	10.23	False	CHEMBL802403	Inhibitory activity against HIV-1 Y188L reverse transcriptase.	B	BAO_0000357	single protein format	Human immunodeficiency virus 1	None	None	None	None	CHEMBL247	Human immunodeficiency virus type 1 reverse transcriptase	Human immunodeficiency virus 1	SINGLE PROTEIN	CHEMBL1131047	1	Scientific Literature	J. Med. Chem.	1998	None
CHEMBL593	DELAVIRDINE	4	456.57	0	2.72	Delavirdine	CC(C)Nc1cccnc1N1CCN(C(=O)c2cc3cc(NS(C)(=O)=O)ccc3[nH]2)CC1	IC50	'='	9.0	nM	8.05			UO_0000065	17.62	0.34	5.33	7.29	False	CHEMBL804313	HIV-1 reverse transcriptase inhibitory activity against Ile 100 mutant using (poly)rC600*(oligo)dGT as template primer.	B	BAO_0000357	single protein format	Human immunodeficiency virus 1	None	None	None	None	CHEMBL247	Human immunodeficiency virus type 1 reverse transcriptase	Human immunodeficiency virus 1	SINGLE PROTEIN	CHEMBL1132432	1	Scientific Literature	J. Med. Chem.	1999	None
CHEMBL8876		0	287.37	0	4.17	35	CCc1c(CC#N)nn(-c2ccccc2)c1-c1ccccc1	Inhibition	'='	46.0	%				UO_0000187					False	CHEMBL798993	In vitro inhibition of mutant P236L reverse transcriptase at a concentration of 10 uM.	B	BAO_0000357	single protein format	None	None	None	None	None	CHEMBL247	Human immunodeficiency virus type 1 reverse transcriptase	Human immunodeficiency virus 1	SINGLE PROTEIN	CHEMBL1133713	1	Scientific Literature	J. Med. Chem.	2000	None
CHEMBL329938		0	406.92	0	4.97	45	CCN1c2ncc(CCc3ccccc3C)cc2C(=O)N(C)c2ccc(Cl)nc21	IC50	'>'	1000.0	nM				UO_0000065					False	CHEMBL802411	Inhibitory activity against HIV-1 wild-type reverse transcriptase.	B	BAO_0000357	single protein format	Human immunodeficiency virus 1	None	None	None	None	CHEMBL247	Human immunodeficiency virus type 1 reverse transcriptase	Human immunodeficiency virus 1	SINGLE PROTEIN	CHEMBL1131047	1	Scientific Literature	J. Med. Chem.	1998	None
CHEMBL100833		0	377.42	0	3.54	39	CCN1c2ncc(CCc3ccncc3)cc2C(=O)N(C)c2ccc(F)nc21	IC50	'='	50.0	nM	7.30			UO_0000065	19.34	0.36	3.76	11.73	False	CHEMBL802411	Inhibitory activity against HIV-1 wild-type reverse transcriptase.	B	BAO_0000357	single protein format	Human immunodeficiency virus 1	None	None	None	None	CHEMBL247	Human immunodeficiency virus type 1 reverse transcriptase	Human immunodeficiency virus 1	SINGLE PROTEIN	CHEMBL1131047	1	Scientific Literature	J. Med. Chem.	1998	None
CHEMBL102192		0	392.89	0	4.66	III	CCN1c2ncc(CCc3ccccc3)cc2C(=O)N(C)c2ccc(Cl)nc21	IC50	'='	840.0	nM	6.08			UO_0000065	15.46	0.30	1.42	12.32	True	CHEMBL872994	Inhibitory activity against HIV-1 Mutant Reverse transcriptase P236L	B	BAO_0000357	single protein format	None	None	None	None	None	CHEMBL247	Human immunodeficiency virus type 1 reverse transcriptase	Human immunodeficiency virus 1	SINGLE PROTEIN	CHEMBL1131047	1	Scientific Literature	J. Med. Chem.	1998	None
CHEMBL96328		0	365.23	0	4.32	4e	O=C1Nc2ccc(OC(F)(F)F)cc2C(C#CC2CC2)(C(F)(F)F)O1	IC90	'='	18.89	nM				UO_0000065					False	CHEMBL817161	Activity against whole cell using anti-infectivity assay	F	BAO_0000019	assay format	Human immunodeficiency virus 1	None	None	None	None	CHEMBL247	Human immunodeficiency virus type 1 reverse transcriptase	Human immunodeficiency virus 1	SINGLE PROTEIN	CHEMBL1132524	1	Scientific Literature	Bioorg. Med. Chem. Lett.	1999	None
CHEMBL125609		0	267.36	0	3.50	57	Nc1ccnc(SCc2ccc3ccccc3c2)n1	Inhibition	'='	50.0	%				UO_0000187					False	CHEMBL801136	inhibitory activity against HIV-1 reverse transcriptase (wild type) at 10 uM dose	B	BAO_0000357	single protein format	reverse transcriptase	None	None	None	None	CHEMBL247	Human immunodeficiency virus type 1 reverse transcriptase	Human immunodeficiency virus 1	SINGLE PROTEIN	CHEMBL1131117	1	Scientific Literature	J. Med. Chem.	1998	None
CHEMBL102192		0	392.89	0	4.66	III	CCN1c2ncc(CCc3ccccc3)cc2C(=O)N(C)c2ccc(Cl)nc21	IC50	'='	150.0	nM	6.82			UO_0000065	17.37	0.33	2.16	13.83	False	CHEMBL802600	Inhibitory activity against HIV-1 Y181C reverse transcriptase.	B	BAO_0000357	single protein format	Human immunodeficiency virus 1	None	None	None	None	CHEMBL247	Human immunodeficiency virus type 1 reverse transcriptase	Human immunodeficiency virus 1	SINGLE PROTEIN	CHEMBL1131047	1	Scientific Literature	J. Med. Chem.	1998	None
CHEMBL125223		0	286.19	0	3.66	35	Nc1cc(Cl)nc(SCc2cccc(Cl)c2)n1	Inhibition						Not Determined						False	CHEMBL800542	Inhibition of HIV-1 reverse transcriptase (wild type) at 10 uM dose (not determined)	B	BAO_0000357	single protein format	Human immunodeficiency virus 1	None	None	None	None	CHEMBL247	Human immunodeficiency virus type 1 reverse transcriptase	Human immunodeficiency virus 1	SINGLE PROTEIN	CHEMBL1131117	1	Scientific Literature	J. Med. Chem.	1998	None
CHEMBL444789		0	238.27	0	1.25	1	Nc1cc(S(=O)(=O)O)c2ccccc2c1N	IC50	'='	28000.0	nM	4.55			UO_0000065	19.11	0.39	3.30	4.28	False	CHEMBL803952	Inhibition of purified HIV-2 reverse transcriptase	B	BAO_0000357	single protein format	Human immunodeficiency virus 2	None	None	None	None	CHEMBL247	Human immunodeficiency virus type 1 reverse transcriptase	Human immunodeficiency virus 1	SINGLE PROTEIN	CHEMBL1126206	1	Scientific Literature	J. Med. Chem.	1992	None
CHEMBL39413		0	478.36	2	0.10	15	O=C(O)C1=C[C@@H](O)[C@@H](O)[C@H](OC(=O)c2cc(O)c(O)c(OC(=O)c3cc(O)c(O)c(O)c3)c2)C1	Inhibition	'='	31.0	%				UO_0000187					False	CHEMBL689636	Inhibition against HIV- reverse transcriptase in cell culture at 20 ug/mL	B	BAO_0000357	single protein format	Human immunodeficiency virus 1	None	None	None	None	CHEMBL247	Human immunodeficiency virus type 1 reverse transcriptase	Human immunodeficiency virus 1	SINGLE PROTEIN	CHEMBL1126373	1	Scientific Literature	Bioorg. Med. Chem. Lett.	1992	None
CHEMBL315287		0	300.43	0	4.37	3c	CC(c1ccccc1)c1cc(O)nc(SC2CCCC2)n1	IC50	'='	2100.0	nM	5.68			UO_0000065	18.90	0.37	1.31	12.34	False	CHEMBL802406	Inhibitory activity against HIV-1 recombinant reverse transcriptase.	B	BAO_0000357	single protein format	Human immunodeficiency virus 1	None	None	None	None	CHEMBL247	Human immunodeficiency virus type 1 reverse transcriptase	Human immunodeficiency virus 1	SINGLE PROTEIN	CHEMBL1134546	1	Scientific Literature	J. Med. Chem.	2001	None
CHEMBL297982		0	277.33	0	3.11	13	CCN1c2ncccc2-c2nccn2-c2c(C)ccnc21	IC50	'='	245.0	nM	6.61			UO_0000065	23.84	0.43	3.50	14.11	False	CHEMBL799810	Ability to inhibit HIV-1 IIIB reverse transcriptase catalyzed incorporation of tritiated thymidine triphosphate onto a biotinylated rN.dN template primer	B	BAO_0000357	single protein format	Human immunodeficiency virus 1	None	None	None	None	CHEMBL247	Human immunodeficiency virus type 1 reverse transcriptase	Human immunodeficiency virus 1	SINGLE PROTEIN	CHEMBL1126391	1	Scientific Literature	Bioorg. Med. Chem. Lett.	1992	None
CHEMBL86062		0	328.48	1	5.15	3d'	CCC(c1ccccc1)c1cc(O)nc(SC2CCCCC2)n1	IC50	'='	3700.0	nM	5.43			UO_0000065	16.54	0.32	0.28	11.81	False	CHEMBL802406	Inhibitory activity against HIV-1 recombinant reverse transcriptase.	B	BAO_0000357	single protein format	Human immunodeficiency virus 1	None	None	None	None	CHEMBL247	Human immunodeficiency virus type 1 reverse transcriptase	Human immunodeficiency virus 1	SINGLE PROTEIN	CHEMBL1134546	1	Scientific Literature	J. Med. Chem.	2001	None
CHEMBL417953		0	394.56	0	3.18	25	NCCCCCCCCCCCCNc1ccn(C2CCC(CO)O2)c(=O)n1	CC50	'='	48000.0	nM				UO_0000065					False	CHEMBL655187	Cytotoxic concentration which reduces the cell viability of HIV-1 LAI infected T4 lymphoblastoid CEM-SS cells by 50%	F	BAO_0000219	cell-based format	Human immunodeficiency virus 1	None	None	CEM-SS	None	CHEMBL247	Human immunodeficiency virus type 1 reverse transcriptase	Human immunodeficiency virus 1	SINGLE PROTEIN	CHEMBL1133178	1	Scientific Literature	J. Med. Chem.	2000	CHEMBL3307644
CHEMBL398837		0	467.19	1	5.22	32	CCOc1c(Cl)cc(F)c(CCNC(=S)Nc2ccc(Br)cn2)c1Cl	IC50	'='	21.0	nM	7.68			UO_0000065	16.43	0.42	2.46	16.63	False	CHEMBL800602	Tested for the inhibition of wild type HIV-1 (IIIB) RT	B	BAO_0000357	single protein format	Human immunodeficiency virus 1	None	None	None	None	CHEMBL247	Human immunodeficiency virus type 1 reverse transcriptase	Human immunodeficiency virus 1	SINGLE PROTEIN	CHEMBL1129452	1	Scientific Literature	J. Med. Chem.	1996	None
CHEMBL283619		0	314.69	0	3.65	DPC 961	O=C1Nc2ccc(Cl)cc2[C@@](C#CC2CC2)(C(F)(F)F)N1	IC90	'='	2.0	nM				UO_0000065					True	CHEMBL690386	Compound was evaluated for its ability to inhibit the wild type RF strain of HIV-1	F	BAO_0000019	assay format	Human immunodeficiency virus 1	None	None	None	None	CHEMBL247	Human immunodeficiency virus type 1 reverse transcriptase	Human immunodeficiency virus 1	SINGLE PROTEIN	CHEMBL1134799	1	Scientific Literature	Bioorg. Med. Chem. Lett.	2001	None
CHEMBL125009		0	257.79	0	3.38	7	Nc1cc(Cl)nc(SCC2CCCCC2)n1	Inhibition	'='	37.0	%				UO_0000187					False	CHEMBL800538	Inhibitory activity against HIV-1 reverse transcriptase (wild type) at 10 uM dose	B	BAO_0000357	single protein format	Human immunodeficiency virus 1	None	None	None	None	CHEMBL247	Human immunodeficiency virus type 1 reverse transcriptase	Human immunodeficiency virus 1	SINGLE PROTEIN	CHEMBL1131117	1	Scientific Literature	J. Med. Chem.	1998	None
CHEMBL125379		0	339.42	0	3.68	67	CCOC(=O)c1cc(N)nc(SCc2ccc3ccccc3c2)n1	Inhibition	'='	24.0	%				UO_0000187					False	CHEMBL798041	Inhibitory activity against HIV-1 reverse transcriptase (P236L) at 10 uM dose	B	BAO_0000357	single protein format	Human immunodeficiency virus 1	None	None	None	None	CHEMBL247	Human immunodeficiency virus type 1 reverse transcriptase	Human immunodeficiency virus 1	SINGLE PROTEIN	CHEMBL1131117	1	Scientific Literature	J. Med. Chem.	1998	None
CHEMBL294743		0	342.31	0	4.51	HI-509 (R)	C[C@@H](/N=C(\S)Nc1ccc(Br)cn1)C1CCCCC1	IC50	'='	1200.0	nM	5.92			UO_0000065	17.30	0.43	1.41	15.88	False	CHEMBL798358	Compound was evaluated for its inhibitory activity against recombinant HIV-1 Reverse transcriptase using cell free RT inhibition assay	B	BAO_0000357	single protein format	None	None	None	None	None	CHEMBL247	Human immunodeficiency virus type 1 reverse transcriptase	Human immunodeficiency virus 1	SINGLE PROTEIN	CHEMBL1133139	1	Scientific Literature	Bioorg. Med. Chem. Lett.	2000	None
CHEMBL269591		0	273.34	0	3.91	2	Cc1nn(-c2ccccc2)c(-c2ccccc2)c1CC#N	Inhibition	'='	71.0	%				UO_0000187					False	CHEMBL800641	In vitro inhibition of wild type resistant reverse transcriptase at a concentration of 10 uM.	B	BAO_0000357	single protein format	None	None	None	None	None	CHEMBL247	Human immunodeficiency virus type 1 reverse transcriptase	Human immunodeficiency virus 1	SINGLE PROTEIN	CHEMBL1133713	1	Scientific Literature	J. Med. Chem.	2000	None
CHEMBL37834		0	424.27	0	4.07	13	CCOc1ccc(OC)c([C@H]2C[C@H]2NC(=O)Nc2ccc(Br)cn2)c1F	IC50	'='	90.0	nM	7.05			UO_0000065	16.61	0.37	2.98	9.72	False	CHEMBL798331	Inhibitory effect on recombinant HIV- 1 reverse transcriptase which has a mutation Tyr 181 to Cys 181 (clone 90)	B	BAO_0000357	single protein format	Human immunodeficiency virus 1	None	None	None	None	CHEMBL247	Human immunodeficiency virus type 1 reverse transcriptase	Human immunodeficiency virus 1	SINGLE PROTEIN	CHEMBL1130840	1	Scientific Literature	Bioorg. Med. Chem. Lett.	1998	None
CHEMBL351741		0	466.54	0	4.00	37r	COc1cccc(N(C(=O)c2cccs2)C(=S)OCCN2C(=O)c3ccccc3C2=O)c1	EC50	'='	3500.0	nM	5.46			UO_0000065					False	CHEMBL714209	Concentration required to achieve 50% protection of MT-4 cell from the HIV-1 induced cytopathogenicity was determined by the MTT method	F	BAO_0000219	cell-based format	Human immunodeficiency virus 1	None	None	MT4	None	CHEMBL247	Human immunodeficiency virus type 1 reverse transcriptase	Human immunodeficiency virus 1	SINGLE PROTEIN	CHEMBL1145773	1	Scientific Literature	J. Med. Chem.	2003	CHEMBL3308375
CHEMBL291970		0	420.82	0	4.49	9f	O=C1Nc2ccc(Cl)cc2[C@@](C#CC2CC2)(C(F)(F)F)[C@H]1OCc1ccccn1	IC50	'='	1572.0	nM	5.80			UO_0000065	13.79	0.27	1.31	11.33	False	CHEMBL799816	Inhibition of HIV-1 reverse transcriptase.	B	BAO_0000357	single protein format	None	None	None	None	None	CHEMBL247	Human immunodeficiency virus type 1 reverse transcriptase	Human immunodeficiency virus 1	SINGLE PROTEIN	CHEMBL1134695	1	Scientific Literature	Bioorg. Med. Chem. Lett.	2001	None
CHEMBL434213		0	269.44	0	3.81	HI-513 (S)	C[C@H](/N=C(\S)Nc1nccs1)C1CCCCC1	Ki	'>'	100000.0	nM				UO_0000065					False	CHEMBL802221	Binding affinity against HIV reverse transcriptase (Estimated Ki)	B	BAO_0000357	single protein format	None	None	None	None	None	CHEMBL247	Human immunodeficiency virus type 1 reverse transcriptase	Human immunodeficiency virus 1	SINGLE PROTEIN	CHEMBL1133139	1	Scientific Literature	Bioorg. Med. Chem. Lett.	2000	None
CHEMBL8932		0	248.33	0	4.16	10	Cc1nn(-c2ccccc2)c(-c2ccccc2)c1C	Inhibition	'='	0.0	%				UO_0000187					False	CHEMBL800641	In vitro inhibition of wild type resistant reverse transcriptase at a concentration of 10 uM.	B	BAO_0000357	single protein format	None	None	None	None	None	CHEMBL247	Human immunodeficiency virus type 1 reverse transcriptase	Human immunodeficiency virus 1	SINGLE PROTEIN	CHEMBL1133713	1	Scientific Literature	J. Med. Chem.	2000	None
CHEMBL267724		0	276.38	0	4.97	21	Cc1nn(-c2ccccc2)c(-c2ccccc2)c1C(C)C	Inhibition	'='	0.0	%				UO_0000187					False	CHEMBL873958	In vitro inhibition of wild type resistant reverse transcriptase at a concentration of 1 uM.	B	BAO_0000357	single protein format	None	None	None	None	None	CHEMBL247	Human immunodeficiency virus type 1 reverse transcriptase	Human immunodeficiency virus 1	SINGLE PROTEIN	CHEMBL1133713	1	Scientific Literature	J. Med. Chem.	2000	None
CHEMBL408333		0	843.21	None	None	18	Cc1cn(C2OC(CO[Si](C)(C)C(C)(C)C)C3(OS(=O)(=O)C=C3N)C2O[Si](C)(C)C(C)(C)C)c(=O)n(CCCNC(=O)[C@H]2CCCN2C(=O)[C@@H](N)C(C)C)c1=O	IC50	'='	22000.0	nM	4.66			UO_0000065	5.52	None	None	None	False	CHEMBL870409	Inhibition of recombinant HIV1 reverse transcriptase	B	BAO_0000357	single protein format	Human immunodeficiency virus 1	None	None	None	None	CHEMBL247	Human immunodeficiency virus type 1 reverse transcriptase	Human immunodeficiency virus 1	SINGLE PROTEIN	CHEMBL1146037	1	Scientific Literature	J. Med. Chem.	2006	None
CHEMBL3414864		0	307.35	0	3.07	20h	O=C1Cc2cc(Cc3ccc(C4CC4)cc3)ccc2C(=O)N1O	IC50	'='	600.0	nM	6.22			UO_0000065	20.24	0.37	3.15	10.80	False	CHEMBL3418276	Inhibition of HIV1 recombinant reverse transcriptase associated catalytically active RNase H domain assessed as reduction in internal cleavage using HTS-1 RNA/DNA duplex substrate by fluorescence assay	B	BAO_0000357	single protein format	Human immunodeficiency virus 1	None	None	None	None	CHEMBL247	Human immunodeficiency virus type 1 reverse transcriptase	Human immunodeficiency virus 1	SINGLE PROTEIN	CHEMBL3414532	1	Scientific Literature	J. Med. Chem.	2015	None
CHEMBL3414861		0	346.18	0	2.95	20e	O=C1Cc2cc(Cc3ccc(Br)cc3)ccc2C(=O)N1O	IC50	'='	1400.0	nM	5.85			UO_0000065	16.91	0.38	2.90	10.16	False	CHEMBL3418276	Inhibition of HIV1 recombinant reverse transcriptase associated catalytically active RNase H domain assessed as reduction in internal cleavage using HTS-1 RNA/DNA duplex substrate by fluorescence assay	B	BAO_0000357	single protein format	Human immunodeficiency virus 1	None	None	None	None	CHEMBL247	Human immunodeficiency virus type 1 reverse transcriptase	Human immunodeficiency virus 1	SINGLE PROTEIN	CHEMBL3414532	1	Scientific Literature	J. Med. Chem.	2015	None
CHEMBL69554		0	557.73	2	6.46	5	CCCCCCCCCCCCCCCC(=O)Nc1cc(S(=O)(=O)O)cc2cc(S(=O)(=O)O)cc(O)c12	Inhibition	'='	9.0	%				UO_0000187					False	CHEMBL802708	Compound tested for % inhibition of cell-free HIV-1 Reverse Transcriptase at a concentration of 6.7 uM	B	BAO_0000357	single protein format	Human immunodeficiency virus 1	None	None	None	None	CHEMBL247	Human immunodeficiency virus type 1 reverse transcriptase	Human immunodeficiency virus 1	SINGLE PROTEIN	CHEMBL1125724	1	Scientific Literature	J. Med. Chem.	1991	None
CHEMBL355918		0	343.39	0	3.43	68	CN1C(=O)c2cccnc2N(C2CC2)c2nc(-c3ccncc3)ccc21	IC50	'='	320.0	nM	6.50			UO_0000065	18.91	0.34	3.06	10.44	False	CHEMBL802599	Inhibitory activity against HIV-1 Y181C Reverse transcriptase (RT)	B	BAO_0000357	single protein format	Human immunodeficiency virus 1	None	None	None	None	CHEMBL247	Human immunodeficiency virus type 1 reverse transcriptase	Human immunodeficiency virus 1	SINGLE PROTEIN	CHEMBL1128204	1	Scientific Literature	J. Med. Chem.	1995	None
CHEMBL43308		0	289.34	0	3.25	14	Cc1ccnc2c1-n1ccnc1-c1cccnc1N2C1CC1	IC50	'='	217.0	nM	6.66			UO_0000065	23.03	0.41	3.41	14.23	False	CHEMBL799810	Ability to inhibit HIV-1 IIIB reverse transcriptase catalyzed incorporation of tritiated thymidine triphosphate onto a biotinylated rN.dN template primer	B	BAO_0000357	single protein format	Human immunodeficiency virus 1	None	None	None	None	CHEMBL247	Human immunodeficiency virus type 1 reverse transcriptase	Human immunodeficiency virus 1	SINGLE PROTEIN	CHEMBL1126391	1	Scientific Literature	Bioorg. Med. Chem. Lett.	1992	None
CHEMBL438146		0	325.43	0	3.21	22	CCOc1cccc(F)c1CCNC(=S)Nc1nccs1	ED50	'='	0.2	uM		Non standard unit for type		UO_0000064					False	CHEMBL716764	Concentration which reduced the cytopathic effect of HIV-1 in MT-4 infected cells	F	BAO_0000219	cell-based format	Human immunodeficiency virus 1	None	None	None	None	CHEMBL247	Human immunodeficiency virus type 1 reverse transcriptase	Human immunodeficiency virus 1	SINGLE PROTEIN	CHEMBL1128592	1	Scientific Literature	J. Med. Chem.	1995	None
CHEMBL268657		0	291.35	0	3.21	12	CNC(=O)c1c(C)nn(-c2ccccc2)c1-c1ccccc1	Inhibition	'='	15.0	%				UO_0000187					False	CHEMBL798992	In vitro inhibition of mutant P236L reverse transcriptase at a concentration of 1 uM.	B	BAO_0000357	single protein format	None	None	None	None	None	CHEMBL247	Human immunodeficiency virus type 1 reverse transcriptase	Human immunodeficiency virus 1	SINGLE PROTEIN	CHEMBL1133713	1	Scientific Literature	J. Med. Chem.	2000	None
CHEMBL169529		0	592.54	1	3.54	45	CC(=O)NS(=O)(=O)c1ccc(NC(=O)c2ccccc2SC(=O)CCCC[n+]2ccccc2)cc1.[Br-]	IC50						No inhibition						False	CHEMBL692749	50% Inhibitory activity against reverse transcriptase; No inhibition at a highest dose of 100 uM	B	BAO_0000357	single protein format	None	None	None	None	None	CHEMBL247	Human immunodeficiency virus type 1 reverse transcriptase	Human immunodeficiency virus 1	SINGLE PROTEIN	CHEMBL1132203	1	Scientific Literature	J. Med. Chem.	1999	None
CHEMBL266578		0	278.36	0	3.38	18	Cc1nn(-c2ccccc2)c(-c2ccccc2)c1CCO	Inhibition	'='	0.0	%				UO_0000187					False	CHEMBL800641	In vitro inhibition of wild type resistant reverse transcriptase at a concentration of 10 uM.	B	BAO_0000357	single protein format	None	None	None	None	None	CHEMBL247	Human immunodeficiency virus type 1 reverse transcriptase	Human immunodeficiency virus 1	SINGLE PROTEIN	CHEMBL1133713	1	Scientific Literature	J. Med. Chem.	2000	None
CHEMBL39505		0	282.35	0	3.00	N13	CN1C(=O)c2cccnc2N(C(C)(C)C)c2ncccc21	IC50	'='	11000.0	nM	4.96			UO_0000065	17.56	0.32	1.96	10.05	False	CHEMBL802583	Inhibition of HIV-1 reverse transcriptase at 37 degree Centigrade	B	BAO_0000357	single protein format	None	None	None	None	None	CHEMBL247	Human immunodeficiency virus type 1 reverse transcriptase	Human immunodeficiency virus 1	SINGLE PROTEIN	CHEMBL1134603	1	Scientific Literature	J. Med. Chem.	2001	None
CHEMBL8375		0	276.38	0	4.80	23	CCCc1c(C)nn(-c2ccccc2)c1-c1ccccc1	Inhibition	'='	4.0	%				UO_0000187					False	CHEMBL798992	In vitro inhibition of mutant P236L reverse transcriptase at a concentration of 1 uM.	B	BAO_0000357	single protein format	None	None	None	None	None	CHEMBL247	Human immunodeficiency virus type 1 reverse transcriptase	Human immunodeficiency virus 1	SINGLE PROTEIN	CHEMBL1133713	1	Scientific Literature	J. Med. Chem.	2000	None
CHEMBL342794		0	372.43	0	4.23	4q	Cc1cccc(OCc2ccnc3c2NC(=O)c2cccnc2N3C2CC2)c1	Inhibition	'='	9.0	%				UO_0000187					False	CHEMBL798038	Percent inhibitory activity against Y181C HIV type I reverse transcriptase at a concentration of 1 uM	B	BAO_0000357	single protein format	Human immunodeficiency virus 1	None	None	None	None	CHEMBL247	Human immunodeficiency virus type 1 reverse transcriptase	Human immunodeficiency virus 1	SINGLE PROTEIN	CHEMBL1128700	1	Scientific Literature	J. Med. Chem.	1995	None
CHEMBL96591		0	331.29	0	4.57	4q	O=C1Nc2cc3ccccc3cc2C(C#CC2CC2)(C(F)(F)F)O1	IC50	'='	1909.0	nM	5.72			UO_0000065	17.26	0.33	1.15	14.92	False	CHEMBL878544	Inhibitory activity against HIV-1 reverse transcriptase enzyme	B	BAO_0000357	single protein format	None	None	None	None	None	CHEMBL247	Human immunodeficiency virus type 1 reverse transcriptase	Human immunodeficiency virus 1	SINGLE PROTEIN	CHEMBL1132524	1	Scientific Literature	Bioorg. Med. Chem. Lett.	1999	None
CHEMBL64722		0	298.24	0	3.13	11	O=C1Nc2cccc(F)c2[C@@](C#CC2CC2)(C(F)(F)F)N1	IC50	'='	62.0	nM	7.21			UO_0000065	24.17	0.47	4.08	17.52	False	CHEMBL797511	Inhibition of HIV-1 reverse transcriptase.	B	BAO_0000357	single protein format	Human immunodeficiency virus 1	None	None	None	None	CHEMBL247	Human immunodeficiency virus type 1 reverse transcriptase	Human immunodeficiency virus 1	SINGLE PROTEIN	CHEMBL1133185	1	Scientific Literature	J. Med. Chem.	2000	None
CHEMBL269103		0	260.34	0	4.49	8	C=Cc1c(C)nn(-c2ccccc2)c1-c1ccccc1	Inhibition	'='	18.0	%				UO_0000187					False	CHEMBL800642	In vitro inhibition of wild type resistant reverse transcriptase at a concentration of 50 uM.	B	BAO_0000357	single protein format	None	None	None	None	None	CHEMBL247	Human immunodeficiency virus type 1 reverse transcriptase	Human immunodeficiency virus 1	SINGLE PROTEIN	CHEMBL1133713	1	Scientific Literature	J. Med. Chem.	2000	None
CHEMBL359410		0	253.35	0	2.27	29	S=C(NCCc1ccco1)Nc1nccs1	CD50	'='	89.0	uM				UO_0000064					False	CHEMBL710617	Concentration which reduced the viability of the HIV-1 infected MT-4 cells to 50% compared to untreated control cells	F	BAO_0000219	cell-based format	Human immunodeficiency virus 1	None	None	MT4	None	CHEMBL247	Human immunodeficiency virus type 1 reverse transcriptase	Human immunodeficiency virus 1	SINGLE PROTEIN	CHEMBL1128592	1	Scientific Literature	J. Med. Chem.	1995	CHEMBL3308375
CHEMBL82454		0	249.31	0	3.18	34	O=C1c2ccccc2C2(c3ccccc3)CCCN12	IC50	'='	15000.0	nM	4.82			UO_0000065	19.35	0.35	1.64	23.75	False	CHEMBL800743	Inhibitory activity against HIV-1 reverse transcriptase (HIV-RT)	B	BAO_0000357	single protein format	None	None	None	None	None	CHEMBL247	Human immunodeficiency virus type 1 reverse transcriptase	Human immunodeficiency virus 1	SINGLE PROTEIN	CHEMBL1126780	1	Scientific Literature	J. Med. Chem.	1993	None
CHEMBL192790		0	497.35	0	4.31	30	CCN1c2ncc(CCOc3ccc(C(=O)O)cc3Br)cc2C(=O)N(C)c2cccnc21	EC50	'='	35.0	nM	7.46			UO_0000065	14.99	0.32	3.15	7.78	False	CHEMBL825231	Effective concentration towards HIV-1 K103N/Y181C mutant reverse transcriptase activity by 50% measured in cellular assay	B	BAO_0000357	single protein format	Human immunodeficiency virus 1	None	None	None	None	CHEMBL247	Human immunodeficiency virus type 1 reverse transcriptase	Human immunodeficiency virus 1	SINGLE PROTEIN	CHEMBL1141165	1	Scientific Literature	J. Med. Chem.	2005	None
CHEMBL144145		0	345.41	0	3.47	62	CCN1c2ncccc2C(=O)N(C)c2ccc(-c3ccc(N)cc3)nc21	IC50	'='	120.0	nM	6.92			UO_0000065	20.04	0.36	3.45	9.18	False	CHEMBL802599	Inhibitory activity against HIV-1 Y181C Reverse transcriptase (RT)	B	BAO_0000357	single protein format	Human immunodeficiency virus 1	None	None	None	None	CHEMBL247	Human immunodeficiency virus type 1 reverse transcriptase	Human immunodeficiency virus 1	SINGLE PROTEIN	CHEMBL1128204	1	Scientific Literature	J. Med. Chem.	1995	None
CHEMBL144145		0	345.41	0	3.47	62	CCN1c2ncccc2C(=O)N(C)c2ccc(-c3ccc(N)cc3)nc21	IC50	'='	260.0	nM	6.58			UO_0000065	19.06	0.35	3.12	8.74	False	CHEMBL800979	Inhibitory concentration against mutant reverse transcriptase of K103N was determined which is in turn resistant to pyridinones	B	BAO_0000357	single protein format	None	None	None	None	None	CHEMBL247	Human immunodeficiency virus type 1 reverse transcriptase	Human immunodeficiency virus 1	SINGLE PROTEIN	CHEMBL1128204	1	Scientific Literature	J. Med. Chem.	1995	None
CHEMBL1788176		0	347.28	0	0.92	20	Nc1ccc2cc(S(=O)(=O)[O-])cc(S(=O)(=O)[O-])c2c1.[Na+].[Na+]	IC50	'>'	1000000.0	nM		Outside typical range		UO_0000065					False	CHEMBL803952	Inhibition of purified HIV-2 reverse transcriptase	B	BAO_0000357	single protein format	Human immunodeficiency virus 2	None	None	None	None	CHEMBL247	Human immunodeficiency virus type 1 reverse transcriptase	Human immunodeficiency virus 1	SINGLE PROTEIN	CHEMBL1126206	1	Scientific Literature	J. Med. Chem.	1992	None
CHEMBL129	ZIDOVUDINE	4	267.25	0	-0.20	n AZT	Cc1cn([C@H]2C[C@H](N=[N+]=[N-])[C@@H](CO)O2)c(=O)[nH]c1=O	EC50	'='	3.0	nM	8.52			UO_0000065					True	CHEMBL653877	Effective concentration required to inhibit HIV-1 induced cytopathicity by 50% in CEM cells	F	BAO_0000219	cell-based format	Human immunodeficiency virus 1	None	None	CCRF-CEM	None	CHEMBL247	Human immunodeficiency virus type 1 reverse transcriptase	Human immunodeficiency virus 1	SINGLE PROTEIN	CHEMBL1133864	1	Scientific Literature	Bioorg. Med. Chem. Lett.	2001	CHEMBL3307641
CHEMBL82439		0	310.35	0	2.50	20	CCc1cc(CCN2C(=O)c3ccccc3C2=O)c(O)nc1C	IC50	'='	3700.0	nM	5.43			UO_0000065	17.50	0.32	2.93	7.70	True	CHEMBL799139	Inhibition of HIV-1 reverse transcriptase.	B	BAO_0000357	single protein format	None	None	None	None	None	CHEMBL247	Human immunodeficiency virus type 1 reverse transcriptase	Human immunodeficiency virus 1	SINGLE PROTEIN	CHEMBL1125314	1	Scientific Literature	J. Med. Chem.	1992	None
CHEMBL38679		0	337.38	0	3.91	6d	Cc1ncc([N+](=O)[O-])n1CCOC(c1ccccc1)c1ccccc1	IC50	'='	50.0	nM	7.30			UO_0000065	21.64	0.40	3.39	10.40	True	CHEMBL803439	Compound dose required to inhibit HIV-1 reverse transcriptase enzyme(rRT) activity	B	BAO_0000357	single protein format	None	None	None	None	None	CHEMBL247	Human immunodeficiency virus type 1 reverse transcriptase	Human immunodeficiency virus 1	SINGLE PROTEIN	CHEMBL1133377	1	Scientific Literature	Bioorg. Med. Chem. Lett.	2000	None
CHEMBL367845		0	329.40	0	3.50	43	O=C1/C(=C/c2ccc(O)cc2O)SC(=S)N1c1ccccc1	IC50	'>'	100000.0	nM				UO_0000065					False	CHEMBL831129	Inhibitory concentration against human immuno deficiency virus type 1 integrase (Strand Transfer)	B	BAO_0000357	single protein format	Human immunodeficiency virus 1	None	None	None	None	CHEMBL247	Human immunodeficiency virus type 1 reverse transcriptase	Human immunodeficiency virus 1	SINGLE PROTEIN	CHEMBL1145282	1	Scientific Literature	J. Med. Chem.	2005	None
CHEMBL411401		0	1206.89	None	None	46	O=C1OCC2OC(=O)c3cc(O)c(O)c(O)c3-c3c(O)c(O)c(O)c4c3C(=O)OC(C2OC(=O)c2cc(O)c(O)c(O)c2-c2c1cc(O)c(O)c2O)C1OC(=O)c2c-4c(O)c(O)c(O)c2[C@@H]1c1c(O)cc(O)c2c1O[C@H](c1ccc(O)c(O)c1)[C@@H](O)C2	Inhibition	'='	24.0	%				UO_0000187					False	CHEMBL689636	Inhibition against HIV- reverse transcriptase in cell culture at 20 ug/mL	B	BAO_0000357	single protein format	Human immunodeficiency virus 1	None	None	None	None	CHEMBL247	Human immunodeficiency virus type 1 reverse transcriptase	Human immunodeficiency virus 1	SINGLE PROTEIN	CHEMBL1126373	1	Scientific Literature	Bioorg. Med. Chem. Lett.	1992	None
CHEMBL54444		0	272.33	0	2.28	3e	Cc1ccccc1S(=O)(=O)c1cccc(N)c1C#N	IC50	'='	4466.84	nM	5.35			UO_0000065	19.65	0.38	3.07	6.37	False	CHEMBL829157	Inhibitory concentration against Reverse transcriptase	B	BAO_0000357	single protein format	Human immunodeficiency virus 1	None	None	None	None	CHEMBL247	Human immunodeficiency virus type 1 reverse transcriptase	Human immunodeficiency virus 1	SINGLE PROTEIN	CHEMBL1141934	1	Scientific Literature	J. Med. Chem.	2005	None
CHEMBL3143791		0	733.05	None	None	11	Cc1cn([C@@H]2O[C@H](CO[Si](C)(C)C(C)(C)C)[C@@]3(OS(=O)(=O)C=C3N)[C@H]2O[Si](C)(C)C(C)(C)C)c(=O)n(CCc2cccc3cc[nH]c23)c1=O	IC50	'>'	500000.0	nM		Outside typical range		UO_0000065					False	CHEMBL881514	Inhibitory concentration required to inhibit recombinant HIV-1 reverse transcriptase	B	BAO_0000357	single protein format	Human immunodeficiency virus 1	None	None	None	None	CHEMBL247	Human immunodeficiency virus type 1 reverse transcriptase	Human immunodeficiency virus 1	SINGLE PROTEIN	CHEMBL1141126	1	Scientific Literature	J. Med. Chem.	2005	None
CHEMBL54318		0	270.36	0	2.92	2n	Cc1cc(C)cc([S+]([O-])c2cccc(N)c2C#N)c1	IC50	'='	501.19	nM	6.30			UO_0000065	23.30	0.45	3.38	9.42	False	CHEMBL829157	Inhibitory concentration against Reverse transcriptase	B	BAO_0000357	single protein format	Human immunodeficiency virus 1	None	None	None	None	CHEMBL247	Human immunodeficiency virus type 1 reverse transcriptase	Human immunodeficiency virus 1	SINGLE PROTEIN	CHEMBL1141934	1	Scientific Literature	J. Med. Chem.	2005	None
CHEMBL55043		0	288.33	0	1.98	3d	COc1ccc(S(=O)(=O)c2cccc(N)c2C#N)cc1	IC50	'='	12882.5	nM	4.89			UO_0000065	16.96	0.33	2.91	5.25	False	CHEMBL829157	Inhibitory concentration against Reverse transcriptase	B	BAO_0000357	single protein format	Human immunodeficiency virus 1	None	None	None	None	CHEMBL247	Human immunodeficiency virus type 1 reverse transcriptase	Human immunodeficiency virus 1	SINGLE PROTEIN	CHEMBL1141934	1	Scientific Literature	J. Med. Chem.	2005	None
CHEMBL341421		0	487.19	1	-0.10	FTCTP	Nc1nc(=O)n([C@@H]2CS[C@H](COP(=O)(O)OP(=O)(O)OP(=O)(O)O)O2)cc1F	Kpol	'='	0.039	s-1									False	CHEMBL686916	Rate of incorporation into a DNA primer directed by a DNA template at the active site of HIV-1 reverse transcriptase	F	BAO_0000019	assay format	None	None	None	None	None	CHEMBL247	Human immunodeficiency virus type 1 reverse transcriptase	Human immunodeficiency virus 1	SINGLE PROTEIN	CHEMBL1146837	1	Scientific Literature	Bioorg. Med. Chem. Lett.	2004	None
CHEMBL177074		0	282.34	0	3.58	13	CCc1cc(CCc2cc3cnccc3o2)c(O)nc1C	IC50	'='	13500.0	nM	4.87			UO_0000065	17.25	0.32	1.29	8.23	False	CHEMBL800744	Tested for inhibition against HIV-1 RT (used (poly)rC-(oligo)dG as the template)	B	BAO_0000357	single protein format	Human immunodeficiency virus 1	None	None	None	None	CHEMBL247	Human immunodeficiency virus type 1 reverse transcriptase	Human immunodeficiency virus 1	SINGLE PROTEIN	CHEMBL1126643	1	Scientific Literature	J. Med. Chem.	1993	None
CHEMBL1160976		0	541.19	1	0.86	4	Cc1cn(C2CC(N=[N+]=[N-])C(COP(=O)(O)OP(=O)(O)C(F)(F)P(=O)(O)O)O2)c(=O)[nH]c1=O	IC50	'='	620.0	nM	6.21			UO_0000065	11.47	0.26	5.35	2.36	False	CHEMBL878543	Compound concentration that causes 50 % inhibition of HIV-1 peptide-derived reverse transcriptase (RT)	B	BAO_0000357	single protein format	None	None	None	None	None	CHEMBL247	Human immunodeficiency virus type 1 reverse transcriptase	Human immunodeficiency virus 1	SINGLE PROTEIN	CHEMBL1125995	1	Scientific Literature	Bioorg. Med. Chem. Lett.	1991	None
CHEMBL190170		0	319.83	1	5.02	2b	CC(C)c1c(OC2CCCCC2)c2cc(Cl)ccc2[nH]c1=O	IC50	'='	2500.0	nM	5.60			UO_0000065	17.52	0.35	0.58	13.31	False	CHEMBL828161	Concentration required for 50% inhibition of human immunodeficiency virus type 1 reverse transcriptase mutant type Cys181	B	BAO_0000357	single protein format	Human immunodeficiency virus 1	None	None	None	None	CHEMBL247	Human immunodeficiency virus type 1 reverse transcriptase	Human immunodeficiency virus 1	SINGLE PROTEIN	CHEMBL1137821	1	Scientific Literature	J. Med. Chem.	2004	None
CHEMBL369600		0	412.49	0	3.53	23	Cc1ccc(/C=C2/SC(=S)N(CC(=O)Nc3cccc(C(=O)O)c3)C2=O)cc1	IC50	'>'	100000.0	nM				UO_0000065					False	CHEMBL831129	Inhibitory concentration against human immuno deficiency virus type 1 integrase (Strand Transfer)	B	BAO_0000357	single protein format	Human immunodeficiency virus 1	None	None	None	None	CHEMBL247	Human immunodeficiency virus type 1 reverse transcriptase	Human immunodeficiency virus 1	SINGLE PROTEIN	CHEMBL1145282	1	Scientific Literature	J. Med. Chem.	2005	None
CHEMBL32386		0	292.43	0	3.49	1	CSCSc1nc(O)c(C)c(Cc2ccccc2)n1	IC50	'='	18800.0	nM	4.73			UO_0000065	16.16	0.34	1.24	10.27	False	CHEMBL804234	Compound was evaluated for enzymatic inhibitory activity against recombinant HIV reverse transcriptase	B	BAO_0000357	single protein format	None	None	None	None	None	CHEMBL247	Human immunodeficiency virus type 1 reverse transcriptase	Human immunodeficiency virus 1	SINGLE PROTEIN	CHEMBL1130832	1	Scientific Literature	Bioorg. Med. Chem. Lett.	1998	None
CHEMBL47214		0	476.57	0	4.66	1d	CCN(CC)CCOc1ccc(NC(=O)COc2cc(OC)ccc2C(=O)c2ccccc2)cc1	IC50	'='	6.3	ug.mL-1				UO_0000274					False	CHEMBL802407	Inhibitory activity against HIV-1 reverse transcriptase	B	BAO_0000357	single protein format	Human immunodeficiency virus 1	None	None	None	None	CHEMBL247	Human immunodeficiency virus type 1 reverse transcriptase	Human immunodeficiency virus 1	SINGLE PROTEIN	CHEMBL1128355	1	Scientific Literature	J. Med. Chem.	1995	None
CHEMBL164697		0	341.43	0	3.70	13q	O=C(C1CCCO1)N(C(=S)OCc1ccccc1)c1ccccc1	EC50	'='	58000.0	nM	4.24			UO_0000065					False	CHEMBL714209	Concentration required to achieve 50% protection of MT-4 cell from the HIV-1 induced cytopathogenicity was determined by the MTT method	F	BAO_0000219	cell-based format	Human immunodeficiency virus 1	None	None	MT4	None	CHEMBL247	Human immunodeficiency virus type 1 reverse transcriptase	Human immunodeficiency virus 1	SINGLE PROTEIN	CHEMBL1145773	1	Scientific Literature	J. Med. Chem.	2003	CHEMBL3308375
CHEMBL56500		0	269.30	0	2.66	70	Cc1cc(C)c2c(c1)Oc1ncc(N)cc1C(=O)N2C	IC50	'='	46.0	nM	7.34			UO_0000065	27.25	0.50	4.68	10.72	False	CHEMBL801332	In vitro inhibitory activity against HIV-1 reverse transcriptase.	B	BAO_0000357	single protein format	Human immunodeficiency virus 1	None	None	None	None	CHEMBL247	Human immunodeficiency virus type 1 reverse transcriptase	Human immunodeficiency virus 1	SINGLE PROTEIN	CHEMBL1126047	1	Scientific Literature	J. Med. Chem.	1992	None
CHEMBL299334		0	320.80	0	3.85	49	CSCCN1C(=O)c2ccccc2Oc2nc(Cl)ccc21	Inhibition	'='	79.0	%				UO_0000187					False	CHEMBL801334	Inhibition of HIV-1 reverse transcriptase at a concentration of 1 uM	B	BAO_0000357	single protein format	Human immunodeficiency virus 1	None	None	None	None	CHEMBL247	Human immunodeficiency virus type 1 reverse transcriptase	Human immunodeficiency virus 1	SINGLE PROTEIN	CHEMBL1126047	1	Scientific Literature	J. Med. Chem.	1992	None
CHEMBL2368082		0	269.23	0	-1.39	60	C#C[C@]1(CO)O[C@@H](n2cc(F)c(N)nc2=O)C[C@@H]1O	EC50	'='	9.0	nM	8.05			UO_0000065					False	CHEMBL694660	Tested in vitro against HIV-1 MDR using MAGI assay	F	BAO_0000019	assay format	Human immunodeficiency virus 1	None	None	None	None	CHEMBL247	Human immunodeficiency virus type 1 reverse transcriptase	Human immunodeficiency virus 1	SINGLE PROTEIN	CHEMBL1133528	1	Scientific Literature	J. Med. Chem.	2000	None
CHEMBL156380		0	343.28	0	4.83	5u	CC(C)CSc1nc(O)cc(Cc2c(Cl)cccc2Cl)n1	IC50	'='	600.0	nM	6.22			UO_0000065	18.12	0.40	1.39	13.52	False	CHEMBL798389	Concentration required to inhibit the HIV-1 reverse transcriptase activity by 50%.	B	BAO_0000357	single protein format	Human immunodeficiency virus 1	None	None	None	None	CHEMBL247	Human immunodeficiency virus type 1 reverse transcriptase	Human immunodeficiency virus 1	SINGLE PROTEIN	CHEMBL1132584	1	Scientific Literature	J. Med. Chem.	1999	None
CHEMBL117524		0	326.22	0	2.10	HI-436 (table 1)	S=C(NCCc1c[nH]cn1)Nc1ccc(Br)cn1	IC50	'>'	100000.0	nM				UO_0000065					False	CHEMBL798924	Inhibition of recombinant reverse transcriptase (RT) in cell-free Quan-T-RT assay system	B	BAO_0000357	single protein format	Human immunodeficiency virus 1	None	None	None	None	CHEMBL247	Human immunodeficiency virus type 1 reverse transcriptase	Human immunodeficiency virus 1	SINGLE PROTEIN	CHEMBL1132503	1	Scientific Literature	Bioorg. Med. Chem. Lett.	1999	None
CHEMBL305535		0	678.30	2	6.50	6	CCCCCC=C(c1cc(I)c(OC)c(C(=O)OC)c1)c1cc(I)c(OC)c(C(=O)OC)c1	IC50	'='	11000.0	nM	4.96			UO_0000065	7.31	0.21	-1.54	6.98	False	CHEMBL802597	Inhibitory activity against HIV-1 Reverse Transcriptase with rCdG as the template primer	B	BAO_0000357	single protein format	Human immunodeficiency virus 1	None	None	None	None	CHEMBL247	Human immunodeficiency virus type 1 reverse transcriptase	Human immunodeficiency virus 1	SINGLE PROTEIN	CHEMBL1134284	1	Scientific Literature	J. Med. Chem.	2001	None
CHEMBL57	NEVIRAPINE	4	266.30	0	2.65	Neviripine	Cc1ccnc2c1NC(=O)c1cccnc1N2C1CC1	IC50	'>'	100000.0	nM				UO_0000065					False	CHEMBL829941	Fold increase in inhibitory concentration against HIV 1 reverse transcriptase mutant type Ile100 over wild type HIV 1 reverse transcriptase	B	BAO_0000357	single protein format	Human immunodeficiency virus 1	None	None	None	None	CHEMBL247	Human immunodeficiency virus type 1 reverse transcriptase	Human immunodeficiency virus 1	SINGLE PROTEIN	CHEMBL1137821	1	Scientific Literature	J. Med. Chem.	2004	None
CHEMBL305150		0	263.41	0	3.75	HI-543	C[C@@H](/N=C(\S)Nc1ccccn1)C1CCCCC1	IC50	'>'	100000.0	nM				UO_0000065					False	CHEMBL798358	Compound was evaluated for its inhibitory activity against recombinant HIV-1 Reverse transcriptase using cell free RT inhibition assay	B	BAO_0000357	single protein format	None	None	None	None	None	CHEMBL247	Human immunodeficiency virus type 1 reverse transcriptase	Human immunodeficiency virus 1	SINGLE PROTEIN	CHEMBL1133139	1	Scientific Literature	Bioorg. Med. Chem. Lett.	2000	None
CHEMBL351474		0	393.53	1	5.43	23c	O=C(c1ccccc1)N(C(=S)OCCSc1ccccc1)c1ccccc1	EC50	'>'	44000.0	nM				UO_0000065					False	CHEMBL714209	Concentration required to achieve 50% protection of MT-4 cell from the HIV-1 induced cytopathogenicity was determined by the MTT method	F	BAO_0000219	cell-based format	Human immunodeficiency virus 1	None	None	MT4	None	CHEMBL247	Human immunodeficiency virus type 1 reverse transcriptase	Human immunodeficiency virus 1	SINGLE PROTEIN	CHEMBL1145773	1	Scientific Literature	J. Med. Chem.	2003	CHEMBL3308375
CHEMBL166810		0	431.97	1	5.82	20r	CC(COc1ccccc1)OC(=S)N(C(=O)c1cccs1)c1cccc(Cl)c1	EC50	'='	11000.0	nM	4.96			UO_0000065					False	CHEMBL714209	Concentration required to achieve 50% protection of MT-4 cell from the HIV-1 induced cytopathogenicity was determined by the MTT method	F	BAO_0000219	cell-based format	Human immunodeficiency virus 1	None	None	MT4	None	CHEMBL247	Human immunodeficiency virus type 1 reverse transcriptase	Human immunodeficiency virus 1	SINGLE PROTEIN	CHEMBL1145773	1	Scientific Literature	J. Med. Chem.	2003	CHEMBL3308375
CHEMBL84705		0	325.39	0	2.63	43	COC(=O)[C@H]1CSC2(c3ccccc3)c3ccccc3C(=O)N12	IC50	'='	220.0	nM	6.66			UO_0000065	20.46	0.40	4.03	14.28	False	CHEMBL800743	Inhibitory activity against HIV-1 reverse transcriptase (HIV-RT)	B	BAO_0000357	single protein format	None	None	None	None	None	CHEMBL247	Human immunodeficiency virus type 1 reverse transcriptase	Human immunodeficiency virus 1	SINGLE PROTEIN	CHEMBL1126780	1	Scientific Literature	J. Med. Chem.	1993	None
CHEMBL3142914		0	783.98	None	None	14	CCOC(=O)P(=O)(O)OCCCn1c(=O)c(C)cn([C@@H]2O[C@H](CO[Si](C)(C)C(C)(C)C)[C@@]3(OS(=O)(=O)C=C3N)[C@H]2O[Si](C)(C)C(C)(C)C)c1=O	IC50	'='	293000.0	nM		Outside typical range		UO_0000065					False	CHEMBL802547	Inhibitory concentration against wild type HIV-1/138Lys reverse transcriptase (RT) using [3H]dGTP as a radioligand	B	BAO_0000357	single protein format	Human immunodeficiency virus 1	None	None	None	None	CHEMBL247	Human immunodeficiency virus type 1 reverse transcriptase	Human immunodeficiency virus 1	SINGLE PROTEIN	CHEMBL1148340	1	Scientific Literature	J. Med. Chem.	2004	None
CHEMBL124149		0	366.20	0	4.36	62	CC(=O)c1cc(NCc2nc3c(Cl)ccc(Cl)c3o2)c(O)nc1C	IC50	'='	300.0	nM	6.52			UO_0000065	17.81	0.37	2.16	7.39	False	CHEMBL797532	In vitro HIV-1 RT inhibitory activity using rC.dG as template-primer	B	BAO_0000357	single protein format	Human immunodeficiency virus 1	None	None	None	None	CHEMBL247	Human immunodeficiency virus type 1 reverse transcriptase	Human immunodeficiency virus 1	SINGLE PROTEIN	CHEMBL1125315	1	Scientific Literature	J. Med. Chem.	1992	None
CHEMBL155689		0	292.38	0	3.80	5d	CCC(C)Sc1nc(O)cc(Cc2ccccc2F)n1	IC50	'='	300.0	nM	6.52			UO_0000065	22.31	0.45	2.72	14.18	False	CHEMBL798389	Concentration required to inhibit the HIV-1 reverse transcriptase activity by 50%.	B	BAO_0000357	single protein format	Human immunodeficiency virus 1	None	None	None	None	CHEMBL247	Human immunodeficiency virus type 1 reverse transcriptase	Human immunodeficiency virus 1	SINGLE PROTEIN	CHEMBL1132584	1	Scientific Literature	J. Med. Chem.	1999	None
CHEMBL154913		0	343.28	0	4.97	5v	CCC(C)Sc1nc(O)cc(Cc2c(Cl)cccc2Cl)n1	IC50	'='	100.0	nM	7.00			UO_0000065	20.39	0.46	2.03	15.21	False	CHEMBL798389	Concentration required to inhibit the HIV-1 reverse transcriptase activity by 50%.	B	BAO_0000357	single protein format	Human immunodeficiency virus 1	None	None	None	None	CHEMBL247	Human immunodeficiency virus type 1 reverse transcriptase	Human immunodeficiency virus 1	SINGLE PROTEIN	CHEMBL1132584	1	Scientific Literature	J. Med. Chem.	1999	None
CHEMBL100352		0	284.32	0	1.72	8	CCN1c2ncc(CO)cc2C(=O)N(C)c2cccnc21	IC50	'='	740.0	nM	6.13			UO_0000065	21.56	0.40	4.41	8.81	False	CHEMBL802600	Inhibitory activity against HIV-1 Y181C reverse transcriptase.	B	BAO_0000357	single protein format	Human immunodeficiency virus 1	None	None	None	None	CHEMBL247	Human immunodeficiency virus type 1 reverse transcriptase	Human immunodeficiency virus 1	SINGLE PROTEIN	CHEMBL1131047	1	Scientific Literature	J. Med. Chem.	1998	None
CHEMBL31455		0	355.70	0	3.71	1d	O=C1COC(C#Cc2ccoc2)(C(F)(F)F)c2cc(Cl)ccc2N1	IC90	'='											False	CHEMBL690385	Compound was evaluated for its ability to inhibit a virus containing the clinically relevant K103N mutation	F	BAO_0000019	assay format	Human immunodeficiency virus 1	None	None	None	None	CHEMBL247	Human immunodeficiency virus type 1 reverse transcriptase	Human immunodeficiency virus 1	SINGLE PROTEIN	CHEMBL1134799	1	Scientific Literature	Bioorg. Med. Chem. Lett.	2001	None
CHEMBL31771		0	345.27	0	3.49	1q	CC1OC(C#CC2CC2)(C(F)(F)F)c2c(ccc(F)c2F)NC1=O	IC50	'='	193.0	nM	6.71			UO_0000065	19.45	0.38	3.22	17.52	False	CHEMBL798355	Compound was evaluated for its ability to inhibit HIV-1 Reverse Transcriptase in an in vitro enzyme assay	B	BAO_0000357	single protein format	Human immunodeficiency virus 1	None	None	None	None	CHEMBL247	Human immunodeficiency virus type 1 reverse transcriptase	Human immunodeficiency virus 1	SINGLE PROTEIN	CHEMBL1134799	1	Scientific Literature	Bioorg. Med. Chem. Lett.	2001	None
CHEMBL328408		0	338.37	0	2.41	14	CCN1c2ncc(/C=C/C(=O)OC)cc2C(=O)N(C)c2cccnc21	IC50						Not Determined						False	CHEMBL802402	Inhibitory activity against HIV-1 Y181C reverse transcriptase; Not tested	B	BAO_0000357	single protein format	None	None	None	None	None	CHEMBL247	Human immunodeficiency virus type 1 reverse transcriptase	Human immunodeficiency virus 1	SINGLE PROTEIN	CHEMBL1131047	1	Scientific Literature	J. Med. Chem.	1998	None
CHEMBL358143		0	372.43	0	3.95	4ac	Cc1ccc(Cc2ccnc3c2NC(=O)c2cccnc2N3C2CC2)c(O)c1	Inhibition	'='	29.0	%				UO_0000187					False	CHEMBL798038	Percent inhibitory activity against Y181C HIV type I reverse transcriptase at a concentration of 1 uM	B	BAO_0000357	single protein format	Human immunodeficiency virus 1	None	None	None	None	CHEMBL247	Human immunodeficiency virus type 1 reverse transcriptase	Human immunodeficiency virus 1	SINGLE PROTEIN	CHEMBL1128700	1	Scientific Literature	J. Med. Chem.	1995	None
CHEMBL134227		0	446.50	1	5.67	2d (inophyllum B acetate)	CC(=O)O[C@@H]1c2c(c3c(c4c(-c5ccccc5)cc(=O)oc24)OC(C)(C)C=C3)O[C@H](C)[C@H]1C	IC50	'='	720.0	nM	6.14			UO_0000065	13.76	0.25	0.47	8.19	False	CHEMBL800593	Inhibitory concentration against HIV-1 reverse transcriptase in scintillation proximity assay	B	BAO_0000357	single protein format	None	None	None	None	None	CHEMBL247	Human immunodeficiency virus type 1 reverse transcriptase	Human immunodeficiency virus 1	SINGLE PROTEIN	CHEMBL1126563	1	Scientific Literature	J. Med. Chem.	1993	None
CHEMBL39999	TROVIRDINE	0	337.25	0	2.77	Trovirdine	S=C(NCCc1ccccn1)Nc1ccc(Br)cn1	Ki	'='	600.0	nM	6.22			UO_0000065	18.45	0.45	3.45	12.48	False	CHEMBL802221	Binding affinity against HIV reverse transcriptase (Estimated Ki)	B	BAO_0000357	single protein format	None	None	None	None	None	CHEMBL247	Human immunodeficiency virus type 1 reverse transcriptase	Human immunodeficiency virus 1	SINGLE PROTEIN	CHEMBL1133139	1	Scientific Literature	Bioorg. Med. Chem. Lett.	2000	None
CHEMBL134252		0	386.45	1	5.83	9 (11,12-anhydroinophyllum P)	CC1=Cc2c(c3c(c4c(-c5ccccc5)cc(=O)oc24)OC(C)(C)C=C3)O[C@@H]1C	IC50	'='	9000.0	nM	5.05			UO_0000065	13.06	0.24	-0.78	10.37	False	CHEMBL800593	Inhibitory concentration against HIV-1 reverse transcriptase in scintillation proximity assay	B	BAO_0000357	single protein format	None	None	None	None	None	CHEMBL247	Human immunodeficiency virus type 1 reverse transcriptase	Human immunodeficiency virus 1	SINGLE PROTEIN	CHEMBL1126563	1	Scientific Literature	J. Med. Chem.	1993	None
CHEMBL3143038		0	717.99	None	None	7	Cc1cn([C@@H]2O[C@H](CO[Si](C)(C)C(C)(C)C)[C@@]3(OS(=O)(=O)C(CC(N)=O)=C3NCC(N)=O)[C@H]2O[Si](C)(C)C(C)(C)C)c(=O)n(C)c1=O	EC50	'>'	2000.0	nM				UO_0000065					False	CHEMBL686035	Effective concentration required to inhibit HIV-1 induced cytopathicity in CEM cell culture by 50%.	F	BAO_0000219	cell-based format	Human immunodeficiency virus 1	None	None	CCRF-CEM	None	CHEMBL247	Human immunodeficiency virus type 1 reverse transcriptase	Human immunodeficiency virus 1	SINGLE PROTEIN	CHEMBL1135765	1	Scientific Literature	J. Med. Chem.	2002	CHEMBL3307641
CHEMBL57	NEVIRAPINE	4	266.30	0	2.65	nevirapine	Cc1ccnc2c1NC(=O)c1cccnc1N2C1CC1	IC50	'='	3000.0	nM	5.52			UO_0000065	20.74	0.38	2.87	9.50	False	CHEMBL829452	Inhibitory concentration against HIV-Reverse transcriptase	B	BAO_0000357	single protein format	Human immunodeficiency virus 1	None	None	None	None	CHEMBL247	Human immunodeficiency virus type 1 reverse transcriptase	Human immunodeficiency virus 1	SINGLE PROTEIN	CHEMBL1144363	1	Scientific Literature	Bioorg. Med. Chem. Lett.	2005	None
CHEMBL354267		0	442.52	1	5.07	22r	CC(COc1ccccc1)OC(=S)N(C(=O)c1cccs1)c1ccc([N+](=O)[O-])cc1	EC50	'='	6000.0	nM	5.22			UO_0000065					False	CHEMBL714209	Concentration required to achieve 50% protection of MT-4 cell from the HIV-1 induced cytopathogenicity was determined by the MTT method	F	BAO_0000219	cell-based format	Human immunodeficiency virus 1	None	None	MT4	None	CHEMBL247	Human immunodeficiency virus type 1 reverse transcriptase	Human immunodeficiency virus 1	SINGLE PROTEIN	CHEMBL1145773	1	Scientific Literature	J. Med. Chem.	2003	CHEMBL3308375
CHEMBL410771		0	331.39	0	3.69	43	FC(F)(F)c1csc(NC(=S)NCCc2ccccc2)n1	IC50	'='	550.0	nM	6.26			UO_0000065	18.89	0.41	2.57	16.94	False	CHEMBL797524	Inhibition of HIV-1 reverse transcriptase using rCdG as template and dGTP as substrate	B	BAO_0000357	single protein format	Human immunodeficiency virus 1	None	None	None	None	CHEMBL247	Human immunodeficiency virus type 1 reverse transcriptase	Human immunodeficiency virus 1	SINGLE PROTEIN	CHEMBL1128592	1	Scientific Literature	J. Med. Chem.	1995	None
CHEMBL145709		0	264.38	0	2.07	25	S=C(NCCc1ccccn1)Nc1nccs1	IC50	'='	200.0	nM	6.70			UO_0000065	25.34	0.54	4.63	13.44	False	CHEMBL797524	Inhibition of HIV-1 reverse transcriptase using rCdG as template and dGTP as substrate	B	BAO_0000357	single protein format	Human immunodeficiency virus 1	None	None	None	None	CHEMBL247	Human immunodeficiency virus type 1 reverse transcriptase	Human immunodeficiency virus 1	SINGLE PROTEIN	CHEMBL1128592	1	Scientific Literature	J. Med. Chem.	1995	None
CHEMBL593	DELAVIRDINE	4	456.57	0	2.72	Delavirdine	CC(C)Nc1cccnc1N1CCN(C(=O)c2cc3cc(NS(C)(=O)=O)ccc3[nH]2)CC1	IC50	'='	8300.0	nM	5.08			UO_0000065	11.13	0.22	2.36	4.60	False	CHEMBL798323	Inhibitory activity against Y181C mutant HIV-1 reverse transcriptase	B	BAO_0000357	single protein format	human immunodeficiency virus type1	None	None	None	None	CHEMBL247	Human immunodeficiency virus type 1 reverse transcriptase	Human immunodeficiency virus 1	SINGLE PROTEIN	CHEMBL1131332	1	Scientific Literature	J. Med. Chem.	1998	None
CHEMBL294642		0	226.24	0	2.46	45	CN1C(=O)c2ccccc2Oc2ncccc21	Inhibition	'='	2.0	%				UO_0000187					False	CHEMBL801334	Inhibition of HIV-1 reverse transcriptase at a concentration of 1 uM	B	BAO_0000357	single protein format	Human immunodeficiency virus 1	None	None	None	None	CHEMBL247	Human immunodeficiency virus type 1 reverse transcriptase	Human immunodeficiency virus 1	SINGLE PROTEIN	CHEMBL1126047	1	Scientific Literature	J. Med. Chem.	1992	None
CHEMBL291886		0	291.81	0	4.19	HI-512 (S)	C[C@H](/N=C(\S)Nc1ccc(Cl)cn1)c1ccccc1	Ki						Not Determined						False	CHEMBL802221	Binding affinity against HIV reverse transcriptase (Estimated Ki)	B	BAO_0000357	single protein format	None	None	None	None	None	CHEMBL247	Human immunodeficiency virus type 1 reverse transcriptase	Human immunodeficiency virus 1	SINGLE PROTEIN	CHEMBL1133139	1	Scientific Literature	Bioorg. Med. Chem. Lett.	2000	None
CHEMBL287978		0	354.25	0	3.92	8	Fc1ccc(CC/N=C(\S)Nc2ccc(Br)cn2)cc1	IC50	'='	6400.0	nM	5.19			UO_0000065	14.66	0.35	1.27	13.93	False	CHEMBL797514	Inhibition of recombinant HIV-1 reverse transcriptase	B	BAO_0000357	single protein format	Human immunodeficiency virus 1	None	None	None	None	CHEMBL247	Human immunodeficiency virus type 1 reverse transcriptase	Human immunodeficiency virus 1	SINGLE PROTEIN	CHEMBL1132863	1	Scientific Literature	Bioorg. Med. Chem. Lett.	2000	None
CHEMBL46675		0	393.87	0	4.57	17	Cc1ccccc1CNC(=O)COc1ccc(Cl)cc1C(=O)c1ccccc1	IC50	'='	2.5	ug.mL-1				UO_0000274					False	CHEMBL802407	Inhibitory activity against HIV-1 reverse transcriptase	B	BAO_0000357	single protein format	Human immunodeficiency virus 1	None	None	None	None	CHEMBL247	Human immunodeficiency virus type 1 reverse transcriptase	Human immunodeficiency virus 1	SINGLE PROTEIN	CHEMBL1128355	1	Scientific Literature	J. Med. Chem.	1995	None
[truncated: 6,745 more rows]
