# Supplementary material for: PyRMD Studio: A Unified Suite for Next-Generation, AI-Powered Virtual Screening
Source: J Chem Inf Model. 2026 May 19;66(11):6197–203. doi: 10.1021/acs.jcim.6c00648 (PMC13250901; doi:10.1021/acs.jcim.6c00648)
Supplement: Supplementary file 1 [file ci6c00648_si_001.zip › DATA/hs90a_chembl.csv]

Molecule ChEMBL ID	Molecule Name	Molecule Max Phase	Molecular Weight	#RO5 Violations	AlogP	Compound Key	Smiles	Standard Type	Standard Relation	Standard Value	Standard Units	pChEMBL Value	Data Validity Comment	Comment	Uo Units	Ligand Efficiency BEI	Ligand Efficiency LE	Ligand Efficiency LLE	Ligand Efficiency SEI	Potential Duplicate	Assay ChEMBL ID	Assay Description	Assay Type	BAO Format ID	BAO Label	Assay Organism	Assay Tissue ChEMBL ID	Assay Tissue Name	Assay Cell Type	Assay Subcellular Fraction	Target ChEMBL ID	Target Name	Target Organism	Target Type	Document ChEMBL ID	Source ID	Source Description	Document Journal	Document Year	Cell ChEMBL ID
CHEMBL370418		0	601.70	1	2.49	7	CO[C@H]1/C=C\C=C(/C)C(=O)NC2=CC(=O)C(N3CCC3)=C(C[C@@H](C)C[C@H](OC)[C@H](O)[C@@H](C)/C=C(\C)[C@@H]1OC(=O)NO)C2=O	Kd	'>'	100000.0	nM				UO_0000065					False	CHEMBL881215	Binding affinity for human heat shock protein 90 in scintillation proximity assay	B	BAO_0000357	single protein format	Homo sapiens	None	None	None	None	CHEMBL3880	Heat shock protein HSP 90-alpha	Homo sapiens	SINGLE PROTEIN	CHEMBL1143641	1	Scientific Literature	Bioorg. Med. Chem. Lett.	2005	None
CHEMBL173928		0	832.95	2	3.76	LY3GM	CO[C@H]1/C=C\C=C(/C)C(=O)NC2=CC(=O)C(NCCCOc3ccc4c(=O)cc(N5CCOCC5)oc4c3)=C(C[C@@H](C)C[C@H](OC)[C@H](O)[C@@H](C)/C=C(\C)[C@@H]1OC(N)=O)C2=O	EC50	'='	26000.0	nM	4.58			UO_0000065	5.50	0.10	0.83	2.10	False	CHEMBL693505	Competitive binding towards Heat shock protein HSP 90-alpha	B	BAO_0000357	single protein format	None	None	None	None	None	CHEMBL3880	Heat shock protein HSP 90-alpha	Homo sapiens	SINGLE PROTEIN	CHEMBL1134011	1	Scientific Literature	Bioorg. Med. Chem. Lett.	2001	None
CHEMBL515820		0	376.87	0	4.90	5	CCOc1ccc(-c2snnc2-c2cc(CC)c(O)c(Cl)c2O)cc1	Kd	'>'	20000.0	nM				UO_0000065					False	CHEMBL1028139	Binding affinity to human full length Histidine6-tagged Hsp90alpha expressed in Escherichia coli BL21 DE3 by ITC	B	BAO_0000019	assay format	Homo sapiens	None	None	None	None	CHEMBL3880	Heat shock protein HSP 90-alpha	Homo sapiens	SINGLE PROTEIN	CHEMBL1152722	1	Scientific Literature	Bioorg. Med. Chem. Lett.	2009	None
CHEMBL499653		0	369.23	0	4.60	4	COc1ccc(-c2snnc2-c2cc(Cl)c(O)c(Cl)c2O)cc1	Kd	'>'	20000.0	nM				UO_0000065					False	CHEMBL1028139	Binding affinity to human full length Histidine6-tagged Hsp90alpha expressed in Escherichia coli BL21 DE3 by ITC	B	BAO_0000019	assay format	Homo sapiens	None	None	None	None	CHEMBL3880	Heat shock protein HSP 90-alpha	Homo sapiens	SINGLE PROTEIN	CHEMBL1152722	1	Scientific Literature	Bioorg. Med. Chem. Lett.	2009	None
CHEMBL383824	ALVESPIMYCIN	2	616.76	1	1.91	1	CO[C@H]1/C=C\C=C(/C)C(=O)NC2=CC(=O)C(NCCN(C)C)=C(C[C@@H](C)C[C@H](OC)[C@H](O)[C@@H](C)/C=C(\C)[C@@H]1OC(N)=O)C2=O	Kd	'='	500.0	nM	6.30			UO_0000065	10.22	0.20	4.39	3.72	True	CHEMBL881215	Binding affinity for human heat shock protein 90 in scintillation proximity assay	B	BAO_0000357	single protein format	Homo sapiens	None	None	None	None	CHEMBL3880	Heat shock protein HSP 90-alpha	Homo sapiens	SINGLE PROTEIN	CHEMBL1143641	1	Scientific Literature	Bioorg. Med. Chem. Lett.	2005	None
CHEMBL1831186		0	299.33	0	3.18	12	CCc1cc(/C=N/c2ccc3c(c2)OCCO3)c(O)cc1O	IC50	'='	14500.0	nM	4.84			UO_0000065	16.16	0.30	1.66	6.79	False	CHEMBL1832709	Displacement of FITC-labeled geldanamycin from human recombinant HSP90alpha after 24 hrs by fluorescence displacement assay	B	BAO_0000357	single protein format	Homo sapiens	None	None	None	None	CHEMBL3880	Heat shock protein HSP 90-alpha	Homo sapiens	SINGLE PROTEIN	CHEMBL1828550	1	Scientific Literature	Bioorg. Med. Chem.	2011	None
CHEMBL1831185		0	341.36	0	2.91	5	CCc1cc([C@@H]2CC(=O)N2c2ccc3c(c2)OCCO3)c(O)cc1O	Activity						Active						False	CHEMBL1832713	Inhibition of Hsp90alpha in human MCF7 assessed as induction of proteasomal ER2alpha protein degradation at 50 uM after 24 hrs by Western blot analysis relative to control	B	BAO_0000357	single protein format	Homo sapiens	None	None	MCF7	None	CHEMBL3880	Heat shock protein HSP 90-alpha	Homo sapiens	SINGLE PROTEIN	CHEMBL1828550	1	Scientific Literature	Bioorg. Med. Chem.	2011	CHEMBL3308403
CHEMBL1779542		0	420.56	0	3.47	22	Cc1c2c(n3c1CCN1CCC[C@@H]1CNc1cc-3ccc1C(N)=O)CC(C)(C)CC2=O	IC50	'='	883.0	nM	6.05			UO_0000065	14.40	0.27	2.58	7.53	False	CHEMBL1780615	Inhibition of HSP90alpha after 3 hrs by fluorescence polarization binding assay	B	BAO_0000357	single protein format	None	None	None	None	None	CHEMBL3880	Heat shock protein HSP 90-alpha	Homo sapiens	SINGLE PROTEIN	CHEMBL1777689	1	Scientific Literature	Bioorg. Med. Chem. Lett.	2011	None
CHEMBL1779546		0	420.56	0	3.47	26	Cc1c2c(n3c1CCCN1CC[C@@H](C1)Nc1cc-3ccc1C(N)=O)CC(C)(C)CC2=O	IC50	'='	982.0	nM	6.01			UO_0000065	14.29	0.26	2.54	7.48	False	CHEMBL1780615	Inhibition of HSP90alpha after 3 hrs by fluorescence polarization binding assay	B	BAO_0000357	single protein format	None	None	None	None	None	CHEMBL3880	Heat shock protein HSP 90-alpha	Homo sapiens	SINGLE PROTEIN	CHEMBL1777689	1	Scientific Literature	Bioorg. Med. Chem. Lett.	2011	None
CHEMBL1779536		0	434.58	0	3.72	16	Cc1c2c(n3c1CCCN1CC[C@H](CNc4cc-3ccc4C(N)=O)C1)CC(C)(C)CC2=O	IC50	'='	201.0	nM	6.70			UO_0000065	15.41	0.29	2.98	8.33	False	CHEMBL1780615	Inhibition of HSP90alpha after 3 hrs by fluorescence polarization binding assay	B	BAO_0000357	single protein format	None	None	None	None	None	CHEMBL3880	Heat shock protein HSP 90-alpha	Homo sapiens	SINGLE PROTEIN	CHEMBL1777689	1	Scientific Literature	Bioorg. Med. Chem. Lett.	2011	None
CHEMBL112953		0	433.87	0	3.23	PU24FCL	C#CCCCn1c(Cc2cc(OC)c(OC)c(OC)c2Cl)nc2c(N)nc(F)nc21	EC50	'='	1200.0	nM	5.92			UO_0000065	13.65	0.27	2.69	6.08	False	CHEMBL908048	Displacement of cy3B-GM from Hsp90alpha	B	BAO_0000357	single protein format	Homo sapiens	None	None	None	None	CHEMBL3880	Heat shock protein HSP 90-alpha	Homo sapiens	SINGLE PROTEIN	CHEMBL1148678	1	Scientific Literature	Bioorg. Med. Chem. Lett.	2006	None
CHEMBL1834386		0	187.20	0	1.42	Figure2, R1C2	Nc1ncc2c(n1)-c1ccoc1CC2	Kd	'='	330.0	nM	6.48			UO_0000065	34.62	0.63	5.06	9.98	False	CHEMBL1838880	Binding affinity to human HSP90alpha assessed as 2D1H-15N chemical shift perturbation by NMR spectroscopy	B	BAO_0000357	single protein format	Homo sapiens	None	None	None	None	CHEMBL3880	Heat shock protein HSP 90-alpha	Homo sapiens	SINGLE PROTEIN	CHEMBL1833897	1	Scientific Literature	Bioorg. Med. Chem. Lett.	2011	None
CHEMBL1834095		0	252.73	0	2.50	7	CSc1nc(N)nc(-c2ccccc2Cl)n1	IC50	'='	750.0	nM	6.12			UO_0000065	24.24	0.52	3.62	9.47	False	CHEMBL1838881	Inhibition of human N-terminal GST-tagged HSP90alpha expressed in Escherichia coli after 1 hr using 10 mM of ATP and malachite green by microplate reader	B	BAO_0000019	assay format	Homo sapiens	None	None	None	None	CHEMBL3880	Heat shock protein HSP 90-alpha	Homo sapiens	SINGLE PROTEIN	CHEMBL1833897	1	Scientific Literature	Bioorg. Med. Chem. Lett.	2011	None
CHEMBL1834096		0	344.83	0	3.68	CH-5015765	CSc1nc(N)nc(-c2c(Cl)cc3c4c(cccc24)COC3)n1	Kd	'='	3.4	nM	8.47			UO_0000065	24.56	0.50	4.79	11.46	False	CHEMBL1838880	Binding affinity to human HSP90alpha assessed as 2D1H-15N chemical shift perturbation by NMR spectroscopy	B	BAO_0000357	single protein format	Homo sapiens	None	None	None	None	CHEMBL3880	Heat shock protein HSP 90-alpha	Homo sapiens	SINGLE PROTEIN	CHEMBL1833897	1	Scientific Literature	Bioorg. Med. Chem. Lett.	2011	None
CHEMBL3925271		0	388.85	0	2.84	B3	CCCNC(=O)[C@H]1Cc2ccccc2CN1C(=O)c1cc(Cl)c(O)cc1O	Ratio	'='	0.8										False	CHEMBL3857858	Induction of thermal stabilization of Hsp90alpha in human 293T cells assessed as ratio of HSP90alpha to beta-actin integrated density at 10 uM preincubated for 3 hrs followed by 3 hrs of heating at 55 degC and subsequently 3 hrs of cooling at room temperature by Western blot method (Rvb = 0.18 +/- 0.08 No_unit)	B	BAO_0000219	cell-based format	Homo sapiens	None	None	293T	None	CHEMBL3880	Heat shock protein HSP 90-alpha	Homo sapiens	SINGLE PROTEIN	CHEMBL3856215	1	Scientific Literature	Eur J Med Chem	2016	None
CHEMBL3910882		0	414.89	0	3.38	B9	O=C(NC1CCCC1)[C@H]1Cc2ccccc2CN1C(=O)c1cc(Cl)c(O)cc1O	Ratio	'='	0.75										False	CHEMBL3857858	Induction of thermal stabilization of Hsp90alpha in human 293T cells assessed as ratio of HSP90alpha to beta-actin integrated density at 10 uM preincubated for 3 hrs followed by 3 hrs of heating at 55 degC and subsequently 3 hrs of cooling at room temperature by Western blot method (Rvb = 0.18 +/- 0.08 No_unit)	B	BAO_0000219	cell-based format	Homo sapiens	None	None	293T	None	CHEMBL3880	Heat shock protein HSP 90-alpha	Homo sapiens	SINGLE PROTEIN	CHEMBL3856215	1	Scientific Literature	Eur J Med Chem	2016	None
CHEMBL404630		0	389.84	0	3.30	13	Oc1cc(O)c(-c2noc3ccc(NCCN4CCOCC4)cc23)cc1Cl	IC50	'='	30.0	nM	7.52			UO_0000065	19.30	0.38	4.22	8.27	False	CHEMBL944009	Inhibition of human Hsp90-alpha by fluorescence polarization assay	B	BAO_0000357	single protein format	Homo sapiens	None	None	None	None	CHEMBL3880	Heat shock protein HSP 90-alpha	Homo sapiens	SINGLE PROTEIN	CHEMBL1140740	1	Scientific Literature	J. Med. Chem.	2008	None
CHEMBL2332365		0	484.45	2	-2.14	17	O=C(O[C@@H]1[C@@H]2O[C@]2(CO)[C@H]2[C@H](O[C@@H]3O[C@H](CO)[C@@H](O)[C@H](O)[C@H]3O)OCC[C@@H]12)c1ccc(O)cc1	Kd	'='	16.0	nM	7.80			UO_0000065	16.09	0.31	9.94	4.15	False	CHEMBL2338980	Binding affinity to recombinant Hsp90 alpha (unknown origin) by surface plasmon resonance	B	BAO_0000357	single protein format	Homo sapiens	None	None	None	None	CHEMBL3880	Heat shock protein HSP 90-alpha	Homo sapiens	SINGLE PROTEIN	CHEMBL2331154	1	Scientific Literature	J. Med. Chem.	2013	None
CHEMBL402712		0	359.81	0	3.31	17	CN1CCN(c2ccc3onc(-c4cc(Cl)c(O)cc4O)c3c2)CC1	IC50	'='	800.0	nM	6.10			UO_0000065	16.94	0.33	2.79	8.36	False	CHEMBL944009	Inhibition of human Hsp90-alpha by fluorescence polarization assay	B	BAO_0000357	single protein format	Homo sapiens	None	None	None	None	CHEMBL3880	Heat shock protein HSP 90-alpha	Homo sapiens	SINGLE PROTEIN	CHEMBL1140740	1	Scientific Literature	J. Med. Chem.	2008	None
CHEMBL254874		0	319.74	0	4.17	16	COc1ccc2c(-c3cc(Cl)c(OC)cc3OC)noc2c1	IC50	'>'	20000.0	nM				UO_0000065					False	CHEMBL944009	Inhibition of human Hsp90-alpha by fluorescence polarization assay	B	BAO_0000357	single protein format	Homo sapiens	None	None	None	None	CHEMBL3880	Heat shock protein HSP 90-alpha	Homo sapiens	SINGLE PROTEIN	CHEMBL1140740	1	Scientific Literature	J. Med. Chem.	2008	None
CHEMBL3977866		0	422.87	0	3.96	B6	O=C(Nc1ccccc1)[C@H]1Cc2ccccc2CN1C(=O)c1cc(Cl)c(O)cc1O	Ratio	'='	1.37										False	CHEMBL3857858	Induction of thermal stabilization of Hsp90alpha in human 293T cells assessed as ratio of HSP90alpha to beta-actin integrated density at 10 uM preincubated for 3 hrs followed by 3 hrs of heating at 55 degC and subsequently 3 hrs of cooling at room temperature by Western blot method (Rvb = 0.18 +/- 0.08 No_unit)	B	BAO_0000219	cell-based format	Homo sapiens	None	None	293T	None	CHEMBL3880	Heat shock protein HSP 90-alpha	Homo sapiens	SINGLE PROTEIN	CHEMBL3856215	1	Scientific Literature	Eur J Med Chem	2016	None
CHEMBL3889463		0	469.59	0	4.20	3000226	Cc1cccc(Cc2n[nH]c3cc(O)c(C(=O)N(C)c4ccc(N5CCN(C)CC5)cc4)cc23)c1	k_off	'='	0.0009922	s-1			Interpretation: Specific Binding						False	CHEMBL3885782	Recombinant Hsp90 [His-Tev-huHsp90-alpha (9-236)] was immobilized on a Biacore CM5 chip at 25 degrees C and a flow rate of 30 uL/min using amine coupling at pH 4.50 according to Biacore standard protocol. Hsp90 was applied at a concentration of 20 ug/mL with 50uM 17-DMAG.Data sets were processed and analyzed using the software Biacore 4000 Evaluation. Solvent corrected and double-referenced assoc…	B	BAO_0000357	single protein format	Homo sapiens	None	None	None	None	CHEMBL3880	Heat shock protein HSP 90-alpha	Homo sapiens	SINGLE PROTEIN	CHEMBL3885741	30	K4DD Project			None
CHEMBL3912563		0	407.51	0	4.91	3000162	CCCCCCN(C)C(=O)c1cc(-c2ccnn2-c2ccccc2C)c(O)cc1O	Kd	'='	49.54	nM	7.30		Interpretation: Specific Binding	UO_0000065	17.93	0.33	2.40	9.30	False	CHEMBL3885779	Protein was prepared by dialysis for 24 hours against 1 liter of 30 mM Hepes pH 7.5, 150mM NaCl and 0.5mM TCEP. The final protein concentration was determined by Bradford Assay. The final protein concentration in the sample cell was 50 uM. Ligand stock solutions of 10 mM in DMSO were diluted to 5uM concentrations with ITC buffer and adjusted to 2% (v/v) DMSO. Both the titrate and titrant solution…	B	BAO_0000357	single protein format	Homo sapiens	None	None	None	None	CHEMBL3880	Heat shock protein HSP 90-alpha	Homo sapiens	SINGLE PROTEIN	CHEMBL3885741	30	K4DD Project			None
CHEMBL3958803		0	382.42	0	2.43	3000161	CCCN(C)C(=O)c1cc(-c2n[nH]c(=O)n2-c2ccccc2C)c(O)cc1O	TdeltaS	'='	63581.28	J/mol			Interpretation: Specific Binding						False	CHEMBL3885779	Protein was prepared by dialysis for 24 hours against 1 liter of 30 mM Hepes pH 7.5, 150mM NaCl and 0.5mM TCEP. The final protein concentration was determined by Bradford Assay. The final protein concentration in the sample cell was 50 uM. Ligand stock solutions of 10 mM in DMSO were diluted to 5uM concentrations with ITC buffer and adjusted to 2% (v/v) DMSO. Both the titrate and titrant solution…	B	BAO_0000357	single protein format	Homo sapiens	None	None	None	None	CHEMBL3880	Heat shock protein HSP 90-alpha	Homo sapiens	SINGLE PROTEIN	CHEMBL3885741	30	K4DD Project			None
CHEMBL3945793		0	400.41	0	2.65	3000030	CCCCN(C)C(=O)c1cc(-c2n[nH]c(=O)n2-c2ccccc2F)c(O)cc1O	deltaG	'='	-45344.32	J/mol			Interpretation: Specific Binding						False	CHEMBL3885779	Protein was prepared by dialysis for 24 hours against 1 liter of 30 mM Hepes pH 7.5, 150mM NaCl and 0.5mM TCEP. The final protein concentration was determined by Bradford Assay. The final protein concentration in the sample cell was 50 uM. Ligand stock solutions of 10 mM in DMSO were diluted to 5uM concentrations with ITC buffer and adjusted to 2% (v/v) DMSO. Both the titrate and titrant solution…	B	BAO_0000357	single protein format	Homo sapiens	None	None	None	None	CHEMBL3880	Heat shock protein HSP 90-alpha	Homo sapiens	SINGLE PROTEIN	CHEMBL3885741	30	K4DD Project			None
CHEMBL3907641		0	436.49	0	3.28	3000072	Cc1ccccc1-n1c(-c2cc(C(=O)N(C)Cc3cccs3)c(O)cc2O)n[nH]c1=O	kon	'='	279900.0	Ms-1		Non standard unit for type	Interpretation: Specific Binding						False	CHEMBL3885778	Recombinant Hsp90 [His-Tev-huHsp90-alpha (9-236)] was immobilized on a Biacore CM5 chip at 25 degrees C and a flow rate of 30 uL/min using amine coupling at pH 4.50 according to Biacore standard protocol. Hsp90 was applied at a concentration of 20 ug/mL with 50uM 17-DMAG.Data sets were processed and analyzed using the software Biacore 4000 Evaluation. Solvent corrected and double-referenced assoc…	B	BAO_0000357	single protein format	Homo sapiens	None	None	None	None	CHEMBL3880	Heat shock protein HSP 90-alpha	Homo sapiens	SINGLE PROTEIN	CHEMBL3885741	30	K4DD Project			None
CHEMBL3943099		0	424.39	0	2.64	3000031	CN(Cc1ccco1)C(=O)c1cc(-c2n[nH]c(=O)n2-c2ccccc2F)c(O)cc1O	Kd	'='	4.3	nM	8.37		Interpretation: Specific Binding	UO_0000065	19.71	0.37	5.73	6.72	False	CHEMBL3885778	Recombinant Hsp90 [His-Tev-huHsp90-alpha (9-236)] was immobilized on a Biacore CM5 chip at 25 degrees C and a flow rate of 30 uL/min using amine coupling at pH 4.50 according to Biacore standard protocol. Hsp90 was applied at a concentration of 20 ug/mL with 50uM 17-DMAG.Data sets were processed and analyzed using the software Biacore 4000 Evaluation. Solvent corrected and double-referenced assoc…	B	BAO_0000357	single protein format	Homo sapiens	None	None	None	None	CHEMBL3880	Heat shock protein HSP 90-alpha	Homo sapiens	SINGLE PROTEIN	CHEMBL3885741	30	K4DD Project			None
CHEMBL190182		0	432.27	0	3.68	10	CCNC(=O)c1[nH]nc(-c2cc(Br)c(O)cc2O)c1-c1ccc(OC)cc1	IC50	'='	70.0	nM	7.16			UO_0000065	16.55	0.36	3.47	6.66	False	CHEMBL832973	Inhibitory concentration against activity of Hsp90 was determined by fluorescence polarization (FP) assay	B	BAO_0000357	single protein format	Homo sapiens	None	None	None	None	CHEMBL3880	Heat shock protein HSP 90-alpha	Homo sapiens	SINGLE PROTEIN	CHEMBL1140283	1	Scientific Literature	J. Med. Chem.	2005	None
CHEMBL365617		0	387.82	0	3.57	11	CCNC(=O)c1n[nH]c(-c2cc(Cl)c(O)cc2O)c1-c1ccc(OC)cc1	IC50	'='	25.0	nM	7.60			UO_0000065	19.60	0.38	4.03	7.07	False	CHEMBL832973	Inhibitory concentration against activity of Hsp90 was determined by fluorescence polarization (FP) assay	B	BAO_0000357	single protein format	Homo sapiens	None	None	None	None	CHEMBL3880	Heat shock protein HSP 90-alpha	Homo sapiens	SINGLE PROTEIN	CHEMBL1140283	1	Scientific Literature	J. Med. Chem.	2005	None
CHEMBL3892221		0	470.53	0	3.81	3000227	Cc1cccc(Cc2n[nH]c3cc(O)c(C(=O)N(C)c4ccc(N5CCOCC5=O)cc4)cc23)c1	kon	'='	1164350.0	Ms-1		Non standard unit for type	Interpretation: Specific Binding						False	CHEMBL3885782	Recombinant Hsp90 [His-Tev-huHsp90-alpha (9-236)] was immobilized on a Biacore CM5 chip at 25 degrees C and a flow rate of 30 uL/min using amine coupling at pH 4.50 according to Biacore standard protocol. Hsp90 was applied at a concentration of 20 ug/mL with 50uM 17-DMAG.Data sets were processed and analyzed using the software Biacore 4000 Evaluation. Solvent corrected and double-referenced assoc…	B	BAO_0000357	single protein format	Homo sapiens	None	None	None	None	CHEMBL3880	Heat shock protein HSP 90-alpha	Homo sapiens	SINGLE PROTEIN	CHEMBL3885741	30	K4DD Project			None
CHEMBL3907641		0	436.49	0	3.28	3000072	Cc1ccccc1-n1c(-c2cc(C(=O)N(C)Cc3cccs3)c(O)cc2O)n[nH]c1=O	deltaG	'='	-44935.75	J/mol			Interpretation: Specific Binding						False	CHEMBL3885780	Protein was prepared by dialysis for 24 hours against 1 liter of 30 mM Hepes pH 7.5, 150mM NaCl and 0.5mM TCEP. The final protein concentration was determined by Bradford Assay. The final protein concentration in the sample cell was 50 uM. Ligand stock solutions of 10 mM in DMSO were diluted to 5uM concentrations with ITC buffer and adjusted to 2% (v/v) DMSO. Both the titrate and titrant solution…	B	BAO_0000357	single protein format	Homo sapiens	None	None	None	None	CHEMBL3880	Heat shock protein HSP 90-alpha	Homo sapiens	SINGLE PROTEIN	CHEMBL3885741	30	K4DD Project			None
CHEMBL3943099		0	424.39	0	2.64	3000031	CN(Cc1ccco1)C(=O)c1cc(-c2n[nH]c(=O)n2-c2ccccc2F)c(O)cc1O	deltaG	'='	-49068.54	J/mol			Interpretation: Specific Binding						False	CHEMBL3885780	Protein was prepared by dialysis for 24 hours against 1 liter of 30 mM Hepes pH 7.5, 150mM NaCl and 0.5mM TCEP. The final protein concentration was determined by Bradford Assay. The final protein concentration in the sample cell was 50 uM. Ligand stock solutions of 10 mM in DMSO were diluted to 5uM concentrations with ITC buffer and adjusted to 2% (v/v) DMSO. Both the titrate and titrant solution…	B	BAO_0000357	single protein format	Homo sapiens	None	None	None	None	CHEMBL3880	Heat shock protein HSP 90-alpha	Homo sapiens	SINGLE PROTEIN	CHEMBL3885741	30	K4DD Project			None
CHEMBL3908022		0	386.38	0	2.26	3000029	CCCN(C)C(=O)c1cc(-c2n[nH]c(=O)n2-c2ccccc2F)c(O)cc1O	TdeltaS	'='	66960.6	J/mol			Interpretation: Specific Binding						False	CHEMBL3885779	Protein was prepared by dialysis for 24 hours against 1 liter of 30 mM Hepes pH 7.5, 150mM NaCl and 0.5mM TCEP. The final protein concentration was determined by Bradford Assay. The final protein concentration in the sample cell was 50 uM. Ligand stock solutions of 10 mM in DMSO were diluted to 5uM concentrations with ITC buffer and adjusted to 2% (v/v) DMSO. Both the titrate and titrant solution…	B	BAO_0000357	single protein format	Homo sapiens	None	None	None	None	CHEMBL3880	Heat shock protein HSP 90-alpha	Homo sapiens	SINGLE PROTEIN	CHEMBL3885741	30	K4DD Project			None
CHEMBL3957228		0	279.68	0	2.71	11e	O=C(Nc1ccc(O)cc1)c1cc(Cl)c(O)cc1O	IC50	'>'	1000.0	nM				UO_0000065					False	CHEMBL3878496	Inhibition of fluorescein isothiocyanate labeled geldanamycin binding to N-terminal domain of full length human recombinant Hsp90alpha expressed in Escherichia coli BL21 (DE3) after 14 hrs by fluorescence polarization assay	B	BAO_0000019	assay format	Homo sapiens	None	None	None	None	CHEMBL3880	Heat shock protein HSP 90-alpha	Homo sapiens	SINGLE PROTEIN	CHEMBL3877290	1	Scientific Literature	Eur J Med Chem	2016	None
CHEMBL360563		0	270.29	0	2.44	G3130	CCc1cc(-c2n[nH]cc2-c2c[nH]cn2)c(O)cc1O	Kd	'='	280.0	nM	6.55			UO_0000065	24.24	0.45	4.11	6.70	False	CHEMBL826997	In vitro dissociation constant for heat shock 90 kDa protein alpha	B	BAO_0000357	single protein format	None	None	None	None	None	CHEMBL3880	Heat shock protein HSP 90-alpha	Homo sapiens	SINGLE PROTEIN	CHEMBL1144366	1	Scientific Literature	Bioorg. Med. Chem. Lett.	2005	None
CHEMBL278315	GELDANAMYCIN	2	560.64	1	2.41	GDM	COC1=C2C[C@@H](C)C[C@H](OC)[C@H](O)[C@@H](C)/C=C(\C)[C@H](OC(N)=O)[C@@H](OC)/C=C\C=C(/C)C(=O)NC(=CC1=O)C2=O	Concentration	'='	5.0	uM				UO_0000064					False	CHEMBL832187	Effective concentration for Her-2 degradation in SKBR-3 cells	F	BAO_0000219	cell-based format	Homo sapiens	None	None	SKBR-3	None	CHEMBL3880	Heat shock protein HSP 90-alpha	Homo sapiens	SINGLE PROTEIN	CHEMBL1144366	1	Scientific Literature	Bioorg. Med. Chem. Lett.	2005	None
CHEMBL3806120		0	454.83	0	4.59	43	COC(=O)c1c(O)cc(O)c(Cl)c1CCc1nccn1Cc1ccccc1C(F)(F)F	Inhibition	'='	54.8	%				UO_0000187					False	CHEMBL3806599	Displacement of FITC-GDA from Hsp90alpha (unknown origin) at 25 uM after 24 hrs by fluorescence polarization assay	B	BAO_0000357	single protein format	Homo sapiens	None	None	None	None	CHEMBL3880	Heat shock protein HSP 90-alpha	Homo sapiens	SINGLE PROTEIN	CHEMBL3804818	1	Scientific Literature	J. Med. Chem.	2016	None
CHEMBL3804981		0	427.31	0	4.28	55	COC(=O)c1c(O)cc(O)c(Cl)c1CCc1nccn1Cc1sccc1Cl	Kd	'='	3160.0	nM	5.50			UO_0000065	12.87	0.28	1.22	6.50	False	CHEMBL3806601	Apparent binding affinity to Hsp90alpha (unknown origin) after 24 hrs by fluorescence polarization assay using FITC-GDA as tracer	B	BAO_0000357	single protein format	Homo sapiens	None	None	None	None	CHEMBL3880	Heat shock protein HSP 90-alpha	Homo sapiens	SINGLE PROTEIN	CHEMBL3804818	1	Scientific Literature	J. Med. Chem.	2016	None
CHEMBL3805110		0	387.82	0	2.96	61	COC(=O)c1c(O)cc(O)c(Cl)c1CCc1nccn1Cc1ccccn1	Kd	'='	9920.0	nM	5.00			UO_0000065	12.90	0.25	2.04	5.13	False	CHEMBL3806601	Apparent binding affinity to Hsp90alpha (unknown origin) after 24 hrs by fluorescence polarization assay using FITC-GDA as tracer	B	BAO_0000357	single protein format	Homo sapiens	None	None	None	None	CHEMBL3880	Heat shock protein HSP 90-alpha	Homo sapiens	SINGLE PROTEIN	CHEMBL3804818	1	Scientific Literature	J. Med. Chem.	2016	None
CHEMBL3804936		0	377.78	0	2.56	56	COC(=O)c1c(O)cc(O)c(Cl)c1CCc1nccn1Cc1ccno1	Inhibition	'='	99.1	%				UO_0000187					False	CHEMBL3806599	Displacement of FITC-GDA from Hsp90alpha (unknown origin) at 25 uM after 24 hrs by fluorescence polarization assay	B	BAO_0000357	single protein format	Homo sapiens	None	None	None	None	CHEMBL3880	Heat shock protein HSP 90-alpha	Homo sapiens	SINGLE PROTEIN	CHEMBL3804818	1	Scientific Literature	J. Med. Chem.	2016	None
CHEMBL3310679		0	356.79	0	2.57	46	COC(=O)c1c(O)cc(O)c(Cl)c1CCC(=O)Nc1nccs1	Inhibition						Active						False	CHEMBL3372039	Inhibition of Hsp90alpha in human MDA-MB-231 cells assessed as Akt degradation at 80 uM by Western blot analysis	B	BAO_0000219	cell-based format	Homo sapiens	None	None	MDA-MB-231	None	CHEMBL3880	Heat shock protein HSP 90-alpha	Homo sapiens	SINGLE PROTEIN	CHEMBL3352107	1	Scientific Literature	Bioorg. Med. Chem.	2014	CHEMBL3307960
CHEMBL422731		0	877.00	2	3.70	LY4OMeGM	CO[C@H]1/C=C\C=C(/C)C(=O)NC2=CC(=O)C(NCCOCCOc3ccc4c(=O)cc(N5CCOCC5)oc4c3C)=C(C[C@@H](C)C[C@H](OC)[C@H](O)[C@@H](C)/C=C(\C)[C@@H]1OC(N)=O)C2=O	EC50	'>'	50000.0	nM				UO_0000065					False	CHEMBL693505	Competitive binding towards Heat shock protein HSP 90-alpha	B	BAO_0000357	single protein format	None	None	None	None	None	CHEMBL3880	Heat shock protein HSP 90-alpha	Homo sapiens	SINGLE PROTEIN	CHEMBL1134011	1	Scientific Literature	Bioorg. Med. Chem. Lett.	2001	None
CHEMBL3899564		0	385.47	0	4.75	3000223	Cc1ccc(N(C)C(=O)c2cc3c(Cc4cccc(C)c4)n[nH]c3cc2O)cc1	k_off	'='	0.005033	s-1			Interpretation: Specific Binding						False	CHEMBL3885742	Recombinant Hsp90 [His-Tev-huHsp90-alpha (9-236)] was immobilized on a Biacore CM5 chip at 25 degrees C and a flow rate of 30 uL/min using amine coupling at pH 4.50 according to Biacore standard protocol. Hsp90 was applied at a concentration of 20 ug/mL with 50uM 17-DMAG.Data sets were processed and analyzed using the software Biacore 4000 Evaluation. Solvent corrected and double-referenced assoc…	B	BAO_0000357	single protein format	Homo sapiens	None	None	None	None	CHEMBL3880	Heat shock protein HSP 90-alpha	Homo sapiens	SINGLE PROTEIN	CHEMBL3885741	30	K4DD Project			None
CHEMBL191635		0	465.32	0	3.59	11q	C#CCCCn1c(Sc2cc(OC)ccc2I)nc2c(N)ncnc21	EC50	'='	30.0	nM	7.52			UO_0000065					False	CHEMBL829720	Effective concentration against heat shock protein HSP90-alpha in SKBr3 cells	F	BAO_0000219	cell-based format	Homo sapiens	None	None	SKBr3	None	CHEMBL3880	Heat shock protein HSP 90-alpha	Homo sapiens	SINGLE PROTEIN	CHEMBL1143602	1	Scientific Literature	J. Med. Chem.	2005	None
CHEMBL511439		0	516.64	1	3.85	5	CO[C@H]1/C=C\C=C(/C)C(=O)Nc2ccc(O)c(c2)C[C@@H](C)C[C@H](OC)[C@H](O)[C@@H](C)/C=C(\C)[C@@H]1OC(N)=O	Kd	'='	2.5	nM	8.60			UO_0000065	16.65	0.32	4.75	6.13	False	CHEMBL1015017	Binding affinity to human recombinant Hsp90alpha N-terminal domain by isothermal titration calorimetry	B	BAO_0000357	single protein format	Homo sapiens	None	None	None	None	CHEMBL3880	Heat shock protein HSP 90-alpha	Homo sapiens	SINGLE PROTEIN	CHEMBL1152777	1	Scientific Literature	J. Med. Chem.	2009	None
CHEMBL1346332		0	395.44	0	3.03	SID51085366	O=[N+]([O-])c1ccc(S(=O)(=O)N2CCN=C2SCc2ccc(F)cc2)cc1	IC50	'='	4795.0	nM	5.32		Active	UO_0000065	13.45	0.28	2.29	5.73	False	CHEMBL1614478	PUBCHEM_BIOASSAY: Luminescence-based dose response biochemical high throughput screening assay for inhibitors of the Heat Shock Protein 90 (HSP90). (Class of assay: confirmatory) [Related pubchem assays: 1831 (Summary AID.), 1846 (Confirmation screen.), 1789 (Primary screen.)]	B	BAO_0000357	single protein format	Homo sapiens	None	None	None	None	CHEMBL3880	Heat shock protein HSP 90-alpha	Homo sapiens	SINGLE PROTEIN	CHEMBL1201862	7	PubChem BioAssays			None
CHEMBL3209766		0	326.38	0	3.35	SID24825321	COc1ccc(N(/N=C2\Sc3ccccc3C2=O)C(C)=O)cc1	IC50	'='	1961.0	nM	5.71		Active	UO_0000065	17.49	0.34	2.36	9.68	False	CHEMBL1614478	PUBCHEM_BIOASSAY: Luminescence-based dose response biochemical high throughput screening assay for inhibitors of the Heat Shock Protein 90 (HSP90). (Class of assay: confirmatory) [Related pubchem assays: 1831 (Summary AID.), 1846 (Confirmation screen.), 1789 (Primary screen.)]	B	BAO_0000357	single protein format	Homo sapiens	None	None	None	None	CHEMBL3880	Heat shock protein HSP 90-alpha	Homo sapiens	SINGLE PROTEIN	CHEMBL1201862	7	PubChem BioAssays			None
CHEMBL1451365		0	345.46	0	4.00	SID49733623	CCCc1ccc(OCc2ccc(C(=O)N3CCSCC3)o2)cc1	IC50	'='	904.0	nM	6.04		Active	UO_0000065	17.50	0.34	2.04	14.16	False	CHEMBL1614478	PUBCHEM_BIOASSAY: Luminescence-based dose response biochemical high throughput screening assay for inhibitors of the Heat Shock Protein 90 (HSP90). (Class of assay: confirmatory) [Related pubchem assays: 1831 (Summary AID.), 1846 (Confirmation screen.), 1789 (Primary screen.)]	B	BAO_0000357	single protein format	Homo sapiens	None	None	None	None	CHEMBL3880	Heat shock protein HSP 90-alpha	Homo sapiens	SINGLE PROTEIN	CHEMBL1201862	7	PubChem BioAssays			None
CHEMBL1320669		0	382.49	0	4.43	SID3716460	CC(=O)Nc1ccccc1OCC(=O)c1cc(C)n(Cc2cccs2)c1C	IC50	'='	105.94	nM	6.97		Active	UO_0000065	18.24	0.35	2.54	11.56	False	CHEMBL1614478	PUBCHEM_BIOASSAY: Luminescence-based dose response biochemical high throughput screening assay for inhibitors of the Heat Shock Protein 90 (HSP90). (Class of assay: confirmatory) [Related pubchem assays: 1831 (Summary AID.), 1846 (Confirmation screen.), 1789 (Primary screen.)]	B	BAO_0000357	single protein format	Homo sapiens	None	None	None	None	CHEMBL3880	Heat shock protein HSP 90-alpha	Homo sapiens	SINGLE PROTEIN	CHEMBL1201862	7	PubChem BioAssays			None
CHEMBL1491705		0	307.42	0	3.49	SID14722725	O=C(O)CSCC(=O)Nc1ccc(C2CCCCC2)cc1	IC50	'>'	60000.0	nM			Not Active	UO_0000065					False	CHEMBL1614478	PUBCHEM_BIOASSAY: Luminescence-based dose response biochemical high throughput screening assay for inhibitors of the Heat Shock Protein 90 (HSP90). (Class of assay: confirmatory) [Related pubchem assays: 1831 (Summary AID.), 1846 (Confirmation screen.), 1789 (Primary screen.)]	B	BAO_0000357	single protein format	Homo sapiens	None	None	None	None	CHEMBL3880	Heat shock protein HSP 90-alpha	Homo sapiens	SINGLE PROTEIN	CHEMBL1201862	7	PubChem BioAssays			None
CHEMBL1462497		0	313.35	0	3.57	SID17386059	C=CCOc1c(CNc2cccc(C(=O)O)c2)cccc1OC	IC50	'='	2392.0	nM	5.62		Active	UO_0000065	17.94	0.33	2.05	8.29	False	CHEMBL1614478	PUBCHEM_BIOASSAY: Luminescence-based dose response biochemical high throughput screening assay for inhibitors of the Heat Shock Protein 90 (HSP90). (Class of assay: confirmatory) [Related pubchem assays: 1831 (Summary AID.), 1846 (Confirmation screen.), 1789 (Primary screen.)]	B	BAO_0000357	single protein format	Homo sapiens	None	None	None	None	CHEMBL3880	Heat shock protein HSP 90-alpha	Homo sapiens	SINGLE PROTEIN	CHEMBL1201862	7	PubChem BioAssays			None
CHEMBL1438346		0	307.31	0	3.28	SID49670979	CC(=O)Oc1ccccc1/C=C/c1nc2ccccc2c(=O)o1	IC50	'='	5309.0	nM	5.28		Active	UO_0000065	17.17	0.31	1.99	7.60	False	CHEMBL1614478	PUBCHEM_BIOASSAY: Luminescence-based dose response biochemical high throughput screening assay for inhibitors of the Heat Shock Protein 90 (HSP90). (Class of assay: confirmatory) [Related pubchem assays: 1831 (Summary AID.), 1846 (Confirmation screen.), 1789 (Primary screen.)]	B	BAO_0000357	single protein format	Homo sapiens	None	None	None	None	CHEMBL3880	Heat shock protein HSP 90-alpha	Homo sapiens	SINGLE PROTEIN	CHEMBL1201862	7	PubChem BioAssays			None
CHEMBL1536318		0	276.32	0	2.43	SID49677811	COC(=O)c1ccc2nc(NC(=O)C3CC3)sc2c1	IC50	'='	3822.0	nM	5.42		Active	UO_0000065	19.61	0.39	2.99	7.93	False	CHEMBL1614478	PUBCHEM_BIOASSAY: Luminescence-based dose response biochemical high throughput screening assay for inhibitors of the Heat Shock Protein 90 (HSP90). (Class of assay: confirmatory) [Related pubchem assays: 1831 (Summary AID.), 1846 (Confirmation screen.), 1789 (Primary screen.)]	B	BAO_0000357	single protein format	Homo sapiens	None	None	None	None	CHEMBL3880	Heat shock protein HSP 90-alpha	Homo sapiens	SINGLE PROTEIN	CHEMBL1201862	7	PubChem BioAssays			None
CHEMBL1300605		0	244.25	0	2.94	SID26659805	CCOC(=O)c1ccc(-c2ccc(C=O)o2)cc1	IC50	'='	10262.0	nM	4.99		Not Active	UO_0000065	20.42	0.38	2.05	8.83	False	CHEMBL1614478	PUBCHEM_BIOASSAY: Luminescence-based dose response biochemical high throughput screening assay for inhibitors of the Heat Shock Protein 90 (HSP90). (Class of assay: confirmatory) [Related pubchem assays: 1831 (Summary AID.), 1846 (Confirmation screen.), 1789 (Primary screen.)]	B	BAO_0000357	single protein format	Homo sapiens	None	None	None	None	CHEMBL3880	Heat shock protein HSP 90-alpha	Homo sapiens	SINGLE PROTEIN	CHEMBL1201862	7	PubChem BioAssays			None
CHEMBL192062		0	373.87	0	3.64	12a	C#CCCCn1c(Sc2cc(OC)ccc2Cl)nc2c(N)ncnc21	Selectivity	'='	128.0										False	CHEMBL830760	Selective binding towards heat shock protein HSP90 of normal brain cell to that of SKBr3 cells	F	BAO_0000219	cell-based format	Homo sapiens	None	None	brain	None	CHEMBL3880	Heat shock protein HSP 90-alpha	Homo sapiens	SINGLE PROTEIN	CHEMBL1143602	1	Scientific Literature	J. Med. Chem.	2005	None
CHEMBL191786		0	471.94	0	3.80	21b	COc1cc(Sc2nc3c(N)nc(F)nc3n2CCOC(C)C)c(Cl)c(OC)c1OC	EC50	'='	26700.0	nM	4.57			UO_0000065	9.69	0.20	0.77	4.29	False	CHEMBL828939	Effective concentration of compound against heat shock protein HSP90 determined in normal heart cells	B	BAO_0000219	cell-based format	Homo sapiens	None	None	heart	None	CHEMBL3880	Heat shock protein HSP 90-alpha	Homo sapiens	SINGLE PROTEIN	CHEMBL1143602	1	Scientific Literature	J. Med. Chem.	2005	None
CHEMBL365159		0	432.30	0	3.46	11v	C#CCCCn1c(Sc2cc3c(cc2Br)OCO3)nc2c(N)ncnc21	Selectivity	'='	735.0										False	CHEMBL830755	Selective binding towards heat shock protein HSP90 of normal lung cell to that of SKBr3 cells	F	BAO_0000219	cell-based format	Homo sapiens	None	None	SKBr3	None	CHEMBL3880	Heat shock protein HSP 90-alpha	Homo sapiens	SINGLE PROTEIN	CHEMBL1143602	1	Scientific Literature	J. Med. Chem.	2005	None
CHEMBL193282		0	451.91	0	3.79	21a	C#CCCCn1c(Sc2cc(OC)c(OC)c(OC)c2Cl)nc2c(N)nc(F)nc21	Selectivity	'='	590.0										False	CHEMBL830761	Selective binding towards heat shock protein HSP90 of normal heart cell to that of SKBr3 cells	F	BAO_0000219	cell-based format	Homo sapiens	None	None	heart	None	CHEMBL3880	Heat shock protein HSP 90-alpha	Homo sapiens	SINGLE PROTEIN	CHEMBL1143602	1	Scientific Literature	J. Med. Chem.	2005	None
CHEMBL193282		0	451.91	0	3.79	21a	C#CCCCn1c(Sc2cc(OC)c(OC)c(OC)c2Cl)nc2c(N)nc(F)nc21	EC50	'='	290.0	nM	6.54			UO_0000065					False	CHEMBL829731	Effective concentration against heat shock protein HSP90-alpha in MDA-MB-468 cells	F	BAO_0000219	cell-based format	Homo sapiens	None	None	MDA-MB-468	None	CHEMBL3880	Heat shock protein HSP 90-alpha	Homo sapiens	SINGLE PROTEIN	CHEMBL1143602	1	Scientific Literature	J. Med. Chem.	2005	CHEMBL3308424
CHEMBL191786		0	471.94	0	3.80	21b	COc1cc(Sc2nc3c(N)nc(F)nc3n2CCOC(C)C)c(Cl)c(OC)c1OC	EC50	'>'	75000.0	nM				UO_0000065					False	CHEMBL828935	Effective concentration of compound against heat shock protein HSP90 determined in normal lung cells	B	BAO_0000219	cell-based format	Homo sapiens	None	None	lung	None	CHEMBL3880	Heat shock protein HSP 90-alpha	Homo sapiens	SINGLE PROTEIN	CHEMBL1143602	1	Scientific Literature	J. Med. Chem.	2005	None
CHEMBL193282		0	451.91	0	3.79	21a	C#CCCCn1c(Sc2cc(OC)c(OC)c(OC)c2Cl)nc2c(N)nc(F)nc21	EC50	'='	217000.0	nM		Outside typical range		UO_0000065					False	CHEMBL828935	Effective concentration of compound against heat shock protein HSP90 determined in normal lung cells	B	BAO_0000219	cell-based format	Homo sapiens	None	None	lung	None	CHEMBL3880	Heat shock protein HSP 90-alpha	Homo sapiens	SINGLE PROTEIN	CHEMBL1143602	1	Scientific Literature	J. Med. Chem.	2005	None
CHEMBL192647		0	433.92	0	3.65	12b	C#CCCCn1c(Sc2cc(OC)c(OC)c(OC)c2Cl)nc2c(N)ncnc21	EC50	'='	18200.0	nM	4.74			UO_0000065	10.92	0.22	1.09	4.87	False	CHEMBL828939	Effective concentration of compound against heat shock protein HSP90 determined in normal heart cells	B	BAO_0000219	cell-based format	Homo sapiens	None	None	heart	None	CHEMBL3880	Heat shock protein HSP 90-alpha	Homo sapiens	SINGLE PROTEIN	CHEMBL1143602	1	Scientific Literature	J. Med. Chem.	2005	None
CHEMBL273986		0	369.45	0	2.99	11o	C#CCCCn1c(Sc2cc(OC)ccc2OC)nc2c(N)ncnc21	Selectivity	'>'	500.0										False	CHEMBL830755	Selective binding towards heat shock protein HSP90 of normal lung cell to that of SKBr3 cells	F	BAO_0000219	cell-based format	Homo sapiens	None	None	SKBr3	None	CHEMBL3880	Heat shock protein HSP 90-alpha	Homo sapiens	SINGLE PROTEIN	CHEMBL1143602	1	Scientific Literature	J. Med. Chem.	2005	None
CHEMBL178130		0	368.35	0	3.14	G3129	CCc1cc(-c2n[nH]c(C(=O)O)c2-c2ccc3c(c2)OCO3)c(O)cc1O	Effect						No significant activity						False	CHEMBL832448	Effect on Her-2 degradation in SKBR-3 cells at 100 uM; No significant activity	F	BAO_0000219	cell-based format	Homo sapiens	None	None	SKBR-3	None	CHEMBL3880	Heat shock protein HSP 90-alpha	Homo sapiens	SINGLE PROTEIN	CHEMBL1144366	1	Scientific Literature	Bioorg. Med. Chem. Lett.	2005	None
CHEMBL511439		0	516.64	1	3.85	5	CO[C@H]1/C=C\C=C(/C)C(=O)Nc2ccc(O)c(c2)C[C@@H](C)C[C@H](OC)[C@H](O)[C@@H](C)/C=C(\C)[C@@H]1OC(N)=O	Kd						Not Determined						False	CHEMBL1015016	Binding affinity to human recombinant Hsp90alpha N-terminal domain by scintillation proximity assay	B	BAO_0000357	single protein format	Homo sapiens	None	None	None	None	CHEMBL3880	Heat shock protein HSP 90-alpha	Homo sapiens	SINGLE PROTEIN	CHEMBL1152777	1	Scientific Literature	J. Med. Chem.	2009	None
CHEMBL517583		0	348.81	0	4.34	3b	CCOc1ccc(-c2snnc2-c2cc(Cl)c(O)cc2O)cc1	Kd	'='	6.3	nM	8.20			UO_0000065	23.51	0.49	3.86	10.87	False	CHEMBL1028139	Binding affinity to human full length Histidine6-tagged Hsp90alpha expressed in Escherichia coli BL21 DE3 by ITC	B	BAO_0000019	assay format	Homo sapiens	None	None	None	None	CHEMBL3880	Heat shock protein HSP 90-alpha	Homo sapiens	SINGLE PROTEIN	CHEMBL1152722	1	Scientific Literature	Bioorg. Med. Chem. Lett.	2009	None
CHEMBL349231		0	399.43	0	2.58	32	C#CCCCn1c(Cc2cc(OC)c(OC)c(OC)c2)nc2c(N)nc(F)nc21	EC50	'='	1400.0	nM	5.85			UO_0000065					False	CHEMBL829731	Effective concentration against heat shock protein HSP90-alpha in MDA-MB-468 cells	F	BAO_0000219	cell-based format	Homo sapiens	None	None	MDA-MB-468	None	CHEMBL3880	Heat shock protein HSP 90-alpha	Homo sapiens	SINGLE PROTEIN	CHEMBL1143602	1	Scientific Literature	J. Med. Chem.	2005	CHEMBL3308424
CHEMBL273986		0	369.45	0	2.99	11o	C#CCCCn1c(Sc2cc(OC)ccc2OC)nc2c(N)ncnc21	EC50	'='	66300.0	nM	4.18			UO_0000065	11.31	0.22	1.19	4.74	False	CHEMBL828939	Effective concentration of compound against heat shock protein HSP90 determined in normal heart cells	B	BAO_0000219	cell-based format	Homo sapiens	None	None	heart	None	CHEMBL3880	Heat shock protein HSP 90-alpha	Homo sapiens	SINGLE PROTEIN	CHEMBL1143602	1	Scientific Literature	J. Med. Chem.	2005	None
CHEMBL3941410		0	392.48	0	3.37	4b	CCn1cc(C(=O)NC(=S)Nc2ccc(C)cc2)c(-c2ccccc2)nc1=O	Activity	'='	43.44	nmol/min/mg									False	CHEMBL3867516	Inhibition of human His-tagged Hsp90 alpha N-terminal domain ATPase activity expressed in Escherichia coli BL21(DE3) at 50 uM assessed as ADP formation by pyruvate kinase/lactate dehydrogenase-coupled assay	B	BAO_0000019	assay format	Homo sapiens	None	None	None	None	CHEMBL3880	Heat shock protein HSP 90-alpha	Homo sapiens	SINGLE PROTEIN	CHEMBL3867422	1	Scientific Literature	Eur J Med Chem	2016	None
CHEMBL190518		0	399.48	0	3.00	11w1	C#CCCCn1c(Sc2cc(OC)c(OC)c(OC)c2)nc2c(N)ncnc21	EC50	'='	4200.0	nM	5.38			UO_0000065					False	CHEMBL829720	Effective concentration against heat shock protein HSP90-alpha in SKBr3 cells	F	BAO_0000219	cell-based format	Homo sapiens	None	None	SKBr3	None	CHEMBL3880	Heat shock protein HSP 90-alpha	Homo sapiens	SINGLE PROTEIN	CHEMBL1143602	1	Scientific Literature	J. Med. Chem.	2005	None
CHEMBL192647		0	433.92	0	3.65	12b	C#CCCCn1c(Sc2cc(OC)c(OC)c(OC)c2Cl)nc2c(N)ncnc21	Selectivity	'='	55.0										False	CHEMBL830761	Selective binding towards heat shock protein HSP90 of normal heart cell to that of SKBr3 cells	F	BAO_0000219	cell-based format	Homo sapiens	None	None	heart	None	CHEMBL3880	Heat shock protein HSP 90-alpha	Homo sapiens	SINGLE PROTEIN	CHEMBL1143602	1	Scientific Literature	J. Med. Chem.	2005	None
CHEMBL192647		0	433.92	0	3.65	12b	C#CCCCn1c(Sc2cc(OC)c(OC)c(OC)c2Cl)nc2c(N)ncnc21	EC50	'>'	75000.0	nM				UO_0000065					False	CHEMBL828935	Effective concentration of compound against heat shock protein HSP90 determined in normal lung cells	B	BAO_0000219	cell-based format	Homo sapiens	None	None	lung	None	CHEMBL3880	Heat shock protein HSP 90-alpha	Homo sapiens	SINGLE PROTEIN	CHEMBL1143602	1	Scientific Literature	J. Med. Chem.	2005	None
CHEMBL191668		0	419.51	0	3.01	11w3	COc1cc(Sc2nc3c(N)ncnc3n2CCOC(C)C)cc(OC)c1OC	EC50	'='	5300.0	nM	5.28			UO_0000065					False	CHEMBL829720	Effective concentration against heat shock protein HSP90-alpha in SKBr3 cells	F	BAO_0000219	cell-based format	Homo sapiens	None	None	SKBr3	None	CHEMBL3880	Heat shock protein HSP 90-alpha	Homo sapiens	SINGLE PROTEIN	CHEMBL1143602	1	Scientific Literature	J. Med. Chem.	2005	None
CHEMBL193259		0	417.47	0	3.14	20a	C#CCCCn1c(Sc2cc(OC)c(OC)c(OC)c2)nc2c(N)nc(F)nc21	EC50	'='	2000.0	nM	5.70			UO_0000065					False	CHEMBL829720	Effective concentration against heat shock protein HSP90-alpha in SKBr3 cells	F	BAO_0000219	cell-based format	Homo sapiens	None	None	SKBr3	None	CHEMBL3880	Heat shock protein HSP 90-alpha	Homo sapiens	SINGLE PROTEIN	CHEMBL1143602	1	Scientific Literature	J. Med. Chem.	2005	None
CHEMBL193259		0	417.47	0	3.14	20a	C#CCCCn1c(Sc2cc(OC)c(OC)c(OC)c2)nc2c(N)nc(F)nc21	EC50	'='	2200.0	nM	5.66			UO_0000065					False	CHEMBL829731	Effective concentration against heat shock protein HSP90-alpha in MDA-MB-468 cells	F	BAO_0000219	cell-based format	Homo sapiens	None	None	MDA-MB-468	None	CHEMBL3880	Heat shock protein HSP 90-alpha	Homo sapiens	SINGLE PROTEIN	CHEMBL1143602	1	Scientific Literature	J. Med. Chem.	2005	CHEMBL3308424
CHEMBL193282		0	451.91	0	3.79	21a	C#CCCCn1c(Sc2cc(OC)c(OC)c(OC)c2Cl)nc2c(N)nc(F)nc21	EC50	'='	26900.0	nM	4.57			UO_0000065	10.11	0.21	0.78	4.70	False	CHEMBL828938	Effective concentration of compound against heat shock protein HSP90 determined in normal brain cells	B	BAO_0000219	cell-based format	Homo sapiens	None	None	brain	None	CHEMBL3880	Heat shock protein HSP 90-alpha	Homo sapiens	SINGLE PROTEIN	CHEMBL1143602	1	Scientific Literature	J. Med. Chem.	2005	None
CHEMBL2237437		0	427.96	0	3.90	73	CSc1ccc(NC(=O)c2ccc[n+](CC(=O)Nc3ccc(C)cc3)c2)cc1.[Cl-]	Inhibition	'='	18.0	%				UO_0000187					False	CHEMBL3061739	Inhibition of recombinant Homo sapiens (human) Hsp90 alpha ATPase activity assessed as inorganic phosphate release at 10 uM by malachite green colorimetric method	B	BAO_0000357	single protein format	Homo sapiens	None	None	None	None	CHEMBL3880	Heat shock protein HSP 90-alpha	Homo sapiens	SINGLE PROTEIN	CHEMBL3046576	1	Scientific Literature	Med Chem Res	2012	None
CHEMBL2237439		0	248.71	0	1.12	75	NC(=O)c1ccc[n+](Cc2ccccc2)c1.[Cl-]	Inhibition	'='	10.0	%				UO_0000187					False	CHEMBL3061739	Inhibition of recombinant Homo sapiens (human) Hsp90 alpha ATPase activity assessed as inorganic phosphate release at 10 uM by malachite green colorimetric method	B	BAO_0000357	single protein format	Homo sapiens	None	None	None	None	CHEMBL3880	Heat shock protein HSP 90-alpha	Homo sapiens	SINGLE PROTEIN	CHEMBL3046576	1	Scientific Literature	Med Chem Res	2012	None
CHEMBL2237456		0	366.25	0	2.18	53	C=CCNC(=O)c1ccc[n+](CC(=O)Nc2ccc(Cl)cc2)c1.[Cl-]	Inhibition	'='	1.6	%				UO_0000187					False	CHEMBL3061739	Inhibition of recombinant Homo sapiens (human) Hsp90 alpha ATPase activity assessed as inorganic phosphate release at 10 uM by malachite green colorimetric method	B	BAO_0000357	single protein format	Homo sapiens	None	None	None	None	CHEMBL3880	Heat shock protein HSP 90-alpha	Homo sapiens	SINGLE PROTEIN	CHEMBL3046576	1	Scientific Literature	Med Chem Res	2012	None
CHEMBL3600793		0	529.56	2	5.56	20j	CCNC(=O)c1noc(-c2cc(C(C)C)c(O)cc2O)c1C#CC(C)(C)NCc1ccc(C(F)(F)F)cc1	IC50	'='	546.0	nM	6.26			UO_0000065	11.83	0.23	0.70	5.82	False	CHEMBL3603022	Binding affinity to HSP90alpha (unknown origin) by fluorescence polarization assay	B	BAO_0000357	single protein format	Homo sapiens	None	None	None	None	CHEMBL3880	Heat shock protein HSP 90-alpha	Homo sapiens	SINGLE PROTEIN	CHEMBL3600311	1	Scientific Literature	Bioorg. Med. Chem. Lett.	2015	None
CHEMBL2237468		0	326.18	0	1.37	25	NC(=O)c1ccc[n+](CC(=O)Nc2ccc(Cl)cc2)c1.[Cl-]	Inhibition	'='	24.0	%				UO_0000187					False	CHEMBL3061739	Inhibition of recombinant Homo sapiens (human) Hsp90 alpha ATPase activity assessed as inorganic phosphate release at 10 uM by malachite green colorimetric method	B	BAO_0000357	single protein format	Homo sapiens	None	None	None	None	CHEMBL3880	Heat shock protein HSP 90-alpha	Homo sapiens	SINGLE PROTEIN	CHEMBL3046576	1	Scientific Literature	Med Chem Res	2012	None
CHEMBL2234048		0	305.77	0	1.02	28	Cc1cccc(NC(=O)C[n+]2cccc(C(N)=O)c2)c1.[Cl-]	IC50	'='	13200.0	nM	4.88			UO_0000065	18.05	0.33	3.86	6.41	False	CHEMBL3061740	Inhibition of recombinant Homo sapiens (human) Hsp90 alpha ATPase activity assessed as inorganic phosphate release by malachite green colorimetric method	B	BAO_0000357	single protein format	Homo sapiens	None	None	None	None	CHEMBL3880	Heat shock protein HSP 90-alpha	Homo sapiens	SINGLE PROTEIN	CHEMBL3046576	1	Scientific Literature	Med Chem Res	2012	None
CHEMBL2237436		0	458.93	0	3.50	72	CSc1ccc(NC(=O)c2ccc[n+](CC(=O)Nc3ccc([N+](=O)[O-])cc3)c2)cc1.[Cl-]	Inhibition	'='	3.0	%				UO_0000187					False	CHEMBL3061739	Inhibition of recombinant Homo sapiens (human) Hsp90 alpha ATPase activity assessed as inorganic phosphate release at 10 uM by malachite green colorimetric method	B	BAO_0000357	single protein format	Homo sapiens	None	None	None	None	CHEMBL3880	Heat shock protein HSP 90-alpha	Homo sapiens	SINGLE PROTEIN	CHEMBL3046576	1	Scientific Literature	Med Chem Res	2012	None
CHEMBL2237433		0	481.36	0	2.17	69	NS(=O)(=O)c1ccc(NC(=O)C[n+]2cccc(C(=O)Nc3ccc(Cl)cc3)c2)cc1.[Cl-]	Inhibition	'='	3.0	%				UO_0000187					False	CHEMBL3061739	Inhibition of recombinant Homo sapiens (human) Hsp90 alpha ATPase activity assessed as inorganic phosphate release at 10 uM by malachite green colorimetric method	B	BAO_0000357	single protein format	Homo sapiens	None	None	None	None	CHEMBL3880	Heat shock protein HSP 90-alpha	Homo sapiens	SINGLE PROTEIN	CHEMBL3046576	1	Scientific Literature	Med Chem Res	2012	None
CHEMBL3898385		0	412.90	0	3.71	4f	CCn1cc(C(=O)NC(=S)Nc2ccc(Cl)cc2)c(-c2ccccc2)nc1=O	Activity	'='	70.41	nmol/min/mg									False	CHEMBL3867517	Inhibition of human His-tagged Hsp90 alpha N-terminal domain ATPase activity expressed in Escherichia coli BL21(DE3) at 25 uM assessed as ADP formation by pyruvate kinase/lactate dehydrogenase-coupled assay	B	BAO_0000019	assay format	Homo sapiens	None	None	None	None	CHEMBL3880	Heat shock protein HSP 90-alpha	Homo sapiens	SINGLE PROTEIN	CHEMBL3867422	1	Scientific Literature	Eur J Med Chem	2016	None
CHEMBL3979117		0	392.48	0	2.73	4j	CCn1cc(C(=O)NC(=S)NCc2ccccc2)c(-c2ccccc2)nc1=O	Activity	'='	61.25	nmol/min/mg									False	CHEMBL3867517	Inhibition of human His-tagged Hsp90 alpha N-terminal domain ATPase activity expressed in Escherichia coli BL21(DE3) at 25 uM assessed as ADP formation by pyruvate kinase/lactate dehydrogenase-coupled assay	B	BAO_0000019	assay format	Homo sapiens	None	None	None	None	CHEMBL3880	Heat shock protein HSP 90-alpha	Homo sapiens	SINGLE PROTEIN	CHEMBL3867422	1	Scientific Literature	Eur J Med Chem	2016	None
CHEMBL3941410		0	392.48	0	3.37	4b	CCn1cc(C(=O)NC(=S)Nc2ccc(C)cc2)c(-c2ccccc2)nc1=O	Activity	'='	72.94	nmol/min/mg									False	CHEMBL3867515	Inhibition of human His-tagged Hsp90 alpha N-terminal domain ATPase activity expressed in Escherichia coli BL21(DE3) at 12.5 uM assessed as ADP formation by pyruvate kinase/lactate dehydrogenase-coupled assay	B	BAO_0000019	assay format	Homo sapiens	None	None	None	None	CHEMBL3880	Heat shock protein HSP 90-alpha	Homo sapiens	SINGLE PROTEIN	CHEMBL3867422	1	Scientific Literature	Eur J Med Chem	2016	None
CHEMBL3895490		0	396.45	0	3.20	4e	CCn1cc(C(=O)NC(=S)Nc2ccc(F)cc2)c(-c2ccccc2)nc1=O	Activity	'='	72.01	nmol/min/mg									False	CHEMBL3867515	Inhibition of human His-tagged Hsp90 alpha N-terminal domain ATPase activity expressed in Escherichia coli BL21(DE3) at 12.5 uM assessed as ADP formation by pyruvate kinase/lactate dehydrogenase-coupled assay	B	BAO_0000019	assay format	Homo sapiens	None	None	None	None	CHEMBL3880	Heat shock protein HSP 90-alpha	Homo sapiens	SINGLE PROTEIN	CHEMBL3867422	1	Scientific Literature	Eur J Med Chem	2016	None
CHEMBL3945346		0	378.46	0	3.06	4a	CCn1cc(C(=O)NC(=S)Nc2ccccc2)c(-c2ccccc2)nc1=O	Activity	'='	85.26	nmol/min/mg									False	CHEMBL3867513	Inhibition of human His-tagged Hsp90 alpha N-terminal domain ATPase activity expressed in Escherichia coli BL21(DE3) at 3.125 uM assessed as ADP formation by pyruvate kinase/lactate dehydrogenase-coupled assay	B	BAO_0000019	assay format	Homo sapiens	None	None	None	None	CHEMBL3880	Heat shock protein HSP 90-alpha	Homo sapiens	SINGLE PROTEIN	CHEMBL3867422	1	Scientific Literature	Eur J Med Chem	2016	None
CHEMBL3979117		0	392.48	0	2.73	4j	CCn1cc(C(=O)NC(=S)NCc2ccccc2)c(-c2ccccc2)nc1=O	Activity	'='	90.25	nmol/min/mg									False	CHEMBL3867513	Inhibition of human His-tagged Hsp90 alpha N-terminal domain ATPase activity expressed in Escherichia coli BL21(DE3) at 3.125 uM assessed as ADP formation by pyruvate kinase/lactate dehydrogenase-coupled assay	B	BAO_0000019	assay format	Homo sapiens	None	None	None	None	CHEMBL3880	Heat shock protein HSP 90-alpha	Homo sapiens	SINGLE PROTEIN	CHEMBL3867422	1	Scientific Literature	Eur J Med Chem	2016	None
CHEMBL3941410		0	392.48	0	3.37	4b	CCn1cc(C(=O)NC(=S)Nc2ccc(C)cc2)c(-c2ccccc2)nc1=O	Activity	'='	33.14	nmol/min/mg									False	CHEMBL3867519	Inhibition of human His-tagged Hsp90 alpha N-terminal domain ATPase activity expressed in Escherichia coli BL21(DE3) at 100 uM assessed as ADP formation by pyruvate kinase/lactate dehydrogenase-coupled assay	B	BAO_0000019	assay format	Homo sapiens	None	None	None	None	CHEMBL3880	Heat shock protein HSP 90-alpha	Homo sapiens	SINGLE PROTEIN	CHEMBL3867422	1	Scientific Literature	Eur J Med Chem	2016	None
CHEMBL371283		0	606.69	1	1.83	9	CO[C@H]1/C=C\C=C(/C)C(=O)NC2=CC(=O)C(NCCF)=C(C[C@@H](C)C[C@H](OC)[C@H](O)[C@@H](C)/C=C(\C)[C@@H]1OC(=O)NN)C2=O	Kd	'>'	100000.0	nM				UO_0000065					False	CHEMBL881215	Binding affinity for human heat shock protein 90 in scintillation proximity assay	B	BAO_0000357	single protein format	Homo sapiens	None	None	None	None	CHEMBL3880	Heat shock protein HSP 90-alpha	Homo sapiens	SINGLE PROTEIN	CHEMBL1143641	1	Scientific Literature	Bioorg. Med. Chem. Lett.	2005	None
CHEMBL381213		0	660.81	2	1.54	14	CO[C@H]1/C=C\C=C(/C)C(=O)NC2=CC(=O)C(NCCN(C)C)=C(C[C@@H](C)C[C@H](OC)[C@H](O)[C@@H](C)/C=C(\C)[C@@H]1OC(=O)NCCO)C2=O	Kd	'>'	100000.0	nM				UO_0000065					False	CHEMBL881215	Binding affinity for human heat shock protein 90 in scintillation proximity assay	B	BAO_0000357	single protein format	Homo sapiens	None	None	None	None	CHEMBL3880	Heat shock protein HSP 90-alpha	Homo sapiens	SINGLE PROTEIN	CHEMBL1143641	1	Scientific Literature	Bioorg. Med. Chem. Lett.	2005	None
CHEMBL372695		0	667.80	2	2.40	19	CO[C@H]1/C=C\C=C(/C)C(=O)NC2=CC(=O)C(NCCN(C)C)=C(C[C@@H](C)C[C@H](OC)[C@H](O)[C@@H](C)/C=C(\C)[C@@H]1OC(=O)c1c[nH]cn1)C2=O	Kd	'>'	100000.0	nM				UO_0000065					False	CHEMBL881215	Binding affinity for human heat shock protein 90 in scintillation proximity assay	B	BAO_0000357	single protein format	Homo sapiens	None	None	None	None	CHEMBL3880	Heat shock protein HSP 90-alpha	Homo sapiens	SINGLE PROTEIN	CHEMBL1143641	1	Scientific Literature	Bioorg. Med. Chem. Lett.	2005	None
CHEMBL1807802		0	508.66	1	4.04	20a	COCCC(=O)N1CCCc2c(C)c3c(n2-c2ccc(C(N)=O)c(c2)N[C@@H](C)[C@@H]1C)CC(C)(C)CC3=O	IC50	'='	131.0	nM	6.88			UO_0000065	13.53	0.25	2.84	6.45	False	CHEMBL1810576	Binding affinity to HSP90alpha after 3 hrs by fluorescence polarization assay	B	BAO_0000357	single protein format	None	None	None	None	None	CHEMBL3880	Heat shock protein HSP 90-alpha	Homo sapiens	SINGLE PROTEIN	CHEMBL1806368	1	Scientific Literature	Bioorg. Med. Chem. Lett.	2011	None
CHEMBL1779531		0	434.58	0	3.86	8	Cc1c2c(n3c1CCCN1CCC[C@H]1CNc1cc-3ccc1C(N)=O)CC(C)(C)CC2=O	IC50	'='	96.0	nM	7.02			UO_0000065	16.15	0.30	3.16	8.73	False	CHEMBL1810576	Binding affinity to HSP90alpha after 3 hrs by fluorescence polarization assay	B	BAO_0000357	single protein format	None	None	None	None	None	CHEMBL3880	Heat shock protein HSP 90-alpha	Homo sapiens	SINGLE PROTEIN	CHEMBL1806368	1	Scientific Literature	Bioorg. Med. Chem. Lett.	2011	None
CHEMBL1807801		0	480.61	0	2.85	19b	Cc1c2c(n3c1CCN(C(=O)CO)C[C@@H](C)[C@H](C)Nc1cc-3ccc1C(N)=O)CC(C)(C)CC2=O	IC50	'='	66.0	nM	7.18			UO_0000065	14.94	0.28	4.33	6.10	False	CHEMBL1810576	Binding affinity to HSP90alpha after 3 hrs by fluorescence polarization assay	B	BAO_0000357	single protein format	None	None	None	None	None	CHEMBL3880	Heat shock protein HSP 90-alpha	Homo sapiens	SINGLE PROTEIN	CHEMBL1806368	1	Scientific Literature	Bioorg. Med. Chem. Lett.	2011	None
CHEMBL561931		0	596.48	1	3.22	26, (E/Z)	O=C1OCC/C=C/CC/C=C/C(=N/OCC(=O)N2CCCCC2)Cc2cc(OCOP(=O)([O-])[O-])cc(O)c21.[Na+].[Na+]	Activity						Not Active						False	CHEMBL1058072	Binding affinity to human HSP90alpha at < 10 uM	B	BAO_0000357	single protein format	Homo sapiens	None	None	None	None	CHEMBL3880	Heat shock protein HSP 90-alpha	Homo sapiens	SINGLE PROTEIN	CHEMBL1153018	1	Scientific Literature	Bioorg. Med. Chem. Lett.	2009	None
CHEMBL262054		0	861.00	2	4.54	LY5GM	CO[C@H]1/C=C\C=C(/C)C(=O)NC2=CC(=O)C(NCCCCCOc3ccc4c(=O)cc(N5CCOCC5)oc4c3)=C(C[C@@H](C)C[C@H](OC)[C@H](O)[C@@H](C)/C=C(\C)[C@@H]1OC(N)=O)C2=O	EC50	'='	2500.0	nM	5.60			UO_0000065	6.51	0.12	1.06	2.57	False	CHEMBL693505	Competitive binding towards Heat shock protein HSP 90-alpha	B	BAO_0000357	single protein format	None	None	None	None	None	CHEMBL3880	Heat shock protein HSP 90-alpha	Homo sapiens	SINGLE PROTEIN	CHEMBL1134011	1	Scientific Literature	Bioorg. Med. Chem. Lett.	2001	None
CHEMBL1834090		0	298.82	0	3.12	2	CSc1nc(N)nc(SCc2ccc(Cl)cc2)n1	IC50	'='	24000.0	nM	4.62			UO_0000065	15.46	0.35	1.50	7.14	False	CHEMBL1838881	Inhibition of human N-terminal GST-tagged HSP90alpha expressed in Escherichia coli after 1 hr using 10 mM of ATP and malachite green by microplate reader	B	BAO_0000019	assay format	Homo sapiens	None	None	None	None	CHEMBL3880	Heat shock protein HSP 90-alpha	Homo sapiens	SINGLE PROTEIN	CHEMBL1833897	1	Scientific Literature	Bioorg. Med. Chem. Lett.	2011	None
CHEMBL1834096		0	344.83	0	3.68	CH-5015765	CSc1nc(N)nc(-c2c(Cl)cc3c4c(cccc24)COC3)n1	Inhibition						Active						False	CHEMBL1838883	Inhibition of human Hsp90alpha in human HCT116 cells assessed as Her2 down-regulation at 0.5 to 50 uM	B	BAO_0000219	cell-based format	Homo sapiens	None	None	HCT-116	None	CHEMBL3880	Heat shock protein HSP 90-alpha	Homo sapiens	SINGLE PROTEIN	CHEMBL1833897	1	Scientific Literature	Bioorg. Med. Chem. Lett.	2011	CHEMBL3308372
CHEMBL1834387		0	209.25	0	1.19	Figure2, R1C3	CCCc1nc(N)ncc1C(=O)OCC	Kd	'='	340.0	nM	6.47			UO_0000065	30.91	0.59	5.28	8.28	False	CHEMBL1838880	Binding affinity to human HSP90alpha assessed as 2D1H-15N chemical shift perturbation by NMR spectroscopy	B	BAO_0000357	single protein format	Homo sapiens	None	None	None	None	CHEMBL3880	Heat shock protein HSP 90-alpha	Homo sapiens	SINGLE PROTEIN	CHEMBL1833897	1	Scientific Literature	Bioorg. Med. Chem. Lett.	2011	None
CHEMBL1834092		0	264.38	0	2.47	Figure2, R3C4	CSc1nc(N)nc(SCc2ccccc2)n1	Kd						Not Determined						False	CHEMBL1838880	Binding affinity to human HSP90alpha assessed as 2D1H-15N chemical shift perturbation by NMR spectroscopy	B	BAO_0000357	single protein format	Homo sapiens	None	None	None	None	CHEMBL3880	Heat shock protein HSP 90-alpha	Homo sapiens	SINGLE PROTEIN	CHEMBL1833897	1	Scientific Literature	Bioorg. Med. Chem. Lett.	2011	None
CHEMBL561426		0	218.28	0	1.84	5	CSc1nc(N)nc(-c2ccccc2)n1	Kd	'='	51000.0	nM	4.29			UO_0000065	19.66	0.39	2.45	6.64	False	CHEMBL1838880	Binding affinity to human HSP90alpha assessed as 2D1H-15N chemical shift perturbation by NMR spectroscopy	B	BAO_0000357	single protein format	Homo sapiens	None	None	None	None	CHEMBL3880	Heat shock protein HSP 90-alpha	Homo sapiens	SINGLE PROTEIN	CHEMBL1833897	1	Scientific Literature	Bioorg. Med. Chem. Lett.	2011	None
CHEMBL1834094		0	232.31	0	2.15	6	CSc1nc(N)nc(-c2ccccc2C)n1	IC50	'='	570.0	nM	6.24			UO_0000065	26.88	0.53	4.09	9.65	False	CHEMBL1838881	Inhibition of human N-terminal GST-tagged HSP90alpha expressed in Escherichia coli after 1 hr using 10 mM of ATP and malachite green by microplate reader	B	BAO_0000019	assay format	Homo sapiens	None	None	None	None	CHEMBL3880	Heat shock protein HSP 90-alpha	Homo sapiens	SINGLE PROTEIN	CHEMBL1833897	1	Scientific Literature	Bioorg. Med. Chem. Lett.	2011	None
CHEMBL109480	TANESPIMYCIN	3	585.70	1	2.54	17AAG	C=CCNC1=C2C[C@@H](C)C[C@H](OC)[C@H](O)[C@@H](C)/C=C(\C)[C@H](OC(N)=O)[C@@H](OC)/C=C\C=C(/C)C(=O)NC(=CC1=O)C2=O	Kd	'='	220.0	nM	6.66			UO_0000065	11.37	0.22	4.12	4.00	False	CHEMBL1838880	Binding affinity to human HSP90alpha assessed as 2D1H-15N chemical shift perturbation by NMR spectroscopy	B	BAO_0000357	single protein format	Homo sapiens	None	None	None	None	CHEMBL3880	Heat shock protein HSP 90-alpha	Homo sapiens	SINGLE PROTEIN	CHEMBL1833897	1	Scientific Literature	Bioorg. Med. Chem. Lett.	2011	None
CHEMBL3805004		0	392.86	0	3.63	51	COC(=O)c1c(O)cc(O)c(Cl)c1CCc1nccn1Cc1ccsc1	Inhibition	'='	64.5	%				UO_0000187					False	CHEMBL3806599	Displacement of FITC-GDA from Hsp90alpha (unknown origin) at 25 uM after 24 hrs by fluorescence polarization assay	B	BAO_0000357	single protein format	Homo sapiens	None	None	None	None	CHEMBL3880	Heat shock protein HSP 90-alpha	Homo sapiens	SINGLE PROTEIN	CHEMBL3804818	1	Scientific Literature	J. Med. Chem.	2016	None
CHEMBL3805853		0	393.85	0	3.02	57	COC(=O)c1c(O)cc(O)c(Cl)c1CCc1nccn1Cc1nccs1	Inhibition	'='	62.5	%				UO_0000187					False	CHEMBL3806599	Displacement of FITC-GDA from Hsp90alpha (unknown origin) at 25 uM after 24 hrs by fluorescence polarization assay	B	BAO_0000357	single protein format	Homo sapiens	None	None	None	None	CHEMBL3880	Heat shock protein HSP 90-alpha	Homo sapiens	SINGLE PROTEIN	CHEMBL3804818	1	Scientific Literature	J. Med. Chem.	2016	None
CHEMBL3806120		0	454.83	0	4.59	43	COC(=O)c1c(O)cc(O)c(Cl)c1CCc1nccn1Cc1ccccc1C(F)(F)F	Kd	'='	19300.0	nM	4.71			UO_0000065	10.37	0.21	0.12	5.57	False	CHEMBL3806601	Apparent binding affinity to Hsp90alpha (unknown origin) after 24 hrs by fluorescence polarization assay using FITC-GDA as tracer	B	BAO_0000357	single protein format	Homo sapiens	None	None	None	None	CHEMBL3880	Heat shock protein HSP 90-alpha	Homo sapiens	SINGLE PROTEIN	CHEMBL3804818	1	Scientific Literature	J. Med. Chem.	2016	None
CHEMBL1502723		0	447.32	1	5.50	SID16953461	CCOC(=O)C1=C(NC(=O)Nc2ccc(Cl)c(Cl)c2)Nc2ccccc2N=C1CC	AC50	'='	2114.0	nM	5.67		active	UO_0000065					False	CHEMBL1794333	PUBCHEM_BIOASSAY: HsHsp90 Counterscreen Measured in Microorganism System Using Plate Reader - 2121-02_Inhibitor_Dose_CherryPick_Activity. (Class of assay: confirmatory) [Related pubchem assays (depositor defined):AID504596]	F	BAO_0000218	organism-based format	None	None	None	None	None	CHEMBL3880	Heat shock protein HSP 90-alpha	Homo sapiens	SINGLE PROTEIN	CHEMBL1201862	7	PubChem BioAssays			None
CHEMBL190518		0	399.48	0	3.00	11w1	C#CCCCn1c(Sc2cc(OC)c(OC)c(OC)c2)nc2c(N)ncnc21	EC50	'='	2800.0	nM	5.55			UO_0000065					False	CHEMBL829731	Effective concentration against heat shock protein HSP90-alpha in MDA-MB-468 cells	F	BAO_0000219	cell-based format	Homo sapiens	None	None	MDA-MB-468	None	CHEMBL3880	Heat shock protein HSP 90-alpha	Homo sapiens	SINGLE PROTEIN	CHEMBL1143602	1	Scientific Literature	J. Med. Chem.	2005	CHEMBL3308424
CHEMBL3233482		0	224.22	0	0.37	11	COC(=O)c1noc2c1CN(C(C)=O)CC2	IC50	'>'	100000.0	nM				UO_0000065					False	CHEMBL3238929	Displacement of GM-FTC from Hsp90-alpha (unknown origin) after 4 hrs by fluorescence polarization assay	B	BAO_0000357	single protein format	Homo sapiens	None	None	None	None	CHEMBL3880	Heat shock protein HSP 90-alpha	Homo sapiens	SINGLE PROTEIN	CHEMBL3232879	1	Scientific Literature	Eur. J. Med. Chem.	2014	None
CHEMBL3235117		0	537.62	1	3.14	42	CC(C)c1cc(-n2nnc(C(=O)N[C@H](C(=O)O)C(C)C)c2-c2ccc(CN3CCOCC3)cc2)c(O)cc1O	IC50	'='	181.0	nM	6.74			UO_0000065	12.54	0.24	3.60	4.49	False	CHEMBL3240454	Displacement of GM-FITC from full-length recombinant human Hsp90-alpha after 4 hrs by fluorescence polarization assay	B	BAO_0000357	single protein format	Homo sapiens	None	None	None	None	CHEMBL3880	Heat shock protein HSP 90-alpha	Homo sapiens	SINGLE PROTEIN	CHEMBL3232837	1	Scientific Literature	J. Med. Chem.	2014	None
CHEMBL3234775		0	478.60	0	2.97	27	CCNC(=O)c1nnn(-c2cc(C(C)C)c(O)cc2O)c1-c1ccc(CN2CCN(C)CC2)cc1	IC50	'<'	5.0	nM				UO_0000065					False	CHEMBL3240454	Displacement of GM-FITC from full-length recombinant human Hsp90-alpha after 4 hrs by fluorescence polarization assay	B	BAO_0000357	single protein format	Homo sapiens	None	None	None	None	CHEMBL3880	Heat shock protein HSP 90-alpha	Homo sapiens	SINGLE PROTEIN	CHEMBL3232837	1	Scientific Literature	J. Med. Chem.	2014	None
CHEMBL3234776		0	506.65	1	3.74	28	CCNC(=O)c1nnn(-c2cc(C(C)C)c(O)cc2O)c1-c1ccc(CN2CCC(N(C)C)CC2)cc1	IC50	'<'	5.0	nM				UO_0000065					False	CHEMBL3240454	Displacement of GM-FITC from full-length recombinant human Hsp90-alpha after 4 hrs by fluorescence polarization assay	B	BAO_0000357	single protein format	Homo sapiens	None	None	None	None	CHEMBL3880	Heat shock protein HSP 90-alpha	Homo sapiens	SINGLE PROTEIN	CHEMBL3232837	1	Scientific Literature	J. Med. Chem.	2014	None
CHEMBL3235113		0	535.69	2	5.00	38	CCCCCCCNC(=O)c1nnn(-c2cc(C(C)C)c(O)cc2O)c1-c1ccc(CN2CCOCC2)cc1	IC50	'='	33.0	nM	7.48			UO_0000065	13.97	0.26	2.48	6.64	False	CHEMBL3240454	Displacement of GM-FITC from full-length recombinant human Hsp90-alpha after 4 hrs by fluorescence polarization assay	B	BAO_0000357	single protein format	Homo sapiens	None	None	None	None	CHEMBL3880	Heat shock protein HSP 90-alpha	Homo sapiens	SINGLE PROTEIN	CHEMBL3232837	1	Scientific Literature	J. Med. Chem.	2014	None
CHEMBL560895		0	464.49	0	3.86	13b, PF-4928473, SNX-2112	CC1(C)CC(=O)c2c(C(F)(F)F)nn(-c3ccc(C(N)=O)c(N[C@H]4CC[C@H](O)CC4)c3)c2C1	IC50	'='	3.0	nM	8.52			UO_0000065	18.35	0.35	4.66	7.73	False	CHEMBL2212191	Inhibition of Hsp90alpha	B	BAO_0000357	single protein format	None	None	None	None	None	CHEMBL3880	Heat shock protein HSP 90-alpha	Homo sapiens	SINGLE PROTEIN	CHEMBL2203093	1	Scientific Literature	J. Med. Chem.	2012	None
CHEMBL219067		0	1159.41	None	None	cy3B-GM	CO[C@H]1C[C@H](C)CC2=C(NCCCCNC(=O)Cc3ccc4c(c3)C(C)(C)C3=[N+]4CCC4OC5CCN6C(=C5C=C34)C(C)(C)c3cc(S(=O)(=O)[O-])ccc36)C(=O)C=C(NC(=O)/C(C)=C/C=C\[C@@H](OC)[C@@H](OC(N)=O)/C(C)=C/[C@H](C)[C@H]1O)C2=O	Activity						Active						False	CHEMBL908047	Binding affinity to Hsp90alpha	B	BAO_0000357	single protein format	Homo sapiens	None	None	None	None	CHEMBL3880	Heat shock protein HSP 90-alpha	Homo sapiens	SINGLE PROTEIN	CHEMBL1148678	1	Scientific Literature	Bioorg. Med. Chem. Lett.	2006	None
CHEMBL1213895		0	1269.07	None	None	14b	Nc1ncnc2c1nc(Sc1cc3c(cc1Br)OCO3)n2CCCCc1cn(CCOCCOCCOCCOCCOCCOCCn2cc(CCCCn3c(Sc4cc5c(cc4Br)OCO5)nc4c(N)ncnc43)nn2)nn1	IC50	'='	3400.0	nM	5.47			UO_0000065	4.31	None	None	None	False	CHEMBL1217470	Displacement of biotin-labeled geldanamycin from N-terminal His-tagged human recombinant HSP90alpha expressed in Escherichia coli	B	BAO_0000019	assay format	Homo sapiens	None	None	None	None	CHEMBL3880	Heat shock protein HSP 90-alpha	Homo sapiens	SINGLE PROTEIN	CHEMBL1212829	1	Scientific Literature	Bioorg. Med. Chem.	2010	None
CHEMBL1213899		0	547.44	2	3.05	16b	Nc1ncnc2c1nc(Sc1cc3c(cc1Br)OCO3)n2CCCCc1cn(CCCO)nn1	IC50	'='	510.0	nM	6.29			UO_0000065	11.49	0.25	3.24	4.53	False	CHEMBL1217470	Displacement of biotin-labeled geldanamycin from N-terminal His-tagged human recombinant HSP90alpha expressed in Escherichia coli	B	BAO_0000019	assay format	Homo sapiens	None	None	None	None	CHEMBL3880	Heat shock protein HSP 90-alpha	Homo sapiens	SINGLE PROTEIN	CHEMBL1212829	1	Scientific Literature	Bioorg. Med. Chem.	2010	None
CHEMBL1982305		0	446.48	0	4.06	SID49716183	Cc1ccc(S(=O)(=O)/N=C2\C=C(Nc3cccc(C(=O)O)c3)C(=O)c3ccccc32)cc1	IC50	'='	524.08	nM	6.28		Active	UO_0000065	14.07	0.27	2.22	5.56	False	CHEMBL1614478	PUBCHEM_BIOASSAY: Luminescence-based dose response biochemical high throughput screening assay for inhibitors of the Heat Shock Protein 90 (HSP90). (Class of assay: confirmatory) [Related pubchem assays: 1831 (Summary AID.), 1846 (Confirmation screen.), 1789 (Primary screen.)]	B	BAO_0000357	single protein format	Homo sapiens	None	None	None	None	CHEMBL3880	Heat shock protein HSP 90-alpha	Homo sapiens	SINGLE PROTEIN	CHEMBL1201862	7	PubChem BioAssays			None
CHEMBL1349639		0	344.36	0	3.14	SID17416002	COC(=O)c1ccccc1OCCCOc1ccc(C=O)cc1OC	IC50	'='	313.82	nM	6.50		Active	UO_0000065	18.89	0.36	3.36	9.15	False	CHEMBL1614478	PUBCHEM_BIOASSAY: Luminescence-based dose response biochemical high throughput screening assay for inhibitors of the Heat Shock Protein 90 (HSP90). (Class of assay: confirmatory) [Related pubchem assays: 1831 (Summary AID.), 1846 (Confirmation screen.), 1789 (Primary screen.)]	B	BAO_0000357	single protein format	Homo sapiens	None	None	None	None	CHEMBL3880	Heat shock protein HSP 90-alpha	Homo sapiens	SINGLE PROTEIN	CHEMBL1201862	7	PubChem BioAssays			None
CHEMBL1407606		0	330.38	0	3.64	SID17415857	COC(=O)c1ccccc1OCCCOc1ccc(C)cc1OC	IC50	'='	4.05	nM	8.39		Active	UO_0000065	25.40	0.48	4.75	15.54	False	CHEMBL1614478	PUBCHEM_BIOASSAY: Luminescence-based dose response biochemical high throughput screening assay for inhibitors of the Heat Shock Protein 90 (HSP90). (Class of assay: confirmatory) [Related pubchem assays: 1831 (Summary AID.), 1846 (Confirmation screen.), 1789 (Primary screen.)]	B	BAO_0000357	single protein format	Homo sapiens	None	None	None	None	CHEMBL3880	Heat shock protein HSP 90-alpha	Homo sapiens	SINGLE PROTEIN	CHEMBL1201862	7	PubChem BioAssays			None
CHEMBL482642		0	176.18	0	1.57	SID14733982	Cc1nc2cc(C(=O)O)ccc2[nH]1	IC50	'='	7206.0	nM	5.14		Active	UO_0000065	29.19	0.54	3.57	7.79	False	CHEMBL1614478	PUBCHEM_BIOASSAY: Luminescence-based dose response biochemical high throughput screening assay for inhibitors of the Heat Shock Protein 90 (HSP90). (Class of assay: confirmatory) [Related pubchem assays: 1831 (Summary AID.), 1846 (Confirmation screen.), 1789 (Primary screen.)]	B	BAO_0000357	single protein format	Homo sapiens	None	None	None	None	CHEMBL3880	Heat shock protein HSP 90-alpha	Homo sapiens	SINGLE PROTEIN	CHEMBL1201862	7	PubChem BioAssays			None
CHEMBL1996724		0	451.53	0	4.08	SID24822906	CC(=O)Nc1ccc(NC2=C/C(=N/S(=O)(=O)c3cccs3)c3ccccc3C2=O)cc1	IC50	'='	1612.0	nM	5.79		Active	UO_0000065	12.83	0.26	1.71	5.53	False	CHEMBL1614478	PUBCHEM_BIOASSAY: Luminescence-based dose response biochemical high throughput screening assay for inhibitors of the Heat Shock Protein 90 (HSP90). (Class of assay: confirmatory) [Related pubchem assays: 1831 (Summary AID.), 1846 (Confirmation screen.), 1789 (Primary screen.)]	B	BAO_0000357	single protein format	Homo sapiens	None	None	None	None	CHEMBL3880	Heat shock protein HSP 90-alpha	Homo sapiens	SINGLE PROTEIN	CHEMBL1201862	7	PubChem BioAssays			None
CHEMBL91	MICONAZOLE	4	416.14	1	6.45	MICONAZOLE	Clc1ccc(COC(Cn2ccnc2)c2ccc(Cl)cc2Cl)c(Cl)c1	AC50	'<'	195.0	nM			active	UO_0000065					False	CHEMBL1794333	PUBCHEM_BIOASSAY: HsHsp90 Counterscreen Measured in Microorganism System Using Plate Reader - 2121-02_Inhibitor_Dose_CherryPick_Activity. (Class of assay: confirmatory) [Related pubchem assays (depositor defined):AID504596]	F	BAO_0000218	organism-based format	None	None	None	None	None	CHEMBL3880	Heat shock protein HSP 90-alpha	Homo sapiens	SINGLE PROTEIN	CHEMBL1201862	7	PubChem BioAssays			None
CHEMBL600694		0	290.37	0	3.94	SID24784417	CC1C/C(=C/c2ccncc2)C(=O)/C(=C/c2ccncc2)C1	AC50	'='	4227.0	nM	5.37		active	UO_0000065					False	CHEMBL1794333	PUBCHEM_BIOASSAY: HsHsp90 Counterscreen Measured in Microorganism System Using Plate Reader - 2121-02_Inhibitor_Dose_CherryPick_Activity. (Class of assay: confirmatory) [Related pubchem assays (depositor defined):AID504596]	F	BAO_0000218	organism-based format	None	None	None	None	None	CHEMBL3880	Heat shock protein HSP 90-alpha	Homo sapiens	SINGLE PROTEIN	CHEMBL1201862	7	PubChem BioAssays			None
CHEMBL1471612		0	278.31	0	3.94	SID17403492	O=[N+]([O-])/C=C/c1cn(Cc2ccccc2)c2ccccc12	AC50	'='	6434.0	nM	5.19		active	UO_0000065					False	CHEMBL1794333	PUBCHEM_BIOASSAY: HsHsp90 Counterscreen Measured in Microorganism System Using Plate Reader - 2121-02_Inhibitor_Dose_CherryPick_Activity. (Class of assay: confirmatory) [Related pubchem assays (depositor defined):AID504596]	F	BAO_0000218	organism-based format	None	None	None	None	None	CHEMBL3880	Heat shock protein HSP 90-alpha	Homo sapiens	SINGLE PROTEIN	CHEMBL1201862	7	PubChem BioAssays			None
CHEMBL1542436		0	393.34	1	5.51	SID14724813	CCn1c(CNc2ccc(Cl)cc2)nnc1SCc1ccc(Cl)cc1	AC50	'='	5007.0	nM	5.30		active	UO_0000065					False	CHEMBL1794333	PUBCHEM_BIOASSAY: HsHsp90 Counterscreen Measured in Microorganism System Using Plate Reader - 2121-02_Inhibitor_Dose_CherryPick_Activity. (Class of assay: confirmatory) [Related pubchem assays (depositor defined):AID504596]	F	BAO_0000218	organism-based format	None	None	None	None	None	CHEMBL3880	Heat shock protein HSP 90-alpha	Homo sapiens	SINGLE PROTEIN	CHEMBL1201862	7	PubChem BioAssays			None
CHEMBL1315169		0	355.27	0	3.26	SID47195640	O=[N+]([O-])c1cc([N+](=O)[O-])c(-c2cnn(-c3ccccc3)c2)c([N+](=O)[O-])c1	AC50	'='	1532.0	nM	5.82		active	UO_0000065					False	CHEMBL1794333	PUBCHEM_BIOASSAY: HsHsp90 Counterscreen Measured in Microorganism System Using Plate Reader - 2121-02_Inhibitor_Dose_CherryPick_Activity. (Class of assay: confirmatory) [Related pubchem assays (depositor defined):AID504596]	F	BAO_0000218	organism-based format	None	None	None	None	None	CHEMBL3880	Heat shock protein HSP 90-alpha	Homo sapiens	SINGLE PROTEIN	CHEMBL1201862	7	PubChem BioAssays			None
CHEMBL1730243		0	423.54	0	4.10	SID49818426	CSc1ccccc1OCc1cc(C(=O)N2CCN(C)C(c3ccccc3)C2)no1	AC50	'='	1636.0	nM	5.79		active	UO_0000065					False	CHEMBL1794333	PUBCHEM_BIOASSAY: HsHsp90 Counterscreen Measured in Microorganism System Using Plate Reader - 2121-02_Inhibitor_Dose_CherryPick_Activity. (Class of assay: confirmatory) [Related pubchem assays (depositor defined):AID504596]	F	BAO_0000218	organism-based format	None	None	None	None	None	CHEMBL3880	Heat shock protein HSP 90-alpha	Homo sapiens	SINGLE PROTEIN	CHEMBL1201862	7	PubChem BioAssays			None
CHEMBL1469379		0	314.39	0	3.52	SID49674267	CC(C)CCOc1cccc(OCC(=O)Nc2ccncc2)c1	AC50	'='	2618.0	nM	5.58		active	UO_0000065					False	CHEMBL1794333	PUBCHEM_BIOASSAY: HsHsp90 Counterscreen Measured in Microorganism System Using Plate Reader - 2121-02_Inhibitor_Dose_CherryPick_Activity. (Class of assay: confirmatory) [Related pubchem assays (depositor defined):AID504596]	F	BAO_0000218	organism-based format	None	None	None	None	None	CHEMBL3880	Heat shock protein HSP 90-alpha	Homo sapiens	SINGLE PROTEIN	CHEMBL1201862	7	PubChem BioAssays			None
CHEMBL1439593		0	398.56	0	4.73	SID47193564	C=CCn1c(C)cc(C(=O)CSc2nnc(NCc3ccccc3)s2)c1C	AC50	'='	4032.0	nM	5.39		active	UO_0000065					False	CHEMBL1794333	PUBCHEM_BIOASSAY: HsHsp90 Counterscreen Measured in Microorganism System Using Plate Reader - 2121-02_Inhibitor_Dose_CherryPick_Activity. (Class of assay: confirmatory) [Related pubchem assays (depositor defined):AID504596]	F	BAO_0000218	organism-based format	None	None	None	None	None	CHEMBL3880	Heat shock protein HSP 90-alpha	Homo sapiens	SINGLE PROTEIN	CHEMBL1201862	7	PubChem BioAssays			None
CHEMBL1726290		0	377.48	0	2.57	SID92764386	CC(=NNC(=S)N(Cc1ccccn1)Cc1ccccn1)c1cnccn1	AC50	'='	3296.0	nM	5.48		active	UO_0000065					False	CHEMBL1794333	PUBCHEM_BIOASSAY: HsHsp90 Counterscreen Measured in Microorganism System Using Plate Reader - 2121-02_Inhibitor_Dose_CherryPick_Activity. (Class of assay: confirmatory) [Related pubchem assays (depositor defined):AID504596]	F	BAO_0000218	organism-based format	None	None	None	None	None	CHEMBL3880	Heat shock protein HSP 90-alpha	Homo sapiens	SINGLE PROTEIN	CHEMBL1201862	7	PubChem BioAssays			None
CHEMBL1527151		0	471.53	1	5.02	SID49825505	COc1ccc(-c2cc(C(=O)N3CCN(c4ccccc4F)CC3)c3ccccc3n2)c(OC)c1	AC50	'='	5773.0	nM	5.24		active	UO_0000065					False	CHEMBL1794333	PUBCHEM_BIOASSAY: HsHsp90 Counterscreen Measured in Microorganism System Using Plate Reader - 2121-02_Inhibitor_Dose_CherryPick_Activity. (Class of assay: confirmatory) [Related pubchem assays (depositor defined):AID504596]	F	BAO_0000218	organism-based format	None	None	None	None	None	CHEMBL3880	Heat shock protein HSP 90-alpha	Homo sapiens	SINGLE PROTEIN	CHEMBL1201862	7	PubChem BioAssays			None
CHEMBL1998606		0	345.71	0	3.91	SID17510750	COc1cccc(/C=N/Nc2ncc(C(F)(F)F)cc2Cl)c1O	AC50	'='	5591.0	nM	5.25		active	UO_0000065					False	CHEMBL1794333	PUBCHEM_BIOASSAY: HsHsp90 Counterscreen Measured in Microorganism System Using Plate Reader - 2121-02_Inhibitor_Dose_CherryPick_Activity. (Class of assay: confirmatory) [Related pubchem assays (depositor defined):AID504596]	F	BAO_0000218	organism-based format	None	None	None	None	None	CHEMBL3880	Heat shock protein HSP 90-alpha	Homo sapiens	SINGLE PROTEIN	CHEMBL1201862	7	PubChem BioAssays			None
CHEMBL1393385		0	389.88	0	2.31	SID4262873	O=C(C1CCN(C2CC(=O)N(c3cccc(Cl)c3)C2=O)CC1)N1CCCC1	AC50	'='	4215.0	nM	5.38		active	UO_0000065					False	CHEMBL1794333	PUBCHEM_BIOASSAY: HsHsp90 Counterscreen Measured in Microorganism System Using Plate Reader - 2121-02_Inhibitor_Dose_CherryPick_Activity. (Class of assay: confirmatory) [Related pubchem assays (depositor defined):AID504596]	F	BAO_0000218	organism-based format	None	None	None	None	None	CHEMBL3880	Heat shock protein HSP 90-alpha	Homo sapiens	SINGLE PROTEIN	CHEMBL1201862	7	PubChem BioAssays			None
CHEMBL592600		0	334.42	0	4.29	SID47200941	CC(=O)NC(c1ccc(C(C)C)cc1)c1ccc2cccnc2c1O	AC50	'='	3580.0	nM	5.45		active	UO_0000065					False	CHEMBL1794333	PUBCHEM_BIOASSAY: HsHsp90 Counterscreen Measured in Microorganism System Using Plate Reader - 2121-02_Inhibitor_Dose_CherryPick_Activity. (Class of assay: confirmatory) [Related pubchem assays (depositor defined):AID504596]	F	BAO_0000218	organism-based format	None	None	None	None	None	CHEMBL3880	Heat shock protein HSP 90-alpha	Homo sapiens	SINGLE PROTEIN	CHEMBL1201862	7	PubChem BioAssays			None
CHEMBL1408715		0	343.43	0	3.50	SID49649742	O=C1/C(=C\c2ccc(O)c(O)c2)SC(=S)N1Cc1ccccc1	AC50	'='	3107.0	nM	5.51		active	UO_0000065					False	CHEMBL1794333	PUBCHEM_BIOASSAY: HsHsp90 Counterscreen Measured in Microorganism System Using Plate Reader - 2121-02_Inhibitor_Dose_CherryPick_Activity. (Class of assay: confirmatory) [Related pubchem assays (depositor defined):AID504596]	F	BAO_0000218	organism-based format	None	None	None	None	None	CHEMBL3880	Heat shock protein HSP 90-alpha	Homo sapiens	SINGLE PROTEIN	CHEMBL1201862	7	PubChem BioAssays			None
CHEMBL1533279		0	298.73	0	3.12	SID14730424	O=C1C=C(c2ccc(Cl)cc2)C(=O)N1Nc1ccccc1	AC50	'='	267.0	nM	6.57		active	UO_0000065					False	CHEMBL1794333	PUBCHEM_BIOASSAY: HsHsp90 Counterscreen Measured in Microorganism System Using Plate Reader - 2121-02_Inhibitor_Dose_CherryPick_Activity. (Class of assay: confirmatory) [Related pubchem assays (depositor defined):AID504596]	F	BAO_0000218	organism-based format	None	None	None	None	None	CHEMBL3880	Heat shock protein HSP 90-alpha	Homo sapiens	SINGLE PROTEIN	CHEMBL1201862	7	PubChem BioAssays			None
CHEMBL1432633		0	445.58	0	4.02	SID14721857	Cc1cccc2cc(CN(Cc3nnnn3C3CCCCC3)C3CCCC3)c3nnnn3c12	AC50	'='	2184.0	nM	5.66		active	UO_0000065					False	CHEMBL1794333	PUBCHEM_BIOASSAY: HsHsp90 Counterscreen Measured in Microorganism System Using Plate Reader - 2121-02_Inhibitor_Dose_CherryPick_Activity. (Class of assay: confirmatory) [Related pubchem assays (depositor defined):AID504596]	F	BAO_0000218	organism-based format	None	None	None	None	None	CHEMBL3880	Heat shock protein HSP 90-alpha	Homo sapiens	SINGLE PROTEIN	CHEMBL1201862	7	PubChem BioAssays			None
CHEMBL3233754		0	407.85	0	2.38	27	CC(C)c1cc(C(=O)N2CCc3onc(C(=O)NCCCl)c3C2)c(O)cc1O	IC50	'='	34.0	nM	7.47			UO_0000065	18.31	0.36	5.09	6.44	False	CHEMBL3238929	Displacement of GM-FTC from Hsp90-alpha (unknown origin) after 4 hrs by fluorescence polarization assay	B	BAO_0000357	single protein format	Homo sapiens	None	None	None	None	CHEMBL3880	Heat shock protein HSP 90-alpha	Homo sapiens	SINGLE PROTEIN	CHEMBL3232879	1	Scientific Literature	Eur. J. Med. Chem.	2014	None
CHEMBL3233485		0	374.39	0	2.58	15	CCOC(=O)c1noc2c1CN(C(=O)c1cc(C(C)C)c(O)cc1O)CC2	IC50	'='	100.0	nM	7.00			UO_0000065	18.70	0.35	4.42	6.19	False	CHEMBL3238929	Displacement of GM-FTC from Hsp90-alpha (unknown origin) after 4 hrs by fluorescence polarization assay	B	BAO_0000357	single protein format	Homo sapiens	None	None	None	None	CHEMBL3880	Heat shock protein HSP 90-alpha	Homo sapiens	SINGLE PROTEIN	CHEMBL3232879	1	Scientific Literature	Eur. J. Med. Chem.	2014	None
CHEMBL3233487		0	331.33	0	1.03	18	CCNC(=O)c1noc2c1CN(C(=O)c1ccc(O)cc1O)CC2	IC50	'='	1200.0	nM	5.92			UO_0000065	17.87	0.34	4.89	5.11	False	CHEMBL3238929	Displacement of GM-FTC from Hsp90-alpha (unknown origin) after 4 hrs by fluorescence polarization assay	B	BAO_0000357	single protein format	Homo sapiens	None	None	None	None	CHEMBL3880	Heat shock protein HSP 90-alpha	Homo sapiens	SINGLE PROTEIN	CHEMBL3232879	1	Scientific Literature	Eur. J. Med. Chem.	2014	None
CHEMBL3235352		0	378.52	0	4.43	30	Cc1cn(-c2cc3c(c(CC(C)C)c2)C(=O)NCC3)c2c1C(=O)CC(C)(C)C2	Activity						Active						False	CHEMBL3242274	Binding affinity to recombinant HSP90alpha (unknown origin) at 10 uM by isothermal calorimetry assay	B	BAO_0000357	single protein format	Homo sapiens	None	None	None	None	CHEMBL3880	Heat shock protein HSP 90-alpha	Homo sapiens	SINGLE PROTEIN	CHEMBL3232825	1	Scientific Literature	J. Med. Chem.	2014	None
CHEMBL1987894		0	432.50	0	4.32	SID49716126	CCc1ccc(S(=O)(=O)/N=C2\C=C(Nc3ccc(O)cc3)C(=O)c3ccccc32)cc1	IC50	'='	1283.0	nM	5.89		Active	UO_0000065	13.62	0.26	1.57	6.15	False	CHEMBL1614478	PUBCHEM_BIOASSAY: Luminescence-based dose response biochemical high throughput screening assay for inhibitors of the Heat Shock Protein 90 (HSP90). (Class of assay: confirmatory) [Related pubchem assays: 1831 (Summary AID.), 1846 (Confirmation screen.), 1789 (Primary screen.)]	B	BAO_0000357	single protein format	Homo sapiens	None	None	None	None	CHEMBL3880	Heat shock protein HSP 90-alpha	Homo sapiens	SINGLE PROTEIN	CHEMBL1201862	7	PubChem BioAssays			None
CHEMBL1479424		0	463.65	1	5.04	SID863559	CC(C)Sc1nc(SCC(=O)NCc2ccco2)c2c3c(sc2n1)COC(C)(C)C3	IC50	'='	8374.0	nM	5.08		Active	UO_0000065	10.95	0.23	0.04	6.57	False	CHEMBL1614478	PUBCHEM_BIOASSAY: Luminescence-based dose response biochemical high throughput screening assay for inhibitors of the Heat Shock Protein 90 (HSP90). (Class of assay: confirmatory) [Related pubchem assays: 1831 (Summary AID.), 1846 (Confirmation screen.), 1789 (Primary screen.)]	B	BAO_0000357	single protein format	Homo sapiens	None	None	None	None	CHEMBL3880	Heat shock protein HSP 90-alpha	Homo sapiens	SINGLE PROTEIN	CHEMBL1201862	7	PubChem BioAssays			None
CHEMBL1567471		0	491.74	0	4.12	SID24822580	O=C(O)c1cccc(NC(S)=NC(NC(=O)c2cccc([N+](=O)[O-])c2)C(Cl)(Cl)Cl)c1	IC50	'='	9851.0	nM	5.01		Active	UO_0000065	10.18	0.23	0.89	3.74	False	CHEMBL1614478	PUBCHEM_BIOASSAY: Luminescence-based dose response biochemical high throughput screening assay for inhibitors of the Heat Shock Protein 90 (HSP90). (Class of assay: confirmatory) [Related pubchem assays: 1831 (Summary AID.), 1846 (Confirmation screen.), 1789 (Primary screen.)]	B	BAO_0000357	single protein format	Homo sapiens	None	None	None	None	CHEMBL3880	Heat shock protein HSP 90-alpha	Homo sapiens	SINGLE PROTEIN	CHEMBL1201862	7	PubChem BioAssays			None
CHEMBL3190880		0	460.51	0	4.32	SID49731855	CCc1ccc(S(=O)(=O)/N=C2\C=C(Nc3cccc(C(=O)O)c3)C(=O)c3ccccc32)cc1	IC50	'='	926.0	nM	6.03		Active	UO_0000065	13.10	0.25	1.71	5.34	False	CHEMBL1614478	PUBCHEM_BIOASSAY: Luminescence-based dose response biochemical high throughput screening assay for inhibitors of the Heat Shock Protein 90 (HSP90). (Class of assay: confirmatory) [Related pubchem assays: 1831 (Summary AID.), 1846 (Confirmation screen.), 1789 (Primary screen.)]	B	BAO_0000357	single protein format	Homo sapiens	None	None	None	None	CHEMBL3880	Heat shock protein HSP 90-alpha	Homo sapiens	SINGLE PROTEIN	CHEMBL1201862	7	PubChem BioAssays			None
CHEMBL1530789		0	278.36	0	3.38	SID4247785	Cc1cc2ccccc2n1CCNC(=O)c1ccccc1	IC50	'='	2520.0	nM	5.60		Active	UO_0000065	20.11	0.36	2.22	16.45	False	CHEMBL1614478	PUBCHEM_BIOASSAY: Luminescence-based dose response biochemical high throughput screening assay for inhibitors of the Heat Shock Protein 90 (HSP90). (Class of assay: confirmatory) [Related pubchem assays: 1831 (Summary AID.), 1846 (Confirmation screen.), 1789 (Primary screen.)]	B	BAO_0000357	single protein format	Homo sapiens	None	None	None	None	CHEMBL3880	Heat shock protein HSP 90-alpha	Homo sapiens	SINGLE PROTEIN	CHEMBL1201862	7	PubChem BioAssays			None
CHEMBL1454886		0	227.26	0	3.36	SID24830896	CC(=O)Oc1ccc(Nc2ccccc2)cc1	IC50	'='	6625.0	nM	5.18		Active	UO_0000065	22.79	0.42	1.82	13.51	False	CHEMBL1614478	PUBCHEM_BIOASSAY: Luminescence-based dose response biochemical high throughput screening assay for inhibitors of the Heat Shock Protein 90 (HSP90). (Class of assay: confirmatory) [Related pubchem assays: 1831 (Summary AID.), 1846 (Confirmation screen.), 1789 (Primary screen.)]	B	BAO_0000357	single protein format	Homo sapiens	None	None	None	None	CHEMBL3880	Heat shock protein HSP 90-alpha	Homo sapiens	SINGLE PROTEIN	CHEMBL1201862	7	PubChem BioAssays			None
CHEMBL263287		0	903.08	3	5.63	LY6MeGM	CO[C@H]1/C=C\C=C(/C)C(=O)NC2=CC(=O)C(NCCCCCCCOc3ccc4c(=O)cc(N5CCOCC5)oc4c3C)=C(C[C@@H](C)C[C@H](OC)[C@H](O)[C@@H](C)/C=C(\C)[C@@H]1OC(N)=O)C2=O	EC50	'='	46000.0	nM	4.34			UO_0000065	4.80	0.09	-1.29	1.99	False	CHEMBL693505	Competitive binding towards Heat shock protein HSP 90-alpha	B	BAO_0000357	single protein format	None	None	None	None	None	CHEMBL3880	Heat shock protein HSP 90-alpha	Homo sapiens	SINGLE PROTEIN	CHEMBL1134011	1	Scientific Literature	Bioorg. Med. Chem. Lett.	2001	None
CHEMBL2332355	SPECIOSIDE	0	508.48	3	-1.62	4	O=C(/C=C/c1ccc(O)cc1)O[C@@H]1[C@@H]2O[C@]2(CO)[C@H]2[C@H](O[C@@H]3O[C@H](CO)[C@@H](O)[C@H](O)[C@H]3O)OC=C[C@@H]12	Kd	'='	26.0	nM	7.58			UO_0000065	14.92	0.29	9.21	4.04	False	CHEMBL2338980	Binding affinity to recombinant Hsp90 alpha (unknown origin) by surface plasmon resonance	B	BAO_0000357	single protein format	Homo sapiens	None	None	None	None	CHEMBL3880	Heat shock protein HSP 90-alpha	Homo sapiens	SINGLE PROTEIN	CHEMBL2331154	1	Scientific Literature	J. Med. Chem.	2013	None
CHEMBL355195		0	875.03	2	4.93	LY6GM	CO[C@H]1/C=C\C=C(/C)C(=O)NC2=CC(=O)C(NCCCCCCOc3ccc4c(=O)cc(N5CCOCC5)oc4c3)=C(C[C@@H](C)C[C@H](OC)[C@H](O)[C@@H](C)/C=C(\C)[C@@H]1OC(N)=O)C2=O	EC50	'='	4000.0	nM	5.40			UO_0000065	6.17	0.12	0.47	2.47	False	CHEMBL693505	Competitive binding towards Heat shock protein HSP 90-alpha	B	BAO_0000357	single protein format	None	None	None	None	None	CHEMBL3880	Heat shock protein HSP 90-alpha	Homo sapiens	SINGLE PROTEIN	CHEMBL1134011	1	Scientific Literature	Bioorg. Med. Chem. Lett.	2001	None
CHEMBL200102	PU-H71	1	512.38	1	3.28	PU-H71	CC(C)NCCCn1c(Sc2cc3c(cc2I)OCO3)nc2c(N)ncnc21	EC50	'='	59.6	nM	7.22			UO_0000065	14.10	0.35	3.94	7.22	False	CHEMBL908048	Displacement of cy3B-GM from Hsp90alpha	B	BAO_0000357	single protein format	Homo sapiens	None	None	None	None	CHEMBL3880	Heat shock protein HSP 90-alpha	Homo sapiens	SINGLE PROTEIN	CHEMBL1148678	1	Scientific Literature	Bioorg. Med. Chem. Lett.	2006	None
CHEMBL7568	QUINACRINE	2	399.97	1	5.97	Quinacrine	CCN(CC)CCCC(C)Nc1c2ccc(Cl)cc2nc2ccc(OC)cc12	Activity						Not Active						False	CHEMBL908049	Displacement of cy3B-GM from Hsp90-alpha at 30 uM	B	BAO_0000357	single protein format	Homo sapiens	None	None	None	None	CHEMBL3880	Heat shock protein HSP 90-alpha	Homo sapiens	SINGLE PROTEIN	CHEMBL1148678	1	Scientific Literature	Bioorg. Med. Chem. Lett.	2006	None
CHEMBL3233490		0	388.42	0	2.55	21	CCNC(=O)c1noc2c1CN(C(=O)Nc1cc(C(C)C)c(O)cc1O)CC2	IC50	'>'	100000.0	nM				UO_0000065					False	CHEMBL3238929	Displacement of GM-FTC from Hsp90-alpha (unknown origin) after 4 hrs by fluorescence polarization assay	B	BAO_0000357	single protein format	Homo sapiens	None	None	None	None	CHEMBL3880	Heat shock protein HSP 90-alpha	Homo sapiens	SINGLE PROTEIN	CHEMBL3232879	1	Scientific Literature	Eur. J. Med. Chem.	2014	None
CHEMBL3234770		0	446.51	0	3.46	22	CCNC(=O)c1nnn(-c2cc(C(C)C)c(O)cc2O)c1-c1ccc(Cn2ccnc2)cc1	IC50	'='	23.0	nM	7.64			UO_0000065	17.11	0.32	4.18	6.47	False	CHEMBL3240454	Displacement of GM-FITC from full-length recombinant human Hsp90-alpha after 4 hrs by fluorescence polarization assay	B	BAO_0000357	single protein format	Homo sapiens	None	None	None	None	CHEMBL3880	Heat shock protein HSP 90-alpha	Homo sapiens	SINGLE PROTEIN	CHEMBL3232837	1	Scientific Literature	J. Med. Chem.	2014	None
CHEMBL2063416		0	716.77	3	1.65	9, BioQ, BQ	O=C(CCCC[C@@H]1SC[C@@H]2NC(=O)N[C@H]12)NCCOCCOCCNC(=O)COc1cc(O)c2c(=O)c(O)c(-c3ccc(O)c(O)c3)oc2c1	Activity						Active						False	CHEMBL2065262	Binding affinity to HSP90AA1 in human Jurkat cells at 150 uM followed by UV irradiation for 30 mins with Wood's glass filtered medium pressure mercury arc light prior to cell lysis measured after denaturing wash by LC-MS/MS based pull down assay	B	BAO_0000219	cell-based format	Homo sapiens	None	None	Jurkat	None	CHEMBL3880	Heat shock protein HSP 90-alpha	Homo sapiens	SINGLE PROTEIN	CHEMBL2062417	1	Scientific Literature	Bioorg. Med. Chem.	2011	CHEMBL3307526
CHEMBL1939382		0	385.49	0	2.07	19	Cc1cc(C)c2cc1C(=O)NCCNC(=O)CCCSc1cc-2nc(N)n1	Kd	'='	0.61	nM	9.21			UO_0000065	23.90	0.47	7.14	8.38	False	CHEMBL1944310	Binding affinity to N-terminus biotinylated human Hsp90 alpha by surface plasmon resonance assay	B	BAO_0000357	single protein format	Homo sapiens	None	None	None	None	CHEMBL3880	Heat shock protein HSP 90-alpha	Homo sapiens	SINGLE PROTEIN	CHEMBL1938253	1	Scientific Literature	Bioorg. Med. Chem. Lett.	2012	None
CHEMBL1939373		0	434.35	1	5.74	10	Nc1nc2cc(n1)-c1cc(c(Cl)cc1Cl)OCCCCOc1cccc(c1)S2	Kd	'='	11.0	nM	7.96			UO_0000065	18.32	0.39	2.22	11.33	False	CHEMBL1944310	Binding affinity to N-terminus biotinylated human Hsp90 alpha by surface plasmon resonance assay	B	BAO_0000357	single protein format	Homo sapiens	None	None	None	None	CHEMBL3880	Heat shock protein HSP 90-alpha	Homo sapiens	SINGLE PROTEIN	CHEMBL1938253	1	Scientific Literature	Bioorg. Med. Chem. Lett.	2012	None
CHEMBL588804		0	365.82	1	5.09	SID14746705	Cc1cc(NC(c2ccc(Cl)cc2)c2ccc3cccnc3c2O)no1	AC50	'='	3868.0	nM	5.41		active	UO_0000065					False	CHEMBL1794333	PUBCHEM_BIOASSAY: HsHsp90 Counterscreen Measured in Microorganism System Using Plate Reader - 2121-02_Inhibitor_Dose_CherryPick_Activity. (Class of assay: confirmatory) [Related pubchem assays (depositor defined):AID504596]	F	BAO_0000218	organism-based format	None	None	None	None	None	CHEMBL3880	Heat shock protein HSP 90-alpha	Homo sapiens	SINGLE PROTEIN	CHEMBL1201862	7	PubChem BioAssays			None
CHEMBL1532068		0	375.26	0	4.86	SID47201024	CCC(=O)NC(c1ccc(Cl)cc1Cl)c1ccc2cccnc2c1O	AC50	'='	3220.0	nM	5.49		active	UO_0000065					False	CHEMBL1794333	PUBCHEM_BIOASSAY: HsHsp90 Counterscreen Measured in Microorganism System Using Plate Reader - 2121-02_Inhibitor_Dose_CherryPick_Activity. (Class of assay: confirmatory) [Related pubchem assays (depositor defined):AID504596]	F	BAO_0000218	organism-based format	None	None	None	None	None	CHEMBL3880	Heat shock protein HSP 90-alpha	Homo sapiens	SINGLE PROTEIN	CHEMBL1201862	7	PubChem BioAssays			None
CHEMBL1569910		0	294.27	0	3.44	SID17413739	Cc1ccc2[nH]c(/C(C#N)=C\c3ccc([N+](=O)[O-])o3)nc2c1	AC50	'<'	195.0	nM			active	UO_0000065					False	CHEMBL1794333	PUBCHEM_BIOASSAY: HsHsp90 Counterscreen Measured in Microorganism System Using Plate Reader - 2121-02_Inhibitor_Dose_CherryPick_Activity. (Class of assay: confirmatory) [Related pubchem assays (depositor defined):AID504596]	F	BAO_0000218	organism-based format	None	None	None	None	None	CHEMBL3880	Heat shock protein HSP 90-alpha	Homo sapiens	SINGLE PROTEIN	CHEMBL1201862	7	PubChem BioAssays			None
CHEMBL1453089		0	278.31	0	3.94	SID49670373	O=[N+]([O-])/C=C/c1ccc2c(ccn2Cc2ccccc2)c1	IC50	'='	2975.0	nM	5.53		Active	UO_0000065	19.86	0.36	1.59	11.50	False	CHEMBL1614478	PUBCHEM_BIOASSAY: Luminescence-based dose response biochemical high throughput screening assay for inhibitors of the Heat Shock Protein 90 (HSP90). (Class of assay: confirmatory) [Related pubchem assays: 1831 (Summary AID.), 1846 (Confirmation screen.), 1789 (Primary screen.)]	B	BAO_0000357	single protein format	Homo sapiens	None	None	None	None	CHEMBL3880	Heat shock protein HSP 90-alpha	Homo sapiens	SINGLE PROTEIN	CHEMBL1201862	7	PubChem BioAssays			None
CHEMBL1977983		0	414.80	0	4.31	SID24836144	COc1cc(/C=N/Nc2ccc(Cl)c(C(=O)O)c2)ccc1OC(=O)c1ccco1	IC50	'='	791.87	nM	6.10		Active	UO_0000065	14.71	0.29	1.79	5.53	False	CHEMBL1614478	PUBCHEM_BIOASSAY: Luminescence-based dose response biochemical high throughput screening assay for inhibitors of the Heat Shock Protein 90 (HSP90). (Class of assay: confirmatory) [Related pubchem assays: 1831 (Summary AID.), 1846 (Confirmation screen.), 1789 (Primary screen.)]	B	BAO_0000357	single protein format	Homo sapiens	None	None	None	None	CHEMBL3880	Heat shock protein HSP 90-alpha	Homo sapiens	SINGLE PROTEIN	CHEMBL1201862	7	PubChem BioAssays			None
CHEMBL3195965		0	454.87	0	4.72	SID49673945	COc1ccc(C(=O)Oc2ccc(/C=N/Nc3ccc(Cl)c(C(=O)O)c3)cc2OC)cc1	IC50	'='	1504.0	nM	5.82		Active	UO_0000065	12.80	0.25	1.10	5.47	False	CHEMBL1614478	PUBCHEM_BIOASSAY: Luminescence-based dose response biochemical high throughput screening assay for inhibitors of the Heat Shock Protein 90 (HSP90). (Class of assay: confirmatory) [Related pubchem assays: 1831 (Summary AID.), 1846 (Confirmation screen.), 1789 (Primary screen.)]	B	BAO_0000357	single protein format	Homo sapiens	None	None	None	None	CHEMBL3880	Heat shock protein HSP 90-alpha	Homo sapiens	SINGLE PROTEIN	CHEMBL1201862	7	PubChem BioAssays			None
CHEMBL3196203		0	275.70	0	2.88	SID26670503	O=C(O)c1cc(N/N=C/c2cccnc2)ccc1Cl	IC50	'='	5721.0	nM	5.24		Active	UO_0000065	19.02	0.38	2.36	7.03	False	CHEMBL1614478	PUBCHEM_BIOASSAY: Luminescence-based dose response biochemical high throughput screening assay for inhibitors of the Heat Shock Protein 90 (HSP90). (Class of assay: confirmatory) [Related pubchem assays: 1831 (Summary AID.), 1846 (Confirmation screen.), 1789 (Primary screen.)]	B	BAO_0000357	single protein format	Homo sapiens	None	None	None	None	CHEMBL3880	Heat shock protein HSP 90-alpha	Homo sapiens	SINGLE PROTEIN	CHEMBL1201862	7	PubChem BioAssays			None
CHEMBL1452159		0	397.53	0	4.01	SID17411785	Cc1ccc(/C=C2\SC(=S)N(CCCC(=O)Nc3ccccn3)C2=O)cc1	IC50	'='	17786.0	nM	4.75		Not Active	UO_0000065	11.95	0.24	0.74	7.62	False	CHEMBL1614478	PUBCHEM_BIOASSAY: Luminescence-based dose response biochemical high throughput screening assay for inhibitors of the Heat Shock Protein 90 (HSP90). (Class of assay: confirmatory) [Related pubchem assays: 1831 (Summary AID.), 1846 (Confirmation screen.), 1789 (Primary screen.)]	B	BAO_0000357	single protein format	Homo sapiens	None	None	None	None	CHEMBL3880	Heat shock protein HSP 90-alpha	Homo sapiens	SINGLE PROTEIN	CHEMBL1201862	7	PubChem BioAssays			None
CHEMBL1999630		0	446.48	0	4.06	SID49735817	Cc1ccccc1NC1=C/C(=N\S(=O)(=O)c2ccc(C(=O)O)cc2)c2ccccc2C1=O	IC50	'='	521.6	nM	6.28		Active	UO_0000065	14.07	0.27	2.22	5.56	False	CHEMBL1614478	PUBCHEM_BIOASSAY: Luminescence-based dose response biochemical high throughput screening assay for inhibitors of the Heat Shock Protein 90 (HSP90). (Class of assay: confirmatory) [Related pubchem assays: 1831 (Summary AID.), 1846 (Confirmation screen.), 1789 (Primary screen.)]	B	BAO_0000357	single protein format	Homo sapiens	None	None	None	None	CHEMBL3880	Heat shock protein HSP 90-alpha	Homo sapiens	SINGLE PROTEIN	CHEMBL1201862	7	PubChem BioAssays			None
CHEMBL1457822		0	259.26	0	2.63	SID17410930	COC(=O)c1ccc(NC(=O)c2ccc(C)cc2)o1	IC50	'>'	60000.0	nM			Not Active	UO_0000065					False	CHEMBL1614478	PUBCHEM_BIOASSAY: Luminescence-based dose response biochemical high throughput screening assay for inhibitors of the Heat Shock Protein 90 (HSP90). (Class of assay: confirmatory) [Related pubchem assays: 1831 (Summary AID.), 1846 (Confirmation screen.), 1789 (Primary screen.)]	B	BAO_0000357	single protein format	Homo sapiens	None	None	None	None	CHEMBL3880	Heat shock protein HSP 90-alpha	Homo sapiens	SINGLE PROTEIN	CHEMBL1201862	7	PubChem BioAssays			None
CHEMBL1514691		0	217.19	0	2.73	SID49679365	O=[N+]([O-])c1ccc(N=Nc2ncc[nH]2)cc1	IC50	'='	10206.0	nM	4.99		Not Active	UO_0000065	22.98	0.43	2.26	5.17	False	CHEMBL1614478	PUBCHEM_BIOASSAY: Luminescence-based dose response biochemical high throughput screening assay for inhibitors of the Heat Shock Protein 90 (HSP90). (Class of assay: confirmatory) [Related pubchem assays: 1831 (Summary AID.), 1846 (Confirmation screen.), 1789 (Primary screen.)]	B	BAO_0000357	single protein format	Homo sapiens	None	None	None	None	CHEMBL3880	Heat shock protein HSP 90-alpha	Homo sapiens	SINGLE PROTEIN	CHEMBL1201862	7	PubChem BioAssays			None
CHEMBL3144906		0	402.25	0	3.65	SID17385871	Cc1[nH]n(-c2ccccc2)c(=O)c1C(C[N+](=O)[O-])c1ccc(Br)cc1	AC50	'='	7848.0	nM	5.11		active	UO_0000065					False	CHEMBL1794333	PUBCHEM_BIOASSAY: HsHsp90 Counterscreen Measured in Microorganism System Using Plate Reader - 2121-02_Inhibitor_Dose_CherryPick_Activity. (Class of assay: confirmatory) [Related pubchem assays (depositor defined):AID504596]	F	BAO_0000218	organism-based format	None	None	None	None	None	CHEMBL3880	Heat shock protein HSP 90-alpha	Homo sapiens	SINGLE PROTEIN	CHEMBL1201862	7	PubChem BioAssays			None
CHEMBL1365242		0	330.21	0	2.82	SID24791537	O=[N+]([O-])c1ccc2nc3c([N+](=O)[O-])cc([N+](=O)[O-])cc3c(O)c2c1	AC50	'='	2203.0	nM	5.66		active	UO_0000065					False	CHEMBL1794333	PUBCHEM_BIOASSAY: HsHsp90 Counterscreen Measured in Microorganism System Using Plate Reader - 2121-02_Inhibitor_Dose_CherryPick_Activity. (Class of assay: confirmatory) [Related pubchem assays (depositor defined):AID504596]	F	BAO_0000218	organism-based format	None	None	None	None	None	CHEMBL3880	Heat shock protein HSP 90-alpha	Homo sapiens	SINGLE PROTEIN	CHEMBL1201862	7	PubChem BioAssays			None
CHEMBL453974		0	364.78	0	2.69	SID24841464	C[C@@H]1C[C@@H]2O[C@H]2/C=C\C=C\C(=O)Cc2c(Cl)c(O)cc(O)c2C(=O)O1	AC50	'='	358.0	nM	6.45		active	UO_0000065					False	CHEMBL1794333	PUBCHEM_BIOASSAY: HsHsp90 Counterscreen Measured in Microorganism System Using Plate Reader - 2121-02_Inhibitor_Dose_CherryPick_Activity. (Class of assay: confirmatory) [Related pubchem assays (depositor defined):AID504596]	F	BAO_0000218	organism-based format	None	None	None	None	None	CHEMBL3880	Heat shock protein HSP 90-alpha	Homo sapiens	SINGLE PROTEIN	CHEMBL1201862	7	PubChem BioAssays			None
CHEMBL508338	THIMEROSAL	4	404.82	None	None	SID57260470		AC50	'='	2311.0	nM	5.64		active	UO_0000065					False	CHEMBL1794333	PUBCHEM_BIOASSAY: HsHsp90 Counterscreen Measured in Microorganism System Using Plate Reader - 2121-02_Inhibitor_Dose_CherryPick_Activity. (Class of assay: confirmatory) [Related pubchem assays (depositor defined):AID504596]	F	BAO_0000218	organism-based format	None	None	None	None	None	CHEMBL3880	Heat shock protein HSP 90-alpha	Homo sapiens	SINGLE PROTEIN	CHEMBL1201862	7	PubChem BioAssays			None
CHEMBL1423096		0	243.70	0	3.31	SID7973773	Clc1ccc2[nH]c3c(c2c1)CCc1c[nH]nc1-3	AC50	'='	7802.0	nM	5.11		active	UO_0000065					False	CHEMBL1794333	PUBCHEM_BIOASSAY: HsHsp90 Counterscreen Measured in Microorganism System Using Plate Reader - 2121-02_Inhibitor_Dose_CherryPick_Activity. (Class of assay: confirmatory) [Related pubchem assays (depositor defined):AID504596]	F	BAO_0000218	organism-based format	None	None	None	None	None	CHEMBL3880	Heat shock protein HSP 90-alpha	Homo sapiens	SINGLE PROTEIN	CHEMBL1201862	7	PubChem BioAssays			None
CHEMBL1697947		0	380.87	0	4.86	SID89851763	Oc1ccc(O)c2c1C1(Cl)C(Cl)=C(Cl)C2(Cl)C1(Cl)Cl	AC50	'='	8207.0	nM	5.09		active	UO_0000065					False	CHEMBL1794333	PUBCHEM_BIOASSAY: HsHsp90 Counterscreen Measured in Microorganism System Using Plate Reader - 2121-02_Inhibitor_Dose_CherryPick_Activity. (Class of assay: confirmatory) [Related pubchem assays (depositor defined):AID504596]	F	BAO_0000218	organism-based format	None	None	None	None	None	CHEMBL3880	Heat shock protein HSP 90-alpha	Homo sapiens	SINGLE PROTEIN	CHEMBL1201862	7	PubChem BioAssays			None
CHEMBL112953		0	433.87	0	3.23	4	C#CCCCn1c(Cc2cc(OC)c(OC)c(OC)c2Cl)nc2c(N)nc(F)nc21	EC50	'='	230.0	nM	6.64			UO_0000065					False	CHEMBL829731	Effective concentration against heat shock protein HSP90-alpha in MDA-MB-468 cells	F	BAO_0000219	cell-based format	Homo sapiens	None	None	MDA-MB-468	None	CHEMBL3880	Heat shock protein HSP 90-alpha	Homo sapiens	SINGLE PROTEIN	CHEMBL1143602	1	Scientific Literature	J. Med. Chem.	2005	CHEMBL3308424
CHEMBL1774910		0	498.41	1	5.23	18	Nc1nc2c(c(-c3c(Cl)cc(Cl)cc3OCCc3ccccc3)n1)CN(C(=O)NC1CCC1)C2	Ki	'='	7.0	nM	8.15			UO_0000065	16.36	0.33	2.92	8.73	False	CHEMBL1777305	Displacement of [3H]-(R)-2-(5-chloro-2,4-dihydroxybenzoyl)-N-ethylisoindoline-1-carboxamide from human his(6)-tagged HSP90alpha after 30 mins by scintillation proximity assay	B	BAO_0000357	single protein format	Homo sapiens	None	None	None	None	CHEMBL3880	Heat shock protein HSP 90-alpha	Homo sapiens	SINGLE PROTEIN	CHEMBL1772974	1	Scientific Literature	J. Med. Chem.	2011	None
CHEMBL1774913		0	489.41	0	4.93	21	CC(C)(C#N)CCOc1cc(Cl)cc(Cl)c1-c1nc(N)nc2c1CN(C(=O)NC1CCC1)C2	Ki	'='	300.0	nM	6.52			UO_0000065	13.33	0.27	1.59	5.57	False	CHEMBL1777305	Displacement of [3H]-(R)-2-(5-chloro-2,4-dihydroxybenzoyl)-N-ethylisoindoline-1-carboxamide from human his(6)-tagged HSP90alpha after 30 mins by scintillation proximity assay	B	BAO_0000357	single protein format	Homo sapiens	None	None	None	None	CHEMBL3880	Heat shock protein HSP 90-alpha	Homo sapiens	SINGLE PROTEIN	CHEMBL1772974	1	Scientific Literature	J. Med. Chem.	2011	None
CHEMBL1779543		0	448.61	0	4.25	23	Cc1c2c(n3c1CCCCN1CCC[C@@H]1CNc1cc-3ccc1C(N)=O)CC(C)(C)CC2=O	IC50	'='	301.0	nM	6.52			UO_0000065	14.54	0.27	2.27	8.12	False	CHEMBL1780615	Inhibition of HSP90alpha after 3 hrs by fluorescence polarization binding assay	B	BAO_0000357	single protein format	None	None	None	None	None	CHEMBL3880	Heat shock protein HSP 90-alpha	Homo sapiens	SINGLE PROTEIN	CHEMBL1777689	1	Scientific Literature	Bioorg. Med. Chem. Lett.	2011	None
CHEMBL1760599		0	380.49	0	2.60	15	Cc1c2c(n3c1CCNCCNc1cc-3ccc1C(N)=O)CC(C)(C)CC2=O	IC50	'='	12440.0	nM	4.91			UO_0000065	12.89	0.24	2.31	5.50	False	CHEMBL1763722	Inhibition of Hsp90alpha after 3 hrs by fluorescence polarization assay	B	BAO_0000357	single protein format	None	None	None	None	None	CHEMBL3880	Heat shock protein HSP 90-alpha	Homo sapiens	SINGLE PROTEIN	CHEMBL1759983	1	Scientific Literature	Bioorg. Med. Chem. Lett.	2011	None
CHEMBL1760609		0	408.55	0	3.72	34	Cc1c2c(n3c1CNCCC[C@H](C)Nc1cc-3ccc1C(N)=O)CC(C)(C)CC2=O	IC50	'>'	5000.0	nM				UO_0000065					False	CHEMBL1763722	Inhibition of Hsp90alpha after 3 hrs by fluorescence polarization assay	B	BAO_0000357	single protein format	None	None	None	None	None	CHEMBL3880	Heat shock protein HSP 90-alpha	Homo sapiens	SINGLE PROTEIN	CHEMBL1759983	1	Scientific Literature	Bioorg. Med. Chem. Lett.	2011	None
CHEMBL564932	POCHOXIME A	0	476.96	0	4.13	8	O=C1OCC/C=C/CC/C=C/C(=N/OCC(=O)N2CCCCC2)Cc2c(Cl)c(O)cc(O)c21	GI50	'='	21.0	nM				UO_0000065					False	CHEMBL1058057	Binding affinity to human HSP90alpha	B	BAO_0000357	single protein format	Homo sapiens	None	None	None	None	CHEMBL3880	Heat shock protein HSP 90-alpha	Homo sapiens	SINGLE PROTEIN	CHEMBL1153018	1	Scientific Literature	Bioorg. Med. Chem. Lett.	2009	None
CHEMBL552475		0	566.46	1	3.24	22, (E/Z)	O=C1OCC/C=C/CC/C=C/C(=N/OCC(=O)N2CCCCC2)Cc2cc(OP(=O)([O-])[O-])cc(O)c21.[Na+].[Na+]	Activity						Not Active						False	CHEMBL1058072	Binding affinity to human HSP90alpha at < 10 uM	B	BAO_0000357	single protein format	Homo sapiens	None	None	None	None	CHEMBL3880	Heat shock protein HSP 90-alpha	Homo sapiens	SINGLE PROTEIN	CHEMBL1153018	1	Scientific Literature	Bioorg. Med. Chem. Lett.	2009	None
CHEMBL1738705		0	434.58	0	3.86	10	Cc1c2c(n3c1CCCN1CCC[C@@H]1CNc1cc-3ccc1C(N)=O)CC(C)(C)CC2=O	IC50	'='	96.0	nM	7.02			UO_0000065	16.15	0.30	3.16	8.73	False	CHEMBL1780615	Inhibition of HSP90alpha after 3 hrs by fluorescence polarization binding assay	B	BAO_0000357	single protein format	None	None	None	None	None	CHEMBL3880	Heat shock protein HSP 90-alpha	Homo sapiens	SINGLE PROTEIN	CHEMBL1777689	1	Scientific Literature	Bioorg. Med. Chem. Lett.	2011	None
CHEMBL1774925		0	498.32	0	3.60	33	Nc1nc2c(c(-c3c(Cl)cc(Cl)cc3OCCn3cccn3)n1)CN(C(=O)NCC(F)F)C2	Ki	'='	9.0	nM	8.05			UO_0000065	16.15	0.33	4.45	7.24	False	CHEMBL1777305	Displacement of [3H]-(R)-2-(5-chloro-2,4-dihydroxybenzoyl)-N-ethylisoindoline-1-carboxamide from human his(6)-tagged HSP90alpha after 30 mins by scintillation proximity assay	B	BAO_0000357	single protein format	Homo sapiens	None	None	None	None	CHEMBL3880	Heat shock protein HSP 90-alpha	Homo sapiens	SINGLE PROTEIN	CHEMBL1772974	1	Scientific Literature	J. Med. Chem.	2011	None
CHEMBL1301125		0	487.94	0	4.50	SID14718840	COC(=O)C[C@]1(C(=O)OC)CN(C#N)N(c2ccc(Cl)cc2)C12c1ccccc1-c1ccccc12	IC50	'='	3752.0	nM	5.43		Active	UO_0000065	11.12	0.21	0.93	6.55	False	CHEMBL1614478	PUBCHEM_BIOASSAY: Luminescence-based dose response biochemical high throughput screening assay for inhibitors of the Heat Shock Protein 90 (HSP90). (Class of assay: confirmatory) [Related pubchem assays: 1831 (Summary AID.), 1846 (Confirmation screen.), 1789 (Primary screen.)]	B	BAO_0000357	single protein format	Homo sapiens	None	None	None	None	CHEMBL3880	Heat shock protein HSP 90-alpha	Homo sapiens	SINGLE PROTEIN	CHEMBL1201862	7	PubChem BioAssays			None
CHEMBL1458996		0	394.52	0	4.69	SID24798992	CCOc1ccc(-c2nc(CN3CCCCC3CCn3cccn3)c(C)o2)cc1	IC50	'='	9627.0	nM	5.02		Active	UO_0000065	12.72	0.24	0.33	8.91	False	CHEMBL1614478	PUBCHEM_BIOASSAY: Luminescence-based dose response biochemical high throughput screening assay for inhibitors of the Heat Shock Protein 90 (HSP90). (Class of assay: confirmatory) [Related pubchem assays: 1831 (Summary AID.), 1846 (Confirmation screen.), 1789 (Primary screen.)]	B	BAO_0000357	single protein format	Homo sapiens	None	None	None	None	CHEMBL3880	Heat shock protein HSP 90-alpha	Homo sapiens	SINGLE PROTEIN	CHEMBL1201862	7	PubChem BioAssays			None
CHEMBL1562575		0	373.39	0	1.88	SID26726875	O=C(CN1C(=O)c2ccccc2S1(=O)=O)c1ccc2c(c1)OCCCO2	IC50	'='	816.0	nM	6.09		Active	UO_0000065	16.31	0.32	4.21	6.77	False	CHEMBL1614478	PUBCHEM_BIOASSAY: Luminescence-based dose response biochemical high throughput screening assay for inhibitors of the Heat Shock Protein 90 (HSP90). (Class of assay: confirmatory) [Related pubchem assays: 1831 (Summary AID.), 1846 (Confirmation screen.), 1789 (Primary screen.)]	B	BAO_0000357	single protein format	Homo sapiens	None	None	None	None	CHEMBL3880	Heat shock protein HSP 90-alpha	Homo sapiens	SINGLE PROTEIN	CHEMBL1201862	7	PubChem BioAssays			None
CHEMBL1507355		0	283.36	0	3.31	SID49642167	CC(=O)CSc1ccc(-c2nc3ccccc3[nH]2)cn1	IC50	'='	8088.0	nM	5.09		Active	UO_0000065	17.97	0.35	1.78	8.68	False	CHEMBL1614478	PUBCHEM_BIOASSAY: Luminescence-based dose response biochemical high throughput screening assay for inhibitors of the Heat Shock Protein 90 (HSP90). (Class of assay: confirmatory) [Related pubchem assays: 1831 (Summary AID.), 1846 (Confirmation screen.), 1789 (Primary screen.)]	B	BAO_0000357	single protein format	Homo sapiens	None	None	None	None	CHEMBL3880	Heat shock protein HSP 90-alpha	Homo sapiens	SINGLE PROTEIN	CHEMBL1201862	7	PubChem BioAssays			None
CHEMBL1505173		0	260.29	0	3.21	SID49669817	CCc1ccc(OCc2ccc(C(=O)OC)o2)cc1	IC50	'='	550.99	nM	6.26		Active	UO_0000065	24.05	0.45	3.05	12.86	False	CHEMBL1614478	PUBCHEM_BIOASSAY: Luminescence-based dose response biochemical high throughput screening assay for inhibitors of the Heat Shock Protein 90 (HSP90). (Class of assay: confirmatory) [Related pubchem assays: 1831 (Summary AID.), 1846 (Confirmation screen.), 1789 (Primary screen.)]	B	BAO_0000357	single protein format	Homo sapiens	None	None	None	None	CHEMBL3880	Heat shock protein HSP 90-alpha	Homo sapiens	SINGLE PROTEIN	CHEMBL1201862	7	PubChem BioAssays			None
CHEMBL1425884		0	381.44	0	3.67	SID26670912	O=C(O)c1cccc(N2C(=O)/C(=C/c3nc4ccccc4[nH]3)SC2=S)c1	IC50	'='	8931.0	nM	5.05		Active	UO_0000065	13.24	0.27	1.38	5.85	False	CHEMBL1614478	PUBCHEM_BIOASSAY: Luminescence-based dose response biochemical high throughput screening assay for inhibitors of the Heat Shock Protein 90 (HSP90). (Class of assay: confirmatory) [Related pubchem assays: 1831 (Summary AID.), 1846 (Confirmation screen.), 1789 (Primary screen.)]	B	BAO_0000357	single protein format	Homo sapiens	None	None	None	None	CHEMBL3880	Heat shock protein HSP 90-alpha	Homo sapiens	SINGLE PROTEIN	CHEMBL1201862	7	PubChem BioAssays			None
CHEMBL1392292		0	305.74	0	3.96	SID26671653	O=c1oc2ccc(Cl)cc2nc1/C=C(\O)c1cccs1	IC50	'='	2200.0	nM	5.66		Active	UO_0000065	18.50	0.39	1.70	8.93	False	CHEMBL1614478	PUBCHEM_BIOASSAY: Luminescence-based dose response biochemical high throughput screening assay for inhibitors of the Heat Shock Protein 90 (HSP90). (Class of assay: confirmatory) [Related pubchem assays: 1831 (Summary AID.), 1846 (Confirmation screen.), 1789 (Primary screen.)]	B	BAO_0000357	single protein format	Homo sapiens	None	None	None	None	CHEMBL3880	Heat shock protein HSP 90-alpha	Homo sapiens	SINGLE PROTEIN	CHEMBL1201862	7	PubChem BioAssays			None
CHEMBL1562186		0	442.67	0	4.61	SID24813202	Cc1cc(C)c2nc(N3CCC(C(=O)NCCCN4CC(C)CC(C)C4)CC3)sc2c1	IC50	'='	8620.0	nM	5.06		Active	UO_0000065	11.44	0.22	0.45	10.45	False	CHEMBL1614478	PUBCHEM_BIOASSAY: Luminescence-based dose response biochemical high throughput screening assay for inhibitors of the Heat Shock Protein 90 (HSP90). (Class of assay: confirmatory) [Related pubchem assays: 1831 (Summary AID.), 1846 (Confirmation screen.), 1789 (Primary screen.)]	B	BAO_0000357	single protein format	Homo sapiens	None	None	None	None	CHEMBL3880	Heat shock protein HSP 90-alpha	Homo sapiens	SINGLE PROTEIN	CHEMBL1201862	7	PubChem BioAssays			None
CHEMBL1495525		0	333.14	0	2.14	SID4246256	COC(=O)NCCOC(=O)N(O)c1ccc(Br)cc1	IC50	'='	16748.0	nM	4.78		Not Active	UO_0000065	14.34	0.34	2.64	5.42	False	CHEMBL1614478	PUBCHEM_BIOASSAY: Luminescence-based dose response biochemical high throughput screening assay for inhibitors of the Heat Shock Protein 90 (HSP90). (Class of assay: confirmatory) [Related pubchem assays: 1831 (Summary AID.), 1846 (Confirmation screen.), 1789 (Primary screen.)]	B	BAO_0000357	single protein format	Homo sapiens	None	None	None	None	CHEMBL3880	Heat shock protein HSP 90-alpha	Homo sapiens	SINGLE PROTEIN	CHEMBL1201862	7	PubChem BioAssays			None
CHEMBL511618		0	553.10	1	4.73	1	CO[C@H]1CC/C=C(\C)C(=O)Nc2cc(Cl)c(O)c(c2)C[C@@H](C)C[C@H](OC)[C@H](O)[C@@H](C)/C=C(\C)[C@@H]1OC(N)=O	Kd	'='	50.0	nM	7.30			UO_0000065	13.20	0.26	2.57	5.20	False	CHEMBL1015016	Binding affinity to human recombinant Hsp90alpha N-terminal domain by scintillation proximity assay	B	BAO_0000357	single protein format	Homo sapiens	None	None	None	None	CHEMBL3880	Heat shock protein HSP 90-alpha	Homo sapiens	SINGLE PROTEIN	CHEMBL1152777	1	Scientific Literature	J. Med. Chem.	2009	None
CHEMBL469932		0	502.65	1	4.37	3	CO[C@H]1CC/C=C(\C)C(=O)Nc2cccc(c2)C[C@@H](C)C[C@H](OC)[C@H](O)[C@@H](C)/C=C(\C)[C@@H]1OC(N)=O	Kd	'='	5.4	nM	8.27			UO_0000065	16.45	0.31	3.90	6.88	False	CHEMBL1015017	Binding affinity to human recombinant Hsp90alpha N-terminal domain by isothermal titration calorimetry	B	BAO_0000357	single protein format	Homo sapiens	None	None	None	None	CHEMBL3880	Heat shock protein HSP 90-alpha	Homo sapiens	SINGLE PROTEIN	CHEMBL1152777	1	Scientific Literature	J. Med. Chem.	2009	None
CHEMBL3401155		0	451.95	0	4.85	29	Cc1c2c(n3c1CCN(Cc1ccoc1)c1cc(C(N)=O)c(Cl)cc1-3)CC(C)(C)CC2=O	Ki	'='	41.0	nM	7.39			UO_0000065	16.35	0.32	2.54	9.07	False	CHEMBL3404380	Inhibition of FITC-GA binding to Hsp90alpha (unknown origin) ATPase site after 2 hrs by fluorescence polarization assay	B	BAO_0000357	single protein format	Homo sapiens	None	None	None	None	CHEMBL3880	Heat shock protein HSP 90-alpha	Homo sapiens	SINGLE PROTEIN	CHEMBL3400101	1	Scientific Literature	Bioorg. Med. Chem. Lett.	2015	None
CHEMBL3342582		0	388.81	0	4.43	25	CCC(=O)Nc1onc(-c2cc(Cl)c(O)cc2O)c1-c1ccc(OC)cc1	IC50	'='	37.0	nM	7.43			UO_0000065	19.11	0.38	3.00	7.09	False	CHEMBL3373353	Inhibition of HSP90alpha (unknown origin) after 16 hrs by FP enzymatic assay	B	BAO_0000357	single protein format	Homo sapiens	None	None	None	None	CHEMBL3880	Heat shock protein HSP 90-alpha	Homo sapiens	SINGLE PROTEIN	CHEMBL3352482	1	Scientific Literature	Eur. J. Med. Chem.	2014	None
CHEMBL3342596		0	396.44	0	4.68	59	COc1ccc(-c2c(-c3cc(C(C)(C)C)c(O)cc3O)noc2NC(C)=O)cc1	IC50	'='	300.0	nM	6.52			UO_0000065	16.45	0.31	1.84	6.22	False	CHEMBL3373353	Inhibition of HSP90alpha (unknown origin) after 16 hrs by FP enzymatic assay	B	BAO_0000357	single protein format	Homo sapiens	None	None	None	None	CHEMBL3880	Heat shock protein HSP 90-alpha	Homo sapiens	SINGLE PROTEIN	CHEMBL3352482	1	Scientific Literature	Eur. J. Med. Chem.	2014	None
CHEMBL3342723		0	490.60	0	4.64	96	CC(C)c1cc(-c2noc(NC(=O)C3CC3)c2-c2ccc(CN3CCN(C)CC3)cc2)c(O)cc1O	IC50	'='	27.0	nM	7.57			UO_0000065	15.43	0.29	2.93	7.42	False	CHEMBL3373353	Inhibition of HSP90alpha (unknown origin) after 16 hrs by FP enzymatic assay	B	BAO_0000357	single protein format	Homo sapiens	None	None	None	None	CHEMBL3880	Heat shock protein HSP 90-alpha	Homo sapiens	SINGLE PROTEIN	CHEMBL3352482	1	Scientific Literature	Eur. J. Med. Chem.	2014	None
CHEMBL3342732		0	492.62	0	4.89	105	CC(C)c1cc(-c2noc(NC(=O)C3CC3)c2-c2ccc(CN(C)CCN(C)C)cc2)c(O)cc1O	IC50	'='	55.0	nM	7.26			UO_0000065	14.74	0.28	2.37	7.11	False	CHEMBL3373353	Inhibition of HSP90alpha (unknown origin) after 16 hrs by FP enzymatic assay	B	BAO_0000357	single protein format	Homo sapiens	None	None	None	None	CHEMBL3880	Heat shock protein HSP 90-alpha	Homo sapiens	SINGLE PROTEIN	CHEMBL3352482	1	Scientific Literature	Eur. J. Med. Chem.	2014	None
CHEMBL1398937		0	377.47	0	4.12	SID24814455	CCC1=NN2C(=N)/C(=C\c3cccn3-c3ccc(C)cc3C)C(=O)N=C2S1	AC50	'='	8163.0	nM	5.09		active	UO_0000065					False	CHEMBL1794333	PUBCHEM_BIOASSAY: HsHsp90 Counterscreen Measured in Microorganism System Using Plate Reader - 2121-02_Inhibitor_Dose_CherryPick_Activity. (Class of assay: confirmatory) [Related pubchem assays (depositor defined):AID504596]	F	BAO_0000218	organism-based format	None	None	None	None	None	CHEMBL3880	Heat shock protein HSP 90-alpha	Homo sapiens	SINGLE PROTEIN	CHEMBL1201862	7	PubChem BioAssays			None
CHEMBL1699284		0	301.34	0	3.28	SID92763372	CC(C)OC(=O)c1ccc(NCc2cc(O)ccc2O)cc1	AC50	'='	25009.0	nM	4.60		active	UO_0000065					False	CHEMBL1794333	PUBCHEM_BIOASSAY: HsHsp90 Counterscreen Measured in Microorganism System Using Plate Reader - 2121-02_Inhibitor_Dose_CherryPick_Activity. (Class of assay: confirmatory) [Related pubchem assays (depositor defined):AID504596]	F	BAO_0000218	organism-based format	None	None	None	None	None	CHEMBL3880	Heat shock protein HSP 90-alpha	Homo sapiens	SINGLE PROTEIN	CHEMBL1201862	7	PubChem BioAssays			None
CHEMBL1306556		0	432.90	0	3.66	SID46501258	CC[C@H](C)/C=C/C1=CC2=C(Cl)C(=O)[C@@]3(C)OC(=O)C(C(=O)[C@H](C)[C@@H](C)O)=C3C2=CO1	AC50	'='	7412.0	nM	5.13		active	UO_0000065					False	CHEMBL1794333	PUBCHEM_BIOASSAY: HsHsp90 Counterscreen Measured in Microorganism System Using Plate Reader - 2121-02_Inhibitor_Dose_CherryPick_Activity. (Class of assay: confirmatory) [Related pubchem assays (depositor defined):AID504596]	F	BAO_0000218	organism-based format	None	None	None	None	None	CHEMBL3880	Heat shock protein HSP 90-alpha	Homo sapiens	SINGLE PROTEIN	CHEMBL1201862	7	PubChem BioAssays			None
CHEMBL1718805		0	338.36	0	4.21	SID47193423	COc1ccc(OC)c(NC(=O)Nc2ccc(O)c3ccccc23)c1	AC50	'='	434.0	nM	6.36		active	UO_0000065					False	CHEMBL1794333	PUBCHEM_BIOASSAY: HsHsp90 Counterscreen Measured in Microorganism System Using Plate Reader - 2121-02_Inhibitor_Dose_CherryPick_Activity. (Class of assay: confirmatory) [Related pubchem assays (depositor defined):AID504596]	F	BAO_0000218	organism-based format	None	None	None	None	None	CHEMBL3880	Heat shock protein HSP 90-alpha	Homo sapiens	SINGLE PROTEIN	CHEMBL1201862	7	PubChem BioAssays			None
CHEMBL1501726		0	397.27	0	3.27	SID87346887	CCCCCCC(=O)N(O)C1CC(=O)N(c2ccc(Br)cc2)C1=O	AC50	'='	3170.0	nM	5.50		active	UO_0000065					False	CHEMBL1794333	PUBCHEM_BIOASSAY: HsHsp90 Counterscreen Measured in Microorganism System Using Plate Reader - 2121-02_Inhibitor_Dose_CherryPick_Activity. (Class of assay: confirmatory) [Related pubchem assays (depositor defined):AID504596]	F	BAO_0000218	organism-based format	None	None	None	None	None	CHEMBL3880	Heat shock protein HSP 90-alpha	Homo sapiens	SINGLE PROTEIN	CHEMBL1201862	7	PubChem BioAssays			None
CHEMBL1447563		0	420.49	0	4.92	SID14739323	CCOC(=O)/C(=C\c1cccnc1)C(=O)c1cc(C(C)=O)c(Nc2ccccc2)s1	AC50	'='	2182.0	nM	5.66		active	UO_0000065					False	CHEMBL1794333	PUBCHEM_BIOASSAY: HsHsp90 Counterscreen Measured in Microorganism System Using Plate Reader - 2121-02_Inhibitor_Dose_CherryPick_Activity. (Class of assay: confirmatory) [Related pubchem assays (depositor defined):AID504596]	F	BAO_0000218	organism-based format	None	None	None	None	None	CHEMBL3880	Heat shock protein HSP 90-alpha	Homo sapiens	SINGLE PROTEIN	CHEMBL1201862	7	PubChem BioAssays			None
CHEMBL1556062		0	470.53	0	4.40	SID56463660	COc1cc2c(cc1OC)C(=O)N1[C@H]3c4ccccc4OC[C@@H]3[C@H](c3ccccc3)[C@]1(C)C(=O)N2	AC50	'='	9068.0	nM	5.04		active	UO_0000065					False	CHEMBL1794333	PUBCHEM_BIOASSAY: HsHsp90 Counterscreen Measured in Microorganism System Using Plate Reader - 2121-02_Inhibitor_Dose_CherryPick_Activity. (Class of assay: confirmatory) [Related pubchem assays (depositor defined):AID504596]	F	BAO_0000218	organism-based format	None	None	None	None	None	CHEMBL3880	Heat shock protein HSP 90-alpha	Homo sapiens	SINGLE PROTEIN	CHEMBL1201862	7	PubChem BioAssays			None
CHEMBL1568277		0	358.37	1	5.40	SID17413092	O=C(Nc1nc(-c2ccccc2)c(-c2ccccc2)o1)c1ccc(F)cc1	AC50	'='	7587.0	nM	5.12		active	UO_0000065					False	CHEMBL1794333	PUBCHEM_BIOASSAY: HsHsp90 Counterscreen Measured in Microorganism System Using Plate Reader - 2121-02_Inhibitor_Dose_CherryPick_Activity. (Class of assay: confirmatory) [Related pubchem assays (depositor defined):AID504596]	F	BAO_0000218	organism-based format	None	None	None	None	None	CHEMBL3880	Heat shock protein HSP 90-alpha	Homo sapiens	SINGLE PROTEIN	CHEMBL1201862	7	PubChem BioAssays			None
CHEMBL1606685		0	324.19	0	4.82	SID14721523	O=C(Oc1c(Cl)cc(Cl)c2cccnc12)c1cccs1	AC50	'='	3280.0	nM	5.48		active	UO_0000065					False	CHEMBL1794333	PUBCHEM_BIOASSAY: HsHsp90 Counterscreen Measured in Microorganism System Using Plate Reader - 2121-02_Inhibitor_Dose_CherryPick_Activity. (Class of assay: confirmatory) [Related pubchem assays (depositor defined):AID504596]	F	BAO_0000218	organism-based format	None	None	None	None	None	CHEMBL3880	Heat shock protein HSP 90-alpha	Homo sapiens	SINGLE PROTEIN	CHEMBL1201862	7	PubChem BioAssays			None
CHEMBL1465511		0	317.19	0	1.42	SID47202691	O=C1NC(=S)NC(=O)C1=Cc1ccc(Br)s1	AC50	'='	25638.0	nM	4.59		active	UO_0000065					False	CHEMBL1794333	PUBCHEM_BIOASSAY: HsHsp90 Counterscreen Measured in Microorganism System Using Plate Reader - 2121-02_Inhibitor_Dose_CherryPick_Activity. (Class of assay: confirmatory) [Related pubchem assays (depositor defined):AID504596]	F	BAO_0000218	organism-based format	None	None	None	None	None	CHEMBL3880	Heat shock protein HSP 90-alpha	Homo sapiens	SINGLE PROTEIN	CHEMBL1201862	7	PubChem BioAssays			None
CHEMBL1556277		0	339.38	0	2.98	SID7970587	O=C(Nc1nc(-c2ccccn2)cs1)C1COc2ccccc2O1	AC50	'='	5845.0	nM	5.23		active	UO_0000065					False	CHEMBL1794333	PUBCHEM_BIOASSAY: HsHsp90 Counterscreen Measured in Microorganism System Using Plate Reader - 2121-02_Inhibitor_Dose_CherryPick_Activity. (Class of assay: confirmatory) [Related pubchem assays (depositor defined):AID504596]	F	BAO_0000218	organism-based format	None	None	None	None	None	CHEMBL3880	Heat shock protein HSP 90-alpha	Homo sapiens	SINGLE PROTEIN	CHEMBL1201862	7	PubChem BioAssays			None
CHEMBL3190482		0	444.29	0	2.56	SID860615	Nc1nonc1C(=O)NCC/N=C/c1cc(Cc2ccccc2)cc(Br)c1O	AC50	'='	1245.0	nM	5.91		active	UO_0000065					False	CHEMBL1794333	PUBCHEM_BIOASSAY: HsHsp90 Counterscreen Measured in Microorganism System Using Plate Reader - 2121-02_Inhibitor_Dose_CherryPick_Activity. (Class of assay: confirmatory) [Related pubchem assays (depositor defined):AID504596]	F	BAO_0000218	organism-based format	None	None	None	None	None	CHEMBL3880	Heat shock protein HSP 90-alpha	Homo sapiens	SINGLE PROTEIN	CHEMBL1201862	7	PubChem BioAssays			None
CHEMBL2000750		0	346.41	0	4.52	SID17511958	O=C(N/N=C/c1sc2ccccc2c1O)c1cccc2ccccc12	AC50	'='	14006.0	nM	4.85		active	UO_0000065					False	CHEMBL1794333	PUBCHEM_BIOASSAY: HsHsp90 Counterscreen Measured in Microorganism System Using Plate Reader - 2121-02_Inhibitor_Dose_CherryPick_Activity. (Class of assay: confirmatory) [Related pubchem assays (depositor defined):AID504596]	F	BAO_0000218	organism-based format	None	None	None	None	None	CHEMBL3880	Heat shock protein HSP 90-alpha	Homo sapiens	SINGLE PROTEIN	CHEMBL1201862	7	PubChem BioAssays			None
CHEMBL1483235		0	487.08	1	6.04	SID47201526	CCCCCCCCCCOC(=O)C[n+]1c(COc2cccc(C)c2)n(C)c2ccccc21.[Cl-]	AC50	'='	32503.0	nM	4.49		active	UO_0000065					False	CHEMBL1794333	PUBCHEM_BIOASSAY: HsHsp90 Counterscreen Measured in Microorganism System Using Plate Reader - 2121-02_Inhibitor_Dose_CherryPick_Activity. (Class of assay: confirmatory) [Related pubchem assays (depositor defined):AID504596]	F	BAO_0000218	organism-based format	None	None	None	None	None	CHEMBL3880	Heat shock protein HSP 90-alpha	Homo sapiens	SINGLE PROTEIN	CHEMBL1201862	7	PubChem BioAssays			None
CHEMBL1598569		0	281.74	0	4.76	SID49649576	Oc1cccc2ccc(/C=C/c3ccccc3Cl)nc12	AC50	'='	11645.0	nM	4.93		active	UO_0000065					False	CHEMBL1794333	PUBCHEM_BIOASSAY: HsHsp90 Counterscreen Measured in Microorganism System Using Plate Reader - 2121-02_Inhibitor_Dose_CherryPick_Activity. (Class of assay: confirmatory) [Related pubchem assays (depositor defined):AID504596]	F	BAO_0000218	organism-based format	None	None	None	None	None	CHEMBL3880	Heat shock protein HSP 90-alpha	Homo sapiens	SINGLE PROTEIN	CHEMBL1201862	7	PubChem BioAssays			None
CHEMBL1447697		0	297.22	0	1.64	SID22412805	CCOC(=O)c1cc([N+](=O)[O-])c([N+](=O)[O-])cc1NC(C)=O	AC50	'='	2593.0	nM	5.59		active	UO_0000065					False	CHEMBL1794333	PUBCHEM_BIOASSAY: HsHsp90 Counterscreen Measured in Microorganism System Using Plate Reader - 2121-02_Inhibitor_Dose_CherryPick_Activity. (Class of assay: confirmatory) [Related pubchem assays (depositor defined):AID504596]	F	BAO_0000218	organism-based format	None	None	None	None	None	CHEMBL3880	Heat shock protein HSP 90-alpha	Homo sapiens	SINGLE PROTEIN	CHEMBL1201862	7	PubChem BioAssays			None
CHEMBL1348836		0	400.30	0	1.82	SID49821273	CCc1ccc(OCC(=O)NNC(=S)NC(=O)C2CC2)c(Br)c1	AC50	'='	978.0	nM	6.01		active	UO_0000065					False	CHEMBL1794333	PUBCHEM_BIOASSAY: HsHsp90 Counterscreen Measured in Microorganism System Using Plate Reader - 2121-02_Inhibitor_Dose_CherryPick_Activity. (Class of assay: confirmatory) [Related pubchem assays (depositor defined):AID504596]	F	BAO_0000218	organism-based format	None	None	None	None	None	CHEMBL3880	Heat shock protein HSP 90-alpha	Homo sapiens	SINGLE PROTEIN	CHEMBL1201862	7	PubChem BioAssays			None
CHEMBL1584597		0	301.77	0	3.73	SID49672951	Cc1cccc(C)c1NC(=O)C(Cl)C(=O)c1ccccc1	AC50	'='	855.0	nM	6.07		active	UO_0000065					False	CHEMBL1794333	PUBCHEM_BIOASSAY: HsHsp90 Counterscreen Measured in Microorganism System Using Plate Reader - 2121-02_Inhibitor_Dose_CherryPick_Activity. (Class of assay: confirmatory) [Related pubchem assays (depositor defined):AID504596]	F	BAO_0000218	organism-based format	None	None	None	None	None	CHEMBL3880	Heat shock protein HSP 90-alpha	Homo sapiens	SINGLE PROTEIN	CHEMBL1201862	7	PubChem BioAssays			None
CHEMBL1726134		0	458.04	1	5.09	SID92764458	O=C1C(=C(I)I)c2ccccc2-c2ccccc21	AC50	'='	5654.0	nM	5.25		active	UO_0000065					False	CHEMBL1794333	PUBCHEM_BIOASSAY: HsHsp90 Counterscreen Measured in Microorganism System Using Plate Reader - 2121-02_Inhibitor_Dose_CherryPick_Activity. (Class of assay: confirmatory) [Related pubchem assays (depositor defined):AID504596]	F	BAO_0000218	organism-based format	None	None	None	None	None	CHEMBL3880	Heat shock protein HSP 90-alpha	Homo sapiens	SINGLE PROTEIN	CHEMBL1201862	7	PubChem BioAssays			None
CHEMBL1727268		0	201.22	0	1.73	SID89854825	Cc1cc(C)cc(N2C(=O)C=CC2=O)c1	AC50	'='	499.0	nM	6.30		active	UO_0000065					False	CHEMBL1794333	PUBCHEM_BIOASSAY: HsHsp90 Counterscreen Measured in Microorganism System Using Plate Reader - 2121-02_Inhibitor_Dose_CherryPick_Activity. (Class of assay: confirmatory) [Related pubchem assays (depositor defined):AID504596]	F	BAO_0000218	organism-based format	None	None	None	None	None	CHEMBL3880	Heat shock protein HSP 90-alpha	Homo sapiens	SINGLE PROTEIN	CHEMBL1201862	7	PubChem BioAssays			None
CHEMBL7135		0	257.24	0	3.03	SID92763922	O=[N+]([O-])c1oc2ccc3ccccc3c2c1CCO	AC50	'='	1225.0	nM	5.91		active	UO_0000065					False	CHEMBL1794333	PUBCHEM_BIOASSAY: HsHsp90 Counterscreen Measured in Microorganism System Using Plate Reader - 2121-02_Inhibitor_Dose_CherryPick_Activity. (Class of assay: confirmatory) [Related pubchem assays (depositor defined):AID504596]	F	BAO_0000218	organism-based format	None	None	None	None	None	CHEMBL3880	Heat shock protein HSP 90-alpha	Homo sapiens	SINGLE PROTEIN	CHEMBL1201862	7	PubChem BioAssays			None
CHEMBL1333737		0	367.31	0	3.27	SID49641775	COc1cc(/C=C/[N+](=O)[O-])ccc1OC(=O)c1cc2ccccc2oc1=O	AC50	'='	1007.0	nM	6.00		active	UO_0000065					False	CHEMBL1794333	PUBCHEM_BIOASSAY: HsHsp90 Counterscreen Measured in Microorganism System Using Plate Reader - 2121-02_Inhibitor_Dose_CherryPick_Activity. (Class of assay: confirmatory) [Related pubchem assays (depositor defined):AID504596]	F	BAO_0000218	organism-based format	None	None	None	None	None	CHEMBL3880	Heat shock protein HSP 90-alpha	Homo sapiens	SINGLE PROTEIN	CHEMBL1201862	7	PubChem BioAssays			None
CHEMBL1709779		0	374.32	0	4.92	SID85146108	O=C1c2ccccc2NC(c2ccc(-c3ccc(C(F)(F)F)cc3)o2)N1O	AC50	'='	7230.0	nM	5.14		active	UO_0000065					False	CHEMBL1794333	PUBCHEM_BIOASSAY: HsHsp90 Counterscreen Measured in Microorganism System Using Plate Reader - 2121-02_Inhibitor_Dose_CherryPick_Activity. (Class of assay: confirmatory) [Related pubchem assays (depositor defined):AID504596]	F	BAO_0000218	organism-based format	None	None	None	None	None	CHEMBL3880	Heat shock protein HSP 90-alpha	Homo sapiens	SINGLE PROTEIN	CHEMBL1201862	7	PubChem BioAssays			None
CHEMBL302453		0	95.11	0	0.06	Figure2, R2C2	Nc1ccncn1	Kd	'='	300000.0	nM	3.52			UO_0000065	37.04	0.69	3.46	6.80	False	CHEMBL1838880	Binding affinity to human HSP90alpha assessed as 2D1H-15N chemical shift perturbation by NMR spectroscopy	B	BAO_0000357	single protein format	Homo sapiens	None	None	None	None	CHEMBL3880	Heat shock protein HSP 90-alpha	Homo sapiens	SINGLE PROTEIN	CHEMBL1833897	1	Scientific Literature	Bioorg. Med. Chem. Lett.	2011	None
CHEMBL1834096		0	344.83	0	3.68	CH-5015765	CSc1nc(N)nc(-c2c(Cl)cc3c4c(cccc24)COC3)n1	IC50	'='	3000.0	nM	5.52			UO_0000065	16.02	0.33	1.84	7.47	False	CHEMBL1838881	Inhibition of human N-terminal GST-tagged HSP90alpha expressed in Escherichia coli after 1 hr using 10 mM of ATP and malachite green by microplate reader	B	BAO_0000019	assay format	Homo sapiens	None	None	None	None	CHEMBL3880	Heat shock protein HSP 90-alpha	Homo sapiens	SINGLE PROTEIN	CHEMBL1833897	1	Scientific Literature	Bioorg. Med. Chem. Lett.	2011	None
CHEMBL1487639		0	173.17	0	1.75	14	O=Cc1ccc(O)c2ncccc12	AC50	'='	552.0	nM	6.26		active	UO_0000065					False	CHEMBL1794333	PUBCHEM_BIOASSAY: HsHsp90 Counterscreen Measured in Microorganism System Using Plate Reader - 2121-02_Inhibitor_Dose_CherryPick_Activity. (Class of assay: confirmatory) [Related pubchem assays (depositor defined):AID504596]	F	BAO_0000218	organism-based format	None	None	None	None	None	CHEMBL3880	Heat shock protein HSP 90-alpha	Homo sapiens	SINGLE PROTEIN	CHEMBL1201862	7	PubChem BioAssays			None
CHEMBL1539623		0	383.55	0	2.56	SID17504757	O=C(CCN1C(=O)/C(=C/c2cccs2)SC1=S)NC1=NCCS1	AC50	'='	5033.0	nM	5.30		active	UO_0000065					False	CHEMBL1794333	PUBCHEM_BIOASSAY: HsHsp90 Counterscreen Measured in Microorganism System Using Plate Reader - 2121-02_Inhibitor_Dose_CherryPick_Activity. (Class of assay: confirmatory) [Related pubchem assays (depositor defined):AID504596]	F	BAO_0000218	organism-based format	None	None	None	None	None	CHEMBL3880	Heat shock protein HSP 90-alpha	Homo sapiens	SINGLE PROTEIN	CHEMBL1201862	7	PubChem BioAssays			None
CHEMBL1608392		0	254.29	0	3.70	SID17506421	CN(c1ccccc1)c1ccc(/C=C/[N+](=O)[O-])cc1	AC50	'='	8668.0	nM	5.06		active	UO_0000065					False	CHEMBL1794333	PUBCHEM_BIOASSAY: HsHsp90 Counterscreen Measured in Microorganism System Using Plate Reader - 2121-02_Inhibitor_Dose_CherryPick_Activity. (Class of assay: confirmatory) [Related pubchem assays (depositor defined):AID504596]	F	BAO_0000218	organism-based format	None	None	None	None	None	CHEMBL3880	Heat shock protein HSP 90-alpha	Homo sapiens	SINGLE PROTEIN	CHEMBL1201862	7	PubChem BioAssays			None
CHEMBL1708706		0	430.52	1	5.61	SID92764453	O=C1C=CC2(O[C@H](c3ccccc3)[C@@H](c3ccccc3)O2)[C@H](Sc2ccccc2O)C1	AC50	'='	4163.0	nM	5.38		active	UO_0000065					False	CHEMBL1794333	PUBCHEM_BIOASSAY: HsHsp90 Counterscreen Measured in Microorganism System Using Plate Reader - 2121-02_Inhibitor_Dose_CherryPick_Activity. (Class of assay: confirmatory) [Related pubchem assays (depositor defined):AID504596]	F	BAO_0000218	organism-based format	None	None	None	None	None	CHEMBL3880	Heat shock protein HSP 90-alpha	Homo sapiens	SINGLE PROTEIN	CHEMBL1201862	7	PubChem BioAssays			None
CHEMBL1382939		0	288.37	0	3.69	SID26730570	Cc1ccc(C(C[N+](=O)[O-])Sc2ccc(N)cc2)cc1	AC50	'='	4994.0	nM	5.30		active	UO_0000065					False	CHEMBL1794333	PUBCHEM_BIOASSAY: HsHsp90 Counterscreen Measured in Microorganism System Using Plate Reader - 2121-02_Inhibitor_Dose_CherryPick_Activity. (Class of assay: confirmatory) [Related pubchem assays (depositor defined):AID504596]	F	BAO_0000218	organism-based format	None	None	None	None	None	CHEMBL3880	Heat shock protein HSP 90-alpha	Homo sapiens	SINGLE PROTEIN	CHEMBL1201862	7	PubChem BioAssays			None
CHEMBL1709153		0	284.39	0	3.10	SID92764243	CC(=NNC(=S)Nc1cccc(C)c1)c1ccccn1	AC50	'='	2253.0	nM	5.65		active	UO_0000065					False	CHEMBL1794333	PUBCHEM_BIOASSAY: HsHsp90 Counterscreen Measured in Microorganism System Using Plate Reader - 2121-02_Inhibitor_Dose_CherryPick_Activity. (Class of assay: confirmatory) [Related pubchem assays (depositor defined):AID504596]	F	BAO_0000218	organism-based format	None	None	None	None	None	CHEMBL3880	Heat shock protein HSP 90-alpha	Homo sapiens	SINGLE PROTEIN	CHEMBL1201862	7	PubChem BioAssays			None
CHEMBL1703955		0	240.26	0	2.99	SID89855689	O=C(C=Cc1cccc(O)c1)c1ccccc1O	AC50	'='	2806.0	nM	5.55		active	UO_0000065					False	CHEMBL1794333	PUBCHEM_BIOASSAY: HsHsp90 Counterscreen Measured in Microorganism System Using Plate Reader - 2121-02_Inhibitor_Dose_CherryPick_Activity. (Class of assay: confirmatory) [Related pubchem assays (depositor defined):AID504596]	F	BAO_0000218	organism-based format	None	None	None	None	None	CHEMBL3880	Heat shock protein HSP 90-alpha	Homo sapiens	SINGLE PROTEIN	CHEMBL1201862	7	PubChem BioAssays			None
CHEMBL1388119		0	416.53	1	5.43	SID16953363	CCOc1ccc(NCc2cc3c(C(C)(C)C)nn(-c4ccccc4)c3nc2O)cc1	AC50	'='	8842.0	nM	5.05		active	UO_0000065					False	CHEMBL1794333	PUBCHEM_BIOASSAY: HsHsp90 Counterscreen Measured in Microorganism System Using Plate Reader - 2121-02_Inhibitor_Dose_CherryPick_Activity. (Class of assay: confirmatory) [Related pubchem assays (depositor defined):AID504596]	F	BAO_0000218	organism-based format	None	None	None	None	None	CHEMBL3880	Heat shock protein HSP 90-alpha	Homo sapiens	SINGLE PROTEIN	CHEMBL1201862	7	PubChem BioAssays			None
CHEMBL462576	KEPONE	0	490.64	0	4.62	SID56462801	O=C1C2(Cl)C3(Cl)C4(Cl)C(Cl)(Cl)C5(Cl)C3(Cl)C1(Cl)C5(Cl)C24Cl	AC50	'='	2685.0	nM	5.57		active	UO_0000065					False	CHEMBL1794333	PUBCHEM_BIOASSAY: HsHsp90 Counterscreen Measured in Microorganism System Using Plate Reader - 2121-02_Inhibitor_Dose_CherryPick_Activity. (Class of assay: confirmatory) [Related pubchem assays (depositor defined):AID504596]	F	BAO_0000218	organism-based format	None	None	None	None	None	CHEMBL3880	Heat shock protein HSP 90-alpha	Homo sapiens	SINGLE PROTEIN	CHEMBL1201862	7	PubChem BioAssays			None
CHEMBL1523997		0	277.66	0	3.74	SID51087935	O=C(/C=C/c1cccc(Cl)c1)c1ccc([N+](=O)[O-])o1	AC50	'='	1284.0	nM	5.89		active	UO_0000065					False	CHEMBL1794333	PUBCHEM_BIOASSAY: HsHsp90 Counterscreen Measured in Microorganism System Using Plate Reader - 2121-02_Inhibitor_Dose_CherryPick_Activity. (Class of assay: confirmatory) [Related pubchem assays (depositor defined):AID504596]	F	BAO_0000218	organism-based format	None	None	None	None	None	CHEMBL3880	Heat shock protein HSP 90-alpha	Homo sapiens	SINGLE PROTEIN	CHEMBL1201862	7	PubChem BioAssays			None
CHEMBL1708852		0	342.38	0	3.86	SID89853758	Cc1ccc(S(=O)(=O)Nc2ccc3ccccc3c2[N+](=O)[O-])cc1	AC50	'='	8188.0	nM	5.09		active	UO_0000065					False	CHEMBL1794333	PUBCHEM_BIOASSAY: HsHsp90 Counterscreen Measured in Microorganism System Using Plate Reader - 2121-02_Inhibitor_Dose_CherryPick_Activity. (Class of assay: confirmatory) [Related pubchem assays (depositor defined):AID504596]	F	BAO_0000218	organism-based format	None	None	None	None	None	CHEMBL3880	Heat shock protein HSP 90-alpha	Homo sapiens	SINGLE PROTEIN	CHEMBL1201862	7	PubChem BioAssays			None
CHEMBL1403191		0	433.25	0	3.46	SID26725444	CCC(=O)OC1(C)C(=O)C2=COC(c3ccc(OC)cc3)=CC2=C(Br)C1=O	AC50	'='	1511.0	nM	5.82		active	UO_0000065					False	CHEMBL1794333	PUBCHEM_BIOASSAY: HsHsp90 Counterscreen Measured in Microorganism System Using Plate Reader - 2121-02_Inhibitor_Dose_CherryPick_Activity. (Class of assay: confirmatory) [Related pubchem assays (depositor defined):AID504596]	F	BAO_0000218	organism-based format	None	None	None	None	None	CHEMBL3880	Heat shock protein HSP 90-alpha	Homo sapiens	SINGLE PROTEIN	CHEMBL1201862	7	PubChem BioAssays			None
CHEMBL1328603		0	285.80	0	2.81	SID49642250	O=S(=O)(NC1CC2CCC1C2)c1ccc(Cl)cc1	AC50	'='	538.0	nM	6.27		active	UO_0000065					False	CHEMBL1794333	PUBCHEM_BIOASSAY: HsHsp90 Counterscreen Measured in Microorganism System Using Plate Reader - 2121-02_Inhibitor_Dose_CherryPick_Activity. (Class of assay: confirmatory) [Related pubchem assays (depositor defined):AID504596]	F	BAO_0000218	organism-based format	None	None	None	None	None	CHEMBL3880	Heat shock protein HSP 90-alpha	Homo sapiens	SINGLE PROTEIN	CHEMBL1201862	7	PubChem BioAssays			None
CHEMBL1471900		0	280.75	0	2.31	SID47201557	CCN(CC)C1CC(=O)N(c2cccc(Cl)c2)C1=O	AC50	'='	2207.0	nM	5.66		active	UO_0000065					False	CHEMBL1794333	PUBCHEM_BIOASSAY: HsHsp90 Counterscreen Measured in Microorganism System Using Plate Reader - 2121-02_Inhibitor_Dose_CherryPick_Activity. (Class of assay: confirmatory) [Related pubchem assays (depositor defined):AID504596]	F	BAO_0000218	organism-based format	None	None	None	None	None	CHEMBL3880	Heat shock protein HSP 90-alpha	Homo sapiens	SINGLE PROTEIN	CHEMBL1201862	7	PubChem BioAssays			None
CHEMBL1336054		0	280.32	0	3.27	SID22413649	Cc1ccc(/C=C/C(=O)c2ccccc(=O)c2O)c(C)c1	AC50	'='	2051.0	nM	5.69		active	UO_0000065					False	CHEMBL1794333	PUBCHEM_BIOASSAY: HsHsp90 Counterscreen Measured in Microorganism System Using Plate Reader - 2121-02_Inhibitor_Dose_CherryPick_Activity. (Class of assay: confirmatory) [Related pubchem assays (depositor defined):AID504596]	F	BAO_0000218	organism-based format	None	None	None	None	None	CHEMBL3880	Heat shock protein HSP 90-alpha	Homo sapiens	SINGLE PROTEIN	CHEMBL1201862	7	PubChem BioAssays			None
CHEMBL1729168		0	304.18	0	4.10	SID92763750	Cc1c(CCCl)c(Cl)n2c(nc3ccccc32)c1C#N	AC50	'='	3856.0	nM	5.41		active	UO_0000065					False	CHEMBL1794333	PUBCHEM_BIOASSAY: HsHsp90 Counterscreen Measured in Microorganism System Using Plate Reader - 2121-02_Inhibitor_Dose_CherryPick_Activity. (Class of assay: confirmatory) [Related pubchem assays (depositor defined):AID504596]	F	BAO_0000218	organism-based format	None	None	None	None	None	CHEMBL3880	Heat shock protein HSP 90-alpha	Homo sapiens	SINGLE PROTEIN	CHEMBL1201862	7	PubChem BioAssays			None
CHEMBL1779531		0	434.58	0	3.86	11	Cc1c2c(n3c1CCCN1CCC[C@H]1CNc1cc-3ccc1C(N)=O)CC(C)(C)CC2=O	IC50	'='	1037.0	nM	5.98			UO_0000065	13.77	0.26	2.12	7.45	False	CHEMBL1780615	Inhibition of HSP90alpha after 3 hrs by fluorescence polarization binding assay	B	BAO_0000357	single protein format	None	None	None	None	None	CHEMBL3880	Heat shock protein HSP 90-alpha	Homo sapiens	SINGLE PROTEIN	CHEMBL1777689	1	Scientific Literature	Bioorg. Med. Chem. Lett.	2011	None
CHEMBL1779547		0	434.58	0	3.86	27	Cc1c2c(n3c1CCCN1CCC[C@@H](C1)Nc1cc-3ccc1C(N)=O)CC(C)(C)CC2=O	IC50	'='	78.0	nM	7.11			UO_0000065	16.36	0.30	3.25	8.85	False	CHEMBL1780615	Inhibition of HSP90alpha after 3 hrs by fluorescence polarization binding assay	B	BAO_0000357	single protein format	None	None	None	None	None	CHEMBL3880	Heat shock protein HSP 90-alpha	Homo sapiens	SINGLE PROTEIN	CHEMBL1777689	1	Scientific Literature	Bioorg. Med. Chem. Lett.	2011	None
CHEMBL1814387	CHAXAMYCIN D	0	683.75	3	2.83	4	CC(=O)O[C@@H]1[C@H](C)[C@@H](O)/C=C/O[C@]2(C)Oc3c(C)c(O)c4c(c3[C@@H]2O)C(=O)C(C)=C(NC(=O)/C=C\C=C\[C@H](C)[C@H](O)[C@@H](C)[C@@H](O)[C@H]1C)C4=O	Inhibition	'='	15.0	%				UO_0000187					False	CHEMBL1817295	Inhibition of intrinsic ATPase activity of human Hsp90 alpha assessed as inorganic phosphate release after ATP hydrolysis at 100 uM by colorimetric malachite green assay	B	BAO_0000357	single protein format	Homo sapiens	None	None	None	None	CHEMBL3880	Heat shock protein HSP 90-alpha	Homo sapiens	SINGLE PROTEIN	CHEMBL1811788	1	Scientific Literature	J. Nat. Prod.	2011	None
CHEMBL2443048		0	482.49	0	4.06	BDBM152276	CC(C)N1CCC(NC(=O)c2cc(-c3c(O)cc(O)cc3Oc3ccc([N+](=O)[O-])cc3)on2)CC1	Kd	'='	3.2	nM	8.49		292741	UO_0000065	17.61	0.33	4.43	5.62	False	CHEMBL3705819	Biacore Assay: The evaluation of the binding affinity (KD) of the compounds of formula (I) to the HSP90 protein was done using Biacore T100.His-HSP90 N-term domain was immobilized by capture of his tag by the Ab previously covalently bound to the chip (CM5) surface. A short cross-linking procedure after HSP90 binding was necessary in order to obtained a more stable signal.The compounds were analy…	B	BAO_0000357	single protein format	Homo sapiens	None	None	None	None	CHEMBL3880	Heat shock protein HSP 90-alpha	Homo sapiens	SINGLE PROTEIN	CHEMBL3638478	37	BindingDB Database		2015	None
CHEMBL3696215		0	558.54	2	5.23	BDBM152278	O=C(NC1CCN(C2CCC(F)(F)CC2)CC1)c1cc(-c2c(O)cc(O)cc2Oc2ccc([N+](=O)[O-])cc2)on1	Kd	'='	0.8	nM	9.10		292744	UO_0000065	16.29	0.31	3.87	6.02	False	CHEMBL3705819	Biacore Assay: The evaluation of the binding affinity (KD) of the compounds of formula (I) to the HSP90 protein was done using Biacore T100.His-HSP90 N-term domain was immobilized by capture of his tag by the Ab previously covalently bound to the chip (CM5) surface. A short cross-linking procedure after HSP90 binding was necessary in order to obtained a more stable signal.The compounds were analy…	B	BAO_0000357	single protein format	Homo sapiens	None	None	None	None	CHEMBL3880	Heat shock protein HSP 90-alpha	Homo sapiens	SINGLE PROTEIN	CHEMBL3638478	37	BindingDB Database		2015	None
CHEMBL1567571		0	355.19	0	3.87	SID17509055	CC(=O)C1=C(c2ccc(Br)cc2)C(=O)c2ccccc2C1=O	AC50	'='	7991.0	nM	5.10		active	UO_0000065					False	CHEMBL1794333	PUBCHEM_BIOASSAY: HsHsp90 Counterscreen Measured in Microorganism System Using Plate Reader - 2121-02_Inhibitor_Dose_CherryPick_Activity. (Class of assay: confirmatory) [Related pubchem assays (depositor defined):AID504596]	F	BAO_0000218	organism-based format	None	None	None	None	None	CHEMBL3880	Heat shock protein HSP 90-alpha	Homo sapiens	SINGLE PROTEIN	CHEMBL1201862	7	PubChem BioAssays			None
CHEMBL591361		0	326.78	0	3.82	SID49644731	CC(=O)NC(c1ccccc1)c1cc(Cl)c2cccnc2c1O	AC50	'='	3793.0	nM	5.42		active	UO_0000065					False	CHEMBL1794333	PUBCHEM_BIOASSAY: HsHsp90 Counterscreen Measured in Microorganism System Using Plate Reader - 2121-02_Inhibitor_Dose_CherryPick_Activity. (Class of assay: confirmatory) [Related pubchem assays (depositor defined):AID504596]	F	BAO_0000218	organism-based format	None	None	None	None	None	CHEMBL3880	Heat shock protein HSP 90-alpha	Homo sapiens	SINGLE PROTEIN	CHEMBL1201862	7	PubChem BioAssays			None
CHEMBL1866014		0	452.60	1	5.29	SID24780376	CCN1CCCC1CN(Cc1cc2ccc(C)cc2nc1O)C(S)=Nc1ccc(F)cc1	AC50	'='	2640.0	nM	5.58		active	UO_0000065					False	CHEMBL1794333	PUBCHEM_BIOASSAY: HsHsp90 Counterscreen Measured in Microorganism System Using Plate Reader - 2121-02_Inhibitor_Dose_CherryPick_Activity. (Class of assay: confirmatory) [Related pubchem assays (depositor defined):AID504596]	F	BAO_0000218	organism-based format	None	None	None	None	None	CHEMBL3880	Heat shock protein HSP 90-alpha	Homo sapiens	SINGLE PROTEIN	CHEMBL1201862	7	PubChem BioAssays			None
CHEMBL1499893		0	367.11	0	3.38	SID17402747	O=C(OCn1ncc(Cl)c(Cl)c1=O)c1cccc(C(F)(F)F)c1	AC50	'='	4114.0	nM	5.39		active	UO_0000065					False	CHEMBL1794333	PUBCHEM_BIOASSAY: HsHsp90 Counterscreen Measured in Microorganism System Using Plate Reader - 2121-02_Inhibitor_Dose_CherryPick_Activity. (Class of assay: confirmatory) [Related pubchem assays (depositor defined):AID504596]	F	BAO_0000218	organism-based format	None	None	None	None	None	CHEMBL3880	Heat shock protein HSP 90-alpha	Homo sapiens	SINGLE PROTEIN	CHEMBL1201862	7	PubChem BioAssays			None
CHEMBL1575502		0	474.41	1	5.39	SID85274191	CCN1/C(=C/c2ccc3cc(C)ccc3[n+]2CC)Sc2ccccc21.[I-]	AC50	'='	7729.0	nM	5.11		active	UO_0000065					False	CHEMBL1794333	PUBCHEM_BIOASSAY: HsHsp90 Counterscreen Measured in Microorganism System Using Plate Reader - 2121-02_Inhibitor_Dose_CherryPick_Activity. (Class of assay: confirmatory) [Related pubchem assays (depositor defined):AID504596]	F	BAO_0000218	organism-based format	None	None	None	None	None	CHEMBL3880	Heat shock protein HSP 90-alpha	Homo sapiens	SINGLE PROTEIN	CHEMBL1201862	7	PubChem BioAssays			None
CHEMBL1507130		0	334.17	0	3.11	SID47203146	O=C(NCc1ccc2c(c1)OCO2)c1ccc(Br)cc1	AC50	'='	4379.0	nM	5.36		active	UO_0000065					False	CHEMBL1794333	PUBCHEM_BIOASSAY: HsHsp90 Counterscreen Measured in Microorganism System Using Plate Reader - 2121-02_Inhibitor_Dose_CherryPick_Activity. (Class of assay: confirmatory) [Related pubchem assays (depositor defined):AID504596]	F	BAO_0000218	organism-based format	None	None	None	None	None	CHEMBL3880	Heat shock protein HSP 90-alpha	Homo sapiens	SINGLE PROTEIN	CHEMBL1201862	7	PubChem BioAssays			None
CHEMBL1578341		0	301.30	0	3.03	SID17509258	CCOC(=O)COc1ccc2ccccc2c1/C=C/[N+](=O)[O-]	AC50	'='	4285.0	nM	5.37		active	UO_0000065					False	CHEMBL1794333	PUBCHEM_BIOASSAY: HsHsp90 Counterscreen Measured in Microorganism System Using Plate Reader - 2121-02_Inhibitor_Dose_CherryPick_Activity. (Class of assay: confirmatory) [Related pubchem assays (depositor defined):AID504596]	F	BAO_0000218	organism-based format	None	None	None	None	None	CHEMBL3880	Heat shock protein HSP 90-alpha	Homo sapiens	SINGLE PROTEIN	CHEMBL1201862	7	PubChem BioAssays			None
CHEMBL1409985		0	220.36	0	4.11	SID85148768	CCC(C)Nc1ccc(NC(C)CC)cc1	AC50	'='	4525.0	nM	5.34		active	UO_0000065					False	CHEMBL1794333	PUBCHEM_BIOASSAY: HsHsp90 Counterscreen Measured in Microorganism System Using Plate Reader - 2121-02_Inhibitor_Dose_CherryPick_Activity. (Class of assay: confirmatory) [Related pubchem assays (depositor defined):AID504596]	F	BAO_0000218	organism-based format	None	None	None	None	None	CHEMBL3880	Heat shock protein HSP 90-alpha	Homo sapiens	SINGLE PROTEIN	CHEMBL1201862	7	PubChem BioAssays			None
CHEMBL1578482		0	329.81	0	4.19	SID49649021	Oc1cc(CSc2ccc(Cl)cc2)nc(-c2ccccn2)n1	AC50	'='	23267.0	nM	4.63		active	UO_0000065					False	CHEMBL1794333	PUBCHEM_BIOASSAY: HsHsp90 Counterscreen Measured in Microorganism System Using Plate Reader - 2121-02_Inhibitor_Dose_CherryPick_Activity. (Class of assay: confirmatory) [Related pubchem assays (depositor defined):AID504596]	F	BAO_0000218	organism-based format	None	None	None	None	None	CHEMBL3880	Heat shock protein HSP 90-alpha	Homo sapiens	SINGLE PROTEIN	CHEMBL1201862	7	PubChem BioAssays			None
CHEMBL1382884		0	483.58	1	6.94	SID17512177	CCCCCCCCCCCCCCCC[n+]1cccc(C(=O)N(CC)CC)c1.[Br-]	AC50	'='	2887.0	nM	5.54		active	UO_0000065					False	CHEMBL1794333	PUBCHEM_BIOASSAY: HsHsp90 Counterscreen Measured in Microorganism System Using Plate Reader - 2121-02_Inhibitor_Dose_CherryPick_Activity. (Class of assay: confirmatory) [Related pubchem assays (depositor defined):AID504596]	F	BAO_0000218	organism-based format	None	None	None	None	None	CHEMBL3880	Heat shock protein HSP 90-alpha	Homo sapiens	SINGLE PROTEIN	CHEMBL1201862	7	PubChem BioAssays			None
CHEMBL1569107		0	335.41	0	1.71	SID49737679	COc1ccccc1C(=O)NNC(=S)NC(=O)c1cccs1	AC50	'='	3853.0	nM	5.41		active	UO_0000065					False	CHEMBL1794333	PUBCHEM_BIOASSAY: HsHsp90 Counterscreen Measured in Microorganism System Using Plate Reader - 2121-02_Inhibitor_Dose_CherryPick_Activity. (Class of assay: confirmatory) [Related pubchem assays (depositor defined):AID504596]	F	BAO_0000218	organism-based format	None	None	None	None	None	CHEMBL3880	Heat shock protein HSP 90-alpha	Homo sapiens	SINGLE PROTEIN	CHEMBL1201862	7	PubChem BioAssays			None
CHEMBL1098875		0	266.23	0	2.07	SID49667793	O=C1c2cc(F)ccc2-n2c1nc1ccccc1c2=O	AC50	'='	3727.0	nM	5.43		active	UO_0000065					False	CHEMBL1794333	PUBCHEM_BIOASSAY: HsHsp90 Counterscreen Measured in Microorganism System Using Plate Reader - 2121-02_Inhibitor_Dose_CherryPick_Activity. (Class of assay: confirmatory) [Related pubchem assays (depositor defined):AID504596]	F	BAO_0000218	organism-based format	None	None	None	None	None	CHEMBL3880	Heat shock protein HSP 90-alpha	Homo sapiens	SINGLE PROTEIN	CHEMBL1201862	7	PubChem BioAssays			None
CHEMBL1300370		0	332.16	0	2.56	SID85147381	O=C1Nc2ccc(Br)cc2C12NNc1ccccc1O2	AC50	'='	3342.0	nM	5.48		active	UO_0000065					False	CHEMBL1794333	PUBCHEM_BIOASSAY: HsHsp90 Counterscreen Measured in Microorganism System Using Plate Reader - 2121-02_Inhibitor_Dose_CherryPick_Activity. (Class of assay: confirmatory) [Related pubchem assays (depositor defined):AID504596]	F	BAO_0000218	organism-based format	None	None	None	None	None	CHEMBL3880	Heat shock protein HSP 90-alpha	Homo sapiens	SINGLE PROTEIN	CHEMBL1201862	7	PubChem BioAssays			None
CHEMBL3233489		0	380.79	0	2.08	20	CCNC(=O)c1noc2c1CN(C(=O)Nc1cc(Cl)c(O)cc1O)CC2	IC50	'>'	100000.0	nM				UO_0000065					False	CHEMBL3238929	Displacement of GM-FTC from Hsp90-alpha (unknown origin) after 4 hrs by fluorescence polarization assay	B	BAO_0000357	single protein format	Homo sapiens	None	None	None	None	CHEMBL3880	Heat shock protein HSP 90-alpha	Homo sapiens	SINGLE PROTEIN	CHEMBL3232879	1	Scientific Literature	Eur. J. Med. Chem.	2014	None
CHEMBL1098875		0	266.23	0	2.07	SID49667793	O=C1c2cc(F)ccc2-n2c1nc1ccccc1c2=O	IC50	'='	433.36	nM	6.36		Active	UO_0000065	23.90	0.43	4.29	12.25	False	CHEMBL1614478	PUBCHEM_BIOASSAY: Luminescence-based dose response biochemical high throughput screening assay for inhibitors of the Heat Shock Protein 90 (HSP90). (Class of assay: confirmatory) [Related pubchem assays: 1831 (Summary AID.), 1846 (Confirmation screen.), 1789 (Primary screen.)]	B	BAO_0000357	single protein format	Homo sapiens	None	None	None	None	CHEMBL3880	Heat shock protein HSP 90-alpha	Homo sapiens	SINGLE PROTEIN	CHEMBL1201862	7	PubChem BioAssays			None
CHEMBL1583282		0	350.21	0	4.09	SID26663735	Cc1cc(NC(=O)c2coc(=O)c(Br)c2)ccc1C(C)C	IC50	'='	684.75	nM	6.16		Active	UO_0000065	17.60	0.40	2.07	10.39	False	CHEMBL1614478	PUBCHEM_BIOASSAY: Luminescence-based dose response biochemical high throughput screening assay for inhibitors of the Heat Shock Protein 90 (HSP90). (Class of assay: confirmatory) [Related pubchem assays: 1831 (Summary AID.), 1846 (Confirmation screen.), 1789 (Primary screen.)]	B	BAO_0000357	single protein format	Homo sapiens	None	None	None	None	CHEMBL3880	Heat shock protein HSP 90-alpha	Homo sapiens	SINGLE PROTEIN	CHEMBL1201862	7	PubChem BioAssays			None
CHEMBL1320096		0	221.64	0	3.19	SID49677709	[O-]/[N+](=C\c1ccco1)c1ccc(Cl)cc1	IC50	'='	4305.0	nM	5.37		Active	UO_0000065	24.21	0.49	2.18	13.69	False	CHEMBL1614478	PUBCHEM_BIOASSAY: Luminescence-based dose response biochemical high throughput screening assay for inhibitors of the Heat Shock Protein 90 (HSP90). (Class of assay: confirmatory) [Related pubchem assays: 1831 (Summary AID.), 1846 (Confirmation screen.), 1789 (Primary screen.)]	B	BAO_0000357	single protein format	Homo sapiens	None	None	None	None	CHEMBL3880	Heat shock protein HSP 90-alpha	Homo sapiens	SINGLE PROTEIN	CHEMBL1201862	7	PubChem BioAssays			None
CHEMBL1535810		0	279.30	0	2.82	SID14746338	Nc1c(-c2ccccc2)cnn1-c1ccc(C(=O)O)cc1	IC50	'='	5930.0	nM	5.23		Active	UO_0000065	18.71	0.34	2.41	6.44	False	CHEMBL1614478	PUBCHEM_BIOASSAY: Luminescence-based dose response biochemical high throughput screening assay for inhibitors of the Heat Shock Protein 90 (HSP90). (Class of assay: confirmatory) [Related pubchem assays: 1831 (Summary AID.), 1846 (Confirmation screen.), 1789 (Primary screen.)]	B	BAO_0000357	single protein format	Homo sapiens	None	None	None	None	CHEMBL3880	Heat shock protein HSP 90-alpha	Homo sapiens	SINGLE PROTEIN	CHEMBL1201862	7	PubChem BioAssays			None
CHEMBL1807804		0	493.65	0	3.21	21	Cc1c2c(n3c1CCN(C(=O)[C@H](C)N)C[C@@H](C)[C@H](C)Nc1cc-3ccc1C(N)=O)CC(C)(C)CC2=O	IC50	'='	83.0	nM	7.08			UO_0000065	14.34	0.27	3.87	5.74	False	CHEMBL1810576	Binding affinity to HSP90alpha after 3 hrs by fluorescence polarization assay	B	BAO_0000357	single protein format	None	None	None	None	None	CHEMBL3880	Heat shock protein HSP 90-alpha	Homo sapiens	SINGLE PROTEIN	CHEMBL1806368	1	Scientific Literature	Bioorg. Med. Chem. Lett.	2011	None
CHEMBL3342725		0	491.63	1	6.51	98	CC(C)c1cc(-c2noc(NC(=O)C3CC3)c2-c2ccc(CN(C(C)C)C(C)C)cc2)c(O)cc1O	IC50	'='	35.0	nM	7.46			UO_0000065	15.17	0.28	0.95	7.54	False	CHEMBL3373353	Inhibition of HSP90alpha (unknown origin) after 16 hrs by FP enzymatic assay	B	BAO_0000357	single protein format	Homo sapiens	None	None	None	None	CHEMBL3880	Heat shock protein HSP 90-alpha	Homo sapiens	SINGLE PROTEIN	CHEMBL3352482	1	Scientific Literature	Eur. J. Med. Chem.	2014	None
CHEMBL1446971		0	356.38	0	3.66	SID17411993	CCOc1cc(/C=C\[N+](=O)[O-])ccc1OCC(=O)Nc1ccccc1C	AC50	'='	3662.0	nM	5.44		active	UO_0000065					False	CHEMBL1794333	PUBCHEM_BIOASSAY: HsHsp90 Counterscreen Measured in Microorganism System Using Plate Reader - 2121-02_Inhibitor_Dose_CherryPick_Activity. (Class of assay: confirmatory) [Related pubchem assays (depositor defined):AID504596]	F	BAO_0000218	organism-based format	None	None	None	None	None	CHEMBL3880	Heat shock protein HSP 90-alpha	Homo sapiens	SINGLE PROTEIN	CHEMBL1201862	7	PubChem BioAssays			None
CHEMBL1413321		0	323.35	0	3.62	SID17515110	Cc1cc2cc(CNC(=O)c3ccc(C)c([N+](=O)[O-])c3)ccc2[nH]1	AC50	'='	10960.0	nM	4.96		active	UO_0000065					False	CHEMBL1794333	PUBCHEM_BIOASSAY: HsHsp90 Counterscreen Measured in Microorganism System Using Plate Reader - 2121-02_Inhibitor_Dose_CherryPick_Activity. (Class of assay: confirmatory) [Related pubchem assays (depositor defined):AID504596]	F	BAO_0000218	organism-based format	None	None	None	None	None	CHEMBL3880	Heat shock protein HSP 90-alpha	Homo sapiens	SINGLE PROTEIN	CHEMBL1201862	7	PubChem BioAssays			None
CHEMBL1321527		0	221.26	0	2.50	SID49667229	Nc1ccccc1C#CC(=O)c1ccccc1	AC50	'='	5421.0	nM	5.27		active	UO_0000065					False	CHEMBL1794333	PUBCHEM_BIOASSAY: HsHsp90 Counterscreen Measured in Microorganism System Using Plate Reader - 2121-02_Inhibitor_Dose_CherryPick_Activity. (Class of assay: confirmatory) [Related pubchem assays (depositor defined):AID504596]	F	BAO_0000218	organism-based format	None	None	None	None	None	CHEMBL3880	Heat shock protein HSP 90-alpha	Homo sapiens	SINGLE PROTEIN	CHEMBL1201862	7	PubChem BioAssays			None
CHEMBL1578641		0	420.26	0	3.33	SID24796208	COc1ccc(N2CCN(C(=O)c3ccc(Br)cc3)CC2)c([N+](=O)[O-])c1	AC50	'='	691.0	nM	6.16		active	UO_0000065					False	CHEMBL1794333	PUBCHEM_BIOASSAY: HsHsp90 Counterscreen Measured in Microorganism System Using Plate Reader - 2121-02_Inhibitor_Dose_CherryPick_Activity. (Class of assay: confirmatory) [Related pubchem assays (depositor defined):AID504596]	F	BAO_0000218	organism-based format	None	None	None	None	None	CHEMBL3880	Heat shock protein HSP 90-alpha	Homo sapiens	SINGLE PROTEIN	CHEMBL1201862	7	PubChem BioAssays			None
CHEMBL1330279		0	376.50	1	5.46	SID49644544	CCCCC(=O)NC(c1ccc(C(C)C)cc1)c1ccc2cccnc2c1O	AC50	'='	5408.0	nM	5.27		active	UO_0000065					False	CHEMBL1794333	PUBCHEM_BIOASSAY: HsHsp90 Counterscreen Measured in Microorganism System Using Plate Reader - 2121-02_Inhibitor_Dose_CherryPick_Activity. (Class of assay: confirmatory) [Related pubchem assays (depositor defined):AID504596]	F	BAO_0000218	organism-based format	None	None	None	None	None	CHEMBL3880	Heat shock protein HSP 90-alpha	Homo sapiens	SINGLE PROTEIN	CHEMBL1201862	7	PubChem BioAssays			None
CHEMBL3342729		0	503.64	2	6.37	102	CC1CC(C)CN(Cc2ccc(-c3c(-c4cc(C(C)C)c(O)cc4O)noc3NC(=O)C3CC3)cc2)C1	IC50	'='	46.0	nM	7.34			UO_0000065	14.57	0.27	0.97	7.42	False	CHEMBL3373353	Inhibition of HSP90alpha (unknown origin) after 16 hrs by FP enzymatic assay	B	BAO_0000357	single protein format	Homo sapiens	None	None	None	None	CHEMBL3880	Heat shock protein HSP 90-alpha	Homo sapiens	SINGLE PROTEIN	CHEMBL3352482	1	Scientific Literature	Eur. J. Med. Chem.	2014	None
CHEMBL366215		0	359.77	0	2.92	8	COc1ccc(-c2c(-c3cc(Cl)c(O)cc3O)n[nH]c2C(N)=O)cc1	IC50	'='	53.0	nM	7.28			UO_0000065	20.22	0.40	4.36	5.99	False	CHEMBL832973	Inhibitory concentration against activity of Hsp90 was determined by fluorescence polarization (FP) assay	B	BAO_0000357	single protein format	Homo sapiens	None	None	None	None	CHEMBL3880	Heat shock protein HSP 90-alpha	Homo sapiens	SINGLE PROTEIN	CHEMBL1140283	1	Scientific Literature	J. Med. Chem.	2005	None
CHEMBL365700		0	401.85	0	3.96	12	COc1ccc(-c2c(-c3cc(Cl)c(O)cc3O)n[nH]c2C(=O)NC(C)C)cc1	IC50	'='	120.0	nM	6.92			UO_0000065	17.22	0.34	2.96	6.44	False	CHEMBL832973	Inhibitory concentration against activity of Hsp90 was determined by fluorescence polarization (FP) assay	B	BAO_0000357	single protein format	Homo sapiens	None	None	None	None	CHEMBL3880	Heat shock protein HSP 90-alpha	Homo sapiens	SINGLE PROTEIN	CHEMBL1140283	1	Scientific Literature	J. Med. Chem.	2005	None
CHEMBL3233484		0	332.31	0	1.46	14	CCOC(=O)c1noc2c1CN(C(=O)c1ccc(O)cc1O)CC2	IC50	'='	3900.0	nM	5.41			UO_0000065	16.28	0.31	3.95	4.78	False	CHEMBL3238929	Displacement of GM-FTC from Hsp90-alpha (unknown origin) after 4 hrs by fluorescence polarization assay	B	BAO_0000357	single protein format	Homo sapiens	None	None	None	None	CHEMBL3880	Heat shock protein HSP 90-alpha	Homo sapiens	SINGLE PROTEIN	CHEMBL3232879	1	Scientific Literature	Eur. J. Med. Chem.	2014	None
CHEMBL3192475		0	275.29	0	2.51	SID17506064	NC(=O)c1ccc(/N=C/c2ccc([N+](=O)[O-])s2)cc1	AC50	'='	1979.0	nM	5.70		active	UO_0000065					False	CHEMBL1794333	PUBCHEM_BIOASSAY: HsHsp90 Counterscreen Measured in Microorganism System Using Plate Reader - 2121-02_Inhibitor_Dose_CherryPick_Activity. (Class of assay: confirmatory) [Related pubchem assays (depositor defined):AID504596]	F	BAO_0000218	organism-based format	None	None	None	None	None	CHEMBL3880	Heat shock protein HSP 90-alpha	Homo sapiens	SINGLE PROTEIN	CHEMBL1201862	7	PubChem BioAssays			None
CHEMBL1479566		0	332.24	0	4.20	SID47198070	CC(CCc1ccccc1)NC(=O)c1ccc(Br)cc1	AC50	'='	2598.0	nM	5.58		active	UO_0000065					False	CHEMBL1794333	PUBCHEM_BIOASSAY: HsHsp90 Counterscreen Measured in Microorganism System Using Plate Reader - 2121-02_Inhibitor_Dose_CherryPick_Activity. (Class of assay: confirmatory) [Related pubchem assays (depositor defined):AID504596]	F	BAO_0000218	organism-based format	None	None	None	None	None	CHEMBL3880	Heat shock protein HSP 90-alpha	Homo sapiens	SINGLE PROTEIN	CHEMBL1201862	7	PubChem BioAssays			None
CHEMBL1418299		0	368.39	0	3.07	SID22407084	COCCOC(=O)/C(=C/c1ccc(OC(=O)c2ccccc2)cc1)C(C)=O	AC50	'='	3018.0	nM	5.52		active	UO_0000065					False	CHEMBL1794333	PUBCHEM_BIOASSAY: HsHsp90 Counterscreen Measured in Microorganism System Using Plate Reader - 2121-02_Inhibitor_Dose_CherryPick_Activity. (Class of assay: confirmatory) [Related pubchem assays (depositor defined):AID504596]	F	BAO_0000218	organism-based format	None	None	None	None	None	CHEMBL3880	Heat shock protein HSP 90-alpha	Homo sapiens	SINGLE PROTEIN	CHEMBL1201862	7	PubChem BioAssays			None
CHEMBL1200596	CHLOROXINE	4	214.05	0	3.25	SID24813759	Oc1c(Cl)cc(Cl)c2cccnc12	AC50	'='	1045.0	nM	5.98		active	UO_0000065					False	CHEMBL1794333	PUBCHEM_BIOASSAY: HsHsp90 Counterscreen Measured in Microorganism System Using Plate Reader - 2121-02_Inhibitor_Dose_CherryPick_Activity. (Class of assay: confirmatory) [Related pubchem assays (depositor defined):AID504596]	F	BAO_0000218	organism-based format	None	None	None	None	None	CHEMBL3880	Heat shock protein HSP 90-alpha	Homo sapiens	SINGLE PROTEIN	CHEMBL1201862	7	PubChem BioAssays			None
CHEMBL1349566		0	333.44	0	3.37	SID863107	C=CCc1c(C)c(C#N)c2nc3ccccc3n2c1NCCN(C)C	AC50	'='	4445.0	nM	5.35		active	UO_0000065					False	CHEMBL1794333	PUBCHEM_BIOASSAY: HsHsp90 Counterscreen Measured in Microorganism System Using Plate Reader - 2121-02_Inhibitor_Dose_CherryPick_Activity. (Class of assay: confirmatory) [Related pubchem assays (depositor defined):AID504596]	F	BAO_0000218	organism-based format	None	None	None	None	None	CHEMBL3880	Heat shock protein HSP 90-alpha	Homo sapiens	SINGLE PROTEIN	CHEMBL1201862	7	PubChem BioAssays			None
CHEMBL1709364		0	234.33	0	1.39	SID92763444	CC(=NNC(=S)N1CCC1)c1ccccn1	AC50	'='	1583.0	nM	5.80		active	UO_0000065					False	CHEMBL1794333	PUBCHEM_BIOASSAY: HsHsp90 Counterscreen Measured in Microorganism System Using Plate Reader - 2121-02_Inhibitor_Dose_CherryPick_Activity. (Class of assay: confirmatory) [Related pubchem assays (depositor defined):AID504596]	F	BAO_0000218	organism-based format	None	None	None	None	None	CHEMBL3880	Heat shock protein HSP 90-alpha	Homo sapiens	SINGLE PROTEIN	CHEMBL1201862	7	PubChem BioAssays			None
CHEMBL1478024		0	268.29	0	3.90	SID14720474	Cc1ccc(O)c(-c2cc(-c3cccc(F)c3)[nH]n2)c1	AC50	'='	25380.0	nM	4.60		active	UO_0000065					False	CHEMBL1794333	PUBCHEM_BIOASSAY: HsHsp90 Counterscreen Measured in Microorganism System Using Plate Reader - 2121-02_Inhibitor_Dose_CherryPick_Activity. (Class of assay: confirmatory) [Related pubchem assays (depositor defined):AID504596]	F	BAO_0000218	organism-based format	None	None	None	None	None	CHEMBL3880	Heat shock protein HSP 90-alpha	Homo sapiens	SINGLE PROTEIN	CHEMBL1201862	7	PubChem BioAssays			None
CHEMBL240332		0	297.74	0	4.47	SID24793403	Oc1ccc(Cl)cc1/C=C/c1ccc2cccc(O)c2n1	AC50	'='	3872.0	nM	5.41		active	UO_0000065					False	CHEMBL1794333	PUBCHEM_BIOASSAY: HsHsp90 Counterscreen Measured in Microorganism System Using Plate Reader - 2121-02_Inhibitor_Dose_CherryPick_Activity. (Class of assay: confirmatory) [Related pubchem assays (depositor defined):AID504596]	F	BAO_0000218	organism-based format	None	None	None	None	None	CHEMBL3880	Heat shock protein HSP 90-alpha	Homo sapiens	SINGLE PROTEIN	CHEMBL1201862	7	PubChem BioAssays			None
CHEMBL3235347		0	377.49	0	2.91	25	CN1CCc2c3c(n(-c4ccc5c(c4)CCNC5=O)c2C1)CC(C)(C)CC3=O	Ki	'='	680.0	nM	6.17			UO_0000065	16.34	0.30	3.26	11.35	False	CHEMBL3242256	Displacement of FITC-geldanamycin from recombinant HSP90alpha (unknown origin) after 2 hrs by fluorescence polarization assay	B	BAO_0000357	single protein format	Homo sapiens	None	None	None	None	CHEMBL3880	Heat shock protein HSP 90-alpha	Homo sapiens	SINGLE PROTEIN	CHEMBL3232825	1	Scientific Literature	J. Med. Chem.	2014	None
CHEMBL1760602		0	394.52	0	2.99	18	Cc1c2c(n3c1CCCNCCNc1cc-3ccc1C(N)=O)CC(C)(C)CC2=O	IC50	'='	920.0	nM	6.04			UO_0000065	15.30	0.28	3.05	6.77	False	CHEMBL1763722	Inhibition of Hsp90alpha after 3 hrs by fluorescence polarization assay	B	BAO_0000357	single protein format	None	None	None	None	None	CHEMBL3880	Heat shock protein HSP 90-alpha	Homo sapiens	SINGLE PROTEIN	CHEMBL1759983	1	Scientific Literature	Bioorg. Med. Chem. Lett.	2011	None
CHEMBL1760603		0	408.55	0	3.38	20	Cc1c2c(n3c1CCNCC[C@H](C)Nc1cc-3ccc1C(N)=O)CC(C)(C)CC2=O	IC50	'='	210.0	nM	6.68			UO_0000065	16.35	0.30	3.30	7.49	False	CHEMBL1763722	Inhibition of Hsp90alpha after 3 hrs by fluorescence polarization assay	B	BAO_0000357	single protein format	None	None	None	None	None	CHEMBL3880	Heat shock protein HSP 90-alpha	Homo sapiens	SINGLE PROTEIN	CHEMBL1759983	1	Scientific Literature	Bioorg. Med. Chem. Lett.	2011	None
CHEMBL424824		0	337.45	0	3.59	9i	C#CCCCn1c(Sc2ccc(C)cc2C)nc2c(N)ncnc21	IC50	'>'	300000.0	nM		Outside typical range		UO_0000065					False	CHEMBL3427922	Displacement of Cy3B-GM from recombinant Hsp90alpha (unknown origin) after 24 hrs by fluorescence polarization assay	B	BAO_0000357	single protein format	Homo sapiens	None	None	None	None	CHEMBL3880	Heat shock protein HSP 90-alpha	Homo sapiens	SINGLE PROTEIN	CHEMBL3425404	1	Scientific Literature	J. Med. Chem.	2015	None
CHEMBL192013		0	378.29	0	4.28	9n	C#CCCCn1c(Sc2cc(Cl)cc(Cl)c2)nc2c(N)ncnc21	IC50	'>'	500000.0	nM		Outside typical range		UO_0000065					False	CHEMBL3427922	Displacement of Cy3B-GM from recombinant Hsp90alpha (unknown origin) after 24 hrs by fluorescence polarization assay	B	BAO_0000357	single protein format	Homo sapiens	None	None	None	None	CHEMBL3880	Heat shock protein HSP 90-alpha	Homo sapiens	SINGLE PROTEIN	CHEMBL3425404	1	Scientific Literature	J. Med. Chem.	2015	None
CHEMBL3426779		0	411.36	0	4.21	18c	CC(C)NCCCn1cnc(N)c2nc(Sc3cc(Cl)cc(Cl)c3)nc1-2	IC50	'>'	100000.0	nM				UO_0000065					False	CHEMBL3427922	Displacement of Cy3B-GM from recombinant Hsp90alpha (unknown origin) after 24 hrs by fluorescence polarization assay	B	BAO_0000357	single protein format	Homo sapiens	None	None	None	None	CHEMBL3880	Heat shock protein HSP 90-alpha	Homo sapiens	SINGLE PROTEIN	CHEMBL3425404	1	Scientific Literature	J. Med. Chem.	2015	None
CHEMBL364239		0	337.45	0	3.59	9l	C#CCCCn1c(Sc2cc(C)ccc2C)nc2c(N)ncnc21	IC50	'>'	300000.0	nM		Outside typical range		UO_0000065					False	CHEMBL3427922	Displacement of Cy3B-GM from recombinant Hsp90alpha (unknown origin) after 24 hrs by fluorescence polarization assay	B	BAO_0000357	single protein format	Homo sapiens	None	None	None	None	CHEMBL3880	Heat shock protein HSP 90-alpha	Homo sapiens	SINGLE PROTEIN	CHEMBL3425404	1	Scientific Literature	J. Med. Chem.	2015	None
CHEMBL1332969		0	334.37	0	1.44	SID24789945	CCOC(=O)c1ccc(NC(=O)CC2C(=O)OCCN2CC)cc1	AC50	'='	4649.0	nM	5.33		active	UO_0000065					False	CHEMBL1794333	PUBCHEM_BIOASSAY: HsHsp90 Counterscreen Measured in Microorganism System Using Plate Reader - 2121-02_Inhibitor_Dose_CherryPick_Activity. (Class of assay: confirmatory) [Related pubchem assays (depositor defined):AID504596]	F	BAO_0000218	organism-based format	None	None	None	None	None	CHEMBL3880	Heat shock protein HSP 90-alpha	Homo sapiens	SINGLE PROTEIN	CHEMBL1201862	7	PubChem BioAssays			None
CHEMBL1970597		0	349.76	0	3.82	SID24779861	O=C(N/N=C/c1ccc([N+](=O)[O-])o1)c1sc2ccccc2c1Cl	AC50	'='	4396.0	nM	5.36		active	UO_0000065					False	CHEMBL1794333	PUBCHEM_BIOASSAY: HsHsp90 Counterscreen Measured in Microorganism System Using Plate Reader - 2121-02_Inhibitor_Dose_CherryPick_Activity. (Class of assay: confirmatory) [Related pubchem assays (depositor defined):AID504596]	F	BAO_0000218	organism-based format	None	None	None	None	None	CHEMBL3880	Heat shock protein HSP 90-alpha	Homo sapiens	SINGLE PROTEIN	CHEMBL1201862	7	PubChem BioAssays			None
CHEMBL3193391		0	311.71	0	3.97	SID24781699	O=[N+]([O-])c1ccc(/C=N/c2ccc(Cl)c([N+](=O)[O-])c2)s1	AC50	'='	2992.0	nM	5.52		active	UO_0000065					False	CHEMBL1794333	PUBCHEM_BIOASSAY: HsHsp90 Counterscreen Measured in Microorganism System Using Plate Reader - 2121-02_Inhibitor_Dose_CherryPick_Activity. (Class of assay: confirmatory) [Related pubchem assays (depositor defined):AID504596]	F	BAO_0000218	organism-based format	None	None	None	None	None	CHEMBL3880	Heat shock protein HSP 90-alpha	Homo sapiens	SINGLE PROTEIN	CHEMBL1201862	7	PubChem BioAssays			None
CHEMBL3342581		0	374.78	0	4.04	24	COc1ccc(-c2c(-c3cc(Cl)c(O)cc3O)noc2NC(C)=O)cc1	IC50	'='	70.0	nM	7.16			UO_0000065	19.09	0.38	3.11	6.83	False	CHEMBL3373353	Inhibition of HSP90alpha (unknown origin) after 16 hrs by FP enzymatic assay	B	BAO_0000357	single protein format	Homo sapiens	None	None	None	None	CHEMBL3880	Heat shock protein HSP 90-alpha	Homo sapiens	SINGLE PROTEIN	CHEMBL3352482	1	Scientific Literature	Eur. J. Med. Chem.	2014	None
CHEMBL3342587		0	458.94	1	6.38	30	CCCCCCCC(=O)Nc1onc(-c2cc(Cl)c(O)cc2O)c1-c1ccc(OC)cc1	IC50	'='	43.0	nM	7.37			UO_0000065	16.05	0.31	0.99	7.03	False	CHEMBL3373353	Inhibition of HSP90alpha (unknown origin) after 16 hrs by FP enzymatic assay	B	BAO_0000357	single protein format	Homo sapiens	None	None	None	None	CHEMBL3880	Heat shock protein HSP 90-alpha	Homo sapiens	SINGLE PROTEIN	CHEMBL3352482	1	Scientific Literature	Eur. J. Med. Chem.	2014	None
CHEMBL3342595		0	368.39	0	3.95	58	CCc1cc(-c2noc(NC(C)=O)c2-c2ccc(OC)cc2)c(O)cc1O	IC50	'='	42.0	nM	7.38			UO_0000065	20.02	0.37	3.43	7.04	False	CHEMBL3373353	Inhibition of HSP90alpha (unknown origin) after 16 hrs by FP enzymatic assay	B	BAO_0000357	single protein format	Homo sapiens	None	None	None	None	CHEMBL3880	Heat shock protein HSP 90-alpha	Homo sapiens	SINGLE PROTEIN	CHEMBL3352482	1	Scientific Literature	Eur. J. Med. Chem.	2014	None
CHEMBL1828656		0	285.30	0	3.14	18	CCc1cc(/C=N/c2ccc3c(c2)OCO3)c(O)cc1O	IC50	'='	22100.0	nM	4.66			UO_0000065	16.32	0.30	1.52	6.53	False	CHEMBL1832709	Displacement of FITC-labeled geldanamycin from human recombinant HSP90alpha after 24 hrs by fluorescence displacement assay	B	BAO_0000357	single protein format	Homo sapiens	None	None	None	None	CHEMBL3880	Heat shock protein HSP 90-alpha	Homo sapiens	SINGLE PROTEIN	CHEMBL1828550	1	Scientific Literature	Bioorg. Med. Chem.	2011	None
CHEMBL1831185		0	341.36	0	2.91	5	CCc1cc([C@@H]2CC(=O)N2c2ccc3c(c2)OCCO3)c(O)cc1O	Activity						Active						False	CHEMBL1832714	Inhibition of Hsp90alpha in human MCF7 assessed as induction of proteasomal ER2alpha protein degradation at 100 uM after 24 hrs by Western blot analysis relative to control	B	BAO_0000357	single protein format	Homo sapiens	None	None	MCF7	None	CHEMBL3880	Heat shock protein HSP 90-alpha	Homo sapiens	SINGLE PROTEIN	CHEMBL1828550	1	Scientific Literature	Bioorg. Med. Chem.	2011	CHEMBL3308403
CHEMBL352683		0	401.47	0	2.45	31	COc1cc(Cc2nc3c(N)ncnc3n2CCOC(C)C)cc(OC)c1OC	EC50						Not Determined						False	CHEMBL830089	Effective concentration of compound against heat shock protein HSP90 determined in normal brain cells; (ND=Not Determined)	B	BAO_0000219	cell-based format	Homo sapiens	None	None	brain	None	CHEMBL3880	Heat shock protein HSP 90-alpha	Homo sapiens	SINGLE PROTEIN	CHEMBL1143602	1	Scientific Literature	J. Med. Chem.	2005	None
CHEMBL193282		0	451.91	0	3.79	21a	C#CCCCn1c(Sc2cc(OC)c(OC)c(OC)c2Cl)nc2c(N)nc(F)nc21	Selectivity	'='	2400.0										False	CHEMBL830755	Selective binding towards heat shock protein HSP90 of normal lung cell to that of SKBr3 cells	F	BAO_0000219	cell-based format	Homo sapiens	None	None	SKBr3	None	CHEMBL3880	Heat shock protein HSP 90-alpha	Homo sapiens	SINGLE PROTEIN	CHEMBL1143602	1	Scientific Literature	J. Med. Chem.	2005	None
CHEMBL352683		0	401.47	0	2.45	31	COc1cc(Cc2nc3c(N)ncnc3n2CCOC(C)C)cc(OC)c1OC	EC50	'='	3600.0	nM	5.44			UO_0000065					False	CHEMBL829720	Effective concentration against heat shock protein HSP90-alpha in SKBr3 cells	F	BAO_0000219	cell-based format	Homo sapiens	None	None	SKBr3	None	CHEMBL3880	Heat shock protein HSP 90-alpha	Homo sapiens	SINGLE PROTEIN	CHEMBL1143602	1	Scientific Literature	J. Med. Chem.	2005	None
CHEMBL3600798		0	506.56	1	3.59	20o	CCNC(=O)c1noc(-c2cc(C(C)C)c(O)cc2O)c1C#CC(C)(C)NC(=O)c1ccc(OC)nc1	IC50	'='	57.0	nM	7.24			UO_0000065	14.30	0.27	3.65	4.93	False	CHEMBL3603022	Binding affinity to HSP90alpha (unknown origin) by fluorescence polarization assay	B	BAO_0000357	single protein format	Homo sapiens	None	None	None	None	CHEMBL3880	Heat shock protein HSP 90-alpha	Homo sapiens	SINGLE PROTEIN	CHEMBL3600311	1	Scientific Literature	Bioorg. Med. Chem. Lett.	2015	None
CHEMBL3945793		0	400.41	0	2.65	3000030	CCCCN(C)C(=O)c1cc(-c2n[nH]c(=O)n2-c2ccccc2F)c(O)cc1O	k_off	'='	0.003915	s-1			Interpretation: Specific Binding						False	CHEMBL3885778	Recombinant Hsp90 [His-Tev-huHsp90-alpha (9-236)] was immobilized on a Biacore CM5 chip at 25 degrees C and a flow rate of 30 uL/min using amine coupling at pH 4.50 according to Biacore standard protocol. Hsp90 was applied at a concentration of 20 ug/mL with 50uM 17-DMAG.Data sets were processed and analyzed using the software Biacore 4000 Evaluation. Solvent corrected and double-referenced assoc…	B	BAO_0000357	single protein format	Homo sapiens	None	None	None	None	CHEMBL3880	Heat shock protein HSP 90-alpha	Homo sapiens	SINGLE PROTEIN	CHEMBL3885741	30	K4DD Project			None
CHEMBL3943106		0	422.44	0	1.81	3000025	CCCN(C)S(=O)(=O)c1cc(-c2n[nH]c(=O)n2-c2ccccc2F)c(O)cc1O	TdeltaS	'='	9505.9	J/mol			Interpretation: Specific Binding						False	CHEMBL3885780	Protein was prepared by dialysis for 24 hours against 1 liter of 30 mM Hepes pH 7.5, 150mM NaCl and 0.5mM TCEP. The final protein concentration was determined by Bradford Assay. The final protein concentration in the sample cell was 50 uM. Ligand stock solutions of 10 mM in DMSO were diluted to 5uM concentrations with ITC buffer and adjusted to 2% (v/v) DMSO. Both the titrate and titrant solution…	B	BAO_0000357	single protein format	Homo sapiens	None	None	None	None	CHEMBL3880	Heat shock protein HSP 90-alpha	Homo sapiens	SINGLE PROTEIN	CHEMBL3885741	30	K4DD Project			None
CHEMBL3889899		0	283.29	0	1.95	3000155	Cc1ccccc1-n1c(-c2ccc(O)cc2O)n[nH]c1=O	deltaH	'='	-35872.2	J/mol			Interpretation: Specific Binding						False	CHEMBL3885780	Protein was prepared by dialysis for 24 hours against 1 liter of 30 mM Hepes pH 7.5, 150mM NaCl and 0.5mM TCEP. The final protein concentration was determined by Bradford Assay. The final protein concentration in the sample cell was 50 uM. Ligand stock solutions of 10 mM in DMSO were diluted to 5uM concentrations with ITC buffer and adjusted to 2% (v/v) DMSO. Both the titrate and titrant solution…	B	BAO_0000357	single protein format	Homo sapiens	None	None	None	None	CHEMBL3880	Heat shock protein HSP 90-alpha	Homo sapiens	SINGLE PROTEIN	CHEMBL3885741	30	K4DD Project			None
CHEMBL3898029		0	366.15	0	2.54	3000023	O=c1[nH]nc(-c2cc(Br)c(O)cc2O)n1-c1ccccc1F	Kd	'='	163.02	nM	6.79		Interpretation: Specific Binding	UO_0000065	18.54	0.42	4.25	7.45	False	CHEMBL3885780	Protein was prepared by dialysis for 24 hours against 1 liter of 30 mM Hepes pH 7.5, 150mM NaCl and 0.5mM TCEP. The final protein concentration was determined by Bradford Assay. The final protein concentration in the sample cell was 50 uM. Ligand stock solutions of 10 mM in DMSO were diluted to 5uM concentrations with ITC buffer and adjusted to 2% (v/v) DMSO. Both the titrate and titrant solution…	B	BAO_0000357	single protein format	Homo sapiens	None	None	None	None	CHEMBL3880	Heat shock protein HSP 90-alpha	Homo sapiens	SINGLE PROTEIN	CHEMBL3885741	30	K4DD Project			None
CHEMBL3943106		0	422.44	0	1.81	3000025	CCCN(C)S(=O)(=O)c1cc(-c2n[nH]c(=O)n2-c2ccccc2F)c(O)cc1O	TdeltaS	'='	58324.56	J/mol			Interpretation: Specific Binding						False	CHEMBL3885779	Protein was prepared by dialysis for 24 hours against 1 liter of 30 mM Hepes pH 7.5, 150mM NaCl and 0.5mM TCEP. The final protein concentration was determined by Bradford Assay. The final protein concentration in the sample cell was 50 uM. Ligand stock solutions of 10 mM in DMSO were diluted to 5uM concentrations with ITC buffer and adjusted to 2% (v/v) DMSO. Both the titrate and titrant solution…	B	BAO_0000357	single protein format	Homo sapiens	None	None	None	None	CHEMBL3880	Heat shock protein HSP 90-alpha	Homo sapiens	SINGLE PROTEIN	CHEMBL3885741	30	K4DD Project			None
CHEMBL3600435		0	427.50	0	2.70	14b	CC(C)NC(=O)c1noc(-c2cc(C(C)C)c(O)cc2O)c1C#CCN1CCOCC1	IC50	'='	108.0	nM	6.97			UO_0000065	16.30	0.31	4.27	6.45	False	CHEMBL3603022	Binding affinity to HSP90alpha (unknown origin) by fluorescence polarization assay	B	BAO_0000357	single protein format	Homo sapiens	None	None	None	None	CHEMBL3880	Heat shock protein HSP 90-alpha	Homo sapiens	SINGLE PROTEIN	CHEMBL3600311	1	Scientific Literature	Bioorg. Med. Chem. Lett.	2015	None
CHEMBL3908022		0	386.38	0	2.26	3000029	CCCN(C)C(=O)c1cc(-c2n[nH]c(=O)n2-c2ccccc2F)c(O)cc1O	Kd	'='	72.13	nM	7.14		Interpretation: Specific Binding	UO_0000065	18.48	0.35	4.88	6.41	False	CHEMBL3885779	Protein was prepared by dialysis for 24 hours against 1 liter of 30 mM Hepes pH 7.5, 150mM NaCl and 0.5mM TCEP. The final protein concentration was determined by Bradford Assay. The final protein concentration in the sample cell was 50 uM. Ligand stock solutions of 10 mM in DMSO were diluted to 5uM concentrations with ITC buffer and adjusted to 2% (v/v) DMSO. Both the titrate and titrant solution…	B	BAO_0000357	single protein format	Homo sapiens	None	None	None	None	CHEMBL3880	Heat shock protein HSP 90-alpha	Homo sapiens	SINGLE PROTEIN	CHEMBL3885741	30	K4DD Project			None
CHEMBL3956397		0	352.39	0	3.88	3000159	CCCc1cc(-c2n[nH]cc2-c2ccc3c(c2)OCCO3)c(O)cc1O	deltaG	'='	-42552.79	J/mol			Interpretation: Specific Binding						False	CHEMBL3885779	Protein was prepared by dialysis for 24 hours against 1 liter of 30 mM Hepes pH 7.5, 150mM NaCl and 0.5mM TCEP. The final protein concentration was determined by Bradford Assay. The final protein concentration in the sample cell was 50 uM. Ligand stock solutions of 10 mM in DMSO were diluted to 5uM concentrations with ITC buffer and adjusted to 2% (v/v) DMSO. Both the titrate and titrant solution…	B	BAO_0000357	single protein format	Homo sapiens	None	None	None	None	CHEMBL3880	Heat shock protein HSP 90-alpha	Homo sapiens	SINGLE PROTEIN	CHEMBL3885741	30	K4DD Project			None
CHEMBL3943106		0	422.44	0	1.81	3000025	CCCN(C)S(=O)(=O)c1cc(-c2n[nH]c(=O)n2-c2ccccc2F)c(O)cc1O	kon	'='	250025.0	Ms-1		Non standard unit for type	Interpretation: Specific Binding						False	CHEMBL3885778	Recombinant Hsp90 [His-Tev-huHsp90-alpha (9-236)] was immobilized on a Biacore CM5 chip at 25 degrees C and a flow rate of 30 uL/min using amine coupling at pH 4.50 according to Biacore standard protocol. Hsp90 was applied at a concentration of 20 ug/mL with 50uM 17-DMAG.Data sets were processed and analyzed using the software Biacore 4000 Evaluation. Solvent corrected and double-referenced assoc…	B	BAO_0000357	single protein format	Homo sapiens	None	None	None	None	CHEMBL3880	Heat shock protein HSP 90-alpha	Homo sapiens	SINGLE PROTEIN	CHEMBL3885741	30	K4DD Project			None
CHEMBL3909055		0	303.71	0	2.29	3000156	O=c1[nH]nc(-c2ccc(O)cc2O)n1-c1ccccc1Cl	k_off	'='	0.2275	s-1			Interpretation: Specific Binding						False	CHEMBL3885778	Recombinant Hsp90 [His-Tev-huHsp90-alpha (9-236)] was immobilized on a Biacore CM5 chip at 25 degrees C and a flow rate of 30 uL/min using amine coupling at pH 4.50 according to Biacore standard protocol. Hsp90 was applied at a concentration of 20 ug/mL with 50uM 17-DMAG.Data sets were processed and analyzed using the software Biacore 4000 Evaluation. Solvent corrected and double-referenced assoc…	B	BAO_0000357	single protein format	Homo sapiens	None	None	None	None	CHEMBL3880	Heat shock protein HSP 90-alpha	Homo sapiens	SINGLE PROTEIN	CHEMBL3885741	30	K4DD Project			None
CHEMBL3426777		0	352.47	0	3.74	9w	Cc1cc(C)c(Sc2nc3c(N)ncn(CCCC#N)c-3n2)c(C)c1	IC50	'>'	100000.0	nM				UO_0000065					False	CHEMBL3427922	Displacement of Cy3B-GM from recombinant Hsp90alpha (unknown origin) after 24 hrs by fluorescence polarization assay	B	BAO_0000357	single protein format	Homo sapiens	None	None	None	None	CHEMBL3880	Heat shock protein HSP 90-alpha	Homo sapiens	SINGLE PROTEIN	CHEMBL3425404	1	Scientific Literature	J. Med. Chem.	2015	None
CHEMBL3426783		0	410.37	0	4.86	18e	CC(C)NCCCn1c(Sc2cc(Cl)cc(Cl)c2)nc2c(N)nccc21	IC50	'>'	50000.0	nM				UO_0000065					False	CHEMBL3427922	Displacement of Cy3B-GM from recombinant Hsp90alpha (unknown origin) after 24 hrs by fluorescence polarization assay	B	BAO_0000357	single protein format	Homo sapiens	None	None	None	None	CHEMBL3880	Heat shock protein HSP 90-alpha	Homo sapiens	SINGLE PROTEIN	CHEMBL3425404	1	Scientific Literature	J. Med. Chem.	2015	None
CHEMBL360563		0	270.29	0	2.44	G3130	CCc1cc(-c2n[nH]cc2-c2c[nH]cn2)c(O)cc1O	Concentration	'='	30.0	uM				UO_0000064					False	CHEMBL832187	Effective concentration for Her-2 degradation in SKBR-3 cells	F	BAO_0000219	cell-based format	Homo sapiens	None	None	SKBR-3	None	CHEMBL3880	Heat shock protein HSP 90-alpha	Homo sapiens	SINGLE PROTEIN	CHEMBL1144366	1	Scientific Literature	Bioorg. Med. Chem. Lett.	2005	None
CHEMBL366755		0	840.97	2	4.13	PI3K-1-GM	CO[C@H]1/C=C\C=C(/C)C(=O)NC2=CC(=O)C(NCCCC#Cc3cccc4c(=O)cc(N5CCOCC5)oc34)=C(C[C@@H](C)C[C@H](OC)[C@H](O)[C@@H](C)/C=C(\C)[C@@H]1OC(N)=O)C2=O	EC50	'>'	50000.0	nM				UO_0000065					False	CHEMBL693505	Competitive binding towards Heat shock protein HSP 90-alpha	B	BAO_0000357	single protein format	None	None	None	None	None	CHEMBL3880	Heat shock protein HSP 90-alpha	Homo sapiens	SINGLE PROTEIN	CHEMBL1134011	1	Scientific Literature	Bioorg. Med. Chem. Lett.	2001	None
CHEMBL3970310		0	312.34	0	4.16	3000121	CCc1cc(-c2n[nH]c(C)c2-c2ccccc2F)c(O)cc1O	Kd	'='	513.83	nM	6.29		Interpretation: Specific Binding	UO_0000065	20.14	0.37	2.13	9.10	False	CHEMBL3885742	Recombinant Hsp90 [His-Tev-huHsp90-alpha (9-236)] was immobilized on a Biacore CM5 chip at 25 degrees C and a flow rate of 30 uL/min using amine coupling at pH 4.50 according to Biacore standard protocol. Hsp90 was applied at a concentration of 20 ug/mL with 50uM 17-DMAG.Data sets were processed and analyzed using the software Biacore 4000 Evaluation. Solvent corrected and double-referenced assoc…	B	BAO_0000357	single protein format	Homo sapiens	None	None	None	None	CHEMBL3880	Heat shock protein HSP 90-alpha	Homo sapiens	SINGLE PROTEIN	CHEMBL3885741	30	K4DD Project			None
CHEMBL3962733		0	415.50	0	2.93	3000035	CCNC(=O)C1(c2ccc3nc(N)nc(C(=O)N4Cc5ccccc5C4)c3c2)CCC1	k_off	'='	0.003697	s-1			Interpretation: Specific Binding						False	CHEMBL3885742	Recombinant Hsp90 [His-Tev-huHsp90-alpha (9-236)] was immobilized on a Biacore CM5 chip at 25 degrees C and a flow rate of 30 uL/min using amine coupling at pH 4.50 according to Biacore standard protocol. Hsp90 was applied at a concentration of 20 ug/mL with 50uM 17-DMAG.Data sets were processed and analyzed using the software Biacore 4000 Evaluation. Solvent corrected and double-referenced assoc…	B	BAO_0000357	single protein format	Homo sapiens	None	None	None	None	CHEMBL3880	Heat shock protein HSP 90-alpha	Homo sapiens	SINGLE PROTEIN	CHEMBL3885741	30	K4DD Project			None
CHEMBL3896847		0	371.44	0	4.44	3000222	Cc1cccc(Cc2n[nH]c3cc(O)c(C(=O)N(C)c4ccccc4)cc23)c1	Kd	'='	21.71	nM	7.66		Interpretation: Specific Binding	UO_0000065	20.63	0.37	3.22	11.07	False	CHEMBL3885742	Recombinant Hsp90 [His-Tev-huHsp90-alpha (9-236)] was immobilized on a Biacore CM5 chip at 25 degrees C and a flow rate of 30 uL/min using amine coupling at pH 4.50 according to Biacore standard protocol. Hsp90 was applied at a concentration of 20 ug/mL with 50uM 17-DMAG.Data sets were processed and analyzed using the software Biacore 4000 Evaluation. Solvent corrected and double-referenced assoc…	B	BAO_0000357	single protein format	Homo sapiens	None	None	None	None	CHEMBL3880	Heat shock protein HSP 90-alpha	Homo sapiens	SINGLE PROTEIN	CHEMBL3885741	30	K4DD Project			None
CHEMBL3975547		0	491.60	1	5.36	3000100	Cc1nn(-c2ccc(C(N)=O)c(NC3CCC(O)CC3)c2)c2cccc(-c3cnc4ccccc4c3)c12	k_on	'='	16220.0	M-1.s-1									False	CHEMBL3885754	Recombinant Hsp90 [His-Tev-huHsp90-alpha (9-236)] was immobilized on a Biacore CM5 chip at 25 degrees C and a flow rate of 30 uL/min using amine coupling at pH 4.50 according to Biacore standard protocol. Hsp90 was applied at a concentration of 20 ug/mL with 50uM 17-DMAG.Data sets were processed and analyzed using the software Biacore 4000 Evaluation. Solvent corrected and double-referenced assoc…	B	BAO_0000357	single protein format	Homo sapiens	None	None	None	None	CHEMBL3880	Heat shock protein HSP 90-alpha	Homo sapiens	SINGLE PROTEIN	CHEMBL3885741	30	K4DD Project			None
CHEMBL339231		0	545.63	1	1.72	4	CO[C@H]1/C=C\C=C(/C)C(=O)NC2=CC(=O)C(N)=C(C[C@@H](C)C[C@H](OC)[C@H](O)[C@@H](C)/C=C(\C)[C@@H]1OC(N)=O)C2=O	Kd	'='	100.0	nM	7.00			UO_0000065	12.83	0.25	5.28	3.88	False	CHEMBL881215	Binding affinity for human heat shock protein 90 in scintillation proximity assay	B	BAO_0000357	single protein format	Homo sapiens	None	None	None	None	CHEMBL3880	Heat shock protein HSP 90-alpha	Homo sapiens	SINGLE PROTEIN	CHEMBL1143641	1	Scientific Literature	Bioorg. Med. Chem. Lett.	2005	None
CHEMBL371539		0	607.68	1	2.34	6	CO[C@H]1/C=C\C=C(/C)C(=O)NC2=CC(=O)C(NCCF)=C(C[C@@H](C)C[C@H](OC)[C@H](O)[C@@H](C)/C=C(\C)[C@@H]1OC(=O)NO)C2=O	Kd	'>'	100000.0	nM				UO_0000065					False	CHEMBL881215	Binding affinity for human heat shock protein 90 in scintillation proximity assay	B	BAO_0000357	single protein format	Homo sapiens	None	None	None	None	CHEMBL3880	Heat shock protein HSP 90-alpha	Homo sapiens	SINGLE PROTEIN	CHEMBL1143641	1	Scientific Literature	Bioorg. Med. Chem. Lett.	2005	None
CHEMBL370149		0	645.80	2	1.76	12	CO[C@H]1/C=C\C=C(/C)C(=O)NC2=CC(=O)C(NCCN(C)C)=C(C[C@@H](C)C[C@H](OC)[C@H](O)[C@@H](C)/C=C(\C)[C@@H]1OC(=O)N(C)N)C2=O	Kd	'>'	100000.0	nM				UO_0000065					False	CHEMBL881215	Binding affinity for human heat shock protein 90 in scintillation proximity assay	B	BAO_0000357	single protein format	Homo sapiens	None	None	None	None	CHEMBL3880	Heat shock protein HSP 90-alpha	Homo sapiens	SINGLE PROTEIN	CHEMBL1143641	1	Scientific Literature	Bioorg. Med. Chem. Lett.	2005	None
CHEMBL3940966		0	442.48	1	5.00	3000112	O=C(N[C@H]1c2ccccc2-c2c(-c3nc4cnccc4[nH]3)cccc21)c1ccnc2[nH]ccc12	k_on	'='	14051.5	M-1.s-1									False	CHEMBL3885754	Recombinant Hsp90 [His-Tev-huHsp90-alpha (9-236)] was immobilized on a Biacore CM5 chip at 25 degrees C and a flow rate of 30 uL/min using amine coupling at pH 4.50 according to Biacore standard protocol. Hsp90 was applied at a concentration of 20 ug/mL with 50uM 17-DMAG.Data sets were processed and analyzed using the software Biacore 4000 Evaluation. Solvent corrected and double-referenced assoc…	B	BAO_0000357	single protein format	Homo sapiens	None	None	None	None	CHEMBL3880	Heat shock protein HSP 90-alpha	Homo sapiens	SINGLE PROTEIN	CHEMBL3885741	30	K4DD Project			None
CHEMBL3900791		0	465.55	0	2.76	3000032	CCNC(=O)C1=C(c2ccc(CN3CCOCC3)cc2)/C(=C2\C=C(C(C)C)C(O)=CC2=O)ON1	kon	'>'	100000.0	Ms-1		Non standard unit for type	Interpretation: Specific Binding						False	CHEMBL3885742	Recombinant Hsp90 [His-Tev-huHsp90-alpha (9-236)] was immobilized on a Biacore CM5 chip at 25 degrees C and a flow rate of 30 uL/min using amine coupling at pH 4.50 according to Biacore standard protocol. Hsp90 was applied at a concentration of 20 ug/mL with 50uM 17-DMAG.Data sets were processed and analyzed using the software Biacore 4000 Evaluation. Solvent corrected and double-referenced assoc…	B	BAO_0000357	single protein format	Homo sapiens	None	None	None	None	CHEMBL3880	Heat shock protein HSP 90-alpha	Homo sapiens	SINGLE PROTEIN	CHEMBL3885741	30	K4DD Project			None
CHEMBL3929986		0	304.35	0	2.68	3000236	Cc1ccc2nc(N)nc(C(=O)N3Cc4ccccc4C3)c2c1	kon	'='	550366.67	Ms-1		Non standard unit for type	Interpretation: Specific Binding						False	CHEMBL3885742	Recombinant Hsp90 [His-Tev-huHsp90-alpha (9-236)] was immobilized on a Biacore CM5 chip at 25 degrees C and a flow rate of 30 uL/min using amine coupling at pH 4.50 according to Biacore standard protocol. Hsp90 was applied at a concentration of 20 ug/mL with 50uM 17-DMAG.Data sets were processed and analyzed using the software Biacore 4000 Evaluation. Solvent corrected and double-referenced assoc…	B	BAO_0000357	single protein format	Homo sapiens	None	None	None	None	CHEMBL3880	Heat shock protein HSP 90-alpha	Homo sapiens	SINGLE PROTEIN	CHEMBL3885741	30	K4DD Project			None
CHEMBL3943099		0	424.39	0	2.64	3000031	CN(Cc1ccco1)C(=O)c1cc(-c2n[nH]c(=O)n2-c2ccccc2F)c(O)cc1O	k_off	'='	0.0003291	s-1			Interpretation: Specific Binding						False	CHEMBL3885742	Recombinant Hsp90 [His-Tev-huHsp90-alpha (9-236)] was immobilized on a Biacore CM5 chip at 25 degrees C and a flow rate of 30 uL/min using amine coupling at pH 4.50 according to Biacore standard protocol. Hsp90 was applied at a concentration of 20 ug/mL with 50uM 17-DMAG.Data sets were processed and analyzed using the software Biacore 4000 Evaluation. Solvent corrected and double-referenced assoc…	B	BAO_0000357	single protein format	Homo sapiens	None	None	None	None	CHEMBL3880	Heat shock protein HSP 90-alpha	Homo sapiens	SINGLE PROTEIN	CHEMBL3885741	30	K4DD Project			None
CHEMBL3889584		0	484.47	0	3.42	3000231	Nc1nc(C(=O)N2Cc3ccccc3C2)c2cc(-c3cc(F)c(F)cc3Cc3nnn[nH]3)ccc2n1	kon	'='	63805.0	Ms-1		Non standard unit for type	Interpretation: Specific Binding						False	CHEMBL3885742	Recombinant Hsp90 [His-Tev-huHsp90-alpha (9-236)] was immobilized on a Biacore CM5 chip at 25 degrees C and a flow rate of 30 uL/min using amine coupling at pH 4.50 according to Biacore standard protocol. Hsp90 was applied at a concentration of 20 ug/mL with 50uM 17-DMAG.Data sets were processed and analyzed using the software Biacore 4000 Evaluation. Solvent corrected and double-referenced assoc…	B	BAO_0000357	single protein format	Homo sapiens	None	None	None	None	CHEMBL3880	Heat shock protein HSP 90-alpha	Homo sapiens	SINGLE PROTEIN	CHEMBL3885741	30	K4DD Project			None
CHEMBL352683		0	401.47	0	2.45	31	COc1cc(Cc2nc3c(N)ncnc3n2CCOC(C)C)cc(OC)c1OC	Selectivity						Not Determined						False	CHEMBL832151	Selective binding towards heat shock protein HSP90 of normal brain cell to that of SKBr3 cells; Not determined	F	BAO_0000219	cell-based format	Homo sapiens	None	None	brain	None	CHEMBL3880	Heat shock protein HSP 90-alpha	Homo sapiens	SINGLE PROTEIN	CHEMBL1143602	1	Scientific Literature	J. Med. Chem.	2005	None
CHEMBL352683		0	401.47	0	2.45	31	COc1cc(Cc2nc3c(N)ncnc3n2CCOC(C)C)cc(OC)c1OC	Selectivity						Not Determined						False	CHEMBL832152	Selective binding towards heat shock protein HSP90 of normal heart cell to that of SKBr3 cells; Not determined	F	BAO_0000219	cell-based format	Homo sapiens	None	None	heart	None	CHEMBL3880	Heat shock protein HSP 90-alpha	Homo sapiens	SINGLE PROTEIN	CHEMBL1143602	1	Scientific Literature	J. Med. Chem.	2005	None
CHEMBL88580		0	95.11	0	0.06	Figure2, R2C4	Nc1ncccn1	Kd	'='	19000.0	nM	4.72			UO_0000065	49.64	0.92	4.66	9.11	False	CHEMBL1838880	Binding affinity to human HSP90alpha assessed as 2D1H-15N chemical shift perturbation by NMR spectroscopy	B	BAO_0000357	single protein format	Homo sapiens	None	None	None	None	CHEMBL3880	Heat shock protein HSP 90-alpha	Homo sapiens	SINGLE PROTEIN	CHEMBL1833897	1	Scientific Literature	Bioorg. Med. Chem. Lett.	2011	None
CHEMBL1834093		0	277.33	0	3.22	4	Cc1cc(-c2ccc3c4c(cccc24)COC3)nc(N)n1	IC50	'='	6900.0	nM	5.16			UO_0000065	18.61	0.34	1.94	8.46	False	CHEMBL1838881	Inhibition of human N-terminal GST-tagged HSP90alpha expressed in Escherichia coli after 1 hr using 10 mM of ATP and malachite green by microplate reader	B	BAO_0000019	assay format	Homo sapiens	None	None	None	None	CHEMBL3880	Heat shock protein HSP 90-alpha	Homo sapiens	SINGLE PROTEIN	CHEMBL1833897	1	Scientific Literature	Bioorg. Med. Chem. Lett.	2011	None
CHEMBL1213892		0	1196.97	None	None	13a	Nc1ncnc2c1nc(Sc1cc3c(cc1Br)OCO3)n2CCCc1cn(CCOCCOCCOCCOCCOCCn2cc(CCCn3c(Sc4cc5c(cc4Br)OCO5)nc4c(N)ncnc43)nn2)nn1	IC50	'='	650.0	nM	6.19			UO_0000065	5.17	None	None	None	False	CHEMBL1217470	Displacement of biotin-labeled geldanamycin from N-terminal His-tagged human recombinant HSP90alpha expressed in Escherichia coli	B	BAO_0000019	assay format	Homo sapiens	None	None	None	None	CHEMBL3880	Heat shock protein HSP 90-alpha	Homo sapiens	SINGLE PROTEIN	CHEMBL1212829	1	Scientific Literature	Bioorg. Med. Chem.	2010	None
CHEMBL3401151		0	427.98	0	4.71	25	Cc1c2c(n3c1CCN(CC(C)C)c1cc(C(N)=O)c(Cl)cc1-3)CC(C)(C)CC2=O	Ki	'='	33.0	nM	7.48			UO_0000065	17.48	0.34	2.77	10.95	False	CHEMBL3404380	Inhibition of FITC-GA binding to Hsp90alpha (unknown origin) ATPase site after 2 hrs by fluorescence polarization assay	B	BAO_0000357	single protein format	Homo sapiens	None	None	None	None	CHEMBL3880	Heat shock protein HSP 90-alpha	Homo sapiens	SINGLE PROTEIN	CHEMBL3400101	1	Scientific Literature	Bioorg. Med. Chem. Lett.	2015	None
CHEMBL1453089		0	278.31	0	3.94	SID49670373	O=[N+]([O-])/C=C/c1ccc2c(ccn2Cc2ccccc2)c1	AC50	'='	3415.0	nM	5.47		active	UO_0000065					False	CHEMBL1794333	PUBCHEM_BIOASSAY: HsHsp90 Counterscreen Measured in Microorganism System Using Plate Reader - 2121-02_Inhibitor_Dose_CherryPick_Activity. (Class of assay: confirmatory) [Related pubchem assays (depositor defined):AID504596]	F	BAO_0000218	organism-based format	None	None	None	None	None	CHEMBL3880	Heat shock protein HSP 90-alpha	Homo sapiens	SINGLE PROTEIN	CHEMBL1201862	7	PubChem BioAssays			None
CHEMBL109480	TANESPIMYCIN	3	585.70	1	2.54	3, 17-AAG	C=CCNC1=C2C[C@@H](C)C[C@H](OC)[C@H](O)[C@@H](C)/C=C(\C)[C@H](OC(N)=O)[C@@H](OC)/C=C\C=C(/C)C(=O)NC(=CC1=O)C2=O	GI50	'='	32.0	nM				UO_0000065					False	CHEMBL1058057	Binding affinity to human HSP90alpha	B	BAO_0000357	single protein format	Homo sapiens	None	None	None	None	CHEMBL3880	Heat shock protein HSP 90-alpha	Homo sapiens	SINGLE PROTEIN	CHEMBL1153018	1	Scientific Literature	Bioorg. Med. Chem. Lett.	2009	None
CHEMBL1468684		0	324.77	0	4.18	SID49737058	N=C(NOC(=O)c1ccc2ccccc2c1)c1ccccc1Cl	AC50	'='	2337.0	nM	5.63		active	UO_0000065					False	CHEMBL1794333	PUBCHEM_BIOASSAY: HsHsp90 Counterscreen Measured in Microorganism System Using Plate Reader - 2121-02_Inhibitor_Dose_CherryPick_Activity. (Class of assay: confirmatory) [Related pubchem assays (depositor defined):AID504596]	F	BAO_0000218	organism-based format	None	None	None	None	None	CHEMBL3880	Heat shock protein HSP 90-alpha	Homo sapiens	SINGLE PROTEIN	CHEMBL1201862	7	PubChem BioAssays			None
CHEMBL1383799		0	371.49	1	5.01	SID26662355	Cc1nn2c(NCc3ccccn3)cc(C(C)(C)C)nc2c1-c1ccccc1	AC50	'='	1782.0	nM	5.75		active	UO_0000065					False	CHEMBL1794333	PUBCHEM_BIOASSAY: HsHsp90 Counterscreen Measured in Microorganism System Using Plate Reader - 2121-02_Inhibitor_Dose_CherryPick_Activity. (Class of assay: confirmatory) [Related pubchem assays (depositor defined):AID504596]	F	BAO_0000218	organism-based format	None	None	None	None	None	CHEMBL3880	Heat shock protein HSP 90-alpha	Homo sapiens	SINGLE PROTEIN	CHEMBL1201862	7	PubChem BioAssays			None
CHEMBL1480517		0	360.83	0	3.91	SID847826	O=C(CCSc1nnc(-c2ccncc2)o1)Nc1ccc(Cl)cc1	AC50	'='	1652.0	nM	5.78		active	UO_0000065					False	CHEMBL1794333	PUBCHEM_BIOASSAY: HsHsp90 Counterscreen Measured in Microorganism System Using Plate Reader - 2121-02_Inhibitor_Dose_CherryPick_Activity. (Class of assay: confirmatory) [Related pubchem assays (depositor defined):AID504596]	F	BAO_0000218	organism-based format	None	None	None	None	None	CHEMBL3880	Heat shock protein HSP 90-alpha	Homo sapiens	SINGLE PROTEIN	CHEMBL1201862	7	PubChem BioAssays			None
CHEMBL1488923		0	276.30	0	2.57	SID24830873	Cc1nn(-c2nc3ccccc3[nH]2)c(=O)c2ccccc12	AC50	'='	4968.0	nM	5.30		active	UO_0000065					False	CHEMBL1794333	PUBCHEM_BIOASSAY: HsHsp90 Counterscreen Measured in Microorganism System Using Plate Reader - 2121-02_Inhibitor_Dose_CherryPick_Activity. (Class of assay: confirmatory) [Related pubchem assays (depositor defined):AID504596]	F	BAO_0000218	organism-based format	None	None	None	None	None	CHEMBL3880	Heat shock protein HSP 90-alpha	Homo sapiens	SINGLE PROTEIN	CHEMBL1201862	7	PubChem BioAssays			None
CHEMBL599255		0	405.89	1	5.59	SID24796752	CCOc1ccc(C(Nc2cccnc2)c2cc(Cl)c3cccnc3c2O)cc1	AC50	'='	2681.0	nM	5.57		active	UO_0000065					False	CHEMBL1794333	PUBCHEM_BIOASSAY: HsHsp90 Counterscreen Measured in Microorganism System Using Plate Reader - 2121-02_Inhibitor_Dose_CherryPick_Activity. (Class of assay: confirmatory) [Related pubchem assays (depositor defined):AID504596]	F	BAO_0000218	organism-based format	None	None	None	None	None	CHEMBL3880	Heat shock protein HSP 90-alpha	Homo sapiens	SINGLE PROTEIN	CHEMBL1201862	7	PubChem BioAssays			None
CHEMBL64391	ITRACONAZOLE	4	705.65	3	5.58	itraconazole	CCC(C)n1ncn(-c2ccc(N3CCN(c4ccc(OCC5COC(Cn6cncn6)(c6ccc(Cl)cc6Cl)O5)cc4)CC3)cc2)c1=O	AC50	'<'	195.0	nM			active	UO_0000065					False	CHEMBL1794333	PUBCHEM_BIOASSAY: HsHsp90 Counterscreen Measured in Microorganism System Using Plate Reader - 2121-02_Inhibitor_Dose_CherryPick_Activity. (Class of assay: confirmatory) [Related pubchem assays (depositor defined):AID504596]	F	BAO_0000218	organism-based format	None	None	None	None	None	CHEMBL3880	Heat shock protein HSP 90-alpha	Homo sapiens	SINGLE PROTEIN	CHEMBL1201862	7	PubChem BioAssays			None
CHEMBL1422997		0	430.55	0	3.55	SID7972374	CCCCCCOc1ccc(N2C(=O)CC(N3CCC(C(=O)OCC)CC3)C2=O)cc1	AC50	'='	2298.0	nM	5.64		active	UO_0000065					False	CHEMBL1794333	PUBCHEM_BIOASSAY: HsHsp90 Counterscreen Measured in Microorganism System Using Plate Reader - 2121-02_Inhibitor_Dose_CherryPick_Activity. (Class of assay: confirmatory) [Related pubchem assays (depositor defined):AID504596]	F	BAO_0000218	organism-based format	None	None	None	None	None	CHEMBL3880	Heat shock protein HSP 90-alpha	Homo sapiens	SINGLE PROTEIN	CHEMBL1201862	7	PubChem BioAssays			None
CHEMBL1734025		0	319.40	0	3.97	SID89855826	Oc1c(C(c2ccccc2)N2CCOCC2)ccc2ccccc12	AC50	'='	7257.0	nM	5.14		active	UO_0000065					False	CHEMBL1794333	PUBCHEM_BIOASSAY: HsHsp90 Counterscreen Measured in Microorganism System Using Plate Reader - 2121-02_Inhibitor_Dose_CherryPick_Activity. (Class of assay: confirmatory) [Related pubchem assays (depositor defined):AID504596]	F	BAO_0000218	organism-based format	None	None	None	None	None	CHEMBL3880	Heat shock protein HSP 90-alpha	Homo sapiens	SINGLE PROTEIN	CHEMBL1201862	7	PubChem BioAssays			None
CHEMBL579270		0	1646.16	None	None	I-IV tag, 1067-1V-PEG-Biotin	CC(C)C[C@@H]1NC(=O)[C@H](C(C)C)NC(=O)[C@@H](CC(C)C)NC(=O)[C@@H](CC(C)C)NC(=O)[C@@H](Cc2ccccc2)NC(=O)[C@H](CC(C)C)NC(=O)[C@H](C(C)C)NC(=O)[C@@H](CCCCNC(=O)CCOCCOCCOCCOCNC(=O)CCCCC2SCC3NC(=O)NC32)NC(=O)[C@@H](CC(C)C)NC(=O)[C@@H](Cc2ccccc2)NC1=O	Activity						Active						False	CHEMBL1044159	Binding affinity to HSP90alpha in human HCT116 cells by SDS-PAGE pull down assay	B	BAO_0000219	cell-based format	Homo sapiens	None	None	HCT-116	None	CHEMBL3880	Heat shock protein HSP 90-alpha	Homo sapiens	SINGLE PROTEIN	CHEMBL1154751	1	Scientific Literature	J. Med. Chem.	2009	CHEMBL3308372
CHEMBL252164	LUMINESPIB	2	465.55	0	4.13	7, NVP-AUY922	CCNC(=O)c1noc(-c2cc(C(C)C)c(O)cc2O)c1-c1ccc(CN2CCOCC2)cc1	IC50	'='	7.8	nM	8.11			UO_0000065	17.42	0.33	3.98	7.50	False	CHEMBL1100282	Inhibition of HSP90alpha	B	BAO_0000357	single protein format	None	None	None	None	None	CHEMBL3880	Heat shock protein HSP 90-alpha	Homo sapiens	SINGLE PROTEIN	CHEMBL1154885	1	Scientific Literature	J. Med. Chem.	2010	None
CHEMBL556911	POCHOXIME C	0	456.54	0	3.87	10	C[C@@H]1C/C=C/CC/C=C/C(=N/OCC(=O)N2CCCCC2)Cc2cc(O)cc(O)c2C(=O)O1	GI50	'='	18.0	nM				UO_0000065					False	CHEMBL1058057	Binding affinity to human HSP90alpha	B	BAO_0000357	single protein format	Homo sapiens	None	None	None	None	CHEMBL3880	Heat shock protein HSP 90-alpha	Homo sapiens	SINGLE PROTEIN	CHEMBL1153018	1	Scientific Literature	Bioorg. Med. Chem. Lett.	2009	None
CHEMBL564074		0	600.90	1	3.90	21, Pro-pochoxime A, (E/Z)	O=C1OCC/C=C/CC/C=C/C(=N/OCC(=O)N2CCCCC2)Cc2c(Cl)c(OP(=O)([O-])[O-])cc(O)c21.[Na+].[Na+]	Activity						Not Active						False	CHEMBL1058072	Binding affinity to human HSP90alpha at < 10 uM	B	BAO_0000357	single protein format	Homo sapiens	None	None	None	None	CHEMBL3880	Heat shock protein HSP 90-alpha	Homo sapiens	SINGLE PROTEIN	CHEMBL1153018	1	Scientific Literature	Bioorg. Med. Chem. Lett.	2009	None
CHEMBL556988		0	704.42	1	3.40	25, (E/Z)	C[C@@H]1C/C=C/CC/C=C/C(=N/OCC(=O)N2CCCCC2)Cc2cc(OP(=O)([O-])[O-])cc(OP(=O)([O-])[O-])c2C(=O)O1.[Na+].[Na+].[Na+].[Na+]	Activity						Not Active						False	CHEMBL1058072	Binding affinity to human HSP90alpha at < 10 uM	B	BAO_0000357	single protein format	Homo sapiens	None	None	None	None	CHEMBL3880	Heat shock protein HSP 90-alpha	Homo sapiens	SINGLE PROTEIN	CHEMBL1153018	1	Scientific Literature	Bioorg. Med. Chem. Lett.	2009	None
CHEMBL3653882		0	549.68	2	5.42	BDBM140430	CC(C)Cn1cc(-c2cn(-c3cccc4c(-c5ccc(C(N)=O)c(NC6CCC(O)CC6)c5)nccc34)cn2)cn1	IC50	'='	280.0	nM	6.55		275611	UO_0000065	11.92	0.22	1.13	5.29	False	CHEMBL3706125	AlphaScreen Competitive Assay: HSP90-binding activity was determined by an AlphaScreen competitive assay system. The purified HSP90 solution was diluted with a binding buffer (50 mM Tris-HCl (pH 7.5), 150 mM NaCl, 0.1% Triton-X 100, 1 mM DTT, 0.1% BSA) and added to a 384-well plate (#3673, Corning Inc.) containing test substances. After reaction at room temperature for 2 hours, biotinylated gelda…	B	BAO_0000357	single protein format	Homo sapiens	None	None	None	None	CHEMBL3880	Heat shock protein HSP 90-alpha	Homo sapiens	SINGLE PROTEIN	CHEMBL3639015	37	BindingDB Database		2014	None
CHEMBL3653912		0	477.45	0	4.31	BDBM140460	Cc1cc(C(N)=O)ccc1-c1nc(C(F)(F)F)nc2c(-n3cnc(-c4cnn(C)c4)c3)cccc12	IC50	'='	310.0	nM	6.51		275641	UO_0000065	13.63	0.25	2.20	6.23	False	CHEMBL3706125	AlphaScreen Competitive Assay: HSP90-binding activity was determined by an AlphaScreen competitive assay system. The purified HSP90 solution was diluted with a binding buffer (50 mM Tris-HCl (pH 7.5), 150 mM NaCl, 0.1% Triton-X 100, 1 mM DTT, 0.1% BSA) and added to a 384-well plate (#3673, Corning Inc.) containing test substances. After reaction at room temperature for 2 hours, biotinylated gelda…	B	BAO_0000357	single protein format	Homo sapiens	None	None	None	None	CHEMBL3880	Heat shock protein HSP 90-alpha	Homo sapiens	SINGLE PROTEIN	CHEMBL3639015	37	BindingDB Database		2014	None
CHEMBL3653926		0	544.58	2	6.79	BDBM140474	Cc1ccc(-c2cn(-c3cccc4c(-c5ccc(C(N)=O)c(NC(C)(C)C)c5)cc(C(F)(F)F)nc34)cn2)cn1	IC50	'='	270.0	nM	6.57		275655	UO_0000065	12.06	0.22	-0.22	6.65	False	CHEMBL3706125	AlphaScreen Competitive Assay: HSP90-binding activity was determined by an AlphaScreen competitive assay system. The purified HSP90 solution was diluted with a binding buffer (50 mM Tris-HCl (pH 7.5), 150 mM NaCl, 0.1% Triton-X 100, 1 mM DTT, 0.1% BSA) and added to a 384-well plate (#3673, Corning Inc.) containing test substances. After reaction at room temperature for 2 hours, biotinylated gelda…	B	BAO_0000357	single protein format	Homo sapiens	None	None	None	None	CHEMBL3880	Heat shock protein HSP 90-alpha	Homo sapiens	SINGLE PROTEIN	CHEMBL3639015	37	BindingDB Database		2014	None
CHEMBL3653927		0	487.49	1	5.88	BDBM140475	Cc1ccc(-c2cn(-c3cccc4c(-c5ccc(C(N)=O)cc5C)cc(C(F)(F)F)nc34)cn2)cn1	IC50	'='	340.0	nM	6.47		275656	UO_0000065	13.27	0.25	0.59	7.46	False	CHEMBL3706125	AlphaScreen Competitive Assay: HSP90-binding activity was determined by an AlphaScreen competitive assay system. The purified HSP90 solution was diluted with a binding buffer (50 mM Tris-HCl (pH 7.5), 150 mM NaCl, 0.1% Triton-X 100, 1 mM DTT, 0.1% BSA) and added to a 384-well plate (#3673, Corning Inc.) containing test substances. After reaction at room temperature for 2 hours, biotinylated gelda…	B	BAO_0000357	single protein format	Homo sapiens	None	None	None	None	CHEMBL3880	Heat shock protein HSP 90-alpha	Homo sapiens	SINGLE PROTEIN	CHEMBL3639015	37	BindingDB Database		2014	None
CHEMBL3653931		0	437.51	0	3.73	BDBM140479	CCc1cc(-c2ccc(C(N)=O)c(N)c2)c2cccc(-n3cnc(-c4cnn(C)c4)c3)c2n1	IC50	'='	60.0	nM	7.22		275660	UO_0000065	16.51	0.30	3.49	6.14	False	CHEMBL3706125	AlphaScreen Competitive Assay: HSP90-binding activity was determined by an AlphaScreen competitive assay system. The purified HSP90 solution was diluted with a binding buffer (50 mM Tris-HCl (pH 7.5), 150 mM NaCl, 0.1% Triton-X 100, 1 mM DTT, 0.1% BSA) and added to a 384-well plate (#3673, Corning Inc.) containing test substances. After reaction at room temperature for 2 hours, biotinylated gelda…	B	BAO_0000357	single protein format	Homo sapiens	None	None	None	None	CHEMBL3880	Heat shock protein HSP 90-alpha	Homo sapiens	SINGLE PROTEIN	CHEMBL3639015	37	BindingDB Database		2014	None
CHEMBL3653932		0	505.63	2	5.67	BDBM140480	Cn1cc(-c2cn(-c3cccc4c(-c5ccc(C(N)=O)c(NC(C)(C)C)c5)cc(C5CC5)nc34)cn2)cn1	IC50	'='	400.0	nM	6.40		275661	UO_0000065	12.65	0.23	0.73	6.17	False	CHEMBL3706125	AlphaScreen Competitive Assay: HSP90-binding activity was determined by an AlphaScreen competitive assay system. The purified HSP90 solution was diluted with a binding buffer (50 mM Tris-HCl (pH 7.5), 150 mM NaCl, 0.1% Triton-X 100, 1 mM DTT, 0.1% BSA) and added to a 384-well plate (#3673, Corning Inc.) containing test substances. After reaction at room temperature for 2 hours, biotinylated gelda…	B	BAO_0000357	single protein format	Homo sapiens	None	None	None	None	CHEMBL3880	Heat shock protein HSP 90-alpha	Homo sapiens	SINGLE PROTEIN	CHEMBL3639015	37	BindingDB Database		2014	None
CHEMBL3260477		0	351.41	0	2.43	10	CN1CCN(C(=O)c2cc(-n3ccc4ccccc43)c(O)cc2O)CC1	IC50	'='	630.0	nM	6.20			UO_0000065	17.65	0.33	3.77	8.99	False	CHEMBL3266921	Displacement of GM-BODIPY from human full length HSP90 alpha expressed in baculovirus-infected Sf9 cells after 16 hrs by fluorescence polarization assay	B	BAO_0000219	cell-based format	Homo sapiens	None	None	Sf9	None	CHEMBL3880	Heat shock protein HSP 90-alpha	Homo sapiens	SINGLE PROTEIN	CHEMBL3259726	1	Scientific Literature	Bioorg. Med. Chem. Lett.	2014	CHEMBL3308860
CHEMBL3260487		0	415.41	0	4.11	32	O=C(c1cc(-n2ccc3c([N+](=O)[O-])cccc32)c(O)cc1O)N1Cc2ccccc2C1	IC50	'='	39.0	nM	7.41			UO_0000065	17.84	0.33	3.30	6.81	False	CHEMBL3266921	Displacement of GM-BODIPY from human full length HSP90 alpha expressed in baculovirus-infected Sf9 cells after 16 hrs by fluorescence polarization assay	B	BAO_0000219	cell-based format	Homo sapiens	None	None	Sf9	None	CHEMBL3880	Heat shock protein HSP 90-alpha	Homo sapiens	SINGLE PROTEIN	CHEMBL3259726	1	Scientific Literature	Bioorg. Med. Chem. Lett.	2014	CHEMBL3308860
CHEMBL564074		0	600.90	1	3.90	21, Pro-pochoxime A, (E/Z)	O=C1OCC/C=C/CC/C=C/C(=N/OCC(=O)N2CCCCC2)Cc2c(Cl)c(OP(=O)([O-])[O-])cc(O)c21.[Na+].[Na+]	GI50	'>'	10000.0	nM				UO_0000065					False	CHEMBL1058057	Binding affinity to human HSP90alpha	B	BAO_0000357	single protein format	Homo sapiens	None	None	None	None	CHEMBL3880	Heat shock protein HSP 90-alpha	Homo sapiens	SINGLE PROTEIN	CHEMBL1153018	1	Scientific Literature	Bioorg. Med. Chem. Lett.	2009	None
CHEMBL371380		0	330.77	0	4.13	6	COc1ccc(-c2c(C)n[nH]c2-c2cc(Cl)c(O)cc2O)cc1	IC50	'='	150.0	nM	6.82			UO_0000065	20.63	0.41	2.69	8.71	False	CHEMBL832973	Inhibitory concentration against activity of Hsp90 was determined by fluorescence polarization (FP) assay	B	BAO_0000357	single protein format	Homo sapiens	None	None	None	None	CHEMBL3880	Heat shock protein HSP 90-alpha	Homo sapiens	SINGLE PROTEIN	CHEMBL1140283	1	Scientific Literature	J. Med. Chem.	2005	None
CHEMBL399530		0	352.39	0	3.80	1	CCc1cc(-c2[nH]nc(C)c2-c2ccc3c(c2)OCCO3)c(O)cc1O	IC50	'='	280.0	nM	6.55			UO_0000065	18.60	0.34	2.75	7.48	False	CHEMBL832973	Inhibitory concentration against activity of Hsp90 was determined by fluorescence polarization (FP) assay	B	BAO_0000357	single protein format	Homo sapiens	None	None	None	None	CHEMBL3880	Heat shock protein HSP 90-alpha	Homo sapiens	SINGLE PROTEIN	CHEMBL1140283	1	Scientific Literature	J. Med. Chem.	2005	None
CHEMBL2332358	STEREOSPERMOSIDE	0	526.49	3	-2.67	7	O=C(/C=C/c1ccc(O)cc1)O[C@H]1[C@@H]2C=CO[C@@H](O[C@@H]3O[C@H](CO)[C@@H](O)[C@H](O)[C@H]3O)[C@@H]2[C@@](O)(CO)[C@@H]1O	Kd						Not Active						False	CHEMBL2338980	Binding affinity to recombinant Hsp90 alpha (unknown origin) by surface plasmon resonance	B	BAO_0000357	single protein format	Homo sapiens	None	None	None	None	CHEMBL3880	Heat shock protein HSP 90-alpha	Homo sapiens	SINGLE PROTEIN	CHEMBL2331154	1	Scientific Literature	J. Med. Chem.	2013	None
CHEMBL2332355	SPECIOSIDE	0	508.48	3	-1.62	4	O=C(/C=C/c1ccc(O)cc1)O[C@@H]1[C@@H]2O[C@]2(CO)[C@H]2[C@H](O[C@@H]3O[C@H](CO)[C@@H](O)[C@H](O)[C@H]3O)OC=C[C@@H]12	Inhibition						Dose-dependent effect						False	CHEMBL2338979	Inhibition of Hsp90 alpha (unknown origin) ATPase activity after 60 mins by fluorimetry	B	BAO_0000357	single protein format	Homo sapiens	None	None	None	None	CHEMBL3880	Heat shock protein HSP 90-alpha	Homo sapiens	SINGLE PROTEIN	CHEMBL2331154	1	Scientific Literature	J. Med. Chem.	2013	None
CHEMBL2332366		0	604.56	3	-0.47	18	O=C(OC[C@H]1O[C@@H](O[C@@H]2OC=C[C@@H]3[C@H]2[C@](O)(CO)C[C@H]3OC(=O)c2ccc(O)cc2)[C@H](O)[C@@H](O)[C@@H]1O)c1ccc(O)cc1	Kd	'='	139.0	nM	6.86			UO_0000065	11.34	0.22	7.33	3.09	False	CHEMBL2338980	Binding affinity to recombinant Hsp90 alpha (unknown origin) by surface plasmon resonance	B	BAO_0000357	single protein format	Homo sapiens	None	None	None	None	CHEMBL3880	Heat shock protein HSP 90-alpha	Homo sapiens	SINGLE PROTEIN	CHEMBL2331154	1	Scientific Literature	J. Med. Chem.	2013	None
CHEMBL4083873		0	403.43	0	4.70	9o	COc1ccc(Cn2cc(-c3ccc(O)c(O)c3)c(-c3ccc(O)c(O)c3)c2)cc1	IC50	'='	752.0	nM	6.12			UO_0000065	15.18	0.28	1.42	6.44	False	CHEMBL4034654	Inhibition of FITC-GA binding to N-terminal domain of HSP90alpha (unknown origin) after 5 hrs by fluorescence polarization assay	B	BAO_0000357	single protein format	Homo sapiens	None	None	None	None	CHEMBL3880	Heat shock protein HSP 90-alpha	Homo sapiens	SINGLE PROTEIN	CHEMBL4033642	1	Scientific Literature	Eur J Med Chem	2017	None
CHEMBL462888	VERMINOSIDE	0	524.48	3	-1.91	verminoside	O=C(/C=C/c1ccc(O)c(O)c1)O[C@@H]1C2C=CO[C@H](O[C@@H]3O[C@H](CO)[C@@H](O)[C@H](O)[C@H]3O)C2[C@]2(CO)O[C@H]12	Kd	'='	348.0	nM	6.46			UO_0000065	12.31	0.24	8.37	3.10	False	CHEMBL2338980	Binding affinity to recombinant Hsp90 alpha (unknown origin) by surface plasmon resonance	B	BAO_0000357	single protein format	Homo sapiens	None	None	None	None	CHEMBL3880	Heat shock protein HSP 90-alpha	Homo sapiens	SINGLE PROTEIN	CHEMBL2331154	1	Scientific Literature	J. Med. Chem.	2013	None
CHEMBL2332353	ARGENTEOSIDE B	0	1016.95	None	None	2	O=C(O[C@@H]1[C@@H]2O[C@]2(CO)[C@H]2[C@H](O[C@@H]3O[C@H](CO)[C@@H](O)[C@H](O)[C@H]3O)OC=C[C@@H]12)[C@H]1[C@H](c2ccc(O)cc2)[C@H](C(=O)O[C@@H]2[C@@H]3O[C@]3(CO)[C@H]3[C@H](O[C@@H]4O[C@H](CO)[C@@H](O)[C@H](O)[C@H]4O)OC=C[C@@H]23)[C@H]1c1ccc(O)cc1	Kd	'='	50.0	nM	7.30			UO_0000065	7.18	None	None	None	False	CHEMBL2338980	Binding affinity to recombinant Hsp90 alpha (unknown origin) by surface plasmon resonance	B	BAO_0000357	single protein format	Homo sapiens	None	None	None	None	CHEMBL3880	Heat shock protein HSP 90-alpha	Homo sapiens	SINGLE PROTEIN	CHEMBL2331154	1	Scientific Literature	J. Med. Chem.	2013	None
CHEMBL3401158		0	296.37	0	3.04	5	Cc1cn(-c2ccc(C(N)=O)cc2)c2c1C(=O)CC(C)(C)C2	Ki	'='	235.0	nM	6.63			UO_0000065	22.37	0.41	3.59	10.18	False	CHEMBL3404380	Inhibition of FITC-GA binding to Hsp90alpha (unknown origin) ATPase site after 2 hrs by fluorescence polarization assay	B	BAO_0000357	single protein format	Homo sapiens	None	None	None	None	CHEMBL3880	Heat shock protein HSP 90-alpha	Homo sapiens	SINGLE PROTEIN	CHEMBL3400101	1	Scientific Literature	Bioorg. Med. Chem. Lett.	2015	None
CHEMBL1774922		0	474.35	0	3.50	30	Nc1nc2c(c(-c3c(Cl)cc(Cl)cc3OCCn3cccn3)n1)CN(C(=O)NC1CC1)C2	Ki	'='	12.0	nM	7.92			UO_0000065	16.70	0.34	4.42	7.12	False	CHEMBL1777305	Displacement of [3H]-(R)-2-(5-chloro-2,4-dihydroxybenzoyl)-N-ethylisoindoline-1-carboxamide from human his(6)-tagged HSP90alpha after 30 mins by scintillation proximity assay	B	BAO_0000357	single protein format	Homo sapiens	None	None	None	None	CHEMBL3880	Heat shock protein HSP 90-alpha	Homo sapiens	SINGLE PROTEIN	CHEMBL1772974	1	Scientific Literature	J. Med. Chem.	2011	None
CHEMBL3600795		0	476.53	0	3.58	20l	CCNC(=O)c1noc(-c2cc(C(C)C)c(O)cc2O)c1C#CC(C)(C)NC(=O)c1cccnc1	IC50	'='	40.0	nM	7.40			UO_0000065	15.52	0.29	3.82	5.38	False	CHEMBL3603022	Binding affinity to HSP90alpha (unknown origin) by fluorescence polarization assay	B	BAO_0000357	single protein format	Homo sapiens	None	None	None	None	CHEMBL3880	Heat shock protein HSP 90-alpha	Homo sapiens	SINGLE PROTEIN	CHEMBL3600311	1	Scientific Literature	Bioorg. Med. Chem. Lett.	2015	None
CHEMBL3600791		0	484.55	0	2.80	20h	CCNC(=O)c1noc(-c2cc(C(C)C)c(O)cc2O)c1C#CC(C)(C)NC(=O)N1CCOCC1	IC50	'='	471.0	nM	6.33			UO_0000065	13.06	0.25	3.53	4.61	False	CHEMBL3603022	Binding affinity to HSP90alpha (unknown origin) by fluorescence polarization assay	B	BAO_0000357	single protein format	Homo sapiens	None	None	None	None	CHEMBL3880	Heat shock protein HSP 90-alpha	Homo sapiens	SINGLE PROTEIN	CHEMBL3600311	1	Scientific Literature	Bioorg. Med. Chem. Lett.	2015	None
CHEMBL3805994		0	421.28	0	4.22	27	COC(=O)c1c(O)cc(O)c(Cl)c1CCc1nccn1Cc1cccc(Cl)c1	Inhibition	'='	25.8	%				UO_0000187					False	CHEMBL3806599	Displacement of FITC-GDA from Hsp90alpha (unknown origin) at 25 uM after 24 hrs by fluorescence polarization assay	B	BAO_0000357	single protein format	Homo sapiens	None	None	None	None	CHEMBL3880	Heat shock protein HSP 90-alpha	Homo sapiens	SINGLE PROTEIN	CHEMBL3804818	1	Scientific Literature	J. Med. Chem.	2016	None
CHEMBL3805146		0	414.89	0	4.13	39	CCc1ccccc1Cn1ccnc1CCc1c(Cl)c(O)cc(O)c1C(=O)OC	Inhibition	'='	39.8	%				UO_0000187					False	CHEMBL3806599	Displacement of FITC-GDA from Hsp90alpha (unknown origin) at 25 uM after 24 hrs by fluorescence polarization assay	B	BAO_0000357	single protein format	Homo sapiens	None	None	None	None	CHEMBL3880	Heat shock protein HSP 90-alpha	Homo sapiens	SINGLE PROTEIN	CHEMBL3804818	1	Scientific Literature	J. Med. Chem.	2016	None
CHEMBL3805350		0	418.90	0	4.27	58	C=Cc1ccsc1Cn1ccnc1CCc1c(Cl)c(O)cc(O)c1C(=O)OC	Inhibition	'='	46.2	%				UO_0000187					False	CHEMBL3806599	Displacement of FITC-GDA from Hsp90alpha (unknown origin) at 25 uM after 24 hrs by fluorescence polarization assay	B	BAO_0000357	single protein format	Homo sapiens	None	None	None	None	CHEMBL3880	Heat shock protein HSP 90-alpha	Homo sapiens	SINGLE PROTEIN	CHEMBL3804818	1	Scientific Literature	J. Med. Chem.	2016	None
CHEMBL1700323		0	337.85	0	2.39	SID92764801	COc1ccc(/C=C2/CCC(CN3CCOCC3)C2=O)cc1.Cl	AC50	'='	902.0	nM	6.04		active	UO_0000065					False	CHEMBL1794333	PUBCHEM_BIOASSAY: HsHsp90 Counterscreen Measured in Microorganism System Using Plate Reader - 2121-02_Inhibitor_Dose_CherryPick_Activity. (Class of assay: confirmatory) [Related pubchem assays (depositor defined):AID504596]	F	BAO_0000218	organism-based format	None	None	None	None	None	CHEMBL3880	Heat shock protein HSP 90-alpha	Homo sapiens	SINGLE PROTEIN	CHEMBL1201862	7	PubChem BioAssays			None
CHEMBL1443383		0	291.15	0	4.88	SID47195561	Cc1ccc(N=Nc2ccc(O)cc2)c(Br)c1	AC50	'='	7825.0	nM	5.11		active	UO_0000065					False	CHEMBL1794333	PUBCHEM_BIOASSAY: HsHsp90 Counterscreen Measured in Microorganism System Using Plate Reader - 2121-02_Inhibitor_Dose_CherryPick_Activity. (Class of assay: confirmatory) [Related pubchem assays (depositor defined):AID504596]	F	BAO_0000218	organism-based format	None	None	None	None	None	CHEMBL3880	Heat shock protein HSP 90-alpha	Homo sapiens	SINGLE PROTEIN	CHEMBL1201862	7	PubChem BioAssays			None
CHEMBL1458695		0	272.09	0	4.41	SID22412785	Cc1noc(O)c1N=Nc1c(Cl)cccc1Cl	AC50	'='	8725.0	nM	5.06		active	UO_0000065					False	CHEMBL1794333	PUBCHEM_BIOASSAY: HsHsp90 Counterscreen Measured in Microorganism System Using Plate Reader - 2121-02_Inhibitor_Dose_CherryPick_Activity. (Class of assay: confirmatory) [Related pubchem assays (depositor defined):AID504596]	F	BAO_0000218	organism-based format	None	None	None	None	None	CHEMBL3880	Heat shock protein HSP 90-alpha	Homo sapiens	SINGLE PROTEIN	CHEMBL1201862	7	PubChem BioAssays			None
CHEMBL1439384		0	328.73	0	2.48	SID26727034	COc1ccc([N+](=O)[O-])c(S(=O)(=O)c2ccc(Cl)cc2)n1	AC50	'='	753.0	nM	6.12		active	UO_0000065					False	CHEMBL1794333	PUBCHEM_BIOASSAY: HsHsp90 Counterscreen Measured in Microorganism System Using Plate Reader - 2121-02_Inhibitor_Dose_CherryPick_Activity. (Class of assay: confirmatory) [Related pubchem assays (depositor defined):AID504596]	F	BAO_0000218	organism-based format	None	None	None	None	None	CHEMBL3880	Heat shock protein HSP 90-alpha	Homo sapiens	SINGLE PROTEIN	CHEMBL1201862	7	PubChem BioAssays			None
CHEMBL1410326		0	310.33	0	3.89	SID49666672	CN(C)/C=C/C(=O)c1ccc2noc(-c3cccc(F)c3)c2c1	AC50	'='	7950.0	nM	5.10		active	UO_0000065					False	CHEMBL1794333	PUBCHEM_BIOASSAY: HsHsp90 Counterscreen Measured in Microorganism System Using Plate Reader - 2121-02_Inhibitor_Dose_CherryPick_Activity. (Class of assay: confirmatory) [Related pubchem assays (depositor defined):AID504596]	F	BAO_0000218	organism-based format	None	None	None	None	None	CHEMBL3880	Heat shock protein HSP 90-alpha	Homo sapiens	SINGLE PROTEIN	CHEMBL1201862	7	PubChem BioAssays			None
CHEMBL1526174		0	312.11	1	5.02	SID26664712	O=[N+]([O-])c1ccc(N=Nc2c(Cl)cc(O)cc2Cl)cc1	AC50	'='	574.0	nM	6.24		active	UO_0000065					False	CHEMBL1794333	PUBCHEM_BIOASSAY: HsHsp90 Counterscreen Measured in Microorganism System Using Plate Reader - 2121-02_Inhibitor_Dose_CherryPick_Activity. (Class of assay: confirmatory) [Related pubchem assays (depositor defined):AID504596]	F	BAO_0000218	organism-based format	None	None	None	None	None	CHEMBL3880	Heat shock protein HSP 90-alpha	Homo sapiens	SINGLE PROTEIN	CHEMBL1201862	7	PubChem BioAssays			None
CHEMBL1426695		0	325.80	0	4.35	SID17509540	O=C1CC(c2ccccc2)CC(=O)C1=CNc1cccc(Cl)c1	AC50	'='	4277.0	nM	5.37		active	UO_0000065					False	CHEMBL1794333	PUBCHEM_BIOASSAY: HsHsp90 Counterscreen Measured in Microorganism System Using Plate Reader - 2121-02_Inhibitor_Dose_CherryPick_Activity. (Class of assay: confirmatory) [Related pubchem assays (depositor defined):AID504596]	F	BAO_0000218	organism-based format	None	None	None	None	None	CHEMBL3880	Heat shock protein HSP 90-alpha	Homo sapiens	SINGLE PROTEIN	CHEMBL1201862	7	PubChem BioAssays			None
CHEMBL1447877		0	377.19	0	2.50	SID26725321	COc1ccc(C2=CC3=C(Br)C(=O)C(C)(O)C(=O)C3=CO2)cc1	AC50	'='	2617.0	nM	5.58		active	UO_0000065					False	CHEMBL1794333	PUBCHEM_BIOASSAY: HsHsp90 Counterscreen Measured in Microorganism System Using Plate Reader - 2121-02_Inhibitor_Dose_CherryPick_Activity. (Class of assay: confirmatory) [Related pubchem assays (depositor defined):AID504596]	F	BAO_0000218	organism-based format	None	None	None	None	None	CHEMBL3880	Heat shock protein HSP 90-alpha	Homo sapiens	SINGLE PROTEIN	CHEMBL1201862	7	PubChem BioAssays			None
CHEMBL1478237		0	257.25	0	3.39	SID51087902	Cc1cccc(/C=C/C(=O)c2ccc([N+](=O)[O-])o2)c1	AC50	'='	2388.0	nM	5.62		active	UO_0000065					False	CHEMBL1794333	PUBCHEM_BIOASSAY: HsHsp90 Counterscreen Measured in Microorganism System Using Plate Reader - 2121-02_Inhibitor_Dose_CherryPick_Activity. (Class of assay: confirmatory) [Related pubchem assays (depositor defined):AID504596]	F	BAO_0000218	organism-based format	None	None	None	None	None	CHEMBL3880	Heat shock protein HSP 90-alpha	Homo sapiens	SINGLE PROTEIN	CHEMBL1201862	7	PubChem BioAssays			None
CHEMBL1361913		0	277.28	0	2.35	SID26727100	O=C(c1ccccc1)c1ccccc1N1C(=O)C=CC1=O	AC50	'='	2205.0	nM	5.66		active	UO_0000065					False	CHEMBL1794333	PUBCHEM_BIOASSAY: HsHsp90 Counterscreen Measured in Microorganism System Using Plate Reader - 2121-02_Inhibitor_Dose_CherryPick_Activity. (Class of assay: confirmatory) [Related pubchem assays (depositor defined):AID504596]	F	BAO_0000218	organism-based format	None	None	None	None	None	CHEMBL3880	Heat shock protein HSP 90-alpha	Homo sapiens	SINGLE PROTEIN	CHEMBL1201862	7	PubChem BioAssays			None
CHEMBL1354360		0	365.39	0	4.86	SID57264794	O=C(Nc1nc(-c2ccccn2)cs1)c1ccc(-c2ccccc2F)o1	AC50	'='	6537.0	nM	5.18		active	UO_0000065					False	CHEMBL1794333	PUBCHEM_BIOASSAY: HsHsp90 Counterscreen Measured in Microorganism System Using Plate Reader - 2121-02_Inhibitor_Dose_CherryPick_Activity. (Class of assay: confirmatory) [Related pubchem assays (depositor defined):AID504596]	F	BAO_0000218	organism-based format	None	None	None	None	None	CHEMBL3880	Heat shock protein HSP 90-alpha	Homo sapiens	SINGLE PROTEIN	CHEMBL1201862	7	PubChem BioAssays			None
CHEMBL1303810		0	422.46	0	3.24	SID14729194	O=C(OCn1ncc(Br)c(Br)c1=O)c1ccccc1Cl	AC50	'='	8372.0	nM	5.08		active	UO_0000065					False	CHEMBL1794333	PUBCHEM_BIOASSAY: HsHsp90 Counterscreen Measured in Microorganism System Using Plate Reader - 2121-02_Inhibitor_Dose_CherryPick_Activity. (Class of assay: confirmatory) [Related pubchem assays (depositor defined):AID504596]	F	BAO_0000218	organism-based format	None	None	None	None	None	CHEMBL3880	Heat shock protein HSP 90-alpha	Homo sapiens	SINGLE PROTEIN	CHEMBL1201862	7	PubChem BioAssays			None
CHEMBL1508616		0	357.46	0	4.66	SID26663644	CCCc1cc(NCc2ccccn2)n2nc(C)c(-c3ccccc3)c2n1	AC50	'='	1583.0	nM	5.80		active	UO_0000065					False	CHEMBL1794333	PUBCHEM_BIOASSAY: HsHsp90 Counterscreen Measured in Microorganism System Using Plate Reader - 2121-02_Inhibitor_Dose_CherryPick_Activity. (Class of assay: confirmatory) [Related pubchem assays (depositor defined):AID504596]	F	BAO_0000218	organism-based format	None	None	None	None	None	CHEMBL3880	Heat shock protein HSP 90-alpha	Homo sapiens	SINGLE PROTEIN	CHEMBL1201862	7	PubChem BioAssays			None
CHEMBL602363		0	320.07	0	3.03	SID24818917	Oc1nc(-c2ccccn2)nc(C(F)(F)F)c1Br	AC50	'='	4034.0	nM	5.39		active	UO_0000065					False	CHEMBL1794333	PUBCHEM_BIOASSAY: HsHsp90 Counterscreen Measured in Microorganism System Using Plate Reader - 2121-02_Inhibitor_Dose_CherryPick_Activity. (Class of assay: confirmatory) [Related pubchem assays (depositor defined):AID504596]	F	BAO_0000218	organism-based format	None	None	None	None	None	CHEMBL3880	Heat shock protein HSP 90-alpha	Homo sapiens	SINGLE PROTEIN	CHEMBL1201862	7	PubChem BioAssays			None
CHEMBL1712666		0	314.38	0	3.33	SID85199703	O=C(OCC(=O)C12CC3CC(CC(C3)C1)C2)c1ccc(O)cc1	AC50	'='	1043.0	nM	5.98		active	UO_0000065					False	CHEMBL1794333	PUBCHEM_BIOASSAY: HsHsp90 Counterscreen Measured in Microorganism System Using Plate Reader - 2121-02_Inhibitor_Dose_CherryPick_Activity. (Class of assay: confirmatory) [Related pubchem assays (depositor defined):AID504596]	F	BAO_0000218	organism-based format	None	None	None	None	None	CHEMBL3880	Heat shock protein HSP 90-alpha	Homo sapiens	SINGLE PROTEIN	CHEMBL1201862	7	PubChem BioAssays			None
CHEMBL1554169		0	278.31	0	3.28	SID51087836	O=C(O)/C=C/C(=O)c1ccc2c(c1)CCc1ccccc1-2	AC50	'='	16590.0	nM	4.78		active	UO_0000065					False	CHEMBL1794333	PUBCHEM_BIOASSAY: HsHsp90 Counterscreen Measured in Microorganism System Using Plate Reader - 2121-02_Inhibitor_Dose_CherryPick_Activity. (Class of assay: confirmatory) [Related pubchem assays (depositor defined):AID504596]	F	BAO_0000218	organism-based format	None	None	None	None	None	CHEMBL3880	Heat shock protein HSP 90-alpha	Homo sapiens	SINGLE PROTEIN	CHEMBL1201862	7	PubChem BioAssays			None
CHEMBL1392673		0	248.28	0	4.96	SID47195528	Oc1ccc(N=Nc2ccc3ccccc3c2)cc1	AC50	'='	4383.0	nM	5.36		active	UO_0000065					False	CHEMBL1794333	PUBCHEM_BIOASSAY: HsHsp90 Counterscreen Measured in Microorganism System Using Plate Reader - 2121-02_Inhibitor_Dose_CherryPick_Activity. (Class of assay: confirmatory) [Related pubchem assays (depositor defined):AID504596]	F	BAO_0000218	organism-based format	None	None	None	None	None	CHEMBL3880	Heat shock protein HSP 90-alpha	Homo sapiens	SINGLE PROTEIN	CHEMBL1201862	7	PubChem BioAssays			None
CHEMBL1528479		0	231.89	0	4.01	SID85148639	Oc1cc(Cl)c(Cl)c(Cl)c1Cl	AC50	'='	2060.0	nM	5.69		active	UO_0000065					False	CHEMBL1794333	PUBCHEM_BIOASSAY: HsHsp90 Counterscreen Measured in Microorganism System Using Plate Reader - 2121-02_Inhibitor_Dose_CherryPick_Activity. (Class of assay: confirmatory) [Related pubchem assays (depositor defined):AID504596]	F	BAO_0000218	organism-based format	None	None	None	None	None	CHEMBL3880	Heat shock protein HSP 90-alpha	Homo sapiens	SINGLE PROTEIN	CHEMBL1201862	7	PubChem BioAssays			None
CHEMBL2234552		0	262.74	0	1.29	35	O=C(C[n+]1ccccc1)NCc1ccccc1.[Cl-]	Inhibition	'='	36.0	%				UO_0000187					False	CHEMBL3061739	Inhibition of recombinant Homo sapiens (human) Hsp90 alpha ATPase activity assessed as inorganic phosphate release at 10 uM by malachite green colorimetric method	B	BAO_0000357	single protein format	Homo sapiens	None	None	None	None	CHEMBL3880	Heat shock protein HSP 90-alpha	Homo sapiens	SINGLE PROTEIN	CHEMBL3046576	1	Scientific Literature	Med Chem Res	2012	None
CHEMBL2205243		0	317.78	0	2.74	35	COc1c(C)cnc(Cn2ccc3c(Cl)nc(N)nc32)c1C	EC50	'='	98.0	nM	7.01			UO_0000065	22.06	0.44	4.27	8.89	False	CHEMBL2212645	Inhibition of HSP90alpha in human MCF7 cells assessed as degradation of Her-2	B	BAO_0000219	cell-based format	Homo sapiens	None	None	MCF7	None	CHEMBL3880	Heat shock protein HSP 90-alpha	Homo sapiens	SINGLE PROTEIN	CHEMBL2203093	1	Scientific Literature	J. Med. Chem.	2012	CHEMBL3308403
CHEMBL467399	BIIB021	2	318.77	0	2.13	14, BIIB021	COc1c(C)cnc(Cn2cnc3c(Cl)nc(N)nc32)c1C	EC50	'='	38.0	nM	7.42			UO_0000065	23.28	0.46	5.29	8.09	False	CHEMBL2212645	Inhibition of HSP90alpha in human MCF7 cells assessed as degradation of Her-2	B	BAO_0000219	cell-based format	Homo sapiens	None	None	MCF7	None	CHEMBL3880	Heat shock protein HSP 90-alpha	Homo sapiens	SINGLE PROTEIN	CHEMBL2203093	1	Scientific Literature	J. Med. Chem.	2012	CHEMBL3308403
CHEMBL467399	BIIB021	2	318.77	0	2.13	14, BIIB021	COc1c(C)cnc(Cn2cnc3c(Cl)nc(N)nc32)c1C	IC50	'='	5.1	nM	8.29			UO_0000065	26.01	0.51	6.16	9.04	False	CHEMBL2212191	Inhibition of Hsp90alpha	B	BAO_0000357	single protein format	None	None	None	None	None	CHEMBL3880	Heat shock protein HSP 90-alpha	Homo sapiens	SINGLE PROTEIN	CHEMBL2203093	1	Scientific Literature	J. Med. Chem.	2012	None
CHEMBL278315	GELDANAMYCIN	2	560.64	1	2.41	geldanamycin	COC1=C2C[C@@H](C)C[C@H](OC)[C@H](O)[C@@H](C)/C=C(\C)[C@H](OC(N)=O)[C@@H](OC)/C=C\C=C(/C)C(=O)NC(=CC1=O)C2=O	IC50	'='	20.0	nM	7.70			UO_0000065	13.73	0.26	5.29	4.71	False	CHEMBL944009	Inhibition of human Hsp90-alpha by fluorescence polarization assay	B	BAO_0000357	single protein format	Homo sapiens	None	None	None	None	CHEMBL3880	Heat shock protein HSP 90-alpha	Homo sapiens	SINGLE PROTEIN	CHEMBL1140740	1	Scientific Literature	J. Med. Chem.	2008	None
CHEMBL3600800		0	494.52	0	3.72	20q	CCNC(=O)c1noc(-c2cc(C(C)C)c(O)cc2O)c1C#CC(C)(C)NC(=O)c1ccc(F)nc1	IC50	'='	66.0	nM	7.18			UO_0000065	14.52	0.27	3.46	5.22	False	CHEMBL3603022	Binding affinity to HSP90alpha (unknown origin) by fluorescence polarization assay	B	BAO_0000357	single protein format	Homo sapiens	None	None	None	None	CHEMBL3880	Heat shock protein HSP 90-alpha	Homo sapiens	SINGLE PROTEIN	CHEMBL3600311	1	Scientific Literature	Bioorg. Med. Chem. Lett.	2015	None
CHEMBL3600504		0	429.54	0	3.03	19e	CCNC(=O)c1noc(-c2cc(C(C)C)c(O)cc2O)c1C#CCN1CCSCC1	IC50	'='	114.0	nM	6.94			UO_0000065	16.16	0.32	3.91	7.03	False	CHEMBL3603022	Binding affinity to HSP90alpha (unknown origin) by fluorescence polarization assay	B	BAO_0000357	single protein format	Homo sapiens	None	None	None	None	CHEMBL3880	Heat shock protein HSP 90-alpha	Homo sapiens	SINGLE PROTEIN	CHEMBL3600311	1	Scientific Literature	Bioorg. Med. Chem. Lett.	2015	None
CHEMBL3600794		0	543.54	2	5.20	20k	CCNC(=O)c1noc(-c2cc(C(C)C)c(O)cc2O)c1C#CC(C)(C)NC(=O)c1ccc(C(F)(F)F)cc1	IC50	'='	1660.0	nM	5.78			UO_0000065	10.63	0.20	0.58	4.64	False	CHEMBL3603022	Binding affinity to HSP90alpha (unknown origin) by fluorescence polarization assay	B	BAO_0000357	single protein format	Homo sapiens	None	None	None	None	CHEMBL3880	Heat shock protein HSP 90-alpha	Homo sapiens	SINGLE PROTEIN	CHEMBL3600311	1	Scientific Literature	Bioorg. Med. Chem. Lett.	2015	None
CHEMBL426446		0	360.75	0	3.52	7	COc1ccc(-c2c(-c3cc(Cl)c(O)cc3O)n[nH]c2C(=O)O)cc1	IC50	'='	510.0	nM	6.29			UO_0000065	17.44	0.34	2.77	5.44	False	CHEMBL832973	Inhibitory concentration against activity of Hsp90 was determined by fluorescence polarization (FP) assay	B	BAO_0000357	single protein format	Homo sapiens	None	None	None	None	CHEMBL3880	Heat shock protein HSP 90-alpha	Homo sapiens	SINGLE PROTEIN	CHEMBL1140283	1	Scientific Literature	J. Med. Chem.	2005	None
CHEMBL2332352	ARGENTEOSIDE A	0	1016.95	None	None	1	O=C(O[C@@H]1[C@@H]2O[C@]2(CO)[C@H]2[C@H](O[C@@H]3O[C@H](CO)[C@@H](O)[C@H](O)[C@H]3O)OC=C[C@@H]12)[C@@H]1[C@@H](c2ccc(O)cc2)[C@H](c2ccc(O)cc2)[C@H]1C(=O)O[C@@H]1[C@@H]2O[C@]2(CO)[C@H]2[C@H](O[C@@H]3O[C@H](CO)[C@@H](O)[C@H](O)[C@H]3O)OC=C[C@@H]12	Inhibition						Active						False	CHEMBL2338978	Inhibition of Hsp90 alpha (unknown origin) assessed as thermal-induced citrate synthase aggregation at 4 fold molar excess by fluorimetry	B	BAO_0000357	single protein format	Homo sapiens	None	None	None	None	CHEMBL3880	Heat shock protein HSP 90-alpha	Homo sapiens	SINGLE PROTEIN	CHEMBL2331154	1	Scientific Literature	J. Med. Chem.	2013	None
CHEMBL2332354	CATALPOSIDE	0	482.44	2	-2.02	3	O=C(O[C@@H]1[C@@H]2O[C@]2(CO)[C@H]2[C@H](O[C@@H]3O[C@H](CO)[C@@H](O)[C@H](O)[C@H]3O)OC=C[C@@H]12)c1ccc(O)cc1	Inhibition						Dose-dependent effect						False	CHEMBL2338979	Inhibition of Hsp90 alpha (unknown origin) ATPase activity after 60 mins by fluorimetry	B	BAO_0000357	single protein format	Homo sapiens	None	None	None	None	CHEMBL3880	Heat shock protein HSP 90-alpha	Homo sapiens	SINGLE PROTEIN	CHEMBL2331154	1	Scientific Literature	J. Med. Chem.	2013	None
CHEMBL3653867		0	511.58	1	3.71	BDBM140415	NC(=O)c1ccc(-c2nccc3c(-c4cncc(NC(=O)CO)c4)cccc23)cc1NC1CCC(O)CC1	IC50	'='	230.0	nM	6.64		275596	UO_0000065	12.98	0.24	2.93	4.41	False	CHEMBL3706125	AlphaScreen Competitive Assay: HSP90-binding activity was determined by an AlphaScreen competitive assay system. The purified HSP90 solution was diluted with a binding buffer (50 mM Tris-HCl (pH 7.5), 150 mM NaCl, 0.1% Triton-X 100, 1 mM DTT, 0.1% BSA) and added to a 384-well plate (#3673, Corning Inc.) containing test substances. After reaction at room temperature for 2 hours, biotinylated gelda…	B	BAO_0000357	single protein format	Homo sapiens	None	None	None	None	CHEMBL3880	Heat shock protein HSP 90-alpha	Homo sapiens	SINGLE PROTEIN	CHEMBL3639015	37	BindingDB Database		2014	None
CHEMBL3653879		0	516.60	2	5.74	BDBM140427	NC(=O)c1ccc(-c2nccc3c(-c4cnc5cc(C=O)ccc5c4)cccc23)cc1NC1CCC(O)CC1	IC50	'='	220.0	nM	6.66		275608	UO_0000065	12.89	0.23	0.92	5.63	False	CHEMBL3706125	AlphaScreen Competitive Assay: HSP90-binding activity was determined by an AlphaScreen competitive assay system. The purified HSP90 solution was diluted with a binding buffer (50 mM Tris-HCl (pH 7.5), 150 mM NaCl, 0.1% Triton-X 100, 1 mM DTT, 0.1% BSA) and added to a 384-well plate (#3673, Corning Inc.) containing test substances. After reaction at room temperature for 2 hours, biotinylated gelda…	B	BAO_0000357	single protein format	Homo sapiens	None	None	None	None	CHEMBL3880	Heat shock protein HSP 90-alpha	Homo sapiens	SINGLE PROTEIN	CHEMBL3639015	37	BindingDB Database		2014	None
CHEMBL3653896		0	477.57	0	4.72	BDBM140444	Cc1cc2c(-n3cnc(-c4cnn(C)c4)c3)cccc2c(-c2ccc(C(N)=O)c(NCC3CC3)c2)n1	IC50	'='	190.0	nM	6.72		275625	UO_0000065	14.07	0.25	2.00	6.48	False	CHEMBL3706125	AlphaScreen Competitive Assay: HSP90-binding activity was determined by an AlphaScreen competitive assay system. The purified HSP90 solution was diluted with a binding buffer (50 mM Tris-HCl (pH 7.5), 150 mM NaCl, 0.1% Triton-X 100, 1 mM DTT, 0.1% BSA) and added to a 384-well plate (#3673, Corning Inc.) containing test substances. After reaction at room temperature for 2 hours, biotinylated gelda…	B	BAO_0000357	single protein format	Homo sapiens	None	None	None	None	CHEMBL3880	Heat shock protein HSP 90-alpha	Homo sapiens	SINGLE PROTEIN	CHEMBL3639015	37	BindingDB Database		2014	None
CHEMBL1348175		0	243.22	0	3.08	SID47202806	O=C(/C=C/c1cccc([N+](=O)[O-])c1)c1ccco1	AC50	'='	4000.0	nM	5.40		active	UO_0000065					False	CHEMBL1794333	PUBCHEM_BIOASSAY: HsHsp90 Counterscreen Measured in Microorganism System Using Plate Reader - 2121-02_Inhibitor_Dose_CherryPick_Activity. (Class of assay: confirmatory) [Related pubchem assays (depositor defined):AID504596]	F	BAO_0000218	organism-based format	None	None	None	None	None	CHEMBL3880	Heat shock protein HSP 90-alpha	Homo sapiens	SINGLE PROTEIN	CHEMBL1201862	7	PubChem BioAssays			None
CHEMBL1308313		0	393.40	0	3.87	SID22402480	CCN1C/C(=C/c2cccc([N+](=O)[O-])c2)C(=O)/C(=C/c2cccc([N+](=O)[O-])c2)C1	AC50	'='	4215.0	nM	5.38		active	UO_0000065					False	CHEMBL1794333	PUBCHEM_BIOASSAY: HsHsp90 Counterscreen Measured in Microorganism System Using Plate Reader - 2121-02_Inhibitor_Dose_CherryPick_Activity. (Class of assay: confirmatory) [Related pubchem assays (depositor defined):AID504596]	F	BAO_0000218	organism-based format	None	None	None	None	None	CHEMBL3880	Heat shock protein HSP 90-alpha	Homo sapiens	SINGLE PROTEIN	CHEMBL1201862	7	PubChem BioAssays			None
CHEMBL4082531		0	323.33	0	1.21	43	O=S(=O)(c1ccc(O)cc1O)N1Cc2cc(O)cc(O)c2C1	IC50	'='	47000.0	nM	4.33			UO_0000065	13.39	0.27	3.12	3.66	False	CHEMBL4008865	Displacement of fluorescein-labelled VER160364 from HSP90A (unknown origin) after 90 mins by fluorescence polarization assay	B	BAO_0000357	single protein format	Homo sapiens	None	None	None	None	CHEMBL3880	Heat shock protein HSP 90-alpha	Homo sapiens	SINGLE PROTEIN	CHEMBL4007418	1	Scientific Literature	J Med Chem	2017	None
CHEMBL4061698		0	273.29	0	2.38	8	COc1ccc(N(C)C(=O)c2ccc(O)cc2O)cc1	IC50	'='	3020.0	nM	5.52			UO_0000065	20.20	0.38	3.14	7.89	False	CHEMBL4008865	Displacement of fluorescein-labelled VER160364 from HSP90A (unknown origin) after 90 mins by fluorescence polarization assay	B	BAO_0000357	single protein format	Homo sapiens	None	None	None	None	CHEMBL3880	Heat shock protein HSP 90-alpha	Homo sapiens	SINGLE PROTEIN	CHEMBL4007418	1	Scientific Literature	J Med Chem	2017	None
CHEMBL4089806		0	314.34	0	2.08	9	CN(C)C(=O)c1ccc(N(C)C(=O)c2ccc(O)cc2O)cc1	IC50	'='	2970.0	nM	5.53			UO_0000065	17.58	0.33	3.45	6.82	False	CHEMBL4008865	Displacement of fluorescein-labelled VER160364 from HSP90A (unknown origin) after 90 mins by fluorescence polarization assay	B	BAO_0000357	single protein format	Homo sapiens	None	None	None	None	CHEMBL3880	Heat shock protein HSP 90-alpha	Homo sapiens	SINGLE PROTEIN	CHEMBL4007418	1	Scientific Literature	J Med Chem	2017	None
CHEMBL1400878		0	470.53	0	4.40	SID56462863	COc1ccc2c(c1)OC[C@H]1[C@H]2N2C(=O)c3cc(OC)ccc3NC(=O)[C@@]2(C)[C@H]1c1ccccc1	AC50	'='	16141.0	nM	4.79		active	UO_0000065					False	CHEMBL1794333	PUBCHEM_BIOASSAY: HsHsp90 Counterscreen Measured in Microorganism System Using Plate Reader - 2121-02_Inhibitor_Dose_CherryPick_Activity. (Class of assay: confirmatory) [Related pubchem assays (depositor defined):AID504596]	F	BAO_0000218	organism-based format	None	None	None	None	None	CHEMBL3880	Heat shock protein HSP 90-alpha	Homo sapiens	SINGLE PROTEIN	CHEMBL1201862	7	PubChem BioAssays			None
CHEMBL1364114		0	422.87	0	4.15	SID14738132	O=C1S/C(=C\c2ccc(N3CCOCC3)o2)C(=O)N1Cc1c(F)cccc1Cl	AC50	'='	18484.0	nM	4.73		active	UO_0000065					False	CHEMBL1794333	PUBCHEM_BIOASSAY: HsHsp90 Counterscreen Measured in Microorganism System Using Plate Reader - 2121-02_Inhibitor_Dose_CherryPick_Activity. (Class of assay: confirmatory) [Related pubchem assays (depositor defined):AID504596]	F	BAO_0000218	organism-based format	None	None	None	None	None	CHEMBL3880	Heat shock protein HSP 90-alpha	Homo sapiens	SINGLE PROTEIN	CHEMBL1201862	7	PubChem BioAssays			None
CHEMBL1974389		0	305.36	0	2.53	SID22403918	CC1=C(C)/C(=N\OS(=O)(=O)c2ccc(C)cc2)C=CC1=O	AC50	'='	1605.0	nM	5.79		active	UO_0000065					False	CHEMBL1794333	PUBCHEM_BIOASSAY: HsHsp90 Counterscreen Measured in Microorganism System Using Plate Reader - 2121-02_Inhibitor_Dose_CherryPick_Activity. (Class of assay: confirmatory) [Related pubchem assays (depositor defined):AID504596]	F	BAO_0000218	organism-based format	None	None	None	None	None	CHEMBL3880	Heat shock protein HSP 90-alpha	Homo sapiens	SINGLE PROTEIN	CHEMBL1201862	7	PubChem BioAssays			None
CHEMBL1506301		0	398.48	1	5.21	SID17505610	Cc1ccc2nc(-c3ccc(NS(=O)(=O)c4ccc(F)cc4)cc3)sc2c1	AC50	'='	4574.0	nM	5.34		active	UO_0000065					False	CHEMBL1794333	PUBCHEM_BIOASSAY: HsHsp90 Counterscreen Measured in Microorganism System Using Plate Reader - 2121-02_Inhibitor_Dose_CherryPick_Activity. (Class of assay: confirmatory) [Related pubchem assays (depositor defined):AID504596]	F	BAO_0000218	organism-based format	None	None	None	None	None	CHEMBL3880	Heat shock protein HSP 90-alpha	Homo sapiens	SINGLE PROTEIN	CHEMBL1201862	7	PubChem BioAssays			None
CHEMBL1571123		0	401.88	0	3.66	SID49721830	Cc1ccc(NC(=O)c2nc(S(=O)(=O)Cc3ccccc3)ncc2Cl)cc1	AC50	'='	3206.0	nM	5.49		active	UO_0000065					False	CHEMBL1794333	PUBCHEM_BIOASSAY: HsHsp90 Counterscreen Measured in Microorganism System Using Plate Reader - 2121-02_Inhibitor_Dose_CherryPick_Activity. (Class of assay: confirmatory) [Related pubchem assays (depositor defined):AID504596]	F	BAO_0000218	organism-based format	None	None	None	None	None	CHEMBL3880	Heat shock protein HSP 90-alpha	Homo sapiens	SINGLE PROTEIN	CHEMBL1201862	7	PubChem BioAssays			None
CHEMBL1452795		0	310.27	0	3.44	SID24781162	CCOC(=O)N=Nc1c2nc3nonc3[nH]c-2c2ccccc12	AC50	'='	1258.0	nM	5.90		active	UO_0000065					False	CHEMBL1794333	PUBCHEM_BIOASSAY: HsHsp90 Counterscreen Measured in Microorganism System Using Plate Reader - 2121-02_Inhibitor_Dose_CherryPick_Activity. (Class of assay: confirmatory) [Related pubchem assays (depositor defined):AID504596]	F	BAO_0000218	organism-based format	None	None	None	None	None	CHEMBL3880	Heat shock protein HSP 90-alpha	Homo sapiens	SINGLE PROTEIN	CHEMBL1201862	7	PubChem BioAssays			None
CHEMBL1343392		0	313.14	0	2.67	SID17402824	Cc1ccc(C(=O)OCn2ncc(Cl)c(Cl)c2=O)cc1	AC50	'='	4283.0	nM	5.37		active	UO_0000065					False	CHEMBL1794333	PUBCHEM_BIOASSAY: HsHsp90 Counterscreen Measured in Microorganism System Using Plate Reader - 2121-02_Inhibitor_Dose_CherryPick_Activity. (Class of assay: confirmatory) [Related pubchem assays (depositor defined):AID504596]	F	BAO_0000218	organism-based format	None	None	None	None	None	CHEMBL3880	Heat shock protein HSP 90-alpha	Homo sapiens	SINGLE PROTEIN	CHEMBL1201862	7	PubChem BioAssays			None
CHEMBL1501376		0	287.70	0	3.92	SID14737268	CC1=NOC(=O)/C1=C/c1ccc(-c2ccc(Cl)cc2)o1	AC50	'='	2085.0	nM	5.68		active	UO_0000065					False	CHEMBL1794333	PUBCHEM_BIOASSAY: HsHsp90 Counterscreen Measured in Microorganism System Using Plate Reader - 2121-02_Inhibitor_Dose_CherryPick_Activity. (Class of assay: confirmatory) [Related pubchem assays (depositor defined):AID504596]	F	BAO_0000218	organism-based format	None	None	None	None	None	CHEMBL3880	Heat shock protein HSP 90-alpha	Homo sapiens	SINGLE PROTEIN	CHEMBL1201862	7	PubChem BioAssays			None
CHEMBL1538215		0	545.32	1	4.17	SID14729112	O=C(CN1CCN(c2ncc(C(F)(F)F)cc2Cl)CC1)NCCNc1ncc(C(F)(F)F)cc1Cl	AC50	'='	5866.0	nM	5.23		active	UO_0000065					False	CHEMBL1794333	PUBCHEM_BIOASSAY: HsHsp90 Counterscreen Measured in Microorganism System Using Plate Reader - 2121-02_Inhibitor_Dose_CherryPick_Activity. (Class of assay: confirmatory) [Related pubchem assays (depositor defined):AID504596]	F	BAO_0000218	organism-based format	None	None	None	None	None	CHEMBL3880	Heat shock protein HSP 90-alpha	Homo sapiens	SINGLE PROTEIN	CHEMBL1201862	7	PubChem BioAssays			None
CHEMBL1514534		0	289.24	0	2.80	SID51087929	COc1cc(/C=C/C(=O)c2ccc([N+](=O)[O-])o2)ccc1O	AC50	'='	4279.0	nM	5.37		active	UO_0000065					False	CHEMBL1794333	PUBCHEM_BIOASSAY: HsHsp90 Counterscreen Measured in Microorganism System Using Plate Reader - 2121-02_Inhibitor_Dose_CherryPick_Activity. (Class of assay: confirmatory) [Related pubchem assays (depositor defined):AID504596]	F	BAO_0000218	organism-based format	None	None	None	None	None	CHEMBL3880	Heat shock protein HSP 90-alpha	Homo sapiens	SINGLE PROTEIN	CHEMBL1201862	7	PubChem BioAssays			None
CHEMBL1518073		0	403.37	0	2.34	SID24820655	COc1ccc(OC)c(N2C(=O)NC(=O)/C(=C\c3ccc([N+](=O)[O-])s3)C2=O)c1	AC50	'='	4169.0	nM	5.38		active	UO_0000065					False	CHEMBL1794333	PUBCHEM_BIOASSAY: HsHsp90 Counterscreen Measured in Microorganism System Using Plate Reader - 2121-02_Inhibitor_Dose_CherryPick_Activity. (Class of assay: confirmatory) [Related pubchem assays (depositor defined):AID504596]	F	BAO_0000218	organism-based format	None	None	None	None	None	CHEMBL3880	Heat shock protein HSP 90-alpha	Homo sapiens	SINGLE PROTEIN	CHEMBL1201862	7	PubChem BioAssays			None
CHEMBL1711359		0	476.51	0	2.62	SID92763371	COc1cc2cc(C(=O)N3CC(COS(C)(=O)=O)c4ccc(O)cc43)[nH]c2c(OC)c1OC	AC50	'='	708.0	nM	6.15		active	UO_0000065					False	CHEMBL1794333	PUBCHEM_BIOASSAY: HsHsp90 Counterscreen Measured in Microorganism System Using Plate Reader - 2121-02_Inhibitor_Dose_CherryPick_Activity. (Class of assay: confirmatory) [Related pubchem assays (depositor defined):AID504596]	F	BAO_0000218	organism-based format	None	None	None	None	None	CHEMBL3880	Heat shock protein HSP 90-alpha	Homo sapiens	SINGLE PROTEIN	CHEMBL1201862	7	PubChem BioAssays			None
CHEMBL1413988		0	348.79	0	3.41	SID22412593	CC1CCN(c2nc(Cl)nc(Nc3ccc([N+](=O)[O-])cc3)n2)CC1	AC50	'='	17614.0	nM	4.75		active	UO_0000065					False	CHEMBL1794333	PUBCHEM_BIOASSAY: HsHsp90 Counterscreen Measured in Microorganism System Using Plate Reader - 2121-02_Inhibitor_Dose_CherryPick_Activity. (Class of assay: confirmatory) [Related pubchem assays (depositor defined):AID504596]	F	BAO_0000218	organism-based format	None	None	None	None	None	CHEMBL3880	Heat shock protein HSP 90-alpha	Homo sapiens	SINGLE PROTEIN	CHEMBL1201862	7	PubChem BioAssays			None
CHEMBL1577064		0	246.22	0	1.64	SID17506510	Cc1cc(N2C(=O)C=CC2=O)c([N+](=O)[O-])cc1C	AC50	'='	1070.0	nM	5.97		active	UO_0000065					False	CHEMBL1794333	PUBCHEM_BIOASSAY: HsHsp90 Counterscreen Measured in Microorganism System Using Plate Reader - 2121-02_Inhibitor_Dose_CherryPick_Activity. (Class of assay: confirmatory) [Related pubchem assays (depositor defined):AID504596]	F	BAO_0000218	organism-based format	None	None	None	None	None	CHEMBL3880	Heat shock protein HSP 90-alpha	Homo sapiens	SINGLE PROTEIN	CHEMBL1201862	7	PubChem BioAssays			None
CHEMBL1483252		0	381.91	0	4.24	SID49675487	Cc1ccc(C(c2cc(Cl)c3cccnc3c2O)N2CCN(C)CC2)cc1	AC50	'='	1589.0	nM	5.80		active	UO_0000065					False	CHEMBL1794333	PUBCHEM_BIOASSAY: HsHsp90 Counterscreen Measured in Microorganism System Using Plate Reader - 2121-02_Inhibitor_Dose_CherryPick_Activity. (Class of assay: confirmatory) [Related pubchem assays (depositor defined):AID504596]	F	BAO_0000218	organism-based format	None	None	None	None	None	CHEMBL3880	Heat shock protein HSP 90-alpha	Homo sapiens	SINGLE PROTEIN	CHEMBL1201862	7	PubChem BioAssays			None
CHEMBL1557704		0	420.91	1	5.11	SID22401283	CCCCCCc1cc2cc(S(=O)(=O)c3ccc(Cl)cc3)c(=O)oc2cc1O	AC50	'='	476.0	nM	6.32		active	UO_0000065					False	CHEMBL1794333	PUBCHEM_BIOASSAY: HsHsp90 Counterscreen Measured in Microorganism System Using Plate Reader - 2121-02_Inhibitor_Dose_CherryPick_Activity. (Class of assay: confirmatory) [Related pubchem assays (depositor defined):AID504596]	F	BAO_0000218	organism-based format	None	None	None	None	None	CHEMBL3880	Heat shock protein HSP 90-alpha	Homo sapiens	SINGLE PROTEIN	CHEMBL1201862	7	PubChem BioAssays			None
CHEMBL123292	CYCLOHEXIMIDE	0	281.35	0	1.04	SID56463698	C[C@H]1C[C@H](C)C(=O)[C@H]([C@H](O)CC2CC(=O)NC(=O)C2)C1	AC50	'<'	195.0	nM			active	UO_0000065					False	CHEMBL1794333	PUBCHEM_BIOASSAY: HsHsp90 Counterscreen Measured in Microorganism System Using Plate Reader - 2121-02_Inhibitor_Dose_CherryPick_Activity. (Class of assay: confirmatory) [Related pubchem assays (depositor defined):AID504596]	F	BAO_0000218	organism-based format	None	None	None	None	None	CHEMBL3880	Heat shock protein HSP 90-alpha	Homo sapiens	SINGLE PROTEIN	CHEMBL1201862	7	PubChem BioAssays			None
CHEMBL191635		0	465.32	0	3.59	11q	C#CCCCn1c(Sc2cc(OC)ccc2I)nc2c(N)ncnc21	EC50	'='	29700.0	nM	4.53			UO_0000065	9.73	0.25	0.94	5.74	False	CHEMBL828935	Effective concentration of compound against heat shock protein HSP90 determined in normal lung cells	B	BAO_0000219	cell-based format	Homo sapiens	None	None	lung	None	CHEMBL3880	Heat shock protein HSP 90-alpha	Homo sapiens	SINGLE PROTEIN	CHEMBL1143602	1	Scientific Literature	J. Med. Chem.	2005	None
CHEMBL190518		0	399.48	0	3.00	11w1	C#CCCCn1c(Sc2cc(OC)c(OC)c(OC)c2)nc2c(N)ncnc21	Selectivity						Not Determined						False	CHEMBL831325	Selective binding towards heat shock protein HSP90 of normal lung cell to that of SKBr3 cells; Not determined	F	BAO_0000219	cell-based format	Homo sapiens	None	None	SKBr3	None	CHEMBL3880	Heat shock protein HSP 90-alpha	Homo sapiens	SINGLE PROTEIN	CHEMBL1143602	1	Scientific Literature	J. Med. Chem.	2005	None
CHEMBL190518		0	399.48	0	3.00	11w1	C#CCCCn1c(Sc2cc(OC)c(OC)c(OC)c2)nc2c(N)ncnc21	EC50						Not Determined						False	CHEMBL830089	Effective concentration of compound against heat shock protein HSP90 determined in normal brain cells; (ND=Not Determined)	B	BAO_0000219	cell-based format	Homo sapiens	None	None	brain	None	CHEMBL3880	Heat shock protein HSP 90-alpha	Homo sapiens	SINGLE PROTEIN	CHEMBL1143602	1	Scientific Literature	J. Med. Chem.	2005	None
CHEMBL192062		0	373.87	0	3.64	12a	C#CCCCn1c(Sc2cc(OC)ccc2Cl)nc2c(N)ncnc21	Selectivity	'>'	200.0										False	CHEMBL830755	Selective binding towards heat shock protein HSP90 of normal lung cell to that of SKBr3 cells	F	BAO_0000219	cell-based format	Homo sapiens	None	None	SKBr3	None	CHEMBL3880	Heat shock protein HSP 90-alpha	Homo sapiens	SINGLE PROTEIN	CHEMBL1143602	1	Scientific Literature	J. Med. Chem.	2005	None
CHEMBL192062		0	373.87	0	3.64	12a	C#CCCCn1c(Sc2cc(OC)ccc2Cl)nc2c(N)ncnc21	EC50	'='	44900.0	nM	4.35			UO_0000065	11.63	0.24	0.71	5.51	False	CHEMBL828938	Effective concentration of compound against heat shock protein HSP90 determined in normal brain cells	B	BAO_0000219	cell-based format	Homo sapiens	None	None	brain	None	CHEMBL3880	Heat shock protein HSP 90-alpha	Homo sapiens	SINGLE PROTEIN	CHEMBL1143602	1	Scientific Literature	J. Med. Chem.	2005	None
CHEMBL192145		0	418.32	0	3.74	11p	C#CCCCn1c(Sc2cc(OC)ccc2Br)nc2c(N)ncnc21	EC50	'='	29500.0	nM	4.53			UO_0000065	10.83	0.25	0.79	5.75	False	CHEMBL828939	Effective concentration of compound against heat shock protein HSP90 determined in normal heart cells	B	BAO_0000219	cell-based format	Homo sapiens	None	None	heart	None	CHEMBL3880	Heat shock protein HSP 90-alpha	Homo sapiens	SINGLE PROTEIN	CHEMBL1143602	1	Scientific Literature	J. Med. Chem.	2005	None
CHEMBL193282		0	451.91	0	3.79	21a	C#CCCCn1c(Sc2cc(OC)c(OC)c(OC)c2Cl)nc2c(N)nc(F)nc21	Selectivity	'='	298.0										False	CHEMBL830760	Selective binding towards heat shock protein HSP90 of normal brain cell to that of SKBr3 cells	F	BAO_0000219	cell-based format	Homo sapiens	None	None	brain	None	CHEMBL3880	Heat shock protein HSP 90-alpha	Homo sapiens	SINGLE PROTEIN	CHEMBL1143602	1	Scientific Literature	J. Med. Chem.	2005	None
CHEMBL193282		0	451.91	0	3.79	21a	C#CCCCn1c(Sc2cc(OC)c(OC)c(OC)c2Cl)nc2c(N)nc(F)nc21	EC50	'='	90.0	nM	7.05			UO_0000065					False	CHEMBL829720	Effective concentration against heat shock protein HSP90-alpha in SKBr3 cells	F	BAO_0000219	cell-based format	Homo sapiens	None	None	SKBr3	None	CHEMBL3880	Heat shock protein HSP 90-alpha	Homo sapiens	SINGLE PROTEIN	CHEMBL1143602	1	Scientific Literature	J. Med. Chem.	2005	None
CHEMBL1760604		0	422.57	0	3.77	21	Cc1c2c(n3c1CCCNCC(C)(C)Nc1cc-3ccc1C(N)=O)CC(C)(C)CC2=O	IC50	'='	830.0	nM	6.08			UO_0000065	14.39	0.27	2.31	6.82	False	CHEMBL1763722	Inhibition of Hsp90alpha after 3 hrs by fluorescence polarization assay	B	BAO_0000357	single protein format	None	None	None	None	None	CHEMBL3880	Heat shock protein HSP 90-alpha	Homo sapiens	SINGLE PROTEIN	CHEMBL1759983	1	Scientific Literature	Bioorg. Med. Chem. Lett.	2011	None
CHEMBL1760606		0	410.52	0	1.96	23	Cc1c2c(n3c1CCNCC(O)CNc1cc-3ccc1C(N)=O)CC(C)(C)CC2=O	IC50	'='	320.0	nM	6.50			UO_0000065	15.82	0.30	4.53	5.94	False	CHEMBL1763722	Inhibition of Hsp90alpha after 3 hrs by fluorescence polarization assay	B	BAO_0000357	single protein format	None	None	None	None	None	CHEMBL3880	Heat shock protein HSP 90-alpha	Homo sapiens	SINGLE PROTEIN	CHEMBL1759983	1	Scientific Literature	Bioorg. Med. Chem. Lett.	2011	None
CHEMBL1802334		0	294.23	0	3.04	9b	O=c1[nH]c2ccccc2n1-c1cc(C(F)(F)F)ccc1O	IC50	'='	2320.0	nM	5.63			UO_0000065	19.15	0.37	2.59	9.71	False	CHEMBL1806078	Binding affinity to Hsp90alpha N-terminal ATPase domain by TR-FRET assay based competitive binding assay	B	BAO_0000357	single protein format	None	None	None	None	None	CHEMBL3880	Heat shock protein HSP 90-alpha	Homo sapiens	SINGLE PROTEIN	CHEMBL1800029	1	Scientific Literature	Bioorg. Med. Chem. Lett.	2010	None
CHEMBL1528768		0	279.36	0	4.64	SID7975917	CCCCCCOC(=O)Sc1nc2ccccc2o1	AC50	'='	2778.0	nM	5.56		active	UO_0000065					False	CHEMBL1794333	PUBCHEM_BIOASSAY: HsHsp90 Counterscreen Measured in Microorganism System Using Plate Reader - 2121-02_Inhibitor_Dose_CherryPick_Activity. (Class of assay: confirmatory) [Related pubchem assays (depositor defined):AID504596]	F	BAO_0000218	organism-based format	None	None	None	None	None	CHEMBL3880	Heat shock protein HSP 90-alpha	Homo sapiens	SINGLE PROTEIN	CHEMBL1201862	7	PubChem BioAssays			None
CHEMBL547285		0	334.42	0	4.25	SID49643547	CCCC(=O)NC(c1ccc(C)cc1)c1ccc2cccnc2c1O	AC50	'='	3349.0	nM	5.47		active	UO_0000065					False	CHEMBL1794333	PUBCHEM_BIOASSAY: HsHsp90 Counterscreen Measured in Microorganism System Using Plate Reader - 2121-02_Inhibitor_Dose_CherryPick_Activity. (Class of assay: confirmatory) [Related pubchem assays (depositor defined):AID504596]	F	BAO_0000218	organism-based format	None	None	None	None	None	CHEMBL3880	Heat shock protein HSP 90-alpha	Homo sapiens	SINGLE PROTEIN	CHEMBL1201862	7	PubChem BioAssays			None
CHEMBL1461236		0	394.47	0	4.68	SID24786177	O=C(c1ccc(-c2ccccc2)c(F)c1)C1CCCN(C(=O)c2cncs2)C1	AC50	'='	7607.0	nM	5.12		active	UO_0000065					False	CHEMBL1794333	PUBCHEM_BIOASSAY: HsHsp90 Counterscreen Measured in Microorganism System Using Plate Reader - 2121-02_Inhibitor_Dose_CherryPick_Activity. (Class of assay: confirmatory) [Related pubchem assays (depositor defined):AID504596]	F	BAO_0000218	organism-based format	None	None	None	None	None	CHEMBL3880	Heat shock protein HSP 90-alpha	Homo sapiens	SINGLE PROTEIN	CHEMBL1201862	7	PubChem BioAssays			None
CHEMBL1488095		0	361.18	0	3.68	SID17416103	O=C(Nc1ccc(Cl)cc1Cl)c1cccc(N2C(=O)C=CC2=O)c1	AC50	'='	295.0	nM	6.53		active	UO_0000065					False	CHEMBL1794333	PUBCHEM_BIOASSAY: HsHsp90 Counterscreen Measured in Microorganism System Using Plate Reader - 2121-02_Inhibitor_Dose_CherryPick_Activity. (Class of assay: confirmatory) [Related pubchem assays (depositor defined):AID504596]	F	BAO_0000218	organism-based format	None	None	None	None	None	CHEMBL3880	Heat shock protein HSP 90-alpha	Homo sapiens	SINGLE PROTEIN	CHEMBL1201862	7	PubChem BioAssays			None
CHEMBL1569871		0	430.55	0	4.13	SID49825683	Cc1ccc(-n2ncc3c2CCCC3NC(=O)c2ccccc2N2CCOCC2)cc1C	AC50	'='	984.0	nM	6.01		active	UO_0000065					False	CHEMBL1794333	PUBCHEM_BIOASSAY: HsHsp90 Counterscreen Measured in Microorganism System Using Plate Reader - 2121-02_Inhibitor_Dose_CherryPick_Activity. (Class of assay: confirmatory) [Related pubchem assays (depositor defined):AID504596]	F	BAO_0000218	organism-based format	None	None	None	None	None	CHEMBL3880	Heat shock protein HSP 90-alpha	Homo sapiens	SINGLE PROTEIN	CHEMBL1201862	7	PubChem BioAssays			None
CHEMBL1400889		0	330.43	0	3.29	SID26671430	Cc1cc(/C=C2\SC(=S)NC2=O)c(C)n1-c1cccc(O)c1	AC50	'='	8796.0	nM	5.06		active	UO_0000065					False	CHEMBL1794333	PUBCHEM_BIOASSAY: HsHsp90 Counterscreen Measured in Microorganism System Using Plate Reader - 2121-02_Inhibitor_Dose_CherryPick_Activity. (Class of assay: confirmatory) [Related pubchem assays (depositor defined):AID504596]	F	BAO_0000218	organism-based format	None	None	None	None	None	CHEMBL3880	Heat shock protein HSP 90-alpha	Homo sapiens	SINGLE PROTEIN	CHEMBL1201862	7	PubChem BioAssays			None
CHEMBL1328510		0	503.08	1	5.74	SID49640817	CCCCCCCCCCOC(=O)Cn1c(COc2ccc(OC)cc2)[n+](C)c2ccccc21.[Cl-]	AC50	'='	38222.0	nM	4.42		active	UO_0000065					False	CHEMBL1794333	PUBCHEM_BIOASSAY: HsHsp90 Counterscreen Measured in Microorganism System Using Plate Reader - 2121-02_Inhibitor_Dose_CherryPick_Activity. (Class of assay: confirmatory) [Related pubchem assays (depositor defined):AID504596]	F	BAO_0000218	organism-based format	None	None	None	None	None	CHEMBL3880	Heat shock protein HSP 90-alpha	Homo sapiens	SINGLE PROTEIN	CHEMBL1201862	7	PubChem BioAssays			None
CHEMBL1578142		0	392.04	0	4.23	SID24796061	N=C(Cc1ccc(Cl)cc1Cl)NOC(=O)c1ccc(Br)o1	AC50	'='	3107.0	nM	5.51		active	UO_0000065					False	CHEMBL1794333	PUBCHEM_BIOASSAY: HsHsp90 Counterscreen Measured in Microorganism System Using Plate Reader - 2121-02_Inhibitor_Dose_CherryPick_Activity. (Class of assay: confirmatory) [Related pubchem assays (depositor defined):AID504596]	F	BAO_0000218	organism-based format	None	None	None	None	None	CHEMBL3880	Heat shock protein HSP 90-alpha	Homo sapiens	SINGLE PROTEIN	CHEMBL1201862	7	PubChem BioAssays			None
CHEMBL1726787		0	376.43	1	5.68	SID85146628	COc1ccccc1-c1sc2cc3c(cc2c1-c1ccc(O)cc1)OCO3	AC50	'='	8220.0	nM	5.08		active	UO_0000065					False	CHEMBL1794333	PUBCHEM_BIOASSAY: HsHsp90 Counterscreen Measured in Microorganism System Using Plate Reader - 2121-02_Inhibitor_Dose_CherryPick_Activity. (Class of assay: confirmatory) [Related pubchem assays (depositor defined):AID504596]	F	BAO_0000218	organism-based format	None	None	None	None	None	CHEMBL3880	Heat shock protein HSP 90-alpha	Homo sapiens	SINGLE PROTEIN	CHEMBL1201862	7	PubChem BioAssays			None
CHEMBL1546134		0	334.40	0	3.49	SID22405111	CC1=NNC(=O)/C1=C\c1cn(-c2ccccc2)nc1-c1cccs1	AC50	'='	1875.0	nM	5.73		active	UO_0000065					False	CHEMBL1794333	PUBCHEM_BIOASSAY: HsHsp90 Counterscreen Measured in Microorganism System Using Plate Reader - 2121-02_Inhibitor_Dose_CherryPick_Activity. (Class of assay: confirmatory) [Related pubchem assays (depositor defined):AID504596]	F	BAO_0000218	organism-based format	None	None	None	None	None	CHEMBL3880	Heat shock protein HSP 90-alpha	Homo sapiens	SINGLE PROTEIN	CHEMBL1201862	7	PubChem BioAssays			None
CHEMBL1496705		0	487.08	1	6.04	SID49641795	CCCCCCCCCCOC(=O)C[n+]1c(COc2ccc(C)cc2)n(C)c2ccccc21.[Cl-]	AC50	'='	19255.0	nM	4.71		active	UO_0000065					False	CHEMBL1794333	PUBCHEM_BIOASSAY: HsHsp90 Counterscreen Measured in Microorganism System Using Plate Reader - 2121-02_Inhibitor_Dose_CherryPick_Activity. (Class of assay: confirmatory) [Related pubchem assays (depositor defined):AID504596]	F	BAO_0000218	organism-based format	None	None	None	None	None	CHEMBL3880	Heat shock protein HSP 90-alpha	Homo sapiens	SINGLE PROTEIN	CHEMBL1201862	7	PubChem BioAssays			None
CHEMBL1440300		0	374.68	0	4.73	SID24819407	O=C(Nc1ccccc1Cl)/C(Cl)=C(\Cl)[S+]([O-])c1ccccc1	AC50	'<'	195.0	nM			active	UO_0000065					False	CHEMBL1794333	PUBCHEM_BIOASSAY: HsHsp90 Counterscreen Measured in Microorganism System Using Plate Reader - 2121-02_Inhibitor_Dose_CherryPick_Activity. (Class of assay: confirmatory) [Related pubchem assays (depositor defined):AID504596]	F	BAO_0000218	organism-based format	None	None	None	None	None	CHEMBL3880	Heat shock protein HSP 90-alpha	Homo sapiens	SINGLE PROTEIN	CHEMBL1201862	7	PubChem BioAssays			None
CHEMBL1597289		0	335.41	0	4.37	SID49648554	COc1cccc(-c2nc(NC3CCCC3)c3ccccc3n2)c1O	AC50	'='	3800.0	nM	5.42		active	UO_0000065					False	CHEMBL1794333	PUBCHEM_BIOASSAY: HsHsp90 Counterscreen Measured in Microorganism System Using Plate Reader - 2121-02_Inhibitor_Dose_CherryPick_Activity. (Class of assay: confirmatory) [Related pubchem assays (depositor defined):AID504596]	F	BAO_0000218	organism-based format	None	None	None	None	None	CHEMBL3880	Heat shock protein HSP 90-alpha	Homo sapiens	SINGLE PROTEIN	CHEMBL1201862	7	PubChem BioAssays			None
CHEMBL1358722		0	281.35	0	1.04	SID24824133	C[C@H]1C[C@@H](C)C(=O)[C@@H]([C@H](O)CC2CC(=O)NC(=O)C2)C1	AC50	'<'	195.0	nM			active	UO_0000065					False	CHEMBL1794333	PUBCHEM_BIOASSAY: HsHsp90 Counterscreen Measured in Microorganism System Using Plate Reader - 2121-02_Inhibitor_Dose_CherryPick_Activity. (Class of assay: confirmatory) [Related pubchem assays (depositor defined):AID504596]	F	BAO_0000218	organism-based format	None	None	None	None	None	CHEMBL3880	Heat shock protein HSP 90-alpha	Homo sapiens	SINGLE PROTEIN	CHEMBL1201862	7	PubChem BioAssays			None
CHEMBL1509380		0	507.50	1	6.38	SID49647168	CCCCCCCCCCOC(=O)Cn1c(COc2ccc(Cl)cc2)[n+](C)c2ccccc21.[Cl-]	AC50	'='	7941.0	nM	5.10		active	UO_0000065					False	CHEMBL1794333	PUBCHEM_BIOASSAY: HsHsp90 Counterscreen Measured in Microorganism System Using Plate Reader - 2121-02_Inhibitor_Dose_CherryPick_Activity. (Class of assay: confirmatory) [Related pubchem assays (depositor defined):AID504596]	F	BAO_0000218	organism-based format	None	None	None	None	None	CHEMBL3880	Heat shock protein HSP 90-alpha	Homo sapiens	SINGLE PROTEIN	CHEMBL1201862	7	PubChem BioAssays			None
CHEMBL1304402		0	368.87	0	3.33	SID24835364	CN1CCN(C(c2ccccn2)c2cc(Cl)c3cccnc3c2O)CC1	AC50	'='	6541.0	nM	5.18		active	UO_0000065					False	CHEMBL1794333	PUBCHEM_BIOASSAY: HsHsp90 Counterscreen Measured in Microorganism System Using Plate Reader - 2121-02_Inhibitor_Dose_CherryPick_Activity. (Class of assay: confirmatory) [Related pubchem assays (depositor defined):AID504596]	F	BAO_0000218	organism-based format	None	None	None	None	None	CHEMBL3880	Heat shock protein HSP 90-alpha	Homo sapiens	SINGLE PROTEIN	CHEMBL1201862	7	PubChem BioAssays			None
CHEMBL1520233		0	362.41	0	3.75	SID22408274	CC(C)(C)c1ccc(NC(=O)COC(=O)c2ccc([N+](=O)[O-])s2)cc1	AC50	'='	2850.0	nM	5.54		active	UO_0000065					False	CHEMBL1794333	PUBCHEM_BIOASSAY: HsHsp90 Counterscreen Measured in Microorganism System Using Plate Reader - 2121-02_Inhibitor_Dose_CherryPick_Activity. (Class of assay: confirmatory) [Related pubchem assays (depositor defined):AID504596]	F	BAO_0000218	organism-based format	None	None	None	None	None	CHEMBL3880	Heat shock protein HSP 90-alpha	Homo sapiens	SINGLE PROTEIN	CHEMBL1201862	7	PubChem BioAssays			None
CHEMBL1602792		0	367.39	0	3.02	SID17509923	O=C1C=C(c2cccs2)C[C@H](c2ccccc2)[C@H]1n1nnc([N+](=O)[O-])n1	AC50	'='	7953.0	nM	5.10		active	UO_0000065					False	CHEMBL1794333	PUBCHEM_BIOASSAY: HsHsp90 Counterscreen Measured in Microorganism System Using Plate Reader - 2121-02_Inhibitor_Dose_CherryPick_Activity. (Class of assay: confirmatory) [Related pubchem assays (depositor defined):AID504596]	F	BAO_0000218	organism-based format	None	None	None	None	None	CHEMBL3880	Heat shock protein HSP 90-alpha	Homo sapiens	SINGLE PROTEIN	CHEMBL1201862	7	PubChem BioAssays			None
CHEMBL3199665		0	381.23	0	1.56	SID17514461	CC(C)(C)c1nnc(N/N=C/c2cc(Br)ccc2O)n(N)c1=O	AC50	'='	5569.0	nM	5.25		active	UO_0000065					False	CHEMBL1794333	PUBCHEM_BIOASSAY: HsHsp90 Counterscreen Measured in Microorganism System Using Plate Reader - 2121-02_Inhibitor_Dose_CherryPick_Activity. (Class of assay: confirmatory) [Related pubchem assays (depositor defined):AID504596]	F	BAO_0000218	organism-based format	None	None	None	None	None	CHEMBL3880	Heat shock protein HSP 90-alpha	Homo sapiens	SINGLE PROTEIN	CHEMBL1201862	7	PubChem BioAssays			None
CHEMBL242580	CICLOPIROX OLAMINE	4	268.36	0	2.44	SID56463527	Cc1cc(C2CCCCC2)n(O)c(=O)c1.NCCO	AC50	'<'	195.0	nM			active	UO_0000065					False	CHEMBL1794333	PUBCHEM_BIOASSAY: HsHsp90 Counterscreen Measured in Microorganism System Using Plate Reader - 2121-02_Inhibitor_Dose_CherryPick_Activity. (Class of assay: confirmatory) [Related pubchem assays (depositor defined):AID504596]	F	BAO_0000218	organism-based format	None	None	None	None	None	CHEMBL3880	Heat shock protein HSP 90-alpha	Homo sapiens	SINGLE PROTEIN	CHEMBL1201862	7	PubChem BioAssays			None
CHEMBL1536493		0	331.36	0	0.43	SID22401271	COc1ccc(C(=O)NC(=S)NNC(=O)c2cnccn2)cc1	AC50	'='	2711.0	nM	5.57		active	UO_0000065					False	CHEMBL1794333	PUBCHEM_BIOASSAY: HsHsp90 Counterscreen Measured in Microorganism System Using Plate Reader - 2121-02_Inhibitor_Dose_CherryPick_Activity. (Class of assay: confirmatory) [Related pubchem assays (depositor defined):AID504596]	F	BAO_0000218	organism-based format	None	None	None	None	None	CHEMBL3880	Heat shock protein HSP 90-alpha	Homo sapiens	SINGLE PROTEIN	CHEMBL1201862	7	PubChem BioAssays			None
CHEMBL1403802		0	385.80	0	2.23	SID26660354	CN(C)CC1Oc2ccccc2OC1(O)c1ccccc1.[O-][Cl+3]([O-])([O-])O	AC50	'='	2517.0	nM	5.60		active	UO_0000065					False	CHEMBL1794333	PUBCHEM_BIOASSAY: HsHsp90 Counterscreen Measured in Microorganism System Using Plate Reader - 2121-02_Inhibitor_Dose_CherryPick_Activity. (Class of assay: confirmatory) [Related pubchem assays (depositor defined):AID504596]	F	BAO_0000218	organism-based format	None	None	None	None	None	CHEMBL3880	Heat shock protein HSP 90-alpha	Homo sapiens	SINGLE PROTEIN	CHEMBL1201862	7	PubChem BioAssays			None
CHEMBL1973042		0	260.32	0	4.02	SID22413157	Cc1cc(C)cc(/N=C/c2ccc([N+](=O)[O-])s2)c1	AC50	'='	4153.0	nM	5.38		active	UO_0000065					False	CHEMBL1794333	PUBCHEM_BIOASSAY: HsHsp90 Counterscreen Measured in Microorganism System Using Plate Reader - 2121-02_Inhibitor_Dose_CherryPick_Activity. (Class of assay: confirmatory) [Related pubchem assays (depositor defined):AID504596]	F	BAO_0000218	organism-based format	None	None	None	None	None	CHEMBL3880	Heat shock protein HSP 90-alpha	Homo sapiens	SINGLE PROTEIN	CHEMBL1201862	7	PubChem BioAssays			None
CHEMBL1477640		0	290.33	1	5.55	SID26664306	Cc1[nH]c(N=Nc2ccccc2)nc1N=Nc1ccccc1	AC50	'='	3756.0	nM	5.42		active	UO_0000065					False	CHEMBL1794333	PUBCHEM_BIOASSAY: HsHsp90 Counterscreen Measured in Microorganism System Using Plate Reader - 2121-02_Inhibitor_Dose_CherryPick_Activity. (Class of assay: confirmatory) [Related pubchem assays (depositor defined):AID504596]	F	BAO_0000218	organism-based format	None	None	None	None	None	CHEMBL3880	Heat shock protein HSP 90-alpha	Homo sapiens	SINGLE PROTEIN	CHEMBL1201862	7	PubChem BioAssays			None
CHEMBL1533963		0	332.15	0	4.25	SID24827237	O=C(/C=C/c1ccccc1[N+](=O)[O-])c1ccccc1Br	AC50	'='	4371.0	nM	5.36		active	UO_0000065					False	CHEMBL1794333	PUBCHEM_BIOASSAY: HsHsp90 Counterscreen Measured in Microorganism System Using Plate Reader - 2121-02_Inhibitor_Dose_CherryPick_Activity. (Class of assay: confirmatory) [Related pubchem assays (depositor defined):AID504596]	F	BAO_0000218	organism-based format	None	None	None	None	None	CHEMBL3880	Heat shock protein HSP 90-alpha	Homo sapiens	SINGLE PROTEIN	CHEMBL1201862	7	PubChem BioAssays			None
CHEMBL1404113		0	288.69	0	3.54	SID24786380	O=C(/C=C/c1ccc(Cl)c([N+](=O)[O-])c1)c1cccnc1	AC50	'='	1309.0	nM	5.88		active	UO_0000065					False	CHEMBL1794333	PUBCHEM_BIOASSAY: HsHsp90 Counterscreen Measured in Microorganism System Using Plate Reader - 2121-02_Inhibitor_Dose_CherryPick_Activity. (Class of assay: confirmatory) [Related pubchem assays (depositor defined):AID504596]	F	BAO_0000218	organism-based format	None	None	None	None	None	CHEMBL3880	Heat shock protein HSP 90-alpha	Homo sapiens	SINGLE PROTEIN	CHEMBL1201862	7	PubChem BioAssays			None
CHEMBL1863562		0	439.13	1	6.94	SID87349677	CCCCCCCCCCCCCCCC[n+]1cccc(C(=O)N(CC)CC)c1.[Cl-]	AC50	'='	9182.0	nM	5.04		active	UO_0000065					False	CHEMBL1794333	PUBCHEM_BIOASSAY: HsHsp90 Counterscreen Measured in Microorganism System Using Plate Reader - 2121-02_Inhibitor_Dose_CherryPick_Activity. (Class of assay: confirmatory) [Related pubchem assays (depositor defined):AID504596]	F	BAO_0000218	organism-based format	None	None	None	None	None	CHEMBL3880	Heat shock protein HSP 90-alpha	Homo sapiens	SINGLE PROTEIN	CHEMBL1201862	7	PubChem BioAssays			None
CHEMBL1966952		0	396.83	1	5.31	SID24814861	Cc1ccc(/N=C/c2cc(Cc3ccccc3Cl)cc([N+](=O)[O-])c2O)c(O)c1	AC50	'='	1614.0	nM	5.79		active	UO_0000065					False	CHEMBL1794333	PUBCHEM_BIOASSAY: HsHsp90 Counterscreen Measured in Microorganism System Using Plate Reader - 2121-02_Inhibitor_Dose_CherryPick_Activity. (Class of assay: confirmatory) [Related pubchem assays (depositor defined):AID504596]	F	BAO_0000218	organism-based format	None	None	None	None	None	CHEMBL3880	Heat shock protein HSP 90-alpha	Homo sapiens	SINGLE PROTEIN	CHEMBL1201862	7	PubChem BioAssays			None
CHEMBL1418428		0	405.40	1	5.32	SID22407314	Cc1cccc(N2C(=O)/C(=C\c3ccc(OC(F)F)cc3)c3ccccc3C2=O)c1	AC50	'='	4432.0	nM	5.35		active	UO_0000065					False	CHEMBL1794333	PUBCHEM_BIOASSAY: HsHsp90 Counterscreen Measured in Microorganism System Using Plate Reader - 2121-02_Inhibitor_Dose_CherryPick_Activity. (Class of assay: confirmatory) [Related pubchem assays (depositor defined):AID504596]	F	BAO_0000218	organism-based format	None	None	None	None	None	CHEMBL3880	Heat shock protein HSP 90-alpha	Homo sapiens	SINGLE PROTEIN	CHEMBL1201862	7	PubChem BioAssays			None
CHEMBL469546		0	469.43	0	4.64	SID85303654	Cc1cc(C)c(S(=O)(=O)N2CCC(C(=O)NCc3ccc(Cl)cc3Cl)CC2)c(C)c1	AC50	'<'	195.0	nM			active	UO_0000065					False	CHEMBL1794333	PUBCHEM_BIOASSAY: HsHsp90 Counterscreen Measured in Microorganism System Using Plate Reader - 2121-02_Inhibitor_Dose_CherryPick_Activity. (Class of assay: confirmatory) [Related pubchem assays (depositor defined):AID504596]	F	BAO_0000218	organism-based format	None	None	None	None	None	CHEMBL3880	Heat shock protein HSP 90-alpha	Homo sapiens	SINGLE PROTEIN	CHEMBL1201862	7	PubChem BioAssays			None
CHEMBL1465946		0	321.40	0	1.11	SID49825639	Cc1cccc(C)c1OCC(=O)NNC(=S)NC(=O)C1CC1	AC50	'='	1148.0	nM	5.94		active	UO_0000065					False	CHEMBL1794333	PUBCHEM_BIOASSAY: HsHsp90 Counterscreen Measured in Microorganism System Using Plate Reader - 2121-02_Inhibitor_Dose_CherryPick_Activity. (Class of assay: confirmatory) [Related pubchem assays (depositor defined):AID504596]	F	BAO_0000218	organism-based format	None	None	None	None	None	CHEMBL3880	Heat shock protein HSP 90-alpha	Homo sapiens	SINGLE PROTEIN	CHEMBL1201862	7	PubChem BioAssays			None
CHEMBL1450086		0	427.47	1	5.55	SID17431451	CCCCCCCCCCCCCCCC[n+]1ccc(C(N)=O)cc1.[Br-]	AC50	'='	8771.0	nM	5.06		active	UO_0000065					False	CHEMBL1794333	PUBCHEM_BIOASSAY: HsHsp90 Counterscreen Measured in Microorganism System Using Plate Reader - 2121-02_Inhibitor_Dose_CherryPick_Activity. (Class of assay: confirmatory) [Related pubchem assays (depositor defined):AID504596]	F	BAO_0000218	organism-based format	None	None	None	None	None	CHEMBL3880	Heat shock protein HSP 90-alpha	Homo sapiens	SINGLE PROTEIN	CHEMBL1201862	7	PubChem BioAssays			None
CHEMBL1723966		0	867.13	3	6.15	SID92764026	COC1CCC(OC2CC(C3(C)CCC4(CC(O)C(C)C(C(C)/C=C(\C)C(=O)C(C)CC(C)C(=O)O)O4)O3)OC3(OC(C4OC(O)(CO)C(C)CC4C)CC3C)C2C)OC1C	AC50	'='	5719.0	nM	5.24		active	UO_0000065					False	CHEMBL1794333	PUBCHEM_BIOASSAY: HsHsp90 Counterscreen Measured in Microorganism System Using Plate Reader - 2121-02_Inhibitor_Dose_CherryPick_Activity. (Class of assay: confirmatory) [Related pubchem assays (depositor defined):AID504596]	F	BAO_0000218	organism-based format	None	None	None	None	None	CHEMBL3880	Heat shock protein HSP 90-alpha	Homo sapiens	SINGLE PROTEIN	CHEMBL1201862	7	PubChem BioAssays			None
CHEMBL1870867		0	353.85	0	4.99	SID47195308	CCCCCCC(Cl)(Cn1ccnc1)c1ccccc1.O=[N+]([O-])O	AC50	'='	8504.0	nM	5.07		active	UO_0000065					False	CHEMBL1794333	PUBCHEM_BIOASSAY: HsHsp90 Counterscreen Measured in Microorganism System Using Plate Reader - 2121-02_Inhibitor_Dose_CherryPick_Activity. (Class of assay: confirmatory) [Related pubchem assays (depositor defined):AID504596]	F	BAO_0000218	organism-based format	None	None	None	None	None	CHEMBL3880	Heat shock protein HSP 90-alpha	Homo sapiens	SINGLE PROTEIN	CHEMBL1201862	7	PubChem BioAssays			None
CHEMBL3233755		0	488.54	0	2.59	29	CC(C)c1cc(C(=O)N2CCc3onc(C(=O)NCCCCCCC(=O)NO)c3C2)c(O)cc1O	IC50	'='	33.0	nM	7.48			UO_0000065	15.31	0.29	4.89	4.53	False	CHEMBL3238929	Displacement of GM-FTC from Hsp90-alpha (unknown origin) after 4 hrs by fluorescence polarization assay	B	BAO_0000357	single protein format	Homo sapiens	None	None	None	None	CHEMBL3880	Heat shock protein HSP 90-alpha	Homo sapiens	SINGLE PROTEIN	CHEMBL3232879	1	Scientific Literature	Eur. J. Med. Chem.	2014	None
CHEMBL3233752		0	458.52	0	1.47	25	CC(C)c1cc(C(=O)N2CCc3onc(C(=O)NCCN4CCOCC4)c3C2)c(O)cc1O	IC50	'='	54.0	nM	7.27			UO_0000065	15.85	0.30	5.80	5.66	False	CHEMBL3238929	Displacement of GM-FTC from Hsp90-alpha (unknown origin) after 4 hrs by fluorescence polarization assay	B	BAO_0000357	single protein format	Homo sapiens	None	None	None	None	CHEMBL3880	Heat shock protein HSP 90-alpha	Homo sapiens	SINGLE PROTEIN	CHEMBL3232879	1	Scientific Literature	Eur. J. Med. Chem.	2014	None
CHEMBL3907641		0	436.49	0	3.28	3000072	Cc1ccccc1-n1c(-c2cc(C(=O)N(C)Cc3cccs3)c(O)cc2O)n[nH]c1=O	Kd	'='	6.21	nM	8.21		Interpretation: Specific Binding	UO_0000065	18.80	0.36	4.93	7.36	False	CHEMBL3885778	Recombinant Hsp90 [His-Tev-huHsp90-alpha (9-236)] was immobilized on a Biacore CM5 chip at 25 degrees C and a flow rate of 30 uL/min using amine coupling at pH 4.50 according to Biacore standard protocol. Hsp90 was applied at a concentration of 20 ug/mL with 50uM 17-DMAG.Data sets were processed and analyzed using the software Biacore 4000 Evaluation. Solvent corrected and double-referenced assoc…	B	BAO_0000357	single protein format	Homo sapiens	None	None	None	None	CHEMBL3880	Heat shock protein HSP 90-alpha	Homo sapiens	SINGLE PROTEIN	CHEMBL3885741	30	K4DD Project			None
CHEMBL3908022		0	386.38	0	2.26	3000029	CCCN(C)C(=O)c1cc(-c2n[nH]c(=O)n2-c2ccccc2F)c(O)cc1O	Kd	'='	54.99	nM	7.26		Interpretation: Specific Binding	UO_0000065	18.79	0.35	5.00	6.51	False	CHEMBL3885778	Recombinant Hsp90 [His-Tev-huHsp90-alpha (9-236)] was immobilized on a Biacore CM5 chip at 25 degrees C and a flow rate of 30 uL/min using amine coupling at pH 4.50 according to Biacore standard protocol. Hsp90 was applied at a concentration of 20 ug/mL with 50uM 17-DMAG.Data sets were processed and analyzed using the software Biacore 4000 Evaluation. Solvent corrected and double-referenced assoc…	B	BAO_0000357	single protein format	Homo sapiens	None	None	None	None	CHEMBL3880	Heat shock protein HSP 90-alpha	Homo sapiens	SINGLE PROTEIN	CHEMBL3885741	30	K4DD Project			None
CHEMBL3903964		0	430.46	0	3.22	3000064	Cc1ccccc1-n1c(-c2cc(C(=O)N(C)Cc3ccccc3)c(O)cc2O)n[nH]c1=O	Kd	'='	4.005	nM	8.40		Interpretation: Specific Binding	UO_0000065	19.51	0.36	5.18	7.53	False	CHEMBL3885778	Recombinant Hsp90 [His-Tev-huHsp90-alpha (9-236)] was immobilized on a Biacore CM5 chip at 25 degrees C and a flow rate of 30 uL/min using amine coupling at pH 4.50 according to Biacore standard protocol. Hsp90 was applied at a concentration of 20 ug/mL with 50uM 17-DMAG.Data sets were processed and analyzed using the software Biacore 4000 Evaluation. Solvent corrected and double-referenced assoc…	B	BAO_0000357	single protein format	Homo sapiens	None	None	None	None	CHEMBL3880	Heat shock protein HSP 90-alpha	Homo sapiens	SINGLE PROTEIN	CHEMBL3885741	30	K4DD Project			None
CHEMBL3889584		0	484.47	0	3.42	3000231	Nc1nc(C(=O)N2Cc3ccccc3C2)c2cc(-c3cc(F)c(F)cc3Cc3nnn[nH]3)ccc2n1	Kd	'='	10.97	nM	7.96		Interpretation: Specific Binding	UO_0000065	16.43	0.30	4.54	6.29	False	CHEMBL3885782	Recombinant Hsp90 [His-Tev-huHsp90-alpha (9-236)] was immobilized on a Biacore CM5 chip at 25 degrees C and a flow rate of 30 uL/min using amine coupling at pH 4.50 according to Biacore standard protocol. Hsp90 was applied at a concentration of 20 ug/mL with 50uM 17-DMAG.Data sets were processed and analyzed using the software Biacore 4000 Evaluation. Solvent corrected and double-referenced assoc…	B	BAO_0000357	single protein format	Homo sapiens	None	None	None	None	CHEMBL3880	Heat shock protein HSP 90-alpha	Homo sapiens	SINGLE PROTEIN	CHEMBL3885741	30	K4DD Project			None
CHEMBL3898029		0	366.15	0	2.54	3000023	O=c1[nH]nc(-c2cc(Br)c(O)cc2O)n1-c1ccccc1F	deltaG	'='	-44246.85	J/mol			Interpretation: Specific Binding						False	CHEMBL3885779	Protein was prepared by dialysis for 24 hours against 1 liter of 30 mM Hepes pH 7.5, 150mM NaCl and 0.5mM TCEP. The final protein concentration was determined by Bradford Assay. The final protein concentration in the sample cell was 50 uM. Ligand stock solutions of 10 mM in DMSO were diluted to 5uM concentrations with ITC buffer and adjusted to 2% (v/v) DMSO. Both the titrate and titrant solution…	B	BAO_0000357	single protein format	Homo sapiens	None	None	None	None	CHEMBL3880	Heat shock protein HSP 90-alpha	Homo sapiens	SINGLE PROTEIN	CHEMBL3885741	30	K4DD Project			None
CHEMBL4070959		0	327.26	0	2.45	21	O=C(c1ccc(O)cc1O)N1CCC(C(F)(F)F)n2nccc21	Ki						Not Determined						False	CHEMBL4008865	Displacement of fluorescein-labelled VER160364 from HSP90A (unknown origin) after 90 mins by fluorescence polarization assay	B	BAO_0000357	single protein format	Homo sapiens	None	None	None	None	CHEMBL3880	Heat shock protein HSP 90-alpha	Homo sapiens	SINGLE PROTEIN	CHEMBL4007418	1	Scientific Literature	J Med Chem	2017	None
CHEMBL3716663		0	424.50	1	5.60	33a	Cc1cc2ccccc2nc1-c1ccc2c(c1)CC[C@H](C)N2C(=O)c1ccc(O)cc1O	Ki	'='	10600.0	nM	4.97			UO_0000065	11.72	0.21	-0.63	6.75	False	CHEMBL4008865	Displacement of fluorescein-labelled VER160364 from HSP90A (unknown origin) after 90 mins by fluorescence polarization assay	B	BAO_0000357	single protein format	Homo sapiens	None	None	None	None	CHEMBL3880	Heat shock protein HSP 90-alpha	Homo sapiens	SINGLE PROTEIN	CHEMBL4007418	1	Scientific Literature	J Med Chem	2017	None
CHEMBL3731789		0	518.57	2	5.16	35a	CN(Cc1ccc2nccnc2c1)C(=O)c1ccc(N(Cc2ccccc2)C(=O)c2ccc(O)cc2O)cc1	Ki	'='	1020.0	nM	5.99			UO_0000065	11.55	0.21	0.83	5.61	False	CHEMBL4008865	Displacement of fluorescein-labelled VER160364 from HSP90A (unknown origin) after 90 mins by fluorescence polarization assay	B	BAO_0000357	single protein format	Homo sapiens	None	None	None	None	CHEMBL3880	Heat shock protein HSP 90-alpha	Homo sapiens	SINGLE PROTEIN	CHEMBL4007418	1	Scientific Literature	J Med Chem	2017	None
CHEMBL3732579		0	496.56	1	5.23	35b	COc1ccc(CN(C)C(=O)c2ccc(N(Cc3ccccc3)C(=O)c3ccc(O)cc3O)cc2)cc1	Ki	'>'	50000.0	nM				UO_0000065					False	CHEMBL4008865	Displacement of fluorescein-labelled VER160364 from HSP90A (unknown origin) after 90 mins by fluorescence polarization assay	B	BAO_0000357	single protein format	Homo sapiens	None	None	None	None	CHEMBL3880	Heat shock protein HSP 90-alpha	Homo sapiens	SINGLE PROTEIN	CHEMBL4007418	1	Scientific Literature	J Med Chem	2017	None
CHEMBL3727843		0	529.04	2	5.96	38	Cc1cnc(Cl)nc1-c1ccc(N(Cc2ccc(CN3CCCC3)cc2)C(=O)c2ccc(O)cc2O)cc1	Ki	'='	3210.0	nM	5.49			UO_0000065	10.38	0.20	-0.47	6.12	False	CHEMBL4008865	Displacement of fluorescein-labelled VER160364 from HSP90A (unknown origin) after 90 mins by fluorescence polarization assay	B	BAO_0000357	single protein format	Homo sapiens	None	None	None	None	CHEMBL3880	Heat shock protein HSP 90-alpha	Homo sapiens	SINGLE PROTEIN	CHEMBL4007418	1	Scientific Literature	J Med Chem	2017	None
CHEMBL4072775		0	344.37	0	1.89	10	CCNC(=O)CN(C(=O)c1ccc(O)cc1O)c1ccc(OC)cc1	Inhibition	'='	74.0	%				UO_0000187					False	CHEMBL4008866	Displacement of fluorescein-labelled VER160364 from HSP90A (unknown origin) at 200 uM after 90 mins by fluorescence polarization assay relative to control	B	BAO_0000357	single protein format	Homo sapiens	None	None	None	None	CHEMBL3880	Heat shock protein HSP 90-alpha	Homo sapiens	SINGLE PROTEIN	CHEMBL4007418	1	Scientific Literature	J Med Chem	2017	None
CHEMBL3714988		0	301.32	0	3.22	15-rac	CC1CCc2cc(F)ccc2N1C(=O)c1ccc(O)cc1O	Kd	'='	0.23	/s		Non standard unit for type							False	CHEMBL4008871	Binding affinity to HSP90A (unknown origin) by surface plasmon resonance method	B	BAO_0000357	single protein format	Homo sapiens	None	None	None	None	CHEMBL3880	Heat shock protein HSP 90-alpha	Homo sapiens	SINGLE PROTEIN	CHEMBL4007418	1	Scientific Literature	J Med Chem	2017	None
CHEMBL4070959		0	327.26	0	2.45	21	O=C(c1ccc(O)cc1O)N1CCC(C(F)(F)F)n2nccc21	Kd						Not Determined						False	CHEMBL4008871	Binding affinity to HSP90A (unknown origin) by surface plasmon resonance method	B	BAO_0000357	single protein format	Homo sapiens	None	None	None	None	CHEMBL3880	Heat shock protein HSP 90-alpha	Homo sapiens	SINGLE PROTEIN	CHEMBL4007418	1	Scientific Literature	J Med Chem	2017	None
CHEMBL2419115		0	548.63	1	2.85	3	CO[C@H]1CC(=O)C[C@](C)(O)C(=O)Nc2cc(O)cc3c2O[C@H]([C@@H](C)/C=C(\C)[C@@H]1OC(N)=O)[C@@H](OC)C[C@H](C)C3	Activity						Active						False	CHEMBL2421181	Displacement of FITC-linked geldanamycin from purified recombinant HSP90alpha (unknown origin) at 33 nM after 3 hrs by fluorescence polarization-based competition assay	B	BAO_0000357	single protein format	Homo sapiens	None	None	None	None	CHEMBL3880	Heat shock protein HSP 90-alpha	Homo sapiens	SINGLE PROTEIN	CHEMBL2417371	1	Scientific Literature	J. Nat. Prod.	2013	None
CHEMBL2419113		0	647.79	1	4.70	1	CO[C@H]1/C=C\C=C(/C)C(=O)Nc2c(O)c(cc3c2SCC(=O)N3)[C@H](OC)[C@@H](C)C[C@H](OC)[C@H](OC)[C@@H](C)/C=C(\C)[C@@H]1OC(N)=O	Activity						Active						False	CHEMBL2421181	Displacement of FITC-linked geldanamycin from purified recombinant HSP90alpha (unknown origin) at 33 nM after 3 hrs by fluorescence polarization-based competition assay	B	BAO_0000357	single protein format	Homo sapiens	None	None	None	None	CHEMBL3880	Heat shock protein HSP 90-alpha	Homo sapiens	SINGLE PROTEIN	CHEMBL2417371	1	Scientific Literature	J. Nat. Prod.	2013	None
CHEMBL278315	GELDANAMYCIN	2	560.64	1	2.41	geldanamycin	COC1=C2C[C@@H](C)C[C@H](OC)[C@H](O)[C@@H](C)/C=C(\C)[C@H](OC(N)=O)[C@@H](OC)/C=C\C=C(/C)C(=O)NC(=CC1=O)C2=O	Activity						Active						False	CHEMBL2421181	Displacement of FITC-linked geldanamycin from purified recombinant HSP90alpha (unknown origin) at 33 nM after 3 hrs by fluorescence polarization-based competition assay	B	BAO_0000357	single protein format	Homo sapiens	None	None	None	None	CHEMBL3880	Heat shock protein HSP 90-alpha	Homo sapiens	SINGLE PROTEIN	CHEMBL2417371	1	Scientific Literature	J. Nat. Prod.	2013	None
CHEMBL3961493		0	438.89	0	2.32	3000160	CC(C)N(C)S(=O)(=O)c1cc(-c2n[nH]c(=O)n2-c2ccccc2Cl)c(O)cc1O	Kd	'='	661.65	nM	6.18		Interpretation: Specific Binding	UO_0000065	14.08	0.29	3.86	4.81	False	CHEMBL3885779	Protein was prepared by dialysis for 24 hours against 1 liter of 30 mM Hepes pH 7.5, 150mM NaCl and 0.5mM TCEP. The final protein concentration was determined by Bradford Assay. The final protein concentration in the sample cell was 50 uM. Ligand stock solutions of 10 mM in DMSO were diluted to 5uM concentrations with ITC buffer and adjusted to 2% (v/v) DMSO. Both the titrate and titrant solution…	B	BAO_0000357	single protein format	Homo sapiens	None	None	None	None	CHEMBL3880	Heat shock protein HSP 90-alpha	Homo sapiens	SINGLE PROTEIN	CHEMBL3885741	30	K4DD Project			None
CHEMBL3912563		0	407.51	0	4.91	3000162	CCCCCCN(C)C(=O)c1cc(-c2ccnn2-c2ccccc2C)c(O)cc1O	kon	'='	578550.0	Ms-1		Non standard unit for type	Interpretation: Specific Binding						False	CHEMBL3885778	Recombinant Hsp90 [His-Tev-huHsp90-alpha (9-236)] was immobilized on a Biacore CM5 chip at 25 degrees C and a flow rate of 30 uL/min using amine coupling at pH 4.50 according to Biacore standard protocol. Hsp90 was applied at a concentration of 20 ug/mL with 50uM 17-DMAG.Data sets were processed and analyzed using the software Biacore 4000 Evaluation. Solvent corrected and double-referenced assoc…	B	BAO_0000357	single protein format	Homo sapiens	None	None	None	None	CHEMBL3880	Heat shock protein HSP 90-alpha	Homo sapiens	SINGLE PROTEIN	CHEMBL3885741	30	K4DD Project			None
CHEMBL3908022		0	386.38	0	2.26	3000029	CCCN(C)C(=O)c1cc(-c2n[nH]c(=O)n2-c2ccccc2F)c(O)cc1O	kon	'='	225900.0	Ms-1		Non standard unit for type	Interpretation: Specific Binding						False	CHEMBL3885778	Recombinant Hsp90 [His-Tev-huHsp90-alpha (9-236)] was immobilized on a Biacore CM5 chip at 25 degrees C and a flow rate of 30 uL/min using amine coupling at pH 4.50 according to Biacore standard protocol. Hsp90 was applied at a concentration of 20 ug/mL with 50uM 17-DMAG.Data sets were processed and analyzed using the software Biacore 4000 Evaluation. Solvent corrected and double-referenced assoc…	B	BAO_0000357	single protein format	Homo sapiens	None	None	None	None	CHEMBL3880	Heat shock protein HSP 90-alpha	Homo sapiens	SINGLE PROTEIN	CHEMBL3885741	30	K4DD Project			None
CHEMBL2332350		0	186.21	0	-0.51	24	O[C@@H]1C[C@@]2(O)CO[C@H]3OCC[C@@H]1[C@H]32	Kd						Not Active						False	CHEMBL2338980	Binding affinity to recombinant Hsp90 alpha (unknown origin) by surface plasmon resonance	B	BAO_0000357	single protein format	Homo sapiens	None	None	None	None	CHEMBL3880	Heat shock protein HSP 90-alpha	Homo sapiens	SINGLE PROTEIN	CHEMBL2331154	1	Scientific Literature	J. Med. Chem.	2013	None
CHEMBL109480	TANESPIMYCIN	3	585.70	1	2.54	17-AAG	C=CCNC1=C2C[C@@H](C)C[C@H](OC)[C@H](O)[C@@H](C)/C=C(\C)[C@H](OC(N)=O)[C@@H](OC)/C=C\C=C(/C)C(=O)NC(=CC1=O)C2=O	Kd	'='	326.0	nM	6.49			UO_0000065	11.08	0.21	3.95	3.90	False	CHEMBL2338980	Binding affinity to recombinant Hsp90 alpha (unknown origin) by surface plasmon resonance	B	BAO_0000357	single protein format	Homo sapiens	None	None	None	None	CHEMBL3880	Heat shock protein HSP 90-alpha	Homo sapiens	SINGLE PROTEIN	CHEMBL2331154	1	Scientific Literature	J. Med. Chem.	2013	None
CHEMBL3120635		0	570.72	1	4.53	12	CC(=O)O[C@@H]1C[C@H](OC(=O)C=C(C)C)[C@]2(C)[C@H]3CC[C@]4(C)C(=CC[C@H]4[C@@H]4COC(=O)C4)[C@]3(C)[C@H](O)[C@@H]3OC[C@@]1(C)[C@H]32	Activity						Not Active						False	CHEMBL3123988	Binding affinity to recombinant HSP90-alpha (unknown origin) by surface plasmon resonance analysis	B	BAO_0000357	single protein format	Homo sapiens	None	None	None	None	CHEMBL3880	Heat shock protein HSP 90-alpha	Homo sapiens	SINGLE PROTEIN	CHEMBL3120057	1	Scientific Literature	J. Nat. Prod.	2014	None
CHEMBL3235361		0	416.50	1	5.03	39	Cc1cn(-c2cc3c(c(-c4ccc(F)cc4)c2)C(=O)NCC3)c2c1C(=O)CC(C)(C)C2	Ki	'='	10.0	nM	8.00			UO_0000065	19.21	0.35	2.97	15.66	False	CHEMBL3242256	Displacement of FITC-geldanamycin from recombinant HSP90alpha (unknown origin) after 2 hrs by fluorescence polarization assay	B	BAO_0000357	single protein format	Homo sapiens	None	None	None	None	CHEMBL3880	Heat shock protein HSP 90-alpha	Homo sapiens	SINGLE PROTEIN	CHEMBL3232825	1	Scientific Literature	J. Med. Chem.	2014	None
CHEMBL192894		0	296.33	0	3.47	4	COc1ccc(-c2c(-c3ccc(O)cc3O)n[nH]c2C)cc1	IC50	'='	4400.0	nM	5.36			UO_0000065	18.08	0.33	1.89	6.83	False	CHEMBL832973	Inhibitory concentration against activity of Hsp90 was determined by fluorescence polarization (FP) assay	B	BAO_0000357	single protein format	Homo sapiens	None	None	None	None	CHEMBL3880	Heat shock protein HSP 90-alpha	Homo sapiens	SINGLE PROTEIN	CHEMBL1140283	1	Scientific Literature	J. Med. Chem.	2005	None
CHEMBL424811		0	373.80	0	3.18	9	CNC(=O)c1[nH]nc(-c2cc(Cl)c(O)cc2O)c1-c1ccc(OC)cc1	IC50	'='	39.0	nM	7.41			UO_0000065	19.82	0.39	4.23	6.89	False	CHEMBL832973	Inhibitory concentration against activity of Hsp90 was determined by fluorescence polarization (FP) assay	B	BAO_0000357	single protein format	Homo sapiens	None	None	None	None	CHEMBL3880	Heat shock protein HSP 90-alpha	Homo sapiens	SINGLE PROTEIN	CHEMBL1140283	1	Scientific Literature	J. Med. Chem.	2005	None
CHEMBL2205244		0	393.88	0	4.40	36	COc1c(C)cnc(Cn2cc(-c3ccccc3)c3c(Cl)nc(N)nc32)c1C	IC50	'='	6.0	nM	8.22			UO_0000065	20.87	0.40	3.82	10.43	False	CHEMBL2212191	Inhibition of Hsp90alpha	B	BAO_0000357	single protein format	None	None	None	None	None	CHEMBL3880	Heat shock protein HSP 90-alpha	Homo sapiens	SINGLE PROTEIN	CHEMBL2203093	1	Scientific Literature	J. Med. Chem.	2012	None
CHEMBL421647		0	591.68	1	2.32	2	CO[C@H]1/C=C\C=C(/C)C(=O)NC2=CC(=O)C(NCCF)=C(C[C@@H](C)C[C@H](OC)[C@H](O)[C@@H](C)/C=C(\C)[C@@H]1OC(N)=O)C2=O	Kd	'='	800.0	nM	6.10			UO_0000065	10.30	0.20	3.78	3.67	False	CHEMBL881215	Binding affinity for human heat shock protein 90 in scintillation proximity assay	B	BAO_0000357	single protein format	Homo sapiens	None	None	None	None	CHEMBL3880	Heat shock protein HSP 90-alpha	Homo sapiens	SINGLE PROTEIN	CHEMBL1143641	1	Scientific Literature	Bioorg. Med. Chem. Lett.	2005	None
CHEMBL197741		0	600.71	1	1.97	10	CO[C@H]1/C=C\C=C(/C)C(=O)NC2=CC(=O)C(N3CCC3)=C(C[C@@H](C)C[C@H](OC)[C@H](O)[C@@H](C)/C=C(\C)[C@@H]1OC(=O)NN)C2=O	Kd	'>'	100000.0	nM				UO_0000065					False	CHEMBL881215	Binding affinity for human heat shock protein 90 in scintillation proximity assay	B	BAO_0000357	single protein format	Homo sapiens	None	None	None	None	CHEMBL3880	Heat shock protein HSP 90-alpha	Homo sapiens	SINGLE PROTEIN	CHEMBL1143641	1	Scientific Literature	Bioorg. Med. Chem. Lett.	2005	None
CHEMBL2443138		0	452.51	0	3.44	BDBM50442759	CN1CCC(NC(=O)c2cc(-c3c(O)cc(O)cc3Oc3ccc(N(C)C)cc3)on2)CC1	Kd	'='	0.12	nM	9.92		292743	UO_0000065	21.92	0.41	6.48	8.91	False	CHEMBL3705819	Biacore Assay: The evaluation of the binding affinity (KD) of the compounds of formula (I) to the HSP90 protein was done using Biacore T100.His-HSP90 N-term domain was immobilized by capture of his tag by the Ab previously covalently bound to the chip (CM5) surface. A short cross-linking procedure after HSP90 binding was necessary in order to obtained a more stable signal.The compounds were analy…	B	BAO_0000357	single protein format	Homo sapiens	None	None	None	None	CHEMBL3880	Heat shock protein HSP 90-alpha	Homo sapiens	SINGLE PROTEIN	CHEMBL3638478	37	BindingDB Database		2015	None
CHEMBL3696218		0	620.75	2	5.52	BDBM152281	CN(C)c1ccc(Oc2cc(O)cc(O)c2-c2cc(C(=O)NC3CCN(C4CCC5(CC4)OCC(C)(C)CO5)CC3)no2)cc1	Kd	'='	0.08	nM	10.10		292750	UO_0000065	16.27	0.31	4.58	7.78	False	CHEMBL3705819	Biacore Assay: The evaluation of the binding affinity (KD) of the compounds of formula (I) to the HSP90 protein was done using Biacore T100.His-HSP90 N-term domain was immobilized by capture of his tag by the Ab previously covalently bound to the chip (CM5) surface. A short cross-linking procedure after HSP90 binding was necessary in order to obtained a more stable signal.The compounds were analy…	B	BAO_0000357	single protein format	Homo sapiens	None	None	None	None	CHEMBL3880	Heat shock protein HSP 90-alpha	Homo sapiens	SINGLE PROTEIN	CHEMBL3638478	37	BindingDB Database		2015	None
CHEMBL3653954		0	409.45	0	3.17	BDBM140502	Cn1cc(-c2cn(-c3cccc4c(-c5ccc(C(N)=O)c(N)c5)nccc34)cn2)cn1	IC50	'='	310.0	nM	6.51		275683	UO_0000065	15.90	0.29	3.34	5.53	False	CHEMBL3706125	AlphaScreen Competitive Assay: HSP90-binding activity was determined by an AlphaScreen competitive assay system. The purified HSP90 solution was diluted with a binding buffer (50 mM Tris-HCl (pH 7.5), 150 mM NaCl, 0.1% Triton-X 100, 1 mM DTT, 0.1% BSA) and added to a 384-well plate (#3673, Corning Inc.) containing test substances. After reaction at room temperature for 2 hours, biotinylated gelda…	B	BAO_0000357	single protein format	Homo sapiens	None	None	None	None	CHEMBL3880	Heat shock protein HSP 90-alpha	Homo sapiens	SINGLE PROTEIN	CHEMBL3639015	37	BindingDB Database		2014	None
CHEMBL381933		0	407.88	0	4.78	26	COC(=O)c1[nH]c2ccc(Cl)cc2c1Sc1cc(OC)c(OC)c(OC)c1	Activity						Not Active						False	CHEMBL869967	Binding affinity to Hsp90-alpha by fluorescent polarization assay	B	BAO_0000357	single protein format	Homo sapiens	None	None	None	None	CHEMBL3880	Heat shock protein HSP 90-alpha	Homo sapiens	SINGLE PROTEIN	CHEMBL1149381	1	Scientific Literature	J. Med. Chem.	2006	None
CHEMBL197795		0	630.78	1	2.17	11	CNC(=O)O[C@H]1/C(C)=C/[C@H](C)[C@@H](O)[C@@H](OC)C[C@H](C)CC2=C(NCCN(C)C)C(=O)C=C(NC(=O)/C(C)=C/C=C\[C@@H]1OC)C2=O	Kd	'>'	100000.0	nM				UO_0000065					False	CHEMBL881215	Binding affinity for human heat shock protein 90 in scintillation proximity assay	B	BAO_0000357	single protein format	Homo sapiens	None	None	None	None	CHEMBL3880	Heat shock protein HSP 90-alpha	Homo sapiens	SINGLE PROTEIN	CHEMBL1143641	1	Scientific Literature	Bioorg. Med. Chem. Lett.	2005	None
CHEMBL196634		0	614.74	1	1.89	20	CO[C@H]1/C2=C\C=C(/C)C(=O)NC3=CC(=O)C(NCCN(C)C)=C(C[C@@H](C)C[C@H](OC)[C@H](O)[C@@H](C)/C=C(\C)[C@@H]1OC(=O)N2)C3=O	Kd	'>'	100000.0	nM				UO_0000065					False	CHEMBL881215	Binding affinity for human heat shock protein 90 in scintillation proximity assay	B	BAO_0000357	single protein format	Homo sapiens	None	None	None	None	CHEMBL3880	Heat shock protein HSP 90-alpha	Homo sapiens	SINGLE PROTEIN	CHEMBL1143641	1	Scientific Literature	Bioorg. Med. Chem. Lett.	2005	None
CHEMBL467399	BIIB021	2	318.77	0	2.13	6, BIIB021	COc1c(C)cnc(Cn2cnc3c(Cl)nc(N)nc32)c1C	Ki	'='	1.7	nM	8.77			UO_0000065	27.51	0.54	6.64	9.56	True	CHEMBL1100282	Inhibition of HSP90alpha	B	BAO_0000357	single protein format	None	None	None	None	None	CHEMBL3880	Heat shock protein HSP 90-alpha	Homo sapiens	SINGLE PROTEIN	CHEMBL1154885	1	Scientific Literature	J. Med. Chem.	2010	None
CHEMBL252164	LUMINESPIB	2	465.55	0	4.13	7, NVP-AUY922	CCNC(=O)c1noc(-c2cc(C(C)C)c(O)cc2O)c1-c1ccc(CN2CCOCC2)cc1	Ki	'='	9.0	nM	8.05			UO_0000065	17.28	0.32	3.92	7.45	False	CHEMBL1100282	Inhibition of HSP90alpha	B	BAO_0000357	single protein format	None	None	None	None	None	CHEMBL3880	Heat shock protein HSP 90-alpha	Homo sapiens	SINGLE PROTEIN	CHEMBL1154885	1	Scientific Literature	J. Med. Chem.	2010	None
CHEMBL1576260		0	260.30	0	1.91	SID17508530	Cc1cc(C)c2c(N=NN3CCOCC3)[nH]nc2n1	AC50	'='	4403.0	nM	5.36		active	UO_0000065					False	CHEMBL1794333	PUBCHEM_BIOASSAY: HsHsp90 Counterscreen Measured in Microorganism System Using Plate Reader - 2121-02_Inhibitor_Dose_CherryPick_Activity. (Class of assay: confirmatory) [Related pubchem assays (depositor defined):AID504596]	F	BAO_0000218	organism-based format	None	None	None	None	None	CHEMBL3880	Heat shock protein HSP 90-alpha	Homo sapiens	SINGLE PROTEIN	CHEMBL1201862	7	PubChem BioAssays			None
CHEMBL560579	PROPICONAZOLE	0	342.23	0	3.65	SID14724048	CCCC1COC(Cn2cncn2)(c2ccc(Cl)cc2Cl)O1	AC50	'<'	195.0	nM			active	UO_0000065					False	CHEMBL1794333	PUBCHEM_BIOASSAY: HsHsp90 Counterscreen Measured in Microorganism System Using Plate Reader - 2121-02_Inhibitor_Dose_CherryPick_Activity. (Class of assay: confirmatory) [Related pubchem assays (depositor defined):AID504596]	F	BAO_0000218	organism-based format	None	None	None	None	None	CHEMBL3880	Heat shock protein HSP 90-alpha	Homo sapiens	SINGLE PROTEIN	CHEMBL1201862	7	PubChem BioAssays			None
CHEMBL1723625		0	352.39	1	5.01	SID89854703	O=C1OC(c2ccccc2)(c2ccc3cc(O)ccc3c2)c2ccccc21	AC50	'='	8230.0	nM	5.08		active	UO_0000065					False	CHEMBL1794333	PUBCHEM_BIOASSAY: HsHsp90 Counterscreen Measured in Microorganism System Using Plate Reader - 2121-02_Inhibitor_Dose_CherryPick_Activity. (Class of assay: confirmatory) [Related pubchem assays (depositor defined):AID504596]	F	BAO_0000218	organism-based format	None	None	None	None	None	CHEMBL3880	Heat shock protein HSP 90-alpha	Homo sapiens	SINGLE PROTEIN	CHEMBL1201862	7	PubChem BioAssays			None
CHEMBL1420826		0	361.19	0	3.42	SID22405334	COc1ccc(/C=C/C(=O)c2cc(Br)ccc(=O)c2O)cc1	AC50	'='	4223.0	nM	5.37		active	UO_0000065					False	CHEMBL1794333	PUBCHEM_BIOASSAY: HsHsp90 Counterscreen Measured in Microorganism System Using Plate Reader - 2121-02_Inhibitor_Dose_CherryPick_Activity. (Class of assay: confirmatory) [Related pubchem assays (depositor defined):AID504596]	F	BAO_0000218	organism-based format	None	None	None	None	None	CHEMBL3880	Heat shock protein HSP 90-alpha	Homo sapiens	SINGLE PROTEIN	CHEMBL1201862	7	PubChem BioAssays			None
CHEMBL1400298		0	249.27	0	4.36	SID17386470	Oc1ccc2ccccc2c1N=Nc1ccccn1	AC50	'='	2699.0	nM	5.57		active	UO_0000065					False	CHEMBL1794333	PUBCHEM_BIOASSAY: HsHsp90 Counterscreen Measured in Microorganism System Using Plate Reader - 2121-02_Inhibitor_Dose_CherryPick_Activity. (Class of assay: confirmatory) [Related pubchem assays (depositor defined):AID504596]	F	BAO_0000218	organism-based format	None	None	None	None	None	CHEMBL3880	Heat shock protein HSP 90-alpha	Homo sapiens	SINGLE PROTEIN	CHEMBL1201862	7	PubChem BioAssays			None
CHEMBL3197786		0	301.15	0	4.71	SID17412945	O=[N+]([O-])c1ccc(/C=N/c2ccc(Cl)cc2Cl)s1	AC50	'='	7830.0	nM	5.11		active	UO_0000065					False	CHEMBL1794333	PUBCHEM_BIOASSAY: HsHsp90 Counterscreen Measured in Microorganism System Using Plate Reader - 2121-02_Inhibitor_Dose_CherryPick_Activity. (Class of assay: confirmatory) [Related pubchem assays (depositor defined):AID504596]	F	BAO_0000218	organism-based format	None	None	None	None	None	CHEMBL3880	Heat shock protein HSP 90-alpha	Homo sapiens	SINGLE PROTEIN	CHEMBL1201862	7	PubChem BioAssays			None
CHEMBL1450526		0	422.94	1	5.49	SID24780139	O=C(CCc1ccccc1)NC(c1cccs1)c1cc(Cl)c2cccnc2c1O	AC50	'='	16926.0	nM	4.77		active	UO_0000065					False	CHEMBL1794333	PUBCHEM_BIOASSAY: HsHsp90 Counterscreen Measured in Microorganism System Using Plate Reader - 2121-02_Inhibitor_Dose_CherryPick_Activity. (Class of assay: confirmatory) [Related pubchem assays (depositor defined):AID504596]	F	BAO_0000218	organism-based format	None	None	None	None	None	CHEMBL3880	Heat shock protein HSP 90-alpha	Homo sapiens	SINGLE PROTEIN	CHEMBL1201862	7	PubChem BioAssays			None
CHEMBL1478382		0	262.70	0	2.68	SID26660752	Cn1c(Cl)cnc1/C=C/C(=O)c1ccccc1O	AC50	'='	3901.0	nM	5.41		active	UO_0000065					False	CHEMBL1794333	PUBCHEM_BIOASSAY: HsHsp90 Counterscreen Measured in Microorganism System Using Plate Reader - 2121-02_Inhibitor_Dose_CherryPick_Activity. (Class of assay: confirmatory) [Related pubchem assays (depositor defined):AID504596]	F	BAO_0000218	organism-based format	None	None	None	None	None	CHEMBL3880	Heat shock protein HSP 90-alpha	Homo sapiens	SINGLE PROTEIN	CHEMBL1201862	7	PubChem BioAssays			None
CHEMBL191635		0	465.32	0	3.59	11q	C#CCCCn1c(Sc2cc(OC)ccc2I)nc2c(N)ncnc21	Selectivity	'='	890.0										False	CHEMBL830761	Selective binding towards heat shock protein HSP90 of normal heart cell to that of SKBr3 cells	F	BAO_0000219	cell-based format	Homo sapiens	None	None	heart	None	CHEMBL3880	Heat shock protein HSP 90-alpha	Homo sapiens	SINGLE PROTEIN	CHEMBL1143602	1	Scientific Literature	J. Med. Chem.	2005	None
CHEMBL190438		0	339.42	0	2.47	9c	C#CCCCn1c(Sc2ccccc2CO)nc2c(N)ncnc21	IC50	'>'	100000.0	nM				UO_0000065					False	CHEMBL3427922	Displacement of Cy3B-GM from recombinant Hsp90alpha (unknown origin) after 24 hrs by fluorescence polarization assay	B	BAO_0000357	single protein format	Homo sapiens	None	None	None	None	CHEMBL3880	Heat shock protein HSP 90-alpha	Homo sapiens	SINGLE PROTEIN	CHEMBL3425404	1	Scientific Literature	J. Med. Chem.	2015	None
CHEMBL3426737		0	359.42	0	2.72	9s	C#CCCCn1c(Sc2cc(C#N)cc(C#N)c2)nc2c(N)ncnc21	IC50	'>'	50000.0	nM				UO_0000065					False	CHEMBL3427922	Displacement of Cy3B-GM from recombinant Hsp90alpha (unknown origin) after 24 hrs by fluorescence polarization assay	B	BAO_0000357	single protein format	Homo sapiens	None	None	None	None	CHEMBL3880	Heat shock protein HSP 90-alpha	Homo sapiens	SINGLE PROTEIN	CHEMBL3425404	1	Scientific Literature	J. Med. Chem.	2015	None
CHEMBL3426740		0	351.48	0	3.90	9w	C#CCCCn1c(Sc2c(C)cc(C)cc2C)nc2c(N)ncnc21	IC50	'>'	500000.0	nM		Outside typical range		UO_0000065					False	CHEMBL3427922	Displacement of Cy3B-GM from recombinant Hsp90alpha (unknown origin) after 24 hrs by fluorescence polarization assay	B	BAO_0000357	single protein format	Homo sapiens	None	None	None	None	CHEMBL3880	Heat shock protein HSP 90-alpha	Homo sapiens	SINGLE PROTEIN	CHEMBL3425404	1	Scientific Literature	J. Med. Chem.	2015	None
CHEMBL3426743		0	364.26	0	3.89	13c	CC#CCn1c(Sc2cc(Cl)cc(Cl)c2)nc2c(N)ncnc21	IC50	'>'	100000.0	nM				UO_0000065					False	CHEMBL3427922	Displacement of Cy3B-GM from recombinant Hsp90alpha (unknown origin) after 24 hrs by fluorescence polarization assay	B	BAO_0000357	single protein format	Homo sapiens	None	None	None	None	CHEMBL3880	Heat shock protein HSP 90-alpha	Homo sapiens	SINGLE PROTEIN	CHEMBL3425404	1	Scientific Literature	J. Med. Chem.	2015	None
CHEMBL3426750		0	416.34	1	5.11	13j	Nc1ncnc2c1nc(Sc1cc(Cl)cc(Cl)c1)n2CCc1ccccc1	IC50	'>'	50000.0	nM				UO_0000065					False	CHEMBL3427922	Displacement of Cy3B-GM from recombinant Hsp90alpha (unknown origin) after 24 hrs by fluorescence polarization assay	B	BAO_0000357	single protein format	Homo sapiens	None	None	None	None	CHEMBL3880	Heat shock protein HSP 90-alpha	Homo sapiens	SINGLE PROTEIN	CHEMBL3425404	1	Scientific Literature	J. Med. Chem.	2015	None
CHEMBL3426752		0	378.29	0	4.45	13m	C#CCC(C)n1c(Sc2cc(Cl)cc(Cl)c2)nc2c(N)ncnc21	IC50	'>'	50000.0	nM				UO_0000065					False	CHEMBL3427922	Displacement of Cy3B-GM from recombinant Hsp90alpha (unknown origin) after 24 hrs by fluorescence polarization assay	B	BAO_0000357	single protein format	Homo sapiens	None	None	None	None	CHEMBL3880	Heat shock protein HSP 90-alpha	Homo sapiens	SINGLE PROTEIN	CHEMBL3425404	1	Scientific Literature	J. Med. Chem.	2015	None
CHEMBL3426762		0	360.25	0	3.72	14d	C#CCCCn1c(Cc2ccc(Cl)cc2Cl)nc2c(N)ncnc21	IC50	'>'	100000.0	nM				UO_0000065					False	CHEMBL3427922	Displacement of Cy3B-GM from recombinant Hsp90alpha (unknown origin) after 24 hrs by fluorescence polarization assay	B	BAO_0000357	single protein format	Homo sapiens	None	None	None	None	CHEMBL3880	Heat shock protein HSP 90-alpha	Homo sapiens	SINGLE PROTEIN	CHEMBL3425404	1	Scientific Literature	J. Med. Chem.	2015	None
CHEMBL3426763		0	374.23	0	3.36	14e	C#CCCCn1c(C(=O)c2ccc(Cl)cc2Cl)nc2c(N)ncnc21	IC50	'>'	100000.0	nM				UO_0000065					False	CHEMBL3427922	Displacement of Cy3B-GM from recombinant Hsp90alpha (unknown origin) after 24 hrs by fluorescence polarization assay	B	BAO_0000357	single protein format	Homo sapiens	None	None	None	None	CHEMBL3880	Heat shock protein HSP 90-alpha	Homo sapiens	SINGLE PROTEIN	CHEMBL3425404	1	Scientific Literature	J. Med. Chem.	2015	None
CHEMBL3426765		0	340.41	0	2.82	9b	COc1ccccc1Sc1nc2c(N)ncn(CCCC#N)c-2n1	IC50	'>'	100000.0	nM				UO_0000065					False	CHEMBL3427922	Displacement of Cy3B-GM from recombinant Hsp90alpha (unknown origin) after 24 hrs by fluorescence polarization assay	B	BAO_0000357	single protein format	Homo sapiens	None	None	None	None	CHEMBL3880	Heat shock protein HSP 90-alpha	Homo sapiens	SINGLE PROTEIN	CHEMBL3425404	1	Scientific Literature	J. Med. Chem.	2015	None
CHEMBL3426768		0	379.28	0	4.12	9g	N#CCCCn1cnc(N)c2nc(Sc3ccc(Cl)cc3Cl)nc1-2	IC50	'>'	500000.0	nM		Outside typical range		UO_0000065					False	CHEMBL3427922	Displacement of Cy3B-GM from recombinant Hsp90alpha (unknown origin) after 24 hrs by fluorescence polarization assay	B	BAO_0000357	single protein format	Homo sapiens	None	None	None	None	CHEMBL3880	Heat shock protein HSP 90-alpha	Homo sapiens	SINGLE PROTEIN	CHEMBL3425404	1	Scientific Literature	J. Med. Chem.	2015	None
CHEMBL3426775		0	338.44	0	3.43	9q	Cc1cc(C)cc(Sc2nc3c(N)ncn(CCCC#N)c-3n2)c1	IC50	'>'	100000.0	nM				UO_0000065					False	CHEMBL3427922	Displacement of Cy3B-GM from recombinant Hsp90alpha (unknown origin) after 24 hrs by fluorescence polarization assay	B	BAO_0000357	single protein format	Homo sapiens	None	None	None	None	CHEMBL3880	Heat shock protein HSP 90-alpha	Homo sapiens	SINGLE PROTEIN	CHEMBL3425404	1	Scientific Literature	J. Med. Chem.	2015	None
CHEMBL3426782		0	410.37	0	4.86	18d	CC(C)NCCCn1c(Sc2ccc(Cl)cc2Cl)nc2c(N)nccc21	IC50	'>'	50000.0	nM				UO_0000065					False	CHEMBL3427922	Displacement of Cy3B-GM from recombinant Hsp90alpha (unknown origin) after 24 hrs by fluorescence polarization assay	B	BAO_0000357	single protein format	Homo sapiens	None	None	None	None	CHEMBL3880	Heat shock protein HSP 90-alpha	Homo sapiens	SINGLE PROTEIN	CHEMBL3425404	1	Scientific Literature	J. Med. Chem.	2015	None
CHEMBL1384677		0	276.72	0	4.08	SID49642964	Cc1cccc(N(O)C(=O)Nc2cccc(Cl)c2)c1	IC50	'='	5444.0	nM	5.26		Active	UO_0000065	19.02	0.38	1.18	10.01	False	CHEMBL1614478	PUBCHEM_BIOASSAY: Luminescence-based dose response biochemical high throughput screening assay for inhibitors of the Heat Shock Protein 90 (HSP90). (Class of assay: confirmatory) [Related pubchem assays: 1831 (Summary AID.), 1846 (Confirmation screen.), 1789 (Primary screen.)]	B	BAO_0000357	single protein format	Homo sapiens	None	None	None	None	CHEMBL3880	Heat shock protein HSP 90-alpha	Homo sapiens	SINGLE PROTEIN	CHEMBL1201862	7	PubChem BioAssays			None
CHEMBL352683		0	401.47	0	2.45	31	COc1cc(Cc2nc3c(N)ncnc3n2CCOC(C)C)cc(OC)c1OC	EC50	'='	5800.0	nM	5.24			UO_0000065					False	CHEMBL829731	Effective concentration against heat shock protein HSP90-alpha in MDA-MB-468 cells	F	BAO_0000219	cell-based format	Homo sapiens	None	None	MDA-MB-468	None	CHEMBL3880	Heat shock protein HSP 90-alpha	Homo sapiens	SINGLE PROTEIN	CHEMBL1143602	1	Scientific Literature	J. Med. Chem.	2005	CHEMBL3308424
CHEMBL192145		0	418.32	0	3.74	11p	C#CCCCn1c(Sc2cc(OC)ccc2Br)nc2c(N)ncnc21	EC50	'='	27600.0	nM	4.56			UO_0000065	10.90	0.25	0.82	5.78	False	CHEMBL828935	Effective concentration of compound against heat shock protein HSP90 determined in normal lung cells	B	BAO_0000219	cell-based format	Homo sapiens	None	None	lung	None	CHEMBL3880	Heat shock protein HSP 90-alpha	Homo sapiens	SINGLE PROTEIN	CHEMBL1143602	1	Scientific Literature	J. Med. Chem.	2005	None
CHEMBL367315		0	231.25	0	1.63	LY-292223	O=c1cc(N2CCOCC2)oc2ccccc12	EC50	'>'	50000.0	nM				UO_0000065					False	CHEMBL693505	Competitive binding towards Heat shock protein HSP 90-alpha	B	BAO_0000357	single protein format	None	None	None	None	None	CHEMBL3880	Heat shock protein HSP 90-alpha	Homo sapiens	SINGLE PROTEIN	CHEMBL1134011	1	Scientific Literature	Bioorg. Med. Chem. Lett.	2001	None
CHEMBL191786		0	471.94	0	3.80	21b	COc1cc(Sc2nc3c(N)nc(F)nc3n2CCOC(C)C)c(Cl)c(OC)c1OC	Selectivity	'='	163.0										False	CHEMBL830760	Selective binding towards heat shock protein HSP90 of normal brain cell to that of SKBr3 cells	F	BAO_0000219	cell-based format	Homo sapiens	None	None	brain	None	CHEMBL3880	Heat shock protein HSP 90-alpha	Homo sapiens	SINGLE PROTEIN	CHEMBL1143602	1	Scientific Literature	J. Med. Chem.	2005	None
CHEMBL273986		0	369.45	0	2.99	11o	C#CCCCn1c(Sc2cc(OC)ccc2OC)nc2c(N)ncnc21	EC50	'='	160.0	nM	6.80			UO_0000065					False	CHEMBL829720	Effective concentration against heat shock protein HSP90-alpha in SKBr3 cells	F	BAO_0000219	cell-based format	Homo sapiens	None	None	SKBr3	None	CHEMBL3880	Heat shock protein HSP 90-alpha	Homo sapiens	SINGLE PROTEIN	CHEMBL1143602	1	Scientific Literature	J. Med. Chem.	2005	None
CHEMBL192062		0	373.87	0	3.64	12a	C#CCCCn1c(Sc2cc(OC)ccc2Cl)nc2c(N)ncnc21	EC50	'='	18900.0	nM	4.72			UO_0000065	12.63	0.26	1.08	5.99	False	CHEMBL828939	Effective concentration of compound against heat shock protein HSP90 determined in normal heart cells	B	BAO_0000219	cell-based format	Homo sapiens	None	None	heart	None	CHEMBL3880	Heat shock protein HSP 90-alpha	Homo sapiens	SINGLE PROTEIN	CHEMBL1143602	1	Scientific Literature	J. Med. Chem.	2005	None
CHEMBL191635		0	465.32	0	3.59	11q	C#CCCCn1c(Sc2cc(OC)ccc2I)nc2c(N)ncnc21	EC50	'='	30500.0	nM	4.52			UO_0000065	9.70	0.25	0.93	5.73	False	CHEMBL828938	Effective concentration of compound against heat shock protein HSP90 determined in normal brain cells	B	BAO_0000219	cell-based format	Homo sapiens	None	None	brain	None	CHEMBL3880	Heat shock protein HSP 90-alpha	Homo sapiens	SINGLE PROTEIN	CHEMBL1143602	1	Scientific Literature	J. Med. Chem.	2005	None
CHEMBL365159		0	432.30	0	3.46	11v	C#CCCCn1c(Sc2cc3c(cc2Br)OCO3)nc2c(N)ncnc21	EC50	'='	40200.0	nM	4.40			UO_0000065	10.17	0.23	0.94	4.99	False	CHEMBL828938	Effective concentration of compound against heat shock protein HSP90 determined in normal brain cells	B	BAO_0000219	cell-based format	Homo sapiens	None	None	brain	None	CHEMBL3880	Heat shock protein HSP 90-alpha	Homo sapiens	SINGLE PROTEIN	CHEMBL1143602	1	Scientific Literature	J. Med. Chem.	2005	None
CHEMBL109480	TANESPIMYCIN	3	585.70	1	2.54	17AAG	C=CCNC1=C2C[C@@H](C)C[C@H](OC)[C@H](O)[C@@H](C)/C=C(\C)[C@H](OC(N)=O)[C@@H](OC)/C=C\C=C(/C)C(=O)NC(=CC1=O)C2=O	EC50	'='	1000.0	nM	6.00			UO_0000065	10.24	0.20	3.46	3.61	False	CHEMBL693505	Competitive binding towards Heat shock protein HSP 90-alpha	B	BAO_0000357	single protein format	None	None	None	None	None	CHEMBL3880	Heat shock protein HSP 90-alpha	Homo sapiens	SINGLE PROTEIN	CHEMBL1134011	1	Scientific Literature	Bioorg. Med. Chem. Lett.	2001	None
CHEMBL517853		0	567.08	1	4.21	2	CO[C@H]1/C=C\C=C(/C)C(=O)Nc2cc(Cl)c(O)c(c2O)C[C@@H](C)C[C@H](OC)[C@H](O)[C@@H](C)/C=C(\C)[C@@H]1OC(N)=O	Kd						Not Determined						False	CHEMBL1015017	Binding affinity to human recombinant Hsp90alpha N-terminal domain by isothermal titration calorimetry	B	BAO_0000357	single protein format	Homo sapiens	None	None	None	None	CHEMBL3880	Heat shock protein HSP 90-alpha	Homo sapiens	SINGLE PROTEIN	CHEMBL1152777	1	Scientific Literature	J. Med. Chem.	2009	None
CHEMBL1729010		0	191.16	0	1.97	SID89855376	O=C1C=CC(=Nc2ccc(F)cc2)O1	AC50	'='	2254.0	nM	5.65		active	UO_0000065					False	CHEMBL1794333	PUBCHEM_BIOASSAY: HsHsp90 Counterscreen Measured in Microorganism System Using Plate Reader - 2121-02_Inhibitor_Dose_CherryPick_Activity. (Class of assay: confirmatory) [Related pubchem assays (depositor defined):AID504596]	F	BAO_0000218	organism-based format	None	None	None	None	None	CHEMBL3880	Heat shock protein HSP 90-alpha	Homo sapiens	SINGLE PROTEIN	CHEMBL1201862	7	PubChem BioAssays			None
CHEMBL1452421		0	364.45	0	4.34	SID24800915	CCCCC(=O)NC(c1ccccc1OC)c1ccc2cccnc2c1O	AC50	'='	4379.0	nM	5.36		active	UO_0000065					False	CHEMBL1794333	PUBCHEM_BIOASSAY: HsHsp90 Counterscreen Measured in Microorganism System Using Plate Reader - 2121-02_Inhibitor_Dose_CherryPick_Activity. (Class of assay: confirmatory) [Related pubchem assays (depositor defined):AID504596]	F	BAO_0000218	organism-based format	None	None	None	None	None	CHEMBL3880	Heat shock protein HSP 90-alpha	Homo sapiens	SINGLE PROTEIN	CHEMBL1201862	7	PubChem BioAssays			None
CHEMBL190518		0	399.48	0	3.00	11w1	C#CCCCn1c(Sc2cc(OC)c(OC)c(OC)c2)nc2c(N)ncnc21	EC50						Not Determined						False	CHEMBL877121	Effective concentration of compound against heat shock protein HSP90 determined in normal lung cells; (ND=Not Determined)	B	BAO_0000219	cell-based format	Homo sapiens	None	None	lung	None	CHEMBL3880	Heat shock protein HSP 90-alpha	Homo sapiens	SINGLE PROTEIN	CHEMBL1143602	1	Scientific Literature	J. Med. Chem.	2005	None
CHEMBL192647		0	433.92	0	3.65	12b	C#CCCCn1c(Sc2cc(OC)c(OC)c(OC)c2Cl)nc2c(N)ncnc21	EC50	'='	330.0	nM	6.48			UO_0000065					False	CHEMBL829720	Effective concentration against heat shock protein HSP90-alpha in SKBr3 cells	F	BAO_0000219	cell-based format	Homo sapiens	None	None	SKBr3	None	CHEMBL3880	Heat shock protein HSP 90-alpha	Homo sapiens	SINGLE PROTEIN	CHEMBL1143602	1	Scientific Literature	J. Med. Chem.	2005	None
CHEMBL192647		0	433.92	0	3.65	12b	C#CCCCn1c(Sc2cc(OC)c(OC)c(OC)c2Cl)nc2c(N)ncnc21	Selectivity	'='	128.0										False	CHEMBL830760	Selective binding towards heat shock protein HSP90 of normal brain cell to that of SKBr3 cells	F	BAO_0000219	cell-based format	Homo sapiens	None	None	brain	None	CHEMBL3880	Heat shock protein HSP 90-alpha	Homo sapiens	SINGLE PROTEIN	CHEMBL1143602	1	Scientific Literature	J. Med. Chem.	2005	None
CHEMBL192145		0	418.32	0	3.74	11p	C#CCCCn1c(Sc2cc(OC)ccc2Br)nc2c(N)ncnc21	Selectivity	'='	226.0										False	CHEMBL830761	Selective binding towards heat shock protein HSP90 of normal heart cell to that of SKBr3 cells	F	BAO_0000219	cell-based format	Homo sapiens	None	None	heart	None	CHEMBL3880	Heat shock protein HSP 90-alpha	Homo sapiens	SINGLE PROTEIN	CHEMBL1143602	1	Scientific Literature	J. Med. Chem.	2005	None
CHEMBL365159		0	432.30	0	3.46	11v	C#CCCCn1c(Sc2cc3c(cc2Br)OCO3)nc2c(N)ncnc21	Selectivity	'='	2000.0										False	CHEMBL830760	Selective binding towards heat shock protein HSP90 of normal brain cell to that of SKBr3 cells	F	BAO_0000219	cell-based format	Homo sapiens	None	None	brain	None	CHEMBL3880	Heat shock protein HSP 90-alpha	Homo sapiens	SINGLE PROTEIN	CHEMBL1143602	1	Scientific Literature	J. Med. Chem.	2005	None
CHEMBL2332363		0	524.52	3	-1.33	14 + 15	COc1ccc(C=CC(=O)O[C@@H]2C[C@@](O)(CO)[C@H]3[C@H](O[C@@H]4O[C@H](CO)[C@@H](O)[C@H](O)[C@H]4O)OC=C[C@H]32)cc1	Kd						Not Active						False	CHEMBL2338980	Binding affinity to recombinant Hsp90 alpha (unknown origin) by surface plasmon resonance	B	BAO_0000357	single protein format	Homo sapiens	None	None	None	None	CHEMBL3880	Heat shock protein HSP 90-alpha	Homo sapiens	SINGLE PROTEIN	CHEMBL2331154	1	Scientific Literature	J. Med. Chem.	2013	None
CHEMBL1834095		0	252.73	0	2.50	7	CSc1nc(N)nc(-c2ccccc2Cl)n1	Kd	'='	6900.0	nM	5.16			UO_0000065	20.42	0.44	2.66	7.98	False	CHEMBL1838880	Binding affinity to human HSP90alpha assessed as 2D1H-15N chemical shift perturbation by NMR spectroscopy	B	BAO_0000357	single protein format	Homo sapiens	None	None	None	None	CHEMBL3880	Heat shock protein HSP 90-alpha	Homo sapiens	SINGLE PROTEIN	CHEMBL1833897	1	Scientific Literature	Bioorg. Med. Chem. Lett.	2011	None
CHEMBL1581682		0	318.33	0	0.38	SID26729971	Cc1ccc(C(C[N+](=O)[O-])c2c(N)n(C)c(=O)n(C)c2=O)cc1	AC50	'='	2499.0	nM	5.60		active	UO_0000065					False	CHEMBL1794333	PUBCHEM_BIOASSAY: HsHsp90 Counterscreen Measured in Microorganism System Using Plate Reader - 2121-02_Inhibitor_Dose_CherryPick_Activity. (Class of assay: confirmatory) [Related pubchem assays (depositor defined):AID504596]	F	BAO_0000218	organism-based format	None	None	None	None	None	CHEMBL3880	Heat shock protein HSP 90-alpha	Homo sapiens	SINGLE PROTEIN	CHEMBL1201862	7	PubChem BioAssays			None
CHEMBL567421		0	187.20	0	1.42	SID89855428	Cc1cccc(N2C(=O)C=CC2=O)c1	AC50	'='	1635.0	nM	5.79		active	UO_0000065					False	CHEMBL1794333	PUBCHEM_BIOASSAY: HsHsp90 Counterscreen Measured in Microorganism System Using Plate Reader - 2121-02_Inhibitor_Dose_CherryPick_Activity. (Class of assay: confirmatory) [Related pubchem assays (depositor defined):AID504596]	F	BAO_0000218	organism-based format	None	None	None	None	None	CHEMBL3880	Heat shock protein HSP 90-alpha	Homo sapiens	SINGLE PROTEIN	CHEMBL1201862	7	PubChem BioAssays			None
CHEMBL1527251		0	480.94	0	4.01	SID24840592	O=c1c2ccccc2nnn1CSc1nnc(COc2ccc(Cl)cc2)n1Cc1ccco1	AC50	'='	3258.0	nM	5.49		active	UO_0000065					False	CHEMBL1794333	PUBCHEM_BIOASSAY: HsHsp90 Counterscreen Measured in Microorganism System Using Plate Reader - 2121-02_Inhibitor_Dose_CherryPick_Activity. (Class of assay: confirmatory) [Related pubchem assays (depositor defined):AID504596]	F	BAO_0000218	organism-based format	None	None	None	None	None	CHEMBL3880	Heat shock protein HSP 90-alpha	Homo sapiens	SINGLE PROTEIN	CHEMBL1201862	7	PubChem BioAssays			None
CHEMBL1488021		0	300.37	0	4.31	SID843746	Cc1cc2n(n1)C(c1c[nH]c3ccccc13)Nc1ccccc1-2	AC50	'='	6082.0	nM	5.22		active	UO_0000065					False	CHEMBL1794333	PUBCHEM_BIOASSAY: HsHsp90 Counterscreen Measured in Microorganism System Using Plate Reader - 2121-02_Inhibitor_Dose_CherryPick_Activity. (Class of assay: confirmatory) [Related pubchem assays (depositor defined):AID504596]	F	BAO_0000218	organism-based format	None	None	None	None	None	CHEMBL3880	Heat shock protein HSP 90-alpha	Homo sapiens	SINGLE PROTEIN	CHEMBL1201862	7	PubChem BioAssays			None
CHEMBL1700106		0	269.33	0	2.92	SID92764430	CC(=NNc1nc2ccccc2s1)c1ncccn1	AC50	'='	1613.0	nM	5.79		active	UO_0000065					False	CHEMBL1794333	PUBCHEM_BIOASSAY: HsHsp90 Counterscreen Measured in Microorganism System Using Plate Reader - 2121-02_Inhibitor_Dose_CherryPick_Activity. (Class of assay: confirmatory) [Related pubchem assays (depositor defined):AID504596]	F	BAO_0000218	organism-based format	None	None	None	None	None	CHEMBL3880	Heat shock protein HSP 90-alpha	Homo sapiens	SINGLE PROTEIN	CHEMBL1201862	7	PubChem BioAssays			None
CHEMBL1480448		0	453.95	0	3.86	SID17510577	Cc1ccc(N2C(=O)C3C4C=CC(CN=C(S)Nc5ccc(Cl)cc5)(O4)C3C2=O)cc1	AC50	'='	25379.0	nM	4.60		active	UO_0000065					False	CHEMBL1794333	PUBCHEM_BIOASSAY: HsHsp90 Counterscreen Measured in Microorganism System Using Plate Reader - 2121-02_Inhibitor_Dose_CherryPick_Activity. (Class of assay: confirmatory) [Related pubchem assays (depositor defined):AID504596]	F	BAO_0000218	organism-based format	None	None	None	None	None	CHEMBL3880	Heat shock protein HSP 90-alpha	Homo sapiens	SINGLE PROTEIN	CHEMBL1201862	7	PubChem BioAssays			None
CHEMBL1394747		0	478.55	1	5.07	SID85146583	COc1cc(C#Cc2c(-c3cncn3C)n(C)c3ccc(-c4ccc(OC)nc4)cc23)cc(OC)c1	AC50	'='	5504.0	nM	5.26		active	UO_0000065					False	CHEMBL1794333	PUBCHEM_BIOASSAY: HsHsp90 Counterscreen Measured in Microorganism System Using Plate Reader - 2121-02_Inhibitor_Dose_CherryPick_Activity. (Class of assay: confirmatory) [Related pubchem assays (depositor defined):AID504596]	F	BAO_0000218	organism-based format	None	None	None	None	None	CHEMBL3880	Heat shock protein HSP 90-alpha	Homo sapiens	SINGLE PROTEIN	CHEMBL1201862	7	PubChem BioAssays			None
CHEMBL1986557		0	375.48	0	3.59	SID22409646	CC(C)/N=c1\scc(-c2cccs2)n1/N=C/c1ccc(O)c(O)c1O	AC50	'='	3464.0	nM	5.46		active	UO_0000065					False	CHEMBL1794333	PUBCHEM_BIOASSAY: HsHsp90 Counterscreen Measured in Microorganism System Using Plate Reader - 2121-02_Inhibitor_Dose_CherryPick_Activity. (Class of assay: confirmatory) [Related pubchem assays (depositor defined):AID504596]	F	BAO_0000218	organism-based format	None	None	None	None	None	CHEMBL3880	Heat shock protein HSP 90-alpha	Homo sapiens	SINGLE PROTEIN	CHEMBL1201862	7	PubChem BioAssays			None
CHEMBL1337745		0	318.29	0	2.60	SID24826436	Cc1cccc(C)c1NC(=O)COC(=O)c1ccc([N+](=O)[O-])o1	AC50	'='	2573.0	nM	5.59		active	UO_0000065					False	CHEMBL1794333	PUBCHEM_BIOASSAY: HsHsp90 Counterscreen Measured in Microorganism System Using Plate Reader - 2121-02_Inhibitor_Dose_CherryPick_Activity. (Class of assay: confirmatory) [Related pubchem assays (depositor defined):AID504596]	F	BAO_0000218	organism-based format	None	None	None	None	None	CHEMBL3880	Heat shock protein HSP 90-alpha	Homo sapiens	SINGLE PROTEIN	CHEMBL1201862	7	PubChem BioAssays			None
CHEMBL380815		0	631.77	2	1.42	8	CO[C@H]1/C=C\C=C(/C)C(=O)NC2=CC(=O)C(NCCN(C)C)=C(C[C@@H](C)C[C@H](OC)[C@H](O)[C@@H](C)/C=C(\C)[C@@H]1OC(=O)NN)C2=O	Kd	'>'	100000.0	nM				UO_0000065					False	CHEMBL881215	Binding affinity for human heat shock protein 90 in scintillation proximity assay	B	BAO_0000357	single protein format	Homo sapiens	None	None	None	None	CHEMBL3880	Heat shock protein HSP 90-alpha	Homo sapiens	SINGLE PROTEIN	CHEMBL1143641	1	Scientific Literature	Bioorg. Med. Chem. Lett.	2005	None
CHEMBL198417		0	646.78	2	2.11	15	CONC(=O)O[C@H]1/C(C)=C/[C@H](C)[C@@H](O)[C@@H](OC)C[C@H](C)CC2=C(NCCN(C)C)C(=O)C=C(NC(=O)/C(C)=C/C=C\[C@@H]1OC)C2=O	Kd	'>'	100000.0	nM				UO_0000065					False	CHEMBL881215	Binding affinity for human heat shock protein 90 in scintillation proximity assay	B	BAO_0000357	single protein format	Homo sapiens	None	None	None	None	CHEMBL3880	Heat shock protein HSP 90-alpha	Homo sapiens	SINGLE PROTEIN	CHEMBL1143641	1	Scientific Literature	Bioorg. Med. Chem. Lett.	2005	None
CHEMBL366637		0	846.97	2	4.15	LY4GM	CO[C@H]1/C=C\C=C(/C)C(=O)NC2=CC(=O)C(NCCCCOc3ccc4c(=O)cc(N5CCOCC5)oc4c3)=C(C[C@@H](C)C[C@H](OC)[C@H](O)[C@@H](C)/C=C(\C)[C@@H]1OC(N)=O)C2=O	EC50	'='	10000.0	nM	5.00			UO_0000065	5.90	0.11	0.85	2.29	False	CHEMBL693505	Competitive binding towards Heat shock protein HSP 90-alpha	B	BAO_0000357	single protein format	None	None	None	None	None	CHEMBL3880	Heat shock protein HSP 90-alpha	Homo sapiens	SINGLE PROTEIN	CHEMBL1134011	1	Scientific Literature	Bioorg. Med. Chem. Lett.	2001	None
CHEMBL1392762		0	427.53	0	3.80	SID4241130	CCOC(=O)C1CCCN(C(=O)c2sc3nc(-c4ccc(OC)cc4)cn3c2C)C1	IC50	'='	5853.0	nM	5.23		Active	UO_0000065	12.24	0.24	1.43	7.15	False	CHEMBL1614478	PUBCHEM_BIOASSAY: Luminescence-based dose response biochemical high throughput screening assay for inhibitors of the Heat Shock Protein 90 (HSP90). (Class of assay: confirmatory) [Related pubchem assays: 1831 (Summary AID.), 1846 (Confirmation screen.), 1789 (Primary screen.)]	B	BAO_0000357	single protein format	Homo sapiens	None	None	None	None	CHEMBL3880	Heat shock protein HSP 90-alpha	Homo sapiens	SINGLE PROTEIN	CHEMBL1201862	7	PubChem BioAssays			None
CHEMBL1343916		0	288.34	0	4.16	SID26666215	CCC(C)c1ccc(OCc2ccc(C(=O)OC)o2)cc1	IC50	'='	2288.0	nM	5.64		Active	UO_0000065	19.56	0.37	1.48	11.59	False	CHEMBL1614478	PUBCHEM_BIOASSAY: Luminescence-based dose response biochemical high throughput screening assay for inhibitors of the Heat Shock Protein 90 (HSP90). (Class of assay: confirmatory) [Related pubchem assays: 1831 (Summary AID.), 1846 (Confirmation screen.), 1789 (Primary screen.)]	B	BAO_0000357	single protein format	Homo sapiens	None	None	None	None	CHEMBL3880	Heat shock protein HSP 90-alpha	Homo sapiens	SINGLE PROTEIN	CHEMBL1201862	7	PubChem BioAssays			None
CHEMBL1380039		0	383.40	0	2.04	SID24836721	COCCn1c(C)cc(C(=O)Cn2nc(C(=O)O)c3ccccc3c2=O)c1C	IC50	'='	3728.0	nM	5.43		Active	UO_0000065	14.16	0.26	3.39	5.25	False	CHEMBL1614478	PUBCHEM_BIOASSAY: Luminescence-based dose response biochemical high throughput screening assay for inhibitors of the Heat Shock Protein 90 (HSP90). (Class of assay: confirmatory) [Related pubchem assays: 1831 (Summary AID.), 1846 (Confirmation screen.), 1789 (Primary screen.)]	B	BAO_0000357	single protein format	Homo sapiens	None	None	None	None	CHEMBL3880	Heat shock protein HSP 90-alpha	Homo sapiens	SINGLE PROTEIN	CHEMBL1201862	7	PubChem BioAssays			None
CHEMBL1327234		0	325.25	0	3.02	SID26730315	Cc1c(-c2nc(-c3ccc(C(F)(F)F)cc3)no2)n(C)oc1=O	IC50	'='	1596.0	nM	5.80		Active	UO_0000065	17.82	0.34	2.78	7.83	False	CHEMBL1614478	PUBCHEM_BIOASSAY: Luminescence-based dose response biochemical high throughput screening assay for inhibitors of the Heat Shock Protein 90 (HSP90). (Class of assay: confirmatory) [Related pubchem assays: 1831 (Summary AID.), 1846 (Confirmation screen.), 1789 (Primary screen.)]	B	BAO_0000357	single protein format	Homo sapiens	None	None	None	None	CHEMBL3880	Heat shock protein HSP 90-alpha	Homo sapiens	SINGLE PROTEIN	CHEMBL1201862	7	PubChem BioAssays			None
CHEMBL3145193		0	320.35	0	4.09	SID49643279	CC(=O)c1ccc(N=Nc2c(C)[nH]n(-c3ccccc3)c2=O)cc1	IC50	'='	4400.0	nM	5.36		Active	UO_0000065	16.72	0.30	1.27	6.73	False	CHEMBL1614478	PUBCHEM_BIOASSAY: Luminescence-based dose response biochemical high throughput screening assay for inhibitors of the Heat Shock Protein 90 (HSP90). (Class of assay: confirmatory) [Related pubchem assays: 1831 (Summary AID.), 1846 (Confirmation screen.), 1789 (Primary screen.)]	B	BAO_0000357	single protein format	Homo sapiens	None	None	None	None	CHEMBL3880	Heat shock protein HSP 90-alpha	Homo sapiens	SINGLE PROTEIN	CHEMBL1201862	7	PubChem BioAssays			None
CHEMBL1330033		0	278.29	0	2.15	SID14721757	CC(=O)CSc1nnc(-c2ccc3c(c2)OCO3)o1	IC50	'='	9385.0	nM	5.03		Active	UO_0000065	18.07	0.36	2.88	6.75	False	CHEMBL1614478	PUBCHEM_BIOASSAY: Luminescence-based dose response biochemical high throughput screening assay for inhibitors of the Heat Shock Protein 90 (HSP90). (Class of assay: confirmatory) [Related pubchem assays: 1831 (Summary AID.), 1846 (Confirmation screen.), 1789 (Primary screen.)]	B	BAO_0000357	single protein format	Homo sapiens	None	None	None	None	CHEMBL3880	Heat shock protein HSP 90-alpha	Homo sapiens	SINGLE PROTEIN	CHEMBL1201862	7	PubChem BioAssays			None
CHEMBL1533351		0	457.58	0	3.13	SID17412566	CCOC(=O)c1c(-n2c(C)cc(C=C3C(=O)NC(=S)NC3=O)c2C)sc2c1CCCC2	AC50	'='	2614.0	nM	5.58		active	UO_0000065					False	CHEMBL1794333	PUBCHEM_BIOASSAY: HsHsp90 Counterscreen Measured in Microorganism System Using Plate Reader - 2121-02_Inhibitor_Dose_CherryPick_Activity. (Class of assay: confirmatory) [Related pubchem assays (depositor defined):AID504596]	F	BAO_0000218	organism-based format	None	None	None	None	None	CHEMBL3880	Heat shock protein HSP 90-alpha	Homo sapiens	SINGLE PROTEIN	CHEMBL1201862	7	PubChem BioAssays			None
CHEMBL223448	BROXYQUINOLINE	0	302.95	0	3.47	SID93576738	Oc1c(Br)cc(Br)c2cccnc12	AC50	'='	700.0	nM	6.16		active	UO_0000065					False	CHEMBL1794333	PUBCHEM_BIOASSAY: HsHsp90 Counterscreen Measured in Microorganism System Using Plate Reader - 2121-02_Inhibitor_Dose_CherryPick_Activity. (Class of assay: confirmatory) [Related pubchem assays (depositor defined):AID504596]	F	BAO_0000218	organism-based format	None	None	None	None	None	CHEMBL3880	Heat shock protein HSP 90-alpha	Homo sapiens	SINGLE PROTEIN	CHEMBL1201862	7	PubChem BioAssays			None
CHEMBL1526505		0	270.24	0	2.98	SID24835385	Cc1cc2ccccn2c1C(=O)c1ccc([N+](=O)[O-])o1	AC50	'='	3378.0	nM	5.47		active	UO_0000065					False	CHEMBL1794333	PUBCHEM_BIOASSAY: HsHsp90 Counterscreen Measured in Microorganism System Using Plate Reader - 2121-02_Inhibitor_Dose_CherryPick_Activity. (Class of assay: confirmatory) [Related pubchem assays (depositor defined):AID504596]	F	BAO_0000218	organism-based format	None	None	None	None	None	CHEMBL3880	Heat shock protein HSP 90-alpha	Homo sapiens	SINGLE PROTEIN	CHEMBL1201862	7	PubChem BioAssays			None
CHEMBL2237461		0	442.86	0	2.78	58	COc1ccc(NC(=O)c2ccc[n+](CC(=O)Nc3ccc([N+](=O)[O-])cc3)c2)cc1.[Cl-]	IC50						Not Determined						False	CHEMBL3061740	Inhibition of recombinant Homo sapiens (human) Hsp90 alpha ATPase activity assessed as inorganic phosphate release by malachite green colorimetric method	B	BAO_0000357	single protein format	Homo sapiens	None	None	None	None	CHEMBL3880	Heat shock protein HSP 90-alpha	Homo sapiens	SINGLE PROTEIN	CHEMBL3046576	1	Scientific Literature	Med Chem Res	2012	None
CHEMBL2237459		0	345.83	0	1.84	56	C=CCNC(=O)c1ccc[n+](CC(=O)Nc2ccc(C)cc2)c1.[Cl-]	IC50						Not Determined						False	CHEMBL3061740	Inhibition of recombinant Homo sapiens (human) Hsp90 alpha ATPase activity assessed as inorganic phosphate release by malachite green colorimetric method	B	BAO_0000357	single protein format	Homo sapiens	None	None	None	None	CHEMBL3880	Heat shock protein HSP 90-alpha	Homo sapiens	SINGLE PROTEIN	CHEMBL3046576	1	Scientific Literature	Med Chem Res	2012	None
CHEMBL2237451		0	397.86	0	2.87	48	COc1ccc(NC(=O)C[n+]2cccc(C(=O)Nc3ccccc3)c2)cc1.[Cl-]	IC50						Not Determined						False	CHEMBL3061740	Inhibition of recombinant Homo sapiens (human) Hsp90 alpha ATPase activity assessed as inorganic phosphate release by malachite green colorimetric method	B	BAO_0000357	single protein format	Homo sapiens	None	None	None	None	CHEMBL3880	Heat shock protein HSP 90-alpha	Homo sapiens	SINGLE PROTEIN	CHEMBL3046576	1	Scientific Literature	Med Chem Res	2012	None
CHEMBL89436		0	96.09	0	-0.55	Figure2, R2C5	Nc1ncncn1	Kd	'='	10000.0	nM	5.00			UO_0000065	52.03	0.98	5.55	7.73	False	CHEMBL1838880	Binding affinity to human HSP90alpha assessed as 2D1H-15N chemical shift perturbation by NMR spectroscopy	B	BAO_0000357	single protein format	Homo sapiens	None	None	None	None	CHEMBL3880	Heat shock protein HSP 90-alpha	Homo sapiens	SINGLE PROTEIN	CHEMBL1833897	1	Scientific Literature	Bioorg. Med. Chem. Lett.	2011	None
CHEMBL313528		0	287.41	0	0.60	Figure2, R3C3	CSc1nc(N)nc(SCCN2CCOCC2)n1	IC50	'='	33000.0	nM	4.48			UO_0000065	15.59	0.34	3.88	5.81	False	CHEMBL1838881	Inhibition of human N-terminal GST-tagged HSP90alpha expressed in Escherichia coli after 1 hr using 10 mM of ATP and malachite green by microplate reader	B	BAO_0000019	assay format	Homo sapiens	None	None	None	None	CHEMBL3880	Heat shock protein HSP 90-alpha	Homo sapiens	SINGLE PROTEIN	CHEMBL1833897	1	Scientific Literature	Bioorg. Med. Chem. Lett.	2011	None
CHEMBL1834096		0	344.83	0	3.68	CH-5015765	CSc1nc(N)nc(-c2c(Cl)cc3c4c(cccc24)COC3)n1	Inhibition						Active						False	CHEMBL1838884	Inhibition of human Hsp90alpha in human HCT116 cells in assessed as Raf1 down-regulation at 0.5 to 50 uM	B	BAO_0000219	cell-based format	Homo sapiens	None	None	HCT-116	None	CHEMBL3880	Heat shock protein HSP 90-alpha	Homo sapiens	SINGLE PROTEIN	CHEMBL1833897	1	Scientific Literature	Bioorg. Med. Chem. Lett.	2011	CHEMBL3308372
CHEMBL1774832		0	215.26	0	2.04	7	COc1ccccc1-c1cc(C)nc(N)n1	Ki	'='	8300.0	nM	5.08			UO_0000065	23.60	0.43	3.04	8.33	False	CHEMBL1777305	Displacement of [3H]-(R)-2-(5-chloro-2,4-dihydroxybenzoyl)-N-ethylisoindoline-1-carboxamide from human his(6)-tagged HSP90alpha after 30 mins by scintillation proximity assay	B	BAO_0000357	single protein format	Homo sapiens	None	None	None	None	CHEMBL3880	Heat shock protein HSP 90-alpha	Homo sapiens	SINGLE PROTEIN	CHEMBL1772974	1	Scientific Literature	J. Med. Chem.	2011	None
CHEMBL1814384	CHAXAMYCIN A	0	639.74	2	3.05	1	CC1=C2NC(=O)/C=C\C=C\[C@H](C)[C@H](O)[C@@H](C)[C@@H](O)[C@@H](C)[C@H](O)[C@H](C)[C@@H](O)[C@@H](C)/C=C(\C)C(=O)c3c(O)c(C)c(O)c(c3C1=O)C2=O	Inhibition	'='	46.0	%				UO_0000187					False	CHEMBL1817295	Inhibition of intrinsic ATPase activity of human Hsp90 alpha assessed as inorganic phosphate release after ATP hydrolysis at 100 uM by colorimetric malachite green assay	B	BAO_0000357	single protein format	Homo sapiens	None	None	None	None	CHEMBL3880	Heat shock protein HSP 90-alpha	Homo sapiens	SINGLE PROTEIN	CHEMBL1811788	1	Scientific Literature	J. Nat. Prod.	2011	None
CHEMBL1801577		0	445.88	0	2.86	12f	O=c1[nH]c2cc(CNS(=O)(=O)c3ccccc3)ccc2n1-c1cc(Cl)c(O)cc1O	IC50	'='	27.0	nM	7.57			UO_0000065	16.97	0.34	4.71	6.08	False	CHEMBL1806078	Binding affinity to Hsp90alpha N-terminal ATPase domain by TR-FRET assay based competitive binding assay	B	BAO_0000357	single protein format	None	None	None	None	None	CHEMBL3880	Heat shock protein HSP 90-alpha	Homo sapiens	SINGLE PROTEIN	CHEMBL1800029	1	Scientific Literature	Bioorg. Med. Chem. Lett.	2010	None
CHEMBL1802338		0	276.68	0	2.38	9f	O=c1[nH]c2ccccc2n1-c1cc(O)c(Cl)cc1O	IC50	'='	200000.0	nM		Outside typical range		UO_0000065					False	CHEMBL1806079	Inhibition of Hsp90alpha ATPase activity by malachite green ATP-ase assay	B	BAO_0000357	single protein format	None	None	None	None	None	CHEMBL3880	Heat shock protein HSP 90-alpha	Homo sapiens	SINGLE PROTEIN	CHEMBL1800029	1	Scientific Literature	Bioorg. Med. Chem. Lett.	2010	None
CHEMBL1801578		0	495.94	0	4.02	12g	O=c1[nH]c2cc(CNS(=O)(=O)c3cccc4ccccc34)ccc2n1-c1cc(Cl)c(O)cc1O	EC50	'='	190.0	nM	6.72			UO_0000065	13.55	0.27	2.70	5.40	False	CHEMBL1806081	Inhibition of Hsp90alpha in human H1299 cells assessed as HIF-1alpha degradation by luciferase reporter assay	B	BAO_0000219	cell-based format	Homo sapiens	None	None	H1299	None	CHEMBL3880	Heat shock protein HSP 90-alpha	Homo sapiens	SINGLE PROTEIN	CHEMBL1800029	1	Scientific Literature	Bioorg. Med. Chem. Lett.	2010	None
CHEMBL1779540		0	491.64	0	2.98	20	CC(=O)N[C@H]1C[C@@H]2CNc3cc(ccc3C(N)=O)-n3c(c(C)c4c3CC(C)(C)CC4=O)CCCN2C1	IC50	'='	634.0	nM	6.20			UO_0000065	12.61	0.24	3.22	5.66	False	CHEMBL1780615	Inhibition of HSP90alpha after 3 hrs by fluorescence polarization binding assay	B	BAO_0000357	single protein format	None	None	None	None	None	CHEMBL3880	Heat shock protein HSP 90-alpha	Homo sapiens	SINGLE PROTEIN	CHEMBL1777689	1	Scientific Literature	Bioorg. Med. Chem. Lett.	2011	None
CHEMBL1778194		0	479.63	0	2.96	7	Cc1c2c(n3c1CCN(C(=O)[C@H](C)N)CC[C@H](C)Nc1cc-3ccc1C(N)=O)CC(C)(C)CC2=O	IC50	'='	145.0	nM	6.84			UO_0000065	14.26	0.27	3.88	5.54	False	CHEMBL1810576	Binding affinity to HSP90alpha after 3 hrs by fluorescence polarization assay	B	BAO_0000357	single protein format	None	None	None	None	None	CHEMBL3880	Heat shock protein HSP 90-alpha	Homo sapiens	SINGLE PROTEIN	CHEMBL1806368	1	Scientific Literature	Bioorg. Med. Chem. Lett.	2011	None
CHEMBL1760605		0	408.55	0	3.23	22	Cc1c2c(n3c1CCNCC(C)CNc1cc-3ccc1C(N)=O)CC(C)(C)CC2=O	IC50	'='	360.0	nM	6.44			UO_0000065	15.77	0.29	3.21	7.23	False	CHEMBL1763722	Inhibition of Hsp90alpha after 3 hrs by fluorescence polarization assay	B	BAO_0000357	single protein format	None	None	None	None	None	CHEMBL3880	Heat shock protein HSP 90-alpha	Homo sapiens	SINGLE PROTEIN	CHEMBL1759983	1	Scientific Literature	Bioorg. Med. Chem. Lett.	2011	None
CHEMBL3104273		0	451.96	0	2.60	18a	CS(=O)(=O)NCCSc1nc(N)nc(-c2c(Cl)cc3c4c(cccc24)COC3)n1	Kd	'='	0.43	nM	9.37			UO_0000065	20.72	0.44	6.77	7.80	False	CHEMBL3107812	Binding affinity to human biotinylated N-terminal Hsp90alpha (9 to 236) by surface plasmon resonance assay	B	BAO_0000357	single protein format	Homo sapiens	None	None	None	None	CHEMBL3880	Heat shock protein HSP 90-alpha	Homo sapiens	SINGLE PROTEIN	CHEMBL3102824	1	Scientific Literature	Bioorg. Med. Chem.	2014	None
CHEMBL2237469		0	321.76	0	0.72	26	COc1ccc(NC(=O)C[n+]2cccc(C(N)=O)c2)cc1.[Cl-]	Inhibition	'='	20.0	%				UO_0000187					False	CHEMBL3061739	Inhibition of recombinant Homo sapiens (human) Hsp90 alpha ATPase activity assessed as inorganic phosphate release at 10 uM by malachite green colorimetric method	B	BAO_0000357	single protein format	Homo sapiens	None	None	None	None	CHEMBL3880	Heat shock protein HSP 90-alpha	Homo sapiens	SINGLE PROTEIN	CHEMBL3046576	1	Scientific Literature	Med Chem Res	2012	None
CHEMBL1485259		0	377.16	0	3.25	SID14730849	O=C(NNC1=C(C(=O)C(F)(F)F)CCC1)c1ccc(Br)cc1	AC50	'='	1106.0	nM	5.96		active	UO_0000065					False	CHEMBL1794333	PUBCHEM_BIOASSAY: HsHsp90 Counterscreen Measured in Microorganism System Using Plate Reader - 2121-02_Inhibitor_Dose_CherryPick_Activity. (Class of assay: confirmatory) [Related pubchem assays (depositor defined):AID504596]	F	BAO_0000218	organism-based format	None	None	None	None	None	CHEMBL3880	Heat shock protein HSP 90-alpha	Homo sapiens	SINGLE PROTEIN	CHEMBL1201862	7	PubChem BioAssays			None
CHEMBL1711095		0	333.37	0	2.75	SID85198601	O=C(Nc1ccccc1N1CCOCC1)c1ccc([N+](=O)[O-])s1	AC50	'='	7971.0	nM	5.10		active	UO_0000065					False	CHEMBL1794333	PUBCHEM_BIOASSAY: HsHsp90 Counterscreen Measured in Microorganism System Using Plate Reader - 2121-02_Inhibitor_Dose_CherryPick_Activity. (Class of assay: confirmatory) [Related pubchem assays (depositor defined):AID504596]	F	BAO_0000218	organism-based format	None	None	None	None	None	CHEMBL3880	Heat shock protein HSP 90-alpha	Homo sapiens	SINGLE PROTEIN	CHEMBL1201862	7	PubChem BioAssays			None
CHEMBL1351081		0	425.87	0	3.17	SID22403601	Cc1ccc(NC(=O)c2cc(N3C(=O)C=CC3=O)ccc2N2CCOCC2)cc1Cl	AC50	'<'	195.0	nM			active	UO_0000065					False	CHEMBL1794333	PUBCHEM_BIOASSAY: HsHsp90 Counterscreen Measured in Microorganism System Using Plate Reader - 2121-02_Inhibitor_Dose_CherryPick_Activity. (Class of assay: confirmatory) [Related pubchem assays (depositor defined):AID504596]	F	BAO_0000218	organism-based format	None	None	None	None	None	CHEMBL3880	Heat shock protein HSP 90-alpha	Homo sapiens	SINGLE PROTEIN	CHEMBL1201862	7	PubChem BioAssays			None
CHEMBL1502038		0	358.49	0	4.40	SID14726645	Cc1cc(N2CCN(c3cccc(C)c3C)CC2)nc(-c2ccccc2)n1	AC50	'='	1661.0	nM	5.78		active	UO_0000065					False	CHEMBL1794333	PUBCHEM_BIOASSAY: HsHsp90 Counterscreen Measured in Microorganism System Using Plate Reader - 2121-02_Inhibitor_Dose_CherryPick_Activity. (Class of assay: confirmatory) [Related pubchem assays (depositor defined):AID504596]	F	BAO_0000218	organism-based format	None	None	None	None	None	CHEMBL3880	Heat shock protein HSP 90-alpha	Homo sapiens	SINGLE PROTEIN	CHEMBL1201862	7	PubChem BioAssays			None
CHEMBL33845	DICHLOROPHEN	0	269.13	0	4.00	SID56422874	Oc1ccc(Cl)cc1Cc1cc(Cl)ccc1O	AC50	'='	8002.0	nM	5.10		active	UO_0000065					False	CHEMBL1794333	PUBCHEM_BIOASSAY: HsHsp90 Counterscreen Measured in Microorganism System Using Plate Reader - 2121-02_Inhibitor_Dose_CherryPick_Activity. (Class of assay: confirmatory) [Related pubchem assays (depositor defined):AID504596]	F	BAO_0000218	organism-based format	None	None	None	None	None	CHEMBL3880	Heat shock protein HSP 90-alpha	Homo sapiens	SINGLE PROTEIN	CHEMBL1201862	7	PubChem BioAssays			None
CHEMBL1548086		0	551.08	1	9.23	SID49647829	CCCCCCCCCCC[N+](C)(C)CC/C=C1/c2ccccc2Sc2ccc(Cl)cc21.[Br-]	AC50	'='	6772.0	nM	5.17		active	UO_0000065					False	CHEMBL1794333	PUBCHEM_BIOASSAY: HsHsp90 Counterscreen Measured in Microorganism System Using Plate Reader - 2121-02_Inhibitor_Dose_CherryPick_Activity. (Class of assay: confirmatory) [Related pubchem assays (depositor defined):AID504596]	F	BAO_0000218	organism-based format	None	None	None	None	None	CHEMBL3880	Heat shock protein HSP 90-alpha	Homo sapiens	SINGLE PROTEIN	CHEMBL1201862	7	PubChem BioAssays			None
CHEMBL1441486		0	344.41	0	1.82	SID24788353	COC(=O)C1CCN(C2CC(=O)N(c3cc(C)cc(C)c3)C2=O)CC1	AC50	'='	7089.0	nM	5.15		active	UO_0000065					False	CHEMBL1794333	PUBCHEM_BIOASSAY: HsHsp90 Counterscreen Measured in Microorganism System Using Plate Reader - 2121-02_Inhibitor_Dose_CherryPick_Activity. (Class of assay: confirmatory) [Related pubchem assays (depositor defined):AID504596]	F	BAO_0000218	organism-based format	None	None	None	None	None	CHEMBL3880	Heat shock protein HSP 90-alpha	Homo sapiens	SINGLE PROTEIN	CHEMBL1201862	7	PubChem BioAssays			None
CHEMBL1563898		0	365.30	0	3.59	SID49679877	O=c1cc2oc3cc(O)c(O)cc3c(-c3ccccc3[N+](=O)[O-])c-2cc1O	AC50	'='	2903.0	nM	5.54		active	UO_0000065					False	CHEMBL1794333	PUBCHEM_BIOASSAY: HsHsp90 Counterscreen Measured in Microorganism System Using Plate Reader - 2121-02_Inhibitor_Dose_CherryPick_Activity. (Class of assay: confirmatory) [Related pubchem assays (depositor defined):AID504596]	F	BAO_0000218	organism-based format	None	None	None	None	None	CHEMBL3880	Heat shock protein HSP 90-alpha	Homo sapiens	SINGLE PROTEIN	CHEMBL1201862	7	PubChem BioAssays			None
CHEMBL21619	2-AMINOPYRIDINE	0	94.12	0	0.66	Figure2, R2C1	Nc1ccccn1	Kd	'>'	1000.0	nM				UO_0000065					False	CHEMBL1838880	Binding affinity to human HSP90alpha assessed as 2D1H-15N chemical shift perturbation by NMR spectroscopy	B	BAO_0000357	single protein format	Homo sapiens	None	None	None	None	CHEMBL3880	Heat shock protein HSP 90-alpha	Homo sapiens	SINGLE PROTEIN	CHEMBL1833897	1	Scientific Literature	Bioorg. Med. Chem. Lett.	2011	None
CHEMBL1939383		0	385.49	0	2.07	20	Cc1cc(C)c2cc1C(=O)NCCCC(=O)NCCSc1cc-2nc(N)n1	Kd	'='	0.65	nM	9.19			UO_0000065	23.83	0.46	7.12	8.35	False	CHEMBL1944310	Binding affinity to N-terminus biotinylated human Hsp90 alpha by surface plasmon resonance assay	B	BAO_0000357	single protein format	Homo sapiens	None	None	None	None	CHEMBL3880	Heat shock protein HSP 90-alpha	Homo sapiens	SINGLE PROTEIN	CHEMBL1938253	1	Scientific Literature	Bioorg. Med. Chem. Lett.	2012	None
CHEMBL1939381		0	413.55	0	2.85	18	Cc1cc(C)c2cc1C(=O)NCCCCCNC(=O)CCSc1cc-2nc(N)n1	Kd	'='	0.25	nM	9.60			UO_0000065	23.22	0.45	6.75	8.73	False	CHEMBL1944310	Binding affinity to N-terminus biotinylated human Hsp90 alpha by surface plasmon resonance assay	B	BAO_0000357	single protein format	Homo sapiens	None	None	None	None	CHEMBL3880	Heat shock protein HSP 90-alpha	Homo sapiens	SINGLE PROTEIN	CHEMBL1938253	1	Scientific Literature	Bioorg. Med. Chem. Lett.	2012	None
CHEMBL1939370		0	365.46	0	4.35	7	Cc1ccc2cc1-c1cc(nc(N)n1)Sc1cccc(c1)OCCCO2	Kd	'='	120.0	nM	6.92			UO_0000065	18.94	0.36	2.57	9.85	False	CHEMBL1944310	Binding affinity to N-terminus biotinylated human Hsp90 alpha by surface plasmon resonance assay	B	BAO_0000357	single protein format	Homo sapiens	None	None	None	None	CHEMBL3880	Heat shock protein HSP 90-alpha	Homo sapiens	SINGLE PROTEIN	CHEMBL1938253	1	Scientific Literature	Bioorg. Med. Chem. Lett.	2012	None
CHEMBL2237430		0	447.28	0	3.43	66	O=C(C[n+]1cccc(C(=O)Nc2ccc(Cl)cc2)c1)Nc1ccc([N+](=O)[O-])cc1.[Cl-]	Inhibition	'='	24.0	%				UO_0000187					False	CHEMBL3061739	Inhibition of recombinant Homo sapiens (human) Hsp90 alpha ATPase activity assessed as inorganic phosphate release at 10 uM by malachite green colorimetric method	B	BAO_0000357	single protein format	Homo sapiens	None	None	None	None	CHEMBL3880	Heat shock protein HSP 90-alpha	Homo sapiens	SINGLE PROTEIN	CHEMBL3046576	1	Scientific Literature	Med Chem Res	2012	None
CHEMBL2237465		0	305.76	0	0.39	22	NC(=O)c1ccc[n+](CC(=O)NCc2ccccc2)c1.[Cl-]	Inhibition	'='	20.0	%				UO_0000187					False	CHEMBL3061739	Inhibition of recombinant Homo sapiens (human) Hsp90 alpha ATPase activity assessed as inorganic phosphate release at 10 uM by malachite green colorimetric method	B	BAO_0000357	single protein format	Homo sapiens	None	None	None	None	CHEMBL3880	Heat shock protein HSP 90-alpha	Homo sapiens	SINGLE PROTEIN	CHEMBL3046576	1	Scientific Literature	Med Chem Res	2012	None
CHEMBL2237443		0	293.71	0	1.52	39	O=C(C[n+]1ccccc1)Nc1ccc([N+](=O)[O-])cc1.[Cl-]	IC50	'='	14900.0	nM	4.83			UO_0000065	18.69	0.35	3.31	6.34	False	CHEMBL3061740	Inhibition of recombinant Homo sapiens (human) Hsp90 alpha ATPase activity assessed as inorganic phosphate release by malachite green colorimetric method	B	BAO_0000357	single protein format	Homo sapiens	None	None	None	None	CHEMBL3880	Heat shock protein HSP 90-alpha	Homo sapiens	SINGLE PROTEIN	CHEMBL3046576	1	Scientific Literature	Med Chem Res	2012	None
CHEMBL2237452		0	381.86	0	3.17	49	Cc1ccc(NC(=O)C[n+]2cccc(C(=O)Nc3ccccc3)c2)cc1.[Cl-]	IC50	'='	7400.0	nM	5.13			UO_0000065	14.81	0.27	1.96	8.26	False	CHEMBL3061740	Inhibition of recombinant Homo sapiens (human) Hsp90 alpha ATPase activity assessed as inorganic phosphate release by malachite green colorimetric method	B	BAO_0000357	single protein format	Homo sapiens	None	None	None	None	CHEMBL3880	Heat shock protein HSP 90-alpha	Homo sapiens	SINGLE PROTEIN	CHEMBL3046576	1	Scientific Literature	Med Chem Res	2012	None
CHEMBL2237460		0	427.89	0	2.88	57	COc1ccc(NC(=O)C[n+]2cccc(C(=O)Nc3ccc(OC)cc3)c2)cc1.[Cl-]	Inhibition	'='	3.0	%				UO_0000187					False	CHEMBL3061739	Inhibition of recombinant Homo sapiens (human) Hsp90 alpha ATPase activity assessed as inorganic phosphate release at 10 uM by malachite green colorimetric method	B	BAO_0000357	single protein format	Homo sapiens	None	None	None	None	CHEMBL3880	Heat shock protein HSP 90-alpha	Homo sapiens	SINGLE PROTEIN	CHEMBL3046576	1	Scientific Literature	Med Chem Res	2012	None
CHEMBL3104275		0	401.92	0	3.61	16b	CN(C)CCSc1nc(N)nc(-c2c(Cl)cc3c4c(cccc24)COC3)n1	Kd	'='	1.5	nM	8.82			UO_0000065	21.95	0.45	5.21	11.44	False	CHEMBL3107812	Binding affinity to human biotinylated N-terminal Hsp90alpha (9 to 236) by surface plasmon resonance assay	B	BAO_0000357	single protein format	Homo sapiens	None	None	None	None	CHEMBL3880	Heat shock protein HSP 90-alpha	Homo sapiens	SINGLE PROTEIN	CHEMBL3102824	1	Scientific Literature	Bioorg. Med. Chem.	2014	None
CHEMBL192145		0	418.32	0	3.74	11p	C#CCCCn1c(Sc2cc(OC)ccc2Br)nc2c(N)ncnc21	Selectivity	'='	212.0										False	CHEMBL830755	Selective binding towards heat shock protein HSP90 of normal lung cell to that of SKBr3 cells	F	BAO_0000219	cell-based format	Homo sapiens	None	None	SKBr3	None	CHEMBL3880	Heat shock protein HSP 90-alpha	Homo sapiens	SINGLE PROTEIN	CHEMBL1143602	1	Scientific Literature	J. Med. Chem.	2005	None
CHEMBL192062		0	373.87	0	3.64	12a	C#CCCCn1c(Sc2cc(OC)ccc2Cl)nc2c(N)ncnc21	Selectivity	'='	55.0										False	CHEMBL830761	Selective binding towards heat shock protein HSP90 of normal heart cell to that of SKBr3 cells	F	BAO_0000219	cell-based format	Homo sapiens	None	None	heart	None	CHEMBL3880	Heat shock protein HSP 90-alpha	Homo sapiens	SINGLE PROTEIN	CHEMBL1143602	1	Scientific Literature	J. Med. Chem.	2005	None
CHEMBL1802337		0	276.68	0	2.38	9e	O=c1[nH]c2ccccc2n1-c1cc(Cl)c(O)cc1O	IC50	'='	15200.0	nM	4.82			UO_0000065	17.41	0.35	2.44	6.16	False	CHEMBL1806079	Inhibition of Hsp90alpha ATPase activity by malachite green ATP-ase assay	B	BAO_0000357	single protein format	None	None	None	None	None	CHEMBL3880	Heat shock protein HSP 90-alpha	Homo sapiens	SINGLE PROTEIN	CHEMBL1800029	1	Scientific Literature	Bioorg. Med. Chem. Lett.	2010	None
CHEMBL1806511		0	537.68	1	3.56	29	Cc1c2c(n3c1CCN(C(=O)[C@@H]1C[C@H](F)CN1)C[C@@H](C)[C@H](C)Nc1cc-3ccc1C(N)=O)CC(C)(C)CC2=O	IC50	'='	80.0	nM	7.10			UO_0000065	13.20	0.25	3.54	6.48	False	CHEMBL1810576	Binding affinity to HSP90alpha after 3 hrs by fluorescence polarization assay	B	BAO_0000357	single protein format	None	None	None	None	None	CHEMBL3880	Heat shock protein HSP 90-alpha	Homo sapiens	SINGLE PROTEIN	CHEMBL1806368	1	Scientific Literature	Bioorg. Med. Chem. Lett.	2011	None
CHEMBL548540		0	374.89	1	5.05	SID24803384	CCCCC(=O)NC(c1cccs1)c1cc(Cl)c2cccnc2c1O	AC50	'='	3604.0	nM	5.44		active	UO_0000065					False	CHEMBL1794333	PUBCHEM_BIOASSAY: HsHsp90 Counterscreen Measured in Microorganism System Using Plate Reader - 2121-02_Inhibitor_Dose_CherryPick_Activity. (Class of assay: confirmatory) [Related pubchem assays (depositor defined):AID504596]	F	BAO_0000218	organism-based format	None	None	None	None	None	CHEMBL3880	Heat shock protein HSP 90-alpha	Homo sapiens	SINGLE PROTEIN	CHEMBL1201862	7	PubChem BioAssays			None
CHEMBL1725584		0	516.50	1	4.00	SID92763312	O=C1C(F)=CC(COC(c2ccccc2)(c2ccccc2)c2ccccc2)OC1n1cc(F)c(=O)[nH]c1=O	AC50	'='	2604.0	nM	5.58		active	UO_0000065					False	CHEMBL1794333	PUBCHEM_BIOASSAY: HsHsp90 Counterscreen Measured in Microorganism System Using Plate Reader - 2121-02_Inhibitor_Dose_CherryPick_Activity. (Class of assay: confirmatory) [Related pubchem assays (depositor defined):AID504596]	F	BAO_0000218	organism-based format	None	None	None	None	None	CHEMBL3880	Heat shock protein HSP 90-alpha	Homo sapiens	SINGLE PROTEIN	CHEMBL1201862	7	PubChem BioAssays			None
CHEMBL1540525		0	327.41	0	1.87	SID22405299	Cc1cccc(C(=O)NC(=S)NNC(=O)Cc2ccccc2)c1	AC50	'='	4657.0	nM	5.33		active	UO_0000065					False	CHEMBL1794333	PUBCHEM_BIOASSAY: HsHsp90 Counterscreen Measured in Microorganism System Using Plate Reader - 2121-02_Inhibitor_Dose_CherryPick_Activity. (Class of assay: confirmatory) [Related pubchem assays (depositor defined):AID504596]	F	BAO_0000218	organism-based format	None	None	None	None	None	CHEMBL3880	Heat shock protein HSP 90-alpha	Homo sapiens	SINGLE PROTEIN	CHEMBL1201862	7	PubChem BioAssays			None
CHEMBL1607437		0	487.54	0	4.29	SID17433497	CCc1ccc(S(=O)(=O)N(C(=O)c2ccncc2)c2ccc(OC(=O)c3ccncc3)cc2)cc1	AC50	'='	1030.0	nM	5.99		active	UO_0000065					False	CHEMBL1794333	PUBCHEM_BIOASSAY: HsHsp90 Counterscreen Measured in Microorganism System Using Plate Reader - 2121-02_Inhibitor_Dose_CherryPick_Activity. (Class of assay: confirmatory) [Related pubchem assays (depositor defined):AID504596]	F	BAO_0000218	organism-based format	None	None	None	None	None	CHEMBL3880	Heat shock protein HSP 90-alpha	Homo sapiens	SINGLE PROTEIN	CHEMBL1201862	7	PubChem BioAssays			None
CHEMBL1578946		0	359.81	0	3.52	SID24828830	Cc1ccc(C(=O)N2CCN(c3ccccc3Cl)CC2)cc1[N+](=O)[O-]	AC50	'='	4181.0	nM	5.38		active	UO_0000065					False	CHEMBL1794333	PUBCHEM_BIOASSAY: HsHsp90 Counterscreen Measured in Microorganism System Using Plate Reader - 2121-02_Inhibitor_Dose_CherryPick_Activity. (Class of assay: confirmatory) [Related pubchem assays (depositor defined):AID504596]	F	BAO_0000218	organism-based format	None	None	None	None	None	CHEMBL3880	Heat shock protein HSP 90-alpha	Homo sapiens	SINGLE PROTEIN	CHEMBL1201862	7	PubChem BioAssays			None
CHEMBL1484318		0	396.83	1	5.86	SID17433236	CCc1ccccc1NC(=O)c1cccc(Oc2ccc([N+](=O)[O-])cc2Cl)c1	AC50	'='	4352.0	nM	5.36		active	UO_0000065					False	CHEMBL1794333	PUBCHEM_BIOASSAY: HsHsp90 Counterscreen Measured in Microorganism System Using Plate Reader - 2121-02_Inhibitor_Dose_CherryPick_Activity. (Class of assay: confirmatory) [Related pubchem assays (depositor defined):AID504596]	F	BAO_0000218	organism-based format	None	None	None	None	None	CHEMBL3880	Heat shock protein HSP 90-alpha	Homo sapiens	SINGLE PROTEIN	CHEMBL1201862	7	PubChem BioAssays			None
CHEMBL1610506		0	284.31	0	4.43	SID26658382	Cc1cc(N=Nc2ccccc2C(=O)O)c(C)c(C)c1O	AC50	'='	4363.0	nM	5.36		active	UO_0000065					False	CHEMBL1794333	PUBCHEM_BIOASSAY: HsHsp90 Counterscreen Measured in Microorganism System Using Plate Reader - 2121-02_Inhibitor_Dose_CherryPick_Activity. (Class of assay: confirmatory) [Related pubchem assays (depositor defined):AID504596]	F	BAO_0000218	organism-based format	None	None	None	None	None	CHEMBL3880	Heat shock protein HSP 90-alpha	Homo sapiens	SINGLE PROTEIN	CHEMBL1201862	7	PubChem BioAssays			None
CHEMBL1362061		0	411.46	0	2.81	SID26668249	COCC(=O)n1nc(NCc2ccc(OC)cc2)nc1NCc1ccc(OC)cc1	AC50	'='	8123.0	nM	5.09		active	UO_0000065					False	CHEMBL1794333	PUBCHEM_BIOASSAY: HsHsp90 Counterscreen Measured in Microorganism System Using Plate Reader - 2121-02_Inhibitor_Dose_CherryPick_Activity. (Class of assay: confirmatory) [Related pubchem assays (depositor defined):AID504596]	F	BAO_0000218	organism-based format	None	None	None	None	None	CHEMBL3880	Heat shock protein HSP 90-alpha	Homo sapiens	SINGLE PROTEIN	CHEMBL1201862	7	PubChem BioAssays			None
CHEMBL1589118		0	292.34	0	3.75	SID49666712	CN(C)/C=C/C(=O)c1ccc2noc(-c3ccccc3)c2c1	AC50	'='	2512.0	nM	5.60		active	UO_0000065					False	CHEMBL1794333	PUBCHEM_BIOASSAY: HsHsp90 Counterscreen Measured in Microorganism System Using Plate Reader - 2121-02_Inhibitor_Dose_CherryPick_Activity. (Class of assay: confirmatory) [Related pubchem assays (depositor defined):AID504596]	F	BAO_0000218	organism-based format	None	None	None	None	None	CHEMBL3880	Heat shock protein HSP 90-alpha	Homo sapiens	SINGLE PROTEIN	CHEMBL1201862	7	PubChem BioAssays			None
CHEMBL1375884		0	419.87	0	3.80	SID49722025	Cc1cccc(CS(=O)(=O)c2ncc(Cl)c(C(=O)Nc3ccc(F)cc3)n2)c1	AC50	'='	1729.0	nM	5.76		active	UO_0000065					False	CHEMBL1794333	PUBCHEM_BIOASSAY: HsHsp90 Counterscreen Measured in Microorganism System Using Plate Reader - 2121-02_Inhibitor_Dose_CherryPick_Activity. (Class of assay: confirmatory) [Related pubchem assays (depositor defined):AID504596]	F	BAO_0000218	organism-based format	None	None	None	None	None	CHEMBL3880	Heat shock protein HSP 90-alpha	Homo sapiens	SINGLE PROTEIN	CHEMBL1201862	7	PubChem BioAssays			None
CHEMBL1437683		0	332.26	0	2.84	SID47194900	O=[N+]([O-])c1ccc(S(=O)(=O)c2cccc(C(F)(F)F)c2)nc1	AC50	'='	1838.0	nM	5.74		active	UO_0000065					False	CHEMBL1794333	PUBCHEM_BIOASSAY: HsHsp90 Counterscreen Measured in Microorganism System Using Plate Reader - 2121-02_Inhibitor_Dose_CherryPick_Activity. (Class of assay: confirmatory) [Related pubchem assays (depositor defined):AID504596]	F	BAO_0000218	organism-based format	None	None	None	None	None	CHEMBL3880	Heat shock protein HSP 90-alpha	Homo sapiens	SINGLE PROTEIN	CHEMBL1201862	7	PubChem BioAssays			None
CHEMBL1511171		0	409.56	1	5.43	SID87335554	Cc1sc(NC(=O)c2ccco2)c(C(c2cccnc2)N2CCC(C)CC2)c1C	AC50	'='	4944.0	nM	5.31		active	UO_0000065					False	CHEMBL1794333	PUBCHEM_BIOASSAY: HsHsp90 Counterscreen Measured in Microorganism System Using Plate Reader - 2121-02_Inhibitor_Dose_CherryPick_Activity. (Class of assay: confirmatory) [Related pubchem assays (depositor defined):AID504596]	F	BAO_0000218	organism-based format	None	None	None	None	None	CHEMBL3880	Heat shock protein HSP 90-alpha	Homo sapiens	SINGLE PROTEIN	CHEMBL1201862	7	PubChem BioAssays			None
CHEMBL1360535		0	324.38	0	4.00	SID85149178	CC1(C)C=Cc2c(ccc3c2OC[C@H](c2ccc(O)cc2O)C3)O1	AC50	'='	7450.0	nM	5.13		active	UO_0000065					False	CHEMBL1794333	PUBCHEM_BIOASSAY: HsHsp90 Counterscreen Measured in Microorganism System Using Plate Reader - 2121-02_Inhibitor_Dose_CherryPick_Activity. (Class of assay: confirmatory) [Related pubchem assays (depositor defined):AID504596]	F	BAO_0000218	organism-based format	None	None	None	None	None	CHEMBL3880	Heat shock protein HSP 90-alpha	Homo sapiens	SINGLE PROTEIN	CHEMBL1201862	7	PubChem BioAssays			None
CHEMBL1224755		0	276.34	0	3.70	SID24781888	O=C1/C(=C/c2ccncc2)CCC/C1=C\c1ccncc1	AC50	'='	8702.0	nM	5.06		active	UO_0000065					False	CHEMBL1794333	PUBCHEM_BIOASSAY: HsHsp90 Counterscreen Measured in Microorganism System Using Plate Reader - 2121-02_Inhibitor_Dose_CherryPick_Activity. (Class of assay: confirmatory) [Related pubchem assays (depositor defined):AID504596]	F	BAO_0000218	organism-based format	None	None	None	None	None	CHEMBL3880	Heat shock protein HSP 90-alpha	Homo sapiens	SINGLE PROTEIN	CHEMBL1201862	7	PubChem BioAssays			None
CHEMBL365159		0	432.30	0	3.46	11v	C#CCCCn1c(Sc2cc3c(cc2Br)OCO3)nc2c(N)ncnc21	Selectivity	'='	3265.0										False	CHEMBL830761	Selective binding towards heat shock protein HSP90 of normal heart cell to that of SKBr3 cells	F	BAO_0000219	cell-based format	Homo sapiens	None	None	heart	None	CHEMBL3880	Heat shock protein HSP 90-alpha	Homo sapiens	SINGLE PROTEIN	CHEMBL1143602	1	Scientific Literature	J. Med. Chem.	2005	None
CHEMBL1448722		0	329.20	0	4.52	SID24780906	Cc1ccc(O)c(-c2cc(-c3cccc(Br)c3)[nH]n2)c1	AC50	'='	3015.0	nM	5.52		active	UO_0000065					False	CHEMBL1794333	PUBCHEM_BIOASSAY: HsHsp90 Counterscreen Measured in Microorganism System Using Plate Reader - 2121-02_Inhibitor_Dose_CherryPick_Activity. (Class of assay: confirmatory) [Related pubchem assays (depositor defined):AID504596]	F	BAO_0000218	organism-based format	None	None	None	None	None	CHEMBL3880	Heat shock protein HSP 90-alpha	Homo sapiens	SINGLE PROTEIN	CHEMBL1201862	7	PubChem BioAssays			None
CHEMBL414883	RADICICOL	0	364.78	0	2.69	2	C[C@@H]1C[C@H]2O[C@@H]2/C=C\C=C\C(=O)Cc2c(Cl)c(O)cc(O)c2C(=O)O1	IC50	'='	530.0	nM	6.28			UO_0000065	17.20	0.34	3.59	6.51	False	CHEMBL1806079	Inhibition of Hsp90alpha ATPase activity by malachite green ATP-ase assay	B	BAO_0000357	single protein format	None	None	None	None	None	CHEMBL3880	Heat shock protein HSP 90-alpha	Homo sapiens	SINGLE PROTEIN	CHEMBL1800029	1	Scientific Literature	Bioorg. Med. Chem. Lett.	2010	None
CHEMBL1427459		0	373.50	0	4.19	SID852995	Cc1sc2nc(C3CC3)nc(SCC(=O)NCc3ccco3)c2c1C	AC50	'='	5753.0	nM	5.24		active	UO_0000065					False	CHEMBL1794333	PUBCHEM_BIOASSAY: HsHsp90 Counterscreen Measured in Microorganism System Using Plate Reader - 2121-02_Inhibitor_Dose_CherryPick_Activity. (Class of assay: confirmatory) [Related pubchem assays (depositor defined):AID504596]	F	BAO_0000218	organism-based format	None	None	None	None	None	CHEMBL3880	Heat shock protein HSP 90-alpha	Homo sapiens	SINGLE PROTEIN	CHEMBL1201862	7	PubChem BioAssays			None
CHEMBL523200		0	317.28	0	3.80	SID14736780	O=[N+]([O-])c1ccc(Sc2nc3ccccc3o2)c([N+](=O)[O-])c1	AC50	'='	2222.0	nM	5.65		active	UO_0000065					False	CHEMBL1794333	PUBCHEM_BIOASSAY: HsHsp90 Counterscreen Measured in Microorganism System Using Plate Reader - 2121-02_Inhibitor_Dose_CherryPick_Activity. (Class of assay: confirmatory) [Related pubchem assays (depositor defined):AID504596]	F	BAO_0000218	organism-based format	None	None	None	None	None	CHEMBL3880	Heat shock protein HSP 90-alpha	Homo sapiens	SINGLE PROTEIN	CHEMBL1201862	7	PubChem BioAssays			None
CHEMBL1301560		0	330.34	0	4.54	SID49672050	O=c1c(-c2ccccc2)c(-c2ccccc2)oc2cc(O)cc(O)c12	AC50	'='	7780.0	nM	5.11		active	UO_0000065					False	CHEMBL1794333	PUBCHEM_BIOASSAY: HsHsp90 Counterscreen Measured in Microorganism System Using Plate Reader - 2121-02_Inhibitor_Dose_CherryPick_Activity. (Class of assay: confirmatory) [Related pubchem assays (depositor defined):AID504596]	F	BAO_0000218	organism-based format	None	None	None	None	None	CHEMBL3880	Heat shock protein HSP 90-alpha	Homo sapiens	SINGLE PROTEIN	CHEMBL1201862	7	PubChem BioAssays			None
CHEMBL473535	FENTICLOR	0	287.17	0	4.56	SID85148638	Oc1ccc(Cl)cc1Sc1cc(Cl)ccc1O	AC50	'='	4112.0	nM	5.39		active	UO_0000065					False	CHEMBL1794333	PUBCHEM_BIOASSAY: HsHsp90 Counterscreen Measured in Microorganism System Using Plate Reader - 2121-02_Inhibitor_Dose_CherryPick_Activity. (Class of assay: confirmatory) [Related pubchem assays (depositor defined):AID504596]	F	BAO_0000218	organism-based format	None	None	None	None	None	CHEMBL3880	Heat shock protein HSP 90-alpha	Homo sapiens	SINGLE PROTEIN	CHEMBL1201862	7	PubChem BioAssays			None
CHEMBL1600855		0	319.57	1	6.17	SID56323428	CCCCCCCCCCCCCCCC[N+](C)(C)C.O.[OH-]	AC50	'='	8329.0	nM	5.08		active	UO_0000065					False	CHEMBL1794333	PUBCHEM_BIOASSAY: HsHsp90 Counterscreen Measured in Microorganism System Using Plate Reader - 2121-02_Inhibitor_Dose_CherryPick_Activity. (Class of assay: confirmatory) [Related pubchem assays (depositor defined):AID504596]	F	BAO_0000218	organism-based format	None	None	None	None	None	CHEMBL3880	Heat shock protein HSP 90-alpha	Homo sapiens	SINGLE PROTEIN	CHEMBL1201862	7	PubChem BioAssays			None
CHEMBL1774906		0	503.31	1	4.69	13	N#CCCNC(=O)N1Cc2nc(N)nc(-c3c(Cl)cc(Cl)cc3OCCCC(F)(F)F)c2C1	Ki	'='	38.0	nM	7.42			UO_0000065	14.74	0.31	2.73	6.33	False	CHEMBL1777305	Displacement of [3H]-(R)-2-(5-chloro-2,4-dihydroxybenzoyl)-N-ethylisoindoline-1-carboxamide from human his(6)-tagged HSP90alpha after 30 mins by scintillation proximity assay	B	BAO_0000357	single protein format	Homo sapiens	None	None	None	None	CHEMBL3880	Heat shock protein HSP 90-alpha	Homo sapiens	SINGLE PROTEIN	CHEMBL1772974	1	Scientific Literature	J. Med. Chem.	2011	None
CHEMBL1774917		0	465.39	0	3.60	25	CCNCCOc1cc(Cl)cc(Cl)c1-c1nc(N)nc2c1CN(C(=O)NC1CCC1)C2	Ki	'='	250.0	nM	6.60			UO_0000065	14.19	0.29	3.00	6.26	False	CHEMBL1777305	Displacement of [3H]-(R)-2-(5-chloro-2,4-dihydroxybenzoyl)-N-ethylisoindoline-1-carboxamide from human his(6)-tagged HSP90alpha after 30 mins by scintillation proximity assay	B	BAO_0000357	single protein format	Homo sapiens	None	None	None	None	CHEMBL3880	Heat shock protein HSP 90-alpha	Homo sapiens	SINGLE PROTEIN	CHEMBL1772974	1	Scientific Literature	J. Med. Chem.	2011	None
CHEMBL1802337		0	276.68	0	2.38	9e	O=c1[nH]c2ccccc2n1-c1cc(Cl)c(O)cc1O	IC50	'='	54.0	nM	7.27			UO_0000065	26.27	0.52	4.89	9.29	False	CHEMBL1806078	Binding affinity to Hsp90alpha N-terminal ATPase domain by TR-FRET assay based competitive binding assay	B	BAO_0000357	single protein format	None	None	None	None	None	CHEMBL3880	Heat shock protein HSP 90-alpha	Homo sapiens	SINGLE PROTEIN	CHEMBL1800029	1	Scientific Literature	Bioorg. Med. Chem. Lett.	2010	None
CHEMBL1738703		0	408.55	0	3.38	19	Cc1c2c(n3c1CCCNC[C@H](C)Nc1cc-3ccc1C(N)=O)CC(C)(C)CC2=O	IC50	'='	110.0	nM	6.96			UO_0000065	17.03	0.32	3.58	7.81	False	CHEMBL1763722	Inhibition of Hsp90alpha after 3 hrs by fluorescence polarization assay	B	BAO_0000357	single protein format	None	None	None	None	None	CHEMBL3880	Heat shock protein HSP 90-alpha	Homo sapiens	SINGLE PROTEIN	CHEMBL1759983	1	Scientific Literature	Bioorg. Med. Chem. Lett.	2011	None
CHEMBL1760613		0	422.57	0	3.72	40	Cc1c2c(n3c1CCCN(C)C[C@H](C)Nc1cc-3ccc1C(N)=O)CC(C)(C)CC2=O	IC50	'='	150.0	nM	6.82			UO_0000065	16.15	0.30	3.10	8.49	False	CHEMBL1763722	Inhibition of Hsp90alpha after 3 hrs by fluorescence polarization assay	B	BAO_0000357	single protein format	None	None	None	None	None	CHEMBL3880	Heat shock protein HSP 90-alpha	Homo sapiens	SINGLE PROTEIN	CHEMBL1759983	1	Scientific Literature	Bioorg. Med. Chem. Lett.	2011	None
CHEMBL1760608		0	394.52	0	3.34	33	Cc1c2c(n3c1CNCCCCNc1cc-3ccc1C(N)=O)CC(C)(C)CC2=O	IC50	'>'	5000.0	nM				UO_0000065					False	CHEMBL1763722	Inhibition of Hsp90alpha after 3 hrs by fluorescence polarization assay	B	BAO_0000357	single protein format	None	None	None	None	None	CHEMBL3880	Heat shock protein HSP 90-alpha	Homo sapiens	SINGLE PROTEIN	CHEMBL1759983	1	Scientific Literature	Bioorg. Med. Chem. Lett.	2011	None
CHEMBL278315	GELDANAMYCIN	2	560.64	1	2.41	GDA	COC1=C2C[C@@H](C)C[C@H](OC)[C@H](O)[C@@H](C)/C=C(\C)[C@H](OC(N)=O)[C@@H](OC)/C=C\C=C(/C)C(=O)NC(=CC1=O)C2=O	Activity						Active						False	CHEMBL1664662	Inhibition of human HSP90alpha expressed in yeast PP30 cells co-expressing HSF-lacZ reporter assessed as induction of heat shock response at 100 uM after 3 hrs	B	BAO_0000219	cell-based format	Homo sapiens	None	None	PP30	None	CHEMBL3880	Heat shock protein HSP 90-alpha	Homo sapiens	SINGLE PROTEIN	CHEMBL1649391	1	Scientific Literature	Bioorg. Med. Chem.	2011	None
CHEMBL1362566		0	446.50	0	4.59	SID87335546	CCOC(=O)c1c(C)oc2c1c(C(c1cccnc1)N1CCOCC1)c(O)c1ccccc12	AC50	'='	8434.0	nM	5.07		active	UO_0000065					False	CHEMBL1794333	PUBCHEM_BIOASSAY: HsHsp90 Counterscreen Measured in Microorganism System Using Plate Reader - 2121-02_Inhibitor_Dose_CherryPick_Activity. (Class of assay: confirmatory) [Related pubchem assays (depositor defined):AID504596]	F	BAO_0000218	organism-based format	None	None	None	None	None	CHEMBL3880	Heat shock protein HSP 90-alpha	Homo sapiens	SINGLE PROTEIN	CHEMBL1201862	7	PubChem BioAssays			None
CHEMBL1704627		0	380.87	0	3.77	SID89851764	O=C1C=CC(=O)C2C1C1(Cl)C(Cl)=C(Cl)C2(Cl)C1(Cl)Cl	AC50	'='	7830.0	nM	5.11		active	UO_0000065					False	CHEMBL1794333	PUBCHEM_BIOASSAY: HsHsp90 Counterscreen Measured in Microorganism System Using Plate Reader - 2121-02_Inhibitor_Dose_CherryPick_Activity. (Class of assay: confirmatory) [Related pubchem assays (depositor defined):AID504596]	F	BAO_0000218	organism-based format	None	None	None	None	None	CHEMBL3880	Heat shock protein HSP 90-alpha	Homo sapiens	SINGLE PROTEIN	CHEMBL1201862	7	PubChem BioAssays			None
CHEMBL1369441		0	305.38	0	4.36	SID49666999	Oc1ccccc1-c1nc(NC2CCCC2)c2ccccc2n1	AC50	'='	4231.0	nM	5.37		active	UO_0000065					False	CHEMBL1794333	PUBCHEM_BIOASSAY: HsHsp90 Counterscreen Measured in Microorganism System Using Plate Reader - 2121-02_Inhibitor_Dose_CherryPick_Activity. (Class of assay: confirmatory) [Related pubchem assays (depositor defined):AID504596]	F	BAO_0000218	organism-based format	None	None	None	None	None	CHEMBL3880	Heat shock protein HSP 90-alpha	Homo sapiens	SINGLE PROTEIN	CHEMBL1201862	7	PubChem BioAssays			None
CHEMBL352683		0	401.47	0	2.45	31	COc1cc(Cc2nc3c(N)ncnc3n2CCOC(C)C)cc(OC)c1OC	EC50						Not Determined						False	CHEMBL830090	Effective concentration of compound against heat shock protein HSP90 determined in normal heart cells; (ND=Not Determined)	B	BAO_0000219	cell-based format	Homo sapiens	None	None	heart	None	CHEMBL3880	Heat shock protein HSP 90-alpha	Homo sapiens	SINGLE PROTEIN	CHEMBL1143602	1	Scientific Literature	J. Med. Chem.	2005	None
CHEMBL1560954		0	312.76	0	3.43	SID14732327	Cc1ccc(NN2C(=O)C=C(c3ccc(Cl)cc3)C2=O)cc1	AC50	'<'	195.0	nM			active	UO_0000065					False	CHEMBL1794333	PUBCHEM_BIOASSAY: HsHsp90 Counterscreen Measured in Microorganism System Using Plate Reader - 2121-02_Inhibitor_Dose_CherryPick_Activity. (Class of assay: confirmatory) [Related pubchem assays (depositor defined):AID504596]	F	BAO_0000218	organism-based format	None	None	None	None	None	CHEMBL3880	Heat shock protein HSP 90-alpha	Homo sapiens	SINGLE PROTEIN	CHEMBL1201862	7	PubChem BioAssays			None
CHEMBL1364435		0	418.47	0	1.87	SID4264461	CCOC(=O)C1=C(N)N2C(=O)C(C)SC2=C(C(=O)OC)C1c1ccccc1OC	AC50	'='	982.0	nM	6.01		active	UO_0000065					False	CHEMBL1794333	PUBCHEM_BIOASSAY: HsHsp90 Counterscreen Measured in Microorganism System Using Plate Reader - 2121-02_Inhibitor_Dose_CherryPick_Activity. (Class of assay: confirmatory) [Related pubchem assays (depositor defined):AID504596]	F	BAO_0000218	organism-based format	None	None	None	None	None	CHEMBL3880	Heat shock protein HSP 90-alpha	Homo sapiens	SINGLE PROTEIN	CHEMBL1201862	7	PubChem BioAssays			None
CHEMBL1976308		0	281.15	0	3.62	SID24835397	C/C(=N\Nc1ncc(Cl)cc1Cl)c1ccccn1	AC50	'='	1836.0	nM	5.74		active	UO_0000065					False	CHEMBL1794333	PUBCHEM_BIOASSAY: HsHsp90 Counterscreen Measured in Microorganism System Using Plate Reader - 2121-02_Inhibitor_Dose_CherryPick_Activity. (Class of assay: confirmatory) [Related pubchem assays (depositor defined):AID504596]	F	BAO_0000218	organism-based format	None	None	None	None	None	CHEMBL3880	Heat shock protein HSP 90-alpha	Homo sapiens	SINGLE PROTEIN	CHEMBL1201862	7	PubChem BioAssays			None
CHEMBL1720380		0	709.68	2	5.70	SID92763360	CC1=CC(C)CC(C)OC(=O)CC(c2ccc(O)cc2)NC(=O)C(Cc2c(Br)[nH]c3ccccc23)N(C)C(=O)C(C)NC(=O)C(C)C1	AC50	'='	4094.0	nM	5.39		active	UO_0000065					False	CHEMBL1794333	PUBCHEM_BIOASSAY: HsHsp90 Counterscreen Measured in Microorganism System Using Plate Reader - 2121-02_Inhibitor_Dose_CherryPick_Activity. (Class of assay: confirmatory) [Related pubchem assays (depositor defined):AID504596]	F	BAO_0000218	organism-based format	None	None	None	None	None	CHEMBL3880	Heat shock protein HSP 90-alpha	Homo sapiens	SINGLE PROTEIN	CHEMBL1201862	7	PubChem BioAssays			None
CHEMBL1337219		0	388.46	0	2.38	SID7977071	CCCOc1ccc(N2C(=O)CC(N3CCC(C(=O)OCC)CC3)C2=O)cc1	AC50	'='	3104.0	nM	5.51		active	UO_0000065					False	CHEMBL1794333	PUBCHEM_BIOASSAY: HsHsp90 Counterscreen Measured in Microorganism System Using Plate Reader - 2121-02_Inhibitor_Dose_CherryPick_Activity. (Class of assay: confirmatory) [Related pubchem assays (depositor defined):AID504596]	F	BAO_0000218	organism-based format	None	None	None	None	None	CHEMBL3880	Heat shock protein HSP 90-alpha	Homo sapiens	SINGLE PROTEIN	CHEMBL1201862	7	PubChem BioAssays			None
CHEMBL1567272		0	267.33	0	3.74	SID24818084	CN(C)/C=C/C(=O)c1ccc(Oc2ccccc2)cc1	AC50	'='	4263.0	nM	5.37		active	UO_0000065					False	CHEMBL1794333	PUBCHEM_BIOASSAY: HsHsp90 Counterscreen Measured in Microorganism System Using Plate Reader - 2121-02_Inhibitor_Dose_CherryPick_Activity. (Class of assay: confirmatory) [Related pubchem assays (depositor defined):AID504596]	F	BAO_0000218	organism-based format	None	None	None	None	None	CHEMBL3880	Heat shock protein HSP 90-alpha	Homo sapiens	SINGLE PROTEIN	CHEMBL1201862	7	PubChem BioAssays			None
CHEMBL1365431		0	317.29	0	3.71	SID26727049	CCOC(=O)c1sc(-c2ccc(C(F)(F)F)cc2)nc1O	AC50	'='	3144.0	nM	5.50		active	UO_0000065					False	CHEMBL1794333	PUBCHEM_BIOASSAY: HsHsp90 Counterscreen Measured in Microorganism System Using Plate Reader - 2121-02_Inhibitor_Dose_CherryPick_Activity. (Class of assay: confirmatory) [Related pubchem assays (depositor defined):AID504596]	F	BAO_0000218	organism-based format	None	None	None	None	None	CHEMBL3880	Heat shock protein HSP 90-alpha	Homo sapiens	SINGLE PROTEIN	CHEMBL1201862	7	PubChem BioAssays			None
CHEMBL1993199		0	369.06	0	4.54	SID24821892	Oc1c(Br)cc(Br)cc1/C=N/Cc1ccccc1	AC50	'='	5313.0	nM	5.28		active	UO_0000065					False	CHEMBL1794333	PUBCHEM_BIOASSAY: HsHsp90 Counterscreen Measured in Microorganism System Using Plate Reader - 2121-02_Inhibitor_Dose_CherryPick_Activity. (Class of assay: confirmatory) [Related pubchem assays (depositor defined):AID504596]	F	BAO_0000218	organism-based format	None	None	None	None	None	CHEMBL3880	Heat shock protein HSP 90-alpha	Homo sapiens	SINGLE PROTEIN	CHEMBL1201862	7	PubChem BioAssays			None
CHEMBL1327737		0	388.49	1	5.25	SID17416146	Cc1ccc2nc(-c3ccc(NS(C)(=O)=O)cc3)cc(-c3ccccc3)c2c1	AC50	'='	8003.0	nM	5.10		active	UO_0000065					False	CHEMBL1794333	PUBCHEM_BIOASSAY: HsHsp90 Counterscreen Measured in Microorganism System Using Plate Reader - 2121-02_Inhibitor_Dose_CherryPick_Activity. (Class of assay: confirmatory) [Related pubchem assays (depositor defined):AID504596]	F	BAO_0000218	organism-based format	None	None	None	None	None	CHEMBL3880	Heat shock protein HSP 90-alpha	Homo sapiens	SINGLE PROTEIN	CHEMBL1201862	7	PubChem BioAssays			None
CHEMBL3310671		0	350.76	0	2.50	38	COC(=O)c1c(O)cc(O)c(Cl)c1CCC(=O)Nc1ccccn1	Inhibition						Not Active						False	CHEMBL3372044	Inhibition of Hsp90alpha in human RPMI18226 cells assessed as Akt degradation at 0.5 to 5 fold antiproliferative IC50 concentration by Western blot analysis	B	BAO_0000219	cell-based format	Homo sapiens	None	None	None	None	CHEMBL3880	Heat shock protein HSP 90-alpha	Homo sapiens	SINGLE PROTEIN	CHEMBL3352107	1	Scientific Literature	Bioorg. Med. Chem.	2014	None
CHEMBL1703209		0	218.04	0	3.24	SID92764011	O=[N+]([O-])/C=C/c1c(Cl)cccc1Cl	AC50	'='	1120.0	nM	5.95		active	UO_0000065					False	CHEMBL1794333	PUBCHEM_BIOASSAY: HsHsp90 Counterscreen Measured in Microorganism System Using Plate Reader - 2121-02_Inhibitor_Dose_CherryPick_Activity. (Class of assay: confirmatory) [Related pubchem assays (depositor defined):AID504596]	F	BAO_0000218	organism-based format	None	None	None	None	None	CHEMBL3880	Heat shock protein HSP 90-alpha	Homo sapiens	SINGLE PROTEIN	CHEMBL1201862	7	PubChem BioAssays			None
CHEMBL1986664		0	356.02	0	4.06	SID49670608	Oc1c(Br)cc(Br)cc1/C=N\c1cccnc1	AC50	'='	3091.0	nM	5.51		active	UO_0000065					False	CHEMBL1794333	PUBCHEM_BIOASSAY: HsHsp90 Counterscreen Measured in Microorganism System Using Plate Reader - 2121-02_Inhibitor_Dose_CherryPick_Activity. (Class of assay: confirmatory) [Related pubchem assays (depositor defined):AID504596]	F	BAO_0000218	organism-based format	None	None	None	None	None	CHEMBL3880	Heat shock protein HSP 90-alpha	Homo sapiens	SINGLE PROTEIN	CHEMBL1201862	7	PubChem BioAssays			None
CHEMBL459022	TOXYLOXANTHONE C	0	328.32	0	3.12	SID46501194	CC1Oc2cc3oc4c(O)c(O)ccc4c(=O)c3c(O)c2C1(C)C	AC50	'='	38042.0	nM	4.42		active	UO_0000065					False	CHEMBL1794333	PUBCHEM_BIOASSAY: HsHsp90 Counterscreen Measured in Microorganism System Using Plate Reader - 2121-02_Inhibitor_Dose_CherryPick_Activity. (Class of assay: confirmatory) [Related pubchem assays (depositor defined):AID504596]	F	BAO_0000218	organism-based format	None	None	None	None	None	CHEMBL3880	Heat shock protein HSP 90-alpha	Homo sapiens	SINGLE PROTEIN	CHEMBL1201862	7	PubChem BioAssays			None
CHEMBL1722849		0	229.24	0	1.96	SID92764003	COc1cc(C=NO)nc(-c2ccccn2)c1	AC50	'='	3201.0	nM	5.50		active	UO_0000065					False	CHEMBL1794333	PUBCHEM_BIOASSAY: HsHsp90 Counterscreen Measured in Microorganism System Using Plate Reader - 2121-02_Inhibitor_Dose_CherryPick_Activity. (Class of assay: confirmatory) [Related pubchem assays (depositor defined):AID504596]	F	BAO_0000218	organism-based format	None	None	None	None	None	CHEMBL3880	Heat shock protein HSP 90-alpha	Homo sapiens	SINGLE PROTEIN	CHEMBL1201862	7	PubChem BioAssays			None
CHEMBL1460705		0	346.41	0	3.62	SID24824998	O=C(Nc1nnc(SCc2ccc(F)cc2)s1)c1ccccn1	AC50	'='	3563.0	nM	5.45		active	UO_0000065					False	CHEMBL1794333	PUBCHEM_BIOASSAY: HsHsp90 Counterscreen Measured in Microorganism System Using Plate Reader - 2121-02_Inhibitor_Dose_CherryPick_Activity. (Class of assay: confirmatory) [Related pubchem assays (depositor defined):AID504596]	F	BAO_0000218	organism-based format	None	None	None	None	None	CHEMBL3880	Heat shock protein HSP 90-alpha	Homo sapiens	SINGLE PROTEIN	CHEMBL1201862	7	PubChem BioAssays			None
CHEMBL1708334		0	307.63	0	3.85	SID24811339	Clc1nss/c1=N\c1ccc(Br)cc1	AC50	'='	24377.0	nM	4.61		active	UO_0000065					False	CHEMBL1794333	PUBCHEM_BIOASSAY: HsHsp90 Counterscreen Measured in Microorganism System Using Plate Reader - 2121-02_Inhibitor_Dose_CherryPick_Activity. (Class of assay: confirmatory) [Related pubchem assays (depositor defined):AID504596]	F	BAO_0000218	organism-based format	None	None	None	None	None	CHEMBL3880	Heat shock protein HSP 90-alpha	Homo sapiens	SINGLE PROTEIN	CHEMBL1201862	7	PubChem BioAssays			None
CHEMBL1801572		0	347.76	0	2.02	12a	CC(=O)NCc1ccc2c(c1)[nH]c(=O)n2-c1cc(Cl)c(O)cc1O	IC50	'='	40.0	nM	7.40			UO_0000065	21.27	0.42	5.38	6.89	False	CHEMBL1806078	Binding affinity to Hsp90alpha N-terminal ATPase domain by TR-FRET assay based competitive binding assay	B	BAO_0000357	single protein format	None	None	None	None	None	CHEMBL3880	Heat shock protein HSP 90-alpha	Homo sapiens	SINGLE PROTEIN	CHEMBL1800029	1	Scientific Literature	Bioorg. Med. Chem. Lett.	2010	None
CHEMBL1801577		0	445.88	0	2.86	12f	O=c1[nH]c2cc(CNS(=O)(=O)c3ccccc3)ccc2n1-c1cc(Cl)c(O)cc1O	IC50	'='	3420.0	nM	5.47			UO_0000065	12.26	0.25	2.61	4.39	False	CHEMBL1806079	Inhibition of Hsp90alpha ATPase activity by malachite green ATP-ase assay	B	BAO_0000357	single protein format	None	None	None	None	None	CHEMBL3880	Heat shock protein HSP 90-alpha	Homo sapiens	SINGLE PROTEIN	CHEMBL1800029	1	Scientific Literature	Bioorg. Med. Chem. Lett.	2010	None
CHEMBL1391094		0	391.43	0	2.51	SID24790134	Cc1ccc(NC(=O)c2cc(N3C(=O)C=CC3=O)ccc2N2CCOCC2)cc1	AC50	'='	591.0	nM	6.23		active	UO_0000065					False	CHEMBL1794333	PUBCHEM_BIOASSAY: HsHsp90 Counterscreen Measured in Microorganism System Using Plate Reader - 2121-02_Inhibitor_Dose_CherryPick_Activity. (Class of assay: confirmatory) [Related pubchem assays (depositor defined):AID504596]	F	BAO_0000218	organism-based format	None	None	None	None	None	CHEMBL3880	Heat shock protein HSP 90-alpha	Homo sapiens	SINGLE PROTEIN	CHEMBL1201862	7	PubChem BioAssays			None
CHEMBL1384108		0	412.54	0	2.81	SID4258317	O=C1CC(N2CCN(c3nc4ccccc4s3)CC2)C(=O)N1Cc1cccs1	AC50	'='	3336.0	nM	5.48		active	UO_0000065					False	CHEMBL1794333	PUBCHEM_BIOASSAY: HsHsp90 Counterscreen Measured in Microorganism System Using Plate Reader - 2121-02_Inhibitor_Dose_CherryPick_Activity. (Class of assay: confirmatory) [Related pubchem assays (depositor defined):AID504596]	F	BAO_0000218	organism-based format	None	None	None	None	None	CHEMBL3880	Heat shock protein HSP 90-alpha	Homo sapiens	SINGLE PROTEIN	CHEMBL1201862	7	PubChem BioAssays			None
CHEMBL1468982		0	452.53	0	2.40	SID17414298	Cc1cc(C)c(S(=O)(=O)NCC23C=CC(O2)C2C(=O)N(c4ccccc4)C(=O)C23)c(C)c1	AC50	'='	10108.0	nM	5.00		active	UO_0000065					False	CHEMBL1794333	PUBCHEM_BIOASSAY: HsHsp90 Counterscreen Measured in Microorganism System Using Plate Reader - 2121-02_Inhibitor_Dose_CherryPick_Activity. (Class of assay: confirmatory) [Related pubchem assays (depositor defined):AID504596]	F	BAO_0000218	organism-based format	None	None	None	None	None	CHEMBL3880	Heat shock protein HSP 90-alpha	Homo sapiens	SINGLE PROTEIN	CHEMBL1201862	7	PubChem BioAssays			None
CHEMBL1485335		0	440.28	0	4.06	SID49670425	CCOc1ccc(Br)cc1C1=NN(C(C)=O)C(c2ccc([N+](=O)[O-])s2)O1	AC50	'='	7825.0	nM	5.11		active	UO_0000065					False	CHEMBL1794333	PUBCHEM_BIOASSAY: HsHsp90 Counterscreen Measured in Microorganism System Using Plate Reader - 2121-02_Inhibitor_Dose_CherryPick_Activity. (Class of assay: confirmatory) [Related pubchem assays (depositor defined):AID504596]	F	BAO_0000218	organism-based format	None	None	None	None	None	CHEMBL3880	Heat shock protein HSP 90-alpha	Homo sapiens	SINGLE PROTEIN	CHEMBL1201862	7	PubChem BioAssays			None
CHEMBL3192061		0	294.31	0	2.53	SID17432151	Cc1cccc(C(=O)O/N=C2\C(=O)N(C)c3ccccc32)c1	AC50	'='	1508.0	nM	5.82		active	UO_0000065					False	CHEMBL1794333	PUBCHEM_BIOASSAY: HsHsp90 Counterscreen Measured in Microorganism System Using Plate Reader - 2121-02_Inhibitor_Dose_CherryPick_Activity. (Class of assay: confirmatory) [Related pubchem assays (depositor defined):AID504596]	F	BAO_0000218	organism-based format	None	None	None	None	None	CHEMBL3880	Heat shock protein HSP 90-alpha	Homo sapiens	SINGLE PROTEIN	CHEMBL1201862	7	PubChem BioAssays			None
CHEMBL415879	PHENANTHROLINE	0	180.21	0	2.78	SID11533040	c1cnc2c(c1)ccc1cccnc12	AC50	'='	7106.0	nM	5.15		active	UO_0000065					False	CHEMBL1794333	PUBCHEM_BIOASSAY: HsHsp90 Counterscreen Measured in Microorganism System Using Plate Reader - 2121-02_Inhibitor_Dose_CherryPick_Activity. (Class of assay: confirmatory) [Related pubchem assays (depositor defined):AID504596]	F	BAO_0000218	organism-based format	None	None	None	None	None	CHEMBL3880	Heat shock protein HSP 90-alpha	Homo sapiens	SINGLE PROTEIN	CHEMBL1201862	7	PubChem BioAssays			None
CHEMBL1368477		0	332.24	0	4.20	SID47198055	O=C(NCCCCc1ccccc1)c1ccc(Br)cc1	AC50	'='	3650.0	nM	5.44		active	UO_0000065					False	CHEMBL1794333	PUBCHEM_BIOASSAY: HsHsp90 Counterscreen Measured in Microorganism System Using Plate Reader - 2121-02_Inhibitor_Dose_CherryPick_Activity. (Class of assay: confirmatory) [Related pubchem assays (depositor defined):AID504596]	F	BAO_0000218	organism-based format	None	None	None	None	None	CHEMBL3880	Heat shock protein HSP 90-alpha	Homo sapiens	SINGLE PROTEIN	CHEMBL1201862	7	PubChem BioAssays			None
CHEMBL1353371		0	329.21	0	3.94	SID17415033	N=C(Cc1ccc(Cl)c(Cl)c1)NOC(=O)c1cccs1	AC50	'='	3012.0	nM	5.52		active	UO_0000065					False	CHEMBL1794333	PUBCHEM_BIOASSAY: HsHsp90 Counterscreen Measured in Microorganism System Using Plate Reader - 2121-02_Inhibitor_Dose_CherryPick_Activity. (Class of assay: confirmatory) [Related pubchem assays (depositor defined):AID504596]	F	BAO_0000218	organism-based format	None	None	None	None	None	CHEMBL3880	Heat shock protein HSP 90-alpha	Homo sapiens	SINGLE PROTEIN	CHEMBL1201862	7	PubChem BioAssays			None
CHEMBL1447284		0	279.30	0	4.36	SID26660712	COc1ccc(N=Nc2ccc(O)c3ncccc23)cc1	AC50	'='	3344.0	nM	5.48		active	UO_0000065					False	CHEMBL1794333	PUBCHEM_BIOASSAY: HsHsp90 Counterscreen Measured in Microorganism System Using Plate Reader - 2121-02_Inhibitor_Dose_CherryPick_Activity. (Class of assay: confirmatory) [Related pubchem assays (depositor defined):AID504596]	F	BAO_0000218	organism-based format	None	None	None	None	None	CHEMBL3880	Heat shock protein HSP 90-alpha	Homo sapiens	SINGLE PROTEIN	CHEMBL1201862	7	PubChem BioAssays			None
CHEMBL1305708		0	313.38	0	3.95	SID47195401	CCCOc1ccc2ccccc2c1/C=C1\SC(=O)NC1=O	AC50	'='	6895.0	nM	5.16		active	UO_0000065					False	CHEMBL1794333	PUBCHEM_BIOASSAY: HsHsp90 Counterscreen Measured in Microorganism System Using Plate Reader - 2121-02_Inhibitor_Dose_CherryPick_Activity. (Class of assay: confirmatory) [Related pubchem assays (depositor defined):AID504596]	F	BAO_0000218	organism-based format	None	None	None	None	None	CHEMBL3880	Heat shock protein HSP 90-alpha	Homo sapiens	SINGLE PROTEIN	CHEMBL1201862	7	PubChem BioAssays			None
CHEMBL1503864		0	258.33	0	3.06	SID17508531	Cc1cc(C)c2c(N=NN3CCCCC3)[nH]nc2n1	AC50	'='	4010.0	nM	5.40		active	UO_0000065					False	CHEMBL1794333	PUBCHEM_BIOASSAY: HsHsp90 Counterscreen Measured in Microorganism System Using Plate Reader - 2121-02_Inhibitor_Dose_CherryPick_Activity. (Class of assay: confirmatory) [Related pubchem assays (depositor defined):AID504596]	F	BAO_0000218	organism-based format	None	None	None	None	None	CHEMBL3880	Heat shock protein HSP 90-alpha	Homo sapiens	SINGLE PROTEIN	CHEMBL1201862	7	PubChem BioAssays			None
CHEMBL1397539		0	402.86	0	3.78	SID49716487	COc1ccc(N(C(=O)c2ccncc2)S(=O)(=O)c2ccc(Cl)cc2)cc1	AC50	'='	354.0	nM	6.45		active	UO_0000065					False	CHEMBL1794333	PUBCHEM_BIOASSAY: HsHsp90 Counterscreen Measured in Microorganism System Using Plate Reader - 2121-02_Inhibitor_Dose_CherryPick_Activity. (Class of assay: confirmatory) [Related pubchem assays (depositor defined):AID504596]	F	BAO_0000218	organism-based format	None	None	None	None	None	CHEMBL3880	Heat shock protein HSP 90-alpha	Homo sapiens	SINGLE PROTEIN	CHEMBL1201862	7	PubChem BioAssays			None
CHEMBL1299463		0	445.42	0	4.88	SID17387681	CCc1ccc(-c2cc(C(=O)N3N=C(C(F)F)CC3(O)C(F)F)c3ccccc3n2)cc1	AC50	'='	4042.0	nM	5.39		active	UO_0000065					False	CHEMBL1794333	PUBCHEM_BIOASSAY: HsHsp90 Counterscreen Measured in Microorganism System Using Plate Reader - 2121-02_Inhibitor_Dose_CherryPick_Activity. (Class of assay: confirmatory) [Related pubchem assays (depositor defined):AID504596]	F	BAO_0000218	organism-based format	None	None	None	None	None	CHEMBL3880	Heat shock protein HSP 90-alpha	Homo sapiens	SINGLE PROTEIN	CHEMBL1201862	7	PubChem BioAssays			None
CHEMBL1698715		0	264.32	0	3.97	SID92764023	Cc1ccc2c(c1C)-c1c(ccc(C)c1C)C(=O)C2=O	AC50	'='	2788.0	nM	5.55		active	UO_0000065					False	CHEMBL1794333	PUBCHEM_BIOASSAY: HsHsp90 Counterscreen Measured in Microorganism System Using Plate Reader - 2121-02_Inhibitor_Dose_CherryPick_Activity. (Class of assay: confirmatory) [Related pubchem assays (depositor defined):AID504596]	F	BAO_0000218	organism-based format	None	None	None	None	None	CHEMBL3880	Heat shock protein HSP 90-alpha	Homo sapiens	SINGLE PROTEIN	CHEMBL1201862	7	PubChem BioAssays			None
CHEMBL1415813		0	293.37	0	3.38	SID7974689	O=C(/C=C/N1CCOCC1)c1ccc(-c2ccccc2)cc1	AC50	'='	1681.0	nM	5.77		active	UO_0000065					False	CHEMBL1794333	PUBCHEM_BIOASSAY: HsHsp90 Counterscreen Measured in Microorganism System Using Plate Reader - 2121-02_Inhibitor_Dose_CherryPick_Activity. (Class of assay: confirmatory) [Related pubchem assays (depositor defined):AID504596]	F	BAO_0000218	organism-based format	None	None	None	None	None	CHEMBL3880	Heat shock protein HSP 90-alpha	Homo sapiens	SINGLE PROTEIN	CHEMBL1201862	7	PubChem BioAssays			None
CHEMBL1457995		0	368.41	0	3.13	SID49736926	COc1ccc(N(C(=O)c2ccncc2)S(=O)(=O)c2ccccc2)cc1	AC50	'='	1768.0	nM	5.75		active	UO_0000065					False	CHEMBL1794333	PUBCHEM_BIOASSAY: HsHsp90 Counterscreen Measured in Microorganism System Using Plate Reader - 2121-02_Inhibitor_Dose_CherryPick_Activity. (Class of assay: confirmatory) [Related pubchem assays (depositor defined):AID504596]	F	BAO_0000218	organism-based format	None	None	None	None	None	CHEMBL3880	Heat shock protein HSP 90-alpha	Homo sapiens	SINGLE PROTEIN	CHEMBL1201862	7	PubChem BioAssays			None
CHEMBL567622		0	249.27	0	2.78	SID26663744	O=C1C=CC(=O)N1c1cccc(-c2ccccc2)c1	AC50	'='	378.0	nM	6.42		active	UO_0000065					False	CHEMBL1794333	PUBCHEM_BIOASSAY: HsHsp90 Counterscreen Measured in Microorganism System Using Plate Reader - 2121-02_Inhibitor_Dose_CherryPick_Activity. (Class of assay: confirmatory) [Related pubchem assays (depositor defined):AID504596]	F	BAO_0000218	organism-based format	None	None	None	None	None	CHEMBL3880	Heat shock protein HSP 90-alpha	Homo sapiens	SINGLE PROTEIN	CHEMBL1201862	7	PubChem BioAssays			None
CHEMBL1458022		0	289.55	0	3.50	SID22413135	Cc1ccc(-n2c(Cl)c(Cl)nc(Cl)c2=O)cc1	AC50	'='	1381.0	nM	5.86		active	UO_0000065					False	CHEMBL1794333	PUBCHEM_BIOASSAY: HsHsp90 Counterscreen Measured in Microorganism System Using Plate Reader - 2121-02_Inhibitor_Dose_CherryPick_Activity. (Class of assay: confirmatory) [Related pubchem assays (depositor defined):AID504596]	F	BAO_0000218	organism-based format	None	None	None	None	None	CHEMBL3880	Heat shock protein HSP 90-alpha	Homo sapiens	SINGLE PROTEIN	CHEMBL1201862	7	PubChem BioAssays			None
CHEMBL1699032		0	264.28	0	2.86	SID87335591	O=C1C=CC(=O)N1c1ccc(Nc2ccccc2)cc1	AC50	'='	1849.0	nM	5.73		active	UO_0000065					False	CHEMBL1794333	PUBCHEM_BIOASSAY: HsHsp90 Counterscreen Measured in Microorganism System Using Plate Reader - 2121-02_Inhibitor_Dose_CherryPick_Activity. (Class of assay: confirmatory) [Related pubchem assays (depositor defined):AID504596]	F	BAO_0000218	organism-based format	None	None	None	None	None	CHEMBL3880	Heat shock protein HSP 90-alpha	Homo sapiens	SINGLE PROTEIN	CHEMBL1201862	7	PubChem BioAssays			None
CHEMBL1324303		0	254.33	1	5.04	SID47195530	Cc1cccc(C)c1N=Nc1c(C)cc(O)cc1C	AC50	'='	8380.0	nM	5.08		active	UO_0000065					False	CHEMBL1794333	PUBCHEM_BIOASSAY: HsHsp90 Counterscreen Measured in Microorganism System Using Plate Reader - 2121-02_Inhibitor_Dose_CherryPick_Activity. (Class of assay: confirmatory) [Related pubchem assays (depositor defined):AID504596]	F	BAO_0000218	organism-based format	None	None	None	None	None	CHEMBL3880	Heat shock protein HSP 90-alpha	Homo sapiens	SINGLE PROTEIN	CHEMBL1201862	7	PubChem BioAssays			None
CHEMBL1200883	THONZONIUM BROMIDE	4	591.72	2	8.05	SID56463066	CCCCCCCCCCCCCCCC[N+](C)(C)CCN(Cc1ccc(OC)cc1)c1ncccn1.[Br-]	AC50	'='	6056.0	nM	5.22		active	UO_0000065					False	CHEMBL1794333	PUBCHEM_BIOASSAY: HsHsp90 Counterscreen Measured in Microorganism System Using Plate Reader - 2121-02_Inhibitor_Dose_CherryPick_Activity. (Class of assay: confirmatory) [Related pubchem assays (depositor defined):AID504596]	F	BAO_0000218	organism-based format	None	None	None	None	None	CHEMBL3880	Heat shock protein HSP 90-alpha	Homo sapiens	SINGLE PROTEIN	CHEMBL1201862	7	PubChem BioAssays			None
CHEMBL3144856		0	353.38	0	2.89	SID49676423	COc1ccc(C(C[N+](=O)[O-])c2c(C)[nH]n(-c3ccccc3)c2=O)cc1	AC50	'='	7913.0	nM	5.10		active	UO_0000065					False	CHEMBL1794333	PUBCHEM_BIOASSAY: HsHsp90 Counterscreen Measured in Microorganism System Using Plate Reader - 2121-02_Inhibitor_Dose_CherryPick_Activity. (Class of assay: confirmatory) [Related pubchem assays (depositor defined):AID504596]	F	BAO_0000218	organism-based format	None	None	None	None	None	CHEMBL3880	Heat shock protein HSP 90-alpha	Homo sapiens	SINGLE PROTEIN	CHEMBL1201862	7	PubChem BioAssays			None
CHEMBL1458548		0	345.83	0	2.16	SID24817131	CCCNC(=O)c1nnsc1S(=O)(=O)c1ccc(Cl)cc1	AC50	'='	602.0	nM	6.22		active	UO_0000065					False	CHEMBL1794333	PUBCHEM_BIOASSAY: HsHsp90 Counterscreen Measured in Microorganism System Using Plate Reader - 2121-02_Inhibitor_Dose_CherryPick_Activity. (Class of assay: confirmatory) [Related pubchem assays (depositor defined):AID504596]	F	BAO_0000218	organism-based format	None	None	None	None	None	CHEMBL3880	Heat shock protein HSP 90-alpha	Homo sapiens	SINGLE PROTEIN	CHEMBL1201862	7	PubChem BioAssays			None
CHEMBL1474113		0	385.81	0	2.59	SID51089322	Nc1c(C(=O)Nc2ccc3c(c2)OCCO3)nnn1Cc1ccccc1Cl	AC50	'='	10268.0	nM	4.99		active	UO_0000065					False	CHEMBL1794333	PUBCHEM_BIOASSAY: HsHsp90 Counterscreen Measured in Microorganism System Using Plate Reader - 2121-02_Inhibitor_Dose_CherryPick_Activity. (Class of assay: confirmatory) [Related pubchem assays (depositor defined):AID504596]	F	BAO_0000218	organism-based format	None	None	None	None	None	CHEMBL3880	Heat shock protein HSP 90-alpha	Homo sapiens	SINGLE PROTEIN	CHEMBL1201862	7	PubChem BioAssays			None
CHEMBL1720801		0	253.26	0	2.45	SID92764432	CC(=NNc1nc2ccccc2o1)c1ncccn1	AC50	'='	1971.0	nM	5.71		active	UO_0000065					False	CHEMBL1794333	PUBCHEM_BIOASSAY: HsHsp90 Counterscreen Measured in Microorganism System Using Plate Reader - 2121-02_Inhibitor_Dose_CherryPick_Activity. (Class of assay: confirmatory) [Related pubchem assays (depositor defined):AID504596]	F	BAO_0000218	organism-based format	None	None	None	None	None	CHEMBL3880	Heat shock protein HSP 90-alpha	Homo sapiens	SINGLE PROTEIN	CHEMBL1201862	7	PubChem BioAssays			None
CHEMBL1340519		0	436.95	1	5.98	SID22402423	O=C(NNc1nc2ccc(Cl)cc2s1)c1cc(-c2cccs2)nc2ccccc12	AC50	'='	2182.0	nM	5.66		active	UO_0000065					False	CHEMBL1794333	PUBCHEM_BIOASSAY: HsHsp90 Counterscreen Measured in Microorganism System Using Plate Reader - 2121-02_Inhibitor_Dose_CherryPick_Activity. (Class of assay: confirmatory) [Related pubchem assays (depositor defined):AID504596]	F	BAO_0000218	organism-based format	None	None	None	None	None	CHEMBL3880	Heat shock protein HSP 90-alpha	Homo sapiens	SINGLE PROTEIN	CHEMBL1201862	7	PubChem BioAssays			None
CHEMBL169811		0	392.53	0	3.30	SID92763864	CC(N/N=C(\S)N1CCN(c2ccccn2)CC1)c1nccc2ccccc12	AC50	'='	2585.0	nM	5.59		active	UO_0000065					False	CHEMBL1794333	PUBCHEM_BIOASSAY: HsHsp90 Counterscreen Measured in Microorganism System Using Plate Reader - 2121-02_Inhibitor_Dose_CherryPick_Activity. (Class of assay: confirmatory) [Related pubchem assays (depositor defined):AID504596]	F	BAO_0000218	organism-based format	None	None	None	None	None	CHEMBL3880	Heat shock protein HSP 90-alpha	Homo sapiens	SINGLE PROTEIN	CHEMBL1201862	7	PubChem BioAssays			None
CHEMBL1544114		0	279.30	0	4.36	SID49680824	COc1cccc(N=Nc2ccc(O)c3ncccc23)c1	AC50	'='	4007.0	nM	5.40		active	UO_0000065					False	CHEMBL1794333	PUBCHEM_BIOASSAY: HsHsp90 Counterscreen Measured in Microorganism System Using Plate Reader - 2121-02_Inhibitor_Dose_CherryPick_Activity. (Class of assay: confirmatory) [Related pubchem assays (depositor defined):AID504596]	F	BAO_0000218	organism-based format	None	None	None	None	None	CHEMBL3880	Heat shock protein HSP 90-alpha	Homo sapiens	SINGLE PROTEIN	CHEMBL1201862	7	PubChem BioAssays			None
CHEMBL1721165		0	489.37	1	5.15	SID74373691	C[C@@]12C(=O)Nc3ccc(Br)cc3C(=O)N1[C@H]1c3ccccc3OC[C@@H]1[C@@H]2c1ccccc1	AC50	'='	427.0	nM	6.37		active	UO_0000065					False	CHEMBL1794333	PUBCHEM_BIOASSAY: HsHsp90 Counterscreen Measured in Microorganism System Using Plate Reader - 2121-02_Inhibitor_Dose_CherryPick_Activity. (Class of assay: confirmatory) [Related pubchem assays (depositor defined):AID504596]	F	BAO_0000218	organism-based format	None	None	None	None	None	CHEMBL3880	Heat shock protein HSP 90-alpha	Homo sapiens	SINGLE PROTEIN	CHEMBL1201862	7	PubChem BioAssays			None
CHEMBL3197425		0	370.63	0	4.50	SID17413369	COc1cc(/C=N/O)cc(Br)c1OCc1cccc(Cl)c1	AC50	'='	7989.0	nM	5.10		active	UO_0000065					False	CHEMBL1794333	PUBCHEM_BIOASSAY: HsHsp90 Counterscreen Measured in Microorganism System Using Plate Reader - 2121-02_Inhibitor_Dose_CherryPick_Activity. (Class of assay: confirmatory) [Related pubchem assays (depositor defined):AID504596]	F	BAO_0000218	organism-based format	None	None	None	None	None	CHEMBL3880	Heat shock protein HSP 90-alpha	Homo sapiens	SINGLE PROTEIN	CHEMBL1201862	7	PubChem BioAssays			None
CHEMBL1539520		0	456.56	0	3.68	SID24784802	COc1ccc(C(=O)/C=C/C(=O)N(CC(=O)NC2CCCCC2)Cc2cccs2)c(O)c1	AC50	'='	2980.0	nM	5.53		active	UO_0000065					False	CHEMBL1794333	PUBCHEM_BIOASSAY: HsHsp90 Counterscreen Measured in Microorganism System Using Plate Reader - 2121-02_Inhibitor_Dose_CherryPick_Activity. (Class of assay: confirmatory) [Related pubchem assays (depositor defined):AID504596]	F	BAO_0000218	organism-based format	None	None	None	None	None	CHEMBL3880	Heat shock protein HSP 90-alpha	Homo sapiens	SINGLE PROTEIN	CHEMBL1201862	7	PubChem BioAssays			None
CHEMBL473721		0	220.28	0	3.73	SID17408790	C(=C/c1nc2ccccc2[nH]1)\c1ccccc1	AC50	'='	44005.0	nM	4.36		active	UO_0000065					False	CHEMBL1794333	PUBCHEM_BIOASSAY: HsHsp90 Counterscreen Measured in Microorganism System Using Plate Reader - 2121-02_Inhibitor_Dose_CherryPick_Activity. (Class of assay: confirmatory) [Related pubchem assays (depositor defined):AID504596]	F	BAO_0000218	organism-based format	None	None	None	None	None	CHEMBL3880	Heat shock protein HSP 90-alpha	Homo sapiens	SINGLE PROTEIN	CHEMBL1201862	7	PubChem BioAssays			None
CHEMBL277535	BIFONAZOLE	4	310.40	1	5.19	Bif	c1ccc(-c2ccc(C(c3ccccc3)n3ccnc3)cc2)cc1	AC50	'='	1064.0	nM	5.97		active	UO_0000065					False	CHEMBL1794333	PUBCHEM_BIOASSAY: HsHsp90 Counterscreen Measured in Microorganism System Using Plate Reader - 2121-02_Inhibitor_Dose_CherryPick_Activity. (Class of assay: confirmatory) [Related pubchem assays (depositor defined):AID504596]	F	BAO_0000218	organism-based format	None	None	None	None	None	CHEMBL3880	Heat shock protein HSP 90-alpha	Homo sapiens	SINGLE PROTEIN	CHEMBL1201862	7	PubChem BioAssays			None
CHEMBL1607597		0	353.78	0	1.31	SID14726696	NC(=O)C1CCN(C2CC(=O)N(c3ccc(F)c(Cl)c3)C2=O)CC1	AC50	'='	3042.0	nM	5.52		active	UO_0000065					False	CHEMBL1794333	PUBCHEM_BIOASSAY: HsHsp90 Counterscreen Measured in Microorganism System Using Plate Reader - 2121-02_Inhibitor_Dose_CherryPick_Activity. (Class of assay: confirmatory) [Related pubchem assays (depositor defined):AID504596]	F	BAO_0000218	organism-based format	None	None	None	None	None	CHEMBL3880	Heat shock protein HSP 90-alpha	Homo sapiens	SINGLE PROTEIN	CHEMBL1201862	7	PubChem BioAssays			None
CHEMBL1309484		0	429.49	1	5.85	SID24780501	CCCCCCCCCCCCCCCC[n+]1ccn(CC(C)=O)c1.[Br-]	AC50	'='	2863.0	nM	5.54		active	UO_0000065					False	CHEMBL1794333	PUBCHEM_BIOASSAY: HsHsp90 Counterscreen Measured in Microorganism System Using Plate Reader - 2121-02_Inhibitor_Dose_CherryPick_Activity. (Class of assay: confirmatory) [Related pubchem assays (depositor defined):AID504596]	F	BAO_0000218	organism-based format	None	None	None	None	None	CHEMBL3880	Heat shock protein HSP 90-alpha	Homo sapiens	SINGLE PROTEIN	CHEMBL1201862	7	PubChem BioAssays			None
CHEMBL109480	TANESPIMYCIN	3	585.70	1	2.54	17-AAG	C=CCNC1=C2C[C@@H](C)C[C@H](OC)[C@H](O)[C@@H](C)/C=C(\C)[C@H](OC(N)=O)[C@@H](OC)/C=C\C=C(/C)C(=O)NC(=CC1=O)C2=O	Kd	'='	200.0	nM	6.70			UO_0000065	11.44	0.22	4.16	4.03	False	CHEMBL1028139	Binding affinity to human full length Histidine6-tagged Hsp90alpha expressed in Escherichia coli BL21 DE3 by ITC	B	BAO_0000019	assay format	Homo sapiens	None	None	None	None	CHEMBL3880	Heat shock protein HSP 90-alpha	Homo sapiens	SINGLE PROTEIN	CHEMBL1152722	1	Scientific Literature	Bioorg. Med. Chem. Lett.	2009	None
CHEMBL2270444	DESACETYL SALANNIN	0	554.68	1	4.72	10	C/C=C(\C)C(=O)O[C@H]1C[C@@H](O)[C@@]2(C)CO[C@H]3[C@H]4O[C@@H]5C[C@@H](c6ccoc6)C(C)=C5[C@@]4(C)[C@H](CC(=O)OC)[C@]1(C)[C@@H]32	Inhibition						Active						False	CHEMBL3123987	Inhibition of recombinant HSP90-alpha ATPase activity (unknown origin) at 2 to 50 uM after 60 mins by fluorimetric analysis	B	BAO_0000357	single protein format	Homo sapiens	None	None	None	None	CHEMBL3880	Heat shock protein HSP 90-alpha	Homo sapiens	SINGLE PROTEIN	CHEMBL3120057	1	Scientific Literature	J. Nat. Prod.	2014	None
CHEMBL109480	TANESPIMYCIN	3	585.70	1	2.54	17-AAG	C=CCNC1=C2C[C@@H](C)C[C@H](OC)[C@H](O)[C@@H](C)/C=C(\C)[C@H](OC(N)=O)[C@@H](OC)/C=C\C=C(/C)C(=O)NC(=CC1=O)C2=O	Kd	'='	310.0	nM	6.51			UO_0000065	11.11	0.21	3.97	3.91	False	CHEMBL3123988	Binding affinity to recombinant HSP90-alpha (unknown origin) by surface plasmon resonance analysis	B	BAO_0000357	single protein format	Homo sapiens	None	None	None	None	CHEMBL3880	Heat shock protein HSP 90-alpha	Homo sapiens	SINGLE PROTEIN	CHEMBL3120057	1	Scientific Literature	J. Nat. Prod.	2014	None
CHEMBL3342585		0	416.86	1	5.07	28	COc1ccc(-c2c(-c3cc(Cl)c(O)cc3O)noc2NC(=O)C(C)(C)C)cc1	IC50	'='	42.0	nM	7.38			UO_0000065	17.70	0.35	2.31	7.04	False	CHEMBL3373353	Inhibition of HSP90alpha (unknown origin) after 16 hrs by FP enzymatic assay	B	BAO_0000357	single protein format	Homo sapiens	None	None	None	None	CHEMBL3880	Heat shock protein HSP 90-alpha	Homo sapiens	SINGLE PROTEIN	CHEMBL3352482	1	Scientific Literature	Eur. J. Med. Chem.	2014	None
CHEMBL424579		0	862.97	2	3.39	LY4OGM	CO[C@H]1/C=C\C=C(/C)C(=O)NC2=CC(=O)C(NCCOCCOc3ccc4c(=O)cc(N5CCOCC5)oc4c3)=C(C[C@@H](C)C[C@H](OC)[C@H](O)[C@@H](C)/C=C(\C)[C@@H]1OC(N)=O)C2=O	EC50	'='	16000.0	nM	4.80			UO_0000065	5.56	0.11	1.41	2.11	False	CHEMBL693505	Competitive binding towards Heat shock protein HSP 90-alpha	B	BAO_0000357	single protein format	None	None	None	None	None	CHEMBL3880	Heat shock protein HSP 90-alpha	Homo sapiens	SINGLE PROTEIN	CHEMBL1134011	1	Scientific Literature	Bioorg. Med. Chem. Lett.	2001	None
CHEMBL1701797		0	302.34	0	4.21	SID92764431	CC(=NNc1nc2ccccc2o1)c1cc2ccccc2cn1	AC50	'='	16891.0	nM	4.77		active	UO_0000065					False	CHEMBL1794333	PUBCHEM_BIOASSAY: HsHsp90 Counterscreen Measured in Microorganism System Using Plate Reader - 2121-02_Inhibitor_Dose_CherryPick_Activity. (Class of assay: confirmatory) [Related pubchem assays (depositor defined):AID504596]	F	BAO_0000218	organism-based format	None	None	None	None	None	CHEMBL3880	Heat shock protein HSP 90-alpha	Homo sapiens	SINGLE PROTEIN	CHEMBL1201862	7	PubChem BioAssays			None
CHEMBL3190542		0	281.22	0	1.31	SID26660874	O=C(O)CC/C(=N/Nc1ccc([N+](=O)[O-])cc1)C(=O)O	AC50	'='	4786.0	nM	5.32		active	UO_0000065					False	CHEMBL1794333	PUBCHEM_BIOASSAY: HsHsp90 Counterscreen Measured in Microorganism System Using Plate Reader - 2121-02_Inhibitor_Dose_CherryPick_Activity. (Class of assay: confirmatory) [Related pubchem assays (depositor defined):AID504596]	F	BAO_0000218	organism-based format	None	None	None	None	None	CHEMBL3880	Heat shock protein HSP 90-alpha	Homo sapiens	SINGLE PROTEIN	CHEMBL1201862	7	PubChem BioAssays			None
CHEMBL3145285		0	331.38	0	3.41	SID17505417	Cc1ccc(/N=C/c2c(C)[nH]n(-c3nc4ccccc4[nH]3)c2=O)cc1	AC50	'='	5842.0	nM	5.23		active	UO_0000065					False	CHEMBL1794333	PUBCHEM_BIOASSAY: HsHsp90 Counterscreen Measured in Microorganism System Using Plate Reader - 2121-02_Inhibitor_Dose_CherryPick_Activity. (Class of assay: confirmatory) [Related pubchem assays (depositor defined):AID504596]	F	BAO_0000218	organism-based format	None	None	None	None	None	CHEMBL3880	Heat shock protein HSP 90-alpha	Homo sapiens	SINGLE PROTEIN	CHEMBL1201862	7	PubChem BioAssays			None
CHEMBL2002008		0	296.35	0	3.37	SID17432516	O=C(N/N=C/c1sc2ccccc2c1O)c1ccccc1	AC50	'='	1020.0	nM	5.99		active	UO_0000065					False	CHEMBL1794333	PUBCHEM_BIOASSAY: HsHsp90 Counterscreen Measured in Microorganism System Using Plate Reader - 2121-02_Inhibitor_Dose_CherryPick_Activity. (Class of assay: confirmatory) [Related pubchem assays (depositor defined):AID504596]	F	BAO_0000218	organism-based format	None	None	None	None	None	CHEMBL3880	Heat shock protein HSP 90-alpha	Homo sapiens	SINGLE PROTEIN	CHEMBL1201862	7	PubChem BioAssays			None
CHEMBL542969		0	281.78	0	1.99	SID92764769	Cl.O=C(/C=C/c1ccccc1)CCN1CCOCC1	AC50	'='	2940.0	nM	5.53		active	UO_0000065					False	CHEMBL1794333	PUBCHEM_BIOASSAY: HsHsp90 Counterscreen Measured in Microorganism System Using Plate Reader - 2121-02_Inhibitor_Dose_CherryPick_Activity. (Class of assay: confirmatory) [Related pubchem assays (depositor defined):AID504596]	F	BAO_0000218	organism-based format	None	None	None	None	None	CHEMBL3880	Heat shock protein HSP 90-alpha	Homo sapiens	SINGLE PROTEIN	CHEMBL1201862	7	PubChem BioAssays			None
CHEMBL1524172		0	314.34	0	4.23	SID24836142	O=C(O)c1cccc(NN=C2c3ccccc3-c3ccccc32)c1	AC50	'='	8322.0	nM	5.08		active	UO_0000065					False	CHEMBL1794333	PUBCHEM_BIOASSAY: HsHsp90 Counterscreen Measured in Microorganism System Using Plate Reader - 2121-02_Inhibitor_Dose_CherryPick_Activity. (Class of assay: confirmatory) [Related pubchem assays (depositor defined):AID504596]	F	BAO_0000218	organism-based format	None	None	None	None	None	CHEMBL3880	Heat shock protein HSP 90-alpha	Homo sapiens	SINGLE PROTEIN	CHEMBL1201862	7	PubChem BioAssays			None
CHEMBL1547395		0	307.35	0	3.69	SID49665050	CC(C)Oc1ccc(C(=O)/C=C2/C(=O)Nc3ccccc32)cc1	AC50	'='	1942.0	nM	5.71		active	UO_0000065					False	CHEMBL1794333	PUBCHEM_BIOASSAY: HsHsp90 Counterscreen Measured in Microorganism System Using Plate Reader - 2121-02_Inhibitor_Dose_CherryPick_Activity. (Class of assay: confirmatory) [Related pubchem assays (depositor defined):AID504596]	F	BAO_0000218	organism-based format	None	None	None	None	None	CHEMBL3880	Heat shock protein HSP 90-alpha	Homo sapiens	SINGLE PROTEIN	CHEMBL1201862	7	PubChem BioAssays			None
CHEMBL1492677		0	352.82	0	3.16	SID26666836	CCCCCCC(=O)N(O)C1CC(=O)N(c2ccc(Cl)cc2)C1=O	AC50	'='	1637.0	nM	5.79		active	UO_0000065					False	CHEMBL1794333	PUBCHEM_BIOASSAY: HsHsp90 Counterscreen Measured in Microorganism System Using Plate Reader - 2121-02_Inhibitor_Dose_CherryPick_Activity. (Class of assay: confirmatory) [Related pubchem assays (depositor defined):AID504596]	F	BAO_0000218	organism-based format	None	None	None	None	None	CHEMBL3880	Heat shock protein HSP 90-alpha	Homo sapiens	SINGLE PROTEIN	CHEMBL1201862	7	PubChem BioAssays			None
CHEMBL1502104		0	302.33	0	3.08	SID47196544	C=CCN1C(=O)/C(=C2/C(=O)Nc3ccccc32)c2ccccc21	AC50	'='	1173.0	nM	5.93		active	UO_0000065					False	CHEMBL1794333	PUBCHEM_BIOASSAY: HsHsp90 Counterscreen Measured in Microorganism System Using Plate Reader - 2121-02_Inhibitor_Dose_CherryPick_Activity. (Class of assay: confirmatory) [Related pubchem assays (depositor defined):AID504596]	F	BAO_0000218	organism-based format	None	None	None	None	None	CHEMBL3880	Heat shock protein HSP 90-alpha	Homo sapiens	SINGLE PROTEIN	CHEMBL1201862	7	PubChem BioAssays			None
CHEMBL106	FLUCONAZOLE	4	306.28	0	0.74	FLC	OC(Cn1cncn1)(Cn1cncn1)c1ccc(F)cc1F	AC50	'='	4687.0	nM	5.33		active	UO_0000065					False	CHEMBL1794333	PUBCHEM_BIOASSAY: HsHsp90 Counterscreen Measured in Microorganism System Using Plate Reader - 2121-02_Inhibitor_Dose_CherryPick_Activity. (Class of assay: confirmatory) [Related pubchem assays (depositor defined):AID504596]	F	BAO_0000218	organism-based format	None	None	None	None	None	CHEMBL3880	Heat shock protein HSP 90-alpha	Homo sapiens	SINGLE PROTEIN	CHEMBL1201862	7	PubChem BioAssays			None
CHEMBL1408181		0	352.39	0	2.24	SID7972174	COC(=O)c1ccc(N2C(=O)CC(N(C)Cc3ccccc3)C2=O)cc1	AC50	'='	7696.0	nM	5.11		active	UO_0000065					False	CHEMBL1794333	PUBCHEM_BIOASSAY: HsHsp90 Counterscreen Measured in Microorganism System Using Plate Reader - 2121-02_Inhibitor_Dose_CherryPick_Activity. (Class of assay: confirmatory) [Related pubchem assays (depositor defined):AID504596]	F	BAO_0000218	organism-based format	None	None	None	None	None	CHEMBL3880	Heat shock protein HSP 90-alpha	Homo sapiens	SINGLE PROTEIN	CHEMBL1201862	7	PubChem BioAssays			None
CHEMBL1589298		0	215.21	0	1.35	SID856337	CCOC(=O)C1=Nc2ccccc2C1=[N+]=[N-]	AC50	'='	444.0	nM	6.35		active	UO_0000065					False	CHEMBL1794333	PUBCHEM_BIOASSAY: HsHsp90 Counterscreen Measured in Microorganism System Using Plate Reader - 2121-02_Inhibitor_Dose_CherryPick_Activity. (Class of assay: confirmatory) [Related pubchem assays (depositor defined):AID504596]	F	BAO_0000218	organism-based format	None	None	None	None	None	CHEMBL3880	Heat shock protein HSP 90-alpha	Homo sapiens	SINGLE PROTEIN	CHEMBL1201862	7	PubChem BioAssays			None
CHEMBL1716672		0	318.78	0	3.44	SID14724758	O=C(c1ccc(Cl)cc1)N1CCN(c2ccc(F)cc2)CC1	AC50	'='	5203.0	nM	5.28		active	UO_0000065					False	CHEMBL1794333	PUBCHEM_BIOASSAY: HsHsp90 Counterscreen Measured in Microorganism System Using Plate Reader - 2121-02_Inhibitor_Dose_CherryPick_Activity. (Class of assay: confirmatory) [Related pubchem assays (depositor defined):AID504596]	F	BAO_0000218	organism-based format	None	None	None	None	None	CHEMBL3880	Heat shock protein HSP 90-alpha	Homo sapiens	SINGLE PROTEIN	CHEMBL1201862	7	PubChem BioAssays			None
CHEMBL203695		0	393.48	0	4.84	SID92764358	O=C(OC12CC3CC(CC(C3)C1)C2)c1ccc(NCc2cc(O)ccc2O)cc1	AC50	'='	5147.0	nM	5.29		active	UO_0000065					False	CHEMBL1794333	PUBCHEM_BIOASSAY: HsHsp90 Counterscreen Measured in Microorganism System Using Plate Reader - 2121-02_Inhibitor_Dose_CherryPick_Activity. (Class of assay: confirmatory) [Related pubchem assays (depositor defined):AID504596]	F	BAO_0000218	organism-based format	None	None	None	None	None	CHEMBL3880	Heat shock protein HSP 90-alpha	Homo sapiens	SINGLE PROTEIN	CHEMBL1201862	7	PubChem BioAssays			None
CHEMBL1571835		0	256.30	0	2.11	SID24806280	O=C1C=CC(=O)N1c1ccc(N2CCCCC2)cc1	AC50	'='	554.0	nM	6.26		active	UO_0000065					False	CHEMBL1794333	PUBCHEM_BIOASSAY: HsHsp90 Counterscreen Measured in Microorganism System Using Plate Reader - 2121-02_Inhibitor_Dose_CherryPick_Activity. (Class of assay: confirmatory) [Related pubchem assays (depositor defined):AID504596]	F	BAO_0000218	organism-based format	None	None	None	None	None	CHEMBL3880	Heat shock protein HSP 90-alpha	Homo sapiens	SINGLE PROTEIN	CHEMBL1201862	7	PubChem BioAssays			None
CHEMBL1883941		0	244.68	0	3.61	SID89854434	O=C(O)c1cccc2c1Cc1cc(Cl)ccc1-2	AC50	'='	723.0	nM	6.14		active	UO_0000065					False	CHEMBL1794333	PUBCHEM_BIOASSAY: HsHsp90 Counterscreen Measured in Microorganism System Using Plate Reader - 2121-02_Inhibitor_Dose_CherryPick_Activity. (Class of assay: confirmatory) [Related pubchem assays (depositor defined):AID504596]	F	BAO_0000218	organism-based format	None	None	None	None	None	CHEMBL3880	Heat shock protein HSP 90-alpha	Homo sapiens	SINGLE PROTEIN	CHEMBL1201862	7	PubChem BioAssays			None
CHEMBL1715330		0	319.00	None	None	SID93576944	F[B-](F)(F)c1cc2cc(Br)ccc2s1.[K+]	AC50	'='	4024.0	nM	5.39		active	UO_0000065					False	CHEMBL1794333	PUBCHEM_BIOASSAY: HsHsp90 Counterscreen Measured in Microorganism System Using Plate Reader - 2121-02_Inhibitor_Dose_CherryPick_Activity. (Class of assay: confirmatory) [Related pubchem assays (depositor defined):AID504596]	F	BAO_0000218	organism-based format	None	None	None	None	None	CHEMBL3880	Heat shock protein HSP 90-alpha	Homo sapiens	SINGLE PROTEIN	CHEMBL1201862	7	PubChem BioAssays			None
CHEMBL3193419		0	370.21	0	3.47	SID47202119	O=C(N/N=C\c1c(O)ccc2ccccc12)c1cncc(Br)c1	AC50	'='	4059.0	nM	5.39		active	UO_0000065					False	CHEMBL1794333	PUBCHEM_BIOASSAY: HsHsp90 Counterscreen Measured in Microorganism System Using Plate Reader - 2121-02_Inhibitor_Dose_CherryPick_Activity. (Class of assay: confirmatory) [Related pubchem assays (depositor defined):AID504596]	F	BAO_0000218	organism-based format	None	None	None	None	None	CHEMBL3880	Heat shock protein HSP 90-alpha	Homo sapiens	SINGLE PROTEIN	CHEMBL1201862	7	PubChem BioAssays			None
CHEMBL109480	TANESPIMYCIN	3	585.70	1	2.54	1, 17-AAG	C=CCNC1=C2C[C@@H](C)C[C@H](OC)[C@H](O)[C@@H](C)/C=C(\C)[C@H](OC(N)=O)[C@@H](OC)/C=C\C=C(/C)C(=O)NC(=CC1=O)C2=O	Ki	'='	29.0	nM	7.54			UO_0000065	12.87	0.25	5.00	4.53	False	CHEMBL3404380	Inhibition of FITC-GA binding to Hsp90alpha (unknown origin) ATPase site after 2 hrs by fluorescence polarization assay	B	BAO_0000357	single protein format	Homo sapiens	None	None	None	None	CHEMBL3880	Heat shock protein HSP 90-alpha	Homo sapiens	SINGLE PROTEIN	CHEMBL3400101	1	Scientific Literature	Bioorg. Med. Chem. Lett.	2015	None
CHEMBL3360310		0	393.42	0	2.99	15	CCOc1cccc(-c2cc(F)ccc2[C@H]2Cc3nc(N)nc(C)c3C(=O)N2)n1	IC50	'='	56.0	nM	7.25			UO_0000065	18.43	0.34	4.26	7.04	False	CHEMBL3387537	Inhibition of N-terminal His-tagged HSP90-alpha (unknown origin) after 2 hrs by spectrophotometry	B	BAO_0000357	single protein format	Homo sapiens	None	None	None	None	CHEMBL3880	Heat shock protein HSP 90-alpha	Homo sapiens	SINGLE PROTEIN	CHEMBL3351788	1	Scientific Literature	J. Med. Chem.	2014	None
CHEMBL460005		0	407.42	0	1.31	KU32	CO[C@@H]1[C@@H](O)[C@@H](O)[C@H](Oc2ccc3cc(NC(C)=O)c(=O)oc3c2C)OC1(C)C	Activity						Active						False	CHEMBL1664662	Inhibition of human HSP90alpha expressed in yeast PP30 cells co-expressing HSF-lacZ reporter assessed as induction of heat shock response at 100 uM after 3 hrs	B	BAO_0000219	cell-based format	Homo sapiens	None	None	PP30	None	CHEMBL3880	Heat shock protein HSP 90-alpha	Homo sapiens	SINGLE PROTEIN	CHEMBL1649391	1	Scientific Literature	Bioorg. Med. Chem.	2011	None
CHEMBL1760598		0	394.52	0	2.99	14	Cc1c2c(n3c1CCNCCCNc1cc-3ccc1C(N)=O)CC(C)(C)CC2=O	IC50	'='	400.0	nM	6.40			UO_0000065	16.22	0.30	3.41	7.18	False	CHEMBL1763722	Inhibition of Hsp90alpha after 3 hrs by fluorescence polarization assay	B	BAO_0000357	single protein format	None	None	None	None	None	CHEMBL3880	Heat shock protein HSP 90-alpha	Homo sapiens	SINGLE PROTEIN	CHEMBL1759983	1	Scientific Literature	Bioorg. Med. Chem. Lett.	2011	None
CHEMBL1760600		0	436.60	0	4.01	16	Cc1c2c(n3c1CCCNCC(C)(C)CNc1cc-3ccc1C(N)=O)CC(C)(C)CC2=O	IC50	'='	290.0	nM	6.54			UO_0000065	14.97	0.28	2.53	7.33	False	CHEMBL1763722	Inhibition of Hsp90alpha after 3 hrs by fluorescence polarization assay	B	BAO_0000357	single protein format	None	None	None	None	None	CHEMBL3880	Heat shock protein HSP 90-alpha	Homo sapiens	SINGLE PROTEIN	CHEMBL1759983	1	Scientific Literature	Bioorg. Med. Chem. Lett.	2011	None
CHEMBL252164	LUMINESPIB	2	465.55	0	4.13	NVP-AUY922	CCNC(=O)c1noc(-c2cc(C(C)C)c(O)cc2O)c1-c1ccc(CN2CCOCC2)cc1	Inhibition						Active						False	CHEMBL3373979	Inhibition of HSP90alpha in human U87MG cells assessed as increase in HSP27 level at 100 nM after 24 hrs by western blotting	B	BAO_0000219	cell-based format	Homo sapiens	None	None	U-87 MG	None	CHEMBL3880	Heat shock protein HSP 90-alpha	Homo sapiens	SINGLE PROTEIN	CHEMBL3352482	1	Scientific Literature	Eur. J. Med. Chem.	2014	CHEMBL3307575
CHEMBL1831189		0	313.31	0	2.35	27	O=C1C[C@@H](c2ccc(O)cc2O)N1c1ccc2c(c1)OCCO2	IC50	'>'	200000.0	nM		Outside typical range		UO_0000065					False	CHEMBL1832709	Displacement of FITC-labeled geldanamycin from human recombinant HSP90alpha after 24 hrs by fluorescence displacement assay	B	BAO_0000357	single protein format	Homo sapiens	None	None	None	None	CHEMBL3880	Heat shock protein HSP 90-alpha	Homo sapiens	SINGLE PROTEIN	CHEMBL1828550	1	Scientific Literature	Bioorg. Med. Chem.	2011	None
CHEMBL1454910	NITROXOLINE	0	190.16	0	1.85	SID11532939	O=[N+]([O-])c1ccc(O)c2ncccc12	AC50	'='	996.0	nM	6.00		active	UO_0000065					False	CHEMBL1794333	PUBCHEM_BIOASSAY: HsHsp90 Counterscreen Measured in Microorganism System Using Plate Reader - 2121-02_Inhibitor_Dose_CherryPick_Activity. (Class of assay: confirmatory) [Related pubchem assays (depositor defined):AID504596]	F	BAO_0000218	organism-based format	None	None	None	None	None	CHEMBL3880	Heat shock protein HSP 90-alpha	Homo sapiens	SINGLE PROTEIN	CHEMBL1201862	7	PubChem BioAssays			None
CHEMBL1522545		0	385.92	0	4.96	SID14731322	Cc1ccc(C2=NC(C)(C)N=C2SCC(=O)Nc2ccc(Cl)cc2)cc1	AC50	'='	15107.0	nM	4.82		active	UO_0000065					False	CHEMBL1794333	PUBCHEM_BIOASSAY: HsHsp90 Counterscreen Measured in Microorganism System Using Plate Reader - 2121-02_Inhibitor_Dose_CherryPick_Activity. (Class of assay: confirmatory) [Related pubchem assays (depositor defined):AID504596]	F	BAO_0000218	organism-based format	None	None	None	None	None	CHEMBL3880	Heat shock protein HSP 90-alpha	Homo sapiens	SINGLE PROTEIN	CHEMBL1201862	7	PubChem BioAssays			None
CHEMBL1561738		0	309.76	0	4.42	SID858812	Cc1cc(-c2cc(-c3ccc(Cl)cc3)nc(N)c2C#N)co1	AC50	'='	6867.0	nM	5.16		active	UO_0000065					False	CHEMBL1794333	PUBCHEM_BIOASSAY: HsHsp90 Counterscreen Measured in Microorganism System Using Plate Reader - 2121-02_Inhibitor_Dose_CherryPick_Activity. (Class of assay: confirmatory) [Related pubchem assays (depositor defined):AID504596]	F	BAO_0000218	organism-based format	None	None	None	None	None	CHEMBL3880	Heat shock protein HSP 90-alpha	Homo sapiens	SINGLE PROTEIN	CHEMBL1201862	7	PubChem BioAssays			None
CHEMBL190439		0	343.84	0	3.63	9a	C#CCCCn1c(Sc2ccccc2Cl)nc2c(N)ncnc21	IC50	'>'	100000.0	nM				UO_0000065					False	CHEMBL3427922	Displacement of Cy3B-GM from recombinant Hsp90alpha (unknown origin) after 24 hrs by fluorescence polarization assay	B	BAO_0000357	single protein format	Homo sapiens	None	None	None	None	CHEMBL3880	Heat shock protein HSP 90-alpha	Homo sapiens	SINGLE PROTEIN	CHEMBL3425404	1	Scientific Literature	J. Med. Chem.	2015	None
CHEMBL3426734		0	422.74	0	4.39	9o	C#CCCCn1c(Sc2cc(Cl)cc(Br)c2)nc2c(N)ncnc21	IC50	'>'	100000.0	nM				UO_0000065					False	CHEMBL3427922	Displacement of Cy3B-GM from recombinant Hsp90alpha (unknown origin) after 24 hrs by fluorescence polarization assay	B	BAO_0000357	single protein format	Homo sapiens	None	None	None	None	CHEMBL3880	Heat shock protein HSP 90-alpha	Homo sapiens	SINGLE PROTEIN	CHEMBL3425404	1	Scientific Literature	J. Med. Chem.	2015	None
CHEMBL200102	PU-H71	1	512.38	1	3.28	5, PU-H71	CC(C)NCCCn1c(Sc2cc3c(cc2I)OCO3)nc2c(N)ncnc21	IC50	'='	43.0	nM	7.37			UO_0000065	14.38	0.36	4.09	7.36	False	CHEMBL3427922	Displacement of Cy3B-GM from recombinant Hsp90alpha (unknown origin) after 24 hrs by fluorescence polarization assay	B	BAO_0000357	single protein format	Homo sapiens	None	None	None	None	CHEMBL3880	Heat shock protein HSP 90-alpha	Homo sapiens	SINGLE PROTEIN	CHEMBL3425404	1	Scientific Literature	J. Med. Chem.	2015	None
[truncated: 2,662 more rows]
