# Supplementary material for: PyRMD Studio: A Unified Suite for Next-Generation, AI-Powered Virtual Screening
Source: J Chem Inf Model. 2026 May 19;66(11):6197–203. doi: 10.1021/acs.jcim.6c00648 (PMC13250901; doi:10.1021/acs.jcim.6c00648)
Supplement: Supplementary file 1 [file ci6c00648_si_001.zip › DATA/igf1r_chembl.csv]

Molecule ChEMBL ID	Molecule Name	Molecule Max Phase	Molecular Weight	#RO5 Violations	AlogP	Compound Key	Smiles	Standard Type	Standard Relation	Standard Value	Standard Units	pChEMBL Value	Data Validity Comment	Comment	Uo Units	Ligand Efficiency BEI	Ligand Efficiency LE	Ligand Efficiency LLE	Ligand Efficiency SEI	Potential Duplicate	Assay ChEMBL ID	Assay Description	Assay Type	BAO Format ID	BAO Label	Assay Organism	Assay Tissue ChEMBL ID	Assay Tissue Name	Assay Cell Type	Assay Subcellular Fraction	Target ChEMBL ID	Target Name	Target Organism	Target Type	Document ChEMBL ID	Source ID	Source Description	Document Journal	Document Year	Cell ChEMBL ID
CHEMBL484521		0	460.38	0	3.59	CER-0263706	COC[C@@H]1CCCN1C(=O)C1CCCN1c1cc(Nc2cccc(Br)c2)ncn1	Inhibition	'='	0.0	%				UO_0000187					False	CHEMBL953367	Inhibition of IGF1R at 10 uM by HTRF assay relative to control	B	BAO_0000357	single protein format	None	None	None	None	None	CHEMBL1957	Insulin-like growth factor I receptor	Homo sapiens	SINGLE PROTEIN	CHEMBL1150387	1	Scientific Literature	J. Med. Chem.	2008	None
CHEMBL483506		0	424.51	0	4.62	CER-0263952	Cc1cccc(N(C)c2cc(Nc3cccc(C(=O)NCc4ccncc4)c3)ncn2)c1	Inhibition	'='	0.0	%				UO_0000187					False	CHEMBL953367	Inhibition of IGF1R at 10 uM by HTRF assay relative to control	B	BAO_0000357	single protein format	None	None	None	None	None	CHEMBL1957	Insulin-like growth factor I receptor	Homo sapiens	SINGLE PROTEIN	CHEMBL1150387	1	Scientific Literature	J. Med. Chem.	2008	None
CHEMBL431025		0	244.68	0	3.16	39	O=C1Nc2ccc(Cl)cc2/C1=C/c1ccc[nH]1	IC50	'>'	100000.0	nM				UO_0000065					False	CHEMBL697346	Concentration required to achieve 50% inhibition of tyrosine phosphorylation on human Insulin-like growth factor I receptor	B	BAO_0000357	single protein format	None	None	None	None	None	CHEMBL1957	Insulin-like growth factor I receptor	Homo sapiens	SINGLE PROTEIN	CHEMBL1131018	1	Scientific Literature	J. Med. Chem.	1998	None
CHEMBL234009		0	352.39	0	2.79	34	COc1ccc(NC(=O)c2ccnn2CCc2ccncc2)cc1OC	Activity	'>'	30.0	%				UO_0000187					False	CHEMBL897510	Inhibition of IGF1R at 10 uM	B	BAO_0000357	single protein format	None	None	None	None	None	CHEMBL1957	Insulin-like growth factor I receptor	Homo sapiens	SINGLE PROTEIN	CHEMBL1148870	1	Scientific Literature	Bioorg. Med. Chem. Lett.	2007	None
CHEMBL234203		0	360.34	0	3.79	42	O=C(Nc1ccc(C(F)(F)F)cc1)c1nccn1CCc1ccncc1	Activity	'>'	30.0	%				UO_0000187					False	CHEMBL897510	Inhibition of IGF1R at 10 uM	B	BAO_0000357	single protein format	None	None	None	None	None	CHEMBL1957	Insulin-like growth factor I receptor	Homo sapiens	SINGLE PROTEIN	CHEMBL1148870	1	Scientific Literature	Bioorg. Med. Chem. Lett.	2007	None
CHEMBL234010		0	340.81	0	3.73	35	Cc1cc(C(=O)Nc2ccc(Cl)cc2)n(CCc2ccncc2)n1	Activity	'>'	30.0	%				UO_0000187					False	CHEMBL897510	Inhibition of IGF1R at 10 uM	B	BAO_0000357	single protein format	None	None	None	None	None	CHEMBL1957	Insulin-like growth factor I receptor	Homo sapiens	SINGLE PROTEIN	CHEMBL1148870	1	Scientific Literature	Bioorg. Med. Chem. Lett.	2007	None
CHEMBL392329		0	332.37	0	2.65	30	O=C(Nc1ccc2cn[nH]c2c1)c1ccnn1CCc1ccncc1	Activity	'>'	30.0	%				UO_0000187					False	CHEMBL897510	Inhibition of IGF1R at 10 uM	B	BAO_0000357	single protein format	None	None	None	None	None	CHEMBL1957	Insulin-like growth factor I receptor	Homo sapiens	SINGLE PROTEIN	CHEMBL1148870	1	Scientific Literature	Bioorg. Med. Chem. Lett.	2007	None
CHEMBL237680		0	315.76	0	2.75	17	O=C(Nc1ccc(Cl)cc1)c1ccnn1CCc1c[nH]cn1	Activity	'>'	30.0	%				UO_0000187					False	CHEMBL897510	Inhibition of IGF1R at 10 uM	B	BAO_0000357	single protein format	None	None	None	None	None	CHEMBL1957	Insulin-like growth factor I receptor	Homo sapiens	SINGLE PROTEIN	CHEMBL1148870	1	Scientific Literature	Bioorg. Med. Chem. Lett.	2007	None
CHEMBL234864		0	385.85	0	4.05	14	COc1ccc(CCn2nccc2C(=O)Nc2ccc(Cl)cc2)cc1OC	Activity	'>'	30.0	%				UO_0000187					False	CHEMBL897510	Inhibition of IGF1R at 10 uM	B	BAO_0000357	single protein format	None	None	None	None	None	CHEMBL1957	Insulin-like growth factor I receptor	Homo sapiens	SINGLE PROTEIN	CHEMBL1148870	1	Scientific Literature	Bioorg. Med. Chem. Lett.	2007	None
CHEMBL445162		0	418.86	0	3.75	28	CS(=O)(=O)c1cccc(Nc2nccc(Nc3c(Cl)ccc4c3OCO4)n2)c1	IC50	'>'	30000.0	nM				UO_0000065					False	CHEMBL932344	Inhibition of IGF	B	BAO_0000357	single protein format	None	None	None	None	None	CHEMBL1957	Insulin-like growth factor I receptor	Homo sapiens	SINGLE PROTEIN	CHEMBL1145633	1	Scientific Literature	Bioorg. Med. Chem. Lett.	2008	None
CHEMBL1980297	ILORASERTIB	2	488.55	1	5.18	2, ABT-348	Nc1ncc(-c2cnn(CCO)c2)c2scc(-c3ccc(NC(=O)Nc4cccc(F)c4)cc3)c12	IC50	'='	539.0	nM	6.27			UO_0000065	12.83	0.24	1.09	5.31	False	CHEMBL2024908	Inhibition of IGF1R by TR-FRET assay	B	BAO_0000357	single protein format	None	None	None	None	None	CHEMBL1957	Insulin-like growth factor I receptor	Homo sapiens	SINGLE PROTEIN	CHEMBL2021801	1	Scientific Literature	Bioorg. Med. Chem. Lett.	2012	None
CHEMBL1097357		0	478.98	0	3.44	10	Cc1cc(N2CCNCC2)cc2[nH]c(-c3c(NC[C@@H](O)c4cccc(Cl)c4)cc[nH]c3=O)nc12	IC50	'='	32.0	nM	7.50			UO_0000065	15.65	0.30	4.05	6.87	True	CHEMBL1115499	Inhibition of IGF1R	B	BAO_0000357	single protein format	None	None	None	None	None	CHEMBL1957	Insulin-like growth factor I receptor	Homo sapiens	SINGLE PROTEIN	CHEMBL1157113	1	Scientific Literature	Bioorg. Med. Chem. Lett.	2010	None
CHEMBL1094458		0	539.06	1	4.51	23	Cc1cc(N2CCN(CCCF)CC2)cc2[nH]c(-c3c(NC[C@@H](O)c4cccc(Cl)c4)cc[nH]c3=O)nc12	IC50	'='	30.0	nM	7.52			UO_0000065	13.96	0.27	3.01	7.50	False	CHEMBL1115499	Inhibition of IGF1R	B	BAO_0000357	single protein format	None	None	None	None	None	CHEMBL1957	Insulin-like growth factor I receptor	Homo sapiens	SINGLE PROTEIN	CHEMBL1157113	1	Scientific Literature	Bioorg. Med. Chem. Lett.	2010	None
CHEMBL1094164		0	532.05	1	4.06	26	Cc1cc(N2CCN(CCC#N)CC2)cc2[nH]c(-c3c(NC[C@@H](O)c4cccc(Cl)c4)cc[nH]c3=O)nc12	IC50	'='	61.0	nM	7.21			UO_0000065	13.56	0.26	3.15	5.81	False	CHEMBL1115499	Inhibition of IGF1R	B	BAO_0000357	single protein format	None	None	None	None	None	CHEMBL1957	Insulin-like growth factor I receptor	Homo sapiens	SINGLE PROTEIN	CHEMBL1157113	1	Scientific Literature	Bioorg. Med. Chem. Lett.	2010	None
CHEMBL1094195		0	567.05	2	7.20	7	Cl.NCCc1cn(Cc2ccc(-c3cccc(C(F)(F)F)c3)cc2)c2ccc(OCCc3ccc(O)cc3)cc12	IC50	'='	1070.0	nM	5.97			UO_0000065	11.25	0.21	-1.23	9.88	False	CHEMBL1105616	Inhibition of IGF1R after 30 mins by chemiluminescence ELISA	B	BAO_0000357	single protein format	None	None	None	None	None	CHEMBL1957	Insulin-like growth factor I receptor	Homo sapiens	SINGLE PROTEIN	CHEMBL1157833	1	Scientific Literature	Bioorg. Med. Chem.	2010	None
CHEMBL1094196		0	529.08	1	6.19	8	COc1ccc(-c2ccc(Cn3cc(CCN)c4cc(OCCc5ccc(O)cc5)ccc43)cc2)cc1.Cl	IC50	'='	1790.0	nM	5.75			UO_0000065	11.67	0.21	-0.44	8.25	False	CHEMBL1105616	Inhibition of IGF1R after 30 mins by chemiluminescence ELISA	B	BAO_0000357	single protein format	None	None	None	None	None	CHEMBL1957	Insulin-like growth factor I receptor	Homo sapiens	SINGLE PROTEIN	CHEMBL1157833	1	Scientific Literature	Bioorg. Med. Chem.	2010	None
CHEMBL1094195		0	567.05	2	7.20	7	Cl.NCCc1cn(Cc2ccc(-c3cccc(C(F)(F)F)c3)cc2)c2ccc(OCCc3ccc(O)cc3)cc12	IC50	'='	1060.0	nM	5.97			UO_0000065	11.26	0.21	-1.23	9.89	False	CHEMBL1111026	Noncompetitive inhibition of IGF1R after 30 mins by chemiluminescence ELISA in presence of 50 uM ATP	B	BAO_0000357	single protein format	None	None	None	None	None	CHEMBL1957	Insulin-like growth factor I receptor	Homo sapiens	SINGLE PROTEIN	CHEMBL1157833	1	Scientific Literature	Bioorg. Med. Chem.	2010	None
CHEMBL1096988		0	299.37	0	4.76	20c	O=C1Cc2cc(Nc3ccccc3)ccc2Cc2ccccc21	Inhibition						Not Active						False	CHEMBL1108239	Inhibition of IGF1R at 10 uM	B	BAO_0000357	single protein format	None	None	None	None	None	CHEMBL1957	Insulin-like growth factor I receptor	Homo sapiens	SINGLE PROTEIN	CHEMBL1157789	1	Scientific Literature	Bioorg. Med. Chem. Lett.	2010	None
CHEMBL1098461		0	317.35	0	4.37	24a	Nc1ccccc1Nc1ccc2c(c1)Oc1ccccc1NC2=O	Inhibition						Not Active						False	CHEMBL1108239	Inhibition of IGF1R at 10 uM	B	BAO_0000357	single protein format	None	None	None	None	None	CHEMBL1957	Insulin-like growth factor I receptor	Homo sapiens	SINGLE PROTEIN	CHEMBL1157789	1	Scientific Literature	Bioorg. Med. Chem. Lett.	2010	None
CHEMBL1923355		0	1537.78	None	None	KKKSPGEYVNIAFG	CC[C@H](C)[C@H](NC(=O)[C@H](CC(N)=O)NC(=O)[C@@H](NC(=O)[C@H](Cc1ccc(O)cc1)NC(=O)[C@H](CCC(=O)O)NC(=O)CNC(=O)[C@@H]1CCCN1C(=O)[C@H](CO)NC(=O)[C@H](CCCCN)NC(=O)[C@H](CCCCN)NC(=O)[C@@H](N)CCCCN)C(C)C)C(=O)N[C@@H](C)C(=O)N[C@@H](Cc1ccccc1)C(=O)NCC(=O)O	Km	'='	29100.0	nM				UO_0000065					False	CHEMBL1925308	Activity of pre-activated human GST-His6-tagged IGF-1R assessed as compound phosphorylation measured every 2 mins for 60 mins by ADP-Quest assay	B	BAO_0000357	single protein format	Homo sapiens	None	None	None	None	CHEMBL1957	Insulin-like growth factor I receptor	Homo sapiens	SINGLE PROTEIN	CHEMBL1921764	1	Scientific Literature	Bioorg. Med. Chem. Lett.	2011	None
CHEMBL250085		0	561.07	2	5.15	26	Nc1ncnc2c1c(-c1ccc3[nH]c(Cc4c(F)cccc4Cl)nc3c1)nn2[C@H]1CC[C@H](N2CCOCC2)CC1	IC50	'='	113.0	nM	6.95			UO_0000065	12.38	0.24	1.80	6.27	False	CHEMBL941658	Inhibition IGF1R phosphorylation in human MiaPaCa2 cells	B	BAO_0000219	cell-based format	Homo sapiens	None	None	MiaPaCa2	None	CHEMBL1957	Insulin-like growth factor I receptor	Homo sapiens	SINGLE PROTEIN	CHEMBL1139781	1	Scientific Literature	Bioorg. Med. Chem. Lett.	2007	None
CHEMBL474293		0	378.38	0	4.42	7	O=C(Nc1ccc(C(F)(F)F)cc1)c1nscc1NCc1cccnc1	Inhibition	'<'	30.0	%				UO_0000187					False	CHEMBL1034028	Inhibition of IGF1R at 10 uM by HTRF assay	B	BAO_0000357	single protein format	None	None	None	None	None	CHEMBL1957	Insulin-like growth factor I receptor	Homo sapiens	SINGLE PROTEIN	CHEMBL1136839	1	Scientific Literature	Bioorg. Med. Chem. Lett.	2009	None
CHEMBL1093486		0	484.97	1	6.09	4	Nc1nc2ccc(-c3c(-c4cccc(NC(=O)c5ccccc5Cl)c4)nc4sccn34)cc2[nH]1	IC50	'>'	12500.0	nM				UO_0000065					False	CHEMBL1108832	Inhibition of human recombinant IGF1R expressed in Sf21 cells by time resolved fluorescence assay	B	BAO_0000219	cell-based format	Homo sapiens	None	None	Sf21	None	CHEMBL1957	Insulin-like growth factor I receptor	Homo sapiens	SINGLE PROTEIN	CHEMBL1156213	1	Scientific Literature	Bioorg. Med. Chem. Lett.	2010	CHEMBL4106362
CHEMBL1091613		0	430.92	1	6.03	5	O=C(Nc1cccc(-c2nc3sccn3c2-c2ccncc2)c1)c1ccccc1Cl	IC50	'>'	12500.0	nM				UO_0000065					False	CHEMBL1108832	Inhibition of human recombinant IGF1R expressed in Sf21 cells by time resolved fluorescence assay	B	BAO_0000219	cell-based format	Homo sapiens	None	None	Sf21	None	CHEMBL1957	Insulin-like growth factor I receptor	Homo sapiens	SINGLE PROTEIN	CHEMBL1156213	1	Scientific Literature	Bioorg. Med. Chem. Lett.	2010	CHEMBL4106362
CHEMBL1090352		0	593.76	2	7.01	17	O=C(CC1CCCCC1)Nc1cccc(-c2nc3sccn3c2-c2ccnc(Nc3ccc(N4CCOCC4)cc3)n2)c1	IC50	'='	1100.0	nM	5.96			UO_0000065	10.04	0.19	-1.05	6.16	False	CHEMBL1108832	Inhibition of human recombinant IGF1R expressed in Sf21 cells by time resolved fluorescence assay	B	BAO_0000219	cell-based format	Homo sapiens	None	None	Sf21	None	CHEMBL1957	Insulin-like growth factor I receptor	Homo sapiens	SINGLE PROTEIN	CHEMBL1156213	1	Scientific Literature	Bioorg. Med. Chem. Lett.	2010	CHEMBL4106362
CHEMBL1090357		0	595.68	2	6.90	23	CN(C)CCc1ccc(Nc2nccc(-c3c(-c4cccc(NC(=O)c5c(F)cccc5F)c4)nc4sccn34)n2)cc1	IC50	'='	210.0	nM	6.68			UO_0000065	11.21	0.21	-0.22	7.64	False	CHEMBL1108832	Inhibition of human recombinant IGF1R expressed in Sf21 cells by time resolved fluorescence assay	B	BAO_0000219	cell-based format	Homo sapiens	None	None	Sf21	None	CHEMBL1957	Insulin-like growth factor I receptor	Homo sapiens	SINGLE PROTEIN	CHEMBL1156213	1	Scientific Literature	Bioorg. Med. Chem. Lett.	2010	CHEMBL4106362
CHEMBL1090362		0	614.78	2	6.59	28	CCN1CCN(c2ccc(Nc3nccc(-c4c(-c5cccc(NC(=O)Cc6ccccc6)c5)nc5sccn45)n3)cc2)CC1	IC50	'='	41.0	nM	7.39			UO_0000065	12.02	0.22	0.80	8.15	False	CHEMBL1108834	Inhibition of IGF1R intracellular phosphorylation in human A431 cells by ELISA	B	BAO_0000219	cell-based format	Homo sapiens	None	None	A-431	None	CHEMBL1957	Insulin-like growth factor I receptor	Homo sapiens	SINGLE PROTEIN	CHEMBL1156213	1	Scientific Literature	Bioorg. Med. Chem. Lett.	2010	CHEMBL3307523
CHEMBL1090364		0	557.68	2	6.09	30	O=C(Cc1ccccc1)Nc1cccc(-c2nc3sccn3c2-c2ccnc(Nc3ccc4c(c3)CCNC4)n2)c1	IC50	'='	180.0	nM	6.75			UO_0000065	12.09	0.22	0.65	7.01	False	CHEMBL1108834	Inhibition of IGF1R intracellular phosphorylation in human A431 cells by ELISA	B	BAO_0000219	cell-based format	Homo sapiens	None	None	A-431	None	CHEMBL1957	Insulin-like growth factor I receptor	Homo sapiens	SINGLE PROTEIN	CHEMBL1156213	1	Scientific Literature	Bioorg. Med. Chem. Lett.	2010	CHEMBL3307523
CHEMBL1090355		0	589.68	2	6.71	20	O=C(Nc1cccc(-c2nc3sccn3c2-c2ccnc(Nc3ccc(N4CCOCC4)cc3)n2)c1)Oc1ccccc1	IC50	'='	450.0	nM	6.35			UO_0000065	10.76	0.20	-0.36	5.99	False	CHEMBL1108832	Inhibition of human recombinant IGF1R expressed in Sf21 cells by time resolved fluorescence assay	B	BAO_0000219	cell-based format	Homo sapiens	None	None	Sf21	None	CHEMBL1957	Insulin-like growth factor I receptor	Homo sapiens	SINGLE PROTEIN	CHEMBL1156213	1	Scientific Literature	Bioorg. Med. Chem. Lett.	2010	CHEMBL4106362
CHEMBL554	LAPATINIB	4	581.07	2	6.14	Lapatinib	CS(=O)(=O)CCNCc1ccc(-c2ccc3ncnc(Nc4ccc(OCc5cccc(F)c5)c(Cl)c4)c3c2)o1	IC50	'>'	10000.0	nM				UO_0000065					False	CHEMBL1108834	Inhibition of IGF1R intracellular phosphorylation in human A431 cells by ELISA	B	BAO_0000219	cell-based format	Homo sapiens	None	None	A-431	None	CHEMBL1957	Insulin-like growth factor I receptor	Homo sapiens	SINGLE PROTEIN	CHEMBL1156213	1	Scientific Literature	Bioorg. Med. Chem. Lett.	2010	CHEMBL3307523
CHEMBL297323		0	253.25	0	1.49	38	CCOC(=O)c1[nH]c(C=O)c(C(=O)OCC)c1C	Activity	'='	15.0	uM				UO_0000064					False	CHEMBL1058958	Inhibition of IGF1R by cell based assay	B	BAO_0000219	cell-based format	None	None	None	None	None	CHEMBL1957	Insulin-like growth factor I receptor	Homo sapiens	SINGLE PROTEIN	CHEMBL1152979	1	Scientific Literature	J. Med. Chem.	2009	None
CHEMBL282342		0	335.46	0	3.51	12	CN(C)c1ccc(-c2cc3ncccc3c(NCCCCN)n2)cc1	Activity	'='	34.1	%				UO_0000187					False	CHEMBL1035902	Binding affinity to human IGF1R at 10 uM relative to control	B	BAO_0000357	single protein format	Homo sapiens	None	None	None	None	CHEMBL1957	Insulin-like growth factor I receptor	Homo sapiens	SINGLE PROTEIN	CHEMBL1151712	1	Scientific Literature	J. Med. Chem.	2008	None
CHEMBL387794		0	460.93	0	4.21	19	Cc1cc(-n2ccnc2)cc2[nH]c(-c3c(NCC(O)c4ccccc4Cl)cc[nH]c3=O)nc12	IC50	'='	180000.0	nM		Outside typical range		UO_0000065					False	CHEMBL1058969	Inhibition of IGF1R	B	BAO_0000357	single protein format	None	None	None	None	None	CHEMBL1957	Insulin-like growth factor I receptor	Homo sapiens	SINGLE PROTEIN	CHEMBL1152979	1	Scientific Literature	J. Med. Chem.	2009	None
CHEMBL549369		0	516.57	1	2.44	33	CN1CCN(c2ccc(C(=O)Nc3n[nH]c4c3CN(S(=O)(=O)c3cc(F)cc(F)c3)CC4)cc2)CC1	IC50	'='	3050.0	nM	5.52			UO_0000065	10.68	0.21	3.08	5.43	False	CHEMBL1055737	Inhibition for IGF1R-induced S6 ribosomal protein phosphorylation in growth factor-stimulated NHDF	B	BAO_0000357	single protein format	Homo sapiens	None	None	None	None	CHEMBL1957	Insulin-like growth factor I receptor	Homo sapiens	SINGLE PROTEIN	CHEMBL1152979	1	Scientific Literature	J. Med. Chem.	2009	None
CHEMBL249097		0	335.37	0	3.08	9	Cc1ccc(O)cc1Nc1ccnc(Nc2cccc(C(N)=O)c2)n1	Activity						Not Evaluated						False	CHEMBL1035902	Binding affinity to human IGF1R at 10 uM relative to control	B	BAO_0000357	single protein format	Homo sapiens	None	None	None	None	CHEMBL1957	Insulin-like growth factor I receptor	Homo sapiens	SINGLE PROTEIN	CHEMBL1151712	1	Scientific Literature	J. Med. Chem.	2008	None
CHEMBL514258		0	501.55	1	2.40	35	COc1cc2c(cc1Nc1nc(Nc3cccnc3C(N)=O)c3cc[nH]c3n1)N(C(=O)CN(C)C)CC2	IC50	'='	0.7	nM	9.15			UO_0000065	18.25	0.34	6.75	5.93	False	CHEMBL1025722	Inhibition of IGF1R	B	BAO_0000357	single protein format	None	None	None	None	None	CHEMBL1957	Insulin-like growth factor I receptor	Homo sapiens	SINGLE PROTEIN	CHEMBL1154545	1	Scientific Literature	Bioorg. Med. Chem. Lett.	2009	None
CHEMBL231407		0	451.49	0	3.43	17	Cc1cc(-n2ccnc2)cc2[nH]c(-c3c(NCC(O)c4cccc(C#N)c4)cc[nH]c3=O)nc12	IC50	'='	240.0	nM	6.62			UO_0000065	14.66	0.27	3.19	4.89	False	CHEMBL887272	Inhibition of IGF1R	B	BAO_0000357	single protein format	Homo sapiens	None	None	None	None	CHEMBL1957	Insulin-like growth factor I receptor	Homo sapiens	SINGLE PROTEIN	CHEMBL1144586	1	Scientific Literature	Bioorg. Med. Chem. Lett.	2007	None
CHEMBL461140		0	401.47	0	3.42	17	CN(C)CCOc1ccc(/C=C/c2cc(-c3cc4c(=O)[nH]cnc4[nH]3)ccn2)cc1	IC50	'='	6400.0	nM	5.19			UO_0000065	12.94	0.24	1.77	5.98	False	CHEMBL955788	Inhibition of IGF1R	B	BAO_0000357	single protein format	None	None	None	None	None	CHEMBL1957	Insulin-like growth factor I receptor	Homo sapiens	SINGLE PROTEIN	CHEMBL1152141	1	Scientific Literature	Bioorg. Med. Chem. Lett.	2008	None
CHEMBL458414		0	504.55	1	2.99	32	COc1cc2c(cc1Nc1nc(Nc3ccoc3C(N)=O)c3cc[nH]c3n1)N(C(=O)CN(C)C)CCC2	IC50	'='	9.0	nM	8.05			UO_0000065	15.95	0.30	5.06	5.20	False	CHEMBL1025723	Inhibition of IGF1R phosphorylation by cellular assay	B	BAO_0000357	single protein format	None	None	None	None	None	CHEMBL1957	Insulin-like growth factor I receptor	Homo sapiens	SINGLE PROTEIN	CHEMBL1154545	1	Scientific Literature	Bioorg. Med. Chem. Lett.	2009	None
CHEMBL188762		0	371.24	0	4.48	PD-174265	CCC(=O)Nc1ccc2ncnc(Nc3cccc(Br)c3)c2c1	Residual Activity	'='	132.0	%				UO_0000187					False	CHEMBL2219110	Millipore: Percentage of residual kinase activity of IGF1R at 1uM relative to control. Control inhibitor: Staurosporine at 100.0uM. Buffer: 50 mM Tris pH 7.5, 0.1 mM EGTA, 0.1 mM Na3VO4, 0.1% ?-mercaptoethanol	B	BAO_0000357	single protein format	Homo sapiens	None	None	None	None	CHEMBL1957	Insulin-like growth factor I receptor	Homo sapiens	SINGLE PROTEIN	CHEMBL2218924	1	Scientific Literature	Biochem. J.	2013	None
CHEMBL2218932		0	340.59	0	4.85	PKR_Inhibitor_Negative_Control	O=C1Nc2ccc(Cl)cc2/C1=C/c1cc(Cl)c(O)c(Cl)c1	Residual Activity	'='	101.0	%				UO_0000187					False	CHEMBL2219209	Millipore: Percentage of residual kinase activity of IGF1R at 1uM relative to control. Control inhibitor: Staurosporine at 100.0uM. Buffer: 8 mM MOPS pH 7.0, 0.2 mM EDTA, 1 mM Na3VO4, 5 mM Na-?-glycerophosphate	B	BAO_0000357	single protein format	Homo sapiens	None	None	None	None	CHEMBL1957	Insulin-like growth factor I receptor	Homo sapiens	SINGLE PROTEIN	CHEMBL2218924	1	Scientific Literature	Biochem. J.	2013	None
CHEMBL256495		0	481.99	0	3.41	16l	Cc1cc(N2CCOCC2)cc2[nH]c(-c3c(NCCc4nc(C)n(C)c4Cl)cc[nH]c3=O)nc12	IC50	'='	66.0	nM	7.18			UO_0000065	14.90	0.29	3.77	6.91	False	CHEMBL928515	Inhibition of IGF1R	B	BAO_0000357	single protein format	None	None	None	None	None	CHEMBL1957	Insulin-like growth factor I receptor	Homo sapiens	SINGLE PROTEIN	CHEMBL1141515	1	Scientific Literature	Bioorg. Med. Chem. Lett.	2008	None
CHEMBL256494		0	512.01	1	3.21	16j	COCCn1cnc(CCNc2cc[nH]c(=O)c2-c2nc3c(C)cc(N4CCOCC4)cc3[nH]2)c1Cl	IC50	'='	290.0	nM	6.54			UO_0000065	12.77	0.25	3.33	5.78	True	CHEMBL928515	Inhibition of IGF1R	B	BAO_0000357	single protein format	None	None	None	None	None	CHEMBL1957	Insulin-like growth factor I receptor	Homo sapiens	SINGLE PROTEIN	CHEMBL1141515	1	Scientific Literature	Bioorg. Med. Chem. Lett.	2008	None
CHEMBL257325		0	512.41	1	3.44	17l	Cc1nn(CCNc2cc[nH]c(=O)c2-c2nc3c(C)cc(N4CCOCC4)cc3[nH]2)cc1Br	IC50	'='	197.0	nM	6.71			UO_0000065	13.09	0.28	3.27	6.46	False	CHEMBL928516	Inhibition of IGF1R expressed in SAL cells	B	BAO_0000219	cell-based format	None	None	None	SAL	None	CHEMBL1957	Insulin-like growth factor I receptor	Homo sapiens	SINGLE PROTEIN	CHEMBL1141515	1	Scientific Literature	Bioorg. Med. Chem. Lett.	2008	None
CHEMBL257115		0	528.41	1	2.63	17h	Cc1cc(N2CCOCC2)cc2[nH]c(-c3c(NCCn4cc(Br)c(CO)n4)cc[nH]c3=O)nc12	IC50	'='	697.0	nM	6.16			UO_0000065	11.65	0.25	3.53	4.96	False	CHEMBL928516	Inhibition of IGF1R expressed in SAL cells	B	BAO_0000219	cell-based format	None	None	None	SAL	None	CHEMBL1957	Insulin-like growth factor I receptor	Homo sapiens	SINGLE PROTEIN	CHEMBL1141515	1	Scientific Literature	Bioorg. Med. Chem. Lett.	2008	None
CHEMBL256703		0	433.52	0	2.68	17a	Cc1cnn(CCNc2cc[nH]c(=O)c2-c2nc3c(C)cc(N4CCOCC4)cc3[nH]2)c1	IC50	'='	397.0	nM	6.40			UO_0000065	14.77	0.27	3.72	6.16	False	CHEMBL928516	Inhibition of IGF1R expressed in SAL cells	B	BAO_0000219	cell-based format	None	None	None	SAL	None	CHEMBL1957	Insulin-like growth factor I receptor	Homo sapiens	SINGLE PROTEIN	CHEMBL1141515	1	Scientific Literature	Bioorg. Med. Chem. Lett.	2008	None
CHEMBL256702		0	502.41	1	3.76	16n	Cc1cc(N2CCOCC2)cc2[nH]c(-c3c(NCCc4nc(Cl)n(C)c4Cl)cc[nH]c3=O)nc12	IC50	'='	306.0	nM	6.51			UO_0000065	12.97	0.26	2.75	6.27	False	CHEMBL928516	Inhibition of IGF1R expressed in SAL cells	B	BAO_0000219	cell-based format	None	None	None	SAL	None	CHEMBL1957	Insulin-like growth factor I receptor	Homo sapiens	SINGLE PROTEIN	CHEMBL1141515	1	Scientific Literature	Bioorg. Med. Chem. Lett.	2008	None
CHEMBL256494		0	512.01	1	3.21	16j	COCCn1cnc(CCNc2cc[nH]c(=O)c2-c2nc3c(C)cc(N4CCOCC4)cc3[nH]2)c1Cl	IC50	'='	622.0	nM	6.21			UO_0000065	12.12	0.24	3.00	5.49	False	CHEMBL928516	Inhibition of IGF1R expressed in SAL cells	B	BAO_0000219	cell-based format	None	None	None	SAL	None	CHEMBL1957	Insulin-like growth factor I receptor	Homo sapiens	SINGLE PROTEIN	CHEMBL1141515	1	Scientific Literature	Bioorg. Med. Chem. Lett.	2008	None
CHEMBL403218		0	477.57	0	2.56	16g	COCCn1cnc(CCNc2cc[nH]c(=O)c2-c2nc3c(C)cc(N4CCOCC4)cc3[nH]2)c1	IC50	'='	1510.0	nM	5.82			UO_0000065	12.19	0.23	3.26	5.15	False	CHEMBL928516	Inhibition of IGF1R expressed in SAL cells	B	BAO_0000219	cell-based format	None	None	None	SAL	None	CHEMBL1957	Insulin-like growth factor I receptor	Homo sapiens	SINGLE PROTEIN	CHEMBL1141515	1	Scientific Literature	Bioorg. Med. Chem. Lett.	2008	None
CHEMBL256276		0	447.54	0	2.93	16f	CCn1cnc(CCNc2cc[nH]c(=O)c2-c2nc3c(C)cc(N4CCOCC4)cc3[nH]2)c1	IC50	'='	583.0	nM	6.23			UO_0000065	13.93	0.26	3.30	6.00	False	CHEMBL928516	Inhibition of IGF1R expressed in SAL cells	B	BAO_0000219	cell-based format	None	None	None	SAL	None	CHEMBL1957	Insulin-like growth factor I receptor	Homo sapiens	SINGLE PROTEIN	CHEMBL1141515	1	Scientific Literature	Bioorg. Med. Chem. Lett.	2008	None
CHEMBL403015		0	526.44	1	3.70	16d	CCn1cnc(CCNc2cc[nH]c(=O)c2-c2nc3c(C)cc(N4CCOCC4)cc3[nH]2)c1Br	IC50	'='	284.0	nM	6.55			UO_0000065	12.44	0.26	2.85	6.30	False	CHEMBL928516	Inhibition of IGF1R expressed in SAL cells	B	BAO_0000219	cell-based format	None	None	None	SAL	None	CHEMBL1957	Insulin-like growth factor I receptor	Homo sapiens	SINGLE PROTEIN	CHEMBL1141515	1	Scientific Literature	Bioorg. Med. Chem. Lett.	2008	None
CHEMBL13045	CHELERYTHRINE	0	348.38	0	3.72	Chelerythrine	COc1ccc2c(c[n+](C)c3c4cc5c(cc4ccc23)OCO5)c1OC	Residual Activity	'='	138.0	%				UO_0000187					False	CHEMBL2219110	Millipore: Percentage of residual kinase activity of IGF1R at 1uM relative to control. Control inhibitor: Staurosporine at 100.0uM. Buffer: 50 mM Tris pH 7.5, 0.1 mM EGTA, 0.1 mM Na3VO4, 0.1% ?-mercaptoethanol	B	BAO_0000357	single protein format	Homo sapiens	None	None	None	None	CHEMBL1957	Insulin-like growth factor I receptor	Homo sapiens	SINGLE PROTEIN	CHEMBL2218924	1	Scientific Literature	Biochem. J.	2013	None
CHEMBL1627107		0	927.71	4	6.45	30	O=C(Nc1ccc2c(O)cc(S(=O)(=O)Nc3ccc(Cl)c(S(=O)(=O)[O-])c3)cc2c1)Nc1ccc2c(O)cc(S(=O)(=O)Nc3ccc(Cl)c(S(=O)(=O)[O-])c3)cc2c1.[Na+].[Na+]	Activity						Not Evaluated						False	CHEMBL1024018	Enhancement of IGF1-stimulated tyrosine phosphorylation of IGF-1R	B	BAO_0000357	single protein format	None	None	None	None	None	CHEMBL1957	Insulin-like growth factor I receptor	Homo sapiens	SINGLE PROTEIN	CHEMBL1140118	1	Scientific Literature	J. Med. Chem.	2008	None
CHEMBL257116		0	528.41	1	2.63	17i	Cc1cc(N2CCOCC2)cc2[nH]c(-c3c(NCCn4ncc(Br)c4CO)cc[nH]c3=O)nc12	IC50	'='	796.0	nM	6.10			UO_0000065	11.54	0.24	3.47	4.92	False	CHEMBL928516	Inhibition of IGF1R expressed in SAL cells	B	BAO_0000219	cell-based format	None	None	None	SAL	None	CHEMBL1957	Insulin-like growth factor I receptor	Homo sapiens	SINGLE PROTEIN	CHEMBL1141515	1	Scientific Literature	Bioorg. Med. Chem. Lett.	2008	None
CHEMBL2218925		0	343.22	0	4.15	VEGF_Receptor_2_Kinase_Inhibitor_II	O=C1Nc2ccc(Br)cc2/C1=C\c1cc2c([nH]1)CCCC2	Residual Activity	'='	120.0	%				UO_0000187					False	CHEMBL2219110	Millipore: Percentage of residual kinase activity of IGF1R at 1uM relative to control. Control inhibitor: Staurosporine at 100.0uM. Buffer: 50 mM Tris pH 7.5, 0.1 mM EGTA, 0.1 mM Na3VO4, 0.1% ?-mercaptoethanol	B	BAO_0000357	single protein format	Homo sapiens	None	None	None	None	CHEMBL1957	Insulin-like growth factor I receptor	Homo sapiens	SINGLE PROTEIN	CHEMBL2218924	1	Scientific Literature	Biochem. J.	2013	None
CHEMBL328710		0	264.33	0	3.25	SU4312	CN(C)c1ccc(/C=C2\C(=O)Nc3ccccc32)cc1	Residual Activity	'='	146.0	%				UO_0000187					False	CHEMBL2219110	Millipore: Percentage of residual kinase activity of IGF1R at 1uM relative to control. Control inhibitor: Staurosporine at 100.0uM. Buffer: 50 mM Tris pH 7.5, 0.1 mM EGTA, 0.1 mM Na3VO4, 0.1% ?-mercaptoethanol	B	BAO_0000357	single protein format	Homo sapiens	None	None	None	None	CHEMBL1957	Insulin-like growth factor I receptor	Homo sapiens	SINGLE PROTEIN	CHEMBL2218924	1	Scientific Literature	Biochem. J.	2013	None
CHEMBL235658		0	349.41	1	5.16	MK2a_Inhibitor	O=C(CCCc1ccc(-c2ccccc2F)cc1)Nc1ccc(O)cc1	Residual Activity	'='	104.0	%				UO_0000187					False	CHEMBL2219110	Millipore: Percentage of residual kinase activity of IGF1R at 1uM relative to control. Control inhibitor: Staurosporine at 100.0uM. Buffer: 50 mM Tris pH 7.5, 0.1 mM EGTA, 0.1 mM Na3VO4, 0.1% ?-mercaptoethanol	B	BAO_0000357	single protein format	Homo sapiens	None	None	None	None	CHEMBL1957	Insulin-like growth factor I receptor	Homo sapiens	SINGLE PROTEIN	CHEMBL2218924	1	Scientific Literature	Biochem. J.	2013	None
CHEMBL126077	INDIRUBIN-3-MONOXIME	0	277.28	0	4.42	Indirubin_oxime	O=Nc1c(-c2c(O)[nH]c3ccccc23)[nH]c2ccccc12	Residual Activity	'='	37.0	%				UO_0000187					False	CHEMBL2219110	Millipore: Percentage of residual kinase activity of IGF1R at 1uM relative to control. Control inhibitor: Staurosporine at 100.0uM. Buffer: 50 mM Tris pH 7.5, 0.1 mM EGTA, 0.1 mM Na3VO4, 0.1% ?-mercaptoethanol	B	BAO_0000357	single protein format	Homo sapiens	None	None	None	None	CHEMBL1957	Insulin-like growth factor I receptor	Homo sapiens	SINGLE PROTEIN	CHEMBL2218924	1	Scientific Literature	Biochem. J.	2013	None
CHEMBL75680	ALOISINE A	0	267.33	0	3.67	Aloisine_A	CCCCc1c(-c2ccc(O)cc2)[nH]c2nccnc12	Residual Activity	'='	131.0	%				UO_0000187					False	CHEMBL2219110	Millipore: Percentage of residual kinase activity of IGF1R at 1uM relative to control. Control inhibitor: Staurosporine at 100.0uM. Buffer: 50 mM Tris pH 7.5, 0.1 mM EGTA, 0.1 mM Na3VO4, 0.1% ?-mercaptoethanol	B	BAO_0000357	single protein format	Homo sapiens	None	None	None	None	CHEMBL1957	Insulin-like growth factor I receptor	Homo sapiens	SINGLE PROTEIN	CHEMBL2218924	1	Scientific Literature	Biochem. J.	2013	None
CHEMBL259389	QUINOXALINE1	0	185.19	0	1.09	Cdk1_5_Inhibitor	Nc1n[nH]c2nc3ccccc3nc12	Residual Activity	'='	121.0	%				UO_0000187					False	CHEMBL2219110	Millipore: Percentage of residual kinase activity of IGF1R at 1uM relative to control. Control inhibitor: Staurosporine at 100.0uM. Buffer: 50 mM Tris pH 7.5, 0.1 mM EGTA, 0.1 mM Na3VO4, 0.1% ?-mercaptoethanol	B	BAO_0000357	single protein format	Homo sapiens	None	None	None	None	CHEMBL1957	Insulin-like growth factor I receptor	Homo sapiens	SINGLE PROTEIN	CHEMBL2218924	1	Scientific Literature	Biochem. J.	2013	None
CHEMBL278724	SB-202474	0	279.34	0	3.71	SB-202474	CCc1nc(-c2ccc(OC)cc2)[nH]c1-c1ccncc1	Residual Activity	'='	112.0	%				UO_0000187					False	CHEMBL2219110	Millipore: Percentage of residual kinase activity of IGF1R at 1uM relative to control. Control inhibitor: Staurosporine at 100.0uM. Buffer: 50 mM Tris pH 7.5, 0.1 mM EGTA, 0.1 mM Na3VO4, 0.1% ?-mercaptoethanol	B	BAO_0000357	single protein format	Homo sapiens	None	None	None	None	CHEMBL1957	Insulin-like growth factor I receptor	Homo sapiens	SINGLE PROTEIN	CHEMBL2218924	1	Scientific Literature	Biochem. J.	2013	None
CHEMBL266487	RO-316233	0	327.34	0	3.22	BIM4	O=C1NC(=O)C(c2c[nH]c3ccccc23)=C1c1c[nH]c2ccccc12	Residual Activity	'='	104.0	%				UO_0000187					False	CHEMBL2219111	Millipore: Percentage of residual kinase activity of IGF1R at 10uM relative to control. Control inhibitor: Staurosporine at 100.0uM. Buffer: 50 mM Tris pH 7.5, 0.1 mM EGTA, 0.1 mM Na3VO4, 0.1% ?-mercaptoethanol	B	BAO_0000357	single protein format	Homo sapiens	None	None	None	None	CHEMBL1957	Insulin-like growth factor I receptor	Homo sapiens	SINGLE PROTEIN	CHEMBL2218924	1	Scientific Literature	Biochem. J.	2013	None
CHEMBL401767		0	433.52	0	2.68	17j	Cc1ccn(CCNc2cc[nH]c(=O)c2-c2nc3c(C)cc(N4CCOCC4)cc3[nH]2)n1	IC50	'='	422.0	nM	6.38			UO_0000065	14.70	0.27	3.69	6.14	False	CHEMBL928516	Inhibition of IGF1R expressed in SAL cells	B	BAO_0000219	cell-based format	None	None	None	SAL	None	CHEMBL1957	Insulin-like growth factor I receptor	Homo sapiens	SINGLE PROTEIN	CHEMBL1141515	1	Scientific Literature	Bioorg. Med. Chem. Lett.	2008	None
CHEMBL1096769		0	314.39	0	4.34	16e	Nc1ccc(Nc2ccc3c(c2)Cc2ccccc2CC3=O)cc1	Inhibition						Not Active						False	CHEMBL1108239	Inhibition of IGF1R at 10 uM	B	BAO_0000357	single protein format	None	None	None	None	None	CHEMBL1957	Insulin-like growth factor I receptor	Homo sapiens	SINGLE PROTEIN	CHEMBL1157789	1	Scientific Literature	Bioorg. Med. Chem. Lett.	2010	None
CHEMBL256072		0	467.96	0	3.10	16a	Cc1cc(N2CCOCC2)cc2[nH]c(-c3c(NCCc4ncn(C)c4Cl)cc[nH]c3=O)nc12	IC50	'='	38.0	nM	7.42			UO_0000065	15.86	0.31	4.32	7.14	True	CHEMBL928515	Inhibition of IGF1R	B	BAO_0000357	single protein format	None	None	None	None	None	CHEMBL1957	Insulin-like growth factor I receptor	Homo sapiens	SINGLE PROTEIN	CHEMBL1141515	1	Scientific Literature	Bioorg. Med. Chem. Lett.	2008	None
CHEMBL404307		0	496.02	0	4.15	16k	Cc1cc(N2CCOCC2)cc2[nH]c(-c3c(NCCc4ncn(C(C)C)c4Cl)cc[nH]c3=O)nc12	IC50	'='	1140.0	nM	5.94			UO_0000065	11.98	0.23	1.79	5.72	False	CHEMBL928516	Inhibition of IGF1R expressed in SAL cells	B	BAO_0000219	cell-based format	None	None	None	SAL	None	CHEMBL1957	Insulin-like growth factor I receptor	Homo sapiens	SINGLE PROTEIN	CHEMBL1141515	1	Scientific Literature	Bioorg. Med. Chem. Lett.	2008	None
CHEMBL257115		0	528.41	1	2.63	17h	Cc1cc(N2CCOCC2)cc2[nH]c(-c3c(NCCn4cc(Br)c(CO)n4)cc[nH]c3=O)nc12	IC50	'='	96.0	nM	7.02			UO_0000065	13.28	0.28	4.39	5.66	False	CHEMBL928515	Inhibition of IGF1R	B	BAO_0000357	single protein format	None	None	None	None	None	CHEMBL1957	Insulin-like growth factor I receptor	Homo sapiens	SINGLE PROTEIN	CHEMBL1141515	1	Scientific Literature	Bioorg. Med. Chem. Lett.	2008	None
CHEMBL442388		0	391.46	0	3.09	59c	CC(O)C(/N=C1\C(O)=CC(=O)C(O)=C1CC1CCCC2CCCCC21)C(=O)O	IC50	'='	500.0	nM	6.30			UO_0000065	16.10	0.31	3.21	4.95	False	CHEMBL697504	Inhibition of Insulin-like growth factor I receptor	B	BAO_0000357	single protein format	None	None	None	None	None	CHEMBL1957	Insulin-like growth factor I receptor	Homo sapiens	SINGLE PROTEIN	CHEMBL1145828	1	Scientific Literature	J. Med. Chem.	2003	None
CHEMBL352308		0	501.63	2	6.04	15e	COc1cc2c(Oc3ccc(Nc4ccc(C(C)(C)C)cc4)cc3)ccnc2cc1OCCNCCO	Activity						Not Active						False	CHEMBL700884	Inhibition of IGF-receptor 1 autophosphorylation in intact cells at 10 uM (inactive)	B	BAO_0000219	cell-based format	Homo sapiens	None	None	None	None	CHEMBL1957	Insulin-like growth factor I receptor	Homo sapiens	SINGLE PROTEIN	CHEMBL1146677	1	Scientific Literature	Bioorg. Med. Chem. Lett.	2004	None
CHEMBL120185		0	472.57	0	4.12	59	CN1CCN(c2ccc3c(n2)nc(-c2ccc(F)cc2)n3-c2ccnc(NC3CCCC3)n2)CC1	IC50	'>'	10000.0	nM				UO_0000065					False	CHEMBL697347	Inhibition of human insulin-like growth factor I receptor	B	BAO_0000357	single protein format	Homo sapiens	None	None	None	None	CHEMBL1957	Insulin-like growth factor I receptor	Homo sapiens	SINGLE PROTEIN	CHEMBL1147483	1	Scientific Literature	Bioorg. Med. Chem. Lett.	2004	None
CHEMBL556596		0	452.78	1	6.77	23a	C[C@@H](c1ccccc1)N1CCc2c([nH]c3ccc(Br)cc23)-c2c1ccnc2Cl	IC50						Not Determined						False	CHEMBL1036441	Inhibition of recombinant IGFR1	B	BAO_0000357	single protein format	None	None	None	None	None	CHEMBL1957	Insulin-like growth factor I receptor	Homo sapiens	SINGLE PROTEIN	CHEMBL1151875	1	Scientific Literature	Bioorg. Med. Chem.	2009	None
CHEMBL553443		0	624.67	1	3.02	34	CN1CCN(c2ccc(C(=O)Nc3n[nH]c4c3CN(S(=O)(=O)c3cc(F)cc(F)c3)CC4)c(NC(=O)c3ccc[nH]3)c2)CC1	IC50	'='	49.0	nM	7.31			UO_0000065	11.70	0.23	4.29	4.99	False	CHEMBL1055739	Inhibition of human GST-tagged IGF1R by trans-phosphorylation assay	B	BAO_0000357	single protein format	Homo sapiens	None	None	None	None	CHEMBL1957	Insulin-like growth factor I receptor	Homo sapiens	SINGLE PROTEIN	CHEMBL1152979	1	Scientific Literature	J. Med. Chem.	2009	None
CHEMBL541762		0	638.70	1	3.71	36	CN1CCN(c2ccc(C(=O)Nc3n[nH]c4c3CN(S(=O)(=O)c3cc(F)cc(F)c3)C4(C)C)cc2NC(=O)c2cc[nH]c2)CC1	IC50	'='	300.0	nM	6.52			UO_0000065	10.21	0.20	2.81	4.45	False	CHEMBL1056478	Inhibition of IGF1R in IGF1-stimulated human MCF7 cells by Western blot analysis	B	BAO_0000219	cell-based format	Homo sapiens	None	None	MCF7	None	CHEMBL1957	Insulin-like growth factor I receptor	Homo sapiens	SINGLE PROTEIN	CHEMBL1152979	1	Scientific Literature	J. Med. Chem.	2009	CHEMBL3308403
CHEMBL90277		0	320.39	0	3.32	20	Cc1cccc2c1/C(=C/c1ccc(N3CCOCC3)cc1)C(=O)N2	IC50	'>'	100000.0	nM				UO_0000065					False	CHEMBL697346	Concentration required to achieve 50% inhibition of tyrosine phosphorylation on human Insulin-like growth factor I receptor	B	BAO_0000357	single protein format	None	None	None	None	None	CHEMBL1957	Insulin-like growth factor I receptor	Homo sapiens	SINGLE PROTEIN	CHEMBL1131018	1	Scientific Literature	J. Med. Chem.	1998	None
CHEMBL256909		0	477.53	0	2.16	2e	COC(=O)c1cnn(CCNc2cc[nH]c(=O)c2-c2nc3c(C)cc(N4CCOCC4)cc3[nH]2)c1	IC50	'='	91.0	nM	7.04			UO_0000065	14.74	0.27	4.88	5.41	False	CHEMBL1102236	Inhibition of human recombinant IGF-1R tyrosine kinase expressed in baculovirus system assessed as [33gamma]ATP phosphorylation of poly(Glu/Tyr) substrate after 45 mins by scintillation counting	B	BAO_0000019	assay format	Homo sapiens	None	None	None	None	CHEMBL1957	Insulin-like growth factor I receptor	Homo sapiens	SINGLE PROTEIN	CHEMBL1155377	1	Scientific Literature	Bioorg. Med. Chem. Lett.	2010	None
CHEMBL404308		0	444.50	0	2.24	2f	Cc1cc(N2CCOCC2)cc2[nH]c(-c3c(NCCn4cc(C#N)cn4)cc[nH]c3=O)nc12	IC50	'='	680.0	nM	6.17			UO_0000065	13.88	0.26	3.93	4.83	False	CHEMBL1102236	Inhibition of human recombinant IGF-1R tyrosine kinase expressed in baculovirus system assessed as [33gamma]ATP phosphorylation of poly(Glu/Tyr) substrate after 45 mins by scintillation counting	B	BAO_0000019	assay format	Homo sapiens	None	None	None	None	CHEMBL1957	Insulin-like growth factor I receptor	Homo sapiens	SINGLE PROTEIN	CHEMBL1155377	1	Scientific Literature	Bioorg. Med. Chem. Lett.	2010	None
CHEMBL205464		0	423.48	0	4.89	29	Cn1cnc(NCc2ccncc2)c1-c1nnc(Nc2ccc(-c3ccccc3)cc2)o1	Activity	'<'	30.0	%				UO_0000187					False	CHEMBL860721	Protective index against IGF1R at 10 uM by HTRF method	B	BAO_0000357	single protein format	Homo sapiens	None	None	None	None	CHEMBL1957	Insulin-like growth factor I receptor	Homo sapiens	SINGLE PROTEIN	CHEMBL1139649	1	Scientific Literature	Bioorg. Med. Chem. Lett.	2006	None
CHEMBL206538		0	431.38	0	4.12	18	Cn1cnc(NCc2ccncc2)c1-c1nnc(Nc2cccc(OC(F)(F)F)c2)o1	Activity	'<'	30.0	%				UO_0000187					False	CHEMBL860721	Protective index against IGF1R at 10 uM by HTRF method	B	BAO_0000357	single protein format	Homo sapiens	None	None	None	None	CHEMBL1957	Insulin-like growth factor I receptor	Homo sapiens	SINGLE PROTEIN	CHEMBL1139649	1	Scientific Literature	Bioorg. Med. Chem. Lett.	2006	None
CHEMBL205884		0	447.83	0	4.39	15	Cn1cnc(NCc2ccncc2)c1-c1nnc(Nc2ccc(OC(F)(F)Cl)cc2)o1	Activity	'<'	30.0	%				UO_0000187					False	CHEMBL860721	Protective index against IGF1R at 10 uM by HTRF method	B	BAO_0000357	single protein format	Homo sapiens	None	None	None	None	CHEMBL1957	Insulin-like growth factor I receptor	Homo sapiens	SINGLE PROTEIN	CHEMBL1139649	1	Scientific Literature	Bioorg. Med. Chem. Lett.	2006	None
CHEMBL382672		0	438.88	0	4.25	8	Cn1cnc(NCCc2ccc3c(c2)OCO3)c1-c1nnc(Nc2ccc(Cl)cc2)o1	Activity	'<'	30.0	%				UO_0000187					False	CHEMBL860721	Protective index against IGF1R at 10 uM by HTRF method	B	BAO_0000357	single protein format	Homo sapiens	None	None	None	None	CHEMBL1957	Insulin-like growth factor I receptor	Homo sapiens	SINGLE PROTEIN	CHEMBL1139649	1	Scientific Literature	Bioorg. Med. Chem. Lett.	2006	None
CHEMBL480966		0	561.09	1	4.52	4h	Cc1cc(N2CCC(NC(=O)C3CC3)CC2)cc2[nH]c(-c3c(NC[C@@H](O)c4cccc(Cl)c4)cc[nH]c3=O)nc12	IC50	'='	50.0	nM	7.30			UO_0000065	13.01	0.25	2.78	5.79	False	CHEMBL1102236	Inhibition of human recombinant IGF-1R tyrosine kinase expressed in baculovirus system assessed as [33gamma]ATP phosphorylation of poly(Glu/Tyr) substrate after 45 mins by scintillation counting	B	BAO_0000019	assay format	Homo sapiens	None	None	None	None	CHEMBL1957	Insulin-like growth factor I receptor	Homo sapiens	SINGLE PROTEIN	CHEMBL1155377	1	Scientific Literature	Bioorg. Med. Chem. Lett.	2010	None
CHEMBL402625		0	467.96	0	3.33	17o	Cc1cc(N2CCOCC2)cc2[nH]c(-c3c(NCCn4ncc(Cl)c4C)cc[nH]c3=O)nc12	IC50	'='	630.0	nM	6.20			UO_0000065	13.25	0.26	2.87	5.97	False	CHEMBL928515	Inhibition of IGF1R	B	BAO_0000357	single protein format	None	None	None	None	None	CHEMBL1957	Insulin-like growth factor I receptor	Homo sapiens	SINGLE PROTEIN	CHEMBL1141515	1	Scientific Literature	Bioorg. Med. Chem. Lett.	2008	None
CHEMBL256908		0	491.55	0	2.55	17c	CCOC(=O)c1cnn(CCNc2cc[nH]c(=O)c2-c2nc3c(C)cc(N4CCOCC4)cc3[nH]2)c1	IC50	'='	68.0	nM	7.17			UO_0000065	14.58	0.27	4.62	5.51	True	CHEMBL928515	Inhibition of IGF1R	B	BAO_0000357	single protein format	None	None	None	None	None	CHEMBL1957	Insulin-like growth factor I receptor	Homo sapiens	SINGLE PROTEIN	CHEMBL1141515	1	Scientific Literature	Bioorg. Med. Chem. Lett.	2008	None
CHEMBL330321		0	252.32	0	3.43	52	Cc1cc(C)c(/C=C2\C(=O)Nc3cccc(C)c32)[nH]1	IC50	'>'	100000.0	nM				UO_0000065					False	CHEMBL697346	Concentration required to achieve 50% inhibition of tyrosine phosphorylation on human Insulin-like growth factor I receptor	B	BAO_0000357	single protein format	None	None	None	None	None	CHEMBL1957	Insulin-like growth factor I receptor	Homo sapiens	SINGLE PROTEIN	CHEMBL1131018	1	Scientific Literature	J. Med. Chem.	1998	None
CHEMBL197439		0	325.34	0	3.44	31{21}	O=c1cc(N2CCOCC2)oc2cc(-c3ccc(F)cc3)ccc12	Activity						Not Determined						False	CHEMBL860382	Inhibitory activity against IGF-1R at 10 uM	B	BAO_0000357	single protein format	Homo sapiens	None	None	None	None	CHEMBL1957	Insulin-like growth factor I receptor	Homo sapiens	SINGLE PROTEIN	CHEMBL1141870	1	Scientific Literature	J. Med. Chem.	2005	None
CHEMBL387823		0	519.59	1	2.93	22	Cc1cc(-n2ccnc2)cc2[nH]c(-c3c(NCC(O)c4ccc(NS(C)(=O)=O)cc4)cc[nH]c3=O)nc12	IC50	'='	1200.0	nM	5.92			UO_0000065	11.40	0.22	2.99	3.75	False	CHEMBL887272	Inhibition of IGF1R	B	BAO_0000357	single protein format	Homo sapiens	None	None	None	None	CHEMBL1957	Insulin-like growth factor I receptor	Homo sapiens	SINGLE PROTEIN	CHEMBL1144586	1	Scientific Literature	Bioorg. Med. Chem. Lett.	2007	None
CHEMBL230902		0	440.51	0	3.87	19	Cc1cccc(C(O)CNc2cc[nH]c(=O)c2-c2nc3c(C)cc(-n4ccnc4)cc3[nH]2)c1	IC50	'='	420.0	nM	6.38			UO_0000065					False	CHEMBL887273	Inhibition of IGF1R expressed in Sal cells	F	BAO_0000219	cell-based format	Homo sapiens	None	None	Sal	None	CHEMBL1957	Insulin-like growth factor I receptor	Homo sapiens	SINGLE PROTEIN	CHEMBL1144586	1	Scientific Literature	Bioorg. Med. Chem. Lett.	2007	None
CHEMBL257326		0	467.96	0	3.33	17n	Cc1nn(CCNc2cc[nH]c(=O)c2-c2nc3c(C)cc(N4CCOCC4)cc3[nH]2)cc1Cl	IC50	'='	292.0	nM	6.54			UO_0000065	13.96	0.27	3.20	6.29	False	CHEMBL928516	Inhibition of IGF1R expressed in SAL cells	B	BAO_0000219	cell-based format	None	None	None	SAL	None	CHEMBL1957	Insulin-like growth factor I receptor	Homo sapiens	SINGLE PROTEIN	CHEMBL1141515	1	Scientific Literature	Bioorg. Med. Chem. Lett.	2008	None
CHEMBL257324		0	433.52	0	2.68	17k	Cc1cc(N2CCOCC2)cc2[nH]c(-c3c(NCCn4nccc4C)cc[nH]c3=O)nc12	IC50	'='	270.0	nM	6.57			UO_0000065	15.15	0.28	3.89	6.32	False	CHEMBL928515	Inhibition of IGF1R	B	BAO_0000357	single protein format	None	None	None	None	None	CHEMBL1957	Insulin-like growth factor I receptor	Homo sapiens	SINGLE PROTEIN	CHEMBL1141515	1	Scientific Literature	Bioorg. Med. Chem. Lett.	2008	None
CHEMBL251795		0	561.53	1	4.14	20i	Cc1ccc(Sc2cnc(Nc3cccc(Br)n3)s2)cc1C(=O)N1CCN(C(=O)[C@H](C)N)CC1	IC50	'='	360.0	nM	6.44			UO_0000065	11.48	0.26	2.30	6.17	False	CHEMBL928874	Inhibition of IGF1R	B	BAO_0000357	single protein format	None	None	None	None	None	CHEMBL1957	Insulin-like growth factor I receptor	Homo sapiens	SINGLE PROTEIN	CHEMBL1140800	1	Scientific Literature	Bioorg. Med. Chem. Lett.	2008	None
CHEMBL117440		0	348.38	0	4.29	2e	O=C1C(O)=C(c2csc3ccccc23)C(=O)C(O)=C1c1ccccc1	Activation						Not Active						False	CHEMBL700887	Percent insulin like growth factor receptor(IGFIR) activity at 30 uM (NS = less than 5% activation)	F	BAO_0000019	assay format	Homo sapiens	None	None	None	None	CHEMBL1957	Insulin-like growth factor I receptor	Homo sapiens	SINGLE PROTEIN	CHEMBL1133647	1	Scientific Literature	J. Med. Chem.	2000	None
CHEMBL248757		0	471.93	0	4.27	25	N#Cc1ncc2nc1OCCCCOc1cc(NCc3cncs3)c(Cl)cc1NC(=O)N2	Ki	'>'	991.0	nM				UO_0000065					False	CHEMBL941766	Inhibition of IGF1R	B	BAO_0000357	single protein format	None	None	None	None	None	CHEMBL1957	Insulin-like growth factor I receptor	Homo sapiens	SINGLE PROTEIN	CHEMBL1140564	1	Scientific Literature	Bioorg. Med. Chem. Lett.	2007	None
CHEMBL1817866		0	122.17	0	1.29	8	c1n[nH]c2c1CCCC2	Inhibition	'='	15.0	%				UO_0000187					False	CHEMBL1819993	Inhibition of IGF1R expressed in Escherichia coli or baculovirus-infected insect cells at 400 uM by TR-FRET assay	B	BAO_0000219	cell-based format	None	None	None	None	None	CHEMBL1957	Insulin-like growth factor I receptor	Homo sapiens	SINGLE PROTEIN	CHEMBL1817560	1	Scientific Literature	J. Med. Chem.	2011	None
CHEMBL561667		0	295.33	0	2.52	39	CCOC(=O)c1c(C=O)[nH]c(C(=O)OC(C)(C)C)c1CC	Activity	'='	0.49	uM				UO_0000064					False	CHEMBL1056480	Displacement of fluorescent ATP competitive ligand from IGF1R	B	BAO_0000357	single protein format	None	None	None	None	None	CHEMBL1957	Insulin-like growth factor I receptor	Homo sapiens	SINGLE PROTEIN	CHEMBL1152979	1	Scientific Literature	J. Med. Chem.	2009	None
CHEMBL499624		0	490.61	0	4.44	CER-0262696	O=C(NC1Cc2ccccc2C1)c1cccc(Nc2ccnc(N3CCN(c4ccccc4)CC3)n2)c1	Inhibition	'='	0.0	%				UO_0000187					False	CHEMBL953367	Inhibition of IGF1R at 10 uM by HTRF assay relative to control	B	BAO_0000357	single protein format	None	None	None	None	None	CHEMBL1957	Insulin-like growth factor I receptor	Homo sapiens	SINGLE PROTEIN	CHEMBL1150387	1	Scientific Literature	J. Med. Chem.	2008	None
CHEMBL483710		0	490.08	1	5.23	CER-0264438	Clc1ccc2sc(CN3CCN(c4ncnc5c4CN(Cc4ccccc4)CC5)CC3)cc2c1	Inhibition	'='	0.0	%				UO_0000187					False	CHEMBL953367	Inhibition of IGF1R at 10 uM by HTRF assay relative to control	B	BAO_0000357	single protein format	None	None	None	None	None	CHEMBL1957	Insulin-like growth factor I receptor	Homo sapiens	SINGLE PROTEIN	CHEMBL1150387	1	Scientific Literature	J. Med. Chem.	2008	None
CHEMBL314217		0	290.37	0	3.78	23	O=C1Nc2ccccc2/C1=C/c1ccc(N2CCCC2)cc1	IC50	'>'	100000.0	nM				UO_0000065					False	CHEMBL697346	Concentration required to achieve 50% inhibition of tyrosine phosphorylation on human Insulin-like growth factor I receptor	B	BAO_0000357	single protein format	None	None	None	None	None	CHEMBL1957	Insulin-like growth factor I receptor	Homo sapiens	SINGLE PROTEIN	CHEMBL1131018	1	Scientific Literature	J. Med. Chem.	1998	None
CHEMBL223367		0	431.88	0	3.51	22	N#Cc1ncc2nc1OCCCCCOc1cc(CCCO)c(Cl)cc1NC(=O)N2	Ki	'>'	10000.0	nM				UO_0000065					False	CHEMBL914319	Inhibition of IGF1R	B	BAO_0000357	single protein format	Homo sapiens	None	None	None	None	CHEMBL1957	Insulin-like growth factor I receptor	Homo sapiens	SINGLE PROTEIN	CHEMBL1142994	1	Scientific Literature	J. Med. Chem.	2007	None
CHEMBL256276		0	447.54	0	2.93	16f	CCn1cnc(CCNc2cc[nH]c(=O)c2-c2nc3c(C)cc(N4CCOCC4)cc3[nH]2)c1	IC50	'='	480.0	nM	6.32			UO_0000065	14.12	0.26	3.39	6.08	True	CHEMBL928515	Inhibition of IGF1R	B	BAO_0000357	single protein format	None	None	None	None	None	CHEMBL1957	Insulin-like growth factor I receptor	Homo sapiens	SINGLE PROTEIN	CHEMBL1141515	1	Scientific Literature	Bioorg. Med. Chem. Lett.	2008	None
CHEMBL256275		0	433.52	0	2.45	16e	Cc1cc(N2CCOCC2)cc2[nH]c(-c3c(NCCc4cn(C)cn4)cc[nH]c3=O)nc12	IC50	'='	190.0	nM	6.72			UO_0000065	15.50	0.29	4.27	6.47	True	CHEMBL928515	Inhibition of IGF1R	B	BAO_0000357	single protein format	None	None	None	None	None	CHEMBL1957	Insulin-like growth factor I receptor	Homo sapiens	SINGLE PROTEIN	CHEMBL1141515	1	Scientific Literature	Bioorg. Med. Chem. Lett.	2008	None
CHEMBL256909		0	477.53	0	2.16	17d	COC(=O)c1cnn(CCNc2cc[nH]c(=O)c2-c2nc3c(C)cc(N4CCOCC4)cc3[nH]2)c1	IC50	'='	711.0	nM	6.15			UO_0000065	12.87	0.24	3.99	4.72	False	CHEMBL928516	Inhibition of IGF1R expressed in SAL cells	B	BAO_0000219	cell-based format	None	None	None	SAL	None	CHEMBL1957	Insulin-like growth factor I receptor	Homo sapiens	SINGLE PROTEIN	CHEMBL1141515	1	Scientific Literature	Bioorg. Med. Chem. Lett.	2008	None
CHEMBL256908		0	491.55	0	2.55	17c	CCOC(=O)c1cnn(CCNc2cc[nH]c(=O)c2-c2nc3c(C)cc(N4CCOCC4)cc3[nH]2)c1	IC50	'='	531.0	nM	6.28			UO_0000065	12.77	0.24	3.72	4.82	False	CHEMBL928516	Inhibition of IGF1R expressed in SAL cells	B	BAO_0000219	cell-based format	None	None	None	SAL	None	CHEMBL1957	Insulin-like growth factor I receptor	Homo sapiens	SINGLE PROTEIN	CHEMBL1141515	1	Scientific Literature	Bioorg. Med. Chem. Lett.	2008	None
CHEMBL248170		0	306.33	0	1.56	9	NCc1cc(-n2ccnc2)cc2[nH]c(-c3ccc[nH]c3=O)nc12	IC50	'>'	25000.0	nM				UO_0000065					False	CHEMBL886694	Inhibition of human recombinant IGF1 receptor	B	BAO_0000357	single protein format	Homo sapiens	None	None	None	None	CHEMBL1957	Insulin-like growth factor I receptor	Homo sapiens	SINGLE PROTEIN	CHEMBL1139163	1	Scientific Literature	Bioorg. Med. Chem. Lett.	2007	None
CHEMBL245566		0	397.44	0	3.42	28	Cc1cc(-n2ccnc2)cc2[nH]c(-c3c(NCc4ccncc4)cc[nH]c3=O)nc12	IC50	'>'	25000.0	nM				UO_0000065					False	CHEMBL886694	Inhibition of human recombinant IGF1 receptor	B	BAO_0000357	single protein format	Homo sapiens	None	None	None	None	CHEMBL1957	Insulin-like growth factor I receptor	Homo sapiens	SINGLE PROTEIN	CHEMBL1139163	1	Scientific Literature	Bioorg. Med. Chem. Lett.	2007	None
CHEMBL391157		0	519.40	1	4.19	44	Cc1cc(-n2ccnc2)cc2[nH]c(-c3c(N[C@H](CO)Cc4cccc(Br)c4)cc[nH]c3=O)nc12	IC50	'='	590.0	nM	6.23			UO_0000065	11.99	0.25	2.04	5.58	False	CHEMBL886694	Inhibition of human recombinant IGF1 receptor	B	BAO_0000357	single protein format	Homo sapiens	None	None	None	None	CHEMBL1957	Insulin-like growth factor I receptor	Homo sapiens	SINGLE PROTEIN	CHEMBL1139163	1	Scientific Literature	Bioorg. Med. Chem. Lett.	2007	None
CHEMBL399076		0	293.30	0	3.17	2l	O=C1Cc2cnn(-c3ccccc3F)c2-c2ccccc2N1	Inhibition	'<='	40.0	%				UO_0000187					False	CHEMBL886299	Inhibition of IGF1R at 10 uM	B	BAO_0000357	single protein format	None	None	None	None	None	CHEMBL1957	Insulin-like growth factor I receptor	Homo sapiens	SINGLE PROTEIN	CHEMBL1139946	1	Scientific Literature	Eur. J. Med. Chem.	2007	None
CHEMBL261131	DIACYLGLYCEROL KINASE INHIBITOR II	0	489.59	1	5.94	R-59949	O=c1c2ccccc2[nH]c(=S)n1CCN1CCC(=C(c2ccc(F)cc2)c2ccc(F)cc2)CC1	Residual Activity	'='	119.0	%				UO_0000187					False	CHEMBL2219110	Millipore: Percentage of residual kinase activity of IGF1R at 1uM relative to control. Control inhibitor: Staurosporine at 100.0uM. Buffer: 50 mM Tris pH 7.5, 0.1 mM EGTA, 0.1 mM Na3VO4, 0.1% ?-mercaptoethanol	B	BAO_0000357	single protein format	Homo sapiens	None	None	None	None	CHEMBL1957	Insulin-like growth factor I receptor	Homo sapiens	SINGLE PROTEIN	CHEMBL2218924	1	Scientific Literature	Biochem. J.	2013	None
CHEMBL483847		0	374.32	0	3.88	GNF_2	NC(=O)c1cccc(-c2cc(Nc3ccc(OC(F)(F)F)cc3)ncn2)c1	Residual Activity	'='	121.0	%				UO_0000187					False	CHEMBL2219110	Millipore: Percentage of residual kinase activity of IGF1R at 1uM relative to control. Control inhibitor: Staurosporine at 100.0uM. Buffer: 50 mM Tris pH 7.5, 0.1 mM EGTA, 0.1 mM Na3VO4, 0.1% ?-mercaptoethanol	B	BAO_0000357	single protein format	Homo sapiens	None	None	None	None	CHEMBL1957	Insulin-like growth factor I receptor	Homo sapiens	SINGLE PROTEIN	CHEMBL2218924	1	Scientific Literature	Biochem. J.	2013	None
CHEMBL257167		0	279.30	0	2.14	TPCA_1	NC(=O)Nc1sc(-c2ccc(F)cc2)cc1C(N)=O	Residual Activity	'='	82.0	%				UO_0000187					False	CHEMBL2219110	Millipore: Percentage of residual kinase activity of IGF1R at 1uM relative to control. Control inhibitor: Staurosporine at 100.0uM. Buffer: 50 mM Tris pH 7.5, 0.1 mM EGTA, 0.1 mM Na3VO4, 0.1% ?-mercaptoethanol	B	BAO_0000357	single protein format	Homo sapiens	None	None	None	None	CHEMBL1957	Insulin-like growth factor I receptor	Homo sapiens	SINGLE PROTEIN	CHEMBL2218924	1	Scientific Literature	Biochem. J.	2013	None
CHEMBL288064		0	395.23	0	4.03	GSK_3b_Inhibitor_II	Ic1cccc(CSc2nnc(-c3ccncc3)o2)c1	Residual Activity	'='	96.0	%				UO_0000187					False	CHEMBL2219110	Millipore: Percentage of residual kinase activity of IGF1R at 1uM relative to control. Control inhibitor: Staurosporine at 100.0uM. Buffer: 50 mM Tris pH 7.5, 0.1 mM EGTA, 0.1 mM Na3VO4, 0.1% ?-mercaptoethanol	B	BAO_0000357	single protein format	Homo sapiens	None	None	None	None	CHEMBL1957	Insulin-like growth factor I receptor	Homo sapiens	SINGLE PROTEIN	CHEMBL2218924	1	Scientific Literature	Biochem. J.	2013	None
CHEMBL405759		0	318.34	0	3.71	TWS119	Nc1cccc(-c2cc3c(Oc4cccc(O)c4)ncnc3[nH]2)c1	Residual Activity	'='	99.0	%				UO_0000187					False	CHEMBL2219110	Millipore: Percentage of residual kinase activity of IGF1R at 1uM relative to control. Control inhibitor: Staurosporine at 100.0uM. Buffer: 50 mM Tris pH 7.5, 0.1 mM EGTA, 0.1 mM Na3VO4, 0.1% ?-mercaptoethanol	B	BAO_0000357	single protein format	Homo sapiens	None	None	None	None	CHEMBL1957	Insulin-like growth factor I receptor	Homo sapiens	SINGLE PROTEIN	CHEMBL2218924	1	Scientific Literature	Biochem. J.	2013	None
CHEMBL191384		0	372.46	0	3.94	AS-601245	N#C/C(=C1/Nc2ccccc2S1)c1ccnc(NCCc2cccnc2)n1	Residual Activity	'='	143.0	%				UO_0000187					False	CHEMBL2219110	Millipore: Percentage of residual kinase activity of IGF1R at 1uM relative to control. Control inhibitor: Staurosporine at 100.0uM. Buffer: 50 mM Tris pH 7.5, 0.1 mM EGTA, 0.1 mM Na3VO4, 0.1% ?-mercaptoethanol	B	BAO_0000357	single protein format	Homo sapiens	None	None	None	None	CHEMBL1957	Insulin-like growth factor I receptor	Homo sapiens	SINGLE PROTEIN	CHEMBL2218924	1	Scientific Literature	Biochem. J.	2013	None
CHEMBL272629		0	349.35	0	0.78	GSK_3b_Inhibitor_XI	O=C1NC(=O)C(c2cn(CCCO)c3ncccc23)=C1c1cnccn1	Residual Activity	'='	138.0	%				UO_0000187					False	CHEMBL2219110	Millipore: Percentage of residual kinase activity of IGF1R at 1uM relative to control. Control inhibitor: Staurosporine at 100.0uM. Buffer: 50 mM Tris pH 7.5, 0.1 mM EGTA, 0.1 mM Na3VO4, 0.1% ?-mercaptoethanol	B	BAO_0000357	single protein format	Homo sapiens	None	None	None	None	CHEMBL1957	Insulin-like growth factor I receptor	Homo sapiens	SINGLE PROTEIN	CHEMBL2218924	1	Scientific Literature	Biochem. J.	2013	None
CHEMBL230043		0	476.97	0	3.77	37	Cc1cc(C2=NCCCN2)cc2[nH]c(-c3c(NCC(O)c4cccc(Cl)c4)cc[nH]c3=O)nc12	IC50	'='	68.0	nM	7.17			UO_0000065	15.03	0.29	3.40	6.06	False	CHEMBL887757	Inhibition of human IGF1R expressed in recombinant insect cells	B	BAO_0000219	cell-based format	Homo sapiens	None	None	None	None	CHEMBL1957	Insulin-like growth factor I receptor	Homo sapiens	SINGLE PROTEIN	CHEMBL1144646	1	Scientific Literature	Bioorg. Med. Chem. Lett.	2007	None
CHEMBL231409		0	451.91	0	3.39	28	CNC(=O)c1cc(C)c2nc(-c3c(NCC(O)c4cccc(Cl)c4)cc[nH]c3=O)[nH]c2c1	IC50	'='	180.0	nM	6.75			UO_0000065	14.92	0.29	3.35	5.49	False	CHEMBL887757	Inhibition of human IGF1R expressed in recombinant insect cells	B	BAO_0000219	cell-based format	Homo sapiens	None	None	None	None	CHEMBL1957	Insulin-like growth factor I receptor	Homo sapiens	SINGLE PROTEIN	CHEMBL1144646	1	Scientific Literature	Bioorg. Med. Chem. Lett.	2007	None
CHEMBL440964		0	480.57	0	4.92	14	COc1ccc(-c2cc(C)c3nc(-c4c(N[C@H](CO)Cc5ccccc5)cc[nH]c4=O)[nH]c3c2)cc1	IC50	'='	4000.0	nM	5.40			UO_0000065	11.23	0.20	0.48	5.24	False	CHEMBL887757	Inhibition of human IGF1R expressed in recombinant insect cells	B	BAO_0000219	cell-based format	Homo sapiens	None	None	None	None	CHEMBL1957	Insulin-like growth factor I receptor	Homo sapiens	SINGLE PROTEIN	CHEMBL1144646	1	Scientific Literature	Bioorg. Med. Chem. Lett.	2007	None
CHEMBL397667		0	453.34	0	4.00	10	Cc1cc(Br)cc2[nH]c(-c3c(N[C@H](CO)Cc4ccccc4)cc[nH]c3=O)nc12	IC50	'='	1400.0	nM	5.85			UO_0000065	12.91	0.28	1.85	6.24	False	CHEMBL887757	Inhibition of human IGF1R expressed in recombinant insect cells	B	BAO_0000219	cell-based format	Homo sapiens	None	None	None	None	CHEMBL1957	Insulin-like growth factor I receptor	Homo sapiens	SINGLE PROTEIN	CHEMBL1144646	1	Scientific Literature	Bioorg. Med. Chem. Lett.	2007	None
CHEMBL230204		0	440.51	0	3.43	3	Cc1cc(-n2ccnc2)cc2[nH]c(-c3c(N[C@H](CO)Cc4ccccc4)cc[nH]c3=O)nc12	IC50	'='	530.0	nM	6.28			UO_0000065	14.25	0.26	2.85	5.62	True	CHEMBL887757	Inhibition of human IGF1R expressed in recombinant insect cells	B	BAO_0000219	cell-based format	Homo sapiens	None	None	None	None	CHEMBL1957	Insulin-like growth factor I receptor	Homo sapiens	SINGLE PROTEIN	CHEMBL1144646	1	Scientific Literature	Bioorg. Med. Chem. Lett.	2007	None
CHEMBL101683		0	337.81	0	4.60	VEGF_Receptor_Tyrosine_Kinase_Inhibitor_II	O=C(Nc1ccc(Cl)cc1)c1ccccc1NCc1ccncc1	Residual Activity	'='	109.0	%				UO_0000187					False	CHEMBL2219209	Millipore: Percentage of residual kinase activity of IGF1R at 1uM relative to control. Control inhibitor: Staurosporine at 100.0uM. Buffer: 8 mM MOPS pH 7.0, 0.2 mM EDTA, 1 mM Na3VO4, 5 mM Na-?-glycerophosphate	B	BAO_0000357	single protein format	Homo sapiens	None	None	None	None	CHEMBL1957	Insulin-like growth factor I receptor	Homo sapiens	SINGLE PROTEIN	CHEMBL2218924	1	Scientific Literature	Biochem. J.	2013	None
CHEMBL331237	TRICIRIBINE	0	320.31	0	-1.49	API_2	Cn1nc(N)c2cn([C@@H]3O[C@H](CO)[C@@H](O)[C@H]3O)c3ncnc1c23	Residual Activity	'='	104.0	%				UO_0000187					False	CHEMBL2219209	Millipore: Percentage of residual kinase activity of IGF1R at 1uM relative to control. Control inhibitor: Staurosporine at 100.0uM. Buffer: 8 mM MOPS pH 7.0, 0.2 mM EDTA, 1 mM Na3VO4, 5 mM Na-?-glycerophosphate	B	BAO_0000357	single protein format	Homo sapiens	None	None	None	None	CHEMBL1957	Insulin-like growth factor I receptor	Homo sapiens	SINGLE PROTEIN	CHEMBL2218924	1	Scientific Literature	Biochem. J.	2013	None
CHEMBL1363184		0	306.37	0	2.87	LY-303511	O=c1cc(N2CCNCC2)oc2c(-c3ccccc3)cccc12	Residual Activity	'='	108.0	%				UO_0000187					False	CHEMBL2219209	Millipore: Percentage of residual kinase activity of IGF1R at 1uM relative to control. Control inhibitor: Staurosporine at 100.0uM. Buffer: 8 mM MOPS pH 7.0, 0.2 mM EDTA, 1 mM Na3VO4, 5 mM Na-?-glycerophosphate	B	BAO_0000357	single protein format	Homo sapiens	None	None	None	None	CHEMBL1957	Insulin-like growth factor I receptor	Homo sapiens	SINGLE PROTEIN	CHEMBL2218924	1	Scientific Literature	Biochem. J.	2013	None
CHEMBL437584		0	538.66	1	4.37	17	COc1ccccc1Cc1nc2ccc(-c3nn([C@H]4CC[C@H](N5CCOCC5)CC4)c4ncnc(N)c34)cc2[nH]1	IC50	'='	81.0	nM	7.09			UO_0000065	13.17	0.24	2.72	5.91	True	CHEMBL941657	Inhibition of human IGF1R expressed in Sf21 cells by time-resolved fluorescence assay	B	BAO_0000219	cell-based format	Homo sapiens	None	None	Sf21	None	CHEMBL1957	Insulin-like growth factor I receptor	Homo sapiens	SINGLE PROTEIN	CHEMBL1139781	1	Scientific Literature	Bioorg. Med. Chem. Lett.	2007	CHEMBL4106362
CHEMBL38380	FASUDIL	3	291.38	0	1.22	HA-1077	O=S(=O)(c1cccc2cnccc12)N1CCCNCC1	Residual Activity	'='	106.0	%				UO_0000187					False	CHEMBL2219209	Millipore: Percentage of residual kinase activity of IGF1R at 1uM relative to control. Control inhibitor: Staurosporine at 100.0uM. Buffer: 8 mM MOPS pH 7.0, 0.2 mM EDTA, 1 mM Na3VO4, 5 mM Na-?-glycerophosphate	B	BAO_0000357	single protein format	Homo sapiens	None	None	None	None	CHEMBL1957	Insulin-like growth factor I receptor	Homo sapiens	SINGLE PROTEIN	CHEMBL2218924	1	Scientific Literature	Biochem. J.	2013	None
CHEMBL408982		0	249.34	0	3.06	TG003	CCN1/C(=C/C(C)=O)Sc2ccc(OC)cc21	Residual Activity	'='	95.0	%				UO_0000187					False	CHEMBL2219209	Millipore: Percentage of residual kinase activity of IGF1R at 1uM relative to control. Control inhibitor: Staurosporine at 100.0uM. Buffer: 8 mM MOPS pH 7.0, 0.2 mM EDTA, 1 mM Na3VO4, 5 mM Na-?-glycerophosphate	B	BAO_0000357	single protein format	Homo sapiens	None	None	None	None	CHEMBL1957	Insulin-like growth factor I receptor	Homo sapiens	SINGLE PROTEIN	CHEMBL2218924	1	Scientific Literature	Biochem. J.	2013	None
CHEMBL249901		0	323.43	0	3.29	13b	Cc1cnc2c(NCCN)nc3cc(-c4ccccc4)sc3n12	Activity						Not Active						False	CHEMBL888344	Inhibition of IGF1R	B	BAO_0000357	single protein format	None	None	None	None	None	CHEMBL1957	Insulin-like growth factor I receptor	Homo sapiens	SINGLE PROTEIN	CHEMBL1140018	1	Scientific Literature	Bioorg. Med. Chem. Lett.	2007	None
CHEMBL257167		0	279.30	0	2.14	TPCA_1	NC(=O)Nc1sc(-c2ccc(F)cc2)cc1C(N)=O	Residual Activity	'='	65.0	%				UO_0000187					False	CHEMBL2219209	Millipore: Percentage of residual kinase activity of IGF1R at 1uM relative to control. Control inhibitor: Staurosporine at 100.0uM. Buffer: 8 mM MOPS pH 7.0, 0.2 mM EDTA, 1 mM Na3VO4, 5 mM Na-?-glycerophosphate	B	BAO_0000357	single protein format	Homo sapiens	None	None	None	None	CHEMBL1957	Insulin-like growth factor I receptor	Homo sapiens	SINGLE PROTEIN	CHEMBL2218924	1	Scientific Literature	Biochem. J.	2013	None
CHEMBL311228		0	346.82	0	2.63	52	CC(C)n1cnc2/c(=N/c3cccc(Cl)c3)nc(NCCO)[nH]c21	Residual Activity	'='	72.0	%				UO_0000187					False	CHEMBL2219209	Millipore: Percentage of residual kinase activity of IGF1R at 1uM relative to control. Control inhibitor: Staurosporine at 100.0uM. Buffer: 8 mM MOPS pH 7.0, 0.2 mM EDTA, 1 mM Na3VO4, 5 mM Na-?-glycerophosphate	B	BAO_0000357	single protein format	Homo sapiens	None	None	None	None	CHEMBL1957	Insulin-like growth factor I receptor	Homo sapiens	SINGLE PROTEIN	CHEMBL2218924	1	Scientific Literature	Biochem. J.	2013	None
CHEMBL206544	GW682841X	0	340.43	1	5.32	GW682841X	CC(C)c1ccc(-c2cc(-c3c[nH]nc3-c3ccccn3)ccn2)cc1	Inhibition	'='	2.04	%				UO_0000187					False	CHEMBL1962109	GSK_PKIS: IGF1R mean inhibition at 1 uM [Nanosyn]	B	BAO_0000357	single protein format	None	None	None	None	None	CHEMBL1957	Insulin-like growth factor I receptor	Homo sapiens	SINGLE PROTEIN	CHEMBL1961873	16	GSK Published Kinase Inhibitor Set			None
CHEMBL399224		0	522.66	1	4.67	12	Cc1cc(-c2nn([C@H]3CC[C@H](N4CCOCC4)CC3)c3ncnc(N)c23)cc2nc(Cc3ccccc3)[nH]c12	IC50	'='	4334.0	nM	5.36			UO_0000065	10.26	0.19	0.69	4.84	False	CHEMBL941657	Inhibition of human IGF1R expressed in Sf21 cells by time-resolved fluorescence assay	B	BAO_0000219	cell-based format	Homo sapiens	None	None	Sf21	None	CHEMBL1957	Insulin-like growth factor I receptor	Homo sapiens	SINGLE PROTEIN	CHEMBL1139781	1	Scientific Literature	Bioorg. Med. Chem. Lett.	2007	CHEMBL4106362
CHEMBL251292		0	544.61	1	4.64	29	Nc1ncnc2c1c(-c1ccc3[nH]c(Cc4ccc(F)c(F)c4)nc3c1)nn2[C@H]1CC[C@H](N2CCOCC2)CC1	IC50	'='	819.0	nM	6.09			UO_0000065	11.18	0.21	1.45	5.49	False	CHEMBL941658	Inhibition IGF1R phosphorylation in human MiaPaCa2 cells	B	BAO_0000219	cell-based format	Homo sapiens	None	None	MiaPaCa2	None	CHEMBL1957	Insulin-like growth factor I receptor	Homo sapiens	SINGLE PROTEIN	CHEMBL1139781	1	Scientific Literature	Bioorg. Med. Chem. Lett.	2007	None
CHEMBL458438	GSK-1511931A	0	508.63	2	5.53	GSK1511931A	COc1cc(N2CCN(C(C)C)CC2)ccc1Nc1nc(Nc2cccc3ncccc23)c2cc[nH]c2n1	Inhibition	'='	60.47	%				UO_0000187					False	CHEMBL1962109	GSK_PKIS: IGF1R mean inhibition at 1 uM [Nanosyn]	B	BAO_0000357	single protein format	None	None	None	None	None	CHEMBL1957	Insulin-like growth factor I receptor	Homo sapiens	SINGLE PROTEIN	CHEMBL1961873	16	GSK Published Kinase Inhibitor Set			None
CHEMBL248372		0	320.36	0	1.82	10	CNCc1cc(-n2ccnc2)cc2[nH]c(-c3ccc[nH]c3=O)nc12	IC50	'>'	25000.0	nM				UO_0000065					False	CHEMBL886694	Inhibition of human recombinant IGF1 receptor	B	BAO_0000357	single protein format	Homo sapiens	None	None	None	None	CHEMBL1957	Insulin-like growth factor I receptor	Homo sapiens	SINGLE PROTEIN	CHEMBL1139163	1	Scientific Literature	Bioorg. Med. Chem. Lett.	2007	None
CHEMBL245366		0	474.95	0	4.08	45	Cc1cc(-n2ccnc2)cc2[nH]c(-c3c(N[C@H](CO)Cc4cccc(Cl)c4)cc[nH]c3=O)nc12	IC50	'='	730.0	nM	6.14			UO_0000065	12.92	0.25	2.06	5.50	False	CHEMBL886694	Inhibition of human recombinant IGF1 receptor	B	BAO_0000357	single protein format	Homo sapiens	None	None	None	None	CHEMBL1957	Insulin-like growth factor I receptor	Homo sapiens	SINGLE PROTEIN	CHEMBL1139163	1	Scientific Literature	Bioorg. Med. Chem. Lett.	2007	None
CHEMBL1760033		0	404.43	0	3.93	1	COc1cc(Nc2ncnc(Nc3cnc4ccccc4c3)n2)cc(OC)c1OC	IC50	'='	41.0	nM	7.39			UO_0000065	18.27	0.34	3.46	7.15	False	CHEMBL1764522	Inhibition of human IGF1R	B	BAO_0000357	single protein format	Homo sapiens	None	None	None	None	CHEMBL1957	Insulin-like growth factor I receptor	Homo sapiens	SINGLE PROTEIN	CHEMBL1759866	1	Scientific Literature	Bioorg. Med. Chem. Lett.	2011	None
CHEMBL1760045		0	392.42	0	3.87	14	COc1cc(Nc2nccc(Nc3ccc4nc[nH]c4c3)n2)cc(OC)c1OC	IC50	'='	201.0	nM	6.70			UO_0000065	17.07	0.32	2.83	6.31	False	CHEMBL1764522	Inhibition of human IGF1R	B	BAO_0000357	single protein format	Homo sapiens	None	None	None	None	CHEMBL1957	Insulin-like growth factor I receptor	Homo sapiens	SINGLE PROTEIN	CHEMBL1759866	1	Scientific Literature	Bioorg. Med. Chem. Lett.	2011	None
CHEMBL1760050		0	373.42	0	4.53	19	COc1cc(Nc2nccc(Nc3cnc4ccccc4c3)n2)cc(OC)c1	IC50	'='	20.0	nM	7.70			UO_0000065	20.62	0.38	3.17	9.48	False	CHEMBL1764522	Inhibition of human IGF1R	B	BAO_0000357	single protein format	Homo sapiens	None	None	None	None	CHEMBL1957	Insulin-like growth factor I receptor	Homo sapiens	SINGLE PROTEIN	CHEMBL1759866	1	Scientific Literature	Bioorg. Med. Chem. Lett.	2011	None
CHEMBL1760051		0	343.39	0	4.52	20	COc1ccc(Nc2nccc(Nc3cnc4ccccc4c3)n2)cc1	IC50	'='	17383.0	nM	4.76			UO_0000065	13.86	0.25	0.24	6.61	False	CHEMBL1764523	Inhibition of IGF1-induced human IGF1R auto phosphorylation expressed in mouse NIH-3T3 cells preincubated with compound for 1 hr	B	BAO_0000219	cell-based format	Homo sapiens	None	None	NIH3T3	None	CHEMBL1957	Insulin-like growth factor I receptor	Homo sapiens	SINGLE PROTEIN	CHEMBL1759866	1	Scientific Literature	Bioorg. Med. Chem. Lett.	2011	CHEMBL3307716
CHEMBL3099673		0	264.24	0	1.45	14	O=C1Nc2ncccc2/C1=C1/Nc2ncccc2C1=O	Activity	'='	94.0	%				UO_0000187					False	CHEMBL3100329	Inhibition of IGF1-R (unknown origin) assessed as residual activity at 1 uM relative to control	B	BAO_0000357	single protein format	Homo sapiens	None	None	None	None	CHEMBL1957	Insulin-like growth factor I receptor	Homo sapiens	SINGLE PROTEIN	CHEMBL3098105	1	Scientific Literature	Bioorg. Med. Chem.	2014	None
CHEMBL378592		0	407.43	0	3.24	24	COc1ccc(Nc2nnc(-c3c(NCc4ccncc4)ncn3C)o2)cc1OC	Activity	'<'	30.0	%				UO_0000187					False	CHEMBL860721	Protective index against IGF1R at 10 uM by HTRF method	B	BAO_0000357	single protein format	Homo sapiens	None	None	None	None	CHEMBL1957	Insulin-like growth factor I receptor	Homo sapiens	SINGLE PROTEIN	CHEMBL1139649	1	Scientific Literature	Bioorg. Med. Chem. Lett.	2006	None
CHEMBL204874		0	416.27	0	4.53	23	Cn1cnc(NCc2ccncc2)c1-c1nnc(Nc2ccc(Cl)c(Cl)c2)o1	Activity	'<'	30.0	%				UO_0000187					False	CHEMBL860721	Protective index against IGF1R at 10 uM by HTRF method	B	BAO_0000357	single protein format	Homo sapiens	None	None	None	None	CHEMBL1957	Insulin-like growth factor I receptor	Homo sapiens	SINGLE PROTEIN	CHEMBL1139649	1	Scientific Literature	Bioorg. Med. Chem. Lett.	2006	None
CHEMBL204718		0	431.89	1	5.03	11	Cn1cnc(NCc2ccc3ccccc3n2)c1-c1nnc(Nc2ccc(Cl)cc2)o1	Activity	'<'	30.0	%				UO_0000187					False	CHEMBL860721	Protective index against IGF1R at 10 uM by HTRF method	B	BAO_0000357	single protein format	Homo sapiens	None	None	None	None	CHEMBL1957	Insulin-like growth factor I receptor	Homo sapiens	SINGLE PROTEIN	CHEMBL1139649	1	Scientific Literature	Bioorg. Med. Chem. Lett.	2006	None
CHEMBL203394		0	416.82	0	4.76	9	Cn1cnc(NCc2ccc(F)c(F)c2)c1-c1nnc(Nc2ccc(Cl)cc2)o1	Activity	'<'	30.0	%				UO_0000187					False	CHEMBL860721	Protective index against IGF1R at 10 uM by HTRF method	B	BAO_0000357	single protein format	Homo sapiens	None	None	None	None	CHEMBL1957	Insulin-like growth factor I receptor	Homo sapiens	SINGLE PROTEIN	CHEMBL1139649	1	Scientific Literature	Bioorg. Med. Chem. Lett.	2006	None
CHEMBL202904		0	381.83	0	3.87	7	Cn1cnc(NCc2ccccn2)c1-c1nnc(Nc2ccc(Cl)cc2)o1	Activity	'<'	30.0	%				UO_0000187					False	CHEMBL860721	Protective index against IGF1R at 10 uM by HTRF method	B	BAO_0000357	single protein format	Homo sapiens	None	None	None	None	CHEMBL1957	Insulin-like growth factor I receptor	Homo sapiens	SINGLE PROTEIN	CHEMBL1139649	1	Scientific Literature	Bioorg. Med. Chem. Lett.	2006	None
CHEMBL3952208		0	850.99	3	7.72	98	COc1cc(N2CCC(C3CCN(CCS(C)(=O)=O)CC3)CC2)ccc1Nc1nccc(-c2c(-c3ccc(OC)c(C(=O)Nc4c(F)cccc4F)c3)nc3ccccn23)n1	IC50	'<'	100.0	nM				UO_0000065					False	CHEMBL3882757	Inhibition of human GST-rTEV-tagged IGF1R (957 to 1367 residues) expressed in baculovirus infected insect Sf9 cells assessed as decrease in biotin-aminohexyl-AEEEEYMMMMAKKKK-NH2 phosphorylation after 1 hr by fluorometer	B	BAO_0000219	cell-based format	Homo sapiens	None	None	Sf9	None	CHEMBL1957	Insulin-like growth factor I receptor	Homo sapiens	SINGLE PROTEIN	CHEMBL3882727	38	Patent Bioactivity Data		2008	CHEMBL3308860
CHEMBL3980159		0	744.85	2	8.20	110	COc1cc(N2CCC(N3CCCCC3)CC2)c(OC)cc1Nc1nccc(-c2c(-c3cccc(C(=O)Nc4c(F)cccc4F)c3)nc3ccccn23)n1	IC50	'<'	100.0	nM				UO_0000065					False	CHEMBL3882757	Inhibition of human GST-rTEV-tagged IGF1R (957 to 1367 residues) expressed in baculovirus infected insect Sf9 cells assessed as decrease in biotin-aminohexyl-AEEEEYMMMMAKKKK-NH2 phosphorylation after 1 hr by fluorometer	B	BAO_0000219	cell-based format	Homo sapiens	None	None	Sf9	None	CHEMBL1957	Insulin-like growth factor I receptor	Homo sapiens	SINGLE PROTEIN	CHEMBL3882727	38	Patent Bioactivity Data		2008	CHEMBL3308860
CHEMBL3979137		0	889.95	3	7.30	120	CS(=O)(=O)CCN1CCN(C2CCN(c3ccc(Nc4nccc(-c5c(-c6cccc(C(=O)Nc7c(F)cccc7F)c6)nc6ccccn56)n4)c(OCC(F)(F)F)c3)CC2)CC1	IC50	'<'	100.0	nM				UO_0000065					False	CHEMBL3882757	Inhibition of human GST-rTEV-tagged IGF1R (957 to 1367 residues) expressed in baculovirus infected insect Sf9 cells assessed as decrease in biotin-aminohexyl-AEEEEYMMMMAKKKK-NH2 phosphorylation after 1 hr by fluorometer	B	BAO_0000219	cell-based format	Homo sapiens	None	None	Sf9	None	CHEMBL1957	Insulin-like growth factor I receptor	Homo sapiens	SINGLE PROTEIN	CHEMBL3882727	38	Patent Bioactivity Data		2008	CHEMBL3308860
CHEMBL3971673		0	731.85	2	9.12	156	CCCN1CCC(c2ccc(Nc3nccc(-c4c(-c5ccc(OCC)c(C(=O)Nc6c(F)cccc6F)c5)nc5ccccn45)n3)c(OCC)c2)CC1	IC50	'<'	100.0	nM				UO_0000065					False	CHEMBL3882757	Inhibition of human GST-rTEV-tagged IGF1R (957 to 1367 residues) expressed in baculovirus infected insect Sf9 cells assessed as decrease in biotin-aminohexyl-AEEEEYMMMMAKKKK-NH2 phosphorylation after 1 hr by fluorometer	B	BAO_0000219	cell-based format	Homo sapiens	None	None	Sf9	None	CHEMBL1957	Insulin-like growth factor I receptor	Homo sapiens	SINGLE PROTEIN	CHEMBL3882727	38	Patent Bioactivity Data		2008	CHEMBL3308860
CHEMBL3915202		0	704.78	2	7.28	176	COc1cc(N2CCN(C(C)C)CC2)ccc1Nc1nccc(-c2c(-c3ccc(OC)c(C(=O)Nc4c(F)cccc4F)c3)nc3ccccn23)n1	IC50	'<'	100.0	nM				UO_0000065					False	CHEMBL3882757	Inhibition of human GST-rTEV-tagged IGF1R (957 to 1367 residues) expressed in baculovirus infected insect Sf9 cells assessed as decrease in biotin-aminohexyl-AEEEEYMMMMAKKKK-NH2 phosphorylation after 1 hr by fluorometer	B	BAO_0000219	cell-based format	Homo sapiens	None	None	Sf9	None	CHEMBL1957	Insulin-like growth factor I receptor	Homo sapiens	SINGLE PROTEIN	CHEMBL3882727	38	Patent Bioactivity Data		2008	CHEMBL3308860
CHEMBL3967372		0	809.94	3	8.14	186	CCOc1cc(C2CCN(CCS(C)(=O)=O)CC2)ccc1Nc1nccc(-c2c(-c3ccc(OC(C)C)c(C(=O)Nc4c(F)cccc4F)c3)nc3ccccn23)n1	IC50	'='	1000.0	nM	6.00			UO_0000065	7.41	0.14	-2.14	4.28	False	CHEMBL3882757	Inhibition of human GST-rTEV-tagged IGF1R (957 to 1367 residues) expressed in baculovirus infected insect Sf9 cells assessed as decrease in biotin-aminohexyl-AEEEEYMMMMAKKKK-NH2 phosphorylation after 1 hr by fluorometer	B	BAO_0000219	cell-based format	Homo sapiens	None	None	Sf9	None	CHEMBL1957	Insulin-like growth factor I receptor	Homo sapiens	SINGLE PROTEIN	CHEMBL3882727	38	Patent Bioactivity Data		2008	CHEMBL3308860
CHEMBL399021		0	453.59	1	5.31	table2, ent 337	Nc1ncnc2c1c(-c1cccc(OCc3ccccc3)c1)cn2[C@H]1C[C@H](CN2CCCC2)C1	IC50	'='	500.0	nM	6.30			UO_0000065	13.89	0.25	0.99	9.11	False	CHEMBL3882755	Inhibition of human IGF1R kinase domain (M954 to C1367 residues) un-phosphorylated apo-enzyme form expressed in baculovirus based expression system using poly-EY peptide incubated for 2 hrs by luciferase-luciferin coupled chemiluminescent assay	B	BAO_0000019	assay format	Homo sapiens	None	None	None	None	CHEMBL1957	Insulin-like growth factor I receptor	Homo sapiens	SINGLE PROTEIN	CHEMBL3882726	38	Patent Bioactivity Data		2008	None
CHEMBL3949993		0	472.55	0	4.17	table2, ent 515	CN1CCC(Oc2cc(Nc3cc(C4CC4)[nH]n3)nc(NCc3cc(-c4ccccc4)no3)n2)C1	IC50	'='	50.0	nM	7.30			UO_0000065	15.45	0.28	3.13	6.24	False	CHEMBL3882755	Inhibition of human IGF1R kinase domain (M954 to C1367 residues) un-phosphorylated apo-enzyme form expressed in baculovirus based expression system using poly-EY peptide incubated for 2 hrs by luciferase-luciferin coupled chemiluminescent assay	B	BAO_0000019	assay format	Homo sapiens	None	None	None	None	CHEMBL1957	Insulin-like growth factor I receptor	Homo sapiens	SINGLE PROTEIN	CHEMBL3882726	38	Patent Bioactivity Data		2008	None
CHEMBL3545085	XL-228	1	437.55	0	3.30	table2, ent 519	CC(C)c1cc(CNc2nc(Nc3cc(C4CC4)[nH]n3)cc(N3CCN(C)CC3)n2)on1	IC50	'='	50.0	nM	7.30			UO_0000065	16.69	0.31	4.00	6.58	False	CHEMBL3882755	Inhibition of human IGF1R kinase domain (M954 to C1367 residues) un-phosphorylated apo-enzyme form expressed in baculovirus based expression system using poly-EY peptide incubated for 2 hrs by luciferase-luciferin coupled chemiluminescent assay	B	BAO_0000019	assay format	Homo sapiens	None	None	None	None	CHEMBL1957	Insulin-like growth factor I receptor	Homo sapiens	SINGLE PROTEIN	CHEMBL3882726	38	Patent Bioactivity Data		2008	None
CHEMBL3967974		0	423.91	1	5.30	table2, ent 535	Cc1cc(Nc2cc(C(C)C)[nH]n2)nc(NCc2cc(-c3cccc(Cl)c3)no2)n1	IC50	'='	50.0	nM	7.30			UO_0000065	17.22	0.33	2.00	6.98	False	CHEMBL3882755	Inhibition of human IGF1R kinase domain (M954 to C1367 residues) un-phosphorylated apo-enzyme form expressed in baculovirus based expression system using poly-EY peptide incubated for 2 hrs by luciferase-luciferin coupled chemiluminescent assay	B	BAO_0000019	assay format	Homo sapiens	None	None	None	None	CHEMBL1957	Insulin-like growth factor I receptor	Homo sapiens	SINGLE PROTEIN	CHEMBL3882726	38	Patent Bioactivity Data		2008	None
CHEMBL3899065		0	511.47	2	5.12	table2, ent 541	CCN(CC)CCNC(=O)CCc1ccc(Nc2ncc(Br)c(Nc3ccccc3)n2)cc1	IC50	'='	50.0	nM	7.30			UO_0000065	14.27	0.30	2.18	8.88	False	CHEMBL3882755	Inhibition of human IGF1R kinase domain (M954 to C1367 residues) un-phosphorylated apo-enzyme form expressed in baculovirus based expression system using poly-EY peptide incubated for 2 hrs by luciferase-luciferin coupled chemiluminescent assay	B	BAO_0000019	assay format	Homo sapiens	None	None	None	None	CHEMBL1957	Insulin-like growth factor I receptor	Homo sapiens	SINGLE PROTEIN	CHEMBL3882726	38	Patent Bioactivity Data		2008	None
CHEMBL3983968		0	480.62	0	3.20	table2, ent 559	CC(C)c1cc(CNc2nc(NCCN3CCN(C)CC3)cc(Nc3cc(C4CC4)[nH]n3)n2)on1	IC50	'='	500.0	nM	6.30			UO_0000065	13.11	0.25	3.10	5.12	False	CHEMBL3882755	Inhibition of human IGF1R kinase domain (M954 to C1367 residues) un-phosphorylated apo-enzyme form expressed in baculovirus based expression system using poly-EY peptide incubated for 2 hrs by luciferase-luciferin coupled chemiluminescent assay	B	BAO_0000019	assay format	Homo sapiens	None	None	None	None	CHEMBL1957	Insulin-like growth factor I receptor	Homo sapiens	SINGLE PROTEIN	CHEMBL3882726	38	Patent Bioactivity Data		2008	None
CHEMBL3947733		0	509.04	1	4.82	table2, ent 570	Cc1cc(Nc2cc(C3CC3)n[nH]2)nc(NCc2nc(C(=O)NCCc3cccc(Cl)c3)cs2)n1	IC50	'='	500.0	nM	6.30			UO_0000065	12.38	0.25	1.48	5.23	False	CHEMBL3882755	Inhibition of human IGF1R kinase domain (M954 to C1367 residues) un-phosphorylated apo-enzyme form expressed in baculovirus based expression system using poly-EY peptide incubated for 2 hrs by luciferase-luciferin coupled chemiluminescent assay	B	BAO_0000019	assay format	Homo sapiens	None	None	None	None	CHEMBL1957	Insulin-like growth factor I receptor	Homo sapiens	SINGLE PROTEIN	CHEMBL3882726	38	Patent Bioactivity Data		2008	None
CHEMBL3959219		0	453.60	0	4.30	table3, ent 574	CCN(CC)CCNc1cc(Nc2cc(C3CC3)[nH]n2)nc(NCc2cc(C(C)C)no2)n1	IC50	'='	500.0	nM	6.30			UO_0000065	13.89	0.26	2.00	5.26	False	CHEMBL3882755	Inhibition of human IGF1R kinase domain (M954 to C1367 residues) un-phosphorylated apo-enzyme form expressed in baculovirus based expression system using poly-EY peptide incubated for 2 hrs by luciferase-luciferin coupled chemiluminescent assay	B	BAO_0000019	assay format	Homo sapiens	None	None	None	None	CHEMBL1957	Insulin-like growth factor I receptor	Homo sapiens	SINGLE PROTEIN	CHEMBL3882726	38	Patent Bioactivity Data		2008	None
CHEMBL2430323		0	266.30	0	2.89	MRT00033659	CC(=O)Nc1cccc(-c2cnc3[nH]nc(C)c3c2)c1	Activity	'='	12.54	%				UO_0000187					False	CHEMBL2434612	Inhibition of human IGF-1R assessed as residual activity at 10 uM relative to control	B	BAO_0000357	single protein format	Homo sapiens	None	None	None	None	CHEMBL1957	Insulin-like growth factor I receptor	Homo sapiens	SINGLE PROTEIN	CHEMBL2429821	1	Scientific Literature	Bioorg. Med. Chem. Lett.	2013	None
CHEMBL3945893		0	387.45	0	4.40	table2, ent 1	Cc1cc(Nc2cc(C3CC3)n[nH]2)nc(NCc2cc(-c3ccccc3)no2)n1	IC50	'='	50.0	nM	7.30			UO_0000065	18.84	0.34	2.90	6.98	False	CHEMBL3882755	Inhibition of human IGF1R kinase domain (M954 to C1367 residues) un-phosphorylated apo-enzyme form expressed in baculovirus based expression system using poly-EY peptide incubated for 2 hrs by luciferase-luciferin coupled chemiluminescent assay	B	BAO_0000019	assay format	Homo sapiens	None	None	None	None	CHEMBL1957	Insulin-like growth factor I receptor	Homo sapiens	SINGLE PROTEIN	CHEMBL3882726	38	Patent Bioactivity Data		2008	None
CHEMBL3953006		0	791.88	3	7.31	62	COc1ccn2c(-c3ccnc(Nc4ccc(N5CCC(N6CCN(CCF)CC6)CC5)cc4OC)n3)c(-c3cccc(C(=O)Nc4c(F)cccc4F)c3)nc2c1	IC50	'<'	100.0	nM				UO_0000065					False	CHEMBL3882757	Inhibition of human GST-rTEV-tagged IGF1R (957 to 1367 residues) expressed in baculovirus infected insect Sf9 cells assessed as decrease in biotin-aminohexyl-AEEEEYMMMMAKKKK-NH2 phosphorylation after 1 hr by fluorometer	B	BAO_0000219	cell-based format	Homo sapiens	None	None	Sf9	None	CHEMBL1957	Insulin-like growth factor I receptor	Homo sapiens	SINGLE PROTEIN	CHEMBL3882727	38	Patent Bioactivity Data		2008	CHEMBL3308860
CHEMBL508627		0	718.78	2	7.75	76	COc1cc(N2CCC(N3CC[C@@H](F)C3)CC2)ccc1Nc1nccc(-c2c(-c3cccc(C(=O)Nc4c(F)cccc4F)c3)nc3ccccn23)n1	IC50	'<'	100.0	nM				UO_0000065					False	CHEMBL3882757	Inhibition of human GST-rTEV-tagged IGF1R (957 to 1367 residues) expressed in baculovirus infected insect Sf9 cells assessed as decrease in biotin-aminohexyl-AEEEEYMMMMAKKKK-NH2 phosphorylation after 1 hr by fluorometer	B	BAO_0000219	cell-based format	Homo sapiens	None	None	Sf9	None	CHEMBL1957	Insulin-like growth factor I receptor	Homo sapiens	SINGLE PROTEIN	CHEMBL3882727	38	Patent Bioactivity Data		2008	CHEMBL3308860
CHEMBL3922419		0	732.86	2	7.76	85	COc1cc(N2CCC(N3CCSCC3)CC2)ccc1Nc1nccc(-c2c(-c3cccc(C(=O)Nc4c(F)cccc4F)c3)nc3ccccn23)n1	IC50	'<'	100.0	nM				UO_0000065					False	CHEMBL3882757	Inhibition of human GST-rTEV-tagged IGF1R (957 to 1367 residues) expressed in baculovirus infected insect Sf9 cells assessed as decrease in biotin-aminohexyl-AEEEEYMMMMAKKKK-NH2 phosphorylation after 1 hr by fluorometer	B	BAO_0000219	cell-based format	Homo sapiens	None	None	Sf9	None	CHEMBL1957	Insulin-like growth factor I receptor	Homo sapiens	SINGLE PROTEIN	CHEMBL3882727	38	Patent Bioactivity Data		2008	CHEMBL3308860
CHEMBL3933134		0	771.87	3	6.73	87	COc1cc(N2CCC(N3CCN4CCOC[C@@H]4C3)CC2)ccc1Nc1nccc(-c2c(-c3cccc(C(=O)Nc4c(F)cccc4F)c3)nc3ccccn23)n1	IC50	'<'	100.0	nM				UO_0000065					False	CHEMBL3882757	Inhibition of human GST-rTEV-tagged IGF1R (957 to 1367 residues) expressed in baculovirus infected insect Sf9 cells assessed as decrease in biotin-aminohexyl-AEEEEYMMMMAKKKK-NH2 phosphorylation after 1 hr by fluorometer	B	BAO_0000219	cell-based format	Homo sapiens	None	None	Sf9	None	CHEMBL1957	Insulin-like growth factor I receptor	Homo sapiens	SINGLE PROTEIN	CHEMBL3882727	38	Patent Bioactivity Data		2008	CHEMBL3308860
CHEMBL3937160		0	761.85	2	7.30	90	COc1cc(N2CCN(C3CCN(CCF)CC3)CC2)ccc1Nc1nccc(-c2c(-c3cccc(C(=O)Nc4c(F)cccc4F)c3)nc3ccccn23)n1	IC50	'<'	100.0	nM				UO_0000065					False	CHEMBL3882757	Inhibition of human GST-rTEV-tagged IGF1R (957 to 1367 residues) expressed in baculovirus infected insect Sf9 cells assessed as decrease in biotin-aminohexyl-AEEEEYMMMMAKKKK-NH2 phosphorylation after 1 hr by fluorometer	B	BAO_0000219	cell-based format	Homo sapiens	None	None	Sf9	None	CHEMBL1957	Insulin-like growth factor I receptor	Homo sapiens	SINGLE PROTEIN	CHEMBL3882727	38	Patent Bioactivity Data		2008	CHEMBL3308860
CHEMBL3979065		0	820.97	3	7.43	93	COc1cc([C@H]2CC[C@@H](N3CCN(CCS(C)(=O)=O)CC3)CC2)ccc1Nc1nccc(-c2c(-c3cccc(C(=O)Nc4c(F)cccc4F)c3)nc3ccccn23)n1	IC50	'<'	100.0	nM				UO_0000065					False	CHEMBL3882757	Inhibition of human GST-rTEV-tagged IGF1R (957 to 1367 residues) expressed in baculovirus infected insect Sf9 cells assessed as decrease in biotin-aminohexyl-AEEEEYMMMMAKKKK-NH2 phosphorylation after 1 hr by fluorometer	B	BAO_0000219	cell-based format	Homo sapiens	None	None	Sf9	None	CHEMBL1957	Insulin-like growth factor I receptor	Homo sapiens	SINGLE PROTEIN	CHEMBL3882727	38	Patent Bioactivity Data		2008	CHEMBL3308860
CHEMBL515519		0	490.52	0	2.60	31	COc1cc2c(cc1Nc1nc(Nc3ccoc3C(N)=O)c3cc[nH]c3n1)N(C(=O)CN(C)C)CC2	IC50	'='	0.8	nM	9.10			UO_0000065	18.55	0.35	6.50	5.88	False	CHEMBL1025722	Inhibition of IGF1R	B	BAO_0000357	single protein format	None	None	None	None	None	CHEMBL1957	Insulin-like growth factor I receptor	Homo sapiens	SINGLE PROTEIN	CHEMBL1154545	1	Scientific Literature	Bioorg. Med. Chem. Lett.	2009	None
CHEMBL517163		0	512.57	1	3.15	37	COc1cc2c(cc1Nc1nc(Nc3cccc4c3C(=O)NC4)c3cc[nH]c3n1)N(C(=O)CN(C)C)CC2	IC50	'='	0.8	nM	9.10			UO_0000065	17.75	0.33	5.95	7.13	False	CHEMBL1025722	Inhibition of IGF1R	B	BAO_0000357	single protein format	None	None	None	None	None	CHEMBL1957	Insulin-like growth factor I receptor	Homo sapiens	SINGLE PROTEIN	CHEMBL1154545	1	Scientific Literature	Bioorg. Med. Chem. Lett.	2009	None
CHEMBL3823190		0	499.98	1	5.68	11u	COc1cc(C2CCN(C)CC2)ccc1Nc1ncc(Cl)c(Nc2ccccc2P(C)(C)=O)n1	IC50	'='	8.2	nM	8.09			UO_0000065	16.17	0.32	2.41	10.19	False	CHEMBL3824710	Inhibition of human IGF1R using KKKSPGEYVNIEFG as substrate and [gamma-33P]ATP measured after 1 hr	B	BAO_0000357	single protein format	Homo sapiens	None	None	None	None	CHEMBL1957	Insulin-like growth factor I receptor	Homo sapiens	SINGLE PROTEIN	CHEMBL3822358	1	Scientific Literature	J. Med. Chem.	2016	None
CHEMBL3824007		0	528.98	1	4.54	11f	COc1cc(N2CCN(C(C)=O)CC2)ccc1Nc1ncc(Cl)c(Nc2ccccc2P(C)(C)=O)n1	IC50	'='	32.5	nM	7.49			UO_0000065	14.16	0.28	2.95	7.51	False	CHEMBL3824710	Inhibition of human IGF1R using KKKSPGEYVNIEFG as substrate and [gamma-33P]ATP measured after 1 hr	B	BAO_0000357	single protein format	Homo sapiens	None	None	None	None	CHEMBL1957	Insulin-like growth factor I receptor	Homo sapiens	SINGLE PROTEIN	CHEMBL3822358	1	Scientific Literature	J. Med. Chem.	2016	None
CHEMBL3965523		0	456.35	0	4.16	table2, ent 260	Brc1cnc(Nc2ccccc2N2CCOCC2)nc1Nc1cc(C2CC2)n[nH]1	IC50	'>='	5000.0	nM				UO_0000065					False	CHEMBL3882755	Inhibition of human IGF1R kinase domain (M954 to C1367 residues) un-phosphorylated apo-enzyme form expressed in baculovirus based expression system using poly-EY peptide incubated for 2 hrs by luciferase-luciferin coupled chemiluminescent assay	B	BAO_0000019	assay format	Homo sapiens	None	None	None	None	CHEMBL1957	Insulin-like growth factor I receptor	Homo sapiens	SINGLE PROTEIN	CHEMBL3882726	38	Patent Bioactivity Data		2008	None
CHEMBL3961740		0	820.97	3	7.71	97	COc1cc(N2CCC(C3CCN(CCS(C)(=O)=O)CC3)CC2)ccc1Nc1nccc(-c2c(-c3cccc(C(=O)Nc4c(F)cccc4F)c3)nc3ccccn23)n1	IC50	'<'	100.0	nM				UO_0000065					False	CHEMBL3883019	Inhibition of IGF1-induced human IGF1R autophosphorylation expressed in mouse NIH-3T3 cells preincubated for 2 hrs followed by IGF-1 induction measured after 15 mins by DELFIA	B	BAO_0000219	cell-based format	Homo sapiens	None	None	NIH3T3	None	CHEMBL1957	Insulin-like growth factor I receptor	Homo sapiens	SINGLE PROTEIN	CHEMBL3882727	38	Patent Bioactivity Data		2008	CHEMBL3307716
CHEMBL3938043		0	695.72	2	8.05	129	COc1cc(CCN2CCCCC2)c(F)cc1Nc1nccc(-c2c(-c3cccc(C(=O)Nc4c(F)cc(F)cc4F)c3)nc3ccccn23)n1	IC50	'='	100.0	nM	7.00			UO_0000065	10.06	0.19	-1.05	7.24	False	CHEMBL3883019	Inhibition of IGF1-induced human IGF1R autophosphorylation expressed in mouse NIH-3T3 cells preincubated for 2 hrs followed by IGF-1 induction measured after 15 mins by DELFIA	B	BAO_0000219	cell-based format	Homo sapiens	None	None	NIH3T3	None	CHEMBL1957	Insulin-like growth factor I receptor	Homo sapiens	SINGLE PROTEIN	CHEMBL3882727	38	Patent Bioactivity Data		2008	CHEMBL3307716
CHEMBL3919366		0	718.81	2	6.93	133	CCOc1ccc(-c2nc3ccccn3c2-c2ccnc(Nc3ccc(CCN4CCN(C)CC4)cc3OC)n2)cc1C(=O)Nc1c(F)cccc1F	IC50	'<'	100.0	nM				UO_0000065					False	CHEMBL3883019	Inhibition of IGF1-induced human IGF1R autophosphorylation expressed in mouse NIH-3T3 cells preincubated for 2 hrs followed by IGF-1 induction measured after 15 mins by DELFIA	B	BAO_0000219	cell-based format	Homo sapiens	None	None	NIH3T3	None	CHEMBL1957	Insulin-like growth factor I receptor	Homo sapiens	SINGLE PROTEIN	CHEMBL3882727	38	Patent Bioactivity Data		2008	CHEMBL3307716
CHEMBL3972006		0	795.91	3	7.67	164	CCOc1ccc(-c2nc3ccccn3c2-c2ccnc(Nc3cc(C)c(C4CCN(CCS(C)(=O)=O)CC4)cc3OC)n2)cc1C(=O)Nc1c(F)cccc1F	IC50	'<'	100.0	nM				UO_0000065					False	CHEMBL3883019	Inhibition of IGF1-induced human IGF1R autophosphorylation expressed in mouse NIH-3T3 cells preincubated for 2 hrs followed by IGF-1 induction measured after 15 mins by DELFIA	B	BAO_0000219	cell-based format	Homo sapiens	None	None	NIH3T3	None	CHEMBL1957	Insulin-like growth factor I receptor	Homo sapiens	SINGLE PROTEIN	CHEMBL3882727	38	Patent Bioactivity Data		2008	CHEMBL3307716
CHEMBL3941932		0	810.93	3	7.00	203	CCOc1ccc(-c2nc3ccccn3c2-c2ccnc(Nc3cc(C)c(N4CCCN(CCS(C)(=O)=O)CC4)cc3OC)n2)cc1C(=O)Nc1c(F)cccc1F	IC50	'<'	100.0	nM				UO_0000065					False	CHEMBL3883019	Inhibition of IGF1-induced human IGF1R autophosphorylation expressed in mouse NIH-3T3 cells preincubated for 2 hrs followed by IGF-1 induction measured after 15 mins by DELFIA	B	BAO_0000219	cell-based format	Homo sapiens	None	None	NIH3T3	None	CHEMBL1957	Insulin-like growth factor I receptor	Homo sapiens	SINGLE PROTEIN	CHEMBL3882727	38	Patent Bioactivity Data		2008	CHEMBL3307716
CHEMBL3924389		0	391.48	0	3.71	table2, ent 191	Cc1cnc(Nc2ccc(N3CCOCC3)cc2)nc1Nc1cc(C2CC2)n[nH]1	IC50	'='	500.0	nM	6.30			UO_0000065	16.10	0.30	2.59	6.92	False	CHEMBL3882756	Inhibition of human IGF1R kinase domain (M954 to C1367 residues) tri-phosphorylated enzyme form expressed in baculovirus based expression system using poly-EY peptide incubated for 2 hrs by luciferase-luciferin coupled chemiluminescent assay	B	BAO_0000019	assay format	Homo sapiens	None	None	None	None	CHEMBL1957	Insulin-like growth factor I receptor	Homo sapiens	SINGLE PROTEIN	CHEMBL3882726	38	Patent Bioactivity Data		2008	None
CHEMBL3982068		0	379.26	0	3.17	table2, ent 201	Brc1cnc(NCC2CCCO2)nc1Nc1cc(C2CC2)n[nH]1	IC50	'='	500.0	nM	6.30			UO_0000065	16.61	0.37	3.13	7.18	False	CHEMBL3882756	Inhibition of human IGF1R kinase domain (M954 to C1367 residues) tri-phosphorylated enzyme form expressed in baculovirus based expression system using poly-EY peptide incubated for 2 hrs by luciferase-luciferin coupled chemiluminescent assay	B	BAO_0000019	assay format	Homo sapiens	None	None	None	None	CHEMBL1957	Insulin-like growth factor I receptor	Homo sapiens	SINGLE PROTEIN	CHEMBL3882726	38	Patent Bioactivity Data		2008	None
CHEMBL3935077		0	433.74	0	4.87	table2, ent 204	CN(Cc1ccccc1Cl)c1ncc(Br)c(Nc2cc(C3CC3)[nH]n2)n1	IC50	'='	500.0	nM	6.30			UO_0000065	14.53	0.33	1.43	9.04	False	CHEMBL3882756	Inhibition of human IGF1R kinase domain (M954 to C1367 residues) tri-phosphorylated enzyme form expressed in baculovirus based expression system using poly-EY peptide incubated for 2 hrs by luciferase-luciferin coupled chemiluminescent assay	B	BAO_0000019	assay format	Homo sapiens	None	None	None	None	CHEMBL1957	Insulin-like growth factor I receptor	Homo sapiens	SINGLE PROTEIN	CHEMBL3882726	38	Patent Bioactivity Data		2008	None
CHEMBL3932707		0	810.93	3	6.94	250	COc1cc(N2CCN(CCS(C)(=O)=O)[C@@H](C(C)C)C2)ccc1Nc1nccc(-c2c(-c3ccc(OC)c(C(=O)Nc4c(F)cccc4F)c3)nc3ccccn23)n1	IC50	'<'	100.0	nM				UO_0000065					False	CHEMBL3883019	Inhibition of IGF1-induced human IGF1R autophosphorylation expressed in mouse NIH-3T3 cells preincubated for 2 hrs followed by IGF-1 induction measured after 15 mins by DELFIA	B	BAO_0000219	cell-based format	Homo sapiens	None	None	NIH3T3	None	CHEMBL1957	Insulin-like growth factor I receptor	Homo sapiens	SINGLE PROTEIN	CHEMBL3882727	38	Patent Bioactivity Data		2008	CHEMBL3307716
CHEMBL3901567		0	371.79	0	4.13	table2, ent 212	O=[N+]([O-])c1cnc(Nc2ccccc2Cl)nc1Nc1cc(C2CC2)n[nH]1	IC50	'='	500.0	nM	6.30			UO_0000065	16.95	0.33	2.17	5.18	False	CHEMBL3882756	Inhibition of human IGF1R kinase domain (M954 to C1367 residues) tri-phosphorylated enzyme form expressed in baculovirus based expression system using poly-EY peptide incubated for 2 hrs by luciferase-luciferin coupled chemiluminescent assay	B	BAO_0000019	assay format	Homo sapiens	None	None	None	None	CHEMBL1957	Insulin-like growth factor I receptor	Homo sapiens	SINGLE PROTEIN	CHEMBL3882726	38	Patent Bioactivity Data		2008	None
CHEMBL3908678		0	378.28	0	2.75	table2, ent 214	Brc1cnc(NC2CCNCC2)nc1Nc1cc(C2CC2)[nH]n1	IC50	'='	500.0	nM	6.30			UO_0000065	16.66	0.37	3.55	6.96	False	CHEMBL3882756	Inhibition of human IGF1R kinase domain (M954 to C1367 residues) tri-phosphorylated enzyme form expressed in baculovirus based expression system using poly-EY peptide incubated for 2 hrs by luciferase-luciferin coupled chemiluminescent assay	B	BAO_0000019	assay format	Homo sapiens	None	None	None	None	CHEMBL1957	Insulin-like growth factor I receptor	Homo sapiens	SINGLE PROTEIN	CHEMBL3882726	38	Patent Bioactivity Data		2008	None
CHEMBL3965523		0	456.35	0	4.16	table2, ent 260	Brc1cnc(Nc2ccccc2N2CCOCC2)nc1Nc1cc(C2CC2)n[nH]1	IC50	'>='	5000.0	nM				UO_0000065					False	CHEMBL3882756	Inhibition of human IGF1R kinase domain (M954 to C1367 residues) tri-phosphorylated enzyme form expressed in baculovirus based expression system using poly-EY peptide incubated for 2 hrs by luciferase-luciferin coupled chemiluminescent assay	B	BAO_0000019	assay format	Homo sapiens	None	None	None	None	CHEMBL1957	Insulin-like growth factor I receptor	Homo sapiens	SINGLE PROTEIN	CHEMBL3882726	38	Patent Bioactivity Data		2008	None
CHEMBL3958377		0	375.44	0	4.33	table2, ent 4	CC(C)c1cc(Nc2ccnc(NCc3cc(-c4ccccc4)no3)n2)[nH]n1	IC50	'='	50.0	nM	7.30			UO_0000065	19.45	0.36	2.97	6.98	False	CHEMBL3882755	Inhibition of human IGF1R kinase domain (M954 to C1367 residues) un-phosphorylated apo-enzyme form expressed in baculovirus based expression system using poly-EY peptide incubated for 2 hrs by luciferase-luciferin coupled chemiluminescent assay	B	BAO_0000019	assay format	Homo sapiens	None	None	None	None	CHEMBL1957	Insulin-like growth factor I receptor	Homo sapiens	SINGLE PROTEIN	CHEMBL3882726	38	Patent Bioactivity Data		2008	None
CHEMBL1241569		0	345.41	0	3.94	table2, ent 125	Cc1cc(Nc2cc(C3CC3)[nH]n2)nc(Nc2ccc(CC#N)cc2)n1	IC50	'='	50.0	nM	7.30			UO_0000065	21.14	0.38	3.36	7.14	False	CHEMBL3882755	Inhibition of human IGF1R kinase domain (M954 to C1367 residues) un-phosphorylated apo-enzyme form expressed in baculovirus based expression system using poly-EY peptide incubated for 2 hrs by luciferase-luciferin coupled chemiluminescent assay	B	BAO_0000019	assay format	Homo sapiens	None	None	None	None	CHEMBL1957	Insulin-like growth factor I receptor	Homo sapiens	SINGLE PROTEIN	CHEMBL3882726	38	Patent Bioactivity Data		2008	None
CHEMBL3929082		0	379.47	0	4.47	table2, ent 129	c1cc(Nc2cc(C3CC3)[nH]n2)nc(NCc2cc(C3CCCCC3)no2)n1	IC50	'='	500.0	nM	6.30			UO_0000065	16.60	0.31	1.83	6.03	False	CHEMBL3882755	Inhibition of human IGF1R kinase domain (M954 to C1367 residues) un-phosphorylated apo-enzyme form expressed in baculovirus based expression system using poly-EY peptide incubated for 2 hrs by luciferase-luciferin coupled chemiluminescent assay	B	BAO_0000019	assay format	Homo sapiens	None	None	None	None	CHEMBL1957	Insulin-like growth factor I receptor	Homo sapiens	SINGLE PROTEIN	CHEMBL3882726	38	Patent Bioactivity Data		2008	None
CHEMBL3916643		0	492.59	1	5.82	table2, ent 183	CN(C)c1ccc(-c2cc(Nc3cc(C4CC4)[nH]n3)nc(NCc3cc(-c4ccccc4)no3)n2)cc1	IC50	'='	50.0	nM	7.30			UO_0000065	14.82	0.27	1.48	6.77	False	CHEMBL3882755	Inhibition of human IGF1R kinase domain (M954 to C1367 residues) un-phosphorylated apo-enzyme form expressed in baculovirus based expression system using poly-EY peptide incubated for 2 hrs by luciferase-luciferin coupled chemiluminescent assay	B	BAO_0000019	assay format	Homo sapiens	None	None	None	None	CHEMBL1957	Insulin-like growth factor I receptor	Homo sapiens	SINGLE PROTEIN	CHEMBL3882726	38	Patent Bioactivity Data		2008	None
CHEMBL3932359		0	352.40	0	3.58	table2, ent 203	COc1cc(Nc2nccc(Nc3cc(C4CC4)n[nH]3)n2)cc(OC)c1	IC50	'='	500.0	nM	6.30			UO_0000065	17.88	0.33	2.72	6.50	False	CHEMBL3882755	Inhibition of human IGF1R kinase domain (M954 to C1367 residues) un-phosphorylated apo-enzyme form expressed in baculovirus based expression system using poly-EY peptide incubated for 2 hrs by luciferase-luciferin coupled chemiluminescent assay	B	BAO_0000019	assay format	Homo sapiens	None	None	None	None	CHEMBL1957	Insulin-like growth factor I receptor	Homo sapiens	SINGLE PROTEIN	CHEMBL3882726	38	Patent Bioactivity Data		2008	None
CHEMBL3901567		0	371.79	0	4.13	table2, ent 212	O=[N+]([O-])c1cnc(Nc2ccccc2Cl)nc1Nc1cc(C2CC2)n[nH]1	IC50	'='	500.0	nM	6.30			UO_0000065	16.95	0.33	2.17	5.18	False	CHEMBL3882755	Inhibition of human IGF1R kinase domain (M954 to C1367 residues) un-phosphorylated apo-enzyme form expressed in baculovirus based expression system using poly-EY peptide incubated for 2 hrs by luciferase-luciferin coupled chemiluminescent assay	B	BAO_0000019	assay format	Homo sapiens	None	None	None	None	CHEMBL1957	Insulin-like growth factor I receptor	Homo sapiens	SINGLE PROTEIN	CHEMBL3882726	38	Patent Bioactivity Data		2008	None
CHEMBL250583		0	275.31	0	3.03	2a	O=C1Cc2cnn(-c3ccccc3)c2-c2ccccc2N1	Inhibition	'<='	40.0	%				UO_0000187					False	CHEMBL886299	Inhibition of IGF1R at 10 uM	B	BAO_0000357	single protein format	None	None	None	None	None	CHEMBL1957	Insulin-like growth factor I receptor	Homo sapiens	SINGLE PROTEIN	CHEMBL1139946	1	Scientific Literature	Eur. J. Med. Chem.	2007	None
CHEMBL556684		0	300.27	0	1.90	1	COc1cc(O)c2c(c1)C(=O)c1cc(C)c(O)c(O)c1C2=O	IC50	'='	2.8	ug.mL-1				UO_0000274					False	CHEMBL1026230	Inhibition of recombinant IGF1R	B	BAO_0000357	single protein format	None	None	None	None	None	CHEMBL1957	Insulin-like growth factor I receptor	Homo sapiens	SINGLE PROTEIN	CHEMBL1151842	1	Scientific Literature	J. Nat. Prod.	2009	None
CHEMBL297323		0	253.25	0	1.49	38	CCOC(=O)c1[nH]c(C=O)c(C(=O)OCC)c1C	Activity	'='	2.7	uM				UO_0000064					False	CHEMBL1056480	Displacement of fluorescent ATP competitive ligand from IGF1R	B	BAO_0000357	single protein format	None	None	None	None	None	CHEMBL1957	Insulin-like growth factor I receptor	Homo sapiens	SINGLE PROTEIN	CHEMBL1152979	1	Scientific Literature	J. Med. Chem.	2009	None
CHEMBL455428		0	368.42	0	3.47	9b	CNC(=O)c1ccc(Nc2nccc(-c3cnc(C)n3C(C)C)n2)cc1F	IC50	'>'	10000.0	nM				UO_0000065					False	CHEMBL1009272	Inhibition of IGF1R	B	BAO_0000357	single protein format	None	None	None	None	None	CHEMBL1957	Insulin-like growth factor I receptor	Homo sapiens	SINGLE PROTEIN	CHEMBL1152177	1	Scientific Literature	Bioorg. Med. Chem. Lett.	2008	None
CHEMBL400898		0	289.34	0	3.34	2f	Cc1ccc(-n2ncc3c2-c2ccccc2NC(=O)C3)cc1	Inhibition	'<='	40.0	%				UO_0000187					False	CHEMBL886299	Inhibition of IGF1R at 10 uM	B	BAO_0000357	single protein format	None	None	None	None	None	CHEMBL1957	Insulin-like growth factor I receptor	Homo sapiens	SINGLE PROTEIN	CHEMBL1139946	1	Scientific Literature	Eur. J. Med. Chem.	2007	None
CHEMBL397839		0	371.44	0	4.22	6b.9	Nc1nccn2c(C3CCC3)nc(-c3cccc(OCc4ccccn4)c3)c12	IC50	'='	1090.0	nM	5.96			UO_0000065	16.05	0.29	1.74	7.61	False	CHEMBL885484	Inhibition of human recombinant GST-IGF1R activity	B	BAO_0000357	single protein format	Homo sapiens	None	None	None	None	CHEMBL1957	Insulin-like growth factor I receptor	Homo sapiens	SINGLE PROTEIN	CHEMBL1139042	1	Scientific Literature	Bioorg. Med. Chem. Lett.	2007	None
CHEMBL3898581		0	425.33	1	5.07	table2, ent 34	Brc1cnc(NC2CCCc3ccccc32)nc1Nc1cc(C2CC2)[nH]n1	IC50	'='	50.0	nM	7.30			UO_0000065	17.17	0.37	2.23	9.30	False	CHEMBL3882755	Inhibition of human IGF1R kinase domain (M954 to C1367 residues) un-phosphorylated apo-enzyme form expressed in baculovirus based expression system using poly-EY peptide incubated for 2 hrs by luciferase-luciferin coupled chemiluminescent assay	B	BAO_0000019	assay format	Homo sapiens	None	None	None	None	CHEMBL1957	Insulin-like growth factor I receptor	Homo sapiens	SINGLE PROTEIN	CHEMBL3882726	38	Patent Bioactivity Data		2008	None
CHEMBL3902178		0	455.11	0	3.95	table2, ent 72	Brc1cc(CNc2ncc(Br)c(Nc3cc(C4CC4)[nH]n3)n2)on1	IC50	'='	500.0	nM	6.30			UO_0000065	13.85	0.36	2.35	6.03	False	CHEMBL3882755	Inhibition of human IGF1R kinase domain (M954 to C1367 residues) un-phosphorylated apo-enzyme form expressed in baculovirus based expression system using poly-EY peptide incubated for 2 hrs by luciferase-luciferin coupled chemiluminescent assay	B	BAO_0000019	assay format	Homo sapiens	None	None	None	None	CHEMBL1957	Insulin-like growth factor I receptor	Homo sapiens	SINGLE PROTEIN	CHEMBL3882726	38	Patent Bioactivity Data		2008	None
CHEMBL3940651		0	339.40	0	3.54	table2, ent 78	CC(C)c1cc(CNc2nccc(Nc3cc(C4CC4)[nH]n3)n2)on1	IC50	'='	500.0	nM	6.30			UO_0000065	18.57	0.34	2.76	6.03	False	CHEMBL3882755	Inhibition of human IGF1R kinase domain (M954 to C1367 residues) un-phosphorylated apo-enzyme form expressed in baculovirus based expression system using poly-EY peptide incubated for 2 hrs by luciferase-luciferin coupled chemiluminescent assay	B	BAO_0000019	assay format	Homo sapiens	None	None	None	None	CHEMBL1957	Insulin-like growth factor I receptor	Homo sapiens	SINGLE PROTEIN	CHEMBL3882726	38	Patent Bioactivity Data		2008	None
CHEMBL393001		0	328.76	0	2.22	49	O=C(Nc1ccc(Cl)cc1)c1nnnn1CCc1ccncc1	Activity	'>'	30.0	%				UO_0000187					False	CHEMBL897510	Inhibition of IGF1R at 10 uM	B	BAO_0000357	single protein format	None	None	None	None	None	CHEMBL1957	Insulin-like growth factor I receptor	Homo sapiens	SINGLE PROTEIN	CHEMBL1148870	1	Scientific Literature	Bioorg. Med. Chem. Lett.	2007	None
CHEMBL391103		0	425.41	1	5.43	40	O=C(Nc1ccc(OC(F)(F)F)cc1)c1cc2ccccc2n1CCc1ccncc1	Activity	'>'	30.0	%				UO_0000187					False	CHEMBL897510	Inhibition of IGF1R at 10 uM	B	BAO_0000357	single protein format	None	None	None	None	None	CHEMBL1957	Insulin-like growth factor I receptor	Homo sapiens	SINGLE PROTEIN	CHEMBL1148870	1	Scientific Literature	Bioorg. Med. Chem. Lett.	2007	None
CHEMBL233631		0	398.47	0	4.35	27	O=C(Nc1ccc(OCc2ccccc2)cc1)c1ccnn1CCc1ccncc1	Activity	'>'	30.0	%				UO_0000187					False	CHEMBL897510	Inhibition of IGF1R at 10 uM	B	BAO_0000357	single protein format	None	None	None	None	None	CHEMBL1957	Insulin-like growth factor I receptor	Homo sapiens	SINGLE PROTEIN	CHEMBL1148870	1	Scientific Literature	Bioorg. Med. Chem. Lett.	2007	None
CHEMBL234863		0	385.85	0	4.36	12	CC1C=C2OCOC2=C(CCn2nccc2C(=O)Nc2ccc(Cl)cc2)C1	Activity	'>'	30.0	%				UO_0000187					False	CHEMBL897510	Inhibition of IGF1R at 10 uM	B	BAO_0000357	single protein format	None	None	None	None	None	CHEMBL1957	Insulin-like growth factor I receptor	Homo sapiens	SINGLE PROTEIN	CHEMBL1148870	1	Scientific Literature	Bioorg. Med. Chem. Lett.	2007	None
CHEMBL1097088		0	332.38	0	4.48	20b	Nc1cc(F)ccc1Nc1ccc2c(c1)CC(=O)c1ccccc1C2	Inhibition						Not Active						False	CHEMBL1108239	Inhibition of IGF1R at 10 uM	B	BAO_0000357	single protein format	None	None	None	None	None	CHEMBL1957	Insulin-like growth factor I receptor	Homo sapiens	SINGLE PROTEIN	CHEMBL1157789	1	Scientific Literature	Bioorg. Med. Chem. Lett.	2010	None
CHEMBL233823		0	394.78	0	4.45	32	O=C(Nc1ccc(C(F)(F)F)c(Cl)c1)c1ccnn1CCc1ccncc1	Activity	'>'	30.0	%				UO_0000187					False	CHEMBL897510	Inhibition of IGF1R at 10 uM	B	BAO_0000357	single protein format	None	None	None	None	None	CHEMBL1957	Insulin-like growth factor I receptor	Homo sapiens	SINGLE PROTEIN	CHEMBL1148870	1	Scientific Literature	Bioorg. Med. Chem. Lett.	2007	None
CHEMBL236419		0	392.79	0	3.94	22	O=C(Nc1cccc(OC(F)(F)Cl)c1)c1ccnn1CCc1ccncc1	Activity	'>'	30.0	%				UO_0000187					False	CHEMBL897510	Inhibition of IGF1R at 10 uM	B	BAO_0000357	single protein format	None	None	None	None	None	CHEMBL1957	Insulin-like growth factor I receptor	Homo sapiens	SINGLE PROTEIN	CHEMBL1148870	1	Scientific Literature	Bioorg. Med. Chem. Lett.	2007	None
CHEMBL397323		0	326.79	0	3.43	11	O=C(Nc1ccc(Cl)cc1)c1ccnn1CCc1ccncc1	Activity	'>'	30.0	%				UO_0000187					False	CHEMBL897510	Inhibition of IGF1R at 10 uM	B	BAO_0000357	single protein format	None	None	None	None	None	CHEMBL1957	Insulin-like growth factor I receptor	Homo sapiens	SINGLE PROTEIN	CHEMBL1148870	1	Scientific Literature	Bioorg. Med. Chem. Lett.	2007	None
CHEMBL231305		0	444.47	0	3.70	13	Cc1cc(-n2ccnc2)cc2[nH]c(-c3c(NCC(O)c4cccc(F)c4)cc[nH]c3=O)nc12	IC50	'='	470.0	nM	6.33			UO_0000065					False	CHEMBL887273	Inhibition of IGF1R expressed in Sal cells	F	BAO_0000219	cell-based format	Homo sapiens	None	None	Sal	None	CHEMBL1957	Insulin-like growth factor I receptor	Homo sapiens	SINGLE PROTEIN	CHEMBL1144586	1	Scientific Literature	Bioorg. Med. Chem. Lett.	2007	None
CHEMBL231213		0	474.95	0	4.87	30	COC(CNc1cc[nH]c(=O)c1-c1nc2c(C)cc(-n3ccnc3)cc2[nH]1)c1cccc(Cl)c1	IC50	'='	3630.0	nM	5.44			UO_0000065	11.45	0.22	0.57	5.41	False	CHEMBL887272	Inhibition of IGF1R	B	BAO_0000357	single protein format	Homo sapiens	None	None	None	None	CHEMBL1957	Insulin-like growth factor I receptor	Homo sapiens	SINGLE PROTEIN	CHEMBL1144586	1	Scientific Literature	Bioorg. Med. Chem. Lett.	2007	None
CHEMBL388206		0	519.59	1	2.93	18	Cc1cc(-n2ccnc2)cc2[nH]c(-c3c(NCC(O)c4cccc(NS(C)(=O)=O)c4)cc[nH]c3=O)nc12	IC50	'='	3630.0	nM	5.44			UO_0000065					False	CHEMBL887273	Inhibition of IGF1R expressed in Sal cells	F	BAO_0000219	cell-based format	Homo sapiens	None	None	Sal	None	CHEMBL1957	Insulin-like growth factor I receptor	Homo sapiens	SINGLE PROTEIN	CHEMBL1144586	1	Scientific Literature	Bioorg. Med. Chem. Lett.	2007	None
CHEMBL401766		0	453.93	0	3.03	17f	Cc1cc(N2CCOCC2)cc2[nH]c(-c3c(NCCn4cc(Cl)cn4)cc[nH]c3=O)nc12	IC50	'='	120.0	nM	6.92			UO_0000065	15.25	0.30	3.89	6.66	True	CHEMBL928515	Inhibition of IGF1R	B	BAO_0000357	single protein format	None	None	None	None	None	CHEMBL1957	Insulin-like growth factor I receptor	Homo sapiens	SINGLE PROTEIN	CHEMBL1141515	1	Scientific Literature	Bioorg. Med. Chem. Lett.	2008	None
CHEMBL553719		0	603.70	2	7.58	26	CN(C)S(=O)(=O)c1ccc(-c2cnc3[nH]cc(-c4cccc(NC(=O)Nc5ccccc5Oc5ccccc5)c4)c3c2)cc1	IC50	'='	20793.0	nM	4.68			UO_0000065	7.76	0.15	-2.90	4.02	False	CHEMBL1026936	Inhibition of IGF1-induced human IGF1R phosphorylation expressed in mouse NIH-3T3 cells treated 2 hrs prior to IGF1 challenge by DELFIA	B	BAO_0000219	cell-based format	Homo sapiens	None	None	NIH3T3	None	CHEMBL1957	Insulin-like growth factor I receptor	Homo sapiens	SINGLE PROTEIN	CHEMBL1158409	1	Scientific Literature	Bioorg. Med. Chem. Lett.	2009	CHEMBL3307716
CHEMBL550011	CHLORPYRAMIN HYDROCHLORIDE	0	326.27	0	3.30	1	CN(C)CCN(Cc1ccc(Cl)cc1)c1ccccn1.Cl	Activity						Not Evaluated						False	CHEMBL1036237	Inhibition of IGF1R phosphorylation	B	BAO_0000357	single protein format	None	None	None	None	None	CHEMBL1957	Insulin-like growth factor I receptor	Homo sapiens	SINGLE PROTEIN	CHEMBL1158487	1	Scientific Literature	J. Med. Chem.	2009	None
CHEMBL370108		0	366.37	0	2.58	31{50}	Nc1cc(C(=O)O)cc(-c2ccc3c(=O)cc(N4CCOCC4)oc3c2)c1	Activity						Not Determined						False	CHEMBL860382	Inhibitory activity against IGF-1R at 10 uM	B	BAO_0000357	single protein format	Homo sapiens	None	None	None	None	CHEMBL1957	Insulin-like growth factor I receptor	Homo sapiens	SINGLE PROTEIN	CHEMBL1141870	1	Scientific Literature	J. Med. Chem.	2005	None
CHEMBL410158		0	350.38	0	1.82	8	Cc1cc(-n2ccnc2)cc2[nH]c(-c3c(NCCO)cc[nH]c3=O)nc12	IC50	'='	3000.0	nM	5.52			UO_0000065	15.76	0.29	3.70	4.95	False	CHEMBL887272	Inhibition of IGF1R	B	BAO_0000357	single protein format	Homo sapiens	None	None	None	None	CHEMBL1957	Insulin-like growth factor I receptor	Homo sapiens	SINGLE PROTEIN	CHEMBL1144586	1	Scientific Literature	Bioorg. Med. Chem. Lett.	2007	None
CHEMBL231311		0	503.40	2	5.39	31	Cc1cc(-n2ccnc2)cc2[nH]c(-c3c(NCC(C)c4cccc(Br)c4)cc[nH]c3=O)nc12	IC50	'='	790.0	nM	6.10			UO_0000065	12.12	0.25	0.71	6.68	False	CHEMBL887272	Inhibition of IGF1R	B	BAO_0000357	single protein format	Homo sapiens	None	None	None	None	CHEMBL1957	Insulin-like growth factor I receptor	Homo sapiens	SINGLE PROTEIN	CHEMBL1144586	1	Scientific Literature	Bioorg. Med. Chem. Lett.	2007	None
CHEMBL396727		0	426.48	0	3.56	10	Cc1cc(-n2ccnc2)cc2[nH]c(-c3c(NCC(O)c4ccccc4)cc[nH]c3=O)nc12	IC50	'='	720.0	nM	6.14			UO_0000065	14.40	0.26	2.58	5.50	False	CHEMBL887272	Inhibition of IGF1R	B	BAO_0000357	single protein format	Homo sapiens	None	None	None	None	CHEMBL1957	Insulin-like growth factor I receptor	Homo sapiens	SINGLE PROTEIN	CHEMBL1144586	1	Scientific Literature	Bioorg. Med. Chem. Lett.	2007	None
CHEMBL199416		0	363.44	0	4.51	31{12}	O=c1cc(N2CCOCC2)oc2cc(-c3csc4ccccc34)ccc12	Activity						Not Determined						False	CHEMBL860382	Inhibitory activity against IGF-1R at 10 uM	B	BAO_0000357	single protein format	Homo sapiens	None	None	None	None	CHEMBL1957	Insulin-like growth factor I receptor	Homo sapiens	SINGLE PROTEIN	CHEMBL1141870	1	Scientific Literature	J. Med. Chem.	2005	None
CHEMBL475704		0	378.38	0	4.42	6	O=C(Nc1ccc(C(F)(F)F)cc1)c1nscc1NCc1ccncc1	Inhibition	'<'	30.0	%				UO_0000187					False	CHEMBL1034028	Inhibition of IGF1R at 10 uM by HTRF assay	B	BAO_0000357	single protein format	None	None	None	None	None	CHEMBL1957	Insulin-like growth factor I receptor	Homo sapiens	SINGLE PROTEIN	CHEMBL1136839	1	Scientific Literature	Bioorg. Med. Chem. Lett.	2009	None
CHEMBL514986		0	378.38	0	4.42	4	O=C(Nc1cccc(C(F)(F)F)c1)c1nscc1NCc1cccnc1	Inhibition	'<'	30.0	%				UO_0000187					False	CHEMBL1034028	Inhibition of IGF1R at 10 uM by HTRF assay	B	BAO_0000357	single protein format	None	None	None	None	None	CHEMBL1957	Insulin-like growth factor I receptor	Homo sapiens	SINGLE PROTEIN	CHEMBL1136839	1	Scientific Literature	Bioorg. Med. Chem. Lett.	2009	None
CHEMBL390198		0	490.95	0	4.22	28	COc1ccc(C(O)CNc2cc[nH]c(=O)c2-c2nc3c(C)cc(-n4ccnc4)cc3[nH]2)cc1Cl	IC50	'='	150.0	nM	6.82			UO_0000065	13.90	0.27	2.60	5.65	False	CHEMBL887272	Inhibition of IGF1R	B	BAO_0000357	single protein format	Homo sapiens	None	None	None	None	CHEMBL1957	Insulin-like growth factor I receptor	Homo sapiens	SINGLE PROTEIN	CHEMBL1144586	1	Scientific Literature	Bioorg. Med. Chem. Lett.	2007	None
CHEMBL231212		0	478.92	0	4.35	27	Cc1cc(-n2ccnc2)cc2[nH]c(-c3c(NCC(O)c4ccc(F)c(Cl)c4)cc[nH]c3=O)nc12	IC50	'='	760.0	nM	6.12			UO_0000065					False	CHEMBL887273	Inhibition of IGF1R expressed in Sal cells	F	BAO_0000219	cell-based format	Homo sapiens	None	None	Sal	None	CHEMBL1957	Insulin-like growth factor I receptor	Homo sapiens	SINGLE PROTEIN	CHEMBL1144586	1	Scientific Literature	Bioorg. Med. Chem. Lett.	2007	None
CHEMBL1086795		0	312.76	0	2.86	11,BSc3929	NC(=O)Cc1ccc(/C=C2/C(=O)Nc3ccc(Cl)cc32)cc1	Inhibition						Not Active						False	CHEMBL1113766	Inhibition of IGF1R	B	BAO_0000357	single protein format	None	None	None	None	None	CHEMBL1957	Insulin-like growth factor I receptor	Homo sapiens	SINGLE PROTEIN	CHEMBL1157898	1	Scientific Literature	Bioorg. Med. Chem. Lett.	2010	None
CHEMBL188678		0	413.50	1	5.66	NU-7441, 32{38}	O=c1cc(N2CCOCC2)oc2c(-c3cccc4c3sc3ccccc34)cccc12	Activity						Not Active						False	CHEMBL860382	Inhibitory activity against IGF-1R at 10 uM	B	BAO_0000357	single protein format	Homo sapiens	None	None	None	None	CHEMBL1957	Insulin-like growth factor I receptor	Homo sapiens	SINGLE PROTEIN	CHEMBL1141870	1	Scientific Literature	J. Med. Chem.	2005	None
CHEMBL425303		0	460.93	0	4.21	33	Cc1cc(-n2ccnc2)cc2[nH]c(-c3c(NC[C@H](O)c4cccc(Cl)c4)cc[nH]c3=O)nc12	IC50	'='	440.0	nM	6.36			UO_0000065					False	CHEMBL887273	Inhibition of IGF1R expressed in Sal cells	F	BAO_0000219	cell-based format	Homo sapiens	None	None	Sal	None	CHEMBL1957	Insulin-like growth factor I receptor	Homo sapiens	SINGLE PROTEIN	CHEMBL1144586	1	Scientific Literature	Bioorg. Med. Chem. Lett.	2007	None
CHEMBL231004		0	440.51	0	3.87	23	Cc1ccc(C(O)CNc2cc[nH]c(=O)c2-c2nc3c(C)cc(-n4ccnc4)cc3[nH]2)cc1	IC50	'='	750.0	nM	6.12			UO_0000065					False	CHEMBL887273	Inhibition of IGF1R expressed in Sal cells	F	BAO_0000219	cell-based format	Homo sapiens	None	None	Sal	None	CHEMBL1957	Insulin-like growth factor I receptor	Homo sapiens	SINGLE PROTEIN	CHEMBL1144586	1	Scientific Literature	Bioorg. Med. Chem. Lett.	2007	None
CHEMBL231212		0	478.92	0	4.35	27	Cc1cc(-n2ccnc2)cc2[nH]c(-c3c(NCC(O)c4ccc(F)c(Cl)c4)cc[nH]c3=O)nc12	IC50	'='	160.0	nM	6.80			UO_0000065	14.19	0.27	2.45	6.09	False	CHEMBL887272	Inhibition of IGF1R	B	BAO_0000357	single protein format	Homo sapiens	None	None	None	None	CHEMBL1957	Insulin-like growth factor I receptor	Homo sapiens	SINGLE PROTEIN	CHEMBL1144586	1	Scientific Literature	Bioorg. Med. Chem. Lett.	2007	None
CHEMBL87746		0	386.29	1	5.25	31	COc1c(Br)cc(/C=C2\C(=O)Nc3ccccc32)cc1C(C)(C)C	IC50	'>'	100000.0	nM				UO_0000065					False	CHEMBL697346	Concentration required to achieve 50% inhibition of tyrosine phosphorylation on human Insulin-like growth factor I receptor	B	BAO_0000357	single protein format	None	None	None	None	None	CHEMBL1957	Insulin-like growth factor I receptor	Homo sapiens	SINGLE PROTEIN	CHEMBL1131018	1	Scientific Literature	J. Med. Chem.	1998	None
CHEMBL448668		0	605.65	2	6.67	9c	CN(C)CCOc1cccc(Nc2nccc(-c3c(-c4cccc(C(=O)Nc5c(F)cccc5F)c4)nc4ccccn34)n2)c1	IC50	'='	177.0	nM	6.75			UO_0000065	11.15	0.20	0.08	6.98	False	CHEMBL948824	Inhibition of human IGF1R autophosphorylation in transfected mouse NIH3T3 cells	B	BAO_0000219	cell-based format	Homo sapiens	None	None	NIH3T3	None	CHEMBL1957	Insulin-like growth factor I receptor	Homo sapiens	SINGLE PROTEIN	CHEMBL1143280	1	Scientific Literature	Bioorg. Med. Chem. Lett.	2009	CHEMBL3307716
CHEMBL405665	MERIOLIN 1	0	211.23	0	1.60	15; 8; Meriolin 1	Nc1nccc(-c2c[nH]c3ncccc23)n1	Activity	'='	-2.0	%				UO_0000187					False	CHEMBL3815419	Inhibition of human IGF1R (954 to 1367 residues) assessed as enzyme activity at 1 uM using 33P ATP by radioactive filter binding assay	B	BAO_0000357	single protein format	Homo sapiens	None	None	None	None	CHEMBL1957	Insulin-like growth factor I receptor	Homo sapiens	SINGLE PROTEIN	CHEMBL3813616	1	Scientific Literature	Bioorg. Med. Chem. Lett.	2016	None
CHEMBL3823016		0	579.15	1	4.54	13f	COc1cc(N2CCC(N3CCN(C)CC3)CC2)ccc1Nc1ncc(Cl)c(Nc2ccccc2C(=O)N(C)C)n1	IC50	'='	6.17	nM	8.21			UO_0000065	14.18	0.27	3.67	9.21	False	CHEMBL3824710	Inhibition of human IGF1R using KKKSPGEYVNIEFG as substrate and [gamma-33P]ATP measured after 1 hr	B	BAO_0000357	single protein format	Homo sapiens	None	None	None	None	CHEMBL1957	Insulin-like growth factor I receptor	Homo sapiens	SINGLE PROTEIN	CHEMBL3822358	1	Scientific Literature	J. Med. Chem.	2016	None
CHEMBL257114		0	498.39	0	3.13	17g	Cc1cc(N2CCOCC2)cc2[nH]c(-c3c(NCCn4cc(Br)cn4)cc[nH]c3=O)nc12	IC50	'='	82.0	nM	7.09			UO_0000065	14.22	0.30	3.96	6.82	False	CHEMBL928515	Inhibition of IGF1R	B	BAO_0000357	single protein format	None	None	None	None	None	CHEMBL1957	Insulin-like growth factor I receptor	Homo sapiens	SINGLE PROTEIN	CHEMBL1141515	1	Scientific Literature	Bioorg. Med. Chem. Lett.	2008	None
CHEMBL3823224		0	612.16	2	5.87	12j	CC(C)Oc1cc(N2CCC(N3CCN(C)CC3)CC2)ccc1Nc1ncc(Cl)c(Nc2ccccc2P(C)(C)=O)n1	IC50	'='	203.0	nM	6.69			UO_0000065	10.93	0.22	0.82	7.79	False	CHEMBL3824710	Inhibition of human IGF1R using KKKSPGEYVNIEFG as substrate and [gamma-33P]ATP measured after 1 hr	B	BAO_0000357	single protein format	Homo sapiens	None	None	None	None	CHEMBL1957	Insulin-like growth factor I receptor	Homo sapiens	SINGLE PROTEIN	CHEMBL3822358	1	Scientific Literature	J. Med. Chem.	2016	None
CHEMBL502092		0	591.16	2	5.10	14	Cc1cc(N2CCC(N3C[C@H](C)O[C@H](C)C3)CC2)cc2[nH]c(-c3c(NC[C@@H](O)c4cccc(Cl)c4)cc[nH]c3=O)nc12	IC50	'='	49.0	nM	7.31			UO_0000065	12.37	0.24	2.21	6.68	False	CHEMBL1022735	Inhibition of IGF1R	B	BAO_0000357	single protein format	None	None	None	None	None	CHEMBL1957	Insulin-like growth factor I receptor	Homo sapiens	SINGLE PROTEIN	CHEMBL1155068	1	Scientific Literature	Bioorg. Med. Chem. Lett.	2008	None
CHEMBL513897	GSK-994854A	0	481.60	1	5.35	1	CCCN1CCC=C(c2ccc(Nc3nc(Nc4ccccc4C(N)=O)c4cc[nH]c4n3)c(C)c2)C1	IC50	'='	5.0	nM	8.30			UO_0000065	17.24	0.31	2.95	7.41	False	CHEMBL955911	Inhibition of GST-tagged human IGF1R expressed in Sf9 cells by Wallac Victor fluorometer	B	BAO_0000219	cell-based format	Homo sapiens	None	None	Sf9	None	CHEMBL1957	Insulin-like growth factor I receptor	Homo sapiens	SINGLE PROTEIN	CHEMBL1153895	1	Scientific Literature	Bioorg. Med. Chem. Lett.	2009	CHEMBL3308860
CHEMBL475286		0	548.62	1	4.23	16	COc1cc(N2CCN(C(C)C)CC2)c(OC)cc1Nc1nc(Nc2cccc(F)c2C(N)=O)c2cc[nH]c2n1	IC50	'='	3.2	nM	8.49			UO_0000065	15.48	0.29	4.26	6.36	False	CHEMBL955911	Inhibition of GST-tagged human IGF1R expressed in Sf9 cells by Wallac Victor fluorometer	B	BAO_0000219	cell-based format	Homo sapiens	None	None	Sf9	None	CHEMBL1957	Insulin-like growth factor I receptor	Homo sapiens	SINGLE PROTEIN	CHEMBL1153895	1	Scientific Literature	Bioorg. Med. Chem. Lett.	2009	CHEMBL3308860
CHEMBL1964272		0	485.57	1	5.18	3	CCCN1CCC=C(c2ccc(Nc3nc(Nc4ccccc4C(N)=O)c4cc[nH]c4n3)c(F)c2)C1	IC50	'='	317.0	nM	6.50			UO_0000065	13.38	0.25	1.32	5.80	False	CHEMBL955912	Inhibition of human IGF1R phosphorylation expressed in HEK293 cells by DELFIA	B	BAO_0000219	cell-based format	Homo sapiens	None	None	HEK293	None	CHEMBL1957	Insulin-like growth factor I receptor	Homo sapiens	SINGLE PROTEIN	CHEMBL1153895	1	Scientific Literature	Bioorg. Med. Chem. Lett.	2009	CHEMBL3307715
CHEMBL500198		0	635.68	2	6.03	9f	CN(C)C[C@H](O)COc1cccc(Nc2nccc(-c3c(-c4cccc(C(=O)Nc5c(F)cccc5F)c4)nc4ccccn34)n2)c1	IC50	'='	1.0	nM	9.00			UO_0000065	14.16	0.26	2.97	7.70	False	CHEMBL948823	Inhibition of GST-tagged IGF1R (957-1367) expressed in baculovirus by time-resolved fluorescence assay	B	BAO_0000019	assay format	None	None	None	None	None	CHEMBL1957	Insulin-like growth factor I receptor	Homo sapiens	SINGLE PROTEIN	CHEMBL1143280	1	Scientific Literature	Bioorg. Med. Chem. Lett.	2009	None
CHEMBL574738	AST-487	1	529.57	2	5.11	AST-487	CCN1CCN(Cc2ccc(NC(=O)Nc3ccc(Oc4cc(NC)ncn4)cc3)cc2C(F)(F)F)CC1	Kd	'>'	10000.0	nM				UO_0000065					True	CHEMBL1061075	Binding constant for IGF1R kinase domain	B	BAO_0000357	single protein format	Homo sapiens	None	None	None	None	CHEMBL1957	Insulin-like growth factor I receptor	Homo sapiens	SINGLE PROTEIN	CHEMBL1150977	1	Scientific Literature	Nat. Biotechnol.	2008	None
CHEMBL554	LAPATINIB	4	581.07	2	6.14	Lapatinib	CS(=O)(=O)CCNCc1ccc(-c2ccc3ncnc(Nc4ccc(OCc5cccc(F)c5)c(Cl)c4)c3c2)o1	Kd	'>'	10000.0	nM				UO_0000065					True	CHEMBL1061075	Binding constant for IGF1R kinase domain	B	BAO_0000357	single protein format	Homo sapiens	None	None	None	None	CHEMBL1957	Insulin-like growth factor I receptor	Homo sapiens	SINGLE PROTEIN	CHEMBL1150977	1	Scientific Literature	Nat. Biotechnol.	2008	None
CHEMBL14762	SELICICLIB	2	354.46	0	3.20	Roscovitine	CC[C@H](CO)Nc1nc(NCc2ccccc2)c2ncn(C(C)C)c2n1	Kd	'>'	10000.0	nM				UO_0000065					False	CHEMBL1061075	Binding constant for IGF1R kinase domain	B	BAO_0000357	single protein format	Homo sapiens	None	None	None	None	CHEMBL1957	Insulin-like growth factor I receptor	Homo sapiens	SINGLE PROTEIN	CHEMBL1150977	1	Scientific Literature	Nat. Biotechnol.	2008	None
CHEMBL1336	SORAFENIB	4	464.83	1	5.55	Sorafenib	CNC(=O)c1cc(Oc2ccc(NC(=O)Nc3ccc(Cl)c(C(F)(F)F)c3)cc2)ccn1	Kd	'>'	10000.0	nM				UO_0000065					True	CHEMBL1061075	Binding constant for IGF1R kinase domain	B	BAO_0000357	single protein format	Homo sapiens	None	None	None	None	CHEMBL1957	Insulin-like growth factor I receptor	Homo sapiens	SINGLE PROTEIN	CHEMBL1150977	1	Scientific Literature	Nat. Biotechnol.	2008	None
CHEMBL551079		0	514.60	2	5.79	36	C[C@@H](Oc1cc(-c2cnc3ccccn23)sc1C(N)=O)c1ccc(CNC(C)(C)C)cc1OC(F)F	Inhibition	'<'	50.0	%				UO_0000187					False	CHEMBL1057453	Inhibition of IGF1R at 1 uM	B	BAO_0000357	single protein format	None	None	None	None	None	CHEMBL1957	Insulin-like growth factor I receptor	Homo sapiens	SINGLE PROTEIN	CHEMBL1154027	1	Scientific Literature	Bioorg. Med. Chem. Lett.	2009	None
CHEMBL89721		0	273.38	0	3.96	56	CSc1ccc(/C=C2\C(=O)Nc3ccccc32)s1	IC50	'>'	100000.0	nM				UO_0000065					False	CHEMBL697346	Concentration required to achieve 50% inhibition of tyrosine phosphorylation on human Insulin-like growth factor I receptor	B	BAO_0000357	single protein format	None	None	None	None	None	CHEMBL1957	Insulin-like growth factor I receptor	Homo sapiens	SINGLE PROTEIN	CHEMBL1131018	1	Scientific Literature	J. Med. Chem.	1998	None
CHEMBL576179		0	352.40	0	1.53	8b	NC(=O)[C@H]1CCCN1c1nc(Nc2cc(C3CC3)[nH]n2)c2cccn2n1	IC50	'='	199.0	nM	6.70			UO_0000065	19.02	0.35	5.17	5.72	False	CHEMBL1045057	Inhibition of IGF1R after 60 mins by fluorescence electrophoresis	B	BAO_0000357	single protein format	None	None	None	None	None	CHEMBL1957	Insulin-like growth factor I receptor	Homo sapiens	SINGLE PROTEIN	CHEMBL1154171	1	Scientific Literature	J. Med. Chem.	2009	None
CHEMBL575681		0	428.50	0	3.68	8c	O=C(Nc1ccccc1)[C@@H]1CCCN1c1nc(Nc2cc(C3CC3)[nH]n2)c2cccn2n1	IC50	'='	13.0	nM	7.89			UO_0000065	18.40	0.34	4.21	7.64	False	CHEMBL1045057	Inhibition of IGF1R after 60 mins by fluorescence electrophoresis	B	BAO_0000357	single protein format	None	None	None	None	None	CHEMBL1957	Insulin-like growth factor I receptor	Homo sapiens	SINGLE PROTEIN	CHEMBL1154171	1	Scientific Literature	J. Med. Chem.	2009	None
CHEMBL572581		0	443.52	0	3.47	9b	C[C@@]1(C(=O)Nc2cccnc2)CCCN1c1nc(Nc2cc(C3CC3)[nH]n2)c2cccn2n1	IC50	'='	6.0	nM	8.22			UO_0000065	18.54	0.34	4.75	7.08	False	CHEMBL1045057	Inhibition of IGF1R after 60 mins by fluorescence electrophoresis	B	BAO_0000357	single protein format	None	None	None	None	None	CHEMBL1957	Insulin-like growth factor I receptor	Homo sapiens	SINGLE PROTEIN	CHEMBL1154171	1	Scientific Literature	J. Med. Chem.	2009	None
CHEMBL575448	BMS-754807	2	461.51	0	3.61	9d, BMS-754807	C[C@@]1(C(=O)Nc2ccc(F)nc2)CCCN1c1nc(Nc2cc(C3CC3)n[nH]2)c2cccn2n1	IC50	'='	2.0	nM	8.70			UO_0000065	18.85	0.35	5.09	7.49	True	CHEMBL1045057	Inhibition of IGF1R after 60 mins by fluorescence electrophoresis	B	BAO_0000357	single protein format	None	None	None	None	None	CHEMBL1957	Insulin-like growth factor I receptor	Homo sapiens	SINGLE PROTEIN	CHEMBL1154171	1	Scientific Literature	J. Med. Chem.	2009	None
CHEMBL3359895		0	368.44	0	3.40	16, GNE-783	CN1CCN(c2ccc(-c3cnc4[nH]c5cnc(C#N)cc5c4c3)cc2)CC1	Inhibition	'='	7.0	%				UO_0000187					False	CHEMBL3385001	Inhibition of IGF1R (unknown origin) at 1 uM	B	BAO_0000357	single protein format	Homo sapiens	None	None	None	None	CHEMBL1957	Insulin-like growth factor I receptor	Homo sapiens	SINGLE PROTEIN	CHEMBL3352495	1	Scientific Literature	Bioorg. Med. Chem. Lett.	2014	None
CHEMBL399192		0	436.46	1	5.43	6c.7	Nc1nccn2c(C3CCC3)nc(-c3cccc(OCc4ccccc4OC(F)F)c3)c12	IC50	'='	3280.0	nM	5.48			UO_0000065	12.57	0.23	0.05	7.34	False	CHEMBL885484	Inhibition of human recombinant GST-IGF1R activity	B	BAO_0000357	single protein format	Homo sapiens	None	None	None	None	CHEMBL1957	Insulin-like growth factor I receptor	Homo sapiens	SINGLE PROTEIN	CHEMBL1139042	1	Scientific Literature	Bioorg. Med. Chem. Lett.	2007	None
CHEMBL393313		0	467.62	1	5.54	6l.5	Nc1nccn2c1c(-c1cccc(OCc3ccccc3)c1)nc2[C@H]1C[C@@H](CN2CCCCC2)C1	IC50	'='	346.0	nM	6.46			UO_0000065	13.82	0.25	0.92	9.41	False	CHEMBL885485	Inhibition of IGF1-stimulated phosphorylation of human recombinant IGF1R expressed in NIH3T3 cells	B	BAO_0000219	cell-based format	Homo sapiens	None	None	NIH3T3	None	CHEMBL1957	Insulin-like growth factor I receptor	Homo sapiens	SINGLE PROTEIN	CHEMBL1139042	1	Scientific Literature	Bioorg. Med. Chem. Lett.	2007	CHEMBL3307716
CHEMBL392031		0	411.47	0	3.46	33	Cc1cc(-n2ccnc2)cc2[nH]c(-c3c(NCCc4ccccn4)cc[nH]c3=O)nc12	IC50	'='	430.0	nM	6.37			UO_0000065	15.47	0.28	2.91	6.11	False	CHEMBL886694	Inhibition of human recombinant IGF1 receptor	B	BAO_0000357	single protein format	Homo sapiens	None	None	None	None	CHEMBL1957	Insulin-like growth factor I receptor	Homo sapiens	SINGLE PROTEIN	CHEMBL1139163	1	Scientific Literature	Bioorg. Med. Chem. Lett.	2007	None
CHEMBL428221		0	465.52	0	3.30	47	Cc1cc(-n2ccnc2)cc2[nH]c(-c3c(N[C@H](CO)Cc4ccccc4C#N)cc[nH]c3=O)nc12	IC50	'='	2200.0	nM	5.66			UO_0000065	12.15	0.22	2.36	4.18	False	CHEMBL886694	Inhibition of human recombinant IGF1 receptor	B	BAO_0000357	single protein format	Homo sapiens	None	None	None	None	CHEMBL1957	Insulin-like growth factor I receptor	Homo sapiens	SINGLE PROTEIN	CHEMBL1139163	1	Scientific Literature	Bioorg. Med. Chem. Lett.	2007	None
CHEMBL429106		0	470.53	0	3.44	43	COc1cccc(C[C@@H](CO)Nc2cc[nH]c(=O)c2-c2nc3c(C)cc(-n4ccnc4)cc3[nH]2)c1	IC50	'='	660.0	nM	6.18			UO_0000065	13.14	0.24	2.74	5.11	False	CHEMBL886694	Inhibition of human recombinant IGF1 receptor	B	BAO_0000357	single protein format	Homo sapiens	None	None	None	None	CHEMBL1957	Insulin-like growth factor I receptor	Homo sapiens	SINGLE PROTEIN	CHEMBL1139163	1	Scientific Literature	Bioorg. Med. Chem. Lett.	2007	None
CHEMBL1091644	LINSITINIB	3	421.50	0	4.82	Linsitinib	C[C@]1(O)C[C@@H](c2nc(-c3ccc4ccc(-c5ccccc5)nc4c3)c3c(N)nccn32)C1	IC50	'='	14.0	nM	7.85			UO_0000065	18.63	0.34	3.03	8.79	False	CHEMBL3789672	Inhibition of IGF-1 receptor (unknown origin) in presence of [gamma33P]ATP	B	BAO_0000357	single protein format	Homo sapiens	None	None	None	None	CHEMBL1957	Insulin-like growth factor I receptor	Homo sapiens	SINGLE PROTEIN	CHEMBL3785066	1	Scientific Literature	Bioorg. Med. Chem. Lett.	2016	None
CHEMBL3786167		0	508.60	1	3.25	28	CC(=O)N1CCN([C@H]2C[C@@H](n3cc(-c4cccc(OC[C@@H]5CCCO5)c4F)c4c(N)ncnc43)C2)CC1	IC50	'='	16.0	nM	7.80			UO_0000065	15.33	0.29	4.55	7.90	False	CHEMBL3789672	Inhibition of IGF-1 receptor (unknown origin) in presence of [gamma33P]ATP	B	BAO_0000357	single protein format	Homo sapiens	None	None	None	None	CHEMBL1957	Insulin-like growth factor I receptor	Homo sapiens	SINGLE PROTEIN	CHEMBL3785066	1	Scientific Literature	Bioorg. Med. Chem. Lett.	2016	None
CHEMBL3786668		0	421.55	0	3.75	9	CCOCCOc1cccc(-c2cn([C@H]3C[C@@H](CN4CCC4)C3)c3ncnc(N)c23)c1	IC50	'='	630.0	nM	6.20			UO_0000065	14.71	0.27	2.45	7.91	False	CHEMBL3789400	Inhibition of IGF-1 receptor (unknown origin)	B	BAO_0000357	single protein format	Homo sapiens	None	None	None	None	CHEMBL1957	Insulin-like growth factor I receptor	Homo sapiens	SINGLE PROTEIN	CHEMBL3784924	1	Scientific Literature	Bioorg. Med. Chem. Lett.	2016	None
CHEMBL3787630		0	495.65	0	3.25	25	Nc1ncnc2c1c(-c1cccc(OC[C@@H]3CCCO3)c1)cn2[C@H]1C[C@@H](CN2CC[S+]([O-])CC2)C1	IC50	'='	80.0	nM	7.10			UO_0000065	14.32	0.28	3.85	7.43	False	CHEMBL3789672	Inhibition of IGF-1 receptor (unknown origin) in presence of [gamma33P]ATP	B	BAO_0000357	single protein format	Homo sapiens	None	None	None	None	CHEMBL1957	Insulin-like growth factor I receptor	Homo sapiens	SINGLE PROTEIN	CHEMBL3785066	1	Scientific Literature	Bioorg. Med. Chem. Lett.	2016	None
CHEMBL3786149		0	508.60	1	3.25	34	CC(=O)N1CCN([C@H]2C[C@@H](n3cc(-c4cc(OC[C@H]5CCCO5)ccc4F)c4c(N)ncnc43)C2)CC1	IC50	'='	64.0	nM	7.19			UO_0000065	14.14	0.27	3.94	7.29	False	CHEMBL3789672	Inhibition of IGF-1 receptor (unknown origin) in presence of [gamma33P]ATP	B	BAO_0000357	single protein format	Homo sapiens	None	None	None	None	CHEMBL1957	Insulin-like growth factor I receptor	Homo sapiens	SINGLE PROTEIN	CHEMBL3785066	1	Scientific Literature	Bioorg. Med. Chem. Lett.	2016	None
CHEMBL3786472		0	435.57	0	4.14	11	CC(C)OCCOc1cccc(-c2cn([C@H]3C[C@@H](CN4CCC4)C3)c3ncnc(N)c23)c1	IC50	'='	260.0	nM	6.58			UO_0000065	15.12	0.28	2.45	8.40	False	CHEMBL3789400	Inhibition of IGF-1 receptor (unknown origin)	B	BAO_0000357	single protein format	Homo sapiens	None	None	None	None	CHEMBL1957	Insulin-like growth factor I receptor	Homo sapiens	SINGLE PROTEIN	CHEMBL3784924	1	Scientific Literature	Bioorg. Med. Chem. Lett.	2016	None
CHEMBL3786793		0	433.56	0	3.90	18	Nc1ncnc2c1c(-c1cccc(OC[C@H]3CCCO3)c1)cn2[C@H]1C[C@@H](CN2CCC2)C1	IC50	'='	110.0	nM	6.96			UO_0000065	16.05	0.30	3.06	8.87	False	CHEMBL3789400	Inhibition of IGF-1 receptor (unknown origin)	B	BAO_0000357	single protein format	Homo sapiens	None	None	None	None	CHEMBL1957	Insulin-like growth factor I receptor	Homo sapiens	SINGLE PROTEIN	CHEMBL3784924	1	Scientific Literature	Bioorg. Med. Chem. Lett.	2016	None
CHEMBL1171986		0	1268.60	None	None	6dh	CN1C(=O)CN([C@@H](CCCCN)C(=O)NCCCCCCCCCCC(=O)N2CCN(c3nc(NCCCC[C@@H]4SC[C@@H]5NC(=O)N[C@H]45)nc(N4CCN(C(=O)[C@H](CCCCN)N5CC(=O)N(C)[C@@H](CCC(=O)O)C5=O)CC4)n3)CC2)C(=O)[C@@H]1CCC(=O)O	Activity						Not Active						False	CHEMBL1177371	Binding affinity to human IGF1R expressed in mouse NIH/3T3 cells by FACS analysis	B	BAO_0000219	cell-based format	Homo sapiens	None	None	NIH3T3	None	CHEMBL1957	Insulin-like growth factor I receptor	Homo sapiens	SINGLE PROTEIN	CHEMBL1177730	1	Scientific Literature	J. Med. Chem.	2010	CHEMBL3307716
CHEMBL388978	STAUROSPORINE	0	466.54	0	4.35	Staur	CN[C@@H]1C[C@H]2O[C@@](C)([C@@H]1OC)n1c3ccccc3c3c4c(c5c6ccccc6n2c5c31)C(=O)NC4	IC50	'='	35.03	nM	7.46			UO_0000065	15.98	0.29	3.11	10.74	False	CHEMBL1211282	Inhibition of IGF1R	B	BAO_0000357	single protein format	None	None	None	None	None	CHEMBL1957	Insulin-like growth factor I receptor	Homo sapiens	SINGLE PROTEIN	CHEMBL1208672	1	Scientific Literature	Eur. J. Med. Chem.	2010	None
CHEMBL466397		0	851.98	3	6.86	24	CCc1cc(Nc2nccc(-c3c(-c4ccc(OC)c(C(=O)Nc5c(F)cccc5F)c4)nc4ccccn34)n2)c(OC)cc1N1CCC(N2CCN(S(C)(=O)=O)CC2)CC1	IC50	'='	27.0	nM	7.57			UO_0000065	8.88	0.17	0.71	5.17	False	CHEMBL948823	Inhibition of GST-tagged IGF1R (957-1367) expressed in baculovirus by time-resolved fluorescence assay	B	BAO_0000019	assay format	None	None	None	None	None	CHEMBL1957	Insulin-like growth factor I receptor	Homo sapiens	SINGLE PROTEIN	CHEMBL1143280	1	Scientific Literature	Bioorg. Med. Chem. Lett.	2009	None
CHEMBL449110		0	729.84	2	6.96	19	COc1cc(N2CCC(N3CCN(C)CC3)CC2)ccc1Nc1nccc(-c2c(-c3cccc(C(=O)Nc4c(F)cccc4F)c3)nc3ccccn23)n1	IC50	'='	28.0	nM	7.55			UO_0000065	10.35	0.19	0.59	7.32	False	CHEMBL948824	Inhibition of human IGF1R autophosphorylation in transfected mouse NIH3T3 cells	B	BAO_0000219	cell-based format	Homo sapiens	None	None	NIH3T3	None	CHEMBL1957	Insulin-like growth factor I receptor	Homo sapiens	SINGLE PROTEIN	CHEMBL1143280	1	Scientific Literature	Bioorg. Med. Chem. Lett.	2009	CHEMBL3307716
CHEMBL504135		0	254.25	0	0.69	5	Nc1ncnc2c1ncn2CC(=O)c1ccccn1	Inhibition						Not Active						False	CHEMBL949883	Inhibition of IGF1R up to 100 uM	B	BAO_0000357	single protein format	None	None	None	None	None	CHEMBL1957	Insulin-like growth factor I receptor	Homo sapiens	SINGLE PROTEIN	CHEMBL1137681	1	Scientific Literature	Eur. J. Med. Chem.	2009	None
CHEMBL245445		0	404.90	1	5.48	6c.4	Nc1nccn2c(C3CCC3)nc(-c3cccc(OCc4ccccc4Cl)c3)c12	IC50	'='	343.0	nM	6.46			UO_0000065	15.97	0.30	0.98	9.88	False	CHEMBL885484	Inhibition of human recombinant GST-IGF1R activity	B	BAO_0000357	single protein format	Homo sapiens	None	None	None	None	CHEMBL1957	Insulin-like growth factor I receptor	Homo sapiens	SINGLE PROTEIN	CHEMBL1139042	1	Scientific Literature	Bioorg. Med. Chem. Lett.	2007	None
CHEMBL240034		0	483.66	1	6.17	6i.3	CCN(CC)C[C@H]1CC[C@H](c2nc(-c3cccc(OCc4ccccc4)c3)c3c(N)nccn32)CC1	IC50	'='	440.0	nM	6.36			UO_0000065	13.14	0.24	0.19	9.26	False	CHEMBL885485	Inhibition of IGF1-stimulated phosphorylation of human recombinant IGF1R expressed in NIH3T3 cells	B	BAO_0000219	cell-based format	Homo sapiens	None	None	NIH3T3	None	CHEMBL1957	Insulin-like growth factor I receptor	Homo sapiens	SINGLE PROTEIN	CHEMBL1139042	1	Scientific Literature	Bioorg. Med. Chem. Lett.	2007	CHEMBL3307716
CHEMBL394154		0	427.55	0	4.79	6i.2	NC[C@H]1CC[C@@H](c2nc(-c3cccc(OCc4ccccc4)c3)c3c(N)nccn32)CC1	IC50	'='	560.0	nM	6.25			UO_0000065	14.62	0.27	1.46	6.84	False	CHEMBL885485	Inhibition of IGF1-stimulated phosphorylation of human recombinant IGF1R expressed in NIH3T3 cells	B	BAO_0000219	cell-based format	Homo sapiens	None	None	NIH3T3	None	CHEMBL1957	Insulin-like growth factor I receptor	Homo sapiens	SINGLE PROTEIN	CHEMBL1139042	1	Scientific Literature	Bioorg. Med. Chem. Lett.	2007	CHEMBL3307716
CHEMBL1738841		0	463.44	0	3.89	1117888	C[C@H]1C(=O)N(c2ccc(S(=O)(=O)C(F)(F)F)cc2)C(=O)N1Cc1ccnc2ccccc12	Kd	'='	1715.0	nM	5.77			UO_0000065	12.44	0.25	1.88	6.58	False	CHEMBL3885749	IGF1R diphosphorilated was immobilized on a Biacore CM5 chip at 25 degrees C with 2uM K04355 and a flow rate of 30 uL/min using amine coupling at pH 4.50 according to Biacore standard protocol. Data sets were processed and analyzed using the software Biacore 4000 Evaluation. Solvent corrected and double-referenced association and dissociation phase data were fitted to a simple 1:1 interaction mod…	B	BAO_0000357	single protein format	Homo sapiens	None	None	None	None	CHEMBL1957	Insulin-like growth factor I receptor	Homo sapiens	SINGLE PROTEIN	CHEMBL3885741	30	K4DD Project			None
CHEMBL245942		0	256.35	0	3.97	7b	Cc1ccc(CCCCc2ccc(O)c(O)c2)cc1	IC50	'='	800.0	nM	6.10			UO_0000065	23.78	0.44	2.13	15.07	False	CHEMBL888077	Inhibition of IGF1R	B	BAO_0000357	single protein format	None	None	None	None	None	CHEMBL1957	Insulin-like growth factor I receptor	Homo sapiens	SINGLE PROTEIN	CHEMBL1139987	1	Scientific Literature	Bioorg. Med. Chem. Lett.	2007	None
CHEMBL245563		0	524.50	1	4.33	48	Cc1cc(-n2ccnc2)cc2[nH]c(-c3c(N[C@H](CO)Cc4ccccc4OC(F)(F)F)cc[nH]c3=O)nc12	IC50	'='	1300.0	nM	5.89			UO_0000065	11.22	0.21	1.56	4.87	False	CHEMBL886694	Inhibition of human recombinant IGF1 receptor	B	BAO_0000357	single protein format	Homo sapiens	None	None	None	None	CHEMBL1957	Insulin-like growth factor I receptor	Homo sapiens	SINGLE PROTEIN	CHEMBL1139163	1	Scientific Literature	Bioorg. Med. Chem. Lett.	2007	None
CHEMBL245711		0	512.61	1	4.61	40	Cc1cc(-n2ccnc2)cc2[nH]c(-c3c(N[C@H](CO)Cc4ccc(OC(C)(C)C)cc4)cc[nH]c3=O)nc12	IC50	'='	1700.0	nM	5.77			UO_0000065	11.26	0.21	1.16	4.77	False	CHEMBL886694	Inhibition of human recombinant IGF1 receptor	B	BAO_0000357	single protein format	Homo sapiens	None	None	None	None	CHEMBL1957	Insulin-like growth factor I receptor	Homo sapiens	SINGLE PROTEIN	CHEMBL1139163	1	Scientific Literature	Bioorg. Med. Chem. Lett.	2007	None
CHEMBL3909600		0	415.50	0	3.26	3000086	COc1cc(N2CCNCC2)ccc1Nc1ncc(C)c(-c2cnn3ccccc23)n1	kon	'='	2602000.0	Ms-1		Non standard unit for type							False	CHEMBL3885749	IGF1R diphosphorilated was immobilized on a Biacore CM5 chip at 25 degrees C with 2uM K04355 and a flow rate of 30 uL/min using amine coupling at pH 4.50 according to Biacore standard protocol. Data sets were processed and analyzed using the software Biacore 4000 Evaluation. Solvent corrected and double-referenced association and dissociation phase data were fitted to a simple 1:1 interaction mod…	B	BAO_0000357	single protein format	Homo sapiens	None	None	None	None	CHEMBL1957	Insulin-like growth factor I receptor	Homo sapiens	SINGLE PROTEIN	CHEMBL3885741	30	K4DD Project			None
CHEMBL1762150		0	431.44	1	5.20	1139440	C[C@H]1C(=O)N(c2ccc(SC(F)(F)F)cc2)C(=O)N1Cc1ccnc2ccccc12	Kd	'='	10640.0	nM	4.97			UO_0000065	11.53	0.23	-0.23	9.29	False	CHEMBL3885749	IGF1R diphosphorilated was immobilized on a Biacore CM5 chip at 25 degrees C with 2uM K04355 and a flow rate of 30 uL/min using amine coupling at pH 4.50 according to Biacore standard protocol. Data sets were processed and analyzed using the software Biacore 4000 Evaluation. Solvent corrected and double-referenced association and dissociation phase data were fitted to a simple 1:1 interaction mod…	B	BAO_0000357	single protein format	Homo sapiens	None	None	None	None	CHEMBL1957	Insulin-like growth factor I receptor	Homo sapiens	SINGLE PROTEIN	CHEMBL3885741	30	K4DD Project			None
CHEMBL1098711		0	521.02	1	3.69	13	CC(=O)N1CCN(c2cc(C)c3nc(-c4c(NC[C@@H](O)c5cccc(Cl)c5)cc[nH]c4=O)[nH]c3c2)CC1	IC50	'='	100.0	nM	7.00			UO_0000065	13.44	0.26	3.31	5.97	False	CHEMBL1115499	Inhibition of IGF1R	B	BAO_0000357	single protein format	None	None	None	None	None	CHEMBL1957	Insulin-like growth factor I receptor	Homo sapiens	SINGLE PROTEIN	CHEMBL1157113	1	Scientific Literature	Bioorg. Med. Chem. Lett.	2010	None
CHEMBL1096717		0	567.07	1	4.42	15	Cc1cc(N2CCN(C(=O)CCCF)CC2)cc2[nH]c(-c3c(NC[C@@H](O)c4cccc(Cl)c4)cc[nH]c3=O)nc12	IC50	'='	62.0	nM	7.21			UO_0000065	12.71	0.25	2.79	6.14	False	CHEMBL1115499	Inhibition of IGF1R	B	BAO_0000357	single protein format	None	None	None	None	None	CHEMBL1957	Insulin-like growth factor I receptor	Homo sapiens	SINGLE PROTEIN	CHEMBL1157113	1	Scientific Literature	Bioorg. Med. Chem. Lett.	2010	None
CHEMBL1097032		0	537.02	1	3.91	16	COC(=O)N1CCN(c2cc(C)c3nc(-c4c(NC[C@@H](O)c5cccc(Cl)c5)cc[nH]c4=O)[nH]c3c2)CC1	IC50	'='	175.0	nM	6.76			UO_0000065	12.58	0.24	2.85	5.34	False	CHEMBL1115499	Inhibition of IGF1R	B	BAO_0000357	single protein format	None	None	None	None	None	CHEMBL1957	Insulin-like growth factor I receptor	Homo sapiens	SINGLE PROTEIN	CHEMBL1157113	1	Scientific Literature	Bioorg. Med. Chem. Lett.	2010	None
CHEMBL86432		0	287.41	0	4.27	57	CSc1ccc(/C=C2\C(=O)Nc3cccc(C)c32)s1	IC50	'>'	100000.0	nM				UO_0000065					False	CHEMBL697346	Concentration required to achieve 50% inhibition of tyrosine phosphorylation on human Insulin-like growth factor I receptor	B	BAO_0000357	single protein format	None	None	None	None	None	CHEMBL1957	Insulin-like growth factor I receptor	Homo sapiens	SINGLE PROTEIN	CHEMBL1131018	1	Scientific Literature	J. Med. Chem.	1998	None
CHEMBL87208		0	228.23	0	2.65	40	O=C1Nc2cc(F)ccc2/C1=C/c1ccc[nH]1	IC50	'>'	100000.0	nM				UO_0000065					False	CHEMBL697346	Concentration required to achieve 50% inhibition of tyrosine phosphorylation on human Insulin-like growth factor I receptor	B	BAO_0000357	single protein format	None	None	None	None	None	CHEMBL1957	Insulin-like growth factor I receptor	Homo sapiens	SINGLE PROTEIN	CHEMBL1131018	1	Scientific Literature	J. Med. Chem.	1998	None
CHEMBL566515		0	417.43	0	2.35	66	COc1ccccc1-n1c(-c2cc(O)ccc2C)cn2c3c(=O)[nH]c(=O)n(C)c3nc12	Activity	'='	94.0	%				UO_0000187					False	CHEMBL1055353	Inhibition of IGF-1R assessed as remaining enzyme activity at 1 uM relative to DMSO	B	BAO_0000357	single protein format	None	None	None	None	None	CHEMBL1957	Insulin-like growth factor I receptor	Homo sapiens	SINGLE PROTEIN	CHEMBL1154183	1	Scientific Literature	J. Med. Chem.	2009	None
CHEMBL388978	STAUROSPORINE	0	466.54	0	4.35	staurosporine	CN[C@@H]1C[C@H]2O[C@@](C)([C@@H]1OC)n1c3ccccc3c3c4c(c5c6ccccc6n2c5c31)C(=O)NC4	IC50	'='	200.0	nM	6.70			UO_0000065	14.36	0.26	2.35	9.65	True	CHEMBL699144	Inhibition of Insulin receptor kinase-beta	B	BAO_0000357	single protein format	None	None	None	None	None	CHEMBL1957	Insulin-like growth factor I receptor	Homo sapiens	SINGLE PROTEIN	CHEMBL1136205	1	Scientific Literature	Bioorg. Med. Chem. Lett.	2003	None
CHEMBL1082876		0	516.91	2	5.05	7a	C[C@H](O)CNc1nccc(-n2ccnc2-c2cccc(NC(=O)c3ccc(Cl)c(C(F)(F)F)c3)c2)n1	Inhibition	'='	3.6	%				UO_0000187					False	CHEMBL1101925	Inhibition of IGF1R at 10 uM	B	BAO_0000357	single protein format	None	None	None	None	None	CHEMBL1957	Insulin-like growth factor I receptor	Homo sapiens	SINGLE PROTEIN	CHEMBL1155370	1	Scientific Literature	Bioorg. Med. Chem. Lett.	2010	None
CHEMBL1088741		0	463.50	0	2.07	2k	Cc1cc(N2CCOCC2)cc2[nH]c(-c3c(NCCn4cc(C(=O)O)cn4)cc[nH]c3=O)nc12	IC50	'='	5210.0	nM	5.28			UO_0000065	11.40	0.21	3.21	3.74	False	CHEMBL1102236	Inhibition of human recombinant IGF-1R tyrosine kinase expressed in baculovirus system assessed as [33gamma]ATP phosphorylation of poly(Glu/Tyr) substrate after 45 mins by scintillation counting	B	BAO_0000019	assay format	Homo sapiens	None	None	None	None	CHEMBL1957	Insulin-like growth factor I receptor	Homo sapiens	SINGLE PROTEIN	CHEMBL1155377	1	Scientific Literature	Bioorg. Med. Chem. Lett.	2010	None
CHEMBL256494		0	512.01	1	3.21	3g	COCCn1cnc(CCNc2cc[nH]c(=O)c2-c2nc3c(C)cc(N4CCOCC4)cc3[nH]2)c1Cl	IC50	'='	290.0	nM	6.54			UO_0000065	12.77	0.25	3.33	5.78	False	CHEMBL1102236	Inhibition of human recombinant IGF-1R tyrosine kinase expressed in baculovirus system assessed as [33gamma]ATP phosphorylation of poly(Glu/Tyr) substrate after 45 mins by scintillation counting	B	BAO_0000019	assay format	Homo sapiens	None	None	None	None	CHEMBL1957	Insulin-like growth factor I receptor	Homo sapiens	SINGLE PROTEIN	CHEMBL1155377	1	Scientific Literature	Bioorg. Med. Chem. Lett.	2010	None
CHEMBL256275		0	433.52	0	2.45	3i	Cc1cc(N2CCOCC2)cc2[nH]c(-c3c(NCCc4cn(C)cn4)cc[nH]c3=O)nc12	IC50	'='	190.0	nM	6.72			UO_0000065	15.50	0.29	4.27	6.47	False	CHEMBL1102236	Inhibition of human recombinant IGF-1R tyrosine kinase expressed in baculovirus system assessed as [33gamma]ATP phosphorylation of poly(Glu/Tyr) substrate after 45 mins by scintillation counting	B	BAO_0000019	assay format	Homo sapiens	None	None	None	None	CHEMBL1957	Insulin-like growth factor I receptor	Homo sapiens	SINGLE PROTEIN	CHEMBL1155377	1	Scientific Literature	Bioorg. Med. Chem. Lett.	2010	None
CHEMBL1077324		0	593.13	2	5.52	4f	Cc1cc(N2CCC(NC(=O)OC(C)(C)C)CC2)cc2[nH]c(-c3c(NC[C@@H](O)c4cccc(Cl)c4)cc[nH]c3=O)nc12	IC50	'='	330.0	nM	6.48			UO_0000065	10.93	0.21	0.96	4.79	False	CHEMBL1102236	Inhibition of human recombinant IGF-1R tyrosine kinase expressed in baculovirus system assessed as [33gamma]ATP phosphorylation of poly(Glu/Tyr) substrate after 45 mins by scintillation counting	B	BAO_0000019	assay format	Homo sapiens	None	None	None	None	CHEMBL1957	Insulin-like growth factor I receptor	Homo sapiens	SINGLE PROTEIN	CHEMBL1155377	1	Scientific Literature	Bioorg. Med. Chem. Lett.	2010	None
CHEMBL500003		0	631.69	2	6.61	9d	O=C(Nc1c(F)cccc1F)c1cccc(-c2nc3ccccn3c2-c2ccnc(Nc3ccc(CCN4CCOCC4)cc3)n2)c1	IC50	'='	174.0	nM	6.76			UO_0000065	10.70	0.20	0.15	6.99	False	CHEMBL948824	Inhibition of human IGF1R autophosphorylation in transfected mouse NIH3T3 cells	B	BAO_0000219	cell-based format	Homo sapiens	None	None	NIH3T3	None	CHEMBL1957	Insulin-like growth factor I receptor	Homo sapiens	SINGLE PROTEIN	CHEMBL1143280	1	Scientific Literature	Bioorg. Med. Chem. Lett.	2009	CHEMBL3307716
CHEMBL1257998		0	558.09	2	5.34	11	CN1CCN([C@H]2CC[C@H](n3nc(-c4ccc(Nc5nc6cccc(Cl)c6o5)cc4)c4c(N)ncnc43)CC2)CC1	IC50	'='	207.0	nM	6.68			UO_0000065	11.98	0.23	1.34	5.85	False	CHEMBL1260609	Inhibition of IGF1R phosphorylation in human MIAPaCa cells by ELISA	B	BAO_0000219	cell-based format	Homo sapiens	None	None	MIAPaCa	None	CHEMBL1957	Insulin-like growth factor I receptor	Homo sapiens	SINGLE PROTEIN	CHEMBL1255185	1	Scientific Literature	Bioorg. Med. Chem. Lett.	2010	None
CHEMBL1256432		0	576.08	2	5.48	24	CN1CCN([C@H]2CC[C@H](n3nc(-c4ccc(Nc5nc6cccc(Cl)c6o5)c(F)c4)c4c(N)ncnc43)CC2)CC1	IC50	'='	87.0	nM	7.06			UO_0000065	12.26	0.24	1.58	6.18	False	CHEMBL1260609	Inhibition of IGF1R phosphorylation in human MIAPaCa cells by ELISA	B	BAO_0000219	cell-based format	Homo sapiens	None	None	MIAPaCa	None	CHEMBL1957	Insulin-like growth factor I receptor	Homo sapiens	SINGLE PROTEIN	CHEMBL1255185	1	Scientific Literature	Bioorg. Med. Chem. Lett.	2010	None
CHEMBL1256427		0	616.17	3	5.75	15	COCCCN1CCN([C@H]2CC[C@H](n3nc(-c4ccc(Nc5nc6cccc(Cl)c6o5)cc4)c4c(N)ncnc43)CC2)CC1	IC50	'='	72.4	nM	7.14			UO_0000065	11.59	0.22	1.39	5.79	True	CHEMBL1260606	Inhibition of IGF1R	B	BAO_0000357	single protein format	None	None	None	None	None	CHEMBL1957	Insulin-like growth factor I receptor	Homo sapiens	SINGLE PROTEIN	CHEMBL1255185	1	Scientific Literature	Bioorg. Med. Chem. Lett.	2010	None
CHEMBL447668		0	603.68	2	7.23	9e	CN(C)CCCc1ccc(Nc2nccc(-c3c(-c4cccc(C(=O)Nc5c(F)cccc5F)c4)nc4ccccn34)n2)cc1	IC50	'='	344.0	nM	6.46			UO_0000065	10.71	0.20	-0.77	7.39	False	CHEMBL948824	Inhibition of human IGF1R autophosphorylation in transfected mouse NIH3T3 cells	B	BAO_0000219	cell-based format	Homo sapiens	None	None	NIH3T3	None	CHEMBL1957	Insulin-like growth factor I receptor	Homo sapiens	SINGLE PROTEIN	CHEMBL1143280	1	Scientific Literature	Bioorg. Med. Chem. Lett.	2009	CHEMBL3307716
CHEMBL1091483		0	462.51	0	1.47	2i	Cc1cc(N2CCOCC2)cc2[nH]c(-c3c(NCCn4cc(C(N)=O)cn4)cc[nH]c3=O)nc12	IC50	'='	1300.0	nM	5.89			UO_0000065	12.73	0.24	4.42	4.01	False	CHEMBL1102236	Inhibition of human recombinant IGF-1R tyrosine kinase expressed in baculovirus system assessed as [33gamma]ATP phosphorylation of poly(Glu/Tyr) substrate after 45 mins by scintillation counting	B	BAO_0000019	assay format	Homo sapiens	None	None	None	None	CHEMBL1957	Insulin-like growth factor I receptor	Homo sapiens	SINGLE PROTEIN	CHEMBL1155377	1	Scientific Literature	Bioorg. Med. Chem. Lett.	2010	None
CHEMBL256074		0	512.41	1	3.21	3d	Cc1cc(N2CCOCC2)cc2[nH]c(-c3c(NCCc4ncn(C)c4Br)cc[nH]c3=O)nc12	IC50	'='	75.0	nM	7.12			UO_0000065	13.90	0.29	3.91	6.86	False	CHEMBL1102236	Inhibition of human recombinant IGF-1R tyrosine kinase expressed in baculovirus system assessed as [33gamma]ATP phosphorylation of poly(Glu/Tyr) substrate after 45 mins by scintillation counting	B	BAO_0000019	assay format	Homo sapiens	None	None	None	None	CHEMBL1957	Insulin-like growth factor I receptor	Homo sapiens	SINGLE PROTEIN	CHEMBL1155377	1	Scientific Literature	Bioorg. Med. Chem. Lett.	2010	None
CHEMBL597211		0	363.51	0	3.80	10	CC(C)(C)c1ccc(CC2(N)CCN(c3ncnc4[nH]ccc34)CC2)cc1	Inhibition	'='	8.0	%				UO_0000187					False	CHEMBL1074374	Inhibition of IGF1R at 1 uM	B	BAO_0000357	single protein format	None	None	None	None	None	CHEMBL1957	Insulin-like growth factor I receptor	Homo sapiens	SINGLE PROTEIN	CHEMBL1157584	1	Scientific Literature	J. Med. Chem.	2010	None
CHEMBL604712		0	376.41	0	3.56	1	CC(C)(C)C(=O)N1Cc2c(NC(=O)c3cc(F)cc(F)c3)n[nH]c2C1(C)C	IC50	'>'	10000.0	nM				UO_0000065					False	CHEMBL1064434	Inhibition of IGF1R by scintillation proximity assay	B	BAO_0000357	single protein format	None	None	None	None	None	CHEMBL1957	Insulin-like growth factor I receptor	Homo sapiens	SINGLE PROTEIN	CHEMBL1157586	1	Scientific Literature	Bioorg. Med. Chem.	2010	None
CHEMBL316268		0	306.18	0	4.00	55	O=C1Nc2ccccc2/C1=C/c1cc(Br)cs1	IC50	'>'	100000.0	nM				UO_0000065					False	CHEMBL697346	Concentration required to achieve 50% inhibition of tyrosine phosphorylation on human Insulin-like growth factor I receptor	B	BAO_0000357	single protein format	None	None	None	None	None	CHEMBL1957	Insulin-like growth factor I receptor	Homo sapiens	SINGLE PROTEIN	CHEMBL1131018	1	Scientific Literature	J. Med. Chem.	1998	None
CHEMBL240670		0	427.51	0	4.78	6c.20	CC(=O)Nc1cccc(COc2cccc(-c3nc(C4CCC4)n4ccnc(N)c34)c2)c1	IC50	'>'	10000.0	nM				UO_0000065					False	CHEMBL885484	Inhibition of human recombinant GST-IGF1R activity	B	BAO_0000357	single protein format	Homo sapiens	None	None	None	None	CHEMBL1957	Insulin-like growth factor I receptor	Homo sapiens	SINGLE PROTEIN	CHEMBL1139042	1	Scientific Literature	Bioorg. Med. Chem. Lett.	2007	None
CHEMBL239380		0	439.35	1	6.13	6c.17	Nc1nccn2c(C3CCC3)nc(-c3cccc(OCc4c(Cl)cccc4Cl)c3)c12	IC50	'='	1670.0	nM	5.78			UO_0000065	13.15	0.26	-0.35	8.83	False	CHEMBL885484	Inhibition of human recombinant GST-IGF1R activity	B	BAO_0000357	single protein format	Homo sapiens	None	None	None	None	CHEMBL1957	Insulin-like growth factor I receptor	Homo sapiens	SINGLE PROTEIN	CHEMBL1139042	1	Scientific Literature	Bioorg. Med. Chem. Lett.	2007	None
CHEMBL392082		0	497.64	1	5.16	6i.6	Nc1nccn2c1c(-c1cccc(OCc3ccccc3)c1)nc2[C@H]1CC[C@H](CN2CCOCC2)CC1	IC50	'='	651.0	nM	6.19			UO_0000065	12.43	0.23	1.03	7.94	False	CHEMBL885485	Inhibition of IGF1-stimulated phosphorylation of human recombinant IGF1R expressed in NIH3T3 cells	B	BAO_0000219	cell-based format	Homo sapiens	None	None	NIH3T3	None	CHEMBL1957	Insulin-like growth factor I receptor	Homo sapiens	SINGLE PROTEIN	CHEMBL1139042	1	Scientific Literature	Bioorg. Med. Chem. Lett.	2007	CHEMBL3307716
CHEMBL451331		0	576.15	1	4.24	16	Cc1cc(N2CCC(N3CCN(C)CC3)CC2)cc2[nH]c(-c3c(NC[C@@H](O)c4cccc(Cl)c4)cc[nH]c3=O)nc12	IC50	'='	28.0	nM	7.55			UO_0000065	13.11	0.25	3.31	7.30	False	CHEMBL1022735	Inhibition of IGF1R	B	BAO_0000357	single protein format	None	None	None	None	None	CHEMBL1957	Insulin-like growth factor I receptor	Homo sapiens	SINGLE PROTEIN	CHEMBL1155068	1	Scientific Literature	Bioorg. Med. Chem. Lett.	2008	None
CHEMBL250336		0	391.54	0	4.82	20h	Cc1cnc2c(NCCN3CCCCC3)nc3cc(-c4ccccc4)sc3n12	Activity						Not Active						False	CHEMBL888344	Inhibition of IGF1R	B	BAO_0000357	single protein format	None	None	None	None	None	CHEMBL1957	Insulin-like growth factor I receptor	Homo sapiens	SINGLE PROTEIN	CHEMBL1140018	1	Scientific Literature	Bioorg. Med. Chem. Lett.	2007	None
CHEMBL247072		0	362.48	0	4.96	6b.2	Nc1nccn2c(C3CCC3)nc(-c3cccc(OC4CCCCC4)c3)c12	IC50	'='	1050.0	nM	5.98			UO_0000065	16.49	0.30	1.02	9.14	False	CHEMBL885484	Inhibition of human recombinant GST-IGF1R activity	B	BAO_0000357	single protein format	Homo sapiens	None	None	None	None	CHEMBL1957	Insulin-like growth factor I receptor	Homo sapiens	SINGLE PROTEIN	CHEMBL1139042	1	Scientific Literature	Bioorg. Med. Chem. Lett.	2007	None
CHEMBL87325		0	255.23	0	2.42	51	O=C1Nc2ccc([N+](=O)[O-])cc2/C1=C/c1ccc[nH]1	IC50	'>'	100000.0	nM				UO_0000065					False	CHEMBL697346	Concentration required to achieve 50% inhibition of tyrosine phosphorylation on human Insulin-like growth factor I receptor	B	BAO_0000357	single protein format	None	None	None	None	None	CHEMBL1957	Insulin-like growth factor I receptor	Homo sapiens	SINGLE PROTEIN	CHEMBL1131018	1	Scientific Literature	J. Med. Chem.	1998	None
CHEMBL340776		0	487.52	0	2.02	28	O=C1NC(=O)C2=C1c1cn(c3ncccc13)CCOCCOCCOCCn1cc2c2cccnc21	Activity	'='	107.0	%				UO_0000187					False	CHEMBL814331	Inhibition of Type 1 insulin like growth factor receptor at 10 uM	B	BAO_0000357	single protein format	Homo sapiens	None	None	None	None	CHEMBL1957	Insulin-like growth factor I receptor	Homo sapiens	SINGLE PROTEIN	CHEMBL1145082	1	Scientific Literature	J. Med. Chem.	2003	None
CHEMBL473332		0	389.19	0	4.99	1	O=c1cc2oc3cc(O)c(O)cc3c(-c3cccc(Cl)c3Cl)c-2cc1O	Inhibition	'='	-7.0	%				UO_0000187					False	CHEMBL944262	Inhibition of IGF1R at 10 uM	B	BAO_0000357	single protein format	None	None	None	None	None	CHEMBL1957	Insulin-like growth factor I receptor	Homo sapiens	SINGLE PROTEIN	CHEMBL1140897	1	Scientific Literature	J. Med. Chem.	2009	None
CHEMBL480391		0	423.52	0	4.11	9	CN1CCN(c2cccc3nc(-c4n[nH]c5cc(-c6ccc(N)cc6)ccc45)[nH]c23)CC1	Inhibition	'<'	50.0	%				UO_0000187					False	CHEMBL942617	Inhibition of IGF1R at 10 uM	B	BAO_0000357	single protein format	None	None	None	None	None	CHEMBL1957	Insulin-like growth factor I receptor	Homo sapiens	SINGLE PROTEIN	CHEMBL1143269	1	Scientific Literature	Bioorg. Med. Chem. Lett.	2009	None
CHEMBL86945		0	307.39	0	4.49	34	COc1ccc(/C=C2\C(=O)Nc3ccccc32)cc1C(C)(C)C	IC50	'>'	100000.0	nM				UO_0000065					False	CHEMBL697346	Concentration required to achieve 50% inhibition of tyrosine phosphorylation on human Insulin-like growth factor I receptor	B	BAO_0000357	single protein format	None	None	None	None	None	CHEMBL1957	Insulin-like growth factor I receptor	Homo sapiens	SINGLE PROTEIN	CHEMBL1131018	1	Scientific Literature	J. Med. Chem.	1998	None
CHEMBL597492		0	504.28	1	3.37	10, I-Maleimide	COc1cc(C2=C(c3c[nH]c4ccc(I)cc34)C(=O)NC2=O)cc(OC)c1OC	IC50	'='	3198.0	nM	5.50			UO_0000065	10.90	0.26	2.13	6.13	False	CHEMBL1070748	Inhibition of IGF1R after 80 mins by radiometric protein kinase assay	B	BAO_0000357	single protein format	None	None	None	None	None	CHEMBL1957	Insulin-like growth factor I receptor	Homo sapiens	SINGLE PROTEIN	CHEMBL1158526	1	Scientific Literature	Bioorg. Med. Chem.	2010	None
CHEMBL1095404		0	551.05	1	4.30	17	CCOC(=O)N1CCN(c2cc(C)c3nc(-c4c(NC[C@@H](O)c5cccc(Cl)c5)cc[nH]c4=O)[nH]c3c2)CC1	IC50	'='	270.0	nM	6.57			UO_0000065	11.92	0.23	2.27	5.19	False	CHEMBL1115499	Inhibition of IGF1R	B	BAO_0000357	single protein format	None	None	None	None	None	CHEMBL1957	Insulin-like growth factor I receptor	Homo sapiens	SINGLE PROTEIN	CHEMBL1157113	1	Scientific Literature	Bioorg. Med. Chem. Lett.	2010	None
CHEMBL1097425		0	557.08	1	3.11	18	Cc1cc(N2CCN(S(C)(=O)=O)CC2)cc2[nH]c(-c3c(NC[C@@H](O)c4cccc(Cl)c4)cc[nH]c3=O)nc12	IC50	'='	27.0	nM	7.57			UO_0000065	13.59	0.27	4.46	5.63	False	CHEMBL1115499	Inhibition of IGF1R	B	BAO_0000357	single protein format	None	None	None	None	None	CHEMBL1957	Insulin-like growth factor I receptor	Homo sapiens	SINGLE PROTEIN	CHEMBL1157113	1	Scientific Literature	Bioorg. Med. Chem. Lett.	2010	None
CHEMBL248759		0	309.76	0	3.69	2j	O=C1Cc2cnn(-c3ccccc3Cl)c2-c2ccccc2N1	Inhibition	'<='	40.0	%				UO_0000187					False	CHEMBL886299	Inhibition of IGF1R at 10 uM	B	BAO_0000357	single protein format	None	None	None	None	None	CHEMBL1957	Insulin-like growth factor I receptor	Homo sapiens	SINGLE PROTEIN	CHEMBL1139946	1	Scientific Literature	Eur. J. Med. Chem.	2007	None
CHEMBL240884		0	392.46	1	5.22	6d.5	Nc1nccn2c(-c3ccccc3)nc(-c3cccc(OCc4ccccc4)c3)c12	IC50	'='	1680.0	nM	5.78			UO_0000065	14.71	0.26	0.55	8.82	False	CHEMBL885484	Inhibition of human recombinant GST-IGF1R activity	B	BAO_0000357	single protein format	Homo sapiens	None	None	None	None	CHEMBL1957	Insulin-like growth factor I receptor	Homo sapiens	SINGLE PROTEIN	CHEMBL1139042	1	Scientific Literature	Bioorg. Med. Chem. Lett.	2007	None
CHEMBL240672		0	384.48	1	5.22	6d.2	Nc1nccn2c(C3CCCC3)nc(-c3cccc(OCc4ccccc4)c3)c12	IC50	'='	1050.0	nM	5.98			UO_0000065	15.55	0.28	0.76	9.14	False	CHEMBL885484	Inhibition of human recombinant GST-IGF1R activity	B	BAO_0000357	single protein format	Homo sapiens	None	None	None	None	CHEMBL1957	Insulin-like growth factor I receptor	Homo sapiens	SINGLE PROTEIN	CHEMBL1139042	1	Scientific Literature	Bioorg. Med. Chem. Lett.	2007	None
CHEMBL88405		0	412.29	0	3.22	18	O=CN1CCN(c2ccc(/C=C3\C(=O)Nc4ccc(Br)cc43)cc2)CC1	IC50	'>'	50000.0	nM				UO_0000065					False	CHEMBL697346	Concentration required to achieve 50% inhibition of tyrosine phosphorylation on human Insulin-like growth factor I receptor	B	BAO_0000357	single protein format	None	None	None	None	None	CHEMBL1957	Insulin-like growth factor I receptor	Homo sapiens	SINGLE PROTEIN	CHEMBL1131018	1	Scientific Literature	J. Med. Chem.	1998	None
CHEMBL89483		0	252.32	0	3.43	53	Cc1ccc2c(c1)/C(=C/c1[nH]c(C)cc1C)C(=O)N2	IC50	'>'	100000.0	nM				UO_0000065					False	CHEMBL697346	Concentration required to achieve 50% inhibition of tyrosine phosphorylation on human Insulin-like growth factor I receptor	B	BAO_0000357	single protein format	None	None	None	None	None	CHEMBL1957	Insulin-like growth factor I receptor	Homo sapiens	SINGLE PROTEIN	CHEMBL1131018	1	Scientific Literature	J. Med. Chem.	1998	None
CHEMBL1164265		0	470.96	0	4.26	5h	CN1CCN(c2ccc(-c3cnc4c(c3)N(Cc3c(F)ccc(F)c3Cl)CCN4)cn2)CC1	Inhibition	'<'	50.0	%				UO_0000187					False	CHEMBL1166022	Inhibition of IGF1R at 1 uM	B	BAO_0000357	single protein format	None	None	None	None	None	CHEMBL1957	Insulin-like growth factor I receptor	Homo sapiens	SINGLE PROTEIN	CHEMBL1165965	1	Scientific Literature	Bioorg. Med. Chem.	2010	None
CHEMBL411082		0	446.56	1	5.15	2k	Nc1nccn2c1c(-c1ccc3ccc(-c4ccccc4)nc3c1)nc2[C@H]1C[C@@H](N2CCC2)C1	IC50	'='	147.0	nM	6.83			UO_0000065	15.30	0.27	1.68	9.45	False	CHEMBL921267	Inhibition of human recombinant full length IGF1R expressed in mouse 3T3 cells	B	BAO_0000219	cell-based format	Homo sapiens	None	None	NIH3T3	None	CHEMBL1957	Insulin-like growth factor I receptor	Homo sapiens	SINGLE PROTEIN	CHEMBL1143953	1	Scientific Literature	Bioorg. Med. Chem.	2008	CHEMBL3307716
CHEMBL248760		0	309.76	0	3.69	2k	O=C1Cc2cnn(-c3cccc(Cl)c3)c2-c2ccccc2N1	Inhibition	'<='	40.0	%				UO_0000187					False	CHEMBL886299	Inhibition of IGF1R at 10 uM	B	BAO_0000357	single protein format	None	None	None	None	None	CHEMBL1957	Insulin-like growth factor I receptor	Homo sapiens	SINGLE PROTEIN	CHEMBL1139946	1	Scientific Literature	Eur. J. Med. Chem.	2007	None
CHEMBL549369		0	516.57	1	2.44	33	CN1CCN(c2ccc(C(=O)Nc3n[nH]c4c3CN(S(=O)(=O)c3cc(F)cc(F)c3)CC4)cc2)CC1	IC50	'='	340.0	nM	6.47			UO_0000065	12.52	0.25	4.03	6.36	False	CHEMBL1055738	Inhibition of IGF1R in growth factor-stimulated NHDF	B	BAO_0000357	single protein format	Homo sapiens	None	None	None	None	CHEMBL1957	Insulin-like growth factor I receptor	Homo sapiens	SINGLE PROTEIN	CHEMBL1152979	1	Scientific Literature	J. Med. Chem.	2009	None
CHEMBL541762		0	638.70	1	3.71	36	CN1CCN(c2ccc(C(=O)Nc3n[nH]c4c3CN(S(=O)(=O)c3cc(F)cc(F)c3)C4(C)C)cc2NC(=O)c2cc[nH]c2)CC1	IC50	'='	90.0	nM	7.05			UO_0000065	11.03	0.21	3.34	4.81	False	CHEMBL1056477	Inhibition of GST-tagged human IGF1R expressed in baculovirus-infected Sf21 cells by scintillation proximity assay	B	BAO_0000219	cell-based format	Homo sapiens	None	None	Sf21	None	CHEMBL1957	Insulin-like growth factor I receptor	Homo sapiens	SINGLE PROTEIN	CHEMBL1152979	1	Scientific Literature	J. Med. Chem.	2009	CHEMBL4106362
CHEMBL551264		0	381.38	0	3.44	42	Oc1ccc(CN(Cc2ccc(O)c(O)c2)c2ccc3c(c2)OCO3)cc1O	IC50	'='	170.0	nM	6.77			UO_0000065	17.75	0.33	3.33	6.60	False	CHEMBL1058969	Inhibition of IGF1R	B	BAO_0000357	single protein format	None	None	None	None	None	CHEMBL1957	Insulin-like growth factor I receptor	Homo sapiens	SINGLE PROTEIN	CHEMBL1152979	1	Scientific Literature	J. Med. Chem.	2009	None
CHEMBL397771		0	555.68	2	5.74	9b	O=C1NC(=O)C2=C1c1cn(c3ccccc13)CCCc1cc(nc(N3CCCC3)c1)CCCn1cc2c2ccccc21	Inhibition	'='	42.0	%				UO_0000187					False	CHEMBL886973	Inhibition of human IGF1R at 1 uM relative to control	B	BAO_0000357	single protein format	Homo sapiens	None	None	None	None	CHEMBL1957	Insulin-like growth factor I receptor	Homo sapiens	SINGLE PROTEIN	CHEMBL1139192	1	Scientific Literature	Bioorg. Med. Chem. Lett.	2007	None
CHEMBL551064	AEW-541	1	425.54	0	4.67	15, NVP-AEW541	Nc1ncnc2c1c(-c1cccc(OCc3ccccc3)c1)cn2[C@H]1C[C@H](N2CCC2)C1	IC50	'='	86.0	nM	7.07			UO_0000065	16.60	0.30	2.40	10.21	False	CHEMBL1058958	Inhibition of IGF1R by cell based assay	B	BAO_0000219	cell-based format	None	None	None	None	None	CHEMBL1957	Insulin-like growth factor I receptor	Homo sapiens	SINGLE PROTEIN	CHEMBL1152979	1	Scientific Literature	J. Med. Chem.	2009	None
CHEMBL551523		0	479.97	0	3.86	21	Cc1cc(N2CCOCC2)cc2nc(-c3c(NC[C@H](O)c4ccccc4Cl)cc[nH]c3=O)[nH]c12	IC50	'='	830.0	nM	6.08			UO_0000065	12.67	0.24	2.22	5.72	False	CHEMBL1058969	Inhibition of IGF1R	B	BAO_0000357	single protein format	None	None	None	None	None	CHEMBL1957	Insulin-like growth factor I receptor	Homo sapiens	SINGLE PROTEIN	CHEMBL1152979	1	Scientific Literature	J. Med. Chem.	2009	None
CHEMBL327725		0	342.30	1	-0.57	38b	CC(O)C(/N=C1/C=C(O)/C(=N\C(C(=O)O)C(C)O)C=C1O)C(=O)O	IC50	'='	6000.0	nM	5.22			UO_0000065	15.26	0.30	5.79	2.90	False	CHEMBL697504	Inhibition of Insulin-like growth factor I receptor	B	BAO_0000357	single protein format	None	None	None	None	None	CHEMBL1957	Insulin-like growth factor I receptor	Homo sapiens	SINGLE PROTEIN	CHEMBL1145828	1	Scientific Literature	J. Med. Chem.	2003	None
CHEMBL564255		0	610.72	2	7.62	20	CN(C)CCNC(=O)c1ccc(-c2cnc3[nH]cc(-c4cccc(NC(=O)Nc5ccccc5Oc5ccccc5)c4)c3c2)cc1	IC50	'='	4.0	nM	8.40			UO_0000065	13.75	0.25	0.78	7.54	False	CHEMBL1026935	Inhibition of GST-tagged human IGF1R expressed in Sf9-baculovirus system	B	BAO_0000219	cell-based format	Homo sapiens	None	None	Sf9	None	CHEMBL1957	Insulin-like growth factor I receptor	Homo sapiens	SINGLE PROTEIN	CHEMBL1158409	1	Scientific Literature	Bioorg. Med. Chem. Lett.	2009	CHEMBL3308860
CHEMBL540923		0	568.63	2	8.35	28	O=C(O)CCc1ccc(-c2cnc3[nH]cc(-c4cccc(NC(=O)Nc5ccccc5Oc5ccccc5)c4)c3c2)cc1	IC50	'='	210.0	nM	6.68			UO_0000065	11.74	0.21	-1.67	5.74	False	CHEMBL1026935	Inhibition of GST-tagged human IGF1R expressed in Sf9-baculovirus system	B	BAO_0000219	cell-based format	Homo sapiens	None	None	Sf9	None	CHEMBL1957	Insulin-like growth factor I receptor	Homo sapiens	SINGLE PROTEIN	CHEMBL1158409	1	Scientific Literature	Bioorg. Med. Chem. Lett.	2009	CHEMBL3308860
CHEMBL236205		0	376.34	0	3.67	20	O=C(Nc1ccc(OC(F)(F)F)cc1)c1ccnn1CCc1ccncc1	Activity	'>'	30.0	%				UO_0000187					False	CHEMBL897510	Inhibition of IGF1R at 10 uM	B	BAO_0000357	single protein format	None	None	None	None	None	CHEMBL1957	Insulin-like growth factor I receptor	Homo sapiens	SINGLE PROTEIN	CHEMBL1148870	1	Scientific Literature	Bioorg. Med. Chem. Lett.	2007	None
CHEMBL572881	MOTESANIB	3	373.46	0	4.04	AMG-706	CC1(C)CNc2cc(NC(=O)c3cccnc3NCc3ccncc3)ccc21	Kd	'>'	10000.0	nM				UO_0000065					True	CHEMBL1061075	Binding constant for IGF1R kinase domain	B	BAO_0000357	single protein format	Homo sapiens	None	None	None	None	CHEMBL1957	Insulin-like growth factor I receptor	Homo sapiens	SINGLE PROTEIN	CHEMBL1150977	1	Scientific Literature	Nat. Biotechnol.	2008	None
CHEMBL215152	AZD-1152-HQPA	0	507.57	1	3.50	AZD-1152 HQPA	CCN(CCO)CCCOc1ccc2c(Nc3cc(CC(=O)Nc4cccc(F)c4)[nH]n3)ncnc2c1	Kd	'>'	10000.0	nM				UO_0000065					True	CHEMBL1061075	Binding constant for IGF1R kinase domain	B	BAO_0000357	single protein format	Homo sapiens	None	None	None	None	CHEMBL1957	Insulin-like growth factor I receptor	Homo sapiens	SINGLE PROTEIN	CHEMBL1150977	1	Scientific Literature	Nat. Biotechnol.	2008	None
CHEMBL191003	JNJ-7706621	0	394.36	0	1.22	JNJ-7706621	Nc1nc(Nc2ccc(S(N)(=O)=O)cc2)nn1C(=O)c1c(F)cccc1F	Kd	'>'	10000.0	nM				UO_0000065					False	CHEMBL1061075	Binding constant for IGF1R kinase domain	B	BAO_0000357	single protein format	Homo sapiens	None	None	None	None	CHEMBL1957	Insulin-like growth factor I receptor	Homo sapiens	SINGLE PROTEIN	CHEMBL1150977	1	Scientific Literature	Nat. Biotechnol.	2008	None
CHEMBL394136		0	509.65	2	5.84	6f.5	Nc1nccn2c1c(-c1cccc(OCc3ccccc3)c1)nc2[C@H]1CC[C@H](C(=O)N2CCCCC2)CC1	IC50	'='	3400.0	nM	5.47			UO_0000065	10.73	0.20	-0.37	6.38	False	CHEMBL885484	Inhibition of human recombinant GST-IGF1R activity	B	BAO_0000357	single protein format	Homo sapiens	None	None	None	None	CHEMBL1957	Insulin-like growth factor I receptor	Homo sapiens	SINGLE PROTEIN	CHEMBL1139042	1	Scientific Literature	Bioorg. Med. Chem. Lett.	2007	None
CHEMBL124660	TANDUTINIB	2	562.72	2	5.03	MLN-518	COc1cc2c(N3CCN(C(=O)Nc4ccc(OC(C)C)cc4)CC3)ncnc2cc1OCCCN1CCCCC1	Kd	'>'	10000.0	nM				UO_0000065					True	CHEMBL1061075	Binding constant for IGF1R kinase domain	B	BAO_0000357	single protein format	Homo sapiens	None	None	None	None	CHEMBL1957	Insulin-like growth factor I receptor	Homo sapiens	SINGLE PROTEIN	CHEMBL1150977	1	Scientific Literature	Nat. Biotechnol.	2008	None
CHEMBL489083		0	441.52	0	3.20	11a	N=C(N)SCCCn1c(=O)c2n3ccc4cccc(c43)c3cc4ccccc4n3c=2c1=O	IC50	'='	4000.0	nM	5.40			UO_0000065	12.23	0.23	2.20	5.52	False	CHEMBL962247	Inhibition of human IGF1R	B	BAO_0000357	single protein format	Homo sapiens	None	None	None	None	CHEMBL1957	Insulin-like growth factor I receptor	Homo sapiens	SINGLE PROTEIN	CHEMBL1151764	1	Scientific Literature	J. Med. Chem.	2008	None
CHEMBL555343		0	490.46	1	7.70	7	O=C(Nc1cccc(-c2c[nH]c3ncc(-c4ccccc4)cc23)c1)Nc1ccc(C(F)(F)F)cc1F	IC50	'='	1262.0	nM	5.90			UO_0000065	12.03	0.22	-1.80	8.45	False	CHEMBL1026935	Inhibition of GST-tagged human IGF1R expressed in Sf9-baculovirus system	B	BAO_0000219	cell-based format	Homo sapiens	None	None	Sf9	None	CHEMBL1957	Insulin-like growth factor I receptor	Homo sapiens	SINGLE PROTEIN	CHEMBL1158409	1	Scientific Literature	Bioorg. Med. Chem. Lett.	2009	CHEMBL3308860
CHEMBL602919		0	350.19	0	4.03	38b(E)	O=C1NC(=O)/C(=C\c2ccc(-c3ccc(Br)cc3)o2)S1	IC50	'='	6700.0	nM	5.17			UO_0000065	14.77	0.35	1.14	8.72	False	CHEMBL1068351	Inhibition of IGF1R by ELISA	B	BAO_0000357	single protein format	None	None	None	None	None	CHEMBL1957	Insulin-like growth factor I receptor	Homo sapiens	SINGLE PROTEIN	CHEMBL1157631	1	Scientific Literature	J. Med. Chem.	2010	None
CHEMBL589530		0	344.19	0	2.88	27a(Z)	CCOc1cc(Br)cc(/C=C2\SC(=O)NC2=O)c1O	IC50	'='	3300.0	nM	5.48			UO_0000065	15.93	0.39	2.60	7.25	False	CHEMBL1068351	Inhibition of IGF1R by ELISA	B	BAO_0000357	single protein format	None	None	None	None	None	CHEMBL1957	Insulin-like growth factor I receptor	Homo sapiens	SINGLE PROTEIN	CHEMBL1157631	1	Scientific Literature	J. Med. Chem.	2010	None
CHEMBL519982	ALTERNARIOL	0	258.23	0	2.37	1	Cc1cc(O)cc2oc(=O)c3c(O)cc(O)cc3c12	IC50	'='	3.4	ug.mL-1				UO_0000274					False	CHEMBL962870	Inhibition of recombinant IGF1R	B	BAO_0000357	single protein format	None	None	None	None	None	CHEMBL1957	Insulin-like growth factor I receptor	Homo sapiens	SINGLE PROTEIN	CHEMBL1157406	1	Scientific Literature	J. Nat. Prod.	2008	None
CHEMBL444673		0	251.28	0	3.19	5,BSc3926	COc1ccccc1/C=C1/C(=O)Nc2ccccc21	Inhibition						Not Active						False	CHEMBL1113766	Inhibition of IGF1R	B	BAO_0000357	single protein format	None	None	None	None	None	CHEMBL1957	Insulin-like growth factor I receptor	Homo sapiens	SINGLE PROTEIN	CHEMBL1157898	1	Scientific Literature	Bioorg. Med. Chem. Lett.	2010	None
CHEMBL1222791		0	446.49	0	4.13	(-)-25	O=C(Nc1ccc(F)nc1)[C@@H]1CCC[C@H]1c1nc(Nc2cc(C3CC3)[nH]n2)c2cccn2n1	IC50	'='	389.0	nM	6.41			UO_0000065	14.36	0.27	2.28	5.68	False	CHEMBL1228261	Inhibition of IGF1R in IGF1R-SAL cells	B	BAO_0000219	cell-based format	None	None	None	IGF1R-SAL	None	CHEMBL1957	Insulin-like growth factor I receptor	Homo sapiens	SINGLE PROTEIN	CHEMBL1221304	1	Scientific Literature	Bioorg. Med. Chem. Lett.	2010	None
CHEMBL499584		0	634.18	1	3.78	18	COCC(=O)N1CCN(C2CCN(c3cc(C)c4nc(-c5c(NC[C@@H](O)c6cccc(Cl)c6)cc[nH]c5=O)[nH]c4c3)CC2)CC1	IC50	'='	12.0	nM	7.92			UO_0000065	12.49	0.24	4.14	6.10	False	CHEMBL1022735	Inhibition of IGF1R	B	BAO_0000357	single protein format	None	None	None	None	None	CHEMBL1957	Insulin-like growth factor I receptor	Homo sapiens	SINGLE PROTEIN	CHEMBL1155068	1	Scientific Literature	Bioorg. Med. Chem. Lett.	2008	None
CHEMBL259395		0	451.43	1	5.97	2	COc1cc2nccc(Oc3ccc(NC(=O)Nc4ccccc4F)cc3F)c2cc1OC	IC50	'>'	2000.0	nM				UO_0000065					False	CHEMBL923904	Inhibition of IGF1R by ELISA	B	BAO_0000357	single protein format	None	None	None	None	None	CHEMBL1957	Insulin-like growth factor I receptor	Homo sapiens	SINGLE PROTEIN	CHEMBL1144754	1	Scientific Literature	Bioorg. Med. Chem.	2008	None
CHEMBL419409		0	420.46	1	5.04	10b	COc1ccc(C#CC(C)(C)N)cc1C(=O)c1ccc(Nc2ccc(F)cc2F)cc1	Inhibition	'='	0.0	%				UO_0000187					False	CHEMBL697348	Inhibition of human insulin-like growth factor I receptor at 10 uM	B	BAO_0000357	single protein format	Homo sapiens	None	None	None	None	CHEMBL1957	Insulin-like growth factor I receptor	Homo sapiens	SINGLE PROTEIN	CHEMBL1147484	1	Scientific Literature	Bioorg. Med. Chem. Lett.	2004	None
CHEMBL437584		0	538.66	1	4.37	9	COc1ccccc1Cc1nc2ccc(-c3nn([C@H]4CC[C@H](N5CCOCC5)CC4)c4ncnc(N)c34)cc2[nH]1	IC50	'='	81.0	nM	7.09			UO_0000065	13.17	0.24	2.72	5.91	False	CHEMBL964129	Inhibition of IGF1R by time resolved fluorescence assay	B	BAO_0000357	single protein format	None	None	None	None	None	CHEMBL1957	Insulin-like growth factor I receptor	Homo sapiens	SINGLE PROTEIN	CHEMBL1153290	1	Scientific Literature	Bioorg. Med. Chem. Lett.	2009	None
CHEMBL444223		0	597.19	2	8.54	19	CCn1c(Sc2ccc(Nc3c(C#N)cnc4cc(NCCCc5ccccc5)c(OC)cc34)cc2Cl)nc(C)c1C	IC50	'='	13700.0	nM	4.86			UO_0000065	8.14	0.16	-3.68	5.54	False	CHEMBL1018146	Inhibition of GST-IGF1R	B	BAO_0000357	single protein format	None	None	None	None	None	CHEMBL1957	Insulin-like growth factor I receptor	Homo sapiens	SINGLE PROTEIN	CHEMBL1139310	1	Scientific Literature	Bioorg. Med. Chem. Lett.	2009	None
CHEMBL442912		0	693.27	3	6.54	34	CCOC(=O)NN1CCN(CCCOc2cc3ncc(C#N)c(Nc4ccc(Sc5nc(C)c(C)n5CC)c(Cl)c4)c3cc2OC)CC1	IC50	'='	17.0	nM	7.77			UO_0000065	11.21	0.22	1.23	5.99	False	CHEMBL1018146	Inhibition of GST-IGF1R	B	BAO_0000357	single protein format	None	None	None	None	None	CHEMBL1957	Insulin-like growth factor I receptor	Homo sapiens	SINGLE PROTEIN	CHEMBL1139310	1	Scientific Literature	Bioorg. Med. Chem. Lett.	2009	None
CHEMBL248877		0	514.66	1	4.42	7	Nc1ncnc2c1c(-c1ccc3nc(Cc4cccs4)[nH]c3c1)nn2[C@H]1CC[C@H](N2CCOCC2)CC1	IC50	'='	25.0	nM	7.60			UO_0000065	14.77	0.28	3.18	6.86	False	CHEMBL964129	Inhibition of IGF1R by time resolved fluorescence assay	B	BAO_0000357	single protein format	None	None	None	None	None	CHEMBL1957	Insulin-like growth factor I receptor	Homo sapiens	SINGLE PROTEIN	CHEMBL1153290	1	Scientific Literature	Bioorg. Med. Chem. Lett.	2009	None
CHEMBL469294		0	565.14	2	6.83	24	CCn1c(Sc2ccc(Nc3c(C#N)cnc4cc(OCCCN(C)C)c(OC)cc34)cc2Cl)nc(C)c1C	IC50	'='	30.0	nM	7.52			UO_0000065	13.31	0.26	0.69	8.53	False	CHEMBL1018146	Inhibition of GST-IGF1R	B	BAO_0000357	single protein format	None	None	None	None	None	CHEMBL1957	Insulin-like growth factor I receptor	Homo sapiens	SINGLE PROTEIN	CHEMBL1139310	1	Scientific Literature	Bioorg. Med. Chem. Lett.	2009	None
CHEMBL1254039		0	409.37	1	5.35	2{2,9}	O=C(Nc1cccc(-c2ncccn2)c1)Nc1cc(C(F)(F)F)nc2ccccc12	IC50	'>'	30000.0	nM				UO_0000065					False	CHEMBL1252213	Inhibition of recombinant IGF1R by ELISA	B	BAO_0000357	single protein format	None	None	None	None	None	CHEMBL1957	Insulin-like growth factor I receptor	Homo sapiens	SINGLE PROTEIN	CHEMBL1250468	1	Scientific Literature	Bioorg. Med. Chem.	2010	None
CHEMBL1254131		0	362.22	1	5.19	2{3,1}	COc1ccc(Cl)cc1NC(=O)Nc1cc(Cl)nc2ccccc12	IC50	'='	14900.0	nM	4.83			UO_0000065	13.33	0.27	-0.36	7.63	False	CHEMBL1252213	Inhibition of recombinant IGF1R by ELISA	B	BAO_0000357	single protein format	None	None	None	None	None	CHEMBL1957	Insulin-like growth factor I receptor	Homo sapiens	SINGLE PROTEIN	CHEMBL1250468	1	Scientific Literature	Bioorg. Med. Chem.	2010	None
CHEMBL1254384		0	405.85	1	5.42	2{3,10}	Cc1cncc(Oc2ccc(NC(=O)Nc3cc(Cl)nc4ccccc34)cc2)n1	IC50	'>'	30000.0	nM				UO_0000065					False	CHEMBL1252213	Inhibition of recombinant IGF1R by ELISA	B	BAO_0000357	single protein format	None	None	None	None	None	CHEMBL1957	Insulin-like growth factor I receptor	Homo sapiens	SINGLE PROTEIN	CHEMBL1250468	1	Scientific Literature	Bioorg. Med. Chem.	2010	None
CHEMBL1253861		0	365.74	1	5.55	2{2,4}	O=C(Nc1ccc(Cl)cc1)Nc1cc(C(F)(F)F)nc2ccccc12	IC50	'='	28100.0	nM	4.55			UO_0000065	12.44	0.25	-1.00	8.43	False	CHEMBL1252213	Inhibition of recombinant IGF1R by ELISA	B	BAO_0000357	single protein format	None	None	None	None	None	CHEMBL1957	Insulin-like growth factor I receptor	Homo sapiens	SINGLE PROTEIN	CHEMBL1250468	1	Scientific Literature	Bioorg. Med. Chem.	2010	None
CHEMBL1253862		0	415.29	1	5.80	2{2,5}	O=C(Nc1ccc(OC(F)(F)F)cc1)Nc1cc(C(F)(F)F)nc2ccccc12	IC50	'='	6700.0	nM	5.17			UO_0000065	12.46	0.24	-0.63	8.18	False	CHEMBL1252213	Inhibition of recombinant IGF1R by ELISA	B	BAO_0000357	single protein format	None	None	None	None	None	CHEMBL1957	Insulin-like growth factor I receptor	Homo sapiens	SINGLE PROTEIN	CHEMBL1250468	1	Scientific Literature	Bioorg. Med. Chem.	2010	None
CHEMBL1254383		0	375.82	0	4.99	2{3,9}	O=C(Nc1cccc(-c2ncccn2)c1)Nc1cc(Cl)nc2ccccc12	IC50	'>'	30000.0	nM				UO_0000065					False	CHEMBL1252213	Inhibition of recombinant IGF1R by ELISA	B	BAO_0000357	single protein format	None	None	None	None	None	CHEMBL1957	Insulin-like growth factor I receptor	Homo sapiens	SINGLE PROTEIN	CHEMBL1250468	1	Scientific Literature	Bioorg. Med. Chem.	2010	None
CHEMBL1254544		0	386.42	0	4.47	2{5,10}	Cc1cncc(Oc2ccc(NC(=O)Nc3cc(C)nc4ncccc34)cc2)n1	IC50	'='	12500.0	nM	4.90			UO_0000065	12.69	0.23	0.43	4.81	False	CHEMBL1252213	Inhibition of recombinant IGF1R by ELISA	B	BAO_0000357	single protein format	None	None	None	None	None	CHEMBL1957	Insulin-like growth factor I receptor	Homo sapiens	SINGLE PROTEIN	CHEMBL1250468	1	Scientific Literature	Bioorg. Med. Chem.	2010	None
CHEMBL464344		0	532.58	1	3.53	24	CCN(C)CC(=O)N1CCc2cc(OC)c(Nc3nc(Nc4cccc(F)c4C(N)=O)c4cc[nH]c4n3)cc21	IC50	'='	19.0	nM	7.72			UO_0000065	14.50	0.27	4.19	5.46	False	CHEMBL1033175	Inhibition of phospho IGFR1 by cellular assay	B	BAO_0000357	single protein format	None	None	None	None	None	CHEMBL1957	Insulin-like growth factor I receptor	Homo sapiens	SINGLE PROTEIN	CHEMBL1154536	1	Scientific Literature	Bioorg. Med. Chem. Lett.	2009	None
CHEMBL517340		0	532.58	1	3.53	32	COc1cc2c(cc1Nc1nc(Nc3cccc(F)c3C(N)=O)c3cc[nH]c3n1)N(C(=O)CCN(C)C)CC2	IC50	'='	191.0	nM	6.72			UO_0000065	12.62	0.24	3.19	4.75	False	CHEMBL1033175	Inhibition of phospho IGFR1 by cellular assay	B	BAO_0000357	single protein format	None	None	None	None	None	CHEMBL1957	Insulin-like growth factor I receptor	Homo sapiens	SINGLE PROTEIN	CHEMBL1154536	1	Scientific Literature	Bioorg. Med. Chem. Lett.	2009	None
CHEMBL467136		0	572.65	1	4.46	38	COc1cc2c(cc1Nc1nc(Nc3cccc(F)c3C(N)=O)c3cc[nH]c3n1)N(C(=O)CN1CCCCC1)CCC2	IC50	'='	11.0	nM	7.96			UO_0000065	13.90	0.26	3.50	5.62	False	CHEMBL1033175	Inhibition of phospho IGFR1 by cellular assay	B	BAO_0000357	single protein format	None	None	None	None	None	CHEMBL1957	Insulin-like growth factor I receptor	Homo sapiens	SINGLE PROTEIN	CHEMBL1154536	1	Scientific Literature	Bioorg. Med. Chem. Lett.	2009	None
CHEMBL1363184		0	306.37	0	2.87	LY-303511	O=c1cc(N2CCNCC2)oc2c(-c3ccccc3)cccc12	Residual Activity	'='	149.0	%				UO_0000187					False	CHEMBL2219111	Millipore: Percentage of residual kinase activity of IGF1R at 10uM relative to control. Control inhibitor: Staurosporine at 100.0uM. Buffer: 50 mM Tris pH 7.5, 0.1 mM EGTA, 0.1 mM Na3VO4, 0.1% ?-mercaptoethanol	B	BAO_0000357	single protein format	Homo sapiens	None	None	None	None	CHEMBL1957	Insulin-like growth factor I receptor	Homo sapiens	SINGLE PROTEIN	CHEMBL2218924	1	Scientific Literature	Biochem. J.	2013	None
CHEMBL64758		0	404.22	0	4.60	Cdk4_Inhibitor	O=C1NC(=O)c2c1c1c3ccccc3[nH]c1c1[nH]c3cc(Br)ccc3c21	Residual Activity	'='	91.0	%				UO_0000187					False	CHEMBL2219111	Millipore: Percentage of residual kinase activity of IGF1R at 10uM relative to control. Control inhibitor: Staurosporine at 100.0uM. Buffer: 50 mM Tris pH 7.5, 0.1 mM EGTA, 0.1 mM Na3VO4, 0.1% ?-mercaptoethanol	B	BAO_0000357	single protein format	Homo sapiens	None	None	None	None	CHEMBL1957	Insulin-like growth factor I receptor	Homo sapiens	SINGLE PROTEIN	CHEMBL2218924	1	Scientific Literature	Biochem. J.	2013	None
CHEMBL284861		0	222.27	0	0.66	GSK_3b_Inhibitor_I	Cn1sc(=O)n(Cc2ccccc2)c1=O	Residual Activity	'='	104.0	%				UO_0000187					False	CHEMBL2219111	Millipore: Percentage of residual kinase activity of IGF1R at 10uM relative to control. Control inhibitor: Staurosporine at 100.0uM. Buffer: 50 mM Tris pH 7.5, 0.1 mM EGTA, 0.1 mM Na3VO4, 0.1% ?-mercaptoethanol	B	BAO_0000357	single protein format	Homo sapiens	None	None	None	None	CHEMBL1957	Insulin-like growth factor I receptor	Homo sapiens	SINGLE PROTEIN	CHEMBL2218924	1	Scientific Literature	Biochem. J.	2013	None
CHEMBL1240885		0	244.23	0	1.82	CGP-57380	Nc1ncnc2[nH]nc(Nc3ccc(F)cc3)c12	Residual Activity	'='	94.0	%				UO_0000187					False	CHEMBL2219111	Millipore: Percentage of residual kinase activity of IGF1R at 10uM relative to control. Control inhibitor: Staurosporine at 100.0uM. Buffer: 50 mM Tris pH 7.5, 0.1 mM EGTA, 0.1 mM Na3VO4, 0.1% ?-mercaptoethanol	B	BAO_0000357	single protein format	Homo sapiens	None	None	None	None	CHEMBL1957	Insulin-like growth factor I receptor	Homo sapiens	SINGLE PROTEIN	CHEMBL2218924	1	Scientific Literature	Biochem. J.	2013	None
CHEMBL270724		0	463.75	0	4.83	TBCA	O=C(O)/C=C/c1cc(Br)c(Br)c(Br)c1Br	Residual Activity	'='	115.0	%				UO_0000187					False	CHEMBL2219111	Millipore: Percentage of residual kinase activity of IGF1R at 10uM relative to control. Control inhibitor: Staurosporine at 100.0uM. Buffer: 50 mM Tris pH 7.5, 0.1 mM EGTA, 0.1 mM Na3VO4, 0.1% ?-mercaptoethanol	B	BAO_0000357	single protein format	Homo sapiens	None	None	None	None	CHEMBL1957	Insulin-like growth factor I receptor	Homo sapiens	SINGLE PROTEIN	CHEMBL2218924	1	Scientific Literature	Biochem. J.	2013	None
CHEMBL233001	GW620972X	0	332.43	0	4.90	JNK_Inhibitor_IX	N#Cc1c(NC(=O)c2cccc3ccccc23)sc2c1CCCC2	Residual Activity	'='	128.0	%				UO_0000187					False	CHEMBL2219111	Millipore: Percentage of residual kinase activity of IGF1R at 10uM relative to control. Control inhibitor: Staurosporine at 100.0uM. Buffer: 50 mM Tris pH 7.5, 0.1 mM EGTA, 0.1 mM Na3VO4, 0.1% ?-mercaptoethanol	B	BAO_0000357	single protein format	Homo sapiens	None	None	None	None	CHEMBL1957	Insulin-like growth factor I receptor	Homo sapiens	SINGLE PROTEIN	CHEMBL2218924	1	Scientific Literature	Biochem. J.	2013	None
CHEMBL522502		0	356.43	0	4.66	NF_kB_Activation_Inhibitor	Nc1ccc2ncnc(NCCc3ccc(Oc4ccccc4)cc3)c2c1	Residual Activity	'='	114.0	%				UO_0000187					False	CHEMBL2219111	Millipore: Percentage of residual kinase activity of IGF1R at 10uM relative to control. Control inhibitor: Staurosporine at 100.0uM. Buffer: 50 mM Tris pH 7.5, 0.1 mM EGTA, 0.1 mM Na3VO4, 0.1% ?-mercaptoethanol	B	BAO_0000357	single protein format	Homo sapiens	None	None	None	None	CHEMBL1957	Insulin-like growth factor I receptor	Homo sapiens	SINGLE PROTEIN	CHEMBL2218924	1	Scientific Literature	Biochem. J.	2013	None
CHEMBL540923		0	568.63	2	8.35	28	O=C(O)CCc1ccc(-c2cnc3[nH]cc(-c4cccc(NC(=O)Nc5ccccc5Oc5ccccc5)c4)c3c2)cc1	IC50	'='	3623.0	nM	5.44			UO_0000065	9.57	0.17	-2.91	4.68	False	CHEMBL1026936	Inhibition of IGF1-induced human IGF1R phosphorylation expressed in mouse NIH-3T3 cells treated 2 hrs prior to IGF1 challenge by DELFIA	B	BAO_0000219	cell-based format	Homo sapiens	None	None	NIH3T3	None	CHEMBL1957	Insulin-like growth factor I receptor	Homo sapiens	SINGLE PROTEIN	CHEMBL1158409	1	Scientific Literature	Bioorg. Med. Chem. Lett.	2009	CHEMBL3307716
CHEMBL461875		0	477.54	0	4.19	6	COc1ccc(CCCN(C)C)cc1Nc1nc(Nc2cccc(F)c2C(N)=O)c2cc[nH]c2n1	IC50	'='	212.0	nM	6.67			UO_0000065	13.98	0.26	2.48	5.51	False	CHEMBL1033175	Inhibition of phospho IGFR1 by cellular assay	B	BAO_0000357	single protein format	None	None	None	None	None	CHEMBL1957	Insulin-like growth factor I receptor	Homo sapiens	SINGLE PROTEIN	CHEMBL1154536	1	Scientific Literature	Bioorg. Med. Chem. Lett.	2009	None
CHEMBL468619		0	492.52	0	3.19	10	COc1ccc(NC(=O)CN(C)C)cc1Nc1nc(Nc2cccc(F)c2C(N)=O)c2cc[nH]c2n1	IC50	'='	28.0	nM	7.55			UO_0000065	15.34	0.29	4.36	5.03	False	CHEMBL1033175	Inhibition of phospho IGFR1 by cellular assay	B	BAO_0000357	single protein format	None	None	None	None	None	CHEMBL1957	Insulin-like growth factor I receptor	Homo sapiens	SINGLE PROTEIN	CHEMBL1154536	1	Scientific Literature	Bioorg. Med. Chem. Lett.	2009	None
CHEMBL467581	GSK-2219385A	0	520.57	1	3.52	13	COc1cc(C)c(N(C)C(=O)CN(C)C)cc1Nc1nc(Nc2cccc(F)c2C(N)=O)c2cc[nH]c2n1	IC50	'='	1728.0	nM	5.76			UO_0000065	11.07	0.21	2.24	4.07	False	CHEMBL1033175	Inhibition of phospho IGFR1 by cellular assay	B	BAO_0000357	single protein format	None	None	None	None	None	CHEMBL1957	Insulin-like growth factor I receptor	Homo sapiens	SINGLE PROTEIN	CHEMBL1154536	1	Scientific Literature	Bioorg. Med. Chem. Lett.	2009	None
CHEMBL463116		0	504.57	1	3.62	35	COc1cc2c(cc1Nc1nc(Nc3cccc(F)c3C(N)=O)c3cc[nH]c3n1)N(CCN(C)C)CC2	IC50	'='	794.0	nM	6.10			UO_0000065	12.09	0.23	2.48	4.90	False	CHEMBL1033175	Inhibition of phospho IGFR1 by cellular assay	B	BAO_0000357	single protein format	None	None	None	None	None	CHEMBL1957	Insulin-like growth factor I receptor	Homo sapiens	SINGLE PROTEIN	CHEMBL1154536	1	Scientific Literature	Bioorg. Med. Chem. Lett.	2009	None
CHEMBL563292		0	525.61	2	7.79	19	NCc1ccc(-c2cnc3[nH]cc(-c4cccc(NC(=O)Nc5ccccc5Oc5ccccc5)c4)c3c2)cc1	IC50	'='	14.0	nM	7.85			UO_0000065	14.94	0.27	0.06	7.48	False	CHEMBL1026935	Inhibition of GST-tagged human IGF1R expressed in Sf9-baculovirus system	B	BAO_0000219	cell-based format	Homo sapiens	None	None	Sf9	None	CHEMBL1957	Insulin-like growth factor I receptor	Homo sapiens	SINGLE PROTEIN	CHEMBL1158409	1	Scientific Literature	Bioorg. Med. Chem. Lett.	2009	CHEMBL3308860
CHEMBL89723		0	355.87	1	5.79	30	CC(C)c1cc(/C=C2\C(=O)Nc3ccc(Cl)cc32)cc(C(C)C)c1O	IC50	'>'	100000.0	nM				UO_0000065					False	CHEMBL697346	Concentration required to achieve 50% inhibition of tyrosine phosphorylation on human Insulin-like growth factor I receptor	B	BAO_0000357	single protein format	None	None	None	None	None	CHEMBL1957	Insulin-like growth factor I receptor	Homo sapiens	SINGLE PROTEIN	CHEMBL1131018	1	Scientific Literature	J. Med. Chem.	1998	None
CHEMBL1088529		0	335.77	0	3.08	8,BSc3922	O=C1Nc2ccc(Cl)cc2/C1=C\c1ccccc1S(=O)(=O)O	Inhibition						Not Active						False	CHEMBL1113766	Inhibition of IGF1R	B	BAO_0000357	single protein format	None	None	None	None	None	CHEMBL1957	Insulin-like growth factor I receptor	Homo sapiens	SINGLE PROTEIN	CHEMBL1157898	1	Scientific Literature	Bioorg. Med. Chem. Lett.	2010	None
CHEMBL584355		0	435.52	0	3.14	8f	O=C(Nc1nccs1)[C@@H]1CCCN1c1nc(Nc2cc(C3CC3)[nH]n2)c2cccn2n1	IC50	'='	2.0	nM	8.70			UO_0000065	19.97	0.38	5.56	7.49	False	CHEMBL1045057	Inhibition of IGF1R after 60 mins by fluorescence electrophoresis	B	BAO_0000357	single protein format	None	None	None	None	None	CHEMBL1957	Insulin-like growth factor I receptor	Homo sapiens	SINGLE PROTEIN	CHEMBL1154171	1	Scientific Literature	J. Med. Chem.	2009	None
CHEMBL574236		0	401.43	0	2.65	54	COc1ccccc1-n1c(-c2ccccc2C)cn2c3c(=O)[nH]c(=O)n(C)c3nc12	Activity	'='	106.0	%				UO_0000187					False	CHEMBL1056929	Inhibition of IGF-1R assessed as remaining enzyme activity at 3 uM relative to DMSO	B	BAO_0000357	single protein format	None	None	None	None	None	CHEMBL1957	Insulin-like growth factor I receptor	Homo sapiens	SINGLE PROTEIN	CHEMBL1154183	1	Scientific Literature	J. Med. Chem.	2009	None
CHEMBL554350		0	603.70	2	7.58	24	CN(C)S(=O)(=O)c1cccc(-c2cnc3[nH]cc(-c4cccc(NC(=O)Nc5ccccc5Oc5ccccc5)c4)c3c2)c1	IC50	'='	1116.0	nM	5.95			UO_0000065	9.86	0.18	-1.63	5.11	False	CHEMBL1026936	Inhibition of IGF1-induced human IGF1R phosphorylation expressed in mouse NIH-3T3 cells treated 2 hrs prior to IGF1 challenge by DELFIA	B	BAO_0000219	cell-based format	Homo sapiens	None	None	NIH3T3	None	CHEMBL1957	Insulin-like growth factor I receptor	Homo sapiens	SINGLE PROTEIN	CHEMBL1158409	1	Scientific Literature	Bioorg. Med. Chem. Lett.	2009	CHEMBL3307716
CHEMBL393006		0	361.78	0	4.31	13	O=C(Nc1ccc(Cl)cc1)c1ccnn1CCc1ccc(F)c(F)c1	Activity	'>'	30.0	%				UO_0000187					False	CHEMBL897510	Inhibition of IGF1R at 10 uM	B	BAO_0000357	single protein format	None	None	None	None	None	CHEMBL1957	Insulin-like growth factor I receptor	Homo sapiens	SINGLE PROTEIN	CHEMBL1148870	1	Scientific Literature	Bioorg. Med. Chem. Lett.	2007	None
CHEMBL1084450		0	585.59	2	6.39	1	O=C(Nc1cccc(-n2ccc3c(NC(=O)c4ccccc4)nccc32)c1)c1ccc(N2CCOCC2)c(C(F)(F)F)c1	Inhibition	'='	10.0	%				UO_0000187					False	CHEMBL1120344	Inhibition of IGF1R at 1 uM	B	BAO_0000357	single protein format	None	None	None	None	None	CHEMBL1957	Insulin-like growth factor I receptor	Homo sapiens	SINGLE PROTEIN	CHEMBL1155511	1	Scientific Literature	Bioorg. Med. Chem. Lett.	2010	None
CHEMBL97771		0	373.41	1	5.18	Src_Inhibitor_I	COc1cc2ncnc(Nc3ccc(Oc4ccccc4)cc3)c2cc1OC	Residual Activity	'='	112.0	%				UO_0000187					False	CHEMBL2219111	Millipore: Percentage of residual kinase activity of IGF1R at 10uM relative to control. Control inhibitor: Staurosporine at 100.0uM. Buffer: 50 mM Tris pH 7.5, 0.1 mM EGTA, 0.1 mM Na3VO4, 0.1% ?-mercaptoethanol	B	BAO_0000357	single protein format	Homo sapiens	None	None	None	None	CHEMBL1957	Insulin-like growth factor I receptor	Homo sapiens	SINGLE PROTEIN	CHEMBL2218924	1	Scientific Literature	Biochem. J.	2013	None
CHEMBL1221601		0	555.85	2	5.66	CGK733	O=C(NC(NC(=S)Nc1ccc(F)c([N+](=O)[O-])c1)C(Cl)(Cl)Cl)C(c1ccccc1)c1ccccc1	Residual Activity	'='	42.0	%				UO_0000187					False	CHEMBL2219111	Millipore: Percentage of residual kinase activity of IGF1R at 10uM relative to control. Control inhibitor: Staurosporine at 100.0uM. Buffer: 50 mM Tris pH 7.5, 0.1 mM EGTA, 0.1 mM Na3VO4, 0.1% ?-mercaptoethanol	B	BAO_0000357	single protein format	Homo sapiens	None	None	None	None	CHEMBL1957	Insulin-like growth factor I receptor	Homo sapiens	SINGLE PROTEIN	CHEMBL2218924	1	Scientific Literature	Biochem. J.	2013	None
CHEMBL179583		0	363.80	0	4.77	Chk2_Inhibitor_II	NC(=O)c1ccc2[nH]c(-c3ccc(Oc4ccc(Cl)cc4)cc3)nc2c1	Residual Activity	'='	98.0	%				UO_0000187					False	CHEMBL2219111	Millipore: Percentage of residual kinase activity of IGF1R at 10uM relative to control. Control inhibitor: Staurosporine at 100.0uM. Buffer: 50 mM Tris pH 7.5, 0.1 mM EGTA, 0.1 mM Na3VO4, 0.1% ?-mercaptoethanol	B	BAO_0000357	single protein format	Homo sapiens	None	None	None	None	CHEMBL1957	Insulin-like growth factor I receptor	Homo sapiens	SINGLE PROTEIN	CHEMBL2218924	1	Scientific Literature	Biochem. J.	2013	None
CHEMBL575447		0	444.50	0	2.86	9c	C[C@@]1(C(=O)Nc2cnccn2)CCCN1c1nc(Nc2cc(C3CC3)[nH]n2)c2cccn2n1	IC50	'='	3.0	nM	8.52			UO_0000065	19.17	0.35	5.66	6.61	False	CHEMBL1045057	Inhibition of IGF1R after 60 mins by fluorescence electrophoresis	B	BAO_0000357	single protein format	None	None	None	None	None	CHEMBL1957	Insulin-like growth factor I receptor	Homo sapiens	SINGLE PROTEIN	CHEMBL1154171	1	Scientific Literature	J. Med. Chem.	2009	None
CHEMBL482717		0	389.46	0	3.26	CER-0263064	Cc1cccc(Oc2ccnc(N3CCC[C@H]3C(=O)NCc3cccnc3)n2)c1	Inhibition	'='	0.0	%				UO_0000187					False	CHEMBL953367	Inhibition of IGF1R at 10 uM by HTRF assay relative to control	B	BAO_0000357	single protein format	None	None	None	None	None	CHEMBL1957	Insulin-like growth factor I receptor	Homo sapiens	SINGLE PROTEIN	CHEMBL1150387	1	Scientific Literature	J. Med. Chem.	2008	None
CHEMBL259551		0	327.35	0	2.92	FR-180204	Nc1n[nH]c2nnc(-c3c(-c4ccccc4)nn4ccccc34)cc12	Residual Activity	'='	78.0	%				UO_0000187					False	CHEMBL2219111	Millipore: Percentage of residual kinase activity of IGF1R at 10uM relative to control. Control inhibitor: Staurosporine at 100.0uM. Buffer: 50 mM Tris pH 7.5, 0.1 mM EGTA, 0.1 mM Na3VO4, 0.1% ?-mercaptoethanol	B	BAO_0000357	single protein format	Homo sapiens	None	None	None	None	CHEMBL1957	Insulin-like growth factor I receptor	Homo sapiens	SINGLE PROTEIN	CHEMBL2218924	1	Scientific Literature	Biochem. J.	2013	None
CHEMBL314146		0	255.34	0	3.80	58	CCc1ccc(/C=C2\C(=O)Nc3ccccc32)s1	IC50	'>'	100000.0	nM				UO_0000065					False	CHEMBL697346	Concentration required to achieve 50% inhibition of tyrosine phosphorylation on human Insulin-like growth factor I receptor	B	BAO_0000357	single protein format	None	None	None	None	None	CHEMBL1957	Insulin-like growth factor I receptor	Homo sapiens	SINGLE PROTEIN	CHEMBL1131018	1	Scientific Literature	J. Med. Chem.	1998	None
CHEMBL408732		0	308.34	0	2.98	SB-711237	COc1ccc(-c2ccc3c(NC(=O)C4CC4)n[nH]c3n2)cc1	Inhibition	'='	1.17	%				UO_0000187					False	CHEMBL1962108	GSK_PKIS: IGF1R mean inhibition at 0.1 uM [Nanosyn]	B	BAO_0000357	single protein format	None	None	None	None	None	CHEMBL1957	Insulin-like growth factor I receptor	Homo sapiens	SINGLE PROTEIN	CHEMBL1961873	16	GSK Published Kinase Inhibitor Set			None
CHEMBL1794065	GSK-554170A	0	539.52	0	1.58	GSK554170A	CCn1c(-c2nonc2N)nc2c(C#CC(C)(C)O)ncc(OCC3CCNCC3)c21.O=C(O)C(F)(F)F	Inhibition	'='	-3.92	%				UO_0000187					False	CHEMBL1962108	GSK_PKIS: IGF1R mean inhibition at 0.1 uM [Nanosyn]	B	BAO_0000357	single protein format	None	None	None	None	None	CHEMBL1957	Insulin-like growth factor I receptor	Homo sapiens	SINGLE PROTEIN	CHEMBL1961873	16	GSK Published Kinase Inhibitor Set			None
CHEMBL1909352	GW441806A	0	329.79	0	2.75	GW441806A	Cc1cc(O)cc(C)c1/C=C/c1cncc(-c2nn[nH]n2)c1.Cl	Inhibition	'='	-2.05	%				UO_0000187					False	CHEMBL1962109	GSK_PKIS: IGF1R mean inhibition at 1 uM [Nanosyn]	B	BAO_0000357	single protein format	None	None	None	None	None	CHEMBL1957	Insulin-like growth factor I receptor	Homo sapiens	SINGLE PROTEIN	CHEMBL1961873	16	GSK Published Kinase Inhibitor Set			None
CHEMBL249719		0	294.38	0	3.96	20a	CNc1nc2cc(-c3ccccc3)sc2n2c(C)cnc12	Activity						Not Active						False	CHEMBL888344	Inhibition of IGF1R	B	BAO_0000357	single protein format	None	None	None	None	None	CHEMBL1957	Insulin-like growth factor I receptor	Homo sapiens	SINGLE PROTEIN	CHEMBL1140018	1	Scientific Literature	Bioorg. Med. Chem. Lett.	2007	None
CHEMBL1241669		0	377.40	0	3.59	SBL04	Oc1ccc(CN(Cc2ccc(O)c(O)c2)c2ccc3cn[nH]c3c2)cc1O	IC50	'='	180.0	nM	6.75			UO_0000065	17.87	0.33	3.15	5.98	False	CHEMBL1243629	Inhibition of human IGF1R-mediated Poly Glu4Tyr phosphorylation by ELISA	B	BAO_0000357	single protein format	Homo sapiens	None	None	None	None	CHEMBL1957	Insulin-like growth factor I receptor	Homo sapiens	SINGLE PROTEIN	CHEMBL1240326	1	Scientific Literature	Eur. J. Pharmacol.	2007	None
CHEMBL401766		0	453.93	0	3.03	2a	Cc1cc(N2CCOCC2)cc2[nH]c(-c3c(NCCn4cc(Cl)cn4)cc[nH]c3=O)nc12	IC50	'='	120.0	nM	6.92			UO_0000065	15.25	0.30	3.89	6.66	False	CHEMBL1102236	Inhibition of human recombinant IGF-1R tyrosine kinase expressed in baculovirus system assessed as [33gamma]ATP phosphorylation of poly(Glu/Tyr) substrate after 45 mins by scintillation counting	B	BAO_0000019	assay format	Homo sapiens	None	None	None	None	CHEMBL1957	Insulin-like growth factor I receptor	Homo sapiens	SINGLE PROTEIN	CHEMBL1155377	1	Scientific Literature	Bioorg. Med. Chem. Lett.	2010	None
CHEMBL1093748		0	476.54	0	1.73	2h	CNC(=O)c1cnn(CCNc2cc[nH]c(=O)c2-c2nc3c(C)cc(N4CCOCC4)cc3[nH]2)c1	IC50	'='	2060.0	nM	5.69			UO_0000065	11.93	0.22	3.96	4.28	False	CHEMBL1102236	Inhibition of human recombinant IGF-1R tyrosine kinase expressed in baculovirus system assessed as [33gamma]ATP phosphorylation of poly(Glu/Tyr) substrate after 45 mins by scintillation counting	B	BAO_0000019	assay format	Homo sapiens	None	None	None	None	CHEMBL1957	Insulin-like growth factor I receptor	Homo sapiens	SINGLE PROTEIN	CHEMBL1155377	1	Scientific Literature	Bioorg. Med. Chem. Lett.	2010	None
CHEMBL403218		0	477.57	0	2.56	3j	COCCn1cnc(CCNc2cc[nH]c(=O)c2-c2nc3c(C)cc(N4CCOCC4)cc3[nH]2)c1	IC50	'='	550.0	nM	6.26			UO_0000065	13.11	0.24	3.70	5.54	False	CHEMBL1102236	Inhibition of human recombinant IGF-1R tyrosine kinase expressed in baculovirus system assessed as [33gamma]ATP phosphorylation of poly(Glu/Tyr) substrate after 45 mins by scintillation counting	B	BAO_0000019	assay format	Homo sapiens	None	None	None	None	CHEMBL1957	Insulin-like growth factor I receptor	Homo sapiens	SINGLE PROTEIN	CHEMBL1155377	1	Scientific Literature	Bioorg. Med. Chem. Lett.	2010	None
CHEMBL401930		0	479.97	0	3.86	1	Cc1cc(N2CCOCC2)cc2[nH]c(-c3c(NC[C@@H](O)c4cccc(Cl)c4)cc[nH]c3=O)nc12	IC50	'='	100.0	nM	7.00			UO_0000065	14.58	0.28	3.14	6.59	False	CHEMBL1102236	Inhibition of human recombinant IGF-1R tyrosine kinase expressed in baculovirus system assessed as [33gamma]ATP phosphorylation of poly(Glu/Tyr) substrate after 45 mins by scintillation counting	B	BAO_0000019	assay format	Homo sapiens	None	None	None	None	CHEMBL1957	Insulin-like growth factor I receptor	Homo sapiens	SINGLE PROTEIN	CHEMBL1155377	1	Scientific Literature	Bioorg. Med. Chem. Lett.	2010	None
CHEMBL463932		0	536.59	1	4.36	26	COc1cc(N2CCN(C(C)C)CC2)ccc1Nc1nc(Nc2ccc(F)c(F)c2C(N)=O)c2cc[nH]c2n1	IC50	'='	1.3	nM	8.89			UO_0000065	16.56	0.31	4.53	7.14	True	CHEMBL955911	Inhibition of GST-tagged human IGF1R expressed in Sf9 cells by Wallac Victor fluorometer	B	BAO_0000219	cell-based format	Homo sapiens	None	None	Sf9	None	CHEMBL1957	Insulin-like growth factor I receptor	Homo sapiens	SINGLE PROTEIN	CHEMBL1153895	1	Scientific Literature	Bioorg. Med. Chem. Lett.	2009	CHEMBL3308860
CHEMBL475482		0	534.60	1	4.24	31	COc1cc(N2CCN(C(C)C)CC2)ccc1Nc1nc(Nc2ccc(F)cc2C(=O)NO)c2cc[nH]c2n1	IC50	'='	6.3	nM	8.20			UO_0000065	15.34	0.29	3.96	6.28	False	CHEMBL955911	Inhibition of GST-tagged human IGF1R expressed in Sf9 cells by Wallac Victor fluorometer	B	BAO_0000219	cell-based format	Homo sapiens	None	None	Sf9	None	CHEMBL1957	Insulin-like growth factor I receptor	Homo sapiens	SINGLE PROTEIN	CHEMBL1153895	1	Scientific Literature	Bioorg. Med. Chem. Lett.	2009	CHEMBL3308860
CHEMBL459069		0	518.60	1	4.22	11	COc1cc(N2CCN(C(C)C)CC2)ccc1Nc1nc(Nc2cc(F)ccc2C(N)=O)c2cc[nH]c2n1	IC50	'='	130.0	nM	6.89			UO_0000065	13.28	0.25	2.67	5.53	False	CHEMBL955912	Inhibition of human IGF1R phosphorylation expressed in HEK293 cells by DELFIA	B	BAO_0000219	cell-based format	Homo sapiens	None	None	HEK293	None	CHEMBL1957	Insulin-like growth factor I receptor	Homo sapiens	SINGLE PROTEIN	CHEMBL1153895	1	Scientific Literature	Bioorg. Med. Chem. Lett.	2009	CHEMBL3307715
CHEMBL505983		0	562.65	1	3.85	33	COc1cc(N2CCN(C(C)C)CC2)ccc1Nc1nc(Nc2ccc(F)cc2C(=O)NCCO)c2cc[nH]c2n1	IC50	'='	650.0	nM	6.19			UO_0000065	11.00	0.21	2.34	4.73	False	CHEMBL955912	Inhibition of human IGF1R phosphorylation expressed in HEK293 cells by DELFIA	B	BAO_0000219	cell-based format	Homo sapiens	None	None	HEK293	None	CHEMBL1957	Insulin-like growth factor I receptor	Homo sapiens	SINGLE PROTEIN	CHEMBL1153895	1	Scientific Literature	Bioorg. Med. Chem. Lett.	2009	CHEMBL3307715
CHEMBL233829		0	396.76	0	3.24	53	O=C(Nc1ccc(C(F)(F)F)c(Cl)c1)c1nnnn1CCc1ccncc1	Activity	'>'	30.0	%				UO_0000187					False	CHEMBL897510	Inhibition of IGF1R at 10 uM	B	BAO_0000357	single protein format	None	None	None	None	None	CHEMBL1957	Insulin-like growth factor I receptor	Homo sapiens	SINGLE PROTEIN	CHEMBL1148870	1	Scientific Literature	Bioorg. Med. Chem. Lett.	2007	None
CHEMBL1241462		0	228.30	0	1.94	29, ETP-45835	c1cc(-c2cc(C3CCNCC3)n[nH]2)ccn1	Inhibition	'='	3.0	%				UO_0000187					False	CHEMBL1246556	Inhibition of IGF1R at 5 uM	B	BAO_0000357	single protein format	None	None	None	None	None	CHEMBL1957	Insulin-like growth factor I receptor	Homo sapiens	SINGLE PROTEIN	CHEMBL1240515	1	Scientific Literature	J. Med. Chem.	2010	None
CHEMBL1270230		0	279.30	0	1.82	18	NC(=O)c1cc(-c2ccnc(N)n2)[nH]c1-c1ccccc1	IC50	'>'	10000.0	nM				UO_0000065					False	CHEMBL1275105	Inhibition of IGFR1	B	BAO_0000357	single protein format	None	None	None	None	None	CHEMBL1957	Insulin-like growth factor I receptor	Homo sapiens	SINGLE PROTEIN	CHEMBL1268909	1	Scientific Literature	J. Med. Chem.	2010	None
CHEMBL1098120		0	505.10	1	6.20	2	Cl.NC1CCc2c(c3cc(OCCc4ccc(O)cc4)ccc3n2CCCCCc2ccccc2)C1	IC50	'='	930.0	nM	6.03			UO_0000065	12.87	0.24	-0.17	9.98	False	CHEMBL1105616	Inhibition of IGF1R after 30 mins by chemiluminescence ELISA	B	BAO_0000357	single protein format	None	None	None	None	None	CHEMBL1957	Insulin-like growth factor I receptor	Homo sapiens	SINGLE PROTEIN	CHEMBL1157833	1	Scientific Literature	Bioorg. Med. Chem.	2010	None
CHEMBL1094492		0	535.13	1	6.21	21	COc1ccc(CCCCCn2c3c(c4cc(OCCc5ccc(O)cc5)ccc42)CC(N)CC3)cc1.Cl	IC50	'='	2860.0	nM	5.54			UO_0000065	11.12	0.20	-0.67	7.96	False	CHEMBL1105616	Inhibition of IGF1R after 30 mins by chemiluminescence ELISA	B	BAO_0000357	single protein format	None	None	None	None	None	CHEMBL1957	Insulin-like growth factor I receptor	Homo sapiens	SINGLE PROTEIN	CHEMBL1157833	1	Scientific Literature	Bioorg. Med. Chem.	2010	None
CHEMBL1094825		0	573.10	2	7.22	22	Cl.NC1CCc2c(c3cc(OCCc4ccc(O)cc4)ccc3n2CCCCCc2ccc(C(F)(F)F)cc2)C1	IC50	'='	5150.0	nM	5.29			UO_0000065	9.85	0.19	-1.93	8.75	False	CHEMBL1105616	Inhibition of IGF1R after 30 mins by chemiluminescence ELISA	B	BAO_0000357	single protein format	None	None	None	None	None	CHEMBL1957	Insulin-like growth factor I receptor	Homo sapiens	SINGLE PROTEIN	CHEMBL1157833	1	Scientific Literature	Bioorg. Med. Chem.	2010	None
CHEMBL1398474		0	344.89	1	5.71	Akt_Inhibitor_X	CCN(CC)CCCCN1c2ccccc2Oc2ccc(Cl)cc21	Residual Activity	'='	104.0	%				UO_0000187					False	CHEMBL2219210	Millipore: Percentage of residual kinase activity of IGF1R at 10uM relative to control. Control inhibitor: Staurosporine at 100.0uM. Buffer: 8 mM MOPS pH 7.0, 0.2 mM EDTA, 1 mM Na3VO4, 5 mM Na-?-glycerophosphate	B	BAO_0000357	single protein format	Homo sapiens	None	None	None	None	CHEMBL1957	Insulin-like growth factor I receptor	Homo sapiens	SINGLE PROTEIN	CHEMBL2218924	1	Scientific Literature	Biochem. J.	2013	None
CHEMBL2218935		0	365.50	1	5.03	Flt_3_Inhibitor_III	c1ccc(-c2cnc(Nc3ccc(OCCN4CCCC4)cc3)s2)cc1	Residual Activity	'='	97.0	%				UO_0000187					False	CHEMBL2219210	Millipore: Percentage of residual kinase activity of IGF1R at 10uM relative to control. Control inhibitor: Staurosporine at 100.0uM. Buffer: 8 mM MOPS pH 7.0, 0.2 mM EDTA, 1 mM Na3VO4, 5 mM Na-?-glycerophosphate	B	BAO_0000357	single protein format	Homo sapiens	None	None	None	None	CHEMBL1957	Insulin-like growth factor I receptor	Homo sapiens	SINGLE PROTEIN	CHEMBL2218924	1	Scientific Literature	Biochem. J.	2013	None
CHEMBL259551		0	327.35	0	2.92	FR-180204	Nc1n[nH]c2nnc(-c3c(-c4ccccc4)nn4ccccc34)cc12	Residual Activity	'='	76.0	%				UO_0000187					False	CHEMBL2219210	Millipore: Percentage of residual kinase activity of IGF1R at 10uM relative to control. Control inhibitor: Staurosporine at 100.0uM. Buffer: 8 mM MOPS pH 7.0, 0.2 mM EDTA, 1 mM Na3VO4, 5 mM Na-?-glycerophosphate	B	BAO_0000357	single protein format	Homo sapiens	None	None	None	None	CHEMBL1957	Insulin-like growth factor I receptor	Homo sapiens	SINGLE PROTEIN	CHEMBL2218924	1	Scientific Literature	Biochem. J.	2013	None
CHEMBL17331	PD-169316	0	360.35	0	4.85	PD-169316	O=[N+]([O-])c1ccc(-c2nc(-c3ccc(F)cc3)c(-c3ccncc3)[nH]2)cc1	Residual Activity	'='	105.0	%				UO_0000187					False	CHEMBL2219210	Millipore: Percentage of residual kinase activity of IGF1R at 10uM relative to control. Control inhibitor: Staurosporine at 100.0uM. Buffer: 8 mM MOPS pH 7.0, 0.2 mM EDTA, 1 mM Na3VO4, 5 mM Na-?-glycerophosphate	B	BAO_0000357	single protein format	Homo sapiens	None	None	None	None	CHEMBL1957	Insulin-like growth factor I receptor	Homo sapiens	SINGLE PROTEIN	CHEMBL2218924	1	Scientific Literature	Biochem. J.	2013	None
CHEMBL405759		0	318.34	0	3.71	TWS119	Nc1cccc(-c2cc3c(Oc4cccc(O)c4)ncnc3[nH]2)c1	Residual Activity	'='	85.0	%				UO_0000187					False	CHEMBL2219210	Millipore: Percentage of residual kinase activity of IGF1R at 10uM relative to control. Control inhibitor: Staurosporine at 100.0uM. Buffer: 8 mM MOPS pH 7.0, 0.2 mM EDTA, 1 mM Na3VO4, 5 mM Na-?-glycerophosphate	B	BAO_0000357	single protein format	Homo sapiens	None	None	None	None	CHEMBL1957	Insulin-like growth factor I receptor	Homo sapiens	SINGLE PROTEIN	CHEMBL2218924	1	Scientific Literature	Biochem. J.	2013	None
CHEMBL409450	6BIO	0	356.18	0	3.42	Indirubin_6bromo_oxime	O=C1Nc2cc(Br)ccc2/C1=C1/Nc2ccccc2/C1=N\O	Residual Activity	'='	101.0	%				UO_0000187					False	CHEMBL2219210	Millipore: Percentage of residual kinase activity of IGF1R at 10uM relative to control. Control inhibitor: Staurosporine at 100.0uM. Buffer: 8 mM MOPS pH 7.0, 0.2 mM EDTA, 1 mM Na3VO4, 5 mM Na-?-glycerophosphate	B	BAO_0000357	single protein format	Homo sapiens	None	None	None	None	CHEMBL1957	Insulin-like growth factor I receptor	Homo sapiens	SINGLE PROTEIN	CHEMBL2218924	1	Scientific Literature	Biochem. J.	2013	None
CHEMBL1240885		0	244.23	0	1.82	CGP-57380	Nc1ncnc2[nH]nc(Nc3ccc(F)cc3)c12	Residual Activity	'='	112.0	%				UO_0000187					False	CHEMBL2219210	Millipore: Percentage of residual kinase activity of IGF1R at 10uM relative to control. Control inhibitor: Staurosporine at 100.0uM. Buffer: 8 mM MOPS pH 7.0, 0.2 mM EDTA, 1 mM Na3VO4, 5 mM Na-?-glycerophosphate	B	BAO_0000357	single protein format	Homo sapiens	None	None	None	None	CHEMBL1957	Insulin-like growth factor I receptor	Homo sapiens	SINGLE PROTEIN	CHEMBL2218924	1	Scientific Literature	Biochem. J.	2013	None
CHEMBL2443139		0	466.54	0	4.19	31	CC(C)Nc1ccc(Oc2cc(O)cc(O)c2-c2cc(C(=O)NC3CCN(C)CC3)no2)cc1	IC50	'>'	10.0	nM				UO_0000065					False	CHEMBL2444003	Inhibition of IGFR1 (unknown origin)	B	BAO_0000357	single protein format	Homo sapiens	None	None	None	None	CHEMBL1957	Insulin-like growth factor I receptor	Homo sapiens	SINGLE PROTEIN	CHEMBL2439976	1	Scientific Literature	Bioorg. Med. Chem.	2013	None
CHEMBL2312140		0	448.96	0	4.37	1	COc1cc(Nc2ncc(Cl)c(-c3cccc(CC#N)c3)n2)ccc1N1CCN(C)CC1	Inhibition	'>='	80.0	%				UO_0000187					False	CHEMBL2317138	Inhibition of IGF1R (unknown origin) at 1 uM	B	BAO_0000357	single protein format	Homo sapiens	None	None	None	None	CHEMBL1957	Insulin-like growth factor I receptor	Homo sapiens	SINGLE PROTEIN	CHEMBL2311352	1	Scientific Literature	Bioorg. Med. Chem. Lett.	2013	None
CHEMBL462528		0	446.33	0	4.54	28	O=C(Nc1cccc(Br)c1)c1nscc1NCCc1ccc2c(c1)OCO2	Inhibition	'<'	30.0	%				UO_0000187					False	CHEMBL1034028	Inhibition of IGF1R at 10 uM by HTRF assay	B	BAO_0000357	single protein format	None	None	None	None	None	CHEMBL1957	Insulin-like growth factor I receptor	Homo sapiens	SINGLE PROTEIN	CHEMBL1136839	1	Scientific Literature	Bioorg. Med. Chem. Lett.	2009	None
CHEMBL1096466		0	332.38	0	4.48	16c	Nc1cc(F)ccc1Nc1ccc2c(c1)Cc1ccccc1CC2=O	Inhibition						Not Active						False	CHEMBL1108239	Inhibition of IGF1R at 10 uM	B	BAO_0000357	single protein format	None	None	None	None	None	CHEMBL1957	Insulin-like growth factor I receptor	Homo sapiens	SINGLE PROTEIN	CHEMBL1157789	1	Scientific Literature	Bioorg. Med. Chem. Lett.	2010	None
CHEMBL1094195		0	567.05	2	7.20	7	Cl.NCCc1cn(Cc2ccc(-c3cccc(C(F)(F)F)c3)cc2)c2ccc(OCCc3ccc(O)cc3)cc12	IC50	'='	1070.0	nM	5.97			UO_0000065	11.25	0.21	-1.23	9.88	False	CHEMBL1111025	Noncompetitive inhibition of IGF1R after 30 mins by chemiluminescence ELISA in presence of 25 uM ATP	B	BAO_0000357	single protein format	None	None	None	None	None	CHEMBL1957	Insulin-like growth factor I receptor	Homo sapiens	SINGLE PROTEIN	CHEMBL1157833	1	Scientific Literature	Bioorg. Med. Chem.	2010	None
CHEMBL1256427		0	616.17	3	5.75	M15	COCCCN1CCN([C@H]2CC[C@H](n3nc(-c4ccc(Nc5nc6cccc(Cl)c6o5)cc4)c4c(N)ncnc43)CC2)CC1	IC50	'='	72.44	nM	7.14			UO_0000065	11.59	0.22	1.39	5.79	False	CHEMBL3047240	Inhibition of Homo sapiens (human) recombinant C-terminal GST-tagged IGF1R expressed in baculovirus infected Sf21 cells by homogeneous time-resolved fluorescence assay	B	BAO_0000219	cell-based format	Homo sapiens	None	None	Sf21	None	CHEMBL1957	Insulin-like growth factor I receptor	Homo sapiens	SINGLE PROTEIN	CHEMBL3046195	1	Scientific Literature	Med Chem Res	2012	CHEMBL4106362
CHEMBL3962213		0	401.27	0	3.93	table2, ent 133	Brc1cnc(Nc2cc(C3CC3)n[nH]2)nc1Nc1cc(C2CC2)n[nH]1	IC50	'='	500.0	nM	6.30			UO_0000065	15.70	0.34	2.37	5.88	False	CHEMBL3882755	Inhibition of human IGF1R kinase domain (M954 to C1367 residues) un-phosphorylated apo-enzyme form expressed in baculovirus based expression system using poly-EY peptide incubated for 2 hrs by luciferase-luciferin coupled chemiluminescent assay	B	BAO_0000019	assay format	Homo sapiens	None	None	None	None	CHEMBL1957	Insulin-like growth factor I receptor	Homo sapiens	SINGLE PROTEIN	CHEMBL3882726	38	Patent Bioactivity Data		2008	None
CHEMBL3967785		0	440.13	1	5.63	table2, ent 136	Clc1cccc(Nc2ncc(Br)c(Nc3cc(C4CC4)n[nH]3)n2)c1Cl	IC50	'='	50.0	nM	7.30			UO_0000065	16.59	0.40	1.67	9.30	False	CHEMBL3882755	Inhibition of human IGF1R kinase domain (M954 to C1367 residues) un-phosphorylated apo-enzyme form expressed in baculovirus based expression system using poly-EY peptide incubated for 2 hrs by luciferase-luciferin coupled chemiluminescent assay	B	BAO_0000019	assay format	Homo sapiens	None	None	None	None	CHEMBL1957	Insulin-like growth factor I receptor	Homo sapiens	SINGLE PROTEIN	CHEMBL3882726	38	Patent Bioactivity Data		2008	None
CHEMBL3913705		0	375.23	0	3.79	table2, ent 138	Brc1cnc(NCc2ccco2)nc1Nc1cc(C2CC2)n[nH]1	IC50	'='	50.0	nM	7.30			UO_0000065	19.46	0.43	3.51	7.97	False	CHEMBL3882755	Inhibition of human IGF1R kinase domain (M954 to C1367 residues) un-phosphorylated apo-enzyme form expressed in baculovirus based expression system using poly-EY peptide incubated for 2 hrs by luciferase-luciferin coupled chemiluminescent assay	B	BAO_0000019	assay format	Homo sapiens	None	None	None	None	CHEMBL1957	Insulin-like growth factor I receptor	Homo sapiens	SINGLE PROTEIN	CHEMBL3882726	38	Patent Bioactivity Data		2008	None
CHEMBL3982265		0	344.78	0	4.36	table2, ent 168	Fc1cnc(Nc2ccccc2Cl)nc1Nc1cc(C2CC2)[nH]n1	IC50	'='	50.0	nM	7.30			UO_0000065	21.18	0.42	2.94	9.30	False	CHEMBL3882755	Inhibition of human IGF1R kinase domain (M954 to C1367 residues) un-phosphorylated apo-enzyme form expressed in baculovirus based expression system using poly-EY peptide incubated for 2 hrs by luciferase-luciferin coupled chemiluminescent assay	B	BAO_0000019	assay format	Homo sapiens	None	None	None	None	CHEMBL1957	Insulin-like growth factor I receptor	Homo sapiens	SINGLE PROTEIN	CHEMBL3882726	38	Patent Bioactivity Data		2008	None
CHEMBL1095439		0	537.06	1	3.53	20	Cc1cc(N2CCN(CCCO)CC2)cc2[nH]c(-c3c(NC[C@@H](O)c4cccc(Cl)c4)cc[nH]c3=O)nc12	IC50	'='	16.0	nM	7.80			UO_0000065	14.52	0.28	4.27	6.47	False	CHEMBL1115499	Inhibition of IGF1R	B	BAO_0000357	single protein format	None	None	None	None	None	CHEMBL1957	Insulin-like growth factor I receptor	Homo sapiens	SINGLE PROTEIN	CHEMBL1157113	1	Scientific Literature	Bioorg. Med. Chem. Lett.	2010	None
CHEMBL1096089		0	518.02	1	3.67	25	Cc1cc(N2CCN(CC#N)CC2)cc2[nH]c(-c3c(NC[C@@H](O)c4cccc(Cl)c4)cc[nH]c3=O)nc12	IC50	'='	38.0	nM	7.42			UO_0000065	14.32	0.27	3.75	5.98	False	CHEMBL1115499	Inhibition of IGF1R	B	BAO_0000357	single protein format	None	None	None	None	None	CHEMBL1957	Insulin-like growth factor I receptor	Homo sapiens	SINGLE PROTEIN	CHEMBL1157113	1	Scientific Literature	Bioorg. Med. Chem. Lett.	2010	None
CHEMBL1256423		0	572.12	2	5.65	M9g	Cc1cc(Cl)c2oc(Nc3ccc(-c4nn([C@H]5CC[C@@H](N6CCN(C)CC6)CC5)c5ncnc(N)c45)cc3)nc2c1	IC50	'='	346.74	nM	6.46			UO_0000065	11.29	0.22	0.81	5.66	False	CHEMBL3047240	Inhibition of Homo sapiens (human) recombinant C-terminal GST-tagged IGF1R expressed in baculovirus infected Sf21 cells by homogeneous time-resolved fluorescence assay	B	BAO_0000219	cell-based format	Homo sapiens	None	None	Sf21	None	CHEMBL1957	Insulin-like growth factor I receptor	Homo sapiens	SINGLE PROTEIN	CHEMBL3046195	1	Scientific Literature	Med Chem Res	2012	CHEMBL4106362
CHEMBL3823078		0	602.10	2	5.23	12g	COc1cc(N2CCC(N3CCN(C)CC3)CC2)c(F)cc1Nc1ncc(Cl)c(Nc2ccccc2P(C)(C)=O)n1	IC50	'='	59.5	nM	7.22			UO_0000065	12.00	0.24	2.00	8.42	False	CHEMBL3824710	Inhibition of human IGF1R using KKKSPGEYVNIEFG as substrate and [gamma-33P]ATP measured after 1 hr	B	BAO_0000357	single protein format	Homo sapiens	None	None	None	None	CHEMBL1957	Insulin-like growth factor I receptor	Homo sapiens	SINGLE PROTEIN	CHEMBL3822358	1	Scientific Literature	J. Med. Chem.	2016	None
CHEMBL313417		0	297.36	0	3.86	SKF-86002	Fc1ccc(-c2nc3n(c2-c2ccncc2)CCS3)cc1	Residual Activity	'='	116.0	%				UO_0000187					False	CHEMBL2219110	Millipore: Percentage of residual kinase activity of IGF1R at 1uM relative to control. Control inhibitor: Staurosporine at 100.0uM. Buffer: 50 mM Tris pH 7.5, 0.1 mM EGTA, 0.1 mM Na3VO4, 0.1% ?-mercaptoethanol	B	BAO_0000357	single protein format	Homo sapiens	None	None	None	None	CHEMBL1957	Insulin-like growth factor I receptor	Homo sapiens	SINGLE PROTEIN	CHEMBL2218924	1	Scientific Literature	Biochem. J.	2013	None
CHEMBL2218940		0	335.35	0	4.23	SL327	N#C/C(=C(\N)Sc1ccc(N)cc1)c1ccccc1C(F)(F)F	Residual Activity	'='	99.0	%				UO_0000187					False	CHEMBL2219110	Millipore: Percentage of residual kinase activity of IGF1R at 1uM relative to control. Control inhibitor: Staurosporine at 100.0uM. Buffer: 50 mM Tris pH 7.5, 0.1 mM EGTA, 0.1 mM Na3VO4, 0.1% ?-mercaptoethanol	B	BAO_0000357	single protein format	Homo sapiens	None	None	None	None	CHEMBL1957	Insulin-like growth factor I receptor	Homo sapiens	SINGLE PROTEIN	CHEMBL2218924	1	Scientific Literature	Biochem. J.	2013	None
CHEMBL461662		0	564.16	2	6.86	16	CCn1c(Sc2ccc(Nc3c(C#N)cnc4cc(NCCCN(C)C)c(OC)cc34)cc2Cl)nc(C)c1C	IC50	'='	10.0	nM	8.00			UO_0000065	14.18	0.28	1.14	8.79	False	CHEMBL1018146	Inhibition of GST-IGF1R	B	BAO_0000357	single protein format	None	None	None	None	None	CHEMBL1957	Insulin-like growth factor I receptor	Homo sapiens	SINGLE PROTEIN	CHEMBL1139310	1	Scientific Literature	Bioorg. Med. Chem. Lett.	2009	None
CHEMBL468907		0	515.69	2	5.72	18	COc1cc2c(Nc3ccc(Sc4nc(C)c(C)n4C)cc3)c(C#N)cnc2cc1NCCCN(C)C	IC50	'='	394.0	nM	6.41			UO_0000065	12.42	0.24	0.68	7.04	False	CHEMBL1018146	Inhibition of GST-IGF1R	B	BAO_0000357	single protein format	None	None	None	None	None	CHEMBL1957	Insulin-like growth factor I receptor	Homo sapiens	SINGLE PROTEIN	CHEMBL1139310	1	Scientific Literature	Bioorg. Med. Chem. Lett.	2009	None
CHEMBL453681		0	650.25	3	5.88	30	CCn1c(Sc2ccc(Nc3c(C#N)cnc4cc(OCCCN5CCN(CCO)CC5)c(OC)cc34)cc2Cl)nc(C)c1C	IC50	'='	11.0	nM	7.96			UO_0000065	12.24	0.24	2.08	7.12	False	CHEMBL1018146	Inhibition of GST-IGF1R	B	BAO_0000357	single protein format	None	None	None	None	None	CHEMBL1957	Insulin-like growth factor I receptor	Homo sapiens	SINGLE PROTEIN	CHEMBL1139310	1	Scientific Literature	Bioorg. Med. Chem. Lett.	2009	None
CHEMBL447951		0	625.20	3	5.55	35	CCn1c(Sc2ccc(Nc3c(C#N)cnc4cc(OCCCN(C)CC(O)CO)c(OC)cc34)cc2Cl)nc(C)c1C	IC50	'='	14.0	nM	7.85			UO_0000065	12.56	0.25	2.30	6.10	False	CHEMBL1018146	Inhibition of GST-IGF1R	B	BAO_0000357	single protein format	None	None	None	None	None	CHEMBL1957	Insulin-like growth factor I receptor	Homo sapiens	SINGLE PROTEIN	CHEMBL1139310	1	Scientific Literature	Bioorg. Med. Chem. Lett.	2009	None
CHEMBL183906		0	273.24	0	3.03	4a	O=C1NC(=O)/C(=C/c2cccc(C(F)(F)F)c2)S1	Inhibition	'='	1.0	%				UO_0000187					False	CHEMBL1012692	Inhibition of IGF1R at 5 uM	B	BAO_0000357	single protein format	None	None	None	None	None	CHEMBL1957	Insulin-like growth factor I receptor	Homo sapiens	SINGLE PROTEIN	CHEMBL1139352	1	Scientific Literature	J. Med. Chem.	2009	None
CHEMBL97771		0	373.41	1	5.18	Src_Inhibitor_I	COc1cc2ncnc(Nc3ccc(Oc4ccccc4)cc3)c2cc1OC	Residual Activity	'='	117.0	%				UO_0000187					False	CHEMBL2219110	Millipore: Percentage of residual kinase activity of IGF1R at 1uM relative to control. Control inhibitor: Staurosporine at 100.0uM. Buffer: 50 mM Tris pH 7.5, 0.1 mM EGTA, 0.1 mM Na3VO4, 0.1% ?-mercaptoethanol	B	BAO_0000357	single protein format	Homo sapiens	None	None	None	None	CHEMBL1957	Insulin-like growth factor I receptor	Homo sapiens	SINGLE PROTEIN	CHEMBL2218924	1	Scientific Literature	Biochem. J.	2013	None
CHEMBL7724	AG1295	0	234.30	0	3.91	Tyrphostin AG-1295	Cc1cc2ncc(-c3ccccc3)nc2cc1C	Residual Activity	'='	131.0	%				UO_0000187					False	CHEMBL2219110	Millipore: Percentage of residual kinase activity of IGF1R at 1uM relative to control. Control inhibitor: Staurosporine at 100.0uM. Buffer: 50 mM Tris pH 7.5, 0.1 mM EGTA, 0.1 mM Na3VO4, 0.1% ?-mercaptoethanol	B	BAO_0000357	single protein format	Homo sapiens	None	None	None	None	CHEMBL1957	Insulin-like growth factor I receptor	Homo sapiens	SINGLE PROTEIN	CHEMBL2218924	1	Scientific Literature	Biochem. J.	2013	None
CHEMBL86943		0	310.35	0	3.30	VEGF_Receptor_2_Kinase_Inhibitor_I	CCOC(=O)c1c(C)[nH]c(/C=C2\C(=O)Nc3ccccc32)c1C	Residual Activity	'='	97.0	%				UO_0000187					False	CHEMBL2219111	Millipore: Percentage of residual kinase activity of IGF1R at 10uM relative to control. Control inhibitor: Staurosporine at 100.0uM. Buffer: 50 mM Tris pH 7.5, 0.1 mM EGTA, 0.1 mM Na3VO4, 0.1% ?-mercaptoethanol	B	BAO_0000357	single protein format	Homo sapiens	None	None	None	None	CHEMBL1957	Insulin-like growth factor I receptor	Homo sapiens	SINGLE PROTEIN	CHEMBL2218924	1	Scientific Literature	Biochem. J.	2013	None
CHEMBL23327	PURVALANOLA	0	388.90	0	4.23	Purvalanol_A	CC(C)[C@H](CO)Nc1nc(Nc2cccc(Cl)c2)c2ncn(C(C)C)c2n1	Residual Activity	'='	98.0	%				UO_0000187					False	CHEMBL2219110	Millipore: Percentage of residual kinase activity of IGF1R at 1uM relative to control. Control inhibitor: Staurosporine at 100.0uM. Buffer: 50 mM Tris pH 7.5, 0.1 mM EGTA, 0.1 mM Na3VO4, 0.1% ?-mercaptoethanol	B	BAO_0000357	single protein format	Homo sapiens	None	None	None	None	CHEMBL1957	Insulin-like growth factor I receptor	Homo sapiens	SINGLE PROTEIN	CHEMBL2218924	1	Scientific Literature	Biochem. J.	2013	None
CHEMBL608533	MIDOSTAURIN	4	570.65	2	5.91	PKC-412	CO[C@@H]1[C@H](N(C)C(=O)c2ccccc2)C[C@H]2O[C@]1(C)n1c3ccccc3c3c4c(c5c6ccccc6n2c5c31)C(=O)NC4	Kd	'>'	10000.0	nM				UO_0000065					True	CHEMBL1244869	Binding affinity to IGF1R	B	BAO_0000357	single protein format	None	None	None	None	None	CHEMBL1957	Insulin-like growth factor I receptor	Homo sapiens	SINGLE PROTEIN	CHEMBL1240346	1	Scientific Literature	Blood	2009	None
CHEMBL563555		0	383.50	1	5.15	13a	COc1nc(C)cc2c1-c1[nH]c3ccccc3c1CCN2CCc1ccccc1	IC50	'>'	40000.0	nM				UO_0000065					False	CHEMBL1036441	Inhibition of recombinant IGFR1	B	BAO_0000357	single protein format	None	None	None	None	None	CHEMBL1957	Insulin-like growth factor I receptor	Homo sapiens	SINGLE PROTEIN	CHEMBL1151875	1	Scientific Literature	Bioorg. Med. Chem.	2009	None
CHEMBL560446		0	544.23	2	6.72	23b	C[C@@H](c1ccccc1)N1CCc2c([nH]c3ccc(Br)cc23)-c2c(I)ccnc21	IC50						Not Determined						False	CHEMBL1036441	Inhibition of recombinant IGFR1	B	BAO_0000357	single protein format	None	None	None	None	None	CHEMBL1957	Insulin-like growth factor I receptor	Homo sapiens	SINGLE PROTEIN	CHEMBL1151875	1	Scientific Literature	Bioorg. Med. Chem.	2009	None
CHEMBL3792850		0	411.51	0	4.14	26	O=C(Nc1ccc(CN2CCN(c3ccccc3)CC2)cc1)c1n[nH]c2ccccc12	Inhibition	'='	0.5	%				UO_0000187					False	CHEMBL3794768	Inhibition of human N-terminal GST-tagged IGF1R cytoplasmic domain (959 to 1367 residues) expressed in baculovirus expression system using fluorescence labelled IRS1 as substrate at 50 times IC50 by electrophoretic mobility shift assay relative to control	B	BAO_0000019	assay format	Homo sapiens	None	None	None	None	CHEMBL1957	Insulin-like growth factor I receptor	Homo sapiens	SINGLE PROTEIN	CHEMBL3792292	1	Scientific Literature	Bioorg. Med. Chem. Lett.	2016	None
CHEMBL276711	SEMAXANIB	3	238.29	0	3.12	45	Cc1cc(C)c(/C=C2\C(=O)Nc3ccccc32)[nH]1	IC50	'>'	100000.0	nM				UO_0000065					False	CHEMBL697346	Concentration required to achieve 50% inhibition of tyrosine phosphorylation on human Insulin-like growth factor I receptor	B	BAO_0000357	single protein format	None	None	None	None	None	CHEMBL1957	Insulin-like growth factor I receptor	Homo sapiens	SINGLE PROTEIN	CHEMBL1131018	1	Scientific Literature	J. Med. Chem.	1998	None
CHEMBL3818247		0	461.48	0	3.32	4d	CN1C(=O)COc2c1cnc1ccc(Sc3nnc4c(F)cc(-c5cnn(C)c5)cn34)cc21	IC50	'>'	30000.0	nM				UO_0000065					False	CHEMBL3820499	Inhibition of IGF-1R (unknown origin) incubated for 1 hr by spectrophotometric analysis	B	BAO_0000357	single protein format	Homo sapiens	None	None	None	None	CHEMBL1957	Insulin-like growth factor I receptor	Homo sapiens	SINGLE PROTEIN	CHEMBL3817824	1	Scientific Literature	Bioorg. Med. Chem.	2016	None
CHEMBL330608		0	431.53	0	3.90	5	CC1=CCC[C@@H]2[C@]1(C)CC[C@@H](C)[C@@]2(C)CC1=C(O)C(O)=C/C(=N\[C@@H](CO)C(=O)O)C1=O	NI						Not Active						False	CHEMBL698353	Inhibition of Insulin-like growth factor I receptor (No effect)	B	BAO_0000357	single protein format	None	None	None	None	None	CHEMBL1957	Insulin-like growth factor I receptor	Homo sapiens	SINGLE PROTEIN	CHEMBL1145828	1	Scientific Literature	J. Med. Chem.	2003	None
CHEMBL89040		0	347.42	0	2.77	17	Cc1cccc2c1/C(=C/c1ccc(N3CCN(C=O)CC3)cc1)C(=O)N2	IC50	'='	67600.0	nM	4.17			UO_0000065	12.00	0.22	1.40	7.92	False	CHEMBL697346	Concentration required to achieve 50% inhibition of tyrosine phosphorylation on human Insulin-like growth factor I receptor	B	BAO_0000357	single protein format	None	None	None	None	None	CHEMBL1957	Insulin-like growth factor I receptor	Homo sapiens	SINGLE PROTEIN	CHEMBL1131018	1	Scientific Literature	J. Med. Chem.	1998	None
CHEMBL337642		0	531.57	1	2.03	29	O=C1NC(=O)C2=C1c1cn(c3ncccc13)CCOCCOCCOCCOCCn1cc2c2cccnc21	Activity	'='	97.0	%				UO_0000187					False	CHEMBL814331	Inhibition of Type 1 insulin like growth factor receptor at 10 uM	B	BAO_0000357	single protein format	Homo sapiens	None	None	None	None	CHEMBL1957	Insulin-like growth factor I receptor	Homo sapiens	SINGLE PROTEIN	CHEMBL1145082	1	Scientific Literature	J. Med. Chem.	2003	None
CHEMBL461391		0	383.50	1	5.24	14	CC(C)(C)c1cccc(-n2cc(-c3ccccc3NCc3ccncc3)nn2)c1	Inhibition	'<'	30.0	%				UO_0000187					False	CHEMBL960816	Inhibition of IGF1R at 10 uM	B	BAO_0000357	single protein format	None	None	None	None	None	CHEMBL1957	Insulin-like growth factor I receptor	Homo sapiens	SINGLE PROTEIN	CHEMBL1153264	1	Scientific Literature	Bioorg. Med. Chem. Lett.	2009	None
CHEMBL522304		0	395.39	0	4.96	11	FC(F)(F)c1ccc(-n2cc(-c3ccccc3NCc3ccncc3)nn2)cc1	Inhibition	'<'	30.0	%				UO_0000187					False	CHEMBL960816	Inhibition of IGF1R at 10 uM	B	BAO_0000357	single protein format	None	None	None	None	None	CHEMBL1957	Insulin-like growth factor I receptor	Homo sapiens	SINGLE PROTEIN	CHEMBL1153264	1	Scientific Literature	Bioorg. Med. Chem. Lett.	2009	None
CHEMBL491502		0	411.39	0	4.84	9	FC(F)(F)Oc1cccc(-n2cc(-c3ccccc3NCc3ccncc3)nn2)c1	Inhibition	'<'	30.0	%				UO_0000187					False	CHEMBL960816	Inhibition of IGF1R at 10 uM	B	BAO_0000357	single protein format	None	None	None	None	None	CHEMBL1957	Insulin-like growth factor I receptor	Homo sapiens	SINGLE PROTEIN	CHEMBL1153264	1	Scientific Literature	Bioorg. Med. Chem. Lett.	2009	None
CHEMBL120077		0	325.34	0	3.88	JNJ-10198409	COc1cc2c(cc1OC)-c1n[nH]c(Nc3cccc(F)c3)c1C2	Residual Activity	'='	115.0	%				UO_0000187					False	CHEMBL2219111	Millipore: Percentage of residual kinase activity of IGF1R at 10uM relative to control. Control inhibitor: Staurosporine at 100.0uM. Buffer: 50 mM Tris pH 7.5, 0.1 mM EGTA, 0.1 mM Na3VO4, 0.1% ?-mercaptoethanol	B	BAO_0000357	single protein format	Homo sapiens	None	None	None	None	CHEMBL1957	Insulin-like growth factor I receptor	Homo sapiens	SINGLE PROTEIN	CHEMBL2218924	1	Scientific Literature	Biochem. J.	2013	None
CHEMBL2218930		0	473.55	1	5.48	PDGF_RTK_Inhibitor	COc1cc2nccc(Oc3ccc(NC(=S)NC(=O)c4ccccc4C)cc3)c2cc1OC	Residual Activity	'='	148.0	%				UO_0000187					False	CHEMBL2219111	Millipore: Percentage of residual kinase activity of IGF1R at 10uM relative to control. Control inhibitor: Staurosporine at 100.0uM. Buffer: 50 mM Tris pH 7.5, 0.1 mM EGTA, 0.1 mM Na3VO4, 0.1% ?-mercaptoethanol	B	BAO_0000357	single protein format	Homo sapiens	None	None	None	None	CHEMBL1957	Insulin-like growth factor I receptor	Homo sapiens	SINGLE PROTEIN	CHEMBL2218924	1	Scientific Literature	Biochem. J.	2013	None
CHEMBL519976		0	268.28	0	1.72	7	COc1ncnc2c1ncn2CC(=O)c1ccccc1	Inhibition						Not Active						False	CHEMBL949883	Inhibition of IGF1R up to 100 uM	B	BAO_0000357	single protein format	None	None	None	None	None	CHEMBL1957	Insulin-like growth factor I receptor	Homo sapiens	SINGLE PROTEIN	CHEMBL1137681	1	Scientific Literature	Eur. J. Med. Chem.	2009	None
CHEMBL319347		0	241.20	0	-1.41	37	COC1=CC(=O)C(N[C@@H](CO)C(=O)O)=CC1=O	IC50	'>'	50000.0	nM				UO_0000065					False	CHEMBL697504	Inhibition of Insulin-like growth factor I receptor	B	BAO_0000357	single protein format	None	None	None	None	None	CHEMBL1957	Insulin-like growth factor I receptor	Homo sapiens	SINGLE PROTEIN	CHEMBL1145828	1	Scientific Literature	J. Med. Chem.	2003	None
CHEMBL472846		0	535.57	2	6.06	4	CCCN1CCC=C(c2ccc(Nc3nc(Nc4ccccc4C(N)=O)c4cc[nH]c4n3)c(C(F)(F)F)c2)C1	IC50	'>'	10000.0	nM				UO_0000065					False	CHEMBL955912	Inhibition of human IGF1R phosphorylation expressed in HEK293 cells by DELFIA	B	BAO_0000219	cell-based format	Homo sapiens	None	None	HEK293	None	CHEMBL1957	Insulin-like growth factor I receptor	Homo sapiens	SINGLE PROTEIN	CHEMBL1153895	1	Scientific Literature	Bioorg. Med. Chem. Lett.	2009	CHEMBL3307715
CHEMBL463932		0	536.59	1	4.36	26	COc1cc(N2CCN(C(C)C)CC2)ccc1Nc1nc(Nc2ccc(F)c(F)c2C(N)=O)c2cc[nH]c2n1	IC50	'='	213.0	nM	6.67			UO_0000065	12.43	0.23	2.31	5.36	False	CHEMBL955912	Inhibition of human IGF1R phosphorylation expressed in HEK293 cells by DELFIA	B	BAO_0000219	cell-based format	Homo sapiens	None	None	HEK293	None	CHEMBL1957	Insulin-like growth factor I receptor	Homo sapiens	SINGLE PROTEIN	CHEMBL1153895	1	Scientific Literature	Bioorg. Med. Chem. Lett.	2009	CHEMBL3307715
CHEMBL448628		0	608.75	1	4.33	13	COc1ccccc1Cc1nc2ccc(-c3nn([C@H]4CC[C@H](N5CCN(C(=O)N(C)C)CC5)CC4)c4ncnc(N)c34)cc2[nH]1	IC50	'='	69.0	nM	7.16			UO_0000065	11.76	0.22	2.83	5.33	False	CHEMBL964129	Inhibition of IGF1R by time resolved fluorescence assay	B	BAO_0000357	single protein format	None	None	None	None	None	CHEMBL1957	Insulin-like growth factor I receptor	Homo sapiens	SINGLE PROTEIN	CHEMBL1153290	1	Scientific Literature	Bioorg. Med. Chem. Lett.	2009	None
CHEMBL460164		0	553.09	2	5.09	2	COc1cc2c(Nc3ccc(Sc4nccn4C)c(Cl)c3)c(C#N)cnc2cc1OCCCN(C)CCO	IC50	'='	140.0	nM	6.85			UO_0000065	12.39	0.25	1.76	6.32	False	CHEMBL1018146	Inhibition of GST-IGF1R	B	BAO_0000357	single protein format	None	None	None	None	None	CHEMBL1957	Insulin-like growth factor I receptor	Homo sapiens	SINGLE PROTEIN	CHEMBL1139310	1	Scientific Literature	Bioorg. Med. Chem. Lett.	2009	None
CHEMBL322857		0	530.65	1	4.84	7	COc1cc2c(Nc3ccc(Sc4nccn4C)cc3)c(C#N)cnc2cc1OCCCN1CCOCC1	IC50	'='	1000.0	nM	6.00			UO_0000065	11.31	0.22	1.16	6.16	False	CHEMBL1018146	Inhibition of GST-IGF1R	B	BAO_0000357	single protein format	None	None	None	None	None	CHEMBL1957	Insulin-like growth factor I receptor	Homo sapiens	SINGLE PROTEIN	CHEMBL1139310	1	Scientific Literature	Bioorg. Med. Chem. Lett.	2009	None
CHEMBL318804		0	565.10	2	5.50	8	COc1cc2c(Nc3ccc(Sc4nccn4C)c(Cl)c3)c(C#N)cnc2cc1OCCCN1CCOCC1	IC50	'='	66.0	nM	7.18			UO_0000065	12.71	0.25	1.68	7.37	False	CHEMBL1018146	Inhibition of GST-IGF1R	B	BAO_0000357	single protein format	None	None	None	None	None	CHEMBL1957	Insulin-like growth factor I receptor	Homo sapiens	SINGLE PROTEIN	CHEMBL1139310	1	Scientific Literature	Bioorg. Med. Chem. Lett.	2009	None
CHEMBL1988075		0	469.55	1	6.70	SID103904287	Cc1ccc(-c2cnc(N)c3c(-c4ccc(NC(=O)Nc5cccc(F)c5)cc4)csc23)cn1	Ki	'>'	1995.26	nM			inactive	UO_0000065					False	CHEMBL1963792	PUBCHEM_BIOASSAY: Navigating the Kinome. (Class of assay: other) Panel member name: IGF1R	F	BAO_0000019	assay format	None	None	None	None	None	CHEMBL1957	Insulin-like growth factor I receptor	Homo sapiens	SINGLE PROTEIN	CHEMBL1201862	7	PubChem BioAssays			None
CHEMBL260092		0	441.42	0	4.66	SID103904742	Nc1ncnc2c1N=C(c1ccc(NC(=O)Nc3cccc(C(F)(F)F)c3)cc1)CCN2	Ki	'>'	1000.0	nM			inactive	UO_0000065					False	CHEMBL1963792	PUBCHEM_BIOASSAY: Navigating the Kinome. (Class of assay: other) Panel member name: IGF1R	F	BAO_0000019	assay format	None	None	None	None	None	CHEMBL1957	Insulin-like growth factor I receptor	Homo sapiens	SINGLE PROTEIN	CHEMBL1201862	7	PubChem BioAssays			None
CHEMBL253969	OSI-632	2	532.41	1	3.86	SID103905622	NC(=O)c1c(OCc2c(F)cc(Br)cc2F)nsc1NC(=O)NCCCCN1CCCC1	Ki	'>'	1995.26	nM			inactive	UO_0000065					False	CHEMBL1963792	PUBCHEM_BIOASSAY: Navigating the Kinome. (Class of assay: other) Panel member name: IGF1R	F	BAO_0000019	assay format	None	None	None	None	None	CHEMBL1957	Insulin-like growth factor I receptor	Homo sapiens	SINGLE PROTEIN	CHEMBL1201862	7	PubChem BioAssays			None
CHEMBL235157		0	334.38	0	3.43	SID103905635	COc1cc2ncc3c(N)nc4c(C)c(N)ccc4c3c2cc1OC	Ki	'>'	2511.89	nM			inactive	UO_0000065					False	CHEMBL1963792	PUBCHEM_BIOASSAY: Navigating the Kinome. (Class of assay: other) Panel member name: IGF1R	F	BAO_0000019	assay format	None	None	None	None	None	CHEMBL1957	Insulin-like growth factor I receptor	Homo sapiens	SINGLE PROTEIN	CHEMBL1201862	7	PubChem BioAssays			None
CHEMBL1998193		0	356.43	0	2.98	SID103904795	O=C(NCCCCCCNC(=O)Nc1cccnc1)Nc1cccnc1	Ki	'>'	1995.26	nM			inactive	UO_0000065					False	CHEMBL1963792	PUBCHEM_BIOASSAY: Navigating the Kinome. (Class of assay: other) Panel member name: IGF1R	F	BAO_0000019	assay format	None	None	None	None	None	CHEMBL1957	Insulin-like growth factor I receptor	Homo sapiens	SINGLE PROTEIN	CHEMBL1201862	7	PubChem BioAssays			None
CHEMBL1968245		0	404.90	0	4.73	SID103904753	NC(COc1cc(C=Cc2ccncc2)cnc1Cl)Cc1c[nH]c2ccccc12	Ki	'>'	1995.26	nM			inactive	UO_0000065					False	CHEMBL1963792	PUBCHEM_BIOASSAY: Navigating the Kinome. (Class of assay: other) Panel member name: IGF1R	F	BAO_0000019	assay format	None	None	None	None	None	CHEMBL1957	Insulin-like growth factor I receptor	Homo sapiens	SINGLE PROTEIN	CHEMBL1201862	7	PubChem BioAssays			None
CHEMBL1980802		0	391.77	0	1.14	SID103905156	N#Cc1ncc2nc1OCC(O)C(O)COc1ccc(Cl)cc1NC(=O)N2	Ki	'>'	1000.0	nM			inactive	UO_0000065					False	CHEMBL1963792	PUBCHEM_BIOASSAY: Navigating the Kinome. (Class of assay: other) Panel member name: IGF1R	F	BAO_0000019	assay format	None	None	None	None	None	CHEMBL1957	Insulin-like growth factor I receptor	Homo sapiens	SINGLE PROTEIN	CHEMBL1201862	7	PubChem BioAssays			None
CHEMBL2006785		0	361.25	1	5.64	SID103904745	Cc1ccc(C(=O)Nc2c(C#N)sc3ccc(Cl)c(Cl)c23)cc1	Ki	'>'	1995.26	nM			inactive	UO_0000065					False	CHEMBL1963792	PUBCHEM_BIOASSAY: Navigating the Kinome. (Class of assay: other) Panel member name: IGF1R	F	BAO_0000019	assay format	None	None	None	None	None	CHEMBL1957	Insulin-like growth factor I receptor	Homo sapiens	SINGLE PROTEIN	CHEMBL1201862	7	PubChem BioAssays			None
CHEMBL1999931		0	394.44	0	4.12	SID103904511	O=C(Nc1n[nH]c2ccc(-c3cn(Cc4ccccc4)nn3)cc12)c1ccccc1	Ki	'>'	1995.26	nM			inactive	UO_0000065					False	CHEMBL1963792	PUBCHEM_BIOASSAY: Navigating the Kinome. (Class of assay: other) Panel member name: IGF1R	F	BAO_0000019	assay format	None	None	None	None	None	CHEMBL1957	Insulin-like growth factor I receptor	Homo sapiens	SINGLE PROTEIN	CHEMBL1201862	7	PubChem BioAssays			None
CHEMBL263664		0	341.85	0	3.15	7	NC1(Cc2ccc(Cl)cc2)CCN(c2ncnc3[nH]ccc23)CC1	Inhibition	'='	0.0	%				UO_0000187					False	CHEMBL3135638	Inhibition of human IGF1R catalytic domain expressed in baculovirus assessed as substrate phosphorylation using fluorescence-labelled peptides as substrate at 0.06 uM after 90 mins by microfluidic peptide phosphorylation assay	B	BAO_0000019	assay format	Homo sapiens	None	None	None	None	CHEMBL1957	Insulin-like growth factor I receptor	Homo sapiens	SINGLE PROTEIN	CHEMBL3132769	1	Scientific Literature	MedChemComm	2014	None
CHEMBL520451		0	478.55	0	3.07	CER-0264356	O=C(CN1CCN(c2ncnc3c2CN(Cc2ccccc2)CC3)CC1)Nc1cc(F)ccc1F	Inhibition	'='	0.0	%				UO_0000187					False	CHEMBL953367	Inhibition of IGF1R at 10 uM by HTRF assay relative to control	B	BAO_0000357	single protein format	None	None	None	None	None	CHEMBL1957	Insulin-like growth factor I receptor	Homo sapiens	SINGLE PROTEIN	CHEMBL1150387	1	Scientific Literature	J. Med. Chem.	2008	None
CHEMBL519534		0	499.64	0	4.44	CER-0264387	Cc1cccc(N(C)c2cc(N3CCN(CC(=O)Nc4nc(-c5ccccc5)cs4)CC3)ncn2)c1	Inhibition	'='	6.0	%				UO_0000187					False	CHEMBL953367	Inhibition of IGF1R at 10 uM by HTRF assay relative to control	B	BAO_0000357	single protein format	None	None	None	None	None	CHEMBL1957	Insulin-like growth factor I receptor	Homo sapiens	SINGLE PROTEIN	CHEMBL1150387	1	Scientific Literature	J. Med. Chem.	2008	None
CHEMBL590521		0	321.40	0	3.44	22a(Z)	CCOc1ccc(/C=C2\SC(=O)NC2=O)cc1OCC(C)C	IC50	'='	63900.0	nM	4.19			UO_0000065	13.05	0.26	0.75	6.49	False	CHEMBL1068351	Inhibition of IGF1R by ELISA	B	BAO_0000357	single protein format	None	None	None	None	None	CHEMBL1957	Insulin-like growth factor I receptor	Homo sapiens	SINGLE PROTEIN	CHEMBL1157631	1	Scientific Literature	J. Med. Chem.	2010	None
CHEMBL589744		0	377.16	0	2.33	33a(E)	COc1cc(/C=C2/SC(=O)NC2=O)cc(I)c1O	IC50	'='	6300.0	nM	5.20			UO_0000065	13.79	0.39	2.87	6.88	False	CHEMBL1068351	Inhibition of IGF1R by ELISA	B	BAO_0000357	single protein format	None	None	None	None	None	CHEMBL1957	Insulin-like growth factor I receptor	Homo sapiens	SINGLE PROTEIN	CHEMBL1157631	1	Scientific Literature	J. Med. Chem.	2010	None
CHEMBL239376		0	395.47	0	4.70	6c.11	N#Cc1ccc(COc2cccc(-c3nc(C4CCC4)n4ccnc(N)c34)c2)cc1	IC50	'>'	10000.0	nM				UO_0000065					False	CHEMBL885484	Inhibition of human recombinant GST-IGF1R activity	B	BAO_0000357	single protein format	Homo sapiens	None	None	None	None	CHEMBL1957	Insulin-like growth factor I receptor	Homo sapiens	SINGLE PROTEIN	CHEMBL1139042	1	Scientific Literature	Bioorg. Med. Chem. Lett.	2007	None
CHEMBL394135		0	441.54	0	4.32	6f.1	Nc1nccn2c1c(-c1cccc(OCc3ccccc3)c1)nc2[C@H]1CC[C@H](C(N)=O)CC1	IC50	'='	898.0	nM	6.05			UO_0000065	13.69	0.25	1.73	5.57	False	CHEMBL885485	Inhibition of IGF1-stimulated phosphorylation of human recombinant IGF1R expressed in NIH3T3 cells	B	BAO_0000219	cell-based format	Homo sapiens	None	None	NIH3T3	None	CHEMBL1957	Insulin-like growth factor I receptor	Homo sapiens	SINGLE PROTEIN	CHEMBL1139042	1	Scientific Literature	Bioorg. Med. Chem. Lett.	2007	CHEMBL3307716
CHEMBL383899	ANILINOPYRIMIDINE1	0	413.40	1	5.33	Aurora_Kinase_Inhibitor_III	O=C(Nc1cccc(Nc2nccc(Nc3cccc(C(F)(F)F)c3)n2)c1)C1CC1	Residual Activity	'='	6.0	%				UO_0000187					False	CHEMBL2219111	Millipore: Percentage of residual kinase activity of IGF1R at 10uM relative to control. Control inhibitor: Staurosporine at 100.0uM. Buffer: 50 mM Tris pH 7.5, 0.1 mM EGTA, 0.1 mM Na3VO4, 0.1% ?-mercaptoethanol	B	BAO_0000357	single protein format	Homo sapiens	None	None	None	None	CHEMBL1957	Insulin-like growth factor I receptor	Homo sapiens	SINGLE PROTEIN	CHEMBL2218924	1	Scientific Literature	Biochem. J.	2013	None
CHEMBL13485	SU-11652	0	414.94	0	3.85	SU11652	CCN(CC)CCNC(=O)c1c(C)[nH]c(/C=C2\C(=O)Nc3ccc(Cl)cc32)c1C	Residual Activity	'='	13.0	%				UO_0000187					False	CHEMBL2219111	Millipore: Percentage of residual kinase activity of IGF1R at 10uM relative to control. Control inhibitor: Staurosporine at 100.0uM. Buffer: 50 mM Tris pH 7.5, 0.1 mM EGTA, 0.1 mM Na3VO4, 0.1% ?-mercaptoethanol	B	BAO_0000357	single protein format	Homo sapiens	None	None	None	None	CHEMBL1957	Insulin-like growth factor I receptor	Homo sapiens	SINGLE PROTEIN	CHEMBL2218924	1	Scientific Literature	Biochem. J.	2013	None
CHEMBL191003	JNJ-7706621	0	394.36	0	1.22	JNJ-7706621	Nc1nc(Nc2ccc(S(N)(=O)=O)cc2)nn1C(=O)c1c(F)cccc1F	Residual Activity	'='	105.0	%				UO_0000187					False	CHEMBL2219111	Millipore: Percentage of residual kinase activity of IGF1R at 10uM relative to control. Control inhibitor: Staurosporine at 100.0uM. Buffer: 50 mM Tris pH 7.5, 0.1 mM EGTA, 0.1 mM Na3VO4, 0.1% ?-mercaptoethanol	B	BAO_0000357	single protein format	Homo sapiens	None	None	None	None	CHEMBL1957	Insulin-like growth factor I receptor	Homo sapiens	SINGLE PROTEIN	CHEMBL2218924	1	Scientific Literature	Biochem. J.	2013	None
CHEMBL1802728		0	422.53	0	4.54	NU6140	CCN(CC)C(=O)c1ccc(Nc2nc(OCC3CCCCC3)c3nc[nH]c3n2)cc1	Residual Activity	'='	114.0	%				UO_0000187					False	CHEMBL2219111	Millipore: Percentage of residual kinase activity of IGF1R at 10uM relative to control. Control inhibitor: Staurosporine at 100.0uM. Buffer: 50 mM Tris pH 7.5, 0.1 mM EGTA, 0.1 mM Na3VO4, 0.1% ?-mercaptoethanol	B	BAO_0000357	single protein format	Homo sapiens	None	None	None	None	CHEMBL1957	Insulin-like growth factor I receptor	Homo sapiens	SINGLE PROTEIN	CHEMBL2218924	1	Scientific Literature	Biochem. J.	2013	None
CHEMBL174426		0	354.21	0	4.02	BPIQ_I	Cn1cnc2cc3c(Nc4cccc(Br)c4)ncnc3cc21	Residual Activity	'='	109.0	%				UO_0000187					False	CHEMBL2219209	Millipore: Percentage of residual kinase activity of IGF1R at 1uM relative to control. Control inhibitor: Staurosporine at 100.0uM. Buffer: 8 mM MOPS pH 7.0, 0.2 mM EDTA, 1 mM Na3VO4, 5 mM Na-?-glycerophosphate	B	BAO_0000357	single protein format	Homo sapiens	None	None	None	None	CHEMBL1957	Insulin-like growth factor I receptor	Homo sapiens	SINGLE PROTEIN	CHEMBL2218924	1	Scientific Literature	Biochem. J.	2013	None
CHEMBL203789		0	361.41	0	3.53	19	Cc1cccc(Nc2nnc(-c3c(NCc4ccncc4)ncn3C)o2)c1	Activity	'<'	30.0	%				UO_0000187					False	CHEMBL860721	Protective index against IGF1R at 10 uM by HTRF method	B	BAO_0000357	single protein format	Homo sapiens	None	None	None	None	CHEMBL1957	Insulin-like growth factor I receptor	Homo sapiens	SINGLE PROTEIN	CHEMBL1139649	1	Scientific Literature	Bioorg. Med. Chem. Lett.	2006	None
CHEMBL203731		0	403.49	0	4.52	13	Cn1cnc(NCc2ccncc2)c1-c1nnc(Nc2ccc(C(C)(C)C)cc2)o1	Activity	'<'	30.0	%				UO_0000187					False	CHEMBL860721	Protective index against IGF1R at 10 uM by HTRF method	B	BAO_0000357	single protein format	Homo sapiens	None	None	None	None	CHEMBL1957	Insulin-like growth factor I receptor	Homo sapiens	SINGLE PROTEIN	CHEMBL1139649	1	Scientific Literature	Bioorg. Med. Chem. Lett.	2006	None
CHEMBL206118		0	420.86	0	4.36	10	Cn1cnc(NCc2ccc3[nH]ncc3c2)c1-c1nnc(Nc2ccc(Cl)cc2)o1	Activity	'<'	30.0	%				UO_0000187					False	CHEMBL860721	Protective index against IGF1R at 10 uM by HTRF method	B	BAO_0000357	single protein format	Homo sapiens	None	None	None	None	CHEMBL1957	Insulin-like growth factor I receptor	Homo sapiens	SINGLE PROTEIN	CHEMBL1139649	1	Scientific Literature	Bioorg. Med. Chem. Lett.	2006	None
CHEMBL573578		0	331.42	0	3.91	NM_PP1	CC(C)(C)n1nc(Cc2cccc3ccccc23)c2c(N)ncnc21	Residual Activity	'='	73.0	%				UO_0000187					False	CHEMBL2219210	Millipore: Percentage of residual kinase activity of IGF1R at 10uM relative to control. Control inhibitor: Staurosporine at 100.0uM. Buffer: 8 mM MOPS pH 7.0, 0.2 mM EDTA, 1 mM Na3VO4, 5 mM Na-?-glycerophosphate	B	BAO_0000357	single protein format	Homo sapiens	None	None	None	None	CHEMBL1957	Insulin-like growth factor I receptor	Homo sapiens	SINGLE PROTEIN	CHEMBL2218924	1	Scientific Literature	Biochem. J.	2013	None
CHEMBL599224		0	369.43	0	0.50	50	CC(=O)N1CCC(Nc2ncc3c(n2)-c2c(c(C(N)=O)nn2C)CC3)CC1	IC50	'>'	10000.0	nM				UO_0000065					False	CHEMBL1072202	Inhibition of IGF1R	B	BAO_0000357	single protein format	None	None	None	None	None	CHEMBL1957	Insulin-like growth factor I receptor	Homo sapiens	SINGLE PROTEIN	CHEMBL1157561	1	Scientific Literature	J. Med. Chem.	2010	None
CHEMBL485444		0	253.26	0	1.29	4	Nc1ncnc2ncn(CC(=O)c3ccccc3)c12	Inhibition						Not Active						False	CHEMBL949883	Inhibition of IGF1R up to 100 uM	B	BAO_0000357	single protein format	None	None	None	None	None	CHEMBL1957	Insulin-like growth factor I receptor	Homo sapiens	SINGLE PROTEIN	CHEMBL1137681	1	Scientific Literature	Eur. J. Med. Chem.	2009	None
CHEMBL485246		0	292.30	0	1.77	2	Nc1ncnc2ncn(CC(=O)c3c[nH]c4ccccc34)c12	Inhibition						Not Active						False	CHEMBL949883	Inhibition of IGF1R up to 100 uM	B	BAO_0000357	single protein format	None	None	None	None	None	CHEMBL1957	Insulin-like growth factor I receptor	Homo sapiens	SINGLE PROTEIN	CHEMBL1137681	1	Scientific Literature	Eur. J. Med. Chem.	2009	None
CHEMBL497949		0	452.56	0	4.70	1	NC(=O)c1ccc2c(c1)NC(=O)/C2=C(\Nc1ccc(CN2CCCCC2)cc1)c1ccccc1	IC50	'>'	10000.0	nM				UO_0000065					False	CHEMBL1017184	Inhibition of human IGFR1	B	BAO_0000357	single protein format	Homo sapiens	None	None	None	None	CHEMBL1957	Insulin-like growth factor I receptor	Homo sapiens	SINGLE PROTEIN	CHEMBL1137777	1	Scientific Literature	J. Med. Chem.	2009	None
CHEMBL525203		0	484.56	0	4.52	2, BIBF 1000	COC(=O)c1ccc2c(c1)NC(=O)/C2=C(\Nc1ccc(CN(C)C(=O)N(C)C)cc1)c1ccccc1	IC50	'>'	10000.0	nM				UO_0000065					False	CHEMBL1017184	Inhibition of human IGFR1	B	BAO_0000357	single protein format	Homo sapiens	None	None	None	None	CHEMBL1957	Insulin-like growth factor I receptor	Homo sapiens	SINGLE PROTEIN	CHEMBL1137777	1	Scientific Literature	J. Med. Chem.	2009	None
CHEMBL226838		0	335.41	0	4.47	SB-505124	Cc1cccc(-c2[nH]c(C(C)(C)C)nc2-c2ccc3c(c2)OCO3)n1	Residual Activity	'='	106.0	%				UO_0000187					False	CHEMBL2219209	Millipore: Percentage of residual kinase activity of IGF1R at 1uM relative to control. Control inhibitor: Staurosporine at 100.0uM. Buffer: 8 mM MOPS pH 7.0, 0.2 mM EDTA, 1 mM Na3VO4, 5 mM Na-?-glycerophosphate	B	BAO_0000357	single protein format	Homo sapiens	None	None	None	None	CHEMBL1957	Insulin-like growth factor I receptor	Homo sapiens	SINGLE PROTEIN	CHEMBL2218924	1	Scientific Literature	Biochem. J.	2013	None
CHEMBL56543		0	294.31	0	2.32	Tyrphostin_B42	N#C/C(=C\c1ccc(O)c(O)c1)C(=O)NCc1ccccc1	Residual Activity	'='	114.0	%				UO_0000187					False	CHEMBL2219209	Millipore: Percentage of residual kinase activity of IGF1R at 1uM relative to control. Control inhibitor: Staurosporine at 100.0uM. Buffer: 8 mM MOPS pH 7.0, 0.2 mM EDTA, 1 mM Na3VO4, 5 mM Na-?-glycerophosphate	B	BAO_0000357	single protein format	Homo sapiens	None	None	None	None	CHEMBL1957	Insulin-like growth factor I receptor	Homo sapiens	SINGLE PROTEIN	CHEMBL2218924	1	Scientific Literature	Biochem. J.	2013	None
CHEMBL313433		0	266.34	0	3.69	49	CCc1c(/C=C2\C(=O)Nc3ccccc32)[nH]c(C)c1C	IC50	'>'	100000.0	nM				UO_0000065					False	CHEMBL697346	Concentration required to achieve 50% inhibition of tyrosine phosphorylation on human Insulin-like growth factor I receptor	B	BAO_0000357	single protein format	None	None	None	None	None	CHEMBL1957	Insulin-like growth factor I receptor	Homo sapiens	SINGLE PROTEIN	CHEMBL1131018	1	Scientific Literature	J. Med. Chem.	1998	None
CHEMBL2333445		0	339.42	0	3.44	1	CCc1ccc(-c2ccc3c(c2)-c2[nH]ncc2S(=O)(=O)N3C)cc1	Activity	'='	87.0	%				UO_0000187					False	CHEMBL2352171	Inhibition of IGF-1R (unknown origin) using [gamma-33P]ATP assessed as residual activity at 3 uM	B	BAO_0000357	single protein format	Homo sapiens	None	None	None	None	CHEMBL1957	Insulin-like growth factor I receptor	Homo sapiens	SINGLE PROTEIN	CHEMBL2346629	1	Scientific Literature	Eur. J. Med. Chem.	2013	None
CHEMBL311228		0	346.82	0	2.63	52	CC(C)n1cnc2/c(=N/c3cccc(Cl)c3)nc(NCCO)[nH]c21	Residual Activity	'='	105.0	%				UO_0000187					False	CHEMBL2219111	Millipore: Percentage of residual kinase activity of IGF1R at 10uM relative to control. Control inhibitor: Staurosporine at 100.0uM. Buffer: 50 mM Tris pH 7.5, 0.1 mM EGTA, 0.1 mM Na3VO4, 0.1% ?-mercaptoethanol	B	BAO_0000357	single protein format	Homo sapiens	None	None	None	None	CHEMBL1957	Insulin-like growth factor I receptor	Homo sapiens	SINGLE PROTEIN	CHEMBL2218924	1	Scientific Literature	Biochem. J.	2013	None
CHEMBL266487	RO-316233	0	327.34	0	3.22	BIM4	O=C1NC(=O)C(c2c[nH]c3ccccc23)=C1c1c[nH]c2ccccc12	Residual Activity	'='	105.0	%				UO_0000187					False	CHEMBL2219209	Millipore: Percentage of residual kinase activity of IGF1R at 1uM relative to control. Control inhibitor: Staurosporine at 100.0uM. Buffer: 8 mM MOPS pH 7.0, 0.2 mM EDTA, 1 mM Na3VO4, 5 mM Na-?-glycerophosphate	B	BAO_0000357	single protein format	Homo sapiens	None	None	None	None	CHEMBL1957	Insulin-like growth factor I receptor	Homo sapiens	SINGLE PROTEIN	CHEMBL2218924	1	Scientific Literature	Biochem. J.	2013	None
CHEMBL518354		0	527.99	1	4.68	5	COc1cc(Cl)c(OCCCN(C)C)cc1Nc1nc(Nc2cccc(F)c2C(N)=O)c2cc[nH]c2n1	IC50	'='	895.0	nM	6.05			UO_0000065	11.46	0.22	1.37	4.64	False	CHEMBL1033175	Inhibition of phospho IGFR1 by cellular assay	B	BAO_0000357	single protein format	None	None	None	None	None	CHEMBL1957	Insulin-like growth factor I receptor	Homo sapiens	SINGLE PROTEIN	CHEMBL1154536	1	Scientific Literature	Bioorg. Med. Chem. Lett.	2009	None
CHEMBL1096771		0	314.39	0	4.34	19a	Nc1ccccc1Nc1ccc2c(c1)Cc1ccccc1C(=O)C2	Inhibition						Not Active						False	CHEMBL1108239	Inhibition of IGF1R at 10 uM	B	BAO_0000357	single protein format	None	None	None	None	None	CHEMBL1957	Insulin-like growth factor I receptor	Homo sapiens	SINGLE PROTEIN	CHEMBL1157789	1	Scientific Literature	Bioorg. Med. Chem. Lett.	2010	None
CHEMBL460815		0	475.48	0	3.60	20	COc1cc2c(cc1Nc1nc(Nc3cccc(F)c3C(N)=O)c3cc[nH]c3n1)N(C(C)=O)CC2	IC50	'='	278.0	nM	6.56			UO_0000065	13.79	0.26	2.96	4.74	False	CHEMBL1033175	Inhibition of phospho IGFR1 by cellular assay	B	BAO_0000357	single protein format	None	None	None	None	None	CHEMBL1957	Insulin-like growth factor I receptor	Homo sapiens	SINGLE PROTEIN	CHEMBL1154536	1	Scientific Literature	Bioorg. Med. Chem. Lett.	2009	None
CHEMBL461018		0	504.53	1	2.80	22	CNCC(=O)N1CCc2cc(OC)c(Nc3nc(Nc4cccc(F)c4C(N)=O)c4cc[nH]c4n3)cc21	IC50	'='	79.0	nM	7.10			UO_0000065	14.08	0.26	4.30	4.73	False	CHEMBL1033175	Inhibition of phospho IGFR1 by cellular assay	B	BAO_0000357	single protein format	None	None	None	None	None	CHEMBL1957	Insulin-like growth factor I receptor	Homo sapiens	SINGLE PROTEIN	CHEMBL1154536	1	Scientific Literature	Bioorg. Med. Chem. Lett.	2009	None
CHEMBL7463	GF-109203	0	412.49	0	3.64	BIM1	CN(C)CCCn1cc(C2=C(c3c[nH]c4ccccc34)C(=O)NC2=O)c2ccccc21	Residual Activity	'='	110.0	%				UO_0000187					False	CHEMBL2219209	Millipore: Percentage of residual kinase activity of IGF1R at 1uM relative to control. Control inhibitor: Staurosporine at 100.0uM. Buffer: 8 mM MOPS pH 7.0, 0.2 mM EDTA, 1 mM Na3VO4, 5 mM Na-?-glycerophosphate	B	BAO_0000357	single protein format	Homo sapiens	None	None	None	None	CHEMBL1957	Insulin-like growth factor I receptor	Homo sapiens	SINGLE PROTEIN	CHEMBL2218924	1	Scientific Literature	Biochem. J.	2013	None
CHEMBL388978	STAUROSPORINE	0	466.54	0	4.35	Staurosporine	CN[C@@H]1C[C@H]2O[C@@](C)([C@@H]1OC)n1c3ccccc3c3c4c(c5c6ccccc6n2c5c31)C(=O)NC4	Residual Activity	'='	14.0	%				UO_0000187					False	CHEMBL2219209	Millipore: Percentage of residual kinase activity of IGF1R at 1uM relative to control. Control inhibitor: Staurosporine at 100.0uM. Buffer: 8 mM MOPS pH 7.0, 0.2 mM EDTA, 1 mM Na3VO4, 5 mM Na-?-glycerophosphate	B	BAO_0000357	single protein format	Homo sapiens	None	None	None	None	CHEMBL1957	Insulin-like growth factor I receptor	Homo sapiens	SINGLE PROTEIN	CHEMBL2218924	1	Scientific Literature	Biochem. J.	2013	None
CHEMBL91730		0	365.80	1	5.10	p38_Inhibitor	Oc1c(-c2ccc(F)cc2)c(-c2ccncc2)nn1-c1ccc(Cl)cc1	Residual Activity	'='	96.0	%				UO_0000187					False	CHEMBL2219209	Millipore: Percentage of residual kinase activity of IGF1R at 1uM relative to control. Control inhibitor: Staurosporine at 100.0uM. Buffer: 8 mM MOPS pH 7.0, 0.2 mM EDTA, 1 mM Na3VO4, 5 mM Na-?-glycerophosphate	B	BAO_0000357	single protein format	Homo sapiens	None	None	None	None	CHEMBL1957	Insulin-like growth factor I receptor	Homo sapiens	SINGLE PROTEIN	CHEMBL2218924	1	Scientific Literature	Biochem. J.	2013	None
CHEMBL50894	ALSTERPAULLONE	0	293.28	0	3.24	Alsterpaullone	O=C1Cc2c([nH]c3ccc([N+](=O)[O-])cc23)-c2ccccc2N1	Residual Activity	'='	105.0	%				UO_0000187					False	CHEMBL2219209	Millipore: Percentage of residual kinase activity of IGF1R at 1uM relative to control. Control inhibitor: Staurosporine at 100.0uM. Buffer: 8 mM MOPS pH 7.0, 0.2 mM EDTA, 1 mM Na3VO4, 5 mM Na-?-glycerophosphate	B	BAO_0000357	single protein format	Homo sapiens	None	None	None	None	CHEMBL1957	Insulin-like growth factor I receptor	Homo sapiens	SINGLE PROTEIN	CHEMBL2218924	1	Scientific Literature	Biochem. J.	2013	None
CHEMBL17331	PD-169316	0	360.35	0	4.85	PD-169316	O=[N+]([O-])c1ccc(-c2nc(-c3ccc(F)cc3)c(-c3ccncc3)[nH]2)cc1	Residual Activity	'='	97.0	%				UO_0000187					False	CHEMBL2219209	Millipore: Percentage of residual kinase activity of IGF1R at 1uM relative to control. Control inhibitor: Staurosporine at 100.0uM. Buffer: 8 mM MOPS pH 7.0, 0.2 mM EDTA, 1 mM Na3VO4, 5 mM Na-?-glycerophosphate	B	BAO_0000357	single protein format	Homo sapiens	None	None	None	None	CHEMBL1957	Insulin-like growth factor I receptor	Homo sapiens	SINGLE PROTEIN	CHEMBL2218924	1	Scientific Literature	Biochem. J.	2013	None
CHEMBL179583		0	363.80	0	4.77	Chk2_Inhibitor_II	NC(=O)c1ccc2[nH]c(-c3ccc(Oc4ccc(Cl)cc4)cc3)nc2c1	Residual Activity	'='	89.0	%				UO_0000187					False	CHEMBL2219209	Millipore: Percentage of residual kinase activity of IGF1R at 1uM relative to control. Control inhibitor: Staurosporine at 100.0uM. Buffer: 8 mM MOPS pH 7.0, 0.2 mM EDTA, 1 mM Na3VO4, 5 mM Na-?-glycerophosphate	B	BAO_0000357	single protein format	Homo sapiens	None	None	None	None	CHEMBL1957	Insulin-like growth factor I receptor	Homo sapiens	SINGLE PROTEIN	CHEMBL2218924	1	Scientific Literature	Biochem. J.	2013	None
CHEMBL284861		0	222.27	0	0.66	GSK_3b_Inhibitor_I	Cn1sc(=O)n(Cc2ccccc2)c1=O	Residual Activity	'='	89.0	%				UO_0000187					False	CHEMBL2219209	Millipore: Percentage of residual kinase activity of IGF1R at 1uM relative to control. Control inhibitor: Staurosporine at 100.0uM. Buffer: 8 mM MOPS pH 7.0, 0.2 mM EDTA, 1 mM Na3VO4, 5 mM Na-?-glycerophosphate	B	BAO_0000357	single protein format	Homo sapiens	None	None	None	None	CHEMBL1957	Insulin-like growth factor I receptor	Homo sapiens	SINGLE PROTEIN	CHEMBL2218924	1	Scientific Literature	Biochem. J.	2013	None
CHEMBL518354		0	527.99	1	4.68	5	COc1cc(Cl)c(OCCCN(C)C)cc1Nc1nc(Nc2cccc(F)c2C(N)=O)c2cc[nH]c2n1	IC50	'='	13.0	nM	7.89			UO_0000065	14.94	0.29	3.21	6.05	False	CHEMBL1033172	Inhibition of IGF-1R	B	BAO_0000357	single protein format	None	None	None	None	None	CHEMBL1957	Insulin-like growth factor I receptor	Homo sapiens	SINGLE PROTEIN	CHEMBL1154536	1	Scientific Literature	Bioorg. Med. Chem. Lett.	2009	None
CHEMBL446197		0	529.67	1	4.12	37	Cc1nc(Cc2nc3cc(-c4nn([C@H]5CC[C@H](N6CCOCC6)CC5)c5ncnc(N)c45)ccc3[nH]2)cs1	IC50	'='	3310.0	nM	5.48			UO_0000065	10.35	0.20	1.36	4.43	False	CHEMBL941657	Inhibition of human IGF1R expressed in Sf21 cells by time-resolved fluorescence assay	B	BAO_0000219	cell-based format	Homo sapiens	None	None	Sf21	None	CHEMBL1957	Insulin-like growth factor I receptor	Homo sapiens	SINGLE PROTEIN	CHEMBL1139781	1	Scientific Literature	Bioorg. Med. Chem. Lett.	2007	CHEMBL4106362
CHEMBL437198		0	526.62	1	4.50	24	Nc1ncnc2c1c(-c1ccc3[nH]c(Cc4ccc(F)cc4)nc3c1)nn2[C@H]1CC[C@H](N2CCOCC2)CC1	IC50	'='	924.0	nM	6.03			UO_0000065	11.46	0.21	1.53	5.45	False	CHEMBL941657	Inhibition of human IGF1R expressed in Sf21 cells by time-resolved fluorescence assay	B	BAO_0000219	cell-based format	Homo sapiens	None	None	Sf21	None	CHEMBL1957	Insulin-like growth factor I receptor	Homo sapiens	SINGLE PROTEIN	CHEMBL1139781	1	Scientific Literature	Bioorg. Med. Chem. Lett.	2007	CHEMBL4106362
CHEMBL429832		0	522.66	1	4.55	11	Nc1ncnc2c1c(-c1ccc3[nH]c(CCc4ccccc4)nc3c1)nn2[C@H]1CC[C@H](N2CCOCC2)CC1	IC50	'='	328.0	nM	6.48			UO_0000065	12.41	0.23	1.93	5.85	False	CHEMBL941657	Inhibition of human IGF1R expressed in Sf21 cells by time-resolved fluorescence assay	B	BAO_0000219	cell-based format	Homo sapiens	None	None	Sf21	None	CHEMBL1957	Insulin-like growth factor I receptor	Homo sapiens	SINGLE PROTEIN	CHEMBL1139781	1	Scientific Literature	Bioorg. Med. Chem. Lett.	2007	CHEMBL4106362
CHEMBL249295		0	489.63	0	4.69	2	CN1CCN([C@H]2C[C@@H](c3nc(-c4ccc5ccc(-c6ccccc6)nc5c4)c4c(N)nccn43)C2)CC1	IC50	'='	37.0	nM	7.43			UO_0000065	15.18	0.27	2.74	9.83	False	CHEMBL941657	Inhibition of human IGF1R expressed in Sf21 cells by time-resolved fluorescence assay	B	BAO_0000219	cell-based format	Homo sapiens	None	None	Sf21	None	CHEMBL1957	Insulin-like growth factor I receptor	Homo sapiens	SINGLE PROTEIN	CHEMBL1139781	1	Scientific Literature	Bioorg. Med. Chem. Lett.	2007	CHEMBL4106362
CHEMBL446197		0	529.67	1	4.12	37	Cc1nc(Cc2nc3cc(-c4nn([C@H]5CC[C@H](N6CCOCC6)CC5)c5ncnc(N)c45)ccc3[nH]2)cs1	IC50	'='	1542.0	nM	5.81			UO_0000065	10.97	0.21	1.69	4.70	False	CHEMBL941658	Inhibition IGF1R phosphorylation in human MiaPaCa2 cells	B	BAO_0000219	cell-based format	Homo sapiens	None	None	MiaPaCa2	None	CHEMBL1957	Insulin-like growth factor I receptor	Homo sapiens	SINGLE PROTEIN	CHEMBL1139781	1	Scientific Literature	Bioorg. Med. Chem. Lett.	2007	None
CHEMBL399224		0	522.66	1	4.67	12	Cc1cc(-c2nn([C@H]3CC[C@H](N4CCOCC4)CC3)c3ncnc(N)c23)cc2nc(Cc3ccccc3)[nH]c12	IC50	'='	2794.0	nM	5.55			UO_0000065	10.63	0.19	0.88	5.01	False	CHEMBL941658	Inhibition IGF1R phosphorylation in human MiaPaCa2 cells	B	BAO_0000219	cell-based format	Homo sapiens	None	None	MiaPaCa2	None	CHEMBL1957	Insulin-like growth factor I receptor	Homo sapiens	SINGLE PROTEIN	CHEMBL1139781	1	Scientific Literature	Bioorg. Med. Chem. Lett.	2007	None
CHEMBL249496		0	508.63	1	4.36	10	Nc1ncnc2c1c(-c1ccc3nc(Cc4ccccc4)[nH]c3c1)nn2[C@H]1CC[C@H](N2CCOCC2)CC1	IC50	'='	94.0	nM	7.03			UO_0000065	13.82	0.25	2.67	6.34	False	CHEMBL941658	Inhibition IGF1R phosphorylation in human MiaPaCa2 cells	B	BAO_0000219	cell-based format	Homo sapiens	None	None	MiaPaCa2	None	CHEMBL1957	Insulin-like growth factor I receptor	Homo sapiens	SINGLE PROTEIN	CHEMBL1139781	1	Scientific Literature	Bioorg. Med. Chem. Lett.	2007	None
CHEMBL366266		0	411.47	0	3.41	PKC_beta_inhibitor	O=C1NC(=O)C(c2cn(CCCn3ccnc3)c3ccccc23)=C1Nc1ccccc1	Residual Activity	'='	88.0	%				UO_0000187					False	CHEMBL2219111	Millipore: Percentage of residual kinase activity of IGF1R at 10uM relative to control. Control inhibitor: Staurosporine at 100.0uM. Buffer: 50 mM Tris pH 7.5, 0.1 mM EGTA, 0.1 mM Na3VO4, 0.1% ?-mercaptoethanol	B	BAO_0000357	single protein format	Homo sapiens	None	None	None	None	CHEMBL1957	Insulin-like growth factor I receptor	Homo sapiens	SINGLE PROTEIN	CHEMBL2218924	1	Scientific Literature	Biochem. J.	2013	None
CHEMBL256277		0	461.57	0	3.50	3f	Cc1cc(N2CCOCC2)cc2[nH]c(-c3c(NCCc4cn(C(C)C)cn4)cc[nH]c3=O)nc12	IC50	'='	360.0	nM	6.44			UO_0000065	13.96	0.26	2.94	6.20	False	CHEMBL1102236	Inhibition of human recombinant IGF-1R tyrosine kinase expressed in baculovirus system assessed as [33gamma]ATP phosphorylation of poly(Glu/Tyr) substrate after 45 mins by scintillation counting	B	BAO_0000019	assay format	Homo sapiens	None	None	None	None	CHEMBL1957	Insulin-like growth factor I receptor	Homo sapiens	SINGLE PROTEIN	CHEMBL1155377	1	Scientific Literature	Bioorg. Med. Chem. Lett.	2010	None
CHEMBL188762		0	371.24	0	4.48	PD-174265	CCC(=O)Nc1ccc2ncnc(Nc3cccc(Br)c3)c2c1	Residual Activity	'='	97.0	%				UO_0000187					False	CHEMBL2219209	Millipore: Percentage of residual kinase activity of IGF1R at 1uM relative to control. Control inhibitor: Staurosporine at 100.0uM. Buffer: 8 mM MOPS pH 7.0, 0.2 mM EDTA, 1 mM Na3VO4, 5 mM Na-?-glycerophosphate	B	BAO_0000357	single protein format	Homo sapiens	None	None	None	None	CHEMBL1957	Insulin-like growth factor I receptor	Homo sapiens	SINGLE PROTEIN	CHEMBL2218924	1	Scientific Literature	Biochem. J.	2013	None
CHEMBL483847		0	374.32	0	3.88	GNF_2	NC(=O)c1cccc(-c2cc(Nc3ccc(OC(F)(F)F)cc3)ncn2)c1	Residual Activity	'='	115.0	%				UO_0000187					False	CHEMBL2219209	Millipore: Percentage of residual kinase activity of IGF1R at 1uM relative to control. Control inhibitor: Staurosporine at 100.0uM. Buffer: 8 mM MOPS pH 7.0, 0.2 mM EDTA, 1 mM Na3VO4, 5 mM Na-?-glycerophosphate	B	BAO_0000357	single protein format	Homo sapiens	None	None	None	None	CHEMBL1957	Insulin-like growth factor I receptor	Homo sapiens	SINGLE PROTEIN	CHEMBL2218924	1	Scientific Literature	Biochem. J.	2013	None
CHEMBL237570		0	467.59	1	6.02	23	COc1ccc2cc(-c3c(-c4ccncc4)nc(-c4ccc([S+](C)[O-])cc4C)n3C)ccc2c1	IC50	'>'	30000.0	nM				UO_0000065					False	CHEMBL899827	Inhibition of IGFR1	B	BAO_0000357	single protein format	None	None	None	None	None	CHEMBL1957	Insulin-like growth factor I receptor	Homo sapiens	SINGLE PROTEIN	CHEMBL1137478	1	Scientific Literature	Bioorg. Med. Chem. Lett.	2007	None
CHEMBL396482		0	291.31	0	2.41	1	Cc1cc(-n2ccnc2)cc2[nH]c(-c3ccc[nH]c3=O)nc12	IC50	'='	3500.0	nM	5.46			UO_0000065	18.73	0.34	3.05	6.87	True	CHEMBL887272	Inhibition of IGF1R	B	BAO_0000357	single protein format	Homo sapiens	None	None	None	None	CHEMBL1957	Insulin-like growth factor I receptor	Homo sapiens	SINGLE PROTEIN	CHEMBL1144586	1	Scientific Literature	Bioorg. Med. Chem. Lett.	2007	None
CHEMBL231003		0	456.51	0	3.57	21	COc1cccc(C(O)CNc2cc[nH]c(=O)c2-c2nc3c(C)cc(-n4ccnc4)cc3[nH]2)c1	IC50	'='	710.0	nM	6.15			UO_0000065	13.47	0.25	2.58	5.09	False	CHEMBL887272	Inhibition of IGF1R	B	BAO_0000357	single protein format	Homo sapiens	None	None	None	None	CHEMBL1957	Insulin-like growth factor I receptor	Homo sapiens	SINGLE PROTEIN	CHEMBL1144586	1	Scientific Literature	Bioorg. Med. Chem. Lett.	2007	None
CHEMBL387610		0	442.48	0	3.26	16	Cc1cc(-n2ccnc2)cc2[nH]c(-c3c(NCC(O)c4cccc(O)c4)cc[nH]c3=O)nc12	IC50	'='	190.0	nM	6.72			UO_0000065	15.19	0.28	3.46	5.10	False	CHEMBL887272	Inhibition of IGF1R	B	BAO_0000357	single protein format	Homo sapiens	None	None	None	None	CHEMBL1957	Insulin-like growth factor I receptor	Homo sapiens	SINGLE PROTEIN	CHEMBL1144586	1	Scientific Literature	Bioorg. Med. Chem. Lett.	2007	None
CHEMBL269747		0	519.59	1	2.93	12	Cc1cc(-n2ccnc2)cc2[nH]c(-c3c(NCC(O)c4ccccc4NS(C)(=O)=O)cc[nH]c3=O)nc12	IC50	'='	1590.0	nM	5.80			UO_0000065	11.16	0.21	2.87	3.67	False	CHEMBL887272	Inhibition of IGF1R	B	BAO_0000357	single protein format	Homo sapiens	None	None	None	None	CHEMBL1957	Insulin-like growth factor I receptor	Homo sapiens	SINGLE PROTEIN	CHEMBL1144586	1	Scientific Literature	Bioorg. Med. Chem. Lett.	2007	None
CHEMBL231311		0	503.40	2	5.39	31	Cc1cc(-n2ccnc2)cc2[nH]c(-c3c(NCC(C)c4cccc(Br)c4)cc[nH]c3=O)nc12	IC50	'='	1790.0	nM	5.75			UO_0000065					False	CHEMBL887273	Inhibition of IGF1R expressed in Sal cells	F	BAO_0000219	cell-based format	Homo sapiens	None	None	Sal	None	CHEMBL1957	Insulin-like growth factor I receptor	Homo sapiens	SINGLE PROTEIN	CHEMBL1144586	1	Scientific Literature	Bioorg. Med. Chem. Lett.	2007	None
CHEMBL231407		0	451.49	0	3.43	17	Cc1cc(-n2ccnc2)cc2[nH]c(-c3c(NCC(O)c4cccc(C#N)c4)cc[nH]c3=O)nc12	IC50	'='	1640.0	nM	5.79			UO_0000065					False	CHEMBL887273	Inhibition of IGF1R expressed in Sal cells	F	BAO_0000219	cell-based format	Homo sapiens	None	None	Sal	None	CHEMBL1957	Insulin-like growth factor I receptor	Homo sapiens	SINGLE PROTEIN	CHEMBL1144586	1	Scientific Literature	Bioorg. Med. Chem. Lett.	2007	None
CHEMBL231609		0	506.01	1	4.70	31	Cc1cc(C(=O)NC2CCCC2)cc2[nH]c(-c3c(NCC(O)c4cccc(Cl)c4)cc[nH]c3=O)nc12	IC50	'='	1300.0	nM	5.89			UO_0000065	11.63	0.22	1.19	4.79	False	CHEMBL887757	Inhibition of human IGF1R expressed in recombinant insect cells	B	BAO_0000219	cell-based format	Homo sapiens	None	None	None	None	CHEMBL1957	Insulin-like growth factor I receptor	Homo sapiens	SINGLE PROTEIN	CHEMBL1144646	1	Scientific Literature	Bioorg. Med. Chem. Lett.	2007	None
CHEMBL86480		0	306.37	0	3.02	19	O=C1Nc2ccccc2/C1=C/c1ccc(N2CCOCC2)cc1	IC50	'>'	100000.0	nM				UO_0000065					False	CHEMBL697346	Concentration required to achieve 50% inhibition of tyrosine phosphorylation on human Insulin-like growth factor I receptor	B	BAO_0000357	single protein format	None	None	None	None	None	CHEMBL1957	Insulin-like growth factor I receptor	Homo sapiens	SINGLE PROTEIN	CHEMBL1131018	1	Scientific Literature	J. Med. Chem.	1998	None
CHEMBL316008		0	296.33	0	2.99	44	CCOC(=O)c1c[nH]c(/C=C2\C(=O)Nc3ccccc32)c1C	IC50	'>'	100000.0	nM				UO_0000065					False	CHEMBL697346	Concentration required to achieve 50% inhibition of tyrosine phosphorylation on human Insulin-like growth factor I receptor	B	BAO_0000357	single protein format	None	None	None	None	None	CHEMBL1957	Insulin-like growth factor I receptor	Homo sapiens	SINGLE PROTEIN	CHEMBL1131018	1	Scientific Literature	J. Med. Chem.	1998	None
CHEMBL231306		0	460.93	0	4.21	4	Cc1cc(-n2ccnc2)cc2[nH]c(-c3c(NCC(O)c4cccc(Cl)c4)cc[nH]c3=O)nc12	Activity						Active						False	CHEMBL887760	Inhibition of IGF1R autophosphorylation in CD8-IGF1R mouse	F	BAO_0000019	assay format	Mus musculus	None	None	None	None	CHEMBL1957	Insulin-like growth factor I receptor	Homo sapiens	SINGLE PROTEIN	CHEMBL1144646	1	Scientific Literature	Bioorg. Med. Chem. Lett.	2007	None
CHEMBL473287		0	389.28	0	4.17	14	O=C(Nc1cccc(Br)c1)c1nscc1NCc1ccncc1	Inhibition	'<'	30.0	%				UO_0000187					False	CHEMBL1034028	Inhibition of IGF1R at 10 uM by HTRF assay	B	BAO_0000357	single protein format	None	None	None	None	None	CHEMBL1957	Insulin-like growth factor I receptor	Homo sapiens	SINGLE PROTEIN	CHEMBL1136839	1	Scientific Literature	Bioorg. Med. Chem. Lett.	2009	None
CHEMBL1834657	INFIGRATINIB PHOSPHATE	0	658.48	2	5.35	1h, NVP-BGJ398	CCN1CCN(c2ccc(Nc3cc(N(C)C(=O)Nc4c(Cl)c(OC)cc(OC)c4Cl)ncn3)cc2)CC1.O=P(O)(O)O	IC50	'>'	10000.0	nM				UO_0000065					False	CHEMBL1839879	Inhibition of recombinant IGF1R	B	BAO_0000357	single protein format	None	None	None	None	None	CHEMBL1957	Insulin-like growth factor I receptor	Homo sapiens	SINGLE PROTEIN	CHEMBL1833940	1	Scientific Literature	J. Med. Chem.	2011	None
CHEMBL412367		0	521.59	1	4.88	9b	CCc1c(NC(=O)OCCn2ccnc2)cn2ncnc(Nc3ccc4c(cnn4Cc4ccccc4)c3)c12	IC50	'>'	25000.0	nM				UO_0000065					False	CHEMBL881946	Inhibitory concentration against IGF-1R cytoplasmic sequence; Reported as mean (variability <15%)	B	BAO_0000357	single protein format	Homo sapiens	None	None	None	None	CHEMBL1957	Insulin-like growth factor I receptor	Homo sapiens	SINGLE PROTEIN	CHEMBL1140398	1	Scientific Literature	Bioorg. Med. Chem. Lett.	2005	None
CHEMBL1789963	GW406108X	0	400.22	1	5.02	GW406108X	O=C1Nc2ccc(C(=O)c3ccco3)cc2C1=Cc1cc(Cl)c(O)c(Cl)c1	Inhibition	'='	4.15	%				UO_0000187					False	CHEMBL1962108	GSK_PKIS: IGF1R mean inhibition at 0.1 uM [Nanosyn]	B	BAO_0000357	single protein format	None	None	None	None	None	CHEMBL1957	Insulin-like growth factor I receptor	Homo sapiens	SINGLE PROTEIN	CHEMBL1961873	16	GSK Published Kinase Inhibitor Set			None
CHEMBL365248	GW810372X	0	402.34	0	3.84	GW810372X	COc1ccc2c(-c3ccnc(Nc4cccc(OC(F)(F)F)c4)n3)cnn2n1	Inhibition	'='	5.36	%				UO_0000187					False	CHEMBL1962109	GSK_PKIS: IGF1R mean inhibition at 1 uM [Nanosyn]	B	BAO_0000357	single protein format	None	None	None	None	None	CHEMBL1957	Insulin-like growth factor I receptor	Homo sapiens	SINGLE PROTEIN	CHEMBL1961873	16	GSK Published Kinase Inhibitor Set			None
CHEMBL231623	GSK-620503A	0	307.33	0	3.24	GSK620503A	NC(=O)c1cc(-c2ccc(F)cc2)cc(-c2ccncc2)c1N	Inhibition	'='	2.14	%				UO_0000187					False	CHEMBL1962108	GSK_PKIS: IGF1R mean inhibition at 0.1 uM [Nanosyn]	B	BAO_0000357	single protein format	None	None	None	None	None	CHEMBL1957	Insulin-like growth factor I receptor	Homo sapiens	SINGLE PROTEIN	CHEMBL1961873	16	GSK Published Kinase Inhibitor Set			None
CHEMBL1909414		0	508.02	0	4.87	SB-590885-AAD	CN(C)CCOc1ccc(-c2nc(-c3ccncc3)c(-c3ccc4c(c3)CC/C4=N\O)[nH]2)cc1.Cl.O	Inhibition	'='	4.59	%				UO_0000187					False	CHEMBL1962108	GSK_PKIS: IGF1R mean inhibition at 0.1 uM [Nanosyn]	B	BAO_0000357	single protein format	None	None	None	None	None	CHEMBL1957	Insulin-like growth factor I receptor	Homo sapiens	SINGLE PROTEIN	CHEMBL1961873	16	GSK Published Kinase Inhibitor Set			None
CHEMBL196759		0	397.43	1	5.20	31{26}	O=c1cc(N2CCOCC2)oc2cc(-c3cccc4c3oc3ccccc34)ccc12	Activity						Not Determined						False	CHEMBL860382	Inhibitory activity against IGF-1R at 10 uM	B	BAO_0000357	single protein format	Homo sapiens	None	None	None	None	CHEMBL1957	Insulin-like growth factor I receptor	Homo sapiens	SINGLE PROTEIN	CHEMBL1141870	1	Scientific Literature	J. Med. Chem.	2005	None
CHEMBL3823095		0	508.03	1	3.73	24	Cc1nn(C2CCN(CC(=O)N(C)C)CC2)c(C)c1Nc1ncc(Cl)c(-c2cnn3ccccc23)n1	IC50	'='	9.0	nM	8.05			UO_0000065	15.84	0.31	4.32	8.34	False	CHEMBL3825083	Inhibition of recombinant human IGF-1R using fluorescent labeled FL-KKSRGDYMTMQIG-CONH2 as substrate after 1 hr 50 mins	B	BAO_0000357	single protein format	Homo sapiens	None	None	None	None	CHEMBL1957	Insulin-like growth factor I receptor	Homo sapiens	SINGLE PROTEIN	CHEMBL3822394	1	Scientific Literature	J. Med. Chem.	2016	None
CHEMBL3823154		0	479.98	0	3.12	29	Cc1nn(C2CCN(C(=O)CN)CC2)c(C)c1Nc1ncc(Cl)c(-c2cnn3ccccc23)n1	IC50	'='	6.0	nM	8.22			UO_0000065	17.13	0.33	5.10	6.89	False	CHEMBL3825083	Inhibition of recombinant human IGF-1R using fluorescent labeled FL-KKSRGDYMTMQIG-CONH2 as substrate after 1 hr 50 mins	B	BAO_0000357	single protein format	Homo sapiens	None	None	None	None	CHEMBL1957	Insulin-like growth factor I receptor	Homo sapiens	SINGLE PROTEIN	CHEMBL3822394	1	Scientific Literature	J. Med. Chem.	2016	None
CHEMBL3823278		0	450.93	0	3.88	9	CC(=O)N1CCC(n2cc(Nc3ncc(Cl)c(-c4cnc5ccccn45)n3)c(C)n2)CC1	IC50	'='	35.0	nM	7.46			UO_0000065	16.53	0.32	3.58	8.00	False	CHEMBL3825086	Inhibition of IGF1-induced human IGF1R autophosphorylation expressed in IGF-1R knock-out mouse fibroblasts	B	BAO_0000019	assay format	Homo sapiens	None	None	None	None	CHEMBL1957	Insulin-like growth factor I receptor	Homo sapiens	SINGLE PROTEIN	CHEMBL3822394	1	Scientific Literature	J. Med. Chem.	2016	None
CHEMBL230205		0	450.54	0	4.91	12	Cc1cc(-c2ccccc2)cc2[nH]c(-c3c(N[C@H](CO)Cc4ccccc4)cc[nH]c3=O)nc12	IC50	'='	3100.0	nM	5.51			UO_0000065	12.23	0.22	0.60	5.87	False	CHEMBL887757	Inhibition of human IGF1R expressed in recombinant insect cells	B	BAO_0000219	cell-based format	Homo sapiens	None	None	None	None	CHEMBL1957	Insulin-like growth factor I receptor	Homo sapiens	SINGLE PROTEIN	CHEMBL1144646	1	Scientific Literature	Bioorg. Med. Chem. Lett.	2007	None
CHEMBL3822947		0	494.99	0	3.55	27	Cc1nn(C2CCN(C(=O)[C@H](C)O)CC2)c(C)c1Nc1ncc(Cl)c(-c2cnn3ccccc23)n1	IC50	'='	45.0	nM	7.35			UO_0000065	14.84	0.29	3.80	6.47	False	CHEMBL3825086	Inhibition of IGF1-induced human IGF1R autophosphorylation expressed in IGF-1R knock-out mouse fibroblasts	B	BAO_0000019	assay format	Homo sapiens	None	None	None	None	CHEMBL1957	Insulin-like growth factor I receptor	Homo sapiens	SINGLE PROTEIN	CHEMBL3822394	1	Scientific Literature	J. Med. Chem.	2016	None
CHEMBL1794066	GSK-619487A	0	525.49	0	1.34	GSK619487A	CCn1c(-c2nonc2N)nc2c(C#CC(C)(C)O)ncc(OC3CCNCC3)c21.O=C(O)C(F)(F)F	Inhibition	'='	2.36	%				UO_0000187					False	CHEMBL1962109	GSK_PKIS: IGF1R mean inhibition at 1 uM [Nanosyn]	B	BAO_0000357	single protein format	None	None	None	None	None	CHEMBL1957	Insulin-like growth factor I receptor	Homo sapiens	SINGLE PROTEIN	CHEMBL1961873	16	GSK Published Kinase Inhibitor Set			None
CHEMBL398957		0	577.52	2	5.67	32	Nc1ncnc2c1c(-c1ccc3[nH]c(Cc4cccc(Cl)c4Cl)nc3c1)nn2[C@H]1CC[C@H](N2CCOCC2)CC1	IC50						Not Determined						False	CHEMBL941658	Inhibition IGF1R phosphorylation in human MiaPaCa2 cells	B	BAO_0000219	cell-based format	Homo sapiens	None	None	MiaPaCa2	None	CHEMBL1957	Insulin-like growth factor I receptor	Homo sapiens	SINGLE PROTEIN	CHEMBL1139781	1	Scientific Literature	Bioorg. Med. Chem. Lett.	2007	None
CHEMBL516908	GW796920X	0	362.47	0	4.54	GW796920X	Cc1ccc(NC(=O)CC2CC2)cc1-c1ccc(C(=O)NCC2CC2)cc1	Inhibition	'='	2.09	%				UO_0000187					False	CHEMBL1962109	GSK_PKIS: IGF1R mean inhibition at 1 uM [Nanosyn]	B	BAO_0000357	single protein format	None	None	None	None	None	CHEMBL1957	Insulin-like growth factor I receptor	Homo sapiens	SINGLE PROTEIN	CHEMBL1961873	16	GSK Published Kinase Inhibitor Set			None
CHEMBL399021		0	453.59	1	5.31	1	Nc1ncnc2c1c(-c1cccc(OCc3ccccc3)c1)cn2[C@H]1C[C@H](CN2CCCC2)C1	IC50	'='	78.0	nM	7.11			UO_0000065	15.67	0.29	1.80	10.27	False	CHEMBL941657	Inhibition of human IGF1R expressed in Sf21 cells by time-resolved fluorescence assay	B	BAO_0000219	cell-based format	Homo sapiens	None	None	Sf21	None	CHEMBL1957	Insulin-like growth factor I receptor	Homo sapiens	SINGLE PROTEIN	CHEMBL1139781	1	Scientific Literature	Bioorg. Med. Chem. Lett.	2007	CHEMBL4106362
CHEMBL429664		0	577.52	2	5.67	31	Nc1ncnc2c1c(-c1ccc3[nH]c(Cc4ccc(Cl)c(Cl)c4)nc3c1)nn2[C@H]1CC[C@H](N2CCOCC2)CC1	IC50	'='	488.0	nM	6.31			UO_0000065	10.93	0.22	0.64	5.70	False	CHEMBL941657	Inhibition of human IGF1R expressed in Sf21 cells by time-resolved fluorescence assay	B	BAO_0000219	cell-based format	Homo sapiens	None	None	Sf21	None	CHEMBL1957	Insulin-like growth factor I receptor	Homo sapiens	SINGLE PROTEIN	CHEMBL1139781	1	Scientific Literature	Bioorg. Med. Chem. Lett.	2007	CHEMBL4106362
CHEMBL251292		0	544.61	1	4.64	29	Nc1ncnc2c1c(-c1ccc3[nH]c(Cc4ccc(F)c(F)c4)nc3c1)nn2[C@H]1CC[C@H](N2CCOCC2)CC1	IC50	'='	674.0	nM	6.17			UO_0000065	11.33	0.21	1.53	5.57	False	CHEMBL941657	Inhibition of human IGF1R expressed in Sf21 cells by time-resolved fluorescence assay	B	BAO_0000219	cell-based format	Homo sapiens	None	None	Sf21	None	CHEMBL1957	Insulin-like growth factor I receptor	Homo sapiens	SINGLE PROTEIN	CHEMBL1139781	1	Scientific Literature	Bioorg. Med. Chem. Lett.	2007	CHEMBL4106362
CHEMBL250085		0	561.07	2	5.15	26	Nc1ncnc2c1c(-c1ccc3[nH]c(Cc4c(F)cccc4Cl)nc3c1)nn2[C@H]1CC[C@H](N2CCOCC2)CC1	IC50	'='	90.0	nM	7.05			UO_0000065	12.56	0.24	1.90	6.36	False	CHEMBL941657	Inhibition of human IGF1R expressed in Sf21 cells by time-resolved fluorescence assay	B	BAO_0000219	cell-based format	Homo sapiens	None	None	Sf21	None	CHEMBL1957	Insulin-like growth factor I receptor	Homo sapiens	SINGLE PROTEIN	CHEMBL1139781	1	Scientific Literature	Bioorg. Med. Chem. Lett.	2007	CHEMBL4106362
CHEMBL249082		0	514.66	1	4.42	34	Nc1ncnc2c1c(-c1ccc3[nH]c(Cc4ccsc4)nc3c1)nn2[C@H]1CC[C@H](N2CCOCC2)CC1	IC50	'='	84.0	nM	7.08			UO_0000065	13.75	0.26	2.66	6.39	False	CHEMBL941658	Inhibition IGF1R phosphorylation in human MiaPaCa2 cells	B	BAO_0000219	cell-based format	Homo sapiens	None	None	MiaPaCa2	None	CHEMBL1957	Insulin-like growth factor I receptor	Homo sapiens	SINGLE PROTEIN	CHEMBL1139781	1	Scientific Literature	Bioorg. Med. Chem. Lett.	2007	None
CHEMBL251326		0	526.62	1	4.50	21	Nc1ncnc2c1c(-c1ccc3[nH]c(Cc4cccc(F)c4)nc3c1)nn2[C@H]1CC[C@H](N2CCOCC2)CC1	IC50	'='	140.0	nM	6.85			UO_0000065	13.01	0.24	2.35	6.19	False	CHEMBL941658	Inhibition IGF1R phosphorylation in human MiaPaCa2 cells	B	BAO_0000219	cell-based format	Homo sapiens	None	None	MiaPaCa2	None	CHEMBL1957	Insulin-like growth factor I receptor	Homo sapiens	SINGLE PROTEIN	CHEMBL1139781	1	Scientific Literature	Bioorg. Med. Chem. Lett.	2007	None
CHEMBL373751	GSK-319347A	0	469.54	0	3.96	GSK319347A	COc1cc2ncn(-c3cc(OCc4ccccc4S(C)(=O)=O)c(C#N)s3)c2cc1OC	Inhibition	'='	5.83	%				UO_0000187					False	CHEMBL1962109	GSK_PKIS: IGF1R mean inhibition at 1 uM [Nanosyn]	B	BAO_0000357	single protein format	None	None	None	None	None	CHEMBL1957	Insulin-like growth factor I receptor	Homo sapiens	SINGLE PROTEIN	CHEMBL1961873	16	GSK Published Kinase Inhibitor Set			None
CHEMBL199050		0	357.41	0	4.45	31{23}	O=c1cc(N2CCOCC2)oc2cc(-c3cccc4ccccc34)ccc12	Activity						Not Determined						False	CHEMBL860382	Inhibitory activity against IGF-1R at 10 uM	B	BAO_0000357	single protein format	Homo sapiens	None	None	None	None	CHEMBL1957	Insulin-like growth factor I receptor	Homo sapiens	SINGLE PROTEIN	CHEMBL1141870	1	Scientific Literature	J. Med. Chem.	2005	None
CHEMBL399225		0	526.62	1	4.50	16	Nc1ncnc2c1c(-c1ccc3[nH]c(Cc4ccccc4F)nc3c1)nn2[C@H]1CC[C@H](N2CCOCC2)CC1	IC50	'='	51.0	nM	7.29			UO_0000065	13.85	0.26	2.79	6.58	False	CHEMBL941657	Inhibition of human IGF1R expressed in Sf21 cells by time-resolved fluorescence assay	B	BAO_0000219	cell-based format	Homo sapiens	None	None	Sf21	None	CHEMBL1957	Insulin-like growth factor I receptor	Homo sapiens	SINGLE PROTEIN	CHEMBL1139781	1	Scientific Literature	Bioorg. Med. Chem. Lett.	2007	CHEMBL4106362
CHEMBL429664		0	577.52	2	5.67	31	Nc1ncnc2c1c(-c1ccc3[nH]c(Cc4ccc(Cl)c(Cl)c4)nc3c1)nn2[C@H]1CC[C@H](N2CCOCC2)CC1	IC50	'='	429.0	nM	6.37			UO_0000065	11.03	0.22	0.70	5.75	False	CHEMBL941658	Inhibition IGF1R phosphorylation in human MiaPaCa2 cells	B	BAO_0000219	cell-based format	Homo sapiens	None	None	MiaPaCa2	None	CHEMBL1957	Insulin-like growth factor I receptor	Homo sapiens	SINGLE PROTEIN	CHEMBL1139781	1	Scientific Literature	Bioorg. Med. Chem. Lett.	2007	None
CHEMBL240671		0	316.36	0	3.56	6d.1	Nc1nccn2cnc(-c3cccc(OCc4ccccc4)c3)c12	IC50	'>'	10000.0	nM				UO_0000065					False	CHEMBL885484	Inhibition of human recombinant GST-IGF1R activity	B	BAO_0000357	single protein format	Homo sapiens	None	None	None	None	CHEMBL1957	Insulin-like growth factor I receptor	Homo sapiens	SINGLE PROTEIN	CHEMBL1139042	1	Scientific Literature	Bioorg. Med. Chem. Lett.	2007	None
CHEMBL3823659		0	436.91	0	3.57	7	CC(=O)N1CCC(n2cc(Nc3ncc(Cl)c(-c4cnc5ccccn45)n3)cn2)CC1	IC50	'='	42.0	nM	7.38			UO_0000065	16.88	0.32	3.81	7.91	False	CHEMBL3825083	Inhibition of recombinant human IGF-1R using fluorescent labeled FL-KKSRGDYMTMQIG-CONH2 as substrate after 1 hr 50 mins	B	BAO_0000357	single protein format	Homo sapiens	None	None	None	None	CHEMBL1957	Insulin-like growth factor I receptor	Homo sapiens	SINGLE PROTEIN	CHEMBL3822394	1	Scientific Literature	J. Med. Chem.	2016	None
CHEMBL3823962		0	494.00	0	3.38	23	CNC(=O)CN1CCC(n2nc(C)c(Nc3ncc(Cl)c(-c4cnn5ccccc45)n3)c2C)CC1	IC50	'='	12.0	nM	7.92			UO_0000065	16.03	0.31	4.54	7.52	False	CHEMBL3825083	Inhibition of recombinant human IGF-1R using fluorescent labeled FL-KKSRGDYMTMQIG-CONH2 as substrate after 1 hr 50 mins	B	BAO_0000357	single protein format	Homo sapiens	None	None	None	None	CHEMBL1957	Insulin-like growth factor I receptor	Homo sapiens	SINGLE PROTEIN	CHEMBL3822394	1	Scientific Literature	J. Med. Chem.	2016	None
CHEMBL3822947		0	494.99	0	3.55	27	Cc1nn(C2CCN(C(=O)[C@H](C)O)CC2)c(C)c1Nc1ncc(Cl)c(-c2cnn3ccccc23)n1	IC50	'='	10.0	nM	8.00			UO_0000065	16.16	0.31	4.45	7.05	False	CHEMBL3825083	Inhibition of recombinant human IGF-1R using fluorescent labeled FL-KKSRGDYMTMQIG-CONH2 as substrate after 1 hr 50 mins	B	BAO_0000357	single protein format	Homo sapiens	None	None	None	None	CHEMBL1957	Insulin-like growth factor I receptor	Homo sapiens	SINGLE PROTEIN	CHEMBL3822394	1	Scientific Literature	J. Med. Chem.	2016	None
CHEMBL3823095		0	508.03	1	3.73	24	Cc1nn(C2CCN(CC(=O)N(C)C)CC2)c(C)c1Nc1ncc(Cl)c(-c2cnn3ccccc23)n1	IC50	'='	25.0	nM	7.60			UO_0000065	14.96	0.29	3.87	7.88	False	CHEMBL3825086	Inhibition of IGF1-induced human IGF1R autophosphorylation expressed in IGF-1R knock-out mouse fibroblasts	B	BAO_0000019	assay format	Homo sapiens	None	None	None	None	CHEMBL1957	Insulin-like growth factor I receptor	Homo sapiens	SINGLE PROTEIN	CHEMBL3822394	1	Scientific Literature	J. Med. Chem.	2016	None
CHEMBL3822976		0	494.00	0	3.38	32	CNCC(=O)N1CCC(n2nc(C)c(Nc3ncc(Cl)c(-c4cnn5ccccc45)n3)c2C)CC1	IC50	'='	19.0	nM	7.72			UO_0000065	15.63	0.30	4.34	7.33	False	CHEMBL3825086	Inhibition of IGF1-induced human IGF1R autophosphorylation expressed in IGF-1R knock-out mouse fibroblasts	B	BAO_0000019	assay format	Homo sapiens	None	None	None	None	CHEMBL1957	Insulin-like growth factor I receptor	Homo sapiens	SINGLE PROTEIN	CHEMBL3822394	1	Scientific Literature	J. Med. Chem.	2016	None
CHEMBL200275		0	371.44	0	4.76	31{9}	Cc1ccc(-c2ccc3c(=O)cc(N4CCOCC4)oc3c2)c2ccccc12	Activity						Not Determined						False	CHEMBL860382	Inhibitory activity against IGF-1R at 10 uM	B	BAO_0000357	single protein format	Homo sapiens	None	None	None	None	CHEMBL1957	Insulin-like growth factor I receptor	Homo sapiens	SINGLE PROTEIN	CHEMBL1141870	1	Scientific Literature	J. Med. Chem.	2005	None
CHEMBL1909350	GSK-949675A	0	421.89	0	0.80	GSK949675A	CCn1c(-c2nonc2N)nc2c(C#CC(C)(C)O)nc(OCCNC)cc21.Cl	Inhibition	'='	3.53	%				UO_0000187					False	CHEMBL1962109	GSK_PKIS: IGF1R mean inhibition at 1 uM [Nanosyn]	B	BAO_0000357	single protein format	None	None	None	None	None	CHEMBL1957	Insulin-like growth factor I receptor	Homo sapiens	SINGLE PROTEIN	CHEMBL1961873	16	GSK Published Kinase Inhibitor Set			None
CHEMBL370156		0	435.43	0	4.17	23b	COc1ccc(C#CC(C)(C)O)cc1-c1[nH]nc2nc(Nc3ccc(F)cc3F)cnc12	Inhibition	'='	-23.0	%		Outside typical range		UO_0000187					False	CHEMBL863472	Inhibition of IGF1R at 10 uM	B	BAO_0000357	single protein format	Homo sapiens	None	None	None	None	CHEMBL1957	Insulin-like growth factor I receptor	Homo sapiens	SINGLE PROTEIN	CHEMBL1147752	1	Scientific Literature	Bioorg. Med. Chem. Lett.	2006	None
CHEMBL189231		0	284.32	0	2.57	SB-734117	Nc1nonc1-c1nc2cnccc2n1C1CCCCC1	Inhibition	'='	-3.43	%				UO_0000187					False	CHEMBL1962108	GSK_PKIS: IGF1R mean inhibition at 0.1 uM [Nanosyn]	B	BAO_0000357	single protein format	None	None	None	None	None	CHEMBL1957	Insulin-like growth factor I receptor	Homo sapiens	SINGLE PROTEIN	CHEMBL1961873	16	GSK Published Kinase Inhibitor Set			None
CHEMBL401930		0	479.97	0	3.86	3, BMS-536924	Cc1cc(N2CCOCC2)cc2[nH]c(-c3c(NC[C@@H](O)c4cccc(Cl)c4)cc[nH]c3=O)nc12	IC50	'='	100.0	nM	7.00			UO_0000065	14.58	0.28	3.14	6.59	True	CHEMBL881279	In vitro inhibitory concentration against IGF-1R kinase	B	BAO_0000357	single protein format	Homo sapiens	None	None	None	None	CHEMBL1957	Insulin-like growth factor I receptor	Homo sapiens	SINGLE PROTEIN	CHEMBL1143653	1	Scientific Literature	J. Med. Chem.	2005	None
CHEMBL3823007		0	408.90	0	3.62	10	Cc1nn(C2CCNCC2)cc1Nc1ncc(Cl)c(-c2cnc3ccccn23)n1	IC50	'='	54.0	nM	7.27			UO_0000065	17.77	0.34	3.65	8.55	False	CHEMBL3825086	Inhibition of IGF1-induced human IGF1R autophosphorylation expressed in IGF-1R knock-out mouse fibroblasts	B	BAO_0000019	assay format	Homo sapiens	None	None	None	None	CHEMBL1957	Insulin-like growth factor I receptor	Homo sapiens	SINGLE PROTEIN	CHEMBL3822394	1	Scientific Literature	J. Med. Chem.	2016	None
CHEMBL3822644		0	494.00	0	3.51	31	Cc1nn(C2CCN(C(=O)[C@@H](C)N)CC2)c(C)c1Nc1ncc(Cl)c(-c2cnn3ccccc23)n1	IC50	'='	25.0	nM	7.60			UO_0000065	15.39	0.30	4.09	6.37	False	CHEMBL3825086	Inhibition of IGF1-induced human IGF1R autophosphorylation expressed in IGF-1R knock-out mouse fibroblasts	B	BAO_0000019	assay format	Homo sapiens	None	None	None	None	CHEMBL1957	Insulin-like growth factor I receptor	Homo sapiens	SINGLE PROTEIN	CHEMBL3822394	1	Scientific Literature	J. Med. Chem.	2016	None
CHEMBL3822976		0	494.00	0	3.38	32	CNCC(=O)N1CCC(n2nc(C)c(Nc3ncc(Cl)c(-c4cnn5ccccc45)n3)c2C)CC1	IC50	'='	6.0	nM	8.22			UO_0000065	16.64	0.32	4.84	7.81	False	CHEMBL3825083	Inhibition of recombinant human IGF-1R using fluorescent labeled FL-KKSRGDYMTMQIG-CONH2 as substrate after 1 hr 50 mins	B	BAO_0000357	single protein format	Homo sapiens	None	None	None	None	CHEMBL1957	Insulin-like growth factor I receptor	Homo sapiens	SINGLE PROTEIN	CHEMBL3822394	1	Scientific Literature	J. Med. Chem.	2016	None
CHEMBL3822543		0	408.90	0	3.62	12	Cc1c(Nc2ncc(Cl)c(-c3cnc4ccccn34)n2)cnn1C1CCNCC1	IC50	'='	55.0	nM	7.26			UO_0000065	17.75	0.34	3.64	8.54	False	CHEMBL3825086	Inhibition of IGF1-induced human IGF1R autophosphorylation expressed in IGF-1R knock-out mouse fibroblasts	B	BAO_0000019	assay format	Homo sapiens	None	None	None	None	CHEMBL1957	Insulin-like growth factor I receptor	Homo sapiens	SINGLE PROTEIN	CHEMBL3822394	1	Scientific Literature	J. Med. Chem.	2016	None
CHEMBL3823030		0	494.99	0	3.55	28; AZD9362	Cc1nn(C2CCN(C(=O)[C@@H](C)O)CC2)c(C)c1Nc1ncc(Cl)c(-c2cnn3ccccc23)n1	IC50	'='	48.0	nM	7.32			UO_0000065	14.79	0.29	3.77	6.45	False	CHEMBL3825086	Inhibition of IGF1-induced human IGF1R autophosphorylation expressed in IGF-1R knock-out mouse fibroblasts	B	BAO_0000019	assay format	Homo sapiens	None	None	None	None	CHEMBL1957	Insulin-like growth factor I receptor	Homo sapiens	SINGLE PROTEIN	CHEMBL3822394	1	Scientific Literature	J. Med. Chem.	2016	None
CHEMBL1785002		0	472.52	0	3.89	SB-264865	NC(=O)Cc1ccccc1Oc1nccc(-c2c(-c3ccc(F)cc3)ncn2C2CCNCC2)n1	Inhibition	'='	3.37	%				UO_0000187					False	CHEMBL1962108	GSK_PKIS: IGF1R mean inhibition at 0.1 uM [Nanosyn]	B	BAO_0000357	single protein format	None	None	None	None	None	CHEMBL1957	Insulin-like growth factor I receptor	Homo sapiens	SINGLE PROTEIN	CHEMBL1961873	16	GSK Published Kinase Inhibitor Set			None
CHEMBL86326		0	341.84	1	5.14	32	COc1ccc(/C=C2\C(=O)Nc3ccc(Cl)cc32)cc1C(C)(C)C	IC50	'>'	100000.0	nM				UO_0000065					False	CHEMBL697346	Concentration required to achieve 50% inhibition of tyrosine phosphorylation on human Insulin-like growth factor I receptor	B	BAO_0000357	single protein format	None	None	None	None	None	CHEMBL1957	Insulin-like growth factor I receptor	Homo sapiens	SINGLE PROTEIN	CHEMBL1131018	1	Scientific Literature	J. Med. Chem.	1998	None
CHEMBL1957505		0	448.53	0	1.79	25e	CN(C)CCCNC(=O)c1cn2cc(-c3cccc4[nH]ncc34)nc(N3CCOCC3)c2n1	Inhibition	'='	50.0	%				UO_0000187					False	CHEMBL1959609	Inhibition of IGF1-R at 5 to 10 uM	B	BAO_0000357	single protein format	None	None	None	None	None	CHEMBL1957	Insulin-like growth factor I receptor	Homo sapiens	SINGLE PROTEIN	CHEMBL1955823	1	Scientific Literature	Bioorg. Med. Chem. Lett.	2012	None
CHEMBL231306		0	460.93	0	4.21	2	Cc1cc(-n2ccnc2)cc2[nH]c(-c3c(NCC(O)c4cccc(Cl)c4)cc[nH]c3=O)nc12	IC50	'='	180.0	nM	6.75			UO_0000065	14.63	0.28	2.53	6.04	True	CHEMBL881279	In vitro inhibitory concentration against IGF-1R kinase	B	BAO_0000357	single protein format	Homo sapiens	None	None	None	None	CHEMBL1957	Insulin-like growth factor I receptor	Homo sapiens	SINGLE PROTEIN	CHEMBL1143653	1	Scientific Literature	J. Med. Chem.	2005	None
CHEMBL2347710		0	327.41	0	4.11	9a	CCNC(=O)Nc1nc2ccc(-c3ccccc3OC)cc2s1	Inhibition	'='	100.0	%				UO_0000187					False	CHEMBL2353800	Inhibition of IGF1R (unknown origin) at 1 uM relative to control	B	BAO_0000357	single protein format	Homo sapiens	None	None	None	None	CHEMBL1957	Insulin-like growth factor I receptor	Homo sapiens	SINGLE PROTEIN	CHEMBL2346496	1	Scientific Literature	J. Med. Chem.	2013	None
CHEMBL1933582		0	501.51	1	3.16	25	CN1CCN(c2ccc(OC(F)(F)F)c(Nc3nccc(-c4cc5c(n4C)CCNC5=O)n3)c2)CC1	IC50	'>'	10000.0	nM				UO_0000065					False	CHEMBL1936517	Inhibition of IGFR1	B	BAO_0000357	single protein format	None	None	None	None	None	CHEMBL1957	Insulin-like growth factor I receptor	Homo sapiens	SINGLE PROTEIN	CHEMBL1933058	1	Scientific Literature	Bioorg. Med. Chem. Lett.	2012	None
CHEMBL261641		0	568.10	1	3.99	Su11274	Cc1[nH]c(/C=C2\C(=O)Nc3ccc(S(=O)(=O)N(C)c4cccc(Cl)c4)cc32)c(C)c1C(=O)N1CCN(C)CC1	Inhibition						Not Determined						False	CHEMBL1937686	Inhibition of IGF1R at 10 uM	B	BAO_0000357	single protein format	None	None	None	None	None	CHEMBL1957	Insulin-like growth factor I receptor	Homo sapiens	SINGLE PROTEIN	CHEMBL1933031	1	Scientific Literature	Bioorg. Med. Chem. Lett.	2012	None
CHEMBL1794052	GW405841X	0	453.09	0	4.20	GW405841X	COC(=O)c1ccc2c(c1)C(=Cc1cc(Br)c(O)c(Br)c1)C(=O)N2	Inhibition	'='	2.72	%				UO_0000187					False	CHEMBL1962109	GSK_PKIS: IGF1R mean inhibition at 1 uM [Nanosyn]	B	BAO_0000357	single protein format	None	None	None	None	None	CHEMBL1957	Insulin-like growth factor I receptor	Homo sapiens	SINGLE PROTEIN	CHEMBL1961873	16	GSK Published Kinase Inhibitor Set			None
CHEMBL3806112		0	559.66	2	6.26	23	O=C(Nc1n[nH]c2ccc(Cc3cc(F)cc(F)c3)cc12)c1ccc(CN2CCCCC2)cc1NC1CCOCC1	IC50	'='	391.0	nM	6.41			UO_0000065	11.45	0.21	0.15	7.79	False	CHEMBL3807414	Inhibition of IGF1R (unknown origin) in presence of gamma33-ATP	B	BAO_0000357	single protein format	Homo sapiens	None	None	None	None	CHEMBL1957	Insulin-like growth factor I receptor	Homo sapiens	SINGLE PROTEIN	CHEMBL3804811	1	Scientific Literature	J. Med. Chem.	2016	None
CHEMBL1909365	GW607049C	0	617.56	2	6.69	GW607049C	COC(=O)Nc1nc2ccc(Sc3ccc(NC(=O)Nc4cc(C(F)(F)F)ccc4F)cc3)cc2[nH]1.O=S(=O)(O)O	Inhibition	'='	6.91	%				UO_0000187					False	CHEMBL1962109	GSK_PKIS: IGF1R mean inhibition at 1 uM [Nanosyn]	B	BAO_0000357	single protein format	None	None	None	None	None	CHEMBL1957	Insulin-like growth factor I receptor	Homo sapiens	SINGLE PROTEIN	CHEMBL1961873	16	GSK Published Kinase Inhibitor Set			None
CHEMBL456252	GSK-2110236A	0	520.62	1	3.45	GSK2110236A	COc1cc2c(cc1Nc1nc(Nc3ccsc3C(N)=O)c3cc[nH]c3n1)N(C(=O)CN(C)C)CCC2	Inhibition	'='	99.26	%				UO_0000187					False	CHEMBL1962108	GSK_PKIS: IGF1R mean inhibition at 0.1 uM [Nanosyn]	B	BAO_0000357	single protein format	None	None	None	None	None	CHEMBL1957	Insulin-like growth factor I receptor	Homo sapiens	SINGLE PROTEIN	CHEMBL1961873	16	GSK Published Kinase Inhibitor Set			None
CHEMBL442363	GW809885X	0	373.42	0	3.36	GW809885X	COc1cccc(-n2nc(C)c3c(N/N=C(\C)c4ccncc4)ncnc32)c1	Inhibition	'='	-0.28	%				UO_0000187					False	CHEMBL1962108	GSK_PKIS: IGF1R mean inhibition at 0.1 uM [Nanosyn]	B	BAO_0000357	single protein format	None	None	None	None	None	CHEMBL1957	Insulin-like growth factor I receptor	Homo sapiens	SINGLE PROTEIN	CHEMBL1961873	16	GSK Published Kinase Inhibitor Set			None
CHEMBL118856		0	322.32	0	3.09	2c	COc1ccc(C2=C(O)C(O)=C(c3ccccc3)C(=O)C2=O)cc1	Activation						Not Active						False	CHEMBL700888	Percent insulin like growth factor receptor(IGFIR) activity at 30 uM ( NS = less than 5% activation)	F	BAO_0000019	assay format	Homo sapiens	None	None	None	None	CHEMBL1957	Insulin-like growth factor I receptor	Homo sapiens	SINGLE PROTEIN	CHEMBL1133647	1	Scientific Literature	J. Med. Chem.	2000	None
CHEMBL249296		0	494.60	0	4.43	9	Nc1ncnc2c1c(-c1ccc3[nH]c(-c4ccccc4)nc3c1)nn2[C@H]1CC[C@H](N2CCOCC2)CC1	IC50	'='	787.0	nM	6.10			UO_0000065	12.34	0.23	1.67	5.51	False	CHEMBL941658	Inhibition IGF1R phosphorylation in human MiaPaCa2 cells	B	BAO_0000219	cell-based format	Homo sapiens	None	None	MiaPaCa2	None	CHEMBL1957	Insulin-like growth factor I receptor	Homo sapiens	SINGLE PROTEIN	CHEMBL1139781	1	Scientific Literature	Bioorg. Med. Chem. Lett.	2007	None
CHEMBL153843		0	371.36	0	4.96	5	O=C(Nc1cccc(C(F)(F)F)c1)c1ccccc1NCc1ccncc1	IC50	'>'	10000.0	nM				UO_0000065					False	CHEMBL697349	In vitro inhibition of Insulin-like growth factor I receptor expressed in baculovirus	B	BAO_0000019	assay format	None	None	None	None	None	CHEMBL1957	Insulin-like growth factor I receptor	Homo sapiens	SINGLE PROTEIN	CHEMBL1135689	1	Scientific Literature	J. Med. Chem.	2002	None
CHEMBL400621		0	395.47	0	4.70	6c.10	N#Cc1ccccc1COc1cccc(-c2nc(C3CCC3)n3ccnc(N)c23)c1	IC50	'>'	10000.0	nM				UO_0000065					False	CHEMBL885484	Inhibition of human recombinant GST-IGF1R activity	B	BAO_0000357	single protein format	Homo sapiens	None	None	None	None	CHEMBL1957	Insulin-like growth factor I receptor	Homo sapiens	SINGLE PROTEIN	CHEMBL1139042	1	Scientific Literature	Bioorg. Med. Chem. Lett.	2007	None
CHEMBL240893		0	436.46	1	5.43	6c.9	Nc1nccn2c(C3CCC3)nc(-c3cccc(OCc4ccc(OC(F)F)cc4)c3)c12	IC50	'='	2820.0	nM	5.55			UO_0000065	12.72	0.24	0.12	7.43	False	CHEMBL885484	Inhibition of human recombinant GST-IGF1R activity	B	BAO_0000357	single protein format	Homo sapiens	None	None	None	None	CHEMBL1957	Insulin-like growth factor I receptor	Homo sapiens	SINGLE PROTEIN	CHEMBL1139042	1	Scientific Literature	Bioorg. Med. Chem. Lett.	2007	None
CHEMBL241683		0	404.90	1	5.48	6c.6	Nc1nccn2c(C3CCC3)nc(-c3cccc(OCc4ccc(Cl)cc4)c3)c12	IC50	'='	980.0	nM	6.01			UO_0000065	14.84	0.28	0.53	9.18	False	CHEMBL885484	Inhibition of human recombinant GST-IGF1R activity	B	BAO_0000357	single protein format	Homo sapiens	None	None	None	None	CHEMBL1957	Insulin-like growth factor I receptor	Homo sapiens	SINGLE PROTEIN	CHEMBL1139042	1	Scientific Literature	Bioorg. Med. Chem. Lett.	2007	None
CHEMBL241683		0	404.90	1	5.48	6c.6	Nc1nccn2c(C3CCC3)nc(-c3cccc(OCc4ccc(Cl)cc4)c3)c12	IC50	'>'	10000.0	nM				UO_0000065					False	CHEMBL885485	Inhibition of IGF1-stimulated phosphorylation of human recombinant IGF1R expressed in NIH3T3 cells	B	BAO_0000219	cell-based format	Homo sapiens	None	None	NIH3T3	None	CHEMBL1957	Insulin-like growth factor I receptor	Homo sapiens	SINGLE PROTEIN	CHEMBL1139042	1	Scientific Literature	Bioorg. Med. Chem. Lett.	2007	CHEMBL3307716
CHEMBL329367		0	282.32	0	3.38	15	CN(C)c1ccc(/C=C2\C(=O)Nc3cc(F)ccc32)cc1	IC50	'>'	100000.0	nM				UO_0000065					False	CHEMBL697346	Concentration required to achieve 50% inhibition of tyrosine phosphorylation on human Insulin-like growth factor I receptor	B	BAO_0000357	single protein format	None	None	None	None	None	CHEMBL1957	Insulin-like growth factor I receptor	Homo sapiens	SINGLE PROTEIN	CHEMBL1131018	1	Scientific Literature	J. Med. Chem.	1998	None
CHEMBL296468	BMS-387032	1	380.54	0	3.66	21	CC(C)(C)c1cnc(CSc2cnc(NC(=O)C3CCNCC3)s2)o1	IC50	'>'	25000.0	nM				UO_0000065					False	CHEMBL814329	In vitro inhibitory concentration of compound against Type 1 insulin like growth factor receptor	B	BAO_0000357	single protein format	Homo sapiens	None	None	None	None	CHEMBL1957	Insulin-like growth factor I receptor	Homo sapiens	SINGLE PROTEIN	CHEMBL1149325	1	Scientific Literature	J. Med. Chem.	2004	None
CHEMBL428222		0	398.43	0	3.39	26	Cc1cc(-n2ccnc2)cc2[nH]c(-c3c(OCc4ccccn4)cc[nH]c3=O)nc12	IC50	'>'	25000.0	nM				UO_0000065					False	CHEMBL886694	Inhibition of human recombinant IGF1 receptor	B	BAO_0000357	single protein format	Homo sapiens	None	None	None	None	CHEMBL1957	Insulin-like growth factor I receptor	Homo sapiens	SINGLE PROTEIN	CHEMBL1139163	1	Scientific Literature	Bioorg. Med. Chem. Lett.	2007	None
CHEMBL429472		0	416.51	0	4.13	32	Cc1cc(-n2ccnc2)cc2[nH]c(-c3c(NCCc4cccs4)cc[nH]c3=O)nc12	IC50	'='	2100.0	nM	5.68			UO_0000065	13.63	0.26	1.55	6.21	False	CHEMBL886694	Inhibition of human recombinant IGF1 receptor	B	BAO_0000357	single protein format	Homo sapiens	None	None	None	None	CHEMBL1957	Insulin-like growth factor I receptor	Homo sapiens	SINGLE PROTEIN	CHEMBL1139163	1	Scientific Literature	Bioorg. Med. Chem. Lett.	2007	None
CHEMBL393888		0	397.44	0	3.42	27	Cc1cc(-n2ccnc2)cc2[nH]c(-c3c(NCc4cccnc4)cc[nH]c3=O)nc12	IC50	'='	14000.0	nM	4.85			UO_0000065	12.21	0.22	1.43	4.65	False	CHEMBL886694	Inhibition of human recombinant IGF1 receptor	B	BAO_0000357	single protein format	Homo sapiens	None	None	None	None	CHEMBL1957	Insulin-like growth factor I receptor	Homo sapiens	SINGLE PROTEIN	CHEMBL1139163	1	Scientific Literature	Bioorg. Med. Chem. Lett.	2007	None
CHEMBL397336		0	458.50	0	3.57	38	Cc1cc(-n2ccnc2)cc2[nH]c(-c3c(N[C@H](CO)Cc4ccc(F)cc4)cc[nH]c3=O)nc12	IC50	'='	1400.0	nM	5.85			UO_0000065	12.77	0.24	2.28	5.24	False	CHEMBL886694	Inhibition of human recombinant IGF1 receptor	B	BAO_0000357	single protein format	Homo sapiens	None	None	None	None	CHEMBL1957	Insulin-like growth factor I receptor	Homo sapiens	SINGLE PROTEIN	CHEMBL1139163	1	Scientific Literature	Bioorg. Med. Chem. Lett.	2007	None
CHEMBL245408		0	356.43	1	5.04	6a.8	Nc1nccn2c(C3CCC3)nc(-c3ccc(Oc4ccccc4)cc3)c12	IC50	'>'	10000.0	nM				UO_0000065					False	CHEMBL885484	Inhibition of human recombinant GST-IGF1R activity	B	BAO_0000357	single protein format	Homo sapiens	None	None	None	None	CHEMBL1957	Insulin-like growth factor I receptor	Homo sapiens	SINGLE PROTEIN	CHEMBL1139042	1	Scientific Literature	Bioorg. Med. Chem. Lett.	2007	None
CHEMBL392106		0	370.46	0	4.83	6a.4	Nc1nccn2c(C3CCC3)nc(-c3cccc(OCc4ccccc4)c3)c12	IC50	'='	606.0	nM	6.22			UO_0000065	16.78	0.30	1.39	9.50	False	CHEMBL885484	Inhibition of human recombinant GST-IGF1R activity	B	BAO_0000357	single protein format	Homo sapiens	None	None	None	None	CHEMBL1957	Insulin-like growth factor I receptor	Homo sapiens	SINGLE PROTEIN	CHEMBL1139042	1	Scientific Literature	Bioorg. Med. Chem. Lett.	2007	None
CHEMBL240613		0	441.58	1	5.05	6l.7	CC(C)NC[C@H]1C[C@@H](c2nc(-c3cccc(OCc4ccccc4)c3)c3c(N)nccn32)C1	IC50	'='	220.0	nM	6.66			UO_0000065	15.08	0.28	1.61	8.59	False	CHEMBL885484	Inhibition of human recombinant GST-IGF1R activity	B	BAO_0000357	single protein format	Homo sapiens	None	None	None	None	CHEMBL1957	Insulin-like growth factor I receptor	Homo sapiens	SINGLE PROTEIN	CHEMBL1139042	1	Scientific Literature	Bioorg. Med. Chem. Lett.	2007	None
CHEMBL2180567		0	488.82	0	4.66	III-8	N[C@H]1CC[C@H](Nc2c(C(=O)NCc3ccc(Cl)cc3)nc(Br)c3cccnc23)CC1	Inhibition						Active						False	CHEMBL2185479	Inhibition of IGF1R at 10 uM in presence of ATP at Km level by kinase profiler method	B	BAO_0000357	single protein format	None	None	None	None	None	CHEMBL1957	Insulin-like growth factor I receptor	Homo sapiens	SINGLE PROTEIN	CHEMBL2176962	1	Scientific Literature	J. Med. Chem.	2012	None
CHEMBL3806013		0	548.64	1	4.88	7	COCCCNc1cc(N2CCN(C)CC2)ccc1C(=O)Nc1n[nH]c2ccc(Cc3cc(F)cc(F)c3)cc12	IC50						Not Determined						False	CHEMBL3807414	Inhibition of IGF1R (unknown origin) in presence of gamma33-ATP	B	BAO_0000357	single protein format	Homo sapiens	None	None	None	None	CHEMBL1957	Insulin-like growth factor I receptor	Homo sapiens	SINGLE PROTEIN	CHEMBL3804811	1	Scientific Literature	J. Med. Chem.	2016	None
CHEMBL1089082		0	459.43	1	5.73	9	O=C(Nc1cccc(-c2ccnc3cc(-c4ccncc4)nn23)c1)c1cccc(C(F)(F)F)c1	IC50	'>'	50000.0	nM				UO_0000065					False	CHEMBL1110876	Inhibition of IGFR1	B	BAO_0000357	single protein format	None	None	None	None	None	CHEMBL1957	Insulin-like growth factor I receptor	Homo sapiens	SINGLE PROTEIN	CHEMBL1156255	1	Scientific Literature	Bioorg. Med. Chem. Lett.	2009	None
CHEMBL189415	GW819077X	0	432.41	1	5.62	GW819077X	FC(F)(F)c1cccc(Nc2nccc(-c3cnn4nc(-c5ccccc5)ccc34)n2)c1	Inhibition	'='	-1.43	%				UO_0000187					False	CHEMBL1962109	GSK_PKIS: IGF1R mean inhibition at 1 uM [Nanosyn]	B	BAO_0000357	single protein format	None	None	None	None	None	CHEMBL1957	Insulin-like growth factor I receptor	Homo sapiens	SINGLE PROTEIN	CHEMBL1961873	16	GSK Published Kinase Inhibitor Set			None
CHEMBL3805899		0	522.58	1	4.82	9	CN1CCN(c2ccc(C(=O)Nc3n[nH]c4ccc(Cc5cc(F)cc(F)c5)cc34)c(NCCF)c2)CC1	IC50	'='	271.0	nM	6.57			UO_0000065	12.57	0.24	1.75	8.61	False	CHEMBL3807414	Inhibition of IGF1R (unknown origin) in presence of gamma33-ATP	B	BAO_0000357	single protein format	Homo sapiens	None	None	None	None	CHEMBL1957	Insulin-like growth factor I receptor	Homo sapiens	SINGLE PROTEIN	CHEMBL3804811	1	Scientific Literature	J. Med. Chem.	2016	None
CHEMBL1096634	GSK-943949A	0	447.50	0	2.28	GSK943949A	CCn1c(-c2nonc2N)nc2c(C#CC(C)(C)O)nc(OC[C@H](N)c3ccccc3)cc21	Inhibition	'='	6.38	%				UO_0000187					False	CHEMBL1962108	GSK_PKIS: IGF1R mean inhibition at 0.1 uM [Nanosyn]	B	BAO_0000357	single protein format	None	None	None	None	None	CHEMBL1957	Insulin-like growth factor I receptor	Homo sapiens	SINGLE PROTEIN	CHEMBL1961873	16	GSK Published Kinase Inhibitor Set			None
CHEMBL551264		0	381.38	0	3.44	SBL02	Oc1ccc(CN(Cc2ccc(O)c(O)c2)c2ccc3c(c2)OCO3)cc1O	Inhibition						Active						False	CHEMBL1243632	Inhibition of auto-phosphorylation of human IGF1R expressed in mouse NIH-3T3 cells at up to 50 uM after 16 hrs by Western blotting	B	BAO_0000219	cell-based format	Homo sapiens	None	None	NIH3T3	None	CHEMBL1957	Insulin-like growth factor I receptor	Homo sapiens	SINGLE PROTEIN	CHEMBL1240326	1	Scientific Literature	Eur. J. Pharmacol.	2007	CHEMBL3307716
CHEMBL101253	VATALANIB	3	346.82	1	5.01	1	Clc1ccc(Nc2nnc(Cc3ccncc3)c3ccccc23)cc1	IC50	'>'	10000.0	nM				UO_0000065					False	CHEMBL698352	Inhibition of Insulin-like growth factor I receptor	B	BAO_0000357	single protein format	None	None	None	None	None	CHEMBL1957	Insulin-like growth factor I receptor	Homo sapiens	SINGLE PROTEIN	CHEMBL1136193	1	Scientific Literature	Bioorg. Med. Chem. Lett.	2003	None
CHEMBL1088901		0	428.33	0	4.42	3f	CN(C)CCCC(=O)Nc1ccc2ncnc(Nc3cccc(Br)c3)c2c1	Activity	'='	105.0	%				UO_0000187					False	CHEMBL1104318	Inhibition of IGF-1R at 10 uM assessed as residual activity by [33P]ATP radioactive filter binding assay relative to control	B	BAO_0000357	single protein format	None	None	None	None	None	CHEMBL1957	Insulin-like growth factor I receptor	Homo sapiens	SINGLE PROTEIN	CHEMBL1156950	1	Scientific Literature	J. Med. Chem.	2010	None
CHEMBL256074		0	512.41	1	3.21	16c	Cc1cc(N2CCOCC2)cc2[nH]c(-c3c(NCCc4ncn(C)c4Br)cc[nH]c3=O)nc12	IC50	'='	75.0	nM	7.12			UO_0000065	13.90	0.29	3.91	6.86	True	CHEMBL928515	Inhibition of IGF1R	B	BAO_0000357	single protein format	None	None	None	None	None	CHEMBL1957	Insulin-like growth factor I receptor	Homo sapiens	SINGLE PROTEIN	CHEMBL1141515	1	Scientific Literature	Bioorg. Med. Chem. Lett.	2008	None
CHEMBL2111784		0	472.63	1	6.99	37	C[C@H](Nc1cc(-c2sc(C3CCN(C)CC3)nc2-c2ccc(F)cc2)ccn1)c1ccccc1	IC50	'>'	10000.0	nM				UO_0000065					False	CHEMBL697347	Inhibition of human insulin-like growth factor I receptor	B	BAO_0000357	single protein format	Homo sapiens	None	None	None	None	CHEMBL1957	Insulin-like growth factor I receptor	Homo sapiens	SINGLE PROTEIN	CHEMBL1147483	1	Scientific Literature	Bioorg. Med. Chem. Lett.	2004	None
CHEMBL347537		0	430.51	1	6.16	7	O=C(Nc1cccc(-c2cncc3ccccc23)c1)c1ccccc1NCc1ccncc1	IC50	'='	64000.0	nM	4.19			UO_0000065	9.74	0.17	-1.97	6.27	False	CHEMBL697349	In vitro inhibition of Insulin-like growth factor I receptor expressed in baculovirus	B	BAO_0000019	assay format	None	None	None	None	None	CHEMBL1957	Insulin-like growth factor I receptor	Homo sapiens	SINGLE PROTEIN	CHEMBL1135689	1	Scientific Literature	J. Med. Chem.	2002	None
CHEMBL442450		0	499.98	0	3.54	16i	Cc1cc(N2CCOCC2)cc2[nH]c(-c3c(NCCc4ncn(CCF)c4Cl)cc[nH]c3=O)nc12	IC50	'='	82.0	nM	7.09			UO_0000065	14.17	0.28	3.55	6.82	False	CHEMBL928515	Inhibition of IGF1R	B	BAO_0000357	single protein format	None	None	None	None	None	CHEMBL1957	Insulin-like growth factor I receptor	Homo sapiens	SINGLE PROTEIN	CHEMBL1141515	1	Scientific Literature	Bioorg. Med. Chem. Lett.	2008	None
CHEMBL473288		0	389.28	0	4.17	15	O=C(Nc1ccc(Br)cc1)c1nscc1NCc1ccncc1	Inhibition	'<'	30.0	%				UO_0000187					False	CHEMBL1034028	Inhibition of IGF1R at 10 uM by HTRF assay	B	BAO_0000357	single protein format	None	None	None	None	None	CHEMBL1957	Insulin-like growth factor I receptor	Homo sapiens	SINGLE PROTEIN	CHEMBL1136839	1	Scientific Literature	Bioorg. Med. Chem. Lett.	2009	None
CHEMBL86943		0	310.35	0	3.30	48	CCOC(=O)c1c(C)[nH]c(/C=C2\C(=O)Nc3ccccc32)c1C	IC50	'>'	100000.0	nM				UO_0000065					False	CHEMBL697346	Concentration required to achieve 50% inhibition of tyrosine phosphorylation on human Insulin-like growth factor I receptor	B	BAO_0000357	single protein format	None	None	None	None	None	CHEMBL1957	Insulin-like growth factor I receptor	Homo sapiens	SINGLE PROTEIN	CHEMBL1131018	1	Scientific Literature	J. Med. Chem.	1998	None
CHEMBL3628628		0	453.93	0	3.77	5	COCCNC(=O)c1ccc2c(c1)nc(-c1cnc(-c3ccc(Cl)cc3)[nH]1)n2CCOC	Inhibition	'='	2.21	%				UO_0000187					False	CHEMBL3631253	Inhibition of IGF1R (unknown origin) at 10 uM after 120 mins P33 radiolabeled kinase activity assay	B	BAO_0000357	single protein format	Homo sapiens	None	None	None	None	CHEMBL1957	Insulin-like growth factor I receptor	Homo sapiens	SINGLE PROTEIN	CHEMBL3627608	1	Scientific Literature	Bioorg. Med. Chem.	2015	None
CHEMBL484707		0	445.61	1	6.05	CER-0263959	Cc1cccc(N(C)c2cc(Nc3cccc(C(=O)N(CC(C)C)CC(C)C)c3)ncn2)c1	Inhibition	'='	0.0	%				UO_0000187					False	CHEMBL953367	Inhibition of IGF1R at 10 uM by HTRF assay relative to control	B	BAO_0000357	single protein format	None	None	None	None	None	CHEMBL1957	Insulin-like growth factor I receptor	Homo sapiens	SINGLE PROTEIN	CHEMBL1150387	1	Scientific Literature	J. Med. Chem.	2008	None
CHEMBL191705	GW621431X	0	400.46	0	4.09	GW621431X	CCS(=O)(=O)c1ccc(OC)c(Nc2ncc(-c3cccc(C(C)=O)c3)o2)c1	Inhibition	'='	1.64	%				UO_0000187					False	CHEMBL1962108	GSK_PKIS: IGF1R mean inhibition at 0.1 uM [Nanosyn]	B	BAO_0000357	single protein format	None	None	None	None	None	CHEMBL1957	Insulin-like growth factor I receptor	Homo sapiens	SINGLE PROTEIN	CHEMBL1961873	16	GSK Published Kinase Inhibitor Set			None
CHEMBL249325		0	544.61	1	4.64	25	Nc1ncnc2c1c(-c1ccc3[nH]c(Cc4c(F)cccc4F)nc3c1)nn2[C@H]1CC[C@H](N2CCOCC2)CC1	IC50	'='	79.0	nM	7.10			UO_0000065	13.04	0.24	2.46	6.41	False	CHEMBL941657	Inhibition of human IGF1R expressed in Sf21 cells by time-resolved fluorescence assay	B	BAO_0000219	cell-based format	Homo sapiens	None	None	Sf21	None	CHEMBL1957	Insulin-like growth factor I receptor	Homo sapiens	SINGLE PROTEIN	CHEMBL1139781	1	Scientific Literature	Bioorg. Med. Chem. Lett.	2007	CHEMBL4106362
CHEMBL519146		0	374.49	0	4.29	CER-0262531	Cc1cccc(Nc2nccc3c2CN(C(=O)c2cc(C)n(C)c2C)CC3)c1	Inhibition	'='	0.0	%				UO_0000187					False	CHEMBL953367	Inhibition of IGF1R at 10 uM by HTRF assay relative to control	B	BAO_0000357	single protein format	None	None	None	None	None	CHEMBL1957	Insulin-like growth factor I receptor	Homo sapiens	SINGLE PROTEIN	CHEMBL1150387	1	Scientific Literature	J. Med. Chem.	2008	None
CHEMBL188268		0	307.32	0	1.51	SB-750140	NCc1ccc(-n2c(-c3nonc3N)nc3cnccc32)cc1	Inhibition	'='	5.71	%				UO_0000187					False	CHEMBL1962108	GSK_PKIS: IGF1R mean inhibition at 0.1 uM [Nanosyn]	B	BAO_0000357	single protein format	None	None	None	None	None	CHEMBL1957	Insulin-like growth factor I receptor	Homo sapiens	SINGLE PROTEIN	CHEMBL1961873	16	GSK Published Kinase Inhibitor Set			None
CHEMBL512076	GSK-192082A	0	566.06	2	5.63	GSK192082A	CCNC(=O)O[C@H]1CN[C@H](C#Cc2cc3ncnc(Nc4ccc(OCc5cccc(F)c5)c(Cl)c4)c3s2)C1	Inhibition	'='	3.27	%				UO_0000187					False	CHEMBL1962108	GSK_PKIS: IGF1R mean inhibition at 0.1 uM [Nanosyn]	B	BAO_0000357	single protein format	None	None	None	None	None	CHEMBL1957	Insulin-like growth factor I receptor	Homo sapiens	SINGLE PROTEIN	CHEMBL1961873	16	GSK Published Kinase Inhibitor Set			None
CHEMBL157258		0	383.62	0	3.83	SB-390523	O=C1NC(=O)C(c2ccccc2Cl)=C1Nc1cc(Cl)c(O)c(Cl)c1	Inhibition	'='	1.91	%				UO_0000187					False	CHEMBL1962108	GSK_PKIS: IGF1R mean inhibition at 0.1 uM [Nanosyn]	B	BAO_0000357	single protein format	None	None	None	None	None	CHEMBL1957	Insulin-like growth factor I receptor	Homo sapiens	SINGLE PROTEIN	CHEMBL1961873	16	GSK Published Kinase Inhibitor Set			None
CHEMBL462162		0	373.44	0	4.99	11, Table 3	COc1cc(Nc2ncnc3[nH]ccc23)ccc1-c1nc2ccccc2s1	IC50	'='	3600.0	nM	5.44			UO_0000065	14.58	0.28	0.45	7.19	False	CHEMBL964947	Inhibition of IGF1R by virtual HTS assay	B	BAO_0000357	single protein format	None	None	None	None	None	CHEMBL1957	Insulin-like growth factor I receptor	Homo sapiens	SINGLE PROTEIN	CHEMBL1153282	1	Scientific Literature	Bioorg. Med. Chem. Lett.	2009	None
CHEMBL519311		0	419.57	0	0.82	CER-0263216	CN(C)CC(C)(C)CNC(=O)C1CCN(c2cc(N3CCOCC3)nc(N)n2)CC1	Inhibition	'='	0.0	%				UO_0000187					False	CHEMBL953367	Inhibition of IGF1R at 10 uM by HTRF assay relative to control	B	BAO_0000357	single protein format	None	None	None	None	None	CHEMBL1957	Insulin-like growth factor I receptor	Homo sapiens	SINGLE PROTEIN	CHEMBL1150387	1	Scientific Literature	J. Med. Chem.	2008	None
CHEMBL521002		0	417.52	0	2.77	CER-0262779	Nc1nc(Nc2ccccc2)cc(N2CCC(C(=O)NCCc3ccccn3)CC2)n1	Inhibition	'='	0.0	%				UO_0000187					False	CHEMBL953367	Inhibition of IGF1R at 10 uM by HTRF assay relative to control	B	BAO_0000357	single protein format	None	None	None	None	None	CHEMBL1957	Insulin-like growth factor I receptor	Homo sapiens	SINGLE PROTEIN	CHEMBL1150387	1	Scientific Literature	J. Med. Chem.	2008	None
CHEMBL512862		0	412.82	1	5.07	20	O=C(Nc1ccc(C(F)(F)F)c(Cl)c1)c1nscc1NCc1ccncc1	Inhibition	'<'	30.0	%				UO_0000187					False	CHEMBL1034028	Inhibition of IGF1R at 10 uM by HTRF assay	B	BAO_0000357	single protein format	None	None	None	None	None	CHEMBL1957	Insulin-like growth factor I receptor	Homo sapiens	SINGLE PROTEIN	CHEMBL1136839	1	Scientific Literature	Bioorg. Med. Chem. Lett.	2009	None
CHEMBL473268		0	412.82	1	5.07	19	O=C(Nc1ccc(Cl)c(C(F)(F)F)c1)c1nscc1NCc1ccncc1	Inhibition	'<'	30.0	%				UO_0000187					False	CHEMBL1034028	Inhibition of IGF1R at 10 uM by HTRF assay	B	BAO_0000357	single protein format	None	None	None	None	None	CHEMBL1957	Insulin-like growth factor I receptor	Homo sapiens	SINGLE PROTEIN	CHEMBL1136839	1	Scientific Literature	Bioorg. Med. Chem. Lett.	2009	None
CHEMBL475709		0	344.83	0	4.06	13	O=C(Nc1ccc(Cl)cc1)c1nscc1NCc1ccncc1	Inhibition	'<'	30.0	%				UO_0000187					False	CHEMBL1034028	Inhibition of IGF1R at 10 uM by HTRF assay	B	BAO_0000357	single protein format	None	None	None	None	None	CHEMBL1957	Insulin-like growth factor I receptor	Homo sapiens	SINGLE PROTEIN	CHEMBL1136839	1	Scientific Literature	Bioorg. Med. Chem. Lett.	2009	None
CHEMBL1964272		0	485.57	1	5.18	3	CCCN1CCC=C(c2ccc(Nc3nc(Nc4ccccc4C(N)=O)c4cc[nH]c4n3)c(F)c2)C1	IC50	'='	1.6	nM	8.80			UO_0000065	18.11	0.33	3.62	7.86	False	CHEMBL955911	Inhibition of GST-tagged human IGF1R expressed in Sf9 cells by Wallac Victor fluorometer	B	BAO_0000219	cell-based format	Homo sapiens	None	None	Sf9	None	CHEMBL1957	Insulin-like growth factor I receptor	Homo sapiens	SINGLE PROTEIN	CHEMBL1153895	1	Scientific Literature	Bioorg. Med. Chem. Lett.	2009	CHEMBL3308860
CHEMBL456559		0	174.63	0	0.02	14	Cl.Nc1cc(N)c(N)cc1N	Activity						Not Active						False	CHEMBL939571	Inhibition of recombinant IGF1R at 1 uM	B	BAO_0000357	single protein format	None	None	None	None	None	CHEMBL1957	Insulin-like growth factor I receptor	Homo sapiens	SINGLE PROTEIN	CHEMBL1140207	1	Scientific Literature	J. Med. Chem.	2008	None
CHEMBL549826		0	620.33	2	7.79	25b	Brc1ccc2[nH]c3c(c2c1)CCN(CC(c1ccccc1)c1ccccc1)c1nccc(I)c1-3	IC50						Not Determined						False	CHEMBL1036441	Inhibition of recombinant IGFR1	B	BAO_0000357	single protein format	None	None	None	None	None	CHEMBL1957	Insulin-like growth factor I receptor	Homo sapiens	SINGLE PROTEIN	CHEMBL1151875	1	Scientific Literature	Bioorg. Med. Chem.	2009	None
CHEMBL563257		0	383.50	1	5.15	13b	COc1cc(C)nc2c1-c1[nH]c3ccccc3c1CCN2CCc1ccccc1	IC50	'>'	40000.0	nM				UO_0000065					False	CHEMBL1036441	Inhibition of recombinant IGFR1	B	BAO_0000357	single protein format	None	None	None	None	None	CHEMBL1957	Insulin-like growth factor I receptor	Homo sapiens	SINGLE PROTEIN	CHEMBL1151875	1	Scientific Literature	Bioorg. Med. Chem.	2009	None
CHEMBL1222791		0	446.49	0	4.13	(-)-25	O=C(Nc1ccc(F)nc1)[C@@H]1CCC[C@H]1c1nc(Nc2cc(C3CC3)[nH]n2)c2cccn2n1	IC50	'='	190.0	nM	6.72			UO_0000065	15.05	0.28	2.59	5.95	False	CHEMBL1228260	Inhibition of IGF1R	B	BAO_0000357	single protein format	None	None	None	None	None	CHEMBL1957	Insulin-like growth factor I receptor	Homo sapiens	SINGLE PROTEIN	CHEMBL1221304	1	Scientific Literature	Bioorg. Med. Chem. Lett.	2010	None
CHEMBL1222791		0	446.49	0	4.13	(+)-25	O=C(Nc1ccc(F)nc1)[C@@H]1CCC[C@H]1c1nc(Nc2cc(C3CC3)[nH]n2)c2cccn2n1	IC50	'='	9.7	nM	8.01			UO_0000065	17.95	0.33	3.88	7.10	False	CHEMBL1228260	Inhibition of IGF1R	B	BAO_0000357	single protein format	None	None	None	None	None	CHEMBL1957	Insulin-like growth factor I receptor	Homo sapiens	SINGLE PROTEIN	CHEMBL1221304	1	Scientific Literature	Bioorg. Med. Chem. Lett.	2010	None
CHEMBL1222855		0	392.40	0	2.54	34	O=C(NCc1nc(Nc2cc(C3CC3)n[nH]2)c2cccn2n1)c1ccc(F)nc1	IC50	'='	5.3	nM	8.28			UO_0000065	21.09	0.39	5.74	7.33	False	CHEMBL1228260	Inhibition of IGF1R	B	BAO_0000357	single protein format	None	None	None	None	None	CHEMBL1957	Insulin-like growth factor I receptor	Homo sapiens	SINGLE PROTEIN	CHEMBL1221304	1	Scientific Literature	Bioorg. Med. Chem. Lett.	2010	None
CHEMBL1222855		0	392.40	0	2.54	34	O=C(NCc1nc(Nc2cc(C3CC3)n[nH]2)c2cccn2n1)c1ccc(F)nc1	IC50	'='	40.0	nM	7.40			UO_0000065	18.85	0.35	4.86	6.55	False	CHEMBL1228261	Inhibition of IGF1R in IGF1R-SAL cells	B	BAO_0000219	cell-based format	None	None	None	IGF1R-SAL	None	CHEMBL1957	Insulin-like growth factor I receptor	Homo sapiens	SINGLE PROTEIN	CHEMBL1221304	1	Scientific Literature	Bioorg. Med. Chem. Lett.	2010	None
CHEMBL1241670		0	387.44	0	4.87	SBL06	Oc1ccc(CN(Cc2ccc(O)c(O)c2)c2ccc3ccccc3c2)cc1O	IC50	'='	2450.0	nM	5.61			UO_0000065	14.48	0.26	0.74	6.67	False	CHEMBL1243629	Inhibition of human IGF1R-mediated Poly Glu4Tyr phosphorylation by ELISA	B	BAO_0000357	single protein format	Homo sapiens	None	None	None	None	CHEMBL1957	Insulin-like growth factor I receptor	Homo sapiens	SINGLE PROTEIN	CHEMBL1240326	1	Scientific Literature	Eur. J. Pharmacol.	2007	None
CHEMBL2147380		0	813.87	2	0.43	41	CNC(=O)[C@@H](Cc1c[nH]c2ccccc12)NC(=O)[C@H](CCC(=O)O)NC(=O)[C@H](Cc1ccccc1)NC(=O)[C@H](Cc1ccc(O)cc1)NC(=O)[C@H](CC(=O)O)NC(C)=O	Km	'='	514000.0	nM				UO_0000065					False	CHEMBL2149554	Activity at pre-activated human GST-His6-tagged IGF-1R expressed in Sf9 cells measured every 2 mins for 60 mins by Michaelis-Menten constant based ADP Quest assay	B	BAO_0000219	cell-based format	Homo sapiens	None	None	Sf9	None	CHEMBL1957	Insulin-like growth factor I receptor	Homo sapiens	SINGLE PROTEIN	CHEMBL2146397	1	Scientific Literature	Eur. J. Med. Chem.	2012	CHEMBL3308860
CHEMBL248292		0	338.41	0	3.27	6b.5	COCCOc1cccc(-c2nc(C3CCC3)n3ccnc(N)c23)c1	IC50	'='	6280.0	nM	5.20			UO_0000065	15.37	0.28	1.93	6.97	False	CHEMBL885484	Inhibition of human recombinant GST-IGF1R activity	B	BAO_0000357	single protein format	Homo sapiens	None	None	None	None	CHEMBL1957	Insulin-like growth factor I receptor	Homo sapiens	SINGLE PROTEIN	CHEMBL1139042	1	Scientific Literature	Bioorg. Med. Chem. Lett.	2007	None
CHEMBL397638		0	294.36	0	3.25	6a.2	COc1cccc(-c2nc(C3CCC3)n3ccnc(N)c23)c1	IC50	'>'	10000.0	nM				UO_0000065					False	CHEMBL885484	Inhibition of human recombinant GST-IGF1R activity	B	BAO_0000357	single protein format	Homo sapiens	None	None	None	None	CHEMBL1957	Insulin-like growth factor I receptor	Homo sapiens	SINGLE PROTEIN	CHEMBL1139042	1	Scientific Literature	Bioorg. Med. Chem. Lett.	2007	None
CHEMBL239985		0	453.59	1	5.15	6l.2	Nc1nccn2c1c(-c1cccc(OCc3ccccc3)c1)nc2[C@H]1C[C@@H](CN2CCCC2)C1	IC50	'='	89.0	nM	7.05			UO_0000065	15.54	0.28	1.90	10.27	False	CHEMBL885484	Inhibition of human recombinant GST-IGF1R activity	B	BAO_0000357	single protein format	Homo sapiens	None	None	None	None	CHEMBL1957	Insulin-like growth factor I receptor	Homo sapiens	SINGLE PROTEIN	CHEMBL1139042	1	Scientific Literature	Bioorg. Med. Chem. Lett.	2007	None
CHEMBL241474		0	531.66	2	6.15	6f.7	Nc1nccn2c1c(-c1cccc(OCc3ccccc3)c1)nc2[C@H]1CC[C@H](C(=O)NCc2ccccc2)CC1	IC50	'='	1390.0	nM	5.86			UO_0000065	11.02	0.20	-0.29	6.20	False	CHEMBL885484	Inhibition of human recombinant GST-IGF1R activity	B	BAO_0000357	single protein format	Homo sapiens	None	None	None	None	CHEMBL1957	Insulin-like growth factor I receptor	Homo sapiens	SINGLE PROTEIN	CHEMBL1139042	1	Scientific Literature	Bioorg. Med. Chem. Lett.	2007	None
CHEMBL240885		0	442.52	1	6.38	6d.7	Nc1nccn2c(-c3ccc4ccccc4c3)nc(-c3cccc(OCc4ccccc4)c3)c12	IC50	'>'	10000.0	nM				UO_0000065					False	CHEMBL885484	Inhibition of human recombinant GST-IGF1R activity	B	BAO_0000357	single protein format	Homo sapiens	None	None	None	None	CHEMBL1957	Insulin-like growth factor I receptor	Homo sapiens	SINGLE PROTEIN	CHEMBL1139042	1	Scientific Literature	Bioorg. Med. Chem. Lett.	2007	None
CHEMBL398399		0	406.44	1	5.10	6c.13	Nc1nccn2c(C3CCC3)nc(-c3cccc(OCc4ccc(F)c(F)c4)c3)c12	IC50	'='	4480.0	nM	5.35			UO_0000065	13.16	0.24	0.25	8.17	False	CHEMBL885484	Inhibition of human recombinant GST-IGF1R activity	B	BAO_0000357	single protein format	Homo sapiens	None	None	None	None	CHEMBL1957	Insulin-like growth factor I receptor	Homo sapiens	SINGLE PROTEIN	CHEMBL1139042	1	Scientific Literature	Bioorg. Med. Chem. Lett.	2007	None
CHEMBL239985		0	453.59	1	5.15	6l.2	Nc1nccn2c1c(-c1cccc(OCc3ccccc3)c1)nc2[C@H]1C[C@@H](CN2CCCC2)C1	IC50	'='	401.0	nM	6.40			UO_0000065	14.10	0.26	1.25	9.31	False	CHEMBL885485	Inhibition of IGF1-stimulated phosphorylation of human recombinant IGF1R expressed in NIH3T3 cells	B	BAO_0000219	cell-based format	Homo sapiens	None	None	NIH3T3	None	CHEMBL1957	Insulin-like growth factor I receptor	Homo sapiens	SINGLE PROTEIN	CHEMBL1139042	1	Scientific Literature	Bioorg. Med. Chem. Lett.	2007	CHEMBL3307716
CHEMBL257324		0	433.52	0	2.68	17k	Cc1cc(N2CCOCC2)cc2[nH]c(-c3c(NCCn4nccc4C)cc[nH]c3=O)nc12	IC50	'='	542.0	nM	6.27			UO_0000065	14.45	0.27	3.59	6.03	False	CHEMBL928516	Inhibition of IGF1R expressed in SAL cells	B	BAO_0000219	cell-based format	None	None	None	SAL	None	CHEMBL1957	Insulin-like growth factor I receptor	Homo sapiens	SINGLE PROTEIN	CHEMBL1141515	1	Scientific Literature	Bioorg. Med. Chem. Lett.	2008	None
CHEMBL257114		0	498.39	0	3.13	17g	Cc1cc(N2CCOCC2)cc2[nH]c(-c3c(NCCn4cc(Br)cn4)cc[nH]c3=O)nc12	IC50	'='	144.0	nM	6.84			UO_0000065	13.73	0.29	3.71	6.59	False	CHEMBL928516	Inhibition of IGF1R expressed in SAL cells	B	BAO_0000219	cell-based format	None	None	None	SAL	None	CHEMBL1957	Insulin-like growth factor I receptor	Homo sapiens	SINGLE PROTEIN	CHEMBL1141515	1	Scientific Literature	Bioorg. Med. Chem. Lett.	2008	None
CHEMBL256495		0	481.99	0	3.41	16l	Cc1cc(N2CCOCC2)cc2[nH]c(-c3c(NCCc4nc(C)n(C)c4Cl)cc[nH]c3=O)nc12	IC50	'='	266.0	nM	6.58			UO_0000065	13.64	0.26	3.17	6.33	False	CHEMBL928516	Inhibition of IGF1R expressed in SAL cells	B	BAO_0000219	cell-based format	None	None	None	SAL	None	CHEMBL1957	Insulin-like growth factor I receptor	Homo sapiens	SINGLE PROTEIN	CHEMBL1141515	1	Scientific Literature	Bioorg. Med. Chem. Lett.	2008	None
CHEMBL442450		0	499.98	0	3.54	16i	Cc1cc(N2CCOCC2)cc2[nH]c(-c3c(NCCc4ncn(CCF)c4Cl)cc[nH]c3=O)nc12	IC50	'='	451.0	nM	6.35			UO_0000065	12.69	0.25	2.81	6.11	False	CHEMBL928516	Inhibition of IGF1R expressed in SAL cells	B	BAO_0000219	cell-based format	None	None	None	SAL	None	CHEMBL1957	Insulin-like growth factor I receptor	Homo sapiens	SINGLE PROTEIN	CHEMBL1141515	1	Scientific Literature	Bioorg. Med. Chem. Lett.	2008	None
CHEMBL256074		0	512.41	1	3.21	16c	Cc1cc(N2CCOCC2)cc2[nH]c(-c3c(NCCc4ncn(C)c4Br)cc[nH]c3=O)nc12	IC50	'='	343.0	nM	6.46			UO_0000065	12.62	0.27	3.25	6.22	False	CHEMBL928516	Inhibition of IGF1R expressed in SAL cells	B	BAO_0000219	cell-based format	None	None	None	SAL	None	CHEMBL1957	Insulin-like growth factor I receptor	Homo sapiens	SINGLE PROTEIN	CHEMBL1141515	1	Scientific Literature	Bioorg. Med. Chem. Lett.	2008	None
CHEMBL256073		0	481.99	0	3.59	16b	CCn1cnc(CCNc2cc[nH]c(=O)c2-c2nc3c(C)cc(N4CCOCC4)cc3[nH]2)c1Cl	IC50	'='	469.0	nM	6.33			UO_0000065	13.13	0.25	2.74	6.09	False	CHEMBL928516	Inhibition of IGF1R expressed in SAL cells	B	BAO_0000219	cell-based format	None	None	None	SAL	None	CHEMBL1957	Insulin-like growth factor I receptor	Homo sapiens	SINGLE PROTEIN	CHEMBL1141515	1	Scientific Literature	Bioorg. Med. Chem. Lett.	2008	None
CHEMBL256072		0	467.96	0	3.10	16a	Cc1cc(N2CCOCC2)cc2[nH]c(-c3c(NCCc4ncn(C)c4Cl)cc[nH]c3=O)nc12	IC50	'='	336.0	nM	6.47			UO_0000065	13.83	0.27	3.37	6.23	False	CHEMBL928516	Inhibition of IGF1R expressed in SAL cells	B	BAO_0000219	cell-based format	None	None	None	SAL	None	CHEMBL1957	Insulin-like growth factor I receptor	Homo sapiens	SINGLE PROTEIN	CHEMBL1141515	1	Scientific Literature	Bioorg. Med. Chem. Lett.	2008	None
CHEMBL261805		0	391.48	1	5.46	1b	Nc1nccn2c(C3CCC3)nc(-c3ccc4ccc(-c5ccccc5)nc4c3)c12	IC50	'='	79.0	nM	7.10			UO_0000065	18.14	0.32	1.64	10.28	False	CHEMBL1695278	Inhibition of human IGF1R in presence of 100 uM ATP	B	BAO_0000357	single protein format	Homo sapiens	None	None	None	None	CHEMBL1957	Insulin-like growth factor I receptor	Homo sapiens	SINGLE PROTEIN	CHEMBL1687700	1	Scientific Literature	ACS Med. Chem. Lett.	2010	None
CHEMBL460996		0	496.02	0	3.36	8	Cc1cc(C2CCN(CCO)CC2)cc2[nH]c(-c3c(NCCn4cc(Cl)cn4)cc[nH]c3=O)nc12	IC50	'='	25.0	nM	7.60			UO_0000065	15.33	0.30	4.24	6.62	False	CHEMBL971608	Inhibition of human IGF1R expressed in transgenic mouse IGFSal cells	B	BAO_0000219	cell-based format	Homo sapiens	None	None	IGFSal	None	CHEMBL1957	Insulin-like growth factor I receptor	Homo sapiens	SINGLE PROTEIN	CHEMBL1140084	1	Scientific Literature	J. Med. Chem.	2008	None
CHEMBL461198		0	492.02	0	4.83	2	Cc1cc(C2CCN(C)CC2)cc2[nH]c(-c3c(NC[C@@H](O)c4cccc(Cl)c4)cc[nH]c3=O)nc12	IC50	'='	22.0	nM	7.66			UO_0000065	15.56	0.30	2.83	7.89	False	CHEMBL971608	Inhibition of human IGF1R expressed in transgenic mouse IGFSal cells	B	BAO_0000219	cell-based format	Homo sapiens	None	None	IGFSal	None	CHEMBL1957	Insulin-like growth factor I receptor	Homo sapiens	SINGLE PROTEIN	CHEMBL1140084	1	Scientific Literature	J. Med. Chem.	2008	None
CHEMBL502652		0	716.79	2	7.04	16	COc1cc(N2CCC(N3CCOCC3)CC2)ccc1Nc1nccc(-c2c(-c3cccc(C(=O)Nc4c(F)cccc4F)c3)nc3ccccn23)n1	IC50	'='	41.0	nM	7.39			UO_0000065	10.31	0.19	0.35	6.77	False	CHEMBL948824	Inhibition of human IGF1R autophosphorylation in transfected mouse NIH3T3 cells	B	BAO_0000219	cell-based format	Homo sapiens	None	None	NIH3T3	None	CHEMBL1957	Insulin-like growth factor I receptor	Homo sapiens	SINGLE PROTEIN	CHEMBL1143280	1	Scientific Literature	Bioorg. Med. Chem. Lett.	2009	CHEMBL3307716
CHEMBL480544		0	536.52	2	6.87	9a	O=C(Nc1c(F)cccc1F)c1cccc(-c2nc3ccccn3c2-c2ccnc(Nc3cccc(F)c3)n2)c1	IC50	'='	509.0	nM	6.29			UO_0000065	11.73	0.21	-0.58	7.47	False	CHEMBL948824	Inhibition of human IGF1R autophosphorylation in transfected mouse NIH3T3 cells	B	BAO_0000219	cell-based format	Homo sapiens	None	None	NIH3T3	None	CHEMBL1957	Insulin-like growth factor I receptor	Homo sapiens	SINGLE PROTEIN	CHEMBL1143280	1	Scientific Literature	Bioorg. Med. Chem. Lett.	2009	CHEMBL3307716
CHEMBL468671		0	536.08	1	4.85	3	COCCN1CCC(c2cc(C)c3nc(-c4c(NC[C@@H](O)c5cccc(Cl)c5)cc[nH]c4=O)[nH]c3c2)CC1	IC50	'='	18.0	nM	7.75			UO_0000065	14.45	0.28	2.89	7.29	False	CHEMBL971608	Inhibition of human IGF1R expressed in transgenic mouse IGFSal cells	B	BAO_0000219	cell-based format	Homo sapiens	None	None	IGFSal	None	CHEMBL1957	Insulin-like growth factor I receptor	Homo sapiens	SINGLE PROTEIN	CHEMBL1140084	1	Scientific Literature	J. Med. Chem.	2008	None
CHEMBL1684525		0	420.50	0	3.86	9k	Cc1ccc2cc(-c3n[nH]c4ccc(NS(=O)(=O)c5ncn(C)c5C)cc34)[nH]c2c1	Inhibition	'='	80.0	%				UO_0000187					False	CHEMBL1685678	Inhibition of IGF1R at 0.1 uM	B	BAO_0000357	single protein format	None	None	None	None	None	CHEMBL1957	Insulin-like growth factor I receptor	Homo sapiens	SINGLE PROTEIN	CHEMBL1681705	1	Scientific Literature	Bioorg. Med. Chem. Lett.	2011	None
CHEMBL483531	ALTENUSIN	0	290.27	0	2.49	6	COc1cc(O)c(C(=O)O)c(-c2cc(O)c(O)cc2C)c1	IC50	'='	4.9	ug.mL-1				UO_0000274					False	CHEMBL962870	Inhibition of recombinant IGF1R	B	BAO_0000357	single protein format	None	None	None	None	None	CHEMBL1957	Insulin-like growth factor I receptor	Homo sapiens	SINGLE PROTEIN	CHEMBL1157406	1	Scientific Literature	J. Nat. Prod.	2008	None
CHEMBL2147371		0	774.83	2	-0.05	31	CNC(=O)[C@H](Cc1ccccc1)NC(=O)[C@H](CCC(=O)O)NC(=O)[C@H](Cc1ccccc1)NC(=O)[C@H](Cc1ccc(O)cc1)NC(=O)[C@H](CC(=O)O)NC(C)=O	Km	'='	82300.0	nM				UO_0000065					False	CHEMBL2149554	Activity at pre-activated human GST-His6-tagged IGF-1R expressed in Sf9 cells measured every 2 mins for 60 mins by Michaelis-Menten constant based ADP Quest assay	B	BAO_0000219	cell-based format	Homo sapiens	None	None	Sf9	None	CHEMBL1957	Insulin-like growth factor I receptor	Homo sapiens	SINGLE PROTEIN	CHEMBL2146397	1	Scientific Literature	Eur. J. Med. Chem.	2012	CHEMBL3308860
CHEMBL577385		0	449.54	0	3.53	9a	C[C@@]1(C(=O)Nc2nccs2)CCCN1c1nc(Nc2cc(C3CC3)n[nH]2)c2cccn2n1	IC50	'='	4.0	nM	8.40			UO_0000065	18.68	0.36	4.87	7.23	True	CHEMBL1045057	Inhibition of IGF1R after 60 mins by fluorescence electrophoresis	B	BAO_0000357	single protein format	None	None	None	None	None	CHEMBL1957	Insulin-like growth factor I receptor	Homo sapiens	SINGLE PROTEIN	CHEMBL1154171	1	Scientific Literature	J. Med. Chem.	2009	None
CHEMBL450519		0	309.37	0	2.31	17	Nc1ncnc2c1c(-c1cccc(O)c1)cn2C1CCNCC1	Activity						Not Evaluated						False	CHEMBL1035902	Binding affinity to human IGF1R at 10 uM relative to control	B	BAO_0000357	single protein format	Homo sapiens	None	None	None	None	CHEMBL1957	Insulin-like growth factor I receptor	Homo sapiens	SINGLE PROTEIN	CHEMBL1151712	1	Scientific Literature	J. Med. Chem.	2008	None
CHEMBL1083527		0	439.56	0	4.92	AEW 541	Nc1ncnc2c1c(-c1ccc(OCc3ccccc3)cc1)cn2[C@H]1C[C@@H](CN2CCC2)C1	IC50	'='	150.0	nM	6.82			UO_0000065	15.52	0.28	1.90	9.86	False	CHEMBL1111476	Inhibition of IGF1R	B	BAO_0000357	single protein format	None	None	None	None	None	CHEMBL1957	Insulin-like growth factor I receptor	Homo sapiens	SINGLE PROTEIN	CHEMBL1155389	1	Scientific Literature	J. Med. Chem.	2010	None
CHEMBL256702		0	502.41	1	3.76	3a	Cc1cc(N2CCOCC2)cc2[nH]c(-c3c(NCCc4nc(Cl)n(C)c4Cl)cc[nH]c3=O)nc12	IC50	'='	160.0	nM	6.80			UO_0000065	13.53	0.27	3.04	6.54	False	CHEMBL1102236	Inhibition of human recombinant IGF-1R tyrosine kinase expressed in baculovirus system assessed as [33gamma]ATP phosphorylation of poly(Glu/Tyr) substrate after 45 mins by scintillation counting	B	BAO_0000019	assay format	Homo sapiens	None	None	None	None	CHEMBL1957	Insulin-like growth factor I receptor	Homo sapiens	SINGLE PROTEIN	CHEMBL1155377	1	Scientific Literature	Bioorg. Med. Chem. Lett.	2010	None
CHEMBL256275		0	433.52	0	2.45	16e	Cc1cc(N2CCOCC2)cc2[nH]c(-c3c(NCCc4cn(C)cn4)cc[nH]c3=O)nc12	IC50	'='	521.0	nM	6.28			UO_0000065	14.49	0.27	3.83	6.05	False	CHEMBL928516	Inhibition of IGF1R expressed in SAL cells	B	BAO_0000219	cell-based format	None	None	None	SAL	None	CHEMBL1957	Insulin-like growth factor I receptor	Homo sapiens	SINGLE PROTEIN	CHEMBL1141515	1	Scientific Literature	Bioorg. Med. Chem. Lett.	2008	None
CHEMBL1684662		0	352.40	0	4.53	4g	O=C(Cc1ccc2cc(-c3n[nH]c4cccnc34)[nH]c2c1)c1ccccc1	Inhibition	'='	61.0	%				UO_0000187					False	CHEMBL1685927	Inhibition of IGF1R at 1 uM	B	BAO_0000357	single protein format	None	None	None	None	None	CHEMBL1957	Insulin-like growth factor I receptor	Homo sapiens	SINGLE PROTEIN	CHEMBL1681705	1	Scientific Literature	Bioorg. Med. Chem. Lett.	2011	None
CHEMBL507714		0	793.90	3	6.29	22	COc1cc(N2CCC(N3CCN(S(C)(=O)=O)CC3)CC2)ccc1Nc1nccc(-c2c(-c3cccc(C(=O)Nc4c(F)cccc4F)c3)nc3ccccn23)n1	Ki	'='	5.2	nM	8.28			UO_0000065	10.43	0.20	1.99	6.03	False	CHEMBL947810	Binding affinity to IGF1R by liquid scintillation counting	B	BAO_0000357	single protein format	None	None	None	None	None	CHEMBL1957	Insulin-like growth factor I receptor	Homo sapiens	SINGLE PROTEIN	CHEMBL1143280	1	Scientific Literature	Bioorg. Med. Chem. Lett.	2009	None
CHEMBL425995		0	519.01	2	5.00	29	CCCOc1ccc(C(O)CNc2cc[nH]c(=O)c2-c2nc3c(C)cc(-n4ccnc4)cc3[nH]2)cc1Cl	IC50	'>'	25000.0	nM				UO_0000065					False	CHEMBL887272	Inhibition of IGF1R	B	BAO_0000357	single protein format	Homo sapiens	None	None	None	None	CHEMBL1957	Insulin-like growth factor I receptor	Homo sapiens	SINGLE PROTEIN	CHEMBL1144586	1	Scientific Literature	Bioorg. Med. Chem. Lett.	2007	None
CHEMBL388206		0	519.59	1	2.93	18	Cc1cc(-n2ccnc2)cc2[nH]c(-c3c(NCC(O)c4cccc(NS(C)(=O)=O)c4)cc[nH]c3=O)nc12	IC50	'='	300.0	nM	6.52			UO_0000065	12.55	0.24	3.59	4.13	False	CHEMBL887272	Inhibition of IGF1R	B	BAO_0000357	single protein format	Homo sapiens	None	None	None	None	CHEMBL1957	Insulin-like growth factor I receptor	Homo sapiens	SINGLE PROTEIN	CHEMBL1144586	1	Scientific Literature	Bioorg. Med. Chem. Lett.	2007	None
CHEMBL263800		0	410.48	0	4.07	9	Cc1cc(-n2ccnc2)cc2[nH]c(-c3c(NCCc4ccccc4)cc[nH]c3=O)nc12	IC50	'='	3050.0	nM	5.52			UO_0000065	13.44	0.24	1.45	6.04	True	CHEMBL887272	Inhibition of IGF1R	B	BAO_0000357	single protein format	Homo sapiens	None	None	None	None	CHEMBL1957	Insulin-like growth factor I receptor	Homo sapiens	SINGLE PROTEIN	CHEMBL1144586	1	Scientific Literature	Bioorg. Med. Chem. Lett.	2007	None
CHEMBL389605		0	460.93	0	4.21	32	Cc1cc(-n2ccnc2)cc2[nH]c(-c3c(NC[C@@H](O)c4cccc(Cl)c4)cc[nH]c3=O)nc12	IC50	'='	190.0	nM	6.72			UO_0000065					False	CHEMBL887273	Inhibition of IGF1R expressed in Sal cells	F	BAO_0000219	cell-based format	Homo sapiens	None	None	Sal	None	CHEMBL1957	Insulin-like growth factor I receptor	Homo sapiens	SINGLE PROTEIN	CHEMBL1144586	1	Scientific Literature	Bioorg. Med. Chem. Lett.	2007	None
CHEMBL231110		0	456.51	0	3.57	24	COc1ccc(C(O)CNc2cc[nH]c(=O)c2-c2nc3c(C)cc(-n4ccnc4)cc3[nH]2)cc1	IC50	'='	610.0	nM	6.21			UO_0000065					False	CHEMBL887273	Inhibition of IGF1R expressed in Sal cells	F	BAO_0000219	cell-based format	Homo sapiens	None	None	Sal	None	CHEMBL1957	Insulin-like growth factor I receptor	Homo sapiens	SINGLE PROTEIN	CHEMBL1144586	1	Scientific Literature	Bioorg. Med. Chem. Lett.	2007	None
CHEMBL425303		0	460.93	0	4.21	33	Cc1cc(-n2ccnc2)cc2[nH]c(-c3c(NC[C@H](O)c4cccc(Cl)c4)cc[nH]c3=O)nc12	IC50	'='	830.0	nM	6.08			UO_0000065	13.19	0.25	1.87	5.45	False	CHEMBL887272	Inhibition of IGF1R	B	BAO_0000357	single protein format	Homo sapiens	None	None	None	None	CHEMBL1957	Insulin-like growth factor I receptor	Homo sapiens	SINGLE PROTEIN	CHEMBL1144586	1	Scientific Literature	Bioorg. Med. Chem. Lett.	2007	None
CHEMBL550273		0	404.47	1	6.54	6	O=C(Nc1ccccc1)Nc1cccc(-c2c[nH]c3ncc(-c4ccccc4)cc23)c1	IC50	'='	749.0	nM	6.13			UO_0000065	15.14	0.27	-0.41	8.77	False	CHEMBL1026935	Inhibition of GST-tagged human IGF1R expressed in Sf9-baculovirus system	B	BAO_0000219	cell-based format	Homo sapiens	None	None	Sf9	None	CHEMBL1957	Insulin-like growth factor I receptor	Homo sapiens	SINGLE PROTEIN	CHEMBL1158409	1	Scientific Literature	Bioorg. Med. Chem. Lett.	2009	CHEMBL3308860
CHEMBL558867		0	550.51	2	7.72	8	COc1ccc(-c2cnc3[nH]cc(-c4cccc(NC(=O)Nc5ccc(C(F)(F)F)cc5F)c4)c3c2)cc1OC	IC50	'='	2198.0	nM	5.66			UO_0000065	10.28	0.19	-2.06	6.41	False	CHEMBL1026935	Inhibition of GST-tagged human IGF1R expressed in Sf9-baculovirus system	B	BAO_0000219	cell-based format	Homo sapiens	None	None	Sf9	None	CHEMBL1957	Insulin-like growth factor I receptor	Homo sapiens	SINGLE PROTEIN	CHEMBL1158409	1	Scientific Literature	Bioorg. Med. Chem. Lett.	2009	CHEMBL3308860
CHEMBL111620		0	450.80	0	3.05	17c	O=C1NC(=O)C(c2cn(CCCO)c3ncccc23)=C1c1ncc(C(F)(F)F)cc1Cl	Activity	'='	78.0	%				UO_0000187					False	CHEMBL697345	Inhibition of insulin-like growth factor I receptor	B	BAO_0000357	single protein format	Homo sapiens	None	None	None	None	CHEMBL1957	Insulin-like growth factor I receptor	Homo sapiens	SINGLE PROTEIN	CHEMBL1146654	1	Scientific Literature	Bioorg. Med. Chem. Lett.	2004	None
CHEMBL257167		0	279.30	0	2.14	3	NC(=O)Nc1sc(-c2ccc(F)cc2)cc1C(N)=O	Activity	'='	19.8	%				UO_0000187					False	CHEMBL1035902	Binding affinity to human IGF1R at 10 uM relative to control	B	BAO_0000357	single protein format	Homo sapiens	None	None	None	None	CHEMBL1957	Insulin-like growth factor I receptor	Homo sapiens	SINGLE PROTEIN	CHEMBL1151712	1	Scientific Literature	J. Med. Chem.	2008	None
CHEMBL519658		0	405.51	0	2.93	CER-0264070	CN(CCCn1ccnc1)C(=O)[C@@H]1CCCN1c1nccc(Nc2ccccc2)n1	Inhibition	'='	0.0	%				UO_0000187					False	CHEMBL953367	Inhibition of IGF1R at 10 uM by HTRF assay relative to control	B	BAO_0000357	single protein format	None	None	None	None	None	CHEMBL1957	Insulin-like growth factor I receptor	Homo sapiens	SINGLE PROTEIN	CHEMBL1150387	1	Scientific Literature	J. Med. Chem.	2008	None
CHEMBL450786	PHA-665752	0	641.62	2	6.11	PHA-665752	Cc1[nH]c(/C=C2\C(=O)Nc3ccc(S(=O)(=O)Cc4c(Cl)cccc4Cl)cc32)c(C)c1C(=O)N1CCC[C@@H]1CN1CCCC1	IC50	'>'	10000.0	nM				UO_0000065					False	CHEMBL990569	Inhibition of IGF1R	B	BAO_0000357	single protein format	None	None	None	None	None	CHEMBL1957	Insulin-like growth factor I receptor	Homo sapiens	SINGLE PROTEIN	CHEMBL1149823	1	Scientific Literature	Proc. Natl. Acad. Sci. U.S.A.	2007	None
CHEMBL3261514		0	366.23	0	3.26	74	NC(=O)c1sc(-c2ccnc(N)n2)nc1-c1ccc(Cl)cc1Cl	Inhibition	'='	94.0	%				UO_0000187					False	CHEMBL3270879	Inhibition of IGF1R (unknown origin) at 1 uM relative to control	B	BAO_0000357	single protein format	Homo sapiens	None	None	None	None	CHEMBL1957	Insulin-like growth factor I receptor	Homo sapiens	SINGLE PROTEIN	CHEMBL3259739	1	Scientific Literature	Eur. J. Med. Chem.	2014	None
CHEMBL573246		0	429.49	0	3.08	8g	O=C(Nc1cccnc1)[C@@H]1CCCN1c1nc(Nc2cc(C3CC3)[nH]n2)c2cccn2n1	IC50	'='	9.0	nM	8.05			UO_0000065	18.73	0.34	4.97	6.93	False	CHEMBL1045057	Inhibition of IGF1R after 60 mins by fluorescence electrophoresis	B	BAO_0000357	single protein format	None	None	None	None	None	CHEMBL1957	Insulin-like growth factor I receptor	Homo sapiens	SINGLE PROTEIN	CHEMBL1154171	1	Scientific Literature	J. Med. Chem.	2009	None
CHEMBL1809044		0	477.96	0	3.87	5	COc1cc(N2CCN(C(C)=O)CC2)ccc1Nc1ncc(Cl)c(-c2cnc3ccccn23)n1	IC50	'='	9.0	nM	8.05			UO_0000065	16.83	0.32	4.18	9.15	False	CHEMBL1810386	Inhibition of auto-phosphorylation of IGFR1	B	BAO_0000357	single protein format	None	None	None	None	None	CHEMBL1957	Insulin-like growth factor I receptor	Homo sapiens	SINGLE PROTEIN	CHEMBL1806498	1	Scientific Literature	Bioorg. Med. Chem. Lett.	2011	None
CHEMBL1809202		0	507.98	1	3.36	15	COc1cc(N2CCN(C(C)=O)CC2)ccc1Nc1ncc(Cl)c(-c2cnc3c(CO)cccn23)n1	IC50	'='	35.0	nM	7.46			UO_0000065	14.68	0.28	4.10	6.90	False	CHEMBL1811055	Inhibition of IGF1R	B	BAO_0000357	single protein format	None	None	None	None	None	CHEMBL1957	Insulin-like growth factor I receptor	Homo sapiens	SINGLE PROTEIN	CHEMBL1806477	1	Scientific Literature	Bioorg. Med. Chem. Lett.	2011	None
CHEMBL256276		0	447.54	0	2.93	3h	CCn1cnc(CCNc2cc[nH]c(=O)c2-c2nc3c(C)cc(N4CCOCC4)cc3[nH]2)c1	IC50	'='	480.0	nM	6.32			UO_0000065	14.12	0.26	3.39	6.08	False	CHEMBL1102236	Inhibition of human recombinant IGF-1R tyrosine kinase expressed in baculovirus system assessed as [33gamma]ATP phosphorylation of poly(Glu/Tyr) substrate after 45 mins by scintillation counting	B	BAO_0000019	assay format	Homo sapiens	None	None	None	None	CHEMBL1957	Insulin-like growth factor I receptor	Homo sapiens	SINGLE PROTEIN	CHEMBL1155377	1	Scientific Literature	Bioorg. Med. Chem. Lett.	2010	None
CHEMBL256908		0	491.55	0	2.55	2b	CCOC(=O)c1cnn(CCNc2cc[nH]c(=O)c2-c2nc3c(C)cc(N4CCOCC4)cc3[nH]2)c1	IC50	'='	68.0	nM	7.17			UO_0000065	14.58	0.27	4.62	5.51	False	CHEMBL1102236	Inhibition of human recombinant IGF-1R tyrosine kinase expressed in baculovirus system assessed as [33gamma]ATP phosphorylation of poly(Glu/Tyr) substrate after 45 mins by scintillation counting	B	BAO_0000019	assay format	Homo sapiens	None	None	None	None	CHEMBL1957	Insulin-like growth factor I receptor	Homo sapiens	SINGLE PROTEIN	CHEMBL1155377	1	Scientific Literature	Bioorg. Med. Chem. Lett.	2010	None
CHEMBL256703		0	433.52	0	2.68	2c	Cc1cnn(CCNc2cc[nH]c(=O)c2-c2nc3c(C)cc(N4CCOCC4)cc3[nH]2)c1	IC50	'='	110.0	nM	6.96			UO_0000065	16.05	0.30	4.28	6.70	False	CHEMBL1102236	Inhibition of human recombinant IGF-1R tyrosine kinase expressed in baculovirus system assessed as [33gamma]ATP phosphorylation of poly(Glu/Tyr) substrate after 45 mins by scintillation counting	B	BAO_0000019	assay format	Homo sapiens	None	None	None	None	CHEMBL1957	Insulin-like growth factor I receptor	Homo sapiens	SINGLE PROTEIN	CHEMBL1155377	1	Scientific Literature	Bioorg. Med. Chem. Lett.	2010	None
CHEMBL256072		0	467.96	0	3.10	3e	Cc1cc(N2CCOCC2)cc2[nH]c(-c3c(NCCc4ncn(C)c4Cl)cc[nH]c3=O)nc12	IC50	'='	38.0	nM	7.42			UO_0000065	15.86	0.31	4.32	7.14	False	CHEMBL1102236	Inhibition of human recombinant IGF-1R tyrosine kinase expressed in baculovirus system assessed as [33gamma]ATP phosphorylation of poly(Glu/Tyr) substrate after 45 mins by scintillation counting	B	BAO_0000019	assay format	Homo sapiens	None	None	None	None	CHEMBL1957	Insulin-like growth factor I receptor	Homo sapiens	SINGLE PROTEIN	CHEMBL1155377	1	Scientific Literature	Bioorg. Med. Chem. Lett.	2010	None
CHEMBL1078991		0	478.98	0	3.56	4e	Cc1cc(N2CC[C@H](N)C2)cc2[nH]c(-c3c(NC[C@@H](O)c4cccc(Cl)c4)cc[nH]c3=O)nc12	IC50	'='	42.0	nM	7.38			UO_0000065	15.40	0.30	3.82	5.99	False	CHEMBL1102236	Inhibition of human recombinant IGF-1R tyrosine kinase expressed in baculovirus system assessed as [33gamma]ATP phosphorylation of poly(Glu/Tyr) substrate after 45 mins by scintillation counting	B	BAO_0000019	assay format	Homo sapiens	None	None	None	None	CHEMBL1957	Insulin-like growth factor I receptor	Homo sapiens	SINGLE PROTEIN	CHEMBL1155377	1	Scientific Literature	Bioorg. Med. Chem. Lett.	2010	None
CHEMBL1909401		0	465.41	0	4.56	SB-285234-W	O=C([O-])c1ccc(Oc2nccc(-c3c(-c4ccc(F)cc4)ncn3C3CCNCC3)n2)cc1.[Li+]	Inhibition	'='	13.4	%				UO_0000187					False	CHEMBL1962109	GSK_PKIS: IGF1R mean inhibition at 1 uM [Nanosyn]	B	BAO_0000357	single protein format	None	None	None	None	None	CHEMBL1957	Insulin-like growth factor I receptor	Homo sapiens	SINGLE PROTEIN	CHEMBL1961873	16	GSK Published Kinase Inhibitor Set			None
CHEMBL189353	GW809897X	0	571.49	2	6.48	GW809897X	CN(c1ccc(NC(=O)Nc2c(Cl)cccc2Cl)cc1)c1ccnc(Nc2cccc(CS(C)(=O)=O)c2)n1	Inhibition	'='	5.47	%				UO_0000187					False	CHEMBL1962108	GSK_PKIS: IGF1R mean inhibition at 0.1 uM [Nanosyn]	B	BAO_0000357	single protein format	None	None	None	None	None	CHEMBL1957	Insulin-like growth factor I receptor	Homo sapiens	SINGLE PROTEIN	CHEMBL1961873	16	GSK Published Kinase Inhibitor Set			None
CHEMBL520515		0	253.26	0	1.29	3	Nc1ncnc2c1ncn2CC(=O)c1ccccc1	Inhibition						Not Active						False	CHEMBL949883	Inhibition of IGF1R up to 100 uM	B	BAO_0000357	single protein format	None	None	None	None	None	CHEMBL1957	Insulin-like growth factor I receptor	Homo sapiens	SINGLE PROTEIN	CHEMBL1137681	1	Scientific Literature	Eur. J. Med. Chem.	2009	None
CHEMBL1909360	GW830263A	0	665.22	1	4.56	GW830263A	CN1CCN(C(=O)c2ccc(NC(=O)Nc3ccc(N(C)c4ccnc(Nc5ccc(CS(C)(=O)=O)cc5)n4)cc3)cc2)CC1.Cl	Inhibition	'='	6.42	%				UO_0000187					False	CHEMBL1962109	GSK_PKIS: IGF1R mean inhibition at 1 uM [Nanosyn]	B	BAO_0000357	single protein format	None	None	None	None	None	CHEMBL1957	Insulin-like growth factor I receptor	Homo sapiens	SINGLE PROTEIN	CHEMBL1961873	16	GSK Published Kinase Inhibitor Set			None
CHEMBL476351	GW775608X	0	470.57	0	4.29	GW775608X	Cc1ccc(NC(=O)c2ccnc(N3CCOCC3)c2)cc1-c1ccc(C(=O)NCC2CC2)cc1	Inhibition	'='	2.63	%				UO_0000187					False	CHEMBL1962108	GSK_PKIS: IGF1R mean inhibition at 0.1 uM [Nanosyn]	B	BAO_0000357	single protein format	None	None	None	None	None	CHEMBL1957	Insulin-like growth factor I receptor	Homo sapiens	SINGLE PROTEIN	CHEMBL1961873	16	GSK Published Kinase Inhibitor Set			None
CHEMBL495902	GW820759X	0	291.35	0	3.43	GW820759X	Cc1ccc(C(=O)NC2CC2)cc1-c1ccc2[nH]ncc2c1	Inhibition	'='	29.58	%				UO_0000187					False	CHEMBL1962108	GSK_PKIS: IGF1R mean inhibition at 0.1 uM [Nanosyn]	B	BAO_0000357	single protein format	None	None	None	None	None	CHEMBL1957	Insulin-like growth factor I receptor	Homo sapiens	SINGLE PROTEIN	CHEMBL1961873	16	GSK Published Kinase Inhibitor Set			None
CHEMBL48760		0	263.34	0	4.30	2	CC(C)c1ccc(/C=C2/C(=O)Nc3ccccc32)cc1	IC50	'='	10000.0	nM	5.00			UO_0000065	18.99	0.34	0.70	17.18	False	CHEMBL697346	Concentration required to achieve 50% inhibition of tyrosine phosphorylation on human Insulin-like growth factor I receptor	B	BAO_0000357	single protein format	None	None	None	None	None	CHEMBL1957	Insulin-like growth factor I receptor	Homo sapiens	SINGLE PROTEIN	CHEMBL1131018	1	Scientific Literature	J. Med. Chem.	1998	None
CHEMBL482513		0	475.35	1	5.05	CER-0264021	O=C(NCc1ccncc1)c1cccc(Nc2cc(Nc3cccc(Br)c3)ncn2)c1	Inhibition	'='	5.0	%				UO_0000187					False	CHEMBL953367	Inhibition of IGF1R at 10 uM by HTRF assay relative to control	B	BAO_0000357	single protein format	None	None	None	None	None	CHEMBL1957	Insulin-like growth factor I receptor	Homo sapiens	SINGLE PROTEIN	CHEMBL1150387	1	Scientific Literature	J. Med. Chem.	2008	None
CHEMBL572878	TOZASERTIB	2	464.60	0	3.50	VX-680/MK-0457	Cc1cc(Nc2cc(N3CCN(C)CC3)nc(Sc3ccc(NC(=O)C4CC4)cc3)n2)n[nH]1	Kd	'='	740.0	nM	6.13			UO_0000065	13.20	0.25	2.63	6.01	True	CHEMBL1061075	Binding constant for IGF1R kinase domain	B	BAO_0000357	single protein format	Homo sapiens	None	None	None	None	CHEMBL1957	Insulin-like growth factor I receptor	Homo sapiens	SINGLE PROTEIN	CHEMBL1150977	1	Scientific Literature	Nat. Biotechnol.	2008	None
CHEMBL119385	NEFLAMAPIMOD	2	436.27	1	5.49	VX-745	O=c1ncn2nc(Sc3ccc(F)cc3F)ccc2c1-c1c(Cl)cccc1Cl	Kd	'>'	10000.0	nM				UO_0000065					True	CHEMBL1061075	Binding constant for IGF1R kinase domain	B	BAO_0000357	single protein format	Homo sapiens	None	None	None	None	CHEMBL1957	Insulin-like growth factor I receptor	Homo sapiens	SINGLE PROTEIN	CHEMBL1150977	1	Scientific Literature	Nat. Biotechnol.	2008	None
CHEMBL406375		0	234.26	0	3.98	GTP_14564	c1ccc(-c2n[nH]c3c2oc2ccccc23)cc1	Residual Activity	'='	92.0	%				UO_0000187					False	CHEMBL2219210	Millipore: Percentage of residual kinase activity of IGF1R at 10uM relative to control. Control inhibitor: Staurosporine at 100.0uM. Buffer: 8 mM MOPS pH 7.0, 0.2 mM EDTA, 1 mM Na3VO4, 5 mM Na-?-glycerophosphate	B	BAO_0000357	single protein format	Homo sapiens	None	None	None	None	CHEMBL1957	Insulin-like growth factor I receptor	Homo sapiens	SINGLE PROTEIN	CHEMBL2218924	1	Scientific Literature	Biochem. J.	2013	None
CHEMBL444031		0	576.56	2	6.50	9b	O=C(Nc1c(F)cccc1F)c1cccc(-c2nc3ccccn3c2-c2ccnc(Nc3ccc4c(c3)OCCO4)n2)c1	IC50	'='	7.0	nM	8.15			UO_0000065	14.14	0.26	1.65	7.94	False	CHEMBL948823	Inhibition of GST-tagged IGF1R (957-1367) expressed in baculovirus by time-resolved fluorescence assay	B	BAO_0000019	assay format	None	None	None	None	None	CHEMBL1957	Insulin-like growth factor I receptor	Homo sapiens	SINGLE PROTEIN	CHEMBL1143280	1	Scientific Literature	Bioorg. Med. Chem. Lett.	2009	None
CHEMBL504398		0	601.66	2	7.33	1	O=C(Nc1cccc(-c2nc3ccccn3c2-c2ccnc(Nc3cccc(CN4CCCC4)c3)n2)c1)c1c(F)cccc1F	IC50	'='	5930.0	nM	5.23			UO_0000065	8.69	0.16	-2.10	5.98	False	CHEMBL948824	Inhibition of human IGF1R autophosphorylation in transfected mouse NIH3T3 cells	B	BAO_0000219	cell-based format	Homo sapiens	None	None	NIH3T3	None	CHEMBL1957	Insulin-like growth factor I receptor	Homo sapiens	SINGLE PROTEIN	CHEMBL1143280	1	Scientific Literature	Bioorg. Med. Chem. Lett.	2009	CHEMBL3307716
CHEMBL446087		0	387.53	0	4.18	CER-0264218	Cc1cccc(CN2CCN(c3cc(N(C)c4cccc(C)c4)ncn3)CC2)c1	Inhibition	'='	0.0	%				UO_0000187					False	CHEMBL953367	Inhibition of IGF1R at 10 uM by HTRF assay relative to control	B	BAO_0000357	single protein format	None	None	None	None	None	CHEMBL1957	Insulin-like growth factor I receptor	Homo sapiens	SINGLE PROTEIN	CHEMBL1150387	1	Scientific Literature	J. Med. Chem.	2008	None
CHEMBL526914		0	454.53	0	4.88	CER-0263680	COc1ccc(NC(=O)Cc2ccc(Nc3cc(N(C)c4cccc(C)c4)ncn3)cc2)cn1	Inhibition	'='	6.0	%				UO_0000187					False	CHEMBL953367	Inhibition of IGF1R at 10 uM by HTRF assay relative to control	B	BAO_0000357	single protein format	None	None	None	None	None	CHEMBL1957	Insulin-like growth factor I receptor	Homo sapiens	SINGLE PROTEIN	CHEMBL1150387	1	Scientific Literature	J. Med. Chem.	2008	None
CHEMBL428690	ALVOCIDIB	3	401.85	0	3.30	Flavopiridol	CN1CC[C@H](c2c(O)cc(O)c3c(=O)cc(-c4ccccc4Cl)oc23)[C@H](O)C1	Kd	'>'	10000.0	nM				UO_0000065					True	CHEMBL1061075	Binding constant for IGF1R kinase domain	B	BAO_0000357	single protein format	Homo sapiens	None	None	None	None	CHEMBL1957	Insulin-like growth factor I receptor	Homo sapiens	SINGLE PROTEIN	CHEMBL1150977	1	Scientific Literature	Nat. Biotechnol.	2008	None
CHEMBL1721885	SU-014813	2	442.49	0	1.69	SU-14813	Cc1[nH]c(/C=C2\C(=O)Nc3ccc(F)cc32)c(C)c1C(=O)NC[C@H](O)CN1CCOCC1	Kd	'>'	10000.0	nM				UO_0000065					True	CHEMBL1061075	Binding constant for IGF1R kinase domain	B	BAO_0000357	single protein format	Homo sapiens	None	None	None	None	CHEMBL1957	Insulin-like growth factor I receptor	Homo sapiens	SINGLE PROTEIN	CHEMBL1150977	1	Scientific Literature	Nat. Biotechnol.	2008	None
CHEMBL1684654		0	331.42	0	3.79	11o	Cc1ccc2cc(-c3n[nH]c4ccc(NC5CCNC5)cc34)[nH]c2c1	Inhibition	'='	98.0	%				UO_0000187					False	CHEMBL1685678	Inhibition of IGF1R at 0.1 uM	B	BAO_0000357	single protein format	None	None	None	None	None	CHEMBL1957	Insulin-like growth factor I receptor	Homo sapiens	SINGLE PROTEIN	CHEMBL1681705	1	Scientific Literature	Bioorg. Med. Chem. Lett.	2011	None
CHEMBL1684662		0	352.40	0	4.53	4g	O=C(Cc1ccc2cc(-c3n[nH]c4cccnc34)[nH]c2c1)c1ccccc1	Inhibition	'='	90.0	%				UO_0000187					False	CHEMBL1685678	Inhibition of IGF1R at 0.1 uM	B	BAO_0000357	single protein format	None	None	None	None	None	CHEMBL1957	Insulin-like growth factor I receptor	Homo sapiens	SINGLE PROTEIN	CHEMBL1681705	1	Scientific Literature	Bioorg. Med. Chem. Lett.	2011	None
CHEMBL476451		0	467.58	1	5.04	2	CCCN1CCC=C(c2ccc(Nc3nc(Nc4ccccc4C(N)=O)c4cc[nH]c4n3)cc2)C1	IC50	'='	1.6	nM	8.80			UO_0000065	18.81	0.34	3.76	7.86	False	CHEMBL955911	Inhibition of GST-tagged human IGF1R expressed in Sf9 cells by Wallac Victor fluorometer	B	BAO_0000219	cell-based format	Homo sapiens	None	None	Sf9	None	CHEMBL1957	Insulin-like growth factor I receptor	Homo sapiens	SINGLE PROTEIN	CHEMBL1153895	1	Scientific Literature	Bioorg. Med. Chem. Lett.	2009	CHEMBL3308860
CHEMBL477950		0	477.50	0	3.53	12	COc1cc(N2CCOCC2)ccc1Nc1nc(Nc2cc(F)ccc2C(N)=O)c2cc[nH]c2n1	IC50	'='	68.0	nM	7.17			UO_0000065	15.01	0.28	3.64	5.50	False	CHEMBL955912	Inhibition of human IGF1R phosphorylation expressed in HEK293 cells by DELFIA	B	BAO_0000219	cell-based format	Homo sapiens	None	None	HEK293	None	CHEMBL1957	Insulin-like growth factor I receptor	Homo sapiens	SINGLE PROTEIN	CHEMBL1153895	1	Scientific Literature	Bioorg. Med. Chem. Lett.	2009	CHEMBL3307715
CHEMBL524057	GW683768X	0	280.34	0	2.32	GW683768X	CCc1nn2ncccc2c1-c1ccnc(NC2CC2)n1	Inhibition	'='	1.94	%				UO_0000187					False	CHEMBL1962108	GSK_PKIS: IGF1R mean inhibition at 0.1 uM [Nanosyn]	B	BAO_0000357	single protein format	None	None	None	None	None	CHEMBL1957	Insulin-like growth factor I receptor	Homo sapiens	SINGLE PROTEIN	CHEMBL1961873	16	GSK Published Kinase Inhibitor Set			None
CHEMBL218932	GW432441X	0	339.40	0	2.95	GW432441X	CNC(=O)Oc1cc(C)c(/C=C/c2cncc(C(=O)NC)c2)c(C)c1	Inhibition	'='	6.14	%				UO_0000187					False	CHEMBL1962109	GSK_PKIS: IGF1R mean inhibition at 1 uM [Nanosyn]	B	BAO_0000357	single protein format	None	None	None	None	None	CHEMBL1957	Insulin-like growth factor I receptor	Homo sapiens	SINGLE PROTEIN	CHEMBL1961873	16	GSK Published Kinase Inhibitor Set			None
CHEMBL365286	GW549034X	0	229.24	0	1.69	GW549034X	CCn1c(-c2nonc2N)nc2ccccc21	Inhibition	'='	4.98	%				UO_0000187					False	CHEMBL1962108	GSK_PKIS: IGF1R mean inhibition at 0.1 uM [Nanosyn]	B	BAO_0000357	single protein format	None	None	None	None	None	CHEMBL1957	Insulin-like growth factor I receptor	Homo sapiens	SINGLE PROTEIN	CHEMBL1961873	16	GSK Published Kinase Inhibitor Set			None
CHEMBL477069	GSK-1173862A	0	517.61	2	5.28	(+/-)-8	CCCN1CCCC(c2ccc(Nc3nc(Nc4cc(F)ccc4C(N)=O)c4cc[nH]c4n3)c(OC)c2)C1	IC50	'='	0.4	nM	9.40			UO_0000065	18.16	0.34	4.12	7.75	False	CHEMBL955911	Inhibition of GST-tagged human IGF1R expressed in Sf9 cells by Wallac Victor fluorometer	B	BAO_0000219	cell-based format	Homo sapiens	None	None	Sf9	None	CHEMBL1957	Insulin-like growth factor I receptor	Homo sapiens	SINGLE PROTEIN	CHEMBL1153895	1	Scientific Literature	Bioorg. Med. Chem. Lett.	2009	CHEMBL3308860
CHEMBL515909		0	532.62	1	4.53	21	COc1c(Nc2nc(Nc3cccc(F)c3C(N)=O)c3cc[nH]c3n2)ccc(N2CCN(C(C)C)CC2)c1C	IC50	'='	3700.0	nM	5.43			UO_0000065	10.20	0.19	0.90	4.37	False	CHEMBL955912	Inhibition of human IGF1R phosphorylation expressed in HEK293 cells by DELFIA	B	BAO_0000219	cell-based format	Homo sapiens	None	None	HEK293	None	CHEMBL1957	Insulin-like growth factor I receptor	Homo sapiens	SINGLE PROTEIN	CHEMBL1153895	1	Scientific Literature	Bioorg. Med. Chem. Lett.	2009	CHEMBL3307715
CHEMBL383955		0	516.05	1	4.10	50a	O=C(NCc1ccc(S(=O)(=O)N2CCC(n3nnc4ccccc43)CC2)s1)c1ccc(Cl)cc1	Activity	'='	108.0	%				UO_0000187					False	CHEMBL912739	Percentage activity of human IGF-1R in the presence of 10 uM of compound and 10 uM of ATP in comparison with control	B	BAO_0000357	single protein format	Homo sapiens	None	None	None	None	CHEMBL1957	Insulin-like growth factor I receptor	Homo sapiens	SINGLE PROTEIN	CHEMBL1137942	1	Scientific Literature	J. Med. Chem.	2004	None
CHEMBL1667944		0	547.60	2	5.36	9i	Nc1nccn2c1c(-c1ccc3ccc(-c4ccccc4)nc3c1F)nc2[C@H]1CC[C@H](C(=O)Nc2ncn[nH]2)CC1	IC50	'='	20.0	nM	7.70			UO_0000065	14.06	0.26	2.34	5.51	False	CHEMBL1670374	Inhibition of human IGF1R expressed in mouse 3T3 cells by ELISA based assay	B	BAO_0000219	cell-based format	Homo sapiens	None	None	NIH3T3	None	CHEMBL1957	Insulin-like growth factor I receptor	Homo sapiens	SINGLE PROTEIN	CHEMBL1667832	1	Scientific Literature	Bioorg. Med. Chem. Lett.	2011	CHEMBL3307716
CHEMBL1667948		0	596.67	2	7.12	9m, OSI-971	Nc1nccn2c1c(-c1ccc3ccc(-c4ccccc4)nc3c1F)nc2[C@H]1CC[C@H](C(=O)Nc2nc3ccccc3[nH]2)CC1	IC50	'='	6.0	nM	8.22			UO_0000065	13.78	0.25	1.10	6.48	False	CHEMBL1670374	Inhibition of human IGF1R expressed in mouse 3T3 cells by ELISA based assay	B	BAO_0000219	cell-based format	Homo sapiens	None	None	NIH3T3	None	CHEMBL1957	Insulin-like growth factor I receptor	Homo sapiens	SINGLE PROTEIN	CHEMBL1667832	1	Scientific Literature	Bioorg. Med. Chem. Lett.	2011	CHEMBL3307716
CHEMBL1938954		0	256.70	0	2.98	4A2	Clc1cccc(-n2cc(-c3ccncc3)nn2)c1	Inhibition						Not Active						False	CHEMBL1941642	Inhibition of IGF1R at 10 uM by colorimetric analysis	B	BAO_0000357	single protein format	None	None	None	None	None	CHEMBL1957	Insulin-like growth factor I receptor	Homo sapiens	SINGLE PROTEIN	CHEMBL1938312	1	Scientific Literature	Bioorg. Med. Chem. Lett.	2012	None
CHEMBL220465	GSK-248233A	0	484.52	0	4.19	GSK248233A	CCn1c(-c2nonc2N)nc2cnc(Oc3cccc(NC(=O)c4ccc(N(C)C)cc4)c3)cc21	Inhibition	'='	-0.26	%				UO_0000187					False	CHEMBL1962108	GSK_PKIS: IGF1R mean inhibition at 0.1 uM [Nanosyn]	B	BAO_0000357	single protein format	None	None	None	None	None	CHEMBL1957	Insulin-like growth factor I receptor	Homo sapiens	SINGLE PROTEIN	CHEMBL1961873	16	GSK Published Kinase Inhibitor Set			None
CHEMBL1256417		0	569.69	2	5.45	1	Cc1cc(C)c2oc(Nc3ccc(-c4nn([C@H]5CC[C@@H](N6CCN(C)CC6)CC5)c5ncnc(N)c45)cc3F)nc2c1	IC50	'='	160.0	nM	6.80			UO_0000065	11.93	0.22	1.35	5.95	True	CHEMBL1260606	Inhibition of IGF1R	B	BAO_0000357	single protein format	None	None	None	None	None	CHEMBL1957	Insulin-like growth factor I receptor	Homo sapiens	SINGLE PROTEIN	CHEMBL1255185	1	Scientific Literature	Bioorg. Med. Chem. Lett.	2010	None
CHEMBL1256424		0	592.54	2	6.00	9h	CN1CCN([C@H]2CC[C@@H](n3nc(-c4ccc(Nc5nc6cc(Cl)cc(Cl)c6o5)cc4)c4c(N)ncnc43)CC2)CC1	IC50	'='	584.0	nM	6.23			UO_0000065	10.52	0.21	0.23	5.46	True	CHEMBL1260606	Inhibition of IGF1R	B	BAO_0000357	single protein format	None	None	None	None	None	CHEMBL1957	Insulin-like growth factor I receptor	Homo sapiens	SINGLE PROTEIN	CHEMBL1255185	1	Scientific Literature	Bioorg. Med. Chem. Lett.	2010	None
CHEMBL247228	GW770249X	0	431.35	1	5.27	GW770249X	Nc1ncnc2occ(-c3ccc(NC(=O)Nc4cc(C(F)(F)F)ccc4F)cc3)c12	Inhibition	'='	0.73	%				UO_0000187					False	CHEMBL1962109	GSK_PKIS: IGF1R mean inhibition at 1 uM [Nanosyn]	B	BAO_0000357	single protein format	None	None	None	None	None	CHEMBL1957	Insulin-like growth factor I receptor	Homo sapiens	SINGLE PROTEIN	CHEMBL1961873	16	GSK Published Kinase Inhibitor Set			None
CHEMBL482326	GSK-1030062A	0	505.52	2	5.40	GSK1030062A	COc1cc2ncn(-c3cc(OCc4ccccc4C(F)(F)F)c(C(=O)N(C)C)s3)c2cc1OC	Inhibition	'='	-0.15	%				UO_0000187					False	CHEMBL1962109	GSK_PKIS: IGF1R mean inhibition at 1 uM [Nanosyn]	B	BAO_0000357	single protein format	None	None	None	None	None	CHEMBL1957	Insulin-like growth factor I receptor	Homo sapiens	SINGLE PROTEIN	CHEMBL1961873	16	GSK Published Kinase Inhibitor Set			None
CHEMBL1667937		0	481.53	1	5.69	9b	Nc1nccn2c1c(-c1ccc3ccc(-c4ccccc4)nc3c1F)nc2[C@H]1CC[C@H](C(=O)O)CC1	IC50	'='	285.0	nM	6.54			UO_0000065	13.59	0.25	0.86	6.15	False	CHEMBL1670374	Inhibition of human IGF1R expressed in mouse 3T3 cells by ELISA based assay	B	BAO_0000219	cell-based format	Homo sapiens	None	None	NIH3T3	None	CHEMBL1957	Insulin-like growth factor I receptor	Homo sapiens	SINGLE PROTEIN	CHEMBL1667832	1	Scientific Literature	Bioorg. Med. Chem. Lett.	2011	CHEMBL3307716
CHEMBL554	LAPATINIB	4	581.07	2	6.14	Lapatinib	CS(=O)(=O)CCNCc1ccc(-c2ccc3ncnc(Nc4ccc(OCc5cccc(F)c5)c(Cl)c4)c3c2)o1	IC50	'>'	30000.0	nM				UO_0000065					False	CHEMBL1260609	Inhibition of IGF1R phosphorylation in human MIAPaCa cells by ELISA	B	BAO_0000219	cell-based format	Homo sapiens	None	None	MIAPaCa	None	CHEMBL1957	Insulin-like growth factor I receptor	Homo sapiens	SINGLE PROTEIN	CHEMBL1255185	1	Scientific Literature	Bioorg. Med. Chem. Lett.	2010	None
CHEMBL249295		0	489.63	0	4.69	PQIP	CN1CCN([C@H]2C[C@@H](c3nc(-c4ccc5ccc(-c6ccccc6)nc5c4)c4c(N)nccn43)C2)CC1	IC50	'='	65.0	nM	7.19			UO_0000065	14.68	0.27	2.50	9.51	False	CHEMBL1260609	Inhibition of IGF1R phosphorylation in human MIAPaCa cells by ELISA	B	BAO_0000219	cell-based format	Homo sapiens	None	None	MIAPaCa	None	CHEMBL1957	Insulin-like growth factor I receptor	Homo sapiens	SINGLE PROTEIN	CHEMBL1255185	1	Scientific Literature	Bioorg. Med. Chem. Lett.	2010	None
CHEMBL240158		0	490.01	0	4.29	5, SKI-249380	Cc1nc(Nc2ncc(C(=O)Nc3c(C)cccc3Cl)s2)cc(N2CCN(CCF)CC2)n1	Inhibition	'='	5.9	%				UO_0000187					False	CHEMBL901550	Inhibition of IGF1R at 10 nM	B	BAO_0000357	single protein format	None	None	None	None	None	CHEMBL1957	Insulin-like growth factor I receptor	Homo sapiens	SINGLE PROTEIN	CHEMBL1138257	1	Scientific Literature	J. Med. Chem.	2007	None
CHEMBL388978	STAUROSPORINE	0	466.54	0	4.35	staurosporine	CN[C@@H]1C[C@H]2O[C@@](C)([C@@H]1OC)n1c3ccccc3c3c4c(c5c6ccccc6n2c5c31)C(=O)NC4	Inhibition	'='	96.9	%				UO_0000187					False	CHEMBL901550	Inhibition of IGF1R at 10 nM	B	BAO_0000357	single protein format	None	None	None	None	None	CHEMBL1957	Insulin-like growth factor I receptor	Homo sapiens	SINGLE PROTEIN	CHEMBL1138257	1	Scientific Literature	J. Med. Chem.	2007	None
CHEMBL1957499		0	521.61	1	1.06	21	CS(=O)(=O)N1CCN(Cc2cn3c(C#N)c(-c4cccc5[nH]ncc45)nc(N4CCOCC4)c3n2)CC1	Inhibition	'='	50.0	%				UO_0000187					False	CHEMBL1959609	Inhibition of IGF1-R at 5 to 10 uM	B	BAO_0000357	single protein format	None	None	None	None	None	CHEMBL1957	Insulin-like growth factor I receptor	Homo sapiens	SINGLE PROTEIN	CHEMBL1955823	1	Scientific Literature	Bioorg. Med. Chem. Lett.	2012	None
CHEMBL485745	GW434756X	0	289.31	0	4.20	GW434756X	Fc1ccc(-c2nn3ccccc3c2-c2ccncc2)cc1	Inhibition	'='	0.6	%				UO_0000187					False	CHEMBL1962108	GSK_PKIS: IGF1R mean inhibition at 0.1 uM [Nanosyn]	B	BAO_0000357	single protein format	None	None	None	None	None	CHEMBL1957	Insulin-like growth factor I receptor	Homo sapiens	SINGLE PROTEIN	CHEMBL1961873	16	GSK Published Kinase Inhibitor Set			None
CHEMBL1909367	GW680908A	0	587.94	2	5.38	GW680908A	COC(=O)Nc1nc2ccc(S(=O)(=O)c3ccc(NC(=O)Nc4cc(C(F)(F)F)ccc4F)cc3)cc2[nH]1.Cl	Inhibition	'='	1.62	%				UO_0000187					False	CHEMBL1962109	GSK_PKIS: IGF1R mean inhibition at 1 uM [Nanosyn]	B	BAO_0000357	single protein format	None	None	None	None	None	CHEMBL1957	Insulin-like growth factor I receptor	Homo sapiens	SINGLE PROTEIN	CHEMBL1961873	16	GSK Published Kinase Inhibitor Set			None
CHEMBL465374		0	532.62	1	4.53	23	COc1cc(C)c(N2CCN(C(C)C)CC2)cc1Nc1nc(Nc2cccc(F)c2C(N)=O)c2cc[nH]c2n1	IC50	'='	270.0	nM	6.57			UO_0000065	12.33	0.23	2.04	5.28	False	CHEMBL955912	Inhibition of human IGF1R phosphorylation expressed in HEK293 cells by DELFIA	B	BAO_0000219	cell-based format	Homo sapiens	None	None	HEK293	None	CHEMBL1957	Insulin-like growth factor I receptor	Homo sapiens	SINGLE PROTEIN	CHEMBL1153895	1	Scientific Literature	Bioorg. Med. Chem. Lett.	2009	CHEMBL3307715
CHEMBL261146		0	460.59	1	5.54	2l	Nc1nccn2c1c(-c1ccc3ccc(-c4ccccc4)nc3c1)nc2[C@H]1C[C@@H](N2CCCC2)C1	IC50	'='	77.0	nM	7.11			UO_0000065	15.44	0.28	1.57	9.83	False	CHEMBL921267	Inhibition of human recombinant full length IGF1R expressed in mouse 3T3 cells	B	BAO_0000219	cell-based format	Homo sapiens	None	None	NIH3T3	None	CHEMBL1957	Insulin-like growth factor I receptor	Homo sapiens	SINGLE PROTEIN	CHEMBL1143953	1	Scientific Literature	Bioorg. Med. Chem.	2008	CHEMBL3307716
CHEMBL410659		0	460.59	1	5.39	2f, AQIP	Nc1nccn2c1c(-c1ccc3ccc(-c4ccccc4)nc3c1)nc2[C@H]1C[C@@H](CN2CCC2)C1	Activity						Dose-dependent effect						False	CHEMBL939036	Inhibition of IGF1-stimulated human purified IGF1R phosphorylation in mouse 3T3 cells	B	BAO_0000219	cell-based format	Homo sapiens	None	None	NIH3T3	None	CHEMBL1957	Insulin-like growth factor I receptor	Homo sapiens	SINGLE PROTEIN	CHEMBL1143953	1	Scientific Literature	Bioorg. Med. Chem.	2008	CHEMBL3307716
CHEMBL521179	SR-3677	0	408.46	0	2.80	5, SR-3677	CN(C)CCOc1cc(-c2cn[nH]c2)ccc1NC(=O)C1COc2ccccc2O1	Inhibition	'<'	10.0	%				UO_0000187					False	CHEMBL987160	Inhibition of IGF1R at 3 uM	B	BAO_0000357	single protein format	None	None	None	None	None	CHEMBL1957	Insulin-like growth factor I receptor	Homo sapiens	SINGLE PROTEIN	CHEMBL1142492	1	Scientific Literature	J. Med. Chem.	2008	None
CHEMBL269883	GW416981X	0	415.47	0	2.55	GW416981X	CC(C)COC(=O)c1ccc2c(c1)/C(=C/Nc1ccc(S(N)(=O)=O)cc1)C(=O)N2	Inhibition	'='	1.72	%				UO_0000187					False	CHEMBL1962109	GSK_PKIS: IGF1R mean inhibition at 1 uM [Nanosyn]	B	BAO_0000357	single protein format	None	None	None	None	None	CHEMBL1957	Insulin-like growth factor I receptor	Homo sapiens	SINGLE PROTEIN	CHEMBL1961873	16	GSK Published Kinase Inhibitor Set			None
CHEMBL1290073		0	308.77	1	5.25	11e	Clc1cccc(CNc2ccnc3oc4ccccc4c23)c1	Ki	'='	580.0	nM	6.24			UO_0000065	20.20	0.39	0.99	16.39	False	CHEMBL1292124	Inhibition of IGF1R	B	BAO_0000357	single protein format	None	None	None	None	None	CHEMBL1957	Insulin-like growth factor I receptor	Homo sapiens	SINGLE PROTEIN	CHEMBL1287713	1	Scientific Literature	Bioorg. Med. Chem. Lett.	2010	None
CHEMBL1090744		0	449.52	0	1.86	2g	Cc1cc(N2CCOCC2)cc2[nH]c(-c3c(NCCn4cc(CO)cn4)cc[nH]c3=O)nc12	IC50	'='	920.0	nM	6.04			UO_0000065	13.43	0.25	4.18	4.86	False	CHEMBL1102236	Inhibition of human recombinant IGF-1R tyrosine kinase expressed in baculovirus system assessed as [33gamma]ATP phosphorylation of poly(Glu/Tyr) substrate after 45 mins by scintillation counting	B	BAO_0000019	assay format	Homo sapiens	None	None	None	None	CHEMBL1957	Insulin-like growth factor I receptor	Homo sapiens	SINGLE PROTEIN	CHEMBL1155377	1	Scientific Literature	Bioorg. Med. Chem. Lett.	2010	None
CHEMBL394135		0	441.54	0	4.32	6f.1	Nc1nccn2c1c(-c1cccc(OCc3ccccc3)c1)nc2[C@H]1CC[C@H](C(N)=O)CC1	IC50	'='	221.0	nM	6.66			UO_0000065	15.07	0.28	2.34	6.13	False	CHEMBL885484	Inhibition of human recombinant GST-IGF1R activity	B	BAO_0000357	single protein format	Homo sapiens	None	None	None	None	CHEMBL1957	Insulin-like growth factor I receptor	Homo sapiens	SINGLE PROTEIN	CHEMBL1139042	1	Scientific Literature	Bioorg. Med. Chem. Lett.	2007	None
CHEMBL392968		0	398.51	1	5.61	6d.3	Nc1nccn2c(C3CCCCC3)nc(-c3cccc(OCc4ccccc4)c3)c12	IC50	'='	3510.0	nM	5.46			UO_0000065	13.69	0.25	-0.16	8.34	False	CHEMBL885484	Inhibition of human recombinant GST-IGF1R activity	B	BAO_0000357	single protein format	Homo sapiens	None	None	None	None	CHEMBL1957	Insulin-like growth factor I receptor	Homo sapiens	SINGLE PROTEIN	CHEMBL1139042	1	Scientific Literature	Bioorg. Med. Chem. Lett.	2007	None
CHEMBL248092		0	388.45	0	4.96	6c.1	Nc1nccn2c(C3CCC3)nc(-c3cccc(OCc4ccccc4F)c3)c12	IC50	'='	2060.0	nM	5.69			UO_0000065	14.64	0.27	0.73	8.69	False	CHEMBL885485	Inhibition of IGF1-stimulated phosphorylation of human recombinant IGF1R expressed in NIH3T3 cells	B	BAO_0000219	cell-based format	Homo sapiens	None	None	NIH3T3	None	CHEMBL1957	Insulin-like growth factor I receptor	Homo sapiens	SINGLE PROTEIN	CHEMBL1139042	1	Scientific Literature	Bioorg. Med. Chem. Lett.	2007	CHEMBL3307716
CHEMBL394155		0	481.64	1	5.93	6i.5	Nc1nccn2c1c(-c1cccc(OCc3ccccc3)c1)nc2[C@H]1CC[C@H](CN2CCCC2)CC1	IC50	'='	547.0	nM	6.26			UO_0000065	13.00	0.24	0.33	9.12	False	CHEMBL885485	Inhibition of IGF1-stimulated phosphorylation of human recombinant IGF1R expressed in NIH3T3 cells	B	BAO_0000219	cell-based format	Homo sapiens	None	None	NIH3T3	None	CHEMBL1957	Insulin-like growth factor I receptor	Homo sapiens	SINGLE PROTEIN	CHEMBL1139042	1	Scientific Literature	Bioorg. Med. Chem. Lett.	2007	CHEMBL3307716
CHEMBL398077		0	280.33	0	2.95	6a.7	Nc1nccn2c(C3CCC3)nc(-c3ccc(O)cc3)c12	IC50	'>'	10000.0	nM				UO_0000065					False	CHEMBL885484	Inhibition of human recombinant GST-IGF1R activity	B	BAO_0000357	single protein format	Homo sapiens	None	None	None	None	CHEMBL1957	Insulin-like growth factor I receptor	Homo sapiens	SINGLE PROTEIN	CHEMBL1139042	1	Scientific Literature	Bioorg. Med. Chem. Lett.	2007	None
CHEMBL392788		0	399.50	0	4.01	6l.3	NC[C@H]1C[C@@H](c2nc(-c3cccc(OCc4ccccc4)c3)c3c(N)nccn32)C1	IC50	'='	60.0	nM	7.22			UO_0000065	18.08	0.33	3.21	7.90	False	CHEMBL885484	Inhibition of human recombinant GST-IGF1R activity	B	BAO_0000357	single protein format	Homo sapiens	None	None	None	None	CHEMBL1957	Insulin-like growth factor I receptor	Homo sapiens	SINGLE PROTEIN	CHEMBL1139042	1	Scientific Literature	Bioorg. Med. Chem. Lett.	2007	None
CHEMBL241526		0	406.44	1	5.10	6c.14	Nc1nccn2c(C3CCC3)nc(-c3cccc(OCc4cc(F)ccc4F)c3)c12	IC50	'='	329.0	nM	6.48			UO_0000065	15.95	0.30	1.38	9.91	False	CHEMBL885484	Inhibition of human recombinant GST-IGF1R activity	B	BAO_0000357	single protein format	Homo sapiens	None	None	None	None	CHEMBL1957	Insulin-like growth factor I receptor	Homo sapiens	SINGLE PROTEIN	CHEMBL1139042	1	Scientific Literature	Bioorg. Med. Chem. Lett.	2007	None
CHEMBL401429		0	427.55	0	4.61	6l.4	CN(C)C[C@H]1C[C@@H](c2nc(-c3cccc(OCc4ccccc4)c3)c3c(N)nccn32)C1	IC50	'='	191.0	nM	6.72			UO_0000065	15.72	0.29	2.11	9.78	False	CHEMBL885485	Inhibition of IGF1-stimulated phosphorylation of human recombinant IGF1R expressed in NIH3T3 cells	B	BAO_0000219	cell-based format	Homo sapiens	None	None	NIH3T3	None	CHEMBL1957	Insulin-like growth factor I receptor	Homo sapiens	SINGLE PROTEIN	CHEMBL1139042	1	Scientific Literature	Bioorg. Med. Chem. Lett.	2007	CHEMBL3307716
CHEMBL240035		0	467.62	1	5.54	6i.4	Nc1nccn2c1c(-c1cccc(OCc3ccccc3)c1)nc2[C@H]1CC[C@H](CN2CCC2)CC1	IC50	'='	398.0	nM	6.40			UO_0000065	13.69	0.25	0.86	9.32	False	CHEMBL885485	Inhibition of IGF1-stimulated phosphorylation of human recombinant IGF1R expressed in NIH3T3 cells	B	BAO_0000219	cell-based format	Homo sapiens	None	None	NIH3T3	None	CHEMBL1957	Insulin-like growth factor I receptor	Homo sapiens	SINGLE PROTEIN	CHEMBL1139042	1	Scientific Literature	Bioorg. Med. Chem. Lett.	2007	CHEMBL3307716
CHEMBL392330		0	361.23	0	4.08	33	O=C(Nc1ccc(Cl)c(Cl)c1)c1ccnn1CCc1ccncc1	Activity	'>'	30.0	%				UO_0000187					False	CHEMBL897510	Inhibition of IGF1R at 10 uM	B	BAO_0000357	single protein format	None	None	None	None	None	CHEMBL1957	Insulin-like growth factor I receptor	Homo sapiens	SINGLE PROTEIN	CHEMBL1148870	1	Scientific Literature	Bioorg. Med. Chem. Lett.	2007	None
CHEMBL233821		0	332.37	0	2.65	29	O=C(Nc1ccc2[nH]ncc2c1)c1ccnn1CCc1ccncc1	Activity	'>'	30.0	%				UO_0000187					False	CHEMBL897510	Inhibition of IGF1R at 10 uM	B	BAO_0000357	single protein format	None	None	None	None	None	CHEMBL1957	Insulin-like growth factor I receptor	Homo sapiens	SINGLE PROTEIN	CHEMBL1148870	1	Scientific Literature	Bioorg. Med. Chem. Lett.	2007	None
CHEMBL399606		0	368.44	0	4.44	25	O=C(Nc1ccc(-c2ccccc2)cc1)c1ccnn1CCc1ccncc1	Activity	'>'	30.0	%				UO_0000187					False	CHEMBL897510	Inhibition of IGF1R at 10 uM	B	BAO_0000357	single protein format	None	None	None	None	None	CHEMBL1957	Insulin-like growth factor I receptor	Homo sapiens	SINGLE PROTEIN	CHEMBL1148870	1	Scientific Literature	Bioorg. Med. Chem. Lett.	2007	None
CHEMBL397322		0	326.79	0	3.43	10	O=C(Nc1ccc(Cl)cc1)c1ccnn1CCc1cccnc1	Activity	'>'	30.0	%				UO_0000187					False	CHEMBL897510	Inhibition of IGF1R at 10 uM	B	BAO_0000357	single protein format	None	None	None	None	None	CHEMBL1957	Insulin-like growth factor I receptor	Homo sapiens	SINGLE PROTEIN	CHEMBL1148870	1	Scientific Literature	Bioorg. Med. Chem. Lett.	2007	None
CHEMBL234013		0	444.84	1	5.60	48	O=C(Nc1ccc(C(F)(F)F)c(Cl)c1)c1nc2ccccc2n1CCc1ccncc1	Activity	'>'	30.0	%				UO_0000187					False	CHEMBL897510	Inhibition of IGF1R at 10 uM	B	BAO_0000357	single protein format	None	None	None	None	None	CHEMBL1957	Insulin-like growth factor I receptor	Homo sapiens	SINGLE PROTEIN	CHEMBL1148870	1	Scientific Literature	Bioorg. Med. Chem. Lett.	2007	None
CHEMBL391104		0	376.34	0	3.67	43	O=C(Nc1ccc(OC(F)(F)F)cc1)c1nccn1CCc1ccncc1	Activity	'>'	30.0	%				UO_0000187					False	CHEMBL897510	Inhibition of IGF1R at 10 uM	B	BAO_0000357	single protein format	None	None	None	None	None	CHEMBL1957	Insulin-like growth factor I receptor	Homo sapiens	SINGLE PROTEIN	CHEMBL1148870	1	Scientific Literature	Bioorg. Med. Chem. Lett.	2007	None
CHEMBL260888		0	351.41	0	4.50	2c	Cc1nc(-c2ccc3ccc(-c4ccccc4)nc3c2)c2c(N)nccn12	IC50	'='	1040.0	nM	5.98			UO_0000065	17.03	0.30	1.48	8.66	False	CHEMBL921267	Inhibition of human recombinant full length IGF1R expressed in mouse 3T3 cells	B	BAO_0000219	cell-based format	Homo sapiens	None	None	NIH3T3	None	CHEMBL1957	Insulin-like growth factor I receptor	Homo sapiens	SINGLE PROTEIN	CHEMBL1143953	1	Scientific Literature	Bioorg. Med. Chem.	2008	CHEMBL3307716
CHEMBL258648		0	476.58	0	4.77	2o	Nc1nccn2c1c(-c1ccc3ccc(-c4ccccc4)nc3c1)nc2[C@H]1C[C@@H](N2CCOCC2)C1	IC50	'='	18.0	nM	7.75			UO_0000065	16.25	0.29	2.97	9.49	False	CHEMBL921267	Inhibition of human recombinant full length IGF1R expressed in mouse 3T3 cells	B	BAO_0000219	cell-based format	Homo sapiens	None	None	NIH3T3	None	CHEMBL1957	Insulin-like growth factor I receptor	Homo sapiens	SINGLE PROTEIN	CHEMBL1143953	1	Scientific Literature	Bioorg. Med. Chem.	2008	CHEMBL3307716
CHEMBL258951		0	492.65	1	5.49	2n	Nc1nccn2c1c(-c1ccc3ccc(-c4ccccc4)nc3c1)nc2[C@H]1C[C@@H](N2CCSCC2)C1	IC50	'='	130.0	nM	6.89			UO_0000065	13.98	0.26	1.40	9.52	False	CHEMBL921267	Inhibition of human recombinant full length IGF1R expressed in mouse 3T3 cells	B	BAO_0000219	cell-based format	Homo sapiens	None	None	NIH3T3	None	CHEMBL1957	Insulin-like growth factor I receptor	Homo sapiens	SINGLE PROTEIN	CHEMBL1143953	1	Scientific Literature	Bioorg. Med. Chem.	2008	CHEMBL3307716
CHEMBL408712		0	474.61	1	5.93	2m	Nc1nccn2c1c(-c1ccc3ccc(-c4ccccc4)nc3c1)nc2[C@H]1C[C@@H](N2CCCCC2)C1	IC50	'='	47.0	nM	7.33			UO_0000065	15.44	0.28	1.40	10.13	False	CHEMBL921267	Inhibition of human recombinant full length IGF1R expressed in mouse 3T3 cells	B	BAO_0000219	cell-based format	Homo sapiens	None	None	NIH3T3	None	CHEMBL1957	Insulin-like growth factor I receptor	Homo sapiens	SINGLE PROTEIN	CHEMBL1143953	1	Scientific Literature	Bioorg. Med. Chem.	2008	CHEMBL3307716
CHEMBL430051		0	434.55	1	5.00	2j	CN(C)[C@H]1C[C@@H](c2nc(-c3ccc4ccc(-c5ccccc5)nc4c3)c3c(N)nccn32)C1	IC50	'='	148.0	nM	6.83			UO_0000065	15.72	0.28	1.83	9.44	False	CHEMBL921267	Inhibition of human recombinant full length IGF1R expressed in mouse 3T3 cells	B	BAO_0000219	cell-based format	Homo sapiens	None	None	NIH3T3	None	CHEMBL1957	Insulin-like growth factor I receptor	Homo sapiens	SINGLE PROTEIN	CHEMBL1143953	1	Scientific Literature	Bioorg. Med. Chem.	2008	CHEMBL3307716
CHEMBL411062		0	448.57	1	5.25	2e	CN(C)C[C@H]1C[C@H](c2nc(-c3ccc4ccc(-c5ccccc5)nc4c3)c3c(N)nccn32)C1	IC50	'='	21.0	nM	7.68			UO_0000065	17.12	0.31	2.43	10.61	False	CHEMBL921267	Inhibition of human recombinant full length IGF1R expressed in mouse 3T3 cells	B	BAO_0000219	cell-based format	Homo sapiens	None	None	NIH3T3	None	CHEMBL1957	Insulin-like growth factor I receptor	Homo sapiens	SINGLE PROTEIN	CHEMBL1143953	1	Scientific Literature	Bioorg. Med. Chem.	2008	CHEMBL3307716
CHEMBL248471		0	294.36	0	3.25	6a.3	COc1ccc(-c2nc(C3CCC3)n3ccnc(N)c23)cc1	IC50	'>'	10000.0	nM				UO_0000065					False	CHEMBL885484	Inhibition of human recombinant GST-IGF1R activity	B	BAO_0000357	single protein format	Homo sapiens	None	None	None	None	CHEMBL1957	Insulin-like growth factor I receptor	Homo sapiens	SINGLE PROTEIN	CHEMBL1139042	1	Scientific Literature	Bioorg. Med. Chem. Lett.	2007	None
CHEMBL394154		0	427.55	0	4.79	6i.2	NC[C@H]1CC[C@@H](c2nc(-c3cccc(OCc4ccccc4)c3)c3c(N)nccn32)CC1	IC50	'='	228.0	nM	6.64			UO_0000065	15.54	0.28	1.85	7.26	False	CHEMBL885484	Inhibition of human recombinant GST-IGF1R activity	B	BAO_0000357	single protein format	Homo sapiens	None	None	None	None	CHEMBL1957	Insulin-like growth factor I receptor	Homo sapiens	SINGLE PROTEIN	CHEMBL1139042	1	Scientific Literature	Bioorg. Med. Chem. Lett.	2007	None
CHEMBL466397		0	851.98	3	6.86	24	CCc1cc(Nc2nccc(-c3c(-c4ccc(OC)c(C(=O)Nc5c(F)cccc5F)c4)nc4ccccn34)n2)c(OC)cc1N1CCC(N2CCN(S(C)(=O)=O)CC2)CC1	Ki	'='	1.6	nM	8.80			UO_0000065	10.32	0.20	1.94	6.00	False	CHEMBL947810	Binding affinity to IGF1R by liquid scintillation counting	B	BAO_0000357	single protein format	None	None	None	None	None	CHEMBL1957	Insulin-like growth factor I receptor	Homo sapiens	SINGLE PROTEIN	CHEMBL1143280	1	Scientific Literature	Bioorg. Med. Chem. Lett.	2009	None
CHEMBL449110		0	729.84	2	6.96	19	COc1cc(N2CCC(N3CCN(C)CC3)CC2)ccc1Nc1nccc(-c2c(-c3cccc(C(=O)Nc4c(F)cccc4F)c3)nc3ccccn23)n1	IC50	'='	2.0	nM	8.70			UO_0000065	11.92	0.22	1.74	8.43	False	CHEMBL948823	Inhibition of GST-tagged IGF1R (957-1367) expressed in baculovirus by time-resolved fluorescence assay	B	BAO_0000019	assay format	None	None	None	None	None	CHEMBL1957	Insulin-like growth factor I receptor	Homo sapiens	SINGLE PROTEIN	CHEMBL1143280	1	Scientific Literature	Bioorg. Med. Chem. Lett.	2009	None
CHEMBL454796		0	744.85	2	7.82	20	COc1cc(N2CCC(N3C[C@H](C)O[C@H](C)C3)CC2)ccc1Nc1nccc(-c2c(-c3cccc(C(=O)Nc4c(F)cccc4F)c3)nc3ccccn23)n1	IC50	'='	4.0	nM	8.40			UO_0000065	11.27	0.21	0.58	7.69	False	CHEMBL948823	Inhibition of GST-tagged IGF1R (957-1367) expressed in baculovirus by time-resolved fluorescence assay	B	BAO_0000019	assay format	None	None	None	None	None	CHEMBL1957	Insulin-like growth factor I receptor	Homo sapiens	SINGLE PROTEIN	CHEMBL1143280	1	Scientific Literature	Bioorg. Med. Chem. Lett.	2009	None
CHEMBL1809074		0	507.00	1	3.19	31	COc1cc(N2CCN(C(=O)[C@H](C)N)CC2)ccc1Nc1ncc(Cl)c(-c2cnc3ccccn23)n1	IC50	'='	5.0	nM	8.30			UO_0000065	16.37	0.31	5.11	7.29	False	CHEMBL1810386	Inhibition of auto-phosphorylation of IGFR1	B	BAO_0000357	single protein format	None	None	None	None	None	CHEMBL1957	Insulin-like growth factor I receptor	Homo sapiens	SINGLE PROTEIN	CHEMBL1806498	1	Scientific Literature	Bioorg. Med. Chem. Lett.	2011	None
CHEMBL1817869		0	348.45	1	5.12	11	Cc1ccc(NC(=O)Nc2cc(C(C)(C)C)nn2-c2ccccc2)cc1	Inhibition	'='	5.0	%				UO_0000187					False	CHEMBL1819993	Inhibition of IGF1R expressed in Escherichia coli or baculovirus-infected insect cells at 400 uM by TR-FRET assay	B	BAO_0000219	cell-based format	None	None	None	None	None	CHEMBL1957	Insulin-like growth factor I receptor	Homo sapiens	SINGLE PROTEIN	CHEMBL1817560	1	Scientific Literature	J. Med. Chem.	2011	None
CHEMBL1809070		0	507.98	1	3.23	27	COc1cc(N2CCN(C(=O)[C@H](C)O)CC2)ccc1Nc1ncc(Cl)c(-c2cnc3ccccn23)n1	IC50	'='	9.0	nM	8.05			UO_0000065	15.84	0.31	4.82	7.44	False	CHEMBL1810386	Inhibition of auto-phosphorylation of IGFR1	B	BAO_0000357	single protein format	None	None	None	None	None	CHEMBL1957	Insulin-like growth factor I receptor	Homo sapiens	SINGLE PROTEIN	CHEMBL1806498	1	Scientific Literature	Bioorg. Med. Chem. Lett.	2011	None
CHEMBL477772	PAZOPANIB	4	437.53	0	3.14	Pazopanib	Cc1ccc(Nc2nccc(N(C)c3ccc4c(C)n(C)nc4c3)n2)cc1S(N)(=O)=O	Kd	'>'	10000.0	nM				UO_0000065					False	CHEMBL1908497	Binding constant for IGF1R kinase domain	B	BAO_0000357	single protein format	None	None	None	None	None	CHEMBL1957	Insulin-like growth factor I receptor	Homo sapiens	SINGLE PROTEIN	CHEMBL1908390	1	Scientific Literature	Nat. Biotechnol.	2011	None
CHEMBL1210406		0	329.36	0	3.52	14f	O=C(Nc1ncnc2[nH]c(-c3ccc4ccccc4c3)nc12)C1CC1	Activity	'='	100.33	%				UO_0000187					False	CHEMBL1211274	Inhibition of IGF1R assessed as residual activity at 10 uM relative to control	B	BAO_0000357	single protein format	None	None	None	None	None	CHEMBL1957	Insulin-like growth factor I receptor	Homo sapiens	SINGLE PROTEIN	CHEMBL1208672	1	Scientific Literature	Eur. J. Med. Chem.	2010	None
CHEMBL185238	GW786460X	0	287.33	0	3.39	GW786460X	Cc1cccc(-c2n[nH]cc2-c2ccc3ncccc3n2)n1	Inhibition	'='	1.27	%				UO_0000187					False	CHEMBL1962108	GSK_PKIS: IGF1R mean inhibition at 0.1 uM [Nanosyn]	B	BAO_0000357	single protein format	None	None	None	None	None	CHEMBL1957	Insulin-like growth factor I receptor	Homo sapiens	SINGLE PROTEIN	CHEMBL1961873	16	GSK Published Kinase Inhibitor Set			None
CHEMBL512054	ALTERSOLANOL A	0	336.30	0	-1.08	3	COc1cc(O)c2c(c1)C(=O)C1=C(C2=O)[C@H](O)[C@@H](O)[C@@](C)(O)[C@@H]1O	IC50	'='	3.5	ug.mL-1				UO_0000274					False	CHEMBL1026230	Inhibition of recombinant IGF1R	B	BAO_0000357	single protein format	None	None	None	None	None	CHEMBL1957	Insulin-like growth factor I receptor	Homo sapiens	SINGLE PROTEIN	CHEMBL1151842	1	Scientific Literature	J. Nat. Prod.	2009	None
CHEMBL397570		0	300.36	0	3.89	SB-347804	N#Cc1c(NC(=O)c2ccc(F)cc2)sc2c1CCCC2	Inhibition	'='	0.23	%				UO_0000187					False	CHEMBL1962108	GSK_PKIS: IGF1R mean inhibition at 0.1 uM [Nanosyn]	B	BAO_0000357	single protein format	None	None	None	None	None	CHEMBL1957	Insulin-like growth factor I receptor	Homo sapiens	SINGLE PROTEIN	CHEMBL1961873	16	GSK Published Kinase Inhibitor Set			None
CHEMBL411074		0	490.61	1	5.02	2h	Nc1nccn2c1c(-c1ccc3ccc(-c4ccccc4)nc3c1)nc2[C@H]1C[C@@H](CN2CCOCC2)C1	IC50	'='	18.0	nM	7.75			UO_0000065	15.79	0.29	2.72	9.49	False	CHEMBL921267	Inhibition of human recombinant full length IGF1R expressed in mouse 3T3 cells	B	BAO_0000219	cell-based format	Homo sapiens	None	None	NIH3T3	None	CHEMBL1957	Insulin-like growth factor I receptor	Homo sapiens	SINGLE PROTEIN	CHEMBL1143953	1	Scientific Literature	Bioorg. Med. Chem.	2008	CHEMBL3307716
CHEMBL3407523		0	312.42	0	2.98	14b	Cc1cc(Nc2nc(N3CCC(C)CC3)nc3c2CCC3)n[nH]1	IC50						Not Active						False	CHEMBL3412613	Inhibition of IGF1R (unknown origin) using poly-G1 as substrate incubated for 10 mins prior to substrate addition measured after 1 hr by time-resolved fluorescence assay	B	BAO_0000357	single protein format	Homo sapiens	None	None	None	None	CHEMBL1957	Insulin-like growth factor I receptor	Homo sapiens	SINGLE PROTEIN	CHEMBL3407404	1	Scientific Literature	Eur. J. Med. Chem.	2015	None
CHEMBL3409728		0	317.40	0	3.98	8	c1ccc(-c2nc3c(c(Nc4cc(C5CC5)[nH]n4)n2)CCC3)cc1	IC50	'='	97.0	nM	7.01			UO_0000065	22.10	0.40	3.03	10.55	False	CHEMBL3412613	Inhibition of IGF1R (unknown origin) using poly-G1 as substrate incubated for 10 mins prior to substrate addition measured after 1 hr by time-resolved fluorescence assay	B	BAO_0000357	single protein format	Homo sapiens	None	None	None	None	CHEMBL1957	Insulin-like growth factor I receptor	Homo sapiens	SINGLE PROTEIN	CHEMBL3407404	1	Scientific Literature	Eur. J. Med. Chem.	2015	None
CHEMBL3409726		0	374.49	0	4.34	7a	CC1CCN(c2nc3c(c(Nc4cc(-c5ccccc5)[nH]n4)n2)CCC3)CC1	IC50	'>'	1000.0	nM				UO_0000065					False	CHEMBL3412613	Inhibition of IGF1R (unknown origin) using poly-G1 as substrate incubated for 10 mins prior to substrate addition measured after 1 hr by time-resolved fluorescence assay	B	BAO_0000357	single protein format	Homo sapiens	None	None	None	None	CHEMBL1957	Insulin-like growth factor I receptor	Homo sapiens	SINGLE PROTEIN	CHEMBL3407404	1	Scientific Literature	Eur. J. Med. Chem.	2015	None
CHEMBL3409714		0	354.46	0	2.52	6d	OCC1CCCN(c2nc3c(c(Nc4cc(C5CC5)[nH]n4)n2)CCC3)C1	IC50	'='	90.0	nM	7.05			UO_0000065	19.88	0.37	4.53	7.83	False	CHEMBL3412613	Inhibition of IGF1R (unknown origin) using poly-G1 as substrate incubated for 10 mins prior to substrate addition measured after 1 hr by time-resolved fluorescence assay	B	BAO_0000357	single protein format	Homo sapiens	None	None	None	None	CHEMBL1957	Insulin-like growth factor I receptor	Homo sapiens	SINGLE PROTEIN	CHEMBL3407404	1	Scientific Literature	Eur. J. Med. Chem.	2015	None
CHEMBL398916		0	522.66	1	4.67	20	Cc1cccc(Cc2nc3cc(-c4nn([C@H]5CC[C@H](N6CCOCC6)CC5)c5ncnc(N)c45)ccc3[nH]2)c1	IC50	'='	186.0	nM	6.73			UO_0000065	12.88	0.24	2.06	6.08	False	CHEMBL941657	Inhibition of human IGF1R expressed in Sf21 cells by time-resolved fluorescence assay	B	BAO_0000219	cell-based format	Homo sapiens	None	None	Sf21	None	CHEMBL1957	Insulin-like growth factor I receptor	Homo sapiens	SINGLE PROTEIN	CHEMBL1139781	1	Scientific Literature	Bioorg. Med. Chem. Lett.	2007	CHEMBL4106362
CHEMBL248877		0	514.66	1	4.42	33	Nc1ncnc2c1c(-c1ccc3nc(Cc4cccs4)[nH]c3c1)nn2[C@H]1CC[C@H](N2CCOCC2)CC1	IC50	'='	56.0	nM	7.25			UO_0000065	14.09	0.27	2.83	6.55	False	CHEMBL941658	Inhibition IGF1R phosphorylation in human MiaPaCa2 cells	B	BAO_0000219	cell-based format	Homo sapiens	None	None	MiaPaCa2	None	CHEMBL1957	Insulin-like growth factor I receptor	Homo sapiens	SINGLE PROTEIN	CHEMBL1139781	1	Scientific Literature	Bioorg. Med. Chem. Lett.	2007	None
CHEMBL248698		0	522.66	1	4.67	15	Cc1ccccc1Cc1nc2cc(-c3nn([C@H]4CC[C@H](N5CCOCC5)CC4)c4ncnc(N)c34)ccc2[nH]1	IC50	'='	117.0	nM	6.93			UO_0000065	13.26	0.24	2.26	6.26	False	CHEMBL941658	Inhibition IGF1R phosphorylation in human MiaPaCa2 cells	B	BAO_0000219	cell-based format	Homo sapiens	None	None	MiaPaCa2	None	CHEMBL1957	Insulin-like growth factor I receptor	Homo sapiens	SINGLE PROTEIN	CHEMBL1139781	1	Scientific Literature	Bioorg. Med. Chem. Lett.	2007	None
CHEMBL400657		0	522.66	1	4.37	13	Cn1c(Cc2ccccc2)nc2cc(-c3nn([C@H]4CC[C@H](N5CCOCC5)CC4)c4ncnc(N)c34)ccc21	IC50	'='	132.0	nM	6.88			UO_0000065	13.16	0.24	2.51	6.89	False	CHEMBL941658	Inhibition IGF1R phosphorylation in human MiaPaCa2 cells	B	BAO_0000219	cell-based format	Homo sapiens	None	None	MiaPaCa2	None	CHEMBL1957	Insulin-like growth factor I receptor	Homo sapiens	SINGLE PROTEIN	CHEMBL1139781	1	Scientific Literature	Bioorg. Med. Chem. Lett.	2007	None
CHEMBL400897		0	289.34	0	3.34	2d	Cc1ccccc1-n1ncc2c1-c1ccccc1NC(=O)C2	Inhibition	'<='	40.0	%				UO_0000187					False	CHEMBL886299	Inhibition of IGF1R at 10 uM	B	BAO_0000357	single protein format	None	None	None	None	None	CHEMBL1957	Insulin-like growth factor I receptor	Homo sapiens	SINGLE PROTEIN	CHEMBL1139946	1	Scientific Literature	Eur. J. Med. Chem.	2007	None
CHEMBL499617		0	482.57	1	5.25	CER-0262990	O=C(NCCc1ccc(O)cc1)c1cccc(Nc2nccc(Nc3ccc4ncsc4c3)n2)c1	Inhibition	'='	2.0	%				UO_0000187					False	CHEMBL953367	Inhibition of IGF1R at 10 uM by HTRF assay relative to control	B	BAO_0000357	single protein format	None	None	None	None	None	CHEMBL1957	Insulin-like growth factor I receptor	Homo sapiens	SINGLE PROTEIN	CHEMBL1150387	1	Scientific Literature	J. Med. Chem.	2008	None
CHEMBL476259	GSK-1326255A	0	517.61	2	5.28	9	CCCN1CCC(c2ccc(Nc3nc(Nc4cc(F)ccc4C(N)=O)c4cc[nH]c4n3)c(OC)c2)CC1	IC50	'='	47.0	nM	7.33			UO_0000065	14.16	0.26	2.05	6.05	False	CHEMBL955912	Inhibition of human IGF1R phosphorylation expressed in HEK293 cells by DELFIA	B	BAO_0000219	cell-based format	Homo sapiens	None	None	HEK293	None	CHEMBL1957	Insulin-like growth factor I receptor	Homo sapiens	SINGLE PROTEIN	CHEMBL1153895	1	Scientific Literature	Bioorg. Med. Chem. Lett.	2009	CHEMBL3307715
CHEMBL464971		0	536.59	1	4.36	27	COc1cc(N2CCN(C(C)C)CC2)ccc1Nc1nc(Nc2cc(F)cc(F)c2C(N)=O)c2cc[nH]c2n1	IC50	'='	90.0	nM	7.05			UO_0000065	13.13	0.25	2.69	5.66	False	CHEMBL955912	Inhibition of human IGF1R phosphorylation expressed in HEK293 cells by DELFIA	B	BAO_0000219	cell-based format	Homo sapiens	None	None	HEK293	None	CHEMBL1957	Insulin-like growth factor I receptor	Homo sapiens	SINGLE PROTEIN	CHEMBL1153895	1	Scientific Literature	Bioorg. Med. Chem. Lett.	2009	CHEMBL3307715
CHEMBL486437		0	494.66	None	None	19	COc1cc(C2=C(c3cn(COCC[Si](C)(C)C)c4ccccc34)CNC2=O)cc(OC)c1OC	IC50	'='	8700.0	nM	5.06			UO_0000065	10.23	None	None	None	False	CHEMBL957970	Inhibition of human recombinant IGF1R	B	BAO_0000357	single protein format	Homo sapiens	None	None	None	None	CHEMBL1957	Insulin-like growth factor I receptor	Homo sapiens	SINGLE PROTEIN	CHEMBL1157465	1	Scientific Literature	J. Med. Chem.	2008	None
CHEMBL230042		0	491.00	0	4.15	36	Cc1cc(C2=NC(C)(C)CN2)cc2[nH]c(-c3c(NCC(O)c4cccc(Cl)c4)cc[nH]c3=O)nc12	IC50	'='	46.0	nM	7.34			UO_0000065	14.94	0.29	3.19	6.21	False	CHEMBL887757	Inhibition of human IGF1R expressed in recombinant insect cells	B	BAO_0000219	cell-based format	Homo sapiens	None	None	None	None	CHEMBL1957	Insulin-like growth factor I receptor	Homo sapiens	SINGLE PROTEIN	CHEMBL1144646	1	Scientific Literature	Bioorg. Med. Chem. Lett.	2007	None
CHEMBL396482		0	291.31	0	2.41	18	Cc1cc(-n2ccnc2)cc2[nH]c(-c3ccc[nH]c3=O)nc12	IC50	'='	3500.0	nM	5.46			UO_0000065	18.73	0.34	3.05	6.87	False	CHEMBL1058969	Inhibition of IGF1R	B	BAO_0000357	single protein format	None	None	None	None	None	CHEMBL1957	Insulin-like growth factor I receptor	Homo sapiens	SINGLE PROTEIN	CHEMBL1152979	1	Scientific Literature	J. Med. Chem.	2009	None
CHEMBL439259		0	341.80	0	4.85	43	COc1ccc(Cl)cc1NC(=O)Nc1cc(C)nc2ccccc12	IC50	'<'	1000.0	nM				UO_0000065					False	CHEMBL1056482	Inhibition of IGF1R autophosphorylation in human MCF7 cells by Western blot analysis	B	BAO_0000219	cell-based format	Homo sapiens	None	None	MCF7	None	CHEMBL1957	Insulin-like growth factor I receptor	Homo sapiens	SINGLE PROTEIN	CHEMBL1152979	1	Scientific Literature	J. Med. Chem.	2009	CHEMBL3308403
CHEMBL939	GEFITINIB	4	446.91	0	4.28	SID103905343	COc1cc2ncnc(Nc3ccc(F)c(Cl)c3)c2cc1OCCCN1CCOCC1	Ki	'>'	1258.93	nM			inactive	UO_0000065					False	CHEMBL1963792	PUBCHEM_BIOASSAY: Navigating the Kinome. (Class of assay: other) Panel member name: IGF1R	F	BAO_0000019	assay format	None	None	None	None	None	CHEMBL1957	Insulin-like growth factor I receptor	Homo sapiens	SINGLE PROTEIN	CHEMBL1201862	7	PubChem BioAssays			None
CHEMBL1983534		0	317.42	0	4.97	SID103904564	c1ccc(CNc2nc3ccc(-c4ccncc4)cc3s2)cc1	Ki	'>'	1995.26	nM			inactive	UO_0000065					False	CHEMBL1963792	PUBCHEM_BIOASSAY: Navigating the Kinome. (Class of assay: other) Panel member name: IGF1R	F	BAO_0000019	assay format	None	None	None	None	None	CHEMBL1957	Insulin-like growth factor I receptor	Homo sapiens	SINGLE PROTEIN	CHEMBL1201862	7	PubChem BioAssays			None
CHEMBL2000801		0	431.41	1	6.77	SID103904379	O=C(Nc1ccc(-c2cccc3sncc23)cc1)Nc1ccc(F)c(C(F)(F)F)c1	Ki	'>'	1995.26	nM			inactive	UO_0000065					False	CHEMBL1963792	PUBCHEM_BIOASSAY: Navigating the Kinome. (Class of assay: other) Panel member name: IGF1R	F	BAO_0000019	assay format	None	None	None	None	None	CHEMBL1957	Insulin-like growth factor I receptor	Homo sapiens	SINGLE PROTEIN	CHEMBL1201862	7	PubChem BioAssays			None
CHEMBL2012519		0	364.39	0	1.52	L-783277	COc1cc(O)c2c(c1)CCC[C@H](O)[C@H](O)C(=O)/C=C\C[C@H](C)OC2=O	IC50	'>'	10000.0	nM				UO_0000065					False	CHEMBL1656529	Inhibition of IGF1R by TR-FRET based LanthaScreen assay	B	BAO_0000357	single protein format	None	None	None	None	None	CHEMBL1957	Insulin-like growth factor I receptor	Homo sapiens	SINGLE PROTEIN	CHEMBL1649097	1	Scientific Literature	ACS Med. Chem. Lett.	2011	None
CHEMBL2003638		0	412.43	0	4.26	SID103904514	O=C(Nc1n[nH]c2ccc(-c3cn(Cc4ccccc4)nn3)cc12)c1cccc(F)c1	Ki	'>'	1995.26	nM			inactive	UO_0000065					False	CHEMBL1963792	PUBCHEM_BIOASSAY: Navigating the Kinome. (Class of assay: other) Panel member name: IGF1R	F	BAO_0000019	assay format	None	None	None	None	None	CHEMBL1957	Insulin-like growth factor I receptor	Homo sapiens	SINGLE PROTEIN	CHEMBL1201862	7	PubChem BioAssays			None
CHEMBL392106		0	370.46	0	4.83	1	Nc1nccn2c(C3CCC3)nc(-c3cccc(OCc4ccccc4)c3)c12	IC50	'='	1160.0	nM	5.94			UO_0000065	16.02	0.29	1.11	9.07	False	CHEMBL921267	Inhibition of human recombinant full length IGF1R expressed in mouse 3T3 cells	B	BAO_0000219	cell-based format	Homo sapiens	None	None	NIH3T3	None	CHEMBL1957	Insulin-like growth factor I receptor	Homo sapiens	SINGLE PROTEIN	CHEMBL1143953	1	Scientific Literature	Bioorg. Med. Chem.	2008	CHEMBL3307716
CHEMBL2003817		0	333.27	0	3.69	SID103904890	O=C(Nc1cnccn1)Nc1ccnc2cc(C(F)(F)F)ccc12	Ki	'>'	1000.0	nM			inactive	UO_0000065					False	CHEMBL1963792	PUBCHEM_BIOASSAY: Navigating the Kinome. (Class of assay: other) Panel member name: IGF1R	F	BAO_0000019	assay format	None	None	None	None	None	CHEMBL1957	Insulin-like growth factor I receptor	Homo sapiens	SINGLE PROTEIN	CHEMBL1201862	7	PubChem BioAssays			None
CHEMBL226403		0	340.39	0	3.58	SID103905260	O=C1NCCc2[nH]c(-c3ccnc(-c4cnc5ccccc5c4)c3)cc21	Ki	'>'	1584.89	nM			inactive	UO_0000065					False	CHEMBL1963792	PUBCHEM_BIOASSAY: Navigating the Kinome. (Class of assay: other) Panel member name: IGF1R	F	BAO_0000019	assay format	None	None	None	None	None	CHEMBL1957	Insulin-like growth factor I receptor	Homo sapiens	SINGLE PROTEIN	CHEMBL1201862	7	PubChem BioAssays			None
CHEMBL1825138		0	450.35	1	5.04	SID103905247	CC(Oc1cc(-c2cnn(C3CCNCC3)c2)cnc1N)c1c(Cl)ccc(F)c1Cl	Ki	'='	251.19	nM	6.60		active	UO_0000065					False	CHEMBL1963792	PUBCHEM_BIOASSAY: Navigating the Kinome. (Class of assay: other) Panel member name: IGF1R	F	BAO_0000019	assay format	None	None	None	None	None	CHEMBL1957	Insulin-like growth factor I receptor	Homo sapiens	SINGLE PROTEIN	CHEMBL1201862	7	PubChem BioAssays			None
CHEMBL95692	SB-242235	0	353.40	0	3.08	SID103905256	COc1nccc(-c2c(-c3ccc(F)cc3)ncn2C2CCNCC2)n1	Ki	'>'	1995.26	nM			inactive	UO_0000065					False	CHEMBL1963792	PUBCHEM_BIOASSAY: Navigating the Kinome. (Class of assay: other) Panel member name: IGF1R	F	BAO_0000019	assay format	None	None	None	None	None	CHEMBL1957	Insulin-like growth factor I receptor	Homo sapiens	SINGLE PROTEIN	CHEMBL1201862	7	PubChem BioAssays			None
CHEMBL427907		0	392.46	1	5.58	9	Oc1nccn2c(C3CCC3)nc(-c3ccc4ccc(-c5ccccc5)nc4c3)c12	IC50	'>'	10000.0	nM				UO_0000065					False	CHEMBL921267	Inhibition of human recombinant full length IGF1R expressed in mouse 3T3 cells	B	BAO_0000219	cell-based format	Homo sapiens	None	None	NIH3T3	None	CHEMBL1957	Insulin-like growth factor I receptor	Homo sapiens	SINGLE PROTEIN	CHEMBL1143953	1	Scientific Literature	Bioorg. Med. Chem.	2008	CHEMBL3307716
CHEMBL555675		0	566.67	2	7.99	31	CN(C)C(=O)c1cccc(-c2cnc3[nH]cc(-c4cccc(NC(=O)Nc5ccccc5Nc5ccccc5)c4)c3c2)c1	IC50	'='	407.0	nM	6.39			UO_0000065	11.28	0.20	-1.60	6.26	False	CHEMBL1026936	Inhibition of IGF1-induced human IGF1R phosphorylation expressed in mouse NIH-3T3 cells treated 2 hrs prior to IGF1 challenge by DELFIA	B	BAO_0000219	cell-based format	Homo sapiens	None	None	NIH3T3	None	CHEMBL1957	Insulin-like growth factor I receptor	Homo sapiens	SINGLE PROTEIN	CHEMBL1158409	1	Scientific Literature	Bioorg. Med. Chem. Lett.	2009	CHEMBL3307716
CHEMBL1093234		0	488.58	1	6.52	7	O=C(Nc1cccc(-c2nc3sccn3c2-c2ccnc(Nc3ccccc3)n2)c1)c1ccccc1	IC50	'>'	12500.0	nM				UO_0000065					False	CHEMBL1108832	Inhibition of human recombinant IGF1R expressed in Sf21 cells by time resolved fluorescence assay	B	BAO_0000219	cell-based format	Homo sapiens	None	None	Sf21	None	CHEMBL1957	Insulin-like growth factor I receptor	Homo sapiens	SINGLE PROTEIN	CHEMBL1156213	1	Scientific Literature	Bioorg. Med. Chem. Lett.	2010	CHEMBL4106362
CHEMBL1088931		0	609.66	2	6.63	22	O=C(Nc1cccc(-c2nc3sccn3c2-c2ccnc(Nc3cccc(N4CCOCC4)c3)n2)c1)c1c(F)cccc1F	IC50	'='	3800.0	nM	5.42			UO_0000065	8.89	0.17	-1.21	5.61	False	CHEMBL1108832	Inhibition of human recombinant IGF1R expressed in Sf21 cells by time resolved fluorescence assay	B	BAO_0000219	cell-based format	Homo sapiens	None	None	Sf21	None	CHEMBL1957	Insulin-like growth factor I receptor	Homo sapiens	SINGLE PROTEIN	CHEMBL1156213	1	Scientific Literature	Bioorg. Med. Chem. Lett.	2010	CHEMBL4106362
CHEMBL499606		0	455.61	1	6.09	CER-0263948	Cc1cccc(N(C)c2cc(Nc3cccc(C(=O)N4CCCC5CCCCC54)c3)ncn2)c1	Inhibition	'='	0.0	%				UO_0000187					False	CHEMBL953367	Inhibition of IGF1R at 10 uM by HTRF assay relative to control	B	BAO_0000357	single protein format	None	None	None	None	None	CHEMBL1957	Insulin-like growth factor I receptor	Homo sapiens	SINGLE PROTEIN	CHEMBL1150387	1	Scientific Literature	J. Med. Chem.	2008	None
CHEMBL461876		0	518.55	1	3.14	29	COc1cc2c(cc1Nc1nc(Nc3cccc(F)c3C(N)=O)c3cc[nH]c3n1)N(C(=O)CN(C)C)CC2	IC50	'='	1.0	nM	9.00			UO_0000065	17.36	0.32	5.86	6.36	True	CHEMBL1025722	Inhibition of IGF1R	B	BAO_0000357	single protein format	None	None	None	None	None	CHEMBL1957	Insulin-like growth factor I receptor	Homo sapiens	SINGLE PROTEIN	CHEMBL1154545	1	Scientific Literature	Bioorg. Med. Chem. Lett.	2009	None
CHEMBL507625		0	518.60	1	4.22	1	COc1cc(N2CCN(C(C)C)CC2)ccc1Nc1nc(Nc2cccc(F)c2C(N)=O)c2cc[nH]c2n1	IC50	'='	117.0	nM	6.93			UO_0000065	13.37	0.25	2.71	5.57	True	CHEMBL1025723	Inhibition of IGF1R phosphorylation by cellular assay	B	BAO_0000357	single protein format	None	None	None	None	None	CHEMBL1957	Insulin-like growth factor I receptor	Homo sapiens	SINGLE PROTEIN	CHEMBL1154545	1	Scientific Literature	Bioorg. Med. Chem. Lett.	2009	None
CHEMBL458438	GSK-1511931A	0	508.63	2	5.53	14	COc1cc(N2CCN(C(C)C)CC2)ccc1Nc1nc(Nc2cccc3ncccc23)c2cc[nH]c2n1	IC50	'='	2534.0	nM	5.60			UO_0000065	11.00	0.20	0.07	5.94	False	CHEMBL1025723	Inhibition of IGF1R phosphorylation by cellular assay	B	BAO_0000357	single protein format	None	None	None	None	None	CHEMBL1957	Insulin-like growth factor I receptor	Homo sapiens	SINGLE PROTEIN	CHEMBL1154545	1	Scientific Literature	Bioorg. Med. Chem. Lett.	2009	None
CHEMBL458660		0	498.64	0	4.95	15	COc1cc(N2CCN(C(C)C)CC2)ccc1Nc1nc(Nc2cccc3c2NCC3)c2cc[nH]c2n1	IC50	'='	1695.0	nM	5.77			UO_0000065	11.57	0.21	0.82	6.18	False	CHEMBL1025723	Inhibition of IGF1R phosphorylation by cellular assay	B	BAO_0000357	single protein format	None	None	None	None	None	CHEMBL1957	Insulin-like growth factor I receptor	Homo sapiens	SINGLE PROTEIN	CHEMBL1154545	1	Scientific Literature	Bioorg. Med. Chem. Lett.	2009	None
CHEMBL514718		0	506.64	1	4.14	23	COc1cc(N2CCN(C(C)C)CC2)ccc1Nc1nc(Nc2ccsc2C(N)=O)c2cc[nH]c2n1	IC50	'='	106.0	nM	6.97			UO_0000065	13.77	0.26	2.83	5.61	False	CHEMBL1025723	Inhibition of IGF1R phosphorylation by cellular assay	B	BAO_0000357	single protein format	None	None	None	None	None	CHEMBL1957	Insulin-like growth factor I receptor	Homo sapiens	SINGLE PROTEIN	CHEMBL1154545	1	Scientific Literature	Bioorg. Med. Chem. Lett.	2009	None
CHEMBL515466		0	440.59	1	6.35	18	Cc1ccc(C(=O)Nc2cccc(C(C)(C)C)c2)cc1-c1ccc(C(=O)NCC2CC2)cc1	Activity						Not Evaluated						False	CHEMBL1035902	Binding affinity to human IGF1R at 10 uM relative to control	B	BAO_0000357	single protein format	Homo sapiens	None	None	None	None	CHEMBL1957	Insulin-like growth factor I receptor	Homo sapiens	SINGLE PROTEIN	CHEMBL1151712	1	Scientific Literature	J. Med. Chem.	2008	None
CHEMBL1684800		0	572.98	2	6.40	7c	COc1ccc(Cn2ncc(NC(=O)c3cc(NC(=O)Nc4ccc(Cl)c(C(F)(F)F)c4)ccc3C)c2N)cc1	Inhibition	'='	0.7	%				UO_0000187					False	CHEMBL1687339	inhibition of IGF-1R at 10 uM	B	BAO_0000357	single protein format	None	None	None	None	None	CHEMBL1957	Insulin-like growth factor I receptor	Homo sapiens	SINGLE PROTEIN	CHEMBL1681781	1	Scientific Literature	Bioorg. Med. Chem.	2011	None
CHEMBL1684800		0	572.98	2	6.40	7c	COc1ccc(Cn2ncc(NC(=O)c3cc(NC(=O)Nc4ccc(Cl)c(C(F)(F)F)c4)ccc3C)c2N)cc1	IC50	'='	51.62	nM	7.29			UO_0000065	12.72	0.25	0.89	5.91	False	CHEMBL1687365	inhibition of IGF-1R	B	BAO_0000357	single protein format	None	None	None	None	None	CHEMBL1957	Insulin-like growth factor I receptor	Homo sapiens	SINGLE PROTEIN	CHEMBL1681781	1	Scientific Literature	Bioorg. Med. Chem.	2011	None
CHEMBL517171	GSK-1713088A	0	568.05	2	5.60	9	CCCN1CCC(Oc2cc(Nc3nc(Nc4cccc(F)c4C(N)=O)c4cc[nH]c4n3)c(OC)cc2Cl)CC1	IC50	'='	25.0	nM	7.60			UO_0000065	13.38	0.26	2.00	5.83	False	CHEMBL1033172	Inhibition of IGF-1R	B	BAO_0000357	single protein format	None	None	None	None	None	CHEMBL1957	Insulin-like growth factor I receptor	Homo sapiens	SINGLE PROTEIN	CHEMBL1154536	1	Scientific Literature	Bioorg. Med. Chem. Lett.	2009	None
CHEMBL465168		0	530.56	1	3.29	28	COc1cc2c(cc1Nc1nc(Nc3cccc(F)c3C(N)=O)c3cc[nH]c3n1)N(C(=O)CN1CCC1)CC2	IC50	'='	1.0	nM	9.00			UO_0000065	16.96	0.32	5.71	6.36	False	CHEMBL1033172	Inhibition of IGF-1R	B	BAO_0000357	single protein format	None	None	None	None	None	CHEMBL1957	Insulin-like growth factor I receptor	Homo sapiens	SINGLE PROTEIN	CHEMBL1154536	1	Scientific Literature	Bioorg. Med. Chem. Lett.	2009	None
CHEMBL517340		0	532.58	1	3.53	32	COc1cc2c(cc1Nc1nc(Nc3cccc(F)c3C(N)=O)c3cc[nH]c3n1)N(C(=O)CCN(C)C)CC2	IC50	'='	8.0	nM	8.10			UO_0000065	15.20	0.28	4.57	5.72	False	CHEMBL1033172	Inhibition of IGF-1R	B	BAO_0000357	single protein format	None	None	None	None	None	CHEMBL1957	Insulin-like growth factor I receptor	Homo sapiens	SINGLE PROTEIN	CHEMBL1154536	1	Scientific Literature	Bioorg. Med. Chem. Lett.	2009	None
CHEMBL1650551		0	454.93	0	3.47	25	Cl.[2H]C([2H])(c1cc(Nc2nc(C)cn3c(-c4cn[nH]c4)cnc23)sn1)N1CCC(F)(F)C1	IC50	'>'	100.0	nM				UO_0000065					False	CHEMBL1656194	Inhibition of IGF1R	B	BAO_0000357	single protein format	None	None	None	None	None	CHEMBL1957	Insulin-like growth factor I receptor	Homo sapiens	SINGLE PROTEIN	CHEMBL1649074	1	Scientific Literature	J. Med. Chem.	2011	None
CHEMBL1809045		0	476.97	0	4.92	2	COc1cc(C2CCN(C(C)=O)CC2)ccc1Nc1ncc(Cl)c(-c2cnc3ccccn23)n1	IC50	'='	13.0	nM	7.89			UO_0000065	16.53	0.32	2.97	9.32	False	CHEMBL1810387	Inhibition of auto-phosphorylation of IGFR1 by cell based assay	B	BAO_0000219	cell-based format	None	None	None	None	None	CHEMBL1957	Insulin-like growth factor I receptor	Homo sapiens	SINGLE PROTEIN	CHEMBL1806498	1	Scientific Literature	Bioorg. Med. Chem. Lett.	2011	None
CHEMBL1809049		0	492.97	0	4.59	6	COc1cc(OC2CCN(C(C)=O)CC2)ccc1Nc1ncc(Cl)c(-c2cnc3ccccn23)n1	IC50	'='	17.0	nM	7.77			UO_0000065	15.76	0.30	3.18	8.28	False	CHEMBL1810387	Inhibition of auto-phosphorylation of IGFR1 by cell based assay	B	BAO_0000219	cell-based format	None	None	None	None	None	CHEMBL1957	Insulin-like growth factor I receptor	Homo sapiens	SINGLE PROTEIN	CHEMBL1806498	1	Scientific Literature	Bioorg. Med. Chem. Lett.	2011	None
CHEMBL1809060		0	477.96	0	3.37	17	COc1cc(N2CC3COCC(C2)N3)ccc1Nc1ncc(Cl)c(-c2cnc3ccccn23)n1	IC50	'='	45.0	nM	7.35			UO_0000065	15.37	0.30	3.98	8.27	False	CHEMBL1810386	Inhibition of auto-phosphorylation of IGFR1	B	BAO_0000357	single protein format	None	None	None	None	None	CHEMBL1957	Insulin-like growth factor I receptor	Homo sapiens	SINGLE PROTEIN	CHEMBL1806498	1	Scientific Literature	Bioorg. Med. Chem. Lett.	2011	None
CHEMBL515846		0	505.65	2	5.20	25	CCCN1CCC(c2ccc(Nc3nc(Nc4ccsc4C(N)=O)c4cc[nH]c4n3)c(OC)c2)CC1	IC50	'='	1.3	nM	8.89			UO_0000065	17.57	0.34	3.69	7.33	False	CHEMBL1025722	Inhibition of IGF1R	B	BAO_0000357	single protein format	None	None	None	None	None	CHEMBL1957	Insulin-like growth factor I receptor	Homo sapiens	SINGLE PROTEIN	CHEMBL1154545	1	Scientific Literature	Bioorg. Med. Chem. Lett.	2009	None
CHEMBL458415	GSK-2186269A	0	483.58	0	3.86	33	COc1cc2c(cc1Nc1nc(N3CCc4ccccc43)c3cc[nH]c3n1)N(C(=O)CN(C)C)CC2	IC50	'='	0.8	nM	9.10			UO_0000065	18.81	0.35	5.24	10.15	False	CHEMBL1025722	Inhibition of IGF1R	B	BAO_0000357	single protein format	None	None	None	None	None	CHEMBL1957	Insulin-like growth factor I receptor	Homo sapiens	SINGLE PROTEIN	CHEMBL1154545	1	Scientific Literature	Bioorg. Med. Chem. Lett.	2009	None
CHEMBL515846		0	505.65	2	5.20	25	CCCN1CCC(c2ccc(Nc3nc(Nc4ccsc4C(N)=O)c4cc[nH]c4n3)c(OC)c2)CC1	IC50	'='	52.0	nM	7.28			UO_0000065	14.41	0.28	2.08	6.01	False	CHEMBL1025723	Inhibition of IGF1R phosphorylation by cellular assay	B	BAO_0000357	single protein format	None	None	None	None	None	CHEMBL1957	Insulin-like growth factor I receptor	Homo sapiens	SINGLE PROTEIN	CHEMBL1154545	1	Scientific Literature	Bioorg. Med. Chem. Lett.	2009	None
CHEMBL458864		0	515.58	1	2.79	36	COc1cc2c(cc1Nc1nc(Nc3cccnc3C(N)=O)c3cc[nH]c3n1)N(C(=O)CN(C)C)CCC2	IC50	'='	18.0	nM	7.75			UO_0000065	15.02	0.28	4.95	5.02	False	CHEMBL1025723	Inhibition of IGF1R phosphorylation by cellular assay	B	BAO_0000357	single protein format	None	None	None	None	None	CHEMBL1957	Insulin-like growth factor I receptor	Homo sapiens	SINGLE PROTEIN	CHEMBL1154545	1	Scientific Literature	Bioorg. Med. Chem. Lett.	2009	None
CHEMBL482488		0	446.54	0	3.56	CER-0263252	O=C(COc1ccccc1)N1CCN(c2nccc(Nc3ccc4ncsc4c3)n2)CC1	Inhibition	'='	0.0	%				UO_0000187					False	CHEMBL953367	Inhibition of IGF1R at 10 uM by HTRF assay relative to control	B	BAO_0000357	single protein format	None	None	None	None	None	CHEMBL1957	Insulin-like growth factor I receptor	Homo sapiens	SINGLE PROTEIN	CHEMBL1150387	1	Scientific Literature	J. Med. Chem.	2008	None
CHEMBL215205		0	218.22	0	1.70	CAN508	Nc1n[nH]c(N)c1/N=N/c1ccc(O)cc1	Activity	'='	48.0	%				UO_0000187					False	CHEMBL1825755	Inhibition of IGF-1R assessed as residual activity at 10 uM by radioactivity assay in presence of 5 uM ATP	B	BAO_0000357	single protein format	None	None	None	None	None	CHEMBL1957	Insulin-like growth factor I receptor	Homo sapiens	SINGLE PROTEIN	CHEMBL1821675	1	Scientific Literature	Eur. J. Med. Chem.	2011	None
CHEMBL1796181		0	375.31	0	2.83	7e	O=C(NNC(=O)c1ccc(C(F)(F)F)cc1)C(=O)c1c[nH]c2ccccc12	IC50	'='	4100.0	nM	5.39			UO_0000065	14.35	0.27	2.56	5.92	False	CHEMBL1798373	Inhibition of IGF-1R assessed as incorporation of p33 using [gammaP33]-ATP by microplate scintillation counting	B	BAO_0000357	single protein format	None	None	None	None	None	CHEMBL1957	Insulin-like growth factor I receptor	Homo sapiens	SINGLE PROTEIN	CHEMBL1795330	1	Scientific Literature	Eur. J. Med. Chem.	2011	None
CHEMBL1934302		0	403.44	0	3.10	10b	CCC(=O)Oc1cccc(-c2nc(N3CCOCC3)c3cc4ncccc4n3n2)c1	Inhibition	'='	23.7	%				UO_0000187					False	CHEMBL1937686	Inhibition of IGF1R at 10 uM	B	BAO_0000357	single protein format	None	None	None	None	None	CHEMBL1957	Insulin-like growth factor I receptor	Homo sapiens	SINGLE PROTEIN	CHEMBL1933031	1	Scientific Literature	Bioorg. Med. Chem. Lett.	2012	None
CHEMBL1234833		0	385.47	0	1.59	4k, BS-194	CC(C)c1cnn2c(NCc3ccccc3)cc(N[C@@H](CO)[C@H](O)CO)nc12	Activity	'='	67.0	%				UO_0000187					False	CHEMBL1806273	Inhibition of IGF1R assessed as residual enzyme activity at 10 uM	B	BAO_0000357	single protein format	None	None	None	None	None	CHEMBL1957	Insulin-like growth factor I receptor	Homo sapiens	SINGLE PROTEIN	CHEMBL1800061	1	Scientific Literature	J. Med. Chem.	2010	None
CHEMBL482101		0	536.03	1	4.37	4l	Cc1cc(N2CCC3(CC2)OCCO3)cc2[nH]c(-c3c(NC[C@@H](O)c4cccc(Cl)c4)cc[nH]c3=O)nc12	IC50	'='	75.0	nM	7.12			UO_0000065	13.29	0.26	2.75	6.17	False	CHEMBL1102236	Inhibition of human recombinant IGF-1R tyrosine kinase expressed in baculovirus system assessed as [33gamma]ATP phosphorylation of poly(Glu/Tyr) substrate after 45 mins by scintillation counting	B	BAO_0000019	assay format	Homo sapiens	None	None	None	None	CHEMBL1957	Insulin-like growth factor I receptor	Homo sapiens	SINGLE PROTEIN	CHEMBL1155377	1	Scientific Literature	Bioorg. Med. Chem. Lett.	2010	None
CHEMBL1809052		0	422.88	0	3.55	9	COc1cc(OC2CNC2)ccc1Nc1ncc(Cl)c(-c2cnc3ccccn23)n1	IC50	'='	26.0	nM	7.58			UO_0000065	17.94	0.35	4.04	8.86	False	CHEMBL1810387	Inhibition of auto-phosphorylation of IGFR1 by cell based assay	B	BAO_0000219	cell-based format	None	None	None	None	None	CHEMBL1957	Insulin-like growth factor I receptor	Homo sapiens	SINGLE PROTEIN	CHEMBL1806498	1	Scientific Literature	Bioorg. Med. Chem. Lett.	2011	None
CHEMBL1809054		0	450.93	0	4.03	11	COc1cc(CN2CCOCC2)ccc1Nc1ncc(Cl)c(-c2cnc3ccccn23)n1	IC50	'='	93.0	nM	7.03			UO_0000065	15.59	0.30	3.00	9.15	False	CHEMBL1810387	Inhibition of auto-phosphorylation of IGFR1 by cell based assay	B	BAO_0000219	cell-based format	None	None	None	None	None	CHEMBL1957	Insulin-like growth factor I receptor	Homo sapiens	SINGLE PROTEIN	CHEMBL1806498	1	Scientific Literature	Bioorg. Med. Chem. Lett.	2011	None
CHEMBL1809065		0	514.01	1	3.28	22	COc1cc(N2CCN(S(C)(=O)=O)CC2)ccc1Nc1ncc(Cl)c(-c2cnc3ccccn23)n1	IC50	'='	9.0	nM	8.05			UO_0000065	15.65	0.31	4.77	7.67	False	CHEMBL1810386	Inhibition of auto-phosphorylation of IGFR1	B	BAO_0000357	single protein format	None	None	None	None	None	CHEMBL1957	Insulin-like growth factor I receptor	Homo sapiens	SINGLE PROTEIN	CHEMBL1806498	1	Scientific Literature	Bioorg. Med. Chem. Lett.	2011	None
CHEMBL1809058		0	477.96	0	3.37	15	COc1cc(N2CC3CNCC(C2)O3)ccc1Nc1ncc(Cl)c(-c2cnc3ccccn23)n1	IC50	'='	7.0	nM	8.15			UO_0000065	17.06	0.33	4.78	9.18	False	CHEMBL1810387	Inhibition of auto-phosphorylation of IGFR1 by cell based assay	B	BAO_0000219	cell-based format	None	None	None	None	None	CHEMBL1957	Insulin-like growth factor I receptor	Homo sapiens	SINGLE PROTEIN	CHEMBL1806498	1	Scientific Literature	Bioorg. Med. Chem. Lett.	2011	None
CHEMBL1230607	PHA-793887	1	361.49	0	2.31	31	CC(C)CC(=O)Nc1n[nH]c2c1CN(C(=O)C1CCN(C)CC1)C2(C)C	IC50	'>'	10000.0	nM				UO_0000065					False	CHEMBL1064434	Inhibition of IGF1R by scintillation proximity assay	B	BAO_0000357	single protein format	None	None	None	None	None	CHEMBL1957	Insulin-like growth factor I receptor	Homo sapiens	SINGLE PROTEIN	CHEMBL1157586	1	Scientific Literature	Bioorg. Med. Chem.	2010	None
CHEMBL1255038		0	395.77	1	5.56	2{2,1}	COc1ccc(Cl)cc1NC(=O)Nc1cc(C(F)(F)F)nc2ccccc12	IC50	'='	3500.0	nM	5.46			UO_0000065	13.79	0.28	-0.10	8.63	False	CHEMBL1252213	Inhibition of recombinant IGF1R by ELISA	B	BAO_0000357	single protein format	None	None	None	None	None	CHEMBL1957	Insulin-like growth factor I receptor	Homo sapiens	SINGLE PROTEIN	CHEMBL1250468	1	Scientific Literature	Bioorg. Med. Chem.	2010	None
CHEMBL1254618		0	342.79	0	4.24	2{7,1}	COc1ccc(Cl)cc1NC(=O)Nc1cc(C)nc2cnccc12	IC50	'>'	30000.0	nM				UO_0000065					False	CHEMBL1252213	Inhibition of recombinant IGF1R by ELISA	B	BAO_0000357	single protein format	None	None	None	None	None	CHEMBL1957	Insulin-like growth factor I receptor	Homo sapiens	SINGLE PROTEIN	CHEMBL1250468	1	Scientific Literature	Bioorg. Med. Chem.	2010	None
CHEMBL2403108	CERITINIB	4	558.15	2	6.36	15b, LDK378	Cc1cc(Nc2ncc(Cl)c(Nc3ccccc3S(=O)(=O)C(C)C)n2)c(OC(C)C)cc1C1CCNCC1	IC50	'='	410.0	nM	6.39			UO_0000065	11.44	0.23	0.03	6.07	False	CHEMBL2406146	Inhibition of TEL-fused IGF1 receptor (unknown origin) by cell-based assay	B	BAO_0000219	cell-based format	Homo sapiens	None	None	None	None	CHEMBL1957	Insulin-like growth factor I receptor	Homo sapiens	SINGLE PROTEIN	CHEMBL2401692	1	Scientific Literature	J. Med. Chem.	2013	None
CHEMBL516870		0	532.58	1	3.53	37	COc1cc2c(cc1Nc1nc(Nc3cccc(F)c3C(N)=O)c3cc[nH]c3n1)N(C(=O)CN(C)C)CCC2	IC50	'='	1.0	nM	9.00			UO_0000065	16.90	0.32	5.47	6.36	False	CHEMBL1033172	Inhibition of IGF-1R	B	BAO_0000357	single protein format	None	None	None	None	None	CHEMBL1957	Insulin-like growth factor I receptor	Homo sapiens	SINGLE PROTEIN	CHEMBL1154536	1	Scientific Literature	Bioorg. Med. Chem. Lett.	2009	None
CHEMBL465789		0	546.61	1	3.92	39	COc1cc2c(cc1Nc1nc(Nc3cccc(F)c3C(N)=O)c3cc[nH]c3n1)N(C(=O)CCN(C)C)CCC2	IC50	'='	10.0	nM	8.00			UO_0000065	14.64	0.27	4.08	5.65	False	CHEMBL1033172	Inhibition of IGF-1R	B	BAO_0000357	single protein format	None	None	None	None	None	CHEMBL1957	Insulin-like growth factor I receptor	Homo sapiens	SINGLE PROTEIN	CHEMBL1154536	1	Scientific Literature	Bioorg. Med. Chem. Lett.	2009	None
CHEMBL507625		0	518.60	1	4.22	1	COc1cc(N2CCN(C(C)C)CC2)ccc1Nc1nc(Nc2cccc(F)c2C(N)=O)c2cc[nH]c2n1	IC50	'='	117.0	nM	6.93			UO_0000065	13.37	0.25	2.71	5.57	False	CHEMBL1033175	Inhibition of phospho IGFR1 by cellular assay	B	BAO_0000357	single protein format	None	None	None	None	None	CHEMBL1957	Insulin-like growth factor I receptor	Homo sapiens	SINGLE PROTEIN	CHEMBL1154536	1	Scientific Literature	Bioorg. Med. Chem. Lett.	2009	None
CHEMBL2390984		0	295.32	0	3.78	3	Cc1cccc(C(=O)Nc2cc(-c3ccc(F)cc3)n[nH]2)c1	Inhibition						Not Active						False	CHEMBL2394064	Inhibition of IGF1R (unknown origin) transfected in mouse Ba/F3 cells at 1 uM after 24 hrs	B	BAO_0000219	cell-based format	Homo sapiens	None	None	BaF3	None	CHEMBL1957	Insulin-like growth factor I receptor	Homo sapiens	SINGLE PROTEIN	CHEMBL2390926	1	Scientific Literature	Eur. J. Med. Chem.	2013	CHEMBL3307634
CHEMBL595373		0	512.64	2	6.57	25	COc1cc2c(Oc3ccc(-c4nc5ccccc5s4)cc3)ncnc2cc1OCCCN1CCCC1	Residual activity	'='	100.0	%				UO_0000187					False	CHEMBL1038415	Residual activity of IGF1R at 1 uM by microplate scintillation counting	B	BAO_0000357	single protein format	None	None	None	None	None	CHEMBL1957	Insulin-like growth factor I receptor	Homo sapiens	SINGLE PROTEIN	CHEMBL1152560	1	Scientific Literature	Bioorg. Med. Chem.	2009	None
CHEMBL1256430		0	586.14	2	6.12	22	CC(C)N1CCC(N2CCC(n3nc(-c4ccc(Nc5nc6cccc(Cl)c6o5)cc4)c4c(N)ncnc43)CC2)CC1	IC50	'='	115.0	nM	6.94			UO_0000065	11.84	0.23	0.82	6.08	True	CHEMBL1260606	Inhibition of IGF1R	B	BAO_0000357	single protein format	None	None	None	None	None	CHEMBL1957	Insulin-like growth factor I receptor	Homo sapiens	SINGLE PROTEIN	CHEMBL1255185	1	Scientific Literature	Bioorg. Med. Chem. Lett.	2010	None
CHEMBL2147256		0	846.94	2	1.59	22(R1(1),R2(1))	CNC(=O)[C@@H](Cc1c[nH]c2ccccc12)NC(=O)[C@H](CCC(=O)O)NC(=O)[C@H](Cc1ccccc1)NC(=O)[C@H](Cc1ccc(O)cc1)NC(=O)[C@H](Cc1cccnc1)NC(C)=O	Vmax						ND(Insoluble)						False	CHEMBL2149554	Activity at pre-activated human GST-His6-tagged IGF-1R expressed in Sf9 cells measured every 2 mins for 60 mins by Michaelis-Menten constant based ADP Quest assay	B	BAO_0000219	cell-based format	Homo sapiens	None	None	Sf9	None	CHEMBL1957	Insulin-like growth factor I receptor	Homo sapiens	SINGLE PROTEIN	CHEMBL2146397	1	Scientific Literature	Eur. J. Med. Chem.	2012	CHEMBL3308860
CHEMBL67241	GW794607X	0	372.44	0	3.48	GW794607X	CCCNc1cccc(-n2ncc3c(N/N=C/c4ccncc4)ncnc32)c1	Inhibition	'='	0.75	%				UO_0000187					False	CHEMBL1962108	GSK_PKIS: IGF1R mean inhibition at 0.1 uM [Nanosyn]	B	BAO_0000357	single protein format	None	None	None	None	None	CHEMBL1957	Insulin-like growth factor I receptor	Homo sapiens	SINGLE PROTEIN	CHEMBL1961873	16	GSK Published Kinase Inhibitor Set			None
CHEMBL1909354	GW459057A	0	390.88	0	4.11	GW459057A	Cc1cc(-c2ccccn2)cc(C)c1/C=C/c1cncc(-c2nn[nH]n2)c1.Cl	Inhibition	'='	10.95	%				UO_0000187					False	CHEMBL1962109	GSK_PKIS: IGF1R mean inhibition at 1 uM [Nanosyn]	B	BAO_0000357	single protein format	None	None	None	None	None	CHEMBL1957	Insulin-like growth factor I receptor	Homo sapiens	SINGLE PROTEIN	CHEMBL1961873	16	GSK Published Kinase Inhibitor Set			None
CHEMBL13868		0	507.57	2	6.66	SB-245392	Fc1ccc(-c2ncn(C3CCNCC3)c2-c2ccnc(Oc3ccc(Oc4ccccc4)cc3)n2)cc1	Inhibition	'='	1.58	%				UO_0000187					False	CHEMBL1962109	GSK_PKIS: IGF1R mean inhibition at 1 uM [Nanosyn]	B	BAO_0000357	single protein format	None	None	None	None	None	CHEMBL1957	Insulin-like growth factor I receptor	Homo sapiens	SINGLE PROTEIN	CHEMBL1961873	16	GSK Published Kinase Inhibitor Set			None
CHEMBL1760053		0	397.36	1	5.41	22	FC(F)(F)Oc1cccc(Nc2nccc(Nc3cnc4ccccc4c3)n2)c1	IC50	'='	198.0	nM	6.70			UO_0000065	16.87	0.32	1.29	9.32	False	CHEMBL1764522	Inhibition of human IGF1R	B	BAO_0000357	single protein format	Homo sapiens	None	None	None	None	CHEMBL1957	Insulin-like growth factor I receptor	Homo sapiens	SINGLE PROTEIN	CHEMBL1759866	1	Scientific Literature	Bioorg. Med. Chem. Lett.	2011	None
CHEMBL1760054		0	347.81	1	5.17	23	Clc1cccc(Nc2nccc(Nc3cnc4ccccc4c3)n2)c1	IC50	'='	41.0	nM	7.39			UO_0000065	21.24	0.40	2.22	11.78	False	CHEMBL1764522	Inhibition of human IGF1R	B	BAO_0000357	single protein format	Homo sapiens	None	None	None	None	CHEMBL1957	Insulin-like growth factor I receptor	Homo sapiens	SINGLE PROTEIN	CHEMBL1759866	1	Scientific Literature	Bioorg. Med. Chem. Lett.	2011	None
CHEMBL1760057		0	454.58	1	5.77	26	c1ccc2ncc(Nc3ccnc(Nc4ccc(OCCCN5CCCCC5)cc4)n3)cc2c1	IC50	'='	19.0	nM	7.72			UO_0000065	16.99	0.31	1.95	10.27	False	CHEMBL1764522	Inhibition of human IGF1R	B	BAO_0000357	single protein format	Homo sapiens	None	None	None	None	CHEMBL1957	Insulin-like growth factor I receptor	Homo sapiens	SINGLE PROTEIN	CHEMBL1759866	1	Scientific Literature	Bioorg. Med. Chem. Lett.	2011	None
CHEMBL1738698		0	428.50	0	4.36	8	COc1cc(Nc2nccc(Nc3cnc4ccccc4c3)n2)ccc1N1CCOCC1	IC50	'='	8.4	nM	8.08			UO_0000065	18.85	0.34	3.72	9.56	False	CHEMBL1764523	Inhibition of IGF1-induced human IGF1R auto phosphorylation expressed in mouse NIH-3T3 cells preincubated with compound for 1 hr	B	BAO_0000219	cell-based format	Homo sapiens	None	None	NIH3T3	None	CHEMBL1957	Insulin-like growth factor I receptor	Homo sapiens	SINGLE PROTEIN	CHEMBL1759866	1	Scientific Literature	Bioorg. Med. Chem. Lett.	2011	CHEMBL3307716
CHEMBL1760043		0	392.42	0	3.87	12	COc1cc(Nc2nccc(Nc3ccc4cn[nH]c4c3)n2)cc(OC)c1OC	IC50	'='	9219.0	nM	5.04			UO_0000065	12.83	0.24	1.17	4.74	False	CHEMBL1764524	Inhibition of IGF1-induced human IGF1R phosphorylation expressed in rat fibroblast cells preincubated with compound for 1 hr	B	BAO_0000219	cell-based format	Homo sapiens	None	None	Fibroblast	None	CHEMBL1957	Insulin-like growth factor I receptor	Homo sapiens	SINGLE PROTEIN	CHEMBL1759866	1	Scientific Literature	Bioorg. Med. Chem. Lett.	2011	CHEMBL3308065
CHEMBL514409	HESPERADIN	0	516.67	2	5.37	7	CCS(=O)(=O)Nc1ccc2c(c1)/C(=C(/Nc1ccc(CN3CCCCC3)cc1)c1ccccc1)C(=O)N2	Activity						Active						False	CHEMBL1035902	Binding affinity to human IGF1R at 10 uM relative to control	B	BAO_0000357	single protein format	Homo sapiens	None	None	None	None	CHEMBL1957	Insulin-like growth factor I receptor	Homo sapiens	SINGLE PROTEIN	CHEMBL1151712	1	Scientific Literature	J. Med. Chem.	2008	None
CHEMBL518968	GSK-1030061A	0	491.49	1	5.06	GSK1030061A	CNC(=O)c1sc(-n2cnc3cc(OC)c(OC)cc32)cc1OCc1ccccc1C(F)(F)F	Inhibition	'='	-3.71	%				UO_0000187					False	CHEMBL1962108	GSK_PKIS: IGF1R mean inhibition at 0.1 uM [Nanosyn]	B	BAO_0000357	single protein format	None	None	None	None	None	CHEMBL1957	Insulin-like growth factor I receptor	Homo sapiens	SINGLE PROTEIN	CHEMBL1961873	16	GSK Published Kinase Inhibitor Set			None
CHEMBL511765	GSK-2213727A	0	506.54	1	3.50	GSK2213727A	COc1cc(C)c(NC(=O)CN(C)C)cc1Nc1nc(Nc2cccc(F)c2C(N)=O)c2cc[nH]c2n1	Inhibition	'='	93.61	%				UO_0000187					False	CHEMBL1962108	GSK_PKIS: IGF1R mean inhibition at 0.1 uM [Nanosyn]	B	BAO_0000357	single protein format	None	None	None	None	None	CHEMBL1957	Insulin-like growth factor I receptor	Homo sapiens	SINGLE PROTEIN	CHEMBL1961873	16	GSK Published Kinase Inhibitor Set			None
CHEMBL1789961	GW513184X	0	360.38	0	2.98	GW513184X	COc1cc(C=NNc2ncnc3c2cnn3-c2ccccc2)ccc1O	Inhibition	'='	1.72	%				UO_0000187					False	CHEMBL1962108	GSK_PKIS: IGF1R mean inhibition at 0.1 uM [Nanosyn]	B	BAO_0000357	single protein format	None	None	None	None	None	CHEMBL1957	Insulin-like growth factor I receptor	Homo sapiens	SINGLE PROTEIN	CHEMBL1961873	16	GSK Published Kinase Inhibitor Set			None
CHEMBL428877		0	443.53	1	5.43	SB-242719	CCc1ccc(Oc2nccc(-c3c(-c4ccc(F)cc4)ncn3C3CCNCC3)n2)cc1	Inhibition	'='	3.51	%				UO_0000187					False	CHEMBL1962109	GSK_PKIS: IGF1R mean inhibition at 1 uM [Nanosyn]	B	BAO_0000357	single protein format	None	None	None	None	None	CHEMBL1957	Insulin-like growth factor I receptor	Homo sapiens	SINGLE PROTEIN	CHEMBL1961873	16	GSK Published Kinase Inhibitor Set			None
CHEMBL1762176		0	424.45	0	4.48	40	CNc1cc(CN2C(=O)N(c3ccc(SC(F)(F)F)cc3)C(=O)C2(C)C)ccn1	IC50	'='	202.0	nM	6.70			UO_0000065	15.77	0.32	2.21	10.21	False	CHEMBL1764697	Inhibition of IGF-induced autophosphosphorylation of GST-tagged human IGF1R expressed in SF21 cells after 10 mins by time resolved-fluorescent assay	B	BAO_0000219	cell-based format	Homo sapiens	None	None	Sf21	None	CHEMBL1957	Insulin-like growth factor I receptor	Homo sapiens	SINGLE PROTEIN	CHEMBL1759913	1	Scientific Literature	Bioorg. Med. Chem. Lett.	2011	CHEMBL4106362
CHEMBL1688361		0	522.59	1	3.75	11b	Nc1ncnn2c1c(-c1ccc3ccc(-c4ccccc4)nc3c1F)nc2[C@H]1C[C@@H](N2CCN(C=O)CC2)C1	IC50	'='	8.0	nM	8.10			UO_0000065	15.49	0.28	4.35	7.67	False	CHEMBL1695277	Inhibition of auto-phosphorylation of human IGF1R expressed in mouse NIH-3T3 cells after 2 hrs by luminometry	B	BAO_0000219	cell-based format	Homo sapiens	None	None	NIH3T3	None	CHEMBL1957	Insulin-like growth factor I receptor	Homo sapiens	SINGLE PROTEIN	CHEMBL1687700	1	Scientific Literature	ACS Med. Chem. Lett.	2010	CHEMBL3307716
CHEMBL1667935		0	440.48	0	4.36	9b	C[C@]1(O)C[C@@H](c2nc(-c3ccc4ccc(-c5ccccc5)nc4c3F)c3c(N)ncnn32)C1	Inhibition						Active						False	CHEMBL1695874	Inhibition of IGF1R phosphorylation in DC tumor cells	B	BAO_0000219	cell-based format	None	None	None	None	None	CHEMBL1957	Insulin-like growth factor I receptor	Homo sapiens	SINGLE PROTEIN	CHEMBL1687700	1	Scientific Literature	ACS Med. Chem. Lett.	2010	None
CHEMBL10	SB-203580	0	377.44	0	4.68	SB-203580	C[S+]([O-])c1ccc(-c2nc(-c3ccc(F)cc3)c(-c3ccncc3)[nH]2)cc1	Kd	'>'	10000.0	nM				UO_0000065					False	CHEMBL1908497	Binding constant for IGF1R kinase domain	B	BAO_0000357	single protein format	None	None	None	None	None	CHEMBL1957	Insulin-like growth factor I receptor	Homo sapiens	SINGLE PROTEIN	CHEMBL1908390	1	Scientific Literature	Nat. Biotechnol.	2011	None
CHEMBL1923348		0	1579.82	None	None	KKKAPGEYVNIEFG	CC[C@H](C)[C@H](NC(=O)[C@H](CC(N)=O)NC(=O)[C@@H](NC(=O)[C@H](Cc1ccc(O)cc1)NC(=O)[C@H](CCC(=O)O)NC(=O)CNC(=O)[C@@H]1CCCN1C(=O)[C@H](C)NC(=O)[C@H](CCCCN)NC(=O)[C@H](CCCCN)NC(=O)[C@@H](N)CCCCN)C(C)C)C(=O)N[C@@H](CCC(=O)O)C(=O)N[C@@H](Cc1ccccc1)C(=O)NCC(=O)O	Km	'='	15200.0	nM				UO_0000065					False	CHEMBL1925308	Activity of pre-activated human GST-His6-tagged IGF-1R assessed as compound phosphorylation measured every 2 mins for 60 mins by ADP-Quest assay	B	BAO_0000357	single protein format	Homo sapiens	None	None	None	None	CHEMBL1957	Insulin-like growth factor I receptor	Homo sapiens	SINGLE PROTEIN	CHEMBL1921764	1	Scientific Literature	Bioorg. Med. Chem. Lett.	2011	None
CHEMBL1923349		0	1569.78	None	None	KKKSAGEYVNIEFG	CC[C@H](C)[C@H](NC(=O)[C@H](CC(N)=O)NC(=O)[C@@H](NC(=O)[C@H](Cc1ccc(O)cc1)NC(=O)[C@H](CCC(=O)O)NC(=O)CNC(=O)[C@H](C)NC(=O)[C@H](CO)NC(=O)[C@H](CCCCN)NC(=O)[C@H](CCCCN)NC(=O)[C@@H](N)CCCCN)C(C)C)C(=O)N[C@@H](CCC(=O)O)C(=O)N[C@@H](Cc1ccccc1)C(=O)NCC(=O)O	Km	'='	14500.0	nM				UO_0000065					False	CHEMBL1925308	Activity of pre-activated human GST-His6-tagged IGF-1R assessed as compound phosphorylation measured every 2 mins for 60 mins by ADP-Quest assay	B	BAO_0000357	single protein format	Homo sapiens	None	None	None	None	CHEMBL1957	Insulin-like growth factor I receptor	Homo sapiens	SINGLE PROTEIN	CHEMBL1921764	1	Scientific Literature	Bioorg. Med. Chem. Lett.	2011	None
CHEMBL354676	DIPHENYLUREA	0	212.25	0	3.33	15	O=C(Nc1ccccc1)Nc1ccccc1	Inhibition	'='	6.0	%				UO_0000187					False	CHEMBL1819993	Inhibition of IGF1R expressed in Escherichia coli or baculovirus-infected insect cells at 400 uM by TR-FRET assay	B	BAO_0000219	cell-based format	None	None	None	None	None	CHEMBL1957	Insulin-like growth factor I receptor	Homo sapiens	SINGLE PROTEIN	CHEMBL1817560	1	Scientific Literature	J. Med. Chem.	2011	None
CHEMBL3655749		0	451.52	0	2.11	BDBM107015	O=C(Nc1nccs1)[C@@H]1C[C@@H](O)CN1c1nc(Nc2cc(C3CC3)n[nH]2)c2cccn2n1	IC50	'='	5.0	nM	8.30		226221	UO_0000065	18.38	0.35	6.19	6.09	False	CHEMBL3705546	Tyrosine Kinase Assay: Kinase assay using IGF1-receptor.	B	BAO_0000357	single protein format	Homo sapiens	None	None	None	None	CHEMBL1957	Insulin-like growth factor I receptor	Homo sapiens	SINGLE PROTEIN	CHEMBL3638492	37	BindingDB Database		2013	None
[truncated: 7,366 more rows]
