# Supplementary material for: PyRMD Studio: A Unified Suite for Next-Generation, AI-Powered Virtual Screening
Source: J Chem Inf Model. 2026 May 19;66(11):6197–203. doi: 10.1021/acs.jcim.6c00648 (PMC13250901; doi:10.1021/acs.jcim.6c00648)
Supplement: Supplementary file 1 [file ci6c00648_si_001.zip › DATA/inha_chembl.csv]

Molecule ChEMBL ID	Molecule Name	Molecule Max Phase	Molecular Weight	#RO5 Violations	AlogP	Compound Key	Smiles	Standard Type	Standard Relation	Standard Value	Standard Units	pChEMBL Value	Data Validity Comment	Comment	Uo Units	Ligand Efficiency BEI	Ligand Efficiency LE	Ligand Efficiency LLE	Ligand Efficiency SEI	Potential Duplicate	Assay ChEMBL ID	Assay Description	Assay Type	BAO Format ID	BAO Label	Assay Organism	Assay Tissue ChEMBL ID	Assay Tissue Name	Assay Cell Type	Assay Subcellular Fraction	Target ChEMBL ID	Target Name	Target Organism	Target Type	Document ChEMBL ID	Source ID	Source Description	Document Journal	Document Year	Cell ChEMBL ID
CHEMBL3098352		0	437.54	0	3.70	4b	O=C1CC(N2CCN(C3c4ccccc4-c4ccccc43)CC2)C(=O)N1Cc1ccccc1	Inhibition	'='	56.0	%				UO_0000187					False	CHEMBL3100315	Inhibition of Mycobacterium tuberculosis recombinant His6x-tagged InhA expressed in Escherichia coli BL21 at 50 uM	B	BAO_0000019	assay format	Mycobacterium tuberculosis	None	None	None	None	CHEMBL1849	Enoyl-[acyl-carrier-protein] reductase	Mycobacterium tuberculosis	SINGLE PROTEIN	CHEMBL3098007	1	Scientific Literature	Eur. J. Med. Chem.	2014	None
CHEMBL3098359		0	430.38	0	3.96	12	O=C1CC(c2c3c([N+](=O)[O-])cc([N+](=O)[O-])cc3c3ccccn23)C(=O)N1c1ccccc1	Inhibition	'='	45.0	%				UO_0000187					False	CHEMBL3100315	Inhibition of Mycobacterium tuberculosis recombinant His6x-tagged InhA expressed in Escherichia coli BL21 at 50 uM	B	BAO_0000019	assay format	Mycobacterium tuberculosis	None	None	None	None	CHEMBL1849	Enoyl-[acyl-carrier-protein] reductase	Mycobacterium tuberculosis	SINGLE PROTEIN	CHEMBL3098007	1	Scientific Literature	Eur. J. Med. Chem.	2014	None
CHEMBL539395		0	344.39	0	2.41	ZINC00105198	COc1ccc(OC)c(/C=N/NC2=CS(=O)(=O)c3ccccc32)c1	IC50	'='	5130.0	nM	5.29			UO_0000065	15.36	0.30	2.88	6.87	False	CHEMBL1059058	Inhibition of Mycobacterium tuberculosis InhA	B	BAO_0000357	single protein format	Mycobacterium tuberculosis	None	None	None	None	CHEMBL1849	Enoyl-[acyl-carrier-protein] reductase	Mycobacterium tuberculosis	SINGLE PROTEIN	CHEMBL1153618	1	Scientific Literature	Eur. J. Med. Chem.	2009	None
CHEMBL396264		0	487.00	1	5.15	9c	COc1ccc(CNC(=O)c2ccc(C3c4nc[nH]c4CCN3Cc3cccc(Cl)c3)cc2)cc1	Inhibition	'>'	10.0	uM		Non standard unit for type		UO_0000064					False	CHEMBL893064	Inhibition of InhA	B	BAO_0000357	single protein format	None	None	None	None	None	CHEMBL1849	Enoyl-[acyl-carrier-protein] reductase	Mycobacterium tuberculosis	SINGLE PROTEIN	CHEMBL1147971	1	Scientific Literature	Bioorg. Med. Chem. Lett.	2007	None
CHEMBL553790		0	329.57	1	5.31	ZINC00010109	O=[N+]([O-])c1cc(/N=C/c2ccc(Cl)cc2Cl)ccc1Cl	IC50	'='	4680.0	nM	5.33			UO_0000065	16.17	0.36	0.02	9.60	False	CHEMBL1059058	Inhibition of Mycobacterium tuberculosis InhA	B	BAO_0000357	single protein format	Mycobacterium tuberculosis	None	None	None	None	CHEMBL1849	Enoyl-[acyl-carrier-protein] reductase	Mycobacterium tuberculosis	SINGLE PROTEIN	CHEMBL1153618	1	Scientific Literature	Eur. J. Med. Chem.	2009	None
CHEMBL571677		0	318.40	0	2.77	ZINC00083852	COc1ccc(/C=C2/SC(N3CCCC3)=NC2=O)cc1OC	IC50	'='	7240.0	nM	5.14			UO_0000065	16.14	0.32	2.37	10.05	False	CHEMBL1059058	Inhibition of Mycobacterium tuberculosis InhA	B	BAO_0000357	single protein format	Mycobacterium tuberculosis	None	None	None	None	CHEMBL1849	Enoyl-[acyl-carrier-protein] reductase	Mycobacterium tuberculosis	SINGLE PROTEIN	CHEMBL1153618	1	Scientific Literature	Eur. J. Med. Chem.	2009	None
CHEMBL550333		0	336.73	0	3.52	ZINC00103336	COc1ccc(Cl)cc1NC(=O)c1ccc(OC)c([N+](=O)[O-])c1	IC50	'='	5010.0	nM	5.30			UO_0000065	15.74	0.31	1.78	5.84	False	CHEMBL1059058	Inhibition of Mycobacterium tuberculosis InhA	B	BAO_0000357	single protein format	Mycobacterium tuberculosis	None	None	None	None	CHEMBL1849	Enoyl-[acyl-carrier-protein] reductase	Mycobacterium tuberculosis	SINGLE PROTEIN	CHEMBL1153618	1	Scientific Literature	Eur. J. Med. Chem.	2009	None
CHEMBL558073		0	341.15	0	4.16	ZINC00103357	COc1ccc(C(=O)Nc2cc(Cl)ccc2Cl)cc1[N+](=O)[O-]	IC50	'='	13800.0	nM	4.86			UO_0000065	14.25	0.30	0.70	5.97	False	CHEMBL1059058	Inhibition of Mycobacterium tuberculosis InhA	B	BAO_0000357	single protein format	Mycobacterium tuberculosis	None	None	None	None	CHEMBL1849	Enoyl-[acyl-carrier-protein] reductase	Mycobacterium tuberculosis	SINGLE PROTEIN	CHEMBL1153618	1	Scientific Literature	Eur. J. Med. Chem.	2009	None
CHEMBL560683		0	345.81	0	4.12	ZINC00115740	COc1cc(Cl)cc(/C=C2/SC(c3ccccc3)=NC2=O)c1O	IC50	'='	10470.0	nM	4.98			UO_0000065	14.40	0.30	0.86	8.46	False	CHEMBL1059058	Inhibition of Mycobacterium tuberculosis InhA	B	BAO_0000357	single protein format	Mycobacterium tuberculosis	None	None	None	None	CHEMBL1849	Enoyl-[acyl-carrier-protein] reductase	Mycobacterium tuberculosis	SINGLE PROTEIN	CHEMBL1153618	1	Scientific Literature	Eur. J. Med. Chem.	2009	None
CHEMBL398031		0	348.37	0	3.98	a3	Cc1ccc(C(=O)N2CCN(c3cccc(C(F)(F)F)c3)CC2)cc1	IC50	'='	6260.0	nM	5.20			UO_0000065	14.94	0.28	1.22	22.10	False	CHEMBL899381	Inhibition of Mycobacterium tuberculosis InhA	B	BAO_0000357	single protein format	Mycobacterium tuberculosis	None	None	None	None	CHEMBL1849	Enoyl-[acyl-carrier-protein] reductase	Mycobacterium tuberculosis	SINGLE PROTEIN	CHEMBL1149715	1	Scientific Literature	Bioorg. Med. Chem.	2007	None
CHEMBL551621		0	346.80	1	5.02	ZINC00038812	Cc1ccc(NC(=O)c2sc3ccccc3c2Cl)cc1[N+](=O)[O-]	IC50	'='	2140.0	nM	5.67			UO_0000065	16.35	0.34	0.65	7.85	False	CHEMBL1059058	Inhibition of Mycobacterium tuberculosis InhA	B	BAO_0000357	single protein format	Mycobacterium tuberculosis	None	None	None	None	CHEMBL1849	Enoyl-[acyl-carrier-protein] reductase	Mycobacterium tuberculosis	SINGLE PROTEIN	CHEMBL1153618	1	Scientific Literature	Eur. J. Med. Chem.	2009	None
CHEMBL240318		0	313.83	0	4.43	b1	O=C(c1cccc(Cl)c1)N1CCC(Cc2ccccc2)CC1	IC50	'='	7740.0	nM	5.11			UO_0000065	16.29	0.32	0.68	25.17	False	CHEMBL899381	Inhibition of Mycobacterium tuberculosis InhA	B	BAO_0000357	single protein format	Mycobacterium tuberculosis	None	None	None	None	CHEMBL1849	Enoyl-[acyl-carrier-protein] reductase	Mycobacterium tuberculosis	SINGLE PROTEIN	CHEMBL1149715	1	Scientific Literature	Bioorg. Med. Chem.	2007	None
CHEMBL260399		0	380.44	1	5.55	12c	CCCCCCc1ccc(Oc2ccc(NC(=O)c3ccno3)cc2)c(O)c1	IC50	'='	130.0	nM	6.89			UO_0000065	18.10	0.34	1.34	8.14	False	CHEMBL936672	Inhibition of 100 nM Mycobacterium tuberculosis H37RV InhA	B	BAO_0000357	single protein format	Mycobacterium tuberculosis	None	None	None	None	CHEMBL1849	Enoyl-[acyl-carrier-protein] reductase	Mycobacterium tuberculosis	SINGLE PROTEIN	CHEMBL1143085	1	Scientific Literature	Bioorg. Med. Chem. Lett.	2008	None
CHEMBL262343		0	357.41	0	4.33	11c	CCCCCCc1ccc(Oc2ccc(NC(=O)C(=O)O)cc2)c(O)c1	IC50	'='	1930.0	nM	5.71			UO_0000065	15.99	0.30	1.38	5.96	False	CHEMBL936672	Inhibition of 100 nM Mycobacterium tuberculosis H37RV InhA	B	BAO_0000357	single protein format	Mycobacterium tuberculosis	None	None	None	None	CHEMBL1849	Enoyl-[acyl-carrier-protein] reductase	Mycobacterium tuberculosis	SINGLE PROTEIN	CHEMBL1143085	1	Scientific Literature	Bioorg. Med. Chem. Lett.	2008	None
CHEMBL262360		0	327.42	1	5.27	10c	CCCCCCc1ccc(Oc2ccc(NC(C)=O)cc2)c(O)c1	Ki	'='	1.0	nM	9.00			UO_0000065	27.49	0.51	3.73	15.37	False	CHEMBL936676	Inhibition of Mycobacterium tuberculosis H37RV InhA	B	BAO_0000357	single protein format	Mycobacterium tuberculosis	None	None	None	None	CHEMBL1849	Enoyl-[acyl-carrier-protein] reductase	Mycobacterium tuberculosis	SINGLE PROTEIN	CHEMBL1143085	1	Scientific Literature	Bioorg. Med. Chem. Lett.	2008	None
CHEMBL259138		0	271.36	0	4.70	3c	CCCCCCc1ccc(Oc2ccncc2)c(O)c1	IC50	'='	160.0	nM	6.80			UO_0000065	25.04	0.46	2.10	16.05	False	CHEMBL936672	Inhibition of 100 nM Mycobacterium tuberculosis H37RV InhA	B	BAO_0000357	single protein format	Mycobacterium tuberculosis	None	None	None	None	CHEMBL1849	Enoyl-[acyl-carrier-protein] reductase	Mycobacterium tuberculosis	SINGLE PROTEIN	CHEMBL1143085	1	Scientific Literature	Bioorg. Med. Chem. Lett.	2008	None
CHEMBL264434		0	285.39	0	4.89	14a	CCCCCCc1ccc(Oc2ccccc2N)c(O)c1	Ki	'='	16.0	nM	7.80			UO_0000065	27.32	0.51	2.91	14.05	False	CHEMBL936676	Inhibition of Mycobacterium tuberculosis H37RV InhA	B	BAO_0000357	single protein format	Mycobacterium tuberculosis	None	None	None	None	CHEMBL1849	Enoyl-[acyl-carrier-protein] reductase	Mycobacterium tuberculosis	SINGLE PROTEIN	CHEMBL1143085	1	Scientific Literature	Bioorg. Med. Chem. Lett.	2008	None
CHEMBL216786		0	331.37	0	2.71	s12	O=C(Nc1cccc([N+](=O)[O-])c1)C1CC(=O)N(C2CCCCC2)C1	IC50	'='	10590.0	nM	4.97			UO_0000065	15.01	0.28	2.27	5.38	False	CHEMBL907779	Inhibition of Mycobacterium tuberculosis InhA	B	BAO_0000357	single protein format	Mycobacterium tuberculosis	None	None	None	None	CHEMBL1849	Enoyl-[acyl-carrier-protein] reductase	Mycobacterium tuberculosis	SINGLE PROTEIN	CHEMBL1137386	1	Scientific Literature	J. Med. Chem.	2006	None
CHEMBL386691		0	379.48	0	2.18	g57	CS(=O)(=O)Nc1cccc(NC(=O)C2CC(=O)N(C3CCCCC3)C2)c1	Activity						Not Active						False	CHEMBL907779	Inhibition of Mycobacterium tuberculosis InhA	B	BAO_0000357	single protein format	Mycobacterium tuberculosis	None	None	None	None	CHEMBL1849	Enoyl-[acyl-carrier-protein] reductase	Mycobacterium tuberculosis	SINGLE PROTEIN	CHEMBL1137386	1	Scientific Literature	J. Med. Chem.	2006	None
CHEMBL217499		0	312.41	0	2.76	r7	O=C(C1CC(=O)N(C2CCCCC2)C1)N1CCc2ccccc21	IC50	'='	5100.0	nM	5.29			UO_0000065	16.94	0.31	2.53	13.03	False	CHEMBL907779	Inhibition of Mycobacterium tuberculosis InhA	B	BAO_0000357	single protein format	Mycobacterium tuberculosis	None	None	None	None	CHEMBL1849	Enoyl-[acyl-carrier-protein] reductase	Mycobacterium tuberculosis	SINGLE PROTEIN	CHEMBL1137386	1	Scientific Literature	J. Med. Chem.	2006	None
CHEMBL213872		0	403.53	0	4.93	p33	CCn1c2ccccc2c2cc(NC(=O)C3CC(=O)N(C4CCCCC4)C3)ccc21	IC50	'='	2570.0	nM	5.59			UO_0000065	13.85	0.25	0.66	10.29	False	CHEMBL907779	Inhibition of Mycobacterium tuberculosis InhA	B	BAO_0000357	single protein format	Mycobacterium tuberculosis	None	None	None	None	CHEMBL1849	Enoyl-[acyl-carrier-protein] reductase	Mycobacterium tuberculosis	SINGLE PROTEIN	CHEMBL1137386	1	Scientific Literature	J. Med. Chem.	2006	None
CHEMBL424724		0	376.50	0	4.40	p21	O=C(Nc1cccc(Cc2ccccc2)c1)C1CC(=O)N(C2CCCCC2)C1	Inhibition	'='	96.0	%				UO_0000187					False	CHEMBL907780	Inhibition of Mycobacterium tuberculosis InhA at 15 uM	B	BAO_0000357	single protein format	Mycobacterium tuberculosis	None	None	None	None	CHEMBL1849	Enoyl-[acyl-carrier-protein] reductase	Mycobacterium tuberculosis	SINGLE PROTEIN	CHEMBL1137386	1	Scientific Literature	J. Med. Chem.	2006	None
CHEMBL215014		0	342.83	0	3.95	3g	Cc1ccc(N2CC(C(=O)Nc3cccc(Cl)c3C)CC2=O)cc1	IC50	'>'	100000.0	nM				UO_0000065					False	CHEMBL907779	Inhibition of Mycobacterium tuberculosis InhA	B	BAO_0000357	single protein format	Mycobacterium tuberculosis	None	None	None	None	CHEMBL1849	Enoyl-[acyl-carrier-protein] reductase	Mycobacterium tuberculosis	SINGLE PROTEIN	CHEMBL1137386	1	Scientific Literature	J. Med. Chem.	2006	None
CHEMBL217274		0	314.43	0	3.42	d5	Cc1cccc(C)c1NC(=O)C1CC(=O)N(C2CCCCC2)C1	IC50	'>'	100000.0	nM				UO_0000065					False	CHEMBL907779	Inhibition of Mycobacterium tuberculosis InhA	B	BAO_0000357	single protein format	Mycobacterium tuberculosis	None	None	None	None	CHEMBL1849	Enoyl-[acyl-carrier-protein] reductase	Mycobacterium tuberculosis	SINGLE PROTEIN	CHEMBL1137386	1	Scientific Literature	J. Med. Chem.	2006	None
CHEMBL216807		0	355.26	0	4.11	d11a	O=C(Nc1cc(Cl)cc(Cl)c1)C1CC(=O)N(C2CCCCC2)C1	IC50	'='	8160.0	nM	5.09			UO_0000065	14.32	0.30	0.98	10.30	False	CHEMBL907779	Inhibition of Mycobacterium tuberculosis InhA	B	BAO_0000357	single protein format	Mycobacterium tuberculosis	None	None	None	None	CHEMBL1849	Enoyl-[acyl-carrier-protein] reductase	Mycobacterium tuberculosis	SINGLE PROTEIN	CHEMBL1137386	1	Scientific Literature	J. Med. Chem.	2006	None
CHEMBL384317		0	466.63	1	5.77	c2a2	CN(Cc1c2ccccc2cc2ccccc12)C(=O)C1CC(=O)N(C23CC4CC(CC(C4)C2)C3)C1	Inhibition						Not Determined						False	CHEMBL907782	Inhibition of Mycobacterium tuberculosis InhA at 1.5 uM	B	BAO_0000357	single protein format	Mycobacterium tuberculosis	None	None	None	None	CHEMBL1849	Enoyl-[acyl-carrier-protein] reductase	Mycobacterium tuberculosis	SINGLE PROTEIN	CHEMBL1137386	1	Scientific Literature	J. Med. Chem.	2006	None
CHEMBL386229		0	376.50	0	4.86	c7a1	O=C(Nc1cccc(-c2ccccc2)c1)C1CC(=O)N(C2CCCCCC2)C1	Inhibition	'='	30.0	%				UO_0000187					False	CHEMBL907782	Inhibition of Mycobacterium tuberculosis InhA at 1.5 uM	B	BAO_0000357	single protein format	Mycobacterium tuberculosis	None	None	None	None	CHEMBL1849	Enoyl-[acyl-carrier-protein] reductase	Mycobacterium tuberculosis	SINGLE PROTEIN	CHEMBL1137386	1	Scientific Literature	J. Med. Chem.	2006	None
CHEMBL414086		0	442.60	1	5.91	p67	CN(Cc1c2ccccc2cc2ccccc12)C(=O)C1CC(=O)N(C2CCCCCCC2)C1	Inhibition	'>'	90.0	%				UO_0000187					False	CHEMBL907780	Inhibition of Mycobacterium tuberculosis InhA at 15 uM	B	BAO_0000357	single protein format	Mycobacterium tuberculosis	None	None	None	None	CHEMBL1849	Enoyl-[acyl-carrier-protein] reductase	Mycobacterium tuberculosis	SINGLE PROTEIN	CHEMBL1137386	1	Scientific Literature	J. Med. Chem.	2006	None
CHEMBL217211		0	390.53	1	5.25	c8a1	O=C(Nc1cccc(-c2ccccc2)c1)C1CC(=O)N(C2CCCCCCC2)C1	Inhibition	'='	90.0	%				UO_0000187					False	CHEMBL907780	Inhibition of Mycobacterium tuberculosis InhA at 15 uM	B	BAO_0000357	single protein format	Mycobacterium tuberculosis	None	None	None	None	CHEMBL1849	Enoyl-[acyl-carrier-protein] reductase	Mycobacterium tuberculosis	SINGLE PROTEIN	CHEMBL1137386	1	Scientific Literature	J. Med. Chem.	2006	None
CHEMBL217619		0	348.45	0	4.08	c5a1	O=C(Nc1cccc(-c2ccccc2)c1)C1CC(=O)N(C2CCCC2)C1	Inhibition	'='	65.0	%				UO_0000187					False	CHEMBL907780	Inhibition of Mycobacterium tuberculosis InhA at 15 uM	B	BAO_0000357	single protein format	Mycobacterium tuberculosis	None	None	None	None	CHEMBL1849	Enoyl-[acyl-carrier-protein] reductase	Mycobacterium tuberculosis	SINGLE PROTEIN	CHEMBL1137386	1	Scientific Literature	J. Med. Chem.	2006	None
CHEMBL385262		0	400.52	0	4.74	c5a2	CN(Cc1c2ccccc2cc2ccccc12)C(=O)C1CC(=O)N(C2CCCC2)C1	Inhibition						Not Determined						False	CHEMBL907782	Inhibition of Mycobacterium tuberculosis InhA at 1.5 uM	B	BAO_0000357	single protein format	Mycobacterium tuberculosis	None	None	None	None	CHEMBL1849	Enoyl-[acyl-carrier-protein] reductase	Mycobacterium tuberculosis	SINGLE PROTEIN	CHEMBL1137386	1	Scientific Literature	J. Med. Chem.	2006	None
CHEMBL216689		0	454.57	1	5.85	p64a	O=C(Nc1cc(-c2ccccc2)c(O)c(-c2ccccc2)c1)C1CC(=O)N(C2CCCCC2)C1	Inhibition	'='	72.7	%				UO_0000187					False	CHEMBL907784	Inhibition of Mycobacterium tuberculosis InhA at 2.4 uM	B	BAO_0000357	single protein format	Mycobacterium tuberculosis	None	None	None	None	CHEMBL1849	Enoyl-[acyl-carrier-protein] reductase	Mycobacterium tuberculosis	SINGLE PROTEIN	CHEMBL1137386	1	Scientific Literature	J. Med. Chem.	2006	None
CHEMBL240105		0	335.23	0	3.96	a15	O=C(c1cccc(Cl)c1)N1CCN(c2cccc(Cl)c2)CC1	IC50	'='	6730.0	nM	5.17			UO_0000065	15.43	0.32	1.21	21.96	False	CHEMBL899381	Inhibition of Mycobacterium tuberculosis InhA	B	BAO_0000357	single protein format	Mycobacterium tuberculosis	None	None	None	None	CHEMBL1849	Enoyl-[acyl-carrier-protein] reductase	Mycobacterium tuberculosis	SINGLE PROTEIN	CHEMBL1149715	1	Scientific Literature	Bioorg. Med. Chem.	2007	None
CHEMBL240739		0	431.49	0	4.99	p4	O=C(c1ccc2[nH]ccc2c1)N1CCN(C(c2ccc(F)cc2)c2ccc(F)cc2)CC1	Inhibition	'='	84.0	%				UO_0000187					False	CHEMBL899382	Inhibition of Mycobacterium tuberculosis InhA at 15 uM	B	BAO_0000357	single protein format	Mycobacterium tuberculosis	None	None	None	None	CHEMBL1849	Enoyl-[acyl-carrier-protein] reductase	Mycobacterium tuberculosis	SINGLE PROTEIN	CHEMBL1149715	1	Scientific Literature	Bioorg. Med. Chem.	2007	None
CHEMBL394432		0	342.87	0	4.43	a9	CC(C)c1ccc(C(=O)N2CCN(c3cccc(Cl)c3)CC2)cc1	IC50	'>'	100000.0	nM				UO_0000065					False	CHEMBL899381	Inhibition of Mycobacterium tuberculosis InhA	B	BAO_0000357	single protein format	Mycobacterium tuberculosis	None	None	None	None	CHEMBL1849	Enoyl-[acyl-carrier-protein] reductase	Mycobacterium tuberculosis	SINGLE PROTEIN	CHEMBL1149715	1	Scientific Literature	Bioorg. Med. Chem.	2007	None
CHEMBL437002		0	297.37	0	3.92	b2	O=C(c1ccccc1F)N1CCC(Cc2ccccc2)CC1	IC50	'='	14110.0	nM	4.85			UO_0000065	16.31	0.30	0.93	23.88	False	CHEMBL899381	Inhibition of Mycobacterium tuberculosis InhA	B	BAO_0000357	single protein format	Mycobacterium tuberculosis	None	None	None	None	CHEMBL1849	Enoyl-[acyl-carrier-protein] reductase	Mycobacterium tuberculosis	SINGLE PROTEIN	CHEMBL1149715	1	Scientific Literature	Bioorg. Med. Chem.	2007	None
CHEMBL240533		0	354.45	0	4.21	p2	O=C(c1ccccc1)N1CCN(C2c3ccccc3-c3ccccc32)CC1	Inhibition	'='	97.0	%				UO_0000187					False	CHEMBL899382	Inhibition of Mycobacterium tuberculosis InhA at 15 uM	B	BAO_0000357	single protein format	Mycobacterium tuberculosis	None	None	None	None	CHEMBL1849	Enoyl-[acyl-carrier-protein] reductase	Mycobacterium tuberculosis	SINGLE PROTEIN	CHEMBL1149715	1	Scientific Literature	Bioorg. Med. Chem.	2007	None
CHEMBL240740		0	406.48	0	4.82	p5	Cc1ccc(C(=O)N2CCN(C(c3ccc(F)cc3)c3ccc(F)cc3)CC2)cc1	IC50	'='	1890.0	nM	5.72			UO_0000065	14.08	0.26	0.90	24.30	False	CHEMBL899381	Inhibition of Mycobacterium tuberculosis InhA	B	BAO_0000357	single protein format	Mycobacterium tuberculosis	None	None	None	None	CHEMBL1849	Enoyl-[acyl-carrier-protein] reductase	Mycobacterium tuberculosis	SINGLE PROTEIN	CHEMBL1149715	1	Scientific Literature	Bioorg. Med. Chem.	2007	None
CHEMBL217063		0	316.40	0	2.81	g52	COc1cccc(NC(=O)C2CC(=O)N(C3CCCCC3)C2)c1	Activity						Not Active						False	CHEMBL907779	Inhibition of Mycobacterium tuberculosis InhA	B	BAO_0000357	single protein format	Mycobacterium tuberculosis	None	None	None	None	CHEMBL1849	Enoyl-[acyl-carrier-protein] reductase	Mycobacterium tuberculosis	SINGLE PROTEIN	CHEMBL1137386	1	Scientific Literature	J. Med. Chem.	2006	None
CHEMBL424903		0	392.50	0	4.39	p9	O=C(Nc1cccc(OCc2ccccc2)c1)C1CC(=O)N(C2CCCCC2)C1	IC50	'='	3390.0	nM	5.47			UO_0000065	13.94	0.26	1.08	9.33	False	CHEMBL907779	Inhibition of Mycobacterium tuberculosis InhA	B	BAO_0000357	single protein format	Mycobacterium tuberculosis	None	None	None	None	CHEMBL1849	Enoyl-[acyl-carrier-protein] reductase	Mycobacterium tuberculosis	SINGLE PROTEIN	CHEMBL1137386	1	Scientific Literature	J. Med. Chem.	2006	None
CHEMBL217187		0	374.48	0	4.38	p30	O=C(Nc1ccc2c(c1)Cc1ccccc1-2)C1CC(=O)N(C2CCCCC2)C1	Inhibition	'='	38.0	%				UO_0000187					False	CHEMBL907780	Inhibition of Mycobacterium tuberculosis InhA at 15 uM	B	BAO_0000357	single protein format	Mycobacterium tuberculosis	None	None	None	None	CHEMBL1849	Enoyl-[acyl-carrier-protein] reductase	Mycobacterium tuberculosis	SINGLE PROTEIN	CHEMBL1137386	1	Scientific Literature	J. Med. Chem.	2006	None
CHEMBL217144		0	355.27	0	4.11	d1	O=C(Nc1ccc(Cl)cc1Cl)C1CC(=O)N(C2CCCCC2)C1	IC50	'='	56020.0	nM	4.25			UO_0000065	11.97	0.25	0.14	8.60	False	CHEMBL907779	Inhibition of Mycobacterium tuberculosis InhA	B	BAO_0000357	single protein format	Mycobacterium tuberculosis	None	None	None	None	CHEMBL1849	Enoyl-[acyl-carrier-protein] reductase	Mycobacterium tuberculosis	SINGLE PROTEIN	CHEMBL1137386	1	Scientific Literature	J. Med. Chem.	2006	None
CHEMBL216512		0	480.05	0	4.75	p37	O=C(C1CC(=O)N(C2CCCCC2)C1)N1CCN(C(c2ccccc2)c2ccc(Cl)cc2)CC1	Inhibition	'='	83.0	%				UO_0000187					False	CHEMBL907780	Inhibition of Mycobacterium tuberculosis InhA at 15 uM	B	BAO_0000357	single protein format	Mycobacterium tuberculosis	None	None	None	None	CHEMBL1849	Enoyl-[acyl-carrier-protein] reductase	Mycobacterium tuberculosis	SINGLE PROTEIN	CHEMBL1137386	1	Scientific Literature	J. Med. Chem.	2006	None
CHEMBL216642		0	314.77	0	3.33	3a	O=C(Nc1cccc(Cl)c1)C1CC(=O)N(c2ccccc2)C1	IC50	'='	3940.0	nM	5.41			UO_0000065	17.17	0.34	2.07	10.94	False	CHEMBL907779	Inhibition of Mycobacterium tuberculosis InhA	B	BAO_0000357	single protein format	Mycobacterium tuberculosis	None	None	None	None	CHEMBL1849	Enoyl-[acyl-carrier-protein] reductase	Mycobacterium tuberculosis	SINGLE PROTEIN	CHEMBL1137386	1	Scientific Literature	J. Med. Chem.	2006	None
CHEMBL216299		0	387.28	0	4.06	3l	Cc1ccc(N2CC(C(=O)Nc3cccc(Br)c3)CC2=O)cc1C	IC50	'>'	100000.0	nM				UO_0000065					False	CHEMBL907779	Inhibition of Mycobacterium tuberculosis InhA	B	BAO_0000357	single protein format	Mycobacterium tuberculosis	None	None	None	None	CHEMBL1849	Enoyl-[acyl-carrier-protein] reductase	Mycobacterium tuberculosis	SINGLE PROTEIN	CHEMBL1137386	1	Scientific Literature	J. Med. Chem.	2006	None
CHEMBL217739		0	292.42	0	2.62	r12	O=C(NC1CCCCC1)C1CC(=O)N(C2CCCCC2)C1	Activity						Not Active						False	CHEMBL907781	Inhibition of Mycobacterium tuberculosis InhA at 20 uM	B	BAO_0000357	single protein format	Mycobacterium tuberculosis	None	None	None	None	CHEMBL1849	Enoyl-[acyl-carrier-protein] reductase	Mycobacterium tuberculosis	SINGLE PROTEIN	CHEMBL1137386	1	Scientific Literature	J. Med. Chem.	2006	None
CHEMBL217594		0	414.55	1	5.13	p20	CN(Cc1c2ccccc2cc2ccccc12)C(=O)C1CC(=O)N(C2CCCCC2)C1	IC50	'='	750.0	nM	6.12			UO_0000065	14.77	0.27	0.99	15.08	False	CHEMBL907779	Inhibition of Mycobacterium tuberculosis InhA	B	BAO_0000357	single protein format	Mycobacterium tuberculosis	None	None	None	None	CHEMBL1849	Enoyl-[acyl-carrier-protein] reductase	Mycobacterium tuberculosis	SINGLE PROTEIN	CHEMBL1137386	1	Scientific Literature	J. Med. Chem.	2006	None
CHEMBL217594		0	414.55	1	5.13	p20	CN(Cc1c2ccccc2cc2ccccc12)C(=O)C1CC(=O)N(C2CCCCC2)C1	Inhibition	'='	96.0	%				UO_0000187					False	CHEMBL907780	Inhibition of Mycobacterium tuberculosis InhA at 15 uM	B	BAO_0000357	single protein format	Mycobacterium tuberculosis	None	None	None	None	CHEMBL1849	Enoyl-[acyl-carrier-protein] reductase	Mycobacterium tuberculosis	SINGLE PROTEIN	CHEMBL1137386	1	Scientific Literature	J. Med. Chem.	2006	None
CHEMBL385570		0	302.37	0	2.51	g51	O=C(Nc1cccc(O)c1)C1CC(=O)N(C2CCCCC2)C1	Activity						Not Active						False	CHEMBL907779	Inhibition of Mycobacterium tuberculosis InhA	B	BAO_0000357	single protein format	Mycobacterium tuberculosis	None	None	None	None	CHEMBL1849	Enoyl-[acyl-carrier-protein] reductase	Mycobacterium tuberculosis	SINGLE PROTEIN	CHEMBL1137386	1	Scientific Literature	J. Med. Chem.	2006	None
CHEMBL264416		0	315.37	1	5.22	13b	CCCCCCc1ccc(Oc2cccc([N+](=O)[O-])c2)c(O)c1	IC50	'='	48.0	nM	7.32			UO_0000065	23.21	0.43	2.10	10.08	False	CHEMBL936672	Inhibition of 100 nM Mycobacterium tuberculosis H37RV InhA	B	BAO_0000357	single protein format	Mycobacterium tuberculosis	None	None	None	None	CHEMBL1849	Enoyl-[acyl-carrier-protein] reductase	Mycobacterium tuberculosis	SINGLE PROTEIN	CHEMBL1143085	1	Scientific Literature	Bioorg. Med. Chem. Lett.	2008	None
CHEMBL263646		0	357.41	0	4.33	11b	CCCCCCc1ccc(Oc2cccc(NC(=O)C(=O)O)c2)c(O)c1	Ki	'='	1.0	nM	9.00			UO_0000065	25.18	0.47	4.67	9.39	False	CHEMBL936676	Inhibition of Mycobacterium tuberculosis H37RV InhA	B	BAO_0000357	single protein format	Mycobacterium tuberculosis	None	None	None	None	CHEMBL1849	Enoyl-[acyl-carrier-protein] reductase	Mycobacterium tuberculosis	SINGLE PROTEIN	CHEMBL1143085	1	Scientific Literature	Bioorg. Med. Chem. Lett.	2008	None
CHEMBL407324		0	357.41	0	4.33	11a	CCCCCCc1ccc(Oc2ccccc2NC(=O)C(=O)O)c(O)c1	Ki	'='	1.0	nM	9.00			UO_0000065	25.18	0.47	4.67	9.39	False	CHEMBL936676	Inhibition of Mycobacterium tuberculosis H37RV InhA	B	BAO_0000357	single protein format	Mycobacterium tuberculosis	None	None	None	None	CHEMBL1849	Enoyl-[acyl-carrier-protein] reductase	Mycobacterium tuberculosis	SINGLE PROTEIN	CHEMBL1143085	1	Scientific Literature	Bioorg. Med. Chem. Lett.	2008	None
CHEMBL264434		0	285.39	0	4.89	14a	CCCCCCc1ccc(Oc2ccccc2N)c(O)c1	Ki	'='	1.0	nM	9.00			UO_0000065	31.54	0.59	4.11	16.22	False	CHEMBL936676	Inhibition of Mycobacterium tuberculosis H37RV InhA	B	BAO_0000357	single protein format	Mycobacterium tuberculosis	None	None	None	None	CHEMBL1849	Enoyl-[acyl-carrier-protein] reductase	Mycobacterium tuberculosis	SINGLE PROTEIN	CHEMBL1143085	1	Scientific Literature	Bioorg. Med. Chem. Lett.	2008	None
CHEMBL386324		0	433.27	0	4.59	d12	O=C(Nc1cc(Br)cc(C(F)(F)F)c1)C1CC(=O)N(C2CCCCC2)C1	IC50	'='	850.0	nM	6.07			UO_0000065	14.01	0.32	1.48	12.29	False	CHEMBL907779	Inhibition of Mycobacterium tuberculosis InhA	B	BAO_0000357	single protein format	Mycobacterium tuberculosis	None	None	None	None	CHEMBL1849	Enoyl-[acyl-carrier-protein] reductase	Mycobacterium tuberculosis	SINGLE PROTEIN	CHEMBL1137386	1	Scientific Literature	J. Med. Chem.	2006	None
CHEMBL425259		0	334.85	0	3.77	d3	Cc1ccc(Cl)cc1NC(=O)C1CC(=O)N(C2CCCCC2)C1	IC50	'='	970.0	nM	6.01			UO_0000065	17.96	0.36	2.24	12.17	False	CHEMBL907779	Inhibition of Mycobacterium tuberculosis InhA	B	BAO_0000357	single protein format	Mycobacterium tuberculosis	None	None	None	None	CHEMBL1849	Enoyl-[acyl-carrier-protein] reductase	Mycobacterium tuberculosis	SINGLE PROTEIN	CHEMBL1137386	1	Scientific Literature	J. Med. Chem.	2006	None
CHEMBL217499		0	312.41	0	2.76	r7	O=C(C1CC(=O)N(C2CCCCC2)C1)N1CCc2ccccc21	Inhibition	'='	65.0	%				UO_0000187					False	CHEMBL907779	Inhibition of Mycobacterium tuberculosis InhA	B	BAO_0000357	single protein format	Mycobacterium tuberculosis	None	None	None	None	CHEMBL1849	Enoyl-[acyl-carrier-protein] reductase	Mycobacterium tuberculosis	SINGLE PROTEIN	CHEMBL1137386	1	Scientific Literature	J. Med. Chem.	2006	None
CHEMBL217852		0	374.48	0	4.33	p62	O=C(Nc1cccc(-c2ccccc2)c1)C1CC(=O)N(C2CC3CCC2C3)C1	Inhibition	'='	75.0	%				UO_0000187					False	CHEMBL907782	Inhibition of Mycobacterium tuberculosis InhA at 1.5 uM	B	BAO_0000357	single protein format	Mycobacterium tuberculosis	None	None	None	None	CHEMBL1849	Enoyl-[acyl-carrier-protein] reductase	Mycobacterium tuberculosis	SINGLE PROTEIN	CHEMBL1137386	1	Scientific Literature	J. Med. Chem.	2006	None
CHEMBL217057		0	468.60	1	6.24	p66	O=C(Nc1cc(-c2ccccc2)c(O)c(-c2ccccc2)c1)C1CC(=O)N(C2CCCCCC2)C1	IC50	'='	270.0	nM	6.57			UO_0000065	14.02	0.26	0.33	9.43	False	CHEMBL907779	Inhibition of Mycobacterium tuberculosis InhA	B	BAO_0000357	single protein format	Mycobacterium tuberculosis	None	None	None	None	CHEMBL1849	Enoyl-[acyl-carrier-protein] reductase	Mycobacterium tuberculosis	SINGLE PROTEIN	CHEMBL1137386	1	Scientific Literature	J. Med. Chem.	2006	None
CHEMBL216781		0	343.43	0	2.76	s13	CC(=O)Nc1cccc(NC(=O)C2CC(=O)N(C3CCCCC3)C2)c1	IC50	'>'	75000.0	nM				UO_0000065					False	CHEMBL907779	Inhibition of Mycobacterium tuberculosis InhA	B	BAO_0000357	single protein format	Mycobacterium tuberculosis	None	None	None	None	CHEMBL1849	Enoyl-[acyl-carrier-protein] reductase	Mycobacterium tuberculosis	SINGLE PROTEIN	CHEMBL1137386	1	Scientific Literature	J. Med. Chem.	2006	None
CHEMBL385214		0	365.27	0	3.57	s4	O=C(Nc1cccc(Br)c1)C1CC(=O)N(C2CCCCC2)C1	IC50	'='	890.0	nM	6.05			UO_0000065	16.56	0.38	2.48	12.25	False	CHEMBL907779	Inhibition of Mycobacterium tuberculosis InhA	B	BAO_0000357	single protein format	Mycobacterium tuberculosis	None	None	None	None	CHEMBL1849	Enoyl-[acyl-carrier-protein] reductase	Mycobacterium tuberculosis	SINGLE PROTEIN	CHEMBL1137386	1	Scientific Literature	J. Med. Chem.	2006	None
CHEMBL216579		0	393.49	0	4.70	70	O=C(c1ccc2[nH]ccc2c1)N1CCN(C2c3ccccc3-c3ccccc32)CC1	IC50	'='	160.0	nM	6.80			UO_0000065	17.27	0.31	2.10	17.27	False	CHEMBL3880093	Inhibition of Mycobacterium tuberculosis InhA using octenoyl-CoA as substrate assessed as decrease in NADH consumption measured for 10 mins	B	BAO_0000357	single protein format	Mycobacterium tuberculosis	None	None	None	None	CHEMBL1849	Enoyl-[acyl-carrier-protein] reductase	Mycobacterium tuberculosis	SINGLE PROTEIN	CHEMBL3879896	38	Patent Bioactivity Data		2002	None
CHEMBL396264		0	487.00	1	5.15	8f	COc1ccc(CNC(=O)c2ccc(C3c4nc[nH]c4CCN3Cc3cccc(Cl)c3)cc2)cc1	Inhibition	'='	0.41	uM		Non standard unit for type		UO_0000064					False	CHEMBL893064	Inhibition of InhA	B	BAO_0000357	single protein format	None	None	None	None	None	CHEMBL1849	Enoyl-[acyl-carrier-protein] reductase	Mycobacterium tuberculosis	SINGLE PROTEIN	CHEMBL1147971	1	Scientific Literature	Bioorg. Med. Chem. Lett.	2007	None
CHEMBL386655		0	374.48	0	4.38	p31	O=C(Nc1cccc2c1Cc1ccccc1-2)C1CC(=O)N(C2CCCCC2)C1	IC50	'='	1390.0	nM	5.86			UO_0000065	15.64	0.29	1.48	11.85	False	CHEMBL907779	Inhibition of Mycobacterium tuberculosis InhA	B	BAO_0000357	single protein format	Mycobacterium tuberculosis	None	None	None	None	CHEMBL1849	Enoyl-[acyl-carrier-protein] reductase	Mycobacterium tuberculosis	SINGLE PROTEIN	CHEMBL1137386	1	Scientific Literature	J. Med. Chem.	2006	None
CHEMBL250087		0	754.54	3	0.03	3, 4-phenoxyBAD	NC(=O)c1cc([C@@H]2O[C@H](COP(=O)(O)OP(=O)(O)OC[C@H]3O[C@@H](n4cnc5c(N)ncnc54)[C@H](O)[C@@H]3O)[C@@H](O)[C@H]2O)ccc1Oc1ccccc1	IC50	'='	27000.0	nM	4.57			UO_0000065	6.05	0.12	4.54	1.41	False	CHEMBL907524	Inhibition of Mycobacterium tuberculosis InhA	B	BAO_0000357	single protein format	Mycobacterium tuberculosis	None	None	None	None	CHEMBL1849	Enoyl-[acyl-carrier-protein] reductase	Mycobacterium tuberculosis	SINGLE PROTEIN	CHEMBL1140643	1	Scientific Literature	Bioorg. Med. Chem. Lett.	2007	None
CHEMBL239891		0	356.90	0	4.60	a10	CC(C)(C)c1ccc(C(=O)N2CCN(c3cccc(Cl)c3)CC2)cc1	IC50	'>'	100000.0	nM				UO_0000065					False	CHEMBL899381	Inhibition of Mycobacterium tuberculosis InhA	B	BAO_0000357	single protein format	Mycobacterium tuberculosis	None	None	None	None	CHEMBL1849	Enoyl-[acyl-carrier-protein] reductase	Mycobacterium tuberculosis	SINGLE PROTEIN	CHEMBL1149715	1	Scientific Literature	Bioorg. Med. Chem.	2007	None
CHEMBL430180		0	314.82	0	3.61	a4	Cc1ccc(C(=O)N2CCN(c3cccc(Cl)c3)CC2)cc1	IC50	'='	3070.0	nM	5.51			UO_0000065	17.51	0.34	1.90	23.41	False	CHEMBL899381	Inhibition of Mycobacterium tuberculosis InhA	B	BAO_0000357	single protein format	Mycobacterium tuberculosis	None	None	None	None	CHEMBL1849	Enoyl-[acyl-carrier-protein] reductase	Mycobacterium tuberculosis	SINGLE PROTEIN	CHEMBL1149715	1	Scientific Literature	Bioorg. Med. Chem.	2007	None
CHEMBL217852		0	374.48	0	4.33	p62	O=C(Nc1cccc(-c2ccccc2)c1)C1CC(=O)N(C2CC3CCC2C3)C1	Inhibition	'>'	90.0	%				UO_0000187					False	CHEMBL907780	Inhibition of Mycobacterium tuberculosis InhA at 15 uM	B	BAO_0000357	single protein format	Mycobacterium tuberculosis	None	None	None	None	CHEMBL1849	Enoyl-[acyl-carrier-protein] reductase	Mycobacterium tuberculosis	SINGLE PROTEIN	CHEMBL1137386	1	Scientific Literature	J. Med. Chem.	2006	None
CHEMBL240316		0	335.23	0	3.96	a17	O=C(c1ccc(Cl)c(Cl)c1)N1CCN(c2ccccc2)CC1	IC50	'='	17620.0	nM	4.75			UO_0000065	14.18	0.30	0.79	20.19	False	CHEMBL899381	Inhibition of Mycobacterium tuberculosis InhA	B	BAO_0000357	single protein format	Mycobacterium tuberculosis	None	None	None	None	CHEMBL1849	Enoyl-[acyl-carrier-protein] reductase	Mycobacterium tuberculosis	SINGLE PROTEIN	CHEMBL1149715	1	Scientific Literature	Bioorg. Med. Chem.	2007	None
CHEMBL429275		0	370.92	0	4.91	a12	Cc1ccc(N2CCN(C(=O)c3ccc(C(C)(C)C)cc3)CC2)cc1Cl	IC50	'>'	100000.0	nM				UO_0000065					False	CHEMBL899381	Inhibition of Mycobacterium tuberculosis InhA	B	BAO_0000357	single protein format	Mycobacterium tuberculosis	None	None	None	None	CHEMBL1849	Enoyl-[acyl-carrier-protein] reductase	Mycobacterium tuberculosis	SINGLE PROTEIN	CHEMBL1149715	1	Scientific Literature	Bioorg. Med. Chem.	2007	None
CHEMBL240533		0	354.45	0	4.21	p2	O=C(c1ccccc1)N1CCN(C2c3ccccc3-c3ccccc32)CC1	IC50	'='	90.0	nM	7.05			UO_0000065	19.88	0.36	2.84	29.92	False	CHEMBL899381	Inhibition of Mycobacterium tuberculosis InhA	B	BAO_0000357	single protein format	Mycobacterium tuberculosis	None	None	None	None	CHEMBL1849	Enoyl-[acyl-carrier-protein] reductase	Mycobacterium tuberculosis	SINGLE PROTEIN	CHEMBL1149715	1	Scientific Literature	Bioorg. Med. Chem.	2007	None
CHEMBL3343848		0	302.72	0	2.89	9	O=C(Cn1c(=O)oc2cc(Cl)ccc21)Nc1ccccc1	Inhibition	'='	28.16	%				UO_0000187					False	CHEMBL3389874	Inhibition of Mycobacterium tuberculosis recombinant His6-tagged InhA expressed in Escherichia coli BL21(DE3) using 2-trans-decenoyl-CoA as substrate at 10 uM incubated for 2 hrs prior to substrate addition by spectrophotometry	B	BAO_0000019	assay format	Mycobacterium tuberculosis	None	None	None	None	CHEMBL1849	Enoyl-[acyl-carrier-protein] reductase	Mycobacterium tuberculosis	SINGLE PROTEIN	CHEMBL3352380	1	Scientific Literature	Bioorg. Med. Chem.	2014	None
CHEMBL3331277		0	293.33	0	2.34	20	Cc1nc2ccccc2c(=O)n1CC(=O)Nc1ccccc1	Inhibition	'='	60.12	%				UO_0000187					False	CHEMBL3385191	Inhibition of Mycobacterium tuberculosis recombinant InhA expressed in Escherichia coli BL21 (DE3) using 2-trans-decenoyl substrate at 10 uM by spectrophotometry	B	BAO_0000019	assay format	Mycobacterium tuberculosis	None	None	None	None	CHEMBL1849	Enoyl-[acyl-carrier-protein] reductase	Mycobacterium tuberculosis	SINGLE PROTEIN	CHEMBL3352048	1	Scientific Literature	Eur. J. Med. Chem.	2014	None
CHEMBL3331279		0	391.81	0	4.11	22	Cc1nc2ccccc2c(=O)n1CC(=O)Nc1cc(C(C)(F)F)ccc1Cl	IC50	'='	9060.0	nM	5.04			UO_0000065	12.87	0.26	0.93	7.88	False	CHEMBL3385192	Inhibition of Mycobacterium tuberculosis recombinant InhA expressed in Escherichia coli BL21 (DE3) using 2-trans-decenoyl substrate by spectrophotometry	B	BAO_0000019	assay format	Mycobacterium tuberculosis	None	None	None	None	CHEMBL1849	Enoyl-[acyl-carrier-protein] reductase	Mycobacterium tuberculosis	SINGLE PROTEIN	CHEMBL3352048	1	Scientific Literature	Eur. J. Med. Chem.	2014	None
CHEMBL3343860		0	317.26	0	1.41	22	O=C(Cn1c(=O)oc2cc([N+](=O)[O-])ccc21)NCc1ccco1	Inhibition	'='	36.86	%				UO_0000187					False	CHEMBL3389874	Inhibition of Mycobacterium tuberculosis recombinant His6-tagged InhA expressed in Escherichia coli BL21(DE3) using 2-trans-decenoyl-CoA as substrate at 10 uM incubated for 2 hrs prior to substrate addition by spectrophotometry	B	BAO_0000019	assay format	Mycobacterium tuberculosis	None	None	None	None	CHEMBL1849	Enoyl-[acyl-carrier-protein] reductase	Mycobacterium tuberculosis	SINGLE PROTEIN	CHEMBL3352380	1	Scientific Literature	Bioorg. Med. Chem.	2014	None
CHEMBL444361		0	334.85	0	3.77	d8	Cc1c(Cl)cccc1NC(=O)C1CC(=O)N(C2CCCCC2)C1	IC50	'='	23120.0	nM	4.64			UO_0000065	13.85	0.28	0.87	9.38	False	CHEMBL907779	Inhibition of Mycobacterium tuberculosis InhA	B	BAO_0000357	single protein format	Mycobacterium tuberculosis	None	None	None	None	CHEMBL1849	Enoyl-[acyl-carrier-protein] reductase	Mycobacterium tuberculosis	SINGLE PROTEIN	CHEMBL1137386	1	Scientific Literature	J. Med. Chem.	2006	None
CHEMBL386127		0	328.41	0	3.01	g55	CC(=O)c1cccc(NC(=O)C2CC(=O)N(C3CCCCC3)C2)c1	Activity						Not Active						False	CHEMBL907779	Inhibition of Mycobacterium tuberculosis InhA	B	BAO_0000357	single protein format	Mycobacterium tuberculosis	None	None	None	None	CHEMBL1849	Enoyl-[acyl-carrier-protein] reductase	Mycobacterium tuberculosis	SINGLE PROTEIN	CHEMBL1137386	1	Scientific Literature	J. Med. Chem.	2006	None
CHEMBL217070		0	393.49	0	4.18	p25	Nc1ccc(Oc2ccc(NC(=O)C3CC(=O)N(C4CCCCC4)C3)cc2)cc1	IC50						Not Determined						False	CHEMBL907779	Inhibition of Mycobacterium tuberculosis InhA	B	BAO_0000357	single protein format	Mycobacterium tuberculosis	None	None	None	None	CHEMBL1849	Enoyl-[acyl-carrier-protein] reductase	Mycobacterium tuberculosis	SINGLE PROTEIN	CHEMBL1137386	1	Scientific Literature	J. Med. Chem.	2006	None
CHEMBL384149		0	350.85	0	3.47	d15	COc1ccc(Cl)cc1NC(=O)C1CC(=O)N(C2CCCCC2)C1	IC50	'='	1600.0	nM	5.80			UO_0000065	16.52	0.33	2.33	9.88	False	CHEMBL907779	Inhibition of Mycobacterium tuberculosis InhA	B	BAO_0000357	single protein format	Mycobacterium tuberculosis	None	None	None	None	CHEMBL1849	Enoyl-[acyl-carrier-protein] reductase	Mycobacterium tuberculosis	SINGLE PROTEIN	CHEMBL1137386	1	Scientific Literature	J. Med. Chem.	2006	None
CHEMBL217864		0	344.41	0	2.59	s2	COC(=O)c1ccccc1NC(=O)C1CC(=O)N(C2CCCCC2)C1	IC50	'='	34880.0	nM	4.46			UO_0000065	12.94	0.24	1.87	5.89	False	CHEMBL907779	Inhibition of Mycobacterium tuberculosis InhA	B	BAO_0000357	single protein format	Mycobacterium tuberculosis	None	None	None	None	CHEMBL1849	Enoyl-[acyl-carrier-protein] reductase	Mycobacterium tuberculosis	SINGLE PROTEIN	CHEMBL1137386	1	Scientific Literature	J. Med. Chem.	2006	None
CHEMBL216679		0	390.48	0	4.04	p19	O=C(c1ccccc1)c1cccc(NC(=O)C2CC(=O)N(C3CCCCC3)C2)c1	IC50						Not Determined						False	CHEMBL907779	Inhibition of Mycobacterium tuberculosis InhA	B	BAO_0000357	single protein format	Mycobacterium tuberculosis	None	None	None	None	CHEMBL1849	Enoyl-[acyl-carrier-protein] reductase	Mycobacterium tuberculosis	SINGLE PROTEIN	CHEMBL1137386	1	Scientific Literature	J. Med. Chem.	2006	None
CHEMBL398895		0	425.33	0	0.85	2, 4-phenoxyBRMP	NC(=O)c1cc([C@@H]2O[C@H](COP(=O)(O)O)[C@@H](O)[C@H]2O)ccc1Oc1ccccc1	Inhibition	'='	12.0	%				UO_0000187					False	CHEMBL907522	Inhibition of Mycobacterium tuberculosis InhA at 100 uM	B	BAO_0000357	single protein format	Mycobacterium tuberculosis	None	None	None	None	CHEMBL1849	Enoyl-[acyl-carrier-protein] reductase	Mycobacterium tuberculosis	SINGLE PROTEIN	CHEMBL1140643	1	Scientific Literature	Bioorg. Med. Chem. Lett.	2007	None
CHEMBL240960		0	388.49	0	4.68	p7	Cc1ccc(C(=O)N2CCN(C(c3ccccc3)c3ccc(F)cc3)CC2)cc1	Inhibition	'='	81.0	%				UO_0000187					False	CHEMBL899382	Inhibition of Mycobacterium tuberculosis InhA at 15 uM	B	BAO_0000357	single protein format	Mycobacterium tuberculosis	None	None	None	None	CHEMBL1849	Enoyl-[acyl-carrier-protein] reductase	Mycobacterium tuberculosis	SINGLE PROTEIN	CHEMBL1149715	1	Scientific Literature	Bioorg. Med. Chem.	2007	None
CHEMBL3960902		0	438.49	0	4.60	71	O=C(c1ccc2[nH]ccc2c1)N1CCN(C2c3ccccc3-c3ccc([N+](=O)[O-])cc32)CC1	IC50	'='	120.0	nM	6.92			UO_0000065	15.78	0.29	2.32	8.39	False	CHEMBL3880093	Inhibition of Mycobacterium tuberculosis InhA using octenoyl-CoA as substrate assessed as decrease in NADH consumption measured for 10 mins	B	BAO_0000357	single protein format	Mycobacterium tuberculosis	None	None	None	None	CHEMBL1849	Enoyl-[acyl-carrier-protein] reductase	Mycobacterium tuberculosis	SINGLE PROTEIN	CHEMBL3879896	38	Patent Bioactivity Data		2002	None
CHEMBL3085848		0	401.42	0	2.75	10d	O=C(CC(C(=O)O)C1c2ccccc2-c2ccccc21)NNC(=O)c1ccncc1	Inhibition	'='	30.0	%				UO_0000187					False	CHEMBL3089697	Inhibition of Mycobacterium tuberculosis InhA expressed in Escherichia coli using trans-2-dodecenoyl-coenzyme-A as substrate at 50 uM	B	BAO_0000019	assay format	Mycobacterium tuberculosis	None	None	None	None	CHEMBL1849	Enoyl-[acyl-carrier-protein] reductase	Mycobacterium tuberculosis	SINGLE PROTEIN	CHEMBL3085705	1	Scientific Literature	Eur. J. Med. Chem.	2013	None
CHEMBL392127		0	368.48	0	4.52	p1	Cc1ccc(C(=O)N2CCN(C3c4ccccc4-c4ccccc43)CC2)cc1	Inhibition	'='	99.0	%				UO_0000187					False	CHEMBL899382	Inhibition of Mycobacterium tuberculosis InhA at 15 uM	B	BAO_0000357	single protein format	Mycobacterium tuberculosis	None	None	None	None	CHEMBL1849	Enoyl-[acyl-carrier-protein] reductase	Mycobacterium tuberculosis	SINGLE PROTEIN	CHEMBL1149715	1	Scientific Literature	Bioorg. Med. Chem.	2007	None
CHEMBL240957		0	392.45	0	4.51	p6	O=C(c1ccccc1)N1CCN(C(c2ccc(F)cc2)c2ccc(F)cc2)CC1	IC50	'='	2040.0	nM	5.69			UO_0000065	14.50	0.27	1.18	24.16	False	CHEMBL899381	Inhibition of Mycobacterium tuberculosis InhA	B	BAO_0000357	single protein format	Mycobacterium tuberculosis	None	None	None	None	CHEMBL1849	Enoyl-[acyl-carrier-protein] reductase	Mycobacterium tuberculosis	SINGLE PROTEIN	CHEMBL1149715	1	Scientific Literature	Bioorg. Med. Chem.	2007	None
CHEMBL3125266		0	495.54	0	1.51	59	CCc1cc(C(=O)N[C@@H]2C[C@@H](C(=O)NCC(=O)OC)N(C(=O)c3coc4ccccc34)C2)n(CC)n1	IC50	'='	3.0	nM	8.52			UO_0000065	17.20	0.32	7.01	6.28	False	CHEMBL3132000	Inhibition of Mycobacterium tuberculosis full length biotinylated InhA (270 amino acids) using DDCoA as substrate assessed as NADH oxidation by fluorimetric analysis	B	BAO_0000357	single protein format	Mycobacterium tuberculosis	None	None	None	None	CHEMBL1849	Enoyl-[acyl-carrier-protein] reductase	Mycobacterium tuberculosis	SINGLE PROTEIN	CHEMBL3124857	1	Scientific Literature	J. Med. Chem.	2014	None
CHEMBL3125241		0	567.57	1	4.08	27	CCc1cc(C(=O)N[C@@H]2C[C@@H](C(=O)NCc3ccc(C(F)(F)F)cc3)N(C(=O)c3coc4ccccc34)C2)n(C)n1	IC50	'='	42.0	nM	7.38			UO_0000065	13.00	0.25	3.30	6.74	False	CHEMBL3132000	Inhibition of Mycobacterium tuberculosis full length biotinylated InhA (270 amino acids) using DDCoA as substrate assessed as NADH oxidation by fluorimetric analysis	B	BAO_0000357	single protein format	Mycobacterium tuberculosis	None	None	None	None	CHEMBL1849	Enoyl-[acyl-carrier-protein] reductase	Mycobacterium tuberculosis	SINGLE PROTEIN	CHEMBL3124857	1	Scientific Literature	J. Med. Chem.	2014	None
CHEMBL3085778		0	353.42	0	4.37	8a, D-enantiomer	O=C1CC(C2c3ccccc3-c3ccccc32)C(=O)N1Cc1ccccc1	Inhibition	'='	27.0	%				UO_0000187					False	CHEMBL3089697	Inhibition of Mycobacterium tuberculosis InhA expressed in Escherichia coli using trans-2-dodecenoyl-coenzyme-A as substrate at 50 uM	B	BAO_0000019	assay format	Mycobacterium tuberculosis	None	None	None	None	CHEMBL1849	Enoyl-[acyl-carrier-protein] reductase	Mycobacterium tuberculosis	SINGLE PROTEIN	CHEMBL3085705	1	Scientific Literature	Eur. J. Med. Chem.	2013	None
CHEMBL3085849		0	357.38	0	4.52	11a	O=C1CC(C2c3ccccc3-c3ccccc32)C(=O)N1c1ccc(F)cc1	Inhibition	'='	23.0	%				UO_0000187					False	CHEMBL3089697	Inhibition of Mycobacterium tuberculosis InhA expressed in Escherichia coli using trans-2-dodecenoyl-coenzyme-A as substrate at 50 uM	B	BAO_0000019	assay format	Mycobacterium tuberculosis	None	None	None	None	CHEMBL1849	Enoyl-[acyl-carrier-protein] reductase	Mycobacterium tuberculosis	SINGLE PROTEIN	CHEMBL3085705	1	Scientific Literature	Eur. J. Med. Chem.	2013	None
CHEMBL3085841		0	381.43	0	3.94	7c	O=C(Cc1ccccc1)N1C(=O)CC(C2c3ccccc3-c3ccccc32)C1=O	Inhibition	'='	63.0	%				UO_0000187					False	CHEMBL3089697	Inhibition of Mycobacterium tuberculosis InhA expressed in Escherichia coli using trans-2-dodecenoyl-coenzyme-A as substrate at 50 uM	B	BAO_0000019	assay format	Mycobacterium tuberculosis	None	None	None	None	CHEMBL1849	Enoyl-[acyl-carrier-protein] reductase	Mycobacterium tuberculosis	SINGLE PROTEIN	CHEMBL3085705	1	Scientific Literature	Eur. J. Med. Chem.	2013	None
CHEMBL216282		0	502.61	2	6.60	c3a14	O=C(Nc1cc(-c2ccccc2)c(O)c(-c2ccccc2)c1)C1CC(=O)N(c2cccc3c2CCCC3)C1	Inhibition	'='	3.0	%				UO_0000187					False	CHEMBL907780	Inhibition of Mycobacterium tuberculosis InhA at 15 uM	B	BAO_0000357	single protein format	Mycobacterium tuberculosis	None	None	None	None	CHEMBL1849	Enoyl-[acyl-carrier-protein] reductase	Mycobacterium tuberculosis	SINGLE PROTEIN	CHEMBL1137386	1	Scientific Literature	J. Med. Chem.	2006	None
CHEMBL426702		0	426.56	0	4.99	p63	CN(Cc1c2ccccc2cc2ccccc12)C(=O)C1CC(=O)N(C2CC3CCC2C3)C1	Inhibition	'>'	90.0	%				UO_0000187					False	CHEMBL907780	Inhibition of Mycobacterium tuberculosis InhA at 15 uM	B	BAO_0000357	single protein format	Mycobacterium tuberculosis	None	None	None	None	CHEMBL1849	Enoyl-[acyl-carrier-protein] reductase	Mycobacterium tuberculosis	SINGLE PROTEIN	CHEMBL1137386	1	Scientific Literature	J. Med. Chem.	2006	None
CHEMBL386878		0	444.62	1	6.28	c4a1	O=C(Nc1cccc(-c2ccccc2)c1)C1CC(=O)N(C2CCCCC2C2CCCCC2)C1	Inhibition	'='	5.0	%				UO_0000187					False	CHEMBL907780	Inhibition of Mycobacterium tuberculosis InhA at 15 uM	B	BAO_0000357	single protein format	Mycobacterium tuberculosis	None	None	None	None	CHEMBL1849	Enoyl-[acyl-carrier-protein] reductase	Mycobacterium tuberculosis	SINGLE PROTEIN	CHEMBL1137386	1	Scientific Literature	J. Med. Chem.	2006	None
CHEMBL3983875		0	551.28	2	6.22	73	O=C(c1ccc2[nH]ccc2c1)N1CCN(C2c3cc(Br)ccc3-c3ccc(Br)cc32)CC1	IC50	'='	120.0	nM	6.92			UO_0000065	12.55	0.30	0.70	17.59	False	CHEMBL3880093	Inhibition of Mycobacterium tuberculosis InhA using octenoyl-CoA as substrate assessed as decrease in NADH consumption measured for 10 mins	B	BAO_0000357	single protein format	Mycobacterium tuberculosis	None	None	None	None	CHEMBL1849	Enoyl-[acyl-carrier-protein] reductase	Mycobacterium tuberculosis	SINGLE PROTEIN	CHEMBL3879896	38	Patent Bioactivity Data		2002	None
CHEMBL3917123		0	395.51	0	4.72	46	O=C(c1ccc2[nH]ccc2c1)N1CCN(C(c2ccccc2)c2ccccc2)CC1	Inhibition	'='	106.0	%				UO_0000187					False	CHEMBL3880091	Inhibition of Mycobacterium tuberculosis InhA using octenoyl-CoA as substrate assessed as decrease in NADH consumption at 40 uM measured for 10 mins relative to control	B	BAO_0000357	single protein format	Mycobacterium tuberculosis	None	None	None	None	CHEMBL1849	Enoyl-[acyl-carrier-protein] reductase	Mycobacterium tuberculosis	SINGLE PROTEIN	CHEMBL3879896	38	Patent Bioactivity Data		2002	None
CHEMBL3980720		0	330.27	0	3.22	18	FC(F)(F)c1ccnc(-n2cc(-c3nc4ccccc4[nH]3)cn2)n1	Inhibition	'='	36.0	%				UO_0000187					False	CHEMBL3880091	Inhibition of Mycobacterium tuberculosis InhA using octenoyl-CoA as substrate assessed as decrease in NADH consumption at 40 uM measured for 10 mins relative to control	B	BAO_0000357	single protein format	Mycobacterium tuberculosis	None	None	None	None	CHEMBL1849	Enoyl-[acyl-carrier-protein] reductase	Mycobacterium tuberculosis	SINGLE PROTEIN	CHEMBL3879896	38	Patent Bioactivity Data		2002	None
CHEMBL3963185		0	257.31	0	2.73	28	O=C(Cc1ccccc1F)NCCc1ccccc1	Inhibition	'='	45.0	%				UO_0000187					False	CHEMBL3880091	Inhibition of Mycobacterium tuberculosis InhA using octenoyl-CoA as substrate assessed as decrease in NADH consumption at 40 uM measured for 10 mins relative to control	B	BAO_0000357	single protein format	Mycobacterium tuberculosis	None	None	None	None	CHEMBL1849	Enoyl-[acyl-carrier-protein] reductase	Mycobacterium tuberculosis	SINGLE PROTEIN	CHEMBL3879896	38	Patent Bioactivity Data		2002	None
CHEMBL3899932		0	222.25	0	2.79	49	O=C(c1cccnc1)c1ccc2[nH]ccc2c1	Inhibition	'='	36.0	%				UO_0000187					False	CHEMBL3880091	Inhibition of Mycobacterium tuberculosis InhA using octenoyl-CoA as substrate assessed as decrease in NADH consumption at 40 uM measured for 10 mins relative to control	B	BAO_0000357	single protein format	Mycobacterium tuberculosis	None	None	None	None	CHEMBL1849	Enoyl-[acyl-carrier-protein] reductase	Mycobacterium tuberculosis	SINGLE PROTEIN	CHEMBL3879896	38	Patent Bioactivity Data		2002	None
CHEMBL3977661		0	335.41	0	3.14	48	COc1ccccc1N1CCN(C(=O)c2ccc3[nH]ccc3c2)CC1	Inhibition	'='	78.0	%				UO_0000187					False	CHEMBL3880091	Inhibition of Mycobacterium tuberculosis InhA using octenoyl-CoA as substrate assessed as decrease in NADH consumption at 40 uM measured for 10 mins relative to control	B	BAO_0000357	single protein format	Mycobacterium tuberculosis	None	None	None	None	CHEMBL1849	Enoyl-[acyl-carrier-protein] reductase	Mycobacterium tuberculosis	SINGLE PROTEIN	CHEMBL3879896	38	Patent Bioactivity Data		2002	None
CHEMBL3904487		0	1005.96	None	None	Palmitoyl-CoA	CCCCCCCCCCCCCCCC(=O)SCCNC(=O)CCNC(=O)C(O)C(C)(C)COP(=O)(O)OP(=O)(O)OC[C@H]1O[C@@H](n2cnc3c(N)ncnc32)[C@H](O)[C@@H]1OP(=O)(O)O	Inhibition	'='	40.0	%				UO_0000187					False	CHEMBL3880097	Inhibition of Mycobacterium tuberculosis InhA using octenoyl-CoA as substrate assessed as decrease in NADH consumption at 375 uM measured for 10 mins relative to control	B	BAO_0000357	single protein format	Mycobacterium tuberculosis	None	None	None	None	CHEMBL1849	Enoyl-[acyl-carrier-protein] reductase	Mycobacterium tuberculosis	SINGLE PROTEIN	CHEMBL3879896	38	Patent Bioactivity Data		2002	None
CHEMBL2023785		0	273.38	0	3.46	24	CCCCCCc1cn(Cc2cccc(OC)c2)nn1	Inhibition						Not Active						False	CHEMBL2027584	Inhibition of Mycobacterium tuberculosis recombinant InhA expressed in Escherichia coli using trans-2-dodecenoyl-coenzyme-A as substrate at 50 uM	B	BAO_0000019	assay format	Mycobacterium tuberculosis	None	None	None	None	CHEMBL1849	Enoyl-[acyl-carrier-protein] reductase	Mycobacterium tuberculosis	SINGLE PROTEIN	CHEMBL2021808	1	Scientific Literature	Eur. J. Med. Chem.	2012	None
CHEMBL2023784		0	327.52	1	5.79	23	CCCCCCCCCCCCc1cn(Cc2ccccc2)nn1	Inhibition	'='	52.0	%				UO_0000187					False	CHEMBL2027584	Inhibition of Mycobacterium tuberculosis recombinant InhA expressed in Escherichia coli using trans-2-dodecenoyl-coenzyme-A as substrate at 50 uM	B	BAO_0000019	assay format	Mycobacterium tuberculosis	None	None	None	None	CHEMBL1849	Enoyl-[acyl-carrier-protein] reductase	Mycobacterium tuberculosis	SINGLE PROTEIN	CHEMBL2021808	1	Scientific Literature	Eur. J. Med. Chem.	2012	None
CHEMBL241172		0	409.53	1	5.02	p11	Cc1ccc(C(c2ccccc2)N2CCN(C(=O)c3ccc4[nH]ccc4c3)CC2)cc1	IC50						Not Determined						False	CHEMBL899381	Inhibition of Mycobacterium tuberculosis InhA	B	BAO_0000357	single protein format	Mycobacterium tuberculosis	None	None	None	None	CHEMBL1849	Enoyl-[acyl-carrier-protein] reductase	Mycobacterium tuberculosis	SINGLE PROTEIN	CHEMBL1149715	1	Scientific Literature	Bioorg. Med. Chem.	2007	None
CHEMBL215478		0	463.60	0	4.24	p28	O=C(C1CC(=O)N(C2CCCCC2)C1)N1CCN(C(c2ccccc2)c2ccc(F)cc2)CC1	Inhibition	'='	72.0	%				UO_0000187					False	CHEMBL907780	Inhibition of Mycobacterium tuberculosis InhA at 15 uM	B	BAO_0000357	single protein format	Mycobacterium tuberculosis	None	None	None	None	CHEMBL1849	Enoyl-[acyl-carrier-protein] reductase	Mycobacterium tuberculosis	SINGLE PROTEIN	CHEMBL1137386	1	Scientific Literature	J. Med. Chem.	2006	None
CHEMBL458877		0	380.24	0	3.16	19	O=[N+]([O-])c1ccc(-c2cnn(-c3nccc(C(F)(F)F)n3)c2)c([N+](=O)[O-])c1	Inhibition	'='	91.0	%				UO_0000187					False	CHEMBL1027154	Inhibition of Mycobacterium tuberculosis InhA at 40 uM	B	BAO_0000357	single protein format	Mycobacterium tuberculosis	None	None	None	None	CHEMBL1849	Enoyl-[acyl-carrier-protein] reductase	Mycobacterium tuberculosis	SINGLE PROTEIN	CHEMBL1143401	1	Scientific Literature	Antimicrob. Agents Chemother.	2005	None
CHEMBL216689		0	454.57	1	5.85	p64	O=C(Nc1cc(-c2ccccc2)c(O)c(-c2ccccc2)c1)C1CC(=O)N(C2CCCCC2)C1	Inhibition	'='	90.0	%				UO_0000187					False	CHEMBL907782	Inhibition of Mycobacterium tuberculosis InhA at 1.5 uM	B	BAO_0000357	single protein format	Mycobacterium tuberculosis	None	None	None	None	CHEMBL1849	Enoyl-[acyl-carrier-protein] reductase	Mycobacterium tuberculosis	SINGLE PROTEIN	CHEMBL1137386	1	Scientific Literature	J. Med. Chem.	2006	None
CHEMBL386329		0	428.58	1	5.52	p65	CN(Cc1c2ccccc2cc2ccccc12)C(=O)C1CC(=O)N(C2CCCCCC2)C1	Inhibition	'='	72.0	%				UO_0000187					False	CHEMBL907782	Inhibition of Mycobacterium tuberculosis InhA at 1.5 uM	B	BAO_0000357	single protein format	Mycobacterium tuberculosis	None	None	None	None	CHEMBL1849	Enoyl-[acyl-carrier-protein] reductase	Mycobacterium tuberculosis	SINGLE PROTEIN	CHEMBL1137386	1	Scientific Literature	J. Med. Chem.	2006	None
CHEMBL441373		0	362.47	0	4.47	p24a	O=C(Nc1cccc(-c2ccccc2)c1)C1CC(=O)N(C2CCCCC2)C1	IC50	'='	2100.0	nM	5.68			UO_0000065	15.66	0.29	1.21	11.49	False	CHEMBL907779	Inhibition of Mycobacterium tuberculosis InhA	B	BAO_0000357	single protein format	Mycobacterium tuberculosis	None	None	None	None	CHEMBL1849	Enoyl-[acyl-carrier-protein] reductase	Mycobacterium tuberculosis	SINGLE PROTEIN	CHEMBL1137386	1	Scientific Literature	J. Med. Chem.	2006	None
CHEMBL216851		0	414.55	1	5.11	c2a1	O=C(Nc1cccc(-c2ccccc2)c1)C1CC(=O)N(C23CC4CC(CC(C4)C2)C3)C1	Inhibition						Not Determined						False	CHEMBL907782	Inhibition of Mycobacterium tuberculosis InhA at 1.5 uM	B	BAO_0000357	single protein format	Mycobacterium tuberculosis	None	None	None	None	CHEMBL1849	Enoyl-[acyl-carrier-protein] reductase	Mycobacterium tuberculosis	SINGLE PROTEIN	CHEMBL1137386	1	Scientific Literature	J. Med. Chem.	2006	None
CHEMBL414086		0	442.60	1	5.91	p67	CN(Cc1c2ccccc2cc2ccccc12)C(=O)C1CC(=O)N(C2CCCCCCC2)C1	Inhibition	'='	65.0	%				UO_0000187					False	CHEMBL907782	Inhibition of Mycobacterium tuberculosis InhA at 1.5 uM	B	BAO_0000357	single protein format	Mycobacterium tuberculosis	None	None	None	None	CHEMBL1849	Enoyl-[acyl-carrier-protein] reductase	Mycobacterium tuberculosis	SINGLE PROTEIN	CHEMBL1137386	1	Scientific Literature	J. Med. Chem.	2006	None
CHEMBL264415		0	315.37	1	5.22	13a	CCCCCCc1ccc(Oc2ccccc2[N+](=O)[O-])c(O)c1	Ki	'='	1.0	nM	9.00			UO_0000065	28.54	0.53	3.78	12.40	False	CHEMBL936676	Inhibition of Mycobacterium tuberculosis H37RV InhA	B	BAO_0000357	single protein format	Mycobacterium tuberculosis	None	None	None	None	CHEMBL1849	Enoyl-[acyl-carrier-protein] reductase	Mycobacterium tuberculosis	SINGLE PROTEIN	CHEMBL1143085	1	Scientific Literature	Bioorg. Med. Chem. Lett.	2008	None
CHEMBL258933		0	332.40	0	4.11	3f	CCCCCCc1ccc(Oc2nc(OC)cc(OC)n2)c(O)c1	Ki	'='	1.0	nM	9.00			UO_0000065	27.08	0.51	4.89	12.21	False	CHEMBL936676	Inhibition of Mycobacterium tuberculosis H37RV InhA	B	BAO_0000357	single protein format	Mycobacterium tuberculosis	None	None	None	None	CHEMBL1849	Enoyl-[acyl-carrier-protein] reductase	Mycobacterium tuberculosis	SINGLE PROTEIN	CHEMBL1143085	1	Scientific Literature	Bioorg. Med. Chem. Lett.	2008	None
CHEMBL258932		0	272.35	0	4.10	3e	CCCCCCc1ccc(Oc2cnccn2)c(O)c1	Ki	'='	1.0	nM	9.00			UO_0000065	33.05	0.61	4.90	16.29	False	CHEMBL936676	Inhibition of Mycobacterium tuberculosis H37RV InhA	B	BAO_0000357	single protein format	Mycobacterium tuberculosis	None	None	None	None	CHEMBL1849	Enoyl-[acyl-carrier-protein] reductase	Mycobacterium tuberculosis	SINGLE PROTEIN	CHEMBL1143085	1	Scientific Literature	Bioorg. Med. Chem. Lett.	2008	None
CHEMBL408149		0	382.55	1	5.05	18a	CCCCCCc1ccc(Oc2ccccc2CN2CCN(C)CC2)c(O)c1	Ki	'='	1.0	nM	9.00			UO_0000065	23.53	0.44	3.95	25.04	False	CHEMBL936676	Inhibition of Mycobacterium tuberculosis H37RV InhA	B	BAO_0000357	single protein format	Mycobacterium tuberculosis	None	None	None	None	CHEMBL1849	Enoyl-[acyl-carrier-protein] reductase	Mycobacterium tuberculosis	SINGLE PROTEIN	CHEMBL1143085	1	Scientific Literature	Bioorg. Med. Chem. Lett.	2008	None
CHEMBL1269411		0	266.42	1	5.17	2-HDA	CCCCCCCCCCCCCCC#CC(=O)O	Ki	'='	2100.0	nM	5.68			UO_0000065	21.31	0.41	0.51	15.22	False	CHEMBL1273018	Inhibition of Mycobacterium tuberculosis inhA	B	BAO_0000357	single protein format	Mycobacterium tuberculosis	None	None	None	None	CHEMBL1849	Enoyl-[acyl-carrier-protein] reductase	Mycobacterium tuberculosis	SINGLE PROTEIN	CHEMBL1268887	1	Scientific Literature	Bioorg. Med. Chem.	2010	None
CHEMBL454589	AGONODEPSIDE B	0	426.47	1	5.18	2	C/C=C(\C)c1cc(O)c(C)c(O)c1C(=O)Oc1cc(/C(C)=C/C)c(C(=O)O)c(O)c1C	Activity						Not Active						False	CHEMBL1009000	inhibition of Mycobacterium tuberculosis InhA at 100 uM after 20 mins by fluorometric assay	B	BAO_0000357	single protein format	Mycobacterium tuberculosis	None	None	None	None	CHEMBL1849	Enoyl-[acyl-carrier-protein] reductase	Mycobacterium tuberculosis	SINGLE PROTEIN	CHEMBL1150118	1	Scientific Literature	J. Nat. Prod.	2002	None
CHEMBL2023787		0	357.54	1	5.80	26	CCCCCCCCCCCCc1cn(Cc2cccc(OC)c2)nn1	Inhibition	'='	46.0	%				UO_0000187					False	CHEMBL2027584	Inhibition of Mycobacterium tuberculosis recombinant InhA expressed in Escherichia coli using trans-2-dodecenoyl-coenzyme-A as substrate at 50 uM	B	BAO_0000019	assay format	Mycobacterium tuberculosis	None	None	None	None	CHEMBL1849	Enoyl-[acyl-carrier-protein] reductase	Mycobacterium tuberculosis	SINGLE PROTEIN	CHEMBL2021808	1	Scientific Literature	Eur. J. Med. Chem.	2012	None
CHEMBL216807		0	355.26	0	4.11	d11b	O=C(Nc1cc(Cl)cc(Cl)c1)C1CC(=O)N(C2CCCCC2)C1	IC50	'='	200.0	nM	6.70			UO_0000065	18.86	0.40	2.59	13.56	False	CHEMBL907779	Inhibition of Mycobacterium tuberculosis InhA	B	BAO_0000357	single protein format	Mycobacterium tuberculosis	None	None	None	None	CHEMBL1849	Enoyl-[acyl-carrier-protein] reductase	Mycobacterium tuberculosis	SINGLE PROTEIN	CHEMBL1137386	1	Scientific Literature	J. Med. Chem.	2006	None
CHEMBL1835236		0	406.27	0	4.08	12	COc1cc(Cn2cc(C(=O)Cc3ccc(Cl)cc3Cl)nn2)cc(OC)c1	Inhibition						Not Active						False	CHEMBL1840265	Inhibition of Mycobacterium tuberculosis InhA expressed in Escherichia coli BL21 using trans-2-dodecenoyl-Coenzyme A as substrate at 10 uM by spectrophotometry	B	BAO_0000019	assay format	Mycobacterium tuberculosis	None	None	None	None	CHEMBL1849	Enoyl-[acyl-carrier-protein] reductase	Mycobacterium tuberculosis	SINGLE PROTEIN	CHEMBL1833930	1	Scientific Literature	Eur. J. Med. Chem.	2011	None
CHEMBL1835159		0	299.42	0	4.06	8	CCCCCCCCn1cc(C(=O)Cc2ccccc2)nn1	Inhibition	'='	25.0	%				UO_0000187					False	CHEMBL1840266	Inhibition of Mycobacterium tuberculosis InhA expressed in Escherichia coli BL21 using trans-2-dodecenoyl-Coenzyme A as substrate at 50 uM by spectrophotometry	B	BAO_0000019	assay format	Mycobacterium tuberculosis	None	None	None	None	CHEMBL1849	Enoyl-[acyl-carrier-protein] reductase	Mycobacterium tuberculosis	SINGLE PROTEIN	CHEMBL1833930	1	Scientific Literature	Eur. J. Med. Chem.	2011	None
CHEMBL505886		0	298.43	1	6.09	8PP	CCCCCCCCc1ccc(Oc2ccccc2)c(O)c1	Ki	'='	1.0	nM	9.00			UO_0000065	30.16	0.56	2.91	30.55	False	CHEMBL989631	Inhibition of Mycobacterium tuberculosis Enoyl-[acyl-carrier-protein] reductase	B	BAO_0000357	single protein format	Mycobacterium tuberculosis	None	None	None	None	CHEMBL1849	Enoyl-[acyl-carrier-protein] reductase	Mycobacterium tuberculosis	SINGLE PROTEIN	CHEMBL1149916	1	Scientific Literature	J. Med. Chem.	2008	None
CHEMBL405653		0	380.44	1	5.55	12b	CCCCCCc1ccc(Oc2cccc(NC(=O)c3ccno3)c2)c(O)c1	IC50	'='	1200.0	nM	5.92			UO_0000065	15.56	0.29	0.37	7.00	False	CHEMBL936672	Inhibition of 100 nM Mycobacterium tuberculosis H37RV InhA	B	BAO_0000357	single protein format	Mycobacterium tuberculosis	None	None	None	None	CHEMBL1849	Enoyl-[acyl-carrier-protein] reductase	Mycobacterium tuberculosis	SINGLE PROTEIN	CHEMBL1143085	1	Scientific Literature	Bioorg. Med. Chem. Lett.	2008	None
CHEMBL264434		0	285.39	0	4.89	14a	CCCCCCc1ccc(Oc2ccccc2N)c(O)c1	IC50	'='	62.0	nM	7.21			UO_0000065	25.26	0.47	2.32	12.99	False	CHEMBL936672	Inhibition of 100 nM Mycobacterium tuberculosis H37RV InhA	B	BAO_0000357	single protein format	Mycobacterium tuberculosis	None	None	None	None	CHEMBL1849	Enoyl-[acyl-carrier-protein] reductase	Mycobacterium tuberculosis	SINGLE PROTEIN	CHEMBL1143085	1	Scientific Literature	Bioorg. Med. Chem. Lett.	2008	None
CHEMBL264415		0	315.37	1	5.22	13a	CCCCCCc1ccc(Oc2ccccc2[N+](=O)[O-])c(O)c1	IC50	'='	180.0	nM	6.75			UO_0000065	21.39	0.40	1.52	9.29	False	CHEMBL936672	Inhibition of 100 nM Mycobacterium tuberculosis H37RV InhA	B	BAO_0000357	single protein format	Mycobacterium tuberculosis	None	None	None	None	CHEMBL1849	Enoyl-[acyl-carrier-protein] reductase	Mycobacterium tuberculosis	SINGLE PROTEIN	CHEMBL1143085	1	Scientific Literature	Bioorg. Med. Chem. Lett.	2008	None
CHEMBL404984		0	285.39	0	4.89	14b	CCCCCCc1ccc(Oc2cccc(N)c2)c(O)c1	Ki	'='	1.0	nM	9.00			UO_0000065	31.54	0.59	4.11	16.22	False	CHEMBL936676	Inhibition of Mycobacterium tuberculosis H37RV InhA	B	BAO_0000357	single protein format	Mycobacterium tuberculosis	None	None	None	None	CHEMBL1849	Enoyl-[acyl-carrier-protein] reductase	Mycobacterium tuberculosis	SINGLE PROTEIN	CHEMBL1143085	1	Scientific Literature	Bioorg. Med. Chem. Lett.	2008	None
CHEMBL259138		0	271.36	0	4.70	3c	CCCCCCc1ccc(Oc2ccncc2)c(O)c1	Ki	'='	1.0	nM	9.00			UO_0000065	33.17	0.61	4.30	21.25	False	CHEMBL936676	Inhibition of Mycobacterium tuberculosis H37RV InhA	B	BAO_0000357	single protein format	Mycobacterium tuberculosis	None	None	None	None	CHEMBL1849	Enoyl-[acyl-carrier-protein] reductase	Mycobacterium tuberculosis	SINGLE PROTEIN	CHEMBL1143085	1	Scientific Literature	Bioorg. Med. Chem. Lett.	2008	None
CHEMBL260399		0	380.44	1	5.55	12c	CCCCCCc1ccc(Oc2ccc(NC(=O)c3ccno3)cc2)c(O)c1	Ki	'='	1.0	nM	9.00			UO_0000065	23.66	0.44	3.45	10.64	False	CHEMBL936676	Inhibition of Mycobacterium tuberculosis H37RV InhA	B	BAO_0000357	single protein format	Mycobacterium tuberculosis	None	None	None	None	CHEMBL1849	Enoyl-[acyl-carrier-protein] reductase	Mycobacterium tuberculosis	SINGLE PROTEIN	CHEMBL1143085	1	Scientific Literature	Bioorg. Med. Chem. Lett.	2008	None
CHEMBL405653		0	380.44	1	5.55	12b	CCCCCCc1ccc(Oc2cccc(NC(=O)c3ccno3)c2)c(O)c1	Ki	'='	1.0	nM	9.00			UO_0000065	23.66	0.44	3.45	10.64	False	CHEMBL936676	Inhibition of Mycobacterium tuberculosis H37RV InhA	B	BAO_0000357	single protein format	Mycobacterium tuberculosis	None	None	None	None	CHEMBL1849	Enoyl-[acyl-carrier-protein] reductase	Mycobacterium tuberculosis	SINGLE PROTEIN	CHEMBL1143085	1	Scientific Literature	Bioorg. Med. Chem. Lett.	2008	None
CHEMBL428967		0	380.44	1	5.55	12a	CCCCCCc1ccc(Oc2ccccc2NC(=O)c2ccno2)c(O)c1	Ki	'='	1.0	nM	9.00			UO_0000065	23.66	0.44	3.45	10.64	False	CHEMBL936676	Inhibition of Mycobacterium tuberculosis H37RV InhA	B	BAO_0000357	single protein format	Mycobacterium tuberculosis	None	None	None	None	CHEMBL1849	Enoyl-[acyl-carrier-protein] reductase	Mycobacterium tuberculosis	SINGLE PROTEIN	CHEMBL1143085	1	Scientific Literature	Bioorg. Med. Chem. Lett.	2008	None
CHEMBL3335466		0	397.50	0	2.21	21	O=S(=O)(NC1CCN(Cc2ccncc2)CC1)c1ccc(-n2cccn2)cc1	IC50	'>'	100000.0	nM				UO_0000065					False	CHEMBL3386587	Inhibition of Mycobacterium tuberculosis InhA using dodecyl coA as substrate by LC-MS/MS analysis	B	BAO_0000357	single protein format	Mycobacterium tuberculosis	None	None	None	None	CHEMBL1849	Enoyl-[acyl-carrier-protein] reductase	Mycobacterium tuberculosis	SINGLE PROTEIN	CHEMBL3351608	1	Scientific Literature	ACS Med. Chem. Lett.	2014	None
CHEMBL3397513		0	414.51	0	3.69	9m	COc1cccc(-c2cccc3c2Cc2c-3n(CCCN(C)C)c(=O)c3nccn23)c1	Inhibition						Not Active						False	CHEMBL3398986	Inhibition of Mycobacterium tuberculosis glutamine synthetase 1 assessed as reduction in ADP formation incubated 1 hr in presence of glutamate, ammonium chloride and increasing levels of ATP	B	BAO_0000357	single protein format	Mycobacterium tuberculosis	None	None	None	None	CHEMBL1849	Enoyl-[acyl-carrier-protein] reductase	Mycobacterium tuberculosis	SINGLE PROTEIN	CHEMBL3396985	1	Scientific Literature	Bioorg. Med. Chem. Lett.	2015	None
CHEMBL3393974		0	370.50	0	4.54	10c	Cc1ccc(C(=O)N2CCN(C(c3ccccc3)c3ccccc3)CC2)cc1	IC50	'='	7830.0	nM	5.11			UO_0000065	13.78	0.25	0.57	21.68	False	CHEMBL3395431	Inhibition of Mycobacterium tuberculosis recombinant InhA assessed as NADH oxidation to NAD+ using 2-trans-dodecenoyl-CoA substrate by UV/visible spectrophotometry	B	BAO_0000357	single protein format	Mycobacterium tuberculosis	None	None	None	None	CHEMBL1849	Enoyl-[acyl-carrier-protein] reductase	Mycobacterium tuberculosis	SINGLE PROTEIN	CHEMBL3392963	1	Scientific Literature	Eur. J. Med. Chem.	2015	None
CHEMBL3393966		0	355.44	0	3.61	4k	O=C(c1ccncc1)N1CCN(C2c3ccccc3-c3ccccc32)CC1	IC50	'='	9770.0	nM	5.01			UO_0000065	14.10	0.25	1.40	13.75	False	CHEMBL3395431	Inhibition of Mycobacterium tuberculosis recombinant InhA assessed as NADH oxidation to NAD+ using 2-trans-dodecenoyl-CoA substrate by UV/visible spectrophotometry	B	BAO_0000357	single protein format	Mycobacterium tuberculosis	None	None	None	None	CHEMBL1849	Enoyl-[acyl-carrier-protein] reductase	Mycobacterium tuberculosis	SINGLE PROTEIN	CHEMBL3392963	1	Scientific Literature	Eur. J. Med. Chem.	2015	None
CHEMBL3343853		0	269.26	0	1.63	14	O=C(Cn1c(=O)oc2ccccc21)Nc1ccccn1	Inhibition	'='	26.12	%				UO_0000187					False	CHEMBL3389874	Inhibition of Mycobacterium tuberculosis recombinant His6-tagged InhA expressed in Escherichia coli BL21(DE3) using 2-trans-decenoyl-CoA as substrate at 10 uM incubated for 2 hrs prior to substrate addition by spectrophotometry	B	BAO_0000019	assay format	Mycobacterium tuberculosis	None	None	None	None	CHEMBL1849	Enoyl-[acyl-carrier-protein] reductase	Mycobacterium tuberculosis	SINGLE PROTEIN	CHEMBL3352380	1	Scientific Literature	Bioorg. Med. Chem.	2014	None
CHEMBL3393958		0	384.48	0	4.22	4a	COc1ccc(C(=O)N2CCN(C3c4ccccc4-c4ccccc43)CC2)cc1	TDI						Not Active						False	CHEMBL3395432	Inhibition of Mycobacterium tuberculosis recombinant InhA assessed as NADH oxidation to NAD+ at 0.2 uM using 2-trans-dodecenoyl-CoA substrate measured up to 30 mins by UV/visible spectrophotometry	B	BAO_0000357	single protein format	Mycobacterium tuberculosis	None	None	None	None	CHEMBL1849	Enoyl-[acyl-carrier-protein] reductase	Mycobacterium tuberculosis	SINGLE PROTEIN	CHEMBL3392963	1	Scientific Literature	Eur. J. Med. Chem.	2015	None
CHEMBL3393977		0	392.45	0	4.51	10f	O=C(c1cc(F)ccc1F)N1CCN(C(c2ccccc2)c2ccccc2)CC1	IC50	'>'	50000.0	nM				UO_0000065					False	CHEMBL3395431	Inhibition of Mycobacterium tuberculosis recombinant InhA assessed as NADH oxidation to NAD+ using 2-trans-dodecenoyl-CoA substrate by UV/visible spectrophotometry	B	BAO_0000357	single protein format	Mycobacterium tuberculosis	None	None	None	None	CHEMBL1849	Enoyl-[acyl-carrier-protein] reductase	Mycobacterium tuberculosis	SINGLE PROTEIN	CHEMBL3392963	1	Scientific Literature	Eur. J. Med. Chem.	2015	None
CHEMBL3393971		0	340.47	0	4.57	8	c1ccc(CN2CCN(C3c4ccccc4-c4ccccc43)CC2)cc1	IC50	'>'	50000.0	nM				UO_0000065					False	CHEMBL3395431	Inhibition of Mycobacterium tuberculosis recombinant InhA assessed as NADH oxidation to NAD+ using 2-trans-dodecenoyl-CoA substrate by UV/visible spectrophotometry	B	BAO_0000357	single protein format	Mycobacterium tuberculosis	None	None	None	None	CHEMBL1849	Enoyl-[acyl-carrier-protein] reductase	Mycobacterium tuberculosis	SINGLE PROTEIN	CHEMBL3392963	1	Scientific Literature	Eur. J. Med. Chem.	2015	None
CHEMBL3393965		0	390.43	0	4.49	4j	O=C(c1cc(F)ccc1F)N1CCN(C2c3ccccc3-c3ccccc32)CC1	IC50	'='	1570.0	nM	5.80			UO_0000065	14.87	0.27	1.31	24.65	False	CHEMBL3395431	Inhibition of Mycobacterium tuberculosis recombinant InhA assessed as NADH oxidation to NAD+ using 2-trans-dodecenoyl-CoA substrate by UV/visible spectrophotometry	B	BAO_0000357	single protein format	Mycobacterium tuberculosis	None	None	None	None	CHEMBL1849	Enoyl-[acyl-carrier-protein] reductase	Mycobacterium tuberculosis	SINGLE PROTEIN	CHEMBL3392963	1	Scientific Literature	Eur. J. Med. Chem.	2015	None
CHEMBL3397507		0	357.41	0	3.38	9g	COCCn1c2c(n3ccnc3c1=O)Cc1c(-c3ccccc3)cccc1-2	Inhibition						Not Active						False	CHEMBL3398986	Inhibition of Mycobacterium tuberculosis glutamine synthetase 1 assessed as reduction in ADP formation incubated 1 hr in presence of glutamate, ammonium chloride and increasing levels of ATP	B	BAO_0000357	single protein format	Mycobacterium tuberculosis	None	None	None	None	CHEMBL1849	Enoyl-[acyl-carrier-protein] reductase	Mycobacterium tuberculosis	SINGLE PROTEIN	CHEMBL3396985	1	Scientific Literature	Bioorg. Med. Chem. Lett.	2015	None
CHEMBL1914614		0	410.56	1	5.32	2e	CCCCCCCCCCCCOc1ccc(C2(O)NC(=O)c3cnccc32)cc1	Inhibition	'='	16.0	%				UO_0000187					False	CHEMBL1919493	Inhibition of Mycobacterium tuberculosis InhA using 2-trans-decenoyl-CoA as substrate at 100 uM after 5 mins by spectrophotometry	B	BAO_0000357	single protein format	Mycobacterium tuberculosis	None	None	None	None	CHEMBL1849	Enoyl-[acyl-carrier-protein] reductase	Mycobacterium tuberculosis	SINGLE PROTEIN	CHEMBL1914444	1	Scientific Literature	Bioorg. Med. Chem.	2011	None
CHEMBL1914614		0	410.56	1	5.32	2e	CCCCCCCCCCCCOc1ccc(C2(O)NC(=O)c3cnccc32)cc1	Inhibition	'='	1.0	%				UO_0000187					False	CHEMBL1919494	Inhibition of Mycobacterium tuberculosis InhA using 2-trans-decenoyl-CoA as substrate at 30 uM after 5 mins by spectrophotometry	B	BAO_0000357	single protein format	Mycobacterium tuberculosis	None	None	None	None	CHEMBL1849	Enoyl-[acyl-carrier-protein] reductase	Mycobacterium tuberculosis	SINGLE PROTEIN	CHEMBL1914444	1	Scientific Literature	Bioorg. Med. Chem.	2011	None
CHEMBL3331284		0	347.83	0	2.74	27	Cc1nc2ccc(Cl)cc2c(=O)n1CC(=O)NCc1cccs1	Inhibition	'='	70.16	%				UO_0000187					False	CHEMBL3385191	Inhibition of Mycobacterium tuberculosis recombinant InhA expressed in Escherichia coli BL21 (DE3) using 2-trans-decenoyl substrate at 10 uM by spectrophotometry	B	BAO_0000019	assay format	Mycobacterium tuberculosis	None	None	None	None	CHEMBL1849	Enoyl-[acyl-carrier-protein] reductase	Mycobacterium tuberculosis	SINGLE PROTEIN	CHEMBL3352048	1	Scientific Literature	Eur. J. Med. Chem.	2014	None
CHEMBL3331283		0	313.38	0	2.08	26	Cc1nc2ccccc2c(=O)n1CC(=O)NCc1cccs1	Inhibition	'='	68.16	%				UO_0000187					False	CHEMBL3385191	Inhibition of Mycobacterium tuberculosis recombinant InhA expressed in Escherichia coli BL21 (DE3) using 2-trans-decenoyl substrate at 10 uM by spectrophotometry	B	BAO_0000019	assay format	Mycobacterium tuberculosis	None	None	None	None	CHEMBL1849	Enoyl-[acyl-carrier-protein] reductase	Mycobacterium tuberculosis	SINGLE PROTEIN	CHEMBL3352048	1	Scientific Literature	Eur. J. Med. Chem.	2014	None
CHEMBL3331280		0	426.25	0	4.76	23	Cc1nc2ccc(Cl)cc2c(=O)n1CC(=O)Nc1cc(C(C)(F)F)ccc1Cl	Inhibition	'='	62.12	%				UO_0000187					False	CHEMBL3385191	Inhibition of Mycobacterium tuberculosis recombinant InhA expressed in Escherichia coli BL21 (DE3) using 2-trans-decenoyl substrate at 10 uM by spectrophotometry	B	BAO_0000019	assay format	Mycobacterium tuberculosis	None	None	None	None	CHEMBL1849	Enoyl-[acyl-carrier-protein] reductase	Mycobacterium tuberculosis	SINGLE PROTEIN	CHEMBL3352048	1	Scientific Literature	Eur. J. Med. Chem.	2014	None
CHEMBL3331279		0	391.81	0	4.11	22	Cc1nc2ccccc2c(=O)n1CC(=O)Nc1cc(C(C)(F)F)ccc1Cl	Inhibition	'='	56.12	%				UO_0000187					False	CHEMBL3385191	Inhibition of Mycobacterium tuberculosis recombinant InhA expressed in Escherichia coli BL21 (DE3) using 2-trans-decenoyl substrate at 10 uM by spectrophotometry	B	BAO_0000019	assay format	Mycobacterium tuberculosis	None	None	None	None	CHEMBL1849	Enoyl-[acyl-carrier-protein] reductase	Mycobacterium tuberculosis	SINGLE PROTEIN	CHEMBL3352048	1	Scientific Literature	Eur. J. Med. Chem.	2014	None
CHEMBL3331286		0	379.79	0	1.73	30	O=C(Cn1cnc2ccc(Cl)cc2c1=O)NCc1ncc([N+](=O)[O-])s1	IC50						Not Determined						False	CHEMBL3385192	Inhibition of Mycobacterium tuberculosis recombinant InhA expressed in Escherichia coli BL21 (DE3) using 2-trans-decenoyl substrate by spectrophotometry	B	BAO_0000019	assay format	Mycobacterium tuberculosis	None	None	None	None	CHEMBL1849	Enoyl-[acyl-carrier-protein] reductase	Mycobacterium tuberculosis	SINGLE PROTEIN	CHEMBL3352048	1	Scientific Literature	Eur. J. Med. Chem.	2014	None
CHEMBL1914613		0	354.45	0	3.76	2d	CCCCCCCCOc1cccc(C2(O)NC(=O)c3cnccc32)c1	Inhibition	'='	12.0	%				UO_0000187					False	CHEMBL1919493	Inhibition of Mycobacterium tuberculosis InhA using 2-trans-decenoyl-CoA as substrate at 100 uM after 5 mins by spectrophotometry	B	BAO_0000357	single protein format	Mycobacterium tuberculosis	None	None	None	None	CHEMBL1849	Enoyl-[acyl-carrier-protein] reductase	Mycobacterium tuberculosis	SINGLE PROTEIN	CHEMBL1914444	1	Scientific Literature	Bioorg. Med. Chem.	2011	None
CHEMBL1914619		0	409.57	1	5.35	9	CCCCCCCCCCCCNc1cccc(C2(O)NC(=O)c3cnccc32)c1	Inhibition	'='	9.0	%				UO_0000187					False	CHEMBL1919493	Inhibition of Mycobacterium tuberculosis InhA using 2-trans-decenoyl-CoA as substrate at 100 uM after 5 mins by spectrophotometry	B	BAO_0000357	single protein format	Mycobacterium tuberculosis	None	None	None	None	CHEMBL1849	Enoyl-[acyl-carrier-protein] reductase	Mycobacterium tuberculosis	SINGLE PROTEIN	CHEMBL1914444	1	Scientific Literature	Bioorg. Med. Chem.	2011	None
CHEMBL4061836		0	310.36	0	4.68	2n	O=C(/C=C/c1cnc2ccccc2n1)c1ccc2ccccc2c1	MIC	'='	25.0	ug.mL-1				UO_0000274					False	CHEMBL4039027	Inhibition of Mycobacterium tuberculosis H37Rv enoyl ACP reductase assessed as reduction in bacterial growth after 5 days by microplate alamar blue assay	B	BAO_0000357	single protein format	Mycobacterium tuberculosis H37Rv	None	None	None	None	CHEMBL1849	Enoyl-[acyl-carrier-protein] reductase	Mycobacterium tuberculosis	SINGLE PROTEIN	CHEMBL4038288	1	Scientific Literature	Bioorg Med Chem Lett	2017	None
CHEMBL3393965		0	390.43	0	4.49	4j	O=C(c1cc(F)ccc1F)N1CCN(C2c3ccccc3-c3ccccc32)CC1	Kis	'='	0.788	uM				UO_0000064					False	CHEMBL3395434	Non-competitive inhibition of Mycobacterium tuberculosis recombinant InhA assessed as inhibitory dissociation constant for the enzyme-inhibitor complex by measuring NADH oxidation to NAD+ using varying 2-trans-dodecenoyl-CoA substrate and fixed NADH levels by UV/visible spectrophotometry	B	BAO_0000357	single protein format	Mycobacterium tuberculosis	None	None	None	None	CHEMBL1849	Enoyl-[acyl-carrier-protein] reductase	Mycobacterium tuberculosis	SINGLE PROTEIN	CHEMBL3392963	1	Scientific Literature	Eur. J. Med. Chem.	2015	None
CHEMBL3393958		0	384.48	0	4.22	4a	COc1ccc(C(=O)N2CCN(C3c4ccccc4-c4ccccc43)CC2)cc1	Kii	'='	1.95	uM				UO_0000064					False	CHEMBL3395433	Uncompetitive inhibition of Mycobacterium tuberculosis recombinant InhA assessed as inhibitory dissociation constant for the enzyme-substrate-inhibitor complex by measuring NADH oxidation to NAD+ using fixed 2-trans-dodecenoyl-CoA substrate and varying NADH levels by UV/visible spectrophotometry	B	BAO_0000357	single protein format	Mycobacterium tuberculosis	None	None	None	None	CHEMBL1849	Enoyl-[acyl-carrier-protein] reductase	Mycobacterium tuberculosis	SINGLE PROTEIN	CHEMBL3392963	1	Scientific Literature	Eur. J. Med. Chem.	2015	None
CHEMBL3331278		0	327.77	0	3.00	21	Cc1nc2ccc(Cl)cc2c(=O)n1CC(=O)Nc1ccccc1	Inhibition	'='	88.12	%				UO_0000187					False	CHEMBL3385191	Inhibition of Mycobacterium tuberculosis recombinant InhA expressed in Escherichia coli BL21 (DE3) using 2-trans-decenoyl substrate at 10 uM by spectrophotometry	B	BAO_0000019	assay format	Mycobacterium tuberculosis	None	None	None	None	CHEMBL1849	Enoyl-[acyl-carrier-protein] reductase	Mycobacterium tuberculosis	SINGLE PROTEIN	CHEMBL3352048	1	Scientific Literature	Eur. J. Med. Chem.	2014	None
CHEMBL2323583		0	528.56	1	0.52	2	CC(C)[C@H]1OC(=O)[C@H](C)[C@H](O)[C@H](Cc2cccnc2)NC(=O)[C@@H](NC(=O)c2ncccc2O)[C@@H](C)OC1=O	Ki	'='	71000.0	nM	4.15			UO_0000065	7.85	0.15	3.63	2.34	False	CHEMBL2328686	Inhibition of Mycobacterium tuberculosis InhA S94A mutant assessed as NADH oxidation using 2-trans-dodecenoyl-coA as substrate measured every min for 30 mins by spectrophotometric analysis	B	BAO_0000019	assay format	Mycobacterium tuberculosis	None	None	None	None	CHEMBL1849	Enoyl-[acyl-carrier-protein] reductase	Mycobacterium tuberculosis	SINGLE PROTEIN	CHEMBL2321872	1	Scientific Literature	ACS Med. Chem. Lett.	2013	None
CHEMBL414086		0	442.60	1	5.91	p67	CN(Cc1c2ccccc2cc2ccccc12)C(=O)C1CC(=O)N(C2CCCCCCC2)C1	IC50	'='	620.0	nM	6.21			UO_0000065	14.03	0.26	0.30	15.28	False	CHEMBL907779	Inhibition of Mycobacterium tuberculosis InhA	B	BAO_0000357	single protein format	Mycobacterium tuberculosis	None	None	None	None	CHEMBL1849	Enoyl-[acyl-carrier-protein] reductase	Mycobacterium tuberculosis	SINGLE PROTEIN	CHEMBL1137386	1	Scientific Literature	J. Med. Chem.	2006	None
CHEMBL217057		0	468.60	1	6.24	p66	O=C(Nc1cc(-c2ccccc2)c(O)c(-c2ccccc2)c1)C1CC(=O)N(C2CCCCCC2)C1	Inhibition	'='	80.0	%				UO_0000187					False	CHEMBL907782	Inhibition of Mycobacterium tuberculosis InhA at 1.5 uM	B	BAO_0000357	single protein format	Mycobacterium tuberculosis	None	None	None	None	CHEMBL1849	Enoyl-[acyl-carrier-protein] reductase	Mycobacterium tuberculosis	SINGLE PROTEIN	CHEMBL1137386	1	Scientific Literature	J. Med. Chem.	2006	None
CHEMBL217057		0	468.60	1	6.24	p66	O=C(Nc1cc(-c2ccccc2)c(O)c(-c2ccccc2)c1)C1CC(=O)N(C2CCCCCC2)C1	Inhibition	'>'	90.0	%				UO_0000187					False	CHEMBL907780	Inhibition of Mycobacterium tuberculosis InhA at 15 uM	B	BAO_0000357	single protein format	Mycobacterium tuberculosis	None	None	None	None	CHEMBL1849	Enoyl-[acyl-carrier-protein] reductase	Mycobacterium tuberculosis	SINGLE PROTEIN	CHEMBL1137386	1	Scientific Literature	J. Med. Chem.	2006	None
CHEMBL385650		0	482.62	1	6.63	p68	O=C(Nc1cc(-c2ccccc2)c(O)c(-c2ccccc2)c1)C1CC(=O)N(C2CCCCCCC2)C1	Inhibition						Not Determined						False	CHEMBL907782	Inhibition of Mycobacterium tuberculosis InhA at 1.5 uM	B	BAO_0000357	single protein format	Mycobacterium tuberculosis	None	None	None	None	CHEMBL1849	Enoyl-[acyl-carrier-protein] reductase	Mycobacterium tuberculosis	SINGLE PROTEIN	CHEMBL1137386	1	Scientific Literature	J. Med. Chem.	2006	None
CHEMBL386587		0	496.70	1	6.94	c4a2	CN(Cc1c2ccccc2cc2ccccc12)C(=O)C1CC(=O)N(C2CCCCC2C2CCCCC2)C1	Inhibition						Not Determined						False	CHEMBL907782	Inhibition of Mycobacterium tuberculosis InhA at 1.5 uM	B	BAO_0000357	single protein format	Mycobacterium tuberculosis	None	None	None	None	CHEMBL1849	Enoyl-[acyl-carrier-protein] reductase	Mycobacterium tuberculosis	SINGLE PROTEIN	CHEMBL1137386	1	Scientific Literature	J. Med. Chem.	2006	None
CHEMBL384422		0	410.52	1	5.22	c3a1	O=C(Nc1cccc(-c2ccccc2)c1)C1CC(=O)N(c2cccc3c2CCCC3)C1	Inhibition						Not Determined						False	CHEMBL907782	Inhibition of Mycobacterium tuberculosis InhA at 1.5 uM	B	BAO_0000357	single protein format	Mycobacterium tuberculosis	None	None	None	None	CHEMBL1849	Enoyl-[acyl-carrier-protein] reductase	Mycobacterium tuberculosis	SINGLE PROTEIN	CHEMBL1137386	1	Scientific Literature	J. Med. Chem.	2006	None
CHEMBL3397500		0	302.13	0	2.36	8	O=c1[nH]c2c(n3ccnc13)Cc1c(Br)cccc1-2	Inhibition						Not Active						False	CHEMBL3398986	Inhibition of Mycobacterium tuberculosis glutamine synthetase 1 assessed as reduction in ADP formation incubated 1 hr in presence of glutamate, ammonium chloride and increasing levels of ATP	B	BAO_0000357	single protein format	Mycobacterium tuberculosis	None	None	None	None	CHEMBL1849	Enoyl-[acyl-carrier-protein] reductase	Mycobacterium tuberculosis	SINGLE PROTEIN	CHEMBL3396985	1	Scientific Literature	Bioorg. Med. Chem. Lett.	2015	None
CHEMBL217211		0	390.53	1	5.25	c8a1	O=C(Nc1cccc(-c2ccccc2)c1)C1CC(=O)N(C2CCCCCCC2)C1	Inhibition	'='	25.0	%				UO_0000187					False	CHEMBL907782	Inhibition of Mycobacterium tuberculosis InhA at 1.5 uM	B	BAO_0000357	single protein format	Mycobacterium tuberculosis	None	None	None	None	CHEMBL1849	Enoyl-[acyl-carrier-protein] reductase	Mycobacterium tuberculosis	SINGLE PROTEIN	CHEMBL1137386	1	Scientific Literature	J. Med. Chem.	2006	None
CHEMBL410709		0	440.54	1	5.46	c5a14	O=C(Nc1cc(-c2ccccc2)c(O)c(-c2ccccc2)c1)C1CC(=O)N(C2CCCC2)C1	Inhibition	'='	50.0	%				UO_0000187					False	CHEMBL907780	Inhibition of Mycobacterium tuberculosis InhA at 15 uM	B	BAO_0000357	single protein format	Mycobacterium tuberculosis	None	None	None	None	CHEMBL1849	Enoyl-[acyl-carrier-protein] reductase	Mycobacterium tuberculosis	SINGLE PROTEIN	CHEMBL1137386	1	Scientific Literature	J. Med. Chem.	2006	None
CHEMBL385262		0	400.52	0	4.74	c5a2	CN(Cc1c2ccccc2cc2ccccc12)C(=O)C1CC(=O)N(C2CCCC2)C1	Inhibition	'='	51.0	%				UO_0000187					False	CHEMBL907780	Inhibition of Mycobacterium tuberculosis InhA at 15 uM	B	BAO_0000357	single protein format	Mycobacterium tuberculosis	None	None	None	None	CHEMBL1849	Enoyl-[acyl-carrier-protein] reductase	Mycobacterium tuberculosis	SINGLE PROTEIN	CHEMBL1137386	1	Scientific Literature	J. Med. Chem.	2006	None
CHEMBL386896		0	536.72	2	7.65	c4a14	O=C(Nc1cc(-c2ccccc2)c(O)c(-c2ccccc2)c1)C1CC(=O)N(C2CCCCC2C2CCCCC2)C1	Inhibition	'='	3.0	%				UO_0000187					False	CHEMBL907780	Inhibition of Mycobacterium tuberculosis InhA at 15 uM	B	BAO_0000357	single protein format	Mycobacterium tuberculosis	None	None	None	None	CHEMBL1849	Enoyl-[acyl-carrier-protein] reductase	Mycobacterium tuberculosis	SINGLE PROTEIN	CHEMBL1137386	1	Scientific Literature	J. Med. Chem.	2006	None
CHEMBL426150		0	343.43	0	2.76	s16	CC(=O)Nc1ccc(NC(=O)C2CC(=O)N(C3CCCCC3)C2)cc1	IC50	'>'	100000.0	nM				UO_0000065					False	CHEMBL907779	Inhibition of Mycobacterium tuberculosis InhA	B	BAO_0000357	single protein format	Mycobacterium tuberculosis	None	None	None	None	CHEMBL1849	Enoyl-[acyl-carrier-protein] reductase	Mycobacterium tuberculosis	SINGLE PROTEIN	CHEMBL1137386	1	Scientific Literature	J. Med. Chem.	2006	None
CHEMBL3397509		0	354.41	0	3.71	9i	C=CCCn1c2c(n3ccnc3c1=O)Cc1c(-c3cccnc3)cccc1-2	Inhibition						Not Active						False	CHEMBL3398986	Inhibition of Mycobacterium tuberculosis glutamine synthetase 1 assessed as reduction in ADP formation incubated 1 hr in presence of glutamate, ammonium chloride and increasing levels of ATP	B	BAO_0000357	single protein format	Mycobacterium tuberculosis	None	None	None	None	CHEMBL1849	Enoyl-[acyl-carrier-protein] reductase	Mycobacterium tuberculosis	SINGLE PROTEIN	CHEMBL3396985	1	Scientific Literature	Bioorg. Med. Chem. Lett.	2015	None
CHEMBL217273		0	330.43	0	3.21	s18	CCOc1ccc(NC(=O)C2CC(=O)N(C3CCCCC3)C2)cc1	IC50	'>'	100000.0	nM				UO_0000065					False	CHEMBL907779	Inhibition of Mycobacterium tuberculosis InhA	B	BAO_0000357	single protein format	Mycobacterium tuberculosis	None	None	None	None	CHEMBL1849	Enoyl-[acyl-carrier-protein] reductase	Mycobacterium tuberculosis	SINGLE PROTEIN	CHEMBL1137386	1	Scientific Literature	J. Med. Chem.	2006	None
CHEMBL387284		0	328.46	0	3.93	s15	CC(C)c1cccc(NC(=O)C2CC(=O)N(C3CCCCC3)C2)c1	IC50	'='	5550.0	nM	5.26			UO_0000065	16.00	0.30	1.33	10.64	False	CHEMBL907779	Inhibition of Mycobacterium tuberculosis InhA	B	BAO_0000357	single protein format	Mycobacterium tuberculosis	None	None	None	None	CHEMBL1849	Enoyl-[acyl-carrier-protein] reductase	Mycobacterium tuberculosis	SINGLE PROTEIN	CHEMBL1137386	1	Scientific Literature	J. Med. Chem.	2006	None
CHEMBL214484		0	300.40	0	3.11	s10	Cc1cccc(NC(=O)C2CC(=O)N(C3CCCCC3)C2)c1	IC50	'='	16790.0	nM	4.78			UO_0000065	15.90	0.30	1.66	9.66	False	CHEMBL907779	Inhibition of Mycobacterium tuberculosis InhA	B	BAO_0000357	single protein format	Mycobacterium tuberculosis	None	None	None	None	CHEMBL1849	Enoyl-[acyl-carrier-protein] reductase	Mycobacterium tuberculosis	SINGLE PROTEIN	CHEMBL1137386	1	Scientific Literature	J. Med. Chem.	2006	None
CHEMBL439530		0	365.27	0	3.57	s5	O=C(Nc1ccc(Br)cc1)C1CC(=O)N(C2CCCCC2)C1	IC50	'='	28020.0	nM	4.55			UO_0000065	12.46	0.28	0.98	9.21	False	CHEMBL907779	Inhibition of Mycobacterium tuberculosis InhA	B	BAO_0000357	single protein format	Mycobacterium tuberculosis	None	None	None	None	CHEMBL1849	Enoyl-[acyl-carrier-protein] reductase	Mycobacterium tuberculosis	SINGLE PROTEIN	CHEMBL1137386	1	Scientific Literature	J. Med. Chem.	2006	None
CHEMBL263248		0	344.46	0	3.59	s14	CC(C)Oc1cccc(NC(=O)C2CC(=O)N(C3CCCCC3)C2)c1	Inhibition	'='	56.0	%				UO_0000187					False	CHEMBL907780	Inhibition of Mycobacterium tuberculosis InhA at 15 uM	B	BAO_0000357	single protein format	Mycobacterium tuberculosis	None	None	None	None	CHEMBL1849	Enoyl-[acyl-carrier-protein] reductase	Mycobacterium tuberculosis	SINGLE PROTEIN	CHEMBL1137386	1	Scientific Literature	J. Med. Chem.	2006	None
CHEMBL1914622		0	394.56	1	5.96	14	CCCCCCCCCCCCOC1(c2ccccc2)NC(=O)c2cnccc21	Inhibition	'='	20.0	%				UO_0000187					False	CHEMBL1919494	Inhibition of Mycobacterium tuberculosis InhA using 2-trans-decenoyl-CoA as substrate at 30 uM after 5 mins by spectrophotometry	B	BAO_0000357	single protein format	Mycobacterium tuberculosis	None	None	None	None	CHEMBL1849	Enoyl-[acyl-carrier-protein] reductase	Mycobacterium tuberculosis	SINGLE PROTEIN	CHEMBL1914444	1	Scientific Literature	Bioorg. Med. Chem.	2011	None
CHEMBL1914622		0	394.56	1	5.96	14	CCCCCCCCCCCCOC1(c2ccccc2)NC(=O)c2cnccc21	Inhibition						Not Determined						False	CHEMBL1919493	Inhibition of Mycobacterium tuberculosis InhA using 2-trans-decenoyl-CoA as substrate at 100 uM after 5 mins by spectrophotometry	B	BAO_0000357	single protein format	Mycobacterium tuberculosis	None	None	None	None	CHEMBL1849	Enoyl-[acyl-carrier-protein] reductase	Mycobacterium tuberculosis	SINGLE PROTEIN	CHEMBL1914444	1	Scientific Literature	Bioorg. Med. Chem.	2011	None
CHEMBL1914617		0	426.63	1	6.03	7a	CCCCCCCCCCCCSc1cccc(C2(O)NC(=O)c3cnccc32)c1	Inhibition	'='	15.0	%				UO_0000187					False	CHEMBL1919494	Inhibition of Mycobacterium tuberculosis InhA using 2-trans-decenoyl-CoA as substrate at 30 uM after 5 mins by spectrophotometry	B	BAO_0000357	single protein format	Mycobacterium tuberculosis	None	None	None	None	CHEMBL1849	Enoyl-[acyl-carrier-protein] reductase	Mycobacterium tuberculosis	SINGLE PROTEIN	CHEMBL1914444	1	Scientific Literature	Bioorg. Med. Chem.	2011	None
CHEMBL3125256		0	601.61	1	3.90	42	CCc1cc(C(=O)N[C@@H]2C[C@@H](C(=O)Nc3ccn(Cc4c(F)cccc4F)n3)N(C(=O)c3coc4ccccc34)C2)n(C)n1	IC50	'='	4.0	nM	8.40			UO_0000065	13.96	0.26	4.50	6.60	False	CHEMBL3132000	Inhibition of Mycobacterium tuberculosis full length biotinylated InhA (270 amino acids) using DDCoA as substrate assessed as NADH oxidation by fluorimetric analysis	B	BAO_0000357	single protein format	Mycobacterium tuberculosis	None	None	None	None	CHEMBL1849	Enoyl-[acyl-carrier-protein] reductase	Mycobacterium tuberculosis	SINGLE PROTEIN	CHEMBL3124857	1	Scientific Literature	J. Med. Chem.	2014	None
CHEMBL3397508		0	385.47	0	3.08	9h	CN(C)CCCn1c2c(n3ccnc3c1=O)Cc1c(-c3cccnc3)cccc1-2	Inhibition						Not Active						False	CHEMBL3398986	Inhibition of Mycobacterium tuberculosis glutamine synthetase 1 assessed as reduction in ADP formation incubated 1 hr in presence of glutamate, ammonium chloride and increasing levels of ATP	B	BAO_0000357	single protein format	Mycobacterium tuberculosis	None	None	None	None	CHEMBL1849	Enoyl-[acyl-carrier-protein] reductase	Mycobacterium tuberculosis	SINGLE PROTEIN	CHEMBL3396985	1	Scientific Literature	Bioorg. Med. Chem. Lett.	2015	None
CHEMBL3343851		0	405.16	0	4.56	12	O=C(Cn1c(=O)oc2cc(Cl)ccc21)Nc1cc(C(F)(F)F)ccc1Cl	Inhibition	'='	40.12	%				UO_0000187					False	CHEMBL3389874	Inhibition of Mycobacterium tuberculosis recombinant His6-tagged InhA expressed in Escherichia coli BL21(DE3) using 2-trans-decenoyl-CoA as substrate at 10 uM incubated for 2 hrs prior to substrate addition by spectrophotometry	B	BAO_0000019	assay format	Mycobacterium tuberculosis	None	None	None	None	CHEMBL1849	Enoyl-[acyl-carrier-protein] reductase	Mycobacterium tuberculosis	SINGLE PROTEIN	CHEMBL3352380	1	Scientific Literature	Bioorg. Med. Chem.	2014	None
CHEMBL3343855		0	314.26	0	1.54	16	O=C(Cn1c(=O)oc2cc([N+](=O)[O-])ccc21)Nc1ccccn1	Inhibition	'='	15.63	%				UO_0000187					False	CHEMBL3389874	Inhibition of Mycobacterium tuberculosis recombinant His6-tagged InhA expressed in Escherichia coli BL21(DE3) using 2-trans-decenoyl-CoA as substrate at 10 uM incubated for 2 hrs prior to substrate addition by spectrophotometry	B	BAO_0000019	assay format	Mycobacterium tuberculosis	None	None	None	None	CHEMBL1849	Enoyl-[acyl-carrier-protein] reductase	Mycobacterium tuberculosis	SINGLE PROTEIN	CHEMBL3352380	1	Scientific Literature	Bioorg. Med. Chem.	2014	None
CHEMBL3343868		0	359.79	0	3.50	32	O=C(Cn1c(=O)oc2cc(Cl)ccc21)Nc1nc2ccccc2s1	Inhibition	'='	58.16	%				UO_0000187					False	CHEMBL3389874	Inhibition of Mycobacterium tuberculosis recombinant His6-tagged InhA expressed in Escherichia coli BL21(DE3) using 2-trans-decenoyl-CoA as substrate at 10 uM incubated for 2 hrs prior to substrate addition by spectrophotometry	B	BAO_0000019	assay format	Mycobacterium tuberculosis	None	None	None	None	CHEMBL1849	Enoyl-[acyl-carrier-protein] reductase	Mycobacterium tuberculosis	SINGLE PROTEIN	CHEMBL3352380	1	Scientific Literature	Bioorg. Med. Chem.	2014	None
CHEMBL216851		0	414.55	1	5.11	c2a1	O=C(Nc1cccc(-c2ccccc2)c1)C1CC(=O)N(C23CC4CC(CC(C4)C2)C3)C1	Inhibition	'='	70.0	%				UO_0000187					False	CHEMBL907780	Inhibition of Mycobacterium tuberculosis InhA at 15 uM	B	BAO_0000357	single protein format	Mycobacterium tuberculosis	None	None	None	None	CHEMBL1849	Enoyl-[acyl-carrier-protein] reductase	Mycobacterium tuberculosis	SINGLE PROTEIN	CHEMBL1137386	1	Scientific Literature	J. Med. Chem.	2006	None
CHEMBL386406		0	506.65	2	6.48	c2a14	O=C(Nc1cc(-c2ccccc2)c(O)c(-c2ccccc2)c1)C1CC(=O)N(C23CC4CC(CC(C4)C2)C3)C1	Inhibition						Not Determined						False	CHEMBL907782	Inhibition of Mycobacterium tuberculosis InhA at 1.5 uM	B	BAO_0000357	single protein format	Mycobacterium tuberculosis	None	None	None	None	CHEMBL1849	Enoyl-[acyl-carrier-protein] reductase	Mycobacterium tuberculosis	SINGLE PROTEIN	CHEMBL1137386	1	Scientific Literature	J. Med. Chem.	2006	None
CHEMBL383865		0	462.59	1	5.88	c3a2	CN(Cc1c2ccccc2cc2ccccc12)C(=O)C1CC(=O)N(c2cccc3c2CCCC3)C1	Inhibition						Not Determined						False	CHEMBL907782	Inhibition of Mycobacterium tuberculosis InhA at 1.5 uM	B	BAO_0000357	single protein format	Mycobacterium tuberculosis	None	None	None	None	CHEMBL1849	Enoyl-[acyl-carrier-protein] reductase	Mycobacterium tuberculosis	SINGLE PROTEIN	CHEMBL1137386	1	Scientific Literature	J. Med. Chem.	2006	None
CHEMBL386878		0	444.62	1	6.28	c4a1	O=C(Nc1cccc(-c2ccccc2)c1)C1CC(=O)N(C2CCCCC2C2CCCCC2)C1	Inhibition						Not Determined						False	CHEMBL907782	Inhibition of Mycobacterium tuberculosis InhA at 1.5 uM	B	BAO_0000357	single protein format	Mycobacterium tuberculosis	None	None	None	None	CHEMBL1849	Enoyl-[acyl-carrier-protein] reductase	Mycobacterium tuberculosis	SINGLE PROTEIN	CHEMBL1137386	1	Scientific Literature	J. Med. Chem.	2006	None
CHEMBL216579		0	393.49	0	4.70	2, Genz 10850	O=C(c1ccc2[nH]ccc2c1)N1CCN(C2c3ccccc3-c3ccccc32)CC1	Inhibition	'='	97.0	%				UO_0000187					False	CHEMBL907780	Inhibition of Mycobacterium tuberculosis InhA at 15 uM	B	BAO_0000357	single protein format	Mycobacterium tuberculosis	None	None	None	None	CHEMBL1849	Enoyl-[acyl-carrier-protein] reductase	Mycobacterium tuberculosis	SINGLE PROTEIN	CHEMBL1137386	1	Scientific Literature	J. Med. Chem.	2006	None
CHEMBL217187		0	374.48	0	4.38	p30	O=C(Nc1ccc2c(c1)Cc1ccccc1-2)C1CC(=O)N(C2CCCCC2)C1	IC50						Not Determined						False	CHEMBL907779	Inhibition of Mycobacterium tuberculosis InhA	B	BAO_0000357	single protein format	Mycobacterium tuberculosis	None	None	None	None	CHEMBL1849	Enoyl-[acyl-carrier-protein] reductase	Mycobacterium tuberculosis	SINGLE PROTEIN	CHEMBL1137386	1	Scientific Literature	J. Med. Chem.	2006	None
CHEMBL216063		0	373.25	0	3.75	3k	Cc1ccc(N2CC(C(=O)Nc3cccc(Br)c3)CC2=O)cc1	IC50	'>'	100000.0	nM				UO_0000065					False	CHEMBL907779	Inhibition of Mycobacterium tuberculosis InhA	B	BAO_0000357	single protein format	Mycobacterium tuberculosis	None	None	None	None	CHEMBL1849	Enoyl-[acyl-carrier-protein] reductase	Mycobacterium tuberculosis	SINGLE PROTEIN	CHEMBL1137386	1	Scientific Literature	J. Med. Chem.	2006	None
CHEMBL217375		0	386.88	0	4.43	3h	Cc1c(Cl)cccc1NC(=O)C1CC(=O)N(c2ccc(OC(C)C)cc2)C1	IC50	'>'	100000.0	nM				UO_0000065					False	CHEMBL907779	Inhibition of Mycobacterium tuberculosis InhA	B	BAO_0000357	single protein format	Mycobacterium tuberculosis	None	None	None	None	CHEMBL1849	Enoyl-[acyl-carrier-protein] reductase	Mycobacterium tuberculosis	SINGLE PROTEIN	CHEMBL1137386	1	Scientific Literature	J. Med. Chem.	2006	None
CHEMBL274325		0	407.70	0	4.40	3f	Cc1c(Cl)cccc1NC(=O)C1CC(=O)N(c2ccc(Br)cc2)C1	IC50	'>'	100000.0	nM				UO_0000065					False	CHEMBL907779	Inhibition of Mycobacterium tuberculosis InhA	B	BAO_0000357	single protein format	Mycobacterium tuberculosis	None	None	None	None	CHEMBL1849	Enoyl-[acyl-carrier-protein] reductase	Mycobacterium tuberculosis	SINGLE PROTEIN	CHEMBL1137386	1	Scientific Literature	J. Med. Chem.	2006	None
CHEMBL415226		0	372.85	0	4.12	3c	CCCOc1ccc(N2CC(C(=O)Nc3cccc(Cl)c3)CC2=O)cc1	IC50	'>'	100000.0	nM				UO_0000065					False	CHEMBL907779	Inhibition of Mycobacterium tuberculosis InhA	B	BAO_0000357	single protein format	Mycobacterium tuberculosis	None	None	None	None	CHEMBL1849	Enoyl-[acyl-carrier-protein] reductase	Mycobacterium tuberculosis	SINGLE PROTEIN	CHEMBL1137386	1	Scientific Literature	J. Med. Chem.	2006	None
CHEMBL240317		0	280.37	0	2.64	a18	O=C(c1ccccc1)N1CCN(Cc2ccccc2)CC1	IC50	'='	31500.0	nM	4.50			UO_0000065	16.06	0.29	1.86	19.12	False	CHEMBL899381	Inhibition of Mycobacterium tuberculosis InhA	B	BAO_0000357	single protein format	Mycobacterium tuberculosis	None	None	None	None	CHEMBL1849	Enoyl-[acyl-carrier-protein] reductase	Mycobacterium tuberculosis	SINGLE PROTEIN	CHEMBL1149715	1	Scientific Literature	Bioorg. Med. Chem.	2007	None
CHEMBL241170		0	413.50	0	4.85	p8	O=C(c1ccc2[nH]ccc2c1)N1CCN(C(c2ccccc2)c2ccc(F)cc2)CC1	Inhibition	'='	81.0	%				UO_0000187					False	CHEMBL899382	Inhibition of Mycobacterium tuberculosis InhA at 15 uM	B	BAO_0000357	single protein format	Mycobacterium tuberculosis	None	None	None	None	CHEMBL1849	Enoyl-[acyl-carrier-protein] reductase	Mycobacterium tuberculosis	SINGLE PROTEIN	CHEMBL1149715	1	Scientific Literature	Bioorg. Med. Chem.	2007	None
CHEMBL240740		0	406.48	0	4.82	p5	Cc1ccc(C(=O)N2CCN(C(c3ccc(F)cc3)c3ccc(F)cc3)CC2)cc1	Inhibition	'='	83.0	%				UO_0000187					False	CHEMBL899382	Inhibition of Mycobacterium tuberculosis InhA at 15 uM	B	BAO_0000357	single protein format	Mycobacterium tuberculosis	None	None	None	None	CHEMBL1849	Enoyl-[acyl-carrier-protein] reductase	Mycobacterium tuberculosis	SINGLE PROTEIN	CHEMBL1149715	1	Scientific Literature	Bioorg. Med. Chem.	2007	None
CHEMBL426702		0	426.56	0	4.99	p63	CN(Cc1c2ccccc2cc2ccccc12)C(=O)C1CC(=O)N(C2CC3CCC2C3)C1	IC50	'='	850.0	nM	6.07			UO_0000065	14.23	0.26	1.08	14.94	False	CHEMBL907779	Inhibition of Mycobacterium tuberculosis InhA	B	BAO_0000357	single protein format	Mycobacterium tuberculosis	None	None	None	None	CHEMBL1849	Enoyl-[acyl-carrier-protein] reductase	Mycobacterium tuberculosis	SINGLE PROTEIN	CHEMBL1137386	1	Scientific Literature	J. Med. Chem.	2006	None
CHEMBL384317		0	466.63	1	5.77	c2a2	CN(Cc1c2ccccc2cc2ccccc12)C(=O)C1CC(=O)N(C23CC4CC(CC(C4)C2)C3)C1	Inhibition	'='	38.0	%				UO_0000187					False	CHEMBL907780	Inhibition of Mycobacterium tuberculosis InhA at 15 uM	B	BAO_0000357	single protein format	Mycobacterium tuberculosis	None	None	None	None	CHEMBL1849	Enoyl-[acyl-carrier-protein] reductase	Mycobacterium tuberculosis	SINGLE PROTEIN	CHEMBL1137386	1	Scientific Literature	J. Med. Chem.	2006	None
CHEMBL1914619		0	409.57	1	5.35	9	CCCCCCCCCCCCNc1cccc(C2(O)NC(=O)c3cnccc32)c1	Inhibition	'='	1.0	%				UO_0000187					False	CHEMBL1919494	Inhibition of Mycobacterium tuberculosis InhA using 2-trans-decenoyl-CoA as substrate at 30 uM after 5 mins by spectrophotometry	B	BAO_0000357	single protein format	Mycobacterium tuberculosis	None	None	None	None	CHEMBL1849	Enoyl-[acyl-carrier-protein] reductase	Mycobacterium tuberculosis	SINGLE PROTEIN	CHEMBL1914444	1	Scientific Literature	Bioorg. Med. Chem.	2011	None
CHEMBL1914615		0	410.56	1	5.32	2f	CCCCCCCCCCCCOc1ccccc1C1(O)NC(=O)c2cnccc21	Inhibition	'='	0.0	%				UO_0000187					False	CHEMBL1919494	Inhibition of Mycobacterium tuberculosis InhA using 2-trans-decenoyl-CoA as substrate at 30 uM after 5 mins by spectrophotometry	B	BAO_0000357	single protein format	Mycobacterium tuberculosis	None	None	None	None	CHEMBL1849	Enoyl-[acyl-carrier-protein] reductase	Mycobacterium tuberculosis	SINGLE PROTEIN	CHEMBL1914444	1	Scientific Literature	Bioorg. Med. Chem.	2011	None
CHEMBL384422		0	410.52	1	5.22	c3a1	O=C(Nc1cccc(-c2ccccc2)c1)C1CC(=O)N(c2cccc3c2CCCC3)C1	Inhibition	'='	80.0	%				UO_0000187					False	CHEMBL907780	Inhibition of Mycobacterium tuberculosis InhA at 15 uM	B	BAO_0000357	single protein format	Mycobacterium tuberculosis	None	None	None	None	CHEMBL1849	Enoyl-[acyl-carrier-protein] reductase	Mycobacterium tuberculosis	SINGLE PROTEIN	CHEMBL1137386	1	Scientific Literature	J. Med. Chem.	2006	None
CHEMBL2023783		0	271.41	0	4.23	21	CCCCCCCCc1cn(Cc2ccccc2)nn1	Inhibition	'='	34.0	%				UO_0000187					False	CHEMBL2027584	Inhibition of Mycobacterium tuberculosis recombinant InhA expressed in Escherichia coli using trans-2-dodecenoyl-coenzyme-A as substrate at 50 uM	B	BAO_0000019	assay format	Mycobacterium tuberculosis	None	None	None	None	CHEMBL1849	Enoyl-[acyl-carrier-protein] reductase	Mycobacterium tuberculosis	SINGLE PROTEIN	CHEMBL2021808	1	Scientific Literature	Eur. J. Med. Chem.	2012	None
CHEMBL505886		0	298.43	1	6.09	8PS	CCCCCCCCc1ccc(Oc2ccccc2)c(O)c1	IC50	'='	5.0	nM	8.30			UO_0000065	27.82	0.52	2.21	28.18	False	CHEMBL2027585	Inhibition of Mycobacterium tuberculosis recombinant InhA expressed in Escherichia coli using trans-2-dodecenoyl-coenzyme-A as substrate	B	BAO_0000019	assay format	Mycobacterium tuberculosis	None	None	None	None	CHEMBL1849	Enoyl-[acyl-carrier-protein] reductase	Mycobacterium tuberculosis	SINGLE PROTEIN	CHEMBL2021808	1	Scientific Literature	Eur. J. Med. Chem.	2012	None
CHEMBL216689		0	454.57	1	5.85	p64	O=C(Nc1cc(-c2ccccc2)c(O)c(-c2ccccc2)c1)C1CC(=O)N(C2CCCCC2)C1	IC50	'='	140.0	nM	6.85			UO_0000065	15.08	0.28	1.00	9.84	False	CHEMBL907779	Inhibition of Mycobacterium tuberculosis InhA	B	BAO_0000357	single protein format	Mycobacterium tuberculosis	None	None	None	None	CHEMBL1849	Enoyl-[acyl-carrier-protein] reductase	Mycobacterium tuberculosis	SINGLE PROTEIN	CHEMBL1137386	1	Scientific Literature	J. Med. Chem.	2006	None
CHEMBL383865		0	462.59	1	5.88	c3a2	CN(Cc1c2ccccc2cc2ccccc12)C(=O)C1CC(=O)N(c2cccc3c2CCCC3)C1	Inhibition	'='	36.0	%				UO_0000187					False	CHEMBL907780	Inhibition of Mycobacterium tuberculosis InhA at 15 uM	B	BAO_0000357	single protein format	Mycobacterium tuberculosis	None	None	None	None	CHEMBL1849	Enoyl-[acyl-carrier-protein] reductase	Mycobacterium tuberculosis	SINGLE PROTEIN	CHEMBL1137386	1	Scientific Literature	J. Med. Chem.	2006	None
CHEMBL2023794		0	341.54	1	5.98	33	CCCCCCCCCCCCn1nncc1CCc1ccccc1	Inhibition	'='	9.0	%				UO_0000187					False	CHEMBL2027584	Inhibition of Mycobacterium tuberculosis recombinant InhA expressed in Escherichia coli using trans-2-dodecenoyl-coenzyme-A as substrate at 50 uM	B	BAO_0000019	assay format	Mycobacterium tuberculosis	None	None	None	None	CHEMBL1849	Enoyl-[acyl-carrier-protein] reductase	Mycobacterium tuberculosis	SINGLE PROTEIN	CHEMBL2021808	1	Scientific Literature	Eur. J. Med. Chem.	2012	None
CHEMBL2023791		0	333.91	1	5.66	30	CCCCCCCCCCc1cn(Cc2cccc(Cl)c2)nn1	Inhibition	'='	42.0	%				UO_0000187					False	CHEMBL2027584	Inhibition of Mycobacterium tuberculosis recombinant InhA expressed in Escherichia coli using trans-2-dodecenoyl-coenzyme-A as substrate at 50 uM	B	BAO_0000019	assay format	Mycobacterium tuberculosis	None	None	None	None	CHEMBL1849	Enoyl-[acyl-carrier-protein] reductase	Mycobacterium tuberculosis	SINGLE PROTEIN	CHEMBL2021808	1	Scientific Literature	Eur. J. Med. Chem.	2012	None
CHEMBL216704		0	384.40	0	3.83	d13	COc1cc(NC(=O)C2CC(=O)N(C3CCCCC3)C2)cc(C(F)(F)F)c1	IC50	'='	1300.0	nM	5.89			UO_0000065	15.31	0.30	2.06	10.04	False	CHEMBL907779	Inhibition of Mycobacterium tuberculosis InhA	B	BAO_0000357	single protein format	Mycobacterium tuberculosis	None	None	None	None	CHEMBL1849	Enoyl-[acyl-carrier-protein] reductase	Mycobacterium tuberculosis	SINGLE PROTEIN	CHEMBL1137386	1	Scientific Literature	J. Med. Chem.	2006	None
CHEMBL217272		0	328.41	0	3.01	s17	CC(=O)c1ccc(NC(=O)C2CC(=O)N(C3CCCCC3)C2)cc1	IC50	'='	73580.0	nM	4.13			UO_0000065	12.59	0.24	1.12	6.22	False	CHEMBL907779	Inhibition of Mycobacterium tuberculosis InhA	B	BAO_0000357	single protein format	Mycobacterium tuberculosis	None	None	None	None	CHEMBL1849	Enoyl-[acyl-carrier-protein] reductase	Mycobacterium tuberculosis	SINGLE PROTEIN	CHEMBL1137386	1	Scientific Literature	J. Med. Chem.	2006	None
CHEMBL441373		0	362.47	0	4.47	p24	O=C(Nc1cccc(-c2ccccc2)c1)C1CC(=O)N(C2CCCCC2)C1	Inhibition	'='	97.0	%				UO_0000187					False	CHEMBL907780	Inhibition of Mycobacterium tuberculosis InhA at 15 uM	B	BAO_0000357	single protein format	Mycobacterium tuberculosis	None	None	None	None	CHEMBL1849	Enoyl-[acyl-carrier-protein] reductase	Mycobacterium tuberculosis	SINGLE PROTEIN	CHEMBL1137386	1	Scientific Literature	J. Med. Chem.	2006	None
CHEMBL262471		0	481.59	0	4.38	p36	O=C(C1CC(=O)N(C2CCCCC2)C1)N1CCN(C(c2ccc(F)cc2)c2ccc(F)cc2)CC1	IC50	'='	5510.0	nM	5.26			UO_0000065	10.92	0.21	0.88	11.99	False	CHEMBL907779	Inhibition of Mycobacterium tuberculosis InhA	B	BAO_0000357	single protein format	Mycobacterium tuberculosis	None	None	None	None	CHEMBL1849	Enoyl-[acyl-carrier-protein] reductase	Mycobacterium tuberculosis	SINGLE PROTEIN	CHEMBL1137386	1	Scientific Literature	J. Med. Chem.	2006	None
CHEMBL239673		0	328.84	0	3.92	a7	Cc1ccc(C(=O)N2CCN(c3cccc(Cl)c3)CC2)cc1C	IC50	'='	990.0	nM	6.00			UO_0000065	18.26	0.36	2.08	25.50	False	CHEMBL899381	Inhibition of Mycobacterium tuberculosis InhA	B	BAO_0000357	single protein format	Mycobacterium tuberculosis	None	None	None	None	CHEMBL1849	Enoyl-[acyl-carrier-protein] reductase	Mycobacterium tuberculosis	SINGLE PROTEIN	CHEMBL1149715	1	Scientific Literature	Bioorg. Med. Chem.	2007	None
CHEMBL392127		0	368.48	0	4.52	p1	Cc1ccc(C(=O)N2CCN(C3c4ccccc4-c4ccccc43)CC2)cc1	IC50	'='	400.0	nM	6.40			UO_0000065	17.36	0.31	1.88	27.17	False	CHEMBL899381	Inhibition of Mycobacterium tuberculosis InhA	B	BAO_0000357	single protein format	Mycobacterium tuberculosis	None	None	None	None	CHEMBL1849	Enoyl-[acyl-carrier-protein] reductase	Mycobacterium tuberculosis	SINGLE PROTEIN	CHEMBL1149715	1	Scientific Literature	Bioorg. Med. Chem.	2007	None
CHEMBL441373		0	362.47	0	4.47	p24b	O=C(Nc1cccc(-c2ccccc2)c1)C1CC(=O)N(C2CCCCC2)C1	IC50	'='	255.0	nM	6.59			UO_0000065	18.19	0.33	2.12	13.34	False	CHEMBL907779	Inhibition of Mycobacterium tuberculosis InhA	B	BAO_0000357	single protein format	Mycobacterium tuberculosis	None	None	None	None	CHEMBL1849	Enoyl-[acyl-carrier-protein] reductase	Mycobacterium tuberculosis	SINGLE PROTEIN	CHEMBL1137386	1	Scientific Literature	J. Med. Chem.	2006	None
CHEMBL539344		0	527.49	1	5.85	p64b	Cl.Cl.O=C(Nc1cc(-c2ccccc2)c(O)c(-c2ccccc2)c1)C1CC(=O)N(C2CCCCC2)C1	IC50	'='	62.0	nM	7.21			UO_0000065	15.86	0.29	1.36	10.35	False	CHEMBL907779	Inhibition of Mycobacterium tuberculosis InhA	B	BAO_0000357	single protein format	Mycobacterium tuberculosis	None	None	None	None	CHEMBL1849	Enoyl-[acyl-carrier-protein] reductase	Mycobacterium tuberculosis	SINGLE PROTEIN	CHEMBL1137386	1	Scientific Literature	J. Med. Chem.	2006	None
CHEMBL540477		0	334.76	0	3.88	ZINC00038887	Cc1cc(Cl)ccc1OCC(=O)Nc1cccc([N+](=O)[O-])c1C	IC50	'='	3470.0	nM	5.46			UO_0000065	16.31	0.32	1.58	6.70	False	CHEMBL1059058	Inhibition of Mycobacterium tuberculosis InhA	B	BAO_0000357	single protein format	Mycobacterium tuberculosis	None	None	None	None	CHEMBL1849	Enoyl-[acyl-carrier-protein] reductase	Mycobacterium tuberculosis	SINGLE PROTEIN	CHEMBL1153618	1	Scientific Literature	Eur. J. Med. Chem.	2009	None
CHEMBL558464		0	320.39	0	3.88	ZINC00096782	CCN(CC)c1ccc(/C=C2/N=C(c3ccccc3)OC2=O)cc1	IC50	'='	3310.0	nM	5.48			UO_0000065	17.10	0.31	1.60	13.08	False	CHEMBL1059058	Inhibition of Mycobacterium tuberculosis InhA	B	BAO_0000357	single protein format	Mycobacterium tuberculosis	None	None	None	None	CHEMBL1849	Enoyl-[acyl-carrier-protein] reductase	Mycobacterium tuberculosis	SINGLE PROTEIN	CHEMBL1153618	1	Scientific Literature	Eur. J. Med. Chem.	2009	None
CHEMBL217204		0	359.22	0	3.44	3i	O=C(Nc1cccc(Br)c1)C1CC(=O)N(c2ccccc2)C1	IC50	'='	13550.0	nM	4.87			UO_0000065	13.55	0.30	1.43	9.85	False	CHEMBL907779	Inhibition of Mycobacterium tuberculosis InhA	B	BAO_0000357	single protein format	Mycobacterium tuberculosis	None	None	None	None	CHEMBL1849	Enoyl-[acyl-carrier-protein] reductase	Mycobacterium tuberculosis	SINGLE PROTEIN	CHEMBL1137386	1	Scientific Literature	J. Med. Chem.	2006	None
CHEMBL240957		0	392.45	0	4.51	p6	O=C(c1ccccc1)N1CCN(C(c2ccc(F)cc2)c2ccc(F)cc2)CC1	Inhibition	'='	81.0	%				UO_0000187					False	CHEMBL899382	Inhibition of Mycobacterium tuberculosis InhA at 15 uM	B	BAO_0000357	single protein format	Mycobacterium tuberculosis	None	None	None	None	CHEMBL1849	Enoyl-[acyl-carrier-protein] reductase	Mycobacterium tuberculosis	SINGLE PROTEIN	CHEMBL1149715	1	Scientific Literature	Bioorg. Med. Chem.	2007	None
CHEMBL565062		0	346.36	0	3.18	ZINC00096438	COC(=O)c1c(NC(=O)c2ccccc2[N+](=O)[O-])sc2c1CCC2	IC50	'='	1820.0	nM	5.74			UO_0000065	16.57	0.33	2.56	5.82	False	CHEMBL1059058	Inhibition of Mycobacterium tuberculosis InhA	B	BAO_0000357	single protein format	Mycobacterium tuberculosis	None	None	None	None	CHEMBL1849	Enoyl-[acyl-carrier-protein] reductase	Mycobacterium tuberculosis	SINGLE PROTEIN	CHEMBL1153618	1	Scientific Literature	Eur. J. Med. Chem.	2009	None
CHEMBL560606		0	345.57	0	4.81	ZINC00103139	O=C(Nc1ccc(Cl)c(Cl)c1)c1ccc(Cl)c([N+](=O)[O-])c1	IC50	'='	52480.0	nM	4.28			UO_0000065	12.39	0.28	-0.53	5.92	False	CHEMBL1059058	Inhibition of Mycobacterium tuberculosis InhA	B	BAO_0000357	single protein format	Mycobacterium tuberculosis	None	None	None	None	CHEMBL1849	Enoyl-[acyl-carrier-protein] reductase	Mycobacterium tuberculosis	SINGLE PROTEIN	CHEMBL1153618	1	Scientific Literature	Eur. J. Med. Chem.	2009	None
CHEMBL551683		0	325.15	0	4.46	ZINC00102008	Cc1ccc(C(=O)Nc2ccc(Cl)cc2Cl)cc1[N+](=O)[O-]	IC50	'='	8710.0	nM	5.06			UO_0000065	15.56	0.33	0.60	7.00	False	CHEMBL1059058	Inhibition of Mycobacterium tuberculosis InhA	B	BAO_0000357	single protein format	Mycobacterium tuberculosis	None	None	None	None	CHEMBL1849	Enoyl-[acyl-carrier-protein] reductase	Mycobacterium tuberculosis	SINGLE PROTEIN	CHEMBL1153618	1	Scientific Literature	Eur. J. Med. Chem.	2009	None
CHEMBL216579		0	393.49	0	4.70	GEQ, Genz-10855	O=C(c1ccc2[nH]ccc2c1)N1CCN(C2c3ccccc3-c3ccccc32)CC1	Inhibition	'>'	99.0	%				UO_0000187					False	CHEMBL3100315	Inhibition of Mycobacterium tuberculosis recombinant His6x-tagged InhA expressed in Escherichia coli BL21 at 50 uM	B	BAO_0000019	assay format	Mycobacterium tuberculosis	None	None	None	None	CHEMBL1849	Enoyl-[acyl-carrier-protein] reductase	Mycobacterium tuberculosis	SINGLE PROTEIN	CHEMBL3098007	1	Scientific Literature	Eur. J. Med. Chem.	2014	None
CHEMBL400711		0	345.35	0	0.73	1, 4-phenoxyBR	NC(=O)c1cc([C@@H]2O[C@H](CO)[C@@H](O)[C@H]2O)ccc1Oc1ccccc1	Inhibition	'='	25.0	%				UO_0000187					False	CHEMBL907523	Inhibition of Mycobacterium tuberculosis InhA at 700 uM	B	BAO_0000357	single protein format	Mycobacterium tuberculosis	None	None	None	None	CHEMBL1849	Enoyl-[acyl-carrier-protein] reductase	Mycobacterium tuberculosis	SINGLE PROTEIN	CHEMBL1140643	1	Scientific Literature	Bioorg. Med. Chem. Lett.	2007	None
CHEMBL1254641		0	410.56	1	5.32	2a	CCCCCCCCCCCCOc1cccc(C2(O)NC(=O)c3cnccc32)c1	Inhibition	'='	27.0	%				UO_0000187					False	CHEMBL1919493	Inhibition of Mycobacterium tuberculosis InhA using 2-trans-decenoyl-CoA as substrate at 100 uM after 5 mins by spectrophotometry	B	BAO_0000357	single protein format	Mycobacterium tuberculosis	None	None	None	None	CHEMBL1849	Enoyl-[acyl-carrier-protein] reductase	Mycobacterium tuberculosis	SINGLE PROTEIN	CHEMBL1914444	1	Scientific Literature	Bioorg. Med. Chem.	2011	None
CHEMBL1914617		0	426.63	1	6.03	7a	CCCCCCCCCCCCSc1cccc(C2(O)NC(=O)c3cnccc32)c1	Inhibition	'='	66.0	%				UO_0000187					False	CHEMBL1919493	Inhibition of Mycobacterium tuberculosis InhA using 2-trans-decenoyl-CoA as substrate at 100 uM after 5 mins by spectrophotometry	B	BAO_0000357	single protein format	Mycobacterium tuberculosis	None	None	None	None	CHEMBL1849	Enoyl-[acyl-carrier-protein] reductase	Mycobacterium tuberculosis	SINGLE PROTEIN	CHEMBL1914444	1	Scientific Literature	Bioorg. Med. Chem.	2011	None
CHEMBL1914620		0	394.56	1	5.65	11	CCCCCCCCCCCCN1C(=O)c2cnccc2C1(O)c1ccccc1	Inhibition	'='	0.0	%				UO_0000187					False	CHEMBL1919494	Inhibition of Mycobacterium tuberculosis InhA using 2-trans-decenoyl-CoA as substrate at 30 uM after 5 mins by spectrophotometry	B	BAO_0000357	single protein format	Mycobacterium tuberculosis	None	None	None	None	CHEMBL1849	Enoyl-[acyl-carrier-protein] reductase	Mycobacterium tuberculosis	SINGLE PROTEIN	CHEMBL1914444	1	Scientific Literature	Bioorg. Med. Chem.	2011	None
CHEMBL213872		0	403.53	0	4.93	p33	CCn1c2ccccc2c2cc(NC(=O)C3CC(=O)N(C4CCCCC4)C3)ccc21	Inhibition	'='	78.0	%				UO_0000187					False	CHEMBL907780	Inhibition of Mycobacterium tuberculosis InhA at 15 uM	B	BAO_0000357	single protein format	Mycobacterium tuberculosis	None	None	None	None	CHEMBL1849	Enoyl-[acyl-carrier-protein] reductase	Mycobacterium tuberculosis	SINGLE PROTEIN	CHEMBL1137386	1	Scientific Literature	J. Med. Chem.	2006	None
CHEMBL217524		0	338.81	0	3.60	d16	O=C(Nc1ccc(F)c(Cl)c1)C1CC(=O)N(C2CCCCC2)C1	IC50	'='	14830.0	nM	4.83			UO_0000065	14.25	0.29	1.23	9.77	False	CHEMBL907779	Inhibition of Mycobacterium tuberculosis InhA	B	BAO_0000357	single protein format	Mycobacterium tuberculosis	None	None	None	None	CHEMBL1849	Enoyl-[acyl-carrier-protein] reductase	Mycobacterium tuberculosis	SINGLE PROTEIN	CHEMBL1137386	1	Scientific Literature	J. Med. Chem.	2006	None
CHEMBL384808		0	322.43	0	2.22	r2	CCc1nnc(NC(=O)C2CC(=O)N(C3CCCCC3)C2)s1	Activity						Not Active						False	CHEMBL907781	Inhibition of Mycobacterium tuberculosis InhA at 20 uM	B	BAO_0000357	single protein format	Mycobacterium tuberculosis	None	None	None	None	CHEMBL1849	Enoyl-[acyl-carrier-protein] reductase	Mycobacterium tuberculosis	SINGLE PROTEIN	CHEMBL1137386	1	Scientific Literature	J. Med. Chem.	2006	None
CHEMBL216512		0	480.05	0	4.75	p37	O=C(C1CC(=O)N(C2CCCCC2)C1)N1CCN(C(c2ccccc2)c2ccc(Cl)cc2)CC1	IC50	'='	4470.0	nM	5.35			UO_0000065	11.14	0.21	0.60	12.20	False	CHEMBL907779	Inhibition of Mycobacterium tuberculosis InhA	B	BAO_0000357	single protein format	Mycobacterium tuberculosis	None	None	None	None	CHEMBL1849	Enoyl-[acyl-carrier-protein] reductase	Mycobacterium tuberculosis	SINGLE PROTEIN	CHEMBL1137386	1	Scientific Literature	J. Med. Chem.	2006	None
CHEMBL217069		0	360.54	0	3.89	p4	CC1(NC(=O)C2CC(=O)N(C3CCCCC3)C2)CC2CCC1(C)C2(C)C	Inhibition	'='	26.0	%				UO_0000187					False	CHEMBL907780	Inhibition of Mycobacterium tuberculosis InhA at 15 uM	B	BAO_0000357	single protein format	Mycobacterium tuberculosis	None	None	None	None	CHEMBL1849	Enoyl-[acyl-carrier-protein] reductase	Mycobacterium tuberculosis	SINGLE PROTEIN	CHEMBL1137386	1	Scientific Literature	J. Med. Chem.	2006	None
CHEMBL386655		0	374.48	0	4.38	p31	O=C(Nc1cccc2c1Cc1ccccc1-2)C1CC(=O)N(C2CCCCC2)C1	Inhibition	'='	90.0	%				UO_0000187					False	CHEMBL907780	Inhibition of Mycobacterium tuberculosis InhA at 15 uM	B	BAO_0000357	single protein format	Mycobacterium tuberculosis	None	None	None	None	CHEMBL1849	Enoyl-[acyl-carrier-protein] reductase	Mycobacterium tuberculosis	SINGLE PROTEIN	CHEMBL1137386	1	Scientific Literature	J. Med. Chem.	2006	None
CHEMBL217808		0	373.80	0	3.55	3e	Cc1c(Cl)cccc1NC(=O)C1CC(=O)N(c2cccc([N+](=O)[O-])c2)C1	IC50	'>'	100000.0	nM				UO_0000065					False	CHEMBL907779	Inhibition of Mycobacterium tuberculosis InhA	B	BAO_0000357	single protein format	Mycobacterium tuberculosis	None	None	None	None	CHEMBL1849	Enoyl-[acyl-carrier-protein] reductase	Mycobacterium tuberculosis	SINGLE PROTEIN	CHEMBL1137386	1	Scientific Literature	J. Med. Chem.	2006	None
CHEMBL385297		0	328.80	0	3.64	3d	Cc1c(Cl)cccc1NC(=O)C1CC(=O)N(c2ccccc2)C1	IC50	'>'	100000.0	nM				UO_0000065					False	CHEMBL907779	Inhibition of Mycobacterium tuberculosis InhA	B	BAO_0000357	single protein format	Mycobacterium tuberculosis	None	None	None	None	CHEMBL1849	Enoyl-[acyl-carrier-protein] reductase	Mycobacterium tuberculosis	SINGLE PROTEIN	CHEMBL1137386	1	Scientific Literature	J. Med. Chem.	2006	None
CHEMBL385650		0	482.62	1	6.63	p68	O=C(Nc1cc(-c2ccccc2)c(O)c(-c2ccccc2)c1)C1CC(=O)N(C2CCCCCCC2)C1	IC50	'='	1290.0	nM	5.89			UO_0000065	12.20	0.22	-0.74	8.46	False	CHEMBL907779	Inhibition of Mycobacterium tuberculosis InhA	B	BAO_0000357	single protein format	Mycobacterium tuberculosis	None	None	None	None	CHEMBL1849	Enoyl-[acyl-carrier-protein] reductase	Mycobacterium tuberculosis	SINGLE PROTEIN	CHEMBL1137386	1	Scientific Literature	J. Med. Chem.	2006	None
CHEMBL386329		0	428.58	1	5.52	p65	CN(Cc1c2ccccc2cc2ccccc12)C(=O)C1CC(=O)N(C2CCCCCC2)C1	Inhibition	'>'	90.0	%				UO_0000187					False	CHEMBL907780	Inhibition of Mycobacterium tuberculosis InhA at 15 uM	B	BAO_0000357	single protein format	Mycobacterium tuberculosis	None	None	None	None	CHEMBL1849	Enoyl-[acyl-carrier-protein] reductase	Mycobacterium tuberculosis	SINGLE PROTEIN	CHEMBL1137386	1	Scientific Literature	J. Med. Chem.	2006	None
CHEMBL387423		0	466.58	1	5.70	c1a14	O=C(Nc1cc(-c2ccccc2)c(O)c(-c2ccccc2)c1)C1CC(=O)N(C2CC3CCC2C3)C1	Inhibition	'='	80.0	%				UO_0000187					False	CHEMBL907780	Inhibition of Mycobacterium tuberculosis InhA at 15 uM	B	BAO_0000357	single protein format	Mycobacterium tuberculosis	None	None	None	None	CHEMBL1849	Enoyl-[acyl-carrier-protein] reductase	Mycobacterium tuberculosis	SINGLE PROTEIN	CHEMBL1137386	1	Scientific Literature	J. Med. Chem.	2006	None
CHEMBL429994		0	369.68	0	4.61	a16	O=C(c1ccc(Cl)c(Cl)c1)N1CCN(c2cccc(Cl)c2)CC1	IC50	'='	6050.0	nM	5.22			UO_0000065	14.12	0.31	0.61	22.16	False	CHEMBL899381	Inhibition of Mycobacterium tuberculosis InhA	B	BAO_0000357	single protein format	Mycobacterium tuberculosis	None	None	None	None	CHEMBL1849	Enoyl-[acyl-carrier-protein] reductase	Mycobacterium tuberculosis	SINGLE PROTEIN	CHEMBL1149715	1	Scientific Literature	Bioorg. Med. Chem.	2007	None
CHEMBL3098357		0	366.42	0	4.65	11a	O=C1CC(c2c(-c3ccccc3)cc3ccccn23)C(=O)N1c1ccccc1	Inhibition	'='	22.0	%				UO_0000187					False	CHEMBL3100315	Inhibition of Mycobacterium tuberculosis recombinant His6x-tagged InhA expressed in Escherichia coli BL21 at 50 uM	B	BAO_0000019	assay format	Mycobacterium tuberculosis	None	None	None	None	CHEMBL1849	Enoyl-[acyl-carrier-protein] reductase	Mycobacterium tuberculosis	SINGLE PROTEIN	CHEMBL3098007	1	Scientific Literature	Eur. J. Med. Chem.	2014	None
CHEMBL4291984		0	521.55	1	4.20	9f	O=C(NNC(=O)[C@H](Cc1ccc(O)cc1)NC(=O)c1ccc(-c2ccc(F)cc2)s1)c1ccc(F)cc1	MIC	'='	6.25	ug.mL-1				UO_0000274					False	CHEMBL4273843	Inhibition of replicating Mycobacterium tuberculosis H37Rv InhA assessed as cell growth inhibition after 7 days by MABA method	B	BAO_0000357	single protein format	Mycobacterium tuberculosis H37Rv	None	None	None	None	CHEMBL1849	Enoyl-[acyl-carrier-protein] reductase	Mycobacterium tuberculosis	SINGLE PROTEIN	CHEMBL4270581	1	Scientific Literature	Eur J Med Chem	2018	None
CHEMBL2023768		0	343.52	1	5.78	4	CCCCCCCCCCCCn1cc(COc2ccccc2)nn1	Inhibition	'='	54.0	%				UO_0000187					False	CHEMBL2027584	Inhibition of Mycobacterium tuberculosis recombinant InhA expressed in Escherichia coli using trans-2-dodecenoyl-coenzyme-A as substrate at 50 uM	B	BAO_0000019	assay format	Mycobacterium tuberculosis	None	None	None	None	CHEMBL1849	Enoyl-[acyl-carrier-protein] reductase	Mycobacterium tuberculosis	SINGLE PROTEIN	CHEMBL2021808	1	Scientific Literature	Eur. J. Med. Chem.	2012	None
CHEMBL2023789		0	271.41	0	4.07	28	CCCCCCc1cn(Cc2cc(C)cc(C)c2)nn1	Inhibition	'='	19.0	%				UO_0000187					False	CHEMBL2027584	Inhibition of Mycobacterium tuberculosis recombinant InhA expressed in Escherichia coli using trans-2-dodecenoyl-coenzyme-A as substrate at 50 uM	B	BAO_0000019	assay format	Mycobacterium tuberculosis	None	None	None	None	CHEMBL1849	Enoyl-[acyl-carrier-protein] reductase	Mycobacterium tuberculosis	SINGLE PROTEIN	CHEMBL2021808	1	Scientific Literature	Eur. J. Med. Chem.	2012	None
CHEMBL216887		0	314.43	0	3.42	d6	Cc1ccc(C)c(NC(=O)C2CC(=O)N(C3CCCCC3)C2)c1	IC50	'='	10050.0	nM	5.00			UO_0000065	15.89	0.30	1.58	10.12	False	CHEMBL907779	Inhibition of Mycobacterium tuberculosis InhA	B	BAO_0000357	single protein format	Mycobacterium tuberculosis	None	None	None	None	CHEMBL1849	Enoyl-[acyl-carrier-protein] reductase	Mycobacterium tuberculosis	SINGLE PROTEIN	CHEMBL1137386	1	Scientific Literature	J. Med. Chem.	2006	None
CHEMBL214964		0	308.41	0	1.97	r1	Cc1nnc(NC(=O)C2CC(=O)N(C3CCCCC3)C2)s1	Activity						Not Active						False	CHEMBL907781	Inhibition of Mycobacterium tuberculosis InhA at 20 uM	B	BAO_0000357	single protein format	Mycobacterium tuberculosis	None	None	None	None	CHEMBL1849	Enoyl-[acyl-carrier-protein] reductase	Mycobacterium tuberculosis	SINGLE PROTEIN	CHEMBL1137386	1	Scientific Literature	J. Med. Chem.	2006	None
CHEMBL217069		0	360.54	0	3.89	p4	CC1(NC(=O)C2CC(=O)N(C3CCCCC3)C2)CC2CCC1(C)C2(C)C	IC50						Not Determined						False	CHEMBL907779	Inhibition of Mycobacterium tuberculosis InhA	B	BAO_0000357	single protein format	Mycobacterium tuberculosis	None	None	None	None	CHEMBL1849	Enoyl-[acyl-carrier-protein] reductase	Mycobacterium tuberculosis	SINGLE PROTEIN	CHEMBL1137386	1	Scientific Literature	J. Med. Chem.	2006	None
CHEMBL216759		0	377.21	0	3.58	3j	O=C(Nc1cccc(Br)c1)C1CC(=O)N(c2ccc(F)cc2)C1	IC50	'='	29230.0	nM	4.53			UO_0000065	12.02	0.27	0.95	9.18	False	CHEMBL907779	Inhibition of Mycobacterium tuberculosis InhA	B	BAO_0000357	single protein format	Mycobacterium tuberculosis	None	None	None	None	CHEMBL1849	Enoyl-[acyl-carrier-protein] reductase	Mycobacterium tuberculosis	SINGLE PROTEIN	CHEMBL1137386	1	Scientific Literature	J. Med. Chem.	2006	None
CHEMBL3319431		0	281.38	0	4.22	31	CCCc1cc(-c2nc(-c3ccncc3)cs2)ccn1	IC50	'>'	50000.0	nM				UO_0000065					False	CHEMBL3366098	Inhibition of Mycobacterium tuberculosis InhA using NADH and dodecyl coA substrate by LC-MS/MS method	B	BAO_0000357	single protein format	Mycobacterium tuberculosis	None	None	None	None	CHEMBL1849	Enoyl-[acyl-carrier-protein] reductase	Mycobacterium tuberculosis	SINGLE PROTEIN	CHEMBL3351699	1	Scientific Literature	J. Med. Chem.	2014	None
CHEMBL2323583		0	528.56	1	0.52	2	CC(C)[C@H]1OC(=O)[C@H](C)[C@H](O)[C@H](Cc2cccnc2)NC(=O)[C@@H](NC(=O)c2ncccc2O)[C@@H](C)OC1=O	Ratio Ki	'='	15.0										False	CHEMBL2328684	Ratio of compound Ki to pyridomycin Ki for Mycobacterium tuberculosis InhA S94A mutant by spectrophotometric analysis	B	BAO_0000019	assay format	Mycobacterium tuberculosis	None	None	None	None	CHEMBL1849	Enoyl-[acyl-carrier-protein] reductase	Mycobacterium tuberculosis	SINGLE PROTEIN	CHEMBL2321872	1	Scientific Literature	ACS Med. Chem. Lett.	2013	None
CHEMBL3088172		0	434.50	0	3.83	7	Cc1csc([C@](C)(O)c2nnc(Nc3ccn(Cc4c(F)cccc4F)n3)s2)n1	Tm	'='	56.5	degrees C				UO_0000027					False	CHEMBL3089485	Binding affinity to Mycobacterium tuberculosis NADH-bound form of full length inhA (1 to 255) assessed as melting temperature by Thermofluor assay	B	BAO_0000357	single protein format	Mycobacterium tuberculosis	None	None	None	None	CHEMBL1849	Enoyl-[acyl-carrier-protein] reductase	Mycobacterium tuberculosis	SINGLE PROTEIN	CHEMBL3085704	1	Scientific Literature	J. Med. Chem.	2013	None
CHEMBL3088172		0	434.50	0	3.83	7	Cc1csc([C@](C)(O)c2nnc(Nc3ccn(Cc4c(F)cccc4F)n3)s2)n1	Kd	'='	11.5	nM	7.94			UO_0000065	18.27	0.37	4.11	8.95	False	CHEMBL3089488	Binding affinity to Mycobacterium tuberculosis NADH-bound form of full length inhA (1 to 255) by SPR assay	B	BAO_0000357	single protein format	Mycobacterium tuberculosis	None	None	None	None	CHEMBL1849	Enoyl-[acyl-carrier-protein] reductase	Mycobacterium tuberculosis	SINGLE PROTEIN	CHEMBL3085704	1	Scientific Literature	J. Med. Chem.	2013	None
CHEMBL233267		0	488.59	1	5.65	8i	COc1ccc(CNC(=O)c2ccc(C3c4nc[nH]c4CCN3c3ccc4ccccc4c3)cc2)cc1	Inhibition	'='	3.5	uM		Non standard unit for type		UO_0000064					False	CHEMBL893064	Inhibition of InhA	B	BAO_0000357	single protein format	None	None	None	None	None	CHEMBL1849	Enoyl-[acyl-carrier-protein] reductase	Mycobacterium tuberculosis	SINGLE PROTEIN	CHEMBL1147971	1	Scientific Literature	Bioorg. Med. Chem. Lett.	2007	None
CHEMBL233266		0	456.98	1	5.14	8h	O=C(NCc1ccccc1)c1ccc(C2c3nc[nH]c3CCN2Cc2cccc(Cl)c2)cc1	Inhibition	'='	3.02	uM		Non standard unit for type		UO_0000064					False	CHEMBL893064	Inhibition of InhA	B	BAO_0000357	single protein format	None	None	None	None	None	CHEMBL1849	Enoyl-[acyl-carrier-protein] reductase	Mycobacterium tuberculosis	SINGLE PROTEIN	CHEMBL1147971	1	Scientific Literature	Bioorg. Med. Chem. Lett.	2007	None
CHEMBL240530		0	293.41	0	4.09	b3	Cc1ccc(C(=O)N2CCC(Cc3ccccc3)CC2)cc1	IC50	'='	5160.0	nM	5.29			UO_0000065	18.02	0.33	1.20	26.03	False	CHEMBL899381	Inhibition of Mycobacterium tuberculosis InhA	B	BAO_0000357	single protein format	Mycobacterium tuberculosis	None	None	None	None	CHEMBL1849	Enoyl-[acyl-carrier-protein] reductase	Mycobacterium tuberculosis	SINGLE PROTEIN	CHEMBL1149715	1	Scientific Literature	Bioorg. Med. Chem.	2007	None
CHEMBL216339		0	422.37	0	4.84	d14	O=C(Nc1cc(C(F)(F)F)cc(C(F)(F)F)c1)C1CC(=O)N(C2CCCCC2)C1	IC50	'='	3670.0	nM	5.43			UO_0000065	12.87	0.26	0.60	11.00	False	CHEMBL907779	Inhibition of Mycobacterium tuberculosis InhA	B	BAO_0000357	single protein format	Mycobacterium tuberculosis	None	None	None	None	CHEMBL1849	Enoyl-[acyl-carrier-protein] reductase	Mycobacterium tuberculosis	SINGLE PROTEIN	CHEMBL1137386	1	Scientific Literature	J. Med. Chem.	2006	None
CHEMBL385605		0	384.51	0	3.25	r5	O=C(Nc1nnc(Cc2ccccc2)s1)C1CC(=O)N(C2CCCCC2)C1	Activity						Not Active						False	CHEMBL907781	Inhibition of Mycobacterium tuberculosis InhA at 20 uM	B	BAO_0000357	single protein format	Mycobacterium tuberculosis	None	None	None	None	CHEMBL1849	Enoyl-[acyl-carrier-protein] reductase	Mycobacterium tuberculosis	SINGLE PROTEIN	CHEMBL1137386	1	Scientific Literature	J. Med. Chem.	2006	None
CHEMBL1254804		0	428.58	1	5.98	11	CCCCCCCCCc1ccc(-c2cccc(C3(O)NC(=O)c4cnccc43)c2)cc1	Inhibition	'='	17.0	%				UO_0000187					False	CHEMBL1250915	Inhibition of Mycobacterium tuberculosis InhA expressed in Escherichia coli at 100 uM after 5 mins	B	BAO_0000019	assay format	Mycobacterium tuberculosis	None	None	None	None	CHEMBL1849	Enoyl-[acyl-carrier-protein] reductase	Mycobacterium tuberculosis	SINGLE PROTEIN	CHEMBL1250492	1	Scientific Literature	Eur. J. Med. Chem.	2010	None
CHEMBL387186		0	314.43	0	3.42	d7	Cc1cc(C)cc(NC(=O)C2CC(=O)N(C3CCCCC3)C2)c1	IC50	'='	3140.0	nM	5.50			UO_0000065	17.50	0.33	2.08	11.14	False	CHEMBL907779	Inhibition of Mycobacterium tuberculosis InhA	B	BAO_0000357	single protein format	Mycobacterium tuberculosis	None	None	None	None	CHEMBL1849	Enoyl-[acyl-carrier-protein] reductase	Mycobacterium tuberculosis	SINGLE PROTEIN	CHEMBL1137386	1	Scientific Literature	J. Med. Chem.	2006	None
CHEMBL3343847		0	268.27	0	2.23	8	O=C(Cn1c(=O)oc2ccccc21)Nc1ccccc1	Inhibition	'='	32.41	%				UO_0000187					False	CHEMBL3389874	Inhibition of Mycobacterium tuberculosis recombinant His6-tagged InhA expressed in Escherichia coli BL21(DE3) using 2-trans-decenoyl-CoA as substrate at 10 uM incubated for 2 hrs prior to substrate addition by spectrophotometry	B	BAO_0000019	assay format	Mycobacterium tuberculosis	None	None	None	None	CHEMBL1849	Enoyl-[acyl-carrier-protein] reductase	Mycobacterium tuberculosis	SINGLE PROTEIN	CHEMBL3352380	1	Scientific Literature	Bioorg. Med. Chem.	2014	None
CHEMBL3343852		0	415.71	0	3.81	13	O=C(Cn1c(=O)oc2cc([N+](=O)[O-])ccc21)Nc1cc(C(F)(F)F)ccc1Cl	Inhibition	'='	32.16	%				UO_0000187					False	CHEMBL3389874	Inhibition of Mycobacterium tuberculosis recombinant His6-tagged InhA expressed in Escherichia coli BL21(DE3) using 2-trans-decenoyl-CoA as substrate at 10 uM incubated for 2 hrs prior to substrate addition by spectrophotometry	B	BAO_0000019	assay format	Mycobacterium tuberculosis	None	None	None	None	CHEMBL1849	Enoyl-[acyl-carrier-protein] reductase	Mycobacterium tuberculosis	SINGLE PROTEIN	CHEMBL3352380	1	Scientific Literature	Bioorg. Med. Chem.	2014	None
CHEMBL3343859		0	306.71	0	2.16	21	O=C(Cn1c(=O)oc2cc(Cl)ccc21)NCc1ccco1	Inhibition	'='	47.48	%				UO_0000187					False	CHEMBL3389874	Inhibition of Mycobacterium tuberculosis recombinant His6-tagged InhA expressed in Escherichia coli BL21(DE3) using 2-trans-decenoyl-CoA as substrate at 10 uM incubated for 2 hrs prior to substrate addition by spectrophotometry	B	BAO_0000019	assay format	Mycobacterium tuberculosis	None	None	None	None	CHEMBL1849	Enoyl-[acyl-carrier-protein] reductase	Mycobacterium tuberculosis	SINGLE PROTEIN	CHEMBL3352380	1	Scientific Literature	Bioorg. Med. Chem.	2014	None
CHEMBL3343867		0	325.35	0	2.84	31	O=C(Cn1c(=O)oc2ccccc21)Nc1nc2ccccc2s1	Inhibition	'='	42.1	%				UO_0000187					False	CHEMBL3389874	Inhibition of Mycobacterium tuberculosis recombinant His6-tagged InhA expressed in Escherichia coli BL21(DE3) using 2-trans-decenoyl-CoA as substrate at 10 uM incubated for 2 hrs prior to substrate addition by spectrophotometry	B	BAO_0000019	assay format	Mycobacterium tuberculosis	None	None	None	None	CHEMBL1849	Enoyl-[acyl-carrier-protein] reductase	Mycobacterium tuberculosis	SINGLE PROTEIN	CHEMBL3352380	1	Scientific Literature	Bioorg. Med. Chem.	2014	None
CHEMBL3343873		0	337.16	0	3.54	1, UPS 14	O=C(Cn1c(=O)oc2ccccc21)Nc1cc(Cl)ccc1Cl	IC50	'='	22120.0	nM	4.66			UO_0000065	13.81	0.29	1.12	7.25	False	CHEMBL3389875	Inhibition of Mycobacterium tuberculosis recombinant His6-tagged InhA expressed in Escherichia coli BL21(DE3) using 2-trans-decenoyl-CoA as substrate incubated for 2 hrs prior to substrate addition by spectrophotometry	B	BAO_0000019	assay format	Mycobacterium tuberculosis	None	None	None	None	CHEMBL1849	Enoyl-[acyl-carrier-protein] reductase	Mycobacterium tuberculosis	SINGLE PROTEIN	CHEMBL3352380	1	Scientific Literature	Bioorg. Med. Chem.	2014	None
CHEMBL3125273		0	453.57	0	2.35	8	CCNC(=O)[C@@H]1C[C@@H](NC(=O)c2cc(CC)nn2C)CN1C(=O)c1ccc2sccc2c1	IC50	'='	121.0	nM	6.92			UO_0000065	15.25	0.30	4.57	7.18	False	CHEMBL3132000	Inhibition of Mycobacterium tuberculosis full length biotinylated InhA (270 amino acids) using DDCoA as substrate assessed as NADH oxidation by fluorimetric analysis	B	BAO_0000357	single protein format	Mycobacterium tuberculosis	None	None	None	None	CHEMBL1849	Enoyl-[acyl-carrier-protein] reductase	Mycobacterium tuberculosis	SINGLE PROTEIN	CHEMBL3124857	1	Scientific Literature	J. Med. Chem.	2014	None
CHEMBL849	TRICLOSAN	4	289.55	1	5.14	Triclosan	Oc1cc(Cl)ccc1Oc1ccc(Cl)cc1Cl	Inhibition	'>'	99.0	%				UO_0000187					True	CHEMBL1840265	Inhibition of Mycobacterium tuberculosis InhA expressed in Escherichia coli BL21 using trans-2-dodecenoyl-Coenzyme A as substrate at 10 uM by spectrophotometry	B	BAO_0000019	assay format	Mycobacterium tuberculosis	None	None	None	None	CHEMBL1849	Enoyl-[acyl-carrier-protein] reductase	Mycobacterium tuberculosis	SINGLE PROTEIN	CHEMBL1833930	1	Scientific Literature	Eur. J. Med. Chem.	2011	None
CHEMBL1835154		0	277.33	0	2.75	3	O=C(Cc1ccccc1)c1cn(Cc2ccccc2)nn1	Inhibition						Not Determined						False	CHEMBL1840265	Inhibition of Mycobacterium tuberculosis InhA expressed in Escherichia coli BL21 using trans-2-dodecenoyl-Coenzyme A as substrate at 10 uM by spectrophotometry	B	BAO_0000019	assay format	Mycobacterium tuberculosis	None	None	None	None	CHEMBL1849	Enoyl-[acyl-carrier-protein] reductase	Mycobacterium tuberculosis	SINGLE PROTEIN	CHEMBL1833930	1	Scientific Literature	Eur. J. Med. Chem.	2011	None
CHEMBL1835161		0	346.22	0	4.06	10	O=C(Cc1ccc(Cl)cc1Cl)c1cn(Cc2ccccc2)nn1	Inhibition						Not Active						False	CHEMBL1840265	Inhibition of Mycobacterium tuberculosis InhA expressed in Escherichia coli BL21 using trans-2-dodecenoyl-Coenzyme A as substrate at 10 uM by spectrophotometry	B	BAO_0000019	assay format	Mycobacterium tuberculosis	None	None	None	None	CHEMBL1849	Enoyl-[acyl-carrier-protein] reductase	Mycobacterium tuberculosis	SINGLE PROTEIN	CHEMBL1833930	1	Scientific Literature	Eur. J. Med. Chem.	2011	None
CHEMBL1835237		0	374.27	0	4.68	13	Cc1cc(C)cc(Cn2cc(C(=O)Cc3ccc(Cl)cc3Cl)nn2)c1	Inhibition						Not Active						False	CHEMBL1840265	Inhibition of Mycobacterium tuberculosis InhA expressed in Escherichia coli BL21 using trans-2-dodecenoyl-Coenzyme A as substrate at 10 uM by spectrophotometry	B	BAO_0000019	assay format	Mycobacterium tuberculosis	None	None	None	None	CHEMBL1849	Enoyl-[acyl-carrier-protein] reductase	Mycobacterium tuberculosis	SINGLE PROTEIN	CHEMBL1833930	1	Scientific Literature	Eur. J. Med. Chem.	2011	None
CHEMBL1835238		0	391.21	0	3.97	14	O=C(Cc1ccc(Cl)cc1Cl)c1cn(Cc2ccc([N+](=O)[O-])cc2)nn1	Inhibition						Not Active						False	CHEMBL1840265	Inhibition of Mycobacterium tuberculosis InhA expressed in Escherichia coli BL21 using trans-2-dodecenoyl-Coenzyme A as substrate at 10 uM by spectrophotometry	B	BAO_0000019	assay format	Mycobacterium tuberculosis	None	None	None	None	CHEMBL1849	Enoyl-[acyl-carrier-protein] reductase	Mycobacterium tuberculosis	SINGLE PROTEIN	CHEMBL1833930	1	Scientific Literature	Eur. J. Med. Chem.	2011	None
CHEMBL1835239		0	368.31	1	5.37	15	CCCCCCCCn1cc(C(=O)Cc2ccc(Cl)cc2Cl)nn1	Inhibition						Not Active						False	CHEMBL1840265	Inhibition of Mycobacterium tuberculosis InhA expressed in Escherichia coli BL21 using trans-2-dodecenoyl-Coenzyme A as substrate at 10 uM by spectrophotometry	B	BAO_0000019	assay format	Mycobacterium tuberculosis	None	None	None	None	CHEMBL1849	Enoyl-[acyl-carrier-protein] reductase	Mycobacterium tuberculosis	SINGLE PROTEIN	CHEMBL1833930	1	Scientific Literature	Eur. J. Med. Chem.	2011	None
CHEMBL1835240		0	301.43	0	3.91	16	CCCCCCCCn1cc(C(O)Cc2ccccc2)nn1	Inhibition						Not Active						False	CHEMBL1840265	Inhibition of Mycobacterium tuberculosis InhA expressed in Escherichia coli BL21 using trans-2-dodecenoyl-Coenzyme A as substrate at 10 uM by spectrophotometry	B	BAO_0000019	assay format	Mycobacterium tuberculosis	None	None	None	None	CHEMBL1849	Enoyl-[acyl-carrier-protein] reductase	Mycobacterium tuberculosis	SINGLE PROTEIN	CHEMBL1833930	1	Scientific Literature	Eur. J. Med. Chem.	2011	None
CHEMBL1835241		0	370.32	1	5.22	17	CCCCCCCCn1cc(C(O)Cc2ccc(Cl)cc2Cl)nn1	Inhibition						Not Active						False	CHEMBL1840265	Inhibition of Mycobacterium tuberculosis InhA expressed in Escherichia coli BL21 using trans-2-dodecenoyl-Coenzyme A as substrate at 10 uM by spectrophotometry	B	BAO_0000019	assay format	Mycobacterium tuberculosis	None	None	None	None	CHEMBL1849	Enoyl-[acyl-carrier-protein] reductase	Mycobacterium tuberculosis	SINGLE PROTEIN	CHEMBL1833930	1	Scientific Literature	Eur. J. Med. Chem.	2011	None
CHEMBL1835247		0	269.39	0	3.64	23	c1ccc(CCc2cn(CC3CCCCC3)nn2)cc1	Inhibition						Not Active						False	CHEMBL1840265	Inhibition of Mycobacterium tuberculosis InhA expressed in Escherichia coli BL21 using trans-2-dodecenoyl-Coenzyme A as substrate at 10 uM by spectrophotometry	B	BAO_0000019	assay format	Mycobacterium tuberculosis	None	None	None	None	CHEMBL1849	Enoyl-[acyl-carrier-protein] reductase	Mycobacterium tuberculosis	SINGLE PROTEIN	CHEMBL1833930	1	Scientific Literature	Eur. J. Med. Chem.	2011	None
CHEMBL1835157		0	305.38	0	3.37	6	Cc1cc(C)cc(Cn2cc(C(=O)Cc3ccccc3)nn2)c1	Inhibition	'='	10.0	%				UO_0000187					False	CHEMBL1840266	Inhibition of Mycobacterium tuberculosis InhA expressed in Escherichia coli BL21 using trans-2-dodecenoyl-Coenzyme A as substrate at 50 uM by spectrophotometry	B	BAO_0000019	assay format	Mycobacterium tuberculosis	None	None	None	None	CHEMBL1849	Enoyl-[acyl-carrier-protein] reductase	Mycobacterium tuberculosis	SINGLE PROTEIN	CHEMBL1833930	1	Scientific Literature	Eur. J. Med. Chem.	2011	None
CHEMBL428967		0	380.44	1	5.55	19	CCCCCCc1ccc(Oc2ccccc2NC(=O)c2ccno2)c(O)c1	IC50	'='	311171.63	nM		Outside typical range		UO_0000065					False	CHEMBL3047415	Inhibition of Mycobacterium tuberculosis InhA	B	BAO_0000357	single protein format	Mycobacterium tuberculosis	None	None	None	None	CHEMBL1849	Enoyl-[acyl-carrier-protein] reductase	Mycobacterium tuberculosis	SINGLE PROTEIN	CHEMBL3044988	1	Scientific Literature	Med Chem Res	2012	None
CHEMBL262343		0	357.41	0	4.33	18	CCCCCCc1ccc(Oc2ccc(NC(=O)C(=O)O)cc2)c(O)c1	IC50	'='	518800.04	nM		Outside typical range		UO_0000065					False	CHEMBL3047415	Inhibition of Mycobacterium tuberculosis InhA	B	BAO_0000357	single protein format	Mycobacterium tuberculosis	None	None	None	None	CHEMBL1849	Enoyl-[acyl-carrier-protein] reductase	Mycobacterium tuberculosis	SINGLE PROTEIN	CHEMBL3044988	1	Scientific Literature	Med Chem Res	2012	None
CHEMBL404984		0	285.39	0	4.89	11	CCCCCCc1ccc(Oc2cccc(N)c2)c(O)c1	IC50	'='	918332.6	nM		Outside typical range		UO_0000065					False	CHEMBL3047415	Inhibition of Mycobacterium tuberculosis InhA	B	BAO_0000357	single protein format	Mycobacterium tuberculosis	None	None	None	None	CHEMBL1849	Enoyl-[acyl-carrier-protein] reductase	Mycobacterium tuberculosis	SINGLE PROTEIN	CHEMBL3044988	1	Scientific Literature	Med Chem Res	2012	None
CHEMBL264679		0	271.36	0	4.70	2	CCCCCCc1ccc(Oc2ccccn2)c(O)c1	IC50	'='	87096.36	nM	4.06			UO_0000065	14.96	0.28	-0.64	9.59	False	CHEMBL3047415	Inhibition of Mycobacterium tuberculosis InhA	B	BAO_0000357	single protein format	Mycobacterium tuberculosis	None	None	None	None	CHEMBL1849	Enoyl-[acyl-carrier-protein] reductase	Mycobacterium tuberculosis	SINGLE PROTEIN	CHEMBL3044988	1	Scientific Literature	Med Chem Res	2012	None
CHEMBL1254721		0	394.56	1	5.48	9	CCCCCCCCCCCCc1cccc(C2(O)NC(=O)c3cnccc32)c1	Inhibition	'='	4.0	%				UO_0000187					True	CHEMBL1250915	Inhibition of Mycobacterium tuberculosis InhA expressed in Escherichia coli at 100 uM after 5 mins	B	BAO_0000019	assay format	Mycobacterium tuberculosis	None	None	None	None	CHEMBL1849	Enoyl-[acyl-carrier-protein] reductase	Mycobacterium tuberculosis	SINGLE PROTEIN	CHEMBL1250492	1	Scientific Literature	Eur. J. Med. Chem.	2010	None
CHEMBL1253716		0	770.54	3	-2.18	INH-NAD	NC(=O)C1=CN([C@@H]2O[C@H](COP(=O)(O)OP(=O)(O)OC[C@H]3O[C@@H](n4cnc5c(N)ncnc54)[C@H](O)[C@@H]3O)[C@@H](O)[C@H]2O)C=C[C@@H]1C(=O)c1ccncc1	Inhibition						Not Determined						False	CHEMBL1250916	Inhibition of Mycobacterium tuberculosis InhA expressed in Escherichia coli at 20 uM after 5 mins	B	BAO_0000019	assay format	Mycobacterium tuberculosis	None	None	None	None	CHEMBL1849	Enoyl-[acyl-carrier-protein] reductase	Mycobacterium tuberculosis	SINGLE PROTEIN	CHEMBL1250492	1	Scientific Literature	Eur. J. Med. Chem.	2010	None
CHEMBL1254805		0	561.56	0	4.94	12	CCCCCCCCCCCCc1cccc(C2(O)NC(=O)c3c[n+](CC(=O)OCC)ccc32)c1.[Br-]	Inhibition	'='	19.0	%				UO_0000187					False	CHEMBL1250917	Inhibition of Mycobacterium tuberculosis InhA expressed in Escherichia coli at 10 uM after 5 mins	B	BAO_0000019	assay format	Mycobacterium tuberculosis	None	None	None	None	CHEMBL1849	Enoyl-[acyl-carrier-protein] reductase	Mycobacterium tuberculosis	SINGLE PROTEIN	CHEMBL1250492	1	Scientific Literature	Eur. J. Med. Chem.	2010	None
CHEMBL1253716		0	770.54	3	-2.18	INH-NAD	NC(=O)C1=CN([C@@H]2O[C@H](COP(=O)(O)OP(=O)(O)OC[C@H]3O[C@@H](n4cnc5c(N)ncnc54)[C@H](O)[C@@H]3O)[C@@H](O)[C@H]2O)C=C[C@@H]1C(=O)c1ccncc1	Inhibition	'='	92.0	%				UO_0000187					False	CHEMBL1250917	Inhibition of Mycobacterium tuberculosis InhA expressed in Escherichia coli at 10 uM after 5 mins	B	BAO_0000019	assay format	Mycobacterium tuberculosis	None	None	None	None	CHEMBL1849	Enoyl-[acyl-carrier-protein] reductase	Mycobacterium tuberculosis	SINGLE PROTEIN	CHEMBL1250492	1	Scientific Literature	Eur. J. Med. Chem.	2010	None
CHEMBL1254722		0	338.45	0	3.92	10	CCCCCCCCc1cccc(C2(O)NC(=O)c3cnccc32)c1	Inhibition	'='	9.0	%				UO_0000187					False	CHEMBL1250915	Inhibition of Mycobacterium tuberculosis InhA expressed in Escherichia coli at 100 uM after 5 mins	B	BAO_0000019	assay format	Mycobacterium tuberculosis	None	None	None	None	CHEMBL1849	Enoyl-[acyl-carrier-protein] reductase	Mycobacterium tuberculosis	SINGLE PROTEIN	CHEMBL1250492	1	Scientific Literature	Eur. J. Med. Chem.	2010	None
CHEMBL1254641		0	410.56	1	5.32	6d	CCCCCCCCCCCCOc1cccc(C2(O)NC(=O)c3cnccc32)c1	Inhibition	'='	80.0	%				UO_0000187					False	CHEMBL1250919	Inhibition of Mycobacterium tuberculosis InhA expressed in Escherichia coli at 100 uM after 2 hrs	B	BAO_0000019	assay format	Mycobacterium tuberculosis	None	None	None	None	CHEMBL1849	Enoyl-[acyl-carrier-protein] reductase	Mycobacterium tuberculosis	SINGLE PROTEIN	CHEMBL1250492	1	Scientific Literature	Eur. J. Med. Chem.	2010	None
CHEMBL1254891		0	577.56	0	4.77	14	CCCCCCCCCCCCOc1cccc(C2(O)NC(=O)c3c[n+](CC(=O)OCC)ccc32)c1.[Br-]	Inhibition	'='	35.0	%				UO_0000187					False	CHEMBL1250915	Inhibition of Mycobacterium tuberculosis InhA expressed in Escherichia coli at 100 uM after 5 mins	B	BAO_0000019	assay format	Mycobacterium tuberculosis	None	None	None	None	CHEMBL1849	Enoyl-[acyl-carrier-protein] reductase	Mycobacterium tuberculosis	SINGLE PROTEIN	CHEMBL1250492	1	Scientific Literature	Eur. J. Med. Chem.	2010	None
CHEMBL1253716		0	770.54	3	-2.18	INH-NAD	NC(=O)C1=CN([C@@H]2O[C@H](COP(=O)(O)OP(=O)(O)OC[C@H]3O[C@@H](n4cnc5c(N)ncnc54)[C@H](O)[C@@H]3O)[C@@H](O)[C@H]2O)C=C[C@@H]1C(=O)c1ccncc1	Inhibition	'='	97.0	%				UO_0000187					False	CHEMBL1250921	Inhibition of Mycobacterium tuberculosis InhA expressed in Escherichia coli at 10 uM after 2 hrs	B	BAO_0000019	assay format	Mycobacterium tuberculosis	None	None	None	None	CHEMBL1849	Enoyl-[acyl-carrier-protein] reductase	Mycobacterium tuberculosis	SINGLE PROTEIN	CHEMBL1250492	1	Scientific Literature	Eur. J. Med. Chem.	2010	None
CHEMBL2323584		0	528.56	1	0.52	3	CC(C)[C@@H]1OC(=O)[C@H](C)[C@H](O)[C@H](Cc2cccnc2)NC(=O)[C@@H](NC(=O)c2ncccc2O)[C@@H](C)OC1=O	Inhibition						Not Active						False	CHEMBL2328685	Inhibition of Mycobacterium tuberculosis InhA S94A mutant assessed as NADH oxidation using 2-trans-dodecenoyl-coA as substrate at 75.7 uM measured every min for 30 mins by spectrophotometric analysis	B	BAO_0000019	assay format	Mycobacterium tuberculosis	None	None	None	None	CHEMBL1849	Enoyl-[acyl-carrier-protein] reductase	Mycobacterium tuberculosis	SINGLE PROTEIN	CHEMBL2321872	1	Scientific Literature	ACS Med. Chem. Lett.	2013	None
CHEMBL1254978		0	498.66	1	5.55	16	CCCCCCCCCCCCOc1cccc(C(=O)C2C=CN(CC(=O)OCC)C=C2C(N)=O)c1	Inhibition	'='	6.0	%				UO_0000187					False	CHEMBL1250915	Inhibition of Mycobacterium tuberculosis InhA expressed in Escherichia coli at 100 uM after 5 mins	B	BAO_0000019	assay format	Mycobacterium tuberculosis	None	None	None	None	CHEMBL1849	Enoyl-[acyl-carrier-protein] reductase	Mycobacterium tuberculosis	SINGLE PROTEIN	CHEMBL1250492	1	Scientific Literature	Eur. J. Med. Chem.	2010	None
CHEMBL1253716		0	770.54	3	-2.18	INH-NAD	NC(=O)C1=CN([C@@H]2O[C@H](COP(=O)(O)OP(=O)(O)OC[C@H]3O[C@@H](n4cnc5c(N)ncnc54)[C@H](O)[C@@H]3O)[C@@H](O)[C@H]2O)C=C[C@@H]1C(=O)c1ccncc1	Inhibition	'='	87.0	%				UO_0000187					False	CHEMBL1250922	Inhibition of Mycobacterium tuberculosis InhA expressed in Escherichia coli at 1 uM after 2 hrs	B	BAO_0000019	assay format	Mycobacterium tuberculosis	None	None	None	None	CHEMBL1849	Enoyl-[acyl-carrier-protein] reductase	Mycobacterium tuberculosis	SINGLE PROTEIN	CHEMBL1250492	1	Scientific Literature	Eur. J. Med. Chem.	2010	None
CHEMBL1914620		0	394.56	1	5.65	11	CCCCCCCCCCCCN1C(=O)c2cnccc2C1(O)c1ccccc1	Inhibition	'='	13.0	%				UO_0000187					False	CHEMBL1919493	Inhibition of Mycobacterium tuberculosis InhA using 2-trans-decenoyl-CoA as substrate at 100 uM after 5 mins by spectrophotometry	B	BAO_0000357	single protein format	Mycobacterium tuberculosis	None	None	None	None	CHEMBL1849	Enoyl-[acyl-carrier-protein] reductase	Mycobacterium tuberculosis	SINGLE PROTEIN	CHEMBL1914444	1	Scientific Literature	Bioorg. Med. Chem.	2011	None
CHEMBL1914621		0	346.52	1	5.06	12	CCCCCCCCCCCCCCC1(O)NC(=O)c2cnccc21	Inhibition	'='	10.0	%				UO_0000187					False	CHEMBL1919493	Inhibition of Mycobacterium tuberculosis InhA using 2-trans-decenoyl-CoA as substrate at 100 uM after 5 mins by spectrophotometry	B	BAO_0000357	single protein format	Mycobacterium tuberculosis	None	None	None	None	CHEMBL1849	Enoyl-[acyl-carrier-protein] reductase	Mycobacterium tuberculosis	SINGLE PROTEIN	CHEMBL1914444	1	Scientific Literature	Bioorg. Med. Chem.	2011	None
CHEMBL1254641		0	410.56	1	5.32	2a	CCCCCCCCCCCCOc1cccc(C2(O)NC(=O)c3cnccc32)c1	Inhibition	'='	12.0	%				UO_0000187					False	CHEMBL1919494	Inhibition of Mycobacterium tuberculosis InhA using 2-trans-decenoyl-CoA as substrate at 30 uM after 5 mins by spectrophotometry	B	BAO_0000357	single protein format	Mycobacterium tuberculosis	None	None	None	None	CHEMBL1849	Enoyl-[acyl-carrier-protein] reductase	Mycobacterium tuberculosis	SINGLE PROTEIN	CHEMBL1914444	1	Scientific Literature	Bioorg. Med. Chem.	2011	None
CHEMBL550610		0	343.50	0	3.99	ZINC00050620	CCN(CC)c1ccc(/C=C2/SC(N3CCCCC3)=NC2=O)cc1	IC50	'='	6170.0	nM	5.21			UO_0000065	15.17	0.30	1.22	14.51	False	CHEMBL1059058	Inhibition of Mycobacterium tuberculosis InhA	B	BAO_0000357	single protein format	Mycobacterium tuberculosis	None	None	None	None	CHEMBL1849	Enoyl-[acyl-carrier-protein] reductase	Mycobacterium tuberculosis	SINGLE PROTEIN	CHEMBL1153618	1	Scientific Literature	Eur. J. Med. Chem.	2009	None
CHEMBL554270		0	317.34	0	2.05	ZINC00089683	CCOC(=O)C1=C(C)N/C(=C/c2cc(OC)ccc2OC)C1=O	IC50	'='	3630.0	nM	5.44			UO_0000065	17.14	0.32	3.39	7.37	False	CHEMBL1059058	Inhibition of Mycobacterium tuberculosis InhA	B	BAO_0000357	single protein format	Mycobacterium tuberculosis	None	None	None	None	CHEMBL1849	Enoyl-[acyl-carrier-protein] reductase	Mycobacterium tuberculosis	SINGLE PROTEIN	CHEMBL1153618	1	Scientific Literature	Eur. J. Med. Chem.	2009	None
CHEMBL560684		0	341.15	0	4.16	ZINC00103353	COc1ccc(C(=O)Nc2cc(Cl)cc(Cl)c2)cc1[N+](=O)[O-]	IC50	'='	7080.0	nM	5.15			UO_0000065	15.10	0.32	0.99	6.32	False	CHEMBL1059058	Inhibition of Mycobacterium tuberculosis InhA	B	BAO_0000357	single protein format	Mycobacterium tuberculosis	None	None	None	None	CHEMBL1849	Enoyl-[acyl-carrier-protein] reductase	Mycobacterium tuberculosis	SINGLE PROTEIN	CHEMBL1153618	1	Scientific Literature	Eur. J. Med. Chem.	2009	None
CHEMBL264679		0	271.36	0	4.70	3a	CCCCCCc1ccc(Oc2ccccn2)c(O)c1	IC50	'='	11500.0	nM	4.94			UO_0000065	18.20	0.34	0.24	11.66	False	CHEMBL936672	Inhibition of 100 nM Mycobacterium tuberculosis H37RV InhA	B	BAO_0000357	single protein format	Mycobacterium tuberculosis	None	None	None	None	CHEMBL1849	Enoyl-[acyl-carrier-protein] reductase	Mycobacterium tuberculosis	SINGLE PROTEIN	CHEMBL1143085	1	Scientific Literature	Bioorg. Med. Chem. Lett.	2008	None
CHEMBL405655		0	271.36	0	4.70	3b	CCCCCCc1ccc(Oc2cccnc2)c(O)c1	IC50	'='	236.0	nM	6.63			UO_0000065	24.42	0.45	1.93	15.65	False	CHEMBL936672	Inhibition of 100 nM Mycobacterium tuberculosis H37RV InhA	B	BAO_0000357	single protein format	Mycobacterium tuberculosis	None	None	None	None	CHEMBL1849	Enoyl-[acyl-carrier-protein] reductase	Mycobacterium tuberculosis	SINGLE PROTEIN	CHEMBL1143085	1	Scientific Literature	Bioorg. Med. Chem. Lett.	2008	None
CHEMBL258933		0	332.40	0	4.11	3f	CCCCCCc1ccc(Oc2nc(OC)cc(OC)n2)c(O)c1	Activity						Not Active						False	CHEMBL936672	Inhibition of 100 nM Mycobacterium tuberculosis H37RV InhA	B	BAO_0000357	single protein format	Mycobacterium tuberculosis	None	None	None	None	CHEMBL1849	Enoyl-[acyl-carrier-protein] reductase	Mycobacterium tuberculosis	SINGLE PROTEIN	CHEMBL1143085	1	Scientific Literature	Bioorg. Med. Chem. Lett.	2008	None
CHEMBL407324		0	357.41	0	4.33	11a	CCCCCCc1ccc(Oc2ccccc2NC(=O)C(=O)O)c(O)c1	IC50	'='	2360.0	nM	5.63			UO_0000065	15.74	0.30	1.30	5.87	False	CHEMBL936672	Inhibition of 100 nM Mycobacterium tuberculosis H37RV InhA	B	BAO_0000357	single protein format	Mycobacterium tuberculosis	None	None	None	None	CHEMBL1849	Enoyl-[acyl-carrier-protein] reductase	Mycobacterium tuberculosis	SINGLE PROTEIN	CHEMBL1143085	1	Scientific Literature	Bioorg. Med. Chem. Lett.	2008	None
CHEMBL264176		0	327.42	1	5.27	10a	CCCCCCc1ccc(Oc2ccccc2NC(C)=O)c(O)c1	IC50	'='	1550.0	nM	5.81			UO_0000065	17.74	0.33	0.54	9.92	False	CHEMBL936672	Inhibition of 100 nM Mycobacterium tuberculosis H37RV InhA	B	BAO_0000357	single protein format	Mycobacterium tuberculosis	None	None	None	None	CHEMBL1849	Enoyl-[acyl-carrier-protein] reductase	Mycobacterium tuberculosis	SINGLE PROTEIN	CHEMBL1143085	1	Scientific Literature	Bioorg. Med. Chem. Lett.	2008	None
CHEMBL264175		0	285.39	0	4.89	14c	CCCCCCc1ccc(Oc2ccc(N)cc2)c(O)c1	Ki	'='	1.0	nM	9.00			UO_0000065	31.54	0.59	4.11	16.22	False	CHEMBL936676	Inhibition of Mycobacterium tuberculosis H37RV InhA	B	BAO_0000357	single protein format	Mycobacterium tuberculosis	None	None	None	None	CHEMBL1849	Enoyl-[acyl-carrier-protein] reductase	Mycobacterium tuberculosis	SINGLE PROTEIN	CHEMBL1143085	1	Scientific Literature	Bioorg. Med. Chem. Lett.	2008	None
CHEMBL264416		0	315.37	1	5.22	13b	CCCCCCc1ccc(Oc2cccc([N+](=O)[O-])c2)c(O)c1	Ki	'='	1.0	nM	9.00			UO_0000065	28.54	0.53	3.78	12.40	False	CHEMBL936676	Inhibition of Mycobacterium tuberculosis H37RV InhA	B	BAO_0000357	single protein format	Mycobacterium tuberculosis	None	None	None	None	CHEMBL1849	Enoyl-[acyl-carrier-protein] reductase	Mycobacterium tuberculosis	SINGLE PROTEIN	CHEMBL1143085	1	Scientific Literature	Bioorg. Med. Chem. Lett.	2008	None
CHEMBL1835245		0	291.40	0	3.73	21	Cc1cc(C)cc(Cn2cc(CCc3ccccc3)nn2)c1	Inhibition						Not Determined						False	CHEMBL1840265	Inhibition of Mycobacterium tuberculosis InhA expressed in Escherichia coli BL21 using trans-2-dodecenoyl-Coenzyme A as substrate at 10 uM by spectrophotometry	B	BAO_0000019	assay format	Mycobacterium tuberculosis	None	None	None	None	CHEMBL1849	Enoyl-[acyl-carrier-protein] reductase	Mycobacterium tuberculosis	SINGLE PROTEIN	CHEMBL1833930	1	Scientific Literature	Eur. J. Med. Chem.	2011	None
CHEMBL1835248		0	299.46	0	4.81	25	CCCCCCCCCn1cc(CCc2ccccc2)nn1	Inhibition						Not Determined						False	CHEMBL1840265	Inhibition of Mycobacterium tuberculosis InhA expressed in Escherichia coli BL21 using trans-2-dodecenoyl-Coenzyme A as substrate at 10 uM by spectrophotometry	B	BAO_0000019	assay format	Mycobacterium tuberculosis	None	None	None	None	CHEMBL1849	Enoyl-[acyl-carrier-protein] reductase	Mycobacterium tuberculosis	SINGLE PROTEIN	CHEMBL1833930	1	Scientific Literature	Eur. J. Med. Chem.	2011	None
CHEMBL217773		0	378.47	0	4.60	s19	O=C(Nc1ccc(Oc2ccccc2)cc1)C1CC(=O)N(C2CCCCC2)C1	IC50	'>'	100000.0	nM				UO_0000065					False	CHEMBL907779	Inhibition of Mycobacterium tuberculosis InhA	B	BAO_0000357	single protein format	Mycobacterium tuberculosis	None	None	None	None	CHEMBL1849	Enoyl-[acyl-carrier-protein] reductase	Mycobacterium tuberculosis	SINGLE PROTEIN	CHEMBL1137386	1	Scientific Literature	J. Med. Chem.	2006	None
CHEMBL217332		0	329.40	0	1.91	g60	NC(=O)c1cccc(NC(=O)C2CC(=O)N(C3CCCCC3)C2)c1	Activity						Not Active						False	CHEMBL907779	Inhibition of Mycobacterium tuberculosis InhA	B	BAO_0000357	single protein format	Mycobacterium tuberculosis	None	None	None	None	CHEMBL1849	Enoyl-[acyl-carrier-protein] reductase	Mycobacterium tuberculosis	SINGLE PROTEIN	CHEMBL1137386	1	Scientific Literature	J. Med. Chem.	2006	None
CHEMBL385850		0	278.40	0	2.23	r8	O=C(NC1CCCC1)C1CC(=O)N(C2CCCCC2)C1	Activity						Not Active						False	CHEMBL907781	Inhibition of Mycobacterium tuberculosis InhA at 20 uM	B	BAO_0000357	single protein format	Mycobacterium tuberculosis	None	None	None	None	CHEMBL1849	Enoyl-[acyl-carrier-protein] reductase	Mycobacterium tuberculosis	SINGLE PROTEIN	CHEMBL1137386	1	Scientific Literature	J. Med. Chem.	2006	None
CHEMBL216132		0	371.51	0	3.62	r6	N#Cc1c(NC(=O)C2CC(=O)N(C3CCCCC3)C2)sc2c1CCCC2	Activity						Not Active						False	CHEMBL907781	Inhibition of Mycobacterium tuberculosis InhA at 20 uM	B	BAO_0000357	single protein format	Mycobacterium tuberculosis	None	None	None	None	CHEMBL1849	Enoyl-[acyl-carrier-protein] reductase	Mycobacterium tuberculosis	SINGLE PROTEIN	CHEMBL1137386	1	Scientific Literature	J. Med. Chem.	2006	None
CHEMBL407242		0	338.43	0	1.80	r3	COCc1nnc(NC(=O)C2CC(=O)N(C3CCCCC3)C2)s1	Activity						Not Active						False	CHEMBL907781	Inhibition of Mycobacterium tuberculosis InhA at 20 uM	B	BAO_0000357	single protein format	Mycobacterium tuberculosis	None	None	None	None	CHEMBL1849	Enoyl-[acyl-carrier-protein] reductase	Mycobacterium tuberculosis	SINGLE PROTEIN	CHEMBL1137386	1	Scientific Literature	J. Med. Chem.	2006	None
CHEMBL429075		0	521.45	2	5.80	9a	COc1ccc(CNC(=O)c2ccc(C3c4nc[nH]c4CCN3Cc3cccc(Cl)c3Cl)cc2)cc1	Inhibition	'='	0.24	uM		Non standard unit for type		UO_0000064					False	CHEMBL893064	Inhibition of InhA	B	BAO_0000357	single protein format	None	None	None	None	None	CHEMBL1849	Enoyl-[acyl-carrier-protein] reductase	Mycobacterium tuberculosis	SINGLE PROTEIN	CHEMBL1147971	1	Scientific Literature	Bioorg. Med. Chem. Lett.	2007	None
CHEMBL429075		0	521.45	2	5.80	9a	COc1ccc(CNC(=O)c2ccc(C3c4nc[nH]c4CCN3Cc3cccc(Cl)c3Cl)cc2)cc1	Inhibition	'>'	10.0	uM		Non standard unit for type		UO_0000064					False	CHEMBL893064	Inhibition of InhA	B	BAO_0000357	single protein format	None	None	None	None	None	CHEMBL1849	Enoyl-[acyl-carrier-protein] reductase	Mycobacterium tuberculosis	SINGLE PROTEIN	CHEMBL1147971	1	Scientific Literature	Bioorg. Med. Chem. Lett.	2007	None
CHEMBL233475		0	458.57	1	5.65	8l	O=C(NCc1ccccc1)c1ccc(C2c3nc[nH]c3CCN2c2ccc3ccccc3c2)cc1	Inhibition	'='	13.38	uM		Non standard unit for type		UO_0000064					False	CHEMBL893064	Inhibition of InhA	B	BAO_0000357	single protein format	None	None	None	None	None	CHEMBL1849	Enoyl-[acyl-carrier-protein] reductase	Mycobacterium tuberculosis	SINGLE PROTEIN	CHEMBL1147971	1	Scientific Literature	Bioorg. Med. Chem. Lett.	2007	None
CHEMBL258932		0	272.35	0	4.10	3e	CCCCCCc1ccc(Oc2cnccn2)c(O)c1	IC50	'='	650.0	nM	6.19			UO_0000065	22.72	0.42	2.09	11.20	False	CHEMBL936672	Inhibition of 100 nM Mycobacterium tuberculosis H37RV InhA	B	BAO_0000357	single protein format	Mycobacterium tuberculosis	None	None	None	None	CHEMBL1849	Enoyl-[acyl-carrier-protein] reductase	Mycobacterium tuberculosis	SINGLE PROTEIN	CHEMBL1143085	1	Scientific Literature	Bioorg. Med. Chem. Lett.	2008	None
CHEMBL429332		0	286.38	0	4.40	2d	CCCCCCc1ccc(Oc2ncccn2)c(OC)c1	IC50	'>'	100000000.0	nM		Outside typical range		UO_0000065					False	CHEMBL936672	Inhibition of 100 nM Mycobacterium tuberculosis H37RV InhA	B	BAO_0000357	single protein format	Mycobacterium tuberculosis	None	None	None	None	CHEMBL1849	Enoyl-[acyl-carrier-protein] reductase	Mycobacterium tuberculosis	SINGLE PROTEIN	CHEMBL1143085	1	Scientific Literature	Bioorg. Med. Chem. Lett.	2008	None
CHEMBL264417		0	315.37	1	5.22	13c	CCCCCCc1ccc(Oc2ccc([N+](=O)[O-])cc2)c(O)c1	Ki	'='	1.0	nM	9.00			UO_0000065	28.54	0.53	3.78	12.40	False	CHEMBL936676	Inhibition of Mycobacterium tuberculosis H37RV InhA	B	BAO_0000357	single protein format	Mycobacterium tuberculosis	None	None	None	None	CHEMBL1849	Enoyl-[acyl-carrier-protein] reductase	Mycobacterium tuberculosis	SINGLE PROTEIN	CHEMBL1143085	1	Scientific Literature	Bioorg. Med. Chem. Lett.	2008	None
CHEMBL258931		0	272.35	0	4.10	3d	CCCCCCc1ccc(Oc2ncccn2)c(O)c1	Ki	'='	1.0	nM	9.00			UO_0000065	33.05	0.61	4.90	16.29	False	CHEMBL936676	Inhibition of Mycobacterium tuberculosis H37RV InhA	B	BAO_0000357	single protein format	Mycobacterium tuberculosis	None	None	None	None	CHEMBL1849	Enoyl-[acyl-carrier-protein] reductase	Mycobacterium tuberculosis	SINGLE PROTEIN	CHEMBL1143085	1	Scientific Literature	Bioorg. Med. Chem. Lett.	2008	None
CHEMBL241172		0	409.53	1	5.02	p11	Cc1ccc(C(c2ccccc2)N2CCN(C(=O)c3ccc4[nH]ccc4c3)CC2)cc1	Inhibition	'='	74.0	%				UO_0000187					False	CHEMBL899382	Inhibition of Mycobacterium tuberculosis InhA at 15 uM	B	BAO_0000357	single protein format	Mycobacterium tuberculosis	None	None	None	None	CHEMBL1849	Enoyl-[acyl-carrier-protein] reductase	Mycobacterium tuberculosis	SINGLE PROTEIN	CHEMBL1149715	1	Scientific Literature	Bioorg. Med. Chem.	2007	None
CHEMBL264682		0	270.37	1	5.31	19	CCCCCCc1ccc(Oc2ccccc2)c(O)c1	IC50	'='	11.0	nM	7.96			UO_0000065	29.44	0.54	2.65	27.01	False	CHEMBL936673	Inhibition of 1 nM Mycobacterium tuberculosis H37RV InhA	B	BAO_0000357	single protein format	Mycobacterium tuberculosis	None	None	None	None	CHEMBL1849	Enoyl-[acyl-carrier-protein] reductase	Mycobacterium tuberculosis	SINGLE PROTEIN	CHEMBL1143085	1	Scientific Literature	Bioorg. Med. Chem. Lett.	2008	None
CHEMBL404983		0	327.42	1	5.27	10b	CCCCCCc1ccc(Oc2cccc(NC(C)=O)c2)c(O)c1	IC50	'='	5600.0	nM	5.25			UO_0000065	16.04	0.30	-0.02	8.97	False	CHEMBL936672	Inhibition of 100 nM Mycobacterium tuberculosis H37RV InhA	B	BAO_0000357	single protein format	Mycobacterium tuberculosis	None	None	None	None	CHEMBL1849	Enoyl-[acyl-carrier-protein] reductase	Mycobacterium tuberculosis	SINGLE PROTEIN	CHEMBL1143085	1	Scientific Literature	Bioorg. Med. Chem. Lett.	2008	None
CHEMBL2023779		0	327.52	1	5.51	16	CCCCCCCCCCc1cn(CCc2ccccc2C)nn1	Inhibition	'='	58.0	%				UO_0000187					False	CHEMBL2027584	Inhibition of Mycobacterium tuberculosis recombinant InhA expressed in Escherichia coli using trans-2-dodecenoyl-coenzyme-A as substrate at 50 uM	B	BAO_0000019	assay format	Mycobacterium tuberculosis	None	None	None	None	CHEMBL1849	Enoyl-[acyl-carrier-protein] reductase	Mycobacterium tuberculosis	SINGLE PROTEIN	CHEMBL2021808	1	Scientific Literature	Eur. J. Med. Chem.	2012	None
CHEMBL2023772		0	313.49	1	5.20	9	CCCCCCCCCCc1cn(CCc2ccccc2)nn1	Inhibition	'='	43.0	%				UO_0000187					False	CHEMBL2027584	Inhibition of Mycobacterium tuberculosis recombinant InhA expressed in Escherichia coli using trans-2-dodecenoyl-coenzyme-A as substrate at 50 uM	B	BAO_0000019	assay format	Mycobacterium tuberculosis	None	None	None	None	CHEMBL1849	Enoyl-[acyl-carrier-protein] reductase	Mycobacterium tuberculosis	SINGLE PROTEIN	CHEMBL2021808	1	Scientific Literature	Eur. J. Med. Chem.	2012	None
CHEMBL2023781		0	285.43	0	4.62	18	CCCCCCCCCn1cc(Cc2ccccc2)nn1	Inhibition	'='	75.0	%				UO_0000187					False	CHEMBL2027584	Inhibition of Mycobacterium tuberculosis recombinant InhA expressed in Escherichia coli using trans-2-dodecenoyl-coenzyme-A as substrate at 50 uM	B	BAO_0000019	assay format	Mycobacterium tuberculosis	None	None	None	None	CHEMBL1849	Enoyl-[acyl-carrier-protein] reductase	Mycobacterium tuberculosis	SINGLE PROTEIN	CHEMBL2021808	1	Scientific Literature	Eur. J. Med. Chem.	2012	None
CHEMBL2023771		0	257.38	0	3.64	8	CCCCCCc1cn(CCc2ccccc2)nn1	Inhibition	'='	10.0	%				UO_0000187					False	CHEMBL2027584	Inhibition of Mycobacterium tuberculosis recombinant InhA expressed in Escherichia coli using trans-2-dodecenoyl-coenzyme-A as substrate at 50 uM	B	BAO_0000019	assay format	Mycobacterium tuberculosis	None	None	None	None	CHEMBL1849	Enoyl-[acyl-carrier-protein] reductase	Mycobacterium tuberculosis	SINGLE PROTEIN	CHEMBL2021808	1	Scientific Literature	Eur. J. Med. Chem.	2012	None
CHEMBL3125104		0	467.53	0	1.33	69	CCc1cc(C(=O)N[C@@H]2C[C@@H](C(=O)NCCO)N(C(=O)c3coc4ccccc34)C2)n(CC)n1	IC50	'='	3.0	nM	8.52			UO_0000065	18.23	0.34	7.19	6.57	False	CHEMBL3132000	Inhibition of Mycobacterium tuberculosis full length biotinylated InhA (270 amino acids) using DDCoA as substrate assessed as NADH oxidation by fluorimetric analysis	B	BAO_0000357	single protein format	Mycobacterium tuberculosis	None	None	None	None	CHEMBL1849	Enoyl-[acyl-carrier-protein] reductase	Mycobacterium tuberculosis	SINGLE PROTEIN	CHEMBL3124857	1	Scientific Literature	J. Med. Chem.	2014	None
CHEMBL3125270		0	423.47	0	1.71	65	CCc1cc(C(=O)N[C@@H]2C[C@@H](C(N)=O)N(C(=O)c3coc4ccccc34)C2)n(CC)n1	IC50	'='	4.0	nM	8.40			UO_0000065	19.83	0.37	6.69	6.80	False	CHEMBL3132000	Inhibition of Mycobacterium tuberculosis full length biotinylated InhA (270 amino acids) using DDCoA as substrate assessed as NADH oxidation by fluorimetric analysis	B	BAO_0000357	single protein format	Mycobacterium tuberculosis	None	None	None	None	CHEMBL1849	Enoyl-[acyl-carrier-protein] reductase	Mycobacterium tuberculosis	SINGLE PROTEIN	CHEMBL3124857	1	Scientific Literature	J. Med. Chem.	2014	None
CHEMBL3125262		0	503.56	1	2.96	48	CCc1cc(C(=O)N[C@@H]2C[C@@H](C(=O)NCc3ccc(C)o3)N(C(=O)c3coc4ccccc34)C2)n(C)n1	IC50	'='	21.0	nM	7.68			UO_0000065	15.25	0.28	4.72	6.26	False	CHEMBL3132000	Inhibition of Mycobacterium tuberculosis full length biotinylated InhA (270 amino acids) using DDCoA as substrate assessed as NADH oxidation by fluorimetric analysis	B	BAO_0000357	single protein format	Mycobacterium tuberculosis	None	None	None	None	CHEMBL1849	Enoyl-[acyl-carrier-protein] reductase	Mycobacterium tuberculosis	SINGLE PROTEIN	CHEMBL3124857	1	Scientific Literature	J. Med. Chem.	2014	None
CHEMBL3125260		0	505.54	1	1.75	46	CCc1cc(C(=O)N[C@@H]2C[C@@H](C(=O)NCc3nc(C)no3)N(C(=O)c3coc4ccccc34)C2)n(C)n1	IC50	'='	7.0	nM	8.15			UO_0000065	16.13	0.30	6.40	5.50	False	CHEMBL3132000	Inhibition of Mycobacterium tuberculosis full length biotinylated InhA (270 amino acids) using DDCoA as substrate assessed as NADH oxidation by fluorimetric analysis	B	BAO_0000357	single protein format	Mycobacterium tuberculosis	None	None	None	None	CHEMBL1849	Enoyl-[acyl-carrier-protein] reductase	Mycobacterium tuberculosis	SINGLE PROTEIN	CHEMBL3124857	1	Scientific Literature	J. Med. Chem.	2014	None
CHEMBL3125285		0	509.56	1	1.81	20	CCOC(=O)CCNC(=O)[C@@H]1C[C@@H](NC(=O)c2cc(CC)nn2C)CN1C(=O)c1coc2ccccc12	IC50	'='	22.0	nM	7.66			UO_0000065	15.03	0.28	5.85	5.64	False	CHEMBL3132000	Inhibition of Mycobacterium tuberculosis full length biotinylated InhA (270 amino acids) using DDCoA as substrate assessed as NADH oxidation by fluorimetric analysis	B	BAO_0000357	single protein format	Mycobacterium tuberculosis	None	None	None	None	CHEMBL1849	Enoyl-[acyl-carrier-protein] reductase	Mycobacterium tuberculosis	SINGLE PROTEIN	CHEMBL3124857	1	Scientific Literature	J. Med. Chem.	2014	None
CHEMBL3125281		0	491.47	0	2.42	16	CCc1cc(C(=O)N[C@@H]2C[C@@H](C(=O)NCC(F)(F)F)N(C(=O)c3coc4ccccc34)C2)n(C)n1	IC50	'='	46.0	nM	7.34			UO_0000065	14.93	0.29	4.92	6.70	False	CHEMBL3132000	Inhibition of Mycobacterium tuberculosis full length biotinylated InhA (270 amino acids) using DDCoA as substrate assessed as NADH oxidation by fluorimetric analysis	B	BAO_0000357	single protein format	Mycobacterium tuberculosis	None	None	None	None	CHEMBL1849	Enoyl-[acyl-carrier-protein] reductase	Mycobacterium tuberculosis	SINGLE PROTEIN	CHEMBL3124857	1	Scientific Literature	J. Med. Chem.	2014	None
CHEMBL3125279		0	409.45	0	1.23	14	CCc1cc(C(=O)N[C@@H]2C[C@@H](C(N)=O)N(C(=O)c3coc4ccccc34)C2)n(C)n1	IC50	'='	12.0	nM	7.92			UO_0000065	19.35	0.36	6.69	6.42	False	CHEMBL3132000	Inhibition of Mycobacterium tuberculosis full length biotinylated InhA (270 amino acids) using DDCoA as substrate assessed as NADH oxidation by fluorimetric analysis	B	BAO_0000357	single protein format	Mycobacterium tuberculosis	None	None	None	None	CHEMBL1849	Enoyl-[acyl-carrier-protein] reductase	Mycobacterium tuberculosis	SINGLE PROTEIN	CHEMBL3124857	1	Scientific Literature	J. Med. Chem.	2014	None
CHEMBL3098353		0	306.37	0	2.38	6a	O=C1CC(N2CCc3ccccc3C2)C(=O)N1c1ccccc1	Inhibition	'='	20.0	%				UO_0000187					False	CHEMBL3100315	Inhibition of Mycobacterium tuberculosis recombinant His6x-tagged InhA expressed in Escherichia coli BL21 at 50 uM	B	BAO_0000019	assay format	Mycobacterium tuberculosis	None	None	None	None	CHEMBL1849	Enoyl-[acyl-carrier-protein] reductase	Mycobacterium tuberculosis	SINGLE PROTEIN	CHEMBL3098007	1	Scientific Literature	Eur. J. Med. Chem.	2014	None
CHEMBL1254805		0	561.56	0	4.94	12	CCCCCCCCCCCCc1cccc(C2(O)NC(=O)c3c[n+](CC(=O)OCC)ccc32)c1.[Br-]	Inhibition	'='	91.0	%				UO_0000187					False	CHEMBL1250915	Inhibition of Mycobacterium tuberculosis InhA expressed in Escherichia coli at 100 uM after 5 mins	B	BAO_0000019	assay format	Mycobacterium tuberculosis	None	None	None	None	CHEMBL1849	Enoyl-[acyl-carrier-protein] reductase	Mycobacterium tuberculosis	SINGLE PROTEIN	CHEMBL1250492	1	Scientific Literature	Eur. J. Med. Chem.	2010	None
CHEMBL1254977		0	607.59	1	4.14	15	CCCCCCCCCCCCOc1cccc(C2(O)NC(=O)c3c[n+](CC(=O)OCCCO)ccc32)c1.[Br-]	Inhibition	'='	30.0	%				UO_0000187					False	CHEMBL1250915	Inhibition of Mycobacterium tuberculosis InhA expressed in Escherichia coli at 100 uM after 5 mins	B	BAO_0000019	assay format	Mycobacterium tuberculosis	None	None	None	None	CHEMBL1849	Enoyl-[acyl-carrier-protein] reductase	Mycobacterium tuberculosis	SINGLE PROTEIN	CHEMBL1250492	1	Scientific Literature	Eur. J. Med. Chem.	2010	None
CHEMBL1253716		0	770.54	3	-2.18	INH-NAD	NC(=O)C1=CN([C@@H]2O[C@H](COP(=O)(O)OP(=O)(O)OC[C@H]3O[C@@H](n4cnc5c(N)ncnc54)[C@H](O)[C@@H]3O)[C@@H](O)[C@H]2O)C=C[C@@H]1C(=O)c1ccncc1	Inhibition	'='	67.0	%				UO_0000187					False	CHEMBL1250918	Inhibition of Mycobacterium tuberculosis InhA expressed in Escherichia coli at 1 uM after 5 mins	B	BAO_0000019	assay format	Mycobacterium tuberculosis	None	None	None	None	CHEMBL1849	Enoyl-[acyl-carrier-protein] reductase	Mycobacterium tuberculosis	SINGLE PROTEIN	CHEMBL1250492	1	Scientific Literature	Eur. J. Med. Chem.	2010	None
CHEMBL3088175		0	435.49	0	3.22	10	Cc1csc(C(C)(O)c2nnc(Nc3ncn(Cc4c(F)cccc4F)n3)s2)n1	IC50	'='	30.0	nM	7.52			UO_0000065	17.27	0.35	4.30	7.40	False	CHEMBL3089491	Inhibition of Mycobacterium tuberculosis full length inhA expressed in Escherichia coli BL21 preincubated for 15 mins by fluorescence based assay in presence of NADH	B	BAO_0000019	assay format	Mycobacterium tuberculosis	None	None	None	None	CHEMBL1849	Enoyl-[acyl-carrier-protein] reductase	Mycobacterium tuberculosis	SINGLE PROTEIN	CHEMBL3085704	1	Scientific Literature	J. Med. Chem.	2013	None
CHEMBL3088172		0	434.50	0	3.83	7	Cc1csc([C@](C)(O)c2nnc(Nc3ccn(Cc4c(F)cccc4F)n3)s2)n1	IC50	'='	3.0	nM	8.52			UO_0000065	19.62	0.40	4.69	9.60	False	CHEMBL3089491	Inhibition of Mycobacterium tuberculosis full length inhA expressed in Escherichia coli BL21 preincubated for 15 mins by fluorescence based assay in presence of NADH	B	BAO_0000019	assay format	Mycobacterium tuberculosis	None	None	None	None	CHEMBL1849	Enoyl-[acyl-carrier-protein] reductase	Mycobacterium tuberculosis	SINGLE PROTEIN	CHEMBL3085704	1	Scientific Literature	J. Med. Chem.	2013	None
CHEMBL3335464		0	441.60	0	3.63	1	COCCN(C1CCN(Cc2c(-c3ccccc3)[nH]c3c(C)cccc23)C1)S(C)(=O)=O	IC50	'>'	100000.0	nM				UO_0000065					False	CHEMBL3386587	Inhibition of Mycobacterium tuberculosis InhA using dodecyl coA as substrate by LC-MS/MS analysis	B	BAO_0000357	single protein format	Mycobacterium tuberculosis	None	None	None	None	CHEMBL1849	Enoyl-[acyl-carrier-protein] reductase	Mycobacterium tuberculosis	SINGLE PROTEIN	CHEMBL3351608	1	Scientific Literature	ACS Med. Chem. Lett.	2014	None
CHEMBL3331292		0	398.88	0	3.28	36	Cc1nc2ccc(Cl)cc2c(=O)n1CC(=O)NCc1nc2ccccc2s1	Inhibition	'='	60.32	%				UO_0000187					False	CHEMBL3385191	Inhibition of Mycobacterium tuberculosis recombinant InhA expressed in Escherichia coli BL21 (DE3) using 2-trans-decenoyl substrate at 10 uM by spectrophotometry	B	BAO_0000019	assay format	Mycobacterium tuberculosis	None	None	None	None	CHEMBL1849	Enoyl-[acyl-carrier-protein] reductase	Mycobacterium tuberculosis	SINGLE PROTEIN	CHEMBL3352048	1	Scientific Literature	Eur. J. Med. Chem.	2014	None
CHEMBL3331285		0	345.34	0	1.08	29	O=C(Cn1cnc2ccccc2c1=O)NCc1ncc([N+](=O)[O-])s1	Inhibition	'='	41.23	%				UO_0000187					False	CHEMBL3385191	Inhibition of Mycobacterium tuberculosis recombinant InhA expressed in Escherichia coli BL21 (DE3) using 2-trans-decenoyl substrate at 10 uM by spectrophotometry	B	BAO_0000019	assay format	Mycobacterium tuberculosis	None	None	None	None	CHEMBL1849	Enoyl-[acyl-carrier-protein] reductase	Mycobacterium tuberculosis	SINGLE PROTEIN	CHEMBL3352048	1	Scientific Literature	Eur. J. Med. Chem.	2014	None
CHEMBL3331274		0	416.19	0	4.36	10	O=C(Cn1cnc2ccc(Cl)cc2c1=O)Nc1cc(C(F)(F)F)ccc1Cl	Inhibition	'='	80.12	%				UO_0000187					False	CHEMBL3385191	Inhibition of Mycobacterium tuberculosis recombinant InhA expressed in Escherichia coli BL21 (DE3) using 2-trans-decenoyl substrate at 10 uM by spectrophotometry	B	BAO_0000019	assay format	Mycobacterium tuberculosis	None	None	None	None	CHEMBL1849	Enoyl-[acyl-carrier-protein] reductase	Mycobacterium tuberculosis	SINGLE PROTEIN	CHEMBL3352048	1	Scientific Literature	Eur. J. Med. Chem.	2014	None
CHEMBL3331284		0	347.83	0	2.74	27	Cc1nc2ccc(Cl)cc2c(=O)n1CC(=O)NCc1cccs1	IC50	'='	6760.0	nM	5.17			UO_0000065	14.86	0.31	2.43	8.08	False	CHEMBL3385192	Inhibition of Mycobacterium tuberculosis recombinant InhA expressed in Escherichia coli BL21 (DE3) using 2-trans-decenoyl substrate by spectrophotometry	B	BAO_0000019	assay format	Mycobacterium tuberculosis	None	None	None	None	CHEMBL1849	Enoyl-[acyl-carrier-protein] reductase	Mycobacterium tuberculosis	SINGLE PROTEIN	CHEMBL3352048	1	Scientific Literature	Eur. J. Med. Chem.	2014	None
CHEMBL3329240		0	443.87	0	3.19	40	Cc1nc2ccc(Cl)cc2c(=O)n1CC(=O)NCc1nc2ccc([N+](=O)[O-])cc2s1	IC50						Not Determined						False	CHEMBL3385192	Inhibition of Mycobacterium tuberculosis recombinant InhA expressed in Escherichia coli BL21 (DE3) using 2-trans-decenoyl substrate by spectrophotometry	B	BAO_0000019	assay format	Mycobacterium tuberculosis	None	None	None	None	CHEMBL1849	Enoyl-[acyl-carrier-protein] reductase	Mycobacterium tuberculosis	SINGLE PROTEIN	CHEMBL3352048	1	Scientific Literature	Eur. J. Med. Chem.	2014	None
CHEMBL3393959		0	388.90	0	4.87	4c	O=C(c1ccc(Cl)cc1)N1CCN(C2c3ccccc3-c3ccccc32)CC1	TDI						Not Active						False	CHEMBL3395432	Inhibition of Mycobacterium tuberculosis recombinant InhA assessed as NADH oxidation to NAD+ at 0.2 uM using 2-trans-dodecenoyl-CoA substrate measured up to 30 mins by UV/visible spectrophotometry	B	BAO_0000357	single protein format	Mycobacterium tuberculosis	None	None	None	None	CHEMBL1849	Enoyl-[acyl-carrier-protein] reductase	Mycobacterium tuberculosis	SINGLE PROTEIN	CHEMBL3392963	1	Scientific Literature	Eur. J. Med. Chem.	2015	None
CHEMBL3393976		0	374.46	0	4.37	10e	O=C(c1ccc(F)cc1)N1CCN(C(c2ccccc2)c2ccccc2)CC1	IC50	'>'	50000.0	nM				UO_0000065					False	CHEMBL3395431	Inhibition of Mycobacterium tuberculosis recombinant InhA assessed as NADH oxidation to NAD+ using 2-trans-dodecenoyl-CoA substrate by UV/visible spectrophotometry	B	BAO_0000357	single protein format	Mycobacterium tuberculosis	None	None	None	None	CHEMBL1849	Enoyl-[acyl-carrier-protein] reductase	Mycobacterium tuberculosis	SINGLE PROTEIN	CHEMBL3392963	1	Scientific Literature	Eur. J. Med. Chem.	2015	None
CHEMBL3393964		0	372.44	0	4.35	4i	O=C(c1ccccc1F)N1CCN(C2c3ccccc3-c3ccccc32)CC1	IC50	'='	361.0	nM	6.44			UO_0000065	17.30	0.31	2.09	27.36	False	CHEMBL3395431	Inhibition of Mycobacterium tuberculosis recombinant InhA assessed as NADH oxidation to NAD+ using 2-trans-dodecenoyl-CoA substrate by UV/visible spectrophotometry	B	BAO_0000357	single protein format	Mycobacterium tuberculosis	None	None	None	None	CHEMBL1849	Enoyl-[acyl-carrier-protein] reductase	Mycobacterium tuberculosis	SINGLE PROTEIN	CHEMBL3392963	1	Scientific Literature	Eur. J. Med. Chem.	2015	None
CHEMBL3393962		0	368.48	0	4.52	4g	Cc1ccccc1C(=O)N1CCN(C2c3ccccc3-c3ccccc32)CC1	IC50	'='	5990.0	nM	5.22			UO_0000065	14.17	0.25	0.70	22.18	False	CHEMBL3395431	Inhibition of Mycobacterium tuberculosis recombinant InhA assessed as NADH oxidation to NAD+ using 2-trans-dodecenoyl-CoA substrate by UV/visible spectrophotometry	B	BAO_0000357	single protein format	Mycobacterium tuberculosis	None	None	None	None	CHEMBL1849	Enoyl-[acyl-carrier-protein] reductase	Mycobacterium tuberculosis	SINGLE PROTEIN	CHEMBL3392963	1	Scientific Literature	Eur. J. Med. Chem.	2015	None
CHEMBL1223644		0	372.44	0	4.35	4d	O=C(c1ccc(F)cc1)N1CCN(C2c3ccccc3-c3ccccc32)CC1	IC50	'='	397.0	nM	6.40			UO_0000065	17.19	0.31	2.05	27.18	False	CHEMBL3395431	Inhibition of Mycobacterium tuberculosis recombinant InhA assessed as NADH oxidation to NAD+ using 2-trans-dodecenoyl-CoA substrate by UV/visible spectrophotometry	B	BAO_0000357	single protein format	Mycobacterium tuberculosis	None	None	None	None	CHEMBL1849	Enoyl-[acyl-carrier-protein] reductase	Mycobacterium tuberculosis	SINGLE PROTEIN	CHEMBL3392963	1	Scientific Literature	Eur. J. Med. Chem.	2015	None
CHEMBL3393959		0	388.90	0	4.87	4c	O=C(c1ccc(Cl)cc1)N1CCN(C2c3ccccc3-c3ccccc32)CC1	IC50	'='	1690.0	nM	5.77			UO_0000065	14.84	0.28	0.90	24.51	False	CHEMBL3395431	Inhibition of Mycobacterium tuberculosis recombinant InhA assessed as NADH oxidation to NAD+ using 2-trans-dodecenoyl-CoA substrate by UV/visible spectrophotometry	B	BAO_0000357	single protein format	Mycobacterium tuberculosis	None	None	None	None	CHEMBL1849	Enoyl-[acyl-carrier-protein] reductase	Mycobacterium tuberculosis	SINGLE PROTEIN	CHEMBL3392963	1	Scientific Literature	Eur. J. Med. Chem.	2015	None
CHEMBL392127		0	368.48	0	4.52	4b	Cc1ccc(C(=O)N2CCN(C3c4ccccc4-c4ccccc43)CC2)cc1	Kii	'='	0.181	uM				UO_0000064					False	CHEMBL3395433	Uncompetitive inhibition of Mycobacterium tuberculosis recombinant InhA assessed as inhibitory dissociation constant for the enzyme-substrate-inhibitor complex by measuring NADH oxidation to NAD+ using fixed 2-trans-dodecenoyl-CoA substrate and varying NADH levels by UV/visible spectrophotometry	B	BAO_0000357	single protein format	Mycobacterium tuberculosis	None	None	None	None	CHEMBL1849	Enoyl-[acyl-carrier-protein] reductase	Mycobacterium tuberculosis	SINGLE PROTEIN	CHEMBL3392963	1	Scientific Literature	Eur. J. Med. Chem.	2015	None
CHEMBL3397503		0	300.32	0	2.66	9c	O=c1[nH]c2c(n3ccnc13)Cc1c(-c3cccnc3)cccc1-2	Inhibition						Not Active						False	CHEMBL3398986	Inhibition of Mycobacterium tuberculosis glutamine synthetase 1 assessed as reduction in ADP formation incubated 1 hr in presence of glutamate, ammonium chloride and increasing levels of ATP	B	BAO_0000357	single protein format	Mycobacterium tuberculosis	None	None	None	None	CHEMBL1849	Enoyl-[acyl-carrier-protein] reductase	Mycobacterium tuberculosis	SINGLE PROTEIN	CHEMBL3396985	1	Scientific Literature	Bioorg. Med. Chem. Lett.	2015	None
CHEMBL3393959		0	388.90	0	4.87	4c	O=C(c1ccc(Cl)cc1)N1CCN(C2c3ccccc3-c3ccccc32)CC1	Kis	'='	2.77	uM				UO_0000064					False	CHEMBL3395434	Non-competitive inhibition of Mycobacterium tuberculosis recombinant InhA assessed as inhibitory dissociation constant for the enzyme-inhibitor complex by measuring NADH oxidation to NAD+ using varying 2-trans-dodecenoyl-CoA substrate and fixed NADH levels by UV/visible spectrophotometry	B	BAO_0000357	single protein format	Mycobacterium tuberculosis	None	None	None	None	CHEMBL1849	Enoyl-[acyl-carrier-protein] reductase	Mycobacterium tuberculosis	SINGLE PROTEIN	CHEMBL3392963	1	Scientific Literature	Eur. J. Med. Chem.	2015	None
CHEMBL3393961		0	368.48	0	4.52	4f	Cc1cccc(C(=O)N2CCN(C3c4ccccc4-c4ccccc43)CC2)c1	Kii	'='	0.348	uM				UO_0000064					False	CHEMBL3395435	Non-competitive inhibition of Mycobacterium tuberculosis recombinant InhA assessed as inhibitory dissociation constant for the enzyme-substrate-inhibitor complex by measuring NADH oxidation to NAD+ using varying 2-trans-dodecenoyl-CoA substrate and fixed NADH levels by UV/visible spectrophotometry	B	BAO_0000357	single protein format	Mycobacterium tuberculosis	None	None	None	None	CHEMBL1849	Enoyl-[acyl-carrier-protein] reductase	Mycobacterium tuberculosis	SINGLE PROTEIN	CHEMBL3392963	1	Scientific Literature	Eur. J. Med. Chem.	2015	None
CHEMBL392127		0	368.48	0	4.52	4b	Cc1ccc(C(=O)N2CCN(C3c4ccccc4-c4ccccc43)CC2)cc1	Kis	'='	0.101	uM				UO_0000064					False	CHEMBL3395436	Competitive inhibition of Mycobacterium tuberculosis recombinant InhA assessed as inhibitory dissociation constant for the enzyme-inhibitor complex by measuring NADH oxidation to NAD+ using varying 2-trans-dodecenoyl-CoA substrate and fixed NADH levels by UV/visible spectrophotometry	B	BAO_0000357	single protein format	Mycobacterium tuberculosis	None	None	None	None	CHEMBL1849	Enoyl-[acyl-carrier-protein] reductase	Mycobacterium tuberculosis	SINGLE PROTEIN	CHEMBL3392963	1	Scientific Literature	Eur. J. Med. Chem.	2015	None
CHEMBL3397514		0	280.29	0	1.55	9n	CC(=O)Nc1cccc2c1Cc1c-2[nH]c(=O)c2nccn12	Inhibition						Not Active						False	CHEMBL3398986	Inhibition of Mycobacterium tuberculosis glutamine synthetase 1 assessed as reduction in ADP formation incubated 1 hr in presence of glutamate, ammonium chloride and increasing levels of ATP	B	BAO_0000357	single protein format	Mycobacterium tuberculosis	None	None	None	None	CHEMBL1849	Enoyl-[acyl-carrier-protein] reductase	Mycobacterium tuberculosis	SINGLE PROTEIN	CHEMBL3396985	1	Scientific Literature	Bioorg. Med. Chem. Lett.	2015	None
CHEMBL3397512		0	340.39	0	3.46	9l	O=c1c2nccn2c2c(n1C1CC1)-c1cccc(-c3ccccn3)c1C2	Inhibition						Not Active						False	CHEMBL3398986	Inhibition of Mycobacterium tuberculosis glutamine synthetase 1 assessed as reduction in ADP formation incubated 1 hr in presence of glutamate, ammonium chloride and increasing levels of ATP	B	BAO_0000357	single protein format	Mycobacterium tuberculosis	None	None	None	None	CHEMBL1849	Enoyl-[acyl-carrier-protein] reductase	Mycobacterium tuberculosis	SINGLE PROTEIN	CHEMBL3396985	1	Scientific Literature	Bioorg. Med. Chem. Lett.	2015	None
CHEMBL3343863		0	333.33	0	1.88	25	O=C(Cn1c(=O)oc2cc([N+](=O)[O-])ccc21)NCc1cccs1	Inhibition	'='	35.71	%				UO_0000187					False	CHEMBL3389874	Inhibition of Mycobacterium tuberculosis recombinant His6-tagged InhA expressed in Escherichia coli BL21(DE3) using 2-trans-decenoyl-CoA as substrate at 10 uM incubated for 2 hrs prior to substrate addition by spectrophotometry	B	BAO_0000019	assay format	Mycobacterium tuberculosis	None	None	None	None	CHEMBL1849	Enoyl-[acyl-carrier-protein] reductase	Mycobacterium tuberculosis	SINGLE PROTEIN	CHEMBL3352380	1	Scientific Literature	Bioorg. Med. Chem.	2014	None
CHEMBL3986292		0	315.42	0	4.67	39	CN(CCc1ccccc1)C(=O)c1ccc(-c2ccccc2)cc1	Inhibition	'='	32.0	%				UO_0000187					False	CHEMBL3880091	Inhibition of Mycobacterium tuberculosis InhA using octenoyl-CoA as substrate assessed as decrease in NADH consumption at 40 uM measured for 10 mins relative to control	B	BAO_0000357	single protein format	Mycobacterium tuberculosis	None	None	None	None	CHEMBL1849	Enoyl-[acyl-carrier-protein] reductase	Mycobacterium tuberculosis	SINGLE PROTEIN	CHEMBL3879896	38	Patent Bioactivity Data		2002	None
CHEMBL3956091		0	261.34	0	3.37	24	O=C(Cc1ccccc1F)NCCC1=CCCCC1	Inhibition	'='	56.0	%				UO_0000187					False	CHEMBL3880091	Inhibition of Mycobacterium tuberculosis InhA using octenoyl-CoA as substrate assessed as decrease in NADH consumption at 40 uM measured for 10 mins relative to control	B	BAO_0000357	single protein format	Mycobacterium tuberculosis	None	None	None	None	CHEMBL1849	Enoyl-[acyl-carrier-protein] reductase	Mycobacterium tuberculosis	SINGLE PROTEIN	CHEMBL3879896	38	Patent Bioactivity Data		2002	None
CHEMBL3909408		0	350.39	0	4.04	54	O=C(c1ccc(F)cc1)C1CCN(C(=O)c2ccc3[nH]ccc3c2)CC1	Inhibition	'='	84.0	%				UO_0000187					False	CHEMBL3880091	Inhibition of Mycobacterium tuberculosis InhA using octenoyl-CoA as substrate assessed as decrease in NADH consumption at 40 uM measured for 10 mins relative to control	B	BAO_0000357	single protein format	Mycobacterium tuberculosis	None	None	None	None	CHEMBL1849	Enoyl-[acyl-carrier-protein] reductase	Mycobacterium tuberculosis	SINGLE PROTEIN	CHEMBL3879896	38	Patent Bioactivity Data		2002	None
CHEMBL3914344		0	305.38	0	3.13	45	O=C(c1ccc2[nH]ccc2c1)N1CCN(c2ccccc2)CC1	Inhibition	'='	73.0	%				UO_0000187					False	CHEMBL3880091	Inhibition of Mycobacterium tuberculosis InhA using octenoyl-CoA as substrate assessed as decrease in NADH consumption at 40 uM measured for 10 mins relative to control	B	BAO_0000357	single protein format	Mycobacterium tuberculosis	None	None	None	None	CHEMBL1849	Enoyl-[acyl-carrier-protein] reductase	Mycobacterium tuberculosis	SINGLE PROTEIN	CHEMBL3879896	38	Patent Bioactivity Data		2002	None
CHEMBL3945704		0	338.50	1	5.30	2	CC(C)=CCC/C(C)=C/CNC(=O)CCCc1c[nH]c2ccccc12	Inhibition	'='	51.0	%				UO_0000187					False	CHEMBL3880091	Inhibition of Mycobacterium tuberculosis InhA using octenoyl-CoA as substrate assessed as decrease in NADH consumption at 40 uM measured for 10 mins relative to control	B	BAO_0000357	single protein format	Mycobacterium tuberculosis	None	None	None	None	CHEMBL1849	Enoyl-[acyl-carrier-protein] reductase	Mycobacterium tuberculosis	SINGLE PROTEIN	CHEMBL3879896	38	Patent Bioactivity Data		2002	None
CHEMBL3959330		0	413.34	0	2.66	15	CS(=O)(=O)c1ccc(-c2cnn(-c3nccc(C(F)(F)F)n3)c2)c([N+](=O)[O-])c1	Inhibition	'='	10.0	%				UO_0000187					False	CHEMBL3880091	Inhibition of Mycobacterium tuberculosis InhA using octenoyl-CoA as substrate assessed as decrease in NADH consumption at 40 uM measured for 10 mins relative to control	B	BAO_0000357	single protein format	Mycobacterium tuberculosis	None	None	None	None	CHEMBL1849	Enoyl-[acyl-carrier-protein] reductase	Mycobacterium tuberculosis	SINGLE PROTEIN	CHEMBL3879896	38	Patent Bioactivity Data		2002	None
CHEMBL3343865		0	354.73	0	2.25	29	O=C(Cn1c(=O)oc2cc(Cl)ccc21)Nc1ncc([N+](=O)[O-])s1	IC50	'='	6820.0	nM	5.17			UO_0000065	14.56	0.31	2.92	4.30	False	CHEMBL3389875	Inhibition of Mycobacterium tuberculosis recombinant His6-tagged InhA expressed in Escherichia coli BL21(DE3) using 2-trans-decenoyl-CoA as substrate incubated for 2 hrs prior to substrate addition by spectrophotometry	B	BAO_0000019	assay format	Mycobacterium tuberculosis	None	None	None	None	CHEMBL1849	Enoyl-[acyl-carrier-protein] reductase	Mycobacterium tuberculosis	SINGLE PROTEIN	CHEMBL3352380	1	Scientific Literature	Bioorg. Med. Chem.	2014	None
CHEMBL3343871		0	404.79	0	3.40	35	O=C(Cn1c(=O)oc2cc(Cl)ccc21)Nc1nc2ccc([N+](=O)[O-])cc2s1	Inhibition	'='	48.6	%				UO_0000187					False	CHEMBL3389874	Inhibition of Mycobacterium tuberculosis recombinant His6-tagged InhA expressed in Escherichia coli BL21(DE3) using 2-trans-decenoyl-CoA as substrate at 10 uM incubated for 2 hrs prior to substrate addition by spectrophotometry	B	BAO_0000019	assay format	Mycobacterium tuberculosis	None	None	None	None	CHEMBL1849	Enoyl-[acyl-carrier-protein] reductase	Mycobacterium tuberculosis	SINGLE PROTEIN	CHEMBL3352380	1	Scientific Literature	Bioorg. Med. Chem.	2014	None
CHEMBL3343866		0	365.28	0	1.51	30	O=C(Cn1c(=O)oc2cc([N+](=O)[O-])ccc21)Nc1ncc([N+](=O)[O-])s1	Tm	'='	1.9	degrees C				UO_0000027					False	CHEMBL3390438	Inhibition of Mycobacterium tuberculosis recombinant InhA assessed as stability of protein/ligand complex measured as positive melting temperature shift by DFS technique	B	BAO_0000357	single protein format	Mycobacterium tuberculosis	None	None	None	None	CHEMBL1849	Enoyl-[acyl-carrier-protein] reductase	Mycobacterium tuberculosis	SINGLE PROTEIN	CHEMBL3352380	1	Scientific Literature	Bioorg. Med. Chem.	2014	None
CHEMBL3088178		0	446.51	0	3.96	13	Cc1csc(C(C)(O)c2nnc(Nc3nccc(Cc4c(F)cccc4F)n3)s2)n1	IC50	'<'	2.0	nM				UO_0000065					False	CHEMBL3089491	Inhibition of Mycobacterium tuberculosis full length inhA expressed in Escherichia coli BL21 preincubated for 15 mins by fluorescence based assay in presence of NADH	B	BAO_0000019	assay format	Mycobacterium tuberculosis	None	None	None	None	CHEMBL1849	Enoyl-[acyl-carrier-protein] reductase	Mycobacterium tuberculosis	SINGLE PROTEIN	CHEMBL3085704	1	Scientific Literature	J. Med. Chem.	2013	None
CHEMBL1254721		0	394.56	1	5.48	2b	CCCCCCCCCCCCc1cccc(C2(O)NC(=O)c3cnccc32)c1	Inhibition	'='	4.0	%				UO_0000187					False	CHEMBL1919493	Inhibition of Mycobacterium tuberculosis InhA using 2-trans-decenoyl-CoA as substrate at 100 uM after 5 mins by spectrophotometry	B	BAO_0000357	single protein format	Mycobacterium tuberculosis	None	None	None	None	CHEMBL1849	Enoyl-[acyl-carrier-protein] reductase	Mycobacterium tuberculosis	SINGLE PROTEIN	CHEMBL1914444	1	Scientific Literature	Bioorg. Med. Chem.	2011	None
CHEMBL849	TRICLOSAN	4	289.55	1	5.14	Triclosan	Oc1cc(Cl)ccc1Oc1ccc(Cl)cc1Cl	Inhibition	'='	37.0	%				UO_0000187					False	CHEMBL1919495	Inhibition of Mycobacterium tuberculosis InhA using 2-trans-decenoyl-CoA as substrate at 10 uM after 5 mins using by spectrophotometry	B	BAO_0000357	single protein format	Mycobacterium tuberculosis	None	None	None	None	CHEMBL1849	Enoyl-[acyl-carrier-protein] reductase	Mycobacterium tuberculosis	SINGLE PROTEIN	CHEMBL1914444	1	Scientific Literature	Bioorg. Med. Chem.	2011	None
CHEMBL264175		0	285.39	0	4.89	12	CCCCCCc1ccc(Oc2ccc(N)cc2)c(O)c1	IC50	'='	18184442.88	nM		Outside typical range		UO_0000065					False	CHEMBL3047415	Inhibition of Mycobacterium tuberculosis InhA	B	BAO_0000357	single protein format	Mycobacterium tuberculosis	None	None	None	None	CHEMBL1849	Enoyl-[acyl-carrier-protein] reductase	Mycobacterium tuberculosis	SINGLE PROTEIN	CHEMBL3044988	1	Scientific Literature	Med Chem Res	2012	None
CHEMBL264434		0	285.39	0	4.89	10	CCCCCCc1ccc(Oc2ccccc2N)c(O)c1	IC50	'='	16143585.57	nM		Outside typical range		UO_0000065					False	CHEMBL3047415	Inhibition of Mycobacterium tuberculosis InhA	B	BAO_0000357	single protein format	Mycobacterium tuberculosis	None	None	None	None	CHEMBL1849	Enoyl-[acyl-carrier-protein] reductase	Mycobacterium tuberculosis	SINGLE PROTEIN	CHEMBL3044988	1	Scientific Literature	Med Chem Res	2012	None
CHEMBL264416		0	315.37	1	5.22	8	CCCCCCc1ccc(Oc2cccc([N+](=O)[O-])c2)c(O)c1	IC50	'='	20844908.83	nM		Outside typical range		UO_0000065					False	CHEMBL3047415	Inhibition of Mycobacterium tuberculosis InhA	B	BAO_0000357	single protein format	Mycobacterium tuberculosis	None	None	None	None	CHEMBL1849	Enoyl-[acyl-carrier-protein] reductase	Mycobacterium tuberculosis	SINGLE PROTEIN	CHEMBL3044988	1	Scientific Literature	Med Chem Res	2012	None
CHEMBL259138		0	271.36	0	4.70	4	CCCCCCc1ccc(Oc2ccncc2)c(O)c1	IC50	'='	6251726.93	nM		Outside typical range		UO_0000065					False	CHEMBL3047415	Inhibition of Mycobacterium tuberculosis InhA	B	BAO_0000357	single protein format	Mycobacterium tuberculosis	None	None	None	None	CHEMBL1849	Enoyl-[acyl-carrier-protein] reductase	Mycobacterium tuberculosis	SINGLE PROTEIN	CHEMBL3044988	1	Scientific Literature	Med Chem Res	2012	None
CHEMBL1914612		0	494.72	1	7.66	2c	CCCCCCCCCCCCCCCCCCOc1cccc(C2(O)NC(=O)c3cnccc32)c1	Inhibition	'='	67.0	%				UO_0000187					False	CHEMBL1919493	Inhibition of Mycobacterium tuberculosis InhA using 2-trans-decenoyl-CoA as substrate at 100 uM after 5 mins by spectrophotometry	B	BAO_0000357	single protein format	Mycobacterium tuberculosis	None	None	None	None	CHEMBL1849	Enoyl-[acyl-carrier-protein] reductase	Mycobacterium tuberculosis	SINGLE PROTEIN	CHEMBL1914444	1	Scientific Literature	Bioorg. Med. Chem.	2011	None
CHEMBL239892		0	390.45	0	4.97	a11	CC(C)(C)c1ccc(C(=O)N2CCN(c3cccc(C(F)(F)F)c3)CC2)cc1	IC50	'>'	100000.0	nM				UO_0000065					False	CHEMBL899381	Inhibition of Mycobacterium tuberculosis InhA	B	BAO_0000357	single protein format	Mycobacterium tuberculosis	None	None	None	None	CHEMBL1849	Enoyl-[acyl-carrier-protein] reductase	Mycobacterium tuberculosis	SINGLE PROTEIN	CHEMBL1149715	1	Scientific Literature	Bioorg. Med. Chem.	2007	None
CHEMBL239890		0	362.39	0	4.28	a8	Cc1ccc(C(=O)N2CCN(c3cccc(C(F)(F)F)c3)CC2)cc1C	IC50	'='	1850.0	nM	5.73			UO_0000065	15.82	0.30	1.45	24.34	False	CHEMBL899381	Inhibition of Mycobacterium tuberculosis InhA	B	BAO_0000357	single protein format	Mycobacterium tuberculosis	None	None	None	None	CHEMBL1849	Enoyl-[acyl-carrier-protein] reductase	Mycobacterium tuberculosis	SINGLE PROTEIN	CHEMBL1149715	1	Scientific Literature	Bioorg. Med. Chem.	2007	None
CHEMBL393403		0	429.95	1	5.37	p12	O=C(c1ccc2[nH]ccc2c1)N1CCN(C(c2ccccc2)c2ccc(Cl)cc2)CC1	IC50						Not Determined						False	CHEMBL899381	Inhibition of Mycobacterium tuberculosis InhA	B	BAO_0000357	single protein format	Mycobacterium tuberculosis	None	None	None	None	CHEMBL1849	Enoyl-[acyl-carrier-protein] reductase	Mycobacterium tuberculosis	SINGLE PROTEIN	CHEMBL1149715	1	Scientific Literature	Bioorg. Med. Chem.	2007	None
CHEMBL240531		0	293.41	0	4.09	b4	Cc1cccc(C(=O)N2CCC(Cc3ccccc3)CC2)c1	IC50	'='	7390.0	nM	5.13			UO_0000065	17.49	0.32	1.04	25.27	False	CHEMBL899381	Inhibition of Mycobacterium tuberculosis InhA	B	BAO_0000357	single protein format	Mycobacterium tuberculosis	None	None	None	None	CHEMBL1849	Enoyl-[acyl-carrier-protein] reductase	Mycobacterium tuberculosis	SINGLE PROTEIN	CHEMBL1149715	1	Scientific Literature	Bioorg. Med. Chem.	2007	None
CHEMBL3343857		0	317.73	0	1.96	18	O=C(Cn1c(=O)oc2cc(Cl)ccc21)NCc1ccccn1	Inhibition	'='	43.12	%				UO_0000187					False	CHEMBL3389874	Inhibition of Mycobacterium tuberculosis recombinant His6-tagged InhA expressed in Escherichia coli BL21(DE3) using 2-trans-decenoyl-CoA as substrate at 10 uM incubated for 2 hrs prior to substrate addition by spectrophotometry	B	BAO_0000019	assay format	Mycobacterium tuberculosis	None	None	None	None	CHEMBL1849	Enoyl-[acyl-carrier-protein] reductase	Mycobacterium tuberculosis	SINGLE PROTEIN	CHEMBL3352380	1	Scientific Literature	Bioorg. Med. Chem.	2014	None
CHEMBL3085851		0	406.49	0	4.90	11c	O=C1CC(C2c3ccccc3-c3ccccc32)C(=O)N1CCc1c[nH]c2ccccc12	Inhibition	'='	79.0	%				UO_0000187					False	CHEMBL3089697	Inhibition of Mycobacterium tuberculosis InhA expressed in Escherichia coli using trans-2-dodecenoyl-coenzyme-A as substrate at 50 uM	B	BAO_0000019	assay format	Mycobacterium tuberculosis	None	None	None	None	CHEMBL1849	Enoyl-[acyl-carrier-protein] reductase	Mycobacterium tuberculosis	SINGLE PROTEIN	CHEMBL3085705	1	Scientific Literature	Eur. J. Med. Chem.	2013	None
CHEMBL3085854		0	406.44	0	4.50	6	O=C1CC(C2c3ccccc3-c3ccccc32)C(=O)N1C(=O)c1ccc2[nH]ccc2c1	Inhibition	'='	50.0	%				UO_0000187					False	CHEMBL3089697	Inhibition of Mycobacterium tuberculosis InhA expressed in Escherichia coli using trans-2-dodecenoyl-coenzyme-A as substrate at 50 uM	B	BAO_0000019	assay format	Mycobacterium tuberculosis	None	None	None	None	CHEMBL1849	Enoyl-[acyl-carrier-protein] reductase	Mycobacterium tuberculosis	SINGLE PROTEIN	CHEMBL3085705	1	Scientific Literature	Eur. J. Med. Chem.	2013	None
CHEMBL262360		0	327.42	1	5.27	15	CCCCCCc1ccc(Oc2ccc(NC(C)=O)cc2)c(O)c1	IC50	'='	770903.47	nM		Outside typical range		UO_0000065					False	CHEMBL3047415	Inhibition of Mycobacterium tuberculosis InhA	B	BAO_0000357	single protein format	Mycobacterium tuberculosis	None	None	None	None	CHEMBL1849	Enoyl-[acyl-carrier-protein] reductase	Mycobacterium tuberculosis	SINGLE PROTEIN	CHEMBL3044988	1	Scientific Literature	Med Chem Res	2012	None
CHEMBL2311561		0	770.54	3	-2.18	INH-NAD	NC(=O)C1=CN([C@@H]2O[C@H](COP(=O)(O)OP(=O)(O)OC[C@H]3O[C@@H](n4cnc5c(N)ncnc54)[C@H](O)[C@@H]3O)[C@@H](O)[C@H]2O)C=C[C@H]1C(=O)c1ccncc1	Ki	'='	0.75	nM	9.12			UO_0000065	11.84	0.24	11.30	2.63	True	CHEMBL2319463	Inhibition of Mycobacterium tuberculosis InhA	B	BAO_0000357	single protein format	Mycobacterium tuberculosis	None	None	None	None	CHEMBL1849	Enoyl-[acyl-carrier-protein] reductase	Mycobacterium tuberculosis	SINGLE PROTEIN	CHEMBL2311442	1	Scientific Literature	Eur. J. Med. Chem.	2013	None
CHEMBL1914615		0	410.56	1	5.32	2f	CCCCCCCCCCCCOc1ccccc1C1(O)NC(=O)c2cnccc21	Inhibition	'='	0.0	%				UO_0000187					False	CHEMBL1919493	Inhibition of Mycobacterium tuberculosis InhA using 2-trans-decenoyl-CoA as substrate at 100 uM after 5 mins by spectrophotometry	B	BAO_0000357	single protein format	Mycobacterium tuberculosis	None	None	None	None	CHEMBL1849	Enoyl-[acyl-carrier-protein] reductase	Mycobacterium tuberculosis	SINGLE PROTEIN	CHEMBL1914444	1	Scientific Literature	Bioorg. Med. Chem.	2011	None
CHEMBL1914616		0	424.59	1	5.97	6	CCCCCCCCCCCCOc1cccc(C2(OC)NC(=O)c3cnccc32)c1	Inhibition	'='	0.0	%				UO_0000187					False	CHEMBL1919493	Inhibition of Mycobacterium tuberculosis InhA using 2-trans-decenoyl-CoA as substrate at 100 uM after 5 mins by spectrophotometry	B	BAO_0000357	single protein format	Mycobacterium tuberculosis	None	None	None	None	CHEMBL1849	Enoyl-[acyl-carrier-protein] reductase	Mycobacterium tuberculosis	SINGLE PROTEIN	CHEMBL1914444	1	Scientific Literature	Bioorg. Med. Chem.	2011	None
CHEMBL570080		0	345.57	0	4.81	ZINC00054641	O=C(Nc1cc(Cl)c(Cl)cc1Cl)c1ccccc1[N+](=O)[O-]	IC50	'='	12020.0	nM	4.92			UO_0000065	14.24	0.32	0.11	6.81	False	CHEMBL1059058	Inhibition of Mycobacterium tuberculosis InhA	B	BAO_0000357	single protein format	Mycobacterium tuberculosis	None	None	None	None	CHEMBL1849	Enoyl-[acyl-carrier-protein] reductase	Mycobacterium tuberculosis	SINGLE PROTEIN	CHEMBL1153618	1	Scientific Literature	Eur. J. Med. Chem.	2009	None
CHEMBL539723		0	348.47	0	3.07	ZINC00067596	COc1ccc(/C=C2\SC(N3CCCCCC3)NC2=O)cc1OC	IC50	'='	10960.0	nM	4.96			UO_0000065	14.23	0.28	1.89	9.76	False	CHEMBL1059058	Inhibition of Mycobacterium tuberculosis InhA	B	BAO_0000357	single protein format	Mycobacterium tuberculosis	None	None	None	None	CHEMBL1849	Enoyl-[acyl-carrier-protein] reductase	Mycobacterium tuberculosis	SINGLE PROTEIN	CHEMBL1153618	1	Scientific Literature	Eur. J. Med. Chem.	2009	None
CHEMBL560086		0	270.29	0	3.46	ZINC00101882	Cc1ccc(NC(=O)c2ccccc2[N+](=O)[O-])c(C)c1	IC50	'='	10470.0	nM	4.98			UO_0000065	18.42	0.34	1.52	6.89	False	CHEMBL1059058	Inhibition of Mycobacterium tuberculosis InhA	B	BAO_0000357	single protein format	Mycobacterium tuberculosis	None	None	None	None	CHEMBL1849	Enoyl-[acyl-carrier-protein] reductase	Mycobacterium tuberculosis	SINGLE PROTEIN	CHEMBL1153618	1	Scientific Literature	Eur. J. Med. Chem.	2009	None
CHEMBL559811		0	339.20	0	4.67	ZINC00106692	O=C1N=C(Nc2cc(Cl)cc(Cl)c2)S/C1=C/c1ccco1	IC50	'='	17780.0	nM	4.75			UO_0000065	14.00	0.31	0.08	8.70	False	CHEMBL1059058	Inhibition of Mycobacterium tuberculosis InhA	B	BAO_0000357	single protein format	Mycobacterium tuberculosis	None	None	None	None	CHEMBL1849	Enoyl-[acyl-carrier-protein] reductase	Mycobacterium tuberculosis	SINGLE PROTEIN	CHEMBL1153618	1	Scientific Literature	Eur. J. Med. Chem.	2009	None
CHEMBL264417		0	315.37	1	5.22	9	CCCCCCc1ccc(Oc2ccc([N+](=O)[O-])cc2)c(O)c1	IC50	'='	11117317.27	nM		Outside typical range		UO_0000065					False	CHEMBL3047415	Inhibition of Mycobacterium tuberculosis InhA	B	BAO_0000357	single protein format	Mycobacterium tuberculosis	None	None	None	None	CHEMBL1849	Enoyl-[acyl-carrier-protein] reductase	Mycobacterium tuberculosis	SINGLE PROTEIN	CHEMBL3044988	1	Scientific Literature	Med Chem Res	2012	None
CHEMBL386896		0	536.72	2	7.65	c4a14	O=C(Nc1cc(-c2ccccc2)c(O)c(-c2ccccc2)c1)C1CC(=O)N(C2CCCCC2C2CCCCC2)C1	Inhibition						Not Determined						False	CHEMBL907782	Inhibition of Mycobacterium tuberculosis InhA at 1.5 uM	B	BAO_0000357	single protein format	Mycobacterium tuberculosis	None	None	None	None	CHEMBL1849	Enoyl-[acyl-carrier-protein] reductase	Mycobacterium tuberculosis	SINGLE PROTEIN	CHEMBL1137386	1	Scientific Literature	J. Med. Chem.	2006	None
CHEMBL216547		0	365.27	0	3.57	s3	O=C(Nc1ccccc1Br)C1CC(=O)N(C2CCCCC2)C1	IC50	'>'	100000.0	nM				UO_0000065					False	CHEMBL907779	Inhibition of Mycobacterium tuberculosis InhA	B	BAO_0000357	single protein format	Mycobacterium tuberculosis	None	None	None	None	CHEMBL1849	Enoyl-[acyl-carrier-protein] reductase	Mycobacterium tuberculosis	SINGLE PROTEIN	CHEMBL1137386	1	Scientific Literature	J. Med. Chem.	2006	None
CHEMBL216807		0	355.26	0	4.11	d11	O=C(Nc1cc(Cl)cc(Cl)c1)C1CC(=O)N(C2CCCCC2)C1	IC50	'='	390.0	nM	6.41			UO_0000065	18.04	0.38	2.30	12.97	False	CHEMBL907779	Inhibition of Mycobacterium tuberculosis InhA	B	BAO_0000357	single protein format	Mycobacterium tuberculosis	None	None	None	None	CHEMBL1849	Enoyl-[acyl-carrier-protein] reductase	Mycobacterium tuberculosis	SINGLE PROTEIN	CHEMBL1137386	1	Scientific Literature	J. Med. Chem.	2006	None
CHEMBL385294		0	322.36	0	3.08	d10	O=C(Nc1cc(F)cc(F)c1)C1CC(=O)N(C2CCCCC2)C1	IC50	'='	1490.0	nM	5.83			UO_0000065	18.08	0.35	2.75	11.79	False	CHEMBL907779	Inhibition of Mycobacterium tuberculosis InhA	B	BAO_0000357	single protein format	Mycobacterium tuberculosis	None	None	None	None	CHEMBL1849	Enoyl-[acyl-carrier-protein] reductase	Mycobacterium tuberculosis	SINGLE PROTEIN	CHEMBL1137386	1	Scientific Literature	J. Med. Chem.	2006	None
CHEMBL217617		0	345.40	0	3.02	d9	Cc1cc([N+](=O)[O-])ccc1NC(=O)C1CC(=O)N(C2CCCCC2)C1	IC50	'='	31370.0	nM	4.50			UO_0000065	13.04	0.25	1.48	4.87	False	CHEMBL907779	Inhibition of Mycobacterium tuberculosis InhA	B	BAO_0000357	single protein format	Mycobacterium tuberculosis	None	None	None	None	CHEMBL1849	Enoyl-[acyl-carrier-protein] reductase	Mycobacterium tuberculosis	SINGLE PROTEIN	CHEMBL1137386	1	Scientific Literature	J. Med. Chem.	2006	None
CHEMBL217258		0	445.61	0	4.10	p26	O=C(C1CC(=O)N(C2CCCCC2)C1)N1CCN(C(c2ccccc2)c2ccccc2)CC1	IC50						Not Determined						False	CHEMBL907779	Inhibition of Mycobacterium tuberculosis InhA	B	BAO_0000357	single protein format	Mycobacterium tuberculosis	None	None	None	None	CHEMBL1849	Enoyl-[acyl-carrier-protein] reductase	Mycobacterium tuberculosis	SINGLE PROTEIN	CHEMBL1137386	1	Scientific Literature	J. Med. Chem.	2006	None
CHEMBL217879		0	459.63	0	4.41	p27	Cc1ccc(C(c2ccccc2)N2CCN(C(=O)C3CC(=O)N(C4CCCCC4)C3)CC2)cc1	IC50	'='	5180.0	nM	5.29			UO_0000065	11.50	0.21	0.88	12.05	False	CHEMBL907779	Inhibition of Mycobacterium tuberculosis InhA	B	BAO_0000357	single protein format	Mycobacterium tuberculosis	None	None	None	None	CHEMBL1849	Enoyl-[acyl-carrier-protein] reductase	Mycobacterium tuberculosis	SINGLE PROTEIN	CHEMBL1137386	1	Scientific Literature	J. Med. Chem.	2006	None
CHEMBL424724		0	376.50	0	4.40	p21	O=C(Nc1cccc(Cc2ccccc2)c1)C1CC(=O)N(C2CCCCC2)C1	IC50	'='	410.0	nM	6.39			UO_0000065	16.96	0.31	1.99	12.93	False	CHEMBL907779	Inhibition of Mycobacterium tuberculosis InhA	B	BAO_0000357	single protein format	Mycobacterium tuberculosis	None	None	None	None	CHEMBL1849	Enoyl-[acyl-carrier-protein] reductase	Mycobacterium tuberculosis	SINGLE PROTEIN	CHEMBL1137386	1	Scientific Literature	J. Med. Chem.	2006	None
CHEMBL429075		0	521.45	2	5.80	9a	COc1ccc(CNC(=O)c2ccc(C3c4nc[nH]c4CCN3Cc3cccc(Cl)c3Cl)cc2)cc1	Inhibition	'='	0.08	uM		Non standard unit for type		UO_0000064					False	CHEMBL893064	Inhibition of InhA	B	BAO_0000357	single protein format	None	None	None	None	None	CHEMBL1849	Enoyl-[acyl-carrier-protein] reductase	Mycobacterium tuberculosis	SINGLE PROTEIN	CHEMBL1147971	1	Scientific Literature	Bioorg. Med. Chem. Lett.	2007	None
CHEMBL2023769		0	412.41	1	7.08	6	CCCCCCCCCCCCn1cc(COc2ccc(Cl)cc2Cl)nn1	Inhibition	'<'	5.0	%				UO_0000187					False	CHEMBL2027584	Inhibition of Mycobacterium tuberculosis recombinant InhA expressed in Escherichia coli using trans-2-dodecenoyl-coenzyme-A as substrate at 50 uM	B	BAO_0000019	assay format	Mycobacterium tuberculosis	None	None	None	None	CHEMBL1849	Enoyl-[acyl-carrier-protein] reductase	Mycobacterium tuberculosis	SINGLE PROTEIN	CHEMBL2021808	1	Scientific Literature	Eur. J. Med. Chem.	2012	None
CHEMBL1255062		0	528.69	1	4.91	17	CCCCCCCCCCCCOc1cccc(C(=O)C2C=CN(CC(=O)OCCCO)C=C2C(N)=O)c1	Inhibition	'='	3.0	%				UO_0000187					False	CHEMBL1250915	Inhibition of Mycobacterium tuberculosis InhA expressed in Escherichia coli at 100 uM after 5 mins	B	BAO_0000019	assay format	Mycobacterium tuberculosis	None	None	None	None	CHEMBL1849	Enoyl-[acyl-carrier-protein] reductase	Mycobacterium tuberculosis	SINGLE PROTEIN	CHEMBL1250492	1	Scientific Literature	Eur. J. Med. Chem.	2010	None
CHEMBL239459		0	314.82	0	3.61	a5	Cc1cccc(C(=O)N2CCN(c3cccc(Cl)c3)CC2)c1	IC50	'='	9430.0	nM	5.03			UO_0000065	15.96	0.31	1.42	21.34	False	CHEMBL899381	Inhibition of Mycobacterium tuberculosis InhA	B	BAO_0000357	single protein format	Mycobacterium tuberculosis	None	None	None	None	CHEMBL1849	Enoyl-[acyl-carrier-protein] reductase	Mycobacterium tuberculosis	SINGLE PROTEIN	CHEMBL1149715	1	Scientific Literature	Bioorg. Med. Chem.	2007	None
CHEMBL3343864		0	320.29	0	1.60	28	O=C(Cn1c(=O)oc2ccccc21)Nc1ncc([N+](=O)[O-])s1	Inhibition	'='	48.15	%				UO_0000187					False	CHEMBL3389874	Inhibition of Mycobacterium tuberculosis recombinant His6-tagged InhA expressed in Escherichia coli BL21(DE3) using 2-trans-decenoyl-CoA as substrate at 10 uM incubated for 2 hrs prior to substrate addition by spectrophotometry	B	BAO_0000019	assay format	Mycobacterium tuberculosis	None	None	None	None	CHEMBL1849	Enoyl-[acyl-carrier-protein] reductase	Mycobacterium tuberculosis	SINGLE PROTEIN	CHEMBL3352380	1	Scientific Literature	Bioorg. Med. Chem.	2014	None
CHEMBL1449844		0	302.72	0	2.89	2, UPS 15	O=C(Cn1c(=O)oc2ccccc21)Nc1cccc(Cl)c1	Inhibition	'='	17.0	%				UO_0000187					False	CHEMBL3389874	Inhibition of Mycobacterium tuberculosis recombinant His6-tagged InhA expressed in Escherichia coli BL21(DE3) using 2-trans-decenoyl-CoA as substrate at 10 uM incubated for 2 hrs prior to substrate addition by spectrophotometry	B	BAO_0000019	assay format	Mycobacterium tuberculosis	None	None	None	None	CHEMBL1849	Enoyl-[acyl-carrier-protein] reductase	Mycobacterium tuberculosis	SINGLE PROTEIN	CHEMBL3352380	1	Scientific Literature	Bioorg. Med. Chem.	2014	None
CHEMBL3343874		0	337.16	0	3.54	3, UPS 16	O=C(Cn1c(=O)oc2ccccc21)Nc1ccc(Cl)c(Cl)c1	IC50	'>'	25000.0	nM				UO_0000065					False	CHEMBL3389875	Inhibition of Mycobacterium tuberculosis recombinant His6-tagged InhA expressed in Escherichia coli BL21(DE3) using 2-trans-decenoyl-CoA as substrate incubated for 2 hrs prior to substrate addition by spectrophotometry	B	BAO_0000019	assay format	Mycobacterium tuberculosis	None	None	None	None	CHEMBL1849	Enoyl-[acyl-carrier-protein] reductase	Mycobacterium tuberculosis	SINGLE PROTEIN	CHEMBL3352380	1	Scientific Literature	Bioorg. Med. Chem.	2014	None
CHEMBL3343849		0	313.27	0	2.14	10	O=C(Cn1c(=O)oc2cc([N+](=O)[O-])ccc21)Nc1ccccc1	Inhibition	'='	46.12	%				UO_0000187					False	CHEMBL3389874	Inhibition of Mycobacterium tuberculosis recombinant His6-tagged InhA expressed in Escherichia coli BL21(DE3) using 2-trans-decenoyl-CoA as substrate at 10 uM incubated for 2 hrs prior to substrate addition by spectrophotometry	B	BAO_0000019	assay format	Mycobacterium tuberculosis	None	None	None	None	CHEMBL1849	Enoyl-[acyl-carrier-protein] reductase	Mycobacterium tuberculosis	SINGLE PROTEIN	CHEMBL3352380	1	Scientific Literature	Bioorg. Med. Chem.	2014	None
CHEMBL3343850		0	370.71	0	3.91	11	O=C(Cn1c(=O)oc2ccccc21)Nc1cc(C(F)(F)F)ccc1Cl	Inhibition	'='	26.8	%				UO_0000187					False	CHEMBL3389874	Inhibition of Mycobacterium tuberculosis recombinant His6-tagged InhA expressed in Escherichia coli BL21(DE3) using 2-trans-decenoyl-CoA as substrate at 10 uM incubated for 2 hrs prior to substrate addition by spectrophotometry	B	BAO_0000019	assay format	Mycobacterium tuberculosis	None	None	None	None	CHEMBL1849	Enoyl-[acyl-carrier-protein] reductase	Mycobacterium tuberculosis	SINGLE PROTEIN	CHEMBL3352380	1	Scientific Literature	Bioorg. Med. Chem.	2014	None
CHEMBL3343858		0	328.28	0	1.21	19	O=C(Cn1c(=O)oc2cc([N+](=O)[O-])ccc21)NCc1ccccn1	Inhibition	'='	68.12	%				UO_0000187					False	CHEMBL3389874	Inhibition of Mycobacterium tuberculosis recombinant His6-tagged InhA expressed in Escherichia coli BL21(DE3) using 2-trans-decenoyl-CoA as substrate at 10 uM incubated for 2 hrs prior to substrate addition by spectrophotometry	B	BAO_0000019	assay format	Mycobacterium tuberculosis	None	None	None	None	CHEMBL1849	Enoyl-[acyl-carrier-protein] reductase	Mycobacterium tuberculosis	SINGLE PROTEIN	CHEMBL3352380	1	Scientific Literature	Bioorg. Med. Chem.	2014	None
CHEMBL3343866		0	365.28	0	1.51	30	O=C(Cn1c(=O)oc2cc([N+](=O)[O-])ccc21)Nc1ncc([N+](=O)[O-])s1	Inhibition	'='	82.43	%				UO_0000187					False	CHEMBL3389874	Inhibition of Mycobacterium tuberculosis recombinant His6-tagged InhA expressed in Escherichia coli BL21(DE3) using 2-trans-decenoyl-CoA as substrate at 10 uM incubated for 2 hrs prior to substrate addition by spectrophotometry	B	BAO_0000019	assay format	Mycobacterium tuberculosis	None	None	None	None	CHEMBL1849	Enoyl-[acyl-carrier-protein] reductase	Mycobacterium tuberculosis	SINGLE PROTEIN	CHEMBL3352380	1	Scientific Literature	Bioorg. Med. Chem.	2014	None
CHEMBL3125258		0	506.59	1	2.51	44	CCc1cc(C(=O)N[C@@H]2C[C@@H](C(=O)NCc3nccs3)N(C(=O)c3coc4ccccc34)C2)n(C)n1	IC50	'='	17.0	nM	7.77			UO_0000065	15.34	0.29	5.26	6.35	False	CHEMBL3132000	Inhibition of Mycobacterium tuberculosis full length biotinylated InhA (270 amino acids) using DDCoA as substrate assessed as NADH oxidation by fluorimetric analysis	B	BAO_0000357	single protein format	Mycobacterium tuberculosis	None	None	None	None	CHEMBL1849	Enoyl-[acyl-carrier-protein] reductase	Mycobacterium tuberculosis	SINGLE PROTEIN	CHEMBL3124857	1	Scientific Literature	J. Med. Chem.	2014	None
CHEMBL240734		0	266.34	0	2.65	a1	O=C(c1ccccc1)N1CCN(c2ccccc2)CC1	IC50	'='	38860.0	nM	4.41			UO_0000065	16.56	0.30	1.76	18.73	False	CHEMBL899381	Inhibition of Mycobacterium tuberculosis InhA	B	BAO_0000357	single protein format	Mycobacterium tuberculosis	None	None	None	None	CHEMBL1849	Enoyl-[acyl-carrier-protein] reductase	Mycobacterium tuberculosis	SINGLE PROTEIN	CHEMBL1149715	1	Scientific Literature	Bioorg. Med. Chem.	2007	None
CHEMBL1914612		0	494.72	1	7.66	2c	CCCCCCCCCCCCCCCCCCOc1cccc(C2(O)NC(=O)c3cnccc32)c1	Inhibition	'='	28.0	%				UO_0000187					False	CHEMBL1919494	Inhibition of Mycobacterium tuberculosis InhA using 2-trans-decenoyl-CoA as substrate at 30 uM after 5 mins by spectrophotometry	B	BAO_0000357	single protein format	Mycobacterium tuberculosis	None	None	None	None	CHEMBL1849	Enoyl-[acyl-carrier-protein] reductase	Mycobacterium tuberculosis	SINGLE PROTEIN	CHEMBL1914444	1	Scientific Literature	Bioorg. Med. Chem.	2011	None
CHEMBL1914618		0	510.79	2	8.37	7b	CCCCCCCCCCCCCCCCCCSc1cccc(C2(O)NC(=O)c3cnccc32)c1	Inhibition	'='	26.0	%				UO_0000187					False	CHEMBL1919494	Inhibition of Mycobacterium tuberculosis InhA using 2-trans-decenoyl-CoA as substrate at 30 uM after 5 mins by spectrophotometry	B	BAO_0000357	single protein format	Mycobacterium tuberculosis	None	None	None	None	CHEMBL1849	Enoyl-[acyl-carrier-protein] reductase	Mycobacterium tuberculosis	SINGLE PROTEIN	CHEMBL1914444	1	Scientific Literature	Bioorg. Med. Chem.	2011	None
CHEMBL408149		0	382.55	1	5.05	22	CCCCCCc1ccc(Oc2ccccc2CN2CCN(C)CC2)c(O)c1	IC50	'='	762079.01	nM		Outside typical range		UO_0000065					False	CHEMBL3047415	Inhibition of Mycobacterium tuberculosis InhA	B	BAO_0000357	single protein format	Mycobacterium tuberculosis	None	None	None	None	CHEMBL1849	Enoyl-[acyl-carrier-protein] reductase	Mycobacterium tuberculosis	SINGLE PROTEIN	CHEMBL3044988	1	Scientific Literature	Med Chem Res	2012	None
CHEMBL405653		0	380.44	1	5.55	20	CCCCCCc1ccc(Oc2cccc(NC(=O)c3ccno3)c2)c(O)c1	IC50	'='	820351.54	nM		Outside typical range		UO_0000065					False	CHEMBL3047415	Inhibition of Mycobacterium tuberculosis InhA	B	BAO_0000357	single protein format	Mycobacterium tuberculosis	None	None	None	None	CHEMBL1849	Enoyl-[acyl-carrier-protein] reductase	Mycobacterium tuberculosis	SINGLE PROTEIN	CHEMBL3044988	1	Scientific Literature	Med Chem Res	2012	None
CHEMBL258932		0	272.35	0	4.10	6	CCCCCCc1ccc(Oc2cnccn2)c(O)c1	IC50	'='	1541700.45	nM		Outside typical range		UO_0000065					False	CHEMBL3047415	Inhibition of Mycobacterium tuberculosis InhA	B	BAO_0000357	single protein format	Mycobacterium tuberculosis	None	None	None	None	CHEMBL1849	Enoyl-[acyl-carrier-protein] reductase	Mycobacterium tuberculosis	SINGLE PROTEIN	CHEMBL3044988	1	Scientific Literature	Med Chem Res	2012	None
CHEMBL1254640		0	282.30	0	1.58	6b	C=CCOc1cccc(C2(O)NC(=O)c3cnccc32)c1	Inhibition	'='	23.0	%				UO_0000187					False	CHEMBL1250915	Inhibition of Mycobacterium tuberculosis InhA expressed in Escherichia coli at 100 uM after 5 mins	B	BAO_0000019	assay format	Mycobacterium tuberculosis	None	None	None	None	CHEMBL1849	Enoyl-[acyl-carrier-protein] reductase	Mycobacterium tuberculosis	SINGLE PROTEIN	CHEMBL1250492	1	Scientific Literature	Eur. J. Med. Chem.	2010	None
CHEMBL1254890		0	482.67	1	5.71	13	CCCCCCCCCCCCc1cccc(C(=O)C2C=CN(CC(=O)OCC)C=C2C(N)=O)c1	Inhibition						Not Determined						False	CHEMBL1250915	Inhibition of Mycobacterium tuberculosis InhA expressed in Escherichia coli at 100 uM after 5 mins	B	BAO_0000019	assay format	Mycobacterium tuberculosis	None	None	None	None	CHEMBL1849	Enoyl-[acyl-carrier-protein] reductase	Mycobacterium tuberculosis	SINGLE PROTEIN	CHEMBL1250492	1	Scientific Literature	Eur. J. Med. Chem.	2010	None
CHEMBL3125267		0	509.56	1	1.90	60	CCCn1nc(CC)cc1C(=O)N[C@@H]1C[C@@H](C(=O)NCC(=O)OC)N(C(=O)c2coc3ccccc23)C1	IC50	'='	11.0	nM	7.96			UO_0000065	15.62	0.29	6.06	5.86	False	CHEMBL3132000	Inhibition of Mycobacterium tuberculosis full length biotinylated InhA (270 amino acids) using DDCoA as substrate assessed as NADH oxidation by fluorimetric analysis	B	BAO_0000357	single protein format	Mycobacterium tuberculosis	None	None	None	None	CHEMBL1849	Enoyl-[acyl-carrier-protein] reductase	Mycobacterium tuberculosis	SINGLE PROTEIN	CHEMBL3124857	1	Scientific Literature	J. Med. Chem.	2014	None
CHEMBL3088172		0	434.50	0	3.83	7	Cc1csc([C@](C)(O)c2nnc(Nc3ccn(Cc4c(F)cccc4F)n3)s2)n1	Delta Tm	'='	69.3	degrees C				UO_0000027					False	CHEMBL3089115	Binding affinity to Mycobacterium tuberculosis NADH-bound form of full length inhA (1 to 255) assessed as change in melting temperature at 50 uM by Thermofluor assay	B	BAO_0000357	single protein format	Mycobacterium tuberculosis	None	None	None	None	CHEMBL1849	Enoyl-[acyl-carrier-protein] reductase	Mycobacterium tuberculosis	SINGLE PROTEIN	CHEMBL3085704	1	Scientific Literature	J. Med. Chem.	2013	None
CHEMBL3087017		0	462.51	0	3.33	16	Cc1csc(C(C)(O)c2nnc(NC(=O)c3ccn(Cc4c(F)cccc4F)n3)s2)n1	IC50	'='	34000.0	nM	4.47			UO_0000065	9.66	0.20	1.14	4.22	False	CHEMBL3089491	Inhibition of Mycobacterium tuberculosis full length inhA expressed in Escherichia coli BL21 preincubated for 15 mins by fluorescence based assay in presence of NADH	B	BAO_0000019	assay format	Mycobacterium tuberculosis	None	None	None	None	CHEMBL1849	Enoyl-[acyl-carrier-protein] reductase	Mycobacterium tuberculosis	SINGLE PROTEIN	CHEMBL3085704	1	Scientific Literature	J. Med. Chem.	2013	None
CHEMBL3087015		0	474.56	0	4.70	14	Cc1csc(C(C)(O)c2nnc(Nc3cc(C4CC4)n(Cc4c(F)cccc4F)n3)s2)n1	IC50	'='	970.0	nM	6.01			UO_0000065	12.67	0.26	1.31	6.78	False	CHEMBL3089491	Inhibition of Mycobacterium tuberculosis full length inhA expressed in Escherichia coli BL21 preincubated for 15 mins by fluorescence based assay in presence of NADH	B	BAO_0000019	assay format	Mycobacterium tuberculosis	None	None	None	None	CHEMBL1849	Enoyl-[acyl-carrier-protein] reductase	Mycobacterium tuberculosis	SINGLE PROTEIN	CHEMBL3085704	1	Scientific Literature	J. Med. Chem.	2013	None
CHEMBL3088177		0	445.52	0	4.57	12	Cc1csc(C(C)(O)c2nnc(Nc3cccc(Cc4c(F)cccc4F)n3)s2)n1	IC50	'<'	2.0	nM				UO_0000065					False	CHEMBL3089491	Inhibition of Mycobacterium tuberculosis full length inhA expressed in Escherichia coli BL21 preincubated for 15 mins by fluorescence based assay in presence of NADH	B	BAO_0000019	assay format	Mycobacterium tuberculosis	None	None	None	None	CHEMBL1849	Enoyl-[acyl-carrier-protein] reductase	Mycobacterium tuberculosis	SINGLE PROTEIN	CHEMBL3085704	1	Scientific Literature	J. Med. Chem.	2013	None
CHEMBL552222		0	313.36	0	3.69	ZINC00038831	CCN(CC)c1ccc(NC(=O)c2ccccc2[N+](=O)[O-])cc1	IC50	'='	4370.0	nM	5.36			UO_0000065	17.10	0.32	1.67	7.10	False	CHEMBL1059058	Inhibition of Mycobacterium tuberculosis InhA	B	BAO_0000357	single protein format	Mycobacterium tuberculosis	None	None	None	None	CHEMBL1849	Enoyl-[acyl-carrier-protein] reductase	Mycobacterium tuberculosis	SINGLE PROTEIN	CHEMBL1153618	1	Scientific Literature	Eur. J. Med. Chem.	2009	None
CHEMBL550334		0	341.15	0	4.16	ZINC00102780	COc1ccc(Cl)cc1NC(=O)c1ccc(Cl)c([N+](=O)[O-])c1	IC50	'='	4070.0	nM	5.39			UO_0000065	15.80	0.33	1.23	6.62	False	CHEMBL1059058	Inhibition of Mycobacterium tuberculosis InhA	B	BAO_0000357	single protein format	Mycobacterium tuberculosis	None	None	None	None	CHEMBL1849	Enoyl-[acyl-carrier-protein] reductase	Mycobacterium tuberculosis	SINGLE PROTEIN	CHEMBL1153618	1	Scientific Literature	Eur. J. Med. Chem.	2009	None
CHEMBL849	TRICLOSAN	4	289.55	1	5.14	Triclosan	Oc1cc(Cl)ccc1Oc1ccc(Cl)cc1Cl	Inhibition	'>'	99.0	%				UO_0000187					False	CHEMBL3100315	Inhibition of Mycobacterium tuberculosis recombinant His6x-tagged InhA expressed in Escherichia coli BL21 at 50 uM	B	BAO_0000019	assay format	Mycobacterium tuberculosis	None	None	None	None	CHEMBL1849	Enoyl-[acyl-carrier-protein] reductase	Mycobacterium tuberculosis	SINGLE PROTEIN	CHEMBL3098007	1	Scientific Literature	Eur. J. Med. Chem.	2014	None
CHEMBL3098354		0	320.39	0	2.37	6b	O=C1CC(N2CCc3ccccc3C2)C(=O)N1Cc1ccccc1	Inhibition	'='	16.0	%				UO_0000187					False	CHEMBL3100315	Inhibition of Mycobacterium tuberculosis recombinant His6x-tagged InhA expressed in Escherichia coli BL21 at 50 uM	B	BAO_0000019	assay format	Mycobacterium tuberculosis	None	None	None	None	CHEMBL1849	Enoyl-[acyl-carrier-protein] reductase	Mycobacterium tuberculosis	SINGLE PROTEIN	CHEMBL3098007	1	Scientific Literature	Eur. J. Med. Chem.	2014	None
CHEMBL558660		0	316.31	0	3.17	ZINC00063977	COc1cc(NC(=O)c2ccc(C)cc2[N+](=O)[O-])cc(OC)c1	IC50	'='	1350.0	nM	5.87			UO_0000065	18.56	0.35	2.70	6.47	False	CHEMBL1059058	Inhibition of Mycobacterium tuberculosis InhA	B	BAO_0000357	single protein format	Mycobacterium tuberculosis	None	None	None	None	CHEMBL1849	Enoyl-[acyl-carrier-protein] reductase	Mycobacterium tuberculosis	SINGLE PROTEIN	CHEMBL1153618	1	Scientific Literature	Eur. J. Med. Chem.	2009	None
CHEMBL560605		0	345.57	0	4.81	ZINC00102805	O=C(Nc1cc(Cl)ccc1Cl)c1ccc(Cl)c([N+](=O)[O-])c1	IC50	'='	19950.0	nM	4.70			UO_0000065	13.60	0.31	-0.11	6.51	False	CHEMBL1059058	Inhibition of Mycobacterium tuberculosis InhA	B	BAO_0000357	single protein format	Mycobacterium tuberculosis	None	None	None	None	CHEMBL1849	Enoyl-[acyl-carrier-protein] reductase	Mycobacterium tuberculosis	SINGLE PROTEIN	CHEMBL1153618	1	Scientific Literature	Eur. J. Med. Chem.	2009	None
CHEMBL1253731		0	305.13	0	1.78	6a	O=C1NC(O)(c2cccc(Br)c2)c2ccncc21	Inhibition	'='	20.0	%				UO_0000187					False	CHEMBL1250915	Inhibition of Mycobacterium tuberculosis InhA expressed in Escherichia coli at 100 uM after 5 mins	B	BAO_0000019	assay format	Mycobacterium tuberculosis	None	None	None	None	CHEMBL1849	Enoyl-[acyl-carrier-protein] reductase	Mycobacterium tuberculosis	SINGLE PROTEIN	CHEMBL1250492	1	Scientific Literature	Eur. J. Med. Chem.	2010	None
CHEMBL258931		0	272.35	0	4.10	5	CCCCCCc1ccc(Oc2ncccn2)c(O)c1	IC50	'='	122179.97	nM		Outside typical range		UO_0000065					False	CHEMBL3047415	Inhibition of Mycobacterium tuberculosis InhA	B	BAO_0000357	single protein format	Mycobacterium tuberculosis	None	None	None	None	CHEMBL1849	Enoyl-[acyl-carrier-protein] reductase	Mycobacterium tuberculosis	SINGLE PROTEIN	CHEMBL3044988	1	Scientific Literature	Med Chem Res	2012	None
CHEMBL849	TRICLOSAN	4	289.55	1	5.14	Triclosan	Oc1cc(Cl)ccc1Oc1ccc(Cl)cc1Cl	IC50	'='	3000.0	nM	5.52			UO_0000065	19.07	0.44	0.38	18.75	False	CHEMBL1008999	inhibition of Mycobacterium tuberculosis InhA after 20 mins by fluorometric assay	B	BAO_0000357	single protein format	Mycobacterium tuberculosis	None	None	None	None	CHEMBL1849	Enoyl-[acyl-carrier-protein] reductase	Mycobacterium tuberculosis	SINGLE PROTEIN	CHEMBL1150118	1	Scientific Literature	J. Nat. Prod.	2002	None
CHEMBL3397501		0	333.78	0	3.91	9a	O=c1[nH]c2c(n3ccnc13)Cc1c(-c3cccc(Cl)c3)cccc1-2	Inhibition						Not Active						False	CHEMBL3398986	Inhibition of Mycobacterium tuberculosis glutamine synthetase 1 assessed as reduction in ADP formation incubated 1 hr in presence of glutamate, ammonium chloride and increasing levels of ATP	B	BAO_0000357	single protein format	Mycobacterium tuberculosis	None	None	None	None	CHEMBL1849	Enoyl-[acyl-carrier-protein] reductase	Mycobacterium tuberculosis	SINGLE PROTEIN	CHEMBL3396985	1	Scientific Literature	Bioorg. Med. Chem. Lett.	2015	None
CHEMBL1254890		0	482.67	1	5.71	13	CCCCCCCCCCCCc1cccc(C(=O)C2C=CN(CC(=O)OCC)C=C2C(N)=O)c1	Inhibition	'='	25.0	%				UO_0000187					False	CHEMBL1250917	Inhibition of Mycobacterium tuberculosis InhA expressed in Escherichia coli at 10 uM after 5 mins	B	BAO_0000019	assay format	Mycobacterium tuberculosis	None	None	None	None	CHEMBL1849	Enoyl-[acyl-carrier-protein] reductase	Mycobacterium tuberculosis	SINGLE PROTEIN	CHEMBL1250492	1	Scientific Literature	Eur. J. Med. Chem.	2010	None
CHEMBL1254805		0	561.56	0	4.94	12	CCCCCCCCCCCCc1cccc(C2(O)NC(=O)c3c[n+](CC(=O)OCC)ccc32)c1.[Br-]	Inhibition	'='	28.0	%				UO_0000187					False	CHEMBL1250920	Inhibition of Mycobacterium tuberculosis InhA expressed in Escherichia coli at 20 uM after 2 hrs	B	BAO_0000019	assay format	Mycobacterium tuberculosis	None	None	None	None	CHEMBL1849	Enoyl-[acyl-carrier-protein] reductase	Mycobacterium tuberculosis	SINGLE PROTEIN	CHEMBL1250492	1	Scientific Literature	Eur. J. Med. Chem.	2010	None
CHEMBL217619		0	348.45	0	4.08	c5a1	O=C(Nc1cccc(-c2ccccc2)c1)C1CC(=O)N(C2CCCC2)C1	Inhibition						Not Determined						False	CHEMBL907782	Inhibition of Mycobacterium tuberculosis InhA at 1.5 uM	B	BAO_0000357	single protein format	Mycobacterium tuberculosis	None	None	None	None	CHEMBL1849	Enoyl-[acyl-carrier-protein] reductase	Mycobacterium tuberculosis	SINGLE PROTEIN	CHEMBL1137386	1	Scientific Literature	J. Med. Chem.	2006	None
CHEMBL216748		0	379.30	0	3.88	d4	Cc1cc(NC(=O)C2CC(=O)N(C3CCCCC3)C2)ccc1Br	IC50	'='	37410.0	nM	4.43			UO_0000065	11.67	0.26	0.55	8.96	False	CHEMBL907779	Inhibition of Mycobacterium tuberculosis InhA	B	BAO_0000357	single protein format	Mycobacterium tuberculosis	None	None	None	None	CHEMBL1849	Enoyl-[acyl-carrier-protein] reductase	Mycobacterium tuberculosis	SINGLE PROTEIN	CHEMBL1137386	1	Scientific Literature	J. Med. Chem.	2006	None
CHEMBL1253732		0	242.23	0	0.72	6c	O=C1NC(O)(c2cccc(O)c2)c2ccncc21	Inhibition	'='	17.0	%				UO_0000187					False	CHEMBL1250915	Inhibition of Mycobacterium tuberculosis InhA expressed in Escherichia coli at 100 uM after 5 mins	B	BAO_0000019	assay format	Mycobacterium tuberculosis	None	None	None	None	CHEMBL1849	Enoyl-[acyl-carrier-protein] reductase	Mycobacterium tuberculosis	SINGLE PROTEIN	CHEMBL1250492	1	Scientific Literature	Eur. J. Med. Chem.	2010	None
CHEMBL387284		0	328.46	0	3.93	s15	CC(C)c1cccc(NC(=O)C2CC(=O)N(C3CCCCC3)C2)c1	Inhibition	'>'	50.0	%				UO_0000187					False	CHEMBL907780	Inhibition of Mycobacterium tuberculosis InhA at 15 uM	B	BAO_0000357	single protein format	Mycobacterium tuberculosis	None	None	None	None	CHEMBL1849	Enoyl-[acyl-carrier-protein] reductase	Mycobacterium tuberculosis	SINGLE PROTEIN	CHEMBL1137386	1	Scientific Literature	J. Med. Chem.	2006	None
CHEMBL276420		0	412.27	0	3.41	s8	O=C(Nc1cccc(I)c1)C1CC(=O)N(C2CCCCC2)C1	Inhibition	'='	26.0	%				UO_0000187					False	CHEMBL907780	Inhibition of Mycobacterium tuberculosis InhA at 15 uM	B	BAO_0000357	single protein format	Mycobacterium tuberculosis	None	None	None	None	CHEMBL1849	Enoyl-[acyl-carrier-protein] reductase	Mycobacterium tuberculosis	SINGLE PROTEIN	CHEMBL1137386	1	Scientific Literature	J. Med. Chem.	2006	None
CHEMBL386417		0	280.37	0	1.03	r11	O=C(C1CC(=O)N(C2CCCCC2)C1)N1CCOCC1	Activity						Not Active						False	CHEMBL907781	Inhibition of Mycobacterium tuberculosis InhA at 20 uM	B	BAO_0000357	single protein format	Mycobacterium tuberculosis	None	None	None	None	CHEMBL1849	Enoyl-[acyl-carrier-protein] reductase	Mycobacterium tuberculosis	SINGLE PROTEIN	CHEMBL1137386	1	Scientific Literature	J. Med. Chem.	2006	None
CHEMBL386825		0	398.53	0	3.44	r4	O=C(Nc1nnc(CCc2ccccc2)s1)C1CC(=O)N(C2CCCCC2)C1	Activity						Not Active						False	CHEMBL907781	Inhibition of Mycobacterium tuberculosis InhA at 20 uM	B	BAO_0000357	single protein format	Mycobacterium tuberculosis	None	None	None	None	CHEMBL1849	Enoyl-[acyl-carrier-protein] reductase	Mycobacterium tuberculosis	SINGLE PROTEIN	CHEMBL1137386	1	Scientific Literature	J. Med. Chem.	2006	None
CHEMBL217258		0	445.61	0	4.10	p26	O=C(C1CC(=O)N(C2CCCCC2)C1)N1CCN(C(c2ccccc2)c2ccccc2)CC1	Inhibition	'='	34.0	%				UO_0000187					False	CHEMBL907780	Inhibition of Mycobacterium tuberculosis InhA at 15 uM	B	BAO_0000357	single protein format	Mycobacterium tuberculosis	None	None	None	None	CHEMBL1849	Enoyl-[acyl-carrier-protein] reductase	Mycobacterium tuberculosis	SINGLE PROTEIN	CHEMBL1137386	1	Scientific Literature	J. Med. Chem.	2006	None
CHEMBL262471		0	481.59	0	4.38	p36	O=C(C1CC(=O)N(C2CCCCC2)C1)N1CCN(C(c2ccc(F)cc2)c2ccc(F)cc2)CC1	Inhibition	'='	50.0	%				UO_0000187					False	CHEMBL907780	Inhibition of Mycobacterium tuberculosis InhA at 15 uM	B	BAO_0000357	single protein format	Mycobacterium tuberculosis	None	None	None	None	CHEMBL1849	Enoyl-[acyl-carrier-protein] reductase	Mycobacterium tuberculosis	SINGLE PROTEIN	CHEMBL1137386	1	Scientific Literature	J. Med. Chem.	2006	None
CHEMBL213720		0	344.41	0	2.58	d18	O=C(Nc1ccc2c(c1)OCCO2)C1CC(=O)N(C2CCCCC2)C1	IC50	'>'	100000.0	nM				UO_0000065					False	CHEMBL907779	Inhibition of Mycobacterium tuberculosis InhA	B	BAO_0000357	single protein format	Mycobacterium tuberculosis	None	None	None	None	CHEMBL1849	Enoyl-[acyl-carrier-protein] reductase	Mycobacterium tuberculosis	SINGLE PROTEIN	CHEMBL1137386	1	Scientific Literature	J. Med. Chem.	2006	None
CHEMBL441373		0	362.47	0	4.47	p24	O=C(Nc1cccc(-c2ccccc2)c1)C1CC(=O)N(C2CCCCC2)C1	IC50	'='	390.0	nM	6.41			UO_0000065	17.68	0.32	1.94	12.97	False	CHEMBL907779	Inhibition of Mycobacterium tuberculosis InhA	B	BAO_0000357	single protein format	Mycobacterium tuberculosis	None	None	None	None	CHEMBL1849	Enoyl-[acyl-carrier-protein] reductase	Mycobacterium tuberculosis	SINGLE PROTEIN	CHEMBL1137386	1	Scientific Literature	J. Med. Chem.	2006	None
CHEMBL215478		0	463.60	0	4.24	p28	O=C(C1CC(=O)N(C2CCCCC2)C1)N1CCN(C(c2ccccc2)c2ccc(F)cc2)CC1	IC50	'='	6410.0	nM	5.19			UO_0000065	11.20	0.21	0.95	11.84	False	CHEMBL907779	Inhibition of Mycobacterium tuberculosis InhA	B	BAO_0000357	single protein format	Mycobacterium tuberculosis	None	None	None	None	CHEMBL1849	Enoyl-[acyl-carrier-protein] reductase	Mycobacterium tuberculosis	SINGLE PROTEIN	CHEMBL1137386	1	Scientific Literature	J. Med. Chem.	2006	None
CHEMBL424903		0	392.50	0	4.39	p9	O=C(Nc1cccc(OCc2ccccc2)c1)C1CC(=O)N(C2CCCCC2)C1	Inhibition	'='	89.0	%				UO_0000187					False	CHEMBL907780	Inhibition of Mycobacterium tuberculosis InhA at 15 uM	B	BAO_0000357	single protein format	Mycobacterium tuberculosis	None	None	None	None	CHEMBL1849	Enoyl-[acyl-carrier-protein] reductase	Mycobacterium tuberculosis	SINGLE PROTEIN	CHEMBL1137386	1	Scientific Literature	J. Med. Chem.	2006	None
CHEMBL3393964		0	372.44	0	4.35	4i	O=C(c1ccccc1F)N1CCN(C2c3ccccc3-c3ccccc32)CC1	Kis	'='	0.149	uM				UO_0000064					False	CHEMBL3395434	Non-competitive inhibition of Mycobacterium tuberculosis recombinant InhA assessed as inhibitory dissociation constant for the enzyme-inhibitor complex by measuring NADH oxidation to NAD+ using varying 2-trans-dodecenoyl-CoA substrate and fixed NADH levels by UV/visible spectrophotometry	B	BAO_0000357	single protein format	Mycobacterium tuberculosis	None	None	None	None	CHEMBL1849	Enoyl-[acyl-carrier-protein] reductase	Mycobacterium tuberculosis	SINGLE PROTEIN	CHEMBL3392963	1	Scientific Literature	Eur. J. Med. Chem.	2015	None
CHEMBL3393963		0	372.44	0	4.35	4h	O=C(c1cccc(F)c1)N1CCN(C2c3ccccc3-c3ccccc32)CC1	Kis	'='	0.118	uM				UO_0000064					False	CHEMBL3395436	Competitive inhibition of Mycobacterium tuberculosis recombinant InhA assessed as inhibitory dissociation constant for the enzyme-inhibitor complex by measuring NADH oxidation to NAD+ using varying 2-trans-dodecenoyl-CoA substrate and fixed NADH levels by UV/visible spectrophotometry	B	BAO_0000357	single protein format	Mycobacterium tuberculosis	None	None	None	None	CHEMBL1849	Enoyl-[acyl-carrier-protein] reductase	Mycobacterium tuberculosis	SINGLE PROTEIN	CHEMBL3392963	1	Scientific Literature	Eur. J. Med. Chem.	2015	None
CHEMBL387464		0	266.38	0	2.08	r13	CCC(C)NC(=O)C1CC(=O)N(C2CCCCC2)C1	Activity						Not Active						False	CHEMBL907781	Inhibition of Mycobacterium tuberculosis InhA at 20 uM	B	BAO_0000357	single protein format	Mycobacterium tuberculosis	None	None	None	None	CHEMBL1849	Enoyl-[acyl-carrier-protein] reductase	Mycobacterium tuberculosis	SINGLE PROTEIN	CHEMBL1137386	1	Scientific Literature	J. Med. Chem.	2006	None
CHEMBL387074		0	443.59	0	4.08	p35	O=C(C1CC(=O)N(C2CCCCC2)C1)N1CCN(C2c3ccccc3-c3ccccc32)CC1	IC50						Not Determined						False	CHEMBL907779	Inhibition of Mycobacterium tuberculosis InhA	B	BAO_0000357	single protein format	Mycobacterium tuberculosis	None	None	None	None	CHEMBL1849	Enoyl-[acyl-carrier-protein] reductase	Mycobacterium tuberculosis	SINGLE PROTEIN	CHEMBL1137386	1	Scientific Literature	J. Med. Chem.	2006	None
CHEMBL387074		0	443.59	0	4.08	p35	O=C(C1CC(=O)N(C2CCCCC2)C1)N1CCN(C2c3ccccc3-c3ccccc32)CC1	Inhibition	'='	20.0	%				UO_0000187					False	CHEMBL907780	Inhibition of Mycobacterium tuberculosis InhA at 15 uM	B	BAO_0000357	single protein format	Mycobacterium tuberculosis	None	None	None	None	CHEMBL1849	Enoyl-[acyl-carrier-protein] reductase	Mycobacterium tuberculosis	SINGLE PROTEIN	CHEMBL1137386	1	Scientific Literature	J. Med. Chem.	2006	None
CHEMBL1324430		0	272.26	0	1.50	20	O=C(Cn1c(=O)oc2ccccc21)NCc1ccco1	Inhibition	'='	30.12	%				UO_0000187					False	CHEMBL3389874	Inhibition of Mycobacterium tuberculosis recombinant His6-tagged InhA expressed in Escherichia coli BL21(DE3) using 2-trans-decenoyl-CoA as substrate at 10 uM incubated for 2 hrs prior to substrate addition by spectrophotometry	B	BAO_0000019	assay format	Mycobacterium tuberculosis	None	None	None	None	CHEMBL1849	Enoyl-[acyl-carrier-protein] reductase	Mycobacterium tuberculosis	SINGLE PROTEIN	CHEMBL3352380	1	Scientific Literature	Bioorg. Med. Chem.	2014	None
CHEMBL217616		0	379.30	0	3.88	d17	Cc1ccc(NC(=O)C2CC(=O)N(C3CCCCC3)C2)cc1Br	Inhibition	'='	51.0	%				UO_0000187					False	CHEMBL907780	Inhibition of Mycobacterium tuberculosis InhA at 15 uM	B	BAO_0000357	single protein format	Mycobacterium tuberculosis	None	None	None	None	CHEMBL1849	Enoyl-[acyl-carrier-protein] reductase	Mycobacterium tuberculosis	SINGLE PROTEIN	CHEMBL1137386	1	Scientific Literature	J. Med. Chem.	2006	None
CHEMBL216679		0	390.48	0	4.04	p19	O=C(c1ccccc1)c1cccc(NC(=O)C2CC(=O)N(C3CCCCC3)C2)c1	Inhibition	'='	66.0	%				UO_0000187					False	CHEMBL907780	Inhibition of Mycobacterium tuberculosis InhA at 15 uM	B	BAO_0000357	single protein format	Mycobacterium tuberculosis	None	None	None	None	CHEMBL1849	Enoyl-[acyl-carrier-protein] reductase	Mycobacterium tuberculosis	SINGLE PROTEIN	CHEMBL1137386	1	Scientific Literature	J. Med. Chem.	2006	None
CHEMBL217885		0	328.80	0	3.64	3b	Cc1ccc(N2CC(C(=O)Nc3cccc(Cl)c3)CC2=O)cc1	IC50	'>'	100000.0	nM				UO_0000065					False	CHEMBL907779	Inhibition of Mycobacterium tuberculosis InhA	B	BAO_0000357	single protein format	Mycobacterium tuberculosis	None	None	None	None	CHEMBL1849	Enoyl-[acyl-carrier-protein] reductase	Mycobacterium tuberculosis	SINGLE PROTEIN	CHEMBL1137386	1	Scientific Literature	J. Med. Chem.	2006	None
CHEMBL411394		0	354.37	0	3.83	s11	O=C(Nc1cccc(C(F)(F)F)c1)C1CC(=O)N(C2CCCCC2)C1	IC50	'='	3510.0	nM	5.46			UO_0000065	15.39	0.30	1.62	11.04	False	CHEMBL907779	Inhibition of Mycobacterium tuberculosis InhA	B	BAO_0000357	single protein format	Mycobacterium tuberculosis	None	None	None	None	CHEMBL1849	Enoyl-[acyl-carrier-protein] reductase	Mycobacterium tuberculosis	SINGLE PROTEIN	CHEMBL1137386	1	Scientific Literature	J. Med. Chem.	2006	None
CHEMBL265016		0	320.82	0	3.46	s7	O=C(Nc1ccc(Cl)cc1)C1CC(=O)N(C2CCCCC2)C1	IC50	'>'	100000.0	nM				UO_0000065					False	CHEMBL907779	Inhibition of Mycobacterium tuberculosis InhA	B	BAO_0000357	single protein format	Mycobacterium tuberculosis	None	None	None	None	CHEMBL1849	Enoyl-[acyl-carrier-protein] reductase	Mycobacterium tuberculosis	SINGLE PROTEIN	CHEMBL1137386	1	Scientific Literature	J. Med. Chem.	2006	None
CHEMBL2023774		0	373.54	1	5.22	11	CCCCCCCCCCc1cn(CCc2ccc(OC)c(OC)c2)nn1	Inhibition	'='	21.0	%				UO_0000187					False	CHEMBL2027584	Inhibition of Mycobacterium tuberculosis recombinant InhA expressed in Escherichia coli using trans-2-dodecenoyl-coenzyme-A as substrate at 50 uM	B	BAO_0000019	assay format	Mycobacterium tuberculosis	None	None	None	None	CHEMBL1849	Enoyl-[acyl-carrier-protein] reductase	Mycobacterium tuberculosis	SINGLE PROTEIN	CHEMBL2021808	1	Scientific Literature	Eur. J. Med. Chem.	2012	None
CHEMBL386252		0	412.27	0	3.41	s9	O=C(Nc1ccc(I)cc1)C1CC(=O)N(C2CCCCC2)C1	IC50	'='	14500.0	nM	4.84			UO_0000065	11.74	0.30	1.43	9.79	False	CHEMBL907779	Inhibition of Mycobacterium tuberculosis InhA	B	BAO_0000357	single protein format	Mycobacterium tuberculosis	None	None	None	None	CHEMBL1849	Enoyl-[acyl-carrier-protein] reductase	Mycobacterium tuberculosis	SINGLE PROTEIN	CHEMBL1137386	1	Scientific Literature	J. Med. Chem.	2006	None
CHEMBL216261		0	355.48	0	2.52	r9	O=C(C1CC(=O)N(C2CCCCC2)C1)N1CCN(c2ccccc2)CC1	Activity						Not Active						False	CHEMBL907781	Inhibition of Mycobacterium tuberculosis InhA at 20 uM	B	BAO_0000357	single protein format	Mycobacterium tuberculosis	None	None	None	None	CHEMBL1849	Enoyl-[acyl-carrier-protein] reductase	Mycobacterium tuberculosis	SINGLE PROTEIN	CHEMBL1137386	1	Scientific Literature	J. Med. Chem.	2006	None
CHEMBL217070		0	393.49	0	4.18	p25	Nc1ccc(Oc2ccc(NC(=O)C3CC(=O)N(C4CCCCC4)C3)cc2)cc1	Inhibition	'='	32.0	%				UO_0000187					False	CHEMBL907780	Inhibition of Mycobacterium tuberculosis InhA at 15 uM	B	BAO_0000357	single protein format	Mycobacterium tuberculosis	None	None	None	None	CHEMBL1849	Enoyl-[acyl-carrier-protein] reductase	Mycobacterium tuberculosis	SINGLE PROTEIN	CHEMBL1137386	1	Scientific Literature	J. Med. Chem.	2006	None
CHEMBL393216		0	404.94	1	5.20	p10	Cc1ccc(C(=O)N2CCN(C(c3ccccc3)c3ccc(Cl)cc3)CC2)cc1	Inhibition	'='	74.0	%				UO_0000187					False	CHEMBL899382	Inhibition of Mycobacterium tuberculosis InhA at 15 uM	B	BAO_0000357	single protein format	Mycobacterium tuberculosis	None	None	None	None	CHEMBL1849	Enoyl-[acyl-carrier-protein] reductase	Mycobacterium tuberculosis	SINGLE PROTEIN	CHEMBL1149715	1	Scientific Literature	Bioorg. Med. Chem.	2007	None
CHEMBL239457		0	280.37	0	2.96	a2	Cc1ccc(C(=O)N2CCN(c3ccccc3)CC2)cc1	IC50	'='	16640.0	nM	4.78			UO_0000065	17.04	0.31	1.82	20.29	False	CHEMBL899381	Inhibition of Mycobacterium tuberculosis InhA	B	BAO_0000357	single protein format	Mycobacterium tuberculosis	None	None	None	None	CHEMBL1849	Enoyl-[acyl-carrier-protein] reductase	Mycobacterium tuberculosis	SINGLE PROTEIN	CHEMBL1149715	1	Scientific Literature	Bioorg. Med. Chem.	2007	None
CHEMBL441373		0	362.47	0	4.47	p24	O=C(Nc1cccc(-c2ccccc2)c1)C1CC(=O)N(C2CCCCC2)C1	Inhibition						Not Determined						False	CHEMBL907782	Inhibition of Mycobacterium tuberculosis InhA at 1.5 uM	B	BAO_0000357	single protein format	Mycobacterium tuberculosis	None	None	None	None	CHEMBL1849	Enoyl-[acyl-carrier-protein] reductase	Mycobacterium tuberculosis	SINGLE PROTEIN	CHEMBL1137386	1	Scientific Literature	J. Med. Chem.	2006	None
CHEMBL1254805		0	561.56	0	4.94	12	CCCCCCCCCCCCc1cccc(C2(O)NC(=O)c3c[n+](CC(=O)OCC)ccc32)c1.[Br-]	Inhibition	'='	40.0	%				UO_0000187					False	CHEMBL1250916	Inhibition of Mycobacterium tuberculosis InhA expressed in Escherichia coli at 20 uM after 5 mins	B	BAO_0000019	assay format	Mycobacterium tuberculosis	None	None	None	None	CHEMBL1849	Enoyl-[acyl-carrier-protein] reductase	Mycobacterium tuberculosis	SINGLE PROTEIN	CHEMBL1250492	1	Scientific Literature	Eur. J. Med. Chem.	2010	None
CHEMBL1254890		0	482.67	1	5.71	13	CCCCCCCCCCCCc1cccc(C(=O)C2C=CN(CC(=O)OCC)C=C2C(N)=O)c1	Inhibition						Not Determined						False	CHEMBL1250916	Inhibition of Mycobacterium tuberculosis InhA expressed in Escherichia coli at 20 uM after 5 mins	B	BAO_0000019	assay format	Mycobacterium tuberculosis	None	None	None	None	CHEMBL1849	Enoyl-[acyl-carrier-protein] reductase	Mycobacterium tuberculosis	SINGLE PROTEIN	CHEMBL1250492	1	Scientific Literature	Eur. J. Med. Chem.	2010	None
CHEMBL217879		0	459.63	0	4.41	p27	Cc1ccc(C(c2ccccc2)N2CCN(C(=O)C3CC(=O)N(C4CCCCC4)C3)CC2)cc1	Inhibition	'='	77.0	%				UO_0000187					False	CHEMBL907780	Inhibition of Mycobacterium tuberculosis InhA at 15 uM	B	BAO_0000357	single protein format	Mycobacterium tuberculosis	None	None	None	None	CHEMBL1849	Enoyl-[acyl-carrier-protein] reductase	Mycobacterium tuberculosis	SINGLE PROTEIN	CHEMBL1137386	1	Scientific Literature	J. Med. Chem.	2006	None
CHEMBL241170		0	413.50	0	4.85	p8	O=C(c1ccc2[nH]ccc2c1)N1CCN(C(c2ccccc2)c2ccc(F)cc2)CC1	IC50						Not Determined						False	CHEMBL899381	Inhibition of Mycobacterium tuberculosis InhA	B	BAO_0000357	single protein format	Mycobacterium tuberculosis	None	None	None	None	CHEMBL1849	Enoyl-[acyl-carrier-protein] reductase	Mycobacterium tuberculosis	SINGLE PROTEIN	CHEMBL1149715	1	Scientific Literature	Bioorg. Med. Chem.	2007	None
CHEMBL239674		0	318.78	0	3.44	a14	O=C(c1ccc(F)cc1)N1CCN(c2cccc(Cl)c2)CC1	IC50	'='	9740.0	nM	5.01			UO_0000065	15.72	0.31	1.57	21.28	False	CHEMBL899381	Inhibition of Mycobacterium tuberculosis InhA	B	BAO_0000357	single protein format	Mycobacterium tuberculosis	None	None	None	None	CHEMBL1849	Enoyl-[acyl-carrier-protein] reductase	Mycobacterium tuberculosis	SINGLE PROTEIN	CHEMBL1149715	1	Scientific Literature	Bioorg. Med. Chem.	2007	None
CHEMBL240739		0	431.49	0	4.99	p4	O=C(c1ccc2[nH]ccc2c1)N1CCN(C(c2ccc(F)cc2)c2ccc(F)cc2)CC1	IC50	'='	1040.0	nM	5.98			UO_0000065	13.87	0.26	0.99	15.21	False	CHEMBL899381	Inhibition of Mycobacterium tuberculosis InhA	B	BAO_0000357	single protein format	Mycobacterium tuberculosis	None	None	None	None	CHEMBL1849	Enoyl-[acyl-carrier-protein] reductase	Mycobacterium tuberculosis	SINGLE PROTEIN	CHEMBL1149715	1	Scientific Literature	Bioorg. Med. Chem.	2007	None
CHEMBL393403		0	429.95	1	5.37	p12	O=C(c1ccc2[nH]ccc2c1)N1CCN(C(c2ccccc2)c2ccc(Cl)cc2)CC1	Inhibition	'='	67.0	%				UO_0000187					False	CHEMBL899382	Inhibition of Mycobacterium tuberculosis InhA at 15 uM	B	BAO_0000357	single protein format	Mycobacterium tuberculosis	None	None	None	None	CHEMBL1849	Enoyl-[acyl-carrier-protein] reductase	Mycobacterium tuberculosis	SINGLE PROTEIN	CHEMBL1149715	1	Scientific Literature	Bioorg. Med. Chem.	2007	None
CHEMBL241171		0	384.52	0	4.85	p9	Cc1ccc(C(=O)N2CCN(C(c3ccccc3)c3ccc(C)cc3)CC2)cc1	Inhibition	'='	77.0	%				UO_0000187					False	CHEMBL899382	Inhibition of Mycobacterium tuberculosis InhA at 15 uM	B	BAO_0000357	single protein format	Mycobacterium tuberculosis	None	None	None	None	CHEMBL1849	Enoyl-[acyl-carrier-protein] reductase	Mycobacterium tuberculosis	SINGLE PROTEIN	CHEMBL1149715	1	Scientific Literature	Bioorg. Med. Chem.	2007	None
CHEMBL240960		0	388.49	0	4.68	p7	Cc1ccc(C(=O)N2CCN(C(c3ccccc3)c3ccc(F)cc3)CC2)cc1	IC50						Not Determined						False	CHEMBL899381	Inhibition of Mycobacterium tuberculosis InhA	B	BAO_0000357	single protein format	Mycobacterium tuberculosis	None	None	None	None	CHEMBL1849	Enoyl-[acyl-carrier-protein] reductase	Mycobacterium tuberculosis	SINGLE PROTEIN	CHEMBL1149715	1	Scientific Literature	Bioorg. Med. Chem.	2007	None
CHEMBL393216		0	404.94	1	5.20	p10	Cc1ccc(C(=O)N2CCN(C(c3ccccc3)c3ccc(Cl)cc3)CC2)cc1	IC50						Not Determined						False	CHEMBL899381	Inhibition of Mycobacterium tuberculosis InhA	B	BAO_0000357	single protein format	Mycobacterium tuberculosis	None	None	None	None	CHEMBL1849	Enoyl-[acyl-carrier-protein] reductase	Mycobacterium tuberculosis	SINGLE PROTEIN	CHEMBL1149715	1	Scientific Literature	Bioorg. Med. Chem.	2007	None
CHEMBL1835155		0	307.35	0	2.76	4	COc1cccc(Cn2cc(C(=O)Cc3ccccc3)nn2)c1	Inhibition						Not Determined						False	CHEMBL1840265	Inhibition of Mycobacterium tuberculosis InhA expressed in Escherichia coli BL21 using trans-2-dodecenoyl-Coenzyme A as substrate at 10 uM by spectrophotometry	B	BAO_0000019	assay format	Mycobacterium tuberculosis	None	None	None	None	CHEMBL1849	Enoyl-[acyl-carrier-protein] reductase	Mycobacterium tuberculosis	SINGLE PROTEIN	CHEMBL1833930	1	Scientific Literature	Eur. J. Med. Chem.	2011	None
CHEMBL1835157		0	305.38	0	3.37	6	Cc1cc(C)cc(Cn2cc(C(=O)Cc3ccccc3)nn2)c1	Inhibition						Not Determined						False	CHEMBL1840265	Inhibition of Mycobacterium tuberculosis InhA expressed in Escherichia coli BL21 using trans-2-dodecenoyl-Coenzyme A as substrate at 10 uM by spectrophotometry	B	BAO_0000019	assay format	Mycobacterium tuberculosis	None	None	None	None	CHEMBL1849	Enoyl-[acyl-carrier-protein] reductase	Mycobacterium tuberculosis	SINGLE PROTEIN	CHEMBL1833930	1	Scientific Literature	Eur. J. Med. Chem.	2011	None
CHEMBL1835249		0	341.54	1	5.98	26	CCCCCCCCCCCCn1cc(CCc2ccccc2)nn1	Inhibition						Not Determined						False	CHEMBL1840265	Inhibition of Mycobacterium tuberculosis InhA expressed in Escherichia coli BL21 using trans-2-dodecenoyl-Coenzyme A as substrate at 10 uM by spectrophotometry	B	BAO_0000019	assay format	Mycobacterium tuberculosis	None	None	None	None	CHEMBL1849	Enoyl-[acyl-carrier-protein] reductase	Mycobacterium tuberculosis	SINGLE PROTEIN	CHEMBL1833930	1	Scientific Literature	Eur. J. Med. Chem.	2011	None
CHEMBL386329		0	428.58	1	5.52	p65	CN(Cc1c2ccccc2cc2ccccc12)C(=O)C1CC(=O)N(C2CCCCCC2)C1	IC50	'='	320.0	nM	6.50			UO_0000065	15.15	0.28	0.97	15.99	False	CHEMBL907779	Inhibition of Mycobacterium tuberculosis InhA	B	BAO_0000357	single protein format	Mycobacterium tuberculosis	None	None	None	None	CHEMBL1849	Enoyl-[acyl-carrier-protein] reductase	Mycobacterium tuberculosis	SINGLE PROTEIN	CHEMBL1137386	1	Scientific Literature	J. Med. Chem.	2006	None
CHEMBL387423		0	466.58	1	5.70	c1a14	O=C(Nc1cc(-c2ccccc2)c(O)c(-c2ccccc2)c1)C1CC(=O)N(C2CC3CCC2C3)C1	Inhibition						Not Determined						False	CHEMBL907782	Inhibition of Mycobacterium tuberculosis InhA at 1.5 uM	B	BAO_0000357	single protein format	Mycobacterium tuberculosis	None	None	None	None	CHEMBL1849	Enoyl-[acyl-carrier-protein] reductase	Mycobacterium tuberculosis	SINGLE PROTEIN	CHEMBL1137386	1	Scientific Literature	J. Med. Chem.	2006	None
CHEMBL217588		0	320.82	0	3.46	s6	O=C(Nc1cccc(Cl)c1)C1CC(=O)N(C2CCCCC2)C1	IC50	'='	1350.0	nM	5.87			UO_0000065	18.30	0.36	2.41	11.88	False	CHEMBL907779	Inhibition of Mycobacterium tuberculosis InhA	B	BAO_0000357	single protein format	Mycobacterium tuberculosis	None	None	None	None	CHEMBL1849	Enoyl-[acyl-carrier-protein] reductase	Mycobacterium tuberculosis	SINGLE PROTEIN	CHEMBL1137386	1	Scientific Literature	J. Med. Chem.	2006	None
CHEMBL217199		0	293.41	0	0.94	r10	CN1CCN(C(=O)C2CC(=O)N(C3CCCCC3)C2)CC1	Activity						Not Active						False	CHEMBL907781	Inhibition of Mycobacterium tuberculosis InhA at 20 uM	B	BAO_0000357	single protein format	Mycobacterium tuberculosis	None	None	None	None	CHEMBL1849	Enoyl-[acyl-carrier-protein] reductase	Mycobacterium tuberculosis	SINGLE PROTEIN	CHEMBL1137386	1	Scientific Literature	J. Med. Chem.	2006	None
CHEMBL386229		0	376.50	0	4.86	c7a1	O=C(Nc1cccc(-c2ccccc2)c1)C1CC(=O)N(C2CCCCCC2)C1	Inhibition	'='	90.0	%				UO_0000187					False	CHEMBL907780	Inhibition of Mycobacterium tuberculosis InhA at 15 uM	B	BAO_0000357	single protein format	Mycobacterium tuberculosis	None	None	None	None	CHEMBL1849	Enoyl-[acyl-carrier-protein] reductase	Mycobacterium tuberculosis	SINGLE PROTEIN	CHEMBL1137386	1	Scientific Literature	J. Med. Chem.	2006	None
CHEMBL454588	AGONODEPSIDE A	0	382.46	1	5.49	1	C/C=C(\C)c1cc(O)c(C)c(OC(=O)c2c(/C(C)=C/C)cc(O)c(C)c2O)c1	IC50	'='	75000.0	nM	4.12			UO_0000065	10.79	0.20	-1.37	4.74	False	CHEMBL1008999	inhibition of Mycobacterium tuberculosis InhA after 20 mins by fluorometric assay	B	BAO_0000357	single protein format	Mycobacterium tuberculosis	None	None	None	None	CHEMBL1849	Enoyl-[acyl-carrier-protein] reductase	Mycobacterium tuberculosis	SINGLE PROTEIN	CHEMBL1150118	1	Scientific Literature	J. Nat. Prod.	2002	None
CHEMBL217852		0	374.48	0	4.33	p62	O=C(Nc1cccc(-c2ccccc2)c1)C1CC(=O)N(C2CC3CCC2C3)C1	IC50	'='	460.0	nM	6.34			UO_0000065	16.92	0.31	2.01	12.83	False	CHEMBL907779	Inhibition of Mycobacterium tuberculosis InhA	B	BAO_0000357	single protein format	Mycobacterium tuberculosis	None	None	None	None	CHEMBL1849	Enoyl-[acyl-carrier-protein] reductase	Mycobacterium tuberculosis	SINGLE PROTEIN	CHEMBL1137386	1	Scientific Literature	J. Med. Chem.	2006	None
CHEMBL386406		0	506.65	2	6.48	c2a14	O=C(Nc1cc(-c2ccccc2)c(O)c(-c2ccccc2)c1)C1CC(=O)N(C23CC4CC(CC(C4)C2)C3)C1	Inhibition						Not Determined						False	CHEMBL907780	Inhibition of Mycobacterium tuberculosis InhA at 15 uM	B	BAO_0000357	single protein format	Mycobacterium tuberculosis	None	None	None	None	CHEMBL1849	Enoyl-[acyl-carrier-protein] reductase	Mycobacterium tuberculosis	SINGLE PROTEIN	CHEMBL1137386	1	Scientific Literature	J. Med. Chem.	2006	None
CHEMBL426702		0	426.56	0	4.99	p63	CN(Cc1c2ccccc2cc2ccccc12)C(=O)C1CC(=O)N(C2CC3CCC2C3)C1	Inhibition	'='	70.0	%				UO_0000187					False	CHEMBL907782	Inhibition of Mycobacterium tuberculosis InhA at 1.5 uM	B	BAO_0000357	single protein format	Mycobacterium tuberculosis	None	None	None	None	CHEMBL1849	Enoyl-[acyl-carrier-protein] reductase	Mycobacterium tuberculosis	SINGLE PROTEIN	CHEMBL1137386	1	Scientific Literature	J. Med. Chem.	2006	None
CHEMBL216282		0	502.61	2	6.60	c3a14	O=C(Nc1cc(-c2ccccc2)c(O)c(-c2ccccc2)c1)C1CC(=O)N(c2cccc3c2CCCC3)C1	Inhibition						Not Determined						False	CHEMBL907782	Inhibition of Mycobacterium tuberculosis InhA at 1.5 uM	B	BAO_0000357	single protein format	Mycobacterium tuberculosis	None	None	None	None	CHEMBL1849	Enoyl-[acyl-carrier-protein] reductase	Mycobacterium tuberculosis	SINGLE PROTEIN	CHEMBL1137386	1	Scientific Literature	J. Med. Chem.	2006	None
CHEMBL2023792		0	273.38	0	4.01	31	CCCCCCCCn1cc(-c2cccc(O)c2)nn1	Inhibition						Not Active						False	CHEMBL2027584	Inhibition of Mycobacterium tuberculosis recombinant InhA expressed in Escherichia coli using trans-2-dodecenoyl-coenzyme-A as substrate at 50 uM	B	BAO_0000019	assay format	Mycobacterium tuberculosis	None	None	None	None	CHEMBL1849	Enoyl-[acyl-carrier-protein] reductase	Mycobacterium tuberculosis	SINGLE PROTEIN	CHEMBL2021808	1	Scientific Literature	Eur. J. Med. Chem.	2012	None
CHEMBL264176		0	327.42	1	5.27	13, 16	CCCCCCc1ccc(Oc2ccccc2NC(C)=O)c(O)c1	IC50	'='	645654.23	nM		Outside typical range		UO_0000065					False	CHEMBL3047415	Inhibition of Mycobacterium tuberculosis InhA	B	BAO_0000357	single protein format	Mycobacterium tuberculosis	None	None	None	None	CHEMBL1849	Enoyl-[acyl-carrier-protein] reductase	Mycobacterium tuberculosis	SINGLE PROTEIN	CHEMBL3044988	1	Scientific Literature	Med Chem Res	2012	None
CHEMBL264682		0	270.37	1	5.31	1	CCCCCCc1ccc(Oc2ccccc2)c(O)c1	IC50	'='	90928494.39	nM		Outside typical range		UO_0000065					False	CHEMBL3047415	Inhibition of Mycobacterium tuberculosis InhA	B	BAO_0000357	single protein format	Mycobacterium tuberculosis	None	None	None	None	CHEMBL1849	Enoyl-[acyl-carrier-protein] reductase	Mycobacterium tuberculosis	SINGLE PROTEIN	CHEMBL3044988	1	Scientific Literature	Med Chem Res	2012	None
CHEMBL264417		0	315.37	1	5.22	13c	CCCCCCc1ccc(Oc2ccc([N+](=O)[O-])cc2)c(O)c1	IC50	'='	90.0	nM	7.05			UO_0000065	22.34	0.42	1.83	9.70	False	CHEMBL936672	Inhibition of 100 nM Mycobacterium tuberculosis H37RV InhA	B	BAO_0000357	single protein format	Mycobacterium tuberculosis	None	None	None	None	CHEMBL1849	Enoyl-[acyl-carrier-protein] reductase	Mycobacterium tuberculosis	SINGLE PROTEIN	CHEMBL1143085	1	Scientific Literature	Bioorg. Med. Chem. Lett.	2008	None
CHEMBL262343		0	357.41	0	4.33	11c	CCCCCCc1ccc(Oc2ccc(NC(=O)C(=O)O)cc2)c(O)c1	Ki	'='	1.0	nM	9.00			UO_0000065	25.18	0.47	4.67	9.39	False	CHEMBL936676	Inhibition of Mycobacterium tuberculosis H37RV InhA	B	BAO_0000357	single protein format	Mycobacterium tuberculosis	None	None	None	None	CHEMBL1849	Enoyl-[acyl-carrier-protein] reductase	Mycobacterium tuberculosis	SINGLE PROTEIN	CHEMBL1143085	1	Scientific Literature	Bioorg. Med. Chem. Lett.	2008	None
CHEMBL264679		0	271.36	0	4.70	3a	CCCCCCc1ccc(Oc2ccccn2)c(O)c1	Ki	'='	1.0	nM	9.00			UO_0000065	33.17	0.61	4.30	21.25	False	CHEMBL936676	Inhibition of Mycobacterium tuberculosis H37RV InhA	B	BAO_0000357	single protein format	Mycobacterium tuberculosis	None	None	None	None	CHEMBL1849	Enoyl-[acyl-carrier-protein] reductase	Mycobacterium tuberculosis	SINGLE PROTEIN	CHEMBL1143085	1	Scientific Literature	Bioorg. Med. Chem. Lett.	2008	None
CHEMBL264682		0	270.37	1	5.31	19	CCCCCCc1ccc(Oc2ccccc2)c(O)c1	Ki	'='	1.0	nM	9.00			UO_0000065	33.29	0.61	3.69	30.55	False	CHEMBL936676	Inhibition of Mycobacterium tuberculosis H37RV InhA	B	BAO_0000357	single protein format	Mycobacterium tuberculosis	None	None	None	None	CHEMBL1849	Enoyl-[acyl-carrier-protein] reductase	Mycobacterium tuberculosis	SINGLE PROTEIN	CHEMBL1143085	1	Scientific Literature	Bioorg. Med. Chem. Lett.	2008	None
CHEMBL1254641		0	410.56	1	5.32	6d	CCCCCCCCCCCCOc1cccc(C2(O)NC(=O)c3cnccc32)c1	Inhibition	'='	41.0	%				UO_0000187					False	CHEMBL1250915	Inhibition of Mycobacterium tuberculosis InhA expressed in Escherichia coli at 100 uM after 5 mins	B	BAO_0000019	assay format	Mycobacterium tuberculosis	None	None	None	None	CHEMBL1849	Enoyl-[acyl-carrier-protein] reductase	Mycobacterium tuberculosis	SINGLE PROTEIN	CHEMBL1250492	1	Scientific Literature	Eur. J. Med. Chem.	2010	None
CHEMBL1253716		0	770.54	3	-2.18	INH-NAD	NC(=O)C1=CN([C@@H]2O[C@H](COP(=O)(O)OP(=O)(O)OC[C@H]3O[C@@H](n4cnc5c(N)ncnc54)[C@H](O)[C@@H]3O)[C@@H](O)[C@H]2O)C=C[C@@H]1C(=O)c1ccncc1	Inhibition						Not Determined						False	CHEMBL1250915	Inhibition of Mycobacterium tuberculosis InhA expressed in Escherichia coli at 100 uM after 5 mins	B	BAO_0000019	assay format	Mycobacterium tuberculosis	None	None	None	None	CHEMBL1849	Enoyl-[acyl-carrier-protein] reductase	Mycobacterium tuberculosis	SINGLE PROTEIN	CHEMBL1250492	1	Scientific Literature	Eur. J. Med. Chem.	2010	None
CHEMBL1835156		0	337.38	0	2.77	5	COc1cc(Cn2cc(C(=O)Cc3ccccc3)nn2)cc(OC)c1	Inhibition						Not Active						False	CHEMBL1840265	Inhibition of Mycobacterium tuberculosis InhA expressed in Escherichia coli BL21 using trans-2-dodecenoyl-Coenzyme A as substrate at 10 uM by spectrophotometry	B	BAO_0000019	assay format	Mycobacterium tuberculosis	None	None	None	None	CHEMBL1849	Enoyl-[acyl-carrier-protein] reductase	Mycobacterium tuberculosis	SINGLE PROTEIN	CHEMBL1833930	1	Scientific Literature	Eur. J. Med. Chem.	2011	None
CHEMBL1833987		0	285.44	0	4.42	24	CCCCCCCCn1cc(CCc2ccccc2)nn1	Inhibition	'='	23.0	%				UO_0000187					False	CHEMBL1840265	Inhibition of Mycobacterium tuberculosis InhA expressed in Escherichia coli BL21 using trans-2-dodecenoyl-Coenzyme A as substrate at 10 uM by spectrophotometry	B	BAO_0000019	assay format	Mycobacterium tuberculosis	None	None	None	None	CHEMBL1849	Enoyl-[acyl-carrier-protein] reductase	Mycobacterium tuberculosis	SINGLE PROTEIN	CHEMBL1833930	1	Scientific Literature	Eur. J. Med. Chem.	2011	None
CHEMBL3085847		0	424.50	0	4.73	10c	O=C(CC(C(=O)O)C1c2ccccc2-c2ccccc21)NCCc1c[nH]c2ccccc12	Inhibition	'='	60.0	%				UO_0000187					False	CHEMBL3089697	Inhibition of Mycobacterium tuberculosis InhA expressed in Escherichia coli using trans-2-dodecenoyl-coenzyme-A as substrate at 50 uM	B	BAO_0000019	assay format	Mycobacterium tuberculosis	None	None	None	None	CHEMBL1849	Enoyl-[acyl-carrier-protein] reductase	Mycobacterium tuberculosis	SINGLE PROTEIN	CHEMBL3085705	1	Scientific Literature	Eur. J. Med. Chem.	2013	None
CHEMBL3085845		0	375.40	0	4.67	10a	O=C(CC(C(=O)O)C1c2ccccc2-c2ccccc21)Nc1ccc(F)cc1	Inhibition	'='	6.0	%				UO_0000187					False	CHEMBL3089697	Inhibition of Mycobacterium tuberculosis InhA expressed in Escherichia coli using trans-2-dodecenoyl-coenzyme-A as substrate at 50 uM	B	BAO_0000019	assay format	Mycobacterium tuberculosis	None	None	None	None	CHEMBL1849	Enoyl-[acyl-carrier-protein] reductase	Mycobacterium tuberculosis	SINGLE PROTEIN	CHEMBL3085705	1	Scientific Literature	Eur. J. Med. Chem.	2013	None
CHEMBL263646		0	357.41	0	4.33	11b	CCCCCCc1ccc(Oc2cccc(NC(=O)C(=O)O)c2)c(O)c1	IC50	'='	580.0	nM	6.24			UO_0000065	17.45	0.33	1.91	6.51	False	CHEMBL936672	Inhibition of 100 nM Mycobacterium tuberculosis H37RV InhA	B	BAO_0000357	single protein format	Mycobacterium tuberculosis	None	None	None	None	CHEMBL1849	Enoyl-[acyl-carrier-protein] reductase	Mycobacterium tuberculosis	SINGLE PROTEIN	CHEMBL1143085	1	Scientific Literature	Bioorg. Med. Chem. Lett.	2008	None
CHEMBL405655		0	271.36	0	4.70	3b	CCCCCCc1ccc(Oc2cccnc2)c(O)c1	Ki	'='	1.0	nM	9.00			UO_0000065	33.17	0.61	4.30	21.25	False	CHEMBL936676	Inhibition of Mycobacterium tuberculosis H37RV InhA	B	BAO_0000357	single protein format	Mycobacterium tuberculosis	None	None	None	None	CHEMBL1849	Enoyl-[acyl-carrier-protein] reductase	Mycobacterium tuberculosis	SINGLE PROTEIN	CHEMBL1143085	1	Scientific Literature	Bioorg. Med. Chem. Lett.	2008	None
CHEMBL264416		0	315.37	1	5.22	13b	CCCCCCc1ccc(Oc2cccc([N+](=O)[O-])c2)c(O)c1	Ki	'='	21.0	nM	7.68			UO_0000065	24.35	0.46	2.46	10.58	False	CHEMBL936676	Inhibition of Mycobacterium tuberculosis H37RV InhA	B	BAO_0000357	single protein format	Mycobacterium tuberculosis	None	None	None	None	CHEMBL1849	Enoyl-[acyl-carrier-protein] reductase	Mycobacterium tuberculosis	SINGLE PROTEIN	CHEMBL1143085	1	Scientific Literature	Bioorg. Med. Chem. Lett.	2008	None
CHEMBL3393960		0	399.45	0	4.12	4e	O=C(c1ccc([N+](=O)[O-])cc1)N1CCN(C2c3ccccc3-c3ccccc32)CC1	IC50	'>'	50000.0	nM				UO_0000065					False	CHEMBL3395431	Inhibition of Mycobacterium tuberculosis recombinant InhA assessed as NADH oxidation to NAD+ using 2-trans-dodecenoyl-CoA substrate by UV/visible spectrophotometry	B	BAO_0000357	single protein format	Mycobacterium tuberculosis	None	None	None	None	CHEMBL1849	Enoyl-[acyl-carrier-protein] reductase	Mycobacterium tuberculosis	SINGLE PROTEIN	CHEMBL3392963	1	Scientific Literature	Eur. J. Med. Chem.	2015	None
CHEMBL217594		0	414.55	1	5.13	p20	CN(Cc1c2ccccc2cc2ccccc12)C(=O)C1CC(=O)N(C2CCCCC2)C1	Inhibition	'='	64.0	%				UO_0000187					False	CHEMBL907782	Inhibition of Mycobacterium tuberculosis InhA at 1.5 uM	B	BAO_0000357	single protein format	Mycobacterium tuberculosis	None	None	None	None	CHEMBL1849	Enoyl-[acyl-carrier-protein] reductase	Mycobacterium tuberculosis	SINGLE PROTEIN	CHEMBL1137386	1	Scientific Literature	J. Med. Chem.	2006	None
CHEMBL386587		0	496.70	1	6.94	c4a2	CN(Cc1c2ccccc2cc2ccccc12)C(=O)C1CC(=O)N(C2CCCCC2C2CCCCC2)C1	Inhibition	'='	0.0	%				UO_0000187					False	CHEMBL907780	Inhibition of Mycobacterium tuberculosis InhA at 15 uM	B	BAO_0000357	single protein format	Mycobacterium tuberculosis	None	None	None	None	CHEMBL1849	Enoyl-[acyl-carrier-protein] reductase	Mycobacterium tuberculosis	SINGLE PROTEIN	CHEMBL1137386	1	Scientific Literature	J. Med. Chem.	2006	None
CHEMBL385650		0	482.62	1	6.63	p68	O=C(Nc1cc(-c2ccccc2)c(O)c(-c2ccccc2)c1)C1CC(=O)N(C2CCCCCCC2)C1	Inhibition	'='	70.0	%				UO_0000187					False	CHEMBL907780	Inhibition of Mycobacterium tuberculosis InhA at 15 uM	B	BAO_0000357	single protein format	Mycobacterium tuberculosis	None	None	None	None	CHEMBL1849	Enoyl-[acyl-carrier-protein] reductase	Mycobacterium tuberculosis	SINGLE PROTEIN	CHEMBL1137386	1	Scientific Literature	J. Med. Chem.	2006	None
CHEMBL216689		0	454.57	1	5.85	p64a	O=C(Nc1cc(-c2ccccc2)c(O)c(-c2ccccc2)c1)C1CC(=O)N(C2CCCCC2)C1	Inhibition	'>'	90.0	%				UO_0000187					False	CHEMBL907780	Inhibition of Mycobacterium tuberculosis InhA at 15 uM	B	BAO_0000357	single protein format	Mycobacterium tuberculosis	None	None	None	None	CHEMBL1849	Enoyl-[acyl-carrier-protein] reductase	Mycobacterium tuberculosis	SINGLE PROTEIN	CHEMBL1137386	1	Scientific Literature	J. Med. Chem.	2006	None
CHEMBL410709		0	440.54	1	5.46	c5a14	O=C(Nc1cc(-c2ccccc2)c(O)c(-c2ccccc2)c1)C1CC(=O)N(C2CCCC2)C1	Inhibition						Not Determined						False	CHEMBL907782	Inhibition of Mycobacterium tuberculosis InhA at 1.5 uM	B	BAO_0000357	single protein format	Mycobacterium tuberculosis	None	None	None	None	CHEMBL1849	Enoyl-[acyl-carrier-protein] reductase	Mycobacterium tuberculosis	SINGLE PROTEIN	CHEMBL1137386	1	Scientific Literature	J. Med. Chem.	2006	None
CHEMBL216689		0	454.57	1	5.85	p64a	O=C(Nc1cc(-c2ccccc2)c(O)c(-c2ccccc2)c1)C1CC(=O)N(C2CCCCC2)C1	Inhibition	'='	70.0	%				UO_0000187					False	CHEMBL907780	Inhibition of Mycobacterium tuberculosis InhA at 15 uM	B	BAO_0000357	single protein format	Mycobacterium tuberculosis	None	None	None	None	CHEMBL1849	Enoyl-[acyl-carrier-protein] reductase	Mycobacterium tuberculosis	SINGLE PROTEIN	CHEMBL1137386	1	Scientific Literature	J. Med. Chem.	2006	None
CHEMBL217926		0	286.38	0	2.81	s1	O=C(Nc1ccccc1)C1CC(=O)N(C2CCCCC2)C1	IC50	'='	10660.0	nM	4.97			UO_0000065	17.36	0.32	2.16	10.06	False	CHEMBL907779	Inhibition of Mycobacterium tuberculosis InhA	B	BAO_0000357	single protein format	Mycobacterium tuberculosis	None	None	None	None	CHEMBL1849	Enoyl-[acyl-carrier-protein] reductase	Mycobacterium tuberculosis	SINGLE PROTEIN	CHEMBL1137386	1	Scientific Literature	J. Med. Chem.	2006	None
CHEMBL215081		0	355.26	0	4.11	d2	O=C(Nc1cc(Cl)ccc1Cl)C1CC(=O)N(C2CCCCC2)C1	IC50	'='	56500.0	nM	4.25			UO_0000065	11.96	0.25	0.14	8.60	False	CHEMBL907779	Inhibition of Mycobacterium tuberculosis InhA	B	BAO_0000357	single protein format	Mycobacterium tuberculosis	None	None	None	None	CHEMBL1849	Enoyl-[acyl-carrier-protein] reductase	Mycobacterium tuberculosis	SINGLE PROTEIN	CHEMBL1137386	1	Scientific Literature	J. Med. Chem.	2006	None
CHEMBL3331277		0	293.33	0	2.34	20	Cc1nc2ccccc2c(=O)n1CC(=O)Nc1ccccc1	IC50	'='	8920.0	nM	5.05			UO_0000065	17.21	0.31	2.71	7.89	False	CHEMBL3385192	Inhibition of Mycobacterium tuberculosis recombinant InhA expressed in Escherichia coli BL21 (DE3) using 2-trans-decenoyl substrate by spectrophotometry	B	BAO_0000019	assay format	Mycobacterium tuberculosis	None	None	None	None	CHEMBL1849	Enoyl-[acyl-carrier-protein] reductase	Mycobacterium tuberculosis	SINGLE PROTEIN	CHEMBL3352048	1	Scientific Literature	Eur. J. Med. Chem.	2014	None
CHEMBL3329240		0	443.87	0	3.19	40	Cc1nc2ccc(Cl)cc2c(=O)n1CC(=O)NCc1nc2ccc([N+](=O)[O-])cc2s1	Inhibition	'='	54.12	%				UO_0000187					False	CHEMBL3385191	Inhibition of Mycobacterium tuberculosis recombinant InhA expressed in Escherichia coli BL21 (DE3) using 2-trans-decenoyl substrate at 10 uM by spectrophotometry	B	BAO_0000019	assay format	Mycobacterium tuberculosis	None	None	None	None	CHEMBL1849	Enoyl-[acyl-carrier-protein] reductase	Mycobacterium tuberculosis	SINGLE PROTEIN	CHEMBL3352048	1	Scientific Literature	Eur. J. Med. Chem.	2014	None
CHEMBL3331287		0	359.37	0	1.39	31	Cc1nc2ccccc2c(=O)n1CC(=O)NCc1ncc([N+](=O)[O-])s1	IC50						Not Determined						False	CHEMBL3385192	Inhibition of Mycobacterium tuberculosis recombinant InhA expressed in Escherichia coli BL21 (DE3) using 2-trans-decenoyl substrate by spectrophotometry	B	BAO_0000019	assay format	Mycobacterium tuberculosis	None	None	None	None	CHEMBL1849	Enoyl-[acyl-carrier-protein] reductase	Mycobacterium tuberculosis	SINGLE PROTEIN	CHEMBL3352048	1	Scientific Literature	Eur. J. Med. Chem.	2014	None
CHEMBL3087016		0	467.52	0	3.27	15	Cc1csc(C(C)(O)c2nnc(NCC3CN(Cc4c(F)cccc4F)C(=O)O3)s2)n1	IC50	'='	400.0	nM	6.40			UO_0000065	13.68	0.28	3.13	6.37	False	CHEMBL3089491	Inhibition of Mycobacterium tuberculosis full length inhA expressed in Escherichia coli BL21 preincubated for 15 mins by fluorescence based assay in presence of NADH	B	BAO_0000019	assay format	Mycobacterium tuberculosis	None	None	None	None	CHEMBL1849	Enoyl-[acyl-carrier-protein] reductase	Mycobacterium tuberculosis	SINGLE PROTEIN	CHEMBL3085704	1	Scientific Literature	J. Med. Chem.	2013	None
CHEMBL3085846		0	426.30	1	5.84	10b	O=C(CC(C(=O)O)C1c2ccccc2-c2ccccc21)Nc1cc(Cl)cc(Cl)c1	Inhibition	'='	8.0	%				UO_0000187					False	CHEMBL3089697	Inhibition of Mycobacterium tuberculosis InhA expressed in Escherichia coli using trans-2-dodecenoyl-coenzyme-A as substrate at 50 uM	B	BAO_0000019	assay format	Mycobacterium tuberculosis	None	None	None	None	CHEMBL1849	Enoyl-[acyl-carrier-protein] reductase	Mycobacterium tuberculosis	SINGLE PROTEIN	CHEMBL3085705	1	Scientific Literature	Eur. J. Med. Chem.	2013	None
CHEMBL3085839		0	367.40	0	4.01	7a, L-enantiomer	O=C1CC(C2c3ccccc3-c3ccccc32)C(=O)N1C(=O)c1ccccc1	Inhibition	'='	71.0	%				UO_0000187					False	CHEMBL3089697	Inhibition of Mycobacterium tuberculosis InhA expressed in Escherichia coli using trans-2-dodecenoyl-coenzyme-A as substrate at 50 uM	B	BAO_0000019	assay format	Mycobacterium tuberculosis	None	None	None	None	CHEMBL1849	Enoyl-[acyl-carrier-protein] reductase	Mycobacterium tuberculosis	SINGLE PROTEIN	CHEMBL3085705	1	Scientific Literature	Eur. J. Med. Chem.	2013	None
CHEMBL3125263		0	495.54	0	1.42	56	CCCc1cc(C(=O)N[C@@H]2C[C@@H](C(=O)NCC(=O)OC)N(C(=O)c3coc4ccccc34)C2)n(C)n1	IC50	'='	22.0	nM	7.66			UO_0000065	15.45	0.29	6.24	5.64	False	CHEMBL3132000	Inhibition of Mycobacterium tuberculosis full length biotinylated InhA (270 amino acids) using DDCoA as substrate assessed as NADH oxidation by fluorimetric analysis	B	BAO_0000357	single protein format	Mycobacterium tuberculosis	None	None	None	None	CHEMBL1849	Enoyl-[acyl-carrier-protein] reductase	Mycobacterium tuberculosis	SINGLE PROTEIN	CHEMBL3124857	1	Scientific Literature	J. Med. Chem.	2014	None
CHEMBL3125252		0	489.54	0	2.11	38	CCc1cc(C(=O)N[C@@H]2C[C@@H](C(=O)Nc3ccn(C)n3)N(C(=O)c3coc4ccccc34)C2)n(C)n1	IC50	'='	7.0	nM	8.15			UO_0000065	16.66	0.31	6.04	6.41	False	CHEMBL3132000	Inhibition of Mycobacterium tuberculosis full length biotinylated InhA (270 amino acids) using DDCoA as substrate assessed as NADH oxidation by fluorimetric analysis	B	BAO_0000357	single protein format	Mycobacterium tuberculosis	None	None	None	None	CHEMBL1849	Enoyl-[acyl-carrier-protein] reductase	Mycobacterium tuberculosis	SINGLE PROTEIN	CHEMBL3124857	1	Scientific Literature	J. Med. Chem.	2014	None
CHEMBL3125243		0	515.57	1	2.16	29	CCc1cc(C(=O)N[C@@H]2C[C@@H](C(=O)NCc3cnc(C)cn3)N(C(=O)c3coc4ccccc34)C2)n(C)n1	IC50	'='	22.0	nM	7.66			UO_0000065	14.85	0.28	5.50	5.66	False	CHEMBL3132000	Inhibition of Mycobacterium tuberculosis full length biotinylated InhA (270 amino acids) using DDCoA as substrate assessed as NADH oxidation by fluorimetric analysis	B	BAO_0000357	single protein format	Mycobacterium tuberculosis	None	None	None	None	CHEMBL1849	Enoyl-[acyl-carrier-protein] reductase	Mycobacterium tuberculosis	SINGLE PROTEIN	CHEMBL3124857	1	Scientific Literature	J. Med. Chem.	2014	None
CHEMBL3125268		0	511.54	1	0.49	61	CCc1cc(C(=O)N[C@@H]2C[C@@H](C(=O)NCC(=O)OC)N(C(=O)c3coc4ccccc34)C2)n(CCO)n1	IC50	'>'	1000.0	nM				UO_0000065					False	CHEMBL3132000	Inhibition of Mycobacterium tuberculosis full length biotinylated InhA (270 amino acids) using DDCoA as substrate assessed as NADH oxidation by fluorimetric analysis	B	BAO_0000357	single protein format	Mycobacterium tuberculosis	None	None	None	None	CHEMBL1849	Enoyl-[acyl-carrier-protein] reductase	Mycobacterium tuberculosis	SINGLE PROTEIN	CHEMBL3124857	1	Scientific Literature	J. Med. Chem.	2014	None
CHEMBL3125265		0	493.52	0	1.35	58	COC(=O)CNC(=O)[C@@H]1C[C@@H](NC(=O)c2cc(C3CC3)nn2C)CN1C(=O)c1coc2ccccc12	IC50	'='	15.0	nM	7.82			UO_0000065	15.85	0.30	6.47	5.76	False	CHEMBL3132000	Inhibition of Mycobacterium tuberculosis full length biotinylated InhA (270 amino acids) using DDCoA as substrate assessed as NADH oxidation by fluorimetric analysis	B	BAO_0000357	single protein format	Mycobacterium tuberculosis	None	None	None	None	CHEMBL1849	Enoyl-[acyl-carrier-protein] reductase	Mycobacterium tuberculosis	SINGLE PROTEIN	CHEMBL3124857	1	Scientific Literature	J. Med. Chem.	2014	None
CHEMBL3125264		0	509.56	1	1.67	57	COC(=O)CNC(=O)[C@@H]1C[C@@H](NC(=O)c2cc(CC(C)C)nn2C)CN1C(=O)c1coc2ccccc12	IC50	'>'	1000.0	nM				UO_0000065					False	CHEMBL3132000	Inhibition of Mycobacterium tuberculosis full length biotinylated InhA (270 amino acids) using DDCoA as substrate assessed as NADH oxidation by fluorimetric analysis	B	BAO_0000357	single protein format	Mycobacterium tuberculosis	None	None	None	None	CHEMBL1849	Enoyl-[acyl-carrier-protein] reductase	Mycobacterium tuberculosis	SINGLE PROTEIN	CHEMBL3124857	1	Scientific Literature	J. Med. Chem.	2014	None
CHEMBL3125274		0	424.46	0	1.91	9	CCc1cc(C(=O)N[C@@H]2C[C@@H](C(=O)OC)N(C(=O)c3coc4ccccc34)C2)n(C)n1	IC50	'='	215.0	nM	6.67			UO_0000065	15.71	0.29	4.76	6.25	False	CHEMBL3132000	Inhibition of Mycobacterium tuberculosis full length biotinylated InhA (270 amino acids) using DDCoA as substrate assessed as NADH oxidation by fluorimetric analysis	B	BAO_0000357	single protein format	Mycobacterium tuberculosis	None	None	None	None	CHEMBL1849	Enoyl-[acyl-carrier-protein] reductase	Mycobacterium tuberculosis	SINGLE PROTEIN	CHEMBL3124857	1	Scientific Literature	J. Med. Chem.	2014	None
CHEMBL261355		0	382.55	1	5.05	23	CCCCCCc1ccc(Oc2ccc(CN3CCN(C)CC3)cc2)c(O)c1	IC50	'='	3273406.95	nM		Outside typical range		UO_0000065					False	CHEMBL3047415	Inhibition of Mycobacterium tuberculosis InhA	B	BAO_0000357	single protein format	Mycobacterium tuberculosis	None	None	None	None	CHEMBL1849	Enoyl-[acyl-carrier-protein] reductase	Mycobacterium tuberculosis	SINGLE PROTEIN	CHEMBL3044988	1	Scientific Literature	Med Chem Res	2012	None
CHEMBL260399		0	380.44	1	5.55	21	CCCCCCc1ccc(Oc2ccc(NC(=O)c3ccno3)cc2)c(O)c1	IC50	'='	7709034.69	nM		Outside typical range		UO_0000065					False	CHEMBL3047415	Inhibition of Mycobacterium tuberculosis InhA	B	BAO_0000357	single protein format	Mycobacterium tuberculosis	None	None	None	None	CHEMBL1849	Enoyl-[acyl-carrier-protein] reductase	Mycobacterium tuberculosis	SINGLE PROTEIN	CHEMBL3044988	1	Scientific Literature	Med Chem Res	2012	None
CHEMBL3393964		0	372.44	0	4.35	4i	O=C(c1ccccc1F)N1CCN(C2c3ccccc3-c3ccccc32)CC1	TDI						Not Active						False	CHEMBL3395432	Inhibition of Mycobacterium tuberculosis recombinant InhA assessed as NADH oxidation to NAD+ at 0.2 uM using 2-trans-dodecenoyl-CoA substrate measured up to 30 mins by UV/visible spectrophotometry	B	BAO_0000357	single protein format	Mycobacterium tuberculosis	None	None	None	None	CHEMBL1849	Enoyl-[acyl-carrier-protein] reductase	Mycobacterium tuberculosis	SINGLE PROTEIN	CHEMBL3392963	1	Scientific Literature	Eur. J. Med. Chem.	2015	None
CHEMBL3393969		0	380.49	0	4.61	6	O=C(/C=C/c1ccccc1)N1CCN(C2c3ccccc3-c3ccccc32)CC1	IC50	'>'	50000.0	nM				UO_0000065					False	CHEMBL3395431	Inhibition of Mycobacterium tuberculosis recombinant InhA assessed as NADH oxidation to NAD+ using 2-trans-dodecenoyl-CoA substrate by UV/visible spectrophotometry	B	BAO_0000357	single protein format	Mycobacterium tuberculosis	None	None	None	None	CHEMBL1849	Enoyl-[acyl-carrier-protein] reductase	Mycobacterium tuberculosis	SINGLE PROTEIN	CHEMBL3392963	1	Scientific Literature	Eur. J. Med. Chem.	2015	None
CHEMBL3125261		0	540.58	1	3.20	47	CCc1cc(C(=O)N[C@@H]2C[C@@H](C(=O)NCc3nc4ccccc4o3)N(C(=O)c3coc4ccccc34)C2)n(C)n1	IC50	'='	3.0	nM	8.52			UO_0000065	15.77	0.29	5.32	6.29	False	CHEMBL3132000	Inhibition of Mycobacterium tuberculosis full length biotinylated InhA (270 amino acids) using DDCoA as substrate assessed as NADH oxidation by fluorimetric analysis	B	BAO_0000357	single protein format	Mycobacterium tuberculosis	None	None	None	None	CHEMBL1849	Enoyl-[acyl-carrier-protein] reductase	Mycobacterium tuberculosis	SINGLE PROTEIN	CHEMBL3124857	1	Scientific Literature	J. Med. Chem.	2014	None
CHEMBL3331276		0	333.80	0	2.43	14	O=C(Cn1cnc2ccc(Cl)cc2c1=O)NCc1cccs1	IC50	'='	7120.0	nM	5.15			UO_0000065	15.42	0.32	2.72	8.04	False	CHEMBL3385192	Inhibition of Mycobacterium tuberculosis recombinant InhA expressed in Escherichia coli BL21 (DE3) using 2-trans-decenoyl substrate by spectrophotometry	B	BAO_0000019	assay format	Mycobacterium tuberculosis	None	None	None	None	CHEMBL1849	Enoyl-[acyl-carrier-protein] reductase	Mycobacterium tuberculosis	SINGLE PROTEIN	CHEMBL3352048	1	Scientific Literature	Eur. J. Med. Chem.	2014	None
CHEMBL3331298		0	293.33	0	2.34	3, UPS20	Cc1cccc(NC(=O)Cn2cnc3ccccc3c2=O)c1	Inhibition	'='	14.5	%				UO_0000187					False	CHEMBL3385191	Inhibition of Mycobacterium tuberculosis recombinant InhA expressed in Escherichia coli BL21 (DE3) using 2-trans-decenoyl substrate at 10 uM by spectrophotometry	B	BAO_0000019	assay format	Mycobacterium tuberculosis	None	None	None	None	CHEMBL1849	Enoyl-[acyl-carrier-protein] reductase	Mycobacterium tuberculosis	SINGLE PROTEIN	CHEMBL3352048	1	Scientific Literature	Eur. J. Med. Chem.	2014	None
CHEMBL1825043		0	235.29	0	2.99	18	c1ccc(Cn2cc(-c3ccccc3)nn2)cc1	Inhibition						Not Active						False	CHEMBL1840265	Inhibition of Mycobacterium tuberculosis InhA expressed in Escherichia coli BL21 using trans-2-dodecenoyl-Coenzyme A as substrate at 10 uM by spectrophotometry	B	BAO_0000019	assay format	Mycobacterium tuberculosis	None	None	None	None	CHEMBL1849	Enoyl-[acyl-carrier-protein] reductase	Mycobacterium tuberculosis	SINGLE PROTEIN	CHEMBL1833930	1	Scientific Literature	Eur. J. Med. Chem.	2011	None
CHEMBL1835245		0	291.40	0	3.73	21	Cc1cc(C)cc(Cn2cc(CCc3ccccc3)nn2)c1	Inhibition	'='	11.0	%				UO_0000187					False	CHEMBL1840266	Inhibition of Mycobacterium tuberculosis InhA expressed in Escherichia coli BL21 using trans-2-dodecenoyl-Coenzyme A as substrate at 50 uM by spectrophotometry	B	BAO_0000019	assay format	Mycobacterium tuberculosis	None	None	None	None	CHEMBL1849	Enoyl-[acyl-carrier-protein] reductase	Mycobacterium tuberculosis	SINGLE PROTEIN	CHEMBL1833930	1	Scientific Literature	Eur. J. Med. Chem.	2011	None
CHEMBL2323584		0	528.56	1	0.52	3	CC(C)[C@@H]1OC(=O)[C@H](C)[C@H](O)[C@H](Cc2cccnc2)NC(=O)[C@@H](NC(=O)c2ncccc2O)[C@@H](C)OC1=O	Ki						ND(Insoluble)						False	CHEMBL2328686	Inhibition of Mycobacterium tuberculosis InhA S94A mutant assessed as NADH oxidation using 2-trans-dodecenoyl-coA as substrate measured every min for 30 mins by spectrophotometric analysis	B	BAO_0000019	assay format	Mycobacterium tuberculosis	None	None	None	None	CHEMBL1849	Enoyl-[acyl-carrier-protein] reductase	Mycobacterium tuberculosis	SINGLE PROTEIN	CHEMBL2321872	1	Scientific Literature	ACS Med. Chem. Lett.	2013	None
CHEMBL3393959		0	388.90	0	4.87	4c	O=C(c1ccc(Cl)cc1)N1CCN(C2c3ccccc3-c3ccccc32)CC1	Kii	'='	1.12	uM				UO_0000064					False	CHEMBL3395433	Uncompetitive inhibition of Mycobacterium tuberculosis recombinant InhA assessed as inhibitory dissociation constant for the enzyme-substrate-inhibitor complex by measuring NADH oxidation to NAD+ using fixed 2-trans-dodecenoyl-CoA substrate and varying NADH levels by UV/visible spectrophotometry	B	BAO_0000357	single protein format	Mycobacterium tuberculosis	None	None	None	None	CHEMBL1849	Enoyl-[acyl-carrier-protein] reductase	Mycobacterium tuberculosis	SINGLE PROTEIN	CHEMBL3392963	1	Scientific Literature	Eur. J. Med. Chem.	2015	None
CHEMBL3393961		0	368.48	0	4.52	4f	Cc1cccc(C(=O)N2CCN(C3c4ccccc4-c4ccccc43)CC2)c1	Kii	'='	0.185	uM				UO_0000064					False	CHEMBL3395433	Uncompetitive inhibition of Mycobacterium tuberculosis recombinant InhA assessed as inhibitory dissociation constant for the enzyme-substrate-inhibitor complex by measuring NADH oxidation to NAD+ using fixed 2-trans-dodecenoyl-CoA substrate and varying NADH levels by UV/visible spectrophotometry	B	BAO_0000357	single protein format	Mycobacterium tuberculosis	None	None	None	None	CHEMBL1849	Enoyl-[acyl-carrier-protein] reductase	Mycobacterium tuberculosis	SINGLE PROTEIN	CHEMBL3392963	1	Scientific Literature	Eur. J. Med. Chem.	2015	None
CHEMBL3393959		0	388.90	0	4.87	4c	O=C(c1ccc(Cl)cc1)N1CCN(C2c3ccccc3-c3ccccc32)CC1	Kii	'='	2.0	uM				UO_0000064					False	CHEMBL3395435	Non-competitive inhibition of Mycobacterium tuberculosis recombinant InhA assessed as inhibitory dissociation constant for the enzyme-substrate-inhibitor complex by measuring NADH oxidation to NAD+ using varying 2-trans-dodecenoyl-CoA substrate and fixed NADH levels by UV/visible spectrophotometry	B	BAO_0000357	single protein format	Mycobacterium tuberculosis	None	None	None	None	CHEMBL1849	Enoyl-[acyl-carrier-protein] reductase	Mycobacterium tuberculosis	SINGLE PROTEIN	CHEMBL3392963	1	Scientific Literature	Eur. J. Med. Chem.	2015	None
CHEMBL240533		0	354.45	0	4.21	2	O=C(c1ccccc1)N1CCN(C2c3ccccc3-c3ccccc32)CC1	Inhibition						Active						False	CHEMBL3395437	Uncompetitive inhibition of Mycobacterium tuberculosis recombinant InhA assessed as inhibitory dissociation constant for the enzyme-inhibitor complex by measuring NADH oxidation to NAD+ using 135 uM 2-trans-dodecenoyl-CoA substrate and 10 to 120 NADH levels by UV/visible spectrophotometry	B	BAO_0000357	single protein format	Mycobacterium tuberculosis	None	None	None	None	CHEMBL1849	Enoyl-[acyl-carrier-protein] reductase	Mycobacterium tuberculosis	SINGLE PROTEIN	CHEMBL3392963	1	Scientific Literature	Eur. J. Med. Chem.	2015	None
CHEMBL3331293		0	395.40	0	2.23	37	O=C(Cn1cnc2ccccc2c1=O)NCc1nc2ccc([N+](=O)[O-])cc2s1	IC50	'='	5120.0	nM	5.29			UO_0000065	13.38	0.26	3.06	4.41	False	CHEMBL3385192	Inhibition of Mycobacterium tuberculosis recombinant InhA expressed in Escherichia coli BL21 (DE3) using 2-trans-decenoyl substrate by spectrophotometry	B	BAO_0000019	assay format	Mycobacterium tuberculosis	None	None	None	None	CHEMBL1849	Enoyl-[acyl-carrier-protein] reductase	Mycobacterium tuberculosis	SINGLE PROTEIN	CHEMBL3352048	1	Scientific Literature	Eur. J. Med. Chem.	2014	None
CHEMBL3088176		0	396.44	0	3.02	11	Cc1csc(C(C)(O)c2nnc(NC(=O)Cc3c(F)cccc3F)s2)n1	IC50	'='	200.0	nM	6.70			UO_0000065	16.90	0.35	3.68	7.61	False	CHEMBL3089491	Inhibition of Mycobacterium tuberculosis full length inhA expressed in Escherichia coli BL21 preincubated for 15 mins by fluorescence based assay in presence of NADH	B	BAO_0000019	assay format	Mycobacterium tuberculosis	None	None	None	None	CHEMBL1849	Enoyl-[acyl-carrier-protein] reductase	Mycobacterium tuberculosis	SINGLE PROTEIN	CHEMBL3085704	1	Scientific Literature	J. Med. Chem.	2013	None
CHEMBL3331271		0	279.30	0	2.04	7	O=C(Cn1cnc2ccccc2c1=O)Nc1ccccc1	IC50						Not Determined						False	CHEMBL3385192	Inhibition of Mycobacterium tuberculosis recombinant InhA expressed in Escherichia coli BL21 (DE3) using 2-trans-decenoyl substrate by spectrophotometry	B	BAO_0000019	assay format	Mycobacterium tuberculosis	None	None	None	None	CHEMBL1849	Enoyl-[acyl-carrier-protein] reductase	Mycobacterium tuberculosis	SINGLE PROTEIN	CHEMBL3352048	1	Scientific Literature	Eur. J. Med. Chem.	2014	None
CHEMBL3331296		0	286.32	0	1.49	1, UPS17	O=C(Cn1cnc2ccccc2c1=O)Nc1nccs1	Inhibition	'='	31.0	%				UO_0000187					False	CHEMBL3385191	Inhibition of Mycobacterium tuberculosis recombinant InhA expressed in Escherichia coli BL21 (DE3) using 2-trans-decenoyl substrate at 10 uM by spectrophotometry	B	BAO_0000019	assay format	Mycobacterium tuberculosis	None	None	None	None	CHEMBL1849	Enoyl-[acyl-carrier-protein] reductase	Mycobacterium tuberculosis	SINGLE PROTEIN	CHEMBL3352048	1	Scientific Literature	Eur. J. Med. Chem.	2014	None
CHEMBL3331288		0	393.81	0	2.04	32	Cc1nc2ccc(Cl)cc2c(=O)n1CC(=O)NCc1ncc([N+](=O)[O-])s1	IC50						Not Determined						False	CHEMBL3385192	Inhibition of Mycobacterium tuberculosis recombinant InhA expressed in Escherichia coli BL21 (DE3) using 2-trans-decenoyl substrate by spectrophotometry	B	BAO_0000019	assay format	Mycobacterium tuberculosis	None	None	None	None	CHEMBL1849	Enoyl-[acyl-carrier-protein] reductase	Mycobacterium tuberculosis	SINGLE PROTEIN	CHEMBL3352048	1	Scientific Literature	Eur. J. Med. Chem.	2014	None
CHEMBL1914618		0	510.79	2	8.37	7b	CCCCCCCCCCCCCCCCCCSc1cccc(C2(O)NC(=O)c3cnccc32)c1	Inhibition						Not Determined						False	CHEMBL1919493	Inhibition of Mycobacterium tuberculosis InhA using 2-trans-decenoyl-CoA as substrate at 100 uM after 5 mins by spectrophotometry	B	BAO_0000357	single protein format	Mycobacterium tuberculosis	None	None	None	None	CHEMBL1849	Enoyl-[acyl-carrier-protein] reductase	Mycobacterium tuberculosis	SINGLE PROTEIN	CHEMBL1914444	1	Scientific Literature	Bioorg. Med. Chem.	2011	None
CHEMBL3331285		0	345.34	0	1.08	29	O=C(Cn1cnc2ccccc2c1=O)NCc1ncc([N+](=O)[O-])s1	IC50						Not Determined						False	CHEMBL3385192	Inhibition of Mycobacterium tuberculosis recombinant InhA expressed in Escherichia coli BL21 (DE3) using 2-trans-decenoyl substrate by spectrophotometry	B	BAO_0000019	assay format	Mycobacterium tuberculosis	None	None	None	None	CHEMBL1849	Enoyl-[acyl-carrier-protein] reductase	Mycobacterium tuberculosis	SINGLE PROTEIN	CHEMBL3352048	1	Scientific Literature	Eur. J. Med. Chem.	2014	None
CHEMBL3085842		0	413.47	0	4.39	8b	COc1cc(CN2C(=O)CC(C3c4ccccc4-c4ccccc43)C2=O)cc(OC)c1	Inhibition	'='	56.0	%				UO_0000187					False	CHEMBL3089697	Inhibition of Mycobacterium tuberculosis InhA expressed in Escherichia coli using trans-2-dodecenoyl-coenzyme-A as substrate at 50 uM	B	BAO_0000019	assay format	Mycobacterium tuberculosis	None	None	None	None	CHEMBL1849	Enoyl-[acyl-carrier-protein] reductase	Mycobacterium tuberculosis	SINGLE PROTEIN	CHEMBL3085705	1	Scientific Literature	Eur. J. Med. Chem.	2013	None
CHEMBL3085852		0	429.47	0	4.40	11e	COc1cc(N2C(=O)CC(C3c4ccccc4-c4ccccc43)C2=O)cc(OC)c1OC	Inhibition	'='	34.0	%				UO_0000187					False	CHEMBL3089697	Inhibition of Mycobacterium tuberculosis InhA expressed in Escherichia coli using trans-2-dodecenoyl-coenzyme-A as substrate at 50 uM	B	BAO_0000019	assay format	Mycobacterium tuberculosis	None	None	None	None	CHEMBL1849	Enoyl-[acyl-carrier-protein] reductase	Mycobacterium tuberculosis	SINGLE PROTEIN	CHEMBL3085705	1	Scientific Literature	Eur. J. Med. Chem.	2013	None
CHEMBL3085844		0	381.43	0	4.06	8d	O=C(CN1C(=O)CC(C2c3ccccc3-c3ccccc32)C1=O)c1ccccc1	Inhibition	'='	59.0	%				UO_0000187					False	CHEMBL3089697	Inhibition of Mycobacterium tuberculosis InhA expressed in Escherichia coli using trans-2-dodecenoyl-coenzyme-A as substrate at 50 uM	B	BAO_0000019	assay format	Mycobacterium tuberculosis	None	None	None	None	CHEMBL1849	Enoyl-[acyl-carrier-protein] reductase	Mycobacterium tuberculosis	SINGLE PROTEIN	CHEMBL3085705	1	Scientific Literature	Eur. J. Med. Chem.	2013	None
CHEMBL3125259		0	490.52	0	2.05	45	CCc1cc(C(=O)N[C@@H]2C[C@@H](C(=O)NCc3ncco3)N(C(=O)c3coc4ccccc34)C2)n(C)n1	IC50	'='	5.0	nM	8.30			UO_0000065	16.92	0.31	6.25	6.13	False	CHEMBL3132000	Inhibition of Mycobacterium tuberculosis full length biotinylated InhA (270 amino acids) using DDCoA as substrate assessed as NADH oxidation by fluorimetric analysis	B	BAO_0000357	single protein format	Mycobacterium tuberculosis	None	None	None	None	CHEMBL1849	Enoyl-[acyl-carrier-protein] reductase	Mycobacterium tuberculosis	SINGLE PROTEIN	CHEMBL3124857	1	Scientific Literature	J. Med. Chem.	2014	None
CHEMBL3125253		0	504.55	1	1.99	39	CCc1cc(C(=O)N[C@@H]2C[C@@H](C(=O)Nc3cnn(CC)n3)N(C(=O)c3coc4ccccc34)C2)n(C)n1	IC50	'='	3.0	nM	8.52			UO_0000065	16.89	0.31	6.53	6.08	False	CHEMBL3132000	Inhibition of Mycobacterium tuberculosis full length biotinylated InhA (270 amino acids) using DDCoA as substrate assessed as NADH oxidation by fluorimetric analysis	B	BAO_0000357	single protein format	Mycobacterium tuberculosis	None	None	None	None	CHEMBL1849	Enoyl-[acyl-carrier-protein] reductase	Mycobacterium tuberculosis	SINGLE PROTEIN	CHEMBL3124857	1	Scientific Literature	J. Med. Chem.	2014	None
CHEMBL3125237		0	493.56	0	2.04	23	CCc1cc(C(=O)N[C@@H]2C[C@@H](C(=O)NCC3CCCO3)N(C(=O)c3coc4ccccc34)C2)n(C)n1	IC50	'='	45.0	nM	7.35			UO_0000065	14.89	0.28	5.31	6.19	False	CHEMBL3132000	Inhibition of Mycobacterium tuberculosis full length biotinylated InhA (270 amino acids) using DDCoA as substrate assessed as NADH oxidation by fluorimetric analysis	B	BAO_0000357	single protein format	Mycobacterium tuberculosis	None	None	None	None	CHEMBL1849	Enoyl-[acyl-carrier-protein] reductase	Mycobacterium tuberculosis	SINGLE PROTEIN	CHEMBL3124857	1	Scientific Literature	J. Med. Chem.	2014	None
CHEMBL3125284		0	480.57	0	1.42	19	CCc1cc(C(=O)N[C@@H]2C[C@@H](C(=O)NCCN(C)C)N(C(=O)c3coc4ccccc34)C2)n(C)n1	IC50	'='	170.0	nM	6.77			UO_0000065	14.09	0.26	5.35	6.01	False	CHEMBL3132000	Inhibition of Mycobacterium tuberculosis full length biotinylated InhA (270 amino acids) using DDCoA as substrate assessed as NADH oxidation by fluorimetric analysis	B	BAO_0000357	single protein format	Mycobacterium tuberculosis	None	None	None	None	CHEMBL1849	Enoyl-[acyl-carrier-protein] reductase	Mycobacterium tuberculosis	SINGLE PROTEIN	CHEMBL3124857	1	Scientific Literature	J. Med. Chem.	2014	None
CHEMBL3125272		0	437.50	0	1.88	7	CCNC(=O)[C@@H]1C[C@@H](NC(=O)c2cc(CC)nn2C)CN1C(=O)c1coc2ccccc12	IC50	'='	34.0	nM	7.47			UO_0000065	17.07	0.32	5.59	6.82	False	CHEMBL3132000	Inhibition of Mycobacterium tuberculosis full length biotinylated InhA (270 amino acids) using DDCoA as substrate assessed as NADH oxidation by fluorimetric analysis	B	BAO_0000357	single protein format	Mycobacterium tuberculosis	None	None	None	None	CHEMBL1849	Enoyl-[acyl-carrier-protein] reductase	Mycobacterium tuberculosis	SINGLE PROTEIN	CHEMBL3124857	1	Scientific Literature	J. Med. Chem.	2014	None
CHEMBL233265		0	491.42	1	5.79	8g	O=C(NCc1ccccc1)c1ccc(C2c3nc[nH]c3CCN2Cc2cccc(Cl)c2Cl)cc1	Inhibition	'='	1.39	uM		Non standard unit for type		UO_0000064					False	CHEMBL893064	Inhibition of InhA	B	BAO_0000357	single protein format	None	None	None	None	None	CHEMBL1849	Enoyl-[acyl-carrier-protein] reductase	Mycobacterium tuberculosis	SINGLE PROTEIN	CHEMBL1147971	1	Scientific Literature	Bioorg. Med. Chem. Lett.	2007	None
CHEMBL397492		0	542.64	1	4.52	8k	COc1ccc(CNC(=O)c2ccc(C3c4nc[nH]c4CCN3Cc3cc(OC)c(OC)cc3OC)cc2)cc1	Inhibition	'='	10.18	uM		Non standard unit for type		UO_0000064					False	CHEMBL893064	Inhibition of InhA	B	BAO_0000357	single protein format	None	None	None	None	None	CHEMBL1849	Enoyl-[acyl-carrier-protein] reductase	Mycobacterium tuberculosis	SINGLE PROTEIN	CHEMBL1147971	1	Scientific Literature	Bioorg. Med. Chem. Lett.	2007	None
CHEMBL398032		0	325.37	0	2.87	a6	Cc1cccc(C(=O)N2CCN(c3ccc([N+](=O)[O-])cc3)CC2)c1	IC50	'='	15470.0	nM	4.81			UO_0000065	14.78	0.27	1.94	7.21	False	CHEMBL899381	Inhibition of Mycobacterium tuberculosis InhA	B	BAO_0000357	single protein format	Mycobacterium tuberculosis	None	None	None	None	CHEMBL1849	Enoyl-[acyl-carrier-protein] reductase	Mycobacterium tuberculosis	SINGLE PROTEIN	CHEMBL1149715	1	Scientific Literature	Bioorg. Med. Chem.	2007	None
CHEMBL216579		0	393.49	0	4.70	p3	O=C(c1ccc2[nH]ccc2c1)N1CCN(C2c3ccccc3-c3ccccc32)CC1	IC50	'='	200.0	nM	6.70			UO_0000065	17.02	0.30	2.00	17.03	False	CHEMBL899381	Inhibition of Mycobacterium tuberculosis InhA	B	BAO_0000357	single protein format	Mycobacterium tuberculosis	None	None	None	None	CHEMBL1849	Enoyl-[acyl-carrier-protein] reductase	Mycobacterium tuberculosis	SINGLE PROTEIN	CHEMBL1149715	1	Scientific Literature	Bioorg. Med. Chem.	2007	None
CHEMBL396264		0	487.00	1	5.15	9d	COc1ccc(CNC(=O)c2ccc(C3c4nc[nH]c4CCN3Cc3cccc(Cl)c3)cc2)cc1	Inhibition	'='	0.2	uM		Non standard unit for type		UO_0000064					False	CHEMBL893064	Inhibition of InhA	B	BAO_0000357	single protein format	None	None	None	None	None	CHEMBL1849	Enoyl-[acyl-carrier-protein] reductase	Mycobacterium tuberculosis	SINGLE PROTEIN	CHEMBL1147971	1	Scientific Literature	Bioorg. Med. Chem. Lett.	2007	None
CHEMBL1835159		0	299.42	0	4.06	8	CCCCCCCCn1cc(C(=O)Cc2ccccc2)nn1	Inhibition	'='	14.0	%				UO_0000187					False	CHEMBL1840265	Inhibition of Mycobacterium tuberculosis InhA expressed in Escherichia coli BL21 using trans-2-dodecenoyl-Coenzyme A as substrate at 10 uM by spectrophotometry	B	BAO_0000019	assay format	Mycobacterium tuberculosis	None	None	None	None	CHEMBL1849	Enoyl-[acyl-carrier-protein] reductase	Mycobacterium tuberculosis	SINGLE PROTEIN	CHEMBL1833930	1	Scientific Literature	Eur. J. Med. Chem.	2011	None
CHEMBL1835160		0	283.38	0	3.28	9	O=C(Cc1ccccc1)c1cn(CC2CCCCC2)nn1	Inhibition						Not Determined						False	CHEMBL1840265	Inhibition of Mycobacterium tuberculosis InhA expressed in Escherichia coli BL21 using trans-2-dodecenoyl-Coenzyme A as substrate at 10 uM by spectrophotometry	B	BAO_0000019	assay format	Mycobacterium tuberculosis	None	None	None	None	CHEMBL1849	Enoyl-[acyl-carrier-protein] reductase	Mycobacterium tuberculosis	SINGLE PROTEIN	CHEMBL1833930	1	Scientific Literature	Eur. J. Med. Chem.	2011	None
CHEMBL1835246		0	293.37	0	3.12	22	COc1cccc(Cn2cc(CCc3ccccc3)nn2)c1	Inhibition						Not Active						False	CHEMBL1840265	Inhibition of Mycobacterium tuberculosis InhA expressed in Escherichia coli BL21 using trans-2-dodecenoyl-Coenzyme A as substrate at 10 uM by spectrophotometry	B	BAO_0000019	assay format	Mycobacterium tuberculosis	None	None	None	None	CHEMBL1849	Enoyl-[acyl-carrier-protein] reductase	Mycobacterium tuberculosis	SINGLE PROTEIN	CHEMBL1833930	1	Scientific Literature	Eur. J. Med. Chem.	2011	None
CHEMBL1835244		0	263.34	0	3.11	20	c1ccc(CCc2cn(Cc3ccccc3)nn2)cc1	Inhibition						Not Active						False	CHEMBL1840265	Inhibition of Mycobacterium tuberculosis InhA expressed in Escherichia coli BL21 using trans-2-dodecenoyl-Coenzyme A as substrate at 10 uM by spectrophotometry	B	BAO_0000019	assay format	Mycobacterium tuberculosis	None	None	None	None	CHEMBL1849	Enoyl-[acyl-carrier-protein] reductase	Mycobacterium tuberculosis	SINGLE PROTEIN	CHEMBL1833930	1	Scientific Literature	Eur. J. Med. Chem.	2011	None
CHEMBL1835154		0	277.33	0	2.75	3	O=C(Cc1ccccc1)c1cn(Cc2ccccc2)nn1	Inhibition	'='	13.0	%				UO_0000187					False	CHEMBL1840266	Inhibition of Mycobacterium tuberculosis InhA expressed in Escherichia coli BL21 using trans-2-dodecenoyl-Coenzyme A as substrate at 50 uM by spectrophotometry	B	BAO_0000019	assay format	Mycobacterium tuberculosis	None	None	None	None	CHEMBL1849	Enoyl-[acyl-carrier-protein] reductase	Mycobacterium tuberculosis	SINGLE PROTEIN	CHEMBL1833930	1	Scientific Literature	Eur. J. Med. Chem.	2011	None
CHEMBL1833987		0	285.44	0	4.42	24	CCCCCCCCn1cc(CCc2ccccc2)nn1	Inhibition	'='	46.0	%				UO_0000187					False	CHEMBL1840266	Inhibition of Mycobacterium tuberculosis InhA expressed in Escherichia coli BL21 using trans-2-dodecenoyl-Coenzyme A as substrate at 50 uM by spectrophotometry	B	BAO_0000019	assay format	Mycobacterium tuberculosis	None	None	None	None	CHEMBL1849	Enoyl-[acyl-carrier-protein] reductase	Mycobacterium tuberculosis	SINGLE PROTEIN	CHEMBL1833930	1	Scientific Literature	Eur. J. Med. Chem.	2011	None
CHEMBL849	TRICLOSAN	4	289.55	1	5.14	Triclosan	Oc1cc(Cl)ccc1Oc1ccc(Cl)cc1Cl	IC50	'='	630.0	nM	6.20			UO_0000065	21.41	0.50	1.06	21.05	False	CHEMBL3386587	Inhibition of Mycobacterium tuberculosis InhA using dodecyl coA as substrate by LC-MS/MS analysis	B	BAO_0000357	single protein format	Mycobacterium tuberculosis	None	None	None	None	CHEMBL1849	Enoyl-[acyl-carrier-protein] reductase	Mycobacterium tuberculosis	SINGLE PROTEIN	CHEMBL3351608	1	Scientific Literature	ACS Med. Chem. Lett.	2014	None
CHEMBL3331280		0	426.25	0	4.76	23	Cc1nc2ccc(Cl)cc2c(=O)n1CC(=O)Nc1cc(C(C)(F)F)ccc1Cl	IC50	'='	7160.0	nM	5.14			UO_0000065	12.07	0.25	0.39	8.04	False	CHEMBL3385192	Inhibition of Mycobacterium tuberculosis recombinant InhA expressed in Escherichia coli BL21 (DE3) using 2-trans-decenoyl substrate by spectrophotometry	B	BAO_0000019	assay format	Mycobacterium tuberculosis	None	None	None	None	CHEMBL1849	Enoyl-[acyl-carrier-protein] reductase	Mycobacterium tuberculosis	SINGLE PROTEIN	CHEMBL3352048	1	Scientific Literature	Eur. J. Med. Chem.	2014	None
CHEMBL3393965		0	390.43	0	4.49	4j	O=C(c1cc(F)ccc1F)N1CCN(C2c3ccccc3-c3ccccc32)CC1	Kii	'='	1.28	uM				UO_0000064					False	CHEMBL3395433	Uncompetitive inhibition of Mycobacterium tuberculosis recombinant InhA assessed as inhibitory dissociation constant for the enzyme-substrate-inhibitor complex by measuring NADH oxidation to NAD+ using fixed 2-trans-dodecenoyl-CoA substrate and varying NADH levels by UV/visible spectrophotometry	B	BAO_0000357	single protein format	Mycobacterium tuberculosis	None	None	None	None	CHEMBL1849	Enoyl-[acyl-carrier-protein] reductase	Mycobacterium tuberculosis	SINGLE PROTEIN	CHEMBL3392963	1	Scientific Literature	Eur. J. Med. Chem.	2015	None
CHEMBL1223644		0	372.44	0	4.35	4d	O=C(c1ccc(F)cc1)N1CCN(C2c3ccccc3-c3ccccc32)CC1	Kis	'='	0.338	uM				UO_0000064					False	CHEMBL3395436	Competitive inhibition of Mycobacterium tuberculosis recombinant InhA assessed as inhibitory dissociation constant for the enzyme-inhibitor complex by measuring NADH oxidation to NAD+ using varying 2-trans-dodecenoyl-CoA substrate and fixed NADH levels by UV/visible spectrophotometry	B	BAO_0000357	single protein format	Mycobacterium tuberculosis	None	None	None	None	CHEMBL1849	Enoyl-[acyl-carrier-protein] reductase	Mycobacterium tuberculosis	SINGLE PROTEIN	CHEMBL3392963	1	Scientific Literature	Eur. J. Med. Chem.	2015	None
CHEMBL3909467		0	291.35	0	4.22	38	CN(Cc1ccco1)C(=O)c1ccc(-c2ccccc2)cc1	Inhibition	'='	29.0	%				UO_0000187					False	CHEMBL3880091	Inhibition of Mycobacterium tuberculosis InhA using octenoyl-CoA as substrate assessed as decrease in NADH consumption at 40 uM measured for 10 mins relative to control	B	BAO_0000357	single protein format	Mycobacterium tuberculosis	None	None	None	None	CHEMBL1849	Enoyl-[acyl-carrier-protein] reductase	Mycobacterium tuberculosis	SINGLE PROTEIN	CHEMBL3879896	38	Patent Bioactivity Data		2002	None
CHEMBL3970048		0	291.75	0	3.38	29	O=C(Cc1ccccc1F)NCCc1cccc(Cl)c1	Inhibition	'='	84.0	%				UO_0000187					False	CHEMBL3880091	Inhibition of Mycobacterium tuberculosis InhA using octenoyl-CoA as substrate assessed as decrease in NADH consumption at 40 uM measured for 10 mins relative to control	B	BAO_0000357	single protein format	Mycobacterium tuberculosis	None	None	None	None	CHEMBL1849	Enoyl-[acyl-carrier-protein] reductase	Mycobacterium tuberculosis	SINGLE PROTEIN	CHEMBL3879896	38	Patent Bioactivity Data		2002	None
CHEMBL3945500		0	365.27	0	3.26	10	COc1ccc([N+](=O)[O-])c(-c2cnn(-c3nccc(C(F)(F)F)n3)c2)c1	Inhibition	'='	17.0	%				UO_0000187					False	CHEMBL3880091	Inhibition of Mycobacterium tuberculosis InhA using octenoyl-CoA as substrate assessed as decrease in NADH consumption at 40 uM measured for 10 mins relative to control	B	BAO_0000357	single protein format	Mycobacterium tuberculosis	None	None	None	None	CHEMBL1849	Enoyl-[acyl-carrier-protein] reductase	Mycobacterium tuberculosis	SINGLE PROTEIN	CHEMBL3879896	38	Patent Bioactivity Data		2002	None
CHEMBL428967		0	380.44	1	5.55	12a	CCCCCCc1ccc(Oc2ccccc2NC(=O)c2ccno2)c(O)c1	IC50	'='	3220.0	nM	5.49			UO_0000065	14.44	0.27	-0.06	6.49	False	CHEMBL936672	Inhibition of 100 nM Mycobacterium tuberculosis H37RV InhA	B	BAO_0000357	single protein format	Mycobacterium tuberculosis	None	None	None	None	CHEMBL1849	Enoyl-[acyl-carrier-protein] reductase	Mycobacterium tuberculosis	SINGLE PROTEIN	CHEMBL1143085	1	Scientific Literature	Bioorg. Med. Chem. Lett.	2008	None
CHEMBL392127		0	368.48	0	4.52	4b	Cc1ccc(C(=O)N2CCN(C3c4ccccc4-c4ccccc43)CC2)cc1	TDI						Not Active						False	CHEMBL3395432	Inhibition of Mycobacterium tuberculosis recombinant InhA assessed as NADH oxidation to NAD+ at 0.2 uM using 2-trans-dodecenoyl-CoA substrate measured up to 30 mins by UV/visible spectrophotometry	B	BAO_0000357	single protein format	Mycobacterium tuberculosis	None	None	None	None	CHEMBL1849	Enoyl-[acyl-carrier-protein] reductase	Mycobacterium tuberculosis	SINGLE PROTEIN	CHEMBL3392963	1	Scientific Literature	Eur. J. Med. Chem.	2015	None
CHEMBL486730		0	392.52	0	3.78	11	O=S(=O)(c1ccccc1)N1CCN(C(c2ccccc2)c2ccccc2)CC1	IC50	'>'	50000.0	nM				UO_0000065					False	CHEMBL3395431	Inhibition of Mycobacterium tuberculosis recombinant InhA assessed as NADH oxidation to NAD+ using 2-trans-dodecenoyl-CoA substrate by UV/visible spectrophotometry	B	BAO_0000357	single protein format	Mycobacterium tuberculosis	None	None	None	None	CHEMBL1849	Enoyl-[acyl-carrier-protein] reductase	Mycobacterium tuberculosis	SINGLE PROTEIN	CHEMBL3392963	1	Scientific Literature	Eur. J. Med. Chem.	2015	None
CHEMBL3393963		0	372.44	0	4.35	4h	O=C(c1cccc(F)c1)N1CCN(C2c3ccccc3-c3ccccc32)CC1	IC50	'='	240.0	nM	6.62			UO_0000065	17.77	0.32	2.27	28.11	False	CHEMBL3395431	Inhibition of Mycobacterium tuberculosis recombinant InhA assessed as NADH oxidation to NAD+ using 2-trans-dodecenoyl-CoA substrate by UV/visible spectrophotometry	B	BAO_0000357	single protein format	Mycobacterium tuberculosis	None	None	None	None	CHEMBL1849	Enoyl-[acyl-carrier-protein] reductase	Mycobacterium tuberculosis	SINGLE PROTEIN	CHEMBL3392963	1	Scientific Literature	Eur. J. Med. Chem.	2015	None
CHEMBL240533		0	354.45	0	4.21	2	O=C(c1ccccc1)N1CCN(C2c3ccccc3-c3ccccc32)CC1	IC50	'='	183.0	nM	6.74			UO_0000065	19.01	0.34	2.53	28.61	False	CHEMBL3395431	Inhibition of Mycobacterium tuberculosis recombinant InhA assessed as NADH oxidation to NAD+ using 2-trans-dodecenoyl-CoA substrate by UV/visible spectrophotometry	B	BAO_0000357	single protein format	Mycobacterium tuberculosis	None	None	None	None	CHEMBL1849	Enoyl-[acyl-carrier-protein] reductase	Mycobacterium tuberculosis	SINGLE PROTEIN	CHEMBL3392963	1	Scientific Literature	Eur. J. Med. Chem.	2015	None
CHEMBL849	TRICLOSAN	4	289.55	1	5.14	triclosan	Oc1cc(Cl)ccc1Oc1ccc(Cl)cc1Cl	Ki	'='	200.0	nM	6.70			UO_0000065	23.14	0.54	1.56	22.74	False	CHEMBL936676	Inhibition of Mycobacterium tuberculosis H37RV InhA	B	BAO_0000357	single protein format	Mycobacterium tuberculosis	None	None	None	None	CHEMBL1849	Enoyl-[acyl-carrier-protein] reductase	Mycobacterium tuberculosis	SINGLE PROTEIN	CHEMBL1143085	1	Scientific Literature	Bioorg. Med. Chem. Lett.	2008	None
CHEMBL261355		0	382.55	1	5.05	18b	CCCCCCc1ccc(Oc2ccc(CN3CCN(C)CC3)cc2)c(O)c1	IC50	'='	306.0	nM	6.51			UO_0000065	17.03	0.32	1.46	18.13	False	CHEMBL936672	Inhibition of 100 nM Mycobacterium tuberculosis H37RV InhA	B	BAO_0000357	single protein format	Mycobacterium tuberculosis	None	None	None	None	CHEMBL1849	Enoyl-[acyl-carrier-protein] reductase	Mycobacterium tuberculosis	SINGLE PROTEIN	CHEMBL1143085	1	Scientific Literature	Bioorg. Med. Chem. Lett.	2008	None
CHEMBL408149		0	382.55	1	5.05	18a	CCCCCCc1ccc(Oc2ccccc2CN2CCN(C)CC2)c(O)c1	IC50	'='	1315.0	nM	5.88			UO_0000065	15.37	0.29	0.83	16.36	False	CHEMBL936672	Inhibition of 100 nM Mycobacterium tuberculosis H37RV InhA	B	BAO_0000357	single protein format	Mycobacterium tuberculosis	None	None	None	None	CHEMBL1849	Enoyl-[acyl-carrier-protein] reductase	Mycobacterium tuberculosis	SINGLE PROTEIN	CHEMBL1143085	1	Scientific Literature	Bioorg. Med. Chem. Lett.	2008	None
CHEMBL262360		0	327.42	1	5.27	10c	CCCCCCc1ccc(Oc2ccc(NC(C)=O)cc2)c(O)c1	IC50	'='	1300.0	nM	5.89			UO_0000065	17.98	0.33	0.62	10.05	False	CHEMBL936672	Inhibition of 100 nM Mycobacterium tuberculosis H37RV InhA	B	BAO_0000357	single protein format	Mycobacterium tuberculosis	None	None	None	None	CHEMBL1849	Enoyl-[acyl-carrier-protein] reductase	Mycobacterium tuberculosis	SINGLE PROTEIN	CHEMBL1143085	1	Scientific Literature	Bioorg. Med. Chem. Lett.	2008	None
CHEMBL404984		0	285.39	0	4.89	14b	CCCCCCc1ccc(Oc2cccc(N)c2)c(O)c1	IC50	'='	1090.0	nM	5.96			UO_0000065	20.89	0.39	1.07	10.75	False	CHEMBL936672	Inhibition of 100 nM Mycobacterium tuberculosis H37RV InhA	B	BAO_0000357	single protein format	Mycobacterium tuberculosis	None	None	None	None	CHEMBL1849	Enoyl-[acyl-carrier-protein] reductase	Mycobacterium tuberculosis	SINGLE PROTEIN	CHEMBL1143085	1	Scientific Literature	Bioorg. Med. Chem. Lett.	2008	None
CHEMBL429332		0	286.38	0	4.40	2d	CCCCCCc1ccc(Oc2ncccn2)c(OC)c1	Ki	'='	1.0	nM	9.00			UO_0000065	31.43	0.59	4.60	20.34	False	CHEMBL936676	Inhibition of Mycobacterium tuberculosis H37RV InhA	B	BAO_0000357	single protein format	Mycobacterium tuberculosis	None	None	None	None	CHEMBL1849	Enoyl-[acyl-carrier-protein] reductase	Mycobacterium tuberculosis	SINGLE PROTEIN	CHEMBL1143085	1	Scientific Literature	Bioorg. Med. Chem. Lett.	2008	None
CHEMBL264175		0	285.39	0	4.89	14c	CCCCCCc1ccc(Oc2ccc(N)cc2)c(O)c1	IC50	'='	55.0	nM	7.26			UO_0000065	25.44	0.47	2.37	13.09	False	CHEMBL936672	Inhibition of 100 nM Mycobacterium tuberculosis H37RV InhA	B	BAO_0000357	single protein format	Mycobacterium tuberculosis	None	None	None	None	CHEMBL1849	Enoyl-[acyl-carrier-protein] reductase	Mycobacterium tuberculosis	SINGLE PROTEIN	CHEMBL1143085	1	Scientific Literature	Bioorg. Med. Chem. Lett.	2008	None
CHEMBL3397511		0	385.47	0	3.08	9k	CN(C)CCCn1c2c(n3ccnc3c1=O)Cc1c(-c3ccccn3)cccc1-2	Inhibition						Not Active						False	CHEMBL3398986	Inhibition of Mycobacterium tuberculosis glutamine synthetase 1 assessed as reduction in ADP formation incubated 1 hr in presence of glutamate, ammonium chloride and increasing levels of ATP	B	BAO_0000357	single protein format	Mycobacterium tuberculosis	None	None	None	None	CHEMBL1849	Enoyl-[acyl-carrier-protein] reductase	Mycobacterium tuberculosis	SINGLE PROTEIN	CHEMBL3396985	1	Scientific Literature	Bioorg. Med. Chem. Lett.	2015	None
CHEMBL404983		0	327.42	1	5.27	14, 17	CCCCCCc1ccc(Oc2cccc(NC(C)=O)c2)c(O)c1	IC50	'='	1725837.89	nM		Outside typical range		UO_0000065					False	CHEMBL3047415	Inhibition of Mycobacterium tuberculosis InhA	B	BAO_0000357	single protein format	Mycobacterium tuberculosis	None	None	None	None	CHEMBL1849	Enoyl-[acyl-carrier-protein] reductase	Mycobacterium tuberculosis	SINGLE PROTEIN	CHEMBL3044988	1	Scientific Literature	Med Chem Res	2012	None
CHEMBL3125255		0	583.62	1	3.76	41	CCc1cc(C(=O)N[C@@H]2C[C@@H](C(=O)Nc3ccn(Cc4ccc(F)cc4)n3)N(C(=O)c3coc4ccccc34)C2)n(C)n1	IC50	'='	5.0	nM	8.30			UO_0000065	14.22	0.26	4.54	6.52	False	CHEMBL3132000	Inhibition of Mycobacterium tuberculosis full length biotinylated InhA (270 amino acids) using DDCoA as substrate assessed as NADH oxidation by fluorimetric analysis	B	BAO_0000357	single protein format	Mycobacterium tuberculosis	None	None	None	None	CHEMBL1849	Enoyl-[acyl-carrier-protein] reductase	Mycobacterium tuberculosis	SINGLE PROTEIN	CHEMBL3124857	1	Scientific Literature	J. Med. Chem.	2014	None
CHEMBL3125242		0	535.55	1	3.34	28	CCc1cc(C(=O)N[C@@H]2C[C@@H](C(=O)NCc3ccc(F)c(F)c3)N(C(=O)c3coc4ccccc34)C2)n(C)n1	IC50	'='	9.0	nM	8.05			UO_0000065	15.02	0.28	4.71	7.35	False	CHEMBL3132000	Inhibition of Mycobacterium tuberculosis full length biotinylated InhA (270 amino acids) using DDCoA as substrate assessed as NADH oxidation by fluorimetric analysis	B	BAO_0000357	single protein format	Mycobacterium tuberculosis	None	None	None	None	CHEMBL1849	Enoyl-[acyl-carrier-protein] reductase	Mycobacterium tuberculosis	SINGLE PROTEIN	CHEMBL3124857	1	Scientific Literature	J. Med. Chem.	2014	None
CHEMBL3393958		0	384.48	0	4.22	4a	COc1ccc(C(=O)N2CCN(C3c4ccccc4-c4ccccc43)CC2)cc1	Kis	'='	1.6	uM				UO_0000064					False	CHEMBL3395434	Non-competitive inhibition of Mycobacterium tuberculosis recombinant InhA assessed as inhibitory dissociation constant for the enzyme-inhibitor complex by measuring NADH oxidation to NAD+ using varying 2-trans-dodecenoyl-CoA substrate and fixed NADH levels by UV/visible spectrophotometry	B	BAO_0000357	single protein format	Mycobacterium tuberculosis	None	None	None	None	CHEMBL1849	Enoyl-[acyl-carrier-protein] reductase	Mycobacterium tuberculosis	SINGLE PROTEIN	CHEMBL3392963	1	Scientific Literature	Eur. J. Med. Chem.	2015	None
CHEMBL3393958		0	384.48	0	4.22	4a	COc1ccc(C(=O)N2CCN(C3c4ccccc4-c4ccccc43)CC2)cc1	Kii	'='	7.22	uM				UO_0000064					False	CHEMBL3395435	Non-competitive inhibition of Mycobacterium tuberculosis recombinant InhA assessed as inhibitory dissociation constant for the enzyme-substrate-inhibitor complex by measuring NADH oxidation to NAD+ using varying 2-trans-dodecenoyl-CoA substrate and fixed NADH levels by UV/visible spectrophotometry	B	BAO_0000357	single protein format	Mycobacterium tuberculosis	None	None	None	None	CHEMBL1849	Enoyl-[acyl-carrier-protein] reductase	Mycobacterium tuberculosis	SINGLE PROTEIN	CHEMBL3392963	1	Scientific Literature	Eur. J. Med. Chem.	2015	None
CHEMBL3899702		0	292.22	0	2.14	21	FC(F)(F)c1ccnc(-n2cc(-c3cnccn3)cn2)n1	Inhibition	'='	9.0	%				UO_0000187					False	CHEMBL3880091	Inhibition of Mycobacterium tuberculosis InhA using octenoyl-CoA as substrate assessed as decrease in NADH consumption at 40 uM measured for 10 mins relative to control	B	BAO_0000357	single protein format	Mycobacterium tuberculosis	None	None	None	None	CHEMBL1849	Enoyl-[acyl-carrier-protein] reductase	Mycobacterium tuberculosis	SINGLE PROTEIN	CHEMBL3879896	38	Patent Bioactivity Data		2002	None
CHEMBL3900370		0	369.69	0	3.91	13	O=[N+]([O-])c1cc(Cl)ccc1-c1cnn(-c2nccc(C(F)(F)F)n2)c1	Inhibition	'='	82.0	%				UO_0000187					False	CHEMBL3880091	Inhibition of Mycobacterium tuberculosis InhA using octenoyl-CoA as substrate assessed as decrease in NADH consumption at 40 uM measured for 10 mins relative to control	B	BAO_0000357	single protein format	Mycobacterium tuberculosis	None	None	None	None	CHEMBL1849	Enoyl-[acyl-carrier-protein] reductase	Mycobacterium tuberculosis	SINGLE PROTEIN	CHEMBL3879896	38	Patent Bioactivity Data		2002	None
CHEMBL3910356		0	335.25	0	3.26	11	O=[N+]([O-])c1ccccc1-c1cnn(-c2nccc(C(F)(F)F)n2)c1	Inhibition	'='	14.0	%				UO_0000187					False	CHEMBL3880091	Inhibition of Mycobacterium tuberculosis InhA using octenoyl-CoA as substrate assessed as decrease in NADH consumption at 40 uM measured for 10 mins relative to control	B	BAO_0000357	single protein format	Mycobacterium tuberculosis	None	None	None	None	CHEMBL1849	Enoyl-[acyl-carrier-protein] reductase	Mycobacterium tuberculosis	SINGLE PROTEIN	CHEMBL3879896	38	Patent Bioactivity Data		2002	None
CHEMBL240533		0	354.45	0	4.21	2	O=C(c1ccccc1)N1CCN(C2c3ccccc3-c3ccccc32)CC1	Kii	'='	0.155	uM				UO_0000064					False	CHEMBL3395433	Uncompetitive inhibition of Mycobacterium tuberculosis recombinant InhA assessed as inhibitory dissociation constant for the enzyme-substrate-inhibitor complex by measuring NADH oxidation to NAD+ using fixed 2-trans-dodecenoyl-CoA substrate and varying NADH levels by UV/visible spectrophotometry	B	BAO_0000357	single protein format	Mycobacterium tuberculosis	None	None	None	None	CHEMBL1849	Enoyl-[acyl-carrier-protein] reductase	Mycobacterium tuberculosis	SINGLE PROTEIN	CHEMBL3392963	1	Scientific Literature	Eur. J. Med. Chem.	2015	None
CHEMBL3393961		0	368.48	0	4.52	4f	Cc1cccc(C(=O)N2CCN(C3c4ccccc4-c4ccccc43)CC2)c1	TDI						Not Active						False	CHEMBL3395432	Inhibition of Mycobacterium tuberculosis recombinant InhA assessed as NADH oxidation to NAD+ at 0.2 uM using 2-trans-dodecenoyl-CoA substrate measured up to 30 mins by UV/visible spectrophotometry	B	BAO_0000357	single protein format	Mycobacterium tuberculosis	None	None	None	None	CHEMBL1849	Enoyl-[acyl-carrier-protein] reductase	Mycobacterium tuberculosis	SINGLE PROTEIN	CHEMBL3392963	1	Scientific Literature	Eur. J. Med. Chem.	2015	None
CHEMBL3393972		0	356.47	0	4.23	10a	O=C(c1ccccc1)N1CCN(C(c2ccccc2)c2ccccc2)CC1	IC50	'='	16030.0	nM	4.79			UO_0000065	13.45	0.24	0.57	20.36	False	CHEMBL3395431	Inhibition of Mycobacterium tuberculosis recombinant InhA assessed as NADH oxidation to NAD+ using 2-trans-dodecenoyl-CoA substrate by UV/visible spectrophotometry	B	BAO_0000357	single protein format	Mycobacterium tuberculosis	None	None	None	None	CHEMBL1849	Enoyl-[acyl-carrier-protein] reductase	Mycobacterium tuberculosis	SINGLE PROTEIN	CHEMBL3392963	1	Scientific Literature	Eur. J. Med. Chem.	2015	None
CHEMBL3393963		0	372.44	0	4.35	4h	O=C(c1cccc(F)c1)N1CCN(C2c3ccccc3-c3ccccc32)CC1	TDI						Not Active						False	CHEMBL3395432	Inhibition of Mycobacterium tuberculosis recombinant InhA assessed as NADH oxidation to NAD+ at 0.2 uM using 2-trans-dodecenoyl-CoA substrate measured up to 30 mins by UV/visible spectrophotometry	B	BAO_0000357	single protein format	Mycobacterium tuberculosis	None	None	None	None	CHEMBL1849	Enoyl-[acyl-carrier-protein] reductase	Mycobacterium tuberculosis	SINGLE PROTEIN	CHEMBL3392963	1	Scientific Literature	Eur. J. Med. Chem.	2015	None
CHEMBL3393973		0	386.50	0	4.24	10b	COc1ccc(C(=O)N2CCN(C(c3ccccc3)c3ccccc3)CC2)cc1	IC50	'>'	50000.0	nM				UO_0000065					False	CHEMBL3395431	Inhibition of Mycobacterium tuberculosis recombinant InhA assessed as NADH oxidation to NAD+ using 2-trans-dodecenoyl-CoA substrate by UV/visible spectrophotometry	B	BAO_0000357	single protein format	Mycobacterium tuberculosis	None	None	None	None	CHEMBL1849	Enoyl-[acyl-carrier-protein] reductase	Mycobacterium tuberculosis	SINGLE PROTEIN	CHEMBL3392963	1	Scientific Literature	Eur. J. Med. Chem.	2015	None
CHEMBL3393970		0	383.50	0	4.01	7	O=C(CN1CCN(C2c3ccccc3-c3ccccc32)CC1)Nc1ccccc1	IC50	'>'	50000.0	nM				UO_0000065					False	CHEMBL3395431	Inhibition of Mycobacterium tuberculosis recombinant InhA assessed as NADH oxidation to NAD+ using 2-trans-dodecenoyl-CoA substrate by UV/visible spectrophotometry	B	BAO_0000357	single protein format	Mycobacterium tuberculosis	None	None	None	None	CHEMBL1849	Enoyl-[acyl-carrier-protein] reductase	Mycobacterium tuberculosis	SINGLE PROTEIN	CHEMBL3392963	1	Scientific Literature	Eur. J. Med. Chem.	2015	None
CHEMBL3393967		0	390.51	0	3.76	5a	O=S(=O)(c1ccccc1)N1CCN(C2c3ccccc3-c3ccccc32)CC1	IC50	'='	19960.0	nM	4.70			UO_0000065	12.04	0.23	0.94	11.57	False	CHEMBL3395431	Inhibition of Mycobacterium tuberculosis recombinant InhA assessed as NADH oxidation to NAD+ using 2-trans-dodecenoyl-CoA substrate by UV/visible spectrophotometry	B	BAO_0000357	single protein format	Mycobacterium tuberculosis	None	None	None	None	CHEMBL1849	Enoyl-[acyl-carrier-protein] reductase	Mycobacterium tuberculosis	SINGLE PROTEIN	CHEMBL3392963	1	Scientific Literature	Eur. J. Med. Chem.	2015	None
CHEMBL1223644		0	372.44	0	4.35	4d	O=C(c1ccc(F)cc1)N1CCN(C2c3ccccc3-c3ccccc32)CC1	TDI						Not Active						False	CHEMBL3395432	Inhibition of Mycobacterium tuberculosis recombinant InhA assessed as NADH oxidation to NAD+ at 0.2 uM using 2-trans-dodecenoyl-CoA substrate measured up to 30 mins by UV/visible spectrophotometry	B	BAO_0000357	single protein format	Mycobacterium tuberculosis	None	None	None	None	CHEMBL1849	Enoyl-[acyl-carrier-protein] reductase	Mycobacterium tuberculosis	SINGLE PROTEIN	CHEMBL3392963	1	Scientific Literature	Eur. J. Med. Chem.	2015	None
CHEMBL3393968		0	404.54	0	4.07	5b	Cc1ccccc1S(=O)(=O)N1CCN(C2c3ccccc3-c3ccccc32)CC1	IC50	'>'	50000.0	nM				UO_0000065					False	CHEMBL3395431	Inhibition of Mycobacterium tuberculosis recombinant InhA assessed as NADH oxidation to NAD+ using 2-trans-dodecenoyl-CoA substrate by UV/visible spectrophotometry	B	BAO_0000357	single protein format	Mycobacterium tuberculosis	None	None	None	None	CHEMBL1849	Enoyl-[acyl-carrier-protein] reductase	Mycobacterium tuberculosis	SINGLE PROTEIN	CHEMBL3392963	1	Scientific Literature	Eur. J. Med. Chem.	2015	None
CHEMBL3393961		0	368.48	0	4.52	4f	Cc1cccc(C(=O)N2CCN(C3c4ccccc4-c4ccccc43)CC2)c1	IC50	'='	250.0	nM	6.60			UO_0000065	17.92	0.32	2.08	28.03	False	CHEMBL3395431	Inhibition of Mycobacterium tuberculosis recombinant InhA assessed as NADH oxidation to NAD+ using 2-trans-dodecenoyl-CoA substrate by UV/visible spectrophotometry	B	BAO_0000357	single protein format	Mycobacterium tuberculosis	None	None	None	None	CHEMBL1849	Enoyl-[acyl-carrier-protein] reductase	Mycobacterium tuberculosis	SINGLE PROTEIN	CHEMBL3392963	1	Scientific Literature	Eur. J. Med. Chem.	2015	None
CHEMBL3088172		0	434.50	0	3.83	7	Cc1csc([C@](C)(O)c2nnc(Nc3ccn(Cc4c(F)cccc4F)n3)s2)n1	Delta Tm	'='	55.0	degrees C				UO_0000027					False	CHEMBL3089116	Binding affinity to Mycobacterium tuberculosis NAD+-bound form of full length inhA (1 to 255) assessed as change in melting temperature at 50 uM by Thermofluor assay	B	BAO_0000357	single protein format	Mycobacterium tuberculosis	None	None	None	None	CHEMBL1849	Enoyl-[acyl-carrier-protein] reductase	Mycobacterium tuberculosis	SINGLE PROTEIN	CHEMBL3085704	1	Scientific Literature	J. Med. Chem.	2013	None
CHEMBL3343858		0	328.28	0	1.21	19	O=C(Cn1c(=O)oc2cc([N+](=O)[O-])ccc21)NCc1ccccn1	IC50	'='	8230.0	nM	5.08			UO_0000065	15.49	0.29	3.87	4.23	False	CHEMBL3389875	Inhibition of Mycobacterium tuberculosis recombinant His6-tagged InhA expressed in Escherichia coli BL21(DE3) using 2-trans-decenoyl-CoA as substrate incubated for 2 hrs prior to substrate addition by spectrophotometry	B	BAO_0000019	assay format	Mycobacterium tuberculosis	None	None	None	None	CHEMBL1849	Enoyl-[acyl-carrier-protein] reductase	Mycobacterium tuberculosis	SINGLE PROTEIN	CHEMBL3352380	1	Scientific Literature	Bioorg. Med. Chem.	2014	None
CHEMBL2323585	PYRIDOMYCIN	0	540.57	1	1.18	1	CC/C(C)=C1\OC(=O)[C@H](C)[C@H](O)[C@H](Cc2cccnc2)NC(=O)[C@@H](NC(=O)c2ncccc2O)[C@@H](C)OC1=O	Ki	'='	4800.0	nM	5.32			UO_0000065	9.84	0.19	4.14	3.00	False	CHEMBL2328686	Inhibition of Mycobacterium tuberculosis InhA S94A mutant assessed as NADH oxidation using 2-trans-dodecenoyl-coA as substrate measured every min for 30 mins by spectrophotometric analysis	B	BAO_0000019	assay format	Mycobacterium tuberculosis	None	None	None	None	CHEMBL1849	Enoyl-[acyl-carrier-protein] reductase	Mycobacterium tuberculosis	SINGLE PROTEIN	CHEMBL2321872	1	Scientific Literature	ACS Med. Chem. Lett.	2013	None
CHEMBL1835244		0	263.34	0	3.11	20	c1ccc(CCc2cn(Cc3ccccc3)nn2)cc1	Inhibition	'='	15.0	%				UO_0000187					False	CHEMBL1840266	Inhibition of Mycobacterium tuberculosis InhA expressed in Escherichia coli BL21 using trans-2-dodecenoyl-Coenzyme A as substrate at 50 uM by spectrophotometry	B	BAO_0000019	assay format	Mycobacterium tuberculosis	None	None	None	None	CHEMBL1849	Enoyl-[acyl-carrier-protein] reductase	Mycobacterium tuberculosis	SINGLE PROTEIN	CHEMBL1833930	1	Scientific Literature	Eur. J. Med. Chem.	2011	None
CHEMBL216579		0	393.49	0	4.70	GEQ, Genz-10850	O=C(c1ccc2[nH]ccc2c1)N1CCN(C2c3ccccc3-c3ccccc32)CC1	Inhibition	'>'	99.0	%				UO_0000187					True	CHEMBL3089697	Inhibition of Mycobacterium tuberculosis InhA expressed in Escherichia coli using trans-2-dodecenoyl-coenzyme-A as substrate at 50 uM	B	BAO_0000019	assay format	Mycobacterium tuberculosis	None	None	None	None	CHEMBL1849	Enoyl-[acyl-carrier-protein] reductase	Mycobacterium tuberculosis	SINGLE PROTEIN	CHEMBL3085705	1	Scientific Literature	Eur. J. Med. Chem.	2013	None
CHEMBL3085840		0	403.52	1	5.45	7b	CCCCCCCCC(=O)N1C(=O)CC(C2c3ccccc3-c3ccccc32)C1=O	Inhibition	'='	73.0	%				UO_0000187					False	CHEMBL3089697	Inhibition of Mycobacterium tuberculosis InhA expressed in Escherichia coli using trans-2-dodecenoyl-coenzyme-A as substrate at 50 uM	B	BAO_0000019	assay format	Mycobacterium tuberculosis	None	None	None	None	CHEMBL1849	Enoyl-[acyl-carrier-protein] reductase	Mycobacterium tuberculosis	SINGLE PROTEIN	CHEMBL3085705	1	Scientific Literature	Eur. J. Med. Chem.	2013	None
CHEMBL3125257		0	517.59	1	2.27	43	CCc1cc(C(=O)N[C@@H]2C[C@@H](C(=O)NCc3ccn(CC)n3)N(C(=O)c3coc4ccccc34)C2)n(C)n1	IC50	'='	32.0	nM	7.50			UO_0000065	14.48	0.27	5.22	5.89	False	CHEMBL3132000	Inhibition of Mycobacterium tuberculosis full length biotinylated InhA (270 amino acids) using DDCoA as substrate assessed as NADH oxidation by fluorimetric analysis	B	BAO_0000357	single protein format	Mycobacterium tuberculosis	None	None	None	None	CHEMBL1849	Enoyl-[acyl-carrier-protein] reductase	Mycobacterium tuberculosis	SINGLE PROTEIN	CHEMBL3124857	1	Scientific Literature	J. Med. Chem.	2014	None
CHEMBL3125244		0	486.53	0	2.78	30	CCc1cc(C(=O)N[C@@H]2C[C@@H](C(=O)Nc3ccccn3)N(C(=O)c3coc4ccccc34)C2)n(C)n1	IC50	'='	11.0	nM	7.96			UO_0000065	16.36	0.30	5.18	6.50	False	CHEMBL3132000	Inhibition of Mycobacterium tuberculosis full length biotinylated InhA (270 amino acids) using DDCoA as substrate assessed as NADH oxidation by fluorimetric analysis	B	BAO_0000357	single protein format	Mycobacterium tuberculosis	None	None	None	None	CHEMBL1849	Enoyl-[acyl-carrier-protein] reductase	Mycobacterium tuberculosis	SINGLE PROTEIN	CHEMBL3124857	1	Scientific Literature	J. Med. Chem.	2014	None
CHEMBL3125276		0	481.51	0	1.03	11	CCc1cc(C(=O)N[C@@H]2C[C@@H](C(=O)NCC(=O)OC)N(C(=O)c3coc4ccccc34)C2)n(C)n1	IC50	'='	5.0	nM	8.30			UO_0000065	17.24	0.32	7.27	6.11	False	CHEMBL3132000	Inhibition of Mycobacterium tuberculosis full length biotinylated InhA (270 amino acids) using DDCoA as substrate assessed as NADH oxidation by fluorimetric analysis	B	BAO_0000357	single protein format	Mycobacterium tuberculosis	None	None	None	None	CHEMBL1849	Enoyl-[acyl-carrier-protein] reductase	Mycobacterium tuberculosis	SINGLE PROTEIN	CHEMBL3124857	1	Scientific Literature	J. Med. Chem.	2014	None
CHEMBL3125235		0	514.59	1	2.94	70	CCc1cc(C(=O)N[C@@H]2C[C@@H](C(=O)NCc3ccccn3)N(C(=O)c3coc4ccccc34)C2)n(CC)n1	IC50	'='	2.0	nM	8.70			UO_0000065	16.90	0.31	5.76	7.11	False	CHEMBL3132000	Inhibition of Mycobacterium tuberculosis full length biotinylated InhA (270 amino acids) using DDCoA as substrate assessed as NADH oxidation by fluorimetric analysis	B	BAO_0000357	single protein format	Mycobacterium tuberculosis	None	None	None	None	CHEMBL1849	Enoyl-[acyl-carrier-protein] reductase	Mycobacterium tuberculosis	SINGLE PROTEIN	CHEMBL3124857	1	Scientific Literature	J. Med. Chem.	2014	None
CHEMBL3125240		0	583.57	1	3.96	26	CCc1cc(C(=O)N[C@@H]2C[C@@H](C(=O)NCc3ccc(OC(F)(F)F)cc3)N(C(=O)c3coc4ccccc34)C2)n(C)n1	IC50	'='	5.0	nM	8.30			UO_0000065	14.22	0.27	4.34	6.99	False	CHEMBL3132000	Inhibition of Mycobacterium tuberculosis full length biotinylated InhA (270 amino acids) using DDCoA as substrate assessed as NADH oxidation by fluorimetric analysis	B	BAO_0000357	single protein format	Mycobacterium tuberculosis	None	None	None	None	CHEMBL1849	Enoyl-[acyl-carrier-protein] reductase	Mycobacterium tuberculosis	SINGLE PROTEIN	CHEMBL3124857	1	Scientific Literature	J. Med. Chem.	2014	None
CHEMBL3088172		0	434.50	0	3.83	7	Cc1csc([C@](C)(O)c2nnc(Nc3ccn(Cc4c(F)cccc4F)n3)s2)n1	Activity						Not Active						False	CHEMBL3089102	Binding affinity to Mycobacterium tuberculosis full length inhA (1 to 255) by isothermal titration calorimetry assay	B	BAO_0000357	single protein format	Mycobacterium tuberculosis	None	None	None	None	CHEMBL1849	Enoyl-[acyl-carrier-protein] reductase	Mycobacterium tuberculosis	SINGLE PROTEIN	CHEMBL3085704	1	Scientific Literature	J. Med. Chem.	2013	None
CHEMBL3936328		0	366.85	0	4.56	5	O=C(c1ccc(Cl)cc1)C1CCN(C(=O)c2ccc3[nH]ccc3c2)CC1	Inhibition	'='	97.0	%				UO_0000187					False	CHEMBL3880091	Inhibition of Mycobacterium tuberculosis InhA using octenoyl-CoA as substrate assessed as decrease in NADH consumption at 40 uM measured for 10 mins relative to control	B	BAO_0000357	single protein format	Mycobacterium tuberculosis	None	None	None	None	CHEMBL1849	Enoyl-[acyl-carrier-protein] reductase	Mycobacterium tuberculosis	SINGLE PROTEIN	CHEMBL3879896	38	Patent Bioactivity Data		2002	None
CHEMBL3893341		0	287.33	0	2.74	30	COc1ccc(CCNC(=O)Cc2ccccc2F)cc1	Inhibition	'='	63.0	%				UO_0000187					False	CHEMBL3880091	Inhibition of Mycobacterium tuberculosis InhA using octenoyl-CoA as substrate assessed as decrease in NADH consumption at 40 uM measured for 10 mins relative to control	B	BAO_0000357	single protein format	Mycobacterium tuberculosis	None	None	None	None	CHEMBL1849	Enoyl-[acyl-carrier-protein] reductase	Mycobacterium tuberculosis	SINGLE PROTEIN	CHEMBL3879896	38	Patent Bioactivity Data		2002	None
CHEMBL3983156		0	292.22	0	2.14	17	FC(F)(F)c1ccnc(-n2cc(-c3ccncn3)cn2)n1	Inhibition	'='	36.0	%				UO_0000187					False	CHEMBL3880091	Inhibition of Mycobacterium tuberculosis InhA using octenoyl-CoA as substrate assessed as decrease in NADH consumption at 40 uM measured for 10 mins relative to control	B	BAO_0000357	single protein format	Mycobacterium tuberculosis	None	None	None	None	CHEMBL1849	Enoyl-[acyl-carrier-protein] reductase	Mycobacterium tuberculosis	SINGLE PROTEIN	CHEMBL3879896	38	Patent Bioactivity Data		2002	None
CHEMBL3085850		0	408.28	1	5.69	11b	O=C1CC(C2c3ccccc3-c3ccccc32)C(=O)N1c1cc(Cl)cc(Cl)c1	Inhibition	'='	31.0	%				UO_0000187					False	CHEMBL3089695	Inhibition of Mycobacterium tuberculosis InhA expressed in Escherichia coli using trans-2-dodecenoyl-coenzyme-A as substrate at 5 uM	B	BAO_0000019	assay format	Mycobacterium tuberculosis	None	None	None	None	CHEMBL1849	Enoyl-[acyl-carrier-protein] reductase	Mycobacterium tuberculosis	SINGLE PROTEIN	CHEMBL3085705	1	Scientific Literature	Eur. J. Med. Chem.	2013	None
CHEMBL3085839		0	367.40	0	4.01	7a	O=C1CC(C2c3ccccc3-c3ccccc32)C(=O)N1C(=O)c1ccccc1	Inhibition	'='	65.0	%				UO_0000187					False	CHEMBL3089697	Inhibition of Mycobacterium tuberculosis InhA expressed in Escherichia coli using trans-2-dodecenoyl-coenzyme-A as substrate at 50 uM	B	BAO_0000019	assay format	Mycobacterium tuberculosis	None	None	None	None	CHEMBL1849	Enoyl-[acyl-carrier-protein] reductase	Mycobacterium tuberculosis	SINGLE PROTEIN	CHEMBL3085705	1	Scientific Literature	Eur. J. Med. Chem.	2013	None
CHEMBL3085850		0	408.28	1	5.69	11b	O=C1CC(C2c3ccccc3-c3ccccc32)C(=O)N1c1cc(Cl)cc(Cl)c1	Inhibition	'>'	95.0	%				UO_0000187					False	CHEMBL3089697	Inhibition of Mycobacterium tuberculosis InhA expressed in Escherichia coli using trans-2-dodecenoyl-coenzyme-A as substrate at 50 uM	B	BAO_0000019	assay format	Mycobacterium tuberculosis	None	None	None	None	CHEMBL1849	Enoyl-[acyl-carrier-protein] reductase	Mycobacterium tuberculosis	SINGLE PROTEIN	CHEMBL3085705	1	Scientific Literature	Eur. J. Med. Chem.	2013	None
CHEMBL1236225		0	284.40	1	5.62	4, PT70	CCCCCCc1ccc(Oc2ccccc2C)c(O)c1	IC50	'='	22.0	nM	7.66			UO_0000065	26.93	0.50	2.04	25.99	False	CHEMBL3089494	Inhibition of wild type Mycobacterium tuberculosis inhA	B	BAO_0000357	single protein format	Mycobacterium tuberculosis	None	None	None	None	CHEMBL1849	Enoyl-[acyl-carrier-protein] reductase	Mycobacterium tuberculosis	SINGLE PROTEIN	CHEMBL3085704	1	Scientific Literature	J. Med. Chem.	2013	None
CHEMBL3085853		0	263.30	0	2.46	2	O=C1CC(C2c3ccccc3-c3ccccc32)C(=O)N1	Inhibition	'='	14.0	%				UO_0000187					False	CHEMBL3089697	Inhibition of Mycobacterium tuberculosis InhA expressed in Escherichia coli using trans-2-dodecenoyl-coenzyme-A as substrate at 50 uM	B	BAO_0000019	assay format	Mycobacterium tuberculosis	None	None	None	None	CHEMBL1849	Enoyl-[acyl-carrier-protein] reductase	Mycobacterium tuberculosis	SINGLE PROTEIN	CHEMBL3085705	1	Scientific Literature	Eur. J. Med. Chem.	2013	None
CHEMBL3085843		0	389.54	1	5.92	8c	CCCCCCCCCN1C(=O)CC(C2c3ccccc3-c3ccccc32)C1=O	Inhibition	'='	86.0	%				UO_0000187					False	CHEMBL3089697	Inhibition of Mycobacterium tuberculosis InhA expressed in Escherichia coli using trans-2-dodecenoyl-coenzyme-A as substrate at 50 uM	B	BAO_0000019	assay format	Mycobacterium tuberculosis	None	None	None	None	CHEMBL1849	Enoyl-[acyl-carrier-protein] reductase	Mycobacterium tuberculosis	SINGLE PROTEIN	CHEMBL3085705	1	Scientific Literature	Eur. J. Med. Chem.	2013	None
CHEMBL404983		0	327.42	1	5.27	10b	CCCCCCc1ccc(Oc2cccc(NC(C)=O)c2)c(O)c1	Ki	'='	1.0	nM	9.00			UO_0000065	27.49	0.51	3.73	15.37	False	CHEMBL936676	Inhibition of Mycobacterium tuberculosis H37RV InhA	B	BAO_0000357	single protein format	Mycobacterium tuberculosis	None	None	None	None	CHEMBL1849	Enoyl-[acyl-carrier-protein] reductase	Mycobacterium tuberculosis	SINGLE PROTEIN	CHEMBL1143085	1	Scientific Literature	Bioorg. Med. Chem. Lett.	2008	None
CHEMBL261355		0	382.55	1	5.05	18b	CCCCCCc1ccc(Oc2ccc(CN3CCN(C)CC3)cc2)c(O)c1	Ki	'='	1.0	nM	9.00			UO_0000065	23.53	0.44	3.95	25.04	False	CHEMBL936676	Inhibition of Mycobacterium tuberculosis H37RV InhA	B	BAO_0000357	single protein format	Mycobacterium tuberculosis	None	None	None	None	CHEMBL1849	Enoyl-[acyl-carrier-protein] reductase	Mycobacterium tuberculosis	SINGLE PROTEIN	CHEMBL1143085	1	Scientific Literature	Bioorg. Med. Chem. Lett.	2008	None
CHEMBL540475		0	320.73	0	3.82	ZINC00101991	COc1cc(Cl)ccc1NC(=O)c1ccc(C)c([N+](=O)[O-])c1	IC50	'='	5010.0	nM	5.30			UO_0000065	16.53	0.33	1.48	6.51	False	CHEMBL1059058	Inhibition of Mycobacterium tuberculosis InhA	B	BAO_0000357	single protein format	Mycobacterium tuberculosis	None	None	None	None	CHEMBL1849	Enoyl-[acyl-carrier-protein] reductase	Mycobacterium tuberculosis	SINGLE PROTEIN	CHEMBL1153618	1	Scientific Literature	Eur. J. Med. Chem.	2009	None
CHEMBL1835248		0	299.46	0	4.81	25	CCCCCCCCCn1cc(CCc2ccccc2)nn1	Inhibition	'='	58.0	%				UO_0000187					False	CHEMBL1840266	Inhibition of Mycobacterium tuberculosis InhA expressed in Escherichia coli BL21 using trans-2-dodecenoyl-Coenzyme A as substrate at 50 uM by spectrophotometry	B	BAO_0000019	assay format	Mycobacterium tuberculosis	None	None	None	None	CHEMBL1849	Enoyl-[acyl-carrier-protein] reductase	Mycobacterium tuberculosis	SINGLE PROTEIN	CHEMBL1833930	1	Scientific Literature	Eur. J. Med. Chem.	2011	None
CHEMBL4281669		0	370.40	0	3.88	3g	CSc1ccc(-c2ccc(C(=O)NNC(=O)c3ccc(F)cc3)o2)cc1	MIC	'='	0.39	ug.mL-1				UO_0000274					False	CHEMBL4273843	Inhibition of replicating Mycobacterium tuberculosis H37Rv InhA assessed as cell growth inhibition after 7 days by MABA method	B	BAO_0000357	single protein format	Mycobacterium tuberculosis H37Rv	None	None	None	None	CHEMBL1849	Enoyl-[acyl-carrier-protein] reductase	Mycobacterium tuberculosis	SINGLE PROTEIN	CHEMBL4270581	1	Scientific Literature	Eur J Med Chem	2018	None
CHEMBL564612		0	311.12	0	4.15	ZINC00038684	O=C(Nc1cc(Cl)cc(Cl)c1)c1ccccc1[N+](=O)[O-]	IC50	'='	6170.0	nM	5.21			UO_0000065	16.75	0.36	1.06	7.21	False	CHEMBL1059058	Inhibition of Mycobacterium tuberculosis InhA	B	BAO_0000357	single protein format	Mycobacterium tuberculosis	None	None	None	None	CHEMBL1849	Enoyl-[acyl-carrier-protein] reductase	Mycobacterium tuberculosis	SINGLE PROTEIN	CHEMBL1153618	1	Scientific Literature	Eur. J. Med. Chem.	2009	None
CHEMBL561485		0	332.43	0	3.16	ZINC00063055	COc1ccc(/C=C2/SC(N3CCCCC3)=NC2=O)cc1OC	IC50	'='	11480.0	nM	4.94			UO_0000065	14.86	0.29	1.78	9.66	False	CHEMBL1059058	Inhibition of Mycobacterium tuberculosis InhA	B	BAO_0000357	single protein format	Mycobacterium tuberculosis	None	None	None	None	CHEMBL1849	Enoyl-[acyl-carrier-protein] reductase	Mycobacterium tuberculosis	SINGLE PROTEIN	CHEMBL1153618	1	Scientific Literature	Eur. J. Med. Chem.	2009	None
CHEMBL558336		0	311.12	0	4.15	ZINC00069333	O=C(Nc1ccc(Cl)cc1Cl)c1ccccc1[N+](=O)[O-]	IC50	'='	19950.0	nM	4.70			UO_0000065	15.11	0.32	0.55	6.51	False	CHEMBL1059058	Inhibition of Mycobacterium tuberculosis InhA	B	BAO_0000357	single protein format	Mycobacterium tuberculosis	None	None	None	None	CHEMBL1849	Enoyl-[acyl-carrier-protein] reductase	Mycobacterium tuberculosis	SINGLE PROTEIN	CHEMBL1153618	1	Scientific Literature	Eur. J. Med. Chem.	2009	None
CHEMBL565129		0	323.42	0	4.45	ZINC00115754	CCOc1ccc(/C=C2/SC(c3ccccc3)=NC2=O)cc1C	IC50	'='	10000.0	nM	5.00			UO_0000065	15.46	0.30	0.55	12.93	False	CHEMBL1059058	Inhibition of Mycobacterium tuberculosis InhA	B	BAO_0000357	single protein format	Mycobacterium tuberculosis	None	None	None	None	CHEMBL1849	Enoyl-[acyl-carrier-protein] reductase	Mycobacterium tuberculosis	SINGLE PROTEIN	CHEMBL1153618	1	Scientific Literature	Eur. J. Med. Chem.	2009	None
CHEMBL3125280		0	465.55	0	2.61	15	CCc1cc(C(=O)N[C@@H]2C[C@@H](C(=O)N(CC)CC)N(C(=O)c3coc4ccccc34)C2)n(C)n1	IC50	'='	948.0	nM	6.02			UO_0000065	12.94	0.24	3.41	5.98	False	CHEMBL3132000	Inhibition of Mycobacterium tuberculosis full length biotinylated InhA (270 amino acids) using DDCoA as substrate assessed as NADH oxidation by fluorimetric analysis	B	BAO_0000357	single protein format	Mycobacterium tuberculosis	None	None	None	None	CHEMBL1849	Enoyl-[acyl-carrier-protein] reductase	Mycobacterium tuberculosis	SINGLE PROTEIN	CHEMBL3124857	1	Scientific Literature	J. Med. Chem.	2014	None
CHEMBL4281366		0	533.58	1	4.07	9g	COc1ccc(C(=O)NNC(=O)[C@H](Cc2ccc(O)cc2)NC(=O)c2ccc(-c3ccc(F)cc3)s2)cc1	MIC	'='	1.56	ug.mL-1				UO_0000274					False	CHEMBL4273843	Inhibition of replicating Mycobacterium tuberculosis H37Rv InhA assessed as cell growth inhibition after 7 days by MABA method	B	BAO_0000357	single protein format	Mycobacterium tuberculosis H37Rv	None	None	None	None	CHEMBL1849	Enoyl-[acyl-carrier-protein] reductase	Mycobacterium tuberculosis	SINGLE PROTEIN	CHEMBL4270581	1	Scientific Literature	Eur J Med Chem	2018	None
CHEMBL394433		0	318.78	0	3.44	a13	O=C(c1ccccc1F)N1CCN(c2cccc(Cl)c2)CC1	IC50	'='	13870.0	nM	4.86			UO_0000065	15.24	0.30	1.42	20.63	False	CHEMBL899381	Inhibition of Mycobacterium tuberculosis InhA	B	BAO_0000357	single protein format	Mycobacterium tuberculosis	None	None	None	None	CHEMBL1849	Enoyl-[acyl-carrier-protein] reductase	Mycobacterium tuberculosis	SINGLE PROTEIN	CHEMBL1149715	1	Scientific Literature	Bioorg. Med. Chem.	2007	None
CHEMBL241171		0	384.52	0	4.85	p9	Cc1ccc(C(=O)N2CCN(C(c3ccccc3)c3ccc(C)cc3)CC2)cc1	IC50						Not Determined						False	CHEMBL899381	Inhibition of Mycobacterium tuberculosis InhA	B	BAO_0000357	single protein format	Mycobacterium tuberculosis	None	None	None	None	CHEMBL1849	Enoyl-[acyl-carrier-protein] reductase	Mycobacterium tuberculosis	SINGLE PROTEIN	CHEMBL1149715	1	Scientific Literature	Bioorg. Med. Chem.	2007	None
CHEMBL3125251		0	490.52	0	2.68	37	CCc1cc(C(=O)N[C@@H]2C[C@@H](C(=O)Nc3nc(C)co3)N(C(=O)c3coc4ccccc34)C2)n(C)n1	IC50	'='	9.0	nM	8.05			UO_0000065	16.40	0.31	5.37	5.94	False	CHEMBL3132000	Inhibition of Mycobacterium tuberculosis full length biotinylated InhA (270 amino acids) using DDCoA as substrate assessed as NADH oxidation by fluorimetric analysis	B	BAO_0000357	single protein format	Mycobacterium tuberculosis	None	None	None	None	CHEMBL1849	Enoyl-[acyl-carrier-protein] reductase	Mycobacterium tuberculosis	SINGLE PROTEIN	CHEMBL3124857	1	Scientific Literature	J. Med. Chem.	2014	None
CHEMBL3125283		0	467.53	0	1.50	18	CCc1cc(C(=O)N[C@@H]2C[C@@H](C(=O)NCCOC)N(C(=O)c3coc4ccccc34)C2)n(C)n1	IC50	'='	14.0	nM	7.85			UO_0000065	16.80	0.32	6.35	6.62	False	CHEMBL3132000	Inhibition of Mycobacterium tuberculosis full length biotinylated InhA (270 amino acids) using DDCoA as substrate assessed as NADH oxidation by fluorimetric analysis	B	BAO_0000357	single protein format	Mycobacterium tuberculosis	None	None	None	None	CHEMBL1849	Enoyl-[acyl-carrier-protein] reductase	Mycobacterium tuberculosis	SINGLE PROTEIN	CHEMBL3124857	1	Scientific Literature	J. Med. Chem.	2014	None
CHEMBL3125278		0	423.52	0	2.35	13	CCNC[C@@H]1C[C@@H](NC(=O)c2cc(CC)nn2C)CN1C(=O)c1coc2ccccc12	IC50	'='	440.0	nM	6.36			UO_0000065	15.01	0.28	4.01	6.88	False	CHEMBL3132000	Inhibition of Mycobacterium tuberculosis full length biotinylated InhA (270 amino acids) using DDCoA as substrate assessed as NADH oxidation by fluorimetric analysis	B	BAO_0000357	single protein format	Mycobacterium tuberculosis	None	None	None	None	CHEMBL1849	Enoyl-[acyl-carrier-protein] reductase	Mycobacterium tuberculosis	SINGLE PROTEIN	CHEMBL3124857	1	Scientific Literature	J. Med. Chem.	2014	None
CHEMBL3125246		0	555.40	None	None	32	CCc1cc(C(=O)N[C@@H]2C[C@@H](C(=O)NCC3OB(O)c4ccccc43)N(C(=O)c3coc4ccccc34)C2)n(C)n1	IC50	'='	35.0	nM	7.46			UO_0000065	13.42	None	None	None	False	CHEMBL3132000	Inhibition of Mycobacterium tuberculosis full length biotinylated InhA (270 amino acids) using DDCoA as substrate assessed as NADH oxidation by fluorimetric analysis	B	BAO_0000357	single protein format	Mycobacterium tuberculosis	None	None	None	None	CHEMBL1849	Enoyl-[acyl-carrier-protein] reductase	Mycobacterium tuberculosis	SINGLE PROTEIN	CHEMBL3124857	1	Scientific Literature	J. Med. Chem.	2014	None
CHEMBL3125271		0	437.50	0	1.88	6	CCNC(=O)[C@@H]1C[C@@H](NC(=O)c2cc(CC)nn2C)CN1C(=O)c1ccc2occc2c1	IC50	'='	74.0	nM	7.13			UO_0000065	16.30	0.30	5.25	6.51	False	CHEMBL3132000	Inhibition of Mycobacterium tuberculosis full length biotinylated InhA (270 amino acids) using DDCoA as substrate assessed as NADH oxidation by fluorimetric analysis	B	BAO_0000357	single protein format	Mycobacterium tuberculosis	None	None	None	None	CHEMBL1849	Enoyl-[acyl-carrier-protein] reductase	Mycobacterium tuberculosis	SINGLE PROTEIN	CHEMBL3124857	1	Scientific Literature	J. Med. Chem.	2014	None
CHEMBL549456		0	336.14	0	3.88	ZINC00038499	Cc1ccc(OC(=O)c2ccccc2[N+](=O)[O-])c(Br)c1	IC50	'='	9550.0	nM	5.02			UO_0000065	14.93	0.34	1.14	7.23	False	CHEMBL1059058	Inhibition of Mycobacterium tuberculosis InhA	B	BAO_0000357	single protein format	Mycobacterium tuberculosis	None	None	None	None	CHEMBL1849	Enoyl-[acyl-carrier-protein] reductase	Mycobacterium tuberculosis	SINGLE PROTEIN	CHEMBL1153618	1	Scientific Literature	Eur. J. Med. Chem.	2009	None
CHEMBL557836		0	346.45	0	3.41	ZINC00063052	COc1ccc(/C=C2/SC(N3CCC(C)CC3)=NC2=O)cc1OC	IC50	'='	10720.0	nM	4.97			UO_0000065	14.34	0.28	1.56	9.72	False	CHEMBL1059058	Inhibition of Mycobacterium tuberculosis InhA	B	BAO_0000357	single protein format	Mycobacterium tuberculosis	None	None	None	None	CHEMBL1849	Enoyl-[acyl-carrier-protein] reductase	Mycobacterium tuberculosis	SINGLE PROTEIN	CHEMBL1153618	1	Scientific Literature	Eur. J. Med. Chem.	2009	None
CHEMBL216579		0	393.49	0	4.70	p3	O=C(c1ccc2[nH]ccc2c1)N1CCN(C2c3ccccc3-c3ccccc32)CC1	Inhibition	'='	94.0	%				UO_0000187					False	CHEMBL899382	Inhibition of Mycobacterium tuberculosis InhA at 15 uM	B	BAO_0000357	single protein format	Mycobacterium tuberculosis	None	None	None	None	CHEMBL1849	Enoyl-[acyl-carrier-protein] reductase	Mycobacterium tuberculosis	SINGLE PROTEIN	CHEMBL1149715	1	Scientific Literature	Bioorg. Med. Chem.	2007	None
CHEMBL1835235		0	376.24	0	4.07	11	COc1cccc(Cn2cc(C(=O)Cc3ccc(Cl)cc3Cl)nn2)c1	Inhibition						Not Active						False	CHEMBL1840265	Inhibition of Mycobacterium tuberculosis InhA expressed in Escherichia coli BL21 using trans-2-dodecenoyl-Coenzyme A as substrate at 10 uM by spectrophotometry	B	BAO_0000019	assay format	Mycobacterium tuberculosis	None	None	None	None	CHEMBL1849	Enoyl-[acyl-carrier-protein] reductase	Mycobacterium tuberculosis	SINGLE PROTEIN	CHEMBL1833930	1	Scientific Literature	Eur. J. Med. Chem.	2011	None
CHEMBL1835160		0	283.38	0	3.28	9	O=C(Cc1ccccc1)c1cn(CC2CCCCC2)nn1	Inhibition	'='	12.0	%				UO_0000187					False	CHEMBL1840266	Inhibition of Mycobacterium tuberculosis InhA expressed in Escherichia coli BL21 using trans-2-dodecenoyl-Coenzyme A as substrate at 50 uM by spectrophotometry	B	BAO_0000019	assay format	Mycobacterium tuberculosis	None	None	None	None	CHEMBL1849	Enoyl-[acyl-carrier-protein] reductase	Mycobacterium tuberculosis	SINGLE PROTEIN	CHEMBL1833930	1	Scientific Literature	Eur. J. Med. Chem.	2011	None
CHEMBL3125236		0	493.52	0	1.17	22	CCc1cc(C(=O)N[C@@H]2C[C@@H](C(=O)NC3CCOC3=O)N(C(=O)c3coc4ccccc34)C2)n(C)n1	IC50	'='	80.0	nM	7.10			UO_0000065	14.38	0.27	5.93	5.23	False	CHEMBL3132000	Inhibition of Mycobacterium tuberculosis full length biotinylated InhA (270 amino acids) using DDCoA as substrate assessed as NADH oxidation by fluorimetric analysis	B	BAO_0000357	single protein format	Mycobacterium tuberculosis	None	None	None	None	CHEMBL1849	Enoyl-[acyl-carrier-protein] reductase	Mycobacterium tuberculosis	SINGLE PROTEIN	CHEMBL3124857	1	Scientific Literature	J. Med. Chem.	2014	None
CHEMBL4165992		0	330.48	1	5.46	3l	CCCCCCCCCCCCNc1nnc(-c2ccncc2)o1	Inhibition						Not Active						False	CHEMBL4153762	Inhibition of Mycobacterium tuberculosis H37Rv InhA assessed as reduction of alpha mycolic acid synthesis at 4 to 8 uM preincubated for 24 hrs followed by [14C]acetate addition and measured after 24 hrs by TLC analysis	B	BAO_0000357	single protein format	Mycobacterium tuberculosis H37Rv	None	None	None	None	CHEMBL1849	Enoyl-[acyl-carrier-protein] reductase	Mycobacterium tuberculosis	SINGLE PROTEIN	CHEMBL4152223	1	Scientific Literature	Eur J Med Chem	2018	None
CHEMBL1825041		0	299.46	1	5.01	22	CCCCCCCCCCc1cn(Cc2ccccc2)nn1	Inhibition	'='	44.0	%				UO_0000187					False	CHEMBL2027584	Inhibition of Mycobacterium tuberculosis recombinant InhA expressed in Escherichia coli using trans-2-dodecenoyl-coenzyme-A as substrate at 50 uM	B	BAO_0000019	assay format	Mycobacterium tuberculosis	None	None	None	None	CHEMBL1849	Enoyl-[acyl-carrier-protein] reductase	Mycobacterium tuberculosis	SINGLE PROTEIN	CHEMBL2021808	1	Scientific Literature	Eur. J. Med. Chem.	2012	None
CHEMBL1835243		0	249.32	0	2.92	19	c1ccc(Cc2cn(Cc3ccccc3)nn2)cc1	Inhibition						Not Active						False	CHEMBL1840265	Inhibition of Mycobacterium tuberculosis InhA expressed in Escherichia coli BL21 using trans-2-dodecenoyl-Coenzyme A as substrate at 10 uM by spectrophotometry	B	BAO_0000019	assay format	Mycobacterium tuberculosis	None	None	None	None	CHEMBL1849	Enoyl-[acyl-carrier-protein] reductase	Mycobacterium tuberculosis	SINGLE PROTEIN	CHEMBL1833930	1	Scientific Literature	Eur. J. Med. Chem.	2011	None
CHEMBL1835155		0	307.35	0	2.76	4	COc1cccc(Cn2cc(C(=O)Cc3ccccc3)nn2)c1	Inhibition	'='	10.0	%				UO_0000187					False	CHEMBL1840266	Inhibition of Mycobacterium tuberculosis InhA expressed in Escherichia coli BL21 using trans-2-dodecenoyl-Coenzyme A as substrate at 50 uM by spectrophotometry	B	BAO_0000019	assay format	Mycobacterium tuberculosis	None	None	None	None	CHEMBL1849	Enoyl-[acyl-carrier-protein] reductase	Mycobacterium tuberculosis	SINGLE PROTEIN	CHEMBL1833930	1	Scientific Literature	Eur. J. Med. Chem.	2011	None
CHEMBL4288173		0	548.39	1	4.22	9c	O=C(NNC(=O)[C@H](Cc1ccc(O)cc1)NC(=O)c1ccc(-c2ccccc2)o1)c1ccc(Br)cc1	MIC	'='	0.78	ug.mL-1				UO_0000274					False	CHEMBL4273843	Inhibition of replicating Mycobacterium tuberculosis H37Rv InhA assessed as cell growth inhibition after 7 days by MABA method	B	BAO_0000357	single protein format	Mycobacterium tuberculosis H37Rv	None	None	None	None	CHEMBL1849	Enoyl-[acyl-carrier-protein] reductase	Mycobacterium tuberculosis	SINGLE PROTEIN	CHEMBL4270581	1	Scientific Literature	Eur J Med Chem	2018	None
CHEMBL1835249		0	341.54	1	5.98	26	CCCCCCCCCCCCn1cc(CCc2ccccc2)nn1	Inhibition	'='	40.0	%				UO_0000187					False	CHEMBL1840266	Inhibition of Mycobacterium tuberculosis InhA expressed in Escherichia coli BL21 using trans-2-dodecenoyl-Coenzyme A as substrate at 50 uM by spectrophotometry	B	BAO_0000019	assay format	Mycobacterium tuberculosis	None	None	None	None	CHEMBL1849	Enoyl-[acyl-carrier-protein] reductase	Mycobacterium tuberculosis	SINGLE PROTEIN	CHEMBL1833930	1	Scientific Literature	Eur. J. Med. Chem.	2011	None
CHEMBL4280268		0	525.61	1	4.75	9b	CC(C)(C)c1ccc(C(=O)NNC(=O)[C@H](Cc2ccc(O)cc2)NC(=O)c2ccc(-c3ccccc3)o2)cc1	MIC	'='	0.78	ug.mL-1				UO_0000274					False	CHEMBL4273843	Inhibition of replicating Mycobacterium tuberculosis H37Rv InhA assessed as cell growth inhibition after 7 days by MABA method	B	BAO_0000357	single protein format	Mycobacterium tuberculosis H37Rv	None	None	None	None	CHEMBL1849	Enoyl-[acyl-carrier-protein] reductase	Mycobacterium tuberculosis	SINGLE PROTEIN	CHEMBL4270581	1	Scientific Literature	Eur J Med Chem	2018	None
CHEMBL3983599		0	313.40	0	4.55	40	O=C(c1ccc(-c2ccccc2)cc1)N1CCc2ccccc2C1	Inhibition	'='	27.0	%				UO_0000187					False	CHEMBL3880091	Inhibition of Mycobacterium tuberculosis InhA using octenoyl-CoA as substrate assessed as decrease in NADH consumption at 40 uM measured for 10 mins relative to control	B	BAO_0000357	single protein format	Mycobacterium tuberculosis	None	None	None	None	CHEMBL1849	Enoyl-[acyl-carrier-protein] reductase	Mycobacterium tuberculosis	SINGLE PROTEIN	CHEMBL3879896	38	Patent Bioactivity Data		2002	None
CHEMBL3331274		0	416.19	0	4.36	10	O=C(Cn1cnc2ccc(Cl)cc2c1=O)Nc1cc(C(F)(F)F)ccc1Cl	IC50	'='	4560.0	nM	5.34			UO_0000065	12.83	0.27	0.98	8.35	False	CHEMBL3385192	Inhibition of Mycobacterium tuberculosis recombinant InhA expressed in Escherichia coli BL21 (DE3) using 2-trans-decenoyl substrate by spectrophotometry	B	BAO_0000019	assay format	Mycobacterium tuberculosis	None	None	None	None	CHEMBL1849	Enoyl-[acyl-carrier-protein] reductase	Mycobacterium tuberculosis	SINGLE PROTEIN	CHEMBL3352048	1	Scientific Literature	Eur. J. Med. Chem.	2014	None
CHEMBL3331287		0	359.37	0	1.39	31	Cc1nc2ccccc2c(=O)n1CC(=O)NCc1ncc([N+](=O)[O-])s1	Inhibition	'='	34.12	%				UO_0000187					False	CHEMBL3385191	Inhibition of Mycobacterium tuberculosis recombinant InhA expressed in Escherichia coli BL21 (DE3) using 2-trans-decenoyl substrate at 10 uM by spectrophotometry	B	BAO_0000019	assay format	Mycobacterium tuberculosis	None	None	None	None	CHEMBL1849	Enoyl-[acyl-carrier-protein] reductase	Mycobacterium tuberculosis	SINGLE PROTEIN	CHEMBL3352048	1	Scientific Literature	Eur. J. Med. Chem.	2014	None
CHEMBL3331282		0	331.76	0	2.27	25	Cc1nc2ccc(Cl)cc2c(=O)n1CC(=O)NCc1ccco1	Inhibition	'='	78.12	%				UO_0000187					False	CHEMBL3385191	Inhibition of Mycobacterium tuberculosis recombinant InhA expressed in Escherichia coli BL21 (DE3) using 2-trans-decenoyl substrate at 10 uM by spectrophotometry	B	BAO_0000019	assay format	Mycobacterium tuberculosis	None	None	None	None	CHEMBL1849	Enoyl-[acyl-carrier-protein] reductase	Mycobacterium tuberculosis	SINGLE PROTEIN	CHEMBL3352048	1	Scientific Literature	Eur. J. Med. Chem.	2014	None
CHEMBL1518797		0	299.36	0	1.77	13	O=C(Cn1cnc2ccccc2c1=O)NCc1cccs1	Inhibition	'='	33.7	%				UO_0000187					False	CHEMBL3385191	Inhibition of Mycobacterium tuberculosis recombinant InhA expressed in Escherichia coli BL21 (DE3) using 2-trans-decenoyl substrate at 10 uM by spectrophotometry	B	BAO_0000019	assay format	Mycobacterium tuberculosis	None	None	None	None	CHEMBL1849	Enoyl-[acyl-carrier-protein] reductase	Mycobacterium tuberculosis	SINGLE PROTEIN	CHEMBL3352048	1	Scientific Literature	Eur. J. Med. Chem.	2014	None
CHEMBL3331275		0	317.73	0	1.96	12	O=C(Cn1cnc2ccc(Cl)cc2c1=O)NCc1ccco1	Inhibition	'='	82.43	%				UO_0000187					False	CHEMBL3385191	Inhibition of Mycobacterium tuberculosis recombinant InhA expressed in Escherichia coli BL21 (DE3) using 2-trans-decenoyl substrate at 10 uM by spectrophotometry	B	BAO_0000019	assay format	Mycobacterium tuberculosis	None	None	None	None	CHEMBL1849	Enoyl-[acyl-carrier-protein] reductase	Mycobacterium tuberculosis	SINGLE PROTEIN	CHEMBL3352048	1	Scientific Literature	Eur. J. Med. Chem.	2014	None
CHEMBL3331273		0	381.74	0	3.71	9	O=C(Cn1cnc2ccccc2c1=O)Nc1cc(C(F)(F)F)ccc1Cl	Inhibition	'='	58.12	%				UO_0000187					False	CHEMBL3385191	Inhibition of Mycobacterium tuberculosis recombinant InhA expressed in Escherichia coli BL21 (DE3) using 2-trans-decenoyl substrate at 10 uM by spectrophotometry	B	BAO_0000019	assay format	Mycobacterium tuberculosis	None	None	None	None	CHEMBL1849	Enoyl-[acyl-carrier-protein] reductase	Mycobacterium tuberculosis	SINGLE PROTEIN	CHEMBL3352048	1	Scientific Literature	Eur. J. Med. Chem.	2014	None
CHEMBL3331282		0	331.76	0	2.27	25	Cc1nc2ccc(Cl)cc2c(=O)n1CC(=O)NCc1ccco1	IC50	'='	4520.0	nM	5.34			UO_0000065	16.11	0.32	3.07	6.93	False	CHEMBL3385192	Inhibition of Mycobacterium tuberculosis recombinant InhA expressed in Escherichia coli BL21 (DE3) using 2-trans-decenoyl substrate by spectrophotometry	B	BAO_0000019	assay format	Mycobacterium tuberculosis	None	None	None	None	CHEMBL1849	Enoyl-[acyl-carrier-protein] reductase	Mycobacterium tuberculosis	SINGLE PROTEIN	CHEMBL3352048	1	Scientific Literature	Eur. J. Med. Chem.	2014	None
CHEMBL3331289		0	350.40	0	2.32	33	O=C(Cn1cnc2ccccc2c1=O)NCc1nc2ccccc2s1	IC50						Not Determined						False	CHEMBL3385192	Inhibition of Mycobacterium tuberculosis recombinant InhA expressed in Escherichia coli BL21 (DE3) using 2-trans-decenoyl substrate by spectrophotometry	B	BAO_0000019	assay format	Mycobacterium tuberculosis	None	None	None	None	CHEMBL1849	Enoyl-[acyl-carrier-protein] reductase	Mycobacterium tuberculosis	SINGLE PROTEIN	CHEMBL3352048	1	Scientific Literature	Eur. J. Med. Chem.	2014	None
CHEMBL3331290		0	384.85	0	2.98	34	O=C(Cn1cnc2ccc(Cl)cc2c1=O)NCc1nc2ccccc2s1	IC50						Not Determined						False	CHEMBL3385192	Inhibition of Mycobacterium tuberculosis recombinant InhA expressed in Escherichia coli BL21 (DE3) using 2-trans-decenoyl substrate by spectrophotometry	B	BAO_0000019	assay format	Mycobacterium tuberculosis	None	None	None	None	CHEMBL1849	Enoyl-[acyl-carrier-protein] reductase	Mycobacterium tuberculosis	SINGLE PROTEIN	CHEMBL3352048	1	Scientific Literature	Eur. J. Med. Chem.	2014	None
CHEMBL3331291		0	364.43	0	2.63	35	Cc1nc2ccccc2c(=O)n1CC(=O)NCc1nc2ccccc2s1	IC50						Not Determined						False	CHEMBL3385192	Inhibition of Mycobacterium tuberculosis recombinant InhA expressed in Escherichia coli BL21 (DE3) using 2-trans-decenoyl substrate by spectrophotometry	B	BAO_0000019	assay format	Mycobacterium tuberculosis	None	None	None	None	CHEMBL1849	Enoyl-[acyl-carrier-protein] reductase	Mycobacterium tuberculosis	SINGLE PROTEIN	CHEMBL3352048	1	Scientific Literature	Eur. J. Med. Chem.	2014	None
CHEMBL3331294		0	429.85	0	2.88	38	O=C(Cn1cnc2ccc(Cl)cc2c1=O)NCc1nc2ccc([N+](=O)[O-])cc2s1	IC50						Not Determined						False	CHEMBL3385192	Inhibition of Mycobacterium tuberculosis recombinant InhA expressed in Escherichia coli BL21 (DE3) using 2-trans-decenoyl substrate by spectrophotometry	B	BAO_0000019	assay format	Mycobacterium tuberculosis	None	None	None	None	CHEMBL1849	Enoyl-[acyl-carrier-protein] reductase	Mycobacterium tuberculosis	SINGLE PROTEIN	CHEMBL3352048	1	Scientific Literature	Eur. J. Med. Chem.	2014	None
CHEMBL1223644		0	372.44	0	4.35	4d	O=C(c1ccc(F)cc1)N1CCN(C2c3ccccc3-c3ccccc32)CC1	Kii	'='	0.348	uM				UO_0000064					False	CHEMBL3395433	Uncompetitive inhibition of Mycobacterium tuberculosis recombinant InhA assessed as inhibitory dissociation constant for the enzyme-substrate-inhibitor complex by measuring NADH oxidation to NAD+ using fixed 2-trans-dodecenoyl-CoA substrate and varying NADH levels by UV/visible spectrophotometry	B	BAO_0000357	single protein format	Mycobacterium tuberculosis	None	None	None	None	CHEMBL1849	Enoyl-[acyl-carrier-protein] reductase	Mycobacterium tuberculosis	SINGLE PROTEIN	CHEMBL3392963	1	Scientific Literature	Eur. J. Med. Chem.	2015	None
CHEMBL3393961		0	368.48	0	4.52	4f	Cc1cccc(C(=O)N2CCN(C3c4ccccc4-c4ccccc43)CC2)c1	Kis	'='	0.162	uM				UO_0000064					False	CHEMBL3395434	Non-competitive inhibition of Mycobacterium tuberculosis recombinant InhA assessed as inhibitory dissociation constant for the enzyme-inhibitor complex by measuring NADH oxidation to NAD+ using varying 2-trans-dodecenoyl-CoA substrate and fixed NADH levels by UV/visible spectrophotometry	B	BAO_0000357	single protein format	Mycobacterium tuberculosis	None	None	None	None	CHEMBL1849	Enoyl-[acyl-carrier-protein] reductase	Mycobacterium tuberculosis	SINGLE PROTEIN	CHEMBL3392963	1	Scientific Literature	Eur. J. Med. Chem.	2015	None
CHEMBL3343868		0	359.79	0	3.50	32	O=C(Cn1c(=O)oc2cc(Cl)ccc21)Nc1nc2ccccc2s1	IC50	'='	8900.0	nM	5.05			UO_0000065	14.04	0.29	1.55	6.55	False	CHEMBL3389875	Inhibition of Mycobacterium tuberculosis recombinant His6-tagged InhA expressed in Escherichia coli BL21(DE3) using 2-trans-decenoyl-CoA as substrate incubated for 2 hrs prior to substrate addition by spectrophotometry	B	BAO_0000019	assay format	Mycobacterium tuberculosis	None	None	None	None	CHEMBL1849	Enoyl-[acyl-carrier-protein] reductase	Mycobacterium tuberculosis	SINGLE PROTEIN	CHEMBL3352380	1	Scientific Literature	Bioorg. Med. Chem.	2014	None
CHEMBL3397502		0	329.36	0	3.27	9b	COc1cccc(-c2cccc3c2Cc2c-3[nH]c(=O)c3nccn23)c1	Inhibition						Not Active						False	CHEMBL3398986	Inhibition of Mycobacterium tuberculosis glutamine synthetase 1 assessed as reduction in ADP formation incubated 1 hr in presence of glutamate, ammonium chloride and increasing levels of ATP	B	BAO_0000357	single protein format	Mycobacterium tuberculosis	None	None	None	None	CHEMBL1849	Enoyl-[acyl-carrier-protein] reductase	Mycobacterium tuberculosis	SINGLE PROTEIN	CHEMBL3396985	1	Scientific Literature	Bioorg. Med. Chem. Lett.	2015	None
CHEMBL2023778		0	299.46	0	4.73	15	CCCCCCCCc1cn(CCc2ccccc2C)nn1	Inhibition	'='	37.0	%				UO_0000187					False	CHEMBL2027584	Inhibition of Mycobacterium tuberculosis recombinant InhA expressed in Escherichia coli using trans-2-dodecenoyl-coenzyme-A as substrate at 50 uM	B	BAO_0000019	assay format	Mycobacterium tuberculosis	None	None	None	None	CHEMBL1849	Enoyl-[acyl-carrier-protein] reductase	Mycobacterium tuberculosis	SINGLE PROTEIN	CHEMBL2021808	1	Scientific Literature	Eur. J. Med. Chem.	2012	None
CHEMBL3965102		0	287.32	0	3.97	53	O=C(Nc1ccc2ccccc2n1)c1ccc2[nH]ccc2c1	Inhibition	'='	16.0	%				UO_0000187					False	CHEMBL3880091	Inhibition of Mycobacterium tuberculosis InhA using octenoyl-CoA as substrate assessed as decrease in NADH consumption at 40 uM measured for 10 mins relative to control	B	BAO_0000357	single protein format	Mycobacterium tuberculosis	None	None	None	None	CHEMBL1849	Enoyl-[acyl-carrier-protein] reductase	Mycobacterium tuberculosis	SINGLE PROTEIN	CHEMBL3879896	38	Patent Bioactivity Data		2002	None
CHEMBL3965766		0	276.34	0	3.37	43	O=C(c1ccc2[nH]ccc2c1)N1CCc2ccccc2C1	Inhibition	'='	86.0	%				UO_0000187					False	CHEMBL3880091	Inhibition of Mycobacterium tuberculosis InhA using octenoyl-CoA as substrate assessed as decrease in NADH consumption at 40 uM measured for 10 mins relative to control	B	BAO_0000357	single protein format	Mycobacterium tuberculosis	None	None	None	None	CHEMBL1849	Enoyl-[acyl-carrier-protein] reductase	Mycobacterium tuberculosis	SINGLE PROTEIN	CHEMBL3879896	38	Patent Bioactivity Data		2002	None
CHEMBL3961647		0	363.42	0	2.85	52	O=C(c1ccc2[nH]ccc2c1)N1CCN(Cc2ccc3c(c2)OCO3)CC1	Inhibition	'='	51.0	%				UO_0000187					False	CHEMBL3880091	Inhibition of Mycobacterium tuberculosis InhA using octenoyl-CoA as substrate assessed as decrease in NADH consumption at 40 uM measured for 10 mins relative to control	B	BAO_0000357	single protein format	Mycobacterium tuberculosis	None	None	None	None	CHEMBL1849	Enoyl-[acyl-carrier-protein] reductase	Mycobacterium tuberculosis	SINGLE PROTEIN	CHEMBL3879896	38	Patent Bioactivity Data		2002	None
CHEMBL2023790		0	277.80	0	4.10	29	CCCCCCc1cn(Cc2cccc(Cl)c2)nn1	Inhibition						Not Active						False	CHEMBL2027584	Inhibition of Mycobacterium tuberculosis recombinant InhA expressed in Escherichia coli using trans-2-dodecenoyl-coenzyme-A as substrate at 50 uM	B	BAO_0000019	assay format	Mycobacterium tuberculosis	None	None	None	None	CHEMBL1849	Enoyl-[acyl-carrier-protein] reductase	Mycobacterium tuberculosis	SINGLE PROTEIN	CHEMBL2021808	1	Scientific Literature	Eur. J. Med. Chem.	2012	None
CHEMBL3393958		0	384.48	0	4.22	4a	COc1ccc(C(=O)N2CCN(C3c4ccccc4-c4ccccc43)CC2)cc1	IC50	'='	2900.0	nM	5.54			UO_0000065	14.40	0.26	1.32	16.89	False	CHEMBL3395431	Inhibition of Mycobacterium tuberculosis recombinant InhA assessed as NADH oxidation to NAD+ using 2-trans-dodecenoyl-CoA substrate by UV/visible spectrophotometry	B	BAO_0000357	single protein format	Mycobacterium tuberculosis	None	None	None	None	CHEMBL1849	Enoyl-[acyl-carrier-protein] reductase	Mycobacterium tuberculosis	SINGLE PROTEIN	CHEMBL3392963	1	Scientific Literature	Eur. J. Med. Chem.	2015	None
CHEMBL2023793		0	271.41	0	4.61	32	CCCCCCCCn1cc(-c2cccc(C)c2)nn1	Inhibition	'='	33.0	%				UO_0000187					False	CHEMBL2027584	Inhibition of Mycobacterium tuberculosis recombinant InhA expressed in Escherichia coli using trans-2-dodecenoyl-coenzyme-A as substrate at 50 uM	B	BAO_0000019	assay format	Mycobacterium tuberculosis	None	None	None	None	CHEMBL1849	Enoyl-[acyl-carrier-protein] reductase	Mycobacterium tuberculosis	SINGLE PROTEIN	CHEMBL2021808	1	Scientific Literature	Eur. J. Med. Chem.	2012	None
CHEMBL2023788		0	359.51	1	5.03	27	CCCCCCCCCCc1cn(Cc2cc(OC)cc(OC)c2)nn1	Inhibition	'='	24.0	%				UO_0000187					False	CHEMBL2027584	Inhibition of Mycobacterium tuberculosis recombinant InhA expressed in Escherichia coli using trans-2-dodecenoyl-coenzyme-A as substrate at 50 uM	B	BAO_0000019	assay format	Mycobacterium tuberculosis	None	None	None	None	CHEMBL1849	Enoyl-[acyl-carrier-protein] reductase	Mycobacterium tuberculosis	SINGLE PROTEIN	CHEMBL2021808	1	Scientific Literature	Eur. J. Med. Chem.	2012	None
CHEMBL2023786		0	329.49	1	5.02	25	CCCCCCCCCCc1cn(Cc2cccc(OC)c2)nn1	Inhibition	'='	20.0	%				UO_0000187					False	CHEMBL2027584	Inhibition of Mycobacterium tuberculosis recombinant InhA expressed in Escherichia coli using trans-2-dodecenoyl-coenzyme-A as substrate at 50 uM	B	BAO_0000019	assay format	Mycobacterium tuberculosis	None	None	None	None	CHEMBL1849	Enoyl-[acyl-carrier-protein] reductase	Mycobacterium tuberculosis	SINGLE PROTEIN	CHEMBL2021808	1	Scientific Literature	Eur. J. Med. Chem.	2012	None
CHEMBL3331290		0	384.85	0	2.98	34	O=C(Cn1cnc2ccc(Cl)cc2c1=O)NCc1nc2ccccc2s1	Inhibition	'='	54.56	%				UO_0000187					False	CHEMBL3385191	Inhibition of Mycobacterium tuberculosis recombinant InhA expressed in Escherichia coli BL21 (DE3) using 2-trans-decenoyl substrate at 10 uM by spectrophotometry	B	BAO_0000019	assay format	Mycobacterium tuberculosis	None	None	None	None	CHEMBL1849	Enoyl-[acyl-carrier-protein] reductase	Mycobacterium tuberculosis	SINGLE PROTEIN	CHEMBL3352048	1	Scientific Literature	Eur. J. Med. Chem.	2014	None
CHEMBL3125102		0	519.56	1	2.23	67	CCc1cc(C(=O)N[C@@H]2C[C@@H](C(=O)NCc3nc(C)no3)N(C(=O)c3coc4ccccc34)C2)n(CC)n1	IC50	'='	4.0	nM	8.40			UO_0000065	16.16	0.30	6.17	5.66	False	CHEMBL3132000	Inhibition of Mycobacterium tuberculosis full length biotinylated InhA (270 amino acids) using DDCoA as substrate assessed as NADH oxidation by fluorimetric analysis	B	BAO_0000357	single protein format	Mycobacterium tuberculosis	None	None	None	None	CHEMBL1849	Enoyl-[acyl-carrier-protein] reductase	Mycobacterium tuberculosis	SINGLE PROTEIN	CHEMBL3124857	1	Scientific Literature	J. Med. Chem.	2014	None
CHEMBL3125269		0	557.61	1	2.54	62	CCc1cc(C(=O)N[C@@H]2C[C@@H](C(=O)NCC(=O)OC)N(C(=O)c3coc4ccccc34)C2)n(Cc2ccccc2)n1	IC50	'>'	1000.0	nM				UO_0000065					False	CHEMBL3132000	Inhibition of Mycobacterium tuberculosis full length biotinylated InhA (270 amino acids) using DDCoA as substrate assessed as NADH oxidation by fluorimetric analysis	B	BAO_0000357	single protein format	Mycobacterium tuberculosis	None	None	None	None	CHEMBL1849	Enoyl-[acyl-carrier-protein] reductase	Mycobacterium tuberculosis	SINGLE PROTEIN	CHEMBL3124857	1	Scientific Literature	J. Med. Chem.	2014	None
CHEMBL3125254		0	571.68	1	4.16	40	CCc1cc(C(=O)N[C@@H]2C[C@@H](C(=O)Nc3ccn(CC4CCCCC4)n3)N(C(=O)c3coc4ccccc34)C2)n(C)n1	IC50	'>'	1000.0	nM				UO_0000065					False	CHEMBL3132000	Inhibition of Mycobacterium tuberculosis full length biotinylated InhA (270 amino acids) using DDCoA as substrate assessed as NADH oxidation by fluorimetric analysis	B	BAO_0000357	single protein format	Mycobacterium tuberculosis	None	None	None	None	CHEMBL1849	Enoyl-[acyl-carrier-protein] reductase	Mycobacterium tuberculosis	SINGLE PROTEIN	CHEMBL3124857	1	Scientific Literature	J. Med. Chem.	2014	None
CHEMBL3331275		0	317.73	0	1.96	12	O=C(Cn1cnc2ccc(Cl)cc2c1=O)NCc1ccco1	IC50	'='	3120.0	nM	5.51			UO_0000065	17.33	0.34	3.55	7.14	False	CHEMBL3385192	Inhibition of Mycobacterium tuberculosis recombinant InhA expressed in Escherichia coli BL21 (DE3) using 2-trans-decenoyl substrate by spectrophotometry	B	BAO_0000019	assay format	Mycobacterium tuberculosis	None	None	None	None	CHEMBL1849	Enoyl-[acyl-carrier-protein] reductase	Mycobacterium tuberculosis	SINGLE PROTEIN	CHEMBL3352048	1	Scientific Literature	Eur. J. Med. Chem.	2014	None
CHEMBL3331273		0	381.74	0	3.71	9	O=C(Cn1cnc2ccccc2c1=O)Nc1cc(C(F)(F)F)ccc1Cl	IC50	'='	8160.0	nM	5.09			UO_0000065	13.33	0.27	1.38	7.95	False	CHEMBL3385192	Inhibition of Mycobacterium tuberculosis recombinant InhA expressed in Escherichia coli BL21 (DE3) using 2-trans-decenoyl substrate by spectrophotometry	B	BAO_0000019	assay format	Mycobacterium tuberculosis	None	None	None	None	CHEMBL1849	Enoyl-[acyl-carrier-protein] reductase	Mycobacterium tuberculosis	SINGLE PROTEIN	CHEMBL3352048	1	Scientific Literature	Eur. J. Med. Chem.	2014	None
CHEMBL3331291		0	364.43	0	2.63	35	Cc1nc2ccccc2c(=O)n1CC(=O)NCc1nc2ccccc2s1	Inhibition	'='	52.12	%				UO_0000187					False	CHEMBL3385191	Inhibition of Mycobacterium tuberculosis recombinant InhA expressed in Escherichia coli BL21 (DE3) using 2-trans-decenoyl substrate at 10 uM by spectrophotometry	B	BAO_0000019	assay format	Mycobacterium tuberculosis	None	None	None	None	CHEMBL1849	Enoyl-[acyl-carrier-protein] reductase	Mycobacterium tuberculosis	SINGLE PROTEIN	CHEMBL3352048	1	Scientific Literature	Eur. J. Med. Chem.	2014	None
CHEMBL3331281		0	297.31	0	1.61	24	Cc1nc2ccccc2c(=O)n1CC(=O)NCc1ccco1	IC50	'='	6860.0	nM	5.16			UO_0000065	17.37	0.32	3.55	6.69	False	CHEMBL3385192	Inhibition of Mycobacterium tuberculosis recombinant InhA expressed in Escherichia coli BL21 (DE3) using 2-trans-decenoyl substrate by spectrophotometry	B	BAO_0000019	assay format	Mycobacterium tuberculosis	None	None	None	None	CHEMBL1849	Enoyl-[acyl-carrier-protein] reductase	Mycobacterium tuberculosis	SINGLE PROTEIN	CHEMBL3352048	1	Scientific Literature	Eur. J. Med. Chem.	2014	None
CHEMBL3331292		0	398.88	0	3.28	36	Cc1nc2ccc(Cl)cc2c(=O)n1CC(=O)NCc1nc2ccccc2s1	IC50	'='	8360.0	nM	5.08			UO_0000065	12.73	0.26	1.80	6.60	False	CHEMBL3385192	Inhibition of Mycobacterium tuberculosis recombinant InhA expressed in Escherichia coli BL21 (DE3) using 2-trans-decenoyl substrate by spectrophotometry	B	BAO_0000019	assay format	Mycobacterium tuberculosis	None	None	None	None	CHEMBL1849	Enoyl-[acyl-carrier-protein] reductase	Mycobacterium tuberculosis	SINGLE PROTEIN	CHEMBL3352048	1	Scientific Literature	Eur. J. Med. Chem.	2014	None
CHEMBL3986551		0	438.49	0	4.60	72	O=C(c1ccc2[nH]ccc2c1)N1CCN(C2c3ccccc3-c3cc([N+](=O)[O-])ccc32)CC1	IC50	'='	130.0	nM	6.89			UO_0000065	15.70	0.28	2.29	8.35	False	CHEMBL3880093	Inhibition of Mycobacterium tuberculosis InhA using octenoyl-CoA as substrate assessed as decrease in NADH consumption measured for 10 mins	B	BAO_0000357	single protein format	Mycobacterium tuberculosis	None	None	None	None	CHEMBL1849	Enoyl-[acyl-carrier-protein] reductase	Mycobacterium tuberculosis	SINGLE PROTEIN	CHEMBL3879896	38	Patent Bioactivity Data		2002	None
CHEMBL3900188		0	324.47	0	4.91	35	CC(C)=CCC/C(C)=C/CNC(=O)CCc1c[nH]c2ccccc12	Inhibition	'='	73.0	%				UO_0000187					False	CHEMBL3880091	Inhibition of Mycobacterium tuberculosis InhA using octenoyl-CoA as substrate assessed as decrease in NADH consumption at 40 uM measured for 10 mins relative to control	B	BAO_0000357	single protein format	Mycobacterium tuberculosis	None	None	None	None	CHEMBL1849	Enoyl-[acyl-carrier-protein] reductase	Mycobacterium tuberculosis	SINGLE PROTEIN	CHEMBL3879896	38	Patent Bioactivity Data		2002	None
CHEMBL374478	RIFAMPIN	4	822.95	3	4.34	RIF	CO[C@H]1/C=C/O[C@@]2(C)Oc3c(C)c(O)c4c(O)c(c(/C=N/N5CCN(C)CC5)c(O)c4c3C2=O)NC(=O)/C(C)=C\C=C\[C@H](C)[C@H](O)[C@@H](C)[C@@H](O)[C@@H](C)[C@H](OC(C)=O)[C@@H]1C	IC50	'='	30.0	nM	7.52			UO_0000065	9.14	0.17	3.18	3.42	False	CHEMBL3366098	Inhibition of Mycobacterium tuberculosis InhA using NADH and dodecyl coA substrate by LC-MS/MS method	B	BAO_0000357	single protein format	Mycobacterium tuberculosis	None	None	None	None	CHEMBL1849	Enoyl-[acyl-carrier-protein] reductase	Mycobacterium tuberculosis	SINGLE PROTEIN	CHEMBL3351699	1	Scientific Literature	J. Med. Chem.	2014	None
CHEMBL2023776		0	343.52	1	5.21	13	CCCCCCCCCCc1cn(CCc2ccccc2OC)nn1	Inhibition	'='	48.0	%				UO_0000187					False	CHEMBL2027584	Inhibition of Mycobacterium tuberculosis recombinant InhA expressed in Escherichia coli using trans-2-dodecenoyl-coenzyme-A as substrate at 50 uM	B	BAO_0000019	assay format	Mycobacterium tuberculosis	None	None	None	None	CHEMBL1849	Enoyl-[acyl-carrier-protein] reductase	Mycobacterium tuberculosis	SINGLE PROTEIN	CHEMBL2021808	1	Scientific Literature	Eur. J. Med. Chem.	2012	None
CHEMBL2023780		0	271.41	0	4.23	17	CCCCCCCCn1cc(Cc2ccccc2)nn1	Inhibition	'='	73.0	%				UO_0000187					False	CHEMBL2027584	Inhibition of Mycobacterium tuberculosis recombinant InhA expressed in Escherichia coli using trans-2-dodecenoyl-coenzyme-A as substrate at 50 uM	B	BAO_0000019	assay format	Mycobacterium tuberculosis	None	None	None	None	CHEMBL1849	Enoyl-[acyl-carrier-protein] reductase	Mycobacterium tuberculosis	SINGLE PROTEIN	CHEMBL2021808	1	Scientific Literature	Eur. J. Med. Chem.	2012	None
CHEMBL3397505		0	339.40	0	3.92	9e	C=CCn1c2c(n3ccnc3c1=O)Cc1c(-c3ccccc3)cccc1-2	Inhibition						Not Active						False	CHEMBL3398986	Inhibition of Mycobacterium tuberculosis glutamine synthetase 1 assessed as reduction in ADP formation incubated 1 hr in presence of glutamate, ammonium chloride and increasing levels of ATP	B	BAO_0000357	single protein format	Mycobacterium tuberculosis	None	None	None	None	CHEMBL1849	Enoyl-[acyl-carrier-protein] reductase	Mycobacterium tuberculosis	SINGLE PROTEIN	CHEMBL3396985	1	Scientific Literature	Bioorg. Med. Chem. Lett.	2015	None
CHEMBL1825039		0	243.35	0	3.45	20	CCCCCCc1cn(Cc2ccccc2)nn1	Inhibition	'='	21.0	%				UO_0000187					False	CHEMBL2027584	Inhibition of Mycobacterium tuberculosis recombinant InhA expressed in Escherichia coli using trans-2-dodecenoyl-coenzyme-A as substrate at 50 uM	B	BAO_0000019	assay format	Mycobacterium tuberculosis	None	None	None	None	CHEMBL1849	Enoyl-[acyl-carrier-protein] reductase	Mycobacterium tuberculosis	SINGLE PROTEIN	CHEMBL2021808	1	Scientific Literature	Eur. J. Med. Chem.	2012	None
CHEMBL2023777		0	371.57	1	5.99	14	CCCCCCCCCCCCc1cn(CCc2ccccc2OC)nn1	Inhibition	'='	61.0	%				UO_0000187					False	CHEMBL2027584	Inhibition of Mycobacterium tuberculosis recombinant InhA expressed in Escherichia coli using trans-2-dodecenoyl-coenzyme-A as substrate at 50 uM	B	BAO_0000019	assay format	Mycobacterium tuberculosis	None	None	None	None	CHEMBL1849	Enoyl-[acyl-carrier-protein] reductase	Mycobacterium tuberculosis	SINGLE PROTEIN	CHEMBL2021808	1	Scientific Literature	Eur. J. Med. Chem.	2012	None
CHEMBL2023773		0	341.54	1	5.98	10	CCCCCCCCCCCCc1cn(CCc2ccccc2)nn1	Inhibition	'='	67.0	%				UO_0000187					False	CHEMBL2027584	Inhibition of Mycobacterium tuberculosis recombinant InhA expressed in Escherichia coli using trans-2-dodecenoyl-coenzyme-A as substrate at 50 uM	B	BAO_0000019	assay format	Mycobacterium tuberculosis	None	None	None	None	CHEMBL1849	Enoyl-[acyl-carrier-protein] reductase	Mycobacterium tuberculosis	SINGLE PROTEIN	CHEMBL2021808	1	Scientific Literature	Eur. J. Med. Chem.	2012	None
CHEMBL2023795		0	313.49	1	5.20	34	CCCCCCCCCCc1cnnn1CCc1ccccc1	Inhibition	'='	33.0	%				UO_0000187					False	CHEMBL2027584	Inhibition of Mycobacterium tuberculosis recombinant InhA expressed in Escherichia coli using trans-2-dodecenoyl-coenzyme-A as substrate at 50 uM	B	BAO_0000019	assay format	Mycobacterium tuberculosis	None	None	None	None	CHEMBL1849	Enoyl-[acyl-carrier-protein] reductase	Mycobacterium tuberculosis	SINGLE PROTEIN	CHEMBL2021808	1	Scientific Literature	Eur. J. Med. Chem.	2012	None
CHEMBL2023770		0	407.99	1	6.44	7	CCCCCCCCCCCCn1cc(COc2ccc(Cl)cc2OC)nn1	Inhibition	'='	35.0	%				UO_0000187					False	CHEMBL2027584	Inhibition of Mycobacterium tuberculosis recombinant InhA expressed in Escherichia coli using trans-2-dodecenoyl-coenzyme-A as substrate at 50 uM	B	BAO_0000019	assay format	Mycobacterium tuberculosis	None	None	None	None	CHEMBL1849	Enoyl-[acyl-carrier-protein] reductase	Mycobacterium tuberculosis	SINGLE PROTEIN	CHEMBL2021808	1	Scientific Literature	Eur. J. Med. Chem.	2012	None
CHEMBL258931		0	272.35	0	4.10	3d	CCCCCCc1ccc(Oc2ncccn2)c(O)c1	IC50	'='	8200.0	nM	5.09			UO_0000065	18.68	0.35	0.99	9.21	False	CHEMBL936672	Inhibition of 100 nM Mycobacterium tuberculosis H37RV InhA	B	BAO_0000357	single protein format	Mycobacterium tuberculosis	None	None	None	None	CHEMBL1849	Enoyl-[acyl-carrier-protein] reductase	Mycobacterium tuberculosis	SINGLE PROTEIN	CHEMBL1143085	1	Scientific Literature	Bioorg. Med. Chem. Lett.	2008	None
CHEMBL264176		0	327.42	1	5.27	10a	CCCCCCc1ccc(Oc2ccccc2NC(C)=O)c(O)c1	Ki	'='	1.0	nM	9.00			UO_0000065	27.49	0.51	3.73	15.37	False	CHEMBL936676	Inhibition of Mycobacterium tuberculosis H37RV InhA	B	BAO_0000357	single protein format	Mycobacterium tuberculosis	None	None	None	None	CHEMBL1849	Enoyl-[acyl-carrier-protein] reductase	Mycobacterium tuberculosis	SINGLE PROTEIN	CHEMBL1143085	1	Scientific Literature	Bioorg. Med. Chem. Lett.	2008	None
CHEMBL264175		0	285.39	0	4.89	14c	CCCCCCc1ccc(Oc2ccc(N)cc2)c(O)c1	Ki	'='	40.0	nM	7.40			UO_0000065	25.92	0.48	2.51	13.33	False	CHEMBL936676	Inhibition of Mycobacterium tuberculosis H37RV InhA	B	BAO_0000357	single protein format	Mycobacterium tuberculosis	None	None	None	None	CHEMBL1849	Enoyl-[acyl-carrier-protein] reductase	Mycobacterium tuberculosis	SINGLE PROTEIN	CHEMBL1143085	1	Scientific Literature	Bioorg. Med. Chem. Lett.	2008	None
CHEMBL2023775		0	401.60	1	6.00	12	CCCCCCCCCCCCc1cn(CCc2ccc(OC)c(OC)c2)nn1	Inhibition						Not Active						False	CHEMBL2027584	Inhibition of Mycobacterium tuberculosis recombinant InhA expressed in Escherichia coli using trans-2-dodecenoyl-coenzyme-A as substrate at 50 uM	B	BAO_0000019	assay format	Mycobacterium tuberculosis	None	None	None	None	CHEMBL1849	Enoyl-[acyl-carrier-protein] reductase	Mycobacterium tuberculosis	SINGLE PROTEIN	CHEMBL2021808	1	Scientific Literature	Eur. J. Med. Chem.	2012	None
CHEMBL3397506		0	313.36	0	3.27	9f	Cn1c2c(n3ccnc3c1=O)Cc1c(-c3ccccc3)cccc1-2	Inhibition						Not Active						False	CHEMBL3398986	Inhibition of Mycobacterium tuberculosis glutamine synthetase 1 assessed as reduction in ADP formation incubated 1 hr in presence of glutamate, ammonium chloride and increasing levels of ATP	B	BAO_0000357	single protein format	Mycobacterium tuberculosis	None	None	None	None	CHEMBL1849	Enoyl-[acyl-carrier-protein] reductase	Mycobacterium tuberculosis	SINGLE PROTEIN	CHEMBL3396985	1	Scientific Literature	Bioorg. Med. Chem. Lett.	2015	None
CHEMBL264415		0	315.37	1	5.22	7	CCCCCCc1ccc(Oc2ccccc2[N+](=O)[O-])c(O)c1	IC50	'='	5559042.57	nM		Outside typical range		UO_0000065					False	CHEMBL3047415	Inhibition of Mycobacterium tuberculosis InhA	B	BAO_0000357	single protein format	Mycobacterium tuberculosis	None	None	None	None	CHEMBL1849	Enoyl-[acyl-carrier-protein] reductase	Mycobacterium tuberculosis	SINGLE PROTEIN	CHEMBL3044988	1	Scientific Literature	Med Chem Res	2012	None
CHEMBL405655		0	271.36	0	4.70	3	CCCCCCc1ccc(Oc2cccnc2)c(O)c1	IC50	'='	4226686.14	nM		Outside typical range		UO_0000065					False	CHEMBL3047415	Inhibition of Mycobacterium tuberculosis InhA	B	BAO_0000357	single protein format	Mycobacterium tuberculosis	None	None	None	None	CHEMBL1849	Enoyl-[acyl-carrier-protein] reductase	Mycobacterium tuberculosis	SINGLE PROTEIN	CHEMBL3044988	1	Scientific Literature	Med Chem Res	2012	None
CHEMBL1835158		0	322.32	0	2.66	7	O=C(Cc1ccccc1)c1cn(Cc2ccc([N+](=O)[O-])cc2)nn1	Inhibition						Not Active						False	CHEMBL1840265	Inhibition of Mycobacterium tuberculosis InhA expressed in Escherichia coli BL21 using trans-2-dodecenoyl-Coenzyme A as substrate at 10 uM by spectrophotometry	B	BAO_0000019	assay format	Mycobacterium tuberculosis	None	None	None	None	CHEMBL1849	Enoyl-[acyl-carrier-protein] reductase	Mycobacterium tuberculosis	SINGLE PROTEIN	CHEMBL1833930	1	Scientific Literature	Eur. J. Med. Chem.	2011	None
CHEMBL3125282		0	451.53	0	2.27	17	CCCNC(=O)[C@@H]1C[C@@H](NC(=O)c2cc(CC)nn2C)CN1C(=O)c1coc2ccccc12	IC50	'='	21.0	nM	7.68			UO_0000065	17.00	0.32	5.41	7.01	False	CHEMBL3132000	Inhibition of Mycobacterium tuberculosis full length biotinylated InhA (270 amino acids) using DDCoA as substrate assessed as NADH oxidation by fluorimetric analysis	B	BAO_0000357	single protein format	Mycobacterium tuberculosis	None	None	None	None	CHEMBL1849	Enoyl-[acyl-carrier-protein] reductase	Mycobacterium tuberculosis	SINGLE PROTEIN	CHEMBL3124857	1	Scientific Literature	J. Med. Chem.	2014	None
CHEMBL3397510		0	356.43	0	3.79	9j	CC(C)Cn1c2c(n3ccnc3c1=O)Cc1c(-c3cccnc3)cccc1-2	Inhibition						Not Active						False	CHEMBL3398986	Inhibition of Mycobacterium tuberculosis glutamine synthetase 1 assessed as reduction in ADP formation incubated 1 hr in presence of glutamate, ammonium chloride and increasing levels of ATP	B	BAO_0000357	single protein format	Mycobacterium tuberculosis	None	None	None	None	CHEMBL1849	Enoyl-[acyl-carrier-protein] reductase	Mycobacterium tuberculosis	SINGLE PROTEIN	CHEMBL3396985	1	Scientific Literature	Bioorg. Med. Chem. Lett.	2015	None
CHEMBL1433041		0	274.31	0	1.23	2a	O=C1CC(Sc2nc[nH]n2)C(=O)N1c1ccccc1	Inhibition	'='	15.0	%				UO_0000187					False	CHEMBL3100315	Inhibition of Mycobacterium tuberculosis recombinant His6x-tagged InhA expressed in Escherichia coli BL21 at 50 uM	B	BAO_0000019	assay format	Mycobacterium tuberculosis	None	None	None	None	CHEMBL1849	Enoyl-[acyl-carrier-protein] reductase	Mycobacterium tuberculosis	SINGLE PROTEIN	CHEMBL3098007	1	Scientific Literature	Eur. J. Med. Chem.	2014	None
CHEMBL3098355		0	241.25	0	1.39	8a	O=C1CC(n2ccnc2)C(=O)N1c1ccccc1	Inhibition	'='	9.0	%				UO_0000187					False	CHEMBL3100315	Inhibition of Mycobacterium tuberculosis recombinant His6x-tagged InhA expressed in Escherichia coli BL21 at 50 uM	B	BAO_0000019	assay format	Mycobacterium tuberculosis	None	None	None	None	CHEMBL1849	Enoyl-[acyl-carrier-protein] reductase	Mycobacterium tuberculosis	SINGLE PROTEIN	CHEMBL3098007	1	Scientific Literature	Eur. J. Med. Chem.	2014	None
CHEMBL3397499		0	299.33	0	3.26	3	O=c1[nH]c2c(n3ccnc13)Cc1c(-c3ccccc3)cccc1-2	Inhibition						Not Active						False	CHEMBL3398986	Inhibition of Mycobacterium tuberculosis glutamine synthetase 1 assessed as reduction in ADP formation incubated 1 hr in presence of glutamate, ammonium chloride and increasing levels of ATP	B	BAO_0000357	single protein format	Mycobacterium tuberculosis	None	None	None	None	CHEMBL1849	Enoyl-[acyl-carrier-protein] reductase	Mycobacterium tuberculosis	SINGLE PROTEIN	CHEMBL3396985	1	Scientific Literature	Bioorg. Med. Chem. Lett.	2015	None
CHEMBL3397504		0	389.46	0	4.78	9d	O=c1c2nccn2c2c(n1Cc1ccccc1)-c1cccc(-c3ccccc3)c1C2	Inhibition						Not Active						False	CHEMBL3398986	Inhibition of Mycobacterium tuberculosis glutamine synthetase 1 assessed as reduction in ADP formation incubated 1 hr in presence of glutamate, ammonium chloride and increasing levels of ATP	B	BAO_0000357	single protein format	Mycobacterium tuberculosis	None	None	None	None	CHEMBL1849	Enoyl-[acyl-carrier-protein] reductase	Mycobacterium tuberculosis	SINGLE PROTEIN	CHEMBL3396985	1	Scientific Literature	Bioorg. Med. Chem. Lett.	2015	None
CHEMBL3125249		0	514.59	1	2.50	35	CCc1cc(C(=O)N[C@@H]2C[C@@H](C(=O)NCCc3ccccn3)N(C(=O)c3coc4ccccc34)C2)n(C)n1	IC50	'='	25.0	nM	7.60			UO_0000065	14.77	0.27	5.10	6.21	False	CHEMBL3132000	Inhibition of Mycobacterium tuberculosis full length biotinylated InhA (270 amino acids) using DDCoA as substrate assessed as NADH oxidation by fluorimetric analysis	B	BAO_0000357	single protein format	Mycobacterium tuberculosis	None	None	None	None	CHEMBL1849	Enoyl-[acyl-carrier-protein] reductase	Mycobacterium tuberculosis	SINGLE PROTEIN	CHEMBL3124857	1	Scientific Literature	J. Med. Chem.	2014	None
CHEMBL3125286		0	494.55	0	0.99	21	CCc1cc(C(=O)N[C@@H]2C[C@@H](C(=O)NCCNC(C)=O)N(C(=O)c3coc4ccccc34)C2)n(C)n1	IC50	'='	20.0	nM	7.70			UO_0000065	15.57	0.29	6.71	5.56	False	CHEMBL3132000	Inhibition of Mycobacterium tuberculosis full length biotinylated InhA (270 amino acids) using DDCoA as substrate assessed as NADH oxidation by fluorimetric analysis	B	BAO_0000357	single protein format	Mycobacterium tuberculosis	None	None	None	None	CHEMBL1849	Enoyl-[acyl-carrier-protein] reductase	Mycobacterium tuberculosis	SINGLE PROTEIN	CHEMBL3124857	1	Scientific Literature	J. Med. Chem.	2014	None
CHEMBL2323585	PYRIDOMYCIN	0	540.57	1	1.18	2	CC/C(C)=C1\OC(=O)[C@H](C)[C@H](O)[C@H](Cc2cccnc2)NC(=O)[C@@H](NC(=O)c2ncccc2O)[C@@H](C)OC1=O	IC50	'='	6000.0	nM	5.22			UO_0000065	9.66	0.18	4.04	2.95	False	CHEMBL3089494	Inhibition of wild type Mycobacterium tuberculosis inhA	B	BAO_0000357	single protein format	Mycobacterium tuberculosis	None	None	None	None	CHEMBL1849	Enoyl-[acyl-carrier-protein] reductase	Mycobacterium tuberculosis	SINGLE PROTEIN	CHEMBL3085704	1	Scientific Literature	J. Med. Chem.	2013	None
CHEMBL3393978		0	382.51	0	4.63	12	O=C(/C=C/c1ccccc1)N1CCN(C(c2ccccc2)c2ccccc2)CC1	IC50	'>'	50000.0	nM				UO_0000065					False	CHEMBL3395431	Inhibition of Mycobacterium tuberculosis recombinant InhA assessed as NADH oxidation to NAD+ using 2-trans-dodecenoyl-CoA substrate by UV/visible spectrophotometry	B	BAO_0000357	single protein format	Mycobacterium tuberculosis	None	None	None	None	CHEMBL1849	Enoyl-[acyl-carrier-protein] reductase	Mycobacterium tuberculosis	SINGLE PROTEIN	CHEMBL3392963	1	Scientific Literature	Eur. J. Med. Chem.	2015	None
CHEMBL3331278		0	327.77	0	3.00	21	Cc1nc2ccc(Cl)cc2c(=O)n1CC(=O)Nc1ccccc1	IC50	'='	3120.0	nM	5.51			UO_0000065	16.80	0.33	2.51	8.60	False	CHEMBL3385192	Inhibition of Mycobacterium tuberculosis recombinant InhA expressed in Escherichia coli BL21 (DE3) using 2-trans-decenoyl substrate by spectrophotometry	B	BAO_0000019	assay format	Mycobacterium tuberculosis	None	None	None	None	CHEMBL1849	Enoyl-[acyl-carrier-protein] reductase	Mycobacterium tuberculosis	SINGLE PROTEIN	CHEMBL3352048	1	Scientific Literature	Eur. J. Med. Chem.	2014	None
CHEMBL1518797		0	299.36	0	1.77	13	O=C(Cn1cnc2ccccc2c1=O)NCc1cccs1	IC50						Not Determined						False	CHEMBL3385192	Inhibition of Mycobacterium tuberculosis recombinant InhA expressed in Escherichia coli BL21 (DE3) using 2-trans-decenoyl substrate by spectrophotometry	B	BAO_0000019	assay format	Mycobacterium tuberculosis	None	None	None	None	CHEMBL1849	Enoyl-[acyl-carrier-protein] reductase	Mycobacterium tuberculosis	SINGLE PROTEIN	CHEMBL3352048	1	Scientific Literature	Eur. J. Med. Chem.	2014	None
CHEMBL3331297		0	348.19	0	3.34	2, UPS19	O=C(Cn1cnc2ccccc2c1=O)Nc1cc(Cl)ccc1Cl	Inhibition	'='	16.3	%				UO_0000187					False	CHEMBL3385191	Inhibition of Mycobacterium tuberculosis recombinant InhA expressed in Escherichia coli BL21 (DE3) using 2-trans-decenoyl substrate at 10 uM by spectrophotometry	B	BAO_0000019	assay format	Mycobacterium tuberculosis	None	None	None	None	CHEMBL1849	Enoyl-[acyl-carrier-protein] reductase	Mycobacterium tuberculosis	SINGLE PROTEIN	CHEMBL3352048	1	Scientific Literature	Eur. J. Med. Chem.	2014	None
CHEMBL3331294		0	429.85	0	2.88	38	O=C(Cn1cnc2ccc(Cl)cc2c1=O)NCc1nc2ccc([N+](=O)[O-])cc2s1	Inhibition	'='	45.62	%				UO_0000187					False	CHEMBL3385191	Inhibition of Mycobacterium tuberculosis recombinant InhA expressed in Escherichia coli BL21 (DE3) using 2-trans-decenoyl substrate at 10 uM by spectrophotometry	B	BAO_0000019	assay format	Mycobacterium tuberculosis	None	None	None	None	CHEMBL1849	Enoyl-[acyl-carrier-protein] reductase	Mycobacterium tuberculosis	SINGLE PROTEIN	CHEMBL3352048	1	Scientific Literature	Eur. J. Med. Chem.	2014	None
CHEMBL3331288		0	393.81	0	2.04	32	Cc1nc2ccc(Cl)cc2c(=O)n1CC(=O)NCc1ncc([N+](=O)[O-])s1	Inhibition	'='	45.68	%				UO_0000187					False	CHEMBL3385191	Inhibition of Mycobacterium tuberculosis recombinant InhA expressed in Escherichia coli BL21 (DE3) using 2-trans-decenoyl substrate at 10 uM by spectrophotometry	B	BAO_0000019	assay format	Mycobacterium tuberculosis	None	None	None	None	CHEMBL1849	Enoyl-[acyl-carrier-protein] reductase	Mycobacterium tuberculosis	SINGLE PROTEIN	CHEMBL3352048	1	Scientific Literature	Eur. J. Med. Chem.	2014	None
CHEMBL3331283		0	313.38	0	2.08	26	Cc1nc2ccccc2c(=O)n1CC(=O)NCc1cccs1	IC50	'='	6010.0	nM	5.22			UO_0000065	16.66	0.32	3.14	8.16	False	CHEMBL3385192	Inhibition of Mycobacterium tuberculosis recombinant InhA expressed in Escherichia coli BL21 (DE3) using 2-trans-decenoyl substrate by spectrophotometry	B	BAO_0000019	assay format	Mycobacterium tuberculosis	None	None	None	None	CHEMBL1849	Enoyl-[acyl-carrier-protein] reductase	Mycobacterium tuberculosis	SINGLE PROTEIN	CHEMBL3352048	1	Scientific Literature	Eur. J. Med. Chem.	2014	None
CHEMBL3331286		0	379.79	0	1.73	30	O=C(Cn1cnc2ccc(Cl)cc2c1=O)NCc1ncc([N+](=O)[O-])s1	Inhibition	'='	48.9	%				UO_0000187					False	CHEMBL3385191	Inhibition of Mycobacterium tuberculosis recombinant InhA expressed in Escherichia coli BL21 (DE3) using 2-trans-decenoyl substrate at 10 uM by spectrophotometry	B	BAO_0000019	assay format	Mycobacterium tuberculosis	None	None	None	None	CHEMBL1849	Enoyl-[acyl-carrier-protein] reductase	Mycobacterium tuberculosis	SINGLE PROTEIN	CHEMBL3352048	1	Scientific Literature	Eur. J. Med. Chem.	2014	None
CHEMBL3393963		0	372.44	0	4.35	4h	O=C(c1cccc(F)c1)N1CCN(C2c3ccccc3-c3ccccc32)CC1	Kii	'='	0.147	uM				UO_0000064					False	CHEMBL3395433	Uncompetitive inhibition of Mycobacterium tuberculosis recombinant InhA assessed as inhibitory dissociation constant for the enzyme-substrate-inhibitor complex by measuring NADH oxidation to NAD+ using fixed 2-trans-dodecenoyl-CoA substrate and varying NADH levels by UV/visible spectrophotometry	B	BAO_0000357	single protein format	Mycobacterium tuberculosis	None	None	None	None	CHEMBL1849	Enoyl-[acyl-carrier-protein] reductase	Mycobacterium tuberculosis	SINGLE PROTEIN	CHEMBL3392963	1	Scientific Literature	Eur. J. Med. Chem.	2015	None
CHEMBL3393964		0	372.44	0	4.35	4i	O=C(c1ccccc1F)N1CCN(C2c3ccccc3-c3ccccc32)CC1	Kii	'='	0.332	uM				UO_0000064					False	CHEMBL3395433	Uncompetitive inhibition of Mycobacterium tuberculosis recombinant InhA assessed as inhibitory dissociation constant for the enzyme-substrate-inhibitor complex by measuring NADH oxidation to NAD+ using fixed 2-trans-dodecenoyl-CoA substrate and varying NADH levels by UV/visible spectrophotometry	B	BAO_0000357	single protein format	Mycobacterium tuberculosis	None	None	None	None	CHEMBL1849	Enoyl-[acyl-carrier-protein] reductase	Mycobacterium tuberculosis	SINGLE PROTEIN	CHEMBL3392963	1	Scientific Literature	Eur. J. Med. Chem.	2015	None
CHEMBL3397515		0	350.38	0	3.81	9o	O=c1[nH]c2c(n3ccnc13)Cc1c-2cccc1-c1cccc2ncccc12	Inhibition						Not Active						False	CHEMBL3398986	Inhibition of Mycobacterium tuberculosis glutamine synthetase 1 assessed as reduction in ADP formation incubated 1 hr in presence of glutamate, ammonium chloride and increasing levels of ATP	B	BAO_0000357	single protein format	Mycobacterium tuberculosis	None	None	None	None	CHEMBL1849	Enoyl-[acyl-carrier-protein] reductase	Mycobacterium tuberculosis	SINGLE PROTEIN	CHEMBL3396985	1	Scientific Literature	Bioorg. Med. Chem. Lett.	2015	None
CHEMBL4061202		0	276.30	0	3.23	2h	O=C(/C=C/c1cnc2ccccc2n1)c1cccc(O)c1	MIC	'='	3.12	ug.mL-1				UO_0000274					False	CHEMBL4039027	Inhibition of Mycobacterium tuberculosis H37Rv enoyl ACP reductase assessed as reduction in bacterial growth after 5 days by microplate alamar blue assay	B	BAO_0000357	single protein format	Mycobacterium tuberculosis H37Rv	None	None	None	None	CHEMBL1849	Enoyl-[acyl-carrier-protein] reductase	Mycobacterium tuberculosis	SINGLE PROTEIN	CHEMBL4038288	1	Scientific Literature	Bioorg Med Chem Lett	2017	None
CHEMBL4070460		0	305.29	0	3.43	2l	O=C(/C=C/c1cnc2ccccc2n1)c1ccc([N+](=O)[O-])cc1	MIC	'='	25.0	ug.mL-1				UO_0000274					False	CHEMBL4039027	Inhibition of Mycobacterium tuberculosis H37Rv enoyl ACP reductase assessed as reduction in bacterial growth after 5 days by microplate alamar blue assay	B	BAO_0000357	single protein format	Mycobacterium tuberculosis H37Rv	None	None	None	None	CHEMBL1849	Enoyl-[acyl-carrier-protein] reductase	Mycobacterium tuberculosis	SINGLE PROTEIN	CHEMBL4038288	1	Scientific Literature	Bioorg Med Chem Lett	2017	None
CHEMBL8	CIPROFLOXACIN	4	331.35	0	1.58	Ciprofloxacin	O=C(O)c1cn(C2CC2)c2cc(N3CCNCC3)c(F)cc2c1=O	MIC	'='	3.12	ug.mL-1				UO_0000274					False	CHEMBL4039027	Inhibition of Mycobacterium tuberculosis H37Rv enoyl ACP reductase assessed as reduction in bacterial growth after 5 days by microplate alamar blue assay	B	BAO_0000357	single protein format	Mycobacterium tuberculosis H37Rv	None	None	None	None	CHEMBL1849	Enoyl-[acyl-carrier-protein] reductase	Mycobacterium tuberculosis	SINGLE PROTEIN	CHEMBL4038288	1	Scientific Literature	Bioorg Med Chem Lett	2017	None
CHEMBL3975177		0	306.37	0	2.53	47	O=C(c1ccc2[nH]ccc2c1)N1CCN(c2ccccn2)CC1	Inhibition	'='	36.0	%				UO_0000187					False	CHEMBL3880091	Inhibition of Mycobacterium tuberculosis InhA using octenoyl-CoA as substrate assessed as decrease in NADH consumption at 40 uM measured for 10 mins relative to control	B	BAO_0000357	single protein format	Mycobacterium tuberculosis	None	None	None	None	CHEMBL1849	Enoyl-[acyl-carrier-protein] reductase	Mycobacterium tuberculosis	SINGLE PROTEIN	CHEMBL3879896	38	Patent Bioactivity Data		2002	None
CHEMBL4097633		0	275.31	0	3.11	2k	Nc1cccc(C(=O)/C=C/c2cnc3ccccc3n2)c1	MIC	'='	25.0	ug.mL-1				UO_0000274					False	CHEMBL4039027	Inhibition of Mycobacterium tuberculosis H37Rv enoyl ACP reductase assessed as reduction in bacterial growth after 5 days by microplate alamar blue assay	B	BAO_0000357	single protein format	Mycobacterium tuberculosis H37Rv	None	None	None	None	CHEMBL1849	Enoyl-[acyl-carrier-protein] reductase	Mycobacterium tuberculosis	SINGLE PROTEIN	CHEMBL4038288	1	Scientific Literature	Bioorg Med Chem Lett	2017	None
CHEMBL3343854		0	303.71	0	2.28	15	O=C(Cn1c(=O)oc2cc(Cl)ccc21)Nc1ccccn1	Inhibition	'='	51.6	%				UO_0000187					False	CHEMBL3389874	Inhibition of Mycobacterium tuberculosis recombinant His6-tagged InhA expressed in Escherichia coli BL21(DE3) using 2-trans-decenoyl-CoA as substrate at 10 uM incubated for 2 hrs prior to substrate addition by spectrophotometry	B	BAO_0000019	assay format	Mycobacterium tuberculosis	None	None	None	None	CHEMBL1849	Enoyl-[acyl-carrier-protein] reductase	Mycobacterium tuberculosis	SINGLE PROTEIN	CHEMBL3352380	1	Scientific Literature	Bioorg. Med. Chem.	2014	None
CHEMBL3343856		0	283.29	0	1.31	17	O=C(Cn1c(=O)oc2ccccc21)NCc1ccccn1	Inhibition	'='	42.18	%				UO_0000187					False	CHEMBL3389874	Inhibition of Mycobacterium tuberculosis recombinant His6-tagged InhA expressed in Escherichia coli BL21(DE3) using 2-trans-decenoyl-CoA as substrate at 10 uM incubated for 2 hrs prior to substrate addition by spectrophotometry	B	BAO_0000019	assay format	Mycobacterium tuberculosis	None	None	None	None	CHEMBL1849	Enoyl-[acyl-carrier-protein] reductase	Mycobacterium tuberculosis	SINGLE PROTEIN	CHEMBL3352380	1	Scientific Literature	Bioorg. Med. Chem.	2014	None
CHEMBL3343869		0	370.35	0	2.75	33	O=C(Cn1c(=O)oc2cc([N+](=O)[O-])ccc21)Nc1nc2ccccc2s1	Inhibition	'='	60.8	%				UO_0000187					False	CHEMBL3389874	Inhibition of Mycobacterium tuberculosis recombinant His6-tagged InhA expressed in Escherichia coli BL21(DE3) using 2-trans-decenoyl-CoA as substrate at 10 uM incubated for 2 hrs prior to substrate addition by spectrophotometry	B	BAO_0000019	assay format	Mycobacterium tuberculosis	None	None	None	None	CHEMBL1849	Enoyl-[acyl-carrier-protein] reductase	Mycobacterium tuberculosis	SINGLE PROTEIN	CHEMBL3352380	1	Scientific Literature	Bioorg. Med. Chem.	2014	None
CHEMBL3343866		0	365.28	0	1.51	30	O=C(Cn1c(=O)oc2cc([N+](=O)[O-])ccc21)Nc1ncc([N+](=O)[O-])s1	IC50	'='	5120.0	nM	5.29			UO_0000065	14.48	0.29	3.78	3.24	False	CHEMBL3389875	Inhibition of Mycobacterium tuberculosis recombinant His6-tagged InhA expressed in Escherichia coli BL21(DE3) using 2-trans-decenoyl-CoA as substrate incubated for 2 hrs prior to substrate addition by spectrophotometry	B	BAO_0000019	assay format	Mycobacterium tuberculosis	None	None	None	None	CHEMBL1849	Enoyl-[acyl-carrier-protein] reductase	Mycobacterium tuberculosis	SINGLE PROTEIN	CHEMBL3352380	1	Scientific Literature	Bioorg. Med. Chem.	2014	None
CHEMBL3088174		0	434.50	0	3.83	9	Cc1csc(C(C)(O)c2nnc(Nc3cnn(Cc4c(F)cccc4F)c3)s2)n1	IC50	'='	234.0	nM	6.63			UO_0000065	15.26	0.31	2.80	7.47	False	CHEMBL3089491	Inhibition of Mycobacterium tuberculosis full length inhA expressed in Escherichia coli BL21 preincubated for 15 mins by fluorescence based assay in presence of NADH	B	BAO_0000019	assay format	Mycobacterium tuberculosis	None	None	None	None	CHEMBL1849	Enoyl-[acyl-carrier-protein] reductase	Mycobacterium tuberculosis	SINGLE PROTEIN	CHEMBL3085704	1	Scientific Literature	J. Med. Chem.	2013	None
CHEMBL3939091		0	402.54	1	5.45	55	Cc1c(C)c(C)c(C(=O)C2CCN(C(=O)c3ccc4[nH]ccc4c3)CC2)c(C)c1C	Inhibition	'='	78.0	%				UO_0000187					False	CHEMBL3880091	Inhibition of Mycobacterium tuberculosis InhA using octenoyl-CoA as substrate assessed as decrease in NADH consumption at 40 uM measured for 10 mins relative to control	B	BAO_0000357	single protein format	Mycobacterium tuberculosis	None	None	None	None	CHEMBL1849	Enoyl-[acyl-carrier-protein] reductase	Mycobacterium tuberculosis	SINGLE PROTEIN	CHEMBL3879896	38	Patent Bioactivity Data		2002	None
CHEMBL3961331		0	324.47	0	4.29	36	CC(C)C1C2CCC(NC(=O)CCc3c[nH]c4ccccc34)C1C2	Inhibition	'='	28.0	%				UO_0000187					False	CHEMBL3880091	Inhibition of Mycobacterium tuberculosis InhA using octenoyl-CoA as substrate assessed as decrease in NADH consumption at 40 uM measured for 10 mins relative to control	B	BAO_0000357	single protein format	Mycobacterium tuberculosis	None	None	None	None	CHEMBL1849	Enoyl-[acyl-carrier-protein] reductase	Mycobacterium tuberculosis	SINGLE PROTEIN	CHEMBL3879896	38	Patent Bioactivity Data		2002	None
CHEMBL3393965		0	390.43	0	4.49	4j	O=C(c1cc(F)ccc1F)N1CCN(C2c3ccccc3-c3ccccc32)CC1	Kii	'='	3.25	uM				UO_0000064					False	CHEMBL3395435	Non-competitive inhibition of Mycobacterium tuberculosis recombinant InhA assessed as inhibitory dissociation constant for the enzyme-substrate-inhibitor complex by measuring NADH oxidation to NAD+ using varying 2-trans-dodecenoyl-CoA substrate and fixed NADH levels by UV/visible spectrophotometry	B	BAO_0000357	single protein format	Mycobacterium tuberculosis	None	None	None	None	CHEMBL1849	Enoyl-[acyl-carrier-protein] reductase	Mycobacterium tuberculosis	SINGLE PROTEIN	CHEMBL3392963	1	Scientific Literature	Eur. J. Med. Chem.	2015	None
CHEMBL240533		0	354.45	0	4.21	2	O=C(c1ccccc1)N1CCN(C2c3ccccc3-c3ccccc32)CC1	Inhibition						Active						False	CHEMBL3395757	Competitive inhibition of Mycobacterium tuberculosis recombinant InhA assessed as inhibitory dissociation constant for the enzyme-inhibitor complex by measuring NADH oxidation to NAD+ using 15 to 200 uM 2-trans-dodecenoyl-CoA substrate and 240 uM NADH levels by UV/visible spectrophotometry	B	BAO_0000357	single protein format	Mycobacterium tuberculosis	None	None	None	None	CHEMBL1849	Enoyl-[acyl-carrier-protein] reductase	Mycobacterium tuberculosis	SINGLE PROTEIN	CHEMBL3392963	1	Scientific Literature	Eur. J. Med. Chem.	2015	None
CHEMBL1449844		0	302.72	0	2.89	2, UPS 15	O=C(Cn1c(=O)oc2ccccc21)Nc1cccc(Cl)c1	IC50	'>'	25000.0	nM				UO_0000065					False	CHEMBL3389875	Inhibition of Mycobacterium tuberculosis recombinant His6-tagged InhA expressed in Escherichia coli BL21(DE3) using 2-trans-decenoyl-CoA as substrate incubated for 2 hrs prior to substrate addition by spectrophotometry	B	BAO_0000019	assay format	Mycobacterium tuberculosis	None	None	None	None	CHEMBL1849	Enoyl-[acyl-carrier-protein] reductase	Mycobacterium tuberculosis	SINGLE PROTEIN	CHEMBL3352380	1	Scientific Literature	Bioorg. Med. Chem.	2014	None
CHEMBL3343861		0	288.33	0	1.97	23	O=C(Cn1c(=O)oc2ccccc21)NCc1cccs1	Inhibition	'='	26.12	%				UO_0000187					False	CHEMBL3389874	Inhibition of Mycobacterium tuberculosis recombinant His6-tagged InhA expressed in Escherichia coli BL21(DE3) using 2-trans-decenoyl-CoA as substrate at 10 uM incubated for 2 hrs prior to substrate addition by spectrophotometry	B	BAO_0000019	assay format	Mycobacterium tuberculosis	None	None	None	None	CHEMBL1849	Enoyl-[acyl-carrier-protein] reductase	Mycobacterium tuberculosis	SINGLE PROTEIN	CHEMBL3352380	1	Scientific Literature	Bioorg. Med. Chem.	2014	None
CHEMBL3343862		0	322.77	0	2.63	24	O=C(Cn1c(=O)oc2cc(Cl)ccc21)NCc1cccs1	Inhibition	'='	45.62	%				UO_0000187					False	CHEMBL3389874	Inhibition of Mycobacterium tuberculosis recombinant His6-tagged InhA expressed in Escherichia coli BL21(DE3) using 2-trans-decenoyl-CoA as substrate at 10 uM incubated for 2 hrs prior to substrate addition by spectrophotometry	B	BAO_0000019	assay format	Mycobacterium tuberculosis	None	None	None	None	CHEMBL1849	Enoyl-[acyl-carrier-protein] reductase	Mycobacterium tuberculosis	SINGLE PROTEIN	CHEMBL3352380	1	Scientific Literature	Bioorg. Med. Chem.	2014	None
CHEMBL3343865		0	354.73	0	2.25	29	O=C(Cn1c(=O)oc2cc(Cl)ccc21)Nc1ncc([N+](=O)[O-])s1	Inhibition	'='	72.6	%				UO_0000187					False	CHEMBL3389874	Inhibition of Mycobacterium tuberculosis recombinant His6-tagged InhA expressed in Escherichia coli BL21(DE3) using 2-trans-decenoyl-CoA as substrate at 10 uM incubated for 2 hrs prior to substrate addition by spectrophotometry	B	BAO_0000019	assay format	Mycobacterium tuberculosis	None	None	None	None	CHEMBL1849	Enoyl-[acyl-carrier-protein] reductase	Mycobacterium tuberculosis	SINGLE PROTEIN	CHEMBL3352380	1	Scientific Literature	Bioorg. Med. Chem.	2014	None
CHEMBL3343869		0	370.35	0	2.75	33	O=C(Cn1c(=O)oc2cc([N+](=O)[O-])ccc21)Nc1nc2ccccc2s1	IC50	'='	7620.0	nM	5.12			UO_0000065	13.82	0.27	2.37	4.26	False	CHEMBL3389875	Inhibition of Mycobacterium tuberculosis recombinant His6-tagged InhA expressed in Escherichia coli BL21(DE3) using 2-trans-decenoyl-CoA as substrate incubated for 2 hrs prior to substrate addition by spectrophotometry	B	BAO_0000019	assay format	Mycobacterium tuberculosis	None	None	None	None	CHEMBL1849	Enoyl-[acyl-carrier-protein] reductase	Mycobacterium tuberculosis	SINGLE PROTEIN	CHEMBL3352380	1	Scientific Literature	Bioorg. Med. Chem.	2014	None
CHEMBL3088173		0	434.50	0	3.83	8	Cc1csc(C(C)(O)c2nnc(Nc3ccn(Cc4c(F)cccc4F)n3)s2)n1	IC50	'='	4.0	nM	8.40			UO_0000065	19.33	0.40	4.57	9.46	False	CHEMBL3089491	Inhibition of Mycobacterium tuberculosis full length inhA expressed in Escherichia coli BL21 preincubated for 15 mins by fluorescence based assay in presence of NADH	B	BAO_0000019	assay format	Mycobacterium tuberculosis	None	None	None	None	CHEMBL1849	Enoyl-[acyl-carrier-protein] reductase	Mycobacterium tuberculosis	SINGLE PROTEIN	CHEMBL3085704	1	Scientific Literature	J. Med. Chem.	2013	None
CHEMBL3125248		0	543.62	1	2.46	34	CCc1cc(C(=O)N[C@@H]2C[C@@H](C(=O)N[C@H](CO)Cc3ccccc3)N(C(=O)c3coc4ccccc34)C2)n(C)n1	IC50	'='	112.0	nM	6.95			UO_0000065	12.79	0.24	4.49	5.36	False	CHEMBL3132000	Inhibition of Mycobacterium tuberculosis full length biotinylated InhA (270 amino acids) using DDCoA as substrate assessed as NADH oxidation by fluorimetric analysis	B	BAO_0000357	single protein format	Mycobacterium tuberculosis	None	None	None	None	CHEMBL1849	Enoyl-[acyl-carrier-protein] reductase	Mycobacterium tuberculosis	SINGLE PROTEIN	CHEMBL3124857	1	Scientific Literature	J. Med. Chem.	2014	None
CHEMBL3125101		0	569.43	None	None	66	CCc1cc(C(=O)N[C@@H]2C[C@@H](C(=O)NCc3ccc4c(c3)B(O)OC4)N(C(=O)c3coc4ccccc34)C2)n(CC)n1	IC50	'='	2.0	nM	8.70			UO_0000065	15.28	None	None	None	False	CHEMBL3132000	Inhibition of Mycobacterium tuberculosis full length biotinylated InhA (270 amino acids) using DDCoA as substrate assessed as NADH oxidation by fluorimetric analysis	B	BAO_0000357	single protein format	Mycobacterium tuberculosis	None	None	None	None	CHEMBL1849	Enoyl-[acyl-carrier-protein] reductase	Mycobacterium tuberculosis	SINGLE PROTEIN	CHEMBL3124857	1	Scientific Literature	J. Med. Chem.	2014	None
CHEMBL3125238		0	477.57	0	2.80	24	CCc1cc(C(=O)N[C@@H]2C[C@@H](C(=O)NC3CCCC3)N(C(=O)c3coc4ccccc34)C2)n(C)n1	IC50	'='	40.0	nM	7.40			UO_0000065	15.49	0.29	4.60	6.76	False	CHEMBL3132000	Inhibition of Mycobacterium tuberculosis full length biotinylated InhA (270 amino acids) using DDCoA as substrate assessed as NADH oxidation by fluorimetric analysis	B	BAO_0000357	single protein format	Mycobacterium tuberculosis	None	None	None	None	CHEMBL1849	Enoyl-[acyl-carrier-protein] reductase	Mycobacterium tuberculosis	SINGLE PROTEIN	CHEMBL3124857	1	Scientific Literature	J. Med. Chem.	2014	None
CHEMBL3125239		0	499.57	0	3.06	25	CCc1cc(C(=O)N[C@@H]2C[C@@H](C(=O)NCc3ccccc3)N(C(=O)c3coc4ccccc34)C2)n(C)n1	IC50	'='	41.0	nM	7.39			UO_0000065	14.79	0.27	4.33	6.75	False	CHEMBL3132000	Inhibition of Mycobacterium tuberculosis full length biotinylated InhA (270 amino acids) using DDCoA as substrate assessed as NADH oxidation by fluorimetric analysis	B	BAO_0000357	single protein format	Mycobacterium tuberculosis	None	None	None	None	CHEMBL1849	Enoyl-[acyl-carrier-protein] reductase	Mycobacterium tuberculosis	SINGLE PROTEIN	CHEMBL3124857	1	Scientific Literature	J. Med. Chem.	2014	None
CHEMBL3125277		0	366.42	0	2.37	12	CCc1cc(C(=O)N[C@@H]2CCN(C(=O)c3coc4ccccc34)C2)n(C)n1	IC50	'='	120.0	nM	6.92			UO_0000065	18.89	0.35	4.55	8.61	False	CHEMBL3132000	Inhibition of Mycobacterium tuberculosis full length biotinylated InhA (270 amino acids) using DDCoA as substrate assessed as NADH oxidation by fluorimetric analysis	B	BAO_0000357	single protein format	Mycobacterium tuberculosis	None	None	None	None	CHEMBL1849	Enoyl-[acyl-carrier-protein] reductase	Mycobacterium tuberculosis	SINGLE PROTEIN	CHEMBL3124857	1	Scientific Literature	J. Med. Chem.	2014	None
CHEMBL4088417		0	275.31	0	3.11	2b	Nc1ccc(C(=O)/C=C/c2cnc3ccccc3n2)cc1	MIC	'='	25.0	ug.mL-1				UO_0000274					False	CHEMBL4039027	Inhibition of Mycobacterium tuberculosis H37Rv enoyl ACP reductase assessed as reduction in bacterial growth after 5 days by microplate alamar blue assay	B	BAO_0000357	single protein format	Mycobacterium tuberculosis H37Rv	None	None	None	None	CHEMBL1849	Enoyl-[acyl-carrier-protein] reductase	Mycobacterium tuberculosis	SINGLE PROTEIN	CHEMBL4038288	1	Scientific Literature	Bioorg Med Chem Lett	2017	None
CHEMBL3331272		0	313.74	0	2.69	8	O=C(Cn1cnc2ccc(Cl)cc2c1=O)Nc1ccccc1	IC50	'='	7780.0	nM	5.11			UO_0000065	16.28	0.32	2.42	7.98	False	CHEMBL3385192	Inhibition of Mycobacterium tuberculosis recombinant InhA expressed in Escherichia coli BL21 (DE3) using 2-trans-decenoyl substrate by spectrophotometry	B	BAO_0000019	assay format	Mycobacterium tuberculosis	None	None	None	None	CHEMBL1849	Enoyl-[acyl-carrier-protein] reductase	Mycobacterium tuberculosis	SINGLE PROTEIN	CHEMBL3352048	1	Scientific Literature	Eur. J. Med. Chem.	2014	None
CHEMBL3331293		0	395.40	0	2.23	37	O=C(Cn1cnc2ccccc2c1=O)NCc1nc2ccc([N+](=O)[O-])cc2s1	Inhibition	'='	72.18	%				UO_0000187					False	CHEMBL3385191	Inhibition of Mycobacterium tuberculosis recombinant InhA expressed in Escherichia coli BL21 (DE3) using 2-trans-decenoyl substrate at 10 uM by spectrophotometry	B	BAO_0000019	assay format	Mycobacterium tuberculosis	None	None	None	None	CHEMBL1849	Enoyl-[acyl-carrier-protein] reductase	Mycobacterium tuberculosis	SINGLE PROTEIN	CHEMBL3352048	1	Scientific Literature	Eur. J. Med. Chem.	2014	None
CHEMBL3331289		0	350.40	0	2.32	33	O=C(Cn1cnc2ccccc2c1=O)NCc1nc2ccccc2s1	Inhibition	'='	40.44	%				UO_0000187					False	CHEMBL3385191	Inhibition of Mycobacterium tuberculosis recombinant InhA expressed in Escherichia coli BL21 (DE3) using 2-trans-decenoyl substrate at 10 uM by spectrophotometry	B	BAO_0000019	assay format	Mycobacterium tuberculosis	None	None	None	None	CHEMBL1849	Enoyl-[acyl-carrier-protein] reductase	Mycobacterium tuberculosis	SINGLE PROTEIN	CHEMBL3352048	1	Scientific Literature	Eur. J. Med. Chem.	2014	None
CHEMBL3331271		0	279.30	0	2.04	7	O=C(Cn1cnc2ccccc2c1=O)Nc1ccccc1	Inhibition	'='	52.1	%				UO_0000187					False	CHEMBL3385191	Inhibition of Mycobacterium tuberculosis recombinant InhA expressed in Escherichia coli BL21 (DE3) using 2-trans-decenoyl substrate at 10 uM by spectrophotometry	B	BAO_0000019	assay format	Mycobacterium tuberculosis	None	None	None	None	CHEMBL1849	Enoyl-[acyl-carrier-protein] reductase	Mycobacterium tuberculosis	SINGLE PROTEIN	CHEMBL3352048	1	Scientific Literature	Eur. J. Med. Chem.	2014	None
CHEMBL3331295		0	409.43	0	2.54	39	Cc1nc2ccccc2c(=O)n1CC(=O)NCc1nc2ccc([N+](=O)[O-])cc2s1	Inhibition	'='	64.02	%				UO_0000187					False	CHEMBL3385191	Inhibition of Mycobacterium tuberculosis recombinant InhA expressed in Escherichia coli BL21 (DE3) using 2-trans-decenoyl substrate at 10 uM by spectrophotometry	B	BAO_0000019	assay format	Mycobacterium tuberculosis	None	None	None	None	CHEMBL1849	Enoyl-[acyl-carrier-protein] reductase	Mycobacterium tuberculosis	SINGLE PROTEIN	CHEMBL3352048	1	Scientific Literature	Eur. J. Med. Chem.	2014	None
CHEMBL3331272		0	313.74	0	2.69	8	O=C(Cn1cnc2ccc(Cl)cc2c1=O)Nc1ccccc1	Inhibition	'='	58.34	%				UO_0000187					False	CHEMBL3385191	Inhibition of Mycobacterium tuberculosis recombinant InhA expressed in Escherichia coli BL21 (DE3) using 2-trans-decenoyl substrate at 10 uM by spectrophotometry	B	BAO_0000019	assay format	Mycobacterium tuberculosis	None	None	None	None	CHEMBL1849	Enoyl-[acyl-carrier-protein] reductase	Mycobacterium tuberculosis	SINGLE PROTEIN	CHEMBL3352048	1	Scientific Literature	Eur. J. Med. Chem.	2014	None
CHEMBL3331295		0	409.43	0	2.54	39	Cc1nc2ccccc2c(=O)n1CC(=O)NCc1nc2ccc([N+](=O)[O-])cc2s1	IC50	'='	6160.0	nM	5.21			UO_0000065	12.73	0.25	2.67	4.34	False	CHEMBL3385192	Inhibition of Mycobacterium tuberculosis recombinant InhA expressed in Escherichia coli BL21 (DE3) using 2-trans-decenoyl substrate by spectrophotometry	B	BAO_0000019	assay format	Mycobacterium tuberculosis	None	None	None	None	CHEMBL1849	Enoyl-[acyl-carrier-protein] reductase	Mycobacterium tuberculosis	SINGLE PROTEIN	CHEMBL3352048	1	Scientific Literature	Eur. J. Med. Chem.	2014	None
CHEMBL1570279		0	283.29	0	1.31	11	O=C(Cn1cnc2ccccc2c1=O)NCc1ccco1	IC50						Not Determined						False	CHEMBL3385192	Inhibition of Mycobacterium tuberculosis recombinant InhA expressed in Escherichia coli BL21 (DE3) using 2-trans-decenoyl substrate by spectrophotometry	B	BAO_0000019	assay format	Mycobacterium tuberculosis	None	None	None	None	CHEMBL1849	Enoyl-[acyl-carrier-protein] reductase	Mycobacterium tuberculosis	SINGLE PROTEIN	CHEMBL3352048	1	Scientific Literature	Eur. J. Med. Chem.	2014	None
CHEMBL3331276		0	333.80	0	2.43	14	O=C(Cn1cnc2ccc(Cl)cc2c1=O)NCc1cccs1	Inhibition	'='	68.9	%				UO_0000187					False	CHEMBL3385191	Inhibition of Mycobacterium tuberculosis recombinant InhA expressed in Escherichia coli BL21 (DE3) using 2-trans-decenoyl substrate at 10 uM by spectrophotometry	B	BAO_0000019	assay format	Mycobacterium tuberculosis	None	None	None	None	CHEMBL1849	Enoyl-[acyl-carrier-protein] reductase	Mycobacterium tuberculosis	SINGLE PROTEIN	CHEMBL3352048	1	Scientific Literature	Eur. J. Med. Chem.	2014	None
CHEMBL1570279		0	283.29	0	1.31	11	O=C(Cn1cnc2ccccc2c1=O)NCc1ccco1	Inhibition	'='	46.12	%				UO_0000187					False	CHEMBL3385191	Inhibition of Mycobacterium tuberculosis recombinant InhA expressed in Escherichia coli BL21 (DE3) using 2-trans-decenoyl substrate at 10 uM by spectrophotometry	B	BAO_0000019	assay format	Mycobacterium tuberculosis	None	None	None	None	CHEMBL1849	Enoyl-[acyl-carrier-protein] reductase	Mycobacterium tuberculosis	SINGLE PROTEIN	CHEMBL3352048	1	Scientific Literature	Eur. J. Med. Chem.	2014	None
CHEMBL3393975		0	390.91	0	4.89	10d	O=C(c1ccc(Cl)cc1)N1CCN(C(c2ccccc2)c2ccccc2)CC1	IC50	'>'	50000.0	nM				UO_0000065					False	CHEMBL3395431	Inhibition of Mycobacterium tuberculosis recombinant InhA assessed as NADH oxidation to NAD+ using 2-trans-dodecenoyl-CoA substrate by UV/visible spectrophotometry	B	BAO_0000357	single protein format	Mycobacterium tuberculosis	None	None	None	None	CHEMBL1849	Enoyl-[acyl-carrier-protein] reductase	Mycobacterium tuberculosis	SINGLE PROTEIN	CHEMBL3392963	1	Scientific Literature	Eur. J. Med. Chem.	2015	None
CHEMBL4284777		0	529.55	1	3.47	9e	COc1ccc(C(=O)NNC(=O)[C@H](Cc2ccc(O)cc2)NC(=O)c2ccc(-c3ccc(OC)cc3)o2)cc1	MIC	'='	0.78	ug.mL-1				UO_0000274					False	CHEMBL4273843	Inhibition of replicating Mycobacterium tuberculosis H37Rv InhA assessed as cell growth inhibition after 7 days by MABA method	B	BAO_0000357	single protein format	Mycobacterium tuberculosis H37Rv	None	None	None	None	CHEMBL1849	Enoyl-[acyl-carrier-protein] reductase	Mycobacterium tuberculosis	SINGLE PROTEIN	CHEMBL4270581	1	Scientific Literature	Eur J Med Chem	2018	None
CHEMBL4166154		0	194.19	0	-0.34	2a	CNC(=O)NNC(=O)c1ccncc1	Inhibition						Active						False	CHEMBL4153754	Inhibition of Mycobacterium tuberculosis H37Rv InhA assessed as reduction of cardiolipin synthesis at 40 uM preincubated for 1 hr followed by [14C]glucose addition and measured after 24 hrs by TLC analysis	B	BAO_0000357	single protein format	Mycobacterium tuberculosis H37Rv	None	None	None	None	CHEMBL1849	Enoyl-[acyl-carrier-protein] reductase	Mycobacterium tuberculosis	SINGLE PROTEIN	CHEMBL4152223	1	Scientific Literature	Eur J Med Chem	2018	None
CHEMBL4166154		0	194.19	0	-0.34	2a	CNC(=O)NNC(=O)c1ccncc1	Inhibition						Active						False	CHEMBL4153755	Inhibition of Mycobacterium tuberculosis H37Rv InhA assessed as reduction of alpha mycolic acid synthesis at 40 uM preincubated for 1 hr followed by [14C]glucose addition and measured after 24 hrs by TLC analysis	B	BAO_0000357	single protein format	Mycobacterium tuberculosis H37Rv	None	None	None	None	CHEMBL1849	Enoyl-[acyl-carrier-protein] reductase	Mycobacterium tuberculosis	SINGLE PROTEIN	CHEMBL4152223	1	Scientific Literature	Eur J Med Chem	2018	None
CHEMBL4283628		0	398.51	0	4.22	3a	COc1ccc(C(=O)NNC(=O)c2ccc(-c3ccccc3SC)s2)cc1	MIC	'>'	25.0	ug.mL-1				UO_0000274					False	CHEMBL4273843	Inhibition of replicating Mycobacterium tuberculosis H37Rv InhA assessed as cell growth inhibition after 7 days by MABA method	B	BAO_0000357	single protein format	Mycobacterium tuberculosis H37Rv	None	None	None	None	CHEMBL1849	Enoyl-[acyl-carrier-protein] reductase	Mycobacterium tuberculosis	SINGLE PROTEIN	CHEMBL4270581	1	Scientific Literature	Eur J Med Chem	2018	None
CHEMBL3935019		0	341.30	0	3.90	20	FC(F)(F)c1ccnc(-n2cc(-c3ccc4ccccc4n3)cn2)n1	Inhibition	'='	16.0	%				UO_0000187					False	CHEMBL3880091	Inhibition of Mycobacterium tuberculosis InhA using octenoyl-CoA as substrate assessed as decrease in NADH consumption at 40 uM measured for 10 mins relative to control	B	BAO_0000357	single protein format	Mycobacterium tuberculosis	None	None	None	None	CHEMBL1849	Enoyl-[acyl-carrier-protein] reductase	Mycobacterium tuberculosis	SINGLE PROTEIN	CHEMBL3879896	38	Patent Bioactivity Data		2002	None
CHEMBL3907750		0	338.50	0	4.68	33	CC(C)C1C2CCC(NC(=O)CCCc3c[nH]c4ccccc34)C1C2	Inhibition	'='	34.0	%				UO_0000187					False	CHEMBL3880091	Inhibition of Mycobacterium tuberculosis InhA using octenoyl-CoA as substrate assessed as decrease in NADH consumption at 40 uM measured for 10 mins relative to control	B	BAO_0000357	single protein format	Mycobacterium tuberculosis	None	None	None	None	CHEMBL1849	Enoyl-[acyl-carrier-protein] reductase	Mycobacterium tuberculosis	SINGLE PROTEIN	CHEMBL3879896	38	Patent Bioactivity Data		2002	None
CHEMBL3897583		0	320.27	0	3.36	14	COc1ccc(-c2cnn(-c3nccc(C(F)(F)F)n3)c2)cc1	Inhibition	'='	4.0	%				UO_0000187					False	CHEMBL3880091	Inhibition of Mycobacterium tuberculosis InhA using octenoyl-CoA as substrate assessed as decrease in NADH consumption at 40 uM measured for 10 mins relative to control	B	BAO_0000357	single protein format	Mycobacterium tuberculosis	None	None	None	None	CHEMBL1849	Enoyl-[acyl-carrier-protein] reductase	Mycobacterium tuberculosis	SINGLE PROTEIN	CHEMBL3879896	38	Patent Bioactivity Data		2002	None
CHEMBL3085839		0	367.40	0	4.01	7a, D-enantiomer	O=C1CC(C2c3ccccc3-c3ccccc32)C(=O)N1C(=O)c1ccccc1	Inhibition	'='	62.0	%				UO_0000187					False	CHEMBL3089697	Inhibition of Mycobacterium tuberculosis InhA expressed in Escherichia coli using trans-2-dodecenoyl-coenzyme-A as substrate at 50 uM	B	BAO_0000019	assay format	Mycobacterium tuberculosis	None	None	None	None	CHEMBL1849	Enoyl-[acyl-carrier-protein] reductase	Mycobacterium tuberculosis	SINGLE PROTEIN	CHEMBL3085705	1	Scientific Literature	Eur. J. Med. Chem.	2013	None
CHEMBL1984781		0	282.30	0	2.97	3	O=C(O)CC(C(=O)O)C1c2ccccc2-c2ccccc21	Inhibition	'='	56.0	%				UO_0000187					False	CHEMBL3089697	Inhibition of Mycobacterium tuberculosis InhA expressed in Escherichia coli using trans-2-dodecenoyl-coenzyme-A as substrate at 50 uM	B	BAO_0000019	assay format	Mycobacterium tuberculosis	None	None	None	None	CHEMBL1849	Enoyl-[acyl-carrier-protein] reductase	Mycobacterium tuberculosis	SINGLE PROTEIN	CHEMBL3085705	1	Scientific Literature	Eur. J. Med. Chem.	2013	None
CHEMBL3934669		0	341.30	0	3.90	22	FC(F)(F)c1ccnc(-n2cc(-c3ccnc4ccccc34)cn2)n1	Inhibition	'='	9.0	%				UO_0000187					False	CHEMBL3880091	Inhibition of Mycobacterium tuberculosis InhA using octenoyl-CoA as substrate assessed as decrease in NADH consumption at 40 uM measured for 10 mins relative to control	B	BAO_0000357	single protein format	Mycobacterium tuberculosis	None	None	None	None	CHEMBL1849	Enoyl-[acyl-carrier-protein] reductase	Mycobacterium tuberculosis	SINGLE PROTEIN	CHEMBL3879896	38	Patent Bioactivity Data		2002	None
CHEMBL3098358		0	380.45	0	4.65	11b	O=C1CC(c2c(-c3ccccc3)cc3ccccn23)C(=O)N1Cc1ccccc1	Inhibition	'='	12.0	%				UO_0000187					False	CHEMBL3100315	Inhibition of Mycobacterium tuberculosis recombinant His6x-tagged InhA expressed in Escherichia coli BL21 at 50 uM	B	BAO_0000019	assay format	Mycobacterium tuberculosis	None	None	None	None	CHEMBL1849	Enoyl-[acyl-carrier-protein] reductase	Mycobacterium tuberculosis	SINGLE PROTEIN	CHEMBL3098007	1	Scientific Literature	Eur. J. Med. Chem.	2014	None
CHEMBL3098356		0	271.28	0	1.40	8b	COc1ccc(N2C(=O)CC(n3ccnc3)C2=O)cc1	Inhibition	'='	21.0	%				UO_0000187					False	CHEMBL3100315	Inhibition of Mycobacterium tuberculosis recombinant His6x-tagged InhA expressed in Escherichia coli BL21 at 50 uM	B	BAO_0000019	assay format	Mycobacterium tuberculosis	None	None	None	None	CHEMBL1849	Enoyl-[acyl-carrier-protein] reductase	Mycobacterium tuberculosis	SINGLE PROTEIN	CHEMBL3098007	1	Scientific Literature	Eur. J. Med. Chem.	2014	None
CHEMBL44884	ETHAMBUTOL	4	204.31	0	-0.29	Ethambutol	CC[C@@H](CO)NCCN[C@@H](CC)CO	MIC	'='	1.56	ug.mL-1				UO_0000274					False	CHEMBL4273843	Inhibition of replicating Mycobacterium tuberculosis H37Rv InhA assessed as cell growth inhibition after 7 days by MABA method	B	BAO_0000357	single protein format	Mycobacterium tuberculosis H37Rv	None	None	None	None	CHEMBL1849	Enoyl-[acyl-carrier-protein] reductase	Mycobacterium tuberculosis	SINGLE PROTEIN	CHEMBL4270581	1	Scientific Literature	Eur J Med Chem	2018	None
CHEMBL3098350		0	304.33	0	1.24	2b	COc1ccc(N2C(=O)CC(Sc3nnc[nH]3)C2=O)cc1	Inhibition	'='	22.0	%				UO_0000187					False	CHEMBL3100315	Inhibition of Mycobacterium tuberculosis recombinant His6x-tagged InhA expressed in Escherichia coli BL21 at 50 uM	B	BAO_0000019	assay format	Mycobacterium tuberculosis	None	None	None	None	CHEMBL1849	Enoyl-[acyl-carrier-protein] reductase	Mycobacterium tuberculosis	SINGLE PROTEIN	CHEMBL3098007	1	Scientific Literature	Eur. J. Med. Chem.	2014	None
CHEMBL4282093		0	506.74	1	3.20	6a	O=C(NNC(=O)[C@H](Cc1ccc(O)cc1)NC(=O)c1ccc(Br)o1)c1ccc(Cl)cc1	MIC	'='	12.5	ug.mL-1				UO_0000274					False	CHEMBL4273843	Inhibition of replicating Mycobacterium tuberculosis H37Rv InhA assessed as cell growth inhibition after 7 days by MABA method	B	BAO_0000357	single protein format	Mycobacterium tuberculosis H37Rv	None	None	None	None	CHEMBL1849	Enoyl-[acyl-carrier-protein] reductase	Mycobacterium tuberculosis	SINGLE PROTEIN	CHEMBL4270581	1	Scientific Literature	Eur J Med Chem	2018	None
CHEMBL4293351		0	490.29	0	2.69	6b	O=C(NNC(=O)[C@H](Cc1ccc(O)cc1)NC(=O)c1ccc(Br)o1)c1ccc(F)cc1	MIC	'>'	25.0	ug.mL-1				UO_0000274					False	CHEMBL4273843	Inhibition of replicating Mycobacterium tuberculosis H37Rv InhA assessed as cell growth inhibition after 7 days by MABA method	B	BAO_0000357	single protein format	Mycobacterium tuberculosis H37Rv	None	None	None	None	CHEMBL1849	Enoyl-[acyl-carrier-protein] reductase	Mycobacterium tuberculosis	SINGLE PROTEIN	CHEMBL4270581	1	Scientific Literature	Eur J Med Chem	2018	None
CHEMBL4283172		0	528.40	1	3.85	6d	CC(C)(C)c1ccc(C(=O)NNC(=O)[C@H](Cc2ccc(O)cc2)NC(=O)c2ccc(Br)o2)cc1	MIC	'='	3.125	ug.mL-1				UO_0000274					False	CHEMBL4273843	Inhibition of replicating Mycobacterium tuberculosis H37Rv InhA assessed as cell growth inhibition after 7 days by MABA method	B	BAO_0000357	single protein format	Mycobacterium tuberculosis H37Rv	None	None	None	None	CHEMBL1849	Enoyl-[acyl-carrier-protein] reductase	Mycobacterium tuberculosis	SINGLE PROTEIN	CHEMBL4270581	1	Scientific Literature	Eur J Med Chem	2018	None
CHEMBL4277910		0	521.55	1	4.20	9i	O=C(N[C@@H](Cc1ccc(O)cc1)C(=O)NNC(=O)c1ccccc1F)c1ccc(-c2ccc(F)cc2)s1	MIC	'>'	25.0	ug.mL-1				UO_0000274					False	CHEMBL4273843	Inhibition of replicating Mycobacterium tuberculosis H37Rv InhA assessed as cell growth inhibition after 7 days by MABA method	B	BAO_0000357	single protein format	Mycobacterium tuberculosis H37Rv	None	None	None	None	CHEMBL1849	Enoyl-[acyl-carrier-protein] reductase	Mycobacterium tuberculosis	SINGLE PROTEIN	CHEMBL4270581	1	Scientific Literature	Eur J Med Chem	2018	None
CHEMBL4289553		0	335.39	0	4.31	2a	O=C(NNc1nc2ccccc2s1)c1ccc(-c2ccccc2)o1	MIC	'='	25.0	ug.mL-1				UO_0000274					False	CHEMBL4273843	Inhibition of replicating Mycobacterium tuberculosis H37Rv InhA assessed as cell growth inhibition after 7 days by MABA method	B	BAO_0000357	single protein format	Mycobacterium tuberculosis H37Rv	None	None	None	None	CHEMBL1849	Enoyl-[acyl-carrier-protein] reductase	Mycobacterium tuberculosis	SINGLE PROTEIN	CHEMBL4270581	1	Scientific Literature	Eur J Med Chem	2018	None
CHEMBL64	ISONIAZID	4	137.14	0	-0.31	Isoniazid	NNC(=O)c1ccncc1	MIC	'='	0.1	ug.mL-1				UO_0000274					False	CHEMBL4273843	Inhibition of replicating Mycobacterium tuberculosis H37Rv InhA assessed as cell growth inhibition after 7 days by MABA method	B	BAO_0000357	single protein format	Mycobacterium tuberculosis H37Rv	None	None	None	None	CHEMBL1849	Enoyl-[acyl-carrier-protein] reductase	Mycobacterium tuberculosis	SINGLE PROTEIN	CHEMBL4270581	1	Scientific Literature	Eur J Med Chem	2018	None
CHEMBL3956632		0	342.28	0	3.29	16	FC(F)(F)c1ccnc(-n2cc(-c3cnc4ccccc4n3)cn2)n1	Inhibition	'='	36.0	%				UO_0000187					False	CHEMBL3880091	Inhibition of Mycobacterium tuberculosis InhA using octenoyl-CoA as substrate assessed as decrease in NADH consumption at 40 uM measured for 10 mins relative to control	B	BAO_0000357	single protein format	Mycobacterium tuberculosis	None	None	None	None	CHEMBL1849	Enoyl-[acyl-carrier-protein] reductase	Mycobacterium tuberculosis	SINGLE PROTEIN	CHEMBL3879896	38	Patent Bioactivity Data		2002	None
CHEMBL3971007		0	296.35	0	3.21	27	O=C(Cc1ccccc1F)NCCc1c[nH]c2ccccc12	Inhibition	'='	47.0	%				UO_0000187					False	CHEMBL3880091	Inhibition of Mycobacterium tuberculosis InhA using octenoyl-CoA as substrate assessed as decrease in NADH consumption at 40 uM measured for 10 mins relative to control	B	BAO_0000357	single protein format	Mycobacterium tuberculosis	None	None	None	None	CHEMBL1849	Enoyl-[acyl-carrier-protein] reductase	Mycobacterium tuberculosis	SINGLE PROTEIN	CHEMBL3879896	38	Patent Bioactivity Data		2002	None
CHEMBL4103899		0	278.29	0	3.67	2f	O=C(/C=C/c1cnc2ccccc2n1)c1ccc(F)cc1	MIC	'='	25.0	ug.mL-1				UO_0000274					False	CHEMBL4039027	Inhibition of Mycobacterium tuberculosis H37Rv enoyl ACP reductase assessed as reduction in bacterial growth after 5 days by microplate alamar blue assay	B	BAO_0000357	single protein format	Mycobacterium tuberculosis H37Rv	None	None	None	None	CHEMBL1849	Enoyl-[acyl-carrier-protein] reductase	Mycobacterium tuberculosis	SINGLE PROTEIN	CHEMBL4038288	1	Scientific Literature	Bioorg Med Chem Lett	2017	None
CHEMBL4083072		0	261.28	0	2.92	2g	O=C(/C=C/c1cnc2ccccc2n1)c1ccncc1	MIC	'='	6.25	ug.mL-1				UO_0000274					False	CHEMBL4039027	Inhibition of Mycobacterium tuberculosis H37Rv enoyl ACP reductase assessed as reduction in bacterial growth after 5 days by microplate alamar blue assay	B	BAO_0000357	single protein format	Mycobacterium tuberculosis H37Rv	None	None	None	None	CHEMBL1849	Enoyl-[acyl-carrier-protein] reductase	Mycobacterium tuberculosis	SINGLE PROTEIN	CHEMBL4038288	1	Scientific Literature	Bioorg Med Chem Lett	2017	None
CHEMBL4292300		0	368.41	0	3.45	3h	CSc1ccc(-c2ccc(C(=O)NNC(=O)c3ccc(O)cc3)o2)cc1	MIC	'='	0.78	ug.mL-1				UO_0000274					False	CHEMBL4273843	Inhibition of replicating Mycobacterium tuberculosis H37Rv InhA assessed as cell growth inhibition after 7 days by MABA method	B	BAO_0000357	single protein format	Mycobacterium tuberculosis H37Rv	None	None	None	None	CHEMBL1849	Enoyl-[acyl-carrier-protein] reductase	Mycobacterium tuberculosis	SINGLE PROTEIN	CHEMBL4270581	1	Scientific Literature	Eur J Med Chem	2018	None
[truncated: 77 more rows]
