# Supplementary material for: PyRMD Studio: A Unified Suite for Next-Generation, AI-Powered Virtual Screening
Source: J Chem Inf Model. 2026 May 19;66(11):6197–203. doi: 10.1021/acs.jcim.6c00648 (PMC13250901; doi:10.1021/acs.jcim.6c00648)
Supplement: Supplementary file 1 [file ci6c00648_si_001.zip › DATA/jak2_chembl.csv]

Molecule ChEMBL ID	Molecule Name	Molecule Max Phase	Molecular Weight	#RO5 Violations	AlogP	Compound Key	Smiles	Standard Type	Standard Relation	Standard Value	Standard Units	pChEMBL Value	Data Validity Comment	Comment	Uo Units	Ligand Efficiency BEI	Ligand Efficiency LE	Ligand Efficiency LLE	Ligand Efficiency SEI	Potential Duplicate	Assay ChEMBL ID	Assay Description	Assay Type	BAO Format ID	BAO Label	Assay Organism	Assay Tissue ChEMBL ID	Assay Tissue Name	Assay Cell Type	Assay Subcellular Fraction	Target ChEMBL ID	Target Name	Target Organism	Target Type	Document ChEMBL ID	Source ID	Source Description	Document Journal	Document Year	Cell ChEMBL ID
CHEMBL515560		0	406.45	0	3.38	12w	COc1ccc(/C=N/Nc2[nH]nc(C)c2C(=O)Nc2cccc(NC(C)=O)c2)cc1	Inhibition	'='	56.0	%				UO_0000187					False	CHEMBL1006314	Inhibition of JAK2 at 1 uM relative to control	B	BAO_0000357	single protein format	None	None	None	None	None	CHEMBL2971	Tyrosine-protein kinase JAK2	Homo sapiens	SINGLE PROTEIN	CHEMBL1140919	1	Scientific Literature	J. Med. Chem.	2009	None
CHEMBL535	SUNITINIB	4	398.48	0	3.33	SU-11248	CCN(CC)CCNC(=O)c1c(C)[nH]c(/C=C2\C(=O)Nc3ccc(F)cc32)c1C	Kd	'='	940.0	nM	6.03			UO_0000065	15.12	0.28	2.70	7.80	False	CHEMBL860903	Average Binding Constant for JAK2 (Kin.Dom. 2); NA=Not Active at 10 uM	B	BAO_0000357	single protein format	Homo sapiens	None	None	None	None	CHEMBL2971	Tyrosine-protein kinase JAK2	Homo sapiens	SINGLE PROTEIN	CHEMBL1144455	1	Scientific Literature	Nat. Biotechnol.	2005	None
CHEMBL249097		0	335.37	0	3.08	9	Cc1ccc(O)cc1Nc1ccnc(Nc2cccc(C(N)=O)c2)n1	Activity	'='	19.4	%				UO_0000187					False	CHEMBL1025741	Binding affinity to human JAK2 at 10 uM relative to control	B	BAO_0000357	single protein format	Homo sapiens	None	None	None	None	CHEMBL2971	Tyrosine-protein kinase JAK2	Homo sapiens	SINGLE PROTEIN	CHEMBL1151712	1	Scientific Literature	J. Med. Chem.	2008	None
CHEMBL514582		0	410.46	0	1.45	4	NC(=O)c1ccc(-c2cc(C(N)=O)c(N)c(-c3ccc(S(N)(=O)=O)cc3)c2)cc1	Activity	'='	14.0	%				UO_0000187					False	CHEMBL1025741	Binding affinity to human JAK2 at 10 uM relative to control	B	BAO_0000357	single protein format	Homo sapiens	None	None	None	None	CHEMBL2971	Tyrosine-protein kinase JAK2	Homo sapiens	SINGLE PROTEIN	CHEMBL1151712	1	Scientific Literature	J. Med. Chem.	2008	None
CHEMBL461140		0	401.47	0	3.42	17	CN(C)CCOc1ccc(/C=C/c2cc(-c3cc4c(=O)[nH]cnc4[nH]3)ccn2)cc1	IC50	'='	3600.0	nM	5.44			UO_0000065	13.56	0.25	2.02	6.26	False	CHEMBL955790	Inhibition of JAK2	B	BAO_0000357	single protein format	None	None	None	None	None	CHEMBL2971	Tyrosine-protein kinase JAK2	Homo sapiens	SINGLE PROTEIN	CHEMBL1152141	1	Scientific Literature	Bioorg. Med. Chem. Lett.	2008	None
CHEMBL2181086		0	501.63	2	5.16	21l, 85:15 trans/cis mixture	CCN(CC)CCC(=O)Nc1cc2cc(c1)Nc1nccc(n1)-c1cccc(c1)COCC=CCOC2	IC50	'='	44.0	nM	7.36			UO_0000065	14.67	0.27	2.20	8.30	False	CHEMBL2184201	Inhibition of recombinant JAK2 using Poly (Glu,Ala,Tyr) as substrate after 2 hrs by luminescence assay	B	BAO_0000357	single protein format	None	None	None	None	None	CHEMBL2971	Tyrosine-protein kinase JAK2	Homo sapiens	SINGLE PROTEIN	CHEMBL2176955	1	Scientific Literature	J. Med. Chem.	2011	None
CHEMBL2181326		0	535.67	1	3.96	17g, 85:15 trans/cis mixture	CCS(=O)(=O)N1CCN(c2ccc3cc2COCC=CCOCc2cccc(c2)-c2ccnc(n2)N3)CC1	IC50	'='	150.0	nM	6.82			UO_0000065	12.74	0.25	2.86	7.04	False	CHEMBL2184201	Inhibition of recombinant JAK2 using Poly (Glu,Ala,Tyr) as substrate after 2 hrs by luminescence assay	B	BAO_0000357	single protein format	None	None	None	None	None	CHEMBL2971	Tyrosine-protein kinase JAK2	Homo sapiens	SINGLE PROTEIN	CHEMBL2176955	1	Scientific Literature	J. Med. Chem.	2011	None
CHEMBL2181321		0	444.54	0	4.33	17a, 85:15 trans/cis mixture	C1=CCOCc2cc(ccc2N2CCOCC2)Nc2nccc(n2)-c2cccc(c2)COC1	IC50	'='	60.0	nM	7.22			UO_0000065	16.25	0.30	2.89	10.51	False	CHEMBL2184201	Inhibition of recombinant JAK2 using Poly (Glu,Ala,Tyr) as substrate after 2 hrs by luminescence assay	B	BAO_0000357	single protein format	None	None	None	None	None	CHEMBL2971	Tyrosine-protein kinase JAK2	Homo sapiens	SINGLE PROTEIN	CHEMBL2176955	1	Scientific Literature	J. Med. Chem.	2011	None
CHEMBL1080955		0	426.52	0	4.28	8	Cc1nccn1Cc1ccc(-c2ccnc(Nc3ccc(N4CCOCC4)cc3)n2)cc1	IC50	'='	81.0	nM	7.09			UO_0000065	16.63	0.30	2.81	10.41	False	CHEMBL1107753	Inhibition of GST-tagged JAK2 kinase	B	BAO_0000357	single protein format	None	None	None	None	None	CHEMBL2971	Tyrosine-protein kinase JAK2	Homo sapiens	SINGLE PROTEIN	CHEMBL1154287	1	Scientific Literature	Bioorg. Med. Chem. Lett.	2009	None
CHEMBL1078274		0	378.43	0	3.44	12	COc1cc(-c2ccnc(Nc3ccc(N4CCOCC4)cc3)n2)ccc1O	IC50	'='	3.0	nM	8.52			UO_0000065	22.52	0.42	5.08	10.69	False	CHEMBL1107753	Inhibition of GST-tagged JAK2 kinase	B	BAO_0000357	single protein format	None	None	None	None	None	CHEMBL2971	Tyrosine-protein kinase JAK2	Homo sapiens	SINGLE PROTEIN	CHEMBL1154287	1	Scientific Literature	Bioorg. Med. Chem. Lett.	2009	None
CHEMBL1079121		0	482.47	0	4.00	35	N#CCNC(=O)c1ccc(-c2ccnc(Nc3ccc(N4CCOCC4)c(C(F)(F)F)c3)n2)cc1	IC50	'='	374.0	nM	6.43			UO_0000065	13.32	0.25	2.43	6.23	False	CHEMBL1107753	Inhibition of GST-tagged JAK2 kinase	B	BAO_0000357	single protein format	None	None	None	None	None	CHEMBL2971	Tyrosine-protein kinase JAK2	Homo sapiens	SINGLE PROTEIN	CHEMBL1154287	1	Scientific Literature	Bioorg. Med. Chem. Lett.	2009	None
CHEMBL221959	TOFACITINIB	4	312.38	0	1.54	CP-690550	C[C@@H]1CCN(C(=O)CC#N)C[C@@H]1N(C)c1ncnc2[nH]ccc12	IC50	'='	33.0	nM	7.48			UO_0000065	23.95	0.44	5.94	8.41	False	CHEMBL1107753	Inhibition of GST-tagged JAK2 kinase	B	BAO_0000357	single protein format	None	None	None	None	None	CHEMBL2971	Tyrosine-protein kinase JAK2	Homo sapiens	SINGLE PROTEIN	CHEMBL1154287	1	Scientific Literature	Bioorg. Med. Chem. Lett.	2009	None
CHEMBL91829	RUBOXISTAURIN	3	468.56	0	3.51	LY-333531	CN(C)C[C@@H]1CCn2cc(c3ccccc32)C2=C(C(=O)NC2=O)c2cn(c3ccccc23)CCO1	Kd						Not Active						False	CHEMBL860903	Average Binding Constant for JAK2 (Kin.Dom. 2); NA=Not Active at 10 uM	B	BAO_0000357	single protein format	Homo sapiens	None	None	None	None	CHEMBL2971	Tyrosine-protein kinase JAK2	Homo sapiens	SINGLE PROTEIN	CHEMBL1144455	1	Scientific Literature	Nat. Biotechnol.	2005	None
CHEMBL562943		0	491.82	1	6.73	26a	Clc1nccc2c1-c1[nH]c3ccc(Br)cc3c1CCN2CCc1c[nH]c2ccccc12	IC50						Not Determined						False	CHEMBL1036442	Inhibition of recombinant JAK2	B	BAO_0000357	single protein format	None	None	None	None	None	CHEMBL2971	Tyrosine-protein kinase JAK2	Homo sapiens	SINGLE PROTEIN	CHEMBL1151875	1	Scientific Literature	Bioorg. Med. Chem.	2009	None
CHEMBL1091190		0	561.66	1	4.10	11	COc1cc(-c2cnc3cc(C)cc(-c4ccc(CC(=O)N5CCS(=O)(=O)CC5)cc4)c3n2)cc(OC)c1OC	IC50	'='	4200.0	nM	5.38			UO_0000065	9.57	0.18	1.28	4.98	False	CHEMBL1116984	Inhibition of recombinant GST tagged JAK2 protein after 60 mins using FITC-GGEEEEYFELVKKKK-NH2 substrate	B	BAO_0000357	single protein format	None	None	None	None	None	CHEMBL2971	Tyrosine-protein kinase JAK2	Homo sapiens	SINGLE PROTEIN	CHEMBL1156975	1	Scientific Literature	Bioorg. Med. Chem. Lett.	2010	None
CHEMBL1290423		0	361.40	0	2.06	26	O=c1[nH]ccc2nc(NCC3CCS(=O)(=O)C3)c3ccc(F)cc3c12	IC50	'='	512.0	nM	6.29			UO_0000065	17.41	0.34	4.23	6.84	False	CHEMBL1291235	Inhibition of JAK2 in cell-free system	B	BAO_0000357	single protein format	None	None	None	None	None	CHEMBL2971	Tyrosine-protein kinase JAK2	Homo sapiens	SINGLE PROTEIN	CHEMBL1287746	1	Scientific Literature	Bioorg. Med. Chem. Lett.	2010	None
CHEMBL1288720		0	271.30	0	3.04	35	CC(C)Nc1nc2cc[nH]c(=O)c2c2cc(F)ccc12	IC50	'='	139.0	nM	6.86			UO_0000065	25.27	0.47	3.82	11.87	False	CHEMBL1291235	Inhibition of JAK2 in cell-free system	B	BAO_0000357	single protein format	None	None	None	None	None	CHEMBL2971	Tyrosine-protein kinase JAK2	Homo sapiens	SINGLE PROTEIN	CHEMBL1287746	1	Scientific Literature	Bioorg. Med. Chem. Lett.	2010	None
CHEMBL228043		0	360.01	0	3.51	LFM-A13	C/C(O)=C(\C#N)C(=O)Nc1cc(Br)ccc1Br	IC50	'>'	500000.0	nM		Outside typical range		UO_0000065					False	CHEMBL920666	Inhibition of JAK2	B	BAO_0000357	single protein format	Homo sapiens	None	None	None	None	CHEMBL2971	Tyrosine-protein kinase JAK2	Homo sapiens	SINGLE PROTEIN	CHEMBL1144565	1	Scientific Literature	Bioorg. Med. Chem.	2007	None
CHEMBL221376		0	396.46	0	3.78	29	C[C@H](Nc1cc(-c2cnn(C)c2)nc(-n2cnc3ccncc32)n1)c1ccccc1	IC50	'='	77.0	nM	7.11			UO_0000065	17.94	0.32	3.33	8.24	False	CHEMBL908418	Inhibition of JAK2	B	BAO_0000357	single protein format	Homo sapiens	None	None	None	None	CHEMBL2971	Tyrosine-protein kinase JAK2	Homo sapiens	SINGLE PROTEIN	CHEMBL1139695	1	Scientific Literature	Bioorg. Med. Chem. Lett.	2006	None
CHEMBL222028		0	315.38	0	3.99	15	C[C@H](Nc1ccnc(-n2ccc3ccncc32)n1)c1ccccc1	IC50	'>'	10000.0	nM				UO_0000065					False	CHEMBL908418	Inhibition of JAK2	B	BAO_0000357	single protein format	Homo sapiens	None	None	None	None	CHEMBL2971	Tyrosine-protein kinase JAK2	Homo sapiens	SINGLE PROTEIN	CHEMBL1139695	1	Scientific Literature	Bioorg. Med. Chem. Lett.	2006	None
CHEMBL253292		0	489.41	1	5.89	1	CCN(CC)CCOc1ccc(Nc2cc(NC(=O)Nc3c(Cl)cccc3Cl)ncn2)cc1	IC50	'>'	10000.0	nM				UO_0000065					False	CHEMBL928476	Inhibition of JAK2	B	BAO_0000357	single protein format	None	None	None	None	None	CHEMBL2971	Tyrosine-protein kinase JAK2	Homo sapiens	SINGLE PROTEIN	CHEMBL1141507	1	Scientific Literature	Bioorg. Med. Chem. Lett.	2008	None
CHEMBL554	LAPATINIB	4	581.07	2	6.14	GW-2016	CS(=O)(=O)CCNCc1ccc(-c2ccc3ncnc(Nc4ccc(OCc5cccc(F)c5)c(Cl)c4)c3c2)o1	Kd						Not Active						False	CHEMBL860903	Average Binding Constant for JAK2 (Kin.Dom. 2); NA=Not Active at 10 uM	B	BAO_0000357	single protein format	Homo sapiens	None	None	None	None	CHEMBL2971	Tyrosine-protein kinase JAK2	Homo sapiens	SINGLE PROTEIN	CHEMBL1144455	1	Scientific Literature	Nat. Biotechnol.	2005	None
CHEMBL2414548		0	343.43	0	4.97	18	Cc1cc(Nc2nc3cccc(-c4cccc(C(C)C)c4)n3n2)ccn1	IC50	'='	190.0	nM	6.72			UO_0000065	19.57	0.35	1.75	12.20	False	CHEMBL2415128	Inhibition of JAK2 in human SET2 cells assessed as reduction of phosphorylated STAT5 level	B	BAO_0000219	cell-based format	Homo sapiens	None	None	SET2	None	CHEMBL2971	Tyrosine-protein kinase JAK2	Homo sapiens	SINGLE PROTEIN	CHEMBL2412966	1	Scientific Literature	Bioorg. Med. Chem. Lett.	2013	None
CHEMBL275666		0	483.47	1	5.88	SB-253226	Fc1ccc(-c2ncn(C3CCNCC3)c2-c2ccnc(Oc3cccc(C(F)(F)F)c3)n2)cc1	Inhibition	'='	1.58	%				UO_0000187					False	CHEMBL1962118	GSK_PKIS: JAK2 mean inhibition at 0.1 uM [Nanosyn]	B	BAO_0000357	single protein format	None	None	None	None	None	CHEMBL2971	Tyrosine-protein kinase JAK2	Homo sapiens	SINGLE PROTEIN	CHEMBL1961873	16	GSK Published Kinase Inhibitor Set			None
CHEMBL1835148		0	413.49	0	3.45	59	NC(=O)c1cnc(NC(C2CC2)C2CC2)c2c1[nH]c1cc(-c3cnc(N)cn3)ccc12	IC50	'='	100.0	nM	7.00			UO_0000065	16.93	0.31	3.55	5.16	False	CHEMBL1840130	Inhibition of JAK2-mediated STAT5 phosphorylation in human HEL 92.1.7 irf1-bla cells	B	BAO_0000219	cell-based format	None	None	None	HEL	None	CHEMBL2971	Tyrosine-protein kinase JAK2	Homo sapiens	SINGLE PROTEIN	CHEMBL1833803	1	Scientific Literature	J. Med. Chem.	2011	CHEMBL3308090
CHEMBL1835143		0	428.42	0	3.97	54	Cn1cc(-c2ccc3c(c2)[nH]c2c(C(N)=O)cnc(N[C@@H](C4CC4)C(F)(F)F)c23)cn1	IC50	'='	530.0	nM	6.28			UO_0000065	14.65	0.28	2.31	6.18	False	CHEMBL1840130	Inhibition of JAK2-mediated STAT5 phosphorylation in human HEL 92.1.7 irf1-bla cells	B	BAO_0000219	cell-based format	None	None	None	HEL	None	CHEMBL2971	Tyrosine-protein kinase JAK2	Homo sapiens	SINGLE PROTEIN	CHEMBL1833803	1	Scientific Literature	J. Med. Chem.	2011	CHEMBL3308090
CHEMBL217937		0	330.40	0	3.69	16	Cc1nc2ccncc2n1-c1nccc(N[C@@H](C)c2ccccc2)n1	IC50	'>'	10000.0	nM				UO_0000065					False	CHEMBL908418	Inhibition of JAK2	B	BAO_0000357	single protein format	Homo sapiens	None	None	None	None	CHEMBL2971	Tyrosine-protein kinase JAK2	Homo sapiens	SINGLE PROTEIN	CHEMBL1139695	1	Scientific Literature	Bioorg. Med. Chem. Lett.	2006	None
CHEMBL1572967		0	317.10	0	2.50	SID17402822	O=C(OCn1ncc(Cl)c(Cl)c1=O)c1ccc(F)cc1	IC50	'='	1138.0	nM	5.94		Active	UO_0000065					False	CHEMBL1613998	PUBCHEM_BIOASSAY: Luminescent counterscreen for inhibitors of the Janus kinase 2 mutant JAK2V617F: dose response cell-based high throughput screening assay for inhibitors of parental Ba/F3 cell viability. (Class of assay: confirmatory) [Related pubchem assays: 1446 (Primary screen.), 1486 (Counterscreen in triplicate.), 1691 (Dose response.)]	F	BAO_0000219	cell-based format	Homo sapiens	None	None	BaF3	None	CHEMBL2971	Tyrosine-protein kinase JAK2	Homo sapiens	SINGLE PROTEIN	CHEMBL1201862	7	PubChem BioAssays			CHEMBL3307634
CHEMBL1080111		0	402.39	0	2.97	21f	O=c1[nH]c2cnc(-n3cnc4ccccc43)nc2n1C1CCOc2c(F)cccc21	IC50	'='	285.0	nM	6.54			UO_0000065	16.27	0.30	3.58	7.22	False	CHEMBL1102456	Inhibition of human JAK2 (532-1132) by time resolved fluorescence assay	B	BAO_0000357	single protein format	Homo sapiens	None	None	None	None	CHEMBL2971	Tyrosine-protein kinase JAK2	Homo sapiens	SINGLE PROTEIN	CHEMBL1154364	1	Scientific Literature	Bioorg. Med. Chem. Lett.	2009	None
CHEMBL1079525		0	384.40	0	2.83	21a	O=c1[nH]c2cnc(-n3cnc4ccccc43)nc2n1C1CCOc2ccccc21	IC50	'='	170.0	nM	6.77			UO_0000065	17.61	0.32	3.94	7.47	False	CHEMBL1102456	Inhibition of human JAK2 (532-1132) by time resolved fluorescence assay	B	BAO_0000357	single protein format	Homo sapiens	None	None	None	None	CHEMBL2971	Tyrosine-protein kinase JAK2	Homo sapiens	SINGLE PROTEIN	CHEMBL1154364	1	Scientific Literature	Bioorg. Med. Chem. Lett.	2009	None
CHEMBL220484		0	350.38	0	2.92	32	COC[C@H](C)Nc1cc(-c2ccoc2)nc(-n2cnc3ccncc32)n1	IC50	'='	446.0	nM	6.35			UO_0000065	18.13	0.33	3.43	6.99	False	CHEMBL908418	Inhibition of JAK2	B	BAO_0000357	single protein format	Homo sapiens	None	None	None	None	CHEMBL2971	Tyrosine-protein kinase JAK2	Homo sapiens	SINGLE PROTEIN	CHEMBL1139695	1	Scientific Literature	Bioorg. Med. Chem. Lett.	2006	None
CHEMBL220483		0	452.52	1	5.07	28	COc1ccc(-c2cc(N[C@@H](C)c3ccccc3)nc(-n3cnc4ccncc43)n2)cc1OC	IC50	'='	12.0	nM	7.92			UO_0000065	17.50	0.32	2.85	9.11	False	CHEMBL908418	Inhibition of JAK2	B	BAO_0000357	single protein format	Homo sapiens	None	None	None	None	CHEMBL2971	Tyrosine-protein kinase JAK2	Homo sapiens	SINGLE PROTEIN	CHEMBL1139695	1	Scientific Literature	Bioorg. Med. Chem. Lett.	2006	None
CHEMBL3929482		0	460.62	1	5.97	Table1, R15C1	CCCC(Nc1cncc(-c2ccc(OCCCN3CCCC3)c(OC)c2)n1)c1ccccc1	Inhibition	'>'	50.0	%				UO_0000187					False	CHEMBL3883122	Inhibition of TEL-fused JAK2 kinase domain (2994 to 3914 nucleotide) (unknown origin) expressed in mouse BaF3 cells assessed as decrease in cell growth at 20 uM after 40 hrs by MTT assay relative to control	B	BAO_0000219	cell-based format	Homo sapiens	None	None	BaF3	None	CHEMBL2971	Tyrosine-protein kinase JAK2	Homo sapiens	SINGLE PROTEIN	CHEMBL3882736	38	Patent Bioactivity Data		2011	CHEMBL3307634
CHEMBL3951864		0	567.55	1	4.69	281	N#CCC1(n2ccc(-c3ncnc4[nH]ccc34)c2)CN(C2CCN(C(=O)c3cccc(OC(F)(F)F)c3F)CC2)C1	IC50	'>'	10.0	nM				UO_0000065					False	CHEMBL3880335	Inhibition of human N-terminal His-tagged JAK2 catalytic domain (828 to 1132 residues) expressed in baculovirus infected insect cells assessed as decrease in phosphorylation of biotinylated peptide substrate after 1 hr in presence of 1 mM ATP by HTRF method	B	BAO_0000219	cell-based format	Homo sapiens	None	None	None	None	CHEMBL2971	Tyrosine-protein kinase JAK2	Homo sapiens	SINGLE PROTEIN	CHEMBL3879909	38	Patent Bioactivity Data		2014	None
CHEMBL3911659		0	563.59	1	4.77	285	Cc1nc(C(F)(F)F)ccc1NC(=O)N1CCC(N2CC(CC#N)(n3ccc(-c4ncnc5[nH]ccc45)c3)C2)CC1	IC50	'>'	10.0	nM				UO_0000065					False	CHEMBL3880335	Inhibition of human N-terminal His-tagged JAK2 catalytic domain (828 to 1132 residues) expressed in baculovirus infected insect cells assessed as decrease in phosphorylation of biotinylated peptide substrate after 1 hr in presence of 1 mM ATP by HTRF method	B	BAO_0000219	cell-based format	Homo sapiens	None	None	None	None	CHEMBL2971	Tyrosine-protein kinase JAK2	Homo sapiens	SINGLE PROTEIN	CHEMBL3879909	38	Patent Bioactivity Data		2014	None
CHEMBL3961053		0	545.64	1	4.09	45	O=C(NO)C1CCN(CCOc2ccc3cc2COC/C=C/COCc2cccc(c2)-c2ccnc(n2)N3)CC1	IC50	'='	0.97	nM	9.01			UO_0000065	16.52	0.31	4.92	7.63	False	CHEMBL3877344	Inhibition of JAK2 (unknown origin) preincubated for 20 mins followed by [33P]ATP addition measured after 120 mins by Hotspot assay	B	BAO_0000357	single protein format	Homo sapiens	None	None	None	None	CHEMBL2971	Tyrosine-protein kinase JAK2	Homo sapiens	SINGLE PROTEIN	CHEMBL3877241	1	Scientific Literature	J Med Chem	2016	None
CHEMBL3942555		0	476.53	0	4.15	48	O=C(CCCOc1ccc2cc1COC/C=C/COCc1cccc(c1)-c1ccnc(n1)N2)NO	IC50	'='	4.7	nM	8.33			UO_0000065	17.48	0.32	4.18	7.25	False	CHEMBL3877344	Inhibition of JAK2 (unknown origin) preincubated for 20 mins followed by [33P]ATP addition measured after 120 mins by Hotspot assay	B	BAO_0000357	single protein format	Homo sapiens	None	None	None	None	CHEMBL2971	Tyrosine-protein kinase JAK2	Homo sapiens	SINGLE PROTEIN	CHEMBL3877241	1	Scientific Literature	J Med Chem	2016	None
CHEMBL3911929		0	475.55	1	5.12	38	O=C(O)CCCCOc1ccc2cc1COC/C=C/COCc1cccc(c1)-c1ccnc(n1)N2	IC50	'<'	39.0	nM				UO_0000065					False	CHEMBL3877345	Inhibition of JAK2 (unknown origin)	B	BAO_0000357	single protein format	Homo sapiens	None	None	None	None	CHEMBL2971	Tyrosine-protein kinase JAK2	Homo sapiens	SINGLE PROTEIN	CHEMBL3877241	1	Scientific Literature	J Med Chem	2016	None
CHEMBL591924		0	585.58	2	7.01	8	COc1ccccc1NC(=O)CC(Nc1ccc(Oc2ccnc3cc(-c4cn(C)cn4)sc23)c(F)c1)C(F)(F)F	Inhibition	'<'	50.0	%				UO_0000187					False	CHEMBL1067028	Inhibition of human JAK2 at 0.1 uM	B	BAO_0000357	single protein format	Homo sapiens	None	None	None	None	CHEMBL2971	Tyrosine-protein kinase JAK2	Homo sapiens	SINGLE PROTEIN	CHEMBL1156855	1	Scientific Literature	Bioorg. Med. Chem. Lett.	2010	None
CHEMBL3895426		0	440.53	0	1.17	254	CS(=O)(=O)N1CCC(N2CC(CC#N)(n3cc(-c4ncnc5[nH]ccc45)cn3)C2)CC1	IC50	'>'	10.0	nM				UO_0000065					False	CHEMBL3880335	Inhibition of human N-terminal His-tagged JAK2 catalytic domain (828 to 1132 residues) expressed in baculovirus infected insect cells assessed as decrease in phosphorylation of biotinylated peptide substrate after 1 hr in presence of 1 mM ATP by HTRF method	B	BAO_0000219	cell-based format	Homo sapiens	None	None	None	None	CHEMBL2971	Tyrosine-protein kinase JAK2	Homo sapiens	SINGLE PROTEIN	CHEMBL3879909	38	Patent Bioactivity Data		2014	None
CHEMBL3968145		0	501.54	1	3.93	277	N#CCC1(n2ccc(-c3ncnc4[nH]ccc34)c2)CN(C2CCN(C(=O)c3ccc(F)c(F)c3)CC2)C1	IC50	'>'	10.0	nM				UO_0000065					False	CHEMBL3880335	Inhibition of human N-terminal His-tagged JAK2 catalytic domain (828 to 1132 residues) expressed in baculovirus infected insect cells assessed as decrease in phosphorylation of biotinylated peptide substrate after 1 hr in presence of 1 mM ATP by HTRF method	B	BAO_0000219	cell-based format	Homo sapiens	None	None	None	None	CHEMBL2971	Tyrosine-protein kinase JAK2	Homo sapiens	SINGLE PROTEIN	CHEMBL3879909	38	Patent Bioactivity Data		2014	None
CHEMBL3890434		0	549.56	1	4.46	307	N#CCC1(n2cc(-c3ccnc4[nH]ccc34)cn2)CN(C2CCN(C(=O)Nc3ccncc3C(F)(F)F)CC2)C1	IC50	'>'	50.0	nM				UO_0000065					False	CHEMBL3880335	Inhibition of human N-terminal His-tagged JAK2 catalytic domain (828 to 1132 residues) expressed in baculovirus infected insect cells assessed as decrease in phosphorylation of biotinylated peptide substrate after 1 hr in presence of 1 mM ATP by HTRF method	B	BAO_0000219	cell-based format	Homo sapiens	None	None	None	None	CHEMBL2971	Tyrosine-protein kinase JAK2	Homo sapiens	SINGLE PROTEIN	CHEMBL3879909	38	Patent Bioactivity Data		2014	None
CHEMBL3954167		0	586.98	1	4.86	326	N#CCC1(n2cc(-c3c(F)cnc4[nH]ccc34)cn2)CN(C2CCN(C(=O)c3cc(C(F)(F)F)ncc3Cl)CC2)C1	IC50	'>'	10.0	nM				UO_0000065					False	CHEMBL3880335	Inhibition of human N-terminal His-tagged JAK2 catalytic domain (828 to 1132 residues) expressed in baculovirus infected insect cells assessed as decrease in phosphorylation of biotinylated peptide substrate after 1 hr in presence of 1 mM ATP by HTRF method	B	BAO_0000219	cell-based format	Homo sapiens	None	None	None	None	CHEMBL2971	Tyrosine-protein kinase JAK2	Homo sapiens	SINGLE PROTEIN	CHEMBL3879909	38	Patent Bioactivity Data		2014	None
CHEMBL3937622		0	548.66	1	2.98	369	CN(C)Cc1cc(C#N)cc(C(=O)N2CCC(N3CC(CC#N)(n4cc(-c5ncnc6[nH]ccc56)cn4)C3)CC2)c1	IC50	'>'	100.0	nM				UO_0000065					False	CHEMBL3880335	Inhibition of human N-terminal His-tagged JAK2 catalytic domain (828 to 1132 residues) expressed in baculovirus infected insect cells assessed as decrease in phosphorylation of biotinylated peptide substrate after 1 hr in presence of 1 mM ATP by HTRF method	B	BAO_0000219	cell-based format	Homo sapiens	None	None	None	None	CHEMBL2971	Tyrosine-protein kinase JAK2	Homo sapiens	SINGLE PROTEIN	CHEMBL3879909	38	Patent Bioactivity Data		2014	None
CHEMBL3958544		0	621.67	1	3.70	373	CCN(CC)Cc1cc(C(=O)N2CCC(N3CC(CC#N)(n4cc(-c5ncnc6[nH]ccc56)cn4)C3)CC2)nc(C(F)(F)F)n1	IC50	'>'	10.0	nM				UO_0000065					False	CHEMBL3880335	Inhibition of human N-terminal His-tagged JAK2 catalytic domain (828 to 1132 residues) expressed in baculovirus infected insect cells assessed as decrease in phosphorylation of biotinylated peptide substrate after 1 hr in presence of 1 mM ATP by HTRF method	B	BAO_0000219	cell-based format	Homo sapiens	None	None	None	None	CHEMBL2971	Tyrosine-protein kinase JAK2	Homo sapiens	SINGLE PROTEIN	CHEMBL3879909	38	Patent Bioactivity Data		2014	None
CHEMBL3920539		0	1093.73	1	3.40	378	N#CCC1(n2cc(-c3ncnc4[nH]ccc34)cn2)CN(C2CCN(C(=O)c3cc(CN4CC[C@@H](F)C4)nc(C(F)(F)F)n3)CC2)C1.O=C(O)C(F)(F)F.O=C(O)C(F)(F)F.O=C(O)C(F)(F)F.O=C(O)C(F)(F)F	IC50	'>'	10.0	nM				UO_0000065					False	CHEMBL3880335	Inhibition of human N-terminal His-tagged JAK2 catalytic domain (828 to 1132 residues) expressed in baculovirus infected insect cells assessed as decrease in phosphorylation of biotinylated peptide substrate after 1 hr in presence of 1 mM ATP by HTRF method	B	BAO_0000219	cell-based format	Homo sapiens	None	None	None	None	CHEMBL2971	Tyrosine-protein kinase JAK2	Homo sapiens	SINGLE PROTEIN	CHEMBL3879909	38	Patent Bioactivity Data		2014	None
CHEMBL3800186		0	351.41	0	2.72	14c	Cn1c(C(N)=O)cc2c(-c3ccc(NC(=O)C(C)(C)C)cc3)ncnc21	IC50	'='	910.0	nM	6.04			UO_0000065	17.19	0.32	3.32	5.87	False	CHEMBL3802364	Inhibition of JAK2 in GMCSF-stimulated human TF1 cells assessed as suppression of STAT5 phosphorylation preincubated for 2 hrs followed by GMCSF stimulation for 50 mins by FACS reader analysis	B	BAO_0000219	cell-based format	Homo sapiens	None	None	TF-1	None	CHEMBL2971	Tyrosine-protein kinase JAK2	Homo sapiens	SINGLE PROTEIN	CHEMBL3797127	1	Scientific Literature	Bioorg. Med. Chem. Lett.	2016	CHEMBL3307972
CHEMBL3799424		0	400.44	0	3.95	12a	CC(=O)Nc1ccc(-c2ncnc3c2cc(C(=O)OCc2ccccc2)n3C)cc1	IC50						Not Determined						False	CHEMBL3802364	Inhibition of JAK2 in GMCSF-stimulated human TF1 cells assessed as suppression of STAT5 phosphorylation preincubated for 2 hrs followed by GMCSF stimulation for 50 mins by FACS reader analysis	B	BAO_0000219	cell-based format	Homo sapiens	None	None	TF-1	None	CHEMBL2971	Tyrosine-protein kinase JAK2	Homo sapiens	SINGLE PROTEIN	CHEMBL3797127	1	Scientific Literature	Bioorg. Med. Chem. Lett.	2016	CHEMBL3307972
CHEMBL210618		0	356.38	0	2.13	6o	CCOc1nc(NC(=O)Cc2cc(OC)ccc2OC)cc(N)c1C#N	Ki	'>'	1500.0	nM				UO_0000065					False	CHEMBL861308	Inhibition of JAK2	B	BAO_0000357	single protein format	Homo sapiens	None	None	None	None	CHEMBL2971	Tyrosine-protein kinase JAK2	Homo sapiens	SINGLE PROTEIN	CHEMBL1148638	1	Scientific Literature	J. Med. Chem.	2006	None
CHEMBL3403548		0	395.77	0	3.75	21	CNc1cc(-c2cc(C(N)=O)n(-c3cc(C(F)(F)F)ccc3Cl)c2)ncn1	IC50	'='	331.0	nM	6.48			UO_0000065	16.37	0.33	2.73	7.55	False	CHEMBL3404501	Inhibition of recombinant epitope-tagged JAK2 (808 to 1132) (unknown origin) using LPLDKDYYVVREPGQ as substrate by beta-countiing analysis in presence of 33P-gamma-ATP	B	BAO_0000357	single protein format	Homo sapiens	None	None	None	None	CHEMBL2971	Tyrosine-protein kinase JAK2	Homo sapiens	SINGLE PROTEIN	CHEMBL3400063	1	Scientific Literature	Bioorg. Med. Chem.	2015	None
CHEMBL3427178		0	322.41	0	3.03	10	COc1ccc2nc(C3=N[C@H](C(=O)O)C(C)(C)S3)sc2c1	Activity	'='	92.0	%				UO_0000187					False	CHEMBL3428247	Inhibition of JAK2 (unknown origin) assessed as remaining activity at 100 uM by radioactive filter binding assay in presence of [33P]-ATP relative to control	B	BAO_0000357	single protein format	Homo sapiens	None	None	None	None	CHEMBL2971	Tyrosine-protein kinase JAK2	Homo sapiens	SINGLE PROTEIN	CHEMBL3425453	1	Scientific Literature	Eur. J. Med. Chem.	2015	None
CHEMBL3427183		0	274.30	0	1.89	15	O=C(O)[C@H]1CSC(c2ccc3cccc(O)c3n2)=N1	Activity	'='	68.0	%				UO_0000187					False	CHEMBL3428247	Inhibition of JAK2 (unknown origin) assessed as remaining activity at 100 uM by radioactive filter binding assay in presence of [33P]-ATP relative to control	B	BAO_0000357	single protein format	Homo sapiens	None	None	None	None	CHEMBL2971	Tyrosine-protein kinase JAK2	Homo sapiens	SINGLE PROTEIN	CHEMBL3425453	1	Scientific Literature	Eur. J. Med. Chem.	2015	None
CHEMBL3403553		0	365.82	0	3.93	26	CCc1ccc(Cl)cc1-c1cc(-c2ncnc3[nH]ccc23)[nH]c1C(N)=O	IC50	'='	3.0	nM	8.52			UO_0000065	23.30	0.45	4.59	8.48	False	CHEMBL3404501	Inhibition of recombinant epitope-tagged JAK2 (808 to 1132) (unknown origin) using LPLDKDYYVVREPGQ as substrate by beta-countiing analysis in presence of 33P-gamma-ATP	B	BAO_0000357	single protein format	Homo sapiens	None	None	None	None	CHEMBL2971	Tyrosine-protein kinase JAK2	Homo sapiens	SINGLE PROTEIN	CHEMBL3400063	1	Scientific Literature	Bioorg. Med. Chem.	2015	None
CHEMBL3665173		0	412.52	0	2.73	BDBM112566	CS(=O)(=O)N1CCC[C@H](Nc2ncccc2-c2cnc3[nH]cc(C4CC4)c3n2)C1	IC50	'='	0.0384	nM	10.42		233803	UO_0000065	25.25	0.49	7.69	10.03	False	CHEMBL3707646	Inhibition Assay: The kinase activity of all three JAK kinases is measured using a radioactive, end-point assay and with trace amounts of 33P-ATP.	B	BAO_0000357	single protein format	Homo sapiens	None	None	None	None	CHEMBL2971	Tyrosine-protein kinase JAK2	Homo sapiens	SINGLE PROTEIN	CHEMBL3638973	37	BindingDB Database		2013	None
CHEMBL3650982		0	333.35	0	2.99	BDBM153156	CCOC(=O)c1c[nH]c2ncnc(-c3ccc(-n4cccn4)cc3)c12	IC50	'='	121.0	nM	6.92		294104	UO_0000065	20.75	0.38	3.93	8.07	False	CHEMBL3707801	HTRF Assay: The ability of compounds to inhibit the activity of JAKl, JAK2, JAK3, and Tyk2 was measured using a recombinant purified GST-tagged catalytic domain for each enzyme (Invitrogen JAKl #M4290, JAK2 #M4290, JAK3 #M4290, Tyk2 #M4290) in an HTRF format biochemical assay. The reactions employed a common peptide substrate, LCB-EQEDEPEGDYFEWLW-NH2 (in-house). The basic assay protocol is as fol…	B	BAO_0000357	single protein format	Homo sapiens	None	None	None	None	CHEMBL2971	Tyrosine-protein kinase JAK2	Homo sapiens	SINGLE PROTEIN	CHEMBL3639146	37	BindingDB Database		2015	None
CHEMBL233969		0	539.64	1	3.33	13	C[C@H](Nc1nc(-n2cnc3ccncc32)nc2c1cc(C(=O)NCCCN1CCOCC1)n2C)c1ccccc1	IC50	'='	42.0	nM	7.38			UO_0000065	13.67	0.25	4.05	6.41	False	CHEMBL897052	Inhibition of JAK2 by kinase-Glo luminescent assay	B	BAO_0000357	single protein format	None	None	None	None	None	CHEMBL2971	Tyrosine-protein kinase JAK2	Homo sapiens	SINGLE PROTEIN	CHEMBL1148837	1	Scientific Literature	Bioorg. Med. Chem. Lett.	2007	None
CHEMBL394174		0	490.55	0	2.56	12	C[C@H](Nc1nc(-n2cnc3ccncc32)nc2c1cc(C(=O)NS(C)(=O)=O)n2C)c1ccccc1	IC50	'='	55.0	nM	7.26			UO_0000065	14.80	0.28	4.70	5.31	False	CHEMBL897052	Inhibition of JAK2 by kinase-Glo luminescent assay	B	BAO_0000357	single protein format	None	None	None	None	None	CHEMBL2971	Tyrosine-protein kinase JAK2	Homo sapiens	SINGLE PROTEIN	CHEMBL1148837	1	Scientific Literature	Bioorg. Med. Chem. Lett.	2007	None
CHEMBL565612	SOTRASTAURIN	2	438.49	0	2.43	1	CN1CCN(c2nc(C3=C(c4c[nH]c5ccccc45)C(=O)NC3=O)c3ccccc3n2)CC1	IC50	'>'	10000.0	nM				UO_0000065					False	CHEMBL1040939	Inhibition of human recombinant JAK2	B	BAO_0000357	single protein format	Homo sapiens	None	None	None	None	CHEMBL2971	Tyrosine-protein kinase JAK2	Homo sapiens	SINGLE PROTEIN	CHEMBL1156112	1	Scientific Literature	J. Med. Chem.	2009	None
CHEMBL221959	TOFACITINIB	4	312.38	0	1.54	1	C[C@@H]1CCN(C(=O)CC#N)C[C@@H]1N(C)c1ncnc2[nH]ccc12	INH	'='	1.12	uM		Non standard unit for type		UO_0000064					False	CHEMBL3619030	Inhibition of JAK2 in human UT7 cells assessed as suppression of EPO-stimulated STAT5 phosphorylation by AlphaScreen assay	B	BAO_0000219	cell-based format	Homo sapiens	None	None	UT7	None	CHEMBL2971	Tyrosine-protein kinase JAK2	Homo sapiens	SINGLE PROTEIN	CHEMBL3616446	1	Scientific Literature	Bioorg. Med. Chem. Lett.	2015	CHEMBL3307293
CHEMBL589145		0	342.40	0	4.31	14b	c1ccc(COCC2Nc3ccccc3-c3ncnc4[nH]cc2c34)cc1	IC50						Not Determined						False	CHEMBL1049518	Inhibition of JAK2 in granulocyte macrophage colony stimulating factor-stimulated human TF1 cells assessed as phosphorylation of STAT5	B	BAO_0000219	cell-based format	Homo sapiens	None	None	TF-1	None	CHEMBL2971	Tyrosine-protein kinase JAK2	Homo sapiens	SINGLE PROTEIN	CHEMBL1153158	1	Scientific Literature	Bioorg. Med. Chem. Lett.	2010	CHEMBL3307972
CHEMBL3616494		0	360.44	0	1.71	11b	O=S(=O)(N[C@@H]1CCC[C@@H](c2nnc3cnc4[nH]ccc4n23)C1)C1CC1	INH	'>'	20.0	uM		Non standard unit for type		UO_0000064					False	CHEMBL3619030	Inhibition of JAK2 in human UT7 cells assessed as suppression of EPO-stimulated STAT5 phosphorylation by AlphaScreen assay	B	BAO_0000219	cell-based format	Homo sapiens	None	None	UT7	None	CHEMBL2971	Tyrosine-protein kinase JAK2	Homo sapiens	SINGLE PROTEIN	CHEMBL3616446	1	Scientific Literature	Bioorg. Med. Chem. Lett.	2015	CHEMBL3307293
CHEMBL3359895		0	368.44	0	3.40	16, GNE-783	CN1CCN(c2ccc(-c3cnc4[nH]c5cnc(C#N)cc5c4c3)cc2)CC1	Inhibition	'='	12.0	%				UO_0000187					False	CHEMBL3385005	Inhibition of JAK2 JH1/JH2 domain (unknown origin) at 1 uM	B	BAO_0000357	single protein format	Homo sapiens	None	None	None	None	CHEMBL2971	Tyrosine-protein kinase JAK2	Homo sapiens	SINGLE PROTEIN	CHEMBL3352495	1	Scientific Literature	Bioorg. Med. Chem. Lett.	2014	None
CHEMBL3403543		0	341.80	0	2.83	16, NMS-P830	CCc1ccc(Cl)cc1-n1cc(-c2cc(N)ncn2)cc1C(N)=O	IC50	'='	8.0	nM	8.10			UO_0000065	23.69	0.46	5.27	8.11	False	CHEMBL3404501	Inhibition of recombinant epitope-tagged JAK2 (808 to 1132) (unknown origin) using LPLDKDYYVVREPGQ as substrate by beta-countiing analysis in presence of 33P-gamma-ATP	B	BAO_0000357	single protein format	Homo sapiens	None	None	None	None	CHEMBL2971	Tyrosine-protein kinase JAK2	Homo sapiens	SINGLE PROTEIN	CHEMBL3400063	1	Scientific Literature	Bioorg. Med. Chem.	2015	None
CHEMBL1085511		0	499.62	0	4.60	4c	CC(C)COC(=O)Nc1ccc(-c2cnc3c(-c4ccc(N5CCN(C)CC5)cc4)cnn3c2N)cc1	IC50	'>'	10000.0	nM				UO_0000065					False	CHEMBL1120244	Inhibition of JAK2	B	BAO_0000357	single protein format	None	None	None	None	None	CHEMBL2971	Tyrosine-protein kinase JAK2	Homo sapiens	SINGLE PROTEIN	CHEMBL1158604	1	Scientific Literature	Bioorg. Med. Chem. Lett.	2010	None
CHEMBL3403542		0	351.80	0	3.25	15	Cc1ccc(Cl)cc1-n1cc(-c2ncnn3cccc23)cc1C(N)=O	IC50	'='	68.0	nM	7.17			UO_0000065	20.37	0.39	3.92	9.16	False	CHEMBL3404501	Inhibition of recombinant epitope-tagged JAK2 (808 to 1132) (unknown origin) using LPLDKDYYVVREPGQ as substrate by beta-countiing analysis in presence of 33P-gamma-ATP	B	BAO_0000357	single protein format	Homo sapiens	None	None	None	None	CHEMBL2971	Tyrosine-protein kinase JAK2	Homo sapiens	SINGLE PROTEIN	CHEMBL3400063	1	Scientific Literature	Bioorg. Med. Chem.	2015	None
CHEMBL3403538		0	351.80	0	3.25	11	Cc1ccc(Cl)cc1-c1cn(-c2ncnn3cccc23)cc1C(N)=O	IC50	'='	2910.0	nM	5.54			UO_0000065	15.74	0.30	2.29	7.08	False	CHEMBL3404501	Inhibition of recombinant epitope-tagged JAK2 (808 to 1132) (unknown origin) using LPLDKDYYVVREPGQ as substrate by beta-countiing analysis in presence of 33P-gamma-ATP	B	BAO_0000357	single protein format	Homo sapiens	None	None	None	None	CHEMBL2971	Tyrosine-protein kinase JAK2	Homo sapiens	SINGLE PROTEIN	CHEMBL3400063	1	Scientific Literature	Bioorg. Med. Chem.	2015	None
CHEMBL1439384		0	328.73	0	2.48	SID26727034	COc1ccc([N+](=O)[O-])c(S(=O)(=O)c2ccc(Cl)cc2)n1	IC50	'='	3261.0	nM	5.49		Active	UO_0000065					False	CHEMBL1613998	PUBCHEM_BIOASSAY: Luminescent counterscreen for inhibitors of the Janus kinase 2 mutant JAK2V617F: dose response cell-based high throughput screening assay for inhibitors of parental Ba/F3 cell viability. (Class of assay: confirmatory) [Related pubchem assays: 1446 (Primary screen.), 1486 (Counterscreen in triplicate.), 1691 (Dose response.)]	F	BAO_0000219	cell-based format	Homo sapiens	None	None	BaF3	None	CHEMBL2971	Tyrosine-protein kinase JAK2	Homo sapiens	SINGLE PROTEIN	CHEMBL1201862	7	PubChem BioAssays			CHEMBL3307634
CHEMBL1420155		0	389.46	0	3.57	SID862597	COc1cc2c(cc1OC)-c1cc(N3CCCc4ccccc43)nc(=O)n1CC2	IC50	'='	35640.0	nM	4.45		Not Active	UO_0000065					False	CHEMBL1613998	PUBCHEM_BIOASSAY: Luminescent counterscreen for inhibitors of the Janus kinase 2 mutant JAK2V617F: dose response cell-based high throughput screening assay for inhibitors of parental Ba/F3 cell viability. (Class of assay: confirmatory) [Related pubchem assays: 1446 (Primary screen.), 1486 (Counterscreen in triplicate.), 1691 (Dose response.)]	F	BAO_0000219	cell-based format	Homo sapiens	None	None	BaF3	None	CHEMBL2971	Tyrosine-protein kinase JAK2	Homo sapiens	SINGLE PROTEIN	CHEMBL1201862	7	PubChem BioAssays			CHEMBL3307634
CHEMBL3976134		0	488.68	1	6.75	Table1, R22C1	CCCC(Nc1cncc(-c2ccc(OCCCCN3CCCCC3)c(OC)c2)n1)c1ccccc1	Inhibition	'>'	50.0	%				UO_0000187					False	CHEMBL3883122	Inhibition of TEL-fused JAK2 kinase domain (2994 to 3914 nucleotide) (unknown origin) expressed in mouse BaF3 cells assessed as decrease in cell growth at 20 uM after 40 hrs by MTT assay relative to control	B	BAO_0000219	cell-based format	Homo sapiens	None	None	BaF3	None	CHEMBL2971	Tyrosine-protein kinase JAK2	Homo sapiens	SINGLE PROTEIN	CHEMBL3882736	38	Patent Bioactivity Data		2011	CHEMBL3307634
CHEMBL3906054		0	429.57	0	4.48	Table1, R47C1	CCCC(Nc1cncc(-c2ccc(C(=O)N3CCN(C)CC3)cc2)n1)c1ccccc1	Inhibition	'>'	50.0	%				UO_0000187					False	CHEMBL3883122	Inhibition of TEL-fused JAK2 kinase domain (2994 to 3914 nucleotide) (unknown origin) expressed in mouse BaF3 cells assessed as decrease in cell growth at 20 uM after 40 hrs by MTT assay relative to control	B	BAO_0000219	cell-based format	Homo sapiens	None	None	BaF3	None	CHEMBL2971	Tyrosine-protein kinase JAK2	Homo sapiens	SINGLE PROTEIN	CHEMBL3882736	38	Patent Bioactivity Data		2011	CHEMBL3307634
CHEMBL3898817		0	417.56	0	4.39	Table1, R44C1	CCCC(Nc1cncc(-c2ccc(C(=O)NCCN(C)C)cc2)n1)c1ccccc1	Inhibition	'>'	50.0	%				UO_0000187					False	CHEMBL3883122	Inhibition of TEL-fused JAK2 kinase domain (2994 to 3914 nucleotide) (unknown origin) expressed in mouse BaF3 cells assessed as decrease in cell growth at 20 uM after 40 hrs by MTT assay relative to control	B	BAO_0000219	cell-based format	Homo sapiens	None	None	BaF3	None	CHEMBL2971	Tyrosine-protein kinase JAK2	Homo sapiens	SINGLE PROTEIN	CHEMBL3882736	38	Patent Bioactivity Data		2011	CHEMBL3307634
CHEMBL1650729		0	393.22	0	3.12	9j	Cc1cc(Nc2nc(N[C@@H](C)c3ncc(F)cn3)ncc2Br)n[nH]1	IC50	'<'	3.0	nM				UO_0000065					False	CHEMBL1656588	Inhibition of JAK2 using Km ATP concentration	B	BAO_0000357	single protein format	None	None	None	None	None	CHEMBL2971	Tyrosine-protein kinase JAK2	Homo sapiens	SINGLE PROTEIN	CHEMBL1649076	1	Scientific Literature	J. Med. Chem.	2011	None
CHEMBL1650723		0	364.77	0	2.71	9a	COc1cc(Nc2nc(N[C@@H](C)c3ncc(F)cn3)ncc2Cl)n[nH]1	IC50	'='	108.0	nM	6.97			UO_0000065	19.10	0.38	4.26	6.14	False	CHEMBL1656589	Inhibition of JAK2 using 5 mM of ATP	B	BAO_0000357	single protein format	None	None	None	None	None	CHEMBL2971	Tyrosine-protein kinase JAK2	Homo sapiens	SINGLE PROTEIN	CHEMBL1649076	1	Scientific Literature	J. Med. Chem.	2011	None
CHEMBL607196		0	380.45	0	4.53	6	O=C1Nc2ccccc2/C1=C1\C(=O)N(CCCc2ccccc2)c2ccccc21	Inhibition	'='	25.0	%				UO_0000187					False	CHEMBL1070657	Inhibition of JAK2 at 10 uM	B	BAO_0000357	single protein format	None	None	None	None	None	CHEMBL2971	Tyrosine-protein kinase JAK2	Homo sapiens	SINGLE PROTEIN	CHEMBL1152632	1	Scientific Literature	Bioorg. Med. Chem.	2009	None
CHEMBL1533676		0	338.46	1	5.31	SID26664277	COc1ccc2nc(C)cc(Sc3nc4ccccc4s3)c2c1	IC50	'='	6962.0	nM	5.16		Active	UO_0000065					False	CHEMBL1613998	PUBCHEM_BIOASSAY: Luminescent counterscreen for inhibitors of the Janus kinase 2 mutant JAK2V617F: dose response cell-based high throughput screening assay for inhibitors of parental Ba/F3 cell viability. (Class of assay: confirmatory) [Related pubchem assays: 1446 (Primary screen.), 1486 (Counterscreen in triplicate.), 1691 (Dose response.)]	F	BAO_0000219	cell-based format	Homo sapiens	None	None	BaF3	None	CHEMBL2971	Tyrosine-protein kinase JAK2	Homo sapiens	SINGLE PROTEIN	CHEMBL1201862	7	PubChem BioAssays			CHEMBL3307634
CHEMBL1348654		0	246.22	0	2.75	SID24808888	Cc1cccc(NC(=O)c2ccc([N+](=O)[O-])o2)c1	IC50	'='	6884.0	nM	5.16		Active	UO_0000065					False	CHEMBL1613998	PUBCHEM_BIOASSAY: Luminescent counterscreen for inhibitors of the Janus kinase 2 mutant JAK2V617F: dose response cell-based high throughput screening assay for inhibitors of parental Ba/F3 cell viability. (Class of assay: confirmatory) [Related pubchem assays: 1446 (Primary screen.), 1486 (Counterscreen in triplicate.), 1691 (Dose response.)]	F	BAO_0000219	cell-based format	Homo sapiens	None	None	BaF3	None	CHEMBL2971	Tyrosine-protein kinase JAK2	Homo sapiens	SINGLE PROTEIN	CHEMBL1201862	7	PubChem BioAssays			CHEMBL3307634
CHEMBL1078665		0	477.35	0	4.89	19	Cc1cc(OCc2ccc(F)cc2F)c(Br)c(=O)n1Cc1ccc(CN(C)C)cc1	Inhibition	'<'	50.0	%				UO_0000187					False	CHEMBL1100370	Inhibition of JAK2 V617F (mutant) at 10 uM	B	BAO_0000019	assay format	Homo sapiens	None	None	None	None	CHEMBL2971	Tyrosine-protein kinase JAK2	Homo sapiens	SINGLE PROTEIN	CHEMBL1154277	1	Scientific Literature	Bioorg. Med. Chem. Lett.	2009	None
CHEMBL570899		0	314.33	0	2.35	4	Cc1cc(Nc2cncc(N[C@@H](C)c3ncc(F)cn3)n2)n[nH]1	IC50	'='	3.0	nM	8.52			UO_0000065	27.11	0.51	6.17	8.17	False	CHEMBL1103123	Inhibition of recombinant JAK2 kinase in presence of 5 mM ATP	B	BAO_0000357	single protein format	None	None	None	None	None	CHEMBL2971	Tyrosine-protein kinase JAK2	Homo sapiens	SINGLE PROTEIN	CHEMBL1154970	1	Scientific Literature	Bioorg. Med. Chem. Lett.	2010	None
CHEMBL1088029		0	361.41	0	3.10	6a	COc1cc(Nc2ncc(C)s2)nc(N[C@@H](C)c2ncc(F)cn2)n1	IC50	'<'	3.0	nM				UO_0000065					False	CHEMBL1103123	Inhibition of recombinant JAK2 kinase in presence of 5 mM ATP	B	BAO_0000357	single protein format	None	None	None	None	None	CHEMBL2971	Tyrosine-protein kinase JAK2	Homo sapiens	SINGLE PROTEIN	CHEMBL1154970	1	Scientific Literature	Bioorg. Med. Chem. Lett.	2010	None
CHEMBL1563340		0	289.33	0	4.14	SID24793712	Cc1nc2ccccc2c(O)c1C(=O)/C=C/c1ccccc1	IC50	'='	3125.0	nM	5.50		Active	UO_0000065					False	CHEMBL1613998	PUBCHEM_BIOASSAY: Luminescent counterscreen for inhibitors of the Janus kinase 2 mutant JAK2V617F: dose response cell-based high throughput screening assay for inhibitors of parental Ba/F3 cell viability. (Class of assay: confirmatory) [Related pubchem assays: 1446 (Primary screen.), 1486 (Counterscreen in triplicate.), 1691 (Dose response.)]	F	BAO_0000219	cell-based format	Homo sapiens	None	None	BaF3	None	CHEMBL2971	Tyrosine-protein kinase JAK2	Homo sapiens	SINGLE PROTEIN	CHEMBL1201862	7	PubChem BioAssays			CHEMBL3307634
CHEMBL1081485		0	475.55	1	5.10	11	COc1cc(Nc2nc3cccc(-c4ccc(CN5CCOCC5)cc4)c3o2)cc(OC)c1OC	IC50	'='	14.0	nM	7.85			UO_0000065	16.52	0.31	2.75	10.04	False	CHEMBL1102770	Inhibition of GST-tagged JAK2 assessed as inhibition of biotinylated JAK3tide peptide phosphorylation after 60 mins by caliper mobility shift assay	B	BAO_0000357	single protein format	None	None	None	None	None	CHEMBL2971	Tyrosine-protein kinase JAK2	Homo sapiens	SINGLE PROTEIN	CHEMBL1154949	1	Scientific Literature	Bioorg. Med. Chem. Lett.	2010	None
CHEMBL479620		0	210.24	0	2.21	5	Nc1n[nH]c2ccc(-c3ccncc3)cc12	IC50	'='	1950.0	nM	5.71			UO_0000065	27.16	0.49	3.50	8.45	False	CHEMBL1011746	Inhibition of JAK2	B	BAO_0000357	single protein format	None	None	None	None	None	CHEMBL2971	Tyrosine-protein kinase JAK2	Homo sapiens	SINGLE PROTEIN	CHEMBL1139271	1	Scientific Literature	Bioorg. Med. Chem. Lett.	2009	None
CHEMBL576286		0	357.39	0	3.44	7m	CC(C)Oc1cc(Nc2cncc(N[C@@H](C)c3ccc(F)cn3)n2)n[nH]1	IC50	'='	421.0	nM	6.38			UO_0000065	17.84	0.33	2.94	6.34	False	CHEMBL1043452	Inhibition of JAK2 using 5 mM ATP as a substrate	B	BAO_0000357	single protein format	None	None	None	None	None	CHEMBL2971	Tyrosine-protein kinase JAK2	Homo sapiens	SINGLE PROTEIN	CHEMBL1156131	1	Scientific Literature	Bioorg. Med. Chem. Lett.	2009	None
CHEMBL583030		0	318.34	0	1.78	33	Nc1nn2cccnc2c1-c1cc(NCc2cccnc2)ncn1	IC50	'='	36.0	nM	7.44			UO_0000065	23.38	0.42	5.66	6.96	False	CHEMBL1044318	Inhibition of JAK2 by radiometric assay	B	BAO_0000357	single protein format	None	None	None	None	None	CHEMBL2971	Tyrosine-protein kinase JAK2	Homo sapiens	SINGLE PROTEIN	CHEMBL1156132	1	Scientific Literature	Bioorg. Med. Chem. Lett.	2009	None
CHEMBL583895		0	349.37	0	3.08	40	C[C@@H](Nc1cc(-c2c(N)nn3cccnc23)ncn1)c1ccc(F)cc1	IC50	'='	0.2	nM	9.70			UO_0000065	27.76	0.51	6.62	10.32	False	CHEMBL1044318	Inhibition of JAK2 by radiometric assay	B	BAO_0000357	single protein format	None	None	None	None	None	CHEMBL2971	Tyrosine-protein kinase JAK2	Homo sapiens	SINGLE PROTEIN	CHEMBL1156132	1	Scientific Literature	Bioorg. Med. Chem. Lett.	2009	None
CHEMBL584944		0	377.43	0	3.86	45	CCC[C@@H](Nc1cc(-c2c(N)nn3cccnc23)ncn1)c1ccc(F)cc1	IC50	'='	0.5	nM	9.30			UO_0000065	24.64	0.45	5.44	9.89	False	CHEMBL1044318	Inhibition of JAK2 by radiometric assay	B	BAO_0000357	single protein format	None	None	None	None	None	CHEMBL2971	Tyrosine-protein kinase JAK2	Homo sapiens	SINGLE PROTEIN	CHEMBL1156132	1	Scientific Literature	Bioorg. Med. Chem. Lett.	2009	None
CHEMBL1204012		0	430.94	0	1.85	22	CCN(CC)C(=O)C1CCCN(c2cc(-c3c(N)nn4cccnc34)ncn2)C1.Cl	IC50	'>'	20000.0	nM				UO_0000065					False	CHEMBL1044320	Inhibition of JAK2-mediated STAT5 phosphorylation in GMCSF-stimulated human TF1 cells	B	BAO_0000219	cell-based format	None	None	None	TF-1	None	CHEMBL2971	Tyrosine-protein kinase JAK2	Homo sapiens	SINGLE PROTEIN	CHEMBL1156132	1	Scientific Literature	Bioorg. Med. Chem. Lett.	2009	CHEMBL3307972
CHEMBL568815		0	336.33	0	2.49	36	Nc1nn2cccnc2c1-c1cc(OCc2ccc(F)cc2)ncn1	IC50	'>'	20000.0	nM				UO_0000065					False	CHEMBL1044320	Inhibition of JAK2-mediated STAT5 phosphorylation in GMCSF-stimulated human TF1 cells	B	BAO_0000219	cell-based format	None	None	None	TF-1	None	CHEMBL2971	Tyrosine-protein kinase JAK2	Homo sapiens	SINGLE PROTEIN	CHEMBL1156132	1	Scientific Literature	Bioorg. Med. Chem. Lett.	2009	CHEMBL3307972
CHEMBL570229		0	343.39	0	2.87	42	Nc1nn2cccnc2c1-c1cc(N[C@@H]2CCc3ccccc32)ncn1	IC50	'='	19000.0	nM	4.72			UO_0000065	13.75	0.25	1.85	5.02	False	CHEMBL1044320	Inhibition of JAK2-mediated STAT5 phosphorylation in GMCSF-stimulated human TF1 cells	B	BAO_0000219	cell-based format	None	None	None	TF-1	None	CHEMBL2971	Tyrosine-protein kinase JAK2	Homo sapiens	SINGLE PROTEIN	CHEMBL1156132	1	Scientific Literature	Bioorg. Med. Chem. Lett.	2009	CHEMBL3307972
CHEMBL1557820		0	346.83	0	3.47	SID3712447	Clc1ccc(-n2nnnc2Sc2ncnc3sccc23)cc1	IC50	'='	2906.0	nM	5.54		Active	UO_0000065					False	CHEMBL1613998	PUBCHEM_BIOASSAY: Luminescent counterscreen for inhibitors of the Janus kinase 2 mutant JAK2V617F: dose response cell-based high throughput screening assay for inhibitors of parental Ba/F3 cell viability. (Class of assay: confirmatory) [Related pubchem assays: 1446 (Primary screen.), 1486 (Counterscreen in triplicate.), 1691 (Dose response.)]	F	BAO_0000219	cell-based format	Homo sapiens	None	None	BaF3	None	CHEMBL2971	Tyrosine-protein kinase JAK2	Homo sapiens	SINGLE PROTEIN	CHEMBL1201862	7	PubChem BioAssays			CHEMBL3307634
CHEMBL1454438		0	339.44	0	3.23	SID4264510	COc1ccc(OC)c(NS(=O)(=O)c2ccc(SC)cc2)c1	IC50	'='	12440.0	nM	4.91		Not Active	UO_0000065					False	CHEMBL1613998	PUBCHEM_BIOASSAY: Luminescent counterscreen for inhibitors of the Janus kinase 2 mutant JAK2V617F: dose response cell-based high throughput screening assay for inhibitors of parental Ba/F3 cell viability. (Class of assay: confirmatory) [Related pubchem assays: 1446 (Primary screen.), 1486 (Counterscreen in triplicate.), 1691 (Dose response.)]	F	BAO_0000219	cell-based format	Homo sapiens	None	None	BaF3	None	CHEMBL2971	Tyrosine-protein kinase JAK2	Homo sapiens	SINGLE PROTEIN	CHEMBL1201862	7	PubChem BioAssays			CHEMBL3307634
CHEMBL1087898		0	331.38	0	3.09	3	Cc1cnc(Nc2cncc(N[C@@H](C)c3ncc(F)cn3)n2)s1	IC50	'='	4.0	nM	8.40			UO_0000065	25.34	0.50	5.31	9.49	False	CHEMBL1103122	Inhibition of recombinant JAK2 kinase in presence of ATP	B	BAO_0000357	single protein format	None	None	None	None	None	CHEMBL2971	Tyrosine-protein kinase JAK2	Homo sapiens	SINGLE PROTEIN	CHEMBL1154970	1	Scientific Literature	Bioorg. Med. Chem. Lett.	2010	None
CHEMBL1080151		0	434.48	0	3.06	9	Cc1cnc(Nc2nc(N[C@@H](C)c3ncc(F)cn3)nc(N3CCOCC3)c2F)s1	Inhibition						Not Active						False	CHEMBL1103136	Inhibition of recombinant TEL-JAK2 expressed in mouse BA/F3 cells transplanted in nude mouse assessed as STAT5 phosphorylation at 10 mg/kg, po dosed on day 10 of transplantation measured after 6 hrs by LC-MS	B	BAO_0000218	organism-based format	None	None	None	BaF3	None	CHEMBL2971	Tyrosine-protein kinase JAK2	Homo sapiens	SINGLE PROTEIN	CHEMBL1154970	1	Scientific Literature	Bioorg. Med. Chem. Lett.	2010	CHEMBL3307634
CHEMBL1088030		0	416.49	0	2.92	6b	Cc1cnc(Nc2cc(N3CCOCC3)nc(N[C@@H](C)c3ncc(F)cn3)n2)s1	Inhibition	'>'	80.0	%				UO_0000187					False	CHEMBL1103135	Inhibition of recombinant TEL-JAK2 expressed in mouse BA/F3 cells transplanted in nude mouse assessed as STAT5 phosphorylation at 10 mg/kg, po dosed on day 10 of transplantation measured after 2 hrs by LC-MS	B	BAO_0000218	organism-based format	None	None	None	BaF3	None	CHEMBL2971	Tyrosine-protein kinase JAK2	Homo sapiens	SINGLE PROTEIN	CHEMBL1154970	1	Scientific Literature	Bioorg. Med. Chem. Lett.	2010	CHEMBL3307634
CHEMBL569721		0	353.37	0	2.53	7d	Cc1cc(Nc2nc(N[C@H](C)c3ncc(F)cn3)c(C#N)nc2C)n[nH]1	IC50	'='	50.0	nM	7.30			UO_0000065	20.66	0.38	4.77	5.70	False	CHEMBL1043451	Inhibition of JAK2 using 2 mM ATP as a substrate	B	BAO_0000357	single protein format	None	None	None	None	None	CHEMBL2971	Tyrosine-protein kinase JAK2	Homo sapiens	SINGLE PROTEIN	CHEMBL1156131	1	Scientific Literature	Bioorg. Med. Chem. Lett.	2009	None
CHEMBL1382022		0	353.46	0	3.77	SID14721235	CCCOc1ccc(C(=O)C(CN2CCOCC2)c2ccccc2)cc1	IC50	'='	2460.0	nM	5.61		Active	UO_0000065					False	CHEMBL1613998	PUBCHEM_BIOASSAY: Luminescent counterscreen for inhibitors of the Janus kinase 2 mutant JAK2V617F: dose response cell-based high throughput screening assay for inhibitors of parental Ba/F3 cell viability. (Class of assay: confirmatory) [Related pubchem assays: 1446 (Primary screen.), 1486 (Counterscreen in triplicate.), 1691 (Dose response.)]	F	BAO_0000219	cell-based format	Homo sapiens	None	None	BaF3	None	CHEMBL2971	Tyrosine-protein kinase JAK2	Homo sapiens	SINGLE PROTEIN	CHEMBL1201862	7	PubChem BioAssays			CHEMBL3307634
CHEMBL1078665		0	477.35	0	4.89	19	Cc1cc(OCc2ccc(F)cc2F)c(Br)c(=O)n1Cc1ccc(CN(C)C)cc1	Inhibition	'<'	50.0	%				UO_0000187					False	CHEMBL1100369	Inhibition of JAK2 at 10 uM	B	BAO_0000357	single protein format	None	None	None	None	None	CHEMBL2971	Tyrosine-protein kinase JAK2	Homo sapiens	SINGLE PROTEIN	CHEMBL1154277	1	Scientific Literature	Bioorg. Med. Chem. Lett.	2009	None
CHEMBL1682549		0	382.49	1	5.97	9h	c1ccc(CNc2nc(-c3ccc4[nH]ncc4c3)c(-c3ccccc3)s2)cc1	Ki						Not Determined						False	CHEMBL1685432	Inhibition of JAK2	B	BAO_0000357	single protein format	None	None	None	None	None	CHEMBL2971	Tyrosine-protein kinase JAK2	Homo sapiens	SINGLE PROTEIN	CHEMBL1681650	1	Scientific Literature	Bioorg. Med. Chem. Lett.	2011	None
CHEMBL1682554		0	306.37	0	3.48	11e	CCCCNc1c(-c2ccc3[nH]ncc3c2)nc2ncccn12	Ki						Not Determined						False	CHEMBL1685432	Inhibition of JAK2	B	BAO_0000357	single protein format	None	None	None	None	None	CHEMBL2971	Tyrosine-protein kinase JAK2	Homo sapiens	SINGLE PROTEIN	CHEMBL1681650	1	Scientific Literature	Bioorg. Med. Chem. Lett.	2011	None
CHEMBL1287812		0	387.35	0	2.75	12	CCOC(=O)c1cccc(Nc2nc(N)n(C(=O)c3c(F)cccc3F)n2)c1	IC50	'>'	10000.0	nM				UO_0000065					False	CHEMBL1292866	Inhibition of human recombinant JAK2 by TR-FRET assay	B	BAO_0000357	single protein format	Homo sapiens	None	None	None	None	CHEMBL2971	Tyrosine-protein kinase JAK2	Homo sapiens	SINGLE PROTEIN	CHEMBL1287810	1	Scientific Literature	Bioorg. Med. Chem. Lett.	2010	None
CHEMBL1288001		0	358.35	0	2.64	19	CN(C)c1cccc(Nc2nc(N)n(C(=O)c3c(F)cccc3F)n2)c1	IC50	'='	5000.0	nM	5.30			UO_0000065	14.79	0.28	2.66	5.95	False	CHEMBL1292866	Inhibition of human recombinant JAK2 by TR-FRET assay	B	BAO_0000357	single protein format	Homo sapiens	None	None	None	None	CHEMBL2971	Tyrosine-protein kinase JAK2	Homo sapiens	SINGLE PROTEIN	CHEMBL1287810	1	Scientific Literature	Bioorg. Med. Chem. Lett.	2010	None
CHEMBL1684654		0	331.42	0	3.79	11o	Cc1ccc2cc(-c3n[nH]c4ccc(NC5CCNC5)cc34)[nH]c2c1	Inhibition	'='	0.0	%				UO_0000187					False	CHEMBL1685933	Inhibition of JAK2 at 1 uM	B	BAO_0000357	single protein format	None	None	None	None	None	CHEMBL2971	Tyrosine-protein kinase JAK2	Homo sapiens	SINGLE PROTEIN	CHEMBL1681705	1	Scientific Literature	Bioorg. Med. Chem. Lett.	2011	None
CHEMBL590854		0	333.34	1	5.02	13q	Fc1ccc(C2Nc3ccccc3-c3ccnc4[nH]cc2c34)c(F)c1	IC50						Not Determined						False	CHEMBL1049518	Inhibition of JAK2 in granulocyte macrophage colony stimulating factor-stimulated human TF1 cells assessed as phosphorylation of STAT5	B	BAO_0000219	cell-based format	Homo sapiens	None	None	TF-1	None	CHEMBL2971	Tyrosine-protein kinase JAK2	Homo sapiens	SINGLE PROTEIN	CHEMBL1153158	1	Scientific Literature	Bioorg. Med. Chem. Lett.	2010	CHEMBL3307972
CHEMBL592035		0	341.37	0	4.44	13ae	O=C(O)c1ccc(C2Nc3ccccc3-c3ccnc4[nH]cc2c34)cc1	IC50						Not Determined						False	CHEMBL1049518	Inhibition of JAK2 in granulocyte macrophage colony stimulating factor-stimulated human TF1 cells assessed as phosphorylation of STAT5	B	BAO_0000219	cell-based format	Homo sapiens	None	None	TF-1	None	CHEMBL2971	Tyrosine-protein kinase JAK2	Homo sapiens	SINGLE PROTEIN	CHEMBL1153158	1	Scientific Literature	Bioorg. Med. Chem. Lett.	2010	CHEMBL3307972
CHEMBL589387		0	389.39	0	3.92	22b	COC(=O)C1(c2ccc(O)c(F)c2)Nc2ccccc2-c2ccnc3[nH]cc1c23	IC50						Not Determined						False	CHEMBL1049518	Inhibition of JAK2 in granulocyte macrophage colony stimulating factor-stimulated human TF1 cells assessed as phosphorylation of STAT5	B	BAO_0000219	cell-based format	Homo sapiens	None	None	TF-1	None	CHEMBL2971	Tyrosine-protein kinase JAK2	Homo sapiens	SINGLE PROTEIN	CHEMBL1153158	1	Scientific Literature	Bioorg. Med. Chem. Lett.	2010	CHEMBL3307972
CHEMBL246356		0	528.47	2	5.57	5	CNc1ncnc(-c2cccnc2Oc2cc(NC(=O)c3cccc(OC(F)(F)C(F)F)c3)ccc2C)n1	IC50	'='	1746.0	nM	5.76			UO_0000065	10.90	0.21	0.19	5.18	False	CHEMBL887085	Inhibition of Jak2 by radioactive filtration assay	B	BAO_0000357	single protein format	None	None	None	None	None	CHEMBL2971	Tyrosine-protein kinase JAK2	Homo sapiens	SINGLE PROTEIN	CHEMBL1139197	1	Scientific Literature	Bioorg. Med. Chem. Lett.	2007	None
CHEMBL602842		0	290.25	0	3.65	14a	FC(F)(F)C1Nc2ccccc2-c2ncnc3[nH]cc1c23	IC50						Not Determined						False	CHEMBL1049518	Inhibition of JAK2 in granulocyte macrophage colony stimulating factor-stimulated human TF1 cells assessed as phosphorylation of STAT5	B	BAO_0000219	cell-based format	Homo sapiens	None	None	TF-1	None	CHEMBL2971	Tyrosine-protein kinase JAK2	Homo sapiens	SINGLE PROTEIN	CHEMBL1153158	1	Scientific Literature	Bioorg. Med. Chem. Lett.	2010	CHEMBL3307972
CHEMBL604037		0	298.35	0	4.14	14c	c1ccc(C2Nc3ccccc3-c3ncnc4[nH]cc2c34)cc1	IC50						Not Determined						False	CHEMBL1049518	Inhibition of JAK2 in granulocyte macrophage colony stimulating factor-stimulated human TF1 cells assessed as phosphorylation of STAT5	B	BAO_0000219	cell-based format	Homo sapiens	None	None	TF-1	None	CHEMBL2971	Tyrosine-protein kinase JAK2	Homo sapiens	SINGLE PROTEIN	CHEMBL1153158	1	Scientific Literature	Bioorg. Med. Chem. Lett.	2010	CHEMBL3307972
CHEMBL604245		0	327.39	0	4.75	13aa	COc1ccc(C2Nc3ccccc3-c3ccnc4[nH]cc2c34)cc1	IC50						Not Determined						False	CHEMBL1049518	Inhibition of JAK2 in granulocyte macrophage colony stimulating factor-stimulated human TF1 cells assessed as phosphorylation of STAT5	B	BAO_0000219	cell-based format	Homo sapiens	None	None	TF-1	None	CHEMBL2971	Tyrosine-protein kinase JAK2	Homo sapiens	SINGLE PROTEIN	CHEMBL1153158	1	Scientific Literature	Bioorg. Med. Chem. Lett.	2010	CHEMBL3307972
CHEMBL602788		0	298.35	0	4.14	13ag	c1ccc2c(c1)NC(c1ccncc1)c1c[nH]c3nccc-2c13	IC50						Not Determined						False	CHEMBL1049518	Inhibition of JAK2 in granulocyte macrophage colony stimulating factor-stimulated human TF1 cells assessed as phosphorylation of STAT5	B	BAO_0000219	cell-based format	Homo sapiens	None	None	TF-1	None	CHEMBL2971	Tyrosine-protein kinase JAK2	Homo sapiens	SINGLE PROTEIN	CHEMBL1153158	1	Scientific Literature	Bioorg. Med. Chem. Lett.	2010	CHEMBL3307972
CHEMBL1290309		0	313.38	0	4.06	24	CC(Nc1nc2cc[nH]c(=O)c2c2cc(F)ccc12)C(C)(C)C	IC50	'='	26.0	nM	7.58			UO_0000065	24.20	0.45	3.53	13.13	False	CHEMBL1291235	Inhibition of JAK2 in cell-free system	B	BAO_0000357	single protein format	None	None	None	None	None	CHEMBL2971	Tyrosine-protein kinase JAK2	Homo sapiens	SINGLE PROTEIN	CHEMBL1287746	1	Scientific Literature	Bioorg. Med. Chem. Lett.	2010	None
CHEMBL1290534		0	366.44	0	3.28	29	CN1CCC(N(c2nc3cc[nH]c(=O)c3c3cc(F)ccc23)C2CC2)CC1	IC50	'='	540.0	nM	6.27			UO_0000065	17.10	0.32	2.99	12.00	False	CHEMBL1291235	Inhibition of JAK2 in cell-free system	B	BAO_0000357	single protein format	None	None	None	None	None	CHEMBL2971	Tyrosine-protein kinase JAK2	Homo sapiens	SINGLE PROTEIN	CHEMBL1287746	1	Scientific Literature	Bioorg. Med. Chem. Lett.	2010	None
CHEMBL1287853	FEDRATINIB	3	524.69	1	4.82	2, TG101348	Cc1cnc(Nc2ccc(OCCN3CCCC3)cc2)nc1Nc1cccc(S(=O)(=O)NC(C)(C)C)c1	IC50	'='	3.0	nM	8.52			UO_0000065	16.24	0.31	3.70	7.86	True	CHEMBL1292866	Inhibition of human recombinant JAK2 by TR-FRET assay	B	BAO_0000357	single protein format	Homo sapiens	None	None	None	None	CHEMBL2971	Tyrosine-protein kinase JAK2	Homo sapiens	SINGLE PROTEIN	CHEMBL1287810	1	Scientific Literature	Bioorg. Med. Chem. Lett.	2010	None
CHEMBL1789941	RUXOLITINIB	4	306.37	0	3.47	3, INCB-018424	N#CC[C@H](C1CCCC1)n1cc(-c2ncnc3[nH]ccc23)cn1	IC50	'='	3.0	nM	8.52			UO_0000065	27.82	0.51	5.05	10.25	True	CHEMBL1292866	Inhibition of human recombinant JAK2 by TR-FRET assay	B	BAO_0000357	single protein format	Homo sapiens	None	None	None	None	CHEMBL2971	Tyrosine-protein kinase JAK2	Homo sapiens	SINGLE PROTEIN	CHEMBL1287810	1	Scientific Literature	Bioorg. Med. Chem. Lett.	2010	None
CHEMBL1287940		0	373.32	0	2.36	14	COC(=O)c1ccc(Nc2nc(N)n(C(=O)c3c(F)cccc3F)n2)cc1	IC50	'>'	10000.0	nM				UO_0000065					False	CHEMBL1292866	Inhibition of human recombinant JAK2 by TR-FRET assay	B	BAO_0000357	single protein format	Homo sapiens	None	None	None	None	CHEMBL2971	Tyrosine-protein kinase JAK2	Homo sapiens	SINGLE PROTEIN	CHEMBL1287810	1	Scientific Literature	Bioorg. Med. Chem. Lett.	2010	None
CHEMBL1289992		0	325.39	0	4.19	7	CC(C)(C)CNc1nc2cc[nH]c(=O)c2cc1-c1ccc(F)cc1	IC50	'='	29000.0	nM	4.54			UO_0000065	13.95	0.26	0.35	7.85	False	CHEMBL1291235	Inhibition of JAK2 in cell-free system	B	BAO_0000357	single protein format	None	None	None	None	None	CHEMBL2971	Tyrosine-protein kinase JAK2	Homo sapiens	SINGLE PROTEIN	CHEMBL1287746	1	Scientific Literature	Bioorg. Med. Chem. Lett.	2010	None
CHEMBL1290310		0	314.36	0	2.61	25	CC(C)(CN)CNc1nc2cc[nH]c(=O)c2c2cc(F)ccc12	IC50	'='	3157.0	nM	5.50			UO_0000065	17.50	0.33	2.89	6.56	False	CHEMBL1291235	Inhibition of JAK2 in cell-free system	B	BAO_0000357	single protein format	None	None	None	None	None	CHEMBL2971	Tyrosine-protein kinase JAK2	Homo sapiens	SINGLE PROTEIN	CHEMBL1287746	1	Scientific Literature	Bioorg. Med. Chem. Lett.	2010	None
CHEMBL1290424		0	320.33	0	3.22	27	O=c1[nH]ccc2nc(NCc3ccccn3)c3ccc(F)cc3c12	IC50	'='	1115.0	nM	5.95			UO_0000065	18.58	0.34	2.73	8.42	False	CHEMBL1291235	Inhibition of JAK2 in cell-free system	B	BAO_0000357	single protein format	None	None	None	None	None	CHEMBL2971	Tyrosine-protein kinase JAK2	Homo sapiens	SINGLE PROTEIN	CHEMBL1287746	1	Scientific Literature	Bioorg. Med. Chem. Lett.	2010	None
CHEMBL1289097		0	353.32	0	4.21	38	CC(C)[C@@H](Nc1nc2cc[nH]c(=O)c2c2cc(F)ccc12)C(F)(F)F	IC50	'='	1.0	nM	9.00			UO_0000065	25.47	0.49	4.79	15.58	False	CHEMBL1291235	Inhibition of JAK2 in cell-free system	B	BAO_0000357	single protein format	None	None	None	None	None	CHEMBL2971	Tyrosine-protein kinase JAK2	Homo sapiens	SINGLE PROTEIN	CHEMBL1287746	1	Scientific Literature	Bioorg. Med. Chem. Lett.	2010	None
CHEMBL1289218		0	336.32	0	3.47	41	CC(C)[C@@H](Nc1nc2cc[nH]c(=O)c2c2cnccc12)C(F)(F)F	IC50	'='	1.0	nM	9.00			UO_0000065	26.76	0.51	5.53	12.74	True	CHEMBL1291235	Inhibition of JAK2 in cell-free system	B	BAO_0000357	single protein format	None	None	None	None	None	CHEMBL2971	Tyrosine-protein kinase JAK2	Homo sapiens	SINGLE PROTEIN	CHEMBL1287746	1	Scientific Literature	Bioorg. Med. Chem. Lett.	2010	None
CHEMBL1289097		0	353.32	0	4.21	38	CC(C)[C@@H](Nc1nc2cc[nH]c(=O)c2c2cc(F)ccc12)C(F)(F)F	IC50	'='	50.0	nM	7.30			UO_0000065	20.66	0.40	3.09	12.64	False	CHEMBL1291236	Inhibition of JAK2 expressed in human Du-145 cells	B	BAO_0000219	cell-based format	None	None	None	DU-145	None	CHEMBL2971	Tyrosine-protein kinase JAK2	Homo sapiens	SINGLE PROTEIN	CHEMBL1287746	1	Scientific Literature	Bioorg. Med. Chem. Lett.	2010	CHEMBL3308034
CHEMBL1254209		0	389.26	0	2.45	7, DG2	COc1ccccc1N1CCN(c2ncnc3[nH]nc(Br)c23)CC1	Inhibition	'='	0.0	%				UO_0000187					False	CHEMBL1252445	Inhibition of JAK2 JH1 JH2 domain at 1 uM in presence of 100 uM ATP by Select Screen kinase assay relative to untreated control	B	BAO_0000357	single protein format	None	None	None	None	None	CHEMBL2971	Tyrosine-protein kinase JAK2	Homo sapiens	SINGLE PROTEIN	CHEMBL1250448	1	Scientific Literature	Nat. Chem. Biol.	2009	None
CHEMBL480411		0	344.44	0	2.89	13	CC(C)(C)NS(=O)(=O)c1ccc(-c2ccc3[nH]nc(N)c3c2)cc1	IC50	'='	206.0	nM	6.69			UO_0000065	19.41	0.38	3.80	6.63	False	CHEMBL1011748	Inhibition of JAK2 V617F mutant	B	BAO_0000019	assay format	Homo sapiens	None	None	None	None	CHEMBL2971	Tyrosine-protein kinase JAK2	Homo sapiens	SINGLE PROTEIN	CHEMBL1139271	1	Scientific Literature	Bioorg. Med. Chem. Lett.	2009	None
CHEMBL479830		0	308.39	0	2.64	17	Nc1n[nH]c2ccc(-c3ccc(CN4CCOCC4)cc3)cc12	IC50	'='	1110.0	nM	5.96			UO_0000065	19.31	0.35	3.31	8.87	False	CHEMBL1011746	Inhibition of JAK2	B	BAO_0000357	single protein format	None	None	None	None	None	CHEMBL2971	Tyrosine-protein kinase JAK2	Homo sapiens	SINGLE PROTEIN	CHEMBL1139271	1	Scientific Literature	Bioorg. Med. Chem. Lett.	2009	None
CHEMBL465091		0	212.05	0	1.91	1	Nc1n[nH]c2ccc(Br)cc12	IC50	'='	40900.0	nM	4.39			UO_0000065	20.69	0.54	2.48	8.02	False	CHEMBL1011746	Inhibition of JAK2	B	BAO_0000357	single protein format	None	None	None	None	None	CHEMBL2971	Tyrosine-protein kinase JAK2	Homo sapiens	SINGLE PROTEIN	CHEMBL1139271	1	Scientific Literature	Bioorg. Med. Chem. Lett.	2009	None
CHEMBL479619		0	199.22	0	1.54	4	Nc1n[nH]c2ccc(-c3cc[nH]n3)cc12	IC50	'='	9300.0	nM	5.03			UO_0000065	25.26	0.46	3.49	6.03	False	CHEMBL1011746	Inhibition of JAK2	B	BAO_0000357	single protein format	None	None	None	None	None	CHEMBL2971	Tyrosine-protein kinase JAK2	Homo sapiens	SINGLE PROTEIN	CHEMBL1139271	1	Scientific Literature	Bioorg. Med. Chem. Lett.	2009	None
CHEMBL1289218		0	336.32	0	3.47	41	CC(C)[C@@H](Nc1nc2cc[nH]c(=O)c2c2cnccc12)C(F)(F)F	IC50	'='	40.0	nM	7.40			UO_0000065	22.00	0.42	3.93	10.47	True	CHEMBL1291236	Inhibition of JAK2 expressed in human Du-145 cells	B	BAO_0000219	cell-based format	None	None	None	DU-145	None	CHEMBL2971	Tyrosine-protein kinase JAK2	Homo sapiens	SINGLE PROTEIN	CHEMBL1287746	1	Scientific Literature	Bioorg. Med. Chem. Lett.	2010	CHEMBL3308034
CHEMBL3398197		0	422.24	0	2.55	7h	Cn1cc(C2=C(c3nnc4ccccn34)C(=O)NC2=O)c2cc(Br)ccc21	Inhibition	'='	2.4	%				UO_0000187					False	CHEMBL3399032	Inhibition of N-terminal His-tagged recombinant JAK2 (unknown origin) at 2 uM by HTRF assay	B	BAO_0000357	single protein format	Homo sapiens	None	None	None	None	CHEMBL2971	Tyrosine-protein kinase JAK2	Homo sapiens	SINGLE PROTEIN	CHEMBL3397021	1	Scientific Literature	Bioorg. Med. Chem.	2015	None
CHEMBL482188		0	358.47	0	3.20	21	Cc1cc(-c2ccc(S(=O)(=O)NC(C)(C)C)cc2)cc2c(N)n[nH]c12	IC50	'='	770.0	nM	6.11			UO_0000065	17.05	0.33	2.91	6.06	False	CHEMBL1011746	Inhibition of JAK2	B	BAO_0000357	single protein format	None	None	None	None	None	CHEMBL2971	Tyrosine-protein kinase JAK2	Homo sapiens	SINGLE PROTEIN	CHEMBL1139271	1	Scientific Literature	Bioorg. Med. Chem. Lett.	2009	None
CHEMBL444236		0	557.54	1	4.58	1,2,3,4,5,6-Hexabromo-cyclohexane	BrC1C(Br)C(Br)C(Br)C(Br)C1Br	Activity						Not Active						False	CHEMBL1007370	Inhibition of human JAK2 V617F mutant expressed in COS7 cells	B	BAO_0000219	cell-based format	Homo sapiens	None	None	COS-7	None	CHEMBL2971	Tyrosine-protein kinase JAK2	Homo sapiens	SINGLE PROTEIN	CHEMBL1156429	1	Scientific Literature	J. Biol. Chem.	2007	CHEMBL3307648
CHEMBL475817		0	469.25	1	5.49	39	Nc1ncc(NC(=O)c2cc(NC(=O)c3cccc(C(F)(F)F)c3)ccc2Cl)cc1Cl	IC50	'='	29000.0	nM	4.54			UO_0000065	9.67	0.20	-0.95	4.67	False	CHEMBL947777	Inhibition of Jak2	B	BAO_0000357	single protein format	None	None	None	None	None	CHEMBL2971	Tyrosine-protein kinase JAK2	Homo sapiens	SINGLE PROTEIN	CHEMBL1143270	1	Scientific Literature	Bioorg. Med. Chem. Lett.	2009	None
CHEMBL595373		0	512.64	2	6.57	25	COc1cc2c(Oc3ccc(-c4nc5ccccc5s4)cc3)ncnc2cc1OCCCN1CCCC1	Residual activity	'='	95.0	%				UO_0000187					False	CHEMBL1041125	Residual activity of JAK2 at 1 uM by microplate scintillation counting	B	BAO_0000357	single protein format	None	None	None	None	None	CHEMBL2971	Tyrosine-protein kinase JAK2	Homo sapiens	SINGLE PROTEIN	CHEMBL1152560	1	Scientific Literature	Bioorg. Med. Chem.	2009	None
CHEMBL1215218		0	533.61	1	4.32	36	CCOC(=O)CCc1c(/C=C2\C(=O)Nc3ccc(NS(=O)(=O)c4ccccc4)cc32)[nH]c2c1C(=O)CCC2	Inhibition	'='	30.0	%				UO_0000187					False	CHEMBL1219768	Inhibition of JAK2 at 1 uM by radiometric method	B	BAO_0000357	single protein format	None	None	None	None	None	CHEMBL2971	Tyrosine-protein kinase JAK2	Homo sapiens	SINGLE PROTEIN	CHEMBL1212904	1	Scientific Literature	J. Med. Chem.	2010	None
CHEMBL1215346		0	518.64	1	4.32	47	CN(C)CCCc1c(/C=C2\C(=O)Nc3ccc(NS(=O)(=O)c4ccccc4)cc32)[nH]c2c1C(=O)CCC2	Inhibition	'='	-3.0	%				UO_0000187					False	CHEMBL1219768	Inhibition of JAK2 at 1 uM by radiometric method	B	BAO_0000357	single protein format	None	None	None	None	None	CHEMBL2971	Tyrosine-protein kinase JAK2	Homo sapiens	SINGLE PROTEIN	CHEMBL1212904	1	Scientific Literature	J. Med. Chem.	2010	None
CHEMBL365072		0	258.29	0	1.65	SB-751148	CCc1nccc2c1nc(-c1nonc1N)n2CC	Inhibition	'='	3.71	%				UO_0000187					False	CHEMBL1962118	GSK_PKIS: JAK2 mean inhibition at 0.1 uM [Nanosyn]	B	BAO_0000357	single protein format	None	None	None	None	None	CHEMBL2971	Tyrosine-protein kinase JAK2	Homo sapiens	SINGLE PROTEIN	CHEMBL1961873	16	GSK Published Kinase Inhibitor Set			None
CHEMBL2002322		0	390.31	1	5.10	SID103905048	NC(=O)c1cc2c(-c3cc(C(F)(F)F)cc(C(F)(F)F)c3)cncc2s1	Ki	'>'	1584.89	nM			inactive	UO_0000065					False	CHEMBL1963693	PUBCHEM_BIOASSAY: Navigating the Kinome. (Class of assay: other) Panel member name: JAK2	F	BAO_0000019	assay format	None	None	None	None	None	CHEMBL2971	Tyrosine-protein kinase JAK2	Homo sapiens	SINGLE PROTEIN	CHEMBL1201862	7	PubChem BioAssays			None
CHEMBL2001257		0	483.64	1	6.19	SID103904319	CCN(CC)CC#Cc1cnc(N)c2c(-c3ccc(NC(=O)Nc4cccc(C)c4)cc3)csc12	Ki	'>'	1258.93	nM			inactive	UO_0000065					False	CHEMBL1963693	PUBCHEM_BIOASSAY: Navigating the Kinome. (Class of assay: other) Panel member name: JAK2	F	BAO_0000019	assay format	None	None	None	None	None	CHEMBL2971	Tyrosine-protein kinase JAK2	Homo sapiens	SINGLE PROTEIN	CHEMBL1201862	7	PubChem BioAssays			None
CHEMBL1233882		0	304.36	0	3.20	PP102	CC(C)n1nc(-c2ccc3ncccc3c2)c2c(N)ncnc21	Inhibition	'='	3.0	%				UO_0000187					False	CHEMBL1244455	Inhibition of JAK2 at 1 uM after 60 mins by FRET assay in presence of 10 uM ATP	B	BAO_0000357	single protein format	None	None	None	None	None	CHEMBL2971	Tyrosine-protein kinase JAK2	Homo sapiens	SINGLE PROTEIN	CHEMBL1240340	1	Scientific Literature	Nat. Chem. Biol.	2008	None
CHEMBL2004637		0	498.63	1	5.39	SID103904825	CCN(CCN)C(=O)c1cccc(-n2nc(C(C)(C)C)cc2NC(=O)Nc2cccc3ccccc23)c1	Ki	'='	2511.89	nM	5.60		active	UO_0000065					False	CHEMBL1963693	PUBCHEM_BIOASSAY: Navigating the Kinome. (Class of assay: other) Panel member name: JAK2	F	BAO_0000019	assay format	None	None	None	None	None	CHEMBL2971	Tyrosine-protein kinase JAK2	Homo sapiens	SINGLE PROTEIN	CHEMBL1201862	7	PubChem BioAssays			None
CHEMBL1973711		0	287.66	0	1.98	SID103905594	N#Cc1c(O)[nH]c(=O)c2c(=N)oc3ccc(Cl)cc3c12	Ki	'='	1258.93	nM	5.90		active	UO_0000065					False	CHEMBL1963693	PUBCHEM_BIOASSAY: Navigating the Kinome. (Class of assay: other) Panel member name: JAK2	F	BAO_0000019	assay format	None	None	None	None	None	CHEMBL2971	Tyrosine-protein kinase JAK2	Homo sapiens	SINGLE PROTEIN	CHEMBL1201862	7	PubChem BioAssays			None
CHEMBL1980144		0	418.48	0	4.48	SID103904705	Cc1ccccc1NC(=O)Nc1ccc(NC(=O)c2csc3ncnc(N)c23)cc1	Ki	'>'	1584.89	nM			inactive	UO_0000065					False	CHEMBL1963693	PUBCHEM_BIOASSAY: Navigating the Kinome. (Class of assay: other) Panel member name: JAK2	F	BAO_0000019	assay format	None	None	None	None	None	CHEMBL2971	Tyrosine-protein kinase JAK2	Homo sapiens	SINGLE PROTEIN	CHEMBL1201862	7	PubChem BioAssays			None
CHEMBL1969301		0	457.58	1	5.50	SID103905076	CCCCn1c(NC(=O)c2cccc(C#N)c2)nc2cc(N(C)C(=O)C3CCCCC3)ccc21	Ki	'>'	1584.89	nM			inactive	UO_0000065					False	CHEMBL1963693	PUBCHEM_BIOASSAY: Navigating the Kinome. (Class of assay: other) Panel member name: JAK2	F	BAO_0000019	assay format	None	None	None	None	None	CHEMBL2971	Tyrosine-protein kinase JAK2	Homo sapiens	SINGLE PROTEIN	CHEMBL1201862	7	PubChem BioAssays			None
CHEMBL554	LAPATINIB	4	581.07	2	6.14	SID103905567	CS(=O)(=O)CCNCc1ccc(-c2ccc3ncnc(Nc4ccc(OCc5cccc(F)c5)c(Cl)c4)c3c2)o1	Ki	'>'	1584.89	nM			inactive	UO_0000065					False	CHEMBL1963693	PUBCHEM_BIOASSAY: Navigating the Kinome. (Class of assay: other) Panel member name: JAK2	F	BAO_0000019	assay format	None	None	None	None	None	CHEMBL2971	Tyrosine-protein kinase JAK2	Homo sapiens	SINGLE PROTEIN	CHEMBL1201862	7	PubChem BioAssays			None
CHEMBL336961	AZAKENPAULLONE	0	328.17	0	3.49	SID103905441	O=C1Cc2c([nH]c3ccc(Br)cc23)-c2ncccc2N1	Ki	'>'	1584.89	nM			inactive	UO_0000065					False	CHEMBL1963693	PUBCHEM_BIOASSAY: Navigating the Kinome. (Class of assay: other) Panel member name: JAK2	F	BAO_0000019	assay format	None	None	None	None	None	CHEMBL2971	Tyrosine-protein kinase JAK2	Homo sapiens	SINGLE PROTEIN	CHEMBL1201862	7	PubChem BioAssays			None
CHEMBL1976455		0	333.27	0	3.69	SID103904884	O=C(Nc1cnccn1)Nc1ccnc2ccc(C(F)(F)F)cc12	Ki	'>'	1584.89	nM			inactive	UO_0000065					False	CHEMBL1963693	PUBCHEM_BIOASSAY: Navigating the Kinome. (Class of assay: other) Panel member name: JAK2	F	BAO_0000019	assay format	None	None	None	None	None	CHEMBL2971	Tyrosine-protein kinase JAK2	Homo sapiens	SINGLE PROTEIN	CHEMBL1201862	7	PubChem BioAssays			None
CHEMBL296586	KENPAULLONE	0	327.18	0	4.09	SID103905487	O=C1Cc2c([nH]c3ccc(Br)cc23)-c2ccccc2N1	Ki	'>'	1584.89	nM			inactive	UO_0000065					False	CHEMBL1963693	PUBCHEM_BIOASSAY: Navigating the Kinome. (Class of assay: other) Panel member name: JAK2	F	BAO_0000019	assay format	None	None	None	None	None	CHEMBL2971	Tyrosine-protein kinase JAK2	Homo sapiens	SINGLE PROTEIN	CHEMBL1201862	7	PubChem BioAssays			None
CHEMBL1996500		0	410.43	0	3.62	SID103904762	Cc1nccn2c(-c3ccnc(NCC(C)(C)O)n3)c(-c3ccc(F)cc3F)nc12	Ki	'>'	2511.89	nM			inactive	UO_0000065					False	CHEMBL1963693	PUBCHEM_BIOASSAY: Navigating the Kinome. (Class of assay: other) Panel member name: JAK2	F	BAO_0000019	assay format	None	None	None	None	None	CHEMBL2971	Tyrosine-protein kinase JAK2	Homo sapiens	SINGLE PROTEIN	CHEMBL1201862	7	PubChem BioAssays			None
CHEMBL1964399		0	425.49	0	3.42	SID103904938	COc1ccc(Nc2nccc(Nc3c(NC(C)C(C)(C)C)c(=O)c3=O)n2)cc1OC	Ki	'>'	1584.89	nM			inactive	UO_0000065					False	CHEMBL1963693	PUBCHEM_BIOASSAY: Navigating the Kinome. (Class of assay: other) Panel member name: JAK2	F	BAO_0000019	assay format	None	None	None	None	None	CHEMBL2971	Tyrosine-protein kinase JAK2	Homo sapiens	SINGLE PROTEIN	CHEMBL1201862	7	PubChem BioAssays			None
CHEMBL402846		0	390.42	0	4.31	SID103904338	Cc1ccc(F)c(NC(=O)Nc2ccc(-c3cncc4c3c(N)nn4C)cc2)c1	Ki	'>'	1584.89	nM			inactive	UO_0000065					False	CHEMBL1963693	PUBCHEM_BIOASSAY: Navigating the Kinome. (Class of assay: other) Panel member name: JAK2	F	BAO_0000019	assay format	None	None	None	None	None	CHEMBL2971	Tyrosine-protein kinase JAK2	Homo sapiens	SINGLE PROTEIN	CHEMBL1201862	7	PubChem BioAssays			None
CHEMBL1967887		0	268.32	0	2.27	SID103904469	Cc1n[nH]c2ccc(-c3cncc(OCCN)c3)cc12	Ki	'>'	1584.89	nM			inactive	UO_0000065					False	CHEMBL1963693	PUBCHEM_BIOASSAY: Navigating the Kinome. (Class of assay: other) Panel member name: JAK2	F	BAO_0000019	assay format	None	None	None	None	None	CHEMBL2971	Tyrosine-protein kinase JAK2	Homo sapiens	SINGLE PROTEIN	CHEMBL1201862	7	PubChem BioAssays			None
CHEMBL2002202		0	243.69	0	3.25	SID103904568	O=C1NCc2ccc(-c3ccc(Cl)cc3)cc21	Ki	'='	100000.0	nM	4.00		active	UO_0000065					False	CHEMBL1963693	PUBCHEM_BIOASSAY: Navigating the Kinome. (Class of assay: other) Panel member name: JAK2	F	BAO_0000019	assay format	None	None	None	None	None	CHEMBL2971	Tyrosine-protein kinase JAK2	Homo sapiens	SINGLE PROTEIN	CHEMBL1201862	7	PubChem BioAssays			None
CHEMBL1983945		0	383.45	0	3.64	SID103904683	NC(Cc1c[nH]c2ccccc12)C(=O)Nc1cncc(C=Cc2ccncc2)c1	Ki	'>'	1995.26	nM			inactive	UO_0000065					False	CHEMBL1963693	PUBCHEM_BIOASSAY: Navigating the Kinome. (Class of assay: other) Panel member name: JAK2	F	BAO_0000019	assay format	None	None	None	None	None	CHEMBL2971	Tyrosine-protein kinase JAK2	Homo sapiens	SINGLE PROTEIN	CHEMBL1201862	7	PubChem BioAssays			None
CHEMBL1968130		0	169.58	0	0.36	SID103905652	Nc1nnc2cncc(Cl)n12	Ki	'='	31622.78	nM	4.50		active	UO_0000065					False	CHEMBL1963693	PUBCHEM_BIOASSAY: Navigating the Kinome. (Class of assay: other) Panel member name: JAK2	F	BAO_0000019	assay format	None	None	None	None	None	CHEMBL2971	Tyrosine-protein kinase JAK2	Homo sapiens	SINGLE PROTEIN	CHEMBL1201862	7	PubChem BioAssays			None
CHEMBL1992922		0	284.32	0	1.39	SID103904209	OCC(CO)Nc1ncnc2[nH]cc(-c3ccccc3)c12	Ki	'='	501.19	nM	6.30		active	UO_0000065					False	CHEMBL1963693	PUBCHEM_BIOASSAY: Navigating the Kinome. (Class of assay: other) Panel member name: JAK2	F	BAO_0000019	assay format	None	None	None	None	None	CHEMBL2971	Tyrosine-protein kinase JAK2	Homo sapiens	SINGLE PROTEIN	CHEMBL1201862	7	PubChem BioAssays			None
CHEMBL1964382		0	637.87	2	6.16	SID103905179	CC(C)(c1cc(Br)c(O)c(I)c1)c1cc(Br)c(O)c(I)c1	Ki	'>'	2511.89	nM			inactive	UO_0000065					False	CHEMBL1963693	PUBCHEM_BIOASSAY: Navigating the Kinome. (Class of assay: other) Panel member name: JAK2	F	BAO_0000019	assay format	None	None	None	None	None	CHEMBL2971	Tyrosine-protein kinase JAK2	Homo sapiens	SINGLE PROTEIN	CHEMBL1201862	7	PubChem BioAssays			None
CHEMBL1988581		0	233.27	0	0.77	SID103905639	Cc1cc(=O)n2ccc(CN(C)C)c(O)c2n1	Ki	'='	79.43	nM	7.10		active	UO_0000065					False	CHEMBL1963693	PUBCHEM_BIOASSAY: Navigating the Kinome. (Class of assay: other) Panel member name: JAK2	F	BAO_0000019	assay format	None	None	None	None	None	CHEMBL2971	Tyrosine-protein kinase JAK2	Homo sapiens	SINGLE PROTEIN	CHEMBL1201862	7	PubChem BioAssays			None
CHEMBL1989646		0	304.36	0	2.76	SID103904483	Cc1c(-c2ccc3[nH]nc(N)c3c2)nnn1Cc1ccccc1	Ki	'='	158.49	nM	6.80		active	UO_0000065					False	CHEMBL1963693	PUBCHEM_BIOASSAY: Navigating the Kinome. (Class of assay: other) Panel member name: JAK2	F	BAO_0000019	assay format	None	None	None	None	None	CHEMBL2971	Tyrosine-protein kinase JAK2	Homo sapiens	SINGLE PROTEIN	CHEMBL1201862	7	PubChem BioAssays			None
CHEMBL522892	DOVITINIB	3	392.44	0	2.54	SID103904684	CN1CCN(c2ccc3nc(-c4c(N)c5c(F)cccc5[nH]c4=O)[nH]c3c2)CC1	Ki	'='	1000.0	nM	6.00		active	UO_0000065					False	CHEMBL1963693	PUBCHEM_BIOASSAY: Navigating the Kinome. (Class of assay: other) Panel member name: JAK2	F	BAO_0000019	assay format	None	None	None	None	None	CHEMBL2971	Tyrosine-protein kinase JAK2	Homo sapiens	SINGLE PROTEIN	CHEMBL1201862	7	PubChem BioAssays			None
CHEMBL1994538		0	333.27	0	3.69	SID103904888	O=C(Nc1cnccn1)Nc1ccnc2c(C(F)(F)F)cccc12	Ki	'>'	1584.89	nM			inactive	UO_0000065					False	CHEMBL1963693	PUBCHEM_BIOASSAY: Navigating the Kinome. (Class of assay: other) Panel member name: JAK2	F	BAO_0000019	assay format	None	None	None	None	None	CHEMBL2971	Tyrosine-protein kinase JAK2	Homo sapiens	SINGLE PROTEIN	CHEMBL1201862	7	PubChem BioAssays			None
CHEMBL1988717		0	492.47	1	5.04	SID103904289	Cn1cc(-c2cnn3c(N)c(-c4ccc(NC(=O)Nc5cccc(C(F)(F)F)c5)cc4)cnc23)cn1	Ki	'='	50.12	nM	7.30		active	UO_0000065					False	CHEMBL1963693	PUBCHEM_BIOASSAY: Navigating the Kinome. (Class of assay: other) Panel member name: JAK2	F	BAO_0000019	assay format	None	None	None	None	None	CHEMBL2971	Tyrosine-protein kinase JAK2	Homo sapiens	SINGLE PROTEIN	CHEMBL1201862	7	PubChem BioAssays			None
CHEMBL1967564		0	254.29	0	2.85	SID103905382	CCCC(=O)Nc1n[nH]c2nc3ccccc3cc12	Ki	'>'	1584.89	nM			inactive	UO_0000065					False	CHEMBL1963693	PUBCHEM_BIOASSAY: Navigating the Kinome. (Class of assay: other) Panel member name: JAK2	F	BAO_0000019	assay format	None	None	None	None	None	CHEMBL2971	Tyrosine-protein kinase JAK2	Homo sapiens	SINGLE PROTEIN	CHEMBL1201862	7	PubChem BioAssays			None
CHEMBL1970104		0	290.37	0	4.40	SID103904906	CC(C)(C)c1ccc2nc(-c3n[nH]c4ccccc34)[nH]c2c1	Ki	'='	50.12	nM	7.30		active	UO_0000065					False	CHEMBL1963693	PUBCHEM_BIOASSAY: Navigating the Kinome. (Class of assay: other) Panel member name: JAK2	F	BAO_0000019	assay format	None	None	None	None	None	CHEMBL2971	Tyrosine-protein kinase JAK2	Homo sapiens	SINGLE PROTEIN	CHEMBL1201862	7	PubChem BioAssays			None
CHEMBL1966279		0	477.55	0	2.47	SID103905097	NCCCNS(=O)(=O)c1cccc(C(=O)Nc2ccc(-c3n[nH]c(=O)c4ccccc34)cc2)c1	Ki	'>'	1584.89	nM			inactive	UO_0000065					False	CHEMBL1963693	PUBCHEM_BIOASSAY: Navigating the Kinome. (Class of assay: other) Panel member name: JAK2	F	BAO_0000019	assay format	None	None	None	None	None	CHEMBL2971	Tyrosine-protein kinase JAK2	Homo sapiens	SINGLE PROTEIN	CHEMBL1201862	7	PubChem BioAssays			None
CHEMBL1984760		0	391.40	0	4.34	SID103904640	CCCNC(=O)c1ccc(Nc2nc(CCC(F)(F)F)c3cc[nH]c3n2)cc1	Ki	'='	501.19	nM	6.30		active	UO_0000065					False	CHEMBL1963693	PUBCHEM_BIOASSAY: Navigating the Kinome. (Class of assay: other) Panel member name: JAK2	F	BAO_0000019	assay format	None	None	None	None	None	CHEMBL2971	Tyrosine-protein kinase JAK2	Homo sapiens	SINGLE PROTEIN	CHEMBL1201862	7	PubChem BioAssays			None
CHEMBL1983393		0	346.37	1	5.01	SID103904459	O=C(Nc1cccc(F)c1)Nc1cccc(-c2ccc3cn[nH]c3c2)c1	Ki	'>'	2511.89	nM			inactive	UO_0000065					False	CHEMBL1963693	PUBCHEM_BIOASSAY: Navigating the Kinome. (Class of assay: other) Panel member name: JAK2	F	BAO_0000019	assay format	None	None	None	None	None	CHEMBL2971	Tyrosine-protein kinase JAK2	Homo sapiens	SINGLE PROTEIN	CHEMBL1201862	7	PubChem BioAssays			None
CHEMBL3601120		0	413.87	0	2.80	50	C=CC(=O)Nc1cccc(CNc2nc(Nc3cnn(CCO)c3)ncc2Cl)c1	IC50	'='	32.0	nM	7.50			UO_0000065	18.11	0.35	4.69	6.41	False	CHEMBL3603319	Inhibition of JAK2 (unknown origin) by Z'-Lyte assay	B	BAO_0000357	single protein format	Homo sapiens	None	None	None	None	CHEMBL2971	Tyrosine-protein kinase JAK2	Homo sapiens	SINGLE PROTEIN	CHEMBL3600288	1	Scientific Literature	J. Med. Chem.	2015	None
CHEMBL3601231		0	464.96	0	4.45	21	C=CC(=O)Nc1cccc(CNc2nc(Nc3ccc(N4CCOCC4)cc3)ncc2Cl)c1	IC50	'='	17.6	nM	7.75			UO_0000065	16.68	0.32	3.30	8.48	False	CHEMBL3603319	Inhibition of JAK2 (unknown origin) by Z'-Lyte assay	B	BAO_0000357	single protein format	Homo sapiens	None	None	None	None	CHEMBL2971	Tyrosine-protein kinase JAK2	Homo sapiens	SINGLE PROTEIN	CHEMBL3600288	1	Scientific Literature	J. Med. Chem.	2015	None
CHEMBL2325894		0	338.37	0	0.94	3p	C[C@@H](NC(=O)c1c[nH]c2ncc(C3CC3)nc12)C(=O)N1CC(C#N)C1	IC50	'='	8900.0	nM	5.05			UO_0000065	14.93	0.28	4.11	4.40	False	CHEMBL2329053	Inhibition of JAK2 in human PBMC expressing CD14 assessed as inhibition of GM-CSF-stimulated STAT5a phosphorylation after 30 mins by flow cytometric analysis	B	BAO_0000357	single protein format	Homo sapiens	None	None	None	None	CHEMBL2971	Tyrosine-protein kinase JAK2	Homo sapiens	SINGLE PROTEIN	CHEMBL2321829	1	Scientific Literature	J. Med. Chem.	2013	None
CHEMBL2325912		0	352.40	0	1.33	3n	C[C@@H](NC(=O)c1c[nH]c2ncc(C3CC3)nc12)C(=O)N1CCC(C#N)C1	IC50	'='	2030.0	nM	5.69			UO_0000065	16.15	0.30	4.36	4.96	False	CHEMBL2329053	Inhibition of JAK2 in human PBMC expressing CD14 assessed as inhibition of GM-CSF-stimulated STAT5a phosphorylation after 30 mins by flow cytometric analysis	B	BAO_0000357	single protein format	Homo sapiens	None	None	None	None	CHEMBL2971	Tyrosine-protein kinase JAK2	Homo sapiens	SINGLE PROTEIN	CHEMBL2321829	1	Scientific Literature	J. Med. Chem.	2013	None
CHEMBL1221633		0	433.89	1	5.82	15	O=C(CCc1cn(Cc2ccc(Cl)cc2)c2ccccc12)Nc1ccc([N+](=O)[O-])cc1	IC50	'='	106700.0	nM		Outside typical range		UO_0000065					False	CHEMBL1227372	Inhibition of recombinant JAK2 after 1 hr	B	BAO_0000357	single protein format	None	None	None	None	None	CHEMBL2971	Tyrosine-protein kinase JAK2	Homo sapiens	SINGLE PROTEIN	CHEMBL1221237	1	Scientific Literature	Bioorg. Med. Chem. Lett.	2010	None
CHEMBL1081312		0	319.37	0	3.07	PP121	Nc1ncnc2c1c(-c1cnc3[nH]ccc3c1)nn2C1CCCC1	Inhibition	'='	24.0	%				UO_0000187					False	CHEMBL1244456	Inhibition of JAK2 JH1/JH2 domain at 1 uM after 60 mins by FRET assay in presence of 100 uM ATP	B	BAO_0000357	single protein format	None	None	None	None	None	CHEMBL2971	Tyrosine-protein kinase JAK2	Homo sapiens	SINGLE PROTEIN	CHEMBL1240340	1	Scientific Literature	Nat. Chem. Biol.	2008	None
CHEMBL119385	NEFLAMAPIMOD	2	436.27	1	5.49	VX-745	O=c1ncn2nc(Sc3ccc(F)cc3F)ccc2c1-c1c(Cl)cccc1Cl	Kd						Not Active						False	CHEMBL860903	Average Binding Constant for JAK2 (Kin.Dom. 2); NA=Not Active at 10 uM	B	BAO_0000357	single protein format	Homo sapiens	None	None	None	None	CHEMBL2971	Tyrosine-protein kinase JAK2	Homo sapiens	SINGLE PROTEIN	CHEMBL1144455	1	Scientific Literature	Nat. Biotechnol.	2005	None
CHEMBL2178807		0	367.80	0	2.71	7a	Cc1cc(NC(=O)c2cnn3ccc(N)nc23)n(-c2cccc(Cl)c2)n1	Ki	'='	2.5	nM	8.60			UO_0000065	23.39	0.45	5.89	8.34	False	CHEMBL2186596	Inhibition of purified JAK2 incubated for 30 mins	B	BAO_0000357	single protein format	None	None	None	None	None	CHEMBL2971	Tyrosine-protein kinase JAK2	Homo sapiens	SINGLE PROTEIN	CHEMBL2176876	1	Scientific Literature	J. Med. Chem.	2012	None
CHEMBL3644993		0	448.96	0	4.46	BDBM99745	CN1CCN(c2cccc(Nc3nc4c(OCc5cccc(Cl)c5)cccn4n3)c2)CC1	IC50	'='	99.52	nM	7.00		216433	UO_0000065	15.60	0.30	2.54	12.09	False	CHEMBL3707950	In Vitro Enzyme Assay: The ability of compounds to inhibit the kinase activity of baculovirus-expressed human FAK and JAK kinase using the time-resolved fluorescence (TRF) assay system.	B	BAO_0000357	single protein format	Homo sapiens	None	None	None	None	CHEMBL2971	Tyrosine-protein kinase JAK2	Homo sapiens	SINGLE PROTEIN	CHEMBL3638802	37	BindingDB Database		2013	None
CHEMBL3644975		0	453.47	0	4.86	BDBM99725	COc1cc(C(F)(F)F)ccc1-c1cccc2nc(Nc3ccc4c(c3)CCNCC4)nn12	IC50	'='	7.4	nM	8.13		216415	UO_0000065	17.93	0.34	3.27	12.81	False	CHEMBL3707950	In Vitro Enzyme Assay: The ability of compounds to inhibit the kinase activity of baculovirus-expressed human FAK and JAK kinase using the time-resolved fluorescence (TRF) assay system.	B	BAO_0000357	single protein format	Homo sapiens	None	None	None	None	CHEMBL2971	Tyrosine-protein kinase JAK2	Homo sapiens	SINGLE PROTEIN	CHEMBL3638802	37	BindingDB Database		2013	None
CHEMBL2062529		0	545.71	1	3.76	BDBM99560	CN1CCN(C2CCN(c3cccc(Nc4nc5c(-c6ccc(S(C)(=O)=O)cc6)cccn5n4)c3)CC2)CC1	IC50	'='	1.5	nM	8.82		216250	UO_0000065	16.17	0.31	5.06	10.25	False	CHEMBL3707950	In Vitro Enzyme Assay: The ability of compounds to inhibit the kinase activity of baculovirus-expressed human FAK and JAK kinase using the time-resolved fluorescence (TRF) assay system.	B	BAO_0000357	single protein format	Homo sapiens	None	None	None	None	CHEMBL2971	Tyrosine-protein kinase JAK2	Homo sapiens	SINGLE PROTEIN	CHEMBL3638802	37	BindingDB Database		2013	None
CHEMBL3647803		0	394.48	0	2.34	BDBM147906	CC1(N[C@H]2CCC(n3cc(C(N)=O)c(Nc4ccccc4)n3)[C@@H](C#N)C2)COC1	IC50	'='	24.0	nM	7.62		285840	UO_0000065	19.32	0.36	5.28	6.46	False	CHEMBL3707623	HTRF Assay: The ability of compounds to inhibit the activity of JAK1, JAK2, JAK3, and Tyk2 was measured using a recombinant purified GST-tagged catalytic domain for each enzyme (Invitrogen JAK1 #M4290, JAK2 #M4290, JAK3 #M4290, Tyk2 #M4290) in an HTRF format biochemical assay. The reactions employed a common peptide substrate, LCB-EQEDEPEGDYFEWLW-NH2 (in-house). The basic assay protocol is as fol…	B	BAO_0000357	single protein format	Homo sapiens	None	None	None	None	CHEMBL2971	Tyrosine-protein kinase JAK2	Homo sapiens	SINGLE PROTEIN	CHEMBL3638646	37	BindingDB Database		2015	None
CHEMBL3645108		0	346.39	0	3.49	BDBM99882	COc1ccccc1CNc1cccn2nc(Nc3ccncc3)nc12	IC50	'='	54.84	nM	7.26		216550	UO_0000065	20.96	0.38	3.77	9.51	False	CHEMBL3707950	In Vitro Enzyme Assay: The ability of compounds to inhibit the kinase activity of baculovirus-expressed human FAK and JAK kinase using the time-resolved fluorescence (TRF) assay system.	B	BAO_0000357	single protein format	Homo sapiens	None	None	None	None	CHEMBL2971	Tyrosine-protein kinase JAK2	Homo sapiens	SINGLE PROTEIN	CHEMBL3638802	37	BindingDB Database		2013	None
CHEMBL3702934		0	327.36	0	2.93	BDBM147636	N#C[C@H]1CC(F)CCC1n1cc(C(N)=O)c(Nc2ccccc2)n1	IC50	'='	28.0	nM	7.55		285567	UO_0000065	23.07	0.43	4.62	7.81	False	CHEMBL3707623	HTRF Assay: The ability of compounds to inhibit the activity of JAK1, JAK2, JAK3, and Tyk2 was measured using a recombinant purified GST-tagged catalytic domain for each enzyme (Invitrogen JAK1 #M4290, JAK2 #M4290, JAK3 #M4290, Tyk2 #M4290) in an HTRF format biochemical assay. The reactions employed a common peptide substrate, LCB-EQEDEPEGDYFEWLW-NH2 (in-house). The basic assay protocol is as fol…	B	BAO_0000357	single protein format	Homo sapiens	None	None	None	None	CHEMBL2971	Tyrosine-protein kinase JAK2	Homo sapiens	SINGLE PROTEIN	CHEMBL3638646	37	BindingDB Database		2015	None
CHEMBL3647820		0	460.50	0	4.46	BDBM147925	CN(C1CCC1)[C@H]1CC[C@@H](n2cc(C(N)=O)c(Nc3ccc(C(F)(F)F)cc3)n2)[C@H](C#N)C1	IC50	'='	240.0	nM	6.62		285859	UO_0000065	14.38	0.27	2.16	6.62	False	CHEMBL3707623	HTRF Assay: The ability of compounds to inhibit the activity of JAK1, JAK2, JAK3, and Tyk2 was measured using a recombinant purified GST-tagged catalytic domain for each enzyme (Invitrogen JAK1 #M4290, JAK2 #M4290, JAK3 #M4290, Tyk2 #M4290) in an HTRF format biochemical assay. The reactions employed a common peptide substrate, LCB-EQEDEPEGDYFEWLW-NH2 (in-house). The basic assay protocol is as fol…	B	BAO_0000357	single protein format	Homo sapiens	None	None	None	None	CHEMBL2971	Tyrosine-protein kinase JAK2	Homo sapiens	SINGLE PROTEIN	CHEMBL3638646	37	BindingDB Database		2015	None
CHEMBL3645021		0	449.56	1	5.10	BDBM99773	Cc1ccc(-n2cc(-c3cccn4nc(Nc5ccc(C6CCNCC6)cc5)nc34)cn2)cc1	IC50	'='	4.04	nM	8.39		216460	UO_0000065	18.67	0.34	3.29	11.65	False	CHEMBL3707950	In Vitro Enzyme Assay: The ability of compounds to inhibit the kinase activity of baculovirus-expressed human FAK and JAK kinase using the time-resolved fluorescence (TRF) assay system.	B	BAO_0000357	single protein format	Homo sapiens	None	None	None	None	CHEMBL2971	Tyrosine-protein kinase JAK2	Homo sapiens	SINGLE PROTEIN	CHEMBL3638802	37	BindingDB Database		2013	None
CHEMBL3642340		0	511.63	1	2.77	BDBM99614	CS(=O)(=O)c1ccc(-c2cccc3nc(Nc4ccc(CN5CCS(=O)(=O)CC5)cc4)nn23)cc1	IC50	'='	0.66	nM	9.18		216304	UO_0000065	17.94	0.36	6.41	8.07	False	CHEMBL3707950	In Vitro Enzyme Assay: The ability of compounds to inhibit the kinase activity of baculovirus-expressed human FAK and JAK kinase using the time-resolved fluorescence (TRF) assay system.	B	BAO_0000357	single protein format	Homo sapiens	None	None	None	None	CHEMBL2971	Tyrosine-protein kinase JAK2	Homo sapiens	SINGLE PROTEIN	CHEMBL3638802	37	BindingDB Database		2013	None
CHEMBL3699470		0	325.37	0	1.95	BDBM147485	N#C[C@H]1C(n2cc(C(N)=O)c(Nc3ccccc3)n2)CCC[C@H]1O	IC50	'='	635.0	nM	6.20		285410	UO_0000065	19.05	0.35	4.25	5.30	False	CHEMBL3707623	HTRF Assay: The ability of compounds to inhibit the activity of JAK1, JAK2, JAK3, and Tyk2 was measured using a recombinant purified GST-tagged catalytic domain for each enzyme (Invitrogen JAK1 #M4290, JAK2 #M4290, JAK3 #M4290, Tyk2 #M4290) in an HTRF format biochemical assay. The reactions employed a common peptide substrate, LCB-EQEDEPEGDYFEWLW-NH2 (in-house). The basic assay protocol is as fol…	B	BAO_0000357	single protein format	Homo sapiens	None	None	None	None	CHEMBL2971	Tyrosine-protein kinase JAK2	Homo sapiens	SINGLE PROTEIN	CHEMBL3638646	37	BindingDB Database		2015	None
CHEMBL2414547		0	462.58	0	3.30	BDBM99582	CN1CCN(c2ccc(Nc3nc4cccc(-c5ccc(S(C)(=O)=O)cc5)n4n3)cc2)CC1	IC50	'='	6.9	nM	8.16		216272	UO_0000065	17.64	0.34	4.86	9.85	False	CHEMBL3707950	In Vitro Enzyme Assay: The ability of compounds to inhibit the kinase activity of baculovirus-expressed human FAK and JAK kinase using the time-resolved fluorescence (TRF) assay system.	B	BAO_0000357	single protein format	Homo sapiens	None	None	None	None	CHEMBL2971	Tyrosine-protein kinase JAK2	Homo sapiens	SINGLE PROTEIN	CHEMBL3638802	37	BindingDB Database		2013	None
CHEMBL2181312		0	490.58	1	5.10	22e, 85:15 trans/cis mixture	Fc1cc2cc(c1)-c1ccnc(n1)Nc1ccc(OCCN3CCCC3)c(c1)COCC=CCOC2	IC50	'='	24.0	nM	7.62			UO_0000065	15.53	0.29	2.52	11.08	False	CHEMBL2184201	Inhibition of recombinant JAK2 using Poly (Glu,Ala,Tyr) as substrate after 2 hrs by luminescence assay	B	BAO_0000357	single protein format	None	None	None	None	None	CHEMBL2971	Tyrosine-protein kinase JAK2	Homo sapiens	SINGLE PROTEIN	CHEMBL2176955	1	Scientific Literature	J. Med. Chem.	2011	None
CHEMBL2181082		0	486.57	0	4.14	21f, 85:15 trans/cis mixture	O=C1CCN(CCOc2ccc3cc2COCC=CCOCc2cccc(c2)-c2ccnc(n2)N3)C1	IC50	'='	22.0	nM	7.66			UO_0000065	15.74	0.29	3.52	8.92	False	CHEMBL2184201	Inhibition of recombinant JAK2 using Poly (Glu,Ala,Tyr) as substrate after 2 hrs by luminescence assay	B	BAO_0000357	single protein format	None	None	None	None	None	CHEMBL2971	Tyrosine-protein kinase JAK2	Homo sapiens	SINGLE PROTEIN	CHEMBL2176955	1	Scientific Literature	J. Med. Chem.	2011	None
CHEMBL2181331		0	486.62	1	5.35	21d, 85:15 trans/cis mixture	C1=CCOCc2cc(ccc2OCCN2CCCCC2)Nc2nccc(n2)-c2cccc(c2)COC1	IC50	'='	15.0	nM	7.82			UO_0000065	16.08	0.30	2.47	11.38	False	CHEMBL2184201	Inhibition of recombinant JAK2 using Poly (Glu,Ala,Tyr) as substrate after 2 hrs by luminescence assay	B	BAO_0000357	single protein format	None	None	None	None	None	CHEMBL2971	Tyrosine-protein kinase JAK2	Homo sapiens	SINGLE PROTEIN	CHEMBL2176955	1	Scientific Literature	J. Med. Chem.	2011	None
CHEMBL2181322		0	443.55	0	3.90	17c, 85:15 trans/cis mixture	C1=CCOCc2cc(ccc2N2CCNCC2)Nc2nccc(n2)-c2cccc(c2)COC1	IC50	'='	83.0	nM	7.08			UO_0000065	15.96	0.29	3.18	9.90	False	CHEMBL2184201	Inhibition of recombinant JAK2 using Poly (Glu,Ala,Tyr) as substrate after 2 hrs by luminescence assay	B	BAO_0000357	single protein format	None	None	None	None	None	CHEMBL2971	Tyrosine-protein kinase JAK2	Homo sapiens	SINGLE PROTEIN	CHEMBL2176955	1	Scientific Literature	J. Med. Chem.	2011	None
CHEMBL563555		0	383.50	1	5.15	13a	COc1nc(C)cc2c1-c1[nH]c3ccccc3c1CCN2CCc1ccccc1	IC50	'>'	40000.0	nM				UO_0000065					False	CHEMBL1036442	Inhibition of recombinant JAK2	B	BAO_0000357	single protein format	None	None	None	None	None	CHEMBL2971	Tyrosine-protein kinase JAK2	Homo sapiens	SINGLE PROTEIN	CHEMBL1151875	1	Scientific Literature	Bioorg. Med. Chem.	2009	None
CHEMBL560446		0	544.23	2	6.72	23b	C[C@@H](c1ccccc1)N1CCc2c([nH]c3ccc(Br)cc23)-c2c(I)ccnc21	IC50						Not Determined						False	CHEMBL1036442	Inhibition of recombinant JAK2	B	BAO_0000357	single protein format	None	None	None	None	None	CHEMBL2971	Tyrosine-protein kinase JAK2	Homo sapiens	SINGLE PROTEIN	CHEMBL1151875	1	Scientific Literature	Bioorg. Med. Chem.	2009	None
CHEMBL556596		0	452.78	1	6.77	23a	C[C@@H](c1ccccc1)N1CCc2c([nH]c3ccc(Br)cc23)-c2c1ccnc2Cl	IC50						Not Determined						False	CHEMBL1036442	Inhibition of recombinant JAK2	B	BAO_0000357	single protein format	None	None	None	None	None	CHEMBL2971	Tyrosine-protein kinase JAK2	Homo sapiens	SINGLE PROTEIN	CHEMBL1151875	1	Scientific Literature	Bioorg. Med. Chem.	2009	None
CHEMBL551906		0	528.88	2	7.84	25a	Clc1nccc2c1-c1[nH]c3ccc(Br)cc3c1CCN2CC(c1ccccc1)c1ccccc1	IC50						Not Determined						False	CHEMBL1036442	Inhibition of recombinant JAK2	B	BAO_0000357	single protein format	None	None	None	None	None	CHEMBL2971	Tyrosine-protein kinase JAK2	Homo sapiens	SINGLE PROTEIN	CHEMBL1151875	1	Scientific Literature	Bioorg. Med. Chem.	2009	None
CHEMBL1186409		0	487.65	1	7.32	AG_G_60025	CC[n+]1c(/C=C/N(C)c2ccccc2)n(-c2ccccc2)c2ccc(-c3nc4ccccc4s3)cc21	Residual Activity	'='	121.0	%				UO_0000187					False	CHEMBL2219227	Millipore: Percentage of residual kinase activity of JAK2 at 1uM relative to control. Control inhibitor: Staurosporine at 10.0uM. Buffer: 8 mM MOPS pH 7.0, 0.2 mM EDTA	B	BAO_0000357	single protein format	Homo sapiens	None	None	None	None	CHEMBL2971	Tyrosine-protein kinase JAK2	Homo sapiens	SINGLE PROTEIN	CHEMBL2218924	1	Scientific Literature	Biochem. J.	2013	None
CHEMBL1289494	TIVOZANIB	4	454.87	1	5.64	Tivozanib	COc1cc2nccc(Oc3ccc(NC(=O)Nc4cc(C)on4)c(Cl)c3)c2cc1OC	Residual Activity	'='	114.0	%				UO_0000187					False	CHEMBL2219227	Millipore: Percentage of residual kinase activity of JAK2 at 1uM relative to control. Control inhibitor: Staurosporine at 10.0uM. Buffer: 8 mM MOPS pH 7.0, 0.2 mM EDTA	B	BAO_0000357	single protein format	Homo sapiens	None	None	None	None	CHEMBL2971	Tyrosine-protein kinase JAK2	Homo sapiens	SINGLE PROTEIN	CHEMBL2218924	1	Scientific Literature	Biochem. J.	2013	None
CHEMBL599894		0	224.18	0	0.13	PDK1_Akt_Flt_Dual_Pathway_Inhibitor	O=C1c2ccccc2-c2nc3nnnn3nc21	Residual Activity	'='	111.0	%				UO_0000187					False	CHEMBL2219227	Millipore: Percentage of residual kinase activity of JAK2 at 1uM relative to control. Control inhibitor: Staurosporine at 10.0uM. Buffer: 8 mM MOPS pH 7.0, 0.2 mM EDTA	B	BAO_0000357	single protein format	Homo sapiens	None	None	None	None	CHEMBL2971	Tyrosine-protein kinase JAK2	Homo sapiens	SINGLE PROTEIN	CHEMBL2218924	1	Scientific Literature	Biochem. J.	2013	None
CHEMBL573339	PI-103	0	348.36	0	2.98	PI_103	Oc1cccc(-c2nc(N3CCOCC3)c3oc4ncccc4c3n2)c1	Residual Activity	'='	107.0	%				UO_0000187					False	CHEMBL2219227	Millipore: Percentage of residual kinase activity of JAK2 at 1uM relative to control. Control inhibitor: Staurosporine at 10.0uM. Buffer: 8 mM MOPS pH 7.0, 0.2 mM EDTA	B	BAO_0000357	single protein format	Homo sapiens	None	None	None	None	CHEMBL2971	Tyrosine-protein kinase JAK2	Homo sapiens	SINGLE PROTEIN	CHEMBL2218924	1	Scientific Literature	Biochem. J.	2013	None
CHEMBL478980		0	283.33	0	2.46	DNA_PK_Inhibitor_V	O=C(c1ccccc1)c1ccc(N2CCOCC2)cc1O	Residual Activity	'='	92.0	%				UO_0000187					False	CHEMBL2219227	Millipore: Percentage of residual kinase activity of JAK2 at 1uM relative to control. Control inhibitor: Staurosporine at 10.0uM. Buffer: 8 mM MOPS pH 7.0, 0.2 mM EDTA	B	BAO_0000357	single protein format	Homo sapiens	None	None	None	None	CHEMBL2971	Tyrosine-protein kinase JAK2	Homo sapiens	SINGLE PROTEIN	CHEMBL2218924	1	Scientific Literature	Biochem. J.	2013	None
CHEMBL2218926		0	305.17	0	3.88	Tyrphostin AG-1024	CC(C)(C)c1cc(C=C(C#N)C#N)cc(Br)c1O	Residual Activity	'='	113.0	%				UO_0000187					False	CHEMBL2219228	Millipore: Percentage of residual kinase activity of JAK2 at 10uM relative to control. Control inhibitor: Staurosporine at 10.0uM. Buffer: 8 mM MOPS pH 7.0, 0.2 mM EDTA	B	BAO_0000357	single protein format	Homo sapiens	None	None	None	None	CHEMBL2971	Tyrosine-protein kinase JAK2	Homo sapiens	SINGLE PROTEIN	CHEMBL2218924	1	Scientific Literature	Biochem. J.	2013	None
CHEMBL13045	CHELERYTHRINE	0	348.38	0	3.72	Chelerythrine	COc1ccc2c(c[n+](C)c3c4cc5c(cc4ccc23)OCO5)c1OC	Residual Activity	'='	80.0	%				UO_0000187					False	CHEMBL2219227	Millipore: Percentage of residual kinase activity of JAK2 at 1uM relative to control. Control inhibitor: Staurosporine at 10.0uM. Buffer: 8 mM MOPS pH 7.0, 0.2 mM EDTA	B	BAO_0000357	single protein format	Homo sapiens	None	None	None	None	CHEMBL2971	Tyrosine-protein kinase JAK2	Homo sapiens	SINGLE PROTEIN	CHEMBL2218924	1	Scientific Literature	Biochem. J.	2013	None
CHEMBL608533	MIDOSTAURIN	4	570.65	2	5.91	PKC_412	CO[C@@H]1[C@H](N(C)C(=O)c2ccccc2)C[C@H]2O[C@]1(C)n1c3ccccc3c3c4c(c5c6ccccc6n2c5c31)C(=O)NC4	Residual Activity	'='	7.0	%				UO_0000187					False	CHEMBL2219227	Millipore: Percentage of residual kinase activity of JAK2 at 1uM relative to control. Control inhibitor: Staurosporine at 10.0uM. Buffer: 8 mM MOPS pH 7.0, 0.2 mM EDTA	B	BAO_0000357	single protein format	Homo sapiens	None	None	None	None	CHEMBL2971	Tyrosine-protein kinase JAK2	Homo sapiens	SINGLE PROTEIN	CHEMBL2218924	1	Scientific Literature	Biochem. J.	2013	None
CHEMBL3798894		0	371.40	0	2.99	14f	Cn1c(C(N)=O)cc2c(-c3ccc(NC(=O)c4ccccc4)cc3)ncnc21	IC50	'>'	20000.0	nM				UO_0000065					False	CHEMBL3802364	Inhibition of JAK2 in GMCSF-stimulated human TF1 cells assessed as suppression of STAT5 phosphorylation preincubated for 2 hrs followed by GMCSF stimulation for 50 mins by FACS reader analysis	B	BAO_0000219	cell-based format	Homo sapiens	None	None	TF-1	None	CHEMBL2971	Tyrosine-protein kinase JAK2	Homo sapiens	SINGLE PROTEIN	CHEMBL3797127	1	Scientific Literature	Bioorg. Med. Chem. Lett.	2016	CHEMBL3307972
CHEMBL221959	TOFACITINIB	4	312.38	0	1.54	Tofacitinib	C[C@@H]1CCN(C(=O)CC#N)C[C@@H]1N(C)c1ncnc2[nH]ccc12	IC50	'='	4.0	nM	8.40			UO_0000065	26.88	0.50	6.86	9.45	False	CHEMBL3802363	Inhibition of recombinant human GST-tagged JAK2 expressed in baculovirus expression system using Z'-LYTE Try6 peptide as substrate incubated for 1 hr by Z'-LYTE assay	B	BAO_0000019	assay format	Homo sapiens	None	None	None	None	CHEMBL2971	Tyrosine-protein kinase JAK2	Homo sapiens	SINGLE PROTEIN	CHEMBL3797127	1	Scientific Literature	Bioorg. Med. Chem. Lett.	2016	None
CHEMBL3797276		0	438.49	0	2.59	14d	C[C@H](NC(=O)OC(C)(C)C)C(=O)Nc1ccc(-c2ncnc3c2cc(C(N)=O)n3C)cc1	IC50	'='	51.0	nM	7.29			UO_0000065	16.63	0.31	4.70	5.16	False	CHEMBL3802363	Inhibition of recombinant human GST-tagged JAK2 expressed in baculovirus expression system using Z'-LYTE Try6 peptide as substrate incubated for 1 hr by Z'-LYTE assay	B	BAO_0000019	assay format	Homo sapiens	None	None	None	None	CHEMBL2971	Tyrosine-protein kinase JAK2	Homo sapiens	SINGLE PROTEIN	CHEMBL3797127	1	Scientific Literature	Bioorg. Med. Chem. Lett.	2016	None
CHEMBL3797903		0	335.42	0	3.93	16b	N#CCC(C1CCCCC1)n1cc(Nc2ncnc3[nH]ccc23)cn1	Inhibition	'='	31.0	%				UO_0000187					False	CHEMBL3804594	Inhibition of human recombinant JAK2 expressed in Sf21 cells assessed as reduction in Ulight-CAGAGAIETDKEYYTVKD phosphorylation at 10 uM pre-incubated before substrate addition and measured after 60 mins by LANCE detection method	B	BAO_0000219	cell-based format	Homo sapiens	None	None	Sf21	None	CHEMBL2971	Tyrosine-protein kinase JAK2	Homo sapiens	SINGLE PROTEIN	CHEMBL3797141	1	Scientific Literature	Bioorg. Med. Chem.	2016	CHEMBL4106362
CHEMBL1336	SORAFENIB	4	464.83	1	5.55	BAY-439006	CNC(=O)c1cc(Oc2ccc(NC(=O)Nc3ccc(Cl)c(C(F)(F)F)c3)cc2)ccn1	Kd						Not Active						False	CHEMBL860903	Average Binding Constant for JAK2 (Kin.Dom. 2); NA=Not Active at 10 uM	B	BAO_0000357	single protein format	Homo sapiens	None	None	None	None	CHEMBL2971	Tyrosine-protein kinase JAK2	Homo sapiens	SINGLE PROTEIN	CHEMBL1144455	1	Scientific Literature	Nat. Biotechnol.	2005	None
CHEMBL1968151		0	269.29	0	1.69	SID103904980	O=c1[nH]c2sccc2c2nc(-c3ccncc3)nn12	Ki	'>'	1584.89	nM			inactive	UO_0000065					False	CHEMBL1963693	PUBCHEM_BIOASSAY: Navigating the Kinome. (Class of assay: other) Panel member name: JAK2	F	BAO_0000019	assay format	None	None	None	None	None	CHEMBL2971	Tyrosine-protein kinase JAK2	Homo sapiens	SINGLE PROTEIN	CHEMBL1201862	7	PubChem BioAssays			None
CHEMBL1994830		0	344.78	0	4.37	SID103905372	Nc1nnc(-c2cc3c(Oc4ccc(Cl)cc4)cncc3s2)o1	Ki	'>'	1584.89	nM			inactive	UO_0000065					False	CHEMBL1963693	PUBCHEM_BIOASSAY: Navigating the Kinome. (Class of assay: other) Panel member name: JAK2	F	BAO_0000019	assay format	None	None	None	None	None	CHEMBL2971	Tyrosine-protein kinase JAK2	Homo sapiens	SINGLE PROTEIN	CHEMBL1201862	7	PubChem BioAssays			None
CHEMBL360847		0	468.56	0	3.51	SID103905239	CN(C)CC1CCn2cc(c3ccccc32)C2=C(C(=O)NC2=O)c2cn(c3ccccc23)CCO1	Ki	'>'	2511.89	nM			inactive	UO_0000065					False	CHEMBL1963693	PUBCHEM_BIOASSAY: Navigating the Kinome. (Class of assay: other) Panel member name: JAK2	F	BAO_0000019	assay format	None	None	None	None	None	CHEMBL2971	Tyrosine-protein kinase JAK2	Homo sapiens	SINGLE PROTEIN	CHEMBL1201862	7	PubChem BioAssays			None
CHEMBL1682546		0	306.39	0	4.30	SID103904545	c1ccc(CNc2nc(-c3ccc4[nH]ncc4c3)cs2)cc1	Ki	'>'	1584.89	nM			inactive	UO_0000065					False	CHEMBL1963693	PUBCHEM_BIOASSAY: Navigating the Kinome. (Class of assay: other) Panel member name: JAK2	F	BAO_0000019	assay format	None	None	None	None	None	CHEMBL2971	Tyrosine-protein kinase JAK2	Homo sapiens	SINGLE PROTEIN	CHEMBL1201862	7	PubChem BioAssays			None
CHEMBL3912973		0	375.38	0	4.41	5i	Cc1cnc(Nc2ccc(OCC(=O)O)cc2)nc1-c1cc2ccccc2o1	IC50	'='	16.6	nM	7.78			UO_0000065	20.73	0.38	3.37	7.98	False	CHEMBL3868063	Inhibition of GST-tagged recombinant human JAK2 expressed in baculovirus using TK-substrate-biotin as substrate preincubated for 5 mins followed by substrate addition after 30 mins by HTRF assay	B	BAO_0000019	assay format	Homo sapiens	None	None	None	None	CHEMBL2971	Tyrosine-protein kinase JAK2	Homo sapiens	SINGLE PROTEIN	CHEMBL3867460	1	Scientific Literature	Bioorg Med Chem	2017	None
CHEMBL3948663		0	444.50	0	3.12	16b	N#CCC(=O)N1CCc2oc(-c3ccnc(Nc4ccc(N5CCOCC5)cc4)n3)cc2C1	IC50	'='	5521.0	nM	5.26			UO_0000065	11.83	0.22	2.14	4.89	False	CHEMBL3868067	Inhibition of JAK2 V617F mutant in human HEL cells after 1 hr	B	BAO_0000219	cell-based format	Homo sapiens	None	None	HEL	None	CHEMBL2971	Tyrosine-protein kinase JAK2	Homo sapiens	SINGLE PROTEIN	CHEMBL3867460	1	Scientific Literature	Bioorg Med Chem	2017	CHEMBL3308090
CHEMBL1973893		0	372.45	0	3.34	SID103905137	CCCS(=O)(=O)Nc1ccc(-c2ccc3[nH]nc(NC(C)=O)c3c2)cc1	Ki	'='	12.59	nM	7.90		active	UO_0000065					False	CHEMBL1963693	PUBCHEM_BIOASSAY: Navigating the Kinome. (Class of assay: other) Panel member name: JAK2	F	BAO_0000019	assay format	None	None	None	None	None	CHEMBL2971	Tyrosine-protein kinase JAK2	Homo sapiens	SINGLE PROTEIN	CHEMBL1201862	7	PubChem BioAssays			None
CHEMBL2348862		0	383.45	0	1.95	10b, CC214-2	CC(C)(O)c1ccc(-c2cnc3c(n2)N(CC2CCOCC2)CC(=O)N3)cn1	Activity	'='	108.0	%				UO_0000187					False	CHEMBL2351949	Inhibition of JAK2 JH1 JH2 V617F mutant (unknown origin) assessed as remaining activity at 1 uM relative to control	B	BAO_0000019	assay format	Homo sapiens	None	None	None	None	CHEMBL2971	Tyrosine-protein kinase JAK2	Homo sapiens	SINGLE PROTEIN	CHEMBL2346597	1	Scientific Literature	Bioorg. Med. Chem. Lett.	2013	None
CHEMBL2178801		0	382.81	0	3.04	14j	COc1ccc(Cl)cc1-c1nn(C)cc1NC(=O)c1cnn2cccnc12	IC50	'='	22.4	nM	7.65			UO_0000065	19.98	0.39	4.61	8.86	False	CHEMBL2186603	Inhibition of JAK2 in human TF1 cells assessed as reduction in STAT5 phosphorylation incubated for 30 mins in presence of human recombinant EPO	B	BAO_0000219	cell-based format	Homo sapiens	None	None	TF-1	None	CHEMBL2971	Tyrosine-protein kinase JAK2	Homo sapiens	SINGLE PROTEIN	CHEMBL2176876	1	Scientific Literature	J. Med. Chem.	2012	CHEMBL3307972
CHEMBL2178258		0	384.85	0	3.65	7g	Cc1nc(-c2cccc(Cl)c2)c(NC(=O)c2cnn3ccc(N)nc23)s1	IC50	'='	176.0	nM	6.75			UO_0000065	17.55	0.35	3.10	6.88	False	CHEMBL2186598	Inhibition of JAK2 V617F mutant in human SET2 cells assessed as reduction in STAT5 phosphorylation	B	BAO_0000219	cell-based format	Homo sapiens	None	None	SET2	None	CHEMBL2971	Tyrosine-protein kinase JAK2	Homo sapiens	SINGLE PROTEIN	CHEMBL2176876	1	Scientific Literature	J. Med. Chem.	2012	None
CHEMBL2178260		0	382.81	0	2.49	14b	O=C(Nc1cn(CCO)nc1-c1cccc(Cl)c1)c1cnn2cccnc12	Ki	'='	5.6	nM	8.25			UO_0000065	21.56	0.42	5.76	8.48	False	CHEMBL2186596	Inhibition of purified JAK2 incubated for 30 mins	B	BAO_0000357	single protein format	None	None	None	None	None	CHEMBL2971	Tyrosine-protein kinase JAK2	Homo sapiens	SINGLE PROTEIN	CHEMBL2176876	1	Scientific Literature	J. Med. Chem.	2012	None
CHEMBL2178352		0	468.61	1	5.18	9e	CN1CCN(c2ccc(Nc3ncc4nc(Nc5ccccc5)n(C5CCCC5)c4n3)cc2)CC1	IC50	'='	1200.0	nM	5.92			UO_0000065	12.63	0.23	0.74	7.99	False	CHEMBL2188525	Inhibition of human recombinant JAK2 by radiometric kinase assay	B	BAO_0000357	single protein format	Homo sapiens	None	None	None	None	CHEMBL2971	Tyrosine-protein kinase JAK2	Homo sapiens	SINGLE PROTEIN	CHEMBL2177100	1	Scientific Literature	J. Med. Chem.	2012	None
CHEMBL400211		0	430.36	1	5.93	18	CSc1nc(Nc2cccc(Cl)c2)c2cnn(CC(Cl)c3ccccc3)c2n1	Inhibition	'<'	30.0	%				UO_0000187					False	CHEMBL898755	Inhibition of JAK2 at 10 uM	B	BAO_0000357	single protein format	None	None	None	None	None	CHEMBL2971	Tyrosine-protein kinase JAK2	Homo sapiens	SINGLE PROTEIN	CHEMBL1137614	1	Scientific Literature	J. Med. Chem.	2007	None
CHEMBL257167		0	279.30	0	2.14	3	NC(=O)Nc1sc(-c2ccc(F)cc2)cc1C(N)=O	Activity	'='	0.2	%				UO_0000187					False	CHEMBL1025741	Binding affinity to human JAK2 at 10 uM relative to control	B	BAO_0000357	single protein format	Homo sapiens	None	None	None	None	CHEMBL2971	Tyrosine-protein kinase JAK2	Homo sapiens	SINGLE PROTEIN	CHEMBL1151712	1	Scientific Literature	J. Med. Chem.	2008	None
CHEMBL2441375		0	373.50	None	None	1q, AN4161	O=C(Nc1ccc2c(c1)B(O)OC2)c1c(C(F)(F)F)ccc(Cl)c1F	Inhibition						Not Active						False	CHEMBL2447354	Inhibition of JAK2 (unknown origin) at 30 uM	B	BAO_0000357	single protein format	Homo sapiens	None	None	None	None	CHEMBL2971	Tyrosine-protein kinase JAK2	Homo sapiens	SINGLE PROTEIN	CHEMBL2440005	1	Scientific Literature	Bioorg. Med. Chem. Lett.	2013	None
CHEMBL1789941	RUXOLITINIB	4	306.37	0	3.47	Ruxolitinib	N#CC[C@H](C1CCCC1)n1cc(-c2ncnc3[nH]ccc23)cn1	IC50	'='	1.84	nM	8.73			UO_0000065	28.51	0.52	5.27	10.50	False	CHEMBL2186598	Inhibition of JAK2 V617F mutant in human SET2 cells assessed as reduction in STAT5 phosphorylation	B	BAO_0000219	cell-based format	Homo sapiens	None	None	SET2	None	CHEMBL2971	Tyrosine-protein kinase JAK2	Homo sapiens	SINGLE PROTEIN	CHEMBL2176876	1	Scientific Literature	J. Med. Chem.	2012	None
CHEMBL260138	ALSTERPAULLONE 2	0	346.35	0	3.69	Alsterpaullone_2	N#CCCc1ccc2c(c1)-c1[nH]c3ccc([N+](=O)[O-])cc3c1CC(=O)N2	Residual Activity	'='	96.0	%				UO_0000187					False	CHEMBL2219228	Millipore: Percentage of residual kinase activity of JAK2 at 10uM relative to control. Control inhibitor: Staurosporine at 10.0uM. Buffer: 8 mM MOPS pH 7.0, 0.2 mM EDTA	B	BAO_0000357	single protein format	Homo sapiens	None	None	None	None	CHEMBL2971	Tyrosine-protein kinase JAK2	Homo sapiens	SINGLE PROTEIN	CHEMBL2218924	1	Scientific Literature	Biochem. J.	2013	None
CHEMBL2218930		0	473.55	1	5.48	PDGF_RTK_Inhibitor	COc1cc2nccc(Oc3ccc(NC(=S)NC(=O)c4ccccc4C)cc3)c2cc1OC	Residual Activity	'='	106.0	%				UO_0000187					False	CHEMBL2219228	Millipore: Percentage of residual kinase activity of JAK2 at 10uM relative to control. Control inhibitor: Staurosporine at 10.0uM. Buffer: 8 mM MOPS pH 7.0, 0.2 mM EDTA	B	BAO_0000357	single protein format	Homo sapiens	None	None	None	None	CHEMBL2971	Tyrosine-protein kinase JAK2	Homo sapiens	SINGLE PROTEIN	CHEMBL2218924	1	Scientific Literature	Biochem. J.	2013	None
CHEMBL599894		0	224.18	0	0.13	PDK1_Akt_Flt_Dual_Pathway_Inhibitor	O=C1c2ccccc2-c2nc3nnnn3nc21	Residual Activity	'='	103.0	%				UO_0000187					False	CHEMBL2219228	Millipore: Percentage of residual kinase activity of JAK2 at 10uM relative to control. Control inhibitor: Staurosporine at 10.0uM. Buffer: 8 mM MOPS pH 7.0, 0.2 mM EDTA	B	BAO_0000357	single protein format	Homo sapiens	None	None	None	None	CHEMBL2971	Tyrosine-protein kinase JAK2	Homo sapiens	SINGLE PROTEIN	CHEMBL2218924	1	Scientific Literature	Biochem. J.	2013	None
CHEMBL47940		0	370.46	1	5.59	Lck_Inhibitor	Nc1ncnc2c1c(-c1ccc(Oc3ccccc3)cc1)cn2C1CCCC1	Residual Activity	'='	124.0	%				UO_0000187					False	CHEMBL2219228	Millipore: Percentage of residual kinase activity of JAK2 at 10uM relative to control. Control inhibitor: Staurosporine at 10.0uM. Buffer: 8 mM MOPS pH 7.0, 0.2 mM EDTA	B	BAO_0000357	single protein format	Homo sapiens	None	None	None	None	CHEMBL2971	Tyrosine-protein kinase JAK2	Homo sapiens	SINGLE PROTEIN	CHEMBL2218924	1	Scientific Literature	Biochem. J.	2013	None
CHEMBL76589		0	236.23	0	1.56	Tyrphostin AG-112	N#CC(C#N)=C(N)/C(C#N)=C/c1ccc(O)cc1	Residual Activity	'='	111.0	%				UO_0000187					False	CHEMBL2219228	Millipore: Percentage of residual kinase activity of JAK2 at 10uM relative to control. Control inhibitor: Staurosporine at 10.0uM. Buffer: 8 mM MOPS pH 7.0, 0.2 mM EDTA	B	BAO_0000357	single protein format	Homo sapiens	None	None	None	None	CHEMBL2971	Tyrosine-protein kinase JAK2	Homo sapiens	SINGLE PROTEIN	CHEMBL2218924	1	Scientific Literature	Biochem. J.	2013	None
CHEMBL1363184		0	306.37	0	2.87	LY-303511	O=c1cc(N2CCNCC2)oc2c(-c3ccccc3)cccc12	Residual Activity	'='	101.0	%				UO_0000187					False	CHEMBL2219228	Millipore: Percentage of residual kinase activity of JAK2 at 10uM relative to control. Control inhibitor: Staurosporine at 10.0uM. Buffer: 8 mM MOPS pH 7.0, 0.2 mM EDTA	B	BAO_0000357	single protein format	Homo sapiens	None	None	None	None	CHEMBL2971	Tyrosine-protein kinase JAK2	Homo sapiens	SINGLE PROTEIN	CHEMBL2218924	1	Scientific Literature	Biochem. J.	2013	None
CHEMBL388978	STAUROSPORINE	0	466.54	0	4.35	Staurosporine	CN[C@@H]1C[C@H]2O[C@@](C)([C@@H]1OC)n1c3ccccc3c3c4c(c5c6ccccc6n2c5c31)C(=O)NC4	Residual Activity	'='	-2.0	%				UO_0000187					False	CHEMBL2219228	Millipore: Percentage of residual kinase activity of JAK2 at 10uM relative to control. Control inhibitor: Staurosporine at 10.0uM. Buffer: 8 mM MOPS pH 7.0, 0.2 mM EDTA	B	BAO_0000357	single protein format	Homo sapiens	None	None	None	None	CHEMBL2971	Tyrosine-protein kinase JAK2	Homo sapiens	SINGLE PROTEIN	CHEMBL2218924	1	Scientific Literature	Biochem. J.	2013	None
CHEMBL1990583		0	405.39	0	3.35	5g	Nc1ncnn2ccc(C(=O)Nc3ccc(NC(=O)Nc4cccc(F)c4)cc3)c12	IC50	'>'	10000.0	nM				UO_0000065					False	CHEMBL2064935	Inhibition of Jak2 in presence of 10 uM ATP	B	BAO_0000357	single protein format	Homo sapiens	None	None	None	None	CHEMBL2971	Tyrosine-protein kinase JAK2	Homo sapiens	SINGLE PROTEIN	CHEMBL2062488	1	Scientific Literature	Bioorg. Med. Chem. Lett.	2012	None
CHEMBL590109		0	425.52	0	4.40	31a	NCCn1cc(-c2cc(-c3cc4ccccc4s3)c3[nH]ncc3c2)c2nc(N)ncc21	IC50	'>'	10000.0	nM				UO_0000065					False	CHEMBL1073305	Inhibition of JAK2	B	BAO_0000357	single protein format	None	None	None	None	None	CHEMBL2971	Tyrosine-protein kinase JAK2	Homo sapiens	SINGLE PROTEIN	CHEMBL1153138	1	Scientific Literature	Bioorg. Med. Chem. Lett.	2010	None
CHEMBL1080394		0	332.41	0	3.72	2	c1ccc(-c2ccnc(Nc3ccc(N4CCOCC4)cc3)n2)cc1	IC50	'='	467.0	nM	6.33			UO_0000065	19.04	0.35	2.61	12.59	False	CHEMBL1107753	Inhibition of GST-tagged JAK2 kinase	B	BAO_0000357	single protein format	None	None	None	None	None	CHEMBL2971	Tyrosine-protein kinase JAK2	Homo sapiens	SINGLE PROTEIN	CHEMBL1154287	1	Scientific Literature	Bioorg. Med. Chem. Lett.	2009	None
CHEMBL1078277		0	439.54	0	3.09	15	CS(=O)(=O)Nc1ccc(-c2ccnc(Nc3cccc(CN4CCOCC4)c3)n2)cc1	IC50	'='	8.0	nM	8.10			UO_0000065	18.42	0.36	5.01	8.39	False	CHEMBL1107753	Inhibition of GST-tagged JAK2 kinase	B	BAO_0000357	single protein format	None	None	None	None	None	CHEMBL2971	Tyrosine-protein kinase JAK2	Homo sapiens	SINGLE PROTEIN	CHEMBL1154287	1	Scientific Literature	Bioorg. Med. Chem. Lett.	2009	None
CHEMBL2035185		0	462.55	0	4.56	14l, SB1578, 67:33 trans/Cis mixture	C1=C/COCc2cc(ccc2OCCN2CCCC2)Nc2nccc(n2)-c2ccc(o2)COC/1	Inhibition						Dose-dependent effect						False	CHEMBL2037817	Inhibition of JAK2 in human HEK293 cells assessed as inhibition of IFNgamma-induced autophosphorylation after 3 hrs by Western blot analysis	B	BAO_0000219	cell-based format	Homo sapiens	None	None	HEK293	None	CHEMBL2971	Tyrosine-protein kinase JAK2	Homo sapiens	SINGLE PROTEIN	CHEMBL2034857	1	Scientific Literature	J. Med. Chem.	2012	CHEMBL3307715
CHEMBL3940750		0	491.56	0	2.92	12	N#CCC1(n2cc(-c3ncnc4[nH]ccc34)cn2)CN(C2CCN(C(=O)c3ccc(C#N)cc3)CC2)C1	IC50	'>'	100.0	nM				UO_0000065					False	CHEMBL3880335	Inhibition of human N-terminal His-tagged JAK2 catalytic domain (828 to 1132 residues) expressed in baculovirus infected insect cells assessed as decrease in phosphorylation of biotinylated peptide substrate after 1 hr in presence of 1 mM ATP by HTRF method	B	BAO_0000219	cell-based format	Homo sapiens	None	None	None	None	CHEMBL2971	Tyrosine-protein kinase JAK2	Homo sapiens	SINGLE PROTEIN	CHEMBL3879909	38	Patent Bioactivity Data		2014	None
CHEMBL3894159		0	536.52	1	2.86	86	N#CCC1(n2cc(-c3ncnc4[nH]ccc34)cn2)CN(C2CCN(C(=O)c3cncc(C(F)(F)F)n3)CC2)C1	IC50	'>'	50.0	nM				UO_0000065					False	CHEMBL3880335	Inhibition of human N-terminal His-tagged JAK2 catalytic domain (828 to 1132 residues) expressed in baculovirus infected insect cells assessed as decrease in phosphorylation of biotinylated peptide substrate after 1 hr in presence of 1 mM ATP by HTRF method	B	BAO_0000219	cell-based format	Homo sapiens	None	None	None	None	CHEMBL2971	Tyrosine-protein kinase JAK2	Homo sapiens	SINGLE PROTEIN	CHEMBL3879909	38	Patent Bioactivity Data		2014	None
CHEMBL3933284		0	611.69	2	5.41	130	N#CCC1(n2cc(-c3ncnc4[nH]ccc34)cn2)CN(C2CCN(C(=O)c3ccc(-c4cccc5cnccc45)c(F)c3)CC2)C1	IC50	'<='	10.0	nM				UO_0000065					False	CHEMBL3880335	Inhibition of human N-terminal His-tagged JAK2 catalytic domain (828 to 1132 residues) expressed in baculovirus infected insect cells assessed as decrease in phosphorylation of biotinylated peptide substrate after 1 hr in presence of 1 mM ATP by HTRF method	B	BAO_0000219	cell-based format	Homo sapiens	None	None	None	None	CHEMBL2971	Tyrosine-protein kinase JAK2	Homo sapiens	SINGLE PROTEIN	CHEMBL3879909	38	Patent Bioactivity Data		2014	None
CHEMBL3939415		0	487.59	0	3.50	179	N#CCC1(n2cc(-c3ncnc4[nH]ccc34)cn2)CN(C2CCN(C(=O)Nc3ccsc3)CC2)C1	IC50	'>'	50.0	nM				UO_0000065					False	CHEMBL3880335	Inhibition of human N-terminal His-tagged JAK2 catalytic domain (828 to 1132 residues) expressed in baculovirus infected insect cells assessed as decrease in phosphorylation of biotinylated peptide substrate after 1 hr in presence of 1 mM ATP by HTRF method	B	BAO_0000219	cell-based format	Homo sapiens	None	None	None	None	CHEMBL2971	Tyrosine-protein kinase JAK2	Homo sapiens	SINGLE PROTEIN	CHEMBL3879909	38	Patent Bioactivity Data		2014	None
CHEMBL3928468		0	502.53	1	3.33	3	N#CCC1(n2cc(-c3ncnc4[nH]ccc34)cn2)CN(C2CCN(C(=O)c3cc(F)cc(F)c3)CC2)C1	IC50	'>'	10.0	nM				UO_0000065					False	CHEMBL3880335	Inhibition of human N-terminal His-tagged JAK2 catalytic domain (828 to 1132 residues) expressed in baculovirus infected insect cells assessed as decrease in phosphorylation of biotinylated peptide substrate after 1 hr in presence of 1 mM ATP by HTRF method	B	BAO_0000219	cell-based format	Homo sapiens	None	None	None	None	CHEMBL2971	Tyrosine-protein kinase JAK2	Homo sapiens	SINGLE PROTEIN	CHEMBL3879909	38	Patent Bioactivity Data		2014	None
CHEMBL3938282		0	520.52	1	3.47	4	N#CCC1(n2cc(-c3ncnc4[nH]ccc34)cn2)CN(C2CCN(C(=O)c3cc(F)c(F)c(F)c3)CC2)C1	IC50	'>'	50.0	nM				UO_0000065					False	CHEMBL3880335	Inhibition of human N-terminal His-tagged JAK2 catalytic domain (828 to 1132 residues) expressed in baculovirus infected insect cells assessed as decrease in phosphorylation of biotinylated peptide substrate after 1 hr in presence of 1 mM ATP by HTRF method	B	BAO_0000219	cell-based format	Homo sapiens	None	None	None	None	CHEMBL2971	Tyrosine-protein kinase JAK2	Homo sapiens	SINGLE PROTEIN	CHEMBL3879909	38	Patent Bioactivity Data		2014	None
CHEMBL3938863		0	550.55	1	3.48	32	COc1c(F)c(F)cc(C(=O)N2CCC(N3CC(CC#N)(n4cc(-c5ncnc6[nH]ccc56)cn4)C3)CC2)c1F	IC50	'>'	10.0	nM				UO_0000065					False	CHEMBL3880335	Inhibition of human N-terminal His-tagged JAK2 catalytic domain (828 to 1132 residues) expressed in baculovirus infected insect cells assessed as decrease in phosphorylation of biotinylated peptide substrate after 1 hr in presence of 1 mM ATP by HTRF method	B	BAO_0000219	cell-based format	Homo sapiens	None	None	None	None	CHEMBL2971	Tyrosine-protein kinase JAK2	Homo sapiens	SINGLE PROTEIN	CHEMBL3879909	38	Patent Bioactivity Data		2014	None
CHEMBL3893843		0	535.53	1	3.46	57	N#CCC1(n2cc(-c3ncnc4[nH]ccc34)cn2)CN(C2CCN(C(=O)c3ccnc(C(F)(F)F)c3)CC2)C1	IC50	'>'	100.0	nM				UO_0000065					False	CHEMBL3880335	Inhibition of human N-terminal His-tagged JAK2 catalytic domain (828 to 1132 residues) expressed in baculovirus infected insect cells assessed as decrease in phosphorylation of biotinylated peptide substrate after 1 hr in presence of 1 mM ATP by HTRF method	B	BAO_0000219	cell-based format	Homo sapiens	None	None	None	None	CHEMBL2971	Tyrosine-protein kinase JAK2	Homo sapiens	SINGLE PROTEIN	CHEMBL3879909	38	Patent Bioactivity Data		2014	None
CHEMBL3898273		0	534.63	1	2.99	59	CN(C)c1ccc(C(=O)N2CCC(N3CC(CC#N)(n4cc(-c5ncnc6[nH]ccc56)cn4)C3)CC2)cc1C#N	IC50	'<='	10.0	nM				UO_0000065					False	CHEMBL3880335	Inhibition of human N-terminal His-tagged JAK2 catalytic domain (828 to 1132 residues) expressed in baculovirus infected insect cells assessed as decrease in phosphorylation of biotinylated peptide substrate after 1 hr in presence of 1 mM ATP by HTRF method	B	BAO_0000219	cell-based format	Homo sapiens	None	None	None	None	CHEMBL2971	Tyrosine-protein kinase JAK2	Homo sapiens	SINGLE PROTEIN	CHEMBL3879909	38	Patent Bioactivity Data		2014	None
CHEMBL3941400		0	509.55	1	3.06	66	N#CCC1(n2cc(-c3ncnc4[nH]ccc34)cn2)CN(C2CCN(C(=O)c3ccc(C#N)c(F)c3)CC2)C1	IC50	'>'	50.0	nM				UO_0000065					False	CHEMBL3880335	Inhibition of human N-terminal His-tagged JAK2 catalytic domain (828 to 1132 residues) expressed in baculovirus infected insect cells assessed as decrease in phosphorylation of biotinylated peptide substrate after 1 hr in presence of 1 mM ATP by HTRF method	B	BAO_0000219	cell-based format	Homo sapiens	None	None	None	None	CHEMBL2971	Tyrosine-protein kinase JAK2	Homo sapiens	SINGLE PROTEIN	CHEMBL3879909	38	Patent Bioactivity Data		2014	None
CHEMBL3930982		0	527.54	1	3.20	83	N#CCC1(n2cc(-c3ncnc4[nH]ccc34)cn2)CN(C2CCN(C(=O)c3c(F)cc(C#N)cc3F)CC2)C1	IC50	'>'	10.0	nM				UO_0000065					False	CHEMBL3880335	Inhibition of human N-terminal His-tagged JAK2 catalytic domain (828 to 1132 residues) expressed in baculovirus infected insect cells assessed as decrease in phosphorylation of biotinylated peptide substrate after 1 hr in presence of 1 mM ATP by HTRF method	B	BAO_0000219	cell-based format	Homo sapiens	None	None	None	None	CHEMBL2971	Tyrosine-protein kinase JAK2	Homo sapiens	SINGLE PROTEIN	CHEMBL3879909	38	Patent Bioactivity Data		2014	None
CHEMBL3952888		0	502.62	1	2.94	103	COC1CCCC(C(=O)N2CCC(N3CC(CC#N)(n4cc(-c5ncnc6[nH]ccc56)cn4)C3)CC2)C1	IC50	'>'	10.0	nM				UO_0000065					False	CHEMBL3880335	Inhibition of human N-terminal His-tagged JAK2 catalytic domain (828 to 1132 residues) expressed in baculovirus infected insect cells assessed as decrease in phosphorylation of biotinylated peptide substrate after 1 hr in presence of 1 mM ATP by HTRF method	B	BAO_0000219	cell-based format	Homo sapiens	None	None	None	None	CHEMBL2971	Tyrosine-protein kinase JAK2	Homo sapiens	SINGLE PROTEIN	CHEMBL3879909	38	Patent Bioactivity Data		2014	None
CHEMBL3938103		0	506.61	1	3.47	110	N#CCC1(n2cc(-c3ncnc4[nH]ccc34)cn2)CN(C2CCN(C(=O)C3(c4ccccc4)CC3)CC2)C1	IC50	'>'	10.0	nM				UO_0000065					False	CHEMBL3880335	Inhibition of human N-terminal His-tagged JAK2 catalytic domain (828 to 1132 residues) expressed in baculovirus infected insect cells assessed as decrease in phosphorylation of biotinylated peptide substrate after 1 hr in presence of 1 mM ATP by HTRF method	B	BAO_0000219	cell-based format	Homo sapiens	None	None	None	None	CHEMBL2971	Tyrosine-protein kinase JAK2	Homo sapiens	SINGLE PROTEIN	CHEMBL3879909	38	Patent Bioactivity Data		2014	None
CHEMBL3973234		0	579.62	1	4.39	116	N#CCC1(n2cc(-c3ncnc4[nH]ccc34)cn2)CN(C2CCN(C(=O)c3c(F)cc(-c4cccnc4)cc3F)CC2)C1	IC50	'>'	10.0	nM				UO_0000065					False	CHEMBL3880335	Inhibition of human N-terminal His-tagged JAK2 catalytic domain (828 to 1132 residues) expressed in baculovirus infected insect cells assessed as decrease in phosphorylation of biotinylated peptide substrate after 1 hr in presence of 1 mM ATP by HTRF method	B	BAO_0000219	cell-based format	Homo sapiens	None	None	None	None	CHEMBL2971	Tyrosine-protein kinase JAK2	Homo sapiens	SINGLE PROTEIN	CHEMBL3879909	38	Patent Bioactivity Data		2014	None
CHEMBL3923756		0	498.57	0	3.58	150, diastereomer 2	CC1CC(N2CC(CC#N)(n3cc(-c4ncnc5[nH]ccc45)cn3)C2)CCN1C(=O)c1cccc(F)c1	IC50	'<='	10.0	nM				UO_0000065					False	CHEMBL3880335	Inhibition of human N-terminal His-tagged JAK2 catalytic domain (828 to 1132 residues) expressed in baculovirus infected insect cells assessed as decrease in phosphorylation of biotinylated peptide substrate after 1 hr in presence of 1 mM ATP by HTRF method	B	BAO_0000219	cell-based format	Homo sapiens	None	None	None	None	CHEMBL2971	Tyrosine-protein kinase JAK2	Homo sapiens	SINGLE PROTEIN	CHEMBL3879909	38	Patent Bioactivity Data		2014	None
CHEMBL208637		0	220.23	0	0.89	6a	CCOc1nc(NC(C)=O)cc(N)c1C#N	Ki	'>'	1500.0	nM				UO_0000065					False	CHEMBL861308	Inhibition of JAK2	B	BAO_0000357	single protein format	Homo sapiens	None	None	None	None	CHEMBL2971	Tyrosine-protein kinase JAK2	Homo sapiens	SINGLE PROTEIN	CHEMBL1148638	1	Scientific Literature	J. Med. Chem.	2006	None
CHEMBL210928		0	443.91	0	2.32	35	CCOc1nc(NC(=O)Cc2cc(OC)c(S(C)(=O)=O)cc2OC)cc(N)c1Cl	Ki	'>'	1500.0	nM				UO_0000065					False	CHEMBL861308	Inhibition of JAK2	B	BAO_0000357	single protein format	Homo sapiens	None	None	None	None	CHEMBL2971	Tyrosine-protein kinase JAK2	Homo sapiens	SINGLE PROTEIN	CHEMBL1148638	1	Scientific Literature	J. Med. Chem.	2006	None
CHEMBL475599	GSK-300014A	0	603.17	2	6.67	GSK300014A	CS(=O)(=O)CCNCc1cc(-c2cc3c(Nc4ccc(OCc5cccc(F)c5)c(Cl)c4)ncnc3s2)cs1	Inhibition	'='	2.28	%				UO_0000187					False	CHEMBL1962118	GSK_PKIS: JAK2 mean inhibition at 0.1 uM [Nanosyn]	B	BAO_0000357	single protein format	None	None	None	None	None	CHEMBL2971	Tyrosine-protein kinase JAK2	Homo sapiens	SINGLE PROTEIN	CHEMBL1961873	16	GSK Published Kinase Inhibitor Set			None
CHEMBL517666	GW796921X	0	336.44	0	4.15	GW796921X	CCC(=O)Nc1ccc(C)c(-c2ccc(C(=O)NCC3CC3)cc2)c1	Inhibition	'='	1.15	%				UO_0000187					False	CHEMBL1962119	GSK_PKIS: JAK2 mean inhibition at 1 uM [Nanosyn]	B	BAO_0000357	single protein format	None	None	None	None	None	CHEMBL2971	Tyrosine-protein kinase JAK2	Homo sapiens	SINGLE PROTEIN	CHEMBL1961873	16	GSK Published Kinase Inhibitor Set			None
CHEMBL3970818		0	535.53	1	3.86	173	N#CCC1(n2cc(-c3ncnc4[nH]ccc34)cn2)CN(C2CCN(C(=O)Nc3cc(F)cc(F)c3F)CC2)C1	IC50	'>'	10.0	nM				UO_0000065					False	CHEMBL3880335	Inhibition of human N-terminal His-tagged JAK2 catalytic domain (828 to 1132 residues) expressed in baculovirus infected insect cells assessed as decrease in phosphorylation of biotinylated peptide substrate after 1 hr in presence of 1 mM ATP by HTRF method	B	BAO_0000219	cell-based format	Homo sapiens	None	None	None	None	CHEMBL2971	Tyrosine-protein kinase JAK2	Homo sapiens	SINGLE PROTEIN	CHEMBL3879909	38	Patent Bioactivity Data		2014	None
CHEMBL3961075		0	517.54	1	3.72	174	N#CCC1(n2cc(-c3ncnc4[nH]ccc34)cn2)CN(C2CCN(C(=O)Nc3cc(F)ccc3F)CC2)C1	IC50	'<='	10.0	nM				UO_0000065					False	CHEMBL3880335	Inhibition of human N-terminal His-tagged JAK2 catalytic domain (828 to 1132 residues) expressed in baculovirus infected insect cells assessed as decrease in phosphorylation of biotinylated peptide substrate after 1 hr in presence of 1 mM ATP by HTRF method	B	BAO_0000219	cell-based format	Homo sapiens	None	None	None	None	CHEMBL2971	Tyrosine-protein kinase JAK2	Homo sapiens	SINGLE PROTEIN	CHEMBL3879909	38	Patent Bioactivity Data		2014	None
CHEMBL3984673		0	511.59	1	3.45	181	COc1cccc(NC(=O)N2CCC(N3CC(CC#N)(n4cc(-c5ncnc6[nH]ccc56)cn4)C3)CC2)c1	IC50	'>'	10.0	nM				UO_0000065					False	CHEMBL3880335	Inhibition of human N-terminal His-tagged JAK2 catalytic domain (828 to 1132 residues) expressed in baculovirus infected insect cells assessed as decrease in phosphorylation of biotinylated peptide substrate after 1 hr in presence of 1 mM ATP by HTRF method	B	BAO_0000219	cell-based format	Homo sapiens	None	None	None	None	CHEMBL2971	Tyrosine-protein kinase JAK2	Homo sapiens	SINGLE PROTEIN	CHEMBL3879909	38	Patent Bioactivity Data		2014	None
CHEMBL3924980		0	516.01	1	4.10	183	N#CCC1(n2cc(-c3ncnc4[nH]ccc34)cn2)CN(C2CCN(C(=O)Nc3cccc(Cl)c3)CC2)C1	IC50	'<='	10.0	nM				UO_0000065					False	CHEMBL3880335	Inhibition of human N-terminal His-tagged JAK2 catalytic domain (828 to 1132 residues) expressed in baculovirus infected insect cells assessed as decrease in phosphorylation of biotinylated peptide substrate after 1 hr in presence of 1 mM ATP by HTRF method	B	BAO_0000219	cell-based format	Homo sapiens	None	None	None	None	CHEMBL2971	Tyrosine-protein kinase JAK2	Homo sapiens	SINGLE PROTEIN	CHEMBL3879909	38	Patent Bioactivity Data		2014	None
CHEMBL3913298		0	510.61	1	3.45	189	Cc1ccc(NC(=O)N2CCC(N3CC(CC#N)(n4cc(-c5ncnc6[nH]ccc56)cn4)C3)CC2)c(C)n1	IC50	'>'	10.0	nM				UO_0000065					False	CHEMBL3880335	Inhibition of human N-terminal His-tagged JAK2 catalytic domain (828 to 1132 residues) expressed in baculovirus infected insect cells assessed as decrease in phosphorylation of biotinylated peptide substrate after 1 hr in presence of 1 mM ATP by HTRF method	B	BAO_0000219	cell-based format	Homo sapiens	None	None	None	None	CHEMBL2971	Tyrosine-protein kinase JAK2	Homo sapiens	SINGLE PROTEIN	CHEMBL3879909	38	Patent Bioactivity Data		2014	None
CHEMBL3918195		0	512.58	1	2.85	204	COc1ncccc1NC(=O)N1CCC(N2CC(CC#N)(n3cc(-c4ncnc5[nH]ccc45)cn3)C2)CC1	IC50	'>'	10.0	nM				UO_0000065					False	CHEMBL3880335	Inhibition of human N-terminal His-tagged JAK2 catalytic domain (828 to 1132 residues) expressed in baculovirus infected insect cells assessed as decrease in phosphorylation of biotinylated peptide substrate after 1 hr in presence of 1 mM ATP by HTRF method	B	BAO_0000219	cell-based format	Homo sapiens	None	None	None	None	CHEMBL2971	Tyrosine-protein kinase JAK2	Homo sapiens	SINGLE PROTEIN	CHEMBL3879909	38	Patent Bioactivity Data		2014	None
CHEMBL3944405		0	564.58	1	4.16	205	Cc1nc(C(F)(F)F)ccc1NC(=O)N1CCC(N2CC(CC#N)(n3cc(-c4ncnc5[nH]ccc45)cn3)C2)CC1	IC50	'>'	10.0	nM				UO_0000065					False	CHEMBL3880335	Inhibition of human N-terminal His-tagged JAK2 catalytic domain (828 to 1132 residues) expressed in baculovirus infected insect cells assessed as decrease in phosphorylation of biotinylated peptide substrate after 1 hr in presence of 1 mM ATP by HTRF method	B	BAO_0000219	cell-based format	Homo sapiens	None	None	None	None	CHEMBL2971	Tyrosine-protein kinase JAK2	Homo sapiens	SINGLE PROTEIN	CHEMBL3879909	38	Patent Bioactivity Data		2014	None
CHEMBL3962003		0	488.55	0	3.69	215	N#CCC1(n2cc(-c3ncnc4[nH]ccc34)cn2)CN(C2CCN(Cc3cc(F)cc(F)c3)CC2)C1	IC50	'>'	10.0	nM				UO_0000065					False	CHEMBL3880335	Inhibition of human N-terminal His-tagged JAK2 catalytic domain (828 to 1132 residues) expressed in baculovirus infected insect cells assessed as decrease in phosphorylation of biotinylated peptide substrate after 1 hr in presence of 1 mM ATP by HTRF method	B	BAO_0000219	cell-based format	Homo sapiens	None	None	None	None	CHEMBL2971	Tyrosine-protein kinase JAK2	Homo sapiens	SINGLE PROTEIN	CHEMBL3879909	38	Patent Bioactivity Data		2014	None
CHEMBL3966182		0	520.62	1	1.64	259	Cc1nc(S(=O)(=O)N2CCC(N3CC(CC#N)(n4cc(-c5ncnc6[nH]ccc56)cn4)C3)CC2)cn1C	IC50	'<='	10.0	nM				UO_0000065					False	CHEMBL3880335	Inhibition of human N-terminal His-tagged JAK2 catalytic domain (828 to 1132 residues) expressed in baculovirus infected insect cells assessed as decrease in phosphorylation of biotinylated peptide substrate after 1 hr in presence of 1 mM ATP by HTRF method	B	BAO_0000219	cell-based format	Homo sapiens	None	None	None	None	CHEMBL2971	Tyrosine-protein kinase JAK2	Homo sapiens	SINGLE PROTEIN	CHEMBL3879909	38	Patent Bioactivity Data		2014	None
CHEMBL3945214		0	471.59	0	3.72	271	N#CCC1(n2ccc(-c3ncnc4[nH]ccc34)c2)CN(C2CCN(C(=O)c3cccs3)CC2)C1	IC50	'>'	10.0	nM				UO_0000065					False	CHEMBL3880335	Inhibition of human N-terminal His-tagged JAK2 catalytic domain (828 to 1132 residues) expressed in baculovirus infected insect cells assessed as decrease in phosphorylation of biotinylated peptide substrate after 1 hr in presence of 1 mM ATP by HTRF method	B	BAO_0000219	cell-based format	Homo sapiens	None	None	None	None	CHEMBL2971	Tyrosine-protein kinase JAK2	Homo sapiens	SINGLE PROTEIN	CHEMBL3879909	38	Patent Bioactivity Data		2014	None
CHEMBL3895868		0	573.58	1	4.94	311	N#CCC1(n2cc(-c3ccnc4[nH]ccc34)cn2)CN(C2CCN(C(=O)Nc3ccc(C#N)cc3C(F)(F)F)CC2)C1	IC50	'>'	100.0	nM				UO_0000065					False	CHEMBL3880335	Inhibition of human N-terminal His-tagged JAK2 catalytic domain (828 to 1132 residues) expressed in baculovirus infected insect cells assessed as decrease in phosphorylation of biotinylated peptide substrate after 1 hr in presence of 1 mM ATP by HTRF method	B	BAO_0000219	cell-based format	Homo sapiens	None	None	None	None	CHEMBL2971	Tyrosine-protein kinase JAK2	Homo sapiens	SINGLE PROTEIN	CHEMBL3879909	38	Patent Bioactivity Data		2014	None
CHEMBL3939867		0	464.56	0	1.65	357	CS(=O)(=O)N1CCC(N2CC(CC#N)(n3cc(-c4c(C#N)cnc5[nH]ccc45)cn3)C2)CC1	IC50	'>'	10.0	nM				UO_0000065					False	CHEMBL3880335	Inhibition of human N-terminal His-tagged JAK2 catalytic domain (828 to 1132 residues) expressed in baculovirus infected insect cells assessed as decrease in phosphorylation of biotinylated peptide substrate after 1 hr in presence of 1 mM ATP by HTRF method	B	BAO_0000219	cell-based format	Homo sapiens	None	None	None	None	CHEMBL2971	Tyrosine-protein kinase JAK2	Homo sapiens	SINGLE PROTEIN	CHEMBL3879909	38	Patent Bioactivity Data		2014	None
CHEMBL3707409	ITACITINIB ADIPATE	0	699.67	1	3.60	358	N#CCC1(n2cc(-c3ncnc4[nH]ccc34)cn2)CN(C2CCN(C(=O)c3ccnc(C(F)(F)F)c3F)CC2)C1.O=C(O)CCCCC(=O)O	IC50	'>'	50.0	nM				UO_0000065					False	CHEMBL3880335	Inhibition of human N-terminal His-tagged JAK2 catalytic domain (828 to 1132 residues) expressed in baculovirus infected insect cells assessed as decrease in phosphorylation of biotinylated peptide substrate after 1 hr in presence of 1 mM ATP by HTRF method	B	BAO_0000219	cell-based format	Homo sapiens	None	None	None	None	CHEMBL2971	Tyrosine-protein kinase JAK2	Homo sapiens	SINGLE PROTEIN	CHEMBL3879909	38	Patent Bioactivity Data		2014	None
CHEMBL595305		0	221.26	0	3.16	13f	c1ccc2c(c1)NCc1c[nH]c3nccc-2c13	IC50						Not Determined						False	CHEMBL1049518	Inhibition of JAK2 in granulocyte macrophage colony stimulating factor-stimulated human TF1 cells assessed as phosphorylation of STAT5	B	BAO_0000219	cell-based format	Homo sapiens	None	None	TF-1	None	CHEMBL2971	Tyrosine-protein kinase JAK2	Homo sapiens	SINGLE PROTEIN	CHEMBL1153158	1	Scientific Literature	Bioorg. Med. Chem. Lett.	2010	CHEMBL3307972
CHEMBL595626		0	341.41	0	4.91	13h	c1ccc(COCC2Nc3ccccc3-c3ccnc4[nH]cc2c34)cc1	IC50						Not Determined						False	CHEMBL1049518	Inhibition of JAK2 in granulocyte macrophage colony stimulating factor-stimulated human TF1 cells assessed as phosphorylation of STAT5	B	BAO_0000219	cell-based format	Homo sapiens	None	None	TF-1	None	CHEMBL2971	Tyrosine-protein kinase JAK2	Homo sapiens	SINGLE PROTEIN	CHEMBL1153158	1	Scientific Literature	Bioorg. Med. Chem. Lett.	2010	CHEMBL3307972
CHEMBL601718		0	333.34	1	5.02	13p	Fc1cccc(F)c1C1Nc2ccccc2-c2ccnc3[nH]cc1c23	IC50						Not Determined						False	CHEMBL1049518	Inhibition of JAK2 in granulocyte macrophage colony stimulating factor-stimulated human TF1 cells assessed as phosphorylation of STAT5	B	BAO_0000219	cell-based format	Homo sapiens	None	None	TF-1	None	CHEMBL2971	Tyrosine-protein kinase JAK2	Homo sapiens	SINGLE PROTEIN	CHEMBL1153158	1	Scientific Literature	Bioorg. Med. Chem. Lett.	2010	CHEMBL3307972
CHEMBL592270		0	316.34	0	4.28	14d	Fc1cccc(C2Nc3ccccc3-c3ncnc4[nH]cc2c34)c1	IC50						Not Determined						False	CHEMBL1049518	Inhibition of JAK2 in granulocyte macrophage colony stimulating factor-stimulated human TF1 cells assessed as phosphorylation of STAT5	B	BAO_0000219	cell-based format	Homo sapiens	None	None	TF-1	None	CHEMBL2971	Tyrosine-protein kinase JAK2	Homo sapiens	SINGLE PROTEIN	CHEMBL1153158	1	Scientific Literature	Bioorg. Med. Chem. Lett.	2010	CHEMBL3307972
CHEMBL604038		0	332.34	0	3.98	14e	Oc1ccc(C2Nc3ccccc3-c3ncnc4[nH]cc2c34)c(F)c1	IC50	'='	200.0	nM	6.70			UO_0000065	20.16	0.37	2.72	9.07	False	CHEMBL1049518	Inhibition of JAK2 in granulocyte macrophage colony stimulating factor-stimulated human TF1 cells assessed as phosphorylation of STAT5	B	BAO_0000219	cell-based format	Homo sapiens	None	None	TF-1	None	CHEMBL2971	Tyrosine-protein kinase JAK2	Homo sapiens	SINGLE PROTEIN	CHEMBL1153158	1	Scientific Literature	Bioorg. Med. Chem. Lett.	2010	CHEMBL3307972
CHEMBL3622144		0	492.61	0	3.58	6	CCn1c(C(=O)N(C2CC2)C2CC2)cc2c3c(ncn3C)c(Nc3nc(C(=O)NC)c(C)s3)nc21	IC50	'='	3.1	nM	8.51			UO_0000065	17.27	0.33	4.93	7.74	False	CHEMBL3625512	Inhibition of recombinant JAK2 (unknown origin) using 5-FAM-KKKKEEIYFFFG-OH substrate and ATP incubated for 180 mins by scintillation counting method	B	BAO_0000357	single protein format	Homo sapiens	None	None	None	None	CHEMBL2971	Tyrosine-protein kinase JAK2	Homo sapiens	SINGLE PROTEIN	CHEMBL3621135	1	Scientific Literature	ACS Med. Chem. Lett.	2015	None
CHEMBL3702921		0	345.35	0	3.26	BDBM147620	N#C[C@H]1CCCC[C@@H]1n1cc(C(N)=O)c(Nc2ccc(F)c(F)c2)n1	IC50	'='	34.0	nM	7.47		285550	UO_0000065	21.63	0.41	4.21	7.72	False	CHEMBL3707623	HTRF Assay: The ability of compounds to inhibit the activity of JAK1, JAK2, JAK3, and Tyk2 was measured using a recombinant purified GST-tagged catalytic domain for each enzyme (Invitrogen JAK1 #M4290, JAK2 #M4290, JAK3 #M4290, Tyk2 #M4290) in an HTRF format biochemical assay. The reactions employed a common peptide substrate, LCB-EQEDEPEGDYFEWLW-NH2 (in-house). The basic assay protocol is as fol…	B	BAO_0000357	single protein format	Homo sapiens	None	None	None	None	CHEMBL2971	Tyrosine-protein kinase JAK2	Homo sapiens	SINGLE PROTEIN	CHEMBL3638646	37	BindingDB Database		2015	None
CHEMBL3642400		0	548.67	1	4.60	BDBM99678	CC(C)(C)OC(=O)N1CCN(c2cccc(Nc3nc4c(-c5ccc(S(C)(=O)=O)cc5)cccn4n3)c2)CC1	IC50	'='	3.72	nM	8.43		216368	UO_0000065	15.36	0.30	3.83	7.72	False	CHEMBL3707950	In Vitro Enzyme Assay: The ability of compounds to inhibit the kinase activity of baculovirus-expressed human FAK and JAK kinase using the time-resolved fluorescence (TRF) assay system.	B	BAO_0000357	single protein format	Homo sapiens	None	None	None	None	CHEMBL2971	Tyrosine-protein kinase JAK2	Homo sapiens	SINGLE PROTEIN	CHEMBL3638802	37	BindingDB Database		2013	None
CHEMBL3665171		0	397.46	0	1.73	BDBM112564	CS(=O)(=O)N1CCC[C@H](Nc2ncccc2-c2cnc3[nH]cc(C#N)c3n2)C1	IC50	'='	0.1236	nM	9.91		233801	UO_0000065	24.93	0.48	8.18	7.76	False	CHEMBL3707646	Inhibition Assay: The kinase activity of all three JAK kinases is measured using a radioactive, end-point assay and with trace amounts of 33P-ATP.	B	BAO_0000357	single protein format	Homo sapiens	None	None	None	None	CHEMBL2971	Tyrosine-protein kinase JAK2	Homo sapiens	SINGLE PROTEIN	CHEMBL3638973	37	BindingDB Database		2013	None
CHEMBL3667516		0	475.43	0	3.04	BDBM153664	COc1cnc(C(F)(F)F)cc1-c1nn(CC(C)(C)O)cc1NC(=O)c1cnn2cccnc12	Ki	'='	38.5	nM	7.42		294982	UO_0000065	15.60	0.30	4.37	6.21	False	CHEMBL3707882	Inhibition Assay: The activity of the isolated JAK1, JAK2 or TYK2 kinase domain was measured by monitoring phosphorylation of a peptide derived from JAK3 (Val-Ala-Leu-Val-Asp-Gly-Tyr-Phe-Arg-Leu-Thr-Thr) fluorescently labeled on the N-terminus with 5-carboxyfluorescein using the Caliper LabChip technology (Caliper Life Sciences, Hopkinton, Mass.). To determine the inhibition constants (Ki) of Exa…	B	BAO_0000357	single protein format	Homo sapiens	None	None	None	None	CHEMBL2971	Tyrosine-protein kinase JAK2	Homo sapiens	SINGLE PROTEIN	CHEMBL3638469	37	BindingDB Database		2015	None
CHEMBL3642255		0	402.46	0	3.38	BDBM99513	COc1ccc(-c2cccn3nc(Nc4ccc(N5CCOCC5)cc4)nc23)cn1	IC50	'='	13.4	nM	7.87		216205	UO_0000065	19.56	0.36	4.49	10.25	False	CHEMBL3707950	In Vitro Enzyme Assay: The ability of compounds to inhibit the kinase activity of baculovirus-expressed human FAK and JAK kinase using the time-resolved fluorescence (TRF) assay system.	B	BAO_0000357	single protein format	Homo sapiens	None	None	None	None	CHEMBL2971	Tyrosine-protein kinase JAK2	Homo sapiens	SINGLE PROTEIN	CHEMBL3638802	37	BindingDB Database		2013	None
CHEMBL481585		0	244.69	0	2.86	10	Nc1n[nH]c2ccc(-c3cccc(Cl)n3)cc12	IC50	'='	5800.0	nM	5.24			UO_0000065	21.40	0.42	2.38	7.75	False	CHEMBL1011746	Inhibition of JAK2	B	BAO_0000357	single protein format	None	None	None	None	None	CHEMBL2971	Tyrosine-protein kinase JAK2	Homo sapiens	SINGLE PROTEIN	CHEMBL1139271	1	Scientific Literature	Bioorg. Med. Chem. Lett.	2009	None
CHEMBL564365		0	369.47	0	4.44	1	Cc1cc2c(c(=O)[nH]1)-c1[nH]c3ccccc3c1CCN2CCc1ccccc1	IC50	'='	16900.0	nM	4.77			UO_0000065	12.92	0.23	0.33	9.20	False	CHEMBL1036442	Inhibition of recombinant JAK2	B	BAO_0000357	single protein format	None	None	None	None	None	CHEMBL2971	Tyrosine-protein kinase JAK2	Homo sapiens	SINGLE PROTEIN	CHEMBL1151875	1	Scientific Literature	Bioorg. Med. Chem.	2009	None
CHEMBL189459	GW833373X	0	396.43	1	5.04	GW833373X	Cc1ccc2c(-c3ccnc(Nc4ccccc4)n3)c(-c3ccc(F)cc3)nn2n1	Inhibition	'='	1.55	%				UO_0000187					False	CHEMBL1962118	GSK_PKIS: JAK2 mean inhibition at 0.1 uM [Nanosyn]	B	BAO_0000357	single protein format	None	None	None	None	None	CHEMBL2971	Tyrosine-protein kinase JAK2	Homo sapiens	SINGLE PROTEIN	CHEMBL1961873	16	GSK Published Kinase Inhibitor Set			None
CHEMBL553	ERLOTINIB	4	393.44	0	3.41	Tarceva	C#Cc1cccc(Nc2ncnc3cc(OCCOC)c(OCCOC)cc23)c1	Kd						Not Active						False	CHEMBL860903	Average Binding Constant for JAK2 (Kin.Dom. 2); NA=Not Active at 10 uM	B	BAO_0000357	single protein format	Homo sapiens	None	None	None	None	CHEMBL2971	Tyrosine-protein kinase JAK2	Homo sapiens	SINGLE PROTEIN	CHEMBL1144455	1	Scientific Literature	Nat. Biotechnol.	2005	None
CHEMBL373751	GSK-319347A	0	469.54	0	3.96	GSK319347A	COc1cc2ncn(-c3cc(OCc4ccccc4S(C)(=O)=O)c(C#N)s3)c2cc1OC	Inhibition	'='	29.39	%				UO_0000187					False	CHEMBL1962119	GSK_PKIS: JAK2 mean inhibition at 1 uM [Nanosyn]	B	BAO_0000357	single protein format	None	None	None	None	None	CHEMBL2971	Tyrosine-protein kinase JAK2	Homo sapiens	SINGLE PROTEIN	CHEMBL1961873	16	GSK Published Kinase Inhibitor Set			None
CHEMBL1725279	SP-600125	0	220.23	0	4.43	SP-600125	Oc1c2ccccc2c2c3c(cccc13)N=N2	Kd						Not Active						False	CHEMBL860903	Average Binding Constant for JAK2 (Kin.Dom. 2); NA=Not Active at 10 uM	B	BAO_0000357	single protein format	Homo sapiens	None	None	None	None	CHEMBL2971	Tyrosine-protein kinase JAK2	Homo sapiens	SINGLE PROTEIN	CHEMBL1144455	1	Scientific Literature	Nat. Biotechnol.	2005	None
CHEMBL1835033		0	384.48	1	5.23	36	NC(=O)c1cnc(NC2CCCCC2)c2c1[nH]c1cc(-c3ccccc3)ccc12	IC50	'='	70.0	nM	7.16			UO_0000065	18.61	0.34	1.92	8.54	False	CHEMBL1840262	Inhibition of JAK2 using biotin-EQEDEPEGDYFEWLE- NH2 as substrate	B	BAO_0000357	single protein format	None	None	None	None	None	CHEMBL2971	Tyrosine-protein kinase JAK2	Homo sapiens	SINGLE PROTEIN	CHEMBL1833803	1	Scientific Literature	J. Med. Chem.	2011	None
CHEMBL1835151		0	511.51	1	3.86	63	NC(=O)c1cnc(N[C@H](C2CC2)C(F)(F)F)c2c1[nH]c1cc(-c3cnc(N4CCOCC4)nc3)ccc12	IC50	'='	8.0	nM	8.10			UO_0000065	15.83	0.30	4.24	6.63	False	CHEMBL1840262	Inhibition of JAK2 using biotin-EQEDEPEGDYFEWLE- NH2 as substrate	B	BAO_0000357	single protein format	None	None	None	None	None	CHEMBL2971	Tyrosine-protein kinase JAK2	Homo sapiens	SINGLE PROTEIN	CHEMBL1833803	1	Scientific Literature	J. Med. Chem.	2011	None
CHEMBL2062290		0	598.48	0	4.51	SB-739245-AC	CCN1CCC(CC(=O)Nc2n[nH]c3nc(-c4cccs4)c(Br)cc23)CC1.O=C(O)C(O)C(O)C(=O)O	Inhibition	'='	-1.09	%				UO_0000187					False	CHEMBL1962118	GSK_PKIS: JAK2 mean inhibition at 0.1 uM [Nanosyn]	B	BAO_0000357	single protein format	None	None	None	None	None	CHEMBL2971	Tyrosine-protein kinase JAK2	Homo sapiens	SINGLE PROTEIN	CHEMBL1961873	16	GSK Published Kinase Inhibitor Set			None
CHEMBL3747452		0	376.46	0	3.26	23	COc1ccc(-c2nc3c(NCC4CCN(C)CC4)c(C#N)cnc3[nH]2)cc1	IC50	'>'	30000.0	nM				UO_0000065					False	CHEMBL3751000	Inhibition of N-terminal GST-fused recombinant JAK2 (831 to 1132 residues) (unknown origin) expressed in insect cells using 5FAM-GEEPLYWSFPAKKK-NH2 as substrate by microfluidic capillary electrophoresis method	B	BAO_0000219	cell-based format	Homo sapiens	None	None	None	None	CHEMBL2971	Tyrosine-protein kinase JAK2	Homo sapiens	SINGLE PROTEIN	CHEMBL3745697	1	Scientific Literature	Bioorg. Med. Chem. Lett.	2016	None
CHEMBL1934335		0	456.55	0	3.81	3a	COc1ccccc1-c1ccc2cnc(Nc3ccc(C4CCN(CC(N)=O)CC4)cc3)nn12	IC50	'='	0.6	nM	9.22			UO_0000065	20.20	0.37	5.41	9.43	False	CHEMBL1936085	Inhibition of human recombinant JAK2 expressed in baculovirus expression system after 20 mins by time resolved fluorescence assay	B	BAO_0000019	assay format	Homo sapiens	None	None	None	None	CHEMBL2971	Tyrosine-protein kinase JAK2	Homo sapiens	SINGLE PROTEIN	CHEMBL1932974	1	Scientific Literature	Bioorg. Med. Chem. Lett.	2012	None
CHEMBL1934338		0	457.54	0	3.21	3d	COc1ccc(-c2ccc3cnc(Nc4ccc(C5CCN(CC(N)=O)CC5)cc4)nn23)cn1	IC50	'='	0.77	nM	9.11			UO_0000065	19.92	0.37	5.90	8.23	False	CHEMBL1936085	Inhibition of human recombinant JAK2 expressed in baculovirus expression system after 20 mins by time resolved fluorescence assay	B	BAO_0000019	assay format	Homo sapiens	None	None	None	None	CHEMBL2971	Tyrosine-protein kinase JAK2	Homo sapiens	SINGLE PROTEIN	CHEMBL1932974	1	Scientific Literature	Bioorg. Med. Chem. Lett.	2012	None
CHEMBL1934339		0	519.63	1	3.18	3e	CS(=O)(=O)Nc1cccc(-c2ccc3cnc(Nc4ccc(C5CCN(CC(N)=O)CC5)cc4)nn23)c1	IC50	'='	0.22	nM	9.66			UO_0000065	18.59	0.36	6.48	7.17	False	CHEMBL1936085	Inhibition of human recombinant JAK2 expressed in baculovirus expression system after 20 mins by time resolved fluorescence assay	B	BAO_0000019	assay format	Homo sapiens	None	None	None	None	CHEMBL2971	Tyrosine-protein kinase JAK2	Homo sapiens	SINGLE PROTEIN	CHEMBL1932974	1	Scientific Literature	Bioorg. Med. Chem. Lett.	2012	None
CHEMBL1934340		0	533.66	1	3.20	3f	CN(c1cccc(-c2ccc3cnc(Nc4ccc(C5CCN(CC(N)=O)CC5)cc4)nn23)c1)S(C)(=O)=O	IC50	'='	0.09	nM	10.05			UO_0000065	18.82	0.36	6.85	7.98	False	CHEMBL1936085	Inhibition of human recombinant JAK2 expressed in baculovirus expression system after 20 mins by time resolved fluorescence assay	B	BAO_0000019	assay format	Homo sapiens	None	None	None	None	CHEMBL2971	Tyrosine-protein kinase JAK2	Homo sapiens	SINGLE PROTEIN	CHEMBL1932974	1	Scientific Literature	Bioorg. Med. Chem. Lett.	2012	None
CHEMBL3985038		0	538.51	1	3.61	54	N#CCC1(n2cc(-c3ncnc4[nH]ccc34)cn2)CN(C2CCN(C(=O)c3cc(F)c(F)c(F)c3F)CC2)C1	IC50	'>'	50.0	nM				UO_0000065					False	CHEMBL3880335	Inhibition of human N-terminal His-tagged JAK2 catalytic domain (828 to 1132 residues) expressed in baculovirus infected insect cells assessed as decrease in phosphorylation of biotinylated peptide substrate after 1 hr in presence of 1 mM ATP by HTRF method	B	BAO_0000219	cell-based format	Homo sapiens	None	None	None	None	CHEMBL2971	Tyrosine-protein kinase JAK2	Homo sapiens	SINGLE PROTEIN	CHEMBL3879909	38	Patent Bioactivity Data		2014	None
CHEMBL3907279		0	590.64	2	5.28	93	N#CCC1(n2cc(-c3ncnc4[nH]ccc34)cn2)CN(C2CCN(C(=O)c3cc4c(C(F)(F)F)cccc4s3)CC2)C1	IC50	'<='	10.0	nM				UO_0000065					False	CHEMBL3880335	Inhibition of human N-terminal His-tagged JAK2 catalytic domain (828 to 1132 residues) expressed in baculovirus infected insect cells assessed as decrease in phosphorylation of biotinylated peptide substrate after 1 hr in presence of 1 mM ATP by HTRF method	B	BAO_0000219	cell-based format	Homo sapiens	None	None	None	None	CHEMBL2971	Tyrosine-protein kinase JAK2	Homo sapiens	SINGLE PROTEIN	CHEMBL3879909	38	Patent Bioactivity Data		2014	None
CHEMBL3927154		0	520.64	1	3.54	97	N#CCC1(n2cc(-c3ncnc4[nH]ccc34)cn2)CN(C2CCN(C(=O)C3CCc4ccccc4C3)CC2)C1	IC50	'>'	10.0	nM				UO_0000065					False	CHEMBL3880335	Inhibition of human N-terminal His-tagged JAK2 catalytic domain (828 to 1132 residues) expressed in baculovirus infected insect cells assessed as decrease in phosphorylation of biotinylated peptide substrate after 1 hr in presence of 1 mM ATP by HTRF method	B	BAO_0000219	cell-based format	Homo sapiens	None	None	None	None	CHEMBL2971	Tyrosine-protein kinase JAK2	Homo sapiens	SINGLE PROTEIN	CHEMBL3879909	38	Patent Bioactivity Data		2014	None
CHEMBL3959533		0	603.64	1	4.87	119	N#CCC1(n2cc(-c3ncnc4[nH]ccc34)cn2)CN(C2CCN(C(=O)c3ccc(-c4ccc(C#N)c(F)c4)c(F)c3)CC2)C1	IC50	'>'	10.0	nM				UO_0000065					False	CHEMBL3880335	Inhibition of human N-terminal His-tagged JAK2 catalytic domain (828 to 1132 residues) expressed in baculovirus infected insect cells assessed as decrease in phosphorylation of biotinylated peptide substrate after 1 hr in presence of 1 mM ATP by HTRF method	B	BAO_0000219	cell-based format	Homo sapiens	None	None	None	None	CHEMBL2971	Tyrosine-protein kinase JAK2	Homo sapiens	SINGLE PROTEIN	CHEMBL3879909	38	Patent Bioactivity Data		2014	None
CHEMBL3898930		0	522.99	1	4.34	228	N#CCC1(n2cc(-c3ncnc4[nH]ccc34)cn2)CN(C2CCN(Cc3c(F)ccc(Cl)c3F)CC2)C1	IC50	'<='	10.0	nM				UO_0000065					False	CHEMBL3880335	Inhibition of human N-terminal His-tagged JAK2 catalytic domain (828 to 1132 residues) expressed in baculovirus infected insect cells assessed as decrease in phosphorylation of biotinylated peptide substrate after 1 hr in presence of 1 mM ATP by HTRF method	B	BAO_0000219	cell-based format	Homo sapiens	None	None	None	None	CHEMBL2971	Tyrosine-protein kinase JAK2	Homo sapiens	SINGLE PROTEIN	CHEMBL3879909	38	Patent Bioactivity Data		2014	None
CHEMBL3958880		0	510.60	1	3.18	234	N#CCC1(n2cc(-c3ncnc4[nH]ccc34)cn2)CN(C2CCN(Cc3ccc4c(c3)OCCO4)CC2)C1	IC50	'>'	10.0	nM				UO_0000065					False	CHEMBL3880335	Inhibition of human N-terminal His-tagged JAK2 catalytic domain (828 to 1132 residues) expressed in baculovirus infected insect cells assessed as decrease in phosphorylation of biotinylated peptide substrate after 1 hr in presence of 1 mM ATP by HTRF method	B	BAO_0000219	cell-based format	Homo sapiens	None	None	None	None	CHEMBL2971	Tyrosine-protein kinase JAK2	Homo sapiens	SINGLE PROTEIN	CHEMBL3879909	38	Patent Bioactivity Data		2014	None
CHEMBL3902174		0	552.66	1	3.88	243, diastereomer 2	CC1CC(N2CC(CC#N)(n3cc(-c4ncnc5[nH]ccc45)cn3)C2)CCN1Cc1ccc(N(C)C)c(C#N)c1F	IC50	'>'	100.0	nM				UO_0000065					False	CHEMBL3880335	Inhibition of human N-terminal His-tagged JAK2 catalytic domain (828 to 1132 residues) expressed in baculovirus infected insect cells assessed as decrease in phosphorylation of biotinylated peptide substrate after 1 hr in presence of 1 mM ATP by HTRF method	B	BAO_0000219	cell-based format	Homo sapiens	None	None	None	None	CHEMBL2971	Tyrosine-protein kinase JAK2	Homo sapiens	SINGLE PROTEIN	CHEMBL3879909	38	Patent Bioactivity Data		2014	None
CHEMBL3970916		0	527.61	1	2.47	248	N#CCC1(n2cc(-c3ncnc4[nH]ccc34)cn2)CN(C2CCN(S(=O)(=O)c3cccc(C#N)c3)CC2)C1	IC50	'>'	100.0	nM				UO_0000065					False	CHEMBL3880335	Inhibition of human N-terminal His-tagged JAK2 catalytic domain (828 to 1132 residues) expressed in baculovirus infected insect cells assessed as decrease in phosphorylation of biotinylated peptide substrate after 1 hr in presence of 1 mM ATP by HTRF method	B	BAO_0000219	cell-based format	Homo sapiens	None	None	None	None	CHEMBL2971	Tyrosine-protein kinase JAK2	Homo sapiens	SINGLE PROTEIN	CHEMBL3879909	38	Patent Bioactivity Data		2014	None
CHEMBL3967338		0	570.68	1	2.54	250	CN(C)c1ccc(S(=O)(=O)N2CCC(N3CC(CC#N)(n4cc(-c5ncnc6[nH]ccc56)cn4)C3)CC2)cc1C#N	IC50	'>'	10.0	nM				UO_0000065					False	CHEMBL3880335	Inhibition of human N-terminal His-tagged JAK2 catalytic domain (828 to 1132 residues) expressed in baculovirus infected insect cells assessed as decrease in phosphorylation of biotinylated peptide substrate after 1 hr in presence of 1 mM ATP by HTRF method	B	BAO_0000219	cell-based format	Homo sapiens	None	None	None	None	CHEMBL2971	Tyrosine-protein kinase JAK2	Homo sapiens	SINGLE PROTEIN	CHEMBL3879909	38	Patent Bioactivity Data		2014	None
CHEMBL3908780		0	553.52	1	3.60	353	N#CCC1(n2cc(-c3c(F)cnc4[nH]ccc34)cn2)CN(C2CCN(C(=O)c3ccnc(C(F)(F)F)n3)CC2)C1	IC50	'>'	10.0	nM				UO_0000065					False	CHEMBL3880335	Inhibition of human N-terminal His-tagged JAK2 catalytic domain (828 to 1132 residues) expressed in baculovirus infected insect cells assessed as decrease in phosphorylation of biotinylated peptide substrate after 1 hr in presence of 1 mM ATP by HTRF method	B	BAO_0000219	cell-based format	Homo sapiens	None	None	None	None	CHEMBL2971	Tyrosine-protein kinase JAK2	Homo sapiens	SINGLE PROTEIN	CHEMBL3879909	38	Patent Bioactivity Data		2014	None
CHEMBL30432	GW282974X	0	395.47	0	4.23	GW282974X	CN(C)c1cc2c(Nc3ccc4c(cnn4Cc4ccccc4)c3)ncnc2cn1	Inhibition	'='	2.18	%				UO_0000187					False	CHEMBL1962119	GSK_PKIS: JAK2 mean inhibition at 1 uM [Nanosyn]	B	BAO_0000357	single protein format	None	None	None	None	None	CHEMBL2971	Tyrosine-protein kinase JAK2	Homo sapiens	SINGLE PROTEIN	CHEMBL1961873	16	GSK Published Kinase Inhibitor Set			None
CHEMBL3747077		0	407.85	0	3.98	29	COc1cc(F)c(-c2nc3c(NCC4CCNCC4)c(Cl)cnc3[nH]2)cc1F	IC50	'>'	17000.0	nM				UO_0000065					False	CHEMBL3751000	Inhibition of N-terminal GST-fused recombinant JAK2 (831 to 1132 residues) (unknown origin) expressed in insect cells using 5FAM-GEEPLYWSFPAKKK-NH2 as substrate by microfluidic capillary electrophoresis method	B	BAO_0000219	cell-based format	Homo sapiens	None	None	None	None	CHEMBL2971	Tyrosine-protein kinase JAK2	Homo sapiens	SINGLE PROTEIN	CHEMBL3745697	1	Scientific Literature	Bioorg. Med. Chem. Lett.	2016	None
CHEMBL185238	GW786460X	0	287.33	0	3.39	GW786460X	Cc1cccc(-c2n[nH]cc2-c2ccc3ncccc3n2)n1	Inhibition	'='	-0.14	%				UO_0000187					False	CHEMBL1962119	GSK_PKIS: JAK2 mean inhibition at 1 uM [Nanosyn]	B	BAO_0000357	single protein format	None	None	None	None	None	CHEMBL2971	Tyrosine-protein kinase JAK2	Homo sapiens	SINGLE PROTEIN	CHEMBL1961873	16	GSK Published Kinase Inhibitor Set			None
CHEMBL3647732		0	542.56	1	3.69	BDBM147835	N#C[C@H]1CC(N2CCC[C@@H]2CF)CC[C@@H]1n1cc(C(N)=O)c(Nc2ccc(S(=O)(=O)C(F)(F)F)cc2)n1	IC50	'='	14.0	nM	7.85		285769	UO_0000065	14.48	0.29	4.16	5.86	False	CHEMBL3707623	HTRF Assay: The ability of compounds to inhibit the activity of JAK1, JAK2, JAK3, and Tyk2 was measured using a recombinant purified GST-tagged catalytic domain for each enzyme (Invitrogen JAK1 #M4290, JAK2 #M4290, JAK3 #M4290, Tyk2 #M4290) in an HTRF format biochemical assay. The reactions employed a common peptide substrate, LCB-EQEDEPEGDYFEWLW-NH2 (in-house). The basic assay protocol is as fol…	B	BAO_0000357	single protein format	Homo sapiens	None	None	None	None	CHEMBL2971	Tyrosine-protein kinase JAK2	Homo sapiens	SINGLE PROTEIN	CHEMBL3638646	37	BindingDB Database		2015	None
CHEMBL1957498		0	575.49	1	1.95	20	CS(=O)(=O)N1CCN(Cc2nc3c(N4CCOCC4)nc(-c4cccc5[nH]ncc45)cn3c2Br)CC1	Inhibition	'='	50.0	%				UO_0000187					False	CHEMBL1959612	Inhibition of JAK2 at 5 to 10 uM	B	BAO_0000357	single protein format	None	None	None	None	None	CHEMBL2971	Tyrosine-protein kinase JAK2	Homo sapiens	SINGLE PROTEIN	CHEMBL1955823	1	Scientific Literature	Bioorg. Med. Chem. Lett.	2012	None
CHEMBL1957508		0	435.49	0	1.88	25h	COCCCNC(=O)c1cn2cc(-c3cccc4[nH]ncc34)nc(N3CCOCC3)c2n1	Inhibition	'='	50.0	%				UO_0000187					False	CHEMBL1959612	Inhibition of JAK2 at 5 to 10 uM	B	BAO_0000357	single protein format	None	None	None	None	None	CHEMBL2971	Tyrosine-protein kinase JAK2	Homo sapiens	SINGLE PROTEIN	CHEMBL1955823	1	Scientific Literature	Bioorg. Med. Chem. Lett.	2012	None
CHEMBL3658122		0	654.07	2	6.24	BDBM148441	CN1CCN(c2ccc(Nc3ncc4c(n3)CCN(c3cc(NC(=O)c5cc(F)cc(C(F)(F)F)c5)ccc3Cl)C4=O)cc2)CC1	IC50	'='	9.0	nM	8.05		286806	UO_0000065	12.30	0.24	1.81	8.59	False	CHEMBL3705799	TR-FRET Assay: Compounds were screened in the TR-FRET assay for JAK2 and c-Src kinase inhibition. Ultra light poly GT (Perkin Elmer) was used as the substrate for JAK2 and c-Src with the ATP concentration of 10 μM and 50 μM, respectively. The Eu-labelled anti-phospho tyrosine antibody (Perkin Elmer) was added at 1 nM and the fluorescence emission at 615 nm and 665 nm was measured with an excitati…	B	BAO_0000357	single protein format	Homo sapiens	None	None	None	None	CHEMBL2971	Tyrosine-protein kinase JAK2	Homo sapiens	SINGLE PROTEIN	CHEMBL3638677	37	BindingDB Database		2015	None
CHEMBL3650992		0	364.41	0	3.62	BDBM153167	C=C(C)C(=O)Nc1cc(-c2ncnc3[nH]cc(C(=O)OCC)c23)ccc1C	IC50	'>'	1496.0	nM			294115	UO_0000065					False	CHEMBL3707801	HTRF Assay: The ability of compounds to inhibit the activity of JAKl, JAK2, JAK3, and Tyk2 was measured using a recombinant purified GST-tagged catalytic domain for each enzyme (Invitrogen JAKl #M4290, JAK2 #M4290, JAK3 #M4290, Tyk2 #M4290) in an HTRF format biochemical assay. The reactions employed a common peptide substrate, LCB-EQEDEPEGDYFEWLW-NH2 (in-house). The basic assay protocol is as fol…	B	BAO_0000357	single protein format	Homo sapiens	None	None	None	None	CHEMBL2971	Tyrosine-protein kinase JAK2	Homo sapiens	SINGLE PROTEIN	CHEMBL3639146	37	BindingDB Database		2015	None
CHEMBL1947160		0	385.47	0	3.62	26c	CN1C/C=C/CNC(=O)c2cccc(c2)-c2ccnc(n2)Nc2cccc(c2)C1	IC50	'>'	10000.0	nM				UO_0000065					False	CHEMBL1948620	Inhibition of recombinant JAK2 using poly(Glu,Ala,Tyr) as substrate after 2 hrs by luminescence assay	B	BAO_0000357	single protein format	None	None	None	None	None	CHEMBL2971	Tyrosine-protein kinase JAK2	Homo sapiens	SINGLE PROTEIN	CHEMBL1944548	1	Scientific Literature	J. Med. Chem.	2012	None
CHEMBL1947158		0	372.43	0	4.55	26a	O=C1CC/C=C\COc2cccc(c2)-c2ccnc(n2)Nc2cccc(c2)N1	IC50	'='	1750.0	nM	5.76			UO_0000065	15.46	0.28	1.21	7.56	False	CHEMBL1948620	Inhibition of recombinant JAK2 using poly(Glu,Ala,Tyr) as substrate after 2 hrs by luminescence assay	B	BAO_0000357	single protein format	None	None	None	None	None	CHEMBL2971	Tyrosine-protein kinase JAK2	Homo sapiens	SINGLE PROTEIN	CHEMBL1944548	1	Scientific Literature	J. Med. Chem.	2012	None
CHEMBL1938657		0	475.64	0	2.91	23	CN(C)CCNC(=O)c1cnc(N)c2cc(-c3ccc(S(=O)(=O)NC(C)(C)C)cc3)sc12	Ratio IC50	'='	15.2										False	CHEMBL1941465	Ratio of IC50 for JAK2 in human whole blood to IC50 for JAK2 in human PBMC	B	BAO_0000357	single protein format	Homo sapiens	CHEMBL3638178	Blood	None	None	CHEMBL2971	Tyrosine-protein kinase JAK2	Homo sapiens	SINGLE PROTEIN	CHEMBL1938231	1	Scientific Literature	J. Med. Chem.	2011	None
CHEMBL1934352		0	547.69	1	3.51	14a	Cc1cc(-c2ccccc2N(C)S(C)(=O)=O)n2nc(Nc3ccc(C4CCN(CC(N)=O)CC4)cc3)ncc12	IC50	'='	3.6	nM	8.44			UO_0000065	15.42	0.30	4.93	6.71	False	CHEMBL1936085	Inhibition of human recombinant JAK2 expressed in baculovirus expression system after 20 mins by time resolved fluorescence assay	B	BAO_0000019	assay format	Homo sapiens	None	None	None	None	CHEMBL2971	Tyrosine-protein kinase JAK2	Homo sapiens	SINGLE PROTEIN	CHEMBL1932974	1	Scientific Literature	Bioorg. Med. Chem. Lett.	2012	None
CHEMBL1934336		0	533.66	1	3.20	3b	CN(c1ccccc1-c1ccc2cnc(Nc3ccc(C4CCN(CC(N)=O)CC4)cc3)nn12)S(C)(=O)=O	IC50	'='	15.0	nM	7.82			UO_0000065	14.66	0.28	4.62	6.21	False	CHEMBL1936009	Inhibition of JAK2 in GM-CSF-stimulated human TF1 cells preincubated for 1 hr prior to challenge	B	BAO_0000219	cell-based format	Homo sapiens	None	None	TF-1	None	CHEMBL2971	Tyrosine-protein kinase JAK2	Homo sapiens	SINGLE PROTEIN	CHEMBL1932974	1	Scientific Literature	Bioorg. Med. Chem. Lett.	2012	CHEMBL3307972
CHEMBL1934350		0	545.67	1	3.08	3p	CS(=O)(=O)N1Cc2cccc(-c3ccc4cnc(Nc5ccc(C6CCN(CC(N)=O)CC6)cc5)nn34)c2C1	IC50						Not Determined						False	CHEMBL1936009	Inhibition of JAK2 in GM-CSF-stimulated human TF1 cells preincubated for 1 hr prior to challenge	B	BAO_0000219	cell-based format	Homo sapiens	None	None	TF-1	None	CHEMBL2971	Tyrosine-protein kinase JAK2	Homo sapiens	SINGLE PROTEIN	CHEMBL1932974	1	Scientific Literature	Bioorg. Med. Chem. Lett.	2012	CHEMBL3307972
CHEMBL1934348		0	506.51	1	4.13	3n	NC(=O)CN1CCC(c2ccc(Nc3ncc4ccc(-c5cccc6c5OC(F)(F)O6)n4n3)cc2)CC1	IC50	'='	13.0	nM	7.89			UO_0000065	15.57	0.29	3.76	7.37	False	CHEMBL1936085	Inhibition of human recombinant JAK2 expressed in baculovirus expression system after 20 mins by time resolved fluorescence assay	B	BAO_0000019	assay format	Homo sapiens	None	None	None	None	CHEMBL2971	Tyrosine-protein kinase JAK2	Homo sapiens	SINGLE PROTEIN	CHEMBL1932974	1	Scientific Literature	Bioorg. Med. Chem. Lett.	2012	None
CHEMBL1934349		0	483.62	0	3.87	3o	CN(C)Cc1ccc(-c2ccc3cnc(Nc4ccc(C5CCN(CC(N)=O)CC5)cc4)nn23)cc1	IC50	'='	2900.0	nM	5.54			UO_0000065	11.45	0.21	1.67	6.03	False	CHEMBL1936085	Inhibition of human recombinant JAK2 expressed in baculovirus expression system after 20 mins by time resolved fluorescence assay	B	BAO_0000019	assay format	Homo sapiens	None	None	None	None	CHEMBL2971	Tyrosine-protein kinase JAK2	Homo sapiens	SINGLE PROTEIN	CHEMBL1932974	1	Scientific Literature	Bioorg. Med. Chem. Lett.	2012	None
CHEMBL1934350		0	545.67	1	3.08	3p	CS(=O)(=O)N1Cc2cccc(-c3ccc4cnc(Nc5ccc(C6CCN(CC(N)=O)CC6)cc5)nn34)c2C1	IC50	'='	16.0	nM	7.80			UO_0000065	14.29	0.27	4.72	6.19	False	CHEMBL1936085	Inhibition of human recombinant JAK2 expressed in baculovirus expression system after 20 mins by time resolved fluorescence assay	B	BAO_0000019	assay format	Homo sapiens	None	None	None	None	CHEMBL2971	Tyrosine-protein kinase JAK2	Homo sapiens	SINGLE PROTEIN	CHEMBL1932974	1	Scientific Literature	Bioorg. Med. Chem. Lett.	2012	None
CHEMBL1934335		0	456.55	0	3.81	3a	COc1ccccc1-c1ccc2cnc(Nc3ccc(C4CCN(CC(N)=O)CC4)cc3)nn12	IC50	'='	41.0	nM	7.39			UO_0000065	16.18	0.30	3.58	7.55	False	CHEMBL1936009	Inhibition of JAK2 in GM-CSF-stimulated human TF1 cells preincubated for 1 hr prior to challenge	B	BAO_0000219	cell-based format	Homo sapiens	None	None	TF-1	None	CHEMBL2971	Tyrosine-protein kinase JAK2	Homo sapiens	SINGLE PROTEIN	CHEMBL1932974	1	Scientific Literature	Bioorg. Med. Chem. Lett.	2012	CHEMBL3307972
CHEMBL1934340		0	533.66	1	3.20	3f	CN(c1cccc(-c2ccc3cnc(Nc4ccc(C5CCN(CC(N)=O)CC5)cc4)nn23)c1)S(C)(=O)=O	IC50	'='	45.0	nM	7.35			UO_0000065	13.77	0.26	4.15	5.83	False	CHEMBL1936009	Inhibition of JAK2 in GM-CSF-stimulated human TF1 cells preincubated for 1 hr prior to challenge	B	BAO_0000219	cell-based format	Homo sapiens	None	None	TF-1	None	CHEMBL2971	Tyrosine-protein kinase JAK2	Homo sapiens	SINGLE PROTEIN	CHEMBL1932974	1	Scientific Literature	Bioorg. Med. Chem. Lett.	2012	CHEMBL3307972
CHEMBL1934346		0	428.50	0	2.59	3l	NC(=O)CN1CCC(c2ccc(Nc3ncc4ccc(-c5ncccn5)n4n3)cc2)CC1	IC50						Not Determined						False	CHEMBL1936009	Inhibition of JAK2 in GM-CSF-stimulated human TF1 cells preincubated for 1 hr prior to challenge	B	BAO_0000219	cell-based format	Homo sapiens	None	None	TF-1	None	CHEMBL2971	Tyrosine-protein kinase JAK2	Homo sapiens	SINGLE PROTEIN	CHEMBL1932974	1	Scientific Literature	Bioorg. Med. Chem. Lett.	2012	CHEMBL3307972
CHEMBL1934349		0	483.62	0	3.87	3o	CN(C)Cc1ccc(-c2ccc3cnc(Nc4ccc(C5CCN(CC(N)=O)CC5)cc4)nn23)cc1	IC50						Not Determined						False	CHEMBL1936009	Inhibition of JAK2 in GM-CSF-stimulated human TF1 cells preincubated for 1 hr prior to challenge	B	BAO_0000219	cell-based format	Homo sapiens	None	None	TF-1	None	CHEMBL2971	Tyrosine-protein kinase JAK2	Homo sapiens	SINGLE PROTEIN	CHEMBL1932974	1	Scientific Literature	Bioorg. Med. Chem. Lett.	2012	CHEMBL3307972
CHEMBL427058	GSK-466317A	0	448.83	0	4.75	GSK466317A	CC1=C(C(=O)Nc2cc(Cl)c3[nH]ncc3c2)C(c2ccc(C(F)(F)F)cc2)CC(=O)N1	Inhibition	'='	2.99	%				UO_0000187					False	CHEMBL1962118	GSK_PKIS: JAK2 mean inhibition at 0.1 uM [Nanosyn]	B	BAO_0000357	single protein format	None	None	None	None	None	CHEMBL2971	Tyrosine-protein kinase JAK2	Homo sapiens	SINGLE PROTEIN	CHEMBL1961873	16	GSK Published Kinase Inhibitor Set			None
CHEMBL1520801		0	365.01	0	4.22	SID24812398	Cc1nc([N+](=O)[O-])c(Br)n1Cc1ccc(Cl)c(Cl)c1	Activity	'='	4.583	um			Active	UO_0000017					False	CHEMBL1738019	PUBCHEM_BIOASSAY: Late stage results from the probe development effort to identify inhibitors of the Janus kinase 2 mutant JAK2V617F. (Class of assay: screening) [Related pubchem assays (depositor defined):AID1446, AID1486, AID1520, AID1521, AID1691, AID1699, AID1797] Panel member name: irf1 Inhibition (HEL cells)	U	BAO_0000219	cell-based format	None	None	None	HEL	None	CHEMBL2971	Tyrosine-protein kinase JAK2	Homo sapiens	SINGLE PROTEIN	CHEMBL1201862	7	PubChem BioAssays			CHEMBL3308090
CHEMBL1712790		0	369.40	1	5.23	SID85267477	O=C(C=Cc1ccccc1F)c1c(-c2ccccc2)c2ccccc2[nH]c1=O	Activity	'='	0.39	um			Active	UO_0000017					False	CHEMBL1738019	PUBCHEM_BIOASSAY: Late stage results from the probe development effort to identify inhibitors of the Janus kinase 2 mutant JAK2V617F. (Class of assay: screening) [Related pubchem assays (depositor defined):AID1446, AID1486, AID1520, AID1521, AID1691, AID1699, AID1797] Panel member name: irf1 Inhibition (HEL cells)	U	BAO_0000219	cell-based format	None	None	None	HEL	None	CHEMBL2971	Tyrosine-protein kinase JAK2	Homo sapiens	SINGLE PROTEIN	CHEMBL1201862	7	PubChem BioAssays			CHEMBL3308090
CHEMBL1232805		0	174.09	0	-1.10	SID26665898	O=C(O)c1[nH]c(=O)[nH]c(=O)c1F	Activity	'>'	40.0	um			inactive	UO_0000017					False	CHEMBL1738019	PUBCHEM_BIOASSAY: Late stage results from the probe development effort to identify inhibitors of the Janus kinase 2 mutant JAK2V617F. (Class of assay: screening) [Related pubchem assays (depositor defined):AID1446, AID1486, AID1520, AID1521, AID1691, AID1699, AID1797] Panel member name: irf1 Inhibition (HEL cells)	U	BAO_0000219	cell-based format	None	None	None	HEL	None	CHEMBL2971	Tyrosine-protein kinase JAK2	Homo sapiens	SINGLE PROTEIN	CHEMBL1201862	7	PubChem BioAssays			CHEMBL3308090
CHEMBL1462611		0	257.29	0	2.72	SID85267417	Cc1cccc(OCC(=O)Nc2cccc(O)c2)c1	Activity	'>'	40.0	um			inactive	UO_0000017					False	CHEMBL1738019	PUBCHEM_BIOASSAY: Late stage results from the probe development effort to identify inhibitors of the Janus kinase 2 mutant JAK2V617F. (Class of assay: screening) [Related pubchem assays (depositor defined):AID1446, AID1486, AID1520, AID1521, AID1691, AID1699, AID1797] Panel member name: irf1 Inhibition (HEL cells)	U	BAO_0000219	cell-based format	None	None	None	HEL	None	CHEMBL2971	Tyrosine-protein kinase JAK2	Homo sapiens	SINGLE PROTEIN	CHEMBL1201862	7	PubChem BioAssays			CHEMBL3308090
CHEMBL1472103		0	285.13	0	2.85	SID24824536	O=C(CCl)NCc1cc(-c2ccc(Cl)cc2)no1	Activity	'='	7.68	um			Active	UO_0000017					False	CHEMBL1738019	PUBCHEM_BIOASSAY: Late stage results from the probe development effort to identify inhibitors of the Janus kinase 2 mutant JAK2V617F. (Class of assay: screening) [Related pubchem assays (depositor defined):AID1446, AID1486, AID1520, AID1521, AID1691, AID1699, AID1797] Panel member name: irf1 Inhibition (HEL cells)	U	BAO_0000219	cell-based format	None	None	None	HEL	None	CHEMBL2971	Tyrosine-protein kinase JAK2	Homo sapiens	SINGLE PROTEIN	CHEMBL1201862	7	PubChem BioAssays			CHEMBL3308090
CHEMBL1716621		0	307.39	0	3.77	SID85267485	Cc1ccc(C=CC(=O)c2c3c(c(C)[nH]c2=O)CCCC3)cc1	Activity	'='	23.9	um			Active	UO_0000017					False	CHEMBL1738019	PUBCHEM_BIOASSAY: Late stage results from the probe development effort to identify inhibitors of the Janus kinase 2 mutant JAK2V617F. (Class of assay: screening) [Related pubchem assays (depositor defined):AID1446, AID1486, AID1520, AID1521, AID1691, AID1699, AID1797] Panel member name: irf1 Inhibition (HEL cells)	U	BAO_0000219	cell-based format	None	None	None	HEL	None	CHEMBL2971	Tyrosine-protein kinase JAK2	Homo sapiens	SINGLE PROTEIN	CHEMBL1201862	7	PubChem BioAssays			CHEMBL3308090
CHEMBL1716621		0	307.39	0	3.77	SID85267485	Cc1ccc(C=CC(=O)c2c3c(c(C)[nH]c2=O)CCCC3)cc1	Activity	'='	6.04	um			Active	UO_0000017					False	CHEMBL1738021	PUBCHEM_BIOASSAY: Late stage results from the probe development effort to identify inhibitors of the Janus kinase 2 mutant JAK2V617F. (Class of assay: screening) [Related pubchem assays (depositor defined):AID1446, AID1486, AID1520, AID1521, AID1691, AID1699, AID1797] Panel member name: irf1 Inhibition (Ba/F3 cells)	U	BAO_0000219	cell-based format	None	None	None	BaF3	None	CHEMBL2971	Tyrosine-protein kinase JAK2	Homo sapiens	SINGLE PROTEIN	CHEMBL1201862	7	PubChem BioAssays			CHEMBL3307634
CHEMBL1505902		0	240.65	0	-0.01	SID22413972	Cc1nc2c(=O)n(C)c(=O)n(C)c2nc1Cl	Activity	'='	15.71	um			Active	UO_0000017					False	CHEMBL1738019	PUBCHEM_BIOASSAY: Late stage results from the probe development effort to identify inhibitors of the Janus kinase 2 mutant JAK2V617F. (Class of assay: screening) [Related pubchem assays (depositor defined):AID1446, AID1486, AID1520, AID1521, AID1691, AID1699, AID1797] Panel member name: irf1 Inhibition (HEL cells)	U	BAO_0000219	cell-based format	None	None	None	HEL	None	CHEMBL2971	Tyrosine-protein kinase JAK2	Homo sapiens	SINGLE PROTEIN	CHEMBL1201862	7	PubChem BioAssays			CHEMBL3308090
CHEMBL1411125		0	368.39	0	3.18	SID26731158	COc1cc(/C=C2\COC/C(=C\c3ccc(O)c(OC)c3)C2=O)ccc1O	Activity	'='	7.861	um			Active	UO_0000017					False	CHEMBL1738019	PUBCHEM_BIOASSAY: Late stage results from the probe development effort to identify inhibitors of the Janus kinase 2 mutant JAK2V617F. (Class of assay: screening) [Related pubchem assays (depositor defined):AID1446, AID1486, AID1520, AID1521, AID1691, AID1699, AID1797] Panel member name: irf1 Inhibition (HEL cells)	U	BAO_0000219	cell-based format	None	None	None	HEL	None	CHEMBL2971	Tyrosine-protein kinase JAK2	Homo sapiens	SINGLE PROTEIN	CHEMBL1201862	7	PubChem BioAssays			CHEMBL3308090
CHEMBL1730223		0	339.44	0	4.77	SID85267469	Cc1ccc(O)c(NC(=O)COc2ccc(C3CCCCC3)cc2)c1	Activity	'>'	40.0	um			inactive	UO_0000017					False	CHEMBL1738020	PUBCHEM_BIOASSAY: Late stage results from the probe development effort to identify inhibitors of the Janus kinase 2 mutant JAK2V617F. (Class of assay: screening) [Related pubchem assays (depositor defined):AID1446, AID1486, AID1520, AID1521, AID1691, AID1699, AID1797] Panel member name: JAK2V617F Inhibition	U	BAO_0000019	assay format	None	None	None	None	None	CHEMBL2971	Tyrosine-protein kinase JAK2	Homo sapiens	SINGLE PROTEIN	CHEMBL1201862	7	PubChem BioAssays			None
CHEMBL1308343		0	285.34	0	3.33	SID85267424	Cc1cccc(OCC(=O)Nc2cc(C)c(C)cc2O)c1	Activity	'>'	40.0	um			inactive	UO_0000017					False	CHEMBL1738020	PUBCHEM_BIOASSAY: Late stage results from the probe development effort to identify inhibitors of the Janus kinase 2 mutant JAK2V617F. (Class of assay: screening) [Related pubchem assays (depositor defined):AID1446, AID1486, AID1520, AID1521, AID1691, AID1699, AID1797] Panel member name: JAK2V617F Inhibition	U	BAO_0000019	assay format	None	None	None	None	None	CHEMBL2971	Tyrosine-protein kinase JAK2	Homo sapiens	SINGLE PROTEIN	CHEMBL1201862	7	PubChem BioAssays			None
CHEMBL1734548		0	257.29	0	2.72	SID85267444	Cc1cccc(OCC(=O)Nc2ccc(O)cc2)c1	Activity	'>'	40.0	um			inactive	UO_0000017					False	CHEMBL1738020	PUBCHEM_BIOASSAY: Late stage results from the probe development effort to identify inhibitors of the Janus kinase 2 mutant JAK2V617F. (Class of assay: screening) [Related pubchem assays (depositor defined):AID1446, AID1486, AID1520, AID1521, AID1691, AID1699, AID1797] Panel member name: JAK2V617F Inhibition	U	BAO_0000019	assay format	None	None	None	None	None	CHEMBL2971	Tyrosine-protein kinase JAK2	Homo sapiens	SINGLE PROTEIN	CHEMBL1201862	7	PubChem BioAssays			None
CHEMBL118109		0	397.48	0	3.70	SID85267450	COc1cc(/C=C(\C#N)C(N)=O)cc(CSc2nc3ccccc3s2)c1O	Activity	'='	6.78	um			Active	UO_0000017					False	CHEMBL1738020	PUBCHEM_BIOASSAY: Late stage results from the probe development effort to identify inhibitors of the Janus kinase 2 mutant JAK2V617F. (Class of assay: screening) [Related pubchem assays (depositor defined):AID1446, AID1486, AID1520, AID1521, AID1691, AID1699, AID1797] Panel member name: JAK2V617F Inhibition	U	BAO_0000019	assay format	None	None	None	None	None	CHEMBL2971	Tyrosine-protein kinase JAK2	Homo sapiens	SINGLE PROTEIN	CHEMBL1201862	7	PubChem BioAssays			None
CHEMBL1703509		0	271.32	0	3.03	SID85267472	Cc1ccc(O)c(NC(=O)COc2ccccc2C)c1	Activity	'>'	40.0	um			inactive	UO_0000017					False	CHEMBL1738020	PUBCHEM_BIOASSAY: Late stage results from the probe development effort to identify inhibitors of the Janus kinase 2 mutant JAK2V617F. (Class of assay: screening) [Related pubchem assays (depositor defined):AID1446, AID1486, AID1520, AID1521, AID1691, AID1699, AID1797] Panel member name: JAK2V617F Inhibition	U	BAO_0000019	assay format	None	None	None	None	None	CHEMBL2971	Tyrosine-protein kinase JAK2	Homo sapiens	SINGLE PROTEIN	CHEMBL1201862	7	PubChem BioAssays			None
CHEMBL1701992		0	327.81	0	4.11	SID85267479	Cc1[nH]c(=O)c(C(=O)C=Cc2ccccc2Cl)c2c1CCCC2	Activity	'='	0.13	um			Active	UO_0000017					False	CHEMBL1738020	PUBCHEM_BIOASSAY: Late stage results from the probe development effort to identify inhibitors of the Janus kinase 2 mutant JAK2V617F. (Class of assay: screening) [Related pubchem assays (depositor defined):AID1446, AID1486, AID1520, AID1521, AID1691, AID1699, AID1797] Panel member name: JAK2V617F Inhibition	U	BAO_0000019	assay format	None	None	None	None	None	CHEMBL2971	Tyrosine-protein kinase JAK2	Homo sapiens	SINGLE PROTEIN	CHEMBL1201862	7	PubChem BioAssays			None
CHEMBL1504111		0	305.77	0	3.63	SID85267422	COc1ccc(Cl)cc1NC(=O)NC(C)c1ccncc1	Activity	'>'	40.0	um			inactive	UO_0000017					False	CHEMBL1738020	PUBCHEM_BIOASSAY: Late stage results from the probe development effort to identify inhibitors of the Janus kinase 2 mutant JAK2V617F. (Class of assay: screening) [Related pubchem assays (depositor defined):AID1446, AID1486, AID1520, AID1521, AID1691, AID1699, AID1797] Panel member name: JAK2V617F Inhibition	U	BAO_0000019	assay format	None	None	None	None	None	CHEMBL2971	Tyrosine-protein kinase JAK2	Homo sapiens	SINGLE PROTEIN	CHEMBL1201862	7	PubChem BioAssays			None
CHEMBL1704409		0	372.26	0	4.22	SID85267481	Cc1[nH]c(=O)c(C(=O)C=Cc2ccc(Br)cc2)c2c1CCCC2	Activity	'='	3.64	um			Active	UO_0000017					False	CHEMBL1738020	PUBCHEM_BIOASSAY: Late stage results from the probe development effort to identify inhibitors of the Janus kinase 2 mutant JAK2V617F. (Class of assay: screening) [Related pubchem assays (depositor defined):AID1446, AID1486, AID1520, AID1521, AID1691, AID1699, AID1797] Panel member name: JAK2V617F Inhibition	U	BAO_0000019	assay format	None	None	None	None	None	CHEMBL2971	Tyrosine-protein kinase JAK2	Homo sapiens	SINGLE PROTEIN	CHEMBL1201862	7	PubChem BioAssays			None
CHEMBL1530569		0	382.41	0	4.01	SID26660517	Oc1ccccc1OCCOc1ccccc1OCCOc1ccccc1O	Activity	'='	6.743	um			Active	UO_0000017					False	CHEMBL1738021	PUBCHEM_BIOASSAY: Late stage results from the probe development effort to identify inhibitors of the Janus kinase 2 mutant JAK2V617F. (Class of assay: screening) [Related pubchem assays (depositor defined):AID1446, AID1486, AID1520, AID1521, AID1691, AID1699, AID1797] Panel member name: irf1 Inhibition (Ba/F3 cells)	U	BAO_0000219	cell-based format	None	None	None	BaF3	None	CHEMBL2971	Tyrosine-protein kinase JAK2	Homo sapiens	SINGLE PROTEIN	CHEMBL1201862	7	PubChem BioAssays			CHEMBL3307634
CHEMBL29197		0	360.21	0	4.15	SID85267452	COc1cc2ncnc(Nc3cccc(Br)c3)c2cc1OC	Activity	'='	1.31	um			Active	UO_0000017					False	CHEMBL1738021	PUBCHEM_BIOASSAY: Late stage results from the probe development effort to identify inhibitors of the Janus kinase 2 mutant JAK2V617F. (Class of assay: screening) [Related pubchem assays (depositor defined):AID1446, AID1486, AID1520, AID1521, AID1691, AID1699, AID1797] Panel member name: irf1 Inhibition (Ba/F3 cells)	U	BAO_0000219	cell-based format	None	None	None	BaF3	None	CHEMBL2971	Tyrosine-protein kinase JAK2	Homo sapiens	SINGLE PROTEIN	CHEMBL1201862	7	PubChem BioAssays			CHEMBL3307634
CHEMBL1599132		0	311.36	0	4.01	SID17413899	Cc1nc(O)c(C(=O)/C=C/c2ccccc2F)c2c1CCCC2	Activity	'='	6.418	um			Active	UO_0000017					False	CHEMBL1738021	PUBCHEM_BIOASSAY: Late stage results from the probe development effort to identify inhibitors of the Janus kinase 2 mutant JAK2V617F. (Class of assay: screening) [Related pubchem assays (depositor defined):AID1446, AID1486, AID1520, AID1521, AID1691, AID1699, AID1797] Panel member name: irf1 Inhibition (Ba/F3 cells)	U	BAO_0000219	cell-based format	None	None	None	BaF3	None	CHEMBL2971	Tyrosine-protein kinase JAK2	Homo sapiens	SINGLE PROTEIN	CHEMBL1201862	7	PubChem BioAssays			CHEMBL3307634
CHEMBL1725330		0	372.26	0	4.22	SID85267484	Cc1[nH]c(=O)c(C(=O)C=Cc2cccc(Br)c2)c2c1CCCC2	Activity	'='	0.59	um			Active	UO_0000017					False	CHEMBL1738021	PUBCHEM_BIOASSAY: Late stage results from the probe development effort to identify inhibitors of the Janus kinase 2 mutant JAK2V617F. (Class of assay: screening) [Related pubchem assays (depositor defined):AID1446, AID1486, AID1520, AID1521, AID1691, AID1699, AID1797] Panel member name: irf1 Inhibition (Ba/F3 cells)	U	BAO_0000219	cell-based format	None	None	None	BaF3	None	CHEMBL2971	Tyrosine-protein kinase JAK2	Homo sapiens	SINGLE PROTEIN	CHEMBL1201862	7	PubChem BioAssays			CHEMBL3307634
CHEMBL1305275		0	270.76	0	2.02	SID22402056	O=C(CCl)NC(=O)NC12CC3CC(CC(C3)C1)C2	Activity	'='	3.565	um			Active	UO_0000017					False	CHEMBL1738021	PUBCHEM_BIOASSAY: Late stage results from the probe development effort to identify inhibitors of the Janus kinase 2 mutant JAK2V617F. (Class of assay: screening) [Related pubchem assays (depositor defined):AID1446, AID1486, AID1520, AID1521, AID1691, AID1699, AID1797] Panel member name: irf1 Inhibition (Ba/F3 cells)	U	BAO_0000219	cell-based format	None	None	None	BaF3	None	CHEMBL2971	Tyrosine-protein kinase JAK2	Homo sapiens	SINGLE PROTEIN	CHEMBL1201862	7	PubChem BioAssays			CHEMBL3307634
CHEMBL1934345		0	457.54	0	3.21	3k	COc1cccnc1-c1ccc2cnc(Nc3ccc(C4CCN(CC(N)=O)CC4)cc3)nn12	IC50	'='	16.0	nM	7.80			UO_0000065	17.04	0.31	4.59	7.04	False	CHEMBL1936085	Inhibition of human recombinant JAK2 expressed in baculovirus expression system after 20 mins by time resolved fluorescence assay	B	BAO_0000019	assay format	Homo sapiens	None	None	None	None	CHEMBL2971	Tyrosine-protein kinase JAK2	Homo sapiens	SINGLE PROTEIN	CHEMBL1932974	1	Scientific Literature	Bioorg. Med. Chem. Lett.	2012	None
CHEMBL1934347		0	428.50	0	2.59	3m	NC(=O)CN1CCC(c2ccc(Nc3ncc4ccc(-c5cnccn5)n4n3)cc2)CC1	IC50	'='	8.9	nM	8.05			UO_0000065	18.79	0.34	5.46	7.04	False	CHEMBL1936085	Inhibition of human recombinant JAK2 expressed in baculovirus expression system after 20 mins by time resolved fluorescence assay	B	BAO_0000019	assay format	Homo sapiens	None	None	None	None	CHEMBL2971	Tyrosine-protein kinase JAK2	Homo sapiens	SINGLE PROTEIN	CHEMBL1932974	1	Scientific Literature	Bioorg. Med. Chem. Lett.	2012	None
CHEMBL1794052	GW405841X	0	453.09	0	4.20	GW405841X	COC(=O)c1ccc2c(c1)C(=Cc1cc(Br)c(O)c(Br)c1)C(=O)N2	Inhibition	'='	6.21	%				UO_0000187					False	CHEMBL1962119	GSK_PKIS: JAK2 mean inhibition at 1 uM [Nanosyn]	B	BAO_0000357	single protein format	None	None	None	None	None	CHEMBL2971	Tyrosine-protein kinase JAK2	Homo sapiens	SINGLE PROTEIN	CHEMBL1961873	16	GSK Published Kinase Inhibitor Set			None
CHEMBL251549	GW782612X	0	345.37	0	2.94	GW782612X	NC(=O)c1cccc(Nc2nccc(Nc3cccc4[nH]ncc34)n2)c1	Inhibition	'='	6.75	%				UO_0000187					False	CHEMBL1962118	GSK_PKIS: JAK2 mean inhibition at 0.1 uM [Nanosyn]	B	BAO_0000357	single protein format	None	None	None	None	None	CHEMBL2971	Tyrosine-protein kinase JAK2	Homo sapiens	SINGLE PROTEIN	CHEMBL1961873	16	GSK Published Kinase Inhibitor Set			None
CHEMBL3913953		0	611.69	2	5.41	2	N#CCC1(n2cc(-c3ncnc4[nH]ccc34)cn2)CN(C2CCN(C(=O)c3ccc(-c4ccc5ncccc5c4)c(F)c3)CC2)C1	IC50	'>'	50.0	nM				UO_0000065					False	CHEMBL3880335	Inhibition of human N-terminal His-tagged JAK2 catalytic domain (828 to 1132 residues) expressed in baculovirus infected insect cells assessed as decrease in phosphorylation of biotinylated peptide substrate after 1 hr in presence of 1 mM ATP by HTRF method	B	BAO_0000219	cell-based format	Homo sapiens	None	None	None	None	CHEMBL2971	Tyrosine-protein kinase JAK2	Homo sapiens	SINGLE PROTEIN	CHEMBL3879909	38	Patent Bioactivity Data		2014	None
CHEMBL2002450		0	240.26	0	3.09	SID103905456	COc1ccc(-c2ccc(N)cc2)c2cnoc12	Ki	'='	79432.82	nM	4.10		active	UO_0000065					False	CHEMBL1963693	PUBCHEM_BIOASSAY: Navigating the Kinome. (Class of assay: other) Panel member name: JAK2	F	BAO_0000019	assay format	None	None	None	None	None	CHEMBL2971	Tyrosine-protein kinase JAK2	Homo sapiens	SINGLE PROTEIN	CHEMBL1201862	7	PubChem BioAssays			None
CHEMBL1996066		0	317.38	0	3.60	SID103904819	N#Cc1ccc2nc(N)n(-c3nc(-c4ccccc4)cs3)c2c1	Ki	'='	1584.89	nM	5.80		active	UO_0000065					False	CHEMBL1963693	PUBCHEM_BIOASSAY: Navigating the Kinome. (Class of assay: other) Panel member name: JAK2	F	BAO_0000019	assay format	None	None	None	None	None	CHEMBL2971	Tyrosine-protein kinase JAK2	Homo sapiens	SINGLE PROTEIN	CHEMBL1201862	7	PubChem BioAssays			None
CHEMBL1979718		0	345.41	0	3.68	SID103905662	Cc1c(C)n(Cc2ccccc2)c2ccc(C(=O)Nc3nc[nH]n3)cc12	Ki	'>'	1584.89	nM			inactive	UO_0000065					False	CHEMBL1963693	PUBCHEM_BIOASSAY: Navigating the Kinome. (Class of assay: other) Panel member name: JAK2	F	BAO_0000019	assay format	None	None	None	None	None	CHEMBL2971	Tyrosine-protein kinase JAK2	Homo sapiens	SINGLE PROTEIN	CHEMBL1201862	7	PubChem BioAssays			None
CHEMBL289959		0	221.26	0	3.37	SID103905123	c1ccc(Nc2ncnc3ccccc23)cc1	Ki	'>'	15848.93	nM			inactive	UO_0000065					False	CHEMBL1963693	PUBCHEM_BIOASSAY: Navigating the Kinome. (Class of assay: other) Panel member name: JAK2	F	BAO_0000019	assay format	None	None	None	None	None	CHEMBL2971	Tyrosine-protein kinase JAK2	Homo sapiens	SINGLE PROTEIN	CHEMBL1201862	7	PubChem BioAssays			None
CHEMBL1993661		0	479.95	0	3.55	SID103904591	CNS(=O)(=O)c1ccccc1Nc1nc(Nc2cc(OC)c(OC)c(OC)c2)ncc1Cl	Ki	'='	0.7943	nM	9.10		active	UO_0000065					False	CHEMBL1963693	PUBCHEM_BIOASSAY: Navigating the Kinome. (Class of assay: other) Panel member name: JAK2	F	BAO_0000019	assay format	None	None	None	None	None	CHEMBL2971	Tyrosine-protein kinase JAK2	Homo sapiens	SINGLE PROTEIN	CHEMBL1201862	7	PubChem BioAssays			None
CHEMBL2062795		0	364.43	0	3.54	20	CS(=O)(=O)c1cccc(-c2cccn3nc(Nc4ccccc4)nc23)c1	Ratio IC50	'='	134.0										False	CHEMBL2067177	Ratio of IC50 for JAK2 in human TF-1 cells to IC50 for human JAK2	B	BAO_0000219	cell-based format	Homo sapiens	None	None	TF-1	None	CHEMBL2971	Tyrosine-protein kinase JAK2	Homo sapiens	SINGLE PROTEIN	CHEMBL2062471	1	Scientific Literature	J. Med. Chem.	2012	CHEMBL3307972
CHEMBL56543		0	294.31	0	2.32	AG-490	N#C/C(=C\c1ccc(O)c(O)c1)C(=O)NCc1ccccc1	Activity						Active						False	CHEMBL1007370	Inhibition of human JAK2 V617F mutant expressed in COS7 cells	B	BAO_0000219	cell-based format	Homo sapiens	None	None	COS-7	None	CHEMBL2971	Tyrosine-protein kinase JAK2	Homo sapiens	SINGLE PROTEIN	CHEMBL1156429	1	Scientific Literature	J. Biol. Chem.	2007	CHEMBL3307648
CHEMBL1524363		0	380.44	0	4.27	SID17402789	COc1ccc(N2CCc3c(C)nc4c(OC)cc(OC)cc4c32)c(OC)c1	IC50	'='	8322.0	nM	5.08		Active	UO_0000065					False	CHEMBL1613998	PUBCHEM_BIOASSAY: Luminescent counterscreen for inhibitors of the Janus kinase 2 mutant JAK2V617F: dose response cell-based high throughput screening assay for inhibitors of parental Ba/F3 cell viability. (Class of assay: confirmatory) [Related pubchem assays: 1446 (Primary screen.), 1486 (Counterscreen in triplicate.), 1691 (Dose response.)]	F	BAO_0000219	cell-based format	Homo sapiens	None	None	BaF3	None	CHEMBL2971	Tyrosine-protein kinase JAK2	Homo sapiens	SINGLE PROTEIN	CHEMBL1201862	7	PubChem BioAssays			CHEMBL3307634
CHEMBL2035044		0	373.46	0	4.05	13d, 95:5 trans/Cis mixture	CN1C/C=C/CCOc2cc(ccn2)-c2ccnc(n2)Nc2cccc(c2)C1	IC50	'='	260.0	nM	6.58			UO_0000065	17.63	0.32	2.54	10.42	False	CHEMBL2040119	Inhibition of recombinant JAK2 using poly(Glu,Ala,Tyr) as substrate after 2 hrs by luminometric assay	B	BAO_0000357	single protein format	None	None	None	None	None	CHEMBL2971	Tyrosine-protein kinase JAK2	Homo sapiens	SINGLE PROTEIN	CHEMBL2034857	1	Scientific Literature	J. Med. Chem.	2012	None
CHEMBL2035056		0	436.51	0	4.02	14h, 95:5 trans/Cis mixture	COCCOc1ccc2cc1CN(C)C/C=C/COCc1ccc(o1)-c1ccnc(n1)N2	IC50	'='	1100.0	nM	5.96			UO_0000065	13.65	0.25	1.94	7.28	False	CHEMBL2040119	Inhibition of recombinant JAK2 using poly(Glu,Ala,Tyr) as substrate after 2 hrs by luminometric assay	B	BAO_0000357	single protein format	None	None	None	None	None	CHEMBL2971	Tyrosine-protein kinase JAK2	Homo sapiens	SINGLE PROTEIN	CHEMBL2034857	1	Scientific Literature	J. Med. Chem.	2012	None
CHEMBL2178257		0	354.76	0	2.87	7f	Nc1ccn2ncc(C(=O)Nc3conc3-c3cccc(Cl)c3)c2n1	IC50	'='	158.0	nM	6.80			UO_0000065	19.17	0.37	3.93	6.11	False	CHEMBL2186598	Inhibition of JAK2 V617F mutant in human SET2 cells assessed as reduction in STAT5 phosphorylation	B	BAO_0000219	cell-based format	Homo sapiens	None	None	SET2	None	CHEMBL2971	Tyrosine-protein kinase JAK2	Homo sapiens	SINGLE PROTEIN	CHEMBL2176876	1	Scientific Literature	J. Med. Chem.	2012	None
CHEMBL2178248		0	349.78	0	3.70	10a	O=C(Nc1cccnc1-c1cccc(Cl)c1)c1cnn2cccnc12	IC50						Not Determined						False	CHEMBL2186598	Inhibition of JAK2 V617F mutant in human SET2 cells assessed as reduction in STAT5 phosphorylation	B	BAO_0000219	cell-based format	Homo sapiens	None	None	SET2	None	CHEMBL2971	Tyrosine-protein kinase JAK2	Homo sapiens	SINGLE PROTEIN	CHEMBL2176876	1	Scientific Literature	J. Med. Chem.	2012	None
CHEMBL2035185		0	462.55	0	4.56	14l, SB1578, 67:33 trans/Cis mixture	C1=C/COCc2cc(ccc2OCCN2CCCC2)Nc2nccc(n2)-c2ccc(o2)COC/1	Inhibition						Dose-dependent effect						False	CHEMBL2037812	Inhibition of JAK2 V617F mutant-mediated STAT3 phosphorylation in human SET2 cells after 4 hrs by Western blot analysis	B	BAO_0000219	cell-based format	Homo sapiens	None	None	SET2	None	CHEMBL2971	Tyrosine-protein kinase JAK2	Homo sapiens	SINGLE PROTEIN	CHEMBL2034857	1	Scientific Literature	J. Med. Chem.	2012	None
CHEMBL2170016		0	377.83	0	2.40	15	CNc1nc(Nc2ccc(C(=O)N3CCOCC3)cc2OC)ncc1Cl	Ki	'>'	3200.0	nM				UO_0000065					False	CHEMBL2174492	Inhibition of JAK2	B	BAO_0000357	single protein format	None	None	None	None	None	CHEMBL2971	Tyrosine-protein kinase JAK2	Homo sapiens	SINGLE PROTEIN	CHEMBL2169739	1	Scientific Literature	J. Med. Chem.	2012	None
CHEMBL2181313		0	502.62	1	4.97	22f, 85:15 trans/cis mixture	COc1ccc2cc1COCC=CCOCc1cc(ccc1OCCN1CCCC1)Nc1nccc-2n1	IC50	'='	19.0	nM	7.72			UO_0000065	15.36	0.29	2.75	9.90	False	CHEMBL2184201	Inhibition of recombinant JAK2 using Poly (Glu,Ala,Tyr) as substrate after 2 hrs by luminescence assay	B	BAO_0000357	single protein format	None	None	None	None	None	CHEMBL2971	Tyrosine-protein kinase JAK2	Homo sapiens	SINGLE PROTEIN	CHEMBL2176955	1	Scientific Literature	J. Med. Chem.	2011	None
CHEMBL1888586		0	353.40	0	3.20	SB-223133	Nc1nccc(-c2c(-c3ccc(F)cc3)ncn2C2CCC(O)CC2)n1	Inhibition	'='	-0.54	%				UO_0000187					False	CHEMBL1962118	GSK_PKIS: JAK2 mean inhibition at 0.1 uM [Nanosyn]	B	BAO_0000357	single protein format	None	None	None	None	None	CHEMBL2971	Tyrosine-protein kinase JAK2	Homo sapiens	SINGLE PROTEIN	CHEMBL1961873	16	GSK Published Kinase Inhibitor Set			None
CHEMBL218720	GSK-466314A	0	428.41	0	4.41	GSK466314A	CC1=C(C(=O)Nc2ccc3[nH]nc(C)c3c2)C(c2ccc(C(F)(F)F)cc2)CC(=O)N1	Inhibition	'='	82.43	%				UO_0000187					False	CHEMBL1962119	GSK_PKIS: JAK2 mean inhibition at 1 uM [Nanosyn]	B	BAO_0000357	single protein format	None	None	None	None	None	CHEMBL2971	Tyrosine-protein kinase JAK2	Homo sapiens	SINGLE PROTEIN	CHEMBL1961873	16	GSK Published Kinase Inhibitor Set			None
CHEMBL388978	STAUROSPORINE	0	466.54	0	4.35	Staurosporine	CN[C@@H]1C[C@H]2O[C@@](C)([C@@H]1OC)n1c3ccccc3c3c4c(c5c6ccccc6n2c5c31)C(=O)NC4	IC50	'='	0.31	nM	9.51			UO_0000065	20.38	0.37	5.16	13.69	False	CHEMBL3807902	Inhibition of JAK2 (unknown origin) by mobility shift assay	B	BAO_0000357	single protein format	Homo sapiens	None	None	None	None	CHEMBL2971	Tyrosine-protein kinase JAK2	Homo sapiens	SINGLE PROTEIN	CHEMBL3804794	1	Scientific Literature	Eur. J. Med. Chem.	2016	None
CHEMBL1086736		0	295.30	0	1.39	54	COc1ccncc1C1=NNC(=O)/C1=N\Nc1ccccc1	Ki	'='	3500.0	nM	5.46			UO_0000065	18.48	0.34	4.07	6.20	False	CHEMBL1102106	Inhibition of JAK2	B	BAO_0000357	single protein format	None	None	None	None	None	CHEMBL2971	Tyrosine-protein kinase JAK2	Homo sapiens	SINGLE PROTEIN	CHEMBL1154953	1	Scientific Literature	Bioorg. Med. Chem. Lett.	2010	None
CHEMBL1416895		0	329.21	0	3.14	SID26661971	O=S(=O)(c1cnc(Cl)c(Cl)c1)N1CCc2ccccc21	IC50	'='	15840.0	nM	4.80		Not Active	UO_0000065					False	CHEMBL1613998	PUBCHEM_BIOASSAY: Luminescent counterscreen for inhibitors of the Janus kinase 2 mutant JAK2V617F: dose response cell-based high throughput screening assay for inhibitors of parental Ba/F3 cell viability. (Class of assay: confirmatory) [Related pubchem assays: 1446 (Primary screen.), 1486 (Counterscreen in triplicate.), 1691 (Dose response.)]	F	BAO_0000219	cell-based format	Homo sapiens	None	None	BaF3	None	CHEMBL2971	Tyrosine-protein kinase JAK2	Homo sapiens	SINGLE PROTEIN	CHEMBL1201862	7	PubChem BioAssays			CHEMBL3307634
CHEMBL3193058		0	301.20	0	2.92	SID26657548	O=C(CCl)/N=c1\sccn1Cc1ccccc1Cl	IC50	'='	1110.0	nM	5.96		Active	UO_0000065					False	CHEMBL1613998	PUBCHEM_BIOASSAY: Luminescent counterscreen for inhibitors of the Janus kinase 2 mutant JAK2V617F: dose response cell-based high throughput screening assay for inhibitors of parental Ba/F3 cell viability. (Class of assay: confirmatory) [Related pubchem assays: 1446 (Primary screen.), 1486 (Counterscreen in triplicate.), 1691 (Dose response.)]	F	BAO_0000219	cell-based format	Homo sapiens	None	None	BaF3	None	CHEMBL2971	Tyrosine-protein kinase JAK2	Homo sapiens	SINGLE PROTEIN	CHEMBL1201862	7	PubChem BioAssays			CHEMBL3307634
CHEMBL231925		0	499.55	0	2.84	23	CN1CCN(C(=O)c2cc3c(NCc4ccccc4F)nc(-n4cnc5ccncc54)nc3n2C)CC1	IC50	'='	1860.0	nM	5.73			UO_0000065	11.47	0.21	2.89	5.91	False	CHEMBL897052	Inhibition of JAK2 by kinase-Glo luminescent assay	B	BAO_0000357	single protein format	None	None	None	None	None	CHEMBL2971	Tyrosine-protein kinase JAK2	Homo sapiens	SINGLE PROTEIN	CHEMBL1148837	1	Scientific Literature	Bioorg. Med. Chem. Lett.	2007	None
CHEMBL231733		0	520.60	1	3.89	15	C[C@H](Nc1nc(-n2cnc3ccncc32)nc2c1cc(C(=O)NCCCn1ccnc1)n2C)c1ccccc1	IC50	'='	53.0	nM	7.28			UO_0000065	13.98	0.25	3.39	6.04	False	CHEMBL897052	Inhibition of JAK2 by kinase-Glo luminescent assay	B	BAO_0000357	single protein format	None	None	None	None	None	CHEMBL2971	Tyrosine-protein kinase JAK2	Homo sapiens	SINGLE PROTEIN	CHEMBL1148837	1	Scientific Literature	Bioorg. Med. Chem. Lett.	2007	None
CHEMBL3645072		0	479.59	0	4.28	BDBM99840	CN(C)C(=O)CN1CCC(c2ccc(Nc3nc4c(-c5ccc(C#N)cc5)cccn4n3)cc2)CC1	IC50	'='	3.88	nM	8.41		216513	UO_0000065	17.54	0.32	4.13	9.39	False	CHEMBL3707950	In Vitro Enzyme Assay: The ability of compounds to inhibit the kinase activity of baculovirus-expressed human FAK and JAK kinase using the time-resolved fluorescence (TRF) assay system.	B	BAO_0000357	single protein format	Homo sapiens	None	None	None	None	CHEMBL2971	Tyrosine-protein kinase JAK2	Homo sapiens	SINGLE PROTEIN	CHEMBL3638802	37	BindingDB Database		2013	None
CHEMBL3645089		0	555.03	1	4.93	BDBM99862	CN(C)C(=O)CN1CCc2ccc(Nc3nc4c(-c5cc(Cl)ccc5OCC(F)F)cccn4n3)cc2CC1	IC50	'='	115.82	nM	6.94		216531	UO_0000065	12.50	0.24	2.01	9.25	False	CHEMBL3707950	In Vitro Enzyme Assay: The ability of compounds to inhibit the kinase activity of baculovirus-expressed human FAK and JAK kinase using the time-resolved fluorescence (TRF) assay system.	B	BAO_0000357	single protein format	Homo sapiens	None	None	None	None	CHEMBL2971	Tyrosine-protein kinase JAK2	Homo sapiens	SINGLE PROTEIN	CHEMBL3638802	37	BindingDB Database		2013	None
CHEMBL3651027		0	390.40	0	3.03	BDBM153204	CCOC(=O)c1c[nH]c2ncnc(-c3cccc(NC(=O)C4=CC(=O)CC4)c3)c12	IC50	'>'	1496.0	nM			294152	UO_0000065					False	CHEMBL3707801	HTRF Assay: The ability of compounds to inhibit the activity of JAKl, JAK2, JAK3, and Tyk2 was measured using a recombinant purified GST-tagged catalytic domain for each enzyme (Invitrogen JAKl #M4290, JAK2 #M4290, JAK3 #M4290, Tyk2 #M4290) in an HTRF format biochemical assay. The reactions employed a common peptide substrate, LCB-EQEDEPEGDYFEWLW-NH2 (in-house). The basic assay protocol is as fol…	B	BAO_0000357	single protein format	Homo sapiens	None	None	None	None	CHEMBL2971	Tyrosine-protein kinase JAK2	Homo sapiens	SINGLE PROTEIN	CHEMBL3639146	37	BindingDB Database		2015	None
CHEMBL3652378		0	454.60	0	3.17	BDBM113189	CN(c1ncnc2[nH]ccc12)[C@H]1CC[C@H](CS(=O)(=O)N2CC[C@H](c3ccccn3)C2)CC1	IC50	'='	6.22	nM	8.21		234632	UO_0000065	18.05	0.35	5.04	8.63	False	CHEMBL3707948	Enzymatic Assay: A peptide mobility shift assay was used to quantify the phosphorylation of the JAKtide (JAK2 and JAK3) or the IRS-1 peptide (JAK1 and Tyk2). Reactions were carried out in a 384-well plate (Matrical MP-101) in a 10 L total volume. Reaction mixtures contained 20 mM HEPES, pH 7.4, 10 mM magnesium chloride, 0.01% bovine serum albumin (BSA), 0.0005% Tween-20, ATP (4 M for JAK2 and JAK…	B	BAO_0000357	single protein format	Homo sapiens	None	None	None	None	CHEMBL2971	Tyrosine-protein kinase JAK2	Homo sapiens	SINGLE PROTEIN	CHEMBL3639159	37	BindingDB Database		2014	None
CHEMBL3658861		0	322.43	0	2.00	BDBM159780	CCCS(=O)(=O)C[C@H]1C[C@H](N(C)c2ncnc3[nH]ccc23)C1	IC50	'='	946.0	nM	6.02		302590	UO_0000065	18.68	0.37	4.02	7.63	False	CHEMBL3707926	Enzyme Assay: Test article and assay controls were added to a 384-well plate. Reaction mixtures contained 20 mM HEPES, pH 7.4, 10 mM magnesium chloride, 0.01% bovine serum albumin (BSA), 0.0005% Tween 20, 1 mM ATP and 1 μM peptide substrate. The JAK1 and TYK2 assays contained 1 μM of the IRStide peptide (5FAMKKSRGDYMTMQID) and the JAK2 and JAK3 assays contained 1 μM of the JAKtide peptide (FITC-K…	B	BAO_0000357	single protein format	Homo sapiens	None	None	None	None	CHEMBL2971	Tyrosine-protein kinase JAK2	Homo sapiens	SINGLE PROTEIN	CHEMBL3639016	37	BindingDB Database		2015	None
CHEMBL3642308		0	470.58	1	5.20	BDBM99578	CC(C)(C)OC(=O)N1CCN(c2ccc(Nc3nc4cccc(-c5ccccc5)n4n3)cc2)CC1	IC50	'='	6.6	nM	8.18		216268	UO_0000065	17.38	0.32	2.98	10.91	False	CHEMBL3707950	In Vitro Enzyme Assay: The ability of compounds to inhibit the kinase activity of baculovirus-expressed human FAK and JAK kinase using the time-resolved fluorescence (TRF) assay system.	B	BAO_0000357	single protein format	Homo sapiens	None	None	None	None	CHEMBL2971	Tyrosine-protein kinase JAK2	Homo sapiens	SINGLE PROTEIN	CHEMBL3638802	37	BindingDB Database		2013	None
CHEMBL2204495		0	399.43	1	5.11	1, GSK2578215A	O=C(Nc1cccnc1)c1cc(-c2ccnc(F)c2)ccc1OCc1ccccc1	Activity	'='	102.0	%				UO_0000187					False	CHEMBL2209922	Inhibition of JAK2 assessed as residual activity at 1 uM	B	BAO_0000357	single protein format	None	None	None	None	None	CHEMBL2971	Tyrosine-protein kinase JAK2	Homo sapiens	SINGLE PROTEIN	CHEMBL2203081	1	Scientific Literature	Bioorg. Med. Chem. Lett.	2012	None
CHEMBL3651047		0	406.85	1	5.60	BDBM153224	C=C(C)C(=O)Nc1cccc(-c2ncnc3[nH]cc(-c4cccc(F)c4Cl)c23)c1	IC50	'>'	1496.0	nM			294172	UO_0000065					False	CHEMBL3707801	HTRF Assay: The ability of compounds to inhibit the activity of JAKl, JAK2, JAK3, and Tyk2 was measured using a recombinant purified GST-tagged catalytic domain for each enzyme (Invitrogen JAKl #M4290, JAK2 #M4290, JAK3 #M4290, Tyk2 #M4290) in an HTRF format biochemical assay. The reactions employed a common peptide substrate, LCB-EQEDEPEGDYFEWLW-NH2 (in-house). The basic assay protocol is as fol…	B	BAO_0000357	single protein format	Homo sapiens	None	None	None	None	CHEMBL2971	Tyrosine-protein kinase JAK2	Homo sapiens	SINGLE PROTEIN	CHEMBL3639146	37	BindingDB Database		2015	None
CHEMBL3658121		0	650.11	2	6.41	BDBM148440	Cc1cc(Nc2ncc3c(n2)CCN(c2cc(NC(=O)c4cccc(C(F)(F)F)c4)ccc2Cl)C3=O)ccc1N1CCN(C)CC1	IC50	'='	19.0	nM	7.72		286805	UO_0000065	11.88	0.23	1.31	8.24	False	CHEMBL3705799	TR-FRET Assay: Compounds were screened in the TR-FRET assay for JAK2 and c-Src kinase inhibition. Ultra light poly GT (Perkin Elmer) was used as the substrate for JAK2 and c-Src with the ATP concentration of 10 μM and 50 μM, respectively. The Eu-labelled anti-phospho tyrosine antibody (Perkin Elmer) was added at 1 nM and the fluorescence emission at 615 nm and 665 nm was measured with an excitati…	B	BAO_0000357	single protein format	Homo sapiens	None	None	None	None	CHEMBL2971	Tyrosine-protein kinase JAK2	Homo sapiens	SINGLE PROTEIN	CHEMBL3638677	37	BindingDB Database		2015	None
CHEMBL2420822		0	360.22	0	3.01	32	CS(=O)(=O)Nc1cc(NC(=O)c2c(Cl)cccc2Cl)ccn1	Ki	'>'	3500.0	nM				UO_0000065					False	CHEMBL2421805	Inhibition of JAK2 (unknown origin)	B	BAO_0000357	single protein format	Homo sapiens	None	None	None	None	CHEMBL2971	Tyrosine-protein kinase JAK2	Homo sapiens	SINGLE PROTEIN	CHEMBL2417497	1	Scientific Literature	Eur. J. Med. Chem.	2013	None
CHEMBL2420811		0	380.23	0	3.76	53	O=C(Nc1ccnc(NC(=O)C2CCCO2)c1)c1c(Cl)cccc1Cl	Ki	'='	1300.0	nM	5.89			UO_0000065	15.48	0.32	2.13	7.33	False	CHEMBL2421805	Inhibition of JAK2 (unknown origin)	B	BAO_0000357	single protein format	Homo sapiens	None	None	None	None	CHEMBL2971	Tyrosine-protein kinase JAK2	Homo sapiens	SINGLE PROTEIN	CHEMBL2417497	1	Scientific Literature	Eur. J. Med. Chem.	2013	None
CHEMBL2420836		0	364.23	0	4.38	47	O=C(Nc1ccnc(NC(=O)C2CCC2)c1)c1c(Cl)cccc1Cl	Ki	'='	510.0	nM	6.29			UO_0000065	17.28	0.36	1.91	8.85	False	CHEMBL2421805	Inhibition of JAK2 (unknown origin)	B	BAO_0000357	single protein format	Homo sapiens	None	None	None	None	CHEMBL2971	Tyrosine-protein kinase JAK2	Homo sapiens	SINGLE PROTEIN	CHEMBL2417497	1	Scientific Literature	Eur. J. Med. Chem.	2013	None
CHEMBL2420832		0	338.19	0	3.99	42	CCC(=O)Nc1cc(NC(=O)c2c(Cl)cccc2Cl)ccn1	Ki	'='	250.0	nM	6.60			UO_0000065	19.52	0.41	2.61	9.29	False	CHEMBL2421805	Inhibition of JAK2 (unknown origin)	B	BAO_0000357	single protein format	Homo sapiens	None	None	None	None	CHEMBL2971	Tyrosine-protein kinase JAK2	Homo sapiens	SINGLE PROTEIN	CHEMBL2417497	1	Scientific Literature	Eur. J. Med. Chem.	2013	None
CHEMBL479038	GW806776X	0	334.42	0	3.39	GW806776X	O=C(NCC1CC1)c1ccc(-c2cccc(C(=O)NC3CC3)c2)cc1	Inhibition	'='	0.94	%				UO_0000187					False	CHEMBL1962119	GSK_PKIS: JAK2 mean inhibition at 1 uM [Nanosyn]	B	BAO_0000357	single protein format	None	None	None	None	None	CHEMBL2971	Tyrosine-protein kinase JAK2	Homo sapiens	SINGLE PROTEIN	CHEMBL1961873	16	GSK Published Kinase Inhibitor Set			None
CHEMBL479079	GW612286X	0	406.45	0	4.17	GW612286X	COc1cc(Nc2nccc(Nc3ccc4c(C)n[nH]c4c3)n2)cc(OC)c1OC	Inhibition	'='	35.61	%				UO_0000187					False	CHEMBL1962118	GSK_PKIS: JAK2 mean inhibition at 0.1 uM [Nanosyn]	B	BAO_0000357	single protein format	None	None	None	None	None	CHEMBL2971	Tyrosine-protein kinase JAK2	Homo sapiens	SINGLE PROTEIN	CHEMBL1961873	16	GSK Published Kinase Inhibitor Set			None
CHEMBL479038	GW806776X	0	334.42	0	3.39	GW806776X	O=C(NCC1CC1)c1ccc(-c2cccc(C(=O)NC3CC3)c2)cc1	Inhibition	'='	1.73	%				UO_0000187					False	CHEMBL1962118	GSK_PKIS: JAK2 mean inhibition at 0.1 uM [Nanosyn]	B	BAO_0000357	single protein format	None	None	None	None	None	CHEMBL2971	Tyrosine-protein kinase JAK2	Homo sapiens	SINGLE PROTEIN	CHEMBL1961873	16	GSK Published Kinase Inhibitor Set			None
CHEMBL560245		0	387.91	1	5.80	11a	Cc1cc2c(c(Cl)n1)-c1[nH]c3ccccc3c1CCN2CCc1ccccc1	IC50	'='	33500.0	nM	4.47			UO_0000065	11.54	0.22	-1.33	14.02	False	CHEMBL1036442	Inhibition of recombinant JAK2	B	BAO_0000357	single protein format	None	None	None	None	None	CHEMBL2971	Tyrosine-protein kinase JAK2	Homo sapiens	SINGLE PROTEIN	CHEMBL1151875	1	Scientific Literature	Bioorg. Med. Chem.	2009	None
CHEMBL563257		0	383.50	1	5.15	13b	COc1cc(C)nc2c1-c1[nH]c3ccccc3c1CCN2CCc1ccccc1	IC50	'>'	40000.0	nM				UO_0000065					False	CHEMBL1036442	Inhibition of recombinant JAK2	B	BAO_0000357	single protein format	None	None	None	None	None	CHEMBL2971	Tyrosine-protein kinase JAK2	Homo sapiens	SINGLE PROTEIN	CHEMBL1151875	1	Scientific Literature	Bioorg. Med. Chem.	2009	None
CHEMBL2420837		0	378.26	0	4.77	48	O=C(Nc1ccnc(NC(=O)C2CCCC2)c1)c1c(Cl)cccc1Cl	Ki	'='	2400.0	nM	5.62			UO_0000065	14.86	0.31	0.85	7.91	False	CHEMBL2421805	Inhibition of JAK2 (unknown origin)	B	BAO_0000357	single protein format	Homo sapiens	None	None	None	None	CHEMBL2971	Tyrosine-protein kinase JAK2	Homo sapiens	SINGLE PROTEIN	CHEMBL2417497	1	Scientific Literature	Eur. J. Med. Chem.	2013	None
CHEMBL1171523		0	506.57	2	5.20	3	CCN1CCN(Cc2ccc(NC(=O)c3ccc(C)c(C#Cc4cccnc4)c3)cc2C(F)(F)F)CC1	Inhibition	'='	3.0	%				UO_0000187					False	CHEMBL1174800	Inhibition of JAK2 JH1 catalytic domain at 10 uM	B	BAO_0000357	single protein format	None	None	None	None	None	CHEMBL2971	Tyrosine-protein kinase JAK2	Homo sapiens	SINGLE PROTEIN	CHEMBL1177794	1	Scientific Literature	Bioorg. Med. Chem. Lett.	2010	None
CHEMBL1093749		0	465.53	0	3.90	4	CNS(=O)(=O)c1ccc(-c2cccc3ncc(-c4cc(OC)c(OC)c(OC)c4)nc23)cc1	IC50	'='	42.0	nM	7.38			UO_0000065	15.85	0.31	3.48	7.40	True	CHEMBL1107850	Inhibition of recombinant GST tagged JAK2 after 60 mins by Caliper mobility shift assay	B	BAO_0000357	single protein format	None	None	None	None	None	CHEMBL2971	Tyrosine-protein kinase JAK2	Homo sapiens	SINGLE PROTEIN	CHEMBL1155411	1	Scientific Literature	Bioorg. Med. Chem. Lett.	2010	None
CHEMBL2208031		0	418.50	0	3.01	10a	C[C@H](N)C(=O)Nc1ccc(-c2ccnc(Nc3ccc(N4CCOCC4)cc3)n2)cc1	IC50	'='	1052.5	nM	5.98			UO_0000065	14.28	0.26	2.97	5.67	False	CHEMBL2214785	Inhibition of JAK2 in HEL 92.1.7 cells assessed as inhibition of STAT1 phosphorylation	B	BAO_0000219	cell-based format	Homo sapiens	None	None	HEL	None	CHEMBL2971	Tyrosine-protein kinase JAK2	Homo sapiens	SINGLE PROTEIN	CHEMBL2203210	1	Scientific Literature	Bioorg. Med. Chem. Lett.	2012	CHEMBL3308090
CHEMBL2208030		0	403.49	0	3.99	9e	CC(=O)Nc1ccc(-c2cc(C)nc(Nc3ccc(N4CCOCC4)cc3)n2)cc1	IC50	'>'	30000.0	nM				UO_0000065					False	CHEMBL2214785	Inhibition of JAK2 in HEL 92.1.7 cells assessed as inhibition of STAT1 phosphorylation	B	BAO_0000219	cell-based format	Homo sapiens	None	None	HEL	None	CHEMBL2971	Tyrosine-protein kinase JAK2	Homo sapiens	SINGLE PROTEIN	CHEMBL2203210	1	Scientific Literature	Bioorg. Med. Chem. Lett.	2012	CHEMBL3308090
CHEMBL2208023		0	304.35	0	3.85	6c	CC(=O)Nc1ccc(-c2ccnc(Nc3ccccc3)n2)cc1	IC50	'='	1004.3	nM	6.00			UO_0000065	19.71	0.36	2.15	8.96	False	CHEMBL2214785	Inhibition of JAK2 in HEL 92.1.7 cells assessed as inhibition of STAT1 phosphorylation	B	BAO_0000219	cell-based format	Homo sapiens	None	None	HEL	None	CHEMBL2971	Tyrosine-protein kinase JAK2	Homo sapiens	SINGLE PROTEIN	CHEMBL2203210	1	Scientific Literature	Bioorg. Med. Chem. Lett.	2012	CHEMBL3308090
CHEMBL2208035		0	458.52	0	2.94	10e	O=C1CC[C@H](C(=O)Nc2ccc(-c3ccnc(Nc4ccc(N5CCOCC5)cc4)n3)cc2)N1	IC50	'='	0.9	nM	9.05			UO_0000065	19.73	0.36	6.11	8.34	False	CHEMBL2214787	Inhibition of JAK2	B	BAO_0000357	single protein format	None	None	None	None	None	CHEMBL2971	Tyrosine-protein kinase JAK2	Homo sapiens	SINGLE PROTEIN	CHEMBL2203210	1	Scientific Literature	Bioorg. Med. Chem. Lett.	2012	None
CHEMBL2207761		0	458.35	0	4.64	1	CC(=O)Nc1ccc(-c2ccnc(NCCCNC(=O)c3c(Cl)cccc3Cl)n2)cc1	IC50	'='	104.0	nM	6.98			UO_0000065	15.24	0.31	2.34	7.27	False	CHEMBL2214787	Inhibition of JAK2	B	BAO_0000357	single protein format	None	None	None	None	None	CHEMBL2971	Tyrosine-protein kinase JAK2	Homo sapiens	SINGLE PROTEIN	CHEMBL2203210	1	Scientific Literature	Bioorg. Med. Chem. Lett.	2012	None
CHEMBL2208026		0	389.46	0	3.68	9a	CC(=O)Nc1ccc(-c2cc(Nc3ccc(N4CCOCC4)cc3)ncn2)cc1	IC50						Not Determined						False	CHEMBL2214784	Inhibition of JAK2 in HEL 92.1.7 cells assessed as inhibition of STAT3 phosphorylation	B	BAO_0000219	cell-based format	Homo sapiens	None	None	HEL	None	CHEMBL2971	Tyrosine-protein kinase JAK2	Homo sapiens	SINGLE PROTEIN	CHEMBL2203210	1	Scientific Literature	Bioorg. Med. Chem. Lett.	2012	CHEMBL3308090
CHEMBL453737		0	629.66	2	5.92	51	COc1cc2c(Oc3ccc(-c4cnc(Nc5ccc(F)cc5)n(C)c4=O)cc3F)ccnc2cc1OCCCN1CCOCC1	IC50	'='	3400.0	nM	5.47			UO_0000065	8.68	0.16	-0.45	5.47	False	CHEMBL971828	Inhibition of JAK2	B	BAO_0000357	single protein format	None	None	None	None	None	CHEMBL2971	Tyrosine-protein kinase JAK2	Homo sapiens	SINGLE PROTEIN	CHEMBL1140082	1	Scientific Literature	J. Med. Chem.	2008	None
CHEMBL2170582	R-343	2	474.40	0	3.15	85, R343	CNC(=O)COc1cccc(Nc2ncc(F)c(Nc3ccc4c(c3)NC(=O)C(F)(F)O4)n2)c1	Ki	'='	130.0	nM	6.89			UO_0000065	14.52	0.28	3.74	5.44	False	CHEMBL2173302	Inhibition of JAK2	B	BAO_0000357	single protein format	None	None	None	None	None	CHEMBL2971	Tyrosine-protein kinase JAK2	Homo sapiens	SINGLE PROTEIN	CHEMBL2169784	1	Scientific Literature	J. Med. Chem.	2012	None
CHEMBL1231124	AZD-1480	2	348.77	0	3.01	9e	Cc1cc(Nc2nc(N[C@@H](C)c3ncc(F)cn3)ncc2Cl)[nH]n1	IC50	'='	58.0	nM	7.24			UO_0000065	20.75	0.41	4.23	6.94	False	CHEMBL1656589	Inhibition of JAK2 using 5 mM of ATP	B	BAO_0000357	single protein format	None	None	None	None	None	CHEMBL2971	Tyrosine-protein kinase JAK2	Homo sapiens	SINGLE PROTEIN	CHEMBL1649076	1	Scientific Literature	J. Med. Chem.	2011	None
CHEMBL460702	BMS-777607	2	512.90	2	5.19	10, BMS-777607	CCOc1ccn(-c2ccc(F)cc2)c(=O)c1C(=O)Nc1ccc(Oc2ccnc(N)c2Cl)c(F)c1	IC50	'>'	2000.0	nM				UO_0000065					False	CHEMBL957083	Inhibition of Jak2	B	BAO_0000357	single protein format	None	None	None	None	None	CHEMBL2971	Tyrosine-protein kinase JAK2	Homo sapiens	SINGLE PROTEIN	CHEMBL1140952	1	Scientific Literature	J. Med. Chem.	2009	None
CHEMBL221959	TOFACITINIB	4	312.38	0	1.54	1, CP-690550	C[C@@H]1CCN(C(=O)CC#N)C[C@@H]1N(C)c1ncnc2[nH]ccc12	IC50	'='	20.0	nM	7.70			UO_0000065	24.65	0.46	6.16	8.66	False	CHEMBL1019775	Inhibition of JAK2	B	BAO_0000357	single protein format	None	None	None	None	None	CHEMBL2971	Tyrosine-protein kinase JAK2	Homo sapiens	SINGLE PROTEIN	CHEMBL1151738	1	Scientific Literature	J. Med. Chem.	2008	None
CHEMBL221959	TOFACITINIB	4	312.38	0	1.54	1, CP-690550	C[C@@H]1CCN(C(=O)CC#N)C[C@@H]1N(C)c1ncnc2[nH]ccc12	Kd	'='	1.8	nM	8.74			UO_0000065	27.99	0.52	7.20	9.84	False	CHEMBL1019775	Inhibition of JAK2	B	BAO_0000357	single protein format	None	None	None	None	None	CHEMBL2971	Tyrosine-protein kinase JAK2	Homo sapiens	SINGLE PROTEIN	CHEMBL1151738	1	Scientific Literature	J. Med. Chem.	2008	None
CHEMBL2178248		0	349.78	0	3.70	10a	O=C(Nc1cccnc1-c1cccc(Cl)c1)c1cnn2cccnc12	Ki	'='	15.5	nM	7.81			UO_0000065	22.33	0.43	4.11	10.82	False	CHEMBL2186596	Inhibition of purified JAK2 incubated for 30 mins	B	BAO_0000357	single protein format	None	None	None	None	None	CHEMBL2971	Tyrosine-protein kinase JAK2	Homo sapiens	SINGLE PROTEIN	CHEMBL2176876	1	Scientific Literature	J. Med. Chem.	2012	None
CHEMBL1081290		0	376.41	1	5.26	2	COc1cc(Nc2nc3cccc(-c4ccccc4)c3o2)cc(OC)c1OC	IC50	'='	15.0	nM	7.82			UO_0000065	20.79	0.38	2.56	11.90	False	CHEMBL1107850	Inhibition of recombinant GST tagged JAK2 after 60 mins by Caliper mobility shift assay	B	BAO_0000357	single protein format	None	None	None	None	None	CHEMBL2971	Tyrosine-protein kinase JAK2	Homo sapiens	SINGLE PROTEIN	CHEMBL1155411	1	Scientific Literature	Bioorg. Med. Chem. Lett.	2010	None
CHEMBL2181330		0	472.59	0	4.96	21c, SB1518, 85:15 trans/cis mixture	C1=CCOCc2cc(ccc2OCCN2CCCC2)Nc2nccc(n2)-c2cccc(c2)COC1	IC50	'='	19.0	nM	7.72			UO_0000065	16.34	0.30	2.76	11.23	False	CHEMBL2183761	Inhibition of JAK2 V617F mutant expressed in mouse Ba/f3 cells	B	BAO_0000219	cell-based format	Homo sapiens	None	None	BaF3	None	CHEMBL2971	Tyrosine-protein kinase JAK2	Homo sapiens	SINGLE PROTEIN	CHEMBL2176955	1	Scientific Literature	J. Med. Chem.	2011	CHEMBL3307634
CHEMBL2178805		0	381.83	0	2.93	7k	Cc1ccc(Cl)cc1-c1nn(C)cc1NC(=O)c1cnn2ccc(N)nc12	Ki	'='	0.1	nM	10.00			UO_0000065	26.19	0.51	7.07	9.70	False	CHEMBL2186596	Inhibition of purified JAK2 incubated for 30 mins	B	BAO_0000357	single protein format	None	None	None	None	None	CHEMBL2971	Tyrosine-protein kinase JAK2	Homo sapiens	SINGLE PROTEIN	CHEMBL2176876	1	Scientific Literature	J. Med. Chem.	2012	None
CHEMBL2178263		0	426.86	0	2.51	14e	COCC(O)Cn1cc(NC(=O)c2cnn3cccnc23)c(-c2cccc(Cl)c2)n1	Ki	'='	16.7	nM	7.78			UO_0000065	18.22	0.35	5.27	7.30	False	CHEMBL2186596	Inhibition of purified JAK2 incubated for 30 mins	B	BAO_0000357	single protein format	None	None	None	None	None	CHEMBL2971	Tyrosine-protein kinase JAK2	Homo sapiens	SINGLE PROTEIN	CHEMBL2176876	1	Scientific Literature	J. Med. Chem.	2012	None
CHEMBL2178251		0	352.79	0	3.04	12	Cn1cc(-c2cccc(Cl)c2)c(NC(=O)c2cnn3cccnc23)n1	Ki	'='	103.0	nM	6.99			UO_0000065	19.81	0.38	3.95	9.06	False	CHEMBL2186596	Inhibition of purified JAK2 incubated for 30 mins	B	BAO_0000357	single protein format	None	None	None	None	None	CHEMBL2971	Tyrosine-protein kinase JAK2	Homo sapiens	SINGLE PROTEIN	CHEMBL2176876	1	Scientific Literature	J. Med. Chem.	2012	None
CHEMBL572878	TOZASERTIB	2	464.60	0	3.50	VX-680, MK-0457	Cc1cc(Nc2cc(N3CCN(C)CC3)nc(Sc3ccc(NC(=O)C4CC4)cc3)n2)n[nH]1	Inhibition	'='	81.0	%				UO_0000187					False	CHEMBL2174414	Inhibition of JAK2 at 1 uM by 33P kinase hotspot assay	B	BAO_0000357	single protein format	None	None	None	None	None	CHEMBL2971	Tyrosine-protein kinase JAK2	Homo sapiens	SINGLE PROTEIN	CHEMBL2169801	1	Scientific Literature	J. Med. Chem.	2012	None
CHEMBL2181330		0	472.59	0	4.96	21c, SB1518, 85:15 trans/cis mixture	C1=CCOCc2cc(ccc2OCCN2CCCC2)Nc2nccc(n2)-c2cccc(c2)COC1	IC50	'='	23.0	nM	7.64			UO_0000065	16.16	0.30	2.68	11.11	False	CHEMBL2184201	Inhibition of recombinant JAK2 using Poly (Glu,Ala,Tyr) as substrate after 2 hrs by luminescence assay	B	BAO_0000357	single protein format	None	None	None	None	None	CHEMBL2971	Tyrosine-protein kinase JAK2	Homo sapiens	SINGLE PROTEIN	CHEMBL2176955	1	Scientific Literature	J. Med. Chem.	2011	None
CHEMBL589633		0	359.36	0	3.91	25	O=C1NC(c2ccc(O)cc2F)c2c[nH]c3nccc(c23)-c2ccccc21	Ki	'='	34.0	nM	7.47			UO_0000065	20.78	0.38	3.56	9.57	False	CHEMBL1049517	Inhibition of JAK2 by radiometric assay	B	BAO_0000357	single protein format	None	None	None	None	None	CHEMBL2971	Tyrosine-protein kinase JAK2	Homo sapiens	SINGLE PROTEIN	CHEMBL1153158	1	Scientific Literature	Bioorg. Med. Chem. Lett.	2010	None
CHEMBL1233881		0	325.37	0	2.82	PP494	COc1ccc(-c2nn(C3CCC3)c3ncnc(N)c23)cc1OC	Inhibition	'='	4.0	%				UO_0000187					False	CHEMBL1244190	Inhibition of JAK2 JH1/JH2 domain V617F mutant at 1 uM after 60 mins by FRET assay in presence of 100 uM ATP	B	BAO_0000019	assay format	Homo sapiens	None	None	None	None	CHEMBL2971	Tyrosine-protein kinase JAK2	Homo sapiens	SINGLE PROTEIN	CHEMBL1240340	1	Scientific Literature	Nat. Chem. Biol.	2008	None
CHEMBL516312		0	339.36	0	3.75	2	N#Cc1ccc(-c2cnc3[nH]cc(NC(=O)c4cccnc4)c3c2)cc1	Activity						Not Evaluated						False	CHEMBL1025741	Binding affinity to human JAK2 at 10 uM relative to control	B	BAO_0000357	single protein format	Homo sapiens	None	None	None	None	CHEMBL2971	Tyrosine-protein kinase JAK2	Homo sapiens	SINGLE PROTEIN	CHEMBL1151712	1	Scientific Literature	J. Med. Chem.	2008	None
CHEMBL3261228		0	250.28	0	2.09	1	CCOC(=O)c1sc(-c2ccncc2)nc1O	Inhibition	'='	100.0	%				UO_0000187					False	CHEMBL3270882	Inhibition of JH1 catalytic domain of JAK2 (unknown origin) at 1 uM relative to control	B	BAO_0000357	single protein format	Homo sapiens	None	None	None	None	CHEMBL2971	Tyrosine-protein kinase JAK2	Homo sapiens	SINGLE PROTEIN	CHEMBL3259739	1	Scientific Literature	Eur. J. Med. Chem.	2014	None
CHEMBL1682338		0	225.25	0	2.02	3d	c1cc2[nH]ncc2cc1-n1cc(C2CC2)nn1	Ki	'='	1453.0	nM	5.84			UO_0000065	25.92	0.47	3.82	9.83	False	CHEMBL1685404	Inhibition of JAK2 after 1 hr using biotinylated PDKtide as substrate	B	BAO_0000357	single protein format	None	None	None	None	None	CHEMBL2971	Tyrosine-protein kinase JAK2	Homo sapiens	SINGLE PROTEIN	CHEMBL1681644	1	Scientific Literature	Bioorg. Med. Chem. Lett.	2011	None
CHEMBL1682343		0	303.37	0	3.32	3i	c1ccc(CCCc2cn(-c3ccc4[nH]ncc4c3)nn2)cc1	Ki	'='	644.0	nM	6.19			UO_0000065	20.41	0.37	2.87	10.42	False	CHEMBL1685404	Inhibition of JAK2 after 1 hr using biotinylated PDKtide as substrate	B	BAO_0000357	single protein format	None	None	None	None	None	CHEMBL2971	Tyrosine-protein kinase JAK2	Homo sapiens	SINGLE PROTEIN	CHEMBL1681644	1	Scientific Literature	Bioorg. Med. Chem. Lett.	2011	None
CHEMBL1682345		0	275.31	0	2.87	4b	c1ccc(Cn2cc(-c3ccc4[nH]ncc4c3)nn2)cc1	Ki	'='	284.0	nM	6.55			UO_0000065	23.78	0.43	3.68	11.02	False	CHEMBL1685404	Inhibition of JAK2 after 1 hr using biotinylated PDKtide as substrate	B	BAO_0000357	single protein format	None	None	None	None	None	CHEMBL2971	Tyrosine-protein kinase JAK2	Homo sapiens	SINGLE PROTEIN	CHEMBL1681644	1	Scientific Literature	Bioorg. Med. Chem. Lett.	2011	None
CHEMBL1682347		0	309.76	0	3.52	4d	Clc1ccccc1Cn1cc(-c2ccc3[nH]ncc3c2)nn1	Ki	'>'	1453.0	nM				UO_0000065					False	CHEMBL1685404	Inhibition of JAK2 after 1 hr using biotinylated PDKtide as substrate	B	BAO_0000357	single protein format	None	None	None	None	None	CHEMBL2971	Tyrosine-protein kinase JAK2	Homo sapiens	SINGLE PROTEIN	CHEMBL1681644	1	Scientific Literature	Bioorg. Med. Chem. Lett.	2011	None
CHEMBL1682385		0	446.52	0	2.40	25	COc1ccc(CC(=O)N2CCN(c3nc(Nc4cc(C)[nH]n4)c4cccn4n3)CC2)cc1	IC50	'='	1.2	nM	8.92			UO_0000065	19.98	0.37	6.52	8.60	False	CHEMBL1685409	Inhibition of JAK2 after 60 mins	B	BAO_0000357	single protein format	None	None	None	None	None	CHEMBL2971	Tyrosine-protein kinase JAK2	Homo sapiens	SINGLE PROTEIN	CHEMBL1681645	1	Scientific Literature	Bioorg. Med. Chem. Lett.	2011	None
CHEMBL14762	SELICICLIB	2	354.46	0	3.20	roscovitine	CC[C@H](CO)Nc1nc(NCc2ccccc2)c2ncn(C(C)C)c2n1	Kd						Not Active						False	CHEMBL860903	Average Binding Constant for JAK2 (Kin.Dom. 2); NA=Not Active at 10 uM	B	BAO_0000357	single protein format	Homo sapiens	None	None	None	None	CHEMBL2971	Tyrosine-protein kinase JAK2	Homo sapiens	SINGLE PROTEIN	CHEMBL1144455	1	Scientific Literature	Nat. Biotechnol.	2005	None
CHEMBL1682542		0	215.28	0	2.99	9a	Cc1nc(-c2ccc3[nH]ncc3c2)cs1	Ki						Not Determined						False	CHEMBL1685432	Inhibition of JAK2	B	BAO_0000357	single protein format	None	None	None	None	None	CHEMBL2971	Tyrosine-protein kinase JAK2	Homo sapiens	SINGLE PROTEIN	CHEMBL1681650	1	Scientific Literature	Bioorg. Med. Chem. Lett.	2011	None
CHEMBL1682548		0	368.46	1	6.10	9g	c1ccc(Nc2nc(-c3ccc4[nH]ncc4c3)c(-c3ccccc3)s2)cc1	Ki						Not Determined						False	CHEMBL1685432	Inhibition of JAK2	B	BAO_0000357	single protein format	None	None	None	None	None	CHEMBL2971	Tyrosine-protein kinase JAK2	Homo sapiens	SINGLE PROTEIN	CHEMBL1681650	1	Scientific Literature	Bioorg. Med. Chem. Lett.	2011	None
CHEMBL553	ERLOTINIB	4	393.44	0	3.41	Erlotinib	C#Cc1cccc(Nc2ncnc3cc(OCCOC)c(OCCOC)cc23)c1	Kd	'>'	10000.0	nM				UO_0000065					False	CHEMBL1063801	Binding constant for JAK2(Kin.Dom.2/JH1 - catalytic) kinase domain	B	BAO_0000357	single protein format	Homo sapiens	None	None	None	None	CHEMBL2971	Tyrosine-protein kinase JAK2	Homo sapiens	SINGLE PROTEIN	CHEMBL1150977	1	Scientific Literature	Nat. Biotechnol.	2008	None
CHEMBL572878	TOZASERTIB	2	464.60	0	3.50	VX-680/MK-0457	Cc1cc(Nc2cc(N3CCN(C)CC3)nc(Sc3ccc(NC(=O)C4CC4)cc3)n2)n[nH]1	Kd	'='	190.0	nM	6.72			UO_0000065	14.47	0.28	3.22	6.58	True	CHEMBL1063801	Binding constant for JAK2(Kin.Dom.2/JH1 - catalytic) kinase domain	B	BAO_0000357	single protein format	Homo sapiens	None	None	None	None	CHEMBL2971	Tyrosine-protein kinase JAK2	Homo sapiens	SINGLE PROTEIN	CHEMBL1150977	1	Scientific Literature	Nat. Biotechnol.	2008	None
CHEMBL3215582		0	588.33	1	6.41	1	Cc1ccc2c(Nc3ccc(Cl)cc3)nccc2c1Nc1ncccc1-c1ncnc2[nH]cnc12.Cl.Cl.Cl	Activity	'='	3.9	%				UO_0000187					False	CHEMBL1049093	Inhibition of JAK2 kinase domain 2 assessed as enzyme activity at 1 uM relative to untreated control	B	BAO_0000357	single protein format	None	None	None	None	None	CHEMBL2971	Tyrosine-protein kinase JAK2	Homo sapiens	SINGLE PROTEIN	CHEMBL1155237	1	Scientific Literature	J. Med. Chem.	2009	None
CHEMBL221959	TOFACITINIB	4	312.38	0	1.54	2, CP-690550	C[C@@H]1CCN(C(=O)CC#N)C[C@@H]1N(C)c1ncnc2[nH]ccc12	IC50	'='	12.0	nM	7.92			UO_0000065	25.36	0.47	6.38	8.91	False	CHEMBL1657171	Inhibition of GST-tagged Jak2 expressed in insect cells using 20 uM ATP	B	BAO_0000219	cell-based format	None	None	None	None	None	CHEMBL2971	Tyrosine-protein kinase JAK2	Homo sapiens	SINGLE PROTEIN	CHEMBL1649080	1	Scientific Literature	J. Med. Chem.	2011	None
CHEMBL1909349	GSK-1007102B	0	561.52	0	2.28	GSK1007102B	CCn1c(-c2nonc2N)nc2c(C#CC(C)(C)O)nc(O[C@@H](CN)c3ccccc3)cc21.O=C(O)C(F)(F)F	Inhibition	'='	0.78	%				UO_0000187					False	CHEMBL1962119	GSK_PKIS: JAK2 mean inhibition at 1 uM [Nanosyn]	B	BAO_0000357	single protein format	None	None	None	None	None	CHEMBL2971	Tyrosine-protein kinase JAK2	Homo sapiens	SINGLE PROTEIN	CHEMBL1961873	16	GSK Published Kinase Inhibitor Set			None
CHEMBL13972		0	440.48	0	4.73	SB-242721	N#Cc1ccc(Oc2nccc(-c3c(-c4ccc(F)cc4)ncn3C3CCNCC3)n2)cc1	Inhibition	'='	1.47	%				UO_0000187					False	CHEMBL1962118	GSK_PKIS: JAK2 mean inhibition at 0.1 uM [Nanosyn]	B	BAO_0000357	single protein format	None	None	None	None	None	CHEMBL2971	Tyrosine-protein kinase JAK2	Homo sapiens	SINGLE PROTEIN	CHEMBL1961873	16	GSK Published Kinase Inhibitor Set			None
CHEMBL2062289		0	550.52	0	3.36	SB-698596-AC	CCN1CCC(CC(=O)Nc2n[nH]c3nnc(-c4cccc(F)c4F)cc23)CC1.O=C(O)C(O)C(O)C(=O)O	Inhibition	'='	0.88	%				UO_0000187					False	CHEMBL1962118	GSK_PKIS: JAK2 mean inhibition at 0.1 uM [Nanosyn]	B	BAO_0000357	single protein format	None	None	None	None	None	CHEMBL2971	Tyrosine-protein kinase JAK2	Homo sapiens	SINGLE PROTEIN	CHEMBL1961873	16	GSK Published Kinase Inhibitor Set			None
CHEMBL95502		0	394.50	0	4.21	SB-221466	CC1(C)CC(n2cnc(-c3ccc(F)cc3)c2-c2ccnc(N)n2)CC(C)(C)N1	Inhibition	'='	-0.41	%				UO_0000187					False	CHEMBL1962119	GSK_PKIS: JAK2 mean inhibition at 1 uM [Nanosyn]	B	BAO_0000357	single protein format	None	None	None	None	None	CHEMBL2971	Tyrosine-protein kinase JAK2	Homo sapiens	SINGLE PROTEIN	CHEMBL1961873	16	GSK Published Kinase Inhibitor Set			None
CHEMBL583194		0	494.60	0	4.04	5u	c1cncc(CN2CCC(n3ncc4c(N5CCOCC5)nc(-c5ccc6[nH]ccc6c5)nc43)CC2)c1	Inhibition	'='	50.0	%				UO_0000187					False	CHEMBL1049986	Inhibition of JAK2 at 2 uM	B	BAO_0000357	single protein format	None	None	None	None	None	CHEMBL2971	Tyrosine-protein kinase JAK2	Homo sapiens	SINGLE PROTEIN	CHEMBL1154644	1	Scientific Literature	J. Med. Chem.	2009	None
CHEMBL257167		0	279.30	0	2.14	3	NC(=O)Nc1sc(-c2ccc(F)cc2)cc1C(N)=O	Kd	'='	22.0	nM	7.66			UO_0000065	27.42	0.55	5.52	7.80	False	CHEMBL986218	Binding affinity to human JAK2	B	BAO_0000357	single protein format	Homo sapiens	None	None	None	None	CHEMBL2971	Tyrosine-protein kinase JAK2	Homo sapiens	SINGLE PROTEIN	CHEMBL1151712	1	Scientific Literature	J. Med. Chem.	2008	None
CHEMBL494979		0	437.38	0	4.34	10f	COc1ccc2c(OCc3nnc4ccc(-c5cc(F)c(F)c(F)c5)nn34)ccnc2c1	Activity	'>'	10.0	uM				UO_0000064					False	CHEMBL953200	Inhibition of Jak2	B	BAO_0000357	single protein format	None	None	None	None	None	CHEMBL2971	Tyrosine-protein kinase JAK2	Homo sapiens	SINGLE PROTEIN	CHEMBL1150286	1	Scientific Literature	J. Med. Chem.	2008	None
CHEMBL1682348		0	309.76	0	3.52	4e	Clc1cccc(Cn2cc(-c3ccc4[nH]ncc4c3)nn2)c1	Ki	'='	1450.0	nM	5.84			UO_0000065	18.85	0.36	2.32	9.83	False	CHEMBL1685404	Inhibition of JAK2 after 1 hr using biotinylated PDKtide as substrate	B	BAO_0000357	single protein format	None	None	None	None	None	CHEMBL2971	Tyrosine-protein kinase JAK2	Homo sapiens	SINGLE PROTEIN	CHEMBL1681644	1	Scientific Literature	Bioorg. Med. Chem. Lett.	2011	None
CHEMBL1682356		0	344.21	0	4.18	4n	Clc1cc(Cl)cc(Cn2cc(-c3ccc4[nH]ncc4c3)nn2)c1	Ki						Not Determined						False	CHEMBL1685404	Inhibition of JAK2 after 1 hr using biotinylated PDKtide as substrate	B	BAO_0000357	single protein format	None	None	None	None	None	CHEMBL2971	Tyrosine-protein kinase JAK2	Homo sapiens	SINGLE PROTEIN	CHEMBL1681644	1	Scientific Literature	Bioorg. Med. Chem. Lett.	2011	None
CHEMBL1682360		0	282.35	0	3.20	5e	c1cc2[nH]ncc2cc1-c1cc(CN2CCCCC2)no1	Ki	'>'	1453.0	nM				UO_0000065					False	CHEMBL1685404	Inhibition of JAK2 after 1 hr using biotinylated PDKtide as substrate	B	BAO_0000357	single protein format	None	None	None	None	None	CHEMBL2971	Tyrosine-protein kinase JAK2	Homo sapiens	SINGLE PROTEIN	CHEMBL1681644	1	Scientific Literature	Bioorg. Med. Chem. Lett.	2011	None
CHEMBL1682380		0	480.55	0	1.87	20	Cc1cc(Nc2nc(N3CCN(C(=O)c4ccccc4S(C)(=O)=O)CC3)nn3cccc23)n[nH]1	IC50	'='	1.1	nM	8.96			UO_0000065	18.64	0.36	7.09	6.97	False	CHEMBL1685409	Inhibition of JAK2 after 60 mins	B	BAO_0000357	single protein format	None	None	None	None	None	CHEMBL2971	Tyrosine-protein kinase JAK2	Homo sapiens	SINGLE PROTEIN	CHEMBL1681645	1	Scientific Literature	Bioorg. Med. Chem. Lett.	2011	None
CHEMBL1682381		0	430.52	0	2.70	21	Cc1cc(Nc2nc(N3CCN(C(=O)Cc4ccccc4C)CC3)nn3cccc23)n[nH]1	IC50	'='	5.3	nM	8.28			UO_0000065	19.22	0.35	5.58	8.76	False	CHEMBL1685409	Inhibition of JAK2 after 60 mins	B	BAO_0000357	single protein format	None	None	None	None	None	CHEMBL2971	Tyrosine-protein kinase JAK2	Homo sapiens	SINGLE PROTEIN	CHEMBL1681645	1	Scientific Literature	Bioorg. Med. Chem. Lett.	2011	None
CHEMBL1682378		0	436.91	0	3.12	18	Cc1cc(Nc2nc(N3CCN(C(=O)c4ccccc4Cl)CC3)nn3cccc23)n[nH]1	IC50	'='	7.3	nM	8.14			UO_0000065	18.62	0.36	5.02	8.61	False	CHEMBL1685409	Inhibition of JAK2 after 60 mins	B	BAO_0000357	single protein format	None	None	None	None	None	CHEMBL2971	Tyrosine-protein kinase JAK2	Homo sapiens	SINGLE PROTEIN	CHEMBL1681645	1	Scientific Literature	Bioorg. Med. Chem. Lett.	2011	None
CHEMBL1682369		0	354.42	0	1.56	9	CCC(=O)N1CCN(c2nc(Nc3cc(C)[nH]n3)c3cccn3n2)CC1	IC50	'='	22.0	nM	7.66			UO_0000065	21.61	0.40	6.10	8.11	False	CHEMBL1685409	Inhibition of JAK2 after 60 mins	B	BAO_0000357	single protein format	None	None	None	None	None	CHEMBL2971	Tyrosine-protein kinase JAK2	Homo sapiens	SINGLE PROTEIN	CHEMBL1681645	1	Scientific Literature	Bioorg. Med. Chem. Lett.	2011	None
CHEMBL1682361		0	434.53	0	2.52	1	Cc1nnc(Nc2nc(N3CCN(C(=O)Cc4ccccc4)CC3)nn3cccc23)s1	IC50	'='	14000.0	nM	4.85			UO_0000065	11.17	0.21	2.33	5.30	False	CHEMBL1685409	Inhibition of JAK2 after 60 mins	B	BAO_0000357	single protein format	None	None	None	None	None	CHEMBL2971	Tyrosine-protein kinase JAK2	Homo sapiens	SINGLE PROTEIN	CHEMBL1681645	1	Scientific Literature	Bioorg. Med. Chem. Lett.	2011	None
CHEMBL427726		0	420.52	0	2.69	5{1}	Cc1ccc(N2CCN(CCCNC(=O)c3nc(-c4cccnc4)no3)CC2)cc1C	Activity						Not Active						False	CHEMBL921639	Inhibition of human recombinant JAK2 at 10 uM	B	BAO_0000357	single protein format	Homo sapiens	None	None	None	None	CHEMBL2971	Tyrosine-protein kinase JAK2	Homo sapiens	SINGLE PROTEIN	CHEMBL1145578	1	Scientific Literature	Bioorg. Med. Chem. Lett.	2008	None
CHEMBL215152	AZD-1152-HQPA	0	507.57	1	3.50	AZD-1152 HQPA	CCN(CCO)CCCOc1ccc2c(Nc3cc(CC(=O)Nc4cccc(F)c4)[nH]n3)ncnc2c1	Kd	'>'	10000.0	nM				UO_0000065					True	CHEMBL1063801	Binding constant for JAK2(Kin.Dom.2/JH1 - catalytic) kinase domain	B	BAO_0000357	single protein format	Homo sapiens	None	None	None	None	CHEMBL2971	Tyrosine-protein kinase JAK2	Homo sapiens	SINGLE PROTEIN	CHEMBL1150977	1	Scientific Literature	Nat. Biotechnol.	2008	None
CHEMBL558752	RAF-265	2	518.42	2	6.93	CHIR-265/RAF-265	Cn1c(Nc2ccc(C(F)(F)F)cc2)nc2cc(Oc3ccnc(-c4ncc(C(F)(F)F)[nH]4)c3)ccc21	Kd	'>'	10000.0	nM				UO_0000065					True	CHEMBL1063801	Binding constant for JAK2(Kin.Dom.2/JH1 - catalytic) kinase domain	B	BAO_0000357	single protein format	Homo sapiens	None	None	None	None	CHEMBL2971	Tyrosine-protein kinase JAK2	Homo sapiens	SINGLE PROTEIN	CHEMBL1150977	1	Scientific Literature	Nat. Biotechnol.	2008	None
CHEMBL1909375	GSK-614526A	0	525.49	0	1.34	GSK614526A	CCn1c(-c2nonc2N)nc2c(C#CC(C)(C)O)ncc(OC[C@@H]3CCCN3)c21.O=C(O)C(F)(F)F	Inhibition	'='	-1.4	%				UO_0000187					False	CHEMBL1962118	GSK_PKIS: JAK2 mean inhibition at 0.1 uM [Nanosyn]	B	BAO_0000357	single protein format	None	None	None	None	None	CHEMBL2971	Tyrosine-protein kinase JAK2	Homo sapiens	SINGLE PROTEIN	CHEMBL1961873	16	GSK Published Kinase Inhibitor Set			None
CHEMBL188794	GW829115X	0	496.88	1	6.28	GW829115X	COc1ccc(-c2nn3ncccc3c2-c2ccnc(Nc3ccc(Cl)c(C(F)(F)F)c3)n2)cc1	Inhibition	'='	-0.98	%				UO_0000187					False	CHEMBL1962119	GSK_PKIS: JAK2 mean inhibition at 1 uM [Nanosyn]	B	BAO_0000357	single protein format	None	None	None	None	None	CHEMBL2971	Tyrosine-protein kinase JAK2	Homo sapiens	SINGLE PROTEIN	CHEMBL1961873	16	GSK Published Kinase Inhibitor Set			None
CHEMBL478649		0	348.45	0	3.69	10	Cc1ccc(C(=O)NC2CC2)cc1-c1ccc(C(=O)NCC2CC2)cc1	Activity						Not Evaluated						False	CHEMBL1025741	Binding affinity to human JAK2 at 10 uM relative to control	B	BAO_0000357	single protein format	Homo sapiens	None	None	None	None	CHEMBL2971	Tyrosine-protein kinase JAK2	Homo sapiens	SINGLE PROTEIN	CHEMBL1151712	1	Scientific Literature	J. Med. Chem.	2008	None
CHEMBL2414550		0	343.43	0	4.97	20	Cc1ccnc(Nc2nc3cccc(-c4cccc(C(C)C)c4)n3n2)c1	IC50	'='	1400.0	nM	5.85			UO_0000065	17.05	0.31	0.88	10.62	False	CHEMBL2415128	Inhibition of JAK2 in human SET2 cells assessed as reduction of phosphorylated STAT5 level	B	BAO_0000219	cell-based format	Homo sapiens	None	None	SET2	None	CHEMBL2971	Tyrosine-protein kinase JAK2	Homo sapiens	SINGLE PROTEIN	CHEMBL2412966	1	Scientific Literature	Bioorg. Med. Chem. Lett.	2013	None
CHEMBL2414545		0	462.58	0	3.30	10	CN1CCN(c2ccc(Nc3nc4cccc(-c5cccc(S(C)(=O)=O)c5)n4n3)cc2)CC1	IC50	'='	73.1	nM	7.14			UO_0000065	15.43	0.30	3.84	8.61	False	CHEMBL2415128	Inhibition of JAK2 in human SET2 cells assessed as reduction of phosphorylated STAT5 level	B	BAO_0000219	cell-based format	Homo sapiens	None	None	SET2	None	CHEMBL2971	Tyrosine-protein kinase JAK2	Homo sapiens	SINGLE PROTEIN	CHEMBL2412966	1	Scientific Literature	Bioorg. Med. Chem. Lett.	2013	None
CHEMBL220465	GSK-248233A	0	484.52	0	4.19	GSK248233A	CCn1c(-c2nonc2N)nc2cnc(Oc3cccc(NC(=O)c4ccc(N(C)C)cc4)c3)cc21	Inhibition	'='	0.7	%				UO_0000187					False	CHEMBL1962118	GSK_PKIS: JAK2 mean inhibition at 0.1 uM [Nanosyn]	B	BAO_0000357	single protein format	None	None	None	None	None	CHEMBL2971	Tyrosine-protein kinase JAK2	Homo sapiens	SINGLE PROTEIN	CHEMBL1961873	16	GSK Published Kinase Inhibitor Set			None
CHEMBL1909411		0	393.87	0	4.96	GI261520A	COc1ccc2ncnc(Nc3ccc(OCc4ccccc4)cc3)c2c1.Cl	Inhibition	'='	0.06	%				UO_0000187					False	CHEMBL1962119	GSK_PKIS: JAK2 mean inhibition at 1 uM [Nanosyn]	B	BAO_0000357	single protein format	None	None	None	None	None	CHEMBL2971	Tyrosine-protein kinase JAK2	Homo sapiens	SINGLE PROTEIN	CHEMBL1961873	16	GSK Published Kinase Inhibitor Set			None
CHEMBL1288062		0	369.36	0	2.61	23	CCOC(=O)c1cccc(Nc2nc(N)n(C(=O)c3ccccc3F)n2)c1	IC50	'>'	10000.0	nM				UO_0000065					False	CHEMBL1292866	Inhibition of human recombinant JAK2 by TR-FRET assay	B	BAO_0000357	single protein format	Homo sapiens	None	None	None	None	CHEMBL2971	Tyrosine-protein kinase JAK2	Homo sapiens	SINGLE PROTEIN	CHEMBL1287810	1	Scientific Literature	Bioorg. Med. Chem. Lett.	2010	None
CHEMBL1222990		0	390.49	0	2.70	1	O=C(NC[C@@H]1CCCN1)c1ccc(-c2cnc3ccc(NCC4CC4)nn23)cc1	Inhibition	'='	90.0	%				UO_0000187					False	CHEMBL1671208	Inhibition of JAK2 at 10 uM	B	BAO_0000357	single protein format	None	None	None	None	None	CHEMBL2971	Tyrosine-protein kinase JAK2	Homo sapiens	SINGLE PROTEIN	CHEMBL1667807	1	Scientific Literature	Bioorg. Med. Chem. Lett.	2011	None
CHEMBL595397		0	293.33	0	3.26	13e	COC(=O)CC1Nc2ccccc2-c2ccnc3[nH]cc1c23	IC50						Not Determined						False	CHEMBL1049518	Inhibition of JAK2 in granulocyte macrophage colony stimulating factor-stimulated human TF1 cells assessed as phosphorylation of STAT5	B	BAO_0000219	cell-based format	Homo sapiens	None	None	TF-1	None	CHEMBL2971	Tyrosine-protein kinase JAK2	Homo sapiens	SINGLE PROTEIN	CHEMBL1153158	1	Scientific Literature	Bioorg. Med. Chem. Lett.	2010	CHEMBL3307972
CHEMBL1980407		0	436.52	0	4.52	SID103904462	NC(COc1cncc(-c2ccc3c(c2)C(=Cc2ccc[nH]2)C(=O)N3)c1)Cc1ccccc1	Ki	'='	63.1	nM	7.20		active	UO_0000065					False	CHEMBL1963693	PUBCHEM_BIOASSAY: Navigating the Kinome. (Class of assay: other) Panel member name: JAK2	F	BAO_0000019	assay format	None	None	None	None	None	CHEMBL2971	Tyrosine-protein kinase JAK2	Homo sapiens	SINGLE PROTEIN	CHEMBL1201862	7	PubChem BioAssays			None
CHEMBL1989834		0	210.24	0	2.52	SID103905442	O=c1[nH][nH]c2cccc(-c3ccccc3)c12	Ki	'>'	19952.62	nM			inactive	UO_0000065					False	CHEMBL1963693	PUBCHEM_BIOASSAY: Navigating the Kinome. (Class of assay: other) Panel member name: JAK2	F	BAO_0000019	assay format	None	None	None	None	None	CHEMBL2971	Tyrosine-protein kinase JAK2	Homo sapiens	SINGLE PROTEIN	CHEMBL1201862	7	PubChem BioAssays			None
CHEMBL1983348		0	386.46	0	4.26	SID103904905	CCCCN(CCC#N)C(=O)c1ccc2nc(-c3n[nH]c4ccccc34)[nH]c2c1	Ki	'='	100.0	nM	7.00		active	UO_0000065					False	CHEMBL1963693	PUBCHEM_BIOASSAY: Navigating the Kinome. (Class of assay: other) Panel member name: JAK2	F	BAO_0000019	assay format	None	None	None	None	None	CHEMBL2971	Tyrosine-protein kinase JAK2	Homo sapiens	SINGLE PROTEIN	CHEMBL1201862	7	PubChem BioAssays			None
CHEMBL2003524		0	286.29	0	1.70	SID103905551	CCc1nc2c(c3cc(OC)c(OC)cc13)C(=O)NC2=O	Ki	'>'	1584.89	nM			inactive	UO_0000065					False	CHEMBL1963693	PUBCHEM_BIOASSAY: Navigating the Kinome. (Class of assay: other) Panel member name: JAK2	F	BAO_0000019	assay format	None	None	None	None	None	CHEMBL2971	Tyrosine-protein kinase JAK2	Homo sapiens	SINGLE PROTEIN	CHEMBL1201862	7	PubChem BioAssays			None
CHEMBL1989423		0	156.19	0	1.98	SID103905447	c1ccc2c(c1)Cc1c[nH]nc1-2	Ki	'>'	15848.93	nM			inactive	UO_0000065					False	CHEMBL1963693	PUBCHEM_BIOASSAY: Navigating the Kinome. (Class of assay: other) Panel member name: JAK2	F	BAO_0000019	assay format	None	None	None	None	None	CHEMBL2971	Tyrosine-protein kinase JAK2	Homo sapiens	SINGLE PROTEIN	CHEMBL1201862	7	PubChem BioAssays			None
CHEMBL1967998		0	448.96	0	4.64	SID103904599	CCN1CCN(c2ccc(Nc3ncc(Cl)c(Nc4ccc5[nH]ncc5c4)n3)cc2)CC1	Ki	'='	2.512	nM	8.60		active	UO_0000065					False	CHEMBL1963693	PUBCHEM_BIOASSAY: Navigating the Kinome. (Class of assay: other) Panel member name: JAK2	F	BAO_0000019	assay format	None	None	None	None	None	CHEMBL2971	Tyrosine-protein kinase JAK2	Homo sapiens	SINGLE PROTEIN	CHEMBL1201862	7	PubChem BioAssays			None
CHEMBL1997129		0	315.38	0	3.53	SID103905259	O=C1NCCc2[nH]c(-c3ccnc(C=Cc4ccccc4)c3)cc21	Ki	'='	630.96	nM	6.20		active	UO_0000065					False	CHEMBL1963693	PUBCHEM_BIOASSAY: Navigating the Kinome. (Class of assay: other) Panel member name: JAK2	F	BAO_0000019	assay format	None	None	None	None	None	CHEMBL2971	Tyrosine-protein kinase JAK2	Homo sapiens	SINGLE PROTEIN	CHEMBL1201862	7	PubChem BioAssays			None
CHEMBL451964		0	319.29	0	3.38	SID103905360	FC(F)(F)c1ccc(-c2nnc3ccc(NC4CC4)nn23)cc1	Ki	'>'	1584.89	nM			inactive	UO_0000065					False	CHEMBL1963693	PUBCHEM_BIOASSAY: Navigating the Kinome. (Class of assay: other) Panel member name: JAK2	F	BAO_0000019	assay format	None	None	None	None	None	CHEMBL2971	Tyrosine-protein kinase JAK2	Homo sapiens	SINGLE PROTEIN	CHEMBL1201862	7	PubChem BioAssays			None
CHEMBL2004934		0	350.39	0	4.39	SID103904558	COc1cccc(C(C)NC(=O)c2ccc(-c3ccncc3)c(F)c2)c1	Ki	'>'	1584.89	nM			inactive	UO_0000065					False	CHEMBL1963693	PUBCHEM_BIOASSAY: Navigating the Kinome. (Class of assay: other) Panel member name: JAK2	F	BAO_0000019	assay format	None	None	None	None	None	CHEMBL2971	Tyrosine-protein kinase JAK2	Homo sapiens	SINGLE PROTEIN	CHEMBL1201862	7	PubChem BioAssays			None
CHEMBL2001485		0	539.67	2	6.01	SID103904283	Cc1ccc(NC(=O)Nc2ccc(-c3csc4c(-c5cnn(C(C)C(=O)N(C)C)c5)cnc(N)c34)cc2)cc1	Ki	'>'	1584.89	nM			inactive	UO_0000065					False	CHEMBL1963693	PUBCHEM_BIOASSAY: Navigating the Kinome. (Class of assay: other) Panel member name: JAK2	F	BAO_0000019	assay format	None	None	None	None	None	CHEMBL2971	Tyrosine-protein kinase JAK2	Homo sapiens	SINGLE PROTEIN	CHEMBL1201862	7	PubChem BioAssays			None
CHEMBL1984367		0	376.49	0	4.29	SID103905001	CN(C)c1ccc(CNC(=O)c2cc3c(-c4ccccc4)n[nH]c3s2)cc1	Ki	'>'	1584.89	nM			inactive	UO_0000065					False	CHEMBL1963693	PUBCHEM_BIOASSAY: Navigating the Kinome. (Class of assay: other) Panel member name: JAK2	F	BAO_0000019	assay format	None	None	None	None	None	CHEMBL2971	Tyrosine-protein kinase JAK2	Homo sapiens	SINGLE PROTEIN	CHEMBL1201862	7	PubChem BioAssays			None
CHEMBL1990288		0	399.43	1	5.36	SID103904425	CC(Nc1nccc(-c2c(-c3ccc(F)cc3)nc3occn23)n1)c1ccccc1	Ki	'>'	1584.89	nM			inactive	UO_0000065					False	CHEMBL1963693	PUBCHEM_BIOASSAY: Navigating the Kinome. (Class of assay: other) Panel member name: JAK2	F	BAO_0000019	assay format	None	None	None	None	None	CHEMBL2971	Tyrosine-protein kinase JAK2	Homo sapiens	SINGLE PROTEIN	CHEMBL1201862	7	PubChem BioAssays			None
CHEMBL2002992		0	286.38	0	2.66	SID103905614	CC(N)C1CCC(C(=O)Nc2ccnc3[nH]ccc23)CC1	Ki	'>'	1584.89	nM			inactive	UO_0000065					False	CHEMBL1963693	PUBCHEM_BIOASSAY: Navigating the Kinome. (Class of assay: other) Panel member name: JAK2	F	BAO_0000019	assay format	None	None	None	None	None	CHEMBL2971	Tyrosine-protein kinase JAK2	Homo sapiens	SINGLE PROTEIN	CHEMBL1201862	7	PubChem BioAssays			None
CHEMBL2003482		0	275.74	0	2.73	SID103905510	O=C(Cc1ccc(Cl)cc1)Nc1[nH]nc2c1CCC2	Ki	'>'	1584.89	nM			inactive	UO_0000065					False	CHEMBL1963693	PUBCHEM_BIOASSAY: Navigating the Kinome. (Class of assay: other) Panel member name: JAK2	F	BAO_0000019	assay format	None	None	None	None	None	CHEMBL2971	Tyrosine-protein kinase JAK2	Homo sapiens	SINGLE PROTEIN	CHEMBL1201862	7	PubChem BioAssays			None
CHEMBL1975534		0	363.16	0	-0.70	SID103905378	NCC(O)C(O)Cn1cc(I)c2c(N)ncnc21	Ki	'>'	1584.89	nM			inactive	UO_0000065					False	CHEMBL1963693	PUBCHEM_BIOASSAY: Navigating the Kinome. (Class of assay: other) Panel member name: JAK2	F	BAO_0000019	assay format	None	None	None	None	None	CHEMBL2971	Tyrosine-protein kinase JAK2	Homo sapiens	SINGLE PROTEIN	CHEMBL1201862	7	PubChem BioAssays			None
CHEMBL1971943		0	402.79	0	4.71	SID103905649	Cc1c[nH]c2nccc(Oc3c(F)cc(Nc4cc(Cl)nc(N)n4)cc3F)c12	Ki	'>'	2511.89	nM			inactive	UO_0000065					False	CHEMBL1963693	PUBCHEM_BIOASSAY: Navigating the Kinome. (Class of assay: other) Panel member name: JAK2	F	BAO_0000019	assay format	None	None	None	None	None	CHEMBL2971	Tyrosine-protein kinase JAK2	Homo sapiens	SINGLE PROTEIN	CHEMBL1201862	7	PubChem BioAssays			None
CHEMBL1969126		0	379.37	0	4.87	SID103905066	CC(C)n1nnc2ccc(-c3c(-c4ccc(F)cc4F)nc4occn34)cc21	Ki	'>'	1584.89	nM			inactive	UO_0000065					False	CHEMBL1963693	PUBCHEM_BIOASSAY: Navigating the Kinome. (Class of assay: other) Panel member name: JAK2	F	BAO_0000019	assay format	None	None	None	None	None	CHEMBL2971	Tyrosine-protein kinase JAK2	Homo sapiens	SINGLE PROTEIN	CHEMBL1201862	7	PubChem BioAssays			None
CHEMBL1994040		0	450.49	0	4.27	SID103904773	CC(C)(O)CNc1nccc(-c2c(-c3ccc(F)cc3F)nc3c(CC4CC4)nccn23)n1	Ki	'>'	1584.89	nM			inactive	UO_0000065					False	CHEMBL1963693	PUBCHEM_BIOASSAY: Navigating the Kinome. (Class of assay: other) Panel member name: JAK2	F	BAO_0000019	assay format	None	None	None	None	None	CHEMBL2971	Tyrosine-protein kinase JAK2	Homo sapiens	SINGLE PROTEIN	CHEMBL1201862	7	PubChem BioAssays			None
CHEMBL1985406		0	315.32	0	4.25	SID103905036	CCCC(=O)Nc1n[nH]c2ccc(-c3cccc(F)c3F)cc12	Ki	'>'	1584.89	nM			inactive	UO_0000065					False	CHEMBL1963693	PUBCHEM_BIOASSAY: Navigating the Kinome. (Class of assay: other) Panel member name: JAK2	F	BAO_0000019	assay format	None	None	None	None	None	CHEMBL2971	Tyrosine-protein kinase JAK2	Homo sapiens	SINGLE PROTEIN	CHEMBL1201862	7	PubChem BioAssays			None
CHEMBL1957497		0	496.60	0	1.19	19	CS(=O)(=O)N1CCN(Cc2cn3cc(-c4cccc5[nH]ncc45)nc(N4CCOCC4)c3n2)CC1	Inhibition	'='	50.0	%				UO_0000187					False	CHEMBL1959612	Inhibition of JAK2 at 5 to 10 uM	B	BAO_0000357	single protein format	None	None	None	None	None	CHEMBL2971	Tyrosine-protein kinase JAK2	Homo sapiens	SINGLE PROTEIN	CHEMBL1955823	1	Scientific Literature	Bioorg. Med. Chem. Lett.	2012	None
CHEMBL1909367	GW680908A	0	587.94	2	5.38	GW680908A	COC(=O)Nc1nc2ccc(S(=O)(=O)c3ccc(NC(=O)Nc4cc(C(F)(F)F)ccc4F)cc3)cc2[nH]1.Cl	Inhibition	'='	1.9	%				UO_0000187					False	CHEMBL1962119	GSK_PKIS: JAK2 mean inhibition at 1 uM [Nanosyn]	B	BAO_0000357	single protein format	None	None	None	None	None	CHEMBL2971	Tyrosine-protein kinase JAK2	Homo sapiens	SINGLE PROTEIN	CHEMBL1961873	16	GSK Published Kinase Inhibitor Set			None
CHEMBL1909370	GW694234A	0	532.78	1	5.94	GW694234A	COC(=O)Nc1nc2cc(Oc3ccc(NC(=O)Nc4cccc(Br)c4)cc3)ccc2[nH]1.Cl	Inhibition	'='	1.09	%				UO_0000187					False	CHEMBL1962118	GSK_PKIS: JAK2 mean inhibition at 0.1 uM [Nanosyn]	B	BAO_0000357	single protein format	None	None	None	None	None	CHEMBL2971	Tyrosine-protein kinase JAK2	Homo sapiens	SINGLE PROTEIN	CHEMBL1961873	16	GSK Published Kinase Inhibitor Set			None
CHEMBL1794060	GW575533A	0	332.79	0	4.10	GW575533A	COc1ccc(Nc2ncc(-c3ccccc3)o2)cc1OC.Cl	Inhibition	'='	1.09	%				UO_0000187					False	CHEMBL1962118	GSK_PKIS: JAK2 mean inhibition at 0.1 uM [Nanosyn]	B	BAO_0000357	single protein format	None	None	None	None	None	CHEMBL2971	Tyrosine-protein kinase JAK2	Homo sapiens	SINGLE PROTEIN	CHEMBL1961873	16	GSK Published Kinase Inhibitor Set			None
CHEMBL206544	GW682841X	0	340.43	1	5.32	GW682841X	CC(C)c1ccc(-c2cc(-c3c[nH]nc3-c3ccccn3)ccn2)cc1	Inhibition	'='	0.74	%				UO_0000187					False	CHEMBL1962118	GSK_PKIS: JAK2 mean inhibition at 0.1 uM [Nanosyn]	B	BAO_0000357	single protein format	None	None	None	None	None	CHEMBL2971	Tyrosine-protein kinase JAK2	Homo sapiens	SINGLE PROTEIN	CHEMBL1961873	16	GSK Published Kinase Inhibitor Set			None
CHEMBL601303		0	315.35	0	4.88	13n	Fc1cccc(C2Nc3ccccc3-c3ccnc4[nH]cc2c34)c1	IC50						Not Determined						False	CHEMBL1049518	Inhibition of JAK2 in granulocyte macrophage colony stimulating factor-stimulated human TF1 cells assessed as phosphorylation of STAT5	B	BAO_0000219	cell-based format	Homo sapiens	None	None	TF-1	None	CHEMBL2971	Tyrosine-protein kinase JAK2	Homo sapiens	SINGLE PROTEIN	CHEMBL1153158	1	Scientific Literature	Bioorg. Med. Chem. Lett.	2010	CHEMBL3307972
CHEMBL392998		0	552.62	1	3.99	20	C[C@H](Nc1nc(-n2cnc3ccncc32)nc2c1cc(C(=O)NS(=O)(=O)c1ccccc1)n2C)c1ccccc1	IC50	'='	359.0	nM	6.45			UO_0000065	11.66	0.22	2.45	4.71	False	CHEMBL897052	Inhibition of JAK2 by kinase-Glo luminescent assay	B	BAO_0000357	single protein format	None	None	None	None	None	CHEMBL2971	Tyrosine-protein kinase JAK2	Homo sapiens	SINGLE PROTEIN	CHEMBL1148837	1	Scientific Literature	Bioorg. Med. Chem. Lett.	2007	None
CHEMBL233555		0	483.58	0	3.17	11	C[C@H](Nc1nc(-n2cnc3ccncc32)nc2c1cc(C(=O)NCCN(C)C)n2C)c1ccccc1	IC50	'='	19.0	nM	7.72			UO_0000065	15.97	0.29	4.55	7.30	False	CHEMBL897052	Inhibition of JAK2 by kinase-Glo luminescent assay	B	BAO_0000357	single protein format	None	None	None	None	None	CHEMBL2971	Tyrosine-protein kinase JAK2	Homo sapiens	SINGLE PROTEIN	CHEMBL1148837	1	Scientific Literature	Bioorg. Med. Chem. Lett.	2007	None
CHEMBL392371		0	495.59	0	3.26	22	C[C@@H](Nc1nc(-n2cnc3ccncc32)nc2c1cc(C(=O)N1CCN(C)CC1)n2C)c1ccccc1	IC50	'='	298.0	nM	6.53			UO_0000065	13.17	0.24	3.27	6.73	False	CHEMBL897052	Inhibition of JAK2 by kinase-Glo luminescent assay	B	BAO_0000357	single protein format	None	None	None	None	None	CHEMBL2971	Tyrosine-protein kinase JAK2	Homo sapiens	SINGLE PROTEIN	CHEMBL1148837	1	Scientific Literature	Bioorg. Med. Chem. Lett.	2007	None
CHEMBL391096		0	482.55	0	3.35	14	C[C@H](Nc1nc(-n2cnc3ccncc32)nc2c1cc(C(=O)N1CCOCC1)n2C)c1ccccc1	IC50	'='	21.0	nM	7.68			UO_0000065	15.91	0.29	4.33	7.45	False	CHEMBL897052	Inhibition of JAK2 by kinase-Glo luminescent assay	B	BAO_0000357	single protein format	None	None	None	None	None	CHEMBL2971	Tyrosine-protein kinase JAK2	Homo sapiens	SINGLE PROTEIN	CHEMBL1148837	1	Scientific Literature	Bioorg. Med. Chem. Lett.	2007	None
CHEMBL446576		0	209.25	0	2.81	3	Nc1n[nH]c2cc(-c3ccccc3)ccc12	IC50	'='	145300.0	nM	3.84			UO_0000065	18.34	0.33	1.03	7.02	False	CHEMBL1011746	Inhibition of JAK2	B	BAO_0000357	single protein format	None	None	None	None	None	CHEMBL2971	Tyrosine-protein kinase JAK2	Homo sapiens	SINGLE PROTEIN	CHEMBL1139271	1	Scientific Literature	Bioorg. Med. Chem. Lett.	2009	None
CHEMBL374854		0	302.34	0	2.82	13	c1ccc(CNc2ccnc(-n3cnc4ccncc43)n2)cc1	IC50	'>'	10000.0	nM				UO_0000065					False	CHEMBL908418	Inhibition of JAK2	B	BAO_0000357	single protein format	Homo sapiens	None	None	None	None	CHEMBL2971	Tyrosine-protein kinase JAK2	Homo sapiens	SINGLE PROTEIN	CHEMBL1139695	1	Scientific Literature	Bioorg. Med. Chem. Lett.	2006	None
CHEMBL482326	GSK-1030062A	0	505.52	2	5.40	GSK1030062A	COc1cc2ncn(-c3cc(OCc4ccccc4C(F)(F)F)c(C(=O)N(C)C)s3)c2cc1OC	Inhibition	'='	0.32	%				UO_0000187					False	CHEMBL1962118	GSK_PKIS: JAK2 mean inhibition at 0.1 uM [Nanosyn]	B	BAO_0000357	single protein format	None	None	None	None	None	CHEMBL2971	Tyrosine-protein kinase JAK2	Homo sapiens	SINGLE PROTEIN	CHEMBL1961873	16	GSK Published Kinase Inhibitor Set			None
CHEMBL1908394	GSK-461364	1	543.62	2	5.09	GSK-461364A	C[C@@H](Oc1cc(-n2cnc3ccc(CN4CCN(C)CC4)cc32)sc1C(N)=O)c1ccccc1C(F)(F)F	Kd	'>'	10000.0	nM				UO_0000065					False	CHEMBL1908670	Binding constant for JAK2(JH1domain-catalytic) kinase domain	B	BAO_0000357	single protein format	None	None	None	None	None	CHEMBL2971	Tyrosine-protein kinase JAK2	Homo sapiens	SINGLE PROTEIN	CHEMBL1908390	1	Scientific Literature	Nat. Biotechnol.	2011	None
CHEMBL221959	TOFACITINIB	4	312.38	0	1.54	CP-690550	C[C@@H]1CCN(C(=O)CC#N)C[C@@H]1N(C)c1ncnc2[nH]ccc12	IC50	'='	11.0	nM	7.96			UO_0000065	25.48	0.47	6.42	8.95	True	CHEMBL908418	Inhibition of JAK2	B	BAO_0000357	single protein format	Homo sapiens	None	None	None	None	CHEMBL2971	Tyrosine-protein kinase JAK2	Homo sapiens	SINGLE PROTEIN	CHEMBL1139695	1	Scientific Literature	Bioorg. Med. Chem. Lett.	2006	None
CHEMBL218746		0	350.81	0	4.04	11	C[C@H](Nc1ccnc(-n2cnc3ccncc32)n1)c1ccc(Cl)cc1	IC50	'='	51.0	nM	7.29			UO_0000065	20.79	0.40	3.25	10.64	False	CHEMBL908418	Inhibition of JAK2	B	BAO_0000357	single protein format	Homo sapiens	None	None	None	None	CHEMBL2971	Tyrosine-protein kinase JAK2	Homo sapiens	SINGLE PROTEIN	CHEMBL1139695	1	Scientific Literature	Bioorg. Med. Chem. Lett.	2006	None
CHEMBL3403550		0	405.77	0	3.96	23	NC(=O)c1cc(-c2ncnn3cccc23)cn1-c1cc(C(F)(F)F)ccc1Cl	IC50	'='	85.0	nM	7.07			UO_0000065	17.43	0.34	3.11	9.04	False	CHEMBL3404501	Inhibition of recombinant epitope-tagged JAK2 (808 to 1132) (unknown origin) using LPLDKDYYVVREPGQ as substrate by beta-countiing analysis in presence of 33P-gamma-ATP	B	BAO_0000357	single protein format	Homo sapiens	None	None	None	None	CHEMBL2971	Tyrosine-protein kinase JAK2	Homo sapiens	SINGLE PROTEIN	CHEMBL3400063	1	Scientific Literature	Bioorg. Med. Chem.	2015	None
CHEMBL1650729		0	393.22	0	3.12	9j	Cc1cc(Nc2nc(N[C@@H](C)c3ncc(F)cn3)ncc2Br)n[nH]1	IC50	'='	10.0	nM	8.00			UO_0000065	20.34	0.46	4.88	7.67	False	CHEMBL1656589	Inhibition of JAK2 using 5 mM of ATP	B	BAO_0000357	single protein format	None	None	None	None	None	CHEMBL2971	Tyrosine-protein kinase JAK2	Homo sapiens	SINGLE PROTEIN	CHEMBL1649076	1	Scientific Literature	J. Med. Chem.	2011	None
CHEMBL3403549		0	405.77	0	4.19	22	NC(=O)c1cc(-c2ncnc3[nH]ccc23)cn1-c1cc(C(F)(F)F)ccc1Cl	IC50	'='	1.0	nM	9.00			UO_0000065	22.18	0.44	4.81	10.05	False	CHEMBL3404501	Inhibition of recombinant epitope-tagged JAK2 (808 to 1132) (unknown origin) using LPLDKDYYVVREPGQ as substrate by beta-countiing analysis in presence of 33P-gamma-ATP	B	BAO_0000357	single protein format	Homo sapiens	None	None	None	None	CHEMBL2971	Tyrosine-protein kinase JAK2	Homo sapiens	SINGLE PROTEIN	CHEMBL3400063	1	Scientific Literature	Bioorg. Med. Chem.	2015	None
CHEMBL3402476		0	284.75	0	3.68	2	Cc1ccc(Cl)cc1-c1ccc(-c2ccnc(N)n2)[nH]1	IC50	'='	972.0	nM	6.01			UO_0000065	21.11	0.41	2.33	8.90	False	CHEMBL3404501	Inhibition of recombinant epitope-tagged JAK2 (808 to 1132) (unknown origin) using LPLDKDYYVVREPGQ as substrate by beta-countiing analysis in presence of 33P-gamma-ATP	B	BAO_0000357	single protein format	Homo sapiens	None	None	None	None	CHEMBL2971	Tyrosine-protein kinase JAK2	Homo sapiens	SINGLE PROTEIN	CHEMBL3400063	1	Scientific Literature	Bioorg. Med. Chem.	2015	None
CHEMBL3330104		0	327.78	0	2.78	1	Cc1ccc(Cl)cc1-c1[nH]c(-c2ccnc(N)n2)cc1C(N)=O	IC50	'='	20.0	nM	7.70			UO_0000065	23.49	0.46	4.92	6.96	False	CHEMBL3404501	Inhibition of recombinant epitope-tagged JAK2 (808 to 1132) (unknown origin) using LPLDKDYYVVREPGQ as substrate by beta-countiing analysis in presence of 33P-gamma-ATP	B	BAO_0000357	single protein format	Homo sapiens	None	None	None	None	CHEMBL2971	Tyrosine-protein kinase JAK2	Homo sapiens	SINGLE PROTEIN	CHEMBL3400063	1	Scientific Literature	Bioorg. Med. Chem.	2015	None
CHEMBL1650697		0	332.32	0	2.49	9c	Cc1cc(Nc2nc(N[C@@H](C)c3ncc(F)cn3)ncc2F)n[nH]1	IC50	'<'	3.0	nM				UO_0000065					False	CHEMBL1656588	Inhibition of JAK2 using Km ATP concentration	B	BAO_0000357	single protein format	None	None	None	None	None	CHEMBL2971	Tyrosine-protein kinase JAK2	Homo sapiens	SINGLE PROTEIN	CHEMBL1649076	1	Scientific Literature	J. Med. Chem.	2011	None
CHEMBL1650732		0	399.43	0	2.19	16a	Cc1cc(Nc2cc(N3CCOCC3)nc(N[C@@H](C)c3ncc(F)cn3)n2)n[nH]1	IC50	'<'	3.0	nM				UO_0000065					False	CHEMBL1656588	Inhibition of JAK2 using Km ATP concentration	B	BAO_0000357	single protein format	None	None	None	None	None	CHEMBL2971	Tyrosine-protein kinase JAK2	Homo sapiens	SINGLE PROTEIN	CHEMBL1649076	1	Scientific Literature	J. Med. Chem.	2011	None
CHEMBL1650698		0	358.36	0	3.06	9d	C[C@H](Nc1ncc(F)c(Nc2cc(C3CC3)[nH]n2)n1)c1ncc(F)cn1	IC50						Not Determined						False	CHEMBL1656589	Inhibition of JAK2 using 5 mM of ATP	B	BAO_0000357	single protein format	None	None	None	None	None	CHEMBL2971	Tyrosine-protein kinase JAK2	Homo sapiens	SINGLE PROTEIN	CHEMBL1649076	1	Scientific Literature	J. Med. Chem.	2011	None
CHEMBL1650724		0	374.81	0	3.58	9b	C[C@H](Nc1ncc(Cl)c(Nc2cc(C3CC3)[nH]n2)n1)c1ncc(F)cn1	IC50						Not Determined						False	CHEMBL1656589	Inhibition of JAK2 using 5 mM of ATP	B	BAO_0000357	single protein format	None	None	None	None	None	CHEMBL2971	Tyrosine-protein kinase JAK2	Homo sapiens	SINGLE PROTEIN	CHEMBL1649076	1	Scientific Literature	J. Med. Chem.	2011	None
CHEMBL1641774		0	367.84	0	4.54	5p	COc1cc2ncnc(Nc3cccc4ccccc34)c2cc1OC.Cl	Inhibition						Active						False	CHEMBL1646047	Inhibition of human JAK2-mediated IL6-induced Stat3-STAT3-dependent luciferase activity in human HT-29 cells at 5 to 20 uM by Western blotting	B	BAO_0000219	cell-based format	Homo sapiens	None	None	HT-29	None	CHEMBL2971	Tyrosine-protein kinase JAK2	Homo sapiens	SINGLE PROTEIN	CHEMBL1641459	1	Scientific Literature	Bioorg. Med. Chem.	2011	CHEMBL3307768
CHEMBL1650730		0	377.82	0	2.76	9k	C[C@H](Nc1ncc(Cl)c(Nc2cc(N(C)C)[nH]n2)n1)c1ncc(F)cn1	IC50	'='	488.0	nM	6.31			UO_0000065	16.71	0.33	3.55	5.87	False	CHEMBL1656589	Inhibition of JAK2 using 5 mM of ATP	B	BAO_0000357	single protein format	None	None	None	None	None	CHEMBL2971	Tyrosine-protein kinase JAK2	Homo sapiens	SINGLE PROTEIN	CHEMBL1649076	1	Scientific Literature	J. Med. Chem.	2011	None
CHEMBL1078689		0	439.54	0	3.09	17	CS(=O)(=O)Nc1ccc(-c2ccnc(Nc3ccc(CN4CCOCC4)cc3)n2)cc1	IC50	'='	9.0	nM	8.05			UO_0000065	18.30	0.35	4.96	8.34	False	CHEMBL1107753	Inhibition of GST-tagged JAK2 kinase	B	BAO_0000357	single protein format	None	None	None	None	None	CHEMBL2971	Tyrosine-protein kinase JAK2	Homo sapiens	SINGLE PROTEIN	CHEMBL1154287	1	Scientific Literature	Bioorg. Med. Chem. Lett.	2009	None
CHEMBL3747681		0	357.85	0	3.31	20	COc1ccc(-c2nc3c(NCC4CCNC4)c(Cl)cnc3[nH]2)cc1	IC50	'='	13900.0	nM	4.86			UO_0000065	13.57	0.27	1.55	6.49	False	CHEMBL3751000	Inhibition of N-terminal GST-fused recombinant JAK2 (831 to 1132 residues) (unknown origin) expressed in insect cells using 5FAM-GEEPLYWSFPAKKK-NH2 as substrate by microfluidic capillary electrophoresis method	B	BAO_0000219	cell-based format	Homo sapiens	None	None	None	None	CHEMBL2971	Tyrosine-protein kinase JAK2	Homo sapiens	SINGLE PROTEIN	CHEMBL3745697	1	Scientific Literature	Bioorg. Med. Chem. Lett.	2016	None
CHEMBL524195		0	444.26	0	4.01	8	CCOC(=O)c1cn(-c2c(F)c(F)c(C#N)c(F)c2F)c2c(F)c(F)c(F)cc2c1=O	Activity						Not Active						False	CHEMBL1020098	Inhibition of JAK2 at 10 uM	B	BAO_0000357	single protein format	None	None	None	None	None	CHEMBL2971	Tyrosine-protein kinase JAK2	Homo sapiens	SINGLE PROTEIN	CHEMBL1155075	1	Scientific Literature	J. Med. Chem.	2008	None
CHEMBL1077431		0	376.46	0	4.05	6	Cc1cc(-c2ccnc(Nc3ccc(N4CCOCC4)cc3)n2)cc(C)c1O	IC50	'='	88.0	nM	7.06			UO_0000065	18.74	0.34	3.01	10.01	False	CHEMBL1107753	Inhibition of GST-tagged JAK2 kinase	B	BAO_0000357	single protein format	None	None	None	None	None	CHEMBL2971	Tyrosine-protein kinase JAK2	Homo sapiens	SINGLE PROTEIN	CHEMBL1154287	1	Scientific Literature	Bioorg. Med. Chem. Lett.	2009	None
CHEMBL1078159		0	414.47	0	2.98	24	N#CCNC(=O)c1cccc(-c2ccnc(Nc3ccc(N4CCOCC4)cc3)n2)c1	IC50	'='	545.0	nM	6.26			UO_0000065	15.11	0.28	3.28	6.07	False	CHEMBL1107753	Inhibition of GST-tagged JAK2 kinase	B	BAO_0000357	single protein format	None	None	None	None	None	CHEMBL2971	Tyrosine-protein kinase JAK2	Homo sapiens	SINGLE PROTEIN	CHEMBL1154287	1	Scientific Literature	Bioorg. Med. Chem. Lett.	2009	None
CHEMBL1365696		0	423.54	0	3.96	SID864233	CCC(C)[C@@H](NC(=O)OC(C)(C)C)c1nnc(S(=O)(=O)Cc2cccc(C)c2)o1	Activity	'='	0.2402	um			Active	UO_0000017					False	CHEMBL1738021	PUBCHEM_BIOASSAY: Late stage results from the probe development effort to identify inhibitors of the Janus kinase 2 mutant JAK2V617F. (Class of assay: screening) [Related pubchem assays (depositor defined):AID1446, AID1486, AID1520, AID1521, AID1691, AID1699, AID1797] Panel member name: irf1 Inhibition (Ba/F3 cells)	U	BAO_0000219	cell-based format	None	None	None	BaF3	None	CHEMBL2971	Tyrosine-protein kinase JAK2	Homo sapiens	SINGLE PROTEIN	CHEMBL1201862	7	PubChem BioAssays			CHEMBL3307634
CHEMBL1459746		0	395.46	0	3.49	SID24836573	CCN1C/C(=C/c2ccc(OC)c(O)c2)C(=O)/C(=C/c2ccc(OC)c(O)c2)C1	Activity	'='	2.361	um			Active	UO_0000017					False	CHEMBL1738021	PUBCHEM_BIOASSAY: Late stage results from the probe development effort to identify inhibitors of the Janus kinase 2 mutant JAK2V617F. (Class of assay: screening) [Related pubchem assays (depositor defined):AID1446, AID1486, AID1520, AID1521, AID1691, AID1699, AID1797] Panel member name: irf1 Inhibition (Ba/F3 cells)	U	BAO_0000219	cell-based format	None	None	None	BaF3	None	CHEMBL2971	Tyrosine-protein kinase JAK2	Homo sapiens	SINGLE PROTEIN	CHEMBL1201862	7	PubChem BioAssays			CHEMBL3307634
CHEMBL1650697		0	332.32	0	2.49	9c	Cc1cc(Nc2nc(N[C@@H](C)c3ncc(F)cn3)ncc2F)n[nH]1	IC50	'='	5.0	nM	8.30			UO_0000065	24.98	0.47	5.81	7.96	False	CHEMBL1656589	Inhibition of JAK2 using 5 mM of ATP	B	BAO_0000357	single protein format	None	None	None	None	None	CHEMBL2971	Tyrosine-protein kinase JAK2	Homo sapiens	SINGLE PROTEIN	CHEMBL1649076	1	Scientific Literature	J. Med. Chem.	2011	None
CHEMBL1934353		0	568.10	1	3.85	14b	CN(c1ccccc1-c1cc(Cl)c2cnc(Nc3ccc(C4CCN(CC(N)=O)CC4)cc3)nn12)S(C)(=O)=O	IC50	'='	2.5	nM	8.60			UO_0000065	15.14	0.30	4.75	6.83	False	CHEMBL1936085	Inhibition of human recombinant JAK2 expressed in baculovirus expression system after 20 mins by time resolved fluorescence assay	B	BAO_0000019	assay format	Homo sapiens	None	None	None	None	CHEMBL2971	Tyrosine-protein kinase JAK2	Homo sapiens	SINGLE PROTEIN	CHEMBL1932974	1	Scientific Literature	Bioorg. Med. Chem. Lett.	2012	None
CHEMBL1934341		0	456.55	0	3.30	3g	NC(=O)CN1CCC(c2ccc(Nc3ncc4ccc(-c5cccc(CO)c5)n4n3)cc2)CC1	IC50	'='	27.0	nM	7.57			UO_0000065	16.58	0.30	4.27	6.96	False	CHEMBL1936009	Inhibition of JAK2 in GM-CSF-stimulated human TF1 cells preincubated for 1 hr prior to challenge	B	BAO_0000219	cell-based format	Homo sapiens	None	None	TF-1	None	CHEMBL2971	Tyrosine-protein kinase JAK2	Homo sapiens	SINGLE PROTEIN	CHEMBL1932974	1	Scientific Literature	Bioorg. Med. Chem. Lett.	2012	CHEMBL3307972
CHEMBL1934352		0	547.69	1	3.51	14a	Cc1cc(-c2ccccc2N(C)S(C)(=O)=O)n2nc(Nc3ccc(C4CCN(CC(N)=O)CC4)cc3)ncc12	IC50	'='	39.0	nM	7.41			UO_0000065	13.53	0.26	3.90	5.88	False	CHEMBL1936009	Inhibition of JAK2 in GM-CSF-stimulated human TF1 cells preincubated for 1 hr prior to challenge	B	BAO_0000219	cell-based format	Homo sapiens	None	None	TF-1	None	CHEMBL2971	Tyrosine-protein kinase JAK2	Homo sapiens	SINGLE PROTEIN	CHEMBL1932974	1	Scientific Literature	Bioorg. Med. Chem. Lett.	2012	CHEMBL3307972
CHEMBL3314275		0	556.43	1	3.15	17	CSc1nccc(-c2c(-c3ccc(F)cc3)nc3nc(-c4cn(CCP(=O)([O-])[O-])nn4)ccn23)n1.[Na+].[Na+]	IC50	'>'	100000.0	nM				UO_0000065					False	CHEMBL3363474	Inhibition of JAK2 (unknown origin) by radiometric assay	B	BAO_0000357	single protein format	Homo sapiens	None	None	None	None	CHEMBL2971	Tyrosine-protein kinase JAK2	Homo sapiens	SINGLE PROTEIN	CHEMBL3352554	1	Scientific Literature	Bioorg. Med. Chem. Lett.	2014	None
CHEMBL3314281		0	347.35	0	3.94	25	O=c1cc(-c2[nH]c(-c3ccc(O)cc3)nc2-c2ccc(F)cc2)cc[nH]1	IC50	'='	911.0	nM	6.04			UO_0000065	17.39	0.32	2.10	7.39	False	CHEMBL3363474	Inhibition of JAK2 (unknown origin) by radiometric assay	B	BAO_0000357	single protein format	Homo sapiens	None	None	None	None	CHEMBL2971	Tyrosine-protein kinase JAK2	Homo sapiens	SINGLE PROTEIN	CHEMBL3352554	1	Scientific Literature	Bioorg. Med. Chem. Lett.	2014	None
CHEMBL3330125		0	381.75	0	3.49	28	NC(=O)c1cc(-c2ccnc(N)n2)[nH]c1-c1cc(C(F)(F)F)ccc1Cl	IC50	'='	8.0	nM	8.10			UO_0000065	21.21	0.43	4.61	7.32	False	CHEMBL3374493	Inhibition of recombinant human JAK2 (808-1132 residues) using LPLDKDYYVVREPGQ as substrate by radiometric assay in presence of [33P]-gamma-ATP	B	BAO_0000357	single protein format	Homo sapiens	None	None	None	None	CHEMBL2971	Tyrosine-protein kinase JAK2	Homo sapiens	SINGLE PROTEIN	CHEMBL3352511	1	Scientific Literature	Bioorg. Med. Chem.	2014	None
CHEMBL3330118		0	341.80	0	3.24	21	CNc1nccc(-c2cc(C(N)=O)c(-c3cc(Cl)ccc3C)[nH]2)n1	IC50	'='	43.0	nM	7.37			UO_0000065	21.55	0.42	4.13	7.62	False	CHEMBL3374493	Inhibition of recombinant human JAK2 (808-1132 residues) using LPLDKDYYVVREPGQ as substrate by radiometric assay in presence of [33P]-gamma-ATP	B	BAO_0000357	single protein format	Homo sapiens	None	None	None	None	CHEMBL2971	Tyrosine-protein kinase JAK2	Homo sapiens	SINGLE PROTEIN	CHEMBL3352511	1	Scientific Literature	Bioorg. Med. Chem.	2014	None
CHEMBL1076700		0	563.65	2	5.34	17	Cc1cc(Nc2nc3cccc(-c4cc(F)c(CN5CCOCC5)c(F)c4)c3o2)ccc1C(=O)NCCCN(C)C	IC50	'='	5.0	nM	8.30			UO_0000065	14.73	0.28	2.96	10.02	False	CHEMBL1102770	Inhibition of GST-tagged JAK2 assessed as inhibition of biotinylated JAK3tide peptide phosphorylation after 60 mins by caliper mobility shift assay	B	BAO_0000357	single protein format	None	None	None	None	None	CHEMBL2971	Tyrosine-protein kinase JAK2	Homo sapiens	SINGLE PROTEIN	CHEMBL1154949	1	Scientific Literature	Bioorg. Med. Chem. Lett.	2010	None
CHEMBL1080332		0	403.35	0	2.66	6h	N#Cc1ccc2ncn(-c3ncc4[nH]c(=O)n(Cc5cccc(F)c5F)c4n3)c2c1	IC50	'='	270.0	nM	6.57			UO_0000065	16.29	0.30	3.91	6.25	False	CHEMBL1102456	Inhibition of human JAK2 (532-1132) by time resolved fluorescence assay	B	BAO_0000357	single protein format	Homo sapiens	None	None	None	None	CHEMBL2971	Tyrosine-protein kinase JAK2	Homo sapiens	SINGLE PROTEIN	CHEMBL1154364	1	Scientific Literature	Bioorg. Med. Chem. Lett.	2009	None
CHEMBL1080333		0	396.33	0	2.92	6i	O=c1[nH]c2cnc(-n3cnc4ccc(F)cc43)nc2n1Cc1c(F)cccc1F	IC50	'='	320.0	nM	6.50			UO_0000065	16.39	0.31	3.57	7.98	False	CHEMBL1102456	Inhibition of human JAK2 (532-1132) by time resolved fluorescence assay	B	BAO_0000357	single protein format	Homo sapiens	None	None	None	None	CHEMBL2971	Tyrosine-protein kinase JAK2	Homo sapiens	SINGLE PROTEIN	CHEMBL1154364	1	Scientific Literature	Bioorg. Med. Chem. Lett.	2009	None
CHEMBL1079524		0	436.26	0	3.69	6k	N#Cc1ccc2ncn(-c3ncc4[nH]c(=O)n(Cc5c(Cl)cccc5Cl)c4n3)c2c1	IC50	'='	1550.0	nM	5.81			UO_0000065	13.32	0.26	2.12	5.52	False	CHEMBL1102456	Inhibition of human JAK2 (532-1132) by time resolved fluorescence assay	B	BAO_0000357	single protein format	Homo sapiens	None	None	None	None	CHEMBL2971	Tyrosine-protein kinase JAK2	Homo sapiens	SINGLE PROTEIN	CHEMBL1154364	1	Scientific Literature	Bioorg. Med. Chem. Lett.	2009	None
CHEMBL1076221		0	418.84	0	3.48	21d	O=c1[nH]c2cnc(-n3cnc4ccccc43)nc2n1C1CCOc2ccc(Cl)cc21	IC50	'='	500.0	nM	6.30			UO_0000065	15.04	0.29	2.82	6.95	False	CHEMBL1102456	Inhibition of human JAK2 (532-1132) by time resolved fluorescence assay	B	BAO_0000357	single protein format	Homo sapiens	None	None	None	None	CHEMBL2971	Tyrosine-protein kinase JAK2	Homo sapiens	SINGLE PROTEIN	CHEMBL1154364	1	Scientific Literature	Bioorg. Med. Chem. Lett.	2009	None
CHEMBL462132		0	439.85	1	5.63	22	Cc1ncc(NC(=O)c2cc(NC(=O)c3cccc(C(F)(F)F)c3)ccc2Cl)s1	Activity	'='	112.0	%				UO_0000187					False	CHEMBL980935	Inhibition of JAK2 assessed as residual enzyme activity at 1 uM	B	BAO_0000357	single protein format	None	None	None	None	None	CHEMBL2971	Tyrosine-protein kinase JAK2	Homo sapiens	SINGLE PROTEIN	CHEMBL1139407	1	Scientific Literature	Bioorg. Med. Chem. Lett.	2008	None
CHEMBL1789941	RUXOLITINIB	4	306.37	0	3.47	Ruxolitinib	N#CC[C@H](C1CCCC1)n1cc(-c2ncnc3[nH]ccc23)cn1	IC50	'='	6.85	nM	8.16			UO_0000065	26.65	0.48	4.69	9.82	False	CHEMBL2186603	Inhibition of JAK2 in human TF1 cells assessed as reduction in STAT5 phosphorylation incubated for 30 mins in presence of human recombinant EPO	B	BAO_0000219	cell-based format	Homo sapiens	None	None	TF-1	None	CHEMBL2971	Tyrosine-protein kinase JAK2	Homo sapiens	SINGLE PROTEIN	CHEMBL2176876	1	Scientific Literature	J. Med. Chem.	2012	CHEMBL3307972
CHEMBL1258913		0	544.68	1	4.28	38	O=C(Nc1n[nH]c2cc(C(=O)N[C@H](CN3CCCC3)c3ccccc3)sc12)c1ccc(N2CCOCC2)cc1	IC50	'='	1721.0	nM	5.76			UO_0000065	10.58	0.20	1.48	5.62	False	CHEMBL1260175	Inhibition of JAK2	B	BAO_0000357	single protein format	None	None	None	None	None	CHEMBL2971	Tyrosine-protein kinase JAK2	Homo sapiens	SINGLE PROTEIN	CHEMBL1255180	1	Scientific Literature	Bioorg. Med. Chem.	2010	None
CHEMBL1270399		0	438.56	0	3.80	25	Cc1cn2c(-c3cn[nH]c3)cnc2c(Nc2cc([C@@H](C)N3C[C@H](C)O[C@H](C)C3)ns2)n1	IC50	'>'	10.0	nM				UO_0000065					False	CHEMBL1272516	Inhibition of JAK2	B	BAO_0000357	single protein format	None	None	None	None	None	CHEMBL2971	Tyrosine-protein kinase JAK2	Homo sapiens	SINGLE PROTEIN	CHEMBL1268847	1	Scientific Literature	Bioorg. Med. Chem. Lett.	2010	None
CHEMBL1233882		0	304.36	0	3.20	PP102	CC(C)n1nc(-c2ccc3ncccc3c2)c2c(N)ncnc21	Inhibition	'='	4.0	%				UO_0000187					False	CHEMBL1244190	Inhibition of JAK2 JH1/JH2 domain V617F mutant at 1 uM after 60 mins by FRET assay in presence of 100 uM ATP	B	BAO_0000019	assay format	Homo sapiens	None	None	None	None	CHEMBL2971	Tyrosine-protein kinase JAK2	Homo sapiens	SINGLE PROTEIN	CHEMBL1240340	1	Scientific Literature	Nat. Chem. Biol.	2008	None
CHEMBL1650727		0	349.76	0	2.97	9h	Cc1cc(Nc2nc(O[C@H](C)c3ncc(F)cn3)ncc2Cl)n[nH]1	IC50	'='	346.0	nM	6.46			UO_0000065	18.47	0.37	3.49	6.37	False	CHEMBL1656588	Inhibition of JAK2 using Km ATP concentration	B	BAO_0000357	single protein format	None	None	None	None	None	CHEMBL2971	Tyrosine-protein kinase JAK2	Homo sapiens	SINGLE PROTEIN	CHEMBL1649076	1	Scientific Literature	J. Med. Chem.	2011	None
CHEMBL505187	GSK-718429A	0	528.62	2	7.34	GSK718429A	CCn1cc(-c2ccnc3[nH]ccc23)c(-c2cccc(NC(=O)Nc3ccc(OCc4ccccc4)cc3)c2)n1	Inhibition	'='	-0.01	%				UO_0000187					False	CHEMBL1962118	GSK_PKIS: JAK2 mean inhibition at 0.1 uM [Nanosyn]	B	BAO_0000357	single protein format	None	None	None	None	None	CHEMBL2971	Tyrosine-protein kinase JAK2	Homo sapiens	SINGLE PROTEIN	CHEMBL1961873	16	GSK Published Kinase Inhibitor Set			None
CHEMBL352222		0	394.17	0	3.09	SB-358518	O=C1NC(=O)C(c2cccc([N+](=O)[O-])c2)=C1Nc1cc(Cl)c(O)c(Cl)c1	Inhibition	'='	0.39	%				UO_0000187					False	CHEMBL1962118	GSK_PKIS: JAK2 mean inhibition at 0.1 uM [Nanosyn]	B	BAO_0000357	single protein format	None	None	None	None	None	CHEMBL2971	Tyrosine-protein kinase JAK2	Homo sapiens	SINGLE PROTEIN	CHEMBL1961873	16	GSK Published Kinase Inhibitor Set			None
CHEMBL1835149		0	414.39	0	3.96	61	NC(=O)c1cnc(N[C@H](C2CC2)C(F)(F)F)c2c1[nH]c1cc(-c3cn[nH]c3)ccc12	IC50	'='	32.0	nM	7.50			UO_0000065	18.09	0.34	3.53	6.66	False	CHEMBL1840130	Inhibition of JAK2-mediated STAT5 phosphorylation in human HEL 92.1.7 irf1-bla cells	B	BAO_0000219	cell-based format	None	None	None	HEL	None	CHEMBL2971	Tyrosine-protein kinase JAK2	Homo sapiens	SINGLE PROTEIN	CHEMBL1833803	1	Scientific Literature	J. Med. Chem.	2011	CHEMBL3308090
CHEMBL514409	HESPERADIN	0	516.67	2	5.37	7	CCS(=O)(=O)Nc1ccc2c(c1)/C(=C(/Nc1ccc(CN3CCCCC3)cc1)c1ccccc1)C(=O)N2	Activity	'='	0.1	%				UO_0000187					False	CHEMBL1025741	Binding affinity to human JAK2 at 10 uM relative to control	B	BAO_0000357	single protein format	Homo sapiens	None	None	None	None	CHEMBL2971	Tyrosine-protein kinase JAK2	Homo sapiens	SINGLE PROTEIN	CHEMBL1151712	1	Scientific Literature	J. Med. Chem.	2008	None
CHEMBL599912		0	312.38	0	4.33	13ac	Nc1ccc(C2Nc3ccccc3-c3ccnc4[nH]cc2c34)cc1	IC50						Not Determined						False	CHEMBL1049518	Inhibition of JAK2 in granulocyte macrophage colony stimulating factor-stimulated human TF1 cells assessed as phosphorylation of STAT5	B	BAO_0000219	cell-based format	Homo sapiens	None	None	TF-1	None	CHEMBL2971	Tyrosine-protein kinase JAK2	Homo sapiens	SINGLE PROTEIN	CHEMBL1153158	1	Scientific Literature	Bioorg. Med. Chem. Lett.	2010	CHEMBL3307972
CHEMBL601268		0	324.34	0	3.69	20c	O=C1c2ccccc2C2c3c[nH]c4ncnc(c34)-c3ccccc3N12	IC50						Not Determined						False	CHEMBL1049518	Inhibition of JAK2 in granulocyte macrophage colony stimulating factor-stimulated human TF1 cells assessed as phosphorylation of STAT5	B	BAO_0000219	cell-based format	Homo sapiens	None	None	TF-1	None	CHEMBL2971	Tyrosine-protein kinase JAK2	Homo sapiens	SINGLE PROTEIN	CHEMBL1153158	1	Scientific Literature	Bioorg. Med. Chem. Lett.	2010	CHEMBL3307972
CHEMBL1557820		0	346.83	0	3.47	SID3712447	Clc1ccc(-n2nnnc2Sc2ncnc3sccc23)cc1	Activity	'='	1.185	um			Active	UO_0000017					False	CHEMBL1738021	PUBCHEM_BIOASSAY: Late stage results from the probe development effort to identify inhibitors of the Janus kinase 2 mutant JAK2V617F. (Class of assay: screening) [Related pubchem assays (depositor defined):AID1446, AID1486, AID1520, AID1521, AID1691, AID1699, AID1797] Panel member name: irf1 Inhibition (Ba/F3 cells)	U	BAO_0000219	cell-based format	None	None	None	BaF3	None	CHEMBL2971	Tyrosine-protein kinase JAK2	Homo sapiens	SINGLE PROTEIN	CHEMBL1201862	7	PubChem BioAssays			CHEMBL3307634
CHEMBL31965	CANERTINIB	3	485.95	0	4.39	CI-1033	C=CC(=O)Nc1cc2c(Nc3ccc(F)c(Cl)c3)ncnc2cc1OCCCN1CCOCC1	Kd	'>'	10000.0	nM				UO_0000065					True	CHEMBL1063801	Binding constant for JAK2(Kin.Dom.2/JH1 - catalytic) kinase domain	B	BAO_0000357	single protein format	Homo sapiens	None	None	None	None	CHEMBL2971	Tyrosine-protein kinase JAK2	Homo sapiens	SINGLE PROTEIN	CHEMBL1150977	1	Scientific Literature	Nat. Biotechnol.	2008	None
CHEMBL91829	RUBOXISTAURIN	3	468.56	0	3.51	LY-333531	CN(C)C[C@@H]1CCn2cc(c3ccccc32)C2=C(C(=O)NC2=O)c2cn(c3ccccc23)CCO1	Kd	'>'	10000.0	nM				UO_0000065					True	CHEMBL1063801	Binding constant for JAK2(Kin.Dom.2/JH1 - catalytic) kinase domain	B	BAO_0000357	single protein format	Homo sapiens	None	None	None	None	CHEMBL2971	Tyrosine-protein kinase JAK2	Homo sapiens	SINGLE PROTEIN	CHEMBL1150977	1	Scientific Literature	Nat. Biotechnol.	2008	None
CHEMBL573339	PI-103	0	348.36	0	2.98	PI-103	Oc1cccc(-c2nc(N3CCOCC3)c3oc4ncccc4c3n2)c1	Kd	'>'	10000.0	nM				UO_0000065					True	CHEMBL1063801	Binding constant for JAK2(Kin.Dom.2/JH1 - catalytic) kinase domain	B	BAO_0000357	single protein format	Homo sapiens	None	None	None	None	CHEMBL2971	Tyrosine-protein kinase JAK2	Homo sapiens	SINGLE PROTEIN	CHEMBL1150977	1	Scientific Literature	Nat. Biotechnol.	2008	None
CHEMBL101253	VATALANIB	3	346.82	1	5.01	PTK-787	Clc1ccc(Nc2nnc(Cc3ccncc3)c3ccccc23)cc1	Kd	'>'	10000.0	nM				UO_0000065					True	CHEMBL1063801	Binding constant for JAK2(Kin.Dom.2/JH1 - catalytic) kinase domain	B	BAO_0000357	single protein format	Homo sapiens	None	None	None	None	CHEMBL2971	Tyrosine-protein kinase JAK2	Homo sapiens	SINGLE PROTEIN	CHEMBL1150977	1	Scientific Literature	Nat. Biotechnol.	2008	None
CHEMBL1336	SORAFENIB	4	464.83	1	5.55	Sorafenib	CNC(=O)c1cc(Oc2ccc(NC(=O)Nc3ccc(Cl)c(C(F)(F)F)c3)cc2)ccn1	Kd	'>'	10000.0	nM				UO_0000065					True	CHEMBL1063801	Binding constant for JAK2(Kin.Dom.2/JH1 - catalytic) kinase domain	B	BAO_0000357	single protein format	Homo sapiens	None	None	None	None	CHEMBL2971	Tyrosine-protein kinase JAK2	Homo sapiens	SINGLE PROTEIN	CHEMBL1150977	1	Scientific Literature	Nat. Biotechnol.	2008	None
CHEMBL513330	GW781673X	0	336.79	0	3.45	GW781673X	Clc1ccc(CNc2nccc(-c3cnn4ncccc34)n2)cc1	Inhibition	'='	3.6	%				UO_0000187					False	CHEMBL1962119	GSK_PKIS: JAK2 mean inhibition at 1 uM [Nanosyn]	B	BAO_0000357	single protein format	None	None	None	None	None	CHEMBL2971	Tyrosine-protein kinase JAK2	Homo sapiens	SINGLE PROTEIN	CHEMBL1961873	16	GSK Published Kinase Inhibitor Set			None
CHEMBL374453	GSK-299115A	0	415.28	0	4.39	GSK299115A	CC1=C(C(=O)Nc2ccc3[nH]ncc3c2)C(c2ccc(Cl)c(Cl)c2)CC(=O)N1	Inhibition	'='	23.52	%				UO_0000187					False	CHEMBL1962119	GSK_PKIS: JAK2 mean inhibition at 1 uM [Nanosyn]	B	BAO_0000357	single protein format	None	None	None	None	None	CHEMBL2971	Tyrosine-protein kinase JAK2	Homo sapiens	SINGLE PROTEIN	CHEMBL1961873	16	GSK Published Kinase Inhibitor Set			None
CHEMBL1448	NICLOSAMIDE	4	327.12	0	3.86	SID26747596	O=C(Nc1ccc([N+](=O)[O-])cc1Cl)c1cc(Cl)ccc1O	IC50	'='	10000.0	nM	5.00			UO_0000065	15.28	0.33	1.14	5.41	False	CHEMBL1696959	Inhibition of JAK2	B	BAO_0000357	single protein format	None	None	None	None	None	CHEMBL2971	Tyrosine-protein kinase JAK2	Homo sapiens	SINGLE PROTEIN	CHEMBL1687697	1	Scientific Literature	ACS Med. Chem. Lett.	2010	None
CHEMBL1909347		0	546.38	0	3.37	SB-732881-H	CN1CCC(C(=O)Nc2n[nH]c3nc(-c4ccc(O)cc4)c(Br)cc23)CC1.O=C(O)/C=C\C(=O)O	Inhibition	'='	-0.3	%				UO_0000187					False	CHEMBL1962118	GSK_PKIS: JAK2 mean inhibition at 0.1 uM [Nanosyn]	B	BAO_0000357	single protein format	None	None	None	None	None	CHEMBL2971	Tyrosine-protein kinase JAK2	Homo sapiens	SINGLE PROTEIN	CHEMBL1961873	16	GSK Published Kinase Inhibitor Set			None
CHEMBL522892	DOVITINIB	3	392.44	0	2.54	CHIR-258/TKI-258	CN1CCN(c2ccc3nc(-c4c(N)c5c(F)cccc5[nH]c4=O)[nH]c3c2)CC1	Kd	'='	130.0	nM	6.89			UO_0000065	17.55	0.32	4.35	7.32	False	CHEMBL1908670	Binding constant for JAK2(JH1domain-catalytic) kinase domain	B	BAO_0000357	single protein format	None	None	None	None	None	CHEMBL2971	Tyrosine-protein kinase JAK2	Homo sapiens	SINGLE PROTEIN	CHEMBL1908390	1	Scientific Literature	Nat. Biotechnol.	2011	None
CHEMBL288441	BOSUTINIB	4	530.46	2	5.19	SKI-606	COc1cc(Nc2c(C#N)cnc3cc(OCCCN4CCN(C)CC4)c(OC)cc23)c(Cl)cc1Cl	Kd	'='	1100.0	nM	5.96			UO_0000065	11.23	0.23	0.77	7.19	False	CHEMBL1908670	Binding constant for JAK2(JH1domain-catalytic) kinase domain	B	BAO_0000357	single protein format	None	None	None	None	None	CHEMBL2971	Tyrosine-protein kinase JAK2	Homo sapiens	SINGLE PROTEIN	CHEMBL1908390	1	Scientific Literature	Nat. Biotechnol.	2011	None
CHEMBL525191		0	334.38	0	2.73	GDC-0879	OCCn1cc(-c2ccc3c(c2)CC/C3=N\O)c(-c2ccncc2)n1	Kd	'>'	10000.0	nM				UO_0000065					False	CHEMBL1908670	Binding constant for JAK2(JH1domain-catalytic) kinase domain	B	BAO_0000357	single protein format	None	None	None	None	None	CHEMBL2971	Tyrosine-protein kinase JAK2	Homo sapiens	SINGLE PROTEIN	CHEMBL1908390	1	Scientific Literature	Nat. Biotechnol.	2011	None
CHEMBL1946839		0	354.49	0	4.17	NB4	C/C(=C(/C)c1ccc(CN(C)C)c(O)c1)c1ccc(CN(C)C)c(O)c1	Inhibition	'='	98.41	%				UO_0000187					False	CHEMBL1947612	Inhibition of Jak2 autophosphorylation at 2.5 uM after 30 mins by Western blot analysis relative to control	B	BAO_0000357	single protein format	None	None	None	None	None	CHEMBL2971	Tyrosine-protein kinase JAK2	Homo sapiens	SINGLE PROTEIN	CHEMBL1944589	1	Scientific Literature	Bioorg. Med. Chem. Lett.	2012	None
CHEMBL462168		0	522.48	2	6.20	7j	COc1cc2nccc(Oc3ccc4c(NC(=O)c5cccc(C(F)(F)F)c5)nn(C)c4c3)c2cc1OC	IC50	'='	25000000.0	nM		Outside typical range		UO_0000065					False	CHEMBL973643	Inhibition of JAK2	B	BAO_0000357	single protein format	None	None	None	None	None	CHEMBL2971	Tyrosine-protein kinase JAK2	Homo sapiens	SINGLE PROTEIN	CHEMBL1157345	1	Scientific Literature	Bioorg. Med. Chem. Lett.	2008	None
CHEMBL3343047		0	377.40	0	3.49	16b	COc1cc(C(=O)Nc2ccc(NC(=O)c3ccccc3)cc2)c(N)cc1O	IC50	'>'	30000.0	nM				UO_0000065					False	CHEMBL3380804	Inhibition of human JAK2 incubated for 20 mins prior to MgCl2 addition measured after 90 mins by mobility shift assay	B	BAO_0000357	single protein format	Homo sapiens	None	None	None	None	CHEMBL2971	Tyrosine-protein kinase JAK2	Homo sapiens	SINGLE PROTEIN	CHEMBL3351874	1	Scientific Literature	Bioorg. Med. Chem.	2014	None
CHEMBL476259	GSK-1326255A	0	517.61	2	5.28	GSK1326255A	CCCN1CCC(c2ccc(Nc3nc(Nc4cc(F)ccc4C(N)=O)c4cc[nH]c4n3)c(OC)c2)CC1	Inhibition	'='	2.85	%				UO_0000187					False	CHEMBL1962119	GSK_PKIS: JAK2 mean inhibition at 1 uM [Nanosyn]	B	BAO_0000357	single protein format	None	None	None	None	None	CHEMBL2971	Tyrosine-protein kinase JAK2	Homo sapiens	SINGLE PROTEIN	CHEMBL1961873	16	GSK Published Kinase Inhibitor Set			None
CHEMBL1946153		0	441.58	1	5.26	28b	CN1C/C=C/CCOc2cccc(c2)-c2cc(N3CCCC3)nc(n2)Nc2cccc(c2)C1	IC50	'>'	10000.0	nM				UO_0000065					False	CHEMBL1948620	Inhibition of recombinant JAK2 using poly(Glu,Ala,Tyr) as substrate after 2 hrs by luminescence assay	B	BAO_0000357	single protein format	None	None	None	None	None	CHEMBL2971	Tyrosine-protein kinase JAK2	Homo sapiens	SINGLE PROTEIN	CHEMBL1944548	1	Scientific Literature	J. Med. Chem.	2012	None
CHEMBL1945565		0	446.55	0	4.68	27d	COCCOc1ccc2cc1CN(C)C/C=C/CCOc1cccc(c1)-c1ccnc(n1)N2	IC50	'='	62.0	nM	7.21			UO_0000065	16.14	0.30	2.53	10.49	False	CHEMBL1948620	Inhibition of recombinant JAK2 using poly(Glu,Ala,Tyr) as substrate after 2 hrs by luminescence assay	B	BAO_0000357	single protein format	None	None	None	None	None	CHEMBL2971	Tyrosine-protein kinase JAK2	Homo sapiens	SINGLE PROTEIN	CHEMBL1944548	1	Scientific Literature	J. Med. Chem.	2012	None
CHEMBL1946151		0	500.60	1	4.52	27u	CN1C/C=C/CCOc2cccc(c2)-c2ccnc(n2)Nc2cc(cc(NC(=O)N3CCOCC3)c2)C1	IC50	'='	44.0	nM	7.36			UO_0000065	14.70	0.27	2.84	8.01	False	CHEMBL1948620	Inhibition of recombinant JAK2 using poly(Glu,Ala,Tyr) as substrate after 2 hrs by luminescence assay	B	BAO_0000357	single protein format	None	None	None	None	None	CHEMBL2971	Tyrosine-protein kinase JAK2	Homo sapiens	SINGLE PROTEIN	CHEMBL1944548	1	Scientific Literature	J. Med. Chem.	2012	None
CHEMBL406845		0	301.78	0	3.48	K00048, AG-1879	CC(C)(C)n1nc(-c2ccc(Cl)cc2)c2c(N)ncnc21	IC50	'>'	50000000.0	nM		Outside typical range		UO_0000065					False	CHEMBL937065	Inhibition of JAK2	B	BAO_0000357	single protein format	None	None	None	None	None	CHEMBL2971	Tyrosine-protein kinase JAK2	Homo sapiens	SINGLE PROTEIN	CHEMBL1145498	1	Scientific Literature	Proc. Natl. Acad. Sci. U.S.A.	2007	None
CHEMBL1081663		0	470.53	0	4.41	12	CN(C)C(=O)c1ccc(Nc2nc3cccc(-c4ccc(C(=O)N5CCOCC5)cc4)c3o2)cc1	IC50	'='	39.0	nM	7.41			UO_0000065	15.75	0.29	3.00	8.43	False	CHEMBL1102770	Inhibition of GST-tagged JAK2 assessed as inhibition of biotinylated JAK3tide peptide phosphorylation after 60 mins by caliper mobility shift assay	B	BAO_0000357	single protein format	None	None	None	None	None	CHEMBL2971	Tyrosine-protein kinase JAK2	Homo sapiens	SINGLE PROTEIN	CHEMBL1154949	1	Scientific Literature	Bioorg. Med. Chem. Lett.	2010	None
CHEMBL1229592		0	494.98	0	4.55	3i	C=CC(=O)Nc1cccc(Oc2nc(Nc3ccc(N4CCN(C)CC4)cc3OC)ncc2Cl)c1	Inhibition						Active						False	CHEMBL1645701	Inhibition of Jak2 transfected with TEL fusion in mouse BA/F3 cells	B	BAO_0000219	cell-based format	None	None	None	BaF3	None	CHEMBL2971	Tyrosine-protein kinase JAK2	Homo sapiens	SINGLE PROTEIN	CHEMBL1641501	1	Scientific Literature	Bioorg. Med. Chem. Lett.	2011	CHEMBL3307634
CHEMBL4112766		0	425.49	0	2.91	BDBM237840	N#C[C@@H]1CN(Cc2cscn2)CC[C@H]1n1cc(C(N)=O)c(Nc2ccc(F)cc2)n1	IC50	'='	37.0	nM	7.43		414944	UO_0000065	17.47	0.34	4.52	6.58	False	CHEMBL3888749	Biochemical HTRF Assay: The ability of compounds to inhibit the activity of JAK1, JAK2, JAK3, and Tyk2 was measured using a recombinant purified GST-tagged catalytic domain for each enzyme (Invitrogen JAK1 #M4290, JAK2 #M4290, JAK3 #M4290, Tyk2 #M4290) in an HTRF format biochemical assay. The reactions employed a common peptide substrate, LCB-EQEDEPEGDYFEWLW-NH2 (in-house). The basic assay protoc…	B	BAO_0000357	single protein format	Homo sapiens	None	None	None	None	CHEMBL2971	Tyrosine-protein kinase JAK2	Homo sapiens	SINGLE PROTEIN	CHEMBL3886818	37	BindingDB Database		2016	None
CHEMBL4110575		0	477.45	0	1.13	BDBM237862	N#C[C@@H]1CS(=O)(=O)C[C@H]1n1cc(C(N)=O)c(Nc2ccc(S(=O)(=O)C(F)(F)F)cc2)n1	IC50	'='	15.0	nM	7.82		414966	UO_0000065	16.39	0.34	6.69	4.74	False	CHEMBL3888749	Biochemical HTRF Assay: The ability of compounds to inhibit the activity of JAK1, JAK2, JAK3, and Tyk2 was measured using a recombinant purified GST-tagged catalytic domain for each enzyme (Invitrogen JAK1 #M4290, JAK2 #M4290, JAK3 #M4290, Tyk2 #M4290) in an HTRF format biochemical assay. The reactions employed a common peptide substrate, LCB-EQEDEPEGDYFEWLW-NH2 (in-house). The basic assay protoc…	B	BAO_0000357	single protein format	Homo sapiens	None	None	None	None	CHEMBL2971	Tyrosine-protein kinase JAK2	Homo sapiens	SINGLE PROTEIN	CHEMBL3886818	37	BindingDB Database		2016	None
CHEMBL3939984		0	345.79	0	2.48	BDBM237870	N#C[C@@H]1CCOC[C@H]1n1cc(C(N)=O)c(Nc2ccc(Cl)cc2)n1	IC50	'='	61.0	nM	7.21		414972	UO_0000065	20.86	0.41	4.73	6.81	False	CHEMBL3888749	Biochemical HTRF Assay: The ability of compounds to inhibit the activity of JAK1, JAK2, JAK3, and Tyk2 was measured using a recombinant purified GST-tagged catalytic domain for each enzyme (Invitrogen JAK1 #M4290, JAK2 #M4290, JAK3 #M4290, Tyk2 #M4290) in an HTRF format biochemical assay. The reactions employed a common peptide substrate, LCB-EQEDEPEGDYFEWLW-NH2 (in-house). The basic assay protoc…	B	BAO_0000357	single protein format	Homo sapiens	None	None	None	None	CHEMBL2971	Tyrosine-protein kinase JAK2	Homo sapiens	SINGLE PROTEIN	CHEMBL3886818	37	BindingDB Database		2016	None
CHEMBL3917134		0	423.45	0	2.75	BDBM237855	Cc1ncoc1CN1CC[C@@H](C#N)[C@H](n2cc(C(N)=O)c(Nc3ccc(F)cc3)n2)C1	IC50	'='	8.0	nM	8.10		414959	UO_0000065	19.12	0.36	5.35	6.43	False	CHEMBL3888749	Biochemical HTRF Assay: The ability of compounds to inhibit the activity of JAK1, JAK2, JAK3, and Tyk2 was measured using a recombinant purified GST-tagged catalytic domain for each enzyme (Invitrogen JAK1 #M4290, JAK2 #M4290, JAK3 #M4290, Tyk2 #M4290) in an HTRF format biochemical assay. The reactions employed a common peptide substrate, LCB-EQEDEPEGDYFEWLW-NH2 (in-house). The basic assay protoc…	B	BAO_0000357	single protein format	Homo sapiens	None	None	None	None	CHEMBL2971	Tyrosine-protein kinase JAK2	Homo sapiens	SINGLE PROTEIN	CHEMBL3886818	37	BindingDB Database		2016	None
CHEMBL4061128		0	336.36	0	1.70	BDBM237900	N#Cc1ccc(Nc2nn([C@H]3COCC[C@@H]3C#N)cc2C(N)=O)cc1	IC50	'='	0.7	nM	9.15		415002	UO_0000065	27.22	0.50	7.45	7.06	False	CHEMBL3888749	Biochemical HTRF Assay: The ability of compounds to inhibit the activity of JAK1, JAK2, JAK3, and Tyk2 was measured using a recombinant purified GST-tagged catalytic domain for each enzyme (Invitrogen JAK1 #M4290, JAK2 #M4290, JAK3 #M4290, Tyk2 #M4290) in an HTRF format biochemical assay. The reactions employed a common peptide substrate, LCB-EQEDEPEGDYFEWLW-NH2 (in-house). The basic assay protoc…	B	BAO_0000357	single protein format	Homo sapiens	None	None	None	None	CHEMBL2971	Tyrosine-protein kinase JAK2	Homo sapiens	SINGLE PROTEIN	CHEMBL3886818	37	BindingDB Database		2016	None
CHEMBL3895755		0	330.32	0	1.36	BDBM237916	N#C[C@H]1COCC[C@@H]1n1cc(C(N)=O)c(Nc2ccnc(F)c2)n1	IC50	'='	14.0	nM	7.85		415009	UO_0000065	23.78	0.45	6.49	6.61	False	CHEMBL3888749	Biochemical HTRF Assay: The ability of compounds to inhibit the activity of JAK1, JAK2, JAK3, and Tyk2 was measured using a recombinant purified GST-tagged catalytic domain for each enzyme (Invitrogen JAK1 #M4290, JAK2 #M4290, JAK3 #M4290, Tyk2 #M4290) in an HTRF format biochemical assay. The reactions employed a common peptide substrate, LCB-EQEDEPEGDYFEWLW-NH2 (in-house). The basic assay protoc…	B	BAO_0000357	single protein format	Homo sapiens	None	None	None	None	CHEMBL2971	Tyrosine-protein kinase JAK2	Homo sapiens	SINGLE PROTEIN	CHEMBL3886818	37	BindingDB Database		2016	None
CHEMBL3894596		0	377.40	0	1.36	BDBM237856	N#C[C@H]1CS(=O)(=O)CC[C@H]1n1cc(C(N)=O)c(Nc2ccc(F)cc2)n1	IC50	'>'	1496.0	nM			415012	UO_0000065					False	CHEMBL3888749	Biochemical HTRF Assay: The ability of compounds to inhibit the activity of JAK1, JAK2, JAK3, and Tyk2 was measured using a recombinant purified GST-tagged catalytic domain for each enzyme (Invitrogen JAK1 #M4290, JAK2 #M4290, JAK3 #M4290, Tyk2 #M4290) in an HTRF format biochemical assay. The reactions employed a common peptide substrate, LCB-EQEDEPEGDYFEWLW-NH2 (in-house). The basic assay protoc…	B	BAO_0000357	single protein format	Homo sapiens	None	None	None	None	CHEMBL2971	Tyrosine-protein kinase JAK2	Homo sapiens	SINGLE PROTEIN	CHEMBL3886818	37	BindingDB Database		2016	None
CHEMBL379218		0	358.45	0	3.88	A-674563	Cc1n[nH]c2ccc(-c3cncc(OC[C@@H](N)Cc4ccccc4)c3)cc12	Kd	'>'	10000.0	nM				UO_0000065					False	CHEMBL1908670	Binding constant for JAK2(JH1domain-catalytic) kinase domain	B	BAO_0000357	single protein format	None	None	None	None	None	CHEMBL2971	Tyrosine-protein kinase JAK2	Homo sapiens	SINGLE PROTEIN	CHEMBL1908390	1	Scientific Literature	Nat. Biotechnol.	2011	None
CHEMBL3894596		0	377.40	0	1.36	BDBM237856	N#C[C@H]1CS(=O)(=O)CC[C@H]1n1cc(C(N)=O)c(Nc2ccc(F)cc2)n1	IC50	'='	112.0	nM	6.95		414960	UO_0000065	18.42	0.37	5.59	5.31	False	CHEMBL3888749	Biochemical HTRF Assay: The ability of compounds to inhibit the activity of JAK1, JAK2, JAK3, and Tyk2 was measured using a recombinant purified GST-tagged catalytic domain for each enzyme (Invitrogen JAK1 #M4290, JAK2 #M4290, JAK3 #M4290, Tyk2 #M4290) in an HTRF format biochemical assay. The reactions employed a common peptide substrate, LCB-EQEDEPEGDYFEWLW-NH2 (in-house). The basic assay protoc…	B	BAO_0000357	single protein format	Homo sapiens	None	None	None	None	CHEMBL2971	Tyrosine-protein kinase JAK2	Homo sapiens	SINGLE PROTEIN	CHEMBL3886818	37	BindingDB Database		2016	None
CHEMBL513909	BI-2536	2	521.67	1	3.56	BI-2536	CC[C@@H]1C(=O)N(C)c2cnc(Nc3ccc(C(=O)NC4CCN(C)CC4)cc3OC)nc2N1C1CCCC1	Kd	'>'	10000.0	nM				UO_0000065					False	CHEMBL1908670	Binding constant for JAK2(JH1domain-catalytic) kinase domain	B	BAO_0000357	single protein format	None	None	None	None	None	CHEMBL2971	Tyrosine-protein kinase JAK2	Homo sapiens	SINGLE PROTEIN	CHEMBL1908390	1	Scientific Literature	Nat. Biotechnol.	2011	None
CHEMBL445813	AT-7519	2	382.25	0	2.45	AT-7519	O=C(NC1CCNCC1)c1n[nH]cc1NC(=O)c1c(Cl)cccc1Cl	Kd	'>'	10000.0	nM				UO_0000065					False	CHEMBL1908670	Binding constant for JAK2(JH1domain-catalytic) kinase domain	B	BAO_0000357	single protein format	None	None	None	None	None	CHEMBL2971	Tyrosine-protein kinase JAK2	Homo sapiens	SINGLE PROTEIN	CHEMBL1908390	1	Scientific Literature	Nat. Biotechnol.	2011	None
CHEMBL3646821		0	519.61	1	4.45	BDBM130267	COc1cccc(-c2cc(C(N)=O)c3[nH]c4cc(C(=O)N5CCN(Cc6cccnc6)CC5)ccc4c3c2)c1	IC50	'='	6.0	nM	8.22		262053	UO_0000065	15.82	0.29	3.77	7.86	False	CHEMBL3706008	Tyrosine Kinase Assay: The assays were performed in V-bottom 384-well plates. The final assay volume was 30 ul prepared from 15 ul additions of enzyme and substrates (fluoresceinated peptide and ATP) and test compounds in assay buffer (100 mM HEPES pH 7.4, 10 mM MgCl2, 25 mM Beta-Glycerolphosphate, 0.015% Brij35 and 4 mM DTT). The reaction was initiated by the combination of JAK2 with substrates …	B	BAO_0000357	single protein format	Homo sapiens	None	None	None	None	CHEMBL2971	Tyrosine-protein kinase JAK2	Homo sapiens	SINGLE PROTEIN	CHEMBL3638719	37	BindingDB Database		2014	None
CHEMBL1945048		0	454.45	1	5.12	26f	O=C(N1C/C=C/CCOc2cccc(c2)-c2ccnc(n2)Nc2cccc(c2)C1)C(F)(F)F	IC50	'>'	10000.0	nM				UO_0000065					False	CHEMBL1948620	Inhibition of recombinant JAK2 using poly(Glu,Ala,Tyr) as substrate after 2 hrs by luminescence assay	B	BAO_0000357	single protein format	None	None	None	None	None	CHEMBL2971	Tyrosine-protein kinase JAK2	Homo sapiens	SINGLE PROTEIN	CHEMBL1944548	1	Scientific Literature	J. Med. Chem.	2012	None
CHEMBL1938642		0	354.44	0	2.48	3	NC(=O)c1cnc(N)c2cc(-c3ccc(N4CCOCC4)cc3)sc12	Ratio IC50	'>'	33.0										False	CHEMBL1941465	Ratio of IC50 for JAK2 in human whole blood to IC50 for JAK2 in human PBMC	B	BAO_0000357	single protein format	Homo sapiens	CHEMBL3638178	Blood	None	None	CHEMBL2971	Tyrosine-protein kinase JAK2	Homo sapiens	SINGLE PROTEIN	CHEMBL1938231	1	Scientific Literature	J. Med. Chem.	2011	None
CHEMBL1944871		0	412.54	1	5.44	26m	C1=C/CN(CC2CC2)Cc2cccc(c2)Nc2nccc(n2)-c2cccc(c2)OCC/1	IC50	'='	1500.0	nM	5.82			UO_0000065	14.12	0.26	0.38	11.58	False	CHEMBL1948620	Inhibition of recombinant JAK2 using poly(Glu,Ala,Tyr) as substrate after 2 hrs by luminescence assay	B	BAO_0000357	single protein format	None	None	None	None	None	CHEMBL2971	Tyrosine-protein kinase JAK2	Homo sapiens	SINGLE PROTEIN	CHEMBL1944548	1	Scientific Literature	J. Med. Chem.	2012	None
CHEMBL1945047		0	402.50	0	4.02	26q	OCCN1C/C=C/CCOc2cccc(c2)-c2ccnc(n2)Nc2cccc(c2)C1	IC50	'='	720.0	nM	6.14			UO_0000065	15.26	0.28	2.12	8.71	False	CHEMBL1948620	Inhibition of recombinant JAK2 using poly(Glu,Ala,Tyr) as substrate after 2 hrs by luminescence assay	B	BAO_0000357	single protein format	None	None	None	None	None	CHEMBL2971	Tyrosine-protein kinase JAK2	Homo sapiens	SINGLE PROTEIN	CHEMBL1944548	1	Scientific Literature	J. Med. Chem.	2012	None
CHEMBL1945703		0	487.65	1	5.38	27j	CCN(CC)CCOc1ccc2cc1CN(C)C/C=C/CCOc1cccc(c1)-c1ccnc(n1)N2	IC50	'='	48.0	nM	7.32			UO_0000065	15.01	0.28	1.94	11.66	False	CHEMBL1948620	Inhibition of recombinant JAK2 using poly(Glu,Ala,Tyr) as substrate after 2 hrs by luminescence assay	B	BAO_0000357	single protein format	None	None	None	None	None	CHEMBL2971	Tyrosine-protein kinase JAK2	Homo sapiens	SINGLE PROTEIN	CHEMBL1944548	1	Scientific Literature	J. Med. Chem.	2012	None
CHEMBL1946004		0	515.66	2	5.14	27q	COc1cc2cc(c1OCCN1CCCC1)CN(C)C/C=C/CCOc1cccc(c1)-c1ccnc(n1)N2	IC50	'='	210.0	nM	6.68			UO_0000065	12.95	0.24	1.54	9.28	False	CHEMBL1948620	Inhibition of recombinant JAK2 using poly(Glu,Ala,Tyr) as substrate after 2 hrs by luminescence assay	B	BAO_0000357	single protein format	None	None	None	None	None	CHEMBL2971	Tyrosine-protein kinase JAK2	Homo sapiens	SINGLE PROTEIN	CHEMBL1944548	1	Scientific Literature	J. Med. Chem.	2012	None
CHEMBL1938660		0	531.70	1	3.07	26	CC(C)(C)NS(=O)(=O)c1ccc(-c2cc3c(N)ncc(C(=O)NCCCN4CCOCC4)c3s2)cc1	IC50	'='	4720.0	nM	5.33			UO_0000065	10.02	0.20	2.26	4.21	False	CHEMBL1941390	Inhibition of TEL-fused JAK2 expressed in Ba/F3 cells assessed as inhibition of STAT5 phosphorylation after 60 mins by AlphaScreen assay	B	BAO_0000219	cell-based format	None	None	None	BaF3	None	CHEMBL2971	Tyrosine-protein kinase JAK2	Homo sapiens	SINGLE PROTEIN	CHEMBL1938231	1	Scientific Literature	J. Med. Chem.	2011	CHEMBL3307634
CHEMBL1938655		0	448.57	0	2.34	21	CC(C)(C)NS(=O)(=O)c1ccc(-c2cc3c(N)ncc(C(=O)NCCO)c3s2)cc1	Inhibition	'='	64.0	%				UO_0000187					False	CHEMBL1941394	Inhibition of TEL-fused JAK2 expressed in Ba/F3 cells assessed as inhibition of STAT5 phosphorylation at 25 uM after 60 mins by AlphaScreen assay	B	BAO_0000219	cell-based format	None	None	None	BaF3	None	CHEMBL2971	Tyrosine-protein kinase JAK2	Homo sapiens	SINGLE PROTEIN	CHEMBL1938231	1	Scientific Literature	J. Med. Chem.	2011	CHEMBL3307634
CHEMBL473420	GSK-1030058A	0	492.48	1	5.49	GSK1030058A	COC(=O)c1sc(-n2cnc3cc(OC)c(OC)cc32)cc1OCc1ccccc1C(F)(F)F	Inhibition	'='	0.91	%				UO_0000187					False	CHEMBL1962118	GSK_PKIS: JAK2 mean inhibition at 0.1 uM [Nanosyn]	B	BAO_0000357	single protein format	None	None	None	None	None	CHEMBL2971	Tyrosine-protein kinase JAK2	Homo sapiens	SINGLE PROTEIN	CHEMBL1961873	16	GSK Published Kinase Inhibitor Set			None
CHEMBL260417		0	373.21	0	3.44	SB-725317	O=C(Nc1n[nH]c2nc(-c3ccc(O)cc3)c(Br)cc12)C1CC1	Inhibition	'='	3.57	%				UO_0000187					False	CHEMBL1962118	GSK_PKIS: JAK2 mean inhibition at 0.1 uM [Nanosyn]	B	BAO_0000357	single protein format	None	None	None	None	None	CHEMBL2971	Tyrosine-protein kinase JAK2	Homo sapiens	SINGLE PROTEIN	CHEMBL1961873	16	GSK Published Kinase Inhibitor Set			None
CHEMBL1938642		0	354.44	0	2.48	3	NC(=O)c1cnc(N)c2cc(-c3ccc(N4CCOCC4)cc3)sc12	Inhibition	'='	96.0	%				UO_0000187					False	CHEMBL1941375	Inhibition of human recombinant N-terminal GST-tagged JAK2 expressed in Sf9 cells using Biotin-LC-EQEDEPEGDYFEWLE as substrate at 1 uM after 90 mins by TR-FRET assay	B	BAO_0000219	cell-based format	Homo sapiens	None	None	Sf9	None	CHEMBL2971	Tyrosine-protein kinase JAK2	Homo sapiens	SINGLE PROTEIN	CHEMBL1938231	1	Scientific Literature	J. Med. Chem.	2011	CHEMBL3308860
CHEMBL1938642		0	354.44	0	2.48	3	NC(=O)c1cnc(N)c2cc(-c3ccc(N4CCOCC4)cc3)sc12	IC50	'='	19.0	nM	7.72			UO_0000065	21.78	0.42	5.24	8.17	False	CHEMBL1941383	Inhibition of human recombinant N-terminal GST-tagged JAK2 expressed in Sf9 cells using Biotin-LC-EQEDEPEGDYFEWLE as substrate after 90 mins by TR-FRET assay	B	BAO_0000219	cell-based format	Homo sapiens	None	None	Sf9	None	CHEMBL2971	Tyrosine-protein kinase JAK2	Homo sapiens	SINGLE PROTEIN	CHEMBL1938231	1	Scientific Literature	J. Med. Chem.	2011	CHEMBL3308860
CHEMBL1938644		0	382.49	0	3.13	9	CCNC(=O)c1cnc(N)c2cc(-c3ccc(N4CCOCC4)cc3)sc12	IC50	'='	48.0	nM	7.32			UO_0000065	19.13	0.37	4.19	9.09	False	CHEMBL1941383	Inhibition of human recombinant N-terminal GST-tagged JAK2 expressed in Sf9 cells using Biotin-LC-EQEDEPEGDYFEWLE as substrate after 90 mins by TR-FRET assay	B	BAO_0000219	cell-based format	Homo sapiens	None	None	Sf9	None	CHEMBL2971	Tyrosine-protein kinase JAK2	Homo sapiens	SINGLE PROTEIN	CHEMBL1938231	1	Scientific Literature	J. Med. Chem.	2011	CHEMBL3308860
CHEMBL1938658		0	515.71	1	3.84	24	CC(C)(C)NS(=O)(=O)c1ccc(-c2cc3c(N)ncc(C(=O)NCCN4CCCCC4)c3s2)cc1	IC50	'='	5.0	nM	8.30			UO_0000065	16.10	0.32	4.46	7.07	False	CHEMBL1941383	Inhibition of human recombinant N-terminal GST-tagged JAK2 expressed in Sf9 cells using Biotin-LC-EQEDEPEGDYFEWLE as substrate after 90 mins by TR-FRET assay	B	BAO_0000219	cell-based format	Homo sapiens	None	None	Sf9	None	CHEMBL2971	Tyrosine-protein kinase JAK2	Homo sapiens	SINGLE PROTEIN	CHEMBL1938231	1	Scientific Literature	J. Med. Chem.	2011	CHEMBL3308860
CHEMBL480382	GSK-312948A	0	415.50	0	3.84	GSK312948A	COc1cc2ncn(-c3cc(OCc4cccs4)c(C(N)=O)s3)c2cc1OC	Inhibition	'='	1.19	%				UO_0000187					False	CHEMBL1962119	GSK_PKIS: JAK2 mean inhibition at 1 uM [Nanosyn]	B	BAO_0000357	single protein format	None	None	None	None	None	CHEMBL2971	Tyrosine-protein kinase JAK2	Homo sapiens	SINGLE PROTEIN	CHEMBL1961873	16	GSK Published Kinase Inhibitor Set			None
CHEMBL473420	GSK-1030058A	0	492.48	1	5.49	GSK1030058A	COC(=O)c1sc(-n2cnc3cc(OC)c(OC)cc32)cc1OCc1ccccc1C(F)(F)F	Inhibition	'='	5.28	%				UO_0000187					False	CHEMBL1962119	GSK_PKIS: JAK2 mean inhibition at 1 uM [Nanosyn]	B	BAO_0000357	single protein format	None	None	None	None	None	CHEMBL2971	Tyrosine-protein kinase JAK2	Homo sapiens	SINGLE PROTEIN	CHEMBL1961873	16	GSK Published Kinase Inhibitor Set			None
CHEMBL267228		0	371.40	0	4.03	SB-431533	OCc1ccc(-c2nc(-c3ccccn3)c(-c3ccc4c(c3)OCO4)[nH]2)cc1	Inhibition	'='	2.17	%				UO_0000187					False	CHEMBL1962118	GSK_PKIS: JAK2 mean inhibition at 0.1 uM [Nanosyn]	B	BAO_0000357	single protein format	None	None	None	None	None	CHEMBL2971	Tyrosine-protein kinase JAK2	Homo sapiens	SINGLE PROTEIN	CHEMBL1961873	16	GSK Published Kinase Inhibitor Set			None
CHEMBL2322143		0	239.32	0	3.86	50	c1cc2c(ncc3ccc(C4CCCCC4)n32)[nH]1	EC50	'>'	20000.0	nM				UO_0000065					False	CHEMBL2327339	Inhibition of JAK2 in human UT7 cells assessed as inhibition of Epo-dependent STAT5 phosphorylation	B	BAO_0000219	cell-based format	Homo sapiens	None	None	UT7	None	CHEMBL2971	Tyrosine-protein kinase JAK2	Homo sapiens	SINGLE PROTEIN	CHEMBL2321825	1	Scientific Literature	Bioorg. Med. Chem. Lett.	2013	CHEMBL3307293
CHEMBL1163510		0	447.84	1	5.55	5j	O=C(O)c1ccc(-c2cnc3c(c2)N(Cc2cc(Cl)ccc2C(F)(F)F)CCN3)cc1	Inhibition	'='	95.1	%				UO_0000187					False	CHEMBL1166033	Inhibition of JAK2 JH1 catalytic domain at 1 uM	B	BAO_0000357	single protein format	None	None	None	None	None	CHEMBL2971	Tyrosine-protein kinase JAK2	Homo sapiens	SINGLE PROTEIN	CHEMBL1165965	1	Scientific Literature	Bioorg. Med. Chem.	2010	None
CHEMBL3330115		0	341.80	0	2.79	18	Cc1ccc(Cl)cc1-c1c(C(N)=O)cc(-c2ccnc(N)n2)n1C	IC50	'='	66.0	nM	7.18			UO_0000065	21.01	0.41	4.39	7.19	False	CHEMBL3374493	Inhibition of recombinant human JAK2 (808-1132 residues) using LPLDKDYYVVREPGQ as substrate by radiometric assay in presence of [33P]-gamma-ATP	B	BAO_0000357	single protein format	Homo sapiens	None	None	None	None	CHEMBL2971	Tyrosine-protein kinase JAK2	Homo sapiens	SINGLE PROTEIN	CHEMBL3352511	1	Scientific Literature	Bioorg. Med. Chem.	2014	None
CHEMBL3330109		0	373.82	0	3.38	12	Cc1ccc(Cl)cc1-c1[nH]c(-c2ccnc(N)n2)cc1C(=O)NCCF	IC50	'='	114.0	nM	6.94			UO_0000065	18.57	0.36	3.56	7.18	False	CHEMBL3374493	Inhibition of recombinant human JAK2 (808-1132 residues) using LPLDKDYYVVREPGQ as substrate by radiometric assay in presence of [33P]-gamma-ATP	B	BAO_0000357	single protein format	Homo sapiens	None	None	None	None	CHEMBL2971	Tyrosine-protein kinase JAK2	Homo sapiens	SINGLE PROTEIN	CHEMBL3352511	1	Scientific Literature	Bioorg. Med. Chem.	2014	None
CHEMBL3329229		0	371.83	0	2.40	10	Cc1ccc(Cl)cc1-c1[nH]c(-c2ccnc(N)n2)cc1C(=O)NCCO	IC50	'='	57.0	nM	7.24			UO_0000065	19.48	0.38	4.84	6.20	False	CHEMBL3374493	Inhibition of recombinant human JAK2 (808-1132 residues) using LPLDKDYYVVREPGQ as substrate by radiometric assay in presence of [33P]-gamma-ATP	B	BAO_0000357	single protein format	Homo sapiens	None	None	None	None	CHEMBL2971	Tyrosine-protein kinase JAK2	Homo sapiens	SINGLE PROTEIN	CHEMBL3352511	1	Scientific Literature	Bioorg. Med. Chem.	2014	None
CHEMBL3330105		0	341.80	0	3.04	7	CNC(=O)c1cc(-c2ccnc(N)n2)[nH]c1-c1cc(Cl)ccc1C	IC50	'='	35.0	nM	7.46			UO_0000065	21.81	0.42	4.42	7.71	False	CHEMBL3374493	Inhibition of recombinant human JAK2 (808-1132 residues) using LPLDKDYYVVREPGQ as substrate by radiometric assay in presence of [33P]-gamma-ATP	B	BAO_0000357	single protein format	Homo sapiens	None	None	None	None	CHEMBL2971	Tyrosine-protein kinase JAK2	Homo sapiens	SINGLE PROTEIN	CHEMBL3352511	1	Scientific Literature	Bioorg. Med. Chem.	2014	None
CHEMBL3330104		0	327.78	0	2.78	6	Cc1ccc(Cl)cc1-c1[nH]c(-c2ccnc(N)n2)cc1C(N)=O	IC50	'='	20.0	nM	7.70			UO_0000065	23.49	0.46	4.92	6.96	True	CHEMBL3374493	Inhibition of recombinant human JAK2 (808-1132 residues) using LPLDKDYYVVREPGQ as substrate by radiometric assay in presence of [33P]-gamma-ATP	B	BAO_0000357	single protein format	Homo sapiens	None	None	None	None	CHEMBL2971	Tyrosine-protein kinase JAK2	Homo sapiens	SINGLE PROTEIN	CHEMBL3352511	1	Scientific Literature	Bioorg. Med. Chem.	2014	None
CHEMBL3330101		0	313.75	0	2.47	3	NC(=O)c1cc(-c2ccnc(N)n2)[nH]c1-c1ccccc1Cl	IC50	'='	615.0	nM	6.21			UO_0000065	19.80	0.39	3.74	5.61	False	CHEMBL3374493	Inhibition of recombinant human JAK2 (808-1132 residues) using LPLDKDYYVVREPGQ as substrate by radiometric assay in presence of [33P]-gamma-ATP	B	BAO_0000357	single protein format	Homo sapiens	None	None	None	None	CHEMBL2971	Tyrosine-protein kinase JAK2	Homo sapiens	SINGLE PROTEIN	CHEMBL3352511	1	Scientific Literature	Bioorg. Med. Chem.	2014	None
CHEMBL3398139		0	377.42	0	1.73	7f	Cc1ccccc1S(=O)(=O)Nc1cnc(N2CCOCC2)c(C(=O)O)c1	Inhibition	'='	59.03	%				UO_0000187					False	CHEMBL3399758	Inhibition of IL4-induced JAK2 autophosphorylation in human HT-29 cells at 100 uM by SDS-polyacrylamide gel electrophoresis and Western blot method	B	BAO_0000219	cell-based format	Homo sapiens	None	None	HT-29	None	CHEMBL2971	Tyrosine-protein kinase JAK2	Homo sapiens	SINGLE PROTEIN	CHEMBL3397032	1	Scientific Literature	Bioorg. Med. Chem.	2015	CHEMBL3307768
CHEMBL3427184		0	274.30	0	1.89	16	O=C(O)[C@@H]1CSC(c2ccc3cccc(O)c3n2)=N1	Activity	'='	70.0	%				UO_0000187					False	CHEMBL3428247	Inhibition of JAK2 (unknown origin) assessed as remaining activity at 100 uM by radioactive filter binding assay in presence of [33P]-ATP relative to control	B	BAO_0000357	single protein format	Homo sapiens	None	None	None	None	CHEMBL2971	Tyrosine-protein kinase JAK2	Homo sapiens	SINGLE PROTEIN	CHEMBL3425453	1	Scientific Literature	Eur. J. Med. Chem.	2015	None
CHEMBL3671804		0	378.48	0	2.81	22	CC1(C)[C@H](Nc2c(C(N)=O)cnn3cc(-c4cccnc4)cc23)CC[C@]1(C)N	IC50	'='	11.0	nM	7.96			UO_0000065					False	CHEMBL4054822	Inhibition of GST-tagged JAK2 (unknown origin) after 3 hrs by Caliper assay	A	BAO_0000357	single protein format	Homo sapiens	None	None	None	None	CHEMBL2971	Tyrosine-protein kinase JAK2	Homo sapiens	SINGLE PROTEIN	CHEMBL4052645	1	Scientific Literature	Bioorg Med Chem Lett	2017	None
CHEMBL1077458		0	389.46	0	3.68	9	CC(=O)Nc1ccc(-c2ccnc(Nc3ccc(N4CCOCC4)cc3)n2)cc1	IC50	'='	67.0	nM	7.17			UO_0000065	18.42	0.34	3.49	9.04	False	CHEMBL1107753	Inhibition of GST-tagged JAK2 kinase	B	BAO_0000357	single protein format	None	None	None	None	None	CHEMBL2971	Tyrosine-protein kinase JAK2	Homo sapiens	SINGLE PROTEIN	CHEMBL1154287	1	Scientific Literature	Bioorg. Med. Chem. Lett.	2009	None
CHEMBL1078275		0	423.54	0	3.85	13	CS(=O)(=O)Nc1ccc(-c2ccnc(Nc3cccc(CN4CCCC4)c3)n2)cc1	IC50	'='	6.0	nM	8.22			UO_0000065	19.41	0.37	4.37	9.43	False	CHEMBL1107753	Inhibition of GST-tagged JAK2 kinase	B	BAO_0000357	single protein format	None	None	None	None	None	CHEMBL2971	Tyrosine-protein kinase JAK2	Homo sapiens	SINGLE PROTEIN	CHEMBL1154287	1	Scientific Literature	Bioorg. Med. Chem. Lett.	2009	None
CHEMBL1078889		0	487.61	0	2.49	21	CS(=O)(=O)Nc1ccc(-c2ccnc(Nc3ccc(CN4CCS(=O)(=O)CC4)cc3)n2)cc1	IC50	'='	2.0	nM	8.70			UO_0000065	17.84	0.36	6.21	7.17	False	CHEMBL1107753	Inhibition of GST-tagged JAK2 kinase	B	BAO_0000357	single protein format	None	None	None	None	None	CHEMBL2971	Tyrosine-protein kinase JAK2	Homo sapiens	SINGLE PROTEIN	CHEMBL1154287	1	Scientific Literature	Bioorg. Med. Chem. Lett.	2009	None
CHEMBL1078166		0	414.47	0	3.58	27	N#CCC(=O)Nc1ccc(-c2ccnc(Nc3ccc(N4CCOCC4)cc3)n2)cc1	IC50	'='	10.0	nM	8.00			UO_0000065	19.30	0.35	4.42	7.75	False	CHEMBL1107753	Inhibition of GST-tagged JAK2 kinase	B	BAO_0000357	single protein format	None	None	None	None	None	CHEMBL2971	Tyrosine-protein kinase JAK2	Homo sapiens	SINGLE PROTEIN	CHEMBL1154287	1	Scientific Literature	Bioorg. Med. Chem. Lett.	2009	None
CHEMBL1078005		0	428.50	0	3.29	33	Cc1cnc(Nc2ccc(N3CCOCC3)cc2)nc1-c1ccc(C(=O)NCC#N)cc1	IC50	'='	8.0	nM	8.10			UO_0000065	18.90	0.35	4.81	7.85	False	CHEMBL1107753	Inhibition of GST-tagged JAK2 kinase	B	BAO_0000357	single protein format	None	None	None	None	None	CHEMBL2971	Tyrosine-protein kinase JAK2	Homo sapiens	SINGLE PROTEIN	CHEMBL1154287	1	Scientific Literature	Bioorg. Med. Chem. Lett.	2009	None
CHEMBL1078229		0	414.47	0	2.98	39	N#CCNC(=O)c1ccc(-c2ccnc(Nc3cccc(N4CCOCC4)c3)n2)cc1	IC50	'='	113.0	nM	6.95			UO_0000065	16.76	0.31	3.97	6.73	False	CHEMBL1107753	Inhibition of GST-tagged JAK2 kinase	B	BAO_0000357	single protein format	None	None	None	None	None	CHEMBL2971	Tyrosine-protein kinase JAK2	Homo sapiens	SINGLE PROTEIN	CHEMBL1154287	1	Scientific Literature	Bioorg. Med. Chem. Lett.	2009	None
CHEMBL1077842		0	476.56	0	2.37	41	N#CCNC(=O)c1ccc(-c2ccnc(Nc3ccc(CN4CCS(=O)(=O)CC4)cc3)n2)cc1	IC50	'='	52.0	nM	7.28			UO_0000065	15.28	0.29	4.91	5.69	False	CHEMBL1107753	Inhibition of GST-tagged JAK2 kinase	B	BAO_0000357	single protein format	None	None	None	None	None	CHEMBL2971	Tyrosine-protein kinase JAK2	Homo sapiens	SINGLE PROTEIN	CHEMBL1154287	1	Scientific Literature	Bioorg. Med. Chem. Lett.	2009	None
CHEMBL1078934		0	427.51	0	2.89	43	CN1CCN(c2ccc(Nc3nccc(-c4ccc(C(=O)NCC#N)cc4)n3)cc2)CC1	IC50	'='	41.0	nM	7.39			UO_0000065	17.28	0.32	4.50	7.60	False	CHEMBL1107753	Inhibition of GST-tagged JAK2 kinase	B	BAO_0000357	single protein format	None	None	None	None	None	CHEMBL2971	Tyrosine-protein kinase JAK2	Homo sapiens	SINGLE PROTEIN	CHEMBL1154287	1	Scientific Literature	Bioorg. Med. Chem. Lett.	2009	None
CHEMBL1450393		0	312.38	0	1.57	SID26659002	CCCC(=O)N(C1CC(C)C(C#N)(C#N)C1(C#N)C#N)N(C)C	IC50	'='	4768.0	nM	5.32		Active	UO_0000065					False	CHEMBL1613998	PUBCHEM_BIOASSAY: Luminescent counterscreen for inhibitors of the Janus kinase 2 mutant JAK2V617F: dose response cell-based high throughput screening assay for inhibitors of parental Ba/F3 cell viability. (Class of assay: confirmatory) [Related pubchem assays: 1446 (Primary screen.), 1486 (Counterscreen in triplicate.), 1691 (Dose response.)]	F	BAO_0000219	cell-based format	Homo sapiens	None	None	BaF3	None	CHEMBL2971	Tyrosine-protein kinase JAK2	Homo sapiens	SINGLE PROTEIN	CHEMBL1201862	7	PubChem BioAssays			CHEMBL3307634
CHEMBL3948386		0	442.50	0	3.50	BDBM228968	CC(C)(C)OC(=O)N1CCC(CC#N)(n2cc(C(N)=O)c(Nc3ccc(F)cc3)n2)CC1	IC50	'='	21.0	nM	7.68		400713	UO_0000065	17.35	0.33	4.18	6.08	False	CHEMBL3888429	HTRF Biochemical Assay: The reactions employed a common peptide substrate, LCB-EQEDEPEGDYFEWLW-NH2 (in-house). The basic assay protocol is as follows: First, 250 nL of diluted compounds in DMSO were dispensed into the wells of a dry 384-well Black plate (Greiner #781076) using a Labcyte Echo 555 acoustic dispenser. Subsequent reagent additions employed an Agilent Bravo. Next, 18 uL of 1.11x enzym…	B	BAO_0000357	single protein format	Homo sapiens	None	None	None	None	CHEMBL2971	Tyrosine-protein kinase JAK2	Homo sapiens	SINGLE PROTEIN	CHEMBL3886705	37	BindingDB Database		2016	None
CHEMBL3938918		0	482.59	0	3.59	BDBM228973	CC(C)(C)OC(=O)N1CCC(CC#N)(n2cc(C(N)=O)c(Nc3ccc(C(C)(C)O)cc3)n2)CC1	IC50	'='	3.0	nM	8.52		400718	UO_0000065	17.66	0.33	4.93	5.82	False	CHEMBL3888429	HTRF Biochemical Assay: The reactions employed a common peptide substrate, LCB-EQEDEPEGDYFEWLW-NH2 (in-house). The basic assay protocol is as follows: First, 250 nL of diluted compounds in DMSO were dispensed into the wells of a dry 384-well Black plate (Greiner #781076) using a Labcyte Echo 555 acoustic dispenser. Subsequent reagent additions employed an Agilent Bravo. Next, 18 uL of 1.11x enzym…	B	BAO_0000357	single protein format	Homo sapiens	None	None	None	None	CHEMBL2971	Tyrosine-protein kinase JAK2	Homo sapiens	SINGLE PROTEIN	CHEMBL3886705	37	BindingDB Database		2016	None
CHEMBL4111927		0	571.98	1	2.60	BDBM232706	CN1C[C@H]2C[C@@H]1CN2C(=O)Cn1cc(NC(=O)c2c(N)nn3cccnc23)c(-c2cc(Cl)ccc2OC(F)F)n1	Ki	'='	0.15	nM	9.82		406080	UO_0000065	17.18	0.34	7.22	7.23	False	CHEMBL3888506	JAK Enzyme Assay: The activity of the isolated recombinant JAK1 and JAK2 kinase domain was measured by monitoring phosphorylation of a peptide derived from JAK3 (Val-Ala-Leu-Val-Asp-Gly-Tyr-Phe-Arg-Leu-Thr-Thr, fluorescently labeled on the N-terminus with 5-carboxyfluorescein) using the Caliper LabChip® technology (Caliper Life Sciences, Hopkinton, Mass.). To determine inhibition constants (Ki), …	B	BAO_0000357	single protein format	Homo sapiens	None	None	None	None	CHEMBL2971	Tyrosine-protein kinase JAK2	Homo sapiens	SINGLE PROTEIN	CHEMBL3886737	37	BindingDB Database		2016	None
CHEMBL3319470		0	375.43	0	4.50	34	COc1ccc(-c2cnc3[nH]cc(-c4ccc(OC)c(OC)c4)c3c2)cc1N	Inhibition	'='	46.0	%				UO_0000187					False	CHEMBL3368347	Inhibition of JAK2 (unknown origin) at 1 uM by KINOMEscanning assay relative to control	B	BAO_0000357	single protein format	Homo sapiens	None	None	None	None	CHEMBL2971	Tyrosine-protein kinase JAK2	Homo sapiens	SINGLE PROTEIN	CHEMBL3352338	1	Scientific Literature	J. Med. Chem.	2014	None
CHEMBL3920581		0	294.36	0	2.07	BDBM228740	CN(c1ccccn1)[C@@H]1CCN(c2ncnc3[nH]ccc23)C1	IC50	'='	0.055	nM	10.26		399669	UO_0000065	34.85	0.64	8.19	16.84	False	CHEMBL3888425	Enzymatic Assay: JAK1/2/3 kinase assay are performed in vitro using Kit-Tyr 6 Peptide (Invitrogen, Cat. No. PV4122). TYK2 kinase assay are performed in vitro using Z'-LYTE™ Kinase Assay Kit-Tyr 3 Peptide (Invitrogen, Cat. No. PV3192). Recombinant human JAK1/2/3 or TYK2 catalytic domains are from Invitrogen (Cat No. PV4774/PV4210/PV3855/PV4790); All reactions (20 μL) are started by adding 2.5 μL o…	B	BAO_0000357	single protein format	None	None	None	None	None	CHEMBL2971	Tyrosine-protein kinase JAK2	Homo sapiens	SINGLE PROTEIN	CHEMBL3886703	37	BindingDB Database		2016	None
CHEMBL3945908		0	379.40	0	1.99	BDBM228686	CN(c1ccc(-c2nnn[nH]2)cc1F)[C@@H]1CCN(c2ncnc3[nH]ccc23)C1	IC50	'='	0.055	nM	10.26		399672	UO_0000065	27.04	0.50	8.27	10.01	False	CHEMBL3888425	Enzymatic Assay: JAK1/2/3 kinase assay are performed in vitro using Kit-Tyr 6 Peptide (Invitrogen, Cat. No. PV4122). TYK2 kinase assay are performed in vitro using Z'-LYTE™ Kinase Assay Kit-Tyr 3 Peptide (Invitrogen, Cat. No. PV3192). Recombinant human JAK1/2/3 or TYK2 catalytic domains are from Invitrogen (Cat No. PV4774/PV4210/PV3855/PV4790); All reactions (20 μL) are started by adding 2.5 μL o…	B	BAO_0000357	single protein format	None	None	None	None	None	CHEMBL2971	Tyrosine-protein kinase JAK2	Homo sapiens	SINGLE PROTEIN	CHEMBL3886703	37	BindingDB Database		2016	None
CHEMBL3962448		0	350.39	0	1.24	BDBM228745	CN(c1ccc2[nH]c(=O)[nH]c2n1)[C@@H]1CCN(c2ncnc3[nH]ccc23)C1	IC50	'='	0.055	nM	10.26		399675	UO_0000065	29.28	0.54	9.02	9.36	False	CHEMBL3888425	Enzymatic Assay: JAK1/2/3 kinase assay are performed in vitro using Kit-Tyr 6 Peptide (Invitrogen, Cat. No. PV4122). TYK2 kinase assay are performed in vitro using Z'-LYTE™ Kinase Assay Kit-Tyr 3 Peptide (Invitrogen, Cat. No. PV3192). Recombinant human JAK1/2/3 or TYK2 catalytic domains are from Invitrogen (Cat No. PV4774/PV4210/PV3855/PV4790); All reactions (20 μL) are started by adding 2.5 μL o…	B	BAO_0000357	single protein format	None	None	None	None	None	CHEMBL2971	Tyrosine-protein kinase JAK2	Homo sapiens	SINGLE PROTEIN	CHEMBL3886703	37	BindingDB Database		2016	None
CHEMBL3939312		0	486.55	0	3.20	BDBM228752	CN(c1ccc(C(=O)NC2c3ccccc3CC2O)cc1F)[C@@H]1CCN(c2ncnc3[nH]ccc23)C1	IC50	'='	0.055	nM	10.26		399682	UO_0000065	21.09	0.39	7.06	10.54	False	CHEMBL3888425	Enzymatic Assay: JAK1/2/3 kinase assay are performed in vitro using Kit-Tyr 6 Peptide (Invitrogen, Cat. No. PV4122). TYK2 kinase assay are performed in vitro using Z'-LYTE™ Kinase Assay Kit-Tyr 3 Peptide (Invitrogen, Cat. No. PV3192). Recombinant human JAK1/2/3 or TYK2 catalytic domains are from Invitrogen (Cat No. PV4774/PV4210/PV3855/PV4790); All reactions (20 μL) are started by adding 2.5 μL o…	B	BAO_0000357	single protein format	None	None	None	None	None	CHEMBL2971	Tyrosine-protein kinase JAK2	Homo sapiens	SINGLE PROTEIN	CHEMBL3886703	37	BindingDB Database		2016	None
CHEMBL3949248		0	504.51	1	3.69	BDBM198597	COc1ccc(C(O)(CN[C@H]2CC[C@H](c3nnn4cnc5[nH]ccc5c34)CC2)C(F)(F)F)cc1OC	IC50	'='	89.0	nM	7.05		352675	UO_0000065	13.98	0.27	3.36	6.43	False	CHEMBL3887758	Enzyme Assay: JAK1, JAK2, JAK3 and Tyk2 were purchased from Carna Biosciences, Inc. As the substrate, LANCE Ultra ULight-JAK1 Peptide (manufactured by PerkinElmer Co., Ltd. (PE)) was used. Dilute solutions of compounds and enzymes in assay buffer (50 mM HEPES pH7.5, 1 mM EGTA, 1 mM MgCl2, 2 mM DTT, 0.01% Tween20) were dispensed into wells of a 384-well black plate. After 5 minutes of preincubatio…	B	BAO_0000357	single protein format	Homo sapiens	None	None	None	None	CHEMBL2971	Tyrosine-protein kinase JAK2	Homo sapiens	SINGLE PROTEIN	CHEMBL3886441	37	BindingDB Database		2015	None
CHEMBL3918943		0	406.33	0	3.71	BDBM198607	FC(F)(F)C(N[C@H]1CC[C@H](c2nnn3cnc4[nH]ccc4c23)CC1)C(F)(F)F	IC50	'='	190.0	nM	6.72		352685	UO_0000065	16.54	0.33	3.01	9.48	False	CHEMBL3887758	Enzyme Assay: JAK1, JAK2, JAK3 and Tyk2 were purchased from Carna Biosciences, Inc. As the substrate, LANCE Ultra ULight-JAK1 Peptide (manufactured by PerkinElmer Co., Ltd. (PE)) was used. Dilute solutions of compounds and enzymes in assay buffer (50 mM HEPES pH7.5, 1 mM EGTA, 1 mM MgCl2, 2 mM DTT, 0.01% Tween20) were dispensed into wells of a 384-well black plate. After 5 minutes of preincubatio…	B	BAO_0000357	single protein format	Homo sapiens	None	None	None	None	CHEMBL2971	Tyrosine-protein kinase JAK2	Homo sapiens	SINGLE PROTEIN	CHEMBL3886441	37	BindingDB Database		2015	None
CHEMBL3913565		0	431.50	0	3.72	BDBM198617	Cc1ccc(CN(C[C@H]2CC[C@H](c3nnn4cnc5[nH]ccc5c34)CC2)C(=O)CC#N)o1	IC50	'='	40.0	nM	7.40		352695	UO_0000065	17.14	0.32	3.68	6.37	False	CHEMBL3887758	Enzyme Assay: JAK1, JAK2, JAK3 and Tyk2 were purchased from Carna Biosciences, Inc. As the substrate, LANCE Ultra ULight-JAK1 Peptide (manufactured by PerkinElmer Co., Ltd. (PE)) was used. Dilute solutions of compounds and enzymes in assay buffer (50 mM HEPES pH7.5, 1 mM EGTA, 1 mM MgCl2, 2 mM DTT, 0.01% Tween20) were dispensed into wells of a 384-well black plate. After 5 minutes of preincubatio…	B	BAO_0000357	single protein format	Homo sapiens	None	None	None	None	CHEMBL2971	Tyrosine-protein kinase JAK2	Homo sapiens	SINGLE PROTEIN	CHEMBL3886441	37	BindingDB Database		2015	None
CHEMBL3979623		0	416.43	0	2.36	BDBM198627	O=S(=O)(C[C@H]1CC[C@H](c2nnn3cnc4[nH]ccc4c23)CC1)NCC(F)(F)F	IC50	'='	15.0	nM	7.82		352705	UO_0000065	18.79	0.38	5.46	7.45	False	CHEMBL3887758	Enzyme Assay: JAK1, JAK2, JAK3 and Tyk2 were purchased from Carna Biosciences, Inc. As the substrate, LANCE Ultra ULight-JAK1 Peptide (manufactured by PerkinElmer Co., Ltd. (PE)) was used. Dilute solutions of compounds and enzymes in assay buffer (50 mM HEPES pH7.5, 1 mM EGTA, 1 mM MgCl2, 2 mM DTT, 0.01% Tween20) were dispensed into wells of a 384-well black plate. After 5 minutes of preincubatio…	B	BAO_0000357	single protein format	Homo sapiens	None	None	None	None	CHEMBL2971	Tyrosine-protein kinase JAK2	Homo sapiens	SINGLE PROTEIN	CHEMBL3886441	37	BindingDB Database		2015	None
CHEMBL3902992		0	280.34	0	2.79	BDBM198642	N#CC[C@H]1CC[C@@H](c2nnn3cnc4[nH]ccc4c23)CC1	IC50	'='	21.0	nM	7.68		352720	UO_0000065	27.39	0.50	4.89	9.29	False	CHEMBL3887758	Enzyme Assay: JAK1, JAK2, JAK3 and Tyk2 were purchased from Carna Biosciences, Inc. As the substrate, LANCE Ultra ULight-JAK1 Peptide (manufactured by PerkinElmer Co., Ltd. (PE)) was used. Dilute solutions of compounds and enzymes in assay buffer (50 mM HEPES pH7.5, 1 mM EGTA, 1 mM MgCl2, 2 mM DTT, 0.01% Tween20) were dispensed into wells of a 384-well black plate. After 5 minutes of preincubatio…	B	BAO_0000357	single protein format	Homo sapiens	None	None	None	None	CHEMBL2971	Tyrosine-protein kinase JAK2	Homo sapiens	SINGLE PROTEIN	CHEMBL3886441	37	BindingDB Database		2015	None
CHEMBL3912503		0	337.39	0	1.91	BDBM198653	N#CCNC(=O)C[C@H]1CC[C@@H](c2nnn3cnc4[nH]ccc4c23)CC1	IC50	'='	60.0	nM	7.22		352731	UO_0000065	21.41	0.39	5.31	6.46	False	CHEMBL3887758	Enzyme Assay: JAK1, JAK2, JAK3 and Tyk2 were purchased from Carna Biosciences, Inc. As the substrate, LANCE Ultra ULight-JAK1 Peptide (manufactured by PerkinElmer Co., Ltd. (PE)) was used. Dilute solutions of compounds and enzymes in assay buffer (50 mM HEPES pH7.5, 1 mM EGTA, 1 mM MgCl2, 2 mM DTT, 0.01% Tween20) were dispensed into wells of a 384-well black plate. After 5 minutes of preincubatio…	B	BAO_0000357	single protein format	Homo sapiens	None	None	None	None	CHEMBL2971	Tyrosine-protein kinase JAK2	Homo sapiens	SINGLE PROTEIN	CHEMBL3886441	37	BindingDB Database		2015	None
CHEMBL3394112		0	558.63	1	4.03	6s	COC(Cn1c(SC2CCC(C(=O)O)CC2O)nc(-c2ccc(F)cc2)c1-c1ccnc(NC(C)=O)c1)OC	Inhibition	'<'	50.0	%				UO_0000187					False	CHEMBL3395937	Inhibition of JAK2 (unknown origin) at 5.5 uM by Caliper Mobility Shift Assay	B	BAO_0000357	single protein format	Homo sapiens	None	None	None	None	CHEMBL2971	Tyrosine-protein kinase JAK2	Homo sapiens	SINGLE PROTEIN	CHEMBL3393036	1	Scientific Literature	J. Med. Chem.	2015	None
CHEMBL3262621		0	417.52	0	3.84	3k	Cc1nc2cc(N[C@@H]3CCCC[C@@H]3N)nc(Nc3cccc4c(C)c[nH]c34)c2c(=O)[nH]1	IC50	'>'	10000.0	nM				UO_0000065					False	CHEMBL3268711	Inhibition of JAK2 (unknown origin)	B	BAO_0000357	single protein format	Homo sapiens	None	None	None	None	CHEMBL2971	Tyrosine-protein kinase JAK2	Homo sapiens	SINGLE PROTEIN	CHEMBL3259804	1	Scientific Literature	Bioorg. Med. Chem. Lett.	2014	None
CHEMBL1980982		0	280.78	0	2.57	SID24825554	Cc1ccc(Cn2ccs/c2=N\C(=O)CCl)cc1	Activity	'='	3.108	um			Active	UO_0000017					False	CHEMBL1738019	PUBCHEM_BIOASSAY: Late stage results from the probe development effort to identify inhibitors of the Janus kinase 2 mutant JAK2V617F. (Class of assay: screening) [Related pubchem assays (depositor defined):AID1446, AID1486, AID1520, AID1521, AID1691, AID1699, AID1797] Panel member name: irf1 Inhibition (HEL cells)	U	BAO_0000219	cell-based format	None	None	None	HEL	None	CHEMBL2971	Tyrosine-protein kinase JAK2	Homo sapiens	SINGLE PROTEIN	CHEMBL1201862	7	PubChem BioAssays			CHEMBL3308090
CHEMBL1972249		0	265.27	0	3.26	SID26661883	O=C1/C(=N\c2ccc(O)cc2)C=C(O)c2ccccc21	Activity	'='	34.72	um			Active	UO_0000017					False	CHEMBL1738019	PUBCHEM_BIOASSAY: Late stage results from the probe development effort to identify inhibitors of the Janus kinase 2 mutant JAK2V617F. (Class of assay: screening) [Related pubchem assays (depositor defined):AID1446, AID1486, AID1520, AID1521, AID1691, AID1699, AID1797] Panel member name: irf1 Inhibition (HEL cells)	U	BAO_0000219	cell-based format	None	None	None	HEL	None	CHEMBL2971	Tyrosine-protein kinase JAK2	Homo sapiens	SINGLE PROTEIN	CHEMBL1201862	7	PubChem BioAssays			CHEMBL3308090
CHEMBL1511663		0	401.48	0	3.56	SID22411280	O=C(/C=C/c1ccc(O)c(O)c1)c1ccc(S(=O)(=O)N2CCCCCC2)cc1	Activity	'='	2.332	um			Active	UO_0000017					False	CHEMBL1738021	PUBCHEM_BIOASSAY: Late stage results from the probe development effort to identify inhibitors of the Janus kinase 2 mutant JAK2V617F. (Class of assay: screening) [Related pubchem assays (depositor defined):AID1446, AID1486, AID1520, AID1521, AID1691, AID1699, AID1797] Panel member name: irf1 Inhibition (Ba/F3 cells)	U	BAO_0000219	cell-based format	None	None	None	BaF3	None	CHEMBL2971	Tyrosine-protein kinase JAK2	Homo sapiens	SINGLE PROTEIN	CHEMBL1201862	7	PubChem BioAssays			CHEMBL3307634
CHEMBL1712790		0	369.40	1	5.23	SID85267477	O=C(C=Cc1ccccc1F)c1c(-c2ccccc2)c2ccccc2[nH]c1=O	Activity	'='	0.39	um			Active	UO_0000017					False	CHEMBL1738021	PUBCHEM_BIOASSAY: Late stage results from the probe development effort to identify inhibitors of the Janus kinase 2 mutant JAK2V617F. (Class of assay: screening) [Related pubchem assays (depositor defined):AID1446, AID1486, AID1520, AID1521, AID1691, AID1699, AID1797] Panel member name: irf1 Inhibition (Ba/F3 cells)	U	BAO_0000219	cell-based format	None	None	None	BaF3	None	CHEMBL2971	Tyrosine-protein kinase JAK2	Homo sapiens	SINGLE PROTEIN	CHEMBL1201862	7	PubChem BioAssays			CHEMBL3307634
CHEMBL1386220		0	278.23	0	3.82	SID14718839	O=C(Nc1cccc2c1[nH]c1ccccc12)C(F)(F)F	Activity	'='	18.92	um			Active	UO_0000017					False	CHEMBL1738021	PUBCHEM_BIOASSAY: Late stage results from the probe development effort to identify inhibitors of the Janus kinase 2 mutant JAK2V617F. (Class of assay: screening) [Related pubchem assays (depositor defined):AID1446, AID1486, AID1520, AID1521, AID1691, AID1699, AID1797] Panel member name: irf1 Inhibition (Ba/F3 cells)	U	BAO_0000219	cell-based format	None	None	None	BaF3	None	CHEMBL2971	Tyrosine-protein kinase JAK2	Homo sapiens	SINGLE PROTEIN	CHEMBL1201862	7	PubChem BioAssays			CHEMBL3307634
CHEMBL118109		0	397.48	0	3.70	SID85267450	COc1cc(/C=C(\C#N)C(N)=O)cc(CSc2nc3ccccc3s2)c1O	Activity	'='	3.35	um			Active	UO_0000017					False	CHEMBL1738021	PUBCHEM_BIOASSAY: Late stage results from the probe development effort to identify inhibitors of the Janus kinase 2 mutant JAK2V617F. (Class of assay: screening) [Related pubchem assays (depositor defined):AID1446, AID1486, AID1520, AID1521, AID1691, AID1699, AID1797] Panel member name: irf1 Inhibition (Ba/F3 cells)	U	BAO_0000219	cell-based format	None	None	None	BaF3	None	CHEMBL2971	Tyrosine-protein kinase JAK2	Homo sapiens	SINGLE PROTEIN	CHEMBL1201862	7	PubChem BioAssays			CHEMBL3307634
CHEMBL1698739		0	257.72	0	3.37	SID85267466	Cl.c1ccc(Nc2ncnc3ccccc23)cc1	Activity	'>'	40.0	um			inactive	UO_0000017					False	CHEMBL1738019	PUBCHEM_BIOASSAY: Late stage results from the probe development effort to identify inhibitors of the Janus kinase 2 mutant JAK2V617F. (Class of assay: screening) [Related pubchem assays (depositor defined):AID1446, AID1486, AID1520, AID1521, AID1691, AID1699, AID1797] Panel member name: irf1 Inhibition (HEL cells)	U	BAO_0000219	cell-based format	None	None	None	HEL	None	CHEMBL2971	Tyrosine-protein kinase JAK2	Homo sapiens	SINGLE PROTEIN	CHEMBL1201862	7	PubChem BioAssays			CHEMBL3308090
CHEMBL80611		0	388.90	0	4.23	SID85267435	CC(C)[C@@H](CO)Nc1nc(Nc2cccc(Cl)c2)c2ncn(C(C)C)c2n1	Activity	'='	1.13	um			Active	UO_0000017					False	CHEMBL1738019	PUBCHEM_BIOASSAY: Late stage results from the probe development effort to identify inhibitors of the Janus kinase 2 mutant JAK2V617F. (Class of assay: screening) [Related pubchem assays (depositor defined):AID1446, AID1486, AID1520, AID1521, AID1691, AID1699, AID1797] Panel member name: irf1 Inhibition (HEL cells)	U	BAO_0000219	cell-based format	None	None	None	HEL	None	CHEMBL2971	Tyrosine-protein kinase JAK2	Homo sapiens	SINGLE PROTEIN	CHEMBL1201862	7	PubChem BioAssays			CHEMBL3308090
CHEMBL1478382		0	262.70	0	2.68	SID26660752	Cn1c(Cl)cnc1/C=C/C(=O)c1ccccc1O	Activity	'='	6.674	um			Active	UO_0000017					False	CHEMBL1738019	PUBCHEM_BIOASSAY: Late stage results from the probe development effort to identify inhibitors of the Janus kinase 2 mutant JAK2V617F. (Class of assay: screening) [Related pubchem assays (depositor defined):AID1446, AID1486, AID1520, AID1521, AID1691, AID1699, AID1797] Panel member name: irf1 Inhibition (HEL cells)	U	BAO_0000219	cell-based format	None	None	None	HEL	None	CHEMBL2971	Tyrosine-protein kinase JAK2	Homo sapiens	SINGLE PROTEIN	CHEMBL1201862	7	PubChem BioAssays			CHEMBL3308090
CHEMBL1599132		0	311.36	0	4.01	SID85267428	Cc1nc(O)c(C(=O)/C=C/c2ccccc2F)c2c1CCCC2	Activity	'='	0.79	um			Active	UO_0000017					False	CHEMBL1738019	PUBCHEM_BIOASSAY: Late stage results from the probe development effort to identify inhibitors of the Janus kinase 2 mutant JAK2V617F. (Class of assay: screening) [Related pubchem assays (depositor defined):AID1446, AID1486, AID1520, AID1521, AID1691, AID1699, AID1797] Panel member name: irf1 Inhibition (HEL cells)	U	BAO_0000219	cell-based format	None	None	None	HEL	None	CHEMBL2971	Tyrosine-protein kinase JAK2	Homo sapiens	SINGLE PROTEIN	CHEMBL1201862	7	PubChem BioAssays			CHEMBL3308090
CHEMBL1533676		0	338.46	1	5.31	SID26664277	COc1ccc2nc(C)cc(Sc3nc4ccccc4s3)c2c1	Activity	'='	11.03	um			Active	UO_0000017					False	CHEMBL1738019	PUBCHEM_BIOASSAY: Late stage results from the probe development effort to identify inhibitors of the Janus kinase 2 mutant JAK2V617F. (Class of assay: screening) [Related pubchem assays (depositor defined):AID1446, AID1486, AID1520, AID1521, AID1691, AID1699, AID1797] Panel member name: irf1 Inhibition (HEL cells)	U	BAO_0000219	cell-based format	None	None	None	HEL	None	CHEMBL2971	Tyrosine-protein kinase JAK2	Homo sapiens	SINGLE PROTEIN	CHEMBL1201862	7	PubChem BioAssays			CHEMBL3308090
CHEMBL1420155		0	389.46	0	3.57	SID862597	COc1cc2c(cc1OC)-c1cc(N3CCCc4ccccc43)nc(=O)n1CC2	Activity	'>'	40.0	um			inactive	UO_0000017					False	CHEMBL1738021	PUBCHEM_BIOASSAY: Late stage results from the probe development effort to identify inhibitors of the Janus kinase 2 mutant JAK2V617F. (Class of assay: screening) [Related pubchem assays (depositor defined):AID1446, AID1486, AID1520, AID1521, AID1691, AID1699, AID1797] Panel member name: irf1 Inhibition (Ba/F3 cells)	U	BAO_0000219	cell-based format	None	None	None	BaF3	None	CHEMBL2971	Tyrosine-protein kinase JAK2	Homo sapiens	SINGLE PROTEIN	CHEMBL1201862	7	PubChem BioAssays			CHEMBL3307634
CHEMBL1379604		0	253.77	0	3.84	SID26660329	CCCCCCN(C(=O)CCl)c1ccccc1	Activity	'='	3.619	um			Active	UO_0000017					False	CHEMBL1738021	PUBCHEM_BIOASSAY: Late stage results from the probe development effort to identify inhibitors of the Janus kinase 2 mutant JAK2V617F. (Class of assay: screening) [Related pubchem assays (depositor defined):AID1446, AID1486, AID1520, AID1521, AID1691, AID1699, AID1797] Panel member name: irf1 Inhibition (Ba/F3 cells)	U	BAO_0000219	cell-based format	None	None	None	BaF3	None	CHEMBL2971	Tyrosine-protein kinase JAK2	Homo sapiens	SINGLE PROTEIN	CHEMBL1201862	7	PubChem BioAssays			CHEMBL3307634
CHEMBL1444859		0	292.24	0	2.16	SID4243100	CS(=O)(=O)c1nc(-c2ccco2)cc(C(F)(F)F)n1	Activity	'='	0.8692	um			Active	UO_0000017					False	CHEMBL1738021	PUBCHEM_BIOASSAY: Late stage results from the probe development effort to identify inhibitors of the Janus kinase 2 mutant JAK2V617F. (Class of assay: screening) [Related pubchem assays (depositor defined):AID1446, AID1486, AID1520, AID1521, AID1691, AID1699, AID1797] Panel member name: irf1 Inhibition (Ba/F3 cells)	U	BAO_0000219	cell-based format	None	None	None	BaF3	None	CHEMBL2971	Tyrosine-protein kinase JAK2	Homo sapiens	SINGLE PROTEIN	CHEMBL1201862	7	PubChem BioAssays			CHEMBL3307634
CHEMBL1393319		0	355.44	0	4.20	SID26663690	Cc1nn2c(NCc3ccccn3)c3c(nc2c1-c1ccccc1)CCC3	Activity	'='	10.73	um			Active	UO_0000017					False	CHEMBL1738021	PUBCHEM_BIOASSAY: Late stage results from the probe development effort to identify inhibitors of the Janus kinase 2 mutant JAK2V617F. (Class of assay: screening) [Related pubchem assays (depositor defined):AID1446, AID1486, AID1520, AID1521, AID1691, AID1699, AID1797] Panel member name: irf1 Inhibition (Ba/F3 cells)	U	BAO_0000219	cell-based format	None	None	None	BaF3	None	CHEMBL2971	Tyrosine-protein kinase JAK2	Homo sapiens	SINGLE PROTEIN	CHEMBL1201862	7	PubChem BioAssays			CHEMBL3307634
CHEMBL1411125		0	368.39	0	3.18	SID26731158	COc1cc(/C=C2\COC/C(=C\c3ccc(O)c(OC)c3)C2=O)ccc1O	Activity	'='	1.988	um			Active	UO_0000017					False	CHEMBL1738021	PUBCHEM_BIOASSAY: Late stage results from the probe development effort to identify inhibitors of the Janus kinase 2 mutant JAK2V617F. (Class of assay: screening) [Related pubchem assays (depositor defined):AID1446, AID1486, AID1520, AID1521, AID1691, AID1699, AID1797] Panel member name: irf1 Inhibition (Ba/F3 cells)	U	BAO_0000219	cell-based format	None	None	None	BaF3	None	CHEMBL2971	Tyrosine-protein kinase JAK2	Homo sapiens	SINGLE PROTEIN	CHEMBL1201862	7	PubChem BioAssays			CHEMBL3307634
CHEMBL1454438		0	339.44	0	3.23	SID4264510	COc1ccc(OC)c(NS(=O)(=O)c2ccc(SC)cc2)c1	Activity	'>'	40.0	um			inactive	UO_0000017					False	CHEMBL1738019	PUBCHEM_BIOASSAY: Late stage results from the probe development effort to identify inhibitors of the Janus kinase 2 mutant JAK2V617F. (Class of assay: screening) [Related pubchem assays (depositor defined):AID1446, AID1486, AID1520, AID1521, AID1691, AID1699, AID1797] Panel member name: irf1 Inhibition (HEL cells)	U	BAO_0000219	cell-based format	None	None	None	HEL	None	CHEMBL2971	Tyrosine-protein kinase JAK2	Homo sapiens	SINGLE PROTEIN	CHEMBL1201862	7	PubChem BioAssays			CHEMBL3308090
CHEMBL1575649		0	344.42	0	3.33	SID24781164	O=C1/C(=C/c2ccc(O)c(O)c2)SC(=S)N1Nc1ccccc1	Activity	'='	10.21	um			Active	UO_0000017					False	CHEMBL1738019	PUBCHEM_BIOASSAY: Late stage results from the probe development effort to identify inhibitors of the Janus kinase 2 mutant JAK2V617F. (Class of assay: screening) [Related pubchem assays (depositor defined):AID1446, AID1486, AID1520, AID1521, AID1691, AID1699, AID1797] Panel member name: irf1 Inhibition (HEL cells)	U	BAO_0000219	cell-based format	None	None	None	HEL	None	CHEMBL2971	Tyrosine-protein kinase JAK2	Homo sapiens	SINGLE PROTEIN	CHEMBL1201862	7	PubChem BioAssays			CHEMBL3308090
CHEMBL120563	THIRAM	0	240.44	0	2.06	SID17389717	CN(C)C(=S)SSC(=S)N(C)C	Activity	'='	13.47	um			Active	UO_0000017					False	CHEMBL1738019	PUBCHEM_BIOASSAY: Late stage results from the probe development effort to identify inhibitors of the Janus kinase 2 mutant JAK2V617F. (Class of assay: screening) [Related pubchem assays (depositor defined):AID1446, AID1486, AID1520, AID1521, AID1691, AID1699, AID1797] Panel member name: irf1 Inhibition (HEL cells)	U	BAO_0000219	cell-based format	None	None	None	HEL	None	CHEMBL2971	Tyrosine-protein kinase JAK2	Homo sapiens	SINGLE PROTEIN	CHEMBL1201862	7	PubChem BioAssays			CHEMBL3308090
CHEMBL254255		0	358.38	0	2.06	32	COc1ccc(-n2nnnc2SCC(=O)c2ccc(O)c(O)c2)cc1	Activity	'='	25.46	um			Active	UO_0000017					False	CHEMBL1738019	PUBCHEM_BIOASSAY: Late stage results from the probe development effort to identify inhibitors of the Janus kinase 2 mutant JAK2V617F. (Class of assay: screening) [Related pubchem assays (depositor defined):AID1446, AID1486, AID1520, AID1521, AID1691, AID1699, AID1797] Panel member name: irf1 Inhibition (HEL cells)	U	BAO_0000219	cell-based format	None	None	None	HEL	None	CHEMBL2971	Tyrosine-protein kinase JAK2	Homo sapiens	SINGLE PROTEIN	CHEMBL1201862	7	PubChem BioAssays			CHEMBL3308090
CHEMBL506153	GW876790X	0	330.35	0	0.03	GW876790X	CCn1c(-c2nonc2N)nc2cncc(C(=O)NCCNC)c21	Inhibition	'='	2.49	%				UO_0000187					False	CHEMBL1962118	GSK_PKIS: JAK2 mean inhibition at 0.1 uM [Nanosyn]	B	BAO_0000357	single protein format	None	None	None	None	None	CHEMBL2971	Tyrosine-protein kinase JAK2	Homo sapiens	SINGLE PROTEIN	CHEMBL1961873	16	GSK Published Kinase Inhibitor Set			None
CHEMBL1699464		0	397.48	0	3.99	SID85267474	CCc1cccc(Nc2ncnc3cc(OCCOC)c(OCCOC)cc23)c1	Activity	'>'	40.0	um			inactive	UO_0000017					False	CHEMBL1738020	PUBCHEM_BIOASSAY: Late stage results from the probe development effort to identify inhibitors of the Janus kinase 2 mutant JAK2V617F. (Class of assay: screening) [Related pubchem assays (depositor defined):AID1446, AID1486, AID1520, AID1521, AID1691, AID1699, AID1797] Panel member name: JAK2V617F Inhibition	U	BAO_0000019	assay format	None	None	None	None	None	CHEMBL2971	Tyrosine-protein kinase JAK2	Homo sapiens	SINGLE PROTEIN	CHEMBL1201862	7	PubChem BioAssays			None
CHEMBL1722227		0	362.26	0	4.77	SID85267483	Cc1[nH]c(=O)c(C(=O)C=Cc2ccc(Cl)cc2Cl)c2c1CCCC2	Activity	'='	1.43	um			Active	UO_0000017					False	CHEMBL1738020	PUBCHEM_BIOASSAY: Late stage results from the probe development effort to identify inhibitors of the Janus kinase 2 mutant JAK2V617F. (Class of assay: screening) [Related pubchem assays (depositor defined):AID1446, AID1486, AID1520, AID1521, AID1691, AID1699, AID1797] Panel member name: JAK2V617F Inhibition	U	BAO_0000019	assay format	None	None	None	None	None	CHEMBL2971	Tyrosine-protein kinase JAK2	Homo sapiens	SINGLE PROTEIN	CHEMBL1201862	7	PubChem BioAssays			None
CHEMBL1909360	GW830263A	0	665.22	1	4.56	GW830263A	CN1CCN(C(=O)c2ccc(NC(=O)Nc3ccc(N(C)c4ccnc(Nc5ccc(CS(C)(=O)=O)cc5)n4)cc3)cc2)CC1.Cl	Inhibition	'='	49.68	%				UO_0000187					False	CHEMBL1962119	GSK_PKIS: JAK2 mean inhibition at 1 uM [Nanosyn]	B	BAO_0000357	single protein format	None	None	None	None	None	CHEMBL2971	Tyrosine-protein kinase JAK2	Homo sapiens	SINGLE PROTEIN	CHEMBL1961873	16	GSK Published Kinase Inhibitor Set			None
CHEMBL189148	GW829055X	0	398.86	1	5.25	GW829055X	Clc1ccc(-c2nn3ncccc3c2-c2ccnc(Nc3ccccc3)n2)cc1	Inhibition	'='	0.88	%				UO_0000187					False	CHEMBL1962119	GSK_PKIS: JAK2 mean inhibition at 1 uM [Nanosyn]	B	BAO_0000357	single protein format	None	None	None	None	None	CHEMBL2971	Tyrosine-protein kinase JAK2	Homo sapiens	SINGLE PROTEIN	CHEMBL1961873	16	GSK Published Kinase Inhibitor Set			None
CHEMBL3427173		0	294.36	0	2.25	5	COc1ccc2nc(C3=N[C@@H](C(=O)O)CS3)sc2c1	Activity	'='	88.0	%				UO_0000187					False	CHEMBL3428247	Inhibition of JAK2 (unknown origin) assessed as remaining activity at 100 uM by radioactive filter binding assay in presence of [33P]-ATP relative to control	B	BAO_0000357	single protein format	Homo sapiens	None	None	None	None	CHEMBL2971	Tyrosine-protein kinase JAK2	Homo sapiens	SINGLE PROTEIN	CHEMBL3425453	1	Scientific Literature	Eur. J. Med. Chem.	2015	None
CHEMBL230597	GSK-586581A	0	381.46	0	3.07	GSK586581A	CS(=O)(=O)Nc1ccc(-c2cc(-c3ccccc3)cc(C(N)=O)c2N)cc1	Inhibition	'='	0.9	%				UO_0000187					False	CHEMBL1962118	GSK_PKIS: JAK2 mean inhibition at 0.1 uM [Nanosyn]	B	BAO_0000357	single protein format	None	None	None	None	None	CHEMBL2971	Tyrosine-protein kinase JAK2	Homo sapiens	SINGLE PROTEIN	CHEMBL1961873	16	GSK Published Kinase Inhibitor Set			None
CHEMBL194062	GW572399X	0	315.35	0	2.73	GW572399X	NS(=O)(=O)c1ccc(Nc2ncc(-c3ccccc3)o2)cc1	Inhibition	'='	3.74	%				UO_0000187					False	CHEMBL1962119	GSK_PKIS: JAK2 mean inhibition at 1 uM [Nanosyn]	B	BAO_0000357	single protein format	None	None	None	None	None	CHEMBL2971	Tyrosine-protein kinase JAK2	Homo sapiens	SINGLE PROTEIN	CHEMBL1961873	16	GSK Published Kinase Inhibitor Set			None
CHEMBL434729	GW829906X	0	446.44	1	5.92	GW829906X	Cc1ccc2c(-c3ccnc(Nc4cccc(C(F)(F)F)c4)n3)c(-c3ccccc3)nn2n1	Inhibition	'='	2.03	%				UO_0000187					False	CHEMBL1962119	GSK_PKIS: JAK2 mean inhibition at 1 uM [Nanosyn]	B	BAO_0000357	single protein format	None	None	None	None	None	CHEMBL2971	Tyrosine-protein kinase JAK2	Homo sapiens	SINGLE PROTEIN	CHEMBL1961873	16	GSK Published Kinase Inhibitor Set			None
CHEMBL221959	TOFACITINIB	4	312.38	0	1.54	1	C[C@@H]1CCN(C(=O)CC#N)C[C@@H]1N(C)c1ncnc2[nH]ccc12	IC50	'='	4.1	nM	8.39			UO_0000065	26.85	0.50	6.85	9.43	True	CHEMBL3299213	Inhibition of recombinant JAK2 kinase domain (unknown origin) using FITC-KGGEEEEYFELVKK as substrate assessed as inhibition of substrate phosphorylation by peptide mobility shift assay	B	BAO_0000357	single protein format	Homo sapiens	None	None	None	None	CHEMBL2971	Tyrosine-protein kinase JAK2	Homo sapiens	SINGLE PROTEIN	CHEMBL3297690	1	Scientific Literature	J. Med. Chem.	2014	None
CHEMBL3900321		0	433.49	0	3.48	BDBM228925	Cc1ccncc1N1CCC(CC#N)(n2cc(C(N)=O)c(Nc3ccc(F)cc3)n2)CC1	IC50	'='	102.0	nM	6.99		400672	UO_0000065	16.13	0.30	3.51	6.19	False	CHEMBL3888429	HTRF Biochemical Assay: The reactions employed a common peptide substrate, LCB-EQEDEPEGDYFEWLW-NH2 (in-house). The basic assay protocol is as follows: First, 250 nL of diluted compounds in DMSO were dispensed into the wells of a dry 384-well Black plate (Greiner #781076) using a Labcyte Echo 555 acoustic dispenser. Subsequent reagent additions employed an Agilent Bravo. Next, 18 uL of 1.11x enzym…	B	BAO_0000357	single protein format	Homo sapiens	None	None	None	None	CHEMBL2971	Tyrosine-protein kinase JAK2	Homo sapiens	SINGLE PROTEIN	CHEMBL3886705	37	BindingDB Database		2016	None
CHEMBL3914600		0	502.60	1	2.77	BDBM228949	CC(C)(C)OC(=O)N1CCC(CC#N)(n2cc(C(N)=O)c(Nc3ccc(S(C)(=O)=O)cc3)n2)CC1	IC50	'='	1.0	nM	9.00		400696	UO_0000065	17.91	0.35	6.23	5.61	False	CHEMBL3888429	HTRF Biochemical Assay: The reactions employed a common peptide substrate, LCB-EQEDEPEGDYFEWLW-NH2 (in-house). The basic assay protocol is as follows: First, 250 nL of diluted compounds in DMSO were dispensed into the wells of a dry 384-well Black plate (Greiner #781076) using a Labcyte Echo 555 acoustic dispenser. Subsequent reagent additions employed an Agilent Bravo. Next, 18 uL of 1.11x enzym…	B	BAO_0000357	single protein format	Homo sapiens	None	None	None	None	CHEMBL2971	Tyrosine-protein kinase JAK2	Homo sapiens	SINGLE PROTEIN	CHEMBL3886705	37	BindingDB Database		2016	None
CHEMBL3933138		0	403.46	0	1.55	BDBM228953	CS(=O)(=O)c1ccc(Nc2nn(C3(CC#N)CCOCC3)cc2C(N)=O)cc1	IC50	'='	183.0	nM	6.74		400700	UO_0000065	16.70	0.33	5.19	4.81	False	CHEMBL3888429	HTRF Biochemical Assay: The reactions employed a common peptide substrate, LCB-EQEDEPEGDYFEWLW-NH2 (in-house). The basic assay protocol is as follows: First, 250 nL of diluted compounds in DMSO were dispensed into the wells of a dry 384-well Black plate (Greiner #781076) using a Labcyte Echo 555 acoustic dispenser. Subsequent reagent additions employed an Agilent Bravo. Next, 18 uL of 1.11x enzym…	B	BAO_0000357	single protein format	Homo sapiens	None	None	None	None	CHEMBL2971	Tyrosine-protein kinase JAK2	Homo sapiens	SINGLE PROTEIN	CHEMBL3886705	37	BindingDB Database		2016	None
CHEMBL3922799		0	425.49	0	2.76	BDBM228999	CC(C)(C)OC(=O)N1CCC(CC#N)(n2cc(C(N)=O)c(Nc3cccnc3)n2)CC1	IC50	'='	4.0	nM	8.40		400744	UO_0000065	19.74	0.37	5.64	6.03	False	CHEMBL3888429	HTRF Biochemical Assay: The reactions employed a common peptide substrate, LCB-EQEDEPEGDYFEWLW-NH2 (in-house). The basic assay protocol is as follows: First, 250 nL of diluted compounds in DMSO were dispensed into the wells of a dry 384-well Black plate (Greiner #781076) using a Labcyte Echo 555 acoustic dispenser. Subsequent reagent additions employed an Agilent Bravo. Next, 18 uL of 1.11x enzym…	B	BAO_0000357	single protein format	Homo sapiens	None	None	None	None	CHEMBL2971	Tyrosine-protein kinase JAK2	Homo sapiens	SINGLE PROTEIN	CHEMBL3886705	37	BindingDB Database		2016	None
CHEMBL3984300		0	549.43	1	3.12	BDBM229009	N#CCC1(n2cc(C(N)=O)c(Nc3ccc(C(O)C(F)(F)F)nc3)n2)CCN(C(=O)OCC(F)(F)F)CC1	IC50	'='	0.6	nM	9.22		400754	UO_0000065	16.78	0.33	6.10	5.79	False	CHEMBL3888429	HTRF Biochemical Assay: The reactions employed a common peptide substrate, LCB-EQEDEPEGDYFEWLW-NH2 (in-house). The basic assay protocol is as follows: First, 250 nL of diluted compounds in DMSO were dispensed into the wells of a dry 384-well Black plate (Greiner #781076) using a Labcyte Echo 555 acoustic dispenser. Subsequent reagent additions employed an Agilent Bravo. Next, 18 uL of 1.11x enzym…	B	BAO_0000357	single protein format	Homo sapiens	None	None	None	None	CHEMBL2971	Tyrosine-protein kinase JAK2	Homo sapiens	SINGLE PROTEIN	CHEMBL3886705	37	BindingDB Database		2016	None
CHEMBL3911885		0	443.48	0	2.90	BDBM229030	CC(C)(C)OC(=O)N1CCC(CC#N)(n2cc(C(N)=O)c(Nc3cc(F)ccn3)n2)CC1	IC50	'='	903.0	nM	6.04		400774	UO_0000065	13.63	0.26	3.14	4.34	False	CHEMBL3888429	HTRF Biochemical Assay: The reactions employed a common peptide substrate, LCB-EQEDEPEGDYFEWLW-NH2 (in-house). The basic assay protocol is as follows: First, 250 nL of diluted compounds in DMSO were dispensed into the wells of a dry 384-well Black plate (Greiner #781076) using a Labcyte Echo 555 acoustic dispenser. Subsequent reagent additions employed an Agilent Bravo. Next, 18 uL of 1.11x enzym…	B	BAO_0000357	single protein format	Homo sapiens	None	None	None	None	CHEMBL2971	Tyrosine-protein kinase JAK2	Homo sapiens	SINGLE PROTEIN	CHEMBL3886705	37	BindingDB Database		2016	None
CHEMBL3934663		0	426.48	0	2.16	BDBM229032	CC(C)(C)OC(=O)N1CCC(CC#N)(n2cc(C(N)=O)c(Nc3cnccn3)n2)CC1	IC50	'='	210.0	nM	6.68		400776	UO_0000065	15.66	0.29	4.52	4.39	False	CHEMBL3888429	HTRF Biochemical Assay: The reactions employed a common peptide substrate, LCB-EQEDEPEGDYFEWLW-NH2 (in-house). The basic assay protocol is as follows: First, 250 nL of diluted compounds in DMSO were dispensed into the wells of a dry 384-well Black plate (Greiner #781076) using a Labcyte Echo 555 acoustic dispenser. Subsequent reagent additions employed an Agilent Bravo. Next, 18 uL of 1.11x enzym…	B	BAO_0000357	single protein format	Homo sapiens	None	None	None	None	CHEMBL2971	Tyrosine-protein kinase JAK2	Homo sapiens	SINGLE PROTEIN	CHEMBL3886705	37	BindingDB Database		2016	None
CHEMBL3954311		0	440.51	0	2.46	BDBM229036	Cc1cc(Nc2nn(C3(CC#N)CCN(C(=O)OC(C)(C)C)CC3)cc2C(N)=O)ncn1	IC50	'='	126.0	nM	6.90		400780	UO_0000065	15.66	0.29	4.44	4.54	False	CHEMBL3888429	HTRF Biochemical Assay: The reactions employed a common peptide substrate, LCB-EQEDEPEGDYFEWLW-NH2 (in-house). The basic assay protocol is as follows: First, 250 nL of diluted compounds in DMSO were dispensed into the wells of a dry 384-well Black plate (Greiner #781076) using a Labcyte Echo 555 acoustic dispenser. Subsequent reagent additions employed an Agilent Bravo. Next, 18 uL of 1.11x enzym…	B	BAO_0000357	single protein format	Homo sapiens	None	None	None	None	CHEMBL2971	Tyrosine-protein kinase JAK2	Homo sapiens	SINGLE PROTEIN	CHEMBL3886705	37	BindingDB Database		2016	None
CHEMBL3933191		0	415.50	0	3.03	BDBM229062	N#CCC1(n2cc(C(N)=O)c(Nc3ccccc3)n2)CCN(Cc2cccnc2)CC1	IC50	'='	11.0	nM	7.96		400798	UO_0000065	19.15	0.35	4.93	7.05	False	CHEMBL3888429	HTRF Biochemical Assay: The reactions employed a common peptide substrate, LCB-EQEDEPEGDYFEWLW-NH2 (in-house). The basic assay protocol is as follows: First, 250 nL of diluted compounds in DMSO were dispensed into the wells of a dry 384-well Black plate (Greiner #781076) using a Labcyte Echo 555 acoustic dispenser. Subsequent reagent additions employed an Agilent Bravo. Next, 18 uL of 1.11x enzym…	B	BAO_0000357	single protein format	Homo sapiens	None	None	None	None	CHEMBL2971	Tyrosine-protein kinase JAK2	Homo sapiens	SINGLE PROTEIN	CHEMBL3886705	37	BindingDB Database		2016	None
CHEMBL3950086		0	447.52	0	3.79	BDBM228906	Cc1cc(N2CCC(CC#N)(n3cc(C(N)=O)c(Nc4ccc(F)cc4)n3)CC2)cnc1C	IC50	'='	49.0	nM	7.31		400653	UO_0000065	16.33	0.30	3.52	6.48	False	CHEMBL3888429	HTRF Biochemical Assay: The reactions employed a common peptide substrate, LCB-EQEDEPEGDYFEWLW-NH2 (in-house). The basic assay protocol is as follows: First, 250 nL of diluted compounds in DMSO were dispensed into the wells of a dry 384-well Black plate (Greiner #781076) using a Labcyte Echo 555 acoustic dispenser. Subsequent reagent additions employed an Agilent Bravo. Next, 18 uL of 1.11x enzym…	B	BAO_0000357	single protein format	Homo sapiens	None	None	None	None	CHEMBL2971	Tyrosine-protein kinase JAK2	Homo sapiens	SINGLE PROTEIN	CHEMBL3886705	37	BindingDB Database		2016	None
CHEMBL3955591		0	424.51	0	3.37	BDBM228870	CC(C)(C)OC(=O)N1CCC(CC#N)(n2cc(C(N)=O)c(Nc3ccccc3)n2)CC1	IC50	'='	27.0	nM	7.57		400617	UO_0000065	17.83	0.33	4.20	5.99	False	CHEMBL3888429	HTRF Biochemical Assay: The reactions employed a common peptide substrate, LCB-EQEDEPEGDYFEWLW-NH2 (in-house). The basic assay protocol is as follows: First, 250 nL of diluted compounds in DMSO were dispensed into the wells of a dry 384-well Black plate (Greiner #781076) using a Labcyte Echo 555 acoustic dispenser. Subsequent reagent additions employed an Agilent Bravo. Next, 18 uL of 1.11x enzym…	B	BAO_0000357	single protein format	Homo sapiens	None	None	None	None	CHEMBL2971	Tyrosine-protein kinase JAK2	Homo sapiens	SINGLE PROTEIN	CHEMBL3886705	37	BindingDB Database		2016	None
CHEMBL3916994		0	388.45	0	1.00	BDBM228881	CCS(=O)(=O)N1CC(CC#N)(n2cc(C(N)=O)c(Nc3ccccc3)n2)C1	IC50	'='	404.0	nM	6.39		400628	UO_0000065	16.46	0.32	5.39	4.77	False	CHEMBL3888429	HTRF Biochemical Assay: The reactions employed a common peptide substrate, LCB-EQEDEPEGDYFEWLW-NH2 (in-house). The basic assay protocol is as follows: First, 250 nL of diluted compounds in DMSO were dispensed into the wells of a dry 384-well Black plate (Greiner #781076) using a Labcyte Echo 555 acoustic dispenser. Subsequent reagent additions employed an Agilent Bravo. Next, 18 uL of 1.11x enzym…	B	BAO_0000357	single protein format	Homo sapiens	None	None	None	None	CHEMBL2971	Tyrosine-protein kinase JAK2	Homo sapiens	SINGLE PROTEIN	CHEMBL3886705	37	BindingDB Database		2016	None
CHEMBL179311	GW580509X	0	388.45	0	3.90	GW580509X	CCS(=O)(=O)c1ccc(OC)c(Nc2ncc(-c3cccc(OC)c3)o2)c1	Inhibition	'='	1.58	%				UO_0000187					False	CHEMBL1962119	GSK_PKIS: JAK2 mean inhibition at 1 uM [Nanosyn]	B	BAO_0000357	single protein format	None	None	None	None	None	CHEMBL2971	Tyrosine-protein kinase JAK2	Homo sapiens	SINGLE PROTEIN	CHEMBL1961873	16	GSK Published Kinase Inhibitor Set			None
CHEMBL185939	GW828525X	0	490.45	1	5.39	GW828525X	FC(F)(F)c1ccc(-c2nn3ncccc3c2-c2ccnc(Nc3ccc4c(c3)OCCO4)n2)cc1	Inhibition	'='	-0.89	%				UO_0000187					False	CHEMBL1962119	GSK_PKIS: JAK2 mean inhibition at 1 uM [Nanosyn]	B	BAO_0000357	single protein format	None	None	None	None	None	CHEMBL2971	Tyrosine-protein kinase JAK2	Homo sapiens	SINGLE PROTEIN	CHEMBL1961873	16	GSK Published Kinase Inhibitor Set			None
CHEMBL237571		0	483.59	1	5.69	SB-633825	COc1ccc2cc(-c3c(-c4ccncc4)nc(-c4ccc(S(C)(=O)=O)cc4C)n3C)ccc2c1	Inhibition	'='	1.45	%				UO_0000187					False	CHEMBL1962119	GSK_PKIS: JAK2 mean inhibition at 1 uM [Nanosyn]	B	BAO_0000357	single protein format	None	None	None	None	None	CHEMBL2971	Tyrosine-protein kinase JAK2	Homo sapiens	SINGLE PROTEIN	CHEMBL1961873	16	GSK Published Kinase Inhibitor Set			None
CHEMBL1233881		0	325.37	0	2.82	PP494	COc1ccc(-c2nn(C3CCC3)c3ncnc(N)c23)cc1OC	Inhibition	'='	-4.0	%				UO_0000187					False	CHEMBL1244456	Inhibition of JAK2 JH1/JH2 domain at 1 uM after 60 mins by FRET assay in presence of 100 uM ATP	B	BAO_0000357	single protein format	None	None	None	None	None	CHEMBL2971	Tyrosine-protein kinase JAK2	Homo sapiens	SINGLE PROTEIN	CHEMBL1240340	1	Scientific Literature	Nat. Chem. Biol.	2008	None
CHEMBL4106535		0	468.41	0	3.34	BDBM237722	CC(OC(=O)N1CC[C@@H](n2cc(C(N)=O)c(Nc3ccc(F)cc3)n2)[C@H](C#N)C1)C(F)(F)F	IC50	'='	387.0	nM	6.41		414826	UO_0000065	13.69	0.27	3.07	5.08	False	CHEMBL3888749	Biochemical HTRF Assay: The ability of compounds to inhibit the activity of JAK1, JAK2, JAK3, and Tyk2 was measured using a recombinant purified GST-tagged catalytic domain for each enzyme (Invitrogen JAK1 #M4290, JAK2 #M4290, JAK3 #M4290, Tyk2 #M4290) in an HTRF format biochemical assay. The reactions employed a common peptide substrate, LCB-EQEDEPEGDYFEWLW-NH2 (in-house). The basic assay protoc…	B	BAO_0000357	single protein format	Homo sapiens	None	None	None	None	CHEMBL2971	Tyrosine-protein kinase JAK2	Homo sapiens	SINGLE PROTEIN	CHEMBL3886818	37	BindingDB Database		2016	None
CHEMBL4106649		0	418.40	0	2.36	BDBM237723	N#C[C@@H]1CN(C(=O)OCCF)CC[C@H]1n1cc(C(N)=O)c(Nc2ccc(F)cc2)n1	IC50	'='	104.0	nM	6.98		414827	UO_0000065	16.69	0.32	4.62	5.53	False	CHEMBL3888749	Biochemical HTRF Assay: The ability of compounds to inhibit the activity of JAK1, JAK2, JAK3, and Tyk2 was measured using a recombinant purified GST-tagged catalytic domain for each enzyme (Invitrogen JAK1 #M4290, JAK2 #M4290, JAK3 #M4290, Tyk2 #M4290) in an HTRF format biochemical assay. The reactions employed a common peptide substrate, LCB-EQEDEPEGDYFEWLW-NH2 (in-house). The basic assay protoc…	B	BAO_0000357	single protein format	Homo sapiens	None	None	None	None	CHEMBL2971	Tyrosine-protein kinase JAK2	Homo sapiens	SINGLE PROTEIN	CHEMBL3886818	37	BindingDB Database		2016	None
CHEMBL4113865		0	485.52	0	1.72	BDBM237725	N#C[C@@H]1CN(C(=O)OCCN2CCOCC2)CC[C@H]1n1cc(C(N)=O)c(Nc2ccc(F)cc2)n1	IC50	'='	835.0	nM	6.08		414829	UO_0000065	12.52	0.24	4.36	4.38	False	CHEMBL3888749	Biochemical HTRF Assay: The ability of compounds to inhibit the activity of JAK1, JAK2, JAK3, and Tyk2 was measured using a recombinant purified GST-tagged catalytic domain for each enzyme (Invitrogen JAK1 #M4290, JAK2 #M4290, JAK3 #M4290, Tyk2 #M4290) in an HTRF format biochemical assay. The reactions employed a common peptide substrate, LCB-EQEDEPEGDYFEWLW-NH2 (in-house). The basic assay protoc…	B	BAO_0000357	single protein format	Homo sapiens	None	None	None	None	CHEMBL2971	Tyrosine-protein kinase JAK2	Homo sapiens	SINGLE PROTEIN	CHEMBL3886818	37	BindingDB Database		2016	None
CHEMBL4113758		0	428.47	0	3.04	BDBM237731	CC(C)COC(=O)N1CC[C@@H](n2cc(C(N)=O)c(Nc3ccc(F)cc3)n2)[C@H](C#N)C1	IC50	'='	755.0	nM	6.12		414835	UO_0000065	14.29	0.27	3.08	4.85	False	CHEMBL3888749	Biochemical HTRF Assay: The ability of compounds to inhibit the activity of JAK1, JAK2, JAK3, and Tyk2 was measured using a recombinant purified GST-tagged catalytic domain for each enzyme (Invitrogen JAK1 #M4290, JAK2 #M4290, JAK3 #M4290, Tyk2 #M4290) in an HTRF format biochemical assay. The reactions employed a common peptide substrate, LCB-EQEDEPEGDYFEWLW-NH2 (in-house). The basic assay protoc…	B	BAO_0000357	single protein format	Homo sapiens	None	None	None	None	CHEMBL2971	Tyrosine-protein kinase JAK2	Homo sapiens	SINGLE PROTEIN	CHEMBL3886818	37	BindingDB Database		2016	None
CHEMBL4113037		0	483.50	0	2.01	BDBM237736	N#C[C@@H]1CN(C(=O)OCCN2CCCC2=O)CC[C@H]1n1cc(C(N)=O)c(Nc2ccc(F)cc2)n1	IC50	'='	411.0	nM	6.39		414840	UO_0000065	13.21	0.25	4.38	4.36	False	CHEMBL3888749	Biochemical HTRF Assay: The ability of compounds to inhibit the activity of JAK1, JAK2, JAK3, and Tyk2 was measured using a recombinant purified GST-tagged catalytic domain for each enzyme (Invitrogen JAK1 #M4290, JAK2 #M4290, JAK3 #M4290, Tyk2 #M4290) in an HTRF format biochemical assay. The reactions employed a common peptide substrate, LCB-EQEDEPEGDYFEWLW-NH2 (in-house). The basic assay protoc…	B	BAO_0000357	single protein format	Homo sapiens	None	None	None	None	CHEMBL2971	Tyrosine-protein kinase JAK2	Homo sapiens	SINGLE PROTEIN	CHEMBL3886818	37	BindingDB Database		2016	None
CHEMBL4112669		0	444.47	0	2.42	BDBM237753	COCCCOC(=O)N1CC[C@@H](n2cc(C(N)=O)c(Nc3ccc(F)cc3)n2)[C@H](C#N)C1	IC50	'='	275.0	nM	6.56		414857	UO_0000065	14.76	0.28	4.14	4.84	False	CHEMBL3888749	Biochemical HTRF Assay: The ability of compounds to inhibit the activity of JAK1, JAK2, JAK3, and Tyk2 was measured using a recombinant purified GST-tagged catalytic domain for each enzyme (Invitrogen JAK1 #M4290, JAK2 #M4290, JAK3 #M4290, Tyk2 #M4290) in an HTRF format biochemical assay. The reactions employed a common peptide substrate, LCB-EQEDEPEGDYFEWLW-NH2 (in-house). The basic assay protoc…	B	BAO_0000357	single protein format	Homo sapiens	None	None	None	None	CHEMBL2971	Tyrosine-protein kinase JAK2	Homo sapiens	SINGLE PROTEIN	CHEMBL3886818	37	BindingDB Database		2016	None
CHEMBL4106891		0	456.48	0	2.42	BDBM237754	CC1(COC(=O)N2CC[C@@H](n3cc(C(N)=O)c(Nc4ccc(F)cc4)n3)[C@H](C#N)C2)COC1	IC50	'='	413.0	nM	6.38		414858	UO_0000065	13.99	0.26	3.96	4.71	False	CHEMBL3888749	Biochemical HTRF Assay: The ability of compounds to inhibit the activity of JAK1, JAK2, JAK3, and Tyk2 was measured using a recombinant purified GST-tagged catalytic domain for each enzyme (Invitrogen JAK1 #M4290, JAK2 #M4290, JAK3 #M4290, Tyk2 #M4290) in an HTRF format biochemical assay. The reactions employed a common peptide substrate, LCB-EQEDEPEGDYFEWLW-NH2 (in-house). The basic assay protoc…	B	BAO_0000357	single protein format	Homo sapiens	None	None	None	None	CHEMBL2971	Tyrosine-protein kinase JAK2	Homo sapiens	SINGLE PROTEIN	CHEMBL3886818	37	BindingDB Database		2016	None
CHEMBL4113680		0	424.44	0	2.41	BDBM237761	C#CCCOC(=O)N1CC[C@H](n2cc(C(N)=O)c(Nc3ccc(F)cc3)n2)[C@H](C#N)C1	IC50	'='	1386.0	nM	5.86		414865	UO_0000065	13.80	0.26	3.45	4.64	False	CHEMBL3888749	Biochemical HTRF Assay: The ability of compounds to inhibit the activity of JAK1, JAK2, JAK3, and Tyk2 was measured using a recombinant purified GST-tagged catalytic domain for each enzyme (Invitrogen JAK1 #M4290, JAK2 #M4290, JAK3 #M4290, Tyk2 #M4290) in an HTRF format biochemical assay. The reactions employed a common peptide substrate, LCB-EQEDEPEGDYFEWLW-NH2 (in-house). The basic assay protoc…	B	BAO_0000357	single protein format	Homo sapiens	None	None	None	None	CHEMBL2971	Tyrosine-protein kinase JAK2	Homo sapiens	SINGLE PROTEIN	CHEMBL3886818	37	BindingDB Database		2016	None
CHEMBL3956898		0	628.04	1	2.52	BDBM232861	O=C1CN(C2CCN(C(=O)Cn3cc(NC(=O)c4cnn5cccnc45)c(-c4cc(Cl)ccc4OC(F)F)n3)CC2)CCN1	Ki	'='	0.71	nM	9.15		406234	UO_0000065	14.57	0.28	6.63	6.58	False	CHEMBL3888506	JAK Enzyme Assay: The activity of the isolated recombinant JAK1 and JAK2 kinase domain was measured by monitoring phosphorylation of a peptide derived from JAK3 (Val-Ala-Leu-Val-Asp-Gly-Tyr-Phe-Arg-Leu-Thr-Thr, fluorescently labeled on the N-terminus with 5-carboxyfluorescein) using the Caliper LabChip® technology (Caliper Life Sciences, Hopkinton, Mass.). To determine inhibition constants (Ki), …	B	BAO_0000357	single protein format	Homo sapiens	None	None	None	None	CHEMBL2971	Tyrosine-protein kinase JAK2	Homo sapiens	SINGLE PROTEIN	CHEMBL3886737	37	BindingDB Database		2016	None
CHEMBL3970415		0	361.88	0	2.94	BDBM239954	Cn1cc(Nc2ncc(Cl)c(NC3CCC4(CCNC4)CC3)n2)cn1	IC50	'='	14.0	nM	7.85		418574	UO_0000065	21.70	0.43	4.91	9.86	False	CHEMBL3888834	Kinase Assay: JAK2 (h) is incubated with 8 mM MOPS pH 7.0, 0.2 mM EDTA, 100 μM KTFCGTPEYLAPEVRREPRILSEEEQEMFRDFDYIADWC, 10 mM MgAcetate and [γ-33P-ATP](specific activity approx. 500 cpm/pmol, concentration as required). The reaction is initiated by the addition of the MgATP mix. After incubation for 40 minutes at room temperature, the reaction is stopped by the addition of 3% phosphoric acid solu…	B	BAO_0000357	single protein format	Homo sapiens	None	None	None	None	CHEMBL2971	Tyrosine-protein kinase JAK2	Homo sapiens	SINGLE PROTEIN	CHEMBL3886854	37	BindingDB Database		2016	None
CHEMBL3892350		0	414.90	0	2.48	BDBM239972	Cc1cc(Nc2ncc(Cl)c(NC3CC4CN(C(=O)CC#N)CC4C3)n2)nn1C	IC50	'='	30.0	nM	7.52		418592	UO_0000065	18.13	0.35	5.04	6.73	False	CHEMBL3888834	Kinase Assay: JAK2 (h) is incubated with 8 mM MOPS pH 7.0, 0.2 mM EDTA, 100 μM KTFCGTPEYLAPEVRREPRILSEEEQEMFRDFDYIADWC, 10 mM MgAcetate and [γ-33P-ATP](specific activity approx. 500 cpm/pmol, concentration as required). The reaction is initiated by the addition of the MgATP mix. After incubation for 40 minutes at room temperature, the reaction is stopped by the addition of 3% phosphoric acid solu…	B	BAO_0000357	single protein format	Homo sapiens	None	None	None	None	CHEMBL2971	Tyrosine-protein kinase JAK2	Homo sapiens	SINGLE PROTEIN	CHEMBL3886854	37	BindingDB Database		2016	None
CHEMBL4101534		0	372.43	0	4.45	16	CCc1cc(O)ccc1-c1ccc2c(C(=O)Nc3ccc(C)nc3)n[nH]c2c1	IC50	'='	58.8	nM	7.23			UO_0000065	19.41	0.35	2.78	7.95	False	CHEMBL4003453	Inhibition of GST tagged human recombinant JAK2 catalytic domain expressed in baculovirus using peptide substrate preincubated for 60 mins followed by substrate addition and measured after 60 mins by microfluidic assay	B	BAO_0000019	assay format	Homo sapiens	None	None	None	None	CHEMBL2971	Tyrosine-protein kinase JAK2	Homo sapiens	SINGLE PROTEIN	CHEMBL4002590	1	Scientific Literature	J Med Chem	2017	None
CHEMBL3910933		0	562.05	1	4.89	BDBM232714	CN(C)C1CCN(Cc2nc(-c3cc(Cl)ccc3OC(F)F)c(NC(=O)c3cnn4cccnc34)s2)CC1	Ki	'='	2.65	nM	8.58		406088	UO_0000065	15.26	0.31	3.69	9.76	False	CHEMBL3888506	JAK Enzyme Assay: The activity of the isolated recombinant JAK1 and JAK2 kinase domain was measured by monitoring phosphorylation of a peptide derived from JAK3 (Val-Ala-Leu-Val-Asp-Gly-Tyr-Phe-Arg-Leu-Thr-Thr, fluorescently labeled on the N-terminus with 5-carboxyfluorescein) using the Caliper LabChip® technology (Caliper Life Sciences, Hopkinton, Mass.). To determine inhibition constants (Ki), …	B	BAO_0000357	single protein format	Homo sapiens	None	None	None	None	CHEMBL2971	Tyrosine-protein kinase JAK2	Homo sapiens	SINGLE PROTEIN	CHEMBL3886737	37	BindingDB Database		2016	None
CHEMBL3964279		0	574.98	1	2.91	BDBM232720	Nc1nn2cccnc2c1C(=O)Nc1cn(CC(=O)N2CCC(CO)CC2)nc1-c1cc(Cl)ccc1OC(F)F	Ki	'='	0.1	nM	10.00		406094	UO_0000065	17.39	0.34	7.09	6.54	False	CHEMBL3888506	JAK Enzyme Assay: The activity of the isolated recombinant JAK1 and JAK2 kinase domain was measured by monitoring phosphorylation of a peptide derived from JAK3 (Val-Ala-Leu-Val-Asp-Gly-Tyr-Phe-Arg-Leu-Thr-Thr, fluorescently labeled on the N-terminus with 5-carboxyfluorescein) using the Caliper LabChip® technology (Caliper Life Sciences, Hopkinton, Mass.). To determine inhibition constants (Ki), …	B	BAO_0000357	single protein format	Homo sapiens	None	None	None	None	CHEMBL2971	Tyrosine-protein kinase JAK2	Homo sapiens	SINGLE PROTEIN	CHEMBL3886737	37	BindingDB Database		2016	None
CHEMBL3897993		0	623.02	1	4.01	BDBM232730	O=C(Nc1cn(CC(=O)N2CCC(O)(c3ccncc3)CC2)nc1-c1cc(Cl)ccc1OC(F)F)c1cnn2cccnc12	Ki	'='	0.18	nM	9.74		406104	UO_0000065	15.64	0.30	5.73	6.97	False	CHEMBL3888506	JAK Enzyme Assay: The activity of the isolated recombinant JAK1 and JAK2 kinase domain was measured by monitoring phosphorylation of a peptide derived from JAK3 (Val-Ala-Leu-Val-Asp-Gly-Tyr-Phe-Arg-Leu-Thr-Thr, fluorescently labeled on the N-terminus with 5-carboxyfluorescein) using the Caliper LabChip® technology (Caliper Life Sciences, Hopkinton, Mass.). To determine inhibition constants (Ki), …	B	BAO_0000357	single protein format	Homo sapiens	None	None	None	None	CHEMBL2971	Tyrosine-protein kinase JAK2	Homo sapiens	SINGLE PROTEIN	CHEMBL3886737	37	BindingDB Database		2016	None
CHEMBL3934709		0	527.92	1	3.89	BDBM232738	O=C(Nc1cn(CC(=O)N2CC=CCC2)nc1-c1cc(Cl)ccc1OC(F)F)c1cnn2cccnc12	Ki	'='	0.37	nM	9.43		406112	UO_0000065	17.87	0.35	5.54	8.84	False	CHEMBL3888506	JAK Enzyme Assay: The activity of the isolated recombinant JAK1 and JAK2 kinase domain was measured by monitoring phosphorylation of a peptide derived from JAK3 (Val-Ala-Leu-Val-Asp-Gly-Tyr-Phe-Arg-Leu-Thr-Thr, fluorescently labeled on the N-terminus with 5-carboxyfluorescein) using the Caliper LabChip® technology (Caliper Life Sciences, Hopkinton, Mass.). To determine inhibition constants (Ki), …	B	BAO_0000357	single protein format	Homo sapiens	None	None	None	None	CHEMBL2971	Tyrosine-protein kinase JAK2	Homo sapiens	SINGLE PROTEIN	CHEMBL3886737	37	BindingDB Database		2016	None
CHEMBL3962664		0	559.96	1	3.74	BDBM232844	CN(CCn1cc(NC(=O)c2cnn3cccnc23)c(-c2cc(Cl)ccc2OC(F)F)n1)CC1CCC(=O)O1	Ki	'='	0.84	nM	9.08		406217	UO_0000065	16.21	0.32	5.34	7.83	False	CHEMBL3888506	JAK Enzyme Assay: The activity of the isolated recombinant JAK1 and JAK2 kinase domain was measured by monitoring phosphorylation of a peptide derived from JAK3 (Val-Ala-Leu-Val-Asp-Gly-Tyr-Phe-Arg-Leu-Thr-Thr, fluorescently labeled on the N-terminus with 5-carboxyfluorescein) using the Caliper LabChip® technology (Caliper Life Sciences, Hopkinton, Mass.). To determine inhibition constants (Ki), …	B	BAO_0000357	single protein format	Homo sapiens	None	None	None	None	CHEMBL2971	Tyrosine-protein kinase JAK2	Homo sapiens	SINGLE PROTEIN	CHEMBL3886737	37	BindingDB Database		2016	None
CHEMBL1325021		0	356.81	0	4.21	SID26659838	COc1ccccc1N(C(=O)CCl)c1cn(C(C)=O)c2ccccc12	Activity	'='	9.302	um			Active	UO_0000017					False	CHEMBL1738019	PUBCHEM_BIOASSAY: Late stage results from the probe development effort to identify inhibitors of the Janus kinase 2 mutant JAK2V617F. (Class of assay: screening) [Related pubchem assays (depositor defined):AID1446, AID1486, AID1520, AID1521, AID1691, AID1699, AID1797] Panel member name: irf1 Inhibition (HEL cells)	U	BAO_0000219	cell-based format	None	None	None	HEL	None	CHEMBL2971	Tyrosine-protein kinase JAK2	Homo sapiens	SINGLE PROTEIN	CHEMBL1201862	7	PubChem BioAssays			CHEMBL3308090
CHEMBL1731027		0	390.53	1	5.29	SID85267492	CC(C)c1cc(C=C(C#N)C(=O)NCCCc2ccccc2)cc(C(C)C)c1O	Activity	'='	3.97	um			Active	UO_0000017					False	CHEMBL1738020	PUBCHEM_BIOASSAY: Late stage results from the probe development effort to identify inhibitors of the Janus kinase 2 mutant JAK2V617F. (Class of assay: screening) [Related pubchem assays (depositor defined):AID1446, AID1486, AID1520, AID1521, AID1691, AID1699, AID1797] Panel member name: JAK2V617F Inhibition	U	BAO_0000019	assay format	None	None	None	None	None	CHEMBL2971	Tyrosine-protein kinase JAK2	Homo sapiens	SINGLE PROTEIN	CHEMBL1201862	7	PubChem BioAssays			None
CHEMBL1722136		0	419.26	0	4.06	SID85267482	Cc1[nH]c(=O)c(C(=O)C=Cc2ccc(I)cc2)c2c1CCCC2	Activity	'>'	40.0	um			inactive	UO_0000017					False	CHEMBL1738020	PUBCHEM_BIOASSAY: Late stage results from the probe development effort to identify inhibitors of the Janus kinase 2 mutant JAK2V617F. (Class of assay: screening) [Related pubchem assays (depositor defined):AID1446, AID1486, AID1520, AID1521, AID1691, AID1699, AID1797] Panel member name: JAK2V617F Inhibition	U	BAO_0000019	assay format	None	None	None	None	None	CHEMBL2971	Tyrosine-protein kinase JAK2	Homo sapiens	SINGLE PROTEIN	CHEMBL1201862	7	PubChem BioAssays			None
CHEMBL1341981		0	423.54	0	3.96	SID862668	Cc1ccccc1CS(=O)(=O)c1nnc([C@H](CC(C)C)NC(=O)OC(C)(C)C)o1	Activity	'='	1.962	um			Active	UO_0000017					False	CHEMBL1738021	PUBCHEM_BIOASSAY: Late stage results from the probe development effort to identify inhibitors of the Janus kinase 2 mutant JAK2V617F. (Class of assay: screening) [Related pubchem assays (depositor defined):AID1446, AID1486, AID1520, AID1521, AID1691, AID1699, AID1797] Panel member name: irf1 Inhibition (Ba/F3 cells)	U	BAO_0000219	cell-based format	None	None	None	BaF3	None	CHEMBL2971	Tyrosine-protein kinase JAK2	Homo sapiens	SINGLE PROTEIN	CHEMBL1201862	7	PubChem BioAssays			CHEMBL3307634
CHEMBL1709576		0	310.38	0	3.12	SID85267489	N#CC(=Cc1ccc(O)c(O)c1)C(=S)NCc1ccccc1	Activity	'='	0.62	um			Active	UO_0000017					False	CHEMBL1738021	PUBCHEM_BIOASSAY: Late stage results from the probe development effort to identify inhibitors of the Janus kinase 2 mutant JAK2V617F. (Class of assay: screening) [Related pubchem assays (depositor defined):AID1446, AID1486, AID1520, AID1521, AID1691, AID1699, AID1797] Panel member name: irf1 Inhibition (Ba/F3 cells)	U	BAO_0000219	cell-based format	None	None	None	BaF3	None	CHEMBL2971	Tyrosine-protein kinase JAK2	Homo sapiens	SINGLE PROTEIN	CHEMBL1201862	7	PubChem BioAssays			CHEMBL3307634
CHEMBL1722136		0	419.26	0	4.06	SID85267482	Cc1[nH]c(=O)c(C(=O)C=Cc2ccc(I)cc2)c2c1CCCC2	Activity	'='	0.82	um			Active	UO_0000017					False	CHEMBL1738021	PUBCHEM_BIOASSAY: Late stage results from the probe development effort to identify inhibitors of the Janus kinase 2 mutant JAK2V617F. (Class of assay: screening) [Related pubchem assays (depositor defined):AID1446, AID1486, AID1520, AID1521, AID1691, AID1699, AID1797] Panel member name: irf1 Inhibition (Ba/F3 cells)	U	BAO_0000219	cell-based format	None	None	None	BaF3	None	CHEMBL2971	Tyrosine-protein kinase JAK2	Homo sapiens	SINGLE PROTEIN	CHEMBL1201862	7	PubChem BioAssays			CHEMBL3307634
CHEMBL1424355		0	280.33	0	3.77	SID24801814	COc1ccc(-c2cc(-c3cc(C)ccc3O)[nH]n2)cc1	Activity	'='	1.825	um			Active	UO_0000017					False	CHEMBL1738019	PUBCHEM_BIOASSAY: Late stage results from the probe development effort to identify inhibitors of the Janus kinase 2 mutant JAK2V617F. (Class of assay: screening) [Related pubchem assays (depositor defined):AID1446, AID1486, AID1520, AID1521, AID1691, AID1699, AID1797] Panel member name: irf1 Inhibition (HEL cells)	U	BAO_0000219	cell-based format	None	None	None	HEL	None	CHEMBL2971	Tyrosine-protein kinase JAK2	Homo sapiens	SINGLE PROTEIN	CHEMBL1201862	7	PubChem BioAssays			CHEMBL3308090
CHEMBL3902522		0	745.99	2	6.12	BDBM232585	CN(Cc1ccc(F)c(Br)c1)C1CCN(C(=O)Cn2cc(NC(=O)c3cnn4cccnc34)c(-c3cc(Cl)ccc3OC(F)F)n2)CC1	Ki	'='	2.68	nM	8.57		405959	UO_0000065	11.49	0.24	2.45	7.80	False	CHEMBL3888506	JAK Enzyme Assay: The activity of the isolated recombinant JAK1 and JAK2 kinase domain was measured by monitoring phosphorylation of a peptide derived from JAK3 (Val-Ala-Leu-Val-Asp-Gly-Tyr-Phe-Arg-Leu-Thr-Thr, fluorescently labeled on the N-terminus with 5-carboxyfluorescein) using the Caliper LabChip® technology (Caliper Life Sciences, Hopkinton, Mass.). To determine inhibition constants (Ki), …	B	BAO_0000357	single protein format	Homo sapiens	None	None	None	None	CHEMBL2971	Tyrosine-protein kinase JAK2	Homo sapiens	SINGLE PROTEIN	CHEMBL3886737	37	BindingDB Database		2016	None
CHEMBL3959924		0	588.02	1	3.23	BDBM232593	CN(C)C1CCN(C(=O)Cn2cc(NC(=O)c3c(N)nn4cccnc34)c(-c3cc(Cl)ccc3OC(F)F)n2)CC1	Ki	'='	0.36	nM	9.44		405967	UO_0000065	16.06	0.31	6.21	6.95	False	CHEMBL3888506	JAK Enzyme Assay: The activity of the isolated recombinant JAK1 and JAK2 kinase domain was measured by monitoring phosphorylation of a peptide derived from JAK3 (Val-Ala-Leu-Val-Asp-Gly-Tyr-Phe-Arg-Leu-Thr-Thr, fluorescently labeled on the N-terminus with 5-carboxyfluorescein) using the Caliper LabChip® technology (Caliper Life Sciences, Hopkinton, Mass.). To determine inhibition constants (Ki), …	B	BAO_0000357	single protein format	Homo sapiens	None	None	None	None	CHEMBL2971	Tyrosine-protein kinase JAK2	Homo sapiens	SINGLE PROTEIN	CHEMBL3886737	37	BindingDB Database		2016	None
CHEMBL3900499		0	602.05	1	3.85	BDBM232603	CNC(=O)CCCN1CCC(n2cc(NC(=O)c3c(N)nn4cccnc34)c(-c3cc(Cl)ccc3OC(F)F)n2)CC1	Ki	'='	0.2	nM	9.70		405977	UO_0000065	16.11	0.32	5.85	6.70	False	CHEMBL3888506	JAK Enzyme Assay: The activity of the isolated recombinant JAK1 and JAK2 kinase domain was measured by monitoring phosphorylation of a peptide derived from JAK3 (Val-Ala-Leu-Val-Asp-Gly-Tyr-Phe-Arg-Leu-Thr-Thr, fluorescently labeled on the N-terminus with 5-carboxyfluorescein) using the Caliper LabChip® technology (Caliper Life Sciences, Hopkinton, Mass.). To determine inhibition constants (Ki), …	B	BAO_0000357	single protein format	Homo sapiens	None	None	None	None	CHEMBL2971	Tyrosine-protein kinase JAK2	Homo sapiens	SINGLE PROTEIN	CHEMBL3886737	37	BindingDB Database		2016	None
CHEMBL3937077		0	588.02	1	3.58	BDBM232616	NC(=O)CCCN1CCC(n2cc(NC(=O)c3c(N)nn4cccnc34)c(-c3cc(Cl)ccc3OC(F)F)n2)CC1	Ki	'='	0.18	nM	9.74		405990	UO_0000065	16.57	0.32	6.16	6.14	False	CHEMBL3888506	JAK Enzyme Assay: The activity of the isolated recombinant JAK1 and JAK2 kinase domain was measured by monitoring phosphorylation of a peptide derived from JAK3 (Val-Ala-Leu-Val-Asp-Gly-Tyr-Phe-Arg-Leu-Thr-Thr, fluorescently labeled on the N-terminus with 5-carboxyfluorescein) using the Caliper LabChip® technology (Caliper Life Sciences, Hopkinton, Mass.). To determine inhibition constants (Ki), …	B	BAO_0000357	single protein format	Homo sapiens	None	None	None	None	CHEMBL2971	Tyrosine-protein kinase JAK2	Homo sapiens	SINGLE PROTEIN	CHEMBL3886737	37	BindingDB Database		2016	None
CHEMBL3980959		0	678.14	2	5.42	BDBM232621	Nc1nn2cccnc2c1C(=O)Nc1cn(C2CCN(CCCC(=O)NCc3ccccc3)CC2)nc1-c1cc(Cl)ccc1OC(F)F	Ki	'='	0.18	nM	9.74		405995	UO_0000065	14.37	0.28	4.32	6.73	False	CHEMBL3888506	JAK Enzyme Assay: The activity of the isolated recombinant JAK1 and JAK2 kinase domain was measured by monitoring phosphorylation of a peptide derived from JAK3 (Val-Ala-Leu-Val-Asp-Gly-Tyr-Phe-Arg-Leu-Thr-Thr, fluorescently labeled on the N-terminus with 5-carboxyfluorescein) using the Caliper LabChip® technology (Caliper Life Sciences, Hopkinton, Mass.). To determine inhibition constants (Ki), …	B	BAO_0000357	single protein format	Homo sapiens	None	None	None	None	CHEMBL2971	Tyrosine-protein kinase JAK2	Homo sapiens	SINGLE PROTEIN	CHEMBL3886737	37	BindingDB Database		2016	None
CHEMBL3969253		0	559.02	1	4.98	BDBM232628	CC(C)CN1CCC(n2cc(NC(=O)c3c(N)nn4cccnc34)c(-c3cc(Cl)ccc3OC(F)F)n2)CC1	Ki	'='	0.09	nM	10.05		406002	UO_0000065	17.97	0.35	5.07	8.69	False	CHEMBL3888506	JAK Enzyme Assay: The activity of the isolated recombinant JAK1 and JAK2 kinase domain was measured by monitoring phosphorylation of a peptide derived from JAK3 (Val-Ala-Leu-Val-Asp-Gly-Tyr-Phe-Arg-Leu-Thr-Thr, fluorescently labeled on the N-terminus with 5-carboxyfluorescein) using the Caliper LabChip® technology (Caliper Life Sciences, Hopkinton, Mass.). To determine inhibition constants (Ki), …	B	BAO_0000357	single protein format	Homo sapiens	None	None	None	None	CHEMBL2971	Tyrosine-protein kinase JAK2	Homo sapiens	SINGLE PROTEIN	CHEMBL3886737	37	BindingDB Database		2016	None
CHEMBL3898055		0	617.06	2	4.66	BDBM232629	CCOC(=O)CCCN1CCC(n2cc(NC(=O)c3c(N)nn4cccnc34)c(-c3cc(Cl)ccc3OC(F)F)n2)CC1	Ki	'='	0.13	nM	9.89		406003	UO_0000065	16.02	0.31	5.23	6.97	False	CHEMBL3888506	JAK Enzyme Assay: The activity of the isolated recombinant JAK1 and JAK2 kinase domain was measured by monitoring phosphorylation of a peptide derived from JAK3 (Val-Ala-Leu-Val-Asp-Gly-Tyr-Phe-Arg-Leu-Thr-Thr, fluorescently labeled on the N-terminus with 5-carboxyfluorescein) using the Caliper LabChip® technology (Caliper Life Sciences, Hopkinton, Mass.). To determine inhibition constants (Ki), …	B	BAO_0000357	single protein format	Homo sapiens	None	None	None	None	CHEMBL2971	Tyrosine-protein kinase JAK2	Homo sapiens	SINGLE PROTEIN	CHEMBL3886737	37	BindingDB Database		2016	None
CHEMBL4108502		0	502.91	1	3.56	BDBM232637	CN1CC[C@@H](n2cc(NC(=O)c3c(N)nn4cccnc34)c(-c3cc(Cl)ccc3OC(F)F)n2)C1	Ki	'='	0.23	nM	9.64		406011	UO_0000065	19.17	0.38	6.08	8.34	False	CHEMBL3888506	JAK Enzyme Assay: The activity of the isolated recombinant JAK1 and JAK2 kinase domain was measured by monitoring phosphorylation of a peptide derived from JAK3 (Val-Ala-Leu-Val-Asp-Gly-Tyr-Phe-Arg-Leu-Thr-Thr, fluorescently labeled on the N-terminus with 5-carboxyfluorescein) using the Caliper LabChip® technology (Caliper Life Sciences, Hopkinton, Mass.). To determine inhibition constants (Ki), …	B	BAO_0000357	single protein format	Homo sapiens	None	None	None	None	CHEMBL2971	Tyrosine-protein kinase JAK2	Homo sapiens	SINGLE PROTEIN	CHEMBL3886737	37	BindingDB Database		2016	None
CHEMBL3897943		0	655.18	2	6.73	BDBM232657	CN(CC1(C#N)CCCCC1)C1CCN(c2nc(-c3cc(Cl)ccc3OC(F)F)c(NC(=O)c3cnn4cccnc34)s2)CC1	Ki	'='	4.15	nM	8.38		406031	UO_0000065	12.79	0.25	1.65	7.51	False	CHEMBL3888506	JAK Enzyme Assay: The activity of the isolated recombinant JAK1 and JAK2 kinase domain was measured by monitoring phosphorylation of a peptide derived from JAK3 (Val-Ala-Leu-Val-Asp-Gly-Tyr-Phe-Arg-Leu-Thr-Thr, fluorescently labeled on the N-terminus with 5-carboxyfluorescein) using the Caliper LabChip® technology (Caliper Life Sciences, Hopkinton, Mass.). To determine inhibition constants (Ki), …	B	BAO_0000357	single protein format	Homo sapiens	None	None	None	None	CHEMBL2971	Tyrosine-protein kinase JAK2	Homo sapiens	SINGLE PROTEIN	CHEMBL3886737	37	BindingDB Database		2016	None
CHEMBL3913483		0	585.02	1	3.80	BDBM232695	O=C(Nc1cn(CC(=O)N2CCN3CCCCC3C2)nc1-c1cc(Cl)ccc1OC(F)F)c1cnn2cccnc12	Ki	'='	1.25	nM	8.90		406069	UO_0000065	15.22	0.30	5.10	8.10	False	CHEMBL3888506	JAK Enzyme Assay: The activity of the isolated recombinant JAK1 and JAK2 kinase domain was measured by monitoring phosphorylation of a peptide derived from JAK3 (Val-Ala-Leu-Val-Asp-Gly-Tyr-Phe-Arg-Leu-Thr-Thr, fluorescently labeled on the N-terminus with 5-carboxyfluorescein) using the Caliper LabChip® technology (Caliper Life Sciences, Hopkinton, Mass.). To determine inhibition constants (Ki), …	B	BAO_0000357	single protein format	Homo sapiens	None	None	None	None	CHEMBL2971	Tyrosine-protein kinase JAK2	Homo sapiens	SINGLE PROTEIN	CHEMBL3886737	37	BindingDB Database		2016	None
CHEMBL3949658		0	571.98	1	2.60	BDBM232704	CN1C[C@@H]2C[C@H]1CN2C(=O)Cn1cc(NC(=O)c2c(N)nn3cccnc23)c(-c2cc(Cl)ccc2OC(F)F)n1	Ki	'='	0.48	nM	9.32		406078	UO_0000065	16.29	0.32	6.72	6.86	False	CHEMBL3888506	JAK Enzyme Assay: The activity of the isolated recombinant JAK1 and JAK2 kinase domain was measured by monitoring phosphorylation of a peptide derived from JAK3 (Val-Ala-Leu-Val-Asp-Gly-Tyr-Phe-Arg-Leu-Thr-Thr, fluorescently labeled on the N-terminus with 5-carboxyfluorescein) using the Caliper LabChip® technology (Caliper Life Sciences, Hopkinton, Mass.). To determine inhibition constants (Ki), …	B	BAO_0000357	single protein format	Homo sapiens	None	None	None	None	CHEMBL2971	Tyrosine-protein kinase JAK2	Homo sapiens	SINGLE PROTEIN	CHEMBL3886737	37	BindingDB Database		2016	None
CHEMBL3924572		0	462.40	0	4.22	BDBM198618	O=C(CC(F)(F)F)N(CC(F)(F)F)C[C@H]1CC[C@H](c2nnn3cnc4[nH]ccc4c23)CC1	IC50	'='	15.0	nM	7.82		352696	UO_0000065	16.92	0.33	3.60	9.88	False	CHEMBL3887758	Enzyme Assay: JAK1, JAK2, JAK3 and Tyk2 were purchased from Carna Biosciences, Inc. As the substrate, LANCE Ultra ULight-JAK1 Peptide (manufactured by PerkinElmer Co., Ltd. (PE)) was used. Dilute solutions of compounds and enzymes in assay buffer (50 mM HEPES pH7.5, 1 mM EGTA, 1 mM MgCl2, 2 mM DTT, 0.01% Tween20) were dispensed into wells of a 384-well black plate. After 5 minutes of preincubatio…	B	BAO_0000357	single protein format	Homo sapiens	None	None	None	None	CHEMBL2971	Tyrosine-protein kinase JAK2	Homo sapiens	SINGLE PROTEIN	CHEMBL3886441	37	BindingDB Database		2015	None
CHEMBL4112922		0	381.48	0	2.09	BDBM198521	CC(=O)N[C@@H]1CCN(C[C@H]2CC[C@H](c3nnn4cnc5[nH]ccc5c34)CC2)C1	IC50	'='	57.0	nM	7.24		352599	UO_0000065	18.99	0.35	5.15	7.94	False	CHEMBL3887758	Enzyme Assay: JAK1, JAK2, JAK3 and Tyk2 were purchased from Carna Biosciences, Inc. As the substrate, LANCE Ultra ULight-JAK1 Peptide (manufactured by PerkinElmer Co., Ltd. (PE)) was used. Dilute solutions of compounds and enzymes in assay buffer (50 mM HEPES pH7.5, 1 mM EGTA, 1 mM MgCl2, 2 mM DTT, 0.01% Tween20) were dispensed into wells of a 384-well black plate. After 5 minutes of preincubatio…	B	BAO_0000357	single protein format	Homo sapiens	None	None	None	None	CHEMBL2971	Tyrosine-protein kinase JAK2	Homo sapiens	SINGLE PROTEIN	CHEMBL3886441	37	BindingDB Database		2015	None
CHEMBL3931001		0	350.40	0	3.88	BDBM198584	Fc1ccc(N[C@H]2CC[C@@H](c3nnn4cnc5[nH]ccc5c34)CC2)cc1	IC50	'='	220.0	nM	6.66		352662	UO_0000065	19.00	0.35	2.78	9.39	False	CHEMBL3887758	Enzyme Assay: JAK1, JAK2, JAK3 and Tyk2 were purchased from Carna Biosciences, Inc. As the substrate, LANCE Ultra ULight-JAK1 Peptide (manufactured by PerkinElmer Co., Ltd. (PE)) was used. Dilute solutions of compounds and enzymes in assay buffer (50 mM HEPES pH7.5, 1 mM EGTA, 1 mM MgCl2, 2 mM DTT, 0.01% Tween20) were dispensed into wells of a 384-well black plate. After 5 minutes of preincubatio…	B	BAO_0000357	single protein format	Homo sapiens	None	None	None	None	CHEMBL2971	Tyrosine-protein kinase JAK2	Homo sapiens	SINGLE PROTEIN	CHEMBL3886441	37	BindingDB Database		2015	None
CHEMBL3931278		0	556.96	1	2.78	BDBM232458	O=C(Nc1cn(CC(=O)N2C[C@@H]3CNC[C@@H]3C2)nc1-c1cc(Cl)ccc1OC(F)F)c1cnn2cccnc12	Ki	'='	0.8	nM	9.10		405832	UO_0000065	16.33	0.32	6.32	7.67	False	CHEMBL3888506	JAK Enzyme Assay: The activity of the isolated recombinant JAK1 and JAK2 kinase domain was measured by monitoring phosphorylation of a peptide derived from JAK3 (Val-Ala-Leu-Val-Asp-Gly-Tyr-Phe-Arg-Leu-Thr-Thr, fluorescently labeled on the N-terminus with 5-carboxyfluorescein) using the Caliper LabChip® technology (Caliper Life Sciences, Hopkinton, Mass.). To determine inhibition constants (Ki), …	B	BAO_0000357	single protein format	Homo sapiens	None	None	None	None	CHEMBL2971	Tyrosine-protein kinase JAK2	Homo sapiens	SINGLE PROTEIN	CHEMBL3886737	37	BindingDB Database		2016	None
CHEMBL3950713		0	615.04	1	2.87	BDBM232468	O=C(Nc1cn(CC(=O)N2C[C@@H]3CN(CCCO)C[C@@H]3C2)nc1-c1cc(Cl)ccc1OC(F)F)c1cnn2cccnc12	Ki	'='	1.13	nM	8.95		405842	UO_0000065	14.55	0.28	6.08	6.88	False	CHEMBL3888506	JAK Enzyme Assay: The activity of the isolated recombinant JAK1 and JAK2 kinase domain was measured by monitoring phosphorylation of a peptide derived from JAK3 (Val-Ala-Leu-Val-Asp-Gly-Tyr-Phe-Arg-Leu-Thr-Thr, fluorescently labeled on the N-terminus with 5-carboxyfluorescein) using the Caliper LabChip® technology (Caliper Life Sciences, Hopkinton, Mass.). To determine inhibition constants (Ki), …	B	BAO_0000357	single protein format	Homo sapiens	None	None	None	None	CHEMBL2971	Tyrosine-protein kinase JAK2	Homo sapiens	SINGLE PROTEIN	CHEMBL3886737	37	BindingDB Database		2016	None
CHEMBL3903720		0	613.07	1	4.15	BDBM232482	CC(C)CN1C[C@H]2CN(C(=O)Cn3cc(NC(=O)c4cnn5cccnc45)c(-c4cc(Cl)ccc4OC(F)F)n3)C[C@H]2C1	Ki	'='	0.84	nM	9.08		405856	UO_0000065	14.80	0.29	4.93	8.26	False	CHEMBL3888506	JAK Enzyme Assay: The activity of the isolated recombinant JAK1 and JAK2 kinase domain was measured by monitoring phosphorylation of a peptide derived from JAK3 (Val-Ala-Leu-Val-Asp-Gly-Tyr-Phe-Arg-Leu-Thr-Thr, fluorescently labeled on the N-terminus with 5-carboxyfluorescein) using the Caliper LabChip® technology (Caliper Life Sciences, Hopkinton, Mass.). To determine inhibition constants (Ki), …	B	BAO_0000357	single protein format	Homo sapiens	None	None	None	None	CHEMBL2971	Tyrosine-protein kinase JAK2	Homo sapiens	SINGLE PROTEIN	CHEMBL3886737	37	BindingDB Database		2016	None
CHEMBL3942241		0	677.11	1	4.22	BDBM232491	CN1C[C@H]2[C@@H](c3ccccc3)N(C(=O)Cn3cc(NC(=O)c4cnn5cccnc45)c(-c4cc(Cl)ccc4OC(F)F)n3)[C@@H](CO)[C@H]2C1	Ki	'='	0.78	nM	9.11		405865	UO_0000065	13.45	0.26	4.89	7.00	False	CHEMBL3888506	JAK Enzyme Assay: The activity of the isolated recombinant JAK1 and JAK2 kinase domain was measured by monitoring phosphorylation of a peptide derived from JAK3 (Val-Ala-Leu-Val-Asp-Gly-Tyr-Phe-Arg-Leu-Thr-Thr, fluorescently labeled on the N-terminus with 5-carboxyfluorescein) using the Caliper LabChip® technology (Caliper Life Sciences, Hopkinton, Mass.). To determine inhibition constants (Ki), …	B	BAO_0000357	single protein format	Homo sapiens	None	None	None	None	CHEMBL2971	Tyrosine-protein kinase JAK2	Homo sapiens	SINGLE PROTEIN	CHEMBL3886737	37	BindingDB Database		2016	None
CHEMBL3890535		0	678.14	1	4.96	BDBM232501	N#CC1(CN2C[C@H]3CN(C(=O)Cn4cc(NC(=O)c5cnn6cccnc56)c(-c5cc(Cl)ccc5OC(F)F)n4)C[C@H]3C2)CCCCC1	Ki	'='	0.54	nM	9.27		405875	UO_0000065	13.67	0.26	4.31	6.93	False	CHEMBL3888506	JAK Enzyme Assay: The activity of the isolated recombinant JAK1 and JAK2 kinase domain was measured by monitoring phosphorylation of a peptide derived from JAK3 (Val-Ala-Leu-Val-Asp-Gly-Tyr-Phe-Arg-Leu-Thr-Thr, fluorescently labeled on the N-terminus with 5-carboxyfluorescein) using the Caliper LabChip® technology (Caliper Life Sciences, Hopkinton, Mass.). To determine inhibition constants (Ki), …	B	BAO_0000357	single protein format	Homo sapiens	None	None	None	None	CHEMBL2971	Tyrosine-protein kinase JAK2	Homo sapiens	SINGLE PROTEIN	CHEMBL3886737	37	BindingDB Database		2016	None
CHEMBL3950178		0	544.95	1	2.87	BDBM232518	CN(C)C1CN(C(=O)Cn2cc(NC(=O)c3cnn4cccnc34)c(-c3cc(Cl)ccc3OC(F)F)n2)C1	Ki	'='	0.84	nM	9.08		405892	UO_0000065	16.65	0.33	6.21	8.26	False	CHEMBL3888506	JAK Enzyme Assay: The activity of the isolated recombinant JAK1 and JAK2 kinase domain was measured by monitoring phosphorylation of a peptide derived from JAK3 (Val-Ala-Leu-Val-Asp-Gly-Tyr-Phe-Arg-Leu-Thr-Thr, fluorescently labeled on the N-terminus with 5-carboxyfluorescein) using the Caliper LabChip® technology (Caliper Life Sciences, Hopkinton, Mass.). To determine inhibition constants (Ki), …	B	BAO_0000357	single protein format	Homo sapiens	None	None	None	None	CHEMBL2971	Tyrosine-protein kinase JAK2	Homo sapiens	SINGLE PROTEIN	CHEMBL3886737	37	BindingDB Database		2016	None
CHEMBL3947889		0	342.47	0	2.89	BDBM198457	c1cc2c(ncn3nnc([C@H]4CC[C@H](CN5CCSC5)CC4)c23)[nH]1	IC50	'='	24.0	nM	7.62		352535	UO_0000065	22.25	0.43	4.73	12.27	False	CHEMBL3887758	Enzyme Assay: JAK1, JAK2, JAK3 and Tyk2 were purchased from Carna Biosciences, Inc. As the substrate, LANCE Ultra ULight-JAK1 Peptide (manufactured by PerkinElmer Co., Ltd. (PE)) was used. Dilute solutions of compounds and enzymes in assay buffer (50 mM HEPES pH7.5, 1 mM EGTA, 1 mM MgCl2, 2 mM DTT, 0.01% Tween20) were dispensed into wells of a 384-well black plate. After 5 minutes of preincubatio…	B	BAO_0000357	single protein format	Homo sapiens	None	None	None	None	CHEMBL2971	Tyrosine-protein kinase JAK2	Homo sapiens	SINGLE PROTEIN	CHEMBL3886441	37	BindingDB Database		2015	None
CHEMBL3974690		0	766.32	3	6.97	BDBM232658	CN(CC1(C#N)CCCCC1)C1CCN(C(=O)C2CCN(c3nc(-c4cc(Cl)ccc4OC(F)F)c(NC(=O)c4cnn5cccnc45)s3)CC2)CC1	Ki	'='	1.41	nM	8.85		406032	UO_0000065	11.55	0.23	1.88	6.71	False	CHEMBL3888506	JAK Enzyme Assay: The activity of the isolated recombinant JAK1 and JAK2 kinase domain was measured by monitoring phosphorylation of a peptide derived from JAK3 (Val-Ala-Leu-Val-Asp-Gly-Tyr-Phe-Arg-Leu-Thr-Thr, fluorescently labeled on the N-terminus with 5-carboxyfluorescein) using the Caliper LabChip® technology (Caliper Life Sciences, Hopkinton, Mass.). To determine inhibition constants (Ki), …	B	BAO_0000357	single protein format	Homo sapiens	None	None	None	None	CHEMBL2971	Tyrosine-protein kinase JAK2	Homo sapiens	SINGLE PROTEIN	CHEMBL3886737	37	BindingDB Database		2016	None
CHEMBL3968827		0	585.02	1	3.65	BDBM232670	CN1CCC2(CC1)CN(C(=O)Cn1cc(NC(=O)c3cnn4cccnc34)c(-c3cc(Cl)ccc3OC(F)F)n1)C2	Ki	'='	1.82	nM	8.74		406044	UO_0000065	14.94	0.29	5.09	7.95	False	CHEMBL3888506	JAK Enzyme Assay: The activity of the isolated recombinant JAK1 and JAK2 kinase domain was measured by monitoring phosphorylation of a peptide derived from JAK3 (Val-Ala-Leu-Val-Asp-Gly-Tyr-Phe-Arg-Leu-Thr-Thr, fluorescently labeled on the N-terminus with 5-carboxyfluorescein) using the Caliper LabChip® technology (Caliper Life Sciences, Hopkinton, Mass.). To determine inhibition constants (Ki), …	B	BAO_0000357	single protein format	Homo sapiens	None	None	None	None	CHEMBL2971	Tyrosine-protein kinase JAK2	Homo sapiens	SINGLE PROTEIN	CHEMBL3886737	37	BindingDB Database		2016	None
CHEMBL3957787		0	585.02	1	3.65	BDBM232672	CN1CC2(CCN(C(=O)Cn3cc(NC(=O)c4cnn5cccnc45)c(-c4cc(Cl)ccc4OC(F)F)n3)CC2)C1	Ki	'='	3.08	nM	8.51		406046	UO_0000065	14.55	0.28	4.86	7.75	False	CHEMBL3888506	JAK Enzyme Assay: The activity of the isolated recombinant JAK1 and JAK2 kinase domain was measured by monitoring phosphorylation of a peptide derived from JAK3 (Val-Ala-Leu-Val-Asp-Gly-Tyr-Phe-Arg-Leu-Thr-Thr, fluorescently labeled on the N-terminus with 5-carboxyfluorescein) using the Caliper LabChip® technology (Caliper Life Sciences, Hopkinton, Mass.). To determine inhibition constants (Ki), …	B	BAO_0000357	single protein format	Homo sapiens	None	None	None	None	CHEMBL2971	Tyrosine-protein kinase JAK2	Homo sapiens	SINGLE PROTEIN	CHEMBL3886737	37	BindingDB Database		2016	None
CHEMBL3928370		0	637.07	2	2.29	BDBM232686	CS(=O)(=O)CCN1CCN(C(=O)Cn2cc(NC(=O)c3cnn4cccnc34)c(-c3cc(Cl)ccc3OC(F)F)n2)CC1	Ki	'='	1.46	nM	8.84		406060	UO_0000065	13.87	0.28	6.55	6.13	False	CHEMBL3888506	JAK Enzyme Assay: The activity of the isolated recombinant JAK1 and JAK2 kinase domain was measured by monitoring phosphorylation of a peptide derived from JAK3 (Val-Ala-Leu-Val-Asp-Gly-Tyr-Phe-Arg-Leu-Thr-Thr, fluorescently labeled on the N-terminus with 5-carboxyfluorescein) using the Caliper LabChip® technology (Caliper Life Sciences, Hopkinton, Mass.). To determine inhibition constants (Ki), …	B	BAO_0000357	single protein format	Homo sapiens	None	None	None	None	CHEMBL2971	Tyrosine-protein kinase JAK2	Homo sapiens	SINGLE PROTEIN	CHEMBL3886737	37	BindingDB Database		2016	None
CHEMBL3952702		0	574.98	1	2.23	BDBM232689	CN1CCN(C(=O)Cn2cc(NC(=O)c3cnn4cccnc34)c(-c3cc(Cl)ccc3OC(F)F)n2)C[C@H]1CO	Ki	'='	1.08	nM	8.97		406063	UO_0000065	15.59	0.31	6.74	6.89	False	CHEMBL3888506	JAK Enzyme Assay: The activity of the isolated recombinant JAK1 and JAK2 kinase domain was measured by monitoring phosphorylation of a peptide derived from JAK3 (Val-Ala-Leu-Val-Asp-Gly-Tyr-Phe-Arg-Leu-Thr-Thr, fluorescently labeled on the N-terminus with 5-carboxyfluorescein) using the Caliper LabChip® technology (Caliper Life Sciences, Hopkinton, Mass.). To determine inhibition constants (Ki), …	B	BAO_0000357	single protein format	Homo sapiens	None	None	None	None	CHEMBL2971	Tyrosine-protein kinase JAK2	Homo sapiens	SINGLE PROTEIN	CHEMBL3886737	37	BindingDB Database		2016	None
CHEMBL3935981		0	646.06	1	4.32	BDBM232692	N#Cc1ccc(CN2CCN(C(=O)Cn3cc(NC(=O)c4cnn5cccnc45)c(-c4cc(Cl)ccc4OC(F)F)n3)CC2)cc1	Ki	'='	0.55	nM	9.26		406066	UO_0000065	14.33	0.27	4.94	6.93	False	CHEMBL3888506	JAK Enzyme Assay: The activity of the isolated recombinant JAK1 and JAK2 kinase domain was measured by monitoring phosphorylation of a peptide derived from JAK3 (Val-Ala-Leu-Val-Asp-Gly-Tyr-Phe-Arg-Leu-Thr-Thr, fluorescently labeled on the N-terminus with 5-carboxyfluorescein) using the Caliper LabChip® technology (Caliper Life Sciences, Hopkinton, Mass.). To determine inhibition constants (Ki), …	B	BAO_0000357	single protein format	Homo sapiens	None	None	None	None	CHEMBL2971	Tyrosine-protein kinase JAK2	Homo sapiens	SINGLE PROTEIN	CHEMBL3886737	37	BindingDB Database		2016	None
CHEMBL3965809		0	644.08	2	2.58	BDBM232775	O=C(Nc1cn(CC(=O)N2CCN(CCN3CCOCC3)CC2)nc1-c1cc(Cl)ccc1OC(F)F)c1cnn2cccnc12	Ki	'='	0.9	nM	9.05		406149	UO_0000065	14.04	0.27	6.47	7.39	False	CHEMBL3888506	JAK Enzyme Assay: The activity of the isolated recombinant JAK1 and JAK2 kinase domain was measured by monitoring phosphorylation of a peptide derived from JAK3 (Val-Ala-Leu-Val-Asp-Gly-Tyr-Phe-Arg-Leu-Thr-Thr, fluorescently labeled on the N-terminus with 5-carboxyfluorescein) using the Caliper LabChip® technology (Caliper Life Sciences, Hopkinton, Mass.). To determine inhibition constants (Ki), …	B	BAO_0000357	single protein format	Homo sapiens	None	None	None	None	CHEMBL2971	Tyrosine-protein kinase JAK2	Homo sapiens	SINGLE PROTEIN	CHEMBL3886737	37	BindingDB Database		2016	None
CHEMBL3959556		0	308.39	0	2.10	BDBM198536	C#CCNC[C@H]1CC[C@H](c2nnn3cnc4[nH]ccc4c23)CC1	IC50	'='	44.0	nM	7.36		352614	UO_0000065	23.85	0.44	5.26	10.38	False	CHEMBL3887758	Enzyme Assay: JAK1, JAK2, JAK3 and Tyk2 were purchased from Carna Biosciences, Inc. As the substrate, LANCE Ultra ULight-JAK1 Peptide (manufactured by PerkinElmer Co., Ltd. (PE)) was used. Dilute solutions of compounds and enzymes in assay buffer (50 mM HEPES pH7.5, 1 mM EGTA, 1 mM MgCl2, 2 mM DTT, 0.01% Tween20) were dispensed into wells of a 384-well black plate. After 5 minutes of preincubatio…	B	BAO_0000357	single protein format	Homo sapiens	None	None	None	None	CHEMBL2971	Tyrosine-protein kinase JAK2	Homo sapiens	SINGLE PROTEIN	CHEMBL3886441	37	BindingDB Database		2015	None
CHEMBL3927961		0	310.41	0	2.63	BDBM198613	c1cc2c(ncn3nnc([C@H]4CC[C@@H](CNC5CC5)CC4)c23)[nH]1	IC50	'='	560.0	nM	6.25		352691	UO_0000065	20.14	0.37	3.62	8.82	False	CHEMBL3887758	Enzyme Assay: JAK1, JAK2, JAK3 and Tyk2 were purchased from Carna Biosciences, Inc. As the substrate, LANCE Ultra ULight-JAK1 Peptide (manufactured by PerkinElmer Co., Ltd. (PE)) was used. Dilute solutions of compounds and enzymes in assay buffer (50 mM HEPES pH7.5, 1 mM EGTA, 1 mM MgCl2, 2 mM DTT, 0.01% Tween20) were dispensed into wells of a 384-well black plate. After 5 minutes of preincubatio…	B	BAO_0000357	single protein format	Homo sapiens	None	None	None	None	CHEMBL2971	Tyrosine-protein kinase JAK2	Homo sapiens	SINGLE PROTEIN	CHEMBL3886441	37	BindingDB Database		2015	None
CHEMBL1164526		0	479.54	0	3.66	7a	CN1CCN(c2ccc(NC(=O)c3ccc4c(c3)/C(=C3/Nc5ccccc5C3=O)C(=O)N4)cc2)CC1	Activity	'='	95.0	%				UO_0000187					False	CHEMBL1168117	Inhibition of JAK2 assessed as residual activity at 1 uM after 80 mins by microplate scintillation counting	B	BAO_0000357	single protein format	None	None	None	None	None	CHEMBL2971	Tyrosine-protein kinase JAK2	Homo sapiens	SINGLE PROTEIN	CHEMBL1165969	1	Scientific Literature	Bioorg. Med. Chem.	2010	None
CHEMBL3981144		0	684.15	2	3.21	BDBM232473	O=C(Nc1cn(CC(=O)N2C[C@@H]3CN(CCCN4CCOCC4)C[C@@H]3C2)nc1-c1cc(Cl)ccc1OC(F)F)c1cnn2cccnc12	Ki	'='	0.71	nM	9.15		405847	UO_0000065	13.37	0.26	5.94	7.48	False	CHEMBL3888506	JAK Enzyme Assay: The activity of the isolated recombinant JAK1 and JAK2 kinase domain was measured by monitoring phosphorylation of a peptide derived from JAK3 (Val-Ala-Leu-Val-Asp-Gly-Tyr-Phe-Arg-Leu-Thr-Thr, fluorescently labeled on the N-terminus with 5-carboxyfluorescein) using the Caliper LabChip® technology (Caliper Life Sciences, Hopkinton, Mass.). To determine inhibition constants (Ki), …	B	BAO_0000357	single protein format	Homo sapiens	None	None	None	None	CHEMBL2971	Tyrosine-protein kinase JAK2	Homo sapiens	SINGLE PROTEIN	CHEMBL3886737	37	BindingDB Database		2016	None
CHEMBL4111284		0	585.02	1	3.51	BDBM232479	CN1C[C@H]2CCN(C(=O)Cn3cc(NC(=O)c4cnn5cccnc45)c(-c4cc(Cl)ccc4OC(F)F)n3)C[C@H]2C1	Ki	'='	1.61	nM	8.79		405853	UO_0000065	15.03	0.29	5.28	8.00	False	CHEMBL3888506	JAK Enzyme Assay: The activity of the isolated recombinant JAK1 and JAK2 kinase domain was measured by monitoring phosphorylation of a peptide derived from JAK3 (Val-Ala-Leu-Val-Asp-Gly-Tyr-Phe-Arg-Leu-Thr-Thr, fluorescently labeled on the N-terminus with 5-carboxyfluorescein) using the Caliper LabChip® technology (Caliper Life Sciences, Hopkinton, Mass.). To determine inhibition constants (Ki), …	B	BAO_0000357	single protein format	Homo sapiens	None	None	None	None	CHEMBL2971	Tyrosine-protein kinase JAK2	Homo sapiens	SINGLE PROTEIN	CHEMBL3886737	37	BindingDB Database		2016	None
CHEMBL3951860		0	587.03	1	3.90	BDBM232526	CN(C)C[C@@H]1CCCN(C(=O)Cn2cc(NC(=O)c3cnn4cccnc34)c(-c3cc(Cl)ccc3OC(F)F)n2)C1	Ki	'='	4.07	nM	8.39		405900	UO_0000065	14.29	0.28	4.49	7.64	False	CHEMBL3888506	JAK Enzyme Assay: The activity of the isolated recombinant JAK1 and JAK2 kinase domain was measured by monitoring phosphorylation of a peptide derived from JAK3 (Val-Ala-Leu-Val-Asp-Gly-Tyr-Phe-Arg-Leu-Thr-Thr, fluorescently labeled on the N-terminus with 5-carboxyfluorescein) using the Caliper LabChip® technology (Caliper Life Sciences, Hopkinton, Mass.). To determine inhibition constants (Ki), …	B	BAO_0000357	single protein format	Homo sapiens	None	None	None	None	CHEMBL2971	Tyrosine-protein kinase JAK2	Homo sapiens	SINGLE PROTEIN	CHEMBL3886737	37	BindingDB Database		2016	None
CHEMBL3927987		0	544.95	1	3.05	BDBM232535	NC[C@@H]1CCCN1C(=O)Cn1cc(NC(=O)c2cnn3cccnc23)c(-c2cc(Cl)ccc2OC(F)F)n1	Ki	'='	3.24	nM	8.49		405909	UO_0000065	15.58	0.31	5.44	6.40	False	CHEMBL3888506	JAK Enzyme Assay: The activity of the isolated recombinant JAK1 and JAK2 kinase domain was measured by monitoring phosphorylation of a peptide derived from JAK3 (Val-Ala-Leu-Val-Asp-Gly-Tyr-Phe-Arg-Leu-Thr-Thr, fluorescently labeled on the N-terminus with 5-carboxyfluorescein) using the Caliper LabChip® technology (Caliper Life Sciences, Hopkinton, Mass.). To determine inhibition constants (Ki), …	B	BAO_0000357	single protein format	Homo sapiens	None	None	None	None	CHEMBL2971	Tyrosine-protein kinase JAK2	Homo sapiens	SINGLE PROTEIN	CHEMBL3886737	37	BindingDB Database		2016	None
CHEMBL3966370		0	693.16	2	5.27	BDBM232549	COc1ccc(CCN(C)C2CCN(C(=O)Cn3cc(NC(=O)c4cnn5cccnc45)c(-c4cc(Cl)ccc4OC(F)F)n3)CC2)cc1	Ki	'='	2.6	nM	8.59		405923	UO_0000065	12.39	0.24	3.32	7.21	False	CHEMBL3888506	JAK Enzyme Assay: The activity of the isolated recombinant JAK1 and JAK2 kinase domain was measured by monitoring phosphorylation of a peptide derived from JAK3 (Val-Ala-Leu-Val-Asp-Gly-Tyr-Phe-Arg-Leu-Thr-Thr, fluorescently labeled on the N-terminus with 5-carboxyfluorescein) using the Caliper LabChip® technology (Caliper Life Sciences, Hopkinton, Mass.). To determine inhibition constants (Ki), …	B	BAO_0000357	single protein format	Homo sapiens	None	None	None	None	CHEMBL2971	Tyrosine-protein kinase JAK2	Homo sapiens	SINGLE PROTEIN	CHEMBL3886737	37	BindingDB Database		2016	None
CHEMBL3950892		0	679.13	2	5.10	BDBM232554	CN(CCOc1ccccc1)C1CCN(C(=O)Cn2cc(NC(=O)c3cnn4cccnc34)c(-c3cc(Cl)ccc3OC(F)F)n2)CC1	Ki	'='	2.01	nM	8.70		405928	UO_0000065	12.81	0.25	3.60	7.30	False	CHEMBL3888506	JAK Enzyme Assay: The activity of the isolated recombinant JAK1 and JAK2 kinase domain was measured by monitoring phosphorylation of a peptide derived from JAK3 (Val-Ala-Leu-Val-Asp-Gly-Tyr-Phe-Arg-Leu-Thr-Thr, fluorescently labeled on the N-terminus with 5-carboxyfluorescein) using the Caliper LabChip® technology (Caliper Life Sciences, Hopkinton, Mass.). To determine inhibition constants (Ki), …	B	BAO_0000357	single protein format	Homo sapiens	None	None	None	None	CHEMBL2971	Tyrosine-protein kinase JAK2	Homo sapiens	SINGLE PROTEIN	CHEMBL3886737	37	BindingDB Database		2016	None
CHEMBL3980794		0	677.16	2	5.84	BDBM232583	Cc1ccc(CN(C)C2CCN(C(=O)Cn3cc(NC(=O)c4cnn5cccnc45)c(-c4cc(Cl)ccc4OC(F)F)n3)CC2)c(C)c1	Ki	'='	3.33	nM	8.48		405957	UO_0000065	12.52	0.24	2.64	7.71	False	CHEMBL3888506	JAK Enzyme Assay: The activity of the isolated recombinant JAK1 and JAK2 kinase domain was measured by monitoring phosphorylation of a peptide derived from JAK3 (Val-Ala-Leu-Val-Asp-Gly-Tyr-Phe-Arg-Leu-Thr-Thr, fluorescently labeled on the N-terminus with 5-carboxyfluorescein) using the Caliper LabChip® technology (Caliper Life Sciences, Hopkinton, Mass.). To determine inhibition constants (Ki), …	B	BAO_0000357	single protein format	Homo sapiens	None	None	None	None	CHEMBL2971	Tyrosine-protein kinase JAK2	Homo sapiens	SINGLE PROTEIN	CHEMBL3886737	37	BindingDB Database		2016	None
CHEMBL3982408		0	601.01	1	3.03	BDBM232891	O=C(Nc1cn(CC(=O)N2CCN(C3CCOC3)CC2)nc1-c1cc(Cl)ccc1OC(F)F)c1cnn2cccnc12	Ki	'='	0.88	nM	9.06		406264	UO_0000065	15.07	0.29	6.03	7.60	False	CHEMBL3888506	JAK Enzyme Assay: The activity of the isolated recombinant JAK1 and JAK2 kinase domain was measured by monitoring phosphorylation of a peptide derived from JAK3 (Val-Ala-Leu-Val-Asp-Gly-Tyr-Phe-Arg-Leu-Thr-Thr, fluorescently labeled on the N-terminus with 5-carboxyfluorescein) using the Caliper LabChip® technology (Caliper Life Sciences, Hopkinton, Mass.). To determine inhibition constants (Ki), …	B	BAO_0000357	single protein format	Homo sapiens	None	None	None	None	CHEMBL2971	Tyrosine-protein kinase JAK2	Homo sapiens	SINGLE PROTEIN	CHEMBL3886737	37	BindingDB Database		2016	None
CHEMBL3911166		0	615.04	1	3.42	BDBM232913	CN(C1CCN(C(=O)Cn2cc(NC(=O)c3cnn4cccnc34)c(-c3cc(Cl)ccc3OC(F)F)n2)CC1)C1COC1	Ki	'='	0.72	nM	9.14		406286	UO_0000065	14.87	0.29	5.72	7.68	False	CHEMBL3888506	JAK Enzyme Assay: The activity of the isolated recombinant JAK1 and JAK2 kinase domain was measured by monitoring phosphorylation of a peptide derived from JAK3 (Val-Ala-Leu-Val-Asp-Gly-Tyr-Phe-Arg-Leu-Thr-Thr, fluorescently labeled on the N-terminus with 5-carboxyfluorescein) using the Caliper LabChip® technology (Caliper Life Sciences, Hopkinton, Mass.). To determine inhibition constants (Ki), …	B	BAO_0000357	single protein format	Homo sapiens	None	None	None	None	CHEMBL2971	Tyrosine-protein kinase JAK2	Homo sapiens	SINGLE PROTEIN	CHEMBL3886737	37	BindingDB Database		2016	None
CHEMBL3911362		0	399.50	0	3.58	BDBM198485	N#Cc1ccc(CCNC[C@H]2CC[C@H](c3nnn4cnc5[nH]ccc5c34)CC2)cc1	IC50	'='	70.0	nM	7.16		352563	UO_0000065	17.91	0.33	3.57	7.56	False	CHEMBL3887758	Enzyme Assay: JAK1, JAK2, JAK3 and Tyk2 were purchased from Carna Biosciences, Inc. As the substrate, LANCE Ultra ULight-JAK1 Peptide (manufactured by PerkinElmer Co., Ltd. (PE)) was used. Dilute solutions of compounds and enzymes in assay buffer (50 mM HEPES pH7.5, 1 mM EGTA, 1 mM MgCl2, 2 mM DTT, 0.01% Tween20) were dispensed into wells of a 384-well black plate. After 5 minutes of preincubatio…	B	BAO_0000357	single protein format	Homo sapiens	None	None	None	None	CHEMBL2971	Tyrosine-protein kinase JAK2	Homo sapiens	SINGLE PROTEIN	CHEMBL3886441	37	BindingDB Database		2015	None
CHEMBL3939533		0	549.64	1	-0.13	BDBM228882	CCS(=O)(=O)N1CC(CC#N)(n2cc(C(N)=O)c(Nc3ccc(C(=O)N4CCS(=O)(=O)CC4)cc3)n2)C1	IC50	'='	38.0	nM	7.42		400629	UO_0000065	13.50	0.27	7.55	3.94	False	CHEMBL3888429	HTRF Biochemical Assay: The reactions employed a common peptide substrate, LCB-EQEDEPEGDYFEWLW-NH2 (in-house). The basic assay protocol is as follows: First, 250 nL of diluted compounds in DMSO were dispensed into the wells of a dry 384-well Black plate (Greiner #781076) using a Labcyte Echo 555 acoustic dispenser. Subsequent reagent additions employed an Agilent Bravo. Next, 18 uL of 1.11x enzym…	B	BAO_0000357	single protein format	Homo sapiens	None	None	None	None	CHEMBL2971	Tyrosine-protein kinase JAK2	Homo sapiens	SINGLE PROTEIN	CHEMBL3886705	37	BindingDB Database		2016	None
CHEMBL3967827		0	323.40	0	3.30	BDBM228884	N#CCC1(n2cc(C(N)=O)c(Nc3ccccc3)n2)CCCCC1	IC50	'='	92.0	nM	7.04		400631	UO_0000065	21.76	0.40	3.74	7.27	False	CHEMBL3888429	HTRF Biochemical Assay: The reactions employed a common peptide substrate, LCB-EQEDEPEGDYFEWLW-NH2 (in-house). The basic assay protocol is as follows: First, 250 nL of diluted compounds in DMSO were dispensed into the wells of a dry 384-well Black plate (Greiner #781076) using a Labcyte Echo 555 acoustic dispenser. Subsequent reagent additions employed an Agilent Bravo. Next, 18 uL of 1.11x enzym…	B	BAO_0000357	single protein format	Homo sapiens	None	None	None	None	CHEMBL2971	Tyrosine-protein kinase JAK2	Homo sapiens	SINGLE PROTEIN	CHEMBL3886705	37	BindingDB Database		2016	None
CHEMBL4106834		0	460.49	0	3.45	BDBM228958	CC(C)(C)OC(=O)N1CC[C@](CC#N)(n2cc(C(N)=O)c(Nc3ccc(F)cc3)n2)[C@H](F)C1	IC50	'='	0.2	nM	9.70		400705	UO_0000065	21.06	0.40	6.25	7.68	False	CHEMBL3888429	HTRF Biochemical Assay: The reactions employed a common peptide substrate, LCB-EQEDEPEGDYFEWLW-NH2 (in-house). The basic assay protocol is as follows: First, 250 nL of diluted compounds in DMSO were dispensed into the wells of a dry 384-well Black plate (Greiner #781076) using a Labcyte Echo 555 acoustic dispenser. Subsequent reagent additions employed an Agilent Bravo. Next, 18 uL of 1.11x enzym…	B	BAO_0000357	single protein format	Homo sapiens	None	None	None	None	CHEMBL2971	Tyrosine-protein kinase JAK2	Homo sapiens	SINGLE PROTEIN	CHEMBL3886705	37	BindingDB Database		2016	None
CHEMBL3892372		0	359.43	0	3.00	BDBM228962	N#CCC1(n2cc(C(N)=O)c(Nc3ccc(F)cc3)n2)CCSCC1	IC50	'='	113.0	nM	6.95		400709	UO_0000065	19.33	0.38	3.95	7.18	False	CHEMBL3888429	HTRF Biochemical Assay: The reactions employed a common peptide substrate, LCB-EQEDEPEGDYFEWLW-NH2 (in-house). The basic assay protocol is as follows: First, 250 nL of diluted compounds in DMSO were dispensed into the wells of a dry 384-well Black plate (Greiner #781076) using a Labcyte Echo 555 acoustic dispenser. Subsequent reagent additions employed an Agilent Bravo. Next, 18 uL of 1.11x enzym…	B	BAO_0000357	single protein format	Homo sapiens	None	None	None	None	CHEMBL2971	Tyrosine-protein kinase JAK2	Homo sapiens	SINGLE PROTEIN	CHEMBL3886705	37	BindingDB Database		2016	None
CHEMBL3904021		0	495.58	0	3.07	BDBM228987	CN(C)C(=O)c1ccc(Nc2nn(C3(CC#N)CCN(C(=O)OC(C)(C)C)CC3)cc2C(N)=O)cc1	IC50	'='	2.0	nM	8.70		400732	UO_0000065	17.55	0.33	5.63	5.93	False	CHEMBL3888429	HTRF Biochemical Assay: The reactions employed a common peptide substrate, LCB-EQEDEPEGDYFEWLW-NH2 (in-house). The basic assay protocol is as follows: First, 250 nL of diluted compounds in DMSO were dispensed into the wells of a dry 384-well Black plate (Greiner #781076) using a Labcyte Echo 555 acoustic dispenser. Subsequent reagent additions employed an Agilent Bravo. Next, 18 uL of 1.11x enzym…	B	BAO_0000357	single protein format	Homo sapiens	None	None	None	None	CHEMBL2971	Tyrosine-protein kinase JAK2	Homo sapiens	SINGLE PROTEIN	CHEMBL3886705	37	BindingDB Database		2016	None
CHEMBL3953347		0	467.51	0	3.38	BDBM228991	CC(C)(C)OC(=O)N1CCC(CC#N)(n2cc(C(N)=O)c(Nc3ccc(C#N)c(F)c3)n2)CC1	IC50	'='	7.0	nM	8.15		400736	UO_0000065	17.44	0.33	4.77	5.43	False	CHEMBL3888429	HTRF Biochemical Assay: The reactions employed a common peptide substrate, LCB-EQEDEPEGDYFEWLW-NH2 (in-house). The basic assay protocol is as follows: First, 250 nL of diluted compounds in DMSO were dispensed into the wells of a dry 384-well Black plate (Greiner #781076) using a Labcyte Echo 555 acoustic dispenser. Subsequent reagent additions employed an Agilent Bravo. Next, 18 uL of 1.11x enzym…	B	BAO_0000357	single protein format	Homo sapiens	None	None	None	None	CHEMBL2971	Tyrosine-protein kinase JAK2	Homo sapiens	SINGLE PROTEIN	CHEMBL3886705	37	BindingDB Database		2016	None
CHEMBL3901465		0	506.57	1	3.72	BDBM228997	Cc1nc(-c2ccc(Nc3nn(C4(CC#N)CCN(C(=O)OC(C)(C)C)CC4)cc3C(N)=O)cc2)no1	IC50	'='	8.0	nM	8.10		400742	UO_0000065	15.98	0.30	4.38	4.90	False	CHEMBL3888429	HTRF Biochemical Assay: The reactions employed a common peptide substrate, LCB-EQEDEPEGDYFEWLW-NH2 (in-house). The basic assay protocol is as follows: First, 250 nL of diluted compounds in DMSO were dispensed into the wells of a dry 384-well Black plate (Greiner #781076) using a Labcyte Echo 555 acoustic dispenser. Subsequent reagent additions employed an Agilent Bravo. Next, 18 uL of 1.11x enzym…	B	BAO_0000357	single protein format	Homo sapiens	None	None	None	None	CHEMBL2971	Tyrosine-protein kinase JAK2	Homo sapiens	SINGLE PROTEIN	CHEMBL3886705	37	BindingDB Database		2016	None
CHEMBL3979963		0	576.95	2	1.90	BDBM232727	Nc1nn2cccnc2c1C(=O)Nc1cn(CC(=O)N2CCOC(CO)C2)nc1-c1cc(Cl)ccc1OC(F)F	Ki	'='	0.23	nM	9.64		406101	UO_0000065	16.71	0.33	7.74	5.94	False	CHEMBL3888506	JAK Enzyme Assay: The activity of the isolated recombinant JAK1 and JAK2 kinase domain was measured by monitoring phosphorylation of a peptide derived from JAK3 (Val-Ala-Leu-Val-Asp-Gly-Tyr-Phe-Arg-Leu-Thr-Thr, fluorescently labeled on the N-terminus with 5-carboxyfluorescein) using the Caliper LabChip® technology (Caliper Life Sciences, Hopkinton, Mass.). To determine inhibition constants (Ki), …	B	BAO_0000357	single protein format	Homo sapiens	None	None	None	None	CHEMBL2971	Tyrosine-protein kinase JAK2	Homo sapiens	SINGLE PROTEIN	CHEMBL3886737	37	BindingDB Database		2016	None
CHEMBL3940099		0	347.43	0	2.72	BDBM228729	CCCN(c1ccc(C#N)cn1)[C@@H]1CCN(c2ncnc3[nH]ccc23)C1	IC50	'='	0.055	nM	10.26		399650	UO_0000065	29.53	0.54	7.54	12.11	False	CHEMBL3888425	Enzymatic Assay: JAK1/2/3 kinase assay are performed in vitro using Kit-Tyr 6 Peptide (Invitrogen, Cat. No. PV4122). TYK2 kinase assay are performed in vitro using Z'-LYTE™ Kinase Assay Kit-Tyr 3 Peptide (Invitrogen, Cat. No. PV3192). Recombinant human JAK1/2/3 or TYK2 catalytic domains are from Invitrogen (Cat No. PV4774/PV4210/PV3855/PV4790); All reactions (20 μL) are started by adding 2.5 μL o…	B	BAO_0000357	single protein format	None	None	None	None	None	CHEMBL2971	Tyrosine-protein kinase JAK2	Homo sapiens	SINGLE PROTEIN	CHEMBL3886703	37	BindingDB Database		2016	None
CHEMBL3959358		0	362.36	0	3.09	BDBM228678	CN(c1ccc(C(F)(F)F)cn1)[C@@H]1CCN(c2ncnc3[nH]ccc23)C1	IC50	'='	0.055	nM	10.26		399659	UO_0000065	28.31	0.54	7.17	16.84	False	CHEMBL3888425	Enzymatic Assay: JAK1/2/3 kinase assay are performed in vitro using Kit-Tyr 6 Peptide (Invitrogen, Cat. No. PV4122). TYK2 kinase assay are performed in vitro using Z'-LYTE™ Kinase Assay Kit-Tyr 3 Peptide (Invitrogen, Cat. No. PV3192). Recombinant human JAK1/2/3 or TYK2 catalytic domains are from Invitrogen (Cat No. PV4774/PV4210/PV3855/PV4790); All reactions (20 μL) are started by adding 2.5 μL o…	B	BAO_0000357	single protein format	None	None	None	None	None	CHEMBL2971	Tyrosine-protein kinase JAK2	Homo sapiens	SINGLE PROTEIN	CHEMBL3886703	37	BindingDB Database		2016	None
CHEMBL3914972		0	457.54	0	2.53	BDBM228749	CN(c1ccc(C(=O)N[C@@H](CO)c2ccccc2)cn1)[C@@H]1CCN(c2ncnc3[nH]ccc23)C1	IC50	'='	0.055	nM	10.26		399679	UO_0000065	22.42	0.41	7.73	9.30	False	CHEMBL3888425	Enzymatic Assay: JAK1/2/3 kinase assay are performed in vitro using Kit-Tyr 6 Peptide (Invitrogen, Cat. No. PV4122). TYK2 kinase assay are performed in vitro using Z'-LYTE™ Kinase Assay Kit-Tyr 3 Peptide (Invitrogen, Cat. No. PV3192). Recombinant human JAK1/2/3 or TYK2 catalytic domains are from Invitrogen (Cat No. PV4774/PV4210/PV3855/PV4790); All reactions (20 μL) are started by adding 2.5 μL o…	B	BAO_0000357	single protein format	None	None	None	None	None	CHEMBL2971	Tyrosine-protein kinase JAK2	Homo sapiens	SINGLE PROTEIN	CHEMBL3886703	37	BindingDB Database		2016	None
CHEMBL3960109		0	354.41	0	1.78	BDBM198482	O=C1OCCC1NC[C@H]1CC[C@H](c2nnn3cnc4[nH]ccc4c23)CC1	IC50	'='	44.0	nM	7.36		352560	UO_0000065	20.76	0.39	5.58	7.57	False	CHEMBL3887758	Enzyme Assay: JAK1, JAK2, JAK3 and Tyk2 were purchased from Carna Biosciences, Inc. As the substrate, LANCE Ultra ULight-JAK1 Peptide (manufactured by PerkinElmer Co., Ltd. (PE)) was used. Dilute solutions of compounds and enzymes in assay buffer (50 mM HEPES pH7.5, 1 mM EGTA, 1 mM MgCl2, 2 mM DTT, 0.01% Tween20) were dispensed into wells of a 384-well black plate. After 5 minutes of preincubatio…	B	BAO_0000357	single protein format	Homo sapiens	None	None	None	None	CHEMBL2971	Tyrosine-protein kinase JAK2	Homo sapiens	SINGLE PROTEIN	CHEMBL3886441	37	BindingDB Database		2015	None
CHEMBL3915560		0	580.98	1	4.54	BDBM232755	CCN(Cc1cccnc1)C(=O)Cn1cc(NC(=O)c2cnn3cccnc23)c(-c2cc(Cl)ccc2OC(F)F)n1	Ki	'='	0.36	nM	9.44		406129	UO_0000065	16.25	0.31	4.90	7.90	False	CHEMBL3888506	JAK Enzyme Assay: The activity of the isolated recombinant JAK1 and JAK2 kinase domain was measured by monitoring phosphorylation of a peptide derived from JAK3 (Val-Ala-Leu-Val-Asp-Gly-Tyr-Phe-Arg-Leu-Thr-Thr, fluorescently labeled on the N-terminus with 5-carboxyfluorescein) using the Caliper LabChip® technology (Caliper Life Sciences, Hopkinton, Mass.). To determine inhibition constants (Ki), …	B	BAO_0000357	single protein format	Homo sapiens	None	None	None	None	CHEMBL2971	Tyrosine-protein kinase JAK2	Homo sapiens	SINGLE PROTEIN	CHEMBL3886737	37	BindingDB Database		2016	None
CHEMBL3897112		0	566.90	1	3.55	BDBM232736	Nc1nn2cccnc2c1C(=O)Nc1cn(CC(=O)N2CCC(F)(F)C2)nc1-c1cc(Cl)ccc1OC(F)F	Ki	'='	0.12	nM	9.92		406110	UO_0000065	17.50	0.35	6.37	7.48	False	CHEMBL3888506	JAK Enzyme Assay: The activity of the isolated recombinant JAK1 and JAK2 kinase domain was measured by monitoring phosphorylation of a peptide derived from JAK3 (Val-Ala-Leu-Val-Asp-Gly-Tyr-Phe-Arg-Leu-Thr-Thr, fluorescently labeled on the N-terminus with 5-carboxyfluorescein) using the Caliper LabChip® technology (Caliper Life Sciences, Hopkinton, Mass.). To determine inhibition constants (Ki), …	B	BAO_0000357	single protein format	Homo sapiens	None	None	None	None	CHEMBL2971	Tyrosine-protein kinase JAK2	Homo sapiens	SINGLE PROTEIN	CHEMBL3886737	37	BindingDB Database		2016	None
CHEMBL3893713		0	637.05	1	4.19	BDBM232740	Nc1nn2cccnc2c1C(=O)Nc1cn(CC(=O)N2CCC(O)(c3ccccc3)CC2)nc1-c1cc(Cl)ccc1OC(F)F	Ki	'='	0.26	nM	9.59		406114	UO_0000065	15.05	0.29	5.40	6.27	False	CHEMBL3888506	JAK Enzyme Assay: The activity of the isolated recombinant JAK1 and JAK2 kinase domain was measured by monitoring phosphorylation of a peptide derived from JAK3 (Val-Ala-Leu-Val-Asp-Gly-Tyr-Phe-Arg-Leu-Thr-Thr, fluorescently labeled on the N-terminus with 5-carboxyfluorescein) using the Caliper LabChip® technology (Caliper Life Sciences, Hopkinton, Mass.). To determine inhibition constants (Ki), …	B	BAO_0000357	single protein format	Homo sapiens	None	None	None	None	CHEMBL2971	Tyrosine-protein kinase JAK2	Homo sapiens	SINGLE PROTEIN	CHEMBL3886737	37	BindingDB Database		2016	None
CHEMBL3921889		0	604.01	1	4.64	BDBM232809	CC(C)(C)OC(=O)N1CC[C@H](n2cc(NC(=O)c3cnn4cccnc34)c(-c3cc(Cl)ccc3OC(F)F)n2)[C@@H](O)C1	Ki	'='	3.72	nM	8.43		406182	UO_0000065	13.96	0.27	3.79	6.19	False	CHEMBL3888506	JAK Enzyme Assay: The activity of the isolated recombinant JAK1 and JAK2 kinase domain was measured by monitoring phosphorylation of a peptide derived from JAK3 (Val-Ala-Leu-Val-Asp-Gly-Tyr-Phe-Arg-Leu-Thr-Thr, fluorescently labeled on the N-terminus with 5-carboxyfluorescein) using the Caliper LabChip® technology (Caliper Life Sciences, Hopkinton, Mass.). To determine inhibition constants (Ki), …	B	BAO_0000357	single protein format	Homo sapiens	None	None	None	None	CHEMBL2971	Tyrosine-protein kinase JAK2	Homo sapiens	SINGLE PROTEIN	CHEMBL3886737	37	BindingDB Database		2016	None
CHEMBL4110166		0	453.48	0	2.94	BDBM237727	CC(C)(C#N)COC(=O)N1CC[C@@H](n2cc(C(N)=O)c(Nc3ccc(F)cc3)n2)[C@H](C#N)C1	IC50	'='	411.0	nM	6.39		414831	UO_0000065	14.08	0.26	3.45	4.26	False	CHEMBL3888749	Biochemical HTRF Assay: The ability of compounds to inhibit the activity of JAK1, JAK2, JAK3, and Tyk2 was measured using a recombinant purified GST-tagged catalytic domain for each enzyme (Invitrogen JAK1 #M4290, JAK2 #M4290, JAK3 #M4290, Tyk2 #M4290) in an HTRF format biochemical assay. The reactions employed a common peptide substrate, LCB-EQEDEPEGDYFEWLW-NH2 (in-house). The basic assay protoc…	B	BAO_0000357	single protein format	Homo sapiens	None	None	None	None	CHEMBL2971	Tyrosine-protein kinase JAK2	Homo sapiens	SINGLE PROTEIN	CHEMBL3886818	37	BindingDB Database		2016	None
CHEMBL3942861		0	456.52	0	3.82	BDBM237721	CC(C)(C)CCOC(=O)N1CC[C@@H](C#N)[C@H](n2cc(C(N)=O)c(Nc3ccc(F)cc3)n2)C1	IC50	'='	117.0	nM	6.93		414825	UO_0000065	15.18	0.29	3.11	5.49	False	CHEMBL3888749	Biochemical HTRF Assay: The ability of compounds to inhibit the activity of JAK1, JAK2, JAK3, and Tyk2 was measured using a recombinant purified GST-tagged catalytic domain for each enzyme (Invitrogen JAK1 #M4290, JAK2 #M4290, JAK3 #M4290, Tyk2 #M4290) in an HTRF format biochemical assay. The reactions employed a common peptide substrate, LCB-EQEDEPEGDYFEWLW-NH2 (in-house). The basic assay protoc…	B	BAO_0000357	single protein format	Homo sapiens	None	None	None	None	CHEMBL2971	Tyrosine-protein kinase JAK2	Homo sapiens	SINGLE PROTEIN	CHEMBL3886818	37	BindingDB Database		2016	None
CHEMBL4111925		0	400.41	0	2.41	BDBM237744	CCOC(=O)N1CC[C@@H](n2cc(C(N)=O)c(Nc3ccc(F)cc3)n2)[C@H](C#N)C1	IC50	'='	158.0	nM	6.80		414848	UO_0000065	16.99	0.32	4.39	5.39	False	CHEMBL3888749	Biochemical HTRF Assay: The ability of compounds to inhibit the activity of JAK1, JAK2, JAK3, and Tyk2 was measured using a recombinant purified GST-tagged catalytic domain for each enzyme (Invitrogen JAK1 #M4290, JAK2 #M4290, JAK3 #M4290, Tyk2 #M4290) in an HTRF format biochemical assay. The reactions employed a common peptide substrate, LCB-EQEDEPEGDYFEWLW-NH2 (in-house). The basic assay protoc…	B	BAO_0000357	single protein format	Homo sapiens	None	None	None	None	CHEMBL2971	Tyrosine-protein kinase JAK2	Homo sapiens	SINGLE PROTEIN	CHEMBL3886818	37	BindingDB Database		2016	None
CHEMBL3896662		0	623.01	1	4.34	BDBM232917	CC(F)(F)CNC1CCN(C(=O)Cn2cc(NC(=O)c3cnn4cccnc34)c(-c3cc(Cl)ccc3OC(F)F)n2)CC1	Ki	'='	0.7	nM	9.15		406290	UO_0000065	14.69	0.29	4.81	7.71	False	CHEMBL3888506	JAK Enzyme Assay: The activity of the isolated recombinant JAK1 and JAK2 kinase domain was measured by monitoring phosphorylation of a peptide derived from JAK3 (Val-Ala-Leu-Val-Asp-Gly-Tyr-Phe-Arg-Leu-Thr-Thr, fluorescently labeled on the N-terminus with 5-carboxyfluorescein) using the Caliper LabChip® technology (Caliper Life Sciences, Hopkinton, Mass.). To determine inhibition constants (Ki), …	B	BAO_0000357	single protein format	Homo sapiens	None	None	None	None	CHEMBL2971	Tyrosine-protein kinase JAK2	Homo sapiens	SINGLE PROTEIN	CHEMBL3886737	37	BindingDB Database		2016	None
CHEMBL3909533		0	658.11	2	3.96	BDBM232601	Nc1nn2cccnc2c1C(=O)Nc1cn(C2CCN(CCCC(=O)N3CCOCC3)CC2)nc1-c1cc(Cl)ccc1OC(F)F	Ki	'='	0.14	nM	9.85		405975	UO_0000065	14.97	0.29	5.89	6.79	False	CHEMBL3888506	JAK Enzyme Assay: The activity of the isolated recombinant JAK1 and JAK2 kinase domain was measured by monitoring phosphorylation of a peptide derived from JAK3 (Val-Ala-Leu-Val-Asp-Gly-Tyr-Phe-Arg-Leu-Thr-Thr, fluorescently labeled on the N-terminus with 5-carboxyfluorescein) using the Caliper LabChip® technology (Caliper Life Sciences, Hopkinton, Mass.). To determine inhibition constants (Ki), …	B	BAO_0000357	single protein format	Homo sapiens	None	None	None	None	CHEMBL2971	Tyrosine-protein kinase JAK2	Homo sapiens	SINGLE PROTEIN	CHEMBL3886737	37	BindingDB Database		2016	None
CHEMBL3949394		0	643.10	1	4.08	BDBM232618	CN1CCN(CCCN2CCC(n3cc(NC(=O)c4c(N)nn5cccnc45)c(-c4cc(Cl)ccc4OC(F)F)n3)CC2)C1=O	Ki	'='	0.06	nM	10.22		405992	UO_0000065	15.89	0.31	6.14	7.35	False	CHEMBL3888506	JAK Enzyme Assay: The activity of the isolated recombinant JAK1 and JAK2 kinase domain was measured by monitoring phosphorylation of a peptide derived from JAK3 (Val-Ala-Leu-Val-Asp-Gly-Tyr-Phe-Arg-Leu-Thr-Thr, fluorescently labeled on the N-terminus with 5-carboxyfluorescein) using the Caliper LabChip® technology (Caliper Life Sciences, Hopkinton, Mass.). To determine inhibition constants (Ki), …	B	BAO_0000357	single protein format	Homo sapiens	None	None	None	None	CHEMBL2971	Tyrosine-protein kinase JAK2	Homo sapiens	SINGLE PROTEIN	CHEMBL3886737	37	BindingDB Database		2016	None
[truncated: 10,002 more rows]
